# Supplementary material for: Hormonal steroids induce multidrug resistance and stress response genes in Neisseria gonorrhoeae by binding to MtrR
Source: Nat Commun. 2024 Feb 7;15:1153. doi: 10.1038/s41467-024-45195-1 (PMC10850145; doi:10.1038/s41467-024-45195-1)
Supplement: Supplementary file 6 — Source Data [file 41467_2024_45195_MOESM6_ESM.zip › Source Data/ITC/Q133A/2P4MtrRQ133ANov32022.itc]

$ITC
$ 25 
$NOT
$ 25 
$ 600 
$ 199 
$ 8 
$ 2 
$ADCGainCode:  3 
$True,True,True
$ 2 , 4 , 600 , 2 
$ 12 , 24 , 600 , 2 
$ 12 , 24 , 600 , 2 
$ 12 , 24 , 600 , 2 
$ 12 , 24 , 600 , 2 
$ 12 , 24 , 600 , 2 
$ 12 , 24 , 600 , 2 
$ 12 , 24 , 600 , 2 
$ 12 , 24 , 600 , 2 
$ 12 , 24 , 600 , 2 
$ 12 , 24 , 600 , 2 
$ 12 , 24 , 600 , 2 
$ 12 , 24 , 600 , 2 
$ 12 , 24 , 600 , 2 
$ 12 , 24 , 600 , 2 
$ 12 , 24 , 600 , 2 
$ 12 , 24 , 600 , 2 
$ 12 , 24 , 600 , 2 
$ 12 , 24 , 600 , 2 
$ 12 , 24 , 600 , 2 
$ 12 , 24 , 600 , 2 
$ 12 , 24 , 600 , 2 
$ 12 , 24 , 600 , 2 
$ 12 , 24 , 600 , 2 
$ 12 , 24 , 600 , 2 
# 0 
# 0.2 
# 0.02 
# 1.436 
# 25 
# 29.0035 
# 14.64618 
?
% VPITC03.11.1013
% 1.436 
% 29.0035 
%-1.310173 , 100.568017 
%-0.021015 , 96.054492 
% 0.2232 
% 127.69 , 127.96 
% 1 , 80 
% 0.018449 , 0.054871 
% 0 , 8 
% 0 , 18 
% 104422       319212 
% 101.8 
% 260 , 310 , 470 , 530 
% 0.08777 ,-0.00347 , 0.0000197388 ,-0.0000000384634 , 0.000000000436023 
% VPViewer2000 Ver: 1.40.0
@0
2.00,7.737031,25.03655,0.000038,24.040859,0.0005,1.363
4.00,7.737080,25.03547,0.000038,24.040475,0.0004,1.363
6.00,7.735275,25.03560,0.000037,24.041183,0.0005,1.364
8.00,7.734904,25.03538,0.000037,24.041094,0.0005,1.363
10.00,7.735692,25.03452,0.000037,24.041250,0.0005,1.363
12.00,7.734970,25.03554,0.000038,24.040625,0.0005,1.364
14.00,7.734605,25.03521,0.000036,24.040765,0.0005,1.364
16.00,7.734136,25.03447,0.000037,24.041688,0.0005,1.364
18.00,7.734684,25.03446,0.000038,24.041341,0.0005,1.364
20.00,7.735507,25.03420,0.000038,24.040337,0.0005,1.364
22.00,7.734322,25.03415,0.000039,24.040350,0.0005,1.363
24.00,7.734554,25.03535,0.000037,24.041126,0.0005,1.364
26.00,7.734408,25.03559,0.000037,24.040805,0.0005,1.364
28.00,7.733812,25.03560,0.000037,24.040039,0.0004,1.364
30.00,7.733171,25.03436,0.000037,24.040597,0.0005,1.363
32.00,7.733095,25.03427,0.000037,24.040268,0.0005,1.364
34.00,7.733294,25.03502,0.000036,24.041112,0.0005,1.364
36.00,7.731413,25.03527,0.000037,24.041052,0.0005,1.363
38.00,7.729748,25.03459,0.000037,24.040828,0.0005,1.364
40.00,7.729906,25.03444,0.000037,24.040745,0.0005,1.363
42.00,7.729668,25.03409,0.000037,24.040594,0.0005,1.364
44.00,7.729050,25.03453,0.000037,24.040459,0.0005,1.363
46.00,7.728259,25.03474,0.000040,24.040886,0.0005,1.363
48.00,7.728671,25.03420,0.000037,24.041439,0.0005,1.364
50.00,7.728800,25.03345,0.000037,24.041086,0.0005,1.364
52.00,7.728972,25.03420,0.000037,24.040525,0.0005,1.364
54.00,7.728909,25.03486,0.000037,24.040785,0.0005,1.363
56.00,7.728381,25.03506,0.000038,24.041516,0.0005,1.363
58.00,7.727703,25.03505,0.000038,24.041886,0.0005,1.363
60.00,7.726858,25.03382,0.000036,24.040726,0.0004,1.364
62.00,7.726903,25.03548,0.000036,24.039792,0.0005,1.364
64.00,7.726412,25.03476,0.000036,24.040505,0.0005,1.364
66.00,7.725321,25.03486,0.000037,24.040797,0.0005,1.364
68.00,7.724204,25.03552,0.000038,24.040423,0.0005,1.363
70.00,7.723987,25.03540,0.000037,24.040348,0.0005,1.363
72.00,7.723540,25.03479,0.000037,24.040772,0.0005,1.363
74.00,7.722797,25.03488,0.000038,24.040474,0.0005,1.364
76.00,7.721879,25.03553,0.000037,24.040599,0.0005,1.364
78.00,7.722077,25.03528,0.000038,24.040845,0.0005,1.364
80.00,7.722143,25.03530,0.000037,24.040695,0.0005,1.364
82.00,7.722764,25.03437,0.000037,24.039901,0.0004,1.364
84.00,7.721617,25.03519,0.000038,24.040257,0.0005,1.364
86.00,7.720718,25.03644,0.000037,24.040843,0.0005,1.364
88.00,7.721005,25.03615,0.000038,24.040823,0.0005,1.364
90.00,7.720611,25.03607,0.000037,24.040985,0.0005,1.364
92.00,7.721501,25.03619,0.000037,24.040708,0.0004,1.363
94.00,7.721892,25.03613,0.000038,24.040345,0.0005,1.364
96.00,7.721371,25.03653,0.000038,24.041145,0.0005,1.363
98.00,7.720379,25.03621,0.000038,24.040650,0.0005,1.364
100.00,7.721100,25.03664,0.000036,24.041905,0.0004,1.364
102.00,7.720810,25.03719,0.000038,24.041045,0.0005,1.364
104.00,7.719471,25.03733,0.000038,24.040835,0.0005,1.363
106.00,7.719396,25.03719,0.000038,24.040401,0.0005,1.363
108.00,7.719002,25.03705,0.000038,24.040799,0.0004,1.363
110.00,7.718086,25.03625,0.000038,24.040259,0.0005,1.364
112.00,7.718033,25.03681,0.000036,24.041203,0.0005,1.365
114.00,7.717530,25.03638,0.000037,24.041086,0.0005,1.364
116.00,7.716863,25.03588,0.000037,24.040975,0.0005,1.364
118.00,7.716921,25.03551,0.000038,24.040903,0.0005,1.363
120.00,7.716415,25.03582,0.000038,24.040934,0.0004,1.363
122.00,7.716062,25.03550,0.000038,24.040519,0.0005,1.364
124.00,7.715994,25.03691,0.000038,24.040757,0.0005,1.364
126.00,7.715430,25.03606,0.000037,24.041237,0.0005,1.364
128.00,7.714741,25.03570,0.000038,24.040690,0.0005,1.364
130.00,7.713786,25.03640,0.000040,24.041077,0.0005,1.363
132.00,7.713233,25.03533,0.000038,24.041306,0.0005,1.363
134.00,7.714213,25.03613,0.000038,24.041021,0.0005,1.363
136.00,7.714661,25.03509,0.000038,24.040743,0.0005,1.364
138.00,7.714543,25.03517,0.000037,24.041154,0.0005,1.364
140.00,7.713642,25.03495,0.000037,24.040861,0.0005,1.364
142.00,7.712801,25.03455,0.000038,24.040788,0.0005,1.364
144.00,7.713038,25.03429,0.000036,24.040494,0.0005,1.363
146.00,7.712364,25.03352,0.000036,24.041234,0.0005,1.364
148.00,7.711802,25.03447,0.000037,24.040972,0.0005,1.364
150.00,7.712097,25.03462,0.000037,24.041039,0.0005,1.364
152.00,7.711338,25.03549,0.000037,24.041088,0.0005,1.363
154.00,7.710859,25.03520,0.000037,24.040672,0.0005,1.363
156.00,7.709500,25.03440,0.000036,24.040939,0.0005,1.364
158.00,7.709214,25.03356,0.000037,24.041241,0.0004,1.364
160.00,7.709093,25.03451,0.000036,24.039837,0.0005,1.364
162.00,7.707883,25.03443,0.000037,24.040183,0.0005,1.364
164.00,7.707151,25.03493,0.000036,24.040763,0.0005,1.364
166.00,7.707584,25.03455,0.000036,24.040994,0.0005,1.364
168.00,7.708042,25.03456,0.000037,24.040801,0.0004,1.364
170.00,7.709158,25.03514,0.000037,24.041083,0.0004,1.364
172.00,7.709474,25.03512,0.000037,24.040425,0.0004,1.364
174.00,7.708920,25.03499,0.000037,24.040465,0.0004,1.364
176.00,7.709083,25.03434,0.000036,24.040859,0.0004,1.364
178.00,7.709106,25.03588,0.000036,24.040395,0.0005,1.364
180.00,7.708458,25.03462,0.000036,24.040565,0.0005,1.364
182.00,7.708398,25.03442,0.000036,24.040252,0.0005,1.364
184.00,7.707399,25.03509,0.000037,24.041226,0.0005,1.363
186.00,7.707140,25.03460,0.000037,24.041039,0.0005,1.364
188.00,7.706660,25.03370,0.000036,24.040335,0.0004,1.364
190.00,7.705755,25.03539,0.000036,24.041083,0.0004,1.364
192.00,7.704697,25.03592,0.000036,24.040910,0.0004,1.364
194.00,7.703383,25.03609,0.000037,24.040448,0.0004,1.364
196.00,7.703357,25.03633,0.000036,24.041663,0.0005,1.364
198.00,7.703710,25.03608,0.000037,24.040839,0.0004,1.364
200.00,7.703986,25.03592,0.000037,24.040515,0.0005,1.364
202.00,7.703463,25.03609,0.000037,24.041177,0.0005,1.364
204.00,7.702960,25.03688,0.000038,24.040977,0.0005,1.364
206.00,7.702515,25.03656,0.000036,24.040666,0.0005,1.364
208.00,7.701031,25.03570,0.000036,24.040374,0.0004,1.364
210.00,7.700562,25.03621,0.000037,24.040154,0.0004,1.364
212.00,7.700157,25.03643,0.000037,24.040770,0.0005,1.364
214.00,7.699396,25.03665,0.000037,24.040835,0.0005,1.364
216.00,7.698302,25.03700,0.000036,24.040655,0.0005,1.365
218.00,7.697565,25.03683,0.000036,24.041252,0.0005,1.365
220.00,7.697429,25.03704,0.000038,24.040377,0.0005,1.365
222.00,7.697563,25.03655,0.000038,24.040788,0.0005,1.364
224.00,7.698119,25.03559,0.000038,24.040945,0.0004,1.364
226.00,7.697267,25.03649,0.000037,24.040170,0.0004,1.365
228.00,7.696610,25.03653,0.000036,24.040765,0.0005,1.364
230.00,7.696318,25.03584,0.000037,24.040632,0.0005,1.364
232.00,7.696032,25.03521,0.000036,24.040088,0.0005,1.363
234.00,7.696344,25.03563,0.000037,24.039912,0.0005,1.364
236.00,7.696998,25.03573,0.000038,24.040557,0.0004,1.364
238.00,7.696888,25.03680,0.000036,24.040905,0.0004,1.364
240.00,7.696149,25.03601,0.000037,24.040768,0.0005,1.364
242.00,7.696155,25.03570,0.000037,24.041125,0.0005,1.364
244.00,7.694605,25.03622,0.000037,24.041026,0.0004,1.364
246.00,7.694530,25.03594,0.000037,24.039884,0.0005,1.363
248.00,7.695799,25.03638,0.000037,24.040997,0.0005,1.365
250.00,7.696820,25.03693,0.000038,24.040985,0.0005,1.364
252.00,7.697803,25.03583,0.000037,24.039994,0.0005,1.365
254.00,7.697903,25.03559,0.000036,24.039872,0.0005,1.364
256.00,7.696743,25.03605,0.000038,24.040641,0.0005,1.364
258.00,7.695910,25.03538,0.000037,24.040648,0.0004,1.364
260.00,7.694729,25.03541,0.000036,24.039817,0.0004,1.364
262.00,7.693602,25.03530,0.000037,24.040735,0.0004,1.364
264.00,7.693226,25.03552,0.000037,24.040459,0.0005,1.364
266.00,7.693787,25.03532,0.000035,24.041257,0.0005,1.364
268.00,7.693466,25.03616,0.000036,24.041115,0.0005,1.365
270.00,7.692387,25.03631,0.000036,24.040685,0.0005,1.365
272.00,7.691565,25.03677,0.000036,24.040583,0.0004,1.365
274.00,7.691170,25.03577,0.000035,24.039984,0.0004,1.364
276.00,7.691415,25.03698,0.000037,24.040526,0.0004,1.364
278.00,7.690771,25.03767,0.000036,24.041277,0.0004,1.364
280.00,7.689986,25.03782,0.000036,24.041366,0.0004,1.364
282.00,7.690181,25.03805,0.000037,24.040963,0.0004,1.364
284.00,7.691074,25.03730,0.000037,24.040601,0.0005,1.364
286.00,7.691822,25.03675,0.000036,24.039639,0.0005,1.364
288.00,7.692133,25.03650,0.000036,24.040701,0.0004,1.364
290.00,7.692622,25.03594,0.000036,24.040697,0.0004,1.364
292.00,7.691959,25.03577,0.000035,24.039819,0.0005,1.364
294.00,7.691306,25.03626,0.000037,24.039897,0.0004,1.364
296.00,7.691216,25.03557,0.000037,24.040572,0.0005,1.364
298.00,7.690424,25.03546,0.000036,24.040319,0.0005,1.365
300.00,7.690209,25.03586,0.000037,24.040737,0.0004,1.365
302.00,7.689352,25.03609,0.000036,24.041068,0.0004,1.365
304.00,7.688273,25.03597,0.000035,24.040345,0.0005,1.364
306.00,7.686915,25.03537,0.000037,24.040368,0.0005,1.364
308.00,7.686029,25.03481,0.000036,24.039815,0.0004,1.363
310.00,7.685813,25.03405,0.000037,24.039577,0.0004,1.363
312.00,7.685680,25.03464,0.000036,24.040241,0.0004,1.364
314.00,7.684937,25.03524,0.000035,24.040003,0.0004,1.364
316.00,7.684945,25.03470,0.000036,24.040717,0.0004,1.365
318.00,7.684804,25.03480,0.000037,24.040314,0.0004,1.363
320.00,7.685431,25.03459,0.000036,24.040321,0.0004,1.364
322.00,7.685698,25.03552,0.000037,24.040683,0.0004,1.364
324.00,7.684516,25.03503,0.000036,24.039979,0.0004,1.364
326.00,7.682922,25.03450,0.000036,24.040403,0.0004,1.364
328.00,7.681574,25.03546,0.000035,24.039335,0.0004,1.364
330.00,7.681044,25.03461,0.000037,24.040146,0.0004,1.364
332.00,7.679216,25.03448,0.000035,24.040414,0.0004,1.365
334.00,7.679377,25.03448,0.000035,24.040092,0.0004,1.364
336.00,7.680230,25.03565,0.000034,24.040070,0.0004,1.363
338.00,7.680401,25.03447,0.000035,24.040248,0.0004,1.364
340.00,7.679977,25.03486,0.000036,24.040095,0.0004,1.364
342.00,7.680369,25.03590,0.000037,24.040210,0.0004,1.364
344.00,7.680895,25.03506,0.000036,24.039899,0.0005,1.364
346.00,7.680655,25.03538,0.000035,24.040024,0.0004,1.364
348.00,7.680336,25.03572,0.000035,24.040479,0.0004,1.364
350.00,7.679325,25.03550,0.000036,24.040186,0.0004,1.364
352.00,7.678635,25.03493,0.000035,24.040448,0.0004,1.364
354.00,7.678582,25.03533,0.000035,24.040188,0.0004,1.364
356.00,7.678694,25.03553,0.000035,24.039952,0.0004,1.364
358.00,7.678842,25.03591,0.000036,24.040646,0.0004,1.364
360.00,7.678776,25.03589,0.000036,24.039281,0.0004,1.364
362.00,7.679471,25.03596,0.000035,24.040412,0.0004,1.363
364.00,7.679263,25.03600,0.000037,24.039983,0.0004,1.363
366.00,7.679505,25.03587,0.000037,24.039826,0.0004,1.363
368.00,7.679215,25.03568,0.000036,24.039750,0.0004,1.364
370.00,7.678936,25.03663,0.000034,24.040237,0.0004,1.363
372.00,7.678870,25.03676,0.000035,24.040579,0.0004,1.365
374.00,7.679073,25.03626,0.000035,24.039966,0.0004,1.364
376.00,7.678386,25.03636,0.000034,24.040299,0.0004,1.364
378.00,7.677619,25.03662,0.000035,24.040048,0.0004,1.364
380.00,7.677742,25.03637,0.000035,24.040515,0.0004,1.363
382.00,7.677872,25.03609,0.000034,24.040226,0.0005,1.364
384.00,7.678189,25.03680,0.000036,24.039450,0.0004,1.364
386.00,7.677239,25.03555,0.000036,24.039692,0.0004,1.363
388.00,7.677465,25.03577,0.000034,24.039721,0.0004,1.364
390.00,7.677447,25.03650,0.000034,24.039934,0.0004,1.364
392.00,7.676646,25.03554,0.000035,24.039903,0.0004,1.364
394.00,7.676602,25.03581,0.000034,24.039646,0.0004,1.364
396.00,7.676879,25.03570,0.000034,24.039888,0.0004,1.364
398.00,7.677554,25.03614,0.000036,24.040550,0.0004,1.364
400.00,7.676106,25.03629,0.000037,24.039946,0.0004,1.364
402.00,7.675770,25.03724,0.000036,24.040183,0.0004,1.364
404.00,7.675779,25.03626,0.000036,24.040641,0.0004,1.364
406.00,7.675320,25.03634,0.000035,24.039854,0.0004,1.365
408.00,7.674034,25.03584,0.000035,24.040268,0.0005,1.363
410.00,7.673774,25.03536,0.000036,24.040323,0.0004,1.364
412.00,7.673237,25.03577,0.000037,24.040223,0.0004,1.363
414.00,7.671968,25.03487,0.000035,24.040161,0.0004,1.363
416.00,7.672000,25.03481,0.000037,24.040166,0.0004,1.364
418.00,7.671582,25.03523,0.000036,24.040281,0.0004,1.363
420.00,7.672194,25.03489,0.000036,24.040030,0.0004,1.363
422.00,7.672352,25.03445,0.000036,24.040295,0.0004,1.364
424.00,7.672170,25.03421,0.000037,24.040339,0.0004,1.364
426.00,7.671198,25.03480,0.000034,24.039886,0.0004,1.364
428.00,7.669580,25.03509,0.000034,24.040745,0.0004,1.364
430.00,7.670309,25.03539,0.000036,24.041437,0.0004,1.364
432.00,7.670838,25.03479,0.000036,24.040486,0.0004,1.364
434.00,7.670952,25.03541,0.000036,24.040355,0.0004,1.362
436.00,7.670988,25.03399,0.000036,24.039354,0.0004,1.363
438.00,7.671220,25.03460,0.000036,24.040050,0.0005,1.363
440.00,7.671029,25.03441,0.000036,24.040519,0.0004,1.363
442.00,7.670619,25.03472,0.000036,24.039334,0.0005,1.364
444.00,7.669911,25.03426,0.000035,24.039657,0.0004,1.363
446.00,7.670169,25.03471,0.000036,24.040457,0.0004,1.363
448.00,7.671254,25.03415,0.000036,24.040526,0.0004,1.363
450.00,7.671676,25.03434,0.000036,24.040297,0.0004,1.364
452.00,7.671528,25.03338,0.000035,24.040468,0.0004,1.363
454.00,7.670790,25.03385,0.000036,24.041105,0.0004,1.363
456.00,7.670233,25.03470,0.000035,24.040414,0.0004,1.363
458.00,7.669754,25.03511,0.000036,24.040399,0.0004,1.364
460.00,7.668335,25.03506,0.000036,24.039528,0.0004,1.363
462.00,7.667885,25.03455,0.000036,24.040601,0.0004,1.363
464.00,7.668110,25.03499,0.000035,24.040432,0.0004,1.363
466.00,7.668333,25.03517,0.000035,24.040921,0.0004,1.364
468.00,7.668066,25.03550,0.000034,24.040637,0.0004,1.363
470.00,7.667825,25.03519,0.000034,24.039846,0.0004,1.363
472.00,7.667221,25.03532,0.000035,24.040323,0.0004,1.363
474.00,7.666248,25.03528,0.000036,24.040408,0.0004,1.363
476.00,7.665271,25.03589,0.000035,24.039752,0.0004,1.363
478.00,7.664885,25.03420,0.000036,24.039995,0.0005,1.363
480.00,7.663885,25.03397,0.000035,24.040055,0.0004,1.363
482.00,7.664304,25.03481,0.000035,24.039826,0.0004,1.364
484.00,7.664217,25.03417,0.000034,24.040374,0.0004,1.363
486.00,7.664153,25.03380,0.000035,24.040121,0.0004,1.363
488.00,7.664704,25.03465,0.000036,24.040446,0.0004,1.363
490.00,7.664222,25.03455,0.000035,24.040812,0.0004,1.363
492.00,7.663765,25.03538,0.000035,24.040943,0.0004,1.364
494.00,7.663219,25.03517,0.000035,24.040023,0.0004,1.364
496.00,7.662577,25.03548,0.000034,24.040206,0.0004,1.363
498.00,7.662783,25.03550,0.000036,24.040030,0.0004,1.363
500.00,7.662963,25.03560,0.000036,24.040788,0.0005,1.363
502.00,7.663009,25.03592,0.000037,24.040466,0.0005,1.363
504.00,7.663510,25.03532,0.000036,24.039972,0.0004,1.363
506.00,7.663643,25.03464,0.000037,24.040250,0.0004,1.363
508.00,7.663687,25.03456,0.000037,24.040330,0.0004,1.364
510.00,7.663600,25.03458,0.000036,24.040117,0.0004,1.363
512.00,7.663166,25.03487,0.000037,24.039937,0.0004,1.363
514.00,7.663089,25.03442,0.000035,24.040328,0.0004,1.363
516.00,7.662915,25.03482,0.000037,24.040583,0.0004,1.364
518.00,7.662068,25.03530,0.000035,24.039928,0.0004,1.363
520.00,7.660845,25.03549,0.000035,24.040814,0.0004,1.363
522.00,7.659848,25.03481,0.000035,24.039901,0.0004,1.363
524.00,7.659809,25.03513,0.000035,24.040046,0.0004,1.363
526.00,7.659357,25.03509,0.000036,24.040021,0.0004,1.363
528.00,7.658616,25.03510,0.000035,24.040559,0.0004,1.363
530.00,7.659854,25.03530,0.000034,24.040155,0.0004,1.364
532.00,7.660160,25.03514,0.000034,24.040348,0.0004,1.363
534.00,7.659513,25.03478,0.000036,24.040339,0.0004,1.362
536.00,7.658498,25.03468,0.000035,24.039903,0.0004,1.363
538.00,7.657746,25.03488,0.000035,24.040290,0.0004,1.363
540.00,7.658617,25.03512,0.000035,24.040683,0.0004,1.363
542.00,7.659150,25.03529,0.000035,24.040415,0.0004,1.362
544.00,7.658881,25.03580,0.000035,24.040386,0.0004,1.363
546.00,7.658389,25.03549,0.000036,24.040875,0.0004,1.363
548.00,7.657778,25.03552,0.000035,24.040390,0.0004,1.363
550.00,7.657856,25.03578,0.000034,24.040261,0.0004,1.363
552.00,7.657881,25.03633,0.000036,24.040774,0.0004,1.362
554.00,7.657069,25.03622,0.000035,24.040335,0.0004,1.363
556.00,7.656490,25.03605,0.000035,24.040003,0.0004,1.363
558.00,7.655515,25.03620,0.000037,24.040305,0.0004,1.362
560.00,7.654402,25.03560,0.000036,24.040601,0.0004,1.363
562.00,7.654507,25.03518,0.000035,24.040432,0.0004,1.363
564.00,7.655005,25.03428,0.000035,24.040494,0.0004,1.363
566.00,7.655127,25.03445,0.000036,24.040435,0.0004,1.363
568.00,7.655125,25.03400,0.000035,24.040992,0.0005,1.363
570.00,7.655110,25.03441,0.000034,24.040545,0.0004,1.363
572.00,7.654336,25.03418,0.000035,24.040825,0.0004,1.363
574.00,7.654238,25.03456,0.000035,24.041245,0.0004,1.362
576.00,7.654186,25.03395,0.000036,24.040179,0.0004,1.362
578.00,7.654372,25.03404,0.000036,24.040483,0.0004,1.363
580.00,7.654382,25.03321,0.000037,24.040506,0.0004,1.363
582.00,7.653591,25.03382,0.000035,24.039810,0.0004,1.363
584.00,7.653531,25.03402,0.000035,24.040195,0.0005,1.363
586.00,7.653791,25.03463,0.000035,24.040595,0.0005,1.363
588.00,7.653714,25.03468,0.000036,24.040301,0.0005,1.363
590.00,7.653712,25.03372,0.000036,24.040034,0.0004,1.363
592.00,7.653288,25.03430,0.000036,24.040134,0.0004,1.363
594.00,7.652261,25.03463,0.000037,24.041508,0.0004,1.363
596.00,7.652518,25.03490,0.000037,24.040948,0.0004,1.362
598.00,7.652322,25.03445,0.000036,24.041075,0.0004,1.363
600.00,7.651534,25.03435,0.000036,24.040486,0.0004,1.363
@1,2.0000,4.0
602.00,7.650911,25.03496,0.000037,24.040374,0.0004,1.363
604.00,7.651111,25.03547,0.000035,24.039890,0.0004,1.363
606.00,7.651530,25.03572,0.000033,24.040470,0.0004,1.363
608.00,7.651169,25.03471,0.000035,24.040634,0.0004,1.363
610.00,7.651231,25.03497,0.000035,24.040532,0.0004,1.363
612.00,7.651300,25.03440,0.000035,24.039950,0.0004,1.363
614.00,7.650726,25.03458,0.000036,24.039612,0.0004,1.363
616.00,7.649917,25.03335,0.000035,24.040605,0.0004,1.364
618.00,7.649285,25.03351,0.000036,24.039861,0.0004,1.363
620.00,7.650017,25.03384,0.000036,24.040057,0.0004,1.363
622.00,7.650559,25.03361,0.000036,24.039628,0.0004,1.364
624.00,7.650657,25.03281,0.000035,24.039701,0.0004,1.363
626.00,7.650250,25.03319,0.000037,24.040390,0.0004,1.363
628.00,7.648995,25.03322,0.000036,24.040895,0.0004,1.363
630.00,7.647500,25.03458,0.000036,24.040668,0.0005,1.362
632.00,7.647653,25.03438,0.000037,24.041079,0.0004,1.363
634.00,7.647692,25.03380,0.000036,24.040923,0.0004,1.363
636.00,7.646734,25.03404,0.000036,24.041083,0.0004,1.363
638.00,7.646635,25.03495,0.000035,24.040010,0.0004,1.363
640.00,7.646734,25.03533,0.000036,24.040688,0.0004,1.362
642.00,7.646972,25.03514,0.000036,24.040026,0.0004,1.363
644.00,7.646873,25.03472,0.000036,24.040543,0.0004,1.363
646.00,7.646684,25.03506,0.000037,24.040350,0.0004,1.363
648.00,7.646924,25.03468,0.000037,24.040559,0.0004,1.364
650.00,7.647130,25.03473,0.000035,24.040619,0.0004,1.364
652.00,7.647037,25.03444,0.000035,24.040717,0.0004,1.363
654.00,7.647305,25.03527,0.000037,24.040632,0.0004,1.363
656.00,7.646517,25.03502,0.000036,24.039948,0.0004,1.362
658.00,7.645364,25.03355,0.000036,24.040024,0.0004,1.362
660.00,7.645143,25.03465,0.000036,24.040006,0.0005,1.362
662.00,7.644443,25.03591,0.000036,24.040446,0.0004,1.363
664.00,7.644207,25.03571,0.000035,24.040063,0.0004,1.363
666.00,7.643840,25.03477,0.000033,24.040834,0.0004,1.363
668.00,7.643376,25.03473,0.000035,24.039575,0.0004,1.363
670.00,7.643457,25.03480,0.000035,24.039835,0.0004,1.364
672.00,7.644164,25.03467,0.000035,24.039512,0.0004,1.363
674.00,7.645190,25.03462,0.000035,24.039963,0.0004,1.363
676.00,7.644887,25.03415,0.000036,24.040230,0.0004,1.363
678.00,7.644754,25.03507,0.000036,24.040405,0.0004,1.362
680.00,7.645443,25.03557,0.000036,24.040841,0.0004,1.363
682.00,7.645043,25.03571,0.000035,24.041828,0.0004,1.363
684.00,7.644602,25.03588,0.000036,24.040352,0.0005,1.363
686.00,7.644524,25.03524,0.000036,24.040426,0.0005,1.363
688.00,7.645820,25.03535,0.000037,24.040594,0.0004,1.363
690.00,7.645676,25.03536,0.000036,24.039779,0.0004,1.363
692.00,7.645531,25.03477,0.000035,24.039306,0.0004,1.364
694.00,7.644902,25.03496,0.000035,24.040001,0.0004,1.363
696.00,7.644298,25.03457,0.000035,24.040937,0.0005,1.363
698.00,7.644691,25.03564,0.000034,24.039874,0.0005,1.363
700.00,7.644527,25.03546,0.000035,24.039443,0.0004,1.363
702.00,7.643956,25.03503,0.000036,24.039912,0.0004,1.363
704.00,7.644170,25.03568,0.000036,24.041054,0.0004,1.363
706.00,7.644526,25.03548,0.000037,24.040255,0.0004,1.363
708.00,7.643704,25.03523,0.000036,24.040706,0.0005,1.362
710.00,7.643206,25.03523,0.000036,24.040210,0.0004,1.362
712.00,7.641577,25.03609,0.000036,24.040430,0.0005,1.362
714.00,7.639743,25.03592,0.000036,24.039992,0.0004,1.363
716.00,7.639075,25.03589,0.000036,24.040430,0.0004,1.364
718.00,7.639034,25.03610,0.000036,24.040095,0.0004,1.363
720.00,7.639608,25.03497,0.000035,24.040703,0.0005,1.363
722.00,7.640705,25.03496,0.000035,24.040023,0.0005,1.363
724.00,7.641657,25.03557,0.000035,24.040608,0.0004,1.363
726.00,7.641561,25.03490,0.000037,24.040146,0.0004,1.363
728.00,7.641702,25.03516,0.000036,24.041390,0.0004,1.364
730.00,7.640993,25.03579,0.000034,24.040686,0.0004,1.363
732.00,7.640261,25.03576,0.000036,24.040403,0.0004,1.362
734.00,7.640266,25.03472,0.000035,24.040552,0.0005,1.362
736.00,7.639669,25.03482,0.000036,24.040545,0.0005,1.363
738.00,7.638728,25.03615,0.000036,24.040246,0.0005,1.363
740.00,7.637473,25.03651,0.000036,24.040046,0.0004,1.363
742.00,7.636920,25.03609,0.000037,24.040301,0.0005,1.362
744.00,7.636477,25.03564,0.000035,24.040495,0.0004,1.363
746.00,7.635888,25.03502,0.000034,24.041034,0.0004,1.363
748.00,7.635561,25.03631,0.000035,24.040852,0.0005,1.363
750.00,7.635639,25.03665,0.000035,24.040123,0.0005,1.363
752.00,7.635901,25.03561,0.000035,24.039737,0.0004,1.363
754.00,7.636005,25.03488,0.000035,24.040046,0.0004,1.363
756.00,7.635616,25.03544,0.000035,24.039879,0.0004,1.362
758.00,7.635242,25.03600,0.000036,24.039901,0.0005,1.362
760.00,7.634059,25.03587,0.000035,24.040799,0.0005,1.363
762.00,7.634034,25.03514,0.000036,24.040179,0.0004,1.362
764.00,7.633822,25.03516,0.000036,24.039594,0.0004,1.363
766.00,7.634121,25.03560,0.000036,24.040110,0.0004,1.362
768.00,7.633544,25.03624,0.000036,24.040621,0.0004,1.363
770.00,7.632670,25.03591,0.000036,24.040779,0.0005,1.362
772.00,7.632584,25.03531,0.000036,24.040403,0.0005,1.363
774.00,7.632904,25.03556,0.000034,24.040261,0.0004,1.363
776.00,7.632794,25.03619,0.000035,24.040981,0.0004,1.362
778.00,7.632572,25.03623,0.000036,24.040128,0.0004,1.362
780.00,7.633708,25.03564,0.000037,24.040290,0.0004,1.362
782.00,7.633819,25.03597,0.000036,24.041386,0.0004,1.362
784.00,7.633720,25.03570,0.000036,24.040790,0.0005,1.363
786.00,7.634379,25.03574,0.000034,24.040512,0.0004,1.363
788.00,7.634236,25.03502,0.000036,24.040044,0.0004,1.362
790.00,7.633742,25.03470,0.000036,24.040266,0.0004,1.362
792.00,7.634275,25.03559,0.000037,24.040506,0.0004,1.363
794.00,7.634170,25.03577,0.000037,24.041028,0.0004,1.362
796.00,7.633326,25.03576,0.000037,24.040605,0.0005,1.362
798.00,7.631886,25.03595,0.000037,24.039955,0.0004,1.362
800.00,7.631956,25.03540,0.000038,24.040408,0.0004,1.362
802.00,7.632706,25.03602,0.000036,24.040268,0.0004,1.363
804.00,7.633462,25.03643,0.000036,24.040992,0.0004,1.362
806.00,7.632021,25.03611,0.000037,24.040837,0.0004,1.362
808.00,7.631830,25.03612,0.000035,24.040697,0.0004,1.362
810.00,7.632943,25.03620,0.000035,24.040634,0.0004,1.363
812.00,7.633416,25.03570,0.000036,24.040099,0.0004,1.362
814.00,7.633351,25.03541,0.000036,24.040048,0.0004,1.362
816.00,7.632673,25.03571,0.000037,24.039877,0.0004,1.362
818.00,7.633078,25.03789,0.000037,24.040939,0.0005,1.362
820.00,7.633331,25.03855,0.000036,24.041568,0.0005,1.362
822.00,7.632534,25.03706,0.000036,24.041206,0.0004,1.362
824.00,7.631054,25.03617,0.000036,24.040095,0.0004,1.362
826.00,7.631251,25.03596,0.000037,24.040948,0.0004,1.362
828.00,7.630324,25.03648,0.000037,24.040243,0.0004,1.362
830.00,7.630733,25.03606,0.000035,24.039739,0.0004,1.362
832.00,7.630513,25.03600,0.000036,24.039937,0.0004,1.363
834.00,7.629612,25.03522,0.000037,24.040343,0.0004,1.363
836.00,7.629556,25.03572,0.000037,24.040523,0.0004,1.362
838.00,7.629870,25.03592,0.000036,24.039952,0.0005,1.362
840.00,7.630295,25.03637,0.000038,24.041265,0.0005,1.362
842.00,7.630991,25.03718,0.000037,24.041232,0.0005,1.363
844.00,7.631241,25.03627,0.000036,24.040514,0.0004,1.362
846.00,7.630739,25.03663,0.000037,24.039599,0.0005,1.362
848.00,7.630161,25.03675,0.000037,24.040670,0.0005,1.362
850.00,7.629603,25.03743,0.000038,24.040766,0.0004,1.362
852.00,7.629142,25.03676,0.000036,24.039657,0.0004,1.363
854.00,7.628610,25.03744,0.000037,24.040810,0.0005,1.362
856.00,7.629115,25.03738,0.000035,24.040530,0.0005,1.362
858.00,7.628697,25.03678,0.000035,24.040243,0.0005,1.362
860.00,7.628255,25.03682,0.000035,24.039768,0.0005,1.362
862.00,7.627977,25.03644,0.000035,24.040765,0.0004,1.362
864.00,7.626220,25.03712,0.000035,24.040217,0.0004,1.362
866.00,7.625041,25.03681,0.000036,24.039863,0.0005,1.363
868.00,7.625498,25.03647,0.000037,24.040732,0.0005,1.362
870.00,7.625839,25.03543,0.000037,24.039979,0.0004,1.362
872.00,7.625329,25.03623,0.000036,24.039941,0.0004,1.362
874.00,7.624856,25.03625,0.000036,24.040445,0.0004,1.362
876.00,7.624715,25.03603,0.000038,24.040761,0.0004,1.362
878.00,7.625003,25.03618,0.000038,24.041032,0.0004,1.361
880.00,7.624879,25.03540,0.000037,24.040143,0.0004,1.362
882.00,7.625409,25.03605,0.000035,24.040643,0.0004,1.362
884.00,7.625569,25.03529,0.000035,24.040443,0.0004,1.362
886.00,7.625692,25.03535,0.000036,24.040243,0.0004,1.363
888.00,7.626161,25.03553,0.000035,24.040899,0.0004,1.362
890.00,7.625780,25.03599,0.000036,24.040206,0.0004,1.362
892.00,7.625411,25.03533,0.000036,24.040314,0.0005,1.362
894.00,7.625202,25.03489,0.000036,24.040010,0.0004,1.362
896.00,7.625687,25.03532,0.000036,24.040041,0.0004,1.361
898.00,7.625537,25.03500,0.000036,24.040074,0.0004,1.362
900.00,7.625580,25.03560,0.000037,24.039692,0.0004,1.362
902.00,7.625068,25.03627,0.000036,24.040881,0.0005,1.362
904.00,7.624982,25.03611,0.000036,24.040059,0.0005,1.362
906.00,7.623995,25.03548,0.000037,24.041145,0.0005,1.362
908.00,7.623130,25.03604,0.000037,24.041923,0.0005,1.362
910.00,7.622085,25.03545,0.000038,24.040585,0.0005,1.362
912.00,7.622054,25.03512,0.000037,24.040997,0.0005,1.361
914.00,7.622830,25.03569,0.000037,24.040208,0.0005,1.362
916.00,7.621974,25.03627,0.000036,24.040668,0.0004,1.362
918.00,7.621385,25.03489,0.000035,24.040135,0.0005,1.363
920.00,7.621105,25.03506,0.000036,24.040130,0.0004,1.362
922.00,7.621387,25.03475,0.000036,24.039846,0.0004,1.362
924.00,7.621715,25.03500,0.000037,24.040643,0.0004,1.362
926.00,7.621051,25.03568,0.000037,24.040555,0.0004,1.362
928.00,7.621719,25.03597,0.000037,24.041074,0.0005,1.362
930.00,7.622112,25.03565,0.000036,24.039834,0.0004,1.361
932.00,7.622871,25.03537,0.000036,24.039899,0.0004,1.362
934.00,7.622845,25.03549,0.000036,24.040341,0.0004,1.361
936.00,7.623335,25.03631,0.000037,24.040739,0.0004,1.362
938.00,7.623124,25.03647,0.000036,24.040999,0.0004,1.362
940.00,7.622873,25.03620,0.000036,24.041392,0.0004,1.362
942.00,7.623305,25.03595,0.000036,24.039946,0.0004,1.361
944.00,7.621950,25.03629,0.000038,24.040777,0.0005,1.362
946.00,7.621896,25.03530,0.000037,24.039979,0.0004,1.362
948.00,7.622301,25.03592,0.000036,24.040748,0.0004,1.362
950.00,7.621276,25.03623,0.000037,24.040666,0.0004,1.362
952.00,7.620822,25.03654,0.000037,24.040066,0.0004,1.362
954.00,7.621335,25.03749,0.000037,24.040495,0.0005,1.361
956.00,7.622360,25.03645,0.000036,24.040415,0.0004,1.362
958.00,7.623559,25.03591,0.000038,24.040335,0.0005,1.361
960.00,7.623106,25.03622,0.000037,24.041055,0.0004,1.362
962.00,7.622549,25.03611,0.000036,24.040519,0.0005,1.362
964.00,7.621761,25.03578,0.000037,24.040055,0.0004,1.362
966.00,7.622465,25.03618,0.000036,24.040952,0.0005,1.362
968.00,7.622337,25.03660,0.000036,24.040426,0.0004,1.362
970.00,7.621805,25.03673,0.000036,24.040488,0.0005,1.361
972.00,7.621454,25.03683,0.000036,24.040028,0.0005,1.362
974.00,7.620723,25.03647,0.000036,24.040379,0.0005,1.362
976.00,7.620375,25.03737,0.000037,24.041410,0.0005,1.362
978.00,7.619523,25.03715,0.000036,24.040601,0.0005,1.362
980.00,7.619087,25.03722,0.000036,24.040115,0.0004,1.362
982.00,7.619450,25.03652,0.000035,24.040235,0.0005,1.362
984.00,7.619927,25.03686,0.000035,24.041050,0.0005,1.362
986.00,7.619361,25.03684,0.000036,24.040837,0.0004,1.362
988.00,7.618623,25.03650,0.000037,24.040081,0.0005,1.361
990.00,7.617607,25.03638,0.000037,24.041192,0.0005,1.362
992.00,7.616745,25.03574,0.000037,24.041396,0.0004,1.362
994.00,7.616652,25.03671,0.000037,24.039866,0.0005,1.363
996.00,7.617830,25.03632,0.000037,24.041297,0.0005,1.363
998.00,7.617985,25.03633,0.000037,24.040726,0.0004,1.362
1000.00,7.617386,25.03730,0.000036,24.041126,0.0005,1.362
1002.00,7.616336,25.03710,0.000038,24.040717,0.0005,1.361
1004.00,7.616616,25.03679,0.000038,24.041299,0.0004,1.362
1006.00,7.616178,25.03665,0.000036,24.040666,0.0005,1.362
1008.00,7.615496,25.03660,0.000037,24.040955,0.0005,1.362
1010.00,7.615770,25.03647,0.000038,24.040548,0.0005,1.362
1012.00,7.615062,25.03576,0.000037,24.040119,0.0005,1.362
1014.00,7.615414,25.03606,0.000037,24.040790,0.0004,1.362
1016.00,7.614858,25.03675,0.000036,24.041199,0.0004,1.362
1018.00,7.615171,25.03664,0.000036,24.040663,0.0004,1.362
1020.00,7.615319,25.03647,0.000037,24.040425,0.0004,1.362
1022.00,7.615469,25.03614,0.000036,24.039832,0.0005,1.362
1024.00,7.615340,25.03573,0.000037,24.040279,0.0004,1.362
1026.00,7.616005,25.03596,0.000036,24.040650,0.0004,1.362
1028.00,7.616389,25.03693,0.000036,24.039946,0.0004,1.361
1030.00,7.616310,25.03679,0.000036,24.040161,0.0004,1.362
1032.00,7.615456,25.03609,0.000036,24.040870,0.0004,1.362
1034.00,7.615883,25.03527,0.000036,24.040619,0.0005,1.362
1036.00,7.616835,25.03618,0.000037,24.040095,0.0005,1.362
1038.00,7.616538,25.03691,0.000038,24.041496,0.0004,1.362
1040.00,7.616356,25.03644,0.000037,24.040637,0.0004,1.362
1042.00,7.616178,25.03681,0.000037,24.040365,0.0005,1.362
1044.00,7.616500,25.03626,0.000037,24.040877,0.0005,1.362
1046.00,7.615475,25.03644,0.000036,24.040290,0.0005,1.362
1048.00,7.614361,25.03564,0.000036,24.040454,0.0005,1.362
1050.00,7.613822,25.03609,0.000036,24.040097,0.0004,1.362
1052.00,7.613711,25.03639,0.000036,24.039903,0.0005,1.362
1054.00,7.613571,25.03547,0.000037,24.040301,0.0005,1.362
1056.00,7.613315,25.03605,0.000038,24.040866,0.0005,1.362
1058.00,7.613170,25.03651,0.000037,24.040235,0.0004,1.362
1060.00,7.612707,25.03671,0.000036,24.040785,0.0004,1.362
1062.00,7.613063,25.03678,0.000036,24.041075,0.0005,1.362
1064.00,7.613682,25.03641,0.000036,24.039912,0.0005,1.362
1066.00,7.612945,25.03609,0.000036,24.040903,0.0005,1.362
1068.00,7.612727,25.03623,0.000037,24.040850,0.0005,1.362
1070.00,7.612528,25.03646,0.000037,24.040270,0.0004,1.362
1072.00,7.613108,25.03647,0.000037,24.040237,0.0004,1.361
1074.00,7.613236,25.03683,0.000037,24.040439,0.0004,1.362
1076.00,7.613992,25.03672,0.000037,24.039750,0.0004,1.362
1078.00,7.614184,25.03621,0.000036,24.040859,0.0005,1.362
1080.00,7.612981,25.03635,0.000036,24.040977,0.0005,1.362
1082.00,7.612460,25.03672,0.000035,24.039970,0.0004,1.362
1084.00,7.612300,25.03685,0.000036,24.040212,0.0005,1.362
1086.00,7.611027,25.03657,0.000036,24.040281,0.0004,1.362
1088.00,7.609883,25.03607,0.000037,24.040408,0.0004,1.362
1090.00,7.609699,25.03645,0.000037,24.040548,0.0005,1.362
1092.00,7.608983,25.03721,0.000037,24.040830,0.0004,1.362
1094.00,7.608798,25.03805,0.000036,24.040995,0.0004,1.362
1096.00,7.609489,25.03786,0.000037,24.040263,0.0004,1.361
1098.00,7.609560,25.03695,0.000038,24.039666,0.0005,1.361
1100.00,7.609907,25.03701,0.000036,24.041286,0.0005,1.362
1102.00,7.610319,25.03789,0.000037,24.040725,0.0005,1.362
1104.00,7.610616,25.03709,0.000036,24.040574,0.0004,1.363
1106.00,7.610110,25.03715,0.000036,24.040381,0.0005,1.362
1108.00,7.609307,25.03787,0.000037,24.040697,0.0005,1.362
1110.00,7.609563,25.03743,0.000038,24.040899,0.0005,1.362
1112.00,7.610184,25.03785,0.000038,24.040581,0.0004,1.361
1114.00,7.610263,25.03746,0.000036,24.040588,0.0004,1.362
1116.00,7.610790,25.03702,0.000037,24.040586,0.0005,1.362
1118.00,7.610253,25.03745,0.000037,24.040528,0.0004,1.362
1120.00,7.609101,25.03783,0.000037,24.040848,0.0005,1.362
1122.00,7.609012,25.03838,0.000037,24.040290,0.0005,1.362
1124.00,7.609171,25.03860,0.000037,24.040332,0.0005,1.362
1126.00,7.608864,25.03827,0.000036,24.040135,0.0005,1.362
1128.00,7.608615,25.03819,0.000037,24.040721,0.0005,1.362
1130.00,7.608276,25.03722,0.000037,24.041217,0.0005,1.361
1132.00,7.607387,25.03733,0.000036,24.039981,0.0005,1.362
1134.00,7.605715,25.03806,0.000037,24.040788,0.0005,1.362
1136.00,7.605666,25.03729,0.000036,24.040606,0.0004,1.362
1138.00,7.605703,25.03779,0.000036,24.040439,0.0005,1.362
1140.00,7.605742,25.03788,0.000037,24.041035,0.0005,1.361
1142.00,7.605481,25.03759,0.000037,24.040668,0.0005,1.362
1144.00,7.605368,25.03848,0.000037,24.040372,0.0005,1.362
1146.00,7.605146,25.03717,0.000037,24.040401,0.0004,1.362
1148.00,7.605346,25.03714,0.000035,24.040872,0.0004,1.362
1150.00,7.604766,25.03752,0.000037,24.040830,0.0005,1.361
1152.00,7.604357,25.03713,0.000037,24.040288,0.0005,1.362
1154.00,7.605153,25.03841,0.000037,24.040990,0.0005,1.362
1156.00,7.603829,25.03791,0.000037,24.040550,0.0004,1.362
1158.00,7.603765,25.03747,0.000037,24.040448,0.0004,1.362
1160.00,7.604921,25.03870,0.000036,24.041619,0.0005,1.361
1162.00,7.605933,25.03854,0.000039,24.040925,0.0005,1.362
1164.00,7.605244,25.03841,0.000039,24.040095,0.0005,1.361
1166.00,7.606031,25.03761,0.000037,24.041741,0.0005,1.362
1168.00,7.606519,25.03778,0.000036,24.040546,0.0004,1.362
1170.00,7.606268,25.03814,0.000037,24.040379,0.0005,1.362
1172.00,7.605240,25.03863,0.000037,24.041310,0.0005,1.362
1174.00,7.605445,25.03851,0.000038,24.040792,0.0005,1.362
1176.00,7.605095,25.03762,0.000038,24.041168,0.0005,1.362
1178.00,7.605162,25.03753,0.000037,24.041339,0.0005,1.362
1180.00,7.606603,25.03764,0.000037,24.040614,0.0005,1.361
1182.00,7.608167,25.03802,0.000037,24.040621,0.0005,1.362
1184.00,7.608373,25.03839,0.000037,24.040201,0.0005,1.362
1186.00,7.607453,25.03881,0.000038,24.040948,0.0005,1.362
1188.00,7.606987,25.03859,0.000038,24.041305,0.0005,1.361
1190.00,7.606696,25.03800,0.000038,24.040743,0.0005,1.361
1192.00,7.606655,25.03831,0.000038,24.040561,0.0005,1.361
1194.00,7.606428,25.03825,0.000037,24.041463,0.0005,1.362
1196.00,7.605083,25.03846,0.000038,24.040777,0.0005,1.362
1198.00,7.603878,25.03860,0.000036,24.040461,0.0005,1.362
1200.00,7.603118,25.03839,0.000037,24.040926,0.0005,1.362
@2,12.0000,24.0
1202.00,7.602390,25.03778,0.000037,24.041174,0.0004,1.362
1204.00,7.602443,25.03712,0.000036,24.041317,0.0005,1.363
1206.00,7.598200,25.03754,0.000036,24.041154,0.0005,1.362
1208.00,7.593431,25.03759,0.000037,24.040635,0.0005,1.361
1210.00,7.594517,25.03760,0.000038,24.040297,0.0004,1.360
1212.00,7.604670,25.03774,0.000039,24.040501,0.0005,1.361
1214.00,7.620047,25.03751,0.000038,24.041065,0.0005,1.362
1216.00,7.638796,25.03727,0.000038,24.041223,0.0005,1.362
1218.00,7.659093,25.03679,0.000036,24.040843,0.0005,1.363
1220.00,7.679030,25.03683,0.000035,24.040234,0.0005,1.363
1222.00,7.697596,25.03670,0.000035,24.040379,0.0004,1.363
1224.00,7.713561,25.03670,0.000035,24.039692,0.0004,1.363
1226.00,7.727954,25.03704,0.000036,24.040072,0.0005,1.363
1228.00,7.743249,25.03691,0.000037,24.040848,0.0005,1.363
1230.00,7.758588,25.03712,0.000036,24.040490,0.0005,1.365
1232.00,7.767045,25.03713,0.000035,24.040832,0.0004,1.365
1234.00,7.765171,25.03708,0.000035,24.041028,0.0005,1.364
1236.00,7.755850,25.03708,0.000037,24.040343,0.0005,1.363
1238.00,7.742978,25.03723,0.000038,24.040790,0.0005,1.363
1240.00,7.729916,25.03763,0.000037,24.040574,0.0005,1.363
1242.00,7.715379,25.03737,0.000037,24.040665,0.0005,1.363
1244.00,7.700333,25.03752,0.000037,24.040743,0.0005,1.363
1246.00,7.685903,25.03789,0.000038,24.040843,0.0005,1.363
1248.00,7.673358,25.03746,0.000038,24.040948,0.0005,1.363
1250.00,7.662249,25.03688,0.000037,24.041292,0.0005,1.362
1252.00,7.652186,25.03659,0.000038,24.040457,0.0005,1.362
1254.00,7.644267,25.03672,0.000038,24.040545,0.0005,1.363
1256.00,7.637483,25.03806,0.000038,24.041416,0.0005,1.363
1258.00,7.631650,25.03721,0.000037,24.040846,0.0005,1.362
1260.00,7.626604,25.03799,0.000037,24.041348,0.0005,1.363
1262.00,7.621972,25.03753,0.000038,24.040886,0.0005,1.362
1264.00,7.618930,25.03694,0.000039,24.040732,0.0005,1.362
1266.00,7.615622,25.03742,0.000038,24.040450,0.0005,1.362
1268.00,7.614042,25.03620,0.000037,24.040352,0.0005,1.362
1270.00,7.613297,25.03655,0.000038,24.040346,0.0004,1.362
1272.00,7.611582,25.03634,0.000038,24.040501,0.0004,1.362
1274.00,7.610103,25.03567,0.000037,24.040255,0.0005,1.363
1276.00,7.608519,25.03639,0.000037,24.040643,0.0005,1.362
1278.00,7.607364,25.03694,0.000036,24.040195,0.0005,1.362
1280.00,7.605235,25.03722,0.000037,24.040921,0.0004,1.362
1282.00,7.603525,25.03658,0.000038,24.040452,0.0004,1.362
1284.00,7.603366,25.03694,0.000036,24.040348,0.0005,1.363
1286.00,7.602232,25.03739,0.000035,24.041170,0.0005,1.363
1288.00,7.601579,25.03749,0.000037,24.041554,0.0005,1.363
1290.00,7.601949,25.03698,0.000038,24.040992,0.0005,1.363
1292.00,7.601905,25.03622,0.000037,24.040930,0.0005,1.362
1294.00,7.602048,25.03677,0.000038,24.041019,0.0005,1.362
1296.00,7.601959,25.03642,0.000038,24.040977,0.0005,1.362
1298.00,7.601188,25.03570,0.000037,24.040330,0.0005,1.363
1300.00,7.600856,25.03567,0.000037,24.040759,0.0005,1.363
1302.00,7.601097,25.03620,0.000037,24.040266,0.0004,1.363
1304.00,7.600245,25.03614,0.000036,24.040585,0.0005,1.363
1306.00,7.600345,25.03565,0.000037,24.041236,0.0005,1.362
1308.00,7.600259,25.03612,0.000036,24.040512,0.0005,1.363
1310.00,7.601301,25.03535,0.000037,24.041172,0.0005,1.363
1312.00,7.601909,25.03507,0.000037,24.040372,0.0005,1.363
1314.00,7.602029,25.03522,0.000037,24.040599,0.0005,1.363
1316.00,7.601856,25.03588,0.000036,24.040726,0.0005,1.363
1318.00,7.601545,25.03591,0.000037,24.040261,0.0005,1.363
1320.00,7.600685,25.03543,0.000036,24.040985,0.0005,1.363
1322.00,7.600014,25.03588,0.000037,24.040537,0.0004,1.363
1324.00,7.599511,25.03635,0.000037,24.040919,0.0005,1.363
1326.00,7.599393,25.03595,0.000037,24.041216,0.0005,1.363
1328.00,7.599124,25.03669,0.000037,24.039964,0.0005,1.363
1330.00,7.599693,25.03645,0.000038,24.040841,0.0005,1.363
1332.00,7.599745,25.03512,0.000038,24.040694,0.0005,1.363
1334.00,7.599974,25.03516,0.000037,24.040999,0.0005,1.364
1336.00,7.598919,25.03541,0.000036,24.040885,0.0005,1.363
1338.00,7.598227,25.03666,0.000037,24.040477,0.0005,1.362
1340.00,7.598952,25.03593,0.000037,24.040666,0.0005,1.363
1342.00,7.599221,25.03602,0.000036,24.040812,0.0005,1.364
1344.00,7.598183,25.03655,0.000036,24.040790,0.0005,1.363
1346.00,7.598104,25.03585,0.000037,24.041337,0.0005,1.363
1348.00,7.597367,25.03546,0.000038,24.040805,0.0005,1.363
1350.00,7.597030,25.03559,0.000037,24.041201,0.0005,1.364
1352.00,7.598008,25.03628,0.000036,24.040885,0.0005,1.364
1354.00,7.597699,25.03553,0.000037,24.041086,0.0005,1.363
1356.00,7.597596,25.03553,0.000037,24.041263,0.0005,1.363
1358.00,7.597982,25.03517,0.000037,24.041086,0.0005,1.363
1360.00,7.597598,25.03595,0.000037,24.041763,0.0005,1.364
1362.00,7.598149,25.03707,0.000037,24.040892,0.0005,1.363
1364.00,7.597491,25.03685,0.000039,24.040806,0.0005,1.363
1366.00,7.597517,25.03737,0.000037,24.041239,0.0005,1.363
1368.00,7.596918,25.03743,0.000038,24.041459,0.0005,1.363
1370.00,7.595950,25.03731,0.000038,24.041081,0.0005,1.364
1372.00,7.595799,25.03696,0.000038,24.041230,0.0005,1.363
1374.00,7.595750,25.03730,0.000037,24.040985,0.0005,1.363
1376.00,7.595711,25.03714,0.000038,24.041276,0.0005,1.363
1378.00,7.595353,25.03739,0.000038,24.040883,0.0005,1.363
1380.00,7.595462,25.03734,0.000038,24.041374,0.0005,1.363
1382.00,7.595133,25.03838,0.000039,24.041848,0.0005,1.364
1384.00,7.594137,25.03810,0.000038,24.041008,0.0005,1.364
1386.00,7.593834,25.03824,0.000037,24.040677,0.0005,1.363
1388.00,7.593919,25.03851,0.000038,24.041052,0.0005,1.363
1390.00,7.594911,25.03801,0.000038,24.041412,0.0005,1.363
1392.00,7.595488,25.03858,0.000038,24.040017,0.0005,1.364
1394.00,7.595048,25.03863,0.000037,24.041050,0.0005,1.363
1396.00,7.594459,25.03906,0.000036,24.040897,0.0005,1.363
1398.00,7.594938,25.03847,0.000036,24.040270,0.0004,1.363
1400.00,7.595113,25.03801,0.000037,24.040274,0.0004,1.363
1402.00,7.594296,25.03784,0.000037,24.041141,0.0005,1.364
1404.00,7.594540,25.03774,0.000037,24.040928,0.0005,1.364
1406.00,7.594108,25.03777,0.000038,24.040703,0.0005,1.364
1408.00,7.593486,25.03755,0.000038,24.039799,0.0005,1.363
1410.00,7.592837,25.03838,0.000036,24.040725,0.0005,1.364
1412.00,7.592606,25.03841,0.000037,24.041108,0.0005,1.363
1414.00,7.592430,25.03817,0.000038,24.041526,0.0005,1.363
1416.00,7.592211,25.03878,0.000037,24.041074,0.0005,1.363
1418.00,7.591977,25.03826,0.000037,24.040910,0.0005,1.363
1420.00,7.591867,25.03916,0.000037,24.041479,0.0005,1.364
1422.00,7.591222,25.03826,0.000037,24.040835,0.0005,1.364
1424.00,7.590715,25.03826,0.000037,24.041003,0.0005,1.364
1426.00,7.591645,25.03890,0.000037,24.040883,0.0005,1.363
1428.00,7.592056,25.03859,0.000037,24.040072,0.0005,1.363
1430.00,7.591082,25.03883,0.000037,24.040194,0.0005,1.363
1432.00,7.591130,25.03900,0.000039,24.041623,0.0005,1.363
1434.00,7.591970,25.03907,0.000037,24.041656,0.0005,1.363
1436.00,7.591884,25.03858,0.000038,24.040950,0.0005,1.363
1438.00,7.591646,25.03867,0.000037,24.041135,0.0005,1.364
1440.00,7.591013,25.03885,0.000037,24.041392,0.0005,1.363
1442.00,7.590562,25.03861,0.000037,24.040786,0.0005,1.363
1444.00,7.590031,25.03810,0.000037,24.040859,0.0005,1.364
1446.00,7.589079,25.03890,0.000037,24.040439,0.0005,1.363
1448.00,7.589092,25.03839,0.000037,24.040215,0.0005,1.364
1450.00,7.589482,25.03785,0.000037,24.041070,0.0005,1.364
1452.00,7.589162,25.03803,0.000038,24.040514,0.0005,1.364
1454.00,7.588855,25.03790,0.000037,24.040870,0.0004,1.363
1456.00,7.589821,25.03863,0.000038,24.041245,0.0005,1.363
1458.00,7.590067,25.03840,0.000037,24.039961,0.0005,1.364
1460.00,7.590327,25.03889,0.000037,24.040955,0.0005,1.364
1462.00,7.589823,25.03976,0.000037,24.041106,0.0005,1.364
1464.00,7.589325,25.03982,0.000039,24.040995,0.0005,1.364
1466.00,7.589529,25.03927,0.000039,24.040988,0.0005,1.364
1468.00,7.589691,25.03930,0.000039,24.041372,0.0005,1.364
1470.00,7.589141,25.04055,0.000037,24.040930,0.0005,1.364
1472.00,7.588901,25.03980,0.000037,24.040854,0.0005,1.363
1474.00,7.588142,25.03982,0.000038,24.040957,0.0004,1.364
1476.00,7.587853,25.03934,0.000037,24.040754,0.0005,1.364
1478.00,7.587426,25.03912,0.000037,24.041097,0.0005,1.364
1480.00,7.586462,25.03990,0.000037,24.041301,0.0005,1.364
1482.00,7.587047,25.03896,0.000037,24.041141,0.0005,1.364
1484.00,7.587368,25.03956,0.000038,24.040312,0.0005,1.364
1486.00,7.586715,25.03950,0.000038,24.041085,0.0004,1.363
1488.00,7.586771,25.03925,0.000038,24.041083,0.0005,1.363
1490.00,7.587432,25.04055,0.000038,24.041194,0.0005,1.363
1492.00,7.588144,25.04020,0.000038,24.041063,0.0005,1.363
1494.00,7.587943,25.04038,0.000037,24.040886,0.0005,1.364
1496.00,7.586991,25.04085,0.000037,24.040679,0.0005,1.363
1498.00,7.586517,25.04093,0.000038,24.040108,0.0005,1.364
1500.00,7.587234,25.04065,0.000037,24.040279,0.0005,1.364
1502.00,7.587008,25.03978,0.000037,24.040275,0.0005,1.364
1504.00,7.586518,25.03916,0.000038,24.040950,0.0005,1.363
1506.00,7.586942,25.03913,0.000038,24.040552,0.0005,1.363
1508.00,7.586224,25.03917,0.000037,24.041001,0.0005,1.363
1510.00,7.586153,25.03802,0.000037,24.040806,0.0005,1.364
1512.00,7.586274,25.03814,0.000038,24.041214,0.0005,1.364
1514.00,7.586635,25.03858,0.000039,24.041177,0.0005,1.364
1516.00,7.586598,25.03936,0.000039,24.040823,0.0005,1.364
1518.00,7.587084,25.03847,0.000037,24.040601,0.0005,1.364
1520.00,7.586658,25.03779,0.000037,24.040654,0.0005,1.364
1522.00,7.586490,25.03902,0.000039,24.041074,0.0005,1.364
1524.00,7.586804,25.03894,0.000038,24.040872,0.0005,1.364
1526.00,7.587449,25.03885,0.000038,24.040483,0.0005,1.364
1528.00,7.587706,25.03853,0.000038,24.040946,0.0005,1.364
1530.00,7.587953,25.03911,0.000038,24.040688,0.0005,1.364
1532.00,7.586967,25.03889,0.000037,24.041594,0.0005,1.364
1534.00,7.586787,25.03814,0.000038,24.041028,0.0005,1.364
1536.00,7.586454,25.03866,0.000038,24.040797,0.0005,1.364
1538.00,7.585953,25.03888,0.000038,24.040595,0.0005,1.363
1540.00,7.585281,25.03872,0.000038,24.040421,0.0005,1.364
1542.00,7.585568,25.03910,0.000038,24.040845,0.0005,1.364
1544.00,7.585888,25.03929,0.000037,24.040430,0.0005,1.364
1546.00,7.586330,25.03919,0.000037,24.040517,0.0005,1.364
1548.00,7.585680,25.03979,0.000037,24.041037,0.0005,1.365
1550.00,7.585162,25.04037,0.000037,24.040563,0.0005,1.364
1552.00,7.585730,25.04006,0.000038,24.041243,0.0005,1.364
1554.00,7.585800,25.03992,0.000037,24.040552,0.0005,1.364
1556.00,7.587063,25.04033,0.000039,24.041254,0.0005,1.363
1558.00,7.587400,25.04014,0.000038,24.040939,0.0005,1.364
1560.00,7.587551,25.04027,0.000036,24.040619,0.0005,1.364
1562.00,7.587595,25.03954,0.000038,24.040626,0.0005,1.364
1564.00,7.588136,25.03964,0.000039,24.040992,0.0005,1.364
1566.00,7.587992,25.04027,0.000038,24.040492,0.0005,1.364
1568.00,7.587840,25.03959,0.000039,24.040617,0.0005,1.364
1570.00,7.587464,25.04011,0.000038,24.041186,0.0005,1.364
1572.00,7.587595,25.03970,0.000038,24.040919,0.0005,1.364
1574.00,7.586969,25.03931,0.000039,24.041083,0.0005,1.364
1576.00,7.586499,25.03962,0.000038,24.040794,0.0005,1.363
1578.00,7.585898,25.03867,0.000036,24.040052,0.0005,1.364
1580.00,7.584842,25.03871,0.000037,24.041075,0.0005,1.364
1582.00,7.584149,25.03913,0.000037,24.041106,0.0005,1.364
1584.00,7.584479,25.04020,0.000037,24.040701,0.0005,1.364
1586.00,7.584738,25.03948,0.000038,24.041021,0.0005,1.364
1588.00,7.584802,25.03882,0.000038,24.040699,0.0005,1.364
1590.00,7.584685,25.03951,0.000037,24.040388,0.0005,1.363
1592.00,7.584787,25.03903,0.000037,24.040370,0.0005,1.364
1594.00,7.584879,25.03927,0.000038,24.040535,0.0005,1.364
1596.00,7.584421,25.03945,0.000038,24.041492,0.0005,1.364
1598.00,7.583424,25.03940,0.000038,24.040963,0.0005,1.364
1600.00,7.582657,25.03927,0.000039,24.040775,0.0005,1.364
1602.00,7.582919,25.03967,0.000039,24.041254,0.0005,1.363
1604.00,7.582335,25.03921,0.000038,24.040512,0.0005,1.364
1606.00,7.582230,25.03934,0.000037,24.040166,0.0005,1.364
1608.00,7.581624,25.03909,0.000038,24.041183,0.0006,1.364
1610.00,7.581490,25.03865,0.000037,24.040554,0.0005,1.364
1612.00,7.581051,25.03915,0.000038,24.040906,0.0005,1.364
1614.00,7.580915,25.03929,0.000037,24.041039,0.0005,1.364
1616.00,7.581152,25.03906,0.000038,24.040732,0.0005,1.364
1618.00,7.581134,25.03955,0.000039,24.040975,0.0005,1.364
1620.00,7.581692,25.03912,0.000039,24.041645,0.0005,1.363
1622.00,7.581674,25.03887,0.000038,24.041341,0.0006,1.363
1624.00,7.581840,25.03882,0.000038,24.040825,0.0006,1.364
1626.00,7.582309,25.03852,0.000038,24.041037,0.0005,1.364
1628.00,7.581536,25.03881,0.000037,24.040419,0.0005,1.364
1630.00,7.581684,25.03905,0.000037,24.040290,0.0005,1.364
1632.00,7.582703,25.03915,0.000038,24.040881,0.0005,1.365
1634.00,7.583558,25.03915,0.000037,24.040706,0.0005,1.364
1636.00,7.583235,25.04012,0.000038,24.040961,0.0005,1.364
1638.00,7.582407,25.03961,0.000038,24.040966,0.0005,1.364
1640.00,7.581802,25.03942,0.000039,24.040679,0.0006,1.363
1642.00,7.579984,25.04013,0.000039,24.040483,0.0005,1.364
1644.00,7.579986,25.03964,0.000038,24.040481,0.0004,1.365
1646.00,7.581401,25.03916,0.000038,24.040690,0.0005,1.364
1648.00,7.581626,25.03997,0.000038,24.040617,0.0005,1.363
1650.00,7.581375,25.03986,0.000036,24.040705,0.0005,1.364
1652.00,7.580016,25.03903,0.000037,24.041576,0.0005,1.364
1654.00,7.579002,25.04001,0.000038,24.041268,0.0005,1.364
1656.00,7.578651,25.04036,0.000039,24.041212,0.0005,1.364
1658.00,7.579113,25.04033,0.000039,24.040614,0.0005,1.364
1660.00,7.578831,25.03980,0.000038,24.040457,0.0005,1.364
1662.00,7.577880,25.03997,0.000038,24.041001,0.0005,1.364
1664.00,7.578488,25.03891,0.000038,24.040717,0.0005,1.364
1666.00,7.578986,25.03782,0.000039,24.040103,0.0005,1.364
1668.00,7.579161,25.03780,0.000038,24.041403,0.0005,1.364
1670.00,7.579010,25.03780,0.000038,24.040570,0.0005,1.364
1672.00,7.579684,25.03817,0.000038,24.040759,0.0005,1.364
1674.00,7.581062,25.03802,0.000038,24.040785,0.0005,1.364
1676.00,7.581229,25.03899,0.000037,24.040385,0.0005,1.364
1678.00,7.580855,25.03798,0.000037,24.041470,0.0005,1.365
1680.00,7.581197,25.03796,0.000037,24.041330,0.0005,1.365
1682.00,7.580019,25.03842,0.000038,24.040499,0.0005,1.365
1684.00,7.577825,25.03837,0.000037,24.040823,0.0005,1.365
1686.00,7.576627,25.03891,0.000037,24.040905,0.0005,1.364
1688.00,7.576756,25.03820,0.000039,24.040879,0.0005,1.364
1690.00,7.575973,25.03914,0.000038,24.040968,0.0005,1.364
1692.00,7.575243,25.03855,0.000038,24.040303,0.0005,1.364
1694.00,7.575074,25.03788,0.000039,24.041197,0.0005,1.364
1696.00,7.575738,25.03740,0.000038,24.041192,0.0005,1.364
1698.00,7.576147,25.03765,0.000038,24.040359,0.0005,1.364
1700.00,7.575897,25.03720,0.000037,24.040790,0.0005,1.364
1702.00,7.575478,25.03709,0.000039,24.041679,0.0005,1.365
1704.00,7.576166,25.03740,0.000037,24.041350,0.0005,1.365
1706.00,7.577018,25.03719,0.000036,24.040368,0.0005,1.365
1708.00,7.576731,25.03853,0.000038,24.040650,0.0005,1.364
1710.00,7.576414,25.03820,0.000037,24.041048,0.0005,1.364
1712.00,7.577230,25.03791,0.000038,24.040101,0.0005,1.364
1714.00,7.577513,25.03807,0.000037,24.040914,0.0005,1.364
1716.00,7.577824,25.03787,0.000037,24.040475,0.0004,1.364
1718.00,7.577958,25.03901,0.000037,24.041459,0.0005,1.364
1720.00,7.577889,25.03903,0.000037,24.040801,0.0005,1.365
1722.00,7.576460,25.03830,0.000037,24.041541,0.0006,1.365
1724.00,7.575887,25.03917,0.000037,24.040890,0.0005,1.364
1726.00,7.575892,25.03938,0.000038,24.040799,0.0005,1.364
1728.00,7.576494,25.03870,0.000038,24.041025,0.0005,1.364
1730.00,7.576431,25.03858,0.000038,24.040641,0.0005,1.365
1732.00,7.576564,25.03919,0.000037,24.041072,0.0005,1.365
1734.00,7.576421,25.03903,0.000037,24.040710,0.0005,1.364
1736.00,7.576897,25.03864,0.000037,24.040705,0.0005,1.364
1738.00,7.576614,25.03904,0.000039,24.041165,0.0005,1.364
1740.00,7.577150,25.03892,0.000039,24.040637,0.0005,1.365
1742.00,7.578718,25.03849,0.000038,24.041037,0.0005,1.365
1744.00,7.578857,25.03905,0.000038,24.040823,0.0005,1.365
1746.00,7.579170,25.03921,0.000037,24.040863,0.0005,1.365
1748.00,7.578886,25.03921,0.000038,24.041268,0.0005,1.365
1750.00,7.578236,25.03944,0.000038,24.040895,0.0005,1.365
1752.00,7.577704,25.03939,0.000037,24.041123,0.0005,1.364
1754.00,7.577876,25.03885,0.000039,24.041001,0.0005,1.364
1756.00,7.578049,25.03973,0.000038,24.041363,0.0005,1.364
1758.00,7.577865,25.03890,0.000038,24.040877,0.0005,1.364
1760.00,7.578341,25.03876,0.000038,24.040255,0.0005,1.364
1762.00,7.578039,25.03860,0.000038,24.040674,0.0005,1.364
1764.00,7.576387,25.03887,0.000038,24.040872,0.0005,1.364
1766.00,7.576692,25.03839,0.000038,24.041183,0.0005,1.365
1768.00,7.577082,25.03871,0.000037,24.041399,0.0005,1.365
1770.00,7.576235,25.03911,0.000037,24.040954,0.0005,1.365
1772.00,7.576116,25.03951,0.000037,24.041210,0.0005,1.364
1774.00,7.575783,25.04027,0.000038,24.040843,0.0005,1.364
1776.00,7.575768,25.04054,0.000037,24.040830,0.0005,1.365
1778.00,7.575146,25.03956,0.000038,24.040879,0.0005,1.365
1780.00,7.575803,25.03894,0.000037,24.040454,0.0005,1.364
1782.00,7.576809,25.03856,0.000037,24.041952,0.0005,1.364
1784.00,7.576446,25.03920,0.000037,24.041145,0.0005,1.365
1786.00,7.576705,25.03908,0.000037,24.041108,0.0005,1.365
1788.00,7.577163,25.03886,0.000037,24.041714,0.0005,1.365
1790.00,7.578411,25.03897,0.000037,24.041177,0.0005,1.364
1792.00,7.577982,25.03876,0.000036,24.040977,0.0005,1.365
1794.00,7.577082,25.03971,0.000038,24.040852,0.0005,1.364
1796.00,7.577300,25.03945,0.000038,24.041212,0.0005,1.364
1798.00,7.577612,25.03844,0.000038,24.041283,0.0005,1.365
1800.00,7.578224,25.03794,0.000039,24.040366,0.0005,1.364
@3,12.0000,24.0
1802.00,7.579130,25.03908,0.000038,24.040534,0.0005,1.365
1804.00,7.576831,25.03973,0.000038,24.040785,0.0005,1.364
1806.00,7.570007,25.03875,0.000040,24.041059,0.0005,1.363
1808.00,7.565969,25.03898,0.000039,24.040195,0.0005,1.364
1810.00,7.571244,25.03992,0.000038,24.041643,0.0005,1.364
1812.00,7.583689,25.04010,0.000038,24.041012,0.0005,1.364
1814.00,7.599703,25.03883,0.000038,24.040794,0.0005,1.365
1816.00,7.616837,25.03912,0.000037,24.040928,0.0005,1.366
1818.00,7.636047,25.03990,0.000036,24.040708,0.0005,1.366
1820.00,7.654755,25.03960,0.000036,24.040975,0.0005,1.366
1822.00,7.670908,25.03910,0.000036,24.041705,0.0005,1.365
1824.00,7.684547,25.04006,0.000036,24.040699,0.0005,1.366
1826.00,7.696258,25.04017,0.000037,24.040355,0.0005,1.366
1828.00,7.708908,25.03957,0.000036,24.040459,0.0005,1.367
1830.00,7.723640,25.03942,0.000036,24.040710,0.0005,1.367
1832.00,7.731506,25.03910,0.000036,24.041110,0.0005,1.367
1834.00,7.730521,25.03998,0.000036,24.041146,0.0005,1.367
1836.00,7.722226,25.03968,0.000037,24.041146,0.0005,1.366
1838.00,7.709735,25.03952,0.000037,24.041185,0.0005,1.366
1840.00,7.695684,25.04020,0.000038,24.041230,0.0005,1.365
1842.00,7.681900,25.04002,0.000038,24.040785,0.0005,1.365
1844.00,7.667342,25.04002,0.000039,24.040910,0.0005,1.364
1846.00,7.654027,25.03995,0.000037,24.041055,0.0005,1.365
1848.00,7.640483,25.03922,0.000038,24.040981,0.0005,1.365
1850.00,7.629241,25.04037,0.000039,24.040734,0.0005,1.365
1852.00,7.620150,25.03967,0.000040,24.040674,0.0005,1.364
1854.00,7.613298,25.03997,0.000038,24.040594,0.0005,1.365
1856.00,7.607054,25.04008,0.000037,24.040686,0.0005,1.365
1858.00,7.602270,25.03971,0.000038,24.041446,0.0005,1.365
1860.00,7.598687,25.03919,0.000038,24.041376,0.0005,1.365
1862.00,7.595320,25.03925,0.000037,24.041075,0.0005,1.364
1864.00,7.592500,25.03872,0.000038,24.040850,0.0005,1.365
1866.00,7.590376,25.03834,0.000038,24.040495,0.0005,1.365
1868.00,7.588809,25.03879,0.000038,24.040705,0.0005,1.365
1870.00,7.587372,25.03775,0.000037,24.040432,0.0005,1.365
1872.00,7.585249,25.03801,0.000038,24.040634,0.0005,1.365
1874.00,7.583828,25.03735,0.000037,24.040977,0.0005,1.365
1876.00,7.582506,25.03816,0.000037,24.041021,0.0005,1.365
1878.00,7.581705,25.03817,0.000037,24.040990,0.0005,1.365
1880.00,7.581450,25.03843,0.000037,24.041383,0.0004,1.365
1882.00,7.581191,25.03864,0.000036,24.040905,0.0005,1.365
1884.00,7.580838,25.03835,0.000037,24.040901,0.0005,1.365
1886.00,7.580535,25.03881,0.000038,24.041246,0.0005,1.364
1888.00,7.580915,25.03899,0.000038,24.041101,0.0005,1.365
1890.00,7.580453,25.03969,0.000037,24.040866,0.0005,1.365
1892.00,7.579317,25.03920,0.000037,24.040930,0.0005,1.365
1894.00,7.578348,25.03867,0.000038,24.041750,0.0005,1.366
1896.00,7.577442,25.03892,0.000037,24.041303,0.0005,1.366
1898.00,7.577774,25.03881,0.000038,24.040885,0.0005,1.365
1900.00,7.577866,25.04024,0.000037,24.040212,0.0005,1.365
1902.00,7.577740,25.03978,0.000037,24.040395,0.0005,1.365
1904.00,7.577060,25.04007,0.000037,24.040148,0.0005,1.365
1906.00,7.577590,25.03912,0.000037,24.040008,0.0005,1.365
1908.00,7.578020,25.03950,0.000038,24.040514,0.0005,1.365
1910.00,7.577202,25.04008,0.000038,24.041390,0.0005,1.366
1912.00,7.576767,25.04064,0.000037,24.041037,0.0005,1.366
1914.00,7.576804,25.04050,0.000038,24.040779,0.0005,1.366
1916.00,7.577761,25.03982,0.000036,24.040281,0.0005,1.365
1918.00,7.578628,25.03989,0.000038,24.040335,0.0005,1.365
1920.00,7.578337,25.04029,0.000038,24.040779,0.0005,1.365
1922.00,7.577698,25.03970,0.000039,24.041377,0.0005,1.365
1924.00,7.577587,25.03989,0.000038,24.041095,0.0004,1.365
1926.00,7.577587,25.03954,0.000038,24.041497,0.0005,1.366
1928.00,7.577253,25.03941,0.000038,24.040346,0.0005,1.365
1930.00,7.576361,25.03929,0.000038,24.040399,0.0005,1.365
1932.00,7.576226,25.03970,0.000037,24.040655,0.0005,1.366
1934.00,7.576778,25.03878,0.000036,24.040386,0.0005,1.365
1936.00,7.576720,25.03857,0.000038,24.040641,0.0005,1.365
1938.00,7.575539,25.03936,0.000038,24.040437,0.0005,1.365
1940.00,7.574567,25.03887,0.000038,24.040559,0.0005,1.366
1942.00,7.574419,25.03857,0.000037,24.040617,0.0005,1.366
1944.00,7.575058,25.03852,0.000038,24.040305,0.0005,1.365
1946.00,7.575512,25.03830,0.000036,24.041394,0.0005,1.366
1948.00,7.576076,25.03875,0.000037,24.040670,0.0005,1.365
1950.00,7.575513,25.03870,0.000038,24.040917,0.0005,1.366
1952.00,7.575297,25.03867,0.000037,24.041648,0.0005,1.365
1954.00,7.574607,25.03872,0.000037,24.040881,0.0005,1.366
1956.00,7.574396,25.03844,0.000038,24.040692,0.0005,1.366
1958.00,7.574137,25.03813,0.000037,24.040403,0.0005,1.365
1960.00,7.573915,25.03850,0.000038,24.040834,0.0005,1.365
1962.00,7.572690,25.03931,0.000037,24.041308,0.0005,1.366
1964.00,7.572305,25.03995,0.000036,24.040277,0.0005,1.366
1966.00,7.572434,25.03948,0.000037,24.041177,0.0005,1.366
1968.00,7.573567,25.03875,0.000038,24.041370,0.0005,1.366
1970.00,7.573013,25.03868,0.000038,24.040783,0.0005,1.365
1972.00,7.574030,25.03813,0.000037,24.041565,0.0005,1.366
1974.00,7.574298,25.03804,0.000038,24.041381,0.0005,1.365
1976.00,7.573095,25.03839,0.000038,24.040626,0.0005,1.365
1978.00,7.572360,25.03935,0.000036,24.039961,0.0005,1.365
1980.00,7.572647,25.03905,0.000039,24.041294,0.0005,1.366
1982.00,7.571805,25.03930,0.000037,24.041063,0.0005,1.366
1984.00,7.570976,25.03957,0.000037,24.041428,0.0005,1.366
1986.00,7.569915,25.04035,0.000038,24.040812,0.0005,1.365
1988.00,7.569604,25.03990,0.000037,24.041294,0.0005,1.365
1990.00,7.569110,25.03983,0.000037,24.040635,0.0005,1.366
1992.00,7.569549,25.03901,0.000037,24.040877,0.0005,1.365
1994.00,7.569734,25.03969,0.000037,24.040975,0.0005,1.366
1996.00,7.569692,25.04001,0.000037,24.041216,0.0005,1.366
1998.00,7.569647,25.03953,0.000037,24.040939,0.0005,1.366
2000.00,7.569751,25.03939,0.000038,24.040597,0.0005,1.365
2002.00,7.571290,25.03906,0.000037,24.040483,0.0005,1.365
2004.00,7.571855,25.04021,0.000036,24.039964,0.0005,1.366
2006.00,7.571840,25.03989,0.000037,24.041010,0.0005,1.366
2008.00,7.571360,25.03926,0.000038,24.041208,0.0005,1.366
2010.00,7.570529,25.03985,0.000037,24.040732,0.0005,1.366
2012.00,7.569969,25.03909,0.000036,24.040506,0.0005,1.365
2014.00,7.569833,25.03840,0.000037,24.040335,0.0005,1.366
2016.00,7.569624,25.04009,0.000036,24.040661,0.0005,1.366
2018.00,7.569785,25.04018,0.000037,24.040466,0.0005,1.366
2020.00,7.568709,25.03999,0.000037,24.040692,0.0005,1.366
2022.00,7.567838,25.03953,0.000038,24.040855,0.0005,1.366
2024.00,7.569060,25.03936,0.000037,24.040919,0.0005,1.366
2026.00,7.569683,25.03830,0.000036,24.041012,0.0005,1.366
2028.00,7.569640,25.03775,0.000038,24.041034,0.0005,1.366
2030.00,7.569375,25.03790,0.000036,24.040064,0.0005,1.366
2032.00,7.568933,25.03896,0.000037,24.040823,0.0005,1.366
2034.00,7.569855,25.03901,0.000037,24.040059,0.0005,1.365
2036.00,7.571094,25.03939,0.000036,24.040179,0.0005,1.366
2038.00,7.572359,25.03925,0.000037,24.041365,0.0005,1.366
2040.00,7.571476,25.03896,0.000037,24.040457,0.0005,1.366
2042.00,7.569409,25.03902,0.000036,24.041365,0.0005,1.367
2044.00,7.568476,25.03932,0.000036,24.040725,0.0005,1.366
2046.00,7.569018,25.03928,0.000037,24.040421,0.0005,1.367
2048.00,7.568838,25.03888,0.000037,24.041099,0.0005,1.366
2050.00,7.568356,25.03899,0.000036,24.041430,0.0005,1.366
2052.00,7.568851,25.03885,0.000037,24.041039,0.0005,1.367
2054.00,7.567867,25.03944,0.000037,24.041297,0.0005,1.366
2056.00,7.567227,25.03872,0.000038,24.040790,0.0005,1.366
2058.00,7.569159,25.03975,0.000038,24.040210,0.0005,1.366
2060.00,7.569360,25.03958,0.000037,24.040083,0.0005,1.366
2062.00,7.569485,25.03961,0.000038,24.040881,0.0005,1.367
2064.00,7.569944,25.03900,0.000037,24.040239,0.0005,1.367
2066.00,7.569033,25.03929,0.000036,24.040579,0.0005,1.367
2068.00,7.569135,25.03983,0.000037,24.040885,0.0005,1.366
2070.00,7.569824,25.03950,0.000038,24.041456,0.0005,1.366
2072.00,7.570843,25.03981,0.000039,24.040501,0.0005,1.366
2074.00,7.569952,25.04061,0.000039,24.040586,0.0005,1.365
2076.00,7.569740,25.04044,0.000038,24.040865,0.0005,1.366
2078.00,7.570344,25.04086,0.000038,24.041086,0.0005,1.366
2080.00,7.569819,25.04063,0.000038,24.041445,0.0005,1.366
2082.00,7.569716,25.04021,0.000037,24.040317,0.0005,1.367
2084.00,7.568937,25.03999,0.000037,24.040390,0.0005,1.367
2086.00,7.568200,25.04009,0.000038,24.040321,0.0005,1.367
2088.00,7.568515,25.04073,0.000037,24.040934,0.0005,1.368
2090.00,7.568809,25.04078,0.000037,24.040226,0.0005,1.367
2092.00,7.568633,25.04019,0.000037,24.040274,0.0005,1.366
2094.00,7.567551,25.04106,0.000037,24.040988,0.0005,1.366
2096.00,7.567458,25.04080,0.000037,24.040714,0.0005,1.367
2098.00,7.568228,25.03951,0.000037,24.040854,0.0005,1.367
2100.00,7.567114,25.03910,0.000038,24.040468,0.0005,1.367
2102.00,7.568151,25.03894,0.000037,24.040352,0.0005,1.367
2104.00,7.569308,25.03883,0.000037,24.041092,0.0005,1.367
2106.00,7.569023,25.03970,0.000036,24.040417,0.0005,1.367
2108.00,7.567939,25.04029,0.000037,24.040510,0.0005,1.367
2110.00,7.567346,25.03993,0.000036,24.040243,0.0005,1.367
2112.00,7.567316,25.04004,0.000036,24.040455,0.0005,1.367
2114.00,7.567869,25.04005,0.000036,24.040623,0.0005,1.367
2116.00,7.568526,25.03973,0.000038,24.040688,0.0005,1.367
2118.00,7.568615,25.03909,0.000039,24.040781,0.0005,1.367
2120.00,7.568388,25.03989,0.000036,24.039919,0.0005,1.367
2122.00,7.567182,25.03954,0.000037,24.040759,0.0005,1.367
2124.00,7.567158,25.04004,0.000038,24.041226,0.0005,1.367
2126.00,7.566206,25.04152,0.000039,24.040895,0.0005,1.367
2128.00,7.566536,25.04080,0.000038,24.040250,0.0005,1.366
2130.00,7.566380,25.04020,0.000038,24.040597,0.0004,1.367
2132.00,7.565844,25.04066,0.000038,24.040630,0.0005,1.368
2134.00,7.565471,25.04129,0.000037,24.040199,0.0005,1.367
2136.00,7.565207,25.04089,0.000037,24.040752,0.0005,1.367
2138.00,7.565765,25.04044,0.000038,24.041130,0.0005,1.367
2140.00,7.567627,25.04032,0.000037,24.041292,0.0005,1.367
2142.00,7.568611,25.04017,0.000038,24.040957,0.0005,1.367
2144.00,7.568042,25.04093,0.000039,24.040975,0.0004,1.366
2146.00,7.567695,25.04098,0.000037,24.040990,0.0005,1.367
2148.00,7.568045,25.04110,0.000038,24.040970,0.0005,1.367
2150.00,7.567736,25.04138,0.000038,24.040863,0.0005,1.367
2152.00,7.567693,25.03991,0.000038,24.041254,0.0005,1.367
2154.00,7.567334,25.04125,0.000038,24.041143,0.0005,1.367
2156.00,7.566845,25.04105,0.000037,24.041039,0.0005,1.367
2158.00,7.566337,25.04165,0.000037,24.041237,0.0005,1.367
2160.00,7.565985,25.04089,0.000037,24.041290,0.0005,1.367
2162.00,7.565120,25.04043,0.000037,24.040977,0.0005,1.367
2164.00,7.564027,25.04013,0.000037,24.040565,0.0005,1.367
2166.00,7.564763,25.04058,0.000038,24.040594,0.0005,1.367
2168.00,7.563902,25.03994,0.000038,24.041003,0.0005,1.367
2170.00,7.563962,25.03995,0.000037,24.040586,0.0005,1.367
2172.00,7.564287,25.03962,0.000039,24.040359,0.0005,1.367
2174.00,7.564633,25.03951,0.000040,24.040995,0.0005,1.367
2176.00,7.564687,25.03958,0.000038,24.041830,0.0005,1.367
2178.00,7.564152,25.04064,0.000038,24.041008,0.0005,1.367
2180.00,7.563670,25.04139,0.000036,24.040399,0.0005,1.367
2182.00,7.563520,25.04065,0.000038,24.040177,0.0005,1.367
2184.00,7.563813,25.04020,0.000037,24.040263,0.0005,1.368
2186.00,7.562961,25.03981,0.000038,24.040948,0.0005,1.368
2188.00,7.563074,25.04054,0.000036,24.040601,0.0005,1.367
2190.00,7.564296,25.04141,0.000037,24.040728,0.0005,1.368
2192.00,7.565210,25.04172,0.000038,24.041305,0.0005,1.367
2194.00,7.566049,25.04138,0.000038,24.041268,0.0005,1.367
2196.00,7.565461,25.04121,0.000037,24.041239,0.0005,1.367
2198.00,7.565762,25.04143,0.000038,24.041019,0.0005,1.367
2200.00,7.566251,25.04038,0.000037,24.040112,0.0005,1.368
2202.00,7.565531,25.03975,0.000036,24.040646,0.0005,1.368
2204.00,7.565614,25.03966,0.000037,24.041094,0.0005,1.367
2206.00,7.566012,25.03964,0.000038,24.041106,0.0005,1.368
2208.00,7.565792,25.03957,0.000037,24.040879,0.0005,1.368
2210.00,7.566285,25.04052,0.000037,24.040908,0.0004,1.367
2212.00,7.565932,25.04061,0.000038,24.040946,0.0005,1.367
2214.00,7.566225,25.04014,0.000038,24.041125,0.0005,1.368
2216.00,7.565359,25.04014,0.000038,24.041075,0.0005,1.368
2218.00,7.565612,25.03985,0.000038,24.040699,0.0005,1.368
2220.00,7.565226,25.03951,0.000037,24.040834,0.0005,1.368
2222.00,7.564188,25.04025,0.000038,24.040779,0.0005,1.368
2224.00,7.565184,25.04066,0.000037,24.040721,0.0005,1.368
2226.00,7.565291,25.03964,0.000038,24.041097,0.0005,1.368
2228.00,7.564894,25.04057,0.000038,24.040563,0.0005,1.367
2230.00,7.564540,25.04191,0.000038,24.041081,0.0005,1.368
2232.00,7.564183,25.04107,0.000037,24.040770,0.0005,1.368
2234.00,7.564435,25.04062,0.000036,24.041214,0.0005,1.368
2236.00,7.563595,25.04122,0.000037,24.041114,0.0006,1.368
2238.00,7.563075,25.04114,0.000039,24.041252,0.0005,1.368
2240.00,7.564329,25.04049,0.000038,24.040548,0.0005,1.368
2242.00,7.565545,25.04042,0.000038,24.041296,0.0005,1.367
2244.00,7.564599,25.04028,0.000039,24.041237,0.0005,1.367
2246.00,7.563175,25.04151,0.000038,24.040794,0.0005,1.368
2248.00,7.562856,25.04154,0.000037,24.040523,0.0005,1.368
2250.00,7.563058,25.04090,0.000037,24.041048,0.0005,1.368
2252.00,7.562812,25.04083,0.000037,24.041303,0.0005,1.368
2254.00,7.563637,25.04138,0.000039,24.041865,0.0005,1.368
2256.00,7.562900,25.04158,0.000038,24.040686,0.0005,1.368
2258.00,7.563059,25.04100,0.000037,24.041043,0.0005,1.368
2260.00,7.562360,25.04163,0.000038,24.041119,0.0005,1.368
2262.00,7.562023,25.04182,0.000037,24.040746,0.0005,1.368
2264.00,7.563432,25.04182,0.000038,24.041426,0.0005,1.367
2266.00,7.564175,25.04129,0.000038,24.040381,0.0005,1.368
2268.00,7.563958,25.04150,0.000038,24.040265,0.0005,1.369
2270.00,7.564029,25.04161,0.000038,24.041030,0.0005,1.368
2272.00,7.563877,25.04225,0.000038,24.040781,0.0005,1.368
2274.00,7.564642,25.04241,0.000039,24.040461,0.0005,1.368
2276.00,7.564992,25.04194,0.000039,24.041154,0.0005,1.368
2278.00,7.564299,25.04220,0.000039,24.041083,0.0005,1.368
2280.00,7.564273,25.04244,0.000038,24.040746,0.0005,1.368
2282.00,7.563936,25.04269,0.000038,24.041281,0.0005,1.368
2284.00,7.563524,25.04195,0.000038,24.041314,0.0005,1.368
2286.00,7.563451,25.04211,0.000037,24.041423,0.0005,1.368
2288.00,7.563312,25.04207,0.000038,24.040917,0.0005,1.368
2290.00,7.563410,25.04230,0.000038,24.041574,0.0005,1.368
2292.00,7.563652,25.04239,0.000038,24.040297,0.0005,1.368
2294.00,7.564462,25.04178,0.000038,24.040266,0.0005,1.367
2296.00,7.564216,25.04193,0.000037,24.040477,0.0005,1.368
2298.00,7.563423,25.04167,0.000037,24.040534,0.0005,1.368
2300.00,7.565358,25.04155,0.000038,24.041285,0.0005,1.368
2302.00,7.565535,25.04222,0.000038,24.040808,0.0006,1.368
2304.00,7.565887,25.04122,0.000038,24.041050,0.0005,1.368
2306.00,7.564855,25.04211,0.000037,24.040548,0.0005,1.368
2308.00,7.564307,25.04202,0.000038,24.040639,0.0005,1.368
2310.00,7.563870,25.04170,0.000038,24.041372,0.0006,1.368
2312.00,7.562594,25.04149,0.000037,24.041201,0.0005,1.368
2314.00,7.561843,25.04135,0.000038,24.040675,0.0005,1.368
2316.00,7.562602,25.04225,0.000038,24.041185,0.0005,1.368
2318.00,7.563295,25.04147,0.000039,24.041123,0.0005,1.368
2320.00,7.563447,25.04182,0.000039,24.041563,0.0005,1.368
2322.00,7.563683,25.04201,0.000037,24.040443,0.0005,1.368
2324.00,7.562987,25.04234,0.000038,24.040539,0.0005,1.368
2326.00,7.562485,25.04355,0.000038,24.040761,0.0005,1.369
2328.00,7.563030,25.04347,0.000038,24.040939,0.0005,1.368
2330.00,7.563495,25.04314,0.000038,24.040925,0.0005,1.368
2332.00,7.563316,25.04389,0.000038,24.040299,0.0005,1.368
2334.00,7.563026,25.04392,0.000038,24.040717,0.0005,1.368
2336.00,7.561693,25.04403,0.000038,24.040137,0.0005,1.367
2338.00,7.560067,25.04354,0.000039,24.040826,0.0005,1.368
2340.00,7.559403,25.04334,0.000038,24.040483,0.0005,1.369
2342.00,7.559887,25.04226,0.000038,24.040965,0.0005,1.368
2344.00,7.560540,25.04316,0.000038,24.040481,0.0006,1.368
2346.00,7.560448,25.04336,0.000038,24.040812,0.0005,1.368
2348.00,7.560478,25.04322,0.000039,24.041115,0.0005,1.368
2350.00,7.561385,25.04329,0.000039,24.041310,0.0005,1.368
2352.00,7.562130,25.04264,0.000038,24.041097,0.0005,1.369
2354.00,7.562483,25.04276,0.000039,24.040379,0.0006,1.369
2356.00,7.562470,25.04301,0.000039,24.041243,0.0006,1.368
2358.00,7.561507,25.04280,0.000038,24.040712,0.0005,1.368
2360.00,7.561335,25.04333,0.000038,24.040686,0.0005,1.368
2362.00,7.561449,25.04363,0.000038,24.041386,0.0006,1.368
2364.00,7.562184,25.04358,0.000038,24.041110,0.0005,1.368
2366.00,7.562456,25.04342,0.000038,24.040579,0.0005,1.369
2368.00,7.562804,25.04302,0.000038,24.040459,0.0006,1.368
2370.00,7.562650,25.04329,0.000038,24.040526,0.0006,1.368
2372.00,7.562379,25.04397,0.000039,24.041554,0.0006,1.368
2374.00,7.561794,25.04336,0.000038,24.041345,0.0006,1.368
2376.00,7.560665,25.04240,0.000039,24.040868,0.0005,1.369
2378.00,7.561022,25.04329,0.000039,24.041446,0.0005,1.368
2380.00,7.561723,25.04321,0.000039,24.041641,0.0005,1.369
2382.00,7.561235,25.04195,0.000039,24.040845,0.0005,1.368
2384.00,7.560883,25.04254,0.000038,24.040406,0.0005,1.368
2386.00,7.561394,25.04262,0.000040,24.041216,0.0005,1.368
2388.00,7.561439,25.04264,0.000039,24.041057,0.0005,1.369
2390.00,7.560614,25.04315,0.000037,24.040832,0.0005,1.369
2392.00,7.560668,25.04285,0.000037,24.040941,0.0005,1.369
2394.00,7.560612,25.04252,0.000039,24.040508,0.0005,1.368
2396.00,7.560592,25.04225,0.000038,24.041932,0.0005,1.369
2398.00,7.559371,25.04157,0.000037,24.041119,0.0005,1.369
2400.00,7.558828,25.04131,0.000036,24.040335,0.0005,1.369
@4,12.0000,24.0
2402.00,7.559377,25.04175,0.000038,24.040635,0.0005,1.369
2404.00,7.558109,25.04182,0.000038,24.040634,0.0005,1.369
2406.00,7.552617,25.04027,0.000038,24.040892,0.0005,1.368
2408.00,7.548794,25.04114,0.000040,24.040448,0.0005,1.367
2410.00,7.555056,25.04109,0.000039,24.040323,0.0005,1.368
2412.00,7.566314,25.04060,0.000038,24.041786,0.0005,1.368
2414.00,7.580075,25.04245,0.000037,24.040990,0.0005,1.369
2416.00,7.594934,25.04178,0.000038,24.040872,0.0005,1.369
2418.00,7.610902,25.04149,0.000038,24.041210,0.0005,1.370
2420.00,7.626798,25.04164,0.000037,24.040763,0.0005,1.369
2422.00,7.641127,25.04162,0.000038,24.041014,0.0005,1.370
2424.00,7.654441,25.04244,0.000036,24.041316,0.0005,1.370
2426.00,7.665273,25.04192,0.000035,24.040332,0.0005,1.371
2428.00,7.676178,25.04156,0.000036,24.039826,0.0005,1.371
2430.00,7.689805,25.04169,0.000037,24.040390,0.0005,1.370
2432.00,7.700717,25.04110,0.000036,24.041072,0.0005,1.371
2434.00,7.703233,25.04267,0.000036,24.040750,0.0005,1.371
2436.00,7.699243,25.04258,0.000038,24.040674,0.0005,1.370
2438.00,7.690806,25.04210,0.000038,24.041565,0.0005,1.369
2440.00,7.680409,25.04157,0.000039,24.041557,0.0005,1.370
2442.00,7.667428,25.04198,0.000038,24.040750,0.0005,1.370
2444.00,7.653293,25.04301,0.000038,24.040221,0.0005,1.370
2446.00,7.640468,25.04303,0.000040,24.040759,0.0005,1.369
2448.00,7.630442,25.04295,0.000040,24.040506,0.0005,1.369
2450.00,7.620828,25.04394,0.000040,24.040803,0.0005,1.369
2452.00,7.612556,25.04292,0.000038,24.041350,0.0005,1.369
2454.00,7.606187,25.04264,0.000038,24.040681,0.0005,1.369
2456.00,7.599478,25.04321,0.000038,24.040910,0.0005,1.369
2458.00,7.593843,25.04221,0.000038,24.041159,0.0006,1.369
2460.00,7.589671,25.04314,0.000039,24.040826,0.0005,1.369
2462.00,7.586918,25.04327,0.000039,24.040577,0.0005,1.369
2464.00,7.584923,25.04281,0.000038,24.040254,0.0005,1.369
2466.00,7.582363,25.04329,0.000040,24.040990,0.0005,1.369
2468.00,7.578471,25.04278,0.000039,24.041654,0.0005,1.369
2470.00,7.575062,25.04244,0.000038,24.041203,0.0005,1.369
2472.00,7.572777,25.04265,0.000039,24.040748,0.0005,1.369
2474.00,7.571308,25.04255,0.000037,24.041146,0.0005,1.369
2476.00,7.569878,25.04210,0.000037,24.040710,0.0005,1.369
2478.00,7.569551,25.04267,0.000039,24.040635,0.0005,1.369
2480.00,7.568821,25.04331,0.000039,24.040775,0.0005,1.369
2482.00,7.567677,25.04257,0.000039,24.040812,0.0005,1.369
2484.00,7.567245,25.04199,0.000039,24.041550,0.0005,1.368
2486.00,7.566802,25.04206,0.000039,24.040614,0.0005,1.369
2488.00,7.566003,25.04203,0.000039,24.040717,0.0005,1.369
2490.00,7.565304,25.04224,0.000039,24.040515,0.0005,1.369
2492.00,7.564435,25.04144,0.000038,24.041099,0.0005,1.369
2494.00,7.565022,25.04145,0.000038,24.041135,0.0005,1.370
2496.00,7.565615,25.04172,0.000037,24.040766,0.0005,1.369
2498.00,7.565094,25.04158,0.000039,24.041316,0.0005,1.369
2500.00,7.565316,25.04100,0.000038,24.040574,0.0005,1.369
2502.00,7.566306,25.04122,0.000038,24.039937,0.0005,1.369
2504.00,7.567293,25.04202,0.000038,24.040455,0.0006,1.369
2506.00,7.567797,25.04125,0.000039,24.040325,0.0006,1.369
2508.00,7.568620,25.04106,0.000040,24.041270,0.0006,1.369
2510.00,7.568267,25.04091,0.000039,24.041543,0.0005,1.369
2512.00,7.567335,25.04142,0.000038,24.041326,0.0006,1.369
2514.00,7.566931,25.04197,0.000039,24.040303,0.0005,1.370
2516.00,7.565878,25.04239,0.000038,24.041437,0.0005,1.369
2518.00,7.565042,25.04236,0.000037,24.041423,0.0005,1.370
2520.00,7.563139,25.04143,0.000038,24.041748,0.0005,1.370
2522.00,7.563306,25.04166,0.000038,24.040739,0.0005,1.369
2524.00,7.563071,25.04102,0.000039,24.041308,0.0005,1.369
2526.00,7.562371,25.04078,0.000038,24.041210,0.0006,1.370
2528.00,7.562694,25.04068,0.000039,24.040630,0.0006,1.369
2530.00,7.563234,25.04065,0.000038,24.041314,0.0005,1.369
2532.00,7.562956,25.04065,0.000039,24.041516,0.0005,1.370
2534.00,7.562850,25.04140,0.000038,24.040837,0.0006,1.369
2536.00,7.562740,25.04189,0.000039,24.041077,0.0006,1.369
2538.00,7.563372,25.04134,0.000039,24.041068,0.0006,1.370
2540.00,7.563103,25.04228,0.000038,24.040730,0.0005,1.369
2542.00,7.563137,25.04177,0.000038,24.041185,0.0005,1.369
2544.00,7.563065,25.04226,0.000038,24.040872,0.0005,1.369
2546.00,7.562204,25.04143,0.000038,24.040714,0.0005,1.369
2548.00,7.562354,25.04190,0.000039,24.041226,0.0006,1.369
2550.00,7.562367,25.04113,0.000039,24.040881,0.0005,1.369
2552.00,7.562765,25.04122,0.000039,24.040883,0.0005,1.369
2554.00,7.563357,25.04151,0.000039,24.040595,0.0005,1.369
2556.00,7.563734,25.04156,0.000039,24.040730,0.0005,1.370
2558.00,7.563002,25.04061,0.000039,24.041205,0.0005,1.370
2560.00,7.561362,25.04076,0.000038,24.040810,0.0005,1.369
2562.00,7.561274,25.04135,0.000039,24.040626,0.0006,1.370
2564.00,7.560987,25.04125,0.000038,24.040879,0.0005,1.370
2566.00,7.560860,25.04151,0.000038,24.041214,0.0006,1.369
2568.00,7.560347,25.04175,0.000039,24.041757,0.0006,1.370
2570.00,7.560913,25.04183,0.000039,24.040946,0.0005,1.369
2572.00,7.561491,25.04143,0.000039,24.041541,0.0005,1.370
2574.00,7.562608,25.04163,0.000039,24.040917,0.0005,1.369
2576.00,7.562549,25.04106,0.000039,24.041017,0.0005,1.370
2578.00,7.562542,25.04114,0.000038,24.041159,0.0006,1.370
2580.00,7.561916,25.04105,0.000037,24.040294,0.0006,1.370
2582.00,7.561437,25.04064,0.000037,24.040559,0.0005,1.369
2584.00,7.561855,25.04035,0.000039,24.041168,0.0005,1.369
2586.00,7.561777,25.04084,0.000038,24.041155,0.0005,1.370
2588.00,7.561406,25.04077,0.000039,24.041183,0.0005,1.370
2590.00,7.561651,25.04075,0.000039,24.041017,0.0005,1.370
2592.00,7.560774,25.04096,0.000040,24.041654,0.0005,1.369
2594.00,7.561180,25.04014,0.000040,24.041165,0.0005,1.369
2596.00,7.561243,25.03935,0.000039,24.041608,0.0006,1.370
2598.00,7.559908,25.03922,0.000038,24.040706,0.0005,1.371
2600.00,7.559616,25.03957,0.000039,24.041034,0.0005,1.370
2602.00,7.559867,25.04084,0.000040,24.040943,0.0005,1.370
2604.00,7.559543,25.04061,0.000040,24.040994,0.0006,1.369
2606.00,7.559139,25.04035,0.000039,24.040592,0.0005,1.370
2608.00,7.558728,25.04015,0.000039,24.041092,0.0005,1.370
2610.00,7.559038,25.04002,0.000039,24.041261,0.0005,1.369
2612.00,7.558562,25.03946,0.000039,24.041152,0.0005,1.370
2614.00,7.559214,25.03980,0.000039,24.041323,0.0006,1.370
2616.00,7.559064,25.04037,0.000039,24.040757,0.0005,1.370
2618.00,7.557672,25.03962,0.000038,24.041059,0.0005,1.371
2620.00,7.557084,25.03932,0.000038,24.041021,0.0006,1.370
2622.00,7.558413,25.03937,0.000039,24.040741,0.0006,1.370
2624.00,7.559348,25.03923,0.000037,24.040810,0.0005,1.370
2626.00,7.559014,25.03951,0.000038,24.041010,0.0005,1.370
2628.00,7.559661,25.04004,0.000038,24.040981,0.0005,1.370
2630.00,7.560419,25.03882,0.000040,24.040855,0.0006,1.370
2632.00,7.559397,25.03930,0.000039,24.041066,0.0006,1.370
2634.00,7.558416,25.03968,0.000039,24.041332,0.0006,1.370
2636.00,7.558684,25.03952,0.000038,24.041297,0.0006,1.371
2638.00,7.558967,25.04003,0.000038,24.041192,0.0005,1.370
2640.00,7.558354,25.04048,0.000039,24.040830,0.0005,1.370
2642.00,7.558053,25.04042,0.000039,24.041432,0.0006,1.370
2644.00,7.557321,25.03993,0.000039,24.041919,0.0005,1.371
2646.00,7.556994,25.04069,0.000038,24.041432,0.0005,1.370
2648.00,7.557048,25.04155,0.000038,24.040997,0.0005,1.369
2650.00,7.557084,25.04064,0.000040,24.041025,0.0005,1.370
2652.00,7.557307,25.04052,0.000039,24.041830,0.0005,1.370
2654.00,7.556705,25.04070,0.000038,24.040850,0.0005,1.369
2656.00,7.556459,25.04047,0.000038,24.040632,0.0005,1.370
2658.00,7.555733,25.04034,0.000038,24.041323,0.0005,1.371
2660.00,7.555837,25.04074,0.000039,24.041496,0.0005,1.370
2662.00,7.555455,25.04013,0.000039,24.040875,0.0005,1.370
2664.00,7.555025,25.04109,0.000039,24.041354,0.0005,1.370
2666.00,7.556437,25.03995,0.000039,24.041139,0.0005,1.371
2668.00,7.557019,25.03905,0.000040,24.040725,0.0005,1.370
2670.00,7.557408,25.04008,0.000038,24.041137,0.0006,1.370
2672.00,7.558472,25.04054,0.000039,24.041932,0.0005,1.370
2674.00,7.558786,25.04069,0.000039,24.041119,0.0005,1.370
2676.00,7.559076,25.03974,0.000039,24.040388,0.0005,1.370
2678.00,7.559696,25.03968,0.000038,24.041234,0.0005,1.370
2680.00,7.560244,25.04042,0.000039,24.041268,0.0005,1.370
2682.00,7.559622,25.04081,0.000039,24.041294,0.0005,1.371
2684.00,7.560015,25.04082,0.000039,24.040828,0.0006,1.370
2686.00,7.559818,25.04054,0.000039,24.041559,0.0005,1.371
2688.00,7.558467,25.04021,0.000038,24.041161,0.0006,1.371
2690.00,7.556415,25.04093,0.000039,24.041576,0.0005,1.371
2692.00,7.556007,25.04067,0.000040,24.041108,0.0005,1.370
2694.00,7.556980,25.04135,0.000039,24.040815,0.0005,1.369
2696.00,7.558373,25.04170,0.000039,24.041123,0.0005,1.370
2698.00,7.559296,25.04195,0.000039,24.041645,0.0005,1.370
2700.00,7.558548,25.04106,0.000039,24.041115,0.0005,1.371
2702.00,7.557546,25.04140,0.000039,24.041230,0.0005,1.370
2704.00,7.557222,25.04140,0.000038,24.040926,0.0005,1.371
2706.00,7.556205,25.04219,0.000039,24.041128,0.0006,1.371
2708.00,7.556281,25.04186,0.000039,24.041352,0.0006,1.371
2710.00,7.556414,25.04116,0.000039,24.041652,0.0006,1.371
2712.00,7.555737,25.04130,0.000038,24.041092,0.0005,1.371
2714.00,7.555466,25.04140,0.000039,24.041143,0.0005,1.371
2716.00,7.555367,25.04083,0.000038,24.041714,0.0005,1.371
2718.00,7.555639,25.04060,0.000040,24.040768,0.0005,1.370
2720.00,7.556344,25.04150,0.000038,24.041219,0.0005,1.370
2722.00,7.556317,25.04193,0.000039,24.041594,0.0005,1.370
2724.00,7.556266,25.04119,0.000039,24.040688,0.0005,1.370
2726.00,7.555961,25.04048,0.000038,24.041725,0.0005,1.371
2728.00,7.555623,25.04121,0.000038,24.042052,0.0005,1.371
2730.00,7.556115,25.04067,0.000038,24.041092,0.0005,1.371
2732.00,7.557026,25.04108,0.000038,24.041386,0.0006,1.370
2734.00,7.557589,25.04188,0.000039,24.041303,0.0006,1.370
2736.00,7.557760,25.04114,0.000039,24.041039,0.0005,1.371
2738.00,7.557688,25.04144,0.000038,24.040994,0.0005,1.372
2740.00,7.557305,25.04064,0.000038,24.040895,0.0005,1.371
2742.00,7.555960,25.04057,0.000038,24.041292,0.0005,1.371
2744.00,7.555305,25.04115,0.000038,24.040719,0.0005,1.371
2746.00,7.554928,25.04072,0.000040,24.040621,0.0005,1.371
2748.00,7.554749,25.04058,0.000039,24.041288,0.0005,1.370
2750.00,7.555400,25.04057,0.000038,24.041055,0.0005,1.371
2752.00,7.555616,25.04055,0.000038,24.041416,0.0006,1.371
2754.00,7.555857,25.04121,0.000038,24.041657,0.0006,1.371
2756.00,7.556361,25.04098,0.000038,24.040892,0.0005,1.371
2758.00,7.556269,25.04042,0.000038,24.041065,0.0006,1.371
2760.00,7.554889,25.04081,0.000040,24.040788,0.0006,1.370
2762.00,7.554964,25.03978,0.000038,24.041345,0.0005,1.371
2764.00,7.555356,25.03987,0.000038,24.041592,0.0005,1.372
2766.00,7.555439,25.04093,0.000039,24.041139,0.0005,1.371
2768.00,7.554915,25.04088,0.000038,24.041752,0.0005,1.371
2770.00,7.555169,25.04088,0.000037,24.041150,0.0005,1.371
2772.00,7.555623,25.04046,0.000037,24.040661,0.0005,1.372
2774.00,7.555716,25.04101,0.000038,24.040830,0.0005,1.371
2776.00,7.556035,25.04141,0.000039,24.040519,0.0005,1.371
2778.00,7.555816,25.04118,0.000039,24.040728,0.0006,1.371
2780.00,7.555246,25.04167,0.000038,24.041259,0.0006,1.372
2782.00,7.554746,25.04133,0.000039,24.041257,0.0005,1.372
2784.00,7.553591,25.04174,0.000038,24.041328,0.0005,1.371
2786.00,7.554319,25.04186,0.000037,24.041956,0.0006,1.371
2788.00,7.554574,25.04223,0.000038,24.040975,0.0006,1.371
2790.00,7.555626,25.04144,0.000038,24.041177,0.0005,1.372
2792.00,7.556378,25.04090,0.000038,24.040410,0.0005,1.371
2794.00,7.555522,25.04181,0.000038,24.040757,0.0005,1.371
2796.00,7.554523,25.04173,0.000038,24.040885,0.0005,1.372
2798.00,7.553593,25.04172,0.000038,24.041192,0.0005,1.371
2800.00,7.553697,25.04225,0.000038,24.040921,0.0005,1.371
2802.00,7.556302,25.04129,0.000039,24.041254,0.0005,1.371
2804.00,7.557842,25.04182,0.000040,24.041705,0.0006,1.371
2806.00,7.557745,25.04256,0.000039,24.041450,0.0006,1.371
2808.00,7.557660,25.04301,0.000038,24.040561,0.0005,1.372
2810.00,7.558236,25.04295,0.000038,24.042041,0.0005,1.372
2812.00,7.557938,25.04245,0.000038,24.041303,0.0005,1.372
2814.00,7.557578,25.04275,0.000038,24.040868,0.0005,1.372
2816.00,7.557805,25.04240,0.000038,24.041672,0.0005,1.371
2818.00,7.557153,25.04218,0.000040,24.041212,0.0006,1.371
2820.00,7.555829,25.04226,0.000038,24.040879,0.0006,1.371
2822.00,7.553837,25.04235,0.000037,24.040668,0.0005,1.371
2824.00,7.553834,25.04228,0.000038,24.040912,0.0005,1.371
2826.00,7.552840,25.04186,0.000037,24.040843,0.0005,1.372
2828.00,7.552613,25.04157,0.000037,24.041310,0.0005,1.372
2830.00,7.553177,25.04220,0.000038,24.041365,0.0005,1.372
2832.00,7.554016,25.04158,0.000038,24.040826,0.0005,1.371
2834.00,7.555118,25.04198,0.000038,24.041206,0.0006,1.370
2836.00,7.555988,25.04225,0.000040,24.040977,0.0006,1.371
2838.00,7.555488,25.04191,0.000039,24.041948,0.0006,1.372
2840.00,7.555708,25.04210,0.000039,24.041803,0.0006,1.371
2842.00,7.555617,25.04253,0.000039,24.041285,0.0005,1.372
2844.00,7.556445,25.04210,0.000038,24.041114,0.0005,1.371
2846.00,7.556309,25.04200,0.000039,24.040941,0.0005,1.372
2848.00,7.555376,25.04249,0.000039,24.041576,0.0005,1.371
2850.00,7.554760,25.04147,0.000039,24.041376,0.0006,1.371
2852.00,7.554179,25.04160,0.000039,24.041226,0.0005,1.372
2854.00,7.554208,25.04221,0.000038,24.040768,0.0005,1.371
2856.00,7.554262,25.04179,0.000038,24.041454,0.0005,1.371
2858.00,7.554691,25.04169,0.000037,24.041128,0.0005,1.371
2860.00,7.556122,25.04285,0.000039,24.041534,0.0005,1.371
2862.00,7.556241,25.04193,0.000039,24.040888,0.0005,1.371
2864.00,7.554983,25.04243,0.000040,24.040654,0.0005,1.371
2866.00,7.555485,25.04260,0.000040,24.041552,0.0005,1.371
2868.00,7.554956,25.04258,0.000038,24.040781,0.0005,1.371
2870.00,7.555642,25.04194,0.000039,24.040854,0.0006,1.371
2872.00,7.556021,25.04266,0.000039,24.040435,0.0006,1.372
2874.00,7.555168,25.04216,0.000038,24.041516,0.0006,1.372
2876.00,7.553648,25.04149,0.000038,24.041192,0.0005,1.372
2878.00,7.552904,25.04263,0.000039,24.041788,0.0005,1.371
2880.00,7.553000,25.04243,0.000039,24.041459,0.0005,1.371
2882.00,7.553766,25.04252,0.000038,24.041756,0.0006,1.372
2884.00,7.553417,25.04263,0.000038,24.041239,0.0006,1.372
2886.00,7.554084,25.04316,0.000039,24.041283,0.0005,1.372
2888.00,7.554002,25.04226,0.000038,24.041630,0.0005,1.372
2890.00,7.553579,25.04224,0.000038,24.041717,0.0005,1.372
2892.00,7.553626,25.04168,0.000039,24.041525,0.0005,1.371
2894.00,7.553807,25.04265,0.000040,24.041103,0.0006,1.371
2896.00,7.553913,25.04225,0.000039,24.040410,0.0005,1.371
2898.00,7.553700,25.04227,0.000040,24.041068,0.0006,1.371
2900.00,7.552938,25.04222,0.000039,24.041761,0.0006,1.372
2902.00,7.552053,25.04142,0.000038,24.041445,0.0005,1.372
2904.00,7.552930,25.04233,0.000038,24.041465,0.0005,1.372
2906.00,7.553649,25.04244,0.000039,24.041132,0.0006,1.371
2908.00,7.553388,25.04282,0.000039,24.041368,0.0006,1.372
2910.00,7.553359,25.04253,0.000039,24.040995,0.0006,1.371
2912.00,7.554129,25.04235,0.000039,24.040750,0.0006,1.372
2914.00,7.553613,25.04288,0.000038,24.040972,0.0005,1.372
2916.00,7.552081,25.04213,0.000039,24.041605,0.0006,1.371
2918.00,7.551407,25.04289,0.000039,24.041556,0.0006,1.372
2920.00,7.552488,25.04326,0.000038,24.040366,0.0006,1.372
2922.00,7.552007,25.04338,0.000038,24.041677,0.0005,1.372
2924.00,7.552276,25.04300,0.000038,24.041035,0.0005,1.371
2926.00,7.552447,25.04335,0.000040,24.040635,0.0005,1.372
2928.00,7.552232,25.04345,0.000039,24.041005,0.0006,1.372
2930.00,7.552381,25.04335,0.000038,24.041279,0.0006,1.373
2932.00,7.553129,25.04413,0.000039,24.041188,0.0005,1.373
2934.00,7.552917,25.04413,0.000039,24.041474,0.0005,1.372
2936.00,7.551542,25.04289,0.000038,24.041714,0.0006,1.371
2938.00,7.551647,25.04365,0.000038,24.041046,0.0005,1.372
2940.00,7.551636,25.04338,0.000039,24.041514,0.0005,1.372
2942.00,7.551708,25.04319,0.000040,24.041381,0.0005,1.372
2944.00,7.552085,25.04317,0.000039,24.041017,0.0005,1.372
2946.00,7.551828,25.04228,0.000038,24.041332,0.0005,1.372
2948.00,7.551859,25.04283,0.000038,24.041312,0.0005,1.372
2950.00,7.552514,25.04388,0.000038,24.041252,0.0005,1.372
2952.00,7.552344,25.04326,0.000038,24.040521,0.0005,1.373
2954.00,7.551649,25.04332,0.000037,24.041512,0.0005,1.372
2956.00,7.551370,25.04360,0.000038,24.041445,0.0006,1.372
2958.00,7.550566,25.04245,0.000037,24.041337,0.0005,1.372
2960.00,7.550945,25.04325,0.000038,24.040888,0.0005,1.372
2962.00,7.550232,25.04356,0.000038,24.041539,0.0005,1.372
2964.00,7.550084,25.04288,0.000038,24.041296,0.0005,1.372
2966.00,7.550604,25.04237,0.000039,24.040937,0.0005,1.372
2968.00,7.549988,25.04243,0.000039,24.040832,0.0005,1.372
2970.00,7.550357,25.04194,0.000038,24.040888,0.0005,1.372
2972.00,7.550894,25.04172,0.000038,24.041483,0.0005,1.372
2974.00,7.551358,25.04234,0.000039,24.041645,0.0005,1.372
2976.00,7.550568,25.04325,0.000037,24.042083,0.0005,1.372
2978.00,7.549664,25.04215,0.000038,24.040941,0.0005,1.372
2980.00,7.549672,25.04242,0.000039,24.040805,0.0005,1.372
2982.00,7.550565,25.04333,0.000039,24.041186,0.0005,1.372
2984.00,7.550776,25.04340,0.000038,24.041846,0.0005,1.372
2986.00,7.551070,25.04364,0.000039,24.040923,0.0005,1.372
2988.00,7.551145,25.04247,0.000039,24.040992,0.0005,1.372
2990.00,7.551800,25.04256,0.000039,24.041095,0.0006,1.372
2992.00,7.551216,25.04271,0.000039,24.042043,0.0006,1.372
2994.00,7.551239,25.04192,0.000038,24.041297,0.0005,1.373
2996.00,7.551342,25.04280,0.000039,24.041697,0.0006,1.372
2998.00,7.552535,25.04201,0.000039,24.041868,0.0005,1.373
3000.00,7.552308,25.04128,0.000038,24.041863,0.0005,1.372
@5,12.0000,24.0
3002.00,7.551974,25.04249,0.000039,24.041390,0.0005,1.372
3004.00,7.550566,25.04266,0.000037,24.041392,0.0005,1.372
3006.00,7.545535,25.04195,0.000038,24.041577,0.0005,1.372
3008.00,7.540847,25.04180,0.000038,24.041494,0.0005,1.371
3010.00,7.543874,25.04200,0.000039,24.041221,0.0005,1.371
3012.00,7.551893,25.04128,0.000040,24.041434,0.0005,1.372
3014.00,7.564057,25.04183,0.000039,24.041145,0.0005,1.372
3016.00,7.578616,25.04098,0.000038,24.041428,0.0006,1.373
3018.00,7.592444,25.04107,0.000038,24.041708,0.0006,1.373
3020.00,7.606634,25.04148,0.000038,24.041365,0.0005,1.373
3022.00,7.620794,25.04180,0.000037,24.040828,0.0006,1.373
3024.00,7.633053,25.04115,0.000037,24.041503,0.0006,1.373
3026.00,7.643923,25.04147,0.000037,24.041185,0.0005,1.373
3028.00,7.655249,25.04106,0.000037,24.040723,0.0005,1.373
3030.00,7.668870,25.04008,0.000038,24.041428,0.0005,1.374
3032.00,7.679977,25.04083,0.000037,24.041137,0.0005,1.374
3034.00,7.682757,25.04014,0.000038,24.041356,0.0006,1.374
3036.00,7.678883,25.04132,0.000037,24.041361,0.0005,1.374
3038.00,7.671303,25.04087,0.000038,24.040863,0.0005,1.373
3040.00,7.661464,25.04080,0.000039,24.041003,0.0006,1.373
3042.00,7.650726,25.04030,0.000040,24.041677,0.0005,1.373
3044.00,7.639516,25.04101,0.000040,24.041185,0.0006,1.373
3046.00,7.627616,25.04203,0.000040,24.041132,0.0006,1.372
3048.00,7.617474,25.04099,0.000040,24.041497,0.0006,1.372
3050.00,7.608756,25.03999,0.000040,24.041310,0.0006,1.372
3052.00,7.601841,25.04103,0.000039,24.041948,0.0005,1.371
3054.00,7.595130,25.04058,0.000040,24.041226,0.0005,1.373
3056.00,7.587951,25.04042,0.000039,24.040852,0.0005,1.372
3058.00,7.583528,25.03966,0.000040,24.041154,0.0005,1.373
3060.00,7.579647,25.03974,0.000040,24.041201,0.0005,1.372
3062.00,7.576922,25.04111,0.000039,24.041585,0.0005,1.373
3064.00,7.573642,25.04033,0.000038,24.041219,0.0005,1.372
3066.00,7.571340,25.03995,0.000038,24.041077,0.0005,1.372
3068.00,7.568610,25.04069,0.000039,24.040330,0.0005,1.372
3070.00,7.566815,25.03959,0.000039,24.041317,0.0006,1.372
3072.00,7.565566,25.04003,0.000040,24.041035,0.0005,1.372
3074.00,7.563524,25.03982,0.000040,24.041081,0.0005,1.373
3076.00,7.562736,25.03949,0.000039,24.041817,0.0006,1.373
3078.00,7.561759,25.03959,0.000040,24.041905,0.0006,1.373
3080.00,7.561294,25.04057,0.000039,24.041134,0.0005,1.372
3082.00,7.560706,25.04008,0.000039,24.041354,0.0005,1.372
3084.00,7.559093,25.03924,0.000039,24.041923,0.0006,1.372
3086.00,7.558228,25.04025,0.000039,24.042117,0.0005,1.372
3088.00,7.557788,25.03998,0.000040,24.041359,0.0006,1.372
3090.00,7.557641,25.04032,0.000039,24.041888,0.0005,1.372
3092.00,7.557312,25.04034,0.000038,24.041461,0.0005,1.371
3094.00,7.556639,25.04097,0.000039,24.041499,0.0006,1.372
3096.00,7.555460,25.04055,0.000038,24.041468,0.0005,1.373
3098.00,7.555455,25.04157,0.000039,24.041577,0.0006,1.373
3100.00,7.555061,25.04133,0.000037,24.040985,0.0006,1.372
3102.00,7.555246,25.04205,0.000038,24.040821,0.0005,1.372
3104.00,7.554705,25.04173,0.000040,24.041645,0.0005,1.372
3106.00,7.555305,25.04225,0.000039,24.041708,0.0005,1.373
3108.00,7.555385,25.04219,0.000039,24.042059,0.0005,1.372
3110.00,7.555318,25.04226,0.000038,24.041741,0.0005,1.372
3112.00,7.555748,25.04253,0.000039,24.041637,0.0005,1.372
3114.00,7.555919,25.04250,0.000039,24.041112,0.0005,1.373
3116.00,7.554847,25.04265,0.000038,24.041103,0.0005,1.372
3118.00,7.554976,25.04274,0.000038,24.041196,0.0005,1.372
3120.00,7.554758,25.04218,0.000038,24.041554,0.0005,1.372
3122.00,7.554834,25.04217,0.000039,24.041037,0.0005,1.372
3124.00,7.553761,25.04293,0.000039,24.041323,0.0005,1.372
3126.00,7.553869,25.04310,0.000038,24.041941,0.0005,1.373
3128.00,7.554733,25.04269,0.000039,24.041421,0.0005,1.373
3130.00,7.554797,25.04265,0.000038,24.041590,0.0006,1.373
3132.00,7.554227,25.04349,0.000038,24.041110,0.0006,1.373
3134.00,7.553729,25.04314,0.000039,24.041270,0.0006,1.373
3136.00,7.553892,25.04315,0.000038,24.041330,0.0006,1.373
3138.00,7.553133,25.04277,0.000039,24.041528,0.0005,1.372
3140.00,7.552267,25.04279,0.000039,24.042376,0.0005,1.372
3142.00,7.552819,25.04299,0.000039,24.042203,0.0005,1.372
3144.00,7.552889,25.04256,0.000039,24.041017,0.0005,1.373
3146.00,7.552647,25.04189,0.000038,24.041314,0.0005,1.373
3148.00,7.553126,25.04084,0.000038,24.041308,0.0005,1.372
3150.00,7.552778,25.04130,0.000039,24.041730,0.0005,1.372
3152.00,7.552655,25.04218,0.000038,24.041028,0.0006,1.373
3154.00,7.551988,25.04246,0.000037,24.041994,0.0005,1.373
3156.00,7.551905,25.04343,0.000037,24.041619,0.0005,1.372
3158.00,7.553314,25.04336,0.000038,24.040905,0.0005,1.372
3160.00,7.553167,25.04262,0.000039,24.041583,0.0006,1.372
3162.00,7.552322,25.04254,0.000039,24.040290,0.0006,1.373
3164.00,7.550780,25.04338,0.000038,24.041185,0.0005,1.373
3166.00,7.551022,25.04306,0.000038,24.041928,0.0005,1.372
3168.00,7.552320,25.04400,0.000040,24.041205,0.0005,1.372
3170.00,7.552837,25.04351,0.000039,24.040943,0.0005,1.372
3172.00,7.552440,25.04279,0.000039,24.041879,0.0005,1.372
3174.00,7.552924,25.04319,0.000039,24.041845,0.0005,1.373
3176.00,7.553451,25.04279,0.000039,24.041361,0.0006,1.372
3178.00,7.552647,25.04269,0.000038,24.041648,0.0005,1.372
3180.00,7.552442,25.04348,0.000038,24.040921,0.0005,1.372
3182.00,7.552624,25.04458,0.000039,24.041876,0.0005,1.372
3184.00,7.552355,25.04411,0.000039,24.041774,0.0005,1.372
3186.00,7.552675,25.04465,0.000038,24.041590,0.0005,1.373
3188.00,7.552967,25.04480,0.000039,24.041005,0.0005,1.372
3190.00,7.551124,25.04419,0.000039,24.040641,0.0005,1.372
3192.00,7.549646,25.04375,0.000039,24.040734,0.0005,1.372
3194.00,7.550316,25.04408,0.000039,24.041236,0.0005,1.373
3196.00,7.550865,25.04349,0.000040,24.040957,0.0005,1.372
3198.00,7.551753,25.04391,0.000039,24.041961,0.0005,1.372
3200.00,7.550805,25.04408,0.000039,24.041365,0.0006,1.372
3202.00,7.549461,25.04400,0.000040,24.041105,0.0005,1.373
3204.00,7.550282,25.04407,0.000040,24.040968,0.0005,1.373
3206.00,7.549921,25.04463,0.000038,24.040706,0.0006,1.373
3208.00,7.550352,25.04348,0.000039,24.041179,0.0006,1.372
3210.00,7.551758,25.04334,0.000039,24.041752,0.0005,1.373
3212.00,7.551525,25.04301,0.000039,24.040274,0.0006,1.372
3214.00,7.551386,25.04373,0.000038,24.040426,0.0005,1.372
3216.00,7.551798,25.04383,0.000038,24.041145,0.0005,1.372
3218.00,7.550764,25.04345,0.000039,24.041017,0.0005,1.372
3220.00,7.550229,25.04443,0.000038,24.041614,0.0006,1.373
3222.00,7.550408,25.04376,0.000040,24.041603,0.0005,1.371
3224.00,7.550525,25.04344,0.000039,24.041277,0.0005,1.372
3226.00,7.550040,25.04356,0.000039,24.041403,0.0005,1.373
3228.00,7.550383,25.04321,0.000037,24.041916,0.0005,1.373
3230.00,7.549682,25.04301,0.000038,24.041046,0.0005,1.373
3232.00,7.548891,25.04339,0.000039,24.041857,0.0006,1.372
3234.00,7.550635,25.04263,0.000039,24.041581,0.0006,1.372
3236.00,7.551281,25.04316,0.000039,24.040963,0.0006,1.372
3238.00,7.550558,25.04363,0.000040,24.041863,0.0006,1.372
3240.00,7.549699,25.04296,0.000040,24.041208,0.0005,1.372
3242.00,7.549614,25.04337,0.000039,24.041463,0.0006,1.373
3244.00,7.550041,25.04310,0.000038,24.042336,0.0006,1.373
3246.00,7.550100,25.04210,0.000038,24.041783,0.0006,1.372
3248.00,7.549571,25.04280,0.000039,24.041745,0.0005,1.372
3250.00,7.549474,25.04303,0.000039,24.041561,0.0005,1.373
3252.00,7.550649,25.04228,0.000039,24.040926,0.0006,1.373
3254.00,7.549994,25.04293,0.000038,24.040934,0.0006,1.373
3256.00,7.549527,25.04256,0.000037,24.041414,0.0005,1.373
3258.00,7.550602,25.04258,0.000038,24.041646,0.0006,1.373
3260.00,7.551528,25.04321,0.000038,24.041810,0.0005,1.372
3262.00,7.551341,25.04289,0.000040,24.041886,0.0005,1.372
3264.00,7.549615,25.04322,0.000041,24.041946,0.0005,1.372
3266.00,7.548997,25.04278,0.000040,24.040546,0.0006,1.373
3268.00,7.549322,25.04392,0.000039,24.040974,0.0005,1.372
3270.00,7.549443,25.04334,0.000039,24.040750,0.0006,1.372
3272.00,7.549387,25.04354,0.000039,24.040455,0.0005,1.372
3274.00,7.549905,25.04365,0.000038,24.041863,0.0005,1.373
3276.00,7.549536,25.04456,0.000038,24.041585,0.0006,1.373
3278.00,7.548643,25.04350,0.000039,24.042052,0.0005,1.372
3280.00,7.548780,25.04374,0.000040,24.041730,0.0005,1.373
3282.00,7.548624,25.04377,0.000040,24.041099,0.0006,1.373
3284.00,7.548549,25.04338,0.000040,24.041448,0.0006,1.372
3286.00,7.548223,25.04258,0.000039,24.041085,0.0005,1.372
3288.00,7.548028,25.04349,0.000038,24.042261,0.0005,1.373
3290.00,7.547369,25.04344,0.000038,24.042150,0.0005,1.372
3292.00,7.548381,25.04336,0.000041,24.041350,0.0005,1.373
3294.00,7.550687,25.04385,0.000040,24.042176,0.0005,1.372
3296.00,7.551239,25.04324,0.000039,24.041765,0.0005,1.372
3298.00,7.550794,25.04285,0.000039,24.042101,0.0005,1.372
3300.00,7.550201,25.04394,0.000038,24.041756,0.0005,1.373
3302.00,7.549462,25.04328,0.000038,24.041079,0.0005,1.372
3304.00,7.549053,25.04337,0.000038,24.041292,0.0006,1.373
3306.00,7.548794,25.04363,0.000037,24.041083,0.0005,1.373
3308.00,7.548133,25.04432,0.000039,24.041274,0.0006,1.373
3310.00,7.548274,25.04392,0.000039,24.041230,0.0005,1.372
3312.00,7.548357,25.04418,0.000039,24.041783,0.0006,1.372
3314.00,7.548640,25.04406,0.000040,24.041228,0.0006,1.372
3316.00,7.549782,25.04409,0.000039,24.041250,0.0006,1.372
3318.00,7.549157,25.04357,0.000039,24.040334,0.0006,1.373
3320.00,7.548786,25.04380,0.000038,24.041103,0.0005,1.372
3322.00,7.549102,25.04362,0.000039,24.041359,0.0006,1.373
3324.00,7.547787,25.04351,0.000039,24.041199,0.0006,1.372
3326.00,7.548107,25.04380,0.000039,24.041348,0.0006,1.372
3328.00,7.548613,25.04378,0.000038,24.042390,0.0006,1.372
3330.00,7.548761,25.04325,0.000039,24.041466,0.0005,1.373
3332.00,7.549012,25.04322,0.000038,24.041501,0.0005,1.372
3334.00,7.548527,25.04324,0.000038,24.041445,0.0005,1.372
3336.00,7.547964,25.04499,0.000038,24.041537,0.0006,1.373
3338.00,7.547674,25.04444,0.000039,24.041725,0.0006,1.372
3340.00,7.548024,25.04416,0.000041,24.041479,0.0005,1.372
3342.00,7.547668,25.04366,0.000040,24.041561,0.0005,1.372
3344.00,7.547468,25.04366,0.000037,24.041766,0.0006,1.373
3346.00,7.547930,25.04453,0.000038,24.041268,0.0005,1.372
3348.00,7.547701,25.04413,0.000040,24.041746,0.0005,1.372
3350.00,7.547226,25.04455,0.000039,24.041023,0.0006,1.372
3352.00,7.548180,25.04433,0.000039,24.041741,0.0006,1.372
3354.00,7.547893,25.04490,0.000040,24.041623,0.0005,1.371
3356.00,7.546669,25.04438,0.000039,24.041114,0.0006,1.372
3358.00,7.546273,25.04388,0.000039,24.041266,0.0005,1.372
3360.00,7.546837,25.04373,0.000038,24.041115,0.0005,1.373
3362.00,7.547222,25.04346,0.000038,24.041048,0.0005,1.373
3364.00,7.546788,25.04368,0.000038,24.041992,0.0006,1.372
3366.00,7.546873,25.04268,0.000039,24.041385,0.0006,1.372
3368.00,7.546308,25.04429,0.000040,24.041046,0.0005,1.372
3370.00,7.546503,25.04404,0.000039,24.041481,0.0005,1.372
3372.00,7.546912,25.04462,0.000038,24.042088,0.0005,1.373
3374.00,7.547443,25.04425,0.000038,24.040961,0.0005,1.372
3376.00,7.546910,25.04413,0.000039,24.041205,0.0005,1.372
3378.00,7.546655,25.04435,0.000039,24.041536,0.0005,1.372
3380.00,7.546505,25.04321,0.000038,24.041423,0.0005,1.372
3382.00,7.546887,25.04381,0.000039,24.040537,0.0005,1.372
3384.00,7.547469,25.04340,0.000039,24.041323,0.0006,1.372
3386.00,7.547548,25.04283,0.000040,24.041483,0.0005,1.372
3388.00,7.547156,25.04374,0.000040,24.040317,0.0005,1.372
3390.00,7.546395,25.04327,0.000037,24.041210,0.0005,1.373
3392.00,7.546534,25.04371,0.000037,24.040926,0.0005,1.372
3394.00,7.546998,25.04433,0.000038,24.041145,0.0005,1.372
3396.00,7.546358,25.04413,0.000038,24.040825,0.0006,1.372
3398.00,7.545909,25.04425,0.000040,24.040317,0.0005,1.371
3400.00,7.545989,25.04363,0.000040,24.040841,0.0005,1.372
3402.00,7.546735,25.04271,0.000037,24.041510,0.0005,1.372
3404.00,7.545744,25.04316,0.000039,24.041325,0.0006,1.372
3406.00,7.545574,25.04273,0.000038,24.040865,0.0005,1.373
3408.00,7.545874,25.04231,0.000038,24.041230,0.0005,1.372
3410.00,7.546124,25.04273,0.000037,24.041528,0.0005,1.373
3412.00,7.546651,25.04261,0.000039,24.041272,0.0005,1.372
3414.00,7.546666,25.04146,0.000039,24.040719,0.0005,1.372
3416.00,7.546241,25.04185,0.000039,24.041166,0.0005,1.373
3418.00,7.546942,25.04253,0.000037,24.041786,0.0006,1.372
3420.00,7.547432,25.04211,0.000039,24.041208,0.0006,1.372
3422.00,7.547593,25.04263,0.000040,24.040897,0.0005,1.372
3424.00,7.547198,25.04342,0.000039,24.041155,0.0005,1.373
3426.00,7.546638,25.04308,0.000038,24.041217,0.0005,1.372
3428.00,7.546945,25.04347,0.000038,24.041601,0.0005,1.372
3430.00,7.547796,25.04336,0.000039,24.041474,0.0006,1.372
3432.00,7.548264,25.04317,0.000039,24.041048,0.0005,1.372
3434.00,7.549189,25.04316,0.000039,24.041672,0.0005,1.372
3436.00,7.549257,25.04245,0.000039,24.041325,0.0005,1.372
3438.00,7.549007,25.04164,0.000040,24.040730,0.0005,1.372
3440.00,7.549762,25.04168,0.000039,24.040555,0.0006,1.373
3442.00,7.549675,25.04163,0.000039,24.041286,0.0005,1.372
3444.00,7.548670,25.04218,0.000039,24.040495,0.0005,1.372
3446.00,7.548217,25.04217,0.000039,24.040450,0.0005,1.372
3448.00,7.547828,25.04353,0.000038,24.041945,0.0005,1.373
3450.00,7.547423,25.04375,0.000038,24.041094,0.0005,1.372
3452.00,7.546798,25.04406,0.000038,24.041690,0.0005,1.372
3454.00,7.545878,25.04449,0.000038,24.041608,0.0005,1.372
3456.00,7.545241,25.04453,0.000040,24.040917,0.0005,1.372
3458.00,7.545363,25.04376,0.000040,24.041145,0.0005,1.372
3460.00,7.543958,25.04402,0.000039,24.041330,0.0005,1.372
3462.00,7.544297,25.04422,0.000038,24.041256,0.0006,1.372
3464.00,7.544591,25.04486,0.000040,24.040937,0.0005,1.372
3466.00,7.544460,25.04460,0.000040,24.042076,0.0005,1.372
3468.00,7.545484,25.04338,0.000040,24.041686,0.0005,1.372
3470.00,7.545750,25.04345,0.000040,24.041579,0.0005,1.372
3472.00,7.545441,25.04444,0.000039,24.041206,0.0005,1.371
3474.00,7.545364,25.04436,0.000039,24.041343,0.0005,1.371
3476.00,7.545406,25.04448,0.000038,24.042014,0.0005,1.372
3478.00,7.545783,25.04504,0.000038,24.042621,0.0006,1.373
3480.00,7.545549,25.04476,0.000038,24.040905,0.0006,1.373
3482.00,7.546195,25.04397,0.000039,24.041399,0.0006,1.372
3484.00,7.546337,25.04435,0.000040,24.041292,0.0005,1.372
3486.00,7.545362,25.04403,0.000040,24.040899,0.0005,1.373
3488.00,7.546054,25.04454,0.000039,24.041456,0.0005,1.372
3490.00,7.547940,25.04474,0.000039,24.041410,0.0006,1.372
3492.00,7.548281,25.04410,0.000039,24.041385,0.0005,1.371
3494.00,7.548208,25.04509,0.000039,24.041712,0.0006,1.372
3496.00,7.547507,25.04459,0.000038,24.041888,0.0005,1.373
3498.00,7.546230,25.04389,0.000038,24.041063,0.0005,1.372
3500.00,7.546873,25.04450,0.000039,24.040735,0.0005,1.372
3502.00,7.546702,25.04498,0.000038,24.041539,0.0005,1.371
3504.00,7.545322,25.04515,0.000041,24.041185,0.0005,1.371
3506.00,7.545914,25.04495,0.000041,24.041085,0.0005,1.372
3508.00,7.546585,25.04465,0.000039,24.040946,0.0006,1.372
3510.00,7.546285,25.04486,0.000040,24.041557,0.0005,1.372
3512.00,7.545259,25.04432,0.000039,24.041745,0.0005,1.373
3514.00,7.546504,25.04406,0.000039,24.040819,0.0005,1.372
3516.00,7.546853,25.04373,0.000039,24.041186,0.0005,1.372
3518.00,7.547039,25.04341,0.000038,24.041390,0.0006,1.372
3520.00,7.546304,25.04456,0.000039,24.041637,0.0005,1.372
3522.00,7.545406,25.04489,0.000039,24.040761,0.0005,1.372
3524.00,7.546464,25.04516,0.000039,24.041172,0.0005,1.372
3526.00,7.547500,25.04512,0.000038,24.040790,0.0005,1.373
3528.00,7.547513,25.04398,0.000037,24.040570,0.0005,1.372
3530.00,7.547694,25.04465,0.000038,24.041334,0.0005,1.372
3532.00,7.547348,25.04573,0.000039,24.041505,0.0006,1.372
3534.00,7.547604,25.04516,0.000039,24.040459,0.0005,1.372
3536.00,7.547851,25.04482,0.000038,24.040863,0.0005,1.371
3538.00,7.548206,25.04551,0.000040,24.041237,0.0005,1.372
3540.00,7.548266,25.04532,0.000039,24.040930,0.0005,1.372
3542.00,7.548019,25.04521,0.000039,24.041257,0.0005,1.372
3544.00,7.547753,25.04457,0.000039,24.041414,0.0005,1.372
3546.00,7.547678,25.04462,0.000038,24.041005,0.0005,1.372
3548.00,7.547793,25.04477,0.000038,24.040515,0.0005,1.372
3550.00,7.547390,25.04473,0.000039,24.041666,0.0005,1.372
3552.00,7.545485,25.04468,0.000037,24.041123,0.0005,1.372
3554.00,7.545645,25.04409,0.000039,24.041352,0.0005,1.371
3556.00,7.545236,25.04422,0.000039,24.041186,0.0005,1.372
3558.00,7.544651,25.04470,0.000039,24.041075,0.0005,1.372
3560.00,7.544921,25.04393,0.000040,24.041030,0.0005,1.372
3562.00,7.546138,25.04447,0.000039,24.041381,0.0005,1.372
3564.00,7.547776,25.04418,0.000039,24.041746,0.0005,1.372
3566.00,7.547651,25.04309,0.000038,24.041494,0.0005,1.372
3568.00,7.547595,25.04274,0.000038,24.041750,0.0005,1.371
3570.00,7.547532,25.04259,0.000039,24.041657,0.0005,1.371
3572.00,7.546990,25.04186,0.000040,24.040955,0.0005,1.372
3574.00,7.546584,25.04229,0.000039,24.040661,0.0005,1.371
3576.00,7.546507,25.04325,0.000039,24.040848,0.0005,1.371
3578.00,7.547656,25.04188,0.000040,24.041085,0.0005,1.371
3580.00,7.547662,25.04113,0.000040,24.041541,0.0005,1.372
3582.00,7.546998,25.04250,0.000039,24.041254,0.0005,1.372
3584.00,7.547063,25.04234,0.000038,24.041461,0.0005,1.372
3586.00,7.546701,25.04135,0.000039,24.041721,0.0005,1.371
3588.00,7.545942,25.04090,0.000040,24.040946,0.0005,1.371
3590.00,7.545009,25.04200,0.000039,24.041399,0.0006,1.371
3592.00,7.544762,25.04201,0.000038,24.041281,0.0006,1.372
3594.00,7.544537,25.04186,0.000038,24.041246,0.0005,1.371
3596.00,7.544937,25.04173,0.000040,24.041394,0.0005,1.372
3598.00,7.544935,25.04157,0.000039,24.040812,0.0005,1.371
3600.00,7.544546,25.04210,0.000037,24.040848,0.0005,1.371
3602.00,7.544802,25.04317,0.000038,24.041174,0.0006,1.371
@6,12.0000,24.0
3604.00,7.543961,25.04269,0.000039,24.040795,0.0005,1.372
3606.00,7.538988,25.04237,0.000038,24.041592,0.0005,1.372
3608.00,7.533328,25.04329,0.000039,24.041514,0.0005,1.371
3610.00,7.534891,25.04338,0.000040,24.041688,0.0006,1.370
3612.00,7.542467,25.04340,0.000040,24.041305,0.0005,1.371
3614.00,7.553891,25.04233,0.000039,24.040915,0.0005,1.371
3616.00,7.568331,25.04202,0.000038,24.040452,0.0005,1.372
3618.00,7.582117,25.04288,0.000038,24.040765,0.0006,1.371
3620.00,7.596124,25.04170,0.000037,24.041339,0.0005,1.373
3622.00,7.609159,25.04177,0.000037,24.042052,0.0005,1.373
3624.00,7.620655,25.04196,0.000037,24.041561,0.0005,1.373
3626.00,7.629505,25.04162,0.000038,24.041301,0.0005,1.373
3628.00,7.637899,25.04205,0.000036,24.040885,0.0006,1.372
3630.00,7.649977,25.04255,0.000038,24.041297,0.0005,1.372
3632.00,7.661276,25.04233,0.000038,24.041265,0.0005,1.373
3634.00,7.665154,25.04211,0.000037,24.041472,0.0005,1.373
3636.00,7.661219,25.04152,0.000037,24.041214,0.0005,1.373
3638.00,7.654200,25.04154,0.000037,24.040390,0.0005,1.373
3640.00,7.645585,25.04220,0.000039,24.041634,0.0005,1.372
3642.00,7.634961,25.04182,0.000040,24.041963,0.0005,1.371
3644.00,7.623100,25.04166,0.000041,24.041583,0.0006,1.371
3646.00,7.611642,25.04202,0.000042,24.042079,0.0005,1.371
3648.00,7.602113,25.04121,0.000040,24.041405,0.0005,1.371
3650.00,7.594615,25.04134,0.000040,24.041676,0.0005,1.371
3652.00,7.588769,25.04197,0.000039,24.041897,0.0005,1.371
3654.00,7.582040,25.04210,0.000039,24.041126,0.0005,1.371
3656.00,7.575907,25.04246,0.000038,24.041021,0.0006,1.372
3658.00,7.572788,25.04180,0.000038,24.041079,0.0005,1.371
3660.00,7.570172,25.04060,0.000038,24.040806,0.0005,1.371
3662.00,7.567138,25.04238,0.000039,24.041745,0.0005,1.371
3664.00,7.564907,25.04255,0.000039,24.040314,0.0005,1.370
3666.00,7.562299,25.04242,0.000039,24.040210,0.0005,1.371
3668.00,7.560713,25.04191,0.000040,24.041350,0.0005,1.371
3670.00,7.559030,25.04282,0.000040,24.040574,0.0005,1.371
3672.00,7.558123,25.04280,0.000039,24.040986,0.0005,1.371
3674.00,7.556200,25.04269,0.000038,24.041632,0.0005,1.371
3676.00,7.553289,25.04241,0.000038,24.041095,0.0006,1.371
3678.00,7.551972,25.04150,0.000038,24.041219,0.0005,1.371
3680.00,7.550344,25.04122,0.000040,24.040923,0.0005,1.371
3682.00,7.549320,25.04193,0.000041,24.041439,0.0006,1.371
3684.00,7.549228,25.04208,0.000041,24.041492,0.0005,1.371
3686.00,7.548881,25.04323,0.000039,24.041497,0.0005,1.372
3688.00,7.549254,25.04294,0.000038,24.040512,0.0005,1.371
3690.00,7.548508,25.04196,0.000039,24.041155,0.0005,1.371
3692.00,7.549200,25.04209,0.000040,24.041457,0.0005,1.371
3694.00,7.549123,25.04259,0.000039,24.041148,0.0005,1.371
3696.00,7.549605,25.04209,0.000038,24.041005,0.0005,1.371
3698.00,7.550552,25.04284,0.000037,24.040015,0.0005,1.371
3700.00,7.550092,25.04292,0.000038,24.041201,0.0005,1.370
3702.00,7.549252,25.04344,0.000039,24.041305,0.0005,1.370
3704.00,7.548286,25.04307,0.000038,24.041383,0.0005,1.371
3706.00,7.548228,25.04348,0.000039,24.041785,0.0005,1.371
3708.00,7.547593,25.04290,0.000038,24.041090,0.0005,1.371
3710.00,7.547545,25.04286,0.000039,24.041281,0.0005,1.372
3712.00,7.548287,25.04281,0.000038,24.040701,0.0005,1.371
3714.00,7.548357,25.04318,0.000039,24.040692,0.0005,1.370
3716.00,7.548734,25.04372,0.000038,24.040875,0.0006,1.371
3718.00,7.549506,25.04313,0.000037,24.040630,0.0005,1.371
3720.00,7.549944,25.04238,0.000038,24.041474,0.0005,1.371
3722.00,7.549894,25.04212,0.000038,24.041194,0.0005,1.371
3724.00,7.549966,25.04282,0.000038,24.041332,0.0005,1.371
3726.00,7.549515,25.04346,0.000038,24.041216,0.0005,1.370
3728.00,7.548734,25.04382,0.000038,24.041777,0.0005,1.370
3730.00,7.548696,25.04226,0.000040,24.041326,0.0005,1.371
3732.00,7.548502,25.04217,0.000039,24.040737,0.0005,1.371
3734.00,7.548320,25.04261,0.000038,24.041361,0.0005,1.370
3736.00,7.548456,25.04261,0.000039,24.040886,0.0005,1.370
3738.00,7.547864,25.04214,0.000039,24.040590,0.0005,1.371
3740.00,7.547455,25.04224,0.000039,24.041256,0.0005,1.370
3742.00,7.546155,25.04219,0.000038,24.041239,0.0005,1.371
3744.00,7.546841,25.04298,0.000038,24.040468,0.0005,1.371
3746.00,7.546656,25.04271,0.000038,24.041514,0.0006,1.371
3748.00,7.546796,25.04302,0.000038,24.041703,0.0006,1.370
3750.00,7.547132,25.04274,0.000038,24.041261,0.0005,1.371
3752.00,7.547483,25.04193,0.000038,24.041563,0.0005,1.371
3754.00,7.547613,25.04202,0.000038,24.040521,0.0005,1.371
3756.00,7.546423,25.04140,0.000037,24.040577,0.0005,1.371
3758.00,7.545765,25.04089,0.000038,24.040625,0.0005,1.371
3760.00,7.547519,25.04247,0.000039,24.041483,0.0005,1.370
3762.00,7.547658,25.04180,0.000040,24.041037,0.0005,1.370
3764.00,7.547940,25.04172,0.000038,24.040254,0.0005,1.370
3766.00,7.548028,25.04227,0.000038,24.040908,0.0006,1.370
3768.00,7.547353,25.04245,0.000039,24.041348,0.0005,1.370
3770.00,7.547393,25.04259,0.000039,24.041479,0.0005,1.371
3772.00,7.547203,25.04242,0.000039,24.040810,0.0005,1.370
3774.00,7.546683,25.04275,0.000038,24.041059,0.0005,1.370
3776.00,7.545942,25.04313,0.000038,24.040946,0.0005,1.371
3778.00,7.545307,25.04182,0.000038,24.041626,0.0005,1.370
3780.00,7.544589,25.04226,0.000039,24.040917,0.0005,1.370
3782.00,7.543557,25.04368,0.000038,24.040879,0.0005,1.370
3784.00,7.543493,25.04436,0.000039,24.041343,0.0005,1.371
3786.00,7.544561,25.04307,0.000038,24.041483,0.0005,1.371
3788.00,7.544635,25.04408,0.000038,24.041074,0.0005,1.371
3790.00,7.544032,25.04392,0.000038,24.041617,0.0005,1.370
3792.00,7.544699,25.04378,0.000039,24.041214,0.0005,1.370
3794.00,7.546255,25.04343,0.000038,24.041285,0.0005,1.370
3796.00,7.545895,25.04375,0.000037,24.041606,0.0005,1.370
3798.00,7.545763,25.04394,0.000038,24.040603,0.0005,1.370
3800.00,7.545997,25.04341,0.000039,24.040639,0.0005,1.370
3802.00,7.545832,25.04333,0.000038,24.041656,0.0005,1.370
3804.00,7.545055,25.04297,0.000038,24.040988,0.0006,1.370
3806.00,7.545484,25.04339,0.000038,24.040146,0.0005,1.370
3808.00,7.545269,25.04395,0.000037,24.040423,0.0005,1.371
3810.00,7.545357,25.04316,0.000037,24.040608,0.0005,1.370
3812.00,7.544792,25.04301,0.000038,24.040548,0.0005,1.370
3814.00,7.544383,25.04349,0.000038,24.040955,0.0005,1.370
3816.00,7.543328,25.04378,0.000039,24.040608,0.0005,1.370
3818.00,7.542923,25.04289,0.000039,24.041212,0.0005,1.370
3820.00,7.544509,25.04353,0.000039,24.041481,0.0005,1.370
3822.00,7.544902,25.04360,0.000038,24.040910,0.0005,1.370
3824.00,7.545885,25.04317,0.000038,24.040897,0.0005,1.370
3826.00,7.547042,25.04311,0.000039,24.041130,0.0005,1.370
3828.00,7.546769,25.04309,0.000039,24.041185,0.0005,1.370
3830.00,7.545948,25.04289,0.000038,24.041306,0.0005,1.370
3832.00,7.544810,25.04230,0.000037,24.040970,0.0005,1.370
3834.00,7.544858,25.04274,0.000039,24.041099,0.0005,1.370
3836.00,7.544381,25.04311,0.000041,24.041163,0.0006,1.370
3838.00,7.544471,25.04337,0.000039,24.040310,0.0005,1.370
3840.00,7.543539,25.04402,0.000037,24.041083,0.0005,1.370
3842.00,7.544084,25.04461,0.000038,24.041237,0.0005,1.370
3844.00,7.543874,25.04423,0.000038,24.041208,0.0006,1.370
3846.00,7.542793,25.04401,0.000038,24.041190,0.0005,1.370
3848.00,7.543275,25.04505,0.000038,24.040803,0.0005,1.370
3850.00,7.543577,25.04548,0.000039,24.040657,0.0005,1.370
3852.00,7.543356,25.04592,0.000038,24.040955,0.0005,1.370
3854.00,7.543358,25.04537,0.000038,24.041716,0.0005,1.370
3856.00,7.543396,25.04505,0.000038,24.041170,0.0005,1.370
3858.00,7.542829,25.04522,0.000039,24.041623,0.0005,1.370
3860.00,7.542602,25.04617,0.000038,24.040712,0.0005,1.370
3862.00,7.542117,25.04570,0.000039,24.040703,0.0006,1.370
3864.00,7.542899,25.04610,0.000039,24.041186,0.0005,1.370
3866.00,7.544159,25.04585,0.000041,24.041508,0.0005,1.369
3868.00,7.543480,25.04560,0.000039,24.040643,0.0005,1.370
3870.00,7.543071,25.04543,0.000038,24.041236,0.0005,1.370
3872.00,7.542487,25.04478,0.000037,24.040554,0.0005,1.370
3874.00,7.542397,25.04528,0.000038,24.041006,0.0005,1.371
3876.00,7.542229,25.04430,0.000038,24.041341,0.0005,1.370
3878.00,7.542307,25.04457,0.000038,24.041226,0.0005,1.371
3880.00,7.541866,25.04448,0.000038,24.041401,0.0005,1.370
3882.00,7.541999,25.04534,0.000037,24.041488,0.0005,1.370
3884.00,7.542532,25.04583,0.000039,24.041528,0.0005,1.370
3886.00,7.542174,25.04645,0.000040,24.041656,0.0005,1.370
3888.00,7.542441,25.04572,0.000038,24.041197,0.0005,1.370
3890.00,7.542634,25.04544,0.000038,24.040694,0.0005,1.370
3892.00,7.542666,25.04515,0.000039,24.040965,0.0005,1.370
3894.00,7.542969,25.04587,0.000038,24.041521,0.0005,1.370
3896.00,7.542952,25.04542,0.000038,24.040828,0.0005,1.370
3898.00,7.543259,25.04500,0.000039,24.040888,0.0005,1.370
3900.00,7.543377,25.04524,0.000038,24.041641,0.0005,1.371
3902.00,7.541523,25.04453,0.000037,24.041079,0.0005,1.370
3904.00,7.540806,25.04402,0.000038,24.041454,0.0006,1.370
3906.00,7.541159,25.04445,0.000039,24.040595,0.0005,1.370
3908.00,7.541625,25.04457,0.000039,24.041536,0.0005,1.370
3910.00,7.541679,25.04469,0.000040,24.041252,0.0005,1.370
3912.00,7.542736,25.04491,0.000039,24.040752,0.0006,1.370
3914.00,7.543748,25.04488,0.000039,24.041176,0.0005,1.370
3916.00,7.544016,25.04411,0.000038,24.041481,0.0005,1.370
3918.00,7.543830,25.04445,0.000039,24.041090,0.0005,1.370
3920.00,7.543360,25.04438,0.000038,24.040854,0.0006,1.370
3922.00,7.543450,25.04500,0.000038,24.041336,0.0006,1.370
3924.00,7.543457,25.04435,0.000039,24.041503,0.0005,1.369
3926.00,7.542975,25.04529,0.000039,24.040957,0.0005,1.369
3928.00,7.543315,25.04577,0.000039,24.041048,0.0005,1.370
3930.00,7.543417,25.04589,0.000039,24.040770,0.0006,1.370
3932.00,7.542833,25.04544,0.000039,24.040903,0.0006,1.370
3934.00,7.542561,25.04564,0.000038,24.040708,0.0005,1.370
3936.00,7.543220,25.04485,0.000039,24.041474,0.0005,1.371
3938.00,7.543963,25.04542,0.000037,24.041088,0.0005,1.370
3940.00,7.544382,25.04613,0.000039,24.041206,0.0006,1.369
3942.00,7.544413,25.04611,0.000039,24.040952,0.0005,1.370
3944.00,7.544542,25.04550,0.000038,24.041741,0.0006,1.370
3946.00,7.543914,25.04539,0.000037,24.041550,0.0005,1.370
3948.00,7.543732,25.04662,0.000038,24.040343,0.0005,1.371
3950.00,7.544120,25.04533,0.000037,24.040901,0.0005,1.370
3952.00,7.543244,25.04639,0.000039,24.041221,0.0006,1.369
3954.00,7.543558,25.04698,0.000039,24.040243,0.0005,1.370
3956.00,7.543729,25.04620,0.000039,24.040666,0.0005,1.370
3958.00,7.543796,25.04504,0.000038,24.040530,0.0005,1.370
3960.00,7.544860,25.04405,0.000038,24.041037,0.0005,1.370
3962.00,7.544731,25.04416,0.000038,24.041305,0.0005,1.370
3964.00,7.544050,25.04524,0.000038,24.041339,0.0005,1.370
3966.00,7.544276,25.04542,0.000038,24.041026,0.0006,1.370
3968.00,7.543473,25.04647,0.000039,24.042052,0.0006,1.370
3970.00,7.542140,25.04623,0.000039,24.041412,0.0006,1.370
3972.00,7.541808,25.04601,0.000038,24.040457,0.0006,1.370
3974.00,7.542081,25.04614,0.000039,24.040921,0.0005,1.370
3976.00,7.541206,25.04609,0.000039,24.040908,0.0005,1.370
3978.00,7.541313,25.04516,0.000040,24.040790,0.0005,1.370
3980.00,7.541962,25.04547,0.000040,24.040672,0.0005,1.370
3982.00,7.542523,25.04525,0.000039,24.041532,0.0005,1.370
3984.00,7.542771,25.04522,0.000039,24.040879,0.0005,1.370
3986.00,7.543329,25.04580,0.000038,24.040659,0.0005,1.370
3988.00,7.543099,25.04519,0.000041,24.041485,0.0005,1.370
3990.00,7.542389,25.04586,0.000040,24.042046,0.0005,1.370
3992.00,7.542597,25.04554,0.000039,24.040992,0.0005,1.370
3994.00,7.542513,25.04555,0.000040,24.041879,0.0005,1.369
3996.00,7.542266,25.04504,0.000040,24.041556,0.0006,1.369
3998.00,7.542066,25.04614,0.000039,24.040946,0.0005,1.370
4000.00,7.542409,25.04670,0.000038,24.041045,0.0006,1.371
4002.00,7.542350,25.04610,0.000038,24.040766,0.0006,1.371
4004.00,7.542522,25.04609,0.000038,24.040323,0.0005,1.370
4006.00,7.541296,25.04514,0.000040,24.041015,0.0005,1.370
4008.00,7.540321,25.04617,0.000039,24.041174,0.0005,1.369
4010.00,7.541550,25.04555,0.000039,24.040477,0.0006,1.370
4012.00,7.542043,25.04581,0.000039,24.041221,0.0006,1.370
4014.00,7.542924,25.04589,0.000039,24.041272,0.0006,1.370
4016.00,7.543180,25.04546,0.000039,24.041285,0.0006,1.370
4018.00,7.543185,25.04527,0.000038,24.041045,0.0006,1.370
4020.00,7.542326,25.04517,0.000039,24.040063,0.0006,1.370
4022.00,7.542811,25.04522,0.000039,24.041688,0.0006,1.369
4024.00,7.543500,25.04548,0.000039,24.041034,0.0006,1.370
4026.00,7.542565,25.04533,0.000039,24.041188,0.0005,1.370
4028.00,7.542806,25.04636,0.000039,24.040819,0.0005,1.369
4030.00,7.541916,25.04676,0.000039,24.040925,0.0005,1.370
4032.00,7.541577,25.04573,0.000038,24.041217,0.0005,1.370
4034.00,7.542584,25.04576,0.000038,24.041728,0.0005,1.370
4036.00,7.542609,25.04524,0.000038,24.041134,0.0005,1.370
4038.00,7.542565,25.04594,0.000038,24.040659,0.0005,1.369
4040.00,7.542187,25.04618,0.000040,24.041172,0.0005,1.369
4042.00,7.542475,25.04578,0.000038,24.041566,0.0005,1.370
4044.00,7.542491,25.04611,0.000039,24.041881,0.0005,1.370
4046.00,7.543358,25.04565,0.000038,24.041352,0.0005,1.370
4048.00,7.543313,25.04524,0.000038,24.041219,0.0005,1.369
4050.00,7.543007,25.04437,0.000040,24.041525,0.0005,1.369
4052.00,7.542994,25.04508,0.000039,24.041381,0.0005,1.369
4054.00,7.543568,25.04495,0.000038,24.041006,0.0005,1.370
4056.00,7.543611,25.04461,0.000038,24.041090,0.0005,1.371
4058.00,7.542638,25.04431,0.000039,24.041210,0.0005,1.370
4060.00,7.542838,25.04472,0.000039,24.041877,0.0005,1.370
4062.00,7.544067,25.04481,0.000038,24.041559,0.0005,1.371
4064.00,7.544378,25.04447,0.000037,24.041177,0.0006,1.371
4066.00,7.543665,25.04556,0.000037,24.041055,0.0005,1.370
4068.00,7.544171,25.04556,0.000038,24.041777,0.0005,1.369
4070.00,7.543976,25.04584,0.000038,24.040921,0.0005,1.370
4072.00,7.543817,25.04545,0.000038,24.040354,0.0005,1.370
4074.00,7.544051,25.04495,0.000039,24.041252,0.0006,1.370
4076.00,7.543887,25.04528,0.000038,24.040963,0.0005,1.370
4078.00,7.543895,25.04553,0.000038,24.040919,0.0005,1.370
4080.00,7.543598,25.04551,0.000040,24.041419,0.0005,1.370
4082.00,7.543770,25.04489,0.000039,24.041141,0.0005,1.370
4084.00,7.543704,25.04402,0.000038,24.040555,0.0005,1.370
4086.00,7.543553,25.04427,0.000039,24.040955,0.0005,1.370
4088.00,7.543163,25.04421,0.000037,24.041956,0.0005,1.370
4090.00,7.541846,25.04290,0.000039,24.040955,0.0005,1.370
4092.00,7.541447,25.04289,0.000040,24.041128,0.0005,1.369
4094.00,7.542022,25.04321,0.000039,24.041272,0.0005,1.370
4096.00,7.542579,25.04329,0.000039,24.040786,0.0005,1.370
4098.00,7.543486,25.04363,0.000039,24.041217,0.0005,1.369
4100.00,7.543809,25.04295,0.000040,24.041510,0.0005,1.370
4102.00,7.543693,25.04401,0.000037,24.040194,0.0005,1.370
4104.00,7.543445,25.04350,0.000039,24.040879,0.0005,1.370
4106.00,7.542694,25.04349,0.000038,24.041050,0.0005,1.370
4108.00,7.543928,25.04332,0.000038,24.041032,0.0005,1.370
4110.00,7.544316,25.04413,0.000038,24.041536,0.0005,1.369
4112.00,7.543141,25.04351,0.000040,24.041086,0.0005,1.370
4114.00,7.543652,25.04339,0.000040,24.040463,0.0005,1.370
4116.00,7.543245,25.04223,0.000038,24.040672,0.0005,1.369
4118.00,7.541584,25.04221,0.000039,24.040897,0.0005,1.370
4120.00,7.541645,25.04218,0.000039,24.041454,0.0005,1.369
4122.00,7.541597,25.04257,0.000038,24.041174,0.0005,1.369
4124.00,7.541397,25.04374,0.000038,24.040972,0.0005,1.370
4126.00,7.541633,25.04511,0.000039,24.041485,0.0005,1.370
4128.00,7.541969,25.04485,0.000039,24.040677,0.0005,1.370
4130.00,7.542924,25.04530,0.000039,24.040985,0.0005,1.369
4132.00,7.543711,25.04587,0.000038,24.039863,0.0005,1.370
4134.00,7.543288,25.04592,0.000038,24.041243,0.0005,1.370
4136.00,7.543393,25.04562,0.000039,24.041510,0.0005,1.370
4138.00,7.544093,25.04608,0.000039,24.041545,0.0005,1.370
4140.00,7.544795,25.04616,0.000039,24.041216,0.0006,1.369
4142.00,7.544124,25.04533,0.000039,24.041321,0.0006,1.370
4144.00,7.544368,25.04541,0.000039,24.041165,0.0005,1.370
4146.00,7.543228,25.04454,0.000038,24.040594,0.0005,1.370
4148.00,7.542157,25.04433,0.000039,24.041008,0.0005,1.370
4150.00,7.542395,25.04405,0.000039,24.040930,0.0005,1.370
4152.00,7.541838,25.04531,0.000039,24.041226,0.0005,1.370
4154.00,7.541850,25.04464,0.000038,24.040608,0.0006,1.370
4156.00,7.542493,25.04453,0.000039,24.041843,0.0006,1.371
4158.00,7.541646,25.04469,0.000039,24.040892,0.0005,1.370
4160.00,7.541256,25.04421,0.000038,24.040406,0.0005,1.370
4162.00,7.540712,25.04434,0.000039,24.040619,0.0005,1.370
4164.00,7.540023,25.04534,0.000039,24.041141,0.0006,1.370
4166.00,7.540150,25.04567,0.000037,24.041345,0.0005,1.370
4168.00,7.540349,25.04610,0.000039,24.040955,0.0005,1.370
4170.00,7.541013,25.04478,0.000040,24.040737,0.0005,1.370
4172.00,7.541091,25.04407,0.000038,24.040715,0.0005,1.370
4174.00,7.540454,25.04412,0.000038,24.041317,0.0005,1.370
4176.00,7.541540,25.04459,0.000039,24.041872,0.0005,1.370
4178.00,7.543600,25.04428,0.000040,24.041321,0.0005,1.370
4180.00,7.544404,25.04349,0.000040,24.040712,0.0005,1.370
4182.00,7.544208,25.04409,0.000041,24.041399,0.0005,1.369
4184.00,7.543771,25.04426,0.000041,24.041157,0.0005,1.369
4186.00,7.542566,25.04432,0.000039,24.041225,0.0005,1.370
4188.00,7.542279,25.04428,0.000038,24.041634,0.0005,1.370
4190.00,7.542969,25.04370,0.000039,24.040795,0.0005,1.370
4192.00,7.543036,25.04336,0.000038,24.041325,0.0005,1.370
4194.00,7.542819,25.04345,0.000038,24.041023,0.0006,1.370
4196.00,7.541107,25.04456,0.000039,24.041352,0.0006,1.370
4198.00,7.540595,25.04498,0.000038,24.041236,0.0006,1.370
4200.00,7.540368,25.04498,0.000037,24.041075,0.0005,1.370
4202.00,7.540448,25.04472,0.000039,24.041448,0.0005,1.370
@7,12.0000,24.0
4204.00,7.539503,25.04571,0.000039,24.041572,0.0005,1.369
4206.00,7.535102,25.04569,0.000039,24.041299,0.0005,1.370
4208.00,7.529562,25.04428,0.000038,24.040245,0.0005,1.370
4210.00,7.529660,25.04502,0.000040,24.040895,0.0005,1.370
4212.00,7.535905,25.04464,0.000039,24.040650,0.0005,1.370
4214.00,7.544850,25.04506,0.000039,24.040886,0.0005,1.370
4216.00,7.556038,25.04491,0.000039,24.041117,0.0005,1.370
4218.00,7.569249,25.04505,0.000038,24.041466,0.0005,1.371
4220.00,7.581035,25.04487,0.000037,24.041612,0.0005,1.371
4222.00,7.593154,25.04460,0.000037,24.041319,0.0005,1.371
4224.00,7.603448,25.04415,0.000037,24.041614,0.0005,1.371
4226.00,7.612314,25.04467,0.000037,24.041563,0.0005,1.371
4228.00,7.620625,25.04472,0.000037,24.041217,0.0005,1.371
4230.00,7.632488,25.04467,0.000038,24.040572,0.0005,1.372
4232.00,7.644320,25.04482,0.000038,24.040895,0.0005,1.372
4234.00,7.649976,25.04461,0.000038,24.041030,0.0006,1.372
4236.00,7.649574,25.04398,0.000038,24.040668,0.0006,1.371
4238.00,7.643797,25.04455,0.000040,24.040652,0.0006,1.371
4240.00,7.635189,25.04497,0.000039,24.041476,0.0005,1.371
4242.00,7.625931,25.04479,0.000038,24.041186,0.0005,1.371
4244.00,7.615582,25.04528,0.000040,24.040861,0.0005,1.370
4246.00,7.605069,25.04475,0.000039,24.040279,0.0005,1.370
4248.00,7.596147,25.04333,0.000040,24.041174,0.0005,1.371
4250.00,7.588761,25.04353,0.000040,24.041208,0.0006,1.371
4252.00,7.582697,25.04407,0.000039,24.040326,0.0005,1.370
4254.00,7.577930,25.04454,0.000040,24.041892,0.0005,1.371
4256.00,7.572804,25.04339,0.000038,24.041199,0.0005,1.371
4258.00,7.569150,25.04360,0.000037,24.041459,0.0005,1.371
4260.00,7.566525,25.04379,0.000038,24.041063,0.0005,1.370
4262.00,7.563098,25.04400,0.000040,24.040777,0.0005,1.371
4264.00,7.560261,25.04445,0.000039,24.041936,0.0005,1.371
4266.00,7.557404,25.04455,0.000040,24.041756,0.0006,1.370
4268.00,7.554930,25.04490,0.000040,24.041359,0.0006,1.370
4270.00,7.554116,25.04534,0.000040,24.041337,0.0006,1.370
4272.00,7.552982,25.04477,0.000040,24.041326,0.0005,1.370
4274.00,7.552829,25.04433,0.000041,24.041354,0.0005,1.370
4276.00,7.551446,25.04447,0.000040,24.040686,0.0005,1.371
4278.00,7.550111,25.04448,0.000038,24.040732,0.0005,1.371
4280.00,7.548904,25.04510,0.000038,24.040272,0.0005,1.370
4282.00,7.548243,25.04514,0.000040,24.041150,0.0005,1.371
4284.00,7.548469,25.04577,0.000039,24.041734,0.0005,1.370
4286.00,7.549655,25.04410,0.000038,24.040583,0.0005,1.370
4288.00,7.550114,25.04418,0.000039,24.041717,0.0006,1.371
4290.00,7.550281,25.04465,0.000039,24.042105,0.0005,1.371
4292.00,7.549940,25.04537,0.000039,24.041057,0.0006,1.371
4294.00,7.549345,25.04485,0.000041,24.041314,0.0005,1.371
4296.00,7.549095,25.04431,0.000040,24.040986,0.0006,1.371
4298.00,7.549145,25.04521,0.000039,24.041077,0.0005,1.371
4300.00,7.549121,25.04507,0.000039,24.041348,0.0006,1.371
4302.00,7.549573,25.04386,0.000039,24.041488,0.0006,1.371
4304.00,7.549174,25.04469,0.000039,24.041019,0.0006,1.370
4306.00,7.548458,25.04455,0.000039,24.041750,0.0005,1.370
4308.00,7.547536,25.04480,0.000039,24.041730,0.0006,1.371
4310.00,7.547254,25.04433,0.000039,24.041037,0.0005,1.371
4312.00,7.546818,25.04487,0.000040,24.041217,0.0006,1.370
4314.00,7.546227,25.04571,0.000040,24.040819,0.0006,1.371
4316.00,7.546425,25.04548,0.000040,24.041506,0.0006,1.371
4318.00,7.546505,25.04552,0.000040,24.041723,0.0006,1.370
4320.00,7.546740,25.04469,0.000040,24.041496,0.0006,1.371
4322.00,7.546992,25.04551,0.000041,24.040950,0.0005,1.370
4324.00,7.546043,25.04491,0.000041,24.041345,0.0006,1.371
4326.00,7.545431,25.04526,0.000039,24.041046,0.0006,1.371
4328.00,7.545080,25.04584,0.000038,24.041194,0.0005,1.371
4330.00,7.545777,25.04482,0.000039,24.041446,0.0005,1.371
4332.00,7.545424,25.04533,0.000039,24.040823,0.0005,1.371
4334.00,7.544747,25.04510,0.000039,24.040755,0.0006,1.371
4336.00,7.545655,25.04501,0.000039,24.040699,0.0005,1.371
4338.00,7.544909,25.04389,0.000040,24.041794,0.0005,1.371
4340.00,7.544020,25.04437,0.000038,24.042094,0.0005,1.371
4342.00,7.543681,25.04461,0.000039,24.041741,0.0005,1.371
4344.00,7.543529,25.04397,0.000039,24.040965,0.0006,1.371
4346.00,7.543611,25.04355,0.000039,24.040906,0.0005,1.371
4348.00,7.545268,25.04454,0.000039,24.040743,0.0005,1.371
4350.00,7.544796,25.04386,0.000039,24.042214,0.0005,1.371
4352.00,7.544517,25.04425,0.000039,24.041148,0.0005,1.371
4354.00,7.543307,25.04402,0.000039,24.041639,0.0005,1.371
4356.00,7.543351,25.04408,0.000039,24.041903,0.0005,1.371
4358.00,7.543285,25.04482,0.000038,24.041426,0.0006,1.371
4360.00,7.542946,25.04498,0.000039,24.040919,0.0006,1.371
4362.00,7.543314,25.04479,0.000040,24.041112,0.0005,1.371
4364.00,7.543360,25.04577,0.000040,24.041232,0.0005,1.370
4366.00,7.543500,25.04473,0.000040,24.040965,0.0006,1.371
4368.00,7.543903,25.04503,0.000038,24.040917,0.0005,1.372
4370.00,7.543485,25.04462,0.000040,24.041728,0.0006,1.371
4372.00,7.543065,25.04481,0.000040,24.041135,0.0005,1.371
4374.00,7.542885,25.04380,0.000040,24.042079,0.0005,1.371
4376.00,7.542915,25.04404,0.000039,24.041757,0.0005,1.371
4378.00,7.542958,25.04529,0.000040,24.041588,0.0006,1.371
4380.00,7.543569,25.04595,0.000040,24.041363,0.0005,1.371
4382.00,7.543918,25.04524,0.000040,24.041165,0.0005,1.371
4384.00,7.543704,25.04443,0.000039,24.039904,0.0006,1.371
4386.00,7.544284,25.04543,0.000038,24.041657,0.0005,1.372
4388.00,7.544668,25.04610,0.000038,24.041557,0.0006,1.372
4390.00,7.544886,25.04600,0.000038,24.041228,0.0006,1.372
4392.00,7.544711,25.04694,0.000038,24.041285,0.0005,1.371
4394.00,7.543945,25.04554,0.000039,24.040825,0.0005,1.371
4396.00,7.544340,25.04570,0.000039,24.041641,0.0005,1.371
4398.00,7.544582,25.04664,0.000039,24.041905,0.0006,1.371
4400.00,7.543589,25.04670,0.000039,24.040806,0.0006,1.371
4402.00,7.543574,25.04625,0.000039,24.041712,0.0006,1.372
4404.00,7.543364,25.04621,0.000039,24.041241,0.0005,1.371
4406.00,7.542071,25.04591,0.000040,24.042194,0.0005,1.372
4408.00,7.540946,25.04616,0.000041,24.041906,0.0006,1.371
4410.00,7.540181,25.04659,0.000040,24.041483,0.0006,1.371
4412.00,7.539455,25.04629,0.000039,24.041699,0.0006,1.371
4414.00,7.540048,25.04640,0.000038,24.041299,0.0005,1.372
4416.00,7.541699,25.04674,0.000039,24.041021,0.0005,1.372
4418.00,7.543171,25.04675,0.000038,24.041646,0.0006,1.371
4420.00,7.543274,25.04702,0.000040,24.041241,0.0006,1.372
4422.00,7.543885,25.04734,0.000040,24.041963,0.0006,1.371
4424.00,7.543749,25.04736,0.000038,24.041586,0.0005,1.372
4426.00,7.544110,25.04814,0.000040,24.040814,0.0005,1.372
4428.00,7.543866,25.04745,0.000039,24.040850,0.0005,1.371
4430.00,7.542594,25.04699,0.000039,24.040854,0.0005,1.372
4432.00,7.542469,25.04781,0.000039,24.041219,0.0006,1.372
4434.00,7.542689,25.04748,0.000039,24.041388,0.0006,1.371
4436.00,7.541988,25.04762,0.000040,24.042034,0.0006,1.372
4438.00,7.542285,25.04854,0.000038,24.041776,0.0005,1.371
4440.00,7.542530,25.04868,0.000040,24.042046,0.0005,1.371
4442.00,7.542404,25.04814,0.000040,24.041501,0.0005,1.372
4444.00,7.541762,25.04868,0.000039,24.040626,0.0005,1.372
4446.00,7.541841,25.04906,0.000039,24.041061,0.0005,1.372
4448.00,7.541658,25.04874,0.000039,24.041470,0.0005,1.372
4450.00,7.541594,25.04842,0.000038,24.040830,0.0005,1.372
4452.00,7.542446,25.04743,0.000038,24.041219,0.0005,1.372
4454.00,7.543425,25.04777,0.000039,24.041176,0.0005,1.371
4456.00,7.544015,25.04945,0.000040,24.041737,0.0005,1.372
4458.00,7.543968,25.04883,0.000040,24.041443,0.0005,1.372
4460.00,7.543084,25.04881,0.000040,24.040890,0.0005,1.372
4462.00,7.542166,25.04839,0.000041,24.040919,0.0005,1.373
4464.00,7.542560,25.04817,0.000040,24.041401,0.0005,1.372
4466.00,7.542885,25.04843,0.000039,24.041450,0.0006,1.372
4468.00,7.542337,25.04891,0.000039,24.041288,0.0006,1.373
4470.00,7.541015,25.04873,0.000040,24.041325,0.0006,1.372
4472.00,7.540357,25.04886,0.000040,24.041386,0.0006,1.371
4474.00,7.539578,25.04853,0.000040,24.041485,0.0005,1.371
4476.00,7.539453,25.04879,0.000040,24.041623,0.0006,1.372
4478.00,7.538738,25.04846,0.000039,24.041501,0.0006,1.372
4480.00,7.539040,25.04834,0.000039,24.041257,0.0006,1.372
4482.00,7.538981,25.04850,0.000039,24.041979,0.0006,1.373
4484.00,7.538806,25.04731,0.000039,24.040901,0.0005,1.372
4486.00,7.539404,25.04856,0.000040,24.041741,0.0006,1.372
4488.00,7.539726,25.04853,0.000039,24.041741,0.0006,1.372
4490.00,7.540333,25.04853,0.000039,24.041426,0.0006,1.373
4492.00,7.539490,25.04793,0.000040,24.041846,0.0005,1.372
4494.00,7.539937,25.04756,0.000040,24.041436,0.0005,1.371
4496.00,7.540007,25.04783,0.000041,24.041576,0.0006,1.372
4498.00,7.541047,25.04764,0.000038,24.042401,0.0006,1.373
4500.00,7.541113,25.04804,0.000039,24.041468,0.0005,1.373
4502.00,7.541235,25.04803,0.000040,24.041065,0.0006,1.373
4504.00,7.541103,25.04657,0.000040,24.040786,0.0005,1.372
4506.00,7.540251,25.04724,0.000041,24.041459,0.0005,1.372
4508.00,7.540272,25.04824,0.000040,24.040783,0.0006,1.372
4510.00,7.540998,25.04732,0.000040,24.040966,0.0006,1.373
4512.00,7.542199,25.04648,0.000038,24.041637,0.0006,1.372
4514.00,7.542143,25.04676,0.000040,24.040995,0.0005,1.372
4516.00,7.542306,25.04745,0.000040,24.041688,0.0006,1.372
4518.00,7.543222,25.04727,0.000040,24.040863,0.0005,1.372
4520.00,7.542630,25.04680,0.000040,24.041363,0.0006,1.372
4522.00,7.542707,25.04639,0.000040,24.041528,0.0006,1.373
4524.00,7.542119,25.04603,0.000039,24.041436,0.0006,1.373
4526.00,7.542668,25.04647,0.000039,24.041030,0.0005,1.372
4528.00,7.542671,25.04632,0.000038,24.040897,0.0005,1.372
4530.00,7.541750,25.04699,0.000040,24.041756,0.0006,1.372
4532.00,7.541304,25.04640,0.000039,24.041226,0.0006,1.373
4534.00,7.540229,25.04696,0.000039,24.041406,0.0006,1.372
4536.00,7.539077,25.04800,0.000039,24.041908,0.0006,1.372
4538.00,7.539330,25.04814,0.000040,24.041477,0.0005,1.372
4540.00,7.541011,25.04774,0.000040,24.041726,0.0006,1.373
4542.00,7.540985,25.04744,0.000039,24.041474,0.0006,1.373
4544.00,7.540604,25.04746,0.000040,24.041688,0.0006,1.373
4546.00,7.540358,25.04804,0.000040,24.041961,0.0006,1.372
4548.00,7.540650,25.04698,0.000040,24.041419,0.0006,1.372
4550.00,7.540862,25.04644,0.000039,24.041041,0.0006,1.373
4552.00,7.539503,25.04593,0.000039,24.041010,0.0006,1.372
4554.00,7.539293,25.04720,0.000039,24.041776,0.0006,1.372
4556.00,7.539483,25.04694,0.000040,24.042023,0.0006,1.372
4558.00,7.539347,25.04615,0.000041,24.040812,0.0006,1.373
4560.00,7.539521,25.04534,0.000040,24.040657,0.0006,1.372
4562.00,7.539683,25.04564,0.000040,24.040863,0.0006,1.373
4564.00,7.539866,25.04559,0.000039,24.041839,0.0006,1.373
4566.00,7.540550,25.04574,0.000039,24.042174,0.0006,1.372
4568.00,7.541619,25.04583,0.000039,24.041854,0.0006,1.373
4570.00,7.541620,25.04583,0.000039,24.041581,0.0005,1.372
4572.00,7.542001,25.04447,0.000040,24.040975,0.0006,1.373
4574.00,7.540859,25.04487,0.000042,24.041608,0.0006,1.372
4576.00,7.541004,25.04457,0.000040,24.041092,0.0006,1.372
4578.00,7.541663,25.04473,0.000041,24.041421,0.0006,1.373
4580.00,7.541611,25.04458,0.000041,24.041437,0.0006,1.372
4582.00,7.541135,25.04385,0.000039,24.041225,0.0005,1.372
4584.00,7.541303,25.04425,0.000038,24.041619,0.0006,1.373
4586.00,7.541355,25.04409,0.000038,24.041157,0.0005,1.373
4588.00,7.540837,25.04494,0.000038,24.040930,0.0005,1.373
4590.00,7.540968,25.04583,0.000040,24.041823,0.0006,1.372
4592.00,7.541439,25.04595,0.000040,24.041708,0.0006,1.373
4594.00,7.541409,25.04656,0.000039,24.041081,0.0006,1.373
4596.00,7.541433,25.04595,0.000041,24.041066,0.0006,1.373
4598.00,7.541612,25.04605,0.000040,24.041492,0.0006,1.373
4600.00,7.540906,25.04694,0.000038,24.042161,0.0006,1.373
4602.00,7.541429,25.04697,0.000039,24.041708,0.0006,1.373
4604.00,7.543175,25.04656,0.000039,24.041592,0.0005,1.373
4606.00,7.542189,25.04658,0.000040,24.041299,0.0006,1.373
4608.00,7.542009,25.04711,0.000039,24.041466,0.0006,1.373
4610.00,7.541119,25.04651,0.000038,24.041181,0.0006,1.373
4612.00,7.541671,25.04675,0.000040,24.041261,0.0006,1.373
4614.00,7.541665,25.04798,0.000041,24.041632,0.0006,1.372
4616.00,7.541623,25.04811,0.000040,24.041623,0.0006,1.372
4618.00,7.542622,25.04799,0.000041,24.041017,0.0005,1.373
4620.00,7.542968,25.04726,0.000040,24.041501,0.0005,1.373
4622.00,7.541949,25.04672,0.000039,24.041236,0.0006,1.373
4624.00,7.541248,25.04659,0.000041,24.040839,0.0006,1.372
4626.00,7.542384,25.04652,0.000041,24.041645,0.0006,1.372
4628.00,7.542156,25.04752,0.000039,24.041426,0.0006,1.374
4630.00,7.540854,25.04733,0.000040,24.041928,0.0005,1.373
4632.00,7.540714,25.04703,0.000041,24.041452,0.0006,1.373
4634.00,7.541436,25.04705,0.000039,24.041296,0.0006,1.373
4636.00,7.541933,25.04724,0.000039,24.041837,0.0005,1.373
4638.00,7.541432,25.04894,0.000040,24.042197,0.0006,1.373
4640.00,7.541769,25.04793,0.000040,24.041706,0.0006,1.373
4642.00,7.541616,25.04805,0.000040,24.041430,0.0006,1.374
4644.00,7.541256,25.04825,0.000038,24.041817,0.0006,1.373
4646.00,7.540724,25.04771,0.000040,24.041663,0.0006,1.373
4648.00,7.541399,25.04731,0.000040,24.041297,0.0006,1.374
4650.00,7.542478,25.04609,0.000039,24.041121,0.0005,1.373
4652.00,7.543937,25.04600,0.000039,24.041679,0.0005,1.373
4654.00,7.543912,25.04704,0.000040,24.041319,0.0005,1.373
4656.00,7.543293,25.04576,0.000040,24.040359,0.0006,1.373
4658.00,7.542923,25.04607,0.000040,24.040923,0.0006,1.373
4660.00,7.541589,25.04660,0.000039,24.041436,0.0006,1.373
4662.00,7.541062,25.04632,0.000038,24.041334,0.0006,1.373
4664.00,7.540085,25.04665,0.000038,24.040930,0.0006,1.373
4666.00,7.539557,25.04744,0.000039,24.041474,0.0006,1.373
4668.00,7.539989,25.04711,0.000039,24.041726,0.0006,1.373
4670.00,7.540981,25.04633,0.000039,24.040835,0.0005,1.374
4672.00,7.541785,25.04666,0.000039,24.041114,0.0005,1.373
4674.00,7.540145,25.04734,0.000039,24.041446,0.0005,1.373
4676.00,7.540162,25.04713,0.000040,24.041483,0.0005,1.373
4678.00,7.540320,25.04743,0.000040,24.040781,0.0006,1.373
4680.00,7.540675,25.04770,0.000040,24.041737,0.0006,1.373
4682.00,7.540869,25.04793,0.000039,24.041532,0.0005,1.373
4684.00,7.540724,25.04801,0.000040,24.040710,0.0005,1.373
4686.00,7.540400,25.04833,0.000040,24.040277,0.0005,1.374
4688.00,7.540454,25.04740,0.000040,24.041068,0.0005,1.374
4690.00,7.539904,25.04783,0.000039,24.041157,0.0005,1.373
4692.00,7.540308,25.04897,0.000040,24.040750,0.0006,1.374
4694.00,7.539921,25.04895,0.000040,24.041152,0.0006,1.373
4696.00,7.540998,25.04903,0.000039,24.041190,0.0006,1.373
4698.00,7.541416,25.04843,0.000039,24.041546,0.0005,1.373
4700.00,7.540715,25.04794,0.000040,24.041834,0.0006,1.374
4702.00,7.540662,25.04745,0.000040,24.041739,0.0006,1.374
4704.00,7.541059,25.04684,0.000040,24.041845,0.0005,1.373
4706.00,7.541733,25.04628,0.000040,24.041088,0.0006,1.373
4708.00,7.541812,25.04693,0.000040,24.041546,0.0006,1.373
4710.00,7.542613,25.04752,0.000040,24.041177,0.0006,1.373
4712.00,7.542260,25.04713,0.000040,24.041479,0.0006,1.373
4714.00,7.541484,25.04760,0.000040,24.040999,0.0006,1.373
4716.00,7.541705,25.04773,0.000040,24.040892,0.0006,1.374
4718.00,7.541632,25.04776,0.000039,24.041354,0.0006,1.374
4720.00,7.540890,25.04744,0.000037,24.042225,0.0005,1.374
4722.00,7.540368,25.04698,0.000040,24.041348,0.0006,1.373
4724.00,7.540782,25.04722,0.000039,24.041868,0.0006,1.374
4726.00,7.541971,25.04796,0.000040,24.041256,0.0006,1.373
4728.00,7.541953,25.04800,0.000040,24.041377,0.0005,1.374
4730.00,7.542109,25.04822,0.000040,24.041961,0.0006,1.374
4732.00,7.541788,25.04763,0.000040,24.042066,0.0005,1.374
4734.00,7.541546,25.04741,0.000040,24.041899,0.0005,1.373
4736.00,7.541505,25.04695,0.000040,24.040930,0.0006,1.373
4738.00,7.541155,25.04736,0.000040,24.041030,0.0006,1.374
4740.00,7.540984,25.04714,0.000039,24.041434,0.0005,1.374
4742.00,7.540680,25.04728,0.000040,24.041597,0.0006,1.374
4744.00,7.540209,25.04775,0.000040,24.041897,0.0006,1.374
4746.00,7.539311,25.04786,0.000041,24.041496,0.0005,1.373
4748.00,7.539940,25.04714,0.000040,24.041517,0.0005,1.374
4750.00,7.540430,25.04674,0.000041,24.041521,0.0006,1.374
4752.00,7.540264,25.04699,0.000040,24.041674,0.0006,1.373
4754.00,7.540321,25.04717,0.000040,24.041897,0.0006,1.374
4756.00,7.540141,25.04666,0.000040,24.041523,0.0006,1.374
4758.00,7.539704,25.04698,0.000040,24.041303,0.0006,1.375
4760.00,7.540056,25.04667,0.000040,24.041517,0.0005,1.374
4762.00,7.540648,25.04569,0.000040,24.041003,0.0006,1.374
4764.00,7.541486,25.04675,0.000040,24.041934,0.0006,1.374
4766.00,7.542368,25.04611,0.000040,24.041057,0.0005,1.373
4768.00,7.541533,25.04599,0.000040,24.041021,0.0006,1.373
4770.00,7.541505,25.04668,0.000040,24.041616,0.0006,1.373
4772.00,7.540918,25.04659,0.000041,24.041406,0.0006,1.374
4774.00,7.539102,25.04588,0.000039,24.041201,0.0006,1.374
4776.00,7.538812,25.04555,0.000039,24.041197,0.0005,1.374
4778.00,7.538426,25.04604,0.000039,24.040474,0.0006,1.374
4780.00,7.538072,25.04498,0.000039,24.040897,0.0006,1.374
4782.00,7.538431,25.04473,0.000039,24.041310,0.0006,1.374
4784.00,7.539426,25.04528,0.000039,24.041196,0.0005,1.374
4786.00,7.538974,25.04456,0.000040,24.041594,0.0006,1.374
4788.00,7.538457,25.04451,0.000039,24.041692,0.0006,1.374
4790.00,7.538281,25.04393,0.000040,24.041085,0.0006,1.374
4792.00,7.539066,25.04455,0.000039,24.041934,0.0006,1.374
4794.00,7.538633,25.04555,0.000041,24.041334,0.0006,1.374
4796.00,7.538811,25.04509,0.000038,24.041281,0.0006,1.374
4798.00,7.539030,25.04561,0.000039,24.041968,0.0006,1.374
4800.00,7.539799,25.04572,0.000040,24.041625,0.0006,1.374
4802.00,7.540771,25.04549,0.000039,24.041210,0.0005,1.374
@8,12.0000,24.0
4804.00,7.540425,25.04512,0.000040,24.041196,0.0006,1.374
4806.00,7.535865,25.04538,0.000038,24.040463,0.0006,1.375
4808.00,7.530009,25.04526,0.000039,24.040815,0.0005,1.374
4810.00,7.528816,25.04519,0.000040,24.040757,0.0005,1.373
4812.00,7.532404,25.04560,0.000040,24.040917,0.0005,1.373
4814.00,7.540459,25.04505,0.000040,24.041819,0.0006,1.374
4816.00,7.550714,25.04548,0.000039,24.040955,0.0006,1.374
4818.00,7.562818,25.04590,0.000038,24.040892,0.0006,1.374
4820.00,7.575054,25.04497,0.000038,24.040881,0.0006,1.375
4822.00,7.586347,25.04549,0.000037,24.040961,0.0005,1.376
4824.00,7.596155,25.04619,0.000037,24.041161,0.0005,1.376
4826.00,7.605086,25.04720,0.000038,24.040945,0.0006,1.375
4828.00,7.612857,25.04674,0.000038,24.041325,0.0006,1.375
4830.00,7.623068,25.04780,0.000038,24.041596,0.0006,1.376
4832.00,7.633033,25.04682,0.000038,24.042137,0.0006,1.377
4834.00,7.638836,25.04709,0.000039,24.041241,0.0005,1.376
4836.00,7.637856,25.04766,0.000037,24.041616,0.0005,1.376
4838.00,7.632384,25.04781,0.000038,24.041256,0.0006,1.376
4840.00,7.624598,25.04738,0.000039,24.041166,0.0005,1.376
4842.00,7.615630,25.04658,0.000039,24.041470,0.0005,1.375
4844.00,7.605964,25.04689,0.000039,24.041312,0.0006,1.375
4846.00,7.595427,25.04725,0.000040,24.041168,0.0006,1.374
4848.00,7.586824,25.04906,0.000041,24.041330,0.0006,1.374
4850.00,7.580531,25.04865,0.000040,24.041372,0.0006,1.375
4852.00,7.574833,25.04903,0.000042,24.041139,0.0006,1.375
4854.00,7.569916,25.04955,0.000040,24.041070,0.0006,1.375
4856.00,7.565899,25.04887,0.000040,24.041095,0.0006,1.375
4858.00,7.563064,25.05030,0.000039,24.041554,0.0005,1.375
4860.00,7.560550,25.05058,0.000040,24.041561,0.0006,1.375
4862.00,7.557850,25.04946,0.000040,24.041145,0.0005,1.375
4864.00,7.556010,25.05020,0.000040,24.041488,0.0006,1.375
4866.00,7.554776,25.04943,0.000040,24.041510,0.0006,1.375
4868.00,7.553149,25.04862,0.000039,24.041583,0.0005,1.374
4870.00,7.550202,25.04969,0.000040,24.041459,0.0005,1.375
4872.00,7.548053,25.04938,0.000039,24.041166,0.0005,1.375
4874.00,7.547780,25.04946,0.000040,24.041055,0.0005,1.374
4876.00,7.547654,25.04900,0.000040,24.041516,0.0006,1.375
4878.00,7.547194,25.04789,0.000040,24.041281,0.0006,1.375
4880.00,7.546869,25.04799,0.000040,24.041763,0.0006,1.375
4882.00,7.545006,25.04767,0.000039,24.040670,0.0006,1.375
4884.00,7.544029,25.04693,0.000040,24.041386,0.0006,1.374
4886.00,7.544110,25.04642,0.000039,24.041283,0.0006,1.375
4888.00,7.544039,25.04637,0.000040,24.041532,0.0006,1.375
4890.00,7.544067,25.04661,0.000040,24.041428,0.0006,1.375
4892.00,7.544887,25.04674,0.000039,24.041412,0.0006,1.375
4894.00,7.545145,25.04725,0.000039,24.041276,0.0006,1.375
4896.00,7.544907,25.04594,0.000040,24.041728,0.0005,1.375
4898.00,7.546013,25.04684,0.000040,24.041552,0.0005,1.375
4900.00,7.546031,25.04651,0.000039,24.041261,0.0005,1.375
4902.00,7.545167,25.04796,0.000039,24.041486,0.0005,1.375
4904.00,7.545133,25.04755,0.000040,24.041074,0.0005,1.375
4906.00,7.544100,25.04714,0.000040,24.041216,0.0005,1.375
4908.00,7.544870,25.04748,0.000040,24.041363,0.0005,1.374
4910.00,7.544703,25.04762,0.000039,24.041690,0.0006,1.374
4912.00,7.545093,25.04776,0.000041,24.041490,0.0006,1.375
4914.00,7.544258,25.04811,0.000040,24.041714,0.0006,1.375
4916.00,7.543960,25.04756,0.000040,24.040755,0.0006,1.375
4918.00,7.542978,25.04855,0.000040,24.041310,0.0006,1.375
4920.00,7.541470,25.04935,0.000039,24.041537,0.0006,1.375
4922.00,7.540848,25.04819,0.000040,24.040708,0.0005,1.375
4924.00,7.540721,25.04767,0.000040,24.041223,0.0006,1.375
4926.00,7.541784,25.04851,0.000041,24.041410,0.0006,1.375
4928.00,7.542171,25.04749,0.000039,24.041565,0.0006,1.375
4930.00,7.543063,25.04730,0.000038,24.041063,0.0006,1.374
4932.00,7.543033,25.04784,0.000039,24.041721,0.0006,1.375
4934.00,7.543219,25.04775,0.000039,24.041192,0.0005,1.374
4936.00,7.544157,25.04742,0.000040,24.041488,0.0005,1.375
4938.00,7.544188,25.04762,0.000040,24.040955,0.0006,1.375
4940.00,7.544020,25.04774,0.000040,24.040832,0.0006,1.375
4942.00,7.545208,25.04703,0.000039,24.041741,0.0006,1.375
4944.00,7.546017,25.04618,0.000039,24.041952,0.0005,1.375
4946.00,7.545507,25.04627,0.000039,24.041034,0.0006,1.375
4948.00,7.544679,25.04690,0.000040,24.041574,0.0006,1.375
4950.00,7.542804,25.04697,0.000041,24.040795,0.0006,1.375
4952.00,7.541652,25.04678,0.000039,24.041257,0.0006,1.375
4954.00,7.541462,25.04721,0.000040,24.041425,0.0006,1.374
4956.00,7.541740,25.04770,0.000040,24.040768,0.0005,1.375
4958.00,7.542848,25.04719,0.000039,24.041339,0.0005,1.375
4960.00,7.543569,25.04833,0.000040,24.041436,0.0005,1.375
4962.00,7.543423,25.04899,0.000039,24.041925,0.0006,1.375
4964.00,7.542612,25.04846,0.000040,24.040923,0.0005,1.375
4966.00,7.542409,25.04863,0.000040,24.040654,0.0005,1.375
4968.00,7.542658,25.04871,0.000039,24.041296,0.0005,1.376
4970.00,7.541992,25.04800,0.000040,24.040963,0.0006,1.375
4972.00,7.540870,25.04838,0.000039,24.041070,0.0006,1.375
4974.00,7.540985,25.04841,0.000040,24.040568,0.0005,1.375
4976.00,7.540235,25.04789,0.000041,24.041041,0.0006,1.375
4978.00,7.539151,25.04791,0.000040,24.040981,0.0006,1.376
4980.00,7.539396,25.04772,0.000039,24.041554,0.0005,1.376
4982.00,7.539515,25.04728,0.000040,24.041088,0.0005,1.375
4984.00,7.539553,25.04833,0.000040,24.041739,0.0006,1.375
4986.00,7.539283,25.04899,0.000040,24.041556,0.0006,1.375
4988.00,7.539898,25.04855,0.000040,24.042565,0.0006,1.375
4990.00,7.540199,25.04795,0.000040,24.041352,0.0005,1.376
4992.00,7.540230,25.04798,0.000039,24.041266,0.0006,1.375
4994.00,7.539797,25.04838,0.000040,24.041299,0.0005,1.376
4996.00,7.540315,25.04836,0.000040,24.041094,0.0006,1.375
4998.00,7.540728,25.04778,0.000041,24.041817,0.0006,1.375
5000.00,7.541085,25.04804,0.000040,24.041856,0.0005,1.375
5002.00,7.541097,25.04797,0.000041,24.040883,0.0006,1.375
5004.00,7.540940,25.04777,0.000039,24.041641,0.0006,1.376
5006.00,7.540810,25.04808,0.000038,24.041657,0.0006,1.375
5008.00,7.540793,25.04851,0.000040,24.041137,0.0006,1.376
5010.00,7.539523,25.04720,0.000040,24.041226,0.0006,1.376
5012.00,7.538427,25.04633,0.000040,24.041015,0.0006,1.375
5014.00,7.538005,25.04689,0.000039,24.040877,0.0006,1.376
5016.00,7.538834,25.04726,0.000039,24.041681,0.0006,1.376
5018.00,7.538448,25.04756,0.000040,24.041506,0.0006,1.375
5020.00,7.539157,25.04817,0.000040,24.041014,0.0006,1.375
5022.00,7.538965,25.04869,0.000040,24.042247,0.0006,1.376
5024.00,7.538692,25.04799,0.000038,24.041799,0.0006,1.376
5026.00,7.539126,25.04887,0.000039,24.041383,0.0006,1.376
5028.00,7.539116,25.04981,0.000039,24.041290,0.0006,1.376
5030.00,7.538828,25.04905,0.000039,24.041688,0.0006,1.375
5032.00,7.539678,25.04942,0.000039,24.040535,0.0006,1.376
5034.00,7.540505,25.04911,0.000040,24.041115,0.0005,1.375
5036.00,7.540832,25.04853,0.000039,24.041483,0.0006,1.375
5038.00,7.540071,25.04909,0.000040,24.041061,0.0006,1.376
5040.00,7.540263,25.04939,0.000040,24.041468,0.0006,1.376
5042.00,7.540407,25.04913,0.000040,24.041810,0.0006,1.376
5044.00,7.540090,25.04920,0.000040,24.041914,0.0006,1.375
5046.00,7.538763,25.04915,0.000038,24.041316,0.0005,1.376
5048.00,7.538052,25.04889,0.000039,24.041668,0.0005,1.376
5050.00,7.538654,25.04940,0.000039,24.041510,0.0006,1.375
5052.00,7.538560,25.04850,0.000039,24.040695,0.0006,1.376
5054.00,7.539383,25.04814,0.000039,24.041243,0.0005,1.376
5056.00,7.539631,25.04887,0.000039,24.042037,0.0005,1.375
5058.00,7.539341,25.04827,0.000039,24.041201,0.0005,1.376
5060.00,7.538849,25.04871,0.000039,24.040750,0.0006,1.376
5062.00,7.539533,25.04856,0.000041,24.040817,0.0006,1.375
5064.00,7.538915,25.04840,0.000040,24.040565,0.0005,1.376
5066.00,7.538689,25.04892,0.000040,24.041165,0.0005,1.376
5068.00,7.540074,25.04789,0.000040,24.040774,0.0005,1.376
5070.00,7.541757,25.04819,0.000040,24.041270,0.0005,1.376
5072.00,7.542998,25.04854,0.000039,24.041850,0.0006,1.376
5074.00,7.543483,25.04806,0.000038,24.040895,0.0005,1.376
5076.00,7.543144,25.04807,0.000039,24.041165,0.0006,1.375
5078.00,7.542690,25.04792,0.000039,24.040677,0.0006,1.375
5080.00,7.541804,25.04792,0.000040,24.041943,0.0005,1.375
5082.00,7.541271,25.04804,0.000039,24.040926,0.0005,1.376
5084.00,7.539736,25.04811,0.000040,24.040986,0.0006,1.375
5086.00,7.539176,25.04780,0.000040,24.041290,0.0006,1.375
5088.00,7.538036,25.04709,0.000039,24.040634,0.0005,1.375
5090.00,7.538515,25.04815,0.000040,24.041112,0.0005,1.376
5092.00,7.538685,25.04880,0.000039,24.041245,0.0005,1.376
5094.00,7.538751,25.04884,0.000038,24.041397,0.0005,1.376
5096.00,7.540639,25.04905,0.000038,24.041032,0.0006,1.376
5098.00,7.541299,25.04910,0.000040,24.040421,0.0005,1.376
5100.00,7.541788,25.04912,0.000039,24.040566,0.0005,1.376
5102.00,7.541926,25.04848,0.000039,24.041099,0.0006,1.376
5104.00,7.541521,25.04848,0.000040,24.041403,0.0005,1.376
5106.00,7.540741,25.04899,0.000040,24.040834,0.0005,1.375
5108.00,7.540969,25.04886,0.000040,24.040237,0.0005,1.376
5110.00,7.541523,25.04880,0.000040,24.041308,0.0005,1.376
5112.00,7.542128,25.04780,0.000039,24.041541,0.0006,1.376
5114.00,7.542116,25.04751,0.000038,24.040714,0.0006,1.376
5116.00,7.541285,25.04829,0.000038,24.041079,0.0006,1.376
5118.00,7.540485,25.04922,0.000039,24.041465,0.0005,1.375
5120.00,7.540084,25.04842,0.000039,24.041154,0.0006,1.375
5122.00,7.539551,25.04762,0.000041,24.040828,0.0005,1.376
5124.00,7.539016,25.04676,0.000042,24.041277,0.0006,1.375
5126.00,7.538677,25.04652,0.000040,24.041708,0.0005,1.376
5128.00,7.538515,25.04621,0.000039,24.041372,0.0006,1.377
5130.00,7.537983,25.04588,0.000038,24.040492,0.0006,1.376
5132.00,7.538569,25.04630,0.000039,24.041765,0.0006,1.376
5134.00,7.539217,25.04671,0.000040,24.040826,0.0006,1.376
5136.00,7.540513,25.04689,0.000041,24.040859,0.0006,1.375
5138.00,7.540611,25.04782,0.000040,24.041536,0.0006,1.376
5140.00,7.539217,25.04774,0.000040,24.041354,0.0005,1.377
5142.00,7.539519,25.04744,0.000038,24.041086,0.0006,1.377
5144.00,7.538598,25.04690,0.000040,24.041312,0.0006,1.375
5146.00,7.539302,25.04759,0.000040,24.041841,0.0006,1.376
5148.00,7.539255,25.04760,0.000039,24.040961,0.0006,1.376
5150.00,7.539993,25.04673,0.000038,24.041217,0.0006,1.375
5152.00,7.540020,25.04677,0.000039,24.041481,0.0006,1.376
5154.00,7.539664,25.04679,0.000040,24.041557,0.0006,1.376
5156.00,7.539501,25.04662,0.000041,24.041314,0.0006,1.376
5158.00,7.539246,25.04707,0.000040,24.040835,0.0005,1.376
5160.00,7.539338,25.04703,0.000039,24.040428,0.0006,1.376
5162.00,7.539564,25.04689,0.000040,24.041394,0.0006,1.376
5164.00,7.540618,25.04773,0.000040,24.041383,0.0006,1.376
5166.00,7.540966,25.04775,0.000040,24.041454,0.0006,1.376
5168.00,7.540701,25.04780,0.000041,24.041432,0.0006,1.376
5170.00,7.540414,25.04849,0.000039,24.041386,0.0006,1.376
5172.00,7.540176,25.04883,0.000039,24.041543,0.0005,1.377
5174.00,7.539484,25.04831,0.000039,24.041216,0.0005,1.376
5176.00,7.538667,25.04807,0.000039,24.041012,0.0005,1.376
5178.00,7.538429,25.04817,0.000037,24.040850,0.0006,1.376
5180.00,7.537891,25.04761,0.000039,24.041110,0.0005,1.376
5182.00,7.537330,25.04782,0.000040,24.041310,0.0005,1.376
5184.00,7.537685,25.04801,0.000041,24.040941,0.0006,1.376
5186.00,7.539238,25.04784,0.000040,24.041997,0.0006,1.376
5188.00,7.540135,25.04825,0.000039,24.040812,0.0005,1.376
5190.00,7.539813,25.04882,0.000040,24.040974,0.0005,1.376
5192.00,7.538743,25.04777,0.000039,24.041148,0.0005,1.377
5194.00,7.538461,25.04731,0.000038,24.041094,0.0006,1.376
5196.00,7.538717,25.04818,0.000039,24.040801,0.0006,1.376
5198.00,7.538666,25.04746,0.000039,24.040932,0.0005,1.376
5200.00,7.538794,25.04819,0.000039,24.041981,0.0006,1.376
5202.00,7.539069,25.04783,0.000039,24.041501,0.0005,1.376
5204.00,7.538720,25.04731,0.000040,24.040390,0.0006,1.376
5206.00,7.539054,25.04744,0.000039,24.040557,0.0005,1.376
5208.00,7.538688,25.04740,0.000038,24.041150,0.0005,1.377
5210.00,7.538438,25.04685,0.000040,24.041248,0.0005,1.376
5212.00,7.538276,25.04716,0.000040,24.040997,0.0005,1.376
5214.00,7.538821,25.04708,0.000039,24.041048,0.0005,1.376
5216.00,7.538767,25.04648,0.000039,24.041283,0.0005,1.376
5218.00,7.537504,25.04696,0.000038,24.040986,0.0005,1.376
5220.00,7.536871,25.04722,0.000040,24.040488,0.0005,1.376
5222.00,7.536482,25.04779,0.000039,24.041117,0.0006,1.376
5224.00,7.536666,25.04821,0.000038,24.041125,0.0006,1.376
5226.00,7.536934,25.04837,0.000038,24.041468,0.0005,1.376
5228.00,7.536744,25.04861,0.000038,24.040966,0.0006,1.376
5230.00,7.536759,25.04863,0.000037,24.041286,0.0006,1.376
5232.00,7.537439,25.04873,0.000039,24.040886,0.0006,1.377
5234.00,7.537362,25.04865,0.000039,24.041234,0.0006,1.377
5236.00,7.537050,25.04840,0.000039,24.041366,0.0005,1.376
5238.00,7.537299,25.04773,0.000039,24.041157,0.0006,1.376
5240.00,7.536421,25.04812,0.000039,24.040983,0.0006,1.377
5242.00,7.536919,25.04811,0.000038,24.040923,0.0006,1.376
5244.00,7.537525,25.04769,0.000039,24.041706,0.0006,1.376
5246.00,7.537442,25.04780,0.000040,24.041528,0.0006,1.376
5248.00,7.537475,25.04765,0.000039,24.041568,0.0006,1.377
5250.00,7.537771,25.04754,0.000039,24.041950,0.0006,1.377
5252.00,7.538372,25.04723,0.000039,24.041901,0.0006,1.377
5254.00,7.538422,25.04798,0.000040,24.042016,0.0006,1.377
5256.00,7.538314,25.04917,0.000039,24.041103,0.0006,1.378
5258.00,7.538771,25.04990,0.000040,24.041465,0.0006,1.377
5260.00,7.537961,25.04901,0.000040,24.041426,0.0006,1.376
5262.00,7.538133,25.04861,0.000041,24.042003,0.0006,1.376
5264.00,7.537284,25.04858,0.000040,24.041490,0.0006,1.377
5266.00,7.536705,25.04826,0.000040,24.041030,0.0006,1.376
5268.00,7.537436,25.04801,0.000040,24.042234,0.0006,1.377
5270.00,7.538133,25.04802,0.000039,24.041037,0.0006,1.377
5272.00,7.539198,25.04770,0.000040,24.041150,0.0006,1.377
5274.00,7.539208,25.04655,0.000040,24.041141,0.0005,1.376
5276.00,7.538395,25.04661,0.000041,24.040555,0.0005,1.377
5278.00,7.537743,25.04721,0.000040,24.041450,0.0006,1.377
5280.00,7.538286,25.04683,0.000040,24.041745,0.0006,1.377
5282.00,7.537887,25.04754,0.000040,24.041974,0.0006,1.376
5284.00,7.537786,25.04721,0.000040,24.042159,0.0006,1.377
5286.00,7.537974,25.04734,0.000040,24.042268,0.0006,1.377
5288.00,7.537399,25.04662,0.000039,24.041676,0.0006,1.376
5290.00,7.536920,25.04690,0.000039,24.041443,0.0006,1.376
5292.00,7.536927,25.04753,0.000040,24.040995,0.0006,1.377
5294.00,7.536573,25.04749,0.000039,24.041536,0.0006,1.377
5296.00,7.536269,25.04808,0.000038,24.041090,0.0006,1.377
5298.00,7.536633,25.04819,0.000038,24.041025,0.0006,1.377
5300.00,7.536841,25.04838,0.000040,24.041585,0.0006,1.376
5302.00,7.537660,25.04839,0.000040,24.041761,0.0006,1.377
5304.00,7.536829,25.04880,0.000040,24.041926,0.0005,1.377
5306.00,7.537028,25.04905,0.000039,24.041199,0.0006,1.377
5308.00,7.537847,25.04841,0.000041,24.041259,0.0006,1.377
5310.00,7.537351,25.04863,0.000041,24.041439,0.0006,1.377
5312.00,7.537195,25.04830,0.000040,24.041106,0.0005,1.377
5314.00,7.537694,25.04765,0.000040,24.041290,0.0005,1.377
5316.00,7.538229,25.04741,0.000039,24.041828,0.0005,1.377
5318.00,7.538502,25.04807,0.000040,24.041883,0.0006,1.377
5320.00,7.537246,25.04880,0.000039,24.041826,0.0006,1.377
5322.00,7.537707,25.04910,0.000039,24.041985,0.0006,1.377
5324.00,7.538087,25.04956,0.000040,24.041723,0.0006,1.377
5326.00,7.538952,25.04922,0.000041,24.040725,0.0005,1.377
5328.00,7.539824,25.04806,0.000041,24.040814,0.0006,1.377
5330.00,7.539744,25.04840,0.000041,24.041888,0.0006,1.377
5332.00,7.538642,25.04815,0.000041,24.041270,0.0006,1.376
5334.00,7.538188,25.04810,0.000041,24.041717,0.0006,1.377
5336.00,7.537100,25.04864,0.000040,24.042083,0.0006,1.377
5338.00,7.536540,25.04854,0.000038,24.041165,0.0006,1.377
5340.00,7.535975,25.04943,0.000039,24.040139,0.0006,1.377
5342.00,7.536032,25.05002,0.000039,24.041701,0.0006,1.377
5344.00,7.536980,25.04990,0.000041,24.040774,0.0006,1.377
5346.00,7.537233,25.05018,0.000040,24.041448,0.0006,1.378
5348.00,7.538307,25.05027,0.000040,24.041425,0.0006,1.378
5350.00,7.537249,25.04932,0.000039,24.040928,0.0006,1.377
5352.00,7.537021,25.05113,0.000039,24.041390,0.0006,1.378
5354.00,7.537794,25.05067,0.000039,24.041826,0.0005,1.377
5356.00,7.537974,25.05126,0.000038,24.041226,0.0006,1.377
5358.00,7.537522,25.05157,0.000040,24.040759,0.0006,1.377
5360.00,7.536868,25.05086,0.000038,24.040721,0.0006,1.377
5362.00,7.536675,25.05010,0.000038,24.040910,0.0005,1.377
5364.00,7.537869,25.05039,0.000040,24.041425,0.0005,1.377
5366.00,7.538439,25.05034,0.000039,24.041225,0.0006,1.377
5368.00,7.538772,25.05005,0.000040,24.041103,0.0006,1.377
5370.00,7.539470,25.04984,0.000041,24.040812,0.0006,1.377
5372.00,7.539142,25.05018,0.000040,24.041232,0.0006,1.377
5374.00,7.538669,25.04948,0.000041,24.041792,0.0006,1.377
5376.00,7.539397,25.04987,0.000040,24.041828,0.0005,1.377
5378.00,7.539487,25.04920,0.000039,24.040768,0.0006,1.377
5380.00,7.538452,25.04956,0.000039,24.041210,0.0005,1.377
5382.00,7.536708,25.05053,0.000040,24.041577,0.0006,1.377
5384.00,7.536753,25.04989,0.000040,24.041583,0.0006,1.378
5386.00,7.536980,25.05049,0.000039,24.041283,0.0006,1.377
5388.00,7.537371,25.05080,0.000039,24.041548,0.0006,1.377
5390.00,7.536989,25.05034,0.000038,24.041970,0.0005,1.377
5392.00,7.537482,25.04999,0.000039,24.041590,0.0005,1.378
5394.00,7.537591,25.04996,0.000039,24.041505,0.0005,1.377
5396.00,7.537686,25.04977,0.000041,24.041570,0.0006,1.377
5398.00,7.537532,25.04871,0.000041,24.040481,0.0006,1.377
5400.00,7.537932,25.04944,0.000041,24.040763,0.0006,1.378
5402.00,7.537842,25.04944,0.000039,24.041299,0.0006,1.378
@9,12.0000,24.0
5404.00,7.536971,25.04927,0.000040,24.041412,0.0006,1.378
5406.00,7.533734,25.04912,0.000039,24.041172,0.0006,1.377
5408.00,7.526176,25.04935,0.000040,24.041403,0.0006,1.377
5410.00,7.522257,25.04929,0.000041,24.041459,0.0006,1.376
5412.00,7.524952,25.04875,0.000041,24.041603,0.0005,1.377
5414.00,7.532292,25.04981,0.000040,24.041288,0.0006,1.377
5416.00,7.542247,25.04970,0.000040,24.041728,0.0006,1.377
5418.00,7.551812,25.04999,0.000038,24.041374,0.0005,1.378
5420.00,7.561680,25.05007,0.000037,24.041188,0.0005,1.379
5422.00,7.572316,25.05018,0.000037,24.040695,0.0006,1.379
5424.00,7.581626,25.05130,0.000038,24.041405,0.0006,1.379
5426.00,7.590030,25.05113,0.000039,24.041530,0.0005,1.379
5428.00,7.596795,25.05152,0.000038,24.041274,0.0006,1.378
5430.00,7.605981,25.05161,0.000038,24.041474,0.0005,1.379
5432.00,7.617370,25.05217,0.000039,24.041966,0.0005,1.380
5434.00,7.623576,25.05197,0.000038,24.042037,0.0006,1.380
5436.00,7.623365,25.05186,0.000039,24.041392,0.0006,1.380
5438.00,7.620491,25.05028,0.000039,24.042357,0.0006,1.379
5440.00,7.614644,25.05039,0.000040,24.041332,0.0006,1.379
5442.00,7.606816,25.05056,0.000039,24.041348,0.0006,1.378
5444.00,7.598886,25.05096,0.000040,24.041346,0.0005,1.379
5446.00,7.590935,25.05057,0.000041,24.040832,0.0005,1.377
5448.00,7.583445,25.04994,0.000041,24.041312,0.0005,1.377
5450.00,7.577004,25.05070,0.000040,24.041323,0.0006,1.378
5452.00,7.571856,25.05021,0.000041,24.041421,0.0006,1.378
5454.00,7.566701,25.05048,0.000040,24.041154,0.0006,1.378
5456.00,7.562787,25.05002,0.000040,24.041148,0.0005,1.378
5458.00,7.559935,25.04964,0.000040,24.040290,0.0006,1.378
5460.00,7.556710,25.05002,0.000039,24.041172,0.0006,1.378
5462.00,7.553033,25.04952,0.000039,24.041383,0.0005,1.378
5464.00,7.551632,25.04944,0.000039,24.040919,0.0006,1.378
5466.00,7.550984,25.04862,0.000040,24.041017,0.0006,1.378
5468.00,7.549866,25.04898,0.000041,24.040983,0.0006,1.378
5470.00,7.547970,25.04742,0.000040,24.041536,0.0006,1.378
5472.00,7.547093,25.04732,0.000040,24.041596,0.0006,1.378
5474.00,7.545760,25.04816,0.000040,24.040808,0.0006,1.378
5476.00,7.546414,25.04826,0.000039,24.041343,0.0006,1.378
5478.00,7.545520,25.04875,0.000040,24.040714,0.0006,1.378
5480.00,7.544153,25.04980,0.000040,24.041250,0.0006,1.378
5482.00,7.543839,25.04894,0.000040,24.041623,0.0006,1.378
5484.00,7.543278,25.04909,0.000039,24.041423,0.0006,1.378
5486.00,7.541878,25.04939,0.000039,24.041099,0.0006,1.378
5488.00,7.542377,25.04975,0.000041,24.041161,0.0006,1.378
5490.00,7.542659,25.04935,0.000040,24.040865,0.0006,1.378
5492.00,7.543130,25.05017,0.000040,24.041525,0.0006,1.378
5494.00,7.542964,25.04991,0.000040,24.041770,0.0006,1.378
5496.00,7.544434,25.04997,0.000040,24.040946,0.0005,1.378
5498.00,7.545779,25.05000,0.000041,24.040743,0.0006,1.378
5500.00,7.545512,25.04957,0.000040,24.041048,0.0006,1.378
5502.00,7.544964,25.05007,0.000039,24.040812,0.0006,1.378
5504.00,7.543855,25.05046,0.000039,24.040815,0.0006,1.378
5506.00,7.543429,25.04991,0.000039,24.041717,0.0006,1.378
5508.00,7.543206,25.04924,0.000040,24.041381,0.0006,1.378
5510.00,7.542594,25.04892,0.000040,24.041172,0.0006,1.378
5512.00,7.541992,25.04837,0.000040,24.042052,0.0006,1.378
5514.00,7.542468,25.04838,0.000040,24.042072,0.0006,1.378
5516.00,7.542750,25.04797,0.000040,24.041161,0.0006,1.378
5518.00,7.542302,25.04870,0.000040,24.041197,0.0006,1.378
5520.00,7.541607,25.04828,0.000039,24.041241,0.0006,1.378
5522.00,7.541325,25.04735,0.000040,24.041121,0.0006,1.379
5524.00,7.541143,25.04804,0.000041,24.040799,0.0006,1.378
5526.00,7.540813,25.04802,0.000040,24.041268,0.0006,1.378
5528.00,7.540454,25.04831,0.000041,24.040888,0.0005,1.378
5530.00,7.541127,25.04837,0.000040,24.041783,0.0006,1.379
5532.00,7.541125,25.04893,0.000041,24.041177,0.0006,1.379
5534.00,7.540761,25.04902,0.000041,24.041097,0.0006,1.379
5536.00,7.540081,25.04971,0.000040,24.042041,0.0006,1.378
5538.00,7.539607,25.05027,0.000041,24.040688,0.0006,1.378
5540.00,7.538861,25.04962,0.000038,24.041723,0.0006,1.378
5542.00,7.538535,25.04982,0.000039,24.041472,0.0006,1.378
5544.00,7.539287,25.05073,0.000041,24.041363,0.0006,1.378
5546.00,7.539177,25.05045,0.000041,24.041368,0.0006,1.378
5548.00,7.539580,25.05059,0.000040,24.041485,0.0006,1.379
5550.00,7.538851,25.05014,0.000041,24.041521,0.0006,1.378
5552.00,7.538342,25.04964,0.000041,24.041374,0.0006,1.378
5554.00,7.538151,25.04927,0.000040,24.041696,0.0006,1.378
5556.00,7.537918,25.04890,0.000041,24.041430,0.0006,1.378
5558.00,7.538295,25.04942,0.000040,24.041545,0.0006,1.378
5560.00,7.538732,25.04831,0.000040,24.041663,0.0005,1.379
5562.00,7.538135,25.04857,0.000040,24.041145,0.0006,1.379
5564.00,7.537383,25.04855,0.000038,24.041776,0.0006,1.378
5566.00,7.536923,25.04800,0.000039,24.040468,0.0006,1.378
5568.00,7.536993,25.04889,0.000040,24.040577,0.0005,1.379
5570.00,7.537827,25.04922,0.000040,24.041501,0.0005,1.378
5572.00,7.538390,25.04927,0.000041,24.042357,0.0005,1.379
5574.00,7.539483,25.04872,0.000040,24.042154,0.0005,1.379
5576.00,7.540192,25.04788,0.000040,24.041370,0.0006,1.379
5578.00,7.538773,25.04898,0.000039,24.041492,0.0006,1.379
5580.00,7.537373,25.04962,0.000039,24.041554,0.0006,1.379
5582.00,7.537249,25.05079,0.000040,24.040675,0.0005,1.378
5584.00,7.537359,25.05110,0.000039,24.040865,0.0006,1.378
5586.00,7.536767,25.05177,0.000040,24.041623,0.0006,1.378
5588.00,7.537080,25.05049,0.000040,24.041617,0.0006,1.379
5590.00,7.537373,25.05178,0.000039,24.041094,0.0006,1.379
5592.00,7.538055,25.05275,0.000039,24.041514,0.0006,1.379
5594.00,7.537198,25.05240,0.000039,24.041277,0.0006,1.379
5596.00,7.536982,25.05222,0.000039,24.041501,0.0006,1.379
5598.00,7.538320,25.05205,0.000040,24.041137,0.0006,1.379
5600.00,7.538543,25.05218,0.000040,24.041594,0.0005,1.379
5602.00,7.539251,25.05147,0.000041,24.041357,0.0006,1.379
5604.00,7.539884,25.05128,0.000041,24.041357,0.0006,1.378
5606.00,7.538639,25.05080,0.000039,24.041663,0.0006,1.379
5608.00,7.538569,25.05027,0.000040,24.041310,0.0006,1.379
5610.00,7.538727,25.05053,0.000040,24.041501,0.0005,1.379
5612.00,7.539257,25.05096,0.000041,24.040734,0.0005,1.379
5614.00,7.539205,25.05057,0.000040,24.041075,0.0006,1.379
5616.00,7.538730,25.05004,0.000041,24.041066,0.0006,1.379
5618.00,7.537378,25.04995,0.000039,24.041592,0.0006,1.379
5620.00,7.536306,25.05005,0.000040,24.041592,0.0006,1.379
5622.00,7.535251,25.05050,0.000041,24.041608,0.0006,1.379
5624.00,7.535338,25.05035,0.000039,24.041988,0.0006,1.379
5626.00,7.535721,25.05071,0.000040,24.040637,0.0006,1.379
5628.00,7.536376,25.05087,0.000040,24.041246,0.0006,1.379
5630.00,7.537000,25.05041,0.000041,24.042025,0.0006,1.379
5632.00,7.537169,25.05109,0.000040,24.041603,0.0006,1.379
5634.00,7.537278,25.05169,0.000042,24.040868,0.0006,1.379
5636.00,7.538184,25.05179,0.000040,24.041343,0.0006,1.379
5638.00,7.538165,25.05195,0.000039,24.041499,0.0006,1.379
5640.00,7.536473,25.05278,0.000039,24.040968,0.0006,1.379
5642.00,7.534552,25.05315,0.000039,24.041288,0.0006,1.379
5644.00,7.534397,25.05274,0.000040,24.041510,0.0006,1.379
5646.00,7.535510,25.05312,0.000040,24.041536,0.0006,1.379
5648.00,7.535925,25.05280,0.000039,24.041123,0.0007,1.379
5650.00,7.535961,25.05310,0.000039,24.041305,0.0006,1.379
5652.00,7.535307,25.05364,0.000039,24.040966,0.0006,1.379
5654.00,7.535308,25.05318,0.000040,24.041770,0.0006,1.379
5656.00,7.535961,25.05304,0.000041,24.041339,0.0006,1.380
5658.00,7.536542,25.05225,0.000039,24.041279,0.0006,1.380
5660.00,7.537450,25.05274,0.000038,24.041043,0.0006,1.380
5662.00,7.538496,25.05235,0.000039,24.041956,0.0006,1.379
5664.00,7.538039,25.05229,0.000040,24.041437,0.0006,1.379
5666.00,7.537775,25.05130,0.000040,24.041537,0.0006,1.379
5668.00,7.536742,25.05254,0.000041,24.041417,0.0006,1.379
5670.00,7.536832,25.05290,0.000040,24.041454,0.0006,1.378
5672.00,7.536408,25.05284,0.000040,24.041808,0.0006,1.379
5674.00,7.536578,25.05278,0.000040,24.041794,0.0006,1.380
5676.00,7.538467,25.05153,0.000039,24.041334,0.0006,1.379
5678.00,7.539016,25.05190,0.000040,24.041428,0.0006,1.379
5680.00,7.538913,25.05282,0.000040,24.042088,0.0006,1.379
5682.00,7.537777,25.05248,0.000041,24.041817,0.0006,1.379
5684.00,7.536899,25.05083,0.000041,24.040623,0.0006,1.379
5686.00,7.536075,25.05116,0.000041,24.042299,0.0006,1.379
5688.00,7.535370,25.05154,0.000040,24.041819,0.0006,1.379
5690.00,7.535873,25.05152,0.000040,24.041054,0.0006,1.379
5692.00,7.536268,25.05127,0.000039,24.041836,0.0006,1.379
5694.00,7.536398,25.05270,0.000038,24.042276,0.0006,1.379
5696.00,7.536374,25.05270,0.000040,24.041941,0.0006,1.380
5698.00,7.536664,25.05164,0.000039,24.041452,0.0006,1.380
5700.00,7.537061,25.05121,0.000040,24.040679,0.0006,1.379
5702.00,7.536431,25.05095,0.000040,24.041005,0.0006,1.379
5704.00,7.536195,25.05047,0.000041,24.041663,0.0006,1.378
5706.00,7.536803,25.04955,0.000039,24.040994,0.0006,1.379
5708.00,7.536765,25.04992,0.000040,24.041792,0.0006,1.380
5710.00,7.536355,25.05010,0.000040,24.041852,0.0006,1.380
5712.00,7.536550,25.05033,0.000040,24.041539,0.0006,1.379
5714.00,7.536919,25.05044,0.000039,24.041441,0.0006,1.379
5716.00,7.537328,25.04992,0.000039,24.041014,0.0006,1.380
5718.00,7.537005,25.05028,0.000041,24.041876,0.0006,1.379
5720.00,7.537596,25.05126,0.000039,24.041432,0.0006,1.379
5722.00,7.538365,25.05167,0.000041,24.041083,0.0006,1.379
5724.00,7.538350,25.04956,0.000040,24.040972,0.0005,1.380
5726.00,7.538822,25.05014,0.000041,24.040819,0.0006,1.380
5728.00,7.538415,25.05112,0.000040,24.041374,0.0006,1.380
5730.00,7.537949,25.05085,0.000040,24.040643,0.0006,1.380
5732.00,7.538025,25.05150,0.000040,24.041219,0.0006,1.379
5734.00,7.537885,25.05228,0.000041,24.042063,0.0006,1.379
5736.00,7.538989,25.05099,0.000041,24.041115,0.0006,1.379
5738.00,7.539113,25.05154,0.000042,24.041381,0.0006,1.380
5740.00,7.538683,25.05196,0.000043,24.040994,0.0006,1.380
5742.00,7.538819,25.05208,0.000040,24.040534,0.0006,1.380
5744.00,7.539475,25.05152,0.000040,24.041236,0.0006,1.379
5746.00,7.539360,25.05214,0.000039,24.041865,0.0005,1.379
5748.00,7.540518,25.05163,0.000040,24.042092,0.0006,1.380
5750.00,7.540364,25.05117,0.000040,24.041566,0.0006,1.380
5752.00,7.540320,25.05026,0.000042,24.041305,0.0006,1.380
5754.00,7.539376,25.05100,0.000040,24.041577,0.0006,1.380
5756.00,7.539304,25.05080,0.000040,24.042065,0.0006,1.379
5758.00,7.540232,25.05066,0.000040,24.041608,0.0005,1.379
5760.00,7.540512,25.05171,0.000040,24.041095,0.0006,1.379
5762.00,7.540282,25.05135,0.000040,24.041514,0.0006,1.380
5764.00,7.539117,25.05122,0.000039,24.041461,0.0006,1.379
5766.00,7.538443,25.05263,0.000040,24.041230,0.0006,1.379
5768.00,7.537328,25.05220,0.000041,24.040752,0.0006,1.380
5770.00,7.536592,25.05206,0.000040,24.041841,0.0006,1.379
5772.00,7.536447,25.05259,0.000039,24.041252,0.0006,1.380
5774.00,7.536071,25.05207,0.000038,24.041621,0.0006,1.380
5776.00,7.536038,25.05154,0.000040,24.041686,0.0005,1.380
5778.00,7.536703,25.05146,0.000041,24.041352,0.0006,1.380
5780.00,7.535560,25.05235,0.000039,24.041539,0.0006,1.379
5782.00,7.536460,25.05181,0.000041,24.041641,0.0006,1.380
5784.00,7.537101,25.05198,0.000039,24.041423,0.0006,1.380
5786.00,7.536456,25.05189,0.000040,24.041972,0.0006,1.380
5788.00,7.535841,25.05160,0.000041,24.041734,0.0006,1.380
5790.00,7.536554,25.05176,0.000039,24.041670,0.0006,1.379
5792.00,7.537273,25.05150,0.000040,24.041399,0.0006,1.379
5794.00,7.535903,25.05151,0.000040,24.041035,0.0006,1.380
5796.00,7.536001,25.05053,0.000040,24.040901,0.0006,1.380
5798.00,7.536046,25.05075,0.000038,24.041516,0.0007,1.380
5800.00,7.535598,25.05104,0.000039,24.042066,0.0006,1.380
5802.00,7.536218,25.05062,0.000040,24.042319,0.0006,1.380
5804.00,7.536818,25.05045,0.000042,24.040575,0.0006,1.380
5806.00,7.537641,25.05077,0.000041,24.041839,0.0006,1.380
5808.00,7.537008,25.04995,0.000040,24.041052,0.0006,1.380
5810.00,7.536067,25.04979,0.000040,24.041441,0.0006,1.379
5812.00,7.535683,25.05043,0.000041,24.041245,0.0006,1.380
5814.00,7.535664,25.05162,0.000040,24.041223,0.0006,1.380
5816.00,7.535639,25.05005,0.000041,24.041508,0.0006,1.380
5818.00,7.535935,25.04976,0.000041,24.041414,0.0005,1.380
5820.00,7.536907,25.05103,0.000041,24.041305,0.0006,1.380
5822.00,7.537362,25.05062,0.000040,24.041594,0.0006,1.380
5824.00,7.537473,25.05144,0.000041,24.041599,0.0006,1.380
5826.00,7.538329,25.05115,0.000040,24.041183,0.0006,1.380
5828.00,7.538378,25.05099,0.000040,24.040921,0.0006,1.380
5830.00,7.538637,25.05103,0.000039,24.041441,0.0006,1.380
5832.00,7.538724,25.05232,0.000040,24.041674,0.0006,1.380
5834.00,7.539124,25.05272,0.000040,24.041930,0.0006,1.380
5836.00,7.539189,25.05245,0.000040,24.041850,0.0006,1.380
5838.00,7.539637,25.05124,0.000042,24.041526,0.0006,1.380
5840.00,7.539373,25.05118,0.000042,24.041745,0.0006,1.380
5842.00,7.538511,25.05081,0.000038,24.042528,0.0006,1.380
5844.00,7.537910,25.05162,0.000039,24.041666,0.0006,1.380
5846.00,7.537057,25.05201,0.000039,24.041425,0.0006,1.380
5848.00,7.536964,25.05348,0.000040,24.042156,0.0006,1.380
5850.00,7.536393,25.05317,0.000039,24.042676,0.0005,1.380
5852.00,7.536538,25.05282,0.000039,24.041439,0.0005,1.379
5854.00,7.537853,25.05220,0.000041,24.040992,0.0006,1.381
5856.00,7.537723,25.05187,0.000040,24.041794,0.0006,1.380
5858.00,7.537284,25.05228,0.000040,24.042174,0.0006,1.381
5860.00,7.537962,25.05227,0.000040,24.041365,0.0005,1.381
5862.00,7.537758,25.05129,0.000040,24.041437,0.0005,1.380
5864.00,7.536784,25.05140,0.000039,24.042028,0.0006,1.380
5866.00,7.536493,25.04979,0.000040,24.040743,0.0006,1.380
5868.00,7.535386,25.05031,0.000040,24.041108,0.0006,1.380
5870.00,7.535389,25.05048,0.000040,24.041181,0.0006,1.380
5872.00,7.535952,25.04983,0.000038,24.041457,0.0006,1.380
5874.00,7.534465,25.04941,0.000040,24.041201,0.0006,1.380
5876.00,7.534192,25.04917,0.000039,24.041143,0.0006,1.381
5878.00,7.534047,25.04896,0.000040,24.040786,0.0006,1.381
5880.00,7.534924,25.04964,0.000040,24.040728,0.0006,1.380
5882.00,7.536227,25.05016,0.000040,24.041530,0.0006,1.380
5884.00,7.538017,25.05060,0.000040,24.040694,0.0006,1.380
5886.00,7.538838,25.05106,0.000040,24.041241,0.0006,1.380
5888.00,7.538733,25.05152,0.000040,24.040950,0.0006,1.380
5890.00,7.537432,25.05197,0.000038,24.041059,0.0006,1.380
5892.00,7.537847,25.05108,0.000041,24.041986,0.0005,1.380
5894.00,7.536705,25.05156,0.000038,24.041690,0.0006,1.381
5896.00,7.536104,25.05088,0.000040,24.041185,0.0006,1.381
5898.00,7.535693,25.05192,0.000040,24.041721,0.0006,1.380
5900.00,7.535155,25.05038,0.000038,24.041788,0.0006,1.380
5902.00,7.533749,25.05007,0.000039,24.042212,0.0005,1.380
5904.00,7.534449,25.05001,0.000039,24.042021,0.0006,1.380
5906.00,7.534856,25.05084,0.000038,24.042348,0.0006,1.380
5908.00,7.535655,25.05067,0.000038,24.041903,0.0005,1.380
5910.00,7.535915,25.05046,0.000040,24.041750,0.0006,1.380
5912.00,7.535725,25.05070,0.000040,24.041628,0.0006,1.380
5914.00,7.534571,25.05059,0.000041,24.041621,0.0006,1.380
5916.00,7.534927,25.04985,0.000041,24.041148,0.0006,1.380
5918.00,7.535922,25.05088,0.000041,24.040895,0.0006,1.381
5920.00,7.537502,25.05022,0.000040,24.041074,0.0006,1.381
5922.00,7.538750,25.04955,0.000040,24.041948,0.0006,1.380
5924.00,7.538488,25.05044,0.000041,24.041559,0.0006,1.380
5926.00,7.538556,25.05012,0.000041,24.042208,0.0006,1.381
5928.00,7.537436,25.05024,0.000040,24.042126,0.0006,1.380
5930.00,7.537420,25.05030,0.000041,24.040959,0.0005,1.380
5932.00,7.537565,25.05083,0.000041,24.041161,0.0006,1.380
5934.00,7.536916,25.05065,0.000040,24.041541,0.0006,1.380
5936.00,7.536071,25.05134,0.000039,24.040912,0.0006,1.381
5938.00,7.535896,25.05109,0.000037,24.041217,0.0006,1.381
5940.00,7.536093,25.05073,0.000039,24.041348,0.0006,1.381
5942.00,7.535785,25.05045,0.000038,24.041519,0.0006,1.381
5944.00,7.536064,25.05188,0.000039,24.041545,0.0006,1.381
5946.00,7.536148,25.05224,0.000039,24.041237,0.0006,1.380
5948.00,7.535108,25.04987,0.000041,24.040268,0.0006,1.380
5950.00,7.535652,25.05118,0.000039,24.040415,0.0006,1.380
5952.00,7.535915,25.05117,0.000040,24.040948,0.0006,1.381
5954.00,7.536100,25.05141,0.000039,24.041097,0.0006,1.380
5956.00,7.536307,25.05127,0.000039,24.041366,0.0006,1.381
5958.00,7.536458,25.05099,0.000038,24.041963,0.0006,1.380
5960.00,7.535818,25.05028,0.000040,24.041416,0.0006,1.380
5962.00,7.535511,25.05172,0.000041,24.040957,0.0007,1.380
5964.00,7.535886,25.05105,0.000041,24.042159,0.0006,1.381
5966.00,7.536856,25.05125,0.000040,24.042203,0.0006,1.380
5968.00,7.535868,25.05103,0.000041,24.041603,0.0006,1.380
5970.00,7.535835,25.05165,0.000040,24.041846,0.0006,1.381
5972.00,7.535911,25.05168,0.000040,24.041736,0.0006,1.380
5974.00,7.535647,25.05119,0.000040,24.040957,0.0006,1.380
5976.00,7.535349,25.05095,0.000040,24.040934,0.0006,1.380
5978.00,7.535769,25.05115,0.000041,24.041219,0.0005,1.381
5980.00,7.535961,25.05033,0.000039,24.041752,0.0006,1.381
5982.00,7.535835,25.05114,0.000039,24.040414,0.0006,1.381
5984.00,7.535221,25.05110,0.000040,24.041192,0.0006,1.381
5986.00,7.535539,25.05050,0.000038,24.041632,0.0006,1.382
5988.00,7.535202,25.05136,0.000039,24.041281,0.0006,1.380
5990.00,7.534246,25.05102,0.000041,24.041428,0.0006,1.381
5992.00,7.534875,25.05290,0.000040,24.042057,0.0006,1.381
5994.00,7.535865,25.05264,0.000039,24.040801,0.0006,1.381
5996.00,7.536395,25.05199,0.000039,24.041750,0.0006,1.381
5998.00,7.536604,25.05195,0.000039,24.041730,0.0006,1.381
6000.00,7.537095,25.05231,0.000039,24.041350,0.0006,1.381
6002.00,7.536177,25.05219,0.000041,24.041599,0.0006,1.381
@10,12.0000,24.0
6004.00,7.536071,25.05321,0.000040,24.040125,0.0006,1.381
6006.00,7.533061,25.05226,0.000039,24.040385,0.0005,1.381
6008.00,7.526564,25.05260,0.000041,24.040761,0.0005,1.380
6010.00,7.521762,25.05270,0.000040,24.042045,0.0006,1.380
6012.00,7.523502,25.05361,0.000043,24.040826,0.0006,1.380
6014.00,7.529225,25.05214,0.000040,24.039923,0.0006,1.380
6016.00,7.537659,25.05139,0.000041,24.040865,0.0006,1.381
6018.00,7.546639,25.05193,0.000042,24.040648,0.0006,1.381
6020.00,7.555890,25.05043,0.000039,24.041859,0.0005,1.382
6022.00,7.565479,25.05086,0.000038,24.041876,0.0006,1.382
6024.00,7.573354,25.05016,0.000039,24.040988,0.0006,1.382
6026.00,7.580189,25.05086,0.000038,24.041288,0.0005,1.383
6028.00,7.587247,25.05095,0.000037,24.041379,0.0006,1.382
6030.00,7.595429,25.05034,0.000037,24.041768,0.0006,1.382
6032.00,7.606157,25.05098,0.000040,24.040375,0.0005,1.383
6034.00,7.613632,25.05103,0.000037,24.041441,0.0006,1.383
6036.00,7.613883,25.05004,0.000038,24.041346,0.0006,1.383
6038.00,7.611208,25.04990,0.000038,24.041734,0.0006,1.382
6040.00,7.606462,25.04995,0.000039,24.042006,0.0005,1.382
6042.00,7.600127,25.05049,0.000041,24.041386,0.0005,1.381
6044.00,7.592533,25.05043,0.000042,24.040166,0.0006,1.381
6046.00,7.584384,25.04981,0.000044,24.039924,0.0006,1.380
6048.00,7.577054,25.05011,0.000039,24.041548,0.0006,1.381
6050.00,7.570861,25.05028,0.000039,24.041786,0.0006,1.381
6052.00,7.565015,25.05111,0.000043,24.040912,0.0005,1.381
6054.00,7.560779,25.05044,0.000042,24.040297,0.0006,1.381
6056.00,7.558115,25.05026,0.000039,24.040925,0.0006,1.381
6058.00,7.555309,25.05002,0.000040,24.040581,0.0006,1.381
6060.00,7.553087,25.05067,0.000043,24.040555,0.0006,1.381
6062.00,7.550772,25.05050,0.000041,24.040786,0.0006,1.381
6064.00,7.548524,25.05058,0.000041,24.041181,0.0006,1.382
6066.00,7.547522,25.05107,0.000042,24.040910,0.0006,1.381
6068.00,7.545906,25.05010,0.000039,24.042097,0.0006,1.381
6070.00,7.544669,25.05038,0.000042,24.040899,0.0005,1.382
6072.00,7.544932,25.05104,0.000043,24.040808,0.0005,1.381
6074.00,7.544350,25.05077,0.000040,24.041172,0.0005,1.381
6076.00,7.544528,25.05039,0.000039,24.041352,0.0006,1.381
6078.00,7.543467,25.05007,0.000040,24.042076,0.0005,1.381
6080.00,7.543110,25.05108,0.000042,24.039706,0.0006,1.381
6082.00,7.543081,25.04984,0.000040,24.038897,0.0006,1.381
6084.00,7.542786,25.05037,0.000038,24.042577,0.0005,1.381
6086.00,7.542758,25.04951,0.000037,24.041490,0.0005,1.381
6088.00,7.542342,25.04971,0.000040,24.041390,0.0006,1.381
6090.00,7.541469,25.05064,0.000039,24.041232,0.0006,1.381
6092.00,7.540723,25.04959,0.000039,24.041443,0.0006,1.381
6094.00,7.539917,25.04878,0.000040,24.041372,0.0006,1.381
6096.00,7.539374,25.04871,0.000038,24.042121,0.0006,1.382
6098.00,7.540335,25.04838,0.000038,24.041048,0.0006,1.382
6100.00,7.540728,25.04914,0.000040,24.040972,0.0006,1.381
6102.00,7.540680,25.04922,0.000039,24.041405,0.0006,1.381
6104.00,7.540455,25.05050,0.000039,24.042865,0.0006,1.382
6106.00,7.540608,25.05028,0.000041,24.040977,0.0005,1.381
6108.00,7.540981,25.05002,0.000039,24.041385,0.0006,1.381
6110.00,7.540380,25.04920,0.000040,24.041450,0.0006,1.381
6112.00,7.540287,25.04913,0.000041,24.041856,0.0006,1.381
6114.00,7.540360,25.04990,0.000042,24.041448,0.0006,1.381
6116.00,7.539653,25.05213,0.000041,24.041035,0.0006,1.381
6118.00,7.538901,25.05150,0.000042,24.041421,0.0005,1.382
6120.00,7.538742,25.05209,0.000040,24.041179,0.0006,1.381
6122.00,7.539512,25.04995,0.000040,24.040054,0.0006,1.382
6124.00,7.539262,25.04960,0.000040,24.041681,0.0006,1.381
6126.00,7.538650,25.05006,0.000042,24.040723,0.0006,1.381
6128.00,7.538216,25.05068,0.000040,24.041163,0.0005,1.381
6130.00,7.537816,25.04997,0.000040,24.042210,0.0006,1.382
6132.00,7.537571,25.05024,0.000041,24.041043,0.0006,1.382
6134.00,7.537593,25.05053,0.000040,24.041465,0.0006,1.382
6136.00,7.538054,25.05071,0.000041,24.041903,0.0006,1.382
6138.00,7.537417,25.04996,0.000041,24.040570,0.0006,1.381
6140.00,7.537421,25.05081,0.000039,24.040512,0.0005,1.381
6142.00,7.538586,25.05117,0.000040,24.041243,0.0005,1.381
6144.00,7.538906,25.04997,0.000040,24.041143,0.0006,1.382
6146.00,7.539260,25.05049,0.000037,24.042445,0.0006,1.380
6148.00,7.538467,25.05066,0.000039,24.041554,0.0006,1.381
6150.00,7.538247,25.05010,0.000040,24.042579,0.0005,1.382
6152.00,7.538335,25.05064,0.000039,24.041528,0.0006,1.382
6154.00,7.536919,25.05149,0.000039,24.040932,0.0005,1.382
6156.00,7.536473,25.05133,0.000040,24.040408,0.0006,1.382
6158.00,7.536365,25.05160,0.000039,24.041212,0.0006,1.381
6160.00,7.537057,25.05201,0.000039,24.040341,0.0006,1.382
6162.00,7.537692,25.05217,0.000039,24.040612,0.0006,1.381
6164.00,7.538719,25.05191,0.000040,24.040395,0.0006,1.382
6166.00,7.538324,25.05131,0.000039,24.041465,0.0006,1.381
6168.00,7.537196,25.05205,0.000039,24.042096,0.0005,1.381
6170.00,7.537326,25.05155,0.000039,24.040650,0.0006,1.381
6172.00,7.535985,25.05030,0.000038,24.040585,0.0006,1.382
6174.00,7.536020,25.05081,0.000039,24.041448,0.0006,1.381
6176.00,7.535847,25.05102,0.000038,24.041108,0.0006,1.381
6178.00,7.536068,25.05102,0.000037,24.040654,0.0006,1.381
6180.00,7.535639,25.05027,0.000038,24.041039,0.0006,1.381
6182.00,7.536103,25.05007,0.000039,24.041786,0.0006,1.382
6184.00,7.535515,25.05091,0.000039,24.041015,0.0005,1.382
6186.00,7.534714,25.05105,0.000038,24.042012,0.0005,1.382
6188.00,7.535353,25.05149,0.000038,24.041563,0.0005,1.382
6190.00,7.535833,25.05214,0.000039,24.041732,0.0005,1.382
6192.00,7.535567,25.05093,0.000039,24.041263,0.0005,1.382
6194.00,7.537050,25.05111,0.000038,24.040425,0.0006,1.382
6196.00,7.537271,25.05067,0.000038,24.041445,0.0005,1.382
6198.00,7.537778,25.04987,0.000040,24.041108,0.0006,1.382
6200.00,7.537482,25.05080,0.000040,24.041214,0.0005,1.381
6202.00,7.536597,25.05058,0.000039,24.041839,0.0005,1.382
6204.00,7.537136,25.05058,0.000039,24.040730,0.0005,1.382
6206.00,7.537943,25.05003,0.000040,24.041763,0.0006,1.381
6208.00,7.537047,25.04990,0.000040,24.041299,0.0006,1.382
6210.00,7.536292,25.05089,0.000038,24.042199,0.0006,1.381
6212.00,7.536560,25.05154,0.000038,24.042039,0.0006,1.382
6214.00,7.537716,25.05140,0.000039,24.040563,0.0006,1.382
6216.00,7.537218,25.05110,0.000039,24.041199,0.0005,1.382
6218.00,7.536846,25.05148,0.000038,24.041179,0.0005,1.383
6220.00,7.536299,25.05135,0.000039,24.041465,0.0006,1.382
6222.00,7.536782,25.05083,0.000039,24.041752,0.0006,1.381
6224.00,7.537050,25.05148,0.000039,24.041254,0.0006,1.381
6226.00,7.536172,25.05139,0.000040,24.040837,0.0006,1.381
6228.00,7.536222,25.05185,0.000039,24.041468,0.0006,1.382
6230.00,7.535726,25.05095,0.000038,24.042092,0.0005,1.382
6232.00,7.534358,25.05220,0.000040,24.041177,0.0005,1.382
6234.00,7.533573,25.05266,0.000040,24.041745,0.0006,1.382
6236.00,7.533669,25.05257,0.000039,24.041015,0.0006,1.382
6238.00,7.533398,25.05268,0.000039,24.041856,0.0006,1.382
6240.00,7.534024,25.05229,0.000040,24.041326,0.0006,1.382
6242.00,7.535484,25.05271,0.000037,24.041886,0.0006,1.382
6244.00,7.535970,25.05334,0.000039,24.041396,0.0005,1.382
6246.00,7.535190,25.05210,0.000039,24.041454,0.0006,1.382
6248.00,7.535855,25.05163,0.000039,24.040843,0.0006,1.382
6250.00,7.536199,25.05123,0.000040,24.041137,0.0006,1.381
6252.00,7.536464,25.05164,0.000038,24.041454,0.0006,1.382
6254.00,7.536862,25.05130,0.000039,24.041441,0.0005,1.382
6256.00,7.535788,25.05166,0.000039,24.041905,0.0005,1.382
6258.00,7.535158,25.05158,0.000039,24.041297,0.0005,1.382
6260.00,7.534311,25.05175,0.000038,24.041503,0.0006,1.382
6262.00,7.533366,25.05185,0.000038,24.041035,0.0006,1.382
6264.00,7.533830,25.05101,0.000039,24.041386,0.0005,1.382
6266.00,7.534321,25.05123,0.000039,24.040695,0.0005,1.381
6268.00,7.535067,25.05126,0.000040,24.040863,0.0006,1.382
6270.00,7.536111,25.05069,0.000038,24.040477,0.0005,1.382
6272.00,7.535863,25.05164,0.000038,24.041576,0.0005,1.382
6274.00,7.536514,25.05187,0.000038,24.041539,0.0005,1.382
6276.00,7.537533,25.05201,0.000039,24.040986,0.0005,1.382
6278.00,7.537879,25.05105,0.000038,24.041246,0.0006,1.381
6280.00,7.538247,25.05060,0.000038,24.040666,0.0005,1.382
6282.00,7.537493,25.05069,0.000039,24.040972,0.0006,1.382
6284.00,7.537083,25.05055,0.000038,24.041119,0.0006,1.382
6286.00,7.536564,25.04976,0.000038,24.041665,0.0006,1.383
6288.00,7.536248,25.05031,0.000039,24.041483,0.0005,1.382
6290.00,7.536360,25.05033,0.000040,24.041837,0.0006,1.381
6292.00,7.535955,25.04986,0.000039,24.041841,0.0006,1.382
6294.00,7.535765,25.04997,0.000039,24.041952,0.0006,1.382
6296.00,7.535280,25.05022,0.000040,24.040628,0.0005,1.381
6298.00,7.534436,25.05060,0.000039,24.041434,0.0006,1.382
6300.00,7.535189,25.05059,0.000039,24.040841,0.0006,1.382
6302.00,7.535092,25.05014,0.000040,24.041563,0.0005,1.382
6304.00,7.534913,25.05115,0.000039,24.041095,0.0005,1.382
6306.00,7.535032,25.05111,0.000039,24.041905,0.0005,1.381
6308.00,7.534091,25.05091,0.000040,24.040681,0.0006,1.382
6310.00,7.534171,25.05076,0.000039,24.040690,0.0006,1.382
6312.00,7.533766,25.05086,0.000039,24.041388,0.0006,1.382
6314.00,7.533077,25.05099,0.000038,24.041505,0.0005,1.382
6316.00,7.533213,25.05068,0.000039,24.041581,0.0006,1.382
6318.00,7.533886,25.05247,0.000039,24.041074,0.0006,1.382
6320.00,7.533705,25.05175,0.000039,24.040310,0.0005,1.382
6322.00,7.533544,25.05147,0.000037,24.041643,0.0006,1.382
6324.00,7.534092,25.05209,0.000038,24.041559,0.0005,1.382
6326.00,7.533929,25.05174,0.000039,24.041390,0.0006,1.382
6328.00,7.534416,25.05214,0.000038,24.041050,0.0005,1.381
6330.00,7.535177,25.05322,0.000038,24.041186,0.0006,1.381
6332.00,7.534773,25.05421,0.000038,24.040190,0.0006,1.381
6334.00,7.534121,25.05381,0.000039,24.040503,0.0006,1.382
6336.00,7.533651,25.05342,0.000038,24.041457,0.0005,1.383
6338.00,7.534599,25.05350,0.000038,24.042199,0.0006,1.382
6340.00,7.535357,25.05295,0.000039,24.040739,0.0005,1.382
6342.00,7.534331,25.05370,0.000040,24.042201,0.0006,1.382
6344.00,7.534584,25.05336,0.000040,24.041454,0.0006,1.382
6346.00,7.534203,25.05282,0.000039,24.040977,0.0005,1.382
6348.00,7.533852,25.05362,0.000040,24.041365,0.0006,1.382
6350.00,7.534325,25.05280,0.000039,24.042625,0.0006,1.382
6352.00,7.534062,25.05280,0.000038,24.041659,0.0006,1.382
6354.00,7.534994,25.05363,0.000039,24.042032,0.0005,1.383
6356.00,7.535196,25.05382,0.000039,24.041236,0.0006,1.382
6358.00,7.535041,25.05395,0.000038,24.040815,0.0006,1.382
6360.00,7.536304,25.05431,0.000039,24.040937,0.0006,1.382
6362.00,7.536702,25.05313,0.000038,24.040963,0.0005,1.383
6364.00,7.536709,25.05270,0.000039,24.042336,0.0005,1.382
6366.00,7.536668,25.05217,0.000038,24.041548,0.0006,1.382
6368.00,7.535928,25.05204,0.000038,24.041328,0.0006,1.382
6370.00,7.534712,25.05235,0.000039,24.041850,0.0006,1.382
6372.00,7.534801,25.05210,0.000038,24.041888,0.0006,1.382
6374.00,7.534941,25.05266,0.000039,24.041332,0.0006,1.382
6376.00,7.534120,25.05402,0.000040,24.041312,0.0005,1.382
6378.00,7.532710,25.05347,0.000040,24.040883,0.0006,1.382
6380.00,7.532456,25.05329,0.000041,24.041665,0.0006,1.381
6382.00,7.532740,25.05371,0.000040,24.042181,0.0006,1.381
6384.00,7.534320,25.05414,0.000039,24.041297,0.0005,1.382
6386.00,7.534586,25.05408,0.000040,24.041434,0.0005,1.382
6388.00,7.534585,25.05331,0.000038,24.041499,0.0006,1.382
6390.00,7.534590,25.05353,0.000039,24.040541,0.0006,1.382
6392.00,7.534428,25.05331,0.000039,24.041341,0.0005,1.382
6394.00,7.533631,25.05444,0.000038,24.041926,0.0006,1.382
6396.00,7.533278,25.05435,0.000040,24.041019,0.0005,1.381
6398.00,7.534644,25.05374,0.000039,24.041019,0.0005,1.382
6400.00,7.534700,25.05289,0.000040,24.040703,0.0005,1.381
6402.00,7.534057,25.05302,0.000039,24.040888,0.0005,1.382
6404.00,7.533277,25.05382,0.000040,24.041394,0.0005,1.382
6406.00,7.533571,25.05330,0.000039,24.040495,0.0005,1.382
6408.00,7.533167,25.05313,0.000038,24.040739,0.0005,1.382
6410.00,7.532905,25.05305,0.000038,24.041263,0.0005,1.382
6412.00,7.533737,25.05261,0.000039,24.041452,0.0005,1.382
6414.00,7.534060,25.05253,0.000040,24.040686,0.0006,1.381
6416.00,7.534975,25.05320,0.000038,24.040721,0.0005,1.382
6418.00,7.535674,25.05262,0.000037,24.041108,0.0006,1.382
6420.00,7.535453,25.05202,0.000038,24.041723,0.0006,1.382
6422.00,7.536366,25.05136,0.000038,24.041201,0.0006,1.382
6424.00,7.536013,25.05217,0.000039,24.040895,0.0006,1.382
6426.00,7.536086,25.05247,0.000039,24.040990,0.0005,1.382
6428.00,7.535682,25.05224,0.000040,24.040526,0.0006,1.382
6430.00,7.535222,25.05242,0.000039,24.041290,0.0006,1.382
6432.00,7.534235,25.05138,0.000037,24.041985,0.0006,1.381
6434.00,7.532557,25.05240,0.000039,24.042114,0.0006,1.382
6436.00,7.531931,25.05220,0.000039,24.041061,0.0005,1.383
6438.00,7.530834,25.05158,0.000039,24.041063,0.0005,1.382
6440.00,7.531095,25.05204,0.000040,24.041339,0.0006,1.382
6442.00,7.531750,25.05200,0.000039,24.041405,0.0006,1.382
6444.00,7.531416,25.05297,0.000039,24.041341,0.0005,1.382
6446.00,7.531230,25.05418,0.000040,24.041005,0.0005,1.381
6448.00,7.531983,25.05365,0.000039,24.040959,0.0006,1.382
6450.00,7.533164,25.05234,0.000038,24.041374,0.0006,1.382
6452.00,7.532883,25.05285,0.000038,24.041108,0.0005,1.383
6454.00,7.532751,25.05337,0.000037,24.040203,0.0006,1.383
6456.00,7.533012,25.05343,0.000039,24.040874,0.0005,1.382
6458.00,7.533403,25.05288,0.000039,24.041530,0.0005,1.382
6460.00,7.533337,25.05278,0.000040,24.040997,0.0005,1.381
6462.00,7.532531,25.05293,0.000038,24.041434,0.0005,1.382
6464.00,7.532506,25.05262,0.000038,24.041250,0.0006,1.382
6466.00,7.533219,25.05257,0.000039,24.041728,0.0006,1.382
6468.00,7.533557,25.05261,0.000039,24.041426,0.0005,1.382
6470.00,7.534275,25.05289,0.000037,24.041206,0.0006,1.382
6472.00,7.534318,25.05277,0.000039,24.040965,0.0005,1.382
6474.00,7.534759,25.05281,0.000040,24.041499,0.0005,1.382
6476.00,7.534698,25.05355,0.000039,24.040974,0.0006,1.382
6478.00,7.534672,25.05301,0.000039,24.041770,0.0006,1.382
6480.00,7.533956,25.05290,0.000038,24.040814,0.0006,1.382
6482.00,7.534227,25.05379,0.000039,24.041341,0.0006,1.381
6484.00,7.534795,25.05252,0.000039,24.041956,0.0006,1.382
6486.00,7.534777,25.05244,0.000040,24.041536,0.0006,1.382
6488.00,7.534835,25.05355,0.000040,24.041079,0.0006,1.383
6490.00,7.534482,25.05331,0.000039,24.041310,0.0006,1.382
6492.00,7.534453,25.05417,0.000039,24.041206,0.0006,1.381
6494.00,7.534628,25.05270,0.000039,24.040957,0.0005,1.382
6496.00,7.534820,25.05207,0.000040,24.041252,0.0006,1.381
6498.00,7.534792,25.05310,0.000039,24.041492,0.0005,1.381
6500.00,7.534728,25.05278,0.000039,24.041532,0.0005,1.382
6502.00,7.533897,25.05289,0.000039,24.041441,0.0005,1.382
6504.00,7.534083,25.05341,0.000040,24.041035,0.0005,1.381
6506.00,7.533774,25.05246,0.000039,24.040948,0.0005,1.382
6508.00,7.533407,25.05217,0.000039,24.041265,0.0005,1.381
6510.00,7.533367,25.05250,0.000040,24.041165,0.0006,1.382
6512.00,7.533675,25.05325,0.000038,24.041368,0.0005,1.382
6514.00,7.533177,25.05240,0.000038,24.041668,0.0006,1.382
6516.00,7.533057,25.05196,0.000038,24.041568,0.0006,1.382
6518.00,7.533101,25.05242,0.000039,24.041459,0.0006,1.382
6520.00,7.534518,25.05172,0.000039,24.041830,0.0005,1.381
6522.00,7.535202,25.05120,0.000039,24.041399,0.0005,1.382
6524.00,7.534290,25.05146,0.000039,24.041214,0.0005,1.382
6526.00,7.533443,25.05159,0.000039,24.041361,0.0006,1.381
6528.00,7.532930,25.05176,0.000039,24.041214,0.0005,1.381
6530.00,7.533168,25.05170,0.000039,24.041041,0.0005,1.381
6532.00,7.533272,25.05095,0.000039,24.041670,0.0005,1.381
6534.00,7.533207,25.05158,0.000039,24.041345,0.0005,1.381
6536.00,7.533139,25.05182,0.000037,24.041445,0.0005,1.381
6538.00,7.533095,25.05188,0.000038,24.041308,0.0005,1.382
6540.00,7.532276,25.05130,0.000037,24.041248,0.0005,1.382
6542.00,7.532423,25.05182,0.000038,24.040957,0.0005,1.382
6544.00,7.533118,25.05170,0.000037,24.041306,0.0006,1.381
6546.00,7.533571,25.05115,0.000038,24.041317,0.0006,1.381
6548.00,7.533721,25.05022,0.000039,24.041194,0.0005,1.381
6550.00,7.533563,25.05097,0.000039,24.041612,0.0005,1.381
6552.00,7.533847,25.05123,0.000039,24.040830,0.0006,1.382
6554.00,7.534037,25.05050,0.000037,24.041323,0.0006,1.381
6556.00,7.534054,25.05069,0.000038,24.041639,0.0006,1.381
6558.00,7.534718,25.05129,0.000040,24.040843,0.0006,1.381
6560.00,7.535183,25.05045,0.000040,24.041854,0.0006,1.381
6562.00,7.534948,25.05104,0.000040,24.041241,0.0005,1.381
6564.00,7.535256,25.05028,0.000039,24.041332,0.0006,1.381
6566.00,7.535932,25.05089,0.000039,24.041132,0.0005,1.381
6568.00,7.535413,25.05113,0.000039,24.041419,0.0005,1.381
6570.00,7.533932,25.05127,0.000039,24.040910,0.0005,1.380
6572.00,7.534474,25.05150,0.000040,24.041312,0.0006,1.382
6574.00,7.534407,25.05092,0.000039,24.041350,0.0006,1.382
6576.00,7.534414,25.05116,0.000038,24.041437,0.0005,1.381
6578.00,7.534378,25.05111,0.000039,24.041865,0.0006,1.381
6580.00,7.534487,25.05137,0.000039,24.042165,0.0005,1.381
6582.00,7.535290,25.05130,0.000039,24.041428,0.0005,1.381
6584.00,7.536069,25.05054,0.000040,24.041421,0.0006,1.381
6586.00,7.536359,25.05160,0.000038,24.041590,0.0006,1.381
6588.00,7.535678,25.05210,0.000038,24.040825,0.0006,1.381
6590.00,7.534393,25.05152,0.000040,24.041208,0.0005,1.381
6592.00,7.534435,25.05048,0.000039,24.041388,0.0006,1.381
6594.00,7.533715,25.05081,0.000038,24.041115,0.0006,1.381
6596.00,7.533494,25.05125,0.000040,24.041443,0.0005,1.381
6598.00,7.533554,25.05166,0.000039,24.041505,0.0005,1.381
6600.00,7.533636,25.05025,0.000038,24.041190,0.0005,1.382
6602.00,7.533781,25.04967,0.000038,24.041015,0.0005,1.381
@11,12.0000,24.0
6604.00,7.532528,25.04990,0.000039,24.041237,0.0005,1.381
6606.00,7.530177,25.05022,0.000039,24.041523,0.0006,1.381
6608.00,7.524388,25.05018,0.000041,24.040908,0.0006,1.380
6610.00,7.519735,25.05095,0.000040,24.040897,0.0006,1.380
6612.00,7.521129,25.05010,0.000039,24.041203,0.0006,1.381
6614.00,7.525763,25.05035,0.000038,24.041346,0.0006,1.381
6616.00,7.531713,25.05091,0.000039,24.041115,0.0006,1.381
6618.00,7.538968,25.05026,0.000038,24.041237,0.0005,1.382
6620.00,7.547613,25.05001,0.000039,24.041126,0.0005,1.382
6622.00,7.556925,25.05076,0.000039,24.041448,0.0005,1.382
6624.00,7.565778,25.05168,0.000038,24.041448,0.0005,1.382
6626.00,7.573516,25.05133,0.000036,24.041332,0.0005,1.382
6628.00,7.580864,25.05230,0.000038,24.040681,0.0005,1.382
6630.00,7.588460,25.05148,0.000038,24.041805,0.0006,1.382
6632.00,7.598221,25.05031,0.000037,24.041405,0.0006,1.382
6634.00,7.606265,25.05027,0.000039,24.040850,0.0005,1.382
6636.00,7.609453,25.05024,0.000040,24.041161,0.0005,1.383
6638.00,7.607375,25.05124,0.000037,24.040621,0.0005,1.383
6640.00,7.601928,25.05094,0.000036,24.041037,0.0005,1.382
6642.00,7.594583,25.05117,0.000038,24.041112,0.0006,1.381
6644.00,7.586237,25.05111,0.000041,24.041566,0.0005,1.381
6646.00,7.578740,25.05171,0.000041,24.040835,0.0006,1.380
6648.00,7.570955,25.05153,0.000039,24.041286,0.0006,1.380
6650.00,7.563854,25.05135,0.000039,24.041330,0.0005,1.381
6652.00,7.558024,25.05152,0.000039,24.041123,0.0005,1.381
6654.00,7.554057,25.05100,0.000039,24.040552,0.0005,1.381
6656.00,7.551129,25.05089,0.000038,24.041021,0.0006,1.381
6658.00,7.548732,25.05170,0.000039,24.041341,0.0005,1.381
6660.00,7.547207,25.05133,0.000040,24.041528,0.0005,1.381
6662.00,7.545711,25.05132,0.000039,24.041594,0.0006,1.381
6664.00,7.543660,25.05197,0.000039,24.041428,0.0005,1.381
6666.00,7.542913,25.05210,0.000039,24.040734,0.0005,1.381
6668.00,7.541733,25.05102,0.000040,24.041276,0.0005,1.380
6670.00,7.540412,25.05112,0.000039,24.040326,0.0006,1.381
6672.00,7.539561,25.05081,0.000039,24.040968,0.0006,1.381
6674.00,7.539414,25.05144,0.000039,24.041488,0.0006,1.381
6676.00,7.538728,25.05126,0.000039,24.041239,0.0006,1.381
6678.00,7.538676,25.05091,0.000039,24.040746,0.0005,1.380
6680.00,7.538194,25.05172,0.000039,24.041148,0.0005,1.380
6682.00,7.537191,25.05201,0.000041,24.041101,0.0005,1.380
6684.00,7.536258,25.05125,0.000039,24.041688,0.0005,1.381
6686.00,7.536576,25.05202,0.000039,24.041765,0.0006,1.381
6688.00,7.536539,25.05130,0.000039,24.041936,0.0006,1.380
6690.00,7.536735,25.05145,0.000040,24.041017,0.0006,1.381
6692.00,7.536698,25.05154,0.000039,24.041317,0.0005,1.381
6694.00,7.537658,25.05134,0.000038,24.041981,0.0005,1.381
6696.00,7.539611,25.05155,0.000040,24.041005,0.0005,1.380
6698.00,7.539524,25.05098,0.000039,24.041026,0.0005,1.381
6700.00,7.538113,25.05176,0.000038,24.040883,0.0005,1.380
6702.00,7.537603,25.05170,0.000038,24.041150,0.0006,1.381
6704.00,7.538328,25.05084,0.000040,24.041941,0.0006,1.381
6706.00,7.538458,25.05147,0.000039,24.041983,0.0006,1.380
6708.00,7.538299,25.05280,0.000038,24.040635,0.0005,1.380
6710.00,7.537982,25.05215,0.000038,24.041972,0.0005,1.381
6712.00,7.537795,25.05240,0.000038,24.041694,0.0005,1.381
6714.00,7.537055,25.05170,0.000040,24.040659,0.0005,1.380
6716.00,7.536418,25.05110,0.000041,24.041181,0.0006,1.380
6718.00,7.536348,25.05177,0.000040,24.040999,0.0006,1.380
6720.00,7.536835,25.05199,0.000040,24.040999,0.0006,1.381
6722.00,7.536217,25.05232,0.000040,24.041363,0.0005,1.380
6724.00,7.535633,25.05209,0.000039,24.041250,0.0005,1.380
6726.00,7.535162,25.05244,0.000039,24.040975,0.0006,1.380
6728.00,7.535407,25.05196,0.000040,24.041177,0.0005,1.380
6730.00,7.535579,25.05170,0.000039,24.040734,0.0006,1.380
6732.00,7.534766,25.05194,0.000039,24.041188,0.0005,1.381
6734.00,7.534765,25.05244,0.000039,24.040999,0.0005,1.381
6736.00,7.534452,25.05228,0.000039,24.041268,0.0005,1.380
6738.00,7.534213,25.05234,0.000039,24.042039,0.0005,1.380
6740.00,7.534874,25.05191,0.000039,24.041008,0.0006,1.380
6742.00,7.535130,25.05194,0.000039,24.041752,0.0005,1.379
6744.00,7.534802,25.05173,0.000039,24.041086,0.0005,1.380
6746.00,7.534064,25.05167,0.000040,24.041499,0.0006,1.380
6748.00,7.533744,25.05168,0.000038,24.041750,0.0005,1.380
6750.00,7.533182,25.05138,0.000038,24.040697,0.0006,1.380
6752.00,7.533256,25.05184,0.000039,24.040770,0.0005,1.380
6754.00,7.533194,25.05147,0.000038,24.041057,0.0005,1.379
6756.00,7.534107,25.05142,0.000038,24.041703,0.0005,1.380
6758.00,7.533957,25.05146,0.000038,24.040499,0.0005,1.380
6760.00,7.533329,25.05226,0.000038,24.042041,0.0005,1.380
6762.00,7.534020,25.05282,0.000038,24.041146,0.0006,1.380
6764.00,7.534435,25.05143,0.000038,24.041385,0.0006,1.380
6766.00,7.534290,25.05134,0.000039,24.040968,0.0006,1.380
6768.00,7.534621,25.05122,0.000040,24.041225,0.0005,1.380
6770.00,7.534557,25.05106,0.000039,24.041481,0.0005,1.380
6772.00,7.534069,25.05112,0.000039,24.041276,0.0005,1.379
6774.00,7.533478,25.05031,0.000039,24.041343,0.0005,1.379
6776.00,7.534121,25.04958,0.000039,24.041250,0.0005,1.380
6778.00,7.534559,25.05061,0.000039,24.040445,0.0006,1.379
6780.00,7.535538,25.05019,0.000039,24.041697,0.0005,1.380
6782.00,7.534177,25.05111,0.000039,24.040837,0.0006,1.380
6784.00,7.533904,25.05047,0.000039,24.040506,0.0005,1.380
6786.00,7.534981,25.05041,0.000039,24.041966,0.0005,1.379
6788.00,7.534868,25.05107,0.000040,24.041445,0.0005,1.379
6790.00,7.533556,25.05093,0.000038,24.041108,0.0005,1.379
6792.00,7.532489,25.05103,0.000040,24.041063,0.0005,1.380
6794.00,7.533175,25.05129,0.000039,24.041015,0.0005,1.380
6796.00,7.533153,25.05165,0.000041,24.041154,0.0005,1.380
6798.00,7.533643,25.05108,0.000039,24.041994,0.0005,1.380
6800.00,7.534426,25.05200,0.000039,24.041786,0.0005,1.379
6802.00,7.535356,25.05122,0.000038,24.042668,0.0005,1.379
6804.00,7.534854,25.05124,0.000040,24.041177,0.0006,1.380
6806.00,7.534140,25.05146,0.000040,24.041396,0.0006,1.379
6808.00,7.534274,25.05101,0.000038,24.041617,0.0005,1.379
6810.00,7.534968,25.05094,0.000039,24.041228,0.0005,1.379
6812.00,7.535170,25.05075,0.000035,24.041432,0.0005,1.380
6814.00,7.534013,25.05130,0.000036,24.041503,0.0006,1.380
6816.00,7.532831,25.05152,0.000038,24.041437,0.0006,1.379
6818.00,7.532168,25.05184,0.000038,24.040455,0.0005,1.379
6820.00,7.531740,25.05102,0.000039,24.042021,0.0005,1.380
6822.00,7.531868,25.05106,0.000039,24.040866,0.0006,1.379
6824.00,7.532019,25.05086,0.000038,24.041950,0.0005,1.380
6826.00,7.531693,25.05058,0.000038,24.042023,0.0005,1.379
6828.00,7.532719,25.05105,0.000040,24.041723,0.0005,1.380
6830.00,7.532613,25.05278,0.000041,24.039928,0.0005,1.380
6832.00,7.531777,25.05214,0.000036,24.041146,0.0005,1.379
6834.00,7.531991,25.05144,0.000036,24.041914,0.0005,1.379
6836.00,7.532247,25.05136,0.000038,24.041488,0.0005,1.379
6838.00,7.532210,25.05073,0.000037,24.042601,0.0005,1.380
6840.00,7.532009,25.05143,0.000038,24.041146,0.0005,1.379
6842.00,7.531628,25.05162,0.000041,24.041039,0.0005,1.380
6844.00,7.531690,25.05188,0.000038,24.041519,0.0006,1.379
6846.00,7.532669,25.05058,0.000038,24.041828,0.0006,1.379
6848.00,7.532986,25.05138,0.000040,24.040461,0.0005,1.379
6850.00,7.532648,25.05153,0.000040,24.041779,0.0005,1.380
6852.00,7.533311,25.05218,0.000041,24.040546,0.0005,1.380
6854.00,7.533836,25.05191,0.000038,24.040952,0.0005,1.379
6856.00,7.533656,25.05046,0.000039,24.041419,0.0005,1.379
6858.00,7.533045,25.05139,0.000040,24.039764,0.0006,1.379
6860.00,7.532721,25.05123,0.000039,24.040586,0.0005,1.379
6862.00,7.533556,25.05067,0.000036,24.041625,0.0005,1.380
6864.00,7.534035,25.05078,0.000040,24.041736,0.0005,1.379
6866.00,7.533620,25.05186,0.000040,24.041350,0.0005,1.379
6868.00,7.533368,25.05088,0.000039,24.041896,0.0005,1.379
6870.00,7.533326,25.05187,0.000039,24.041561,0.0006,1.379
6872.00,7.532907,25.05188,0.000038,24.040392,0.0006,1.379
6874.00,7.532623,25.05050,0.000038,24.040972,0.0005,1.379
6876.00,7.532232,25.05154,0.000039,24.041268,0.0005,1.379
6878.00,7.533333,25.05139,0.000040,24.040737,0.0005,1.379
6880.00,7.532203,25.05040,0.000039,24.041446,0.0006,1.379
6882.00,7.532263,25.05039,0.000037,24.040901,0.0006,1.379
6884.00,7.533101,25.05003,0.000038,24.041095,0.0005,1.379
6886.00,7.533762,25.05103,0.000038,24.040777,0.0005,1.379
6888.00,7.534760,25.05010,0.000040,24.040941,0.0005,1.379
6890.00,7.535137,25.04975,0.000038,24.042265,0.0005,1.379
6892.00,7.534088,25.04953,0.000036,24.041756,0.0005,1.378
6894.00,7.533608,25.04993,0.000038,24.041086,0.0005,1.378
6896.00,7.533594,25.05088,0.000038,24.041526,0.0005,1.379
6898.00,7.533462,25.05150,0.000038,24.040790,0.0005,1.379
6900.00,7.533327,25.05095,0.000039,24.041859,0.0005,1.378
6902.00,7.533044,25.05166,0.000040,24.040788,0.0005,1.378
6904.00,7.533592,25.05236,0.000039,24.041266,0.0005,1.378
6906.00,7.533798,25.05164,0.000038,24.041594,0.0005,1.379
6908.00,7.533544,25.05061,0.000039,24.041605,0.0005,1.378
6910.00,7.532837,25.05056,0.000038,24.042230,0.0005,1.378
6912.00,7.532594,25.05166,0.000038,24.041312,0.0005,1.379
6914.00,7.532101,25.05090,0.000038,24.041728,0.0005,1.378
6916.00,7.531995,25.05030,0.000039,24.040948,0.0005,1.378
6918.00,7.532095,25.05036,0.000040,24.040332,0.0006,1.378
6920.00,7.532972,25.04895,0.000039,24.041783,0.0005,1.378
6922.00,7.533199,25.05055,0.000040,24.041286,0.0005,1.378
6924.00,7.532771,25.05097,0.000039,24.042250,0.0006,1.378
6926.00,7.532806,25.05076,0.000040,24.041530,0.0005,1.378
6928.00,7.533556,25.04959,0.000037,24.042399,0.0005,1.378
6930.00,7.533668,25.04955,0.000040,24.041577,0.0005,1.378
6932.00,7.533467,25.05123,0.000042,24.041074,0.0005,1.378
6934.00,7.533596,25.05108,0.000039,24.041648,0.0005,1.378
6936.00,7.532999,25.05121,0.000037,24.041943,0.0005,1.377
6938.00,7.532782,25.05263,0.000037,24.040925,0.0005,1.378
6940.00,7.532361,25.05228,0.000037,24.041134,0.0005,1.378
6942.00,7.533496,25.05199,0.000038,24.042223,0.0005,1.378
6944.00,7.534877,25.05208,0.000038,24.040928,0.0005,1.378
6946.00,7.534082,25.05178,0.000040,24.040645,0.0005,1.378
6948.00,7.532176,25.05211,0.000039,24.040672,0.0005,1.378
6950.00,7.533028,25.05248,0.000037,24.041346,0.0005,1.378
6952.00,7.533717,25.05155,0.000038,24.040885,0.0005,1.378
6954.00,7.533976,25.05141,0.000038,24.041021,0.0005,1.378
6956.00,7.533088,25.05135,0.000038,24.041463,0.0005,1.378
6958.00,7.532745,25.05159,0.000037,24.041366,0.0005,1.378
6960.00,7.533158,25.05158,0.000038,24.041370,0.0006,1.377
6962.00,7.533353,25.05158,0.000040,24.040143,0.0006,1.378
6964.00,7.533147,25.05147,0.000039,24.041023,0.0005,1.378
6966.00,7.532976,25.05181,0.000039,24.040841,0.0005,1.378
6968.00,7.532479,25.05254,0.000038,24.041837,0.0005,1.378
6970.00,7.532566,25.05266,0.000038,24.040721,0.0006,1.377
6972.00,7.532075,25.05175,0.000039,24.042590,0.0005,1.377
6974.00,7.531586,25.05261,0.000039,24.041939,0.0005,1.377
6976.00,7.531357,25.05241,0.000041,24.040565,0.0005,1.377
6978.00,7.531777,25.05177,0.000039,24.041950,0.0005,1.378
6980.00,7.532128,25.05138,0.000039,24.041363,0.0005,1.377
6982.00,7.531639,25.05174,0.000038,24.041517,0.0005,1.377
6984.00,7.532034,25.05224,0.000038,24.040757,0.0005,1.377
6986.00,7.532810,25.05235,0.000038,24.041363,0.0005,1.378
6988.00,7.532705,25.05194,0.000038,24.041723,0.0005,1.378
6990.00,7.533009,25.05145,0.000037,24.041810,0.0005,1.378
6992.00,7.533761,25.05127,0.000039,24.041443,0.0005,1.377
6994.00,7.532486,25.05153,0.000038,24.041283,0.0006,1.378
6996.00,7.531927,25.05119,0.000038,24.041365,0.0005,1.377
6998.00,7.531679,25.05225,0.000038,24.041030,0.0005,1.377
7000.00,7.530745,25.05238,0.000039,24.040972,0.0005,1.378
7002.00,7.531212,25.05229,0.000039,24.042565,0.0006,1.378
7004.00,7.531982,25.05111,0.000039,24.041548,0.0005,1.377
7006.00,7.532797,25.05165,0.000039,24.042076,0.0006,1.378
7008.00,7.533119,25.05199,0.000038,24.041212,0.0006,1.378
7010.00,7.533949,25.05181,0.000039,24.041712,0.0005,1.377
7012.00,7.534621,25.05223,0.000039,24.041035,0.0005,1.378
7014.00,7.534343,25.05139,0.000038,24.040761,0.0005,1.378
7016.00,7.533357,25.05127,0.000038,24.041726,0.0005,1.378
7018.00,7.533374,25.05156,0.000038,24.041614,0.0005,1.377
7020.00,7.533015,25.05033,0.000040,24.041119,0.0005,1.378
7022.00,7.532383,25.05048,0.000039,24.041521,0.0005,1.378
7024.00,7.531980,25.05123,0.000038,24.041157,0.0005,1.377
7026.00,7.532615,25.05108,0.000039,24.041448,0.0005,1.377
7028.00,7.532816,25.05140,0.000039,24.040983,0.0005,1.377
7030.00,7.532837,25.05097,0.000039,24.041046,0.0005,1.377
7032.00,7.532600,25.05076,0.000038,24.040635,0.0006,1.378
7034.00,7.532932,25.04998,0.000037,24.040490,0.0005,1.377
7036.00,7.533548,25.05037,0.000038,24.041259,0.0005,1.377
7038.00,7.533201,25.05115,0.000038,24.041432,0.0005,1.377
7040.00,7.531774,25.05154,0.000038,24.041650,0.0005,1.377
7042.00,7.532087,25.05155,0.000039,24.041583,0.0005,1.377
7044.00,7.531757,25.05032,0.000037,24.041236,0.0005,1.377
7046.00,7.532344,25.05067,0.000037,24.040950,0.0005,1.377
7048.00,7.532096,25.05103,0.000038,24.041161,0.0005,1.377
7050.00,7.531964,25.05070,0.000040,24.041045,0.0005,1.377
7052.00,7.531626,25.05026,0.000039,24.040525,0.0005,1.377
7054.00,7.531789,25.04982,0.000038,24.040772,0.0005,1.377
7056.00,7.532148,25.04992,0.000038,24.041561,0.0005,1.377
7058.00,7.532161,25.05141,0.000039,24.041486,0.0005,1.377
7060.00,7.532276,25.05067,0.000039,24.041034,0.0005,1.377
7062.00,7.532247,25.05064,0.000039,24.040586,0.0005,1.378
7064.00,7.532512,25.05004,0.000039,24.040817,0.0005,1.377
7066.00,7.530932,25.05087,0.000038,24.041599,0.0005,1.377
7068.00,7.530401,25.04981,0.000037,24.041110,0.0005,1.377
7070.00,7.531156,25.04951,0.000039,24.040223,0.0005,1.377
7072.00,7.531727,25.05028,0.000039,24.040515,0.0005,1.376
7074.00,7.531762,25.05003,0.000040,24.040890,0.0005,1.376
7076.00,7.531865,25.05024,0.000039,24.040912,0.0005,1.376
7078.00,7.532170,25.05019,0.000040,24.041210,0.0005,1.377
7080.00,7.531884,25.05020,0.000039,24.041361,0.0005,1.377
7082.00,7.532199,25.05124,0.000038,24.040763,0.0005,1.377
7084.00,7.532546,25.05079,0.000038,24.040854,0.0005,1.377
7086.00,7.531993,25.04988,0.000038,24.040614,0.0005,1.377
7088.00,7.531913,25.05042,0.000039,24.040970,0.0005,1.376
7090.00,7.531990,25.05107,0.000040,24.040732,0.0005,1.376
7092.00,7.532147,25.05063,0.000040,24.041266,0.0005,1.376
7094.00,7.532077,25.05136,0.000039,24.041314,0.0005,1.376
7096.00,7.532005,25.05106,0.000038,24.041025,0.0005,1.377
7098.00,7.532062,25.05067,0.000037,24.041445,0.0005,1.377
7100.00,7.532132,25.05066,0.000038,24.042046,0.0006,1.376
7102.00,7.532959,25.05077,0.000039,24.041863,0.0005,1.376
7104.00,7.533486,25.05074,0.000039,24.041865,0.0006,1.376
7106.00,7.532951,25.05021,0.000039,24.041306,0.0005,1.377
7108.00,7.532979,25.05063,0.000037,24.041956,0.0005,1.377
7110.00,7.532737,25.05105,0.000037,24.041974,0.0006,1.377
7112.00,7.532606,25.05154,0.000038,24.041652,0.0006,1.377
7114.00,7.532980,25.05145,0.000038,24.041341,0.0006,1.376
7116.00,7.532027,25.05200,0.000039,24.041376,0.0006,1.376
7118.00,7.532386,25.05184,0.000040,24.041652,0.0005,1.376
7120.00,7.532593,25.05138,0.000039,24.041192,0.0005,1.377
7122.00,7.532434,25.05274,0.000038,24.040881,0.0006,1.376
7124.00,7.532431,25.05254,0.000038,24.040735,0.0006,1.377
7126.00,7.532981,25.05194,0.000038,24.041412,0.0006,1.377
7128.00,7.532813,25.05091,0.000037,24.041910,0.0005,1.376
7130.00,7.531799,25.05127,0.000039,24.041194,0.0005,1.377
7132.00,7.531814,25.05235,0.000037,24.041674,0.0005,1.377
7134.00,7.532352,25.05251,0.000038,24.040983,0.0005,1.377
7136.00,7.533077,25.05170,0.000038,24.041446,0.0006,1.376
7138.00,7.532405,25.05161,0.000039,24.041188,0.0005,1.377
7140.00,7.531803,25.05201,0.000038,24.040915,0.0005,1.376
7142.00,7.532073,25.05224,0.000038,24.041070,0.0005,1.377
7144.00,7.533707,25.05182,0.000038,24.040875,0.0006,1.377
7146.00,7.533074,25.05123,0.000037,24.040954,0.0006,1.377
7148.00,7.532857,25.05181,0.000038,24.042436,0.0006,1.376
7150.00,7.532399,25.05249,0.000037,24.041614,0.0005,1.376
7152.00,7.532942,25.05264,0.000039,24.040883,0.0005,1.376
7154.00,7.532499,25.05322,0.000039,24.041208,0.0005,1.376
7156.00,7.531884,25.05277,0.000039,24.041248,0.0006,1.376
7158.00,7.531793,25.05286,0.000040,24.041154,0.0005,1.376
7160.00,7.531596,25.05263,0.000039,24.041534,0.0005,1.376
7162.00,7.531704,25.05239,0.000038,24.041077,0.0006,1.377
7164.00,7.531513,25.05196,0.000038,24.041776,0.0006,1.377
7166.00,7.531264,25.05178,0.000038,24.041608,0.0005,1.376
7168.00,7.531017,25.05115,0.000038,24.041659,0.0005,1.376
7170.00,7.530870,25.05161,0.000039,24.041745,0.0005,1.376
7172.00,7.531971,25.05149,0.000039,24.041079,0.0005,1.376
7174.00,7.532353,25.05176,0.000040,24.041499,0.0005,1.376
7176.00,7.531764,25.05154,0.000038,24.040965,0.0005,1.376
7178.00,7.531264,25.05141,0.000039,24.040490,0.0005,1.376
7180.00,7.532222,25.05208,0.000038,24.040841,0.0005,1.376
7182.00,7.532455,25.05189,0.000038,24.041108,0.0005,1.376
7184.00,7.532442,25.05204,0.000038,24.041757,0.0005,1.377
7186.00,7.532219,25.05157,0.000038,24.041241,0.0005,1.376
7188.00,7.532502,25.05218,0.000038,24.041739,0.0005,1.376
7190.00,7.532245,25.05186,0.000039,24.041663,0.0005,1.376
7192.00,7.532411,25.05199,0.000039,24.040330,0.0005,1.376
7194.00,7.532336,25.05133,0.000039,24.041616,0.0005,1.376
7196.00,7.532476,25.05211,0.000039,24.041452,0.0005,1.376
7198.00,7.532294,25.05162,0.000038,24.041859,0.0005,1.376
7200.00,7.532175,25.05292,0.000038,24.041594,0.0006,1.376
7202.00,7.531992,25.05260,0.000037,24.040894,0.0005,1.376
@12,12.0000,24.0
7204.00,7.532770,25.05254,0.000039,24.040139,0.0005,1.376
7206.00,7.531026,25.05211,0.000040,24.040999,0.0005,1.376
7208.00,7.525075,25.05188,0.000039,24.040845,0.0005,1.375
7210.00,7.519267,25.05213,0.000040,24.041503,0.0005,1.375
7212.00,7.518303,25.05214,0.000039,24.040794,0.0005,1.375
7214.00,7.521285,25.05259,0.000039,24.040777,0.0005,1.376
7216.00,7.526497,25.05166,0.000038,24.041583,0.0006,1.376
7218.00,7.534071,25.05199,0.000038,24.041728,0.0006,1.377
7220.00,7.541973,25.05219,0.000039,24.041230,0.0006,1.377
7222.00,7.551225,25.05230,0.000039,24.041297,0.0005,1.376
7224.00,7.559186,25.05278,0.000039,24.042130,0.0006,1.377
7226.00,7.566281,25.05246,0.000038,24.041070,0.0005,1.377
7228.00,7.572077,25.05271,0.000038,24.042128,0.0006,1.377
7230.00,7.578991,25.05214,0.000038,24.041957,0.0005,1.377
7232.00,7.587646,25.05166,0.000038,24.041094,0.0005,1.378
7234.00,7.595556,25.05115,0.000038,24.042163,0.0005,1.378
7236.00,7.597644,25.05193,0.000037,24.041552,0.0006,1.378
7238.00,7.596043,25.05119,0.000036,24.041405,0.0005,1.377
7240.00,7.591754,25.05101,0.000038,24.041674,0.0006,1.377
7242.00,7.584995,25.05081,0.000039,24.041181,0.0006,1.376
7244.00,7.577834,25.05108,0.000039,24.040859,0.0006,1.376
7246.00,7.570592,25.05138,0.000040,24.041654,0.0005,1.376
7248.00,7.564911,25.05122,0.000040,24.041092,0.0005,1.376
7250.00,7.558587,25.05121,0.000041,24.041994,0.0005,1.376
7252.00,7.554405,25.05186,0.000040,24.041936,0.0005,1.376
7254.00,7.550571,25.05126,0.000038,24.041241,0.0005,1.377
7256.00,7.547374,25.05051,0.000038,24.041139,0.0005,1.377
7258.00,7.545098,25.05118,0.000039,24.040903,0.0006,1.376
7260.00,7.543543,25.05028,0.000039,24.041505,0.0006,1.376
7262.00,7.543380,25.05058,0.000039,24.041030,0.0006,1.375
7264.00,7.542300,25.05178,0.000039,24.040597,0.0005,1.376
7266.00,7.541718,25.05067,0.000039,24.040723,0.0005,1.376
7268.00,7.541660,25.05021,0.000040,24.041797,0.0005,1.376
7270.00,7.540803,25.05030,0.000039,24.040246,0.0006,1.376
7272.00,7.539522,25.04970,0.000039,24.040541,0.0006,1.376
7274.00,7.539809,25.05010,0.000040,24.041448,0.0006,1.376
7276.00,7.539500,25.05078,0.000040,24.041326,0.0006,1.376
7278.00,7.537925,25.05099,0.000040,24.041392,0.0005,1.376
7280.00,7.537522,25.05071,0.000041,24.041206,0.0005,1.375
7282.00,7.537437,25.05016,0.000040,24.041692,0.0005,1.375
7284.00,7.536598,25.05083,0.000040,24.041736,0.0006,1.376
7286.00,7.535925,25.05140,0.000040,24.041279,0.0006,1.376
7288.00,7.535526,25.05161,0.000040,24.040961,0.0006,1.376
7290.00,7.534788,25.05107,0.000039,24.041261,0.0005,1.376
7292.00,7.534416,25.05148,0.000039,24.041852,0.0005,1.375
7294.00,7.534078,25.05125,0.000038,24.041379,0.0006,1.376
7296.00,7.533675,25.05162,0.000038,24.041434,0.0006,1.376
7298.00,7.533963,25.05240,0.000039,24.041361,0.0006,1.376
7300.00,7.533707,25.05341,0.000039,24.041266,0.0005,1.376
7302.00,7.534515,25.05307,0.000040,24.041366,0.0005,1.376
7304.00,7.535361,25.05258,0.000038,24.040932,0.0005,1.376
7306.00,7.534552,25.05202,0.000039,24.041334,0.0006,1.375
7308.00,7.534118,25.05282,0.000040,24.040925,0.0005,1.376
7310.00,7.532965,25.05262,0.000039,24.041254,0.0006,1.376
7312.00,7.533313,25.05255,0.000039,24.041461,0.0005,1.375
7314.00,7.534910,25.05316,0.000039,24.041506,0.0005,1.376
7316.00,7.535829,25.05307,0.000039,24.041250,0.0005,1.376
7318.00,7.536463,25.05250,0.000040,24.041326,0.0005,1.376
7320.00,7.535625,25.05290,0.000039,24.041592,0.0006,1.376
7322.00,7.535579,25.05284,0.000038,24.041488,0.0005,1.376
7324.00,7.535903,25.05272,0.000037,24.040934,0.0006,1.377
7326.00,7.535258,25.05238,0.000038,24.041325,0.0006,1.376
7328.00,7.535162,25.05217,0.000037,24.040903,0.0006,1.376
7330.00,7.534372,25.05183,0.000039,24.041501,0.0006,1.376
7332.00,7.532890,25.05111,0.000040,24.041126,0.0006,1.376
7334.00,7.533771,25.05092,0.000040,24.040821,0.0005,1.376
7336.00,7.534896,25.05206,0.000040,24.041486,0.0005,1.376
7338.00,7.534893,25.05195,0.000039,24.041212,0.0005,1.376
7340.00,7.534027,25.05302,0.000039,24.041579,0.0006,1.376
7342.00,7.532808,25.05288,0.000039,24.041108,0.0006,1.376
7344.00,7.533100,25.05224,0.000039,24.041461,0.0005,1.376
7346.00,7.533134,25.05171,0.000039,24.041101,0.0006,1.375
7348.00,7.532715,25.05158,0.000040,24.040928,0.0005,1.376
7350.00,7.532280,25.05258,0.000040,24.041083,0.0006,1.375
7352.00,7.532917,25.05275,0.000040,24.041434,0.0006,1.375
7354.00,7.531729,25.05174,0.000039,24.041252,0.0006,1.376
7356.00,7.531443,25.05138,0.000040,24.041236,0.0005,1.376
7358.00,7.532441,25.05180,0.000039,24.041456,0.0005,1.376
7360.00,7.532952,25.05196,0.000039,24.041328,0.0006,1.376
7362.00,7.532670,25.05171,0.000040,24.041261,0.0005,1.376
7364.00,7.531491,25.05165,0.000039,24.041730,0.0005,1.376
7366.00,7.530238,25.05234,0.000039,24.041317,0.0006,1.376
7368.00,7.531617,25.05305,0.000039,24.041356,0.0005,1.375
7370.00,7.533135,25.05221,0.000040,24.041366,0.0005,1.375
7372.00,7.533197,25.05260,0.000040,24.041439,0.0006,1.376
7374.00,7.533979,25.05269,0.000039,24.041910,0.0006,1.376
7376.00,7.534801,25.05294,0.000040,24.041577,0.0006,1.375
7378.00,7.535429,25.05288,0.000039,24.042037,0.0006,1.375
7380.00,7.536104,25.05315,0.000039,24.041232,0.0005,1.375
7382.00,7.535702,25.05269,0.000039,24.041221,0.0006,1.376
7384.00,7.534709,25.05291,0.000039,24.041701,0.0005,1.375
7386.00,7.535361,25.05334,0.000039,24.041237,0.0005,1.376
7388.00,7.536353,25.05293,0.000038,24.040212,0.0005,1.376
7390.00,7.535328,25.05291,0.000039,24.041296,0.0005,1.375
7392.00,7.534044,25.05226,0.000038,24.042150,0.0006,1.376
7394.00,7.533372,25.05328,0.000038,24.041214,0.0005,1.377
7396.00,7.533507,25.05269,0.000038,24.041601,0.0006,1.376
7398.00,7.533626,25.05214,0.000039,24.041752,0.0006,1.375
7400.00,7.534160,25.05216,0.000038,24.042034,0.0006,1.376
7402.00,7.534115,25.05224,0.000039,24.041665,0.0006,1.375
7404.00,7.534161,25.05290,0.000039,24.041392,0.0005,1.375
7406.00,7.534301,25.05215,0.000040,24.041326,0.0005,1.376
7408.00,7.533378,25.05175,0.000039,24.040988,0.0006,1.376
7410.00,7.533578,25.05162,0.000038,24.041117,0.0005,1.376
7412.00,7.533176,25.05128,0.000038,24.042046,0.0006,1.376
7414.00,7.532446,25.05066,0.000040,24.041216,0.0006,1.376
7416.00,7.532092,25.05057,0.000039,24.041743,0.0006,1.375
7418.00,7.531097,25.05081,0.000040,24.041986,0.0005,1.375
7420.00,7.530825,25.05152,0.000040,24.041397,0.0005,1.375
7422.00,7.530710,25.05118,0.000038,24.040897,0.0006,1.376
7424.00,7.531069,25.05187,0.000038,24.041956,0.0005,1.376
7426.00,7.531331,25.05263,0.000038,24.041637,0.0006,1.376
7428.00,7.532153,25.05270,0.000039,24.041816,0.0006,1.375
7430.00,7.531993,25.05314,0.000040,24.041290,0.0006,1.376
7432.00,7.531921,25.05322,0.000039,24.042310,0.0006,1.376
7434.00,7.531521,25.05353,0.000040,24.041630,0.0006,1.376
7436.00,7.531161,25.05333,0.000039,24.040739,0.0006,1.376
7438.00,7.531556,25.05370,0.000039,24.041892,0.0006,1.375
7440.00,7.531367,25.05364,0.000040,24.041957,0.0005,1.375
7442.00,7.531711,25.05346,0.000040,24.041239,0.0006,1.375
7444.00,7.531064,25.05387,0.000039,24.042196,0.0006,1.376
7446.00,7.531234,25.05348,0.000039,24.041310,0.0006,1.375
7448.00,7.531078,25.05275,0.000039,24.041045,0.0006,1.376
7450.00,7.530497,25.05341,0.000039,24.041397,0.0006,1.376
7452.00,7.530740,25.05283,0.000039,24.041592,0.0006,1.376
7454.00,7.530854,25.05338,0.000040,24.041699,0.0005,1.375
7456.00,7.531051,25.05395,0.000039,24.041792,0.0006,1.375
7458.00,7.531068,25.05379,0.000039,24.041077,0.0006,1.376
7460.00,7.530711,25.05382,0.000039,24.041234,0.0005,1.376
7462.00,7.530384,25.05373,0.000038,24.041616,0.0006,1.376
7464.00,7.530501,25.05283,0.000039,24.041937,0.0006,1.376
7466.00,7.530945,25.05232,0.000039,24.041079,0.0005,1.376
7468.00,7.530930,25.05222,0.000039,24.042179,0.0005,1.376
7470.00,7.531189,25.05286,0.000038,24.041772,0.0006,1.376
7472.00,7.531353,25.05266,0.000040,24.041341,0.0006,1.376
7474.00,7.531562,25.05264,0.000040,24.041752,0.0006,1.376
7476.00,7.532048,25.05208,0.000040,24.041126,0.0005,1.376
7478.00,7.531411,25.05175,0.000039,24.041770,0.0006,1.376
7480.00,7.531437,25.05136,0.000039,24.040948,0.0005,1.375
7482.00,7.531941,25.05128,0.000039,24.041146,0.0005,1.376
7484.00,7.531027,25.05188,0.000040,24.041906,0.0006,1.376
7486.00,7.530240,25.05213,0.000039,24.042121,0.0006,1.376
7488.00,7.530408,25.05144,0.000040,24.041396,0.0006,1.375
7490.00,7.530550,25.05159,0.000040,24.041103,0.0005,1.375
7492.00,7.531084,25.05122,0.000040,24.041436,0.0006,1.376
7494.00,7.530469,25.05150,0.000039,24.042059,0.0006,1.376
7496.00,7.529650,25.05139,0.000039,24.041957,0.0006,1.375
7498.00,7.530633,25.05163,0.000039,24.041674,0.0005,1.376
7500.00,7.531137,25.05092,0.000040,24.041750,0.0006,1.376
7502.00,7.531121,25.05062,0.000038,24.040583,0.0005,1.376
7504.00,7.531311,25.05044,0.000037,24.040681,0.0005,1.376
7506.00,7.530942,25.05031,0.000038,24.041532,0.0006,1.376
7508.00,7.531887,25.05124,0.000039,24.041561,0.0005,1.376
7510.00,7.531077,25.05194,0.000040,24.041385,0.0005,1.376
7512.00,7.530111,25.05206,0.000039,24.041865,0.0006,1.376
7514.00,7.529656,25.05271,0.000039,24.041203,0.0006,1.376
7516.00,7.529527,25.05255,0.000039,24.041774,0.0006,1.376
7518.00,7.529702,25.05188,0.000040,24.041741,0.0005,1.376
7520.00,7.529836,25.05153,0.000039,24.041759,0.0005,1.376
7522.00,7.530462,25.05125,0.000039,24.041219,0.0006,1.376
7524.00,7.530319,25.05168,0.000039,24.041086,0.0006,1.376
7526.00,7.530224,25.05198,0.000039,24.040628,0.0006,1.376
7528.00,7.530421,25.05259,0.000039,24.040915,0.0006,1.377
7530.00,7.531743,25.05198,0.000037,24.041679,0.0006,1.377
7532.00,7.533299,25.05238,0.000038,24.041670,0.0006,1.376
7534.00,7.533186,25.05260,0.000039,24.041190,0.0006,1.375
7536.00,7.533410,25.05224,0.000040,24.041361,0.0006,1.376
7538.00,7.533376,25.05318,0.000040,24.041177,0.0006,1.376
7540.00,7.533317,25.05373,0.000039,24.041848,0.0006,1.377
7542.00,7.531580,25.05343,0.000038,24.041748,0.0006,1.377
7544.00,7.531367,25.05291,0.000038,24.041005,0.0005,1.376
7546.00,7.532645,25.05278,0.000038,24.041294,0.0006,1.376
7548.00,7.532949,25.05203,0.000039,24.041712,0.0005,1.377
7550.00,7.532102,25.05192,0.000040,24.041741,0.0006,1.376
7552.00,7.531821,25.05216,0.000040,24.041508,0.0005,1.376
7554.00,7.531188,25.05248,0.000039,24.041554,0.0005,1.376
7556.00,7.530852,25.05307,0.000039,24.041546,0.0006,1.376
7558.00,7.530879,25.05310,0.000040,24.041350,0.0006,1.376
7560.00,7.530286,25.05224,0.000039,24.041261,0.0006,1.376
7562.00,7.530745,25.05295,0.000038,24.041930,0.0006,1.377
7564.00,7.530811,25.05254,0.000040,24.041361,0.0006,1.376
7566.00,7.530767,25.05190,0.000040,24.040925,0.0006,1.376
7568.00,7.530663,25.05147,0.000040,24.041001,0.0006,1.376
7570.00,7.530182,25.05164,0.000039,24.040625,0.0006,1.376
7572.00,7.531089,25.05305,0.000039,24.042212,0.0006,1.376
7574.00,7.531465,25.05324,0.000040,24.041359,0.0006,1.377
7576.00,7.530953,25.05315,0.000039,24.041843,0.0006,1.377
7578.00,7.531007,25.05361,0.000039,24.041888,0.0006,1.376
7580.00,7.530828,25.05377,0.000040,24.041057,0.0006,1.376
7582.00,7.531216,25.05325,0.000040,24.041641,0.0006,1.376
7584.00,7.531982,25.05365,0.000041,24.041128,0.0006,1.377
7586.00,7.531878,25.05397,0.000039,24.041157,0.0006,1.377
7588.00,7.532897,25.05334,0.000039,24.040997,0.0005,1.376
7590.00,7.533194,25.05271,0.000040,24.040879,0.0006,1.376
7592.00,7.534384,25.05207,0.000040,24.041559,0.0005,1.377
7594.00,7.534713,25.05192,0.000039,24.041672,0.0005,1.377
7596.00,7.534917,25.05262,0.000040,24.040910,0.0005,1.377
7598.00,7.534865,25.05252,0.000039,24.041581,0.0006,1.376
7600.00,7.534744,25.05207,0.000040,24.042016,0.0006,1.377
7602.00,7.534814,25.05295,0.000038,24.041523,0.0006,1.377
7604.00,7.535937,25.05283,0.000038,24.041905,0.0006,1.377
7606.00,7.535775,25.05302,0.000039,24.041085,0.0006,1.376
7608.00,7.534054,25.05334,0.000039,24.041799,0.0006,1.376
7610.00,7.534415,25.05312,0.000038,24.041914,0.0006,1.377
7612.00,7.534405,25.05309,0.000038,24.041810,0.0006,1.377
7614.00,7.533896,25.05360,0.000040,24.041930,0.0006,1.377
7616.00,7.534997,25.05311,0.000040,24.041221,0.0005,1.377
7618.00,7.535562,25.05267,0.000040,24.041596,0.0006,1.376
7620.00,7.536219,25.05341,0.000040,24.041343,0.0006,1.376
7622.00,7.535965,25.05332,0.000040,24.041728,0.0006,1.376
7624.00,7.535564,25.05308,0.000038,24.041790,0.0006,1.377
7626.00,7.535125,25.05291,0.000039,24.041283,0.0005,1.377
7628.00,7.535072,25.05266,0.000040,24.041328,0.0005,1.376
7630.00,7.534839,25.05146,0.000040,24.041556,0.0006,1.376
7632.00,7.534233,25.05190,0.000039,24.040737,0.0005,1.377
7634.00,7.533149,25.05262,0.000039,24.041517,0.0006,1.377
7636.00,7.533686,25.05286,0.000039,24.041488,0.0005,1.377
7638.00,7.533090,25.05203,0.000040,24.040886,0.0006,1.377
7640.00,7.532001,25.05321,0.000039,24.040957,0.0005,1.377
7642.00,7.530885,25.05354,0.000039,24.041066,0.0006,1.377
7644.00,7.529862,25.05282,0.000040,24.041406,0.0006,1.376
7646.00,7.529554,25.05311,0.000040,24.041237,0.0006,1.377
7648.00,7.529741,25.05298,0.000039,24.041583,0.0006,1.377
7650.00,7.530487,25.05321,0.000040,24.041256,0.0006,1.377
7652.00,7.529650,25.05313,0.000041,24.040670,0.0006,1.376
7654.00,7.528995,25.05280,0.000040,24.040741,0.0005,1.377
7656.00,7.527074,25.05176,0.000038,24.041037,0.0005,1.377
7658.00,7.527455,25.05277,0.000037,24.041225,0.0006,1.377
7660.00,7.528486,25.05220,0.000039,24.041003,0.0006,1.377
7662.00,7.529337,25.05194,0.000038,24.041603,0.0006,1.377
7664.00,7.529826,25.05217,0.000040,24.040668,0.0005,1.376
7666.00,7.530476,25.05234,0.000039,24.040585,0.0006,1.377
7668.00,7.530213,25.05216,0.000040,24.041019,0.0006,1.377
7670.00,7.530805,25.05180,0.000038,24.040848,0.0006,1.377
7672.00,7.530729,25.05186,0.000039,24.041083,0.0005,1.377
7674.00,7.530568,25.05183,0.000039,24.041243,0.0006,1.377
7676.00,7.530488,25.05225,0.000040,24.040770,0.0006,1.376
7678.00,7.531607,25.05171,0.000039,24.041239,0.0006,1.377
7680.00,7.532598,25.05297,0.000039,24.040795,0.0005,1.377
7682.00,7.532837,25.05296,0.000038,24.040866,0.0006,1.377
7684.00,7.532722,25.05354,0.000039,24.041190,0.0006,1.376
7686.00,7.532877,25.05407,0.000039,24.041286,0.0006,1.377
7688.00,7.532568,25.05359,0.000039,24.041110,0.0006,1.378
7690.00,7.531514,25.05321,0.000040,24.041557,0.0006,1.377
7692.00,7.531035,25.05395,0.000038,24.041877,0.0006,1.377
7694.00,7.531623,25.05411,0.000038,24.041668,0.0006,1.377
7696.00,7.532064,25.05312,0.000038,24.041763,0.0006,1.377
7698.00,7.531607,25.05401,0.000038,24.041761,0.0006,1.377
7700.00,7.531466,25.05253,0.000038,24.041574,0.0006,1.377
7702.00,7.530688,25.05224,0.000038,24.041728,0.0006,1.377
7704.00,7.530797,25.05352,0.000040,24.041639,0.0006,1.377
7706.00,7.531796,25.05334,0.000038,24.041174,0.0005,1.377
7708.00,7.533413,25.05390,0.000038,24.041141,0.0006,1.377
7710.00,7.534273,25.05369,0.000038,24.041456,0.0005,1.377
7712.00,7.533599,25.05294,0.000040,24.041683,0.0005,1.377
7714.00,7.533803,25.05331,0.000039,24.041328,0.0006,1.377
7716.00,7.533258,25.05409,0.000038,24.041223,0.0006,1.378
7718.00,7.533006,25.05479,0.000038,24.041121,0.0005,1.377
7720.00,7.532513,25.05539,0.000038,24.041426,0.0006,1.378
7722.00,7.531775,25.05525,0.000037,24.041325,0.0005,1.377
7724.00,7.530953,25.05497,0.000040,24.040890,0.0005,1.377
7726.00,7.531620,25.05481,0.000039,24.041199,0.0005,1.377
7728.00,7.531373,25.05472,0.000039,24.041210,0.0005,1.377
7730.00,7.530998,25.05521,0.000039,24.040657,0.0005,1.377
7732.00,7.531166,25.05463,0.000039,24.040928,0.0006,1.378
7734.00,7.530915,25.05404,0.000039,24.041623,0.0005,1.377
7736.00,7.531753,25.05407,0.000040,24.041101,0.0006,1.378
7738.00,7.532930,25.05506,0.000040,24.041261,0.0005,1.377
7740.00,7.533121,25.05508,0.000040,24.041417,0.0006,1.377
7742.00,7.533356,25.05511,0.000038,24.041301,0.0006,1.378
7744.00,7.533287,25.05451,0.000038,24.041234,0.0006,1.377
7746.00,7.533966,25.05469,0.000039,24.040999,0.0006,1.377
7748.00,7.533930,25.05485,0.000039,24.041176,0.0005,1.377
7750.00,7.534605,25.05449,0.000038,24.040850,0.0006,1.378
7752.00,7.534163,25.05463,0.000038,24.041888,0.0006,1.377
7754.00,7.533886,25.05425,0.000039,24.041365,0.0005,1.377
7756.00,7.534188,25.05445,0.000039,24.041015,0.0005,1.377
7758.00,7.534391,25.05468,0.000039,24.041343,0.0005,1.377
7760.00,7.533789,25.05455,0.000038,24.040863,0.0005,1.378
7762.00,7.532750,25.05481,0.000039,24.041230,0.0005,1.377
7764.00,7.532585,25.05448,0.000039,24.041383,0.0005,1.377
7766.00,7.532121,25.05430,0.000039,24.041728,0.0005,1.378
7768.00,7.531319,25.05451,0.000039,24.042050,0.0006,1.378
7770.00,7.530912,25.05442,0.000039,24.041401,0.0006,1.378
7772.00,7.530701,25.05491,0.000038,24.041157,0.0006,1.378
7774.00,7.530220,25.05449,0.000038,24.041363,0.0006,1.378
7776.00,7.530370,25.05362,0.000039,24.040821,0.0006,1.377
7778.00,7.530744,25.05385,0.000039,24.041623,0.0006,1.378
7780.00,7.531295,25.05475,0.000038,24.040941,0.0006,1.378
7782.00,7.531319,25.05471,0.000040,24.041617,0.0006,1.378
7784.00,7.530547,25.05466,0.000040,24.041045,0.0006,1.378
7786.00,7.530823,25.05521,0.000039,24.041639,0.0006,1.378
7788.00,7.531386,25.05435,0.000039,24.041132,0.0005,1.378
7790.00,7.531756,25.05450,0.000039,24.041192,0.0006,1.378
7792.00,7.531900,25.05434,0.000038,24.041075,0.0006,1.378
7794.00,7.532109,25.05456,0.000038,24.041868,0.0005,1.378
7796.00,7.532210,25.05397,0.000039,24.041632,0.0005,1.378
7798.00,7.531729,25.05355,0.000039,24.042037,0.0005,1.378
7800.00,7.532310,25.05400,0.000039,24.041763,0.0006,1.379
7802.00,7.531964,25.05366,0.000038,24.040819,0.0006,1.378
@13,12.0000,24.0
7804.00,7.531938,25.05336,0.000039,24.041972,0.0006,1.378
7806.00,7.530634,25.05331,0.000040,24.041348,0.0006,1.378
7808.00,7.525023,25.05338,0.000040,24.041299,0.0006,1.377
7810.00,7.518705,25.05363,0.000041,24.041708,0.0005,1.377
7812.00,7.515599,25.05349,0.000041,24.041790,0.0006,1.377
7814.00,7.517750,25.05329,0.000040,24.041428,0.0006,1.377
7816.00,7.521737,25.05348,0.000039,24.041448,0.0006,1.378
7818.00,7.527410,25.05347,0.000039,24.041388,0.0005,1.378
7820.00,7.534238,25.05342,0.000039,24.041786,0.0006,1.378
7822.00,7.541916,25.05307,0.000039,24.041090,0.0006,1.379
7824.00,7.548287,25.05327,0.000039,24.041303,0.0005,1.379
7826.00,7.554448,25.05382,0.000039,24.041485,0.0006,1.379
7828.00,7.560941,25.05425,0.000038,24.041476,0.0006,1.379
7830.00,7.566673,25.05477,0.000039,24.041345,0.0006,1.379
7832.00,7.575044,25.05427,0.000038,24.041523,0.0005,1.379
7834.00,7.583806,25.05503,0.000038,24.040850,0.0006,1.380
7836.00,7.587786,25.05553,0.000038,24.040739,0.0006,1.379
7838.00,7.587089,25.05556,0.000038,24.041115,0.0005,1.379
7840.00,7.584303,25.05553,0.000040,24.041361,0.0006,1.380
7842.00,7.579704,25.05622,0.000040,24.042299,0.0006,1.379
7844.00,7.575286,25.05585,0.000039,24.041674,0.0005,1.378
7846.00,7.570799,25.05537,0.000041,24.041099,0.0006,1.378
7848.00,7.566390,25.05549,0.000041,24.041550,0.0005,1.378
7850.00,7.561560,25.05579,0.000040,24.041097,0.0006,1.378
7852.00,7.556673,25.05506,0.000039,24.042112,0.0006,1.379
7854.00,7.553975,25.05559,0.000039,24.041245,0.0006,1.379
7856.00,7.551712,25.05642,0.000038,24.041537,0.0006,1.378
7858.00,7.548686,25.05637,0.000040,24.041155,0.0006,1.378
7860.00,7.545319,25.05571,0.000041,24.040750,0.0005,1.379
7862.00,7.542838,25.05510,0.000040,24.041286,0.0006,1.378
7864.00,7.540933,25.05576,0.000040,24.041186,0.0006,1.379
7866.00,7.540691,25.05499,0.000040,24.041956,0.0006,1.379
7868.00,7.540259,25.05442,0.000039,24.041703,0.0006,1.379
7870.00,7.539283,25.05493,0.000040,24.040494,0.0006,1.379
7872.00,7.537861,25.05526,0.000040,24.040148,0.0005,1.379
7874.00,7.538227,25.05561,0.000040,24.041826,0.0006,1.379
7876.00,7.538140,25.05520,0.000040,24.041532,0.0006,1.378
7878.00,7.538565,25.05384,0.000039,24.041419,0.0006,1.378
7880.00,7.538589,25.05438,0.000040,24.041597,0.0006,1.379
7882.00,7.537860,25.05499,0.000040,24.041797,0.0006,1.378
7884.00,7.537784,25.05484,0.000040,24.041356,0.0006,1.379
7886.00,7.537552,25.05471,0.000039,24.041230,0.0006,1.379
7888.00,7.537713,25.05405,0.000038,24.041199,0.0005,1.379
7890.00,7.536938,25.05419,0.000040,24.042070,0.0006,1.379
7892.00,7.536340,25.05505,0.000040,24.041103,0.0006,1.378
7894.00,7.536720,25.05448,0.000038,24.041319,0.0006,1.379
7896.00,7.536306,25.05368,0.000039,24.041892,0.0005,1.379
7898.00,7.535232,25.05411,0.000039,24.041808,0.0005,1.379
7900.00,7.535231,25.05338,0.000040,24.040874,0.0005,1.378
7902.00,7.534940,25.05356,0.000040,24.041994,0.0006,1.378
7904.00,7.534430,25.05378,0.000040,24.041746,0.0006,1.379
7906.00,7.533827,25.05412,0.000039,24.040839,0.0006,1.380
7908.00,7.534974,25.05426,0.000039,24.041461,0.0006,1.379
7910.00,7.534869,25.05404,0.000039,24.041345,0.0006,1.379
7912.00,7.533865,25.05402,0.000040,24.041597,0.0006,1.379
7914.00,7.533519,25.05432,0.000039,24.041552,0.0006,1.379
7916.00,7.533058,25.05331,0.000039,24.041274,0.0005,1.379
7918.00,7.532397,25.05314,0.000039,24.041497,0.0006,1.379
7920.00,7.532543,25.05376,0.000038,24.040839,0.0006,1.379
7922.00,7.533802,25.05314,0.000039,24.041339,0.0006,1.379
7924.00,7.535021,25.05320,0.000040,24.041316,0.0006,1.379
7926.00,7.534539,25.05246,0.000039,24.040999,0.0006,1.379
7928.00,7.534951,25.05234,0.000040,24.041750,0.0006,1.379
7930.00,7.535611,25.05306,0.000040,24.041470,0.0006,1.380
7932.00,7.534466,25.05283,0.000040,24.041543,0.0006,1.379
7934.00,7.534264,25.05341,0.000039,24.042136,0.0005,1.380
7936.00,7.533771,25.05269,0.000039,24.041392,0.0006,1.379
7938.00,7.534061,25.05263,0.000040,24.040834,0.0006,1.379
7940.00,7.534383,25.05218,0.000039,24.042150,0.0005,1.379
7942.00,7.534568,25.05293,0.000039,24.041839,0.0006,1.379
7944.00,7.535152,25.05347,0.000040,24.041596,0.0006,1.379
7946.00,7.535349,25.05317,0.000040,24.041619,0.0006,1.379
7948.00,7.534138,25.05264,0.000040,24.042205,0.0006,1.379
7950.00,7.533649,25.05360,0.000041,24.041788,0.0005,1.379
7952.00,7.534625,25.05329,0.000040,24.041496,0.0006,1.379
7954.00,7.534979,25.05243,0.000039,24.041856,0.0006,1.379
7956.00,7.535319,25.05298,0.000039,24.041756,0.0006,1.379
7958.00,7.534517,25.05305,0.000039,24.041981,0.0006,1.379
7960.00,7.533517,25.05226,0.000039,24.041583,0.0006,1.379
7962.00,7.533061,25.05299,0.000038,24.042674,0.0006,1.379
7964.00,7.534162,25.05407,0.000040,24.042076,0.0006,1.379
7966.00,7.534026,25.05425,0.000042,24.041259,0.0006,1.379
7968.00,7.533880,25.05387,0.000040,24.041688,0.0006,1.379
7970.00,7.534582,25.05546,0.000039,24.041630,0.0006,1.380
7972.00,7.534829,25.05443,0.000040,24.041226,0.0006,1.379
7974.00,7.534292,25.05423,0.000040,24.041770,0.0006,1.379
7976.00,7.534566,25.05461,0.000040,24.041677,0.0006,1.380
7978.00,7.534770,25.05448,0.000039,24.041443,0.0006,1.380
7980.00,7.534159,25.05490,0.000038,24.041292,0.0006,1.380
7982.00,7.533363,25.05520,0.000039,24.041330,0.0006,1.379
7984.00,7.532801,25.05453,0.000039,24.041276,0.0006,1.379
7986.00,7.532052,25.05393,0.000039,24.041370,0.0006,1.379
7988.00,7.532070,25.05369,0.000039,24.041806,0.0006,1.379
7990.00,7.531509,25.05495,0.000040,24.041263,0.0006,1.380
7992.00,7.531526,25.05434,0.000039,24.041606,0.0005,1.380
7994.00,7.531888,25.05406,0.000039,24.041205,0.0006,1.381
7996.00,7.532052,25.05410,0.000040,24.041410,0.0006,1.380
7998.00,7.532420,25.05331,0.000038,24.041306,0.0006,1.380
8000.00,7.532271,25.05341,0.000039,24.040735,0.0006,1.380
8002.00,7.532180,25.05335,0.000039,24.041681,0.0005,1.379
8004.00,7.532832,25.05314,0.000039,24.041810,0.0005,1.380
8006.00,7.532946,25.05239,0.000039,24.041290,0.0006,1.380
8008.00,7.532395,25.05373,0.000040,24.041492,0.0006,1.380
8010.00,7.531574,25.05413,0.000039,24.041625,0.0005,1.380
8012.00,7.531418,25.05382,0.000039,24.041808,0.0006,1.380
8014.00,7.532109,25.05360,0.000039,24.041786,0.0006,1.380
8016.00,7.532035,25.05345,0.000039,24.041312,0.0006,1.380
8018.00,7.532220,25.05324,0.000040,24.041543,0.0006,1.380
8020.00,7.532231,25.05354,0.000040,24.041192,0.0006,1.380
8022.00,7.531756,25.05335,0.000040,24.041412,0.0006,1.380
8024.00,7.531605,25.05415,0.000040,24.040963,0.0006,1.380
8026.00,7.530991,25.05412,0.000040,24.040988,0.0005,1.380
8028.00,7.531709,25.05394,0.000040,24.041494,0.0006,1.380
8030.00,7.531619,25.05428,0.000039,24.041914,0.0006,1.380
8032.00,7.532029,25.05369,0.000040,24.041566,0.0006,1.380
8034.00,7.532196,25.05398,0.000039,24.041777,0.0006,1.380
8036.00,7.532662,25.05419,0.000039,24.041314,0.0006,1.380
8038.00,7.533410,25.05453,0.000041,24.040659,0.0005,1.380
8040.00,7.533405,25.05457,0.000040,24.041765,0.0006,1.380
8042.00,7.532768,25.05419,0.000039,24.041041,0.0006,1.380
8044.00,7.532427,25.05424,0.000040,24.041394,0.0006,1.380
8046.00,7.531836,25.05409,0.000040,24.041288,0.0006,1.380
8048.00,7.531538,25.05437,0.000039,24.040855,0.0006,1.381
8050.00,7.531170,25.05508,0.000040,24.041628,0.0006,1.380
8052.00,7.531525,25.05386,0.000040,24.041668,0.0006,1.380
8054.00,7.532149,25.05403,0.000040,24.041132,0.0006,1.381
8056.00,7.531882,25.05390,0.000039,24.041306,0.0006,1.380
8058.00,7.531697,25.05365,0.000040,24.041696,0.0006,1.380
8060.00,7.531404,25.05402,0.000039,24.041643,0.0005,1.380
8062.00,7.532075,25.05395,0.000038,24.041286,0.0006,1.380
8064.00,7.532367,25.05383,0.000041,24.041283,0.0006,1.381
8066.00,7.531435,25.05367,0.000040,24.041054,0.0006,1.381
8068.00,7.530378,25.05352,0.000040,24.041385,0.0006,1.381
8070.00,7.531551,25.05355,0.000040,24.041019,0.0006,1.380
8072.00,7.531738,25.05403,0.000040,24.041501,0.0006,1.380
8074.00,7.532503,25.05462,0.000040,24.041086,0.0006,1.381
8076.00,7.532292,25.05422,0.000039,24.042110,0.0006,1.380
8078.00,7.532291,25.05448,0.000038,24.041526,0.0006,1.381
8080.00,7.532013,25.05382,0.000038,24.040994,0.0006,1.381
8082.00,7.532461,25.05412,0.000040,24.041716,0.0007,1.381
8084.00,7.532795,25.05391,0.000040,24.041736,0.0006,1.381
8086.00,7.532777,25.05414,0.000041,24.041881,0.0005,1.380
8088.00,7.532918,25.05320,0.000040,24.041550,0.0005,1.380
8090.00,7.531980,25.05344,0.000041,24.041472,0.0006,1.381
8092.00,7.531467,25.05336,0.000042,24.041510,0.0006,1.381
8094.00,7.531105,25.05295,0.000040,24.041583,0.0006,1.380
8096.00,7.530991,25.05335,0.000041,24.041334,0.0006,1.380
8098.00,7.530845,25.05396,0.000040,24.041017,0.0006,1.381
8100.00,7.531590,25.05406,0.000038,24.041150,0.0006,1.381
8102.00,7.532359,25.05469,0.000040,24.042085,0.0006,1.380
8104.00,7.532265,25.05395,0.000040,24.041656,0.0006,1.380
8106.00,7.532495,25.05437,0.000039,24.041585,0.0006,1.381
8108.00,7.532552,25.05487,0.000041,24.041897,0.0006,1.381
8110.00,7.531350,25.05490,0.000038,24.041032,0.0006,1.381
8112.00,7.530518,25.05530,0.000040,24.041801,0.0006,1.380
8114.00,7.530754,25.05467,0.000039,24.041485,0.0006,1.381
8116.00,7.531283,25.05514,0.000040,24.041196,0.0006,1.380
8118.00,7.531507,25.05497,0.000040,24.041299,0.0006,1.381
8120.00,7.531805,25.05494,0.000039,24.041501,0.0006,1.381
8122.00,7.531651,25.05435,0.000040,24.041712,0.0006,1.381
8124.00,7.531857,25.05493,0.000040,24.041346,0.0006,1.381
8126.00,7.531898,25.05477,0.000041,24.041881,0.0006,1.381
8128.00,7.530084,25.05512,0.000041,24.042061,0.0006,1.381
8130.00,7.531055,25.05538,0.000040,24.041717,0.0006,1.381
8132.00,7.531117,25.05541,0.000040,24.041310,0.0006,1.381
8134.00,7.530977,25.05540,0.000041,24.041566,0.0006,1.381
8136.00,7.531256,25.05538,0.000040,24.040737,0.0006,1.381
8138.00,7.531988,25.05512,0.000040,24.041352,0.0006,1.381
8140.00,7.532263,25.05508,0.000039,24.041476,0.0006,1.381
8142.00,7.531958,25.05372,0.000039,24.040903,0.0006,1.382
8144.00,7.532732,25.05342,0.000039,24.041686,0.0006,1.381
8146.00,7.533421,25.05325,0.000038,24.041956,0.0006,1.381
8148.00,7.533421,25.05331,0.000039,24.041692,0.0006,1.382
8150.00,7.532456,25.05381,0.000039,24.041903,0.0006,1.381
8152.00,7.532108,25.05421,0.000039,24.041686,0.0006,1.381
8154.00,7.532242,25.05392,0.000039,24.042270,0.0006,1.381
8156.00,7.532063,25.05384,0.000040,24.041574,0.0006,1.381
8158.00,7.532346,25.05344,0.000040,24.041672,0.0006,1.381
8160.00,7.531473,25.05273,0.000040,24.042108,0.0006,1.381
8162.00,7.531136,25.05232,0.000039,24.041221,0.0006,1.381
8164.00,7.531937,25.05297,0.000040,24.041286,0.0006,1.381
8166.00,7.532323,25.05292,0.000040,24.041739,0.0006,1.381
8168.00,7.531651,25.05349,0.000040,24.041286,0.0006,1.382
8170.00,7.530920,25.05353,0.000038,24.041592,0.0006,1.382
8172.00,7.530544,25.05333,0.000038,24.041619,0.0006,1.382
8174.00,7.531266,25.05271,0.000039,24.041410,0.0006,1.381
8176.00,7.531263,25.05275,0.000042,24.040843,0.0005,1.382
8178.00,7.532115,25.05378,0.000041,24.041594,0.0005,1.381
8180.00,7.532496,25.05457,0.000040,24.041115,0.0006,1.381
8182.00,7.532476,25.05413,0.000040,24.041279,0.0005,1.381
8184.00,7.531806,25.05419,0.000040,24.041145,0.0006,1.381
8186.00,7.532900,25.05423,0.000040,24.041605,0.0006,1.381
8188.00,7.533880,25.05500,0.000041,24.041416,0.0006,1.381
8190.00,7.534152,25.05502,0.000039,24.041277,0.0006,1.382
8192.00,7.532679,25.05509,0.000039,24.040690,0.0006,1.382
8194.00,7.531353,25.05423,0.000039,24.041652,0.0006,1.382
8196.00,7.530037,25.05406,0.000039,24.041256,0.0006,1.382
8198.00,7.529768,25.05394,0.000039,24.040825,0.0006,1.381
8200.00,7.529781,25.05430,0.000040,24.041556,0.0005,1.382
8202.00,7.529496,25.05375,0.000040,24.041148,0.0005,1.381
8204.00,7.530265,25.05335,0.000041,24.040906,0.0006,1.381
8206.00,7.531252,25.05314,0.000041,24.040630,0.0006,1.382
8208.00,7.531595,25.05422,0.000040,24.041554,0.0006,1.381
8210.00,7.531041,25.05471,0.000038,24.041055,0.0006,1.382
8212.00,7.530674,25.05387,0.000040,24.041939,0.0006,1.382
8214.00,7.530313,25.05478,0.000039,24.042070,0.0006,1.382
8216.00,7.530887,25.05452,0.000039,24.042150,0.0006,1.382
8218.00,7.530983,25.05486,0.000040,24.041841,0.0006,1.382
8220.00,7.531861,25.05557,0.000040,24.041512,0.0006,1.381
8222.00,7.532160,25.05464,0.000040,24.041696,0.0006,1.381
8224.00,7.532965,25.05467,0.000041,24.041663,0.0006,1.381
8226.00,7.533257,25.05454,0.000039,24.041423,0.0006,1.382
8228.00,7.532623,25.05369,0.000039,24.041317,0.0006,1.382
8230.00,7.532081,25.05435,0.000038,24.042336,0.0006,1.382
8232.00,7.532300,25.05479,0.000039,24.041772,0.0006,1.383
8234.00,7.531764,25.05544,0.000040,24.041697,0.0006,1.382
8236.00,7.531153,25.05515,0.000040,24.041592,0.0006,1.381
8238.00,7.531668,25.05433,0.000040,24.041099,0.0006,1.382
8240.00,7.532054,25.05430,0.000039,24.041537,0.0006,1.382
8242.00,7.531513,25.05451,0.000039,24.041094,0.0006,1.382
8244.00,7.531673,25.05499,0.000040,24.041376,0.0006,1.382
8246.00,7.531501,25.05501,0.000039,24.041163,0.0006,1.383
8248.00,7.530307,25.05510,0.000040,24.040535,0.0005,1.383
8250.00,7.531471,25.05506,0.000040,24.041372,0.0006,1.382
8252.00,7.532252,25.05597,0.000038,24.041754,0.0006,1.383
8254.00,7.533031,25.05575,0.000038,24.041646,0.0006,1.383
8256.00,7.532432,25.05557,0.000039,24.041537,0.0006,1.382
8258.00,7.531959,25.05579,0.000042,24.040912,0.0006,1.383
8260.00,7.532767,25.05565,0.000042,24.040954,0.0006,1.383
8262.00,7.532919,25.05557,0.000039,24.041726,0.0007,1.383
8264.00,7.532640,25.05511,0.000040,24.041590,0.0006,1.382
8266.00,7.531713,25.05581,0.000040,24.041385,0.0006,1.383
8268.00,7.532105,25.05577,0.000041,24.041877,0.0006,1.382
8270.00,7.531042,25.05570,0.000040,24.041123,0.0006,1.382
8272.00,7.529970,25.05486,0.000040,24.041510,0.0006,1.383
8274.00,7.529285,25.05484,0.000040,24.041115,0.0006,1.383
8276.00,7.528951,25.05524,0.000039,24.041819,0.0006,1.383
8278.00,7.528959,25.05458,0.000040,24.042128,0.0007,1.382
8280.00,7.530464,25.05446,0.000040,24.041861,0.0007,1.383
8282.00,7.529041,25.05458,0.000041,24.041185,0.0006,1.382
8284.00,7.528958,25.05394,0.000040,24.041416,0.0006,1.383
8286.00,7.529750,25.05456,0.000040,24.041696,0.0006,1.383
8288.00,7.529982,25.05503,0.000039,24.041696,0.0006,1.382
8290.00,7.530699,25.05566,0.000041,24.041792,0.0006,1.383
8292.00,7.531274,25.05512,0.000041,24.041601,0.0006,1.383
8294.00,7.531566,25.05516,0.000039,24.041926,0.0006,1.383
8296.00,7.532470,25.05552,0.000039,24.040574,0.0006,1.383
8298.00,7.532304,25.05583,0.000039,24.041399,0.0006,1.383
8300.00,7.531797,25.05545,0.000040,24.041563,0.0006,1.383
8302.00,7.531353,25.05674,0.000039,24.041508,0.0006,1.384
8304.00,7.531833,25.05538,0.000039,24.041586,0.0006,1.383
8306.00,7.531597,25.05540,0.000040,24.041066,0.0006,1.382
8308.00,7.530935,25.05566,0.000040,24.040835,0.0006,1.383
8310.00,7.531440,25.05475,0.000040,24.041785,0.0006,1.383
8312.00,7.531512,25.05565,0.000041,24.041654,0.0006,1.383
8314.00,7.531632,25.05556,0.000038,24.041174,0.0006,1.383
8316.00,7.530980,25.05541,0.000039,24.040723,0.0006,1.383
8318.00,7.531351,25.05359,0.000038,24.041639,0.0006,1.382
8320.00,7.530557,25.05474,0.000041,24.042372,0.0006,1.382
8322.00,7.530710,25.05431,0.000039,24.042186,0.0006,1.383
8324.00,7.531202,25.05534,0.000038,24.041485,0.0006,1.383
8326.00,7.531335,25.05479,0.000039,24.041550,0.0006,1.382
8328.00,7.531661,25.05372,0.000038,24.041837,0.0006,1.383
8330.00,7.530065,25.05373,0.000039,24.041368,0.0006,1.383
8332.00,7.529775,25.05465,0.000039,24.041125,0.0006,1.383
8334.00,7.530191,25.05440,0.000039,24.041652,0.0006,1.383
8336.00,7.530342,25.05458,0.000039,24.041977,0.0006,1.383
8338.00,7.531017,25.05462,0.000038,24.040970,0.0006,1.383
8340.00,7.531341,25.05583,0.000041,24.040199,0.0006,1.383
8342.00,7.531135,25.05544,0.000040,24.040890,0.0006,1.383
8344.00,7.530371,25.05488,0.000039,24.042016,0.0006,1.383
8346.00,7.530498,25.05649,0.000042,24.040539,0.0006,1.383
8348.00,7.531082,25.05589,0.000041,24.041821,0.0006,1.383
8350.00,7.531930,25.05570,0.000042,24.041616,0.0006,1.383
8352.00,7.532568,25.05620,0.000041,24.040721,0.0006,1.383
8354.00,7.531972,25.05525,0.000039,24.041450,0.0006,1.383
8356.00,7.531982,25.05588,0.000040,24.041061,0.0006,1.383
8358.00,7.531876,25.05490,0.000039,24.041396,0.0006,1.383
8360.00,7.530790,25.05595,0.000039,24.041810,0.0006,1.383
8362.00,7.530305,25.05673,0.000041,24.041146,0.0006,1.384
8364.00,7.530891,25.05599,0.000040,24.040839,0.0006,1.383
8366.00,7.530527,25.05563,0.000039,24.042301,0.0006,1.384
8368.00,7.529447,25.05536,0.000039,24.041401,0.0006,1.383
8370.00,7.530186,25.05663,0.000040,24.040435,0.0006,1.383
8372.00,7.530359,25.05665,0.000041,24.040697,0.0006,1.383
8374.00,7.529991,25.05573,0.000042,24.041014,0.0006,1.384
8376.00,7.530646,25.05517,0.000040,24.041423,0.0006,1.384
8378.00,7.531326,25.05695,0.000038,24.041259,0.0006,1.384
8380.00,7.530585,25.05641,0.000041,24.041892,0.0006,1.384
8382.00,7.530473,25.05677,0.000041,24.041166,0.0006,1.383
8384.00,7.530299,25.05655,0.000040,24.041926,0.0006,1.383
8386.00,7.530088,25.05581,0.000039,24.041652,0.0005,1.384
8388.00,7.531527,25.05571,0.000041,24.040715,0.0006,1.384
8390.00,7.531580,25.05560,0.000039,24.040794,0.0007,1.383
8392.00,7.531681,25.05504,0.000039,24.039650,0.0007,1.383
8394.00,7.531390,25.05482,0.000039,24.041003,0.0006,1.383
8396.00,7.531667,25.05488,0.000040,24.041617,0.0005,1.384
8398.00,7.531751,25.05521,0.000041,24.041286,0.0006,1.383
8400.00,7.531516,25.05455,0.000041,24.040945,0.0006,1.383
8402.00,7.531212,25.05549,0.000041,24.041772,0.0006,1.383
@14,12.0000,24.0
8404.00,7.530981,25.05698,0.000040,24.042719,0.0005,1.384
8406.00,7.529922,25.05660,0.000039,24.042932,0.0006,1.384
8408.00,7.524880,25.05514,0.000039,24.041572,0.0006,1.384
8410.00,7.518982,25.05519,0.000040,24.042145,0.0005,1.382
8412.00,7.516168,25.05531,0.000041,24.042488,0.0006,1.383
8414.00,7.516798,25.05594,0.000041,24.040723,0.0006,1.383
8416.00,7.520522,25.05608,0.000040,24.040323,0.0006,1.384
8418.00,7.524888,25.05636,0.000039,24.041159,0.0006,1.384
8420.00,7.531214,25.05487,0.000039,24.041906,0.0006,1.385
8422.00,7.538340,25.05437,0.000038,24.042730,0.0006,1.385
8424.00,7.544449,25.05575,0.000038,24.042208,0.0006,1.385
8426.00,7.550585,25.05572,0.000038,24.041359,0.0006,1.385
8428.00,7.555982,25.05473,0.000038,24.041941,0.0006,1.385
8430.00,7.562513,25.05415,0.000037,24.041512,0.0006,1.385
8432.00,7.570619,25.05533,0.000039,24.041323,0.0005,1.386
8434.00,7.579321,25.05640,0.000041,24.041326,0.0006,1.385
8436.00,7.584044,25.05651,0.000038,24.040417,0.0006,1.386
8438.00,7.584070,25.05527,0.000038,24.042088,0.0006,1.385
8440.00,7.582137,25.05481,0.000040,24.041903,0.0006,1.385
8442.00,7.578792,25.05464,0.000040,24.041596,0.0006,1.384
8444.00,7.574011,25.05454,0.000042,24.041479,0.0006,1.384
8446.00,7.568631,25.05427,0.000041,24.041776,0.0006,1.385
8448.00,7.563300,25.05493,0.000043,24.041412,0.0006,1.385
8450.00,7.557853,25.05534,0.000041,24.040777,0.0005,1.384
8452.00,7.553229,25.05531,0.000040,24.041821,0.0005,1.384
8454.00,7.548643,25.05364,0.000041,24.041381,0.0005,1.384
8456.00,7.545694,25.05400,0.000039,24.041297,0.0006,1.384
8458.00,7.543524,25.05305,0.000039,24.041461,0.0006,1.385
8460.00,7.541361,25.05185,0.000040,24.041966,0.0005,1.384
8462.00,7.539384,25.05351,0.000041,24.041554,0.0006,1.384
8464.00,7.539885,25.05425,0.000042,24.041388,0.0006,1.384
8466.00,7.538905,25.05452,0.000040,24.041890,0.0006,1.385
8468.00,7.537604,25.05447,0.000041,24.041357,0.0006,1.384
8470.00,7.536069,25.05542,0.000041,24.041106,0.0006,1.384
8472.00,7.536118,25.05528,0.000039,24.041572,0.0006,1.384
8474.00,7.535569,25.05532,0.000039,24.041726,0.0006,1.384
8476.00,7.534505,25.05470,0.000038,24.041617,0.0006,1.385
8478.00,7.534338,25.05554,0.000038,24.042054,0.0007,1.384
8480.00,7.533919,25.05629,0.000040,24.040308,0.0007,1.384
8482.00,7.533723,25.05518,0.000040,24.040750,0.0006,1.384
8484.00,7.534108,25.05430,0.000041,24.040903,0.0005,1.384
8486.00,7.534112,25.05503,0.000040,24.041363,0.0006,1.385
8488.00,7.534195,25.05468,0.000040,24.041301,0.0006,1.384
8490.00,7.533826,25.05449,0.000040,24.040488,0.0005,1.385
8492.00,7.533356,25.05389,0.000039,24.041719,0.0006,1.385
8494.00,7.533009,25.05469,0.000040,24.041888,0.0006,1.385
8496.00,7.533413,25.05409,0.000039,24.042085,0.0006,1.384
8498.00,7.533752,25.05487,0.000042,24.041065,0.0006,1.385
8500.00,7.533510,25.05534,0.000041,24.041081,0.0006,1.385
8502.00,7.534324,25.05536,0.000039,24.041197,0.0006,1.384
8504.00,7.534913,25.05514,0.000039,24.041746,0.0006,1.384
8506.00,7.534732,25.05517,0.000040,24.040543,0.0006,1.384
8508.00,7.535001,25.05466,0.000039,24.040857,0.0006,1.385
8510.00,7.535328,25.05347,0.000038,24.041968,0.0006,1.385
8512.00,7.535958,25.05379,0.000038,24.041499,0.0005,1.384
8514.00,7.535443,25.05394,0.000038,24.042086,0.0006,1.384
8516.00,7.534957,25.05418,0.000040,24.041052,0.0005,1.385
8518.00,7.534989,25.05375,0.000040,24.041145,0.0006,1.385
8520.00,7.534886,25.05372,0.000040,24.041517,0.0006,1.385
8522.00,7.534080,25.05389,0.000040,24.041115,0.0006,1.385
8524.00,7.532904,25.05421,0.000039,24.042090,0.0006,1.385
8526.00,7.532312,25.05488,0.000041,24.041832,0.0006,1.384
8528.00,7.532614,25.05504,0.000041,24.041170,0.0006,1.385
8530.00,7.531917,25.05435,0.000040,24.041961,0.0006,1.385
8532.00,7.532285,25.05457,0.000040,24.041556,0.0006,1.385
8534.00,7.532894,25.05483,0.000039,24.041132,0.0006,1.385
8536.00,7.533635,25.05464,0.000039,24.041579,0.0006,1.385
8538.00,7.533291,25.05568,0.000038,24.041248,0.0006,1.385
8540.00,7.533633,25.05546,0.000039,24.041817,0.0006,1.385
8542.00,7.534075,25.05507,0.000041,24.041759,0.0006,1.385
8544.00,7.533915,25.05584,0.000040,24.040435,0.0006,1.385
8546.00,7.533597,25.05454,0.000039,24.042270,0.0006,1.385
8548.00,7.533000,25.05357,0.000040,24.042136,0.0006,1.385
8550.00,7.533390,25.05481,0.000039,24.041150,0.0006,1.385
8552.00,7.533236,25.05469,0.000040,24.042112,0.0006,1.385
8554.00,7.532330,25.05431,0.000040,24.041181,0.0006,1.384
8556.00,7.531100,25.05461,0.000039,24.041326,0.0006,1.385
8558.00,7.530682,25.05507,0.000040,24.041805,0.0006,1.385
8560.00,7.531115,25.05445,0.000040,24.041810,0.0006,1.385
8562.00,7.530485,25.05487,0.000040,24.041376,0.0006,1.385
8564.00,7.531031,25.05516,0.000039,24.041874,0.0006,1.385
8566.00,7.530991,25.05492,0.000039,24.041799,0.0006,1.385
8568.00,7.530469,25.05492,0.000041,24.041517,0.0006,1.385
8570.00,7.531484,25.05538,0.000040,24.041605,0.0006,1.385
8572.00,7.531804,25.05583,0.000040,24.041610,0.0006,1.385
8574.00,7.531620,25.05556,0.000040,24.041745,0.0006,1.385
8576.00,7.531325,25.05519,0.000040,24.041714,0.0006,1.384
8578.00,7.530542,25.05584,0.000040,24.042557,0.0006,1.385
8580.00,7.529265,25.05507,0.000039,24.041801,0.0006,1.385
8582.00,7.530325,25.05472,0.000038,24.041963,0.0007,1.385
8584.00,7.530435,25.05504,0.000039,24.041941,0.0006,1.385
8586.00,7.531168,25.05511,0.000039,24.041737,0.0006,1.385
8588.00,7.532344,25.05500,0.000038,24.042139,0.0007,1.385
8590.00,7.532444,25.05568,0.000039,24.041145,0.0006,1.385
8592.00,7.531480,25.05549,0.000040,24.041723,0.0006,1.385
8594.00,7.531244,25.05667,0.000042,24.041636,0.0006,1.385
8596.00,7.530886,25.05520,0.000041,24.042161,0.0006,1.385
8598.00,7.530886,25.05571,0.000040,24.041714,0.0005,1.386
8600.00,7.530934,25.05493,0.000039,24.041701,0.0006,1.386
8602.00,7.530876,25.05535,0.000038,24.041585,0.0006,1.386
8604.00,7.532320,25.05509,0.000039,24.041728,0.0005,1.385
8606.00,7.532224,25.05528,0.000039,24.040285,0.0005,1.385
8608.00,7.532662,25.05544,0.000041,24.041005,0.0006,1.385
8610.00,7.533349,25.05607,0.000040,24.041817,0.0006,1.386
8612.00,7.533078,25.05573,0.000040,24.041568,0.0006,1.386
8614.00,7.532926,25.05555,0.000039,24.041348,0.0006,1.385
8616.00,7.533123,25.05618,0.000039,24.041386,0.0006,1.385
8618.00,7.533133,25.05619,0.000040,24.041897,0.0006,1.385
8620.00,7.532510,25.05521,0.000040,24.040877,0.0006,1.385
8622.00,7.532459,25.05456,0.000040,24.041345,0.0006,1.385
8624.00,7.532422,25.05515,0.000040,24.041352,0.0006,1.386
8626.00,7.532448,25.05496,0.000039,24.041776,0.0006,1.386
8628.00,7.532354,25.05484,0.000040,24.041668,0.0006,1.386
8630.00,7.532745,25.05474,0.000040,24.040510,0.0006,1.385
8632.00,7.533481,25.05494,0.000039,24.041263,0.0006,1.385
8634.00,7.532255,25.05523,0.000039,24.041219,0.0006,1.386
8636.00,7.532279,25.05436,0.000039,24.040815,0.0006,1.386
8638.00,7.532900,25.05445,0.000039,24.041270,0.0006,1.386
8640.00,7.533375,25.05475,0.000040,24.041434,0.0006,1.386
8642.00,7.533179,25.05408,0.000040,24.041346,0.0006,1.386
8644.00,7.533168,25.05442,0.000040,24.041546,0.0006,1.386
8646.00,7.533147,25.05440,0.000041,24.041859,0.0006,1.386
8648.00,7.533185,25.05446,0.000040,24.042159,0.0006,1.385
8650.00,7.532535,25.05528,0.000040,24.041519,0.0006,1.386
8652.00,7.533324,25.05623,0.000040,24.042134,0.0006,1.386
8654.00,7.533322,25.05634,0.000041,24.040892,0.0006,1.385
8656.00,7.533073,25.05651,0.000041,24.041386,0.0006,1.386
8658.00,7.533152,25.05525,0.000040,24.041494,0.0006,1.386
8660.00,7.533001,25.05608,0.000040,24.041172,0.0006,1.386
8662.00,7.532942,25.05600,0.000040,24.040923,0.0006,1.386
8664.00,7.533179,25.05551,0.000040,24.041683,0.0006,1.386
8666.00,7.532506,25.05543,0.000040,24.041454,0.0006,1.386
8668.00,7.531518,25.05621,0.000038,24.041061,0.0006,1.386
8670.00,7.531717,25.05627,0.000040,24.042203,0.0006,1.386
8672.00,7.532080,25.05566,0.000040,24.041283,0.0006,1.386
8674.00,7.531473,25.05595,0.000039,24.041266,0.0006,1.386
8676.00,7.531929,25.05614,0.000040,24.041436,0.0006,1.387
8678.00,7.532249,25.05664,0.000039,24.042016,0.0006,1.386
8680.00,7.531798,25.05688,0.000040,24.041892,0.0006,1.386
8682.00,7.531616,25.05668,0.000040,24.041563,0.0006,1.386
8684.00,7.530217,25.05665,0.000040,24.041794,0.0006,1.386
8686.00,7.530644,25.05709,0.000040,24.041588,0.0006,1.386
8688.00,7.530953,25.05727,0.000040,24.041794,0.0006,1.387
8690.00,7.530986,25.05735,0.000039,24.041270,0.0006,1.387
8692.00,7.530681,25.05713,0.000040,24.042052,0.0006,1.387
8694.00,7.530028,25.05705,0.000040,24.042154,0.0006,1.386
8696.00,7.530585,25.05619,0.000041,24.041492,0.0006,1.386
8698.00,7.531010,25.05630,0.000040,24.041839,0.0006,1.386
8700.00,7.530417,25.05716,0.000041,24.040817,0.0006,1.386
8702.00,7.530538,25.05610,0.000040,24.041877,0.0006,1.387
8704.00,7.531120,25.05664,0.000040,24.042121,0.0006,1.386
8706.00,7.531214,25.05748,0.000039,24.041872,0.0006,1.386
8708.00,7.530932,25.05682,0.000040,24.041530,0.0006,1.387
8710.00,7.531301,25.05719,0.000039,24.041636,0.0006,1.387
8712.00,7.530828,25.05770,0.000039,24.041506,0.0005,1.387
8714.00,7.531010,25.05734,0.000040,24.041645,0.0006,1.387
8716.00,7.531501,25.05802,0.000040,24.042003,0.0005,1.387
8718.00,7.532075,25.05745,0.000039,24.041286,0.0006,1.386
8720.00,7.533368,25.05735,0.000040,24.041510,0.0006,1.387
8722.00,7.533640,25.05769,0.000039,24.041292,0.0006,1.387
8724.00,7.532926,25.05700,0.000039,24.040692,0.0006,1.386
8726.00,7.532015,25.05675,0.000041,24.041374,0.0006,1.386
8728.00,7.531113,25.05718,0.000040,24.041063,0.0006,1.387
8730.00,7.530222,25.05649,0.000041,24.041403,0.0006,1.387
8732.00,7.530519,25.05718,0.000041,24.041474,0.0006,1.387
8734.00,7.530931,25.05743,0.000038,24.041054,0.0006,1.387
8736.00,7.530981,25.05676,0.000039,24.041405,0.0006,1.387
8738.00,7.530426,25.05687,0.000039,24.041234,0.0006,1.387
8740.00,7.530993,25.05698,0.000039,24.041079,0.0006,1.387
8742.00,7.530670,25.05691,0.000040,24.041308,0.0006,1.387
8744.00,7.531248,25.05553,0.000039,24.041408,0.0006,1.387
8746.00,7.531086,25.05534,0.000039,24.041817,0.0006,1.387
8748.00,7.530376,25.05640,0.000040,24.041419,0.0006,1.387
8750.00,7.531519,25.05629,0.000040,24.041332,0.0006,1.387
8752.00,7.532149,25.05709,0.000040,24.041337,0.0006,1.387
8754.00,7.531778,25.05715,0.000041,24.041079,0.0006,1.387
8756.00,7.531522,25.05683,0.000040,24.041194,0.0006,1.386
8758.00,7.531519,25.05643,0.000039,24.041216,0.0006,1.387
8760.00,7.531791,25.05713,0.000041,24.042243,0.0006,1.386
8762.00,7.531748,25.05650,0.000041,24.041808,0.0006,1.387
8764.00,7.531610,25.05585,0.000040,24.041543,0.0006,1.387
8766.00,7.530281,25.05587,0.000040,24.041679,0.0006,1.387
8768.00,7.530432,25.05635,0.000040,24.041974,0.0006,1.387
8770.00,7.530235,25.05595,0.000041,24.041163,0.0006,1.387
8772.00,7.530181,25.05587,0.000040,24.041130,0.0006,1.387
8774.00,7.530200,25.05656,0.000038,24.040990,0.0006,1.387
8776.00,7.530396,25.05620,0.000040,24.041137,0.0005,1.387
8778.00,7.530787,25.05551,0.000040,24.040855,0.0005,1.388
8780.00,7.531541,25.05614,0.000040,24.041346,0.0006,1.387
8782.00,7.531619,25.05663,0.000040,24.040883,0.0006,1.387
8784.00,7.531924,25.05604,0.000038,24.041612,0.0006,1.388
8786.00,7.532938,25.05615,0.000038,24.041217,0.0006,1.387
8788.00,7.532283,25.05506,0.000040,24.041354,0.0006,1.387
8790.00,7.531835,25.05533,0.000039,24.041328,0.0006,1.387
8792.00,7.532313,25.05512,0.000039,24.041075,0.0005,1.387
8794.00,7.532351,25.05506,0.000039,24.041974,0.0006,1.387
8796.00,7.532801,25.05623,0.000040,24.041919,0.0006,1.387
8798.00,7.531980,25.05597,0.000041,24.041185,0.0006,1.387
8800.00,7.531533,25.05569,0.000039,24.040828,0.0006,1.388
8802.00,7.532231,25.05518,0.000038,24.041239,0.0006,1.387
8804.00,7.531676,25.05556,0.000040,24.041421,0.0006,1.387
8806.00,7.531007,25.05624,0.000040,24.041699,0.0006,1.387
8808.00,7.530360,25.05677,0.000041,24.040794,0.0006,1.387
8810.00,7.530297,25.05614,0.000042,24.041785,0.0006,1.388
8812.00,7.531395,25.05607,0.000040,24.041665,0.0006,1.388
8814.00,7.531889,25.05545,0.000040,24.041308,0.0006,1.387
8816.00,7.531164,25.05555,0.000041,24.041525,0.0006,1.387
8818.00,7.530937,25.05702,0.000040,24.041283,0.0006,1.388
8820.00,7.531195,25.05763,0.000041,24.041461,0.0006,1.388
8822.00,7.530910,25.05771,0.000041,24.041137,0.0006,1.387
8824.00,7.530606,25.05659,0.000039,24.041850,0.0006,1.387
8826.00,7.530253,25.05688,0.000040,24.041214,0.0006,1.387
8828.00,7.530144,25.05699,0.000039,24.041965,0.0006,1.388
8830.00,7.529614,25.05770,0.000039,24.041643,0.0006,1.388
8832.00,7.529461,25.05744,0.000038,24.041717,0.0006,1.387
8834.00,7.529118,25.05759,0.000039,24.041134,0.0006,1.388
8836.00,7.528560,25.05785,0.000039,24.041119,0.0006,1.387
8838.00,7.529385,25.05780,0.000041,24.041506,0.0006,1.387
8840.00,7.530452,25.05843,0.000040,24.041541,0.0006,1.387
8842.00,7.529908,25.05853,0.000040,24.041426,0.0006,1.388
8844.00,7.529711,25.05816,0.000040,24.041785,0.0006,1.388
8846.00,7.530114,25.05822,0.000039,24.041690,0.0006,1.388
8848.00,7.530249,25.05777,0.000038,24.042325,0.0006,1.388
8850.00,7.529734,25.05899,0.000040,24.040974,0.0006,1.388
8852.00,7.530307,25.05847,0.000041,24.041410,0.0006,1.387
8854.00,7.530950,25.05802,0.000040,24.041794,0.0006,1.388
8856.00,7.530943,25.05799,0.000040,24.041250,0.0006,1.388
8858.00,7.530939,25.05709,0.000041,24.041601,0.0006,1.388
8860.00,7.530699,25.05741,0.000039,24.041679,0.0006,1.389
8862.00,7.530266,25.05706,0.000038,24.041925,0.0006,1.388
8864.00,7.529389,25.05707,0.000038,24.041606,0.0006,1.389
8866.00,7.530661,25.05633,0.000041,24.041517,0.0006,1.388
8868.00,7.531606,25.05679,0.000040,24.041368,0.0006,1.388
8870.00,7.531517,25.05698,0.000039,24.040957,0.0006,1.388
8872.00,7.531281,25.05689,0.000041,24.041323,0.0006,1.388
8874.00,7.530283,25.05731,0.000039,24.042259,0.0006,1.388
8876.00,7.530203,25.05702,0.000040,24.041179,0.0006,1.388
8878.00,7.530435,25.05701,0.000040,24.041530,0.0006,1.388
8880.00,7.530807,25.05649,0.000039,24.040963,0.0005,1.388
8882.00,7.530675,25.05633,0.000041,24.041048,0.0006,1.388
8884.00,7.530685,25.05657,0.000039,24.041254,0.0006,1.388
8886.00,7.530592,25.05766,0.000040,24.040894,0.0005,1.388
8888.00,7.530672,25.05765,0.000039,24.040379,0.0005,1.388
8890.00,7.531073,25.05665,0.000039,24.041085,0.0006,1.389
8892.00,7.531232,25.05684,0.000040,24.040805,0.0006,1.388
8894.00,7.530343,25.05725,0.000039,24.041437,0.0006,1.388
8896.00,7.531632,25.05782,0.000040,24.041328,0.0006,1.389
8898.00,7.532057,25.05597,0.000040,24.041341,0.0006,1.388
8900.00,7.532786,25.05571,0.000040,24.041090,0.0006,1.388
8902.00,7.532050,25.05648,0.000040,24.041532,0.0006,1.388
8904.00,7.530979,25.05752,0.000040,24.041697,0.0006,1.388
8906.00,7.529598,25.05732,0.000041,24.042336,0.0006,1.388
8908.00,7.529064,25.05717,0.000040,24.042457,0.0006,1.388
8910.00,7.529265,25.05806,0.000041,24.041297,0.0006,1.388
8912.00,7.528638,25.05767,0.000040,24.041543,0.0006,1.388
8914.00,7.528842,25.05709,0.000040,24.041812,0.0006,1.388
8916.00,7.529223,25.05654,0.000041,24.041397,0.0006,1.389
8918.00,7.529729,25.05552,0.000041,24.041481,0.0006,1.388
8920.00,7.529609,25.05612,0.000040,24.042070,0.0006,1.388
8922.00,7.529074,25.05578,0.000041,24.041726,0.0006,1.388
8924.00,7.529469,25.05557,0.000040,24.041197,0.0006,1.389
8926.00,7.529462,25.05637,0.000040,24.041183,0.0006,1.389
8928.00,7.528764,25.05710,0.000040,24.042417,0.0006,1.388
8930.00,7.528729,25.05705,0.000040,24.041443,0.0006,1.388
8932.00,7.528697,25.05604,0.000039,24.042099,0.0006,1.389
8934.00,7.528924,25.05638,0.000040,24.041943,0.0006,1.389
8936.00,7.528450,25.05635,0.000040,24.040826,0.0006,1.389
8938.00,7.528686,25.05652,0.000041,24.041108,0.0006,1.389
8940.00,7.528730,25.05606,0.000041,24.041132,0.0006,1.389
8942.00,7.529059,25.05601,0.000040,24.042028,0.0006,1.388
8944.00,7.528204,25.05608,0.000039,24.041843,0.0006,1.389
8946.00,7.529482,25.05634,0.000039,24.041561,0.0006,1.389
8948.00,7.530288,25.05567,0.000039,24.041365,0.0006,1.389
8950.00,7.529869,25.05539,0.000040,24.041626,0.0006,1.389
8952.00,7.530160,25.05575,0.000042,24.041637,0.0006,1.388
8954.00,7.529232,25.05514,0.000040,24.041186,0.0006,1.388
8956.00,7.528599,25.05469,0.000041,24.042061,0.0006,1.389
8958.00,7.528803,25.05452,0.000042,24.042159,0.0006,1.389
8960.00,7.529629,25.05541,0.000041,24.041294,0.0006,1.389
8962.00,7.529709,25.05570,0.000040,24.041470,0.0006,1.389
8964.00,7.528973,25.05683,0.000040,24.041919,0.0006,1.389
8966.00,7.529024,25.05672,0.000040,24.042185,0.0006,1.389
8968.00,7.529770,25.05637,0.000041,24.041539,0.0006,1.389
8970.00,7.529469,25.05612,0.000040,24.041752,0.0006,1.388
8972.00,7.528893,25.05634,0.000039,24.040954,0.0006,1.389
8974.00,7.528783,25.05565,0.000039,24.041436,0.0006,1.390
8976.00,7.529847,25.05534,0.000040,24.040823,0.0006,1.389
8978.00,7.529403,25.05518,0.000041,24.041681,0.0006,1.389
8980.00,7.529762,25.05544,0.000040,24.041350,0.0006,1.390
8982.00,7.529971,25.05519,0.000040,24.041177,0.0006,1.390
8984.00,7.530399,25.05581,0.000040,24.041548,0.0006,1.389
8986.00,7.531656,25.05683,0.000040,24.041465,0.0006,1.388
8988.00,7.531368,25.05574,0.000041,24.041412,0.0007,1.389
8990.00,7.531612,25.05556,0.000040,24.042041,0.0006,1.390
8992.00,7.532027,25.05628,0.000040,24.041599,0.0006,1.389
8994.00,7.532698,25.05618,0.000041,24.042427,0.0006,1.388
8996.00,7.532213,25.05620,0.000041,24.042361,0.0006,1.388
8998.00,7.531206,25.05667,0.000040,24.041737,0.0006,1.389
9000.00,7.530851,25.05722,0.000040,24.041914,0.0006,1.389
9002.00,7.530424,25.05702,0.000041,24.041788,0.0006,1.389
9004.00,7.530143,25.05713,0.000041,24.041706,0.0006,1.389
@15,12.0000,24.0
9006.00,7.529880,25.05659,0.000041,24.041439,0.0006,1.389
9008.00,7.524616,25.05631,0.000040,24.041896,0.0006,1.388
9010.00,7.518498,25.05721,0.000041,24.041676,0.0006,1.388
9012.00,7.516013,25.05737,0.000041,24.041306,0.0006,1.388
9014.00,7.516393,25.05652,0.000042,24.041025,0.0006,1.389
9016.00,7.520085,25.05634,0.000042,24.042377,0.0006,1.390
9018.00,7.525406,25.05640,0.000040,24.041941,0.0006,1.389
9020.00,7.530594,25.05579,0.000039,24.041757,0.0006,1.390
9022.00,7.537268,25.05535,0.000040,24.041190,0.0006,1.389
9024.00,7.543624,25.05579,0.000039,24.041123,0.0006,1.391
9026.00,7.549290,25.05569,0.000039,24.041905,0.0006,1.391
9028.00,7.553330,25.05546,0.000039,24.041350,0.0006,1.391
9030.00,7.557785,25.05488,0.000039,24.042283,0.0006,1.390
9032.00,7.565995,25.05560,0.000039,24.041819,0.0006,1.390
9034.00,7.575348,25.05619,0.000039,24.041659,0.0006,1.391
9036.00,7.581958,25.05584,0.000038,24.041665,0.0006,1.392
9038.00,7.583580,25.05678,0.000039,24.041865,0.0006,1.391
9040.00,7.581045,25.05549,0.000039,24.041519,0.0006,1.391
9042.00,7.578092,25.05497,0.000041,24.041805,0.0006,1.390
9044.00,7.572163,25.05579,0.000041,24.041310,0.0006,1.390
9046.00,7.565086,25.05585,0.000040,24.041197,0.0006,1.390
9048.00,7.558172,25.05625,0.000042,24.041437,0.0006,1.389
9050.00,7.551750,25.05640,0.000041,24.041826,0.0006,1.389
9052.00,7.546450,25.05560,0.000042,24.041214,0.0006,1.390
9054.00,7.543144,25.05614,0.000041,24.041239,0.0006,1.390
9056.00,7.540715,25.05670,0.000041,24.041981,0.0006,1.390
9058.00,7.538477,25.05697,0.000041,24.041845,0.0006,1.390
9060.00,7.537103,25.05632,0.000041,24.041632,0.0006,1.390
9062.00,7.535787,25.05551,0.000041,24.041294,0.0006,1.390
9064.00,7.535212,25.05542,0.000042,24.041388,0.0006,1.390
9066.00,7.534753,25.05649,0.000042,24.041226,0.0006,1.390
9068.00,7.534453,25.05620,0.000041,24.042066,0.0006,1.390
9070.00,7.534842,25.05689,0.000039,24.042152,0.0006,1.390
9072.00,7.534799,25.05719,0.000040,24.041046,0.0007,1.390
9074.00,7.534221,25.05677,0.000041,24.041972,0.0006,1.389
9076.00,7.534514,25.05631,0.000041,24.041946,0.0006,1.390
9078.00,7.534031,25.05644,0.000041,24.042383,0.0006,1.390
9080.00,7.533123,25.05638,0.000040,24.042154,0.0006,1.390
9082.00,7.532350,25.05628,0.000040,24.041786,0.0006,1.390
9084.00,7.531269,25.05682,0.000040,24.041439,0.0006,1.390
9086.00,7.531468,25.05725,0.000040,24.041656,0.0006,1.390
9088.00,7.532094,25.05692,0.000041,24.041759,0.0006,1.390
9090.00,7.531994,25.05714,0.000041,24.041337,0.0006,1.390
9092.00,7.533051,25.05650,0.000040,24.041794,0.0006,1.390
9094.00,7.533420,25.05649,0.000041,24.041681,0.0006,1.390
9096.00,7.532761,25.05706,0.000040,24.041776,0.0006,1.390
9098.00,7.533848,25.05733,0.000039,24.041794,0.0006,1.391
9100.00,7.534534,25.05745,0.000041,24.042216,0.0006,1.390
9102.00,7.534982,25.05721,0.000040,24.041826,0.0006,1.390
9104.00,7.534550,25.05673,0.000039,24.041870,0.0006,1.390
9106.00,7.533963,25.05739,0.000040,24.041916,0.0006,1.390
9108.00,7.533892,25.05710,0.000041,24.041197,0.0006,1.390
9110.00,7.533734,25.05770,0.000041,24.041648,0.0006,1.390
9112.00,7.531393,25.05738,0.000040,24.042790,0.0006,1.390
9114.00,7.531225,25.05699,0.000041,24.041259,0.0006,1.390
9116.00,7.531311,25.05632,0.000041,24.041714,0.0006,1.390
9118.00,7.530751,25.05678,0.000040,24.041797,0.0006,1.390
9120.00,7.531271,25.05667,0.000041,24.041723,0.0006,1.390
9122.00,7.532708,25.05617,0.000041,24.041390,0.0006,1.390
9124.00,7.532335,25.05563,0.000041,24.041725,0.0006,1.390
9126.00,7.532803,25.05646,0.000041,24.042237,0.0007,1.390
9128.00,7.533160,25.05660,0.000040,24.041797,0.0007,1.390
9130.00,7.533369,25.05558,0.000041,24.041365,0.0007,1.390
9132.00,7.532997,25.05647,0.000041,24.042563,0.0006,1.390
9134.00,7.533439,25.05631,0.000040,24.042430,0.0006,1.390
9136.00,7.533143,25.05576,0.000041,24.041474,0.0006,1.390
9138.00,7.532827,25.05655,0.000041,24.041808,0.0006,1.390
9140.00,7.533811,25.05609,0.000040,24.041666,0.0006,1.390
9142.00,7.534047,25.05609,0.000041,24.042390,0.0006,1.391
9144.00,7.533653,25.05681,0.000041,24.041508,0.0006,1.390
9146.00,7.533548,25.05720,0.000041,24.042454,0.0006,1.390
9148.00,7.534047,25.05681,0.000040,24.042086,0.0006,1.390
9150.00,7.533930,25.05709,0.000041,24.041521,0.0006,1.390
9152.00,7.533195,25.05645,0.000040,24.042734,0.0006,1.390
9154.00,7.532300,25.05608,0.000041,24.041776,0.0006,1.391
9156.00,7.532471,25.05635,0.000040,24.041345,0.0006,1.390
9158.00,7.532505,25.05630,0.000040,24.041370,0.0006,1.390
9160.00,7.532997,25.05707,0.000041,24.041923,0.0006,1.391
9162.00,7.532684,25.05723,0.000041,24.042186,0.0007,1.391
9164.00,7.532194,25.05824,0.000041,24.041385,0.0006,1.391
9166.00,7.531720,25.05822,0.000040,24.041174,0.0006,1.390
9168.00,7.532204,25.05822,0.000041,24.042106,0.0006,1.391
9170.00,7.531559,25.05828,0.000040,24.041346,0.0005,1.391
9172.00,7.532048,25.05814,0.000040,24.042061,0.0006,1.391
9174.00,7.532082,25.05775,0.000041,24.041117,0.0006,1.390
9176.00,7.531772,25.05843,0.000040,24.042268,0.0006,1.390
9178.00,7.531320,25.05819,0.000040,24.041456,0.0006,1.391
9180.00,7.530473,25.05816,0.000040,24.042161,0.0006,1.391
9182.00,7.530998,25.05819,0.000041,24.041099,0.0006,1.391
9184.00,7.531857,25.05790,0.000040,24.041370,0.0006,1.391
9186.00,7.531508,25.05739,0.000040,24.041219,0.0006,1.390
9188.00,7.531191,25.05706,0.000040,24.041050,0.0006,1.390
9190.00,7.531318,25.05809,0.000039,24.041965,0.0006,1.390
9192.00,7.532536,25.05723,0.000040,24.041654,0.0006,1.390
9194.00,7.532031,25.05747,0.000040,24.041288,0.0006,1.390
9196.00,7.531232,25.05745,0.000040,24.041310,0.0006,1.390
9198.00,7.530818,25.05790,0.000040,24.041017,0.0006,1.391
9200.00,7.531436,25.05780,0.000040,24.041785,0.0006,1.392
9202.00,7.532232,25.05747,0.000040,24.041379,0.0006,1.391
9204.00,7.531775,25.05721,0.000039,24.041817,0.0006,1.391
9206.00,7.531481,25.05676,0.000040,24.041785,0.0006,1.391
9208.00,7.530788,25.05730,0.000040,24.041483,0.0006,1.391
9210.00,7.530250,25.05755,0.000041,24.041308,0.0006,1.390
9212.00,7.531014,25.05681,0.000041,24.041759,0.0006,1.390
9214.00,7.531013,25.05715,0.000042,24.042077,0.0006,1.390
9216.00,7.530054,25.05733,0.000041,24.041408,0.0006,1.390
9218.00,7.529284,25.05740,0.000040,24.041696,0.0006,1.390
9220.00,7.529944,25.05800,0.000041,24.041897,0.0006,1.391
9222.00,7.531012,25.05758,0.000039,24.042172,0.0006,1.392
9224.00,7.530945,25.05765,0.000039,24.041745,0.0006,1.390
9226.00,7.532153,25.05757,0.000040,24.041581,0.0006,1.391
9228.00,7.532995,25.05718,0.000040,24.041446,0.0006,1.391
9230.00,7.532485,25.05728,0.000041,24.041985,0.0006,1.391
9232.00,7.532833,25.05715,0.000041,24.041925,0.0006,1.390
9234.00,7.533779,25.05739,0.000041,24.041365,0.0006,1.391
9236.00,7.533300,25.05721,0.000040,24.041416,0.0006,1.391
9238.00,7.533210,25.05685,0.000042,24.042172,0.0006,1.391
9240.00,7.532813,25.05739,0.000041,24.041377,0.0006,1.391
9242.00,7.532840,25.05765,0.000040,24.042237,0.0006,1.391
9244.00,7.532507,25.05778,0.000041,24.040783,0.0006,1.391
9246.00,7.531969,25.05771,0.000040,24.041414,0.0006,1.391
9248.00,7.531349,25.05730,0.000040,24.041912,0.0006,1.391
9250.00,7.530853,25.05796,0.000040,24.041836,0.0006,1.390
9252.00,7.531753,25.05708,0.000041,24.041416,0.0006,1.391
9254.00,7.531722,25.05682,0.000040,24.041957,0.0006,1.391
9256.00,7.530111,25.05718,0.000042,24.042099,0.0006,1.391
9258.00,7.530443,25.05712,0.000041,24.042166,0.0006,1.391
9260.00,7.531226,25.05792,0.000039,24.041754,0.0006,1.391
9262.00,7.531133,25.05774,0.000039,24.041848,0.0006,1.391
9264.00,7.529913,25.05870,0.000040,24.042168,0.0006,1.391
9266.00,7.529673,25.05785,0.000039,24.041817,0.0006,1.391
9268.00,7.530333,25.05688,0.000039,24.041521,0.0006,1.391
9270.00,7.530629,25.05717,0.000041,24.041337,0.0006,1.391
9272.00,7.530448,25.05669,0.000041,24.041356,0.0006,1.391
9274.00,7.530217,25.05702,0.000039,24.042694,0.0005,1.391
9276.00,7.530052,25.05734,0.000040,24.041819,0.0005,1.391
9278.00,7.530418,25.05676,0.000040,24.040923,0.0006,1.392
9280.00,7.530471,25.05716,0.000040,24.042105,0.0006,1.391
9282.00,7.529769,25.05699,0.000041,24.041668,0.0006,1.391
9284.00,7.530300,25.05682,0.000040,24.041445,0.0006,1.392
9286.00,7.530660,25.05633,0.000040,24.042237,0.0006,1.391
9288.00,7.530690,25.05659,0.000041,24.041905,0.0006,1.391
9290.00,7.529763,25.05619,0.000040,24.041710,0.0006,1.391
9292.00,7.529955,25.05642,0.000040,24.042005,0.0006,1.392
9294.00,7.530651,25.05708,0.000041,24.041377,0.0006,1.391
9296.00,7.530413,25.05728,0.000039,24.041101,0.0006,1.392
9298.00,7.531176,25.05664,0.000041,24.041403,0.0006,1.391
9300.00,7.530884,25.05649,0.000040,24.041999,0.0006,1.391
9302.00,7.531114,25.05704,0.000040,24.041756,0.0006,1.392
9304.00,7.530812,25.05687,0.000039,24.042267,0.0006,1.391
9306.00,7.531208,25.05610,0.000040,24.041870,0.0006,1.391
9308.00,7.531772,25.05599,0.000039,24.042014,0.0006,1.392
9310.00,7.531353,25.05606,0.000040,24.041932,0.0006,1.392
9312.00,7.531515,25.05613,0.000040,24.041803,0.0006,1.392
9314.00,7.531682,25.05626,0.000041,24.040766,0.0006,1.392
9316.00,7.530399,25.05756,0.000040,24.042359,0.0006,1.392
9318.00,7.530005,25.05632,0.000040,24.042206,0.0006,1.391
9320.00,7.529914,25.05639,0.000041,24.042441,0.0006,1.392
9322.00,7.530866,25.05645,0.000040,24.041270,0.0006,1.391
9324.00,7.530203,25.05677,0.000041,24.041341,0.0006,1.391
9326.00,7.529692,25.05641,0.000040,24.041556,0.0006,1.392
9328.00,7.528598,25.05642,0.000039,24.041801,0.0006,1.391
9330.00,7.528708,25.05591,0.000041,24.041246,0.0006,1.391
9332.00,7.529324,25.05587,0.000041,24.041663,0.0006,1.392
9334.00,7.528961,25.05655,0.000041,24.041903,0.0006,1.391
9336.00,7.528967,25.05633,0.000042,24.041572,0.0006,1.391
9338.00,7.529150,25.05705,0.000041,24.041772,0.0006,1.392
9340.00,7.529407,25.05647,0.000041,24.041525,0.0006,1.392
9342.00,7.529919,25.05638,0.000041,24.041321,0.0006,1.391
9344.00,7.529791,25.05694,0.000041,24.041325,0.0006,1.391
9346.00,7.530528,25.05655,0.000041,24.041685,0.0006,1.392
9348.00,7.531506,25.05595,0.000040,24.043354,0.0006,1.391
9350.00,7.532033,25.05575,0.000041,24.042134,0.0006,1.391
9352.00,7.531020,25.05580,0.000041,24.041934,0.0006,1.392
9354.00,7.530505,25.05576,0.000040,24.041717,0.0006,1.392
9356.00,7.531469,25.05565,0.000041,24.041528,0.0006,1.391
9358.00,7.532104,25.05658,0.000041,24.042363,0.0005,1.391
9360.00,7.532544,25.05618,0.000040,24.041159,0.0006,1.392
9362.00,7.531489,25.05566,0.000039,24.040783,0.0006,1.392
9364.00,7.530400,25.05613,0.000040,24.041883,0.0006,1.391
9366.00,7.529874,25.05506,0.000041,24.041517,0.0005,1.391
9368.00,7.529284,25.05570,0.000040,24.041228,0.0006,1.391
9370.00,7.529135,25.05610,0.000043,24.041550,0.0006,1.391
9372.00,7.530214,25.05561,0.000040,24.042501,0.0006,1.392
9374.00,7.531089,25.05671,0.000040,24.042407,0.0006,1.392
9376.00,7.530564,25.05751,0.000040,24.041448,0.0006,1.392
9378.00,7.530092,25.05703,0.000040,24.041894,0.0006,1.391
9380.00,7.530195,25.05702,0.000040,24.041641,0.0006,1.391
9382.00,7.530808,25.05783,0.000040,24.041328,0.0006,1.391
9384.00,7.530319,25.05797,0.000039,24.041637,0.0006,1.392
9386.00,7.531386,25.05789,0.000040,24.041534,0.0006,1.392
9388.00,7.531944,25.05739,0.000040,24.041441,0.0006,1.392
9390.00,7.530527,25.05816,0.000040,24.041710,0.0006,1.392
9392.00,7.530165,25.05719,0.000040,24.041821,0.0006,1.391
9394.00,7.530319,25.05751,0.000040,24.041806,0.0006,1.392
9396.00,7.530846,25.05721,0.000039,24.042230,0.0006,1.392
9398.00,7.530116,25.05679,0.000040,24.040957,0.0005,1.391
9400.00,7.529872,25.05716,0.000041,24.040595,0.0006,1.391
9402.00,7.530025,25.05693,0.000041,24.042150,0.0006,1.392
9404.00,7.529495,25.05780,0.000039,24.042597,0.0006,1.392
9406.00,7.529093,25.05827,0.000038,24.042872,0.0005,1.392
9408.00,7.528724,25.05777,0.000041,24.042859,0.0005,1.392
9410.00,7.528379,25.05777,0.000040,24.042005,0.0006,1.392
9412.00,7.528486,25.05866,0.000039,24.042363,0.0006,1.392
9414.00,7.528969,25.05733,0.000040,24.041396,0.0006,1.391
9416.00,7.529670,25.05728,0.000042,24.042105,0.0006,1.391
9418.00,7.529670,25.05811,0.000040,24.041739,0.0006,1.392
9420.00,7.529707,25.05781,0.000041,24.041452,0.0006,1.392
9422.00,7.530038,25.05839,0.000040,24.041281,0.0006,1.392
9424.00,7.529797,25.05788,0.000039,24.041421,0.0006,1.392
9426.00,7.529626,25.05734,0.000039,24.041761,0.0006,1.392
9428.00,7.529687,25.05729,0.000040,24.041623,0.0006,1.392
9430.00,7.529004,25.05849,0.000040,24.041421,0.0006,1.393
9432.00,7.529135,25.05867,0.000040,24.041936,0.0006,1.392
9434.00,7.529508,25.05753,0.000039,24.042048,0.0006,1.392
9436.00,7.529076,25.05789,0.000041,24.042132,0.0006,1.391
9438.00,7.529315,25.05760,0.000040,24.042448,0.0006,1.392
9440.00,7.529101,25.05824,0.000041,24.041217,0.0006,1.392
9442.00,7.528384,25.05803,0.000041,24.040746,0.0006,1.392
9444.00,7.528100,25.05758,0.000040,24.041650,0.0006,1.391
9446.00,7.528988,25.05708,0.000042,24.042572,0.0006,1.391
9448.00,7.528490,25.05726,0.000041,24.041894,0.0007,1.392
9450.00,7.528571,25.05751,0.000040,24.041703,0.0006,1.392
9452.00,7.529728,25.05781,0.000040,24.041728,0.0006,1.392
9454.00,7.529576,25.05668,0.000042,24.041034,0.0006,1.391
9456.00,7.530311,25.05726,0.000040,24.042077,0.0006,1.392
9458.00,7.530009,25.05756,0.000040,24.041512,0.0006,1.392
9460.00,7.529019,25.05735,0.000040,24.041434,0.0006,1.392
9462.00,7.528481,25.05699,0.000040,24.042001,0.0006,1.391
9464.00,7.529971,25.05775,0.000039,24.041426,0.0006,1.392
9466.00,7.530261,25.05761,0.000039,24.041726,0.0006,1.392
9468.00,7.529280,25.05674,0.000040,24.041736,0.0006,1.392
9470.00,7.529156,25.05704,0.000040,24.041210,0.0006,1.392
9472.00,7.529106,25.05767,0.000041,24.041605,0.0006,1.391
9474.00,7.529812,25.05730,0.000040,24.041556,0.0005,1.391
9476.00,7.529869,25.05691,0.000041,24.041101,0.0006,1.392
9478.00,7.530449,25.05701,0.000040,24.041348,0.0006,1.392
9480.00,7.531827,25.05716,0.000042,24.041283,0.0006,1.391
9482.00,7.531453,25.05651,0.000040,24.042248,0.0006,1.392
9484.00,7.530592,25.05729,0.000040,24.042030,0.0005,1.391
9486.00,7.529584,25.05674,0.000040,24.041581,0.0006,1.391
9488.00,7.528401,25.05703,0.000039,24.042237,0.0006,1.391
9490.00,7.528107,25.05711,0.000039,24.041705,0.0006,1.392
9492.00,7.528110,25.05786,0.000040,24.041386,0.0005,1.391
9494.00,7.528274,25.05737,0.000039,24.041217,0.0006,1.392
9496.00,7.528887,25.05713,0.000039,24.042039,0.0006,1.392
9498.00,7.529452,25.05728,0.000041,24.041332,0.0006,1.392
9500.00,7.528829,25.05677,0.000040,24.041185,0.0006,1.392
9502.00,7.528440,25.05662,0.000039,24.041290,0.0005,1.392
9504.00,7.529509,25.05678,0.000039,24.041905,0.0006,1.391
9506.00,7.529866,25.05702,0.000039,24.041736,0.0006,1.391
9508.00,7.530316,25.05704,0.000040,24.042257,0.0006,1.392
9510.00,7.529172,25.05815,0.000040,24.042139,0.0006,1.392
9512.00,7.528341,25.05728,0.000040,24.040841,0.0006,1.392
9514.00,7.528267,25.05718,0.000039,24.041148,0.0006,1.392
9516.00,7.529096,25.05918,0.000039,24.041816,0.0006,1.392
9518.00,7.529622,25.05885,0.000040,24.041606,0.0006,1.391
9520.00,7.529411,25.05849,0.000040,24.040890,0.0006,1.392
9522.00,7.527691,25.05834,0.000040,24.041212,0.0006,1.391
9524.00,7.527576,25.05910,0.000039,24.040848,0.0006,1.392
9526.00,7.527709,25.05834,0.000039,24.042034,0.0006,1.391
9528.00,7.529083,25.05853,0.000041,24.041277,0.0006,1.392
9530.00,7.529456,25.05876,0.000040,24.040603,0.0006,1.391
9532.00,7.528738,25.05832,0.000038,24.041946,0.0006,1.392
9534.00,7.528932,25.05809,0.000039,24.041294,0.0006,1.391
9536.00,7.528737,25.05849,0.000040,24.040312,0.0006,1.391
9538.00,7.528549,25.05867,0.000040,24.041230,0.0006,1.392
9540.00,7.528374,25.05890,0.000040,24.041230,0.0006,1.392
9542.00,7.527965,25.05844,0.000039,24.041592,0.0006,1.392
9544.00,7.527977,25.05801,0.000040,24.042097,0.0006,1.392
9546.00,7.529192,25.05792,0.000039,24.041348,0.0006,1.391
9548.00,7.529195,25.05883,0.000040,24.041646,0.0006,1.391
9550.00,7.528400,25.05800,0.000040,24.040785,0.0006,1.392
9552.00,7.527266,25.05811,0.000039,24.041737,0.0006,1.392
9554.00,7.527633,25.05741,0.000040,24.040455,0.0006,1.391
9556.00,7.528477,25.05702,0.000040,24.041452,0.0006,1.392
9558.00,7.528585,25.05728,0.000039,24.041556,0.0007,1.392
9560.00,7.528468,25.05774,0.000039,24.040721,0.0006,1.392
9562.00,7.529017,25.05812,0.000039,24.041239,0.0006,1.391
9564.00,7.529930,25.05811,0.000041,24.041770,0.0006,1.391
9566.00,7.529478,25.05803,0.000040,24.041370,0.0006,1.391
9568.00,7.530666,25.05846,0.000040,24.041177,0.0005,1.391
9570.00,7.530937,25.05901,0.000039,24.041526,0.0005,1.391
9572.00,7.531198,25.05840,0.000039,24.041206,0.0006,1.392
9574.00,7.531387,25.05820,0.000039,24.041379,0.0006,1.392
9576.00,7.531226,25.05909,0.000039,24.042592,0.0006,1.392
9578.00,7.530697,25.05801,0.000039,24.041923,0.0006,1.393
9580.00,7.530268,25.05691,0.000039,24.041608,0.0006,1.391
9582.00,7.529874,25.05737,0.000040,24.041366,0.0006,1.391
9584.00,7.529533,25.05709,0.000041,24.041485,0.0006,1.391
9586.00,7.530180,25.05673,0.000041,24.041085,0.0006,1.392
9588.00,7.531110,25.05753,0.000040,24.041732,0.0006,1.392
9590.00,7.529606,25.05706,0.000039,24.041992,0.0006,1.392
9592.00,7.529306,25.05750,0.000039,24.041688,0.0005,1.391
9594.00,7.529529,25.05851,0.000040,24.041530,0.0006,1.392
9596.00,7.528441,25.05830,0.000041,24.041839,0.0006,1.392
9598.00,7.528495,25.05832,0.000039,24.041330,0.0006,1.392
9600.00,7.528208,25.05809,0.000039,24.041334,0.0006,1.392
9602.00,7.527833,25.05740,0.000040,24.041266,0.0006,1.391
9604.00,7.527787,25.05758,0.000041,24.041879,0.0006,1.391
@16,12.0000,24.0
9606.00,7.526856,25.05746,0.000039,24.041634,0.0006,1.392
9608.00,7.521945,25.05733,0.000040,24.041028,0.0006,1.391
9610.00,7.515650,25.05754,0.000041,24.041434,0.0006,1.390
9612.00,7.512512,25.05734,0.000043,24.041643,0.0006,1.390
9614.00,7.513618,25.05737,0.000041,24.041294,0.0006,1.390
9616.00,7.517103,25.05721,0.000040,24.041468,0.0005,1.391
9618.00,7.522412,25.05744,0.000040,24.041772,0.0006,1.392
9620.00,7.527804,25.05793,0.000038,24.041597,0.0006,1.392
9622.00,7.534231,25.05823,0.000039,24.041945,0.0006,1.392
9624.00,7.540099,25.05739,0.000040,24.041843,0.0006,1.392
9626.00,7.546322,25.05704,0.000039,24.041406,0.0006,1.392
9628.00,7.551394,25.05654,0.000041,24.041754,0.0006,1.392
9630.00,7.555713,25.05713,0.000039,24.041003,0.0006,1.392
9632.00,7.562264,25.05684,0.000039,24.041921,0.0006,1.393
9634.00,7.570658,25.05652,0.000038,24.041908,0.0006,1.394
9636.00,7.576303,25.05591,0.000040,24.041725,0.0006,1.393
9638.00,7.577358,25.05617,0.000038,24.042005,0.0006,1.393
9640.00,7.574641,25.05665,0.000038,24.041339,0.0006,1.392
9642.00,7.570251,25.05712,0.000041,24.040855,0.0006,1.392
9644.00,7.565242,25.05710,0.000040,24.041550,0.0006,1.391
9646.00,7.559300,25.05693,0.000042,24.041837,0.0006,1.391
9648.00,7.553444,25.05769,0.000040,24.041566,0.0006,1.391
9650.00,7.548704,25.05722,0.000040,24.041217,0.0006,1.392
9652.00,7.545189,25.05725,0.000042,24.041421,0.0005,1.391
9654.00,7.542680,25.05796,0.000041,24.041372,0.0006,1.391
9656.00,7.539998,25.05858,0.000041,24.041879,0.0006,1.391
9658.00,7.535886,25.05762,0.000041,24.041730,0.0005,1.391
9660.00,7.534171,25.05762,0.000040,24.041354,0.0006,1.391
9662.00,7.533742,25.05748,0.000041,24.041543,0.0006,1.391
9664.00,7.533034,25.05738,0.000040,24.042356,0.0006,1.391
9666.00,7.532470,25.05726,0.000040,24.042116,0.0006,1.391
9668.00,7.532722,25.05717,0.000039,24.041061,0.0006,1.391
9670.00,7.532087,25.05780,0.000040,24.041934,0.0006,1.391
9672.00,7.530839,25.05889,0.000040,24.040690,0.0005,1.391
9674.00,7.531108,25.05847,0.000039,24.041572,0.0005,1.390
9676.00,7.530076,25.05833,0.000039,24.041350,0.0006,1.391
9678.00,7.529004,25.05984,0.000039,24.041490,0.0006,1.391
9680.00,7.529153,25.05991,0.000040,24.041461,0.0006,1.391
9682.00,7.529249,25.05976,0.000040,24.042256,0.0006,1.392
9684.00,7.530016,25.05943,0.000039,24.041923,0.0006,1.391
9686.00,7.530466,25.05914,0.000040,24.041666,0.0006,1.391
9688.00,7.530488,25.05929,0.000040,24.041714,0.0006,1.391
9690.00,7.530686,25.05873,0.000040,24.041132,0.0006,1.391
9692.00,7.531973,25.05840,0.000040,24.041037,0.0006,1.391
9694.00,7.533046,25.05795,0.000039,24.041485,0.0006,1.391
9696.00,7.534005,25.05892,0.000039,24.041808,0.0006,1.391
9698.00,7.534373,25.05951,0.000039,24.041823,0.0006,1.391
9700.00,7.534259,25.06013,0.000040,24.041554,0.0006,1.391
9702.00,7.533058,25.06023,0.000040,24.041403,0.0005,1.391
9704.00,7.533266,25.05984,0.000040,24.041546,0.0006,1.391
9706.00,7.533263,25.05978,0.000039,24.041683,0.0006,1.392
9708.00,7.531660,25.06008,0.000039,24.041326,0.0005,1.391
9710.00,7.530727,25.05899,0.000040,24.041472,0.0006,1.391
9712.00,7.530702,25.05921,0.000040,24.041799,0.0006,1.391
9714.00,7.530593,25.05912,0.000040,24.042094,0.0005,1.391
9716.00,7.529929,25.05884,0.000040,24.040650,0.0006,1.391
9718.00,7.529117,25.05804,0.000039,24.040845,0.0006,1.391
9720.00,7.529133,25.05786,0.000041,24.041541,0.0005,1.391
9722.00,7.529195,25.05788,0.000040,24.041619,0.0005,1.391
9724.00,7.530062,25.05744,0.000039,24.041106,0.0006,1.392
9726.00,7.530293,25.05740,0.000038,24.040890,0.0006,1.391
9728.00,7.530553,25.05846,0.000040,24.041857,0.0006,1.391
9730.00,7.531115,25.05848,0.000040,24.041357,0.0006,1.390
9732.00,7.531866,25.05851,0.000040,24.040932,0.0005,1.391
9734.00,7.531693,25.05820,0.000040,24.040479,0.0006,1.390
9736.00,7.531966,25.05826,0.000039,24.041121,0.0006,1.391
9738.00,7.531488,25.05851,0.000039,24.041957,0.0006,1.391
9740.00,7.531500,25.05838,0.000039,24.041956,0.0006,1.391
9742.00,7.531717,25.05802,0.000038,24.041503,0.0005,1.391
9744.00,7.531208,25.05943,0.000040,24.041970,0.0006,1.390
9746.00,7.531084,25.05942,0.000040,24.040999,0.0006,1.390
9748.00,7.530548,25.05977,0.000040,24.041256,0.0006,1.391
9750.00,7.529716,25.06018,0.000041,24.041679,0.0005,1.390
9752.00,7.528888,25.05969,0.000041,24.041719,0.0005,1.390
9754.00,7.528290,25.05991,0.000040,24.041114,0.0006,1.391
9756.00,7.528303,25.05895,0.000040,24.041554,0.0006,1.391
9758.00,7.527499,25.05856,0.000039,24.041516,0.0006,1.391
9760.00,7.527283,25.05917,0.000040,24.041450,0.0006,1.390
9762.00,7.526725,25.05958,0.000040,24.041346,0.0006,1.390
9764.00,7.526060,25.05849,0.000039,24.041516,0.0006,1.391
9766.00,7.526873,25.05836,0.000039,24.041590,0.0006,1.391
9768.00,7.527383,25.05848,0.000039,24.041423,0.0005,1.390
9770.00,7.527481,25.05775,0.000039,24.041525,0.0006,1.390
9772.00,7.528209,25.05759,0.000040,24.041261,0.0006,1.390
9774.00,7.529006,25.05764,0.000039,24.040792,0.0006,1.390
9776.00,7.528932,25.05783,0.000040,24.041494,0.0006,1.391
9778.00,7.528427,25.05738,0.000040,24.041121,0.0005,1.391
9780.00,7.528162,25.05701,0.000039,24.041008,0.0005,1.390
9782.00,7.528283,25.05668,0.000040,24.041410,0.0006,1.391
9784.00,7.528166,25.05604,0.000040,24.041481,0.0006,1.390
9786.00,7.529020,25.05668,0.000039,24.042276,0.0006,1.390
9788.00,7.529840,25.05751,0.000040,24.040697,0.0006,1.390
9790.00,7.530244,25.05733,0.000038,24.041410,0.0006,1.391
9792.00,7.529166,25.05701,0.000039,24.041348,0.0006,1.390
9794.00,7.527876,25.05751,0.000040,24.041632,0.0006,1.390
9796.00,7.528070,25.05707,0.000040,24.041452,0.0005,1.390
9798.00,7.528783,25.05641,0.000040,24.041408,0.0005,1.390
9800.00,7.528668,25.05715,0.000039,24.041999,0.0005,1.391
9802.00,7.529186,25.05750,0.000041,24.041406,0.0006,1.391
9804.00,7.528603,25.05707,0.000039,24.041565,0.0006,1.390
9806.00,7.528690,25.05669,0.000040,24.041714,0.0006,1.390
9808.00,7.528751,25.05664,0.000040,24.041646,0.0006,1.390
9810.00,7.529602,25.05720,0.000040,24.041677,0.0006,1.390
9812.00,7.529442,25.05793,0.000038,24.041308,0.0006,1.390
9814.00,7.528410,25.05721,0.000039,24.041712,0.0006,1.391
9816.00,7.528009,25.05760,0.000038,24.041350,0.0005,1.390
9818.00,7.528305,25.05751,0.000039,24.041514,0.0006,1.390
9820.00,7.528733,25.05794,0.000039,24.041396,0.0005,1.390
9822.00,7.529161,25.05797,0.000039,24.041228,0.0006,1.390
9824.00,7.529606,25.05803,0.000040,24.041314,0.0006,1.390
9826.00,7.530218,25.05876,0.000038,24.041670,0.0006,1.390
9828.00,7.529831,25.05859,0.000038,24.041001,0.0006,1.390
9830.00,7.529286,25.05878,0.000039,24.041583,0.0006,1.390
9832.00,7.528988,25.05870,0.000039,24.041254,0.0006,1.390
9834.00,7.528476,25.05808,0.000038,24.041350,0.0005,1.390
9836.00,7.528129,25.05899,0.000038,24.041592,0.0005,1.390
9838.00,7.527868,25.05876,0.000040,24.041925,0.0006,1.390
9840.00,7.527602,25.05912,0.000039,24.041805,0.0006,1.390
9842.00,7.526931,25.05906,0.000039,24.042065,0.0006,1.390
9844.00,7.528026,25.05853,0.000040,24.041716,0.0005,1.390
9846.00,7.527395,25.05924,0.000038,24.041525,0.0006,1.390
9848.00,7.527023,25.05912,0.000039,24.040561,0.0006,1.390
9850.00,7.526601,25.05776,0.000039,24.041503,0.0006,1.391
9852.00,7.526170,25.05810,0.000039,24.041023,0.0006,1.390
9854.00,7.526026,25.05864,0.000039,24.041888,0.0006,1.390
9856.00,7.524298,25.05851,0.000040,24.042019,0.0005,1.390
9858.00,7.525120,25.05846,0.000041,24.041083,0.0005,1.389
9860.00,7.525438,25.05875,0.000040,24.041899,0.0006,1.390
9862.00,7.525385,25.05837,0.000039,24.041486,0.0005,1.390
9864.00,7.525295,25.05776,0.000039,24.041461,0.0005,1.389
9866.00,7.527997,25.05753,0.000039,24.041916,0.0006,1.390
9868.00,7.528770,25.05764,0.000040,24.041641,0.0005,1.390
9870.00,7.528483,25.05804,0.000040,24.041785,0.0005,1.390
9872.00,7.527444,25.05710,0.000040,24.041339,0.0006,1.390
9874.00,7.527347,25.05749,0.000039,24.041781,0.0005,1.390
9876.00,7.527030,25.05788,0.000040,24.042096,0.0006,1.390
9878.00,7.527119,25.05721,0.000040,24.041466,0.0006,1.390
9880.00,7.527692,25.05735,0.000039,24.041381,0.0005,1.390
9882.00,7.526809,25.05741,0.000039,24.040608,0.0006,1.389
9884.00,7.526491,25.05636,0.000040,24.041141,0.0005,1.389
9886.00,7.526941,25.05663,0.000039,24.041303,0.0006,1.390
9888.00,7.527493,25.05640,0.000039,24.041070,0.0006,1.390
9890.00,7.528328,25.05684,0.000038,24.041568,0.0006,1.390
9892.00,7.527689,25.05645,0.000038,24.041077,0.0006,1.390
9894.00,7.527194,25.05713,0.000037,24.041221,0.0006,1.390
9896.00,7.527014,25.05686,0.000039,24.041368,0.0005,1.389
9898.00,7.527067,25.05648,0.000039,24.040885,0.0005,1.389
9900.00,7.526835,25.05715,0.000040,24.041403,0.0006,1.389
9902.00,7.526115,25.05749,0.000039,24.041843,0.0006,1.389
9904.00,7.527835,25.05725,0.000040,24.041486,0.0005,1.389
9906.00,7.528137,25.05676,0.000040,24.041645,0.0005,1.389
9908.00,7.528623,25.05693,0.000041,24.041723,0.0006,1.390
9910.00,7.529218,25.05690,0.000039,24.041445,0.0006,1.390
9912.00,7.529860,25.05715,0.000039,24.041345,0.0005,1.390
9914.00,7.529733,25.05825,0.000040,24.042225,0.0005,1.389
9916.00,7.528536,25.05843,0.000039,24.041212,0.0006,1.390
9918.00,7.527864,25.05856,0.000040,24.041386,0.0005,1.389
9920.00,7.528202,25.05774,0.000039,24.040808,0.0005,1.390
9922.00,7.528141,25.05769,0.000038,24.041301,0.0005,1.389
9924.00,7.527818,25.05705,0.000037,24.041236,0.0005,1.390
9926.00,7.527098,25.05785,0.000038,24.041008,0.0006,1.390
9928.00,7.526337,25.05748,0.000038,24.040659,0.0006,1.389
9930.00,7.525154,25.05878,0.000040,24.041597,0.0006,1.389
9932.00,7.524248,25.05912,0.000039,24.040401,0.0005,1.390
9934.00,7.524561,25.05971,0.000039,24.040926,0.0005,1.390
9936.00,7.525474,25.05932,0.000038,24.041161,0.0005,1.390
9938.00,7.526660,25.05960,0.000037,24.041339,0.0006,1.390
9940.00,7.526941,25.05957,0.000039,24.041770,0.0006,1.389
9942.00,7.527290,25.05924,0.000039,24.041148,0.0006,1.389
9944.00,7.527557,25.05942,0.000039,24.040814,0.0005,1.389
9946.00,7.527539,25.05981,0.000039,24.040675,0.0006,1.390
9948.00,7.528684,25.05917,0.000037,24.041101,0.0005,1.389
9950.00,7.528719,25.05894,0.000038,24.040594,0.0006,1.390
9952.00,7.528358,25.05900,0.000038,24.040750,0.0005,1.389
9954.00,7.528251,25.05908,0.000039,24.040877,0.0006,1.389
9956.00,7.527979,25.05868,0.000038,24.040830,0.0006,1.390
9958.00,7.527305,25.05847,0.000038,24.041757,0.0005,1.389
9960.00,7.528140,25.05833,0.000038,24.041246,0.0005,1.389
9962.00,7.528441,25.05823,0.000037,24.041516,0.0006,1.389
9964.00,7.526732,25.05894,0.000040,24.041401,0.0005,1.389
9966.00,7.526740,25.05928,0.000039,24.040865,0.0006,1.388
9968.00,7.528166,25.05930,0.000039,24.040910,0.0006,1.389
9970.00,7.528119,25.05882,0.000039,24.040917,0.0005,1.390
9972.00,7.527547,25.05814,0.000040,24.041392,0.0005,1.389
9974.00,7.527154,25.05809,0.000038,24.041119,0.0005,1.389
9976.00,7.526362,25.05914,0.000039,24.041436,0.0005,1.389
9978.00,7.527163,25.05956,0.000038,24.040981,0.0005,1.389
9980.00,7.527371,25.05879,0.000038,24.041539,0.0006,1.389
9982.00,7.526625,25.05877,0.000038,24.040394,0.0005,1.390
9984.00,7.527207,25.05996,0.000037,24.041266,0.0005,1.390
9986.00,7.527408,25.05994,0.000037,24.040854,0.0005,1.389
9988.00,7.526973,25.06051,0.000038,24.040897,0.0005,1.389
9990.00,7.526163,25.06023,0.000040,24.041405,0.0005,1.389
9992.00,7.526664,25.05950,0.000040,24.041505,0.0005,1.388
9994.00,7.527008,25.05981,0.000040,24.041466,0.0005,1.389
9996.00,7.527465,25.05918,0.000039,24.041345,0.0005,1.388
9998.00,7.527548,25.05890,0.000040,24.041721,0.0005,1.388
10000.00,7.527340,25.05944,0.000041,24.041350,0.0006,1.389
10002.00,7.527155,25.05927,0.000039,24.041101,0.0005,1.389
10004.00,7.526349,25.05841,0.000038,24.041376,0.0005,1.389
10006.00,7.527114,25.05831,0.000039,24.041083,0.0005,1.389
10008.00,7.526443,25.05911,0.000039,24.041485,0.0006,1.389
10010.00,7.527711,25.05832,0.000039,24.041446,0.0005,1.389
10012.00,7.527693,25.05903,0.000038,24.040646,0.0006,1.389
10014.00,7.527916,25.05928,0.000038,24.041165,0.0005,1.389
10016.00,7.527701,25.05928,0.000038,24.040943,0.0006,1.388
10018.00,7.527370,25.05867,0.000039,24.041356,0.0005,1.389
10020.00,7.527024,25.05888,0.000038,24.041565,0.0006,1.388
10022.00,7.526491,25.05952,0.000039,24.040374,0.0005,1.388
10024.00,7.526173,25.05984,0.000039,24.040739,0.0005,1.388
10026.00,7.524906,25.05935,0.000039,24.041115,0.0005,1.388
10028.00,7.524522,25.05849,0.000040,24.041265,0.0005,1.388
10030.00,7.525192,25.05800,0.000039,24.041485,0.0005,1.389
10032.00,7.524573,25.05870,0.000039,24.041228,0.0005,1.388
10034.00,7.524179,25.05854,0.000040,24.041163,0.0005,1.388
10036.00,7.524159,25.05808,0.000039,24.041163,0.0005,1.388
10038.00,7.524463,25.05802,0.000040,24.041214,0.0005,1.388
10040.00,7.524927,25.05765,0.000041,24.040901,0.0005,1.388
10042.00,7.525855,25.05743,0.000041,24.040850,0.0006,1.388
10044.00,7.526589,25.05728,0.000039,24.041501,0.0006,1.389
10046.00,7.526352,25.05755,0.000039,24.041294,0.0005,1.388
10048.00,7.527102,25.05837,0.000038,24.041476,0.0005,1.388
10050.00,7.527384,25.05792,0.000039,24.041208,0.0005,1.388
10052.00,7.526943,25.05847,0.000038,24.041565,0.0006,1.388
10054.00,7.526331,25.05954,0.000039,24.041516,0.0005,1.388
10056.00,7.525771,25.05851,0.000040,24.040906,0.0006,1.387
10058.00,7.525472,25.05811,0.000040,24.040688,0.0006,1.388
10060.00,7.525076,25.05758,0.000039,24.041494,0.0005,1.388
10062.00,7.525846,25.05836,0.000039,24.041074,0.0005,1.388
10064.00,7.526228,25.05790,0.000039,24.041459,0.0005,1.388
10066.00,7.525024,25.05869,0.000040,24.041386,0.0005,1.388
10068.00,7.524894,25.05835,0.000041,24.040468,0.0005,1.388
10070.00,7.525121,25.05837,0.000038,24.041099,0.0006,1.388
10072.00,7.525330,25.05771,0.000037,24.040523,0.0006,1.388
10074.00,7.525276,25.05753,0.000040,24.040055,0.0005,1.388
10076.00,7.525737,25.05857,0.000039,24.041774,0.0006,1.388
10078.00,7.526459,25.05816,0.000038,24.041068,0.0006,1.388
10080.00,7.526227,25.05850,0.000039,24.041237,0.0005,1.389
10082.00,7.525810,25.05822,0.000039,24.041246,0.0005,1.388
10084.00,7.525548,25.05800,0.000039,24.041677,0.0005,1.387
10086.00,7.526327,25.05805,0.000038,24.041246,0.0005,1.387
10088.00,7.526545,25.05866,0.000038,24.040848,0.0005,1.387
10090.00,7.527466,25.05779,0.000038,24.040923,0.0005,1.387
10092.00,7.527333,25.05773,0.000039,24.041472,0.0006,1.387
10094.00,7.527950,25.05864,0.000040,24.042379,0.0005,1.387
10096.00,7.527059,25.05879,0.000039,24.040957,0.0005,1.387
10098.00,7.526714,25.05882,0.000039,24.041057,0.0006,1.388
10100.00,7.526995,25.05869,0.000039,24.040857,0.0005,1.387
10102.00,7.527210,25.05856,0.000038,24.041430,0.0006,1.388
10104.00,7.527515,25.05892,0.000039,24.041845,0.0005,1.388
10106.00,7.527370,25.05956,0.000038,24.041528,0.0005,1.387
10108.00,7.527231,25.05992,0.000039,24.040943,0.0006,1.386
10110.00,7.527046,25.05937,0.000040,24.041505,0.0006,1.387
10112.00,7.526616,25.05951,0.000039,24.040675,0.0006,1.386
10114.00,7.527023,25.05931,0.000040,24.040870,0.0005,1.387
10116.00,7.527017,25.05916,0.000038,24.040895,0.0006,1.387
10118.00,7.527245,25.05925,0.000039,24.041155,0.0005,1.388
10120.00,7.527624,25.05935,0.000038,24.041874,0.0005,1.388
10122.00,7.527457,25.05862,0.000039,24.041168,0.0005,1.387
10124.00,7.527017,25.05918,0.000039,24.041408,0.0006,1.388
10126.00,7.526385,25.05879,0.000039,24.041088,0.0005,1.387
10128.00,7.525146,25.05798,0.000040,24.041845,0.0006,1.387
10130.00,7.526010,25.05802,0.000040,24.041508,0.0006,1.387
10132.00,7.526632,25.05850,0.000041,24.040606,0.0005,1.387
10134.00,7.526764,25.05902,0.000039,24.040679,0.0005,1.387
10136.00,7.526249,25.05919,0.000040,24.040579,0.0005,1.388
10138.00,7.525892,25.05854,0.000039,24.041556,0.0006,1.387
10140.00,7.525101,25.05767,0.000039,24.041819,0.0006,1.387
10142.00,7.525154,25.05799,0.000040,24.041216,0.0006,1.387
10144.00,7.525103,25.05818,0.000039,24.041003,0.0006,1.387
10146.00,7.525981,25.05845,0.000041,24.040706,0.0006,1.387
10148.00,7.525709,25.05901,0.000040,24.041232,0.0006,1.387
10150.00,7.525264,25.05826,0.000039,24.041816,0.0005,1.388
10152.00,7.525087,25.05778,0.000038,24.041717,0.0005,1.387
10154.00,7.525509,25.05794,0.000040,24.040343,0.0005,1.386
10156.00,7.525769,25.05903,0.000040,24.040866,0.0005,1.386
10158.00,7.525638,25.05846,0.000040,24.042217,0.0006,1.387
10160.00,7.526148,25.05826,0.000039,24.041421,0.0005,1.387
10162.00,7.526428,25.05819,0.000038,24.041126,0.0006,1.387
10164.00,7.526253,25.05864,0.000040,24.041205,0.0006,1.387
10166.00,7.525827,25.05859,0.000040,24.041305,0.0005,1.387
10168.00,7.526185,25.05815,0.000040,24.041001,0.0005,1.387
10170.00,7.526070,25.05835,0.000040,24.040948,0.0005,1.386
10172.00,7.526220,25.05801,0.000039,24.041394,0.0006,1.388
10174.00,7.526828,25.05839,0.000038,24.041077,0.0005,1.387
10176.00,7.525612,25.05878,0.000039,24.041345,0.0005,1.387
10178.00,7.525165,25.05812,0.000039,24.041570,0.0005,1.387
10180.00,7.526292,25.05791,0.000040,24.040759,0.0005,1.386
10182.00,7.526960,25.05687,0.000039,24.041241,0.0006,1.386
10184.00,7.526369,25.05736,0.000039,24.042134,0.0005,1.387
10186.00,7.525783,25.05816,0.000039,24.041536,0.0005,1.387
10188.00,7.526105,25.05811,0.000039,24.041483,0.0006,1.387
10190.00,7.527278,25.05745,0.000040,24.041894,0.0006,1.387
10192.00,7.528043,25.05840,0.000040,24.041106,0.0005,1.387
10194.00,7.527944,25.05869,0.000038,24.041097,0.0005,1.387
10196.00,7.527110,25.05832,0.000038,24.041090,0.0005,1.387
10198.00,7.526396,25.05910,0.000039,24.041399,0.0005,1.387
10200.00,7.526206,25.05817,0.000039,24.041532,0.0006,1.387
10202.00,7.525642,25.05786,0.000038,24.041037,0.0006,1.387
10204.00,7.525190,25.05834,0.000039,24.041432,0.0005,1.386
@17,12.0000,24.0
10206.00,7.525578,25.05780,0.000040,24.041043,0.0005,1.386
10208.00,7.522565,25.05776,0.000039,24.041174,0.0006,1.386
10210.00,7.515264,25.05727,0.000039,24.041499,0.0005,1.386
10212.00,7.511264,25.05725,0.000039,24.041019,0.0005,1.385
10214.00,7.510747,25.05754,0.000040,24.041279,0.0005,1.385
10216.00,7.513326,25.05784,0.000040,24.041130,0.0005,1.386
10218.00,7.517412,25.05766,0.000039,24.041161,0.0005,1.386
10220.00,7.523305,25.05820,0.000039,24.041774,0.0005,1.386
10222.00,7.530063,25.05782,0.000038,24.040595,0.0006,1.388
10224.00,7.536684,25.05788,0.000037,24.040788,0.0006,1.388
10226.00,7.541915,25.05844,0.000037,24.041348,0.0005,1.388
10228.00,7.546455,25.05856,0.000037,24.041039,0.0005,1.387
10230.00,7.550742,25.05808,0.000038,24.041628,0.0005,1.388
10232.00,7.557421,25.05789,0.000037,24.041095,0.0005,1.388
10234.00,7.566225,25.05850,0.000038,24.041023,0.0006,1.388
10236.00,7.573043,25.05822,0.000037,24.041623,0.0006,1.388
10238.00,7.574208,25.05867,0.000038,24.041706,0.0005,1.388
10240.00,7.572741,25.05816,0.000038,24.041217,0.0005,1.388
10242.00,7.568183,25.05853,0.000037,24.041168,0.0006,1.387
10244.00,7.562714,25.05782,0.000040,24.041330,0.0005,1.386
10246.00,7.557397,25.05848,0.000040,24.041177,0.0006,1.386
10248.00,7.551816,25.05903,0.000040,24.040915,0.0006,1.386
10250.00,7.546061,25.05928,0.000040,24.041046,0.0006,1.386
10252.00,7.541331,25.05961,0.000040,24.041341,0.0006,1.386
10254.00,7.538701,25.06031,0.000038,24.040810,0.0006,1.386
10256.00,7.535374,25.06033,0.000040,24.041774,0.0006,1.386
10258.00,7.532640,25.06027,0.000039,24.041985,0.0006,1.386
10260.00,7.531501,25.06079,0.000039,24.040910,0.0006,1.386
10262.00,7.531775,25.06112,0.000040,24.041363,0.0005,1.385
10264.00,7.531431,25.06090,0.000040,24.041043,0.0005,1.387
10266.00,7.531446,25.06125,0.000039,24.040743,0.0005,1.387
10268.00,7.530153,25.06181,0.000038,24.040914,0.0005,1.386
10270.00,7.529662,25.06215,0.000039,24.041605,0.0006,1.386
10272.00,7.529102,25.06196,0.000041,24.041334,0.0006,1.386
10274.00,7.528822,25.06060,0.000040,24.041521,0.0006,1.386
10276.00,7.529209,25.06055,0.000039,24.040374,0.0005,1.386
10278.00,7.528245,25.06048,0.000038,24.041490,0.0005,1.386
10280.00,7.526813,25.06018,0.000039,24.040850,0.0006,1.386
10282.00,7.526660,25.06033,0.000039,24.040875,0.0005,1.386
10284.00,7.526003,25.05998,0.000040,24.041892,0.0006,1.386
10286.00,7.525768,25.06080,0.000038,24.041008,0.0006,1.386
10288.00,7.526017,25.06156,0.000038,24.041406,0.0006,1.386
10290.00,7.526207,25.06086,0.000039,24.040968,0.0005,1.386
10292.00,7.525454,25.06042,0.000039,24.041068,0.0006,1.386
10294.00,7.525867,25.06107,0.000039,24.042006,0.0005,1.386
10296.00,7.525934,25.06041,0.000038,24.041225,0.0006,1.386
10298.00,7.526491,25.06072,0.000038,24.040777,0.0005,1.385
10300.00,7.526932,25.06083,0.000039,24.041445,0.0005,1.385
10302.00,7.526992,25.06011,0.000040,24.040599,0.0006,1.386
10304.00,7.526605,25.06091,0.000040,24.040826,0.0006,1.386
10306.00,7.526663,25.06039,0.000040,24.040388,0.0005,1.386
10308.00,7.526609,25.05988,0.000039,24.040879,0.0006,1.386
10310.00,7.527509,25.06027,0.000039,24.041985,0.0005,1.386
10312.00,7.528466,25.06035,0.000039,24.041608,0.0005,1.386
10314.00,7.528656,25.06071,0.000039,24.041017,0.0005,1.386
10316.00,7.528397,25.05983,0.000040,24.040985,0.0006,1.386
10318.00,7.528747,25.05893,0.000040,24.041028,0.0005,1.385
10320.00,7.529456,25.05906,0.000040,24.041490,0.0005,1.386
10322.00,7.529522,25.05968,0.000040,24.041392,0.0006,1.386
10324.00,7.529075,25.05958,0.000040,24.040894,0.0005,1.385
10326.00,7.530067,25.06003,0.000040,24.040832,0.0005,1.385
10328.00,7.530067,25.06036,0.000039,24.041332,0.0005,1.386
10330.00,7.529767,25.05921,0.000040,24.041508,0.0005,1.386
10332.00,7.529262,25.05848,0.000040,24.041274,0.0006,1.385
10334.00,7.529759,25.05838,0.000040,24.041012,0.0005,1.385
10336.00,7.530403,25.05776,0.000040,24.041966,0.0005,1.385
10338.00,7.530297,25.05843,0.000040,24.041296,0.0005,1.385
10340.00,7.529130,25.05840,0.000041,24.041886,0.0006,1.385
10342.00,7.528650,25.05800,0.000040,24.041801,0.0005,1.385
10344.00,7.529551,25.05798,0.000039,24.040974,0.0005,1.386
10346.00,7.530583,25.05788,0.000038,24.041254,0.0005,1.386
10348.00,7.531430,25.05769,0.000039,24.041846,0.0006,1.386
10350.00,7.530814,25.05879,0.000038,24.040895,0.0006,1.385
10352.00,7.529757,25.05861,0.000038,24.041137,0.0006,1.386
10354.00,7.530007,25.05884,0.000039,24.041443,0.0006,1.386
10356.00,7.529432,25.05779,0.000040,24.041339,0.0006,1.386
10358.00,7.530425,25.05734,0.000039,24.041876,0.0006,1.385
10360.00,7.531324,25.05709,0.000038,24.041785,0.0006,1.386
10362.00,7.532304,25.05796,0.000039,24.042136,0.0006,1.385
10364.00,7.532407,25.05866,0.000038,24.041603,0.0006,1.385
10366.00,7.532038,25.05863,0.000039,24.042050,0.0006,1.385
10368.00,7.530902,25.05837,0.000039,24.041850,0.0006,1.385
10370.00,7.530288,25.05797,0.000041,24.041474,0.0006,1.385
10372.00,7.530039,25.05743,0.000039,24.040975,0.0006,1.385
10374.00,7.529041,25.05753,0.000039,24.041528,0.0006,1.385
10376.00,7.529035,25.05802,0.000040,24.042063,0.0006,1.386
10378.00,7.529030,25.05917,0.000039,24.041412,0.0006,1.386
10380.00,7.528519,25.05812,0.000038,24.041777,0.0006,1.386
10382.00,7.529024,25.05816,0.000039,24.041405,0.0006,1.385
10384.00,7.527738,25.05834,0.000040,24.040035,0.0006,1.385
10386.00,7.526827,25.05951,0.000040,24.040905,0.0006,1.385
10388.00,7.527910,25.05897,0.000039,24.041459,0.0005,1.385
10390.00,7.528148,25.05828,0.000038,24.042423,0.0005,1.385
10392.00,7.527671,25.05887,0.000039,24.041174,0.0005,1.386
10394.00,7.526235,25.05909,0.000039,24.041585,0.0005,1.386
10396.00,7.526353,25.05960,0.000038,24.041350,0.0005,1.385
10398.00,7.527300,25.05902,0.000039,24.041145,0.0006,1.385
10400.00,7.527364,25.05905,0.000038,24.041645,0.0005,1.386
10402.00,7.527277,25.05868,0.000036,24.040725,0.0005,1.386
10404.00,7.528151,25.05882,0.000038,24.040552,0.0005,1.385
10406.00,7.527422,25.05782,0.000039,24.041808,0.0005,1.385
10408.00,7.527418,25.05855,0.000038,24.041616,0.0005,1.385
10410.00,7.527614,25.05869,0.000039,24.040861,0.0005,1.385
10412.00,7.527582,25.05954,0.000040,24.041155,0.0005,1.385
10414.00,7.527681,25.05949,0.000040,24.041670,0.0005,1.385
10416.00,7.527594,25.05892,0.000039,24.042225,0.0006,1.385
10418.00,7.526932,25.05924,0.000039,24.041157,0.0005,1.385
10420.00,7.527728,25.05902,0.000038,24.040728,0.0005,1.385
10422.00,7.527567,25.05781,0.000039,24.042399,0.0006,1.385
10424.00,7.527785,25.05769,0.000040,24.042152,0.0005,1.385
10426.00,7.527508,25.05810,0.000040,24.041397,0.0005,1.386
10428.00,7.527342,25.05804,0.000039,24.042183,0.0006,1.385
10430.00,7.527543,25.05871,0.000039,24.041626,0.0006,1.385
10432.00,7.528241,25.05839,0.000039,24.041394,0.0005,1.385
10434.00,7.527897,25.05939,0.000040,24.040086,0.0005,1.385
10436.00,7.527387,25.05880,0.000038,24.040432,0.0005,1.385
10438.00,7.527902,25.05863,0.000039,24.040332,0.0006,1.385
10440.00,7.528200,25.05815,0.000039,24.041761,0.0006,1.385
10442.00,7.528362,25.05824,0.000039,24.042074,0.0006,1.385
10444.00,7.528767,25.05910,0.000038,24.038403,0.0006,1.385
10446.00,7.528604,25.05887,0.000039,24.040505,0.0006,1.384
10448.00,7.529701,25.05919,0.000039,24.041683,0.0006,1.385
10450.00,7.529917,25.06002,0.000040,24.040768,0.0005,1.385
10452.00,7.530138,25.05948,0.000040,24.041265,0.0006,1.385
10454.00,7.530549,25.05823,0.000039,24.042296,0.0006,1.384
10456.00,7.529939,25.05864,0.000040,24.041257,0.0006,1.385
10458.00,7.529583,25.05963,0.000038,24.041541,0.0006,1.385
10460.00,7.529240,25.05974,0.000038,24.042136,0.0006,1.386
10462.00,7.528982,25.06024,0.000039,24.041343,0.0006,1.385
10464.00,7.529194,25.05937,0.000037,24.042616,0.0005,1.385
10466.00,7.529404,25.05993,0.000040,24.041601,0.0006,1.385
10468.00,7.529458,25.06009,0.000041,24.041506,0.0006,1.385
10470.00,7.528936,25.06048,0.000040,24.042917,0.0006,1.385
10472.00,7.528619,25.06055,0.000042,24.041097,0.0005,1.385
10474.00,7.528223,25.06039,0.000040,24.041014,0.0005,1.385
10476.00,7.529130,25.06034,0.000039,24.041761,0.0006,1.385
10478.00,7.528757,25.06056,0.000039,24.040648,0.0005,1.385
10480.00,7.527030,25.06073,0.000039,24.039190,0.0005,1.385
10482.00,7.526223,25.06105,0.000039,24.039912,0.0006,1.385
10484.00,7.525366,25.05999,0.000040,24.041277,0.0005,1.385
10486.00,7.524898,25.06050,0.000039,24.040455,0.0006,1.385
10488.00,7.524769,25.06008,0.000039,24.041292,0.0006,1.385
10490.00,7.524873,25.05902,0.000039,24.041203,0.0006,1.385
10492.00,7.525653,25.05851,0.000039,24.040928,0.0006,1.385
10494.00,7.526305,25.05847,0.000038,24.041430,0.0006,1.385
10496.00,7.526483,25.05854,0.000038,24.041146,0.0005,1.385
10498.00,7.526978,25.05853,0.000039,24.041530,0.0005,1.384
10500.00,7.526762,25.05907,0.000039,24.041641,0.0005,1.384
10502.00,7.526940,25.05890,0.000039,24.042854,0.0005,1.384
10504.00,7.525925,25.05803,0.000041,24.041548,0.0006,1.385
10506.00,7.526310,25.05877,0.000038,24.041306,0.0006,1.384
10508.00,7.527358,25.05853,0.000041,24.041879,0.0006,1.385
10510.00,7.527071,25.05832,0.000040,24.042188,0.0006,1.385
10512.00,7.528310,25.05784,0.000038,24.042799,0.0006,1.385
10514.00,7.529254,25.05862,0.000037,24.041708,0.0006,1.385
10516.00,7.528792,25.05859,0.000039,24.041759,0.0006,1.385
10518.00,7.528437,25.05809,0.000038,24.042126,0.0006,1.385
10520.00,7.528120,25.05978,0.000040,24.041183,0.0006,1.385
10522.00,7.528195,25.05982,0.000041,24.040921,0.0005,1.384
10524.00,7.528357,25.05972,0.000041,24.041448,0.0006,1.384
10526.00,7.528257,25.05913,0.000039,24.041917,0.0005,1.385
10528.00,7.528171,25.05874,0.000040,24.041521,0.0006,1.385
10530.00,7.528193,25.05845,0.000038,24.042468,0.0005,1.385
10532.00,7.527610,25.05855,0.000038,24.041810,0.0005,1.385
10534.00,7.527072,25.05880,0.000038,24.041599,0.0006,1.384
10536.00,7.527008,25.05920,0.000038,24.041057,0.0006,1.385
10538.00,7.527540,25.05976,0.000037,24.040839,0.0006,1.385
10540.00,7.528132,25.05946,0.000038,24.041872,0.0005,1.384
10542.00,7.527944,25.05926,0.000039,24.041179,0.0005,1.385
10544.00,7.527711,25.05771,0.000037,24.041921,0.0005,1.385
10546.00,7.527319,25.05926,0.000040,24.041246,0.0005,1.385
10548.00,7.527940,25.05962,0.000039,24.041239,0.0006,1.384
10550.00,7.528871,25.06018,0.000040,24.041634,0.0006,1.385
10552.00,7.529491,25.06106,0.000040,24.041212,0.0006,1.385
10554.00,7.529610,25.05996,0.000039,24.042267,0.0006,1.385
10556.00,7.528730,25.06055,0.000040,24.041483,0.0006,1.384
10558.00,7.527250,25.06080,0.000037,24.041592,0.0006,1.384
10560.00,7.526908,25.06027,0.000039,24.040485,0.0005,1.385
10562.00,7.526631,25.06087,0.000040,24.040437,0.0006,1.384
10564.00,7.525449,25.06030,0.000040,24.041588,0.0006,1.384
10566.00,7.525205,25.05992,0.000041,24.040848,0.0006,1.384
10568.00,7.525237,25.05957,0.000039,24.041237,0.0006,1.384
10570.00,7.524578,25.05961,0.000041,24.040426,0.0006,1.385
10572.00,7.523508,25.05976,0.000039,24.040794,0.0006,1.384
10574.00,7.524113,25.05861,0.000038,24.042056,0.0006,1.384
10576.00,7.525383,25.05874,0.000039,24.041265,0.0005,1.384
10578.00,7.525352,25.05954,0.000039,24.042086,0.0005,1.385
10580.00,7.525216,25.05982,0.000039,24.041974,0.0005,1.385
10582.00,7.525665,25.06016,0.000037,24.042930,0.0005,1.385
10584.00,7.525268,25.06058,0.000038,24.041139,0.0005,1.385
10586.00,7.524029,25.06204,0.000040,24.040077,0.0005,1.384
10588.00,7.523885,25.06223,0.000039,24.040019,0.0006,1.384
10590.00,7.524342,25.06121,0.000038,24.040699,0.0006,1.384
10592.00,7.524344,25.06089,0.000039,24.041919,0.0006,1.385
10594.00,7.524596,25.06084,0.000040,24.041186,0.0006,1.384
10596.00,7.524071,25.06122,0.000040,24.040821,0.0006,1.384
10598.00,7.524614,25.06077,0.000039,24.040741,0.0005,1.385
10600.00,7.524630,25.06162,0.000040,24.040923,0.0005,1.384
10602.00,7.525730,25.06260,0.000038,24.040855,0.0005,1.385
10604.00,7.526396,25.06174,0.000040,24.041403,0.0005,1.385
10606.00,7.526186,25.06102,0.000037,24.042525,0.0005,1.384
10608.00,7.525326,25.06158,0.000039,24.041210,0.0005,1.384
10610.00,7.526028,25.06086,0.000040,24.041145,0.0005,1.384
10612.00,7.526089,25.05995,0.000039,24.041528,0.0005,1.385
10614.00,7.525336,25.06116,0.000039,24.040934,0.0005,1.385
10616.00,7.525598,25.05991,0.000040,24.040866,0.0006,1.384
10618.00,7.526393,25.06024,0.000041,24.041416,0.0005,1.385
10620.00,7.527625,25.06051,0.000040,24.042023,0.0005,1.384
10622.00,7.528101,25.06031,0.000040,24.041959,0.0005,1.385
10624.00,7.528536,25.06046,0.000038,24.041439,0.0006,1.385
10626.00,7.527975,25.06076,0.000039,24.041237,0.0005,1.384
10628.00,7.527850,25.05989,0.000040,24.041379,0.0006,1.384
10630.00,7.527803,25.05933,0.000041,24.040426,0.0006,1.384
10632.00,7.527858,25.05941,0.000040,24.041406,0.0005,1.384
10634.00,7.527766,25.05912,0.000040,24.041323,0.0006,1.385
10636.00,7.526516,25.06008,0.000041,24.040752,0.0005,1.384
10638.00,7.526175,25.06059,0.000040,24.041019,0.0006,1.385
10640.00,7.525939,25.05967,0.000040,24.042241,0.0006,1.384
10642.00,7.526171,25.06063,0.000039,24.041265,0.0006,1.384
10644.00,7.526674,25.05993,0.000039,24.041317,0.0006,1.385
10646.00,7.525453,25.05960,0.000039,24.041599,0.0006,1.384
10648.00,7.524458,25.05923,0.000039,24.041086,0.0006,1.384
10650.00,7.523874,25.05933,0.000040,24.040765,0.0005,1.384
10652.00,7.524392,25.05932,0.000040,24.042003,0.0006,1.384
10654.00,7.526374,25.05953,0.000039,24.040659,0.0006,1.385
10656.00,7.526714,25.05957,0.000038,24.041296,0.0006,1.385
10658.00,7.528054,25.05943,0.000038,24.041014,0.0006,1.385
10660.00,7.528275,25.05894,0.000038,24.040932,0.0005,1.384
10662.00,7.527330,25.05922,0.000039,24.041037,0.0006,1.384
10664.00,7.526634,25.05960,0.000039,24.041425,0.0006,1.384
10666.00,7.526082,25.06023,0.000040,24.040659,0.0006,1.384
10668.00,7.526995,25.06079,0.000039,24.041706,0.0006,1.384
10670.00,7.527556,25.06076,0.000040,24.041408,0.0006,1.384
10672.00,7.526626,25.06069,0.000041,24.041583,0.0006,1.384
10674.00,7.525112,25.06045,0.000040,24.041374,0.0006,1.385
10676.00,7.524481,25.06144,0.000041,24.041285,0.0006,1.385
10678.00,7.524549,25.06167,0.000040,24.041054,0.0005,1.385
10680.00,7.525278,25.06042,0.000039,24.040803,0.0005,1.385
10682.00,7.524686,25.06066,0.000040,24.040570,0.0006,1.384
10684.00,7.524657,25.06028,0.000039,24.042130,0.0005,1.385
10686.00,7.525796,25.06073,0.000039,24.041999,0.0006,1.385
10688.00,7.526106,25.06025,0.000038,24.041670,0.0006,1.385
10690.00,7.526864,25.05857,0.000040,24.040485,0.0006,1.384
10692.00,7.526620,25.05898,0.000040,24.040421,0.0006,1.385
10694.00,7.525901,25.05921,0.000040,24.040808,0.0006,1.384
10696.00,7.525703,25.05932,0.000042,24.041774,0.0006,1.385
10698.00,7.524752,25.05900,0.000042,24.040948,0.0006,1.384
10700.00,7.524159,25.05922,0.000041,24.040972,0.0006,1.385
10702.00,7.524076,25.05901,0.000041,24.040843,0.0006,1.385
10704.00,7.524471,25.05987,0.000039,24.040635,0.0005,1.384
10706.00,7.524711,25.06042,0.000040,24.040485,0.0005,1.385
10708.00,7.524681,25.06048,0.000040,24.040685,0.0006,1.385
10710.00,7.524476,25.06093,0.000041,24.041212,0.0006,1.384
10712.00,7.524585,25.05969,0.000038,24.042079,0.0005,1.384
10714.00,7.525054,25.06004,0.000039,24.041610,0.0006,1.384
10716.00,7.525272,25.06030,0.000040,24.040855,0.0006,1.384
10718.00,7.525724,25.06024,0.000038,24.041181,0.0005,1.385
10720.00,7.525331,25.05992,0.000039,24.041388,0.0005,1.384
10722.00,7.525261,25.05917,0.000037,24.042445,0.0006,1.384
10724.00,7.524686,25.05933,0.000041,24.041272,0.0006,1.384
10726.00,7.524865,25.05920,0.000040,24.041425,0.0006,1.385
10728.00,7.524865,25.05892,0.000039,24.042241,0.0005,1.385
10730.00,7.525070,25.05920,0.000037,24.042141,0.0006,1.384
10732.00,7.524980,25.06012,0.000037,24.040064,0.0006,1.384
10734.00,7.525031,25.05894,0.000037,24.041479,0.0006,1.384
10736.00,7.525554,25.05952,0.000037,24.040166,0.0005,1.384
10738.00,7.525258,25.05945,0.000038,24.041399,0.0005,1.385
10740.00,7.525206,25.05911,0.000040,24.040874,0.0006,1.385
10742.00,7.526165,25.05912,0.000039,24.041494,0.0005,1.384
10744.00,7.526605,25.06013,0.000040,24.041363,0.0006,1.384
10746.00,7.526779,25.05875,0.000039,24.041199,0.0005,1.385
10748.00,7.526318,25.05916,0.000039,24.041114,0.0005,1.385
10750.00,7.525032,25.05806,0.000040,24.041154,0.0006,1.384
10752.00,7.524545,25.05789,0.000040,24.041179,0.0006,1.384
10754.00,7.524435,25.05945,0.000039,24.041021,0.0006,1.385
10756.00,7.524598,25.05859,0.000040,24.041677,0.0006,1.385
10758.00,7.523813,25.05842,0.000041,24.041368,0.0005,1.384
10760.00,7.523889,25.05833,0.000039,24.040670,0.0005,1.384
10762.00,7.524065,25.05882,0.000040,24.041030,0.0006,1.385
10764.00,7.524570,25.05879,0.000039,24.041077,0.0006,1.384
10766.00,7.524771,25.05892,0.000038,24.042150,0.0005,1.385
10768.00,7.524049,25.06038,0.000041,24.040899,0.0006,1.385
10770.00,7.523603,25.05972,0.000038,24.041577,0.0006,1.385
10772.00,7.525158,25.05948,0.000039,24.042008,0.0006,1.384
10774.00,7.525810,25.05978,0.000040,24.041997,0.0005,1.384
10776.00,7.526285,25.05968,0.000040,24.041236,0.0006,1.384
10778.00,7.526464,25.05977,0.000040,24.041163,0.0006,1.385
10780.00,7.526335,25.05790,0.000039,24.041837,0.0005,1.384
10782.00,7.525777,25.05793,0.000039,24.040881,0.0006,1.385
10784.00,7.526187,25.05874,0.000038,24.041808,0.0005,1.385
10786.00,7.526392,25.05822,0.000040,24.040946,0.0005,1.384
10788.00,7.526299,25.05784,0.000040,24.041228,0.0006,1.384
10790.00,7.526407,25.05789,0.000039,24.042288,0.0006,1.384
10792.00,7.526424,25.05783,0.000038,24.041456,0.0006,1.384
10794.00,7.526610,25.05827,0.000039,24.040881,0.0006,1.385
10796.00,7.526619,25.05710,0.000039,24.041170,0.0006,1.384
10798.00,7.526624,25.05749,0.000039,24.041279,0.0006,1.385
10800.00,7.527152,25.05777,0.000039,24.041383,0.0006,1.385
10802.00,7.526652,25.05817,0.000040,24.041492,0.0006,1.385
10804.00,7.526504,25.05804,0.000039,24.040448,0.0005,1.384
@18,12.0000,24.0
10806.00,7.526467,25.05832,0.000040,24.041826,0.0005,1.385
10808.00,7.524604,25.05822,0.000040,24.041376,0.0005,1.384
10810.00,7.518615,25.05907,0.000039,24.041466,0.0006,1.384
10812.00,7.512996,25.05864,0.000040,24.040866,0.0006,1.383
10814.00,7.510861,25.05894,0.000042,24.041174,0.0006,1.383
10816.00,7.512487,25.05990,0.000039,24.040974,0.0006,1.385
10818.00,7.514996,25.06017,0.000039,24.041626,0.0006,1.385
10820.00,7.519976,25.06015,0.000038,24.040706,0.0006,1.385
10822.00,7.525527,25.06004,0.000038,24.041576,0.0005,1.385
10824.00,7.530717,25.06026,0.000037,24.041790,0.0005,1.385
10826.00,7.536955,25.06008,0.000036,24.041796,0.0006,1.385
10828.00,7.540915,25.05906,0.000036,24.042168,0.0006,1.386
10830.00,7.544005,25.05879,0.000037,24.039941,0.0006,1.386
10832.00,7.549967,25.05938,0.000037,24.040692,0.0006,1.386
10834.00,7.557542,25.05826,0.000036,24.042645,0.0005,1.386
10836.00,7.563612,25.05968,0.000039,24.040228,0.0005,1.387
10838.00,7.566029,25.06020,0.000036,24.041583,0.0005,1.386
10840.00,7.565294,25.05959,0.000037,24.041510,0.0006,1.386
10842.00,7.563013,25.05982,0.000038,24.040577,0.0006,1.385
10844.00,7.559419,25.06020,0.000039,24.039970,0.0006,1.384
10846.00,7.555601,25.06000,0.000040,24.041206,0.0005,1.385
10848.00,7.551607,25.06116,0.000037,24.040606,0.0005,1.385
10850.00,7.547601,25.06048,0.000038,24.040532,0.0005,1.385
10852.00,7.543938,25.06008,0.000040,24.040477,0.0006,1.385
10854.00,7.540617,25.05901,0.000041,24.041597,0.0006,1.384
10856.00,7.537694,25.06015,0.000040,24.040508,0.0005,1.384
10858.00,7.535578,25.06021,0.000038,24.040948,0.0006,1.385
10860.00,7.533399,25.05943,0.000039,24.041643,0.0005,1.385
10862.00,7.531955,25.05979,0.000039,24.042761,0.0005,1.385
10864.00,7.532552,25.06099,0.000036,24.041759,0.0006,1.385
10866.00,7.531831,25.06037,0.000038,24.041332,0.0005,1.385
10868.00,7.531333,25.06012,0.000040,24.040303,0.0006,1.384
10870.00,7.530891,25.05984,0.000040,24.041537,0.0006,1.384
10872.00,7.530254,25.06044,0.000041,24.041228,0.0006,1.385
10874.00,7.530603,25.06065,0.000041,24.041297,0.0005,1.385
10876.00,7.530651,25.06067,0.000038,24.040415,0.0006,1.384
10878.00,7.529383,25.06008,0.000040,24.041939,0.0005,1.385
10880.00,7.528722,25.06035,0.000038,24.041170,0.0006,1.384
10882.00,7.528884,25.06042,0.000037,24.041908,0.0005,1.385
10884.00,7.528645,25.06020,0.000037,24.041770,0.0006,1.385
10886.00,7.528711,25.06052,0.000039,24.041739,0.0006,1.384
10888.00,7.528938,25.06107,0.000039,24.040765,0.0006,1.384
10890.00,7.529223,25.06049,0.000039,24.041085,0.0005,1.385
10892.00,7.529550,25.06057,0.000039,24.041445,0.0005,1.385
10894.00,7.529376,25.06135,0.000039,24.041268,0.0006,1.385
10896.00,7.528345,25.06102,0.000039,24.040928,0.0005,1.385
10898.00,7.527845,25.06118,0.000039,24.040228,0.0005,1.384
10900.00,7.528660,25.06013,0.000038,24.041103,0.0005,1.385
10902.00,7.528841,25.05953,0.000037,24.041970,0.0005,1.385
10904.00,7.528211,25.05968,0.000038,24.040832,0.0006,1.385
10906.00,7.528113,25.06071,0.000039,24.040775,0.0005,1.385
10908.00,7.527686,25.06078,0.000040,24.041332,0.0006,1.384
10910.00,7.527959,25.06080,0.000040,24.041099,0.0005,1.384
10912.00,7.527908,25.06057,0.000040,24.041656,0.0005,1.385
10914.00,7.528056,25.06028,0.000040,24.040595,0.0005,1.385
10916.00,7.528978,25.06101,0.000039,24.039912,0.0006,1.385
10918.00,7.529425,25.06048,0.000038,24.040521,0.0006,1.384
10920.00,7.529010,25.06018,0.000039,24.041503,0.0006,1.384
10922.00,7.528972,25.05995,0.000039,24.041639,0.0006,1.385
10924.00,7.528759,25.06033,0.000039,24.041390,0.0006,1.385
10926.00,7.528086,25.06130,0.000039,24.040790,0.0006,1.385
10928.00,7.528596,25.06021,0.000040,24.041299,0.0006,1.384
10930.00,7.528162,25.06034,0.000040,24.041336,0.0006,1.385
10932.00,7.528884,25.06068,0.000040,24.040815,0.0005,1.384
10934.00,7.529396,25.06000,0.000040,24.040795,0.0005,1.385
10936.00,7.528879,25.06057,0.000039,24.041114,0.0006,1.385
10938.00,7.528809,25.06078,0.000039,24.040786,0.0005,1.385
10940.00,7.528387,25.06052,0.000039,24.041794,0.0005,1.385
10942.00,7.528783,25.06114,0.000039,24.040777,0.0005,1.385
10944.00,7.528618,25.06141,0.000039,24.040895,0.0005,1.385
10946.00,7.529135,25.06087,0.000040,24.041306,0.0006,1.384
10948.00,7.528860,25.06024,0.000039,24.040825,0.0005,1.385
10950.00,7.529005,25.06009,0.000040,24.041086,0.0006,1.385
10952.00,7.529565,25.06018,0.000039,24.041374,0.0005,1.385
10954.00,7.529406,25.05970,0.000038,24.040755,0.0005,1.385
10956.00,7.528664,25.05985,0.000039,24.041410,0.0005,1.385
10958.00,7.527435,25.06007,0.000040,24.040685,0.0006,1.384
10960.00,7.526890,25.06034,0.000040,24.040734,0.0005,1.384
10962.00,7.527678,25.06121,0.000039,24.040383,0.0005,1.385
10964.00,7.528213,25.06104,0.000037,24.041174,0.0005,1.385
10966.00,7.527893,25.06100,0.000038,24.041797,0.0006,1.385
10968.00,7.526666,25.05998,0.000037,24.040874,0.0005,1.385
10970.00,7.526472,25.06033,0.000038,24.041486,0.0005,1.385
10972.00,7.527864,25.06067,0.000038,24.041612,0.0006,1.385
10974.00,7.527754,25.06078,0.000039,24.041743,0.0006,1.385
10976.00,7.527716,25.06077,0.000040,24.040801,0.0006,1.384
10978.00,7.528313,25.06065,0.000039,24.040445,0.0005,1.384
10980.00,7.528802,25.06000,0.000040,24.041454,0.0005,1.385
10982.00,7.528625,25.06008,0.000038,24.041032,0.0005,1.385
10984.00,7.529011,25.06024,0.000038,24.040926,0.0006,1.385
10986.00,7.528966,25.05974,0.000039,24.040954,0.0006,1.385
10988.00,7.527908,25.06060,0.000039,24.040195,0.0005,1.385
10990.00,7.528172,25.06064,0.000039,24.040939,0.0005,1.384
10992.00,7.528016,25.06006,0.000041,24.040979,0.0006,1.384
10994.00,7.528165,25.06025,0.000040,24.041768,0.0005,1.385
10996.00,7.528033,25.06158,0.000038,24.041334,0.0005,1.385
10998.00,7.528031,25.06043,0.000039,24.040466,0.0005,1.385
11000.00,7.526079,25.06078,0.000040,24.040903,0.0005,1.385
11002.00,7.526450,25.06092,0.000038,24.041306,0.0006,1.385
11004.00,7.526723,25.06054,0.000039,24.041303,0.0005,1.385
11006.00,7.526818,25.06101,0.000040,24.042099,0.0006,1.385
11008.00,7.527268,25.06067,0.000039,24.041785,0.0006,1.385
11010.00,7.527165,25.06068,0.000040,24.041801,0.0006,1.385
11012.00,7.526683,25.06051,0.000040,24.042206,0.0006,1.386
11014.00,7.526281,25.06013,0.000039,24.041052,0.0006,1.386
11016.00,7.526155,25.05944,0.000039,24.041334,0.0006,1.385
11018.00,7.526507,25.06001,0.000039,24.040875,0.0006,1.385
11020.00,7.526546,25.06047,0.000039,24.041666,0.0006,1.385
11022.00,7.526647,25.06012,0.000040,24.041421,0.0005,1.385
11024.00,7.527884,25.06045,0.000039,24.040426,0.0006,1.385
11026.00,7.527139,25.05978,0.000039,24.040941,0.0006,1.385
11028.00,7.526675,25.05973,0.000038,24.041554,0.0006,1.386
11030.00,7.526800,25.06015,0.000039,24.041135,0.0006,1.386
11032.00,7.526885,25.06164,0.000040,24.041083,0.0006,1.385
11034.00,7.526882,25.06108,0.000039,24.041092,0.0006,1.386
11036.00,7.527138,25.06135,0.000039,24.040885,0.0006,1.386
11038.00,7.527239,25.06119,0.000039,24.041166,0.0005,1.386
11040.00,7.527305,25.06120,0.000039,24.041788,0.0005,1.385
11042.00,7.526224,25.06119,0.000039,24.040354,0.0005,1.385
11044.00,7.526382,25.06124,0.000039,24.041696,0.0006,1.385
11046.00,7.526498,25.06023,0.000039,24.041112,0.0005,1.386
11048.00,7.526920,25.06098,0.000038,24.040450,0.0006,1.385
11050.00,7.526640,25.06060,0.000038,24.040445,0.0005,1.385
11052.00,7.527269,25.06044,0.000039,24.040697,0.0005,1.386
11054.00,7.527401,25.06068,0.000039,24.040894,0.0006,1.385
11056.00,7.526928,25.06119,0.000039,24.041034,0.0006,1.385
11058.00,7.527339,25.06162,0.000040,24.041316,0.0005,1.385
11060.00,7.527211,25.06135,0.000039,24.041176,0.0005,1.385
11062.00,7.526198,25.06138,0.000040,24.041330,0.0005,1.386
11064.00,7.525808,25.06052,0.000039,24.041354,0.0006,1.386
11066.00,7.525719,25.06099,0.000038,24.041566,0.0006,1.385
11068.00,7.526164,25.06105,0.000039,24.041312,0.0006,1.385
11070.00,7.526080,25.06098,0.000040,24.041234,0.0006,1.386
11072.00,7.525567,25.06113,0.000039,24.041423,0.0006,1.386
11074.00,7.526024,25.06166,0.000038,24.041256,0.0006,1.386
11076.00,7.526346,25.06193,0.000039,24.040715,0.0006,1.386
11078.00,7.526304,25.06228,0.000039,24.041392,0.0006,1.386
11080.00,7.527034,25.06251,0.000038,24.040626,0.0005,1.386
11082.00,7.527398,25.06383,0.000039,24.040768,0.0006,1.386
11084.00,7.526922,25.06415,0.000039,24.041456,0.0006,1.385
11086.00,7.527062,25.06319,0.000040,24.041212,0.0006,1.385
11088.00,7.527000,25.06249,0.000041,24.041334,0.0006,1.385
11090.00,7.525811,25.06213,0.000040,24.041525,0.0006,1.386
11092.00,7.525737,25.06289,0.000037,24.041659,0.0006,1.386
11094.00,7.524808,25.06348,0.000038,24.041345,0.0006,1.386
11096.00,7.525668,25.06415,0.000039,24.041057,0.0005,1.387
11098.00,7.526585,25.06382,0.000039,24.040848,0.0006,1.386
11100.00,7.527211,25.06302,0.000040,24.040201,0.0005,1.386
11102.00,7.526123,25.06278,0.000039,24.041014,0.0005,1.386
11104.00,7.525874,25.06228,0.000038,24.041799,0.0006,1.386
11106.00,7.526078,25.06263,0.000039,24.041896,0.0005,1.386
11108.00,7.525755,25.06203,0.000039,24.041041,0.0006,1.386
11110.00,7.525551,25.06194,0.000039,24.041777,0.0006,1.386
11112.00,7.525495,25.06239,0.000041,24.041330,0.0006,1.386
11114.00,7.525886,25.06234,0.000039,24.041248,0.0005,1.386
11116.00,7.526581,25.06211,0.000040,24.041690,0.0006,1.386
11118.00,7.526723,25.06152,0.000040,24.041997,0.0006,1.386
11120.00,7.526116,25.06107,0.000040,24.041377,0.0006,1.386
11122.00,7.526062,25.06103,0.000040,24.040652,0.0005,1.386
11124.00,7.525769,25.06070,0.000039,24.041197,0.0006,1.387
11126.00,7.525815,25.06088,0.000038,24.041376,0.0006,1.385
11128.00,7.525971,25.06228,0.000038,24.041103,0.0006,1.386
11130.00,7.526186,25.06206,0.000039,24.040790,0.0006,1.387
11132.00,7.526487,25.06150,0.000038,24.041672,0.0006,1.386
11134.00,7.526556,25.06197,0.000039,24.041261,0.0006,1.386
11136.00,7.526166,25.06235,0.000039,24.041172,0.0006,1.386
11138.00,7.525800,25.06233,0.000039,24.041270,0.0005,1.386
11140.00,7.526482,25.06149,0.000040,24.040845,0.0006,1.386
11142.00,7.526683,25.06148,0.000040,24.041517,0.0006,1.386
11144.00,7.526026,25.06153,0.000039,24.041188,0.0006,1.386
11146.00,7.525693,25.06028,0.000039,24.041134,0.0006,1.386
11148.00,7.525761,25.05994,0.000039,24.042076,0.0006,1.386
11150.00,7.525015,25.06056,0.000039,24.041201,0.0006,1.386
11152.00,7.524626,25.06057,0.000039,24.041154,0.0006,1.387
11154.00,7.525818,25.06138,0.000039,24.041001,0.0006,1.386
11156.00,7.526572,25.06187,0.000039,24.041217,0.0006,1.387
11158.00,7.527791,25.06112,0.000040,24.041863,0.0006,1.386
11160.00,7.528451,25.06015,0.000040,24.041950,0.0006,1.386
11162.00,7.528089,25.05954,0.000039,24.041219,0.0006,1.387
11164.00,7.528199,25.05957,0.000039,24.041112,0.0006,1.387
11166.00,7.527394,25.06149,0.000039,24.040895,0.0006,1.386
11168.00,7.526740,25.06159,0.000039,24.041252,0.0006,1.386
11170.00,7.526096,25.06254,0.000040,24.041341,0.0006,1.387
11172.00,7.526483,25.06182,0.000040,24.041379,0.0006,1.386
11174.00,7.525928,25.06231,0.000038,24.041817,0.0006,1.387
11176.00,7.524969,25.06214,0.000039,24.041321,0.0006,1.387
11178.00,7.525114,25.06207,0.000040,24.040854,0.0006,1.386
11180.00,7.525801,25.06235,0.000039,24.041206,0.0006,1.387
11182.00,7.525527,25.06240,0.000038,24.041817,0.0005,1.387
11184.00,7.526171,25.06290,0.000039,24.041663,0.0006,1.386
11186.00,7.526402,25.06245,0.000039,24.041334,0.0006,1.386
11188.00,7.526685,25.06117,0.000040,24.041876,0.0006,1.386
11190.00,7.526895,25.06177,0.000039,24.041534,0.0006,1.387
11192.00,7.526093,25.06114,0.000039,24.041612,0.0006,1.386
11194.00,7.526069,25.06080,0.000039,24.041163,0.0006,1.386
11196.00,7.527093,25.06062,0.000038,24.041270,0.0005,1.387
11198.00,7.526634,25.06082,0.000038,24.041779,0.0006,1.387
11200.00,7.526590,25.06120,0.000039,24.041183,0.0005,1.388
11202.00,7.526589,25.06102,0.000039,24.041185,0.0005,1.386
11204.00,7.526669,25.06149,0.000040,24.041628,0.0006,1.386
11206.00,7.527457,25.06162,0.000039,24.041299,0.0006,1.386
11208.00,7.527950,25.06169,0.000040,24.040445,0.0005,1.386
11210.00,7.528405,25.06101,0.000040,24.041883,0.0005,1.387
11212.00,7.528665,25.06110,0.000040,24.040801,0.0006,1.386
11214.00,7.528708,25.06081,0.000040,24.041608,0.0006,1.387
11216.00,7.528085,25.06143,0.000041,24.041636,0.0006,1.387
11218.00,7.527603,25.06199,0.000040,24.040794,0.0006,1.387
11220.00,7.527990,25.06136,0.000039,24.041332,0.0006,1.386
11222.00,7.527339,25.06116,0.000039,24.041921,0.0006,1.387
11224.00,7.526685,25.06187,0.000039,24.040777,0.0006,1.386
11226.00,7.526894,25.06148,0.000040,24.041956,0.0006,1.386
11228.00,7.526903,25.06121,0.000038,24.040808,0.0006,1.387
11230.00,7.527043,25.06175,0.000039,24.040752,0.0006,1.387
11232.00,7.526990,25.06127,0.000039,24.041286,0.0006,1.386
11234.00,7.526552,25.06042,0.000040,24.041645,0.0006,1.386
11236.00,7.525746,25.06083,0.000041,24.041646,0.0006,1.387
11238.00,7.525268,25.06041,0.000040,24.041586,0.0006,1.387
11240.00,7.524727,25.06097,0.000040,24.041523,0.0006,1.386
11242.00,7.524781,25.06116,0.000040,24.041241,0.0006,1.386
11244.00,7.525329,25.06172,0.000038,24.041165,0.0006,1.387
11246.00,7.525762,25.06195,0.000039,24.041945,0.0006,1.387
11248.00,7.526095,25.06037,0.000039,24.042307,0.0006,1.387
11250.00,7.527254,25.06077,0.000039,24.041350,0.0006,1.386
11252.00,7.525887,25.06088,0.000040,24.041632,0.0006,1.388
11254.00,7.524098,25.06195,0.000039,24.041086,0.0006,1.387
11256.00,7.523760,25.06194,0.000040,24.040695,0.0006,1.387
11258.00,7.523210,25.06166,0.000039,24.041756,0.0006,1.386
11260.00,7.522980,25.06129,0.000040,24.040966,0.0006,1.386
11262.00,7.523982,25.06155,0.000039,24.040966,0.0006,1.386
11264.00,7.524901,25.06189,0.000039,24.041159,0.0006,1.387
11266.00,7.525503,25.06211,0.000040,24.040814,0.0006,1.387
11268.00,7.525028,25.06275,0.000040,24.041397,0.0006,1.386
11270.00,7.525254,25.06324,0.000040,24.041559,0.0006,1.387
11272.00,7.525724,25.06276,0.000040,24.041286,0.0006,1.386
11274.00,7.526107,25.06265,0.000040,24.041959,0.0006,1.387
11276.00,7.526493,25.06153,0.000039,24.041299,0.0006,1.387
11278.00,7.526637,25.06105,0.000039,24.041143,0.0006,1.387
11280.00,7.527681,25.06051,0.000039,24.041763,0.0006,1.388
11282.00,7.527271,25.06147,0.000039,24.041328,0.0006,1.387
11284.00,7.526511,25.06196,0.000038,24.040843,0.0006,1.387
11286.00,7.527303,25.06161,0.000039,24.041699,0.0006,1.387
11288.00,7.528715,25.06250,0.000039,24.041783,0.0006,1.387
11290.00,7.529465,25.06210,0.000040,24.041526,0.0006,1.388
11292.00,7.529027,25.06234,0.000038,24.041677,0.0006,1.387
11294.00,7.527951,25.06175,0.000040,24.041274,0.0006,1.387
11296.00,7.528479,25.06156,0.000038,24.040426,0.0006,1.387
11298.00,7.527782,25.06223,0.000039,24.041643,0.0006,1.387
11300.00,7.526807,25.06257,0.000039,24.041323,0.0006,1.387
11302.00,7.525917,25.06235,0.000039,24.041572,0.0006,1.387
11304.00,7.525533,25.06192,0.000039,24.041930,0.0006,1.388
11306.00,7.525738,25.06120,0.000039,24.041490,0.0005,1.387
11308.00,7.526206,25.06067,0.000039,24.041526,0.0006,1.387
11310.00,7.525691,25.06080,0.000040,24.041474,0.0006,1.387
11312.00,7.525528,25.06070,0.000039,24.041325,0.0006,1.387
11314.00,7.526287,25.06109,0.000040,24.041381,0.0006,1.387
11316.00,7.527316,25.06098,0.000039,24.040914,0.0006,1.387
11318.00,7.527072,25.05964,0.000039,24.040926,0.0006,1.387
11320.00,7.525875,25.05971,0.000040,24.041814,0.0006,1.387
11322.00,7.525041,25.06005,0.000040,24.041105,0.0006,1.387
11324.00,7.525461,25.06029,0.000040,24.041570,0.0006,1.387
11326.00,7.525451,25.05926,0.000040,24.042110,0.0006,1.387
11328.00,7.524971,25.05893,0.000040,24.042032,0.0006,1.387
11330.00,7.525878,25.05890,0.000040,24.041557,0.0006,1.387
11332.00,7.526791,25.05913,0.000039,24.041155,0.0006,1.388
11334.00,7.526400,25.05886,0.000039,24.041510,0.0006,1.388
11336.00,7.525725,25.05902,0.000039,24.041697,0.0006,1.388
11338.00,7.524559,25.05969,0.000039,24.041565,0.0006,1.387
11340.00,7.524750,25.05870,0.000039,24.041526,0.0006,1.387
11342.00,7.524910,25.05933,0.000038,24.041419,0.0006,1.388
11344.00,7.523658,25.05929,0.000039,24.042206,0.0006,1.387
11346.00,7.524034,25.05999,0.000040,24.041092,0.0006,1.387
11348.00,7.523954,25.05978,0.000040,24.041732,0.0006,1.388
11350.00,7.524087,25.06019,0.000041,24.041385,0.0006,1.387
11352.00,7.524549,25.06046,0.000040,24.041919,0.0006,1.387
11354.00,7.524101,25.06042,0.000041,24.041872,0.0006,1.388
11356.00,7.524041,25.06059,0.000041,24.040881,0.0006,1.387
11358.00,7.523931,25.06100,0.000040,24.041419,0.0006,1.387
11360.00,7.523597,25.06095,0.000040,24.041697,0.0006,1.388
11362.00,7.525056,25.05991,0.000040,24.041774,0.0006,1.388
11364.00,7.526736,25.06034,0.000040,24.041881,0.0006,1.387
11366.00,7.527617,25.06007,0.000039,24.041808,0.0006,1.387
11368.00,7.528539,25.05988,0.000039,24.041426,0.0006,1.387
11370.00,7.527662,25.05933,0.000042,24.040370,0.0006,1.387
11372.00,7.527208,25.05944,0.000041,24.041952,0.0006,1.387
11374.00,7.526398,25.05980,0.000039,24.041676,0.0006,1.387
11376.00,7.525680,25.06031,0.000041,24.041516,0.0006,1.389
11378.00,7.525139,25.05973,0.000040,24.041314,0.0006,1.387
11380.00,7.525515,25.06032,0.000040,24.042085,0.0006,1.387
11382.00,7.524886,25.06062,0.000040,24.041456,0.0006,1.388
11384.00,7.525120,25.06053,0.000040,24.040850,0.0006,1.388
11386.00,7.526033,25.05986,0.000040,24.041856,0.0005,1.387
11388.00,7.526898,25.05952,0.000039,24.042072,0.0006,1.387
11390.00,7.526817,25.05977,0.000040,24.041801,0.0006,1.387
11392.00,7.526530,25.05928,0.000040,24.041057,0.0006,1.388
11394.00,7.526719,25.05870,0.000039,24.041059,0.0006,1.388
11396.00,7.526305,25.05928,0.000040,24.040790,0.0006,1.388
11398.00,7.526786,25.05989,0.000039,24.041406,0.0006,1.388
11400.00,7.526389,25.05915,0.000040,24.041488,0.0006,1.388
11402.00,7.525928,25.05894,0.000039,24.041366,0.0006,1.388
11404.00,7.524207,25.05884,0.000040,24.041848,0.0006,1.388
@19,12.0000,24.0
11406.00,7.523663,25.05798,0.000041,24.041781,0.0006,1.388
11408.00,7.522040,25.05874,0.000040,24.041390,0.0006,1.388
11410.00,7.516050,25.05815,0.000040,24.041301,0.0006,1.387
11412.00,7.511603,25.05861,0.000041,24.040832,0.0005,1.387
11414.00,7.509355,25.05813,0.000041,24.041479,0.0006,1.387
11416.00,7.510396,25.05858,0.000040,24.040961,0.0006,1.388
11418.00,7.512998,25.06000,0.000040,24.040683,0.0006,1.388
11420.00,7.517621,25.06174,0.000039,24.041445,0.0006,1.389
11422.00,7.522735,25.06116,0.000039,24.041637,0.0006,1.389
11424.00,7.528281,25.06060,0.000039,24.040839,0.0006,1.389
11426.00,7.533449,25.05992,0.000038,24.041183,0.0006,1.389
11428.00,7.537876,25.06001,0.000039,24.041112,0.0006,1.389
11430.00,7.541440,25.06071,0.000040,24.041030,0.0006,1.389
11432.00,7.546596,25.06042,0.000039,24.041110,0.0006,1.390
11434.00,7.554021,25.06028,0.000038,24.041590,0.0006,1.389
11436.00,7.562060,25.06077,0.000038,24.042057,0.0006,1.390
11438.00,7.564878,25.06131,0.000040,24.041857,0.0006,1.390
11440.00,7.564523,25.06099,0.000040,24.041623,0.0006,1.390
11442.00,7.562409,25.06119,0.000039,24.041214,0.0006,1.389
11444.00,7.559856,25.06180,0.000040,24.041237,0.0006,1.388
11446.00,7.556335,25.06208,0.000040,24.041061,0.0006,1.388
11448.00,7.551333,25.06149,0.000041,24.041621,0.0006,1.388
11450.00,7.546593,25.06177,0.000041,24.041030,0.0006,1.388
11452.00,7.543204,25.06322,0.000041,24.041670,0.0005,1.388
11454.00,7.541901,25.06474,0.000041,24.042154,0.0006,1.388
11456.00,7.540713,25.06341,0.000042,24.041814,0.0006,1.388
11458.00,7.538311,25.06327,0.000042,24.041766,0.0006,1.388
11460.00,7.536331,25.06319,0.000039,24.041790,0.0006,1.389
11462.00,7.534327,25.06261,0.000039,24.041943,0.0006,1.389
11464.00,7.531548,25.06300,0.000039,24.042145,0.0006,1.388
11466.00,7.532052,25.06354,0.000039,24.042105,0.0006,1.389
11468.00,7.532148,25.06312,0.000040,24.041426,0.0006,1.388
11470.00,7.531469,25.06325,0.000041,24.041105,0.0006,1.388
11472.00,7.530211,25.06274,0.000041,24.041894,0.0005,1.389
11474.00,7.528636,25.06253,0.000040,24.042034,0.0005,1.389
11476.00,7.527275,25.06217,0.000038,24.041601,0.0006,1.389
11478.00,7.526587,25.06164,0.000039,24.040985,0.0005,1.389
11480.00,7.527275,25.06162,0.000039,24.041612,0.0005,1.388
11482.00,7.527326,25.06221,0.000040,24.041034,0.0006,1.388
11484.00,7.527372,25.06155,0.000040,24.041277,0.0005,1.389
11486.00,7.526850,25.06164,0.000040,24.041648,0.0006,1.388
11488.00,7.526460,25.06190,0.000039,24.040645,0.0005,1.389
11490.00,7.526067,25.06169,0.000041,24.041274,0.0006,1.389
11492.00,7.525605,25.06177,0.000039,24.041906,0.0005,1.389
11494.00,7.526320,25.06256,0.000040,24.041641,0.0006,1.389
11496.00,7.527048,25.06185,0.000040,24.041628,0.0006,1.389
11498.00,7.527506,25.06258,0.000040,24.040895,0.0006,1.388
11500.00,7.527283,25.06245,0.000040,24.040821,0.0006,1.389
11502.00,7.527418,25.06280,0.000040,24.041446,0.0006,1.388
11504.00,7.528314,25.06303,0.000041,24.042041,0.0006,1.389
11506.00,7.528394,25.06280,0.000039,24.041788,0.0006,1.389
11508.00,7.528783,25.06231,0.000040,24.041283,0.0006,1.389
11510.00,7.528442,25.06172,0.000040,24.041856,0.0006,1.389
11512.00,7.529055,25.06086,0.000041,24.041326,0.0006,1.388
11514.00,7.529519,25.06099,0.000040,24.041665,0.0006,1.388
11516.00,7.529043,25.06147,0.000041,24.041932,0.0006,1.389
11518.00,7.529050,25.06145,0.000040,24.041719,0.0006,1.389
11520.00,7.529094,25.06199,0.000041,24.041814,0.0006,1.388
11522.00,7.528820,25.06119,0.000041,24.041677,0.0006,1.388
11524.00,7.528676,25.06203,0.000040,24.041886,0.0006,1.388
11526.00,7.528374,25.06200,0.000039,24.041370,0.0006,1.388
11528.00,7.528148,25.06142,0.000040,24.041854,0.0006,1.389
11530.00,7.528360,25.06171,0.000039,24.042936,0.0006,1.389
11532.00,7.528340,25.06153,0.000038,24.041506,0.0006,1.388
11534.00,7.528424,25.06158,0.000039,24.041428,0.0005,1.389
11536.00,7.528504,25.06188,0.000039,24.041672,0.0006,1.388
11538.00,7.529738,25.06250,0.000043,24.040881,0.0006,1.388
11540.00,7.530507,25.06248,0.000041,24.041536,0.0006,1.388
11542.00,7.530017,25.06166,0.000040,24.040886,0.0006,1.389
11544.00,7.530746,25.06268,0.000041,24.041434,0.0006,1.389
11546.00,7.531537,25.06295,0.000041,24.041201,0.0006,1.390
11548.00,7.531636,25.06117,0.000039,24.041479,0.0006,1.389
11550.00,7.530057,25.06232,0.000040,24.040454,0.0006,1.390
11552.00,7.529003,25.06160,0.000040,24.040532,0.0006,1.389
11554.00,7.528442,25.06147,0.000040,24.040659,0.0006,1.388
11556.00,7.527648,25.06244,0.000040,24.041766,0.0006,1.389
11558.00,7.527264,25.06148,0.000041,24.041090,0.0006,1.389
11560.00,7.526421,25.06169,0.000039,24.040586,0.0006,1.390
11562.00,7.526278,25.06203,0.000039,24.041926,0.0005,1.390
11564.00,7.526964,25.06144,0.000039,24.040872,0.0006,1.389
11566.00,7.527509,25.06240,0.000038,24.041699,0.0006,1.389
11568.00,7.526725,25.06179,0.000040,24.041490,0.0006,1.389
11570.00,7.527054,25.06245,0.000041,24.041325,0.0006,1.389
11572.00,7.527697,25.06261,0.000040,24.041716,0.0006,1.389
11574.00,7.526402,25.06297,0.000040,24.041832,0.0006,1.388
11576.00,7.525783,25.06252,0.000039,24.041421,0.0005,1.389
11578.00,7.525949,25.06274,0.000040,24.041810,0.0006,1.389
11580.00,7.525618,25.06271,0.000041,24.041094,0.0006,1.390
11582.00,7.525914,25.06368,0.000040,24.041797,0.0006,1.389
11584.00,7.526581,25.06223,0.000040,24.040835,0.0006,1.389
11586.00,7.526423,25.06296,0.000039,24.041696,0.0006,1.389
11588.00,7.526375,25.06246,0.000039,24.040981,0.0006,1.389
11590.00,7.526603,25.06229,0.000040,24.041594,0.0006,1.389
11592.00,7.526135,25.06241,0.000041,24.041303,0.0006,1.390
11594.00,7.526879,25.06344,0.000040,24.042627,0.0006,1.389
11596.00,7.527383,25.06291,0.000041,24.041312,0.0006,1.389
11598.00,7.526873,25.06273,0.000040,24.041250,0.0006,1.389
11600.00,7.527372,25.06312,0.000040,24.041610,0.0006,1.388
11602.00,7.527265,25.06213,0.000040,24.041346,0.0006,1.389
11604.00,7.526049,25.06121,0.000040,24.040946,0.0006,1.390
11606.00,7.525974,25.06112,0.000039,24.041412,0.0006,1.390
11608.00,7.526092,25.06228,0.000038,24.041830,0.0005,1.389
11610.00,7.526999,25.06216,0.000039,24.041316,0.0006,1.389
11612.00,7.526164,25.06181,0.000040,24.041914,0.0006,1.389
11614.00,7.525718,25.06131,0.000039,24.040790,0.0006,1.390
11616.00,7.525740,25.06160,0.000039,24.041819,0.0006,1.390
11618.00,7.525123,25.06174,0.000038,24.042048,0.0007,1.390
11620.00,7.525673,25.06150,0.000039,24.042128,0.0006,1.390
11622.00,7.526409,25.06120,0.000040,24.041219,0.0006,1.390
11624.00,7.526547,25.06144,0.000038,24.041536,0.0006,1.390
11626.00,7.525802,25.06193,0.000040,24.041814,0.0006,1.389
11628.00,7.525613,25.06091,0.000042,24.041321,0.0006,1.389
11630.00,7.525589,25.06176,0.000040,24.041681,0.0005,1.389
11632.00,7.525698,25.06223,0.000039,24.041576,0.0006,1.389
11634.00,7.526159,25.06090,0.000039,24.041574,0.0006,1.390
11636.00,7.525664,25.06009,0.000040,24.042172,0.0006,1.390
11638.00,7.525888,25.06001,0.000041,24.042141,0.0006,1.390
11640.00,7.525252,25.06154,0.000041,24.041610,0.0006,1.390
11642.00,7.524338,25.06164,0.000040,24.041405,0.0006,1.390
11644.00,7.524195,25.06099,0.000040,24.041288,0.0006,1.390
11646.00,7.524787,25.06000,0.000041,24.040390,0.0006,1.389
11648.00,7.525050,25.06080,0.000043,24.042119,0.0005,1.390
11650.00,7.525565,25.06016,0.000043,24.041352,0.0006,1.389
11652.00,7.525323,25.05932,0.000039,24.040565,0.0006,1.390
11654.00,7.525779,25.05880,0.000037,24.040486,0.0007,1.390
11656.00,7.527101,25.05903,0.000042,24.040785,0.0006,1.390
11658.00,7.526371,25.06118,0.000040,24.041505,0.0006,1.390
11660.00,7.526418,25.06016,0.000040,24.041636,0.0006,1.390
11662.00,7.526232,25.06085,0.000040,24.041494,0.0006,1.390
11664.00,7.526103,25.06100,0.000040,24.042596,0.0006,1.389
11666.00,7.525853,25.06028,0.000040,24.041999,0.0006,1.390
11668.00,7.525974,25.05956,0.000039,24.041330,0.0006,1.389
11670.00,7.525726,25.05948,0.000040,24.042508,0.0005,1.390
11672.00,7.524848,25.05968,0.000040,24.041450,0.0005,1.390
11674.00,7.525318,25.05924,0.000039,24.040990,0.0006,1.390
11676.00,7.526917,25.06017,0.000039,24.041530,0.0006,1.390
11678.00,7.527902,25.06155,0.000039,24.041212,0.0006,1.390
11680.00,7.528357,25.06137,0.000038,24.041257,0.0006,1.391
11682.00,7.527585,25.06116,0.000039,24.041014,0.0006,1.389
11684.00,7.527122,25.06109,0.000040,24.041234,0.0006,1.389
11686.00,7.526162,25.06145,0.000040,24.041319,0.0006,1.390
11688.00,7.526416,25.06165,0.000041,24.042217,0.0006,1.390
11690.00,7.525631,25.06113,0.000041,24.042248,0.0006,1.391
11692.00,7.524221,25.06183,0.000041,24.042143,0.0005,1.390
11694.00,7.524195,25.06101,0.000040,24.041699,0.0006,1.390
11696.00,7.524282,25.06147,0.000039,24.042094,0.0006,1.391
11698.00,7.523841,25.06165,0.000041,24.041645,0.0006,1.390
11700.00,7.524134,25.06194,0.000040,24.041094,0.0006,1.390
11702.00,7.524514,25.06145,0.000039,24.040997,0.0006,1.389
11704.00,7.525435,25.06136,0.000039,24.040965,0.0006,1.390
11706.00,7.527015,25.06140,0.000040,24.041559,0.0006,1.390
11708.00,7.527331,25.06107,0.000040,24.040914,0.0006,1.390
11710.00,7.527646,25.06175,0.000039,24.041314,0.0006,1.391
11712.00,7.527067,25.06128,0.000038,24.041461,0.0006,1.391
11714.00,7.527081,25.06101,0.000039,24.041439,0.0006,1.391
11716.00,7.525931,25.06119,0.000039,24.040748,0.0006,1.390
11718.00,7.525094,25.06088,0.000040,24.041385,0.0005,1.389
11720.00,7.525244,25.06093,0.000040,24.041445,0.0006,1.390
11722.00,7.524700,25.06093,0.000041,24.040925,0.0005,1.390
11724.00,7.524319,25.06160,0.000040,24.041834,0.0005,1.390
11726.00,7.523730,25.06142,0.000040,24.041692,0.0006,1.391
11728.00,7.524711,25.06040,0.000041,24.041665,0.0006,1.390
11730.00,7.524517,25.06124,0.000040,24.040961,0.0006,1.390
11732.00,7.524269,25.06169,0.000039,24.041577,0.0006,1.390
11734.00,7.524301,25.06197,0.000042,24.042061,0.0006,1.390
11736.00,7.525001,25.06238,0.000040,24.040639,0.0006,1.391
11738.00,7.524963,25.06296,0.000039,24.041345,0.0006,1.391
11740.00,7.525416,25.06271,0.000039,24.041485,0.0006,1.391
11742.00,7.525455,25.06326,0.000040,24.041214,0.0006,1.391
11744.00,7.525459,25.06325,0.000040,24.041192,0.0006,1.390
11746.00,7.526052,25.06309,0.000040,24.041446,0.0006,1.390
11748.00,7.525818,25.06325,0.000041,24.041646,0.0006,1.390
11750.00,7.525130,25.06523,0.000041,24.041450,0.0005,1.390
11752.00,7.524359,25.06624,0.000039,24.043099,0.0004,1.391
11754.00,7.524417,25.06453,0.000039,24.041721,0.0005,1.391
11756.00,7.525332,25.06433,0.000040,24.041236,0.0006,1.391
11758.00,7.526706,25.06497,0.000040,24.042816,0.0006,1.391
11760.00,7.526533,25.06490,0.000039,24.041501,0.0006,1.391
11762.00,7.526984,25.06457,0.000040,24.041005,0.0006,1.390
11764.00,7.526845,25.06531,0.000038,24.040946,0.0006,1.391
11766.00,7.526524,25.06452,0.000039,24.041381,0.0006,1.391
11768.00,7.526474,25.06335,0.000040,24.041216,0.0006,1.391
11770.00,7.526640,25.06323,0.000040,24.040868,0.0006,1.390
11772.00,7.527032,25.06277,0.000040,24.041477,0.0006,1.391
11774.00,7.527478,25.06223,0.000040,24.040368,0.0006,1.391
11776.00,7.527155,25.06172,0.000040,24.041035,0.0006,1.392
11778.00,7.526683,25.06161,0.000040,24.041450,0.0006,1.391
11780.00,7.526738,25.06217,0.000039,24.041086,0.0006,1.390
11782.00,7.527251,25.06354,0.000039,24.042190,0.0006,1.390
11784.00,7.528724,25.06375,0.000039,24.041376,0.0006,1.391
11786.00,7.528696,25.06338,0.000038,24.041286,0.0006,1.391
11788.00,7.526680,25.06415,0.000039,24.041439,0.0006,1.391
11790.00,7.525284,25.06494,0.000041,24.041055,0.0006,1.391
11792.00,7.525805,25.06521,0.000041,24.041899,0.0006,1.391
11794.00,7.526513,25.06444,0.000041,24.040705,0.0006,1.391
11796.00,7.526424,25.06423,0.000039,24.041203,0.0006,1.391
11798.00,7.526515,25.06467,0.000038,24.041165,0.0006,1.391
11800.00,7.526967,25.06486,0.000038,24.041199,0.0006,1.391
11802.00,7.527701,25.06437,0.000039,24.041316,0.0006,1.391
11804.00,7.527536,25.06407,0.000040,24.041674,0.0006,1.391
11806.00,7.527568,25.06297,0.000039,24.041283,0.0006,1.391
11808.00,7.527974,25.06318,0.000039,24.041441,0.0006,1.391
11810.00,7.527737,25.06358,0.000041,24.041157,0.0006,1.391
11812.00,7.527462,25.06401,0.000040,24.041037,0.0006,1.391
11814.00,7.527229,25.06475,0.000039,24.041532,0.0006,1.391
11816.00,7.525923,25.06476,0.000039,24.040992,0.0006,1.392
11818.00,7.524552,25.06465,0.000041,24.041346,0.0006,1.392
11820.00,7.524149,25.06416,0.000039,24.041148,0.0006,1.392
11822.00,7.524680,25.06404,0.000039,24.041190,0.0006,1.391
11824.00,7.523934,25.06468,0.000039,24.041399,0.0006,1.391
11826.00,7.523964,25.06422,0.000040,24.040814,0.0005,1.391
11828.00,7.524161,25.06426,0.000040,24.041257,0.0006,1.391
11830.00,7.525045,25.06517,0.000040,24.042192,0.0006,1.391
11832.00,7.525021,25.06595,0.000039,24.041601,0.0006,1.392
11834.00,7.524497,25.06570,0.000040,24.041155,0.0006,1.391
11836.00,7.523864,25.06511,0.000039,24.042005,0.0005,1.392
11838.00,7.523970,25.06632,0.000039,24.041652,0.0006,1.391
11840.00,7.524681,25.06498,0.000038,24.041045,0.0006,1.391
11842.00,7.524238,25.06496,0.000039,24.041352,0.0006,1.391
11844.00,7.524080,25.06563,0.000040,24.042279,0.0006,1.391
11846.00,7.523997,25.06517,0.000040,24.041519,0.0005,1.391
11848.00,7.523650,25.06433,0.000041,24.041119,0.0006,1.392
11850.00,7.523386,25.06516,0.000040,24.041390,0.0006,1.391
11852.00,7.523310,25.06590,0.000039,24.040855,0.0006,1.391
11854.00,7.523107,25.06591,0.000040,24.041848,0.0006,1.392
11856.00,7.524201,25.06596,0.000040,24.041605,0.0006,1.391
11858.00,7.524901,25.06581,0.000040,24.041496,0.0006,1.392
11860.00,7.526038,25.06565,0.000039,24.041457,0.0006,1.391
11862.00,7.526750,25.06592,0.000040,24.041283,0.0006,1.391
11864.00,7.527176,25.06574,0.000039,24.041070,0.0006,1.391
11866.00,7.526415,25.06673,0.000040,24.040963,0.0006,1.391
11868.00,7.525900,25.06690,0.000041,24.041723,0.0006,1.391
11870.00,7.525336,25.06638,0.000041,24.041897,0.0005,1.391
11872.00,7.526457,25.06620,0.000039,24.041070,0.0005,1.391
11874.00,7.528017,25.06573,0.000040,24.041419,0.0006,1.392
11876.00,7.527316,25.06456,0.000041,24.040239,0.0006,1.392
11878.00,7.525894,25.06498,0.000038,24.041574,0.0006,1.392
11880.00,7.524697,25.06551,0.000040,24.042572,0.0005,1.392
11882.00,7.524211,25.06472,0.000041,24.041661,0.0006,1.392
11884.00,7.523315,25.06488,0.000041,24.041406,0.0005,1.392
11886.00,7.522548,25.06485,0.000040,24.041068,0.0006,1.392
11888.00,7.522539,25.06564,0.000039,24.041954,0.0006,1.391
11890.00,7.522509,25.06694,0.000041,24.041997,0.0005,1.391
11892.00,7.523622,25.06528,0.000039,24.040637,0.0006,1.392
11894.00,7.524175,25.06570,0.000037,24.041977,0.0005,1.392
11896.00,7.524445,25.06511,0.000037,24.041421,0.0006,1.392
11898.00,7.525593,25.06514,0.000039,24.041785,0.0006,1.391
11900.00,7.525692,25.06529,0.000041,24.041374,0.0006,1.392
11902.00,7.525398,25.06545,0.000039,24.041781,0.0006,1.392
11904.00,7.525755,25.06501,0.000040,24.041703,0.0006,1.392
11906.00,7.525351,25.06372,0.000040,24.041863,0.0006,1.391
11908.00,7.525523,25.06356,0.000040,24.041405,0.0006,1.392
11910.00,7.526400,25.06381,0.000040,24.041014,0.0006,1.392
11912.00,7.526444,25.06482,0.000039,24.041381,0.0005,1.392
11914.00,7.525890,25.06524,0.000039,24.041006,0.0006,1.392
11916.00,7.525781,25.06521,0.000038,24.041210,0.0006,1.392
11918.00,7.525957,25.06464,0.000038,24.041977,0.0006,1.392
11920.00,7.525093,25.06348,0.000039,24.041206,0.0006,1.392
11922.00,7.524523,25.06352,0.000039,24.041421,0.0006,1.392
11924.00,7.524647,25.06316,0.000038,24.041245,0.0006,1.392
11926.00,7.524953,25.06347,0.000038,24.041176,0.0006,1.393
11928.00,7.525481,25.06409,0.000038,24.042139,0.0006,1.392
11930.00,7.525632,25.06465,0.000039,24.041236,0.0006,1.392
11932.00,7.524719,25.06373,0.000039,24.040832,0.0006,1.392
11934.00,7.523859,25.06377,0.000040,24.041001,0.0006,1.392
11936.00,7.523561,25.06421,0.000040,24.041999,0.0006,1.391
11938.00,7.523583,25.06386,0.000041,24.041381,0.0006,1.392
11940.00,7.523173,25.06358,0.000041,24.041572,0.0006,1.392
11942.00,7.523111,25.06303,0.000041,24.041197,0.0005,1.392
11944.00,7.523902,25.06328,0.000039,24.040837,0.0006,1.392
11946.00,7.523927,25.06298,0.000040,24.040754,0.0006,1.393
11948.00,7.523927,25.06261,0.000040,24.041636,0.0006,1.392
11950.00,7.523768,25.06342,0.000040,24.041856,0.0006,1.392
11952.00,7.524552,25.06344,0.000039,24.041054,0.0006,1.392
11954.00,7.524617,25.06357,0.000039,24.041659,0.0006,1.392
11956.00,7.524585,25.06350,0.000041,24.041921,0.0005,1.392
11958.00,7.525044,25.06345,0.000039,24.040548,0.0005,1.393
11960.00,7.526151,25.06339,0.000039,24.041183,0.0006,1.392
11962.00,7.526209,25.06385,0.000039,24.041443,0.0006,1.392
11964.00,7.525615,25.06390,0.000040,24.040866,0.0006,1.392
11966.00,7.525240,25.06374,0.000040,24.041741,0.0006,1.392
11968.00,7.525172,25.06413,0.000038,24.041799,0.0006,1.393
11970.00,7.526778,25.06428,0.000039,24.041576,0.0006,1.392
11972.00,7.527593,25.06489,0.000039,24.041619,0.0006,1.393
11974.00,7.528259,25.06438,0.000039,24.041834,0.0006,1.393
11976.00,7.528934,25.06493,0.000039,24.041228,0.0006,1.392
11978.00,7.528379,25.06415,0.000042,24.041606,0.0005,1.391
11980.00,7.528033,25.06468,0.000040,24.041357,0.0006,1.392
11982.00,7.527859,25.06414,0.000040,24.042201,0.0006,1.393
11984.00,7.527251,25.06487,0.000040,24.041488,0.0006,1.392
11986.00,7.526803,25.06469,0.000039,24.041599,0.0006,1.393
11988.00,7.525460,25.06391,0.000040,24.041594,0.0005,1.392
11990.00,7.523934,25.06353,0.000040,24.041636,0.0006,1.393
11992.00,7.524053,25.06370,0.000041,24.042292,0.0006,1.392
11994.00,7.525275,25.06435,0.000041,24.041210,0.0006,1.392
11996.00,7.526405,25.06516,0.000040,24.041441,0.0006,1.392
11998.00,7.527096,25.06562,0.000041,24.041881,0.0006,1.392
12000.00,7.527901,25.06497,0.000040,24.041161,0.0006,1.393
12002.00,7.527740,25.06465,0.000039,24.041563,0.0006,1.393
12004.00,7.526364,25.06475,0.000039,24.041639,0.0006,1.392
@20,12.0000,24.0
12006.00,7.524854,25.06462,0.000040,24.041568,0.0006,1.392
12008.00,7.523427,25.06444,0.000040,24.041286,0.0006,1.392
12010.00,7.516922,25.06347,0.000041,24.041399,0.0006,1.391
12012.00,7.510476,25.06401,0.000042,24.041085,0.0006,1.391
12014.00,7.507369,25.06426,0.000044,24.042179,0.0005,1.392
12016.00,7.507756,25.06401,0.000042,24.041954,0.0006,1.392
12018.00,7.510342,25.06480,0.000040,24.041948,0.0006,1.393
12020.00,7.515100,25.06521,0.000039,24.041094,0.0006,1.393
12022.00,7.521164,25.06429,0.000038,24.041950,0.0006,1.394
12024.00,7.527612,25.06424,0.000039,24.042325,0.0006,1.393
12026.00,7.533431,25.06428,0.000038,24.041974,0.0006,1.394
12028.00,7.538087,25.06509,0.000039,24.041581,0.0006,1.393
12030.00,7.542426,25.06502,0.000040,24.041599,0.0006,1.393
12032.00,7.547336,25.06535,0.000039,24.041697,0.0006,1.393
12034.00,7.555587,25.06472,0.000038,24.040943,0.0006,1.393
12036.00,7.563422,25.06467,0.000038,24.041439,0.0006,1.395
12038.00,7.566976,25.06479,0.000038,24.042214,0.0006,1.394
12040.00,7.564722,25.06486,0.000039,24.041616,0.0006,1.394
12042.00,7.560771,25.06503,0.000040,24.042214,0.0006,1.394
12044.00,7.556481,25.06465,0.000043,24.041115,0.0006,1.393
12046.00,7.551815,25.06513,0.000041,24.040803,0.0006,1.393
12048.00,7.546595,25.06538,0.000041,24.042063,0.0006,1.393
12050.00,7.542358,25.06608,0.000042,24.041317,0.0006,1.393
12052.00,7.539603,25.06486,0.000040,24.041425,0.0006,1.392
12054.00,7.537318,25.06470,0.000040,24.041365,0.0006,1.393
12056.00,7.534893,25.06560,0.000040,24.041712,0.0006,1.393
12058.00,7.533038,25.06524,0.000039,24.041310,0.0005,1.392
12060.00,7.531591,25.06594,0.000040,24.041268,0.0006,1.392
12062.00,7.531129,25.06545,0.000041,24.041396,0.0006,1.393
12064.00,7.528972,25.06455,0.000041,24.040946,0.0006,1.393
12066.00,7.527644,25.06561,0.000041,24.042219,0.0006,1.393
12068.00,7.526052,25.06508,0.000040,24.041925,0.0006,1.393
12070.00,7.524976,25.06380,0.000040,24.041859,0.0006,1.393
12072.00,7.524998,25.06444,0.000039,24.041634,0.0006,1.393
12074.00,7.524004,25.06491,0.000040,24.042117,0.0006,1.392
12076.00,7.523328,25.06406,0.000040,24.041319,0.0006,1.392
12078.00,7.524507,25.06341,0.000040,24.041466,0.0006,1.393
12080.00,7.524257,25.06455,0.000039,24.041168,0.0006,1.393
12082.00,7.524717,25.06457,0.000039,24.041186,0.0006,1.393
12084.00,7.525976,25.06393,0.000038,24.040241,0.0006,1.394
12086.00,7.525680,25.06343,0.000039,24.040728,0.0006,1.393
12088.00,7.525746,25.06437,0.000038,24.041572,0.0006,1.393
12090.00,7.525295,25.06435,0.000040,24.041688,0.0006,1.393
12092.00,7.525277,25.06470,0.000039,24.041668,0.0006,1.392
12094.00,7.526402,25.06364,0.000040,24.041256,0.0006,1.392
12096.00,7.526969,25.06371,0.000041,24.040617,0.0006,1.392
12098.00,7.526979,25.06364,0.000041,24.041594,0.0006,1.392
12100.00,7.526372,25.06351,0.000041,24.041303,0.0006,1.392
12102.00,7.526622,25.06420,0.000040,24.041574,0.0006,1.393
12104.00,7.527110,25.06350,0.000038,24.041245,0.0006,1.393
12106.00,7.527217,25.06283,0.000038,24.041563,0.0006,1.393
12108.00,7.526922,25.06405,0.000039,24.041910,0.0006,1.393
12110.00,7.527847,25.06405,0.000040,24.041439,0.0006,1.393
12112.00,7.527934,25.06368,0.000038,24.041466,0.0006,1.393
12114.00,7.528495,25.06346,0.000039,24.041741,0.0006,1.393
12116.00,7.529683,25.06419,0.000040,24.040919,0.0006,1.394
12118.00,7.529290,25.06415,0.000039,24.041721,0.0006,1.393
12120.00,7.528727,25.06418,0.000040,24.041457,0.0006,1.393
12122.00,7.528092,25.06366,0.000040,24.041466,0.0006,1.393
12124.00,7.527751,25.06418,0.000039,24.042097,0.0006,1.393
12126.00,7.527773,25.06454,0.000040,24.041265,0.0006,1.393
12128.00,7.527045,25.06425,0.000040,24.041090,0.0006,1.393
12130.00,7.527997,25.06465,0.000040,24.041648,0.0006,1.393
12132.00,7.527777,25.06389,0.000041,24.041357,0.0006,1.393
12134.00,7.527054,25.06465,0.000041,24.040923,0.0006,1.394
12136.00,7.526840,25.06481,0.000040,24.041919,0.0006,1.393
12138.00,7.527035,25.06474,0.000040,24.041606,0.0006,1.393
12140.00,7.526807,25.06391,0.000040,24.041265,0.0006,1.393
12142.00,7.526586,25.06330,0.000040,24.041699,0.0006,1.393
12144.00,7.527276,25.06332,0.000040,24.041079,0.0006,1.393
12146.00,7.527680,25.06362,0.000040,24.041641,0.0006,1.393
12148.00,7.527687,25.06309,0.000040,24.040814,0.0006,1.393
12150.00,7.527850,25.06373,0.000040,24.040605,0.0006,1.393
12152.00,7.527475,25.06300,0.000040,24.040926,0.0006,1.393
12154.00,7.528080,25.06271,0.000040,24.040963,0.0006,1.393
12156.00,7.528174,25.06252,0.000040,24.040730,0.0005,1.393
12158.00,7.527598,25.06220,0.000040,24.041365,0.0006,1.392
12160.00,7.527645,25.06181,0.000041,24.041163,0.0005,1.393
12162.00,7.527094,25.06240,0.000040,24.041383,0.0006,1.393
12164.00,7.525500,25.06318,0.000041,24.041359,0.0006,1.392
12166.00,7.526258,25.06341,0.000040,24.041846,0.0006,1.393
12168.00,7.525957,25.06339,0.000040,24.041168,0.0006,1.393
12170.00,7.525928,25.06329,0.000039,24.042063,0.0006,1.393
12172.00,7.525897,25.06292,0.000039,24.041585,0.0006,1.393
12174.00,7.527188,25.06287,0.000039,24.041105,0.0006,1.393
12176.00,7.526845,25.06269,0.000041,24.040785,0.0006,1.393
12178.00,7.526325,25.06296,0.000040,24.041205,0.0006,1.393
12180.00,7.526533,25.06340,0.000040,24.041543,0.0006,1.393
12182.00,7.525907,25.06266,0.000041,24.040701,0.0006,1.393
12184.00,7.525509,25.06268,0.000039,24.041208,0.0006,1.393
12186.00,7.525967,25.06292,0.000040,24.041377,0.0006,1.393
12188.00,7.525599,25.06311,0.000041,24.042046,0.0006,1.393
12190.00,7.525253,25.06291,0.000041,24.042061,0.0006,1.393
12192.00,7.525258,25.06337,0.000040,24.041192,0.0006,1.393
12194.00,7.525669,25.06322,0.000040,24.041296,0.0006,1.393
12196.00,7.525090,25.06290,0.000039,24.042196,0.0006,1.393
12198.00,7.525490,25.06294,0.000039,24.041648,0.0006,1.393
12200.00,7.525824,25.06259,0.000040,24.041617,0.0006,1.393
12202.00,7.525278,25.06308,0.000040,24.041823,0.0006,1.392
12204.00,7.524452,25.06227,0.000041,24.041536,0.0006,1.393
12206.00,7.524564,25.06211,0.000039,24.041386,0.0006,1.393
12208.00,7.525073,25.06153,0.000039,24.040861,0.0006,1.392
12210.00,7.525467,25.06231,0.000040,24.042136,0.0006,1.393
12212.00,7.525090,25.06257,0.000040,24.041768,0.0006,1.392
12214.00,7.525918,25.06198,0.000040,24.041761,0.0006,1.392
12216.00,7.526916,25.06117,0.000038,24.041350,0.0006,1.393
12218.00,7.526591,25.06193,0.000039,24.041372,0.0005,1.393
12220.00,7.526537,25.06236,0.000040,24.041601,0.0006,1.392
12222.00,7.526378,25.06163,0.000040,24.040454,0.0006,1.393
12224.00,7.525853,25.06185,0.000041,24.041068,0.0005,1.393
12226.00,7.525734,25.06212,0.000040,24.041530,0.0006,1.393
12228.00,7.525650,25.06150,0.000039,24.042081,0.0006,1.393
12230.00,7.526165,25.06234,0.000040,24.041701,0.0006,1.392
12232.00,7.525202,25.06189,0.000040,24.041732,0.0005,1.393
12234.00,7.525594,25.06088,0.000039,24.041139,0.0005,1.393
12236.00,7.526089,25.06212,0.000040,24.041728,0.0006,1.393
12238.00,7.525904,25.06177,0.000039,24.041406,0.0006,1.393
12240.00,7.525970,25.06179,0.000040,24.041286,0.0006,1.392
12242.00,7.525564,25.06163,0.000041,24.041088,0.0006,1.393
12244.00,7.525554,25.06183,0.000038,24.040728,0.0006,1.393
12246.00,7.525294,25.06211,0.000039,24.041386,0.0006,1.394
12248.00,7.525080,25.06204,0.000039,24.041805,0.0006,1.393
12250.00,7.525054,25.06320,0.000040,24.042290,0.0006,1.393
12252.00,7.523999,25.06317,0.000040,24.041572,0.0006,1.393
12254.00,7.524185,25.06378,0.000039,24.041990,0.0006,1.393
12256.00,7.524554,25.06276,0.000039,24.041248,0.0006,1.393
12258.00,7.525269,25.06238,0.000040,24.041917,0.0006,1.393
12260.00,7.525704,25.06344,0.000041,24.041577,0.0006,1.393
12262.00,7.526033,25.06338,0.000040,24.041834,0.0006,1.393
12264.00,7.527047,25.06371,0.000040,24.041976,0.0006,1.393
12266.00,7.526330,25.06430,0.000040,24.041466,0.0006,1.393
12268.00,7.525689,25.06376,0.000041,24.042205,0.0006,1.393
12270.00,7.525763,25.06435,0.000041,24.041852,0.0006,1.393
12272.00,7.526052,25.06504,0.000040,24.040972,0.0006,1.393
12274.00,7.525172,25.06364,0.000038,24.041556,0.0006,1.393
12276.00,7.524948,25.06322,0.000039,24.041588,0.0006,1.393
12278.00,7.524540,25.06396,0.000040,24.041126,0.0006,1.393
12280.00,7.524018,25.06439,0.000040,24.041721,0.0006,1.393
12282.00,7.523853,25.06552,0.000040,24.042237,0.0006,1.393
12284.00,7.524250,25.06510,0.000041,24.041008,0.0006,1.393
12286.00,7.523609,25.06469,0.000040,24.042074,0.0006,1.393
12288.00,7.522880,25.06443,0.000041,24.041626,0.0006,1.393
12290.00,7.522648,25.06491,0.000041,24.041492,0.0007,1.393
12292.00,7.521656,25.06496,0.000040,24.040883,0.0006,1.393
12294.00,7.521550,25.06442,0.000040,24.041245,0.0006,1.393
12296.00,7.522831,25.06461,0.000039,24.041754,0.0006,1.393
12298.00,7.524075,25.06490,0.000038,24.041015,0.0006,1.394
12300.00,7.524345,25.06454,0.000039,24.040786,0.0006,1.393
12302.00,7.525061,25.06491,0.000039,24.041217,0.0006,1.393
12304.00,7.525380,25.06480,0.000040,24.041094,0.0006,1.393
12306.00,7.524714,25.06450,0.000040,24.040703,0.0006,1.393
12308.00,7.525026,25.06427,0.000040,24.041708,0.0006,1.394
12310.00,7.525374,25.06464,0.000040,24.041448,0.0006,1.393
12312.00,7.525219,25.06504,0.000041,24.041739,0.0006,1.393
12314.00,7.525107,25.06427,0.000040,24.041343,0.0006,1.393
12316.00,7.524826,25.06425,0.000040,24.041443,0.0006,1.394
12318.00,7.523726,25.06460,0.000040,24.041861,0.0006,1.393
12320.00,7.522546,25.06494,0.000040,24.041643,0.0006,1.393
12322.00,7.521546,25.06547,0.000040,24.040861,0.0006,1.393
12324.00,7.522772,25.06561,0.000039,24.041645,0.0006,1.393
12326.00,7.523074,25.06482,0.000040,24.041616,0.0006,1.393
12328.00,7.522394,25.06422,0.000040,24.041592,0.0006,1.394
12330.00,7.522038,25.06412,0.000039,24.041197,0.0006,1.393
12332.00,7.522276,25.06370,0.000040,24.040581,0.0006,1.394
12334.00,7.522834,25.06415,0.000038,24.041203,0.0006,1.393
12336.00,7.522176,25.06485,0.000039,24.041719,0.0005,1.393
12338.00,7.522481,25.06472,0.000041,24.041030,0.0006,1.393
12340.00,7.522347,25.06360,0.000040,24.041459,0.0006,1.393
12342.00,7.523579,25.06428,0.000041,24.041254,0.0006,1.394
12344.00,7.524367,25.06480,0.000040,24.041705,0.0006,1.394
12346.00,7.525167,25.06528,0.000039,24.041332,0.0006,1.393
12348.00,7.524781,25.06453,0.000040,24.041645,0.0006,1.394
12350.00,7.524291,25.06538,0.000040,24.041532,0.0006,1.394
12352.00,7.524520,25.06522,0.000040,24.041268,0.0006,1.393
12354.00,7.525418,25.06563,0.000041,24.041132,0.0006,1.393
12356.00,7.524504,25.06513,0.000041,24.041305,0.0006,1.393
12358.00,7.523995,25.06519,0.000041,24.040783,0.0006,1.393
12360.00,7.522643,25.06458,0.000040,24.041296,0.0005,1.394
12362.00,7.522521,25.06390,0.000040,24.041168,0.0006,1.393
12364.00,7.523772,25.06402,0.000040,24.041654,0.0006,1.393
12366.00,7.523792,25.06489,0.000040,24.041732,0.0006,1.394
12368.00,7.523432,25.06466,0.000040,24.041963,0.0006,1.393
12370.00,7.523444,25.06437,0.000039,24.041776,0.0006,1.393
12372.00,7.523379,25.06507,0.000040,24.041490,0.0006,1.394
12374.00,7.522758,25.06502,0.000039,24.042103,0.0006,1.393
12376.00,7.523383,25.06470,0.000039,24.041565,0.0006,1.393
12378.00,7.524061,25.06500,0.000041,24.041850,0.0006,1.394
12380.00,7.524385,25.06486,0.000040,24.042163,0.0006,1.393
12382.00,7.523436,25.06600,0.000039,24.041296,0.0006,1.393
12384.00,7.522857,25.06508,0.000039,24.041317,0.0006,1.393
12386.00,7.523447,25.06509,0.000039,24.041066,0.0006,1.394
12388.00,7.523884,25.06537,0.000040,24.041574,0.0006,1.394
12390.00,7.524207,25.06571,0.000040,24.040479,0.0006,1.394
12392.00,7.524668,25.06558,0.000040,24.041197,0.0006,1.393
12394.00,7.525108,25.06411,0.000040,24.040906,0.0006,1.394
12396.00,7.524256,25.06386,0.000039,24.041828,0.0006,1.394
12398.00,7.524204,25.06539,0.000039,24.041559,0.0006,1.393
12400.00,7.524096,25.06617,0.000040,24.041923,0.0006,1.393
12402.00,7.523879,25.06463,0.000041,24.041785,0.0006,1.394
12404.00,7.523912,25.06446,0.000040,24.041563,0.0006,1.394
12406.00,7.524517,25.06498,0.000041,24.041808,0.0006,1.393
12408.00,7.523631,25.06568,0.000040,24.041686,0.0006,1.393
12410.00,7.522881,25.06486,0.000040,24.041861,0.0006,1.393
12412.00,7.522993,25.06423,0.000041,24.040497,0.0006,1.393
12414.00,7.522794,25.06490,0.000041,24.041721,0.0006,1.393
12416.00,7.522824,25.06518,0.000039,24.041637,0.0006,1.393
12418.00,7.522664,25.06529,0.000040,24.041850,0.0006,1.394
12420.00,7.523162,25.06562,0.000039,24.041565,0.0006,1.394
12422.00,7.523050,25.06581,0.000039,24.041177,0.0006,1.393
12424.00,7.522892,25.06522,0.000040,24.041892,0.0006,1.393
12426.00,7.522449,25.06560,0.000041,24.042690,0.0006,1.394
12428.00,7.522738,25.06631,0.000041,24.041572,0.0006,1.393
12430.00,7.522788,25.06505,0.000040,24.041617,0.0006,1.393
12432.00,7.522918,25.06533,0.000040,24.042367,0.0006,1.393
12434.00,7.523703,25.06529,0.000041,24.041050,0.0006,1.393
12436.00,7.523915,25.06462,0.000039,24.041326,0.0006,1.394
12438.00,7.523990,25.06514,0.000039,24.041665,0.0006,1.393
12440.00,7.524607,25.06369,0.000039,24.041437,0.0006,1.393
12442.00,7.524428,25.06464,0.000041,24.041443,0.0006,1.393
12444.00,7.524023,25.06545,0.000040,24.041303,0.0006,1.394
12446.00,7.524590,25.06408,0.000040,24.041497,0.0006,1.394
12448.00,7.524825,25.06478,0.000040,24.042003,0.0006,1.393
12450.00,7.525048,25.06450,0.000040,24.041850,0.0006,1.393
12452.00,7.524673,25.06479,0.000041,24.041119,0.0006,1.393
12454.00,7.523998,25.06471,0.000041,24.041217,0.0006,1.393
12456.00,7.523083,25.06455,0.000040,24.041719,0.0006,1.393
12458.00,7.523186,25.06533,0.000040,24.041736,0.0006,1.393
12460.00,7.523834,25.06607,0.000040,24.042028,0.0006,1.393
12462.00,7.524558,25.06664,0.000039,24.041948,0.0006,1.393
12464.00,7.523879,25.06648,0.000040,24.040937,0.0006,1.393
12466.00,7.524671,25.06566,0.000040,24.041748,0.0006,1.394
12468.00,7.525825,25.06608,0.000040,24.042001,0.0006,1.393
12470.00,7.524430,25.06562,0.000040,24.041141,0.0006,1.393
12472.00,7.524574,25.06507,0.000041,24.040848,0.0006,1.393
12474.00,7.523864,25.06509,0.000040,24.042136,0.0006,1.393
12476.00,7.523870,25.06513,0.000040,24.041836,0.0006,1.393
12478.00,7.523873,25.06515,0.000040,24.041512,0.0006,1.393
12480.00,7.523337,25.06518,0.000039,24.040837,0.0006,1.393
12482.00,7.523506,25.06479,0.000040,24.041616,0.0006,1.394
12484.00,7.522629,25.06445,0.000040,24.041596,0.0006,1.393
12486.00,7.521790,25.06459,0.000040,24.041386,0.0006,1.393
12488.00,7.522591,25.06543,0.000041,24.041732,0.0006,1.393
12490.00,7.522640,25.06498,0.000040,24.041490,0.0006,1.394
12492.00,7.522736,25.06558,0.000040,24.041208,0.0006,1.393
12494.00,7.523806,25.06582,0.000041,24.041523,0.0005,1.394
12496.00,7.523691,25.06562,0.000041,24.041990,0.0006,1.393
12498.00,7.522729,25.06557,0.000040,24.040986,0.0006,1.393
12500.00,7.522810,25.06530,0.000040,24.041337,0.0006,1.393
12502.00,7.523053,25.06413,0.000040,24.041519,0.0006,1.393
12504.00,7.522850,25.06428,0.000040,24.042288,0.0006,1.394
12506.00,7.523416,25.06509,0.000040,24.041883,0.0005,1.393
12508.00,7.523900,25.06486,0.000041,24.041581,0.0006,1.392
12510.00,7.523695,25.06484,0.000040,24.041766,0.0006,1.393
12512.00,7.523092,25.06413,0.000039,24.041445,0.0006,1.393
12514.00,7.523696,25.06439,0.000041,24.041697,0.0006,1.393
12516.00,7.524018,25.06445,0.000039,24.041268,0.0006,1.393
12518.00,7.523786,25.06551,0.000038,24.041543,0.0006,1.394
12520.00,7.523194,25.06506,0.000038,24.041410,0.0006,1.393
12522.00,7.523647,25.06533,0.000039,24.040855,0.0006,1.393
12524.00,7.522955,25.06511,0.000039,24.041959,0.0005,1.393
12526.00,7.522932,25.06556,0.000040,24.041270,0.0006,1.393
12528.00,7.523237,25.06586,0.000040,24.041254,0.0006,1.393
12530.00,7.524041,25.06569,0.000038,24.040626,0.0006,1.393
12532.00,7.525516,25.06538,0.000040,24.040672,0.0006,1.393
12534.00,7.526309,25.06527,0.000039,24.041194,0.0006,1.393
12536.00,7.526081,25.06392,0.000040,24.041445,0.0006,1.393
12538.00,7.526394,25.06362,0.000040,24.041666,0.0006,1.393
12540.00,7.526625,25.06419,0.000039,24.041774,0.0006,1.393
12542.00,7.525626,25.06438,0.000040,24.041421,0.0006,1.393
12544.00,7.524798,25.06434,0.000040,24.040890,0.0006,1.393
12546.00,7.524879,25.06465,0.000040,24.040812,0.0006,1.393
12548.00,7.524981,25.06451,0.000040,24.040806,0.0006,1.393
12550.00,7.524774,25.06326,0.000040,24.041230,0.0005,1.393
12552.00,7.524255,25.06216,0.000040,24.041252,0.0006,1.394
12554.00,7.523637,25.06305,0.000040,24.041885,0.0005,1.394
12556.00,7.523339,25.06309,0.000039,24.041443,0.0006,1.394
12558.00,7.524174,25.06319,0.000040,24.041155,0.0006,1.393
12560.00,7.525199,25.06316,0.000039,24.040719,0.0006,1.393
12562.00,7.525199,25.06291,0.000040,24.041401,0.0006,1.393
12564.00,7.525739,25.06363,0.000040,24.041572,0.0006,1.393
12566.00,7.525983,25.06347,0.000039,24.041865,0.0006,1.393
12568.00,7.524942,25.06402,0.000040,24.041832,0.0006,1.393
12570.00,7.524056,25.06353,0.000040,24.041035,0.0006,1.393
12572.00,7.524022,25.06342,0.000039,24.041008,0.0006,1.393
12574.00,7.524679,25.06459,0.000040,24.040970,0.0006,1.393
12576.00,7.524665,25.06475,0.000040,24.041170,0.0006,1.393
12578.00,7.523039,25.06415,0.000039,24.041321,0.0006,1.394
12580.00,7.521833,25.06449,0.000038,24.041132,0.0006,1.393
12582.00,7.522152,25.06414,0.000038,24.040934,0.0006,1.394
12584.00,7.522394,25.06480,0.000038,24.041583,0.0006,1.394
12586.00,7.521670,25.06467,0.000039,24.041299,0.0006,1.394
12588.00,7.521194,25.06482,0.000038,24.040848,0.0006,1.394
12590.00,7.521852,25.06509,0.000038,24.041690,0.0006,1.393
12592.00,7.522173,25.06561,0.000040,24.041299,0.0006,1.393
12594.00,7.523484,25.06516,0.000039,24.040972,0.0005,1.394
12596.00,7.523542,25.06455,0.000040,24.041572,0.0006,1.394
12598.00,7.523325,25.06478,0.000040,24.041425,0.0006,1.393
12600.00,7.523312,25.06554,0.000040,24.041245,0.0006,1.393
12602.00,7.523196,25.06471,0.000041,24.040963,0.0006,1.393
12604.00,7.524129,25.06448,0.000040,24.040697,0.0006,1.393
@21,12.0000,24.0
12606.00,7.525286,25.06502,0.000040,24.041079,0.0006,1.393
12608.00,7.523068,25.06496,0.000040,24.041650,0.0006,1.394
12610.00,7.516962,25.06480,0.000039,24.041166,0.0005,1.393
12612.00,7.509860,25.06484,0.000041,24.041417,0.0005,1.393
12614.00,7.506970,25.06544,0.000041,24.041401,0.0006,1.393
12616.00,7.507876,25.06542,0.000039,24.041688,0.0006,1.393
12618.00,7.510365,25.06459,0.000040,24.041032,0.0006,1.393
12620.00,7.514736,25.06412,0.000040,24.042161,0.0005,1.395
12622.00,7.520066,25.06566,0.000040,24.041483,0.0005,1.394
12624.00,7.525147,25.06537,0.000039,24.040859,0.0006,1.394
12626.00,7.529044,25.06475,0.000039,24.041417,0.0006,1.394
12628.00,7.533163,25.06559,0.000039,24.041428,0.0006,1.395
12630.00,7.538003,25.06528,0.000038,24.041063,0.0006,1.395
12632.00,7.542345,25.06514,0.000037,24.041948,0.0006,1.394
12634.00,7.548795,25.06484,0.000039,24.041699,0.0006,1.395
12636.00,7.555642,25.06457,0.000039,24.041763,0.0006,1.395
12638.00,7.558912,25.06504,0.000037,24.041641,0.0006,1.395
12640.00,7.558875,25.06520,0.000040,24.040701,0.0006,1.394
12642.00,7.556561,25.06523,0.000040,24.041108,0.0006,1.394
12644.00,7.553608,25.06492,0.000041,24.041510,0.0006,1.394
12646.00,7.549215,25.06551,0.000041,24.040792,0.0006,1.394
12648.00,7.544461,25.06600,0.000040,24.041434,0.0006,1.394
12650.00,7.540327,25.06442,0.000041,24.041172,0.0006,1.394
12652.00,7.536568,25.06415,0.000041,24.040508,0.0006,1.393
12654.00,7.533093,25.06340,0.000042,24.041361,0.0006,1.393
12656.00,7.530625,25.06452,0.000041,24.041188,0.0006,1.393
12658.00,7.529411,25.06412,0.000041,24.041530,0.0006,1.393
12660.00,7.529025,25.06469,0.000041,24.042037,0.0006,1.394
12662.00,7.527920,25.06518,0.000042,24.041852,0.0006,1.393
12664.00,7.527257,25.06566,0.000041,24.041806,0.0006,1.394
12666.00,7.526885,25.06591,0.000041,24.041425,0.0006,1.393
12668.00,7.526674,25.06528,0.000041,24.041423,0.0006,1.393
12670.00,7.526422,25.06502,0.000040,24.040857,0.0006,1.393
12672.00,7.525919,25.06507,0.000040,24.041550,0.0007,1.393
12674.00,7.525196,25.06543,0.000040,24.041379,0.0006,1.393
12676.00,7.525644,25.06524,0.000041,24.041352,0.0006,1.394
12678.00,7.525808,25.06454,0.000039,24.041565,0.0006,1.394
12680.00,7.525592,25.06563,0.000041,24.041310,0.0006,1.393
12682.00,7.525047,25.06517,0.000042,24.041121,0.0006,1.392
12684.00,7.525792,25.06495,0.000041,24.041268,0.0006,1.393
12686.00,7.526445,25.06528,0.000039,24.040875,0.0006,1.393
12688.00,7.527269,25.06433,0.000040,24.040470,0.0006,1.393
12690.00,7.527907,25.06471,0.000041,24.040625,0.0006,1.393
12692.00,7.528325,25.06464,0.000040,24.041039,0.0006,1.393
12694.00,7.528438,25.06408,0.000039,24.040761,0.0006,1.393
12696.00,7.528777,25.06466,0.000040,24.041686,0.0006,1.393
12698.00,7.530075,25.06497,0.000040,24.040608,0.0006,1.393
12700.00,7.529591,25.06576,0.000040,24.041646,0.0006,1.394
12702.00,7.528304,25.06502,0.000039,24.040466,0.0006,1.393
12704.00,7.528869,25.06582,0.000039,24.040366,0.0006,1.393
12706.00,7.529352,25.06516,0.000040,24.041396,0.0006,1.393
12708.00,7.528903,25.06562,0.000039,24.041152,0.0006,1.393
12710.00,7.528412,25.06592,0.000041,24.041272,0.0006,1.393
12712.00,7.527825,25.06598,0.000040,24.041357,0.0006,1.392
12714.00,7.527440,25.06516,0.000040,24.041977,0.0006,1.393
12716.00,7.527088,25.06501,0.000039,24.041465,0.0006,1.394
12718.00,7.526681,25.06532,0.000039,24.041774,0.0006,1.393
12720.00,7.527018,25.06570,0.000041,24.041774,0.0006,1.393
12722.00,7.527825,25.06571,0.000039,24.040852,0.0006,1.393
12724.00,7.529138,25.06510,0.000040,24.041154,0.0006,1.393
12726.00,7.530014,25.06514,0.000039,24.041406,0.0006,1.393
12728.00,7.529400,25.06535,0.000039,24.040926,0.0006,1.393
12730.00,7.527716,25.06599,0.000039,24.041197,0.0006,1.393
12732.00,7.526590,25.06654,0.000040,24.041848,0.0006,1.393
12734.00,7.527602,25.06639,0.000039,24.041281,0.0006,1.393
12736.00,7.527455,25.06623,0.000041,24.041106,0.0006,1.393
12738.00,7.526184,25.06579,0.000040,24.041794,0.0006,1.393
12740.00,7.525253,25.06583,0.000039,24.041486,0.0006,1.393
12742.00,7.525015,25.06601,0.000039,24.041014,0.0006,1.394
12744.00,7.524254,25.06535,0.000040,24.041666,0.0006,1.393
12746.00,7.524885,25.06549,0.000040,24.041377,0.0005,1.393
12748.00,7.525834,25.06640,0.000040,24.041139,0.0005,1.393
12750.00,7.526716,25.06535,0.000040,24.041516,0.0006,1.393
12752.00,7.525842,25.06566,0.000041,24.042054,0.0006,1.394
12754.00,7.524818,25.06657,0.000040,24.041354,0.0006,1.393
12756.00,7.525048,25.06676,0.000039,24.040901,0.0006,1.393
12758.00,7.524938,25.06570,0.000040,24.041683,0.0006,1.393
12760.00,7.524632,25.06604,0.000040,24.041581,0.0006,1.393
12762.00,7.524273,25.06647,0.000041,24.041052,0.0006,1.393
12764.00,7.524957,25.06649,0.000040,24.041485,0.0006,1.393
12766.00,7.523896,25.06672,0.000040,24.040899,0.0006,1.393
12768.00,7.523430,25.06649,0.000041,24.041326,0.0006,1.393
12770.00,7.523583,25.06561,0.000039,24.041917,0.0006,1.393
12772.00,7.524326,25.06508,0.000039,24.041174,0.0006,1.393
12774.00,7.524089,25.06554,0.000041,24.041283,0.0006,1.393
12776.00,7.523320,25.06510,0.000039,24.041716,0.0006,1.393
12778.00,7.523744,25.06483,0.000040,24.040935,0.0006,1.393
12780.00,7.524312,25.06479,0.000040,24.041370,0.0006,1.393
12782.00,7.524793,25.06435,0.000040,24.041770,0.0006,1.393
12784.00,7.523794,25.06448,0.000040,24.041645,0.0006,1.393
12786.00,7.521895,25.06335,0.000041,24.041448,0.0006,1.393
12788.00,7.521367,25.06427,0.000040,24.041808,0.0006,1.393
12790.00,7.522170,25.06407,0.000040,24.041679,0.0006,1.393
12792.00,7.523667,25.06425,0.000040,24.041328,0.0006,1.393
12794.00,7.524409,25.06517,0.000039,24.041926,0.0006,1.393
12796.00,7.524770,25.06492,0.000039,24.041399,0.0006,1.393
12798.00,7.524706,25.06479,0.000040,24.041277,0.0005,1.393
12800.00,7.525667,25.06498,0.000040,24.041365,0.0006,1.393
12802.00,7.525217,25.06426,0.000041,24.041374,0.0006,1.394
12804.00,7.524625,25.06450,0.000040,24.040697,0.0006,1.393
12806.00,7.524484,25.06429,0.000039,24.041030,0.0006,1.393
12808.00,7.524009,25.06478,0.000041,24.041668,0.0005,1.393
12810.00,7.523624,25.06421,0.000042,24.041530,0.0006,1.393
12812.00,7.524063,25.06398,0.000039,24.041063,0.0006,1.393
12814.00,7.524043,25.06523,0.000040,24.042647,0.0006,1.393
12816.00,7.522516,25.06529,0.000040,24.041679,0.0006,1.393
12818.00,7.521766,25.06522,0.000039,24.041785,0.0006,1.393
12820.00,7.522293,25.06458,0.000039,24.041450,0.0006,1.393
12822.00,7.523154,25.06479,0.000040,24.041450,0.0006,1.393
12824.00,7.523903,25.06508,0.000040,24.041350,0.0006,1.393
12826.00,7.524265,25.06439,0.000041,24.041461,0.0006,1.393
12828.00,7.524617,25.06359,0.000040,24.040895,0.0006,1.394
12830.00,7.524045,25.06409,0.000039,24.041646,0.0006,1.393
12832.00,7.523389,25.06430,0.000039,24.041330,0.0006,1.394
12834.00,7.522276,25.06416,0.000039,24.041763,0.0006,1.394
12836.00,7.522198,25.06411,0.000039,24.041841,0.0006,1.393
12838.00,7.523413,25.06331,0.000040,24.040826,0.0006,1.393
12840.00,7.524293,25.06366,0.000040,24.041352,0.0006,1.393
12842.00,7.523650,25.06392,0.000040,24.040925,0.0005,1.393
12844.00,7.523129,25.06324,0.000040,24.041345,0.0005,1.393
12846.00,7.523095,25.06310,0.000040,24.041277,0.0006,1.393
12848.00,7.523831,25.06406,0.000040,24.042392,0.0006,1.393
12850.00,7.523537,25.06469,0.000040,24.041637,0.0005,1.393
12852.00,7.523262,25.06436,0.000039,24.041123,0.0005,1.393
12854.00,7.523385,25.06414,0.000039,24.041596,0.0006,1.393
12856.00,7.523320,25.06442,0.000039,24.040521,0.0006,1.394
12858.00,7.523771,25.06479,0.000039,24.041114,0.0006,1.393
12860.00,7.523682,25.06480,0.000039,24.041870,0.0006,1.393
12862.00,7.523744,25.06498,0.000041,24.041637,0.0006,1.393
12864.00,7.524873,25.06398,0.000041,24.041383,0.0006,1.393
12866.00,7.525915,25.06440,0.000040,24.041072,0.0006,1.393
12868.00,7.525932,25.06416,0.000040,24.041436,0.0006,1.393
12870.00,7.525823,25.06478,0.000041,24.041356,0.0006,1.393
12872.00,7.525838,25.06527,0.000040,24.040966,0.0006,1.393
12874.00,7.526562,25.06445,0.000040,24.041176,0.0006,1.393
12876.00,7.525917,25.06416,0.000039,24.041479,0.0005,1.393
12878.00,7.525712,25.06405,0.000040,24.041303,0.0005,1.393
12880.00,7.526277,25.06449,0.000039,24.042177,0.0006,1.394
12882.00,7.525555,25.06454,0.000039,24.040848,0.0006,1.394
12884.00,7.524153,25.06433,0.000038,24.040057,0.0006,1.394
12886.00,7.522910,25.06538,0.000039,24.041459,0.0006,1.394
12888.00,7.522760,25.06584,0.000038,24.041301,0.0006,1.393
12890.00,7.522840,25.06585,0.000040,24.041792,0.0006,1.393
12892.00,7.522750,25.06626,0.000039,24.042061,0.0006,1.394
12894.00,7.523684,25.06565,0.000039,24.041168,0.0006,1.393
12896.00,7.523592,25.06553,0.000039,24.041196,0.0006,1.393
12898.00,7.523047,25.06548,0.000039,24.041359,0.0006,1.394
12900.00,7.522550,25.06538,0.000040,24.041006,0.0006,1.393
12902.00,7.523875,25.06432,0.000040,24.040941,0.0006,1.393
12904.00,7.524285,25.06434,0.000042,24.042185,0.0006,1.393
12906.00,7.524908,25.06358,0.000040,24.041521,0.0006,1.394
12908.00,7.524908,25.06381,0.000040,24.041243,0.0006,1.394
12910.00,7.524930,25.06434,0.000039,24.040790,0.0006,1.394
12912.00,7.523872,25.06490,0.000039,24.041012,0.0006,1.394
12914.00,7.522919,25.06471,0.000039,24.041150,0.0006,1.393
12916.00,7.522919,25.06432,0.000040,24.041481,0.0005,1.393
12918.00,7.523580,25.06526,0.000039,24.041281,0.0006,1.393
12920.00,7.523211,25.06494,0.000039,24.041681,0.0006,1.394
12922.00,7.523765,25.06471,0.000040,24.041441,0.0006,1.394
12924.00,7.524982,25.06482,0.000041,24.041499,0.0006,1.394
12926.00,7.524410,25.06470,0.000040,24.041710,0.0006,1.393
12928.00,7.524280,25.06454,0.000040,24.041799,0.0006,1.394
12930.00,7.525007,25.06435,0.000040,24.041281,0.0006,1.394
12932.00,7.525330,25.06456,0.000039,24.041656,0.0006,1.394
12934.00,7.525312,25.06497,0.000040,24.041305,0.0006,1.393
12936.00,7.525460,25.06489,0.000040,24.041103,0.0006,1.393
12938.00,7.525329,25.06550,0.000040,24.042146,0.0005,1.394
12940.00,7.523540,25.06511,0.000040,24.041736,0.0005,1.393
12942.00,7.523075,25.06532,0.000039,24.041250,0.0006,1.394
12944.00,7.525006,25.06571,0.000038,24.041232,0.0007,1.394
12946.00,7.526183,25.06577,0.000039,24.040732,0.0006,1.393
12948.00,7.526980,25.06473,0.000040,24.041325,0.0006,1.393
12950.00,7.526876,25.06485,0.000039,24.041483,0.0006,1.393
12952.00,7.526899,25.06538,0.000040,24.040044,0.0006,1.394
12954.00,7.526035,25.06544,0.000039,24.040846,0.0005,1.394
12956.00,7.525800,25.06500,0.000039,24.041481,0.0005,1.394
12958.00,7.525424,25.06466,0.000039,24.041246,0.0006,1.394
12960.00,7.524432,25.06359,0.000038,24.040617,0.0006,1.394
12962.00,7.523280,25.06418,0.000042,24.041386,0.0006,1.393
12964.00,7.523269,25.06507,0.000042,24.041819,0.0006,1.394
12966.00,7.523831,25.06498,0.000041,24.041181,0.0006,1.393
12968.00,7.524314,25.06467,0.000040,24.041616,0.0006,1.393
12970.00,7.523613,25.06527,0.000039,24.041126,0.0006,1.394
12972.00,7.522728,25.06578,0.000039,24.041306,0.0006,1.394
12974.00,7.522436,25.06638,0.000041,24.042281,0.0006,1.394
12976.00,7.523367,25.06653,0.000040,24.041737,0.0006,1.394
12978.00,7.523520,25.06682,0.000039,24.041323,0.0006,1.393
12980.00,7.522934,25.06687,0.000041,24.041421,0.0006,1.393
12982.00,7.522518,25.06590,0.000040,24.041297,0.0006,1.393
12984.00,7.522589,25.06618,0.000041,24.040897,0.0006,1.393
12986.00,7.523220,25.06695,0.000040,24.041603,0.0006,1.394
12988.00,7.524533,25.06620,0.000039,24.041865,0.0006,1.394
12990.00,7.524085,25.06474,0.000039,24.040552,0.0006,1.394
12992.00,7.522732,25.06429,0.000042,24.040266,0.0006,1.393
12994.00,7.522543,25.06562,0.000041,24.042267,0.0006,1.393
12996.00,7.523756,25.06545,0.000040,24.041532,0.0006,1.394
12998.00,7.523581,25.06566,0.000041,24.042150,0.0006,1.394
13000.00,7.522509,25.06537,0.000040,24.040559,0.0006,1.394
13002.00,7.522574,25.06588,0.000039,24.041350,0.0006,1.394
13004.00,7.522154,25.06568,0.000037,24.041063,0.0006,1.394
13006.00,7.521680,25.06557,0.000039,24.041672,0.0007,1.393
13008.00,7.521843,25.06640,0.000042,24.041421,0.0006,1.394
13010.00,7.521799,25.06634,0.000039,24.041785,0.0006,1.394
13012.00,7.520472,25.06598,0.000039,24.041566,0.0006,1.394
13014.00,7.519856,25.06616,0.000041,24.040948,0.0006,1.393
13016.00,7.520727,25.06603,0.000041,24.041134,0.0006,1.394
13018.00,7.520205,25.06614,0.000040,24.041868,0.0006,1.393
13020.00,7.520632,25.06691,0.000040,24.041736,0.0006,1.393
13022.00,7.521509,25.06635,0.000042,24.041203,0.0006,1.393
13024.00,7.522878,25.06572,0.000041,24.041761,0.0006,1.394
13026.00,7.523699,25.06576,0.000040,24.041694,0.0006,1.394
13028.00,7.523003,25.06632,0.000039,24.041563,0.0006,1.394
13030.00,7.523171,25.06681,0.000039,24.041468,0.0006,1.394
13032.00,7.523307,25.06697,0.000039,24.041646,0.0006,1.393
13034.00,7.523670,25.06643,0.000040,24.040950,0.0006,1.394
13036.00,7.523537,25.06623,0.000041,24.041026,0.0006,1.394
13038.00,7.523467,25.06565,0.000041,24.041314,0.0006,1.394
13040.00,7.523195,25.06618,0.000041,24.041326,0.0006,1.394
13042.00,7.522584,25.06678,0.000041,24.042019,0.0006,1.394
13044.00,7.522587,25.06617,0.000038,24.042407,0.0006,1.394
13046.00,7.522123,25.06622,0.000041,24.041997,0.0006,1.393
13048.00,7.522066,25.06593,0.000040,24.041246,0.0006,1.393
13050.00,7.521884,25.06571,0.000041,24.041294,0.0006,1.393
13052.00,7.521917,25.06626,0.000041,24.041688,0.0006,1.393
13054.00,7.521833,25.06606,0.000040,24.041350,0.0006,1.394
13056.00,7.521850,25.06554,0.000040,24.041316,0.0006,1.394
13058.00,7.520796,25.06553,0.000039,24.041583,0.0006,1.394
13060.00,7.520589,25.06516,0.000040,24.041557,0.0006,1.394
13062.00,7.520957,25.06515,0.000039,24.041621,0.0006,1.394
13064.00,7.521319,25.06528,0.000040,24.042285,0.0006,1.394
13066.00,7.520892,25.06513,0.000040,24.041592,0.0006,1.394
13068.00,7.521268,25.06532,0.000040,24.041294,0.0006,1.394
13070.00,7.521614,25.06600,0.000041,24.041110,0.0006,1.393
13072.00,7.522601,25.06516,0.000041,24.040888,0.0006,1.393
13074.00,7.522627,25.06564,0.000041,24.041648,0.0006,1.394
13076.00,7.521312,25.06576,0.000040,24.041356,0.0006,1.394
13078.00,7.521034,25.06614,0.000039,24.041115,0.0006,1.394
13080.00,7.521118,25.06567,0.000040,24.041345,0.0006,1.393
13082.00,7.523381,25.06630,0.000040,24.041876,0.0006,1.394
13084.00,7.523760,25.06679,0.000041,24.041523,0.0006,1.393
13086.00,7.524397,25.06659,0.000040,24.041177,0.0006,1.394
13088.00,7.524952,25.06494,0.000040,24.041939,0.0006,1.394
13090.00,7.524277,25.06506,0.000040,24.040901,0.0006,1.394
13092.00,7.523396,25.06478,0.000039,24.041837,0.0006,1.394
13094.00,7.523683,25.06571,0.000040,24.042063,0.0006,1.394
13096.00,7.523055,25.06655,0.000041,24.041846,0.0006,1.393
13098.00,7.523436,25.06591,0.000040,24.041039,0.0006,1.393
13100.00,7.522961,25.06558,0.000040,24.041616,0.0006,1.393
13102.00,7.522471,25.06507,0.000041,24.042448,0.0006,1.394
13104.00,7.522066,25.06557,0.000040,24.042337,0.0006,1.394
13106.00,7.523738,25.06474,0.000039,24.041783,0.0006,1.393
13108.00,7.524536,25.06564,0.000040,24.042467,0.0006,1.394
13110.00,7.523761,25.06591,0.000041,24.042472,0.0006,1.394
13112.00,7.522404,25.06502,0.000041,24.041965,0.0006,1.394
13114.00,7.521865,25.06502,0.000041,24.041015,0.0006,1.393
13116.00,7.521661,25.06569,0.000041,24.042012,0.0006,1.393
13118.00,7.522041,25.06564,0.000042,24.042077,0.0006,1.393
13120.00,7.521994,25.06596,0.000040,24.042088,0.0006,1.393
13122.00,7.522145,25.06533,0.000040,24.041179,0.0006,1.394
13124.00,7.521770,25.06475,0.000041,24.041519,0.0006,1.394
13126.00,7.521434,25.06428,0.000040,24.041288,0.0006,1.394
13128.00,7.521139,25.06407,0.000041,24.041570,0.0006,1.394
13130.00,7.520983,25.06432,0.000041,24.041268,0.0006,1.393
13132.00,7.521276,25.06469,0.000040,24.041746,0.0006,1.394
13134.00,7.521050,25.06405,0.000040,24.041483,0.0006,1.394
13136.00,7.521733,25.06429,0.000039,24.041445,0.0006,1.393
13138.00,7.521615,25.06528,0.000041,24.041550,0.0006,1.394
13140.00,7.521094,25.06551,0.000039,24.041446,0.0006,1.393
13142.00,7.521311,25.06541,0.000041,24.041730,0.0006,1.393
13144.00,7.520753,25.06545,0.000040,24.042116,0.0005,1.394
13146.00,7.521779,25.06622,0.000039,24.042734,0.0006,1.394
13148.00,7.522114,25.06586,0.000042,24.042610,0.0006,1.394
13150.00,7.521154,25.06456,0.000041,24.042345,0.0006,1.393
13152.00,7.520011,25.06426,0.000041,24.041705,0.0006,1.393
13154.00,7.520927,25.06495,0.000041,24.041570,0.0006,1.393
13156.00,7.521186,25.06510,0.000041,24.041012,0.0006,1.393
13158.00,7.522122,25.06407,0.000041,24.041366,0.0006,1.394
13160.00,7.523527,25.06543,0.000040,24.042123,0.0006,1.394
13162.00,7.524408,25.06564,0.000041,24.042281,0.0007,1.394
13164.00,7.523107,25.06500,0.000040,24.041756,0.0006,1.394
13166.00,7.522633,25.06333,0.000043,24.040443,0.0006,1.394
13168.00,7.522485,25.06404,0.000040,24.041057,0.0006,1.393
13170.00,7.522361,25.06458,0.000040,24.041519,0.0006,1.393
13172.00,7.523311,25.06490,0.000041,24.041217,0.0006,1.393
13174.00,7.524071,25.06521,0.000040,24.041339,0.0005,1.394
13176.00,7.524866,25.06482,0.000039,24.041245,0.0006,1.394
13178.00,7.524861,25.06454,0.000039,24.042086,0.0006,1.394
13180.00,7.525764,25.06530,0.000040,24.041779,0.0005,1.393
13182.00,7.524970,25.06471,0.000041,24.040990,0.0006,1.393
13184.00,7.524129,25.06447,0.000040,24.041465,0.0006,1.394
13186.00,7.523549,25.06544,0.000039,24.041336,0.0006,1.394
13188.00,7.523308,25.06486,0.000039,24.041228,0.0006,1.394
13190.00,7.522784,25.06386,0.000040,24.041466,0.0006,1.394
13192.00,7.521595,25.06385,0.000040,24.041730,0.0006,1.394
13194.00,7.521359,25.06503,0.000040,24.041596,0.0006,1.393
13196.00,7.521828,25.06466,0.000040,24.042032,0.0006,1.393
13198.00,7.521746,25.06493,0.000040,24.041108,0.0006,1.394
13200.00,7.521315,25.06567,0.000040,24.041983,0.0005,1.393
13202.00,7.520807,25.06463,0.000040,24.041666,0.0005,1.394
13204.00,7.520348,25.06509,0.000040,24.041356,0.0006,1.394
@22,12.0000,24.0
13206.00,7.521207,25.06496,0.000039,24.041468,0.0006,1.393
13208.00,7.520840,25.06618,0.000040,24.041461,0.0006,1.394
13210.00,7.516007,25.06662,0.000040,24.041514,0.0006,1.393
13212.00,7.510273,25.06602,0.000040,24.041339,0.0006,1.393
13214.00,7.506144,25.06579,0.000041,24.041608,0.0006,1.393
13216.00,7.505759,25.06628,0.000041,24.041456,0.0006,1.393
13218.00,7.507825,25.06581,0.000041,24.041539,0.0006,1.393
13220.00,7.511965,25.06554,0.000041,24.041270,0.0006,1.394
13222.00,7.517023,25.06575,0.000039,24.041476,0.0006,1.395
13224.00,7.521452,25.06538,0.000040,24.042041,0.0006,1.395
13226.00,7.526176,25.06518,0.000039,24.041679,0.0006,1.395
13228.00,7.530731,25.06540,0.000036,24.040952,0.0007,1.395
13230.00,7.534216,25.06479,0.000039,24.041150,0.0006,1.395
13232.00,7.537989,25.06413,0.000039,24.041241,0.0006,1.395
13234.00,7.547075,25.06424,0.000040,24.040803,0.0006,1.395
13236.00,7.554592,25.06383,0.000041,24.041852,0.0006,1.395
13238.00,7.559519,25.06396,0.000040,24.041283,0.0006,1.396
13240.00,7.561145,25.06469,0.000038,24.041503,0.0006,1.395
13242.00,7.557917,25.06466,0.000039,24.041821,0.0006,1.395
13244.00,7.552477,25.06579,0.000040,24.041988,0.0006,1.395
13246.00,7.547832,25.06611,0.000041,24.041861,0.0006,1.395
13248.00,7.542659,25.06555,0.000041,24.041650,0.0006,1.394
13250.00,7.538323,25.06546,0.000041,24.041166,0.0006,1.394
13252.00,7.533468,25.06658,0.000041,24.042936,0.0006,1.394
13254.00,7.529905,25.06577,0.000040,24.041468,0.0006,1.393
13256.00,7.528349,25.06460,0.000040,24.041659,0.0006,1.394
13258.00,7.526497,25.06404,0.000040,24.041408,0.0006,1.394
13260.00,7.525796,25.06377,0.000040,24.040343,0.0006,1.394
13262.00,7.525531,25.06520,0.000040,24.041216,0.0006,1.394
13264.00,7.524181,25.06583,0.000040,24.041783,0.0006,1.394
13266.00,7.523536,25.06466,0.000040,24.041115,0.0006,1.394
13268.00,7.523832,25.06495,0.000040,24.041465,0.0006,1.394
13270.00,7.522881,25.06537,0.000041,24.041326,0.0006,1.393
13272.00,7.521985,25.06578,0.000040,24.042497,0.0006,1.394
13274.00,7.521963,25.06654,0.000041,24.041534,0.0006,1.393
13276.00,7.522342,25.06692,0.000041,24.041966,0.0006,1.393
13278.00,7.523438,25.06662,0.000041,24.041554,0.0006,1.393
13280.00,7.522714,25.06612,0.000042,24.041490,0.0006,1.393
13282.00,7.522099,25.06555,0.000041,24.041083,0.0006,1.394
13284.00,7.522189,25.06493,0.000040,24.040972,0.0006,1.394
13286.00,7.522626,25.06555,0.000041,24.042201,0.0006,1.394
13288.00,7.522969,25.06543,0.000042,24.041585,0.0006,1.394
13290.00,7.523126,25.06568,0.000041,24.040743,0.0006,1.393
13292.00,7.523594,25.06537,0.000041,24.041479,0.0006,1.394
13294.00,7.524493,25.06601,0.000039,24.041456,0.0006,1.394
13296.00,7.525243,25.06541,0.000039,24.041523,0.0005,1.394
13298.00,7.525672,25.06599,0.000040,24.041343,0.0006,1.394
13300.00,7.526329,25.06547,0.000040,24.041552,0.0006,1.394
13302.00,7.527253,25.06536,0.000040,24.041396,0.0006,1.394
13304.00,7.527547,25.06594,0.000040,24.041354,0.0006,1.394
13306.00,7.528410,25.06626,0.000041,24.041876,0.0006,1.395
13308.00,7.528359,25.06633,0.000041,24.042216,0.0006,1.394
13310.00,7.527278,25.06639,0.000040,24.041652,0.0006,1.393
13312.00,7.526599,25.06593,0.000040,24.041586,0.0006,1.394
13314.00,7.526675,25.06590,0.000041,24.041196,0.0006,1.393
13316.00,7.527056,25.06653,0.000041,24.041212,0.0006,1.394
13318.00,7.526651,25.06673,0.000041,24.042134,0.0006,1.394
13320.00,7.527042,25.06649,0.000040,24.041985,0.0006,1.394
13322.00,7.527051,25.06583,0.000040,24.041986,0.0006,1.394
13324.00,7.526163,25.06515,0.000041,24.041063,0.0006,1.394
13326.00,7.525125,25.06519,0.000040,24.040819,0.0006,1.394
13328.00,7.525590,25.06489,0.000039,24.041859,0.0006,1.394
13330.00,7.525417,25.06483,0.000040,24.041872,0.0006,1.394
13332.00,7.525049,25.06581,0.000040,24.041605,0.0006,1.394
13334.00,7.525037,25.06519,0.000039,24.041596,0.0006,1.394
13336.00,7.525185,25.06524,0.000041,24.042283,0.0006,1.394
13338.00,7.524285,25.06548,0.000041,24.041666,0.0006,1.394
13340.00,7.523988,25.06672,0.000040,24.041163,0.0006,1.394
13342.00,7.525567,25.06659,0.000040,24.041285,0.0006,1.394
13344.00,7.526560,25.06546,0.000040,24.041508,0.0006,1.394
13346.00,7.526162,25.06631,0.000039,24.041619,0.0006,1.395
13348.00,7.525325,25.06608,0.000039,24.040919,0.0005,1.394
13350.00,7.524547,25.06557,0.000040,24.041234,0.0006,1.394
13352.00,7.524504,25.06571,0.000039,24.041566,0.0006,1.394
13354.00,7.524613,25.06614,0.000041,24.041637,0.0006,1.394
13356.00,7.525508,25.06560,0.000041,24.040765,0.0006,1.393
13358.00,7.524917,25.06587,0.000040,24.041166,0.0006,1.394
13360.00,7.523978,25.06632,0.000041,24.041819,0.0006,1.394
13362.00,7.522819,25.06690,0.000040,24.042350,0.0005,1.394
13364.00,7.522638,25.06676,0.000040,24.041883,0.0005,1.394
13366.00,7.522635,25.06650,0.000040,24.041323,0.0006,1.394
13368.00,7.523363,25.06571,0.000041,24.040039,0.0006,1.394
13370.00,7.522934,25.06638,0.000040,24.041305,0.0005,1.394
13372.00,7.522295,25.06670,0.000040,24.042099,0.0006,1.394
13374.00,7.522208,25.06737,0.000040,24.041965,0.0006,1.394
13376.00,7.522403,25.06781,0.000041,24.041425,0.0006,1.393
13378.00,7.522747,25.06742,0.000041,24.041705,0.0006,1.394
13380.00,7.522300,25.06789,0.000041,24.041092,0.0006,1.394
13382.00,7.522140,25.06771,0.000040,24.040952,0.0006,1.394
13384.00,7.522508,25.06726,0.000040,24.041421,0.0006,1.394
13386.00,7.523056,25.06638,0.000040,24.041350,0.0006,1.394
13388.00,7.522757,25.06516,0.000040,24.041643,0.0006,1.394
13390.00,7.522783,25.06501,0.000039,24.041690,0.0006,1.394
13392.00,7.522826,25.06479,0.000038,24.041219,0.0006,1.395
13394.00,7.523259,25.06533,0.000039,24.040606,0.0006,1.394
13396.00,7.524256,25.06511,0.000040,24.041945,0.0006,1.394
13398.00,7.524401,25.06515,0.000041,24.041681,0.0006,1.394
13400.00,7.524055,25.06557,0.000039,24.041505,0.0006,1.394
13402.00,7.523265,25.06556,0.000039,24.041394,0.0006,1.394
13404.00,7.522822,25.06596,0.000040,24.042156,0.0006,1.394
13406.00,7.523918,25.06593,0.000040,24.042403,0.0006,1.395
13408.00,7.524926,25.06556,0.000040,24.041030,0.0006,1.394
13410.00,7.523649,25.06686,0.000041,24.041245,0.0006,1.394
13412.00,7.523398,25.06627,0.000041,24.041485,0.0006,1.393
13414.00,7.523650,25.06642,0.000040,24.041539,0.0006,1.394
13416.00,7.524336,25.06689,0.000039,24.041666,0.0006,1.394
13418.00,7.524961,25.06715,0.000038,24.041185,0.0006,1.394
13420.00,7.525683,25.06783,0.000039,24.041090,0.0006,1.394
13422.00,7.525072,25.06754,0.000039,24.041626,0.0006,1.394
13424.00,7.522947,25.06775,0.000039,24.041168,0.0006,1.394
13426.00,7.522531,25.06708,0.000041,24.041436,0.0005,1.393
13428.00,7.523257,25.06741,0.000041,24.041654,0.0005,1.394
13430.00,7.522540,25.06748,0.000040,24.041083,0.0006,1.395
13432.00,7.522629,25.06712,0.000040,24.042045,0.0006,1.394
13434.00,7.522400,25.06701,0.000039,24.041088,0.0006,1.394
13436.00,7.522361,25.06735,0.000040,24.041290,0.0006,1.394
13438.00,7.521632,25.06829,0.000041,24.041015,0.0006,1.394
13440.00,7.521517,25.06745,0.000040,24.041421,0.0006,1.394
13442.00,7.522396,25.06782,0.000040,24.041265,0.0006,1.394
13444.00,7.522978,25.06789,0.000040,24.040679,0.0006,1.394
13446.00,7.522936,25.06852,0.000041,24.041448,0.0006,1.393
13448.00,7.522527,25.06845,0.000041,24.042036,0.0006,1.394
13450.00,7.523817,25.06783,0.000039,24.041416,0.0006,1.395
13452.00,7.524231,25.06847,0.000039,24.040952,0.0005,1.395
13454.00,7.523824,25.06774,0.000039,24.041679,0.0006,1.394
13456.00,7.522829,25.06845,0.000039,24.041554,0.0006,1.394
13458.00,7.522663,25.06887,0.000039,24.041377,0.0006,1.394
13460.00,7.522898,25.06885,0.000040,24.041456,0.0006,1.394
13462.00,7.523450,25.06869,0.000040,24.041548,0.0006,1.394
13464.00,7.523296,25.06805,0.000041,24.041410,0.0006,1.394
13466.00,7.523412,25.06824,0.000041,24.041532,0.0006,1.394
13468.00,7.523109,25.06806,0.000041,24.042170,0.0006,1.394
13470.00,7.521906,25.06776,0.000041,24.041476,0.0006,1.394
13472.00,7.521553,25.06755,0.000039,24.040865,0.0006,1.394
13474.00,7.522657,25.06733,0.000040,24.041556,0.0006,1.394
13476.00,7.523236,25.06689,0.000040,24.041841,0.0006,1.394
13478.00,7.522719,25.06708,0.000039,24.040754,0.0006,1.395
13480.00,7.522403,25.06753,0.000040,24.041190,0.0006,1.394
13482.00,7.522954,25.06756,0.000041,24.041721,0.0006,1.394
13484.00,7.522713,25.06756,0.000041,24.041132,0.0006,1.393
13486.00,7.522107,25.06796,0.000041,24.041201,0.0006,1.394
13488.00,7.522100,25.06714,0.000041,24.041250,0.0006,1.394
13490.00,7.521451,25.06794,0.000041,24.041201,0.0006,1.393
13492.00,7.521783,25.06786,0.000039,24.041717,0.0006,1.395
13494.00,7.521231,25.06711,0.000040,24.041617,0.0006,1.394
13496.00,7.521263,25.06611,0.000041,24.041885,0.0006,1.394
13498.00,7.521053,25.06625,0.000040,24.041916,0.0006,1.394
13500.00,7.521144,25.06637,0.000041,24.042103,0.0006,1.393
13502.00,7.520724,25.06607,0.000040,24.042396,0.0006,1.394
13504.00,7.521363,25.06588,0.000039,24.042185,0.0006,1.394
13506.00,7.522537,25.06582,0.000040,24.041561,0.0006,1.393
13508.00,7.523949,25.06564,0.000041,24.041010,0.0006,1.393
13510.00,7.522783,25.06605,0.000040,24.041105,0.0006,1.394
13512.00,7.522183,25.06601,0.000039,24.040935,0.0006,1.394
13514.00,7.521413,25.06587,0.000038,24.041823,0.0006,1.394
13516.00,7.521437,25.06520,0.000040,24.041228,0.0006,1.394
13518.00,7.521623,25.06524,0.000039,24.041497,0.0006,1.394
13520.00,7.522178,25.06541,0.000040,24.041055,0.0005,1.394
13522.00,7.522580,25.06552,0.000041,24.041725,0.0005,1.394
13524.00,7.522508,25.06563,0.000041,24.041376,0.0006,1.394
13526.00,7.521588,25.06456,0.000039,24.040723,0.0006,1.394
13528.00,7.521834,25.06506,0.000040,24.040974,0.0006,1.394
13530.00,7.522719,25.06580,0.000040,24.041443,0.0006,1.394
13532.00,7.523204,25.06573,0.000039,24.041532,0.0006,1.395
13534.00,7.521890,25.06589,0.000039,24.041421,0.0006,1.395
13536.00,7.521125,25.06483,0.000039,24.041632,0.0006,1.394
13538.00,7.521259,25.06540,0.000039,24.040299,0.0005,1.394
13540.00,7.522066,25.06567,0.000040,24.041396,0.0006,1.394
13542.00,7.521989,25.06627,0.000039,24.040646,0.0006,1.394
13544.00,7.522177,25.06653,0.000040,24.041117,0.0006,1.394
13546.00,7.522111,25.06611,0.000041,24.042257,0.0006,1.394
13548.00,7.521945,25.06616,0.000040,24.041305,0.0006,1.394
13550.00,7.521270,25.06607,0.000040,24.041192,0.0005,1.394
13552.00,7.521479,25.06501,0.000039,24.041228,0.0005,1.394
13554.00,7.520810,25.06545,0.000039,24.041723,0.0006,1.394
13556.00,7.520172,25.06563,0.000038,24.041912,0.0006,1.394
13558.00,7.520466,25.06626,0.000040,24.041330,0.0006,1.394
13560.00,7.520871,25.06640,0.000039,24.040899,0.0006,1.394
13562.00,7.521351,25.06559,0.000039,24.041159,0.0006,1.394
13564.00,7.522349,25.06590,0.000039,24.040786,0.0006,1.394
13566.00,7.523543,25.06641,0.000038,24.041097,0.0005,1.394
13568.00,7.524012,25.06558,0.000039,24.041330,0.0006,1.395
13570.00,7.523463,25.06622,0.000038,24.041348,0.0006,1.395
13572.00,7.523062,25.06590,0.000039,24.041672,0.0006,1.395
13574.00,7.522254,25.06602,0.000039,24.041797,0.0005,1.394
13576.00,7.521060,25.06672,0.000040,24.041552,0.0006,1.394
13578.00,7.520078,25.06685,0.000040,24.041748,0.0006,1.394
13580.00,7.519472,25.06715,0.000040,24.042017,0.0006,1.394
13582.00,7.520074,25.06694,0.000041,24.041392,0.0006,1.394
13584.00,7.520052,25.06785,0.000039,24.041519,0.0006,1.394
13586.00,7.519408,25.06787,0.000041,24.042052,0.0006,1.394
13588.00,7.519233,25.06795,0.000039,24.041143,0.0006,1.395
13590.00,7.519635,25.06886,0.000039,24.041805,0.0006,1.394
13592.00,7.519107,25.06850,0.000040,24.041110,0.0006,1.395
13594.00,7.518980,25.06796,0.000041,24.041177,0.0006,1.395
13596.00,7.518604,25.06809,0.000040,24.041474,0.0006,1.395
13598.00,7.518875,25.06747,0.000040,24.041612,0.0006,1.395
13600.00,7.519019,25.06835,0.000039,24.041752,0.0006,1.395
13602.00,7.519013,25.06802,0.000039,24.041226,0.0006,1.394
13604.00,7.519338,25.06731,0.000040,24.041372,0.0006,1.394
13606.00,7.519635,25.06742,0.000040,24.041343,0.0006,1.395
13608.00,7.519708,25.06724,0.000040,24.041906,0.0006,1.394
13610.00,7.519751,25.06781,0.000040,24.041459,0.0006,1.395
13612.00,7.520742,25.06739,0.000040,24.041348,0.0006,1.395
13614.00,7.521551,25.06783,0.000040,24.041448,0.0006,1.395
13616.00,7.521908,25.06734,0.000039,24.042168,0.0006,1.394
13618.00,7.522659,25.06690,0.000040,24.041530,0.0006,1.395
13620.00,7.523158,25.06688,0.000039,24.042134,0.0006,1.395
13622.00,7.523761,25.06696,0.000040,24.041472,0.0006,1.394
13624.00,7.523695,25.06725,0.000039,24.041190,0.0006,1.395
13626.00,7.522970,25.06693,0.000039,24.041401,0.0006,1.395
13628.00,7.521909,25.06744,0.000040,24.041781,0.0006,1.395
13630.00,7.521813,25.06709,0.000041,24.041217,0.0006,1.394
13632.00,7.522530,25.06685,0.000041,24.042370,0.0006,1.394
13634.00,7.522519,25.06694,0.000040,24.041550,0.0006,1.395
13636.00,7.522783,25.06719,0.000041,24.041952,0.0006,1.395
13638.00,7.522190,25.06623,0.000040,24.041870,0.0006,1.395
13640.00,7.521699,25.06664,0.000039,24.041554,0.0006,1.394
13642.00,7.521349,25.06659,0.000040,24.041185,0.0005,1.395
13644.00,7.520985,25.06646,0.000041,24.041572,0.0006,1.394
13646.00,7.520822,25.06690,0.000040,24.041503,0.0006,1.395
13648.00,7.520098,25.06638,0.000040,24.041330,0.0005,1.394
13650.00,7.520742,25.06636,0.000039,24.042350,0.0005,1.395
13652.00,7.520953,25.06692,0.000040,24.041505,0.0006,1.395
13654.00,7.521743,25.06662,0.000040,24.041259,0.0006,1.394
13656.00,7.521904,25.06633,0.000040,24.041030,0.0005,1.394
13658.00,7.521157,25.06760,0.000040,24.041194,0.0006,1.394
13660.00,7.520768,25.06772,0.000040,24.042072,0.0006,1.394
13662.00,7.520604,25.06746,0.000041,24.041494,0.0006,1.394
13664.00,7.519979,25.06688,0.000041,24.041263,0.0006,1.394
13666.00,7.520054,25.06726,0.000040,24.041152,0.0006,1.395
13668.00,7.520224,25.06776,0.000040,24.041259,0.0005,1.395
13670.00,7.519179,25.06750,0.000040,24.041257,0.0006,1.394
13672.00,7.519304,25.06699,0.000040,24.040812,0.0006,1.394
13674.00,7.519433,25.06743,0.000040,24.041590,0.0006,1.394
13676.00,7.519820,25.06695,0.000040,24.041586,0.0006,1.394
13678.00,7.520643,25.06675,0.000041,24.041877,0.0006,1.394
13680.00,7.520859,25.06681,0.000041,24.041326,0.0006,1.395
13682.00,7.520878,25.06717,0.000039,24.041939,0.0006,1.395
13684.00,7.520450,25.06713,0.000039,24.041201,0.0005,1.395
13686.00,7.520487,25.06670,0.000040,24.041679,0.0006,1.394
13688.00,7.520084,25.06684,0.000040,24.041421,0.0006,1.394
13690.00,7.519907,25.06590,0.000040,24.041581,0.0005,1.394
13692.00,7.520250,25.06701,0.000040,24.041614,0.0006,1.394
13694.00,7.521225,25.06675,0.000039,24.041512,0.0006,1.394
13696.00,7.521951,25.06675,0.000039,24.042197,0.0006,1.395
13698.00,7.521934,25.06701,0.000038,24.041556,0.0006,1.395
13700.00,7.521484,25.06681,0.000040,24.041599,0.0006,1.394
[truncated: 38,562 more chars]
