# Supplementary material for: Hormonal steroids induce multidrug resistance and stress response genes in Neisseria gonorrhoeae by binding to MtrR
Source: Nat Commun. 2024 Feb 7;15:1153. doi: 10.1038/s41467-024-45195-1 (PMC10850145; doi:10.1038/s41467-024-45195-1)
Supplement: Supplementary file 6 — Source Data [file 41467_2024_45195_MOESM6_ESM.zip › Source Data/ITC/Q133A/1TMtrRQ133A2022Nov2.itc]

$ITC
$ 25 
$NOT
$ 25 
$ 600 
$ 199 
$ 8 
$ 2 
$ADCGainCode:  3 
$True,True,True
$ 2 , 4 , 600 , 2 
$ 12 , 24 , 600 , 2 
$ 12 , 24 , 600 , 2 
$ 12 , 24 , 600 , 2 
$ 12 , 24 , 600 , 2 
$ 12 , 24 , 600 , 2 
$ 12 , 24 , 600 , 2 
$ 12 , 24 , 600 , 2 
$ 12 , 24 , 600 , 2 
$ 12 , 24 , 600 , 2 
$ 12 , 24 , 600 , 2 
$ 12 , 24 , 600 , 2 
$ 12 , 24 , 600 , 2 
$ 12 , 24 , 600 , 2 
$ 12 , 24 , 600 , 2 
$ 12 , 24 , 600 , 2 
$ 12 , 24 , 600 , 2 
$ 12 , 24 , 600 , 2 
$ 12 , 24 , 600 , 2 
$ 12 , 24 , 600 , 2 
$ 12 , 24 , 600 , 2 
$ 12 , 24 , 600 , 2 
$ 12 , 24 , 600 , 2 
$ 12 , 24 , 600 , 2 
$ 12 , 24 , 600 , 2 
# 0 
# 0.5 
# 0.02 
# 1.4485 
# 25 
# 28.9316 
# 15.91949 
?
% VPITC12.10.1003
% 1.4485 
% 28.9316 
%-1.096232 , 100.1901 
% 0.443748 , 95.77349 
% 0.2232 
% 124.02 , 123.95 
% 1 , 80 
%-0.001812 , 0.055139 
% 0 , 8 
% 0 , 18 
% 104422       320637 
% 101.8 
% 260 , 310 , 470 , 530 
% 0.08632 ,-0.00346 , 0.0000110163 , 0.000000290198 ,-0.0000000019883 
% VPViewer2000 Ver: 1.40.0
@0
2.00,7.588814,24.88818,-0.000167,24.018584,-0.0077,1.285
4.00,7.588258,24.88921,-0.000167,24.018354,-0.0077,1.285
6.00,7.588229,24.88823,-0.000167,24.018825,-0.0077,1.285
8.00,7.587710,24.88841,-0.000169,24.018863,-0.0076,1.285
10.00,7.587618,24.88887,-0.000167,24.018171,-0.0077,1.284
12.00,7.588023,24.88897,-0.000167,24.018588,-0.0077,1.284
14.00,7.588025,24.88893,-0.000166,24.018461,-0.0077,1.285
16.00,7.587919,24.88907,-0.000167,24.019012,-0.0076,1.285
18.00,7.587370,24.88958,-0.000167,24.019271,-0.0077,1.285
20.00,7.587158,24.88936,-0.000167,24.018468,-0.0077,1.286
22.00,7.587573,24.88918,-0.000167,24.018803,-0.0077,1.286
24.00,7.587072,24.88895,-0.000168,24.018997,-0.0077,1.286
26.00,7.586389,24.88924,-0.000168,24.018428,-0.0077,1.286
28.00,7.586951,24.88895,-0.000168,24.018270,-0.0077,1.285
30.00,7.587198,24.88926,-0.000166,24.018972,-0.0077,1.285
32.00,7.587564,24.89002,-0.000166,24.018415,-0.0077,1.284
34.00,7.587536,24.88909,-0.000166,24.019006,-0.0077,1.284
36.00,7.587235,24.88876,-0.000166,24.018608,-0.0077,1.285
38.00,7.586724,24.88848,-0.000167,24.019057,-0.0077,1.286
40.00,7.587043,24.88823,-0.000167,24.018836,-0.0077,1.285
42.00,7.587122,24.88803,-0.000167,24.018430,-0.0077,1.285
44.00,7.587351,24.88842,-0.000167,24.018435,-0.0077,1.285
46.00,7.587430,24.88842,-0.000168,24.018231,-0.0077,1.285
48.00,7.587170,24.88825,-0.000167,24.017790,-0.0077,1.285
50.00,7.587081,24.88913,-0.000168,24.018782,-0.0077,1.286
52.00,7.586717,24.88915,-0.000167,24.018356,-0.0077,1.285
54.00,7.585866,24.88890,-0.000168,24.018983,-0.0076,1.286
56.00,7.586128,24.88871,-0.000167,24.018254,-0.0077,1.285
58.00,7.586427,24.88906,-0.000167,24.019086,-0.0077,1.285
60.00,7.586309,24.88959,-0.000167,24.018807,-0.0077,1.285
62.00,7.585746,24.88895,-0.000168,24.018508,-0.0077,1.285
64.00,7.586228,24.88943,-0.000167,24.018789,-0.0077,1.285
66.00,7.586470,24.88896,-0.000167,24.018823,-0.0077,1.285
68.00,7.586677,24.88931,-0.000168,24.018590,-0.0077,1.285
70.00,7.587043,24.88961,-0.000168,24.018793,-0.0077,1.285
72.00,7.587048,24.88930,-0.000167,24.017689,-0.0077,1.285
74.00,7.585829,24.88913,-0.000168,24.018548,-0.0077,1.285
76.00,7.584997,24.88973,-0.000168,24.018983,-0.0077,1.285
78.00,7.585258,24.89036,-0.000169,24.018084,-0.0077,1.286
80.00,7.585545,24.89011,-0.000167,24.018040,-0.0077,1.285
82.00,7.585859,24.88894,-0.000167,24.018102,-0.0077,1.285
84.00,7.586273,24.88960,-0.000167,24.018138,-0.0077,1.285
86.00,7.586499,24.88948,-0.000166,24.019030,-0.0077,1.285
88.00,7.586150,24.89000,-0.000168,24.018945,-0.0077,1.285
90.00,7.585341,24.88924,-0.000168,24.019304,-0.0077,1.285
92.00,7.585788,24.88885,-0.000167,24.018916,-0.0077,1.285
94.00,7.586039,24.88850,-0.000166,24.018564,-0.0077,1.285
96.00,7.585770,24.88875,-0.000169,24.018564,-0.0077,1.285
98.00,7.585041,24.88845,-0.000169,24.018432,-0.0077,1.285
100.00,7.585203,24.88887,-0.000168,24.018588,-0.0077,1.285
102.00,7.585807,24.88976,-0.000168,24.019211,-0.0077,1.285
104.00,7.585192,24.88975,-0.000169,24.019200,-0.0076,1.286
106.00,7.585091,24.89003,-0.000169,24.018903,-0.0077,1.285
108.00,7.585186,24.89022,-0.000168,24.017989,-0.0077,1.285
110.00,7.584921,24.88966,-0.000169,24.017928,-0.0077,1.285
112.00,7.585047,24.88920,-0.000169,24.018047,-0.0077,1.285
114.00,7.585210,24.88971,-0.000170,24.018004,-0.0077,1.286
116.00,7.585376,24.88975,-0.000169,24.018883,-0.0077,1.285
118.00,7.585456,24.88976,-0.000168,24.019101,-0.0077,1.285
120.00,7.586343,24.89095,-0.000167,24.018983,-0.0077,1.285
122.00,7.586391,24.89086,-0.000168,24.018981,-0.0077,1.285
124.00,7.585454,24.89017,-0.000168,24.018874,-0.0077,1.285
126.00,7.585557,24.88975,-0.000168,24.017951,-0.0077,1.285
128.00,7.585414,24.89033,-0.000169,24.018312,-0.0077,1.285
130.00,7.586030,24.88947,-0.000167,24.018189,-0.0077,1.286
132.00,7.585155,24.88862,-0.000169,24.018544,-0.0077,1.285
134.00,7.585229,24.88875,-0.000169,24.018473,-0.0077,1.285
136.00,7.585057,24.88871,-0.000169,24.018635,-0.0077,1.285
138.00,7.584789,24.88909,-0.000167,24.019226,-0.0077,1.285
140.00,7.584573,24.88940,-0.000168,24.019354,-0.0077,1.285
142.00,7.584367,24.88982,-0.000168,24.019195,-0.0077,1.285
144.00,7.584445,24.89002,-0.000169,24.018733,-0.0077,1.285
146.00,7.584509,24.88962,-0.000168,24.018435,-0.0077,1.285
148.00,7.584621,24.88980,-0.000168,24.018305,-0.0077,1.285
150.00,7.584590,24.89012,-0.000169,24.018764,-0.0077,1.286
152.00,7.584270,24.89018,-0.000169,24.018479,-0.0077,1.286
154.00,7.583823,24.88972,-0.000170,24.018700,-0.0077,1.285
156.00,7.583517,24.88954,-0.000170,24.018883,-0.0077,1.286
158.00,7.583756,24.89002,-0.000169,24.018727,-0.0077,1.286
160.00,7.583564,24.89028,-0.000169,24.018512,-0.0077,1.285
162.00,7.584086,24.89004,-0.000169,24.018667,-0.0077,1.285
164.00,7.584646,24.88957,-0.000168,24.018996,-0.0077,1.286
166.00,7.585224,24.88988,-0.000168,24.018956,-0.0077,1.285
168.00,7.585476,24.88977,-0.000168,24.018548,-0.0077,1.285
170.00,7.584926,24.88989,-0.000169,24.018745,-0.0077,1.285
172.00,7.584467,24.88963,-0.000170,24.018131,-0.0077,1.285
174.00,7.584425,24.88980,-0.000168,24.018704,-0.0077,1.285
176.00,7.585226,24.89063,-0.000168,24.018417,-0.0077,1.286
178.00,7.584906,24.89019,-0.000168,24.018885,-0.0077,1.286
180.00,7.584568,24.89074,-0.000169,24.017710,-0.0076,1.285
182.00,7.584631,24.88985,-0.000169,24.018348,-0.0077,1.285
184.00,7.584900,24.89001,-0.000168,24.018566,-0.0077,1.285
186.00,7.584955,24.89012,-0.000168,24.018158,-0.0077,1.286
188.00,7.584895,24.88985,-0.000169,24.018619,-0.0077,1.286
190.00,7.585143,24.89062,-0.000170,24.018484,-0.0077,1.285
192.00,7.584663,24.89051,-0.000169,24.018136,-0.0077,1.285
194.00,7.585061,24.89098,-0.000169,24.017850,-0.0077,1.285
196.00,7.585867,24.89026,-0.000169,24.019032,-0.0076,1.285
198.00,7.586362,24.89006,-0.000168,24.018967,-0.0077,1.285
200.00,7.585335,24.88986,-0.000168,24.018428,-0.0077,1.285
202.00,7.584862,24.89002,-0.000169,24.018452,-0.0077,1.286
204.00,7.585089,24.88976,-0.000169,24.019026,-0.0077,1.286
206.00,7.584889,24.88962,-0.000169,24.018878,-0.0077,1.286
208.00,7.584940,24.88919,-0.000169,24.018292,-0.0077,1.285
210.00,7.585651,24.88941,-0.000168,24.018568,-0.0077,1.285
212.00,7.585577,24.88981,-0.000168,24.018740,-0.0077,1.285
214.00,7.585150,24.88946,-0.000167,24.017991,-0.0077,1.285
216.00,7.585520,24.88994,-0.000167,24.018818,-0.0077,1.285
218.00,7.586193,24.88988,-0.000167,24.018437,-0.0077,1.285
220.00,7.585377,24.88950,-0.000168,24.018687,-0.0077,1.286
222.00,7.584450,24.88932,-0.000169,24.018599,-0.0077,1.286
224.00,7.584824,24.88973,-0.000169,24.018127,-0.0077,1.286
226.00,7.585113,24.88911,-0.000168,24.018483,-0.0076,1.286
228.00,7.582867,24.88964,-0.000168,24.018628,-0.0077,1.285
230.00,7.583328,24.88876,-0.000169,24.019021,-0.0077,1.285
232.00,7.583668,24.88841,-0.000168,24.018794,-0.0077,1.285
234.00,7.584120,24.88941,-0.000169,24.018292,-0.0077,1.286
236.00,7.584027,24.88942,-0.000169,24.018464,-0.0077,1.286
238.00,7.583253,24.88968,-0.000169,24.018178,-0.0077,1.285
240.00,7.582817,24.88922,-0.000169,24.018544,-0.0077,1.285
242.00,7.582551,24.88982,-0.000168,24.018662,-0.0077,1.286
244.00,7.583184,24.89010,-0.000168,24.018961,-0.0077,1.286
246.00,7.582988,24.89003,-0.000168,24.017980,-0.0077,1.286
248.00,7.583050,24.88960,-0.000168,24.018642,-0.0077,1.286
250.00,7.582844,24.88982,-0.000169,24.018758,-0.0077,1.286
252.00,7.582789,24.88966,-0.000168,24.018374,-0.0077,1.285
254.00,7.582714,24.88910,-0.000169,24.018403,-0.0077,1.285
256.00,7.583706,24.88927,-0.000168,24.018713,-0.0077,1.285
258.00,7.584639,24.88995,-0.000168,24.017888,-0.0077,1.286
260.00,7.584763,24.88960,-0.000168,24.018936,-0.0077,1.286
262.00,7.584583,24.88959,-0.000168,24.018570,-0.0077,1.286
264.00,7.584557,24.89024,-0.000170,24.018883,-0.0077,1.286
266.00,7.585297,24.88980,-0.000169,24.018553,-0.0077,1.286
268.00,7.584793,24.88978,-0.000169,24.018823,-0.0077,1.285
270.00,7.584356,24.89065,-0.000169,24.018977,-0.0077,1.285
272.00,7.584215,24.89080,-0.000169,24.018637,-0.0077,1.285
274.00,7.583613,24.89076,-0.000167,24.018290,-0.0077,1.285
276.00,7.583651,24.89085,-0.000167,24.018651,-0.0077,1.286
278.00,7.584332,24.89169,-0.000169,24.018622,-0.0077,1.286
280.00,7.583792,24.89115,-0.000168,24.018573,-0.0077,1.285
282.00,7.583557,24.89138,-0.000168,24.019347,-0.0077,1.285
284.00,7.583434,24.89094,-0.000169,24.018582,-0.0077,1.286
286.00,7.583044,24.89074,-0.000169,24.019306,-0.0077,1.285
288.00,7.582059,24.89113,-0.000169,24.018024,-0.0077,1.285
290.00,7.581896,24.89123,-0.000168,24.017922,-0.0077,1.286
292.00,7.581498,24.89047,-0.000169,24.018707,-0.0077,1.286
294.00,7.582067,24.89033,-0.000169,24.018290,-0.0077,1.285
296.00,7.582836,24.89102,-0.000169,24.018000,-0.0077,1.286
298.00,7.582397,24.89080,-0.000168,24.019045,-0.0077,1.286
300.00,7.582366,24.89213,-0.000168,24.019023,-0.0077,1.285
302.00,7.583016,24.89179,-0.000169,24.018707,-0.0077,1.286
304.00,7.582666,24.89158,-0.000170,24.018512,-0.0077,1.286
306.00,7.582960,24.89118,-0.000169,24.018162,-0.0077,1.285
308.00,7.583264,24.89087,-0.000170,24.018691,-0.0077,1.286
310.00,7.582782,24.89094,-0.000168,24.017839,-0.0077,1.285
312.00,7.582973,24.89092,-0.000169,24.018566,-0.0077,1.285
314.00,7.583032,24.89091,-0.000169,24.018419,-0.0077,1.285
316.00,7.581835,24.89164,-0.000169,24.018408,-0.0077,1.285
318.00,7.581072,24.89166,-0.000169,24.018910,-0.0077,1.285
320.00,7.581564,24.89114,-0.000168,24.019603,-0.0077,1.286
322.00,7.582151,24.89065,-0.000169,24.018778,-0.0077,1.285
324.00,7.581098,24.89017,-0.000168,24.019032,-0.0077,1.285
326.00,7.580657,24.89095,-0.000169,24.018865,-0.0077,1.286
328.00,7.581076,24.89105,-0.000169,24.018626,-0.0077,1.286
330.00,7.580616,24.89134,-0.000167,24.018758,-0.0076,1.286
332.00,7.580726,24.89113,-0.000169,24.018287,-0.0076,1.286
334.00,7.581761,24.89091,-0.000170,24.018686,-0.0077,1.286
336.00,7.582416,24.89144,-0.000170,24.019032,-0.0077,1.286
338.00,7.581752,24.89178,-0.000169,24.018555,-0.0077,1.286
340.00,7.582310,24.89129,-0.000169,24.018254,-0.0077,1.285
342.00,7.582671,24.89116,-0.000168,24.018203,-0.0077,1.285
344.00,7.581106,24.89161,-0.000169,24.018292,-0.0077,1.286
346.00,7.581376,24.89213,-0.000169,24.018930,-0.0077,1.285
348.00,7.581608,24.89220,-0.000168,24.018350,-0.0077,1.286
350.00,7.581740,24.89198,-0.000169,24.017776,-0.0077,1.286
352.00,7.582800,24.89250,-0.000169,24.018744,-0.0077,1.286
354.00,7.582606,24.89198,-0.000169,24.018655,-0.0077,1.286
356.00,7.582910,24.89239,-0.000169,24.018793,-0.0077,1.286
358.00,7.582643,24.89218,-0.000168,24.017988,-0.0077,1.286
360.00,7.581712,24.89215,-0.000169,24.017926,-0.0077,1.286
362.00,7.581389,24.89189,-0.000169,24.018580,-0.0076,1.286
364.00,7.581175,24.89200,-0.000168,24.019246,-0.0076,1.285
366.00,7.581507,24.89199,-0.000168,24.019182,-0.0076,1.286
368.00,7.580786,24.89164,-0.000167,24.018493,-0.0077,1.285
370.00,7.581679,24.89098,-0.000168,24.018473,-0.0077,1.285
372.00,7.581506,24.89174,-0.000169,24.018512,-0.0077,1.285
374.00,7.581423,24.89166,-0.000168,24.018405,-0.0077,1.286
376.00,7.581735,24.89120,-0.000169,24.019389,-0.0076,1.286
378.00,7.581037,24.89071,-0.000169,24.019186,-0.0077,1.287
380.00,7.580644,24.89079,-0.000169,24.018606,-0.0077,1.286
382.00,7.580911,24.89158,-0.000169,24.019282,-0.0077,1.286
384.00,7.581858,24.89191,-0.000169,24.018796,-0.0077,1.286
386.00,7.582208,24.89140,-0.000168,24.018550,-0.0077,1.285
388.00,7.582151,24.89096,-0.000168,24.019258,-0.0077,1.285
390.00,7.582226,24.89109,-0.000169,24.018990,-0.0077,1.285
392.00,7.582003,24.89123,-0.000169,24.018820,-0.0077,1.286
394.00,7.583170,24.89097,-0.000169,24.017727,-0.0077,1.285
396.00,7.582769,24.89101,-0.000168,24.018716,-0.0077,1.286
398.00,7.582243,24.89041,-0.000168,24.018620,-0.0077,1.286
400.00,7.581647,24.89131,-0.000168,24.018881,-0.0077,1.285
402.00,7.580910,24.89037,-0.000169,24.018669,-0.0077,1.286
404.00,7.580865,24.89099,-0.000168,24.018499,-0.0077,1.285
406.00,7.580901,24.89094,-0.000169,24.018336,-0.0077,1.286
408.00,7.580616,24.89144,-0.000169,24.018290,-0.0077,1.286
410.00,7.580069,24.89086,-0.000170,24.019367,-0.0077,1.285
412.00,7.579956,24.89030,-0.000168,24.018559,-0.0077,1.286
414.00,7.580671,24.89091,-0.000169,24.018142,-0.0077,1.285
416.00,7.580739,24.89120,-0.000168,24.018945,-0.0077,1.285
418.00,7.580829,24.89166,-0.000169,24.018881,-0.0077,1.285
420.00,7.580791,24.89186,-0.000169,24.018566,-0.0077,1.285
422.00,7.580348,24.89167,-0.000170,24.018408,-0.0077,1.286
424.00,7.580653,24.89116,-0.000170,24.018089,-0.0077,1.286
426.00,7.580194,24.89081,-0.000169,24.018653,-0.0077,1.286
428.00,7.580253,24.89078,-0.000170,24.018412,-0.0077,1.286
430.00,7.580493,24.89141,-0.000169,24.018432,-0.0077,1.286
432.00,7.581539,24.88998,-0.000168,24.018669,-0.0077,1.285
434.00,7.581356,24.89008,-0.000169,24.018997,-0.0077,1.285
436.00,7.581014,24.89053,-0.000169,24.018299,-0.0077,1.285
438.00,7.580581,24.89109,-0.000169,24.018831,-0.0076,1.286
440.00,7.580223,24.89104,-0.000169,24.018615,-0.0076,1.285
442.00,7.579467,24.89157,-0.000168,24.018120,-0.0077,1.285
444.00,7.579554,24.89112,-0.000168,24.018502,-0.0077,1.286
446.00,7.579591,24.89062,-0.000169,24.018762,-0.0077,1.286
448.00,7.579196,24.89015,-0.000170,24.018753,-0.0077,1.286
450.00,7.579347,24.89042,-0.000168,24.019017,-0.0077,1.286
452.00,7.579070,24.89021,-0.000168,24.018887,-0.0077,1.286
454.00,7.579241,24.89049,-0.000169,24.018542,-0.0077,1.285
456.00,7.579752,24.89030,-0.000169,24.018051,-0.0077,1.286
458.00,7.580013,24.89039,-0.000170,24.017931,-0.0077,1.286
460.00,7.580269,24.89058,-0.000170,24.018446,-0.0077,1.286
462.00,7.580092,24.89001,-0.000169,24.018057,-0.0077,1.286
464.00,7.580914,24.89008,-0.000168,24.018376,-0.0077,1.285
466.00,7.581204,24.89011,-0.000169,24.018193,-0.0077,1.285
468.00,7.581100,24.89017,-0.000169,24.017912,-0.0077,1.286
470.00,7.581498,24.89035,-0.000170,24.018898,-0.0077,1.286
472.00,7.580840,24.88937,-0.000170,24.018512,-0.0077,1.286
474.00,7.580163,24.88983,-0.000169,24.018200,-0.0077,1.286
476.00,7.580870,24.89034,-0.000168,24.018733,-0.0077,1.285
478.00,7.581043,24.88974,-0.000168,24.018285,-0.0077,1.285
480.00,7.581836,24.88856,-0.000169,24.018386,-0.0077,1.286
482.00,7.581946,24.88864,-0.000169,24.018145,-0.0077,1.285
484.00,7.582354,24.88961,-0.000170,24.018541,-0.0077,1.286
486.00,7.581416,24.88978,-0.000170,24.018635,-0.0077,1.286
488.00,7.580567,24.88972,-0.000169,24.018838,-0.0077,1.286
490.00,7.580385,24.89017,-0.000169,24.018305,-0.0077,1.286
492.00,7.580349,24.88998,-0.000169,24.018118,-0.0077,1.286
494.00,7.580954,24.88949,-0.000169,24.018764,-0.0077,1.285
496.00,7.581539,24.88973,-0.000170,24.018452,-0.0077,1.286
498.00,7.580798,24.88928,-0.000169,24.018666,-0.0077,1.285
500.00,7.580796,24.88905,-0.000170,24.018383,-0.0077,1.286
502.00,7.581214,24.88936,-0.000169,24.018590,-0.0077,1.286
504.00,7.581045,24.88993,-0.000169,24.018582,-0.0077,1.286
506.00,7.580788,24.88976,-0.000169,24.018412,-0.0077,1.286
508.00,7.580844,24.88976,-0.000168,24.018105,-0.0077,1.286
510.00,7.581189,24.88876,-0.000169,24.018290,-0.0077,1.286
512.00,7.581359,24.88914,-0.000171,24.018160,-0.0077,1.286
514.00,7.581104,24.88840,-0.000170,24.018838,-0.0077,1.285
516.00,7.580809,24.88863,-0.000170,24.018332,-0.0077,1.285
518.00,7.580625,24.88899,-0.000169,24.018319,-0.0077,1.286
520.00,7.580990,24.89005,-0.000170,24.018225,-0.0077,1.286
522.00,7.581429,24.88960,-0.000169,24.018327,-0.0077,1.285
524.00,7.581188,24.89003,-0.000170,24.018537,-0.0077,1.286
526.00,7.580400,24.88980,-0.000171,24.018530,-0.0077,1.286
528.00,7.580742,24.89014,-0.000170,24.018767,-0.0077,1.286
530.00,7.579993,24.89028,-0.000169,24.017770,-0.0077,1.285
532.00,7.580102,24.89089,-0.000170,24.017473,-0.0077,1.286
534.00,7.580889,24.89037,-0.000170,24.018256,-0.0077,1.286
536.00,7.581249,24.89041,-0.000171,24.018785,-0.0077,1.286
538.00,7.580640,24.89131,-0.000170,24.018582,-0.0077,1.286
540.00,7.580220,24.89097,-0.000169,24.018615,-0.0077,1.286
542.00,7.580368,24.89112,-0.000169,24.019202,-0.0077,1.285
544.00,7.581111,24.89139,-0.000169,24.018254,-0.0077,1.285
546.00,7.580664,24.89070,-0.000169,24.018417,-0.0077,1.286
548.00,7.580391,24.89051,-0.000169,24.018236,-0.0077,1.286
550.00,7.580739,24.89083,-0.000170,24.018443,-0.0077,1.286
552.00,7.579773,24.89109,-0.000170,24.018673,-0.0077,1.286
554.00,7.579264,24.89062,-0.000169,24.018593,-0.0077,1.286
556.00,7.579251,24.88953,-0.000170,24.018207,-0.0077,1.286
558.00,7.579369,24.88928,-0.000170,24.018162,-0.0077,1.286
560.00,7.579179,24.88984,-0.000167,24.018334,-0.0077,1.286
562.00,7.579010,24.89044,-0.000169,24.018434,-0.0076,1.286
564.00,7.579600,24.89062,-0.000169,24.018365,-0.0077,1.286
566.00,7.579425,24.89044,-0.000168,24.018437,-0.0077,1.286
568.00,7.579470,24.88974,-0.000169,24.018606,-0.0077,1.286
570.00,7.579696,24.89009,-0.000170,24.018517,-0.0077,1.286
572.00,7.579133,24.89009,-0.000171,24.018546,-0.0077,1.286
574.00,7.578891,24.88986,-0.000170,24.018588,-0.0077,1.285
576.00,7.579116,24.88957,-0.000169,24.019016,-0.0077,1.286
578.00,7.579897,24.89014,-0.000168,24.018970,-0.0077,1.286
580.00,7.580835,24.88999,-0.000168,24.018312,-0.0077,1.285
582.00,7.580856,24.88998,-0.000169,24.018080,-0.0077,1.286
584.00,7.580315,24.88949,-0.000169,24.018664,-0.0077,1.286
586.00,7.580668,24.89011,-0.000170,24.018272,-0.0077,1.286
588.00,7.580405,24.89005,-0.000169,24.018836,-0.0077,1.286
590.00,7.579627,24.89038,-0.000169,24.018796,-0.0077,1.286
592.00,7.579466,24.89085,-0.000169,24.018883,-0.0077,1.285
594.00,7.579848,24.89126,-0.000168,24.018677,-0.0077,1.286
596.00,7.580274,24.89127,-0.000169,24.018651,-0.0077,1.285
598.00,7.580357,24.89115,-0.000170,24.018562,-0.0077,1.286
600.00,7.581305,24.89128,-0.000169,24.018251,-0.0077,1.286
@1,2.0000,4.0
602.00,7.580864,24.89050,-0.000170,24.018352,-0.0077,1.286
604.00,7.578423,24.89110,-0.000169,24.018116,-0.0077,1.286
606.00,7.572738,24.89063,-0.000168,24.018229,-0.0077,1.285
608.00,7.563705,24.89117,-0.000169,24.018481,-0.0077,1.285
610.00,7.539577,24.89165,-0.000168,24.018258,-0.0077,1.285
612.00,7.512992,24.89119,-0.000169,24.018948,-0.0077,1.287
614.00,7.498456,24.89149,-0.000170,24.018793,-0.0077,1.287
616.00,7.492299,24.89178,-0.000170,24.018501,-0.0077,1.287
618.00,7.487942,24.89151,-0.000169,24.018399,-0.0077,1.286
620.00,7.484631,24.89101,-0.000169,24.017636,-0.0077,1.286
622.00,7.483685,24.89182,-0.000170,24.018762,-0.0077,1.286
624.00,7.484525,24.89194,-0.000170,24.018972,-0.0077,1.286
626.00,7.487844,24.89112,-0.000169,24.018372,-0.0077,1.286
628.00,7.493670,24.89114,-0.000169,24.018394,-0.0077,1.286
630.00,7.499916,24.89149,-0.000169,24.019407,-0.0077,1.286
632.00,7.506263,24.89118,-0.000169,24.018463,-0.0077,1.286
634.00,7.512829,24.89049,-0.000169,24.018687,-0.0077,1.285
636.00,7.520518,24.89094,-0.000168,24.018370,-0.0077,1.285
638.00,7.527380,24.89008,-0.000168,24.018856,-0.0077,1.286
640.00,7.533055,24.88983,-0.000169,24.018421,-0.0077,1.286
642.00,7.538106,24.89089,-0.000168,24.018234,-0.0077,1.286
644.00,7.543589,24.89136,-0.000169,24.018747,-0.0077,1.286
646.00,7.548523,24.89088,-0.000170,24.019191,-0.0077,1.287
648.00,7.552025,24.89065,-0.000170,24.018760,-0.0077,1.286
650.00,7.554011,24.89171,-0.000170,24.018829,-0.0077,1.285
652.00,7.557379,24.89102,-0.000169,24.019666,-0.0077,1.286
654.00,7.561502,24.89074,-0.000169,24.019180,-0.0077,1.286
656.00,7.565223,24.89076,-0.000170,24.018970,-0.0077,1.286
658.00,7.567448,24.89133,-0.000170,24.018651,-0.0077,1.286
660.00,7.569548,24.89143,-0.000169,24.018240,-0.0077,1.286
662.00,7.571296,24.89169,-0.000169,24.018512,-0.0077,1.286
664.00,7.573265,24.89174,-0.000168,24.018506,-0.0077,1.286
666.00,7.575071,24.89142,-0.000169,24.018744,-0.0077,1.286
668.00,7.576059,24.89101,-0.000169,24.018421,-0.0077,1.286
670.00,7.576424,24.89068,-0.000169,24.018767,-0.0077,1.286
672.00,7.577335,24.89114,-0.000169,24.018762,-0.0077,1.285
674.00,7.578906,24.89160,-0.000169,24.018729,-0.0077,1.286
676.00,7.578793,24.89081,-0.000169,24.018542,-0.0077,1.287
678.00,7.578794,24.89110,-0.000169,24.019014,-0.0077,1.286
680.00,7.579416,24.89107,-0.000170,24.018240,-0.0077,1.286
682.00,7.579134,24.89140,-0.000169,24.018521,-0.0077,1.286
684.00,7.579636,24.89099,-0.000170,24.018260,-0.0077,1.286
686.00,7.580435,24.89062,-0.000168,24.018028,-0.0077,1.286
688.00,7.580168,24.89122,-0.000168,24.018464,-0.0077,1.286
690.00,7.580177,24.89087,-0.000169,24.018787,-0.0077,1.286
692.00,7.581242,24.89057,-0.000170,24.018644,-0.0077,1.286
694.00,7.582644,24.89086,-0.000170,24.018997,-0.0077,1.286
696.00,7.582999,24.89146,-0.000169,24.018992,-0.0077,1.286
698.00,7.582334,24.89203,-0.000169,24.018635,-0.0076,1.286
700.00,7.581325,24.89304,-0.000170,24.018446,-0.0077,1.286
702.00,7.581443,24.89299,-0.000169,24.018124,-0.0077,1.286
704.00,7.582086,24.89364,-0.000170,24.018200,-0.0077,1.287
706.00,7.582270,24.89325,-0.000170,24.019064,-0.0076,1.287
708.00,7.583316,24.89233,-0.000170,24.018626,-0.0077,1.286
710.00,7.583554,24.89191,-0.000170,24.019035,-0.0076,1.286
712.00,7.582937,24.89135,-0.000169,24.018299,-0.0077,1.286
714.00,7.582818,24.89177,-0.000169,24.019634,-0.0076,1.286
716.00,7.583043,24.89147,-0.000169,24.019150,-0.0077,1.286
718.00,7.583215,24.89227,-0.000169,24.019248,-0.0076,1.286
720.00,7.583058,24.89302,-0.000169,24.018965,-0.0076,1.286
722.00,7.583559,24.89276,-0.000169,24.018658,-0.0077,1.285
724.00,7.584379,24.89228,-0.000169,24.018368,-0.0077,1.285
726.00,7.583800,24.89201,-0.000169,24.018689,-0.0077,1.286
728.00,7.583574,24.89190,-0.000171,24.018256,-0.0077,1.287
730.00,7.584047,24.89223,-0.000170,24.018265,-0.0077,1.287
732.00,7.583841,24.89168,-0.000171,24.018889,-0.0077,1.286
734.00,7.583129,24.89090,-0.000169,24.019159,-0.0077,1.285
736.00,7.583339,24.89223,-0.000169,24.018901,-0.0077,1.285
738.00,7.583767,24.89267,-0.000168,24.018434,-0.0076,1.285
740.00,7.583909,24.89151,-0.000168,24.018403,-0.0077,1.286
742.00,7.583714,24.89056,-0.000168,24.018620,-0.0076,1.286
744.00,7.583358,24.89132,-0.000169,24.018473,-0.0077,1.286
746.00,7.583064,24.89101,-0.000169,24.018715,-0.0077,1.286
748.00,7.582292,24.89154,-0.000170,24.018680,-0.0076,1.287
750.00,7.582089,24.89297,-0.000170,24.018713,-0.0077,1.286
752.00,7.583244,24.89316,-0.000170,24.018876,-0.0077,1.286
754.00,7.583497,24.89267,-0.000169,24.018579,-0.0076,1.286
756.00,7.583600,24.89270,-0.000169,24.018959,-0.0077,1.286
758.00,7.583861,24.89296,-0.000170,24.018785,-0.0076,1.285
760.00,7.583497,24.89266,-0.000170,24.018497,-0.0077,1.286
762.00,7.582803,24.89185,-0.000169,24.018087,-0.0077,1.286
764.00,7.582626,24.89116,-0.000170,24.018950,-0.0077,1.286
766.00,7.583107,24.89199,-0.000170,24.019219,-0.0077,1.286
768.00,7.583808,24.89237,-0.000170,24.018517,-0.0076,1.286
770.00,7.583384,24.89202,-0.000169,24.018883,-0.0077,1.286
772.00,7.583009,24.89221,-0.000168,24.019324,-0.0077,1.287
774.00,7.582511,24.89180,-0.000170,24.019088,-0.0077,1.286
776.00,7.581814,24.89156,-0.000170,24.018947,-0.0076,1.286
778.00,7.582539,24.89237,-0.000170,24.018591,-0.0077,1.286
780.00,7.582951,24.89313,-0.000170,24.018898,-0.0077,1.286
782.00,7.582489,24.89276,-0.000171,24.018628,-0.0077,1.286
784.00,7.581748,24.89144,-0.000169,24.018200,-0.0077,1.286
786.00,7.582370,24.89169,-0.000169,24.018421,-0.0077,1.286
788.00,7.582263,24.89156,-0.000169,24.018386,-0.0077,1.286
790.00,7.581498,24.89113,-0.000169,24.018629,-0.0077,1.286
792.00,7.581750,24.89188,-0.000170,24.018267,-0.0077,1.286
794.00,7.582217,24.89168,-0.000170,24.018504,-0.0077,1.286
796.00,7.582830,24.89195,-0.000169,24.018890,-0.0077,1.286
798.00,7.582154,24.89152,-0.000170,24.018575,-0.0077,1.286
800.00,7.580999,24.89238,-0.000170,24.018064,-0.0077,1.286
802.00,7.580918,24.89231,-0.000169,24.018963,-0.0077,1.286
804.00,7.581550,24.89195,-0.000170,24.018744,-0.0077,1.286
806.00,7.581876,24.89132,-0.000171,24.018602,-0.0077,1.286
808.00,7.581766,24.89112,-0.000169,24.019026,-0.0077,1.286
810.00,7.581959,24.89125,-0.000169,24.018609,-0.0077,1.286
812.00,7.581417,24.89165,-0.000169,24.018078,-0.0077,1.287
814.00,7.581990,24.89178,-0.000171,24.018535,-0.0077,1.286
816.00,7.583194,24.89199,-0.000170,24.019151,-0.0077,1.286
818.00,7.583590,24.89171,-0.000170,24.019197,-0.0077,1.286
820.00,7.583453,24.89090,-0.000170,24.018504,-0.0077,1.286
822.00,7.582980,24.89212,-0.000169,24.018677,-0.0077,1.286
824.00,7.583753,24.89139,-0.000170,24.018709,-0.0077,1.286
826.00,7.583847,24.89076,-0.000170,24.018617,-0.0076,1.286
828.00,7.583301,24.89072,-0.000170,24.018223,-0.0077,1.285
830.00,7.583246,24.89146,-0.000170,24.018162,-0.0077,1.286
832.00,7.582619,24.89112,-0.000169,24.018473,-0.0077,1.286
834.00,7.582169,24.89062,-0.000170,24.018640,-0.0077,1.286
836.00,7.581507,24.89087,-0.000170,24.018417,-0.0077,1.286
838.00,7.582458,24.89110,-0.000170,24.018769,-0.0077,1.286
840.00,7.583342,24.89111,-0.000169,24.018943,-0.0077,1.286
842.00,7.583659,24.89104,-0.000169,24.018725,-0.0077,1.285
844.00,7.583913,24.89128,-0.000168,24.018573,-0.0077,1.286
846.00,7.583400,24.89092,-0.000170,24.018571,-0.0077,1.286
848.00,7.581491,24.89121,-0.000170,24.018403,-0.0077,1.286
850.00,7.581963,24.89182,-0.000170,24.018776,-0.0077,1.285
852.00,7.581726,24.89136,-0.000169,24.018662,-0.0077,1.286
854.00,7.581768,24.89132,-0.000170,24.018352,-0.0077,1.286
856.00,7.582334,24.89183,-0.000170,24.018898,-0.0077,1.286
858.00,7.581144,24.89237,-0.000169,24.019034,-0.0077,1.286
860.00,7.580810,24.89247,-0.000169,24.018336,-0.0077,1.286
862.00,7.581155,24.89243,-0.000169,24.018392,-0.0077,1.286
864.00,7.581594,24.89179,-0.000170,24.018029,-0.0077,1.286
866.00,7.581785,24.89262,-0.000171,24.018972,-0.0077,1.286
868.00,7.580979,24.89224,-0.000169,24.018990,-0.0077,1.286
870.00,7.580611,24.89252,-0.000170,24.018377,-0.0077,1.286
872.00,7.580512,24.89320,-0.000170,24.019630,-0.0077,1.286
874.00,7.580099,24.89308,-0.000170,24.018756,-0.0077,1.286
876.00,7.580485,24.89304,-0.000170,24.018586,-0.0077,1.286
878.00,7.581272,24.89216,-0.000170,24.018651,-0.0077,1.286
880.00,7.582188,24.89175,-0.000170,24.019229,-0.0077,1.286
882.00,7.582624,24.89167,-0.000170,24.018156,-0.0077,1.287
884.00,7.581947,24.89177,-0.000169,24.018508,-0.0077,1.286
886.00,7.582477,24.89195,-0.000170,24.018695,-0.0077,1.286
888.00,7.582829,24.89175,-0.000170,24.018006,-0.0077,1.286
890.00,7.583023,24.89135,-0.000170,24.018397,-0.0077,1.286
892.00,7.582831,24.89132,-0.000169,24.018493,-0.0077,1.286
894.00,7.582311,24.89108,-0.000170,24.018539,-0.0077,1.286
896.00,7.582777,24.89091,-0.000170,24.018401,-0.0077,1.287
898.00,7.581888,24.89080,-0.000171,24.018561,-0.0077,1.286
900.00,7.581932,24.89133,-0.000170,24.018733,-0.0077,1.286
902.00,7.582045,24.89151,-0.000170,24.019400,-0.0077,1.286
904.00,7.580820,24.89167,-0.000170,24.018357,-0.0077,1.286
906.00,7.581621,24.89061,-0.000168,24.018365,-0.0077,1.285
908.00,7.581597,24.89029,-0.000170,24.018241,-0.0077,1.286
910.00,7.581768,24.89026,-0.000169,24.019536,-0.0077,1.286
912.00,7.582114,24.89062,-0.000170,24.019103,-0.0077,1.287
914.00,7.581113,24.89050,-0.000170,24.018715,-0.0077,1.286
916.00,7.580520,24.89095,-0.000171,24.018709,-0.0077,1.286
918.00,7.580281,24.89042,-0.000169,24.018522,-0.0077,1.285
920.00,7.579920,24.89068,-0.000169,24.017730,-0.0077,1.286
922.00,7.580768,24.89231,-0.000170,24.017970,-0.0077,1.287
924.00,7.580971,24.89182,-0.000169,24.018700,-0.0077,1.286
926.00,7.581395,24.89156,-0.000171,24.018863,-0.0077,1.286
928.00,7.581386,24.89142,-0.000170,24.018637,-0.0077,1.286
930.00,7.581085,24.89161,-0.000170,24.018947,-0.0077,1.285
932.00,7.580982,24.89153,-0.000169,24.018459,-0.0077,1.287
934.00,7.581119,24.89142,-0.000170,24.018446,-0.0077,1.287
936.00,7.581160,24.89131,-0.000169,24.018272,-0.0077,1.286
938.00,7.581971,24.89093,-0.000171,24.018807,-0.0077,1.286
940.00,7.581525,24.89048,-0.000170,24.018550,-0.0077,1.286
942.00,7.580780,24.89120,-0.000170,24.018430,-0.0077,1.286
944.00,7.581336,24.89119,-0.000169,24.018885,-0.0077,1.285
946.00,7.581376,24.89041,-0.000169,24.018579,-0.0077,1.286
948.00,7.581041,24.89128,-0.000170,24.018588,-0.0077,1.286
950.00,7.581045,24.89249,-0.000169,24.018526,-0.0077,1.286
952.00,7.580619,24.89202,-0.000170,24.018914,-0.0077,1.286
954.00,7.580861,24.89233,-0.000170,24.018718,-0.0077,1.286
956.00,7.580972,24.89285,-0.000170,24.019084,-0.0077,1.286
958.00,7.581358,24.89294,-0.000169,24.017930,-0.0076,1.286
960.00,7.581371,24.89246,-0.000169,24.018109,-0.0077,1.286
962.00,7.581432,24.89224,-0.000170,24.018194,-0.0077,1.286
964.00,7.581167,24.89251,-0.000170,24.018151,-0.0077,1.287
966.00,7.580725,24.89286,-0.000169,24.018684,-0.0077,1.286
968.00,7.580608,24.89293,-0.000170,24.018939,-0.0077,1.286
970.00,7.580604,24.89230,-0.000169,24.018689,-0.0077,1.286
972.00,7.580579,24.89223,-0.000170,24.018767,-0.0077,1.286
974.00,7.580694,24.89177,-0.000170,24.018619,-0.0077,1.286
976.00,7.580270,24.89239,-0.000170,24.018417,-0.0077,1.286
978.00,7.579915,24.89154,-0.000171,24.018823,-0.0077,1.286
980.00,7.580481,24.89207,-0.000169,24.018936,-0.0077,1.286
982.00,7.581700,24.89208,-0.000170,24.019008,-0.0077,1.285
984.00,7.581631,24.89211,-0.000169,24.018693,-0.0077,1.285
986.00,7.582079,24.89215,-0.000169,24.018778,-0.0077,1.286
988.00,7.581625,24.89252,-0.000170,24.019077,-0.0076,1.286
990.00,7.580571,24.89303,-0.000170,24.018923,-0.0077,1.286
992.00,7.581029,24.89310,-0.000170,24.018265,-0.0077,1.286
994.00,7.581324,24.89246,-0.000170,24.019195,-0.0077,1.286
996.00,7.581105,24.89222,-0.000170,24.018620,-0.0077,1.285
998.00,7.580275,24.89220,-0.000169,24.018956,-0.0077,1.285
1000.00,7.579476,24.89239,-0.000169,24.019039,-0.0077,1.286
1002.00,7.579785,24.89198,-0.000168,24.018310,-0.0077,1.286
1004.00,7.579896,24.89208,-0.000170,24.017986,-0.0077,1.286
1006.00,7.579556,24.89215,-0.000171,24.018544,-0.0077,1.287
1008.00,7.580443,24.89245,-0.000171,24.018974,-0.0077,1.286
1010.00,7.580122,24.89231,-0.000170,24.018330,-0.0077,1.285
1012.00,7.579374,24.89207,-0.000169,24.017806,-0.0077,1.286
1014.00,7.580471,24.89197,-0.000170,24.018236,-0.0077,1.286
1016.00,7.580960,24.89183,-0.000169,24.019006,-0.0077,1.286
1018.00,7.581532,24.89250,-0.000169,24.019032,-0.0077,1.286
1020.00,7.580882,24.89255,-0.000170,24.019028,-0.0077,1.286
1022.00,7.579680,24.89196,-0.000170,24.019017,-0.0077,1.286
1024.00,7.579939,24.89251,-0.000171,24.018711,-0.0077,1.285
1026.00,7.580134,24.89182,-0.000169,24.018914,-0.0077,1.286
1028.00,7.579284,24.89218,-0.000170,24.018452,-0.0077,1.286
1030.00,7.578600,24.89220,-0.000170,24.018089,-0.0077,1.286
1032.00,7.578627,24.89154,-0.000170,24.018483,-0.0077,1.285
1034.00,7.578717,24.89224,-0.000169,24.018495,-0.0077,1.286
1036.00,7.580081,24.89205,-0.000170,24.018452,-0.0077,1.286
1038.00,7.580432,24.89234,-0.000170,24.018475,-0.0077,1.286
1040.00,7.581162,24.89229,-0.000170,24.018129,-0.0077,1.286
1042.00,7.581085,24.89186,-0.000169,24.018591,-0.0077,1.286
1044.00,7.581162,24.89191,-0.000170,24.018794,-0.0077,1.286
1046.00,7.581195,24.89173,-0.000170,24.018841,-0.0077,1.286
1048.00,7.581034,24.89157,-0.000169,24.018105,-0.0077,1.286
1050.00,7.581134,24.89152,-0.000171,24.018925,-0.0077,1.286
1052.00,7.580558,24.89084,-0.000171,24.018376,-0.0077,1.286
1054.00,7.580649,24.89130,-0.000171,24.018145,-0.0077,1.286
1056.00,7.581001,24.89148,-0.000171,24.018597,-0.0077,1.286
1058.00,7.582166,24.89119,-0.000170,24.018434,-0.0077,1.286
1060.00,7.582029,24.89140,-0.000169,24.018512,-0.0077,1.285
1062.00,7.582433,24.89201,-0.000169,24.018744,-0.0077,1.285
1064.00,7.581891,24.89249,-0.000170,24.017910,-0.0077,1.286
1066.00,7.581299,24.89208,-0.000170,24.018405,-0.0077,1.286
1068.00,7.580916,24.89166,-0.000171,24.018561,-0.0077,1.286
1070.00,7.580605,24.89180,-0.000170,24.018377,-0.0077,1.286
1072.00,7.580125,24.89141,-0.000171,24.018678,-0.0077,1.286
1074.00,7.580360,24.89152,-0.000170,24.018332,-0.0077,1.286
1076.00,7.580866,24.89116,-0.000171,24.018756,-0.0077,1.286
1078.00,7.581731,24.89165,-0.000170,24.018080,-0.0077,1.286
1080.00,7.582140,24.89150,-0.000170,24.018945,-0.0076,1.286
1082.00,7.581802,24.89221,-0.000169,24.019199,-0.0077,1.286
1084.00,7.581847,24.89179,-0.000169,24.018521,-0.0077,1.285
1086.00,7.582023,24.89231,-0.000170,24.018711,-0.0076,1.286
1088.00,7.581888,24.89141,-0.000170,24.018135,-0.0077,1.286
1090.00,7.582264,24.89128,-0.000170,24.018247,-0.0077,1.286
1092.00,7.583202,24.89164,-0.000170,24.018486,-0.0077,1.286
1094.00,7.583316,24.89184,-0.000169,24.018446,-0.0077,1.287
1096.00,7.583382,24.89214,-0.000170,24.018468,-0.0077,1.286
1098.00,7.582795,24.89292,-0.000169,24.019349,-0.0077,1.286
1100.00,7.582134,24.89289,-0.000170,24.018854,-0.0077,1.285
1102.00,7.581128,24.89277,-0.000169,24.017957,-0.0077,1.286
1104.00,7.581238,24.89224,-0.000170,24.018423,-0.0077,1.286
1106.00,7.581046,24.89293,-0.000169,24.018655,-0.0077,1.286
1108.00,7.581406,24.89332,-0.000169,24.018865,-0.0077,1.286
1110.00,7.581442,24.89313,-0.000170,24.018805,-0.0077,1.286
1112.00,7.581186,24.89269,-0.000169,24.018588,-0.0077,1.286
1114.00,7.581556,24.89283,-0.000169,24.018657,-0.0077,1.286
1116.00,7.581445,24.89209,-0.000169,24.018588,-0.0077,1.285
1118.00,7.580556,24.89221,-0.000170,24.019282,-0.0077,1.286
1120.00,7.580246,24.89231,-0.000170,24.018584,-0.0077,1.286
1122.00,7.579205,24.89252,-0.000170,24.018399,-0.0077,1.286
1124.00,7.579035,24.89264,-0.000170,24.019215,-0.0077,1.285
1126.00,7.579160,24.89293,-0.000171,24.018524,-0.0077,1.285
1128.00,7.578638,24.89233,-0.000169,24.018464,-0.0077,1.286
1130.00,7.578595,24.89204,-0.000168,24.018314,-0.0077,1.286
1132.00,7.579229,24.89199,-0.000169,24.018153,-0.0077,1.286
1134.00,7.580676,24.89230,-0.000170,24.018590,-0.0077,1.286
1136.00,7.580071,24.89256,-0.000170,24.018671,-0.0077,1.286
1138.00,7.579050,24.89232,-0.000170,24.018443,-0.0077,1.285
1140.00,7.578843,24.89291,-0.000170,24.018599,-0.0077,1.286
1142.00,7.578559,24.89218,-0.000169,24.018794,-0.0077,1.286
1144.00,7.579338,24.89208,-0.000169,24.019249,-0.0077,1.286
1146.00,7.579590,24.89217,-0.000170,24.018591,-0.0077,1.285
1148.00,7.578918,24.89213,-0.000169,24.018771,-0.0077,1.285
1150.00,7.579032,24.89213,-0.000169,24.018805,-0.0077,1.286
1152.00,7.579770,24.89207,-0.000169,24.018573,-0.0077,1.285
1154.00,7.579741,24.89277,-0.000170,24.017551,-0.0077,1.285
1156.00,7.579925,24.89219,-0.000169,24.018584,-0.0077,1.285
1158.00,7.579247,24.89143,-0.000169,24.018916,-0.0077,1.286
1160.00,7.579510,24.89167,-0.000170,24.018637,-0.0077,1.286
1162.00,7.579215,24.89139,-0.000170,24.018658,-0.0077,1.286
1164.00,7.579504,24.89151,-0.000170,24.018678,-0.0077,1.286
1166.00,7.579250,24.89119,-0.000170,24.018662,-0.0077,1.286
1168.00,7.579376,24.89209,-0.000170,24.018700,-0.0077,1.286
1170.00,7.580071,24.89194,-0.000170,24.018194,-0.0077,1.285
1172.00,7.580049,24.89229,-0.000170,24.018309,-0.0077,1.286
1174.00,7.580326,24.89244,-0.000170,24.018454,-0.0077,1.286
1176.00,7.580110,24.89217,-0.000170,24.018318,-0.0077,1.286
1178.00,7.579903,24.89218,-0.000169,24.018707,-0.0077,1.285
1180.00,7.579764,24.89174,-0.000171,24.018979,-0.0077,1.286
1182.00,7.579492,24.89110,-0.000170,24.018566,-0.0077,1.286
1184.00,7.580135,24.89112,-0.000170,24.018406,-0.0077,1.286
1186.00,7.579964,24.89143,-0.000169,24.018820,-0.0077,1.286
1188.00,7.580776,24.89206,-0.000170,24.018742,-0.0077,1.286
1190.00,7.580804,24.89211,-0.000168,24.018796,-0.0077,1.286
1192.00,7.580726,24.89176,-0.000170,24.018483,-0.0077,1.286
1194.00,7.581186,24.89158,-0.000170,24.018666,-0.0077,1.286
1196.00,7.580467,24.89190,-0.000170,24.018843,-0.0077,1.286
1198.00,7.580295,24.89236,-0.000170,24.018153,-0.0077,1.286
1200.00,7.580047,24.89175,-0.000170,24.018751,-0.0077,1.286
@2,12.0000,24.0
1202.00,7.579703,24.89136,-0.000170,24.018457,-0.0077,1.286
1204.00,7.574373,24.89124,-0.000170,24.018397,-0.0077,1.286
1206.00,7.563071,24.89091,-0.000169,24.018780,-0.0077,1.285
1208.00,7.533458,24.89124,-0.000168,24.018399,-0.0077,1.284
1210.00,7.480144,24.89193,-0.000167,24.018695,-0.0076,1.285
1212.00,7.415462,24.89163,-0.000168,24.018568,-0.0077,1.285
1214.00,7.348833,24.89151,-0.000169,24.018816,-0.0077,1.286
1216.00,7.280538,24.89125,-0.000170,24.018638,-0.0077,1.286
1218.00,7.210455,24.89168,-0.000171,24.018542,-0.0077,1.287
1220.00,7.140265,24.89093,-0.000171,24.019128,-0.0077,1.287
1222.00,7.072932,24.89154,-0.000172,24.018684,-0.0077,1.287
1224.00,7.010012,24.89209,-0.000172,24.018584,-0.0077,1.287
1226.00,6.952468,24.89176,-0.000172,24.018307,-0.0077,1.287
1228.00,6.904961,24.89146,-0.000171,24.019443,-0.0077,1.287
1230.00,6.867685,24.89184,-0.000171,24.018327,-0.0077,1.287
1232.00,6.846171,24.89205,-0.000171,24.018666,-0.0077,1.288
1234.00,6.843588,24.89311,-0.000172,24.018622,-0.0077,1.288
1236.00,6.852466,24.89316,-0.000172,24.018557,-0.0076,1.287
1238.00,6.868023,24.89310,-0.000172,24.019104,-0.0077,1.287
1240.00,6.889249,24.89265,-0.000171,24.018600,-0.0077,1.286
1242.00,6.915745,24.89277,-0.000171,24.018352,-0.0077,1.286
1244.00,6.946259,24.89404,-0.000171,24.018961,-0.0077,1.285
1246.00,6.979558,24.89380,-0.000170,24.018551,-0.0077,1.286
1248.00,7.016455,24.89360,-0.000171,24.018287,-0.0077,1.286
1250.00,7.056181,24.89253,-0.000171,24.018269,-0.0077,1.286
1252.00,7.097017,24.89221,-0.000171,24.018385,-0.0077,1.286
1254.00,7.137772,24.89306,-0.000170,24.018319,-0.0077,1.286
1256.00,7.177318,24.89216,-0.000172,24.018925,-0.0077,1.285
1258.00,7.214776,24.89300,-0.000172,24.018124,-0.0077,1.286
1260.00,7.251232,24.89255,-0.000172,24.019054,-0.0077,1.286
1262.00,7.284476,24.89325,-0.000171,24.019327,-0.0077,1.286
1264.00,7.314131,24.89286,-0.000170,24.018189,-0.0077,1.286
1266.00,7.340528,24.89208,-0.000170,24.017937,-0.0077,1.286
1268.00,7.364678,24.89346,-0.000171,24.019434,-0.0077,1.286
1270.00,7.386891,24.89348,-0.000170,24.018401,-0.0077,1.286
1272.00,7.405757,24.89298,-0.000171,24.018771,-0.0077,1.285
1274.00,7.422727,24.89258,-0.000170,24.019052,-0.0077,1.286
1276.00,7.437455,24.89388,-0.000171,24.018722,-0.0077,1.286
1278.00,7.450445,24.89368,-0.000170,24.018609,-0.0077,1.286
1280.00,7.462080,24.89324,-0.000171,24.018767,-0.0077,1.286
1282.00,7.470792,24.89262,-0.000170,24.018174,-0.0077,1.286
1284.00,7.480366,24.89280,-0.000171,24.018444,-0.0077,1.286
1286.00,7.489028,24.89366,-0.000171,24.018336,-0.0077,1.286
1288.00,7.496170,24.89296,-0.000170,24.018662,-0.0077,1.286
1290.00,7.501247,24.89255,-0.000169,24.018823,-0.0077,1.286
1292.00,7.507456,24.89226,-0.000170,24.018640,-0.0077,1.286
1294.00,7.512404,24.89204,-0.000171,24.019563,-0.0077,1.286
1296.00,7.516300,24.89207,-0.000169,24.018773,-0.0077,1.286
1298.00,7.519835,24.89221,-0.000169,24.018876,-0.0077,1.286
1300.00,7.522788,24.89252,-0.000168,24.018927,-0.0077,1.286
1302.00,7.526464,24.89352,-0.000168,24.019034,-0.0077,1.286
1304.00,7.528426,24.89316,-0.000169,24.018651,-0.0077,1.286
1306.00,7.531039,24.89241,-0.000170,24.017910,-0.0077,1.287
1308.00,7.533772,24.89243,-0.000170,24.018196,-0.0077,1.286
1310.00,7.535844,24.89178,-0.000170,24.019037,-0.0077,1.285
1312.00,7.539085,24.89084,-0.000170,24.018600,-0.0077,1.286
1314.00,7.541772,24.89153,-0.000170,24.019318,-0.0077,1.286
1316.00,7.543116,24.89092,-0.000169,24.018825,-0.0077,1.286
1318.00,7.544896,24.89137,-0.000169,24.018490,-0.0077,1.286
1320.00,7.546589,24.89110,-0.000169,24.018096,-0.0077,1.285
1322.00,7.548459,24.89101,-0.000169,24.018595,-0.0077,1.286
1324.00,7.550183,24.89110,-0.000169,24.018631,-0.0077,1.286
1326.00,7.551341,24.89110,-0.000170,24.018386,-0.0077,1.285
1328.00,7.553279,24.89117,-0.000169,24.018599,-0.0077,1.286
1330.00,7.554637,24.89102,-0.000169,24.018626,-0.0077,1.285
1332.00,7.555996,24.89147,-0.000169,24.018695,-0.0077,1.286
1334.00,7.557229,24.89198,-0.000171,24.018883,-0.0077,1.286
1336.00,7.557993,24.89183,-0.000170,24.018892,-0.0077,1.286
1338.00,7.558400,24.89135,-0.000169,24.017991,-0.0077,1.286
1340.00,7.559659,24.89199,-0.000170,24.019344,-0.0077,1.286
1342.00,7.560579,24.89192,-0.000170,24.018927,-0.0077,1.285
1344.00,7.561432,24.89234,-0.000170,24.018767,-0.0077,1.286
1346.00,7.562299,24.89243,-0.000169,24.018305,-0.0077,1.286
1348.00,7.563778,24.89194,-0.000170,24.018687,-0.0077,1.286
1350.00,7.564333,24.89181,-0.000169,24.018390,-0.0077,1.285
1352.00,7.565129,24.89223,-0.000169,24.018667,-0.0076,1.285
1354.00,7.566035,24.89254,-0.000170,24.019117,-0.0077,1.286
1356.00,7.565978,24.89226,-0.000170,24.019064,-0.0076,1.286
1358.00,7.566321,24.89240,-0.000170,24.019153,-0.0077,1.286
1360.00,7.566595,24.89229,-0.000171,24.018800,-0.0077,1.286
1362.00,7.566044,24.89261,-0.000169,24.019249,-0.0077,1.286
1364.00,7.566397,24.89113,-0.000170,24.018602,-0.0077,1.286
1366.00,7.566989,24.89140,-0.000171,24.018604,-0.0077,1.285
1368.00,7.568965,24.89155,-0.000170,24.018952,-0.0077,1.286
1370.00,7.569986,24.89181,-0.000170,24.018696,-0.0077,1.285
1372.00,7.570606,24.89143,-0.000169,24.018957,-0.0077,1.286
1374.00,7.570762,24.89082,-0.000170,24.019001,-0.0077,1.286
1376.00,7.570425,24.89100,-0.000170,24.018379,-0.0077,1.286
1378.00,7.571224,24.89096,-0.000170,24.019161,-0.0077,1.286
1380.00,7.571004,24.89082,-0.000169,24.019037,-0.0077,1.285
1382.00,7.571166,24.89030,-0.000169,24.018522,-0.0077,1.286
1384.00,7.571982,24.89109,-0.000168,24.018590,-0.0077,1.286
1386.00,7.572497,24.89126,-0.000170,24.018356,-0.0077,1.287
1388.00,7.572361,24.89151,-0.000170,24.018131,-0.0077,1.285
1390.00,7.571191,24.89117,-0.000170,24.018231,-0.0077,1.285
1392.00,7.571220,24.89131,-0.000170,24.018729,-0.0077,1.286
1394.00,7.571916,24.89144,-0.000169,24.019447,-0.0077,1.286
1396.00,7.572307,24.89112,-0.000170,24.018521,-0.0077,1.286
1398.00,7.572546,24.89139,-0.000170,24.017888,-0.0077,1.286
1400.00,7.573079,24.89134,-0.000170,24.018934,-0.0077,1.286
1402.00,7.572912,24.89071,-0.000170,24.019451,-0.0077,1.286
1404.00,7.572606,24.89120,-0.000170,24.018648,-0.0077,1.285
1406.00,7.572456,24.89109,-0.000170,24.018470,-0.0077,1.285
1408.00,7.573131,24.89232,-0.000171,24.018938,-0.0077,1.286
1410.00,7.574488,24.89173,-0.000170,24.018778,-0.0077,1.285
1412.00,7.573506,24.89196,-0.000170,24.018662,-0.0077,1.286
1414.00,7.573457,24.89148,-0.000170,24.018338,-0.0077,1.286
1416.00,7.574047,24.89145,-0.000169,24.018439,-0.0077,1.286
1418.00,7.574792,24.89126,-0.000170,24.019005,-0.0077,1.286
1420.00,7.574415,24.89068,-0.000169,24.018254,-0.0077,1.286
1422.00,7.574153,24.89065,-0.000170,24.018832,-0.0077,1.286
1424.00,7.574815,24.89048,-0.000170,24.018872,-0.0077,1.286
1426.00,7.574118,24.89065,-0.000171,24.018686,-0.0076,1.286
1428.00,7.574257,24.89014,-0.000171,24.018256,-0.0077,1.286
1430.00,7.574549,24.89035,-0.000170,24.019248,-0.0077,1.285
1432.00,7.574280,24.89128,-0.000168,24.018823,-0.0077,1.285
1434.00,7.573741,24.89108,-0.000169,24.018325,-0.0077,1.286
1436.00,7.573791,24.89047,-0.000170,24.018506,-0.0077,1.286
1438.00,7.573525,24.89055,-0.000170,24.018173,-0.0077,1.286
1440.00,7.573561,24.89202,-0.000170,24.018878,-0.0077,1.287
1442.00,7.573988,24.89136,-0.000170,24.019117,-0.0077,1.285
1444.00,7.574257,24.89083,-0.000170,24.018800,-0.0077,1.285
1446.00,7.573852,24.89177,-0.000170,24.019055,-0.0077,1.285
1448.00,7.574068,24.89085,-0.000170,24.018352,-0.0077,1.285
1450.00,7.573966,24.89036,-0.000169,24.019298,-0.0077,1.285
1452.00,7.574035,24.89095,-0.000170,24.019184,-0.0077,1.286
1454.00,7.574071,24.89151,-0.000171,24.018533,-0.0077,1.286
1456.00,7.573762,24.89055,-0.000169,24.018495,-0.0077,1.285
1458.00,7.573967,24.89118,-0.000169,24.019001,-0.0076,1.285
1460.00,7.573992,24.89159,-0.000170,24.019209,-0.0077,1.286
1462.00,7.574351,24.89267,-0.000171,24.018428,-0.0077,1.285
1464.00,7.574534,24.89231,-0.000170,24.019001,-0.0077,1.285
1466.00,7.574716,24.89202,-0.000169,24.018415,-0.0077,1.285
1468.00,7.574203,24.89190,-0.000169,24.018399,-0.0077,1.286
1470.00,7.574278,24.89214,-0.000170,24.018827,-0.0077,1.286
1472.00,7.574790,24.89206,-0.000170,24.019041,-0.0077,1.286
1474.00,7.574958,24.89205,-0.000170,24.018613,-0.0077,1.285
1476.00,7.575200,24.89160,-0.000170,24.017997,-0.0077,1.285
1478.00,7.575946,24.89175,-0.000170,24.019162,-0.0077,1.286
1480.00,7.575409,24.89129,-0.000170,24.018736,-0.0077,1.286
1482.00,7.575077,24.89138,-0.000170,24.018022,-0.0077,1.286
1484.00,7.574749,24.89179,-0.000171,24.017879,-0.0077,1.286
1486.00,7.575257,24.89190,-0.000170,24.018802,-0.0077,1.286
1488.00,7.574882,24.89169,-0.000170,24.018528,-0.0077,1.286
1490.00,7.575433,24.89241,-0.000170,24.018930,-0.0077,1.286
1492.00,7.576020,24.89252,-0.000170,24.018396,-0.0077,1.285
1494.00,7.575562,24.89307,-0.000170,24.018542,-0.0077,1.285
1496.00,7.575458,24.89274,-0.000169,24.019481,-0.0077,1.285
1498.00,7.575563,24.89317,-0.000168,24.019356,-0.0077,1.286
1500.00,7.575016,24.89306,-0.000170,24.018176,-0.0076,1.286
1502.00,7.575060,24.89223,-0.000170,24.019019,-0.0077,1.285
1504.00,7.575869,24.89345,-0.000170,24.018544,-0.0077,1.285
1506.00,7.575752,24.89277,-0.000169,24.018432,-0.0077,1.285
1508.00,7.575359,24.89231,-0.000170,24.018642,-0.0077,1.286
1510.00,7.575473,24.89181,-0.000171,24.018590,-0.0077,1.286
1512.00,7.575907,24.89176,-0.000170,24.018713,-0.0077,1.285
1514.00,7.575697,24.89232,-0.000170,24.018372,-0.0077,1.285
1516.00,7.574628,24.89282,-0.000169,24.018827,-0.0077,1.285
1518.00,7.574403,24.89285,-0.000169,24.019400,-0.0077,1.285
1520.00,7.574000,24.89256,-0.000169,24.019052,-0.0077,1.285
1522.00,7.574488,24.89214,-0.000170,24.018396,-0.0077,1.286
1524.00,7.574347,24.89156,-0.000171,24.018528,-0.0077,1.286
1526.00,7.574380,24.89196,-0.000170,24.018693,-0.0077,1.286
1528.00,7.575140,24.89210,-0.000169,24.018628,-0.0077,1.286
1530.00,7.576079,24.89208,-0.000170,24.018508,-0.0077,1.286
1532.00,7.575394,24.89319,-0.000170,24.018831,-0.0077,1.286
1534.00,7.575000,24.89298,-0.000169,24.018622,-0.0077,1.286
1536.00,7.574374,24.89218,-0.000170,24.018934,-0.0077,1.286
1538.00,7.575207,24.89184,-0.000170,24.018593,-0.0077,1.285
1540.00,7.575398,24.89231,-0.000171,24.018907,-0.0076,1.286
1542.00,7.575466,24.89203,-0.000170,24.018510,-0.0077,1.285
1544.00,7.575931,24.89177,-0.000169,24.018203,-0.0077,1.286
1546.00,7.574634,24.89129,-0.000170,24.018365,-0.0077,1.285
1548.00,7.574431,24.89234,-0.000170,24.019157,-0.0076,1.285
1550.00,7.575212,24.89177,-0.000170,24.018227,-0.0077,1.286
1552.00,7.576026,24.89127,-0.000170,24.018348,-0.0077,1.286
1554.00,7.576243,24.89205,-0.000171,24.018479,-0.0077,1.286
1556.00,7.575320,24.89219,-0.000171,24.018580,-0.0077,1.286
1558.00,7.574936,24.89224,-0.000169,24.018812,-0.0077,1.285
1560.00,7.574655,24.89187,-0.000169,24.018318,-0.0077,1.286
1562.00,7.574230,24.89236,-0.000170,24.018352,-0.0077,1.286
1564.00,7.574646,24.89215,-0.000171,24.019061,-0.0077,1.286
1566.00,7.574833,24.89205,-0.000170,24.018760,-0.0077,1.286
1568.00,7.575157,24.89194,-0.000170,24.017942,-0.0077,1.286
1570.00,7.574616,24.89137,-0.000170,24.018080,-0.0077,1.286
1572.00,7.574739,24.89105,-0.000170,24.018802,-0.0077,1.285
1574.00,7.574582,24.89247,-0.000170,24.018611,-0.0077,1.285
1576.00,7.573974,24.89156,-0.000171,24.018557,-0.0077,1.286
1578.00,7.574278,24.89165,-0.000170,24.018058,-0.0077,1.286
1580.00,7.574410,24.89177,-0.000171,24.018067,-0.0077,1.286
1582.00,7.574553,24.89220,-0.000171,24.018700,-0.0077,1.285
1584.00,7.574330,24.89179,-0.000170,24.018305,-0.0077,1.285
1586.00,7.574105,24.89156,-0.000170,24.018619,-0.0077,1.286
1588.00,7.573812,24.89154,-0.000170,24.018912,-0.0077,1.285
1590.00,7.573883,24.89186,-0.000170,24.018376,-0.0077,1.285
1592.00,7.573492,24.89226,-0.000169,24.018430,-0.0077,1.285
1594.00,7.572652,24.89146,-0.000169,24.018258,-0.0077,1.286
1596.00,7.573182,24.89099,-0.000170,24.018439,-0.0077,1.286
1598.00,7.574766,24.89098,-0.000171,24.018622,-0.0077,1.286
1600.00,7.574369,24.89113,-0.000171,24.018426,-0.0076,1.286
1602.00,7.574537,24.89178,-0.000171,24.018890,-0.0077,1.285
1604.00,7.574424,24.89152,-0.000171,24.018883,-0.0077,1.286
1606.00,7.574174,24.89118,-0.000171,24.018229,-0.0077,1.286
1608.00,7.574187,24.89128,-0.000171,24.018753,-0.0077,1.286
1610.00,7.574506,24.89144,-0.000170,24.018486,-0.0077,1.286
1612.00,7.573511,24.89163,-0.000171,24.019061,-0.0077,1.286
1614.00,7.573611,24.89108,-0.000170,24.018997,-0.0077,1.286
1616.00,7.574769,24.89173,-0.000170,24.018555,-0.0077,1.286
1618.00,7.574619,24.89148,-0.000170,24.019258,-0.0077,1.286
1620.00,7.574690,24.89146,-0.000171,24.018776,-0.0077,1.286
1622.00,7.573993,24.89092,-0.000172,24.018675,-0.0077,1.285
1624.00,7.573610,24.89105,-0.000170,24.018604,-0.0077,1.285
1626.00,7.573186,24.89204,-0.000170,24.018403,-0.0077,1.286
1628.00,7.573954,24.89106,-0.000171,24.018359,-0.0077,1.286
1630.00,7.574903,24.89174,-0.000171,24.017946,-0.0077,1.285
1632.00,7.574614,24.89195,-0.000170,24.017835,-0.0077,1.286
1634.00,7.573670,24.89195,-0.000170,24.018733,-0.0077,1.285
1636.00,7.573929,24.89156,-0.000169,24.018624,-0.0077,1.286
1638.00,7.574649,24.89172,-0.000170,24.019019,-0.0077,1.285
1640.00,7.574578,24.89120,-0.000170,24.018586,-0.0077,1.285
1642.00,7.574395,24.89132,-0.000170,24.018718,-0.0077,1.286
1644.00,7.574621,24.89188,-0.000170,24.018812,-0.0077,1.285
1646.00,7.574268,24.89196,-0.000170,24.018508,-0.0077,1.285
1648.00,7.573723,24.89203,-0.000170,24.018350,-0.0077,1.286
1650.00,7.574404,24.89158,-0.000171,24.018851,-0.0077,1.285
1652.00,7.574498,24.89254,-0.000170,24.019224,-0.0077,1.286
1654.00,7.573576,24.89300,-0.000169,24.018602,-0.0077,1.285
1656.00,7.573725,24.89321,-0.000169,24.018573,-0.0077,1.285
1658.00,7.574230,24.89203,-0.000169,24.018876,-0.0077,1.286
1660.00,7.574164,24.89166,-0.000170,24.018756,-0.0077,1.285
1662.00,7.573842,24.89182,-0.000170,24.018510,-0.0077,1.286
1664.00,7.573493,24.89169,-0.000170,24.019133,-0.0077,1.286
1666.00,7.573845,24.89213,-0.000170,24.018990,-0.0077,1.286
1668.00,7.573906,24.89211,-0.000171,24.018441,-0.0077,1.286
1670.00,7.574252,24.89252,-0.000171,24.018878,-0.0077,1.286
1672.00,7.574289,24.89194,-0.000171,24.018544,-0.0077,1.285
1674.00,7.574518,24.89182,-0.000170,24.018524,-0.0077,1.286
1676.00,7.574917,24.89169,-0.000170,24.018338,-0.0077,1.286
1678.00,7.574773,24.89180,-0.000169,24.018758,-0.0077,1.286
1680.00,7.574701,24.89179,-0.000169,24.018724,-0.0077,1.285
1682.00,7.575112,24.89223,-0.000168,24.018994,-0.0077,1.286
1684.00,7.575273,24.89242,-0.000170,24.018722,-0.0077,1.286
1686.00,7.574879,24.89249,-0.000170,24.018776,-0.0076,1.286
1688.00,7.574536,24.89270,-0.000170,24.018205,-0.0077,1.286
1690.00,7.574354,24.89150,-0.000171,24.018977,-0.0077,1.286
1692.00,7.574021,24.89128,-0.000170,24.019016,-0.0077,1.286
1694.00,7.574469,24.89158,-0.000170,24.018437,-0.0077,1.286
1696.00,7.574085,24.89186,-0.000171,24.019215,-0.0077,1.286
1698.00,7.573561,24.89206,-0.000170,24.018555,-0.0077,1.286
1700.00,7.572919,24.89204,-0.000171,24.017917,-0.0077,1.286
1702.00,7.573097,24.89179,-0.000170,24.018912,-0.0077,1.286
1704.00,7.573643,24.89241,-0.000171,24.018715,-0.0077,1.285
1706.00,7.573008,24.89203,-0.000170,24.018426,-0.0076,1.286
1708.00,7.572471,24.89219,-0.000169,24.018615,-0.0077,1.285
1710.00,7.572351,24.89240,-0.000169,24.018957,-0.0077,1.285
1712.00,7.572759,24.89184,-0.000169,24.018343,-0.0077,1.285
1714.00,7.572926,24.89134,-0.000170,24.018606,-0.0077,1.286
1716.00,7.572136,24.89153,-0.000170,24.018386,-0.0077,1.286
1718.00,7.571862,24.89139,-0.000170,24.018517,-0.0077,1.286
1720.00,7.571980,24.89146,-0.000168,24.018718,-0.0077,1.286
1722.00,7.571612,24.89163,-0.000170,24.018791,-0.0077,1.286
1724.00,7.571925,24.89199,-0.000169,24.019054,-0.0076,1.285
1726.00,7.572736,24.89198,-0.000169,24.018573,-0.0076,1.286
1728.00,7.571271,24.89259,-0.000169,24.018928,-0.0076,1.286
1730.00,7.571589,24.89243,-0.000168,24.018450,-0.0077,1.285
1732.00,7.572238,24.89259,-0.000168,24.018562,-0.0076,1.286
1734.00,7.572881,24.89296,-0.000170,24.019045,-0.0077,1.286
1736.00,7.572511,24.89220,-0.000170,24.018845,-0.0077,1.285
1738.00,7.572459,24.89158,-0.000170,24.018154,-0.0076,1.285
1740.00,7.572902,24.89228,-0.000169,24.018691,-0.0077,1.286
1742.00,7.573027,24.89270,-0.000170,24.018827,-0.0077,1.286
1744.00,7.573351,24.89231,-0.000171,24.018323,-0.0077,1.286
1746.00,7.573431,24.89241,-0.000171,24.018617,-0.0077,1.286
1748.00,7.573115,24.89236,-0.000170,24.019267,-0.0077,1.286
1750.00,7.573646,24.89302,-0.000170,24.018972,-0.0077,1.286
1752.00,7.574271,24.89278,-0.000169,24.018477,-0.0077,1.285
1754.00,7.573747,24.89281,-0.000169,24.018698,-0.0077,1.286
1756.00,7.574008,24.89194,-0.000170,24.018640,-0.0076,1.285
1758.00,7.573295,24.89180,-0.000170,24.018807,-0.0077,1.285
1760.00,7.573080,24.89229,-0.000171,24.018731,-0.0077,1.285
1762.00,7.573374,24.89194,-0.000170,24.018892,-0.0077,1.286
1764.00,7.574141,24.89234,-0.000169,24.018952,-0.0077,1.285
1766.00,7.573980,24.89205,-0.000170,24.018841,-0.0077,1.285
1768.00,7.573343,24.89267,-0.000169,24.018446,-0.0077,1.286
1770.00,7.573027,24.89262,-0.000170,24.018495,-0.0076,1.285
1772.00,7.573582,24.89340,-0.000171,24.018812,-0.0077,1.286
1774.00,7.573352,24.89241,-0.000170,24.019088,-0.0077,1.285
1776.00,7.573437,24.89199,-0.000171,24.018686,-0.0077,1.286
1778.00,7.573948,24.89256,-0.000171,24.017815,-0.0077,1.286
1780.00,7.574477,24.89179,-0.000170,24.018165,-0.0077,1.286
1782.00,7.574474,24.89226,-0.000170,24.018185,-0.0077,1.285
1784.00,7.573552,24.89330,-0.000170,24.018446,-0.0077,1.286
1786.00,7.572337,24.89308,-0.000170,24.018943,-0.0077,1.286
1788.00,7.572684,24.89228,-0.000169,24.018227,-0.0077,1.285
1790.00,7.572456,24.89253,-0.000169,24.018399,-0.0077,1.285
1792.00,7.572615,24.89320,-0.000169,24.018831,-0.0077,1.286
1794.00,7.572898,24.89380,-0.000170,24.017850,-0.0077,1.286
1796.00,7.572881,24.89349,-0.000170,24.018709,-0.0077,1.286
1798.00,7.573640,24.89320,-0.000171,24.018783,-0.0077,1.286
1800.00,7.574121,24.89294,-0.000170,24.018889,-0.0077,1.286
@3,12.0000,24.0
1802.00,7.573613,24.89277,-0.000170,24.018296,-0.0077,1.286
1804.00,7.568764,24.89317,-0.000168,24.018890,-0.0077,1.285
1806.00,7.558829,24.89388,-0.000169,24.018724,-0.0077,1.285
1808.00,7.535041,24.89300,-0.000169,24.018666,-0.0077,1.285
1810.00,7.491019,24.89290,-0.000168,24.018709,-0.0076,1.284
1812.00,7.437510,24.89246,-0.000170,24.019391,-0.0077,1.285
1814.00,7.381111,24.89303,-0.000170,24.018388,-0.0077,1.286
1816.00,7.322394,24.89265,-0.000171,24.018189,-0.0077,1.286
1818.00,7.263251,24.89337,-0.000171,24.018463,-0.0077,1.287
1820.00,7.204918,24.89246,-0.000172,24.017848,-0.0076,1.286
1822.00,7.147828,24.89282,-0.000172,24.018675,-0.0076,1.287
1824.00,7.095459,24.89290,-0.000172,24.018860,-0.0077,1.287
1826.00,7.046738,24.89366,-0.000172,24.018363,-0.0077,1.287
1828.00,7.007325,24.89303,-0.000173,24.018738,-0.0077,1.287
1830.00,6.977312,24.89374,-0.000172,24.018811,-0.0077,1.287
1832.00,6.961054,24.89286,-0.000172,24.019166,-0.0077,1.288
1834.00,6.958814,24.89246,-0.000172,24.019032,-0.0077,1.288
1836.00,6.965213,24.89345,-0.000172,24.019204,-0.0077,1.287
1838.00,6.977243,24.89343,-0.000171,24.018858,-0.0077,1.286
1840.00,6.993861,24.89344,-0.000171,24.019255,-0.0077,1.286
1842.00,7.014703,24.89376,-0.000172,24.018519,-0.0077,1.286
1844.00,7.037729,24.89317,-0.000171,24.018265,-0.0077,1.286
1846.00,7.063848,24.89363,-0.000171,24.018294,-0.0077,1.286
1848.00,7.092620,24.89290,-0.000170,24.019353,-0.0077,1.286
1850.00,7.123037,24.89297,-0.000171,24.018678,-0.0077,1.286
1852.00,7.153856,24.89365,-0.000169,24.018338,-0.0077,1.286
1854.00,7.184488,24.89337,-0.000169,24.018579,-0.0076,1.286
1856.00,7.215577,24.89308,-0.000171,24.018147,-0.0077,1.285
1858.00,7.246571,24.89384,-0.000172,24.018568,-0.0077,1.286
1860.00,7.274756,24.89505,-0.000173,24.018600,-0.0077,1.285
1862.00,7.301243,24.89424,-0.000172,24.018372,-0.0077,1.285
1864.00,7.325974,24.89345,-0.000171,24.018446,-0.0077,1.285
1866.00,7.348267,24.89318,-0.000173,24.018116,-0.0077,1.286
1868.00,7.368271,24.89492,-0.000173,24.018756,-0.0077,1.286
1870.00,7.386092,24.89442,-0.000171,24.018294,-0.0077,1.286
1872.00,7.402403,24.89332,-0.000171,24.018524,-0.0077,1.286
1874.00,7.416795,24.89314,-0.000170,24.018638,-0.0077,1.286
1876.00,7.430043,24.89342,-0.000170,24.018526,-0.0077,1.286
1878.00,7.441600,24.89360,-0.000171,24.018098,-0.0077,1.286
1880.00,7.450322,24.89355,-0.000169,24.018294,-0.0077,1.286
1882.00,7.458955,24.89331,-0.000171,24.018923,-0.0077,1.286
1884.00,7.467427,24.89365,-0.000171,24.018327,-0.0077,1.285
1886.00,7.474889,24.89361,-0.000170,24.019064,-0.0077,1.286
1888.00,7.481470,24.89369,-0.000170,24.018484,-0.0077,1.286
1890.00,7.487951,24.89446,-0.000170,24.018006,-0.0077,1.285
1892.00,7.493753,24.89366,-0.000171,24.018667,-0.0077,1.286
1894.00,7.498390,24.89429,-0.000171,24.018307,-0.0077,1.286
1896.00,7.502534,24.89375,-0.000170,24.018613,-0.0077,1.286
1898.00,7.506436,24.89304,-0.000171,24.019074,-0.0077,1.286
1900.00,7.509562,24.89357,-0.000170,24.018539,-0.0077,1.285
1902.00,7.513798,24.89356,-0.000170,24.019255,-0.0077,1.286
1904.00,7.517384,24.89371,-0.000170,24.018504,-0.0077,1.285
1906.00,7.520339,24.89489,-0.000170,24.018677,-0.0077,1.285
1908.00,7.523423,24.89435,-0.000170,24.019277,-0.0077,1.285
1910.00,7.525876,24.89353,-0.000170,24.018774,-0.0077,1.286
1912.00,7.528446,24.89410,-0.000170,24.018807,-0.0077,1.286
1914.00,7.530945,24.89402,-0.000171,24.018098,-0.0077,1.286
1916.00,7.533262,24.89403,-0.000170,24.018704,-0.0077,1.286
1918.00,7.535755,24.89366,-0.000170,24.018664,-0.0077,1.286
1920.00,7.537801,24.89380,-0.000170,24.018624,-0.0077,1.286
1922.00,7.539140,24.89407,-0.000170,24.018484,-0.0077,1.286
1924.00,7.540249,24.89374,-0.000172,24.018278,-0.0077,1.286
1926.00,7.540693,24.89369,-0.000171,24.018849,-0.0077,1.286
1928.00,7.542721,24.89408,-0.000170,24.018590,-0.0077,1.286
1930.00,7.544600,24.89460,-0.000171,24.019182,-0.0077,1.286
1932.00,7.546163,24.89423,-0.000171,24.019746,-0.0077,1.286
1934.00,7.547991,24.89438,-0.000170,24.018408,-0.0077,1.286
1936.00,7.548245,24.89537,-0.000170,24.018667,-0.0077,1.286
1938.00,7.548851,24.89535,-0.000169,24.019090,-0.0077,1.286
1940.00,7.550603,24.89527,-0.000170,24.018753,-0.0077,1.286
1942.00,7.552159,24.89503,-0.000169,24.019115,-0.0077,1.286
1944.00,7.553683,24.89448,-0.000170,24.018934,-0.0077,1.286
1946.00,7.554222,24.89385,-0.000169,24.018782,-0.0077,1.286
1948.00,7.555265,24.89397,-0.000171,24.018887,-0.0077,1.286
1950.00,7.556467,24.89475,-0.000169,24.018988,-0.0077,1.285
1952.00,7.556777,24.89493,-0.000170,24.018591,-0.0077,1.286
1954.00,7.557881,24.89499,-0.000170,24.018432,-0.0077,1.286
1956.00,7.558126,24.89380,-0.000171,24.018370,-0.0077,1.286
1958.00,7.558631,24.89375,-0.000171,24.018996,-0.0077,1.285
1960.00,7.559160,24.89430,-0.000170,24.018742,-0.0077,1.285
1962.00,7.559034,24.89447,-0.000169,24.018816,-0.0077,1.286
1964.00,7.558579,24.89555,-0.000169,24.019969,-0.0077,1.286
1966.00,7.559454,24.89461,-0.000169,24.018535,-0.0077,1.286
1968.00,7.560794,24.89422,-0.000169,24.018492,-0.0077,1.286
1970.00,7.562079,24.89500,-0.000170,24.018936,-0.0077,1.286
1972.00,7.562532,24.89480,-0.000170,24.018744,-0.0077,1.286
1974.00,7.561965,24.89402,-0.000171,24.019253,-0.0077,1.286
1976.00,7.562583,24.89429,-0.000170,24.019619,-0.0077,1.285
1978.00,7.562276,24.89415,-0.000171,24.019231,-0.0077,1.286
1980.00,7.562544,24.89404,-0.000170,24.018927,-0.0077,1.285
1982.00,7.563080,24.89401,-0.000172,24.018615,-0.0077,1.286
1984.00,7.564952,24.89346,-0.000171,24.019164,-0.0077,1.286
1986.00,7.565672,24.89371,-0.000171,24.018372,-0.0077,1.286
1988.00,7.565210,24.89348,-0.000170,24.018818,-0.0077,1.286
1990.00,7.565294,24.89340,-0.000171,24.018999,-0.0077,1.286
1992.00,7.565715,24.89371,-0.000171,24.018687,-0.0077,1.286
1994.00,7.565234,24.89310,-0.000171,24.018452,-0.0077,1.286
1996.00,7.565278,24.89251,-0.000171,24.018780,-0.0077,1.286
1998.00,7.565524,24.89286,-0.000170,24.018983,-0.0077,1.286
2000.00,7.565873,24.89309,-0.000172,24.018570,-0.0077,1.286
2002.00,7.565860,24.89361,-0.000171,24.018086,-0.0077,1.286
2004.00,7.566199,24.89342,-0.000169,24.018073,-0.0077,1.285
2006.00,7.566445,24.89419,-0.000169,24.018508,-0.0077,1.286
2008.00,7.566530,24.89443,-0.000170,24.019179,-0.0077,1.286
2010.00,7.566816,24.89391,-0.000170,24.017893,-0.0077,1.286
2012.00,7.567607,24.89361,-0.000171,24.018399,-0.0077,1.286
2014.00,7.567576,24.89476,-0.000171,24.018854,-0.0077,1.286
2016.00,7.566980,24.89473,-0.000171,24.018298,-0.0077,1.286
2018.00,7.566749,24.89423,-0.000171,24.018410,-0.0077,1.286
2020.00,7.567357,24.89346,-0.000171,24.018981,-0.0077,1.286
2022.00,7.566825,24.89372,-0.000170,24.018709,-0.0077,1.286
2024.00,7.566949,24.89397,-0.000170,24.017950,-0.0077,1.286
2026.00,7.567222,24.89385,-0.000170,24.018753,-0.0077,1.286
2028.00,7.567261,24.89408,-0.000170,24.018135,-0.0077,1.286
2030.00,7.568437,24.89427,-0.000170,24.018281,-0.0077,1.286
2032.00,7.568912,24.89459,-0.000171,24.019249,-0.0077,1.286
2034.00,7.568350,24.89426,-0.000170,24.019012,-0.0076,1.285
2036.00,7.567810,24.89531,-0.000172,24.018164,-0.0077,1.286
2038.00,7.566785,24.89473,-0.000171,24.018586,-0.0077,1.286
2040.00,7.565036,24.89526,-0.000170,24.018238,-0.0077,1.286
2042.00,7.563896,24.89514,-0.000170,24.018841,-0.0077,1.286
2044.00,7.564530,24.89414,-0.000169,24.018388,-0.0077,1.286
2046.00,7.564691,24.89434,-0.000170,24.018512,-0.0077,1.286
2048.00,7.563708,24.89395,-0.000170,24.018858,-0.0077,1.286
2050.00,7.564524,24.89424,-0.000170,24.018894,-0.0077,1.286
2052.00,7.565729,24.89488,-0.000170,24.018771,-0.0077,1.286
2054.00,7.566294,24.89525,-0.000171,24.018269,-0.0077,1.287
2056.00,7.565955,24.89373,-0.000170,24.019184,-0.0077,1.286
2058.00,7.565819,24.89367,-0.000169,24.018194,-0.0077,1.286
2060.00,7.566031,24.89438,-0.000171,24.018941,-0.0077,1.286
2062.00,7.566828,24.89391,-0.000170,24.018296,-0.0077,1.286
2064.00,7.567959,24.89372,-0.000170,24.018619,-0.0077,1.286
2066.00,7.567914,24.89329,-0.000171,24.019135,-0.0077,1.286
2068.00,7.568155,24.89325,-0.000170,24.019059,-0.0077,1.286
2070.00,7.568223,24.89343,-0.000170,24.018733,-0.0077,1.286
2072.00,7.568570,24.89363,-0.000170,24.018386,-0.0077,1.287
2074.00,7.569540,24.89338,-0.000169,24.018996,-0.0077,1.286
2076.00,7.570188,24.89470,-0.000169,24.018383,-0.0077,1.286
2078.00,7.569707,24.89391,-0.000170,24.018930,-0.0077,1.286
2080.00,7.569421,24.89352,-0.000171,24.019514,-0.0077,1.287
2082.00,7.569650,24.89315,-0.000170,24.018666,-0.0077,1.286
2084.00,7.568404,24.89395,-0.000170,24.018066,-0.0077,1.286
2086.00,7.567612,24.89400,-0.000171,24.018682,-0.0077,1.286
2088.00,7.568094,24.89423,-0.000170,24.019041,-0.0077,1.286
2090.00,7.568726,24.89425,-0.000170,24.019151,-0.0077,1.287
2092.00,7.567898,24.89337,-0.000171,24.018280,-0.0077,1.286
2094.00,7.567763,24.89381,-0.000169,24.018894,-0.0076,1.285
2096.00,7.567347,24.89404,-0.000170,24.019162,-0.0076,1.286
2098.00,7.567533,24.89389,-0.000170,24.018571,-0.0077,1.286
2100.00,7.568186,24.89271,-0.000169,24.018314,-0.0077,1.286
2102.00,7.568617,24.89290,-0.000170,24.019349,-0.0077,1.286
2104.00,7.568532,24.89310,-0.000171,24.018976,-0.0077,1.286
2106.00,7.568753,24.89286,-0.000170,24.018348,-0.0077,1.286
2108.00,7.568896,24.89359,-0.000171,24.018298,-0.0077,1.286
2110.00,7.568475,24.89295,-0.000169,24.018816,-0.0077,1.286
2112.00,7.568370,24.89292,-0.000171,24.018604,-0.0077,1.286
2114.00,7.567969,24.89265,-0.000170,24.018020,-0.0077,1.286
2116.00,7.568461,24.89299,-0.000170,24.018831,-0.0077,1.286
2118.00,7.569193,24.89326,-0.000171,24.018695,-0.0077,1.286
2120.00,7.569308,24.89353,-0.000169,24.018414,-0.0077,1.286
2122.00,7.568229,24.89330,-0.000168,24.018004,-0.0077,1.286
2124.00,7.569010,24.89361,-0.000169,24.018519,-0.0077,1.286
2126.00,7.568309,24.89358,-0.000170,24.018774,-0.0077,1.286
2128.00,7.568019,24.89390,-0.000170,24.018682,-0.0077,1.286
2130.00,7.567997,24.89358,-0.000170,24.018265,-0.0077,1.286
2132.00,7.567736,24.89395,-0.000170,24.018655,-0.0077,1.285
2134.00,7.567794,24.89404,-0.000170,24.018430,-0.0077,1.286
2136.00,7.567766,24.89379,-0.000170,24.019090,-0.0077,1.286
2138.00,7.567743,24.89290,-0.000170,24.018530,-0.0076,1.286
2140.00,7.567796,24.89295,-0.000171,24.018383,-0.0077,1.286
2142.00,7.568116,24.89321,-0.000170,24.019046,-0.0077,1.286
2144.00,7.568247,24.89294,-0.000170,24.019568,-0.0077,1.286
2146.00,7.567789,24.89301,-0.000170,24.018600,-0.0077,1.285
2148.00,7.568224,24.89297,-0.000170,24.018985,-0.0077,1.285
2150.00,7.567888,24.89354,-0.000169,24.018999,-0.0077,1.286
2152.00,7.568348,24.89421,-0.000170,24.018941,-0.0077,1.286
2154.00,7.567909,24.89410,-0.000170,24.018410,-0.0077,1.286
2156.00,7.567556,24.89354,-0.000170,24.018631,-0.0077,1.286
2158.00,7.567571,24.89346,-0.000169,24.018539,-0.0077,1.286
2160.00,7.567981,24.89364,-0.000170,24.018687,-0.0077,1.286
2162.00,7.567346,24.89404,-0.000171,24.018762,-0.0077,1.286
2164.00,7.567677,24.89368,-0.000170,24.018666,-0.0077,1.286
2166.00,7.567322,24.89357,-0.000170,24.018970,-0.0077,1.286
2168.00,7.567955,24.89457,-0.000170,24.018921,-0.0076,1.286
2170.00,7.568858,24.89487,-0.000169,24.019010,-0.0077,1.286
2172.00,7.569221,24.89424,-0.000170,24.018822,-0.0077,1.286
2174.00,7.569551,24.89488,-0.000170,24.018713,-0.0077,1.286
2176.00,7.569238,24.89485,-0.000171,24.018885,-0.0077,1.286
2178.00,7.569098,24.89469,-0.000171,24.018229,-0.0077,1.286
2180.00,7.569030,24.89472,-0.000170,24.018700,-0.0077,1.286
2182.00,7.568674,24.89430,-0.000170,24.018483,-0.0077,1.286
2184.00,7.567993,24.89382,-0.000171,24.018071,-0.0077,1.287
2186.00,7.567526,24.89403,-0.000171,24.018512,-0.0077,1.286
2188.00,7.568041,24.89507,-0.000170,24.018510,-0.0077,1.286
2190.00,7.567776,24.89473,-0.000170,24.018666,-0.0077,1.286
2192.00,7.567018,24.89553,-0.000171,24.018981,-0.0077,1.286
2194.00,7.567496,24.89586,-0.000171,24.018724,-0.0077,1.286
2196.00,7.568015,24.89504,-0.000171,24.018397,-0.0077,1.286
2198.00,7.567682,24.89475,-0.000170,24.018191,-0.0077,1.286
2200.00,7.568107,24.89419,-0.000170,24.018222,-0.0077,1.285
2202.00,7.568759,24.89545,-0.000170,24.018348,-0.0076,1.286
2204.00,7.567865,24.89502,-0.000170,24.019414,-0.0076,1.287
2206.00,7.567269,24.89472,-0.000169,24.019572,-0.0076,1.286
2208.00,7.567571,24.89457,-0.000169,24.019119,-0.0076,1.286
2210.00,7.567348,24.89587,-0.000170,24.019121,-0.0077,1.286
2212.00,7.567588,24.89613,-0.000170,24.018499,-0.0077,1.286
2214.00,7.567106,24.89542,-0.000169,24.018722,-0.0077,1.286
2216.00,7.567349,24.89504,-0.000170,24.018203,-0.0077,1.286
2218.00,7.566892,24.89487,-0.000170,24.019327,-0.0077,1.286
2220.00,7.567161,24.89495,-0.000169,24.018687,-0.0077,1.286
2222.00,7.568487,24.89542,-0.000170,24.018809,-0.0077,1.287
2224.00,7.568277,24.89502,-0.000171,24.019200,-0.0077,1.286
2226.00,7.567938,24.89484,-0.000170,24.019527,-0.0077,1.286
2228.00,7.567778,24.89573,-0.000168,24.018764,-0.0077,1.286
2230.00,7.568265,24.89546,-0.000168,24.019271,-0.0077,1.285
2232.00,7.568387,24.89525,-0.000169,24.019266,-0.0076,1.286
2234.00,7.567920,24.89520,-0.000169,24.019177,-0.0077,1.286
2236.00,7.567505,24.89481,-0.000169,24.018664,-0.0077,1.286
2238.00,7.567985,24.89477,-0.000169,24.019171,-0.0077,1.286
2240.00,7.567685,24.89419,-0.000170,24.018314,-0.0077,1.286
2242.00,7.568126,24.89426,-0.000170,24.018118,-0.0077,1.286
2244.00,7.567587,24.89427,-0.000170,24.018762,-0.0076,1.287
2246.00,7.567101,24.89478,-0.000171,24.018909,-0.0076,1.286
2248.00,7.567293,24.89488,-0.000171,24.018524,-0.0077,1.286
2250.00,7.567172,24.89487,-0.000170,24.019139,-0.0077,1.286
2252.00,7.567157,24.89491,-0.000170,24.018325,-0.0077,1.286
2254.00,7.566851,24.89457,-0.000171,24.018018,-0.0076,1.285
2256.00,7.566872,24.89423,-0.000170,24.018593,-0.0077,1.286
2258.00,7.566998,24.89426,-0.000170,24.018301,-0.0077,1.286
2260.00,7.567066,24.89509,-0.000170,24.018502,-0.0077,1.286
2262.00,7.567942,24.89501,-0.000171,24.017355,-0.0077,1.286
2264.00,7.567844,24.89526,-0.000169,24.018644,-0.0077,1.286
2266.00,7.567900,24.89523,-0.000169,24.019416,-0.0077,1.286
2268.00,7.568090,24.89511,-0.000170,24.017968,-0.0077,1.286
2270.00,7.568249,24.89439,-0.000170,24.018880,-0.0077,1.286
2272.00,7.568545,24.89457,-0.000170,24.018490,-0.0077,1.286
2274.00,7.568305,24.89400,-0.000171,24.018232,-0.0077,1.286
2276.00,7.568047,24.89352,-0.000171,24.018548,-0.0077,1.286
2278.00,7.568202,24.89334,-0.000170,24.019190,-0.0077,1.286
2280.00,7.568192,24.89283,-0.000171,24.018459,-0.0077,1.286
2282.00,7.568467,24.89298,-0.000171,24.018948,-0.0077,1.286
2284.00,7.568569,24.89287,-0.000171,24.019083,-0.0076,1.286
2286.00,7.567800,24.89295,-0.000171,24.018544,-0.0077,1.285
2288.00,7.567941,24.89409,-0.000170,24.018508,-0.0077,1.285
2290.00,7.567709,24.89416,-0.000170,24.018787,-0.0077,1.286
2292.00,7.566885,24.89478,-0.000171,24.018802,-0.0077,1.285
2294.00,7.566890,24.89426,-0.000169,24.018744,-0.0077,1.285
2296.00,7.567055,24.89398,-0.000170,24.018403,-0.0077,1.285
2298.00,7.567097,24.89328,-0.000170,24.018843,-0.0077,1.286
2300.00,7.566533,24.89339,-0.000170,24.018952,-0.0077,1.286
2302.00,7.566851,24.89404,-0.000170,24.018571,-0.0076,1.286
2304.00,7.566358,24.89349,-0.000171,24.018222,-0.0077,1.286
2306.00,7.566336,24.89374,-0.000171,24.018753,-0.0077,1.286
2308.00,7.566460,24.89468,-0.000170,24.018890,-0.0077,1.286
2310.00,7.567206,24.89459,-0.000170,24.018254,-0.0077,1.286
2312.00,7.566852,24.89497,-0.000170,24.018872,-0.0077,1.286
2314.00,7.566874,24.89448,-0.000170,24.018832,-0.0076,1.286
2316.00,7.566690,24.89409,-0.000170,24.019209,-0.0077,1.286
2318.00,7.567995,24.89338,-0.000170,24.019068,-0.0077,1.286
2320.00,7.568474,24.89382,-0.000170,24.019003,-0.0077,1.286
2322.00,7.568580,24.89340,-0.000169,24.019135,-0.0076,1.286
2324.00,7.568813,24.89289,-0.000169,24.018455,-0.0077,1.286
2326.00,7.568670,24.89293,-0.000170,24.018787,-0.0077,1.285
2328.00,7.568574,24.89362,-0.000169,24.018037,-0.0077,1.285
2330.00,7.568508,24.89366,-0.000170,24.018812,-0.0077,1.286
2332.00,7.568318,24.89373,-0.000170,24.018968,-0.0077,1.286
2334.00,7.567830,24.89429,-0.000171,24.018448,-0.0077,1.286
2336.00,7.568217,24.89423,-0.000170,24.019079,-0.0077,1.286
2338.00,7.568220,24.89347,-0.000170,24.018909,-0.0076,1.286
2340.00,7.568425,24.89395,-0.000169,24.018528,-0.0077,1.286
2342.00,7.568004,24.89417,-0.000169,24.018689,-0.0076,1.286
2344.00,7.566987,24.89416,-0.000169,24.019209,-0.0076,1.286
2346.00,7.567202,24.89395,-0.000169,24.018559,-0.0077,1.286
2348.00,7.566963,24.89363,-0.000169,24.018658,-0.0077,1.286
2350.00,7.566678,24.89453,-0.000170,24.018943,-0.0077,1.286
2352.00,7.567675,24.89446,-0.000170,24.019030,-0.0077,1.286
2354.00,7.567180,24.89516,-0.000170,24.018557,-0.0077,1.286
2356.00,7.567397,24.89463,-0.000170,24.018631,-0.0077,1.285
2358.00,7.567751,24.89420,-0.000169,24.019074,-0.0077,1.286
2360.00,7.568188,24.89423,-0.000170,24.019157,-0.0077,1.286
2362.00,7.567664,24.89397,-0.000171,24.019180,-0.0077,1.286
2364.00,7.567541,24.89434,-0.000171,24.018655,-0.0077,1.286
2366.00,7.567006,24.89437,-0.000171,24.018631,-0.0077,1.286
2368.00,7.567202,24.89421,-0.000171,24.019209,-0.0077,1.286
2370.00,7.567380,24.89417,-0.000170,24.018948,-0.0077,1.286
2372.00,7.567487,24.89415,-0.000169,24.019041,-0.0077,1.285
2374.00,7.566854,24.89467,-0.000169,24.019124,-0.0077,1.286
2376.00,7.566637,24.89524,-0.000170,24.018977,-0.0076,1.286
2378.00,7.566592,24.89454,-0.000170,24.018892,-0.0076,1.286
2380.00,7.566501,24.89386,-0.000169,24.018609,-0.0077,1.286
2382.00,7.566029,24.89453,-0.000170,24.019028,-0.0076,1.286
2384.00,7.566862,24.89469,-0.000170,24.018615,-0.0077,1.286
2386.00,7.567346,24.89457,-0.000170,24.018430,-0.0077,1.285
2388.00,7.568181,24.89387,-0.000169,24.018959,-0.0077,1.285
2390.00,7.568129,24.89386,-0.000169,24.019166,-0.0076,1.286
2392.00,7.568046,24.89415,-0.000170,24.018733,-0.0077,1.286
2394.00,7.568110,24.89431,-0.000172,24.019547,-0.0077,1.286
2396.00,7.568108,24.89403,-0.000170,24.018977,-0.0077,1.286
2398.00,7.567525,24.89398,-0.000170,24.018907,-0.0077,1.286
2400.00,7.567589,24.89368,-0.000171,24.018459,-0.0077,1.286
@4,12.0000,24.0
2402.00,7.567491,24.89376,-0.000170,24.018684,-0.0077,1.286
2404.00,7.562407,24.89443,-0.000171,24.019423,-0.0077,1.286
2406.00,7.554800,24.89392,-0.000170,24.019023,-0.0077,1.285
2408.00,7.536688,24.89396,-0.000169,24.018390,-0.0077,1.284
2410.00,7.501439,24.89426,-0.000169,24.018280,-0.0077,1.285
2412.00,7.458439,24.89454,-0.000170,24.018811,-0.0077,1.286
2414.00,7.414204,24.89411,-0.000170,24.018948,-0.0077,1.286
2416.00,7.368688,24.89401,-0.000172,24.018287,-0.0077,1.286
2418.00,7.322408,24.89396,-0.000171,24.018657,-0.0076,1.286
2420.00,7.275375,24.89428,-0.000171,24.018597,-0.0077,1.287
2422.00,7.231134,24.89390,-0.000171,24.018753,-0.0077,1.287
2424.00,7.188024,24.89356,-0.000171,24.018870,-0.0076,1.287
2426.00,7.148119,24.89345,-0.000171,24.018976,-0.0076,1.286
2428.00,7.117328,24.89338,-0.000171,24.018000,-0.0077,1.287
2430.00,7.095437,24.89312,-0.000172,24.019307,-0.0077,1.288
2432.00,7.081667,24.89305,-0.000174,24.019248,-0.0077,1.288
2434.00,7.078996,24.89351,-0.000175,24.018376,-0.0077,1.288
2436.00,7.083571,24.89352,-0.000174,24.018660,-0.0077,1.288
2438.00,7.091353,24.89354,-0.000173,24.018867,-0.0077,1.287
2440.00,7.102551,24.89331,-0.000172,24.018798,-0.0077,1.286
2442.00,7.116467,24.89353,-0.000170,24.018443,-0.0077,1.286
2444.00,7.134476,24.89367,-0.000170,24.018435,-0.0077,1.285
2446.00,7.153845,24.89257,-0.000170,24.018147,-0.0077,1.286
2448.00,7.176422,24.89276,-0.000170,24.018662,-0.0077,1.286
2450.00,7.200197,24.89272,-0.000172,24.018406,-0.0077,1.286
2452.00,7.225309,24.89315,-0.000172,24.018776,-0.0077,1.286
2454.00,7.251132,24.89317,-0.000172,24.018481,-0.0077,1.286
2456.00,7.275694,24.89275,-0.000172,24.018423,-0.0077,1.286
2458.00,7.298182,24.89305,-0.000172,24.018981,-0.0077,1.286
2460.00,7.318993,24.89259,-0.000171,24.019014,-0.0077,1.285
2462.00,7.338940,24.89318,-0.000171,24.018794,-0.0077,1.286
2464.00,7.358375,24.89307,-0.000172,24.018164,-0.0077,1.286
2466.00,7.375616,24.89299,-0.000171,24.017647,-0.0077,1.286
2468.00,7.390076,24.89297,-0.000170,24.019113,-0.0077,1.286
2470.00,7.404173,24.89376,-0.000171,24.018706,-0.0077,1.287
2472.00,7.416822,24.89372,-0.000172,24.018385,-0.0077,1.286
2474.00,7.427921,24.89289,-0.000170,24.018513,-0.0077,1.286
2476.00,7.437209,24.89353,-0.000170,24.018715,-0.0077,1.286
2478.00,7.445770,24.89390,-0.000170,24.018660,-0.0077,1.286
2480.00,7.453662,24.89273,-0.000170,24.018338,-0.0077,1.285
2482.00,7.461451,24.89372,-0.000171,24.018408,-0.0077,1.285
2484.00,7.467982,24.89344,-0.000170,24.018350,-0.0077,1.286
2486.00,7.474549,24.89365,-0.000170,24.018956,-0.0077,1.286
2488.00,7.480672,24.89410,-0.000171,24.019008,-0.0077,1.286
2490.00,7.485181,24.89310,-0.000170,24.018586,-0.0077,1.286
2492.00,7.489282,24.89312,-0.000172,24.018165,-0.0077,1.286
2494.00,7.494277,24.89342,-0.000171,24.019374,-0.0077,1.285
2496.00,7.498783,24.89296,-0.000171,24.018332,-0.0077,1.286
2498.00,7.503293,24.89276,-0.000172,24.017939,-0.0077,1.286
2500.00,7.507477,24.89296,-0.000171,24.018004,-0.0077,1.286
2502.00,7.510231,24.89241,-0.000170,24.018707,-0.0077,1.286
2504.00,7.513562,24.89208,-0.000171,24.018687,-0.0077,1.286
2506.00,7.516408,24.89245,-0.000169,24.018323,-0.0077,1.285
2508.00,7.518990,24.89267,-0.000170,24.018667,-0.0077,1.285
2510.00,7.521820,24.89300,-0.000170,24.018843,-0.0077,1.286
2512.00,7.524020,24.89345,-0.000170,24.018283,-0.0077,1.287
2514.00,7.527214,24.89377,-0.000171,24.019148,-0.0077,1.286
2516.00,7.529645,24.89282,-0.000170,24.018287,-0.0077,1.286
2518.00,7.530565,24.89346,-0.000170,24.018885,-0.0077,1.286
2520.00,7.532091,24.89421,-0.000170,24.019233,-0.0076,1.286
2522.00,7.533617,24.89375,-0.000169,24.018615,-0.0077,1.285
2524.00,7.535948,24.89411,-0.000170,24.018541,-0.0077,1.286
2526.00,7.537230,24.89375,-0.000169,24.018502,-0.0077,1.285
2528.00,7.538786,24.89436,-0.000169,24.018521,-0.0076,1.286
2530.00,7.540460,24.89413,-0.000169,24.018519,-0.0077,1.286
2532.00,7.542052,24.89422,-0.000170,24.018386,-0.0077,1.286
2534.00,7.542624,24.89509,-0.000170,24.018660,-0.0077,1.286
2536.00,7.543315,24.89492,-0.000171,24.018463,-0.0077,1.286
2538.00,7.543809,24.89460,-0.000170,24.018443,-0.0077,1.286
2540.00,7.544664,24.89489,-0.000170,24.019135,-0.0077,1.286
2542.00,7.545243,24.89594,-0.000170,24.018695,-0.0077,1.285
2544.00,7.545555,24.89593,-0.000170,24.018704,-0.0076,1.286
2546.00,7.546779,24.89510,-0.000169,24.018415,-0.0077,1.286
2548.00,7.547903,24.89520,-0.000171,24.018898,-0.0077,1.286
2550.00,7.550236,24.89456,-0.000170,24.019150,-0.0077,1.286
2552.00,7.551445,24.89481,-0.000170,24.017930,-0.0077,1.286
2554.00,7.551756,24.89494,-0.000170,24.019164,-0.0077,1.286
2556.00,7.552177,24.89406,-0.000170,24.019012,-0.0076,1.286
2558.00,7.554095,24.89463,-0.000169,24.018334,-0.0077,1.286
2560.00,7.555399,24.89487,-0.000169,24.018628,-0.0077,1.285
2562.00,7.555895,24.89469,-0.000170,24.018613,-0.0077,1.286
2564.00,7.556676,24.89452,-0.000170,24.018930,-0.0077,1.286
2566.00,7.557396,24.89490,-0.000171,24.018731,-0.0077,1.286
2568.00,7.557662,24.89386,-0.000171,24.018336,-0.0077,1.285
2570.00,7.557715,24.89398,-0.000170,24.018936,-0.0077,1.285
2572.00,7.557414,24.89480,-0.000171,24.019019,-0.0077,1.286
2574.00,7.556662,24.89472,-0.000171,24.019001,-0.0076,1.286
2576.00,7.556793,24.89507,-0.000171,24.018319,-0.0077,1.285
2578.00,7.556707,24.89485,-0.000170,24.018368,-0.0077,1.285
2580.00,7.556919,24.89457,-0.000171,24.018477,-0.0077,1.286
2582.00,7.558753,24.89358,-0.000171,24.018281,-0.0077,1.286
2584.00,7.558307,24.89403,-0.000170,24.018662,-0.0077,1.286
2586.00,7.558552,24.89473,-0.000171,24.018836,-0.0077,1.286
2588.00,7.559625,24.89486,-0.000171,24.018568,-0.0077,1.286
2590.00,7.559891,24.89412,-0.000169,24.018771,-0.0077,1.286
2592.00,7.559860,24.89482,-0.000170,24.019122,-0.0077,1.285
2594.00,7.559846,24.89431,-0.000170,24.018425,-0.0077,1.285
2596.00,7.559969,24.89460,-0.000170,24.018194,-0.0077,1.286
2598.00,7.560142,24.89412,-0.000171,24.018874,-0.0077,1.286
2600.00,7.560214,24.89452,-0.000170,24.018782,-0.0077,1.286
2602.00,7.560877,24.89489,-0.000171,24.018499,-0.0077,1.285
2604.00,7.561165,24.89410,-0.000170,24.018593,-0.0077,1.286
2606.00,7.560401,24.89387,-0.000171,24.018724,-0.0077,1.285
2608.00,7.560663,24.89426,-0.000171,24.018307,-0.0077,1.286
2610.00,7.561795,24.89521,-0.000171,24.019113,-0.0077,1.286
2612.00,7.561626,24.89504,-0.000171,24.018706,-0.0077,1.286
2614.00,7.561869,24.89507,-0.000171,24.018008,-0.0077,1.286
2616.00,7.562850,24.89397,-0.000171,24.017821,-0.0077,1.286
2618.00,7.562605,24.89442,-0.000171,24.018501,-0.0077,1.286
2620.00,7.562455,24.89457,-0.000171,24.018261,-0.0077,1.286
2622.00,7.563046,24.89476,-0.000171,24.018154,-0.0077,1.286
2624.00,7.563381,24.89458,-0.000171,24.018923,-0.0077,1.285
2626.00,7.563892,24.89438,-0.000170,24.018370,-0.0077,1.285
2628.00,7.562999,24.89420,-0.000170,24.018124,-0.0077,1.285
2630.00,7.563446,24.89436,-0.000169,24.018586,-0.0077,1.285
2632.00,7.562906,24.89376,-0.000170,24.018089,-0.0077,1.285
2634.00,7.562824,24.89443,-0.000172,24.018405,-0.0077,1.285
2636.00,7.563068,24.89460,-0.000171,24.018513,-0.0077,1.285
2638.00,7.563094,24.89442,-0.000169,24.018533,-0.0077,1.285
2640.00,7.563303,24.89450,-0.000170,24.018948,-0.0077,1.285
2642.00,7.562768,24.89405,-0.000172,24.017846,-0.0077,1.286
2644.00,7.562880,24.89386,-0.000171,24.018004,-0.0077,1.286
2646.00,7.562977,24.89417,-0.000171,24.017819,-0.0077,1.286
2648.00,7.562227,24.89497,-0.000171,24.017933,-0.0077,1.286
2650.00,7.560528,24.89389,-0.000170,24.018017,-0.0077,1.286
2652.00,7.559962,24.89449,-0.000170,24.018818,-0.0077,1.286
2654.00,7.560752,24.89510,-0.000171,24.018140,-0.0077,1.286
2656.00,7.561651,24.89438,-0.000170,24.018218,-0.0077,1.285
2658.00,7.561700,24.89465,-0.000171,24.018571,-0.0077,1.285
2660.00,7.561696,24.89460,-0.000171,24.018548,-0.0077,1.285
2662.00,7.562774,24.89442,-0.000169,24.018089,-0.0077,1.285
2664.00,7.563731,24.89451,-0.000170,24.018477,-0.0077,1.286
2666.00,7.563626,24.89464,-0.000170,24.018555,-0.0077,1.285
2668.00,7.563723,24.89523,-0.000172,24.018363,-0.0077,1.286
2670.00,7.563567,24.89494,-0.000172,24.018551,-0.0077,1.285
2672.00,7.563274,24.89472,-0.000170,24.018633,-0.0077,1.285
2674.00,7.563348,24.89435,-0.000171,24.018706,-0.0077,1.285
2676.00,7.563966,24.89537,-0.000171,24.018493,-0.0077,1.285
2678.00,7.563994,24.89479,-0.000171,24.018539,-0.0077,1.286
2680.00,7.563698,24.89432,-0.000170,24.019365,-0.0077,1.285
2682.00,7.563949,24.89544,-0.000170,24.017866,-0.0077,1.285
2684.00,7.563545,24.89637,-0.000171,24.018415,-0.0077,1.285
2686.00,7.562397,24.89650,-0.000171,24.018298,-0.0077,1.286
2688.00,7.562045,24.89605,-0.000170,24.018031,-0.0077,1.286
2690.00,7.562027,24.89612,-0.000170,24.018472,-0.0077,1.286
2692.00,7.561493,24.89644,-0.000171,24.018238,-0.0077,1.285
2694.00,7.561314,24.89621,-0.000172,24.018749,-0.0077,1.285
2696.00,7.562968,24.89613,-0.000171,24.018812,-0.0077,1.285
2698.00,7.564204,24.89626,-0.000171,24.018196,-0.0077,1.285
2700.00,7.565267,24.89491,-0.000170,24.018454,-0.0077,1.286
2702.00,7.565839,24.89503,-0.000170,24.018584,-0.0077,1.286
2704.00,7.565698,24.89524,-0.000171,24.018528,-0.0077,1.285
2706.00,7.565242,24.89559,-0.000171,24.018425,-0.0076,1.285
2708.00,7.564679,24.89602,-0.000170,24.018551,-0.0077,1.286
2710.00,7.563888,24.89624,-0.000171,24.018318,-0.0077,1.286
2712.00,7.563885,24.89634,-0.000171,24.018484,-0.0077,1.285
2714.00,7.564884,24.89536,-0.000171,24.018091,-0.0077,1.285
2716.00,7.564910,24.89534,-0.000171,24.018334,-0.0077,1.285
2718.00,7.564740,24.89500,-0.000170,24.018780,-0.0077,1.285
2720.00,7.565110,24.89500,-0.000171,24.019086,-0.0077,1.285
2722.00,7.564601,24.89517,-0.000170,24.018997,-0.0077,1.285
2724.00,7.564080,24.89497,-0.000169,24.019025,-0.0077,1.285
2726.00,7.564382,24.89505,-0.000170,24.018680,-0.0076,1.285
2728.00,7.564080,24.89496,-0.000171,24.018194,-0.0076,1.286
2730.00,7.563931,24.89491,-0.000172,24.018129,-0.0077,1.286
2732.00,7.564843,24.89556,-0.000171,24.018559,-0.0077,1.286
2734.00,7.564254,24.89504,-0.000171,24.018606,-0.0077,1.286
2736.00,7.563917,24.89456,-0.000172,24.018851,-0.0076,1.286
2738.00,7.562589,24.89486,-0.000172,24.018794,-0.0077,1.285
2740.00,7.562207,24.89499,-0.000171,24.018452,-0.0077,1.285
2742.00,7.562744,24.89635,-0.000170,24.018724,-0.0077,1.285
2744.00,7.563619,24.89652,-0.000169,24.019422,-0.0077,1.285
2746.00,7.563732,24.89667,-0.000170,24.018678,-0.0077,1.285
2748.00,7.563513,24.89626,-0.000170,24.018062,-0.0077,1.284
2750.00,7.563932,24.89603,-0.000170,24.018076,-0.0077,1.285
2752.00,7.563995,24.89672,-0.000171,24.018702,-0.0077,1.286
2754.00,7.564386,24.89624,-0.000171,24.018744,-0.0077,1.286
2756.00,7.564175,24.89604,-0.000170,24.018180,-0.0077,1.286
2758.00,7.564132,24.89639,-0.000171,24.019338,-0.0077,1.285
2760.00,7.563835,24.89676,-0.000170,24.018673,-0.0076,1.286
2762.00,7.563731,24.89656,-0.000171,24.017939,-0.0077,1.286
2764.00,7.563917,24.89691,-0.000171,24.018561,-0.0077,1.285
2766.00,7.564630,24.89702,-0.000170,24.018745,-0.0077,1.285
2768.00,7.564758,24.89649,-0.000171,24.018425,-0.0077,1.286
2770.00,7.565082,24.89647,-0.000171,24.018519,-0.0077,1.285
2772.00,7.564708,24.89561,-0.000170,24.018744,-0.0077,1.285
2774.00,7.563765,24.89625,-0.000170,24.018590,-0.0076,1.285
2776.00,7.563082,24.89547,-0.000170,24.018580,-0.0077,1.286
2778.00,7.563040,24.89538,-0.000170,24.018486,-0.0076,1.286
2780.00,7.563232,24.89546,-0.000171,24.018948,-0.0077,1.285
2782.00,7.562904,24.89501,-0.000171,24.019436,-0.0077,1.285
2784.00,7.562815,24.89456,-0.000171,24.018765,-0.0077,1.285
2786.00,7.563188,24.89490,-0.000170,24.018890,-0.0076,1.285
2788.00,7.564332,24.89577,-0.000171,24.018606,-0.0077,1.285
2790.00,7.564360,24.89626,-0.000171,24.018760,-0.0077,1.286
2792.00,7.564387,24.89609,-0.000171,24.017966,-0.0077,1.286
2794.00,7.564419,24.89597,-0.000170,24.018234,-0.0077,1.286
2796.00,7.564702,24.89583,-0.000171,24.018276,-0.0077,1.286
2798.00,7.563935,24.89604,-0.000172,24.019104,-0.0077,1.286
2800.00,7.563743,24.89538,-0.000170,24.018735,-0.0077,1.285
2802.00,7.563738,24.89574,-0.000171,24.018987,-0.0077,1.285
2804.00,7.564197,24.89557,-0.000169,24.018872,-0.0077,1.286
2806.00,7.564306,24.89572,-0.000170,24.018662,-0.0076,1.285
2808.00,7.565338,24.89522,-0.000171,24.018972,-0.0077,1.285
2810.00,7.565528,24.89571,-0.000170,24.018892,-0.0077,1.286
2812.00,7.564564,24.89474,-0.000171,24.018551,-0.0077,1.285
2814.00,7.563623,24.89563,-0.000170,24.018680,-0.0076,1.285
2816.00,7.562751,24.89593,-0.000169,24.019309,-0.0077,1.286
2818.00,7.562995,24.89648,-0.000171,24.018724,-0.0077,1.286
2820.00,7.563289,24.89601,-0.000170,24.018414,-0.0077,1.285
2822.00,7.563540,24.89547,-0.000169,24.018018,-0.0077,1.285
2824.00,7.562815,24.89503,-0.000170,24.018178,-0.0077,1.286
2826.00,7.562898,24.89556,-0.000170,24.018559,-0.0077,1.286
2828.00,7.563136,24.89595,-0.000170,24.018666,-0.0077,1.286
2830.00,7.563379,24.89573,-0.000171,24.018067,-0.0076,1.286
2832.00,7.563958,24.89582,-0.000169,24.018889,-0.0076,1.285
2834.00,7.564020,24.89605,-0.000170,24.018477,-0.0077,1.285
2836.00,7.564942,24.89556,-0.000170,24.018066,-0.0077,1.285
2838.00,7.564623,24.89536,-0.000170,24.019003,-0.0077,1.285
2840.00,7.563453,24.89583,-0.000170,24.018644,-0.0077,1.286
2842.00,7.562958,24.89665,-0.000171,24.019070,-0.0077,1.286
2844.00,7.563519,24.89650,-0.000171,24.018936,-0.0077,1.286
2846.00,7.564406,24.89599,-0.000171,24.018974,-0.0077,1.286
2848.00,7.564199,24.89603,-0.000170,24.018968,-0.0077,1.286
2850.00,7.563943,24.89559,-0.000170,24.018736,-0.0077,1.285
2852.00,7.564161,24.89578,-0.000169,24.019380,-0.0077,1.285
2854.00,7.563882,24.89531,-0.000170,24.018707,-0.0077,1.286
2856.00,7.563962,24.89527,-0.000171,24.018914,-0.0077,1.286
2858.00,7.564588,24.89548,-0.000169,24.019182,-0.0077,1.286
2860.00,7.563917,24.89628,-0.000170,24.019271,-0.0077,1.285
2862.00,7.562819,24.89555,-0.000171,24.019142,-0.0077,1.285
2864.00,7.562138,24.89563,-0.000171,24.018432,-0.0077,1.285
2866.00,7.562139,24.89512,-0.000170,24.018803,-0.0077,1.285
2868.00,7.562911,24.89515,-0.000170,24.018459,-0.0077,1.286
2870.00,7.562769,24.89546,-0.000170,24.018309,-0.0077,1.285
2872.00,7.563121,24.89469,-0.000170,24.018026,-0.0077,1.286
2874.00,7.562915,24.89443,-0.000171,24.018187,-0.0077,1.285
2876.00,7.562754,24.89473,-0.000170,24.018285,-0.0077,1.286
2878.00,7.563629,24.89443,-0.000171,24.018836,-0.0076,1.286
2880.00,7.564590,24.89386,-0.000170,24.018947,-0.0076,1.285
2882.00,7.564626,24.89375,-0.000169,24.018568,-0.0076,1.286
2884.00,7.564001,24.89476,-0.000170,24.018145,-0.0077,1.285
2886.00,7.563764,24.89486,-0.000170,24.018423,-0.0077,1.285
2888.00,7.563068,24.89459,-0.000171,24.018323,-0.0077,1.285
2890.00,7.564002,24.89449,-0.000170,24.018116,-0.0077,1.286
2892.00,7.564200,24.89568,-0.000171,24.019480,-0.0077,1.285
2894.00,7.564222,24.89555,-0.000171,24.018073,-0.0077,1.285
2896.00,7.563871,24.89519,-0.000170,24.018629,-0.0076,1.285
2898.00,7.565211,24.89562,-0.000171,24.018909,-0.0077,1.285
2900.00,7.565242,24.89573,-0.000170,24.018559,-0.0077,1.285
2902.00,7.565233,24.89474,-0.000171,24.019367,-0.0077,1.285
2904.00,7.564449,24.89471,-0.000170,24.019349,-0.0076,1.286
2906.00,7.564684,24.89503,-0.000171,24.018731,-0.0076,1.286
2908.00,7.564316,24.89493,-0.000170,24.018590,-0.0077,1.286
2910.00,7.563818,24.89511,-0.000170,24.019037,-0.0077,1.286
2912.00,7.563660,24.89479,-0.000170,24.018301,-0.0076,1.285
2914.00,7.563255,24.89506,-0.000171,24.018191,-0.0077,1.285
2916.00,7.563873,24.89475,-0.000172,24.018301,-0.0077,1.285
2918.00,7.563657,24.89552,-0.000171,24.018631,-0.0077,1.286
2920.00,7.564252,24.89520,-0.000171,24.018238,-0.0077,1.285
2922.00,7.564403,24.89655,-0.000170,24.018606,-0.0077,1.286
2924.00,7.563699,24.89543,-0.000170,24.018783,-0.0077,1.285
2926.00,7.563610,24.89423,-0.000171,24.018927,-0.0077,1.285
2928.00,7.563719,24.89437,-0.000171,24.018234,-0.0077,1.286
2930.00,7.563622,24.89510,-0.000170,24.017516,-0.0077,1.286
2932.00,7.563018,24.89528,-0.000170,24.018338,-0.0077,1.286
2934.00,7.561908,24.89537,-0.000171,24.018555,-0.0077,1.286
2936.00,7.561769,24.89574,-0.000171,24.019084,-0.0076,1.286
2938.00,7.561919,24.89528,-0.000171,24.018608,-0.0077,1.286
2940.00,7.562041,24.89479,-0.000171,24.019451,-0.0076,1.286
2942.00,7.562540,24.89492,-0.000170,24.018343,-0.0076,1.285
2944.00,7.562619,24.89504,-0.000170,24.018675,-0.0076,1.285
2946.00,7.562803,24.89488,-0.000169,24.019146,-0.0076,1.285
2948.00,7.563254,24.89476,-0.000170,24.017707,-0.0077,1.286
2950.00,7.562973,24.89527,-0.000169,24.017953,-0.0077,1.285
2952.00,7.563101,24.89524,-0.000172,24.018883,-0.0077,1.286
2954.00,7.563177,24.89489,-0.000171,24.018515,-0.0077,1.286
2956.00,7.563787,24.89458,-0.000171,24.018338,-0.0077,1.285
2958.00,7.564201,24.89514,-0.000170,24.018095,-0.0077,1.285
2960.00,7.563760,24.89511,-0.000170,24.018283,-0.0077,1.286
2962.00,7.563404,24.89576,-0.000169,24.018477,-0.0076,1.285
2964.00,7.562759,24.89509,-0.000169,24.018954,-0.0077,1.286
2966.00,7.563182,24.89489,-0.000170,24.018812,-0.0076,1.285
2968.00,7.564301,24.89538,-0.000170,24.018513,-0.0077,1.285
2970.00,7.564588,24.89572,-0.000170,24.018878,-0.0077,1.285
2972.00,7.564403,24.89567,-0.000170,24.018508,-0.0077,1.285
2974.00,7.563506,24.89539,-0.000170,24.018310,-0.0077,1.285
2976.00,7.562639,24.89572,-0.000170,24.019184,-0.0077,1.286
2978.00,7.562830,24.89526,-0.000170,24.019035,-0.0077,1.285
2980.00,7.563159,24.89469,-0.000170,24.017939,-0.0077,1.285
2982.00,7.562302,24.89480,-0.000171,24.018528,-0.0077,1.285
2984.00,7.562912,24.89401,-0.000170,24.018575,-0.0076,1.286
2986.00,7.563168,24.89467,-0.000170,24.018488,-0.0077,1.286
2988.00,7.564154,24.89436,-0.000171,24.018957,-0.0077,1.286
2990.00,7.564724,24.89427,-0.000172,24.018541,-0.0077,1.286
2992.00,7.565491,24.89460,-0.000172,24.018165,-0.0077,1.285
2994.00,7.565817,24.89390,-0.000170,24.018604,-0.0077,1.285
2996.00,7.566582,24.89445,-0.000170,24.018401,-0.0077,1.286
2998.00,7.565942,24.89538,-0.000171,24.017953,-0.0077,1.285
3000.00,7.565133,24.89448,-0.000170,24.019019,-0.0077,1.286
@5,12.0000,24.0
3002.00,7.565071,24.89458,-0.000171,24.018831,-0.0077,1.286
3004.00,7.560856,24.89533,-0.000170,24.018947,-0.0077,1.286
3006.00,7.552900,24.89495,-0.000169,24.018555,-0.0077,1.285
3008.00,7.537847,24.89384,-0.000169,24.018700,-0.0077,1.284
3010.00,7.509447,24.89420,-0.000169,24.018686,-0.0077,1.284
3012.00,7.475559,24.89485,-0.000169,24.019155,-0.0076,1.285
3014.00,7.443011,24.89497,-0.000169,24.019014,-0.0076,1.285
3016.00,7.409751,24.89480,-0.000169,24.018950,-0.0076,1.286
3018.00,7.374863,24.89536,-0.000170,24.018357,-0.0076,1.286
3020.00,7.338323,24.89438,-0.000172,24.018724,-0.0076,1.287
3022.00,7.304015,24.89432,-0.000173,24.019126,-0.0077,1.287
3024.00,7.272342,24.89461,-0.000172,24.018707,-0.0077,1.287
3026.00,7.242365,24.89404,-0.000171,24.019106,-0.0076,1.286
3028.00,7.218660,24.89390,-0.000171,24.018729,-0.0076,1.287
3030.00,7.203096,24.89568,-0.000172,24.018396,-0.0077,1.287
3032.00,7.193159,24.89476,-0.000173,24.018481,-0.0077,1.288
3034.00,7.191779,24.89464,-0.000173,24.019300,-0.0077,1.288
3036.00,7.196231,24.89548,-0.000173,24.019190,-0.0077,1.287
3038.00,7.203103,24.89550,-0.000174,24.018488,-0.0076,1.287
3040.00,7.211807,24.89480,-0.000173,24.018729,-0.0077,1.286
3042.00,7.223150,24.89585,-0.000172,24.018947,-0.0077,1.286
3044.00,7.236416,24.89497,-0.000171,24.018318,-0.0077,1.286
3046.00,7.251729,24.89493,-0.000169,24.017823,-0.0077,1.286
3048.00,7.268873,24.89528,-0.000170,24.019068,-0.0077,1.285
3050.00,7.287230,24.89517,-0.000170,24.018133,-0.0077,1.285
3052.00,7.305566,24.89444,-0.000171,24.018392,-0.0077,1.286
3054.00,7.323537,24.89548,-0.000171,24.018760,-0.0077,1.286
3056.00,7.341697,24.89465,-0.000171,24.018328,-0.0077,1.286
3058.00,7.358747,24.89486,-0.000172,24.017973,-0.0077,1.286
3060.00,7.374233,24.89389,-0.000170,24.018493,-0.0077,1.286
3062.00,7.388623,24.89418,-0.000170,24.018330,-0.0077,1.286
3064.00,7.402907,24.89396,-0.000171,24.018968,-0.0077,1.286
3066.00,7.414760,24.89443,-0.000172,24.018377,-0.0077,1.286
3068.00,7.426164,24.89427,-0.000171,24.018791,-0.0077,1.285
3070.00,7.436738,24.89499,-0.000171,24.018885,-0.0077,1.285
3072.00,7.445765,24.89540,-0.000171,24.018604,-0.0077,1.286
3074.00,7.453573,24.89555,-0.000169,24.018845,-0.0077,1.286
3076.00,7.460819,24.89612,-0.000170,24.019028,-0.0077,1.286
3078.00,7.467058,24.89566,-0.000171,24.018968,-0.0077,1.286
3080.00,7.472665,24.89591,-0.000171,24.019463,-0.0077,1.285
3082.00,7.477845,24.89585,-0.000171,24.018744,-0.0077,1.285
3084.00,7.482643,24.89599,-0.000169,24.018789,-0.0077,1.286
3086.00,7.486889,24.89670,-0.000170,24.018673,-0.0076,1.285
3088.00,7.492249,24.89673,-0.000170,24.019467,-0.0076,1.286
3090.00,7.496503,24.89654,-0.000171,24.018691,-0.0076,1.286
3092.00,7.500933,24.89683,-0.000170,24.018265,-0.0076,1.285
3094.00,7.504650,24.89701,-0.000169,24.018852,-0.0077,1.285
3096.00,7.507699,24.89690,-0.000170,24.018515,-0.0077,1.285
3098.00,7.510483,24.89652,-0.000171,24.018749,-0.0077,1.285
3100.00,7.512946,24.89652,-0.000171,24.018310,-0.0077,1.285
3102.00,7.515357,24.89585,-0.000172,24.018825,-0.0077,1.286
3104.00,7.518250,24.89596,-0.000172,24.019059,-0.0076,1.286
3106.00,7.520080,24.89598,-0.000169,24.018680,-0.0076,1.286
3108.00,7.521890,24.89637,-0.000169,24.019253,-0.0076,1.285
3110.00,7.524825,24.89602,-0.000171,24.019306,-0.0076,1.285
3112.00,7.527235,24.89610,-0.000171,24.018526,-0.0077,1.285
3114.00,7.528746,24.89662,-0.000170,24.018290,-0.0077,1.285
3116.00,7.531327,24.89699,-0.000170,24.019320,-0.0077,1.286
3118.00,7.533538,24.89622,-0.000170,24.018611,-0.0076,1.286
3120.00,7.535052,24.89617,-0.000170,24.018829,-0.0077,1.286
3122.00,7.536583,24.89580,-0.000169,24.018180,-0.0077,1.286
3124.00,7.537110,24.89625,-0.000170,24.019045,-0.0077,1.285
3126.00,7.537945,24.89587,-0.000169,24.019529,-0.0077,1.285
3128.00,7.539098,24.89606,-0.000170,24.018812,-0.0076,1.286
3130.00,7.540440,24.89659,-0.000170,24.018497,-0.0077,1.286
3132.00,7.541192,24.89576,-0.000170,24.019180,-0.0077,1.286
3134.00,7.541585,24.89559,-0.000171,24.018127,-0.0077,1.286
3136.00,7.541179,24.89605,-0.000171,24.018033,-0.0077,1.286
3138.00,7.541895,24.89522,-0.000170,24.018305,-0.0077,1.286
3140.00,7.543692,24.89584,-0.000169,24.018838,-0.0076,1.286
3142.00,7.544606,24.89560,-0.000170,24.019059,-0.0077,1.286
3144.00,7.545263,24.89635,-0.000170,24.018631,-0.0076,1.286
3146.00,7.545711,24.89659,-0.000170,24.018611,-0.0076,1.286
3148.00,7.547194,24.89602,-0.000171,24.019336,-0.0076,1.285
3150.00,7.548787,24.89679,-0.000171,24.018762,-0.0077,1.285
3152.00,7.549652,24.89711,-0.000170,24.018133,-0.0076,1.286
3154.00,7.550180,24.89727,-0.000169,24.018624,-0.0077,1.286
3156.00,7.551147,24.89677,-0.000170,24.017828,-0.0077,1.285
3158.00,7.551619,24.89651,-0.000170,24.019248,-0.0077,1.286
3160.00,7.552504,24.89680,-0.000170,24.018383,-0.0077,1.286
3162.00,7.553251,24.89636,-0.000169,24.018004,-0.0076,1.285
3164.00,7.553191,24.89654,-0.000170,24.018628,-0.0076,1.286
3166.00,7.552748,24.89619,-0.000171,24.019150,-0.0077,1.286
3168.00,7.553720,24.89636,-0.000170,24.018637,-0.0077,1.285
3170.00,7.553752,24.89620,-0.000170,24.019003,-0.0077,1.285
3172.00,7.554587,24.89636,-0.000170,24.018963,-0.0077,1.285
3174.00,7.554626,24.89609,-0.000170,24.018396,-0.0076,1.285
3176.00,7.555582,24.89589,-0.000169,24.018987,-0.0077,1.286
3178.00,7.555989,24.89631,-0.000170,24.018626,-0.0077,1.286
3180.00,7.556827,24.89637,-0.000171,24.019039,-0.0077,1.286
3182.00,7.557320,24.89552,-0.000170,24.019005,-0.0077,1.285
3184.00,7.557437,24.89598,-0.000170,24.019344,-0.0077,1.286
3186.00,7.557994,24.89576,-0.000171,24.018129,-0.0077,1.285
3188.00,7.557362,24.89633,-0.000170,24.018852,-0.0077,1.285
3190.00,7.557657,24.89618,-0.000170,24.018749,-0.0077,1.285
3192.00,7.557618,24.89608,-0.000170,24.018539,-0.0077,1.285
3194.00,7.557681,24.89654,-0.000171,24.018927,-0.0077,1.286
3196.00,7.556900,24.89667,-0.000171,24.018767,-0.0077,1.286
3198.00,7.555857,24.89718,-0.000171,24.018472,-0.0076,1.286
3200.00,7.556258,24.89638,-0.000171,24.018691,-0.0076,1.285
3202.00,7.557141,24.89553,-0.000170,24.018125,-0.0077,1.285
3204.00,7.557093,24.89484,-0.000170,24.018124,-0.0077,1.285
3206.00,7.558800,24.89491,-0.000170,24.017950,-0.0077,1.285
3208.00,7.559599,24.89545,-0.000171,24.018575,-0.0077,1.286
3210.00,7.559410,24.89516,-0.000170,24.018894,-0.0077,1.286
3212.00,7.558878,24.89585,-0.000171,24.019378,-0.0077,1.286
3214.00,7.558959,24.89649,-0.000169,24.018609,-0.0076,1.285
3216.00,7.558938,24.89658,-0.000170,24.018968,-0.0077,1.285
3218.00,7.558555,24.89567,-0.000170,24.018838,-0.0076,1.286
3220.00,7.558359,24.89532,-0.000170,24.018479,-0.0076,1.285
3222.00,7.558317,24.89627,-0.000169,24.019414,-0.0077,1.285
3224.00,7.558028,24.89617,-0.000169,24.019108,-0.0077,1.286
3226.00,7.557951,24.89615,-0.000171,24.018912,-0.0077,1.285
3228.00,7.558319,24.89609,-0.000170,24.018510,-0.0076,1.285
3230.00,7.558398,24.89630,-0.000169,24.018762,-0.0077,1.285
3232.00,7.559248,24.89619,-0.000169,24.018716,-0.0077,1.285
3234.00,7.558875,24.89629,-0.000170,24.018865,-0.0077,1.285
3236.00,7.558220,24.89625,-0.000170,24.019110,-0.0077,1.286
3238.00,7.558983,24.89684,-0.000170,24.018767,-0.0077,1.286
3240.00,7.558367,24.89640,-0.000170,24.018744,-0.0076,1.285
3242.00,7.558920,24.89620,-0.000170,24.019086,-0.0077,1.285
3244.00,7.558513,24.89562,-0.000169,24.019132,-0.0076,1.285
3246.00,7.558240,24.89519,-0.000170,24.018740,-0.0077,1.285
3248.00,7.557852,24.89519,-0.000170,24.018638,-0.0077,1.285
3250.00,7.559365,24.89640,-0.000169,24.018376,-0.0077,1.285
3252.00,7.559509,24.89541,-0.000170,24.019126,-0.0077,1.286
3254.00,7.558988,24.89529,-0.000169,24.018410,-0.0077,1.285
3256.00,7.558471,24.89542,-0.000170,24.019066,-0.0076,1.286
3258.00,7.558370,24.89529,-0.000170,24.019269,-0.0076,1.286
3260.00,7.558164,24.89659,-0.000170,24.018116,-0.0077,1.285
3262.00,7.558459,24.89617,-0.000171,24.018751,-0.0077,1.285
3264.00,7.558487,24.89641,-0.000171,24.018624,-0.0077,1.285
3266.00,7.558389,24.89643,-0.000170,24.018396,-0.0077,1.285
3268.00,7.558968,24.89596,-0.000169,24.018354,-0.0077,1.285
3270.00,7.559972,24.89603,-0.000170,24.018593,-0.0077,1.286
3272.00,7.559769,24.89638,-0.000170,24.017893,-0.0077,1.286
3274.00,7.559950,24.89697,-0.000170,24.019006,-0.0076,1.285
3276.00,7.559844,24.89640,-0.000170,24.019469,-0.0076,1.285
3278.00,7.559933,24.89685,-0.000171,24.018834,-0.0077,1.285
3280.00,7.560232,24.89651,-0.000171,24.018669,-0.0076,1.285
3282.00,7.560281,24.89679,-0.000172,24.019072,-0.0076,1.285
3284.00,7.559701,24.89688,-0.000170,24.018901,-0.0077,1.285
3286.00,7.559467,24.89619,-0.000171,24.018261,-0.0077,1.285
3288.00,7.559140,24.89567,-0.000170,24.019083,-0.0077,1.286
3290.00,7.559175,24.89650,-0.000171,24.018985,-0.0077,1.286
3292.00,7.559619,24.89657,-0.000171,24.018473,-0.0077,1.286
3294.00,7.559667,24.89643,-0.000170,24.018735,-0.0077,1.286
3296.00,7.560172,24.89617,-0.000170,24.019197,-0.0077,1.285
3298.00,7.561018,24.89632,-0.000170,24.019005,-0.0077,1.285
3300.00,7.561912,24.89621,-0.000170,24.019104,-0.0077,1.284
3302.00,7.561633,24.89616,-0.000170,24.019037,-0.0077,1.285
3304.00,7.561599,24.89621,-0.000170,24.018571,-0.0076,1.286
3306.00,7.561966,24.89648,-0.000171,24.018269,-0.0077,1.286
3308.00,7.561593,24.89772,-0.000170,24.018154,-0.0077,1.286
3310.00,7.561701,24.89641,-0.000171,24.018330,-0.0077,1.285
3312.00,7.561864,24.89526,-0.000170,24.018640,-0.0077,1.286
3314.00,7.561503,24.89562,-0.000169,24.017879,-0.0077,1.285
3316.00,7.561184,24.89546,-0.000169,24.019159,-0.0077,1.285
3318.00,7.560508,24.89589,-0.000170,24.018660,-0.0077,1.285
3320.00,7.561067,24.89510,-0.000170,24.018965,-0.0077,1.286
3322.00,7.561458,24.89546,-0.000169,24.019066,-0.0077,1.286
3324.00,7.561339,24.89568,-0.000171,24.018780,-0.0077,1.286
3326.00,7.561588,24.89604,-0.000171,24.018658,-0.0076,1.286
3328.00,7.561131,24.89668,-0.000171,24.018967,-0.0076,1.286
3330.00,7.561067,24.89626,-0.000171,24.018729,-0.0076,1.285
3332.00,7.560447,24.89628,-0.000169,24.018903,-0.0076,1.285
3334.00,7.561065,24.89562,-0.000170,24.018809,-0.0076,1.285
3336.00,7.560867,24.89465,-0.000170,24.018947,-0.0077,1.285
3338.00,7.560186,24.89542,-0.000170,24.018588,-0.0077,1.285
3340.00,7.559661,24.89556,-0.000169,24.018541,-0.0076,1.285
3342.00,7.559907,24.89554,-0.000170,24.019434,-0.0077,1.285
3344.00,7.560088,24.89589,-0.000171,24.018245,-0.0077,1.286
3346.00,7.560014,24.89668,-0.000170,24.019199,-0.0077,1.286
3348.00,7.560354,24.89667,-0.000170,24.019565,-0.0076,1.285
3350.00,7.560311,24.89592,-0.000170,24.018546,-0.0077,1.285
3352.00,7.560123,24.89633,-0.000170,24.018885,-0.0077,1.286
3354.00,7.559471,24.89670,-0.000169,24.019271,-0.0076,1.286
3356.00,7.559213,24.89605,-0.000171,24.019086,-0.0077,1.286
3358.00,7.559696,24.89619,-0.000171,24.018390,-0.0077,1.286
3360.00,7.560045,24.89657,-0.000170,24.018678,-0.0077,1.286
3362.00,7.559513,24.89572,-0.000171,24.018444,-0.0077,1.286
3364.00,7.559648,24.89512,-0.000171,24.018403,-0.0077,1.285
3366.00,7.560677,24.89573,-0.000170,24.018731,-0.0077,1.286
3368.00,7.560986,24.89611,-0.000171,24.018640,-0.0077,1.286
3370.00,7.561358,24.89634,-0.000170,24.018580,-0.0077,1.285
3372.00,7.561497,24.89628,-0.000169,24.018214,-0.0077,1.285
3374.00,7.560773,24.89680,-0.000170,24.018586,-0.0077,1.285
3376.00,7.559746,24.89686,-0.000171,24.018441,-0.0077,1.285
3378.00,7.559756,24.89638,-0.000170,24.018290,-0.0077,1.285
3380.00,7.559765,24.89585,-0.000170,24.018454,-0.0077,1.286
3382.00,7.559610,24.89573,-0.000171,24.018292,-0.0077,1.286
3384.00,7.558567,24.89659,-0.000171,24.018825,-0.0077,1.286
3386.00,7.558724,24.89627,-0.000171,24.018223,-0.0077,1.286
3388.00,7.558764,24.89523,-0.000173,24.018401,-0.0077,1.286
3390.00,7.558416,24.89548,-0.000171,24.018800,-0.0076,1.286
3392.00,7.558876,24.89562,-0.000170,24.018573,-0.0077,1.286
3394.00,7.559090,24.89542,-0.000171,24.018051,-0.0077,1.286
3396.00,7.558576,24.89526,-0.000172,24.018831,-0.0077,1.285
3398.00,7.558463,24.89541,-0.000170,24.018586,-0.0077,1.285
3400.00,7.558924,24.89538,-0.000171,24.018591,-0.0077,1.285
3402.00,7.558576,24.89543,-0.000170,24.018546,-0.0077,1.285
3404.00,7.558748,24.89477,-0.000170,24.018689,-0.0077,1.286
3406.00,7.558688,24.89498,-0.000170,24.018512,-0.0077,1.286
3408.00,7.558988,24.89453,-0.000171,24.018263,-0.0077,1.286
3410.00,7.558528,24.89475,-0.000171,24.018412,-0.0077,1.285
3412.00,7.558606,24.89491,-0.000171,24.018410,-0.0077,1.286
3414.00,7.559374,24.89516,-0.000171,24.018202,-0.0077,1.286
3416.00,7.559232,24.89537,-0.000171,24.018276,-0.0077,1.285
3418.00,7.559957,24.89561,-0.000170,24.018628,-0.0077,1.286
3420.00,7.560944,24.89573,-0.000171,24.018584,-0.0077,1.286
3422.00,7.560971,24.89505,-0.000170,24.019083,-0.0077,1.285
3424.00,7.560983,24.89547,-0.000172,24.018852,-0.0077,1.286
3426.00,7.560692,24.89592,-0.000172,24.018880,-0.0077,1.286
3428.00,7.560816,24.89634,-0.000171,24.019132,-0.0077,1.286
3430.00,7.560455,24.89639,-0.000171,24.018782,-0.0076,1.286
3432.00,7.560310,24.89585,-0.000170,24.018805,-0.0076,1.286
3434.00,7.560913,24.89596,-0.000172,24.018657,-0.0076,1.286
3436.00,7.561277,24.89606,-0.000172,24.018914,-0.0077,1.285
3438.00,7.560969,24.89561,-0.000171,24.019168,-0.0077,1.285
3440.00,7.560086,24.89596,-0.000170,24.019151,-0.0076,1.286
3442.00,7.560308,24.89550,-0.000170,24.018437,-0.0077,1.286
3444.00,7.559950,24.89528,-0.000171,24.018793,-0.0077,1.286
3446.00,7.559870,24.89571,-0.000171,24.018845,-0.0077,1.286
3448.00,7.560057,24.89600,-0.000170,24.018590,-0.0077,1.286
3450.00,7.559733,24.89596,-0.000170,24.017928,-0.0077,1.285
3452.00,7.559257,24.89574,-0.000170,24.017743,-0.0077,1.285
3454.00,7.559269,24.89563,-0.000171,24.018501,-0.0077,1.285
3456.00,7.559061,24.89686,-0.000170,24.018524,-0.0077,1.286
3458.00,7.558308,24.89759,-0.000171,24.017582,-0.0077,1.286
3460.00,7.557487,24.89661,-0.000170,24.018475,-0.0077,1.286
3462.00,7.556779,24.89637,-0.000170,24.019142,-0.0077,1.286
3464.00,7.557369,24.89692,-0.000170,24.018307,-0.0077,1.285
3466.00,7.557706,24.89685,-0.000170,24.018057,-0.0077,1.285
3468.00,7.557963,24.89708,-0.000170,24.018686,-0.0077,1.286
3470.00,7.558837,24.89687,-0.000171,24.018617,-0.0077,1.285
3472.00,7.559196,24.89639,-0.000170,24.018283,-0.0077,1.286
3474.00,7.560411,24.89574,-0.000170,24.018939,-0.0077,1.286
3476.00,7.561258,24.89564,-0.000170,24.018950,-0.0076,1.285
3478.00,7.560890,24.89526,-0.000170,24.018642,-0.0077,1.285
3480.00,7.560960,24.89543,-0.000171,24.018715,-0.0077,1.286
3482.00,7.561737,24.89654,-0.000170,24.019057,-0.0076,1.286
3484.00,7.561609,24.89681,-0.000171,24.018564,-0.0077,1.286
3486.00,7.561736,24.89704,-0.000169,24.018834,-0.0077,1.285
3488.00,7.561348,24.89566,-0.000170,24.018758,-0.0077,1.286
3490.00,7.560851,24.89549,-0.000170,24.018698,-0.0077,1.286
3492.00,7.560747,24.89576,-0.000170,24.019104,-0.0077,1.286
3494.00,7.560780,24.89657,-0.000171,24.018713,-0.0077,1.285
3496.00,7.560037,24.89651,-0.000170,24.018849,-0.0077,1.285
3498.00,7.558745,24.89643,-0.000171,24.018802,-0.0077,1.286
3500.00,7.559098,24.89611,-0.000171,24.018142,-0.0077,1.286
3502.00,7.560543,24.89630,-0.000171,24.019275,-0.0077,1.286
3504.00,7.560743,24.89646,-0.000171,24.018870,-0.0077,1.286
3506.00,7.560595,24.89688,-0.000170,24.018403,-0.0077,1.285
3508.00,7.560111,24.89668,-0.000170,24.018185,-0.0077,1.286
3510.00,7.560973,24.89694,-0.000171,24.018499,-0.0077,1.285
3512.00,7.561199,24.89721,-0.000170,24.018798,-0.0077,1.285
3514.00,7.561297,24.89589,-0.000170,24.018591,-0.0077,1.287
3516.00,7.561917,24.89532,-0.000172,24.018263,-0.0077,1.286
3518.00,7.560946,24.89619,-0.000170,24.018657,-0.0077,1.286
3520.00,7.560778,24.89659,-0.000170,24.018464,-0.0077,1.286
3522.00,7.559984,24.89640,-0.000172,24.018095,-0.0077,1.285
3524.00,7.558299,24.89594,-0.000170,24.018198,-0.0077,1.286
3526.00,7.558703,24.89529,-0.000170,24.018463,-0.0077,1.286
3528.00,7.559599,24.89419,-0.000169,24.019079,-0.0077,1.285
3530.00,7.559869,24.89425,-0.000169,24.018968,-0.0077,1.285
3532.00,7.559721,24.89454,-0.000171,24.018624,-0.0077,1.286
3534.00,7.559408,24.89554,-0.000171,24.019072,-0.0076,1.286
3536.00,7.559583,24.89589,-0.000171,24.019126,-0.0077,1.286
3538.00,7.558742,24.89585,-0.000171,24.018374,-0.0077,1.286
3540.00,7.559134,24.89517,-0.000170,24.018359,-0.0077,1.286
3542.00,7.559007,24.89518,-0.000169,24.018330,-0.0077,1.286
3544.00,7.558405,24.89504,-0.000171,24.018791,-0.0077,1.285
3546.00,7.558342,24.89463,-0.000171,24.018782,-0.0077,1.286
3548.00,7.559230,24.89457,-0.000171,24.018022,-0.0077,1.286
3550.00,7.558828,24.89516,-0.000170,24.018961,-0.0077,1.286
3552.00,7.558200,24.89503,-0.000170,24.019180,-0.0077,1.286
3554.00,7.557761,24.89583,-0.000170,24.019021,-0.0077,1.286
3556.00,7.558943,24.89552,-0.000169,24.019110,-0.0076,1.286
3558.00,7.558654,24.89572,-0.000171,24.018414,-0.0077,1.285
3560.00,7.558498,24.89570,-0.000170,24.019327,-0.0076,1.285
3562.00,7.558420,24.89544,-0.000170,24.018673,-0.0076,1.286
3564.00,7.557994,24.89633,-0.000170,24.018648,-0.0077,1.286
3566.00,7.559249,24.89551,-0.000171,24.018905,-0.0077,1.286
3568.00,7.559425,24.89587,-0.000170,24.018584,-0.0077,1.285
3570.00,7.559084,24.89581,-0.000170,24.018709,-0.0077,1.286
3572.00,7.559920,24.89575,-0.000170,24.018711,-0.0077,1.285
3574.00,7.559237,24.89605,-0.000171,24.019208,-0.0077,1.286
3576.00,7.558677,24.89602,-0.000170,24.018928,-0.0076,1.286
3578.00,7.558578,24.89605,-0.000171,24.018167,-0.0077,1.285
3580.00,7.558126,24.89643,-0.000170,24.018144,-0.0077,1.286
3582.00,7.557435,24.89594,-0.000170,24.019113,-0.0077,1.286
3584.00,7.557764,24.89589,-0.000170,24.018947,-0.0076,1.286
3586.00,7.557401,24.89685,-0.000171,24.018564,-0.0076,1.286
3588.00,7.558138,24.89696,-0.000170,24.018809,-0.0077,1.286
3590.00,7.558423,24.89646,-0.000169,24.018528,-0.0077,1.286
3592.00,7.558286,24.89591,-0.000170,24.018611,-0.0077,1.286
3594.00,7.558149,24.89606,-0.000170,24.019423,-0.0076,1.286
3596.00,7.557433,24.89706,-0.000171,24.018783,-0.0077,1.286
3598.00,7.558103,24.89674,-0.000170,24.018642,-0.0077,1.286
3600.00,7.557989,24.89613,-0.000169,24.019079,-0.0077,1.285
@6,12.0000,24.0
3602.00,7.558392,24.89616,-0.000169,24.018948,-0.0077,1.286
3604.00,7.556485,24.89624,-0.000169,24.018860,-0.0076,1.286
3606.00,7.549176,24.89642,-0.000170,24.018773,-0.0076,1.285
3608.00,7.535854,24.89687,-0.000170,24.019614,-0.0076,1.285
3610.00,7.514720,24.89655,-0.000171,24.019503,-0.0076,1.285
3612.00,7.490082,24.89664,-0.000170,24.018414,-0.0077,1.285
3614.00,7.464714,24.89684,-0.000170,24.018218,-0.0077,1.286
3616.00,7.439260,24.89654,-0.000171,24.019235,-0.0077,1.287
3618.00,7.413666,24.89622,-0.000170,24.019146,-0.0077,1.287
3620.00,7.388346,24.89649,-0.000171,24.018887,-0.0077,1.287
3622.00,7.363357,24.89636,-0.000173,24.019329,-0.0077,1.287
3624.00,7.338509,24.89544,-0.000173,24.019592,-0.0077,1.287
3626.00,7.315136,24.89657,-0.000173,24.019126,-0.0076,1.287
3628.00,7.297635,24.89675,-0.000173,24.018947,-0.0076,1.288
3630.00,7.287804,24.89655,-0.000171,24.018987,-0.0076,1.288
3632.00,7.282411,24.89529,-0.000174,24.018907,-0.0077,1.288
3634.00,7.283685,24.89593,-0.000173,24.018339,-0.0076,1.288
3636.00,7.287982,24.89620,-0.000172,24.018751,-0.0076,1.288
3638.00,7.293671,24.89651,-0.000172,24.019418,-0.0076,1.288
3640.00,7.300873,24.89681,-0.000171,24.019008,-0.0076,1.287
3642.00,7.310687,24.89662,-0.000171,24.018898,-0.0076,1.286
3644.00,7.321793,24.89710,-0.000169,24.018769,-0.0076,1.285
3646.00,7.333176,24.89723,-0.000170,24.019621,-0.0076,1.287
3648.00,7.345376,24.89640,-0.000171,24.019605,-0.0077,1.286
3650.00,7.358012,24.89722,-0.000172,24.018783,-0.0077,1.287
3652.00,7.372275,24.89674,-0.000171,24.018909,-0.0077,1.287
3654.00,7.386660,24.89692,-0.000169,24.018865,-0.0077,1.286
3656.00,7.400167,24.89737,-0.000170,24.019057,-0.0077,1.286
3658.00,7.412812,24.89791,-0.000170,24.018910,-0.0076,1.287
3660.00,7.423715,24.89661,-0.000170,24.018497,-0.0077,1.287
3662.00,7.434945,24.89642,-0.000170,24.018454,-0.0077,1.286
3664.00,7.445324,24.89679,-0.000169,24.018075,-0.0077,1.286
3666.00,7.454079,24.89714,-0.000170,24.018352,-0.0077,1.287
3668.00,7.462231,24.89681,-0.000171,24.018551,-0.0077,1.286
3670.00,7.469155,24.89713,-0.000171,24.019237,-0.0077,1.286
3672.00,7.474920,24.89680,-0.000170,24.018638,-0.0076,1.286
3674.00,7.481062,24.89758,-0.000171,24.018423,-0.0077,1.286
3676.00,7.487417,24.89668,-0.000171,24.018435,-0.0077,1.286
3678.00,7.492137,24.89674,-0.000171,24.018814,-0.0077,1.286
3680.00,7.495723,24.89637,-0.000169,24.018718,-0.0077,1.285
3682.00,7.499463,24.89709,-0.000171,24.018687,-0.0077,1.285
3684.00,7.502602,24.89703,-0.000170,24.018983,-0.0077,1.286
3686.00,7.506032,24.89734,-0.000170,24.018454,-0.0077,1.286
3688.00,7.508985,24.89688,-0.000172,24.018693,-0.0077,1.286
3690.00,7.511134,24.89735,-0.000171,24.019672,-0.0077,1.286
3692.00,7.513783,24.89746,-0.000171,24.018677,-0.0077,1.286
3694.00,7.516255,24.89778,-0.000169,24.019358,-0.0077,1.286
3696.00,7.518504,24.89761,-0.000169,24.018570,-0.0077,1.286
3698.00,7.520721,24.89665,-0.000169,24.018568,-0.0077,1.286
3700.00,7.522705,24.89637,-0.000169,24.019112,-0.0077,1.286
3702.00,7.523703,24.89698,-0.000169,24.018745,-0.0077,1.285
3704.00,7.525755,24.89756,-0.000170,24.018680,-0.0077,1.286
3706.00,7.526583,24.89780,-0.000170,24.018343,-0.0077,1.286
3708.00,7.527538,24.89730,-0.000171,24.018669,-0.0077,1.286
3710.00,7.529975,24.89777,-0.000171,24.019034,-0.0076,1.286
3712.00,7.531521,24.89792,-0.000171,24.018939,-0.0077,1.286
3714.00,7.533200,24.89788,-0.000170,24.019226,-0.0077,1.286
3716.00,7.535286,24.89829,-0.000170,24.018740,-0.0077,1.286
3718.00,7.537185,24.89721,-0.000171,24.018901,-0.0077,1.286
3720.00,7.538480,24.89756,-0.000170,24.019148,-0.0077,1.286
3722.00,7.539725,24.89757,-0.000170,24.018722,-0.0076,1.285
3724.00,7.540405,24.89806,-0.000170,24.018880,-0.0076,1.285
3726.00,7.540399,24.89772,-0.000170,24.018909,-0.0076,1.286
3728.00,7.541383,24.89812,-0.000171,24.018426,-0.0077,1.286
3730.00,7.542110,24.89742,-0.000170,24.018444,-0.0077,1.285
3732.00,7.543162,24.89760,-0.000170,24.019064,-0.0077,1.286
3734.00,7.544702,24.89806,-0.000170,24.018760,-0.0077,1.286
3736.00,7.545080,24.89821,-0.000170,24.018530,-0.0077,1.286
3738.00,7.545231,24.89874,-0.000169,24.019124,-0.0076,1.286
3740.00,7.546007,24.89819,-0.000170,24.018595,-0.0076,1.285
3742.00,7.546359,24.89781,-0.000169,24.019518,-0.0077,1.285
3744.00,7.545713,24.89793,-0.000169,24.018370,-0.0077,1.286
3746.00,7.545870,24.89756,-0.000170,24.018606,-0.0077,1.286
3748.00,7.546183,24.89840,-0.000170,24.019320,-0.0076,1.285
3750.00,7.547652,24.89782,-0.000171,24.019302,-0.0076,1.286
3752.00,7.548745,24.89732,-0.000171,24.018914,-0.0077,1.286
3754.00,7.548574,24.89723,-0.000170,24.018791,-0.0077,1.286
3756.00,7.548653,24.89717,-0.000169,24.018990,-0.0077,1.286
3758.00,7.548727,24.89797,-0.000171,24.018887,-0.0077,1.286
3760.00,7.549479,24.89707,-0.000170,24.018263,-0.0077,1.285
3762.00,7.550297,24.89765,-0.000169,24.019124,-0.0077,1.285
3764.00,7.551432,24.89763,-0.000170,24.019295,-0.0077,1.286
3766.00,7.552430,24.89646,-0.000170,24.018840,-0.0077,1.286
3768.00,7.552278,24.89626,-0.000169,24.018276,-0.0076,1.286
3770.00,7.552096,24.89678,-0.000169,24.019693,-0.0076,1.286
3772.00,7.552670,24.89641,-0.000170,24.018992,-0.0077,1.286
3774.00,7.552644,24.89662,-0.000169,24.019148,-0.0077,1.286
3776.00,7.552152,24.89710,-0.000170,24.018606,-0.0077,1.286
3778.00,7.553727,24.89665,-0.000171,24.019117,-0.0077,1.286
3780.00,7.554160,24.89635,-0.000171,24.018967,-0.0077,1.286
3782.00,7.554140,24.89682,-0.000170,24.018794,-0.0076,1.286
3784.00,7.554378,24.89662,-0.000169,24.018171,-0.0077,1.286
3786.00,7.554359,24.89604,-0.000169,24.018970,-0.0076,1.285
3788.00,7.554046,24.89632,-0.000169,24.018459,-0.0077,1.286
3790.00,7.554265,24.89620,-0.000169,24.018432,-0.0077,1.286
3792.00,7.554457,24.89663,-0.000170,24.018709,-0.0077,1.286
3794.00,7.554004,24.89659,-0.000170,24.018874,-0.0076,1.286
3796.00,7.554241,24.89616,-0.000169,24.018803,-0.0076,1.286
3798.00,7.554992,24.89588,-0.000170,24.018430,-0.0076,1.286
3800.00,7.555119,24.89622,-0.000170,24.018415,-0.0077,1.285
3802.00,7.554693,24.89686,-0.000169,24.019469,-0.0077,1.285
3804.00,7.554318,24.89650,-0.000170,24.019574,-0.0077,1.286
3806.00,7.553791,24.89642,-0.000171,24.019684,-0.0077,1.286
3808.00,7.553004,24.89570,-0.000169,24.018883,-0.0077,1.286
3810.00,7.552159,24.89559,-0.000169,24.018528,-0.0077,1.285
3812.00,7.551939,24.89503,-0.000171,24.018823,-0.0077,1.285
3814.00,7.551874,24.89618,-0.000171,24.018055,-0.0076,1.285
3816.00,7.552507,24.89665,-0.000170,24.018590,-0.0077,1.286
3818.00,7.553029,24.89688,-0.000170,24.019304,-0.0077,1.286
3820.00,7.553125,24.89723,-0.000170,24.019075,-0.0076,1.286
3822.00,7.553619,24.89664,-0.000171,24.018475,-0.0077,1.287
3824.00,7.554016,24.89717,-0.000171,24.018399,-0.0077,1.286
3826.00,7.554206,24.89674,-0.000170,24.018350,-0.0077,1.285
3828.00,7.553877,24.89736,-0.000170,24.018441,-0.0077,1.285
3830.00,7.553738,24.89678,-0.000170,24.018666,-0.0076,1.286
3832.00,7.553621,24.89759,-0.000171,24.018644,-0.0076,1.285
3834.00,7.553344,24.89710,-0.000170,24.018087,-0.0077,1.286
3836.00,7.553299,24.89709,-0.000170,24.019130,-0.0076,1.286
3838.00,7.553600,24.89748,-0.000170,24.019289,-0.0077,1.285
3840.00,7.554013,24.89739,-0.000170,24.018854,-0.0077,1.286
3842.00,7.554929,24.89742,-0.000169,24.019095,-0.0077,1.286
3844.00,7.554959,24.89730,-0.000171,24.019623,-0.0077,1.286
3846.00,7.554820,24.89712,-0.000171,24.018818,-0.0077,1.286
3848.00,7.554913,24.89681,-0.000171,24.019376,-0.0077,1.286
3850.00,7.554124,24.89708,-0.000171,24.019133,-0.0077,1.286
3852.00,7.553555,24.89698,-0.000170,24.017944,-0.0076,1.285
3854.00,7.553284,24.89689,-0.000170,24.018889,-0.0077,1.286
3856.00,7.553799,24.89715,-0.000170,24.018938,-0.0077,1.286
3858.00,7.554095,24.89724,-0.000170,24.019436,-0.0077,1.286
3860.00,7.554257,24.89682,-0.000169,24.018928,-0.0077,1.285
3862.00,7.554899,24.89755,-0.000169,24.018818,-0.0077,1.286
3864.00,7.554334,24.89755,-0.000170,24.018689,-0.0077,1.285
3866.00,7.554394,24.89771,-0.000169,24.019208,-0.0076,1.286
3868.00,7.554489,24.89759,-0.000171,24.018706,-0.0076,1.286
3870.00,7.554780,24.89829,-0.000171,24.019054,-0.0077,1.286
3872.00,7.554753,24.89815,-0.000170,24.019436,-0.0077,1.286
3874.00,7.554751,24.89721,-0.000171,24.019115,-0.0076,1.286
3876.00,7.555355,24.89706,-0.000170,24.018475,-0.0076,1.286
3878.00,7.555389,24.89766,-0.000169,24.018861,-0.0076,1.286
3880.00,7.554957,24.89722,-0.000169,24.019083,-0.0077,1.286
3882.00,7.555218,24.89724,-0.000169,24.018675,-0.0077,1.286
3884.00,7.555605,24.89721,-0.000171,24.018664,-0.0076,1.286
3886.00,7.556302,24.89782,-0.000170,24.018736,-0.0076,1.286
3888.00,7.555975,24.89783,-0.000171,24.018559,-0.0076,1.287
3890.00,7.556045,24.89726,-0.000171,24.018843,-0.0076,1.286
3892.00,7.555886,24.89810,-0.000172,24.018687,-0.0076,1.286
3894.00,7.555119,24.89799,-0.000171,24.020018,-0.0076,1.286
3896.00,7.555028,24.89815,-0.000171,24.019222,-0.0076,1.286
3898.00,7.555541,24.89770,-0.000169,24.018867,-0.0076,1.286
3900.00,7.556037,24.89810,-0.000169,24.018749,-0.0077,1.286
3902.00,7.555696,24.89829,-0.000169,24.019081,-0.0076,1.286
3904.00,7.554761,24.89894,-0.000170,24.018883,-0.0077,1.286
3906.00,7.555562,24.89859,-0.000170,24.018945,-0.0076,1.287
3908.00,7.555398,24.89869,-0.000170,24.019074,-0.0076,1.287
3910.00,7.555615,24.89892,-0.000170,24.019775,-0.0076,1.287
3912.00,7.555922,24.89852,-0.000169,24.019345,-0.0076,1.286
3914.00,7.556577,24.89797,-0.000169,24.019001,-0.0076,1.285
3916.00,7.556586,24.89803,-0.000168,24.018889,-0.0076,1.286
3918.00,7.555592,24.89804,-0.000168,24.019248,-0.0076,1.286
3920.00,7.555666,24.89826,-0.000170,24.020109,-0.0076,1.286
3922.00,7.556578,24.89888,-0.000169,24.019485,-0.0076,1.286
3924.00,7.555518,24.89842,-0.000169,24.019090,-0.0076,1.287
3926.00,7.555620,24.89877,-0.000170,24.019514,-0.0077,1.286
3928.00,7.555299,24.89919,-0.000170,24.018437,-0.0076,1.286
3930.00,7.554747,24.89916,-0.000169,24.019461,-0.0077,1.286
3932.00,7.554802,24.89936,-0.000168,24.018919,-0.0077,1.285
3934.00,7.555857,24.89920,-0.000170,24.019099,-0.0077,1.287
3936.00,7.556378,24.89988,-0.000170,24.019605,-0.0077,1.286
3938.00,7.556251,24.89894,-0.000169,24.019472,-0.0077,1.286
3940.00,7.555242,24.89955,-0.000169,24.019396,-0.0077,1.286
3942.00,7.554521,24.90045,-0.000169,24.019266,-0.0077,1.287
3944.00,7.554809,24.89968,-0.000170,24.019209,-0.0076,1.287
3946.00,7.555754,24.90014,-0.000169,24.018896,-0.0076,1.286
3948.00,7.555695,24.90041,-0.000170,24.019246,-0.0077,1.287
3950.00,7.556067,24.90050,-0.000169,24.018807,-0.0077,1.286
3952.00,7.555791,24.90005,-0.000170,24.018974,-0.0077,1.286
3954.00,7.555486,24.90078,-0.000170,24.018863,-0.0076,1.286
3956.00,7.555690,24.90033,-0.000170,24.018988,-0.0077,1.287
3958.00,7.555247,24.90017,-0.000170,24.019639,-0.0076,1.287
3960.00,7.554521,24.90027,-0.000170,24.018945,-0.0076,1.286
3962.00,7.554357,24.90022,-0.000170,24.019093,-0.0076,1.286
3964.00,7.554638,24.89986,-0.000170,24.018898,-0.0077,1.286
3966.00,7.553231,24.89971,-0.000170,24.018854,-0.0077,1.286
3968.00,7.553806,24.90019,-0.000169,24.018827,-0.0076,1.287
3970.00,7.554668,24.89997,-0.000169,24.019191,-0.0077,1.286
3972.00,7.554569,24.89944,-0.000170,24.019443,-0.0076,1.286
3974.00,7.554893,24.89881,-0.000170,24.019385,-0.0076,1.287
3976.00,7.555649,24.89880,-0.000170,24.019075,-0.0076,1.287
3978.00,7.555956,24.89966,-0.000169,24.019275,-0.0077,1.286
3980.00,7.555141,24.89941,-0.000169,24.018619,-0.0077,1.286
3982.00,7.555548,24.89957,-0.000170,24.019427,-0.0076,1.286
3984.00,7.555580,24.89906,-0.000170,24.019092,-0.0076,1.286
3986.00,7.554782,24.89958,-0.000169,24.018843,-0.0076,1.286
3988.00,7.555210,24.89969,-0.000170,24.019287,-0.0077,1.287
3990.00,7.555044,24.89944,-0.000171,24.019266,-0.0076,1.287
3992.00,7.555278,24.89864,-0.000172,24.018713,-0.0077,1.286
3994.00,7.555259,24.89942,-0.000170,24.018575,-0.0077,1.286
3996.00,7.555520,24.89971,-0.000170,24.019126,-0.0076,1.286
3998.00,7.556129,24.89999,-0.000169,24.018376,-0.0076,1.286
4000.00,7.555747,24.89936,-0.000170,24.018477,-0.0076,1.287
4002.00,7.555502,24.89919,-0.000170,24.018776,-0.0076,1.287
4004.00,7.555343,24.89871,-0.000170,24.019380,-0.0076,1.286
4006.00,7.554897,24.89861,-0.000169,24.018803,-0.0077,1.287
4008.00,7.555116,24.89807,-0.000170,24.019282,-0.0076,1.286
4010.00,7.555481,24.89833,-0.000169,24.018916,-0.0077,1.286
4012.00,7.555551,24.89887,-0.000170,24.018778,-0.0077,1.286
4014.00,7.555363,24.89922,-0.000171,24.018535,-0.0077,1.286
4016.00,7.555176,24.89917,-0.000170,24.019237,-0.0077,1.286
4018.00,7.555392,24.89798,-0.000170,24.018388,-0.0077,1.287
4020.00,7.555048,24.89756,-0.000171,24.018820,-0.0077,1.287
4022.00,7.555080,24.89807,-0.000171,24.018910,-0.0077,1.286
4024.00,7.554559,24.89916,-0.000170,24.019110,-0.0076,1.287
4026.00,7.553798,24.89912,-0.000171,24.018702,-0.0076,1.287
4028.00,7.555033,24.89910,-0.000171,24.019088,-0.0077,1.287
4030.00,7.555036,24.89910,-0.000171,24.019688,-0.0077,1.286
4032.00,7.554867,24.89953,-0.000170,24.018648,-0.0076,1.286
4034.00,7.554117,24.89877,-0.000169,24.018394,-0.0077,1.286
4036.00,7.554746,24.89920,-0.000170,24.018918,-0.0076,1.286
4038.00,7.555638,24.89889,-0.000170,24.018907,-0.0077,1.286
4040.00,7.555769,24.89836,-0.000170,24.018890,-0.0077,1.286
4042.00,7.555918,24.89882,-0.000170,24.018889,-0.0077,1.287
4044.00,7.555874,24.89943,-0.000169,24.018827,-0.0077,1.286
4046.00,7.555626,24.89885,-0.000169,24.018200,-0.0076,1.287
4048.00,7.555269,24.89947,-0.000171,24.019021,-0.0076,1.287
4050.00,7.555147,24.89971,-0.000170,24.018218,-0.0076,1.286
4052.00,7.555265,24.89951,-0.000169,24.018798,-0.0076,1.287
4054.00,7.555350,24.89898,-0.000170,24.019369,-0.0076,1.287
4056.00,7.555755,24.89881,-0.000170,24.018499,-0.0076,1.286
4058.00,7.555164,24.89861,-0.000170,24.018740,-0.0077,1.286
4060.00,7.555171,24.89917,-0.000170,24.019442,-0.0076,1.286
4062.00,7.555656,24.89846,-0.000170,24.019202,-0.0076,1.286
4064.00,7.555459,24.89892,-0.000170,24.018388,-0.0076,1.287
4066.00,7.555222,24.89878,-0.000172,24.018706,-0.0077,1.287
4068.00,7.554710,24.89836,-0.000169,24.018684,-0.0077,1.286
4070.00,7.554457,24.89782,-0.000170,24.018976,-0.0077,1.286
4072.00,7.554671,24.89808,-0.000170,24.018907,-0.0077,1.286
4074.00,7.553857,24.89845,-0.000169,24.018687,-0.0077,1.286
4076.00,7.554012,24.89854,-0.000171,24.018521,-0.0077,1.287
4078.00,7.552967,24.89890,-0.000171,24.018890,-0.0076,1.287
4080.00,7.552899,24.89932,-0.000171,24.019287,-0.0077,1.286
4082.00,7.553116,24.89814,-0.000172,24.019199,-0.0076,1.286
4084.00,7.553836,24.89886,-0.000170,24.018513,-0.0077,1.286
4086.00,7.554612,24.89861,-0.000171,24.018999,-0.0077,1.287
4088.00,7.554306,24.89791,-0.000171,24.019434,-0.0077,1.286
4090.00,7.554526,24.89800,-0.000171,24.018189,-0.0077,1.287
4092.00,7.555218,24.89755,-0.000171,24.018664,-0.0077,1.287
4094.00,7.554789,24.89810,-0.000171,24.018841,-0.0077,1.287
4096.00,7.554449,24.89762,-0.000171,24.018218,-0.0077,1.287
4098.00,7.554453,24.89781,-0.000170,24.018648,-0.0077,1.287
4100.00,7.553928,24.89820,-0.000170,24.018513,-0.0076,1.286
4102.00,7.553892,24.89844,-0.000170,24.018793,-0.0077,1.286
4104.00,7.554148,24.89923,-0.000171,24.018513,-0.0076,1.287
4106.00,7.553785,24.89899,-0.000171,24.018169,-0.0077,1.287
4108.00,7.553528,24.89965,-0.000170,24.018816,-0.0076,1.287
4110.00,7.554373,24.89947,-0.000170,24.018742,-0.0076,1.287
4112.00,7.554710,24.89872,-0.000171,24.018655,-0.0076,1.287
4114.00,7.554455,24.89915,-0.000171,24.019313,-0.0076,1.287
4116.00,7.554323,24.89963,-0.000170,24.019034,-0.0077,1.286
4118.00,7.554639,24.89998,-0.000169,24.018000,-0.0077,1.287
4120.00,7.554866,24.90026,-0.000169,24.019146,-0.0077,1.286
4122.00,7.555278,24.90036,-0.000169,24.018909,-0.0077,1.287
4124.00,7.555155,24.90018,-0.000170,24.018890,-0.0077,1.287
4126.00,7.555082,24.89958,-0.000170,24.019284,-0.0076,1.287
4128.00,7.554668,24.89992,-0.000170,24.018827,-0.0077,1.287
4130.00,7.554788,24.89919,-0.000170,24.018562,-0.0077,1.286
4132.00,7.554419,24.89939,-0.000171,24.018542,-0.0077,1.286
4134.00,7.554695,24.90002,-0.000171,24.018785,-0.0077,1.287
4136.00,7.555011,24.90012,-0.000171,24.018550,-0.0077,1.287
4138.00,7.555296,24.89999,-0.000171,24.018212,-0.0077,1.287
4140.00,7.555536,24.89946,-0.000171,24.018667,-0.0077,1.287
4142.00,7.555142,24.89888,-0.000171,24.018459,-0.0076,1.287
4144.00,7.554787,24.89884,-0.000170,24.019487,-0.0077,1.286
4146.00,7.554531,24.89980,-0.000170,24.018909,-0.0077,1.286
4148.00,7.554379,24.89954,-0.000170,24.018749,-0.0077,1.286
4150.00,7.555103,24.90022,-0.000171,24.018740,-0.0077,1.287
4152.00,7.555276,24.89970,-0.000170,24.018539,-0.0077,1.287
4154.00,7.555028,24.89925,-0.000169,24.018898,-0.0077,1.287
4156.00,7.554990,24.89969,-0.000170,24.019171,-0.0077,1.287
4158.00,7.554711,24.90005,-0.000170,24.018715,-0.0077,1.287
4160.00,7.554274,24.90037,-0.000170,24.019025,-0.0077,1.287
4162.00,7.553646,24.90056,-0.000169,24.019052,-0.0077,1.286
4164.00,7.553671,24.90074,-0.000168,24.018481,-0.0077,1.286
4166.00,7.554204,24.90049,-0.000170,24.018078,-0.0077,1.287
4168.00,7.554242,24.90042,-0.000170,24.019034,-0.0077,1.287
4170.00,7.554021,24.89987,-0.000169,24.018573,-0.0077,1.286
4172.00,7.553741,24.89986,-0.000168,24.017951,-0.0077,1.286
4174.00,7.553857,24.90031,-0.000171,24.018486,-0.0077,1.287
4176.00,7.553986,24.90036,-0.000171,24.019106,-0.0076,1.288
4178.00,7.554723,24.90105,-0.000170,24.018769,-0.0077,1.287
4180.00,7.554728,24.90139,-0.000170,24.018611,-0.0077,1.287
4182.00,7.554567,24.90101,-0.000170,24.018640,-0.0077,1.286
4184.00,7.554648,24.90122,-0.000169,24.018399,-0.0077,1.286
4186.00,7.554262,24.90032,-0.000170,24.019318,-0.0077,1.287
4188.00,7.553746,24.90030,-0.000169,24.018704,-0.0076,1.287
4190.00,7.554231,24.90038,-0.000170,24.018122,-0.0077,1.286
4192.00,7.553449,24.89963,-0.000170,24.018251,-0.0077,1.287
4194.00,7.552702,24.89997,-0.000170,24.018722,-0.0077,1.287
4196.00,7.552648,24.89997,-0.000171,24.018780,-0.0077,1.287
4198.00,7.553288,24.90043,-0.000172,24.019179,-0.0077,1.287
4200.00,7.553979,24.90046,-0.000171,24.018783,-0.0077,1.287
@7,12.0000,24.0
4202.00,7.553865,24.90071,-0.000169,24.018841,-0.0077,1.287
4204.00,7.551716,24.90052,-0.000169,24.018323,-0.0077,1.286
4206.00,7.545027,24.90111,-0.000170,24.018624,-0.0077,1.286
4208.00,7.534214,24.90105,-0.000169,24.018608,-0.0077,1.285
4210.00,7.517620,24.90100,-0.000170,24.018269,-0.0077,1.285
4212.00,7.497921,24.90031,-0.000171,24.018348,-0.0076,1.286
4214.00,7.477961,24.90020,-0.000169,24.018327,-0.0077,1.287
4216.00,7.458703,24.90012,-0.000171,24.018876,-0.0077,1.287
4218.00,7.439458,24.89973,-0.000172,24.018762,-0.0077,1.288
4220.00,7.420010,24.89991,-0.000173,24.018948,-0.0077,1.288
4222.00,7.400167,24.89989,-0.000172,24.018386,-0.0077,1.287
4224.00,7.380169,24.90061,-0.000172,24.017629,-0.0077,1.287
4226.00,7.362141,24.89940,-0.000172,24.018667,-0.0077,1.288
4228.00,7.350331,24.89906,-0.000173,24.018805,-0.0077,1.288
4230.00,7.344601,24.89975,-0.000173,24.019237,-0.0077,1.289
4232.00,7.344276,24.90002,-0.000173,24.018970,-0.0077,1.289
4234.00,7.347064,24.90041,-0.000172,24.018764,-0.0077,1.288
4236.00,7.351119,24.90007,-0.000171,24.019005,-0.0077,1.288
4238.00,7.356071,24.90033,-0.000172,24.018207,-0.0077,1.288
4240.00,7.363491,24.89907,-0.000171,24.018338,-0.0076,1.287
4242.00,7.371348,24.89917,-0.000171,24.019170,-0.0077,1.287
4244.00,7.381243,24.89954,-0.000169,24.018753,-0.0077,1.286
4246.00,7.392355,24.89999,-0.000170,24.018774,-0.0077,1.287
4248.00,7.402500,24.89955,-0.000170,24.019119,-0.0077,1.287
4250.00,7.413146,24.89989,-0.000170,24.018622,-0.0077,1.286
4252.00,7.423707,24.90028,-0.000170,24.018751,-0.0076,1.287
4254.00,7.434655,24.89984,-0.000170,24.018782,-0.0076,1.287
4256.00,7.444247,24.89957,-0.000170,24.018802,-0.0076,1.287
4258.00,7.453123,24.89935,-0.000170,24.019394,-0.0076,1.287
4260.00,7.461277,24.89939,-0.000171,24.018597,-0.0076,1.287
4262.00,7.469436,24.89954,-0.000172,24.019132,-0.0077,1.287
4264.00,7.475450,24.89889,-0.000172,24.018492,-0.0077,1.286
4266.00,7.482438,24.89895,-0.000172,24.018477,-0.0077,1.287
4268.00,7.488153,24.89934,-0.000172,24.018486,-0.0077,1.287
4270.00,7.494004,24.89920,-0.000171,24.019217,-0.0077,1.287
4272.00,7.498242,24.89895,-0.000171,24.019306,-0.0077,1.286
4274.00,7.501321,24.89872,-0.000169,24.019093,-0.0077,1.287
4276.00,7.504875,24.89903,-0.000171,24.018325,-0.0077,1.287
4278.00,7.508661,24.89846,-0.000171,24.018524,-0.0077,1.286
4280.00,7.511296,24.89866,-0.000171,24.018754,-0.0077,1.287
4282.00,7.513952,24.89852,-0.000170,24.018124,-0.0077,1.287
4284.00,7.516293,24.89850,-0.000172,24.018488,-0.0077,1.286
4286.00,7.518812,24.89910,-0.000171,24.018613,-0.0077,1.287
4288.00,7.520472,24.89883,-0.000171,24.018414,-0.0077,1.287
4290.00,7.522715,24.89844,-0.000172,24.018724,-0.0076,1.287
4292.00,7.524684,24.89831,-0.000172,24.018492,-0.0077,1.287
4294.00,7.526172,24.89807,-0.000171,24.018368,-0.0076,1.286
4296.00,7.527142,24.89849,-0.000169,24.018475,-0.0077,1.286
4298.00,7.528859,24.89906,-0.000170,24.019139,-0.0077,1.286
4300.00,7.529862,24.89885,-0.000172,24.019296,-0.0077,1.287
4302.00,7.530949,24.89917,-0.000171,24.018910,-0.0077,1.287
4304.00,7.532590,24.89854,-0.000171,24.019046,-0.0076,1.287
4306.00,7.533932,24.89844,-0.000171,24.018863,-0.0076,1.287
4308.00,7.535023,24.89900,-0.000171,24.018780,-0.0077,1.287
4310.00,7.535704,24.89901,-0.000171,24.018847,-0.0077,1.286
4312.00,7.537006,24.89886,-0.000170,24.018405,-0.0077,1.286
4314.00,7.537940,24.89897,-0.000169,24.019126,-0.0077,1.287
4316.00,7.538025,24.89891,-0.000171,24.018881,-0.0077,1.286
4318.00,7.538121,24.89845,-0.000172,24.018611,-0.0077,1.287
4320.00,7.539090,24.89792,-0.000171,24.018753,-0.0077,1.286
4322.00,7.540606,24.89922,-0.000171,24.018992,-0.0077,1.287
4324.00,7.541395,24.89856,-0.000171,24.018722,-0.0077,1.286
4326.00,7.542127,24.89828,-0.000172,24.018191,-0.0077,1.286
4328.00,7.541945,24.89912,-0.000170,24.019072,-0.0077,1.287
4330.00,7.542734,24.89915,-0.000170,24.018588,-0.0077,1.287
4332.00,7.543575,24.89822,-0.000171,24.018798,-0.0077,1.287
4334.00,7.543347,24.89834,-0.000172,24.018571,-0.0077,1.287
4336.00,7.543263,24.89828,-0.000173,24.018992,-0.0077,1.287
4338.00,7.543758,24.89851,-0.000172,24.018854,-0.0077,1.287
4340.00,7.544103,24.89833,-0.000172,24.018133,-0.0076,1.286
4342.00,7.544863,24.89787,-0.000172,24.018615,-0.0076,1.286
4344.00,7.544740,24.89811,-0.000171,24.019041,-0.0077,1.287
4346.00,7.544603,24.89930,-0.000170,24.018943,-0.0077,1.287
4348.00,7.545373,24.89913,-0.000170,24.018521,-0.0077,1.287
4350.00,7.544880,24.89857,-0.000171,24.018374,-0.0077,1.287
4352.00,7.545838,24.89831,-0.000170,24.018682,-0.0076,1.287
4354.00,7.546011,24.89841,-0.000171,24.018412,-0.0077,1.287
4356.00,7.546369,24.89852,-0.000170,24.018602,-0.0077,1.287
4358.00,7.546096,24.89876,-0.000173,24.018854,-0.0077,1.287
4360.00,7.546485,24.89867,-0.000171,24.019144,-0.0077,1.286
4362.00,7.545631,24.89866,-0.000171,24.018026,-0.0077,1.286
4364.00,7.545568,24.89790,-0.000171,24.018869,-0.0077,1.286
4366.00,7.545927,24.89844,-0.000171,24.019762,-0.0076,1.286
4368.00,7.545313,24.89906,-0.000172,24.018604,-0.0076,1.287
4370.00,7.545208,24.89931,-0.000172,24.019393,-0.0076,1.287
4372.00,7.545631,24.89942,-0.000172,24.018793,-0.0077,1.287
4374.00,7.545749,24.89853,-0.000171,24.018704,-0.0077,1.287
4376.00,7.546659,24.89890,-0.000171,24.018637,-0.0077,1.286
4378.00,7.547209,24.89879,-0.000171,24.018390,-0.0077,1.287
4380.00,7.547619,24.89848,-0.000172,24.019084,-0.0077,1.287
4382.00,7.547401,24.89847,-0.000173,24.019122,-0.0077,1.287
4384.00,7.546531,24.89849,-0.000172,24.018829,-0.0077,1.287
4386.00,7.547155,24.89798,-0.000172,24.018932,-0.0077,1.287
4388.00,7.548400,24.89949,-0.000172,24.018573,-0.0077,1.286
4390.00,7.549435,24.89819,-0.000171,24.017556,-0.0078,1.286
4392.00,7.550194,24.89852,-0.000171,24.019260,-0.0077,1.286
4394.00,7.550501,24.89894,-0.000170,24.018390,-0.0077,1.287
4396.00,7.551495,24.89856,-0.000171,24.018970,-0.0077,1.286
4398.00,7.551924,24.89900,-0.000171,24.018383,-0.0077,1.286
4400.00,7.551155,24.89940,-0.000172,24.019496,-0.0077,1.287
4402.00,7.551359,24.89994,-0.000171,24.019017,-0.0077,1.287
4404.00,7.552281,24.90020,-0.000169,24.017473,-0.0077,1.286
4406.00,7.551704,24.89946,-0.000169,24.018203,-0.0076,1.286
4408.00,7.551863,24.89981,-0.000170,24.018642,-0.0077,1.287
4410.00,7.551613,24.89994,-0.000171,24.019139,-0.0077,1.287
4412.00,7.551856,24.89986,-0.000170,24.018916,-0.0076,1.287
4414.00,7.550991,24.90010,-0.000171,24.018341,-0.0077,1.287
4416.00,7.550497,24.90064,-0.000171,24.018939,-0.0077,1.287
4418.00,7.550950,24.90053,-0.000171,24.019271,-0.0076,1.287
4420.00,7.551225,24.90001,-0.000170,24.018593,-0.0076,1.286
4422.00,7.551930,24.90088,-0.000169,24.018738,-0.0077,1.286
4424.00,7.552385,24.90051,-0.000169,24.018651,-0.0077,1.286
4426.00,7.550459,24.90028,-0.000171,24.019507,-0.0076,1.287
4428.00,7.549062,24.90010,-0.000171,24.018608,-0.0077,1.287
4430.00,7.548567,24.90053,-0.000171,24.018825,-0.0077,1.286
4432.00,7.548410,24.90042,-0.000171,24.018798,-0.0077,1.287
4434.00,7.548126,24.90009,-0.000171,24.018156,-0.0077,1.288
4436.00,7.548355,24.89993,-0.000172,24.019396,-0.0077,1.287
4438.00,7.548634,24.90080,-0.000172,24.019748,-0.0077,1.286
4440.00,7.547637,24.90066,-0.000171,24.018312,-0.0077,1.287
4442.00,7.548351,24.90105,-0.000171,24.018533,-0.0077,1.287
4444.00,7.548603,24.90084,-0.000171,24.018733,-0.0077,1.287
4446.00,7.548324,24.90026,-0.000171,24.019159,-0.0077,1.287
4448.00,7.549539,24.89970,-0.000170,24.019429,-0.0077,1.287
4450.00,7.549664,24.90038,-0.000170,24.018677,-0.0077,1.287
4452.00,7.549621,24.89987,-0.000170,24.018269,-0.0077,1.286
4454.00,7.549964,24.89968,-0.000172,24.019074,-0.0076,1.287
4456.00,7.550802,24.90006,-0.000171,24.018977,-0.0077,1.287
4458.00,7.550860,24.90033,-0.000170,24.019006,-0.0077,1.287
4460.00,7.550287,24.90018,-0.000170,24.019124,-0.0076,1.287
4462.00,7.551227,24.90026,-0.000169,24.018832,-0.0077,1.287
4464.00,7.551424,24.90094,-0.000170,24.019130,-0.0077,1.287
4466.00,7.551294,24.90101,-0.000169,24.019124,-0.0077,1.287
4468.00,7.550533,24.90126,-0.000170,24.018573,-0.0077,1.287
4470.00,7.549682,24.90166,-0.000171,24.018635,-0.0077,1.287
4472.00,7.550646,24.90183,-0.000171,24.018664,-0.0077,1.286
4474.00,7.550392,24.90140,-0.000170,24.019039,-0.0077,1.287
4476.00,7.550847,24.90097,-0.000170,24.018820,-0.0077,1.287
4478.00,7.551040,24.90123,-0.000170,24.018950,-0.0076,1.287
4480.00,7.550762,24.90107,-0.000170,24.019612,-0.0076,1.287
4482.00,7.550934,24.90137,-0.000171,24.018653,-0.0077,1.286
4484.00,7.550978,24.90076,-0.000170,24.018840,-0.0076,1.286
4486.00,7.550863,24.90108,-0.000171,24.019019,-0.0076,1.287
4488.00,7.551322,24.90102,-0.000171,24.018758,-0.0077,1.287
4490.00,7.550823,24.90093,-0.000171,24.019231,-0.0076,1.287
4492.00,7.550168,24.90136,-0.000171,24.018586,-0.0077,1.287
4494.00,7.550206,24.90055,-0.000170,24.019786,-0.0077,1.287
4496.00,7.549880,24.90065,-0.000171,24.019510,-0.0077,1.286
4498.00,7.550048,24.90069,-0.000170,24.018350,-0.0077,1.287
4500.00,7.550989,24.90041,-0.000172,24.018802,-0.0077,1.287
4502.00,7.550713,24.90002,-0.000171,24.017788,-0.0077,1.286
4504.00,7.550927,24.89999,-0.000170,24.018522,-0.0077,1.287
4506.00,7.551365,24.90072,-0.000170,24.018907,-0.0077,1.287
4508.00,7.551594,24.90022,-0.000170,24.018814,-0.0076,1.287
4510.00,7.550635,24.90035,-0.000171,24.018919,-0.0076,1.286
4512.00,7.550343,24.90024,-0.000170,24.019041,-0.0077,1.287
4514.00,7.550545,24.90084,-0.000169,24.018546,-0.0077,1.286
4516.00,7.551470,24.90092,-0.000170,24.018764,-0.0077,1.286
4518.00,7.551591,24.90054,-0.000170,24.019293,-0.0076,1.286
4520.00,7.551355,24.90025,-0.000170,24.019063,-0.0076,1.287
4522.00,7.551048,24.90155,-0.000170,24.019255,-0.0076,1.287
4524.00,7.550842,24.90142,-0.000170,24.019413,-0.0076,1.287
4526.00,7.549925,24.90029,-0.000171,24.018655,-0.0076,1.286
4528.00,7.550297,24.90030,-0.000169,24.018934,-0.0077,1.287
4530.00,7.550423,24.90033,-0.000170,24.018918,-0.0077,1.287
4532.00,7.550211,24.89971,-0.000170,24.018359,-0.0077,1.287
4534.00,7.549735,24.89987,-0.000170,24.018490,-0.0077,1.287
4536.00,7.550490,24.90058,-0.000170,24.018357,-0.0076,1.286
4538.00,7.550169,24.89949,-0.000170,24.018524,-0.0077,1.287
4540.00,7.548446,24.89962,-0.000171,24.018183,-0.0077,1.286
4542.00,7.548102,24.90015,-0.000171,24.018294,-0.0077,1.287
4544.00,7.549168,24.89963,-0.000172,24.018765,-0.0077,1.287
4546.00,7.549601,24.89995,-0.000171,24.018613,-0.0077,1.287
4548.00,7.549748,24.89902,-0.000171,24.018187,-0.0077,1.286
4550.00,7.549644,24.89959,-0.000171,24.018457,-0.0077,1.287
4552.00,7.549001,24.89989,-0.000171,24.018486,-0.0077,1.287
4554.00,7.549058,24.89865,-0.000171,24.018751,-0.0077,1.287
4556.00,7.549217,24.89897,-0.000171,24.018522,-0.0077,1.286
4558.00,7.548999,24.89952,-0.000171,24.018963,-0.0077,1.287
4560.00,7.548572,24.89988,-0.000171,24.018999,-0.0077,1.286
4562.00,7.548649,24.89921,-0.000172,24.018731,-0.0077,1.286
4564.00,7.548884,24.89921,-0.000172,24.017386,-0.0077,1.286
4566.00,7.549367,24.89917,-0.000171,24.018702,-0.0077,1.287
4568.00,7.549190,24.89940,-0.000171,24.018880,-0.0077,1.287
4570.00,7.549650,24.89957,-0.000171,24.018479,-0.0077,1.287
4572.00,7.550188,24.89891,-0.000171,24.018379,-0.0077,1.287
4574.00,7.549989,24.89907,-0.000172,24.018066,-0.0077,1.287
4576.00,7.550317,24.89899,-0.000170,24.018629,-0.0077,1.286
4578.00,7.549769,24.89930,-0.000172,24.018383,-0.0077,1.287
4580.00,7.550305,24.89973,-0.000172,24.018633,-0.0077,1.287
4582.00,7.550053,24.89885,-0.000172,24.018477,-0.0077,1.287
4584.00,7.549900,24.89953,-0.000171,24.018116,-0.0076,1.287
4586.00,7.549921,24.89975,-0.000171,24.018368,-0.0077,1.287
4588.00,7.550214,24.90002,-0.000172,24.018644,-0.0077,1.287
4590.00,7.550624,24.89968,-0.000171,24.018381,-0.0076,1.287
4592.00,7.550401,24.89935,-0.000170,24.018604,-0.0076,1.287
4594.00,7.550287,24.89925,-0.000170,24.018907,-0.0077,1.286
4596.00,7.550779,24.89973,-0.000170,24.018651,-0.0077,1.287
4598.00,7.550873,24.89979,-0.000171,24.018243,-0.0077,1.287
4600.00,7.551233,24.89886,-0.000170,24.018896,-0.0077,1.287
4602.00,7.550234,24.89900,-0.000171,24.018423,-0.0077,1.287
4604.00,7.550471,24.89932,-0.000171,24.018809,-0.0077,1.286
4606.00,7.550276,24.89906,-0.000171,24.018945,-0.0077,1.287
4608.00,7.549026,24.89901,-0.000170,24.019197,-0.0077,1.287
4610.00,7.548175,24.89903,-0.000170,24.018457,-0.0077,1.287
4612.00,7.548031,24.89876,-0.000171,24.018390,-0.0077,1.287
4614.00,7.548391,24.89934,-0.000170,24.018930,-0.0077,1.286
4616.00,7.548388,24.89885,-0.000170,24.018501,-0.0077,1.286
4618.00,7.547492,24.89877,-0.000170,24.018635,-0.0077,1.287
4620.00,7.547205,24.89914,-0.000172,24.018153,-0.0077,1.287
4622.00,7.548040,24.89856,-0.000171,24.017933,-0.0076,1.287
4624.00,7.548432,24.89849,-0.000171,24.019023,-0.0077,1.286
4626.00,7.547784,24.89919,-0.000172,24.018773,-0.0076,1.286
4628.00,7.548237,24.89930,-0.000172,24.018644,-0.0076,1.287
4630.00,7.548273,24.89985,-0.000172,24.019208,-0.0076,1.286
4632.00,7.548858,24.89973,-0.000172,24.019093,-0.0076,1.286
4634.00,7.549497,24.89934,-0.000171,24.018907,-0.0077,1.286
4636.00,7.549143,24.90003,-0.000169,24.019304,-0.0077,1.286
4638.00,7.548688,24.90015,-0.000170,24.018611,-0.0077,1.286
4640.00,7.548455,24.90038,-0.000170,24.018164,-0.0077,1.286
4642.00,7.548382,24.90082,-0.000170,24.019253,-0.0077,1.286
4644.00,7.548939,24.90050,-0.000171,24.019267,-0.0077,1.286
4646.00,7.548496,24.90006,-0.000172,24.019066,-0.0076,1.287
4648.00,7.548017,24.90054,-0.000171,24.019023,-0.0077,1.286
4650.00,7.548445,24.89991,-0.000172,24.018807,-0.0077,1.286
4652.00,7.547856,24.90055,-0.000172,24.019021,-0.0077,1.287
4654.00,7.548162,24.90030,-0.000171,24.018290,-0.0077,1.287
4656.00,7.548327,24.90047,-0.000172,24.018096,-0.0077,1.286
4658.00,7.548996,24.90045,-0.000171,24.017835,-0.0077,1.286
4660.00,7.549091,24.90028,-0.000171,24.018724,-0.0077,1.286
4662.00,7.549119,24.90026,-0.000171,24.018631,-0.0077,1.286
4664.00,7.549265,24.89963,-0.000171,24.018414,-0.0077,1.286
4666.00,7.549252,24.89953,-0.000171,24.018793,-0.0077,1.287
4668.00,7.549325,24.90013,-0.000171,24.018876,-0.0077,1.287
4670.00,7.548352,24.89969,-0.000171,24.018212,-0.0077,1.287
4672.00,7.548560,24.89928,-0.000171,24.019045,-0.0077,1.286
4674.00,7.548634,24.89903,-0.000172,24.019057,-0.0077,1.286
4676.00,7.548595,24.89878,-0.000170,24.019146,-0.0077,1.286
4678.00,7.549186,24.89932,-0.000170,24.018666,-0.0077,1.286
4680.00,7.549253,24.89934,-0.000171,24.018296,-0.0077,1.286
4682.00,7.549696,24.89969,-0.000171,24.018258,-0.0077,1.286
4684.00,7.550451,24.89981,-0.000171,24.018923,-0.0077,1.287
4686.00,7.549988,24.89888,-0.000171,24.018972,-0.0077,1.287
4688.00,7.549938,24.90000,-0.000171,24.019001,-0.0076,1.287
4690.00,7.549315,24.89891,-0.000171,24.019043,-0.0077,1.286
4692.00,7.548656,24.89743,-0.000170,24.018760,-0.0076,1.286
4694.00,7.549739,24.89761,-0.000170,24.018095,-0.0076,1.287
4696.00,7.549679,24.89839,-0.000171,24.018593,-0.0076,1.287
4698.00,7.549575,24.89814,-0.000171,24.019269,-0.0076,1.287
4700.00,7.548976,24.89856,-0.000171,24.019278,-0.0077,1.287
4702.00,7.548256,24.89775,-0.000171,24.018706,-0.0077,1.287
4704.00,7.549522,24.89800,-0.000169,24.018435,-0.0077,1.286
4706.00,7.550230,24.89824,-0.000170,24.018996,-0.0076,1.287
4708.00,7.549812,24.89849,-0.000172,24.018452,-0.0077,1.286
4710.00,7.550617,24.89863,-0.000172,24.018570,-0.0076,1.287
4712.00,7.550826,24.89816,-0.000171,24.017790,-0.0077,1.287
4714.00,7.549712,24.89844,-0.000172,24.018604,-0.0077,1.286
4716.00,7.549259,24.89952,-0.000171,24.018711,-0.0077,1.286
4718.00,7.549188,24.89943,-0.000172,24.018345,-0.0077,1.287
4720.00,7.549000,24.89964,-0.000173,24.018841,-0.0077,1.287
4722.00,7.548930,24.89947,-0.000171,24.018222,-0.0077,1.286
4724.00,7.549018,24.89923,-0.000172,24.018580,-0.0077,1.287
4726.00,7.549150,24.89854,-0.000172,24.018448,-0.0077,1.287
4728.00,7.549723,24.89923,-0.000170,24.018657,-0.0077,1.287
4730.00,7.549832,24.89906,-0.000170,24.018687,-0.0077,1.287
4732.00,7.549840,24.89959,-0.000171,24.018241,-0.0077,1.286
4734.00,7.550089,24.89931,-0.000173,24.018475,-0.0077,1.286
4736.00,7.550251,24.89930,-0.000171,24.018531,-0.0077,1.286
4738.00,7.549835,24.89884,-0.000172,24.018354,-0.0077,1.287
4740.00,7.548806,24.89867,-0.000172,24.018927,-0.0077,1.286
4742.00,7.548584,24.89862,-0.000171,24.018136,-0.0077,1.287
4744.00,7.549141,24.89921,-0.000173,24.018415,-0.0077,1.287
4746.00,7.548874,24.89971,-0.000173,24.018762,-0.0077,1.287
4748.00,7.548060,24.90005,-0.000171,24.018113,-0.0077,1.287
4750.00,7.548271,24.90109,-0.000173,24.018577,-0.0077,1.287
4752.00,7.548681,24.90067,-0.000173,24.018305,-0.0077,1.286
4754.00,7.548510,24.89958,-0.000171,24.018591,-0.0077,1.287
4756.00,7.548280,24.89906,-0.000171,24.018671,-0.0077,1.286
4758.00,7.548268,24.89966,-0.000170,24.018231,-0.0077,1.287
4760.00,7.547212,24.90125,-0.000172,24.018800,-0.0077,1.286
4762.00,7.547169,24.90013,-0.000172,24.018194,-0.0077,1.286
4764.00,7.547152,24.89930,-0.000170,24.018142,-0.0077,1.286
4766.00,7.547442,24.89957,-0.000171,24.018278,-0.0077,1.287
4768.00,7.548005,24.89975,-0.000171,24.018635,-0.0077,1.287
4770.00,7.547967,24.90056,-0.000171,24.018575,-0.0077,1.287
4772.00,7.548134,24.90010,-0.000172,24.018910,-0.0077,1.286
4774.00,7.548226,24.89972,-0.000172,24.018999,-0.0077,1.286
4776.00,7.548720,24.89994,-0.000172,24.018541,-0.0077,1.287
4778.00,7.548913,24.89953,-0.000172,24.018031,-0.0077,1.287
4780.00,7.548752,24.89997,-0.000172,24.018637,-0.0077,1.286
4782.00,7.548376,24.89905,-0.000171,24.018800,-0.0077,1.287
4784.00,7.548426,24.89941,-0.000171,24.018546,-0.0077,1.287
4786.00,7.548351,24.90002,-0.000171,24.018475,-0.0077,1.286
4788.00,7.548898,24.90046,-0.000171,24.019090,-0.0077,1.286
4790.00,7.548395,24.89999,-0.000171,24.018356,-0.0076,1.287
4792.00,7.547776,24.90052,-0.000171,24.018633,-0.0077,1.287
4794.00,7.547632,24.90077,-0.000171,24.018352,-0.0077,1.286
4796.00,7.548256,24.89987,-0.000170,24.018309,-0.0077,1.286
4798.00,7.548939,24.90029,-0.000169,24.018782,-0.0077,1.286
4800.00,7.548929,24.89995,-0.000171,24.018847,-0.0077,1.286
@8,12.0000,24.0
4802.00,7.548042,24.90008,-0.000170,24.017988,-0.0077,1.287
4804.00,7.546090,24.90035,-0.000170,24.018667,-0.0077,1.287
4806.00,7.539372,24.89966,-0.000171,24.018604,-0.0077,1.286
4808.00,7.529209,24.89987,-0.000171,24.018336,-0.0077,1.286
4810.00,7.515705,24.89979,-0.000171,24.018209,-0.0077,1.285
4812.00,7.500255,24.90036,-0.000171,24.018390,-0.0077,1.286
4814.00,7.485775,24.90078,-0.000171,24.018281,-0.0077,1.287
4816.00,7.471318,24.90067,-0.000172,24.018191,-0.0077,1.286
4818.00,7.455468,24.89978,-0.000172,24.018715,-0.0077,1.287
4820.00,7.439246,24.90035,-0.000173,24.018600,-0.0077,1.288
4822.00,7.424961,24.89945,-0.000173,24.018769,-0.0077,1.288
4824.00,7.410618,24.89900,-0.000172,24.018332,-0.0077,1.288
4826.00,7.396555,24.89940,-0.000172,24.018280,-0.0077,1.288
4828.00,7.387181,24.89856,-0.000171,24.018807,-0.0077,1.287
4830.00,7.384369,24.89962,-0.000173,24.019391,-0.0077,1.288
4832.00,7.385388,24.89953,-0.000174,24.019235,-0.0077,1.289
4834.00,7.389078,24.90034,-0.000173,24.018316,-0.0077,1.288
4836.00,7.394685,24.89968,-0.000173,24.018292,-0.0077,1.288
4838.00,7.400786,24.90034,-0.000173,24.019061,-0.0077,1.288
4840.00,7.406550,24.90050,-0.000173,24.018261,-0.0077,1.287
4842.00,7.413454,24.90005,-0.000171,24.018414,-0.0077,1.287
4844.00,7.421187,24.89944,-0.000172,24.018860,-0.0077,1.286
4846.00,7.429291,24.89997,-0.000170,24.019097,-0.0077,1.286
4848.00,7.437731,24.90071,-0.000169,24.018178,-0.0077,1.287
4850.00,7.446745,24.90109,-0.000170,24.017582,-0.0077,1.286
4852.00,7.454999,24.90052,-0.000170,24.018660,-0.0077,1.286
4854.00,7.462486,24.89988,-0.000168,24.018368,-0.0077,1.287
4856.00,7.469535,24.90025,-0.000170,24.018733,-0.0077,1.287
4858.00,7.476318,24.90061,-0.000171,24.018880,-0.0077,1.287
4860.00,7.482677,24.90144,-0.000172,24.018488,-0.0077,1.287
4862.00,7.487942,24.90124,-0.000172,24.018098,-0.0077,1.287
4864.00,7.493014,24.90095,-0.000171,24.018432,-0.0077,1.287
4866.00,7.497825,24.90028,-0.000171,24.018363,-0.0077,1.286
4868.00,7.502227,24.90066,-0.000172,24.017993,-0.0077,1.286
4870.00,7.505483,24.90025,-0.000171,24.018475,-0.0077,1.287
4872.00,7.509658,24.90010,-0.000171,24.018715,-0.0077,1.286
4874.00,7.512568,24.90059,-0.000171,24.018682,-0.0077,1.287
4876.00,7.515966,24.90022,-0.000172,24.018892,-0.0077,1.287
4878.00,7.518186,24.89958,-0.000170,24.017989,-0.0077,1.287
4880.00,7.519830,24.89940,-0.000170,24.018455,-0.0077,1.287
4882.00,7.521406,24.89936,-0.000170,24.018200,-0.0077,1.287
4884.00,7.523326,24.89974,-0.000172,24.018903,-0.0077,1.287
4886.00,7.525903,24.89990,-0.000172,24.019090,-0.0077,1.286
4888.00,7.528011,24.89997,-0.000170,24.018367,-0.0077,1.286
4890.00,7.528528,24.89898,-0.000171,24.018390,-0.0077,1.287
4892.00,7.529521,24.89947,-0.000170,24.018214,-0.0077,1.286
4894.00,7.530098,24.89991,-0.000171,24.019271,-0.0077,1.286
4896.00,7.531939,24.89947,-0.000171,24.017942,-0.0077,1.287
4898.00,7.532808,24.89880,-0.000171,24.019356,-0.0077,1.287
4900.00,7.534730,24.89959,-0.000172,24.019130,-0.0077,1.287
4902.00,7.536703,24.89920,-0.000173,24.018751,-0.0077,1.287
4904.00,7.537277,24.89929,-0.000172,24.018392,-0.0077,1.286
4906.00,7.538034,24.89974,-0.000170,24.018858,-0.0077,1.286
4908.00,7.538531,24.89927,-0.000171,24.018423,-0.0077,1.287
4910.00,7.538662,24.89935,-0.000171,24.018662,-0.0077,1.287
4912.00,7.538556,24.89975,-0.000171,24.018794,-0.0077,1.286
4914.00,7.539239,24.89950,-0.000170,24.019084,-0.0077,1.286
4916.00,7.539474,24.89991,-0.000171,24.018691,-0.0077,1.286
4918.00,7.539506,24.90061,-0.000173,24.018501,-0.0076,1.287
4920.00,7.539815,24.89982,-0.000172,24.018075,-0.0077,1.286
4922.00,7.540548,24.89980,-0.000172,24.018193,-0.0077,1.287
4924.00,7.541494,24.90037,-0.000170,24.018328,-0.0077,1.287
4926.00,7.541787,24.90048,-0.000171,24.018444,-0.0077,1.287
4928.00,7.542219,24.90027,-0.000171,24.018542,-0.0076,1.286
4930.00,7.541786,24.90008,-0.000171,24.018582,-0.0077,1.286
4932.00,7.541758,24.90063,-0.000171,24.018551,-0.0077,1.286
4934.00,7.541957,24.90081,-0.000171,24.018100,-0.0077,1.286
4936.00,7.541792,24.89988,-0.000172,24.018241,-0.0077,1.287
4938.00,7.541173,24.90074,-0.000172,24.019039,-0.0077,1.287
4940.00,7.540786,24.89995,-0.000170,24.018704,-0.0077,1.286
4942.00,7.541189,24.89976,-0.000171,24.018519,-0.0077,1.286
4944.00,7.541209,24.90022,-0.000170,24.018638,-0.0077,1.286
4946.00,7.541566,24.90073,-0.000171,24.018963,-0.0077,1.287
4948.00,7.543103,24.90026,-0.000172,24.017768,-0.0077,1.286
4950.00,7.542744,24.90010,-0.000172,24.018318,-0.0077,1.286
4952.00,7.542915,24.90012,-0.000172,24.018918,-0.0077,1.286
4954.00,7.542648,24.89998,-0.000171,24.018243,-0.0077,1.286
4956.00,7.543192,24.89969,-0.000172,24.017984,-0.0077,1.287
4958.00,7.543395,24.89929,-0.000172,24.018677,-0.0077,1.286
4960.00,7.544566,24.89921,-0.000172,24.018294,-0.0077,1.286
4962.00,7.544806,24.89988,-0.000172,24.017970,-0.0077,1.287
4964.00,7.545391,24.89959,-0.000172,24.018522,-0.0077,1.286
4966.00,7.545212,24.89954,-0.000171,24.018002,-0.0077,1.286
4968.00,7.545163,24.90006,-0.000171,24.018154,-0.0077,1.286
4970.00,7.544380,24.90046,-0.000171,24.017890,-0.0077,1.286
4972.00,7.545394,24.90014,-0.000172,24.018198,-0.0077,1.286
4974.00,7.545680,24.90091,-0.000172,24.018577,-0.0077,1.287
4976.00,7.545205,24.90058,-0.000171,24.018082,-0.0077,1.286
4978.00,7.545170,24.90053,-0.000172,24.018029,-0.0077,1.287
4980.00,7.544704,24.90067,-0.000173,24.018617,-0.0077,1.286
4982.00,7.545027,24.89977,-0.000172,24.018299,-0.0077,1.286
4984.00,7.545129,24.89934,-0.000172,24.018700,-0.0077,1.286
4986.00,7.545171,24.90004,-0.000173,24.018439,-0.0077,1.286
4988.00,7.545064,24.89981,-0.000172,24.018816,-0.0077,1.286
4990.00,7.544892,24.89939,-0.000172,24.018609,-0.0077,1.287
4992.00,7.544703,24.89912,-0.000172,24.018115,-0.0077,1.286
4994.00,7.545220,24.89897,-0.000171,24.018251,-0.0077,1.286
4996.00,7.545764,24.89975,-0.000171,24.018338,-0.0077,1.286
4998.00,7.546224,24.89920,-0.000172,24.017883,-0.0077,1.286
5000.00,7.545965,24.89900,-0.000172,24.018345,-0.0077,1.286
5002.00,7.546114,24.89899,-0.000172,24.018604,-0.0077,1.287
5004.00,7.546172,24.89916,-0.000172,24.018522,-0.0077,1.286
5006.00,7.545858,24.89984,-0.000172,24.018648,-0.0077,1.286
5008.00,7.546337,24.89992,-0.000172,24.018309,-0.0077,1.286
5010.00,7.546794,24.89953,-0.000172,24.018018,-0.0077,1.286
5012.00,7.546817,24.90062,-0.000172,24.018435,-0.0077,1.287
5014.00,7.546767,24.90048,-0.000172,24.018011,-0.0077,1.286
5016.00,7.546059,24.89915,-0.000171,24.018216,-0.0077,1.286
5018.00,7.545362,24.89921,-0.000170,24.018287,-0.0077,1.286
5020.00,7.545730,24.90009,-0.000171,24.018178,-0.0077,1.287
5022.00,7.545018,24.89982,-0.000171,24.018207,-0.0077,1.286
5024.00,7.545188,24.89973,-0.000172,24.018660,-0.0077,1.286
5026.00,7.544787,24.89909,-0.000172,24.018087,-0.0077,1.286
5028.00,7.544583,24.89939,-0.000172,24.017901,-0.0078,1.286
5030.00,7.544237,24.89978,-0.000172,24.017959,-0.0077,1.286
5032.00,7.544518,24.90015,-0.000171,24.018379,-0.0077,1.286
5034.00,7.544910,24.89995,-0.000172,24.018089,-0.0077,1.287
5036.00,7.544620,24.90025,-0.000172,24.018060,-0.0076,1.287
5038.00,7.544722,24.90049,-0.000173,24.018149,-0.0077,1.286
5040.00,7.544799,24.90037,-0.000173,24.018171,-0.0077,1.287
5042.00,7.544887,24.90014,-0.000173,24.018089,-0.0077,1.287
5044.00,7.545739,24.89987,-0.000172,24.017819,-0.0077,1.286
5046.00,7.545310,24.90025,-0.000171,24.017890,-0.0077,1.286
5048.00,7.545083,24.90002,-0.000170,24.018026,-0.0077,1.286
5050.00,7.545253,24.90079,-0.000172,24.018867,-0.0077,1.286
5052.00,7.545267,24.90089,-0.000172,24.018588,-0.0077,1.286
5054.00,7.545632,24.89994,-0.000172,24.017607,-0.0077,1.286
5056.00,7.543847,24.89925,-0.000171,24.018158,-0.0077,1.287
5058.00,7.543658,24.89979,-0.000171,24.018182,-0.0077,1.287
5060.00,7.545500,24.89977,-0.000172,24.018053,-0.0077,1.286
5062.00,7.546287,24.90000,-0.000173,24.018546,-0.0077,1.286
5064.00,7.545841,24.89965,-0.000172,24.018261,-0.0077,1.285
5066.00,7.545503,24.90040,-0.000171,24.018095,-0.0077,1.286
5068.00,7.545950,24.90016,-0.000171,24.018590,-0.0077,1.286
5070.00,7.545394,24.89886,-0.000174,24.018738,-0.0077,1.286
5072.00,7.545545,24.89881,-0.000173,24.018564,-0.0077,1.286
5074.00,7.545850,24.89929,-0.000172,24.018381,-0.0077,1.286
5076.00,7.546288,24.89942,-0.000171,24.018374,-0.0077,1.286
5078.00,7.545881,24.89876,-0.000172,24.018733,-0.0077,1.286
5080.00,7.545228,24.89904,-0.000172,24.017970,-0.0077,1.286
5082.00,7.545694,24.89890,-0.000172,24.018350,-0.0077,1.286
5084.00,7.545889,24.89905,-0.000171,24.018116,-0.0077,1.286
5086.00,7.545605,24.89817,-0.000172,24.018493,-0.0077,1.286
5088.00,7.545534,24.89852,-0.000173,24.017910,-0.0077,1.287
5090.00,7.544485,24.89894,-0.000172,24.017540,-0.0077,1.286
5092.00,7.544289,24.89891,-0.000172,24.018202,-0.0078,1.286
5094.00,7.544475,24.89889,-0.000171,24.017786,-0.0077,1.286
5096.00,7.543818,24.89892,-0.000172,24.018151,-0.0077,1.287
5098.00,7.543641,24.89930,-0.000173,24.017478,-0.0077,1.286
5100.00,7.543446,24.89856,-0.000172,24.018348,-0.0077,1.286
5102.00,7.543678,24.89895,-0.000173,24.018303,-0.0077,1.287
5104.00,7.544407,24.89960,-0.000172,24.018696,-0.0077,1.286
5106.00,7.544576,24.89985,-0.000171,24.018212,-0.0077,1.286
5108.00,7.544633,24.89970,-0.000172,24.018305,-0.0077,1.286
5110.00,7.544918,24.89959,-0.000173,24.018323,-0.0077,1.287
5112.00,7.545076,24.89897,-0.000172,24.018296,-0.0077,1.286
5114.00,7.545011,24.90013,-0.000172,24.017683,-0.0077,1.286
5116.00,7.544655,24.89984,-0.000172,24.017719,-0.0077,1.286
5118.00,7.544949,24.89893,-0.000172,24.017482,-0.0078,1.286
5120.00,7.543160,24.89918,-0.000171,24.018183,-0.0077,1.287
5122.00,7.543347,24.89878,-0.000172,24.018367,-0.0077,1.286
5124.00,7.543975,24.89962,-0.000172,24.017844,-0.0077,1.286
5126.00,7.544761,24.89935,-0.000173,24.018280,-0.0077,1.286
5128.00,7.544345,24.89898,-0.000173,24.016915,-0.0078,1.287
5130.00,7.543730,24.89909,-0.000173,24.017859,-0.0077,1.286
5132.00,7.543301,24.89867,-0.000172,24.018205,-0.0077,1.286
5134.00,7.543405,24.89925,-0.000171,24.018541,-0.0077,1.287
5136.00,7.543143,24.89877,-0.000172,24.018047,-0.0077,1.286
5138.00,7.543501,24.89887,-0.000172,24.018164,-0.0077,1.286
5140.00,7.544224,24.89867,-0.000172,24.018205,-0.0077,1.287
5142.00,7.543976,24.89843,-0.000173,24.018086,-0.0077,1.287
5144.00,7.543756,24.89895,-0.000174,24.018147,-0.0077,1.287
5146.00,7.544523,24.89914,-0.000173,24.017302,-0.0077,1.287
5148.00,7.545770,24.89932,-0.000173,24.018223,-0.0077,1.287
5150.00,7.546420,24.89939,-0.000172,24.017959,-0.0077,1.286
5152.00,7.545805,24.89997,-0.000172,24.017645,-0.0077,1.286
5154.00,7.545879,24.89922,-0.000172,24.017908,-0.0077,1.287
5156.00,7.546510,24.89949,-0.000173,24.018595,-0.0078,1.287
5158.00,7.547192,24.89928,-0.000173,24.018357,-0.0078,1.287
5160.00,7.546672,24.89982,-0.000173,24.018367,-0.0078,1.287
5162.00,7.545443,24.89952,-0.000172,24.018231,-0.0077,1.286
5164.00,7.545074,24.89894,-0.000172,24.018832,-0.0077,1.286
5166.00,7.543619,24.89941,-0.000170,24.018229,-0.0077,1.286
5168.00,7.542672,24.89949,-0.000173,24.017282,-0.0077,1.286
5170.00,7.542566,24.89981,-0.000173,24.017718,-0.0077,1.286
5172.00,7.542718,24.89993,-0.000174,24.017689,-0.0077,1.286
5174.00,7.542843,24.89969,-0.000171,24.018118,-0.0077,1.287
5176.00,7.542799,24.89873,-0.000172,24.017828,-0.0077,1.287
5178.00,7.542271,24.89959,-0.000173,24.017779,-0.0077,1.286
5180.00,7.542124,24.89986,-0.000172,24.018336,-0.0077,1.287
5182.00,7.542327,24.89971,-0.000172,24.017890,-0.0077,1.287
5184.00,7.542358,24.89930,-0.000173,24.018325,-0.0078,1.286
5186.00,7.543288,24.89950,-0.000172,24.017689,-0.0077,1.286
5188.00,7.544615,24.89954,-0.000172,24.016925,-0.0077,1.286
5190.00,7.545071,24.89936,-0.000172,24.017228,-0.0077,1.286
5192.00,7.544691,24.89907,-0.000172,24.017727,-0.0077,1.286
5194.00,7.544150,24.89934,-0.000172,24.017951,-0.0077,1.286
5196.00,7.544876,24.89994,-0.000172,24.017698,-0.0078,1.286
5198.00,7.545207,24.89962,-0.000172,24.017826,-0.0077,1.286
5200.00,7.545405,24.89937,-0.000173,24.017890,-0.0078,1.287
5202.00,7.545369,24.90001,-0.000172,24.017989,-0.0077,1.287
5204.00,7.544957,24.89981,-0.000172,24.018274,-0.0077,1.287
5206.00,7.544415,24.89913,-0.000173,24.017805,-0.0077,1.286
5208.00,7.544730,24.90011,-0.000172,24.018142,-0.0077,1.286
5210.00,7.544445,24.90008,-0.000172,24.018180,-0.0077,1.286
5212.00,7.544091,24.89943,-0.000172,24.018561,-0.0077,1.286
5214.00,7.544426,24.89983,-0.000172,24.017883,-0.0077,1.286
5216.00,7.545164,24.89997,-0.000171,24.018292,-0.0078,1.286
5218.00,7.545507,24.89910,-0.000172,24.018037,-0.0078,1.286
5220.00,7.544515,24.89925,-0.000172,24.017846,-0.0077,1.286
5222.00,7.544023,24.89895,-0.000172,24.017777,-0.0077,1.286
5224.00,7.544860,24.89922,-0.000171,24.017919,-0.0077,1.286
5226.00,7.544534,24.89908,-0.000171,24.018115,-0.0077,1.286
5228.00,7.544406,24.89859,-0.000172,24.017710,-0.0077,1.286
5230.00,7.543823,24.89840,-0.000172,24.018135,-0.0078,1.286
5232.00,7.544056,24.89799,-0.000172,24.018390,-0.0077,1.286
5234.00,7.543686,24.89802,-0.000171,24.017426,-0.0077,1.286
5236.00,7.542643,24.89823,-0.000171,24.017681,-0.0077,1.286
5238.00,7.543080,24.89853,-0.000173,24.017975,-0.0077,1.286
5240.00,7.543055,24.89926,-0.000172,24.018338,-0.0077,1.286
5242.00,7.542595,24.89938,-0.000172,24.018183,-0.0077,1.286
5244.00,7.541939,24.89960,-0.000172,24.018258,-0.0077,1.286
5246.00,7.541339,24.89956,-0.000172,24.018281,-0.0077,1.286
5248.00,7.542691,24.89976,-0.000172,24.018142,-0.0077,1.286
5250.00,7.543872,24.89883,-0.000173,24.018254,-0.0077,1.286
5252.00,7.543553,24.89862,-0.000173,24.018080,-0.0077,1.287
5254.00,7.543241,24.89878,-0.000173,24.018557,-0.0077,1.286
5256.00,7.543752,24.89854,-0.000173,24.017540,-0.0077,1.286
5258.00,7.543932,24.89817,-0.000174,24.017846,-0.0077,1.286
5260.00,7.543097,24.89781,-0.000173,24.017777,-0.0077,1.285
5262.00,7.543001,24.89732,-0.000172,24.017391,-0.0077,1.286
5264.00,7.543386,24.89745,-0.000171,24.017995,-0.0077,1.286
5266.00,7.542831,24.89777,-0.000171,24.018047,-0.0078,1.286
5268.00,7.543551,24.89800,-0.000173,24.017551,-0.0078,1.286
5270.00,7.544067,24.89790,-0.000173,24.017922,-0.0077,1.286
5272.00,7.544162,24.89840,-0.000173,24.017747,-0.0077,1.286
5274.00,7.543027,24.89866,-0.000173,24.018073,-0.0078,1.286
5276.00,7.542757,24.89817,-0.000174,24.018075,-0.0078,1.286
5278.00,7.542409,24.89769,-0.000174,24.018004,-0.0077,1.286
5280.00,7.542046,24.89853,-0.000172,24.017902,-0.0078,1.286
5282.00,7.542344,24.89872,-0.000172,24.017859,-0.0077,1.286
5284.00,7.542749,24.89841,-0.000173,24.018135,-0.0077,1.287
5286.00,7.542191,24.89898,-0.000172,24.017834,-0.0078,1.286
5288.00,7.542769,24.89983,-0.000173,24.017902,-0.0077,1.286
5290.00,7.542508,24.89887,-0.000173,24.017547,-0.0077,1.286
5292.00,7.542320,24.89935,-0.000173,24.018029,-0.0077,1.286
5294.00,7.542027,24.89826,-0.000171,24.018176,-0.0077,1.286
5296.00,7.542036,24.89877,-0.000172,24.017370,-0.0077,1.286
5298.00,7.542099,24.89985,-0.000173,24.018377,-0.0077,1.287
5300.00,7.543081,24.89962,-0.000172,24.018194,-0.0077,1.286
5302.00,7.543440,24.90005,-0.000174,24.018111,-0.0077,1.286
5304.00,7.543193,24.89980,-0.000174,24.017493,-0.0077,1.287
5306.00,7.542787,24.89926,-0.000174,24.017832,-0.0077,1.286
5308.00,7.541960,24.89919,-0.000172,24.018241,-0.0077,1.286
5310.00,7.541550,24.89999,-0.000172,24.018017,-0.0077,1.286
5312.00,7.542597,24.89972,-0.000172,24.018345,-0.0077,1.286
5314.00,7.541651,24.90026,-0.000171,24.018566,-0.0077,1.286
5316.00,7.540757,24.90052,-0.000171,24.018198,-0.0077,1.286
5318.00,7.541768,24.90055,-0.000172,24.017676,-0.0077,1.286
5320.00,7.543009,24.90063,-0.000173,24.017721,-0.0077,1.287
5322.00,7.543564,24.90027,-0.000173,24.017542,-0.0077,1.286
5324.00,7.544011,24.90055,-0.000172,24.018510,-0.0077,1.286
5326.00,7.542999,24.89970,-0.000173,24.017687,-0.0077,1.286
5328.00,7.542811,24.90018,-0.000172,24.017315,-0.0077,1.286
5330.00,7.542748,24.89950,-0.000173,24.017747,-0.0077,1.286
5332.00,7.542344,24.89929,-0.000173,24.017821,-0.0077,1.286
5334.00,7.541439,24.90014,-0.000172,24.018013,-0.0077,1.286
5336.00,7.541390,24.89980,-0.000172,24.017875,-0.0077,1.286
5338.00,7.541563,24.89957,-0.000172,24.017689,-0.0078,1.286
5340.00,7.541806,24.89999,-0.000173,24.017977,-0.0078,1.286
5342.00,7.541784,24.89954,-0.000173,24.018272,-0.0077,1.286
5344.00,7.541201,24.89922,-0.000173,24.018013,-0.0077,1.286
5346.00,7.540360,24.89955,-0.000172,24.017986,-0.0077,1.286
5348.00,7.540506,24.90037,-0.000172,24.018309,-0.0077,1.287
5350.00,7.540292,24.90045,-0.000172,24.017886,-0.0077,1.286
5352.00,7.540543,24.90035,-0.000172,24.018483,-0.0078,1.286
5354.00,7.540841,24.90037,-0.000172,24.018145,-0.0077,1.286
5356.00,7.540887,24.89976,-0.000172,24.018831,-0.0077,1.286
5358.00,7.540835,24.89951,-0.000172,24.017803,-0.0077,1.286
5360.00,7.541179,24.89984,-0.000172,24.018125,-0.0078,1.286
5362.00,7.541456,24.89981,-0.000172,24.017725,-0.0077,1.287
5364.00,7.542050,24.89945,-0.000172,24.018379,-0.0077,1.286
5366.00,7.542694,24.89999,-0.000173,24.018466,-0.0077,1.286
5368.00,7.543162,24.90007,-0.000172,24.018129,-0.0077,1.286
5370.00,7.542266,24.90033,-0.000172,24.018156,-0.0077,1.286
5372.00,7.541842,24.90018,-0.000172,24.017723,-0.0077,1.286
5374.00,7.541579,24.90002,-0.000172,24.017783,-0.0077,1.286
5376.00,7.542486,24.90129,-0.000173,24.017727,-0.0077,1.287
5378.00,7.542133,24.90114,-0.000174,24.017897,-0.0077,1.286
5380.00,7.541949,24.90109,-0.000172,24.018173,-0.0077,1.286
5382.00,7.541265,24.90048,-0.000172,24.018044,-0.0077,1.287
5384.00,7.540946,24.90065,-0.000171,24.018174,-0.0077,1.286
5386.00,7.540622,24.90092,-0.000172,24.017395,-0.0077,1.285
5388.00,7.540423,24.90122,-0.000171,24.018028,-0.0077,1.286
5390.00,7.540965,24.90102,-0.000172,24.018180,-0.0077,1.286
5392.00,7.541694,24.90072,-0.000172,24.018461,-0.0077,1.286
5394.00,7.542055,24.90061,-0.000172,24.018193,-0.0077,1.286
5396.00,7.541646,24.90020,-0.000172,24.017950,-0.0077,1.286
5398.00,7.541404,24.90015,-0.000172,24.018029,-0.0077,1.286
5400.00,7.541219,24.89975,-0.000172,24.018020,-0.0077,1.286
5402.00,7.541181,24.90004,-0.000172,24.018309,-0.0078,1.286
@9,12.0000,24.0
5404.00,7.540788,24.89998,-0.000172,24.018298,-0.0078,1.286
5406.00,7.535228,24.90020,-0.000171,24.018049,-0.0077,1.286
5408.00,7.524982,24.89979,-0.000171,24.018550,-0.0077,1.285
5410.00,7.512320,24.90064,-0.000172,24.018147,-0.0077,1.285
5412.00,7.499793,24.90012,-0.000172,24.017790,-0.0077,1.286
5414.00,7.487004,24.90021,-0.000172,24.018764,-0.0077,1.285
5416.00,7.474728,24.90006,-0.000173,24.018113,-0.0077,1.286
5418.00,7.463250,24.89992,-0.000172,24.017859,-0.0077,1.287
5420.00,7.450925,24.90037,-0.000173,24.017708,-0.0078,1.287
5422.00,7.439742,24.90042,-0.000173,24.018000,-0.0077,1.287
5424.00,7.428226,24.90052,-0.000173,24.018854,-0.0077,1.287
5426.00,7.418358,24.90184,-0.000173,24.018444,-0.0077,1.287
5428.00,7.411036,24.90250,-0.000173,24.018754,-0.0077,1.287
5430.00,7.408190,24.90205,-0.000173,24.018080,-0.0077,1.287
5432.00,7.410174,24.90186,-0.000173,24.017892,-0.0077,1.288
5434.00,7.415232,24.90102,-0.000174,24.018252,-0.0077,1.288
5436.00,7.421274,24.90145,-0.000173,24.018448,-0.0077,1.288
5438.00,7.426860,24.90184,-0.000172,24.018071,-0.0077,1.287
5440.00,7.431631,24.90129,-0.000172,24.018095,-0.0077,1.287
5442.00,7.436687,24.90078,-0.000172,24.017663,-0.0078,1.286
5444.00,7.443158,24.90077,-0.000171,24.018553,-0.0077,1.286
5446.00,7.449158,24.90104,-0.000171,24.018406,-0.0077,1.286
5448.00,7.455826,24.90120,-0.000172,24.018144,-0.0077,1.287
5450.00,7.463151,24.90077,-0.000172,24.017864,-0.0078,1.287
5452.00,7.469523,24.90131,-0.000171,24.017632,-0.0077,1.287
5454.00,7.475760,24.90178,-0.000172,24.018095,-0.0077,1.286
5456.00,7.481374,24.90106,-0.000172,24.017728,-0.0077,1.285
5458.00,7.486237,24.90115,-0.000172,24.017428,-0.0076,1.286
5460.00,7.491640,24.90189,-0.000173,24.017761,-0.0077,1.286
5462.00,7.495873,24.90141,-0.000172,24.017988,-0.0077,1.286
5464.00,7.500798,24.90106,-0.000173,24.018042,-0.0077,1.286
5466.00,7.505095,24.90092,-0.000173,24.017631,-0.0077,1.286
5468.00,7.508886,24.90117,-0.000173,24.018013,-0.0077,1.287
5470.00,7.511704,24.90121,-0.000173,24.017420,-0.0077,1.287
5472.00,7.514013,24.90113,-0.000173,24.017899,-0.0077,1.286
5474.00,7.516293,24.90074,-0.000172,24.018321,-0.0077,1.286
5476.00,7.519798,24.90052,-0.000172,24.018202,-0.0077,1.286
5478.00,7.521896,24.90117,-0.000171,24.018252,-0.0077,1.286
5480.00,7.522970,24.90106,-0.000172,24.017884,-0.0077,1.287
5482.00,7.524425,24.90071,-0.000172,24.018205,-0.0077,1.286
5484.00,7.524428,24.90103,-0.000171,24.017855,-0.0077,1.286
5486.00,7.525658,24.90153,-0.000171,24.018060,-0.0077,1.286
5488.00,7.526782,24.90242,-0.000172,24.018136,-0.0077,1.286
5490.00,7.528069,24.90204,-0.000172,24.018147,-0.0077,1.287
5492.00,7.529619,24.90118,-0.000173,24.017973,-0.0077,1.286
5494.00,7.531176,24.90105,-0.000172,24.017783,-0.0077,1.287
5496.00,7.531613,24.90113,-0.000172,24.018280,-0.0077,1.286
5498.00,7.531996,24.90050,-0.000172,24.017444,-0.0077,1.286
5500.00,7.532602,24.90075,-0.000172,24.018113,-0.0077,1.286
5502.00,7.533052,24.90070,-0.000171,24.017993,-0.0077,1.286
5504.00,7.533108,24.90047,-0.000172,24.018309,-0.0077,1.286
5506.00,7.534733,24.89996,-0.000172,24.018289,-0.0078,1.286
5508.00,7.535267,24.90106,-0.000172,24.018000,-0.0077,1.286
5510.00,7.534711,24.90079,-0.000172,24.017772,-0.0077,1.286
5512.00,7.534528,24.90054,-0.000172,24.017786,-0.0077,1.286
5514.00,7.535470,24.90135,-0.000172,24.017837,-0.0077,1.286
5516.00,7.535749,24.90072,-0.000172,24.018107,-0.0077,1.287
5518.00,7.536756,24.90074,-0.000172,24.018000,-0.0077,1.287
5520.00,7.536461,24.90066,-0.000173,24.018354,-0.0077,1.287
5522.00,7.536539,24.90086,-0.000172,24.018341,-0.0077,1.286
5524.00,7.536528,24.90051,-0.000171,24.018434,-0.0077,1.287
5526.00,7.535882,24.90037,-0.000172,24.018214,-0.0077,1.287
5528.00,7.535831,24.90142,-0.000172,24.018207,-0.0077,1.287
5530.00,7.537514,24.90141,-0.000173,24.017980,-0.0077,1.286
5532.00,7.537344,24.90068,-0.000173,24.017741,-0.0077,1.286
5534.00,7.537111,24.90081,-0.000172,24.018736,-0.0077,1.286
5536.00,7.537321,24.90095,-0.000173,24.017953,-0.0077,1.286
5538.00,7.537201,24.90076,-0.000173,24.018028,-0.0077,1.285
5540.00,7.537015,24.90043,-0.000172,24.018283,-0.0077,1.286
5542.00,7.537011,24.90013,-0.000173,24.018136,-0.0077,1.286
5544.00,7.537489,24.90072,-0.000172,24.018105,-0.0077,1.286
5546.00,7.537455,24.90124,-0.000172,24.018115,-0.0077,1.287
5548.00,7.537882,24.90050,-0.000173,24.017634,-0.0077,1.286
5550.00,7.538012,24.90123,-0.000171,24.017734,-0.0077,1.286
5552.00,7.538260,24.90098,-0.000172,24.018876,-0.0077,1.287
5554.00,7.537819,24.90115,-0.000172,24.018017,-0.0077,1.286
5556.00,7.538159,24.90104,-0.000172,24.017701,-0.0077,1.287
5558.00,7.539334,24.90019,-0.000172,24.017734,-0.0077,1.287
5560.00,7.539458,24.89971,-0.000173,24.017734,-0.0077,1.286
5562.00,7.538903,24.90008,-0.000173,24.017658,-0.0077,1.286
5564.00,7.539234,24.90083,-0.000172,24.018251,-0.0078,1.287
5566.00,7.539046,24.90118,-0.000172,24.018764,-0.0077,1.286
5568.00,7.538954,24.90145,-0.000171,24.017924,-0.0078,1.286
5570.00,7.538375,24.90046,-0.000172,24.017910,-0.0077,1.286
5572.00,7.538914,24.90076,-0.000172,24.017962,-0.0078,1.286
5574.00,7.538784,24.90102,-0.000173,24.017982,-0.0078,1.286
5576.00,7.539207,24.90093,-0.000173,24.017730,-0.0077,1.287
5578.00,7.539153,24.90062,-0.000173,24.017951,-0.0077,1.287
5580.00,7.539444,24.90128,-0.000173,24.017993,-0.0078,1.287
5582.00,7.540000,24.90141,-0.000172,24.017640,-0.0077,1.286
5584.00,7.539810,24.90112,-0.000172,24.018051,-0.0077,1.286
5586.00,7.539850,24.90102,-0.000171,24.017975,-0.0078,1.286
5588.00,7.540093,24.90106,-0.000172,24.017687,-0.0077,1.286
5590.00,7.540137,24.90105,-0.000172,24.017495,-0.0077,1.286
5592.00,7.540419,24.90163,-0.000172,24.018771,-0.0077,1.287
5594.00,7.539702,24.90144,-0.000172,24.017701,-0.0077,1.286
5596.00,7.539146,24.90151,-0.000173,24.017966,-0.0077,1.286
5598.00,7.539057,24.90221,-0.000172,24.018269,-0.0077,1.286
5600.00,7.538136,24.90202,-0.000172,24.017728,-0.0078,1.287
5602.00,7.537741,24.90186,-0.000173,24.018220,-0.0077,1.286
5604.00,7.539054,24.90214,-0.000174,24.017859,-0.0077,1.287
5606.00,7.539293,24.90135,-0.000173,24.018203,-0.0077,1.286
5608.00,7.538524,24.90149,-0.000172,24.018700,-0.0077,1.286
5610.00,7.538396,24.90142,-0.000172,24.018374,-0.0077,1.287
5612.00,7.538464,24.90113,-0.000172,24.018082,-0.0078,1.286
5614.00,7.537711,24.90132,-0.000172,24.018069,-0.0077,1.286
5616.00,7.536712,24.90175,-0.000171,24.018198,-0.0077,1.286
5618.00,7.537789,24.90143,-0.000171,24.018015,-0.0077,1.286
5620.00,7.538688,24.90089,-0.000172,24.017781,-0.0077,1.286
5622.00,7.539659,24.90038,-0.000173,24.017975,-0.0077,1.287
5624.00,7.539730,24.90151,-0.000172,24.017814,-0.0077,1.286
5626.00,7.539032,24.90185,-0.000172,24.018113,-0.0077,1.286
5628.00,7.538474,24.90121,-0.000172,24.018332,-0.0077,1.286
5630.00,7.538625,24.90092,-0.000172,24.017674,-0.0077,1.286
5632.00,7.538646,24.90169,-0.000172,24.017866,-0.0077,1.287
5634.00,7.538889,24.90157,-0.000173,24.018160,-0.0077,1.286
5636.00,7.539247,24.90092,-0.000172,24.017828,-0.0077,1.286
5638.00,7.538449,24.90114,-0.000173,24.017629,-0.0077,1.286
5640.00,7.538069,24.90159,-0.000171,24.017848,-0.0077,1.287
5642.00,7.537969,24.90110,-0.000171,24.018441,-0.0077,1.286
5644.00,7.538062,24.90106,-0.000172,24.018080,-0.0077,1.286
5646.00,7.538173,24.90115,-0.000172,24.017583,-0.0077,1.286
5648.00,7.538210,24.90090,-0.000172,24.017806,-0.0077,1.287
5650.00,7.538632,24.90060,-0.000172,24.018222,-0.0077,1.287
5652.00,7.538235,24.90142,-0.000172,24.018339,-0.0077,1.286
5654.00,7.539121,24.90088,-0.000171,24.018479,-0.0078,1.285
5656.00,7.539523,24.90005,-0.000171,24.017428,-0.0077,1.286
5658.00,7.539268,24.90032,-0.000171,24.017997,-0.0077,1.286
5660.00,7.538675,24.90004,-0.000172,24.018617,-0.0077,1.286
5662.00,7.538144,24.90141,-0.000171,24.018087,-0.0077,1.287
5664.00,7.538444,24.90209,-0.000173,24.018218,-0.0077,1.287
5666.00,7.538035,24.90180,-0.000172,24.018053,-0.0077,1.286
5668.00,7.537347,24.90144,-0.000172,24.018468,-0.0077,1.286
5670.00,7.536960,24.90161,-0.000170,24.018004,-0.0077,1.286
5672.00,7.536572,24.90157,-0.000171,24.017663,-0.0077,1.286
5674.00,7.536223,24.90173,-0.000172,24.017806,-0.0078,1.286
5676.00,7.535868,24.90131,-0.000172,24.017944,-0.0078,1.286
5678.00,7.535931,24.90102,-0.000172,24.017944,-0.0077,1.286
5680.00,7.535786,24.90068,-0.000172,24.018316,-0.0077,1.287
5682.00,7.536574,24.90018,-0.000173,24.017273,-0.0077,1.286
5684.00,7.537276,24.90008,-0.000173,24.018731,-0.0077,1.286
5686.00,7.537602,24.90060,-0.000172,24.018544,-0.0077,1.286
5688.00,7.537860,24.90127,-0.000171,24.018029,-0.0077,1.286
5690.00,7.538170,24.90072,-0.000172,24.018363,-0.0077,1.286
5692.00,7.538690,24.90126,-0.000171,24.018555,-0.0077,1.286
5694.00,7.539003,24.90074,-0.000172,24.017609,-0.0077,1.286
5696.00,7.538545,24.90063,-0.000173,24.018026,-0.0078,1.287
5698.00,7.537929,24.90108,-0.000173,24.017747,-0.0078,1.286
5700.00,7.537760,24.90106,-0.000173,24.017661,-0.0077,1.286
5702.00,7.538076,24.89987,-0.000172,24.017743,-0.0077,1.285
5704.00,7.538545,24.90028,-0.000172,24.017884,-0.0077,1.286
5706.00,7.538339,24.90019,-0.000173,24.017475,-0.0077,1.286
5708.00,7.538467,24.90026,-0.000174,24.017674,-0.0077,1.287
5710.00,7.537783,24.90054,-0.000173,24.018004,-0.0078,1.286
5712.00,7.538439,24.90090,-0.000173,24.018238,-0.0077,1.286
5714.00,7.538111,24.90075,-0.000173,24.018283,-0.0078,1.286
5716.00,7.538099,24.90124,-0.000171,24.018332,-0.0077,1.286
5718.00,7.537404,24.90112,-0.000171,24.018053,-0.0078,1.287
5720.00,7.537191,24.90059,-0.000171,24.017183,-0.0078,1.286
5722.00,7.537461,24.90072,-0.000172,24.017476,-0.0077,1.286
5724.00,7.537118,24.90089,-0.000172,24.017772,-0.0077,1.286
5726.00,7.537267,24.90087,-0.000172,24.018546,-0.0077,1.286
5728.00,7.537035,24.90149,-0.000172,24.017312,-0.0077,1.286
5730.00,7.537069,24.90121,-0.000172,24.018209,-0.0077,1.286
5732.00,7.537214,24.90142,-0.000172,24.017304,-0.0077,1.286
5734.00,7.537140,24.90194,-0.000172,24.017734,-0.0077,1.286
5736.00,7.537092,24.90215,-0.000173,24.018566,-0.0077,1.286
5738.00,7.537576,24.90262,-0.000172,24.017667,-0.0077,1.286
5740.00,7.538380,24.90296,-0.000172,24.017435,-0.0077,1.286
5742.00,7.538130,24.90280,-0.000172,24.018020,-0.0077,1.286
5744.00,7.538664,24.90242,-0.000172,24.017515,-0.0077,1.286
5746.00,7.538043,24.90202,-0.000173,24.017883,-0.0077,1.286
5748.00,7.537901,24.90215,-0.000172,24.017544,-0.0077,1.286
5750.00,7.538247,24.90206,-0.000173,24.018111,-0.0077,1.286
5752.00,7.538379,24.90125,-0.000172,24.018376,-0.0077,1.287
5754.00,7.537555,24.90164,-0.000173,24.018024,-0.0077,1.286
5756.00,7.536979,24.90237,-0.000172,24.018301,-0.0077,1.286
5758.00,7.537992,24.90156,-0.000172,24.018102,-0.0077,1.286
5760.00,7.538655,24.90197,-0.000172,24.018410,-0.0077,1.286
5762.00,7.538877,24.90224,-0.000172,24.018234,-0.0077,1.286
5764.00,7.538361,24.90160,-0.000172,24.018405,-0.0077,1.285
5766.00,7.537682,24.90112,-0.000172,24.018203,-0.0077,1.285
5768.00,7.536325,24.90121,-0.000171,24.017928,-0.0077,1.286
5770.00,7.536638,24.90115,-0.000173,24.017520,-0.0077,1.287
5772.00,7.536353,24.90074,-0.000173,24.017431,-0.0077,1.286
5774.00,7.536088,24.90050,-0.000173,24.017756,-0.0077,1.286
5776.00,7.535722,24.90025,-0.000171,24.018689,-0.0078,1.286
5778.00,7.534888,24.90054,-0.000171,24.018289,-0.0078,1.286
5780.00,7.534595,24.90024,-0.000171,24.016949,-0.0077,1.286
5782.00,7.535692,24.90009,-0.000172,24.018501,-0.0077,1.287
5784.00,7.536481,24.90074,-0.000171,24.018174,-0.0077,1.287
5786.00,7.536224,24.90120,-0.000172,24.017750,-0.0077,1.287
5788.00,7.536571,24.90032,-0.000173,24.018747,-0.0077,1.286
5790.00,7.537301,24.90040,-0.000173,24.018341,-0.0077,1.286
5792.00,7.537543,24.90133,-0.000172,24.017848,-0.0077,1.286
5794.00,7.537532,24.90111,-0.000172,24.017337,-0.0077,1.286
5796.00,7.537182,24.90107,-0.000171,24.018028,-0.0077,1.287
5798.00,7.536802,24.90217,-0.000172,24.018580,-0.0077,1.286
5800.00,7.537280,24.90192,-0.000173,24.017886,-0.0077,1.286
5802.00,7.537427,24.90085,-0.000173,24.017478,-0.0077,1.286
5804.00,7.536908,24.90155,-0.000172,24.018144,-0.0077,1.287
5806.00,7.537156,24.90128,-0.000172,24.017808,-0.0077,1.287
5808.00,7.537844,24.90073,-0.000173,24.018194,-0.0077,1.287
5810.00,7.538783,24.90067,-0.000173,24.017886,-0.0077,1.287
5812.00,7.538788,24.89977,-0.000172,24.018332,-0.0077,1.286
5814.00,7.538108,24.90075,-0.000172,24.017547,-0.0077,1.286
5816.00,7.537769,24.90070,-0.000172,24.018100,-0.0077,1.286
5818.00,7.537670,24.90114,-0.000171,24.018851,-0.0077,1.286
5820.00,7.537935,24.90140,-0.000172,24.018336,-0.0077,1.286
5822.00,7.537385,24.90096,-0.000173,24.018140,-0.0077,1.287
5824.00,7.538239,24.90101,-0.000173,24.017897,-0.0078,1.287
5826.00,7.538609,24.90116,-0.000171,24.017808,-0.0077,1.286
5828.00,7.537621,24.90128,-0.000173,24.018051,-0.0077,1.286
5830.00,7.537968,24.90079,-0.000173,24.018405,-0.0077,1.287
5832.00,7.537381,24.90017,-0.000174,24.018115,-0.0077,1.286
5834.00,7.536773,24.90061,-0.000173,24.018274,-0.0078,1.286
5836.00,7.536497,24.90057,-0.000172,24.017861,-0.0077,1.285
5838.00,7.537001,24.90126,-0.000172,24.017815,-0.0077,1.286
5840.00,7.536888,24.90020,-0.000172,24.017848,-0.0077,1.286
5842.00,7.537250,24.90064,-0.000172,24.017989,-0.0077,1.287
5844.00,7.537951,24.90039,-0.000172,24.017727,-0.0077,1.286
5846.00,7.536749,24.89946,-0.000172,24.018107,-0.0077,1.286
5848.00,7.536222,24.89954,-0.000172,24.018441,-0.0077,1.286
5850.00,7.536185,24.89949,-0.000172,24.017379,-0.0077,1.287
5852.00,7.536588,24.89976,-0.000173,24.018067,-0.0077,1.287
5854.00,7.536326,24.90075,-0.000171,24.017732,-0.0077,1.287
5856.00,7.536130,24.90100,-0.000173,24.017901,-0.0078,1.286
5858.00,7.536133,24.90049,-0.000172,24.017864,-0.0078,1.286
5860.00,7.536073,24.90069,-0.000173,24.018501,-0.0077,1.286
5862.00,7.536265,24.90080,-0.000172,24.018459,-0.0077,1.286
5864.00,7.536659,24.90055,-0.000172,24.018087,-0.0077,1.287
5866.00,7.536456,24.90009,-0.000173,24.018444,-0.0077,1.287
5868.00,7.536008,24.90058,-0.000173,24.018725,-0.0077,1.286
5870.00,7.536159,24.90000,-0.000172,24.018918,-0.0077,1.286
5872.00,7.536180,24.89993,-0.000171,24.017576,-0.0077,1.286
5874.00,7.536588,24.90085,-0.000172,24.017339,-0.0077,1.286
5876.00,7.535161,24.90064,-0.000172,24.017986,-0.0077,1.287
5878.00,7.534798,24.90075,-0.000172,24.018214,-0.0077,1.286
5880.00,7.534573,24.90090,-0.000172,24.017761,-0.0077,1.286
5882.00,7.534428,24.90026,-0.000171,24.018238,-0.0077,1.286
5884.00,7.535168,24.90083,-0.000172,24.018397,-0.0077,1.287
5886.00,7.536296,24.90054,-0.000173,24.018115,-0.0077,1.287
5888.00,7.537102,24.90021,-0.000171,24.018301,-0.0077,1.287
5890.00,7.537450,24.90029,-0.000173,24.017884,-0.0077,1.287
5892.00,7.537793,24.89989,-0.000173,24.017699,-0.0077,1.286
5894.00,7.538446,24.90017,-0.000171,24.018113,-0.0077,1.287
5896.00,7.538266,24.90082,-0.000171,24.017752,-0.0077,1.286
5898.00,7.536979,24.90058,-0.000171,24.018140,-0.0077,1.286
5900.00,7.536015,24.89991,-0.000172,24.018042,-0.0077,1.286
5902.00,7.536226,24.90017,-0.000173,24.018325,-0.0077,1.287
5904.00,7.536011,24.90000,-0.000171,24.017971,-0.0077,1.287
5906.00,7.535065,24.90000,-0.000172,24.018336,-0.0077,1.286
5908.00,7.535416,24.90017,-0.000172,24.018260,-0.0077,1.286
5910.00,7.535887,24.90025,-0.000172,24.017919,-0.0077,1.286
5912.00,7.535767,24.89996,-0.000172,24.017669,-0.0077,1.287
5914.00,7.535573,24.89990,-0.000172,24.017428,-0.0077,1.287
5916.00,7.535029,24.89975,-0.000172,24.018258,-0.0078,1.287
5918.00,7.534454,24.89951,-0.000171,24.018193,-0.0077,1.286
5920.00,7.534792,24.90000,-0.000171,24.017763,-0.0077,1.287
5922.00,7.535183,24.90069,-0.000171,24.017446,-0.0077,1.286
5924.00,7.535775,24.90083,-0.000170,24.017493,-0.0077,1.286
5926.00,7.536735,24.90037,-0.000172,24.018368,-0.0077,1.287
5928.00,7.536679,24.89980,-0.000172,24.017768,-0.0077,1.287
5930.00,7.536090,24.89949,-0.000172,24.018031,-0.0077,1.286
5932.00,7.536551,24.89906,-0.000173,24.017522,-0.0077,1.286
5934.00,7.536566,24.89958,-0.000172,24.018256,-0.0077,1.286
5936.00,7.536910,24.90113,-0.000172,24.017957,-0.0077,1.286
5938.00,7.537455,24.90154,-0.000173,24.017699,-0.0077,1.286
5940.00,7.537556,24.90052,-0.000173,24.017574,-0.0077,1.286
5942.00,7.537265,24.90013,-0.000172,24.018194,-0.0077,1.286
5944.00,7.537336,24.90033,-0.000172,24.018397,-0.0077,1.286
5946.00,7.537414,24.90068,-0.000172,24.018229,-0.0077,1.287
5948.00,7.536545,24.90029,-0.000172,24.018015,-0.0077,1.287
5950.00,7.537145,24.90064,-0.000172,24.017736,-0.0077,1.287
5952.00,7.536846,24.90040,-0.000171,24.018357,-0.0077,1.286
5954.00,7.536954,24.90081,-0.000173,24.017478,-0.0077,1.287
5956.00,7.537731,24.90157,-0.000173,24.018510,-0.0077,1.287
5958.00,7.537780,24.90064,-0.000173,24.018439,-0.0077,1.287
5960.00,7.537616,24.90015,-0.000172,24.017993,-0.0078,1.286
5962.00,7.536058,24.90056,-0.000172,24.017986,-0.0077,1.286
5964.00,7.535548,24.89970,-0.000171,24.017708,-0.0077,1.286
5966.00,7.535311,24.89999,-0.000172,24.017959,-0.0077,1.286
5968.00,7.534972,24.90048,-0.000172,24.018488,-0.0077,1.287
5970.00,7.535228,24.90071,-0.000171,24.017232,-0.0077,1.286
5972.00,7.535630,24.89996,-0.000170,24.018417,-0.0077,1.286
5974.00,7.535624,24.89995,-0.000172,24.018410,-0.0077,1.287
5976.00,7.535654,24.90070,-0.000172,24.018493,-0.0077,1.286
5978.00,7.535490,24.90014,-0.000172,24.018113,-0.0077,1.286
5980.00,7.535380,24.89992,-0.000172,24.017092,-0.0077,1.286
5982.00,7.534264,24.90021,-0.000173,24.018495,-0.0077,1.286
5984.00,7.533971,24.90058,-0.000173,24.018334,-0.0077,1.287
5986.00,7.533970,24.89989,-0.000172,24.018450,-0.0077,1.287
5988.00,7.534576,24.90000,-0.000172,24.017783,-0.0077,1.287
5990.00,7.534499,24.90041,-0.000171,24.018557,-0.0077,1.287
5992.00,7.534738,24.90023,-0.000173,24.018220,-0.0077,1.287
5994.00,7.535777,24.90039,-0.000172,24.018098,-0.0077,1.286
5996.00,7.536398,24.89995,-0.000172,24.018443,-0.0077,1.286
5998.00,7.535080,24.90030,-0.000172,24.018667,-0.0078,1.286
6000.00,7.535632,24.90046,-0.000172,24.018160,-0.0077,1.287
6002.00,7.536639,24.90053,-0.000172,24.017638,-0.0078,1.286
@10,12.0000,24.0
6004.00,7.536496,24.90077,-0.000173,24.017839,-0.0078,1.287
6006.00,7.530269,24.90065,-0.000172,24.018537,-0.0077,1.286
6008.00,7.521554,24.90052,-0.000171,24.018022,-0.0077,1.285
6010.00,7.510989,24.90012,-0.000171,24.018133,-0.0077,1.285
6012.00,7.499137,24.90033,-0.000172,24.018234,-0.0077,1.285
6014.00,7.487396,24.90053,-0.000172,24.018236,-0.0077,1.287
6016.00,7.477123,24.90071,-0.000172,24.018298,-0.0077,1.287
6018.00,7.467338,24.90072,-0.000172,24.017734,-0.0078,1.287
6020.00,7.457646,24.90028,-0.000173,24.018035,-0.0077,1.287
6022.00,7.448681,24.90092,-0.000174,24.018098,-0.0077,1.288
6024.00,7.438714,24.90160,-0.000174,24.018057,-0.0077,1.288
6026.00,7.429853,24.90096,-0.000174,24.018038,-0.0077,1.288
6028.00,7.422622,24.90092,-0.000174,24.017034,-0.0077,1.288
6030.00,7.422362,24.90057,-0.000174,24.018296,-0.0078,1.288
6032.00,7.425474,24.90089,-0.000174,24.018258,-0.0077,1.289
6034.00,7.430044,24.90045,-0.000174,24.018047,-0.0077,1.289
6036.00,7.435715,24.90154,-0.000173,24.018388,-0.0078,1.288
6038.00,7.441639,24.90195,-0.000173,24.018178,-0.0077,1.288
6040.00,7.445856,24.90135,-0.000174,24.017582,-0.0078,1.288
6042.00,7.451932,24.90127,-0.000174,24.017801,-0.0077,1.287
6044.00,7.458010,24.90064,-0.000173,24.018122,-0.0078,1.287
6046.00,7.464659,24.90093,-0.000172,24.017937,-0.0077,1.287
6048.00,7.470774,24.90110,-0.000172,24.017951,-0.0077,1.287
6050.00,7.477128,24.90091,-0.000173,24.017304,-0.0077,1.287
6052.00,7.482532,24.90032,-0.000172,24.018138,-0.0077,1.287
6054.00,7.486887,24.90069,-0.000172,24.017725,-0.0077,1.286
6056.00,7.490715,24.90096,-0.000172,24.018307,-0.0077,1.287
6058.00,7.494572,24.90114,-0.000173,24.018066,-0.0077,1.287
6060.00,7.499190,24.90127,-0.000173,24.018276,-0.0077,1.287
6062.00,7.503127,24.90120,-0.000173,24.017960,-0.0078,1.287
6064.00,7.506886,24.90131,-0.000172,24.017562,-0.0077,1.286
6066.00,7.509683,24.90093,-0.000175,24.017781,-0.0077,1.288
6068.00,7.512160,24.90089,-0.000174,24.017866,-0.0077,1.287
6070.00,7.513501,24.90081,-0.000174,24.017502,-0.0077,1.286
6072.00,7.515408,24.90034,-0.000172,24.018281,-0.0077,1.287
6074.00,7.518489,24.89966,-0.000170,24.017960,-0.0077,1.287
6076.00,7.520828,24.89973,-0.000171,24.017056,-0.0077,1.287
6078.00,7.523025,24.90052,-0.000172,24.017765,-0.0077,1.287
6080.00,7.524625,24.90047,-0.000173,24.017518,-0.0078,1.287
6082.00,7.525946,24.90108,-0.000172,24.017748,-0.0077,1.287
6084.00,7.526081,24.90067,-0.000173,24.017650,-0.0077,1.287
6086.00,7.526358,24.90050,-0.000172,24.017748,-0.0077,1.287
6088.00,7.527483,24.90044,-0.000172,24.018341,-0.0078,1.287
6090.00,7.528504,24.90098,-0.000174,24.018435,-0.0077,1.287
6092.00,7.529035,24.90071,-0.000173,24.017670,-0.0077,1.287
6094.00,7.529391,24.89958,-0.000173,24.017890,-0.0077,1.287
6096.00,7.529840,24.90086,-0.000172,24.017728,-0.0077,1.287
6098.00,7.529926,24.90124,-0.000172,24.018066,-0.0077,1.287
6100.00,7.530861,24.90085,-0.000172,24.018066,-0.0077,1.287
6102.00,7.531107,24.90166,-0.000173,24.018084,-0.0077,1.287
6104.00,7.532069,24.90118,-0.000173,24.017638,-0.0077,1.287
6106.00,7.531932,24.90072,-0.000172,24.017953,-0.0077,1.287
6108.00,7.532160,24.90021,-0.000173,24.018004,-0.0077,1.287
6110.00,7.531804,24.90134,-0.000172,24.017500,-0.0078,1.287
6112.00,7.531651,24.90141,-0.000172,24.018350,-0.0077,1.287
6114.00,7.531729,24.90095,-0.000172,24.018782,-0.0077,1.287
6116.00,7.532978,24.90133,-0.000173,24.017812,-0.0077,1.287
6118.00,7.532895,24.90142,-0.000172,24.017908,-0.0077,1.287
6120.00,7.532896,24.90183,-0.000173,24.017665,-0.0077,1.286
6122.00,7.532757,24.90181,-0.000172,24.017924,-0.0077,1.286
6124.00,7.532995,24.90183,-0.000170,24.018086,-0.0077,1.287
6126.00,7.533132,24.90236,-0.000171,24.018682,-0.0077,1.287
6128.00,7.532809,24.90203,-0.000171,24.018372,-0.0077,1.287
6130.00,7.532759,24.90246,-0.000171,24.018323,-0.0077,1.287
6132.00,7.532976,24.90188,-0.000171,24.017863,-0.0077,1.287
6134.00,7.531576,24.90226,-0.000172,24.018700,-0.0077,1.287
6136.00,7.530745,24.90235,-0.000172,24.018339,-0.0077,1.287
6138.00,7.530689,24.90218,-0.000171,24.018135,-0.0077,1.287
6140.00,7.530146,24.90265,-0.000172,24.017970,-0.0077,1.287
6142.00,7.530309,24.90193,-0.000172,24.018633,-0.0078,1.287
6144.00,7.530465,24.90166,-0.000172,24.017255,-0.0077,1.287
6146.00,7.531295,24.90138,-0.000172,24.017892,-0.0077,1.287
6148.00,7.532150,24.90078,-0.000172,24.017687,-0.0077,1.287
6150.00,7.532950,24.90098,-0.000171,24.017703,-0.0077,1.287
6152.00,7.532550,24.90039,-0.000172,24.017899,-0.0078,1.287
6154.00,7.532254,24.89979,-0.000172,24.018165,-0.0077,1.287
6156.00,7.532734,24.89961,-0.000172,24.017475,-0.0077,1.288
6158.00,7.532417,24.89952,-0.000173,24.017348,-0.0077,1.287
6160.00,7.531957,24.89982,-0.000172,24.018009,-0.0077,1.286
6162.00,7.530850,24.89986,-0.000171,24.018029,-0.0077,1.287
6164.00,7.530786,24.90070,-0.000171,24.017551,-0.0077,1.287
6166.00,7.531897,24.90144,-0.000173,24.018046,-0.0077,1.287
6168.00,7.531517,24.90084,-0.000172,24.018040,-0.0077,1.287
6170.00,7.531884,24.90050,-0.000172,24.017886,-0.0077,1.287
6172.00,7.531995,24.90076,-0.000171,24.017580,-0.0077,1.287
6174.00,7.532163,24.90032,-0.000171,24.017690,-0.0077,1.287
6176.00,7.532085,24.90075,-0.000171,24.017603,-0.0077,1.286
6178.00,7.532778,24.90013,-0.000172,24.018689,-0.0077,1.287
6180.00,7.533020,24.89977,-0.000172,24.018579,-0.0077,1.287
6182.00,7.532367,24.90010,-0.000171,24.017888,-0.0077,1.287
6184.00,7.532949,24.90042,-0.000172,24.017979,-0.0077,1.287
6186.00,7.533227,24.89967,-0.000171,24.018198,-0.0077,1.287
6188.00,7.532630,24.89916,-0.000171,24.017886,-0.0077,1.287
6190.00,7.532029,24.89966,-0.000172,24.018309,-0.0077,1.287
6192.00,7.531884,24.90027,-0.000172,24.018008,-0.0077,1.287
6194.00,7.532118,24.90012,-0.000172,24.018484,-0.0077,1.287
6196.00,7.531592,24.90010,-0.000172,24.018385,-0.0077,1.287
6198.00,7.532104,24.89932,-0.000172,24.017759,-0.0077,1.287
6200.00,7.532606,24.89889,-0.000172,24.018020,-0.0077,1.287
6202.00,7.532728,24.89995,-0.000172,24.018359,-0.0077,1.287
6204.00,7.532929,24.90010,-0.000171,24.018044,-0.0077,1.286
6206.00,7.532422,24.90014,-0.000171,24.017404,-0.0077,1.287
6208.00,7.532968,24.90019,-0.000173,24.017959,-0.0077,1.287
6210.00,7.532809,24.90098,-0.000172,24.018252,-0.0077,1.286
6212.00,7.532163,24.90100,-0.000171,24.017634,-0.0077,1.287
6214.00,7.532326,24.90029,-0.000173,24.017669,-0.0077,1.287
6216.00,7.532382,24.89982,-0.000172,24.017823,-0.0077,1.287
6218.00,7.532806,24.90133,-0.000172,24.017830,-0.0077,1.287
6220.00,7.532547,24.90139,-0.000172,24.017955,-0.0078,1.287
6222.00,7.532177,24.90055,-0.000172,24.017785,-0.0077,1.287
6224.00,7.531915,24.90008,-0.000172,24.017413,-0.0078,1.286
6226.00,7.532088,24.90027,-0.000171,24.017641,-0.0078,1.286
6228.00,7.531982,24.90024,-0.000171,24.017143,-0.0077,1.286
6230.00,7.532272,24.90093,-0.000172,24.017977,-0.0076,1.287
6232.00,7.532111,24.90039,-0.000172,24.018341,-0.0077,1.286
6234.00,7.532626,24.89943,-0.000172,24.017826,-0.0077,1.287
6236.00,7.532792,24.90013,-0.000174,24.018018,-0.0077,1.286
6238.00,7.532287,24.90015,-0.000173,24.018055,-0.0077,1.287
6240.00,7.532002,24.90101,-0.000172,24.018249,-0.0077,1.287
6242.00,7.531930,24.90189,-0.000172,24.017683,-0.0077,1.287
6244.00,7.532016,24.90200,-0.000171,24.018042,-0.0078,1.287
6246.00,7.532784,24.90188,-0.000172,24.017971,-0.0077,1.287
6248.00,7.532122,24.90164,-0.000171,24.017966,-0.0077,1.286
6250.00,7.532323,24.90110,-0.000171,24.018936,-0.0077,1.287
6252.00,7.532387,24.90146,-0.000171,24.018386,-0.0077,1.287
6254.00,7.531453,24.90156,-0.000173,24.018004,-0.0077,1.287
6256.00,7.531217,24.90041,-0.000173,24.018173,-0.0077,1.287
6258.00,7.531499,24.90049,-0.000174,24.017890,-0.0077,1.287
6260.00,7.531631,24.90028,-0.000172,24.018294,-0.0077,1.287
6262.00,7.531804,24.90049,-0.000172,24.018568,-0.0077,1.287
6264.00,7.532343,24.90088,-0.000173,24.018537,-0.0077,1.287
6266.00,7.531990,24.90100,-0.000173,24.017783,-0.0077,1.288
6268.00,7.531916,24.90239,-0.000173,24.017984,-0.0077,1.287
6270.00,7.531405,24.90189,-0.000173,24.018247,-0.0077,1.286
6272.00,7.532098,24.90171,-0.000171,24.017591,-0.0078,1.287
6274.00,7.532456,24.90286,-0.000171,24.018722,-0.0077,1.286
6276.00,7.532134,24.90207,-0.000171,24.018542,-0.0077,1.287
6278.00,7.532050,24.90196,-0.000171,24.017772,-0.0077,1.287
6280.00,7.533039,24.90176,-0.000171,24.017910,-0.0077,1.287
6282.00,7.533566,24.90120,-0.000171,24.017817,-0.0077,1.287
6284.00,7.533917,24.90116,-0.000171,24.018423,-0.0077,1.287
6286.00,7.533972,24.90148,-0.000172,24.018229,-0.0077,1.287
6288.00,7.533363,24.90190,-0.000172,24.018154,-0.0077,1.287
6290.00,7.533182,24.90199,-0.000172,24.018174,-0.0077,1.287
6292.00,7.532411,24.90162,-0.000172,24.017995,-0.0077,1.287
6294.00,7.532383,24.90170,-0.000173,24.017959,-0.0077,1.287
6296.00,7.533523,24.90136,-0.000173,24.017783,-0.0077,1.287
6298.00,7.533587,24.90109,-0.000172,24.017848,-0.0077,1.288
6300.00,7.533921,24.90075,-0.000173,24.018608,-0.0077,1.288
6302.00,7.533264,24.90106,-0.000172,24.018281,-0.0077,1.287
6304.00,7.533552,24.90136,-0.000173,24.018287,-0.0077,1.287
6306.00,7.534515,24.90094,-0.000171,24.018100,-0.0077,1.287
6308.00,7.534434,24.90140,-0.000171,24.017629,-0.0077,1.287
6310.00,7.533671,24.90130,-0.000172,24.018519,-0.0077,1.287
6312.00,7.532130,24.90065,-0.000172,24.018131,-0.0077,1.287
6314.00,7.531901,24.90104,-0.000170,24.017801,-0.0077,1.288
6316.00,7.532337,24.90021,-0.000171,24.018113,-0.0077,1.288
6318.00,7.531558,24.90061,-0.000172,24.017977,-0.0077,1.288
6320.00,7.532124,24.90161,-0.000172,24.017926,-0.0077,1.287
6322.00,7.533053,24.90145,-0.000172,24.018818,-0.0077,1.287
6324.00,7.531773,24.90092,-0.000172,24.018457,-0.0077,1.287
6326.00,7.531059,24.90147,-0.000172,24.017779,-0.0077,1.288
6328.00,7.531608,24.90027,-0.000171,24.018450,-0.0077,1.288
6330.00,7.531006,24.90075,-0.000173,24.017866,-0.0077,1.287
6332.00,7.530762,24.90108,-0.000173,24.017257,-0.0077,1.288
6334.00,7.530890,24.90079,-0.000173,24.018396,-0.0077,1.288
6336.00,7.531853,24.90089,-0.000172,24.018425,-0.0077,1.287
6338.00,7.531592,24.90106,-0.000173,24.017970,-0.0077,1.287
6340.00,7.530943,24.90104,-0.000173,24.018020,-0.0077,1.288
6342.00,7.530540,24.90117,-0.000172,24.017863,-0.0077,1.288
6344.00,7.530425,24.90039,-0.000172,24.018076,-0.0077,1.288
6346.00,7.531000,24.90081,-0.000172,24.018878,-0.0077,1.287
6348.00,7.530775,24.90077,-0.000171,24.018249,-0.0077,1.287
6350.00,7.530188,24.90025,-0.000171,24.017999,-0.0077,1.287
6352.00,7.530564,24.90049,-0.000172,24.018551,-0.0077,1.288
6354.00,7.530458,24.90009,-0.000172,24.018057,-0.0077,1.288
6356.00,7.530322,24.90057,-0.000173,24.018428,-0.0077,1.287
6358.00,7.530946,24.90228,-0.000173,24.019072,-0.0077,1.288
6360.00,7.531424,24.90200,-0.000173,24.018269,-0.0077,1.288
6362.00,7.531648,24.90086,-0.000174,24.017748,-0.0077,1.288
6364.00,7.531519,24.90108,-0.000173,24.017428,-0.0077,1.288
6366.00,7.531372,24.90172,-0.000171,24.017592,-0.0077,1.288
6368.00,7.531414,24.90119,-0.000172,24.018136,-0.0077,1.288
6370.00,7.531347,24.90048,-0.000172,24.018512,-0.0077,1.288
6372.00,7.531755,24.90182,-0.000172,24.018854,-0.0077,1.287
6374.00,7.531852,24.90171,-0.000172,24.018577,-0.0078,1.287
6376.00,7.531442,24.90159,-0.000170,24.017402,-0.0077,1.288
6378.00,7.530629,24.90145,-0.000171,24.017371,-0.0077,1.287
6380.00,7.530842,24.90192,-0.000171,24.017926,-0.0077,1.287
6382.00,7.531085,24.90130,-0.000173,24.018124,-0.0077,1.288
6384.00,7.530478,24.90133,-0.000174,24.018249,-0.0077,1.288
6386.00,7.530250,24.90175,-0.000171,24.018441,-0.0077,1.288
6388.00,7.531079,24.90226,-0.000171,24.018577,-0.0077,1.288
6390.00,7.531131,24.90206,-0.000173,24.018055,-0.0077,1.288
6392.00,7.531711,24.90223,-0.000171,24.018089,-0.0077,1.288
6394.00,7.531524,24.90023,-0.000172,24.017681,-0.0077,1.288
6396.00,7.531791,24.90059,-0.000172,24.018263,-0.0078,1.287
6398.00,7.531782,24.90107,-0.000171,24.017585,-0.0077,1.288
6400.00,7.532704,24.90164,-0.000172,24.018127,-0.0077,1.288
6402.00,7.532404,24.90101,-0.000173,24.018443,-0.0077,1.288
6404.00,7.531932,24.90147,-0.000172,24.017852,-0.0077,1.288
6406.00,7.531615,24.90053,-0.000172,24.017939,-0.0077,1.288
6408.00,7.530639,24.90075,-0.000173,24.017921,-0.0077,1.287
6410.00,7.530104,24.90161,-0.000172,24.017989,-0.0077,1.288
6412.00,7.530401,24.90248,-0.000171,24.017999,-0.0077,1.288
6414.00,7.529474,24.90152,-0.000172,24.018185,-0.0077,1.287
6416.00,7.528752,24.90054,-0.000173,24.019001,-0.0077,1.288
6418.00,7.529137,24.90158,-0.000173,24.018533,-0.0077,1.288
6420.00,7.529633,24.90176,-0.000172,24.017681,-0.0077,1.288
6422.00,7.528905,24.90200,-0.000172,24.017930,-0.0077,1.288
6424.00,7.527307,24.90139,-0.000172,24.018354,-0.0077,1.288
6426.00,7.527833,24.90165,-0.000172,24.017685,-0.0077,1.288
6428.00,7.528852,24.90172,-0.000173,24.018296,-0.0077,1.288
6430.00,7.529118,24.90200,-0.000172,24.018156,-0.0077,1.287
6432.00,7.529343,24.90225,-0.000172,24.017957,-0.0077,1.288
6434.00,7.529273,24.90094,-0.000173,24.018347,-0.0077,1.287
6436.00,7.530231,24.90113,-0.000172,24.018105,-0.0077,1.288
6438.00,7.530297,24.90221,-0.000172,24.017373,-0.0077,1.288
6440.00,7.529991,24.90217,-0.000171,24.017950,-0.0077,1.287
6442.00,7.530066,24.90235,-0.000171,24.017873,-0.0077,1.287
6444.00,7.530776,24.90214,-0.000172,24.018076,-0.0077,1.288
6446.00,7.530754,24.90186,-0.000172,24.017752,-0.0077,1.288
6448.00,7.530306,24.90161,-0.000173,24.018091,-0.0077,1.288
6450.00,7.530064,24.90175,-0.000173,24.018385,-0.0077,1.288
6452.00,7.530299,24.90167,-0.000174,24.018528,-0.0077,1.287
6454.00,7.530306,24.90166,-0.000172,24.018160,-0.0077,1.287
6456.00,7.529813,24.90224,-0.000171,24.017621,-0.0077,1.287
6458.00,7.529419,24.90217,-0.000173,24.017999,-0.0077,1.288
6460.00,7.529421,24.90160,-0.000174,24.017928,-0.0077,1.288
6462.00,7.529908,24.90124,-0.000173,24.017955,-0.0077,1.288
6464.00,7.530906,24.90151,-0.000174,24.017743,-0.0078,1.288
6466.00,7.530736,24.90131,-0.000172,24.017578,-0.0077,1.288
6468.00,7.530996,24.90120,-0.000172,24.018243,-0.0077,1.288
6470.00,7.531471,24.90142,-0.000174,24.018357,-0.0077,1.288
6472.00,7.531777,24.90127,-0.000172,24.017738,-0.0077,1.287
6474.00,7.530590,24.90161,-0.000171,24.017453,-0.0077,1.287
6476.00,7.530414,24.90130,-0.000171,24.017603,-0.0077,1.288
6478.00,7.529732,24.90150,-0.000172,24.018111,-0.0077,1.288
6480.00,7.528704,24.90195,-0.000173,24.018657,-0.0077,1.288
6482.00,7.529690,24.90259,-0.000173,24.018160,-0.0077,1.288
6484.00,7.530063,24.90240,-0.000172,24.017848,-0.0077,1.288
6486.00,7.530145,24.90189,-0.000172,24.018002,-0.0077,1.288
6488.00,7.530001,24.90194,-0.000173,24.017921,-0.0077,1.287
6490.00,7.530500,24.90236,-0.000172,24.018620,-0.0077,1.288
6492.00,7.530692,24.90223,-0.000174,24.018361,-0.0077,1.288
6494.00,7.530012,24.90221,-0.000174,24.018127,-0.0077,1.288
6496.00,7.529682,24.90218,-0.000173,24.018198,-0.0077,1.287
6498.00,7.529137,24.90192,-0.000171,24.018149,-0.0077,1.288
6500.00,7.529990,24.90134,-0.000172,24.018263,-0.0077,1.288
6502.00,7.530696,24.90145,-0.000172,24.018236,-0.0078,1.288
6504.00,7.529823,24.90224,-0.000173,24.018381,-0.0077,1.288
6506.00,7.529367,24.90244,-0.000172,24.018131,-0.0077,1.288
6508.00,7.529441,24.90235,-0.000172,24.017948,-0.0077,1.288
6510.00,7.529264,24.90242,-0.000172,24.018580,-0.0077,1.288
6512.00,7.529416,24.90283,-0.000174,24.017928,-0.0077,1.288
6514.00,7.530016,24.90221,-0.000172,24.017725,-0.0077,1.288
6516.00,7.530887,24.90214,-0.000171,24.018517,-0.0077,1.288
6518.00,7.531189,24.90239,-0.000172,24.018307,-0.0077,1.288
6520.00,7.530740,24.90232,-0.000172,24.018381,-0.0077,1.288
6522.00,7.530147,24.90209,-0.000172,24.017776,-0.0077,1.288
6524.00,7.529296,24.90221,-0.000172,24.017756,-0.0077,1.288
6526.00,7.529363,24.90275,-0.000171,24.018591,-0.0077,1.289
6528.00,7.529879,24.90195,-0.000172,24.017585,-0.0077,1.288
6530.00,7.530352,24.90223,-0.000173,24.018267,-0.0077,1.288
6532.00,7.530142,24.90252,-0.000172,24.018013,-0.0077,1.288
6534.00,7.530379,24.90223,-0.000173,24.018075,-0.0077,1.288
6536.00,7.530270,24.90214,-0.000173,24.018156,-0.0077,1.288
6538.00,7.530172,24.90089,-0.000172,24.018100,-0.0077,1.288
6540.00,7.530733,24.90214,-0.000172,24.018046,-0.0077,1.288
6542.00,7.531749,24.90218,-0.000172,24.018622,-0.0077,1.287
6544.00,7.530946,24.90273,-0.000172,24.018927,-0.0077,1.288
6546.00,7.530096,24.90273,-0.000171,24.017944,-0.0077,1.288
6548.00,7.529740,24.90259,-0.000172,24.018261,-0.0077,1.288
6550.00,7.529608,24.90245,-0.000172,24.017718,-0.0077,1.288
6552.00,7.528832,24.90274,-0.000172,24.017941,-0.0077,1.288
6554.00,7.528274,24.90286,-0.000173,24.018637,-0.0077,1.288
6556.00,7.528166,24.90219,-0.000173,24.017538,-0.0077,1.288
6558.00,7.528970,24.90191,-0.000173,24.017156,-0.0078,1.288
6560.00,7.528409,24.90183,-0.000173,24.017524,-0.0078,1.288
6562.00,7.528442,24.90116,-0.000172,24.017692,-0.0077,1.288
6564.00,7.528257,24.90130,-0.000172,24.017620,-0.0078,1.288
6566.00,7.527797,24.90162,-0.000172,24.018022,-0.0078,1.288
6568.00,7.527724,24.90207,-0.000173,24.018475,-0.0077,1.289
6570.00,7.528849,24.90218,-0.000173,24.017999,-0.0077,1.289
6572.00,7.528990,24.90232,-0.000172,24.017661,-0.0077,1.288
6574.00,7.528531,24.90272,-0.000172,24.018207,-0.0077,1.288
6576.00,7.528174,24.90213,-0.000173,24.017955,-0.0077,1.288
6578.00,7.528339,24.90193,-0.000173,24.017656,-0.0077,1.288
6580.00,7.528745,24.90239,-0.000172,24.017609,-0.0077,1.288
6582.00,7.529157,24.90246,-0.000173,24.018144,-0.0078,1.288
6584.00,7.528998,24.90217,-0.000173,24.018370,-0.0078,1.289
6586.00,7.528071,24.90227,-0.000172,24.018229,-0.0077,1.289
6588.00,7.528937,24.90184,-0.000173,24.017690,-0.0077,1.288
6590.00,7.528104,24.90215,-0.000171,24.018405,-0.0077,1.288
6592.00,7.528714,24.90319,-0.000171,24.017698,-0.0077,1.288
6594.00,7.529698,24.90284,-0.000172,24.017266,-0.0077,1.289
6596.00,7.530034,24.90234,-0.000172,24.017681,-0.0077,1.289
6598.00,7.529719,24.90272,-0.000173,24.017933,-0.0077,1.289
6600.00,7.529843,24.90251,-0.000173,24.017571,-0.0077,1.288
6602.00,7.530180,24.90320,-0.000173,24.018276,-0.0077,1.289
@11,12.0000,24.0
6604.00,7.529334,24.90260,-0.000173,24.017587,-0.0078,1.289
6606.00,7.524669,24.90173,-0.000172,24.017843,-0.0077,1.289
6608.00,7.517168,24.90265,-0.000172,24.017826,-0.0077,1.288
6610.00,7.507356,24.90246,-0.000172,24.018327,-0.0077,1.287
6612.00,7.496366,24.90283,-0.000172,24.017487,-0.0077,1.287
6614.00,7.486061,24.90324,-0.000173,24.017620,-0.0077,1.288
6616.00,7.476594,24.90357,-0.000174,24.017605,-0.0077,1.288
6618.00,7.468381,24.90416,-0.000173,24.017623,-0.0077,1.289
6620.00,7.459685,24.90370,-0.000173,24.017890,-0.0077,1.289
6622.00,7.451690,24.90323,-0.000174,24.018180,-0.0077,1.290
6624.00,7.444706,24.90332,-0.000175,24.018037,-0.0077,1.290
6626.00,7.436710,24.90326,-0.000174,24.018281,-0.0077,1.289
6628.00,7.431110,24.90264,-0.000173,24.018359,-0.0077,1.290
6630.00,7.431106,24.90235,-0.000174,24.018573,-0.0077,1.290
6632.00,7.434613,24.90260,-0.000173,24.019300,-0.0077,1.291
6634.00,7.439886,24.90309,-0.000175,24.018825,-0.0077,1.290
6636.00,7.445638,24.90323,-0.000174,24.018392,-0.0077,1.290
6638.00,7.451054,24.90292,-0.000173,24.018227,-0.0077,1.290
6640.00,7.456184,24.90344,-0.000172,24.017968,-0.0077,1.289
6642.00,7.460910,24.90310,-0.000172,24.017696,-0.0077,1.288
6644.00,7.465519,24.90309,-0.000172,24.018838,-0.0077,1.289
6646.00,7.471131,24.90399,-0.000172,24.018354,-0.0077,1.289
6648.00,7.476785,24.90386,-0.000172,24.018214,-0.0077,1.288
6650.00,7.481828,24.90449,-0.000173,24.018399,-0.0077,1.288
6652.00,7.487283,24.90407,-0.000171,24.018425,-0.0077,1.288
6654.00,7.491802,24.90415,-0.000171,24.017736,-0.0077,1.288
6656.00,7.495478,24.90370,-0.000173,24.017861,-0.0078,1.289
6658.00,7.498891,24.90400,-0.000173,24.017970,-0.0077,1.289
6660.00,7.501301,24.90373,-0.000172,24.018086,-0.0077,1.289
6662.00,7.504773,24.90341,-0.000173,24.018483,-0.0077,1.289
6664.00,7.507993,24.90305,-0.000173,24.017783,-0.0077,1.288
6666.00,7.510197,24.90349,-0.000172,24.017953,-0.0077,1.289
6668.00,7.512169,24.90337,-0.000173,24.018035,-0.0077,1.289
6670.00,7.513925,24.90247,-0.000172,24.018029,-0.0077,1.289
6672.00,7.514888,24.90218,-0.000171,24.018176,-0.0077,1.288
6674.00,7.516236,24.90258,-0.000172,24.017739,-0.0077,1.288
6676.00,7.517413,24.90263,-0.000171,24.018182,-0.0077,1.289
6678.00,7.518729,24.90334,-0.000172,24.018006,-0.0077,1.288
6680.00,7.519606,24.90288,-0.000172,24.018020,-0.0077,1.288
6682.00,7.520708,24.90300,-0.000171,24.017636,-0.0077,1.288
6684.00,7.520838,24.90334,-0.000172,24.017420,-0.0077,1.289
6686.00,7.521610,24.90248,-0.000173,24.018559,-0.0077,1.288
6688.00,7.523409,24.90250,-0.000171,24.018241,-0.0077,1.289
6690.00,7.524127,24.90264,-0.000171,24.017721,-0.0077,1.288
6692.00,7.525261,24.90234,-0.000171,24.018231,-0.0077,1.288
6694.00,7.526710,24.90261,-0.000173,24.017772,-0.0077,1.289
6696.00,7.527902,24.90182,-0.000172,24.018178,-0.0077,1.289
6698.00,7.528701,24.90237,-0.000172,24.018145,-0.0077,1.288
6700.00,7.528537,24.90337,-0.000173,24.018301,-0.0077,1.288
6702.00,7.527783,24.90282,-0.000172,24.017852,-0.0077,1.289
6704.00,7.527208,24.90332,-0.000174,24.017805,-0.0077,1.289
6706.00,7.527272,24.90347,-0.000172,24.017837,-0.0077,1.289
6708.00,7.527133,24.90329,-0.000172,24.018091,-0.0077,1.288
6710.00,7.527874,24.90365,-0.000171,24.018357,-0.0077,1.288
6712.00,7.527159,24.90364,-0.000171,24.017984,-0.0077,1.289
6714.00,7.526736,24.90317,-0.000171,24.018405,-0.0077,1.289
6716.00,7.526788,24.90284,-0.000171,24.018361,-0.0077,1.289
6718.00,7.526647,24.90303,-0.000173,24.018260,-0.0077,1.289
6720.00,7.525414,24.90350,-0.000173,24.017674,-0.0077,1.289
6722.00,7.525734,24.90374,-0.000172,24.017525,-0.0077,1.289
6724.00,7.526047,24.90438,-0.000173,24.018696,-0.0077,1.289
6726.00,7.525537,24.90417,-0.000173,24.017933,-0.0078,1.289
6728.00,7.525790,24.90283,-0.000173,24.017959,-0.0078,1.289
6730.00,7.525394,24.90251,-0.000174,24.018222,-0.0077,1.288
6732.00,7.525782,24.90380,-0.000173,24.018115,-0.0077,1.288
6734.00,7.526562,24.90329,-0.000172,24.017533,-0.0077,1.288
6736.00,7.526393,24.90347,-0.000171,24.018256,-0.0077,1.289
6738.00,7.525847,24.90338,-0.000174,24.018167,-0.0077,1.289
6740.00,7.525734,24.90361,-0.000173,24.018182,-0.0077,1.288
6742.00,7.526251,24.90267,-0.000171,24.018332,-0.0077,1.289
6744.00,7.526601,24.90352,-0.000172,24.017893,-0.0077,1.289
6746.00,7.527034,24.90382,-0.000172,24.017625,-0.0077,1.289
6748.00,7.527176,24.90312,-0.000172,24.017783,-0.0077,1.289
6750.00,7.527555,24.90388,-0.000172,24.018022,-0.0077,1.289
6752.00,7.528156,24.90336,-0.000173,24.017844,-0.0078,1.289
6754.00,7.528607,24.90338,-0.000174,24.018363,-0.0078,1.289
6756.00,7.527684,24.90309,-0.000174,24.018129,-0.0078,1.289
6758.00,7.526958,24.90311,-0.000172,24.018260,-0.0077,1.288
6760.00,7.527193,24.90285,-0.000171,24.017803,-0.0077,1.289
6762.00,7.527176,24.90421,-0.000171,24.017748,-0.0077,1.289
6764.00,7.526656,24.90479,-0.000171,24.017641,-0.0077,1.289
6766.00,7.525154,24.90482,-0.000172,24.017892,-0.0077,1.289
6768.00,7.525404,24.90421,-0.000172,24.017973,-0.0077,1.289
6770.00,7.526041,24.90392,-0.000173,24.018091,-0.0078,1.289
6772.00,7.527202,24.90447,-0.000174,24.017944,-0.0078,1.290
6774.00,7.526849,24.90410,-0.000174,24.016944,-0.0077,1.290
6776.00,7.526152,24.90330,-0.000173,24.017266,-0.0078,1.289
6778.00,7.525438,24.90426,-0.000174,24.017099,-0.0077,1.289
6780.00,7.525640,24.90441,-0.000173,24.017306,-0.0077,1.289
6782.00,7.525703,24.90411,-0.000172,24.017660,-0.0077,1.289
6784.00,7.525381,24.90414,-0.000173,24.018415,-0.0077,1.289
6786.00,7.526763,24.90326,-0.000173,24.018044,-0.0077,1.289
6788.00,7.527169,24.90293,-0.000172,24.018000,-0.0077,1.289
6790.00,7.526696,24.90340,-0.000172,24.017317,-0.0077,1.289
6792.00,7.526312,24.90311,-0.000172,24.017988,-0.0077,1.289
6794.00,7.525587,24.90303,-0.000173,24.017453,-0.0078,1.289
6796.00,7.525763,24.90247,-0.000173,24.017404,-0.0077,1.290
6798.00,7.525265,24.90216,-0.000173,24.017502,-0.0078,1.289
6800.00,7.525226,24.90245,-0.000173,24.018020,-0.0077,1.289
6802.00,7.524976,24.90150,-0.000172,24.017884,-0.0077,1.290
6804.00,7.524734,24.90225,-0.000171,24.018782,-0.0077,1.289
6806.00,7.525191,24.90285,-0.000172,24.017505,-0.0077,1.289
6808.00,7.525345,24.90265,-0.000173,24.017380,-0.0078,1.289
6810.00,7.525567,24.90305,-0.000171,24.017922,-0.0077,1.289
6812.00,7.525765,24.90317,-0.000173,24.018084,-0.0077,1.289
6814.00,7.526380,24.90304,-0.000174,24.017993,-0.0077,1.290
6816.00,7.526847,24.90178,-0.000173,24.017848,-0.0077,1.289
6818.00,7.525830,24.90261,-0.000173,24.018113,-0.0077,1.289
6820.00,7.525284,24.90298,-0.000171,24.017221,-0.0077,1.289
6822.00,7.525976,24.90324,-0.000172,24.018644,-0.0077,1.289
6824.00,7.526316,24.90353,-0.000172,24.018386,-0.0077,1.289
6826.00,7.526284,24.90323,-0.000172,24.017910,-0.0077,1.290
6828.00,7.526669,24.90296,-0.000172,24.018270,-0.0077,1.289
6830.00,7.526743,24.90382,-0.000172,24.018425,-0.0077,1.290
6832.00,7.526307,24.90254,-0.000174,24.018066,-0.0077,1.290
6834.00,7.526355,24.90291,-0.000173,24.017638,-0.0077,1.289
6836.00,7.526035,24.90332,-0.000174,24.017632,-0.0078,1.289
6838.00,7.525809,24.90342,-0.000172,24.018280,-0.0077,1.289
6840.00,7.525174,24.90383,-0.000171,24.017727,-0.0077,1.289
6842.00,7.524705,24.90325,-0.000172,24.018105,-0.0077,1.289
6844.00,7.525007,24.90307,-0.000171,24.017850,-0.0077,1.289
6846.00,7.525892,24.90393,-0.000173,24.017873,-0.0077,1.289
6848.00,7.526378,24.90422,-0.000173,24.017864,-0.0077,1.290
6850.00,7.527254,24.90372,-0.000172,24.017603,-0.0077,1.289
6852.00,7.525816,24.90417,-0.000171,24.017973,-0.0077,1.289
6854.00,7.524644,24.90263,-0.000172,24.018006,-0.0077,1.290
6856.00,7.524233,24.90279,-0.000172,24.018147,-0.0078,1.290
6858.00,7.524899,24.90415,-0.000172,24.018225,-0.0078,1.290
6860.00,7.525791,24.90370,-0.000173,24.018185,-0.0077,1.290
6862.00,7.525681,24.90332,-0.000173,24.017944,-0.0078,1.290
6864.00,7.524925,24.90421,-0.000173,24.017725,-0.0077,1.289
6866.00,7.524659,24.90443,-0.000171,24.018140,-0.0077,1.290
6868.00,7.525183,24.90399,-0.000172,24.017989,-0.0077,1.289
6870.00,7.525229,24.90327,-0.000172,24.017886,-0.0077,1.289
6872.00,7.524908,24.90301,-0.000172,24.018207,-0.0077,1.289
6874.00,7.524915,24.90338,-0.000173,24.018060,-0.0077,1.289
6876.00,7.524261,24.90368,-0.000172,24.017870,-0.0077,1.289
6878.00,7.523922,24.90335,-0.000171,24.017297,-0.0077,1.290
6880.00,7.524298,24.90374,-0.000172,24.018164,-0.0077,1.289
6882.00,7.524838,24.90401,-0.000171,24.017707,-0.0077,1.289
6884.00,7.525105,24.90421,-0.000172,24.018018,-0.0077,1.289
6886.00,7.525625,24.90342,-0.000172,24.017636,-0.0077,1.289
6888.00,7.525778,24.90330,-0.000172,24.017964,-0.0077,1.289
6890.00,7.525500,24.90298,-0.000172,24.018675,-0.0077,1.289
6892.00,7.525876,24.90350,-0.000173,24.018173,-0.0077,1.289
6894.00,7.526161,24.90359,-0.000174,24.018555,-0.0077,1.289
6896.00,7.526047,24.90348,-0.000173,24.018031,-0.0077,1.290
6898.00,7.525940,24.90344,-0.000172,24.017854,-0.0078,1.289
6900.00,7.525850,24.90363,-0.000171,24.017854,-0.0077,1.289
6902.00,7.525604,24.90305,-0.000172,24.018067,-0.0077,1.290
6904.00,7.525102,24.90260,-0.000173,24.017884,-0.0077,1.290
6906.00,7.525505,24.90247,-0.000172,24.017554,-0.0077,1.289
6908.00,7.525533,24.90291,-0.000173,24.018354,-0.0077,1.290
6910.00,7.525513,24.90406,-0.000170,24.017877,-0.0077,1.290
6912.00,7.524922,24.90377,-0.000172,24.018011,-0.0077,1.289
6914.00,7.524968,24.90291,-0.000174,24.017797,-0.0077,1.290
6916.00,7.525444,24.90438,-0.000173,24.017875,-0.0077,1.290
6918.00,7.525423,24.90447,-0.000172,24.017395,-0.0077,1.290
6920.00,7.526039,24.90311,-0.000173,24.017946,-0.0077,1.290
6922.00,7.525251,24.90257,-0.000172,24.018570,-0.0077,1.290
6924.00,7.524963,24.90293,-0.000174,24.017676,-0.0077,1.290
6926.00,7.525879,24.90232,-0.000172,24.017580,-0.0077,1.289
6928.00,7.526147,24.90238,-0.000172,24.017832,-0.0077,1.290
6930.00,7.525902,24.90244,-0.000172,24.017959,-0.0077,1.290
6932.00,7.526882,24.90214,-0.000171,24.018289,-0.0077,1.290
6934.00,7.525932,24.90280,-0.000172,24.018104,-0.0077,1.290
6936.00,7.525881,24.90269,-0.000172,24.017440,-0.0078,1.290
6938.00,7.525738,24.90276,-0.000173,24.018071,-0.0077,1.290
6940.00,7.526262,24.90290,-0.000173,24.018022,-0.0077,1.289
6942.00,7.527020,24.90254,-0.000172,24.017933,-0.0077,1.290
6944.00,7.525925,24.90219,-0.000172,24.018415,-0.0077,1.290
6946.00,7.525534,24.90234,-0.000172,24.018247,-0.0077,1.289
6948.00,7.525281,24.90211,-0.000173,24.018450,-0.0077,1.290
6950.00,7.525234,24.90209,-0.000173,24.017928,-0.0077,1.290
6952.00,7.524353,24.90230,-0.000171,24.018154,-0.0077,1.290
6954.00,7.523936,24.90241,-0.000172,24.017843,-0.0078,1.290
6956.00,7.524361,24.90286,-0.000172,24.017886,-0.0077,1.290
6958.00,7.523849,24.90225,-0.000174,24.018194,-0.0077,1.289
6960.00,7.523923,24.90285,-0.000171,24.018332,-0.0077,1.289
6962.00,7.523876,24.90325,-0.000171,24.018354,-0.0077,1.290
6964.00,7.523997,24.90254,-0.000172,24.018071,-0.0077,1.290
6966.00,7.524391,24.90274,-0.000172,24.017843,-0.0077,1.290
6968.00,7.524017,24.90216,-0.000173,24.018051,-0.0077,1.291
6970.00,7.524223,24.90232,-0.000173,24.017515,-0.0077,1.289
6972.00,7.524154,24.90234,-0.000172,24.017756,-0.0077,1.289
6974.00,7.523889,24.90149,-0.000173,24.018327,-0.0077,1.290
6976.00,7.524157,24.90214,-0.000172,24.018261,-0.0078,1.290
6978.00,7.524758,24.90292,-0.000172,24.018370,-0.0078,1.290
6980.00,7.524689,24.90263,-0.000172,24.018122,-0.0077,1.290
6982.00,7.524517,24.90213,-0.000171,24.017930,-0.0077,1.289
6984.00,7.524385,24.90265,-0.000173,24.018249,-0.0077,1.290
6986.00,7.524187,24.90283,-0.000172,24.017625,-0.0077,1.290
6988.00,7.525460,24.90269,-0.000173,24.018203,-0.0078,1.290
6990.00,7.525628,24.90284,-0.000173,24.018392,-0.0078,1.290
6992.00,7.525585,24.90316,-0.000173,24.017868,-0.0078,1.290
6994.00,7.526805,24.90306,-0.000174,24.017310,-0.0078,1.290
6996.00,7.526823,24.90251,-0.000173,24.017197,-0.0077,1.290
6998.00,7.526163,24.90358,-0.000172,24.017359,-0.0077,1.290
7000.00,7.525328,24.90352,-0.000173,24.017941,-0.0077,1.290
7002.00,7.525846,24.90307,-0.000172,24.018167,-0.0077,1.290
7004.00,7.525806,24.90261,-0.000173,24.018053,-0.0077,1.290
7006.00,7.526287,24.90288,-0.000173,24.017078,-0.0077,1.290
7008.00,7.525438,24.90360,-0.000174,24.017777,-0.0077,1.290
7010.00,7.525534,24.90346,-0.000173,24.017484,-0.0078,1.290
7012.00,7.525238,24.90212,-0.000172,24.017598,-0.0078,1.290
7014.00,7.525628,24.90394,-0.000172,24.017939,-0.0077,1.290
7016.00,7.525622,24.90449,-0.000172,24.017712,-0.0077,1.290
7018.00,7.525024,24.90406,-0.000172,24.018000,-0.0077,1.290
7020.00,7.524118,24.90396,-0.000172,24.017719,-0.0077,1.290
7022.00,7.524701,24.90341,-0.000172,24.017634,-0.0078,1.290
7024.00,7.524571,24.90339,-0.000173,24.017881,-0.0078,1.290
7026.00,7.524764,24.90322,-0.000172,24.017614,-0.0078,1.290
7028.00,7.525069,24.90220,-0.000173,24.017612,-0.0077,1.290
7030.00,7.525066,24.90279,-0.000174,24.017536,-0.0077,1.290
7032.00,7.524807,24.90266,-0.000172,24.018310,-0.0078,1.290
7034.00,7.524191,24.90295,-0.000174,24.017574,-0.0077,1.289
7036.00,7.523682,24.90257,-0.000172,24.017763,-0.0078,1.289
7038.00,7.523331,24.90271,-0.000173,24.017977,-0.0078,1.290
7040.00,7.523119,24.90341,-0.000172,24.017529,-0.0077,1.290
7042.00,7.523159,24.90300,-0.000173,24.017161,-0.0078,1.290
7044.00,7.523490,24.90278,-0.000173,24.017629,-0.0078,1.290
7046.00,7.523976,24.90299,-0.000173,24.017805,-0.0078,1.290
7048.00,7.523154,24.90356,-0.000174,24.017357,-0.0077,1.290
7050.00,7.522848,24.90340,-0.000174,24.017904,-0.0077,1.290
7052.00,7.523441,24.90349,-0.000172,24.017545,-0.0077,1.290
7054.00,7.522654,24.90412,-0.000172,24.017656,-0.0077,1.290
7056.00,7.522159,24.90419,-0.000173,24.018325,-0.0077,1.290
7058.00,7.522805,24.90337,-0.000174,24.017373,-0.0078,1.291
7060.00,7.523177,24.90235,-0.000173,24.017913,-0.0077,1.290
7062.00,7.523160,24.90257,-0.000173,24.018579,-0.0078,1.290
7064.00,7.522240,24.90305,-0.000173,24.018383,-0.0078,1.290
7066.00,7.522085,24.90347,-0.000173,24.017993,-0.0078,1.290
7068.00,7.523503,24.90334,-0.000172,24.018017,-0.0077,1.290
7070.00,7.524049,24.90307,-0.000173,24.017926,-0.0077,1.290
7072.00,7.523503,24.90352,-0.000173,24.018040,-0.0077,1.290
7074.00,7.524234,24.90378,-0.000172,24.017953,-0.0077,1.290
7076.00,7.524065,24.90323,-0.000173,24.017875,-0.0078,1.290
7078.00,7.523857,24.90312,-0.000172,24.017857,-0.0078,1.289
7080.00,7.524011,24.90320,-0.000172,24.017725,-0.0077,1.290
7082.00,7.524421,24.90351,-0.000172,24.018376,-0.0077,1.290
7084.00,7.524865,24.90310,-0.000172,24.017917,-0.0077,1.291
7086.00,7.524887,24.90290,-0.000173,24.017464,-0.0078,1.290
7088.00,7.525442,24.90270,-0.000171,24.017210,-0.0077,1.290
7090.00,7.525758,24.90364,-0.000173,24.017226,-0.0077,1.290
7092.00,7.525143,24.90315,-0.000173,24.017841,-0.0077,1.290
7094.00,7.524695,24.90315,-0.000173,24.017576,-0.0077,1.290
7096.00,7.524420,24.90405,-0.000172,24.017989,-0.0077,1.290
7098.00,7.523489,24.90346,-0.000171,24.018629,-0.0077,1.290
7100.00,7.524015,24.90396,-0.000173,24.018158,-0.0077,1.290
7102.00,7.524906,24.90390,-0.000171,24.018357,-0.0077,1.290
7104.00,7.524882,24.90390,-0.000171,24.017786,-0.0077,1.290
7106.00,7.524962,24.90422,-0.000171,24.017447,-0.0077,1.290
7108.00,7.525025,24.90339,-0.000172,24.018109,-0.0077,1.290
7110.00,7.524835,24.90367,-0.000172,24.017669,-0.0078,1.290
7112.00,7.523847,24.90322,-0.000172,24.017801,-0.0078,1.290
7114.00,7.523416,24.90365,-0.000173,24.017759,-0.0077,1.290
7116.00,7.524265,24.90443,-0.000172,24.018535,-0.0077,1.290
7118.00,7.524576,24.90424,-0.000172,24.017814,-0.0077,1.290
7120.00,7.524527,24.90521,-0.000172,24.018909,-0.0077,1.290
7122.00,7.524875,24.90498,-0.000173,24.018794,-0.0077,1.291
7124.00,7.526087,24.90527,-0.000172,24.017792,-0.0077,1.290
7126.00,7.526012,24.90537,-0.000173,24.017861,-0.0077,1.289
7128.00,7.524513,24.90408,-0.000173,24.018484,-0.0077,1.289
7130.00,7.524312,24.90460,-0.000172,24.018858,-0.0077,1.290
7132.00,7.523262,24.90517,-0.000171,24.018640,-0.0077,1.291
7134.00,7.522819,24.90507,-0.000172,24.018662,-0.0078,1.290
7136.00,7.522609,24.90445,-0.000172,24.018566,-0.0077,1.290
7138.00,7.522400,24.90449,-0.000172,24.018881,-0.0077,1.290
7140.00,7.522738,24.90429,-0.000172,24.018435,-0.0077,1.290
7142.00,7.522446,24.90436,-0.000172,24.018260,-0.0077,1.290
7144.00,7.521928,24.90419,-0.000173,24.018414,-0.0077,1.290
7146.00,7.522066,24.90432,-0.000173,24.018653,-0.0077,1.290
7148.00,7.522715,24.90480,-0.000173,24.017942,-0.0077,1.290
7150.00,7.522306,24.90416,-0.000173,24.017980,-0.0077,1.290
7152.00,7.523045,24.90471,-0.000172,24.018229,-0.0077,1.290
7154.00,7.523588,24.90462,-0.000172,24.017873,-0.0077,1.289
7156.00,7.523639,24.90462,-0.000172,24.017772,-0.0077,1.290
7158.00,7.523059,24.90508,-0.000172,24.018205,-0.0077,1.291
7160.00,7.523388,24.90446,-0.000172,24.018033,-0.0077,1.290
7162.00,7.523023,24.90380,-0.000171,24.017518,-0.0077,1.290
7164.00,7.522651,24.90419,-0.000172,24.018196,-0.0077,1.290
7166.00,7.521619,24.90465,-0.000172,24.017843,-0.0077,1.290
7168.00,7.522004,24.90535,-0.000172,24.017957,-0.0077,1.291
7170.00,7.522372,24.90531,-0.000172,24.017433,-0.0077,1.291
7172.00,7.522041,24.90383,-0.000172,24.017679,-0.0077,1.290
7174.00,7.522843,24.90423,-0.000172,24.018522,-0.0077,1.290
7176.00,7.523229,24.90439,-0.000171,24.018200,-0.0077,1.290
7178.00,7.523110,24.90538,-0.000172,24.019133,-0.0077,1.290
7180.00,7.521851,24.90592,-0.000172,24.018180,-0.0077,1.290
7182.00,7.521501,24.90592,-0.000174,24.018312,-0.0077,1.291
7184.00,7.521236,24.90521,-0.000173,24.018182,-0.0077,1.290
7186.00,7.521525,24.90562,-0.000172,24.017873,-0.0077,1.290
7188.00,7.520756,24.90599,-0.000172,24.017656,-0.0077,1.290
7190.00,7.520610,24.90601,-0.000172,24.017734,-0.0077,1.291
7192.00,7.520801,24.90515,-0.000172,24.017602,-0.0078,1.290
7194.00,7.521199,24.90528,-0.000171,24.018033,-0.0077,1.290
7196.00,7.520355,24.90536,-0.000172,24.017756,-0.0077,1.289
7198.00,7.520536,24.90517,-0.000171,24.017534,-0.0077,1.290
7200.00,7.521410,24.90554,-0.000173,24.017696,-0.0077,1.291
7202.00,7.522615,24.90570,-0.000173,24.018357,-0.0077,1.290
@12,12.0000,24.0
7204.00,7.521550,24.90554,-0.000173,24.018173,-0.0077,1.291
7206.00,7.517376,24.90494,-0.000174,24.017719,-0.0077,1.290
7208.00,7.509647,24.90396,-0.000172,24.018006,-0.0077,1.289
7210.00,7.500411,24.90329,-0.000172,24.018047,-0.0078,1.289
7212.00,7.489711,24.90366,-0.000172,24.017554,-0.0077,1.289
7214.00,7.481131,24.90444,-0.000172,24.017279,-0.0077,1.290
7216.00,7.473934,24.90452,-0.000173,24.017594,-0.0077,1.290
7218.00,7.467572,24.90532,-0.000174,24.018461,-0.0077,1.291
7220.00,7.460030,24.90463,-0.000173,24.017270,-0.0077,1.290
7222.00,7.452315,24.90488,-0.000173,24.017505,-0.0077,1.291
7224.00,7.445595,24.90385,-0.000174,24.018013,-0.0078,1.291
7226.00,7.439640,24.90372,-0.000175,24.017678,-0.0078,1.291
7228.00,7.434153,24.90405,-0.000174,24.017705,-0.0078,1.292
7230.00,7.434328,24.90413,-0.000174,24.018229,-0.0077,1.292
7232.00,7.438880,24.90468,-0.000176,24.017781,-0.0077,1.292
7234.00,7.444428,24.90465,-0.000175,24.017621,-0.0078,1.292
7236.00,7.449918,24.90477,-0.000175,24.018118,-0.0078,1.292
7238.00,7.455114,24.90507,-0.000175,24.017640,-0.0077,1.292
7240.00,7.459598,24.90507,-0.000176,24.018439,-0.0078,1.291
7242.00,7.463344,24.90467,-0.000174,24.017930,-0.0077,1.290
7244.00,7.468092,24.90443,-0.000171,24.018151,-0.0077,1.290
7246.00,7.472924,24.90424,-0.000171,24.017957,-0.0078,1.290
7248.00,7.478488,24.90429,-0.000172,24.017745,-0.0077,1.289
7250.00,7.483481,24.90402,-0.000169,24.017895,-0.0077,1.290
7252.00,7.487628,24.90492,-0.000171,24.018251,-0.0077,1.290
7254.00,7.491351,24.90428,-0.000172,24.018570,-0.0077,1.291
7256.00,7.495468,24.90512,-0.000173,24.018028,-0.0077,1.291
7258.00,7.498983,24.90507,-0.000172,24.017721,-0.0077,1.291
7260.00,7.501154,24.90524,-0.000173,24.018127,-0.0078,1.290
7262.00,7.504150,24.90485,-0.000172,24.018318,-0.0077,1.291
7264.00,7.506975,24.90463,-0.000174,24.018338,-0.0077,1.290
7266.00,7.509165,24.90542,-0.000172,24.018243,-0.0077,1.289
7268.00,7.510522,24.90523,-0.000173,24.017942,-0.0077,1.290
7270.00,7.512179,24.90517,-0.000173,24.018140,-0.0077,1.291
7272.00,7.514401,24.90475,-0.000172,24.018281,-0.0077,1.290
7274.00,7.515041,24.90408,-0.000172,24.018486,-0.0077,1.291
7276.00,7.515657,24.90435,-0.000173,24.017529,-0.0077,1.291
7278.00,7.516298,24.90485,-0.000172,24.018247,-0.0077,1.290
7280.00,7.518097,24.90422,-0.000172,24.018078,-0.0077,1.289
7282.00,7.518638,24.90356,-0.000171,24.018419,-0.0077,1.290
7284.00,7.518216,24.90325,-0.000172,24.019063,-0.0077,1.290
7286.00,7.518513,24.90457,-0.000172,24.017723,-0.0077,1.290
7288.00,7.519373,24.90457,-0.000172,24.017977,-0.0077,1.291
7290.00,7.519423,24.90392,-0.000172,24.018370,-0.0077,1.291
7292.00,7.520318,24.90506,-0.000172,24.018111,-0.0077,1.290
7294.00,7.521310,24.90474,-0.000172,24.018013,-0.0077,1.290
7296.00,7.521483,24.90398,-0.000172,24.017660,-0.0077,1.290
7298.00,7.521173,24.90433,-0.000172,24.018348,-0.0077,1.290
7300.00,7.520787,24.90477,-0.000170,24.018104,-0.0077,1.291
7302.00,7.521124,24.90459,-0.000173,24.018334,-0.0077,1.291
7304.00,7.520949,24.90363,-0.000173,24.018831,-0.0077,1.291
7306.00,7.520899,24.90360,-0.000172,24.017830,-0.0077,1.290
7308.00,7.521323,24.90427,-0.000172,24.018613,-0.0078,1.290
7310.00,7.521242,24.90461,-0.000172,24.018822,-0.0077,1.291
7312.00,7.521212,24.90446,-0.000172,24.018392,-0.0077,1.290
7314.00,7.522160,24.90426,-0.000173,24.018278,-0.0077,1.290
7316.00,7.522799,24.90496,-0.000172,24.018116,-0.0077,1.291
7318.00,7.522110,24.90466,-0.000173,24.017736,-0.0077,1.291
7320.00,7.522197,24.90455,-0.000173,24.018269,-0.0077,1.291
7322.00,7.521914,24.90492,-0.000173,24.018116,-0.0077,1.290
7324.00,7.523046,24.90472,-0.000172,24.018229,-0.0077,1.291
7326.00,7.523150,24.90543,-0.000173,24.017672,-0.0077,1.291
7328.00,7.522016,24.90580,-0.000172,24.018555,-0.0077,1.290
7330.00,7.521829,24.90546,-0.000172,24.018470,-0.0077,1.291
7332.00,7.522350,24.90476,-0.000173,24.018421,-0.0077,1.291
7334.00,7.522669,24.90462,-0.000171,24.018321,-0.0077,1.291
7336.00,7.521547,24.90473,-0.000172,24.018646,-0.0077,1.290
7338.00,7.520933,24.90474,-0.000172,24.018091,-0.0077,1.290
7340.00,7.521861,24.90417,-0.000172,24.018403,-0.0077,1.291
7342.00,7.522265,24.90534,-0.000172,24.018840,-0.0077,1.291
7344.00,7.521432,24.90492,-0.000172,24.018901,-0.0077,1.291
7346.00,7.520451,24.90497,-0.000170,24.018870,-0.0077,1.290
7348.00,7.520347,24.90567,-0.000171,24.018928,-0.0077,1.291
7350.00,7.520510,24.90550,-0.000171,24.017614,-0.0077,1.292
7352.00,7.520998,24.90522,-0.000170,24.018392,-0.0077,1.291
7354.00,7.521145,24.90448,-0.000170,24.017960,-0.0077,1.291
7356.00,7.520794,24.90444,-0.000172,24.018544,-0.0077,1.291
7358.00,7.521428,24.90514,-0.000171,24.017881,-0.0078,1.290
7360.00,7.522125,24.90486,-0.000172,24.018479,-0.0077,1.291
7362.00,7.523246,24.90471,-0.000171,24.017944,-0.0077,1.291
7364.00,7.523612,24.90569,-0.000171,24.018269,-0.0077,1.290
7366.00,7.522740,24.90427,-0.000171,24.017971,-0.0077,1.290
7368.00,7.521943,24.90500,-0.000172,24.017694,-0.0077,1.291
7370.00,7.521254,24.90553,-0.000172,24.017181,-0.0077,1.291
7372.00,7.521474,24.90436,-0.000172,24.018207,-0.0077,1.290
7374.00,7.521714,24.90411,-0.000171,24.019190,-0.0077,1.291
7376.00,7.521135,24.90456,-0.000171,24.018274,-0.0077,1.291
7378.00,7.520927,24.90401,-0.000171,24.018162,-0.0077,1.291
7380.00,7.520687,24.90424,-0.000173,24.017926,-0.0077,1.291
7382.00,7.520875,24.90450,-0.000172,24.018303,-0.0077,1.290
7384.00,7.521285,24.90402,-0.000172,24.018867,-0.0077,1.291
7386.00,7.520645,24.90467,-0.000172,24.018283,-0.0077,1.291
7388.00,7.519767,24.90515,-0.000172,24.018555,-0.0077,1.291
7390.00,7.519437,24.90532,-0.000173,24.018787,-0.0077,1.291
7392.00,7.519051,24.90500,-0.000171,24.017649,-0.0077,1.291
7394.00,7.519580,24.90511,-0.000171,24.017652,-0.0077,1.290
7396.00,7.520938,24.90458,-0.000171,24.018338,-0.0077,1.290
7398.00,7.521497,24.90448,-0.000171,24.018029,-0.0077,1.291
7400.00,7.521970,24.90437,-0.000172,24.017973,-0.0077,1.291
7402.00,7.522063,24.90477,-0.000173,24.017761,-0.0077,1.291
7404.00,7.521398,24.90513,-0.000173,24.017520,-0.0077,1.291
7406.00,7.521718,24.90513,-0.000172,24.017674,-0.0077,1.291
7408.00,7.522252,24.90558,-0.000172,24.017785,-0.0077,1.290
7410.00,7.521981,24.90609,-0.000171,24.018767,-0.0077,1.291
7412.00,7.521437,24.90577,-0.000172,24.018488,-0.0077,1.290
7414.00,7.521167,24.90523,-0.000172,24.018223,-0.0077,1.290
7416.00,7.521054,24.90545,-0.000171,24.018051,-0.0077,1.290
7418.00,7.521424,24.90521,-0.000172,24.017989,-0.0077,1.291
7420.00,7.521763,24.90509,-0.000172,24.017446,-0.0077,1.291
7422.00,7.522043,24.90447,-0.000171,24.018227,-0.0077,1.290
7424.00,7.521564,24.90469,-0.000172,24.018548,-0.0077,1.291
7426.00,7.520735,24.90565,-0.000172,24.017736,-0.0077,1.290
7428.00,7.520286,24.90547,-0.000171,24.018272,-0.0077,1.291
7430.00,7.519223,24.90553,-0.000172,24.017941,-0.0077,1.291
7432.00,7.519250,24.90493,-0.000173,24.017991,-0.0077,1.290
7434.00,7.519683,24.90495,-0.000171,24.018512,-0.0077,1.290
7436.00,7.519110,24.90575,-0.000172,24.018463,-0.0077,1.291
7438.00,7.518161,24.90613,-0.000172,24.017959,-0.0077,1.291
7440.00,7.518816,24.90616,-0.000172,24.017953,-0.0078,1.291
7442.00,7.518898,24.90579,-0.000172,24.017928,-0.0077,1.290
7444.00,7.519120,24.90599,-0.000172,24.018060,-0.0077,1.291
7446.00,7.518765,24.90562,-0.000172,24.018191,-0.0077,1.291
7448.00,7.519670,24.90467,-0.000172,24.017623,-0.0077,1.291
7450.00,7.518858,24.90514,-0.000172,24.018118,-0.0077,1.291
7452.00,7.518773,24.90629,-0.000172,24.018225,-0.0077,1.291
7454.00,7.519107,24.90629,-0.000171,24.017950,-0.0077,1.291
7456.00,7.518665,24.90615,-0.000172,24.018265,-0.0077,1.291
7458.00,7.518265,24.90609,-0.000172,24.018312,-0.0077,1.291
7460.00,7.519073,24.90637,-0.000172,24.018194,-0.0077,1.291
7462.00,7.519552,24.90558,-0.000172,24.017997,-0.0077,1.291
7464.00,7.519183,24.90476,-0.000172,24.018399,-0.0077,1.291
7466.00,7.518978,24.90558,-0.000173,24.018744,-0.0077,1.291
7468.00,7.518583,24.90570,-0.000173,24.018562,-0.0077,1.291
7470.00,7.518869,24.90594,-0.000173,24.017979,-0.0077,1.291
7472.00,7.519795,24.90466,-0.000172,24.017592,-0.0077,1.291
7474.00,7.519941,24.90538,-0.000172,24.018164,-0.0077,1.291
7476.00,7.519823,24.90549,-0.000172,24.018194,-0.0077,1.291
7478.00,7.519726,24.90454,-0.000173,24.018136,-0.0077,1.291
7480.00,7.520466,24.90525,-0.000172,24.018397,-0.0077,1.291
7482.00,7.520028,24.90560,-0.000171,24.017415,-0.0077,1.291
7484.00,7.520398,24.90596,-0.000172,24.017930,-0.0077,1.291
7486.00,7.520483,24.90582,-0.000172,24.017444,-0.0077,1.291
7488.00,7.520704,24.90541,-0.000173,24.018318,-0.0077,1.291
7490.00,7.521354,24.90519,-0.000172,24.018276,-0.0077,1.291
7492.00,7.521229,24.90562,-0.000173,24.018392,-0.0077,1.291
7494.00,7.520535,24.90611,-0.000171,24.018425,-0.0077,1.291
7496.00,7.520227,24.90520,-0.000171,24.018009,-0.0077,1.291
7498.00,7.519934,24.90595,-0.000172,24.017739,-0.0077,1.291
7500.00,7.519767,24.90556,-0.000172,24.017837,-0.0077,1.290
7502.00,7.520260,24.90503,-0.000171,24.018122,-0.0077,1.291
7504.00,7.520583,24.90459,-0.000171,24.018345,-0.0077,1.290
7506.00,7.520723,24.90551,-0.000172,24.018590,-0.0077,1.291
7508.00,7.520087,24.90538,-0.000173,24.017226,-0.0077,1.291
7510.00,7.520223,24.90453,-0.000172,24.018220,-0.0077,1.291
7512.00,7.519919,24.90455,-0.000172,24.017902,-0.0078,1.290
7514.00,7.519702,24.90374,-0.000172,24.018066,-0.0078,1.290
7516.00,7.519152,24.90530,-0.000173,24.017631,-0.0077,1.291
7518.00,7.518483,24.90567,-0.000173,24.018105,-0.0077,1.291
7520.00,7.518227,24.90576,-0.000173,24.018483,-0.0077,1.291
7522.00,7.518552,24.90546,-0.000172,24.017312,-0.0077,1.291
7524.00,7.518220,24.90511,-0.000173,24.018363,-0.0077,1.292
7526.00,7.517285,24.90530,-0.000172,24.017803,-0.0077,1.291
7528.00,7.517094,24.90553,-0.000172,24.017712,-0.0077,1.291
7530.00,7.518573,24.90508,-0.000172,24.018310,-0.0077,1.291
7532.00,7.519757,24.90524,-0.000171,24.018410,-0.0077,1.291
7534.00,7.520158,24.90491,-0.000172,24.018470,-0.0077,1.291
7536.00,7.520757,24.90539,-0.000171,24.017727,-0.0077,1.291
7538.00,7.519960,24.90566,-0.000171,24.018372,-0.0077,1.290
7540.00,7.519094,24.90567,-0.000172,24.018089,-0.0077,1.291
7542.00,7.519270,24.90553,-0.000171,24.017159,-0.0077,1.291
7544.00,7.518805,24.90622,-0.000171,24.017815,-0.0077,1.291
7546.00,7.518033,24.90550,-0.000172,24.018437,-0.0077,1.290
7548.00,7.518117,24.90565,-0.000172,24.017857,-0.0077,1.290
7550.00,7.518345,24.90538,-0.000172,24.017502,-0.0077,1.291
7552.00,7.518698,24.90528,-0.000173,24.017913,-0.0077,1.291
7554.00,7.518630,24.90546,-0.000173,24.018243,-0.0077,1.291
7556.00,7.519316,24.90490,-0.000172,24.017527,-0.0077,1.291
7558.00,7.519352,24.90528,-0.000172,24.017462,-0.0077,1.291
7560.00,7.518541,24.90520,-0.000171,24.018082,-0.0077,1.291
7562.00,7.518880,24.90590,-0.000173,24.017745,-0.0077,1.291
7564.00,7.518943,24.90564,-0.000173,24.018082,-0.0077,1.291
7566.00,7.519501,24.90585,-0.000171,24.017716,-0.0077,1.290
7568.00,7.519866,24.90578,-0.000172,24.018046,-0.0077,1.290
7570.00,7.519320,24.90474,-0.000172,24.018289,-0.0077,1.291
7572.00,7.519118,24.90529,-0.000172,24.018735,-0.0077,1.291
7574.00,7.518712,24.90547,-0.000171,24.017660,-0.0077,1.291
7576.00,7.518840,24.90592,-0.000172,24.018013,-0.0077,1.291
7578.00,7.518116,24.90592,-0.000172,24.018343,-0.0078,1.290
7580.00,7.518236,24.90523,-0.000171,24.017906,-0.0077,1.290
7582.00,7.518063,24.90433,-0.000172,24.018018,-0.0077,1.290
7584.00,7.517522,24.90431,-0.000172,24.017886,-0.0078,1.291
7586.00,7.518001,24.90485,-0.000173,24.017888,-0.0077,1.291
7588.00,7.518298,24.90565,-0.000172,24.018095,-0.0077,1.291
7590.00,7.519088,24.90552,-0.000172,24.017460,-0.0077,1.291
7592.00,7.519316,24.90523,-0.000172,24.017872,-0.0077,1.291
7594.00,7.518218,24.90478,-0.000172,24.018138,-0.0077,1.290
7596.00,7.518094,24.90478,-0.000173,24.018359,-0.0077,1.291
7598.00,7.518030,24.90486,-0.000174,24.018258,-0.0077,1.291
7600.00,7.517672,24.90482,-0.000174,24.018165,-0.0077,1.291
7602.00,7.517929,24.90544,-0.000172,24.017893,-0.0077,1.291
7604.00,7.517159,24.90553,-0.000172,24.017948,-0.0077,1.291
7606.00,7.516965,24.90535,-0.000172,24.018111,-0.0077,1.291
7608.00,7.517562,24.90552,-0.000172,24.018102,-0.0078,1.291
7610.00,7.517650,24.90647,-0.000173,24.018078,-0.0077,1.291
7612.00,7.517691,24.90632,-0.000171,24.018037,-0.0077,1.290
7614.00,7.518289,24.90508,-0.000172,24.017962,-0.0077,1.291
7616.00,7.519517,24.90504,-0.000172,24.017989,-0.0077,1.291
7618.00,7.519992,24.90574,-0.000172,24.017966,-0.0077,1.291
7620.00,7.519994,24.90518,-0.000173,24.017636,-0.0077,1.291
7622.00,7.520495,24.90508,-0.000172,24.017545,-0.0077,1.291
7624.00,7.519844,24.90486,-0.000172,24.017647,-0.0077,1.291
7626.00,7.519242,24.90537,-0.000172,24.018555,-0.0077,1.291
7628.00,7.519322,24.90496,-0.000172,24.018473,-0.0077,1.291
7630.00,7.519852,24.90508,-0.000172,24.017685,-0.0078,1.291
7632.00,7.519545,24.90527,-0.000173,24.017699,-0.0077,1.291
7634.00,7.519994,24.90510,-0.000173,24.018040,-0.0078,1.291
7636.00,7.519693,24.90543,-0.000172,24.017915,-0.0078,1.291
7638.00,7.520284,24.90524,-0.000172,24.018000,-0.0077,1.291
7640.00,7.520172,24.90560,-0.000174,24.018071,-0.0077,1.291
7642.00,7.519867,24.90571,-0.000173,24.017870,-0.0077,1.290
7644.00,7.519847,24.90622,-0.000171,24.017573,-0.0077,1.291
7646.00,7.519298,24.90595,-0.000172,24.017689,-0.0077,1.291
7648.00,7.519212,24.90536,-0.000172,24.018803,-0.0078,1.291
7650.00,7.518922,24.90510,-0.000172,24.017986,-0.0077,1.291
7652.00,7.518430,24.90563,-0.000173,24.018196,-0.0078,1.291
7654.00,7.518856,24.90668,-0.000172,24.017950,-0.0078,1.291
7656.00,7.517946,24.90637,-0.000172,24.017732,-0.0077,1.291
7658.00,7.518984,24.90553,-0.000171,24.017834,-0.0077,1.291
7660.00,7.519671,24.90581,-0.000172,24.017696,-0.0077,1.291
7662.00,7.519185,24.90485,-0.000172,24.017931,-0.0077,1.291
7664.00,7.520547,24.90583,-0.000172,24.017719,-0.0078,1.291
7666.00,7.521190,24.90582,-0.000172,24.018820,-0.0077,1.292
7668.00,7.520419,24.90577,-0.000174,24.017690,-0.0077,1.292
7670.00,7.520198,24.90573,-0.000173,24.017971,-0.0077,1.291
7672.00,7.520085,24.90544,-0.000172,24.017926,-0.0077,1.291
7674.00,7.519568,24.90559,-0.000172,24.017275,-0.0077,1.291
7676.00,7.519556,24.90609,-0.000172,24.018060,-0.0078,1.291
7678.00,7.518666,24.90479,-0.000172,24.017964,-0.0078,1.291
7680.00,7.518492,24.90570,-0.000172,24.017725,-0.0078,1.291
7682.00,7.518448,24.90452,-0.000172,24.017830,-0.0077,1.291
7684.00,7.518454,24.90441,-0.000172,24.017906,-0.0077,1.291
7686.00,7.518537,24.90503,-0.000173,24.018067,-0.0078,1.291
7688.00,7.518536,24.90477,-0.000172,24.018173,-0.0077,1.291
7690.00,7.518896,24.90516,-0.000171,24.018096,-0.0077,1.291
7692.00,7.518817,24.90507,-0.000172,24.018983,-0.0077,1.291
7694.00,7.519330,24.90535,-0.000173,24.018082,-0.0077,1.291
7696.00,7.518712,24.90546,-0.000173,24.017379,-0.0077,1.291
7698.00,7.518686,24.90500,-0.000173,24.018706,-0.0077,1.291
7700.00,7.517561,24.90483,-0.000171,24.017406,-0.0077,1.291
7702.00,7.516226,24.90459,-0.000173,24.017678,-0.0077,1.291
7704.00,7.516604,24.90527,-0.000173,24.018428,-0.0077,1.291
7706.00,7.516090,24.90524,-0.000171,24.017475,-0.0077,1.290
7708.00,7.516748,24.90608,-0.000172,24.017868,-0.0077,1.291
7710.00,7.516525,24.90609,-0.000171,24.018251,-0.0077,1.291
7712.00,7.516525,24.90537,-0.000173,24.018091,-0.0077,1.291
7714.00,7.516401,24.90507,-0.000173,24.017868,-0.0077,1.291
7716.00,7.516987,24.90494,-0.000173,24.017843,-0.0077,1.292
7718.00,7.516416,24.90517,-0.000173,24.018122,-0.0078,1.292
7720.00,7.516462,24.90457,-0.000173,24.017701,-0.0078,1.291
7722.00,7.516936,24.90491,-0.000171,24.017763,-0.0078,1.291
7724.00,7.517106,24.90448,-0.000172,24.017917,-0.0078,1.291
7726.00,7.516894,24.90513,-0.000173,24.017304,-0.0078,1.291
7728.00,7.517509,24.90567,-0.000173,24.018111,-0.0077,1.291
7730.00,7.517692,24.90515,-0.000173,24.018031,-0.0077,1.291
7732.00,7.517253,24.90554,-0.000173,24.018852,-0.0077,1.291
7734.00,7.517770,24.90582,-0.000173,24.018176,-0.0077,1.291
7736.00,7.517346,24.90489,-0.000173,24.017529,-0.0077,1.291
7738.00,7.517277,24.90498,-0.000174,24.017511,-0.0077,1.291
7740.00,7.518021,24.90520,-0.000173,24.017672,-0.0077,1.291
7742.00,7.517630,24.90514,-0.000173,24.018325,-0.0077,1.291
7744.00,7.517452,24.90511,-0.000173,24.018423,-0.0077,1.291
7746.00,7.517234,24.90559,-0.000173,24.017640,-0.0077,1.291
7748.00,7.517336,24.90658,-0.000173,24.018406,-0.0077,1.291
7750.00,7.517642,24.90640,-0.000173,24.018102,-0.0077,1.291
7752.00,7.518457,24.90600,-0.000172,24.017776,-0.0077,1.291
7754.00,7.518265,24.90614,-0.000172,24.018280,-0.0077,1.291
7756.00,7.518103,24.90655,-0.000172,24.018057,-0.0077,1.291
7758.00,7.517354,24.90602,-0.000172,24.017413,-0.0078,1.291
7760.00,7.517697,24.90673,-0.000171,24.017765,-0.0077,1.290
7762.00,7.517903,24.90702,-0.000171,24.017928,-0.0077,1.291
7764.00,7.517358,24.90641,-0.000172,24.017815,-0.0077,1.291
7766.00,7.516802,24.90629,-0.000172,24.018247,-0.0077,1.291
7768.00,7.516131,24.90612,-0.000171,24.018283,-0.0077,1.291
7770.00,7.516654,24.90585,-0.000171,24.018280,-0.0077,1.291
7772.00,7.517943,24.90610,-0.000172,24.017959,-0.0077,1.291
7774.00,7.518520,24.90612,-0.000172,24.018075,-0.0077,1.291
7776.00,7.518206,24.90530,-0.000172,24.018318,-0.0077,1.291
7778.00,7.517408,24.90513,-0.000171,24.018211,-0.0077,1.291
7780.00,7.516537,24.90505,-0.000171,24.018599,-0.0077,1.291
7782.00,7.516957,24.90534,-0.000172,24.018140,-0.0077,1.290
7784.00,7.517310,24.90494,-0.000172,24.017883,-0.0077,1.291
7786.00,7.518110,24.90565,-0.000171,24.017743,-0.0077,1.291
7788.00,7.518600,24.90504,-0.000172,24.018671,-0.0077,1.291
7790.00,7.518554,24.90470,-0.000172,24.018011,-0.0077,1.291
7792.00,7.517943,24.90522,-0.000172,24.017319,-0.0077,1.291
7794.00,7.517370,24.90568,-0.000172,24.018185,-0.0077,1.291
7796.00,7.517730,24.90526,-0.000172,24.017770,-0.0077,1.291
7798.00,7.518571,24.90552,-0.000172,24.017732,-0.0077,1.291
7800.00,7.518276,24.90573,-0.000172,24.018020,-0.0077,1.291
7802.00,7.518179,24.90574,-0.000173,24.017721,-0.0077,1.291
@13,12.0000,24.0
7804.00,7.517571,24.90542,-0.000173,24.017796,-0.0077,1.291
7806.00,7.514170,24.90538,-0.000173,24.018136,-0.0077,1.291
7808.00,7.506131,24.90571,-0.000172,24.017698,-0.0077,1.290
7810.00,7.496713,24.90516,-0.000172,24.018361,-0.0077,1.290
7812.00,7.487692,24.90572,-0.000171,24.018167,-0.0077,1.290
7814.00,7.479584,24.90532,-0.000171,24.018182,-0.0077,1.289
7816.00,7.472395,24.90523,-0.000172,24.017683,-0.0078,1.291
7818.00,7.465596,24.90527,-0.000172,24.017643,-0.0077,1.292
7820.00,7.459124,24.90472,-0.000173,24.017801,-0.0078,1.291
7822.00,7.453265,24.90520,-0.000174,24.018196,-0.0078,1.292
7824.00,7.447484,24.90385,-0.000174,24.018053,-0.0077,1.292
7826.00,7.441758,24.90439,-0.000175,24.018256,-0.0077,1.292
7828.00,7.436733,24.90429,-0.000175,24.018173,-0.0077,1.291
7830.00,7.437573,24.90392,-0.000175,24.017123,-0.0077,1.293
7832.00,7.442790,24.90328,-0.000174,24.017719,-0.0077,1.293
7834.00,7.448667,24.90367,-0.000175,24.017779,-0.0077,1.293
7836.00,7.453949,24.90449,-0.000175,24.017596,-0.0077,1.293
7838.00,7.458683,24.90452,-0.000174,24.018200,-0.0077,1.292
7840.00,7.462377,24.90368,-0.000172,24.018421,-0.0077,1.291
7842.00,7.466180,24.90378,-0.000172,24.018620,-0.0077,1.291
7844.00,7.470267,24.90393,-0.000172,24.018350,-0.0077,1.291
7846.00,7.474701,24.90361,-0.000171,24.018216,-0.0077,1.291
7848.00,7.479832,24.90371,-0.000173,24.017598,-0.0077,1.291
7850.00,7.484353,24.90388,-0.000172,24.018020,-0.0077,1.290
7852.00,7.487630,24.90366,-0.000173,24.017399,-0.0077,1.291
7854.00,7.490447,24.90375,-0.000172,24.018519,-0.0077,1.291
7856.00,7.494321,24.90411,-0.000173,24.017839,-0.0077,1.290
7858.00,7.497627,24.90454,-0.000172,24.018022,-0.0077,1.290
7860.00,7.499991,24.90463,-0.000171,24.018533,-0.0077,1.292
7862.00,7.501872,24.90467,-0.000173,24.018359,-0.0077,1.291
7864.00,7.503701,24.90500,-0.000173,24.018490,-0.0078,1.291
7866.00,7.506601,24.90463,-0.000173,24.018367,-0.0077,1.291
7868.00,7.508267,24.90511,-0.000172,24.018214,-0.0077,1.291
7870.00,7.509616,24.90500,-0.000172,24.018261,-0.0077,1.291
7872.00,7.510597,24.90541,-0.000172,24.017491,-0.0077,1.291
7874.00,7.511683,24.90476,-0.000174,24.018133,-0.0077,1.291
7876.00,7.513023,24.90502,-0.000173,24.017721,-0.0077,1.291
7878.00,7.514394,24.90512,-0.000172,24.018252,-0.0077,1.290
7880.00,7.515205,24.90539,-0.000172,24.017823,-0.0077,1.291
7882.00,7.515910,24.90575,-0.000172,24.018105,-0.0077,1.291
7884.00,7.515921,24.90595,-0.000172,24.018082,-0.0077,1.292
7886.00,7.515933,24.90484,-0.000172,24.018256,-0.0077,1.291
7888.00,7.516339,24.90468,-0.000172,24.018135,-0.0077,1.291
7890.00,7.516398,24.90497,-0.000172,24.017558,-0.0077,1.291
7892.00,7.516657,24.90488,-0.000172,24.017870,-0.0077,1.291
7894.00,7.516237,24.90471,-0.000172,24.018432,-0.0077,1.291
7896.00,7.515632,24.90527,-0.000172,24.018037,-0.0077,1.291
7898.00,7.515473,24.90511,-0.000173,24.017377,-0.0077,1.291
7900.00,7.515709,24.90529,-0.000172,24.017999,-0.0077,1.291
7902.00,7.516413,24.90441,-0.000173,24.017977,-0.0077,1.292
7904.00,7.517479,24.90440,-0.000172,24.017785,-0.0077,1.291
7906.00,7.518121,24.90451,-0.000171,24.017576,-0.0077,1.291
7908.00,7.517890,24.90458,-0.000172,24.018336,-0.0077,1.291
7910.00,7.517291,24.90450,-0.000173,24.018173,-0.0077,1.291
7912.00,7.517008,24.90444,-0.000173,24.018142,-0.0077,1.291
7914.00,7.517180,24.90412,-0.000171,24.018104,-0.0077,1.291
7916.00,7.517537,24.90475,-0.000171,24.018562,-0.0077,1.291
7918.00,7.517934,24.90500,-0.000172,24.018303,-0.0078,1.291
7920.00,7.518427,24.90454,-0.000173,24.017594,-0.0077,1.291
7922.00,7.518530,24.90460,-0.000173,24.017979,-0.0077,1.291
7924.00,7.518183,24.90485,-0.000173,24.018468,-0.0077,1.291
7926.00,7.517806,24.90558,-0.000173,24.017989,-0.0077,1.291
7928.00,7.517653,24.90470,-0.000173,24.017830,-0.0077,1.292
7930.00,7.517622,24.90449,-0.000173,24.017279,-0.0077,1.291
7932.00,7.517312,24.90475,-0.000171,24.017988,-0.0078,1.291
7934.00,7.517310,24.90483,-0.000173,24.018564,-0.0077,1.292
7936.00,7.517447,24.90560,-0.000174,24.018057,-0.0077,1.292
7938.00,7.517050,24.90553,-0.000174,24.018100,-0.0078,1.291
7940.00,7.516521,24.90484,-0.000173,24.017261,-0.0078,1.291
7942.00,7.516396,24.90585,-0.000172,24.017471,-0.0077,1.291
7944.00,7.516546,24.90525,-0.000172,24.017777,-0.0077,1.291
7946.00,7.516355,24.90538,-0.000172,24.018138,-0.0077,1.290
7948.00,7.516361,24.90563,-0.000172,24.017832,-0.0077,1.291
7950.00,7.516916,24.90455,-0.000172,24.018167,-0.0077,1.291
7952.00,7.517416,24.90454,-0.000172,24.017515,-0.0077,1.290
7954.00,7.516258,24.90496,-0.000173,24.017843,-0.0077,1.291
7956.00,7.515666,24.90412,-0.000174,24.018173,-0.0077,1.291
7958.00,7.515113,24.90503,-0.000173,24.018160,-0.0077,1.291
7960.00,7.515096,24.90539,-0.000172,24.018232,-0.0078,1.291
7962.00,7.515759,24.90425,-0.000172,24.017672,-0.0077,1.291
7964.00,7.515847,24.90439,-0.000173,24.017732,-0.0077,1.291
7966.00,7.517057,24.90417,-0.000173,24.017540,-0.0077,1.292
7968.00,7.517197,24.90427,-0.000172,24.017910,-0.0077,1.292
7970.00,7.516846,24.90454,-0.000173,24.017551,-0.0078,1.292
7972.00,7.516519,24.90560,-0.000172,24.018749,-0.0077,1.291
7974.00,7.516648,24.90651,-0.000171,24.017904,-0.0077,1.291
7976.00,7.516153,24.90523,-0.000172,24.018035,-0.0077,1.292
7978.00,7.515078,24.90499,-0.000172,24.018408,-0.0077,1.291
7980.00,7.515334,24.90597,-0.000173,24.018278,-0.0077,1.291
7982.00,7.515812,24.90552,-0.000173,24.018653,-0.0078,1.291
7984.00,7.516106,24.90602,-0.000172,24.018227,-0.0078,1.291
7986.00,7.516277,24.90577,-0.000173,24.017754,-0.0078,1.291
7988.00,7.516670,24.90617,-0.000174,24.017674,-0.0077,1.291
7990.00,7.516225,24.90563,-0.000173,24.017835,-0.0077,1.292
7992.00,7.516677,24.90528,-0.000173,24.018414,-0.0077,1.291
7994.00,7.516442,24.90566,-0.000172,24.018193,-0.0077,1.291
7996.00,7.515864,24.90608,-0.000172,24.018220,-0.0077,1.291
7998.00,7.516225,24.90665,-0.000174,24.017652,-0.0077,1.292
8000.00,7.516425,24.90622,-0.000173,24.017312,-0.0077,1.292
8002.00,7.515789,24.90625,-0.000173,24.017607,-0.0077,1.292
8004.00,7.516239,24.90650,-0.000172,24.017707,-0.0077,1.291
8006.00,7.516713,24.90673,-0.000172,24.018002,-0.0077,1.291
8008.00,7.516980,24.90626,-0.000173,24.017893,-0.0077,1.292
8010.00,7.515769,24.90573,-0.000172,24.018334,-0.0077,1.291
8012.00,7.515581,24.90542,-0.000172,24.017886,-0.0077,1.291
8014.00,7.514284,24.90554,-0.000172,24.017301,-0.0077,1.292
8016.00,7.514441,24.90608,-0.000173,24.018466,-0.0077,1.292
8018.00,7.514834,24.90598,-0.000173,24.018270,-0.0077,1.291
8020.00,7.515522,24.90604,-0.000171,24.019090,-0.0077,1.291
8022.00,7.516438,24.90612,-0.000172,24.017962,-0.0077,1.291
8024.00,7.516293,24.90615,-0.000173,24.017446,-0.0077,1.292
8026.00,7.516138,24.90625,-0.000175,24.018018,-0.0077,1.291
8028.00,7.515976,24.90697,-0.000172,24.018062,-0.0077,1.291
8030.00,7.514735,24.90677,-0.000173,24.018535,-0.0077,1.291
8032.00,7.514261,24.90686,-0.000174,24.018243,-0.0077,1.291
8034.00,7.514460,24.90660,-0.000173,24.017719,-0.0077,1.291
8036.00,7.514252,24.90698,-0.000172,24.018013,-0.0078,1.291
8038.00,7.514274,24.90669,-0.000173,24.017883,-0.0078,1.292
8040.00,7.514321,24.90633,-0.000174,24.017794,-0.0077,1.291
8042.00,7.514458,24.90612,-0.000174,24.017730,-0.0078,1.291
8044.00,7.514534,24.90623,-0.000173,24.018140,-0.0077,1.291
8046.00,7.514740,24.90654,-0.000174,24.017953,-0.0077,1.291
8048.00,7.515389,24.90570,-0.000172,24.018354,-0.0077,1.291
8050.00,7.515210,24.90598,-0.000172,24.018350,-0.0077,1.291
8052.00,7.514460,24.90548,-0.000172,24.018551,-0.0077,1.291
8054.00,7.514413,24.90604,-0.000173,24.018191,-0.0077,1.291
8056.00,7.514403,24.90572,-0.000173,24.018075,-0.0077,1.291
8058.00,7.514478,24.90551,-0.000173,24.018771,-0.0077,1.292
8060.00,7.515796,24.90625,-0.000173,24.018444,-0.0077,1.292
8062.00,7.515570,24.90582,-0.000174,24.018069,-0.0077,1.291
8064.00,7.515314,24.90571,-0.000173,24.017716,-0.0077,1.291
8066.00,7.514719,24.90591,-0.000172,24.017832,-0.0077,1.291
8068.00,7.514800,24.90559,-0.000172,24.017765,-0.0077,1.292
8070.00,7.514862,24.90489,-0.000174,24.017689,-0.0077,1.292
8072.00,7.514785,24.90488,-0.000174,24.017536,-0.0078,1.292
8074.00,7.514857,24.90463,-0.000174,24.017803,-0.0078,1.292
8076.00,7.513995,24.90499,-0.000175,24.017219,-0.0077,1.291
8078.00,7.513977,24.90598,-0.000175,24.017890,-0.0077,1.291
8080.00,7.514001,24.90558,-0.000174,24.017910,-0.0077,1.292
8082.00,7.514180,24.90516,-0.000173,24.017738,-0.0077,1.291
8084.00,7.514145,24.90539,-0.000172,24.018006,-0.0077,1.291
8086.00,7.514440,24.90561,-0.000172,24.018644,-0.0077,1.291
8088.00,7.513966,24.90544,-0.000172,24.018356,-0.0078,1.291
8090.00,7.514134,24.90536,-0.000174,24.017768,-0.0077,1.291
8092.00,7.514854,24.90545,-0.000172,24.017723,-0.0077,1.291
8094.00,7.515650,24.90515,-0.000172,24.017984,-0.0077,1.292
8096.00,7.514719,24.90552,-0.000172,24.017429,-0.0077,1.291
8098.00,7.514157,24.90605,-0.000173,24.017910,-0.0078,1.291
8100.00,7.514084,24.90577,-0.000172,24.017980,-0.0077,1.291
8102.00,7.514527,24.90485,-0.000172,24.018053,-0.0077,1.291
8104.00,7.514394,24.90506,-0.000172,24.018222,-0.0077,1.291
8106.00,7.513770,24.90544,-0.000174,24.018256,-0.0077,1.291
8108.00,7.513819,24.90546,-0.000174,24.018082,-0.0077,1.291
8110.00,7.513865,24.90501,-0.000174,24.017678,-0.0077,1.292
8112.00,7.513338,24.90578,-0.000174,24.018383,-0.0077,1.291
8114.00,7.512769,24.90541,-0.000174,24.018263,-0.0077,1.291
8116.00,7.513284,24.90506,-0.000173,24.018544,-0.0077,1.291
8118.00,7.514317,24.90513,-0.000172,24.017331,-0.0077,1.291
8120.00,7.513934,24.90516,-0.000173,24.018307,-0.0077,1.291
8122.00,7.513213,24.90567,-0.000173,24.018571,-0.0077,1.291
8124.00,7.513270,24.90488,-0.000173,24.017803,-0.0077,1.291
8126.00,7.513927,24.90517,-0.000173,24.018026,-0.0077,1.291
8128.00,7.514177,24.90582,-0.000173,24.018695,-0.0077,1.292
8130.00,7.514438,24.90553,-0.000173,24.018185,-0.0077,1.292
8132.00,7.514714,24.90584,-0.000173,24.018209,-0.0077,1.292
8134.00,7.515331,24.90578,-0.000172,24.018241,-0.0077,1.291
8136.00,7.515077,24.90581,-0.000172,24.018367,-0.0077,1.292
8138.00,7.514666,24.90562,-0.000174,24.018287,-0.0077,1.291
8140.00,7.515318,24.90643,-0.000174,24.017738,-0.0078,1.292
8142.00,7.515613,24.90606,-0.000173,24.017993,-0.0078,1.291
8144.00,7.515297,24.90589,-0.000173,24.018267,-0.0077,1.292
8146.00,7.514478,24.90619,-0.000173,24.017730,-0.0077,1.291
8148.00,7.514814,24.90610,-0.000173,24.018060,-0.0078,1.291
8150.00,7.514798,24.90649,-0.000171,24.017609,-0.0078,1.292
8152.00,7.514743,24.90768,-0.000173,24.017989,-0.0077,1.291
8154.00,7.514132,24.90701,-0.000173,24.018009,-0.0077,1.292
8156.00,7.513620,24.90787,-0.000174,24.018314,-0.0077,1.291
8158.00,7.513977,24.90764,-0.000174,24.017937,-0.0078,1.291
8160.00,7.514386,24.90655,-0.000173,24.017594,-0.0078,1.291
8162.00,7.514800,24.90744,-0.000174,24.017683,-0.0078,1.291
8164.00,7.514932,24.90758,-0.000173,24.018142,-0.0077,1.292
8166.00,7.514756,24.90765,-0.000172,24.017520,-0.0077,1.291
8168.00,7.514289,24.90689,-0.000173,24.017922,-0.0077,1.292
8170.00,7.514155,24.90644,-0.000173,24.018261,-0.0077,1.291
8172.00,7.513861,24.90704,-0.000172,24.018223,-0.0078,1.292
8174.00,7.513203,24.90601,-0.000173,24.017719,-0.0078,1.291
8176.00,7.513748,24.90574,-0.000174,24.017719,-0.0077,1.291
8178.00,7.514107,24.90647,-0.000173,24.018171,-0.0077,1.291
8180.00,7.514114,24.90545,-0.000173,24.018214,-0.0077,1.291
8182.00,7.513722,24.90504,-0.000174,24.018267,-0.0077,1.292
8184.00,7.513659,24.90544,-0.000173,24.018029,-0.0077,1.291
8186.00,7.513699,24.90556,-0.000174,24.018443,-0.0077,1.291
8188.00,7.514301,24.90515,-0.000174,24.018051,-0.0077,1.292
8190.00,7.514747,24.90642,-0.000175,24.017732,-0.0077,1.292
8192.00,7.514275,24.90565,-0.000175,24.018076,-0.0078,1.291
8194.00,7.514440,24.90559,-0.000174,24.018502,-0.0077,1.292
8196.00,7.514097,24.90614,-0.000173,24.017819,-0.0077,1.292
8198.00,7.513723,24.90646,-0.000173,24.018028,-0.0077,1.291
8200.00,7.514660,24.90637,-0.000173,24.017359,-0.0077,1.291
8202.00,7.515013,24.90611,-0.000173,24.017625,-0.0077,1.291
8204.00,7.514265,24.90521,-0.000174,24.018423,-0.0077,1.292
8206.00,7.513655,24.90515,-0.000173,24.017545,-0.0077,1.292
8208.00,7.513995,24.90509,-0.000173,24.018218,-0.0077,1.291
8210.00,7.513882,24.90519,-0.000174,24.018129,-0.0077,1.291
8212.00,7.513710,24.90573,-0.000173,24.018205,-0.0077,1.291
8214.00,7.513560,24.90629,-0.000173,24.017574,-0.0078,1.291
8216.00,7.513602,24.90668,-0.000174,24.018042,-0.0078,1.291
8218.00,7.513881,24.90712,-0.000173,24.018042,-0.0077,1.291
8220.00,7.512838,24.90720,-0.000173,24.018080,-0.0077,1.291
8222.00,7.513044,24.90684,-0.000173,24.017734,-0.0077,1.291
8224.00,7.513827,24.90672,-0.000173,24.017631,-0.0077,1.291
8226.00,7.513476,24.90639,-0.000174,24.018053,-0.0077,1.291
8228.00,7.513162,24.90620,-0.000173,24.018202,-0.0077,1.291
8230.00,7.513027,24.90647,-0.000173,24.018098,-0.0078,1.291
8232.00,7.512975,24.90711,-0.000174,24.017931,-0.0078,1.292
8234.00,7.514130,24.90679,-0.000173,24.017823,-0.0077,1.291
8236.00,7.513919,24.90578,-0.000174,24.018348,-0.0077,1.292
8238.00,7.513108,24.90576,-0.000175,24.018419,-0.0077,1.291
8240.00,7.513672,24.90638,-0.000174,24.017478,-0.0077,1.291
8242.00,7.513840,24.90579,-0.000173,24.018165,-0.0077,1.292
8244.00,7.513893,24.90559,-0.000174,24.017761,-0.0077,1.292
8246.00,7.513904,24.90637,-0.000173,24.017821,-0.0077,1.291
8248.00,7.513940,24.90666,-0.000174,24.017886,-0.0077,1.291
8250.00,7.514190,24.90674,-0.000173,24.018287,-0.0077,1.291
8252.00,7.514074,24.90678,-0.000173,24.018037,-0.0077,1.292
8254.00,7.513510,24.90733,-0.000173,24.017565,-0.0077,1.291
8256.00,7.514411,24.90711,-0.000174,24.018004,-0.0077,1.292
8258.00,7.515169,24.90687,-0.000173,24.018452,-0.0077,1.292
8260.00,7.514572,24.90681,-0.000174,24.017975,-0.0077,1.292
8262.00,7.514467,24.90710,-0.000174,24.017901,-0.0077,1.291
8264.00,7.513605,24.90679,-0.000174,24.018124,-0.0077,1.291
8266.00,7.513200,24.90612,-0.000173,24.018272,-0.0077,1.292
8268.00,7.513628,24.90640,-0.000174,24.018388,-0.0077,1.292
8270.00,7.514061,24.90686,-0.000173,24.018064,-0.0077,1.291
8272.00,7.514356,24.90728,-0.000173,24.017986,-0.0077,1.291
8274.00,7.513912,24.90688,-0.000172,24.018183,-0.0077,1.291
8276.00,7.513957,24.90583,-0.000173,24.018350,-0.0077,1.291
8278.00,7.514195,24.90663,-0.000175,24.018260,-0.0077,1.292
8280.00,7.513641,24.90700,-0.000175,24.018156,-0.0078,1.291
8282.00,7.513980,24.90764,-0.000174,24.017843,-0.0077,1.292
8284.00,7.514069,24.90774,-0.000174,24.017515,-0.0078,1.291
8286.00,7.514305,24.90724,-0.000174,24.017495,-0.0077,1.291
8288.00,7.514075,24.90626,-0.000174,24.017388,-0.0077,1.292
8290.00,7.513559,24.90651,-0.000175,24.017636,-0.0077,1.291
8292.00,7.512873,24.90763,-0.000175,24.018064,-0.0077,1.291
8294.00,7.513525,24.90731,-0.000174,24.018151,-0.0077,1.291
8296.00,7.513813,24.90725,-0.000174,24.017295,-0.0077,1.292
8298.00,7.513689,24.90757,-0.000173,24.018193,-0.0078,1.291
8300.00,7.514061,24.90746,-0.000173,24.018125,-0.0077,1.291
8302.00,7.514179,24.90769,-0.000172,24.018033,-0.0077,1.291
8304.00,7.514078,24.90797,-0.000174,24.017951,-0.0078,1.292
8306.00,7.514319,24.90753,-0.000173,24.018218,-0.0077,1.291
8308.00,7.514048,24.90740,-0.000174,24.017926,-0.0077,1.291
8310.00,7.513901,24.90775,-0.000173,24.018392,-0.0077,1.291
8312.00,7.513960,24.90767,-0.000174,24.018145,-0.0077,1.292
8314.00,7.514756,24.90756,-0.000173,24.018444,-0.0077,1.290
8316.00,7.514256,24.90764,-0.000172,24.017542,-0.0077,1.291
8318.00,7.513731,24.90808,-0.000173,24.018078,-0.0077,1.291
8320.00,7.513487,24.90834,-0.000173,24.017993,-0.0077,1.291
8322.00,7.513291,24.90809,-0.000174,24.018464,-0.0078,1.291
8324.00,7.514109,24.90782,-0.000173,24.017979,-0.0078,1.291
8326.00,7.514077,24.90756,-0.000174,24.017979,-0.0077,1.291
8328.00,7.514406,24.90840,-0.000174,24.017261,-0.0077,1.291
8330.00,7.514230,24.90874,-0.000174,24.018530,-0.0077,1.291
8332.00,7.514692,24.90793,-0.000173,24.017591,-0.0077,1.291
8334.00,7.515086,24.90739,-0.000173,24.018104,-0.0077,1.292
8336.00,7.514925,24.90719,-0.000173,24.017906,-0.0077,1.291
8338.00,7.515088,24.90684,-0.000171,24.017796,-0.0077,1.291
8340.00,7.514378,24.90638,-0.000173,24.017984,-0.0077,1.290
8342.00,7.513771,24.90669,-0.000174,24.017417,-0.0077,1.291
8344.00,7.513191,24.90660,-0.000173,24.018238,-0.0078,1.291
8346.00,7.512775,24.90654,-0.000173,24.017980,-0.0078,1.291
8348.00,7.513198,24.90718,-0.000173,24.018015,-0.0077,1.291
8350.00,7.512328,24.90700,-0.000174,24.018321,-0.0077,1.292
8352.00,7.512154,24.90746,-0.000173,24.017980,-0.0077,1.292
8354.00,7.511900,24.90773,-0.000174,24.017848,-0.0077,1.292
8356.00,7.511993,24.90829,-0.000175,24.018267,-0.0077,1.292
8358.00,7.512041,24.90789,-0.000174,24.018691,-0.0077,1.292
8360.00,7.511859,24.90791,-0.000173,24.018309,-0.0077,1.291
8362.00,7.512557,24.90778,-0.000174,24.018769,-0.0077,1.291
8364.00,7.513566,24.90710,-0.000174,24.018551,-0.0077,1.291
8366.00,7.513025,24.90657,-0.000172,24.018111,-0.0078,1.290
8368.00,7.512822,24.90693,-0.000172,24.018058,-0.0077,1.291
8370.00,7.512686,24.90746,-0.000172,24.017730,-0.0077,1.292
8372.00,7.512781,24.90772,-0.000173,24.018439,-0.0078,1.291
8374.00,7.512026,24.90721,-0.000173,24.017922,-0.0078,1.291
8376.00,7.511705,24.90775,-0.000174,24.017612,-0.0077,1.292
8378.00,7.512281,24.90797,-0.000175,24.017980,-0.0077,1.291
8380.00,7.512965,24.90853,-0.000174,24.017719,-0.0078,1.291
8382.00,7.512495,24.90730,-0.000173,24.017725,-0.0077,1.290
8384.00,7.513073,24.90699,-0.000173,24.017293,-0.0077,1.291
8386.00,7.512816,24.90750,-0.000172,24.018069,-0.0077,1.292
8388.00,7.513317,24.90759,-0.000173,24.017692,-0.0078,1.292
8390.00,7.513471,24.90745,-0.000174,24.017447,-0.0078,1.291
8392.00,7.513469,24.90702,-0.000173,24.017699,-0.0078,1.291
8394.00,7.512902,24.90674,-0.000174,24.017971,-0.0077,1.291
8396.00,7.513053,24.90713,-0.000174,24.018269,-0.0077,1.291
8398.00,7.513097,24.90705,-0.000174,24.018372,-0.0077,1.291
8400.00,7.512564,24.90751,-0.000173,24.018325,-0.0077,1.291
8402.00,7.512721,24.90729,-0.000173,24.018381,-0.0077,1.291
@14,12.0000,24.0
8404.00,7.511980,24.90670,-0.000173,24.017814,-0.0077,1.291
8406.00,7.507833,24.90706,-0.000174,24.017777,-0.0077,1.291
8408.00,7.500019,24.90668,-0.000173,24.017649,-0.0077,1.290
8410.00,7.492340,24.90708,-0.000173,24.018461,-0.0077,1.290
8412.00,7.483299,24.90682,-0.000172,24.018164,-0.0078,1.290
8414.00,7.474370,24.90732,-0.000172,24.017806,-0.0077,1.290
8416.00,7.467644,24.90676,-0.000172,24.017939,-0.0078,1.291
8418.00,7.462855,24.90631,-0.000173,24.017930,-0.0077,1.292
8420.00,7.457382,24.90628,-0.000173,24.017631,-0.0077,1.292
8422.00,7.452051,24.90667,-0.000174,24.018323,-0.0077,1.292
8424.00,7.447751,24.90679,-0.000173,24.018073,-0.0077,1.292
8426.00,7.443371,24.90757,-0.000174,24.017643,-0.0077,1.292
8428.00,7.437792,24.90800,-0.000175,24.018425,-0.0077,1.293
8430.00,7.436605,24.90740,-0.000174,24.018258,-0.0078,1.292
8432.00,7.442450,24.90703,-0.000174,24.017687,-0.0078,1.293
8434.00,7.449180,24.90720,-0.000174,24.017031,-0.0078,1.293
8436.00,7.455908,24.90811,-0.000174,24.018164,-0.0077,1.294
8438.00,7.461499,24.90787,-0.000174,24.017641,-0.0078,1.292
8440.00,7.465499,24.90755,-0.000173,24.017812,-0.0078,1.291
8442.00,7.468304,24.90790,-0.000173,24.017703,-0.0077,1.292
8444.00,7.471551,24.90782,-0.000174,24.017786,-0.0077,1.292
8446.00,7.475981,24.90703,-0.000174,24.017931,-0.0077,1.291
8448.00,7.480254,24.90727,-0.000172,24.017690,-0.0077,1.291
8450.00,7.484272,24.90789,-0.000171,24.017690,-0.0078,1.291
8452.00,7.488597,24.90734,-0.000172,24.018307,-0.0077,1.292
8454.00,7.491711,24.90684,-0.000174,24.017292,-0.0078,1.292
8456.00,7.495037,24.90789,-0.000174,24.017705,-0.0077,1.291
8458.00,7.497500,24.90797,-0.000174,24.017399,-0.0078,1.292
8460.00,7.499481,24.90753,-0.000173,24.018116,-0.0077,1.291
8462.00,7.501453,24.90783,-0.000173,24.018307,-0.0077,1.291
8464.00,7.503077,24.90839,-0.000172,24.018923,-0.0077,1.291
8466.00,7.505737,24.90776,-0.000173,24.018515,-0.0077,1.291
8468.00,7.507406,24.90700,-0.000173,24.018243,-0.0077,1.291
8470.00,7.507999,24.90751,-0.000173,24.017966,-0.0077,1.291
8472.00,7.509652,24.90716,-0.000174,24.017997,-0.0077,1.291
8474.00,7.511095,24.90693,-0.000174,24.018145,-0.0078,1.292
8476.00,7.511274,24.90706,-0.000174,24.017886,-0.0077,1.291
8478.00,7.511683,24.90723,-0.000174,24.017406,-0.0077,1.291
8480.00,7.512982,24.90701,-0.000173,24.017931,-0.0077,1.291
8482.00,7.513970,24.90686,-0.000172,24.017892,-0.0077,1.292
8484.00,7.514190,24.90706,-0.000173,24.017957,-0.0077,1.291
8486.00,7.515306,24.90729,-0.000173,24.018084,-0.0077,1.291
8488.00,7.515706,24.90747,-0.000172,24.017282,-0.0077,1.291
8490.00,7.515050,24.90809,-0.000171,24.018058,-0.0077,1.291
8492.00,7.515647,24.90797,-0.000172,24.018446,-0.0077,1.291
8494.00,7.515701,24.90737,-0.000172,24.018446,-0.0077,1.291
8496.00,7.515060,24.90641,-0.000173,24.017785,-0.0077,1.290
8498.00,7.515260,24.90689,-0.000171,24.018499,-0.0077,1.291
8500.00,7.515161,24.90747,-0.000172,24.017980,-0.0077,1.292
8502.00,7.515544,24.90728,-0.000172,24.017583,-0.0077,1.291
8504.00,7.515538,24.90675,-0.000174,24.018071,-0.0077,1.290
8506.00,7.515516,24.90631,-0.000172,24.017723,-0.0077,1.290
8508.00,7.515073,24.90732,-0.000173,24.018700,-0.0077,1.291
8510.00,7.515223,24.90734,-0.000172,24.018345,-0.0077,1.291
8512.00,7.514719,24.90637,-0.000173,24.018430,-0.0077,1.291
8514.00,7.513674,24.90616,-0.000174,24.017678,-0.0077,1.291
8516.00,7.513695,24.90613,-0.000173,24.017748,-0.0077,1.291
8518.00,7.513313,24.90664,-0.000173,24.019030,-0.0077,1.291
8520.00,7.513039,24.90706,-0.000173,24.018397,-0.0077,1.291
8522.00,7.513341,24.90660,-0.000173,24.018151,-0.0077,1.291
8524.00,7.513289,24.90710,-0.000172,24.018205,-0.0077,1.290
8526.00,7.513807,24.90740,-0.000172,24.017973,-0.0077,1.290
8528.00,7.514338,24.90661,-0.000173,24.018310,-0.0077,1.291
8530.00,7.514406,24.90632,-0.000173,24.017698,-0.0077,1.291
8532.00,7.513231,24.90603,-0.000173,24.018517,-0.0077,1.291
8534.00,7.513031,24.90540,-0.000175,24.018631,-0.0077,1.291
8536.00,7.512489,24.90576,-0.000174,24.018472,-0.0077,1.291
8538.00,7.512682,24.90624,-0.000174,24.017424,-0.0078,1.291
8540.00,7.512150,24.90627,-0.000174,24.017484,-0.0078,1.291
8542.00,7.511404,24.90683,-0.000173,24.018392,-0.0077,1.291
8544.00,7.511502,24.90658,-0.000174,24.018151,-0.0077,1.291
8546.00,7.511530,24.90678,-0.000173,24.018149,-0.0077,1.290
8548.00,7.511660,24.90648,-0.000173,24.018635,-0.0077,1.291
8550.00,7.511553,24.90708,-0.000173,24.017843,-0.0077,1.290
8552.00,7.511393,24.90698,-0.000174,24.018024,-0.0077,1.291
8554.00,7.511435,24.90685,-0.000174,24.018142,-0.0077,1.291
8556.00,7.511021,24.90687,-0.000174,24.018189,-0.0077,1.291
8558.00,7.511646,24.90761,-0.000173,24.018410,-0.0077,1.292
8560.00,7.511156,24.90762,-0.000174,24.018568,-0.0077,1.291
8562.00,7.510290,24.90693,-0.000173,24.018421,-0.0077,1.291
8564.00,7.509968,24.90693,-0.000172,24.017953,-0.0077,1.290
8566.00,7.511079,24.90749,-0.000174,24.018352,-0.0077,1.291
8568.00,7.510724,24.90703,-0.000173,24.018240,-0.0077,1.291
8570.00,7.510439,24.90724,-0.000173,24.018343,-0.0077,1.291
8572.00,7.510771,24.90752,-0.000174,24.018124,-0.0077,1.291
8574.00,7.510872,24.90731,-0.000173,24.018321,-0.0077,1.291
8576.00,7.511072,24.90693,-0.000173,24.018548,-0.0078,1.291
8578.00,7.511736,24.90689,-0.000174,24.017685,-0.0077,1.291
8580.00,7.511629,24.90769,-0.000173,24.017591,-0.0077,1.291
8582.00,7.511174,24.90783,-0.000173,24.017757,-0.0077,1.290
8584.00,7.510357,24.90748,-0.000173,24.018526,-0.0077,1.291
8586.00,7.509187,24.90788,-0.000174,24.018475,-0.0077,1.291
8588.00,7.509817,24.90819,-0.000174,24.018174,-0.0077,1.291
8590.00,7.510741,24.90720,-0.000174,24.018419,-0.0078,1.290
8592.00,7.511470,24.90676,-0.000173,24.018619,-0.0077,1.290
8594.00,7.512045,24.90639,-0.000173,24.018649,-0.0078,1.290
8596.00,7.511920,24.90620,-0.000172,24.017975,-0.0077,1.290
8598.00,7.511342,24.90684,-0.000173,24.017968,-0.0077,1.291
8600.00,7.510893,24.90714,-0.000174,24.017944,-0.0077,1.291
8602.00,7.511068,24.90646,-0.000174,24.018035,-0.0077,1.291
8604.00,7.510880,24.90659,-0.000173,24.018225,-0.0077,1.291
8606.00,7.510198,24.90635,-0.000172,24.018051,-0.0077,1.291
8608.00,7.510449,24.90632,-0.000173,24.018316,-0.0077,1.291
8610.00,7.510730,24.90710,-0.000173,24.018533,-0.0077,1.291
8612.00,7.511106,24.90773,-0.000172,24.018361,-0.0077,1.291
8614.00,7.511426,24.90734,-0.000173,24.018492,-0.0077,1.291
8616.00,7.510861,24.90775,-0.000174,24.018316,-0.0077,1.291
8618.00,7.510369,24.90813,-0.000174,24.018502,-0.0077,1.290
8620.00,7.510721,24.90836,-0.000173,24.018579,-0.0077,1.290
8622.00,7.511438,24.90803,-0.000173,24.018631,-0.0077,1.291
8624.00,7.510837,24.90864,-0.000172,24.018533,-0.0077,1.290
8626.00,7.511090,24.90884,-0.000172,24.017960,-0.0077,1.291
8628.00,7.511242,24.90836,-0.000174,24.017935,-0.0077,1.291
8630.00,7.511700,24.90833,-0.000174,24.018269,-0.0077,1.291
8632.00,7.511011,24.90811,-0.000173,24.018256,-0.0077,1.291
8634.00,7.511339,24.90806,-0.000174,24.017870,-0.0077,1.291
8636.00,7.511126,24.90811,-0.000174,24.018778,-0.0077,1.291
8638.00,7.510843,24.90799,-0.000174,24.018368,-0.0077,1.291
8640.00,7.510948,24.90754,-0.000174,24.018323,-0.0077,1.291
8642.00,7.510267,24.90792,-0.000174,24.018325,-0.0077,1.290
8644.00,7.510462,24.90839,-0.000172,24.017973,-0.0077,1.290
8646.00,7.510766,24.90811,-0.000173,24.017962,-0.0077,1.291
8648.00,7.510397,24.90766,-0.000173,24.018038,-0.0077,1.291
8650.00,7.510375,24.90734,-0.000172,24.018671,-0.0077,1.291
8652.00,7.510362,24.90773,-0.000173,24.018541,-0.0077,1.291
8654.00,7.509781,24.90866,-0.000173,24.018368,-0.0077,1.291
8656.00,7.509568,24.90896,-0.000173,24.018330,-0.0077,1.291
8658.00,7.509856,24.90763,-0.000174,24.018473,-0.0077,1.291
8660.00,7.509633,24.90773,-0.000174,24.018776,-0.0077,1.291
8662.00,7.509464,24.90772,-0.000173,24.018236,-0.0077,1.291
8664.00,7.510478,24.90818,-0.000173,24.018551,-0.0077,1.290
8666.00,7.510811,24.90818,-0.000172,24.017970,-0.0077,1.290
8668.00,7.511183,24.90751,-0.000173,24.019048,-0.0077,1.291
8670.00,7.511013,24.90774,-0.000174,24.018296,-0.0077,1.291
8672.00,7.511899,24.90809,-0.000173,24.017687,-0.0077,1.291
8674.00,7.511989,24.90832,-0.000174,24.018580,-0.0077,1.291
8676.00,7.511923,24.90806,-0.000174,24.017661,-0.0077,1.291
8678.00,7.511193,24.90785,-0.000174,24.018283,-0.0077,1.291
8680.00,7.511294,24.90825,-0.000174,24.018006,-0.0077,1.291
8682.00,7.510913,24.90843,-0.000174,24.018595,-0.0077,1.290
8684.00,7.509911,24.90832,-0.000173,24.018298,-0.0077,1.291
8686.00,7.509928,24.90800,-0.000173,24.019066,-0.0077,1.291
8688.00,7.509982,24.90816,-0.000173,24.018102,-0.0077,1.291
8690.00,7.509842,24.90740,-0.000172,24.018211,-0.0077,1.291
8692.00,7.510490,24.90744,-0.000172,24.018472,-0.0077,1.291
8694.00,7.511172,24.90758,-0.000173,24.018350,-0.0077,1.290
8696.00,7.510821,24.90797,-0.000173,24.018512,-0.0077,1.291
8698.00,7.510917,24.90897,-0.000173,24.017884,-0.0077,1.291
8700.00,7.510737,24.90810,-0.000173,24.017797,-0.0077,1.291
8702.00,7.510080,24.90826,-0.000174,24.018568,-0.0077,1.291
8704.00,7.509738,24.90839,-0.000174,24.018093,-0.0077,1.291
8706.00,7.510083,24.90866,-0.000173,24.018439,-0.0077,1.291
8708.00,7.510569,24.90905,-0.000174,24.018116,-0.0077,1.291
8710.00,7.509679,24.90881,-0.000172,24.018002,-0.0077,1.291
8712.00,7.509307,24.90795,-0.000173,24.017710,-0.0077,1.291
8714.00,7.509949,24.90865,-0.000172,24.017402,-0.0077,1.291
8716.00,7.509474,24.90822,-0.000172,24.018863,-0.0077,1.290
8718.00,7.508923,24.90847,-0.000172,24.018227,-0.0077,1.291
8720.00,7.509692,24.90946,-0.000174,24.017832,-0.0077,1.291
8722.00,7.510019,24.90889,-0.000174,24.017806,-0.0077,1.290
8724.00,7.510199,24.90875,-0.000172,24.017960,-0.0077,1.291
8726.00,7.510006,24.90943,-0.000174,24.018198,-0.0077,1.291
8728.00,7.509235,24.90918,-0.000174,24.018466,-0.0077,1.291
8730.00,7.509021,24.90911,-0.000175,24.017708,-0.0077,1.291
8732.00,7.509399,24.90908,-0.000174,24.017841,-0.0077,1.291
8734.00,7.510381,24.90931,-0.000172,24.018477,-0.0077,1.291
8736.00,7.510243,24.90858,-0.000173,24.018464,-0.0077,1.291
8738.00,7.510434,24.90840,-0.000174,24.018142,-0.0077,1.291
8740.00,7.510085,24.90820,-0.000173,24.018301,-0.0077,1.291
8742.00,7.509890,24.90801,-0.000174,24.018240,-0.0077,1.290
8744.00,7.510167,24.90851,-0.000173,24.018363,-0.0077,1.290
8746.00,7.510688,24.90910,-0.000173,24.018247,-0.0077,1.291
8748.00,7.509972,24.90951,-0.000173,24.018361,-0.0078,1.290
8750.00,7.509915,24.90878,-0.000173,24.018408,-0.0077,1.290
8752.00,7.509505,24.90908,-0.000172,24.017406,-0.0077,1.291
8754.00,7.509712,24.90868,-0.000174,24.017399,-0.0078,1.291
8756.00,7.508659,24.90861,-0.000173,24.017692,-0.0077,1.290
8758.00,7.509036,24.90856,-0.000174,24.018492,-0.0077,1.291
8760.00,7.509738,24.90908,-0.000174,24.017563,-0.0077,1.291
8762.00,7.510324,24.90837,-0.000173,24.018357,-0.0077,1.290
8764.00,7.509263,24.90839,-0.000171,24.018087,-0.0077,1.290
8766.00,7.509062,24.90846,-0.000172,24.017556,-0.0077,1.291
8768.00,7.509810,24.90842,-0.000173,24.017982,-0.0077,1.291
8770.00,7.509781,24.90923,-0.000173,24.018031,-0.0077,1.291
8772.00,7.509447,24.90893,-0.000173,24.017899,-0.0077,1.291
8774.00,7.508100,24.90862,-0.000173,24.017609,-0.0077,1.290
8776.00,7.508352,24.90851,-0.000174,24.018018,-0.0077,1.290
8778.00,7.508715,24.90834,-0.000172,24.018448,-0.0077,1.289
8780.00,7.508947,24.90795,-0.000172,24.018564,-0.0077,1.290
8782.00,7.509134,24.90876,-0.000173,24.018550,-0.0078,1.291
8784.00,7.509716,24.90922,-0.000173,24.018401,-0.0077,1.291
8786.00,7.510145,24.90874,-0.000173,24.018521,-0.0077,1.291
8788.00,7.510411,24.90925,-0.000172,24.018020,-0.0077,1.289
8790.00,7.509681,24.90976,-0.000172,24.017719,-0.0077,1.290
8792.00,7.509732,24.90976,-0.000171,24.018049,-0.0077,1.290
8794.00,7.510216,24.90899,-0.000171,24.018258,-0.0077,1.290
8796.00,7.509444,24.90925,-0.000172,24.018234,-0.0077,1.290
8798.00,7.508386,24.90887,-0.000172,24.018365,-0.0077,1.290
8800.00,7.508146,24.90928,-0.000173,24.018158,-0.0077,1.291
8802.00,7.508856,24.90905,-0.000173,24.018354,-0.0077,1.291
8804.00,7.508867,24.90983,-0.000172,24.018744,-0.0077,1.291
8806.00,7.508700,24.91032,-0.000173,24.018147,-0.0077,1.290
8808.00,7.509317,24.91058,-0.000172,24.018568,-0.0077,1.290
8810.00,7.508094,24.91093,-0.000172,24.018037,-0.0077,1.289
8812.00,7.507435,24.91134,-0.000172,24.018307,-0.0077,1.290
8814.00,7.507919,24.91060,-0.000173,24.018165,-0.0077,1.291
8816.00,7.508523,24.91051,-0.000172,24.017962,-0.0077,1.291
8818.00,7.508443,24.91060,-0.000172,24.018173,-0.0077,1.291
8820.00,7.508951,24.91122,-0.000174,24.018716,-0.0077,1.291
8822.00,7.508696,24.91117,-0.000173,24.018631,-0.0077,1.290
8824.00,7.508541,24.91054,-0.000174,24.018876,-0.0077,1.290
8826.00,7.508453,24.90978,-0.000173,24.018301,-0.0077,1.290
8828.00,7.508103,24.90964,-0.000174,24.018182,-0.0077,1.290
8830.00,7.508086,24.90938,-0.000172,24.018377,-0.0077,1.290
8832.00,7.507888,24.90976,-0.000173,24.017679,-0.0077,1.290
8834.00,7.508030,24.90932,-0.000174,24.017699,-0.0077,1.291
8836.00,7.507947,24.90934,-0.000173,24.018111,-0.0077,1.290
8838.00,7.507796,24.90889,-0.000173,24.018029,-0.0077,1.289
8840.00,7.507958,24.90982,-0.000173,24.017518,-0.0078,1.290
8842.00,7.507727,24.90965,-0.000173,24.018000,-0.0077,1.290
8844.00,7.507294,24.91027,-0.000172,24.018406,-0.0077,1.291
8846.00,7.507116,24.91015,-0.000173,24.017948,-0.0077,1.290
8848.00,7.507230,24.90925,-0.000174,24.017908,-0.0077,1.290
8850.00,7.508408,24.90998,-0.000174,24.018089,-0.0078,1.290
8852.00,7.508421,24.90952,-0.000174,24.017476,-0.0077,1.290
8854.00,7.508326,24.91046,-0.000173,24.018298,-0.0077,1.290
8856.00,7.508542,24.91044,-0.000173,24.017895,-0.0077,1.290
8858.00,7.508224,24.90995,-0.000171,24.017738,-0.0077,1.290
8860.00,7.507834,24.90945,-0.000171,24.018896,-0.0077,1.290
8862.00,7.508032,24.90912,-0.000172,24.018169,-0.0077,1.290
8864.00,7.508165,24.90974,-0.000173,24.018080,-0.0077,1.291
8866.00,7.508517,24.90957,-0.000174,24.018486,-0.0077,1.290
8868.00,7.508681,24.90933,-0.000173,24.018550,-0.0077,1.290
8870.00,7.508882,24.90886,-0.000173,24.018669,-0.0077,1.290
8872.00,7.509033,24.90934,-0.000173,24.018667,-0.0077,1.290
8874.00,7.509625,24.90982,-0.000174,24.018778,-0.0077,1.290
8876.00,7.510016,24.90935,-0.000174,24.018225,-0.0078,1.290
8878.00,7.510375,24.90893,-0.000172,24.018590,-0.0077,1.290
8880.00,7.509763,24.90949,-0.000173,24.019184,-0.0077,1.290
8882.00,7.509284,24.90928,-0.000172,24.017785,-0.0077,1.291
8884.00,7.508710,24.90919,-0.000171,24.018852,-0.0077,1.290
8886.00,7.508847,24.90924,-0.000172,24.018867,-0.0077,1.290
8888.00,7.509160,24.90904,-0.000173,24.017937,-0.0077,1.290
8890.00,7.509545,24.90816,-0.000173,24.018452,-0.0077,1.290
8892.00,7.508948,24.90773,-0.000173,24.018628,-0.0077,1.291
8894.00,7.509269,24.90811,-0.000174,24.017786,-0.0077,1.291
8896.00,7.508097,24.90777,-0.000172,24.017745,-0.0077,1.290
8898.00,7.507940,24.90836,-0.000172,24.018530,-0.0077,1.290
8900.00,7.507873,24.90746,-0.000172,24.018388,-0.0077,1.290
8902.00,7.507641,24.90823,-0.000174,24.017826,-0.0077,1.291
8904.00,7.507755,24.90842,-0.000173,24.018298,-0.0077,1.291
8906.00,7.507252,24.90805,-0.000173,24.018486,-0.0077,1.291
8908.00,7.507100,24.90835,-0.000173,24.018689,-0.0077,1.290
8910.00,7.507228,24.90830,-0.000173,24.018082,-0.0077,1.290
8912.00,7.507880,24.90786,-0.000173,24.018406,-0.0077,1.290
8914.00,7.507714,24.90824,-0.000171,24.018212,-0.0077,1.290
8916.00,7.507337,24.90855,-0.000171,24.018450,-0.0077,1.291
8918.00,7.506568,24.90899,-0.000173,24.018301,-0.0077,1.291
8920.00,7.507706,24.90893,-0.000174,24.018439,-0.0077,1.290
8922.00,7.507505,24.90913,-0.000174,24.018537,-0.0077,1.290
8924.00,7.507438,24.90880,-0.000172,24.017942,-0.0077,1.290
8926.00,7.508314,24.90879,-0.000171,24.018905,-0.0077,1.290
8928.00,7.507811,24.90826,-0.000172,24.018254,-0.0077,1.290
8930.00,7.507401,24.90808,-0.000173,24.017957,-0.0077,1.290
8932.00,7.507459,24.90794,-0.000173,24.018733,-0.0077,1.290
8934.00,7.508610,24.90865,-0.000173,24.018078,-0.0077,1.290
8936.00,7.508255,24.90837,-0.000174,24.018700,-0.0077,1.291
8938.00,7.508395,24.90781,-0.000174,24.017772,-0.0077,1.290
8940.00,7.508571,24.90767,-0.000173,24.018098,-0.0078,1.290
8942.00,7.508301,24.90857,-0.000173,24.017986,-0.0077,1.290
8944.00,7.508896,24.90844,-0.000173,24.018245,-0.0077,1.291
8946.00,7.508390,24.90855,-0.000173,24.018608,-0.0077,1.290
8948.00,7.509122,24.90949,-0.000172,24.018457,-0.0077,1.290
8950.00,7.509303,24.90916,-0.000172,24.018202,-0.0077,1.290
8952.00,7.509005,24.90938,-0.000173,24.018013,-0.0077,1.290
8954.00,7.508746,24.90850,-0.000172,24.018165,-0.0078,1.290
8956.00,7.507907,24.90848,-0.000173,24.017710,-0.0078,1.291
8958.00,7.508333,24.90818,-0.000173,24.017993,-0.0077,1.291
8960.00,7.508616,24.90927,-0.000173,24.017839,-0.0077,1.290
8962.00,7.508505,24.90929,-0.000172,24.017962,-0.0077,1.290
8964.00,7.507388,24.90905,-0.000172,24.018840,-0.0078,1.290
8966.00,7.507554,24.90939,-0.000172,24.018153,-0.0077,1.290
8968.00,7.508907,24.90869,-0.000173,24.018087,-0.0077,1.290
8970.00,7.508642,24.90865,-0.000175,24.018225,-0.0077,1.290
8972.00,7.507565,24.90850,-0.000173,24.017855,-0.0077,1.290
8974.00,7.506836,24.90882,-0.000172,24.018049,-0.0077,1.289
8976.00,7.507600,24.90855,-0.000172,24.017665,-0.0077,1.290
8978.00,7.507045,24.90837,-0.000173,24.017855,-0.0077,1.291
8980.00,7.506866,24.90869,-0.000173,24.018381,-0.0077,1.290
8982.00,7.507102,24.90839,-0.000172,24.018309,-0.0077,1.290
8984.00,7.508122,24.90898,-0.000172,24.017881,-0.0078,1.290
8986.00,7.508586,24.90908,-0.000173,24.017592,-0.0078,1.290
8988.00,7.507645,24.90857,-0.000174,24.017942,-0.0077,1.290
8990.00,7.507878,24.90851,-0.000172,24.018022,-0.0077,1.290
8992.00,7.507505,24.90788,-0.000173,24.018191,-0.0077,1.290
8994.00,7.506709,24.90931,-0.000174,24.018421,-0.0077,1.290
8996.00,7.507117,24.90955,-0.000173,24.018513,-0.0077,1.290
8998.00,7.507550,24.90850,-0.000174,24.017609,-0.0077,1.290
9000.00,7.508198,24.90836,-0.000174,24.018555,-0.0077,1.290
9002.00,7.507923,24.90832,-0.000173,24.018338,-0.0077,1.289
@15,12.0000,24.0
9004.00,7.507996,24.90819,-0.000173,24.017930,-0.0077,1.290
9006.00,7.505251,24.90822,-0.000174,24.017391,-0.0077,1.289
9008.00,7.497480,24.90893,-0.000173,24.018113,-0.0078,1.289
9010.00,7.490016,24.90935,-0.000173,24.018207,-0.0077,1.290
9012.00,7.481712,24.90949,-0.000173,24.017980,-0.0077,1.289
9014.00,7.473877,24.90855,-0.000172,24.017980,-0.0077,1.289
9016.00,7.467441,24.90886,-0.000173,24.017750,-0.0077,1.290
9018.00,7.462391,24.90920,-0.000174,24.018296,-0.0077,1.291
9020.00,7.457432,24.90908,-0.000173,24.018805,-0.0077,1.291
9022.00,7.452964,24.90969,-0.000174,24.018715,-0.0077,1.291
9024.00,7.449176,24.90978,-0.000174,24.017877,-0.0077,1.291
9026.00,7.444417,24.91019,-0.000174,24.018406,-0.0077,1.291
9028.00,7.439898,24.91026,-0.000174,24.017962,-0.0077,1.291
9030.00,7.440078,24.91011,-0.000175,24.018207,-0.0077,1.291
9032.00,7.445451,24.90957,-0.000174,24.018660,-0.0077,1.292
9034.00,7.451658,24.91029,-0.000173,24.018869,-0.0077,1.292
9036.00,7.457262,24.91100,-0.000174,24.018125,-0.0077,1.292
9038.00,7.462677,24.90969,-0.000174,24.018783,-0.0077,1.291
9040.00,7.466902,24.90979,-0.000173,24.018160,-0.0077,1.291
9042.00,7.471176,24.91044,-0.000172,24.018015,-0.0077,1.291
9044.00,7.474641,24.91087,-0.000173,24.018468,-0.0077,1.290
9046.00,7.477581,24.91067,-0.000173,24.018484,-0.0077,1.290
9048.00,7.480271,24.91113,-0.000172,24.018178,-0.0077,1.290
9050.00,7.484041,24.91003,-0.000173,24.018309,-0.0077,1.291
9052.00,7.487006,24.90968,-0.000172,24.017941,-0.0077,1.290
9054.00,7.489687,24.90883,-0.000172,24.018419,-0.0077,1.290
9056.00,7.493487,24.90902,-0.000172,24.018017,-0.0077,1.290
9058.00,7.495846,24.90946,-0.000171,24.018098,-0.0077,1.290
9060.00,7.498138,24.90839,-0.000172,24.018096,-0.0077,1.291
9062.00,7.501011,24.90892,-0.000174,24.018183,-0.0077,1.291
9064.00,7.502687,24.90782,-0.000173,24.018289,-0.0077,1.290
9066.00,7.505187,24.90830,-0.000172,24.018182,-0.0077,1.290
9068.00,7.506824,24.90860,-0.000173,24.018327,-0.0077,1.290
9070.00,7.507523,24.90931,-0.000172,24.018261,-0.0077,1.290
9072.00,7.508680,24.90906,-0.000172,24.018082,-0.0077,1.290
9074.00,7.509627,24.90956,-0.000173,24.018116,-0.0078,1.290
9076.00,7.510401,24.90873,-0.000173,24.017489,-0.0077,1.290
9078.00,7.509761,24.90948,-0.000172,24.018149,-0.0078,1.289
9080.00,7.509559,24.90946,-0.000173,24.018497,-0.0077,1.290
9082.00,7.510582,24.90944,-0.000174,24.018437,-0.0077,1.290
9084.00,7.511020,24.90881,-0.000173,24.018394,-0.0077,1.290
9086.00,7.509942,24.90935,-0.000171,24.018100,-0.0077,1.290
9088.00,7.509386,24.90961,-0.000171,24.017959,-0.0077,1.290
9090.00,7.508970,24.90979,-0.000173,24.018067,-0.0077,1.290
9092.00,7.509506,24.90983,-0.000174,24.017810,-0.0078,1.290
9094.00,7.509330,24.90928,-0.000173,24.018861,-0.0077,1.290
9096.00,7.509474,24.90857,-0.000172,24.018200,-0.0077,1.290
9098.00,7.509089,24.90914,-0.000173,24.018098,-0.0078,1.290
9100.00,7.509529,24.90904,-0.000172,24.018401,-0.0077,1.289
9102.00,7.509897,24.90985,-0.000171,24.017977,-0.0077,1.290
9104.00,7.509341,24.90951,-0.000171,24.018408,-0.0077,1.290
9106.00,7.509737,24.90950,-0.000173,24.018258,-0.0077,1.290
9108.00,7.509564,24.90921,-0.000173,24.018475,-0.0077,1.290
9110.00,7.509078,24.90978,-0.000172,24.018307,-0.0077,1.290
9112.00,7.508542,24.91012,-0.000172,24.018278,-0.0077,1.290
9114.00,7.509300,24.90987,-0.000172,24.017935,-0.0077,1.291
9116.00,7.509727,24.90914,-0.000173,24.017895,-0.0077,1.291
9118.00,7.510258,24.90977,-0.000172,24.017890,-0.0078,1.290
9120.00,7.510042,24.91000,-0.000173,24.018359,-0.0077,1.290
9122.00,7.508587,24.90906,-0.000174,24.018067,-0.0077,1.291
9124.00,7.508179,24.90882,-0.000172,24.018385,-0.0077,1.291
9126.00,7.508616,24.90854,-0.000173,24.017828,-0.0077,1.290
9128.00,7.508868,24.90720,-0.000173,24.018267,-0.0078,1.290
9130.00,7.508764,24.90802,-0.000173,24.018843,-0.0077,1.290
9132.00,7.508163,24.90852,-0.000172,24.018084,-0.0077,1.290
9134.00,7.507790,24.90897,-0.000173,24.018328,-0.0077,1.290
9136.00,7.507320,24.90887,-0.000173,24.018762,-0.0077,1.290
9138.00,7.507607,24.90894,-0.000172,24.017955,-0.0077,1.290
9140.00,7.507975,24.90958,-0.000173,24.018243,-0.0077,1.291
9142.00,7.508669,24.91020,-0.000174,24.018292,-0.0077,1.290
9144.00,7.507732,24.91061,-0.000173,24.018609,-0.0077,1.290
9146.00,7.507541,24.91083,-0.000172,24.018350,-0.0077,1.290
9148.00,7.507830,24.91070,-0.000173,24.018733,-0.0077,1.290
9150.00,7.507725,24.91061,-0.000173,24.018216,-0.0077,1.290
9152.00,7.507499,24.91080,-0.000172,24.017964,-0.0077,1.290
9154.00,7.507609,24.91071,-0.000173,24.019191,-0.0077,1.290
9156.00,7.508189,24.91028,-0.000173,24.018258,-0.0077,1.290
9158.00,7.507834,24.91145,-0.000172,24.017892,-0.0077,1.290
9160.00,7.507398,24.91027,-0.000172,24.017719,-0.0077,1.290
9162.00,7.507596,24.91041,-0.000173,24.018247,-0.0077,1.289
9164.00,7.507974,24.91085,-0.000172,24.019086,-0.0077,1.290
9166.00,7.508572,24.91040,-0.000172,24.018263,-0.0077,1.290
9168.00,7.508372,24.91123,-0.000172,24.018214,-0.0077,1.290
9170.00,7.507907,24.91088,-0.000172,24.017953,-0.0077,1.290
9172.00,7.507963,24.91015,-0.000172,24.018392,-0.0077,1.291
9174.00,7.507645,24.91058,-0.000173,24.018735,-0.0077,1.290
9176.00,7.507524,24.91143,-0.000171,24.019485,-0.0077,1.290
9178.00,7.508321,24.91144,-0.000171,24.018785,-0.0077,1.290
9180.00,7.508165,24.91117,-0.000171,24.018209,-0.0077,1.290
9182.00,7.507949,24.91083,-0.000172,24.017973,-0.0077,1.290
9184.00,7.507629,24.91115,-0.000172,24.018294,-0.0077,1.290
9186.00,7.507725,24.91082,-0.000172,24.018677,-0.0077,1.290
9188.00,7.507892,24.91124,-0.000173,24.018408,-0.0077,1.290
9190.00,7.507032,24.90985,-0.000172,24.018082,-0.0077,1.289
9192.00,7.507024,24.90973,-0.000172,24.018423,-0.0077,1.291
9194.00,7.507603,24.90970,-0.000172,24.018528,-0.0077,1.290
9196.00,7.508091,24.90893,-0.000172,24.018312,-0.0077,1.290
9198.00,7.507503,24.90896,-0.000172,24.018280,-0.0077,1.290
9200.00,7.507755,24.90887,-0.000172,24.018954,-0.0077,1.290
9202.00,7.507583,24.90922,-0.000173,24.018751,-0.0077,1.290
9204.00,7.507708,24.90936,-0.000174,24.018105,-0.0077,1.290
9206.00,7.508206,24.91000,-0.000173,24.018363,-0.0077,1.290
9208.00,7.508452,24.90975,-0.000173,24.018597,-0.0077,1.290
9210.00,7.508184,24.90983,-0.000173,24.018105,-0.0077,1.290
9212.00,7.507511,24.91043,-0.000173,24.018441,-0.0077,1.290
9214.00,7.506964,24.91008,-0.000174,24.018142,-0.0077,1.290
9216.00,7.507156,24.90979,-0.000173,24.018069,-0.0077,1.290
9218.00,7.506992,24.90947,-0.000173,24.018890,-0.0077,1.290
9220.00,7.506730,24.90976,-0.000173,24.019074,-0.0077,1.290
9222.00,7.506849,24.90961,-0.000173,24.017988,-0.0077,1.290
9224.00,7.506690,24.90954,-0.000172,24.017694,-0.0077,1.290
9226.00,7.507157,24.91084,-0.000172,24.018327,-0.0077,1.290
9228.00,7.507281,24.90989,-0.000173,24.018047,-0.0077,1.290
9230.00,7.507149,24.90928,-0.000172,24.018198,-0.0077,1.290
9232.00,7.506876,24.91029,-0.000173,24.017560,-0.0077,1.290
9234.00,7.507381,24.91091,-0.000172,24.017857,-0.0077,1.290
9236.00,7.506911,24.91000,-0.000173,24.017652,-0.0077,1.290
9238.00,7.507294,24.90979,-0.000172,24.017796,-0.0077,1.290
9240.00,7.507634,24.90977,-0.000173,24.017946,-0.0077,1.290
9242.00,7.507756,24.90950,-0.000173,24.018401,-0.0077,1.290
9244.00,7.506831,24.90959,-0.000172,24.018249,-0.0077,1.290
9246.00,7.506327,24.90983,-0.000173,24.018144,-0.0077,1.290
9248.00,7.506468,24.90953,-0.000174,24.018457,-0.0077,1.289
9250.00,7.505964,24.90990,-0.000173,24.018341,-0.0077,1.290
9252.00,7.505164,24.90936,-0.000173,24.018571,-0.0077,1.290
9254.00,7.506016,24.90969,-0.000172,24.018283,-0.0077,1.290
9256.00,7.506706,24.90985,-0.000174,24.018637,-0.0077,1.290
9258.00,7.507266,24.90996,-0.000172,24.018120,-0.0077,1.290
9260.00,7.506984,24.90998,-0.000174,24.018292,-0.0077,1.290
9262.00,7.506153,24.90989,-0.000173,24.018749,-0.0077,1.290
9264.00,7.506280,24.91033,-0.000173,24.018727,-0.0077,1.290
9266.00,7.506503,24.90994,-0.000173,24.018096,-0.0077,1.289
9268.00,7.507268,24.90987,-0.000172,24.018800,-0.0077,1.289
9270.00,7.507137,24.91006,-0.000172,24.018499,-0.0077,1.290
9272.00,7.506823,24.90984,-0.000173,24.018305,-0.0077,1.290
9274.00,7.505953,24.90869,-0.000173,24.018303,-0.0077,1.290
9276.00,7.505853,24.90865,-0.000173,24.017805,-0.0077,1.289
9278.00,7.506490,24.90790,-0.000172,24.018383,-0.0077,1.289
9280.00,7.506423,24.90765,-0.000173,24.018339,-0.0077,1.290
9282.00,7.507155,24.90822,-0.000172,24.018508,-0.0077,1.290
9284.00,7.507595,24.90778,-0.000173,24.018294,-0.0077,1.290
9286.00,7.507226,24.90728,-0.000173,24.018165,-0.0077,1.290
9288.00,7.506670,24.90748,-0.000173,24.017861,-0.0077,1.290
9290.00,7.505915,24.90810,-0.000173,24.018818,-0.0077,1.290
9292.00,7.505952,24.90869,-0.000173,24.018154,-0.0077,1.290
9294.00,7.506845,24.90830,-0.000173,24.018276,-0.0077,1.289
9296.00,7.507097,24.90959,-0.000173,24.018470,-0.0077,1.290
9298.00,7.507160,24.91021,-0.000173,24.017257,-0.0077,1.289
9300.00,7.506911,24.90951,-0.000172,24.018165,-0.0077,1.290
9302.00,7.505857,24.90906,-0.000172,24.018078,-0.0077,1.290
9304.00,7.506079,24.90866,-0.000174,24.017621,-0.0077,1.290
9306.00,7.506277,24.90878,-0.000173,24.018646,-0.0077,1.290
9308.00,7.505936,24.90901,-0.000174,24.018544,-0.0077,1.290
9310.00,7.506266,24.90921,-0.000173,24.018481,-0.0077,1.289
9312.00,7.506755,24.90953,-0.000174,24.017538,-0.0077,1.290
9314.00,7.507339,24.90963,-0.000173,24.018038,-0.0077,1.290
9316.00,7.506794,24.90886,-0.000172,24.018570,-0.0077,1.290
9318.00,7.505960,24.90889,-0.000172,24.018437,-0.0077,1.289
9320.00,7.505930,24.90996,-0.000173,24.017973,-0.0077,1.289
9322.00,7.506579,24.90912,-0.000173,24.018067,-0.0077,1.290
9324.00,7.506163,24.90930,-0.000174,24.017984,-0.0077,1.290
9326.00,7.505681,24.90925,-0.000173,24.018234,-0.0077,1.290
9328.00,7.505607,24.91039,-0.000173,24.017846,-0.0077,1.290
9330.00,7.505097,24.91007,-0.000174,24.017922,-0.0077,1.291
9332.00,7.505083,24.90984,-0.000173,24.018649,-0.0077,1.290
9334.00,7.505566,24.90918,-0.000173,24.017774,-0.0077,1.289
9336.00,7.507044,24.90957,-0.000173,24.018869,-0.0077,1.289
9338.00,7.507592,24.91098,-0.000173,24.019126,-0.0077,1.290
9340.00,7.506962,24.91059,-0.000172,24.018354,-0.0077,1.290
9342.00,7.506565,24.91035,-0.000172,24.018609,-0.0077,1.289
9344.00,7.506406,24.91024,-0.000173,24.018432,-0.0077,1.290
9346.00,7.506639,24.91070,-0.000174,24.019389,-0.0077,1.290
9348.00,7.506567,24.91031,-0.000174,24.018127,-0.0077,1.290
9350.00,7.507026,24.90965,-0.000173,24.018359,-0.0077,1.289
9352.00,7.507170,24.91130,-0.000172,24.018435,-0.0077,1.290
9354.00,7.507481,24.91100,-0.000173,24.017980,-0.0077,1.290
9356.00,7.507087,24.91117,-0.000173,24.018305,-0.0077,1.290
9358.00,7.507453,24.91043,-0.000173,24.018196,-0.0077,1.290
9360.00,7.507796,24.91025,-0.000174,24.018029,-0.0077,1.290
9362.00,7.506674,24.91062,-0.000173,24.018057,-0.0077,1.289
9364.00,7.505921,24.90995,-0.000173,24.018280,-0.0077,1.290
9366.00,7.506322,24.91037,-0.000173,24.018999,-0.0077,1.290
9368.00,7.506217,24.90989,-0.000172,24.018078,-0.0077,1.290
9370.00,7.506150,24.91013,-0.000174,24.018566,-0.0077,1.290
9372.00,7.506474,24.91036,-0.000173,24.018434,-0.0077,1.290
9374.00,7.505545,24.91101,-0.000173,24.017788,-0.0077,1.290
9376.00,7.505371,24.91123,-0.000173,24.017745,-0.0077,1.290
9378.00,7.505741,24.90995,-0.000172,24.018060,-0.0078,1.290
9380.00,7.505758,24.90980,-0.000173,24.018004,-0.0077,1.290
9382.00,7.505816,24.90995,-0.000172,24.017522,-0.0077,1.290
9384.00,7.507162,24.90966,-0.000173,24.017547,-0.0077,1.290
9386.00,7.507306,24.90936,-0.000173,24.018392,-0.0077,1.290
9388.00,7.506522,24.91017,-0.000172,24.018231,-0.0077,1.290
9390.00,7.506248,24.91032,-0.000171,24.018559,-0.0077,1.290
9392.00,7.505496,24.90971,-0.000172,24.018145,-0.0077,1.290
9394.00,7.505632,24.91043,-0.000173,24.018370,-0.0077,1.290
9396.00,7.505482,24.90998,-0.000172,24.018559,-0.0077,1.289
9398.00,7.505429,24.90934,-0.000173,24.018231,-0.0077,1.290
9400.00,7.506334,24.90960,-0.000174,24.018174,-0.0077,1.290
9402.00,7.506183,24.90996,-0.000173,24.017832,-0.0078,1.290
9404.00,7.505533,24.90923,-0.000172,24.017752,-0.0077,1.290
9406.00,7.505128,24.90874,-0.000172,24.018526,-0.0077,1.290
9408.00,7.505946,24.90944,-0.000172,24.018196,-0.0077,1.290
9410.00,7.506472,24.90887,-0.000171,24.018606,-0.0077,1.290
9412.00,7.506736,24.90966,-0.000173,24.018597,-0.0077,1.290
9414.00,7.507047,24.90924,-0.000172,24.018202,-0.0077,1.290
9416.00,7.506755,24.90987,-0.000171,24.018716,-0.0077,1.290
9418.00,7.505500,24.90943,-0.000173,24.018339,-0.0077,1.290
9420.00,7.505628,24.91008,-0.000172,24.018289,-0.0077,1.290
9422.00,7.505683,24.91048,-0.000173,24.018798,-0.0077,1.291
9424.00,7.506058,24.90991,-0.000172,24.018064,-0.0077,1.291
9426.00,7.505696,24.90918,-0.000173,24.017730,-0.0077,1.290
9428.00,7.505763,24.91001,-0.000173,24.018376,-0.0077,1.290
9430.00,7.505832,24.90976,-0.000172,24.018296,-0.0077,1.290
9432.00,7.506262,24.90962,-0.000173,24.018009,-0.0077,1.290
9434.00,7.504639,24.90917,-0.000172,24.018745,-0.0077,1.290
9436.00,7.504424,24.90950,-0.000174,24.018222,-0.0077,1.290
9438.00,7.504748,24.90920,-0.000175,24.018176,-0.0077,1.290
9440.00,7.504822,24.90972,-0.000173,24.018599,-0.0077,1.290
9442.00,7.504711,24.90955,-0.000172,24.018180,-0.0077,1.289
9444.00,7.504945,24.90915,-0.000173,24.017980,-0.0077,1.290
9446.00,7.505779,24.90955,-0.000172,24.019086,-0.0077,1.289
9448.00,7.505452,24.91013,-0.000172,24.018350,-0.0077,1.290
9450.00,7.505390,24.90956,-0.000174,24.018187,-0.0077,1.290
9452.00,7.505565,24.90947,-0.000174,24.017748,-0.0077,1.290
9454.00,7.505633,24.90907,-0.000174,24.018028,-0.0077,1.290
9456.00,7.505111,24.90947,-0.000173,24.018513,-0.0077,1.289
9458.00,7.505863,24.91006,-0.000173,24.017805,-0.0077,1.290
9460.00,7.506513,24.90989,-0.000173,24.017919,-0.0077,1.290
9462.00,7.506847,24.90943,-0.000173,24.018709,-0.0077,1.290
9464.00,7.507019,24.91000,-0.000171,24.018725,-0.0077,1.289
9466.00,7.506675,24.90993,-0.000171,24.018232,-0.0077,1.289
9468.00,7.506608,24.91045,-0.000171,24.018667,-0.0077,1.289
9470.00,7.505648,24.91069,-0.000173,24.018359,-0.0077,1.290
9472.00,7.505575,24.91054,-0.000173,24.018002,-0.0077,1.290
9474.00,7.504971,24.91120,-0.000173,24.018613,-0.0077,1.290
9476.00,7.505360,24.91056,-0.000173,24.018187,-0.0077,1.290
9478.00,7.505842,24.91036,-0.000173,24.018425,-0.0077,1.290
9480.00,7.506094,24.91067,-0.000172,24.018749,-0.0077,1.290
9482.00,7.505305,24.91104,-0.000173,24.018296,-0.0078,1.290
9484.00,7.504572,24.91058,-0.000174,24.017828,-0.0077,1.290
9486.00,7.504128,24.91040,-0.000172,24.017906,-0.0077,1.290
9488.00,7.504435,24.91053,-0.000172,24.018095,-0.0077,1.290
9490.00,7.504166,24.91005,-0.000172,24.018327,-0.0077,1.290
9492.00,7.504006,24.90968,-0.000173,24.017919,-0.0077,1.290
9494.00,7.505634,24.90911,-0.000173,24.017971,-0.0077,1.290
9496.00,7.506271,24.90960,-0.000174,24.018229,-0.0077,1.290
9498.00,7.506765,24.90976,-0.000173,24.018910,-0.0077,1.290
9500.00,7.506483,24.90957,-0.000173,24.018202,-0.0077,1.290
9502.00,7.505206,24.90930,-0.000173,24.018033,-0.0077,1.290
9504.00,7.503538,24.90928,-0.000173,24.018026,-0.0077,1.290
9506.00,7.504098,24.90993,-0.000172,24.018338,-0.0077,1.290
9508.00,7.504641,24.90932,-0.000172,24.018401,-0.0077,1.290
9510.00,7.504235,24.90987,-0.000173,24.018336,-0.0077,1.290
9512.00,7.504234,24.91032,-0.000173,24.018508,-0.0077,1.290
9514.00,7.504385,24.91004,-0.000174,24.018446,-0.0076,1.290
9516.00,7.504924,24.91009,-0.000172,24.018415,-0.0077,1.290
9518.00,7.505051,24.90988,-0.000173,24.018343,-0.0077,1.290
9520.00,7.504685,24.91058,-0.000173,24.018495,-0.0077,1.290
9522.00,7.505552,24.91052,-0.000172,24.018640,-0.0076,1.290
9524.00,7.505778,24.90988,-0.000173,24.018941,-0.0077,1.290
9526.00,7.506277,24.91049,-0.000172,24.018348,-0.0077,1.290
9528.00,7.506264,24.91031,-0.000172,24.018258,-0.0077,1.290
9530.00,7.505723,24.91012,-0.000173,24.018274,-0.0077,1.290
9532.00,7.505071,24.91013,-0.000173,24.018011,-0.0077,1.290
9534.00,7.505598,24.90992,-0.000172,24.018055,-0.0077,1.290
9536.00,7.505631,24.91007,-0.000171,24.018435,-0.0077,1.289
9538.00,7.505865,24.91069,-0.000172,24.018185,-0.0077,1.289
9540.00,7.505735,24.91153,-0.000173,24.018595,-0.0077,1.290
9542.00,7.505381,24.91138,-0.000173,24.018287,-0.0077,1.290
9544.00,7.505431,24.91234,-0.000173,24.017801,-0.0077,1.289
9546.00,7.505303,24.91181,-0.000173,24.018905,-0.0077,1.289
9548.00,7.505941,24.91225,-0.000172,24.018240,-0.0077,1.290
9550.00,7.506763,24.91214,-0.000173,24.018542,-0.0077,1.290
9552.00,7.506317,24.91225,-0.000173,24.018522,-0.0077,1.290
9554.00,7.505627,24.91170,-0.000172,24.017585,-0.0077,1.290
9556.00,7.506400,24.91205,-0.000172,24.019090,-0.0077,1.290
9558.00,7.505981,24.91175,-0.000172,24.018376,-0.0077,1.289
9560.00,7.505581,24.91175,-0.000172,24.018174,-0.0077,1.290
9562.00,7.505982,24.91185,-0.000173,24.018785,-0.0077,1.290
9564.00,7.504890,24.91237,-0.000173,24.017607,-0.0077,1.290
9566.00,7.504750,24.91280,-0.000172,24.018794,-0.0077,1.289
9568.00,7.504743,24.91162,-0.000173,24.018655,-0.0077,1.290
9570.00,7.505110,24.91160,-0.000172,24.018218,-0.0077,1.290
9572.00,7.504337,24.91135,-0.000173,24.018499,-0.0077,1.290
9574.00,7.503807,24.91171,-0.000173,24.018588,-0.0077,1.289
9576.00,7.504650,24.91106,-0.000173,24.017306,-0.0077,1.290
9578.00,7.504544,24.91107,-0.000173,24.017854,-0.0077,1.290
9580.00,7.505142,24.91071,-0.000174,24.018194,-0.0077,1.290
9582.00,7.505275,24.91132,-0.000174,24.018138,-0.0077,1.289
9584.00,7.505646,24.91070,-0.000173,24.018555,-0.0077,1.290
9586.00,7.505824,24.91052,-0.000173,24.018657,-0.0077,1.290
9588.00,7.505194,24.91073,-0.000172,24.018555,-0.0077,1.290
9590.00,7.505211,24.91035,-0.000172,24.018115,-0.0077,1.289
9592.00,7.504182,24.91005,-0.000172,24.018341,-0.0077,1.290
9594.00,7.504316,24.90958,-0.000173,24.018446,-0.0077,1.290
9596.00,7.504925,24.91041,-0.000173,24.018651,-0.0077,1.289
9598.00,7.505288,24.91032,-0.000173,24.019048,-0.0077,1.289
9600.00,7.504140,24.91020,-0.000172,24.018678,-0.0077,1.290
9602.00,7.504350,24.91001,-0.000173,24.018109,-0.0077,1.290
@16,12.0000,24.0
9604.00,7.504941,24.90987,-0.000173,24.018198,-0.0077,1.290
9606.00,7.503351,24.90990,-0.000171,24.018254,-0.0077,1.290
9608.00,7.495983,24.91046,-0.000171,24.017770,-0.0077,1.289
9610.00,7.487082,24.91047,-0.000172,24.018009,-0.0077,1.289
9612.00,7.478633,24.91122,-0.000172,24.018428,-0.0077,1.289
9614.00,7.471114,24.91125,-0.000171,24.017547,-0.0077,1.289
9616.00,7.464970,24.91126,-0.000171,24.018649,-0.0077,1.290
9618.00,7.460148,24.91083,-0.000172,24.018042,-0.0077,1.290
9620.00,7.456523,24.91119,-0.000172,24.017763,-0.0077,1.291
9622.00,7.452990,24.91067,-0.000172,24.017966,-0.0077,1.291
9624.00,7.448587,24.91082,-0.000171,24.018486,-0.0077,1.291
9626.00,7.444068,24.91028,-0.000173,24.018452,-0.0076,1.292
9628.00,7.440714,24.91009,-0.000174,24.018122,-0.0077,1.291
9630.00,7.439976,24.91079,-0.000173,24.018968,-0.0077,1.291
9632.00,7.444545,24.91124,-0.000173,24.018773,-0.0077,1.292
9634.00,7.451250,24.91048,-0.000173,24.018615,-0.0077,1.292
9636.00,7.457196,24.91076,-0.000173,24.018600,-0.0077,1.292
9638.00,7.462212,24.91106,-0.000174,24.018231,-0.0077,1.291
9640.00,7.465723,24.91047,-0.000172,24.018617,-0.0077,1.290
9642.00,7.468993,24.91150,-0.000171,24.018522,-0.0077,1.290
9644.00,7.471828,24.91202,-0.000173,24.019115,-0.0077,1.290
9646.00,7.473892,24.91139,-0.000172,24.018254,-0.0077,1.290
9648.00,7.477745,24.91076,-0.000172,24.018310,-0.0077,1.290
9650.00,7.481604,24.91067,-0.000171,24.018231,-0.0077,1.290
9652.00,7.484536,24.91193,-0.000172,24.018339,-0.0077,1.290
9654.00,7.487368,24.91091,-0.000171,24.017868,-0.0077,1.290
9656.00,7.490159,24.91068,-0.000172,24.017212,-0.0077,1.290
9658.00,7.491755,24.91104,-0.000171,24.017854,-0.0077,1.290
9660.00,7.494543,24.91114,-0.000171,24.018642,-0.0077,1.290
9662.00,7.496796,24.91089,-0.000173,24.018517,-0.0077,1.290
9664.00,7.498047,24.91126,-0.000173,24.018086,-0.0077,1.290
9666.00,7.500161,24.91159,-0.000173,24.017656,-0.0077,1.290
9668.00,7.501976,24.91165,-0.000173,24.018747,-0.0077,1.289
9670.00,7.502937,24.91231,-0.000173,24.018472,-0.0077,1.290
9672.00,7.503116,24.91248,-0.000173,24.018499,-0.0078,1.290
9674.00,7.504101,24.91188,-0.000172,24.017953,-0.0077,1.289
9676.00,7.504701,24.91211,-0.000173,24.018189,-0.0077,1.290
9678.00,7.505399,24.91212,-0.000173,24.018588,-0.0077,1.290
9680.00,7.505558,24.91167,-0.000172,24.017921,-0.0077,1.289
9682.00,7.505903,24.91175,-0.000172,24.018430,-0.0077,1.290
9684.00,7.506483,24.91226,-0.000173,24.018075,-0.0077,1.290
9686.00,7.507237,24.91206,-0.000172,24.018454,-0.0077,1.290
9688.00,7.506616,24.91222,-0.000172,24.017912,-0.0077,1.290
9690.00,7.506632,24.91075,-0.000173,24.018151,-0.0077,1.289
9692.00,7.507236,24.91105,-0.000173,24.018635,-0.0077,1.289
9694.00,7.507110,24.91108,-0.000172,24.018173,-0.0077,1.290
9696.00,7.506965,24.91196,-0.000172,24.017843,-0.0077,1.290
9698.00,7.506670,24.91189,-0.000172,24.018350,-0.0077,1.290
9700.00,7.506513,24.91141,-0.000172,24.018392,-0.0077,1.290
9702.00,7.505818,24.91181,-0.000172,24.018706,-0.0077,1.290
9704.00,7.505752,24.90995,-0.000173,24.018144,-0.0077,1.290
9706.00,7.505496,24.91051,-0.000173,24.018102,-0.0077,1.290
9708.00,7.505170,24.91065,-0.000172,24.018336,-0.0077,1.290
9710.00,7.505758,24.91123,-0.000173,24.018580,-0.0077,1.290
9712.00,7.506319,24.91082,-0.000172,24.018062,-0.0077,1.290
9714.00,7.505811,24.91062,-0.000173,24.018341,-0.0078,1.290
9716.00,7.505560,24.91051,-0.000172,24.018528,-0.0078,1.290
9718.00,7.504855,24.91039,-0.000173,24.018918,-0.0077,1.290
9720.00,7.505342,24.91017,-0.000172,24.018700,-0.0077,1.290
9722.00,7.505454,24.91055,-0.000171,24.018858,-0.0077,1.290
9724.00,7.505707,24.91083,-0.000173,24.018765,-0.0077,1.289
9726.00,7.505464,24.91102,-0.000173,24.018479,-0.0077,1.290
9728.00,7.504895,24.91071,-0.000174,24.018018,-0.0077,1.290
9730.00,7.504758,24.91147,-0.000174,24.018015,-0.0077,1.290
9732.00,7.504650,24.91266,-0.000173,24.018473,-0.0077,1.290
9734.00,7.503848,24.91193,-0.000172,24.017826,-0.0077,1.289
9736.00,7.503503,24.91094,-0.000172,24.018841,-0.0077,1.289
9738.00,7.503372,24.91163,-0.000172,24.018492,-0.0077,1.290
9740.00,7.503472,24.91162,-0.000173,24.018854,-0.0077,1.290
9742.00,7.503522,24.91239,-0.000172,24.018164,-0.0077,1.290
9744.00,7.504001,24.91262,-0.000172,24.018113,-0.0077,1.289
9746.00,7.503717,24.91290,-0.000173,24.017993,-0.0078,1.289
9748.00,7.503264,24.91305,-0.000172,24.018151,-0.0077,1.290
9750.00,7.503168,24.91274,-0.000172,24.018080,-0.0077,1.290
9752.00,7.503797,24.91291,-0.000173,24.018013,-0.0077,1.290
9754.00,7.504108,24.91303,-0.000173,24.017922,-0.0077,1.289
9756.00,7.503664,24.91236,-0.000172,24.017618,-0.0077,1.289
9758.00,7.503994,24.91245,-0.000173,24.017930,-0.0077,1.290
9760.00,7.504104,24.91211,-0.000173,24.017574,-0.0078,1.289
9762.00,7.504746,24.91168,-0.000174,24.018756,-0.0077,1.290
9764.00,7.504995,24.91159,-0.000173,24.018590,-0.0077,1.290
9766.00,7.504513,24.91126,-0.000173,24.018475,-0.0077,1.290
9768.00,7.504160,24.91052,-0.000173,24.018506,-0.0077,1.290
9770.00,7.503893,24.91052,-0.000173,24.019322,-0.0077,1.290
9772.00,7.503599,24.91118,-0.000173,24.018722,-0.0077,1.290
9774.00,7.503730,24.91141,-0.000172,24.018423,-0.0077,1.289
9776.00,7.503281,24.91152,-0.000172,24.018526,-0.0077,1.290
9778.00,7.503531,24.91109,-0.000173,24.017904,-0.0077,1.289
9780.00,7.503012,24.91100,-0.000172,24.018182,-0.0077,1.290
9782.00,7.503112,24.91133,-0.000172,24.018071,-0.0077,1.289
9784.00,7.503505,24.91074,-0.000172,24.018928,-0.0077,1.289
9786.00,7.503691,24.91110,-0.000171,24.018437,-0.0077,1.289
9788.00,7.503771,24.91162,-0.000173,24.018611,-0.0077,1.290
9790.00,7.503272,24.91180,-0.000173,24.018301,-0.0077,1.290
9792.00,7.502943,24.91138,-0.000173,24.018145,-0.0077,1.289
9794.00,7.503198,24.91205,-0.000173,24.018531,-0.0077,1.290
9796.00,7.503746,24.91157,-0.000173,24.018638,-0.0077,1.289
9798.00,7.503375,24.91143,-0.000172,24.018531,-0.0077,1.289
9800.00,7.503600,24.91169,-0.000172,24.019043,-0.0077,1.290
9802.00,7.503731,24.91221,-0.000173,24.018562,-0.0077,1.290
9804.00,7.503344,24.91173,-0.000173,24.018258,-0.0077,1.290
9806.00,7.503909,24.91157,-0.000173,24.018584,-0.0077,1.290
9808.00,7.503122,24.91074,-0.000173,24.018428,-0.0077,1.290
9810.00,7.503130,24.91120,-0.000172,24.019501,-0.0077,1.289
9812.00,7.502311,24.91100,-0.000172,24.018490,-0.0077,1.289
9814.00,7.502153,24.91138,-0.000173,24.018102,-0.0077,1.289
9816.00,7.503349,24.91156,-0.000172,24.017790,-0.0077,1.289
9818.00,7.503223,24.91122,-0.000171,24.018818,-0.0077,1.289
9820.00,7.502526,24.91224,-0.000173,24.019257,-0.0077,1.290
9822.00,7.502635,24.91243,-0.000172,24.018646,-0.0076,1.290
9824.00,7.502177,24.91246,-0.000172,24.018812,-0.0077,1.289
9826.00,7.502324,24.91200,-0.000172,24.018696,-0.0077,1.290
9828.00,7.502656,24.91137,-0.000172,24.018689,-0.0077,1.290
9830.00,7.502419,24.91218,-0.000172,24.018963,-0.0077,1.289
9832.00,7.502451,24.91317,-0.000173,24.018553,-0.0077,1.289
9834.00,7.502747,24.91286,-0.000173,24.018294,-0.0077,1.290
9836.00,7.502288,24.91275,-0.000172,24.018905,-0.0076,1.290
9838.00,7.502837,24.91326,-0.000171,24.018729,-0.0077,1.290
9840.00,7.503375,24.91367,-0.000172,24.018548,-0.0077,1.290
9842.00,7.502687,24.91341,-0.000172,24.018000,-0.0077,1.290
9844.00,7.502371,24.91281,-0.000172,24.019157,-0.0077,1.290
9846.00,7.501915,24.91159,-0.000172,24.018533,-0.0077,1.290
9848.00,7.501777,24.91242,-0.000171,24.018347,-0.0077,1.289
9850.00,7.502681,24.91288,-0.000172,24.018691,-0.0077,1.289
9852.00,7.503145,24.91182,-0.000172,24.018064,-0.0077,1.290
9854.00,7.503146,24.91155,-0.000172,24.018466,-0.0077,1.290
9856.00,7.503101,24.91078,-0.000171,24.018502,-0.0077,1.290
9858.00,7.502028,24.91133,-0.000174,24.018316,-0.0077,1.291
9860.00,7.502313,24.91271,-0.000172,24.018562,-0.0077,1.290
9862.00,7.502446,24.91171,-0.000172,24.018999,-0.0077,1.290
9864.00,7.503013,24.91159,-0.000173,24.018414,-0.0077,1.290
9866.00,7.502288,24.91132,-0.000172,24.018223,-0.0077,1.290
9868.00,7.502153,24.91173,-0.000171,24.018490,-0.0077,1.290
9870.00,7.502952,24.91157,-0.000171,24.018421,-0.0077,1.290
9872.00,7.503027,24.91232,-0.000172,24.018455,-0.0076,1.290
9874.00,7.503027,24.91194,-0.000173,24.018463,-0.0077,1.290
9876.00,7.502594,24.91105,-0.000172,24.018617,-0.0077,1.290
9878.00,7.502456,24.91161,-0.000171,24.019219,-0.0076,1.290
9880.00,7.501790,24.91150,-0.000172,24.018528,-0.0077,1.290
9882.00,7.501524,24.91154,-0.000171,24.019010,-0.0077,1.290
9884.00,7.501750,24.91220,-0.000172,24.019558,-0.0077,1.290
9886.00,7.502940,24.91228,-0.000171,24.018682,-0.0076,1.290
9888.00,7.502567,24.91313,-0.000173,24.018220,-0.0077,1.290
9890.00,7.502695,24.91283,-0.000172,24.018876,-0.0077,1.290
9892.00,7.503063,24.91304,-0.000171,24.018919,-0.0077,1.290
9894.00,7.503357,24.91248,-0.000171,24.018633,-0.0077,1.290
9896.00,7.503195,24.91230,-0.000172,24.018918,-0.0077,1.290
9898.00,7.502908,24.91294,-0.000170,24.018731,-0.0077,1.290
9900.00,7.502261,24.91292,-0.000171,24.018191,-0.0077,1.290
9902.00,7.501782,24.91301,-0.000172,24.018530,-0.0077,1.290
9904.00,7.501996,24.91296,-0.000173,24.018883,-0.0077,1.290
9906.00,7.502472,24.91345,-0.000173,24.018526,-0.0077,1.290
9908.00,7.502851,24.91368,-0.000172,24.018443,-0.0077,1.290
9910.00,7.502823,24.91289,-0.000172,24.017971,-0.0077,1.290
9912.00,7.502726,24.91318,-0.000172,24.017767,-0.0077,1.290
9914.00,7.502705,24.91245,-0.000172,24.017895,-0.0077,1.290
9916.00,7.502505,24.91245,-0.000172,24.018138,-0.0077,1.290
9918.00,7.502613,24.91224,-0.000173,24.018434,-0.0077,1.290
9920.00,7.501942,24.91265,-0.000171,24.018910,-0.0077,1.289
9922.00,7.501670,24.91245,-0.000171,24.018537,-0.0077,1.290
9924.00,7.502553,24.91262,-0.000171,24.017424,-0.0077,1.290
9926.00,7.503375,24.91306,-0.000174,24.018135,-0.0077,1.290
9928.00,7.503305,24.91244,-0.000173,24.018653,-0.0077,1.290
9930.00,7.503375,24.91233,-0.000173,24.018735,-0.0077,1.290
9932.00,7.502284,24.91261,-0.000173,24.017765,-0.0077,1.290
9934.00,7.501869,24.91288,-0.000174,24.017977,-0.0077,1.291
9936.00,7.502542,24.91283,-0.000173,24.018495,-0.0077,1.290
9938.00,7.503244,24.91285,-0.000173,24.018473,-0.0077,1.290
9940.00,7.504366,24.91276,-0.000172,24.018361,-0.0077,1.290
9942.00,7.505012,24.91262,-0.000171,24.017953,-0.0077,1.290
9944.00,7.504231,24.91311,-0.000171,24.017857,-0.0077,1.290
9946.00,7.503792,24.91339,-0.000173,24.018927,-0.0077,1.290
9948.00,7.503374,24.91356,-0.000172,24.018816,-0.0077,1.290
9950.00,7.503246,24.91353,-0.000173,24.018794,-0.0077,1.290
9952.00,7.503539,24.91283,-0.000173,24.018758,-0.0077,1.290
9954.00,7.503380,24.91339,-0.000172,24.018992,-0.0077,1.290
9956.00,7.503944,24.91313,-0.000173,24.018399,-0.0077,1.290
9958.00,7.504014,24.91236,-0.000172,24.018263,-0.0077,1.290
9960.00,7.503775,24.91197,-0.000172,24.018713,-0.0077,1.290
9962.00,7.503665,24.91364,-0.000171,24.019327,-0.0077,1.290
9964.00,7.502042,24.91321,-0.000171,24.019115,-0.0077,1.290
9966.00,7.501799,24.91339,-0.000173,24.018372,-0.0077,1.290
9968.00,7.502350,24.91445,-0.000172,24.018405,-0.0077,1.290
9970.00,7.502711,24.91498,-0.000172,24.018483,-0.0077,1.290
9972.00,7.502121,24.91522,-0.000172,24.018577,-0.0077,1.290
9974.00,7.501558,24.91510,-0.000172,24.018231,-0.0077,1.290
9976.00,7.500957,24.91489,-0.000171,24.019287,-0.0077,1.290
9978.00,7.501091,24.91463,-0.000171,24.018941,-0.0077,1.290
9980.00,7.501047,24.91425,-0.000172,24.018232,-0.0077,1.290
9982.00,7.501385,24.91426,-0.000172,24.018899,-0.0077,1.290
9984.00,7.502109,24.91401,-0.000172,24.018655,-0.0077,1.290
9986.00,7.502492,24.91331,-0.000172,24.018738,-0.0077,1.290
9988.00,7.503280,24.91382,-0.000172,24.017857,-0.0077,1.290
9990.00,7.503486,24.91306,-0.000172,24.018129,-0.0077,1.290
9992.00,7.503191,24.91344,-0.000173,24.018566,-0.0077,1.290
9994.00,7.502833,24.91379,-0.000173,24.018193,-0.0077,1.290
9996.00,7.502872,24.91303,-0.000172,24.018120,-0.0077,1.290
9998.00,7.502472,24.91319,-0.000171,24.018682,-0.0077,1.290
10000.00,7.501979,24.91359,-0.000172,24.018446,-0.0077,1.290
10002.00,7.502208,24.91290,-0.000173,24.018948,-0.0077,1.290
10004.00,7.503095,24.91389,-0.000173,24.018704,-0.0077,1.290
10006.00,7.502974,24.91365,-0.000173,24.018502,-0.0077,1.291
10008.00,7.502440,24.91409,-0.000172,24.018947,-0.0077,1.290
10010.00,7.502214,24.91430,-0.000172,24.018256,-0.0077,1.290
10012.00,7.501694,24.91389,-0.000173,24.018531,-0.0077,1.290
10014.00,7.501406,24.91382,-0.000172,24.019164,-0.0077,1.290
10016.00,7.502169,24.91370,-0.000172,24.018263,-0.0077,1.291
10018.00,7.501928,24.91328,-0.000171,24.018336,-0.0077,1.290
10020.00,7.501067,24.91325,-0.000173,24.019432,-0.0077,1.291
10022.00,7.502039,24.91376,-0.000173,24.019434,-0.0077,1.290
10024.00,7.502556,24.91305,-0.000173,24.018035,-0.0077,1.290
10026.00,7.502759,24.91306,-0.000173,24.018720,-0.0077,1.291
10028.00,7.502479,24.91305,-0.000173,24.019006,-0.0077,1.290
10030.00,7.502219,24.91268,-0.000173,24.019202,-0.0077,1.290
10032.00,7.501503,24.91257,-0.000172,24.018265,-0.0077,1.290
10034.00,7.501416,24.91358,-0.000172,24.018107,-0.0077,1.290
10036.00,7.501469,24.91351,-0.000173,24.018501,-0.0077,1.291
10038.00,7.500750,24.91312,-0.000173,24.017901,-0.0077,1.291
10040.00,7.500424,24.91339,-0.000173,24.018252,-0.0077,1.290
10042.00,7.500739,24.91328,-0.000174,24.018002,-0.0077,1.290
10044.00,7.501718,24.91322,-0.000172,24.017794,-0.0077,1.290
10046.00,7.502171,24.91277,-0.000170,24.018649,-0.0077,1.290
10048.00,7.502812,24.91183,-0.000173,24.018227,-0.0077,1.291
10050.00,7.502813,24.91299,-0.000173,24.018570,-0.0077,1.291
10052.00,7.502410,24.91298,-0.000172,24.018651,-0.0077,1.291
10054.00,7.502323,24.91313,-0.000171,24.018718,-0.0077,1.290
10056.00,7.502341,24.91368,-0.000171,24.018396,-0.0077,1.290
10058.00,7.502923,24.91331,-0.000171,24.018211,-0.0076,1.291
10060.00,7.502689,24.91251,-0.000173,24.018211,-0.0077,1.291
10062.00,7.502278,24.91354,-0.000172,24.018229,-0.0077,1.290
10064.00,7.501790,24.91376,-0.000171,24.018058,-0.0077,1.290
10066.00,7.501153,24.91238,-0.000173,24.018640,-0.0077,1.291
10068.00,7.501595,24.91198,-0.000172,24.018091,-0.0077,1.290
10070.00,7.501968,24.91272,-0.000173,24.018162,-0.0077,1.290
10072.00,7.503188,24.91308,-0.000173,24.018390,-0.0077,1.290
10074.00,7.502446,24.91220,-0.000173,24.018093,-0.0077,1.290
10076.00,7.502059,24.91285,-0.000174,24.017819,-0.0077,1.291
10078.00,7.501523,24.91242,-0.000174,24.018289,-0.0077,1.291
10080.00,7.502307,24.91248,-0.000173,24.018504,-0.0077,1.290
10082.00,7.502656,24.91316,-0.000172,24.017890,-0.0078,1.290
10084.00,7.502801,24.91248,-0.000171,24.017951,-0.0077,1.290
10086.00,7.503168,24.91236,-0.000172,24.018539,-0.0077,1.290
10088.00,7.502593,24.91152,-0.000173,24.018269,-0.0077,1.291
10090.00,7.502140,24.91111,-0.000173,24.018825,-0.0077,1.290
10092.00,7.502134,24.91199,-0.000173,24.018323,-0.0077,1.290
10094.00,7.501479,24.91170,-0.000172,24.018046,-0.0077,1.290
10096.00,7.501678,24.91197,-0.000172,24.018245,-0.0077,1.290
10098.00,7.502186,24.91138,-0.000172,24.018160,-0.0077,1.291
10100.00,7.501898,24.91162,-0.000173,24.019075,-0.0077,1.290
10102.00,7.501577,24.91199,-0.000174,24.018541,-0.0077,1.291
10104.00,7.500285,24.91246,-0.000174,24.017732,-0.0077,1.291
10106.00,7.499503,24.91259,-0.000174,24.018006,-0.0077,1.290
10108.00,7.500795,24.91211,-0.000172,24.017277,-0.0077,1.290
10110.00,7.501514,24.91238,-0.000172,24.018218,-0.0077,1.290
10112.00,7.501382,24.91265,-0.000173,24.018325,-0.0077,1.291
10114.00,7.502361,24.91252,-0.000172,24.018840,-0.0077,1.291
10116.00,7.502629,24.91245,-0.000172,24.019005,-0.0077,1.291
10118.00,7.501796,24.91154,-0.000173,24.018463,-0.0077,1.291
10120.00,7.501332,24.91163,-0.000174,24.018791,-0.0077,1.290
10122.00,7.500986,24.91193,-0.000172,24.018597,-0.0077,1.290
10124.00,7.500768,24.91191,-0.000173,24.018513,-0.0077,1.291
10126.00,7.500574,24.91231,-0.000172,24.018361,-0.0077,1.291
10128.00,7.500796,24.91276,-0.000172,24.018602,-0.0077,1.290
10130.00,7.501004,24.91310,-0.000172,24.018231,-0.0077,1.290
10132.00,7.500150,24.91330,-0.000172,24.019180,-0.0077,1.291
10134.00,7.499978,24.91292,-0.000173,24.019059,-0.0077,1.291
10136.00,7.501069,24.91335,-0.000172,24.017901,-0.0077,1.290
10138.00,7.501411,24.91312,-0.000172,24.018193,-0.0077,1.290
10140.00,7.501476,24.91340,-0.000173,24.018408,-0.0077,1.291
10142.00,7.501113,24.91314,-0.000173,24.018657,-0.0077,1.290
10144.00,7.500712,24.91309,-0.000171,24.017850,-0.0077,1.290
10146.00,7.500282,24.91299,-0.000170,24.018845,-0.0077,1.290
10148.00,7.500334,24.91298,-0.000172,24.018086,-0.0077,1.291
10150.00,7.499911,24.91343,-0.000172,24.017863,-0.0077,1.291
10152.00,7.500537,24.91348,-0.000173,24.018006,-0.0077,1.290
10154.00,7.500532,24.91289,-0.000174,24.018028,-0.0077,1.291
10156.00,7.500736,24.91209,-0.000173,24.018963,-0.0077,1.290
10158.00,7.500658,24.91209,-0.000173,24.018461,-0.0077,1.290
10160.00,7.500821,24.91264,-0.000173,24.018138,-0.0077,1.291
10162.00,7.501586,24.91340,-0.000171,24.018214,-0.0077,1.291
10164.00,7.502503,24.91228,-0.000171,24.018321,-0.0077,1.290
10166.00,7.502367,24.91221,-0.000171,24.018444,-0.0077,1.290
10168.00,7.501542,24.91242,-0.000172,24.018840,-0.0077,1.291
10170.00,7.501208,24.91309,-0.000173,24.018327,-0.0077,1.291
10172.00,7.501251,24.91306,-0.000173,24.018849,-0.0077,1.290
10174.00,7.501801,24.91285,-0.000172,24.018731,-0.0077,1.290
10176.00,7.502280,24.91249,-0.000172,24.018530,-0.0077,1.291
10178.00,7.501611,24.91392,-0.000172,24.018290,-0.0077,1.291
10180.00,7.501724,24.91405,-0.000172,24.018461,-0.0077,1.291
10182.00,7.501186,24.91389,-0.000172,24.018218,-0.0077,1.291
10184.00,7.501668,24.91366,-0.000172,24.018455,-0.0077,1.291
10186.00,7.501366,24.91310,-0.000172,24.018470,-0.0077,1.291
10188.00,7.500766,24.91286,-0.000172,24.018189,-0.0077,1.291
10190.00,7.500547,24.91241,-0.000172,24.017694,-0.0077,1.291
10192.00,7.500655,24.91247,-0.000171,24.018196,-0.0077,1.291
10194.00,7.500101,24.91212,-0.000172,24.018502,-0.0077,1.291
10196.00,7.499675,24.91265,-0.000172,24.019494,-0.0077,1.291
10198.00,7.500434,24.91315,-0.000173,24.019099,-0.0077,1.290
10200.00,7.500087,24.91377,-0.000172,24.018822,-0.0077,1.291
10202.00,7.500339,24.91352,-0.000172,24.018008,-0.0077,1.291
@17,12.0000,24.0
10204.00,7.500779,24.91274,-0.000172,24.018298,-0.0077,1.290
10206.00,7.499284,24.91276,-0.000172,24.018566,-0.0077,1.291
10208.00,7.492214,24.91258,-0.000171,24.017739,-0.0077,1.290
10210.00,7.484095,24.91235,-0.000170,24.018553,-0.0077,1.289
10212.00,7.475313,24.91276,-0.000171,24.018379,-0.0077,1.289
10214.00,7.468116,24.91262,-0.000171,24.018502,-0.0077,1.290
10216.00,7.463582,24.91230,-0.000173,24.018399,-0.0077,1.291
10218.00,7.459832,24.91215,-0.000172,24.018040,-0.0077,1.291
10220.00,7.455443,24.91287,-0.000173,24.018174,-0.0077,1.292
10222.00,7.449767,24.91263,-0.000174,24.018700,-0.0077,1.292
10224.00,7.446094,24.91258,-0.000172,24.018624,-0.0077,1.291
10226.00,7.442428,24.91261,-0.000173,24.018069,-0.0077,1.292
10228.00,7.439538,24.91235,-0.000174,24.018046,-0.0077,1.292
10230.00,7.439090,24.91303,-0.000173,24.018626,-0.0077,1.292
10232.00,7.443748,24.91329,-0.000173,24.018595,-0.0077,1.293
10234.00,7.450082,24.91329,-0.000173,24.018397,-0.0077,1.293
10236.00,7.456673,24.91382,-0.000174,24.018151,-0.0077,1.293
10238.00,7.462564,24.91323,-0.000173,24.019092,-0.0077,1.292
10240.00,7.466099,24.91305,-0.000173,24.018640,-0.0077,1.292
10242.00,7.467677,24.91310,-0.000172,24.018071,-0.0077,1.292
10244.00,7.469948,24.91275,-0.000172,24.019329,-0.0077,1.291
10246.00,7.473425,24.91262,-0.000172,24.019132,-0.0077,1.291
10248.00,7.477026,24.91330,-0.000171,24.018448,-0.0077,1.291
10250.00,7.481099,24.91337,-0.000171,24.018894,-0.0077,1.291
10252.00,7.483841,24.91241,-0.000172,24.018735,-0.0077,1.291
10254.00,7.486384,24.91230,-0.000171,24.018591,-0.0078,1.291
10256.00,7.488673,24.91353,-0.000170,24.018236,-0.0077,1.291
10258.00,7.490732,24.91298,-0.000172,24.018294,-0.0076,1.291
10260.00,7.492959,24.91328,-0.000171,24.018608,-0.0077,1.291
10262.00,7.494866,24.91314,-0.000172,24.018261,-0.0077,1.291
10264.00,7.496425,24.91338,-0.000172,24.018831,-0.0077,1.291
10266.00,7.497919,24.91339,-0.000171,24.017948,-0.0077,1.291
10268.00,7.499951,24.91320,-0.000171,24.018941,-0.0077,1.291
10270.00,7.501133,24.91380,-0.000173,24.018820,-0.0077,1.291
10272.00,7.501685,24.91322,-0.000172,24.018686,-0.0077,1.291
10274.00,7.502076,24.91312,-0.000172,24.018680,-0.0077,1.291
10276.00,7.502148,24.91367,-0.000172,24.018448,-0.0077,1.290
10278.00,7.502944,24.91392,-0.000172,24.018455,-0.0077,1.291
10280.00,7.502867,24.91401,-0.000172,24.019195,-0.0077,1.291
10282.00,7.502622,24.91462,-0.000172,24.018796,-0.0077,1.291
10284.00,7.502364,24.91368,-0.000172,24.018579,-0.0077,1.291
10286.00,7.503309,24.91342,-0.000172,24.018693,-0.0076,1.291
10288.00,7.503826,24.91240,-0.000172,24.018314,-0.0077,1.291
10290.00,7.504224,24.91258,-0.000172,24.018406,-0.0077,1.291
10292.00,7.503910,24.91237,-0.000172,24.018841,-0.0077,1.291
10294.00,7.503536,24.91259,-0.000172,24.018426,-0.0077,1.291
10296.00,7.503870,24.91351,-0.000172,24.019115,-0.0077,1.291
10298.00,7.504308,24.91316,-0.000172,24.018793,-0.0077,1.290
10300.00,7.504942,24.91319,-0.000173,24.018367,-0.0077,1.291
10302.00,7.505213,24.91413,-0.000172,24.018287,-0.0077,1.291
10304.00,7.505216,24.91359,-0.000172,24.017997,-0.0077,1.291
10306.00,7.504955,24.91282,-0.000173,24.018281,-0.0077,1.291
10308.00,7.504658,24.91299,-0.000171,24.018916,-0.0077,1.291
10310.00,7.503570,24.91353,-0.000173,24.018778,-0.0077,1.291
10312.00,7.503578,24.91344,-0.000173,24.018004,-0.0077,1.291
10314.00,7.503296,24.91314,-0.000173,24.018247,-0.0077,1.291
10316.00,7.502602,24.91312,-0.000171,24.018657,-0.0077,1.291
10318.00,7.502749,24.91361,-0.000172,24.018765,-0.0077,1.292
10320.00,7.503323,24.91350,-0.000173,24.018105,-0.0077,1.291
10322.00,7.503472,24.91417,-0.000173,24.018553,-0.0077,1.291
10324.00,7.504145,24.91353,-0.000173,24.018125,-0.0077,1.291
10326.00,7.503960,24.91247,-0.000173,24.018403,-0.0077,1.291
10328.00,7.502912,24.91400,-0.000172,24.018731,-0.0077,1.291
10330.00,7.502163,24.91468,-0.000172,24.018414,-0.0077,1.291
10332.00,7.501465,24.91386,-0.000172,24.018927,-0.0077,1.292
10334.00,7.501720,24.91323,-0.000173,24.018249,-0.0077,1.291
10336.00,7.500832,24.91383,-0.000171,24.019137,-0.0077,1.291
10338.00,7.500839,24.91391,-0.000172,24.018475,-0.0077,1.291
10340.00,7.500234,24.91325,-0.000172,24.019240,-0.0077,1.292
10342.00,7.500120,24.91428,-0.000173,24.018599,-0.0077,1.292
10344.00,7.500796,24.91386,-0.000172,24.018401,-0.0077,1.291
10346.00,7.500901,24.91374,-0.000171,24.018243,-0.0076,1.290
10348.00,7.501218,24.91430,-0.000172,24.018847,-0.0077,1.291
10350.00,7.500130,24.91371,-0.000173,24.018167,-0.0077,1.291
10352.00,7.499613,24.91500,-0.000172,24.018530,-0.0077,1.291
10354.00,7.500874,24.91452,-0.000173,24.018341,-0.0077,1.291
10356.00,7.501033,24.91431,-0.000172,24.018135,-0.0077,1.291
10358.00,7.500918,24.91426,-0.000172,24.017935,-0.0077,1.291
10360.00,7.499628,24.91440,-0.000172,24.018758,-0.0077,1.291
10362.00,7.499178,24.91341,-0.000172,24.018638,-0.0077,1.291
10364.00,7.499501,24.91401,-0.000172,24.018180,-0.0077,1.291
10366.00,7.498398,24.91405,-0.000173,24.018301,-0.0077,1.291
10368.00,7.498308,24.91405,-0.000173,24.019070,-0.0077,1.291
10370.00,7.498745,24.91371,-0.000173,24.018390,-0.0077,1.291
10372.00,7.499398,24.91385,-0.000172,24.017770,-0.0077,1.291
10374.00,7.498509,24.91327,-0.000173,24.018386,-0.0077,1.291
10376.00,7.498375,24.91400,-0.000172,24.018455,-0.0077,1.291
10378.00,7.498563,24.91382,-0.000172,24.017968,-0.0077,1.291
10380.00,7.499245,24.91349,-0.000173,24.017915,-0.0077,1.292
10382.00,7.499669,24.91456,-0.000173,24.018267,-0.0077,1.291
10384.00,7.498720,24.91406,-0.000173,24.018459,-0.0077,1.291
10386.00,7.499873,24.91479,-0.000172,24.018093,-0.0077,1.291
10388.00,7.499165,24.91388,-0.000171,24.018622,-0.0077,1.291
10390.00,7.499343,24.91367,-0.000171,24.018274,-0.0077,1.291
10392.00,7.500031,24.91407,-0.000173,24.018450,-0.0077,1.291
10394.00,7.499831,24.91426,-0.000173,24.018807,-0.0077,1.292
10396.00,7.499388,24.91368,-0.000172,24.018441,-0.0077,1.291
10398.00,7.499932,24.91306,-0.000171,24.018927,-0.0077,1.291
10400.00,7.500290,24.91394,-0.000173,24.018930,-0.0077,1.291
10402.00,7.499754,24.91379,-0.000173,24.018586,-0.0077,1.291
10404.00,7.499517,24.91367,-0.000173,24.017835,-0.0077,1.291
10406.00,7.500561,24.91354,-0.000172,24.018399,-0.0077,1.291
10408.00,7.500459,24.91296,-0.000171,24.018100,-0.0077,1.292
10410.00,7.500509,24.91251,-0.000172,24.019023,-0.0077,1.292
10412.00,7.500794,24.91272,-0.000172,24.018251,-0.0077,1.291
10414.00,7.500636,24.91274,-0.000172,24.018542,-0.0077,1.291
10416.00,7.501277,24.91333,-0.000173,24.018704,-0.0077,1.291
10418.00,7.501952,24.91337,-0.000172,24.018682,-0.0077,1.291
10420.00,7.501698,24.91308,-0.000172,24.018787,-0.0077,1.291
10422.00,7.500539,24.91234,-0.000172,24.018573,-0.0077,1.292
10424.00,7.500491,24.91198,-0.000172,24.018330,-0.0077,1.292
10426.00,7.500847,24.91251,-0.000173,24.018104,-0.0077,1.292
10428.00,7.500439,24.91276,-0.000173,24.018486,-0.0077,1.291
10430.00,7.499878,24.91289,-0.000173,24.018274,-0.0077,1.291
10432.00,7.499927,24.91271,-0.000173,24.018553,-0.0077,1.291
10434.00,7.500186,24.91266,-0.000173,24.018684,-0.0077,1.291
10436.00,7.500524,24.91267,-0.000173,24.017959,-0.0077,1.291
10438.00,7.499404,24.91318,-0.000174,24.018002,-0.0077,1.291
10440.00,7.498000,24.91349,-0.000173,24.018432,-0.0077,1.291
10442.00,7.497958,24.91328,-0.000172,24.018794,-0.0077,1.291
10444.00,7.497904,24.91344,-0.000172,24.018952,-0.0077,1.291
10446.00,7.498164,24.91308,-0.000172,24.019126,-0.0077,1.291
10448.00,7.497971,24.91347,-0.000173,24.018756,-0.0077,1.291
10450.00,7.497838,24.91294,-0.000172,24.018925,-0.0077,1.291
10452.00,7.497510,24.91285,-0.000173,24.018383,-0.0077,1.292
10454.00,7.497959,24.91316,-0.000173,24.018590,-0.0077,1.291
10456.00,7.498410,24.91341,-0.000171,24.019190,-0.0077,1.291
10458.00,7.497836,24.91349,-0.000171,24.018566,-0.0077,1.291
10460.00,7.497826,24.91328,-0.000172,24.018385,-0.0077,1.292
10462.00,7.497931,24.91364,-0.000172,24.017727,-0.0078,1.291
10464.00,7.498521,24.91365,-0.000174,24.018403,-0.0077,1.291
10466.00,7.497779,24.91351,-0.000174,24.018531,-0.0077,1.292
10468.00,7.498230,24.91370,-0.000172,24.018423,-0.0077,1.291
10470.00,7.499062,24.91323,-0.000172,24.018292,-0.0077,1.291
10472.00,7.499373,24.91330,-0.000173,24.018707,-0.0077,1.291
10474.00,7.499557,24.91302,-0.000173,24.018323,-0.0077,1.292
10476.00,7.498978,24.91281,-0.000173,24.017299,-0.0077,1.292
10478.00,7.498844,24.91252,-0.000173,24.018446,-0.0077,1.292
10480.00,7.499188,24.91294,-0.000174,24.018178,-0.0077,1.292
10482.00,7.499552,24.91298,-0.000174,24.018791,-0.0077,1.292
10484.00,7.499742,24.91258,-0.000172,24.019030,-0.0077,1.292
10486.00,7.498987,24.91326,-0.000171,24.018394,-0.0077,1.291
10488.00,7.499301,24.91265,-0.000173,24.018794,-0.0077,1.292
10490.00,7.499394,24.91196,-0.000172,24.018932,-0.0077,1.291
10492.00,7.499716,24.91253,-0.000171,24.018736,-0.0077,1.291
10494.00,7.499193,24.91354,-0.000171,24.018193,-0.0077,1.291
10496.00,7.498802,24.91309,-0.000171,24.018434,-0.0077,1.291
10498.00,7.498973,24.91252,-0.000171,24.018758,-0.0077,1.292
10500.00,7.498893,24.91207,-0.000173,24.018687,-0.0077,1.292
10502.00,7.499372,24.91344,-0.000171,24.018488,-0.0077,1.292
10504.00,7.499519,24.91353,-0.000172,24.018421,-0.0077,1.292
10506.00,7.499951,24.91371,-0.000172,24.018907,-0.0077,1.291
10508.00,7.499156,24.91408,-0.000171,24.018865,-0.0077,1.291
10510.00,7.498372,24.91379,-0.000172,24.018169,-0.0077,1.292
10512.00,7.498912,24.91371,-0.000173,24.018479,-0.0077,1.292
10514.00,7.498858,24.91225,-0.000173,24.018502,-0.0077,1.291
10516.00,7.499374,24.91254,-0.000172,24.018182,-0.0077,1.291
10518.00,7.499301,24.91292,-0.000172,24.018466,-0.0077,1.291
10520.00,7.498702,24.91246,-0.000172,24.018356,-0.0077,1.292
10522.00,7.498472,24.91269,-0.000171,24.018823,-0.0077,1.291
10524.00,7.499241,24.91282,-0.000171,24.018147,-0.0077,1.291
10526.00,7.498819,24.91238,-0.000172,24.018764,-0.0077,1.292
10528.00,7.498169,24.91229,-0.000173,24.018880,-0.0077,1.291
10530.00,7.497629,24.91253,-0.000173,24.018510,-0.0077,1.292
10532.00,7.497560,24.91267,-0.000173,24.018298,-0.0077,1.291
10534.00,7.497667,24.91267,-0.000173,24.018236,-0.0077,1.291
10536.00,7.497933,24.91305,-0.000173,24.018760,-0.0077,1.291
10538.00,7.498873,24.91261,-0.000172,24.018816,-0.0077,1.291
10540.00,7.499106,24.91267,-0.000172,24.017866,-0.0077,1.291
10542.00,7.498497,24.91253,-0.000172,24.018285,-0.0077,1.291
10544.00,7.498221,24.91241,-0.000173,24.018348,-0.0077,1.292
10546.00,7.498565,24.91282,-0.000174,24.018187,-0.0077,1.292
10548.00,7.498532,24.91339,-0.000173,24.018265,-0.0077,1.292
10550.00,7.498335,24.91320,-0.000173,24.018305,-0.0077,1.291
10552.00,7.498607,24.91313,-0.000172,24.018122,-0.0077,1.291
10554.00,7.499338,24.91275,-0.000172,24.019164,-0.0077,1.292
10556.00,7.499499,24.91302,-0.000171,24.018535,-0.0077,1.292
10558.00,7.499272,24.91251,-0.000172,24.019173,-0.0077,1.292
10560.00,7.498283,24.91292,-0.000173,24.018183,-0.0077,1.292
10562.00,7.498392,24.91411,-0.000172,24.018992,-0.0077,1.292
10564.00,7.498932,24.91363,-0.000173,24.018365,-0.0077,1.291
10566.00,7.497858,24.91318,-0.000172,24.018970,-0.0077,1.291
10568.00,7.497474,24.91331,-0.000172,24.018863,-0.0077,1.291
10570.00,7.497111,24.91348,-0.000174,24.018658,-0.0077,1.292
10572.00,7.497126,24.91362,-0.000173,24.018307,-0.0077,1.291
10574.00,7.497242,24.91338,-0.000173,24.018098,-0.0077,1.291
10576.00,7.497140,24.91257,-0.000173,24.018439,-0.0077,1.291
10578.00,7.497076,24.91283,-0.000172,24.018539,-0.0077,1.292
10580.00,7.495668,24.91369,-0.000173,24.018033,-0.0077,1.292
10582.00,7.495373,24.91285,-0.000174,24.018410,-0.0077,1.292
10584.00,7.496054,24.91203,-0.000174,24.018183,-0.0077,1.291
10586.00,7.495125,24.91249,-0.000172,24.018686,-0.0077,1.291
10588.00,7.495526,24.91346,-0.000172,24.018582,-0.0077,1.291
10590.00,7.495940,24.91384,-0.000173,24.018753,-0.0077,1.292
10592.00,7.496104,24.91361,-0.000175,24.018002,-0.0077,1.292
10594.00,7.497060,24.91297,-0.000174,24.018541,-0.0077,1.291
10596.00,7.497712,24.91215,-0.000174,24.018638,-0.0077,1.292
10598.00,7.497097,24.91266,-0.000173,24.017921,-0.0077,1.291
10600.00,7.497059,24.91295,-0.000174,24.017922,-0.0077,1.292
10602.00,7.496778,24.91281,-0.000173,24.018637,-0.0077,1.292
10604.00,7.496985,24.91321,-0.000173,24.018709,-0.0077,1.292
10606.00,7.496539,24.91313,-0.000174,24.017727,-0.0077,1.292
10608.00,7.497317,24.91340,-0.000173,24.018550,-0.0077,1.292
10610.00,7.497337,24.91344,-0.000172,24.018568,-0.0077,1.292
10612.00,7.497367,24.91321,-0.000172,24.018814,-0.0077,1.291
10614.00,7.497303,24.91349,-0.000172,24.018386,-0.0077,1.292
10616.00,7.497622,24.91335,-0.000172,24.018590,-0.0077,1.291
10618.00,7.497408,24.91282,-0.000172,24.018481,-0.0077,1.292
10620.00,7.497453,24.91275,-0.000174,24.018015,-0.0077,1.292
10622.00,7.497170,24.91339,-0.000173,24.018488,-0.0077,1.291
10624.00,7.497118,24.91367,-0.000172,24.018254,-0.0077,1.291
10626.00,7.497567,24.91408,-0.000172,24.018376,-0.0077,1.292
10628.00,7.497008,24.91434,-0.000172,24.018773,-0.0077,1.291
10630.00,7.496563,24.91307,-0.000172,24.017982,-0.0077,1.291
10632.00,7.496520,24.91306,-0.000173,24.018410,-0.0077,1.292
10634.00,7.495288,24.91256,-0.000173,24.018125,-0.0077,1.292
10636.00,7.495937,24.91315,-0.000173,24.018709,-0.0077,1.291
10638.00,7.496420,24.91331,-0.000174,24.018087,-0.0077,1.292
10640.00,7.496398,24.91256,-0.000171,24.018390,-0.0077,1.291
10642.00,7.496746,24.91192,-0.000172,24.018147,-0.0077,1.292
10644.00,7.496432,24.91264,-0.000173,24.018885,-0.0077,1.292
10646.00,7.496928,24.91350,-0.000172,24.018323,-0.0078,1.291
10648.00,7.497548,24.91294,-0.000173,24.017547,-0.0077,1.292
10650.00,7.498252,24.91307,-0.000172,24.017846,-0.0077,1.292
10652.00,7.497963,24.91318,-0.000172,24.018227,-0.0077,1.292
10654.00,7.498027,24.91278,-0.000173,24.018486,-0.0077,1.292
10656.00,7.497669,24.91306,-0.000173,24.017605,-0.0077,1.292
10658.00,7.497310,24.91374,-0.000172,24.018176,-0.0077,1.292
10660.00,7.497150,24.91288,-0.000173,24.018017,-0.0077,1.292
10662.00,7.497175,24.91292,-0.000173,24.018396,-0.0078,1.292
10664.00,7.496502,24.91403,-0.000172,24.018934,-0.0077,1.291
10666.00,7.496384,24.91338,-0.000172,24.018787,-0.0077,1.291
10668.00,7.497087,24.91414,-0.000173,24.019093,-0.0077,1.292
10670.00,7.496451,24.91347,-0.000173,24.018231,-0.0077,1.291
10672.00,7.497013,24.91335,-0.000174,24.018851,-0.0077,1.292
10674.00,7.498307,24.91388,-0.000173,24.018707,-0.0078,1.292
10676.00,7.498939,24.91438,-0.000172,24.018608,-0.0077,1.291
10678.00,7.496952,24.91411,-0.000172,24.019059,-0.0077,1.291
10680.00,7.497423,24.91404,-0.000172,24.018749,-0.0077,1.292
10682.00,7.497572,24.91329,-0.000172,24.018486,-0.0077,1.292
10684.00,7.497170,24.91245,-0.000173,24.017636,-0.0078,1.291
10686.00,7.498142,24.91352,-0.000172,24.017852,-0.0077,1.291
10688.00,7.498288,24.91336,-0.000172,24.018637,-0.0077,1.291
10690.00,7.497235,24.91357,-0.000173,24.018280,-0.0077,1.292
10692.00,7.496694,24.91415,-0.000172,24.018109,-0.0077,1.292
10694.00,7.496535,24.91468,-0.000173,24.017899,-0.0077,1.291
10696.00,7.496097,24.91468,-0.000173,24.017768,-0.0077,1.292
10698.00,7.496184,24.91545,-0.000173,24.018339,-0.0077,1.292
10700.00,7.496425,24.91474,-0.000173,24.018116,-0.0077,1.292
10702.00,7.496246,24.91380,-0.000173,24.018231,-0.0078,1.291
10704.00,7.496952,24.91290,-0.000173,24.018662,-0.0077,1.291
10706.00,7.497248,24.91393,-0.000172,24.018546,-0.0077,1.291
10708.00,7.497209,24.91372,-0.000173,24.018323,-0.0077,1.292
10710.00,7.498122,24.91333,-0.000172,24.018954,-0.0077,1.292
10712.00,7.498171,24.91334,-0.000172,24.018105,-0.0077,1.292
10714.00,7.498232,24.91323,-0.000172,24.018265,-0.0077,1.292
10716.00,7.498167,24.91252,-0.000174,24.018803,-0.0077,1.291
10718.00,7.497826,24.91342,-0.000172,24.018473,-0.0077,1.292
10720.00,7.498960,24.91380,-0.000172,24.018363,-0.0077,1.291
10722.00,7.499301,24.91365,-0.000172,24.018222,-0.0077,1.292
10724.00,7.499056,24.91476,-0.000172,24.017429,-0.0078,1.292
10726.00,7.498179,24.91394,-0.000171,24.018020,-0.0077,1.291
10728.00,7.497783,24.91319,-0.000172,24.018111,-0.0077,1.292
10730.00,7.498381,24.91428,-0.000173,24.018582,-0.0077,1.293
10732.00,7.498690,24.91427,-0.000173,24.018383,-0.0077,1.292
10734.00,7.497685,24.91336,-0.000172,24.017498,-0.0077,1.292
10736.00,7.497035,24.91330,-0.000173,24.018162,-0.0077,1.292
10738.00,7.495688,24.91307,-0.000173,24.018223,-0.0077,1.292
10740.00,7.496656,24.91328,-0.000173,24.018468,-0.0077,1.292
10742.00,7.497190,24.91395,-0.000173,24.018903,-0.0077,1.292
10744.00,7.496628,24.91436,-0.000173,24.018035,-0.0077,1.292
10746.00,7.495752,24.91410,-0.000172,24.018477,-0.0077,1.292
10748.00,7.495498,24.91370,-0.000173,24.018430,-0.0077,1.292
10750.00,7.496277,24.91320,-0.000173,24.018220,-0.0077,1.291
10752.00,7.496558,24.91343,-0.000174,24.017893,-0.0077,1.292
10754.00,7.496453,24.91419,-0.000173,24.017908,-0.0077,1.291
10756.00,7.496918,24.91348,-0.000172,24.017812,-0.0077,1.292
10758.00,7.497294,24.91298,-0.000172,24.017808,-0.0077,1.292
10760.00,7.497286,24.91281,-0.000172,24.018356,-0.0077,1.292
10762.00,7.498043,24.91362,-0.000173,24.018617,-0.0077,1.292
10764.00,7.498308,24.91312,-0.000173,24.018379,-0.0077,1.292
10766.00,7.497600,24.91358,-0.000173,24.018825,-0.0077,1.292
10768.00,7.497765,24.91349,-0.000173,24.018682,-0.0077,1.292
10770.00,7.497120,24.91353,-0.000175,24.018493,-0.0077,1.292
10772.00,7.496817,24.91345,-0.000173,24.018299,-0.0077,1.292
10774.00,7.497237,24.91380,-0.000173,24.018562,-0.0077,1.292
10776.00,7.497012,24.91398,-0.000173,24.018508,-0.0077,1.292
10778.00,7.496478,24.91445,-0.000172,24.018227,-0.0077,1.292
10780.00,7.497156,24.91375,-0.000173,24.018272,-0.0077,1.293
10782.00,7.498346,24.91376,-0.000173,24.017859,-0.0077,1.292
10784.00,7.497981,24.91394,-0.000172,24.018042,-0.0077,1.291
10786.00,7.497683,24.91349,-0.000172,24.018330,-0.0077,1.291
10788.00,7.496642,24.91388,-0.000172,24.018376,-0.0077,1.291
10790.00,7.496468,24.91383,-0.000172,24.018363,-0.0077,1.292
10792.00,7.497509,24.91280,-0.000172,24.019142,-0.0077,1.292
10794.00,7.497924,24.91287,-0.000172,24.018907,-0.0077,1.292
10796.00,7.497786,24.91324,-0.000173,24.018120,-0.0077,1.292
10798.00,7.497674,24.91304,-0.000172,24.018290,-0.0077,1.292
10800.00,7.497366,24.91235,-0.000172,24.018635,-0.0077,1.291
10802.00,7.495778,24.91280,-0.000173,24.018434,-0.0077,1.292
10804.00,7.495794,24.91381,-0.000173,24.018381,-0.0077,1.292
@18,12.0000,24.0
10806.00,7.495247,24.91232,-0.000172,24.017707,-0.0077,1.292
10808.00,7.489016,24.91360,-0.000171,24.018938,-0.0077,1.291
10810.00,7.480231,24.91450,-0.000171,24.018557,-0.0077,1.291
10812.00,7.472929,24.91334,-0.000171,24.018680,-0.0077,1.290
10814.00,7.465639,24.91346,-0.000172,24.018530,-0.0077,1.291
10816.00,7.459604,24.91415,-0.000171,24.018229,-0.0077,1.292
10818.00,7.455161,24.91347,-0.000172,24.017863,-0.0077,1.292
10820.00,7.452393,24.91413,-0.000173,24.018379,-0.0077,1.293
10822.00,7.449137,24.91405,-0.000174,24.018624,-0.0077,1.293
10824.00,7.443726,24.91417,-0.000173,24.018412,-0.0077,1.293
10826.00,7.439877,24.91382,-0.000174,24.018082,-0.0078,1.293
10828.00,7.436768,24.91452,-0.000173,24.018555,-0.0077,1.293
10830.00,7.435015,24.91425,-0.000172,24.018664,-0.0077,1.293
10832.00,7.439530,24.91394,-0.000174,24.018658,-0.0077,1.294
10834.00,7.447646,24.91367,-0.000175,24.018290,-0.0077,1.295
10836.00,7.455235,24.91364,-0.000174,24.018247,-0.0077,1.294
10838.00,7.461463,24.91391,-0.000173,24.018696,-0.0077,1.294
10840.00,7.465532,24.91432,-0.000173,24.018725,-0.0077,1.293
10842.00,7.469633,24.91442,-0.000172,24.018082,-0.0077,1.293
10844.00,7.472991,24.91380,-0.000171,24.018116,-0.0077,1.292
10846.00,7.474468,24.91376,-0.000172,24.018325,-0.0077,1.293
10848.00,7.476046,24.91380,-0.000172,24.018921,-0.0077,1.292
10850.00,7.479736,24.91381,-0.000172,24.018662,-0.0077,1.292
10852.00,7.482421,24.91395,-0.000171,24.019302,-0.0077,1.293
10854.00,7.484579,24.91514,-0.000172,24.018459,-0.0077,1.293
10856.00,7.486404,24.91519,-0.000172,24.018212,-0.0077,1.292
10858.00,7.488522,24.91454,-0.000171,24.018385,-0.0077,1.292
10860.00,7.491038,24.91497,-0.000171,24.018805,-0.0077,1.292
10862.00,7.493127,24.91472,-0.000172,24.019663,-0.0077,1.292
10864.00,7.494753,24.91420,-0.000172,24.018104,-0.0077,1.292
10866.00,7.496012,24.91441,-0.000172,24.018582,-0.0077,1.293
10868.00,7.496989,24.91480,-0.000173,24.019017,-0.0077,1.293
10870.00,7.497628,24.91427,-0.000171,24.018289,-0.0077,1.293
10872.00,7.499365,24.91479,-0.000171,24.018872,-0.0077,1.293
10874.00,7.500671,24.91494,-0.000172,24.018394,-0.0077,1.292
10876.00,7.500801,24.91533,-0.000172,24.018635,-0.0077,1.293
10878.00,7.500868,24.91426,-0.000173,24.018439,-0.0077,1.292
10880.00,7.501616,24.91442,-0.000172,24.018653,-0.0077,1.293
10882.00,7.501750,24.91456,-0.000173,24.018783,-0.0077,1.293
10884.00,7.501832,24.91460,-0.000172,24.019159,-0.0077,1.292
10886.00,7.501375,24.91464,-0.000172,24.018725,-0.0077,1.292
10888.00,7.501339,24.91460,-0.000172,24.018916,-0.0077,1.292
10890.00,7.501591,24.91410,-0.000172,24.018517,-0.0077,1.292
10892.00,7.501624,24.91370,-0.000173,24.018209,-0.0077,1.293
10894.00,7.500857,24.91331,-0.000171,24.018584,-0.0076,1.293
10896.00,7.500788,24.91371,-0.000171,24.018834,-0.0077,1.293
10898.00,7.501164,24.91329,-0.000172,24.018399,-0.0077,1.293
10900.00,7.500851,24.91336,-0.000172,24.018263,-0.0077,1.292
10902.00,7.500572,24.91436,-0.000171,24.018841,-0.0077,1.292
10904.00,7.500572,24.91411,-0.000172,24.018042,-0.0077,1.293
10906.00,7.500155,24.91434,-0.000172,24.018542,-0.0077,1.292
10908.00,7.499894,24.91402,-0.000172,24.018994,-0.0077,1.292
10910.00,7.498949,24.91443,-0.000171,24.018455,-0.0077,1.293
10912.00,7.498224,24.91528,-0.000172,24.018336,-0.0077,1.292
10914.00,7.499444,24.91571,-0.000172,24.019064,-0.0077,1.293
10916.00,7.499583,24.91526,-0.000172,24.018823,-0.0077,1.292
10918.00,7.498059,24.91502,-0.000171,24.019282,-0.0077,1.292
10920.00,7.497249,24.91444,-0.000171,24.018823,-0.0077,1.292
10922.00,7.498012,24.91497,-0.000172,24.018475,-0.0077,1.292
10924.00,7.498039,24.91497,-0.000173,24.018827,-0.0077,1.293
10926.00,7.497865,24.91440,-0.000172,24.018861,-0.0077,1.293
10928.00,7.497274,24.91399,-0.000172,24.018713,-0.0077,1.292
10930.00,7.497125,24.91360,-0.000173,24.019429,-0.0077,1.292
10932.00,7.496897,24.91386,-0.000172,24.018249,-0.0077,1.292
10934.00,7.497100,24.91374,-0.000172,24.018193,-0.0077,1.292
10936.00,7.496409,24.91297,-0.000172,24.018620,-0.0077,1.292
10938.00,7.496253,24.91404,-0.000171,24.018918,-0.0077,1.294
10940.00,7.496591,24.91453,-0.000172,24.018457,-0.0076,1.293
10942.00,7.497080,24.91427,-0.000173,24.018677,-0.0077,1.292
10944.00,7.496624,24.91410,-0.000173,24.018298,-0.0077,1.293
10946.00,7.496367,24.91384,-0.000173,24.018158,-0.0077,1.293
10948.00,7.495963,24.91316,-0.000173,24.018649,-0.0077,1.293
10950.00,7.495643,24.91195,-0.000172,24.018220,-0.0077,1.292
10952.00,7.495817,24.91212,-0.000172,24.018285,-0.0077,1.292
10954.00,7.495828,24.91214,-0.000172,24.018796,-0.0077,1.292
10956.00,7.496444,24.91264,-0.000172,24.018856,-0.0077,1.292
10958.00,7.496644,24.91286,-0.000172,24.017913,-0.0077,1.293
10960.00,7.496709,24.91345,-0.000172,24.017770,-0.0077,1.292
10962.00,7.496979,24.91378,-0.000173,24.018812,-0.0077,1.292
10964.00,7.497204,24.91418,-0.000171,24.018278,-0.0077,1.292
10966.00,7.498162,24.91357,-0.000173,24.017988,-0.0077,1.293
10968.00,7.497948,24.91382,-0.000173,24.018245,-0.0077,1.293
10970.00,7.497371,24.91334,-0.000173,24.018009,-0.0077,1.292
10972.00,7.497419,24.91365,-0.000172,24.018410,-0.0077,1.292
10974.00,7.498050,24.91363,-0.000172,24.018767,-0.0077,1.293
10976.00,7.498109,24.91345,-0.000172,24.018776,-0.0077,1.293
10978.00,7.496546,24.91340,-0.000173,24.018347,-0.0077,1.293
10980.00,7.495403,24.91331,-0.000173,24.018747,-0.0077,1.293
10982.00,7.495420,24.91297,-0.000173,24.018880,-0.0077,1.292
10984.00,7.496040,24.91224,-0.000173,24.018580,-0.0077,1.293
10986.00,7.495940,24.91240,-0.000172,24.018294,-0.0077,1.293
10988.00,7.495189,24.91329,-0.000173,24.018251,-0.0077,1.292
10990.00,7.495283,24.91257,-0.000172,24.018124,-0.0077,1.292
10992.00,7.495726,24.91288,-0.000173,24.018435,-0.0077,1.293
10994.00,7.495530,24.91316,-0.000174,24.017788,-0.0077,1.293
10996.00,7.495614,24.91307,-0.000173,24.018046,-0.0077,1.292
10998.00,7.495454,24.91276,-0.000172,24.018026,-0.0077,1.293
11000.00,7.495491,24.91348,-0.000173,24.018658,-0.0077,1.293
11002.00,7.496094,24.91375,-0.000173,24.018028,-0.0077,1.292
11004.00,7.495841,24.91327,-0.000172,24.017986,-0.0077,1.293
11006.00,7.496066,24.91287,-0.000172,24.018566,-0.0078,1.293
11008.00,7.496952,24.91348,-0.000172,24.017910,-0.0077,1.293
11010.00,7.496674,24.91392,-0.000173,24.018272,-0.0077,1.293
11012.00,7.496107,24.91369,-0.000173,24.018225,-0.0077,1.292
11014.00,7.495808,24.91349,-0.000174,24.018035,-0.0077,1.293
11016.00,7.495743,24.91433,-0.000173,24.017968,-0.0077,1.292
11018.00,7.495961,24.91386,-0.000173,24.018414,-0.0077,1.293
11020.00,7.496023,24.91371,-0.000172,24.017953,-0.0077,1.293
11022.00,7.496228,24.91360,-0.000173,24.017977,-0.0077,1.293
11024.00,7.495355,24.91328,-0.000173,24.018760,-0.0077,1.293
11026.00,7.495286,24.91329,-0.000174,24.018183,-0.0077,1.293
11028.00,7.495824,24.91237,-0.000173,24.018028,-0.0077,1.292
11030.00,7.495952,24.91288,-0.000172,24.018925,-0.0077,1.292
11032.00,7.495567,24.91229,-0.000172,24.018183,-0.0077,1.292
11034.00,7.495566,24.91074,-0.000173,24.017893,-0.0077,1.293
11036.00,7.495774,24.91117,-0.000174,24.018149,-0.0077,1.293
11038.00,7.495797,24.91137,-0.000173,24.018310,-0.0077,1.292
11040.00,7.495733,24.91163,-0.000173,24.018492,-0.0077,1.292
11042.00,7.494871,24.91175,-0.000172,24.019014,-0.0077,1.292
11044.00,7.495715,24.91233,-0.000172,24.018762,-0.0077,1.293
11046.00,7.495718,24.91312,-0.000172,24.018401,-0.0077,1.293
11048.00,7.495471,24.91200,-0.000173,24.017930,-0.0077,1.293
11050.00,7.495935,24.91168,-0.000173,24.018191,-0.0077,1.293
11052.00,7.496202,24.91218,-0.000172,24.018303,-0.0077,1.292
11054.00,7.494978,24.91251,-0.000171,24.018802,-0.0077,1.292
11056.00,7.494782,24.91248,-0.000173,24.018841,-0.0077,1.293
11058.00,7.493867,24.91315,-0.000174,24.018689,-0.0077,1.293
11060.00,7.493995,24.91305,-0.000173,24.018287,-0.0077,1.293
11062.00,7.494167,24.91359,-0.000173,24.018555,-0.0077,1.293
11064.00,7.494749,24.91391,-0.000172,24.018289,-0.0077,1.292
11066.00,7.495595,24.91375,-0.000172,24.019059,-0.0077,1.292
11068.00,7.495941,24.91453,-0.000173,24.018354,-0.0077,1.292
11070.00,7.494989,24.91472,-0.000172,24.018345,-0.0077,1.293
11072.00,7.494210,24.91412,-0.000172,24.018013,-0.0077,1.292
11074.00,7.494506,24.91381,-0.000172,24.018274,-0.0077,1.293
11076.00,7.495273,24.91399,-0.000173,24.018107,-0.0077,1.293
11078.00,7.495031,24.91500,-0.000172,24.018426,-0.0077,1.293
11080.00,7.494211,24.91559,-0.000173,24.017725,-0.0077,1.293
11082.00,7.493799,24.91509,-0.000171,24.018292,-0.0077,1.292
11084.00,7.493894,24.91475,-0.000172,24.017828,-0.0077,1.292
11086.00,7.494088,24.91483,-0.000173,24.018044,-0.0077,1.292
11088.00,7.495162,24.91458,-0.000173,24.018240,-0.0077,1.292
11090.00,7.494490,24.91432,-0.000172,24.018049,-0.0077,1.293
11092.00,7.494084,24.91418,-0.000173,24.018062,-0.0077,1.293
11094.00,7.494333,24.91481,-0.000173,24.018764,-0.0077,1.292
11096.00,7.495039,24.91472,-0.000173,24.018149,-0.0077,1.293
11098.00,7.495503,24.91538,-0.000171,24.019017,-0.0077,1.292
11100.00,7.494733,24.91465,-0.000172,24.018535,-0.0077,1.292
11102.00,7.495114,24.91380,-0.000170,24.018858,-0.0076,1.293
11104.00,7.494783,24.91445,-0.000173,24.018319,-0.0077,1.292
11106.00,7.495149,24.91464,-0.000173,24.018870,-0.0077,1.292
11108.00,7.494760,24.91438,-0.000173,24.018008,-0.0077,1.293
11110.00,7.494646,24.91342,-0.000173,24.018680,-0.0077,1.293
11112.00,7.494611,24.91366,-0.000173,24.018680,-0.0077,1.293
11114.00,7.493909,24.91260,-0.000173,24.018042,-0.0077,1.293
11116.00,7.493413,24.91316,-0.000173,24.018696,-0.0077,1.293
11118.00,7.493775,24.91405,-0.000171,24.018644,-0.0077,1.293
11120.00,7.493693,24.91397,-0.000173,24.018619,-0.0077,1.292
11122.00,7.494036,24.91383,-0.000173,24.018145,-0.0077,1.292
11124.00,7.494315,24.91392,-0.000174,24.018484,-0.0077,1.292
11126.00,7.494451,24.91429,-0.000173,24.018711,-0.0077,1.293
11128.00,7.495031,24.91378,-0.000172,24.018417,-0.0077,1.293
11130.00,7.495073,24.91363,-0.000172,24.018151,-0.0077,1.293
11132.00,7.495453,24.91411,-0.000172,24.018122,-0.0077,1.292
11134.00,7.495127,24.91449,-0.000174,24.018638,-0.0077,1.293
11136.00,7.494498,24.91446,-0.000172,24.018696,-0.0077,1.293
11138.00,7.493561,24.91441,-0.000171,24.018325,-0.0077,1.293
11140.00,7.492717,24.91365,-0.000172,24.017890,-0.0077,1.293
11142.00,7.493564,24.91366,-0.000172,24.018591,-0.0077,1.293
11144.00,7.494581,24.91308,-0.000172,24.018793,-0.0077,1.292
11146.00,7.494082,24.91337,-0.000173,24.018658,-0.0077,1.292
11148.00,7.493990,24.91397,-0.000172,24.018448,-0.0077,1.293
11150.00,7.494162,24.91396,-0.000172,24.019059,-0.0077,1.292
11152.00,7.494887,24.91414,-0.000172,24.019133,-0.0077,1.293
11154.00,7.494466,24.91345,-0.000172,24.018501,-0.0077,1.293
11156.00,7.494584,24.91389,-0.000173,24.018234,-0.0077,1.293
11158.00,7.494124,24.91430,-0.000173,24.018513,-0.0077,1.293
11160.00,7.493914,24.91534,-0.000172,24.018709,-0.0077,1.293
11162.00,7.493576,24.91493,-0.000172,24.018493,-0.0077,1.292
11164.00,7.493953,24.91401,-0.000173,24.018495,-0.0077,1.292
11166.00,7.493720,24.91388,-0.000173,24.018138,-0.0077,1.293
11168.00,7.493965,24.91305,-0.000173,24.019516,-0.0077,1.292
11170.00,7.494886,24.91285,-0.000172,24.018512,-0.0077,1.293
11172.00,7.495076,24.91247,-0.000173,24.018338,-0.0077,1.292
11174.00,7.494960,24.91344,-0.000171,24.019130,-0.0077,1.293
11176.00,7.494803,24.91396,-0.000172,24.018528,-0.0077,1.293
11178.00,7.494907,24.91386,-0.000173,24.017837,-0.0077,1.293
11180.00,7.494551,24.91327,-0.000173,24.018332,-0.0077,1.293
11182.00,7.494731,24.91283,-0.000172,24.017946,-0.0077,1.293
11184.00,7.494273,24.91249,-0.000173,24.018368,-0.0077,1.292
11186.00,7.494448,24.91290,-0.000172,24.018615,-0.0077,1.293
11188.00,7.494828,24.91260,-0.000174,24.018539,-0.0077,1.293
11190.00,7.494831,24.91303,-0.000173,24.018497,-0.0077,1.293
11192.00,7.495163,24.91323,-0.000173,24.018899,-0.0077,1.293
11194.00,7.494853,24.91390,-0.000172,24.018970,-0.0077,1.292
11196.00,7.493816,24.91403,-0.000172,24.018682,-0.0077,1.292
11198.00,7.492986,24.91425,-0.000172,24.018305,-0.0077,1.293
11200.00,7.493125,24.91350,-0.000172,24.018635,-0.0077,1.293
11202.00,7.493581,24.91334,-0.000172,24.018265,-0.0077,1.293
11204.00,7.493945,24.91308,-0.000172,24.018332,-0.0077,1.293
11206.00,7.493718,24.91226,-0.000173,24.018923,-0.0077,1.293
11208.00,7.495041,24.91188,-0.000174,24.018162,-0.0077,1.293
11210.00,7.494850,24.91253,-0.000173,24.018631,-0.0077,1.292
11212.00,7.494301,24.91233,-0.000173,24.018372,-0.0077,1.293
11214.00,7.493721,24.91219,-0.000173,24.018642,-0.0077,1.293
11216.00,7.493188,24.91250,-0.000172,24.017935,-0.0077,1.293
11218.00,7.493123,24.91288,-0.000172,24.017734,-0.0077,1.292
11220.00,7.492209,24.91245,-0.000172,24.018747,-0.0077,1.293
11222.00,7.492915,24.91181,-0.000172,24.018301,-0.0077,1.293
11224.00,7.493711,24.91197,-0.000173,24.018996,-0.0077,1.293
11226.00,7.493838,24.91257,-0.000173,24.018372,-0.0077,1.293
11228.00,7.494562,24.91209,-0.000172,24.019135,-0.0077,1.294
11230.00,7.495451,24.91272,-0.000174,24.018936,-0.0077,1.294
11232.00,7.495512,24.91244,-0.000173,24.017942,-0.0077,1.292
11234.00,7.494399,24.91265,-0.000173,24.018000,-0.0077,1.293
11236.00,7.494197,24.91253,-0.000172,24.018484,-0.0077,1.293
11238.00,7.494843,24.91308,-0.000172,24.018727,-0.0077,1.292
11240.00,7.494852,24.91363,-0.000171,24.018531,-0.0077,1.292
11242.00,7.494227,24.91381,-0.000172,24.018909,-0.0077,1.292
11244.00,7.493865,24.91389,-0.000173,24.018017,-0.0077,1.293
11246.00,7.492491,24.91369,-0.000173,24.017808,-0.0077,1.293
11248.00,7.492852,24.91385,-0.000172,24.018414,-0.0077,1.293
11250.00,7.493202,24.91325,-0.000172,24.018506,-0.0077,1.293
11252.00,7.492788,24.91281,-0.000173,24.017989,-0.0077,1.294
11254.00,7.493081,24.91322,-0.000172,24.017607,-0.0077,1.293
11256.00,7.493022,24.91266,-0.000173,24.018483,-0.0077,1.292
11258.00,7.492978,24.91337,-0.000173,24.018624,-0.0077,1.293
11260.00,7.492686,24.91377,-0.000172,24.018597,-0.0077,1.293
11262.00,7.492538,24.91411,-0.000172,24.018191,-0.0077,1.293
11264.00,7.493128,24.91428,-0.000171,24.018923,-0.0077,1.293
11266.00,7.493501,24.91372,-0.000171,24.018506,-0.0077,1.293
11268.00,7.492173,24.91439,-0.000172,24.019017,-0.0077,1.293
11270.00,7.492675,24.91393,-0.000172,24.018967,-0.0077,1.293
11272.00,7.493391,24.91364,-0.000171,24.018457,-0.0077,1.293
11274.00,7.493239,24.91411,-0.000171,24.018771,-0.0077,1.292
11276.00,7.492556,24.91439,-0.000171,24.018593,-0.0077,1.293
11278.00,7.493078,24.91399,-0.000172,24.018629,-0.0077,1.292
11280.00,7.493894,24.91381,-0.000173,24.018479,-0.0077,1.293
11282.00,7.493901,24.91437,-0.000172,24.018270,-0.0077,1.293
11284.00,7.494275,24.91482,-0.000172,24.018858,-0.0077,1.293
11286.00,7.494539,24.91459,-0.000174,24.018049,-0.0077,1.293
11288.00,7.494814,24.91447,-0.000173,24.018180,-0.0077,1.293
11290.00,7.494486,24.91458,-0.000173,24.018901,-0.0077,1.293
11292.00,7.494131,24.91436,-0.000172,24.018604,-0.0077,1.293
11294.00,7.493672,24.91360,-0.000174,24.018796,-0.0077,1.293
11296.00,7.493604,24.91368,-0.000173,24.018281,-0.0077,1.293
11298.00,7.493731,24.91374,-0.000172,24.018439,-0.0077,1.293
11300.00,7.493710,24.91304,-0.000172,24.018854,-0.0077,1.293
11302.00,7.494086,24.91329,-0.000173,24.018310,-0.0077,1.293
11304.00,7.494124,24.91415,-0.000172,24.018602,-0.0077,1.293
11306.00,7.493825,24.91467,-0.000171,24.019200,-0.0077,1.293
11308.00,7.493476,24.91387,-0.000173,24.018348,-0.0077,1.293
11310.00,7.493236,24.91439,-0.000173,24.018189,-0.0077,1.293
11312.00,7.493623,24.91343,-0.000173,24.018633,-0.0077,1.293
11314.00,7.493620,24.91424,-0.000174,24.018245,-0.0077,1.294
11316.00,7.493601,24.91417,-0.000174,24.017734,-0.0077,1.294
11318.00,7.493788,24.91412,-0.000173,24.018133,-0.0077,1.293
11320.00,7.494192,24.91355,-0.000173,24.018693,-0.0077,1.293
11322.00,7.493782,24.91479,-0.000173,24.018339,-0.0077,1.293
11324.00,7.493214,24.91502,-0.000171,24.017725,-0.0077,1.292
11326.00,7.492683,24.91478,-0.000173,24.017877,-0.0077,1.293
11328.00,7.492780,24.91448,-0.000172,24.018528,-0.0077,1.293
11330.00,7.492669,24.91472,-0.000171,24.017444,-0.0077,1.294
11332.00,7.492658,24.91393,-0.000173,24.018521,-0.0077,1.293
11334.00,7.492396,24.91404,-0.000174,24.018018,-0.0077,1.293
11336.00,7.493330,24.91470,-0.000173,24.018020,-0.0077,1.293
11338.00,7.493765,24.91450,-0.000173,24.017560,-0.0077,1.293
11340.00,7.494730,24.91421,-0.000172,24.018047,-0.0077,1.294
11342.00,7.494590,24.91434,-0.000172,24.018272,-0.0077,1.293
11344.00,7.493881,24.91488,-0.000172,24.018430,-0.0077,1.294
11346.00,7.493692,24.91468,-0.000173,24.018811,-0.0077,1.293
11348.00,7.493931,24.91428,-0.000172,24.018251,-0.0077,1.293
11350.00,7.494754,24.91492,-0.000172,24.018800,-0.0077,1.293
11352.00,7.494636,24.91488,-0.000174,24.018715,-0.0077,1.293
11354.00,7.493511,24.91450,-0.000174,24.017810,-0.0077,1.294
11356.00,7.493582,24.91428,-0.000174,24.017554,-0.0077,1.293
11358.00,7.494113,24.91389,-0.000172,24.018472,-0.0077,1.293
11360.00,7.494234,24.91405,-0.000172,24.018125,-0.0077,1.293
11362.00,7.493548,24.91449,-0.000172,24.018354,-0.0077,1.292
11364.00,7.493644,24.91400,-0.000173,24.018205,-0.0077,1.293
11366.00,7.493612,24.91397,-0.000172,24.017884,-0.0077,1.293
11368.00,7.493498,24.91369,-0.000174,24.018009,-0.0077,1.293
11370.00,7.492832,24.91416,-0.000173,24.018198,-0.0077,1.293
11372.00,7.492943,24.91363,-0.000174,24.018283,-0.0077,1.293
11374.00,7.492919,24.91372,-0.000173,24.018086,-0.0077,1.292
11376.00,7.492683,24.91251,-0.000173,24.018261,-0.0077,1.293
11378.00,7.493448,24.91392,-0.000174,24.018265,-0.0077,1.293
11380.00,7.493044,24.91348,-0.000172,24.018513,-0.0077,1.293
11382.00,7.492040,24.91299,-0.000172,24.017643,-0.0077,1.293
11384.00,7.492271,24.91268,-0.000173,24.017988,-0.0077,1.294
11386.00,7.493118,24.91229,-0.000172,24.018321,-0.0077,1.293
11388.00,7.493057,24.91213,-0.000174,24.017995,-0.0077,1.293
11390.00,7.492457,24.91207,-0.000173,24.018280,-0.0078,1.294
11392.00,7.492968,24.91297,-0.000174,24.018751,-0.0077,1.293
11394.00,7.493786,24.91309,-0.000175,24.018086,-0.0077,1.293
11396.00,7.493922,24.91361,-0.000174,24.018196,-0.0077,1.293
11398.00,7.492984,24.91394,-0.000173,24.018397,-0.0077,1.293
11400.00,7.492940,24.91415,-0.000171,24.018771,-0.0077,1.293
11402.00,7.493698,24.91494,-0.000172,24.018037,-0.0077,1.293
11404.00,7.494311,24.91487,-0.000173,24.017922,-0.0077,1.293
@19,12.0000,24.0
11406.00,7.493476,24.91449,-0.000174,24.018468,-0.0077,1.292
11408.00,7.486996,24.91422,-0.000172,24.018327,-0.0077,1.293
11410.00,7.478495,24.91427,-0.000172,24.017975,-0.0077,1.292
11412.00,7.470831,24.91465,-0.000172,24.018484,-0.0077,1.292
11414.00,7.463377,24.91378,-0.000171,24.017779,-0.0077,1.292
11416.00,7.457554,24.91489,-0.000171,24.018796,-0.0077,1.293
11418.00,7.452985,24.91501,-0.000172,24.018115,-0.0077,1.293
11420.00,7.449270,24.91568,-0.000173,24.018446,-0.0077,1.294
11422.00,7.446425,24.91560,-0.000174,24.018530,-0.0077,1.294
11424.00,7.443144,24.91456,-0.000174,24.018713,-0.0077,1.294
11426.00,7.440486,24.91454,-0.000175,24.017408,-0.0077,1.294
11428.00,7.437785,24.91476,-0.000174,24.018008,-0.0078,1.294
11430.00,7.435808,24.91382,-0.000175,24.018136,-0.0077,1.294
11432.00,7.439349,24.91361,-0.000174,24.017761,-0.0077,1.294
11434.00,7.446737,24.91382,-0.000174,24.017912,-0.0077,1.295
11436.00,7.452967,24.91406,-0.000174,24.018635,-0.0078,1.295
11438.00,7.458600,24.91260,-0.000175,24.017955,-0.0077,1.295
11440.00,7.462396,24.91357,-0.000174,24.018376,-0.0077,1.295
11442.00,7.465938,24.91288,-0.000173,24.018582,-0.0077,1.294
11444.00,7.469148,24.91286,-0.000172,24.018658,-0.0077,1.294
11446.00,7.471142,24.91288,-0.000173,24.018339,-0.0077,1.294
11448.00,7.473951,24.91346,-0.000172,24.017783,-0.0077,1.294
11450.00,7.476189,24.91326,-0.000174,24.018133,-0.0077,1.294
11452.00,7.479364,24.91314,-0.000171,24.018704,-0.0077,1.292
11454.00,7.481689,24.91351,-0.000172,24.018488,-0.0077,1.293
11456.00,7.483629,24.91346,-0.000172,24.017683,-0.0077,1.294
11458.00,7.485699,24.91397,-0.000172,24.018851,-0.0077,1.294
11460.00,7.487373,24.91320,-0.000173,24.018265,-0.0077,1.293
11462.00,7.488790,24.91396,-0.000172,24.018357,-0.0077,1.293
11464.00,7.490679,24.91360,-0.000173,24.018715,-0.0077,1.293
11466.00,7.491479,24.91337,-0.000173,24.018599,-0.0077,1.293
11468.00,7.492203,24.91411,-0.000172,24.018307,-0.0077,1.294
11470.00,7.493850,24.91319,-0.000172,24.018289,-0.0077,1.293
11472.00,7.494418,24.91345,-0.000173,24.018147,-0.0077,1.294
11474.00,7.494915,24.91444,-0.000174,24.018619,-0.0077,1.294
11476.00,7.494845,24.91425,-0.000173,24.018129,-0.0077,1.293
11478.00,7.494267,24.91461,-0.000173,24.018410,-0.0077,1.293
11480.00,7.495643,24.91497,-0.000173,24.018608,-0.0077,1.293
11482.00,7.496961,24.91554,-0.000173,24.018299,-0.0077,1.293
11484.00,7.497066,24.91562,-0.000174,24.017645,-0.0077,1.293
11486.00,7.497384,24.91475,-0.000173,24.017897,-0.0078,1.293
11488.00,7.497369,24.91490,-0.000172,24.018033,-0.0077,1.293
11490.00,7.497074,24.91445,-0.000174,24.017970,-0.0077,1.293
11492.00,7.497429,24.91506,-0.000173,24.018013,-0.0077,1.294
11494.00,7.496693,24.91446,-0.000173,24.018405,-0.0077,1.293
11496.00,7.496173,24.91497,-0.000173,24.017852,-0.0077,1.294
11498.00,7.496350,24.91447,-0.000172,24.018093,-0.0077,1.293
11500.00,7.495604,24.91405,-0.000173,24.018541,-0.0077,1.293
11502.00,7.494586,24.91406,-0.000174,24.018049,-0.0077,1.293
11504.00,7.493392,24.91387,-0.000174,24.018414,-0.0077,1.294
11506.00,7.492752,24.91292,-0.000173,24.018742,-0.0077,1.294
11508.00,7.492977,24.91286,-0.000175,24.018299,-0.0078,1.294
11510.00,7.493152,24.91324,-0.000172,24.018124,-0.0077,1.293
11512.00,7.492968,24.91441,-0.000173,24.017944,-0.0077,1.293
11514.00,7.493104,24.91431,-0.000173,24.018410,-0.0077,1.293
11516.00,7.493911,24.91383,-0.000172,24.018626,-0.0077,1.294
11518.00,7.493764,24.91467,-0.000172,24.018334,-0.0077,1.294
11520.00,7.493968,24.91464,-0.000172,24.018466,-0.0077,1.294
11522.00,7.494250,24.91493,-0.000173,24.017892,-0.0077,1.293
11524.00,7.494580,24.91411,-0.000172,24.018637,-0.0077,1.294
11526.00,7.495609,24.91383,-0.000173,24.018461,-0.0077,1.294
11528.00,7.495282,24.91449,-0.000173,24.018122,-0.0077,1.294
11530.00,7.495086,24.91425,-0.000173,24.018406,-0.0077,1.294
11532.00,7.495127,24.91470,-0.000173,24.018764,-0.0077,1.294
11534.00,7.495250,24.91549,-0.000173,24.018617,-0.0077,1.294
11536.00,7.494815,24.91584,-0.000173,24.018894,-0.0077,1.293
11538.00,7.493887,24.91548,-0.000172,24.018548,-0.0077,1.294
11540.00,7.493423,24.91526,-0.000173,24.018753,-0.0076,1.294
11542.00,7.494282,24.91489,-0.000173,24.019170,-0.0077,1.294
11544.00,7.494542,24.91417,-0.000173,24.018386,-0.0077,1.294
11546.00,7.494098,24.91469,-0.000173,24.018745,-0.0077,1.294
11548.00,7.493971,24.91485,-0.000173,24.018573,-0.0077,1.294
11550.00,7.493896,24.91490,-0.000172,24.017779,-0.0077,1.293
11552.00,7.494319,24.91411,-0.000172,24.018461,-0.0077,1.294
11554.00,7.493582,24.91497,-0.000172,24.018704,-0.0077,1.294
11556.00,7.493302,24.91545,-0.000173,24.018356,-0.0077,1.294
11558.00,7.492733,24.91512,-0.000173,24.018454,-0.0077,1.294
11560.00,7.492711,24.91549,-0.000172,24.018198,-0.0077,1.294
11562.00,7.493161,24.91524,-0.000171,24.018260,-0.0077,1.293
11564.00,7.493547,24.91489,-0.000172,24.018327,-0.0077,1.294
11566.00,7.493530,24.91486,-0.000172,24.018006,-0.0077,1.294
11568.00,7.492600,24.91458,-0.000172,24.018965,-0.0077,1.293
11570.00,7.492180,24.91464,-0.000174,24.019139,-0.0077,1.294
11572.00,7.491945,24.91441,-0.000173,24.018512,-0.0077,1.294
11574.00,7.492284,24.91482,-0.000172,24.017991,-0.0077,1.294
11576.00,7.492409,24.91480,-0.000173,24.017754,-0.0077,1.294
11578.00,7.492204,24.91440,-0.000173,24.018385,-0.0077,1.294
11580.00,7.492140,24.91386,-0.000173,24.018463,-0.0077,1.294
11582.00,7.492387,24.91463,-0.000173,24.018058,-0.0077,1.294
11584.00,7.492302,24.91464,-0.000172,24.018185,-0.0077,1.293
11586.00,7.491826,24.91421,-0.000172,24.018814,-0.0077,1.294
11588.00,7.491930,24.91476,-0.000171,24.018590,-0.0077,1.294
11590.00,7.492385,24.91476,-0.000171,24.018140,-0.0077,1.293
11592.00,7.493242,24.91470,-0.000171,24.018561,-0.0077,1.293
11594.00,7.492589,24.91561,-0.000173,24.018463,-0.0077,1.294
11596.00,7.491410,24.91541,-0.000173,24.019039,-0.0077,1.294
11598.00,7.491242,24.91668,-0.000173,24.018260,-0.0077,1.294
11600.00,7.491586,24.91691,-0.000173,24.017942,-0.0077,1.294
11602.00,7.491683,24.91455,-0.000174,24.017638,-0.0077,1.294
11604.00,7.492268,24.91581,-0.000173,24.018550,-0.0077,1.294
11606.00,7.492193,24.91594,-0.000171,24.018412,-0.0077,1.294
11608.00,7.491805,24.91550,-0.000172,24.018357,-0.0077,1.294
11610.00,7.491556,24.91517,-0.000173,24.018361,-0.0077,1.294
11612.00,7.492022,24.91511,-0.000172,24.018693,-0.0076,1.293
11614.00,7.492348,24.91532,-0.000172,24.018602,-0.0077,1.293
11616.00,7.492211,24.91502,-0.000173,24.018343,-0.0077,1.293
11618.00,7.492470,24.91441,-0.000173,24.018318,-0.0077,1.294
11620.00,7.492479,24.91446,-0.000173,24.018664,-0.0077,1.294
11622.00,7.491591,24.91430,-0.000173,24.018561,-0.0077,1.294
11624.00,7.491653,24.91445,-0.000172,24.017964,-0.0077,1.293
11626.00,7.492219,24.91468,-0.000174,24.018352,-0.0077,1.293
11628.00,7.492143,24.91452,-0.000173,24.017730,-0.0077,1.293
11630.00,7.491815,24.91422,-0.000173,24.017959,-0.0077,1.293
11632.00,7.492008,24.91454,-0.000172,24.018066,-0.0077,1.294
11634.00,7.492217,24.91473,-0.000173,24.018220,-0.0077,1.294
11636.00,7.491674,24.91378,-0.000173,24.018249,-0.0077,1.294
11638.00,7.491779,24.91405,-0.000173,24.018671,-0.0077,1.294
11640.00,7.492269,24.91356,-0.000173,24.018749,-0.0077,1.293
11642.00,7.491856,24.91343,-0.000173,24.017808,-0.0077,1.293
11644.00,7.491875,24.91376,-0.000172,24.018566,-0.0077,1.293
11646.00,7.491651,24.91370,-0.000173,24.017975,-0.0077,1.293
11648.00,7.491421,24.91393,-0.000172,24.018997,-0.0077,1.293
11650.00,7.491152,24.91400,-0.000173,24.018615,-0.0077,1.294
11652.00,7.490354,24.91363,-0.000173,24.018455,-0.0077,1.295
11654.00,7.490883,24.91459,-0.000174,24.018646,-0.0077,1.294
11656.00,7.491345,24.91397,-0.000174,24.017928,-0.0077,1.294
11658.00,7.491190,24.91466,-0.000174,24.018493,-0.0077,1.294
11660.00,7.490502,24.91470,-0.000173,24.018874,-0.0077,1.294
11662.00,7.491049,24.91457,-0.000172,24.018542,-0.0077,1.293
11664.00,7.491340,24.91313,-0.000172,24.018274,-0.0077,1.293
11666.00,7.491142,24.91369,-0.000171,24.018272,-0.0077,1.293
11668.00,7.491098,24.91355,-0.000172,24.017964,-0.0077,1.293
11670.00,7.490711,24.91360,-0.000172,24.017364,-0.0077,1.293
11672.00,7.490758,24.91448,-0.000172,24.018704,-0.0077,1.294
11674.00,7.491385,24.91469,-0.000174,24.018526,-0.0077,1.294
11676.00,7.491342,24.91470,-0.000173,24.018135,-0.0077,1.293
11678.00,7.491503,24.91453,-0.000173,24.018028,-0.0077,1.294
11680.00,7.491370,24.91403,-0.000172,24.018274,-0.0078,1.294
11682.00,7.491574,24.91396,-0.000172,24.018397,-0.0077,1.294
11684.00,7.491891,24.91395,-0.000172,24.018667,-0.0077,1.294
11686.00,7.490954,24.91387,-0.000172,24.018049,-0.0077,1.293
11688.00,7.491095,24.91349,-0.000173,24.017837,-0.0077,1.294
11690.00,7.490002,24.91293,-0.000172,24.018437,-0.0077,1.293
11692.00,7.489388,24.91355,-0.000173,24.018580,-0.0077,1.294
11694.00,7.490287,24.91383,-0.000172,24.018111,-0.0077,1.294
11696.00,7.490602,24.91300,-0.000172,24.018011,-0.0077,1.294
11698.00,7.490512,24.91346,-0.000173,24.018622,-0.0077,1.293
11700.00,7.489856,24.91414,-0.000171,24.018493,-0.0077,1.293
11702.00,7.490409,24.91438,-0.000172,24.018517,-0.0077,1.293
11704.00,7.490038,24.91454,-0.000173,24.017661,-0.0077,1.294
11706.00,7.489946,24.91431,-0.000173,24.018535,-0.0077,1.295
11708.00,7.490881,24.91362,-0.000174,24.018009,-0.0077,1.295
11710.00,7.491434,24.91519,-0.000174,24.018202,-0.0077,1.294
11712.00,7.491947,24.91548,-0.000173,24.018205,-0.0077,1.293
11714.00,7.492576,24.91543,-0.000172,24.018198,-0.0077,1.294
11716.00,7.492777,24.91465,-0.000173,24.017957,-0.0077,1.294
11718.00,7.492130,24.91439,-0.000173,24.018238,-0.0077,1.293
11720.00,7.490549,24.91457,-0.000171,24.018334,-0.0077,1.293
11722.00,7.489316,24.91472,-0.000172,24.018031,-0.0077,1.293
11724.00,7.489616,24.91445,-0.000172,24.017982,-0.0077,1.294
11726.00,7.490982,24.91418,-0.000172,24.018160,-0.0077,1.294
11728.00,7.490676,24.91402,-0.000172,24.018686,-0.0077,1.294
11730.00,7.490765,24.91321,-0.000172,24.017837,-0.0077,1.293
11732.00,7.491705,24.91380,-0.000172,24.018241,-0.0077,1.294
11734.00,7.491075,24.91388,-0.000173,24.018715,-0.0077,1.294
11736.00,7.491095,24.91431,-0.000172,24.018327,-0.0078,1.294
11738.00,7.491488,24.91409,-0.000172,24.018087,-0.0078,1.294
11740.00,7.491270,24.91393,-0.000172,24.018115,-0.0077,1.294
11742.00,7.491328,24.91484,-0.000173,24.018261,-0.0077,1.294
11744.00,7.491080,24.91466,-0.000174,24.017553,-0.0077,1.294
11746.00,7.490859,24.91435,-0.000173,24.018702,-0.0077,1.294
11748.00,7.490378,24.91414,-0.000174,24.017785,-0.0078,1.294
11750.00,7.489239,24.91460,-0.000174,24.018263,-0.0077,1.294
11752.00,7.489215,24.91466,-0.000174,24.017979,-0.0077,1.294
11754.00,7.489138,24.91527,-0.000173,24.018189,-0.0077,1.294
11756.00,7.488972,24.91523,-0.000174,24.017790,-0.0077,1.293
11758.00,7.490085,24.91493,-0.000174,24.018022,-0.0077,1.294
11760.00,7.490621,24.91463,-0.000174,24.018080,-0.0077,1.294
11762.00,7.490411,24.91406,-0.000174,24.018713,-0.0077,1.294
11764.00,7.490897,24.91490,-0.000174,24.018198,-0.0077,1.294
11766.00,7.491805,24.91485,-0.000173,24.018212,-0.0077,1.294
11768.00,7.491878,24.91558,-0.000172,24.017636,-0.0077,1.294
11770.00,7.491633,24.91642,-0.000173,24.018109,-0.0077,1.294
11772.00,7.491083,24.91524,-0.000173,24.018102,-0.0077,1.294
11774.00,7.490410,24.91429,-0.000173,24.017736,-0.0077,1.295
11776.00,7.490172,24.91410,-0.000174,24.017826,-0.0077,1.294
11778.00,7.490095,24.91469,-0.000173,24.017852,-0.0077,1.295
11780.00,7.489850,24.91499,-0.000173,24.017979,-0.0077,1.295
11782.00,7.489221,24.91488,-0.000173,24.018504,-0.0077,1.294
11784.00,7.488867,24.91438,-0.000173,24.018220,-0.0077,1.294
11786.00,7.488367,24.91437,-0.000173,24.018287,-0.0077,1.294
11788.00,7.488976,24.91538,-0.000173,24.018417,-0.0077,1.294
11790.00,7.489273,24.91588,-0.000172,24.017975,-0.0077,1.294
11792.00,7.489235,24.91523,-0.000171,24.018771,-0.0077,1.294
11794.00,7.489576,24.91472,-0.000173,24.017873,-0.0077,1.295
11796.00,7.489175,24.91530,-0.000173,24.017605,-0.0077,1.294
11798.00,7.488559,24.91430,-0.000173,24.018105,-0.0077,1.294
11800.00,7.488453,24.91431,-0.000172,24.018138,-0.0077,1.294
11802.00,7.489152,24.91447,-0.000173,24.018461,-0.0077,1.294
11804.00,7.489491,24.91452,-0.000172,24.017460,-0.0077,1.294
11806.00,7.488742,24.91457,-0.000173,24.018093,-0.0077,1.294
11808.00,7.488876,24.91454,-0.000174,24.018042,-0.0077,1.295
11810.00,7.488635,24.91504,-0.000172,24.017968,-0.0077,1.295
11812.00,7.488490,24.91502,-0.000173,24.018486,-0.0077,1.295
11814.00,7.489377,24.91448,-0.000174,24.017710,-0.0077,1.295
11816.00,7.489598,24.91426,-0.000173,24.018470,-0.0077,1.295
11818.00,7.490114,24.91432,-0.000173,24.018629,-0.0077,1.294
11820.00,7.490083,24.91500,-0.000174,24.018124,-0.0077,1.295
11822.00,7.489730,24.91580,-0.000173,24.018042,-0.0077,1.294
11824.00,7.489976,24.91527,-0.000172,24.017767,-0.0077,1.294
11826.00,7.488898,24.91524,-0.000173,24.017747,-0.0077,1.295
11828.00,7.489818,24.91444,-0.000172,24.018493,-0.0077,1.294
11830.00,7.489996,24.91484,-0.000172,24.017881,-0.0077,1.295
11832.00,7.490111,24.91406,-0.000172,24.017982,-0.0077,1.295
11834.00,7.490507,24.91459,-0.000173,24.018232,-0.0077,1.295
11836.00,7.490042,24.91502,-0.000172,24.018343,-0.0077,1.294
11838.00,7.489845,24.91458,-0.000173,24.018249,-0.0077,1.295
11840.00,7.490239,24.91360,-0.000173,24.018053,-0.0077,1.294
11842.00,7.490095,24.91380,-0.000173,24.017712,-0.0077,1.295
11844.00,7.490940,24.91401,-0.000174,24.018267,-0.0077,1.295
11846.00,7.490725,24.91445,-0.000173,24.017284,-0.0077,1.294
11848.00,7.490431,24.91509,-0.000174,24.018459,-0.0077,1.295
11850.00,7.490418,24.91391,-0.000173,24.017846,-0.0077,1.295
11852.00,7.489973,24.91451,-0.000174,24.017951,-0.0077,1.294
11854.00,7.489719,24.91471,-0.000173,24.017752,-0.0077,1.295
11856.00,7.489761,24.91437,-0.000173,24.018403,-0.0077,1.294
11858.00,7.490220,24.91406,-0.000171,24.018116,-0.0077,1.294
11860.00,7.490423,24.91441,-0.000172,24.018638,-0.0077,1.294
11862.00,7.490069,24.91439,-0.000173,24.018535,-0.0077,1.295
11864.00,7.489871,24.91500,-0.000173,24.017971,-0.0077,1.295
11866.00,7.489675,24.91476,-0.000170,24.018256,-0.0077,1.294
11868.00,7.489279,24.91434,-0.000172,24.018256,-0.0077,1.295
11870.00,7.489414,24.91485,-0.000173,24.018599,-0.0077,1.295
11872.00,7.489877,24.91449,-0.000174,24.018450,-0.0077,1.295
11874.00,7.489637,24.91452,-0.000173,24.017964,-0.0077,1.294
11876.00,7.489586,24.91462,-0.000172,24.017984,-0.0077,1.295
11878.00,7.489520,24.91444,-0.000172,24.018028,-0.0077,1.295
11880.00,7.489304,24.91424,-0.000174,24.017968,-0.0077,1.295
11882.00,7.488974,24.91516,-0.000173,24.018473,-0.0077,1.295
11884.00,7.489158,24.91484,-0.000173,24.017502,-0.0077,1.294
11886.00,7.489192,24.91500,-0.000172,24.018015,-0.0077,1.294
11888.00,7.488509,24.91509,-0.000172,24.018187,-0.0077,1.294
11890.00,7.487310,24.91472,-0.000172,24.018251,-0.0078,1.295
11892.00,7.488029,24.91542,-0.000172,24.018305,-0.0077,1.294
11894.00,7.487581,24.91559,-0.000172,24.018316,-0.0077,1.294
11896.00,7.487628,24.91569,-0.000171,24.018379,-0.0077,1.294
11898.00,7.487490,24.91483,-0.000173,24.018292,-0.0077,1.295
11900.00,7.486894,24.91463,-0.000174,24.018256,-0.0077,1.296
11902.00,7.486478,24.91498,-0.000173,24.018700,-0.0077,1.295
11904.00,7.486657,24.91574,-0.000174,24.018564,-0.0077,1.295
11906.00,7.487364,24.91508,-0.000174,24.018468,-0.0077,1.294
11908.00,7.487293,24.91496,-0.000173,24.018281,-0.0077,1.295
11910.00,7.487634,24.91452,-0.000173,24.017964,-0.0077,1.295
11912.00,7.488607,24.91471,-0.000174,24.018047,-0.0077,1.294
11914.00,7.488164,24.91479,-0.000173,24.018231,-0.0077,1.294
11916.00,7.487722,24.91455,-0.000173,24.017799,-0.0077,1.295
11918.00,7.487019,24.91523,-0.000174,24.017761,-0.0077,1.295
11920.00,7.486774,24.91568,-0.000174,24.018343,-0.0077,1.295
11922.00,7.487695,24.91529,-0.000173,24.018405,-0.0077,1.294
11924.00,7.489096,24.91455,-0.000173,24.017944,-0.0077,1.294
11926.00,7.488980,24.91532,-0.000173,24.018207,-0.0077,1.295
11928.00,7.488276,24.91469,-0.000172,24.018200,-0.0077,1.294
11930.00,7.488257,24.91566,-0.000173,24.018352,-0.0077,1.295
11932.00,7.487706,24.91563,-0.000173,24.018008,-0.0077,1.295
11934.00,7.487308,24.91511,-0.000173,24.018096,-0.0077,1.295
11936.00,7.487884,24.91479,-0.000174,24.018087,-0.0077,1.295
11938.00,7.488389,24.91530,-0.000174,24.018285,-0.0077,1.295
11940.00,7.488322,24.91559,-0.000173,24.018147,-0.0077,1.295
11942.00,7.488157,24.91517,-0.000173,24.018261,-0.0077,1.294
11944.00,7.487916,24.91530,-0.000173,24.018316,-0.0077,1.295
11946.00,7.487213,24.91564,-0.000173,24.018410,-0.0077,1.296
11948.00,7.487120,24.91634,-0.000172,24.018002,-0.0077,1.294
11950.00,7.486802,24.91570,-0.000172,24.018216,-0.0077,1.294
11952.00,7.486876,24.91551,-0.000172,24.018303,-0.0077,1.295
11954.00,7.487044,24.91598,-0.000172,24.018267,-0.0077,1.295
11956.00,7.486752,24.91592,-0.000171,24.018386,-0.0077,1.294
11958.00,7.486973,24.91559,-0.000172,24.018664,-0.0077,1.295
11960.00,7.487569,24.91542,-0.000174,24.018370,-0.0077,1.295
11962.00,7.487659,24.91547,-0.000174,24.017854,-0.0077,1.295
11964.00,7.488016,24.91580,-0.000174,24.017623,-0.0077,1.295
11966.00,7.487567,24.91487,-0.000173,24.018241,-0.0077,1.295
11968.00,7.487423,24.91545,-0.000173,24.018247,-0.0077,1.295
11970.00,7.487014,24.91508,-0.000173,24.017752,-0.0077,1.295
11972.00,7.488668,24.91485,-0.000175,24.018024,-0.0077,1.295
11974.00,7.489078,24.91459,-0.000173,24.018455,-0.0077,1.295
11976.00,7.489164,24.91425,-0.000172,24.018555,-0.0077,1.295
11978.00,7.489542,24.91564,-0.000172,24.018544,-0.0077,1.295
11980.00,7.489035,24.91573,-0.000172,24.018386,-0.0077,1.295
11982.00,7.488823,24.91460,-0.000172,24.018073,-0.0077,1.295
11984.00,7.488807,24.91521,-0.000173,24.017960,-0.0077,1.295
11986.00,7.488294,24.91478,-0.000174,24.018013,-0.0077,1.295
11988.00,7.488260,24.91498,-0.000174,24.018033,-0.0077,1.295
11990.00,7.488008,24.91477,-0.000173,24.018472,-0.0077,1.295
11992.00,7.487849,24.91565,-0.000172,24.018044,-0.0077,1.295
11994.00,7.488001,24.91562,-0.000173,24.018820,-0.0077,1.295
11996.00,7.488755,24.91523,-0.000174,24.018274,-0.0077,1.296
11998.00,7.489364,24.91473,-0.000173,24.018205,-0.0078,1.295
12000.00,7.488890,24.91489,-0.000173,24.018135,-0.0077,1.295
12002.00,7.488848,24.91500,-0.000173,24.018285,-0.0077,1.295
12004.00,7.488684,24.91579,-0.000173,24.017826,-0.0077,1.295
@20,12.0000,24.0
12006.00,7.487972,24.91455,-0.000173,24.018740,-0.0077,1.296
12008.00,7.482664,24.91367,-0.000174,24.017819,-0.0077,1.295
12010.00,7.474867,24.91455,-0.000173,24.017968,-0.0077,1.294
12012.00,7.466794,24.91447,-0.000172,24.017890,-0.0077,1.293
12014.00,7.459134,24.91488,-0.000172,24.018385,-0.0077,1.294
12016.00,7.453985,24.91469,-0.000173,24.017690,-0.0077,1.295
12018.00,7.449512,24.91329,-0.000173,24.017819,-0.0077,1.295
12020.00,7.445978,24.91408,-0.000173,24.017904,-0.0077,1.296
12022.00,7.443334,24.91444,-0.000174,24.018281,-0.0077,1.296
12024.00,7.440214,24.91398,-0.000175,24.018390,-0.0077,1.296
12026.00,7.436097,24.91418,-0.000174,24.018798,-0.0077,1.296
12028.00,7.433506,24.91464,-0.000175,24.018154,-0.0077,1.296
12030.00,7.432033,24.91435,-0.000175,24.018426,-0.0077,1.296
12032.00,7.436295,24.91463,-0.000175,24.018222,-0.0077,1.297
12034.00,7.444255,24.91429,-0.000174,24.018055,-0.0077,1.297
12036.00,7.451170,24.91482,-0.000174,24.019001,-0.0077,1.297
12038.00,7.457494,24.91393,-0.000174,24.018450,-0.0077,1.297
12040.00,7.462871,24.91382,-0.000172,24.018444,-0.0077,1.296
12042.00,7.466184,24.91424,-0.000174,24.018298,-0.0077,1.295
12044.00,7.468669,24.91495,-0.000173,24.018377,-0.0077,1.295
12046.00,7.470619,24.91567,-0.000173,24.018207,-0.0077,1.295
12048.00,7.473677,24.91591,-0.000173,24.018599,-0.0077,1.296
12050.00,7.476999,24.91572,-0.000173,24.018417,-0.0077,1.295
12052.00,7.479910,24.91625,-0.000173,24.018406,-0.0077,1.295
12054.00,7.481989,24.91481,-0.000172,24.018493,-0.0077,1.295
12056.00,7.484179,24.91512,-0.000172,24.018017,-0.0077,1.296
12058.00,7.486451,24.91547,-0.000172,24.019023,-0.0077,1.295
12060.00,7.486766,24.91522,-0.000173,24.017964,-0.0077,1.295
12062.00,7.486294,24.91494,-0.000173,24.017672,-0.0077,1.296
12064.00,7.486767,24.91580,-0.000174,24.017665,-0.0078,1.295
12066.00,7.488132,24.91653,-0.000173,24.017767,-0.0077,1.295
12068.00,7.489040,24.91702,-0.000172,24.018029,-0.0077,1.295
12070.00,7.489970,24.91648,-0.000173,24.018144,-0.0077,1.295
12072.00,7.490833,24.91689,-0.000173,24.018049,-0.0077,1.296
12074.00,7.492004,24.91719,-0.000174,24.017821,-0.0077,1.294
12076.00,7.492482,24.91704,-0.000173,24.018080,-0.0077,1.295
12078.00,7.492914,24.91684,-0.000173,24.019083,-0.0077,1.295
12080.00,7.492233,24.91684,-0.000173,24.018015,-0.0077,1.295
12082.00,7.492170,24.91752,-0.000173,24.017863,-0.0077,1.295
12084.00,7.492867,24.91722,-0.000174,24.018071,-0.0077,1.295
12086.00,7.492882,24.91684,-0.000173,24.018526,-0.0077,1.295
12088.00,7.494085,24.91674,-0.000174,24.018013,-0.0077,1.296
12090.00,7.493492,24.91721,-0.000173,24.017476,-0.0077,1.296
12092.00,7.491554,24.91707,-0.000173,24.018064,-0.0077,1.295
12094.00,7.491771,24.91652,-0.000173,24.018111,-0.0077,1.295
12096.00,7.492142,24.91625,-0.000172,24.018256,-0.0077,1.295
12098.00,7.492659,24.91674,-0.000173,24.018338,-0.0077,1.295
12100.00,7.492980,24.91673,-0.000173,24.018294,-0.0077,1.295
12102.00,7.492537,24.91701,-0.000172,24.018738,-0.0077,1.295
12104.00,7.492853,24.91718,-0.000173,24.018241,-0.0077,1.296
12106.00,7.493271,24.91663,-0.000174,24.018096,-0.0078,1.295
12108.00,7.493564,24.91622,-0.000173,24.018093,-0.0077,1.295
12110.00,7.493388,24.91682,-0.000173,24.017631,-0.0077,1.295
12112.00,7.493082,24.91601,-0.000173,24.017404,-0.0077,1.295
12114.00,7.493546,24.91553,-0.000174,24.018008,-0.0077,1.295
12116.00,7.493110,24.91588,-0.000173,24.017745,-0.0077,1.296
12118.00,7.492919,24.91603,-0.000173,24.018066,-0.0077,1.296
12120.00,7.492042,24.91494,-0.000173,24.018028,-0.0077,1.295
12122.00,7.491994,24.91597,-0.000174,24.018372,-0.0077,1.295
12124.00,7.490965,24.91670,-0.000173,24.018303,-0.0077,1.295
12126.00,7.490702,24.91663,-0.000174,24.018180,-0.0077,1.295
12128.00,7.490413,24.91657,-0.000172,24.018410,-0.0077,1.295
12130.00,7.490555,24.91677,-0.000173,24.018013,-0.0077,1.295
12132.00,7.490806,24.91679,-0.000172,24.017899,-0.0077,1.296
12134.00,7.490130,24.91640,-0.000172,24.017971,-0.0077,1.295
12136.00,7.489083,24.91577,-0.000172,24.017690,-0.0077,1.295
12138.00,7.489479,24.91618,-0.000173,24.018386,-0.0077,1.295
12140.00,7.488252,24.91715,-0.000172,24.017897,-0.0077,1.295
12142.00,7.488094,24.91755,-0.000172,24.017908,-0.0077,1.295
12144.00,7.488608,24.91746,-0.000173,24.018461,-0.0077,1.295
12146.00,7.489365,24.91750,-0.000172,24.018129,-0.0077,1.295
12148.00,7.489293,24.91775,-0.000172,24.018550,-0.0077,1.295
12150.00,7.488585,24.91737,-0.000173,24.017951,-0.0077,1.296
12152.00,7.489126,24.91734,-0.000174,24.018468,-0.0077,1.296
12154.00,7.489707,24.91744,-0.000173,24.018185,-0.0077,1.295
12156.00,7.488977,24.91746,-0.000173,24.018164,-0.0077,1.296
12158.00,7.489023,24.91692,-0.000173,24.018222,-0.0077,1.295
12160.00,7.489095,24.91667,-0.000173,24.018013,-0.0077,1.295
12162.00,7.488025,24.91647,-0.000172,24.018290,-0.0077,1.296
12164.00,7.487261,24.91593,-0.000172,24.017892,-0.0077,1.295
12166.00,7.487079,24.91648,-0.000173,24.018064,-0.0078,1.296
12168.00,7.486826,24.91601,-0.000173,24.018138,-0.0077,1.295
12170.00,7.486366,24.91650,-0.000172,24.017819,-0.0077,1.295
12172.00,7.487040,24.91646,-0.000173,24.017866,-0.0077,1.296
12174.00,7.487704,24.91677,-0.000171,24.018067,-0.0077,1.295
12176.00,7.487744,24.91695,-0.000173,24.018178,-0.0077,1.296
12178.00,7.487173,24.91704,-0.000174,24.018401,-0.0077,1.296
12180.00,7.487553,24.91599,-0.000173,24.018707,-0.0077,1.295
12182.00,7.487887,24.91619,-0.000172,24.018361,-0.0077,1.295
12184.00,7.487842,24.91703,-0.000172,24.018075,-0.0077,1.296
12186.00,7.488145,24.91690,-0.000174,24.017808,-0.0077,1.296
12188.00,7.487511,24.91666,-0.000174,24.017451,-0.0077,1.295
12190.00,7.487374,24.91671,-0.000172,24.017761,-0.0077,1.294
12192.00,7.487733,24.91657,-0.000173,24.017757,-0.0077,1.295
12194.00,7.488206,24.91655,-0.000172,24.018066,-0.0077,1.295
12196.00,7.488011,24.91610,-0.000173,24.018156,-0.0077,1.296
12198.00,7.488028,24.91626,-0.000173,24.018515,-0.0077,1.296
12200.00,7.488107,24.91692,-0.000172,24.018037,-0.0077,1.295
12202.00,7.486950,24.91760,-0.000172,24.017808,-0.0077,1.295
12204.00,7.485948,24.91679,-0.000173,24.018363,-0.0077,1.295
12206.00,7.484736,24.91662,-0.000172,24.018450,-0.0077,1.295
12208.00,7.483973,24.91630,-0.000173,24.018452,-0.0077,1.295
12210.00,7.484727,24.91616,-0.000172,24.018370,-0.0077,1.295
12212.00,7.485287,24.91623,-0.000173,24.018417,-0.0077,1.296
12214.00,7.485768,24.91681,-0.000173,24.018198,-0.0077,1.295
12216.00,7.486274,24.91711,-0.000173,24.018430,-0.0077,1.296
12218.00,7.486326,24.91603,-0.000172,24.018107,-0.0077,1.296
12220.00,7.486254,24.91614,-0.000173,24.017904,-0.0077,1.295
12222.00,7.487554,24.91600,-0.000173,24.018203,-0.0077,1.295
12224.00,7.487727,24.91575,-0.000173,24.018127,-0.0077,1.295
12226.00,7.487353,24.91594,-0.000173,24.018151,-0.0078,1.295
12228.00,7.487649,24.91636,-0.000174,24.018417,-0.0077,1.296
12230.00,7.488487,24.91628,-0.000173,24.017496,-0.0077,1.295
12232.00,7.489516,24.91661,-0.000173,24.017854,-0.0077,1.296
12234.00,7.489618,24.91705,-0.000174,24.018381,-0.0077,1.295
12236.00,7.488439,24.91793,-0.000174,24.018120,-0.0077,1.295
12238.00,7.487950,24.91799,-0.000172,24.018394,-0.0077,1.296
12240.00,7.487374,24.91672,-0.000173,24.018564,-0.0077,1.296
12242.00,7.486470,24.91642,-0.000174,24.018455,-0.0077,1.296
12244.00,7.486700,24.91586,-0.000172,24.018633,-0.0077,1.295
12246.00,7.486583,24.91629,-0.000173,24.017846,-0.0077,1.296
12248.00,7.485656,24.91717,-0.000173,24.018582,-0.0077,1.295
12250.00,7.485586,24.91666,-0.000173,24.018455,-0.0077,1.295
12252.00,7.485069,24.91560,-0.000173,24.017892,-0.0077,1.295
12254.00,7.484958,24.91580,-0.000173,24.017397,-0.0077,1.295
12256.00,7.485473,24.91691,-0.000173,24.018403,-0.0077,1.294
12258.00,7.485694,24.91704,-0.000171,24.018459,-0.0077,1.295
12260.00,7.486244,24.91717,-0.000171,24.018298,-0.0077,1.296
12262.00,7.486794,24.91653,-0.000174,24.018542,-0.0077,1.296
12264.00,7.487177,24.91642,-0.000173,24.018397,-0.0077,1.296
12266.00,7.486743,24.91625,-0.000173,24.018579,-0.0077,1.295
12268.00,7.486083,24.91629,-0.000172,24.018327,-0.0077,1.296
12270.00,7.486401,24.91579,-0.000172,24.018566,-0.0077,1.295
12272.00,7.486182,24.91592,-0.000172,24.017915,-0.0077,1.295
12274.00,7.486642,24.91653,-0.000173,24.017863,-0.0077,1.296
12276.00,7.487267,24.91715,-0.000173,24.018622,-0.0077,1.295
12278.00,7.487540,24.91598,-0.000172,24.018000,-0.0077,1.295
12280.00,7.486632,24.91641,-0.000172,24.018648,-0.0077,1.295
12282.00,7.485579,24.91692,-0.000171,24.018339,-0.0077,1.295
12284.00,7.485783,24.91686,-0.000172,24.018566,-0.0076,1.295
12286.00,7.486505,24.91633,-0.000172,24.018526,-0.0077,1.295
12288.00,7.486811,24.91531,-0.000173,24.017980,-0.0077,1.296
12290.00,7.486177,24.91569,-0.000174,24.018183,-0.0077,1.295
12292.00,7.485706,24.91571,-0.000174,24.017681,-0.0077,1.296
12294.00,7.485459,24.91593,-0.000174,24.018064,-0.0077,1.296
12296.00,7.485181,24.91565,-0.000174,24.017979,-0.0077,1.295
12298.00,7.484480,24.91618,-0.000172,24.018631,-0.0077,1.295
12300.00,7.483616,24.91629,-0.000172,24.018245,-0.0077,1.296
12302.00,7.484518,24.91608,-0.000174,24.018285,-0.0077,1.296
12304.00,7.485097,24.91628,-0.000173,24.018105,-0.0077,1.296
12306.00,7.486172,24.91584,-0.000174,24.017846,-0.0077,1.295
12308.00,7.486438,24.91544,-0.000173,24.017665,-0.0077,1.295
12310.00,7.487198,24.91540,-0.000173,24.017420,-0.0077,1.296
12312.00,7.487561,24.91629,-0.000174,24.018368,-0.0077,1.296
12314.00,7.488065,24.91648,-0.000175,24.018448,-0.0077,1.296
12316.00,7.487349,24.91531,-0.000174,24.017919,-0.0077,1.296
12318.00,7.487752,24.91495,-0.000174,24.018261,-0.0078,1.295
12320.00,7.488227,24.91509,-0.000173,24.018890,-0.0077,1.295
12322.00,7.488001,24.91508,-0.000172,24.018263,-0.0077,1.295
12324.00,7.487282,24.91511,-0.000172,24.017877,-0.0077,1.295
12326.00,7.487476,24.91534,-0.000172,24.017910,-0.0077,1.295
12328.00,7.486508,24.91532,-0.000174,24.018109,-0.0078,1.296
12330.00,7.486060,24.91605,-0.000172,24.018319,-0.0077,1.295
12332.00,7.486524,24.91574,-0.000172,24.018434,-0.0077,1.296
12334.00,7.486290,24.91542,-0.000173,24.018287,-0.0077,1.296
12336.00,7.485503,24.91567,-0.000174,24.017727,-0.0077,1.295
12338.00,7.484892,24.91550,-0.000173,24.017999,-0.0077,1.296
12340.00,7.485123,24.91585,-0.000172,24.018561,-0.0077,1.296
12342.00,7.485281,24.91521,-0.000172,24.018095,-0.0077,1.296
12344.00,7.485547,24.91593,-0.000172,24.017950,-0.0077,1.295
12346.00,7.485268,24.91560,-0.000172,24.018022,-0.0077,1.296
12348.00,7.485368,24.91469,-0.000174,24.018285,-0.0077,1.296
12350.00,7.485033,24.91568,-0.000173,24.017926,-0.0077,1.296
12352.00,7.484795,24.91606,-0.000173,24.018588,-0.0078,1.296
12354.00,7.484702,24.91610,-0.000174,24.017926,-0.0077,1.295
12356.00,7.484385,24.91566,-0.000173,24.018225,-0.0077,1.296
12358.00,7.483969,24.91543,-0.000174,24.018095,-0.0077,1.295
12360.00,7.485340,24.91598,-0.000173,24.018323,-0.0077,1.295
12362.00,7.485706,24.91577,-0.000173,24.018365,-0.0077,1.295
12364.00,7.486159,24.91652,-0.000173,24.018093,-0.0077,1.295
12366.00,7.486012,24.91630,-0.000171,24.018153,-0.0077,1.295
12368.00,7.485593,24.91651,-0.000173,24.018046,-0.0077,1.295
12370.00,7.485646,24.91704,-0.000172,24.018011,-0.0077,1.295
12372.00,7.486176,24.91693,-0.000173,24.018053,-0.0077,1.295
12374.00,7.485777,24.91675,-0.000174,24.018140,-0.0077,1.295
12376.00,7.486740,24.91595,-0.000173,24.018441,-0.0077,1.295
12378.00,7.486512,24.91668,-0.000173,24.018080,-0.0077,1.295
12380.00,7.486108,24.91632,-0.000174,24.017989,-0.0077,1.296
12382.00,7.485932,24.91665,-0.000172,24.018267,-0.0077,1.295
12384.00,7.486973,24.91646,-0.000173,24.017828,-0.0077,1.295
12386.00,7.486795,24.91629,-0.000173,24.017643,-0.0077,1.295
12388.00,7.486050,24.91656,-0.000173,24.018289,-0.0077,1.295
12390.00,7.485513,24.91684,-0.000173,24.018577,-0.0077,1.295
12392.00,7.486054,24.91659,-0.000174,24.018347,-0.0077,1.295
12394.00,7.486972,24.91618,-0.000173,24.018252,-0.0077,1.295
12396.00,7.485592,24.91638,-0.000173,24.018452,-0.0077,1.295
12398.00,7.484519,24.91614,-0.000173,24.018020,-0.0077,1.295
12400.00,7.484663,24.91666,-0.000173,24.018528,-0.0077,1.295
12402.00,7.485050,24.91674,-0.000173,24.018066,-0.0077,1.296
12404.00,7.485179,24.91649,-0.000174,24.017948,-0.0077,1.296
12406.00,7.484703,24.91630,-0.000173,24.018124,-0.0077,1.295
12408.00,7.484982,24.91634,-0.000174,24.017573,-0.0077,1.295
12410.00,7.484731,24.91654,-0.000172,24.017850,-0.0078,1.295
12412.00,7.484708,24.91678,-0.000172,24.018174,-0.0077,1.295
12414.00,7.484960,24.91755,-0.000173,24.018386,-0.0077,1.295
12416.00,7.485160,24.91721,-0.000172,24.018370,-0.0077,1.295
12418.00,7.485820,24.91748,-0.000173,24.018301,-0.0077,1.295
12420.00,7.484811,24.91730,-0.000173,24.018095,-0.0077,1.296
12422.00,7.484258,24.91690,-0.000174,24.018370,-0.0077,1.296
12424.00,7.484346,24.91681,-0.000174,24.018526,-0.0077,1.296
12426.00,7.484453,24.91659,-0.000174,24.018296,-0.0077,1.295
12428.00,7.484349,24.91628,-0.000173,24.017476,-0.0078,1.295
12430.00,7.483963,24.91650,-0.000171,24.018212,-0.0077,1.295
12432.00,7.484160,24.91722,-0.000172,24.017781,-0.0077,1.295
12434.00,7.483944,24.91765,-0.000172,24.017962,-0.0078,1.295
12436.00,7.484334,24.91769,-0.000173,24.017997,-0.0077,1.295
12438.00,7.485601,24.91747,-0.000175,24.018154,-0.0077,1.295
12440.00,7.485619,24.91705,-0.000175,24.017819,-0.0077,1.295
12442.00,7.485849,24.91655,-0.000174,24.018361,-0.0078,1.295
12444.00,7.485526,24.91612,-0.000173,24.017618,-0.0077,1.296
12446.00,7.485260,24.91615,-0.000173,24.018073,-0.0077,1.295
12448.00,7.484769,24.91561,-0.000174,24.017625,-0.0077,1.295
12450.00,7.485141,24.91589,-0.000174,24.017933,-0.0077,1.296
12452.00,7.485039,24.91599,-0.000172,24.018479,-0.0077,1.296
12454.00,7.485054,24.91669,-0.000173,24.018327,-0.0077,1.296
12456.00,7.485490,24.91632,-0.000173,24.018363,-0.0077,1.295
12458.00,7.485110,24.91537,-0.000173,24.017955,-0.0077,1.295
12460.00,7.486425,24.91655,-0.000174,24.018004,-0.0077,1.295
12462.00,7.486408,24.91673,-0.000173,24.018347,-0.0078,1.296
12464.00,7.485075,24.91619,-0.000173,24.017444,-0.0077,1.295
12466.00,7.484100,24.91609,-0.000172,24.018278,-0.0077,1.295
12468.00,7.484056,24.91521,-0.000173,24.018526,-0.0077,1.295
12470.00,7.484916,24.91578,-0.000174,24.017620,-0.0077,1.296
12472.00,7.486033,24.91573,-0.000174,24.017475,-0.0077,1.296
12474.00,7.486599,24.91506,-0.000174,24.017341,-0.0077,1.296
12476.00,7.486854,24.91459,-0.000173,24.018006,-0.0077,1.295
12478.00,7.486881,24.91523,-0.000174,24.018160,-0.0077,1.295
12480.00,7.486487,24.91485,-0.000174,24.018171,-0.0077,1.295
12482.00,7.485930,24.91539,-0.000173,24.017591,-0.0077,1.295
12484.00,7.485449,24.91515,-0.000172,24.018040,-0.0077,1.296
12486.00,7.484190,24.91506,-0.000173,24.017924,-0.0078,1.296
12488.00,7.482927,24.91526,-0.000174,24.017926,-0.0077,1.296
12490.00,7.482019,24.91489,-0.000172,24.017957,-0.0077,1.295
12492.00,7.482310,24.91479,-0.000173,24.017899,-0.0077,1.296
12494.00,7.482962,24.91470,-0.000173,24.017988,-0.0077,1.296
12496.00,7.482912,24.91427,-0.000173,24.018310,-0.0077,1.295
12498.00,7.483369,24.91467,-0.000174,24.018120,-0.0077,1.295
12500.00,7.484504,24.91577,-0.000173,24.018115,-0.0077,1.295
12502.00,7.485151,24.91453,-0.000173,24.018336,-0.0078,1.296
12504.00,7.485225,24.91465,-0.000173,24.017873,-0.0078,1.296
12506.00,7.485719,24.91440,-0.000173,24.018272,-0.0078,1.296
12508.00,7.486064,24.91485,-0.000174,24.017855,-0.0077,1.296
12510.00,7.486271,24.91518,-0.000175,24.018379,-0.0077,1.296
12512.00,7.486446,24.91552,-0.000174,24.017351,-0.0078,1.296
12514.00,7.486138,24.91536,-0.000172,24.018689,-0.0077,1.296
12516.00,7.486470,24.91518,-0.000173,24.018115,-0.0077,1.295
12518.00,7.486268,24.91528,-0.000173,24.017977,-0.0077,1.296
12520.00,7.485985,24.91443,-0.000172,24.018392,-0.0077,1.296
12522.00,7.486442,24.91523,-0.000172,24.017779,-0.0077,1.296
12524.00,7.485541,24.91556,-0.000173,24.017596,-0.0077,1.296
12526.00,7.485731,24.91537,-0.000173,24.017997,-0.0077,1.296
12528.00,7.485956,24.91497,-0.000174,24.017732,-0.0077,1.296
12530.00,7.486545,24.91514,-0.000173,24.017502,-0.0077,1.297
12532.00,7.486376,24.91467,-0.000173,24.018657,-0.0078,1.296
12534.00,7.486454,24.91566,-0.000173,24.018086,-0.0077,1.295
12536.00,7.485458,24.91506,-0.000173,24.018198,-0.0077,1.295
12538.00,7.485048,24.91535,-0.000172,24.018571,-0.0077,1.296
12540.00,7.485024,24.91558,-0.000174,24.018024,-0.0078,1.296
12542.00,7.484641,24.91493,-0.000173,24.017583,-0.0077,1.296
12544.00,7.484871,24.91485,-0.000172,24.017962,-0.0078,1.296
12546.00,7.484575,24.91545,-0.000172,24.018171,-0.0077,1.295
12548.00,7.484621,24.91636,-0.000173,24.017835,-0.0077,1.295
12550.00,7.485037,24.91574,-0.000173,24.017741,-0.0077,1.295
12552.00,7.484715,24.91632,-0.000173,24.018267,-0.0077,1.296
12554.00,7.484821,24.91639,-0.000173,24.018142,-0.0077,1.295
12556.00,7.484357,24.91650,-0.000173,24.018183,-0.0077,1.296
12558.00,7.483557,24.91649,-0.000173,24.018323,-0.0078,1.296
12560.00,7.484276,24.91666,-0.000173,24.018316,-0.0078,1.295
12562.00,7.485203,24.91503,-0.000172,24.018492,-0.0077,1.295
12564.00,7.484415,24.91509,-0.000173,24.017457,-0.0077,1.295
12566.00,7.483360,24.91545,-0.000172,24.017982,-0.0077,1.295
12568.00,7.483215,24.91490,-0.000172,24.017808,-0.0077,1.296
12570.00,7.483821,24.91504,-0.000174,24.018744,-0.0077,1.295
12572.00,7.483169,24.91553,-0.000173,24.018026,-0.0077,1.296
12574.00,7.483614,24.91572,-0.000173,24.018401,-0.0077,1.296
12576.00,7.483698,24.91504,-0.000173,24.017928,-0.0077,1.295
12578.00,7.484294,24.91574,-0.000174,24.018026,-0.0077,1.296
12580.00,7.484945,24.91558,-0.000174,24.018952,-0.0077,1.296
12582.00,7.484024,24.91559,-0.000173,24.017554,-0.0077,1.296
12584.00,7.483978,24.91594,-0.000173,24.018252,-0.0077,1.295
12586.00,7.484129,24.91673,-0.000173,24.018446,-0.0077,1.295
12588.00,7.484481,24.91563,-0.000173,24.018107,-0.0077,1.295
12590.00,7.484940,24.91486,-0.000173,24.017712,-0.0077,1.295
12592.00,7.484918,24.91473,-0.000172,24.017527,-0.0077,1.296
12594.00,7.484087,24.91554,-0.000172,24.018122,-0.0077,1.295
12596.00,7.483443,24.91619,-0.000173,24.018205,-0.0078,1.296
12598.00,7.483099,24.91541,-0.000174,24.017302,-0.0077,1.296
12600.00,7.482958,24.91546,-0.000174,24.018171,-0.0077,1.296
12602.00,7.483309,24.91647,-0.000172,24.018178,-0.0077,1.296
12604.00,7.483198,24.91652,-0.000172,24.017587,-0.0077,1.296
@21,12.0000,24.0
12606.00,7.483042,24.91565,-0.000173,24.018038,-0.0077,1.296
12608.00,7.479161,24.91532,-0.000174,24.017725,-0.0077,1.295
12610.00,7.470912,24.91503,-0.000174,24.018582,-0.0077,1.294
12612.00,7.462973,24.91562,-0.000173,24.017870,-0.0077,1.294
12614.00,7.455596,24.91596,-0.000173,24.018633,-0.0077,1.295
12616.00,7.449280,24.91590,-0.000173,24.018267,-0.0077,1.296
12618.00,7.445420,24.91585,-0.000174,24.018006,-0.0077,1.296
12620.00,7.442570,24.91533,-0.000175,24.017950,-0.0077,1.297
12622.00,7.440352,24.91566,-0.000175,24.018269,-0.0078,1.297
12624.00,7.437219,24.91481,-0.000175,24.018437,-0.0078,1.297
12626.00,7.434945,24.91556,-0.000174,24.018251,-0.0077,1.297
12628.00,7.432424,24.91721,-0.000174,24.018588,-0.0077,1.297
12630.00,7.430941,24.91542,-0.000175,24.018283,-0.0077,1.297
12632.00,7.433332,24.91552,-0.000175,24.017993,-0.0078,1.297
12634.00,7.441440,24.91619,-0.000174,24.018006,-0.0078,1.297
12636.00,7.449251,24.91593,-0.000173,24.017942,-0.0077,1.298
12638.00,7.454148,24.91597,-0.000175,24.018104,-0.0077,1.298
12640.00,7.458365,24.91626,-0.000175,24.018086,-0.0078,1.297
12642.00,7.462016,24.91590,-0.000175,24.017757,-0.0077,1.297
12644.00,7.463814,24.91498,-0.000174,24.018651,-0.0077,1.296
12646.00,7.465659,24.91468,-0.000172,24.018008,-0.0077,1.296
12648.00,7.467380,24.91502,-0.000172,24.018347,-0.0077,1.296
12650.00,7.469708,24.91537,-0.000173,24.017922,-0.0077,1.296
12652.00,7.472046,24.91622,-0.000173,24.017783,-0.0077,1.297
12654.00,7.473902,24.91526,-0.000172,24.018468,-0.0078,1.296
12656.00,7.475792,24.91478,-0.000172,24.017957,-0.0077,1.296
12658.00,7.477612,24.91458,-0.000172,24.018011,-0.0077,1.296
12660.00,7.480158,24.91511,-0.000172,24.017734,-0.0078,1.296
12662.00,7.481979,24.91581,-0.000172,24.017937,-0.0077,1.296
12664.00,7.482830,24.91672,-0.000172,24.018336,-0.0077,1.296
12666.00,7.483759,24.91668,-0.000173,24.017346,-0.0077,1.296
12668.00,7.485366,24.91549,-0.000173,24.017616,-0.0077,1.296
12670.00,7.485798,24.91497,-0.000172,24.018018,-0.0078,1.296
12672.00,7.487174,24.91465,-0.000172,24.017493,-0.0078,1.296
12674.00,7.487203,24.91490,-0.000173,24.018082,-0.0078,1.296
12676.00,7.487779,24.91490,-0.000173,24.018091,-0.0077,1.296
12678.00,7.487844,24.91571,-0.000172,24.017587,-0.0077,1.296
12680.00,7.487536,24.91581,-0.000173,24.017458,-0.0078,1.296
12682.00,7.487277,24.91550,-0.000173,24.017892,-0.0077,1.296
12684.00,7.487343,24.91540,-0.000173,24.018593,-0.0077,1.296
12686.00,7.487286,24.91559,-0.000174,24.018194,-0.0077,1.296
12688.00,7.487340,24.91548,-0.000174,24.018200,-0.0077,1.296
12690.00,7.486859,24.91488,-0.000173,24.018118,-0.0077,1.296
12692.00,7.487435,24.91594,-0.000173,24.017863,-0.0077,1.297
12694.00,7.487738,24.91550,-0.000173,24.017774,-0.0077,1.295
12696.00,7.488216,24.91423,-0.000173,24.018693,-0.0076,1.296
12698.00,7.487834,24.91421,-0.000173,24.018214,-0.0077,1.296
12700.00,7.487831,24.91509,-0.000173,24.017857,-0.0077,1.297
12702.00,7.488044,24.91571,-0.000174,24.018232,-0.0077,1.296
12704.00,7.487750,24.91452,-0.000173,24.018194,-0.0077,1.296
12706.00,7.487615,24.91428,-0.000173,24.018131,-0.0077,1.297
12708.00,7.487704,24.91528,-0.000174,24.017912,-0.0077,1.296
12710.00,7.487137,24.91593,-0.000173,24.018370,-0.0077,1.296
12712.00,7.486132,24.91572,-0.000172,24.018711,-0.0077,1.296
12714.00,7.486056,24.91640,-0.000172,24.017723,-0.0077,1.296
12716.00,7.486440,24.91651,-0.000173,24.017616,-0.0077,1.295
12718.00,7.487256,24.91643,-0.000172,24.018006,-0.0077,1.296
12720.00,7.487035,24.91591,-0.000172,24.018234,-0.0077,1.296
12722.00,7.486521,24.91559,-0.000172,24.018352,-0.0077,1.296
12724.00,7.486878,24.91575,-0.000173,24.018432,-0.0077,1.296
12726.00,7.486761,24.91574,-0.000173,24.018754,-0.0077,1.296
12728.00,7.485999,24.91583,-0.000173,24.018803,-0.0077,1.297
12730.00,7.485686,24.91589,-0.000173,24.018111,-0.0078,1.296
12732.00,7.485144,24.91666,-0.000172,24.018296,-0.0077,1.295
12734.00,7.485077,24.91770,-0.000173,24.017973,-0.0078,1.296
12736.00,7.485982,24.91728,-0.000173,24.017170,-0.0078,1.297
12738.00,7.485204,24.91735,-0.000174,24.017429,-0.0077,1.297
12740.00,7.484561,24.91655,-0.000173,24.018006,-0.0077,1.296
12742.00,7.485145,24.91684,-0.000173,24.017950,-0.0077,1.296
12744.00,7.484386,24.91663,-0.000173,24.018124,-0.0077,1.296
12746.00,7.484745,24.91697,-0.000172,24.018298,-0.0077,1.296
12748.00,7.483982,24.91664,-0.000174,24.018352,-0.0077,1.296
12750.00,7.483410,24.91731,-0.000172,24.017707,-0.0077,1.296
12752.00,7.484437,24.91716,-0.000172,24.018165,-0.0077,1.296
12754.00,7.485026,24.91734,-0.000173,24.017964,-0.0077,1.296
12756.00,7.483689,24.91660,-0.000174,24.018323,-0.0077,1.296
12758.00,7.484476,24.91617,-0.000173,24.018274,-0.0077,1.296
12760.00,7.483796,24.91561,-0.000173,24.018319,-0.0077,1.296
12762.00,7.482845,24.91624,-0.000173,24.018076,-0.0077,1.296
12764.00,7.483145,24.91702,-0.000172,24.018412,-0.0078,1.296
12766.00,7.483268,24.91658,-0.000173,24.017883,-0.0078,1.296
12768.00,7.483286,24.91653,-0.000173,24.018133,-0.0078,1.296
12770.00,7.484317,24.91618,-0.000173,24.018191,-0.0077,1.296
12772.00,7.484238,24.91614,-0.000172,24.017993,-0.0077,1.296
12774.00,7.484515,24.91561,-0.000173,24.017716,-0.0077,1.296
12776.00,7.484119,24.91564,-0.000172,24.018071,-0.0077,1.296
12778.00,7.483669,24.91601,-0.000172,24.018164,-0.0077,1.296
12780.00,7.484228,24.91625,-0.000172,24.018657,-0.0077,1.296
12782.00,7.483707,24.91534,-0.000172,24.019003,-0.0077,1.296
12784.00,7.483783,24.91655,-0.000173,24.017944,-0.0077,1.296
12786.00,7.482725,24.91615,-0.000173,24.018274,-0.0077,1.296
12788.00,7.482449,24.91569,-0.000174,24.018274,-0.0077,1.296
12790.00,7.482472,24.91614,-0.000174,24.018483,-0.0077,1.296
12792.00,7.483361,24.91625,-0.000173,24.018296,-0.0077,1.296
12794.00,7.483343,24.91608,-0.000172,24.017886,-0.0077,1.296
12796.00,7.482659,24.91602,-0.000173,24.018202,-0.0077,1.296
12798.00,7.483039,24.91685,-0.000173,24.017906,-0.0077,1.297
12800.00,7.483229,24.91696,-0.000174,24.018187,-0.0077,1.296
12802.00,7.483327,24.91631,-0.000173,24.018193,-0.0077,1.296
12804.00,7.483030,24.91643,-0.000173,24.018312,-0.0077,1.296
12806.00,7.482412,24.91693,-0.000172,24.018236,-0.0078,1.297
12808.00,7.482430,24.91613,-0.000174,24.017634,-0.0077,1.297
12810.00,7.482246,24.91560,-0.000173,24.017924,-0.0077,1.297
12812.00,7.481681,24.91561,-0.000174,24.017866,-0.0077,1.296
12814.00,7.481784,24.91590,-0.000172,24.017676,-0.0077,1.296
12816.00,7.482026,24.91535,-0.000171,24.017797,-0.0077,1.296
12818.00,7.482191,24.91583,-0.000172,24.018386,-0.0077,1.296
12820.00,7.482251,24.91545,-0.000173,24.017571,-0.0077,1.296
12822.00,7.482539,24.91541,-0.000173,24.018368,-0.0077,1.296
12824.00,7.482529,24.91570,-0.000172,24.018486,-0.0077,1.296
12826.00,7.482938,24.91586,-0.000173,24.017732,-0.0077,1.296
12828.00,7.482862,24.91520,-0.000174,24.017828,-0.0077,1.296
12830.00,7.482620,24.91515,-0.000175,24.018374,-0.0078,1.296
12832.00,7.482753,24.91480,-0.000173,24.018472,-0.0077,1.296
12834.00,7.483219,24.91531,-0.000173,24.018258,-0.0077,1.296
12836.00,7.482741,24.91467,-0.000174,24.017825,-0.0078,1.296
12838.00,7.483111,24.91500,-0.000173,24.017837,-0.0077,1.296
12840.00,7.482529,24.91515,-0.000173,24.017712,-0.0077,1.296
12842.00,7.482705,24.91484,-0.000173,24.017953,-0.0077,1.297
12844.00,7.482557,24.91538,-0.000173,24.018013,-0.0077,1.296
12846.00,7.481731,24.91567,-0.000172,24.019032,-0.0077,1.296
12848.00,7.481556,24.91546,-0.000172,24.017652,-0.0077,1.296
12850.00,7.481424,24.91489,-0.000172,24.018905,-0.0077,1.297
12852.00,7.481270,24.91492,-0.000173,24.018432,-0.0077,1.296
12854.00,7.481260,24.91487,-0.000173,24.017647,-0.0078,1.296
12856.00,7.481813,24.91601,-0.000171,24.018229,-0.0078,1.296
12858.00,7.482191,24.91540,-0.000173,24.017908,-0.0077,1.296
12860.00,7.482076,24.91554,-0.000173,24.018533,-0.0077,1.296
12862.00,7.481615,24.91578,-0.000172,24.018541,-0.0077,1.296
12864.00,7.481554,24.91637,-0.000172,24.017803,-0.0077,1.297
12866.00,7.482298,24.91624,-0.000172,24.018086,-0.0078,1.296
12868.00,7.481655,24.91523,-0.000173,24.018189,-0.0077,1.296
12870.00,7.482183,24.91551,-0.000173,24.018035,-0.0077,1.296
12872.00,7.482442,24.91570,-0.000173,24.018018,-0.0077,1.296
12874.00,7.481985,24.91668,-0.000173,24.018145,-0.0077,1.296
12876.00,7.481393,24.91687,-0.000172,24.018528,-0.0077,1.297
12878.00,7.481659,24.91630,-0.000174,24.018571,-0.0077,1.296
12880.00,7.482453,24.91600,-0.000174,24.017861,-0.0078,1.296
12882.00,7.482815,24.91683,-0.000173,24.018298,-0.0077,1.295
12884.00,7.482953,24.91518,-0.000174,24.017850,-0.0077,1.296
12886.00,7.483195,24.91558,-0.000173,24.018158,-0.0077,1.296
12888.00,7.482091,24.91583,-0.000174,24.018289,-0.0078,1.296
12890.00,7.481463,24.91594,-0.000174,24.018111,-0.0077,1.296
12892.00,7.481524,24.91628,-0.000173,24.018028,-0.0077,1.296
12894.00,7.482198,24.91607,-0.000173,24.018526,-0.0077,1.296
12896.00,7.482572,24.91623,-0.000172,24.018278,-0.0077,1.296
12898.00,7.482156,24.91678,-0.000172,24.018468,-0.0077,1.296
12900.00,7.482486,24.91617,-0.000173,24.018773,-0.0077,1.296
12902.00,7.482103,24.91668,-0.000172,24.018747,-0.0077,1.297
12904.00,7.482131,24.91698,-0.000172,24.018272,-0.0077,1.296
12906.00,7.482447,24.91715,-0.000173,24.018517,-0.0077,1.296
12908.00,7.482131,24.91656,-0.000172,24.018209,-0.0077,1.297
12910.00,7.481741,24.91665,-0.000173,24.017931,-0.0077,1.297
12912.00,7.482292,24.91666,-0.000172,24.017786,-0.0077,1.296
12914.00,7.482070,24.91597,-0.000171,24.018033,-0.0077,1.296
12916.00,7.481576,24.91568,-0.000172,24.018149,-0.0077,1.296
12918.00,7.481427,24.91625,-0.000173,24.017870,-0.0077,1.296
12920.00,7.481727,24.91599,-0.000171,24.018207,-0.0077,1.296
12922.00,7.482025,24.91728,-0.000171,24.018965,-0.0077,1.297
12924.00,7.481362,24.91733,-0.000172,24.018122,-0.0077,1.296
12926.00,7.481276,24.91720,-0.000171,24.018018,-0.0077,1.296
12928.00,7.481939,24.91656,-0.000173,24.018869,-0.0077,1.296
12930.00,7.482727,24.91662,-0.000174,24.018035,-0.0078,1.296
12932.00,7.482854,24.91686,-0.000174,24.018410,-0.0077,1.296
12934.00,7.482070,24.91651,-0.000174,24.018463,-0.0077,1.297
12936.00,7.481663,24.91780,-0.000172,24.018354,-0.0077,1.296
12938.00,7.481570,24.91795,-0.000171,24.018314,-0.0077,1.296
12940.00,7.481921,24.91759,-0.000172,24.018270,-0.0077,1.296
12942.00,7.482279,24.91787,-0.000173,24.018131,-0.0077,1.296
12944.00,7.482180,24.91764,-0.000174,24.018164,-0.0077,1.296
12946.00,7.482572,24.91664,-0.000173,24.018258,-0.0077,1.296
12948.00,7.481443,24.91707,-0.000172,24.018336,-0.0077,1.297
12950.00,7.480664,24.91735,-0.000173,24.018845,-0.0077,1.296
12952.00,7.481510,24.91769,-0.000173,24.018028,-0.0077,1.296
12954.00,7.481707,24.91761,-0.000173,24.018363,-0.0077,1.296
12956.00,7.481064,24.91707,-0.000173,24.017863,-0.0077,1.296
12958.00,7.482142,24.91745,-0.000172,24.017404,-0.0077,1.297
12960.00,7.481682,24.91707,-0.000173,24.018104,-0.0077,1.296
12962.00,7.481393,24.91681,-0.000173,24.018209,-0.0077,1.296
12964.00,7.481546,24.91722,-0.000173,24.018046,-0.0077,1.296
12966.00,7.481034,24.91756,-0.000171,24.018189,-0.0076,1.296
12968.00,7.480482,24.91725,-0.000172,24.017703,-0.0077,1.296
12970.00,7.480639,24.91734,-0.000173,24.017989,-0.0077,1.297
12972.00,7.480173,24.91796,-0.000172,24.017933,-0.0077,1.296
12974.00,7.480117,24.91766,-0.000172,24.018327,-0.0077,1.296
12976.00,7.479931,24.91758,-0.000172,24.018033,-0.0077,1.296
12978.00,7.480209,24.91788,-0.000172,24.018325,-0.0077,1.296
12980.00,7.480747,24.91769,-0.000173,24.018412,-0.0077,1.296
12982.00,7.480275,24.91824,-0.000173,24.017534,-0.0077,1.297
12984.00,7.480455,24.91776,-0.000173,24.018561,-0.0077,1.296
12986.00,7.479879,24.91716,-0.000173,24.018439,-0.0077,1.297
12988.00,7.479573,24.91803,-0.000173,24.017868,-0.0077,1.297
12990.00,7.479919,24.91734,-0.000174,24.017901,-0.0077,1.297
12992.00,7.480910,24.91678,-0.000172,24.017796,-0.0077,1.296
12994.00,7.481480,24.91601,-0.000172,24.017145,-0.0077,1.296
12996.00,7.480773,24.91567,-0.000172,24.017930,-0.0077,1.297
12998.00,7.481119,24.91559,-0.000172,24.017939,-0.0077,1.296
13000.00,7.481276,24.91578,-0.000173,24.017870,-0.0078,1.297
13002.00,7.481228,24.91653,-0.000173,24.017580,-0.0077,1.296
13004.00,7.480625,24.91680,-0.000173,24.017602,-0.0077,1.296
13006.00,7.481128,24.91666,-0.000173,24.018385,-0.0077,1.296
13008.00,7.481516,24.91635,-0.000173,24.017928,-0.0078,1.296
13010.00,7.481940,24.91579,-0.000173,24.017915,-0.0077,1.297
13012.00,7.481375,24.91656,-0.000173,24.018185,-0.0078,1.297
13014.00,7.481632,24.91696,-0.000174,24.018142,-0.0078,1.297
13016.00,7.480839,24.91661,-0.000173,24.017661,-0.0077,1.297
13018.00,7.481363,24.91667,-0.000172,24.017971,-0.0077,1.297
13020.00,7.481736,24.91736,-0.000173,24.017756,-0.0077,1.296
13022.00,7.481810,24.91768,-0.000174,24.017921,-0.0077,1.296
13024.00,7.481228,24.91733,-0.000174,24.017616,-0.0077,1.297
13026.00,7.480832,24.91684,-0.000175,24.017908,-0.0077,1.297
13028.00,7.480553,24.91714,-0.000175,24.018648,-0.0077,1.297
13030.00,7.480208,24.91712,-0.000173,24.017707,-0.0077,1.296
13032.00,7.480524,24.91655,-0.000173,24.017437,-0.0077,1.297
13034.00,7.481143,24.91629,-0.000172,24.017701,-0.0078,1.296
13036.00,7.481802,24.91591,-0.000171,24.018276,-0.0077,1.296
13038.00,7.481557,24.91616,-0.000172,24.018229,-0.0077,1.296
13040.00,7.480938,24.91674,-0.000172,24.017971,-0.0077,1.297
13042.00,7.480964,24.91713,-0.000173,24.018100,-0.0077,1.296
13044.00,7.480058,24.91698,-0.000173,24.017937,-0.0077,1.296
13046.00,7.480330,24.91662,-0.000171,24.018695,-0.0077,1.297
13048.00,7.481073,24.91695,-0.000172,24.018555,-0.0077,1.297
13050.00,7.480582,24.91709,-0.000173,24.018510,-0.0077,1.296
13052.00,7.480519,24.91748,-0.000173,24.017968,-0.0077,1.297
13054.00,7.480418,24.91772,-0.000174,24.017723,-0.0077,1.297
13056.00,7.480101,24.91743,-0.000173,24.018133,-0.0077,1.297
13058.00,7.480194,24.91797,-0.000173,24.018151,-0.0077,1.296
13060.00,7.480736,24.91780,-0.000172,24.018691,-0.0077,1.296
13062.00,7.480986,24.91773,-0.000172,24.018051,-0.0077,1.296
13064.00,7.480735,24.91843,-0.000172,24.017839,-0.0077,1.296
13066.00,7.480798,24.91771,-0.000173,24.017498,-0.0077,1.297
13068.00,7.481418,24.91711,-0.000173,24.018713,-0.0077,1.297
13070.00,7.481718,24.91688,-0.000174,24.017971,-0.0077,1.297
13072.00,7.480963,24.91735,-0.000173,24.017837,-0.0078,1.296
13074.00,7.480504,24.91761,-0.000172,24.017848,-0.0077,1.297
13076.00,7.481246,24.91771,-0.000173,24.018533,-0.0077,1.297
13078.00,7.480987,24.91757,-0.000173,24.017413,-0.0077,1.296
13080.00,7.480581,24.91758,-0.000173,24.018435,-0.0077,1.297
13082.00,7.480066,24.91665,-0.000173,24.018399,-0.0077,1.297
13084.00,7.480160,24.91658,-0.000173,24.017808,-0.0077,1.297
13086.00,7.480732,24.91688,-0.000172,24.017574,-0.0077,1.296
13088.00,7.481025,24.91765,-0.000173,24.017730,-0.0077,1.296
13090.00,7.480455,24.91744,-0.000174,24.017393,-0.0077,1.296
13092.00,7.480189,24.91742,-0.000173,24.018292,-0.0077,1.297
13094.00,7.480333,24.91677,-0.000174,24.018463,-0.0077,1.297
13096.00,7.480882,24.91758,-0.000172,24.018040,-0.0077,1.297
13098.00,7.480831,24.91832,-0.000172,24.018089,-0.0077,1.297
13100.00,7.480780,24.91859,-0.000172,24.018528,-0.0077,1.297
13102.00,7.481578,24.91911,-0.000172,24.018171,-0.0077,1.296
13104.00,7.481637,24.91902,-0.000172,24.018133,-0.0078,1.297
13106.00,7.481338,24.91784,-0.000172,24.018024,-0.0077,1.296
13108.00,7.481480,24.91775,-0.000172,24.018131,-0.0077,1.296
13110.00,7.481119,24.91847,-0.000173,24.017848,-0.0077,1.297
13112.00,7.481440,24.91771,-0.000174,24.018040,-0.0077,1.297
13114.00,7.480801,24.91753,-0.000174,24.017819,-0.0077,1.297
13116.00,7.480096,24.91745,-0.000173,24.017712,-0.0078,1.297
13118.00,7.480643,24.91796,-0.000173,24.018049,-0.0078,1.297
13120.00,7.480971,24.91744,-0.000173,24.018147,-0.0077,1.297
13122.00,7.480744,24.91803,-0.000173,24.018200,-0.0077,1.297
13124.00,7.479900,24.91834,-0.000174,24.017747,-0.0077,1.297
13126.00,7.480128,24.91874,-0.000173,24.017928,-0.0077,1.296
13128.00,7.481083,24.91793,-0.000172,24.018736,-0.0077,1.297
13130.00,7.479931,24.91844,-0.000173,24.018544,-0.0077,1.296
13132.00,7.480677,24.91814,-0.000172,24.018557,-0.0078,1.296
13134.00,7.481063,24.91828,-0.000171,24.018338,-0.0077,1.297
13136.00,7.480103,24.91767,-0.000172,24.018046,-0.0077,1.297
13138.00,7.479025,24.91829,-0.000173,24.018327,-0.0077,1.296
13140.00,7.479059,24.91818,-0.000173,24.017912,-0.0077,1.296
13142.00,7.479793,24.91882,-0.000173,24.017988,-0.0077,1.297
13144.00,7.479703,24.91907,-0.000173,24.017821,-0.0077,1.297
13146.00,7.480045,24.91944,-0.000173,24.017565,-0.0078,1.296
13148.00,7.480434,24.91966,-0.000173,24.018350,-0.0077,1.296
13150.00,7.480426,24.91956,-0.000173,24.018209,-0.0077,1.297
13152.00,7.479408,24.91904,-0.000173,24.017897,-0.0077,1.297
13154.00,7.479989,24.91901,-0.000173,24.018173,-0.0077,1.297
13156.00,7.480413,24.91917,-0.000173,24.018191,-0.0077,1.297
13158.00,7.480114,24.91852,-0.000173,24.018113,-0.0077,1.297
13160.00,7.480305,24.91821,-0.000172,24.018243,-0.0077,1.297
13162.00,7.478856,24.91926,-0.000171,24.018022,-0.0077,1.296
13164.00,7.478779,24.91855,-0.000173,24.018461,-0.0077,1.297
13166.00,7.479162,24.91774,-0.000173,24.018096,-0.0077,1.297
13168.00,7.478912,24.91752,-0.000174,24.018037,-0.0077,1.296
13170.00,7.479167,24.91772,-0.000174,24.018421,-0.0078,1.297
13172.00,7.479978,24.91746,-0.000173,24.018551,-0.0077,1.297
13174.00,7.479289,24.91772,-0.000173,24.018207,-0.0077,1.296
13176.00,7.479468,24.91712,-0.000173,24.017714,-0.0077,1.297
13178.00,7.479912,24.91854,-0.000172,24.017999,-0.0077,1.296
13180.00,7.479655,24.91725,-0.000173,24.018202,-0.0077,1.296
13182.00,7.479322,24.91685,-0.000173,24.018515,-0.0077,1.296
13184.00,7.479805,24.91774,-0.000173,24.018502,-0.0077,1.297
13186.00,7.479835,24.91760,-0.000173,24.017638,-0.0078,1.296
13188.00,7.479771,24.91741,-0.000173,24.017582,-0.0078,1.297
13190.00,7.479506,24.91749,-0.000174,24.018441,-0.0078,1.297
13192.00,7.478799,24.91772,-0.000174,24.018553,-0.0077,1.297
13194.00,7.478811,24.91741,-0.000173,24.017370,-0.0077,1.296
13196.00,7.478295,24.91783,-0.000172,24.018444,-0.0077,1.295
13198.00,7.478418,24.91757,-0.000173,24.018138,-0.0078,1.296
13200.00,7.478345,24.91740,-0.000173,24.017897,-0.0078,1.296
13202.00,7.478390,24.91719,-0.000172,24.017725,-0.0077,1.297
13204.00,7.478370,24.91722,-0.000173,24.018448,-0.0077,1.297
@22,12.0000,24.0
13206.00,7.477867,24.91682,-0.000173,24.018446,-0.0077,1.297
13208.00,7.473437,24.91628,-0.000173,24.017799,-0.0077,1.297
13210.00,7.465572,24.91612,-0.000173,24.018086,-0.0077,1.296
13212.00,7.458681,24.91615,-0.000173,24.017919,-0.0077,1.295
13214.00,7.451992,24.91741,-0.000172,24.017859,-0.0077,1.296
13216.00,7.447095,24.91684,-0.000172,24.018044,-0.0077,1.296
13218.00,7.444113,24.91678,-0.000173,24.017489,-0.0078,1.297
13220.00,7.442131,24.91633,-0.000173,24.018158,-0.0078,1.297
13222.00,7.439576,24.91677,-0.000173,24.018269,-0.0077,1.298
13224.00,7.435934,24.91625,-0.000174,24.018058,-0.0077,1.297
13226.00,7.432109,24.91565,-0.000173,24.018370,-0.0077,1.297
13228.00,7.428929,24.91606,-0.000174,24.017999,-0.0077,1.298
13230.00,7.426582,24.91651,-0.000175,24.018058,-0.0077,1.298
13232.00,7.430141,24.91725,-0.000175,24.017897,-0.0078,1.298
13234.00,7.437332,24.91660,-0.000175,24.017970,-0.0077,1.298
13236.00,7.443778,24.91656,-0.000173,24.018232,-0.0077,1.299
13238.00,7.450419,24.91713,-0.000174,24.018495,-0.0077,1.299
13240.00,7.454984,24.91732,-0.000173,24.017738,-0.0077,1.298
13242.00,7.458118,24.91618,-0.000173,24.017830,-0.0077,1.298
13244.00,7.460992,24.91657,-0.000173,24.018339,-0.0077,1.297
13246.00,7.463948,24.91686,-0.000172,24.017665,-0.0077,1.297
13248.00,7.466061,24.91695,-0.000172,24.018367,-0.0077,1.297
13250.00,7.468186,24.91692,-0.000173,24.018129,-0.0077,1.296
13252.00,7.470288,24.91642,-0.000172,24.017941,-0.0077,1.297
[truncated: 53,471 more chars]
