# Supplementary material for: Hormonal steroids induce multidrug resistance and stress response genes in Neisseria gonorrhoeae by binding to MtrR
Source: Nat Commun. 2024 Feb 7;15:1153. doi: 10.1038/s41467-024-45195-1 (PMC10850145; doi:10.1038/s41467-024-45195-1)
Supplement: Supplementary file 6 — Source Data [file 41467_2024_45195_MOESM6_ESM.zip › Source Data/ITC/Q133A/3P4MtrRQ133A2022Nov3.itc]

$ITC
$ 25 
$NOT
$ 25 
$ 600 
$ 199 
$ 8 
$ 2 
$ADCGainCode:  3 
$True,True,True
$ 2 , 4 , 600 , 2 
$ 12 , 24 , 600 , 2 
$ 12 , 24 , 600 , 2 
$ 12 , 24 , 600 , 2 
$ 12 , 24 , 600 , 2 
$ 12 , 24 , 600 , 2 
$ 12 , 24 , 600 , 2 
$ 12 , 24 , 600 , 2 
$ 12 , 24 , 600 , 2 
$ 12 , 24 , 600 , 2 
$ 12 , 24 , 600 , 2 
$ 12 , 24 , 600 , 2 
$ 12 , 24 , 600 , 2 
$ 12 , 24 , 600 , 2 
$ 12 , 24 , 600 , 2 
$ 12 , 24 , 600 , 2 
$ 12 , 24 , 600 , 2 
$ 12 , 24 , 600 , 2 
$ 12 , 24 , 600 , 2 
$ 12 , 24 , 600 , 2 
$ 12 , 24 , 600 , 2 
$ 12 , 24 , 600 , 2 
$ 12 , 24 , 600 , 2 
$ 12 , 24 , 600 , 2 
$ 12 , 24 , 600 , 2 
# 0 
# 0.2 
# 0.02 
# 1.4485 
# 25 
# 28.9316 
# 15.91949 
?
% VPITC12.10.1003
% 1.4485 
% 28.9316 
%-1.096232 , 100.1901 
% 0.443748 , 95.77349 
% 0.2232 
% 124.02 , 123.95 
% 1 , 80 
%-0.001812 , 0.055139 
% 0 , 8 
% 0 , 18 
% 104422       320637 
% 101.8 
% 260 , 310 , 470 , 530 
% 0.08632 ,-0.00346 , 0.0000110163 , 0.000000290198 ,-0.0000000019883 
% VPViewer2000 Ver: 1.40.0
@0
2.00,7.779455,24.93988,-0.000171,24.018939,-0.0076,1.326
4.00,7.779259,24.93899,-0.000171,24.019106,-0.0076,1.326
6.00,7.779138,24.93925,-0.000171,24.019780,-0.0076,1.325
8.00,7.779033,24.93941,-0.000171,24.018950,-0.0077,1.326
10.00,7.777810,24.93960,-0.000171,24.019202,-0.0076,1.326
12.00,7.777136,24.94000,-0.000172,24.019612,-0.0076,1.326
14.00,7.776963,24.94027,-0.000172,24.019219,-0.0076,1.327
16.00,7.776633,24.94075,-0.000171,24.018493,-0.0077,1.326
18.00,7.776682,24.94057,-0.000171,24.019385,-0.0077,1.325
20.00,7.776447,24.94025,-0.000171,24.018934,-0.0077,1.326
22.00,7.776145,24.94047,-0.000171,24.019260,-0.0077,1.326
24.00,7.776796,24.94041,-0.000171,24.018825,-0.0076,1.326
26.00,7.776503,24.93969,-0.000171,24.019402,-0.0077,1.326
28.00,7.775830,24.94034,-0.000172,24.018524,-0.0076,1.326
30.00,7.775467,24.94117,-0.000172,24.019211,-0.0076,1.326
32.00,7.774782,24.94097,-0.000171,24.019122,-0.0076,1.326
34.00,7.773856,24.93997,-0.000172,24.019498,-0.0077,1.326
36.00,7.773071,24.94051,-0.000171,24.018939,-0.0077,1.326
38.00,7.773094,24.94026,-0.000171,24.019340,-0.0077,1.326
40.00,7.773788,24.94135,-0.000171,24.018959,-0.0077,1.326
42.00,7.773227,24.94150,-0.000170,24.018711,-0.0077,1.326
44.00,7.773359,24.94080,-0.000171,24.019251,-0.0076,1.326
46.00,7.772971,24.94078,-0.000170,24.018974,-0.0076,1.326
48.00,7.772968,24.94082,-0.000171,24.018562,-0.0077,1.326
50.00,7.772479,24.94177,-0.000171,24.018867,-0.0077,1.326
52.00,7.771967,24.94158,-0.000171,24.019327,-0.0077,1.326
54.00,7.771928,24.94169,-0.000171,24.019376,-0.0077,1.326
56.00,7.771360,24.94079,-0.000171,24.018771,-0.0077,1.326
58.00,7.770975,24.94089,-0.000171,24.019148,-0.0076,1.326
60.00,7.770191,24.94091,-0.000171,24.018874,-0.0077,1.326
62.00,7.770961,24.94126,-0.000171,24.018956,-0.0077,1.326
64.00,7.770233,24.94157,-0.000170,24.018662,-0.0077,1.326
66.00,7.769604,24.94206,-0.000171,24.018626,-0.0076,1.326
68.00,7.769860,24.94115,-0.000171,24.018934,-0.0077,1.326
70.00,7.769931,24.94078,-0.000171,24.019382,-0.0076,1.326
72.00,7.769861,24.94086,-0.000172,24.018637,-0.0076,1.326
74.00,7.769077,24.94022,-0.000172,24.018158,-0.0077,1.326
76.00,7.768563,24.94026,-0.000171,24.018530,-0.0077,1.327
78.00,7.767834,24.94072,-0.000172,24.018803,-0.0077,1.326
80.00,7.767936,24.94068,-0.000171,24.018831,-0.0077,1.326
82.00,7.767720,24.94032,-0.000170,24.019267,-0.0077,1.326
84.00,7.767869,24.94046,-0.000170,24.019342,-0.0077,1.326
86.00,7.767319,24.94000,-0.000171,24.019262,-0.0076,1.327
88.00,7.767084,24.94002,-0.000171,24.018689,-0.0076,1.326
90.00,7.766358,24.93982,-0.000171,24.018528,-0.0076,1.326
92.00,7.766045,24.94030,-0.000170,24.018876,-0.0076,1.326
94.00,7.765793,24.93962,-0.000170,24.018856,-0.0076,1.326
96.00,7.765392,24.93971,-0.000171,24.019122,-0.0077,1.326
98.00,7.765328,24.93951,-0.000171,24.019269,-0.0077,1.326
100.00,7.763996,24.93940,-0.000170,24.019155,-0.0076,1.326
102.00,7.762882,24.93967,-0.000171,24.019124,-0.0076,1.326
104.00,7.763110,24.93957,-0.000170,24.019175,-0.0077,1.326
106.00,7.762941,24.94047,-0.000171,24.019184,-0.0077,1.326
108.00,7.762574,24.94047,-0.000171,24.018368,-0.0077,1.326
110.00,7.763183,24.94037,-0.000171,24.018968,-0.0076,1.326
112.00,7.763275,24.94114,-0.000172,24.019349,-0.0077,1.326
114.00,7.762213,24.94107,-0.000172,24.019086,-0.0077,1.326
116.00,7.761241,24.94071,-0.000172,24.019269,-0.0076,1.326
118.00,7.761058,24.94193,-0.000172,24.019023,-0.0076,1.326
120.00,7.760437,24.94247,-0.000172,24.019204,-0.0077,1.326
122.00,7.759938,24.94214,-0.000171,24.019467,-0.0077,1.325
124.00,7.759713,24.94248,-0.000171,24.019146,-0.0077,1.326
126.00,7.759721,24.94099,-0.000171,24.019119,-0.0077,1.326
128.00,7.758674,24.94131,-0.000171,24.019621,-0.0076,1.326
130.00,7.758233,24.94183,-0.000171,24.019030,-0.0077,1.326
132.00,7.757409,24.94099,-0.000171,24.019349,-0.0076,1.326
134.00,7.756282,24.94111,-0.000171,24.018791,-0.0076,1.325
136.00,7.756846,24.94134,-0.000171,24.019371,-0.0076,1.326
138.00,7.756482,24.94073,-0.000173,24.018519,-0.0077,1.326
140.00,7.755727,24.94173,-0.000172,24.019159,-0.0077,1.326
142.00,7.755392,24.94107,-0.000172,24.018577,-0.0076,1.326
144.00,7.755239,24.94095,-0.000172,24.018789,-0.0076,1.325
146.00,7.754569,24.94111,-0.000171,24.019289,-0.0076,1.326
148.00,7.754230,24.94084,-0.000171,24.019652,-0.0077,1.326
150.00,7.754211,24.94054,-0.000171,24.019211,-0.0077,1.326
152.00,7.754506,24.94098,-0.000171,24.018990,-0.0076,1.326
154.00,7.753923,24.94082,-0.000172,24.018823,-0.0077,1.326
156.00,7.753754,24.94024,-0.000172,24.019605,-0.0077,1.326
158.00,7.753282,24.94097,-0.000171,24.018865,-0.0076,1.325
160.00,7.753011,24.94190,-0.000171,24.019519,-0.0076,1.326
162.00,7.752993,24.94110,-0.000171,24.019329,-0.0077,1.326
164.00,7.752511,24.94059,-0.000171,24.019868,-0.0076,1.326
166.00,7.751773,24.94059,-0.000172,24.018379,-0.0076,1.326
168.00,7.752278,24.94171,-0.000170,24.018724,-0.0077,1.325
170.00,7.751988,24.94224,-0.000171,24.019075,-0.0077,1.326
172.00,7.752114,24.94134,-0.000170,24.019075,-0.0077,1.326
174.00,7.751288,24.94191,-0.000171,24.019168,-0.0076,1.326
176.00,7.751162,24.94247,-0.000171,24.019164,-0.0076,1.326
178.00,7.751137,24.94210,-0.000171,24.018740,-0.0076,1.326
180.00,7.750680,24.94273,-0.000170,24.019119,-0.0077,1.326
182.00,7.750227,24.94140,-0.000171,24.018390,-0.0077,1.326
184.00,7.749047,24.94191,-0.000171,24.019104,-0.0077,1.326
186.00,7.748301,24.94139,-0.000171,24.018044,-0.0076,1.326
188.00,7.748335,24.94071,-0.000170,24.019296,-0.0076,1.327
190.00,7.747912,24.94181,-0.000171,24.018890,-0.0076,1.326
192.00,7.748126,24.94227,-0.000172,24.018829,-0.0077,1.326
194.00,7.747965,24.94215,-0.000171,24.019400,-0.0076,1.326
196.00,7.747995,24.94185,-0.000171,24.019235,-0.0076,1.326
198.00,7.748045,24.94224,-0.000170,24.019191,-0.0076,1.325
200.00,7.748179,24.94163,-0.000169,24.018497,-0.0077,1.326
202.00,7.747746,24.94134,-0.000171,24.018454,-0.0076,1.326
204.00,7.747037,24.94159,-0.000172,24.018988,-0.0077,1.326
206.00,7.746033,24.94196,-0.000171,24.019088,-0.0077,1.326
208.00,7.745299,24.94184,-0.000171,24.018836,-0.0077,1.326
210.00,7.745607,24.94190,-0.000172,24.018660,-0.0076,1.326
212.00,7.745528,24.94193,-0.000172,24.019233,-0.0076,1.326
214.00,7.744940,24.94229,-0.000171,24.019293,-0.0077,1.326
216.00,7.744437,24.94170,-0.000171,24.019538,-0.0077,1.325
218.00,7.744387,24.94151,-0.000172,24.019110,-0.0077,1.325
220.00,7.743839,24.94152,-0.000172,24.018062,-0.0077,1.326
222.00,7.743949,24.94115,-0.000172,24.018588,-0.0077,1.326
224.00,7.743573,24.94184,-0.000170,24.018356,-0.0077,1.325
226.00,7.742683,24.94204,-0.000171,24.019003,-0.0077,1.326
228.00,7.742420,24.94212,-0.000171,24.018907,-0.0077,1.327
230.00,7.741920,24.94172,-0.000171,24.019262,-0.0077,1.325
232.00,7.740817,24.94190,-0.000171,24.019345,-0.0077,1.326
234.00,7.740995,24.94222,-0.000171,24.019318,-0.0076,1.326
236.00,7.740844,24.94236,-0.000171,24.019119,-0.0077,1.326
238.00,7.740801,24.94250,-0.000171,24.019690,-0.0076,1.327
240.00,7.740750,24.94191,-0.000171,24.019258,-0.0076,1.325
242.00,7.741481,24.94152,-0.000170,24.019168,-0.0076,1.326
244.00,7.740486,24.94237,-0.000171,24.019193,-0.0076,1.326
246.00,7.739171,24.94192,-0.000171,24.018793,-0.0076,1.326
248.00,7.739615,24.94177,-0.000172,24.018700,-0.0076,1.326
250.00,7.739211,24.94207,-0.000171,24.018423,-0.0076,1.326
252.00,7.738081,24.94141,-0.000171,24.018713,-0.0077,1.326
254.00,7.736930,24.94174,-0.000171,24.018658,-0.0077,1.326
256.00,7.737125,24.94210,-0.000170,24.018466,-0.0077,1.326
258.00,7.737095,24.94232,-0.000171,24.018673,-0.0077,1.326
260.00,7.737303,24.94263,-0.000170,24.018979,-0.0077,1.326
262.00,7.737245,24.94231,-0.000171,24.018702,-0.0077,1.326
264.00,7.737026,24.94264,-0.000171,24.018671,-0.0076,1.326
266.00,7.736723,24.94281,-0.000170,24.019054,-0.0076,1.326
268.00,7.736280,24.94256,-0.000171,24.019237,-0.0076,1.326
270.00,7.736446,24.94236,-0.000170,24.019104,-0.0077,1.326
272.00,7.735997,24.94194,-0.000170,24.018459,-0.0077,1.326
274.00,7.735328,24.94221,-0.000171,24.019530,-0.0076,1.326
276.00,7.735304,24.94236,-0.000170,24.019014,-0.0077,1.326
278.00,7.735868,24.94192,-0.000171,24.018473,-0.0076,1.327
280.00,7.736732,24.94272,-0.000171,24.018834,-0.0076,1.326
282.00,7.736705,24.94202,-0.000170,24.018972,-0.0076,1.326
284.00,7.735722,24.94214,-0.000170,24.018992,-0.0077,1.326
286.00,7.734831,24.94251,-0.000171,24.019548,-0.0077,1.326
288.00,7.734746,24.94245,-0.000171,24.019253,-0.0077,1.326
290.00,7.734528,24.94218,-0.000171,24.018950,-0.0076,1.326
292.00,7.734580,24.94222,-0.000171,24.019095,-0.0076,1.326
294.00,7.733722,24.94103,-0.000171,24.018905,-0.0076,1.326
296.00,7.733471,24.94128,-0.000171,24.019055,-0.0077,1.326
298.00,7.732500,24.94111,-0.000169,24.019724,-0.0077,1.326
300.00,7.732600,24.94070,-0.000170,24.018938,-0.0077,1.326
302.00,7.732595,24.94080,-0.000170,24.018798,-0.0076,1.326
304.00,7.732313,24.93995,-0.000170,24.019296,-0.0076,1.327
306.00,7.731935,24.93991,-0.000171,24.018927,-0.0077,1.326
308.00,7.731158,24.93999,-0.000171,24.018637,-0.0076,1.326
310.00,7.730017,24.93997,-0.000170,24.019188,-0.0077,1.326
312.00,7.729818,24.94080,-0.000171,24.019237,-0.0077,1.326
314.00,7.729429,24.93985,-0.000170,24.019878,-0.0076,1.327
316.00,7.729621,24.94070,-0.000171,24.019200,-0.0077,1.326
318.00,7.729966,24.93996,-0.000170,24.018994,-0.0077,1.326
320.00,7.729646,24.94016,-0.000171,24.018711,-0.0077,1.326
322.00,7.728554,24.94012,-0.000169,24.019084,-0.0077,1.326
324.00,7.727411,24.94022,-0.000170,24.019043,-0.0077,1.326
326.00,7.727524,24.94022,-0.000170,24.019219,-0.0076,1.326
328.00,7.727460,24.94114,-0.000171,24.018539,-0.0077,1.327
330.00,7.727130,24.94112,-0.000171,24.018608,-0.0077,1.326
332.00,7.727039,24.94102,-0.000171,24.019300,-0.0077,1.327
334.00,7.726518,24.94132,-0.000172,24.019139,-0.0076,1.326
336.00,7.726083,24.94096,-0.000171,24.019507,-0.0076,1.326
338.00,7.725836,24.94134,-0.000172,24.019275,-0.0076,1.326
340.00,7.725022,24.94062,-0.000172,24.018640,-0.0077,1.326
342.00,7.724985,24.94077,-0.000171,24.018600,-0.0077,1.326
344.00,7.725195,24.94054,-0.000172,24.019052,-0.0077,1.327
346.00,7.725116,24.94111,-0.000173,24.019104,-0.0077,1.327
348.00,7.724737,24.94103,-0.000172,24.019153,-0.0077,1.326
350.00,7.725278,24.94083,-0.000172,24.019075,-0.0077,1.326
352.00,7.724321,24.93994,-0.000171,24.018274,-0.0077,1.327
354.00,7.724177,24.93984,-0.000172,24.018524,-0.0076,1.326
356.00,7.723740,24.94004,-0.000172,24.018415,-0.0077,1.326
358.00,7.723178,24.94093,-0.000172,24.018840,-0.0077,1.326
360.00,7.722998,24.94063,-0.000171,24.018606,-0.0077,1.326
362.00,7.722954,24.94044,-0.000171,24.018869,-0.0077,1.326
364.00,7.722676,24.93985,-0.000172,24.019296,-0.0076,1.327
366.00,7.722338,24.94023,-0.000172,24.018890,-0.0077,1.326
368.00,7.722241,24.93973,-0.000172,24.018968,-0.0077,1.326
370.00,7.721411,24.94048,-0.000173,24.019046,-0.0077,1.326
372.00,7.720170,24.94095,-0.000171,24.018390,-0.0077,1.327
374.00,7.719983,24.94054,-0.000173,24.018870,-0.0076,1.326
376.00,7.719838,24.94116,-0.000172,24.018789,-0.0076,1.326
378.00,7.718348,24.94067,-0.000172,24.018820,-0.0077,1.326
380.00,7.718113,24.94109,-0.000171,24.018091,-0.0077,1.326
382.00,7.718717,24.94089,-0.000171,24.018967,-0.0076,1.326
384.00,7.718998,24.94021,-0.000172,24.019349,-0.0077,1.326
386.00,7.719365,24.94087,-0.000173,24.019202,-0.0077,1.327
388.00,7.719575,24.93983,-0.000173,24.018575,-0.0077,1.326
390.00,7.719868,24.94061,-0.000172,24.018142,-0.0077,1.327
392.00,7.719371,24.94037,-0.000172,24.018736,-0.0077,1.327
394.00,7.718340,24.94054,-0.000172,24.018724,-0.0077,1.326
396.00,7.717443,24.94030,-0.000171,24.019226,-0.0077,1.326
398.00,7.716285,24.93980,-0.000171,24.019659,-0.0077,1.327
400.00,7.715747,24.94044,-0.000171,24.019034,-0.0077,1.326
402.00,7.715237,24.93999,-0.000170,24.019219,-0.0076,1.326
404.00,7.714835,24.94075,-0.000171,24.018733,-0.0077,1.326
406.00,7.714726,24.94114,-0.000172,24.018702,-0.0076,1.326
408.00,7.714361,24.94036,-0.000171,24.018812,-0.0076,1.327
410.00,7.714884,24.94102,-0.000172,24.018080,-0.0077,1.326
412.00,7.716465,24.94025,-0.000171,24.019166,-0.0076,1.326
414.00,7.717547,24.93969,-0.000172,24.019614,-0.0077,1.326
416.00,7.717378,24.93977,-0.000172,24.019581,-0.0077,1.326
418.00,7.716916,24.93979,-0.000171,24.018684,-0.0077,1.327
420.00,7.716105,24.94086,-0.000173,24.018557,-0.0077,1.327
422.00,7.715965,24.94129,-0.000172,24.019112,-0.0077,1.327
424.00,7.716027,24.94043,-0.000170,24.018640,-0.0077,1.327
426.00,7.715754,24.93936,-0.000170,24.018872,-0.0077,1.326
428.00,7.715310,24.93990,-0.000171,24.018999,-0.0077,1.327
430.00,7.714659,24.94021,-0.000171,24.019298,-0.0076,1.326
432.00,7.713497,24.93945,-0.000171,24.019057,-0.0076,1.326
434.00,7.712539,24.94023,-0.000170,24.018671,-0.0077,1.326
436.00,7.710731,24.93953,-0.000170,24.019211,-0.0076,1.326
438.00,7.710375,24.94038,-0.000171,24.019456,-0.0076,1.327
440.00,7.709619,24.94081,-0.000171,24.019405,-0.0076,1.326
442.00,7.709538,24.94130,-0.000170,24.019425,-0.0077,1.327
444.00,7.710300,24.94228,-0.000170,24.019443,-0.0077,1.327
446.00,7.710821,24.94226,-0.000172,24.019030,-0.0076,1.327
448.00,7.711242,24.94174,-0.000171,24.019180,-0.0077,1.326
450.00,7.711192,24.94158,-0.000170,24.018903,-0.0077,1.326
452.00,7.711309,24.94116,-0.000172,24.019304,-0.0076,1.327
454.00,7.711702,24.94067,-0.000171,24.018990,-0.0076,1.327
456.00,7.711593,24.93976,-0.000171,24.019271,-0.0077,1.326
458.00,7.711100,24.94071,-0.000171,24.018624,-0.0076,1.326
460.00,7.710853,24.93999,-0.000170,24.019295,-0.0077,1.326
462.00,7.709981,24.94018,-0.000170,24.018947,-0.0077,1.326
464.00,7.709341,24.93993,-0.000171,24.019008,-0.0076,1.326
466.00,7.708439,24.93973,-0.000171,24.019663,-0.0077,1.327
468.00,7.707442,24.93988,-0.000171,24.019075,-0.0077,1.326
470.00,7.706794,24.94026,-0.000172,24.019108,-0.0077,1.326
472.00,7.706647,24.94003,-0.000172,24.018854,-0.0077,1.326
474.00,7.706290,24.94020,-0.000170,24.018338,-0.0077,1.326
476.00,7.706772,24.93947,-0.000171,24.018441,-0.0076,1.327
478.00,7.706254,24.93888,-0.000172,24.018695,-0.0077,1.326
480.00,7.705096,24.93956,-0.000171,24.019048,-0.0077,1.327
482.00,7.705765,24.93921,-0.000172,24.018988,-0.0077,1.326
484.00,7.705936,24.93946,-0.000172,24.018840,-0.0077,1.326
486.00,7.705243,24.93978,-0.000172,24.019041,-0.0077,1.327
488.00,7.705647,24.94032,-0.000172,24.018419,-0.0077,1.326
490.00,7.705656,24.93975,-0.000170,24.018555,-0.0077,1.326
492.00,7.705076,24.93870,-0.000170,24.018758,-0.0077,1.326
494.00,7.704553,24.93907,-0.000170,24.018461,-0.0076,1.326
496.00,7.704541,24.93968,-0.000171,24.018350,-0.0076,1.327
498.00,7.705057,24.93918,-0.000172,24.019008,-0.0077,1.326
500.00,7.704961,24.93870,-0.000172,24.019162,-0.0077,1.326
502.00,7.705180,24.93971,-0.000171,24.018517,-0.0077,1.326
504.00,7.705034,24.93983,-0.000172,24.018611,-0.0077,1.327
506.00,7.704840,24.93907,-0.000172,24.018417,-0.0077,1.326
508.00,7.704283,24.93956,-0.000172,24.018251,-0.0077,1.326
510.00,7.704065,24.93996,-0.000172,24.018434,-0.0077,1.326
512.00,7.703506,24.94033,-0.000171,24.018580,-0.0077,1.326
514.00,7.702496,24.94091,-0.000172,24.018541,-0.0077,1.327
516.00,7.702124,24.94037,-0.000172,24.018357,-0.0077,1.326
518.00,7.702419,24.93896,-0.000171,24.019108,-0.0077,1.326
520.00,7.702832,24.93961,-0.000172,24.019278,-0.0077,1.327
522.00,7.702616,24.93950,-0.000172,24.018673,-0.0077,1.327
524.00,7.701901,24.93945,-0.000172,24.018840,-0.0077,1.326
526.00,7.701655,24.93996,-0.000171,24.018466,-0.0077,1.326
528.00,7.700798,24.93991,-0.000171,24.019403,-0.0077,1.326
530.00,7.700089,24.94047,-0.000171,24.018847,-0.0077,1.326
532.00,7.699272,24.94033,-0.000170,24.019471,-0.0077,1.326
534.00,7.698493,24.93985,-0.000171,24.019432,-0.0076,1.327
536.00,7.698313,24.94031,-0.000171,24.018615,-0.0077,1.327
538.00,7.698575,24.93984,-0.000170,24.018805,-0.0077,1.326
540.00,7.699969,24.93897,-0.000171,24.018807,-0.0077,1.326
542.00,7.699949,24.93953,-0.000171,24.019248,-0.0077,1.326
544.00,7.698837,24.93944,-0.000171,24.018666,-0.0077,1.326
546.00,7.698237,24.93898,-0.000170,24.018602,-0.0077,1.326
548.00,7.698357,24.93940,-0.000171,24.018987,-0.0076,1.326
550.00,7.698577,24.93980,-0.000172,24.019161,-0.0076,1.326
552.00,7.696795,24.93945,-0.000171,24.018968,-0.0077,1.327
554.00,7.696363,24.93993,-0.000171,24.019195,-0.0076,1.326
556.00,7.696287,24.93937,-0.000172,24.018994,-0.0076,1.327
558.00,7.696080,24.93984,-0.000171,24.018745,-0.0077,1.326
560.00,7.695903,24.93930,-0.000171,24.019521,-0.0076,1.326
562.00,7.696738,24.93992,-0.000172,24.019737,-0.0076,1.327
564.00,7.696025,24.93990,-0.000171,24.019141,-0.0077,1.327
566.00,7.695457,24.94024,-0.000171,24.019369,-0.0077,1.326
568.00,7.695670,24.93970,-0.000170,24.019016,-0.0077,1.326
570.00,7.695041,24.93942,-0.000170,24.018368,-0.0077,1.326
572.00,7.696341,24.93890,-0.000171,24.018693,-0.0077,1.327
574.00,7.696179,24.93870,-0.000172,24.019155,-0.0076,1.327
576.00,7.696370,24.93840,-0.000171,24.019345,-0.0076,1.326
578.00,7.695155,24.93780,-0.000170,24.019374,-0.0076,1.326
580.00,7.695168,24.93936,-0.000172,24.019681,-0.0076,1.327
582.00,7.695156,24.93893,-0.000173,24.019084,-0.0076,1.326
584.00,7.694395,24.93821,-0.000171,24.018582,-0.0076,1.326
586.00,7.694226,24.93874,-0.000170,24.018638,-0.0076,1.326
588.00,7.693559,24.93854,-0.000172,24.019409,-0.0077,1.327
590.00,7.693841,24.93937,-0.000171,24.019142,-0.0077,1.327
592.00,7.693681,24.93962,-0.000170,24.018968,-0.0076,1.326
594.00,7.693952,24.93835,-0.000171,24.018531,-0.0077,1.326
596.00,7.693545,24.93915,-0.000170,24.018811,-0.0077,1.327
598.00,7.692642,24.93910,-0.000171,24.019113,-0.0077,1.326
600.00,7.692892,24.93885,-0.000171,24.019483,-0.0077,1.326
@1,2.0000,4.0
602.00,7.693084,24.93952,-0.000171,24.018994,-0.0077,1.326
604.00,7.692050,24.93940,-0.000170,24.018832,-0.0077,1.326
606.00,7.686794,24.93909,-0.000171,24.018702,-0.0077,1.327
608.00,7.681550,24.93881,-0.000171,24.018687,-0.0077,1.326
610.00,7.686049,24.93906,-0.000170,24.019070,-0.0077,1.326
612.00,7.694258,24.93901,-0.000169,24.018983,-0.0076,1.326
614.00,7.698668,24.93896,-0.000170,24.018870,-0.0076,1.327
616.00,7.700395,24.93975,-0.000172,24.018521,-0.0077,1.327
618.00,7.701725,24.93907,-0.000172,24.018874,-0.0077,1.327
620.00,7.700861,24.93892,-0.000171,24.018947,-0.0077,1.326
622.00,7.700250,24.93821,-0.000171,24.019168,-0.0076,1.326
624.00,7.699872,24.93819,-0.000172,24.019681,-0.0076,1.326
626.00,7.699985,24.93865,-0.000172,24.019519,-0.0076,1.326
628.00,7.698538,24.93900,-0.000170,24.019133,-0.0076,1.327
630.00,7.697243,24.93937,-0.000170,24.018794,-0.0076,1.327
632.00,7.696490,24.93819,-0.000171,24.018968,-0.0077,1.326
634.00,7.695349,24.93789,-0.000170,24.018921,-0.0076,1.326
636.00,7.694296,24.93862,-0.000170,24.019278,-0.0077,1.326
638.00,7.693723,24.93904,-0.000170,24.018988,-0.0077,1.326
640.00,7.692655,24.93917,-0.000171,24.019077,-0.0077,1.326
642.00,7.690961,24.93940,-0.000170,24.018936,-0.0077,1.326
644.00,7.690173,24.93943,-0.000170,24.018881,-0.0076,1.326
646.00,7.690120,24.93876,-0.000171,24.018899,-0.0076,1.327
648.00,7.689784,24.93856,-0.000171,24.018609,-0.0077,1.327
650.00,7.689096,24.93826,-0.000170,24.018653,-0.0076,1.326
652.00,7.688627,24.93862,-0.000169,24.018724,-0.0077,1.326
654.00,7.688308,24.93906,-0.000170,24.019240,-0.0076,1.327
656.00,7.687954,24.93926,-0.000172,24.018689,-0.0076,1.326
658.00,7.688207,24.94042,-0.000170,24.018787,-0.0077,1.326
660.00,7.687777,24.93955,-0.000171,24.018577,-0.0076,1.325
662.00,7.687056,24.94017,-0.000170,24.019302,-0.0076,1.326
664.00,7.686801,24.93934,-0.000171,24.018802,-0.0076,1.326
666.00,7.685785,24.93932,-0.000171,24.018870,-0.0077,1.326
668.00,7.685615,24.93941,-0.000171,24.018684,-0.0077,1.327
670.00,7.685424,24.93986,-0.000172,24.019298,-0.0077,1.327
672.00,7.685043,24.93939,-0.000171,24.018919,-0.0077,1.326
674.00,7.684860,24.93960,-0.000170,24.019108,-0.0076,1.326
676.00,7.685069,24.93920,-0.000171,24.018927,-0.0077,1.326
678.00,7.684922,24.93835,-0.000170,24.019177,-0.0077,1.326
680.00,7.684677,24.93942,-0.000171,24.019396,-0.0076,1.327
682.00,7.684315,24.93899,-0.000170,24.019547,-0.0077,1.326
684.00,7.683785,24.93916,-0.000171,24.018968,-0.0076,1.326
686.00,7.682888,24.93939,-0.000171,24.018856,-0.0076,1.326
688.00,7.681874,24.93918,-0.000171,24.018965,-0.0077,1.326
690.00,7.681287,24.93867,-0.000170,24.019204,-0.0076,1.326
692.00,7.682510,24.93984,-0.000171,24.019026,-0.0076,1.326
694.00,7.683272,24.93933,-0.000171,24.019264,-0.0077,1.326
696.00,7.682403,24.93961,-0.000172,24.019349,-0.0077,1.326
698.00,7.681812,24.93982,-0.000172,24.018624,-0.0076,1.326
700.00,7.680553,24.93932,-0.000172,24.019121,-0.0076,1.326
702.00,7.679858,24.94048,-0.000171,24.018854,-0.0076,1.326
704.00,7.680652,24.93998,-0.000172,24.019351,-0.0076,1.327
706.00,7.680543,24.93930,-0.000171,24.018905,-0.0076,1.326
708.00,7.680347,24.93984,-0.000170,24.019436,-0.0076,1.326
710.00,7.680394,24.94003,-0.000170,24.019180,-0.0077,1.326
712.00,7.679174,24.93918,-0.000170,24.019567,-0.0076,1.327
714.00,7.678885,24.93935,-0.000171,24.018934,-0.0076,1.326
716.00,7.679405,24.93935,-0.000169,24.019574,-0.0077,1.326
718.00,7.680484,24.93919,-0.000169,24.019650,-0.0076,1.326
720.00,7.679606,24.93936,-0.000171,24.018791,-0.0077,1.327
722.00,7.679885,24.93971,-0.000170,24.018251,-0.0076,1.326
724.00,7.679603,24.93926,-0.000170,24.019683,-0.0076,1.326
726.00,7.678532,24.93924,-0.000169,24.018725,-0.0076,1.326
728.00,7.678641,24.93886,-0.000169,24.019137,-0.0077,1.326
730.00,7.678357,24.93810,-0.000170,24.019302,-0.0077,1.327
732.00,7.678294,24.93896,-0.000171,24.019411,-0.0077,1.327
734.00,7.677757,24.93892,-0.000170,24.019443,-0.0077,1.326
736.00,7.676732,24.93891,-0.000169,24.018722,-0.0077,1.326
738.00,7.676444,24.93914,-0.000170,24.019514,-0.0076,1.326
740.00,7.676627,24.93919,-0.000170,24.019224,-0.0076,1.327
742.00,7.676203,24.93916,-0.000171,24.019402,-0.0077,1.326
744.00,7.676270,24.93921,-0.000171,24.019452,-0.0076,1.327
746.00,7.676170,24.93939,-0.000170,24.018836,-0.0076,1.326
748.00,7.676564,24.93941,-0.000172,24.019465,-0.0077,1.326
750.00,7.676336,24.93902,-0.000170,24.019219,-0.0077,1.327
752.00,7.675361,24.93967,-0.000171,24.019431,-0.0076,1.326
754.00,7.674691,24.93980,-0.000171,24.018566,-0.0077,1.326
756.00,7.674438,24.93878,-0.000171,24.019273,-0.0076,1.326
758.00,7.674898,24.93859,-0.000170,24.018774,-0.0076,1.326
760.00,7.674838,24.93886,-0.000171,24.018861,-0.0077,1.326
762.00,7.674490,24.93963,-0.000170,24.019209,-0.0077,1.326
764.00,7.673964,24.93935,-0.000170,24.019016,-0.0076,1.327
766.00,7.674040,24.93960,-0.000170,24.018707,-0.0077,1.327
768.00,7.673650,24.94023,-0.000170,24.019592,-0.0076,1.326
770.00,7.673434,24.94069,-0.000170,24.019400,-0.0076,1.326
772.00,7.673193,24.93985,-0.000171,24.018551,-0.0076,1.326
774.00,7.673145,24.94015,-0.000170,24.019302,-0.0076,1.326
776.00,7.673004,24.94039,-0.000170,24.018977,-0.0076,1.326
778.00,7.673494,24.94026,-0.000171,24.019228,-0.0076,1.326
780.00,7.673752,24.94006,-0.000171,24.019577,-0.0076,1.327
782.00,7.673273,24.94039,-0.000171,24.019371,-0.0077,1.326
784.00,7.672251,24.94015,-0.000172,24.018941,-0.0076,1.326
786.00,7.671725,24.94007,-0.000171,24.019182,-0.0077,1.327
788.00,7.671980,24.93972,-0.000170,24.019324,-0.0077,1.327
790.00,7.671792,24.94005,-0.000170,24.019411,-0.0076,1.326
792.00,7.670746,24.93962,-0.000170,24.019251,-0.0076,1.326
794.00,7.670470,24.93995,-0.000171,24.019545,-0.0076,1.327
796.00,7.670621,24.94067,-0.000170,24.019855,-0.0076,1.327
798.00,7.670111,24.93977,-0.000170,24.019115,-0.0077,1.326
800.00,7.670140,24.93943,-0.000169,24.019679,-0.0076,1.326
802.00,7.671001,24.93956,-0.000171,24.019068,-0.0076,1.326
804.00,7.670466,24.93938,-0.000171,24.019019,-0.0076,1.327
806.00,7.669316,24.93938,-0.000170,24.019354,-0.0077,1.326
808.00,7.669116,24.93966,-0.000170,24.018740,-0.0076,1.326
810.00,7.669046,24.94006,-0.000171,24.019623,-0.0076,1.326
812.00,7.668509,24.93923,-0.000170,24.019367,-0.0076,1.326
814.00,7.667888,24.93874,-0.000171,24.019246,-0.0077,1.326
816.00,7.667931,24.93887,-0.000171,24.019155,-0.0076,1.327
818.00,7.668206,24.93918,-0.000169,24.018678,-0.0077,1.326
820.00,7.668200,24.93892,-0.000171,24.019064,-0.0077,1.326
822.00,7.667686,24.93945,-0.000172,24.018530,-0.0076,1.327
824.00,7.667571,24.93952,-0.000170,24.018715,-0.0076,1.327
826.00,7.667611,24.93939,-0.000170,24.019581,-0.0076,1.326
828.00,7.667082,24.93875,-0.000171,24.018852,-0.0077,1.327
830.00,7.666218,24.93895,-0.000171,24.019162,-0.0077,1.327
832.00,7.666619,24.93932,-0.000171,24.019278,-0.0077,1.326
834.00,7.666185,24.93897,-0.000170,24.019273,-0.0076,1.326
836.00,7.666241,24.93951,-0.000171,24.018640,-0.0076,1.327
838.00,7.666274,24.93913,-0.000172,24.019217,-0.0077,1.327
840.00,7.666451,24.93967,-0.000170,24.019440,-0.0076,1.326
842.00,7.665639,24.94000,-0.000171,24.018653,-0.0076,1.326
844.00,7.665067,24.93888,-0.000171,24.019568,-0.0076,1.327
846.00,7.665498,24.93891,-0.000171,24.018682,-0.0077,1.326
848.00,7.665179,24.93859,-0.000170,24.019180,-0.0077,1.327
850.00,7.665564,24.93854,-0.000170,24.018649,-0.0077,1.326
852.00,7.665134,24.93811,-0.000170,24.017941,-0.0077,1.326
854.00,7.664659,24.93774,-0.000171,24.018794,-0.0077,1.327
856.00,7.665130,24.93839,-0.000171,24.019142,-0.0077,1.326
858.00,7.664289,24.93862,-0.000170,24.019315,-0.0077,1.326
860.00,7.664353,24.93959,-0.000170,24.018802,-0.0076,1.326
862.00,7.664341,24.94028,-0.000170,24.019063,-0.0076,1.327
864.00,7.663227,24.94073,-0.000171,24.019222,-0.0076,1.327
866.00,7.662876,24.94080,-0.000171,24.019387,-0.0076,1.327
868.00,7.662111,24.94070,-0.000172,24.019269,-0.0076,1.327
870.00,7.662742,24.94052,-0.000170,24.018901,-0.0076,1.326
872.00,7.663527,24.93992,-0.000170,24.019414,-0.0077,1.326
874.00,7.662456,24.94030,-0.000170,24.019166,-0.0077,1.326
876.00,7.662419,24.93978,-0.000170,24.018865,-0.0077,1.326
878.00,7.661926,24.94002,-0.000171,24.018914,-0.0077,1.326
880.00,7.662693,24.93972,-0.000172,24.019041,-0.0077,1.326
882.00,7.663163,24.93958,-0.000172,24.019630,-0.0077,1.327
884.00,7.662805,24.93967,-0.000171,24.019180,-0.0077,1.327
886.00,7.661644,24.93841,-0.000171,24.018870,-0.0077,1.326
888.00,7.661536,24.93972,-0.000170,24.018724,-0.0077,1.326
890.00,7.661289,24.94019,-0.000171,24.018749,-0.0077,1.326
892.00,7.661379,24.93947,-0.000171,24.018673,-0.0077,1.326
894.00,7.661584,24.93924,-0.000170,24.019289,-0.0076,1.326
896.00,7.661051,24.93919,-0.000170,24.018967,-0.0077,1.327
898.00,7.659898,24.93970,-0.000171,24.018698,-0.0077,1.327
900.00,7.659500,24.93941,-0.000172,24.018671,-0.0077,1.327
902.00,7.659657,24.93975,-0.000172,24.018582,-0.0077,1.326
904.00,7.660244,24.93969,-0.000171,24.018916,-0.0076,1.327
906.00,7.659873,24.93991,-0.000169,24.019253,-0.0077,1.326
908.00,7.659307,24.94046,-0.000169,24.019277,-0.0076,1.326
910.00,7.659775,24.94043,-0.000170,24.018899,-0.0076,1.327
912.00,7.659439,24.94031,-0.000171,24.019868,-0.0077,1.326
914.00,7.659088,24.93957,-0.000169,24.018682,-0.0077,1.326
916.00,7.659100,24.93947,-0.000170,24.019188,-0.0077,1.327
918.00,7.658642,24.93947,-0.000171,24.019280,-0.0077,1.327
920.00,7.658473,24.93899,-0.000171,24.019427,-0.0077,1.326
922.00,7.658516,24.93976,-0.000171,24.018780,-0.0076,1.326
924.00,7.658640,24.94058,-0.000171,24.018637,-0.0076,1.326
926.00,7.658597,24.94073,-0.000170,24.018885,-0.0076,1.327
928.00,7.658958,24.94041,-0.000170,24.019666,-0.0077,1.326
930.00,7.658462,24.94046,-0.000171,24.019581,-0.0077,1.327
932.00,7.657506,24.93967,-0.000171,24.019400,-0.0077,1.326
934.00,7.657957,24.94054,-0.000171,24.019612,-0.0076,1.327
936.00,7.657435,24.94070,-0.000171,24.018669,-0.0077,1.326
938.00,7.657580,24.94085,-0.000170,24.019023,-0.0077,1.326
940.00,7.657342,24.94050,-0.000170,24.019186,-0.0077,1.326
942.00,7.657098,24.94053,-0.000171,24.019596,-0.0077,1.327
944.00,7.656856,24.94111,-0.000172,24.019777,-0.0076,1.327
946.00,7.656356,24.94078,-0.000172,24.019213,-0.0076,1.326
948.00,7.656196,24.94047,-0.000172,24.018927,-0.0076,1.326
950.00,7.656096,24.94050,-0.000171,24.019226,-0.0076,1.327
952.00,7.655770,24.94114,-0.000172,24.019113,-0.0076,1.327
954.00,7.655662,24.94064,-0.000172,24.019572,-0.0077,1.327
956.00,7.655903,24.94080,-0.000173,24.018938,-0.0077,1.326
958.00,7.655421,24.94087,-0.000172,24.019327,-0.0077,1.326
960.00,7.654958,24.94102,-0.000172,24.019278,-0.0077,1.327
962.00,7.655447,24.94023,-0.000172,24.019282,-0.0076,1.327
964.00,7.655866,24.94073,-0.000172,24.019103,-0.0077,1.326
966.00,7.655938,24.94169,-0.000171,24.018952,-0.0076,1.326
968.00,7.654921,24.94096,-0.000171,24.019712,-0.0076,1.326
970.00,7.654616,24.94095,-0.000171,24.019153,-0.0076,1.327
972.00,7.654071,24.94046,-0.000172,24.018566,-0.0076,1.326
974.00,7.653730,24.94141,-0.000173,24.019010,-0.0077,1.327
976.00,7.654336,24.94191,-0.000173,24.019886,-0.0077,1.327
978.00,7.653882,24.94112,-0.000173,24.019010,-0.0077,1.327
980.00,7.653324,24.94183,-0.000172,24.019275,-0.0076,1.326
982.00,7.652790,24.94050,-0.000170,24.020096,-0.0077,1.326
984.00,7.653073,24.94133,-0.000171,24.019211,-0.0076,1.326
986.00,7.653766,24.94112,-0.000171,24.019264,-0.0076,1.326
988.00,7.652943,24.94124,-0.000172,24.019393,-0.0076,1.327
990.00,7.652234,24.94154,-0.000171,24.019086,-0.0076,1.326
992.00,7.652652,24.94156,-0.000172,24.018751,-0.0076,1.327
994.00,7.652346,24.94080,-0.000172,24.019407,-0.0077,1.327
996.00,7.652048,24.94188,-0.000172,24.019045,-0.0076,1.326
998.00,7.651508,24.94116,-0.000172,24.019166,-0.0076,1.326
1000.00,7.651044,24.94151,-0.000172,24.020034,-0.0076,1.326
1002.00,7.650880,24.94147,-0.000172,24.019204,-0.0076,1.327
1004.00,7.650677,24.94127,-0.000171,24.019195,-0.0077,1.327
1006.00,7.650320,24.94044,-0.000172,24.019447,-0.0077,1.326
1008.00,7.650289,24.94100,-0.000173,24.019369,-0.0077,1.327
1010.00,7.650069,24.94091,-0.000172,24.019576,-0.0077,1.327
1012.00,7.649858,24.94122,-0.000171,24.019083,-0.0077,1.327
1014.00,7.649833,24.94072,-0.000172,24.018834,-0.0077,1.326
1016.00,7.649800,24.94047,-0.000172,24.018696,-0.0076,1.327
1018.00,7.649517,24.94031,-0.000171,24.019113,-0.0076,1.326
1020.00,7.649136,24.94038,-0.000171,24.018832,-0.0076,1.326
1022.00,7.649742,24.94019,-0.000171,24.019407,-0.0077,1.326
1024.00,7.649461,24.94077,-0.000171,24.019886,-0.0076,1.327
1026.00,7.649298,24.94102,-0.000172,24.018909,-0.0076,1.327
1028.00,7.649514,24.93984,-0.000171,24.018947,-0.0076,1.326
1030.00,7.648741,24.94049,-0.000171,24.019275,-0.0076,1.326
1032.00,7.647677,24.94019,-0.000171,24.018261,-0.0076,1.326
1034.00,7.647263,24.94033,-0.000172,24.019373,-0.0076,1.327
1036.00,7.647921,24.94065,-0.000172,24.019677,-0.0076,1.326
1038.00,7.648989,24.94071,-0.000172,24.018952,-0.0076,1.326
1040.00,7.648961,24.94124,-0.000172,24.018704,-0.0077,1.327
1042.00,7.647939,24.94105,-0.000172,24.019661,-0.0076,1.327
1044.00,7.647399,24.94162,-0.000171,24.019670,-0.0076,1.326
1046.00,7.646867,24.94050,-0.000171,24.018898,-0.0076,1.326
1048.00,7.646793,24.94047,-0.000172,24.019425,-0.0076,1.326
1050.00,7.646913,24.94077,-0.000172,24.019391,-0.0077,1.327
1052.00,7.646707,24.94050,-0.000171,24.018747,-0.0076,1.327
1054.00,7.646070,24.94069,-0.000172,24.019588,-0.0076,1.327
1056.00,7.645803,24.94058,-0.000173,24.019340,-0.0076,1.327
1058.00,7.645666,24.93998,-0.000173,24.018909,-0.0076,1.327
1060.00,7.646301,24.94017,-0.000173,24.019092,-0.0076,1.327
1062.00,7.645645,24.94039,-0.000171,24.019559,-0.0076,1.326
1064.00,7.644954,24.94012,-0.000171,24.019240,-0.0076,1.326
1066.00,7.644514,24.94004,-0.000171,24.019260,-0.0077,1.327
1068.00,7.645409,24.93965,-0.000171,24.019451,-0.0077,1.327
1070.00,7.645904,24.93980,-0.000170,24.019280,-0.0076,1.326
1072.00,7.645996,24.94059,-0.000171,24.019536,-0.0076,1.326
1074.00,7.645746,24.94092,-0.000172,24.019336,-0.0076,1.326
1076.00,7.645789,24.93992,-0.000170,24.018854,-0.0077,1.326
1078.00,7.645196,24.94114,-0.000171,24.019423,-0.0076,1.327
1080.00,7.645184,24.94088,-0.000172,24.019077,-0.0077,1.327
1082.00,7.644184,24.94109,-0.000171,24.019251,-0.0077,1.327
1084.00,7.642801,24.94099,-0.000172,24.018947,-0.0077,1.326
1086.00,7.642375,24.94125,-0.000172,24.019220,-0.0076,1.326
1088.00,7.642861,24.94133,-0.000172,24.018938,-0.0076,1.327
1090.00,7.643688,24.94123,-0.000171,24.018260,-0.0077,1.326
1092.00,7.643858,24.94082,-0.000171,24.019077,-0.0077,1.327
1094.00,7.644385,24.94120,-0.000172,24.019170,-0.0076,1.327
1096.00,7.644147,24.94147,-0.000172,24.019200,-0.0076,1.327
1098.00,7.644702,24.94099,-0.000171,24.018653,-0.0077,1.327
1100.00,7.643964,24.94050,-0.000172,24.018718,-0.0077,1.327
1102.00,7.642685,24.94102,-0.000171,24.018943,-0.0076,1.326
1104.00,7.642110,24.94104,-0.000171,24.018673,-0.0076,1.327
1106.00,7.641508,24.94063,-0.000170,24.019016,-0.0076,1.326
1108.00,7.641485,24.94059,-0.000171,24.019469,-0.0076,1.327
1110.00,7.641720,24.94111,-0.000172,24.019199,-0.0077,1.327
1112.00,7.642032,24.94047,-0.000172,24.019365,-0.0076,1.327
1114.00,7.641789,24.94064,-0.000172,24.018762,-0.0076,1.327
1116.00,7.641932,24.94018,-0.000172,24.019142,-0.0076,1.327
1118.00,7.642079,24.94054,-0.000171,24.019460,-0.0076,1.327
1120.00,7.640952,24.94065,-0.000171,24.019190,-0.0076,1.327
1122.00,7.641357,24.94081,-0.000172,24.018885,-0.0076,1.327
1124.00,7.641254,24.94093,-0.000173,24.018745,-0.0076,1.326
1126.00,7.640852,24.94054,-0.000172,24.018987,-0.0076,1.327
1128.00,7.640559,24.94061,-0.000172,24.019436,-0.0076,1.327
1130.00,7.640255,24.94072,-0.000170,24.018974,-0.0076,1.326
1132.00,7.639101,24.94082,-0.000171,24.019072,-0.0076,1.327
1134.00,7.639884,24.94105,-0.000171,24.019869,-0.0076,1.327
1136.00,7.639803,24.94091,-0.000171,24.019809,-0.0076,1.327
1138.00,7.639642,24.94095,-0.000171,24.019829,-0.0076,1.327
1140.00,7.639088,24.94111,-0.000170,24.019304,-0.0076,1.327
1142.00,7.638441,24.94063,-0.000171,24.018999,-0.0077,1.326
1144.00,7.637624,24.94106,-0.000170,24.018979,-0.0076,1.326
1146.00,7.637220,24.94023,-0.000170,24.019286,-0.0077,1.327
1148.00,7.637086,24.94080,-0.000172,24.018903,-0.0077,1.327
1150.00,7.636991,24.94036,-0.000172,24.018798,-0.0076,1.327
1152.00,7.637805,24.93955,-0.000172,24.019010,-0.0077,1.327
1154.00,7.637874,24.93988,-0.000172,24.019550,-0.0077,1.327
1156.00,7.638143,24.94066,-0.000171,24.019434,-0.0076,1.327
1158.00,7.637713,24.94084,-0.000172,24.018822,-0.0077,1.327
1160.00,7.637874,24.94093,-0.000172,24.019751,-0.0076,1.326
1162.00,7.637340,24.94030,-0.000172,24.018805,-0.0076,1.327
1164.00,7.637320,24.94067,-0.000171,24.018584,-0.0076,1.327
1166.00,7.638041,24.94045,-0.000172,24.019260,-0.0077,1.327
1168.00,7.637462,24.94175,-0.000172,24.018702,-0.0077,1.327
1170.00,7.636596,24.94123,-0.000173,24.018488,-0.0077,1.327
1172.00,7.636286,24.94105,-0.000172,24.019081,-0.0076,1.327
1174.00,7.636018,24.94038,-0.000171,24.018872,-0.0076,1.327
1176.00,7.636945,24.94002,-0.000172,24.018992,-0.0077,1.327
1178.00,7.636462,24.94102,-0.000172,24.019260,-0.0076,1.326
1180.00,7.635967,24.94134,-0.000170,24.018807,-0.0076,1.326
1182.00,7.635738,24.94036,-0.000171,24.018742,-0.0076,1.326
1184.00,7.636015,24.94067,-0.000171,24.019093,-0.0076,1.327
1186.00,7.635539,24.94167,-0.000171,24.018874,-0.0076,1.327
1188.00,7.635553,24.94090,-0.000173,24.019675,-0.0076,1.327
1190.00,7.635255,24.94141,-0.000172,24.018925,-0.0077,1.327
1192.00,7.634547,24.94118,-0.000173,24.019257,-0.0077,1.327
1194.00,7.633795,24.94197,-0.000172,24.019162,-0.0077,1.327
1196.00,7.634273,24.94112,-0.000171,24.019608,-0.0077,1.327
1198.00,7.634486,24.94106,-0.000171,24.018963,-0.0076,1.327
1200.00,7.633759,24.94056,-0.000172,24.018754,-0.0076,1.327
@2,12.0000,24.0
1202.00,7.633283,24.94116,-0.000172,24.018740,-0.0077,1.327
1204.00,7.630986,24.94200,-0.000173,24.019008,-0.0077,1.326
1206.00,7.623705,24.94174,-0.000171,24.019248,-0.0077,1.326
1208.00,7.618377,24.94162,-0.000171,24.019532,-0.0077,1.326
1210.00,7.621017,24.94194,-0.000170,24.018988,-0.0077,1.326
1212.00,7.629520,24.94239,-0.000170,24.019055,-0.0077,1.326
1214.00,7.641087,24.94287,-0.000171,24.018508,-0.0077,1.327
1216.00,7.652883,24.94414,-0.000172,24.018954,-0.0077,1.327
1218.00,7.664075,24.94321,-0.000172,24.019436,-0.0077,1.328
1220.00,7.673790,24.94294,-0.000170,24.018722,-0.0076,1.327
1222.00,7.683443,24.94256,-0.000171,24.019672,-0.0076,1.327
1224.00,7.691809,24.94313,-0.000171,24.019904,-0.0076,1.328
1226.00,7.700535,24.94317,-0.000172,24.018664,-0.0077,1.328
1228.00,7.711958,24.94334,-0.000173,24.018939,-0.0077,1.328
1230.00,7.728055,24.94363,-0.000171,24.019088,-0.0076,1.328
1232.00,7.739073,24.94340,-0.000173,24.018851,-0.0076,1.328
1234.00,7.741231,24.94348,-0.000172,24.018916,-0.0076,1.328
1236.00,7.738018,24.94368,-0.000171,24.019244,-0.0076,1.328
1238.00,7.732464,24.94319,-0.000172,24.019157,-0.0076,1.327
1240.00,7.726691,24.94385,-0.000171,24.019213,-0.0076,1.327
1242.00,7.720331,24.94410,-0.000171,24.018582,-0.0076,1.327
1244.00,7.713136,24.94379,-0.000171,24.019568,-0.0076,1.327
1246.00,7.706180,24.94408,-0.000170,24.019219,-0.0077,1.327
1248.00,7.700249,24.94382,-0.000170,24.019255,-0.0076,1.327
1250.00,7.694786,24.94394,-0.000169,24.018997,-0.0077,1.327
1252.00,7.689404,24.94357,-0.000169,24.019032,-0.0077,1.327
1254.00,7.684430,24.94401,-0.000170,24.018896,-0.0076,1.327
1256.00,7.680186,24.94385,-0.000170,24.018923,-0.0076,1.327
1258.00,7.675858,24.94377,-0.000170,24.018718,-0.0076,1.327
1260.00,7.673077,24.94295,-0.000171,24.019393,-0.0076,1.327
1262.00,7.670405,24.94325,-0.000171,24.019019,-0.0076,1.327
1264.00,7.666611,24.94341,-0.000171,24.018736,-0.0076,1.327
1266.00,7.663003,24.94323,-0.000171,24.019722,-0.0077,1.326
1268.00,7.660437,24.94330,-0.000170,24.019088,-0.0077,1.327
1270.00,7.657406,24.94283,-0.000171,24.018927,-0.0077,1.327
1272.00,7.654312,24.94408,-0.000172,24.018584,-0.0077,1.326
1274.00,7.652347,24.94419,-0.000172,24.019383,-0.0077,1.326
1276.00,7.650126,24.94480,-0.000172,24.018820,-0.0077,1.327
1278.00,7.648239,24.94369,-0.000172,24.019057,-0.0077,1.326
1280.00,7.646692,24.94381,-0.000172,24.019001,-0.0077,1.327
1282.00,7.645771,24.94419,-0.000171,24.019121,-0.0077,1.327
1284.00,7.644622,24.94346,-0.000172,24.018894,-0.0076,1.326
1286.00,7.643265,24.94333,-0.000171,24.019675,-0.0077,1.327
1288.00,7.641958,24.94294,-0.000172,24.019173,-0.0077,1.327
1290.00,7.640487,24.94370,-0.000171,24.019625,-0.0077,1.326
1292.00,7.639315,24.94480,-0.000171,24.019083,-0.0076,1.326
1294.00,7.637965,24.94452,-0.000172,24.019543,-0.0076,1.327
1296.00,7.637251,24.94365,-0.000173,24.019413,-0.0076,1.327
1298.00,7.636723,24.94431,-0.000172,24.018883,-0.0077,1.327
1300.00,7.636243,24.94423,-0.000172,24.019005,-0.0077,1.327
1302.00,7.636184,24.94424,-0.000171,24.019006,-0.0076,1.327
1304.00,7.635612,24.94465,-0.000171,24.018963,-0.0076,1.326
1306.00,7.634924,24.94458,-0.000171,24.018622,-0.0076,1.326
1308.00,7.634452,24.94454,-0.000170,24.019373,-0.0076,1.327
1310.00,7.633391,24.94486,-0.000172,24.018419,-0.0076,1.327
1312.00,7.632889,24.94435,-0.000172,24.019030,-0.0076,1.327
1314.00,7.632192,24.94412,-0.000171,24.018939,-0.0077,1.327
1316.00,7.631637,24.94454,-0.000172,24.019761,-0.0076,1.327
1318.00,7.630768,24.94527,-0.000171,24.018399,-0.0076,1.328
1320.00,7.629338,24.94528,-0.000171,24.019766,-0.0076,1.327
1322.00,7.628655,24.94479,-0.000172,24.019257,-0.0076,1.327
1324.00,7.628739,24.94429,-0.000172,24.018780,-0.0077,1.327
1326.00,7.629058,24.94484,-0.000172,24.019115,-0.0077,1.327
1328.00,7.628200,24.94449,-0.000171,24.019209,-0.0077,1.327
1330.00,7.627701,24.94411,-0.000170,24.019262,-0.0077,1.327
1332.00,7.627495,24.94366,-0.000172,24.019300,-0.0076,1.327
1334.00,7.628702,24.94386,-0.000171,24.019197,-0.0076,1.327
1336.00,7.628709,24.94430,-0.000170,24.019179,-0.0076,1.327
1338.00,7.627857,24.94396,-0.000171,24.019625,-0.0076,1.327
1340.00,7.627235,24.94387,-0.000171,24.018997,-0.0076,1.327
1342.00,7.627360,24.94404,-0.000170,24.019788,-0.0076,1.327
1344.00,7.626413,24.94340,-0.000170,24.019329,-0.0076,1.328
1346.00,7.625329,24.94299,-0.000171,24.019258,-0.0076,1.327
1348.00,7.626021,24.94274,-0.000171,24.018880,-0.0077,1.327
1350.00,7.626095,24.94371,-0.000170,24.019329,-0.0076,1.327
1352.00,7.625443,24.94362,-0.000171,24.019284,-0.0077,1.327
1354.00,7.625474,24.94386,-0.000171,24.019217,-0.0077,1.327
1356.00,7.624139,24.94335,-0.000171,24.018952,-0.0077,1.327
1358.00,7.624085,24.94335,-0.000171,24.019708,-0.0076,1.327
1360.00,7.623489,24.94368,-0.000172,24.018965,-0.0076,1.327
1362.00,7.623295,24.94354,-0.000171,24.018861,-0.0077,1.327
1364.00,7.623505,24.94349,-0.000171,24.019277,-0.0077,1.327
1366.00,7.622741,24.94385,-0.000171,24.018889,-0.0076,1.326
1368.00,7.622226,24.94345,-0.000170,24.019151,-0.0076,1.327
1370.00,7.621189,24.94312,-0.000172,24.019476,-0.0076,1.327
1372.00,7.620489,24.94333,-0.000172,24.019220,-0.0076,1.327
1374.00,7.621651,24.94409,-0.000172,24.019110,-0.0076,1.327
1376.00,7.620969,24.94408,-0.000172,24.019831,-0.0076,1.327
1378.00,7.621089,24.94497,-0.000173,24.018894,-0.0077,1.327
1380.00,7.621347,24.94459,-0.000171,24.019458,-0.0077,1.327
1382.00,7.621693,24.94463,-0.000172,24.019302,-0.0077,1.327
1384.00,7.621914,24.94489,-0.000171,24.019365,-0.0076,1.327
1386.00,7.621611,24.94531,-0.000171,24.019150,-0.0076,1.327
1388.00,7.621151,24.94468,-0.000170,24.018376,-0.0076,1.327
1390.00,7.620720,24.94541,-0.000172,24.018568,-0.0076,1.327
1392.00,7.620277,24.94471,-0.000172,24.018591,-0.0076,1.327
1394.00,7.619861,24.94547,-0.000172,24.019300,-0.0077,1.327
1396.00,7.620558,24.94526,-0.000171,24.019588,-0.0076,1.327
1398.00,7.621788,24.94546,-0.000171,24.019266,-0.0076,1.327
1400.00,7.621053,24.94513,-0.000171,24.019933,-0.0076,1.327
1402.00,7.619463,24.94545,-0.000172,24.019447,-0.0076,1.327
1404.00,7.619479,24.94498,-0.000172,24.019695,-0.0076,1.327
1406.00,7.619907,24.94499,-0.000172,24.018952,-0.0077,1.326
1408.00,7.620308,24.94531,-0.000171,24.019597,-0.0077,1.326
1410.00,7.619955,24.94567,-0.000170,24.019603,-0.0077,1.327
1412.00,7.620013,24.94447,-0.000170,24.019213,-0.0076,1.327
1414.00,7.619309,24.94460,-0.000171,24.018957,-0.0076,1.327
1416.00,7.619428,24.94438,-0.000173,24.019547,-0.0077,1.328
1418.00,7.619120,24.94350,-0.000172,24.019021,-0.0076,1.326
1420.00,7.618168,24.94361,-0.000171,24.019061,-0.0076,1.327
1422.00,7.618189,24.94359,-0.000170,24.019298,-0.0076,1.327
1424.00,7.618308,24.94427,-0.000172,24.019655,-0.0076,1.327
1426.00,7.618647,24.94413,-0.000171,24.019634,-0.0077,1.327
1428.00,7.618153,24.94390,-0.000172,24.018907,-0.0077,1.327
1430.00,7.617089,24.94391,-0.000173,24.019298,-0.0077,1.327
1432.00,7.617493,24.94392,-0.000172,24.019396,-0.0076,1.327
1434.00,7.617568,24.94342,-0.000171,24.018934,-0.0077,1.327
1436.00,7.617044,24.94348,-0.000171,24.019119,-0.0076,1.327
1438.00,7.617763,24.94324,-0.000172,24.018778,-0.0076,1.327
1440.00,7.617803,24.94367,-0.000173,24.019088,-0.0077,1.327
1442.00,7.617634,24.94374,-0.000172,24.019730,-0.0076,1.327
1444.00,7.617915,24.94371,-0.000173,24.018693,-0.0076,1.327
1446.00,7.617819,24.94376,-0.000172,24.019199,-0.0076,1.327
1448.00,7.617570,24.94328,-0.000171,24.019485,-0.0077,1.326
1450.00,7.617296,24.94345,-0.000172,24.019545,-0.0076,1.327
1452.00,7.615524,24.94321,-0.000172,24.018332,-0.0076,1.328
1454.00,7.616142,24.94384,-0.000172,24.018932,-0.0076,1.327
1456.00,7.616502,24.94323,-0.000173,24.018671,-0.0076,1.327
1458.00,7.615766,24.94406,-0.000173,24.019307,-0.0076,1.327
1460.00,7.615459,24.94426,-0.000173,24.019768,-0.0076,1.327
1462.00,7.615613,24.94436,-0.000172,24.019588,-0.0076,1.327
1464.00,7.615222,24.94417,-0.000171,24.019034,-0.0076,1.327
1466.00,7.614983,24.94426,-0.000171,24.019606,-0.0076,1.327
1468.00,7.614576,24.94430,-0.000171,24.019142,-0.0076,1.327
1470.00,7.614749,24.94370,-0.000170,24.018414,-0.0076,1.326
1472.00,7.614789,24.94385,-0.000171,24.019171,-0.0076,1.327
1474.00,7.614713,24.94405,-0.000171,24.018961,-0.0076,1.327
1476.00,7.615076,24.94415,-0.000171,24.019006,-0.0077,1.327
1478.00,7.614625,24.94535,-0.000172,24.019110,-0.0076,1.327
1480.00,7.614464,24.94430,-0.000172,24.019008,-0.0077,1.327
1482.00,7.615024,24.94358,-0.000171,24.019634,-0.0076,1.327
1484.00,7.614954,24.94374,-0.000171,24.018979,-0.0076,1.328
1486.00,7.614228,24.94415,-0.000171,24.018925,-0.0077,1.327
1488.00,7.613009,24.94374,-0.000171,24.018809,-0.0077,1.328
1490.00,7.613283,24.94402,-0.000172,24.018774,-0.0076,1.327
1492.00,7.613797,24.94394,-0.000171,24.019238,-0.0076,1.327
1494.00,7.613284,24.94409,-0.000172,24.018983,-0.0076,1.327
1496.00,7.612533,24.94380,-0.000172,24.018379,-0.0077,1.327
1498.00,7.611997,24.94426,-0.000172,24.019030,-0.0077,1.327
1500.00,7.611880,24.94533,-0.000171,24.019661,-0.0077,1.326
1502.00,7.612077,24.94579,-0.000171,24.019238,-0.0076,1.327
1504.00,7.611816,24.94593,-0.000171,24.019135,-0.0076,1.327
1506.00,7.611332,24.94447,-0.000172,24.018399,-0.0076,1.327
1508.00,7.611328,24.94340,-0.000172,24.018682,-0.0077,1.327
1510.00,7.611947,24.94456,-0.000173,24.018947,-0.0077,1.327
1512.00,7.611627,24.94452,-0.000172,24.019211,-0.0077,1.328
1514.00,7.610830,24.94432,-0.000173,24.018619,-0.0077,1.327
1516.00,7.610601,24.94482,-0.000172,24.019231,-0.0076,1.327
1518.00,7.611098,24.94485,-0.000171,24.019434,-0.0077,1.327
1520.00,7.611460,24.94490,-0.000171,24.018595,-0.0077,1.328
1522.00,7.611332,24.94403,-0.000172,24.019168,-0.0077,1.327
1524.00,7.611497,24.94394,-0.000172,24.019159,-0.0076,1.328
1526.00,7.611088,24.94384,-0.000172,24.019137,-0.0076,1.327
1528.00,7.610000,24.94420,-0.000171,24.019202,-0.0077,1.327
1530.00,7.610520,24.94417,-0.000171,24.019171,-0.0077,1.327
1532.00,7.611248,24.94346,-0.000171,24.019006,-0.0076,1.327
1534.00,7.611395,24.94370,-0.000172,24.018764,-0.0076,1.327
1536.00,7.611243,24.94363,-0.000172,24.019460,-0.0076,1.328
1538.00,7.610910,24.94330,-0.000173,24.018720,-0.0077,1.327
1540.00,7.610777,24.94387,-0.000172,24.019171,-0.0077,1.328
1542.00,7.610492,24.94318,-0.000171,24.019235,-0.0077,1.327
1544.00,7.610800,24.94349,-0.000171,24.019052,-0.0077,1.327
1546.00,7.608830,24.94315,-0.000172,24.019092,-0.0076,1.327
1548.00,7.609259,24.94295,-0.000171,24.018789,-0.0076,1.327
1550.00,7.609295,24.94217,-0.000171,24.018996,-0.0077,1.328
1552.00,7.608922,24.94250,-0.000172,24.019293,-0.0076,1.327
1554.00,7.609101,24.94207,-0.000171,24.019148,-0.0077,1.327
1556.00,7.608367,24.94201,-0.000170,24.018706,-0.0077,1.327
1558.00,7.608165,24.94285,-0.000170,24.019190,-0.0077,1.328
1560.00,7.608157,24.94277,-0.000171,24.019440,-0.0077,1.328
1562.00,7.608938,24.94249,-0.000171,24.018992,-0.0077,1.328
1564.00,7.609178,24.94249,-0.000171,24.018791,-0.0077,1.328
1566.00,7.608488,24.94299,-0.000173,24.019148,-0.0077,1.327
1568.00,7.608220,24.94198,-0.000171,24.018570,-0.0077,1.327
1570.00,7.608094,24.94226,-0.000172,24.018968,-0.0077,1.328
1572.00,7.609215,24.94211,-0.000172,24.019188,-0.0077,1.328
1574.00,7.609377,24.94196,-0.000172,24.018557,-0.0077,1.327
1576.00,7.608665,24.94189,-0.000172,24.018510,-0.0077,1.327
1578.00,7.608779,24.94197,-0.000171,24.018492,-0.0076,1.327
1580.00,7.609117,24.94223,-0.000171,24.018836,-0.0077,1.327
1582.00,7.608530,24.94229,-0.000172,24.018675,-0.0077,1.327
1584.00,7.607189,24.94265,-0.000171,24.018836,-0.0076,1.327
1586.00,7.607503,24.94290,-0.000172,24.019206,-0.0076,1.327
1588.00,7.607518,24.94332,-0.000171,24.018367,-0.0077,1.327
1590.00,7.607368,24.94273,-0.000171,24.017912,-0.0076,1.328
1592.00,7.607241,24.94251,-0.000173,24.018591,-0.0077,1.327
1594.00,7.606961,24.94328,-0.000171,24.018415,-0.0076,1.327
1596.00,7.606534,24.94271,-0.000171,24.018735,-0.0076,1.327
1598.00,7.607272,24.94254,-0.000172,24.018624,-0.0076,1.328
1600.00,7.607257,24.94166,-0.000171,24.018309,-0.0076,1.327
1602.00,7.606997,24.94204,-0.000171,24.018974,-0.0077,1.327
1604.00,7.606928,24.94233,-0.000172,24.018548,-0.0077,1.328
1606.00,7.606904,24.94127,-0.000172,24.018280,-0.0077,1.328
1608.00,7.606250,24.94251,-0.000171,24.018968,-0.0077,1.327
1610.00,7.605865,24.94181,-0.000172,24.018452,-0.0077,1.327
1612.00,7.605868,24.94221,-0.000171,24.018682,-0.0077,1.328
1614.00,7.606105,24.94180,-0.000171,24.018646,-0.0077,1.327
1616.00,7.606396,24.94164,-0.000171,24.018827,-0.0077,1.327
1618.00,7.606368,24.94187,-0.000172,24.019291,-0.0077,1.327
1620.00,7.606940,24.94178,-0.000172,24.018841,-0.0076,1.328
1622.00,7.605991,24.94045,-0.000171,24.018727,-0.0076,1.327
1624.00,7.605379,24.94067,-0.000171,24.018771,-0.0076,1.328
1626.00,7.604797,24.94054,-0.000172,24.019166,-0.0076,1.328
1628.00,7.604234,24.94047,-0.000173,24.018841,-0.0077,1.328
1630.00,7.603698,24.94116,-0.000173,24.018854,-0.0076,1.327
1632.00,7.603713,24.94021,-0.000170,24.019083,-0.0076,1.327
1634.00,7.604034,24.94052,-0.000172,24.018597,-0.0077,1.327
1636.00,7.603667,24.94130,-0.000172,24.019202,-0.0076,1.327
1638.00,7.604137,24.94112,-0.000171,24.018972,-0.0076,1.327
1640.00,7.604032,24.94128,-0.000171,24.019311,-0.0076,1.327
1642.00,7.602982,24.94116,-0.000172,24.018869,-0.0077,1.327
1644.00,7.603718,24.94103,-0.000172,24.019026,-0.0077,1.327
1646.00,7.603619,24.94134,-0.000171,24.019289,-0.0076,1.327
1648.00,7.603085,24.94177,-0.000172,24.019469,-0.0076,1.328
1650.00,7.603046,24.94216,-0.000171,24.018968,-0.0076,1.328
1652.00,7.602589,24.94139,-0.000171,24.019463,-0.0077,1.327
1654.00,7.602273,24.94155,-0.000172,24.018486,-0.0077,1.328
1656.00,7.602520,24.94180,-0.000171,24.018776,-0.0076,1.328
1658.00,7.601983,24.94151,-0.000171,24.018562,-0.0076,1.327
1660.00,7.601869,24.94177,-0.000171,24.019635,-0.0076,1.327
1662.00,7.602275,24.94175,-0.000172,24.019211,-0.0076,1.328
1664.00,7.602545,24.94149,-0.000172,24.019307,-0.0076,1.327
1666.00,7.601939,24.94148,-0.000171,24.019492,-0.0076,1.327
1668.00,7.602121,24.94133,-0.000170,24.019244,-0.0076,1.327
1670.00,7.601854,24.94122,-0.000171,24.019104,-0.0077,1.328
1672.00,7.602239,24.94172,-0.000172,24.019405,-0.0077,1.327
1674.00,7.602436,24.94169,-0.000170,24.019628,-0.0076,1.327
1676.00,7.602235,24.94156,-0.000170,24.019291,-0.0076,1.327
1678.00,7.601963,24.94110,-0.000173,24.019420,-0.0077,1.327
1680.00,7.600913,24.94151,-0.000171,24.018885,-0.0077,1.327
1682.00,7.601147,24.94127,-0.000171,24.018881,-0.0077,1.327
1684.00,7.601823,24.94139,-0.000170,24.018537,-0.0077,1.327
1686.00,7.602468,24.94081,-0.000171,24.018704,-0.0077,1.327
1688.00,7.602009,24.94112,-0.000172,24.018843,-0.0077,1.328
1690.00,7.601359,24.94065,-0.000172,24.018983,-0.0077,1.327
1692.00,7.600592,24.94120,-0.000172,24.018580,-0.0077,1.327
1694.00,7.600690,24.94059,-0.000172,24.019064,-0.0077,1.327
1696.00,7.600686,24.94191,-0.000172,24.018938,-0.0076,1.327
1698.00,7.600668,24.94118,-0.000172,24.019016,-0.0076,1.328
1700.00,7.600948,24.94128,-0.000172,24.018956,-0.0077,1.327
1702.00,7.600235,24.94064,-0.000173,24.019472,-0.0077,1.327
1704.00,7.599921,24.94084,-0.000172,24.018869,-0.0076,1.327
1706.00,7.599336,24.94177,-0.000171,24.018575,-0.0077,1.327
1708.00,7.598802,24.94145,-0.000171,24.019030,-0.0077,1.327
1710.00,7.598338,24.94183,-0.000172,24.019191,-0.0077,1.328
1712.00,7.598665,24.94253,-0.000172,24.019383,-0.0077,1.327
1714.00,7.598423,24.94211,-0.000172,24.019324,-0.0077,1.327
1716.00,7.598928,24.94104,-0.000171,24.019354,-0.0076,1.327
1718.00,7.598987,24.94214,-0.000171,24.018925,-0.0076,1.327
1720.00,7.598637,24.94103,-0.000171,24.019195,-0.0077,1.327
1722.00,7.597974,24.94188,-0.000171,24.018943,-0.0077,1.327
1724.00,7.599287,24.94102,-0.000172,24.018483,-0.0077,1.327
1726.00,7.600056,24.94045,-0.000173,24.018125,-0.0077,1.328
1728.00,7.599214,24.94082,-0.000173,24.018566,-0.0077,1.328
1730.00,7.598388,24.94169,-0.000173,24.019374,-0.0076,1.327
1732.00,7.598616,24.94233,-0.000171,24.019035,-0.0077,1.327
1734.00,7.597864,24.94140,-0.000170,24.018522,-0.0076,1.327
1736.00,7.597279,24.94142,-0.000170,24.019253,-0.0077,1.328
1738.00,7.598087,24.94203,-0.000172,24.018269,-0.0077,1.328
1740.00,7.597846,24.94318,-0.000173,24.018579,-0.0077,1.327
1742.00,7.597520,24.94253,-0.000172,24.019402,-0.0077,1.328
1744.00,7.597984,24.94267,-0.000172,24.019289,-0.0077,1.327
1746.00,7.598704,24.94273,-0.000171,24.019394,-0.0076,1.326
1748.00,7.598654,24.94212,-0.000171,24.018218,-0.0076,1.327
1750.00,7.597842,24.94177,-0.000171,24.018997,-0.0076,1.328
1752.00,7.598088,24.94200,-0.000172,24.019554,-0.0076,1.327
1754.00,7.598140,24.94317,-0.000172,24.018617,-0.0076,1.327
1756.00,7.597704,24.94321,-0.000172,24.018671,-0.0077,1.328
1758.00,7.596914,24.94270,-0.000172,24.019001,-0.0077,1.328
1760.00,7.596684,24.94290,-0.000173,24.019612,-0.0077,1.328
1762.00,7.596500,24.94288,-0.000172,24.018861,-0.0076,1.328
1764.00,7.595926,24.94249,-0.000171,24.018977,-0.0076,1.327
1766.00,7.596574,24.94354,-0.000172,24.019351,-0.0077,1.327
1768.00,7.596958,24.94308,-0.000171,24.019103,-0.0077,1.327
1770.00,7.597132,24.94388,-0.000171,24.019045,-0.0077,1.327
1772.00,7.596863,24.94279,-0.000172,24.018660,-0.0077,1.328
1774.00,7.596324,24.94314,-0.000172,24.018823,-0.0077,1.327
1776.00,7.595802,24.94350,-0.000171,24.019157,-0.0077,1.327
1778.00,7.595785,24.94289,-0.000172,24.018976,-0.0077,1.326
1780.00,7.595748,24.94291,-0.000170,24.018666,-0.0077,1.327
1782.00,7.595344,24.94278,-0.000170,24.018312,-0.0076,1.328
1784.00,7.595159,24.94283,-0.000172,24.019039,-0.0076,1.328
1786.00,7.595465,24.94306,-0.000172,24.018550,-0.0077,1.328
1788.00,7.596495,24.94334,-0.000172,24.018548,-0.0076,1.327
1790.00,7.596402,24.94294,-0.000170,24.019012,-0.0077,1.327
1792.00,7.595943,24.94355,-0.000171,24.018947,-0.0077,1.327
1794.00,7.595072,24.94350,-0.000171,24.019032,-0.0077,1.327
1796.00,7.594842,24.94370,-0.000170,24.019768,-0.0077,1.328
1798.00,7.594460,24.94342,-0.000172,24.018662,-0.0077,1.328
1800.00,7.595250,24.94375,-0.000171,24.018303,-0.0077,1.328
@3,12.0000,24.0
1802.00,7.595012,24.94329,-0.000171,24.018180,-0.0077,1.327
1804.00,7.592673,24.94405,-0.000171,24.018985,-0.0076,1.328
1806.00,7.585445,24.94305,-0.000171,24.018280,-0.0077,1.327
1808.00,7.579584,24.94277,-0.000171,24.018162,-0.0077,1.326
1810.00,7.580581,24.94322,-0.000170,24.018822,-0.0076,1.326
1812.00,7.588035,24.94255,-0.000170,24.018876,-0.0077,1.327
1814.00,7.599165,24.94282,-0.000171,24.018388,-0.0077,1.327
1816.00,7.610259,24.94275,-0.000172,24.018963,-0.0077,1.328
1818.00,7.619830,24.94269,-0.000172,24.018809,-0.0076,1.328
1820.00,7.628700,24.94291,-0.000172,24.018838,-0.0076,1.328
1822.00,7.638221,24.94315,-0.000174,24.018887,-0.0077,1.328
1824.00,7.648159,24.94243,-0.000174,24.019240,-0.0077,1.327
1826.00,7.655672,24.94237,-0.000171,24.019378,-0.0076,1.327
1828.00,7.665798,24.94248,-0.000172,24.019257,-0.0076,1.328
1830.00,7.680343,24.94301,-0.000173,24.019121,-0.0076,1.329
1832.00,7.692021,24.94326,-0.000172,24.018994,-0.0076,1.329
1834.00,7.696189,24.94333,-0.000173,24.018249,-0.0077,1.329
1836.00,7.693921,24.94215,-0.000172,24.019396,-0.0076,1.329
1838.00,7.689671,24.94235,-0.000173,24.018896,-0.0076,1.328
1840.00,7.683465,24.94222,-0.000173,24.018805,-0.0077,1.328
1842.00,7.677367,24.94285,-0.000171,24.018542,-0.0077,1.328
1844.00,7.671083,24.94271,-0.000169,24.018990,-0.0076,1.327
1846.00,7.665275,24.94261,-0.000170,24.019833,-0.0076,1.328
1848.00,7.659234,24.94170,-0.000170,24.018444,-0.0076,1.327
1850.00,7.653628,24.94237,-0.000170,24.018999,-0.0076,1.327
1852.00,7.648517,24.94244,-0.000171,24.019442,-0.0077,1.327
1854.00,7.644013,24.94292,-0.000169,24.018987,-0.0077,1.327
1856.00,7.638926,24.94254,-0.000171,24.018399,-0.0076,1.327
1858.00,7.634196,24.94248,-0.000172,24.019327,-0.0076,1.327
1860.00,7.630197,24.94183,-0.000171,24.019144,-0.0077,1.327
1862.00,7.627295,24.94268,-0.000172,24.018751,-0.0077,1.328
1864.00,7.625246,24.94238,-0.000171,24.019588,-0.0077,1.327
1866.00,7.622166,24.94291,-0.000171,24.019344,-0.0077,1.327
1868.00,7.619780,24.94275,-0.000172,24.018243,-0.0077,1.328
1870.00,7.617332,24.94310,-0.000172,24.019431,-0.0076,1.327
1872.00,7.615117,24.94351,-0.000170,24.018691,-0.0076,1.326
1874.00,7.612246,24.94333,-0.000171,24.018187,-0.0076,1.327
1876.00,7.609842,24.94369,-0.000171,24.019260,-0.0077,1.327
1878.00,7.608190,24.94347,-0.000171,24.019057,-0.0076,1.327
1880.00,7.606681,24.94345,-0.000171,24.019180,-0.0076,1.327
1882.00,7.606146,24.94371,-0.000171,24.019180,-0.0076,1.328
1884.00,7.604928,24.94326,-0.000172,24.019514,-0.0077,1.328
1886.00,7.604324,24.94389,-0.000172,24.019405,-0.0077,1.328
1888.00,7.603565,24.94316,-0.000172,24.018700,-0.0077,1.328
1890.00,7.602669,24.94287,-0.000172,24.018729,-0.0076,1.327
1892.00,7.602361,24.94298,-0.000171,24.018947,-0.0077,1.327
1894.00,7.601604,24.94217,-0.000171,24.018785,-0.0076,1.327
1896.00,7.600964,24.94273,-0.000171,24.019316,-0.0076,1.327
1898.00,7.600230,24.94271,-0.000171,24.019166,-0.0077,1.327
1900.00,7.599931,24.94292,-0.000171,24.019460,-0.0076,1.327
1902.00,7.599807,24.94309,-0.000171,24.019632,-0.0076,1.328
1904.00,7.599479,24.94236,-0.000171,24.019449,-0.0076,1.328
1906.00,7.599418,24.94210,-0.000170,24.019652,-0.0077,1.327
1908.00,7.598963,24.94301,-0.000172,24.018831,-0.0077,1.327
1910.00,7.599017,24.94266,-0.000172,24.018968,-0.0076,1.328
1912.00,7.598771,24.94257,-0.000171,24.019750,-0.0077,1.328
1914.00,7.597426,24.94332,-0.000170,24.018820,-0.0076,1.328
1916.00,7.596970,24.94331,-0.000171,24.019677,-0.0077,1.327
1918.00,7.595874,24.94267,-0.000172,24.019425,-0.0077,1.327
1920.00,7.595250,24.94307,-0.000171,24.019097,-0.0077,1.328
1922.00,7.594963,24.94274,-0.000172,24.019269,-0.0077,1.328
1924.00,7.595614,24.94295,-0.000171,24.019063,-0.0077,1.327
1926.00,7.595147,24.94316,-0.000172,24.019137,-0.0076,1.327
1928.00,7.595066,24.94270,-0.000171,24.018791,-0.0076,1.327
1930.00,7.594862,24.94264,-0.000171,24.018852,-0.0077,1.328
1932.00,7.593987,24.94340,-0.000171,24.019240,-0.0076,1.327
1934.00,7.592264,24.94391,-0.000172,24.019295,-0.0077,1.328
1936.00,7.591072,24.94347,-0.000172,24.019103,-0.0077,1.328
1938.00,7.591474,24.94347,-0.000172,24.019238,-0.0077,1.327
1940.00,7.591408,24.94371,-0.000170,24.019177,-0.0077,1.327
1942.00,7.591025,24.94259,-0.000169,24.018997,-0.0077,1.327
1944.00,7.590669,24.94309,-0.000170,24.019220,-0.0076,1.327
1946.00,7.589565,24.94336,-0.000171,24.019030,-0.0076,1.328
1948.00,7.589119,24.94384,-0.000171,24.018858,-0.0076,1.327
1950.00,7.588952,24.94401,-0.000171,24.019124,-0.0076,1.327
1952.00,7.588060,24.94379,-0.000171,24.019418,-0.0077,1.328
1954.00,7.587538,24.94421,-0.000170,24.019030,-0.0077,1.327
1956.00,7.587228,24.94347,-0.000171,24.018526,-0.0076,1.327
1958.00,7.588212,24.94392,-0.000172,24.018988,-0.0076,1.328
1960.00,7.587943,24.94368,-0.000172,24.018934,-0.0076,1.328
1962.00,7.588019,24.94367,-0.000170,24.019132,-0.0076,1.327
1964.00,7.587280,24.94240,-0.000170,24.018899,-0.0077,1.327
1966.00,7.586644,24.94268,-0.000171,24.018999,-0.0076,1.327
1968.00,7.586789,24.94313,-0.000171,24.019173,-0.0076,1.327
1970.00,7.587321,24.94445,-0.000171,24.019327,-0.0076,1.327
1972.00,7.586997,24.94461,-0.000171,24.019284,-0.0076,1.327
1974.00,7.585929,24.94355,-0.000171,24.018957,-0.0076,1.327
1976.00,7.586368,24.94340,-0.000171,24.019137,-0.0076,1.328
1978.00,7.586603,24.94271,-0.000172,24.019050,-0.0077,1.327
1980.00,7.585859,24.94258,-0.000172,24.018608,-0.0077,1.327
1982.00,7.585481,24.94313,-0.000171,24.018646,-0.0077,1.327
1984.00,7.585613,24.94330,-0.000172,24.018542,-0.0077,1.328
1986.00,7.585351,24.94387,-0.000172,24.018620,-0.0076,1.327
1988.00,7.585720,24.94362,-0.000173,24.018928,-0.0076,1.328
1990.00,7.585481,24.94377,-0.000173,24.019142,-0.0077,1.328
1992.00,7.585373,24.94428,-0.000170,24.019296,-0.0077,1.327
1994.00,7.585731,24.94380,-0.000172,24.019400,-0.0076,1.327
1996.00,7.585641,24.94404,-0.000172,24.019184,-0.0077,1.327
1998.00,7.585233,24.94345,-0.000171,24.019766,-0.0076,1.327
2000.00,7.585114,24.94364,-0.000172,24.019171,-0.0076,1.328
2002.00,7.585023,24.94317,-0.000171,24.019014,-0.0076,1.327
2004.00,7.584872,24.94323,-0.000172,24.019262,-0.0076,1.328
2006.00,7.584933,24.94284,-0.000172,24.019055,-0.0076,1.328
2008.00,7.584589,24.94318,-0.000172,24.019193,-0.0076,1.327
2010.00,7.583704,24.94348,-0.000172,24.018644,-0.0077,1.327
2012.00,7.583756,24.94321,-0.000172,24.019697,-0.0077,1.328
2014.00,7.584527,24.94391,-0.000172,24.019103,-0.0076,1.328
2016.00,7.584528,24.94330,-0.000171,24.019510,-0.0077,1.327
2018.00,7.584276,24.94297,-0.000172,24.019730,-0.0077,1.327
2020.00,7.582985,24.94338,-0.000173,24.018194,-0.0077,1.327
2022.00,7.582043,24.94325,-0.000173,24.018696,-0.0076,1.327
2024.00,7.581426,24.94374,-0.000173,24.019315,-0.0077,1.327
2026.00,7.581146,24.94247,-0.000173,24.018425,-0.0077,1.328
2028.00,7.580735,24.94268,-0.000173,24.018722,-0.0077,1.328
2030.00,7.580417,24.94248,-0.000173,24.019311,-0.0077,1.327
2032.00,7.580910,24.94229,-0.000171,24.018957,-0.0076,1.327
2034.00,7.582152,24.94236,-0.000171,24.019345,-0.0077,1.327
2036.00,7.582515,24.94339,-0.000171,24.019224,-0.0077,1.327
2038.00,7.582462,24.94262,-0.000172,24.019655,-0.0077,1.328
2040.00,7.582079,24.94313,-0.000171,24.019095,-0.0076,1.328
2042.00,7.582348,24.94263,-0.000172,24.019434,-0.0077,1.327
2044.00,7.582132,24.94359,-0.000172,24.019153,-0.0077,1.327
2046.00,7.581651,24.94330,-0.000173,24.019567,-0.0077,1.328
2048.00,7.580516,24.94354,-0.000172,24.019291,-0.0076,1.328
2050.00,7.580317,24.94394,-0.000172,24.018909,-0.0077,1.327
2052.00,7.580135,24.94391,-0.000172,24.018878,-0.0076,1.328
2054.00,7.580130,24.94342,-0.000172,24.018165,-0.0076,1.327
2056.00,7.580629,24.94370,-0.000171,24.018644,-0.0076,1.327
2058.00,7.581408,24.94375,-0.000171,24.018231,-0.0076,1.328
2060.00,7.582123,24.94415,-0.000172,24.018910,-0.0076,1.329
2062.00,7.582401,24.94388,-0.000173,24.019191,-0.0077,1.329
2064.00,7.583464,24.94316,-0.000173,24.019195,-0.0077,1.328
2066.00,7.584273,24.94343,-0.000172,24.018918,-0.0076,1.328
2068.00,7.583523,24.94345,-0.000172,24.019507,-0.0076,1.328
2070.00,7.583864,24.94276,-0.000172,24.018203,-0.0077,1.327
2072.00,7.583734,24.94224,-0.000173,24.018941,-0.0077,1.327
2074.00,7.582834,24.94241,-0.000172,24.018753,-0.0076,1.328
2076.00,7.582375,24.94224,-0.000171,24.018555,-0.0077,1.328
2078.00,7.582656,24.94329,-0.000171,24.018671,-0.0076,1.328
2080.00,7.582594,24.94331,-0.000171,24.019719,-0.0076,1.328
2082.00,7.582699,24.94328,-0.000171,24.019478,-0.0076,1.328
2084.00,7.582695,24.94263,-0.000172,24.019045,-0.0077,1.328
2086.00,7.582144,24.94265,-0.000171,24.019222,-0.0077,1.327
2088.00,7.582020,24.94236,-0.000171,24.019286,-0.0076,1.328
2090.00,7.582197,24.94277,-0.000172,24.019476,-0.0076,1.327
2092.00,7.582523,24.94363,-0.000171,24.019032,-0.0076,1.328
2094.00,7.581274,24.94278,-0.000172,24.018852,-0.0076,1.328
2096.00,7.580715,24.94247,-0.000172,24.019135,-0.0076,1.328
2098.00,7.580646,24.94249,-0.000172,24.018782,-0.0077,1.328
2100.00,7.581031,24.94148,-0.000171,24.018981,-0.0077,1.328
2102.00,7.580491,24.94205,-0.000171,24.019603,-0.0077,1.328
2104.00,7.580220,24.94353,-0.000172,24.019182,-0.0076,1.328
2106.00,7.580297,24.94284,-0.000173,24.018827,-0.0076,1.328
2108.00,7.579194,24.94252,-0.000173,24.018825,-0.0077,1.328
2110.00,7.579194,24.94230,-0.000171,24.018762,-0.0076,1.328
2112.00,7.578742,24.94245,-0.000171,24.019296,-0.0076,1.329
2114.00,7.578296,24.94319,-0.000171,24.019035,-0.0076,1.328
2116.00,7.578642,24.94327,-0.000173,24.018490,-0.0077,1.328
2118.00,7.579748,24.94281,-0.000172,24.018653,-0.0076,1.327
2120.00,7.580388,24.94189,-0.000172,24.019296,-0.0076,1.328
2122.00,7.579991,24.94216,-0.000171,24.019690,-0.0076,1.327
2124.00,7.580198,24.94201,-0.000172,24.019324,-0.0076,1.327
2126.00,7.580560,24.94292,-0.000173,24.018838,-0.0076,1.328
2128.00,7.580539,24.94278,-0.000173,24.019413,-0.0077,1.328
2130.00,7.580041,24.94392,-0.000171,24.018892,-0.0076,1.327
2132.00,7.579348,24.94407,-0.000171,24.019597,-0.0076,1.328
2134.00,7.578754,24.94394,-0.000170,24.019035,-0.0076,1.328
2136.00,7.578615,24.94434,-0.000171,24.018414,-0.0077,1.328
2138.00,7.578472,24.94401,-0.000172,24.019186,-0.0077,1.328
2140.00,7.577330,24.94478,-0.000171,24.019960,-0.0076,1.328
2142.00,7.576539,24.94467,-0.000172,24.018537,-0.0076,1.328
2144.00,7.577802,24.94499,-0.000172,24.019597,-0.0076,1.328
2146.00,7.578213,24.94511,-0.000172,24.019576,-0.0077,1.328
2148.00,7.577803,24.94531,-0.000172,24.019295,-0.0077,1.328
2150.00,7.576420,24.94481,-0.000172,24.018916,-0.0077,1.328
2152.00,7.576115,24.94479,-0.000172,24.018682,-0.0076,1.327
2154.00,7.577587,24.94492,-0.000171,24.018867,-0.0077,1.328
2156.00,7.578750,24.94517,-0.000173,24.018637,-0.0077,1.328
2158.00,7.577512,24.94537,-0.000172,24.019066,-0.0077,1.328
2160.00,7.577261,24.94522,-0.000173,24.019530,-0.0077,1.328
2162.00,7.577432,24.94465,-0.000172,24.019182,-0.0077,1.328
2164.00,7.577007,24.94520,-0.000172,24.019394,-0.0076,1.328
2166.00,7.576865,24.94394,-0.000172,24.019800,-0.0076,1.328
2168.00,7.577433,24.94431,-0.000172,24.019688,-0.0076,1.328
2170.00,7.576709,24.94533,-0.000172,24.019199,-0.0076,1.328
2172.00,7.576573,24.94429,-0.000171,24.019483,-0.0077,1.328
2174.00,7.576597,24.94524,-0.000171,24.019150,-0.0077,1.328
2176.00,7.577053,24.94448,-0.000171,24.018838,-0.0076,1.327
2178.00,7.577139,24.94512,-0.000171,24.018858,-0.0076,1.328
2180.00,7.577382,24.94506,-0.000171,24.018655,-0.0077,1.328
2182.00,7.577255,24.94414,-0.000171,24.019764,-0.0076,1.328
2184.00,7.576290,24.94479,-0.000171,24.019632,-0.0076,1.328
2186.00,7.575253,24.94481,-0.000172,24.019059,-0.0076,1.328
2188.00,7.576080,24.94407,-0.000172,24.019164,-0.0077,1.328
2190.00,7.576425,24.94475,-0.000173,24.019248,-0.0076,1.328
2192.00,7.576364,24.94516,-0.000172,24.019548,-0.0076,1.328
2194.00,7.576314,24.94441,-0.000171,24.019817,-0.0077,1.328
2196.00,7.576769,24.94439,-0.000171,24.019253,-0.0077,1.328
2198.00,7.576972,24.94467,-0.000172,24.019425,-0.0077,1.328
2200.00,7.576200,24.94374,-0.000172,24.019282,-0.0076,1.328
2202.00,7.575558,24.94343,-0.000171,24.019264,-0.0077,1.328
2204.00,7.575245,24.94318,-0.000171,24.019204,-0.0077,1.328
2206.00,7.576101,24.94338,-0.000172,24.018693,-0.0077,1.328
2208.00,7.575818,24.94303,-0.000171,24.018624,-0.0076,1.328
2210.00,7.575002,24.94291,-0.000172,24.019153,-0.0077,1.328
2212.00,7.574940,24.94299,-0.000172,24.019617,-0.0076,1.328
2214.00,7.575632,24.94352,-0.000172,24.018363,-0.0077,1.328
2216.00,7.575572,24.94360,-0.000172,24.019454,-0.0076,1.328
2218.00,7.575029,24.94246,-0.000173,24.018919,-0.0077,1.329
2220.00,7.574268,24.94362,-0.000172,24.019316,-0.0077,1.328
2222.00,7.574753,24.94359,-0.000171,24.018957,-0.0076,1.328
2224.00,7.575131,24.94378,-0.000171,24.018716,-0.0077,1.328
2226.00,7.574831,24.94450,-0.000172,24.019683,-0.0077,1.327
2228.00,7.574643,24.94362,-0.000171,24.018988,-0.0076,1.328
2230.00,7.573505,24.94388,-0.000172,24.018537,-0.0076,1.328
2232.00,7.573722,24.94348,-0.000172,24.018970,-0.0076,1.328
2234.00,7.574066,24.94348,-0.000172,24.019246,-0.0076,1.328
2236.00,7.574058,24.94419,-0.000171,24.019646,-0.0076,1.328
2238.00,7.574241,24.94390,-0.000171,24.019300,-0.0077,1.328
2240.00,7.574371,24.94290,-0.000171,24.019137,-0.0076,1.328
2242.00,7.573972,24.94280,-0.000172,24.019280,-0.0076,1.329
2244.00,7.573191,24.94394,-0.000171,24.018892,-0.0076,1.328
2246.00,7.573633,24.94430,-0.000171,24.019458,-0.0077,1.328
2248.00,7.573100,24.94432,-0.000172,24.019200,-0.0076,1.328
2250.00,7.572680,24.94400,-0.000171,24.019597,-0.0077,1.328
2252.00,7.573309,24.94398,-0.000171,24.019509,-0.0076,1.328
2254.00,7.573218,24.94415,-0.000172,24.019199,-0.0076,1.328
2256.00,7.573293,24.94360,-0.000171,24.019132,-0.0076,1.328
2258.00,7.573606,24.94295,-0.000171,24.018934,-0.0076,1.328
2260.00,7.572708,24.94332,-0.000171,24.019886,-0.0076,1.328
2262.00,7.572580,24.94423,-0.000171,24.018522,-0.0076,1.328
2264.00,7.572236,24.94389,-0.000171,24.019371,-0.0077,1.327
2266.00,7.572770,24.94416,-0.000171,24.019527,-0.0076,1.327
2268.00,7.573688,24.94467,-0.000171,24.019204,-0.0076,1.327
2270.00,7.573004,24.94484,-0.000170,24.019266,-0.0076,1.329
2272.00,7.572985,24.94397,-0.000171,24.018927,-0.0077,1.328
2274.00,7.572738,24.94414,-0.000171,24.019084,-0.0076,1.328
2276.00,7.572674,24.94376,-0.000171,24.018899,-0.0076,1.328
2278.00,7.572355,24.94271,-0.000171,24.019458,-0.0076,1.328
2280.00,7.572553,24.94347,-0.000171,24.019186,-0.0076,1.328
2282.00,7.572898,24.94323,-0.000171,24.018936,-0.0076,1.329
2284.00,7.571331,24.94364,-0.000172,24.019425,-0.0076,1.328
2286.00,7.571348,24.94397,-0.000172,24.019222,-0.0076,1.328
2288.00,7.572511,24.94366,-0.000172,24.019153,-0.0076,1.328
2290.00,7.572123,24.94302,-0.000172,24.018885,-0.0076,1.328
2292.00,7.572746,24.94388,-0.000172,24.018869,-0.0076,1.328
2294.00,7.572147,24.94325,-0.000171,24.019269,-0.0077,1.328
2296.00,7.570948,24.94388,-0.000171,24.019028,-0.0077,1.328
2298.00,7.571634,24.94306,-0.000172,24.019054,-0.0076,1.328
2300.00,7.572102,24.94333,-0.000173,24.018774,-0.0076,1.328
2302.00,7.572087,24.94336,-0.000172,24.018492,-0.0077,1.328
2304.00,7.572327,24.94326,-0.000171,24.019688,-0.0076,1.328
2306.00,7.572553,24.94328,-0.000172,24.019175,-0.0076,1.328
2308.00,7.571440,24.94393,-0.000170,24.018760,-0.0076,1.328
2310.00,7.571617,24.94359,-0.000171,24.019826,-0.0076,1.328
2312.00,7.571353,24.94384,-0.000171,24.019362,-0.0077,1.328
2314.00,7.571190,24.94403,-0.000170,24.019766,-0.0077,1.328
2316.00,7.571144,24.94419,-0.000171,24.019945,-0.0076,1.327
2318.00,7.569704,24.94426,-0.000171,24.019576,-0.0076,1.328
2320.00,7.569353,24.94373,-0.000172,24.019117,-0.0076,1.329
2322.00,7.570158,24.94424,-0.000172,24.019630,-0.0076,1.328
2324.00,7.570978,24.94423,-0.000172,24.019320,-0.0076,1.328
2326.00,7.570744,24.94537,-0.000171,24.019828,-0.0077,1.328
2328.00,7.570460,24.94447,-0.000171,24.019630,-0.0077,1.328
2330.00,7.570277,24.94508,-0.000172,24.019150,-0.0077,1.329
2332.00,7.569201,24.94384,-0.000171,24.019313,-0.0076,1.329
2334.00,7.569309,24.94366,-0.000171,24.018169,-0.0076,1.328
2336.00,7.568777,24.94361,-0.000172,24.019153,-0.0076,1.328
2338.00,7.569244,24.94372,-0.000173,24.018941,-0.0077,1.328
2340.00,7.569446,24.94485,-0.000171,24.019286,-0.0077,1.327
2342.00,7.569442,24.94428,-0.000171,24.019333,-0.0077,1.328
2344.00,7.569398,24.94448,-0.000171,24.019054,-0.0077,1.328
2346.00,7.569585,24.94349,-0.000171,24.019329,-0.0076,1.328
2348.00,7.569621,24.94435,-0.000171,24.019503,-0.0076,1.328
2350.00,7.569640,24.94488,-0.000171,24.018903,-0.0077,1.328
2352.00,7.569764,24.94421,-0.000171,24.018956,-0.0077,1.329
2354.00,7.570160,24.94394,-0.000171,24.018709,-0.0076,1.328
2356.00,7.569509,24.94425,-0.000171,24.019325,-0.0077,1.329
2358.00,7.569183,24.94340,-0.000170,24.019617,-0.0076,1.328
2360.00,7.568867,24.94369,-0.000170,24.019369,-0.0076,1.329
2362.00,7.569663,24.94423,-0.000170,24.019587,-0.0076,1.329
2364.00,7.569336,24.94477,-0.000170,24.019313,-0.0076,1.328
2366.00,7.569614,24.94477,-0.000170,24.018733,-0.0077,1.328
2368.00,7.569212,24.94404,-0.000170,24.019117,-0.0077,1.328
2370.00,7.569015,24.94392,-0.000171,24.019737,-0.0076,1.328
2372.00,7.567743,24.94436,-0.000171,24.019142,-0.0076,1.328
2374.00,7.567211,24.94383,-0.000171,24.019311,-0.0076,1.328
2376.00,7.567815,24.94463,-0.000171,24.018943,-0.0076,1.328
2378.00,7.567333,24.94501,-0.000171,24.019547,-0.0076,1.328
2380.00,7.568350,24.94480,-0.000171,24.019217,-0.0076,1.328
2382.00,7.568432,24.94428,-0.000172,24.019284,-0.0076,1.328
2384.00,7.567670,24.94492,-0.000171,24.019016,-0.0076,1.328
2386.00,7.567874,24.94517,-0.000170,24.019064,-0.0076,1.328
2388.00,7.569173,24.94522,-0.000171,24.019396,-0.0076,1.329
2390.00,7.569569,24.94445,-0.000171,24.018794,-0.0076,1.328
2392.00,7.568611,24.94454,-0.000172,24.018932,-0.0076,1.328
2394.00,7.568027,24.94457,-0.000171,24.018996,-0.0076,1.329
2396.00,7.567272,24.94444,-0.000172,24.018738,-0.0076,1.329
2398.00,7.567586,24.94551,-0.000172,24.019391,-0.0077,1.328
2400.00,7.568005,24.94517,-0.000172,24.019010,-0.0076,1.328
2402.00,7.567193,24.94496,-0.000170,24.018883,-0.0076,1.328
@4,12.0000,24.0
2404.00,7.566226,24.94464,-0.000171,24.019213,-0.0076,1.328
2406.00,7.559141,24.94483,-0.000171,24.019135,-0.0076,1.328
2408.00,7.551148,24.94528,-0.000171,24.018925,-0.0076,1.327
2410.00,7.551694,24.94546,-0.000169,24.019548,-0.0076,1.327
2412.00,7.559353,24.94571,-0.000170,24.019045,-0.0076,1.327
2414.00,7.568828,24.94471,-0.000170,24.018822,-0.0077,1.328
2416.00,7.578187,24.94542,-0.000170,24.019364,-0.0076,1.328
2418.00,7.588480,24.94502,-0.000170,24.019211,-0.0077,1.329
2420.00,7.598099,24.94561,-0.000171,24.019327,-0.0077,1.328
2422.00,7.607176,24.94453,-0.000172,24.019258,-0.0077,1.329
2424.00,7.615610,24.94434,-0.000174,24.018733,-0.0077,1.330
2426.00,7.623244,24.94418,-0.000174,24.019327,-0.0076,1.330
2428.00,7.632764,24.94412,-0.000173,24.019413,-0.0076,1.329
2430.00,7.646178,24.94477,-0.000173,24.019057,-0.0076,1.330
2432.00,7.658182,24.94456,-0.000172,24.018976,-0.0076,1.330
2434.00,7.662759,24.94360,-0.000171,24.018403,-0.0076,1.330
2436.00,7.661775,24.94462,-0.000171,24.018838,-0.0077,1.330
2438.00,7.657966,24.94424,-0.000171,24.019170,-0.0076,1.329
2440.00,7.652650,24.94407,-0.000171,24.019327,-0.0077,1.328
2442.00,7.646223,24.94445,-0.000171,24.019617,-0.0076,1.328
2444.00,7.640936,24.94468,-0.000171,24.019565,-0.0076,1.328
2446.00,7.634918,24.94420,-0.000171,24.019052,-0.0077,1.328
2448.00,7.629307,24.94484,-0.000170,24.019380,-0.0077,1.328
2450.00,7.623956,24.94477,-0.000170,24.019353,-0.0077,1.328
2452.00,7.619404,24.94419,-0.000172,24.018299,-0.0076,1.329
2454.00,7.614934,24.94434,-0.000171,24.019405,-0.0077,1.329
2456.00,7.611667,24.94430,-0.000172,24.019277,-0.0077,1.328
2458.00,7.606484,24.94367,-0.000172,24.019200,-0.0076,1.328
2460.00,7.602751,24.94374,-0.000171,24.019541,-0.0077,1.329
2462.00,7.600012,24.94413,-0.000171,24.019510,-0.0076,1.328
2464.00,7.597441,24.94412,-0.000171,24.018965,-0.0077,1.328
2466.00,7.595003,24.94404,-0.000170,24.019008,-0.0076,1.328
2468.00,7.593013,24.94368,-0.000170,24.019269,-0.0076,1.328
2470.00,7.590380,24.94434,-0.000171,24.019258,-0.0076,1.328
2472.00,7.587861,24.94401,-0.000172,24.019106,-0.0076,1.328
2474.00,7.585480,24.94406,-0.000170,24.019081,-0.0076,1.328
2476.00,7.583481,24.94367,-0.000170,24.019423,-0.0076,1.328
2478.00,7.581401,24.94463,-0.000171,24.019889,-0.0076,1.329
2480.00,7.580069,24.94376,-0.000172,24.019605,-0.0076,1.328
2482.00,7.578881,24.94456,-0.000172,24.019177,-0.0076,1.328
2484.00,7.578049,24.94449,-0.000172,24.019101,-0.0076,1.328
2486.00,7.577347,24.94554,-0.000172,24.019300,-0.0076,1.328
2488.00,7.576626,24.94444,-0.000171,24.019420,-0.0077,1.327
2490.00,7.575890,24.94424,-0.000170,24.019809,-0.0076,1.327
2492.00,7.573288,24.94468,-0.000172,24.019128,-0.0076,1.328
2494.00,7.572658,24.94412,-0.000171,24.019753,-0.0076,1.329
2496.00,7.572100,24.94462,-0.000172,24.018633,-0.0077,1.329
2498.00,7.571878,24.94448,-0.000172,24.018903,-0.0076,1.328
2500.00,7.570990,24.94475,-0.000171,24.019255,-0.0076,1.328
2502.00,7.570734,24.94461,-0.000172,24.019030,-0.0076,1.328
2504.00,7.569836,24.94520,-0.000170,24.019373,-0.0076,1.328
2506.00,7.569521,24.94516,-0.000170,24.019565,-0.0076,1.329
2508.00,7.568620,24.94548,-0.000171,24.019782,-0.0076,1.328
2510.00,7.568256,24.94556,-0.000171,24.019253,-0.0076,1.328
2512.00,7.568014,24.94501,-0.000171,24.019367,-0.0076,1.328
2514.00,7.567868,24.94445,-0.000170,24.019055,-0.0076,1.328
2516.00,7.568398,24.94475,-0.000170,24.019155,-0.0076,1.329
2518.00,7.568332,24.94442,-0.000171,24.019704,-0.0076,1.329
2520.00,7.567665,24.94399,-0.000171,24.019590,-0.0076,1.328
2522.00,7.567659,24.94435,-0.000171,24.019543,-0.0076,1.328
2524.00,7.567148,24.94419,-0.000172,24.019001,-0.0077,1.328
2526.00,7.567425,24.94356,-0.000171,24.018794,-0.0076,1.328
2528.00,7.566312,24.94369,-0.000171,24.018624,-0.0076,1.329
2530.00,7.566213,24.94349,-0.000171,24.019351,-0.0076,1.329
2532.00,7.566128,24.94360,-0.000171,24.019380,-0.0076,1.328
2534.00,7.565718,24.94446,-0.000171,24.018977,-0.0077,1.329
2536.00,7.566634,24.94544,-0.000171,24.019695,-0.0076,1.328
2538.00,7.566815,24.94489,-0.000170,24.019425,-0.0076,1.329
2540.00,7.566361,24.94460,-0.000171,24.019403,-0.0076,1.328
2542.00,7.566660,24.94463,-0.000172,24.019456,-0.0076,1.328
2544.00,7.567295,24.94425,-0.000171,24.019984,-0.0076,1.328
2546.00,7.567378,24.94428,-0.000171,24.019273,-0.0076,1.328
2548.00,7.566316,24.94409,-0.000171,24.019215,-0.0076,1.328
2550.00,7.565176,24.94458,-0.000171,24.019429,-0.0076,1.328
2552.00,7.565162,24.94507,-0.000172,24.018919,-0.0076,1.329
2554.00,7.564891,24.94410,-0.000171,24.019092,-0.0076,1.329
2556.00,7.565247,24.94447,-0.000172,24.019021,-0.0076,1.328
2558.00,7.564882,24.94450,-0.000171,24.018939,-0.0076,1.328
2560.00,7.564382,24.94464,-0.000171,24.019851,-0.0076,1.328
2562.00,7.564135,24.94443,-0.000171,24.018899,-0.0076,1.328
2564.00,7.564341,24.94412,-0.000171,24.019398,-0.0077,1.329
2566.00,7.564700,24.94386,-0.000172,24.019670,-0.0077,1.328
2568.00,7.564468,24.94501,-0.000172,24.019425,-0.0076,1.328
2570.00,7.563154,24.94472,-0.000172,24.019184,-0.0076,1.329
2572.00,7.562906,24.94471,-0.000172,24.019206,-0.0076,1.329
2574.00,7.562955,24.94507,-0.000171,24.019164,-0.0077,1.329
2576.00,7.562954,24.94524,-0.000171,24.018907,-0.0076,1.328
2578.00,7.563595,24.94538,-0.000171,24.019594,-0.0076,1.328
2580.00,7.563098,24.94466,-0.000171,24.019110,-0.0076,1.328
2582.00,7.562054,24.94548,-0.000170,24.019260,-0.0076,1.328
2584.00,7.562315,24.94504,-0.000170,24.019300,-0.0077,1.329
2586.00,7.562628,24.94483,-0.000172,24.019376,-0.0077,1.329
2588.00,7.561605,24.94418,-0.000172,24.019307,-0.0076,1.328
2590.00,7.561187,24.94461,-0.000172,24.019240,-0.0076,1.329
2592.00,7.560658,24.94429,-0.000171,24.019601,-0.0076,1.328
2594.00,7.560535,24.94446,-0.000171,24.019864,-0.0076,1.328
2596.00,7.561029,24.94406,-0.000171,24.019527,-0.0077,1.328
2598.00,7.561147,24.94379,-0.000170,24.019345,-0.0076,1.328
2600.00,7.560823,24.94454,-0.000169,24.019342,-0.0076,1.328
2602.00,7.560727,24.94455,-0.000170,24.018992,-0.0076,1.329
2604.00,7.561294,24.94473,-0.000172,24.019672,-0.0076,1.328
2606.00,7.561666,24.94462,-0.000172,24.018921,-0.0076,1.329
2608.00,7.561424,24.94506,-0.000172,24.018611,-0.0076,1.329
2610.00,7.561120,24.94503,-0.000171,24.019193,-0.0077,1.329
2612.00,7.560448,24.94539,-0.000171,24.018948,-0.0076,1.329
2614.00,7.560559,24.94570,-0.000171,24.018484,-0.0076,1.328
2616.00,7.560685,24.94596,-0.000172,24.019570,-0.0076,1.329
2618.00,7.560832,24.94651,-0.000171,24.019278,-0.0076,1.329
2620.00,7.561274,24.94597,-0.000171,24.018974,-0.0076,1.328
2622.00,7.560651,24.94559,-0.000170,24.018669,-0.0077,1.328
2624.00,7.560625,24.94507,-0.000170,24.019159,-0.0076,1.329
2626.00,7.560131,24.94519,-0.000172,24.019257,-0.0077,1.329
2628.00,7.560629,24.94602,-0.000173,24.019204,-0.0077,1.329
2630.00,7.561016,24.94607,-0.000172,24.019226,-0.0077,1.328
2632.00,7.560939,24.94643,-0.000172,24.019016,-0.0077,1.329
2634.00,7.560237,24.94649,-0.000172,24.019052,-0.0076,1.329
2636.00,7.559912,24.94654,-0.000171,24.019869,-0.0076,1.328
2638.00,7.559938,24.94702,-0.000169,24.019255,-0.0076,1.328
2640.00,7.560038,24.94662,-0.000171,24.018923,-0.0077,1.328
2642.00,7.559418,24.94708,-0.000171,24.019371,-0.0076,1.328
2644.00,7.559096,24.94763,-0.000171,24.018600,-0.0077,1.329
2646.00,7.559096,24.94748,-0.000171,24.019224,-0.0077,1.329
2648.00,7.559416,24.94719,-0.000171,24.019200,-0.0077,1.329
2650.00,7.559939,24.94738,-0.000171,24.019425,-0.0076,1.329
2652.00,7.559840,24.94757,-0.000171,24.018783,-0.0077,1.328
2654.00,7.559182,24.94763,-0.000172,24.019222,-0.0077,1.328
2656.00,7.559104,24.94783,-0.000170,24.019269,-0.0077,1.329
2658.00,7.559829,24.94790,-0.000171,24.019597,-0.0077,1.329
2660.00,7.559628,24.94793,-0.000172,24.018812,-0.0076,1.329
2662.00,7.559543,24.94784,-0.000172,24.019146,-0.0076,1.328
2664.00,7.559322,24.94782,-0.000171,24.019122,-0.0076,1.328
2666.00,7.558900,24.94740,-0.000172,24.019028,-0.0077,1.328
2668.00,7.558509,24.94743,-0.000170,24.019333,-0.0077,1.329
2670.00,7.558182,24.94726,-0.000170,24.018562,-0.0077,1.329
2672.00,7.558415,24.94644,-0.000172,24.018680,-0.0077,1.328
2674.00,7.558193,24.94673,-0.000172,24.018490,-0.0077,1.328
2676.00,7.556836,24.94628,-0.000170,24.019110,-0.0077,1.328
2678.00,7.557226,24.94684,-0.000171,24.019626,-0.0076,1.328
2680.00,7.557894,24.94648,-0.000171,24.019141,-0.0076,1.329
2682.00,7.558565,24.94615,-0.000171,24.019463,-0.0076,1.329
2684.00,7.558725,24.94707,-0.000171,24.018695,-0.0076,1.329
2686.00,7.557466,24.94662,-0.000171,24.019434,-0.0076,1.329
2688.00,7.556495,24.94636,-0.000171,24.020014,-0.0076,1.329
2690.00,7.556672,24.94532,-0.000171,24.019182,-0.0076,1.329
2692.00,7.557404,24.94553,-0.000171,24.019327,-0.0077,1.328
2694.00,7.557334,24.94577,-0.000171,24.019494,-0.0076,1.328
2696.00,7.557295,24.94502,-0.000171,24.019356,-0.0077,1.328
2698.00,7.557106,24.94542,-0.000172,24.018725,-0.0076,1.329
2700.00,7.556979,24.94593,-0.000172,24.019677,-0.0076,1.329
2702.00,7.556800,24.94547,-0.000171,24.019418,-0.0076,1.329
2704.00,7.556502,24.94608,-0.000172,24.019291,-0.0076,1.328
2706.00,7.557799,24.94579,-0.000171,24.019387,-0.0077,1.328
2708.00,7.557404,24.94630,-0.000172,24.018809,-0.0076,1.328
2710.00,7.556332,24.94651,-0.000172,24.019077,-0.0076,1.329
2712.00,7.556627,24.94566,-0.000172,24.019373,-0.0076,1.330
2714.00,7.556163,24.94589,-0.000171,24.019521,-0.0076,1.329
2716.00,7.555718,24.94513,-0.000172,24.019340,-0.0077,1.329
2718.00,7.554834,24.94581,-0.000171,24.018531,-0.0076,1.329
2720.00,7.554853,24.94522,-0.000171,24.018976,-0.0076,1.329
2722.00,7.555129,24.94556,-0.000171,24.018999,-0.0076,1.329
2724.00,7.555504,24.94552,-0.000171,24.018870,-0.0076,1.329
2726.00,7.555324,24.94504,-0.000171,24.018644,-0.0077,1.329
2728.00,7.555318,24.94466,-0.000170,24.019162,-0.0076,1.328
2730.00,7.555354,24.94524,-0.000171,24.018716,-0.0077,1.329
2732.00,7.555578,24.94515,-0.000171,24.019831,-0.0076,1.328
2734.00,7.555585,24.94512,-0.000171,24.019215,-0.0076,1.329
2736.00,7.554413,24.94469,-0.000171,24.019249,-0.0076,1.329
2738.00,7.555402,24.94467,-0.000171,24.019269,-0.0077,1.329
2740.00,7.555639,24.94545,-0.000171,24.018655,-0.0076,1.328
2742.00,7.554810,24.94548,-0.000171,24.019463,-0.0077,1.328
2744.00,7.554846,24.94538,-0.000170,24.019356,-0.0077,1.328
2746.00,7.555217,24.94604,-0.000170,24.019155,-0.0077,1.329
2748.00,7.554867,24.94569,-0.000171,24.019208,-0.0077,1.330
2750.00,7.554555,24.94596,-0.000171,24.019960,-0.0076,1.329
2752.00,7.554621,24.94568,-0.000171,24.018827,-0.0077,1.329
2754.00,7.554575,24.94532,-0.000170,24.019231,-0.0076,1.329
2756.00,7.554605,24.94566,-0.000171,24.019846,-0.0076,1.329
2758.00,7.554587,24.94554,-0.000171,24.019170,-0.0077,1.329
2760.00,7.554342,24.94574,-0.000171,24.019115,-0.0076,1.329
2762.00,7.554738,24.94537,-0.000171,24.018912,-0.0076,1.330
2764.00,7.554482,24.94636,-0.000172,24.018936,-0.0077,1.329
2766.00,7.554042,24.94633,-0.000170,24.019028,-0.0076,1.329
2768.00,7.554055,24.94555,-0.000170,24.018901,-0.0077,1.329
2770.00,7.553939,24.94560,-0.000171,24.019454,-0.0076,1.328
2772.00,7.553977,24.94628,-0.000171,24.019494,-0.0076,1.329
2774.00,7.554585,24.94590,-0.000171,24.019059,-0.0076,1.329
2776.00,7.553753,24.94623,-0.000170,24.019019,-0.0076,1.328
2778.00,7.553595,24.94606,-0.000171,24.019378,-0.0076,1.328
2780.00,7.553432,24.94514,-0.000170,24.019699,-0.0076,1.329
2782.00,7.553590,24.94630,-0.000170,24.019590,-0.0076,1.329
2784.00,7.553467,24.94618,-0.000171,24.019438,-0.0076,1.329
2786.00,7.552613,24.94636,-0.000171,24.019275,-0.0076,1.329
2788.00,7.552767,24.94634,-0.000170,24.019913,-0.0076,1.329
2790.00,7.553000,24.94607,-0.000170,24.019393,-0.0076,1.329
2792.00,7.553222,24.94638,-0.000170,24.019378,-0.0076,1.329
2794.00,7.552544,24.94639,-0.000171,24.019248,-0.0076,1.329
2796.00,7.552290,24.94641,-0.000170,24.019331,-0.0076,1.329
2798.00,7.552028,24.94642,-0.000170,24.019592,-0.0076,1.329
2800.00,7.552219,24.94562,-0.000170,24.019913,-0.0076,1.330
2802.00,7.552728,24.94580,-0.000171,24.019253,-0.0076,1.329
2804.00,7.552312,24.94572,-0.000171,24.019492,-0.0076,1.329
2806.00,7.552061,24.94550,-0.000170,24.019202,-0.0076,1.329
2808.00,7.551599,24.94532,-0.000171,24.019374,-0.0076,1.329
2810.00,7.551379,24.94527,-0.000170,24.018898,-0.0076,1.329
2812.00,7.551907,24.94498,-0.000169,24.019423,-0.0076,1.328
2814.00,7.551889,24.94470,-0.000171,24.019226,-0.0076,1.329
2816.00,7.552750,24.94577,-0.000171,24.019761,-0.0077,1.329
2818.00,7.552797,24.94447,-0.000172,24.019570,-0.0076,1.330
2820.00,7.552614,24.94578,-0.000172,24.019200,-0.0076,1.329
2822.00,7.553197,24.94555,-0.000171,24.019911,-0.0077,1.329
2824.00,7.553290,24.94581,-0.000170,24.019657,-0.0076,1.329
2826.00,7.552419,24.94552,-0.000170,24.019267,-0.0076,1.329
2828.00,7.551705,24.94565,-0.000170,24.018999,-0.0076,1.329
2830.00,7.551624,24.94492,-0.000171,24.019296,-0.0076,1.329
2832.00,7.551881,24.94500,-0.000171,24.019155,-0.0076,1.329
2834.00,7.551864,24.94503,-0.000170,24.019487,-0.0076,1.329
2836.00,7.550754,24.94570,-0.000170,24.019008,-0.0076,1.329
2838.00,7.550601,24.94557,-0.000170,24.018948,-0.0076,1.329
2840.00,7.550845,24.94585,-0.000170,24.019376,-0.0076,1.329
2842.00,7.550775,24.94546,-0.000171,24.019316,-0.0076,1.329
2844.00,7.551714,24.94523,-0.000171,24.018693,-0.0076,1.329
2846.00,7.552555,24.94527,-0.000172,24.019070,-0.0077,1.330
2848.00,7.551730,24.94518,-0.000172,24.018903,-0.0077,1.329
2850.00,7.551455,24.94497,-0.000171,24.019046,-0.0076,1.329
2852.00,7.551198,24.94577,-0.000171,24.019507,-0.0077,1.329
2854.00,7.551177,24.94512,-0.000171,24.019197,-0.0076,1.329
2856.00,7.551237,24.94612,-0.000170,24.019017,-0.0076,1.329
2858.00,7.551113,24.94580,-0.000171,24.019454,-0.0077,1.330
2860.00,7.551096,24.94554,-0.000172,24.019238,-0.0076,1.329
2862.00,7.550469,24.94545,-0.000171,24.019480,-0.0076,1.329
2864.00,7.550342,24.94588,-0.000171,24.019267,-0.0076,1.329
2866.00,7.549595,24.94509,-0.000171,24.019347,-0.0076,1.329
2868.00,7.549533,24.94633,-0.000171,24.019407,-0.0076,1.329
2870.00,7.549708,24.94596,-0.000171,24.019286,-0.0076,1.329
2872.00,7.550546,24.94576,-0.000172,24.018994,-0.0076,1.329
2874.00,7.550985,24.94510,-0.000171,24.018827,-0.0076,1.329
2876.00,7.551015,24.94527,-0.000171,24.019141,-0.0076,1.329
2878.00,7.551316,24.94557,-0.000171,24.018617,-0.0076,1.329
2880.00,7.550377,24.94612,-0.000171,24.018941,-0.0077,1.329
2882.00,7.549189,24.94637,-0.000171,24.019249,-0.0076,1.329
2884.00,7.549685,24.94642,-0.000172,24.019442,-0.0076,1.328
2886.00,7.549868,24.94604,-0.000171,24.019369,-0.0077,1.329
2888.00,7.550038,24.94567,-0.000171,24.019356,-0.0077,1.329
2890.00,7.550553,24.94547,-0.000171,24.018832,-0.0076,1.329
2892.00,7.550164,24.94630,-0.000171,24.018854,-0.0076,1.329
2894.00,7.549216,24.94575,-0.000172,24.019572,-0.0076,1.329
2896.00,7.549104,24.94527,-0.000171,24.019119,-0.0076,1.329
2898.00,7.549868,24.94527,-0.000171,24.019179,-0.0077,1.329
2900.00,7.549446,24.94517,-0.000172,24.019474,-0.0076,1.329
2902.00,7.548505,24.94462,-0.000172,24.019353,-0.0076,1.329
2904.00,7.548391,24.94592,-0.000172,24.019516,-0.0076,1.329
2906.00,7.549498,24.94567,-0.000173,24.019316,-0.0076,1.330
2908.00,7.550130,24.94592,-0.000171,24.019260,-0.0076,1.329
2910.00,7.549650,24.94590,-0.000171,24.018945,-0.0076,1.329
2912.00,7.549922,24.94612,-0.000171,24.018977,-0.0076,1.329
2914.00,7.550123,24.94674,-0.000172,24.018454,-0.0076,1.328
2916.00,7.549171,24.94618,-0.000171,24.019016,-0.0076,1.329
2918.00,7.549062,24.94599,-0.000172,24.019413,-0.0076,1.329
2920.00,7.549195,24.94605,-0.000171,24.019383,-0.0076,1.329
2922.00,7.549313,24.94596,-0.000171,24.019215,-0.0076,1.329
2924.00,7.549519,24.94607,-0.000171,24.019766,-0.0076,1.329
2926.00,7.549518,24.94649,-0.000171,24.019646,-0.0076,1.329
2928.00,7.548770,24.94555,-0.000170,24.019008,-0.0076,1.329
2930.00,7.548982,24.94558,-0.000172,24.019231,-0.0076,1.329
2932.00,7.548359,24.94555,-0.000171,24.019434,-0.0076,1.329
2934.00,7.548760,24.94641,-0.000172,24.019547,-0.0076,1.329
2936.00,7.549822,24.94535,-0.000171,24.019144,-0.0076,1.329
2938.00,7.549285,24.94559,-0.000171,24.018974,-0.0077,1.329
2940.00,7.549544,24.94552,-0.000172,24.019335,-0.0077,1.329
2942.00,7.549393,24.94582,-0.000171,24.019026,-0.0077,1.329
2944.00,7.548987,24.94605,-0.000171,24.019471,-0.0076,1.329
2946.00,7.549077,24.94602,-0.000172,24.019329,-0.0076,1.329
2948.00,7.549906,24.94545,-0.000171,24.020027,-0.0076,1.329
2950.00,7.549429,24.94540,-0.000171,24.019202,-0.0076,1.329
2952.00,7.548239,24.94602,-0.000172,24.018727,-0.0076,1.329
2954.00,7.548817,24.94603,-0.000171,24.019195,-0.0076,1.330
2956.00,7.549652,24.94607,-0.000171,24.019349,-0.0077,1.329
2958.00,7.550139,24.94536,-0.000170,24.019162,-0.0076,1.329
2960.00,7.550098,24.94572,-0.000170,24.019113,-0.0077,1.329
2962.00,7.549395,24.94618,-0.000171,24.019003,-0.0076,1.330
2964.00,7.548650,24.94646,-0.000171,24.019492,-0.0076,1.329
2966.00,7.547674,24.94672,-0.000171,24.019536,-0.0077,1.329
2968.00,7.548455,24.94557,-0.000172,24.018802,-0.0077,1.328
2970.00,7.548813,24.94649,-0.000171,24.019545,-0.0076,1.329
2972.00,7.548423,24.94552,-0.000172,24.019661,-0.0077,1.329
2974.00,7.548238,24.94621,-0.000171,24.019046,-0.0076,1.329
2976.00,7.547925,24.94587,-0.000171,24.019249,-0.0076,1.329
2978.00,7.547462,24.94552,-0.000172,24.019048,-0.0076,1.330
2980.00,7.547162,24.94585,-0.000172,24.019316,-0.0077,1.329
2982.00,7.547784,24.94570,-0.000172,24.019641,-0.0076,1.329
2984.00,7.548180,24.94642,-0.000172,24.019139,-0.0077,1.329
2986.00,7.547970,24.94592,-0.000173,24.019179,-0.0077,1.329
2988.00,7.547281,24.94556,-0.000172,24.018715,-0.0076,1.329
2990.00,7.547174,24.94459,-0.000172,24.019438,-0.0076,1.329
2992.00,7.547113,24.94514,-0.000171,24.019445,-0.0077,1.329
2994.00,7.547305,24.94563,-0.000171,24.018959,-0.0076,1.329
2996.00,7.547010,24.94560,-0.000172,24.018974,-0.0077,1.329
2998.00,7.546965,24.94589,-0.000171,24.019311,-0.0077,1.330
3000.00,7.546788,24.94499,-0.000171,24.018976,-0.0077,1.329
3002.00,7.546317,24.94537,-0.000172,24.018856,-0.0077,1.329
@5,12.0000,24.0
3004.00,7.544922,24.94611,-0.000170,24.019284,-0.0077,1.330
3006.00,7.538549,24.94588,-0.000171,24.019695,-0.0076,1.329
3008.00,7.531507,24.94559,-0.000170,24.018725,-0.0076,1.328
3010.00,7.531219,24.94570,-0.000170,24.019572,-0.0077,1.327
3012.00,7.537022,24.94595,-0.000170,24.019284,-0.0076,1.328
3014.00,7.545025,24.94531,-0.000171,24.019005,-0.0076,1.329
3016.00,7.553074,24.94601,-0.000172,24.019460,-0.0077,1.329
3018.00,7.562191,24.94601,-0.000172,24.019552,-0.0077,1.330
3020.00,7.570873,24.94517,-0.000172,24.018901,-0.0076,1.330
3022.00,7.578598,24.94511,-0.000173,24.020089,-0.0076,1.331
3024.00,7.585423,24.94532,-0.000173,24.019826,-0.0077,1.330
3026.00,7.592973,24.94477,-0.000171,24.019001,-0.0076,1.330
3028.00,7.601949,24.94471,-0.000172,24.019211,-0.0076,1.330
3030.00,7.616165,24.94542,-0.000174,24.018987,-0.0076,1.331
3032.00,7.629241,24.94599,-0.000173,24.018865,-0.0076,1.331
3034.00,7.634104,24.94577,-0.000173,24.019164,-0.0077,1.331
3036.00,7.633132,24.94512,-0.000173,24.019550,-0.0076,1.331
3038.00,7.628834,24.94485,-0.000173,24.019590,-0.0076,1.330
3040.00,7.624215,24.94476,-0.000172,24.018588,-0.0076,1.330
3042.00,7.618831,24.94491,-0.000171,24.018910,-0.0076,1.329
3044.00,7.612883,24.94575,-0.000170,24.019081,-0.0076,1.329
3046.00,7.608557,24.94570,-0.000170,24.019472,-0.0076,1.330
3048.00,7.603871,24.94552,-0.000170,24.018918,-0.0076,1.329
3050.00,7.599257,24.94484,-0.000171,24.018968,-0.0076,1.329
3052.00,7.594720,24.94474,-0.000170,24.019208,-0.0076,1.329
3054.00,7.590323,24.94511,-0.000169,24.019777,-0.0076,1.329
3056.00,7.586389,24.94572,-0.000169,24.019173,-0.0076,1.329
3058.00,7.583604,24.94568,-0.000170,24.019371,-0.0076,1.329
3060.00,7.580391,24.94495,-0.000170,24.018454,-0.0076,1.329
3062.00,7.578255,24.94440,-0.000170,24.019088,-0.0076,1.329
3064.00,7.575862,24.94535,-0.000171,24.018899,-0.0076,1.329
3066.00,7.573430,24.94545,-0.000170,24.018845,-0.0077,1.329
3068.00,7.571225,24.94519,-0.000172,24.019048,-0.0077,1.329
3070.00,7.568424,24.94526,-0.000171,24.018930,-0.0076,1.329
3072.00,7.566088,24.94562,-0.000171,24.018350,-0.0077,1.329
3074.00,7.563854,24.94578,-0.000171,24.019121,-0.0077,1.329
3076.00,7.562099,24.94546,-0.000170,24.019117,-0.0076,1.329
3078.00,7.560975,24.94524,-0.000172,24.018731,-0.0077,1.329
3080.00,7.559974,24.94559,-0.000172,24.019510,-0.0076,1.329
3082.00,7.558812,24.94616,-0.000171,24.018851,-0.0077,1.329
3084.00,7.556789,24.94574,-0.000172,24.019331,-0.0076,1.330
3086.00,7.555147,24.94535,-0.000170,24.019197,-0.0076,1.329
3088.00,7.554554,24.94635,-0.000169,24.018896,-0.0076,1.329
3090.00,7.554716,24.94590,-0.000171,24.019148,-0.0076,1.329
3092.00,7.553424,24.94654,-0.000171,24.019411,-0.0076,1.329
3094.00,7.552347,24.94532,-0.000172,24.019209,-0.0077,1.329
3096.00,7.551704,24.94540,-0.000172,24.018073,-0.0077,1.329
3098.00,7.550940,24.94580,-0.000171,24.018820,-0.0076,1.329
3100.00,7.550842,24.94552,-0.000170,24.018910,-0.0077,1.329
3102.00,7.550311,24.94680,-0.000171,24.019017,-0.0077,1.329
3104.00,7.550234,24.94603,-0.000171,24.019349,-0.0076,1.329
3106.00,7.550298,24.94668,-0.000170,24.019936,-0.0076,1.328
3108.00,7.550238,24.94658,-0.000170,24.019402,-0.0076,1.329
3110.00,7.551496,24.94642,-0.000170,24.019215,-0.0076,1.329
3112.00,7.551891,24.94678,-0.000171,24.018533,-0.0077,1.329
3114.00,7.552113,24.94667,-0.000172,24.019258,-0.0077,1.329
3116.00,7.552268,24.94684,-0.000172,24.019398,-0.0076,1.329
3118.00,7.551260,24.94721,-0.000171,24.019436,-0.0076,1.329
3120.00,7.550564,24.94758,-0.000172,24.019487,-0.0077,1.329
3122.00,7.550092,24.94746,-0.000172,24.019282,-0.0077,1.329
3124.00,7.549758,24.94763,-0.000172,24.018702,-0.0076,1.329
3126.00,7.549262,24.94712,-0.000171,24.019369,-0.0076,1.329
3128.00,7.549388,24.94666,-0.000171,24.018771,-0.0077,1.329
3130.00,7.549342,24.94706,-0.000171,24.019003,-0.0076,1.329
3132.00,7.549374,24.94659,-0.000171,24.019643,-0.0076,1.329
3134.00,7.548832,24.94680,-0.000171,24.019170,-0.0076,1.329
3136.00,7.548922,24.94783,-0.000171,24.019335,-0.0076,1.328
3138.00,7.549372,24.94759,-0.000170,24.019474,-0.0076,1.329
3140.00,7.549329,24.94726,-0.000171,24.019016,-0.0076,1.329
3142.00,7.548081,24.94734,-0.000172,24.019048,-0.0077,1.329
3144.00,7.546701,24.94713,-0.000172,24.019108,-0.0076,1.329
3146.00,7.546247,24.94795,-0.000173,24.019340,-0.0076,1.330
3148.00,7.546776,24.94875,-0.000173,24.018945,-0.0077,1.329
3150.00,7.546108,24.94774,-0.000171,24.019112,-0.0076,1.329
3152.00,7.545187,24.94668,-0.000170,24.018796,-0.0076,1.329
3154.00,7.544659,24.94666,-0.000171,24.019179,-0.0076,1.328
3156.00,7.544751,24.94739,-0.000172,24.019432,-0.0076,1.329
3158.00,7.544972,24.94708,-0.000171,24.019095,-0.0077,1.329
3160.00,7.544712,24.94648,-0.000171,24.018827,-0.0077,1.329
3162.00,7.544538,24.94707,-0.000171,24.019146,-0.0077,1.329
3164.00,7.544374,24.94769,-0.000170,24.019117,-0.0076,1.329
3166.00,7.544425,24.94703,-0.000170,24.019565,-0.0077,1.328
3168.00,7.543670,24.94680,-0.000171,24.018899,-0.0077,1.330
3170.00,7.543202,24.94685,-0.000171,24.019184,-0.0077,1.329
3172.00,7.543125,24.94719,-0.000171,24.018367,-0.0076,1.329
3174.00,7.543069,24.94745,-0.000171,24.018976,-0.0077,1.329
3176.00,7.543014,24.94758,-0.000171,24.019382,-0.0077,1.330
3178.00,7.543594,24.94770,-0.000171,24.019766,-0.0077,1.328
3180.00,7.543850,24.94807,-0.000170,24.018928,-0.0076,1.328
3182.00,7.542937,24.94747,-0.000171,24.018597,-0.0076,1.329
3184.00,7.543190,24.94741,-0.000171,24.018573,-0.0076,1.329
3186.00,7.543306,24.94701,-0.000170,24.018669,-0.0077,1.329
3188.00,7.542420,24.94766,-0.000172,24.018896,-0.0076,1.329
3190.00,7.542413,24.94788,-0.000172,24.019095,-0.0077,1.329
3192.00,7.542055,24.94789,-0.000173,24.019621,-0.0077,1.329
3194.00,7.542177,24.94750,-0.000171,24.019614,-0.0076,1.329
3196.00,7.542849,24.94714,-0.000172,24.018718,-0.0076,1.329
3198.00,7.542398,24.94681,-0.000172,24.018600,-0.0077,1.329
3200.00,7.541567,24.94673,-0.000172,24.019175,-0.0077,1.329
3202.00,7.541319,24.94742,-0.000173,24.019512,-0.0076,1.329
3204.00,7.541465,24.94745,-0.000172,24.019157,-0.0077,1.329
3206.00,7.540942,24.94705,-0.000170,24.019103,-0.0076,1.329
3208.00,7.540546,24.94664,-0.000171,24.019035,-0.0076,1.329
3210.00,7.541187,24.94670,-0.000171,24.019572,-0.0077,1.329
3212.00,7.541121,24.94761,-0.000171,24.018916,-0.0076,1.329
3214.00,7.541333,24.94848,-0.000171,24.018970,-0.0076,1.329
3216.00,7.540956,24.94754,-0.000171,24.018771,-0.0076,1.329
3218.00,7.540342,24.94809,-0.000171,24.019492,-0.0076,1.329
3220.00,7.540056,24.94817,-0.000171,24.018869,-0.0076,1.329
3222.00,7.538730,24.94809,-0.000171,24.019380,-0.0077,1.329
3224.00,7.538426,24.94804,-0.000171,24.019110,-0.0076,1.329
3226.00,7.538658,24.94779,-0.000172,24.018925,-0.0076,1.330
3228.00,7.539844,24.94839,-0.000174,24.019130,-0.0076,1.329
3230.00,7.540854,24.94804,-0.000171,24.018996,-0.0077,1.329
3232.00,7.540416,24.94807,-0.000172,24.019202,-0.0077,1.330
3234.00,7.540100,24.94845,-0.000172,24.019112,-0.0077,1.330
3236.00,7.539674,24.94846,-0.000172,24.019302,-0.0076,1.329
3238.00,7.540010,24.94813,-0.000172,24.019253,-0.0076,1.329
3240.00,7.540483,24.94752,-0.000171,24.019422,-0.0076,1.329
3242.00,7.540331,24.94787,-0.000171,24.018455,-0.0076,1.328
3244.00,7.539827,24.94749,-0.000171,24.019028,-0.0077,1.330
3246.00,7.540064,24.94806,-0.000171,24.019003,-0.0076,1.329
3248.00,7.539500,24.94781,-0.000172,24.019333,-0.0076,1.330
3250.00,7.539019,24.94836,-0.000173,24.019440,-0.0077,1.330
3252.00,7.539313,24.94889,-0.000172,24.019253,-0.0077,1.330
3254.00,7.539529,24.94805,-0.000171,24.018894,-0.0077,1.329
3256.00,7.539139,24.94741,-0.000172,24.018608,-0.0077,1.329
3258.00,7.538000,24.94727,-0.000171,24.018499,-0.0077,1.329
3260.00,7.537526,24.94732,-0.000171,24.019322,-0.0077,1.329
3262.00,7.537921,24.94757,-0.000171,24.019467,-0.0077,1.329
3264.00,7.538513,24.94773,-0.000171,24.018595,-0.0076,1.329
3266.00,7.538346,24.94761,-0.000172,24.018851,-0.0076,1.329
3268.00,7.538920,24.94759,-0.000171,24.018845,-0.0077,1.329
3270.00,7.538779,24.94682,-0.000172,24.019278,-0.0076,1.329
3272.00,7.538823,24.94666,-0.000172,24.018742,-0.0077,1.329
3274.00,7.538405,24.94687,-0.000173,24.019144,-0.0077,1.329
3276.00,7.538115,24.94701,-0.000173,24.019541,-0.0076,1.330
3278.00,7.538030,24.94763,-0.000172,24.019306,-0.0076,1.329
3280.00,7.538228,24.94770,-0.000171,24.018733,-0.0076,1.329
3282.00,7.538862,24.94777,-0.000172,24.018880,-0.0076,1.329
3284.00,7.538416,24.94766,-0.000171,24.019128,-0.0076,1.329
3286.00,7.538290,24.94807,-0.000171,24.018903,-0.0076,1.330
3288.00,7.538150,24.94739,-0.000171,24.019431,-0.0076,1.329
3290.00,7.536712,24.94679,-0.000171,24.019090,-0.0076,1.330
3292.00,7.537878,24.94688,-0.000172,24.019335,-0.0077,1.329
3294.00,7.538526,24.94692,-0.000171,24.019273,-0.0077,1.329
3296.00,7.537726,24.94725,-0.000171,24.018561,-0.0077,1.329
3298.00,7.538199,24.94698,-0.000170,24.019211,-0.0076,1.329
3300.00,7.538528,24.94700,-0.000173,24.018820,-0.0076,1.330
3302.00,7.539457,24.94681,-0.000172,24.019016,-0.0076,1.329
3304.00,7.539305,24.94648,-0.000172,24.018622,-0.0077,1.329
3306.00,7.538361,24.94710,-0.000172,24.018579,-0.0076,1.329
3308.00,7.538587,24.94727,-0.000170,24.019171,-0.0076,1.329
3310.00,7.537704,24.94673,-0.000171,24.018947,-0.0076,1.329
3312.00,7.538029,24.94650,-0.000171,24.019630,-0.0077,1.329
3314.00,7.537952,24.94695,-0.000172,24.019452,-0.0076,1.330
3316.00,7.538380,24.94657,-0.000173,24.019612,-0.0076,1.330
3318.00,7.538653,24.94672,-0.000173,24.018245,-0.0076,1.329
3320.00,7.538521,24.94618,-0.000170,24.018580,-0.0077,1.329
3322.00,7.539028,24.94657,-0.000171,24.018718,-0.0077,1.329
3324.00,7.538138,24.94698,-0.000171,24.018887,-0.0076,1.329
3326.00,7.537822,24.94764,-0.000171,24.018925,-0.0076,1.329
3328.00,7.537597,24.94767,-0.000171,24.019237,-0.0076,1.329
3330.00,7.537425,24.94728,-0.000171,24.019016,-0.0077,1.329
3332.00,7.536661,24.94764,-0.000171,24.018905,-0.0077,1.329
3334.00,7.536991,24.94596,-0.000171,24.019516,-0.0076,1.329
3336.00,7.537092,24.94584,-0.000172,24.019737,-0.0076,1.329
3338.00,7.537332,24.94580,-0.000172,24.018985,-0.0076,1.329
3340.00,7.537634,24.94670,-0.000171,24.019059,-0.0076,1.330
3342.00,7.537901,24.94642,-0.000171,24.019277,-0.0077,1.330
3344.00,7.537730,24.94697,-0.000171,24.018684,-0.0076,1.330
3346.00,7.538594,24.94694,-0.000171,24.019655,-0.0077,1.330
3348.00,7.539021,24.94642,-0.000171,24.018858,-0.0076,1.329
3350.00,7.538458,24.94613,-0.000170,24.019175,-0.0076,1.329
3352.00,7.537038,24.94589,-0.000170,24.019162,-0.0076,1.329
3354.00,7.538022,24.94628,-0.000170,24.019130,-0.0076,1.330
3356.00,7.537304,24.94626,-0.000172,24.018954,-0.0076,1.330
3358.00,7.536862,24.94593,-0.000172,24.019072,-0.0076,1.330
3360.00,7.537716,24.94631,-0.000171,24.018765,-0.0076,1.329
3362.00,7.536863,24.94605,-0.000170,24.019472,-0.0077,1.329
3364.00,7.536762,24.94616,-0.000171,24.018841,-0.0077,1.329
3366.00,7.537753,24.94598,-0.000171,24.018774,-0.0077,1.329
3368.00,7.537663,24.94613,-0.000171,24.018158,-0.0076,1.329
3370.00,7.537344,24.94547,-0.000171,24.018843,-0.0077,1.329
3372.00,7.536817,24.94537,-0.000170,24.018959,-0.0076,1.330
3374.00,7.535674,24.94622,-0.000171,24.018783,-0.0076,1.329
3376.00,7.535342,24.94591,-0.000171,24.019429,-0.0076,1.329
3378.00,7.536464,24.94567,-0.000171,24.019320,-0.0076,1.329
3380.00,7.536889,24.94592,-0.000171,24.019193,-0.0076,1.329
3382.00,7.536799,24.94653,-0.000170,24.019228,-0.0077,1.329
3384.00,7.536315,24.94626,-0.000169,24.019061,-0.0076,1.329
3386.00,7.536194,24.94621,-0.000171,24.018622,-0.0076,1.329
3388.00,7.536416,24.94603,-0.000171,24.018832,-0.0077,1.330
3390.00,7.536501,24.94561,-0.000171,24.019737,-0.0076,1.329
3392.00,7.535874,24.94602,-0.000171,24.019130,-0.0076,1.329
3394.00,7.535155,24.94605,-0.000171,24.018997,-0.0076,1.329
3396.00,7.535958,24.94674,-0.000171,24.019487,-0.0076,1.330
3398.00,7.538171,24.94712,-0.000172,24.018571,-0.0076,1.329
3400.00,7.538692,24.94687,-0.000172,24.018682,-0.0076,1.329
3402.00,7.537786,24.94730,-0.000172,24.019117,-0.0076,1.330
3404.00,7.536959,24.94734,-0.000173,24.019630,-0.0076,1.330
3406.00,7.536459,24.94704,-0.000172,24.018738,-0.0076,1.329
3408.00,7.535275,24.94713,-0.000171,24.018586,-0.0076,1.329
3410.00,7.534908,24.94740,-0.000171,24.019826,-0.0077,1.330
3412.00,7.534551,24.94764,-0.000171,24.018735,-0.0077,1.330
3414.00,7.535247,24.94731,-0.000171,24.019238,-0.0077,1.330
3416.00,7.535224,24.94757,-0.000171,24.019124,-0.0076,1.329
3418.00,7.534929,24.94692,-0.000172,24.018983,-0.0076,1.330
3420.00,7.534449,24.94674,-0.000171,24.018992,-0.0076,1.329
3422.00,7.534146,24.94657,-0.000171,24.018711,-0.0076,1.329
3424.00,7.534729,24.94641,-0.000170,24.019309,-0.0076,1.329
3426.00,7.534539,24.94719,-0.000172,24.019035,-0.0077,1.329
3428.00,7.534206,24.94739,-0.000171,24.019249,-0.0076,1.329
3430.00,7.534193,24.94714,-0.000171,24.019617,-0.0077,1.330
3432.00,7.533942,24.94764,-0.000171,24.019046,-0.0076,1.329
3434.00,7.534146,24.94633,-0.000171,24.019385,-0.0076,1.330
3436.00,7.533652,24.94673,-0.000171,24.019173,-0.0076,1.330
3438.00,7.533669,24.94665,-0.000171,24.018885,-0.0076,1.329
3440.00,7.532744,24.94829,-0.000170,24.019443,-0.0076,1.329
3442.00,7.532532,24.94832,-0.000170,24.019507,-0.0076,1.329
3444.00,7.532575,24.94809,-0.000171,24.019222,-0.0076,1.330
3446.00,7.532480,24.94848,-0.000171,24.019199,-0.0076,1.330
3448.00,7.533412,24.94871,-0.000170,24.019405,-0.0076,1.329
3450.00,7.533901,24.94813,-0.000171,24.018666,-0.0076,1.329
3452.00,7.533665,24.94729,-0.000171,24.019367,-0.0076,1.330
3454.00,7.533273,24.94829,-0.000171,24.019219,-0.0076,1.330
3456.00,7.533178,24.94907,-0.000171,24.019209,-0.0076,1.329
3458.00,7.532531,24.94861,-0.000170,24.019260,-0.0076,1.329
3460.00,7.533044,24.94793,-0.000170,24.019612,-0.0076,1.329
3462.00,7.533460,24.94781,-0.000170,24.018805,-0.0076,1.330
3464.00,7.533686,24.94850,-0.000171,24.019257,-0.0077,1.330
3466.00,7.533257,24.94773,-0.000172,24.019235,-0.0077,1.330
3468.00,7.533459,24.94803,-0.000172,24.019008,-0.0076,1.329
3470.00,7.534026,24.94762,-0.000172,24.018677,-0.0076,1.330
3472.00,7.534274,24.94808,-0.000173,24.019244,-0.0077,1.330
3474.00,7.535364,24.94783,-0.000173,24.019432,-0.0076,1.329
3476.00,7.536000,24.94819,-0.000171,24.019166,-0.0076,1.329
3478.00,7.535214,24.94880,-0.000171,24.018952,-0.0077,1.330
3480.00,7.536118,24.94852,-0.000169,24.019389,-0.0076,1.329
3482.00,7.536735,24.94771,-0.000170,24.019115,-0.0076,1.329
3484.00,7.536834,24.94716,-0.000170,24.019093,-0.0077,1.330
3486.00,7.535981,24.94819,-0.000171,24.018707,-0.0076,1.330
3488.00,7.535836,24.94850,-0.000172,24.019487,-0.0076,1.329
3490.00,7.535282,24.94855,-0.000172,24.019302,-0.0077,1.330
3492.00,7.535300,24.94900,-0.000172,24.018715,-0.0076,1.329
3494.00,7.533781,24.94877,-0.000172,24.019693,-0.0076,1.329
3496.00,7.532820,24.94862,-0.000172,24.019672,-0.0076,1.329
3498.00,7.533396,24.94887,-0.000171,24.018744,-0.0076,1.329
3500.00,7.533710,24.94853,-0.000171,24.019900,-0.0077,1.330
3502.00,7.533632,24.94841,-0.000171,24.019313,-0.0076,1.330
3504.00,7.533679,24.94802,-0.000170,24.018602,-0.0076,1.330
3506.00,7.534091,24.94804,-0.000170,24.018655,-0.0077,1.329
3508.00,7.534016,24.94864,-0.000170,24.019199,-0.0076,1.329
3510.00,7.533458,24.94814,-0.000170,24.019652,-0.0076,1.329
3512.00,7.532337,24.94845,-0.000169,24.019088,-0.0076,1.330
3514.00,7.532265,24.94858,-0.000170,24.019646,-0.0076,1.330
3516.00,7.532784,24.94795,-0.000171,24.019621,-0.0076,1.330
3518.00,7.531710,24.94808,-0.000171,24.019422,-0.0076,1.329
3520.00,7.532109,24.94870,-0.000171,24.018724,-0.0076,1.329
3522.00,7.532406,24.94809,-0.000172,24.019427,-0.0076,1.330
3524.00,7.531986,24.94771,-0.000170,24.019161,-0.0076,1.329
3526.00,7.531459,24.94772,-0.000172,24.019043,-0.0076,1.330
3528.00,7.531250,24.94828,-0.000172,24.019021,-0.0076,1.330
3530.00,7.531740,24.94833,-0.000171,24.019650,-0.0076,1.330
3532.00,7.531620,24.94784,-0.000171,24.019287,-0.0076,1.329
3534.00,7.531683,24.94738,-0.000171,24.019353,-0.0076,1.329
3536.00,7.531091,24.94762,-0.000172,24.019035,-0.0076,1.329
3538.00,7.531469,24.94713,-0.000171,24.019099,-0.0076,1.330
3540.00,7.531065,24.94776,-0.000170,24.019532,-0.0076,1.330
3542.00,7.531168,24.94803,-0.000171,24.019918,-0.0076,1.329
3544.00,7.531068,24.94824,-0.000170,24.018860,-0.0076,1.329
3546.00,7.532261,24.94777,-0.000169,24.019532,-0.0077,1.330
3548.00,7.531740,24.94716,-0.000170,24.018725,-0.0076,1.330
3550.00,7.531880,24.94677,-0.000172,24.018921,-0.0076,1.330
3552.00,7.532766,24.94745,-0.000171,24.019182,-0.0076,1.330
3554.00,7.532391,24.94744,-0.000170,24.019476,-0.0076,1.329
3556.00,7.532424,24.94723,-0.000170,24.019585,-0.0076,1.329
3558.00,7.533327,24.94767,-0.000170,24.018869,-0.0077,1.330
3560.00,7.533513,24.94756,-0.000171,24.019211,-0.0077,1.330
3562.00,7.533370,24.94820,-0.000171,24.019093,-0.0077,1.330
3564.00,7.533399,24.94822,-0.000171,24.019525,-0.0077,1.330
3566.00,7.532946,24.94783,-0.000171,24.019597,-0.0076,1.330
3568.00,7.532987,24.94821,-0.000172,24.019547,-0.0076,1.330
3570.00,7.533801,24.94836,-0.000171,24.019099,-0.0076,1.330
3572.00,7.533708,24.94861,-0.000171,24.019887,-0.0077,1.330
3574.00,7.533529,24.94761,-0.000170,24.019536,-0.0076,1.329
3576.00,7.533058,24.94780,-0.000171,24.019264,-0.0076,1.329
3578.00,7.533649,24.94688,-0.000171,24.019458,-0.0077,1.330
3580.00,7.534414,24.94691,-0.000171,24.019516,-0.0076,1.330
3582.00,7.534915,24.94710,-0.000171,24.018988,-0.0076,1.330
3584.00,7.534865,24.94825,-0.000172,24.019228,-0.0076,1.330
3586.00,7.534437,24.94820,-0.000173,24.019779,-0.0077,1.330
3588.00,7.533911,24.94817,-0.000171,24.019442,-0.0076,1.329
3590.00,7.533458,24.94741,-0.000169,24.019126,-0.0076,1.329
3592.00,7.532540,24.94710,-0.000170,24.019300,-0.0077,1.329
3594.00,7.532572,24.94763,-0.000171,24.019806,-0.0076,1.329
3596.00,7.533014,24.94770,-0.000171,24.019726,-0.0076,1.330
3598.00,7.531912,24.94806,-0.000171,24.019269,-0.0076,1.330
3600.00,7.532087,24.94795,-0.000170,24.018803,-0.0076,1.329
3602.00,7.532191,24.94759,-0.000170,24.019291,-0.0076,1.330
@6,12.0000,24.0
3604.00,7.529940,24.94718,-0.000171,24.019811,-0.0076,1.329
3606.00,7.522959,24.94747,-0.000171,24.019365,-0.0076,1.329
3608.00,7.514157,24.94762,-0.000170,24.019280,-0.0076,1.328
3610.00,7.512441,24.94703,-0.000170,24.019291,-0.0076,1.328
3612.00,7.515585,24.94686,-0.000169,24.018807,-0.0076,1.329
3614.00,7.521987,24.94714,-0.000169,24.019075,-0.0076,1.329
3616.00,7.530115,24.94725,-0.000170,24.019157,-0.0077,1.329
3618.00,7.538485,24.94717,-0.000171,24.019347,-0.0076,1.330
3620.00,7.547074,24.94761,-0.000171,24.019030,-0.0076,1.330
3622.00,7.555702,24.94682,-0.000172,24.020212,-0.0076,1.330
3624.00,7.563373,24.94858,-0.000172,24.019175,-0.0076,1.330
3626.00,7.570084,24.94851,-0.000172,24.019267,-0.0076,1.330
3628.00,7.577098,24.94787,-0.000172,24.019400,-0.0076,1.330
3630.00,7.590074,24.94725,-0.000171,24.019463,-0.0076,1.330
3632.00,7.603066,24.94762,-0.000171,24.019057,-0.0076,1.331
3634.00,7.610379,24.94786,-0.000170,24.019432,-0.0076,1.331
3636.00,7.611699,24.94739,-0.000174,24.019581,-0.0076,1.331
3638.00,7.608465,24.94729,-0.000172,24.019066,-0.0076,1.330
3640.00,7.604903,24.94734,-0.000171,24.019137,-0.0077,1.329
3642.00,7.600594,24.94751,-0.000172,24.019471,-0.0076,1.330
3644.00,7.596026,24.94729,-0.000171,24.019659,-0.0076,1.330
3646.00,7.592014,24.94762,-0.000170,24.019708,-0.0076,1.329
3648.00,7.586853,24.94711,-0.000170,24.019311,-0.0076,1.329
3650.00,7.582364,24.94678,-0.000171,24.019220,-0.0077,1.329
3652.00,7.578371,24.94765,-0.000170,24.019311,-0.0077,1.329
3654.00,7.574066,24.94759,-0.000170,24.018298,-0.0077,1.329
3656.00,7.570429,24.94759,-0.000169,24.019213,-0.0076,1.329
3658.00,7.567197,24.94774,-0.000170,24.019726,-0.0076,1.329
3660.00,7.563007,24.94761,-0.000171,24.019017,-0.0076,1.329
3662.00,7.558826,24.94768,-0.000171,24.018802,-0.0076,1.329
3664.00,7.556919,24.94685,-0.000170,24.019819,-0.0076,1.329
3666.00,7.554771,24.94788,-0.000170,24.020243,-0.0076,1.330
3668.00,7.551477,24.94675,-0.000170,24.019219,-0.0076,1.329
3670.00,7.549337,24.94772,-0.000171,24.019383,-0.0076,1.329
3672.00,7.547629,24.94764,-0.000171,24.019703,-0.0077,1.329
3674.00,7.545743,24.94821,-0.000170,24.019521,-0.0076,1.329
3676.00,7.545096,24.94733,-0.000171,24.019025,-0.0076,1.330
3678.00,7.544402,24.94796,-0.000172,24.018905,-0.0076,1.329
3680.00,7.542776,24.94894,-0.000170,24.019570,-0.0076,1.329
3682.00,7.541797,24.94931,-0.000170,24.018985,-0.0076,1.329
3684.00,7.541110,24.94816,-0.000171,24.019403,-0.0076,1.329
3686.00,7.539980,24.94769,-0.000172,24.019684,-0.0076,1.330
3688.00,7.539996,24.94762,-0.000172,24.018952,-0.0076,1.330
3690.00,7.539320,24.94811,-0.000172,24.018961,-0.0077,1.330
3692.00,7.538690,24.94749,-0.000171,24.018894,-0.0077,1.330
3694.00,7.538626,24.94825,-0.000171,24.019664,-0.0077,1.329
3696.00,7.539397,24.94914,-0.000171,24.019035,-0.0077,1.329
3698.00,7.540264,24.94940,-0.000172,24.019728,-0.0077,1.329
3700.00,7.540838,24.95009,-0.000171,24.019117,-0.0077,1.330
3702.00,7.541514,24.94951,-0.000171,24.018782,-0.0076,1.330
3704.00,7.540725,24.94921,-0.000171,24.019267,-0.0076,1.329
3706.00,7.540395,24.94911,-0.000171,24.019608,-0.0076,1.330
3708.00,7.540723,24.94842,-0.000170,24.019516,-0.0076,1.329
3710.00,7.540399,24.94906,-0.000171,24.019703,-0.0076,1.330
3712.00,7.539475,24.94868,-0.000172,24.019213,-0.0076,1.330
3714.00,7.539137,24.94922,-0.000171,24.019510,-0.0076,1.329
3716.00,7.538978,24.94914,-0.000171,24.019135,-0.0076,1.328
3718.00,7.538087,24.94905,-0.000171,24.018919,-0.0076,1.329
3720.00,7.536653,24.94950,-0.000170,24.018646,-0.0077,1.329
3722.00,7.536434,24.94982,-0.000170,24.019597,-0.0077,1.329
3724.00,7.535217,24.94969,-0.000170,24.018918,-0.0076,1.329
3726.00,7.534955,24.94928,-0.000171,24.019026,-0.0076,1.330
3728.00,7.535461,24.94982,-0.000170,24.019619,-0.0076,1.329
3730.00,7.534899,24.94956,-0.000169,24.019516,-0.0077,1.329
3732.00,7.534920,24.94973,-0.000170,24.019121,-0.0076,1.329
3734.00,7.534885,24.94998,-0.000172,24.019400,-0.0076,1.329
3736.00,7.533539,24.95003,-0.000171,24.020009,-0.0076,1.329
3738.00,7.532335,24.94939,-0.000170,24.019246,-0.0076,1.329
3740.00,7.531598,24.94927,-0.000171,24.019063,-0.0077,1.330
3742.00,7.530848,24.94971,-0.000172,24.019050,-0.0077,1.330
3744.00,7.529837,24.94959,-0.000171,24.019146,-0.0076,1.330
3746.00,7.529935,24.94818,-0.000171,24.019960,-0.0076,1.329
3748.00,7.530243,24.94862,-0.000171,24.019331,-0.0076,1.330
3750.00,7.530435,24.94897,-0.000171,24.019443,-0.0076,1.329
3752.00,7.530518,24.94870,-0.000171,24.019289,-0.0076,1.329
3754.00,7.529827,24.94873,-0.000170,24.019427,-0.0076,1.330
3756.00,7.529429,24.94861,-0.000171,24.019228,-0.0076,1.330
3758.00,7.528988,24.94874,-0.000173,24.019110,-0.0076,1.330
3760.00,7.529006,24.94870,-0.000172,24.018711,-0.0076,1.330
3762.00,7.528371,24.94883,-0.000171,24.018735,-0.0076,1.330
3764.00,7.527713,24.94921,-0.000170,24.019579,-0.0077,1.329
3766.00,7.527723,24.94922,-0.000170,24.019922,-0.0077,1.329
3768.00,7.527830,24.94947,-0.000172,24.019351,-0.0076,1.330
3770.00,7.527807,24.94938,-0.000171,24.019507,-0.0076,1.330
3772.00,7.528115,24.94924,-0.000172,24.019296,-0.0076,1.331
3774.00,7.527804,24.94962,-0.000172,24.019066,-0.0076,1.330
3776.00,7.528056,24.94941,-0.000171,24.019155,-0.0076,1.329
3778.00,7.528853,24.94954,-0.000170,24.019095,-0.0077,1.329
3780.00,7.530047,24.94952,-0.000172,24.018713,-0.0076,1.329
3782.00,7.531424,24.94952,-0.000172,24.019342,-0.0077,1.330
3784.00,7.532072,24.94940,-0.000171,24.019153,-0.0076,1.330
3786.00,7.531866,24.94937,-0.000171,24.019530,-0.0076,1.330
3788.00,7.531106,24.94970,-0.000172,24.019710,-0.0076,1.330
3790.00,7.529426,24.94883,-0.000172,24.019229,-0.0076,1.330
3792.00,7.528990,24.94934,-0.000171,24.019632,-0.0076,1.329
3794.00,7.528380,24.94921,-0.000170,24.019550,-0.0076,1.329
3796.00,7.528319,24.94925,-0.000171,24.018825,-0.0076,1.330
3798.00,7.528826,24.94836,-0.000171,24.019244,-0.0076,1.330
3800.00,7.527841,24.94853,-0.000170,24.018997,-0.0076,1.329
3802.00,7.526836,24.94871,-0.000172,24.019529,-0.0076,1.329
3804.00,7.525482,24.94857,-0.000172,24.018870,-0.0077,1.329
3806.00,7.526198,24.94840,-0.000171,24.019621,-0.0076,1.330
3808.00,7.526163,24.94860,-0.000171,24.019142,-0.0076,1.329
3810.00,7.526033,24.94957,-0.000171,24.018499,-0.0077,1.329
3812.00,7.526302,24.94974,-0.000172,24.018718,-0.0076,1.329
3814.00,7.526214,24.95017,-0.000172,24.019296,-0.0076,1.330
3816.00,7.526202,24.95044,-0.000172,24.018999,-0.0076,1.329
3818.00,7.526648,24.95062,-0.000171,24.019088,-0.0077,1.329
3820.00,7.526717,24.95041,-0.000172,24.018977,-0.0077,1.330
3822.00,7.526438,24.95022,-0.000171,24.019579,-0.0077,1.330
3824.00,7.526581,24.94960,-0.000171,24.019262,-0.0077,1.329
3826.00,7.526133,24.95041,-0.000171,24.018530,-0.0077,1.329
3828.00,7.526477,24.95020,-0.000170,24.019391,-0.0077,1.330
3830.00,7.526054,24.95014,-0.000170,24.019369,-0.0076,1.329
3832.00,7.526371,24.94962,-0.000171,24.018820,-0.0077,1.329
3834.00,7.525544,24.94910,-0.000171,24.018856,-0.0077,1.330
3836.00,7.525386,24.94928,-0.000172,24.018901,-0.0076,1.329
3838.00,7.526834,24.94915,-0.000173,24.018845,-0.0077,1.330
3840.00,7.527392,24.94907,-0.000172,24.019605,-0.0077,1.330
3842.00,7.526419,24.94968,-0.000172,24.019306,-0.0077,1.329
3844.00,7.526427,24.94913,-0.000172,24.019313,-0.0077,1.329
3846.00,7.526867,24.94880,-0.000170,24.018992,-0.0076,1.329
3848.00,7.527011,24.94936,-0.000171,24.019307,-0.0077,1.330
3850.00,7.527071,24.94891,-0.000172,24.019365,-0.0077,1.330
3852.00,7.527287,24.94949,-0.000172,24.019445,-0.0076,1.330
3854.00,7.526652,24.94939,-0.000170,24.018749,-0.0076,1.330
3856.00,7.526254,24.94928,-0.000170,24.019552,-0.0076,1.330
3858.00,7.526452,24.94986,-0.000171,24.019175,-0.0076,1.331
3860.00,7.525871,24.94920,-0.000172,24.019135,-0.0077,1.331
3862.00,7.525618,24.94936,-0.000172,24.018976,-0.0077,1.330
3864.00,7.525497,24.94871,-0.000171,24.019432,-0.0077,1.329
3866.00,7.525360,24.94847,-0.000171,24.019541,-0.0076,1.329
3868.00,7.525520,24.94877,-0.000170,24.018957,-0.0076,1.330
3870.00,7.525419,24.94919,-0.000170,24.019144,-0.0076,1.330
3872.00,7.525285,24.94962,-0.000172,24.018276,-0.0076,1.330
3874.00,7.524714,24.94913,-0.000172,24.019251,-0.0077,1.330
3876.00,7.524114,24.94954,-0.000171,24.019146,-0.0077,1.330
3878.00,7.524433,24.94985,-0.000171,24.018454,-0.0077,1.330
3880.00,7.524603,24.95003,-0.000170,24.018811,-0.0077,1.330
3882.00,7.524729,24.95000,-0.000170,24.018807,-0.0076,1.330
3884.00,7.525160,24.94931,-0.000171,24.018782,-0.0076,1.330
3886.00,7.525787,24.94957,-0.000172,24.019209,-0.0076,1.330
3888.00,7.525695,24.94997,-0.000171,24.019099,-0.0076,1.330
3890.00,7.525789,24.94942,-0.000172,24.019674,-0.0077,1.330
3892.00,7.525939,24.94965,-0.000171,24.019267,-0.0076,1.330
3894.00,7.525782,24.95048,-0.000172,24.019083,-0.0076,1.330
3896.00,7.526217,24.95078,-0.000172,24.018773,-0.0077,1.330
3898.00,7.526439,24.94982,-0.000171,24.018776,-0.0077,1.330
3900.00,7.526449,24.94973,-0.000171,24.019449,-0.0076,1.330
3902.00,7.525843,24.94989,-0.000171,24.019432,-0.0077,1.331
3904.00,7.525660,24.95059,-0.000172,24.018749,-0.0077,1.330
3906.00,7.526179,24.95048,-0.000172,24.019075,-0.0076,1.331
3908.00,7.526642,24.94979,-0.000172,24.019387,-0.0076,1.330
3910.00,7.527100,24.94972,-0.000171,24.019260,-0.0076,1.329
3912.00,7.527025,24.95006,-0.000171,24.018638,-0.0076,1.329
3914.00,7.528015,24.95005,-0.000172,24.018948,-0.0077,1.330
3916.00,7.527668,24.95029,-0.000170,24.018711,-0.0077,1.330
3918.00,7.527573,24.95041,-0.000171,24.019023,-0.0076,1.330
3920.00,7.527705,24.95073,-0.000172,24.018744,-0.0076,1.330
3922.00,7.527656,24.95053,-0.000172,24.018633,-0.0076,1.330
3924.00,7.527099,24.95062,-0.000171,24.018642,-0.0076,1.330
3926.00,7.525998,24.94976,-0.000171,24.019612,-0.0077,1.330
3928.00,7.524450,24.94992,-0.000172,24.019142,-0.0076,1.329
3930.00,7.523953,24.95035,-0.000170,24.018861,-0.0076,1.329
3932.00,7.523886,24.95067,-0.000171,24.018952,-0.0077,1.329
3934.00,7.523428,24.95013,-0.000171,24.018863,-0.0077,1.330
3936.00,7.523050,24.94934,-0.000172,24.019188,-0.0076,1.330
3938.00,7.521883,24.94951,-0.000171,24.018486,-0.0076,1.329
3940.00,7.522445,24.94946,-0.000171,24.018976,-0.0076,1.330
3942.00,7.522413,24.94922,-0.000173,24.019358,-0.0077,1.330
3944.00,7.522318,24.94960,-0.000172,24.019213,-0.0076,1.330
3946.00,7.522036,24.94914,-0.000172,24.019052,-0.0076,1.330
3948.00,7.521822,24.94937,-0.000171,24.018539,-0.0076,1.330
3950.00,7.521476,24.94917,-0.000171,24.019262,-0.0076,1.329
3952.00,7.521123,24.94987,-0.000171,24.019179,-0.0076,1.330
3954.00,7.521357,24.95005,-0.000171,24.019704,-0.0077,1.330
3956.00,7.521103,24.94938,-0.000171,24.019277,-0.0077,1.330
3958.00,7.521334,24.94926,-0.000170,24.019068,-0.0076,1.330
3960.00,7.521307,24.94784,-0.000171,24.019677,-0.0077,1.330
3962.00,7.521664,24.94898,-0.000172,24.018816,-0.0077,1.330
3964.00,7.522180,24.94852,-0.000171,24.019197,-0.0077,1.329
3966.00,7.522918,24.94895,-0.000171,24.019302,-0.0077,1.330
3968.00,7.523051,24.94820,-0.000170,24.019191,-0.0077,1.330
3970.00,7.523202,24.94838,-0.000171,24.019413,-0.0076,1.330
3972.00,7.522943,24.94774,-0.000171,24.019081,-0.0077,1.330
3974.00,7.522674,24.94835,-0.000171,24.019066,-0.0076,1.330
3976.00,7.521410,24.94754,-0.000171,24.019374,-0.0076,1.330
3978.00,7.521133,24.94711,-0.000170,24.019418,-0.0076,1.330
3980.00,7.521186,24.94770,-0.000170,24.018961,-0.0076,1.329
3982.00,7.521052,24.94790,-0.000171,24.019612,-0.0076,1.331
3984.00,7.521612,24.94807,-0.000171,24.019547,-0.0076,1.329
3986.00,7.521941,24.94751,-0.000171,24.019296,-0.0076,1.330
3988.00,7.521286,24.94845,-0.000171,24.019121,-0.0076,1.330
3990.00,7.521528,24.94864,-0.000171,24.019510,-0.0076,1.330
3992.00,7.521334,24.94922,-0.000171,24.019480,-0.0076,1.330
3994.00,7.521469,24.94950,-0.000172,24.018854,-0.0076,1.330
3996.00,7.522404,24.94867,-0.000172,24.019692,-0.0076,1.331
3998.00,7.522762,24.94869,-0.000172,24.019456,-0.0076,1.331
4000.00,7.522671,24.94880,-0.000172,24.018938,-0.0077,1.330
4002.00,7.523263,24.94829,-0.000171,24.019458,-0.0076,1.330
4004.00,7.522778,24.94867,-0.000170,24.019478,-0.0076,1.330
4006.00,7.522423,24.94806,-0.000170,24.019141,-0.0077,1.330
4008.00,7.523757,24.94888,-0.000171,24.019465,-0.0077,1.330
4010.00,7.523582,24.94812,-0.000170,24.019200,-0.0076,1.330
4012.00,7.522810,24.94787,-0.000171,24.019467,-0.0077,1.330
4014.00,7.523176,24.94833,-0.000170,24.018729,-0.0076,1.330
4016.00,7.522868,24.94809,-0.000171,24.019469,-0.0076,1.330
4018.00,7.522842,24.94715,-0.000172,24.019338,-0.0076,1.330
4020.00,7.523224,24.94815,-0.000172,24.018948,-0.0077,1.330
4022.00,7.522582,24.94818,-0.000171,24.019387,-0.0076,1.330
4024.00,7.523370,24.94837,-0.000172,24.019416,-0.0077,1.330
4026.00,7.523501,24.94811,-0.000172,24.018778,-0.0077,1.330
4028.00,7.523362,24.94769,-0.000171,24.019514,-0.0076,1.330
4030.00,7.523326,24.94835,-0.000171,24.020103,-0.0076,1.330
4032.00,7.524320,24.94820,-0.000171,24.019300,-0.0077,1.331
4034.00,7.526121,24.94777,-0.000172,24.019476,-0.0076,1.331
4036.00,7.525847,24.94821,-0.000171,24.019706,-0.0076,1.330
4038.00,7.525901,24.94766,-0.000172,24.019442,-0.0077,1.330
4040.00,7.525367,24.94901,-0.000171,24.018861,-0.0077,1.330
4042.00,7.524784,24.94880,-0.000172,24.019219,-0.0077,1.330
4044.00,7.524356,24.94847,-0.000171,24.019306,-0.0077,1.330
4046.00,7.523643,24.94899,-0.000172,24.019481,-0.0076,1.329
4048.00,7.523564,24.94926,-0.000170,24.019717,-0.0076,1.329
4050.00,7.524039,24.94899,-0.000172,24.019434,-0.0076,1.330
4052.00,7.523624,24.94832,-0.000170,24.019483,-0.0076,1.330
4054.00,7.523487,24.94853,-0.000170,24.018941,-0.0076,1.330
4056.00,7.522844,24.94803,-0.000171,24.019338,-0.0077,1.330
4058.00,7.521438,24.94857,-0.000171,24.019701,-0.0076,1.330
4060.00,7.521066,24.94907,-0.000171,24.018994,-0.0076,1.330
4062.00,7.521127,24.94932,-0.000171,24.019137,-0.0076,1.330
4064.00,7.520762,24.94950,-0.000171,24.019054,-0.0076,1.330
4066.00,7.520656,24.94930,-0.000170,24.019269,-0.0076,1.330
4068.00,7.520544,24.94967,-0.000170,24.019302,-0.0077,1.330
4070.00,7.521371,24.95015,-0.000170,24.019151,-0.0076,1.330
4072.00,7.520704,24.94950,-0.000171,24.019304,-0.0076,1.330
4074.00,7.520469,24.94893,-0.000170,24.019409,-0.0076,1.330
4076.00,7.520526,24.94973,-0.000170,24.018635,-0.0076,1.329
4078.00,7.520655,24.94994,-0.000170,24.018780,-0.0076,1.329
4080.00,7.520563,24.94922,-0.000170,24.019650,-0.0076,1.329
4082.00,7.519574,24.95021,-0.000170,24.019469,-0.0076,1.330
4084.00,7.520118,24.95000,-0.000171,24.019320,-0.0076,1.330
4086.00,7.519814,24.94972,-0.000171,24.019215,-0.0076,1.331
4088.00,7.520029,24.95022,-0.000171,24.019177,-0.0076,1.330
4090.00,7.519857,24.94978,-0.000171,24.019338,-0.0077,1.330
4092.00,7.519425,24.95043,-0.000171,24.019367,-0.0076,1.330
4094.00,7.519130,24.95011,-0.000171,24.019017,-0.0076,1.330
4096.00,7.519657,24.94998,-0.000171,24.019882,-0.0076,1.330
4098.00,7.519645,24.94997,-0.000171,24.019043,-0.0077,1.330
4100.00,7.519962,24.94982,-0.000171,24.019195,-0.0077,1.330
4102.00,7.519853,24.95064,-0.000171,24.019713,-0.0077,1.330
4104.00,7.519220,24.95065,-0.000172,24.019139,-0.0076,1.330
4106.00,7.519433,24.95081,-0.000170,24.019585,-0.0076,1.330
4108.00,7.520265,24.95126,-0.000171,24.019585,-0.0077,1.331
4110.00,7.520068,24.95201,-0.000172,24.019358,-0.0076,1.330
4112.00,7.520773,24.95263,-0.000172,24.019331,-0.0076,1.330
4114.00,7.521090,24.95227,-0.000172,24.018977,-0.0077,1.330
4116.00,7.521820,24.95256,-0.000171,24.019112,-0.0076,1.330
4118.00,7.521180,24.95234,-0.000171,24.019110,-0.0077,1.330
4120.00,7.521096,24.95254,-0.000171,24.019333,-0.0076,1.330
4122.00,7.520510,24.95278,-0.000171,24.018909,-0.0076,1.331
4124.00,7.520762,24.95243,-0.000171,24.019195,-0.0076,1.330
4126.00,7.521437,24.95261,-0.000171,24.019249,-0.0076,1.330
4128.00,7.521414,24.95243,-0.000171,24.019347,-0.0076,1.331
4130.00,7.521733,24.95249,-0.000172,24.019072,-0.0077,1.331
4132.00,7.522337,24.95179,-0.000172,24.019246,-0.0076,1.330
4134.00,7.521239,24.95280,-0.000170,24.019721,-0.0076,1.330
4136.00,7.520401,24.95320,-0.000171,24.019293,-0.0076,1.330
4138.00,7.519603,24.95333,-0.000171,24.019458,-0.0076,1.330
4140.00,7.519808,24.95298,-0.000171,24.018901,-0.0076,1.330
4142.00,7.519796,24.95334,-0.000171,24.019505,-0.0076,1.330
4144.00,7.519928,24.95437,-0.000171,24.019875,-0.0076,1.330
4146.00,7.519700,24.95505,-0.000170,24.019340,-0.0076,1.330
4148.00,7.519400,24.95379,-0.000170,24.019266,-0.0076,1.331
4150.00,7.519223,24.95352,-0.000170,24.019935,-0.0076,1.330
4152.00,7.518587,24.95240,-0.000170,24.019338,-0.0076,1.331
4154.00,7.518791,24.95341,-0.000170,24.019674,-0.0076,1.330
4156.00,7.519649,24.95342,-0.000169,24.019703,-0.0076,1.331
4158.00,7.519662,24.95343,-0.000171,24.019449,-0.0076,1.331
4160.00,7.519417,24.95309,-0.000172,24.019521,-0.0077,1.330
4162.00,7.519470,24.95265,-0.000170,24.018957,-0.0076,1.330
4164.00,7.518480,24.95240,-0.000169,24.018780,-0.0076,1.330
4166.00,7.518579,24.95305,-0.000169,24.019735,-0.0076,1.330
4168.00,7.519487,24.95397,-0.000170,24.018749,-0.0076,1.331
4170.00,7.519938,24.95399,-0.000170,24.018874,-0.0076,1.331
4172.00,7.519481,24.95331,-0.000171,24.019481,-0.0077,1.330
4174.00,7.519439,24.95345,-0.000170,24.019802,-0.0076,1.330
4176.00,7.519010,24.95388,-0.000172,24.019461,-0.0076,1.330
4178.00,7.520210,24.95433,-0.000171,24.019400,-0.0076,1.330
4180.00,7.520757,24.95473,-0.000169,24.019153,-0.0076,1.330
4182.00,7.520259,24.95504,-0.000171,24.019253,-0.0076,1.330
4184.00,7.519708,24.95504,-0.000170,24.019635,-0.0076,1.330
4186.00,7.519584,24.95484,-0.000170,24.019249,-0.0076,1.331
4188.00,7.519868,24.95400,-0.000170,24.019434,-0.0076,1.331
4190.00,7.519675,24.95392,-0.000171,24.019868,-0.0076,1.330
4192.00,7.518658,24.95439,-0.000170,24.019420,-0.0076,1.331
4194.00,7.519162,24.95455,-0.000169,24.019717,-0.0076,1.330
4196.00,7.519252,24.95484,-0.000169,24.019055,-0.0076,1.330
4198.00,7.518547,24.95377,-0.000170,24.019099,-0.0076,1.331
4200.00,7.518703,24.95427,-0.000170,24.019706,-0.0076,1.331
4202.00,7.519185,24.95489,-0.000170,24.018901,-0.0076,1.331
@7,12.0000,24.0
4204.00,7.518554,24.95390,-0.000170,24.019661,-0.0076,1.330
4206.00,7.512028,24.95491,-0.000171,24.019931,-0.0076,1.330
4208.00,7.502993,24.95576,-0.000170,24.019097,-0.0076,1.329
4210.00,7.499311,24.95607,-0.000169,24.019483,-0.0076,1.329
4212.00,7.502387,24.95519,-0.000170,24.019054,-0.0076,1.330
4214.00,7.508303,24.95471,-0.000170,24.019757,-0.0076,1.331
4216.00,7.516149,24.95495,-0.000170,24.019133,-0.0076,1.330
4218.00,7.524408,24.95489,-0.000172,24.019498,-0.0076,1.331
4220.00,7.532130,24.95471,-0.000171,24.019374,-0.0076,1.331
4222.00,7.539731,24.95433,-0.000170,24.018981,-0.0076,1.330
4224.00,7.546198,24.95435,-0.000171,24.019935,-0.0076,1.331
4226.00,7.552188,24.95430,-0.000172,24.019920,-0.0076,1.332
4228.00,7.558025,24.95388,-0.000172,24.019231,-0.0076,1.331
4230.00,7.570360,24.95493,-0.000172,24.019500,-0.0076,1.332
4232.00,7.584321,24.95450,-0.000173,24.019414,-0.0076,1.333
4234.00,7.593535,24.95517,-0.000172,24.019291,-0.0076,1.332
4236.00,7.596339,24.95462,-0.000171,24.019842,-0.0076,1.331
4238.00,7.593626,24.95461,-0.000171,24.018981,-0.0076,1.331
4240.00,7.589285,24.95426,-0.000171,24.019070,-0.0076,1.330
4242.00,7.585225,24.95365,-0.000168,24.019717,-0.0076,1.330
4244.00,7.580254,24.95421,-0.000168,24.019469,-0.0076,1.330
4246.00,7.575767,24.95359,-0.000170,24.019407,-0.0076,1.329
4248.00,7.570732,24.95454,-0.000170,24.020110,-0.0076,1.329
4250.00,7.565615,24.95441,-0.000171,24.019255,-0.0076,1.331
4252.00,7.561244,24.95473,-0.000171,24.019630,-0.0076,1.330
4254.00,7.557444,24.95480,-0.000169,24.020014,-0.0076,1.330
4256.00,7.553492,24.95481,-0.000169,24.019771,-0.0076,1.330
4258.00,7.550583,24.95500,-0.000170,24.019692,-0.0076,1.330
4260.00,7.547476,24.95417,-0.000170,24.019327,-0.0076,1.330
4262.00,7.543964,24.95467,-0.000170,24.019755,-0.0076,1.330
4264.00,7.541443,24.95523,-0.000170,24.018890,-0.0076,1.331
4266.00,7.539102,24.95479,-0.000170,24.019516,-0.0077,1.330
4268.00,7.537108,24.95475,-0.000170,24.019365,-0.0076,1.330
4270.00,7.536243,24.95481,-0.000170,24.019512,-0.0076,1.330
4272.00,7.534790,24.95486,-0.000170,24.019445,-0.0076,1.330
4274.00,7.532731,24.95470,-0.000170,24.019278,-0.0076,1.330
4276.00,7.531639,24.95508,-0.000170,24.019519,-0.0076,1.330
4278.00,7.530471,24.95497,-0.000172,24.020105,-0.0076,1.330
4280.00,7.529544,24.95467,-0.000171,24.019663,-0.0076,1.330
4282.00,7.528283,24.95515,-0.000171,24.018878,-0.0076,1.329
4284.00,7.528783,24.95540,-0.000170,24.019347,-0.0076,1.330
4286.00,7.529729,24.95533,-0.000170,24.019347,-0.0076,1.330
4288.00,7.528902,24.95455,-0.000170,24.019902,-0.0077,1.330
4290.00,7.528206,24.95515,-0.000171,24.019871,-0.0076,1.330
4292.00,7.527330,24.95553,-0.000170,24.019719,-0.0076,1.330
4294.00,7.525715,24.95539,-0.000170,24.019742,-0.0076,1.330
4296.00,7.524797,24.95522,-0.000170,24.019155,-0.0076,1.330
4298.00,7.524878,24.95481,-0.000171,24.019532,-0.0076,1.331
4300.00,7.524163,24.95479,-0.000173,24.019302,-0.0076,1.331
4302.00,7.523203,24.95439,-0.000171,24.019603,-0.0076,1.331
4304.00,7.522755,24.95421,-0.000172,24.018863,-0.0076,1.330
4306.00,7.522128,24.95370,-0.000171,24.019364,-0.0076,1.330
4308.00,7.522200,24.95523,-0.000170,24.019826,-0.0076,1.331
4310.00,7.522620,24.95497,-0.000170,24.019784,-0.0076,1.331
4312.00,7.522746,24.95504,-0.000170,24.019737,-0.0076,1.330
4314.00,7.522538,24.95508,-0.000170,24.019416,-0.0076,1.330
4316.00,7.522126,24.95596,-0.000169,24.019790,-0.0076,1.330
4318.00,7.522106,24.95617,-0.000169,24.019677,-0.0076,1.330
4320.00,7.522842,24.95534,-0.000169,24.019848,-0.0076,1.330
4322.00,7.523148,24.95552,-0.000170,24.019565,-0.0076,1.330
4324.00,7.523429,24.95562,-0.000171,24.019819,-0.0076,1.331
4326.00,7.523952,24.95600,-0.000172,24.019887,-0.0076,1.331
4328.00,7.523168,24.95596,-0.000170,24.019554,-0.0075,1.331
4330.00,7.523220,24.95511,-0.000170,24.019440,-0.0076,1.330
4332.00,7.522811,24.95565,-0.000170,24.019688,-0.0076,1.330
4334.00,7.523129,24.95506,-0.000169,24.019155,-0.0076,1.330
4336.00,7.523094,24.95437,-0.000170,24.018930,-0.0076,1.330
4338.00,7.522969,24.95444,-0.000170,24.020145,-0.0076,1.330
4340.00,7.522170,24.95489,-0.000170,24.020159,-0.0076,1.331
4342.00,7.522119,24.95536,-0.000171,24.019494,-0.0076,1.331
4344.00,7.523843,24.95492,-0.000170,24.019576,-0.0076,1.331
4346.00,7.524427,24.95483,-0.000169,24.019298,-0.0076,1.329
4348.00,7.522643,24.95445,-0.000169,24.018909,-0.0076,1.329
4350.00,7.521348,24.95555,-0.000169,24.019626,-0.0076,1.330
4352.00,7.519536,24.95531,-0.000170,24.019735,-0.0076,1.330
4354.00,7.519682,24.95568,-0.000169,24.020031,-0.0076,1.330
4356.00,7.519882,24.95538,-0.000169,24.019394,-0.0076,1.330
4358.00,7.519893,24.95541,-0.000169,24.019837,-0.0076,1.330
4360.00,7.518289,24.95529,-0.000169,24.019980,-0.0076,1.330
4362.00,7.517209,24.95661,-0.000169,24.019572,-0.0076,1.330
4364.00,7.516530,24.95619,-0.000169,24.019369,-0.0076,1.330
4366.00,7.516705,24.95481,-0.000170,24.019630,-0.0075,1.331
4368.00,7.516675,24.95533,-0.000170,24.019063,-0.0076,1.331
4370.00,7.516181,24.95615,-0.000170,24.019431,-0.0076,1.331
4372.00,7.515342,24.95544,-0.000171,24.019324,-0.0076,1.330
4374.00,7.514906,24.95523,-0.000170,24.019693,-0.0076,1.329
4376.00,7.515211,24.95529,-0.000170,24.020429,-0.0076,1.330
4378.00,7.515102,24.95598,-0.000170,24.019940,-0.0076,1.331
4380.00,7.515262,24.95614,-0.000170,24.019800,-0.0076,1.330
4382.00,7.515121,24.95583,-0.000170,24.019695,-0.0076,1.330
4384.00,7.514758,24.95529,-0.000170,24.019967,-0.0076,1.330
4386.00,7.515339,24.95481,-0.000170,24.019857,-0.0076,1.330
4388.00,7.515226,24.95526,-0.000170,24.019581,-0.0076,1.330
4390.00,7.515392,24.95518,-0.000170,24.019389,-0.0076,1.330
4392.00,7.515465,24.95475,-0.000170,24.020159,-0.0076,1.330
4394.00,7.515665,24.95487,-0.000170,24.019666,-0.0076,1.330
4396.00,7.515595,24.95517,-0.000171,24.019514,-0.0076,1.331
4398.00,7.515049,24.95508,-0.000170,24.019853,-0.0076,1.330
4400.00,7.515161,24.95547,-0.000170,24.019286,-0.0076,1.330
4402.00,7.515820,24.95524,-0.000169,24.019253,-0.0076,1.330
4404.00,7.515413,24.95476,-0.000170,24.019672,-0.0076,1.330
4406.00,7.516399,24.95545,-0.000169,24.019614,-0.0076,1.330
4408.00,7.516640,24.95538,-0.000170,24.019460,-0.0076,1.331
4410.00,7.515893,24.95567,-0.000169,24.019378,-0.0076,1.331
4412.00,7.515026,24.95566,-0.000169,24.019280,-0.0076,1.330
4414.00,7.514480,24.95543,-0.000171,24.019815,-0.0076,1.330
4416.00,7.514778,24.95633,-0.000170,24.019436,-0.0076,1.330
4418.00,7.515439,24.95563,-0.000171,24.019902,-0.0076,1.330
4420.00,7.515552,24.95473,-0.000171,24.019904,-0.0076,1.330
4422.00,7.515528,24.95460,-0.000170,24.019275,-0.0076,1.330
4424.00,7.515753,24.95440,-0.000169,24.019393,-0.0076,1.330
4426.00,7.515703,24.95453,-0.000170,24.019645,-0.0076,1.330
4428.00,7.515715,24.95455,-0.000171,24.019045,-0.0076,1.330
4430.00,7.515459,24.95505,-0.000170,24.019485,-0.0076,1.330
4432.00,7.515659,24.95422,-0.000169,24.018878,-0.0076,1.331
4434.00,7.516004,24.95430,-0.000170,24.018680,-0.0076,1.331
4436.00,7.517251,24.95572,-0.000170,24.019394,-0.0076,1.330
4438.00,7.517521,24.95606,-0.000169,24.019728,-0.0076,1.331
4440.00,7.519271,24.95600,-0.000170,24.019648,-0.0076,1.331
4442.00,7.521145,24.95585,-0.000170,24.019570,-0.0076,1.330
4444.00,7.521529,24.95680,-0.000169,24.019951,-0.0076,1.330
4446.00,7.521043,24.95733,-0.000170,24.020879,-0.0076,1.331
4448.00,7.519997,24.95708,-0.000170,24.019708,-0.0076,1.331
4450.00,7.518648,24.95624,-0.000170,24.019556,-0.0076,1.330
4452.00,7.517057,24.95554,-0.000169,24.019208,-0.0076,1.329
4454.00,7.517538,24.95557,-0.000169,24.019550,-0.0076,1.329
4456.00,7.517085,24.95633,-0.000169,24.020029,-0.0076,1.330
4458.00,7.516081,24.95541,-0.000169,24.019574,-0.0076,1.330
4460.00,7.514070,24.95548,-0.000169,24.018967,-0.0076,1.330
4462.00,7.513726,24.95590,-0.000169,24.019655,-0.0076,1.330
4464.00,7.513283,24.95521,-0.000170,24.019021,-0.0076,1.329
4466.00,7.512921,24.95626,-0.000171,24.019451,-0.0076,1.330
4468.00,7.512527,24.95580,-0.000171,24.019869,-0.0076,1.330
4470.00,7.511724,24.95533,-0.000171,24.019742,-0.0076,1.330
4472.00,7.511881,24.95591,-0.000172,24.019588,-0.0076,1.330
4474.00,7.511710,24.95539,-0.000172,24.019728,-0.0076,1.330
4476.00,7.511812,24.95545,-0.000171,24.020509,-0.0076,1.330
4478.00,7.511635,24.95663,-0.000172,24.019935,-0.0076,1.330
4480.00,7.511902,24.95612,-0.000172,24.018787,-0.0076,1.330
4482.00,7.511980,24.95603,-0.000171,24.019695,-0.0076,1.330
4484.00,7.511520,24.95654,-0.000171,24.019744,-0.0076,1.329
4486.00,7.511603,24.95623,-0.000170,24.019715,-0.0076,1.331
4488.00,7.512690,24.95582,-0.000172,24.020078,-0.0076,1.330
4490.00,7.513473,24.95505,-0.000171,24.019521,-0.0076,1.330
4492.00,7.512446,24.95527,-0.000171,24.019300,-0.0076,1.330
4494.00,7.512233,24.95545,-0.000171,24.020018,-0.0076,1.330
4496.00,7.512892,24.95634,-0.000172,24.019761,-0.0076,1.330
4498.00,7.513563,24.95637,-0.000172,24.019369,-0.0076,1.330
4500.00,7.513953,24.95601,-0.000171,24.019955,-0.0076,1.330
4502.00,7.513194,24.95702,-0.000171,24.019692,-0.0076,1.329
4504.00,7.513658,24.95662,-0.000171,24.019244,-0.0076,1.330
4506.00,7.513869,24.95679,-0.000171,24.020072,-0.0076,1.330
4508.00,7.513477,24.95713,-0.000171,24.020031,-0.0076,1.330
4510.00,7.513300,24.95642,-0.000171,24.019686,-0.0076,1.330
4512.00,7.512990,24.95592,-0.000171,24.019166,-0.0076,1.330
4514.00,7.513088,24.95538,-0.000171,24.019543,-0.0076,1.331
4516.00,7.514123,24.95566,-0.000171,24.018996,-0.0076,1.330
4518.00,7.513556,24.95549,-0.000172,24.019592,-0.0076,1.330
4520.00,7.513716,24.95559,-0.000171,24.019396,-0.0076,1.330
4522.00,7.513733,24.95602,-0.000171,24.019510,-0.0076,1.330
4524.00,7.513382,24.95590,-0.000172,24.019423,-0.0076,1.330
4526.00,7.514618,24.95537,-0.000171,24.019300,-0.0076,1.330
4528.00,7.514502,24.95554,-0.000170,24.019639,-0.0076,1.331
4530.00,7.513657,24.95526,-0.000171,24.019200,-0.0076,1.330
4532.00,7.514010,24.95580,-0.000171,24.019594,-0.0076,1.331
4534.00,7.514180,24.95611,-0.000171,24.019271,-0.0076,1.331
4536.00,7.513543,24.95636,-0.000172,24.019271,-0.0076,1.331
4538.00,7.513468,24.95624,-0.000172,24.019811,-0.0076,1.331
4540.00,7.513396,24.95703,-0.000172,24.019447,-0.0076,1.330
4542.00,7.513282,24.95709,-0.000171,24.018599,-0.0076,1.330
4544.00,7.513155,24.95692,-0.000172,24.019500,-0.0076,1.330
4546.00,7.513044,24.95639,-0.000171,24.020000,-0.0076,1.330
4548.00,7.512806,24.95636,-0.000171,24.019799,-0.0076,1.330
4550.00,7.512750,24.95600,-0.000172,24.019748,-0.0077,1.330
4552.00,7.512780,24.95492,-0.000171,24.019556,-0.0076,1.330
4554.00,7.511780,24.95537,-0.000171,24.019248,-0.0076,1.331
4556.00,7.512545,24.95573,-0.000172,24.019150,-0.0076,1.331
4558.00,7.513525,24.95606,-0.000171,24.019521,-0.0076,1.330
4560.00,7.513479,24.95580,-0.000172,24.019550,-0.0076,1.330
4562.00,7.512825,24.95612,-0.000171,24.019621,-0.0076,1.330
4564.00,7.513480,24.95556,-0.000171,24.020134,-0.0077,1.331
4566.00,7.513701,24.95516,-0.000170,24.019197,-0.0076,1.330
4568.00,7.513391,24.95495,-0.000171,24.019494,-0.0076,1.331
4570.00,7.513731,24.95500,-0.000171,24.019550,-0.0076,1.330
4572.00,7.514107,24.95549,-0.000169,24.019625,-0.0076,1.330
4574.00,7.515026,24.95586,-0.000169,24.019719,-0.0076,1.330
4576.00,7.516552,24.95583,-0.000171,24.019383,-0.0076,1.330
4578.00,7.517227,24.95669,-0.000171,24.019951,-0.0076,1.331
4580.00,7.517280,24.95659,-0.000170,24.019606,-0.0076,1.330
4582.00,7.516213,24.95573,-0.000171,24.019373,-0.0076,1.330
4584.00,7.514912,24.95593,-0.000171,24.019017,-0.0076,1.330
4586.00,7.513947,24.95544,-0.000171,24.019383,-0.0076,1.330
4588.00,7.513388,24.95475,-0.000171,24.018957,-0.0076,1.329
4590.00,7.513032,24.95428,-0.000171,24.019523,-0.0076,1.330
4592.00,7.511389,24.95458,-0.000170,24.019338,-0.0076,1.330
4594.00,7.511758,24.95513,-0.000171,24.019712,-0.0076,1.330
4596.00,7.511783,24.95483,-0.000172,24.019980,-0.0076,1.330
4598.00,7.511134,24.95466,-0.000171,24.019373,-0.0076,1.330
4600.00,7.510418,24.95501,-0.000172,24.018709,-0.0076,1.330
4602.00,7.510541,24.95549,-0.000171,24.019161,-0.0076,1.330
4604.00,7.509829,24.95458,-0.000170,24.019871,-0.0076,1.329
4606.00,7.509780,24.95448,-0.000171,24.019387,-0.0076,1.329
4608.00,7.509738,24.95419,-0.000172,24.019209,-0.0076,1.331
4610.00,7.509482,24.95403,-0.000172,24.019059,-0.0076,1.331
4612.00,7.509474,24.95389,-0.000172,24.019601,-0.0076,1.330
4614.00,7.509931,24.95426,-0.000172,24.019472,-0.0076,1.330
4616.00,7.510221,24.95456,-0.000170,24.019695,-0.0076,1.330
4618.00,7.509886,24.95540,-0.000171,24.018745,-0.0076,1.330
4620.00,7.509182,24.95410,-0.000172,24.019440,-0.0076,1.331
4622.00,7.509227,24.95330,-0.000172,24.019166,-0.0076,1.330
4624.00,7.509065,24.95380,-0.000172,24.019599,-0.0076,1.331
4626.00,7.509966,24.95472,-0.000172,24.019142,-0.0076,1.330
4628.00,7.510041,24.95555,-0.000172,24.019369,-0.0076,1.330
4630.00,7.510243,24.95471,-0.000171,24.019179,-0.0077,1.330
4632.00,7.510414,24.95433,-0.000172,24.018885,-0.0076,1.330
4634.00,7.510853,24.95601,-0.000172,24.020284,-0.0076,1.330
4636.00,7.510269,24.95571,-0.000171,24.019521,-0.0076,1.330
4638.00,7.510620,24.95522,-0.000171,24.019304,-0.0076,1.330
4640.00,7.510708,24.95506,-0.000173,24.020275,-0.0076,1.330
4642.00,7.511241,24.95627,-0.000173,24.019389,-0.0076,1.330
4644.00,7.511433,24.95561,-0.000171,24.019761,-0.0076,1.330
4646.00,7.511385,24.95498,-0.000172,24.018977,-0.0077,1.330
4648.00,7.511867,24.95595,-0.000172,24.019565,-0.0076,1.330
4650.00,7.511212,24.95619,-0.000171,24.019429,-0.0077,1.331
4652.00,7.510197,24.95567,-0.000172,24.018716,-0.0076,1.331
4654.00,7.510205,24.95562,-0.000170,24.019213,-0.0076,1.330
4656.00,7.511531,24.95569,-0.000171,24.018818,-0.0076,1.330
4658.00,7.511297,24.95534,-0.000171,24.019267,-0.0077,1.330
4660.00,7.511571,24.95582,-0.000171,24.019416,-0.0076,1.330
4662.00,7.511436,24.95485,-0.000171,24.019514,-0.0076,1.331
4664.00,7.511687,24.95588,-0.000171,24.019614,-0.0076,1.330
4666.00,7.511376,24.95586,-0.000172,24.019697,-0.0076,1.330
4668.00,7.511863,24.95545,-0.000172,24.019206,-0.0076,1.330
4670.00,7.511277,24.95642,-0.000171,24.019436,-0.0076,1.331
4672.00,7.511569,24.95656,-0.000170,24.019398,-0.0076,1.330
4674.00,7.511955,24.95692,-0.000171,24.019003,-0.0076,1.330
4676.00,7.511821,24.95696,-0.000172,24.018767,-0.0076,1.331
4678.00,7.511210,24.95686,-0.000171,24.019617,-0.0076,1.330
4680.00,7.511042,24.95664,-0.000172,24.019886,-0.0076,1.330
4682.00,7.511069,24.95658,-0.000170,24.018880,-0.0077,1.330
4684.00,7.510559,24.95596,-0.000171,24.019900,-0.0076,1.330
4686.00,7.509967,24.95606,-0.000172,24.019936,-0.0076,1.330
4688.00,7.510357,24.95506,-0.000172,24.019293,-0.0076,1.330
4690.00,7.510790,24.95467,-0.000171,24.019383,-0.0076,1.331
4692.00,7.510280,24.95496,-0.000172,24.019681,-0.0076,1.331
4694.00,7.510591,24.95456,-0.000172,24.019017,-0.0076,1.330
4696.00,7.511491,24.95492,-0.000172,24.019487,-0.0076,1.331
4698.00,7.511310,24.95506,-0.000172,24.019280,-0.0076,1.330
4700.00,7.511037,24.95544,-0.000171,24.019762,-0.0077,1.330
4702.00,7.511291,24.95527,-0.000172,24.019857,-0.0076,1.330
4704.00,7.510795,24.95565,-0.000171,24.019465,-0.0076,1.330
4706.00,7.510591,24.95569,-0.000171,24.019335,-0.0076,1.330
4708.00,7.510121,24.95587,-0.000171,24.019471,-0.0076,1.330
4710.00,7.511625,24.95520,-0.000170,24.019605,-0.0076,1.331
4712.00,7.511934,24.95566,-0.000171,24.019739,-0.0076,1.330
4714.00,7.511159,24.95621,-0.000171,24.019548,-0.0076,1.330
4716.00,7.511685,24.95571,-0.000170,24.019090,-0.0076,1.330
4718.00,7.511930,24.95460,-0.000171,24.019672,-0.0076,1.330
4720.00,7.512160,24.95460,-0.000171,24.020020,-0.0076,1.331
4722.00,7.512055,24.95453,-0.000172,24.019480,-0.0076,1.331
4724.00,7.512736,24.95515,-0.000171,24.019344,-0.0076,1.331
4726.00,7.513339,24.95509,-0.000171,24.019164,-0.0077,1.330
4728.00,7.513294,24.95554,-0.000171,24.019333,-0.0077,1.331
4730.00,7.513068,24.95580,-0.000172,24.019574,-0.0076,1.331
4732.00,7.512517,24.95485,-0.000170,24.019635,-0.0076,1.330
4734.00,7.513383,24.95482,-0.000171,24.019822,-0.0076,1.330
4736.00,7.515475,24.95484,-0.000171,24.019898,-0.0076,1.330
4738.00,7.515374,24.95597,-0.000170,24.020187,-0.0076,1.330
4740.00,7.514053,24.95592,-0.000171,24.019552,-0.0076,1.331
4742.00,7.512915,24.95605,-0.000172,24.019744,-0.0076,1.331
4744.00,7.511150,24.95576,-0.000172,24.020069,-0.0076,1.330
4746.00,7.509854,24.95560,-0.000171,24.019628,-0.0076,1.330
4748.00,7.508789,24.95562,-0.000171,24.019514,-0.0076,1.330
4750.00,7.507624,24.95544,-0.000170,24.020036,-0.0076,1.330
4752.00,7.507530,24.95570,-0.000169,24.019643,-0.0076,1.329
4754.00,7.507143,24.95578,-0.000170,24.019639,-0.0076,1.330
4756.00,7.507182,24.95590,-0.000170,24.019846,-0.0076,1.330
4758.00,7.506620,24.95634,-0.000170,24.019561,-0.0076,1.330
4760.00,7.506233,24.95637,-0.000170,24.019978,-0.0076,1.330
4762.00,7.506171,24.95580,-0.000171,24.019061,-0.0076,1.330
4764.00,7.505789,24.95573,-0.000171,24.018720,-0.0076,1.331
4766.00,7.505843,24.95568,-0.000172,24.019516,-0.0076,1.330
4768.00,7.506421,24.95603,-0.000172,24.020930,-0.0076,1.330
4770.00,7.506439,24.95692,-0.000170,24.019735,-0.0076,1.330
4772.00,7.507048,24.95657,-0.000170,24.019574,-0.0076,1.329
4774.00,7.506967,24.95589,-0.000170,24.020208,-0.0076,1.329
4776.00,7.506580,24.95608,-0.000171,24.019269,-0.0076,1.330
4778.00,7.506620,24.95683,-0.000170,24.019681,-0.0076,1.329
4780.00,7.506087,24.95619,-0.000171,24.019472,-0.0076,1.330
4782.00,7.506442,24.95589,-0.000172,24.019244,-0.0076,1.331
4784.00,7.507206,24.95574,-0.000172,24.019597,-0.0076,1.330
4786.00,7.507206,24.95648,-0.000171,24.019304,-0.0076,1.330
4788.00,7.507538,24.95607,-0.000170,24.018479,-0.0076,1.330
4790.00,7.507976,24.95649,-0.000171,24.019552,-0.0076,1.331
4792.00,7.507927,24.95630,-0.000171,24.019909,-0.0076,1.330
4794.00,7.509090,24.95656,-0.000171,24.019733,-0.0076,1.330
4796.00,7.510269,24.95704,-0.000172,24.019737,-0.0076,1.330
4798.00,7.510525,24.95682,-0.000170,24.019558,-0.0076,1.330
4800.00,7.510470,24.95645,-0.000170,24.019737,-0.0076,1.330
4802.00,7.510810,24.95626,-0.000170,24.019989,-0.0076,1.330
@8,12.0000,24.0
4804.00,7.510447,24.95751,-0.000170,24.020212,-0.0076,1.330
4806.00,7.504499,24.95737,-0.000170,24.020007,-0.0076,1.330
4808.00,7.495307,24.95677,-0.000170,24.019955,-0.0076,1.330
4810.00,7.490137,24.95683,-0.000169,24.019313,-0.0076,1.329
4812.00,7.491511,24.95636,-0.000169,24.019487,-0.0076,1.330
4814.00,7.496194,24.95664,-0.000169,24.019826,-0.0076,1.329
4816.00,7.501470,24.95625,-0.000169,24.019284,-0.0076,1.330
4818.00,7.508026,24.95606,-0.000170,24.019197,-0.0076,1.330
4820.00,7.515155,24.95665,-0.000169,24.019782,-0.0076,1.331
4822.00,7.522263,24.95614,-0.000172,24.019164,-0.0076,1.331
4824.00,7.529182,24.95662,-0.000171,24.020054,-0.0076,1.331
4826.00,7.535817,24.95744,-0.000171,24.019639,-0.0076,1.331
4828.00,7.541604,24.95692,-0.000171,24.019532,-0.0076,1.331
4830.00,7.553116,24.95679,-0.000172,24.020277,-0.0076,1.331
4832.00,7.568358,24.95713,-0.000171,24.019454,-0.0076,1.332
4834.00,7.578917,24.95635,-0.000172,24.019786,-0.0076,1.331
4836.00,7.583095,24.95696,-0.000171,24.019945,-0.0076,1.331
4838.00,7.582774,24.95730,-0.000171,24.019255,-0.0076,1.331
4840.00,7.578578,24.95729,-0.000171,24.019846,-0.0076,1.331
4842.00,7.572694,24.95772,-0.000170,24.019717,-0.0076,1.330
4844.00,7.566855,24.95785,-0.000169,24.019409,-0.0076,1.329
4846.00,7.561987,24.95624,-0.000169,24.019269,-0.0076,1.329
4848.00,7.558812,24.95665,-0.000169,24.019561,-0.0076,1.329
4850.00,7.554044,24.95670,-0.000168,24.019427,-0.0076,1.329
4852.00,7.550311,24.95699,-0.000169,24.019643,-0.0076,1.330
4854.00,7.546247,24.95694,-0.000170,24.019643,-0.0076,1.330
4856.00,7.542470,24.95670,-0.000169,24.019777,-0.0076,1.330
4858.00,7.538779,24.95690,-0.000169,24.019891,-0.0076,1.330
4860.00,7.536714,24.95694,-0.000169,24.019356,-0.0076,1.330
4862.00,7.535150,24.95765,-0.000169,24.019447,-0.0076,1.330
4864.00,7.532410,24.95822,-0.000170,24.020272,-0.0076,1.329
4866.00,7.529730,24.95767,-0.000170,24.019077,-0.0076,1.330
4868.00,7.528496,24.95765,-0.000170,24.019048,-0.0076,1.330
4870.00,7.527114,24.95793,-0.000170,24.019311,-0.0076,1.330
4872.00,7.525409,24.95773,-0.000169,24.019170,-0.0076,1.330
4874.00,7.524516,24.95755,-0.000170,24.020609,-0.0076,1.330
4876.00,7.522966,24.95821,-0.000170,24.019438,-0.0076,1.330
4878.00,7.522270,24.95763,-0.000170,24.019150,-0.0076,1.330
4880.00,7.522039,24.95786,-0.000171,24.019612,-0.0076,1.330
4882.00,7.521818,24.95733,-0.000172,24.019755,-0.0076,1.330
4884.00,7.521216,24.95719,-0.000172,24.019492,-0.0076,1.330
4886.00,7.522127,24.95684,-0.000170,24.019367,-0.0076,1.330
4888.00,7.523059,24.95747,-0.000169,24.019104,-0.0076,1.330
4890.00,7.520594,24.95665,-0.000170,24.019066,-0.0077,1.329
4892.00,7.517125,24.95647,-0.000170,24.019242,-0.0077,1.329
4894.00,7.515100,24.95716,-0.000169,24.018473,-0.0076,1.329
4896.00,7.514751,24.95653,-0.000170,24.019184,-0.0076,1.329
4898.00,7.515049,24.95730,-0.000171,24.018921,-0.0076,1.329
4900.00,7.513906,24.95637,-0.000172,24.018854,-0.0077,1.330
4902.00,7.512778,24.95622,-0.000173,24.019142,-0.0076,1.330
4904.00,7.512465,24.95688,-0.000173,24.019989,-0.0076,1.330
4906.00,7.512225,24.95674,-0.000172,24.019130,-0.0076,1.330
4908.00,7.512219,24.95669,-0.000171,24.019663,-0.0076,1.329
4910.00,7.511394,24.95694,-0.000172,24.019891,-0.0076,1.330
4912.00,7.510689,24.95693,-0.000171,24.019695,-0.0076,1.330
4914.00,7.509911,24.95727,-0.000171,24.019391,-0.0076,1.329
4916.00,7.509864,24.95653,-0.000170,24.019251,-0.0076,1.329
4918.00,7.510750,24.95672,-0.000171,24.019313,-0.0076,1.330
4920.00,7.511135,24.95597,-0.000172,24.019054,-0.0076,1.330
4922.00,7.511538,24.95541,-0.000171,24.019407,-0.0076,1.330
4924.00,7.513692,24.95604,-0.000172,24.019115,-0.0076,1.330
4926.00,7.516104,24.95658,-0.000169,24.019398,-0.0076,1.330
4928.00,7.516199,24.95666,-0.000171,24.019275,-0.0076,1.330
4930.00,7.514732,24.95702,-0.000172,24.019403,-0.0076,1.330
4932.00,7.512522,24.95679,-0.000172,24.019115,-0.0076,1.330
4934.00,7.512076,24.95625,-0.000172,24.019248,-0.0076,1.330
4936.00,7.511881,24.95701,-0.000172,24.018981,-0.0076,1.329
4938.00,7.511283,24.95710,-0.000170,24.018744,-0.0076,1.330
4940.00,7.511192,24.95710,-0.000172,24.019108,-0.0076,1.330
4942.00,7.512211,24.95732,-0.000172,24.019228,-0.0076,1.329
4944.00,7.512883,24.95743,-0.000172,24.018963,-0.0077,1.330
4946.00,7.512560,24.95732,-0.000171,24.019639,-0.0076,1.330
4948.00,7.512682,24.95633,-0.000171,24.019353,-0.0076,1.330
4950.00,7.512533,24.95656,-0.000170,24.019764,-0.0076,1.329
4952.00,7.512365,24.95612,-0.000170,24.019529,-0.0076,1.330
4954.00,7.512295,24.95554,-0.000172,24.019133,-0.0076,1.329
4956.00,7.512176,24.95596,-0.000172,24.019764,-0.0076,1.330
4958.00,7.511466,24.95637,-0.000171,24.019157,-0.0076,1.330
4960.00,7.511500,24.95600,-0.000171,24.019516,-0.0076,1.330
4962.00,7.513033,24.95714,-0.000171,24.019898,-0.0076,1.329
4964.00,7.513980,24.95778,-0.000171,24.019632,-0.0076,1.330
4966.00,7.514921,24.95757,-0.000171,24.019235,-0.0076,1.330
4968.00,7.514619,24.95689,-0.000171,24.018825,-0.0077,1.330
4970.00,7.512446,24.95692,-0.000172,24.018890,-0.0076,1.329
4972.00,7.509231,24.95758,-0.000170,24.018744,-0.0077,1.329
4974.00,7.505827,24.95667,-0.000172,24.019505,-0.0076,1.329
4976.00,7.504298,24.95573,-0.000171,24.019026,-0.0076,1.329
4978.00,7.503797,24.95651,-0.000172,24.018611,-0.0077,1.330
4980.00,7.503449,24.95650,-0.000173,24.018947,-0.0076,1.329
4982.00,7.503454,24.95683,-0.000171,24.018872,-0.0076,1.329
4984.00,7.503707,24.95621,-0.000172,24.019396,-0.0076,1.330
4986.00,7.503345,24.95666,-0.000171,24.019030,-0.0076,1.330
4988.00,7.503304,24.95678,-0.000172,24.018727,-0.0077,1.330
4990.00,7.503411,24.95730,-0.000172,24.018910,-0.0076,1.330
4992.00,7.503280,24.95781,-0.000172,24.018901,-0.0076,1.329
4994.00,7.503024,24.95699,-0.000170,24.018658,-0.0076,1.329
4996.00,7.503987,24.95614,-0.000171,24.019208,-0.0077,1.330
4998.00,7.503999,24.95622,-0.000173,24.019322,-0.0076,1.330
5000.00,7.504170,24.95600,-0.000174,24.019414,-0.0076,1.330
5002.00,7.504572,24.95688,-0.000173,24.019104,-0.0076,1.330
5004.00,7.505081,24.95659,-0.000173,24.019304,-0.0076,1.330
5006.00,7.505223,24.95686,-0.000171,24.019224,-0.0076,1.329
5008.00,7.505886,24.95711,-0.000173,24.018666,-0.0076,1.330
5010.00,7.507886,24.95743,-0.000171,24.019298,-0.0076,1.330
5012.00,7.508790,24.95643,-0.000172,24.019309,-0.0076,1.330
5014.00,7.509179,24.95744,-0.000172,24.019200,-0.0077,1.330
5016.00,7.509489,24.95726,-0.000173,24.018591,-0.0076,1.330
5018.00,7.510468,24.95733,-0.000171,24.018399,-0.0076,1.330
5020.00,7.511125,24.95649,-0.000171,24.018731,-0.0077,1.330
5022.00,7.511618,24.95581,-0.000172,24.018185,-0.0076,1.329
5024.00,7.511910,24.95584,-0.000172,24.018948,-0.0076,1.330
5026.00,7.512157,24.95658,-0.000173,24.018957,-0.0077,1.330
5028.00,7.512229,24.95700,-0.000173,24.019032,-0.0077,1.329
5030.00,7.512077,24.95794,-0.000172,24.019675,-0.0076,1.329
5032.00,7.511609,24.95733,-0.000171,24.019394,-0.0077,1.330
5034.00,7.511465,24.95663,-0.000173,24.018361,-0.0077,1.330
5036.00,7.511702,24.95632,-0.000173,24.018573,-0.0076,1.329
5038.00,7.510745,24.95656,-0.000173,24.019231,-0.0076,1.330
5040.00,7.510036,24.95568,-0.000173,24.018822,-0.0077,1.331
5042.00,7.509952,24.95502,-0.000174,24.018814,-0.0076,1.330
5044.00,7.509633,24.95534,-0.000173,24.019106,-0.0077,1.330
5046.00,7.509751,24.95589,-0.000174,24.018845,-0.0077,1.330
5048.00,7.509557,24.95594,-0.000172,24.019793,-0.0077,1.329
5050.00,7.509899,24.95600,-0.000171,24.018874,-0.0076,1.329
5052.00,7.508969,24.95547,-0.000171,24.018477,-0.0076,1.330
5054.00,7.508098,24.95690,-0.000171,24.018727,-0.0076,1.330
5056.00,7.507575,24.95734,-0.000172,24.019889,-0.0076,1.330
5058.00,7.508785,24.95666,-0.000171,24.019146,-0.0077,1.329
5060.00,7.509908,24.95713,-0.000172,24.018240,-0.0077,1.330
5062.00,7.509863,24.95657,-0.000172,24.018588,-0.0076,1.329
5064.00,7.510044,24.95596,-0.000173,24.018967,-0.0077,1.330
5066.00,7.509843,24.95579,-0.000172,24.019402,-0.0077,1.329
5068.00,7.509984,24.95626,-0.000172,24.019195,-0.0077,1.329
5070.00,7.509767,24.95648,-0.000172,24.019180,-0.0077,1.330
5072.00,7.509560,24.95719,-0.000173,24.019429,-0.0077,1.330
5074.00,7.509904,24.95681,-0.000174,24.019242,-0.0077,1.330
5076.00,7.509856,24.95682,-0.000173,24.019235,-0.0077,1.329
5078.00,7.508337,24.95712,-0.000172,24.019398,-0.0077,1.329
5080.00,7.506289,24.95681,-0.000171,24.018747,-0.0077,1.329
5082.00,7.504170,24.95719,-0.000171,24.018867,-0.0076,1.328
5084.00,7.502317,24.95682,-0.000171,24.019712,-0.0076,1.329
5086.00,7.500866,24.95756,-0.000172,24.019327,-0.0077,1.329
5088.00,7.500111,24.95772,-0.000171,24.018967,-0.0077,1.328
5090.00,7.500203,24.95807,-0.000172,24.018905,-0.0077,1.329
5092.00,7.499720,24.95833,-0.000172,24.019420,-0.0077,1.329
5094.00,7.499393,24.95802,-0.000172,24.018486,-0.0077,1.330
5096.00,7.499169,24.95744,-0.000173,24.019039,-0.0077,1.329
5098.00,7.499246,24.95798,-0.000171,24.018336,-0.0076,1.328
5100.00,7.499813,24.95764,-0.000171,24.018428,-0.0077,1.329
5102.00,7.499746,24.95739,-0.000171,24.019467,-0.0077,1.329
5104.00,7.499446,24.95814,-0.000172,24.018533,-0.0076,1.329
5106.00,7.499214,24.95739,-0.000171,24.018831,-0.0077,1.329
5108.00,7.498681,24.95663,-0.000172,24.019052,-0.0076,1.330
5110.00,7.499027,24.95727,-0.000173,24.018959,-0.0077,1.330
5112.00,7.499216,24.95757,-0.000172,24.019146,-0.0077,1.329
5114.00,7.499417,24.95676,-0.000172,24.019295,-0.0077,1.329
5116.00,7.500243,24.95675,-0.000172,24.019083,-0.0077,1.329
5118.00,7.500713,24.95714,-0.000172,24.019293,-0.0077,1.330
5120.00,7.501612,24.95716,-0.000173,24.019451,-0.0077,1.330
5122.00,7.501174,24.95614,-0.000173,24.018979,-0.0076,1.329
5124.00,7.501116,24.95699,-0.000171,24.019418,-0.0077,1.329
5126.00,7.501506,24.95687,-0.000171,24.019224,-0.0077,1.329
5128.00,7.501591,24.95637,-0.000171,24.019110,-0.0077,1.329
5130.00,7.502433,24.95639,-0.000171,24.018894,-0.0076,1.330
5132.00,7.502630,24.95687,-0.000172,24.019273,-0.0077,1.330
5134.00,7.502242,24.95736,-0.000172,24.019175,-0.0076,1.330
5136.00,7.502917,24.95757,-0.000173,24.019316,-0.0076,1.330
5138.00,7.503140,24.95782,-0.000172,24.019722,-0.0076,1.330
5140.00,7.502891,24.95668,-0.000171,24.019474,-0.0076,1.329
5142.00,7.502659,24.95715,-0.000171,24.019099,-0.0077,1.329
5144.00,7.502427,24.95701,-0.000170,24.019025,-0.0076,1.329
5146.00,7.502892,24.95711,-0.000171,24.019690,-0.0076,1.330
5148.00,7.502487,24.95642,-0.000172,24.019367,-0.0076,1.330
5150.00,7.502395,24.95632,-0.000173,24.018348,-0.0077,1.330
5152.00,7.502188,24.95613,-0.000173,24.018675,-0.0077,1.329
5154.00,7.502027,24.95600,-0.000172,24.019248,-0.0076,1.329
5156.00,7.502354,24.95515,-0.000173,24.018934,-0.0077,1.329
5158.00,7.501677,24.95538,-0.000171,24.019480,-0.0077,1.329
5160.00,7.502015,24.95604,-0.000172,24.019224,-0.0077,1.329
5162.00,7.502406,24.95613,-0.000172,24.019006,-0.0077,1.330
5164.00,7.502111,24.95524,-0.000171,24.018823,-0.0077,1.330
5166.00,7.501785,24.95487,-0.000172,24.019246,-0.0077,1.330
5168.00,7.502115,24.95452,-0.000172,24.019209,-0.0076,1.329
5170.00,7.503452,24.95459,-0.000172,24.018421,-0.0077,1.329
5172.00,7.504198,24.95509,-0.000173,24.019367,-0.0076,1.330
5174.00,7.503824,24.95505,-0.000172,24.019039,-0.0076,1.329
5176.00,7.504390,24.95529,-0.000172,24.019061,-0.0077,1.330
5178.00,7.504982,24.95525,-0.000173,24.018298,-0.0077,1.329
5180.00,7.504354,24.95549,-0.000172,24.019938,-0.0077,1.329
5182.00,7.504151,24.95567,-0.000170,24.019028,-0.0077,1.329
5184.00,7.504807,24.95610,-0.000172,24.019064,-0.0077,1.329
5186.00,7.504795,24.95619,-0.000173,24.018555,-0.0077,1.329
5188.00,7.504880,24.95646,-0.000171,24.018626,-0.0077,1.329
5190.00,7.504333,24.95550,-0.000171,24.018687,-0.0077,1.329
5192.00,7.504426,24.95417,-0.000172,24.019391,-0.0076,1.329
5194.00,7.505588,24.95519,-0.000173,24.019574,-0.0077,1.329
5196.00,7.505244,24.95603,-0.000173,24.019133,-0.0077,1.329
5198.00,7.504615,24.95623,-0.000171,24.018744,-0.0076,1.330
5200.00,7.503750,24.95606,-0.000172,24.018829,-0.0077,1.329
5202.00,7.503902,24.95568,-0.000172,24.018655,-0.0077,1.329
5204.00,7.503165,24.95539,-0.000171,24.018426,-0.0077,1.329
5206.00,7.503102,24.95569,-0.000173,24.019286,-0.0077,1.329
5208.00,7.504291,24.95584,-0.000172,24.018530,-0.0077,1.329
5210.00,7.503979,24.95510,-0.000172,24.019369,-0.0077,1.330
5212.00,7.504402,24.95553,-0.000172,24.018941,-0.0077,1.329
5214.00,7.504844,24.95544,-0.000172,24.018635,-0.0077,1.329
5216.00,7.504806,24.95475,-0.000172,24.018852,-0.0076,1.329
5218.00,7.504323,24.95381,-0.000173,24.018774,-0.0076,1.329
5220.00,7.504234,24.95499,-0.000173,24.018834,-0.0077,1.329
5222.00,7.505260,24.95577,-0.000173,24.018921,-0.0077,1.330
5224.00,7.505335,24.95584,-0.000173,24.018361,-0.0077,1.329
5226.00,7.504894,24.95478,-0.000173,24.018624,-0.0077,1.329
5228.00,7.505483,24.95491,-0.000173,24.018553,-0.0077,1.330
5230.00,7.505573,24.95484,-0.000173,24.018568,-0.0076,1.329
5232.00,7.505943,24.95487,-0.000172,24.018883,-0.0077,1.329
5234.00,7.505972,24.95455,-0.000172,24.018785,-0.0077,1.329
5236.00,7.506266,24.95484,-0.000173,24.018798,-0.0077,1.330
5238.00,7.506451,24.95517,-0.000173,24.019686,-0.0076,1.330
5240.00,7.506290,24.95563,-0.000172,24.019088,-0.0076,1.329
5242.00,7.505929,24.95511,-0.000173,24.019155,-0.0077,1.330
5244.00,7.505142,24.95603,-0.000173,24.019112,-0.0077,1.329
5246.00,7.505699,24.95540,-0.000172,24.018814,-0.0076,1.329
5248.00,7.506585,24.95574,-0.000171,24.018916,-0.0077,1.330
5250.00,7.506755,24.95638,-0.000173,24.019148,-0.0076,1.329
5252.00,7.506844,24.95621,-0.000171,24.019793,-0.0076,1.329
5254.00,7.508572,24.95577,-0.000172,24.018945,-0.0077,1.330
5256.00,7.510208,24.95592,-0.000173,24.019655,-0.0077,1.330
5258.00,7.511848,24.95601,-0.000172,24.019414,-0.0077,1.329
5260.00,7.512584,24.95613,-0.000173,24.018528,-0.0076,1.329
5262.00,7.509403,24.95574,-0.000172,24.018343,-0.0077,1.329
5264.00,7.505040,24.95473,-0.000171,24.019173,-0.0077,1.329
5266.00,7.503413,24.95436,-0.000172,24.019043,-0.0077,1.329
5268.00,7.502290,24.95482,-0.000171,24.018798,-0.0077,1.329
5270.00,7.501565,24.95511,-0.000172,24.018635,-0.0077,1.329
5272.00,7.500794,24.95587,-0.000172,24.018457,-0.0076,1.329
5274.00,7.499619,24.95537,-0.000172,24.019186,-0.0076,1.329
5276.00,7.498754,24.95515,-0.000172,24.019229,-0.0077,1.328
5278.00,7.498918,24.95541,-0.000172,24.018749,-0.0076,1.329
5280.00,7.498609,24.95558,-0.000172,24.019403,-0.0077,1.329
5282.00,7.498825,24.95638,-0.000171,24.018196,-0.0077,1.329
5284.00,7.498452,24.95611,-0.000173,24.018644,-0.0077,1.329
5286.00,7.498279,24.95608,-0.000172,24.018664,-0.0077,1.329
5288.00,7.498102,24.95633,-0.000171,24.019061,-0.0076,1.328
5290.00,7.498218,24.95682,-0.000171,24.019113,-0.0076,1.329
5292.00,7.498179,24.95609,-0.000173,24.018909,-0.0076,1.329
5294.00,7.497303,24.95594,-0.000171,24.019447,-0.0077,1.328
5296.00,7.497497,24.95522,-0.000172,24.018996,-0.0077,1.329
5298.00,7.497841,24.95654,-0.000173,24.019474,-0.0077,1.329
5300.00,7.499335,24.95748,-0.000173,24.018854,-0.0077,1.329
5302.00,7.503439,24.95738,-0.000172,24.019220,-0.0077,1.329
5304.00,7.507026,24.95616,-0.000173,24.019757,-0.0077,1.329
5306.00,7.506591,24.95593,-0.000172,24.019456,-0.0076,1.329
5308.00,7.503598,24.95634,-0.000171,24.019304,-0.0076,1.329
5310.00,7.500867,24.95660,-0.000172,24.018925,-0.0077,1.328
5312.00,7.501443,24.95674,-0.000171,24.018481,-0.0077,1.329
5314.00,7.501338,24.95569,-0.000173,24.018591,-0.0077,1.329
5316.00,7.501036,24.95567,-0.000172,24.019427,-0.0077,1.329
5318.00,7.500571,24.95650,-0.000172,24.019512,-0.0077,1.329
5320.00,7.499758,24.95611,-0.000172,24.018845,-0.0076,1.329
5322.00,7.499973,24.95546,-0.000171,24.019130,-0.0077,1.329
5324.00,7.500384,24.95546,-0.000172,24.019108,-0.0077,1.330
5326.00,7.499763,24.95632,-0.000174,24.018519,-0.0077,1.329
5328.00,7.500051,24.95583,-0.000173,24.018957,-0.0077,1.328
5330.00,7.500531,24.95516,-0.000171,24.018867,-0.0077,1.328
5332.00,7.500820,24.95557,-0.000172,24.018925,-0.0077,1.329
5334.00,7.500491,24.95649,-0.000172,24.018309,-0.0077,1.329
5336.00,7.500835,24.95525,-0.000172,24.019191,-0.0076,1.329
5338.00,7.500781,24.95582,-0.000171,24.019193,-0.0077,1.329
5340.00,7.500146,24.95591,-0.000171,24.019289,-0.0077,1.329
5342.00,7.500687,24.95584,-0.000171,24.019101,-0.0076,1.329
5344.00,7.501505,24.95543,-0.000172,24.018994,-0.0076,1.329
5346.00,7.502020,24.95615,-0.000173,24.018807,-0.0077,1.329
5348.00,7.502283,24.95647,-0.000172,24.019409,-0.0076,1.329
5350.00,7.502516,24.95564,-0.000172,24.019519,-0.0076,1.330
5352.00,7.503088,24.95563,-0.000172,24.018412,-0.0076,1.329
5354.00,7.502829,24.95531,-0.000171,24.018633,-0.0076,1.329
5356.00,7.502861,24.95614,-0.000172,24.018820,-0.0077,1.329
5358.00,7.502708,24.95578,-0.000173,24.019086,-0.0077,1.329
5360.00,7.502813,24.95530,-0.000172,24.019460,-0.0077,1.329
5362.00,7.502773,24.95544,-0.000172,24.018950,-0.0077,1.329
5364.00,7.502851,24.95460,-0.000172,24.019315,-0.0077,1.329
5366.00,7.503807,24.95522,-0.000172,24.019572,-0.0076,1.329
5368.00,7.503344,24.95455,-0.000173,24.019010,-0.0076,1.329
5370.00,7.502762,24.95460,-0.000173,24.019061,-0.0077,1.330
5372.00,7.503340,24.95487,-0.000172,24.019742,-0.0076,1.329
5374.00,7.503211,24.95504,-0.000171,24.018561,-0.0077,1.329
5376.00,7.503322,24.95598,-0.000171,24.018876,-0.0076,1.329
5378.00,7.504695,24.95537,-0.000172,24.019032,-0.0076,1.329
5380.00,7.505912,24.95643,-0.000172,24.018883,-0.0077,1.329
5382.00,7.506535,24.95586,-0.000171,24.018992,-0.0076,1.329
5384.00,7.506051,24.95556,-0.000172,24.018827,-0.0076,1.330
5386.00,7.506598,24.95458,-0.000172,24.018702,-0.0077,1.329
5388.00,7.505459,24.95427,-0.000172,24.019229,-0.0076,1.329
5390.00,7.504952,24.95522,-0.000172,24.019055,-0.0076,1.329
5392.00,7.505203,24.95429,-0.000172,24.018967,-0.0077,1.329
5394.00,7.504934,24.95460,-0.000172,24.019347,-0.0076,1.329
5396.00,7.504171,24.95450,-0.000172,24.019030,-0.0076,1.329
5398.00,7.503538,24.95424,-0.000171,24.019427,-0.0076,1.329
5400.00,7.504421,24.95393,-0.000170,24.019712,-0.0076,1.329
5402.00,7.504274,24.95445,-0.000172,24.018704,-0.0077,1.330
@9,12.0000,24.0
5404.00,7.504003,24.95419,-0.000171,24.019342,-0.0076,1.329
5406.00,7.499530,24.95452,-0.000171,24.018814,-0.0076,1.328
5408.00,7.489417,24.95439,-0.000171,24.018947,-0.0076,1.328
5410.00,7.483071,24.95474,-0.000170,24.018671,-0.0077,1.327
5412.00,7.483359,24.95510,-0.000170,24.019358,-0.0077,1.328
5414.00,7.487969,24.95449,-0.000171,24.018983,-0.0077,1.328
5416.00,7.494758,24.95430,-0.000172,24.018376,-0.0077,1.329
5418.00,7.501946,24.95413,-0.000173,24.018539,-0.0076,1.330
5420.00,7.508020,24.95393,-0.000173,24.019376,-0.0076,1.329
5422.00,7.514598,24.95433,-0.000173,24.019545,-0.0076,1.329
5424.00,7.522313,24.95458,-0.000172,24.019940,-0.0076,1.330
5426.00,7.528153,24.95394,-0.000173,24.019373,-0.0076,1.329
5428.00,7.534842,24.95425,-0.000172,24.018999,-0.0076,1.329
5430.00,7.545374,24.95488,-0.000173,24.018785,-0.0077,1.330
5432.00,7.559394,24.95478,-0.000172,24.018923,-0.0077,1.331
5434.00,7.568740,24.95501,-0.000173,24.019443,-0.0077,1.331
5436.00,7.572517,24.95539,-0.000173,24.019228,-0.0076,1.330
5438.00,7.571858,24.95451,-0.000173,24.019400,-0.0076,1.329
5440.00,7.569341,24.95478,-0.000171,24.019354,-0.0077,1.329
5442.00,7.565130,24.95497,-0.000172,24.018571,-0.0077,1.329
5444.00,7.560277,24.95461,-0.000170,24.019101,-0.0077,1.328
5446.00,7.554287,24.95405,-0.000170,24.019284,-0.0076,1.328
5448.00,7.546724,24.95378,-0.000169,24.018568,-0.0076,1.328
5450.00,7.539671,24.95282,-0.000169,24.018731,-0.0077,1.328
5452.00,7.535327,24.95360,-0.000168,24.019461,-0.0077,1.328
5454.00,7.531982,24.95371,-0.000170,24.018677,-0.0076,1.328
5456.00,7.528680,24.95375,-0.000170,24.018671,-0.0076,1.328
5458.00,7.524898,24.95298,-0.000170,24.018461,-0.0076,1.328
5460.00,7.521268,24.95266,-0.000170,24.019249,-0.0076,1.328
5462.00,7.519070,24.95349,-0.000170,24.019353,-0.0077,1.328
5464.00,7.516850,24.95247,-0.000170,24.018970,-0.0077,1.329
5466.00,7.514457,24.95286,-0.000171,24.019122,-0.0077,1.329
5468.00,7.513657,24.95258,-0.000172,24.018825,-0.0077,1.329
5470.00,7.512588,24.95289,-0.000173,24.018357,-0.0076,1.329
5472.00,7.512663,24.95211,-0.000173,24.019358,-0.0076,1.329
5474.00,7.512354,24.95152,-0.000173,24.018836,-0.0077,1.328
5476.00,7.511714,24.95163,-0.000171,24.019168,-0.0076,1.329
5478.00,7.510585,24.95207,-0.000172,24.018693,-0.0076,1.329
5480.00,7.510408,24.95131,-0.000173,24.018153,-0.0077,1.329
5482.00,7.510144,24.95161,-0.000172,24.018903,-0.0077,1.328
5484.00,7.510132,24.95211,-0.000172,24.018963,-0.0077,1.329
5486.00,7.509674,24.95227,-0.000172,24.018655,-0.0076,1.329
5488.00,7.509831,24.95289,-0.000173,24.018918,-0.0077,1.328
5490.00,7.509066,24.95354,-0.000173,24.018776,-0.0077,1.328
5492.00,7.508845,24.95324,-0.000173,24.018419,-0.0077,1.328
5494.00,7.508642,24.95325,-0.000174,24.018840,-0.0077,1.328
5496.00,7.508768,24.95264,-0.000173,24.018417,-0.0076,1.328
5498.00,7.508875,24.95230,-0.000172,24.018526,-0.0077,1.329
5500.00,7.508739,24.95336,-0.000172,24.018501,-0.0077,1.329
5502.00,7.508775,24.95398,-0.000173,24.018957,-0.0076,1.329
5504.00,7.510037,24.95388,-0.000173,24.018890,-0.0076,1.329
5506.00,7.509455,24.95231,-0.000174,24.018894,-0.0077,1.328
5508.00,7.509366,24.95248,-0.000172,24.018780,-0.0077,1.328
5510.00,7.509119,24.95334,-0.000173,24.019362,-0.0077,1.328
5512.00,7.508897,24.95316,-0.000172,24.019278,-0.0076,1.329
5514.00,7.509123,24.95355,-0.000173,24.019621,-0.0077,1.329
5516.00,7.509280,24.95302,-0.000173,24.019077,-0.0077,1.328
5518.00,7.508172,24.95325,-0.000172,24.018394,-0.0077,1.328
5520.00,7.508263,24.95327,-0.000173,24.018493,-0.0077,1.329
5522.00,7.508813,24.95214,-0.000173,24.018883,-0.0077,1.329
5524.00,7.508678,24.95255,-0.000173,24.019048,-0.0077,1.329
5526.00,7.508283,24.95267,-0.000173,24.018209,-0.0077,1.328
5528.00,7.508202,24.95179,-0.000172,24.018435,-0.0077,1.328
5530.00,7.508394,24.95182,-0.000171,24.019001,-0.0077,1.328
5532.00,7.508061,24.95175,-0.000173,24.019400,-0.0076,1.328
5534.00,7.507684,24.95153,-0.000173,24.018488,-0.0077,1.328
5536.00,7.506353,24.95236,-0.000174,24.018667,-0.0077,1.328
5538.00,7.505538,24.95181,-0.000174,24.019164,-0.0076,1.329
5540.00,7.506020,24.95199,-0.000173,24.018769,-0.0077,1.328
5542.00,7.505557,24.95146,-0.000174,24.018870,-0.0077,1.328
5544.00,7.504391,24.95139,-0.000173,24.018756,-0.0077,1.328
5546.00,7.504301,24.95103,-0.000173,24.018803,-0.0077,1.328
5548.00,7.503325,24.95156,-0.000173,24.018396,-0.0077,1.329
5550.00,7.503182,24.95170,-0.000173,24.019153,-0.0077,1.329
5552.00,7.503719,24.95147,-0.000173,24.018579,-0.0077,1.329
5554.00,7.503973,24.95162,-0.000174,24.018682,-0.0077,1.329
5556.00,7.503427,24.95201,-0.000173,24.018289,-0.0077,1.328
5558.00,7.503319,24.95235,-0.000173,24.018943,-0.0077,1.328
5560.00,7.503893,24.95197,-0.000173,24.018633,-0.0077,1.329
5562.00,7.505036,24.95260,-0.000173,24.019159,-0.0077,1.329
5564.00,7.505513,24.95184,-0.000174,24.018675,-0.0077,1.329
5566.00,7.503155,24.95205,-0.000174,24.018727,-0.0077,1.328
5568.00,7.498531,24.95196,-0.000172,24.018874,-0.0077,1.328
5570.00,7.494742,24.95155,-0.000172,24.019373,-0.0077,1.327
5572.00,7.493432,24.95136,-0.000172,24.018660,-0.0077,1.328
5574.00,7.491905,24.95110,-0.000171,24.018539,-0.0077,1.328
5576.00,7.491366,24.95090,-0.000172,24.018689,-0.0077,1.328
5578.00,7.491097,24.95171,-0.000173,24.018307,-0.0077,1.328
5580.00,7.491069,24.95123,-0.000172,24.019061,-0.0077,1.328
5582.00,7.491369,24.95076,-0.000173,24.018711,-0.0077,1.328
5584.00,7.491798,24.95168,-0.000173,24.018802,-0.0077,1.328
5586.00,7.492406,24.95126,-0.000173,24.018756,-0.0077,1.327
5588.00,7.493110,24.95142,-0.000172,24.018483,-0.0077,1.328
5590.00,7.492875,24.95213,-0.000172,24.018544,-0.0077,1.328
5592.00,7.492889,24.95159,-0.000173,24.018528,-0.0077,1.328
5594.00,7.493212,24.95202,-0.000173,24.018495,-0.0077,1.328
5596.00,7.494610,24.95205,-0.000175,24.018336,-0.0077,1.328
5598.00,7.495674,24.95149,-0.000173,24.018058,-0.0077,1.328
5600.00,7.495800,24.95161,-0.000173,24.018145,-0.0077,1.328
5602.00,7.495966,24.95250,-0.000174,24.018524,-0.0077,1.328
5604.00,7.496034,24.95161,-0.000173,24.018405,-0.0077,1.328
5606.00,7.497124,24.95108,-0.000173,24.018232,-0.0077,1.328
5608.00,7.497790,24.95140,-0.000172,24.018881,-0.0077,1.328
5610.00,7.498569,24.95175,-0.000172,24.018575,-0.0077,1.328
5612.00,7.498455,24.95284,-0.000173,24.019364,-0.0077,1.328
5614.00,7.497911,24.95218,-0.000173,24.018640,-0.0077,1.328
5616.00,7.497895,24.95235,-0.000171,24.018822,-0.0077,1.327
5618.00,7.498167,24.95178,-0.000172,24.018671,-0.0077,1.328
5620.00,7.498701,24.95199,-0.000171,24.018704,-0.0077,1.328
5622.00,7.498741,24.95204,-0.000173,24.018811,-0.0077,1.328
5624.00,7.498924,24.95245,-0.000173,24.019539,-0.0077,1.328
5626.00,7.498340,24.95305,-0.000172,24.018441,-0.0076,1.328
5628.00,7.498010,24.95283,-0.000174,24.018058,-0.0077,1.328
5630.00,7.497959,24.95256,-0.000173,24.018706,-0.0077,1.328
5632.00,7.498736,24.95195,-0.000172,24.018502,-0.0077,1.328
5634.00,7.499032,24.95159,-0.000172,24.018735,-0.0077,1.327
5636.00,7.499094,24.95237,-0.000172,24.018822,-0.0077,1.328
5638.00,7.498530,24.95227,-0.000173,24.018892,-0.0077,1.328
5640.00,7.498567,24.95196,-0.000173,24.018874,-0.0077,1.328
5642.00,7.498667,24.95094,-0.000172,24.019293,-0.0077,1.329
5644.00,7.498475,24.95083,-0.000173,24.018680,-0.0077,1.327
5646.00,7.499131,24.95015,-0.000172,24.018930,-0.0077,1.328
5648.00,7.499805,24.95072,-0.000171,24.018406,-0.0077,1.328
5650.00,7.500339,24.94977,-0.000172,24.018615,-0.0077,1.328
5652.00,7.500548,24.94987,-0.000173,24.018987,-0.0077,1.329
5654.00,7.500194,24.94978,-0.000173,24.018613,-0.0077,1.328
5656.00,7.500385,24.95074,-0.000172,24.019427,-0.0077,1.328
5658.00,7.500720,24.95021,-0.000173,24.018383,-0.0077,1.328
5660.00,7.500314,24.95043,-0.000173,24.018223,-0.0077,1.328
5662.00,7.500044,24.94997,-0.000172,24.018754,-0.0077,1.328
5664.00,7.500821,24.94956,-0.000173,24.018590,-0.0077,1.328
5666.00,7.500124,24.94998,-0.000173,24.018066,-0.0077,1.328
5668.00,7.500043,24.94961,-0.000173,24.018555,-0.0077,1.328
5670.00,7.499328,24.94969,-0.000172,24.018095,-0.0077,1.328
5672.00,7.499895,24.94950,-0.000173,24.018180,-0.0077,1.328
5674.00,7.499650,24.94977,-0.000174,24.018825,-0.0077,1.328
5676.00,7.499572,24.95027,-0.000173,24.018149,-0.0077,1.328
5678.00,7.498719,24.95008,-0.000173,24.018568,-0.0077,1.328
5680.00,7.499903,24.95039,-0.000172,24.019548,-0.0077,1.328
5682.00,7.499394,24.94966,-0.000173,24.017995,-0.0077,1.328
5684.00,7.499426,24.95080,-0.000173,24.017859,-0.0077,1.328
5686.00,7.499295,24.95012,-0.000173,24.018276,-0.0077,1.328
5688.00,7.499834,24.95005,-0.000173,24.019093,-0.0077,1.329
5690.00,7.499125,24.94963,-0.000174,24.018693,-0.0077,1.328
5692.00,7.498164,24.95007,-0.000173,24.018521,-0.0077,1.328
5694.00,7.497453,24.94996,-0.000172,24.018327,-0.0077,1.328
5696.00,7.497935,24.94877,-0.000173,24.018925,-0.0077,1.328
5698.00,7.499005,24.94847,-0.000173,24.018218,-0.0077,1.328
5700.00,7.499676,24.94890,-0.000173,24.018689,-0.0077,1.328
5702.00,7.499537,24.94907,-0.000173,24.019168,-0.0077,1.328
5704.00,7.499438,24.94937,-0.000173,24.018477,-0.0077,1.329
5706.00,7.498998,24.94958,-0.000174,24.018528,-0.0077,1.329
5708.00,7.499487,24.94951,-0.000175,24.018323,-0.0077,1.328
5710.00,7.499231,24.94975,-0.000172,24.018385,-0.0077,1.328
5712.00,7.498947,24.94954,-0.000172,24.018410,-0.0077,1.328
5714.00,7.499447,24.94997,-0.000172,24.018599,-0.0077,1.328
5716.00,7.499552,24.95016,-0.000173,24.018174,-0.0077,1.328
5718.00,7.500034,24.94949,-0.000174,24.018164,-0.0077,1.328
5720.00,7.500319,24.94952,-0.000173,24.018298,-0.0077,1.328
5722.00,7.499601,24.95025,-0.000173,24.018490,-0.0077,1.328
5724.00,7.499826,24.95014,-0.000173,24.018444,-0.0077,1.328
5726.00,7.501156,24.94958,-0.000172,24.018265,-0.0077,1.328
5728.00,7.501759,24.95037,-0.000173,24.018831,-0.0077,1.328
5730.00,7.501812,24.95039,-0.000172,24.018724,-0.0077,1.328
5732.00,7.501099,24.95094,-0.000173,24.018098,-0.0077,1.328
5734.00,7.500584,24.95166,-0.000173,24.018033,-0.0077,1.328
5736.00,7.501506,24.95103,-0.000173,24.018334,-0.0077,1.328
5738.00,7.500842,24.95080,-0.000174,24.018773,-0.0077,1.328
5740.00,7.500310,24.95064,-0.000174,24.018628,-0.0077,1.328
5742.00,7.500448,24.95062,-0.000173,24.017904,-0.0077,1.328
5744.00,7.500740,24.95069,-0.000173,24.018390,-0.0077,1.328
5746.00,7.501160,24.95099,-0.000172,24.018477,-0.0077,1.328
5748.00,7.500892,24.95051,-0.000174,24.018742,-0.0077,1.328
5750.00,7.500157,24.95062,-0.000172,24.018086,-0.0077,1.329
5752.00,7.499859,24.95082,-0.000173,24.017757,-0.0077,1.328
5754.00,7.499568,24.94969,-0.000173,24.017741,-0.0077,1.329
5756.00,7.499597,24.95055,-0.000173,24.018504,-0.0077,1.328
5758.00,7.499884,24.94975,-0.000174,24.018310,-0.0077,1.328
5760.00,7.500898,24.95010,-0.000173,24.018831,-0.0077,1.328
5762.00,7.501939,24.95052,-0.000173,24.018367,-0.0077,1.329
5764.00,7.501054,24.95065,-0.000173,24.018954,-0.0077,1.328
5766.00,7.501006,24.95141,-0.000173,24.018071,-0.0077,1.328
5768.00,7.499692,24.95086,-0.000173,24.018390,-0.0077,1.327
5770.00,7.499917,24.95084,-0.000174,24.019269,-0.0077,1.328
5772.00,7.501065,24.95079,-0.000175,24.018057,-0.0077,1.328
5774.00,7.501218,24.95088,-0.000173,24.018664,-0.0077,1.328
5776.00,7.501592,24.95107,-0.000173,24.018374,-0.0077,1.328
5778.00,7.501623,24.95054,-0.000173,24.018193,-0.0077,1.328
5780.00,7.500240,24.95119,-0.000173,24.018367,-0.0077,1.328
5782.00,7.499652,24.95074,-0.000173,24.018874,-0.0077,1.328
5784.00,7.500399,24.95120,-0.000173,24.017892,-0.0077,1.328
5786.00,7.500509,24.95138,-0.000174,24.018332,-0.0077,1.328
5788.00,7.499448,24.95117,-0.000172,24.018671,-0.0077,1.328
5790.00,7.499479,24.95133,-0.000173,24.018305,-0.0077,1.328
5792.00,7.499398,24.95148,-0.000173,24.018517,-0.0077,1.328
5794.00,7.499570,24.95190,-0.000174,24.018870,-0.0077,1.328
5796.00,7.500020,24.95276,-0.000174,24.018979,-0.0077,1.329
5798.00,7.499805,24.95235,-0.000172,24.018222,-0.0077,1.329
5800.00,7.499776,24.95254,-0.000173,24.017931,-0.0077,1.328
5802.00,7.499387,24.95294,-0.000173,24.018608,-0.0077,1.328
5804.00,7.499400,24.95223,-0.000172,24.019081,-0.0077,1.328
5806.00,7.499439,24.95272,-0.000172,24.018426,-0.0077,1.327
5808.00,7.500253,24.95249,-0.000173,24.018553,-0.0077,1.327
5810.00,7.500153,24.95156,-0.000172,24.018903,-0.0077,1.328
5812.00,7.500503,24.95146,-0.000173,24.019213,-0.0077,1.328
5814.00,7.500001,24.95265,-0.000174,24.018856,-0.0077,1.328
5816.00,7.500155,24.95286,-0.000173,24.018620,-0.0077,1.328
5818.00,7.500415,24.95252,-0.000175,24.018481,-0.0077,1.328
5820.00,7.499351,24.95218,-0.000174,24.018410,-0.0077,1.327
5822.00,7.498205,24.95222,-0.000174,24.018309,-0.0077,1.328
5824.00,7.497347,24.95287,-0.000175,24.018435,-0.0077,1.328
5826.00,7.496752,24.95272,-0.000173,24.018834,-0.0077,1.328
5828.00,7.497010,24.95283,-0.000173,24.018031,-0.0077,1.328
5830.00,7.497089,24.95286,-0.000174,24.018508,-0.0077,1.327
5832.00,7.497547,24.95303,-0.000174,24.018468,-0.0077,1.327
5834.00,7.497454,24.95294,-0.000172,24.018680,-0.0077,1.328
5836.00,7.497918,24.95316,-0.000172,24.018428,-0.0077,1.328
5838.00,7.497699,24.95303,-0.000173,24.018707,-0.0077,1.327
5840.00,7.497279,24.95282,-0.000174,24.018553,-0.0077,1.327
5842.00,7.496693,24.95316,-0.000172,24.018506,-0.0077,1.328
5844.00,7.496497,24.95284,-0.000173,24.018243,-0.0078,1.328
5846.00,7.496322,24.95199,-0.000173,24.018267,-0.0077,1.328
5848.00,7.496253,24.95285,-0.000174,24.018203,-0.0077,1.328
5850.00,7.496418,24.95188,-0.000175,24.018089,-0.0077,1.328
5852.00,7.497019,24.95194,-0.000174,24.018510,-0.0077,1.328
5854.00,7.496823,24.95268,-0.000174,24.018238,-0.0077,1.328
5856.00,7.496818,24.95197,-0.000174,24.018376,-0.0077,1.328
5858.00,7.497138,24.95186,-0.000174,24.018301,-0.0077,1.328
5860.00,7.497298,24.95181,-0.000173,24.018359,-0.0077,1.327
5862.00,7.497402,24.95239,-0.000171,24.018711,-0.0077,1.327
5864.00,7.497308,24.95235,-0.000173,24.018421,-0.0077,1.327
5866.00,7.497378,24.95225,-0.000173,24.017730,-0.0077,1.327
5868.00,7.497221,24.95202,-0.000173,24.017942,-0.0077,1.328
5870.00,7.497524,24.95237,-0.000173,24.018087,-0.0077,1.327
5872.00,7.497372,24.95218,-0.000173,24.019008,-0.0076,1.327
5874.00,7.497300,24.95229,-0.000172,24.018860,-0.0077,1.327
5876.00,7.497695,24.95289,-0.000173,24.018280,-0.0077,1.327
5878.00,7.498139,24.95332,-0.000172,24.018403,-0.0077,1.327
5880.00,7.497671,24.95212,-0.000172,24.018836,-0.0077,1.328
5882.00,7.497989,24.95270,-0.000172,24.018428,-0.0077,1.327
5884.00,7.498507,24.95236,-0.000173,24.018359,-0.0076,1.327
5886.00,7.497798,24.95348,-0.000173,24.018321,-0.0077,1.327
5888.00,7.498210,24.95201,-0.000173,24.018435,-0.0077,1.327
5890.00,7.499122,24.95191,-0.000173,24.018334,-0.0077,1.327
5892.00,7.498599,24.95215,-0.000173,24.018303,-0.0077,1.328
5894.00,7.498665,24.95350,-0.000173,24.018328,-0.0077,1.327
5896.00,7.498546,24.95322,-0.000174,24.019202,-0.0077,1.327
5898.00,7.498959,24.95316,-0.000173,24.017647,-0.0077,1.327
5900.00,7.498649,24.95230,-0.000172,24.018521,-0.0077,1.327
5902.00,7.497980,24.95227,-0.000172,24.017939,-0.0077,1.328
5904.00,7.497862,24.95226,-0.000174,24.017591,-0.0077,1.327
5906.00,7.498382,24.95251,-0.000174,24.018606,-0.0077,1.328
5908.00,7.498734,24.95246,-0.000174,24.019103,-0.0077,1.327
5910.00,7.499351,24.95273,-0.000174,24.018571,-0.0077,1.327
5912.00,7.498512,24.95246,-0.000174,24.018785,-0.0077,1.327
5914.00,7.498111,24.95278,-0.000173,24.018004,-0.0077,1.326
5916.00,7.498353,24.95292,-0.000173,24.018093,-0.0077,1.327
5918.00,7.498424,24.95293,-0.000174,24.018874,-0.0077,1.328
5920.00,7.498508,24.95288,-0.000175,24.018756,-0.0077,1.328
5922.00,7.498212,24.95270,-0.000173,24.018434,-0.0077,1.327
5924.00,7.497864,24.95260,-0.000174,24.018046,-0.0077,1.327
5926.00,7.497674,24.95202,-0.000174,24.018198,-0.0077,1.327
5928.00,7.497434,24.95252,-0.000173,24.018401,-0.0077,1.327
5930.00,7.497629,24.95313,-0.000172,24.018417,-0.0077,1.327
5932.00,7.497817,24.95282,-0.000172,24.018109,-0.0077,1.327
5934.00,7.498851,24.95363,-0.000173,24.018055,-0.0077,1.327
5936.00,7.499481,24.95365,-0.000173,24.017888,-0.0077,1.327
5938.00,7.500265,24.95371,-0.000173,24.018144,-0.0077,1.327
5940.00,7.501569,24.95346,-0.000173,24.019248,-0.0077,1.327
5942.00,7.500361,24.95377,-0.000173,24.018889,-0.0077,1.327
5944.00,7.496997,24.95368,-0.000173,24.018484,-0.0077,1.326
5946.00,7.495346,24.95325,-0.000172,24.017982,-0.0077,1.325
5948.00,7.495013,24.95308,-0.000173,24.018136,-0.0077,1.326
5950.00,7.494599,24.95265,-0.000172,24.018725,-0.0077,1.326
5952.00,7.494801,24.95378,-0.000173,24.018147,-0.0077,1.326
5954.00,7.495024,24.95278,-0.000174,24.018450,-0.0077,1.326
5956.00,7.495388,24.95253,-0.000173,24.018290,-0.0077,1.326
5958.00,7.495106,24.95272,-0.000173,24.018076,-0.0078,1.326
5960.00,7.494474,24.95309,-0.000173,24.018575,-0.0077,1.327
5962.00,7.494015,24.95321,-0.000174,24.018211,-0.0077,1.327
5964.00,7.490747,24.95316,-0.000174,24.018425,-0.0077,1.327
5966.00,7.488005,24.95270,-0.000174,24.018042,-0.0077,1.327
5968.00,7.486711,24.95323,-0.000174,24.018439,-0.0077,1.326
5970.00,7.486598,24.95280,-0.000173,24.018562,-0.0077,1.327
5972.00,7.486474,24.95287,-0.000172,24.018827,-0.0077,1.326
5974.00,7.486779,24.95277,-0.000173,24.018314,-0.0077,1.327
5976.00,7.486434,24.95338,-0.000174,24.018020,-0.0077,1.327
5978.00,7.486368,24.95342,-0.000174,24.018227,-0.0077,1.326
5980.00,7.486481,24.95336,-0.000174,24.018035,-0.0077,1.327
5982.00,7.486766,24.95330,-0.000173,24.018385,-0.0077,1.327
5984.00,7.487247,24.95253,-0.000174,24.017984,-0.0077,1.327
5986.00,7.487822,24.95291,-0.000174,24.018147,-0.0077,1.326
5988.00,7.488454,24.95293,-0.000174,24.018147,-0.0077,1.326
5990.00,7.489570,24.95423,-0.000173,24.018187,-0.0077,1.326
5992.00,7.489794,24.95333,-0.000173,24.018530,-0.0077,1.326
5994.00,7.489494,24.95362,-0.000173,24.018631,-0.0077,1.326
5996.00,7.489838,24.95363,-0.000174,24.018686,-0.0078,1.327
5998.00,7.491151,24.95394,-0.000174,24.018013,-0.0078,1.327
6000.00,7.491217,24.95347,-0.000174,24.018793,-0.0077,1.328
6002.00,7.491354,24.95379,-0.000175,24.018310,-0.0078,1.327
@10,12.0000,24.0
6004.00,7.491160,24.95375,-0.000174,24.018122,-0.0077,1.326
6006.00,7.487321,24.95399,-0.000172,24.018165,-0.0077,1.327
6008.00,7.478243,24.95449,-0.000173,24.018470,-0.0077,1.325
6010.00,7.471942,24.95429,-0.000172,24.018319,-0.0077,1.325
6012.00,7.470848,24.95479,-0.000171,24.018415,-0.0077,1.325
6014.00,7.473942,24.95451,-0.000171,24.018793,-0.0077,1.326
6016.00,7.478920,24.95441,-0.000172,24.018430,-0.0077,1.327
6018.00,7.484780,24.95343,-0.000173,24.017734,-0.0077,1.327
6020.00,7.491162,24.95328,-0.000174,24.019095,-0.0077,1.327
6022.00,7.497054,24.95359,-0.000174,24.018640,-0.0077,1.327
6024.00,7.502921,24.95252,-0.000174,24.018057,-0.0077,1.328
6026.00,7.508285,24.95179,-0.000175,24.018947,-0.0077,1.328
6028.00,7.513238,24.95224,-0.000175,24.018377,-0.0077,1.327
6030.00,7.522222,24.95324,-0.000174,24.018167,-0.0077,1.327
6032.00,7.535384,24.95289,-0.000174,24.018028,-0.0077,1.328
6034.00,7.547989,24.95357,-0.000174,24.018327,-0.0077,1.328
6036.00,7.554393,24.95382,-0.000173,24.018229,-0.0077,1.328
6038.00,7.555841,24.95244,-0.000175,24.018827,-0.0077,1.328
6040.00,7.554638,24.95273,-0.000173,24.018334,-0.0077,1.327
6042.00,7.551996,24.95255,-0.000172,24.018588,-0.0077,1.327
6044.00,7.547299,24.95201,-0.000174,24.018825,-0.0077,1.326
6046.00,7.543832,24.95207,-0.000173,24.017944,-0.0077,1.327
6048.00,7.541426,24.95256,-0.000173,24.018470,-0.0077,1.327
6050.00,7.538180,24.95171,-0.000172,24.018082,-0.0077,1.328
6052.00,7.535542,24.95195,-0.000172,24.018640,-0.0077,1.327
6054.00,7.532178,24.95176,-0.000173,24.017589,-0.0078,1.327
6056.00,7.529588,24.95164,-0.000174,24.018055,-0.0077,1.326
6058.00,7.527578,24.95227,-0.000173,24.018580,-0.0078,1.327
6060.00,7.524530,24.95207,-0.000172,24.017812,-0.0077,1.327
6062.00,7.520938,24.95131,-0.000173,24.018648,-0.0077,1.327
6064.00,7.518681,24.95194,-0.000172,24.017848,-0.0077,1.327
6066.00,7.517445,24.95231,-0.000173,24.017951,-0.0077,1.327
6068.00,7.516596,24.95234,-0.000174,24.018245,-0.0077,1.327
6070.00,7.515455,24.95281,-0.000175,24.018328,-0.0077,1.327
6072.00,7.513590,24.95208,-0.000173,24.017721,-0.0078,1.327
6074.00,7.512953,24.95172,-0.000174,24.018495,-0.0077,1.327
6076.00,7.512954,24.95249,-0.000174,24.018421,-0.0077,1.327
6078.00,7.512478,24.95333,-0.000175,24.018135,-0.0077,1.328
6080.00,7.512087,24.95297,-0.000175,24.018454,-0.0077,1.327
6082.00,7.511752,24.95323,-0.000173,24.018531,-0.0077,1.326
6084.00,7.510138,24.95280,-0.000173,24.018053,-0.0077,1.326
6086.00,7.508608,24.95288,-0.000174,24.018035,-0.0077,1.327
6088.00,7.507691,24.95335,-0.000174,24.018571,-0.0077,1.327
6090.00,7.507496,24.95343,-0.000174,24.018328,-0.0077,1.327
6092.00,7.506989,24.95395,-0.000174,24.017776,-0.0077,1.327
6094.00,7.506012,24.95286,-0.000175,24.018287,-0.0077,1.327
6096.00,7.505002,24.95335,-0.000174,24.018319,-0.0077,1.327
6098.00,7.504571,24.95354,-0.000173,24.018508,-0.0077,1.326
6100.00,7.504832,24.95392,-0.000173,24.018147,-0.0077,1.327
6102.00,7.503889,24.95370,-0.000173,24.018430,-0.0077,1.327
6104.00,7.502692,24.95258,-0.000173,24.018455,-0.0077,1.326
6106.00,7.502454,24.95286,-0.000173,24.018111,-0.0077,1.326
6108.00,7.502446,24.95298,-0.000173,24.018426,-0.0077,1.326
6110.00,7.502663,24.95261,-0.000174,24.018287,-0.0077,1.326
6112.00,7.503630,24.95408,-0.000173,24.018751,-0.0077,1.326
6114.00,7.503614,24.95399,-0.000173,24.018546,-0.0077,1.327
6116.00,7.502811,24.95400,-0.000173,24.018412,-0.0077,1.327
6118.00,7.502511,24.95312,-0.000173,24.018087,-0.0077,1.326
6120.00,7.502480,24.95338,-0.000174,24.018704,-0.0077,1.327
6122.00,7.502171,24.95458,-0.000173,24.018753,-0.0077,1.327
6124.00,7.502112,24.95353,-0.000174,24.018644,-0.0077,1.327
6126.00,7.501338,24.95481,-0.000174,24.018495,-0.0077,1.326
6128.00,7.499746,24.95410,-0.000173,24.017805,-0.0077,1.327
6130.00,7.499424,24.95356,-0.000173,24.018267,-0.0077,1.327
6132.00,7.499740,24.95307,-0.000174,24.018666,-0.0078,1.326
6134.00,7.499921,24.95370,-0.000173,24.018446,-0.0077,1.326
6136.00,7.500403,24.95295,-0.000173,24.018115,-0.0077,1.326
6138.00,7.501193,24.95423,-0.000174,24.018227,-0.0077,1.326
6140.00,7.501704,24.95322,-0.000173,24.018535,-0.0077,1.326
6142.00,7.501210,24.95404,-0.000172,24.019137,-0.0077,1.326
6144.00,7.500811,24.95364,-0.000173,24.018678,-0.0077,1.326
6146.00,7.498887,24.95351,-0.000173,24.018385,-0.0078,1.326
6148.00,7.499186,24.95246,-0.000173,24.018196,-0.0077,1.327
6150.00,7.500177,24.95303,-0.000173,24.019358,-0.0077,1.326
6152.00,7.500805,24.95278,-0.000174,24.018597,-0.0077,1.327
6154.00,7.501241,24.95344,-0.000174,24.017823,-0.0077,1.327
6156.00,7.502034,24.95316,-0.000173,24.017828,-0.0077,1.327
6158.00,7.502132,24.95285,-0.000174,24.017837,-0.0078,1.326
6160.00,7.502919,24.95262,-0.000174,24.018247,-0.0077,1.326
6162.00,7.503278,24.95299,-0.000172,24.018673,-0.0077,1.326
6164.00,7.502562,24.95275,-0.000171,24.018218,-0.0077,1.326
6166.00,7.498413,24.95337,-0.000172,24.018430,-0.0077,1.326
6168.00,7.492847,24.95364,-0.000172,24.018062,-0.0077,1.326
6170.00,7.489300,24.95372,-0.000172,24.018084,-0.0077,1.325
6172.00,7.486712,24.95420,-0.000173,24.018988,-0.0077,1.325
6174.00,7.485423,24.95337,-0.000173,24.018191,-0.0077,1.325
6176.00,7.485837,24.95350,-0.000172,24.018357,-0.0077,1.326
6178.00,7.485939,24.95335,-0.000173,24.017991,-0.0077,1.326
6180.00,7.486025,24.95423,-0.000172,24.018314,-0.0077,1.325
6182.00,7.485197,24.95424,-0.000172,24.018936,-0.0077,1.326
6184.00,7.485759,24.95402,-0.000173,24.018379,-0.0077,1.325
6186.00,7.486618,24.95367,-0.000174,24.018976,-0.0077,1.326
6188.00,7.487103,24.95327,-0.000173,24.019052,-0.0077,1.326
6190.00,7.486695,24.95346,-0.000174,24.018459,-0.0077,1.326
6192.00,7.487273,24.95241,-0.000173,24.018707,-0.0077,1.326
6194.00,7.488419,24.95325,-0.000173,24.018410,-0.0077,1.326
6196.00,7.488919,24.95254,-0.000173,24.018521,-0.0077,1.325
6198.00,7.488187,24.95277,-0.000173,24.018687,-0.0077,1.326
6200.00,7.488491,24.95304,-0.000174,24.018122,-0.0077,1.326
6202.00,7.489055,24.95261,-0.000174,24.017770,-0.0077,1.325
6204.00,7.489716,24.95223,-0.000173,24.018042,-0.0077,1.326
6206.00,7.490138,24.95173,-0.000173,24.018653,-0.0077,1.326
6208.00,7.490184,24.95161,-0.000174,24.017922,-0.0077,1.326
6210.00,7.490979,24.95172,-0.000174,24.017991,-0.0077,1.326
6212.00,7.490902,24.95146,-0.000174,24.018559,-0.0077,1.326
6214.00,7.491758,24.95195,-0.000173,24.017908,-0.0077,1.325
6216.00,7.492682,24.95216,-0.000173,24.017790,-0.0077,1.326
6218.00,7.492163,24.95197,-0.000173,24.018733,-0.0077,1.326
6220.00,7.492605,24.95189,-0.000175,24.018044,-0.0077,1.326
6222.00,7.492414,24.95204,-0.000174,24.018468,-0.0077,1.325
6224.00,7.492444,24.95188,-0.000174,24.018397,-0.0077,1.326
6226.00,7.492696,24.95238,-0.000173,24.018867,-0.0077,1.326
6228.00,7.492893,24.95270,-0.000173,24.019112,-0.0077,1.326
6230.00,7.493845,24.95200,-0.000173,24.018102,-0.0077,1.326
6232.00,7.493981,24.95192,-0.000175,24.018011,-0.0077,1.327
6234.00,7.494933,24.95223,-0.000173,24.018138,-0.0077,1.326
6236.00,7.494953,24.95178,-0.000174,24.018252,-0.0077,1.326
6238.00,7.495240,24.95180,-0.000175,24.018392,-0.0077,1.327
6240.00,7.495336,24.95199,-0.000174,24.018174,-0.0077,1.326
6242.00,7.495427,24.95155,-0.000173,24.018434,-0.0077,1.327
6244.00,7.495758,24.95106,-0.000174,24.018550,-0.0077,1.326
6246.00,7.496334,24.95111,-0.000174,24.018405,-0.0077,1.326
6248.00,7.495247,24.95128,-0.000174,24.017971,-0.0077,1.326
6250.00,7.495435,24.95203,-0.000174,24.017670,-0.0077,1.326
6252.00,7.496593,24.95169,-0.000174,24.018298,-0.0078,1.326
6254.00,7.496892,24.95158,-0.000174,24.018600,-0.0077,1.326
6256.00,7.495992,24.95171,-0.000174,24.018316,-0.0077,1.326
6258.00,7.496564,24.95093,-0.000175,24.018435,-0.0077,1.327
6260.00,7.496177,24.95203,-0.000174,24.018107,-0.0077,1.327
6262.00,7.496265,24.95200,-0.000172,24.018299,-0.0077,1.326
6264.00,7.496224,24.95128,-0.000174,24.019068,-0.0077,1.326
6266.00,7.495674,24.95072,-0.000174,24.018102,-0.0077,1.326
6268.00,7.495985,24.95143,-0.000174,24.018466,-0.0077,1.326
6270.00,7.495337,24.95200,-0.000173,24.018851,-0.0077,1.326
6272.00,7.495329,24.95145,-0.000174,24.018227,-0.0077,1.326
6274.00,7.495876,24.95089,-0.000174,24.018671,-0.0077,1.326
6276.00,7.496372,24.95143,-0.000173,24.018323,-0.0077,1.326
6278.00,7.496138,24.95159,-0.000174,24.017904,-0.0077,1.326
6280.00,7.495825,24.95251,-0.000173,24.018377,-0.0077,1.326
6282.00,7.495895,24.95298,-0.000173,24.018325,-0.0077,1.326
6284.00,7.497130,24.95238,-0.000172,24.018452,-0.0077,1.326
6286.00,7.496785,24.95110,-0.000173,24.018316,-0.0077,1.326
6288.00,7.495797,24.95129,-0.000174,24.018648,-0.0077,1.326
6290.00,7.496780,24.95179,-0.000173,24.018994,-0.0077,1.326
6292.00,7.497776,24.95183,-0.000174,24.017591,-0.0077,1.326
6294.00,7.497718,24.95139,-0.000174,24.018118,-0.0077,1.326
6296.00,7.497374,24.95157,-0.000174,24.017466,-0.0078,1.326
6298.00,7.497238,24.95128,-0.000174,24.017553,-0.0077,1.327
6300.00,7.497332,24.95121,-0.000175,24.018196,-0.0077,1.327
6302.00,7.498267,24.95156,-0.000174,24.018849,-0.0077,1.326
6304.00,7.498044,24.95200,-0.000172,24.017968,-0.0077,1.326
6306.00,7.497398,24.95283,-0.000175,24.018687,-0.0077,1.327
6308.00,7.497637,24.95254,-0.000174,24.018171,-0.0077,1.326
6310.00,7.498261,24.95274,-0.000172,24.018267,-0.0077,1.326
6312.00,7.497914,24.95230,-0.000174,24.018276,-0.0077,1.326
6314.00,7.497450,24.95224,-0.000174,24.018276,-0.0077,1.326
6316.00,7.497565,24.95186,-0.000173,24.019215,-0.0077,1.327
6318.00,7.498004,24.95276,-0.000175,24.018084,-0.0077,1.326
6320.00,7.498433,24.95219,-0.000173,24.018435,-0.0077,1.326
6322.00,7.498208,24.95222,-0.000173,24.018450,-0.0077,1.326
6324.00,7.497997,24.95161,-0.000172,24.018129,-0.0077,1.326
6326.00,7.498754,24.95176,-0.000173,24.018187,-0.0077,1.326
6328.00,7.498255,24.95157,-0.000173,24.017770,-0.0077,1.326
6330.00,7.497914,24.95168,-0.000174,24.017703,-0.0077,1.326
6332.00,7.496994,24.95177,-0.000174,24.017785,-0.0077,1.326
6334.00,7.496818,24.95075,-0.000173,24.018075,-0.0077,1.326
6336.00,7.497186,24.95204,-0.000174,24.018461,-0.0078,1.326
6338.00,7.497215,24.95201,-0.000173,24.018512,-0.0077,1.326
6340.00,7.496954,24.95157,-0.000174,24.018104,-0.0077,1.326
6342.00,7.496567,24.95196,-0.000174,24.018689,-0.0077,1.326
6344.00,7.496451,24.95211,-0.000173,24.017980,-0.0078,1.325
6346.00,7.496049,24.95181,-0.000173,24.018020,-0.0077,1.326
6348.00,7.495751,24.95209,-0.000173,24.018356,-0.0077,1.327
6350.00,7.496122,24.95150,-0.000174,24.018822,-0.0077,1.327
6352.00,7.496761,24.95162,-0.000174,24.018463,-0.0077,1.326
6354.00,7.496094,24.95185,-0.000174,24.018376,-0.0077,1.326
6356.00,7.495193,24.95292,-0.000173,24.018481,-0.0077,1.326
6358.00,7.495284,24.95251,-0.000173,24.018566,-0.0077,1.326
6360.00,7.495071,24.95220,-0.000173,24.018372,-0.0077,1.326
6362.00,7.495420,24.95177,-0.000173,24.018707,-0.0077,1.326
6364.00,7.494885,24.95205,-0.000174,24.018142,-0.0077,1.326
6366.00,7.495118,24.95135,-0.000174,24.018600,-0.0077,1.326
6368.00,7.494863,24.95153,-0.000173,24.018406,-0.0077,1.326
6370.00,7.494873,24.95193,-0.000174,24.017968,-0.0076,1.327
6372.00,7.494486,24.95090,-0.000174,24.018319,-0.0077,1.326
6374.00,7.494369,24.95169,-0.000174,24.018439,-0.0077,1.326
6376.00,7.495637,24.95222,-0.000174,24.018767,-0.0077,1.326
6378.00,7.495214,24.95193,-0.000174,24.018508,-0.0076,1.326
6380.00,7.495735,24.95187,-0.000173,24.018327,-0.0077,1.326
6382.00,7.495979,24.95151,-0.000174,24.018354,-0.0077,1.326
6384.00,7.496543,24.95174,-0.000174,24.018138,-0.0077,1.326
6386.00,7.497020,24.95274,-0.000173,24.018347,-0.0077,1.326
6388.00,7.497343,24.95223,-0.000173,24.018180,-0.0077,1.326
6390.00,7.497624,24.95217,-0.000174,24.018617,-0.0077,1.326
6392.00,7.497433,24.95218,-0.000174,24.018812,-0.0077,1.326
6394.00,7.497812,24.95166,-0.000172,24.018901,-0.0077,1.326
6396.00,7.497918,24.95213,-0.000172,24.018733,-0.0077,1.327
6398.00,7.497023,24.95261,-0.000173,24.018367,-0.0077,1.326
6400.00,7.496488,24.95132,-0.000174,24.018144,-0.0077,1.326
6402.00,7.495964,24.95186,-0.000175,24.017663,-0.0077,1.327
6404.00,7.495944,24.95181,-0.000175,24.018463,-0.0077,1.326
6406.00,7.495890,24.95107,-0.000174,24.018399,-0.0077,1.326
6408.00,7.495955,24.95096,-0.000173,24.017790,-0.0077,1.326
6410.00,7.495409,24.95146,-0.000172,24.018260,-0.0077,1.326
6412.00,7.495988,24.95146,-0.000172,24.018009,-0.0077,1.325
6414.00,7.496232,24.95231,-0.000173,24.018553,-0.0077,1.326
6416.00,7.495319,24.95257,-0.000173,24.017917,-0.0077,1.326
6418.00,7.494630,24.95203,-0.000173,24.018060,-0.0077,1.327
6420.00,7.494830,24.95241,-0.000175,24.018135,-0.0077,1.326
6422.00,7.495354,24.95170,-0.000174,24.017707,-0.0077,1.326
6424.00,7.495858,24.95099,-0.000173,24.017772,-0.0077,1.326
6426.00,7.495163,24.95178,-0.000173,24.017962,-0.0077,1.326
6428.00,7.494862,24.95259,-0.000173,24.017621,-0.0077,1.326
6430.00,7.493965,24.95240,-0.000173,24.017752,-0.0077,1.327
6432.00,7.493289,24.95228,-0.000175,24.018542,-0.0077,1.326
6434.00,7.493338,24.95244,-0.000172,24.019046,-0.0077,1.326
6436.00,7.494431,24.95307,-0.000173,24.018492,-0.0077,1.326
6438.00,7.495892,24.95283,-0.000174,24.018919,-0.0077,1.326
6440.00,7.496035,24.95222,-0.000173,24.018169,-0.0077,1.326
6442.00,7.496427,24.95217,-0.000173,24.018546,-0.0077,1.326
6444.00,7.495844,24.95285,-0.000173,24.018153,-0.0077,1.325
6446.00,7.494514,24.95304,-0.000173,24.018009,-0.0077,1.326
6448.00,7.494881,24.95323,-0.000174,24.018365,-0.0077,1.326
6450.00,7.494363,24.95315,-0.000173,24.018541,-0.0077,1.326
6452.00,7.494086,24.95318,-0.000175,24.018138,-0.0077,1.326
6454.00,7.494337,24.95338,-0.000174,24.017953,-0.0077,1.325
6456.00,7.494901,24.95243,-0.000173,24.017844,-0.0077,1.325
6458.00,7.495993,24.95156,-0.000174,24.018171,-0.0077,1.326
6460.00,7.496602,24.95167,-0.000174,24.018200,-0.0077,1.326
6462.00,7.496810,24.95268,-0.000173,24.017977,-0.0077,1.326
6464.00,7.495887,24.95263,-0.000173,24.018501,-0.0077,1.326
6466.00,7.495551,24.95316,-0.000173,24.017574,-0.0078,1.325
6468.00,7.495097,24.95308,-0.000174,24.018040,-0.0077,1.325
6470.00,7.495425,24.95303,-0.000174,24.018541,-0.0077,1.326
6472.00,7.495744,24.95246,-0.000174,24.018408,-0.0077,1.326
6474.00,7.495764,24.95258,-0.000175,24.018015,-0.0077,1.325
6476.00,7.495246,24.95227,-0.000173,24.018599,-0.0077,1.325
6478.00,7.494735,24.95220,-0.000174,24.017808,-0.0078,1.326
6480.00,7.495099,24.95206,-0.000174,24.018332,-0.0077,1.326
6482.00,7.495089,24.95231,-0.000174,24.017924,-0.0077,1.326
6484.00,7.495248,24.95203,-0.000175,24.018073,-0.0078,1.326
6486.00,7.495503,24.95200,-0.000174,24.018321,-0.0077,1.325
6488.00,7.495766,24.95277,-0.000173,24.017975,-0.0077,1.326
6490.00,7.495332,24.95188,-0.000174,24.018174,-0.0077,1.326
6492.00,7.495378,24.95203,-0.000176,24.018240,-0.0077,1.326
6494.00,7.495948,24.95203,-0.000174,24.017839,-0.0077,1.325
6496.00,7.496974,24.95201,-0.000173,24.017913,-0.0077,1.325
6498.00,7.496800,24.95228,-0.000173,24.017504,-0.0077,1.325
6500.00,7.497818,24.95205,-0.000174,24.018294,-0.0077,1.326
6502.00,7.499152,24.95235,-0.000174,24.018843,-0.0077,1.326
6504.00,7.499885,24.95181,-0.000174,24.018189,-0.0077,1.326
6506.00,7.499874,24.95229,-0.000173,24.018595,-0.0077,1.325
6508.00,7.499860,24.95234,-0.000173,24.018370,-0.0077,1.325
6510.00,7.501020,24.95160,-0.000173,24.017877,-0.0077,1.325
6512.00,7.500836,24.95224,-0.000172,24.018593,-0.0077,1.325
6514.00,7.500534,24.95253,-0.000172,24.017951,-0.0077,1.324
6516.00,7.498579,24.95221,-0.000173,24.018423,-0.0077,1.324
6518.00,7.496180,24.95239,-0.000173,24.018927,-0.0077,1.323
6520.00,7.494668,24.95247,-0.000173,24.017886,-0.0077,1.324
6522.00,7.493306,24.95165,-0.000173,24.017854,-0.0077,1.324
6524.00,7.492535,24.95176,-0.000174,24.018173,-0.0077,1.324
6526.00,7.492327,24.95160,-0.000173,24.017986,-0.0077,1.324
6528.00,7.491599,24.95241,-0.000174,24.018513,-0.0077,1.325
6530.00,7.491618,24.95219,-0.000173,24.018414,-0.0077,1.324
6532.00,7.491173,24.95231,-0.000174,24.018789,-0.0077,1.324
6534.00,7.490653,24.95301,-0.000173,24.018319,-0.0077,1.323
6536.00,7.490333,24.95212,-0.000171,24.018096,-0.0077,1.324
6538.00,7.490755,24.95191,-0.000173,24.017908,-0.0077,1.324
6540.00,7.491870,24.95234,-0.000174,24.018316,-0.0077,1.324
6542.00,7.492312,24.95307,-0.000174,24.018220,-0.0077,1.324
6544.00,7.491968,24.95333,-0.000173,24.018907,-0.0077,1.324
6546.00,7.491401,24.95298,-0.000173,24.018816,-0.0077,1.324
6548.00,7.490883,24.95296,-0.000173,24.017660,-0.0077,1.324
6550.00,7.491246,24.95344,-0.000174,24.018394,-0.0077,1.325
6552.00,7.491344,24.95217,-0.000174,24.018339,-0.0077,1.324
6554.00,7.491699,24.95218,-0.000174,24.018318,-0.0077,1.324
6556.00,7.491976,24.95246,-0.000173,24.017796,-0.0077,1.324
6558.00,7.492520,24.95084,-0.000173,24.018229,-0.0077,1.324
6560.00,7.493345,24.95159,-0.000174,24.018419,-0.0077,1.324
6562.00,7.492798,24.95233,-0.000174,24.017971,-0.0077,1.324
6564.00,7.493187,24.95262,-0.000174,24.018202,-0.0077,1.324
6566.00,7.493375,24.95254,-0.000174,24.018049,-0.0077,1.324
6568.00,7.492457,24.95278,-0.000174,24.018502,-0.0077,1.325
6570.00,7.492892,24.95228,-0.000174,24.018704,-0.0077,1.324
6572.00,7.493707,24.95193,-0.000175,24.018628,-0.0077,1.325
6574.00,7.493941,24.95185,-0.000174,24.018831,-0.0077,1.325
6576.00,7.493311,24.95232,-0.000173,24.018180,-0.0077,1.325
6578.00,7.492792,24.95222,-0.000173,24.018234,-0.0077,1.325
6580.00,7.492356,24.95298,-0.000173,24.018377,-0.0077,1.324
6582.00,7.492108,24.95222,-0.000174,24.018260,-0.0077,1.324
6584.00,7.493079,24.95285,-0.000173,24.018089,-0.0077,1.324
6586.00,7.492558,24.95240,-0.000174,24.018194,-0.0077,1.324
6588.00,7.492135,24.95287,-0.000174,24.017883,-0.0077,1.324
6590.00,7.491965,24.95303,-0.000174,24.018154,-0.0077,1.325
6592.00,7.491717,24.95336,-0.000173,24.018136,-0.0077,1.324
6594.00,7.491560,24.95252,-0.000173,24.018116,-0.0077,1.325
6596.00,7.491600,24.95249,-0.000173,24.019206,-0.0077,1.324
6598.00,7.490778,24.95305,-0.000172,24.017870,-0.0078,1.324
6600.00,7.490175,24.95356,-0.000174,24.018182,-0.0077,1.325
6602.00,7.490522,24.95346,-0.000175,24.018318,-0.0077,1.325
@11,12.0000,24.0
6604.00,7.491128,24.95344,-0.000174,24.017988,-0.0077,1.324
6606.00,7.488085,24.95318,-0.000174,24.018258,-0.0077,1.325
6608.00,7.478667,24.95398,-0.000173,24.018305,-0.0077,1.324
6610.00,7.470793,24.95432,-0.000172,24.018490,-0.0077,1.323
6612.00,7.468816,24.95336,-0.000172,24.017910,-0.0077,1.323
6614.00,7.470285,24.95349,-0.000173,24.018365,-0.0077,1.324
6616.00,7.472045,24.95396,-0.000173,24.019291,-0.0077,1.325
6618.00,7.474774,24.95429,-0.000175,24.018562,-0.0077,1.325
6620.00,7.479109,24.95459,-0.000175,24.017919,-0.0077,1.325
6622.00,7.484285,24.95409,-0.000173,24.018289,-0.0077,1.325
6624.00,7.489002,24.95413,-0.000174,24.018031,-0.0077,1.326
6626.00,7.493065,24.95468,-0.000175,24.017868,-0.0077,1.326
6628.00,7.496591,24.95474,-0.000175,24.018595,-0.0077,1.326
6630.00,7.504923,24.95446,-0.000176,24.018330,-0.0077,1.325
6632.00,7.519649,24.95394,-0.000174,24.018423,-0.0078,1.327
6634.00,7.531918,24.95373,-0.000175,24.017988,-0.0077,1.327
6636.00,7.538383,24.95350,-0.000175,24.018216,-0.0077,1.327
6638.00,7.540220,24.95321,-0.000175,24.018787,-0.0077,1.326
6640.00,7.540140,24.95355,-0.000175,24.018301,-0.0077,1.326
6642.00,7.538382,24.95286,-0.000175,24.017901,-0.0077,1.326
6644.00,7.536780,24.95281,-0.000174,24.018151,-0.0077,1.325
6646.00,7.534778,24.95380,-0.000173,24.017892,-0.0077,1.325
6648.00,7.532334,24.95412,-0.000173,24.018096,-0.0077,1.325
6650.00,7.529663,24.95355,-0.000172,24.018678,-0.0077,1.325
6652.00,7.527303,24.95374,-0.000172,24.017917,-0.0077,1.325
6654.00,7.524451,24.95336,-0.000174,24.018571,-0.0077,1.326
6656.00,7.521410,24.95387,-0.000174,24.018521,-0.0077,1.325
6658.00,7.520078,24.95412,-0.000173,24.018512,-0.0077,1.325
6660.00,7.518044,24.95483,-0.000173,24.018785,-0.0077,1.325
6662.00,7.517004,24.95404,-0.000172,24.018247,-0.0077,1.324
6664.00,7.515214,24.95316,-0.000173,24.017964,-0.0077,1.325
6666.00,7.513816,24.95384,-0.000174,24.018814,-0.0077,1.325
6668.00,7.513472,24.95351,-0.000174,24.018519,-0.0077,1.325
6670.00,7.513180,24.95364,-0.000174,24.018423,-0.0077,1.325
6672.00,7.512370,24.95311,-0.000175,24.017480,-0.0077,1.325
6674.00,7.511272,24.95397,-0.000175,24.017886,-0.0078,1.325
6676.00,7.511284,24.95456,-0.000174,24.017930,-0.0077,1.324
6678.00,7.510860,24.95394,-0.000173,24.018327,-0.0077,1.325
6680.00,7.508817,24.95400,-0.000174,24.018791,-0.0077,1.324
6682.00,7.504994,24.95330,-0.000174,24.018256,-0.0077,1.324
6684.00,7.500287,24.95379,-0.000173,24.017493,-0.0077,1.325
6686.00,7.496986,24.95385,-0.000173,24.018874,-0.0077,1.325
6688.00,7.495482,24.95345,-0.000174,24.018611,-0.0077,1.325
6690.00,7.495985,24.95277,-0.000174,24.018410,-0.0077,1.325
6692.00,7.497544,24.95294,-0.000174,24.018446,-0.0077,1.325
6694.00,7.499221,24.95275,-0.000174,24.018738,-0.0077,1.325
6696.00,7.499785,24.95398,-0.000173,24.018397,-0.0078,1.325
6698.00,7.500707,24.95309,-0.000173,24.018794,-0.0077,1.325
6700.00,7.501083,24.95422,-0.000174,24.018825,-0.0077,1.325
6702.00,7.500941,24.95370,-0.000174,24.018425,-0.0077,1.325
6704.00,7.500229,24.95328,-0.000173,24.018600,-0.0077,1.325
6706.00,7.500604,24.95343,-0.000174,24.018499,-0.0077,1.325
6708.00,7.501152,24.95284,-0.000174,24.018098,-0.0077,1.324
6710.00,7.500289,24.95280,-0.000174,24.018412,-0.0077,1.325
6712.00,7.499382,24.95270,-0.000172,24.019006,-0.0077,1.325
6714.00,7.499646,24.95329,-0.000172,24.018548,-0.0077,1.325
6716.00,7.498831,24.95339,-0.000172,24.018104,-0.0077,1.325
6718.00,7.499142,24.95369,-0.000173,24.018305,-0.0077,1.325
6720.00,7.500759,24.95301,-0.000173,24.018825,-0.0077,1.325
6722.00,7.502176,24.95282,-0.000173,24.018872,-0.0077,1.324
6724.00,7.501992,24.95272,-0.000173,24.017850,-0.0077,1.322
6726.00,7.500490,24.95313,-0.000171,24.018115,-0.0077,1.322
6728.00,7.498366,24.95281,-0.000171,24.018294,-0.0077,1.322
6730.00,7.496484,24.95269,-0.000171,24.018187,-0.0077,1.322
6732.00,7.495887,24.95336,-0.000171,24.018247,-0.0077,1.323
6734.00,7.495661,24.95305,-0.000172,24.018270,-0.0077,1.323
6736.00,7.495114,24.95285,-0.000172,24.017899,-0.0077,1.323
6738.00,7.494329,24.95288,-0.000172,24.018820,-0.0077,1.324
6740.00,7.494082,24.95315,-0.000173,24.018425,-0.0077,1.323
6742.00,7.493026,24.95351,-0.000173,24.018240,-0.0077,1.323
6744.00,7.492351,24.95359,-0.000172,24.018425,-0.0077,1.323
6746.00,7.491752,24.95318,-0.000173,24.018631,-0.0077,1.323
6748.00,7.492685,24.95430,-0.000173,24.017732,-0.0077,1.323
6750.00,7.492818,24.95391,-0.000172,24.018823,-0.0077,1.323
6752.00,7.491760,24.95444,-0.000172,24.018484,-0.0077,1.323
6754.00,7.491299,24.95328,-0.000173,24.018394,-0.0077,1.323
6756.00,7.491490,24.95341,-0.000174,24.017864,-0.0077,1.323
6758.00,7.490827,24.95360,-0.000174,24.018481,-0.0077,1.323
6760.00,7.491031,24.95429,-0.000173,24.018444,-0.0077,1.323
6762.00,7.490342,24.95338,-0.000172,24.018622,-0.0077,1.323
6764.00,7.490352,24.95329,-0.000173,24.018278,-0.0077,1.324
6766.00,7.490323,24.95322,-0.000173,24.018702,-0.0077,1.323
6768.00,7.489809,24.95375,-0.000172,24.018678,-0.0077,1.323
6770.00,7.490039,24.95311,-0.000172,24.017852,-0.0077,1.323
6772.00,7.490594,24.95347,-0.000174,24.018622,-0.0077,1.323
6774.00,7.490948,24.95328,-0.000173,24.018899,-0.0077,1.323
6776.00,7.491040,24.95373,-0.000174,24.018031,-0.0077,1.324
6778.00,7.491152,24.95337,-0.000174,24.017714,-0.0077,1.324
6780.00,7.491843,24.95373,-0.000173,24.018080,-0.0077,1.324
6782.00,7.492481,24.95461,-0.000173,24.018301,-0.0077,1.322
6784.00,7.492284,24.95406,-0.000173,24.018880,-0.0077,1.323
6786.00,7.492467,24.95421,-0.000172,24.018865,-0.0077,1.323
6788.00,7.493149,24.95406,-0.000173,24.018680,-0.0077,1.323
6790.00,7.493115,24.95344,-0.000174,24.018461,-0.0077,1.323
6792.00,7.492289,24.95375,-0.000173,24.018412,-0.0077,1.323
6794.00,7.491851,24.95376,-0.000172,24.018394,-0.0077,1.323
6796.00,7.491588,24.95484,-0.000173,24.018689,-0.0077,1.323
6798.00,7.491506,24.95468,-0.000171,24.018939,-0.0077,1.323
6800.00,7.490712,24.95350,-0.000173,24.018145,-0.0077,1.324
6802.00,7.490138,24.95476,-0.000173,24.018847,-0.0077,1.323
6804.00,7.489883,24.95465,-0.000173,24.018840,-0.0077,1.323
6806.00,7.490627,24.95397,-0.000174,24.018535,-0.0077,1.324
6808.00,7.491075,24.95417,-0.000174,24.017950,-0.0078,1.323
6810.00,7.490914,24.95414,-0.000174,24.018782,-0.0077,1.324
6812.00,7.490790,24.95357,-0.000173,24.019209,-0.0077,1.323
6814.00,7.490932,24.95397,-0.000173,24.018319,-0.0077,1.323
6816.00,7.490690,24.95403,-0.000174,24.017803,-0.0077,1.324
6818.00,7.489363,24.95340,-0.000174,24.018171,-0.0077,1.324
6820.00,7.489660,24.95336,-0.000173,24.018026,-0.0077,1.323
6822.00,7.490016,24.95350,-0.000172,24.018004,-0.0077,1.324
6824.00,7.490232,24.95332,-0.000172,24.018357,-0.0077,1.324
6826.00,7.490494,24.95286,-0.000174,24.018006,-0.0077,1.325
6828.00,7.491160,24.95404,-0.000173,24.018550,-0.0077,1.324
6830.00,7.490353,24.95322,-0.000174,24.017960,-0.0077,1.323
6832.00,7.490059,24.95242,-0.000174,24.018412,-0.0077,1.324
6834.00,7.489812,24.95343,-0.000173,24.018488,-0.0077,1.324
6836.00,7.489877,24.95390,-0.000174,24.018055,-0.0077,1.324
6838.00,7.490743,24.95304,-0.000174,24.018640,-0.0077,1.324
6840.00,7.491588,24.95381,-0.000174,24.018805,-0.0077,1.325
6842.00,7.491370,24.95381,-0.000173,24.018611,-0.0077,1.324
6844.00,7.492139,24.95361,-0.000173,24.018328,-0.0077,1.323
6846.00,7.492443,24.95365,-0.000173,24.017931,-0.0077,1.324
6848.00,7.492557,24.95389,-0.000173,24.018649,-0.0077,1.325
6850.00,7.491324,24.95384,-0.000172,24.018292,-0.0077,1.323
6852.00,7.491125,24.95361,-0.000173,24.018740,-0.0077,1.324
6854.00,7.490481,24.95421,-0.000173,24.018287,-0.0077,1.325
6856.00,7.489132,24.95425,-0.000174,24.018198,-0.0077,1.325
6858.00,7.487337,24.95416,-0.000174,24.018479,-0.0077,1.324
6860.00,7.485834,24.95380,-0.000174,24.018622,-0.0077,1.324
6862.00,7.484206,24.95336,-0.000173,24.017946,-0.0077,1.324
6864.00,7.484296,24.95361,-0.000173,24.018544,-0.0077,1.324
6866.00,7.484285,24.95489,-0.000173,24.018327,-0.0077,1.324
6868.00,7.484172,24.95380,-0.000173,24.017942,-0.0077,1.324
6870.00,7.484017,24.95445,-0.000173,24.018160,-0.0077,1.324
6872.00,7.483707,24.95445,-0.000173,24.018236,-0.0077,1.325
6874.00,7.484348,24.95411,-0.000173,24.018571,-0.0077,1.324
6876.00,7.484836,24.95439,-0.000173,24.018649,-0.0077,1.325
6878.00,7.485253,24.95414,-0.000174,24.017930,-0.0077,1.324
6880.00,7.485306,24.95441,-0.000175,24.018497,-0.0077,1.325
6882.00,7.485704,24.95501,-0.000173,24.018720,-0.0077,1.324
6884.00,7.486315,24.95477,-0.000173,24.018901,-0.0077,1.324
6886.00,7.487662,24.95480,-0.000173,24.018434,-0.0077,1.325
6888.00,7.488456,24.95567,-0.000172,24.018345,-0.0077,1.325
6890.00,7.488335,24.95552,-0.000173,24.018334,-0.0077,1.324
6892.00,7.488189,24.95481,-0.000173,24.018028,-0.0077,1.325
6894.00,7.488339,24.95468,-0.000172,24.018247,-0.0077,1.324
6896.00,7.488136,24.95427,-0.000174,24.018992,-0.0077,1.325
6898.00,7.488078,24.95368,-0.000173,24.018976,-0.0077,1.324
6900.00,7.488272,24.95526,-0.000174,24.018330,-0.0077,1.325
6902.00,7.488738,24.95466,-0.000173,24.018216,-0.0077,1.324
6904.00,7.489032,24.95421,-0.000172,24.018270,-0.0077,1.324
6906.00,7.488239,24.95404,-0.000174,24.018526,-0.0077,1.324
6908.00,7.487759,24.95374,-0.000172,24.018747,-0.0077,1.325
6910.00,7.488806,24.95327,-0.000174,24.018334,-0.0077,1.325
6912.00,7.488525,24.95281,-0.000174,24.018443,-0.0077,1.325
6914.00,7.488829,24.95400,-0.000174,24.018376,-0.0077,1.324
6916.00,7.488429,24.95533,-0.000173,24.018584,-0.0077,1.325
6918.00,7.488070,24.95427,-0.000173,24.018091,-0.0077,1.325
6920.00,7.488532,24.95417,-0.000174,24.018506,-0.0077,1.324
6922.00,7.489387,24.95480,-0.000173,24.018160,-0.0077,1.325
6924.00,7.489071,24.95556,-0.000174,24.018042,-0.0077,1.324
6926.00,7.488897,24.95571,-0.000173,24.018637,-0.0077,1.324
6928.00,7.489254,24.95543,-0.000174,24.018042,-0.0077,1.325
6930.00,7.489468,24.95490,-0.000174,24.018722,-0.0077,1.325
6932.00,7.488943,24.95474,-0.000173,24.018693,-0.0077,1.325
6934.00,7.488581,24.95400,-0.000173,24.017977,-0.0077,1.324
6936.00,7.489794,24.95416,-0.000173,24.018419,-0.0077,1.324
6938.00,7.489352,24.95365,-0.000173,24.018700,-0.0077,1.324
6940.00,7.489420,24.95475,-0.000173,24.018399,-0.0077,1.324
6942.00,7.489581,24.95429,-0.000173,24.018493,-0.0077,1.324
6944.00,7.488958,24.95420,-0.000173,24.018876,-0.0077,1.325
6946.00,7.489263,24.95438,-0.000174,24.018406,-0.0077,1.325
6948.00,7.489906,24.95386,-0.000173,24.017861,-0.0077,1.325
6950.00,7.489076,24.95411,-0.000174,24.017870,-0.0077,1.325
6952.00,7.488725,24.95468,-0.000173,24.018807,-0.0076,1.325
6954.00,7.489148,24.95469,-0.000173,24.019035,-0.0077,1.324
6956.00,7.489136,24.95403,-0.000173,24.018767,-0.0077,1.324
6958.00,7.488561,24.95415,-0.000172,24.017815,-0.0077,1.324
6960.00,7.488851,24.95428,-0.000173,24.018102,-0.0077,1.324
6962.00,7.488681,24.95351,-0.000173,24.018254,-0.0077,1.324
6964.00,7.488620,24.95362,-0.000173,24.018495,-0.0077,1.325
6966.00,7.489060,24.95379,-0.000174,24.018486,-0.0077,1.325
6968.00,7.489574,24.95390,-0.000173,24.018406,-0.0077,1.325
6970.00,7.489515,24.95415,-0.000173,24.018348,-0.0077,1.325
6972.00,7.489299,24.95421,-0.000174,24.017931,-0.0077,1.325
6974.00,7.489482,24.95387,-0.000173,24.018357,-0.0077,1.324
6976.00,7.489431,24.95396,-0.000174,24.018459,-0.0077,1.324
6978.00,7.489654,24.95395,-0.000173,24.018745,-0.0077,1.324
6980.00,7.490506,24.95427,-0.000172,24.018522,-0.0077,1.324
6982.00,7.490108,24.95391,-0.000173,24.018057,-0.0077,1.325
6984.00,7.489626,24.95416,-0.000174,24.018033,-0.0078,1.325
6986.00,7.490000,24.95467,-0.000174,24.017745,-0.0077,1.324
6988.00,7.489724,24.95519,-0.000173,24.018996,-0.0077,1.324
6990.00,7.488949,24.95505,-0.000174,24.018200,-0.0077,1.325
6992.00,7.489447,24.95486,-0.000174,24.018305,-0.0077,1.325
6994.00,7.490300,24.95508,-0.000175,24.017843,-0.0077,1.325
6996.00,7.490234,24.95445,-0.000173,24.018111,-0.0077,1.325
6998.00,7.490107,24.95503,-0.000173,24.017683,-0.0077,1.324
7000.00,7.490392,24.95495,-0.000173,24.018771,-0.0077,1.324
7002.00,7.490604,24.95458,-0.000172,24.018209,-0.0077,1.324
7004.00,7.490478,24.95504,-0.000173,24.018334,-0.0077,1.325
7006.00,7.490745,24.95490,-0.000172,24.018252,-0.0077,1.325
7008.00,7.490670,24.95530,-0.000173,24.018551,-0.0077,1.325
7010.00,7.490678,24.95526,-0.000173,24.018655,-0.0077,1.325
7012.00,7.489584,24.95514,-0.000174,24.019291,-0.0077,1.325
7014.00,7.489651,24.95572,-0.000173,24.018000,-0.0077,1.325
7016.00,7.490136,24.95471,-0.000175,24.017794,-0.0077,1.325
7018.00,7.489989,24.95560,-0.000175,24.018501,-0.0077,1.325
7020.00,7.489856,24.95505,-0.000174,24.017957,-0.0077,1.325
7022.00,7.490212,24.95559,-0.000172,24.018258,-0.0077,1.324
7024.00,7.490298,24.95550,-0.000173,24.018718,-0.0077,1.324
7026.00,7.490436,24.95546,-0.000174,24.018736,-0.0077,1.324
7028.00,7.490948,24.95585,-0.000173,24.019177,-0.0077,1.325
7030.00,7.489836,24.95614,-0.000175,24.017902,-0.0077,1.324
7032.00,7.489220,24.95493,-0.000174,24.018160,-0.0077,1.324
7034.00,7.490110,24.95471,-0.000173,24.018903,-0.0077,1.324
7036.00,7.490883,24.95516,-0.000173,24.018089,-0.0077,1.325
7038.00,7.490518,24.95478,-0.000175,24.018000,-0.0077,1.325
7040.00,7.490303,24.95485,-0.000173,24.018557,-0.0077,1.325
7042.00,7.490027,24.95530,-0.000173,24.018566,-0.0077,1.325
7044.00,7.489773,24.95626,-0.000174,24.018570,-0.0077,1.325
7046.00,7.488791,24.95502,-0.000172,24.017899,-0.0077,1.325
7048.00,7.488860,24.95442,-0.000173,24.018211,-0.0077,1.324
7050.00,7.488904,24.95488,-0.000173,24.018261,-0.0077,1.324
7052.00,7.488703,24.95490,-0.000173,24.018189,-0.0077,1.325
7054.00,7.489066,24.95488,-0.000173,24.018524,-0.0077,1.325
7056.00,7.489148,24.95510,-0.000174,24.018153,-0.0077,1.324
7058.00,7.489575,24.95504,-0.000173,24.018004,-0.0077,1.324
7060.00,7.489516,24.95383,-0.000174,24.018274,-0.0077,1.325
7062.00,7.489043,24.95468,-0.000174,24.017988,-0.0077,1.326
7064.00,7.489347,24.95524,-0.000173,24.017902,-0.0077,1.324
7066.00,7.490116,24.95457,-0.000174,24.018185,-0.0077,1.325
7068.00,7.490001,24.95502,-0.000174,24.018294,-0.0077,1.324
7070.00,7.490115,24.95475,-0.000172,24.018651,-0.0077,1.324
7072.00,7.490565,24.95474,-0.000172,24.018405,-0.0077,1.324
7074.00,7.490053,24.95540,-0.000173,24.018299,-0.0077,1.324
7076.00,7.489727,24.95507,-0.000173,24.018611,-0.0077,1.325
7078.00,7.489506,24.95488,-0.000173,24.018171,-0.0077,1.325
7080.00,7.489768,24.95537,-0.000174,24.018165,-0.0077,1.325
7082.00,7.489091,24.95497,-0.000172,24.018292,-0.0077,1.325
7084.00,7.488737,24.95578,-0.000173,24.018122,-0.0077,1.326
7086.00,7.489146,24.95561,-0.000173,24.018038,-0.0077,1.325
7088.00,7.490032,24.95518,-0.000173,24.019016,-0.0077,1.324
7090.00,7.488999,24.95594,-0.000174,24.017638,-0.0077,1.325
7092.00,7.488498,24.95599,-0.000173,24.018348,-0.0077,1.325
7094.00,7.489007,24.95570,-0.000173,24.019130,-0.0077,1.325
7096.00,7.490187,24.95514,-0.000175,24.017678,-0.0077,1.326
7098.00,7.490382,24.95510,-0.000175,24.018287,-0.0077,1.325
7100.00,7.489740,24.95549,-0.000174,24.017719,-0.0077,1.325
7102.00,7.489180,24.95601,-0.000176,24.018415,-0.0077,1.325
7104.00,7.489585,24.95566,-0.000174,24.017736,-0.0077,1.324
7106.00,7.490185,24.95614,-0.000173,24.018102,-0.0077,1.324
7108.00,7.490392,24.95528,-0.000173,24.018115,-0.0077,1.325
7110.00,7.489967,24.95560,-0.000172,24.017701,-0.0078,1.325
7112.00,7.489820,24.95525,-0.000173,24.018263,-0.0078,1.325
7114.00,7.489314,24.95569,-0.000174,24.018105,-0.0077,1.325
7116.00,7.489437,24.95604,-0.000175,24.018441,-0.0078,1.325
7118.00,7.489312,24.95577,-0.000174,24.018484,-0.0077,1.325
7120.00,7.489835,24.95610,-0.000174,24.018276,-0.0077,1.325
7122.00,7.490176,24.95655,-0.000174,24.018858,-0.0078,1.325
7124.00,7.489486,24.95611,-0.000174,24.018677,-0.0077,1.325
7126.00,7.489256,24.95675,-0.000174,24.018555,-0.0077,1.325
7128.00,7.489170,24.95678,-0.000174,24.018368,-0.0077,1.325
7130.00,7.489091,24.95640,-0.000175,24.018202,-0.0077,1.326
7132.00,7.489098,24.95694,-0.000175,24.017667,-0.0077,1.324
7134.00,7.489721,24.95650,-0.000172,24.017883,-0.0077,1.325
7136.00,7.489839,24.95585,-0.000173,24.018265,-0.0078,1.325
7138.00,7.489901,24.95591,-0.000173,24.018747,-0.0077,1.325
7140.00,7.490975,24.95579,-0.000174,24.018617,-0.0077,1.325
7142.00,7.491546,24.95616,-0.000174,24.018595,-0.0077,1.325
7144.00,7.491124,24.95670,-0.000173,24.018249,-0.0077,1.325
7146.00,7.489780,24.95715,-0.000173,24.018196,-0.0077,1.324
7148.00,7.489256,24.95742,-0.000174,24.017689,-0.0077,1.325
7150.00,7.489231,24.95721,-0.000173,24.017893,-0.0077,1.325
7152.00,7.489764,24.95580,-0.000174,24.018015,-0.0077,1.325
7154.00,7.489606,24.95587,-0.000174,24.017391,-0.0077,1.325
7156.00,7.489083,24.95612,-0.000174,24.017959,-0.0077,1.325
7158.00,7.489720,24.95694,-0.000173,24.017966,-0.0077,1.325
7160.00,7.489890,24.95673,-0.000174,24.018807,-0.0077,1.325
7162.00,7.490148,24.95702,-0.000173,24.018450,-0.0077,1.324
7164.00,7.489854,24.95660,-0.000172,24.018484,-0.0077,1.325
7166.00,7.488869,24.95578,-0.000173,24.018745,-0.0077,1.325
7168.00,7.488543,24.95609,-0.000174,24.018573,-0.0077,1.325
7170.00,7.488719,24.95589,-0.000174,24.018459,-0.0077,1.325
7172.00,7.488854,24.95601,-0.000174,24.018111,-0.0077,1.325
7174.00,7.488970,24.95593,-0.000173,24.017799,-0.0077,1.325
7176.00,7.488111,24.95648,-0.000173,24.018029,-0.0077,1.325
7178.00,7.488387,24.95621,-0.000173,24.018122,-0.0077,1.325
7180.00,7.489237,24.95633,-0.000174,24.018419,-0.0077,1.324
7182.00,7.489584,24.95678,-0.000172,24.018290,-0.0077,1.325
7184.00,7.489384,24.95686,-0.000172,24.018336,-0.0077,1.325
7186.00,7.489424,24.95615,-0.000173,24.018372,-0.0077,1.325
7188.00,7.489053,24.95644,-0.000172,24.017948,-0.0077,1.325
7190.00,7.488946,24.95614,-0.000173,24.018171,-0.0077,1.324
7192.00,7.489351,24.95622,-0.000172,24.018334,-0.0077,1.325
7194.00,7.489787,24.95526,-0.000173,24.017752,-0.0077,1.325
7196.00,7.489195,24.95531,-0.000174,24.017939,-0.0077,1.325
7198.00,7.489076,24.95608,-0.000173,24.018287,-0.0078,1.325
7200.00,7.488616,24.95646,-0.000173,24.017846,-0.0077,1.325
7202.00,7.489171,24.95636,-0.000172,24.018957,-0.0077,1.324
@12,12.0000,24.0
7204.00,7.490516,24.95570,-0.000173,24.018599,-0.0077,1.324
7206.00,7.487104,24.95593,-0.000174,24.018000,-0.0077,1.324
7208.00,7.477336,24.95558,-0.000173,24.018506,-0.0077,1.325
7210.00,7.469174,24.95563,-0.000173,24.018553,-0.0077,1.323
7212.00,7.465396,24.95494,-0.000171,24.018444,-0.0077,1.323
7214.00,7.466345,24.95499,-0.000173,24.017788,-0.0077,1.324
7216.00,7.469542,24.95563,-0.000173,24.018519,-0.0077,1.325
7218.00,7.476652,24.95586,-0.000173,24.018725,-0.0077,1.325
7220.00,7.486774,24.95463,-0.000174,24.018267,-0.0077,1.325
7222.00,7.493973,24.95469,-0.000174,24.018008,-0.0078,1.325
7224.00,7.495840,24.95553,-0.000174,24.018049,-0.0077,1.325
7226.00,7.498133,24.95642,-0.000174,24.017698,-0.0077,1.325
7228.00,7.501373,24.95551,-0.000175,24.018441,-0.0078,1.326
7230.00,7.510858,24.95564,-0.000175,24.017658,-0.0077,1.326
7232.00,7.528372,24.95597,-0.000174,24.017834,-0.0077,1.326
7234.00,7.544225,24.95552,-0.000174,24.018787,-0.0077,1.327
7236.00,7.553839,24.95557,-0.000175,24.017743,-0.0077,1.327
7238.00,7.556637,24.95627,-0.000174,24.018486,-0.0077,1.326
7240.00,7.555865,24.95668,-0.000174,24.018240,-0.0077,1.325
7242.00,7.554096,24.95540,-0.000175,24.018394,-0.0077,1.325
7244.00,7.551551,24.95543,-0.000173,24.018069,-0.0077,1.325
7246.00,7.547144,24.95547,-0.000175,24.017823,-0.0077,1.325
7248.00,7.540490,24.95507,-0.000173,24.018531,-0.0077,1.325
7250.00,7.536017,24.95583,-0.000171,24.018158,-0.0077,1.324
7252.00,7.531177,24.95504,-0.000172,24.017741,-0.0077,1.325
7254.00,7.526855,24.95477,-0.000172,24.018687,-0.0077,1.325
7256.00,7.521990,24.95468,-0.000173,24.018167,-0.0077,1.324
7258.00,7.517343,24.95395,-0.000174,24.018272,-0.0077,1.324
7260.00,7.513291,24.95503,-0.000173,24.018595,-0.0077,1.325
7262.00,7.511242,24.95502,-0.000173,24.017687,-0.0077,1.324
7264.00,7.509326,24.95418,-0.000172,24.017444,-0.0077,1.324
7266.00,7.503291,24.95478,-0.000173,24.017908,-0.0077,1.325
7268.00,7.501276,24.95530,-0.000174,24.018383,-0.0077,1.325
7270.00,7.501545,24.95507,-0.000172,24.018104,-0.0077,1.325
7272.00,7.501383,24.95535,-0.000174,24.018386,-0.0077,1.325
7274.00,7.500553,24.95514,-0.000173,24.017794,-0.0077,1.325
7276.00,7.499653,24.95535,-0.000173,24.018191,-0.0077,1.325
7278.00,7.500047,24.95528,-0.000174,24.018015,-0.0077,1.325
7280.00,7.498948,24.95547,-0.000174,24.017997,-0.0078,1.324
7282.00,7.495973,24.95504,-0.000174,24.017386,-0.0077,1.324
7284.00,7.490592,24.95462,-0.000173,24.018165,-0.0077,1.325
7286.00,7.487237,24.95518,-0.000173,24.018927,-0.0078,1.325
7288.00,7.485539,24.95591,-0.000173,24.018347,-0.0077,1.325
7290.00,7.483877,24.95539,-0.000173,24.018812,-0.0077,1.324
7292.00,7.483430,24.95594,-0.000173,24.018577,-0.0077,1.325
7294.00,7.485996,24.95598,-0.000173,24.017897,-0.0078,1.325
7296.00,7.489547,24.95642,-0.000173,24.018229,-0.0077,1.326
7298.00,7.493114,24.95604,-0.000174,24.017420,-0.0077,1.325
7300.00,7.496278,24.95592,-0.000174,24.017993,-0.0077,1.325
7302.00,7.499071,24.95591,-0.000172,24.018689,-0.0077,1.324
7304.00,7.499570,24.95694,-0.000172,24.018173,-0.0077,1.324
7306.00,7.498093,24.95713,-0.000173,24.018067,-0.0077,1.323
7308.00,7.496617,24.95652,-0.000173,24.018142,-0.0077,1.324
7310.00,7.495600,24.95688,-0.000172,24.017995,-0.0077,1.324
7312.00,7.494399,24.95614,-0.000173,24.017763,-0.0077,1.324
7314.00,7.493102,24.95631,-0.000172,24.018109,-0.0077,1.324
7316.00,7.492185,24.95605,-0.000172,24.018889,-0.0077,1.323
7318.00,7.492443,24.95599,-0.000171,24.018303,-0.0077,1.323
7320.00,7.492133,24.95613,-0.000171,24.018051,-0.0077,1.323
7322.00,7.492077,24.95557,-0.000172,24.018490,-0.0077,1.324
7324.00,7.491633,24.95574,-0.000173,24.018628,-0.0077,1.324
7326.00,7.490911,24.95558,-0.000173,24.018602,-0.0077,1.323
7328.00,7.489603,24.95557,-0.000172,24.018069,-0.0077,1.323
7330.00,7.489217,24.95543,-0.000173,24.018035,-0.0077,1.324
7332.00,7.489098,24.95623,-0.000172,24.018165,-0.0077,1.323
7334.00,7.488208,24.95578,-0.000173,24.018606,-0.0077,1.324
7336.00,7.486916,24.95558,-0.000174,24.018515,-0.0077,1.324
7338.00,7.486022,24.95585,-0.000172,24.017768,-0.0077,1.323
7340.00,7.484699,24.95574,-0.000172,24.018196,-0.0078,1.324
7342.00,7.485064,24.95608,-0.000173,24.018116,-0.0077,1.324
7344.00,7.484472,24.95665,-0.000173,24.017971,-0.0077,1.324
7346.00,7.484238,24.95588,-0.000174,24.018644,-0.0077,1.323
7348.00,7.484533,24.95493,-0.000173,24.017913,-0.0077,1.325
7350.00,7.483915,24.95627,-0.000174,24.017428,-0.0077,1.325
7352.00,7.483178,24.95583,-0.000175,24.017944,-0.0077,1.325
7354.00,7.485391,24.95552,-0.000175,24.018655,-0.0077,1.326
7356.00,7.489309,24.95611,-0.000175,24.018386,-0.0077,1.325
7358.00,7.491154,24.95549,-0.000175,24.018327,-0.0077,1.325
7360.00,7.493507,24.95507,-0.000175,24.017792,-0.0077,1.325
7362.00,7.495734,24.95561,-0.000176,24.018212,-0.0077,1.325
7364.00,7.497798,24.95633,-0.000174,24.017995,-0.0077,1.325
7366.00,7.499397,24.95586,-0.000175,24.018124,-0.0077,1.324
7368.00,7.499770,24.95601,-0.000174,24.018089,-0.0077,1.325
7370.00,7.499571,24.95642,-0.000174,24.017699,-0.0077,1.324
7372.00,7.498094,24.95566,-0.000174,24.017890,-0.0077,1.323
7374.00,7.494787,24.95604,-0.000174,24.018212,-0.0077,1.323
7376.00,7.491523,24.95631,-0.000173,24.018472,-0.0077,1.323
7378.00,7.488022,24.95631,-0.000174,24.017971,-0.0077,1.324
7380.00,7.484616,24.95537,-0.000174,24.018169,-0.0077,1.324
7382.00,7.482296,24.95526,-0.000173,24.018124,-0.0077,1.324
7384.00,7.480632,24.95626,-0.000173,24.018749,-0.0077,1.324
7386.00,7.479619,24.95602,-0.000175,24.018200,-0.0077,1.324
7388.00,7.478258,24.95566,-0.000175,24.018198,-0.0077,1.325
7390.00,7.478871,24.95561,-0.000174,24.018327,-0.0077,1.325
7392.00,7.479314,24.95571,-0.000173,24.018028,-0.0077,1.325
7394.00,7.479640,24.95538,-0.000173,24.017582,-0.0077,1.324
7396.00,7.479099,24.95545,-0.000174,24.018475,-0.0077,1.325
7398.00,7.479499,24.95588,-0.000174,24.017951,-0.0077,1.324
7400.00,7.479806,24.95526,-0.000173,24.019190,-0.0077,1.323
7402.00,7.480447,24.95517,-0.000173,24.018339,-0.0077,1.324
7404.00,7.480652,24.95526,-0.000173,24.017881,-0.0077,1.325
7406.00,7.481456,24.95518,-0.000173,24.018064,-0.0077,1.325
7408.00,7.487718,24.95582,-0.000175,24.018312,-0.0077,1.325
7410.00,7.492433,24.95615,-0.000174,24.017562,-0.0077,1.325
7412.00,7.491888,24.95591,-0.000173,24.018397,-0.0077,1.325
7414.00,7.489227,24.95556,-0.000173,24.017912,-0.0077,1.325
7416.00,7.488669,24.95546,-0.000173,24.018113,-0.0077,1.325
7418.00,7.489143,24.95599,-0.000173,24.018426,-0.0077,1.325
7420.00,7.492118,24.95484,-0.000175,24.018238,-0.0077,1.325
7422.00,7.495526,24.95567,-0.000174,24.018209,-0.0077,1.325
7424.00,7.497735,24.95613,-0.000174,24.018321,-0.0077,1.325
7426.00,7.499799,24.95652,-0.000174,24.018510,-0.0077,1.325
7428.00,7.501271,24.95616,-0.000174,24.018457,-0.0077,1.325
7430.00,7.501501,24.95588,-0.000173,24.018020,-0.0077,1.325
7432.00,7.501768,24.95557,-0.000173,24.017977,-0.0077,1.325
7434.00,7.502445,24.95539,-0.000173,24.018822,-0.0077,1.324
7436.00,7.501396,24.95534,-0.000173,24.018294,-0.0077,1.324
7438.00,7.497105,24.95535,-0.000172,24.018502,-0.0077,1.324
7440.00,7.492331,24.95496,-0.000172,24.017417,-0.0077,1.323
7442.00,7.488861,24.95461,-0.000172,24.017930,-0.0077,1.324
7444.00,7.486602,24.95500,-0.000172,24.018028,-0.0077,1.324
7446.00,7.485428,24.95512,-0.000172,24.018660,-0.0077,1.324
7448.00,7.485053,24.95556,-0.000173,24.017748,-0.0077,1.325
7450.00,7.483827,24.95507,-0.000173,24.018046,-0.0077,1.325
7452.00,7.481958,24.95524,-0.000173,24.018252,-0.0078,1.325
7454.00,7.481639,24.95563,-0.000173,24.018078,-0.0077,1.325
7456.00,7.481121,24.95499,-0.000173,24.017732,-0.0077,1.325
7458.00,7.480915,24.95467,-0.000174,24.017915,-0.0077,1.325
7460.00,7.481097,24.95516,-0.000174,24.018345,-0.0077,1.324
7462.00,7.482220,24.95512,-0.000172,24.018550,-0.0077,1.324
7464.00,7.482959,24.95503,-0.000173,24.018640,-0.0078,1.325
7466.00,7.483470,24.95593,-0.000174,24.018365,-0.0077,1.325
7468.00,7.483213,24.95630,-0.000173,24.018198,-0.0077,1.325
7470.00,7.483903,24.95591,-0.000174,24.017997,-0.0077,1.325
7472.00,7.483927,24.95588,-0.000173,24.017964,-0.0077,1.325
7474.00,7.484276,24.95627,-0.000174,24.018051,-0.0077,1.325
7476.00,7.484617,24.95562,-0.000173,24.018011,-0.0077,1.325
7478.00,7.484250,24.95561,-0.000174,24.018423,-0.0077,1.325
7480.00,7.484581,24.95615,-0.000174,24.017759,-0.0077,1.324
7482.00,7.484593,24.95635,-0.000173,24.018272,-0.0077,1.325
7484.00,7.485173,24.95580,-0.000173,24.018531,-0.0077,1.325
7486.00,7.485604,24.95643,-0.000173,24.018144,-0.0077,1.325
7488.00,7.485867,24.95634,-0.000174,24.018035,-0.0077,1.324
7490.00,7.485922,24.95550,-0.000174,24.018100,-0.0077,1.325
7492.00,7.485744,24.95549,-0.000173,24.017391,-0.0077,1.325
7494.00,7.485331,24.95553,-0.000173,24.018865,-0.0077,1.325
7496.00,7.485650,24.95556,-0.000173,24.018559,-0.0077,1.325
7498.00,7.484630,24.95555,-0.000174,24.018818,-0.0077,1.325
7500.00,7.485111,24.95541,-0.000173,24.018522,-0.0077,1.325
7502.00,7.486066,24.95606,-0.000174,24.018008,-0.0077,1.324
7504.00,7.485885,24.95614,-0.000173,24.018060,-0.0077,1.325
7506.00,7.486217,24.95614,-0.000173,24.018501,-0.0078,1.324
7508.00,7.486876,24.95626,-0.000172,24.017946,-0.0077,1.325
7510.00,7.487196,24.95641,-0.000175,24.018196,-0.0077,1.326
7512.00,7.487234,24.95718,-0.000175,24.018185,-0.0077,1.325
7514.00,7.486877,24.95702,-0.000173,24.018167,-0.0077,1.325
7516.00,7.486602,24.95723,-0.000174,24.017979,-0.0077,1.325
7518.00,7.487174,24.95727,-0.000175,24.018435,-0.0077,1.325
7520.00,7.486785,24.95674,-0.000174,24.018178,-0.0077,1.325
7522.00,7.486871,24.95697,-0.000173,24.018053,-0.0077,1.325
7524.00,7.487016,24.95668,-0.000174,24.018521,-0.0077,1.325
7526.00,7.487135,24.95577,-0.000174,24.018551,-0.0078,1.325
7528.00,7.487648,24.95599,-0.000173,24.018294,-0.0077,1.326
7530.00,7.487340,24.95551,-0.000174,24.018116,-0.0077,1.325
7532.00,7.486530,24.95615,-0.000173,24.018836,-0.0077,1.325
7534.00,7.486428,24.95642,-0.000173,24.018439,-0.0077,1.325
7536.00,7.487096,24.95681,-0.000174,24.018388,-0.0077,1.325
7538.00,7.487585,24.95685,-0.000173,24.018725,-0.0077,1.325
7540.00,7.486801,24.95691,-0.000173,24.018760,-0.0077,1.325
7542.00,7.486478,24.95708,-0.000173,24.017473,-0.0077,1.325
7544.00,7.486728,24.95640,-0.000174,24.018207,-0.0077,1.325
7546.00,7.486160,24.95677,-0.000173,24.018185,-0.0077,1.325
7548.00,7.486659,24.95646,-0.000172,24.017750,-0.0077,1.325
7550.00,7.486594,24.95629,-0.000172,24.018109,-0.0077,1.324
7552.00,7.486747,24.95619,-0.000173,24.018029,-0.0077,1.325
7554.00,7.486723,24.95568,-0.000173,24.017551,-0.0077,1.325
7556.00,7.485927,24.95660,-0.000173,24.018037,-0.0077,1.325
7558.00,7.485516,24.95697,-0.000171,24.018667,-0.0077,1.325
7560.00,7.485924,24.95696,-0.000171,24.018725,-0.0077,1.325
7562.00,7.486991,24.95738,-0.000172,24.018299,-0.0076,1.325
7564.00,7.486832,24.95668,-0.000173,24.018089,-0.0077,1.325
7566.00,7.486516,24.95717,-0.000174,24.018519,-0.0077,1.325
7568.00,7.486530,24.95681,-0.000173,24.018934,-0.0077,1.326
7570.00,7.487109,24.95608,-0.000174,24.018608,-0.0077,1.326
7572.00,7.487125,24.95645,-0.000173,24.018238,-0.0077,1.325
7574.00,7.486853,24.95620,-0.000173,24.019275,-0.0077,1.324
7576.00,7.486944,24.95649,-0.000173,24.018580,-0.0077,1.325
7578.00,7.486958,24.95579,-0.000172,24.018330,-0.0077,1.324
7580.00,7.486443,24.95587,-0.000173,24.018590,-0.0077,1.325
7582.00,7.487620,24.95673,-0.000173,24.018180,-0.0077,1.325
7584.00,7.487789,24.95684,-0.000174,24.018428,-0.0077,1.325
7586.00,7.487431,24.95681,-0.000172,24.018468,-0.0077,1.325
7588.00,7.486606,24.95713,-0.000173,24.017660,-0.0077,1.325
7590.00,7.485975,24.95760,-0.000173,24.017806,-0.0077,1.325
7592.00,7.486520,24.95730,-0.000173,24.019436,-0.0077,1.325
7594.00,7.487030,24.95739,-0.000173,24.018673,-0.0077,1.325
7596.00,7.486605,24.95762,-0.000172,24.018325,-0.0077,1.325
7598.00,7.486673,24.95777,-0.000173,24.018133,-0.0077,1.325
7600.00,7.486771,24.95602,-0.000174,24.018706,-0.0077,1.325
7602.00,7.486282,24.95619,-0.000172,24.018870,-0.0077,1.325
7604.00,7.486815,24.95646,-0.000173,24.018669,-0.0077,1.326
7606.00,7.486379,24.95703,-0.000174,24.018508,-0.0077,1.325
7608.00,7.486503,24.95663,-0.000173,24.018412,-0.0077,1.325
7610.00,7.486840,24.95674,-0.000173,24.018459,-0.0077,1.325
7612.00,7.486578,24.95750,-0.000174,24.018488,-0.0077,1.325
7614.00,7.486048,24.95803,-0.000174,24.018426,-0.0077,1.325
7616.00,7.486502,24.95621,-0.000175,24.017788,-0.0077,1.326
7618.00,7.485962,24.95610,-0.000174,24.018357,-0.0077,1.325
7620.00,7.485201,24.95685,-0.000175,24.018858,-0.0077,1.325
7622.00,7.484857,24.95688,-0.000175,24.018918,-0.0077,1.325
7624.00,7.484799,24.95689,-0.000172,24.018887,-0.0077,1.324
7626.00,7.484682,24.95748,-0.000173,24.018928,-0.0077,1.325
7628.00,7.485186,24.95652,-0.000173,24.018638,-0.0077,1.325
7630.00,7.485400,24.95588,-0.000173,24.018535,-0.0077,1.325
7632.00,7.484886,24.95611,-0.000173,24.018876,-0.0077,1.325
7634.00,7.485352,24.95687,-0.000173,24.018394,-0.0077,1.325
7636.00,7.485464,24.95636,-0.000173,24.018767,-0.0077,1.325
7638.00,7.486172,24.95670,-0.000174,24.018260,-0.0077,1.326
7640.00,7.486128,24.95704,-0.000173,24.018232,-0.0077,1.326
7642.00,7.486886,24.95636,-0.000173,24.018628,-0.0077,1.325
7644.00,7.487999,24.95573,-0.000172,24.017861,-0.0077,1.325
7646.00,7.487978,24.95609,-0.000173,24.017754,-0.0077,1.325
7648.00,7.487991,24.95638,-0.000173,24.018637,-0.0077,1.325
7650.00,7.487445,24.95614,-0.000173,24.018653,-0.0077,1.325
7652.00,7.487547,24.95502,-0.000172,24.018396,-0.0077,1.325
7654.00,7.487236,24.95497,-0.000173,24.018546,-0.0077,1.325
7656.00,7.487163,24.95568,-0.000174,24.018510,-0.0077,1.325
7658.00,7.487066,24.95492,-0.000173,24.017806,-0.0077,1.325
7660.00,7.486278,24.95513,-0.000172,24.017948,-0.0077,1.324
7662.00,7.485951,24.95612,-0.000173,24.018700,-0.0077,1.325
7664.00,7.486419,24.95625,-0.000174,24.018220,-0.0077,1.325
7666.00,7.485003,24.95588,-0.000174,24.018075,-0.0077,1.325
7668.00,7.486091,24.95587,-0.000174,24.018388,-0.0077,1.325
7670.00,7.486468,24.95570,-0.000172,24.018049,-0.0077,1.325
7672.00,7.486084,24.95519,-0.000174,24.018475,-0.0077,1.325
7674.00,7.485417,24.95553,-0.000173,24.018642,-0.0077,1.325
7676.00,7.485247,24.95530,-0.000172,24.019023,-0.0077,1.325
7678.00,7.485009,24.95503,-0.000171,24.018309,-0.0077,1.325
7680.00,7.486152,24.95599,-0.000173,24.019092,-0.0077,1.325
7682.00,7.486027,24.95513,-0.000173,24.018145,-0.0077,1.326
7684.00,7.485907,24.95560,-0.000174,24.017991,-0.0077,1.325
7686.00,7.486150,24.95539,-0.000173,24.017921,-0.0077,1.325
7688.00,7.486456,24.95547,-0.000173,24.018310,-0.0077,1.325
7690.00,7.486212,24.95626,-0.000173,24.018240,-0.0077,1.325
7692.00,7.486183,24.95575,-0.000172,24.019014,-0.0077,1.325
7694.00,7.485888,24.95595,-0.000173,24.018292,-0.0077,1.325
7696.00,7.485637,24.95537,-0.000173,24.018492,-0.0077,1.325
7698.00,7.485633,24.95539,-0.000173,24.018582,-0.0077,1.324
7700.00,7.486228,24.95552,-0.000173,24.018111,-0.0077,1.325
7702.00,7.487070,24.95530,-0.000175,24.018455,-0.0077,1.326
7704.00,7.487009,24.95550,-0.000174,24.019043,-0.0077,1.326
7706.00,7.488272,24.95611,-0.000174,24.018080,-0.0077,1.324
7708.00,7.488588,24.95553,-0.000173,24.017683,-0.0077,1.325
7710.00,7.487200,24.95501,-0.000173,24.018604,-0.0077,1.325
7712.00,7.486920,24.95560,-0.000173,24.018076,-0.0077,1.325
7714.00,7.485989,24.95567,-0.000174,24.018459,-0.0077,1.325
7716.00,7.485524,24.95591,-0.000173,24.018638,-0.0077,1.325
7718.00,7.486060,24.95580,-0.000174,24.018691,-0.0077,1.325
7720.00,7.486133,24.95547,-0.000173,24.018406,-0.0077,1.326
7722.00,7.486061,24.95576,-0.000174,24.018386,-0.0077,1.325
7724.00,7.486295,24.95590,-0.000174,24.018657,-0.0077,1.325
7726.00,7.485213,24.95585,-0.000173,24.018704,-0.0078,1.325
7728.00,7.485229,24.95600,-0.000174,24.018153,-0.0077,1.326
7730.00,7.485758,24.95535,-0.000174,24.018037,-0.0077,1.326
7732.00,7.485612,24.95580,-0.000174,24.018207,-0.0077,1.325
7734.00,7.485534,24.95582,-0.000174,24.017991,-0.0077,1.325
7736.00,7.485835,24.95593,-0.000173,24.017844,-0.0077,1.325
7738.00,7.486380,24.95604,-0.000175,24.018463,-0.0077,1.326
7740.00,7.486726,24.95583,-0.000175,24.018399,-0.0077,1.326
7742.00,7.485704,24.95582,-0.000174,24.018323,-0.0077,1.326
7744.00,7.486107,24.95605,-0.000175,24.018276,-0.0077,1.325
7746.00,7.485636,24.95578,-0.000173,24.018183,-0.0078,1.325
7748.00,7.485917,24.95551,-0.000174,24.018330,-0.0077,1.325
7750.00,7.486969,24.95512,-0.000173,24.018076,-0.0077,1.325
7752.00,7.486196,24.95542,-0.000174,24.018191,-0.0077,1.325
7754.00,7.485736,24.95570,-0.000174,24.018118,-0.0078,1.325
7756.00,7.485652,24.95633,-0.000174,24.018038,-0.0078,1.326
7758.00,7.486085,24.95652,-0.000174,24.018227,-0.0077,1.326
7760.00,7.486585,24.95651,-0.000174,24.018089,-0.0077,1.325
7762.00,7.486646,24.95609,-0.000173,24.018590,-0.0077,1.325
7764.00,7.487083,24.95597,-0.000174,24.018357,-0.0077,1.325
7766.00,7.486915,24.95599,-0.000174,24.018909,-0.0077,1.325
7768.00,7.486432,24.95650,-0.000173,24.018365,-0.0077,1.326
7770.00,7.485746,24.95643,-0.000173,24.018174,-0.0077,1.326
7772.00,7.485948,24.95598,-0.000174,24.018299,-0.0077,1.326
7774.00,7.486029,24.95565,-0.000175,24.017796,-0.0077,1.326
7776.00,7.486215,24.95582,-0.000174,24.018706,-0.0077,1.325
7778.00,7.485372,24.95648,-0.000173,24.018229,-0.0077,1.325
7780.00,7.484669,24.95626,-0.000175,24.018075,-0.0077,1.325
7782.00,7.486024,24.95637,-0.000174,24.017400,-0.0077,1.325
7784.00,7.485928,24.95671,-0.000173,24.018004,-0.0077,1.325
7786.00,7.485467,24.95673,-0.000173,24.018214,-0.0077,1.325
7788.00,7.485265,24.95671,-0.000174,24.018018,-0.0077,1.326
7790.00,7.484508,24.95684,-0.000175,24.017741,-0.0077,1.325
7792.00,7.484800,24.95681,-0.000173,24.018550,-0.0077,1.325
7794.00,7.484378,24.95650,-0.000173,24.018903,-0.0077,1.325
7796.00,7.484707,24.95647,-0.000174,24.018105,-0.0077,1.325
7798.00,7.485215,24.95655,-0.000174,24.018236,-0.0077,1.326
7800.00,7.485623,24.95670,-0.000175,24.018865,-0.0077,1.326
7802.00,7.485125,24.95649,-0.000172,24.017912,-0.0077,1.324
7804.00,7.485727,24.95646,-0.000173,24.018283,-0.0077,1.326
@13,12.0000,24.0
7806.00,7.484105,24.95662,-0.000173,24.018022,-0.0077,1.326
7808.00,7.474801,24.95662,-0.000174,24.018158,-0.0077,1.325
7810.00,7.465003,24.95757,-0.000173,24.018078,-0.0077,1.324
7812.00,7.460713,24.95765,-0.000172,24.018178,-0.0077,1.324
7814.00,7.461151,24.95840,-0.000172,24.018624,-0.0077,1.324
7816.00,7.463806,24.95794,-0.000172,24.018151,-0.0077,1.324
7818.00,7.467940,24.95930,-0.000173,24.018347,-0.0077,1.325
7820.00,7.473767,24.95777,-0.000173,24.018272,-0.0077,1.325
7822.00,7.478570,24.95775,-0.000174,24.018276,-0.0077,1.325
7824.00,7.482692,24.95757,-0.000175,24.017846,-0.0078,1.326
7826.00,7.486493,24.95747,-0.000176,24.018024,-0.0077,1.326
7828.00,7.490161,24.95820,-0.000174,24.018220,-0.0077,1.326
7830.00,7.496122,24.95842,-0.000175,24.017922,-0.0077,1.326
7832.00,7.508177,24.95851,-0.000175,24.018396,-0.0077,1.326
7834.00,7.520751,24.95860,-0.000174,24.016962,-0.0077,1.327
7836.00,7.527976,24.95845,-0.000175,24.017910,-0.0078,1.327
7838.00,7.530573,24.95742,-0.000174,24.018414,-0.0077,1.326
7840.00,7.530085,24.95847,-0.000174,24.018390,-0.0077,1.326
7842.00,7.528349,24.95843,-0.000174,24.017971,-0.0077,1.325
7844.00,7.526210,24.95811,-0.000174,24.018405,-0.0077,1.325
7846.00,7.523482,24.95852,-0.000172,24.017509,-0.0077,1.324
7848.00,7.520957,24.95910,-0.000173,24.018086,-0.0077,1.325
7850.00,7.518558,24.95839,-0.000172,24.018241,-0.0077,1.325
7852.00,7.515576,24.95857,-0.000172,24.017859,-0.0077,1.325
7854.00,7.511984,24.95783,-0.000173,24.017738,-0.0078,1.325
7856.00,7.509352,24.95811,-0.000175,24.017694,-0.0077,1.325
7858.00,7.506705,24.95769,-0.000174,24.017810,-0.0077,1.325
7860.00,7.504483,24.95867,-0.000175,24.017455,-0.0077,1.325
7862.00,7.503108,24.95810,-0.000174,24.017864,-0.0077,1.325
7864.00,7.500776,24.95813,-0.000174,24.017765,-0.0077,1.325
7866.00,7.498144,24.95796,-0.000173,24.017645,-0.0078,1.325
7868.00,7.496250,24.95736,-0.000173,24.017815,-0.0077,1.325
7870.00,7.494961,24.95755,-0.000174,24.018232,-0.0077,1.325
7872.00,7.494115,24.95802,-0.000173,24.017904,-0.0078,1.325
7874.00,7.493250,24.95763,-0.000173,24.017723,-0.0077,1.325
7876.00,7.492636,24.95718,-0.000174,24.017984,-0.0077,1.325
7878.00,7.491129,24.95666,-0.000174,24.017942,-0.0078,1.325
7880.00,7.489841,24.95763,-0.000175,24.018289,-0.0078,1.325
7882.00,7.489370,24.95744,-0.000174,24.018160,-0.0078,1.325
7884.00,7.489948,24.95811,-0.000173,24.017600,-0.0078,1.325
7886.00,7.489419,24.95803,-0.000173,24.018392,-0.0078,1.325
7888.00,7.488841,24.95793,-0.000175,24.017569,-0.0078,1.325
7890.00,7.488327,24.95783,-0.000176,24.018042,-0.0078,1.325
7892.00,7.488909,24.95731,-0.000175,24.017982,-0.0078,1.325
7894.00,7.488854,24.95825,-0.000175,24.017362,-0.0077,1.325
7896.00,7.488368,24.95829,-0.000175,24.017297,-0.0077,1.325
7898.00,7.487997,24.95744,-0.000174,24.018312,-0.0077,1.325
7900.00,7.488353,24.95896,-0.000174,24.018075,-0.0077,1.326
7902.00,7.487595,24.95795,-0.000175,24.018468,-0.0077,1.325
7904.00,7.487466,24.95841,-0.000174,24.018508,-0.0077,1.326
7906.00,7.487525,24.95947,-0.000174,24.018111,-0.0077,1.325
7908.00,7.487155,24.95843,-0.000174,24.018042,-0.0077,1.325
7910.00,7.486252,24.95814,-0.000174,24.018568,-0.0077,1.325
7912.00,7.486069,24.95836,-0.000173,24.017906,-0.0077,1.325
7914.00,7.485830,24.95827,-0.000174,24.017761,-0.0078,1.326
7916.00,7.485865,24.95858,-0.000176,24.018254,-0.0077,1.326
7918.00,7.484800,24.95803,-0.000175,24.017944,-0.0078,1.325
7920.00,7.484533,24.95756,-0.000173,24.017698,-0.0077,1.325
7922.00,7.483958,24.95787,-0.000173,24.018176,-0.0077,1.325
7924.00,7.484015,24.95800,-0.000174,24.017781,-0.0077,1.326
7926.00,7.484288,24.95743,-0.000175,24.017587,-0.0077,1.327
7928.00,7.485177,24.95742,-0.000175,24.017926,-0.0078,1.326
7930.00,7.485451,24.95812,-0.000173,24.018042,-0.0077,1.326
7932.00,7.484767,24.95859,-0.000174,24.017603,-0.0078,1.325
7934.00,7.484106,24.95811,-0.000175,24.017915,-0.0078,1.325
7936.00,7.484430,24.95805,-0.000174,24.018176,-0.0078,1.325
7938.00,7.485302,24.95793,-0.000174,24.017854,-0.0078,1.325
7940.00,7.486285,24.95714,-0.000175,24.017922,-0.0077,1.326
7942.00,7.486786,24.95686,-0.000175,24.018008,-0.0078,1.326
7944.00,7.485617,24.95755,-0.000175,24.018057,-0.0078,1.326
7946.00,7.484888,24.95854,-0.000175,24.018115,-0.0078,1.325
7948.00,7.485275,24.95824,-0.000174,24.018044,-0.0077,1.325
7950.00,7.485346,24.95737,-0.000174,24.017420,-0.0078,1.326
7952.00,7.485194,24.95833,-0.000175,24.017462,-0.0077,1.325
7954.00,7.484472,24.95866,-0.000174,24.017756,-0.0077,1.325
7956.00,7.485103,24.95839,-0.000174,24.017912,-0.0077,1.325
7958.00,7.485805,24.95887,-0.000174,24.017629,-0.0078,1.326
7960.00,7.486216,24.95937,-0.000174,24.018044,-0.0078,1.325
7962.00,7.486206,24.95867,-0.000174,24.017937,-0.0078,1.325
7964.00,7.485631,24.95813,-0.000174,24.017683,-0.0077,1.325
7966.00,7.485318,24.95809,-0.000174,24.017980,-0.0077,1.326
7968.00,7.485232,24.95809,-0.000174,24.018098,-0.0078,1.326
7970.00,7.485215,24.95742,-0.000174,24.018009,-0.0078,1.326
7972.00,7.484346,24.95754,-0.000175,24.017924,-0.0078,1.325
7974.00,7.483786,24.95774,-0.000175,24.017770,-0.0077,1.325
7976.00,7.483433,24.95747,-0.000174,24.018165,-0.0077,1.325
7978.00,7.484035,24.95705,-0.000174,24.018120,-0.0078,1.325
7980.00,7.484268,24.95804,-0.000174,24.018838,-0.0078,1.325
7982.00,7.483834,24.95841,-0.000175,24.018046,-0.0077,1.326
7984.00,7.483106,24.95752,-0.000174,24.017282,-0.0077,1.325
7986.00,7.483608,24.95795,-0.000174,24.018046,-0.0077,1.326
7988.00,7.484274,24.95782,-0.000174,24.017705,-0.0077,1.325
7990.00,7.484188,24.95788,-0.000174,24.017623,-0.0077,1.326
7992.00,7.484487,24.95815,-0.000174,24.018301,-0.0077,1.325
7994.00,7.484710,24.95888,-0.000174,24.018486,-0.0077,1.325
7996.00,7.484260,24.95802,-0.000174,24.018397,-0.0077,1.325
7998.00,7.484514,24.95844,-0.000175,24.018089,-0.0077,1.325
8000.00,7.484944,24.95797,-0.000174,24.018263,-0.0077,1.325
8002.00,7.484820,24.95825,-0.000175,24.018009,-0.0077,1.325
8004.00,7.484532,24.95826,-0.000174,24.018495,-0.0077,1.325
8006.00,7.484493,24.95828,-0.000175,24.018231,-0.0077,1.325
8008.00,7.483979,24.95838,-0.000173,24.017823,-0.0077,1.325
8010.00,7.484062,24.95858,-0.000172,24.018107,-0.0077,1.326
8012.00,7.484441,24.95827,-0.000174,24.018267,-0.0077,1.326
8014.00,7.484702,24.95902,-0.000175,24.018252,-0.0077,1.326
8016.00,7.484789,24.95944,-0.000174,24.018087,-0.0077,1.326
8018.00,7.484421,24.95885,-0.000175,24.018377,-0.0077,1.325
8020.00,7.484038,24.95882,-0.000173,24.018510,-0.0077,1.325
8022.00,7.483517,24.95839,-0.000172,24.018611,-0.0077,1.325
8024.00,7.482644,24.95804,-0.000173,24.017672,-0.0077,1.326
8026.00,7.483074,24.95888,-0.000173,24.018305,-0.0077,1.326
8028.00,7.484701,24.95790,-0.000173,24.018207,-0.0078,1.326
8030.00,7.485402,24.95798,-0.000174,24.018385,-0.0077,1.326
8032.00,7.485119,24.95803,-0.000174,24.018294,-0.0077,1.326
8034.00,7.484654,24.95853,-0.000175,24.018481,-0.0077,1.326
8036.00,7.483718,24.95878,-0.000174,24.017904,-0.0077,1.325
8038.00,7.483728,24.95896,-0.000173,24.018017,-0.0077,1.325
8040.00,7.483625,24.95837,-0.000173,24.017694,-0.0077,1.325
8042.00,7.484566,24.95735,-0.000174,24.018265,-0.0077,1.326
8044.00,7.484556,24.95773,-0.000173,24.018327,-0.0077,1.326
8046.00,7.484054,24.95709,-0.000173,24.018038,-0.0077,1.326
8048.00,7.483847,24.95798,-0.000174,24.017832,-0.0077,1.325
8050.00,7.484052,24.95721,-0.000174,24.018570,-0.0077,1.325
8052.00,7.484440,24.95641,-0.000174,24.018281,-0.0077,1.325
8054.00,7.483899,24.95768,-0.000174,24.018263,-0.0077,1.325
8056.00,7.483011,24.95739,-0.000173,24.018381,-0.0077,1.325
8058.00,7.483174,24.95711,-0.000173,24.018113,-0.0077,1.326
8060.00,7.483172,24.95722,-0.000173,24.018473,-0.0077,1.326
8062.00,7.483086,24.95818,-0.000172,24.018858,-0.0077,1.326
8064.00,7.483276,24.95828,-0.000173,24.018749,-0.0077,1.326
8066.00,7.483141,24.95843,-0.000174,24.017342,-0.0077,1.326
8068.00,7.482222,24.95831,-0.000174,24.018769,-0.0077,1.326
8070.00,7.481927,24.95971,-0.000174,24.018939,-0.0077,1.325
8072.00,7.482389,24.95916,-0.000173,24.018140,-0.0077,1.326
8074.00,7.482167,24.95884,-0.000174,24.018011,-0.0077,1.326
8076.00,7.482351,24.95793,-0.000174,24.018227,-0.0077,1.325
8078.00,7.482861,24.95803,-0.000174,24.017745,-0.0077,1.326
8080.00,7.483345,24.95813,-0.000174,24.017698,-0.0078,1.325
8082.00,7.483226,24.95851,-0.000173,24.017745,-0.0077,1.326
8084.00,7.483578,24.95757,-0.000174,24.017788,-0.0077,1.326
8086.00,7.483582,24.95750,-0.000173,24.017650,-0.0077,1.326
8088.00,7.483341,24.95767,-0.000174,24.017817,-0.0077,1.326
8090.00,7.483938,24.95778,-0.000174,24.018057,-0.0077,1.326
8092.00,7.483561,24.95725,-0.000173,24.018484,-0.0077,1.326
8094.00,7.483457,24.95774,-0.000173,24.018223,-0.0077,1.325
8096.00,7.483991,24.95743,-0.000173,24.017404,-0.0077,1.326
8098.00,7.483146,24.95744,-0.000173,24.017669,-0.0077,1.326
8100.00,7.482249,24.95799,-0.000174,24.017959,-0.0077,1.325
8102.00,7.482605,24.95783,-0.000174,24.018004,-0.0077,1.325
8104.00,7.482341,24.95760,-0.000173,24.017957,-0.0077,1.326
8106.00,7.483379,24.95784,-0.000174,24.018716,-0.0077,1.326
8108.00,7.483639,24.95764,-0.000174,24.017754,-0.0077,1.325
8110.00,7.483636,24.95768,-0.000174,24.018082,-0.0077,1.325
8112.00,7.483487,24.95735,-0.000173,24.018187,-0.0077,1.325
8114.00,7.482982,24.95753,-0.000174,24.017902,-0.0077,1.326
8116.00,7.483326,24.95843,-0.000174,24.018251,-0.0077,1.326
8118.00,7.483696,24.95748,-0.000173,24.018361,-0.0077,1.326
8120.00,7.483233,24.95819,-0.000174,24.018216,-0.0077,1.325
8122.00,7.482316,24.95828,-0.000174,24.018749,-0.0078,1.326
8124.00,7.481710,24.95787,-0.000173,24.018780,-0.0077,1.326
8126.00,7.481926,24.95770,-0.000174,24.017540,-0.0077,1.325
8128.00,7.482000,24.95813,-0.000174,24.018046,-0.0077,1.325
8130.00,7.482171,24.95807,-0.000174,24.018200,-0.0077,1.326
8132.00,7.482316,24.95806,-0.000174,24.017518,-0.0077,1.326
8134.00,7.482066,24.95789,-0.000173,24.018174,-0.0077,1.326
8136.00,7.481803,24.95843,-0.000174,24.018028,-0.0077,1.325
8138.00,7.482052,24.95723,-0.000174,24.018571,-0.0077,1.326
8140.00,7.483188,24.95850,-0.000173,24.018145,-0.0077,1.326
8142.00,7.482919,24.95801,-0.000173,24.018381,-0.0077,1.326
8144.00,7.482873,24.95798,-0.000175,24.018363,-0.0077,1.326
8146.00,7.482945,24.95774,-0.000174,24.017924,-0.0077,1.325
8148.00,7.483189,24.95824,-0.000173,24.018207,-0.0078,1.325
8150.00,7.483518,24.95824,-0.000172,24.018243,-0.0078,1.326
8152.00,7.483612,24.95882,-0.000174,24.018361,-0.0077,1.326
8154.00,7.483896,24.95829,-0.000174,24.017951,-0.0077,1.326
8156.00,7.483347,24.95842,-0.000174,24.018504,-0.0077,1.326
8158.00,7.482824,24.95730,-0.000173,24.018260,-0.0077,1.327
8160.00,7.482327,24.95751,-0.000176,24.018394,-0.0077,1.326
8162.00,7.482489,24.95710,-0.000173,24.018205,-0.0077,1.325
8164.00,7.482055,24.95816,-0.000173,24.017957,-0.0077,1.326
8166.00,7.482344,24.95897,-0.000174,24.018220,-0.0077,1.326
8168.00,7.482256,24.95796,-0.000173,24.018241,-0.0077,1.326
8170.00,7.481731,24.95848,-0.000173,24.017912,-0.0077,1.326
8172.00,7.481846,24.95837,-0.000174,24.018202,-0.0077,1.326
8174.00,7.481520,24.95905,-0.000173,24.018439,-0.0078,1.326
8176.00,7.481748,24.95829,-0.000172,24.018047,-0.0077,1.326
8178.00,7.482311,24.95839,-0.000172,24.018758,-0.0077,1.325
8180.00,7.482837,24.95896,-0.000174,24.017854,-0.0077,1.326
8182.00,7.482955,24.95819,-0.000174,24.017643,-0.0077,1.325
8184.00,7.482990,24.95914,-0.000173,24.018102,-0.0078,1.326
8186.00,7.483313,24.96056,-0.000173,24.017708,-0.0077,1.326
8188.00,7.483822,24.95888,-0.000174,24.018343,-0.0077,1.325
8190.00,7.482937,24.95821,-0.000174,24.018377,-0.0077,1.326
8192.00,7.482361,24.95920,-0.000174,24.017966,-0.0077,1.326
8194.00,7.482772,24.95895,-0.000173,24.017946,-0.0077,1.326
8196.00,7.483669,24.95920,-0.000173,24.017431,-0.0077,1.326
8198.00,7.483902,24.95861,-0.000174,24.018251,-0.0077,1.326
8200.00,7.483594,24.95910,-0.000173,24.018816,-0.0077,1.326
8202.00,7.483305,24.95948,-0.000173,24.018590,-0.0077,1.325
8204.00,7.482805,24.95870,-0.000172,24.018356,-0.0077,1.326
8206.00,7.482682,24.95908,-0.000174,24.017631,-0.0078,1.325
8208.00,7.482658,24.96006,-0.000173,24.018240,-0.0077,1.326
8210.00,7.483724,24.95966,-0.000173,24.018135,-0.0077,1.326
8212.00,7.482786,24.95902,-0.000173,24.018559,-0.0077,1.326
8214.00,7.481735,24.95937,-0.000173,24.018361,-0.0077,1.326
8216.00,7.482329,24.95921,-0.000173,24.018178,-0.0077,1.326
8218.00,7.482030,24.95931,-0.000174,24.018095,-0.0077,1.326
8220.00,7.481561,24.95820,-0.000174,24.018619,-0.0077,1.325
8222.00,7.481936,24.95790,-0.000171,24.018827,-0.0077,1.326
8224.00,7.482850,24.95830,-0.000172,24.018002,-0.0077,1.326
8226.00,7.483336,24.95837,-0.000175,24.017930,-0.0077,1.326
8228.00,7.482505,24.95744,-0.000174,24.018999,-0.0077,1.326
8230.00,7.482493,24.95859,-0.000173,24.018849,-0.0077,1.326
8232.00,7.483802,24.95929,-0.000173,24.018305,-0.0077,1.326
8234.00,7.483298,24.95806,-0.000174,24.018405,-0.0077,1.325
8236.00,7.483195,24.95830,-0.000173,24.018047,-0.0077,1.325
8238.00,7.482869,24.95813,-0.000174,24.018174,-0.0077,1.325
8240.00,7.482846,24.95788,-0.000172,24.018040,-0.0077,1.325
8242.00,7.482526,24.95701,-0.000174,24.018357,-0.0077,1.325
8244.00,7.482673,24.95687,-0.000174,24.017924,-0.0077,1.326
8246.00,7.482631,24.95734,-0.000174,24.018506,-0.0077,1.325
8248.00,7.482887,24.95801,-0.000174,24.017879,-0.0077,1.326
8250.00,7.482437,24.95742,-0.000172,24.017739,-0.0077,1.325
8252.00,7.482107,24.95770,-0.000174,24.017846,-0.0078,1.326
8254.00,7.481726,24.95683,-0.000175,24.018504,-0.0077,1.326
8256.00,7.482180,24.95769,-0.000173,24.018725,-0.0077,1.326
8258.00,7.481543,24.95689,-0.000172,24.018310,-0.0077,1.325
8260.00,7.482107,24.95792,-0.000173,24.018753,-0.0077,1.326
8262.00,7.482858,24.95827,-0.000173,24.018194,-0.0077,1.326
8264.00,7.482374,24.95792,-0.000173,24.017701,-0.0077,1.326
8266.00,7.482360,24.95751,-0.000174,24.018022,-0.0077,1.325
8268.00,7.482950,24.95817,-0.000172,24.018434,-0.0077,1.326
8270.00,7.483796,24.95864,-0.000172,24.018609,-0.0077,1.325
8272.00,7.484163,24.95860,-0.000172,24.018459,-0.0077,1.325
8274.00,7.483708,24.95855,-0.000172,24.017683,-0.0077,1.325
8276.00,7.483109,24.95824,-0.000173,24.018655,-0.0077,1.326
8278.00,7.482644,24.95800,-0.000174,24.018773,-0.0077,1.326
8280.00,7.482989,24.95815,-0.000173,24.018430,-0.0077,1.326
8282.00,7.482733,24.95789,-0.000173,24.018584,-0.0077,1.326
8284.00,7.482021,24.95772,-0.000173,24.018956,-0.0077,1.326
8286.00,7.481902,24.95794,-0.000173,24.018727,-0.0077,1.325
8288.00,7.481893,24.95774,-0.000173,24.019255,-0.0077,1.326
8290.00,7.482343,24.95784,-0.000173,24.018849,-0.0077,1.326
8292.00,7.481996,24.95819,-0.000173,24.018053,-0.0077,1.326
8294.00,7.482263,24.95819,-0.000173,24.018301,-0.0077,1.325
8296.00,7.483000,24.95723,-0.000174,24.018397,-0.0077,1.326
8298.00,7.482965,24.95752,-0.000174,24.018178,-0.0077,1.326
8300.00,7.482641,24.95788,-0.000173,24.018015,-0.0077,1.326
8302.00,7.482097,24.95739,-0.000174,24.017549,-0.0077,1.326
8304.00,7.482197,24.95731,-0.000173,24.018555,-0.0077,1.325
8306.00,7.482760,24.95736,-0.000173,24.018678,-0.0076,1.326
8308.00,7.482551,24.95656,-0.000173,24.018044,-0.0077,1.326
8310.00,7.482407,24.95726,-0.000174,24.018058,-0.0077,1.326
8312.00,7.482528,24.95734,-0.000173,24.018432,-0.0077,1.326
8314.00,7.482385,24.95743,-0.000173,24.018860,-0.0077,1.326
8316.00,7.482515,24.95690,-0.000174,24.017861,-0.0077,1.326
8318.00,7.483148,24.95757,-0.000173,24.018013,-0.0078,1.326
8320.00,7.483814,24.95725,-0.000173,24.018004,-0.0077,1.326
8322.00,7.483750,24.95712,-0.000175,24.018303,-0.0077,1.326
8324.00,7.483599,24.95821,-0.000174,24.018151,-0.0077,1.326
8326.00,7.483139,24.95762,-0.000173,24.018303,-0.0077,1.326
8328.00,7.483286,24.95769,-0.000173,24.018628,-0.0077,1.326
8330.00,7.483156,24.95774,-0.000172,24.018754,-0.0077,1.326
8332.00,7.483442,24.95840,-0.000172,24.018325,-0.0077,1.326
8334.00,7.483351,24.95769,-0.000172,24.018751,-0.0077,1.325
8336.00,7.483081,24.95723,-0.000172,24.018562,-0.0077,1.325
8338.00,7.483075,24.95711,-0.000174,24.018640,-0.0077,1.326
8340.00,7.482450,24.95690,-0.000174,24.018448,-0.0077,1.326
8342.00,7.482248,24.95685,-0.000174,24.019030,-0.0078,1.326
8344.00,7.483155,24.95688,-0.000174,24.018425,-0.0077,1.326
8346.00,7.482452,24.95717,-0.000173,24.018292,-0.0077,1.326
8348.00,7.482899,24.95657,-0.000173,24.018191,-0.0077,1.326
8350.00,7.482015,24.95701,-0.000172,24.018542,-0.0077,1.325
8352.00,7.482440,24.95797,-0.000174,24.018851,-0.0077,1.326
8354.00,7.482208,24.95766,-0.000173,24.019088,-0.0077,1.326
8356.00,7.481847,24.95848,-0.000172,24.018863,-0.0077,1.325
8358.00,7.481671,24.95792,-0.000172,24.018689,-0.0077,1.325
8360.00,7.481364,24.95804,-0.000173,24.018122,-0.0077,1.326
8362.00,7.481823,24.95814,-0.000173,24.018365,-0.0077,1.326
8364.00,7.482284,24.95828,-0.000173,24.018383,-0.0077,1.326
8366.00,7.482694,24.95819,-0.000173,24.018396,-0.0077,1.326
8368.00,7.481982,24.95796,-0.000172,24.018555,-0.0077,1.325
8370.00,7.482471,24.95827,-0.000174,24.018343,-0.0077,1.326
8372.00,7.483261,24.95740,-0.000174,24.018287,-0.0077,1.326
8374.00,7.483071,24.95777,-0.000173,24.018468,-0.0077,1.327
8376.00,7.481621,24.95823,-0.000174,24.018586,-0.0077,1.326
8378.00,7.481237,24.95718,-0.000173,24.018066,-0.0077,1.326
8380.00,7.481563,24.95731,-0.000175,24.018232,-0.0077,1.326
8382.00,7.482170,24.95702,-0.000174,24.018597,-0.0077,1.326
8384.00,7.481460,24.95799,-0.000173,24.017975,-0.0078,1.326
8386.00,7.481681,24.95752,-0.000173,24.018729,-0.0077,1.326
8388.00,7.482201,24.95741,-0.000173,24.018501,-0.0078,1.325
8390.00,7.482171,24.95811,-0.000173,24.018818,-0.0078,1.325
8392.00,7.481721,24.95776,-0.000173,24.018187,-0.0077,1.325
8394.00,7.482127,24.95741,-0.000173,24.018104,-0.0077,1.325
8396.00,7.481245,24.95773,-0.000173,24.018798,-0.0077,1.326
8398.00,7.480952,24.95805,-0.000172,24.018747,-0.0077,1.325
8400.00,7.481294,24.95822,-0.000172,24.018488,-0.0077,1.326
8402.00,7.480928,24.95770,-0.000172,24.018677,-0.0077,1.327
8404.00,7.481069,24.95771,-0.000174,24.018709,-0.0077,1.326
@14,12.0000,24.0
8406.00,7.479936,24.95796,-0.000174,24.018526,-0.0077,1.325
8408.00,7.471382,24.95741,-0.000174,24.017935,-0.0077,1.326
8410.00,7.461920,24.95803,-0.000173,24.019133,-0.0077,1.324
8412.00,7.456825,24.95790,-0.000171,24.018658,-0.0077,1.324
8414.00,7.456519,24.95778,-0.000172,24.018133,-0.0077,1.325
8416.00,7.458698,24.95773,-0.000173,24.018280,-0.0077,1.325
8418.00,7.462065,24.95837,-0.000173,24.018370,-0.0077,1.325
8420.00,7.466335,24.95742,-0.000172,24.018363,-0.0077,1.325
8422.00,7.471183,24.95798,-0.000173,24.017505,-0.0077,1.326
8424.00,7.475453,24.95799,-0.000174,24.018662,-0.0077,1.327
8426.00,7.479108,24.95832,-0.000174,24.018468,-0.0077,1.327
8428.00,7.482295,24.95843,-0.000173,24.017489,-0.0077,1.326
8430.00,7.488409,24.95801,-0.000173,24.018522,-0.0077,1.326
8432.00,7.500509,24.95817,-0.000174,24.018501,-0.0077,1.326
8434.00,7.513659,24.95859,-0.000175,24.018595,-0.0077,1.327
8436.00,7.521269,24.95940,-0.000174,24.018318,-0.0077,1.327
8438.00,7.524386,24.95947,-0.000175,24.018316,-0.0077,1.327
8440.00,7.524052,24.95904,-0.000173,24.018305,-0.0077,1.326
8442.00,7.523089,24.95821,-0.000172,24.018488,-0.0077,1.326
8444.00,7.520957,24.95831,-0.000172,24.018067,-0.0077,1.326
8446.00,7.518121,24.95819,-0.000173,24.017888,-0.0077,1.325
8448.00,7.514983,24.95828,-0.000173,24.017698,-0.0077,1.326
8450.00,7.512434,24.95777,-0.000173,24.018310,-0.0077,1.325
8452.00,7.509063,24.95842,-0.000172,24.017703,-0.0077,1.325
8454.00,7.505797,24.95812,-0.000174,24.018156,-0.0077,1.326
8456.00,7.503929,24.95759,-0.000174,24.017902,-0.0077,1.326
8458.00,7.501755,24.95766,-0.000174,24.017761,-0.0077,1.325
8460.00,7.499524,24.95815,-0.000174,24.018492,-0.0077,1.325
8462.00,7.497461,24.95828,-0.000173,24.018580,-0.0077,1.326
8464.00,7.495606,24.95847,-0.000174,24.017491,-0.0077,1.326
8466.00,7.493641,24.95859,-0.000174,24.017768,-0.0077,1.326
8468.00,7.492168,24.95815,-0.000173,24.017683,-0.0077,1.325
8470.00,7.490775,24.95843,-0.000173,24.017701,-0.0077,1.325
8472.00,7.489587,24.95786,-0.000174,24.017788,-0.0078,1.325
8474.00,7.487836,24.95779,-0.000174,24.018127,-0.0077,1.326
8476.00,7.486968,24.95783,-0.000175,24.017734,-0.0078,1.326
8478.00,7.486179,24.95791,-0.000174,24.018138,-0.0078,1.326
8480.00,7.485357,24.95832,-0.000175,24.018140,-0.0077,1.326
8482.00,7.484898,24.95824,-0.000174,24.017531,-0.0077,1.325
8484.00,7.484521,24.95876,-0.000174,24.018138,-0.0077,1.325
8486.00,7.485194,24.95842,-0.000175,24.017872,-0.0077,1.325
8488.00,7.484467,24.95863,-0.000174,24.017933,-0.0077,1.326
8490.00,7.483731,24.95905,-0.000175,24.017386,-0.0077,1.326
8492.00,7.483438,24.95863,-0.000175,24.018116,-0.0077,1.325
8494.00,7.484216,24.95797,-0.000175,24.017799,-0.0077,1.325
8496.00,7.484633,24.95818,-0.000174,24.017901,-0.0077,1.326
8498.00,7.484181,24.95803,-0.000174,24.018606,-0.0077,1.326
8500.00,7.483857,24.95774,-0.000173,24.018374,-0.0077,1.326
8502.00,7.483412,24.95810,-0.000173,24.018247,-0.0077,1.325
8504.00,7.483595,24.95829,-0.000173,24.018258,-0.0078,1.326
8506.00,7.483773,24.95845,-0.000174,24.018256,-0.0077,1.326
8508.00,7.483010,24.95799,-0.000173,24.018388,-0.0077,1.326
8510.00,7.482943,24.95739,-0.000174,24.018046,-0.0077,1.325
8512.00,7.482810,24.95798,-0.000173,24.018740,-0.0077,1.325
8514.00,7.482276,24.95850,-0.000174,24.018325,-0.0077,1.325
8516.00,7.482205,24.95707,-0.000175,24.018657,-0.0077,1.326
8518.00,7.482260,24.95774,-0.000174,24.018116,-0.0077,1.326
8520.00,7.482926,24.95786,-0.000174,24.018276,-0.0077,1.325
8522.00,7.482701,24.95905,-0.000172,24.018125,-0.0077,1.325
8524.00,7.482551,24.95850,-0.000174,24.018347,-0.0077,1.326
8526.00,7.482845,24.95883,-0.000174,24.018501,-0.0077,1.325
8528.00,7.482416,24.95759,-0.000174,24.017794,-0.0078,1.326
8530.00,7.482179,24.95811,-0.000173,24.018446,-0.0077,1.325
8532.00,7.481997,24.95805,-0.000173,24.018619,-0.0078,1.326
8534.00,7.482939,24.95815,-0.000174,24.017444,-0.0077,1.325
8536.00,7.482726,24.95823,-0.000174,24.017772,-0.0078,1.326
8538.00,7.482609,24.95797,-0.000173,24.018684,-0.0077,1.326
8540.00,7.483115,24.95774,-0.000172,24.018432,-0.0077,1.326
8542.00,7.482900,24.95772,-0.000173,24.018229,-0.0077,1.326
8544.00,7.483180,24.95830,-0.000173,24.018096,-0.0077,1.326
8546.00,7.482791,24.95793,-0.000175,24.018113,-0.0077,1.325
8548.00,7.481755,24.95753,-0.000175,24.018617,-0.0077,1.326
8550.00,7.481978,24.95754,-0.000173,24.018753,-0.0077,1.325
8552.00,7.482255,24.95770,-0.000172,24.018566,-0.0077,1.326
8554.00,7.481964,24.95769,-0.000173,24.017944,-0.0078,1.326
8556.00,7.481419,24.95841,-0.000172,24.018026,-0.0077,1.326
8558.00,7.481575,24.95726,-0.000173,24.018078,-0.0077,1.326
8560.00,7.482613,24.95663,-0.000173,24.017939,-0.0077,1.325
8562.00,7.481858,24.95763,-0.000173,24.017574,-0.0078,1.325
8564.00,7.482010,24.95774,-0.000174,24.018205,-0.0078,1.326
8566.00,7.482170,24.95778,-0.000174,24.018160,-0.0077,1.326
8568.00,7.481775,24.95769,-0.000174,24.017496,-0.0077,1.326
8570.00,7.481335,24.95779,-0.000173,24.018165,-0.0077,1.326
8572.00,7.481149,24.95753,-0.000173,24.017725,-0.0077,1.326
8574.00,7.481647,24.95718,-0.000173,24.018062,-0.0077,1.325
8576.00,7.481511,24.95670,-0.000173,24.017699,-0.0078,1.325
8578.00,7.481052,24.95687,-0.000172,24.017562,-0.0078,1.325
8580.00,7.481883,24.95707,-0.000172,24.018298,-0.0077,1.325
8582.00,7.481836,24.95798,-0.000173,24.018403,-0.0077,1.326
8584.00,7.481730,24.95748,-0.000174,24.017951,-0.0077,1.326
8586.00,7.481662,24.95714,-0.000173,24.018272,-0.0077,1.325
8588.00,7.481191,24.95791,-0.000173,24.018129,-0.0077,1.325
8590.00,7.481166,24.95776,-0.000173,24.018260,-0.0077,1.325
8592.00,7.481503,24.95777,-0.000173,24.018881,-0.0077,1.325
8594.00,7.481868,24.95690,-0.000172,24.017973,-0.0077,1.325
8596.00,7.481530,24.95724,-0.000173,24.018561,-0.0077,1.326
8598.00,7.480364,24.95757,-0.000174,24.018374,-0.0077,1.326
8600.00,7.480137,24.95710,-0.000174,24.018145,-0.0077,1.326
8602.00,7.480470,24.95726,-0.000174,24.017931,-0.0077,1.326
8604.00,7.480704,24.95704,-0.000174,24.018965,-0.0077,1.326
8606.00,7.480700,24.95742,-0.000175,24.018747,-0.0077,1.326
8608.00,7.481339,24.95696,-0.000174,24.018664,-0.0077,1.326
8610.00,7.482221,24.95752,-0.000173,24.018419,-0.0077,1.325
8612.00,7.482135,24.95723,-0.000174,24.018657,-0.0077,1.326
8614.00,7.481377,24.95679,-0.000174,24.018736,-0.0077,1.326
8616.00,7.481218,24.95712,-0.000174,24.018870,-0.0077,1.326
8618.00,7.481867,24.95785,-0.000173,24.018205,-0.0077,1.326
8620.00,7.482033,24.95748,-0.000173,24.017931,-0.0077,1.326
8622.00,7.481819,24.95792,-0.000172,24.018269,-0.0078,1.325
8624.00,7.482332,24.95776,-0.000172,24.017980,-0.0077,1.326
8626.00,7.482037,24.95700,-0.000175,24.018164,-0.0078,1.326
8628.00,7.481791,24.95719,-0.000174,24.019179,-0.0077,1.326
8630.00,7.482042,24.95668,-0.000173,24.019093,-0.0077,1.326
8632.00,7.481168,24.95752,-0.000173,24.018265,-0.0077,1.326
8634.00,7.481395,24.95793,-0.000175,24.018455,-0.0077,1.325
8636.00,7.482215,24.95737,-0.000174,24.018968,-0.0077,1.325
8638.00,7.481765,24.95753,-0.000173,24.018241,-0.0077,1.325
8640.00,7.481178,24.95809,-0.000175,24.018396,-0.0077,1.325
8642.00,7.480873,24.95728,-0.000174,24.017770,-0.0077,1.325
8644.00,7.480285,24.95705,-0.000173,24.018207,-0.0077,1.326
8646.00,7.480047,24.95771,-0.000174,24.018444,-0.0077,1.326
8648.00,7.479968,24.95749,-0.000175,24.018967,-0.0077,1.326
8650.00,7.480498,24.95768,-0.000173,24.018812,-0.0077,1.325
8652.00,7.480388,24.95740,-0.000171,24.018528,-0.0077,1.325
8654.00,7.480854,24.95709,-0.000173,24.018729,-0.0077,1.326
8656.00,7.480886,24.95690,-0.000173,24.017886,-0.0077,1.325
8658.00,7.481001,24.95697,-0.000173,24.018606,-0.0077,1.326
8660.00,7.481269,24.95637,-0.000174,24.018689,-0.0077,1.326
8662.00,7.481211,24.95652,-0.000173,24.018880,-0.0078,1.326
8664.00,7.480300,24.95713,-0.000174,24.017993,-0.0077,1.325
8666.00,7.480703,24.95705,-0.000175,24.018720,-0.0076,1.326
8668.00,7.481053,24.95714,-0.000173,24.019039,-0.0077,1.326
8670.00,7.481513,24.95740,-0.000174,24.018722,-0.0077,1.326
8672.00,7.480562,24.95751,-0.000173,24.018461,-0.0077,1.326
8674.00,7.480059,24.95729,-0.000172,24.018040,-0.0077,1.326
8676.00,7.479776,24.95847,-0.000173,24.018149,-0.0077,1.326
8678.00,7.479663,24.95836,-0.000173,24.018606,-0.0077,1.326
8680.00,7.479960,24.95769,-0.000174,24.018289,-0.0077,1.325
8682.00,7.480397,24.95822,-0.000173,24.018421,-0.0077,1.326
8684.00,7.480550,24.95740,-0.000173,24.018889,-0.0077,1.326
8686.00,7.480025,24.95807,-0.000173,24.018880,-0.0077,1.326
8688.00,7.480168,24.95842,-0.000173,24.018444,-0.0077,1.326
8690.00,7.480165,24.95837,-0.000175,24.018778,-0.0077,1.326
8692.00,7.480475,24.95816,-0.000173,24.018762,-0.0077,1.326
8694.00,7.480645,24.95744,-0.000173,24.018051,-0.0077,1.325
8696.00,7.480277,24.95841,-0.000171,24.018082,-0.0077,1.326
8698.00,7.480607,24.95803,-0.000172,24.018299,-0.0077,1.326
8700.00,7.480915,24.95791,-0.000173,24.018305,-0.0077,1.326
8702.00,7.480872,24.95855,-0.000174,24.018285,-0.0077,1.326
8704.00,7.481489,24.95833,-0.000173,24.018383,-0.0077,1.326
8706.00,7.481815,24.95884,-0.000174,24.018368,-0.0077,1.326
8708.00,7.481094,24.95857,-0.000173,24.018350,-0.0077,1.326
8710.00,7.480395,24.95833,-0.000172,24.018700,-0.0077,1.326
8712.00,7.481501,24.95880,-0.000172,24.018831,-0.0077,1.326
8714.00,7.481524,24.95852,-0.000173,24.018338,-0.0077,1.325
8716.00,7.481023,24.95870,-0.000172,24.018733,-0.0077,1.325
8718.00,7.480595,24.95891,-0.000172,24.018160,-0.0077,1.326
8720.00,7.480104,24.95825,-0.000172,24.018064,-0.0077,1.326
8722.00,7.480518,24.95876,-0.000174,24.018684,-0.0077,1.326
8724.00,7.480388,24.95836,-0.000174,24.018845,-0.0077,1.326
8726.00,7.480250,24.95804,-0.000173,24.018281,-0.0077,1.326
8728.00,7.479807,24.95796,-0.000173,24.018595,-0.0077,1.326
8730.00,7.479239,24.95895,-0.000174,24.017975,-0.0077,1.326
8732.00,7.479472,24.95897,-0.000174,24.018325,-0.0077,1.326
8734.00,7.479653,24.95906,-0.000173,24.018341,-0.0077,1.326
8736.00,7.479926,24.95847,-0.000173,24.018600,-0.0077,1.326
8738.00,7.479549,24.95937,-0.000172,24.018981,-0.0077,1.326
8740.00,7.480033,24.95835,-0.000172,24.018687,-0.0077,1.325
8742.00,7.480451,24.95859,-0.000172,24.018249,-0.0077,1.326
8744.00,7.480530,24.95879,-0.000173,24.018760,-0.0077,1.326
8746.00,7.481023,24.95713,-0.000173,24.018546,-0.0077,1.326
8748.00,7.481589,24.95827,-0.000173,24.018807,-0.0077,1.326
8750.00,7.481075,24.95896,-0.000173,24.018541,-0.0077,1.326
8752.00,7.480358,24.95916,-0.000173,24.018461,-0.0077,1.326
8754.00,7.480474,24.95884,-0.000173,24.018526,-0.0077,1.326
8756.00,7.480214,24.95804,-0.000172,24.018860,-0.0077,1.326
8758.00,7.479731,24.95768,-0.000173,24.018234,-0.0077,1.326
8760.00,7.480282,24.95856,-0.000172,24.018851,-0.0077,1.326
8762.00,7.480905,24.95852,-0.000172,24.018158,-0.0077,1.326
8764.00,7.480987,24.95833,-0.000172,24.018078,-0.0077,1.326
8766.00,7.480159,24.95920,-0.000173,24.018541,-0.0077,1.327
8768.00,7.479426,24.95865,-0.000173,24.019092,-0.0077,1.326
8770.00,7.480181,24.95833,-0.000173,24.018461,-0.0077,1.326
8772.00,7.479767,24.95890,-0.000173,24.018530,-0.0077,1.327
8774.00,7.479443,24.95824,-0.000172,24.018700,-0.0077,1.327
8776.00,7.480121,24.95830,-0.000173,24.018675,-0.0077,1.326
8778.00,7.480380,24.95925,-0.000174,24.019092,-0.0077,1.326
8780.00,7.480200,24.95833,-0.000174,24.018060,-0.0077,1.327
8782.00,7.479940,24.95785,-0.000174,24.018562,-0.0077,1.327
8784.00,7.480759,24.95885,-0.000172,24.018764,-0.0077,1.326
8786.00,7.480429,24.95811,-0.000173,24.018287,-0.0077,1.326
8788.00,7.480358,24.95831,-0.000172,24.018149,-0.0077,1.326
8790.00,7.480261,24.95852,-0.000172,24.019077,-0.0077,1.325
8792.00,7.479899,24.95810,-0.000172,24.018992,-0.0077,1.326
8794.00,7.479930,24.95911,-0.000173,24.018332,-0.0077,1.327
8796.00,7.479950,24.95887,-0.000174,24.018677,-0.0077,1.326
8798.00,7.480133,24.95776,-0.000172,24.018800,-0.0077,1.326
8800.00,7.479287,24.95864,-0.000172,24.018840,-0.0077,1.326
8802.00,7.479810,24.95816,-0.000173,24.017982,-0.0077,1.327
8804.00,7.480177,24.95793,-0.000174,24.018483,-0.0076,1.326
8806.00,7.479612,24.95786,-0.000172,24.017783,-0.0077,1.326
8808.00,7.479357,24.95806,-0.000173,24.018421,-0.0077,1.327
8810.00,7.479275,24.95836,-0.000173,24.018165,-0.0077,1.327
8812.00,7.480398,24.95878,-0.000172,24.018147,-0.0077,1.326
8814.00,7.481135,24.95966,-0.000174,24.018046,-0.0077,1.326
8816.00,7.480827,24.95991,-0.000171,24.018568,-0.0077,1.326
8818.00,7.480322,24.95959,-0.000171,24.018947,-0.0077,1.326
8820.00,7.479065,24.95998,-0.000171,24.018595,-0.0077,1.326
8822.00,7.479416,24.96013,-0.000173,24.018876,-0.0077,1.326
8824.00,7.479961,24.96016,-0.000173,24.018876,-0.0077,1.327
8826.00,7.479697,24.95893,-0.000173,24.018954,-0.0077,1.326
8828.00,7.479006,24.95902,-0.000173,24.019021,-0.0077,1.326
8830.00,7.479257,24.95956,-0.000174,24.018026,-0.0077,1.327
8832.00,7.478863,24.95932,-0.000173,24.018053,-0.0077,1.327
8834.00,7.479131,24.95946,-0.000173,24.018464,-0.0077,1.327
8836.00,7.480421,24.95960,-0.000173,24.018463,-0.0077,1.326
8838.00,7.480483,24.95910,-0.000173,24.018896,-0.0077,1.326
8840.00,7.480266,24.95899,-0.000173,24.018751,-0.0076,1.327
8842.00,7.479262,24.95862,-0.000173,24.018791,-0.0077,1.326
8844.00,7.479203,24.95862,-0.000172,24.018648,-0.0077,1.326
8846.00,7.479297,24.95847,-0.000173,24.018435,-0.0077,1.326
8848.00,7.479388,24.95790,-0.000173,24.018606,-0.0077,1.326
8850.00,7.479810,24.95850,-0.000171,24.018298,-0.0077,1.326
8852.00,7.480216,24.95806,-0.000171,24.018722,-0.0077,1.327
8854.00,7.479746,24.95894,-0.000173,24.018446,-0.0077,1.326
8856.00,7.479185,24.95880,-0.000173,24.018064,-0.0077,1.327
8858.00,7.478714,24.95930,-0.000173,24.018312,-0.0077,1.327
8860.00,7.479348,24.95842,-0.000174,24.018269,-0.0077,1.327
8862.00,7.479730,24.95841,-0.000173,24.018965,-0.0077,1.327
8864.00,7.479498,24.95827,-0.000173,24.018508,-0.0077,1.327
8866.00,7.479040,24.95873,-0.000174,24.018377,-0.0077,1.327
8868.00,7.479661,24.95840,-0.000174,24.018283,-0.0077,1.326
8870.00,7.480703,24.95930,-0.000173,24.018910,-0.0077,1.327
8872.00,7.479955,24.95927,-0.000173,24.019139,-0.0077,1.327
8874.00,7.479695,24.95947,-0.000172,24.018731,-0.0076,1.327
8876.00,7.479731,24.95823,-0.000173,24.018323,-0.0077,1.327
8878.00,7.478914,24.95855,-0.000173,24.018107,-0.0077,1.327
8880.00,7.479065,24.95803,-0.000174,24.018334,-0.0077,1.327
8882.00,7.478987,24.95877,-0.000173,24.018909,-0.0077,1.327
8884.00,7.479164,24.95846,-0.000173,24.017979,-0.0077,1.327
8886.00,7.478873,24.95846,-0.000174,24.018390,-0.0077,1.327
8888.00,7.480047,24.95835,-0.000172,24.018762,-0.0077,1.327
8890.00,7.480277,24.95773,-0.000173,24.018033,-0.0076,1.326
8892.00,7.479380,24.95840,-0.000172,24.018687,-0.0077,1.326
8894.00,7.479722,24.95870,-0.000172,24.018930,-0.0077,1.326
8896.00,7.479740,24.95824,-0.000172,24.018936,-0.0077,1.327
8898.00,7.479957,24.95893,-0.000173,24.018212,-0.0077,1.327
8900.00,7.479500,24.95923,-0.000173,24.018677,-0.0077,1.327
8902.00,7.479037,24.95844,-0.000174,24.018508,-0.0077,1.327
8904.00,7.479491,24.95795,-0.000174,24.018898,-0.0076,1.327
8906.00,7.479725,24.95855,-0.000173,24.018930,-0.0077,1.327
8908.00,7.479389,24.95897,-0.000173,24.018945,-0.0077,1.327
8910.00,7.479709,24.95847,-0.000173,24.018666,-0.0077,1.326
8912.00,7.479246,24.95854,-0.000173,24.018807,-0.0077,1.327
8914.00,7.479822,24.95801,-0.000173,24.018619,-0.0077,1.327
8916.00,7.479182,24.95827,-0.000173,24.018330,-0.0077,1.327
8918.00,7.479110,24.95781,-0.000174,24.018214,-0.0077,1.327
8920.00,7.479738,24.95743,-0.000173,24.019188,-0.0077,1.327
8922.00,7.480129,24.95740,-0.000171,24.018466,-0.0077,1.326
8924.00,7.479778,24.95776,-0.000171,24.018851,-0.0077,1.327
8926.00,7.479044,24.95798,-0.000172,24.018530,-0.0077,1.327
8928.00,7.478706,24.95774,-0.000173,24.018988,-0.0077,1.326
8930.00,7.478768,24.95862,-0.000173,24.018430,-0.0077,1.327
8932.00,7.478649,24.95890,-0.000173,24.018095,-0.0077,1.327
8934.00,7.479537,24.95839,-0.000173,24.018299,-0.0077,1.327
8936.00,7.479881,24.95759,-0.000174,24.017872,-0.0077,1.327
8938.00,7.480185,24.95792,-0.000173,24.018396,-0.0077,1.326
8940.00,7.479651,24.95766,-0.000173,24.018881,-0.0077,1.326
8942.00,7.478899,24.95821,-0.000173,24.018840,-0.0077,1.326
8944.00,7.479482,24.95921,-0.000172,24.018961,-0.0077,1.327
8946.00,7.479608,24.95930,-0.000172,24.018829,-0.0077,1.327
8948.00,7.479576,24.95981,-0.000173,24.018880,-0.0077,1.327
8950.00,7.479771,24.95958,-0.000173,24.018463,-0.0077,1.327
8952.00,7.478667,24.95968,-0.000173,24.018174,-0.0077,1.327
8954.00,7.478957,24.95953,-0.000173,24.018997,-0.0077,1.326
8956.00,7.479400,24.95948,-0.000172,24.018243,-0.0077,1.327
8958.00,7.479406,24.96007,-0.000173,24.018356,-0.0077,1.327
8960.00,7.479433,24.95934,-0.000172,24.017893,-0.0077,1.326
8962.00,7.479374,24.95969,-0.000173,24.018769,-0.0077,1.326
8964.00,7.479175,24.95961,-0.000172,24.018662,-0.0076,1.327
8966.00,7.478956,24.95911,-0.000173,24.019645,-0.0076,1.327
8968.00,7.478516,24.96042,-0.000174,24.018637,-0.0077,1.327
8970.00,7.479407,24.95973,-0.000173,24.018383,-0.0077,1.327
8972.00,7.479458,24.95988,-0.000172,24.018151,-0.0077,1.326
8974.00,7.479266,24.95941,-0.000173,24.018513,-0.0077,1.327
8976.00,7.480110,24.95909,-0.000174,24.018912,-0.0077,1.327
8978.00,7.479617,24.95915,-0.000173,24.019273,-0.0077,1.327
8980.00,7.479071,24.95932,-0.000173,24.018571,-0.0077,1.327
8982.00,7.479553,24.95957,-0.000175,24.018098,-0.0077,1.326
8984.00,7.479508,24.96004,-0.000174,24.019139,-0.0077,1.327
8986.00,7.479607,24.95971,-0.000173,24.018519,-0.0077,1.327
8988.00,7.479821,24.95898,-0.000174,24.017893,-0.0077,1.327
8990.00,7.479121,24.95885,-0.000173,24.018903,-0.0077,1.327
8992.00,7.478284,24.95979,-0.000173,24.018064,-0.0077,1.327
8994.00,7.478169,24.95938,-0.000175,24.018619,-0.0077,1.327
8996.00,7.478862,24.95951,-0.000173,24.018493,-0.0077,1.327
8998.00,7.479117,24.95960,-0.000174,24.018831,-0.0077,1.327
9000.00,7.478677,24.95874,-0.000173,24.018062,-0.0077,1.327
9002.00,7.479434,24.95877,-0.000171,24.018229,-0.0077,1.327
9004.00,7.479822,24.95921,-0.000173,24.017908,-0.0077,1.326
@15,12.0000,24.0
9006.00,7.478855,24.95947,-0.000173,24.018553,-0.0077,1.327
9008.00,7.470658,24.95905,-0.000173,24.017540,-0.0077,1.327
9010.00,7.460221,24.95964,-0.000173,24.018497,-0.0077,1.326
9012.00,7.454700,24.95947,-0.000172,24.017995,-0.0077,1.325
9014.00,7.453276,24.95890,-0.000173,24.018510,-0.0077,1.325
9016.00,7.454496,24.95940,-0.000172,24.018396,-0.0077,1.325
9018.00,7.456718,24.95832,-0.000172,24.017895,-0.0077,1.326
9020.00,7.460448,24.95810,-0.000172,24.018038,-0.0077,1.327
9022.00,7.463694,24.95822,-0.000174,24.018040,-0.0077,1.327
9024.00,7.468337,24.95894,-0.000174,24.018191,-0.0078,1.327
9026.00,7.471733,24.95883,-0.000175,24.018222,-0.0077,1.327
9028.00,7.474940,24.95926,-0.000175,24.018731,-0.0077,1.327
9030.00,7.479707,24.95950,-0.000174,24.018517,-0.0078,1.327
9032.00,7.491795,24.95995,-0.000174,24.018479,-0.0077,1.327
9034.00,7.505122,24.95920,-0.000174,24.019064,-0.0077,1.327
9036.00,7.514026,24.95903,-0.000174,24.018985,-0.0077,1.327
9038.00,7.517544,24.95855,-0.000173,24.017944,-0.0077,1.328
9040.00,7.518514,24.95915,-0.000175,24.018689,-0.0078,1.327
9042.00,7.517679,24.95905,-0.000173,24.018860,-0.0077,1.326
9044.00,7.515722,24.95931,-0.000174,24.017815,-0.0077,1.327
9046.00,7.513095,24.95919,-0.000173,24.018374,-0.0077,1.326
9048.00,7.510131,24.95998,-0.000173,24.018704,-0.0077,1.326
9050.00,7.508436,24.95905,-0.000173,24.018350,-0.0077,1.326
9052.00,7.504655,24.95948,-0.000173,24.018648,-0.0077,1.326
9054.00,7.500915,24.95913,-0.000173,24.018441,-0.0078,1.326
9056.00,7.498733,24.95884,-0.000173,24.017803,-0.0078,1.326
9058.00,7.497320,24.95958,-0.000174,24.018414,-0.0077,1.327
9060.00,7.495302,24.95932,-0.000174,24.017997,-0.0077,1.327
9062.00,7.492451,24.95860,-0.000174,24.018303,-0.0077,1.326
9064.00,7.491821,24.95874,-0.000174,24.018396,-0.0077,1.326
9066.00,7.489859,24.95860,-0.000175,24.017681,-0.0077,1.326
9068.00,7.488263,24.95808,-0.000174,24.018278,-0.0077,1.326
9070.00,7.486874,24.95870,-0.000173,24.018193,-0.0077,1.326
9072.00,7.485351,24.95870,-0.000174,24.018169,-0.0077,1.327
9074.00,7.484358,24.95897,-0.000174,24.018310,-0.0077,1.327
9076.00,7.484169,24.95930,-0.000175,24.018488,-0.0077,1.327
9078.00,7.483501,24.95923,-0.000174,24.018294,-0.0077,1.327
9080.00,7.483346,24.95878,-0.000173,24.017777,-0.0077,1.327
9082.00,7.483243,24.95938,-0.000173,24.018245,-0.0077,1.327
9084.00,7.482726,24.95965,-0.000172,24.018557,-0.0077,1.326
9086.00,7.482622,24.95937,-0.000172,24.017908,-0.0077,1.327
9088.00,7.482132,24.96026,-0.000172,24.018229,-0.0077,1.326
9090.00,7.482531,24.95990,-0.000173,24.018307,-0.0077,1.327
9092.00,7.482357,24.95986,-0.000173,24.018827,-0.0077,1.327
9094.00,7.481417,24.95906,-0.000173,24.018582,-0.0077,1.327
9096.00,7.480977,24.95892,-0.000174,24.018245,-0.0077,1.327
9098.00,7.480887,24.95955,-0.000173,24.018620,-0.0077,1.326
9100.00,7.481056,24.95911,-0.000174,24.018827,-0.0077,1.327
9102.00,7.481294,24.95927,-0.000173,24.018299,-0.0077,1.327
9104.00,7.480336,24.95897,-0.000173,24.018205,-0.0077,1.327
9106.00,7.480160,24.95802,-0.000173,24.017872,-0.0077,1.327
9108.00,7.479862,24.95828,-0.000174,24.017897,-0.0077,1.327
9110.00,7.479491,24.95820,-0.000174,24.017988,-0.0077,1.327
9112.00,7.479321,24.95869,-0.000174,24.018015,-0.0077,1.327
9114.00,7.479960,24.95822,-0.000173,24.018053,-0.0077,1.327
9116.00,7.479763,24.95834,-0.000173,24.018162,-0.0077,1.327
9118.00,7.479845,24.95852,-0.000173,24.018687,-0.0077,1.327
9120.00,7.480054,24.95853,-0.000174,24.018178,-0.0077,1.327
9122.00,7.479437,24.95899,-0.000173,24.018889,-0.0077,1.328
9124.00,7.479404,24.95857,-0.000175,24.018265,-0.0077,1.327
9126.00,7.479765,24.95927,-0.000175,24.018058,-0.0077,1.326
9128.00,7.478888,24.95970,-0.000174,24.018724,-0.0077,1.327
9130.00,7.478800,24.95907,-0.000173,24.018555,-0.0077,1.327
9132.00,7.479668,24.95959,-0.000173,24.018377,-0.0077,1.327
9134.00,7.478626,24.95902,-0.000174,24.018040,-0.0078,1.327
9136.00,7.478134,24.95865,-0.000174,24.018809,-0.0077,1.327
9138.00,7.478491,24.95877,-0.000175,24.018448,-0.0077,1.327
9140.00,7.479068,24.95963,-0.000174,24.017449,-0.0077,1.328
9142.00,7.478640,24.95947,-0.000173,24.017451,-0.0077,1.327
9144.00,7.478590,24.95894,-0.000173,24.017915,-0.0077,1.327
9146.00,7.478705,24.95896,-0.000173,24.018597,-0.0077,1.327
9148.00,7.477657,24.95858,-0.000173,24.018604,-0.0077,1.327
9150.00,7.477598,24.95821,-0.000173,24.018653,-0.0077,1.327
9152.00,7.478525,24.95810,-0.000174,24.019017,-0.0077,1.327
9154.00,7.479157,24.95932,-0.000174,24.018071,-0.0077,1.327
9156.00,7.478789,24.95907,-0.000173,24.018428,-0.0077,1.327
9158.00,7.479478,24.95881,-0.000172,24.018709,-0.0077,1.327
9160.00,7.479729,24.95814,-0.000173,24.018339,-0.0077,1.327
9162.00,7.479391,24.95763,-0.000174,24.018655,-0.0077,1.328
9164.00,7.479457,24.95879,-0.000173,24.018638,-0.0077,1.328
9166.00,7.478547,24.95929,-0.000173,24.019057,-0.0077,1.327
9168.00,7.478458,24.95917,-0.000172,24.018497,-0.0077,1.327
9170.00,7.479297,24.95901,-0.000173,24.018455,-0.0077,1.327
9172.00,7.479634,24.95867,-0.000173,24.018571,-0.0077,1.327
9174.00,7.478763,24.95916,-0.000174,24.018546,-0.0077,1.327
9176.00,7.477833,24.95899,-0.000173,24.019115,-0.0077,1.328
9178.00,7.478381,24.95961,-0.000173,24.018370,-0.0077,1.328
9180.00,7.478454,24.95930,-0.000173,24.018116,-0.0077,1.328
9182.00,7.477934,24.95918,-0.000173,24.018682,-0.0076,1.327
9184.00,7.477952,24.95985,-0.000172,24.018064,-0.0077,1.327
9186.00,7.478839,24.95921,-0.000172,24.018187,-0.0077,1.327
9188.00,7.478474,24.95929,-0.000173,24.017730,-0.0077,1.327
9190.00,7.477917,24.95992,-0.000174,24.017745,-0.0077,1.327
9192.00,7.478787,24.95891,-0.000173,24.018954,-0.0077,1.327
9194.00,7.478879,24.95828,-0.000173,24.018894,-0.0077,1.328
9196.00,7.479054,24.95903,-0.000173,24.018414,-0.0077,1.327
9198.00,7.479005,24.95875,-0.000173,24.018397,-0.0077,1.327
9200.00,7.478933,24.95888,-0.000174,24.018664,-0.0077,1.327
9202.00,7.478192,24.95944,-0.000173,24.018990,-0.0077,1.327
9204.00,7.478386,24.95926,-0.000174,24.018513,-0.0077,1.327
9206.00,7.478303,24.95906,-0.000172,24.018851,-0.0077,1.327
9208.00,7.477339,24.95897,-0.000173,24.018501,-0.0077,1.328
9210.00,7.477770,24.95890,-0.000174,24.018952,-0.0077,1.327
9212.00,7.477998,24.95881,-0.000173,24.018267,-0.0077,1.327
9214.00,7.478119,24.95884,-0.000174,24.018412,-0.0077,1.327
9216.00,7.478504,24.95895,-0.000174,24.018519,-0.0077,1.327
9218.00,7.478798,24.95891,-0.000174,24.018093,-0.0077,1.327
9220.00,7.479084,24.95800,-0.000173,24.018889,-0.0077,1.327
9222.00,7.478099,24.95871,-0.000173,24.018653,-0.0077,1.327
9224.00,7.478554,24.95881,-0.000173,24.018664,-0.0077,1.328
9226.00,7.478674,24.95911,-0.000173,24.018512,-0.0077,1.328
9228.00,7.477751,24.95912,-0.000175,24.018968,-0.0077,1.327
9230.00,7.477431,24.95991,-0.000174,24.019373,-0.0077,1.327
9232.00,7.477186,24.95949,-0.000173,24.018854,-0.0077,1.327
9234.00,7.477050,24.95976,-0.000173,24.018309,-0.0077,1.327
9236.00,7.477332,24.95918,-0.000174,24.017931,-0.0077,1.327
9238.00,7.477627,24.95960,-0.000172,24.018417,-0.0077,1.327
9240.00,7.478494,24.96000,-0.000171,24.018546,-0.0077,1.327
9242.00,7.478149,24.95957,-0.000173,24.018696,-0.0077,1.328
9244.00,7.478559,24.95989,-0.000172,24.018959,-0.0077,1.327
9246.00,7.477952,24.95992,-0.000174,24.018856,-0.0077,1.328
9248.00,7.478269,24.95977,-0.000173,24.018930,-0.0077,1.327
9250.00,7.478659,24.95894,-0.000173,24.018405,-0.0077,1.327
9252.00,7.479194,24.95921,-0.000173,24.018227,-0.0077,1.327
9254.00,7.478420,24.95941,-0.000172,24.018562,-0.0077,1.327
9256.00,7.478262,24.95910,-0.000172,24.018977,-0.0077,1.327
9258.00,7.478055,24.95973,-0.000173,24.019741,-0.0076,1.328
9260.00,7.477448,24.96024,-0.000174,24.018269,-0.0077,1.328
9262.00,7.477248,24.96059,-0.000173,24.018644,-0.0076,1.328
9264.00,7.477404,24.96034,-0.000174,24.018735,-0.0077,1.328
9266.00,7.477560,24.96007,-0.000173,24.018747,-0.0077,1.327
9268.00,7.477339,24.96020,-0.000172,24.018524,-0.0077,1.328
9270.00,7.477594,24.95961,-0.000172,24.018481,-0.0077,1.328
9272.00,7.478036,24.95952,-0.000171,24.018629,-0.0077,1.328
9274.00,7.479067,24.96008,-0.000172,24.018715,-0.0077,1.327
9276.00,7.479054,24.96000,-0.000173,24.019222,-0.0077,1.328
9278.00,7.478889,24.96007,-0.000173,24.019023,-0.0076,1.328
9280.00,7.478053,24.96025,-0.000172,24.019190,-0.0077,1.327
9282.00,7.477081,24.96027,-0.000173,24.019286,-0.0077,1.327
9284.00,7.476223,24.96049,-0.000172,24.019133,-0.0077,1.328
9286.00,7.476472,24.95966,-0.000173,24.018910,-0.0077,1.328
9288.00,7.476688,24.95916,-0.000173,24.018463,-0.0077,1.327
9290.00,7.476720,24.96040,-0.000173,24.018522,-0.0077,1.327
9292.00,7.476937,24.95998,-0.000172,24.019217,-0.0077,1.328
9294.00,7.477457,24.95968,-0.000173,24.018996,-0.0077,1.328
9296.00,7.477838,24.95981,-0.000172,24.018836,-0.0077,1.328
9298.00,7.478025,24.96044,-0.000173,24.018457,-0.0077,1.328
9300.00,7.477006,24.95947,-0.000173,24.018260,-0.0077,1.327
9302.00,7.477381,24.95946,-0.000172,24.018905,-0.0076,1.327
9304.00,7.477808,24.96074,-0.000171,24.019177,-0.0077,1.328
9306.00,7.478186,24.96065,-0.000172,24.018696,-0.0077,1.327
9308.00,7.478937,24.96016,-0.000173,24.018392,-0.0076,1.328
9310.00,7.478686,24.95930,-0.000174,24.018492,-0.0076,1.327
9312.00,7.477818,24.95878,-0.000174,24.018347,-0.0076,1.328
9314.00,7.477661,24.95915,-0.000174,24.018691,-0.0077,1.328
9316.00,7.477756,24.95982,-0.000172,24.019431,-0.0077,1.328
9318.00,7.478206,24.96010,-0.000173,24.019103,-0.0077,1.328
9320.00,7.477983,24.95999,-0.000173,24.018814,-0.0077,1.327
9322.00,7.477192,24.95949,-0.000173,24.018898,-0.0077,1.327
9324.00,7.478073,24.95918,-0.000171,24.018892,-0.0077,1.327
9326.00,7.478310,24.95899,-0.000171,24.018887,-0.0077,1.327
9328.00,7.478389,24.95942,-0.000172,24.018742,-0.0077,1.327
9330.00,7.477969,24.95981,-0.000173,24.018361,-0.0077,1.328
9332.00,7.477940,24.95928,-0.000173,24.018356,-0.0077,1.328
9334.00,7.477603,24.95847,-0.000173,24.018872,-0.0076,1.328
9336.00,7.476892,24.95877,-0.000172,24.018588,-0.0077,1.328
9338.00,7.476616,24.95909,-0.000173,24.018948,-0.0077,1.329
9340.00,7.476506,24.95920,-0.000172,24.018348,-0.0077,1.328
9342.00,7.476569,24.95916,-0.000174,24.018557,-0.0077,1.328
9344.00,7.477206,24.95873,-0.000173,24.019325,-0.0077,1.328
9346.00,7.477048,24.95880,-0.000172,24.019296,-0.0077,1.327
9348.00,7.477506,24.95890,-0.000172,24.018537,-0.0077,1.327
9350.00,7.477854,24.95914,-0.000172,24.018861,-0.0077,1.327
9352.00,7.477036,24.95912,-0.000173,24.018680,-0.0077,1.328
9354.00,7.476433,24.95959,-0.000174,24.018696,-0.0076,1.328
9356.00,7.477251,24.95971,-0.000174,24.018722,-0.0077,1.328
9358.00,7.477671,24.95958,-0.000174,24.019061,-0.0077,1.328
9360.00,7.477913,24.96007,-0.000173,24.018756,-0.0077,1.328
9362.00,7.478039,24.95987,-0.000174,24.018740,-0.0077,1.328
9364.00,7.478042,24.95968,-0.000173,24.018896,-0.0076,1.328
9366.00,7.478220,24.95977,-0.000173,24.018280,-0.0077,1.328
9368.00,7.478339,24.95986,-0.000173,24.018428,-0.0077,1.328
9370.00,7.478344,24.96003,-0.000173,24.018357,-0.0077,1.328
9372.00,7.478081,24.95943,-0.000173,24.018024,-0.0077,1.328
9374.00,7.477884,24.95906,-0.000173,24.019068,-0.0077,1.328
9376.00,7.478088,24.95939,-0.000172,24.019130,-0.0077,1.328
9378.00,7.478248,24.95936,-0.000173,24.019104,-0.0077,1.328
9380.00,7.478391,24.96021,-0.000173,24.018851,-0.0077,1.328
9382.00,7.477590,24.96048,-0.000174,24.018851,-0.0077,1.328
9384.00,7.476886,24.95981,-0.000173,24.019108,-0.0077,1.328
9386.00,7.476794,24.95973,-0.000173,24.018899,-0.0077,1.328
9388.00,7.476774,24.95965,-0.000173,24.018131,-0.0077,1.329
9390.00,7.476681,24.95995,-0.000173,24.018764,-0.0077,1.328
9392.00,7.477165,24.95930,-0.000172,24.018669,-0.0077,1.328
9394.00,7.477613,24.95892,-0.000173,24.018655,-0.0077,1.329
9396.00,7.477980,24.95885,-0.000172,24.018309,-0.0077,1.328
9398.00,7.477746,24.95947,-0.000173,24.018851,-0.0077,1.328
9400.00,7.477547,24.95949,-0.000173,24.018999,-0.0077,1.328
9402.00,7.477236,24.95954,-0.000174,24.019510,-0.0077,1.329
9404.00,7.476527,24.95903,-0.000173,24.018475,-0.0077,1.328
9406.00,7.477254,24.95891,-0.000172,24.018278,-0.0077,1.328
9408.00,7.477957,24.95955,-0.000173,24.018642,-0.0077,1.329
9410.00,7.477814,24.95959,-0.000173,24.018477,-0.0077,1.329
9412.00,7.477343,24.95992,-0.000172,24.018816,-0.0077,1.329
9414.00,7.476526,24.95980,-0.000172,24.018638,-0.0077,1.328
9416.00,7.476951,24.95957,-0.000173,24.018575,-0.0077,1.328
9418.00,7.477142,24.96042,-0.000173,24.018287,-0.0077,1.328
9420.00,7.477386,24.96158,-0.000172,24.018878,-0.0077,1.329
9422.00,7.477053,24.96136,-0.000173,24.018087,-0.0077,1.328
9424.00,7.477036,24.96080,-0.000173,24.018840,-0.0077,1.329
9426.00,7.477047,24.96044,-0.000173,24.018542,-0.0077,1.328
9428.00,7.476817,24.96027,-0.000173,24.018600,-0.0077,1.328
9430.00,7.476797,24.96049,-0.000173,24.018619,-0.0077,1.329
9432.00,7.477433,24.96023,-0.000173,24.018115,-0.0077,1.328
9434.00,7.477651,24.96038,-0.000172,24.018829,-0.0077,1.327
9436.00,7.477002,24.95958,-0.000171,24.019001,-0.0077,1.328
9438.00,7.477631,24.95943,-0.000172,24.018593,-0.0077,1.329
9440.00,7.477988,24.96044,-0.000173,24.018696,-0.0077,1.329
9442.00,7.477709,24.96049,-0.000173,24.018760,-0.0077,1.328
9444.00,7.476961,24.95968,-0.000173,24.018602,-0.0077,1.328
9446.00,7.475993,24.96021,-0.000172,24.019115,-0.0077,1.328
9448.00,7.475859,24.96034,-0.000173,24.018686,-0.0077,1.329
9450.00,7.476625,24.95975,-0.000173,24.018368,-0.0077,1.328
9452.00,7.477424,24.96013,-0.000173,24.019124,-0.0077,1.328
9454.00,7.477554,24.96075,-0.000172,24.018136,-0.0077,1.328
9456.00,7.477176,24.96028,-0.000174,24.018729,-0.0077,1.329
9458.00,7.476376,24.96038,-0.000174,24.018463,-0.0077,1.329
9460.00,7.476065,24.96063,-0.000173,24.018260,-0.0077,1.329
9462.00,7.475904,24.96064,-0.000174,24.018666,-0.0077,1.329
9464.00,7.476380,24.96043,-0.000174,24.018142,-0.0077,1.329
9466.00,7.476758,24.96092,-0.000175,24.018510,-0.0077,1.328
9468.00,7.476455,24.96044,-0.000172,24.018669,-0.0077,1.328
9470.00,7.476572,24.96026,-0.000173,24.018707,-0.0077,1.328
9472.00,7.477306,24.96039,-0.000173,24.018122,-0.0077,1.329
9474.00,7.476747,24.95986,-0.000173,24.018807,-0.0077,1.329
9476.00,7.476420,24.95983,-0.000173,24.018425,-0.0077,1.328
9478.00,7.477039,24.95936,-0.000174,24.017946,-0.0077,1.329
9480.00,7.477723,24.95942,-0.000174,24.018707,-0.0077,1.329
9482.00,7.477534,24.95972,-0.000174,24.018383,-0.0077,1.329
9484.00,7.478822,24.95912,-0.000172,24.018350,-0.0077,1.328
9486.00,7.478086,24.95879,-0.000173,24.018608,-0.0077,1.329
9488.00,7.477645,24.95891,-0.000174,24.018285,-0.0077,1.328
9490.00,7.477528,24.95876,-0.000174,24.018787,-0.0077,1.328
9492.00,7.477366,24.95868,-0.000174,24.018702,-0.0077,1.330
9494.00,7.477294,24.95845,-0.000174,24.018053,-0.0077,1.330
9496.00,7.478522,24.95846,-0.000175,24.018457,-0.0077,1.329
9498.00,7.478643,24.95880,-0.000173,24.018368,-0.0077,1.328
9500.00,7.478154,24.95899,-0.000174,24.019121,-0.0077,1.328
9502.00,7.478003,24.95922,-0.000173,24.019016,-0.0077,1.328
9504.00,7.478031,24.95863,-0.000172,24.019099,-0.0077,1.329
9506.00,7.477521,24.95846,-0.000174,24.019295,-0.0077,1.329
9508.00,7.477212,24.95929,-0.000174,24.018327,-0.0077,1.329
9510.00,7.476470,24.95930,-0.000174,24.018026,-0.0077,1.329
9512.00,7.475572,24.95888,-0.000174,24.018459,-0.0077,1.329
9514.00,7.476504,24.95916,-0.000175,24.018191,-0.0077,1.330
9516.00,7.476630,24.95888,-0.000174,24.018047,-0.0077,1.329
9518.00,7.475761,24.95862,-0.000174,24.018539,-0.0077,1.329
9520.00,7.476560,24.95903,-0.000173,24.017670,-0.0077,1.328
9522.00,7.477484,24.95863,-0.000173,24.018473,-0.0077,1.329
9524.00,7.477451,24.95864,-0.000173,24.018046,-0.0077,1.329
9526.00,7.476762,24.95812,-0.000174,24.019150,-0.0077,1.329
9528.00,7.476300,24.95910,-0.000173,24.018769,-0.0077,1.329
9530.00,7.476103,24.95909,-0.000173,24.018011,-0.0077,1.329
9532.00,7.477122,24.95874,-0.000173,24.018149,-0.0077,1.329
9534.00,7.478013,24.95861,-0.000173,24.018180,-0.0077,1.329
9536.00,7.477116,24.95853,-0.000174,24.018662,-0.0077,1.329
9538.00,7.475993,24.95885,-0.000173,24.018227,-0.0077,1.329
9540.00,7.476816,24.95931,-0.000174,24.018682,-0.0077,1.330
9542.00,7.476652,24.95931,-0.000174,24.018212,-0.0077,1.329
9544.00,7.477023,24.95917,-0.000174,24.017312,-0.0077,1.329
9546.00,7.476927,24.95871,-0.000174,24.018938,-0.0077,1.329
9548.00,7.476734,24.95870,-0.000174,24.017712,-0.0077,1.329
9550.00,7.476373,24.95855,-0.000174,24.018330,-0.0077,1.329
9552.00,7.476452,24.95876,-0.000173,24.017881,-0.0077,1.329
9554.00,7.477408,24.95911,-0.000173,24.018053,-0.0077,1.329
9556.00,7.477048,24.95893,-0.000172,24.018336,-0.0077,1.329
9558.00,7.476597,24.95823,-0.000173,24.018310,-0.0077,1.329
9560.00,7.476164,24.95802,-0.000174,24.018367,-0.0077,1.329
9562.00,7.476327,24.95805,-0.000173,24.017915,-0.0077,1.330
9564.00,7.477130,24.95926,-0.000175,24.018125,-0.0077,1.330
9566.00,7.476913,24.95962,-0.000174,24.018562,-0.0077,1.329
9568.00,7.477220,24.95884,-0.000174,24.018299,-0.0077,1.329
9570.00,7.476093,24.95866,-0.000173,24.018251,-0.0077,1.329
9572.00,7.476785,24.95917,-0.000174,24.018588,-0.0077,1.330
9574.00,7.477309,24.95813,-0.000173,24.018974,-0.0077,1.329
9576.00,7.477433,24.95887,-0.000174,24.018390,-0.0077,1.330
9578.00,7.477081,24.95866,-0.000173,24.018479,-0.0077,1.329
9580.00,7.477512,24.95840,-0.000172,24.018854,-0.0077,1.329
9582.00,7.478732,24.95911,-0.000173,24.018531,-0.0076,1.329
9584.00,7.478846,24.95901,-0.000173,24.018662,-0.0077,1.330
9586.00,7.478379,24.95907,-0.000173,24.018419,-0.0077,1.329
9588.00,7.477603,24.95947,-0.000173,24.018367,-0.0077,1.329
9590.00,7.477007,24.95855,-0.000173,24.018526,-0.0077,1.329
9592.00,7.476777,24.95818,-0.000173,24.018136,-0.0076,1.329
9594.00,7.477148,24.95914,-0.000173,24.018325,-0.0077,1.329
9596.00,7.477007,24.95947,-0.000173,24.018392,-0.0077,1.330
9598.00,7.476535,24.95885,-0.000173,24.019191,-0.0077,1.329
9600.00,7.475992,24.95891,-0.000174,24.019090,-0.0077,1.329
9602.00,7.476175,24.95880,-0.000174,24.018818,-0.0077,1.329
9604.00,7.477035,24.95916,-0.000174,24.018653,-0.0077,1.329
@16,12.0000,24.0
9606.00,7.476498,24.95934,-0.000175,24.018533,-0.0077,1.330
9608.00,7.468972,24.95920,-0.000174,24.018561,-0.0077,1.329
9610.00,7.458206,24.95893,-0.000172,24.018446,-0.0077,1.328
9612.00,7.451781,24.95865,-0.000172,24.018147,-0.0077,1.328
9614.00,7.449669,24.95824,-0.000169,24.018720,-0.0077,1.328
9616.00,7.450299,24.95844,-0.000171,24.018479,-0.0077,1.328
9618.00,7.453053,24.95897,-0.000172,24.017714,-0.0077,1.328
9620.00,7.457840,24.95941,-0.000172,24.017687,-0.0077,1.329
9622.00,7.461839,24.95866,-0.000173,24.017968,-0.0077,1.329
9624.00,7.465376,24.95786,-0.000174,24.017948,-0.0077,1.329
9626.00,7.468899,24.95841,-0.000173,24.018218,-0.0077,1.330
9628.00,7.471754,24.95829,-0.000174,24.017380,-0.0077,1.330
9630.00,7.475069,24.95837,-0.000174,24.018613,-0.0077,1.329
9632.00,7.485910,24.95867,-0.000174,24.018399,-0.0077,1.329
9634.00,7.500552,24.95898,-0.000174,24.018318,-0.0077,1.330
9636.00,7.509520,24.95894,-0.000175,24.017783,-0.0077,1.330
9638.00,7.513343,24.95929,-0.000175,24.018519,-0.0077,1.330
9640.00,7.513795,24.95897,-0.000173,24.018267,-0.0077,1.330
9642.00,7.512385,24.95935,-0.000174,24.018533,-0.0077,1.329
9644.00,7.510065,24.95846,-0.000174,24.018542,-0.0077,1.329
9646.00,7.508473,24.95818,-0.000173,24.017650,-0.0077,1.328
9648.00,7.505366,24.95940,-0.000173,24.017415,-0.0077,1.328
9650.00,7.502075,24.95978,-0.000174,24.018537,-0.0077,1.329
9652.00,7.500416,24.95871,-0.000172,24.018640,-0.0077,1.328
9654.00,7.498811,24.95950,-0.000173,24.018682,-0.0077,1.329
9656.00,7.496393,24.95945,-0.000174,24.018410,-0.0077,1.329
9658.00,7.494309,24.95904,-0.000173,24.018057,-0.0077,1.329
9660.00,7.492638,24.95919,-0.000174,24.018593,-0.0077,1.329
9662.00,7.490447,24.95927,-0.000173,24.018357,-0.0077,1.329
9664.00,7.488182,24.95895,-0.000173,24.018116,-0.0077,1.328
9666.00,7.486511,24.95875,-0.000173,24.018983,-0.0077,1.329
9668.00,7.485078,24.95915,-0.000172,24.018484,-0.0077,1.329
9670.00,7.484295,24.95943,-0.000173,24.017863,-0.0077,1.329
9672.00,7.482636,24.95947,-0.000173,24.018586,-0.0077,1.329
9674.00,7.482324,24.95903,-0.000173,24.018238,-0.0077,1.329
9676.00,7.481591,24.95850,-0.000174,24.018662,-0.0077,1.329
9678.00,7.480660,24.95888,-0.000173,24.018537,-0.0077,1.329
9680.00,7.480085,24.95950,-0.000174,24.018695,-0.0077,1.329
9682.00,7.479631,24.95801,-0.000174,24.018203,-0.0077,1.330
9684.00,7.479064,24.95813,-0.000173,24.018107,-0.0077,1.329
9686.00,7.478956,24.95910,-0.000172,24.017890,-0.0077,1.329
9688.00,7.479117,24.95829,-0.000172,24.017968,-0.0077,1.328
9690.00,7.478781,24.95953,-0.000173,24.018669,-0.0077,1.328
9692.00,7.478412,24.95976,-0.000174,24.018046,-0.0077,1.329
9694.00,7.477840,24.95983,-0.000174,24.018017,-0.0077,1.330
9696.00,7.477556,24.95904,-0.000175,24.017591,-0.0078,1.329
9698.00,7.477594,24.95883,-0.000176,24.018321,-0.0077,1.329
9700.00,7.477634,24.95969,-0.000175,24.017805,-0.0077,1.329
9702.00,7.477893,24.95882,-0.000174,24.018470,-0.0077,1.329
9704.00,7.477713,24.95875,-0.000175,24.018541,-0.0078,1.329
9706.00,7.477809,24.95869,-0.000174,24.018561,-0.0077,1.329
9708.00,7.477373,24.95837,-0.000175,24.018377,-0.0077,1.330
9710.00,7.476369,24.95890,-0.000175,24.018058,-0.0078,1.330
9712.00,7.476047,24.95913,-0.000175,24.018002,-0.0077,1.329
9714.00,7.476594,24.95889,-0.000173,24.017796,-0.0077,1.329
9716.00,7.476343,24.95930,-0.000174,24.018069,-0.0077,1.329
9718.00,7.475781,24.95942,-0.000174,24.018412,-0.0077,1.330
9720.00,7.476045,24.95899,-0.000174,24.018557,-0.0077,1.330
9722.00,7.476404,24.95893,-0.000173,24.018116,-0.0077,1.328
9724.00,7.476354,24.95825,-0.000173,24.018332,-0.0077,1.328
9726.00,7.476238,24.95868,-0.000175,24.018075,-0.0077,1.330
9728.00,7.475786,24.95834,-0.000174,24.018241,-0.0077,1.329
9730.00,7.474898,24.95858,-0.000174,24.018135,-0.0077,1.329
9732.00,7.475224,24.95831,-0.000174,24.017386,-0.0077,1.329
9734.00,7.475664,24.95871,-0.000173,24.017984,-0.0077,1.329
9736.00,7.475109,24.95922,-0.000175,24.018165,-0.0077,1.330
9738.00,7.474362,24.95892,-0.000175,24.018735,-0.0077,1.329
9740.00,7.474655,24.95879,-0.000175,24.018370,-0.0078,1.329
9742.00,7.476097,24.95841,-0.000173,24.018439,-0.0078,1.329
9744.00,7.476528,24.95862,-0.000173,24.017941,-0.0077,1.329
9746.00,7.477201,24.95813,-0.000175,24.017582,-0.0077,1.329
9748.00,7.476174,24.95767,-0.000175,24.018303,-0.0077,1.330
9750.00,7.475830,24.95831,-0.000174,24.018136,-0.0077,1.329
9752.00,7.476032,24.95817,-0.000174,24.018579,-0.0078,1.330
9754.00,7.475854,24.95841,-0.000175,24.018963,-0.0077,1.330
9756.00,7.475951,24.95829,-0.000174,24.017843,-0.0077,1.330
9758.00,7.476089,24.95830,-0.000175,24.018227,-0.0077,1.330
9760.00,7.476513,24.95758,-0.000175,24.018359,-0.0078,1.329
9762.00,7.476393,24.95784,-0.000174,24.018383,-0.0077,1.330
9764.00,7.476651,24.95735,-0.000175,24.018533,-0.0078,1.330
9766.00,7.477402,24.95798,-0.000175,24.017518,-0.0077,1.328
9768.00,7.476569,24.95735,-0.000173,24.018105,-0.0078,1.329
9770.00,7.476516,24.95756,-0.000174,24.018174,-0.0077,1.330
9772.00,7.476765,24.95841,-0.000175,24.018274,-0.0077,1.329
9774.00,7.477141,24.95792,-0.000174,24.018533,-0.0077,1.330
9776.00,7.477130,24.95782,-0.000174,24.017930,-0.0077,1.329
9778.00,7.477357,24.95737,-0.000174,24.018160,-0.0077,1.329
9780.00,7.477276,24.95756,-0.000174,24.018193,-0.0077,1.329
9782.00,7.476751,24.95863,-0.000174,24.018637,-0.0077,1.330
9784.00,7.475976,24.95800,-0.000174,24.017879,-0.0077,1.330
9786.00,7.475604,24.95857,-0.000174,24.017841,-0.0077,1.329
9788.00,7.475292,24.95849,-0.000173,24.017763,-0.0077,1.329
9790.00,7.474750,24.95863,-0.000174,24.018136,-0.0077,1.329
9792.00,7.474978,24.95790,-0.000173,24.018278,-0.0077,1.329
9794.00,7.475069,24.95726,-0.000173,24.018256,-0.0077,1.330
9796.00,7.475187,24.95787,-0.000174,24.018249,-0.0077,1.330
9798.00,7.475928,24.95910,-0.000173,24.018729,-0.0077,1.330
9800.00,7.475546,24.95964,-0.000174,24.018658,-0.0077,1.329
9802.00,7.475926,24.95955,-0.000173,24.018651,-0.0077,1.329
9804.00,7.476386,24.95920,-0.000174,24.018062,-0.0077,1.330
9806.00,7.476066,24.95897,-0.000173,24.018062,-0.0077,1.330
9808.00,7.476162,24.95905,-0.000173,24.018648,-0.0077,1.330
9810.00,7.475564,24.95920,-0.000174,24.018575,-0.0077,1.330
9812.00,7.476371,24.95948,-0.000174,24.017362,-0.0078,1.330
9814.00,7.476677,24.95942,-0.000175,24.017596,-0.0077,1.330
9816.00,7.476483,24.95909,-0.000174,24.018417,-0.0077,1.329
9818.00,7.475827,24.95935,-0.000174,24.018269,-0.0077,1.330
9820.00,7.475725,24.95939,-0.000175,24.017538,-0.0077,1.330
9822.00,7.475940,24.96006,-0.000175,24.017719,-0.0077,1.330
9824.00,7.476619,24.95952,-0.000173,24.017679,-0.0077,1.330
9826.00,7.476896,24.95901,-0.000173,24.018604,-0.0077,1.330
9828.00,7.476776,24.96026,-0.000175,24.018341,-0.0077,1.330
9830.00,7.476897,24.95935,-0.000174,24.018713,-0.0077,1.330
9832.00,7.476818,24.95974,-0.000173,24.019010,-0.0077,1.330
9834.00,7.476531,24.95948,-0.000174,24.018278,-0.0077,1.330
9836.00,7.476568,24.95997,-0.000174,24.018713,-0.0077,1.330
9838.00,7.476219,24.95988,-0.000174,24.018852,-0.0077,1.330
9840.00,7.476046,24.95950,-0.000173,24.018967,-0.0077,1.330
9842.00,7.476072,24.95936,-0.000173,24.018604,-0.0077,1.330
9844.00,7.475845,24.95921,-0.000174,24.017712,-0.0077,1.330
9846.00,7.475733,24.95923,-0.000172,24.018107,-0.0077,1.330
9848.00,7.475895,24.95948,-0.000172,24.018555,-0.0077,1.330
9850.00,7.476578,24.96036,-0.000173,24.018521,-0.0077,1.330
9852.00,7.477288,24.96010,-0.000173,24.018492,-0.0076,1.330
9854.00,7.477102,24.95991,-0.000174,24.018214,-0.0077,1.330
9856.00,7.477138,24.95976,-0.000173,24.018689,-0.0077,1.330
9858.00,7.475679,24.95983,-0.000173,24.019030,-0.0077,1.330
9860.00,7.475679,24.95958,-0.000173,24.018624,-0.0077,1.331
9862.00,7.476278,24.95945,-0.000174,24.018046,-0.0077,1.330
9864.00,7.476635,24.95988,-0.000175,24.017855,-0.0077,1.330
9866.00,7.475733,24.95991,-0.000174,24.017960,-0.0077,1.331
9868.00,7.476257,24.95949,-0.000175,24.018377,-0.0077,1.330
9870.00,7.475525,24.95886,-0.000174,24.018015,-0.0077,1.330
9872.00,7.475339,24.95919,-0.000174,24.018080,-0.0077,1.330
9874.00,7.475564,24.95885,-0.000174,24.018158,-0.0077,1.330
9876.00,7.475197,24.95964,-0.000174,24.018738,-0.0077,1.331
9878.00,7.474733,24.96014,-0.000173,24.018510,-0.0077,1.330
9880.00,7.475279,24.95948,-0.000175,24.018561,-0.0077,1.330
9882.00,7.475027,24.95944,-0.000173,24.018783,-0.0077,1.330
9884.00,7.475709,24.96036,-0.000173,24.019186,-0.0077,1.330
9886.00,7.476346,24.96049,-0.000174,24.018330,-0.0077,1.330
9888.00,7.476195,24.96013,-0.000173,24.018388,-0.0077,1.330
9890.00,7.475913,24.95951,-0.000173,24.018689,-0.0077,1.330
9892.00,7.476015,24.96006,-0.000173,24.018053,-0.0077,1.330
9894.00,7.475779,24.95984,-0.000174,24.017948,-0.0077,1.330
9896.00,7.475527,24.95949,-0.000174,24.018145,-0.0077,1.330
9898.00,7.475699,24.95950,-0.000173,24.017897,-0.0078,1.330
9900.00,7.475498,24.95990,-0.000175,24.018483,-0.0077,1.331
9902.00,7.475642,24.96065,-0.000174,24.017812,-0.0077,1.330
9904.00,7.474790,24.96054,-0.000174,24.018530,-0.0077,1.330
9906.00,7.474882,24.96008,-0.000175,24.018765,-0.0077,1.331
9908.00,7.474755,24.96065,-0.000175,24.017966,-0.0077,1.330
9910.00,7.474939,24.96036,-0.000174,24.018426,-0.0077,1.330
9912.00,7.474442,24.95992,-0.000175,24.018649,-0.0077,1.331
9914.00,7.474341,24.96053,-0.000175,24.018615,-0.0077,1.331
9916.00,7.474866,24.96116,-0.000175,24.018403,-0.0077,1.331
9918.00,7.475795,24.96108,-0.000174,24.018133,-0.0077,1.330
9920.00,7.475178,24.96037,-0.000174,24.018602,-0.0077,1.331
9922.00,7.475236,24.96056,-0.000174,24.018368,-0.0077,1.330
9924.00,7.475311,24.96065,-0.000173,24.017877,-0.0077,1.330
9926.00,7.475046,24.96020,-0.000173,24.018377,-0.0077,1.330
9928.00,7.476194,24.96035,-0.000173,24.018305,-0.0077,1.330
9930.00,7.476725,24.95965,-0.000173,24.018080,-0.0077,1.330
9932.00,7.476990,24.95973,-0.000174,24.018678,-0.0076,1.331
9934.00,7.477424,24.95978,-0.000174,24.018260,-0.0077,1.331
9936.00,7.476765,24.96037,-0.000173,24.018454,-0.0077,1.330
9938.00,7.476537,24.96004,-0.000173,24.018202,-0.0077,1.330
9940.00,7.475528,24.96103,-0.000174,24.018483,-0.0077,1.331
9942.00,7.475143,24.95982,-0.000174,24.017964,-0.0077,1.330
9944.00,7.475115,24.95951,-0.000172,24.018573,-0.0077,1.331
9946.00,7.475253,24.95956,-0.000173,24.018637,-0.0077,1.330
9948.00,7.474442,24.96028,-0.000173,24.018939,-0.0077,1.331
9950.00,7.474230,24.96119,-0.000174,24.018115,-0.0077,1.331
9952.00,7.474559,24.96067,-0.000174,24.018903,-0.0077,1.330
9954.00,7.474571,24.96202,-0.000173,24.018339,-0.0077,1.331
9956.00,7.474409,24.96124,-0.000172,24.018811,-0.0077,1.331
9958.00,7.474798,24.96107,-0.000173,24.018624,-0.0077,1.331
9960.00,7.475375,24.96146,-0.000174,24.018296,-0.0077,1.330
9962.00,7.476039,24.96069,-0.000174,24.018403,-0.0077,1.330
9964.00,7.475416,24.96099,-0.000174,24.018367,-0.0077,1.331
9966.00,7.475049,24.95991,-0.000173,24.018682,-0.0077,1.331
9968.00,7.475192,24.96126,-0.000174,24.018473,-0.0076,1.331
9970.00,7.475846,24.96110,-0.000175,24.018791,-0.0077,1.331
9972.00,7.475773,24.96071,-0.000174,24.018084,-0.0077,1.331
9974.00,7.475266,24.96124,-0.000174,24.018071,-0.0077,1.331
9976.00,7.475128,24.96117,-0.000174,24.018401,-0.0077,1.330
9978.00,7.475411,24.96127,-0.000172,24.018836,-0.0077,1.331
9980.00,7.476223,24.96148,-0.000173,24.018160,-0.0077,1.330
9982.00,7.476935,24.96092,-0.000173,24.018609,-0.0077,1.331
9984.00,7.476084,24.96151,-0.000174,24.018089,-0.0077,1.331
9986.00,7.475147,24.96165,-0.000174,24.017861,-0.0077,1.331
9988.00,7.475888,24.96196,-0.000174,24.018910,-0.0077,1.331
9990.00,7.476357,24.96197,-0.000173,24.018272,-0.0077,1.330
9992.00,7.475104,24.96122,-0.000172,24.018577,-0.0077,1.331
9994.00,7.475308,24.96201,-0.000173,24.019052,-0.0077,1.331
9996.00,7.475696,24.96150,-0.000173,24.018782,-0.0077,1.331
9998.00,7.476285,24.96187,-0.000172,24.018397,-0.0077,1.331
10000.00,7.476000,24.96220,-0.000173,24.018626,-0.0078,1.331
10002.00,7.475761,24.96128,-0.000174,24.017335,-0.0077,1.330
10004.00,7.476035,24.96067,-0.000174,24.017808,-0.0077,1.331
10006.00,7.475675,24.96002,-0.000173,24.018428,-0.0077,1.330
10008.00,7.475035,24.96085,-0.000174,24.018274,-0.0077,1.331
10010.00,7.475137,24.96091,-0.000173,24.018947,-0.0077,1.330
10012.00,7.475659,24.96028,-0.000174,24.018115,-0.0076,1.331
10014.00,7.475797,24.96043,-0.000173,24.018638,-0.0077,1.330
10016.00,7.474854,24.96029,-0.000174,24.019039,-0.0077,1.331
10018.00,7.474425,24.96087,-0.000173,24.018314,-0.0077,1.331
10020.00,7.474952,24.96065,-0.000174,24.018526,-0.0077,1.331
10022.00,7.475353,24.96083,-0.000173,24.018296,-0.0077,1.331
10024.00,7.475574,24.96043,-0.000174,24.018018,-0.0077,1.331
10026.00,7.475698,24.96010,-0.000174,24.018383,-0.0077,1.331
10028.00,7.474935,24.95998,-0.000173,24.018847,-0.0077,1.331
10030.00,7.475459,24.96027,-0.000172,24.018473,-0.0077,1.331
10032.00,7.475664,24.96065,-0.000173,24.018339,-0.0077,1.331
10034.00,7.476027,24.96048,-0.000173,24.018892,-0.0077,1.330
10036.00,7.475505,24.96061,-0.000173,24.018533,-0.0076,1.331
10038.00,7.475631,24.96097,-0.000174,24.018796,-0.0077,1.331
10040.00,7.475887,24.96099,-0.000172,24.018281,-0.0077,1.331
10042.00,7.475653,24.96001,-0.000173,24.017790,-0.0077,1.332
10044.00,7.475470,24.96068,-0.000173,24.017951,-0.0077,1.331
10046.00,7.475191,24.96007,-0.000172,24.018000,-0.0077,1.331
10048.00,7.474350,24.95914,-0.000172,24.018488,-0.0077,1.330
10050.00,7.474258,24.95925,-0.000172,24.018466,-0.0077,1.331
10052.00,7.474396,24.95915,-0.000174,24.018829,-0.0077,1.331
10054.00,7.474094,24.95920,-0.000174,24.018568,-0.0077,1.331
10056.00,7.474968,24.95894,-0.000173,24.018707,-0.0077,1.331
10058.00,7.474519,24.95925,-0.000174,24.018390,-0.0077,1.331
10060.00,7.474012,24.95903,-0.000174,24.018080,-0.0077,1.331
10062.00,7.474546,24.95929,-0.000173,24.018686,-0.0077,1.331
10064.00,7.475090,24.96034,-0.000173,24.019374,-0.0077,1.332
10066.00,7.474906,24.95980,-0.000173,24.018546,-0.0077,1.331
10068.00,7.475331,24.95933,-0.000173,24.018515,-0.0077,1.331
10070.00,7.475841,24.95937,-0.000173,24.018620,-0.0077,1.331
10072.00,7.476005,24.96046,-0.000174,24.018702,-0.0077,1.332
10074.00,7.476168,24.95976,-0.000173,24.018046,-0.0077,1.331
10076.00,7.475333,24.95956,-0.000173,24.018477,-0.0077,1.331
10078.00,7.474829,24.96022,-0.000174,24.018682,-0.0077,1.331
10080.00,7.475392,24.96079,-0.000173,24.017832,-0.0077,1.331
10082.00,7.475365,24.96020,-0.000173,24.018481,-0.0077,1.331
10084.00,7.474921,24.96036,-0.000173,24.018477,-0.0077,1.331
10086.00,7.474582,24.96090,-0.000172,24.018133,-0.0076,1.331
10088.00,7.475865,24.96012,-0.000172,24.018979,-0.0077,1.331
10090.00,7.475049,24.96012,-0.000173,24.018508,-0.0077,1.331
10092.00,7.474446,24.96019,-0.000173,24.019001,-0.0077,1.330
10094.00,7.474987,24.95899,-0.000174,24.018624,-0.0077,1.330
10096.00,7.474610,24.96017,-0.000174,24.018658,-0.0076,1.331
10098.00,7.474534,24.96016,-0.000174,24.018548,-0.0077,1.332
10100.00,7.473547,24.96076,-0.000174,24.019291,-0.0077,1.332
10102.00,7.474058,24.96125,-0.000173,24.018356,-0.0077,1.331
10104.00,7.473998,24.96042,-0.000174,24.018095,-0.0077,1.331
10106.00,7.473413,24.96027,-0.000173,24.018702,-0.0077,1.331
10108.00,7.473994,24.96056,-0.000173,24.019016,-0.0077,1.331
10110.00,7.475013,24.96054,-0.000173,24.019083,-0.0077,1.331
10112.00,7.475267,24.96052,-0.000173,24.018934,-0.0077,1.331
10114.00,7.474854,24.96040,-0.000174,24.019110,-0.0077,1.331
10116.00,7.474548,24.96017,-0.000172,24.018158,-0.0077,1.331
10118.00,7.474605,24.96081,-0.000173,24.018414,-0.0077,1.331
10120.00,7.474078,24.96065,-0.000172,24.019108,-0.0077,1.331
10122.00,7.474634,24.96020,-0.000173,24.018528,-0.0077,1.331
10124.00,7.475134,24.96000,-0.000173,24.019115,-0.0077,1.331
10126.00,7.474489,24.95911,-0.000173,24.018684,-0.0077,1.331
10128.00,7.474009,24.95896,-0.000173,24.018635,-0.0077,1.331
10130.00,7.474342,24.95873,-0.000174,24.018455,-0.0077,1.332
10132.00,7.474460,24.95985,-0.000174,24.018372,-0.0077,1.331
10134.00,7.473502,24.95958,-0.000174,24.018105,-0.0077,1.331
10136.00,7.473253,24.95937,-0.000174,24.018588,-0.0077,1.331
10138.00,7.473938,24.95959,-0.000173,24.018515,-0.0077,1.331
10140.00,7.474279,24.95958,-0.000173,24.018339,-0.0077,1.332
10142.00,7.474834,24.95943,-0.000174,24.018582,-0.0077,1.332
10144.00,7.474652,24.95924,-0.000173,24.018731,-0.0077,1.331
10146.00,7.474505,24.95892,-0.000173,24.018582,-0.0077,1.332
10148.00,7.475033,24.95980,-0.000174,24.018557,-0.0077,1.332
10150.00,7.474600,24.95998,-0.000173,24.019077,-0.0077,1.331
10152.00,7.474524,24.95980,-0.000173,24.018307,-0.0077,1.331
10154.00,7.474176,24.95928,-0.000173,24.017931,-0.0077,1.331
10156.00,7.474820,24.96009,-0.000174,24.018062,-0.0077,1.331
10158.00,7.474650,24.95962,-0.000173,24.017908,-0.0077,1.331
10160.00,7.474330,24.95941,-0.000173,24.018245,-0.0077,1.331
10162.00,7.474361,24.95908,-0.000175,24.018299,-0.0077,1.331
10164.00,7.474309,24.95945,-0.000175,24.018133,-0.0077,1.331
10166.00,7.474471,24.95907,-0.000173,24.018265,-0.0077,1.330
10168.00,7.474475,24.95987,-0.000173,24.018202,-0.0077,1.331
10170.00,7.474637,24.95920,-0.000174,24.018475,-0.0077,1.331
10172.00,7.473909,24.95953,-0.000173,24.018809,-0.0077,1.331
10174.00,7.473804,24.95932,-0.000172,24.018171,-0.0077,1.331
10176.00,7.474235,24.95984,-0.000172,24.018579,-0.0077,1.331
10178.00,7.474015,24.95919,-0.000173,24.018406,-0.0077,1.331
10180.00,7.474415,24.95896,-0.000173,24.017701,-0.0077,1.331
10182.00,7.474401,24.95892,-0.000174,24.017991,-0.0077,1.332
10184.00,7.474242,24.95924,-0.000174,24.018667,-0.0077,1.331
10186.00,7.474040,24.95988,-0.000174,24.018057,-0.0077,1.331
10188.00,7.474077,24.95982,-0.000173,24.018617,-0.0077,1.331
10190.00,7.473986,24.96003,-0.000173,24.018502,-0.0077,1.331
10192.00,7.474451,24.95999,-0.000173,24.018811,-0.0077,1.331
10194.00,7.475230,24.95877,-0.000173,24.017855,-0.0077,1.331
10196.00,7.475761,24.95882,-0.000175,24.018153,-0.0077,1.332
10198.00,7.474655,24.95935,-0.000173,24.017982,-0.0077,1.331
10200.00,7.473783,24.95966,-0.000174,24.018524,-0.0077,1.332
10202.00,7.474315,24.95955,-0.000174,24.018124,-0.0077,1.331
10204.00,7.474307,24.95951,-0.000174,24.018314,-0.0077,1.332
@17,12.0000,24.0
10206.00,7.474050,24.95891,-0.000173,24.018800,-0.0077,1.332
10208.00,7.468059,24.95945,-0.000174,24.018444,-0.0077,1.331
10210.00,7.457400,24.95942,-0.000173,24.018454,-0.0077,1.331
10212.00,7.449695,24.95953,-0.000172,24.018615,-0.0077,1.330
10214.00,7.447330,24.95849,-0.000171,24.018531,-0.0077,1.329
10216.00,7.447878,24.95929,-0.000170,24.018840,-0.0077,1.329
10218.00,7.450428,24.95947,-0.000171,24.018834,-0.0077,1.330
10220.00,7.454062,24.95820,-0.000172,24.018745,-0.0077,1.331
10222.00,7.456938,24.95865,-0.000171,24.018620,-0.0077,1.331
10224.00,7.460019,24.95873,-0.000172,24.018145,-0.0077,1.331
10226.00,7.463284,24.95876,-0.000174,24.018867,-0.0077,1.331
10228.00,7.467129,24.95823,-0.000174,24.018149,-0.0077,1.331
10230.00,7.471055,24.95784,-0.000173,24.019041,-0.0077,1.331
10232.00,7.480613,24.95887,-0.000172,24.018865,-0.0077,1.330
10234.00,7.494649,24.95859,-0.000174,24.017848,-0.0077,1.331
10236.00,7.503832,24.95836,-0.000173,24.018548,-0.0077,1.331
10238.00,7.508423,24.95942,-0.000173,24.017993,-0.0077,1.331
10240.00,7.509337,24.95868,-0.000174,24.017964,-0.0077,1.331
10242.00,7.507983,24.95762,-0.000175,24.018336,-0.0077,1.330
10244.00,7.506315,24.95849,-0.000174,24.018124,-0.0077,1.331
10246.00,7.503974,24.95845,-0.000173,24.018267,-0.0077,1.330
10248.00,7.501621,24.95880,-0.000172,24.018281,-0.0077,1.330
10250.00,7.499709,24.95885,-0.000173,24.018189,-0.0077,1.330
10252.00,7.497521,24.95850,-0.000173,24.018446,-0.0077,1.330
10254.00,7.494449,24.95843,-0.000172,24.018591,-0.0077,1.329
10256.00,7.491794,24.95829,-0.000173,24.018461,-0.0077,1.331
10258.00,7.489556,24.95839,-0.000173,24.018113,-0.0077,1.330
10260.00,7.486968,24.95846,-0.000174,24.018383,-0.0077,1.330
10262.00,7.485509,24.95863,-0.000174,24.017788,-0.0077,1.331
10264.00,7.484126,24.95825,-0.000174,24.018488,-0.0077,1.329
10266.00,7.482940,24.95769,-0.000172,24.018619,-0.0077,1.329
10268.00,7.481745,24.95844,-0.000172,24.018357,-0.0077,1.330
10270.00,7.480074,24.95866,-0.000173,24.018361,-0.0077,1.330
10272.00,7.478392,24.95857,-0.000173,24.019057,-0.0077,1.330
10274.00,7.477793,24.95724,-0.000173,24.017850,-0.0078,1.330
10276.00,7.477444,24.95754,-0.000174,24.018354,-0.0077,1.331
10278.00,7.477164,24.95819,-0.000175,24.018457,-0.0077,1.331
10280.00,7.477232,24.95839,-0.000174,24.018649,-0.0077,1.330
10282.00,7.476373,24.95838,-0.000173,24.018182,-0.0077,1.330
10284.00,7.476021,24.95760,-0.000173,24.018330,-0.0077,1.330
10286.00,7.476184,24.95759,-0.000174,24.018345,-0.0077,1.331
10288.00,7.475996,24.95846,-0.000173,24.017942,-0.0077,1.330
10290.00,7.475611,24.95839,-0.000174,24.018537,-0.0077,1.330
10292.00,7.475448,24.95868,-0.000174,24.017964,-0.0077,1.330
10294.00,7.475934,24.95896,-0.000173,24.017578,-0.0078,1.330
10296.00,7.474709,24.95811,-0.000174,24.018260,-0.0077,1.331
10298.00,7.474207,24.95839,-0.000174,24.018390,-0.0077,1.331
10300.00,7.474773,24.95858,-0.000174,24.018283,-0.0077,1.331
10302.00,7.474663,24.95858,-0.000175,24.018738,-0.0077,1.330
10304.00,7.475257,24.95891,-0.000173,24.018093,-0.0077,1.330
10306.00,7.475411,24.95851,-0.000173,24.018227,-0.0077,1.330
10308.00,7.475055,24.95915,-0.000174,24.018283,-0.0077,1.330
10310.00,7.474323,24.95895,-0.000173,24.018191,-0.0077,1.331
10312.00,7.474423,24.95905,-0.000173,24.018535,-0.0077,1.331
10314.00,7.473542,24.95863,-0.000174,24.017977,-0.0078,1.332
10316.00,7.473475,24.95897,-0.000175,24.017754,-0.0077,1.330
10318.00,7.474155,24.95924,-0.000174,24.018241,-0.0077,1.330
10320.00,7.475036,24.95861,-0.000173,24.018580,-0.0078,1.330
10322.00,7.474894,24.95910,-0.000174,24.018568,-0.0077,1.331
10324.00,7.474855,24.95886,-0.000174,24.018852,-0.0077,1.330
10326.00,7.474509,24.95826,-0.000174,24.018193,-0.0077,1.330
10328.00,7.474693,24.95874,-0.000174,24.018823,-0.0077,1.331
10330.00,7.474671,24.95884,-0.000174,24.018285,-0.0077,1.330
10332.00,7.474297,24.95933,-0.000174,24.017966,-0.0077,1.330
10334.00,7.474034,24.95975,-0.000174,24.017886,-0.0077,1.331
10336.00,7.474441,24.95992,-0.000174,24.018582,-0.0077,1.331
10338.00,7.474804,24.95916,-0.000173,24.018252,-0.0077,1.330
10340.00,7.474937,24.95942,-0.000173,24.018689,-0.0077,1.331
10342.00,7.474942,24.95851,-0.000173,24.018502,-0.0077,1.331
10344.00,7.474359,24.95911,-0.000173,24.018586,-0.0077,1.330
10346.00,7.473297,24.95961,-0.000174,24.018140,-0.0077,1.330
10348.00,7.472971,24.95921,-0.000173,24.017527,-0.0077,1.331
10350.00,7.473236,24.95805,-0.000174,24.017892,-0.0078,1.331
10352.00,7.472832,24.95827,-0.000175,24.018363,-0.0078,1.331
10354.00,7.473043,24.95798,-0.000174,24.017901,-0.0077,1.331
10356.00,7.473581,24.95971,-0.000174,24.018916,-0.0077,1.331
10358.00,7.473547,24.96017,-0.000173,24.018057,-0.0077,1.331
10360.00,7.474291,24.96017,-0.000173,24.018365,-0.0077,1.331
10362.00,7.473684,24.95936,-0.000173,24.019371,-0.0077,1.330
10364.00,7.473497,24.95866,-0.000173,24.018383,-0.0077,1.331
10366.00,7.473011,24.95911,-0.000173,24.018521,-0.0077,1.331
10368.00,7.473279,24.95950,-0.000174,24.018847,-0.0077,1.331
10370.00,7.474251,24.96058,-0.000172,24.018321,-0.0078,1.331
10372.00,7.474381,24.95985,-0.000173,24.018216,-0.0077,1.331
10374.00,7.473893,24.95970,-0.000173,24.018990,-0.0077,1.331
10376.00,7.473159,24.95994,-0.000173,24.018671,-0.0077,1.331
10378.00,7.472470,24.96036,-0.000173,24.018076,-0.0077,1.330
10380.00,7.472440,24.95951,-0.000174,24.018408,-0.0078,1.331
10382.00,7.472795,24.96045,-0.000173,24.018599,-0.0077,1.331
10384.00,7.473127,24.96084,-0.000172,24.018430,-0.0077,1.331
10386.00,7.473023,24.96019,-0.000173,24.018903,-0.0077,1.331
10388.00,7.473350,24.96022,-0.000173,24.018222,-0.0077,1.331
10390.00,7.473224,24.96002,-0.000173,24.018544,-0.0077,1.331
10392.00,7.473239,24.95920,-0.000173,24.018602,-0.0077,1.331
10394.00,7.473575,24.95936,-0.000174,24.018892,-0.0077,1.331
10396.00,7.473975,24.95949,-0.000173,24.018988,-0.0077,1.331
10398.00,7.474041,24.96023,-0.000173,24.018557,-0.0077,1.331
10400.00,7.473608,24.96017,-0.000173,24.018680,-0.0077,1.331
10402.00,7.472642,24.95965,-0.000172,24.017975,-0.0077,1.331
10404.00,7.473326,24.95973,-0.000174,24.018816,-0.0077,1.331
10406.00,7.473981,24.95980,-0.000173,24.018961,-0.0077,1.330
10408.00,7.474060,24.95915,-0.000174,24.018753,-0.0077,1.331
10410.00,7.474773,24.95934,-0.000174,24.018086,-0.0077,1.331
10412.00,7.474715,24.95964,-0.000174,24.017805,-0.0077,1.331
10414.00,7.474427,24.95969,-0.000174,24.018620,-0.0077,1.331
10416.00,7.474189,24.95947,-0.000173,24.018526,-0.0077,1.331
10418.00,7.473526,24.95992,-0.000173,24.017979,-0.0077,1.331
10420.00,7.473160,24.96003,-0.000174,24.018686,-0.0077,1.331
10422.00,7.473078,24.95884,-0.000174,24.018635,-0.0077,1.331
10424.00,7.472702,24.95995,-0.000174,24.018381,-0.0077,1.331
10426.00,7.473117,24.96000,-0.000174,24.018120,-0.0077,1.331
10428.00,7.473376,24.95982,-0.000173,24.018105,-0.0077,1.331
10430.00,7.473764,24.96037,-0.000174,24.018301,-0.0077,1.331
10432.00,7.473577,24.96050,-0.000174,24.018089,-0.0077,1.331
10434.00,7.473550,24.96027,-0.000173,24.018220,-0.0077,1.330
10436.00,7.473408,24.96102,-0.000172,24.018256,-0.0077,1.331
10438.00,7.473379,24.96081,-0.000173,24.018359,-0.0077,1.331
10440.00,7.473746,24.96012,-0.000173,24.018357,-0.0077,1.331
10442.00,7.474318,24.95933,-0.000173,24.018234,-0.0077,1.331
10444.00,7.474693,24.95949,-0.000172,24.018328,-0.0077,1.331
10446.00,7.474307,24.95980,-0.000173,24.018584,-0.0076,1.332
10448.00,7.473683,24.95975,-0.000172,24.018651,-0.0077,1.331
10450.00,7.472642,24.96053,-0.000173,24.018403,-0.0077,1.332
10452.00,7.472016,24.96051,-0.000173,24.018421,-0.0077,1.331
10454.00,7.472637,24.96064,-0.000174,24.019010,-0.0077,1.330
10456.00,7.473538,24.96007,-0.000173,24.019222,-0.0077,1.330
10458.00,7.474542,24.95956,-0.000174,24.018579,-0.0077,1.331
10460.00,7.474381,24.96055,-0.000174,24.018064,-0.0077,1.331
10462.00,7.474940,24.96071,-0.000174,24.017875,-0.0077,1.332
10464.00,7.474186,24.95943,-0.000173,24.018463,-0.0077,1.331
10466.00,7.472527,24.95939,-0.000173,24.018733,-0.0077,1.331
10468.00,7.472617,24.96014,-0.000172,24.018383,-0.0077,1.331
10470.00,7.473282,24.96010,-0.000173,24.018374,-0.0077,1.331
10472.00,7.473325,24.96045,-0.000173,24.018883,-0.0077,1.331
10474.00,7.474046,24.96044,-0.000174,24.018696,-0.0077,1.332
10476.00,7.474174,24.95946,-0.000174,24.018189,-0.0077,1.331
10478.00,7.473830,24.95891,-0.000174,24.017982,-0.0077,1.331
10480.00,7.473464,24.95942,-0.000174,24.017841,-0.0077,1.331
10482.00,7.473056,24.95882,-0.000174,24.017772,-0.0077,1.332
10484.00,7.473530,24.95946,-0.000173,24.018499,-0.0077,1.331
10486.00,7.473732,24.96024,-0.000174,24.018648,-0.0077,1.331
10488.00,7.473975,24.95951,-0.000174,24.018193,-0.0077,1.331
10490.00,7.473873,24.96006,-0.000174,24.018615,-0.0077,1.331
10492.00,7.474579,24.96076,-0.000173,24.018687,-0.0077,1.331
10494.00,7.473998,24.96023,-0.000174,24.018510,-0.0077,1.332
10496.00,7.473213,24.96023,-0.000175,24.018423,-0.0077,1.332
10498.00,7.472366,24.95987,-0.000173,24.018490,-0.0077,1.331
10500.00,7.472365,24.96021,-0.000173,24.018254,-0.0077,1.331
10502.00,7.472938,24.95998,-0.000173,24.018410,-0.0077,1.331
10504.00,7.472376,24.95993,-0.000173,24.019753,-0.0077,1.331
10506.00,7.472055,24.96067,-0.000174,24.018368,-0.0077,1.332
10508.00,7.472067,24.96127,-0.000174,24.018495,-0.0077,1.331
10510.00,7.471939,24.96116,-0.000173,24.018648,-0.0077,1.332
10512.00,7.471867,24.96059,-0.000173,24.018082,-0.0077,1.331
10514.00,7.472279,24.96086,-0.000173,24.018314,-0.0077,1.332
10516.00,7.472954,24.96012,-0.000175,24.018437,-0.0077,1.331
10518.00,7.472613,24.96094,-0.000174,24.018002,-0.0077,1.331
10520.00,7.472078,24.96117,-0.000173,24.017968,-0.0077,1.331
10522.00,7.472524,24.96089,-0.000174,24.018127,-0.0077,1.331
10524.00,7.472921,24.96122,-0.000174,24.018515,-0.0077,1.332
10526.00,7.473859,24.96072,-0.000174,24.018599,-0.0077,1.332
10528.00,7.473889,24.96137,-0.000174,24.017960,-0.0077,1.331
10530.00,7.473438,24.96169,-0.000175,24.018537,-0.0077,1.331
10532.00,7.472848,24.96142,-0.000173,24.018183,-0.0077,1.331
10534.00,7.472978,24.96174,-0.000173,24.018289,-0.0077,1.331
10536.00,7.473199,24.96184,-0.000173,24.018570,-0.0077,1.331
10538.00,7.473544,24.96215,-0.000173,24.019048,-0.0077,1.331
10540.00,7.473209,24.96211,-0.000173,24.018232,-0.0077,1.332
10542.00,7.473292,24.96174,-0.000173,24.017924,-0.0077,1.331
10544.00,7.473600,24.96233,-0.000173,24.019010,-0.0077,1.331
10546.00,7.473819,24.96207,-0.000173,24.018863,-0.0078,1.331
10548.00,7.473315,24.96114,-0.000173,24.017935,-0.0077,1.331
10550.00,7.473563,24.96154,-0.000174,24.018301,-0.0077,1.332
10552.00,7.472803,24.96186,-0.000174,24.018477,-0.0077,1.332
10554.00,7.473217,24.96233,-0.000173,24.018359,-0.0077,1.332
10556.00,7.473598,24.96117,-0.000173,24.017937,-0.0077,1.332
10558.00,7.473257,24.96108,-0.000173,24.017999,-0.0077,1.332
10560.00,7.472050,24.96218,-0.000172,24.018283,-0.0077,1.332
10562.00,7.471875,24.96167,-0.000173,24.018747,-0.0077,1.331
10564.00,7.471612,24.96131,-0.000172,24.018473,-0.0077,1.331
10566.00,7.472005,24.96122,-0.000173,24.018223,-0.0077,1.332
10568.00,7.472372,24.96143,-0.000173,24.018307,-0.0077,1.331
10570.00,7.473120,24.96137,-0.000173,24.018111,-0.0077,1.331
10572.00,7.473433,24.96075,-0.000173,24.018334,-0.0078,1.331
10574.00,7.473540,24.96062,-0.000174,24.018537,-0.0078,1.331
10576.00,7.473816,24.96083,-0.000174,24.018071,-0.0077,1.332
10578.00,7.473813,24.96019,-0.000174,24.018555,-0.0077,1.332
10580.00,7.473510,24.95976,-0.000174,24.018758,-0.0077,1.331
10582.00,7.472807,24.96069,-0.000173,24.018512,-0.0077,1.331
10584.00,7.472478,24.96121,-0.000173,24.018410,-0.0077,1.332
10586.00,7.472475,24.96083,-0.000174,24.018642,-0.0077,1.331
10588.00,7.473664,24.96026,-0.000172,24.018024,-0.0077,1.331
10590.00,7.473140,24.96054,-0.000172,24.019025,-0.0077,1.331
10592.00,7.473513,24.96078,-0.000173,24.018303,-0.0077,1.332
10594.00,7.473418,24.96072,-0.000173,24.017826,-0.0077,1.331
10596.00,7.473727,24.96119,-0.000174,24.018241,-0.0077,1.332
10598.00,7.474031,24.96172,-0.000174,24.018669,-0.0077,1.332
10600.00,7.473684,24.96155,-0.000174,24.017984,-0.0077,1.331
10602.00,7.473017,24.96110,-0.000172,24.018457,-0.0077,1.331
10604.00,7.472880,24.96138,-0.000172,24.018831,-0.0077,1.331
10606.00,7.473346,24.96080,-0.000173,24.018822,-0.0077,1.331
10608.00,7.473461,24.96014,-0.000174,24.018231,-0.0077,1.332
10610.00,7.472748,24.96049,-0.000174,24.018035,-0.0077,1.332
10612.00,7.472600,24.96153,-0.000174,24.018058,-0.0077,1.331
10614.00,7.473069,24.96118,-0.000174,24.019039,-0.0077,1.331
10616.00,7.472820,24.96065,-0.000174,24.018481,-0.0077,1.331
10618.00,7.472645,24.96094,-0.000173,24.018289,-0.0077,1.331
10620.00,7.472686,24.96039,-0.000174,24.019034,-0.0077,1.332
10622.00,7.472548,24.96075,-0.000175,24.019037,-0.0077,1.332
10624.00,7.472202,24.96161,-0.000173,24.018562,-0.0077,1.331
10626.00,7.472971,24.96125,-0.000173,24.018372,-0.0077,1.332
10628.00,7.473961,24.96138,-0.000173,24.018125,-0.0077,1.332
10630.00,7.473669,24.96068,-0.000173,24.018116,-0.0077,1.332
10632.00,7.473082,24.96082,-0.000174,24.018553,-0.0077,1.331
10634.00,7.472592,24.96096,-0.000173,24.018707,-0.0077,1.332
10636.00,7.472370,24.96144,-0.000174,24.018490,-0.0077,1.332
10638.00,7.471925,24.96122,-0.000173,24.018464,-0.0077,1.332
10640.00,7.472534,24.96110,-0.000173,24.018840,-0.0077,1.332
10642.00,7.472837,24.96131,-0.000173,24.018988,-0.0077,1.331
10644.00,7.473032,24.96046,-0.000172,24.018635,-0.0077,1.331
10646.00,7.472536,24.95946,-0.000173,24.018473,-0.0077,1.331
10648.00,7.472414,24.96020,-0.000172,24.018997,-0.0077,1.332
10650.00,7.473038,24.96029,-0.000172,24.018584,-0.0077,1.332
10652.00,7.472933,24.95948,-0.000173,24.018111,-0.0077,1.332
10654.00,7.473397,24.95960,-0.000173,24.018182,-0.0077,1.332
10656.00,7.472929,24.95898,-0.000173,24.018390,-0.0077,1.332
10658.00,7.471725,24.96031,-0.000174,24.018609,-0.0077,1.332
10660.00,7.472016,24.96002,-0.000174,24.017451,-0.0077,1.332
10662.00,7.473392,24.96047,-0.000173,24.017968,-0.0077,1.331
10664.00,7.472921,24.96025,-0.000173,24.017931,-0.0077,1.332
10666.00,7.472022,24.95955,-0.000173,24.018033,-0.0077,1.332
10668.00,7.471207,24.95970,-0.000173,24.018073,-0.0077,1.332
10670.00,7.471058,24.95977,-0.000174,24.017663,-0.0077,1.332
10672.00,7.472082,24.95921,-0.000174,24.018925,-0.0077,1.332
10674.00,7.472211,24.95960,-0.000174,24.018006,-0.0077,1.331
10676.00,7.471899,24.95921,-0.000174,24.018660,-0.0077,1.332
10678.00,7.472244,24.95946,-0.000174,24.018361,-0.0077,1.332
10680.00,7.472517,24.95950,-0.000174,24.018832,-0.0077,1.332
10682.00,7.473441,24.95862,-0.000174,24.018198,-0.0077,1.331
10684.00,7.473241,24.95875,-0.000173,24.018425,-0.0077,1.331
10686.00,7.471573,24.95900,-0.000173,24.018477,-0.0077,1.332
10688.00,7.471561,24.95930,-0.000173,24.019079,-0.0077,1.332
10690.00,7.472241,24.95941,-0.000173,24.019596,-0.0077,1.332
10692.00,7.473043,24.96015,-0.000173,24.018367,-0.0077,1.332
10694.00,7.472985,24.95943,-0.000173,24.018530,-0.0077,1.332
10696.00,7.472112,24.95933,-0.000173,24.018013,-0.0077,1.332
10698.00,7.471773,24.95911,-0.000172,24.018425,-0.0077,1.332
10700.00,7.473003,24.95991,-0.000173,24.017931,-0.0077,1.331
10702.00,7.472653,24.96043,-0.000174,24.017718,-0.0077,1.332
10704.00,7.472186,24.96054,-0.000174,24.018439,-0.0077,1.333
10706.00,7.472331,24.96003,-0.000173,24.018365,-0.0077,1.332
10708.00,7.473215,24.95967,-0.000174,24.017458,-0.0077,1.332
10710.00,7.472823,24.96075,-0.000174,24.018807,-0.0077,1.332
10712.00,7.472372,24.96057,-0.000173,24.018767,-0.0077,1.331
10714.00,7.472057,24.96045,-0.000173,24.018164,-0.0077,1.332
10716.00,7.472584,24.96047,-0.000173,24.017873,-0.0077,1.332
10718.00,7.473198,24.96095,-0.000175,24.018417,-0.0077,1.332
10720.00,7.472947,24.96036,-0.000174,24.018599,-0.0077,1.331
10722.00,7.471497,24.95983,-0.000172,24.017906,-0.0077,1.331
10724.00,7.471647,24.96011,-0.000172,24.018319,-0.0077,1.332
10726.00,7.472095,24.96087,-0.000173,24.018789,-0.0077,1.331
10728.00,7.472309,24.96087,-0.000173,24.019068,-0.0077,1.331
10730.00,7.471968,24.96110,-0.000172,24.018183,-0.0078,1.332
10732.00,7.471758,24.96073,-0.000173,24.018553,-0.0078,1.332
10734.00,7.472270,24.96036,-0.000174,24.019117,-0.0077,1.332
10736.00,7.472296,24.96053,-0.000172,24.018533,-0.0077,1.332
10738.00,7.472394,24.96106,-0.000173,24.019104,-0.0077,1.331
10740.00,7.472434,24.96164,-0.000173,24.018024,-0.0077,1.332
10742.00,7.472151,24.96047,-0.000173,24.018203,-0.0077,1.332
10744.00,7.471514,24.95978,-0.000173,24.018626,-0.0077,1.332
10746.00,7.471788,24.95969,-0.000172,24.018310,-0.0077,1.331
10748.00,7.472240,24.95972,-0.000172,24.018350,-0.0077,1.331
10750.00,7.472618,24.95989,-0.000173,24.018918,-0.0077,1.332
10752.00,7.472461,24.95965,-0.000173,24.018200,-0.0077,1.331
10754.00,7.472048,24.95911,-0.000173,24.018218,-0.0077,1.332
10756.00,7.472022,24.95994,-0.000174,24.018493,-0.0077,1.332
10758.00,7.471763,24.95987,-0.000172,24.018515,-0.0077,1.332
10760.00,7.471364,24.95969,-0.000173,24.018341,-0.0077,1.332
10762.00,7.471488,24.96021,-0.000173,24.018419,-0.0077,1.332
10764.00,7.471735,24.95939,-0.000173,24.018606,-0.0077,1.332
10766.00,7.471950,24.95937,-0.000173,24.018142,-0.0077,1.332
10768.00,7.471961,24.95936,-0.000173,24.018512,-0.0077,1.332
10770.00,7.472050,24.95909,-0.000173,24.018617,-0.0077,1.331
10772.00,7.473132,24.95985,-0.000173,24.018414,-0.0077,1.332
10774.00,7.472930,24.95855,-0.000173,24.018822,-0.0077,1.332
10776.00,7.472821,24.95956,-0.000173,24.018992,-0.0077,1.332
10778.00,7.472781,24.95949,-0.000173,24.018780,-0.0077,1.331
10780.00,7.472601,24.96035,-0.000172,24.018765,-0.0077,1.332
10782.00,7.472512,24.96071,-0.000171,24.019017,-0.0077,1.332
10784.00,7.471820,24.95961,-0.000172,24.018530,-0.0077,1.332
10786.00,7.471498,24.95913,-0.000173,24.018898,-0.0077,1.333
10788.00,7.472392,24.95967,-0.000173,24.018506,-0.0077,1.332
10790.00,7.472849,24.95965,-0.000173,24.018115,-0.0077,1.331
10792.00,7.472497,24.95945,-0.000173,24.018318,-0.0077,1.331
10794.00,7.472044,24.95899,-0.000173,24.019121,-0.0077,1.332
10796.00,7.472176,24.95940,-0.000172,24.018921,-0.0077,1.332
10798.00,7.472965,24.95987,-0.000173,24.018281,-0.0077,1.332
10800.00,7.472620,24.95997,-0.000174,24.018189,-0.0077,1.332
10802.00,7.471843,24.96016,-0.000175,24.018421,-0.0077,1.332
10804.00,7.473084,24.95931,-0.000173,24.018553,-0.0077,1.332
@18,12.0000,24.0
10806.00,7.472352,24.95944,-0.000173,24.019026,-0.0077,1.332
10808.00,7.467166,24.95892,-0.000173,24.018318,-0.0077,1.332
10810.00,7.456800,24.95879,-0.000173,24.018575,-0.0077,1.331
10812.00,7.448827,24.95932,-0.000173,24.018631,-0.0077,1.330
10814.00,7.446292,24.95843,-0.000172,24.018881,-0.0077,1.330
10816.00,7.446756,24.95833,-0.000171,24.019016,-0.0077,1.330
10818.00,7.449546,24.95836,-0.000171,24.018318,-0.0077,1.331
10820.00,7.452086,24.95947,-0.000171,24.018098,-0.0077,1.331
10822.00,7.455021,24.95945,-0.000173,24.018802,-0.0077,1.331
10824.00,7.458596,24.95920,-0.000173,24.019046,-0.0077,1.331
10826.00,7.461684,24.95864,-0.000173,24.018651,-0.0077,1.331
10828.00,7.464689,24.95896,-0.000173,24.018240,-0.0077,1.331
10830.00,7.468780,24.95917,-0.000172,24.018321,-0.0077,1.330
10832.00,7.477712,24.95918,-0.000172,24.018309,-0.0077,1.331
10834.00,7.489501,24.95938,-0.000172,24.018444,-0.0077,1.331
10836.00,7.498566,24.96025,-0.000174,24.018468,-0.0077,1.332
10838.00,7.502757,24.96042,-0.000174,24.018193,-0.0077,1.331
10840.00,7.503721,24.96032,-0.000174,24.018588,-0.0077,1.332
10842.00,7.503469,24.96075,-0.000175,24.018892,-0.0077,1.330
10844.00,7.501622,24.96063,-0.000173,24.018644,-0.0077,1.331
10846.00,7.500061,24.96071,-0.000172,24.018256,-0.0077,1.330
10848.00,7.498704,24.96134,-0.000171,24.018928,-0.0077,1.330
10850.00,7.496290,24.96163,-0.000172,24.018919,-0.0077,1.330
10852.00,7.493885,24.96115,-0.000172,24.018550,-0.0077,1.330
10854.00,7.491269,24.96009,-0.000174,24.018584,-0.0077,1.330
10856.00,7.488552,24.95987,-0.000172,24.018419,-0.0077,1.330
10858.00,7.485926,24.95985,-0.000172,24.017988,-0.0077,1.330
10860.00,7.483811,24.95942,-0.000172,24.018470,-0.0077,1.330
10862.00,7.481853,24.95940,-0.000172,24.018736,-0.0077,1.330
10864.00,7.480263,24.95957,-0.000173,24.018381,-0.0077,1.330
10866.00,7.479143,24.96060,-0.000173,24.018497,-0.0077,1.331
10868.00,7.477592,24.96025,-0.000175,24.018260,-0.0077,1.330
10870.00,7.476704,24.96071,-0.000173,24.018490,-0.0077,1.330
10872.00,7.475742,24.96188,-0.000172,24.017899,-0.0077,1.330
10874.00,7.474816,24.96108,-0.000174,24.018914,-0.0077,1.330
10876.00,7.473623,24.96081,-0.000173,24.018196,-0.0077,1.330
10878.00,7.472618,24.96142,-0.000173,24.017806,-0.0077,1.330
10880.00,7.472138,24.96073,-0.000173,24.018321,-0.0077,1.330
10882.00,7.472183,24.96011,-0.000174,24.018745,-0.0077,1.331
10884.00,7.472192,24.96090,-0.000174,24.017554,-0.0077,1.331
10886.00,7.471898,24.96061,-0.000174,24.018178,-0.0077,1.331
10888.00,7.471586,24.96056,-0.000174,24.018227,-0.0077,1.330
10890.00,7.471614,24.96115,-0.000174,24.018620,-0.0077,1.330
10892.00,7.471987,24.96128,-0.000172,24.018298,-0.0077,1.330
10894.00,7.471311,24.96091,-0.000173,24.018310,-0.0077,1.331
10896.00,7.471567,24.96038,-0.000172,24.018218,-0.0077,1.330
10898.00,7.471717,24.96125,-0.000172,24.018919,-0.0077,1.331
10900.00,7.471653,24.96126,-0.000173,24.018642,-0.0077,1.331
10902.00,7.472061,24.96099,-0.000174,24.017792,-0.0077,1.331
10904.00,7.471595,24.96036,-0.000174,24.018827,-0.0077,1.331
10906.00,7.470905,24.96096,-0.000173,24.018673,-0.0077,1.330
10908.00,7.471162,24.96131,-0.000173,24.018626,-0.0077,1.330
10910.00,7.470912,24.96179,-0.000173,24.018457,-0.0077,1.330
10912.00,7.470324,24.96135,-0.000172,24.017788,-0.0077,1.330
10914.00,7.470531,24.96063,-0.000174,24.017873,-0.0077,1.331
10916.00,7.470350,24.96151,-0.000174,24.017924,-0.0077,1.331
10918.00,7.470155,24.96154,-0.000173,24.018363,-0.0077,1.330
10920.00,7.470886,24.96172,-0.000173,24.018171,-0.0077,1.331
10922.00,7.471196,24.96081,-0.000173,24.018522,-0.0077,1.331
10924.00,7.470384,24.96135,-0.000173,24.018660,-0.0077,1.331
10926.00,7.470116,24.96151,-0.000174,24.018992,-0.0077,1.330
10928.00,7.469891,24.96116,-0.000174,24.018352,-0.0077,1.330
10930.00,7.469675,24.96167,-0.000173,24.018874,-0.0077,1.330
10932.00,7.470219,24.96125,-0.000173,24.018379,-0.0077,1.330
10934.00,7.469541,24.96150,-0.000174,24.018243,-0.0077,1.331
10936.00,7.470740,24.96067,-0.000175,24.018147,-0.0077,1.332
10938.00,7.470595,24.96190,-0.000175,24.017989,-0.0077,1.331
10940.00,7.470588,24.96139,-0.000173,24.018357,-0.0077,1.330
10942.00,7.470439,24.96070,-0.000172,24.018247,-0.0077,1.330
10944.00,7.470712,24.96078,-0.000172,24.018939,-0.0077,1.331
10946.00,7.471711,24.96123,-0.000173,24.018696,-0.0078,1.331
10948.00,7.470799,24.96142,-0.000175,24.018718,-0.0077,1.331
10950.00,7.471179,24.96083,-0.000174,24.018448,-0.0077,1.330
10952.00,7.471267,24.96146,-0.000173,24.018631,-0.0077,1.330
10954.00,7.470755,24.96101,-0.000173,24.018651,-0.0077,1.331
10956.00,7.470172,24.96087,-0.000174,24.018642,-0.0077,1.331
10958.00,7.470025,24.96019,-0.000174,24.018541,-0.0077,1.331
10960.00,7.470420,24.96046,-0.000173,24.018222,-0.0077,1.331
10962.00,7.470045,24.96120,-0.000173,24.018580,-0.0077,1.331
10964.00,7.470867,24.96132,-0.000173,24.017591,-0.0077,1.330
10966.00,7.471253,24.96117,-0.000173,24.018635,-0.0077,1.331
10968.00,7.470534,24.96140,-0.000174,24.017982,-0.0077,1.330
10970.00,7.470976,24.96116,-0.000174,24.018105,-0.0077,1.331
10972.00,7.471341,24.96060,-0.000174,24.018185,-0.0077,1.330
10974.00,7.471641,24.96108,-0.000172,24.018865,-0.0077,1.331
10976.00,7.471201,24.96138,-0.000173,24.018544,-0.0077,1.331
10978.00,7.470902,24.96160,-0.000175,24.018321,-0.0077,1.331
10980.00,7.471135,24.96202,-0.000174,24.018548,-0.0077,1.331
10982.00,7.471550,24.96155,-0.000172,24.017883,-0.0077,1.330
10984.00,7.470270,24.96152,-0.000172,24.018669,-0.0077,1.331
10986.00,7.469740,24.96159,-0.000174,24.018941,-0.0077,1.331
10988.00,7.470358,24.96116,-0.000172,24.018696,-0.0077,1.331
10990.00,7.470531,24.96139,-0.000173,24.018107,-0.0077,1.331
10992.00,7.469627,24.96125,-0.000174,24.018428,-0.0077,1.331
10994.00,7.469259,24.96045,-0.000173,24.019039,-0.0077,1.331
10996.00,7.469531,24.96057,-0.000175,24.018173,-0.0077,1.331
10998.00,7.469875,24.96097,-0.000174,24.018220,-0.0077,1.330
11000.00,7.469686,24.96166,-0.000173,24.018171,-0.0077,1.331
11002.00,7.469128,24.96102,-0.000172,24.018863,-0.0077,1.331
11004.00,7.470083,24.96018,-0.000173,24.018660,-0.0078,1.331
11006.00,7.469836,24.96094,-0.000173,24.018430,-0.0077,1.331
11008.00,7.469417,24.96080,-0.000173,24.019017,-0.0077,1.331
11010.00,7.468456,24.96070,-0.000173,24.018778,-0.0077,1.331
11012.00,7.468511,24.96020,-0.000174,24.018374,-0.0077,1.331
11014.00,7.467975,24.96073,-0.000174,24.018600,-0.0077,1.331
11016.00,7.468448,24.96021,-0.000173,24.017754,-0.0077,1.331
11018.00,7.469059,24.95968,-0.000174,24.018075,-0.0077,1.331
11020.00,7.469899,24.96011,-0.000173,24.018774,-0.0077,1.331
11022.00,7.470438,24.95987,-0.000173,24.018677,-0.0077,1.331
11024.00,7.470835,24.96101,-0.000172,24.018762,-0.0077,1.330
11026.00,7.470822,24.96085,-0.000172,24.018648,-0.0077,1.330
11028.00,7.470551,24.96168,-0.000173,24.017902,-0.0077,1.331
11030.00,7.470488,24.96207,-0.000173,24.018164,-0.0077,1.330
11032.00,7.470170,24.96099,-0.000174,24.017844,-0.0077,1.331
11034.00,7.470134,24.96036,-0.000173,24.018078,-0.0077,1.331
11036.00,7.470342,24.96082,-0.000173,24.018086,-0.0077,1.331
11038.00,7.470944,24.96057,-0.000174,24.018767,-0.0077,1.331
11040.00,7.471564,24.96101,-0.000174,24.018350,-0.0077,1.331
11042.00,7.471572,24.96068,-0.000174,24.017977,-0.0077,1.331
11044.00,7.471055,24.96128,-0.000173,24.018653,-0.0077,1.331
11046.00,7.469577,24.96158,-0.000174,24.018531,-0.0077,1.330
11048.00,7.467790,24.96052,-0.000173,24.018629,-0.0077,1.331
11050.00,7.468457,24.96058,-0.000173,24.018843,-0.0077,1.331
11052.00,7.469311,24.96058,-0.000173,24.018847,-0.0077,1.331
11054.00,7.469909,24.96121,-0.000173,24.018522,-0.0077,1.331
11056.00,7.470378,24.96123,-0.000174,24.018198,-0.0077,1.331
11058.00,7.469888,24.96032,-0.000174,24.018599,-0.0077,1.331
11060.00,7.470234,24.96122,-0.000173,24.018450,-0.0077,1.331
11062.00,7.470818,24.96091,-0.000175,24.018252,-0.0077,1.331
11064.00,7.469780,24.96148,-0.000173,24.018421,-0.0077,1.331
11066.00,7.470136,24.96211,-0.000172,24.017884,-0.0077,1.331
11068.00,7.470066,24.96194,-0.000172,24.018444,-0.0077,1.331
11070.00,7.469860,24.96078,-0.000174,24.018595,-0.0077,1.331
11072.00,7.469656,24.96127,-0.000173,24.018093,-0.0077,1.331
11074.00,7.470018,24.96063,-0.000174,24.018272,-0.0077,1.331
11076.00,7.469546,24.96137,-0.000173,24.018575,-0.0077,1.331
11078.00,7.470025,24.96168,-0.000173,24.018818,-0.0077,1.331
11080.00,7.469984,24.96159,-0.000172,24.017641,-0.0077,1.330
11082.00,7.470091,24.96235,-0.000172,24.018314,-0.0077,1.331
11084.00,7.469924,24.96206,-0.000172,24.018338,-0.0077,1.331
11086.00,7.469654,24.96184,-0.000173,24.018760,-0.0077,1.331
11088.00,7.469256,24.96194,-0.000174,24.018173,-0.0077,1.332
11090.00,7.469242,24.96139,-0.000173,24.018397,-0.0077,1.331
11092.00,7.469640,24.96099,-0.000173,24.018162,-0.0077,1.331
11094.00,7.468979,24.96163,-0.000172,24.018202,-0.0077,1.331
11096.00,7.469047,24.96169,-0.000173,24.018590,-0.0077,1.331
11098.00,7.468598,24.96193,-0.000174,24.018359,-0.0077,1.331
11100.00,7.468737,24.96186,-0.000173,24.018024,-0.0077,1.331
11102.00,7.468568,24.96111,-0.000173,24.018624,-0.0077,1.331
11104.00,7.469154,24.96024,-0.000174,24.017870,-0.0077,1.332
11106.00,7.469137,24.96049,-0.000173,24.018087,-0.0078,1.331
11108.00,7.469395,24.96087,-0.000172,24.018396,-0.0077,1.332
11110.00,7.469343,24.96087,-0.000173,24.018022,-0.0077,1.331
11112.00,7.469509,24.96069,-0.000174,24.018354,-0.0077,1.331
11114.00,7.469858,24.96115,-0.000174,24.018365,-0.0077,1.331
11116.00,7.469612,24.96095,-0.000174,24.017875,-0.0077,1.331
11118.00,7.469090,24.96045,-0.000173,24.017913,-0.0077,1.331
11120.00,7.469093,24.96004,-0.000174,24.018535,-0.0077,1.331
11122.00,7.469931,24.96045,-0.000173,24.018816,-0.0077,1.331
11124.00,7.470077,24.96110,-0.000173,24.018171,-0.0077,1.331
11126.00,7.470391,24.96112,-0.000174,24.018497,-0.0077,1.332
11128.00,7.470035,24.96129,-0.000173,24.018392,-0.0077,1.332
11130.00,7.469666,24.96056,-0.000173,24.018071,-0.0077,1.332
11132.00,7.469853,24.96097,-0.000173,24.017997,-0.0077,1.332
11134.00,7.469429,24.96026,-0.000173,24.018247,-0.0077,1.331
11136.00,7.469363,24.95953,-0.000175,24.018426,-0.0077,1.331
11138.00,7.469562,24.96020,-0.000173,24.018490,-0.0077,1.331
11140.00,7.469726,24.96037,-0.000173,24.018678,-0.0077,1.331
11142.00,7.469239,24.96035,-0.000173,24.018178,-0.0077,1.331
11144.00,7.469089,24.96057,-0.000174,24.019650,-0.0077,1.332
11146.00,7.468782,24.96097,-0.000173,24.018878,-0.0077,1.332
11148.00,7.468564,24.96136,-0.000173,24.018265,-0.0077,1.332
11150.00,7.469735,24.96199,-0.000174,24.018158,-0.0077,1.331
11152.00,7.470791,24.96181,-0.000173,24.018096,-0.0077,1.332
11154.00,7.470504,24.96129,-0.000173,24.018526,-0.0077,1.331
11156.00,7.469778,24.96115,-0.000173,24.017661,-0.0077,1.332
11158.00,7.469705,24.96049,-0.000173,24.018245,-0.0077,1.331
11160.00,7.469544,24.96050,-0.000173,24.018247,-0.0077,1.331
11162.00,7.469383,24.96120,-0.000173,24.018312,-0.0077,1.331
11164.00,7.468630,24.96133,-0.000173,24.018421,-0.0077,1.331
11166.00,7.468526,24.96146,-0.000173,24.018223,-0.0077,1.332
11168.00,7.468702,24.96106,-0.000173,24.018677,-0.0077,1.332
11170.00,7.469081,24.96130,-0.000173,24.018245,-0.0077,1.331
11172.00,7.469053,24.96188,-0.000173,24.018546,-0.0077,1.332
11174.00,7.468617,24.96137,-0.000173,24.018031,-0.0077,1.331
11176.00,7.468442,24.96092,-0.000173,24.018035,-0.0077,1.331
11178.00,7.469230,24.96101,-0.000172,24.018008,-0.0077,1.331
11180.00,7.469355,24.96048,-0.000174,24.017573,-0.0077,1.331
11182.00,7.468554,24.96098,-0.000172,24.017618,-0.0077,1.331
11184.00,7.469243,24.96171,-0.000172,24.018809,-0.0077,1.332
11186.00,7.469650,24.96222,-0.000173,24.018379,-0.0077,1.332
11188.00,7.470317,24.96166,-0.000172,24.018198,-0.0077,1.331
11190.00,7.469615,24.96150,-0.000172,24.018653,-0.0077,1.332
11192.00,7.469286,24.96115,-0.000173,24.018258,-0.0077,1.332
11194.00,7.469041,24.96216,-0.000173,24.018236,-0.0077,1.331
11196.00,7.468675,24.96188,-0.000174,24.018234,-0.0077,1.331
11198.00,7.469033,24.96114,-0.000173,24.017491,-0.0077,1.331
11200.00,7.468848,24.96155,-0.000175,24.018470,-0.0077,1.332
11202.00,7.468859,24.96142,-0.000174,24.018633,-0.0077,1.332
11204.00,7.468722,24.96095,-0.000174,24.018341,-0.0077,1.331
11206.00,7.468650,24.96137,-0.000174,24.018448,-0.0077,1.332
11208.00,7.468309,24.96163,-0.000174,24.018133,-0.0077,1.332
11210.00,7.468875,24.96117,-0.000174,24.017895,-0.0077,1.332
11212.00,7.468781,24.96158,-0.000174,24.017699,-0.0077,1.331
11214.00,7.469556,24.96119,-0.000173,24.018289,-0.0077,1.331
11216.00,7.470028,24.96104,-0.000173,24.018220,-0.0077,1.331
11218.00,7.470294,24.96143,-0.000172,24.017986,-0.0077,1.331
11220.00,7.470252,24.96104,-0.000173,24.018386,-0.0077,1.332
11222.00,7.469944,24.96166,-0.000174,24.018292,-0.0077,1.332
11224.00,7.469485,24.96165,-0.000175,24.018153,-0.0077,1.332
11226.00,7.468919,24.96120,-0.000174,24.018026,-0.0077,1.332
11228.00,7.469342,24.96050,-0.000173,24.018687,-0.0077,1.332
11230.00,7.468933,24.96043,-0.000174,24.018035,-0.0077,1.331
11232.00,7.469018,24.95982,-0.000174,24.018606,-0.0077,1.332
11234.00,7.468530,24.95986,-0.000173,24.018131,-0.0077,1.331
11236.00,7.468930,24.95965,-0.000173,24.018093,-0.0077,1.332
11238.00,7.469758,24.95960,-0.000174,24.018222,-0.0077,1.331
11240.00,7.470078,24.95884,-0.000173,24.018446,-0.0078,1.332
11242.00,7.470154,24.95957,-0.000173,24.017801,-0.0077,1.332
11244.00,7.470331,24.95983,-0.000172,24.018383,-0.0078,1.332
11246.00,7.469520,24.95997,-0.000173,24.018156,-0.0078,1.332
11248.00,7.468446,24.96124,-0.000174,24.018299,-0.0077,1.332
11250.00,7.468682,24.96129,-0.000174,24.018399,-0.0077,1.332
11252.00,7.469082,24.96157,-0.000174,24.018386,-0.0077,1.332
11254.00,7.468449,24.96131,-0.000174,24.018350,-0.0077,1.332
11256.00,7.468531,24.96011,-0.000174,24.018251,-0.0077,1.332
11258.00,7.469471,24.95997,-0.000173,24.017496,-0.0077,1.332
11260.00,7.469173,24.96062,-0.000173,24.018225,-0.0077,1.332
11262.00,7.469116,24.95996,-0.000174,24.018105,-0.0077,1.331
11264.00,7.469254,24.96020,-0.000174,24.018113,-0.0077,1.332
11266.00,7.468146,24.96006,-0.000173,24.017509,-0.0077,1.332
11268.00,7.468326,24.96047,-0.000173,24.017620,-0.0077,1.332
11270.00,7.468632,24.96053,-0.000175,24.017402,-0.0077,1.332
11272.00,7.467606,24.96057,-0.000174,24.017625,-0.0077,1.332
11274.00,7.467672,24.95980,-0.000174,24.018475,-0.0077,1.332
11276.00,7.468067,24.96087,-0.000175,24.018191,-0.0077,1.332
11278.00,7.469099,24.96092,-0.000174,24.018350,-0.0077,1.332
11280.00,7.469693,24.96097,-0.000174,24.018493,-0.0077,1.332
11282.00,7.468896,24.96117,-0.000172,24.018225,-0.0077,1.332
11284.00,7.469390,24.96139,-0.000173,24.017999,-0.0077,1.332
11286.00,7.469193,24.96082,-0.000174,24.018735,-0.0077,1.332
11288.00,7.468818,24.96108,-0.000173,24.018365,-0.0077,1.332
11290.00,7.468337,24.96159,-0.000174,24.018180,-0.0077,1.332
11292.00,7.468183,24.96117,-0.000175,24.017984,-0.0077,1.332
11294.00,7.468022,24.96077,-0.000174,24.018367,-0.0077,1.332
11296.00,7.467792,24.96011,-0.000174,24.018675,-0.0077,1.332
11298.00,7.468164,24.95956,-0.000175,24.018754,-0.0077,1.332
11300.00,7.469191,24.96019,-0.000173,24.018805,-0.0077,1.332
11302.00,7.469170,24.96081,-0.000172,24.018537,-0.0077,1.331
11304.00,7.469303,24.96029,-0.000172,24.018319,-0.0077,1.331
11306.00,7.469797,24.96112,-0.000173,24.017806,-0.0078,1.332
11308.00,7.469948,24.96039,-0.000173,24.018350,-0.0077,1.332
11310.00,7.469459,24.96047,-0.000174,24.018687,-0.0077,1.332
11312.00,7.468591,24.96125,-0.000173,24.018615,-0.0077,1.332
11314.00,7.468736,24.96094,-0.000173,24.018831,-0.0077,1.332
11316.00,7.469373,24.96077,-0.000174,24.017926,-0.0077,1.332
11318.00,7.469785,24.96041,-0.000173,24.018791,-0.0077,1.332
11320.00,7.469732,24.96164,-0.000174,24.018783,-0.0077,1.332
11322.00,7.468826,24.96190,-0.000173,24.018182,-0.0077,1.332
11324.00,7.468925,24.96219,-0.000174,24.018212,-0.0077,1.332
11326.00,7.468079,24.96164,-0.000173,24.017919,-0.0077,1.332
11328.00,7.467791,24.96190,-0.000174,24.018281,-0.0077,1.332
11330.00,7.468334,24.96183,-0.000173,24.018499,-0.0077,1.332
11332.00,7.468513,24.96146,-0.000174,24.018071,-0.0077,1.332
11334.00,7.468533,24.96149,-0.000173,24.018310,-0.0077,1.332
11336.00,7.469326,24.96211,-0.000174,24.018334,-0.0077,1.332
11338.00,7.469281,24.96152,-0.000173,24.018812,-0.0077,1.332
11340.00,7.468628,24.96165,-0.000173,24.018760,-0.0077,1.331
11342.00,7.468579,24.96200,-0.000172,24.018196,-0.0077,1.332
11344.00,7.469253,24.96166,-0.000173,24.018987,-0.0077,1.332
11346.00,7.470040,24.96159,-0.000174,24.018867,-0.0077,1.331
11348.00,7.469955,24.96238,-0.000173,24.017910,-0.0077,1.332
11350.00,7.470500,24.96179,-0.000172,24.018323,-0.0077,1.333
11352.00,7.470833,24.96168,-0.000172,24.018238,-0.0077,1.333
11354.00,7.469735,24.96153,-0.000173,24.018145,-0.0077,1.333
11356.00,7.469456,24.96167,-0.000174,24.018280,-0.0077,1.332
11358.00,7.469791,24.96120,-0.000174,24.018771,-0.0077,1.332
11360.00,7.469730,24.96217,-0.000174,24.017812,-0.0077,1.332
11362.00,7.469594,24.96175,-0.000174,24.018628,-0.0077,1.332
11364.00,7.470113,24.96192,-0.000173,24.018247,-0.0078,1.332
11366.00,7.470261,24.96250,-0.000174,24.017879,-0.0078,1.332
11368.00,7.470084,24.96291,-0.000173,24.018198,-0.0077,1.332
11370.00,7.469424,24.96243,-0.000174,24.018064,-0.0078,1.333
11372.00,7.469818,24.96291,-0.000175,24.018113,-0.0077,1.333
11374.00,7.470085,24.96248,-0.000175,24.017979,-0.0077,1.333
11376.00,7.469972,24.96193,-0.000174,24.017835,-0.0077,1.332
11378.00,7.469719,24.96255,-0.000173,24.018889,-0.0077,1.333
11380.00,7.468970,24.96317,-0.000173,24.018321,-0.0078,1.332
11382.00,7.469792,24.96208,-0.000173,24.018031,-0.0077,1.331
11384.00,7.469678,24.96207,-0.000172,24.018236,-0.0077,1.332
11386.00,7.469176,24.96291,-0.000173,24.018330,-0.0077,1.333
11388.00,7.468705,24.96286,-0.000174,24.018151,-0.0077,1.332
11390.00,7.468102,24.96285,-0.000173,24.018372,-0.0077,1.332
11392.00,7.468711,24.96252,-0.000173,24.018464,-0.0077,1.332
11394.00,7.469028,24.96194,-0.000173,24.018066,-0.0078,1.332
11396.00,7.468617,24.96203,-0.000173,24.018060,-0.0077,1.332
11398.00,7.468563,24.96256,-0.000174,24.018107,-0.0077,1.333
11400.00,7.468231,24.96157,-0.000174,24.018125,-0.0077,1.332
11402.00,7.467994,24.96189,-0.000174,24.017881,-0.0077,1.332
11404.00,7.468819,24.96204,-0.000175,24.018084,-0.0077,1.333
@19,12.0000,24.0
11406.00,7.468614,24.96239,-0.000173,24.018544,-0.0077,1.332
11408.00,7.464021,24.96176,-0.000173,24.018722,-0.0077,1.332
11410.00,7.453567,24.96213,-0.000174,24.018885,-0.0077,1.331
11412.00,7.445398,24.96191,-0.000173,24.018602,-0.0077,1.331
11414.00,7.442580,24.96187,-0.000173,24.018098,-0.0077,1.331
11416.00,7.442334,24.96111,-0.000172,24.018557,-0.0077,1.330
11418.00,7.443812,24.96167,-0.000171,24.018222,-0.0077,1.331
11420.00,7.446951,24.96182,-0.000172,24.018285,-0.0077,1.331
11422.00,7.449926,24.96105,-0.000172,24.018985,-0.0077,1.331
11424.00,7.453063,24.96085,-0.000172,24.018392,-0.0077,1.331
11426.00,7.456380,24.96066,-0.000172,24.018512,-0.0077,1.331
11428.00,7.458511,24.96078,-0.000172,24.017979,-0.0077,1.331
11430.00,7.461838,24.96017,-0.000172,24.018236,-0.0077,1.332
11432.00,7.468741,24.96127,-0.000172,24.018459,-0.0077,1.331
11434.00,7.480740,24.96121,-0.000174,24.017689,-0.0077,1.332
11436.00,7.490667,24.96087,-0.000175,24.017736,-0.0077,1.332
11438.00,7.495476,24.96146,-0.000174,24.018800,-0.0077,1.332
11440.00,7.497672,24.96147,-0.000173,24.018225,-0.0077,1.331
11442.00,7.498033,24.96127,-0.000173,24.018096,-0.0077,1.331
11444.00,7.497253,24.96105,-0.000172,24.017937,-0.0077,1.331
11446.00,7.495349,24.96102,-0.000173,24.017888,-0.0077,1.331
11448.00,7.493310,24.96065,-0.000172,24.017864,-0.0077,1.331
11450.00,7.491252,24.96028,-0.000172,24.019211,-0.0077,1.330
11452.00,7.488587,24.96113,-0.000173,24.018017,-0.0077,1.330
11454.00,7.486826,24.96103,-0.000173,24.018461,-0.0077,1.330
11456.00,7.484694,24.96095,-0.000172,24.018526,-0.0077,1.331
11458.00,7.482221,24.96077,-0.000173,24.018426,-0.0077,1.331
11460.00,7.480417,24.96103,-0.000173,24.018374,-0.0077,1.330
11462.00,7.478854,24.96092,-0.000172,24.017634,-0.0077,1.330
11464.00,7.476840,24.96048,-0.000173,24.018548,-0.0077,1.331
11466.00,7.475533,24.95996,-0.000173,24.018452,-0.0077,1.331
11468.00,7.474085,24.96100,-0.000173,24.018073,-0.0077,1.332
11470.00,7.472949,24.96152,-0.000174,24.018069,-0.0077,1.331
11472.00,7.472321,24.96170,-0.000174,24.018546,-0.0077,1.331
11474.00,7.471592,24.96197,-0.000173,24.018599,-0.0077,1.331
11476.00,7.471429,24.96207,-0.000173,24.018845,-0.0077,1.331
11478.00,7.471578,24.96264,-0.000172,24.018506,-0.0077,1.331
11480.00,7.470800,24.96180,-0.000172,24.018281,-0.0077,1.331
11482.00,7.470232,24.96100,-0.000173,24.018318,-0.0077,1.331
11484.00,7.469773,24.96160,-0.000173,24.018238,-0.0077,1.331
11486.00,7.469832,24.96127,-0.000174,24.018635,-0.0077,1.331
11488.00,7.469751,24.96133,-0.000174,24.018042,-0.0077,1.331
11490.00,7.469670,24.96242,-0.000173,24.018635,-0.0077,1.331
11492.00,7.469887,24.96213,-0.000172,24.018354,-0.0077,1.331
11494.00,7.469969,24.96209,-0.000172,24.018314,-0.0077,1.331
11496.00,7.468867,24.96133,-0.000174,24.018310,-0.0077,1.332
11498.00,7.468493,24.96157,-0.000173,24.018938,-0.0077,1.331
11500.00,7.467994,24.96176,-0.000172,24.018158,-0.0077,1.331
11502.00,7.469201,24.96197,-0.000173,24.018084,-0.0077,1.331
11504.00,7.470061,24.96167,-0.000173,24.017995,-0.0077,1.332
11506.00,7.469011,24.96172,-0.000173,24.018981,-0.0077,1.331
11508.00,7.468938,24.96086,-0.000173,24.018638,-0.0077,1.331
11510.00,7.469459,24.96143,-0.000172,24.018470,-0.0077,1.331
11512.00,7.469503,24.96111,-0.000172,24.018916,-0.0077,1.331
11514.00,7.469262,24.96156,-0.000172,24.018506,-0.0077,1.332
11516.00,7.469952,24.96178,-0.000173,24.018852,-0.0077,1.332
11518.00,7.469653,24.96176,-0.000173,24.018368,-0.0077,1.332
11520.00,7.469997,24.96120,-0.000174,24.018379,-0.0077,1.332
11522.00,7.469863,24.96169,-0.000174,24.018486,-0.0077,1.332
11524.00,7.469788,24.96150,-0.000173,24.018135,-0.0077,1.331
11526.00,7.468689,24.96162,-0.000172,24.018457,-0.0077,1.331
11528.00,7.468479,24.96174,-0.000172,24.018794,-0.0077,1.331
11530.00,7.467925,24.96242,-0.000173,24.018896,-0.0077,1.332
11532.00,7.468015,24.96204,-0.000173,24.018803,-0.0077,1.332
11534.00,7.468810,24.96217,-0.000174,24.018789,-0.0077,1.332
11536.00,7.468853,24.96224,-0.000174,24.018301,-0.0077,1.331
11538.00,7.468792,24.96327,-0.000172,24.018388,-0.0077,1.331
11540.00,7.469682,24.96357,-0.000172,24.018713,-0.0077,1.332
11542.00,7.469495,24.96299,-0.000173,24.018684,-0.0077,1.332
11544.00,7.468883,24.96296,-0.000173,24.018011,-0.0077,1.332
11546.00,7.468968,24.96216,-0.000173,24.018932,-0.0077,1.332
11548.00,7.468487,24.96328,-0.000173,24.018608,-0.0077,1.331
11550.00,7.468619,24.96300,-0.000172,24.018383,-0.0077,1.331
11552.00,7.469400,24.96247,-0.000173,24.017941,-0.0077,1.332
11554.00,7.469778,24.96290,-0.000174,24.018397,-0.0077,1.332
11556.00,7.469180,24.96177,-0.000174,24.018459,-0.0077,1.331
11558.00,7.469180,24.96222,-0.000173,24.018481,-0.0077,1.332
11560.00,7.469470,24.96303,-0.000173,24.018267,-0.0077,1.332
11562.00,7.468983,24.96264,-0.000174,24.018492,-0.0077,1.332
11564.00,7.468727,24.96292,-0.000173,24.017971,-0.0077,1.331
11566.00,7.468240,24.96223,-0.000172,24.018608,-0.0077,1.331
11568.00,7.468544,24.96228,-0.000172,24.019045,-0.0077,1.332
11570.00,7.468475,24.96214,-0.000173,24.018481,-0.0077,1.331
11572.00,7.468273,24.96251,-0.000173,24.018151,-0.0077,1.332
11574.00,7.468470,24.96218,-0.000173,24.018180,-0.0077,1.332
11576.00,7.468234,24.96207,-0.000173,24.018066,-0.0077,1.332
11578.00,7.468432,24.96314,-0.000173,24.018582,-0.0077,1.332
11580.00,7.468199,24.96258,-0.000173,24.018432,-0.0077,1.331
11582.00,7.468732,24.96247,-0.000173,24.018396,-0.0077,1.331
11584.00,7.469193,24.96246,-0.000172,24.018584,-0.0077,1.332
11586.00,7.468533,24.96259,-0.000173,24.018405,-0.0076,1.332
11588.00,7.467552,24.96274,-0.000172,24.018787,-0.0077,1.331
11590.00,7.467954,24.96309,-0.000172,24.017928,-0.0077,1.332
11592.00,7.467575,24.96264,-0.000173,24.018628,-0.0077,1.333
11594.00,7.467309,24.96216,-0.000174,24.018997,-0.0077,1.332
11596.00,7.467773,24.96251,-0.000172,24.018428,-0.0077,1.331
11598.00,7.468308,24.96297,-0.000173,24.018327,-0.0077,1.331
11600.00,7.468173,24.96336,-0.000173,24.018419,-0.0077,1.333
11602.00,7.468515,24.96304,-0.000173,24.018580,-0.0077,1.332
11604.00,7.468454,24.96295,-0.000174,24.017825,-0.0077,1.332
11606.00,7.468555,24.96215,-0.000173,24.017941,-0.0077,1.331
11608.00,7.468841,24.96226,-0.000173,24.018845,-0.0077,1.332
11610.00,7.468224,24.96237,-0.000173,24.018760,-0.0077,1.332
11612.00,7.467950,24.96256,-0.000173,24.018976,-0.0077,1.332
11614.00,7.468010,24.96259,-0.000173,24.018470,-0.0077,1.332
11616.00,7.468030,24.96280,-0.000173,24.019342,-0.0077,1.332
11618.00,7.467818,24.96223,-0.000173,24.019246,-0.0077,1.332
11620.00,7.468520,24.96283,-0.000174,24.018843,-0.0077,1.332
11622.00,7.468477,24.96172,-0.000173,24.019159,-0.0077,1.332
11624.00,7.468669,24.96149,-0.000174,24.018811,-0.0077,1.332
11626.00,7.469345,24.96231,-0.000173,24.017877,-0.0077,1.332
11628.00,7.469580,24.96224,-0.000173,24.018383,-0.0077,1.332
11630.00,7.468960,24.96340,-0.000173,24.018486,-0.0077,1.332
11632.00,7.468283,24.96275,-0.000173,24.018530,-0.0077,1.332
11634.00,7.467841,24.96298,-0.000173,24.018644,-0.0077,1.332
11636.00,7.467716,24.96329,-0.000173,24.018673,-0.0077,1.332
11638.00,7.467962,24.96246,-0.000173,24.018394,-0.0077,1.332
11640.00,7.468282,24.96246,-0.000173,24.018405,-0.0077,1.332
11642.00,7.468252,24.96320,-0.000174,24.018464,-0.0077,1.333
11644.00,7.468565,24.96251,-0.000173,24.018753,-0.0077,1.332
11646.00,7.468598,24.96230,-0.000173,24.018686,-0.0077,1.332
11648.00,7.468074,24.96201,-0.000173,24.018909,-0.0077,1.332
11650.00,7.468268,24.96169,-0.000173,24.018394,-0.0077,1.332
11652.00,7.468188,24.96257,-0.000173,24.018687,-0.0077,1.332
11654.00,7.467947,24.96301,-0.000173,24.018367,-0.0077,1.332
11656.00,7.468686,24.96328,-0.000173,24.018662,-0.0077,1.332
11658.00,7.468859,24.96305,-0.000173,24.018000,-0.0077,1.332
11660.00,7.468772,24.96264,-0.000173,24.018883,-0.0077,1.332
11662.00,7.468313,24.96222,-0.000174,24.018530,-0.0077,1.332
11664.00,7.468759,24.96185,-0.000174,24.018310,-0.0077,1.332
11666.00,7.468780,24.96155,-0.000173,24.018133,-0.0077,1.333
11668.00,7.469177,24.96142,-0.000174,24.018553,-0.0077,1.333
11670.00,7.469102,24.96220,-0.000173,24.018889,-0.0076,1.332
11672.00,7.469197,24.96228,-0.000173,24.018887,-0.0077,1.332
11674.00,7.469045,24.96279,-0.000173,24.018834,-0.0077,1.332
11676.00,7.468582,24.96264,-0.000173,24.018767,-0.0077,1.333
11678.00,7.467920,24.96290,-0.000173,24.017942,-0.0077,1.333
11680.00,7.467887,24.96350,-0.000173,24.018553,-0.0077,1.332
11682.00,7.467920,24.96358,-0.000173,24.018332,-0.0077,1.332
11684.00,7.468231,24.96325,-0.000173,24.018274,-0.0077,1.332
11686.00,7.468595,24.96311,-0.000174,24.018519,-0.0077,1.333
11688.00,7.468983,24.96354,-0.000173,24.018731,-0.0077,1.332
11690.00,7.468245,24.96302,-0.000172,24.018147,-0.0077,1.332
11692.00,7.467413,24.96230,-0.000172,24.017611,-0.0077,1.332
11694.00,7.468519,24.96246,-0.000173,24.018415,-0.0077,1.333
11696.00,7.468236,24.96279,-0.000172,24.018531,-0.0077,1.332
11698.00,7.468485,24.96346,-0.000173,24.018102,-0.0077,1.332
11700.00,7.468453,24.96310,-0.000173,24.017781,-0.0077,1.332
11702.00,7.467764,24.96307,-0.000173,24.019030,-0.0077,1.333
11704.00,7.467519,24.96338,-0.000173,24.018896,-0.0077,1.332
11706.00,7.467194,24.96339,-0.000173,24.018637,-0.0077,1.332
11708.00,7.466867,24.96409,-0.000172,24.018261,-0.0077,1.332
11710.00,7.467914,24.96386,-0.000172,24.018836,-0.0077,1.332
11712.00,7.467763,24.96380,-0.000172,24.018267,-0.0077,1.333
11714.00,7.467065,24.96436,-0.000173,24.018787,-0.0077,1.332
11716.00,7.467591,24.96407,-0.000173,24.018847,-0.0077,1.333
11718.00,7.468515,24.96369,-0.000173,24.018207,-0.0077,1.332
11720.00,7.469171,24.96417,-0.000174,24.017951,-0.0077,1.332
11722.00,7.469120,24.96432,-0.000172,24.018658,-0.0077,1.332
11724.00,7.469071,24.96452,-0.000172,24.018499,-0.0076,1.332
11726.00,7.468276,24.96410,-0.000173,24.018758,-0.0077,1.332
11728.00,7.469136,24.96366,-0.000173,24.018629,-0.0077,1.333
11730.00,7.469238,24.96312,-0.000174,24.018080,-0.0077,1.333
11732.00,7.469135,24.96337,-0.000173,24.018223,-0.0077,1.332
11734.00,7.469153,24.96334,-0.000173,24.018437,-0.0077,1.333
11736.00,7.468459,24.96328,-0.000173,24.018316,-0.0077,1.332
11738.00,7.467797,24.96334,-0.000173,24.018171,-0.0077,1.332
11740.00,7.467851,24.96322,-0.000172,24.018557,-0.0077,1.332
11742.00,7.467858,24.96318,-0.000173,24.019025,-0.0077,1.332
11744.00,7.467983,24.96363,-0.000172,24.018229,-0.0077,1.332
11746.00,7.467943,24.96339,-0.000172,24.018662,-0.0077,1.332
11748.00,7.468443,24.96380,-0.000173,24.018561,-0.0077,1.332
11750.00,7.468400,24.96312,-0.000174,24.017736,-0.0077,1.332
11752.00,7.467555,24.96382,-0.000173,24.018921,-0.0078,1.332
11754.00,7.467967,24.96355,-0.000174,24.018040,-0.0077,1.333
11756.00,7.468010,24.96268,-0.000173,24.018076,-0.0077,1.332
11758.00,7.467267,24.96230,-0.000173,24.018722,-0.0077,1.332
11760.00,7.467784,24.96269,-0.000173,24.018849,-0.0077,1.333
11762.00,7.467932,24.96328,-0.000175,24.018531,-0.0077,1.333
11764.00,7.467274,24.96323,-0.000173,24.018439,-0.0077,1.332
11766.00,7.467741,24.96383,-0.000172,24.018847,-0.0077,1.332
11768.00,7.467306,24.96474,-0.000173,24.018673,-0.0077,1.333
11770.00,7.466949,24.96369,-0.000173,24.018794,-0.0077,1.332
11772.00,7.466849,24.96321,-0.000174,24.018972,-0.0077,1.332
11774.00,7.467299,24.96271,-0.000174,24.019084,-0.0077,1.333
11776.00,7.467759,24.96385,-0.000173,24.018693,-0.0077,1.333
11778.00,7.468698,24.96426,-0.000174,24.018394,-0.0077,1.333
11780.00,7.468057,24.96393,-0.000174,24.018604,-0.0076,1.333
11782.00,7.467558,24.96403,-0.000173,24.018367,-0.0077,1.332
11784.00,7.467580,24.96400,-0.000173,24.018120,-0.0077,1.332
11786.00,7.469025,24.96355,-0.000172,24.018551,-0.0077,1.332
11788.00,7.468451,24.96335,-0.000172,24.019003,-0.0077,1.332
11790.00,7.467610,24.96345,-0.000173,24.018550,-0.0077,1.333
11792.00,7.467272,24.96337,-0.000173,24.018733,-0.0077,1.333
11794.00,7.467423,24.96376,-0.000172,24.019050,-0.0077,1.332
11796.00,7.467842,24.96323,-0.000173,24.017964,-0.0077,1.333
11798.00,7.467169,24.96292,-0.000174,24.018260,-0.0077,1.333
11800.00,7.467258,24.96270,-0.000173,24.018115,-0.0077,1.333
11802.00,7.466935,24.96285,-0.000172,24.018651,-0.0077,1.332
11804.00,7.466986,24.96352,-0.000172,24.018339,-0.0077,1.333
11806.00,7.468915,24.96310,-0.000173,24.018446,-0.0077,1.333
11808.00,7.469179,24.96251,-0.000173,24.018519,-0.0077,1.333
11810.00,7.468437,24.96281,-0.000173,24.018597,-0.0077,1.332
11812.00,7.467434,24.96259,-0.000172,24.018316,-0.0077,1.332
11814.00,7.467276,24.96347,-0.000174,24.018531,-0.0077,1.333
11816.00,7.467778,24.96270,-0.000172,24.019142,-0.0077,1.333
11818.00,7.467795,24.96306,-0.000172,24.018528,-0.0077,1.333
11820.00,7.466764,24.96213,-0.000174,24.018448,-0.0077,1.332
11822.00,7.466747,24.96209,-0.000175,24.018124,-0.0077,1.333
11824.00,7.468417,24.96241,-0.000174,24.018053,-0.0077,1.332
11826.00,7.467876,24.96205,-0.000174,24.018849,-0.0077,1.333
11828.00,7.467190,24.96196,-0.000172,24.019567,-0.0077,1.332
11830.00,7.467541,24.96266,-0.000172,24.018997,-0.0077,1.332
11832.00,7.467661,24.96296,-0.000173,24.018987,-0.0077,1.332
11834.00,7.467500,24.96231,-0.000172,24.018577,-0.0077,1.333
11836.00,7.467499,24.96214,-0.000173,24.018495,-0.0077,1.333
11838.00,7.467587,24.96182,-0.000172,24.018546,-0.0077,1.332
11840.00,7.467379,24.96179,-0.000172,24.018586,-0.0077,1.332
11842.00,7.467715,24.96278,-0.000172,24.018655,-0.0077,1.333
11844.00,7.468057,24.96265,-0.000173,24.018691,-0.0077,1.333
11846.00,7.468522,24.96129,-0.000173,24.018319,-0.0077,1.333
11848.00,7.468405,24.96235,-0.000173,24.018754,-0.0077,1.333
11850.00,7.468382,24.96284,-0.000172,24.018838,-0.0077,1.333
11852.00,7.467354,24.96271,-0.000173,24.018546,-0.0077,1.332
11854.00,7.467775,24.96249,-0.000174,24.018356,-0.0077,1.333
11856.00,7.467084,24.96248,-0.000173,24.018443,-0.0077,1.333
11858.00,7.467268,24.96242,-0.000173,24.018405,-0.0077,1.333
11860.00,7.467517,24.96331,-0.000174,24.018417,-0.0077,1.333
11862.00,7.467408,24.96275,-0.000173,24.018211,-0.0077,1.333
11864.00,7.467153,24.96203,-0.000174,24.018974,-0.0077,1.332
11866.00,7.466762,24.96246,-0.000173,24.018936,-0.0077,1.332
11868.00,7.467143,24.96236,-0.000173,24.018064,-0.0077,1.332
11870.00,7.466724,24.96242,-0.000173,24.018473,-0.0077,1.333
11872.00,7.466721,24.96324,-0.000174,24.018376,-0.0077,1.333
11874.00,7.467669,24.96277,-0.000173,24.019267,-0.0077,1.333
11876.00,7.467925,24.96325,-0.000172,24.018782,-0.0077,1.333
11878.00,7.468130,24.96355,-0.000173,24.018974,-0.0077,1.333
11880.00,7.468065,24.96428,-0.000174,24.019237,-0.0077,1.333
11882.00,7.468159,24.96383,-0.000174,24.018140,-0.0077,1.333
11884.00,7.468551,24.96297,-0.000173,24.018455,-0.0077,1.333
11886.00,7.468582,24.96316,-0.000172,24.019291,-0.0077,1.333
11888.00,7.468835,24.96332,-0.000172,24.018356,-0.0077,1.333
11890.00,7.468359,24.96284,-0.000172,24.018716,-0.0077,1.333
11892.00,7.468470,24.96238,-0.000173,24.018323,-0.0077,1.332
11894.00,7.468370,24.96308,-0.000173,24.018372,-0.0077,1.333
11896.00,7.467655,24.96224,-0.000173,24.018318,-0.0077,1.333
11898.00,7.466939,24.96136,-0.000173,24.017942,-0.0077,1.333
11900.00,7.467140,24.96222,-0.000173,24.018165,-0.0077,1.333
11902.00,7.467122,24.96275,-0.000173,24.018492,-0.0077,1.333
11904.00,7.466696,24.96264,-0.000174,24.018454,-0.0077,1.333
11906.00,7.466460,24.96317,-0.000173,24.018497,-0.0077,1.333
11908.00,7.466475,24.96268,-0.000173,24.018740,-0.0077,1.333
11910.00,7.466592,24.96286,-0.000174,24.018608,-0.0077,1.333
11912.00,7.467483,24.96291,-0.000174,24.018379,-0.0077,1.333
11914.00,7.467491,24.96206,-0.000173,24.018992,-0.0077,1.333
11916.00,7.467201,24.96250,-0.000173,24.018419,-0.0077,1.333
11918.00,7.466907,24.96300,-0.000173,24.018008,-0.0077,1.333
11920.00,7.467118,24.96261,-0.000173,24.018167,-0.0077,1.333
11922.00,7.467423,24.96257,-0.000173,24.018049,-0.0077,1.333
11924.00,7.467191,24.96300,-0.000172,24.018526,-0.0077,1.333
11926.00,7.467801,24.96345,-0.000172,24.018537,-0.0077,1.332
11928.00,7.468307,24.96360,-0.000172,24.018682,-0.0077,1.333
11930.00,7.468495,24.96419,-0.000173,24.018890,-0.0077,1.333
11932.00,7.468188,24.96337,-0.000174,24.018314,-0.0077,1.333
11934.00,7.467831,24.96386,-0.000172,24.018080,-0.0077,1.333
11936.00,7.467158,24.96403,-0.000173,24.018332,-0.0076,1.334
11938.00,7.466668,24.96351,-0.000174,24.018709,-0.0076,1.333
11940.00,7.466347,24.96339,-0.000173,24.018555,-0.0077,1.333
11942.00,7.466580,24.96348,-0.000173,24.018430,-0.0077,1.333
11944.00,7.467110,24.96278,-0.000173,24.018087,-0.0077,1.333
11946.00,7.467339,24.96406,-0.000173,24.018948,-0.0077,1.333
11948.00,7.466943,24.96307,-0.000172,24.018390,-0.0077,1.333
11950.00,7.466254,24.96312,-0.000173,24.018811,-0.0076,1.334
11952.00,7.466751,24.96452,-0.000173,24.019095,-0.0077,1.334
11954.00,7.467152,24.96438,-0.000173,24.018372,-0.0077,1.333
11956.00,7.467117,24.96362,-0.000174,24.018241,-0.0077,1.333
11958.00,7.467385,24.96362,-0.000174,24.018689,-0.0077,1.333
11960.00,7.467852,24.96332,-0.000173,24.018753,-0.0077,1.333
11962.00,7.467485,24.96320,-0.000173,24.018399,-0.0077,1.333
11964.00,7.467083,24.96364,-0.000173,24.019005,-0.0077,1.333
11966.00,7.466818,24.96374,-0.000173,24.018666,-0.0077,1.333
11968.00,7.466887,24.96336,-0.000173,24.018412,-0.0077,1.333
11970.00,7.466461,24.96304,-0.000173,24.018622,-0.0077,1.334
11972.00,7.466522,24.96346,-0.000174,24.017148,-0.0077,1.333
11974.00,7.467230,24.96278,-0.000174,24.018600,-0.0077,1.333
11976.00,7.466910,24.96246,-0.000173,24.018339,-0.0078,1.333
11978.00,7.466821,24.96228,-0.000172,24.017857,-0.0077,1.333
11980.00,7.467756,24.96275,-0.000173,24.018459,-0.0077,1.333
11982.00,7.467966,24.96286,-0.000174,24.018655,-0.0077,1.334
11984.00,7.467728,24.96287,-0.000174,24.018628,-0.0077,1.334
11986.00,7.467461,24.96230,-0.000174,24.018673,-0.0077,1.334
11988.00,7.467596,24.96235,-0.000174,24.018357,-0.0077,1.333
11990.00,7.467411,24.96300,-0.000173,24.018517,-0.0077,1.333
11992.00,7.467466,24.96311,-0.000172,24.018133,-0.0077,1.333
11994.00,7.467378,24.96316,-0.000172,24.019616,-0.0077,1.334
11996.00,7.467715,24.96425,-0.000173,24.018332,-0.0077,1.334
11998.00,7.467227,24.96367,-0.000172,24.018510,-0.0077,1.333
12000.00,7.467242,24.96335,-0.000174,24.018561,-0.0077,1.333
12002.00,7.467612,24.96322,-0.000174,24.018615,-0.0077,1.333
12004.00,7.468119,24.96436,-0.000174,24.019059,-0.0077,1.333
@20,12.0000,24.0
12006.00,7.468023,24.96376,-0.000172,24.018548,-0.0077,1.333
12008.00,7.464896,24.96449,-0.000172,24.018570,-0.0077,1.333
12010.00,7.454949,24.96490,-0.000173,24.017979,-0.0077,1.333
12012.00,7.445944,24.96365,-0.000171,24.018484,-0.0077,1.331
12014.00,7.441163,24.96432,-0.000171,24.018222,-0.0077,1.332
12016.00,7.440984,24.96479,-0.000172,24.018638,-0.0077,1.331
12018.00,7.442487,24.96493,-0.000172,24.018988,-0.0077,1.332
12020.00,7.446100,24.96451,-0.000171,24.018372,-0.0077,1.333
12022.00,7.449114,24.96449,-0.000173,24.018736,-0.0077,1.332
12024.00,7.450609,24.96458,-0.000172,24.018372,-0.0077,1.333
12026.00,7.453477,24.96398,-0.000173,24.018754,-0.0077,1.333
12028.00,7.457197,24.96383,-0.000173,24.018209,-0.0077,1.332
12030.00,7.459484,24.96321,-0.000174,24.018220,-0.0077,1.332
12032.00,7.466265,24.96314,-0.000172,24.018773,-0.0077,1.332
12034.00,7.477578,24.96375,-0.000173,24.018367,-0.0077,1.333
12036.00,7.488169,24.96294,-0.000174,24.017797,-0.0077,1.334
12038.00,7.493462,24.96271,-0.000174,24.017973,-0.0077,1.333
12040.00,7.495067,24.96246,-0.000173,24.018265,-0.0077,1.332
12042.00,7.494677,24.96292,-0.000173,24.018167,-0.0077,1.332
12044.00,7.494134,24.96318,-0.000174,24.018000,-0.0077,1.332
12046.00,7.492802,24.96275,-0.000174,24.018260,-0.0077,1.332
12048.00,7.490292,24.96267,-0.000172,24.018245,-0.0077,1.331
12050.00,7.488969,24.96229,-0.000172,24.018100,-0.0077,1.331
12052.00,7.486160,24.96276,-0.000172,24.018098,-0.0078,1.332
12054.00,7.483289,24.96294,-0.000174,24.018122,-0.0077,1.332
12056.00,7.480222,24.96333,-0.000173,24.018129,-0.0077,1.332
12058.00,7.478384,24.96254,-0.000173,24.017679,-0.0077,1.332
12060.00,7.477079,24.96281,-0.000174,24.018831,-0.0077,1.332
12062.00,7.475400,24.96301,-0.000172,24.018861,-0.0077,1.331
12064.00,7.473964,24.96311,-0.000172,24.018096,-0.0077,1.332
12066.00,7.473573,24.96365,-0.000173,24.017719,-0.0077,1.331
12068.00,7.473103,24.96303,-0.000172,24.019202,-0.0077,1.332
12070.00,7.472610,24.96271,-0.000173,24.018671,-0.0077,1.331
12072.00,7.471582,24.96256,-0.000173,24.018629,-0.0077,1.332
12074.00,7.470566,24.96271,-0.000173,24.018843,-0.0077,1.331
12076.00,7.470199,24.96329,-0.000172,24.019052,-0.0077,1.332
12078.00,7.469187,24.96330,-0.000172,24.018294,-0.0077,1.332
12080.00,7.468676,24.96310,-0.000174,24.018573,-0.0077,1.332
12082.00,7.468547,24.96307,-0.000173,24.018967,-0.0077,1.332
12084.00,7.468527,24.96285,-0.000174,24.019117,-0.0077,1.332
12086.00,7.467824,24.96319,-0.000173,24.018651,-0.0077,1.332
12088.00,7.467396,24.96315,-0.000171,24.018249,-0.0077,1.332
12090.00,7.466900,24.96292,-0.000174,24.018593,-0.0077,1.332
12092.00,7.467359,24.96346,-0.000172,24.018202,-0.0077,1.332
12094.00,7.467927,24.96326,-0.000172,24.019159,-0.0077,1.332
12096.00,7.468001,24.96294,-0.000173,24.019095,-0.0077,1.332
12098.00,7.468490,24.96320,-0.000172,24.018814,-0.0077,1.332
12100.00,7.467801,24.96388,-0.000174,24.019032,-0.0077,1.333
12102.00,7.467535,24.96342,-0.000173,24.018238,-0.0077,1.332
12104.00,7.466713,24.96377,-0.000172,24.018316,-0.0077,1.332
12106.00,7.467198,24.96369,-0.000173,24.018640,-0.0077,1.332
12108.00,7.467180,24.96394,-0.000172,24.018742,-0.0077,1.332
12110.00,7.466685,24.96394,-0.000172,24.018802,-0.0077,1.332
12112.00,7.467485,24.96359,-0.000172,24.018417,-0.0077,1.332
12114.00,7.467234,24.96467,-0.000174,24.018356,-0.0077,1.333
12116.00,7.466910,24.96466,-0.000173,24.018260,-0.0077,1.332
12118.00,7.466451,24.96376,-0.000172,24.018798,-0.0077,1.332
12120.00,7.466159,24.96444,-0.000174,24.018758,-0.0077,1.332
12122.00,7.466152,24.96428,-0.000173,24.018350,-0.0077,1.332
12124.00,7.466512,24.96440,-0.000173,24.018370,-0.0077,1.332
12126.00,7.465967,24.96426,-0.000172,24.018892,-0.0077,1.332
12128.00,7.465898,24.96417,-0.000172,24.019170,-0.0077,1.332
12130.00,7.467237,24.96434,-0.000173,24.018812,-0.0076,1.332
12132.00,7.466983,24.96402,-0.000173,24.019231,-0.0077,1.332
12134.00,7.467416,24.96420,-0.000172,24.018704,-0.0077,1.332
12136.00,7.467730,24.96381,-0.000172,24.018423,-0.0077,1.332
12138.00,7.467717,24.96397,-0.000173,24.018977,-0.0076,1.333
12140.00,7.467679,24.96327,-0.000172,24.019173,-0.0076,1.332
12142.00,7.467501,24.96401,-0.000173,24.018570,-0.0077,1.332
12144.00,7.467408,24.96348,-0.000173,24.018472,-0.0077,1.332
12146.00,7.466775,24.96355,-0.000173,24.018677,-0.0077,1.332
12148.00,7.466302,24.96331,-0.000174,24.018457,-0.0077,1.333
12150.00,7.466271,24.96232,-0.000173,24.018919,-0.0077,1.332
12152.00,7.466688,24.96252,-0.000172,24.018495,-0.0077,1.333
12154.00,7.467276,24.96319,-0.000173,24.018517,-0.0077,1.332
12156.00,7.467443,24.96310,-0.000172,24.018825,-0.0077,1.332
12158.00,7.466933,24.96287,-0.000172,24.019284,-0.0076,1.332
12160.00,7.467248,24.96275,-0.000171,24.017864,-0.0077,1.332
12162.00,7.467113,24.96339,-0.000173,24.018637,-0.0077,1.333
12164.00,7.466225,24.96286,-0.000174,24.019173,-0.0076,1.333
12166.00,7.464851,24.96322,-0.000172,24.019579,-0.0077,1.332
12168.00,7.465664,24.96374,-0.000173,24.017948,-0.0077,1.332
12170.00,7.465787,24.96347,-0.000172,24.018470,-0.0076,1.332
12172.00,7.465343,24.96364,-0.000172,24.018624,-0.0077,1.332
12174.00,7.466491,24.96371,-0.000172,24.018977,-0.0076,1.332
12176.00,7.467456,24.96356,-0.000172,24.018414,-0.0077,1.332
12178.00,7.467266,24.96246,-0.000172,24.018519,-0.0077,1.333
12180.00,7.467050,24.96284,-0.000174,24.018321,-0.0077,1.333
12182.00,7.467599,24.96306,-0.000173,24.019554,-0.0077,1.333
12184.00,7.467206,24.96306,-0.000172,24.018049,-0.0077,1.333
12186.00,7.467917,24.96324,-0.000174,24.018428,-0.0077,1.333
12188.00,7.468183,24.96346,-0.000174,24.018513,-0.0077,1.333
12190.00,7.467860,24.96379,-0.000173,24.018849,-0.0077,1.332
12192.00,7.466802,24.96457,-0.000173,24.018309,-0.0077,1.333
12194.00,7.466786,24.96371,-0.000173,24.018522,-0.0077,1.333
12196.00,7.467184,24.96340,-0.000173,24.018715,-0.0077,1.333
12198.00,7.467716,24.96342,-0.000174,24.018483,-0.0077,1.332
12200.00,7.467089,24.96366,-0.000172,24.018423,-0.0077,1.332
12202.00,7.466617,24.96332,-0.000172,24.018444,-0.0077,1.333
12204.00,7.466367,24.96375,-0.000172,24.019052,-0.0077,1.333
12206.00,7.465727,24.96370,-0.000172,24.018702,-0.0077,1.333
12208.00,7.466431,24.96409,-0.000173,24.018876,-0.0077,1.333
12210.00,7.467165,24.96360,-0.000172,24.018628,-0.0077,1.332
12212.00,7.467255,24.96386,-0.000171,24.018590,-0.0077,1.333
12214.00,7.466997,24.96414,-0.000172,24.018258,-0.0077,1.333
12216.00,7.467340,24.96424,-0.000173,24.018809,-0.0077,1.333
12218.00,7.467117,24.96449,-0.000173,24.018472,-0.0076,1.333
12220.00,7.466618,24.96362,-0.000173,24.018200,-0.0077,1.333
12222.00,7.466971,24.96451,-0.000173,24.018838,-0.0077,1.332
12224.00,7.466610,24.96446,-0.000173,24.018629,-0.0077,1.332
12226.00,7.466716,24.96439,-0.000174,24.018423,-0.0077,1.333
12228.00,7.466082,24.96428,-0.000172,24.018626,-0.0077,1.333
12230.00,7.465426,24.96408,-0.000172,24.018506,-0.0077,1.332
12232.00,7.465069,24.96386,-0.000172,24.018290,-0.0077,1.333
12234.00,7.465012,24.96323,-0.000173,24.018009,-0.0077,1.332
12236.00,7.466122,24.96437,-0.000173,24.017922,-0.0077,1.332
12238.00,7.467135,24.96416,-0.000171,24.018778,-0.0077,1.333
12240.00,7.467431,24.96376,-0.000172,24.018682,-0.0077,1.334
12242.00,7.467717,24.96341,-0.000173,24.018434,-0.0077,1.333
12244.00,7.467187,24.96431,-0.000173,24.018773,-0.0077,1.334
12246.00,7.466745,24.96420,-0.000173,24.019106,-0.0077,1.333
12248.00,7.466681,24.96374,-0.000173,24.018802,-0.0077,1.332
12250.00,7.466921,24.96424,-0.000173,24.018388,-0.0077,1.332
12252.00,7.466288,24.96478,-0.000173,24.018448,-0.0077,1.333
12254.00,7.466978,24.96443,-0.000173,24.018115,-0.0077,1.333
12256.00,7.466465,24.96459,-0.000172,24.018680,-0.0077,1.332
12258.00,7.466626,24.96491,-0.000171,24.018281,-0.0077,1.332
12260.00,7.466936,24.96498,-0.000173,24.018377,-0.0077,1.333
12262.00,7.465930,24.96531,-0.000173,24.018301,-0.0077,1.333
12264.00,7.465738,24.96434,-0.000174,24.018619,-0.0078,1.333
12266.00,7.465517,24.96443,-0.000173,24.018107,-0.0077,1.333
12268.00,7.465984,24.96434,-0.000173,24.018397,-0.0077,1.333
12270.00,7.467011,24.96504,-0.000173,24.018093,-0.0077,1.333
12272.00,7.467043,24.96505,-0.000174,24.017573,-0.0077,1.333
12274.00,7.466668,24.96491,-0.000173,24.018646,-0.0077,1.333
12276.00,7.465814,24.96437,-0.000173,24.018151,-0.0077,1.333
12278.00,7.466087,24.96483,-0.000172,24.017895,-0.0077,1.333
12280.00,7.466147,24.96412,-0.000173,24.018541,-0.0077,1.333
12282.00,7.465662,24.96437,-0.000172,24.018437,-0.0077,1.333
12284.00,7.465544,24.96386,-0.000173,24.018776,-0.0077,1.333
12286.00,7.465589,24.96507,-0.000172,24.018129,-0.0077,1.333
12288.00,7.466172,24.96487,-0.000172,24.018124,-0.0076,1.333
12290.00,7.466890,24.96464,-0.000173,24.018640,-0.0077,1.333
12292.00,7.467563,24.96460,-0.000173,24.018945,-0.0077,1.332
12294.00,7.467613,24.96463,-0.000172,24.018622,-0.0077,1.333
12296.00,7.467801,24.96385,-0.000172,24.019369,-0.0077,1.333
12298.00,7.467382,24.96453,-0.000173,24.018660,-0.0077,1.333
12300.00,7.466756,24.96471,-0.000173,24.017901,-0.0077,1.333
12302.00,7.465978,24.96429,-0.000174,24.018669,-0.0077,1.332
12304.00,7.466402,24.96402,-0.000172,24.018880,-0.0077,1.333
12306.00,7.466349,24.96388,-0.000172,24.018698,-0.0077,1.333
12308.00,7.467277,24.96343,-0.000172,24.018823,-0.0077,1.333
12310.00,7.466837,24.96424,-0.000171,24.018243,-0.0077,1.334
12312.00,7.466018,24.96367,-0.000173,24.019197,-0.0077,1.333
12314.00,7.465520,24.96348,-0.000172,24.019081,-0.0077,1.332
12316.00,7.466084,24.96337,-0.000172,24.018595,-0.0077,1.332
12318.00,7.466761,24.96353,-0.000172,24.018145,-0.0077,1.333
12320.00,7.466618,24.96404,-0.000173,24.018977,-0.0077,1.333
12322.00,7.466697,24.96309,-0.000173,24.018733,-0.0077,1.333
12324.00,7.466096,24.96377,-0.000174,24.018954,-0.0077,1.333
12326.00,7.465820,24.96402,-0.000173,24.018762,-0.0077,1.334
12328.00,7.465632,24.96415,-0.000173,24.018796,-0.0077,1.333
12330.00,7.465917,24.96350,-0.000172,24.018579,-0.0077,1.333
12332.00,7.466418,24.96378,-0.000174,24.018700,-0.0077,1.333
12334.00,7.466423,24.96382,-0.000173,24.018176,-0.0077,1.333
12336.00,7.467034,24.96324,-0.000173,24.018452,-0.0077,1.333
12338.00,7.466912,24.96285,-0.000173,24.018082,-0.0077,1.333
12340.00,7.466547,24.96416,-0.000173,24.018508,-0.0077,1.333
12342.00,7.466654,24.96411,-0.000173,24.018981,-0.0077,1.333
12344.00,7.466066,24.96401,-0.000173,24.018283,-0.0077,1.333
12346.00,7.465327,24.96408,-0.000173,24.018615,-0.0077,1.333
12348.00,7.465713,24.96437,-0.000173,24.018512,-0.0077,1.333
12350.00,7.466254,24.96450,-0.000174,24.018096,-0.0077,1.333
12352.00,7.465793,24.96477,-0.000174,24.018582,-0.0077,1.333
12354.00,7.466379,24.96489,-0.000173,24.018095,-0.0077,1.333
12356.00,7.467417,24.96514,-0.000174,24.018811,-0.0077,1.333
12358.00,7.467289,24.96452,-0.000174,24.019719,-0.0077,1.333
12360.00,7.466255,24.96527,-0.000173,24.018203,-0.0077,1.333
12362.00,7.466607,24.96521,-0.000173,24.019084,-0.0077,1.333
12364.00,7.467185,24.96544,-0.000173,24.018388,-0.0077,1.333
12366.00,7.467160,24.96563,-0.000173,24.018644,-0.0077,1.333
12368.00,7.467526,24.96599,-0.000173,24.018582,-0.0077,1.334
12370.00,7.467300,24.96522,-0.000173,24.017979,-0.0077,1.333
12372.00,7.466817,24.96558,-0.000173,24.018406,-0.0077,1.334
12374.00,7.467019,24.96565,-0.000174,24.018648,-0.0077,1.333
12376.00,7.466552,24.96567,-0.000173,24.018412,-0.0077,1.333
12378.00,7.466536,24.96497,-0.000173,24.018553,-0.0077,1.332
12380.00,7.466670,24.96430,-0.000173,24.018136,-0.0077,1.334
12382.00,7.467553,24.96428,-0.000173,24.017988,-0.0077,1.334
12384.00,7.466547,24.96517,-0.000173,24.018142,-0.0077,1.334
12386.00,7.465375,24.96563,-0.000173,24.018354,-0.0077,1.333
12388.00,7.465830,24.96490,-0.000172,24.017942,-0.0077,1.333
12390.00,7.465078,24.96397,-0.000174,24.018834,-0.0077,1.333
12392.00,7.464977,24.96471,-0.000172,24.017982,-0.0077,1.333
12394.00,7.466168,24.96456,-0.000171,24.018325,-0.0077,1.333
12396.00,7.466481,24.96536,-0.000172,24.018682,-0.0077,1.333
12398.00,7.466580,24.96601,-0.000171,24.018749,-0.0076,1.333
12400.00,7.466188,24.96529,-0.000171,24.018725,-0.0076,1.333
12402.00,7.465862,24.96546,-0.000172,24.018524,-0.0077,1.333
12404.00,7.466089,24.96527,-0.000174,24.018372,-0.0077,1.333
12406.00,7.465779,24.96592,-0.000172,24.018687,-0.0077,1.333
12408.00,7.464802,24.96574,-0.000172,24.019137,-0.0077,1.334
12410.00,7.465160,24.96588,-0.000173,24.018896,-0.0076,1.334
12412.00,7.466000,24.96642,-0.000173,24.018733,-0.0077,1.333
12414.00,7.466540,24.96631,-0.000172,24.018100,-0.0077,1.333
12416.00,7.467247,24.96591,-0.000174,24.018628,-0.0077,1.333
12418.00,7.466853,24.96495,-0.000174,24.018381,-0.0077,1.333
12420.00,7.466446,24.96569,-0.000172,24.018245,-0.0077,1.333
12422.00,7.466545,24.96583,-0.000173,24.017973,-0.0077,1.333
12424.00,7.466306,24.96582,-0.000175,24.018107,-0.0077,1.333
12426.00,7.465852,24.96607,-0.000175,24.018173,-0.0077,1.333
12428.00,7.466093,24.96581,-0.000174,24.018477,-0.0077,1.333
12430.00,7.466764,24.96576,-0.000173,24.018125,-0.0077,1.334
12432.00,7.466280,24.96630,-0.000173,24.018267,-0.0077,1.333
12434.00,7.466214,24.96669,-0.000174,24.017968,-0.0077,1.333
12436.00,7.466794,24.96635,-0.000173,24.017968,-0.0077,1.333
12438.00,7.466203,24.96611,-0.000173,24.018588,-0.0077,1.333
12440.00,7.466171,24.96668,-0.000173,24.018740,-0.0077,1.333
12442.00,7.466592,24.96701,-0.000173,24.018214,-0.0077,1.333
12444.00,7.466811,24.96689,-0.000173,24.018671,-0.0077,1.333
12446.00,7.466765,24.96674,-0.000174,24.018214,-0.0077,1.333
12448.00,7.466031,24.96627,-0.000172,24.018722,-0.0077,1.333
12450.00,7.464679,24.96594,-0.000172,24.019101,-0.0077,1.334
12452.00,7.465210,24.96562,-0.000174,24.017786,-0.0077,1.333
12454.00,7.465729,24.96508,-0.000173,24.018415,-0.0077,1.333
12456.00,7.464797,24.96453,-0.000171,24.018702,-0.0077,1.333
12458.00,7.464808,24.96465,-0.000173,24.018890,-0.0077,1.333
12460.00,7.464891,24.96566,-0.000173,24.018896,-0.0077,1.333
12462.00,7.465371,24.96654,-0.000175,24.018675,-0.0077,1.334
12464.00,7.467568,24.96641,-0.000173,24.018575,-0.0077,1.333
12466.00,7.468116,24.96630,-0.000173,24.018341,-0.0077,1.333
12468.00,7.467343,24.96533,-0.000174,24.018780,-0.0077,1.333
12470.00,7.466367,24.96581,-0.000173,24.018165,-0.0077,1.333
12472.00,7.466217,24.96568,-0.000173,24.018455,-0.0077,1.333
12474.00,7.465786,24.96565,-0.000172,24.018957,-0.0077,1.333
12476.00,7.465497,24.96570,-0.000173,24.018959,-0.0077,1.334
12478.00,7.465436,24.96574,-0.000173,24.018484,-0.0077,1.333
12480.00,7.466128,24.96594,-0.000173,24.018682,-0.0077,1.333
12482.00,7.466385,24.96578,-0.000174,24.018133,-0.0077,1.333
12484.00,7.465741,24.96601,-0.000173,24.018548,-0.0077,1.333
12486.00,7.466210,24.96622,-0.000172,24.018156,-0.0077,1.333
12488.00,7.466839,24.96602,-0.000174,24.018686,-0.0077,1.333
12490.00,7.466134,24.96573,-0.000174,24.018285,-0.0077,1.333
12492.00,7.465733,24.96631,-0.000174,24.018414,-0.0077,1.334
12494.00,7.466224,24.96593,-0.000174,24.018771,-0.0077,1.334
12496.00,7.465773,24.96579,-0.000172,24.018470,-0.0077,1.334
12498.00,7.465283,24.96571,-0.000173,24.018818,-0.0077,1.334
12500.00,7.466136,24.96528,-0.000173,24.018550,-0.0077,1.334
12502.00,7.465741,24.96542,-0.000173,24.018863,-0.0077,1.333
12504.00,7.465907,24.96521,-0.000173,24.018653,-0.0077,1.333
12506.00,7.466067,24.96570,-0.000173,24.017873,-0.0077,1.333
12508.00,7.465458,24.96471,-0.000173,24.018486,-0.0077,1.333
12510.00,7.466009,24.96521,-0.000173,24.018945,-0.0077,1.334
12512.00,7.465628,24.96503,-0.000172,24.019530,-0.0077,1.333
12514.00,7.465314,24.96542,-0.000172,24.018667,-0.0077,1.334
12516.00,7.465291,24.96454,-0.000172,24.019001,-0.0077,1.333
12518.00,7.465279,24.96400,-0.000172,24.019298,-0.0077,1.334
12520.00,7.465593,24.96419,-0.000175,24.019083,-0.0077,1.334
12522.00,7.465999,24.96537,-0.000173,24.018820,-0.0077,1.333
12524.00,7.465993,24.96524,-0.000172,24.018174,-0.0077,1.333
12526.00,7.465619,24.96484,-0.000173,24.018825,-0.0077,1.334
12528.00,7.465275,24.96514,-0.000173,24.019146,-0.0077,1.333
12530.00,7.465443,24.96576,-0.000172,24.018245,-0.0077,1.334
12532.00,7.466525,24.96575,-0.000172,24.018541,-0.0077,1.334
12534.00,7.467233,24.96581,-0.000174,24.018521,-0.0077,1.333
12536.00,7.467220,24.96663,-0.000173,24.018595,-0.0077,1.333
12538.00,7.467147,24.96597,-0.000172,24.019387,-0.0077,1.334
12540.00,7.467421,24.96596,-0.000173,24.019092,-0.0076,1.334
12542.00,7.467508,24.96533,-0.000172,24.018762,-0.0077,1.333
12544.00,7.466964,24.96447,-0.000173,24.018764,-0.0077,1.333
12546.00,7.466859,24.96445,-0.000172,24.018829,-0.0077,1.333
12548.00,7.467464,24.96526,-0.000173,24.019293,-0.0077,1.334
12550.00,7.466548,24.96533,-0.000172,24.018591,-0.0077,1.334
12552.00,7.465477,24.96552,-0.000173,24.018294,-0.0077,1.333
12554.00,7.465099,24.96579,-0.000172,24.018154,-0.0077,1.334
12556.00,7.465501,24.96517,-0.000172,24.018671,-0.0077,1.334
12558.00,7.466137,24.96584,-0.000174,24.019030,-0.0077,1.334
12560.00,7.466439,24.96585,-0.000173,24.018740,-0.0076,1.333
12562.00,7.465704,24.96625,-0.000172,24.018948,-0.0077,1.334
12564.00,7.465533,24.96489,-0.000172,24.018921,-0.0077,1.333
12566.00,7.466275,24.96421,-0.000171,24.019001,-0.0077,1.333
12568.00,7.465871,24.96465,-0.000173,24.018981,-0.0077,1.334
12570.00,7.465208,24.96461,-0.000173,24.018874,-0.0077,1.333
12572.00,7.465179,24.96473,-0.000171,24.018905,-0.0077,1.334
12574.00,7.464792,24.96541,-0.000172,24.018124,-0.0077,1.333
12576.00,7.465705,24.96545,-0.000173,24.018617,-0.0077,1.333
12578.00,7.465775,24.96670,-0.000172,24.019360,-0.0077,1.334
12580.00,7.465537,24.96626,-0.000173,24.019356,-0.0077,1.334
12582.00,7.465529,24.96602,-0.000172,24.018475,-0.0077,1.334
12584.00,7.465495,24.96575,-0.000172,24.018805,-0.0076,1.334
12586.00,7.465308,24.96561,-0.000172,24.018501,-0.0077,1.334
12588.00,7.465340,24.96588,-0.000172,24.018307,-0.0077,1.333
12590.00,7.465968,24.96564,-0.000171,24.018510,-0.0077,1.333
12592.00,7.465577,24.96525,-0.000171,24.018671,-0.0077,1.334
12594.00,7.465858,24.96607,-0.000172,24.019286,-0.0077,1.334
12596.00,7.465527,24.96550,-0.000173,24.018968,-0.0077,1.334
12598.00,7.465733,24.96577,-0.000173,24.018341,-0.0077,1.334
12600.00,7.466221,24.96573,-0.000172,24.018885,-0.0077,1.334
12602.00,7.466623,24.96515,-0.000173,24.018847,-0.0077,1.334
12604.00,7.465916,24.96449,-0.000172,24.018125,-0.0077,1.334
@21,12.0000,24.0
12606.00,7.465422,24.96525,-0.000173,24.019193,-0.0076,1.334
12608.00,7.462835,24.96530,-0.000174,24.019186,-0.0077,1.334
12610.00,7.454604,24.96464,-0.000172,24.018640,-0.0077,1.333
12612.00,7.444931,24.96478,-0.000171,24.018182,-0.0077,1.332
12614.00,7.440232,24.96523,-0.000170,24.018860,-0.0077,1.332
12616.00,7.439055,24.96545,-0.000171,24.018316,-0.0077,1.332
12618.00,7.440721,24.96596,-0.000171,24.018626,-0.0077,1.333
12620.00,7.443464,24.96544,-0.000172,24.018432,-0.0077,1.333
12622.00,7.446389,24.96591,-0.000172,24.018606,-0.0077,1.333
12624.00,7.450068,24.96557,-0.000172,24.018345,-0.0077,1.333
12626.00,7.452037,24.96531,-0.000174,24.018017,-0.0077,1.333
12628.00,7.454330,24.96499,-0.000172,24.018412,-0.0077,1.333
12630.00,7.457628,24.96453,-0.000172,24.018495,-0.0077,1.332
12632.00,7.462604,24.96549,-0.000171,24.018566,-0.0076,1.333
12634.00,7.473359,24.96585,-0.000172,24.019119,-0.0077,1.333
12636.00,7.484686,24.96501,-0.000172,24.018785,-0.0076,1.333
12638.00,7.491008,24.96453,-0.000173,24.018836,-0.0076,1.334
12640.00,7.492657,24.96512,-0.000173,24.018455,-0.0077,1.334
12642.00,7.492570,24.96460,-0.000172,24.018698,-0.0077,1.333
12644.00,7.491342,24.96416,-0.000171,24.019474,-0.0077,1.332
12646.00,7.490449,24.96460,-0.000171,24.019039,-0.0076,1.331
12648.00,7.488840,24.96464,-0.000171,24.018651,-0.0076,1.332
12650.00,7.486576,24.96422,-0.000171,24.018403,-0.0077,1.332
12652.00,7.484027,24.96466,-0.000173,24.018497,-0.0077,1.332
12654.00,7.481366,24.96571,-0.000172,24.019407,-0.0076,1.332
12656.00,7.479937,24.96547,-0.000171,24.018753,-0.0077,1.332
12658.00,7.478440,24.96421,-0.000172,24.018693,-0.0077,1.332
12660.00,7.475891,24.96516,-0.000173,24.018874,-0.0077,1.332
12662.00,7.473889,24.96452,-0.000173,24.018925,-0.0077,1.332
12664.00,7.473485,24.96447,-0.000172,24.018490,-0.0077,1.332
12666.00,7.472891,24.96419,-0.000173,24.018537,-0.0077,1.332
12668.00,7.471510,24.96403,-0.000172,24.018829,-0.0077,1.332
12670.00,7.470546,24.96517,-0.000172,24.018441,-0.0077,1.332
12672.00,7.469745,24.96500,-0.000172,24.018289,-0.0077,1.333
12674.00,7.468988,24.96619,-0.000172,24.018437,-0.0076,1.332
12676.00,7.468009,24.96544,-0.000173,24.018448,-0.0077,1.332
12678.00,7.467215,24.96530,-0.000173,24.018435,-0.0077,1.332
12680.00,7.466687,24.96530,-0.000173,24.018590,-0.0077,1.332
12682.00,7.467284,24.96489,-0.000172,24.018695,-0.0077,1.332
12684.00,7.466635,24.96541,-0.000172,24.018823,-0.0077,1.332
12686.00,7.466423,24.96505,-0.000171,24.018180,-0.0077,1.332
12688.00,7.466145,24.96447,-0.000172,24.018222,-0.0077,1.332
12690.00,7.466137,24.96460,-0.000173,24.018156,-0.0077,1.333
12692.00,7.466711,24.96451,-0.000172,24.018153,-0.0077,1.333
12694.00,7.466832,24.96476,-0.000173,24.018009,-0.0077,1.332
12696.00,7.466731,24.96491,-0.000174,24.019128,-0.0077,1.332
12698.00,7.466536,24.96470,-0.000173,24.018381,-0.0077,1.332
12700.00,7.466217,24.96504,-0.000172,24.018435,-0.0077,1.332
12702.00,7.467133,24.96437,-0.000173,24.018379,-0.0077,1.333
12704.00,7.467295,24.96376,-0.000175,24.018502,-0.0077,1.332
12706.00,7.466806,24.96418,-0.000173,24.018292,-0.0077,1.333
12708.00,7.466876,24.96378,-0.000173,24.018664,-0.0077,1.332
12710.00,7.466863,24.96403,-0.000172,24.018735,-0.0077,1.332
12712.00,7.466480,24.96476,-0.000172,24.018399,-0.0077,1.332
12714.00,7.466516,24.96538,-0.000173,24.018814,-0.0077,1.333
12716.00,7.466445,24.96483,-0.000172,24.018202,-0.0077,1.332
12718.00,7.467991,24.96531,-0.000172,24.019307,-0.0077,1.332
12720.00,7.467362,24.96566,-0.000172,24.018562,-0.0077,1.333
12722.00,7.466835,24.96557,-0.000173,24.018566,-0.0077,1.333
12724.00,7.466838,24.96472,-0.000172,24.018318,-0.0077,1.332
12726.00,7.467462,24.96550,-0.000172,24.018171,-0.0077,1.332
12728.00,7.467525,24.96525,-0.000172,24.018194,-0.0077,1.333
12730.00,7.467086,24.96615,-0.000172,24.018579,-0.0077,1.333
12732.00,7.467237,24.96544,-0.000173,24.017979,-0.0077,1.333
12734.00,7.466808,24.96623,-0.000173,24.018243,-0.0077,1.332
12736.00,7.466347,24.96636,-0.000173,24.018365,-0.0077,1.333
12738.00,7.466593,24.96461,-0.000172,24.018417,-0.0077,1.332
12740.00,7.466199,24.96487,-0.000173,24.018783,-0.0076,1.332
12742.00,7.466345,24.96594,-0.000172,24.018091,-0.0077,1.333
12744.00,7.466299,24.96564,-0.000172,24.018492,-0.0076,1.333
12746.00,7.465857,24.96512,-0.000173,24.018305,-0.0076,1.333
12748.00,7.466550,24.96534,-0.000173,24.018164,-0.0077,1.333
12750.00,7.466719,24.96598,-0.000173,24.018531,-0.0077,1.332
12752.00,7.466832,24.96599,-0.000172,24.018976,-0.0077,1.332
12754.00,7.466363,24.96630,-0.000174,24.018570,-0.0077,1.333
12756.00,7.466649,24.96656,-0.000173,24.018153,-0.0077,1.332
12758.00,7.466910,24.96622,-0.000172,24.018412,-0.0077,1.333
12760.00,7.466482,24.96579,-0.000172,24.019275,-0.0077,1.332
12762.00,7.466970,24.96720,-0.000173,24.019356,-0.0077,1.333
12764.00,7.466483,24.96704,-0.000174,24.018350,-0.0077,1.333
12766.00,7.466156,24.96671,-0.000172,24.017761,-0.0077,1.332
12768.00,7.465489,24.96633,-0.000173,24.018477,-0.0077,1.333
12770.00,7.465471,24.96591,-0.000173,24.018466,-0.0077,1.333
12772.00,7.465641,24.96617,-0.000172,24.018744,-0.0076,1.333
12774.00,7.465917,24.96627,-0.000172,24.018553,-0.0077,1.333
12776.00,7.466341,24.96677,-0.000172,24.018956,-0.0077,1.332
12778.00,7.465506,24.96760,-0.000172,24.018513,-0.0077,1.333
12780.00,7.465639,24.96675,-0.000173,24.018751,-0.0077,1.333
12782.00,7.465794,24.96633,-0.000172,24.018662,-0.0076,1.333
12784.00,7.465607,24.96603,-0.000172,24.019208,-0.0077,1.333
12786.00,7.465750,24.96614,-0.000173,24.018580,-0.0077,1.333
12788.00,7.465968,24.96543,-0.000172,24.018876,-0.0077,1.333
12790.00,7.465411,24.96542,-0.000173,24.019048,-0.0077,1.333
12792.00,7.465068,24.96657,-0.000173,24.018727,-0.0077,1.333
12794.00,7.465462,24.96600,-0.000172,24.017919,-0.0077,1.333
12796.00,7.465876,24.96619,-0.000172,24.018885,-0.0077,1.333
12798.00,7.465988,24.96668,-0.000173,24.018410,-0.0077,1.333
12800.00,7.465701,24.96612,-0.000173,24.018443,-0.0077,1.334
12802.00,7.465328,24.96618,-0.000173,24.018943,-0.0077,1.333
12804.00,7.464812,24.96524,-0.000173,24.018493,-0.0077,1.333
12806.00,7.464853,24.96478,-0.000173,24.018573,-0.0076,1.333
12808.00,7.465860,24.96463,-0.000173,24.018930,-0.0077,1.332
12810.00,7.465515,24.96499,-0.000172,24.018162,-0.0076,1.333
12812.00,7.465474,24.96357,-0.000173,24.018591,-0.0077,1.333
12814.00,7.464925,24.96451,-0.000173,24.018582,-0.0077,1.333
12816.00,7.464754,24.96534,-0.000172,24.018793,-0.0077,1.333
12818.00,7.464915,24.96497,-0.000173,24.018493,-0.0077,1.333
12820.00,7.464992,24.96512,-0.000172,24.018548,-0.0077,1.333
12822.00,7.466042,24.96556,-0.000173,24.018399,-0.0077,1.333
12824.00,7.465586,24.96610,-0.000173,24.018738,-0.0077,1.334
12826.00,7.464825,24.96608,-0.000172,24.018642,-0.0077,1.332
12828.00,7.464755,24.96640,-0.000171,24.018809,-0.0076,1.332
12830.00,7.464981,24.96582,-0.000171,24.018629,-0.0077,1.332
12832.00,7.465515,24.96603,-0.000171,24.018577,-0.0077,1.333
12834.00,7.466409,24.96551,-0.000173,24.019347,-0.0076,1.333
12836.00,7.466048,24.96587,-0.000172,24.018856,-0.0076,1.332
12838.00,7.466526,24.96608,-0.000171,24.019298,-0.0076,1.333
12840.00,7.466140,24.96593,-0.000171,24.019356,-0.0076,1.333
12842.00,7.466264,24.96606,-0.000171,24.018394,-0.0076,1.333
12844.00,7.466525,24.96640,-0.000171,24.018851,-0.0076,1.333
12846.00,7.464824,24.96474,-0.000172,24.018950,-0.0076,1.333
12848.00,7.465553,24.96542,-0.000172,24.019159,-0.0077,1.333
12850.00,7.465684,24.96574,-0.000172,24.018948,-0.0077,1.332
12852.00,7.464793,24.96491,-0.000172,24.018669,-0.0077,1.332
12854.00,7.465605,24.96461,-0.000172,24.018483,-0.0077,1.332
12856.00,7.466012,24.96555,-0.000172,24.019260,-0.0077,1.333
12858.00,7.465547,24.96640,-0.000171,24.018880,-0.0077,1.332
12860.00,7.466358,24.96634,-0.000173,24.018541,-0.0077,1.333
12862.00,7.465728,24.96580,-0.000173,24.019095,-0.0077,1.333
12864.00,7.465216,24.96629,-0.000171,24.018796,-0.0077,1.333
12866.00,7.465019,24.96716,-0.000172,24.018619,-0.0077,1.333
12868.00,7.465663,24.96648,-0.000172,24.018794,-0.0077,1.333
12870.00,7.466059,24.96673,-0.000172,24.018745,-0.0077,1.333
12872.00,7.465601,24.96626,-0.000172,24.019422,-0.0077,1.333
12874.00,7.465872,24.96539,-0.000173,24.018600,-0.0077,1.332
12876.00,7.465448,24.96619,-0.000173,24.018947,-0.0077,1.333
12878.00,7.464681,24.96675,-0.000173,24.019222,-0.0077,1.333
12880.00,7.465728,24.96635,-0.000172,24.018756,-0.0077,1.332
12882.00,7.465501,24.96664,-0.000171,24.018874,-0.0077,1.333
12884.00,7.464837,24.96682,-0.000172,24.019257,-0.0077,1.333
12886.00,7.465122,24.96608,-0.000172,24.018889,-0.0077,1.333
12888.00,7.465029,24.96620,-0.000173,24.018323,-0.0077,1.333
12890.00,7.464623,24.96671,-0.000173,24.018305,-0.0077,1.333
12892.00,7.464901,24.96582,-0.000171,24.019101,-0.0077,1.332
12894.00,7.465104,24.96582,-0.000172,24.018987,-0.0077,1.332
12896.00,7.465382,24.96575,-0.000172,24.018947,-0.0077,1.332
12898.00,7.465478,24.96588,-0.000173,24.018519,-0.0076,1.333
12900.00,7.465968,24.96597,-0.000173,24.018622,-0.0077,1.333
12902.00,7.464875,24.96585,-0.000173,24.019400,-0.0077,1.334
12904.00,7.465681,24.96528,-0.000173,24.019228,-0.0077,1.333
12906.00,7.465696,24.96545,-0.000173,24.018067,-0.0077,1.332
12908.00,7.465469,24.96570,-0.000172,24.018258,-0.0077,1.333
12910.00,7.465839,24.96563,-0.000172,24.018876,-0.0077,1.332
12912.00,7.465709,24.96578,-0.000171,24.018805,-0.0077,1.332
12914.00,7.465273,24.96621,-0.000171,24.018196,-0.0077,1.333
12916.00,7.464534,24.96639,-0.000171,24.018575,-0.0077,1.333
12918.00,7.464555,24.96555,-0.000173,24.019012,-0.0077,1.333
12920.00,7.465118,24.96618,-0.000172,24.018060,-0.0077,1.333
12922.00,7.465352,24.96580,-0.000173,24.018463,-0.0077,1.332
12924.00,7.464369,24.96590,-0.000174,24.019061,-0.0076,1.333
12926.00,7.464976,24.96609,-0.000172,24.018272,-0.0077,1.333
12928.00,7.464276,24.96703,-0.000173,24.018880,-0.0077,1.333
12930.00,7.464318,24.96624,-0.000172,24.018577,-0.0077,1.333
12932.00,7.464415,24.96597,-0.000172,24.018878,-0.0077,1.333
12934.00,7.465371,24.96626,-0.000173,24.019108,-0.0077,1.333
12936.00,7.465236,24.96650,-0.000172,24.019420,-0.0077,1.333
12938.00,7.465694,24.96713,-0.000172,24.018894,-0.0077,1.333
12940.00,7.465517,24.96622,-0.000173,24.018807,-0.0077,1.333
12942.00,7.465655,24.96615,-0.000173,24.018720,-0.0077,1.333
12944.00,7.465492,24.96680,-0.000173,24.019142,-0.0077,1.333
12946.00,7.465797,24.96676,-0.000172,24.018890,-0.0077,1.333
12948.00,7.465874,24.96655,-0.000172,24.018754,-0.0077,1.333
12950.00,7.465482,24.96607,-0.000173,24.018149,-0.0077,1.333
12952.00,7.465164,24.96593,-0.000173,24.018796,-0.0077,1.333
12954.00,7.464609,24.96654,-0.000171,24.018811,-0.0077,1.332
12956.00,7.465278,24.96696,-0.000173,24.018771,-0.0076,1.333
12958.00,7.465597,24.96698,-0.000173,24.018858,-0.0077,1.333
12960.00,7.465876,24.96747,-0.000173,24.018305,-0.0076,1.334
12962.00,7.466274,24.96730,-0.000173,24.018276,-0.0077,1.333
12964.00,7.465557,24.96809,-0.000173,24.018693,-0.0077,1.333
12966.00,7.465672,24.96768,-0.000172,24.018551,-0.0077,1.333
12968.00,7.466123,24.96724,-0.000172,24.019132,-0.0077,1.333
12970.00,7.465899,24.96728,-0.000173,24.018932,-0.0077,1.333
12972.00,7.464875,24.96733,-0.000172,24.018896,-0.0077,1.333
12974.00,7.463906,24.96759,-0.000172,24.018700,-0.0077,1.333
12976.00,7.465091,24.96755,-0.000173,24.018062,-0.0077,1.333
12978.00,7.465432,24.96711,-0.000173,24.018499,-0.0077,1.333
12980.00,7.464493,24.96624,-0.000172,24.018709,-0.0076,1.333
12982.00,7.464113,24.96670,-0.000173,24.018657,-0.0077,1.333
12984.00,7.465065,24.96661,-0.000171,24.018162,-0.0077,1.333
12986.00,7.465467,24.96704,-0.000172,24.018909,-0.0077,1.332
12988.00,7.465308,24.96827,-0.000172,24.019171,-0.0076,1.333
12990.00,7.465296,24.96804,-0.000171,24.018609,-0.0077,1.333
12992.00,7.464737,24.96729,-0.000173,24.019298,-0.0077,1.333
12994.00,7.464911,24.96627,-0.000172,24.019048,-0.0077,1.333
12996.00,7.465805,24.96723,-0.000172,24.018822,-0.0076,1.333
12998.00,7.465508,24.96722,-0.000172,24.018278,-0.0077,1.332
13000.00,7.465073,24.96723,-0.000171,24.018443,-0.0077,1.333
13002.00,7.464556,24.96738,-0.000172,24.018517,-0.0077,1.333
13004.00,7.464188,24.96739,-0.000172,24.018861,-0.0077,1.333
13006.00,7.464419,24.96789,-0.000173,24.018724,-0.0077,1.333
13008.00,7.465061,24.96738,-0.000174,24.018405,-0.0077,1.333
13010.00,7.465016,24.96690,-0.000173,24.018109,-0.0077,1.333
13012.00,7.464352,24.96687,-0.000173,24.018700,-0.0077,1.333
13014.00,7.464122,24.96711,-0.000172,24.018546,-0.0077,1.333
13016.00,7.464728,24.96746,-0.000172,24.019137,-0.0077,1.333
13018.00,7.465509,24.96761,-0.000172,24.018214,-0.0077,1.333
13020.00,7.465419,24.96733,-0.000172,24.019275,-0.0077,1.333
13022.00,7.464795,24.96747,-0.000173,24.018713,-0.0077,1.333
13024.00,7.465175,24.96748,-0.000172,24.018778,-0.0077,1.333
13026.00,7.465558,24.96708,-0.000172,24.018858,-0.0077,1.333
13028.00,7.466103,24.96628,-0.000173,24.018997,-0.0077,1.334
13030.00,7.466639,24.96749,-0.000174,24.019083,-0.0077,1.334
13032.00,7.465975,24.96704,-0.000172,24.018981,-0.0076,1.333
13034.00,7.465386,24.96686,-0.000171,24.018483,-0.0076,1.333
13036.00,7.465705,24.96686,-0.000173,24.018588,-0.0076,1.333
13038.00,7.465842,24.96636,-0.000173,24.018655,-0.0076,1.334
13040.00,7.466301,24.96627,-0.000172,24.019035,-0.0076,1.333
13042.00,7.466461,24.96611,-0.000172,24.018323,-0.0076,1.333
13044.00,7.466073,24.96624,-0.000171,24.018658,-0.0077,1.333
13046.00,7.466288,24.96621,-0.000171,24.018609,-0.0077,1.333
13048.00,7.466163,24.96534,-0.000171,24.018791,-0.0077,1.333
13050.00,7.466020,24.96596,-0.000172,24.018754,-0.0077,1.333
13052.00,7.465201,24.96674,-0.000173,24.018878,-0.0077,1.334
13054.00,7.465228,24.96672,-0.000173,24.018959,-0.0076,1.333
13056.00,7.465390,24.96566,-0.000173,24.018575,-0.0076,1.333
13058.00,7.463699,24.96525,-0.000172,24.018446,-0.0077,1.333
13060.00,7.464400,24.96582,-0.000172,24.018176,-0.0077,1.333
13062.00,7.465469,24.96614,-0.000173,24.018783,-0.0076,1.334
13064.00,7.465142,24.96504,-0.000172,24.018591,-0.0077,1.333
13066.00,7.464429,24.96601,-0.000172,24.018466,-0.0077,1.333
13068.00,7.465291,24.96640,-0.000171,24.018854,-0.0077,1.333
13070.00,7.466137,24.96640,-0.000173,24.019166,-0.0077,1.334
13072.00,7.466174,24.96599,-0.000173,24.018841,-0.0077,1.333
13074.00,7.465675,24.96603,-0.000172,24.018066,-0.0077,1.333
13076.00,7.464741,24.96613,-0.000172,24.018428,-0.0077,1.333
13078.00,7.464010,24.96512,-0.000172,24.018789,-0.0077,1.333
13080.00,7.463781,24.96532,-0.000172,24.018276,-0.0077,1.334
13082.00,7.464777,24.96609,-0.000173,24.018822,-0.0077,1.334
13084.00,7.464664,24.96591,-0.000173,24.018764,-0.0077,1.334
13086.00,7.464016,24.96538,-0.000173,24.018477,-0.0077,1.333
13088.00,7.464100,24.96547,-0.000172,24.018269,-0.0077,1.333
13090.00,7.464664,24.96584,-0.000172,24.018299,-0.0076,1.333
13092.00,7.465688,24.96570,-0.000172,24.018827,-0.0076,1.334
13094.00,7.464980,24.96525,-0.000173,24.018575,-0.0076,1.333
13096.00,7.464459,24.96567,-0.000172,24.018822,-0.0076,1.333
13098.00,7.464527,24.96628,-0.000173,24.018961,-0.0076,1.333
13100.00,7.465024,24.96592,-0.000172,24.019026,-0.0077,1.334
13102.00,7.464293,24.96574,-0.000173,24.019219,-0.0076,1.333
13104.00,7.464705,24.96511,-0.000173,24.019124,-0.0077,1.334
13106.00,7.465032,24.96547,-0.000171,24.018648,-0.0077,1.334
13108.00,7.465721,24.96565,-0.000172,24.018167,-0.0077,1.334
13110.00,7.465446,24.96474,-0.000172,24.018856,-0.0077,1.333
13112.00,7.465690,24.96557,-0.000172,24.019095,-0.0077,1.333
13114.00,7.465486,24.96559,-0.000171,24.018379,-0.0077,1.333
13116.00,7.465313,24.96542,-0.000171,24.018919,-0.0076,1.333
13118.00,7.465496,24.96577,-0.000173,24.019016,-0.0076,1.334
13120.00,7.464817,24.96565,-0.000173,24.018602,-0.0077,1.333
13122.00,7.464211,24.96528,-0.000172,24.018869,-0.0077,1.333
13124.00,7.464629,24.96537,-0.000172,24.019233,-0.0076,1.333
13126.00,7.464606,24.96494,-0.000171,24.018760,-0.0076,1.333
13128.00,7.465470,24.96526,-0.000172,24.019026,-0.0077,1.333
13130.00,7.465971,24.96579,-0.000172,24.019654,-0.0077,1.333
13132.00,7.465472,24.96531,-0.000172,24.019387,-0.0077,1.333
13134.00,7.465592,24.96534,-0.000172,24.019043,-0.0076,1.333
13136.00,7.465375,24.96537,-0.000171,24.018992,-0.0076,1.333
13138.00,7.464882,24.96504,-0.000172,24.019092,-0.0076,1.334
13140.00,7.464942,24.96544,-0.000173,24.019113,-0.0077,1.334
13142.00,7.465245,24.96604,-0.000172,24.019427,-0.0077,1.334
13144.00,7.465222,24.96599,-0.000173,24.018290,-0.0077,1.333
13146.00,7.464644,24.96635,-0.000172,24.018180,-0.0077,1.334
13148.00,7.464823,24.96648,-0.000172,24.019505,-0.0077,1.334
13150.00,7.465484,24.96541,-0.000172,24.018918,-0.0077,1.333
13152.00,7.465023,24.96567,-0.000171,24.019596,-0.0077,1.333
13154.00,7.464189,24.96553,-0.000171,24.019708,-0.0076,1.333
13156.00,7.464557,24.96613,-0.000172,24.018620,-0.0076,1.334
13158.00,7.464753,24.96674,-0.000172,24.018923,-0.0077,1.333
13160.00,7.465288,24.96569,-0.000172,24.018280,-0.0077,1.333
13162.00,7.464870,24.96597,-0.000172,24.019371,-0.0077,1.334
13164.00,7.465406,24.96637,-0.000172,24.019398,-0.0077,1.333
13166.00,7.465803,24.96630,-0.000173,24.018368,-0.0077,1.334
13168.00,7.465281,24.96667,-0.000173,24.019068,-0.0077,1.334
13170.00,7.465525,24.96669,-0.000172,24.018941,-0.0076,1.333
13172.00,7.465672,24.96653,-0.000172,24.018930,-0.0077,1.334
13174.00,7.465269,24.96742,-0.000171,24.019166,-0.0077,1.334
13176.00,7.464862,24.96683,-0.000171,24.018754,-0.0076,1.334
13178.00,7.465006,24.96732,-0.000172,24.018664,-0.0077,1.334
13180.00,7.465405,24.96675,-0.000172,24.019177,-0.0076,1.334
13182.00,7.465479,24.96623,-0.000172,24.019547,-0.0077,1.333
13184.00,7.466135,24.96667,-0.000172,24.019035,-0.0077,1.333
13186.00,7.465841,24.96631,-0.000171,24.019623,-0.0077,1.333
13188.00,7.466746,24.96629,-0.000171,24.018642,-0.0076,1.334
13190.00,7.466791,24.96622,-0.000173,24.018590,-0.0076,1.334
13192.00,7.466337,24.96670,-0.000171,24.019371,-0.0077,1.334
13194.00,7.465801,24.96717,-0.000171,24.019383,-0.0077,1.333
13196.00,7.464811,24.96642,-0.000172,24.018544,-0.0076,1.333
13198.00,7.465032,24.96613,-0.000172,24.018812,-0.0077,1.334
13200.00,7.464927,24.96737,-0.000172,24.018510,-0.0076,1.334
13202.00,7.464694,24.96740,-0.000171,24.018934,-0.0077,1.334
13204.00,7.465203,24.96696,-0.000172,24.019041,-0.0077,1.333
13206.00,7.465391,24.96644,-0.000171,24.018887,-0.0077,1.333
@22,12.0000,24.0
13208.00,7.463653,24.96623,-0.000171,24.018858,-0.0077,1.333
13210.00,7.454574,24.96626,-0.000171,24.019249,-0.0077,1.333
13212.00,7.444574,24.96640,-0.000171,24.019175,-0.0076,1.332
13214.00,7.439758,24.96623,-0.000171,24.018941,-0.0077,1.332
13216.00,7.438753,24.96748,-0.000171,24.019014,-0.0076,1.332
13218.00,7.439222,24.96774,-0.000171,24.018564,-0.0077,1.332
13220.00,7.441823,24.96796,-0.000171,24.018379,-0.0077,1.333
13222.00,7.445318,24.96755,-0.000172,24.018486,-0.0077,1.333
13224.00,7.448109,24.96750,-0.000173,24.019177,-0.0076,1.333
13226.00,7.449288,24.96678,-0.000171,24.018883,-0.0076,1.332
13228.00,7.452254,24.96680,-0.000171,24.018619,-0.0076,1.332
13230.00,7.454996,24.96763,-0.000171,24.018729,-0.0077,1.333
13232.00,7.459075,24.96750,-0.000173,24.019273,-0.0077,1.333
13234.00,7.470045,24.96810,-0.000173,24.019190,-0.0077,1.333
13236.00,7.481106,24.96784,-0.000173,24.018696,-0.0077,1.333
13238.00,7.488311,24.96687,-0.000171,24.018785,-0.0076,1.333
13240.00,7.490201,24.96699,-0.000172,24.018573,-0.0077,1.333
13242.00,7.490521,24.96644,-0.000172,24.018789,-0.0077,1.332
13244.00,7.489310,24.96693,-0.000172,24.018682,-0.0077,1.332
13246.00,7.488071,24.96719,-0.000171,24.018698,-0.0076,1.332
13248.00,7.486424,24.96695,-0.000170,24.018657,-0.0076,1.331
13250.00,7.484601,24.96633,-0.000170,24.019387,-0.0076,1.331
13252.00,7.483200,24.96670,-0.000170,24.018894,-0.0077,1.332
[truncated: 53,532 more chars]
