# Supplementary material for: Hormonal steroids induce multidrug resistance and stress response genes in Neisseria gonorrhoeae by binding to MtrR
Source: Nat Commun. 2024 Feb 7;15:1153. doi: 10.1038/s41467-024-45195-1 (PMC10850145; doi:10.1038/s41467-024-45195-1)
Supplement: Supplementary file 6 — Source Data [file 41467_2024_45195_MOESM6_ESM.zip › Source Data/ITC/D171A/1NDRMtrRD171A2023Jan11.itc]

$ITC
$ 25 
$NOT
$ 25 
$ 600 
$ 199 
$ 8 
$ 2 
$ADCGainCode:  3 
$True,True,True
$ 2 , 4 , 600 , 2 
$ 12 , 24 , 600 , 2 
$ 12 , 24 , 600 , 2 
$ 12 , 24 , 600 , 2 
$ 12 , 24 , 600 , 2 
$ 12 , 24 , 600 , 2 
$ 12 , 24 , 600 , 2 
$ 12 , 24 , 600 , 2 
$ 12 , 24 , 600 , 2 
$ 12 , 24 , 600 , 2 
$ 12 , 24 , 600 , 2 
$ 12 , 24 , 600 , 2 
$ 12 , 24 , 600 , 2 
$ 12 , 24 , 600 , 2 
$ 12 , 24 , 600 , 2 
$ 12 , 24 , 600 , 2 
$ 12 , 24 , 600 , 2 
$ 12 , 24 , 600 , 2 
$ 12 , 24 , 600 , 2 
$ 12 , 24 , 600 , 2 
$ 12 , 24 , 600 , 2 
$ 12 , 24 , 600 , 2 
$ 12 , 24 , 600 , 2 
$ 12 , 24 , 600 , 2 
$ 12 , 24 , 600 , 2 
# 0 
# 0.125 
# 0.005 
# 1.4485 
# 25 
# 28.9316 
# 15.91949 
?
% VPITC12.10.1003
% 1.4485 
% 28.9316 
%-1.096232 , 100.1901 
% 0.443748 , 95.77349 
% 0.2232 
% 124.02 , 123.95 
% 1 , 80 
%-0.001812 , 0.055139 
% 0 , 8 
% 0 , 18 
% 104422       320637 
% 101.8 
% 260 , 310 , 470 , 530 
% 0.08632 ,-0.00346 , 0.0000110163 , 0.000000290198 ,-0.0000000019883 
% VPViewer2000 Ver: 1.40.0
@0
2.00,7.926050,24.95764,-0.000162,24.020497,-0.0076,1.329
4.00,7.926135,24.95775,-0.000161,24.020391,-0.0076,1.329
6.00,7.925695,24.95730,-0.000162,24.020685,-0.0076,1.329
8.00,7.924496,24.95733,-0.000161,24.021068,-0.0076,1.329
10.00,7.923250,24.95781,-0.000160,24.020397,-0.0077,1.329
12.00,7.923347,24.95688,-0.000162,24.020319,-0.0077,1.329
14.00,7.922923,24.95688,-0.000162,24.020810,-0.0077,1.329
16.00,7.922754,24.95724,-0.000162,24.020959,-0.0077,1.329
18.00,7.922676,24.95779,-0.000162,24.020272,-0.0076,1.328
20.00,7.922614,24.95847,-0.000162,24.020796,-0.0076,1.328
22.00,7.921933,24.95775,-0.000162,24.020968,-0.0076,1.328
24.00,7.920900,24.95810,-0.000163,24.020747,-0.0076,1.329
26.00,7.919908,24.95723,-0.000162,24.020625,-0.0077,1.329
28.00,7.919416,24.95771,-0.000161,24.020571,-0.0076,1.328
30.00,7.918944,24.95790,-0.000162,24.020779,-0.0077,1.329
32.00,7.919076,24.95717,-0.000163,24.021167,-0.0077,1.329
34.00,7.918512,24.95751,-0.000163,24.021156,-0.0076,1.329
36.00,7.917441,24.95768,-0.000161,24.020941,-0.0076,1.329
38.00,7.916631,24.95753,-0.000161,24.021151,-0.0076,1.329
40.00,7.915766,24.95740,-0.000162,24.020734,-0.0076,1.329
42.00,7.914989,24.95739,-0.000162,24.020834,-0.0077,1.329
44.00,7.914230,24.95780,-0.000161,24.021106,-0.0077,1.329
46.00,7.914279,24.95807,-0.000162,24.021185,-0.0077,1.328
48.00,7.914446,24.95802,-0.000163,24.020937,-0.0077,1.329
50.00,7.913711,24.95850,-0.000162,24.020603,-0.0076,1.328
52.00,7.913222,24.95742,-0.000162,24.021151,-0.0076,1.329
54.00,7.913236,24.95766,-0.000163,24.020768,-0.0077,1.329
56.00,7.912876,24.95741,-0.000162,24.021376,-0.0076,1.329
58.00,7.911746,24.95695,-0.000161,24.021486,-0.0076,1.329
60.00,7.911685,24.95668,-0.000161,24.020734,-0.0076,1.329
62.00,7.910820,24.95725,-0.000162,24.020894,-0.0076,1.329
64.00,7.910018,24.95687,-0.000162,24.021002,-0.0076,1.329
66.00,7.909640,24.95662,-0.000162,24.020772,-0.0077,1.329
68.00,7.908552,24.95709,-0.000162,24.020495,-0.0076,1.329
70.00,7.908802,24.95803,-0.000162,24.020767,-0.0076,1.329
72.00,7.908458,24.95823,-0.000162,24.021031,-0.0076,1.329
74.00,7.907644,24.95771,-0.000161,24.020627,-0.0077,1.328
76.00,7.906480,24.95685,-0.000162,24.020631,-0.0077,1.330
78.00,7.906069,24.95715,-0.000163,24.021392,-0.0076,1.329
80.00,7.905952,24.95645,-0.000163,24.020765,-0.0076,1.328
82.00,7.906289,24.95637,-0.000161,24.020894,-0.0076,1.329
84.00,7.905863,24.95685,-0.000160,24.020306,-0.0077,1.329
86.00,7.905313,24.95676,-0.000162,24.020961,-0.0076,1.329
88.00,7.904333,24.95693,-0.000162,24.020515,-0.0076,1.329
90.00,7.903694,24.95708,-0.000163,24.021258,-0.0076,1.329
92.00,7.903159,24.95696,-0.000162,24.021176,-0.0077,1.329
94.00,7.903207,24.95753,-0.000162,24.020410,-0.0077,1.329
96.00,7.903093,24.95738,-0.000161,24.020544,-0.0076,1.329
98.00,7.902124,24.95770,-0.000161,24.020988,-0.0076,1.329
100.00,7.901029,24.95746,-0.000161,24.020801,-0.0076,1.328
102.00,7.900922,24.95781,-0.000160,24.021544,-0.0076,1.328
104.00,7.900539,24.95659,-0.000162,24.020868,-0.0076,1.329
106.00,7.900350,24.95694,-0.000162,24.020605,-0.0076,1.329
108.00,7.899596,24.95744,-0.000163,24.020669,-0.0076,1.328
110.00,7.899430,24.95682,-0.000162,24.020631,-0.0076,1.329
112.00,7.898115,24.95606,-0.000162,24.021193,-0.0077,1.329
114.00,7.897754,24.95673,-0.000163,24.021414,-0.0076,1.329
116.00,7.898136,24.95608,-0.000164,24.021169,-0.0076,1.329
118.00,7.897415,24.95657,-0.000162,24.021426,-0.0076,1.328
120.00,7.896790,24.95631,-0.000161,24.020301,-0.0077,1.329
122.00,7.896107,24.95620,-0.000163,24.020839,-0.0077,1.329
124.00,7.895293,24.95669,-0.000164,24.021039,-0.0077,1.329
126.00,7.895512,24.95692,-0.000163,24.020964,-0.0076,1.329
128.00,7.894779,24.95680,-0.000162,24.021115,-0.0076,1.329
130.00,7.894243,24.95674,-0.000162,24.020419,-0.0076,1.329
132.00,7.894379,24.95702,-0.000162,24.021149,-0.0076,1.328
134.00,7.894041,24.95652,-0.000162,24.021573,-0.0076,1.328
136.00,7.892803,24.95745,-0.000163,24.021321,-0.0076,1.329
138.00,7.892347,24.95726,-0.000163,24.020170,-0.0076,1.329
140.00,7.892401,24.95705,-0.000162,24.020497,-0.0077,1.329
142.00,7.891608,24.95702,-0.000162,24.021251,-0.0077,1.329
144.00,7.890556,24.95725,-0.000162,24.020694,-0.0077,1.328
146.00,7.890791,24.95778,-0.000162,24.020718,-0.0077,1.328
148.00,7.890025,24.95716,-0.000163,24.021327,-0.0076,1.329
150.00,7.889602,24.95594,-0.000162,24.020170,-0.0076,1.329
152.00,7.889446,24.95596,-0.000162,24.021107,-0.0076,1.329
154.00,7.888528,24.95701,-0.000163,24.020957,-0.0076,1.329
156.00,7.887740,24.95712,-0.000162,24.021033,-0.0077,1.329
158.00,7.886403,24.95708,-0.000162,24.020506,-0.0077,1.328
160.00,7.885953,24.95739,-0.000163,24.021220,-0.0077,1.329
162.00,7.886266,24.95823,-0.000164,24.021049,-0.0077,1.329
164.00,7.885418,24.95791,-0.000163,24.020788,-0.0077,1.329
166.00,7.884892,24.95711,-0.000163,24.020696,-0.0076,1.329
168.00,7.884038,24.95740,-0.000163,24.020993,-0.0076,1.329
170.00,7.884338,24.95724,-0.000163,24.020370,-0.0076,1.329
172.00,7.884286,24.95687,-0.000163,24.021173,-0.0077,1.329
174.00,7.883589,24.95695,-0.000163,24.020750,-0.0077,1.329
176.00,7.882778,24.95633,-0.000164,24.020540,-0.0077,1.329
178.00,7.882961,24.95644,-0.000163,24.021104,-0.0077,1.329
180.00,7.882484,24.95741,-0.000163,24.020863,-0.0076,1.329
182.00,7.882279,24.95733,-0.000164,24.020928,-0.0076,1.329
184.00,7.882149,24.95645,-0.000162,24.020565,-0.0076,1.329
186.00,7.881940,24.95633,-0.000163,24.020582,-0.0077,1.329
188.00,7.881743,24.95675,-0.000163,24.020663,-0.0077,1.329
190.00,7.881092,24.95711,-0.000162,24.021057,-0.0077,1.329
192.00,7.880277,24.95681,-0.000161,24.021004,-0.0076,1.328
194.00,7.878607,24.95689,-0.000162,24.020977,-0.0077,1.329
196.00,7.877926,24.95696,-0.000162,24.021051,-0.0076,1.329
198.00,7.877792,24.95762,-0.000162,24.020620,-0.0076,1.329
200.00,7.877020,24.95781,-0.000162,24.020448,-0.0076,1.329
202.00,7.876709,24.95838,-0.000162,24.021142,-0.0076,1.329
204.00,7.876180,24.95803,-0.000162,24.020703,-0.0076,1.329
206.00,7.875435,24.95768,-0.000163,24.020790,-0.0076,1.329
208.00,7.874506,24.95731,-0.000163,24.020410,-0.0076,1.329
210.00,7.873244,24.95730,-0.000162,24.020953,-0.0077,1.329
212.00,7.873099,24.95708,-0.000162,24.020417,-0.0077,1.329
214.00,7.873238,24.95770,-0.000163,24.021035,-0.0077,1.329
216.00,7.873209,24.95805,-0.000162,24.020718,-0.0076,1.328
218.00,7.873572,24.95835,-0.000161,24.020828,-0.0076,1.329
220.00,7.873384,24.95851,-0.000162,24.021015,-0.0077,1.329
222.00,7.872528,24.95790,-0.000162,24.020663,-0.0077,1.329
224.00,7.871557,24.95680,-0.000162,24.021053,-0.0076,1.329
226.00,7.871081,24.95784,-0.000162,24.021004,-0.0076,1.329
228.00,7.870568,24.95769,-0.000162,24.020834,-0.0076,1.329
230.00,7.870682,24.95749,-0.000162,24.020357,-0.0076,1.330
232.00,7.869744,24.95791,-0.000162,24.020685,-0.0077,1.329
234.00,7.868925,24.95800,-0.000162,24.020830,-0.0077,1.329
236.00,7.869097,24.95782,-0.000163,24.021327,-0.0076,1.329
238.00,7.869531,24.95821,-0.000163,24.021000,-0.0076,1.329
240.00,7.869164,24.95879,-0.000163,24.021000,-0.0076,1.329
242.00,7.867668,24.95809,-0.000163,24.020797,-0.0076,1.329
244.00,7.867166,24.95763,-0.000163,24.021370,-0.0077,1.329
246.00,7.867445,24.95782,-0.000162,24.021207,-0.0076,1.328
248.00,7.867136,24.95729,-0.000163,24.021091,-0.0076,1.329
250.00,7.866310,24.95746,-0.000163,24.021455,-0.0077,1.329
252.00,7.865928,24.95859,-0.000163,24.020904,-0.0076,1.329
254.00,7.865305,24.95879,-0.000163,24.021301,-0.0076,1.329
256.00,7.865835,24.95767,-0.000163,24.021383,-0.0076,1.329
258.00,7.865824,24.95786,-0.000163,24.020656,-0.0077,1.329
260.00,7.865174,24.95719,-0.000163,24.020689,-0.0077,1.329
262.00,7.864084,24.95797,-0.000162,24.020352,-0.0076,1.329
264.00,7.864010,24.95811,-0.000164,24.020665,-0.0076,1.329
266.00,7.864055,24.95753,-0.000163,24.021265,-0.0076,1.329
268.00,7.863661,24.95778,-0.000162,24.020870,-0.0076,1.329
270.00,7.863050,24.95781,-0.000162,24.020814,-0.0076,1.329
272.00,7.862563,24.95777,-0.000162,24.021060,-0.0076,1.329
274.00,7.862007,24.95810,-0.000162,24.021086,-0.0076,1.329
276.00,7.860898,24.95817,-0.000163,24.021644,-0.0076,1.329
278.00,7.860735,24.95802,-0.000164,24.021359,-0.0076,1.329
280.00,7.859699,24.95847,-0.000163,24.020515,-0.0076,1.329
282.00,7.859948,24.95835,-0.000163,24.020727,-0.0076,1.329
284.00,7.859708,24.95815,-0.000164,24.021383,-0.0077,1.329
286.00,7.859220,24.95827,-0.000163,24.021144,-0.0077,1.330
288.00,7.857469,24.95779,-0.000163,24.021073,-0.0076,1.329
290.00,7.856632,24.95734,-0.000162,24.021403,-0.0076,1.329
292.00,7.856561,24.95772,-0.000161,24.021066,-0.0076,1.328
294.00,7.856956,24.95745,-0.000162,24.021055,-0.0076,1.328
296.00,7.857117,24.95742,-0.000161,24.021211,-0.0076,1.329
298.00,7.856794,24.95751,-0.000163,24.020953,-0.0077,1.329
300.00,7.856433,24.95796,-0.000162,24.021071,-0.0076,1.329
302.00,7.855203,24.95862,-0.000161,24.020729,-0.0076,1.329
304.00,7.853821,24.95857,-0.000164,24.020214,-0.0077,1.330
306.00,7.853516,24.95839,-0.000163,24.021073,-0.0076,1.329
308.00,7.852671,24.95841,-0.000163,24.021011,-0.0076,1.329
310.00,7.852776,24.95861,-0.000163,24.020881,-0.0077,1.329
312.00,7.852002,24.95864,-0.000163,24.020458,-0.0076,1.329
314.00,7.851913,24.95857,-0.000164,24.021169,-0.0076,1.329
316.00,7.851836,24.95814,-0.000163,24.020495,-0.0077,1.329
318.00,7.852298,24.95845,-0.000163,24.020921,-0.0076,1.329
320.00,7.852276,24.95854,-0.000164,24.020312,-0.0076,1.330
322.00,7.851396,24.95919,-0.000164,24.021330,-0.0077,1.329
324.00,7.850960,24.95936,-0.000163,24.020859,-0.0076,1.329
326.00,7.850911,24.95929,-0.000162,24.021367,-0.0076,1.328
328.00,7.850368,24.95870,-0.000162,24.021022,-0.0076,1.329
330.00,7.850354,24.95894,-0.000162,24.021379,-0.0077,1.329
332.00,7.850156,24.95923,-0.000163,24.021343,-0.0076,1.330
334.00,7.848871,24.95888,-0.000164,24.020669,-0.0076,1.329
336.00,7.848530,24.95870,-0.000164,24.021512,-0.0076,1.329
338.00,7.847497,24.95909,-0.000162,24.021117,-0.0076,1.329
340.00,7.847095,24.95862,-0.000164,24.021126,-0.0077,1.329
342.00,7.846488,24.95883,-0.000163,24.020694,-0.0076,1.329
344.00,7.846491,24.95956,-0.000163,24.021200,-0.0076,1.329
346.00,7.846518,24.95890,-0.000163,24.020647,-0.0076,1.329
348.00,7.846980,24.95877,-0.000163,24.020194,-0.0076,1.329
350.00,7.846136,24.95857,-0.000162,24.020308,-0.0076,1.329
352.00,7.845398,24.95856,-0.000162,24.020524,-0.0076,1.329
354.00,7.844722,24.95839,-0.000162,24.020729,-0.0076,1.329
356.00,7.843843,24.95877,-0.000162,24.020852,-0.0076,1.329
358.00,7.844183,24.95886,-0.000163,24.020855,-0.0076,1.329
360.00,7.843672,24.95958,-0.000163,24.020477,-0.0077,1.329
362.00,7.843246,24.95869,-0.000164,24.020828,-0.0076,1.329
364.00,7.843120,24.95913,-0.000163,24.020881,-0.0076,1.329
366.00,7.843037,24.95846,-0.000163,24.020895,-0.0076,1.329
368.00,7.842555,24.95878,-0.000163,24.020159,-0.0077,1.329
370.00,7.841898,24.95870,-0.000164,24.020861,-0.0077,1.328
372.00,7.841367,24.95883,-0.000163,24.021135,-0.0076,1.329
374.00,7.840806,24.95862,-0.000162,24.020656,-0.0076,1.329
376.00,7.840945,24.95839,-0.000163,24.020312,-0.0077,1.329
378.00,7.840513,24.95925,-0.000164,24.020754,-0.0076,1.329
380.00,7.839591,24.95945,-0.000162,24.020970,-0.0076,1.329
382.00,7.840248,24.95915,-0.000162,24.020846,-0.0076,1.329
384.00,7.840753,24.95868,-0.000163,24.020594,-0.0076,1.329
386.00,7.839936,24.95861,-0.000163,24.021207,-0.0076,1.329
388.00,7.839293,24.95927,-0.000163,24.020692,-0.0076,1.329
390.00,7.838506,24.95947,-0.000162,24.020866,-0.0077,1.329
392.00,7.837384,24.95901,-0.000161,24.021320,-0.0076,1.328
394.00,7.837030,24.95964,-0.000162,24.021149,-0.0076,1.329
396.00,7.836173,24.95908,-0.000163,24.021530,-0.0076,1.330
398.00,7.835108,24.95884,-0.000163,24.020620,-0.0076,1.329
400.00,7.835649,24.95812,-0.000163,24.021407,-0.0076,1.329
402.00,7.836084,24.95822,-0.000163,24.020799,-0.0077,1.329
404.00,7.835833,24.95882,-0.000162,24.021194,-0.0077,1.329
406.00,7.834675,24.95907,-0.000163,24.020678,-0.0076,1.329
408.00,7.834035,24.95865,-0.000163,24.020758,-0.0076,1.328
410.00,7.834168,24.95863,-0.000161,24.020507,-0.0076,1.328
412.00,7.834614,24.95887,-0.000162,24.020558,-0.0076,1.330
414.00,7.833874,24.95918,-0.000163,24.020687,-0.0076,1.329
416.00,7.833274,24.95940,-0.000163,24.020986,-0.0076,1.329
418.00,7.832160,24.95900,-0.000164,24.021124,-0.0076,1.329
420.00,7.831772,24.95961,-0.000163,24.020738,-0.0076,1.329
422.00,7.831621,24.95940,-0.000163,24.021887,-0.0076,1.329
424.00,7.831292,24.95957,-0.000164,24.020830,-0.0076,1.329
426.00,7.830446,24.95926,-0.000164,24.021124,-0.0076,1.329
428.00,7.829802,24.95917,-0.000163,24.021155,-0.0077,1.329
430.00,7.829818,24.95963,-0.000164,24.020518,-0.0076,1.329
432.00,7.829134,24.95919,-0.000163,24.021133,-0.0076,1.330
434.00,7.828899,24.95852,-0.000163,24.020801,-0.0076,1.329
436.00,7.828609,24.95908,-0.000164,24.021394,-0.0076,1.329
438.00,7.828354,24.95883,-0.000164,24.020857,-0.0076,1.329
440.00,7.827581,24.95876,-0.000163,24.020692,-0.0076,1.329
442.00,7.827239,24.95940,-0.000162,24.021278,-0.0076,1.329
444.00,7.825929,24.95909,-0.000161,24.020814,-0.0076,1.329
446.00,7.825883,24.95908,-0.000163,24.021548,-0.0076,1.329
448.00,7.826336,24.95930,-0.000164,24.021805,-0.0076,1.330
450.00,7.826063,24.95944,-0.000164,24.021019,-0.0076,1.329
452.00,7.825005,24.95885,-0.000162,24.020988,-0.0076,1.329
454.00,7.824619,24.95885,-0.000163,24.020841,-0.0076,1.329
456.00,7.824905,24.95887,-0.000162,24.021417,-0.0076,1.329
458.00,7.824724,24.95913,-0.000162,24.021318,-0.0076,1.328
460.00,7.824359,24.96007,-0.000161,24.021664,-0.0076,1.328
462.00,7.823777,24.96046,-0.000162,24.021727,-0.0076,1.328
464.00,7.823559,24.95906,-0.000162,24.021213,-0.0076,1.329
466.00,7.823738,24.95910,-0.000163,24.020875,-0.0076,1.329
468.00,7.823515,24.95845,-0.000163,24.021327,-0.0076,1.329
470.00,7.823098,24.95839,-0.000162,24.021303,-0.0076,1.329
472.00,7.822532,24.95889,-0.000163,24.020511,-0.0077,1.329
474.00,7.822339,24.95885,-0.000163,24.021640,-0.0076,1.329
476.00,7.822269,24.95883,-0.000163,24.021385,-0.0076,1.329
478.00,7.822009,24.95925,-0.000163,24.021436,-0.0076,1.329
480.00,7.821598,24.95901,-0.000162,24.020553,-0.0076,1.329
482.00,7.821313,24.95817,-0.000163,24.021104,-0.0076,1.329
484.00,7.820798,24.95819,-0.000163,24.020899,-0.0076,1.330
486.00,7.820113,24.95811,-0.000162,24.021042,-0.0076,1.329
488.00,7.819423,24.95895,-0.000163,24.021247,-0.0076,1.329
490.00,7.818929,24.95957,-0.000162,24.020845,-0.0076,1.328
492.00,7.819447,24.95895,-0.000163,24.020692,-0.0077,1.329
494.00,7.818051,24.95770,-0.000162,24.021296,-0.0076,1.329
496.00,7.817021,24.95755,-0.000163,24.021140,-0.0076,1.329
498.00,7.816534,24.95765,-0.000163,24.020663,-0.0076,1.329
500.00,7.816548,24.95882,-0.000162,24.021200,-0.0076,1.329
502.00,7.816840,24.95847,-0.000163,24.020366,-0.0076,1.329
504.00,7.816547,24.95879,-0.000163,24.021071,-0.0076,1.329
506.00,7.815831,24.95771,-0.000162,24.020752,-0.0076,1.328
508.00,7.816114,24.95842,-0.000162,24.021392,-0.0076,1.328
510.00,7.815705,24.95889,-0.000163,24.021015,-0.0076,1.329
512.00,7.814736,24.95896,-0.000162,24.020729,-0.0076,1.329
514.00,7.814764,24.95946,-0.000163,24.020903,-0.0076,1.329
516.00,7.815031,24.95904,-0.000164,24.020977,-0.0076,1.329
518.00,7.814442,24.95891,-0.000163,24.020656,-0.0076,1.329
520.00,7.814371,24.95858,-0.000164,24.021066,-0.0076,1.329
522.00,7.813804,24.95898,-0.000163,24.021341,-0.0076,1.329
524.00,7.813312,24.95888,-0.000164,24.021329,-0.0076,1.329
526.00,7.813639,24.95928,-0.000164,24.021020,-0.0076,1.329
528.00,7.813430,24.95933,-0.000163,24.020745,-0.0076,1.329
530.00,7.812804,24.95823,-0.000162,24.020763,-0.0077,1.329
532.00,7.811961,24.95882,-0.000163,24.021064,-0.0076,1.329
534.00,7.811234,24.95882,-0.000163,24.021084,-0.0076,1.329
536.00,7.811668,24.95875,-0.000162,24.021887,-0.0076,1.328
538.00,7.811499,24.95864,-0.000163,24.021129,-0.0076,1.329
540.00,7.810420,24.95917,-0.000164,24.021097,-0.0076,1.329
542.00,7.809964,24.96027,-0.000162,24.021303,-0.0076,1.329
544.00,7.809281,24.95999,-0.000162,24.021566,-0.0076,1.328
546.00,7.809098,24.95933,-0.000162,24.021880,-0.0076,1.328
548.00,7.808503,24.95944,-0.000162,24.021586,-0.0076,1.329
550.00,7.807094,24.96008,-0.000164,24.021156,-0.0076,1.329
552.00,7.805876,24.95972,-0.000163,24.021106,-0.0076,1.329
554.00,7.806335,24.95959,-0.000164,24.020749,-0.0076,1.329
556.00,7.806812,24.95951,-0.000163,24.020874,-0.0076,1.329
558.00,7.805819,24.95903,-0.000162,24.021693,-0.0076,1.329
560.00,7.805018,24.95957,-0.000162,24.021234,-0.0076,1.328
562.00,7.805702,24.95959,-0.000163,24.021412,-0.0076,1.329
564.00,7.805748,24.95980,-0.000163,24.021388,-0.0076,1.329
566.00,7.804807,24.95935,-0.000162,24.021782,-0.0076,1.329
568.00,7.804029,24.95848,-0.000162,24.021876,-0.0076,1.329
570.00,7.804074,24.95888,-0.000164,24.020609,-0.0076,1.329
572.00,7.803692,24.95851,-0.000163,24.021613,-0.0076,1.328
574.00,7.803897,24.95774,-0.000163,24.021936,-0.0076,1.329
576.00,7.803483,24.95844,-0.000163,24.021443,-0.0076,1.328
578.00,7.803371,24.95860,-0.000163,24.021350,-0.0076,1.329
580.00,7.803181,24.95834,-0.000164,24.020946,-0.0076,1.329
582.00,7.803241,24.95824,-0.000164,24.020814,-0.0076,1.329
584.00,7.802906,24.95842,-0.000164,24.020926,-0.0076,1.329
586.00,7.803688,24.95892,-0.000163,24.021006,-0.0076,1.329
588.00,7.802937,24.95860,-0.000162,24.020801,-0.0076,1.329
590.00,7.802035,24.95767,-0.000162,24.020959,-0.0076,1.329
592.00,7.801770,24.95767,-0.000162,24.021336,-0.0076,1.329
594.00,7.801515,24.95777,-0.000162,24.020970,-0.0076,1.329
596.00,7.800369,24.95840,-0.000162,24.021019,-0.0076,1.329
598.00,7.798547,24.95828,-0.000163,24.021330,-0.0076,1.329
600.00,7.797818,24.95812,-0.000163,24.021000,-0.0076,1.329
@1,2.0000,4.0
602.00,7.798353,24.95816,-0.000164,24.020799,-0.0076,1.329
604.00,7.797743,24.95883,-0.000164,24.020792,-0.0077,1.328
606.00,7.791088,24.95885,-0.000163,24.021234,-0.0077,1.328
608.00,7.787515,24.95830,-0.000164,24.021136,-0.0076,1.328
610.00,7.785413,24.95849,-0.000163,24.021452,-0.0076,1.329
612.00,7.786440,24.95748,-0.000164,24.021722,-0.0077,1.329
614.00,7.788752,24.95807,-0.000165,24.021568,-0.0077,1.329
616.00,7.790762,24.95906,-0.000165,24.021142,-0.0076,1.330
618.00,7.791837,24.95871,-0.000164,24.020643,-0.0076,1.329
620.00,7.791673,24.95935,-0.000164,24.020317,-0.0077,1.329
622.00,7.791523,24.95894,-0.000166,24.020783,-0.0076,1.329
624.00,7.790989,24.95807,-0.000164,24.021787,-0.0076,1.329
626.00,7.791616,24.95843,-0.000165,24.021142,-0.0076,1.330
628.00,7.791813,24.95897,-0.000165,24.021310,-0.0076,1.329
630.00,7.792169,24.95941,-0.000163,24.021240,-0.0076,1.329
632.00,7.792912,24.95960,-0.000165,24.020527,-0.0076,1.329
634.00,7.793107,24.95923,-0.000164,24.021329,-0.0076,1.329
636.00,7.792711,24.95890,-0.000165,24.020836,-0.0077,1.329
638.00,7.793346,24.95842,-0.000164,24.021160,-0.0076,1.329
640.00,7.793280,24.95833,-0.000164,24.021664,-0.0076,1.328
642.00,7.792723,24.95844,-0.000163,24.021892,-0.0076,1.329
644.00,7.792465,24.95863,-0.000164,24.021098,-0.0076,1.329
646.00,7.793012,24.95928,-0.000165,24.021298,-0.0077,1.330
648.00,7.793093,24.95847,-0.000165,24.020941,-0.0076,1.329
650.00,7.791808,24.95839,-0.000164,24.020908,-0.0076,1.329
652.00,7.791363,24.95868,-0.000163,24.021165,-0.0076,1.329
654.00,7.790758,24.95858,-0.000163,24.020919,-0.0076,1.329
656.00,7.790108,24.95915,-0.000165,24.020578,-0.0076,1.328
658.00,7.789719,24.95844,-0.000164,24.021173,-0.0076,1.329
660.00,7.790288,24.95797,-0.000163,24.021013,-0.0076,1.329
662.00,7.790370,24.95760,-0.000164,24.021026,-0.0076,1.329
664.00,7.789966,24.95901,-0.000164,24.020979,-0.0076,1.329
666.00,7.790583,24.95946,-0.000165,24.020701,-0.0076,1.329
668.00,7.791168,24.95903,-0.000166,24.020928,-0.0076,1.329
670.00,7.791164,24.95940,-0.000164,24.021095,-0.0076,1.329
672.00,7.790094,24.95916,-0.000164,24.021606,-0.0076,1.329
674.00,7.788610,24.95970,-0.000163,24.020848,-0.0076,1.329
676.00,7.788101,24.95968,-0.000164,24.020473,-0.0076,1.328
678.00,7.789090,24.95994,-0.000164,24.020770,-0.0076,1.329
680.00,7.789386,24.95929,-0.000164,24.021278,-0.0076,1.329
682.00,7.789401,24.95966,-0.000164,24.021220,-0.0076,1.328
684.00,7.789040,24.95883,-0.000164,24.020841,-0.0076,1.328
686.00,7.788784,24.95863,-0.000164,24.020698,-0.0076,1.328
688.00,7.788556,24.95886,-0.000165,24.021091,-0.0076,1.329
690.00,7.787770,24.95922,-0.000165,24.020788,-0.0076,1.328
692.00,7.787775,24.95965,-0.000164,24.021124,-0.0076,1.328
694.00,7.786643,24.96107,-0.000163,24.021566,-0.0076,1.329
696.00,7.785894,24.96015,-0.000164,24.021196,-0.0076,1.329
698.00,7.785845,24.95974,-0.000165,24.021289,-0.0076,1.329
700.00,7.785075,24.95890,-0.000165,24.021316,-0.0077,1.328
702.00,7.784200,24.95957,-0.000164,24.020944,-0.0076,1.328
704.00,7.783923,24.95970,-0.000163,24.020585,-0.0076,1.329
706.00,7.783955,24.95930,-0.000165,24.020979,-0.0077,1.329
708.00,7.784006,24.95816,-0.000165,24.020819,-0.0076,1.329
710.00,7.783803,24.95887,-0.000164,24.020272,-0.0076,1.329
712.00,7.782957,24.95896,-0.000164,24.020549,-0.0076,1.329
714.00,7.782087,24.95953,-0.000163,24.021465,-0.0076,1.329
716.00,7.782063,24.95897,-0.000163,24.020946,-0.0076,1.329
718.00,7.781760,24.95891,-0.000164,24.021193,-0.0077,1.329
720.00,7.781337,24.95948,-0.000164,24.021602,-0.0077,1.329
722.00,7.780772,24.95880,-0.000164,24.020968,-0.0076,1.329
724.00,7.781253,24.95873,-0.000163,24.021555,-0.0076,1.329
726.00,7.781329,24.95943,-0.000163,24.020767,-0.0076,1.329
728.00,7.780729,24.95938,-0.000164,24.020353,-0.0076,1.329
730.00,7.779890,24.95855,-0.000165,24.020730,-0.0076,1.329
732.00,7.779625,24.95892,-0.000165,24.020616,-0.0076,1.329
734.00,7.779087,24.95851,-0.000165,24.020466,-0.0076,1.329
736.00,7.778668,24.95851,-0.000165,24.020875,-0.0076,1.328
738.00,7.778257,24.95807,-0.000166,24.021122,-0.0076,1.328
740.00,7.778853,24.95850,-0.000164,24.021175,-0.0076,1.329
742.00,7.778154,24.95906,-0.000162,24.021046,-0.0076,1.329
744.00,7.777561,24.95898,-0.000164,24.020513,-0.0076,1.329
746.00,7.776935,24.95895,-0.000165,24.021332,-0.0076,1.329
748.00,7.776508,24.95845,-0.000165,24.021265,-0.0076,1.329
750.00,7.776369,24.95838,-0.000164,24.020948,-0.0076,1.328
752.00,7.775710,24.95829,-0.000163,24.021136,-0.0076,1.329
754.00,7.775991,24.95881,-0.000165,24.021537,-0.0076,1.329
756.00,7.775598,24.95870,-0.000165,24.020870,-0.0076,1.329
758.00,7.775705,24.95869,-0.000165,24.021251,-0.0076,1.328
760.00,7.775375,24.95897,-0.000165,24.021283,-0.0076,1.328
762.00,7.774631,24.95909,-0.000163,24.020605,-0.0076,1.328
764.00,7.774477,24.95899,-0.000162,24.021117,-0.0077,1.328
766.00,7.774514,24.95832,-0.000163,24.020651,-0.0076,1.329
768.00,7.773909,24.95877,-0.000164,24.020848,-0.0076,1.329
770.00,7.773316,24.95907,-0.000164,24.021140,-0.0076,1.329
772.00,7.773811,24.95945,-0.000163,24.021062,-0.0077,1.329
774.00,7.773927,24.95866,-0.000164,24.020939,-0.0076,1.328
776.00,7.772775,24.95905,-0.000165,24.020817,-0.0076,1.328
778.00,7.771644,24.95803,-0.000164,24.020685,-0.0077,1.329
780.00,7.771343,24.95836,-0.000166,24.020884,-0.0077,1.329
782.00,7.771511,24.95801,-0.000165,24.021113,-0.0076,1.329
784.00,7.771759,24.95845,-0.000165,24.020513,-0.0076,1.328
786.00,7.771425,24.95774,-0.000165,24.020990,-0.0076,1.328
788.00,7.770609,24.95823,-0.000164,24.021049,-0.0076,1.329
790.00,7.769863,24.95855,-0.000163,24.021252,-0.0076,1.328
792.00,7.769835,24.95776,-0.000163,24.021439,-0.0076,1.329
794.00,7.769462,24.95741,-0.000162,24.021613,-0.0076,1.329
796.00,7.769534,24.95748,-0.000164,24.020776,-0.0076,1.328
798.00,7.769633,24.95744,-0.000165,24.020364,-0.0076,1.329
800.00,7.769865,24.95739,-0.000166,24.021251,-0.0076,1.329
802.00,7.769739,24.95793,-0.000164,24.021588,-0.0076,1.329
804.00,7.770020,24.95828,-0.000164,24.021026,-0.0076,1.329
806.00,7.769347,24.95898,-0.000164,24.020964,-0.0076,1.329
808.00,7.768240,24.95854,-0.000164,24.020642,-0.0077,1.329
810.00,7.768640,24.95928,-0.000164,24.021519,-0.0077,1.329
812.00,7.768498,24.95922,-0.000165,24.020386,-0.0077,1.329
814.00,7.767667,24.95871,-0.000165,24.020643,-0.0076,1.330
816.00,7.767130,24.95888,-0.000165,24.020781,-0.0076,1.329
818.00,7.766457,24.95946,-0.000164,24.020620,-0.0076,1.329
820.00,7.767219,24.95905,-0.000164,24.020413,-0.0077,1.329
822.00,7.766609,24.95886,-0.000164,24.021060,-0.0076,1.329
824.00,7.765629,24.95836,-0.000164,24.021352,-0.0076,1.329
826.00,7.766199,24.95920,-0.000164,24.021198,-0.0076,1.329
828.00,7.765855,24.95913,-0.000163,24.020877,-0.0076,1.328
830.00,7.764588,24.95889,-0.000163,24.020837,-0.0077,1.328
832.00,7.765160,24.95854,-0.000165,24.020511,-0.0076,1.329
834.00,7.765690,24.95879,-0.000165,24.021318,-0.0076,1.329
836.00,7.765224,24.95875,-0.000165,24.021117,-0.0076,1.329
838.00,7.764741,24.95844,-0.000163,24.020968,-0.0076,1.329
840.00,7.765086,24.95926,-0.000163,24.021485,-0.0077,1.329
842.00,7.764965,24.95944,-0.000164,24.021289,-0.0076,1.330
844.00,7.764292,24.95913,-0.000164,24.020319,-0.0076,1.329
846.00,7.763208,24.95951,-0.000164,24.021421,-0.0076,1.329
848.00,7.762310,24.95896,-0.000166,24.021260,-0.0076,1.329
850.00,7.761212,24.95878,-0.000165,24.020788,-0.0076,1.329
852.00,7.760771,24.95896,-0.000164,24.020836,-0.0076,1.329
854.00,7.761218,24.95846,-0.000165,24.020765,-0.0076,1.330
856.00,7.761368,24.95882,-0.000164,24.021220,-0.0076,1.329
858.00,7.760888,24.95823,-0.000165,24.020792,-0.0076,1.329
860.00,7.760391,24.95778,-0.000164,24.021008,-0.0076,1.330
862.00,7.760471,24.95868,-0.000164,24.020959,-0.0076,1.330
864.00,7.760118,24.95814,-0.000165,24.020589,-0.0076,1.329
866.00,7.759348,24.95729,-0.000166,24.020148,-0.0076,1.329
868.00,7.759208,24.95751,-0.000165,24.021214,-0.0077,1.329
870.00,7.758663,24.95763,-0.000165,24.021133,-0.0076,1.329
872.00,7.758585,24.95793,-0.000164,24.021019,-0.0077,1.329
874.00,7.758985,24.95839,-0.000164,24.020723,-0.0077,1.329
876.00,7.759511,24.95826,-0.000165,24.021528,-0.0076,1.329
878.00,7.759494,24.95825,-0.000165,24.020941,-0.0076,1.329
880.00,7.759417,24.95908,-0.000163,24.021004,-0.0076,1.329
882.00,7.757858,24.95847,-0.000164,24.021073,-0.0076,1.329
884.00,7.757489,24.95884,-0.000164,24.021356,-0.0076,1.329
886.00,7.758176,24.95987,-0.000164,24.020805,-0.0076,1.329
888.00,7.757232,24.95932,-0.000165,24.021227,-0.0076,1.328
890.00,7.756496,24.95969,-0.000166,24.021454,-0.0076,1.328
892.00,7.756852,24.95872,-0.000164,24.021060,-0.0076,1.329
894.00,7.756357,24.95830,-0.000163,24.020913,-0.0076,1.329
896.00,7.756060,24.95847,-0.000163,24.021155,-0.0076,1.329
898.00,7.755566,24.95878,-0.000165,24.020426,-0.0076,1.329
900.00,7.755036,24.95798,-0.000165,24.021483,-0.0076,1.330
902.00,7.755024,24.95762,-0.000165,24.020435,-0.0076,1.329
904.00,7.755296,24.95785,-0.000165,24.020451,-0.0076,1.329
906.00,7.754683,24.95694,-0.000165,24.021075,-0.0076,1.329
908.00,7.754043,24.95735,-0.000164,24.021329,-0.0076,1.329
910.00,7.754779,24.95813,-0.000165,24.021209,-0.0076,1.329
912.00,7.754643,24.95825,-0.000165,24.020714,-0.0076,1.330
914.00,7.753505,24.95830,-0.000165,24.021243,-0.0076,1.329
916.00,7.752992,24.95811,-0.000165,24.020872,-0.0077,1.329
918.00,7.752899,24.95792,-0.000164,24.021312,-0.0077,1.329
920.00,7.752995,24.95815,-0.000164,24.021113,-0.0076,1.329
922.00,7.752788,24.95800,-0.000165,24.021227,-0.0076,1.330
924.00,7.752922,24.95774,-0.000165,24.021236,-0.0076,1.329
926.00,7.752680,24.95853,-0.000164,24.020513,-0.0076,1.329
928.00,7.752656,24.95902,-0.000164,24.021017,-0.0076,1.329
930.00,7.752465,24.95837,-0.000164,24.021084,-0.0076,1.329
932.00,7.752085,24.95846,-0.000164,24.021339,-0.0076,1.328
934.00,7.751098,24.95946,-0.000165,24.021363,-0.0076,1.329
936.00,7.750996,24.95944,-0.000165,24.021118,-0.0076,1.329
938.00,7.750655,24.95883,-0.000165,24.020589,-0.0076,1.329
940.00,7.749774,24.95848,-0.000165,24.021339,-0.0076,1.329
942.00,7.749335,24.95883,-0.000165,24.021332,-0.0076,1.329
944.00,7.749283,24.95883,-0.000166,24.021227,-0.0077,1.329
946.00,7.748740,24.95904,-0.000164,24.021517,-0.0076,1.328
948.00,7.748761,24.95925,-0.000164,24.021153,-0.0076,1.329
950.00,7.749478,24.95861,-0.000164,24.020642,-0.0076,1.328
952.00,7.749237,24.95931,-0.000164,24.020404,-0.0076,1.329
954.00,7.749278,24.95826,-0.000164,24.020884,-0.0076,1.329
956.00,7.748719,24.95862,-0.000165,24.020602,-0.0076,1.329
958.00,7.748111,24.95875,-0.000165,24.021242,-0.0076,1.329
960.00,7.747841,24.95866,-0.000165,24.020743,-0.0076,1.329
962.00,7.747404,24.95855,-0.000165,24.021354,-0.0076,1.329
964.00,7.746993,24.95874,-0.000164,24.020897,-0.0077,1.329
966.00,7.746567,24.95815,-0.000165,24.021238,-0.0076,1.328
968.00,7.747606,24.95866,-0.000164,24.020979,-0.0076,1.329
970.00,7.746534,24.95804,-0.000164,24.021013,-0.0076,1.329
972.00,7.745238,24.95797,-0.000166,24.020942,-0.0076,1.328
974.00,7.745074,24.95820,-0.000165,24.020839,-0.0076,1.329
976.00,7.745530,24.95802,-0.000165,24.020605,-0.0076,1.329
978.00,7.746870,24.95780,-0.000165,24.020814,-0.0076,1.329
980.00,7.746408,24.95782,-0.000167,24.020779,-0.0076,1.329
982.00,7.745838,24.95844,-0.000165,24.020384,-0.0076,1.329
984.00,7.745802,24.95841,-0.000165,24.020964,-0.0077,1.329
986.00,7.745132,24.95782,-0.000165,24.020823,-0.0077,1.329
988.00,7.744190,24.95834,-0.000164,24.020518,-0.0076,1.329
990.00,7.743259,24.95826,-0.000164,24.020308,-0.0077,1.329
992.00,7.743590,24.95858,-0.000164,24.021095,-0.0077,1.329
994.00,7.743981,24.95778,-0.000165,24.020275,-0.0077,1.329
996.00,7.743795,24.95834,-0.000165,24.020419,-0.0077,1.329
998.00,7.743959,24.95872,-0.000165,24.020110,-0.0076,1.329
1000.00,7.743671,24.95853,-0.000165,24.020720,-0.0076,1.329
1002.00,7.744061,24.95828,-0.000164,24.021164,-0.0076,1.328
1004.00,7.743588,24.95837,-0.000164,24.020975,-0.0076,1.328
1006.00,7.742741,24.95811,-0.000164,24.021117,-0.0077,1.328
1008.00,7.742781,24.95867,-0.000164,24.020928,-0.0076,1.329
1010.00,7.741687,24.95813,-0.000165,24.020979,-0.0076,1.330
1012.00,7.741174,24.95883,-0.000167,24.020159,-0.0077,1.329
1014.00,7.741703,24.95918,-0.000167,24.021111,-0.0077,1.328
1016.00,7.741434,24.95917,-0.000165,24.020805,-0.0077,1.328
1018.00,7.742125,24.95942,-0.000163,24.020103,-0.0076,1.328
1020.00,7.741479,24.95913,-0.000164,24.020468,-0.0077,1.329
1022.00,7.740158,24.95929,-0.000165,24.020781,-0.0076,1.329
1024.00,7.738634,24.95978,-0.000165,24.021040,-0.0076,1.329
1026.00,7.738953,24.95914,-0.000165,24.020513,-0.0077,1.329
1028.00,7.739501,24.96021,-0.000165,24.020919,-0.0077,1.329
1030.00,7.738760,24.95922,-0.000165,24.020750,-0.0076,1.329
1032.00,7.738820,24.95942,-0.000164,24.020935,-0.0076,1.329
1034.00,7.739017,24.95952,-0.000165,24.021069,-0.0076,1.329
1036.00,7.738639,24.95891,-0.000165,24.021122,-0.0076,1.329
1038.00,7.738216,24.95858,-0.000165,24.020863,-0.0076,1.329
1040.00,7.737311,24.95917,-0.000165,24.020596,-0.0077,1.329
1042.00,7.737872,24.95968,-0.000164,24.020444,-0.0077,1.329
1044.00,7.738055,24.95875,-0.000165,24.020700,-0.0076,1.329
1046.00,7.737267,24.95940,-0.000165,24.020741,-0.0077,1.328
1048.00,7.737165,24.95996,-0.000165,24.020290,-0.0076,1.329
1050.00,7.737522,24.95949,-0.000164,24.021671,-0.0076,1.329
1052.00,7.737281,24.95862,-0.000163,24.020727,-0.0076,1.329
1054.00,7.736608,24.95887,-0.000164,24.020565,-0.0076,1.329
1056.00,7.737073,24.95901,-0.000165,24.020665,-0.0076,1.329
1058.00,7.736919,24.95877,-0.000166,24.019873,-0.0076,1.329
1060.00,7.735559,24.95909,-0.000166,24.020591,-0.0076,1.329
1062.00,7.734875,24.95960,-0.000165,24.020935,-0.0076,1.329
1064.00,7.735054,24.96017,-0.000164,24.020930,-0.0076,1.329
1066.00,7.736097,24.95935,-0.000164,24.020025,-0.0077,1.329
1068.00,7.735564,24.95932,-0.000164,24.020266,-0.0077,1.329
1070.00,7.734837,24.96003,-0.000165,24.021637,-0.0076,1.329
1072.00,7.734953,24.96015,-0.000165,24.021564,-0.0076,1.329
1074.00,7.734821,24.95968,-0.000165,24.020975,-0.0076,1.330
1076.00,7.735158,24.95962,-0.000165,24.020362,-0.0076,1.328
1078.00,7.734749,24.95975,-0.000163,24.021017,-0.0077,1.329
1080.00,7.734315,24.95928,-0.000165,24.021010,-0.0076,1.329
1082.00,7.733935,24.95921,-0.000165,24.020953,-0.0077,1.329
1084.00,7.733359,24.95946,-0.000163,24.020814,-0.0076,1.328
1086.00,7.733068,24.95961,-0.000164,24.021321,-0.0076,1.329
1088.00,7.732900,24.95992,-0.000164,24.021033,-0.0076,1.330
1090.00,7.732962,24.95916,-0.000164,24.021149,-0.0076,1.328
1092.00,7.732803,24.96023,-0.000164,24.020545,-0.0076,1.329
1094.00,7.732249,24.96060,-0.000164,24.021097,-0.0076,1.330
1096.00,7.732032,24.96094,-0.000164,24.021037,-0.0077,1.329
1098.00,7.732506,24.96022,-0.000165,24.021033,-0.0076,1.329
1100.00,7.731896,24.95975,-0.000163,24.020937,-0.0077,1.329
1102.00,7.730968,24.95998,-0.000165,24.020857,-0.0076,1.329
1104.00,7.730560,24.95935,-0.000165,24.020727,-0.0076,1.329
1106.00,7.730722,24.95960,-0.000165,24.020964,-0.0076,1.329
1108.00,7.730512,24.95915,-0.000164,24.020524,-0.0076,1.330
1110.00,7.729850,24.95974,-0.000165,24.020908,-0.0077,1.330
1112.00,7.729062,24.96024,-0.000166,24.021091,-0.0077,1.330
1114.00,7.728793,24.95929,-0.000165,24.021479,-0.0076,1.329
1116.00,7.728516,24.95927,-0.000164,24.021334,-0.0076,1.329
1118.00,7.729071,24.95944,-0.000164,24.020495,-0.0076,1.329
1120.00,7.729104,24.95914,-0.000164,24.020352,-0.0076,1.329
1122.00,7.728399,24.95976,-0.000165,24.021352,-0.0076,1.329
1124.00,7.728543,24.95938,-0.000165,24.021144,-0.0076,1.329
1126.00,7.728181,24.95967,-0.000165,24.020694,-0.0076,1.329
1128.00,7.727320,24.95969,-0.000165,24.020725,-0.0076,1.329
1130.00,7.727925,24.95905,-0.000164,24.021124,-0.0077,1.329
1132.00,7.727951,24.95873,-0.000164,24.021029,-0.0076,1.329
1134.00,7.727323,24.95860,-0.000166,24.020923,-0.0076,1.329
1136.00,7.726997,24.95886,-0.000165,24.020194,-0.0077,1.329
1138.00,7.726935,24.95974,-0.000166,24.020547,-0.0076,1.329
1140.00,7.727706,24.95904,-0.000165,24.020118,-0.0076,1.329
1142.00,7.727642,24.95879,-0.000165,24.021204,-0.0076,1.329
1144.00,7.727109,24.95850,-0.000165,24.021260,-0.0076,1.329
1146.00,7.725755,24.95831,-0.000166,24.020602,-0.0076,1.329
1148.00,7.725015,24.95778,-0.000166,24.020975,-0.0076,1.329
1150.00,7.724653,24.95796,-0.000167,24.020714,-0.0077,1.329
1152.00,7.724433,24.95802,-0.000166,24.021060,-0.0076,1.329
1154.00,7.724976,24.95824,-0.000165,24.020741,-0.0077,1.329
1156.00,7.724506,24.95774,-0.000167,24.020734,-0.0076,1.329
1158.00,7.723767,24.95806,-0.000165,24.021071,-0.0076,1.329
1160.00,7.723296,24.95804,-0.000166,24.021535,-0.0076,1.329
1162.00,7.723849,24.95742,-0.000166,24.021662,-0.0076,1.329
1164.00,7.723279,24.95871,-0.000165,24.021124,-0.0076,1.329
1166.00,7.722747,24.95854,-0.000165,24.021213,-0.0076,1.329
1168.00,7.722971,24.95887,-0.000165,24.020982,-0.0076,1.329
1170.00,7.723420,24.95816,-0.000165,24.020718,-0.0076,1.329
1172.00,7.723482,24.95822,-0.000166,24.020545,-0.0076,1.329
1174.00,7.723231,24.95845,-0.000166,24.021263,-0.0076,1.329
1176.00,7.722557,24.95846,-0.000165,24.020643,-0.0076,1.328
1178.00,7.722518,24.95809,-0.000165,24.021207,-0.0076,1.329
1180.00,7.722748,24.95866,-0.000165,24.021254,-0.0076,1.329
1182.00,7.722909,24.95889,-0.000165,24.020442,-0.0076,1.329
1184.00,7.723052,24.95953,-0.000165,24.020613,-0.0076,1.329
1186.00,7.722273,24.95995,-0.000166,24.020422,-0.0076,1.329
1188.00,7.721280,24.95990,-0.000167,24.020654,-0.0076,1.329
1190.00,7.721576,24.95983,-0.000166,24.021338,-0.0076,1.329
1192.00,7.721792,24.95912,-0.000166,24.020622,-0.0076,1.329
1194.00,7.721273,24.96039,-0.000166,24.020971,-0.0077,1.329
1196.00,7.720434,24.95935,-0.000165,24.020756,-0.0076,1.329
1198.00,7.721196,24.95946,-0.000166,24.021093,-0.0076,1.328
1200.00,7.721012,24.96010,-0.000164,24.021579,-0.0076,1.329
@2,12.0000,24.0
1202.00,7.720110,24.95962,-0.000164,24.021374,-0.0076,1.329
1204.00,7.715315,24.95904,-0.000165,24.020903,-0.0076,1.328
1206.00,7.704571,24.95884,-0.000164,24.021155,-0.0077,1.328
1208.00,7.691573,24.95971,-0.000165,24.020730,-0.0076,1.328
1210.00,7.678944,24.95915,-0.000164,24.020955,-0.0076,1.328
1212.00,7.669192,24.95907,-0.000165,24.020580,-0.0077,1.328
1214.00,7.663345,24.95982,-0.000165,24.020710,-0.0077,1.329
1216.00,7.658700,24.95918,-0.000165,24.021374,-0.0076,1.329
1218.00,7.653579,24.95900,-0.000167,24.020817,-0.0077,1.329
1220.00,7.649022,24.95904,-0.000166,24.020825,-0.0077,1.330
1222.00,7.644493,24.95976,-0.000165,24.020892,-0.0076,1.329
1224.00,7.640763,24.96022,-0.000165,24.020946,-0.0076,1.330
1226.00,7.639403,24.95946,-0.000166,24.020475,-0.0076,1.330
1228.00,7.644885,24.95996,-0.000166,24.020716,-0.0076,1.331
1230.00,7.655306,24.95933,-0.000166,24.020671,-0.0076,1.331
1232.00,7.669094,24.95877,-0.000165,24.021856,-0.0076,1.331
1234.00,7.681414,24.95928,-0.000166,24.020874,-0.0076,1.331
1236.00,7.689825,24.95881,-0.000166,24.021078,-0.0076,1.330
1238.00,7.696048,24.95976,-0.000165,24.020988,-0.0076,1.329
1240.00,7.701906,24.95933,-0.000166,24.020821,-0.0076,1.329
1242.00,7.706286,24.95907,-0.000165,24.021035,-0.0076,1.329
1244.00,7.711262,24.95929,-0.000166,24.020839,-0.0076,1.329
1246.00,7.716452,24.95929,-0.000165,24.021423,-0.0076,1.328
1248.00,7.719786,24.95969,-0.000164,24.021354,-0.0076,1.329
1250.00,7.722952,24.95990,-0.000165,24.021626,-0.0076,1.329
1252.00,7.725639,24.96057,-0.000164,24.021310,-0.0076,1.329
1254.00,7.726342,24.96106,-0.000164,24.020375,-0.0076,1.329
1256.00,7.726863,24.96078,-0.000164,24.021127,-0.0076,1.329
1258.00,7.727822,24.95987,-0.000164,24.020727,-0.0076,1.328
1260.00,7.727795,24.95951,-0.000164,24.020504,-0.0076,1.329
1262.00,7.729194,24.95885,-0.000164,24.020504,-0.0076,1.329
1264.00,7.729906,24.95873,-0.000165,24.020687,-0.0077,1.329
1266.00,7.730436,24.95932,-0.000165,24.020672,-0.0076,1.329
1268.00,7.730200,24.95918,-0.000165,24.020027,-0.0077,1.329
1270.00,7.729511,24.95941,-0.000165,24.021220,-0.0076,1.329
1272.00,7.730367,24.95891,-0.000166,24.021405,-0.0076,1.329
1274.00,7.731421,24.95898,-0.000165,24.021263,-0.0076,1.329
1276.00,7.731712,24.95892,-0.000165,24.020861,-0.0076,1.328
1278.00,7.731271,24.95894,-0.000165,24.020785,-0.0076,1.328
1280.00,7.731244,24.95885,-0.000164,24.021173,-0.0077,1.328
1282.00,7.730263,24.95911,-0.000165,24.020448,-0.0076,1.329
1284.00,7.730074,24.95947,-0.000166,24.020750,-0.0076,1.328
1286.00,7.730311,24.95958,-0.000165,24.020950,-0.0076,1.329
1288.00,7.730714,24.95940,-0.000166,24.021035,-0.0076,1.328
1290.00,7.729981,24.95825,-0.000165,24.020598,-0.0077,1.328
1292.00,7.729461,24.95807,-0.000165,24.020143,-0.0076,1.329
1294.00,7.728883,24.95917,-0.000165,24.021037,-0.0076,1.329
1296.00,7.728319,24.95852,-0.000166,24.020663,-0.0076,1.329
1298.00,7.728291,24.95881,-0.000167,24.020625,-0.0077,1.329
1300.00,7.727421,24.95983,-0.000165,24.021213,-0.0076,1.329
1302.00,7.726745,24.95909,-0.000165,24.021278,-0.0076,1.329
1304.00,7.725987,24.95876,-0.000166,24.020839,-0.0076,1.328
1306.00,7.725781,24.95984,-0.000165,24.020903,-0.0076,1.329
1308.00,7.725151,24.95962,-0.000166,24.020915,-0.0077,1.328
1310.00,7.724191,24.95943,-0.000167,24.021370,-0.0077,1.329
1312.00,7.723312,24.95992,-0.000166,24.021338,-0.0077,1.330
1314.00,7.722792,24.95950,-0.000165,24.020906,-0.0075,1.329
1316.00,7.721296,24.96023,-0.000166,24.020663,-0.0076,1.329
1318.00,7.720358,24.95986,-0.000166,24.020794,-0.0077,1.329
1320.00,7.720252,24.95893,-0.000166,24.020645,-0.0076,1.328
1322.00,7.719843,24.95873,-0.000166,24.020904,-0.0076,1.329
1324.00,7.719020,24.95985,-0.000167,24.021136,-0.0077,1.329
1326.00,7.718522,24.96022,-0.000166,24.021173,-0.0077,1.329
1328.00,7.717708,24.95990,-0.000167,24.020379,-0.0077,1.329
1330.00,7.716390,24.95886,-0.000166,24.021109,-0.0076,1.329
1332.00,7.715618,24.95892,-0.000165,24.021408,-0.0077,1.329
1334.00,7.714990,24.96010,-0.000165,24.020758,-0.0077,1.329
1336.00,7.714317,24.95930,-0.000165,24.020752,-0.0076,1.329
1338.00,7.713273,24.95930,-0.000166,24.021644,-0.0076,1.329
1340.00,7.713606,24.95944,-0.000165,24.020850,-0.0076,1.329
1342.00,7.713233,24.95927,-0.000165,24.021058,-0.0077,1.329
1344.00,7.713077,24.95898,-0.000166,24.021323,-0.0077,1.329
1346.00,7.711836,24.95930,-0.000165,24.021033,-0.0077,1.328
1348.00,7.711249,24.95961,-0.000164,24.020890,-0.0076,1.329
1350.00,7.710804,24.95935,-0.000166,24.020297,-0.0076,1.329
1352.00,7.710565,24.95949,-0.000167,24.021510,-0.0076,1.329
1354.00,7.710149,24.95930,-0.000166,24.021029,-0.0077,1.329
1356.00,7.709836,24.95942,-0.000166,24.020457,-0.0077,1.329
1358.00,7.708918,24.95890,-0.000167,24.020750,-0.0077,1.329
1360.00,7.709076,24.95938,-0.000167,24.021285,-0.0077,1.329
1362.00,7.708194,24.95953,-0.000167,24.020658,-0.0076,1.328
1364.00,7.708392,24.95938,-0.000166,24.020172,-0.0077,1.328
1366.00,7.708530,24.95995,-0.000166,24.020420,-0.0076,1.329
1368.00,7.708679,24.95967,-0.000166,24.020212,-0.0077,1.329
1370.00,7.707789,24.95985,-0.000167,24.020547,-0.0077,1.329
1372.00,7.707887,24.95995,-0.000167,24.020560,-0.0077,1.329
1374.00,7.708479,24.95955,-0.000166,24.020478,-0.0076,1.329
1376.00,7.708411,24.95867,-0.000166,24.021176,-0.0077,1.329
1378.00,7.708416,24.95924,-0.000167,24.020892,-0.0076,1.329
1380.00,7.707850,24.95965,-0.000165,24.021113,-0.0077,1.328
1382.00,7.706935,24.96002,-0.000166,24.020168,-0.0076,1.329
1384.00,7.706321,24.96016,-0.000167,24.020749,-0.0076,1.329
1386.00,7.706338,24.95960,-0.000167,24.020625,-0.0076,1.329
1388.00,7.705896,24.95927,-0.000168,24.020431,-0.0077,1.329
1390.00,7.705124,24.95876,-0.000167,24.020712,-0.0077,1.329
1392.00,7.704757,24.95943,-0.000166,24.021118,-0.0076,1.328
1394.00,7.704818,24.95932,-0.000167,24.020901,-0.0077,1.329
1396.00,7.705085,24.96005,-0.000167,24.020850,-0.0077,1.329
1398.00,7.705196,24.96008,-0.000166,24.020449,-0.0076,1.329
1400.00,7.705206,24.95978,-0.000166,24.020656,-0.0077,1.329
1402.00,7.704308,24.95904,-0.000166,24.019813,-0.0077,1.329
1404.00,7.703911,24.95954,-0.000166,24.020549,-0.0076,1.328
1406.00,7.702616,24.95943,-0.000165,24.020578,-0.0077,1.329
1408.00,7.702120,24.96043,-0.000167,24.020497,-0.0077,1.330
1410.00,7.702338,24.96071,-0.000167,24.020426,-0.0077,1.329
1412.00,7.702339,24.96113,-0.000167,24.020486,-0.0077,1.328
1414.00,7.702560,24.96041,-0.000166,24.020127,-0.0077,1.329
1416.00,7.702210,24.96026,-0.000166,24.020651,-0.0077,1.329
1418.00,7.702329,24.95976,-0.000166,24.020632,-0.0076,1.329
1420.00,7.701700,24.95959,-0.000167,24.020839,-0.0076,1.329
1422.00,7.700790,24.95949,-0.000165,24.020843,-0.0076,1.329
1424.00,7.699688,24.95812,-0.000165,24.021214,-0.0076,1.329
1426.00,7.699069,24.95872,-0.000166,24.020859,-0.0076,1.329
1428.00,7.699488,24.95974,-0.000166,24.020471,-0.0076,1.329
1430.00,7.699385,24.95898,-0.000166,24.020852,-0.0076,1.329
1432.00,7.699259,24.95884,-0.000167,24.020763,-0.0076,1.330
1434.00,7.698990,24.95882,-0.000166,24.020533,-0.0076,1.329
1436.00,7.699181,24.95880,-0.000166,24.020743,-0.0077,1.329
1438.00,7.699978,24.95837,-0.000166,24.020999,-0.0076,1.329
1440.00,7.700354,24.95828,-0.000166,24.021037,-0.0076,1.329
1442.00,7.700020,24.95897,-0.000166,24.021252,-0.0077,1.329
1444.00,7.699581,24.95913,-0.000167,24.021271,-0.0077,1.329
1446.00,7.699026,24.95918,-0.000166,24.021020,-0.0076,1.329
1448.00,7.698905,24.95834,-0.000167,24.020752,-0.0076,1.329
1450.00,7.698253,24.95684,-0.000166,24.020710,-0.0076,1.329
1452.00,7.697077,24.95731,-0.000165,24.020841,-0.0076,1.329
1454.00,7.697890,24.95868,-0.000166,24.020627,-0.0077,1.329
1456.00,7.697968,24.95844,-0.000166,24.021254,-0.0076,1.329
1458.00,7.697446,24.95887,-0.000166,24.020391,-0.0077,1.329
1460.00,7.697238,24.95938,-0.000166,24.020139,-0.0076,1.328
1462.00,7.697002,24.95878,-0.000165,24.020324,-0.0076,1.328
1464.00,7.696844,24.95859,-0.000165,24.020350,-0.0077,1.329
1466.00,7.696701,24.95807,-0.000165,24.020294,-0.0077,1.329
1468.00,7.695802,24.95795,-0.000166,24.021198,-0.0076,1.330
1470.00,7.695331,24.95852,-0.000167,24.020310,-0.0076,1.329
1472.00,7.695821,24.95835,-0.000167,24.020009,-0.0077,1.329
1474.00,7.694727,24.95847,-0.000167,24.020814,-0.0077,1.329
1476.00,7.694433,24.95862,-0.000167,24.020426,-0.0077,1.329
1478.00,7.694352,24.95883,-0.000165,24.020457,-0.0077,1.328
1480.00,7.695158,24.95895,-0.000165,24.020130,-0.0076,1.329
1482.00,7.695192,24.95849,-0.000165,24.020921,-0.0077,1.329
1484.00,7.695563,24.95872,-0.000166,24.020339,-0.0076,1.330
1486.00,7.694563,24.95941,-0.000166,24.020092,-0.0076,1.329
1488.00,7.694666,24.95987,-0.000166,24.019929,-0.0077,1.329
1490.00,7.695522,24.95928,-0.000166,24.020444,-0.0077,1.329
1492.00,7.696555,24.95929,-0.000166,24.020747,-0.0077,1.329
1494.00,7.695862,24.95964,-0.000164,24.020477,-0.0076,1.329
1496.00,7.695070,24.95998,-0.000165,24.020498,-0.0077,1.329
1498.00,7.694414,24.95946,-0.000166,24.020591,-0.0077,1.329
1500.00,7.693462,24.96030,-0.000166,24.020348,-0.0077,1.329
1502.00,7.693002,24.95926,-0.000165,24.020353,-0.0076,1.329
1504.00,7.693077,24.95943,-0.000166,24.020917,-0.0076,1.329
1506.00,7.693081,24.95963,-0.000167,24.019875,-0.0077,1.330
1508.00,7.692328,24.95937,-0.000166,24.020518,-0.0077,1.329
1510.00,7.692463,24.96051,-0.000165,24.021104,-0.0076,1.329
1512.00,7.691810,24.96033,-0.000166,24.020903,-0.0077,1.329
1514.00,7.691187,24.96039,-0.000167,24.020402,-0.0076,1.330
1516.00,7.691630,24.96031,-0.000166,24.020094,-0.0076,1.329
1518.00,7.692281,24.96038,-0.000166,24.020573,-0.0076,1.329
1520.00,7.691970,24.96041,-0.000165,24.020522,-0.0077,1.329
1522.00,7.691378,24.96003,-0.000165,24.021106,-0.0076,1.329
1524.00,7.691153,24.96059,-0.000167,24.020567,-0.0077,1.329
1526.00,7.691649,24.96050,-0.000166,24.020395,-0.0077,1.329
1528.00,7.691696,24.96036,-0.000166,24.020903,-0.0076,1.329
1530.00,7.691049,24.96064,-0.000167,24.021138,-0.0076,1.329
1532.00,7.691503,24.96039,-0.000166,24.020899,-0.0076,1.329
1534.00,7.691512,24.96047,-0.000166,24.020988,-0.0076,1.329
1536.00,7.690174,24.96038,-0.000166,24.021314,-0.0076,1.329
1538.00,7.689123,24.96064,-0.000166,24.021010,-0.0076,1.329
1540.00,7.689038,24.95989,-0.000167,24.020942,-0.0076,1.329
1542.00,7.689416,24.96000,-0.000167,24.020796,-0.0076,1.329
1544.00,7.689081,24.96071,-0.000166,24.021042,-0.0076,1.329
1546.00,7.689028,24.96075,-0.000166,24.020562,-0.0076,1.329
1548.00,7.688028,24.96041,-0.000166,24.020486,-0.0076,1.329
1550.00,7.688274,24.96021,-0.000167,24.021073,-0.0077,1.329
1552.00,7.689091,24.96025,-0.000167,24.020709,-0.0076,1.329
1554.00,7.688400,24.96027,-0.000166,24.020874,-0.0076,1.328
1556.00,7.687123,24.96078,-0.000166,24.020623,-0.0077,1.329
1558.00,7.686685,24.96056,-0.000167,24.020522,-0.0077,1.330
1560.00,7.685820,24.96008,-0.000167,24.020022,-0.0076,1.330
1562.00,7.686652,24.96036,-0.000167,24.020357,-0.0076,1.329
1564.00,7.686905,24.95988,-0.000166,24.020765,-0.0076,1.329
1566.00,7.687520,24.96032,-0.000167,24.020991,-0.0076,1.329
1568.00,7.687687,24.96077,-0.000165,24.021127,-0.0076,1.329
1570.00,7.687489,24.96050,-0.000166,24.020910,-0.0076,1.329
1572.00,7.686701,24.96033,-0.000165,24.020188,-0.0076,1.329
1574.00,7.686748,24.96056,-0.000166,24.021042,-0.0076,1.330
1576.00,7.686894,24.96141,-0.000166,24.020819,-0.0076,1.330
1578.00,7.687155,24.96198,-0.000167,24.021015,-0.0076,1.329
1580.00,7.687170,24.96103,-0.000165,24.020886,-0.0076,1.329
1582.00,7.686762,24.96176,-0.000166,24.020964,-0.0076,1.329
1584.00,7.686148,24.96223,-0.000165,24.020886,-0.0077,1.330
1586.00,7.685206,24.96147,-0.000165,24.020781,-0.0077,1.329
1588.00,7.684884,24.96168,-0.000166,24.020593,-0.0076,1.329
1590.00,7.684806,24.96138,-0.000166,24.020440,-0.0076,1.329
1592.00,7.685839,24.96138,-0.000166,24.020618,-0.0076,1.329
1594.00,7.684855,24.96095,-0.000167,24.020216,-0.0077,1.330
1596.00,7.684551,24.96100,-0.000168,24.020540,-0.0076,1.329
1598.00,7.684209,24.96087,-0.000168,24.020718,-0.0076,1.330
1600.00,7.684918,24.96128,-0.000166,24.020201,-0.0076,1.329
1602.00,7.684845,24.96151,-0.000165,24.020197,-0.0077,1.330
1604.00,7.684385,24.96197,-0.000167,24.021213,-0.0077,1.329
1606.00,7.683594,24.96130,-0.000165,24.020234,-0.0076,1.329
1608.00,7.682685,24.96046,-0.000166,24.020689,-0.0076,1.330
1610.00,7.682840,24.96084,-0.000166,24.020961,-0.0076,1.329
1612.00,7.682881,24.96102,-0.000166,24.020274,-0.0076,1.329
1614.00,7.683613,24.96111,-0.000166,24.020865,-0.0076,1.330
1616.00,7.683681,24.96029,-0.000166,24.020739,-0.0076,1.329
1618.00,7.682939,24.96119,-0.000165,24.021048,-0.0076,1.329
1620.00,7.682531,24.96104,-0.000166,24.020540,-0.0077,1.329
1622.00,7.682800,24.96121,-0.000166,24.020634,-0.0076,1.330
1624.00,7.682862,24.96141,-0.000166,24.021602,-0.0076,1.330
1626.00,7.682254,24.96184,-0.000166,24.020881,-0.0076,1.330
1628.00,7.682204,24.96181,-0.000166,24.020431,-0.0076,1.329
1630.00,7.682477,24.96142,-0.000164,24.020689,-0.0076,1.329
1632.00,7.681791,24.96087,-0.000164,24.020341,-0.0076,1.329
1634.00,7.681195,24.96061,-0.000166,24.020591,-0.0076,1.330
1636.00,7.681441,24.96042,-0.000165,24.020826,-0.0076,1.329
1638.00,7.680631,24.96104,-0.000166,24.021173,-0.0076,1.329
1640.00,7.680327,24.96088,-0.000166,24.021387,-0.0076,1.329
1642.00,7.680428,24.96154,-0.000165,24.021323,-0.0076,1.329
1644.00,7.680780,24.96036,-0.000166,24.021068,-0.0076,1.329
1646.00,7.680502,24.96092,-0.000166,24.021459,-0.0076,1.329
1648.00,7.680235,24.96105,-0.000166,24.021782,-0.0076,1.329
1650.00,7.680063,24.96108,-0.000165,24.021086,-0.0076,1.329
1652.00,7.680392,24.96111,-0.000165,24.020845,-0.0076,1.329
1654.00,7.680875,24.96134,-0.000166,24.020555,-0.0076,1.329
1656.00,7.680193,24.96113,-0.000165,24.021104,-0.0076,1.328
1658.00,7.679649,24.96074,-0.000166,24.021057,-0.0076,1.330
1660.00,7.679591,24.96069,-0.000165,24.021428,-0.0076,1.329
1662.00,7.678865,24.96144,-0.000165,24.021392,-0.0076,1.330
1664.00,7.678464,24.96218,-0.000166,24.021146,-0.0076,1.329
1666.00,7.678354,24.96103,-0.000164,24.021359,-0.0076,1.329
1668.00,7.678619,24.96060,-0.000165,24.021236,-0.0076,1.329
1670.00,7.678510,24.96105,-0.000165,24.021002,-0.0076,1.329
1672.00,7.678808,24.96138,-0.000166,24.021481,-0.0076,1.329
1674.00,7.677494,24.96139,-0.000165,24.020627,-0.0076,1.329
1676.00,7.677024,24.96180,-0.000165,24.020778,-0.0076,1.329
1678.00,7.677010,24.96153,-0.000165,24.020977,-0.0076,1.329
1680.00,7.676918,24.96141,-0.000165,24.021158,-0.0076,1.330
1682.00,7.677282,24.96034,-0.000165,24.020585,-0.0076,1.330
1684.00,7.677374,24.96049,-0.000165,24.021193,-0.0076,1.329
1686.00,7.676800,24.96080,-0.000166,24.020955,-0.0076,1.329
1688.00,7.676769,24.96095,-0.000166,24.021020,-0.0076,1.330
1690.00,7.676706,24.96080,-0.000167,24.020808,-0.0076,1.330
1692.00,7.676400,24.96101,-0.000166,24.020899,-0.0076,1.329
1694.00,7.675669,24.96050,-0.000165,24.020854,-0.0076,1.329
1696.00,7.675971,24.96043,-0.000166,24.020767,-0.0076,1.329
1698.00,7.675808,24.95868,-0.000165,24.021017,-0.0076,1.329
1700.00,7.675115,24.95987,-0.000164,24.021887,-0.0076,1.330
1702.00,7.674497,24.96004,-0.000166,24.021615,-0.0076,1.329
1704.00,7.674853,24.96080,-0.000165,24.021553,-0.0077,1.329
1706.00,7.674394,24.96079,-0.000166,24.021262,-0.0077,1.329
1708.00,7.674897,24.95991,-0.000167,24.020616,-0.0077,1.329
1710.00,7.674279,24.96007,-0.000166,24.020952,-0.0076,1.328
1712.00,7.674553,24.95964,-0.000165,24.021004,-0.0076,1.329
1714.00,7.674602,24.96024,-0.000166,24.020794,-0.0077,1.329
1716.00,7.673375,24.96040,-0.000166,24.021426,-0.0076,1.329
1718.00,7.673508,24.96018,-0.000166,24.020645,-0.0076,1.329
1720.00,7.674059,24.96118,-0.000166,24.021136,-0.0076,1.329
1722.00,7.674725,24.96092,-0.000166,24.020375,-0.0076,1.330
1724.00,7.674302,24.96085,-0.000166,24.020560,-0.0076,1.329
1726.00,7.673464,24.96108,-0.000165,24.020727,-0.0076,1.329
1728.00,7.673116,24.96051,-0.000166,24.021193,-0.0076,1.329
1730.00,7.672668,24.95956,-0.000166,24.020446,-0.0076,1.329
1732.00,7.672667,24.95933,-0.000166,24.021205,-0.0076,1.329
1734.00,7.672295,24.95948,-0.000166,24.021205,-0.0077,1.330
1736.00,7.672736,24.95903,-0.000166,24.020739,-0.0076,1.329
1738.00,7.672715,24.95939,-0.000166,24.021118,-0.0076,1.329
1740.00,7.672659,24.96032,-0.000166,24.021124,-0.0076,1.329
1742.00,7.672157,24.96140,-0.000166,24.020662,-0.0076,1.329
1744.00,7.672739,24.96085,-0.000165,24.021031,-0.0076,1.329
1746.00,7.672579,24.95937,-0.000165,24.021227,-0.0076,1.329
1748.00,7.672713,24.95985,-0.000166,24.020870,-0.0076,1.329
1750.00,7.672079,24.95997,-0.000167,24.021042,-0.0076,1.329
1752.00,7.671355,24.95895,-0.000166,24.021089,-0.0076,1.330
1754.00,7.672237,24.95863,-0.000166,24.021697,-0.0076,1.330
1756.00,7.671872,24.95962,-0.000166,24.021091,-0.0076,1.329
1758.00,7.670598,24.95996,-0.000167,24.020304,-0.0076,1.330
1760.00,7.670608,24.96087,-0.000167,24.021153,-0.0076,1.329
1762.00,7.670324,24.96123,-0.000167,24.021019,-0.0076,1.329
1764.00,7.670319,24.96061,-0.000166,24.021151,-0.0076,1.329
1766.00,7.670910,24.95994,-0.000166,24.021078,-0.0076,1.329
1768.00,7.670139,24.96014,-0.000165,24.020767,-0.0076,1.329
1770.00,7.669444,24.96040,-0.000166,24.020964,-0.0076,1.329
1772.00,7.669629,24.95926,-0.000166,24.020895,-0.0076,1.329
1774.00,7.669247,24.95981,-0.000167,24.020879,-0.0076,1.330
1776.00,7.669337,24.96113,-0.000166,24.021184,-0.0076,1.330
1778.00,7.669014,24.96089,-0.000166,24.021363,-0.0076,1.330
1780.00,7.668803,24.96030,-0.000166,24.020458,-0.0076,1.329
1782.00,7.669118,24.96017,-0.000165,24.020861,-0.0077,1.329
1784.00,7.669355,24.96039,-0.000165,24.020997,-0.0076,1.330
1786.00,7.668987,24.96012,-0.000165,24.021042,-0.0076,1.329
1788.00,7.668132,24.96058,-0.000166,24.020986,-0.0076,1.329
1790.00,7.667949,24.96000,-0.000165,24.021606,-0.0076,1.329
1792.00,7.667452,24.96082,-0.000166,24.021196,-0.0076,1.330
1794.00,7.667679,24.96105,-0.000166,24.020850,-0.0076,1.329
1796.00,7.667113,24.96032,-0.000167,24.021013,-0.0076,1.330
1798.00,7.667300,24.96033,-0.000165,24.021144,-0.0076,1.329
1800.00,7.667261,24.95952,-0.000165,24.021472,-0.0076,1.329
@3,12.0000,24.0
1802.00,7.667214,24.96098,-0.000165,24.020979,-0.0076,1.329
1804.00,7.662775,24.96012,-0.000166,24.020100,-0.0076,1.329
1806.00,7.652653,24.96037,-0.000166,24.020899,-0.0077,1.329
1808.00,7.641664,24.96012,-0.000165,24.021349,-0.0077,1.328
1810.00,7.631032,24.96068,-0.000166,24.021338,-0.0076,1.328
1812.00,7.622266,24.96138,-0.000165,24.020852,-0.0076,1.329
1814.00,7.615440,24.96136,-0.000166,24.020442,-0.0076,1.329
1816.00,7.610410,24.96068,-0.000167,24.021381,-0.0077,1.330
1818.00,7.606319,24.96064,-0.000166,24.021093,-0.0076,1.330
1820.00,7.602412,24.95988,-0.000168,24.020455,-0.0076,1.332
1822.00,7.598863,24.96019,-0.000168,24.021307,-0.0076,1.331
1824.00,7.595797,24.96033,-0.000167,24.021062,-0.0076,1.330
1826.00,7.594486,24.95902,-0.000167,24.021124,-0.0077,1.330
1828.00,7.599509,24.95997,-0.000167,24.021794,-0.0076,1.330
1830.00,7.611288,24.95992,-0.000168,24.020767,-0.0076,1.331
1832.00,7.625322,24.96049,-0.000169,24.021804,-0.0076,1.332
1834.00,7.639078,24.96069,-0.000168,24.020341,-0.0076,1.331
1836.00,7.649544,24.95994,-0.000168,24.021095,-0.0076,1.331
1838.00,7.655451,24.96052,-0.000168,24.020749,-0.0076,1.331
1840.00,7.660551,24.96039,-0.000166,24.020085,-0.0076,1.330
1842.00,7.665972,24.96038,-0.000165,24.020788,-0.0076,1.330
1844.00,7.670563,24.96108,-0.000165,24.021093,-0.0076,1.329
1846.00,7.675996,24.96055,-0.000165,24.021363,-0.0076,1.329
1848.00,7.680567,24.96088,-0.000165,24.020502,-0.0076,1.330
1850.00,7.683968,24.96111,-0.000166,24.020966,-0.0076,1.330
1852.00,7.686107,24.96036,-0.000165,24.021107,-0.0076,1.329
1854.00,7.686647,24.96058,-0.000166,24.020341,-0.0076,1.330
1856.00,7.686636,24.95987,-0.000165,24.020884,-0.0076,1.329
1858.00,7.686599,24.95935,-0.000166,24.020640,-0.0076,1.329
1860.00,7.686938,24.95956,-0.000166,24.020272,-0.0076,1.330
1862.00,7.687238,24.95925,-0.000166,24.020489,-0.0076,1.330
1864.00,7.688227,24.95949,-0.000166,24.021058,-0.0076,1.330
1866.00,7.688688,24.95890,-0.000168,24.020912,-0.0076,1.329
1868.00,7.688370,24.95910,-0.000167,24.020587,-0.0076,1.329
1870.00,7.687533,24.95978,-0.000166,24.020620,-0.0076,1.329
1872.00,7.687957,24.95951,-0.000167,24.020890,-0.0076,1.329
1874.00,7.688702,24.95873,-0.000167,24.020870,-0.0076,1.330
1876.00,7.688342,24.95923,-0.000166,24.021075,-0.0076,1.330
1878.00,7.688127,24.96016,-0.000166,24.021071,-0.0077,1.329
1880.00,7.688160,24.95961,-0.000165,24.021144,-0.0076,1.329
1882.00,7.688539,24.96057,-0.000167,24.021336,-0.0076,1.330
1884.00,7.688985,24.96105,-0.000167,24.020823,-0.0076,1.330
1886.00,7.688737,24.96070,-0.000167,24.020611,-0.0076,1.330
1888.00,7.688350,24.96099,-0.000166,24.020981,-0.0076,1.329
1890.00,7.687855,24.96001,-0.000167,24.021546,-0.0076,1.329
1892.00,7.687455,24.96010,-0.000166,24.020703,-0.0077,1.329
1894.00,7.687659,24.95971,-0.000166,24.020843,-0.0077,1.330
1896.00,7.687794,24.95943,-0.000166,24.020894,-0.0076,1.329
1898.00,7.687410,24.95969,-0.000165,24.021066,-0.0076,1.329
1900.00,7.685316,24.95943,-0.000168,24.020930,-0.0076,1.330
1902.00,7.684519,24.95916,-0.000166,24.021262,-0.0076,1.329
1904.00,7.683936,24.96005,-0.000167,24.021570,-0.0076,1.329
1906.00,7.684114,24.95924,-0.000166,24.021234,-0.0077,1.329
1908.00,7.684280,24.95875,-0.000166,24.020990,-0.0076,1.330
1910.00,7.683175,24.95948,-0.000166,24.020720,-0.0076,1.330
1912.00,7.681194,24.95960,-0.000165,24.020225,-0.0076,1.329
1914.00,7.680401,24.96027,-0.000166,24.021310,-0.0076,1.330
1916.00,7.679572,24.95921,-0.000167,24.021535,-0.0076,1.329
1918.00,7.678458,24.95942,-0.000166,24.020812,-0.0076,1.329
1920.00,7.677515,24.96011,-0.000166,24.021176,-0.0077,1.330
1922.00,7.677014,24.95973,-0.000166,24.021276,-0.0076,1.330
1924.00,7.676517,24.96007,-0.000166,24.021182,-0.0076,1.330
1926.00,7.675840,24.95959,-0.000168,24.020518,-0.0076,1.331
1928.00,7.675015,24.95925,-0.000167,24.021049,-0.0076,1.330
1930.00,7.674630,24.95835,-0.000165,24.020939,-0.0077,1.330
1932.00,7.674173,24.95855,-0.000166,24.020739,-0.0077,1.329
1934.00,7.673110,24.95816,-0.000167,24.021146,-0.0076,1.329
1936.00,7.672992,24.95864,-0.000166,24.020964,-0.0076,1.330
1938.00,7.672327,24.95943,-0.000167,24.020257,-0.0076,1.330
1940.00,7.671595,24.95881,-0.000167,24.021017,-0.0076,1.330
1942.00,7.670694,24.95820,-0.000166,24.020729,-0.0076,1.329
1944.00,7.670819,24.95914,-0.000165,24.020734,-0.0076,1.330
1946.00,7.669970,24.95985,-0.000165,24.020894,-0.0076,1.329
1948.00,7.668801,24.95936,-0.000166,24.021169,-0.0076,1.329
1950.00,7.668391,24.95917,-0.000165,24.020803,-0.0076,1.329
1952.00,7.667651,24.95913,-0.000166,24.020602,-0.0076,1.329
1954.00,7.667243,24.95961,-0.000165,24.020680,-0.0076,1.330
1956.00,7.667417,24.95946,-0.000166,24.020681,-0.0076,1.330
1958.00,7.667615,24.95942,-0.000167,24.020727,-0.0076,1.329
1960.00,7.667522,24.95922,-0.000166,24.020478,-0.0076,1.329
1962.00,7.667049,24.95905,-0.000166,24.020732,-0.0076,1.329
1964.00,7.666995,24.95929,-0.000166,24.021497,-0.0077,1.329
1966.00,7.666736,24.95957,-0.000167,24.021180,-0.0077,1.330
1968.00,7.665991,24.96012,-0.000167,24.020596,-0.0076,1.330
1970.00,7.666228,24.95943,-0.000167,24.020217,-0.0076,1.330
1972.00,7.667340,24.96042,-0.000168,24.020353,-0.0076,1.330
1974.00,7.666261,24.96003,-0.000167,24.020632,-0.0076,1.330
1976.00,7.665466,24.96002,-0.000167,24.020792,-0.0077,1.330
1978.00,7.665171,24.95996,-0.000165,24.021182,-0.0076,1.330
1980.00,7.665066,24.95936,-0.000166,24.021098,-0.0076,1.330
1982.00,7.665378,24.95950,-0.000166,24.021474,-0.0076,1.330
1984.00,7.664879,24.95979,-0.000165,24.020999,-0.0076,1.330
1986.00,7.664191,24.95958,-0.000165,24.020339,-0.0076,1.330
1988.00,7.664407,24.95929,-0.000165,24.021242,-0.0076,1.330
1990.00,7.663969,24.96043,-0.000165,24.021660,-0.0076,1.329
1992.00,7.663370,24.96075,-0.000166,24.020939,-0.0076,1.330
1994.00,7.663756,24.96115,-0.000165,24.021086,-0.0076,1.329
1996.00,7.664209,24.96072,-0.000165,24.021178,-0.0077,1.330
1998.00,7.663466,24.96015,-0.000165,24.021591,-0.0076,1.330
2000.00,7.662322,24.95998,-0.000166,24.021541,-0.0076,1.330
2002.00,7.662208,24.96008,-0.000166,24.020930,-0.0076,1.331
2004.00,7.661447,24.96029,-0.000166,24.021194,-0.0076,1.331
2006.00,7.661547,24.96054,-0.000166,24.021000,-0.0076,1.330
2008.00,7.660708,24.96062,-0.000166,24.021417,-0.0076,1.330
2010.00,7.660082,24.96053,-0.000165,24.021055,-0.0076,1.329
2012.00,7.660470,24.96025,-0.000165,24.020645,-0.0077,1.329
2014.00,7.660554,24.96126,-0.000165,24.020310,-0.0076,1.329
2016.00,7.659677,24.96031,-0.000166,24.021341,-0.0076,1.330
2018.00,7.659288,24.96107,-0.000166,24.020848,-0.0076,1.330
2020.00,7.659500,24.96146,-0.000165,24.021078,-0.0076,1.330
2022.00,7.659689,24.96087,-0.000166,24.021555,-0.0076,1.330
2024.00,7.659550,24.96051,-0.000166,24.021026,-0.0076,1.330
2026.00,7.659390,24.96030,-0.000166,24.020573,-0.0076,1.330
2028.00,7.659162,24.96109,-0.000166,24.020738,-0.0076,1.330
2030.00,7.658935,24.96046,-0.000166,24.021320,-0.0076,1.330
2032.00,7.659807,24.96093,-0.000165,24.021084,-0.0076,1.330
2034.00,7.660145,24.95962,-0.000165,24.020558,-0.0076,1.330
2036.00,7.659496,24.96010,-0.000167,24.020551,-0.0077,1.330
2038.00,7.659433,24.96021,-0.000166,24.020710,-0.0076,1.330
2040.00,7.658254,24.96048,-0.000166,24.020701,-0.0076,1.331
2042.00,7.657506,24.96026,-0.000166,24.021323,-0.0077,1.330
2044.00,7.657485,24.96076,-0.000167,24.020371,-0.0076,1.330
2046.00,7.657147,24.96111,-0.000167,24.020808,-0.0076,1.331
2048.00,7.657242,24.96063,-0.000166,24.020794,-0.0076,1.330
2050.00,7.657543,24.96091,-0.000166,24.021071,-0.0076,1.330
2052.00,7.657519,24.96084,-0.000166,24.021532,-0.0076,1.330
2054.00,7.656479,24.95997,-0.000167,24.021332,-0.0076,1.330
2056.00,7.656316,24.96121,-0.000166,24.020866,-0.0077,1.330
2058.00,7.656216,24.96026,-0.000167,24.020730,-0.0076,1.330
2060.00,7.656082,24.96010,-0.000167,24.021465,-0.0076,1.331
2062.00,7.656469,24.96003,-0.000166,24.020565,-0.0076,1.330
2064.00,7.657049,24.96002,-0.000166,24.020941,-0.0076,1.329
2066.00,7.657303,24.96034,-0.000167,24.020625,-0.0076,1.330
2068.00,7.657003,24.96100,-0.000167,24.020952,-0.0077,1.331
2070.00,7.656246,24.96040,-0.000167,24.021602,-0.0076,1.331
2072.00,7.656056,24.96052,-0.000168,24.020875,-0.0076,1.330
2074.00,7.655582,24.96116,-0.000168,24.020303,-0.0076,1.330
2076.00,7.655824,24.96099,-0.000167,24.020801,-0.0077,1.330
2078.00,7.655569,24.96116,-0.000167,24.020790,-0.0076,1.330
2080.00,7.655147,24.96158,-0.000168,24.021064,-0.0076,1.330
2082.00,7.655286,24.96195,-0.000168,24.020603,-0.0076,1.330
2084.00,7.655081,24.96149,-0.000167,24.020961,-0.0076,1.330
2086.00,7.654830,24.96215,-0.000167,24.020843,-0.0076,1.330
2088.00,7.654830,24.96203,-0.000167,24.020939,-0.0077,1.330
2090.00,7.653994,24.96178,-0.000168,24.020723,-0.0077,1.330
2092.00,7.654124,24.96153,-0.000168,24.021376,-0.0076,1.331
2094.00,7.654110,24.96199,-0.000169,24.020413,-0.0076,1.331
2096.00,7.653966,24.96154,-0.000168,24.021329,-0.0076,1.330
2098.00,7.653438,24.96150,-0.000168,24.020828,-0.0076,1.331
2100.00,7.652257,24.96129,-0.000168,24.020935,-0.0077,1.330
2102.00,7.652701,24.96164,-0.000167,24.021911,-0.0077,1.330
2104.00,7.652981,24.96142,-0.000168,24.021341,-0.0077,1.330
2106.00,7.653153,24.96163,-0.000167,24.020839,-0.0077,1.331
2108.00,7.652371,24.96127,-0.000168,24.021151,-0.0076,1.330
2110.00,7.651911,24.96142,-0.000167,24.020446,-0.0076,1.330
2112.00,7.651541,24.96113,-0.000167,24.020504,-0.0076,1.330
2114.00,7.651071,24.96205,-0.000167,24.020825,-0.0076,1.330
2116.00,7.650983,24.96319,-0.000167,24.021358,-0.0076,1.330
2118.00,7.650700,24.96250,-0.000166,24.020433,-0.0076,1.330
2120.00,7.651106,24.96199,-0.000167,24.020776,-0.0076,1.330
2122.00,7.650875,24.96213,-0.000167,24.021591,-0.0076,1.331
2124.00,7.649394,24.96249,-0.000168,24.021236,-0.0077,1.330
2126.00,7.650132,24.96204,-0.000167,24.021316,-0.0077,1.330
2128.00,7.650416,24.96216,-0.000167,24.020915,-0.0076,1.330
2130.00,7.650267,24.96103,-0.000167,24.021109,-0.0076,1.331
2132.00,7.650317,24.96153,-0.000168,24.021454,-0.0076,1.330
2134.00,7.650385,24.96195,-0.000167,24.021872,-0.0076,1.330
2136.00,7.650424,24.96155,-0.000168,24.020886,-0.0076,1.330
2138.00,7.649840,24.96160,-0.000167,24.021214,-0.0077,1.330
2140.00,7.649441,24.96220,-0.000168,24.020647,-0.0076,1.330
2142.00,7.648812,24.96163,-0.000168,24.021649,-0.0076,1.330
2144.00,7.648261,24.96163,-0.000167,24.020442,-0.0076,1.330
2146.00,7.648758,24.96138,-0.000166,24.020933,-0.0076,1.330
2148.00,7.648520,24.96151,-0.000167,24.021198,-0.0076,1.330
2150.00,7.647797,24.96094,-0.000168,24.021098,-0.0076,1.330
2152.00,7.647824,24.96112,-0.000167,24.020725,-0.0076,1.330
2154.00,7.648550,24.96065,-0.000166,24.020745,-0.0076,1.330
2156.00,7.648229,24.96076,-0.000167,24.020640,-0.0076,1.330
2158.00,7.647336,24.96116,-0.000168,24.021068,-0.0076,1.330
2160.00,7.647380,24.96139,-0.000168,24.020865,-0.0076,1.331
2162.00,7.647103,24.96082,-0.000168,24.020602,-0.0076,1.330
2164.00,7.646819,24.96117,-0.000168,24.021247,-0.0077,1.330
2166.00,7.647558,24.96152,-0.000167,24.020828,-0.0076,1.330
2168.00,7.647724,24.96124,-0.000167,24.020841,-0.0077,1.330
2170.00,7.647050,24.96018,-0.000168,24.020429,-0.0076,1.330
2172.00,7.646443,24.96127,-0.000167,24.020730,-0.0077,1.330
2174.00,7.646965,24.96095,-0.000168,24.021115,-0.0076,1.330
2176.00,7.646653,24.96032,-0.000168,24.020826,-0.0076,1.330
2178.00,7.646494,24.96111,-0.000167,24.020919,-0.0077,1.330
2180.00,7.646013,24.96140,-0.000167,24.020656,-0.0076,1.330
2182.00,7.645127,24.96058,-0.000166,24.021138,-0.0076,1.330
2184.00,7.646091,24.96052,-0.000167,24.021118,-0.0077,1.331
2186.00,7.645979,24.96127,-0.000167,24.020721,-0.0076,1.330
2188.00,7.646131,24.96021,-0.000167,24.021205,-0.0076,1.330
2190.00,7.645646,24.96055,-0.000168,24.020966,-0.0076,1.330
2192.00,7.645150,24.96028,-0.000168,24.021205,-0.0076,1.331
2194.00,7.644887,24.96028,-0.000166,24.021497,-0.0076,1.331
2196.00,7.645430,24.96150,-0.000166,24.021071,-0.0077,1.330
2198.00,7.645455,24.96152,-0.000168,24.020846,-0.0076,1.330
2200.00,7.645384,24.96003,-0.000168,24.020515,-0.0076,1.330
2202.00,7.644286,24.96083,-0.000167,24.020970,-0.0076,1.330
2204.00,7.644710,24.96121,-0.000166,24.021044,-0.0076,1.330
2206.00,7.644951,24.96039,-0.000167,24.021107,-0.0076,1.331
2208.00,7.644764,24.96128,-0.000167,24.021426,-0.0076,1.330
2210.00,7.644898,24.96071,-0.000167,24.020741,-0.0076,1.330
2212.00,7.644431,24.96071,-0.000168,24.020730,-0.0077,1.330
2214.00,7.643448,24.96070,-0.000166,24.021171,-0.0076,1.330
2216.00,7.643438,24.96121,-0.000168,24.021233,-0.0076,1.331
2218.00,7.643977,24.96103,-0.000168,24.021220,-0.0076,1.330
2220.00,7.643998,24.96098,-0.000166,24.021599,-0.0076,1.330
2222.00,7.643657,24.96097,-0.000167,24.020500,-0.0076,1.330
2224.00,7.643130,24.96175,-0.000167,24.021088,-0.0076,1.330
2226.00,7.642785,24.96076,-0.000167,24.021231,-0.0076,1.331
2228.00,7.643437,24.96054,-0.000168,24.021305,-0.0076,1.330
2230.00,7.643234,24.96174,-0.000167,24.020877,-0.0076,1.331
2232.00,7.642882,24.96132,-0.000167,24.020544,-0.0076,1.331
2234.00,7.643800,24.96146,-0.000167,24.021173,-0.0076,1.330
2236.00,7.643556,24.96188,-0.000166,24.021269,-0.0076,1.330
2238.00,7.643778,24.96178,-0.000166,24.020997,-0.0076,1.330
2240.00,7.644216,24.96166,-0.000167,24.021048,-0.0076,1.330
2242.00,7.642599,24.96156,-0.000166,24.021454,-0.0076,1.331
2244.00,7.641622,24.96263,-0.000166,24.021310,-0.0076,1.330
2246.00,7.641938,24.96249,-0.000166,24.021198,-0.0076,1.331
2248.00,7.642284,24.96225,-0.000167,24.021080,-0.0076,1.331
2250.00,7.641775,24.96202,-0.000166,24.020874,-0.0076,1.330
2252.00,7.642062,24.96173,-0.000166,24.021175,-0.0076,1.330
2254.00,7.641805,24.96214,-0.000167,24.021091,-0.0076,1.330
2256.00,7.642186,24.96191,-0.000167,24.020569,-0.0076,1.330
2258.00,7.641899,24.96182,-0.000166,24.021485,-0.0076,1.330
2260.00,7.641352,24.96205,-0.000167,24.021164,-0.0076,1.331
2262.00,7.640736,24.96193,-0.000168,24.021448,-0.0077,1.331
2264.00,7.641265,24.96106,-0.000168,24.021316,-0.0076,1.331
2266.00,7.641219,24.96024,-0.000166,24.021231,-0.0076,1.330
2268.00,7.640824,24.96029,-0.000168,24.021436,-0.0076,1.330
2270.00,7.640704,24.96071,-0.000168,24.020999,-0.0076,1.330
2272.00,7.639704,24.96113,-0.000167,24.020957,-0.0076,1.330
2274.00,7.640393,24.96134,-0.000166,24.020335,-0.0076,1.330
2276.00,7.639833,24.96143,-0.000167,24.021220,-0.0076,1.331
2278.00,7.639713,24.96113,-0.000167,24.021648,-0.0076,1.330
2280.00,7.639646,24.96167,-0.000167,24.021214,-0.0076,1.330
2282.00,7.639570,24.96071,-0.000166,24.021490,-0.0076,1.330
2284.00,7.638991,24.96111,-0.000167,24.021448,-0.0076,1.331
2286.00,7.639096,24.96073,-0.000167,24.021068,-0.0076,1.330
2288.00,7.637852,24.96117,-0.000166,24.021557,-0.0076,1.330
2290.00,7.638265,24.96141,-0.000167,24.021296,-0.0076,1.330
2292.00,7.638038,24.96106,-0.000167,24.020894,-0.0076,1.330
2294.00,7.638091,24.96154,-0.000166,24.021033,-0.0076,1.330
2296.00,7.638099,24.96102,-0.000168,24.020941,-0.0076,1.330
2298.00,7.638107,24.96077,-0.000167,24.020663,-0.0076,1.330
2300.00,7.637918,24.96203,-0.000168,24.021394,-0.0076,1.330
2302.00,7.637533,24.96132,-0.000167,24.020908,-0.0076,1.329
2304.00,7.637535,24.96181,-0.000168,24.020796,-0.0076,1.330
2306.00,7.637660,24.96098,-0.000167,24.020759,-0.0076,1.330
2308.00,7.637360,24.96023,-0.000167,24.021011,-0.0076,1.330
2310.00,7.637498,24.96062,-0.000168,24.021117,-0.0076,1.330
2312.00,7.638207,24.96070,-0.000168,24.020883,-0.0077,1.330
2314.00,7.637307,24.96096,-0.000169,24.021097,-0.0076,1.330
2316.00,7.638101,24.96054,-0.000168,24.021562,-0.0076,1.330
2318.00,7.637490,24.96096,-0.000168,24.020979,-0.0076,1.330
2320.00,7.637296,24.96098,-0.000167,24.021338,-0.0076,1.330
2322.00,7.636376,24.96090,-0.000169,24.021104,-0.0076,1.330
2324.00,7.636412,24.96135,-0.000168,24.021022,-0.0076,1.330
2326.00,7.637350,24.96092,-0.000167,24.020926,-0.0076,1.330
2328.00,7.636622,24.96045,-0.000167,24.021472,-0.0076,1.330
2330.00,7.636300,24.96005,-0.000168,24.021599,-0.0076,1.330
2332.00,7.637328,24.96056,-0.000168,24.021256,-0.0076,1.330
2334.00,7.636574,24.96092,-0.000168,24.021164,-0.0076,1.330
2336.00,7.636174,24.96084,-0.000168,24.020555,-0.0076,1.330
2338.00,7.635412,24.96020,-0.000167,24.021278,-0.0076,1.331
2340.00,7.634256,24.95932,-0.000168,24.020507,-0.0076,1.331
2342.00,7.634149,24.96026,-0.000167,24.020792,-0.0076,1.330
2344.00,7.634168,24.96065,-0.000166,24.021118,-0.0076,1.330
2346.00,7.633302,24.96142,-0.000166,24.020823,-0.0076,1.330
2348.00,7.633320,24.96081,-0.000168,24.021294,-0.0076,1.330
2350.00,7.633923,24.96080,-0.000168,24.021773,-0.0076,1.330
2352.00,7.634242,24.96107,-0.000167,24.021494,-0.0076,1.330
2354.00,7.634482,24.96157,-0.000168,24.020910,-0.0076,1.330
2356.00,7.634686,24.96068,-0.000167,24.021617,-0.0076,1.330
2358.00,7.634097,24.96012,-0.000167,24.021441,-0.0076,1.330
2360.00,7.633799,24.96058,-0.000168,24.021196,-0.0076,1.330
2362.00,7.633347,24.96128,-0.000167,24.020877,-0.0076,1.330
2364.00,7.633742,24.96034,-0.000166,24.020952,-0.0076,1.330
2366.00,7.634259,24.96085,-0.000167,24.021222,-0.0076,1.330
2368.00,7.635466,24.96116,-0.000167,24.021191,-0.0076,1.331
2370.00,7.635293,24.96164,-0.000168,24.021570,-0.0076,1.331
2372.00,7.635513,24.96178,-0.000167,24.021305,-0.0076,1.330
2374.00,7.634529,24.96130,-0.000169,24.021417,-0.0076,1.330
2376.00,7.633775,24.96092,-0.000167,24.021095,-0.0076,1.330
2378.00,7.633547,24.96138,-0.000167,24.020700,-0.0076,1.330
2380.00,7.632897,24.96167,-0.000168,24.020877,-0.0076,1.331
2382.00,7.633163,24.96085,-0.000168,24.021443,-0.0076,1.330
2384.00,7.633111,24.96094,-0.000167,24.020805,-0.0076,1.330
2386.00,7.633806,24.96102,-0.000166,24.020593,-0.0076,1.331
2388.00,7.633850,24.96053,-0.000166,24.021428,-0.0076,1.331
2390.00,7.633674,24.96046,-0.000167,24.022056,-0.0076,1.331
2392.00,7.632777,24.96049,-0.000167,24.020874,-0.0076,1.330
2394.00,7.633420,24.96051,-0.000168,24.021501,-0.0076,1.331
2396.00,7.633901,24.96083,-0.000168,24.020814,-0.0076,1.330
2398.00,7.633467,24.96075,-0.000167,24.021022,-0.0076,1.331
2400.00,7.633833,24.96027,-0.000167,24.021213,-0.0076,1.330
@4,12.0000,24.0
2402.00,7.633836,24.96017,-0.000167,24.020411,-0.0076,1.330
2404.00,7.628978,24.96122,-0.000167,24.020323,-0.0076,1.330
2406.00,7.618871,24.96061,-0.000167,24.020081,-0.0076,1.329
2408.00,7.606707,24.96081,-0.000167,24.021387,-0.0077,1.328
2410.00,7.594510,24.96023,-0.000165,24.020703,-0.0077,1.329
2412.00,7.586241,24.96047,-0.000166,24.021249,-0.0076,1.330
2414.00,7.580815,24.96071,-0.000167,24.021593,-0.0076,1.331
2416.00,7.576586,24.96076,-0.000168,24.021390,-0.0076,1.332
2418.00,7.573340,24.96065,-0.000168,24.020183,-0.0077,1.331
2420.00,7.570285,24.96137,-0.000167,24.021258,-0.0076,1.331
2422.00,7.565902,24.96096,-0.000168,24.020991,-0.0077,1.331
2424.00,7.561782,24.95984,-0.000168,24.021216,-0.0077,1.331
2426.00,7.558600,24.96011,-0.000168,24.021138,-0.0076,1.330
2428.00,7.561150,24.95950,-0.000166,24.021149,-0.0076,1.331
2430.00,7.571532,24.95948,-0.000167,24.020881,-0.0076,1.333
2432.00,7.584522,24.95977,-0.000169,24.020921,-0.0076,1.333
2434.00,7.596928,24.96064,-0.000168,24.021147,-0.0076,1.332
2436.00,7.607584,24.96123,-0.000168,24.021120,-0.0076,1.332
2438.00,7.614374,24.96093,-0.000167,24.020632,-0.0076,1.331
2440.00,7.618622,24.96036,-0.000167,24.020872,-0.0076,1.331
2442.00,7.623017,24.96009,-0.000167,24.020721,-0.0076,1.330
2444.00,7.625964,24.96017,-0.000167,24.020991,-0.0077,1.330
2446.00,7.629212,24.96022,-0.000167,24.020874,-0.0076,1.330
2448.00,7.632775,24.96058,-0.000167,24.021272,-0.0076,1.330
2450.00,7.636469,24.95998,-0.000167,24.020982,-0.0076,1.330
2452.00,7.639126,24.95998,-0.000166,24.020584,-0.0076,1.330
2454.00,7.641820,24.96000,-0.000167,24.021619,-0.0076,1.331
2456.00,7.643347,24.96014,-0.000167,24.021338,-0.0075,1.330
2458.00,7.643357,24.96110,-0.000166,24.021031,-0.0076,1.330
2460.00,7.643841,24.96073,-0.000167,24.020944,-0.0076,1.331
2462.00,7.644724,24.96109,-0.000169,24.021213,-0.0076,1.330
2464.00,7.645269,24.96129,-0.000167,24.021222,-0.0076,1.331
2466.00,7.646546,24.96130,-0.000168,24.021175,-0.0076,1.331
2468.00,7.647502,24.96118,-0.000168,24.021486,-0.0076,1.330
2470.00,7.649438,24.96072,-0.000168,24.021628,-0.0076,1.330
2472.00,7.650117,24.96092,-0.000167,24.020846,-0.0076,1.330
2474.00,7.650401,24.96222,-0.000167,24.020451,-0.0076,1.330
2476.00,7.650537,24.96223,-0.000167,24.021129,-0.0076,1.330
2478.00,7.650113,24.96217,-0.000167,24.021136,-0.0076,1.330
2480.00,7.649841,24.96169,-0.000168,24.021111,-0.0076,1.330
2482.00,7.649415,24.96065,-0.000167,24.021046,-0.0076,1.330
2484.00,7.649456,24.96107,-0.000167,24.021321,-0.0076,1.330
2486.00,7.649347,24.96116,-0.000168,24.021084,-0.0076,1.331
2488.00,7.649804,24.96181,-0.000166,24.021004,-0.0076,1.330
2490.00,7.650283,24.96256,-0.000167,24.021343,-0.0076,1.331
2492.00,7.649752,24.96162,-0.000167,24.021231,-0.0076,1.331
2494.00,7.649657,24.96158,-0.000167,24.020846,-0.0076,1.330
2496.00,7.649649,24.96168,-0.000169,24.021097,-0.0076,1.331
2498.00,7.649898,24.96103,-0.000168,24.021281,-0.0076,1.331
2500.00,7.648926,24.96185,-0.000167,24.021214,-0.0076,1.330
2502.00,7.648194,24.96174,-0.000168,24.021635,-0.0076,1.330
2504.00,7.647178,24.96197,-0.000168,24.020846,-0.0076,1.330
2506.00,7.645686,24.96177,-0.000166,24.020315,-0.0076,1.331
2508.00,7.645520,24.96151,-0.000168,24.020779,-0.0076,1.331
2510.00,7.644517,24.96217,-0.000168,24.021312,-0.0076,1.330
2512.00,7.644666,24.96186,-0.000167,24.020799,-0.0076,1.330
2514.00,7.643374,24.96137,-0.000168,24.020640,-0.0076,1.330
2516.00,7.643039,24.96138,-0.000167,24.021191,-0.0077,1.330
2518.00,7.641756,24.96184,-0.000168,24.021015,-0.0076,1.331
2520.00,7.641449,24.96149,-0.000168,24.021216,-0.0076,1.331
2522.00,7.641364,24.96143,-0.000168,24.020600,-0.0076,1.331
2524.00,7.639620,24.96144,-0.000167,24.020886,-0.0076,1.330
2526.00,7.638729,24.96168,-0.000166,24.020346,-0.0076,1.330
2528.00,7.638041,24.96175,-0.000168,24.020716,-0.0076,1.331
2530.00,7.637460,24.96213,-0.000168,24.021133,-0.0076,1.330
2532.00,7.636384,24.96266,-0.000168,24.020866,-0.0076,1.330
2534.00,7.636759,24.96194,-0.000168,24.021162,-0.0076,1.331
2536.00,7.636306,24.96253,-0.000168,24.021107,-0.0076,1.331
2538.00,7.635061,24.96251,-0.000168,24.021218,-0.0076,1.331
2540.00,7.634697,24.96247,-0.000169,24.021073,-0.0077,1.331
2542.00,7.634987,24.96199,-0.000167,24.020607,-0.0076,1.330
2544.00,7.634338,24.96214,-0.000168,24.021497,-0.0076,1.331
2546.00,7.633227,24.96246,-0.000168,24.020794,-0.0076,1.331
2548.00,7.633873,24.96169,-0.000167,24.021028,-0.0076,1.330
2550.00,7.633992,24.96141,-0.000167,24.021789,-0.0076,1.330
2552.00,7.633504,24.96124,-0.000166,24.021091,-0.0076,1.330
2554.00,7.633473,24.96166,-0.000167,24.020962,-0.0076,1.330
2556.00,7.633361,24.96210,-0.000168,24.020874,-0.0076,1.331
2558.00,7.633073,24.96198,-0.000167,24.020941,-0.0076,1.331
2560.00,7.632056,24.96202,-0.000167,24.020611,-0.0077,1.331
2562.00,7.631237,24.96318,-0.000169,24.021680,-0.0076,1.331
2564.00,7.630696,24.96288,-0.000168,24.021142,-0.0076,1.330
2566.00,7.630683,24.96291,-0.000168,24.020774,-0.0076,1.331
2568.00,7.631649,24.96302,-0.000168,24.020516,-0.0076,1.330
2570.00,7.631614,24.96254,-0.000168,24.020781,-0.0076,1.331
2572.00,7.631468,24.96210,-0.000169,24.021240,-0.0076,1.331
2574.00,7.631597,24.96279,-0.000168,24.021039,-0.0076,1.330
2576.00,7.630980,24.96403,-0.000168,24.021475,-0.0077,1.330
2578.00,7.630718,24.96411,-0.000167,24.021169,-0.0076,1.331
2580.00,7.630435,24.96444,-0.000167,24.020968,-0.0076,1.331
2582.00,7.629966,24.96327,-0.000168,24.020714,-0.0076,1.330
2584.00,7.629309,24.96347,-0.000167,24.020520,-0.0076,1.331
2586.00,7.630208,24.96338,-0.000167,24.020964,-0.0076,1.331
2588.00,7.629957,24.96318,-0.000167,24.021149,-0.0076,1.331
2590.00,7.628958,24.96346,-0.000167,24.021058,-0.0076,1.331
2592.00,7.629587,24.96336,-0.000168,24.020709,-0.0077,1.331
2594.00,7.629930,24.96290,-0.000168,24.021383,-0.0076,1.331
2596.00,7.629420,24.96250,-0.000167,24.020132,-0.0076,1.330
2598.00,7.629248,24.96338,-0.000168,24.020578,-0.0076,1.331
2600.00,7.628558,24.96310,-0.000168,24.021425,-0.0076,1.331
2602.00,7.628761,24.96278,-0.000167,24.021354,-0.0077,1.330
2604.00,7.628693,24.96367,-0.000168,24.021330,-0.0076,1.330
2606.00,7.628814,24.96371,-0.000168,24.021189,-0.0076,1.331
2608.00,7.628863,24.96421,-0.000168,24.021354,-0.0076,1.331
2610.00,7.628093,24.96408,-0.000168,24.020923,-0.0077,1.331
2612.00,7.628281,24.96360,-0.000167,24.021109,-0.0076,1.330
2614.00,7.628516,24.96379,-0.000167,24.020816,-0.0076,1.330
2616.00,7.627923,24.96396,-0.000166,24.020660,-0.0076,1.330
2618.00,7.627419,24.96340,-0.000166,24.020667,-0.0076,1.330
2620.00,7.627602,24.96354,-0.000167,24.021325,-0.0076,1.331
2622.00,7.627436,24.96396,-0.000168,24.021222,-0.0076,1.331
2624.00,7.626734,24.96358,-0.000168,24.020952,-0.0076,1.331
2626.00,7.626222,24.96389,-0.000168,24.021238,-0.0076,1.330
2628.00,7.626637,24.96404,-0.000168,24.021773,-0.0076,1.330
2630.00,7.625595,24.96380,-0.000168,24.021541,-0.0076,1.331
2632.00,7.625454,24.96423,-0.000167,24.020779,-0.0076,1.330
2634.00,7.625322,24.96381,-0.000166,24.020458,-0.0076,1.330
2636.00,7.625435,24.96388,-0.000168,24.020321,-0.0076,1.330
2638.00,7.625604,24.96378,-0.000168,24.021020,-0.0077,1.331
2640.00,7.625086,24.96364,-0.000167,24.020594,-0.0077,1.330
2642.00,7.625567,24.96382,-0.000167,24.020839,-0.0076,1.330
2644.00,7.625445,24.96348,-0.000166,24.020511,-0.0077,1.331
2646.00,7.625364,24.96360,-0.000168,24.020875,-0.0077,1.331
2648.00,7.624986,24.96425,-0.000169,24.020208,-0.0076,1.332
2650.00,7.624209,24.96388,-0.000169,24.020246,-0.0076,1.331
2652.00,7.623892,24.96359,-0.000168,24.020400,-0.0077,1.330
2654.00,7.624341,24.96282,-0.000168,24.020729,-0.0077,1.330
2656.00,7.624753,24.96225,-0.000167,24.020841,-0.0076,1.330
2658.00,7.624138,24.96278,-0.000167,24.020580,-0.0076,1.331
2660.00,7.624139,24.96310,-0.000167,24.020448,-0.0077,1.331
2662.00,7.624232,24.96318,-0.000168,24.021037,-0.0076,1.331
2664.00,7.623346,24.96299,-0.000168,24.021086,-0.0077,1.331
2666.00,7.622611,24.96283,-0.000168,24.020346,-0.0077,1.330
2668.00,7.623036,24.96264,-0.000168,24.020555,-0.0076,1.330
2670.00,7.622444,24.96223,-0.000167,24.020585,-0.0077,1.330
2672.00,7.623380,24.96274,-0.000167,24.020995,-0.0076,1.330
2674.00,7.623875,24.96220,-0.000168,24.021292,-0.0077,1.331
2676.00,7.623561,24.96209,-0.000169,24.020424,-0.0077,1.331
2678.00,7.623380,24.96280,-0.000168,24.020498,-0.0076,1.331
2680.00,7.622935,24.96212,-0.000168,24.020011,-0.0077,1.330
2682.00,7.623123,24.96183,-0.000167,24.020518,-0.0077,1.330
2684.00,7.622831,24.96210,-0.000168,24.020852,-0.0076,1.330
2686.00,7.623383,24.96251,-0.000169,24.021029,-0.0076,1.331
2688.00,7.623596,24.96195,-0.000168,24.020671,-0.0076,1.331
2690.00,7.623350,24.96225,-0.000167,24.020868,-0.0076,1.331
2692.00,7.622489,24.96197,-0.000167,24.021088,-0.0076,1.331
2694.00,7.622479,24.96242,-0.000168,24.021869,-0.0076,1.331
2696.00,7.621826,24.96206,-0.000169,24.020560,-0.0076,1.331
2698.00,7.621186,24.96163,-0.000167,24.020439,-0.0077,1.330
2700.00,7.621867,24.96179,-0.000167,24.020939,-0.0077,1.330
2702.00,7.622452,24.96217,-0.000168,24.020756,-0.0076,1.331
2704.00,7.623032,24.96145,-0.000167,24.020747,-0.0077,1.330
2706.00,7.622816,24.96180,-0.000167,24.020698,-0.0076,1.331
2708.00,7.622348,24.96156,-0.000168,24.020466,-0.0076,1.331
2710.00,7.621267,24.96129,-0.000169,24.020830,-0.0076,1.330
2712.00,7.621054,24.96181,-0.000169,24.020497,-0.0077,1.331
2714.00,7.621690,24.96188,-0.000167,24.020515,-0.0076,1.330
2716.00,7.621460,24.96346,-0.000167,24.021068,-0.0076,1.331
2718.00,7.621585,24.96326,-0.000168,24.020942,-0.0076,1.331
2720.00,7.621457,24.96304,-0.000168,24.020245,-0.0076,1.331
2722.00,7.621357,24.96289,-0.000168,24.020796,-0.0076,1.331
2724.00,7.621593,24.96272,-0.000169,24.020979,-0.0077,1.331
2726.00,7.621370,24.96323,-0.000168,24.020819,-0.0076,1.330
2728.00,7.621546,24.96308,-0.000167,24.020511,-0.0076,1.331
2730.00,7.620623,24.96272,-0.000167,24.021370,-0.0076,1.331
2732.00,7.620737,24.96291,-0.000168,24.020631,-0.0076,1.331
2734.00,7.620760,24.96194,-0.000169,24.020199,-0.0076,1.331
2736.00,7.621179,24.96271,-0.000167,24.021334,-0.0077,1.331
2738.00,7.621120,24.96247,-0.000167,24.021231,-0.0077,1.331
2740.00,7.621084,24.96249,-0.000168,24.021735,-0.0076,1.330
2742.00,7.621343,24.96282,-0.000168,24.020839,-0.0076,1.331
2744.00,7.620804,24.96322,-0.000167,24.021180,-0.0076,1.330
2746.00,7.619833,24.96349,-0.000168,24.020828,-0.0076,1.331
2748.00,7.618988,24.96310,-0.000169,24.020687,-0.0077,1.331
2750.00,7.619106,24.96351,-0.000168,24.020971,-0.0076,1.331
2752.00,7.619891,24.96382,-0.000167,24.021077,-0.0077,1.331
2754.00,7.620518,24.96354,-0.000167,24.021651,-0.0076,1.330
2756.00,7.620613,24.96366,-0.000167,24.020805,-0.0076,1.330
2758.00,7.620114,24.96363,-0.000168,24.021049,-0.0076,1.331
2760.00,7.620009,24.96298,-0.000167,24.021379,-0.0076,1.331
2762.00,7.619898,24.96403,-0.000167,24.020939,-0.0076,1.331
2764.00,7.619464,24.96409,-0.000168,24.020779,-0.0076,1.331
2766.00,7.618763,24.96367,-0.000168,24.021289,-0.0076,1.331
2768.00,7.618401,24.96390,-0.000168,24.020792,-0.0076,1.331
2770.00,7.618715,24.96424,-0.000168,24.021144,-0.0076,1.331
2772.00,7.618668,24.96394,-0.000168,24.021713,-0.0076,1.330
2774.00,7.619211,24.96372,-0.000169,24.020995,-0.0076,1.331
2776.00,7.619786,24.96352,-0.000168,24.020819,-0.0076,1.330
2778.00,7.620034,24.96355,-0.000167,24.021149,-0.0076,1.330
2780.00,7.619318,24.96326,-0.000168,24.020991,-0.0076,1.331
2782.00,7.618352,24.96194,-0.000168,24.021301,-0.0076,1.331
2784.00,7.619378,24.96268,-0.000168,24.021118,-0.0076,1.331
2786.00,7.618968,24.96306,-0.000167,24.020870,-0.0076,1.331
2788.00,7.618469,24.96227,-0.000166,24.021446,-0.0077,1.331
2790.00,7.618348,24.96289,-0.000167,24.021485,-0.0076,1.330
2792.00,7.618734,24.96356,-0.000167,24.020908,-0.0076,1.330
2794.00,7.618023,24.96253,-0.000167,24.020723,-0.0076,1.331
2796.00,7.617922,24.96250,-0.000167,24.021519,-0.0076,1.331
2798.00,7.617300,24.96336,-0.000167,24.021448,-0.0076,1.331
2800.00,7.616838,24.96327,-0.000168,24.021483,-0.0076,1.331
2802.00,7.616546,24.96335,-0.000169,24.021575,-0.0076,1.330
2804.00,7.617062,24.96371,-0.000168,24.020852,-0.0076,1.330
2806.00,7.617073,24.96324,-0.000168,24.020913,-0.0076,1.331
2808.00,7.616861,24.96250,-0.000169,24.020817,-0.0076,1.331
2810.00,7.616590,24.96265,-0.000168,24.020649,-0.0076,1.331
2812.00,7.616548,24.96245,-0.000168,24.020594,-0.0076,1.331
2814.00,7.617666,24.96269,-0.000168,24.020453,-0.0076,1.330
2816.00,7.618257,24.96267,-0.000169,24.021117,-0.0076,1.331
2818.00,7.618588,24.96331,-0.000169,24.021394,-0.0077,1.331
2820.00,7.617313,24.96357,-0.000168,24.020923,-0.0076,1.330
2822.00,7.616630,24.96326,-0.000168,24.020866,-0.0076,1.331
2824.00,7.617162,24.96291,-0.000169,24.021225,-0.0076,1.330
2826.00,7.617198,24.96336,-0.000167,24.021078,-0.0077,1.331
2828.00,7.617440,24.96278,-0.000168,24.021131,-0.0076,1.330
2830.00,7.617568,24.96202,-0.000168,24.020805,-0.0076,1.330
2832.00,7.617070,24.96208,-0.000167,24.020890,-0.0076,1.331
2834.00,7.616039,24.96172,-0.000169,24.020758,-0.0076,1.331
2836.00,7.616114,24.96261,-0.000169,24.021258,-0.0076,1.331
2838.00,7.616312,24.96206,-0.000168,24.020341,-0.0076,1.331
2840.00,7.616389,24.96224,-0.000168,24.021354,-0.0077,1.331
2842.00,7.616356,24.96183,-0.000168,24.020821,-0.0076,1.331
2844.00,7.616780,24.96202,-0.000167,24.020859,-0.0076,1.330
2846.00,7.616754,24.96170,-0.000168,24.020924,-0.0076,1.331
2848.00,7.616928,24.96198,-0.000167,24.021109,-0.0077,1.330
2850.00,7.616799,24.96212,-0.000167,24.020701,-0.0076,1.330
2852.00,7.615854,24.96210,-0.000168,24.021194,-0.0076,1.331
2854.00,7.615479,24.96198,-0.000168,24.021711,-0.0076,1.331
2856.00,7.615084,24.96110,-0.000168,24.020681,-0.0076,1.331
2858.00,7.615345,24.96132,-0.000168,24.020589,-0.0076,1.331
2860.00,7.615626,24.96093,-0.000168,24.021452,-0.0076,1.331
2862.00,7.615460,24.96077,-0.000168,24.020767,-0.0076,1.331
2864.00,7.615246,24.96095,-0.000168,24.020580,-0.0077,1.330
2866.00,7.616038,24.96058,-0.000168,24.021062,-0.0076,1.330
2868.00,7.616010,24.96137,-0.000167,24.020861,-0.0076,1.331
2870.00,7.615757,24.96244,-0.000168,24.020901,-0.0076,1.331
2872.00,7.615578,24.96143,-0.000168,24.020778,-0.0076,1.331
2874.00,7.615193,24.96145,-0.000168,24.021242,-0.0076,1.331
2876.00,7.614793,24.96229,-0.000167,24.020926,-0.0076,1.330
2878.00,7.614700,24.96241,-0.000167,24.020759,-0.0076,1.331
2880.00,7.614654,24.96250,-0.000169,24.020545,-0.0076,1.331
2882.00,7.614847,24.96248,-0.000169,24.020640,-0.0076,1.331
2884.00,7.615255,24.96241,-0.000168,24.020491,-0.0076,1.331
2886.00,7.615005,24.96310,-0.000169,24.021446,-0.0076,1.331
2888.00,7.614851,24.96300,-0.000169,24.020671,-0.0076,1.331
2890.00,7.614581,24.96230,-0.000168,24.020694,-0.0076,1.331
2892.00,7.614150,24.96242,-0.000168,24.020794,-0.0076,1.330
2894.00,7.614306,24.96242,-0.000168,24.020520,-0.0076,1.331
2896.00,7.614412,24.96239,-0.000167,24.021392,-0.0076,1.331
2898.00,7.614206,24.96163,-0.000167,24.020812,-0.0076,1.331
2900.00,7.614309,24.96241,-0.000168,24.021169,-0.0076,1.331
2902.00,7.613358,24.96249,-0.000167,24.021532,-0.0076,1.331
2904.00,7.613029,24.96226,-0.000167,24.020071,-0.0076,1.331
2906.00,7.613702,24.96148,-0.000168,24.020596,-0.0076,1.331
2908.00,7.613732,24.96150,-0.000169,24.021211,-0.0076,1.331
2910.00,7.614004,24.96172,-0.000168,24.021417,-0.0076,1.331
2912.00,7.613444,24.96164,-0.000168,24.021390,-0.0076,1.331
2914.00,7.613009,24.96168,-0.000167,24.021249,-0.0076,1.331
2916.00,7.612842,24.96151,-0.000167,24.021020,-0.0076,1.330
2918.00,7.612017,24.96157,-0.000168,24.020551,-0.0076,1.331
2920.00,7.611953,24.96065,-0.000168,24.021102,-0.0076,1.331
2922.00,7.612046,24.96117,-0.000168,24.021109,-0.0076,1.331
2924.00,7.611719,24.96160,-0.000167,24.020850,-0.0076,1.331
2926.00,7.611524,24.96157,-0.000168,24.021013,-0.0076,1.331
2928.00,7.612409,24.96138,-0.000168,24.020125,-0.0076,1.331
2930.00,7.611602,24.96065,-0.000169,24.020968,-0.0076,1.331
2932.00,7.611426,24.96179,-0.000168,24.020484,-0.0076,1.331
2934.00,7.611266,24.96184,-0.000168,24.020516,-0.0076,1.331
2936.00,7.611729,24.96210,-0.000168,24.020783,-0.0076,1.331
2938.00,7.611852,24.96271,-0.000168,24.020785,-0.0077,1.331
2940.00,7.611821,24.96218,-0.000168,24.021223,-0.0076,1.331
2942.00,7.611603,24.96185,-0.000168,24.021254,-0.0076,1.331
2944.00,7.611956,24.96277,-0.000168,24.021303,-0.0076,1.331
2946.00,7.612836,24.96292,-0.000167,24.021017,-0.0076,1.331
2948.00,7.613088,24.96310,-0.000168,24.020640,-0.0076,1.331
2950.00,7.613044,24.96350,-0.000169,24.021155,-0.0076,1.331
2952.00,7.611716,24.96378,-0.000169,24.020921,-0.0076,1.331
2954.00,7.610408,24.96387,-0.000169,24.020658,-0.0076,1.331
2956.00,7.610538,24.96428,-0.000168,24.021218,-0.0076,1.332
2958.00,7.610059,24.96453,-0.000168,24.021204,-0.0076,1.331
2960.00,7.609836,24.96529,-0.000169,24.020602,-0.0076,1.331
2962.00,7.610045,24.96587,-0.000168,24.020919,-0.0076,1.331
2964.00,7.610426,24.96629,-0.000167,24.020984,-0.0076,1.331
2966.00,7.609960,24.96600,-0.000167,24.020895,-0.0076,1.331
2968.00,7.609822,24.96565,-0.000167,24.021388,-0.0076,1.331
2970.00,7.610543,24.96469,-0.000167,24.021024,-0.0076,1.331
2972.00,7.611020,24.96500,-0.000168,24.021066,-0.0076,1.331
2974.00,7.610048,24.96561,-0.000168,24.020756,-0.0076,1.331
2976.00,7.610040,24.96576,-0.000168,24.021173,-0.0076,1.331
2978.00,7.611280,24.96543,-0.000167,24.021755,-0.0076,1.331
2980.00,7.611910,24.96521,-0.000167,24.021367,-0.0077,1.330
2982.00,7.611598,24.96543,-0.000168,24.021285,-0.0076,1.331
2984.00,7.611082,24.96543,-0.000168,24.021559,-0.0076,1.331
2986.00,7.610646,24.96541,-0.000167,24.021205,-0.0076,1.331
2988.00,7.609868,24.96476,-0.000167,24.021321,-0.0076,1.331
2990.00,7.609783,24.96572,-0.000167,24.021269,-0.0076,1.331
2992.00,7.610039,24.96506,-0.000168,24.020999,-0.0076,1.331
2994.00,7.609632,24.96458,-0.000168,24.020348,-0.0076,1.332
2996.00,7.609815,24.96487,-0.000168,24.020471,-0.0076,1.331
2998.00,7.608918,24.96551,-0.000168,24.021254,-0.0076,1.332
3000.00,7.608854,24.96604,-0.000168,24.020776,-0.0076,1.331
@5,12.0000,24.0
3002.00,7.609401,24.96574,-0.000167,24.020796,-0.0076,1.331
3004.00,7.605410,24.96538,-0.000168,24.021153,-0.0076,1.331
3006.00,7.596089,24.96576,-0.000167,24.021042,-0.0076,1.330
3008.00,7.584660,24.96555,-0.000165,24.020448,-0.0076,1.329
3010.00,7.573606,24.96590,-0.000166,24.020515,-0.0076,1.330
3012.00,7.565485,24.96552,-0.000167,24.021202,-0.0076,1.330
3014.00,7.561582,24.96516,-0.000168,24.020935,-0.0076,1.331
3016.00,7.558134,24.96507,-0.000168,24.021053,-0.0076,1.332
3018.00,7.553863,24.96556,-0.000167,24.020930,-0.0076,1.332
3020.00,7.551178,24.96564,-0.000168,24.021223,-0.0076,1.332
3022.00,7.547765,24.96464,-0.000168,24.020832,-0.0076,1.332
3024.00,7.544777,24.96485,-0.000170,24.021851,-0.0076,1.332
3026.00,7.541549,24.96518,-0.000169,24.020660,-0.0076,1.332
3028.00,7.543021,24.96502,-0.000169,24.021124,-0.0076,1.332
3030.00,7.551108,24.96422,-0.000169,24.020959,-0.0076,1.333
3032.00,7.562747,24.96431,-0.000169,24.020747,-0.0076,1.333
3034.00,7.574822,24.96468,-0.000169,24.022155,-0.0076,1.333
3036.00,7.584561,24.96449,-0.000169,24.020694,-0.0076,1.332
3038.00,7.590837,24.96511,-0.000169,24.021472,-0.0076,1.332
3040.00,7.594661,24.96475,-0.000168,24.021349,-0.0076,1.332
3042.00,7.597978,24.96394,-0.000167,24.020511,-0.0076,1.331
3044.00,7.601372,24.96435,-0.000165,24.021432,-0.0076,1.331
3046.00,7.605408,24.96425,-0.000166,24.021370,-0.0076,1.331
3048.00,7.608944,24.96462,-0.000166,24.021048,-0.0076,1.331
3050.00,7.612190,24.96458,-0.000167,24.021579,-0.0076,1.331
3052.00,7.613909,24.96432,-0.000167,24.021448,-0.0076,1.331
3054.00,7.615467,24.96440,-0.000166,24.021312,-0.0076,1.331
3056.00,7.615978,24.96513,-0.000166,24.020823,-0.0076,1.331
3058.00,7.616498,24.96493,-0.000167,24.020872,-0.0076,1.331
3060.00,7.616484,24.96530,-0.000167,24.020935,-0.0076,1.331
3062.00,7.617281,24.96442,-0.000168,24.021131,-0.0076,1.331
3064.00,7.617794,24.96463,-0.000168,24.020923,-0.0076,1.331
3066.00,7.618724,24.96434,-0.000169,24.021234,-0.0076,1.331
3068.00,7.619665,24.96394,-0.000167,24.021053,-0.0076,1.331
3070.00,7.620723,24.96523,-0.000167,24.021164,-0.0077,1.331
3072.00,7.621821,24.96535,-0.000168,24.021046,-0.0076,1.331
3074.00,7.621840,24.96406,-0.000168,24.021204,-0.0076,1.331
3076.00,7.623541,24.96405,-0.000168,24.021238,-0.0076,1.331
3078.00,7.624219,24.96429,-0.000168,24.021080,-0.0076,1.331
3080.00,7.624048,24.96473,-0.000167,24.021071,-0.0076,1.331
3082.00,7.623432,24.96433,-0.000168,24.021570,-0.0076,1.331
3084.00,7.623463,24.96384,-0.000168,24.021396,-0.0076,1.330
3086.00,7.623852,24.96434,-0.000166,24.020993,-0.0076,1.331
3088.00,7.623292,24.96433,-0.000167,24.021109,-0.0076,1.332
3090.00,7.623198,24.96510,-0.000166,24.021474,-0.0076,1.331
3092.00,7.624321,24.96449,-0.000167,24.021327,-0.0076,1.331
3094.00,7.624103,24.96418,-0.000166,24.021417,-0.0076,1.331
3096.00,7.623045,24.96470,-0.000166,24.021419,-0.0076,1.331
3098.00,7.623476,24.96449,-0.000168,24.021985,-0.0076,1.331
3100.00,7.622599,24.96419,-0.000167,24.021733,-0.0076,1.331
3102.00,7.622357,24.96489,-0.000166,24.021390,-0.0076,1.331
3104.00,7.621806,24.96449,-0.000165,24.021332,-0.0076,1.330
3106.00,7.621824,24.96437,-0.000167,24.021639,-0.0076,1.331
3108.00,7.620961,24.96422,-0.000168,24.021622,-0.0076,1.331
3110.00,7.620692,24.96480,-0.000166,24.021669,-0.0076,1.332
3112.00,7.619491,24.96507,-0.000168,24.020859,-0.0076,1.331
3114.00,7.619115,24.96456,-0.000168,24.021071,-0.0076,1.331
3116.00,7.618581,24.96503,-0.000167,24.021485,-0.0076,1.330
3118.00,7.617555,24.96500,-0.000167,24.022170,-0.0076,1.331
3120.00,7.616954,24.96541,-0.000168,24.020973,-0.0076,1.331
3122.00,7.615518,24.96518,-0.000168,24.021095,-0.0076,1.331
3124.00,7.614428,24.96516,-0.000167,24.021312,-0.0076,1.331
3126.00,7.613579,24.96471,-0.000168,24.021155,-0.0076,1.331
3128.00,7.612399,24.96539,-0.000168,24.020866,-0.0076,1.331
3130.00,7.612599,24.96495,-0.000167,24.020277,-0.0076,1.331
3132.00,7.612815,24.96439,-0.000167,24.021597,-0.0076,1.331
3134.00,7.612172,24.96504,-0.000168,24.020952,-0.0076,1.330
3136.00,7.611958,24.96502,-0.000168,24.021426,-0.0076,1.331
3138.00,7.611446,24.96464,-0.000168,24.020997,-0.0076,1.331
3140.00,7.611134,24.96503,-0.000168,24.021214,-0.0076,1.331
3142.00,7.610429,24.96472,-0.000168,24.021058,-0.0076,1.331
3144.00,7.609104,24.96467,-0.000167,24.020955,-0.0076,1.331
3146.00,7.609089,24.96431,-0.000167,24.021412,-0.0076,1.331
3148.00,7.609989,24.96406,-0.000168,24.021691,-0.0076,1.331
3150.00,7.609516,24.96470,-0.000168,24.020999,-0.0076,1.331
3152.00,7.609685,24.96498,-0.000168,24.021396,-0.0076,1.331
3154.00,7.609777,24.96407,-0.000168,24.021455,-0.0076,1.331
3156.00,7.609997,24.96487,-0.000168,24.021249,-0.0076,1.331
3158.00,7.608903,24.96522,-0.000167,24.020881,-0.0076,1.331
3160.00,7.607377,24.96491,-0.000168,24.020942,-0.0076,1.331
3162.00,7.606883,24.96469,-0.000168,24.021229,-0.0076,1.331
3164.00,7.606915,24.96435,-0.000167,24.022121,-0.0076,1.331
3166.00,7.606737,24.96475,-0.000167,24.021173,-0.0076,1.331
3168.00,7.606857,24.96508,-0.000168,24.020696,-0.0077,1.331
3170.00,7.606131,24.96562,-0.000167,24.021867,-0.0076,1.331
3172.00,7.606218,24.96541,-0.000167,24.021653,-0.0076,1.331
3174.00,7.607576,24.96536,-0.000167,24.021727,-0.0076,1.331
3176.00,7.608629,24.96504,-0.000167,24.021254,-0.0076,1.331
3178.00,7.608035,24.96465,-0.000167,24.021180,-0.0076,1.331
3180.00,7.607064,24.96478,-0.000167,24.021945,-0.0076,1.330
3182.00,7.606612,24.96459,-0.000168,24.021265,-0.0076,1.331
3184.00,7.606319,24.96463,-0.000167,24.021102,-0.0076,1.331
3186.00,7.607025,24.96494,-0.000166,24.021029,-0.0076,1.331
3188.00,7.607645,24.96490,-0.000167,24.021666,-0.0076,1.331
3190.00,7.608082,24.96576,-0.000168,24.022262,-0.0076,1.331
3192.00,7.606989,24.96597,-0.000167,24.021417,-0.0076,1.331
3194.00,7.606591,24.96618,-0.000167,24.020785,-0.0076,1.331
3196.00,7.606887,24.96621,-0.000168,24.021486,-0.0076,1.331
3198.00,7.606347,24.96589,-0.000168,24.021862,-0.0076,1.331
3200.00,7.606277,24.96566,-0.000166,24.021791,-0.0076,1.331
3202.00,7.605889,24.96533,-0.000166,24.022286,-0.0076,1.330
3204.00,7.605524,24.96431,-0.000166,24.022277,-0.0076,1.331
3206.00,7.605542,24.96494,-0.000167,24.021711,-0.0076,1.331
3208.00,7.605267,24.96520,-0.000166,24.021276,-0.0076,1.331
3210.00,7.605536,24.96547,-0.000168,24.021310,-0.0076,1.332
3212.00,7.605504,24.96480,-0.000167,24.021305,-0.0076,1.332
3214.00,7.605383,24.96518,-0.000166,24.021872,-0.0076,1.331
3216.00,7.605575,24.96463,-0.000166,24.021787,-0.0076,1.331
3218.00,7.605701,24.96451,-0.000167,24.021771,-0.0076,1.331
3220.00,7.605500,24.96456,-0.000168,24.021833,-0.0076,1.331
3222.00,7.604927,24.96376,-0.000166,24.021354,-0.0076,1.330
3224.00,7.604913,24.96465,-0.000166,24.021544,-0.0076,1.331
3226.00,7.605535,24.96439,-0.000166,24.021359,-0.0076,1.331
3228.00,7.606337,24.96483,-0.000166,24.021097,-0.0076,1.331
3230.00,7.605754,24.96439,-0.000168,24.021233,-0.0076,1.331
3232.00,7.604778,24.96519,-0.000167,24.021078,-0.0076,1.331
3234.00,7.603948,24.96533,-0.000167,24.021387,-0.0076,1.332
3236.00,7.603850,24.96475,-0.000167,24.022123,-0.0076,1.331
3238.00,7.603605,24.96463,-0.000166,24.021606,-0.0076,1.330
3240.00,7.603640,24.96399,-0.000166,24.021002,-0.0076,1.331
3242.00,7.603357,24.96390,-0.000167,24.021421,-0.0076,1.331
3244.00,7.603382,24.96565,-0.000167,24.021552,-0.0076,1.331
3246.00,7.603281,24.96508,-0.000167,24.021655,-0.0076,1.331
3248.00,7.603509,24.96476,-0.000167,24.021327,-0.0076,1.332
3250.00,7.603148,24.96482,-0.000168,24.021100,-0.0076,1.331
3252.00,7.603718,24.96532,-0.000167,24.021885,-0.0076,1.331
3254.00,7.603347,24.96471,-0.000166,24.021390,-0.0076,1.331
3256.00,7.603320,24.96424,-0.000166,24.020941,-0.0076,1.330
3258.00,7.603594,24.96517,-0.000167,24.021791,-0.0076,1.331
3260.00,7.604139,24.96426,-0.000167,24.020964,-0.0076,1.332
3262.00,7.603760,24.96471,-0.000168,24.020750,-0.0076,1.331
3264.00,7.603722,24.96444,-0.000167,24.021314,-0.0076,1.331
3266.00,7.603298,24.96458,-0.000167,24.021231,-0.0076,1.331
3268.00,7.603440,24.96440,-0.000167,24.021194,-0.0076,1.331
3270.00,7.602247,24.96458,-0.000167,24.021397,-0.0076,1.330
3272.00,7.601762,24.96445,-0.000167,24.021425,-0.0076,1.331
3274.00,7.602939,24.96438,-0.000167,24.021633,-0.0076,1.331
3276.00,7.603885,24.96432,-0.000167,24.021301,-0.0076,1.331
3278.00,7.603132,24.96427,-0.000168,24.021483,-0.0076,1.331
3280.00,7.603390,24.96418,-0.000168,24.021486,-0.0076,1.331
3282.00,7.603554,24.96387,-0.000167,24.021042,-0.0077,1.331
3284.00,7.602644,24.96356,-0.000168,24.020984,-0.0076,1.332
3286.00,7.602044,24.96390,-0.000168,24.021818,-0.0076,1.331
3288.00,7.601588,24.96450,-0.000167,24.021441,-0.0076,1.331
3290.00,7.601054,24.96514,-0.000168,24.021811,-0.0076,1.331
3292.00,7.600477,24.96465,-0.000167,24.020897,-0.0076,1.332
3294.00,7.600516,24.96431,-0.000167,24.020874,-0.0076,1.332
3296.00,7.600842,24.96421,-0.000168,24.020605,-0.0077,1.331
3298.00,7.601040,24.96468,-0.000168,24.021178,-0.0076,1.330
3300.00,7.601519,24.96413,-0.000167,24.021265,-0.0077,1.331
3302.00,7.601481,24.96459,-0.000167,24.021035,-0.0076,1.332
3304.00,7.602050,24.96485,-0.000167,24.021691,-0.0076,1.331
3306.00,7.601290,24.96501,-0.000168,24.020502,-0.0076,1.332
3308.00,7.600549,24.96429,-0.000168,24.021095,-0.0076,1.332
3310.00,7.600648,24.96424,-0.000167,24.021135,-0.0076,1.331
3312.00,7.603016,24.96394,-0.000168,24.021640,-0.0076,1.331
3314.00,7.602540,24.96455,-0.000167,24.021126,-0.0076,1.331
3316.00,7.601539,24.96441,-0.000169,24.020404,-0.0076,1.330
3318.00,7.601378,24.96416,-0.000168,24.021151,-0.0076,1.331
3320.00,7.600609,24.96512,-0.000169,24.021325,-0.0076,1.331
3322.00,7.599442,24.96508,-0.000168,24.021325,-0.0076,1.331
3324.00,7.598741,24.96520,-0.000167,24.021080,-0.0076,1.331
3326.00,7.598401,24.96403,-0.000168,24.021033,-0.0076,1.331
3328.00,7.598963,24.96378,-0.000167,24.021401,-0.0076,1.331
3330.00,7.599352,24.96371,-0.000168,24.021220,-0.0076,1.330
3332.00,7.599175,24.96414,-0.000168,24.020808,-0.0076,1.331
3334.00,7.600255,24.96368,-0.000167,24.021543,-0.0076,1.332
3336.00,7.600485,24.96296,-0.000169,24.021325,-0.0076,1.331
3338.00,7.599357,24.96370,-0.000168,24.021419,-0.0077,1.331
3340.00,7.597975,24.96398,-0.000168,24.021321,-0.0077,1.331
3342.00,7.598036,24.96392,-0.000168,24.021628,-0.0076,1.331
3344.00,7.598312,24.96376,-0.000168,24.021118,-0.0076,1.331
3346.00,7.598933,24.96337,-0.000167,24.021457,-0.0076,1.331
3348.00,7.599898,24.96343,-0.000167,24.021292,-0.0076,1.331
3350.00,7.600345,24.96313,-0.000167,24.021436,-0.0076,1.331
3352.00,7.599897,24.96340,-0.000167,24.021265,-0.0076,1.331
3354.00,7.599385,24.96389,-0.000167,24.021459,-0.0076,1.331
3356.00,7.599681,24.96467,-0.000167,24.021368,-0.0076,1.331
3358.00,7.600380,24.96439,-0.000167,24.021401,-0.0076,1.331
3360.00,7.599461,24.96419,-0.000168,24.021426,-0.0076,1.331
3362.00,7.598843,24.96381,-0.000168,24.021044,-0.0076,1.331
3364.00,7.599323,24.96359,-0.000168,24.021262,-0.0076,1.331
3366.00,7.599279,24.96403,-0.000167,24.021383,-0.0076,1.332
3368.00,7.599391,24.96372,-0.000168,24.021329,-0.0076,1.332
3370.00,7.599415,24.96316,-0.000167,24.021162,-0.0076,1.331
3372.00,7.599544,24.96359,-0.000167,24.021291,-0.0076,1.331
3374.00,7.599365,24.96408,-0.000167,24.021450,-0.0076,1.331
3376.00,7.599275,24.96430,-0.000167,24.021133,-0.0076,1.330
3378.00,7.599336,24.96466,-0.000167,24.021104,-0.0076,1.331
3380.00,7.599814,24.96473,-0.000169,24.021539,-0.0076,1.331
3382.00,7.599785,24.96447,-0.000168,24.021146,-0.0076,1.331
3384.00,7.598920,24.96507,-0.000167,24.020836,-0.0076,1.331
3386.00,7.598251,24.96482,-0.000167,24.020725,-0.0076,1.331
3388.00,7.597868,24.96486,-0.000167,24.021080,-0.0076,1.331
3390.00,7.597751,24.96405,-0.000167,24.021267,-0.0077,1.331
3392.00,7.598083,24.96399,-0.000167,24.020536,-0.0076,1.331
3394.00,7.597632,24.96391,-0.000168,24.021225,-0.0076,1.331
3396.00,7.597988,24.96487,-0.000168,24.021013,-0.0076,1.331
3398.00,7.597981,24.96444,-0.000167,24.020567,-0.0076,1.331
3400.00,7.597879,24.96451,-0.000168,24.020917,-0.0076,1.331
3402.00,7.596788,24.96427,-0.000167,24.021144,-0.0076,1.331
3404.00,7.597202,24.96428,-0.000167,24.021715,-0.0076,1.332
3406.00,7.597912,24.96451,-0.000168,24.021485,-0.0076,1.331
3408.00,7.597104,24.96472,-0.000167,24.020518,-0.0076,1.331
3410.00,7.597330,24.96465,-0.000168,24.020386,-0.0076,1.331
3412.00,7.597751,24.96445,-0.000167,24.021597,-0.0076,1.332
3414.00,7.597503,24.96484,-0.000168,24.022017,-0.0076,1.331
3416.00,7.597885,24.96523,-0.000168,24.021423,-0.0076,1.331
3418.00,7.597744,24.96485,-0.000168,24.021267,-0.0076,1.331
3420.00,7.597478,24.96543,-0.000167,24.021392,-0.0076,1.331
3422.00,7.597308,24.96498,-0.000169,24.020962,-0.0076,1.331
3424.00,7.597780,24.96450,-0.000168,24.021475,-0.0076,1.331
3426.00,7.597959,24.96432,-0.000167,24.020721,-0.0076,1.331
3428.00,7.597314,24.96515,-0.000168,24.021481,-0.0076,1.331
3430.00,7.596847,24.96516,-0.000168,24.021180,-0.0076,1.331
3432.00,7.597053,24.96464,-0.000168,24.021436,-0.0076,1.331
3434.00,7.596941,24.96449,-0.000168,24.021370,-0.0076,1.331
3436.00,7.597193,24.96396,-0.000167,24.021254,-0.0076,1.331
3438.00,7.597766,24.96468,-0.000167,24.021854,-0.0076,1.331
3440.00,7.597498,24.96442,-0.000167,24.021900,-0.0076,1.331
3442.00,7.597183,24.96431,-0.000167,24.021363,-0.0076,1.330
3444.00,7.596959,24.96400,-0.000168,24.021320,-0.0076,1.331
3446.00,7.596645,24.96404,-0.000167,24.020274,-0.0076,1.331
3448.00,7.596926,24.96456,-0.000167,24.021358,-0.0076,1.331
3450.00,7.597117,24.96503,-0.000168,24.021200,-0.0076,1.331
3452.00,7.597021,24.96434,-0.000168,24.020750,-0.0076,1.331
3454.00,7.596254,24.96348,-0.000167,24.021031,-0.0076,1.330
3456.00,7.595721,24.96459,-0.000167,24.020999,-0.0076,1.331
3458.00,7.595982,24.96364,-0.000168,24.020526,-0.0076,1.331
3460.00,7.596674,24.96458,-0.000167,24.021517,-0.0076,1.331
3462.00,7.596140,24.96473,-0.000168,24.021202,-0.0076,1.331
3464.00,7.595808,24.96493,-0.000168,24.021341,-0.0076,1.331
3466.00,7.596499,24.96393,-0.000168,24.021426,-0.0076,1.331
3468.00,7.596866,24.96493,-0.000168,24.021102,-0.0076,1.331
3470.00,7.596310,24.96386,-0.000168,24.020966,-0.0076,1.331
3472.00,7.596632,24.96379,-0.000168,24.021164,-0.0076,1.331
3474.00,7.597251,24.96325,-0.000167,24.020912,-0.0076,1.331
3476.00,7.597131,24.96427,-0.000168,24.020729,-0.0076,1.331
3478.00,7.596700,24.96424,-0.000167,24.020477,-0.0076,1.331
3480.00,7.595948,24.96415,-0.000168,24.021220,-0.0076,1.331
3482.00,7.595635,24.96407,-0.000167,24.021151,-0.0077,1.331
3484.00,7.596540,24.96312,-0.000167,24.020783,-0.0077,1.331
3486.00,7.596141,24.96331,-0.000168,24.020752,-0.0076,1.331
3488.00,7.596225,24.96353,-0.000168,24.020738,-0.0076,1.332
3490.00,7.596000,24.96364,-0.000168,24.021153,-0.0076,1.332
3492.00,7.595878,24.96426,-0.000169,24.021091,-0.0076,1.332
3494.00,7.595514,24.96418,-0.000167,24.020886,-0.0076,1.331
3496.00,7.595236,24.96378,-0.000169,24.021367,-0.0076,1.331
3498.00,7.595158,24.96366,-0.000168,24.020932,-0.0077,1.331
3500.00,7.595684,24.96371,-0.000167,24.020852,-0.0076,1.330
3502.00,7.595247,24.96379,-0.000167,24.020720,-0.0076,1.330
3504.00,7.595487,24.96361,-0.000166,24.021291,-0.0076,1.331
3506.00,7.595379,24.96365,-0.000167,24.020981,-0.0076,1.332
3508.00,7.594810,24.96423,-0.000168,24.020883,-0.0077,1.331
3510.00,7.594496,24.96428,-0.000169,24.021249,-0.0076,1.331
3512.00,7.594692,24.96316,-0.000168,24.021073,-0.0076,1.331
3514.00,7.595064,24.96321,-0.000167,24.020948,-0.0076,1.331
3516.00,7.595247,24.96402,-0.000167,24.020977,-0.0076,1.330
3518.00,7.595010,24.96409,-0.000168,24.020845,-0.0076,1.331
3520.00,7.595041,24.96371,-0.000167,24.021095,-0.0076,1.331
3522.00,7.595310,24.96352,-0.000168,24.021158,-0.0076,1.331
3524.00,7.594849,24.96327,-0.000168,24.020377,-0.0076,1.332
3526.00,7.594660,24.96475,-0.000168,24.021283,-0.0076,1.331
3528.00,7.595003,24.96397,-0.000170,24.021394,-0.0076,1.331
3530.00,7.594803,24.96356,-0.000168,24.020917,-0.0076,1.331
3532.00,7.595230,24.96434,-0.000167,24.021008,-0.0077,1.331
3534.00,7.594919,24.96403,-0.000167,24.021325,-0.0076,1.331
3536.00,7.594880,24.96334,-0.000168,24.020720,-0.0076,1.331
3538.00,7.593813,24.96398,-0.000167,24.021084,-0.0077,1.331
3540.00,7.593712,24.96390,-0.000167,24.020687,-0.0076,1.331
3542.00,7.593279,24.96439,-0.000168,24.021276,-0.0076,1.331
3544.00,7.594084,24.96404,-0.000168,24.020720,-0.0076,1.331
3546.00,7.594006,24.96392,-0.000168,24.021281,-0.0076,1.330
3548.00,7.593507,24.96368,-0.000167,24.021651,-0.0076,1.331
3550.00,7.592774,24.96333,-0.000167,24.021140,-0.0076,1.331
3552.00,7.593749,24.96357,-0.000168,24.020203,-0.0076,1.330
3554.00,7.594693,24.96465,-0.000169,24.021278,-0.0076,1.331
3556.00,7.594499,24.96399,-0.000168,24.020763,-0.0076,1.331
3558.00,7.593456,24.96442,-0.000167,24.020651,-0.0076,1.331
3560.00,7.592917,24.96422,-0.000169,24.020825,-0.0076,1.331
3562.00,7.593464,24.96455,-0.000168,24.020886,-0.0076,1.331
3564.00,7.593049,24.96515,-0.000168,24.020747,-0.0076,1.331
3566.00,7.592722,24.96469,-0.000168,24.021332,-0.0076,1.331
3568.00,7.592298,24.96464,-0.000168,24.020707,-0.0076,1.331
3570.00,7.592502,24.96508,-0.000168,24.020801,-0.0076,1.331
3572.00,7.592284,24.96451,-0.000168,24.020808,-0.0076,1.331
3574.00,7.592496,24.96468,-0.000167,24.020487,-0.0076,1.331
3576.00,7.592730,24.96472,-0.000167,24.021256,-0.0076,1.331
3578.00,7.593027,24.96431,-0.000166,24.021019,-0.0076,1.331
3580.00,7.592489,24.96491,-0.000168,24.021249,-0.0076,1.331
3582.00,7.592609,24.96452,-0.000168,24.021144,-0.0076,1.331
3584.00,7.593240,24.96404,-0.000168,24.020770,-0.0076,1.331
3586.00,7.593350,24.96429,-0.000168,24.021488,-0.0076,1.331
3588.00,7.592189,24.96467,-0.000168,24.020736,-0.0076,1.331
3590.00,7.591770,24.96471,-0.000169,24.021597,-0.0076,1.331
3592.00,7.592345,24.96507,-0.000168,24.021606,-0.0076,1.331
3594.00,7.593242,24.96570,-0.000168,24.021247,-0.0076,1.331
3596.00,7.592193,24.96533,-0.000167,24.021818,-0.0076,1.331
3598.00,7.592205,24.96501,-0.000168,24.021274,-0.0076,1.331
3600.00,7.592378,24.96496,-0.000168,24.021165,-0.0076,1.331
@6,12.0000,24.0
3602.00,7.592678,24.96444,-0.000168,24.021397,-0.0076,1.331
3604.00,7.589415,24.96390,-0.000168,24.020942,-0.0076,1.331
3606.00,7.580612,24.96441,-0.000167,24.021175,-0.0076,1.330
3608.00,7.569769,24.96457,-0.000166,24.021182,-0.0076,1.329
3610.00,7.557827,24.96466,-0.000166,24.020971,-0.0076,1.330
3612.00,7.549110,24.96423,-0.000166,24.021405,-0.0076,1.330
3614.00,7.543314,24.96427,-0.000166,24.021635,-0.0076,1.331
3616.00,7.539898,24.96448,-0.000166,24.021434,-0.0076,1.331
3618.00,7.536623,24.96493,-0.000168,24.020810,-0.0076,1.332
3620.00,7.533323,24.96469,-0.000168,24.021267,-0.0076,1.332
3622.00,7.529703,24.96496,-0.000169,24.021093,-0.0076,1.333
3624.00,7.526546,24.96434,-0.000169,24.021800,-0.0076,1.332
3626.00,7.523251,24.96377,-0.000168,24.021622,-0.0076,1.332
3628.00,7.523734,24.96393,-0.000168,24.021180,-0.0076,1.332
3630.00,7.530930,24.96387,-0.000168,24.021334,-0.0076,1.333
3632.00,7.541282,24.96333,-0.000169,24.021657,-0.0076,1.333
3634.00,7.552690,24.96335,-0.000168,24.020660,-0.0076,1.333
3636.00,7.561024,24.96354,-0.000169,24.021791,-0.0076,1.333
3638.00,7.566769,24.96346,-0.000169,24.020973,-0.0076,1.332
3640.00,7.572348,24.96272,-0.000168,24.020779,-0.0076,1.331
3642.00,7.577231,24.96335,-0.000167,24.021572,-0.0076,1.331
3644.00,7.581946,24.96356,-0.000168,24.021624,-0.0076,1.332
3646.00,7.586473,24.96335,-0.000168,24.021499,-0.0076,1.331
3648.00,7.591154,24.96397,-0.000167,24.020877,-0.0076,1.331
3650.00,7.595141,24.96468,-0.000167,24.021227,-0.0076,1.331
3652.00,7.597396,24.96433,-0.000166,24.020912,-0.0076,1.331
3654.00,7.598991,24.96392,-0.000168,24.021100,-0.0076,1.332
3656.00,7.599542,24.96458,-0.000168,24.021555,-0.0076,1.331
3658.00,7.600293,24.96400,-0.000167,24.021597,-0.0076,1.331
3660.00,7.600870,24.96409,-0.000167,24.021298,-0.0076,1.331
3662.00,7.601424,24.96392,-0.000167,24.020426,-0.0076,1.331
3664.00,7.601923,24.96427,-0.000167,24.021080,-0.0076,1.331
3666.00,7.603114,24.96474,-0.000167,24.021673,-0.0076,1.331
3668.00,7.604379,24.96592,-0.000167,24.021097,-0.0076,1.331
3670.00,7.604120,24.96473,-0.000167,24.020854,-0.0076,1.332
3672.00,7.605364,24.96529,-0.000168,24.021216,-0.0076,1.331
3674.00,7.606311,24.96465,-0.000168,24.020725,-0.0076,1.331
3676.00,7.606801,24.96391,-0.000167,24.021193,-0.0076,1.331
3678.00,7.606985,24.96505,-0.000169,24.021115,-0.0076,1.331
3680.00,7.606673,24.96379,-0.000167,24.021481,-0.0076,1.331
3682.00,7.606114,24.96450,-0.000168,24.021412,-0.0076,1.331
3684.00,7.606924,24.96403,-0.000167,24.021200,-0.0076,1.330
3686.00,7.606895,24.96360,-0.000166,24.020618,-0.0076,1.331
3688.00,7.606573,24.96402,-0.000168,24.021049,-0.0076,1.331
3690.00,7.606447,24.96380,-0.000168,24.021419,-0.0076,1.331
3692.00,7.606699,24.96433,-0.000167,24.021432,-0.0076,1.331
3694.00,7.606646,24.96398,-0.000168,24.021020,-0.0076,1.331
3696.00,7.606215,24.96407,-0.000168,24.020881,-0.0077,1.331
3698.00,7.605690,24.96465,-0.000169,24.020917,-0.0077,1.331
3700.00,7.605793,24.96342,-0.000168,24.021494,-0.0076,1.331
3702.00,7.605791,24.96399,-0.000169,24.021265,-0.0076,1.330
3704.00,7.605708,24.96373,-0.000167,24.020988,-0.0076,1.330
3706.00,7.605794,24.96370,-0.000167,24.021800,-0.0076,1.331
3708.00,7.605275,24.96363,-0.000167,24.021057,-0.0076,1.331
3710.00,7.604205,24.96332,-0.000168,24.020939,-0.0076,1.331
3712.00,7.603748,24.96357,-0.000168,24.021151,-0.0076,1.331
3714.00,7.603004,24.96402,-0.000168,24.021695,-0.0076,1.331
3716.00,7.602055,24.96358,-0.000168,24.021040,-0.0076,1.331
3718.00,7.601278,24.96291,-0.000169,24.020803,-0.0076,1.331
3720.00,7.600968,24.96362,-0.000169,24.021095,-0.0076,1.331
3722.00,7.600708,24.96386,-0.000169,24.020950,-0.0076,1.332
3724.00,7.601151,24.96412,-0.000169,24.020993,-0.0076,1.332
3726.00,7.599734,24.96436,-0.000169,24.020970,-0.0076,1.331
3728.00,7.598901,24.96427,-0.000169,24.021098,-0.0076,1.332
3730.00,7.598212,24.96518,-0.000169,24.020647,-0.0076,1.331
3732.00,7.598174,24.96504,-0.000168,24.020770,-0.0076,1.331
3734.00,7.598489,24.96477,-0.000166,24.020859,-0.0076,1.331
3736.00,7.598115,24.96501,-0.000167,24.021481,-0.0076,1.331
3738.00,7.598072,24.96552,-0.000169,24.020886,-0.0076,1.331
3740.00,7.597613,24.96521,-0.000168,24.021296,-0.0076,1.331
3742.00,7.596454,24.96508,-0.000168,24.021077,-0.0076,1.331
3744.00,7.596085,24.96526,-0.000168,24.020854,-0.0076,1.331
3746.00,7.596110,24.96512,-0.000169,24.020399,-0.0076,1.331
3748.00,7.595956,24.96533,-0.000168,24.021245,-0.0076,1.331
3750.00,7.595696,24.96494,-0.000167,24.021144,-0.0076,1.330
3752.00,7.594564,24.96493,-0.000167,24.021207,-0.0076,1.330
3754.00,7.594204,24.96412,-0.000166,24.021488,-0.0076,1.331
3756.00,7.593088,24.96452,-0.000166,24.021189,-0.0076,1.331
3758.00,7.593947,24.96525,-0.000168,24.020899,-0.0076,1.331
3760.00,7.594112,24.96404,-0.000169,24.020839,-0.0076,1.331
3762.00,7.594427,24.96511,-0.000169,24.020966,-0.0076,1.331
3764.00,7.594745,24.96560,-0.000168,24.021057,-0.0076,1.331
3766.00,7.593414,24.96549,-0.000168,24.020516,-0.0076,1.331
3768.00,7.592943,24.96598,-0.000168,24.021347,-0.0076,1.331
3770.00,7.593111,24.96552,-0.000168,24.021744,-0.0076,1.332
3772.00,7.593193,24.96530,-0.000169,24.021046,-0.0076,1.332
3774.00,7.593999,24.96569,-0.000169,24.020636,-0.0076,1.331
3776.00,7.593489,24.96561,-0.000168,24.021055,-0.0076,1.331
3778.00,7.593533,24.96540,-0.000168,24.020567,-0.0077,1.331
3780.00,7.593364,24.96576,-0.000167,24.021202,-0.0076,1.332
3782.00,7.592560,24.96640,-0.000167,24.021173,-0.0076,1.331
3784.00,7.592232,24.96669,-0.000168,24.020971,-0.0076,1.331
3786.00,7.591630,24.96570,-0.000167,24.020720,-0.0076,1.331
3788.00,7.591777,24.96604,-0.000169,24.021000,-0.0076,1.331
3790.00,7.592002,24.96626,-0.000169,24.020681,-0.0076,1.331
3792.00,7.591675,24.96616,-0.000168,24.020763,-0.0076,1.331
3794.00,7.591736,24.96594,-0.000167,24.021463,-0.0076,1.331
3796.00,7.592009,24.96600,-0.000167,24.021356,-0.0076,1.331
3798.00,7.591943,24.96577,-0.000168,24.020986,-0.0077,1.331
3800.00,7.591706,24.96636,-0.000169,24.020707,-0.0076,1.331
3802.00,7.591043,24.96525,-0.000168,24.020803,-0.0077,1.330
3804.00,7.590910,24.96502,-0.000168,24.021325,-0.0076,1.332
3806.00,7.591612,24.96633,-0.000169,24.020458,-0.0076,1.331
3808.00,7.591882,24.96552,-0.000168,24.021147,-0.0076,1.331
3810.00,7.592008,24.96524,-0.000168,24.020353,-0.0076,1.331
3812.00,7.591793,24.96538,-0.000169,24.020056,-0.0076,1.331
3814.00,7.591286,24.96530,-0.000168,24.021082,-0.0076,1.331
3816.00,7.590785,24.96503,-0.000169,24.021006,-0.0076,1.331
3818.00,7.590167,24.96466,-0.000167,24.021013,-0.0076,1.331
3820.00,7.590218,24.96463,-0.000167,24.020926,-0.0076,1.331
3822.00,7.590267,24.96497,-0.000168,24.020977,-0.0076,1.331
3824.00,7.590646,24.96476,-0.000168,24.020457,-0.0076,1.331
3826.00,7.590193,24.96523,-0.000169,24.020915,-0.0076,1.331
3828.00,7.589867,24.96467,-0.000169,24.021309,-0.0076,1.332
3830.00,7.590061,24.96479,-0.000168,24.021477,-0.0076,1.332
3832.00,7.590396,24.96527,-0.000167,24.021233,-0.0076,1.331
3834.00,7.590142,24.96544,-0.000168,24.021276,-0.0076,1.331
3836.00,7.589352,24.96581,-0.000167,24.021142,-0.0076,1.331
3838.00,7.589632,24.96474,-0.000167,24.020781,-0.0076,1.331
3840.00,7.589530,24.96424,-0.000168,24.021548,-0.0076,1.331
3842.00,7.589343,24.96529,-0.000168,24.021173,-0.0076,1.331
3844.00,7.589142,24.96578,-0.000168,24.020859,-0.0076,1.331
3846.00,7.588882,24.96532,-0.000169,24.021515,-0.0076,1.331
3848.00,7.588819,24.96545,-0.000168,24.021341,-0.0076,1.331
3850.00,7.588613,24.96537,-0.000168,24.020551,-0.0076,1.331
3852.00,7.588643,24.96549,-0.000167,24.021840,-0.0076,1.331
3854.00,7.589236,24.96515,-0.000167,24.021296,-0.0076,1.331
3856.00,7.589614,24.96511,-0.000167,24.020868,-0.0076,1.331
3858.00,7.588423,24.96480,-0.000166,24.020810,-0.0076,1.331
3860.00,7.587817,24.96502,-0.000167,24.021405,-0.0076,1.331
3862.00,7.588585,24.96494,-0.000168,24.020913,-0.0076,1.331
3864.00,7.589005,24.96592,-0.000168,24.021445,-0.0076,1.331
3866.00,7.589093,24.96608,-0.000168,24.021858,-0.0076,1.331
3868.00,7.588831,24.96599,-0.000168,24.020906,-0.0077,1.331
3870.00,7.589183,24.96576,-0.000168,24.020939,-0.0076,1.331
3872.00,7.589557,24.96559,-0.000169,24.021214,-0.0076,1.331
3874.00,7.589906,24.96598,-0.000168,24.021778,-0.0076,1.331
3876.00,7.589447,24.96661,-0.000167,24.021532,-0.0076,1.331
3878.00,7.589231,24.96624,-0.000168,24.021271,-0.0076,1.331
3880.00,7.587884,24.96604,-0.000168,24.021011,-0.0076,1.331
3882.00,7.588425,24.96583,-0.000167,24.021276,-0.0076,1.332
3884.00,7.588866,24.96561,-0.000169,24.020323,-0.0076,1.331
3886.00,7.588396,24.96508,-0.000169,24.020997,-0.0076,1.331
3888.00,7.587717,24.96553,-0.000168,24.021736,-0.0076,1.332
3890.00,7.587219,24.96633,-0.000168,24.021062,-0.0076,1.331
3892.00,7.586769,24.96625,-0.000168,24.021245,-0.0076,1.331
3894.00,7.586976,24.96553,-0.000167,24.021390,-0.0076,1.331
3896.00,7.587781,24.96488,-0.000168,24.020683,-0.0076,1.331
3898.00,7.587623,24.96543,-0.000168,24.021267,-0.0076,1.331
3900.00,7.587429,24.96510,-0.000166,24.021396,-0.0076,1.331
3902.00,7.587344,24.96548,-0.000167,24.021004,-0.0076,1.331
3904.00,7.588030,24.96507,-0.000168,24.021135,-0.0076,1.332
3906.00,7.588574,24.96488,-0.000168,24.021084,-0.0076,1.331
3908.00,7.588547,24.96613,-0.000168,24.021265,-0.0076,1.331
3910.00,7.588417,24.96578,-0.000167,24.020939,-0.0076,1.331
3912.00,7.587907,24.96535,-0.000166,24.021135,-0.0076,1.331
3914.00,7.586689,24.96523,-0.000167,24.021231,-0.0076,1.332
3916.00,7.586812,24.96595,-0.000168,24.021481,-0.0076,1.332
3918.00,7.586230,24.96628,-0.000168,24.021490,-0.0076,1.331
3920.00,7.586375,24.96639,-0.000167,24.020826,-0.0076,1.331
3922.00,7.586671,24.96579,-0.000166,24.021318,-0.0076,1.331
3924.00,7.586870,24.96618,-0.000167,24.021010,-0.0076,1.331
3926.00,7.586756,24.96575,-0.000168,24.021017,-0.0076,1.332
3928.00,7.585945,24.96529,-0.000168,24.021124,-0.0076,1.331
3930.00,7.585410,24.96634,-0.000167,24.020589,-0.0076,1.331
3932.00,7.585218,24.96565,-0.000169,24.020779,-0.0076,1.331
3934.00,7.585893,24.96511,-0.000169,24.020971,-0.0076,1.331
3936.00,7.585936,24.96603,-0.000169,24.020810,-0.0076,1.331
3938.00,7.586199,24.96554,-0.000169,24.020574,-0.0076,1.331
3940.00,7.586897,24.96530,-0.000168,24.020850,-0.0076,1.330
3942.00,7.586929,24.96573,-0.000168,24.020553,-0.0076,1.331
3944.00,7.586808,24.96570,-0.000168,24.020749,-0.0076,1.332
3946.00,7.586167,24.96577,-0.000168,24.021024,-0.0076,1.331
3948.00,7.586327,24.96618,-0.000168,24.021495,-0.0076,1.331
3950.00,7.585638,24.96655,-0.000168,24.021287,-0.0076,1.331
3952.00,7.585011,24.96603,-0.000169,24.020792,-0.0076,1.331
3954.00,7.585897,24.96493,-0.000168,24.021147,-0.0076,1.332
3956.00,7.585423,24.96485,-0.000168,24.021300,-0.0076,1.331
3958.00,7.585197,24.96496,-0.000167,24.020881,-0.0076,1.331
3960.00,7.585283,24.96559,-0.000169,24.021372,-0.0076,1.332
3962.00,7.585202,24.96586,-0.000169,24.020527,-0.0076,1.332
3964.00,7.584793,24.96487,-0.000169,24.020792,-0.0076,1.331
3966.00,7.584301,24.96474,-0.000169,24.021000,-0.0076,1.331
3968.00,7.584668,24.96526,-0.000169,24.021392,-0.0076,1.331
3970.00,7.586112,24.96578,-0.000170,24.021287,-0.0076,1.332
3972.00,7.585976,24.96491,-0.000169,24.020152,-0.0076,1.332
3974.00,7.585822,24.96529,-0.000168,24.021332,-0.0076,1.331
3976.00,7.586181,24.96492,-0.000169,24.021419,-0.0076,1.331
3978.00,7.586376,24.96431,-0.000169,24.021397,-0.0076,1.331
3980.00,7.586275,24.96468,-0.000167,24.020400,-0.0076,1.332
3982.00,7.584825,24.96506,-0.000168,24.020471,-0.0076,1.331
3984.00,7.584998,24.96521,-0.000169,24.021499,-0.0076,1.331
3986.00,7.585470,24.96617,-0.000168,24.021494,-0.0076,1.331
3988.00,7.585935,24.96586,-0.000167,24.021160,-0.0076,1.331
3990.00,7.586217,24.96536,-0.000169,24.021291,-0.0076,1.332
3992.00,7.585433,24.96451,-0.000167,24.020848,-0.0076,1.331
3994.00,7.584782,24.96454,-0.000169,24.020332,-0.0076,1.331
3996.00,7.584751,24.96533,-0.000169,24.021289,-0.0076,1.331
3998.00,7.585137,24.96514,-0.000168,24.020894,-0.0076,1.332
4000.00,7.585345,24.96472,-0.000169,24.020884,-0.0076,1.331
4002.00,7.585128,24.96467,-0.000170,24.020620,-0.0076,1.331
4004.00,7.584556,24.96561,-0.000169,24.020344,-0.0076,1.331
4006.00,7.583422,24.96570,-0.000170,24.020574,-0.0076,1.331
4008.00,7.582915,24.96526,-0.000168,24.021649,-0.0076,1.332
4010.00,7.583209,24.96635,-0.000169,24.021276,-0.0076,1.332
4012.00,7.583923,24.96624,-0.000169,24.021053,-0.0076,1.331
4014.00,7.584248,24.96505,-0.000169,24.021566,-0.0076,1.332
4016.00,7.584491,24.96561,-0.000170,24.021247,-0.0076,1.332
4018.00,7.584425,24.96555,-0.000169,24.019869,-0.0076,1.331
4020.00,7.584157,24.96596,-0.000169,24.021597,-0.0076,1.331
4022.00,7.583987,24.96640,-0.000168,24.020908,-0.0076,1.331
4024.00,7.583976,24.96702,-0.000168,24.020683,-0.0076,1.332
4026.00,7.584132,24.96570,-0.000169,24.021242,-0.0076,1.332
4028.00,7.584325,24.96601,-0.000169,24.020678,-0.0076,1.331
4030.00,7.583808,24.96559,-0.000169,24.020591,-0.0076,1.331
4032.00,7.582748,24.96581,-0.000168,24.020609,-0.0077,1.331
4034.00,7.583287,24.96627,-0.000169,24.020832,-0.0077,1.331
4036.00,7.584114,24.96546,-0.000169,24.020594,-0.0076,1.332
4038.00,7.583865,24.96538,-0.000169,24.020493,-0.0076,1.331
4040.00,7.584411,24.96582,-0.000169,24.020564,-0.0076,1.332
4042.00,7.583448,24.96552,-0.000170,24.020616,-0.0076,1.331
4044.00,7.584163,24.96529,-0.000169,24.020415,-0.0077,1.331
4046.00,7.584979,24.96574,-0.000170,24.020765,-0.0077,1.332
4048.00,7.584946,24.96577,-0.000169,24.020921,-0.0077,1.332
4050.00,7.583436,24.96624,-0.000169,24.020364,-0.0077,1.332
4052.00,7.582964,24.96684,-0.000170,24.020997,-0.0076,1.331
4054.00,7.583088,24.96616,-0.000169,24.020935,-0.0076,1.331
4056.00,7.582746,24.96678,-0.000168,24.020823,-0.0076,1.331
4058.00,7.582708,24.96610,-0.000169,24.020732,-0.0076,1.331
4060.00,7.582533,24.96654,-0.000169,24.020923,-0.0076,1.332
4062.00,7.582297,24.96670,-0.000168,24.020636,-0.0077,1.331
4064.00,7.583200,24.96612,-0.000169,24.020402,-0.0076,1.331
4066.00,7.583625,24.96667,-0.000169,24.020556,-0.0077,1.332
4068.00,7.583944,24.96654,-0.000168,24.020937,-0.0076,1.332
4070.00,7.584146,24.96676,-0.000170,24.020709,-0.0076,1.332
4072.00,7.583626,24.96623,-0.000171,24.020725,-0.0077,1.332
4074.00,7.583047,24.96664,-0.000171,24.021262,-0.0076,1.332
4076.00,7.582508,24.96668,-0.000171,24.020408,-0.0077,1.331
4078.00,7.582119,24.96653,-0.000169,24.021200,-0.0077,1.331
4080.00,7.582707,24.96633,-0.000168,24.021049,-0.0077,1.331
4082.00,7.582093,24.96719,-0.000170,24.021349,-0.0077,1.332
4084.00,7.581608,24.96658,-0.000169,24.020888,-0.0076,1.332
4086.00,7.582402,24.96748,-0.000169,24.021666,-0.0076,1.332
4088.00,7.581569,24.96700,-0.000170,24.020895,-0.0076,1.331
4090.00,7.581532,24.96709,-0.000170,24.020391,-0.0076,1.332
4092.00,7.581880,24.96766,-0.000169,24.020779,-0.0077,1.332
4094.00,7.581294,24.96749,-0.000169,24.020881,-0.0076,1.332
4096.00,7.580758,24.96699,-0.000169,24.020712,-0.0076,1.332
4098.00,7.581235,24.96718,-0.000170,24.020649,-0.0076,1.331
4100.00,7.581641,24.96742,-0.000170,24.021122,-0.0076,1.332
4102.00,7.581905,24.96659,-0.000170,24.020605,-0.0076,1.331
4104.00,7.581252,24.96694,-0.000169,24.020596,-0.0076,1.332
4106.00,7.581722,24.96732,-0.000169,24.021136,-0.0076,1.332
4108.00,7.581840,24.96739,-0.000169,24.020770,-0.0076,1.331
4110.00,7.581551,24.96655,-0.000168,24.021194,-0.0077,1.331
4112.00,7.582282,24.96632,-0.000169,24.020937,-0.0076,1.332
4114.00,7.581970,24.96605,-0.000170,24.020921,-0.0077,1.332
4116.00,7.581790,24.96577,-0.000171,24.020529,-0.0077,1.332
4118.00,7.581791,24.96571,-0.000170,24.021146,-0.0077,1.331
4120.00,7.581432,24.96629,-0.000169,24.020964,-0.0076,1.331
4122.00,7.581179,24.96640,-0.000169,24.020368,-0.0077,1.332
4124.00,7.581305,24.96610,-0.000171,24.020986,-0.0076,1.331
4126.00,7.581450,24.96650,-0.000169,24.021528,-0.0077,1.331
4128.00,7.581311,24.96684,-0.000170,24.021207,-0.0077,1.332
4130.00,7.580941,24.96622,-0.000170,24.021028,-0.0076,1.332
4132.00,7.581071,24.96644,-0.000169,24.020549,-0.0076,1.331
4134.00,7.581597,24.96723,-0.000169,24.020535,-0.0076,1.331
4136.00,7.581344,24.96672,-0.000170,24.020792,-0.0076,1.331
4138.00,7.580810,24.96680,-0.000169,24.020855,-0.0076,1.331
4140.00,7.581919,24.96672,-0.000169,24.020924,-0.0076,1.331
4142.00,7.581815,24.96685,-0.000170,24.020477,-0.0077,1.331
4144.00,7.581018,24.96562,-0.000170,24.020214,-0.0076,1.331
4146.00,7.578994,24.96589,-0.000170,24.020966,-0.0076,1.331
4148.00,7.578752,24.96628,-0.000170,24.020176,-0.0077,1.332
4150.00,7.579082,24.96678,-0.000170,24.021129,-0.0076,1.331
4152.00,7.579065,24.96671,-0.000169,24.021555,-0.0077,1.331
4154.00,7.579732,24.96663,-0.000168,24.020319,-0.0076,1.332
4156.00,7.579691,24.96674,-0.000169,24.020663,-0.0077,1.332
4158.00,7.579959,24.96630,-0.000170,24.020578,-0.0076,1.332
4160.00,7.580284,24.96666,-0.000170,24.020738,-0.0077,1.331
4162.00,7.580468,24.96576,-0.000170,24.019916,-0.0077,1.331
4164.00,7.580590,24.96561,-0.000172,24.020381,-0.0077,1.332
4166.00,7.580271,24.96557,-0.000170,24.020154,-0.0077,1.331
4168.00,7.580414,24.96563,-0.000171,24.020085,-0.0077,1.332
4170.00,7.580140,24.96534,-0.000170,24.020569,-0.0077,1.331
4172.00,7.580128,24.96566,-0.000170,24.020029,-0.0076,1.331
4174.00,7.579941,24.96523,-0.000170,24.020502,-0.0076,1.332
4176.00,7.579425,24.96565,-0.000169,24.020471,-0.0077,1.331
4178.00,7.579952,24.96538,-0.000170,24.020859,-0.0076,1.332
4180.00,7.580341,24.96517,-0.000170,24.020415,-0.0076,1.332
4182.00,7.580751,24.96568,-0.000169,24.020700,-0.0077,1.331
4184.00,7.580617,24.96626,-0.000168,24.020605,-0.0077,1.330
4186.00,7.579717,24.96588,-0.000169,24.020768,-0.0077,1.331
4188.00,7.579900,24.96661,-0.000170,24.020551,-0.0076,1.331
4190.00,7.579462,24.96598,-0.000170,24.020942,-0.0077,1.332
4192.00,7.579226,24.96590,-0.000170,24.020765,-0.0077,1.331
4194.00,7.578909,24.96511,-0.000171,24.020324,-0.0077,1.331
4196.00,7.578419,24.96498,-0.000170,24.020589,-0.0077,1.332
4198.00,7.577346,24.96510,-0.000171,24.020551,-0.0076,1.332
4200.00,7.577403,24.96512,-0.000170,24.019188,-0.0077,1.331
@7,12.0000,24.0
4202.00,7.578005,24.96539,-0.000169,24.020408,-0.0077,1.331
4204.00,7.576493,24.96468,-0.000170,24.020455,-0.0077,1.331
4206.00,7.568526,24.96477,-0.000169,24.020768,-0.0077,1.330
4208.00,7.556310,24.96507,-0.000168,24.020326,-0.0077,1.330
4210.00,7.539159,24.96433,-0.000168,24.021057,-0.0077,1.330
4212.00,7.522921,24.96430,-0.000167,24.021135,-0.0077,1.330
4214.00,7.512820,24.96538,-0.000169,24.020527,-0.0077,1.331
4216.00,7.508029,24.96480,-0.000169,24.021095,-0.0076,1.331
4218.00,7.507739,24.96519,-0.000170,24.020473,-0.0077,1.331
4220.00,7.507842,24.96512,-0.000171,24.020580,-0.0076,1.332
4222.00,7.506376,24.96516,-0.000171,24.021013,-0.0076,1.332
4224.00,7.505005,24.96549,-0.000172,24.020368,-0.0076,1.333
4226.00,7.504581,24.96604,-0.000171,24.020850,-0.0076,1.332
4228.00,7.507264,24.96611,-0.000171,24.021310,-0.0077,1.332
4230.00,7.516093,24.96645,-0.000170,24.020970,-0.0077,1.333
4232.00,7.528602,24.96622,-0.000171,24.020011,-0.0076,1.333
4234.00,7.541996,24.96649,-0.000172,24.020602,-0.0076,1.334
4236.00,7.551723,24.96643,-0.000171,24.020118,-0.0076,1.333
4238.00,7.557884,24.96619,-0.000171,24.021461,-0.0077,1.332
4240.00,7.563173,24.96708,-0.000169,24.020506,-0.0077,1.331
4242.00,7.568371,24.96650,-0.000169,24.020616,-0.0077,1.331
4244.00,7.572917,24.96632,-0.000168,24.020988,-0.0076,1.331
4246.00,7.576888,24.96621,-0.000168,24.020386,-0.0077,1.332
4248.00,7.580603,24.96599,-0.000168,24.020593,-0.0077,1.331
4250.00,7.585055,24.96551,-0.000169,24.021416,-0.0077,1.331
4252.00,7.588080,24.96580,-0.000169,24.019817,-0.0076,1.330
4254.00,7.590040,24.96547,-0.000168,24.020535,-0.0077,1.331
4256.00,7.590748,24.96579,-0.000168,24.021120,-0.0076,1.331
4258.00,7.592415,24.96559,-0.000169,24.020785,-0.0077,1.331
4260.00,7.593025,24.96480,-0.000169,24.020892,-0.0077,1.331
4262.00,7.593829,24.96504,-0.000169,24.020908,-0.0077,1.331
4264.00,7.594003,24.96474,-0.000169,24.020739,-0.0077,1.331
4266.00,7.594208,24.96550,-0.000169,24.020475,-0.0077,1.331
4268.00,7.593471,24.96580,-0.000170,24.021307,-0.0077,1.331
4270.00,7.594364,24.96521,-0.000170,24.020346,-0.0077,1.331
4272.00,7.595616,24.96582,-0.000169,24.020130,-0.0076,1.331
4274.00,7.595520,24.96600,-0.000169,24.020627,-0.0077,1.331
4276.00,7.595414,24.96608,-0.000169,24.020542,-0.0076,1.332
4278.00,7.595701,24.96533,-0.000168,24.020772,-0.0076,1.331
4280.00,7.595578,24.96486,-0.000168,24.021260,-0.0076,1.331
4282.00,7.595772,24.96487,-0.000167,24.020727,-0.0076,1.330
4284.00,7.595204,24.96478,-0.000167,24.020696,-0.0076,1.331
4286.00,7.595446,24.96406,-0.000169,24.020933,-0.0076,1.331
4288.00,7.594442,24.96417,-0.000168,24.020277,-0.0077,1.331
4290.00,7.594852,24.96445,-0.000169,24.020127,-0.0076,1.331
4292.00,7.595361,24.96443,-0.000169,24.020556,-0.0077,1.331
4294.00,7.595972,24.96522,-0.000170,24.020159,-0.0077,1.331
4296.00,7.596313,24.96447,-0.000169,24.020589,-0.0076,1.331
4298.00,7.595290,24.96469,-0.000170,24.020382,-0.0076,1.331
4300.00,7.594752,24.96407,-0.000169,24.019907,-0.0077,1.331
4302.00,7.595708,24.96498,-0.000168,24.020150,-0.0077,1.331
4304.00,7.595737,24.96509,-0.000170,24.020631,-0.0077,1.331
4306.00,7.594055,24.96551,-0.000171,24.019628,-0.0077,1.331
4308.00,7.592684,24.96524,-0.000170,24.020359,-0.0077,1.331
4310.00,7.592956,24.96529,-0.000170,24.020355,-0.0076,1.331
4312.00,7.592866,24.96540,-0.000170,24.020770,-0.0077,1.331
4314.00,7.591745,24.96495,-0.000170,24.020529,-0.0076,1.331
4316.00,7.591211,24.96431,-0.000169,24.020683,-0.0077,1.331
4318.00,7.590633,24.96521,-0.000169,24.020080,-0.0077,1.331
4320.00,7.590759,24.96506,-0.000169,24.020449,-0.0077,1.332
4322.00,7.590638,24.96465,-0.000170,24.020973,-0.0077,1.331
4324.00,7.590393,24.96349,-0.000171,24.020593,-0.0077,1.331
4326.00,7.588803,24.96384,-0.000169,24.020087,-0.0076,1.331
4328.00,7.588045,24.96423,-0.000169,24.020352,-0.0076,1.331
4330.00,7.587485,24.96490,-0.000170,24.020295,-0.0077,1.331
4332.00,7.586679,24.96570,-0.000170,24.020299,-0.0077,1.331
4334.00,7.586729,24.96552,-0.000170,24.020471,-0.0077,1.331
4336.00,7.585684,24.96527,-0.000169,24.020839,-0.0077,1.331
4338.00,7.585052,24.96504,-0.000170,24.020536,-0.0077,1.331
4340.00,7.585207,24.96452,-0.000169,24.020545,-0.0077,1.330
4342.00,7.585633,24.96514,-0.000169,24.020440,-0.0077,1.331
4344.00,7.585855,24.96501,-0.000169,24.020872,-0.0077,1.330
4346.00,7.585085,24.96415,-0.000170,24.020807,-0.0077,1.331
4348.00,7.584418,24.96361,-0.000170,24.020431,-0.0077,1.331
4350.00,7.583904,24.96416,-0.000170,24.020196,-0.0077,1.331
4352.00,7.583934,24.96405,-0.000169,24.020275,-0.0077,1.330
4354.00,7.583473,24.96452,-0.000169,24.021049,-0.0077,1.331
4356.00,7.583499,24.96477,-0.000170,24.020662,-0.0077,1.331
4358.00,7.583260,24.96440,-0.000169,24.020797,-0.0076,1.331
4360.00,7.582769,24.96455,-0.000171,24.020805,-0.0077,1.331
4362.00,7.582806,24.96500,-0.000171,24.020304,-0.0077,1.331
4364.00,7.583374,24.96474,-0.000170,24.020442,-0.0077,1.330
4366.00,7.582265,24.96465,-0.000170,24.020268,-0.0076,1.331
4368.00,7.582707,24.96478,-0.000170,24.020491,-0.0077,1.330
4370.00,7.582535,24.96450,-0.000170,24.020016,-0.0076,1.331
4372.00,7.581968,24.96445,-0.000171,24.020281,-0.0077,1.331
4374.00,7.581814,24.96461,-0.000170,24.020819,-0.0077,1.331
4376.00,7.581925,24.96452,-0.000171,24.021068,-0.0077,1.331
4378.00,7.581660,24.96455,-0.000170,24.020168,-0.0077,1.331
4380.00,7.581173,24.96424,-0.000170,24.020701,-0.0077,1.331
4382.00,7.581082,24.96501,-0.000172,24.020683,-0.0077,1.331
4384.00,7.581602,24.96512,-0.000170,24.020504,-0.0077,1.331
4386.00,7.581817,24.96472,-0.000170,24.020981,-0.0077,1.330
4388.00,7.581249,24.96510,-0.000169,24.020569,-0.0077,1.331
4390.00,7.580863,24.96517,-0.000169,24.020413,-0.0077,1.331
4392.00,7.580418,24.96490,-0.000170,24.019833,-0.0077,1.331
4394.00,7.581020,24.96525,-0.000170,24.020616,-0.0076,1.331
4396.00,7.582030,24.96501,-0.000170,24.020578,-0.0077,1.331
4398.00,7.582123,24.96448,-0.000171,24.020991,-0.0077,1.331
4400.00,7.582072,24.96494,-0.000171,24.020667,-0.0076,1.331
4402.00,7.582470,24.96524,-0.000170,24.020029,-0.0076,1.330
4404.00,7.582162,24.96459,-0.000169,24.020076,-0.0077,1.331
4406.00,7.582031,24.96415,-0.000170,24.020210,-0.0077,1.331
4408.00,7.580789,24.96455,-0.000170,24.020903,-0.0077,1.331
4410.00,7.580121,24.96469,-0.000169,24.020502,-0.0077,1.331
4412.00,7.579563,24.96433,-0.000170,24.020571,-0.0077,1.331
4414.00,7.579816,24.96526,-0.000170,24.020662,-0.0076,1.331
4416.00,7.580443,24.96467,-0.000171,24.020495,-0.0077,1.331
4418.00,7.580286,24.96485,-0.000171,24.020788,-0.0076,1.331
4420.00,7.580002,24.96482,-0.000169,24.020294,-0.0077,1.330
4422.00,7.580304,24.96527,-0.000170,24.020341,-0.0077,1.330
4424.00,7.580151,24.96421,-0.000169,24.020596,-0.0076,1.331
4426.00,7.580122,24.96540,-0.000169,24.020707,-0.0076,1.331
4428.00,7.579514,24.96527,-0.000170,24.020286,-0.0076,1.330
4430.00,7.579198,24.96462,-0.000170,24.020685,-0.0077,1.331
4432.00,7.580188,24.96501,-0.000172,24.020912,-0.0077,1.331
4434.00,7.580278,24.96510,-0.000170,24.020613,-0.0076,1.331
4436.00,7.580577,24.96493,-0.000169,24.020491,-0.0077,1.330
4438.00,7.580360,24.96450,-0.000169,24.020828,-0.0076,1.330
4440.00,7.580148,24.96524,-0.000170,24.020627,-0.0076,1.331
4442.00,7.579934,24.96547,-0.000171,24.020571,-0.0076,1.330
4444.00,7.579647,24.96540,-0.000169,24.021008,-0.0077,1.331
4446.00,7.579596,24.96529,-0.000170,24.020663,-0.0077,1.331
4448.00,7.580064,24.96482,-0.000170,24.020493,-0.0076,1.331
4450.00,7.579990,24.96527,-0.000172,24.020939,-0.0076,1.331
4452.00,7.578583,24.96560,-0.000170,24.020130,-0.0077,1.331
4454.00,7.577897,24.96561,-0.000170,24.020478,-0.0077,1.331
4456.00,7.578433,24.96638,-0.000170,24.020274,-0.0077,1.331
4458.00,7.578260,24.96610,-0.000170,24.020785,-0.0077,1.331
4460.00,7.578849,24.96667,-0.000170,24.020172,-0.0077,1.331
4462.00,7.579170,24.96622,-0.000171,24.020478,-0.0077,1.330
4464.00,7.579381,24.96586,-0.000170,24.020662,-0.0077,1.331
4466.00,7.579032,24.96601,-0.000169,24.020649,-0.0077,1.331
4468.00,7.578205,24.96573,-0.000170,24.020565,-0.0077,1.331
4470.00,7.578608,24.96505,-0.000171,24.020252,-0.0077,1.330
4472.00,7.578919,24.96526,-0.000170,24.019953,-0.0077,1.331
4474.00,7.578613,24.96548,-0.000170,24.020223,-0.0077,1.331
4476.00,7.578876,24.96516,-0.000170,24.020451,-0.0077,1.330
4478.00,7.579402,24.96519,-0.000170,24.020596,-0.0077,1.330
4480.00,7.579784,24.96592,-0.000169,24.020136,-0.0077,1.331
4482.00,7.579751,24.96525,-0.000171,24.020707,-0.0077,1.331
4484.00,7.579448,24.96520,-0.000171,24.020770,-0.0077,1.331
4486.00,7.578676,24.96545,-0.000170,24.020685,-0.0077,1.331
4488.00,7.579412,24.96484,-0.000170,24.020455,-0.0077,1.331
4490.00,7.579773,24.96582,-0.000171,24.020139,-0.0077,1.331
4492.00,7.579622,24.96594,-0.000170,24.021280,-0.0077,1.331
4494.00,7.579246,24.96635,-0.000170,24.020573,-0.0077,1.331
4496.00,7.578181,24.96661,-0.000170,24.019880,-0.0077,1.330
4498.00,7.578106,24.96602,-0.000170,24.020446,-0.0076,1.331
4500.00,7.577837,24.96596,-0.000170,24.020875,-0.0077,1.330
4502.00,7.578122,24.96669,-0.000170,24.020433,-0.0076,1.330
4504.00,7.578018,24.96743,-0.000170,24.020511,-0.0076,1.331
4506.00,7.578089,24.96709,-0.000170,24.020794,-0.0076,1.331
4508.00,7.577947,24.96673,-0.000171,24.020339,-0.0077,1.331
4510.00,7.577386,24.96688,-0.000170,24.019710,-0.0077,1.331
4512.00,7.576891,24.96668,-0.000169,24.019889,-0.0077,1.331
4514.00,7.577906,24.96642,-0.000169,24.020529,-0.0077,1.330
4516.00,7.578222,24.96659,-0.000169,24.020226,-0.0077,1.330
4518.00,7.577761,24.96620,-0.000170,24.020469,-0.0077,1.330
4520.00,7.577886,24.96626,-0.000169,24.020924,-0.0076,1.331
4522.00,7.578802,24.96684,-0.000169,24.020768,-0.0077,1.330
4524.00,7.578383,24.96637,-0.000170,24.020988,-0.0076,1.331
4526.00,7.578083,24.96637,-0.000171,24.021352,-0.0077,1.331
4528.00,7.577725,24.96708,-0.000169,24.020810,-0.0077,1.330
4530.00,7.577617,24.96688,-0.000170,24.020636,-0.0077,1.330
4532.00,7.577929,24.96621,-0.000171,24.020886,-0.0077,1.331
4534.00,7.578087,24.96545,-0.000171,24.020732,-0.0076,1.331
4536.00,7.577961,24.96632,-0.000170,24.020594,-0.0077,1.331
4538.00,7.577776,24.96644,-0.000170,24.021374,-0.0077,1.331
4540.00,7.578420,24.96568,-0.000169,24.020788,-0.0076,1.331
4542.00,7.578425,24.96543,-0.000168,24.020654,-0.0076,1.331
4544.00,7.578853,24.96684,-0.000169,24.020727,-0.0076,1.330
4546.00,7.578280,24.96670,-0.000169,24.020796,-0.0076,1.330
4548.00,7.577666,24.96683,-0.000169,24.021088,-0.0077,1.330
4550.00,7.577357,24.96755,-0.000171,24.020477,-0.0077,1.331
4552.00,7.577656,24.96705,-0.000170,24.020241,-0.0076,1.331
4554.00,7.577386,24.96739,-0.000169,24.020638,-0.0076,1.331
4556.00,7.576861,24.96673,-0.000169,24.020834,-0.0077,1.330
4558.00,7.576949,24.96637,-0.000168,24.020187,-0.0077,1.330
4560.00,7.576864,24.96593,-0.000170,24.019842,-0.0077,1.331
4562.00,7.576740,24.96585,-0.000171,24.020390,-0.0077,1.331
4564.00,7.576758,24.96577,-0.000170,24.020772,-0.0077,1.331
4566.00,7.576720,24.96587,-0.000170,24.020797,-0.0077,1.331
4568.00,7.575912,24.96604,-0.000170,24.020727,-0.0077,1.330
4570.00,7.575782,24.96608,-0.000169,24.020756,-0.0077,1.330
4572.00,7.576853,24.96638,-0.000168,24.020553,-0.0077,1.330
4574.00,7.576688,24.96669,-0.000169,24.020611,-0.0076,1.331
4576.00,7.576682,24.96651,-0.000170,24.019797,-0.0077,1.331
4578.00,7.576350,24.96633,-0.000169,24.020779,-0.0076,1.331
4580.00,7.576143,24.96721,-0.000169,24.020971,-0.0077,1.330
4582.00,7.575938,24.96633,-0.000170,24.020939,-0.0077,1.331
4584.00,7.576645,24.96637,-0.000169,24.020609,-0.0076,1.331
4586.00,7.576844,24.96638,-0.000171,24.020910,-0.0077,1.331
4588.00,7.577265,24.96688,-0.000170,24.020129,-0.0077,1.331
4590.00,7.577968,24.96742,-0.000170,24.021182,-0.0076,1.331
4592.00,7.577696,24.96752,-0.000169,24.020386,-0.0076,1.331
4594.00,7.577468,24.96646,-0.000170,24.020299,-0.0076,1.331
4596.00,7.577064,24.96656,-0.000169,24.021049,-0.0076,1.330
4598.00,7.576077,24.96616,-0.000169,24.020390,-0.0076,1.330
4600.00,7.575676,24.96612,-0.000169,24.020794,-0.0076,1.330
4602.00,7.576019,24.96583,-0.000170,24.020962,-0.0076,1.331
4604.00,7.575799,24.96652,-0.000170,24.021265,-0.0076,1.331
4606.00,7.574848,24.96688,-0.000169,24.020620,-0.0077,1.331
4608.00,7.575684,24.96681,-0.000170,24.020448,-0.0077,1.330
4610.00,7.576175,24.96741,-0.000169,24.020923,-0.0077,1.330
4612.00,7.576194,24.96755,-0.000168,24.020932,-0.0077,1.330
4614.00,7.576095,24.96676,-0.000169,24.020739,-0.0077,1.331
4616.00,7.575043,24.96706,-0.000169,24.020651,-0.0077,1.330
4618.00,7.573906,24.96701,-0.000170,24.020426,-0.0077,1.331
4620.00,7.574044,24.96687,-0.000170,24.020654,-0.0076,1.331
4622.00,7.574801,24.96670,-0.000171,24.020509,-0.0077,1.331
4624.00,7.575449,24.96716,-0.000170,24.021202,-0.0077,1.331
4626.00,7.575579,24.96644,-0.000170,24.020854,-0.0077,1.330
4628.00,7.575215,24.96622,-0.000170,24.020353,-0.0077,1.330
4630.00,7.575999,24.96571,-0.000170,24.020825,-0.0077,1.330
4632.00,7.575943,24.96597,-0.000170,24.021078,-0.0077,1.331
4634.00,7.574977,24.96537,-0.000171,24.021073,-0.0077,1.331
4636.00,7.575724,24.96548,-0.000170,24.020642,-0.0077,1.331
4638.00,7.575671,24.96547,-0.000171,24.020188,-0.0076,1.331
4640.00,7.576116,24.96636,-0.000170,24.020246,-0.0077,1.330
4642.00,7.576326,24.96631,-0.000170,24.020569,-0.0077,1.330
4644.00,7.575682,24.96595,-0.000169,24.020607,-0.0077,1.331
4646.00,7.574692,24.96604,-0.000170,24.021225,-0.0077,1.330
4648.00,7.574818,24.96617,-0.000171,24.020863,-0.0076,1.330
4650.00,7.574810,24.96628,-0.000170,24.020698,-0.0076,1.330
4652.00,7.574090,24.96629,-0.000170,24.020631,-0.0077,1.331
4654.00,7.575080,24.96602,-0.000170,24.020353,-0.0077,1.331
4656.00,7.575057,24.96580,-0.000170,24.020413,-0.0076,1.330
4658.00,7.575064,24.96547,-0.000170,24.020783,-0.0076,1.330
4660.00,7.575523,24.96525,-0.000170,24.020121,-0.0076,1.330
4662.00,7.575387,24.96649,-0.000169,24.020109,-0.0077,1.330
4664.00,7.575002,24.96643,-0.000170,24.020196,-0.0077,1.330
4666.00,7.575368,24.96580,-0.000170,24.020487,-0.0077,1.330
4668.00,7.575650,24.96592,-0.000170,24.019828,-0.0077,1.331
4670.00,7.575165,24.96562,-0.000170,24.020511,-0.0077,1.331
4672.00,7.575855,24.96527,-0.000170,24.020605,-0.0077,1.330
4674.00,7.576258,24.96600,-0.000170,24.020518,-0.0076,1.331
4676.00,7.575728,24.96528,-0.000170,24.020836,-0.0076,1.331
4678.00,7.574881,24.96539,-0.000170,24.020226,-0.0077,1.330
4680.00,7.574396,24.96682,-0.000170,24.020506,-0.0077,1.331
4682.00,7.574999,24.96610,-0.000169,24.020201,-0.0076,1.331
4684.00,7.574443,24.96619,-0.000170,24.020255,-0.0076,1.331
4686.00,7.574492,24.96682,-0.000171,24.020317,-0.0077,1.331
4688.00,7.574572,24.96540,-0.000170,24.020400,-0.0076,1.330
4690.00,7.575145,24.96652,-0.000171,24.020511,-0.0076,1.331
4692.00,7.575586,24.96625,-0.000171,24.020208,-0.0077,1.331
4694.00,7.575038,24.96626,-0.000170,24.020286,-0.0077,1.331
4696.00,7.574526,24.96616,-0.000170,24.020698,-0.0077,1.330
4698.00,7.575163,24.96603,-0.000169,24.020638,-0.0077,1.330
4700.00,7.575197,24.96574,-0.000168,24.020168,-0.0077,1.330
4702.00,7.575361,24.96503,-0.000169,24.020377,-0.0077,1.330
4704.00,7.574771,24.96554,-0.000169,24.020228,-0.0076,1.330
4706.00,7.574346,24.96564,-0.000169,24.020192,-0.0076,1.330
4708.00,7.574468,24.96620,-0.000170,24.020545,-0.0076,1.331
4710.00,7.575058,24.96617,-0.000170,24.020718,-0.0076,1.331
4712.00,7.574428,24.96587,-0.000169,24.020274,-0.0077,1.330
4714.00,7.574430,24.96583,-0.000170,24.020429,-0.0077,1.330
4716.00,7.574929,24.96591,-0.000170,24.020163,-0.0077,1.331
4718.00,7.574937,24.96621,-0.000169,24.019643,-0.0077,1.331
4720.00,7.574737,24.96676,-0.000170,24.020587,-0.0077,1.331
4722.00,7.573422,24.96674,-0.000170,24.020061,-0.0077,1.331
4724.00,7.572812,24.96646,-0.000170,24.020145,-0.0077,1.330
4726.00,7.573142,24.96527,-0.000170,24.020883,-0.0076,1.330
4728.00,7.573061,24.96605,-0.000170,24.020584,-0.0077,1.330
4730.00,7.573315,24.96666,-0.000170,24.019955,-0.0077,1.331
4732.00,7.572850,24.96739,-0.000170,24.020049,-0.0076,1.330
4734.00,7.572788,24.96695,-0.000169,24.021140,-0.0077,1.330
4736.00,7.572846,24.96697,-0.000170,24.019993,-0.0077,1.330
4738.00,7.572955,24.96673,-0.000169,24.020125,-0.0076,1.330
4740.00,7.573466,24.96673,-0.000170,24.020881,-0.0076,1.330
4742.00,7.573975,24.96691,-0.000170,24.020216,-0.0077,1.330
4744.00,7.574245,24.96651,-0.000171,24.021198,-0.0077,1.330
4746.00,7.574530,24.96763,-0.000169,24.021042,-0.0077,1.331
4748.00,7.574465,24.96816,-0.000170,24.020042,-0.0077,1.331
4750.00,7.573842,24.96748,-0.000170,24.020553,-0.0077,1.330
4752.00,7.574230,24.96739,-0.000170,24.020511,-0.0077,1.331
4754.00,7.573677,24.96766,-0.000169,24.020313,-0.0077,1.330
4756.00,7.573467,24.96702,-0.000171,24.020654,-0.0077,1.331
4758.00,7.573705,24.96600,-0.000171,24.020569,-0.0076,1.330
4760.00,7.573877,24.96666,-0.000170,24.020671,-0.0077,1.330
4762.00,7.573415,24.96596,-0.000170,24.020042,-0.0077,1.330
4764.00,7.574388,24.96597,-0.000169,24.020337,-0.0077,1.330
4766.00,7.574120,24.96584,-0.000169,24.020168,-0.0077,1.330
4768.00,7.573327,24.96600,-0.000169,24.020850,-0.0077,1.330
4770.00,7.573133,24.96604,-0.000169,24.020556,-0.0077,1.331
4772.00,7.573105,24.96601,-0.000169,24.020749,-0.0076,1.330
4774.00,7.573015,24.96681,-0.000170,24.020857,-0.0076,1.331
4776.00,7.573423,24.96644,-0.000170,24.020669,-0.0076,1.330
4778.00,7.573093,24.96664,-0.000169,24.020538,-0.0077,1.330
4780.00,7.572771,24.96642,-0.000170,24.020469,-0.0076,1.330
4782.00,7.572436,24.96628,-0.000170,24.020426,-0.0077,1.330
4784.00,7.573161,24.96678,-0.000170,24.020596,-0.0076,1.330
4786.00,7.573470,24.96636,-0.000170,24.020098,-0.0077,1.330
4788.00,7.572510,24.96628,-0.000170,24.020074,-0.0077,1.330
4790.00,7.572393,24.96627,-0.000170,24.020506,-0.0077,1.330
4792.00,7.572522,24.96656,-0.000170,24.020527,-0.0077,1.331
4794.00,7.572803,24.96670,-0.000170,24.020553,-0.0077,1.331
4796.00,7.572582,24.96673,-0.000169,24.020482,-0.0077,1.330
4798.00,7.573161,24.96722,-0.000169,24.021017,-0.0077,1.330
4800.00,7.573169,24.96649,-0.000170,24.020000,-0.0076,1.330
@8,12.0000,24.0
4802.00,7.572352,24.96513,-0.000170,24.020379,-0.0077,1.330
4804.00,7.569853,24.96533,-0.000169,24.020890,-0.0077,1.330
4806.00,7.561986,24.96521,-0.000169,24.019632,-0.0077,1.329
4808.00,7.550460,24.96598,-0.000168,24.020226,-0.0077,1.328
4810.00,7.537862,24.96571,-0.000168,24.020007,-0.0077,1.329
4812.00,7.528095,24.96623,-0.000167,24.020052,-0.0076,1.330
4814.00,7.521313,24.96660,-0.000169,24.020098,-0.0076,1.330
4816.00,7.516670,24.96622,-0.000170,24.020384,-0.0077,1.331
4818.00,7.512686,24.96588,-0.000172,24.020371,-0.0077,1.331
4820.00,7.509425,24.96527,-0.000171,24.020306,-0.0077,1.331
4822.00,7.506021,24.96549,-0.000171,24.020168,-0.0076,1.331
4824.00,7.500631,24.96589,-0.000172,24.020261,-0.0077,1.332
4826.00,7.497091,24.96573,-0.000170,24.020388,-0.0077,1.331
4828.00,7.497082,24.96492,-0.000171,24.020330,-0.0076,1.331
4830.00,7.503482,24.96532,-0.000171,24.020326,-0.0077,1.332
4832.00,7.514833,24.96498,-0.000172,24.020187,-0.0077,1.332
4834.00,7.526846,24.96529,-0.000173,24.020201,-0.0077,1.331
4836.00,7.535792,24.96531,-0.000171,24.019916,-0.0077,1.331
4838.00,7.542565,24.96541,-0.000171,24.020299,-0.0077,1.331
4840.00,7.546649,24.96500,-0.000171,24.020712,-0.0076,1.331
4842.00,7.550265,24.96511,-0.000169,24.020556,-0.0077,1.331
4844.00,7.554192,24.96520,-0.000170,24.020696,-0.0077,1.330
4846.00,7.559104,24.96505,-0.000170,24.020172,-0.0077,1.330
4848.00,7.563409,24.96427,-0.000170,24.019855,-0.0077,1.330
4850.00,7.566581,24.96544,-0.000170,24.020522,-0.0077,1.331
4852.00,7.568433,24.96537,-0.000170,24.020544,-0.0076,1.330
4854.00,7.570006,24.96561,-0.000168,24.020353,-0.0077,1.331
4856.00,7.571120,24.96611,-0.000169,24.020230,-0.0077,1.331
4858.00,7.572503,24.96539,-0.000169,24.020466,-0.0076,1.330
4860.00,7.573542,24.96539,-0.000168,24.020785,-0.0076,1.330
4862.00,7.573691,24.96565,-0.000170,24.020632,-0.0077,1.331
4864.00,7.573835,24.96554,-0.000170,24.020486,-0.0077,1.330
4866.00,7.575200,24.96561,-0.000170,24.020948,-0.0077,1.330
4868.00,7.576077,24.96611,-0.000169,24.020643,-0.0077,1.331
4870.00,7.576360,24.96588,-0.000171,24.020866,-0.0077,1.330
4872.00,7.576769,24.96584,-0.000171,24.020453,-0.0076,1.330
4874.00,7.576927,24.96571,-0.000170,24.020667,-0.0076,1.330
4876.00,7.577843,24.96622,-0.000169,24.020540,-0.0077,1.330
4878.00,7.577141,24.96702,-0.000170,24.020217,-0.0077,1.330
4880.00,7.576916,24.96673,-0.000171,24.020832,-0.0077,1.330
4882.00,7.576910,24.96628,-0.000171,24.020426,-0.0076,1.331
4884.00,7.577020,24.96589,-0.000171,24.020187,-0.0077,1.330
4886.00,7.578049,24.96550,-0.000169,24.020437,-0.0077,1.329
4888.00,7.579008,24.96574,-0.000169,24.020883,-0.0077,1.330
4890.00,7.579310,24.96687,-0.000171,24.020828,-0.0077,1.330
4892.00,7.579345,24.96712,-0.000170,24.020783,-0.0077,1.330
4894.00,7.579440,24.96656,-0.000171,24.020402,-0.0077,1.331
4896.00,7.579806,24.96616,-0.000171,24.020600,-0.0077,1.331
4898.00,7.579673,24.96585,-0.000172,24.020150,-0.0077,1.330
4900.00,7.579299,24.96532,-0.000172,24.021011,-0.0077,1.330
4902.00,7.578876,24.96550,-0.000171,24.021129,-0.0077,1.330
4904.00,7.578890,24.96573,-0.000170,24.020163,-0.0077,1.330
4906.00,7.578227,24.96583,-0.000170,24.020065,-0.0077,1.330
4908.00,7.578159,24.96568,-0.000171,24.020741,-0.0077,1.330
4910.00,7.577070,24.96572,-0.000171,24.020051,-0.0076,1.330
4912.00,7.577185,24.96553,-0.000172,24.020593,-0.0077,1.330
4914.00,7.576891,24.96501,-0.000172,24.020002,-0.0077,1.330
4916.00,7.577037,24.96529,-0.000170,24.020535,-0.0076,1.330
4918.00,7.577120,24.96548,-0.000169,24.020611,-0.0077,1.330
4920.00,7.576914,24.96586,-0.000169,24.020359,-0.0077,1.329
4922.00,7.576390,24.96602,-0.000170,24.020892,-0.0077,1.331
4924.00,7.575175,24.96650,-0.000169,24.020400,-0.0077,1.330
4926.00,7.574608,24.96566,-0.000169,24.021363,-0.0076,1.330
4928.00,7.574084,24.96562,-0.000170,24.020745,-0.0077,1.330
4930.00,7.574071,24.96579,-0.000170,24.020638,-0.0077,1.331
4932.00,7.573092,24.96582,-0.000171,24.020029,-0.0077,1.330
4934.00,7.572163,24.96593,-0.000171,24.021058,-0.0077,1.330
4936.00,7.571942,24.96624,-0.000170,24.020681,-0.0077,1.329
4938.00,7.572727,24.96603,-0.000169,24.021002,-0.0076,1.330
4940.00,7.572507,24.96615,-0.000170,24.020765,-0.0076,1.330
4942.00,7.571665,24.96683,-0.000170,24.020727,-0.0076,1.330
4944.00,7.570687,24.96630,-0.000170,24.020263,-0.0076,1.330
4946.00,7.570337,24.96616,-0.000171,24.020411,-0.0076,1.330
4948.00,7.570896,24.96704,-0.000170,24.020497,-0.0076,1.330
4950.00,7.571218,24.96646,-0.000171,24.020591,-0.0076,1.330
4952.00,7.571260,24.96654,-0.000170,24.021068,-0.0076,1.331
4954.00,7.570450,24.96658,-0.000169,24.021127,-0.0077,1.330
4956.00,7.570680,24.96641,-0.000170,24.020672,-0.0077,1.330
4958.00,7.570586,24.96623,-0.000171,24.019802,-0.0077,1.330
4960.00,7.570022,24.96721,-0.000170,24.020199,-0.0077,1.330
4962.00,7.569878,24.96646,-0.000170,24.020825,-0.0076,1.330
4964.00,7.569495,24.96619,-0.000169,24.020730,-0.0077,1.330
4966.00,7.569274,24.96633,-0.000170,24.020297,-0.0077,1.330
4968.00,7.568933,24.96623,-0.000170,24.020061,-0.0077,1.330
4970.00,7.568906,24.96629,-0.000170,24.020366,-0.0077,1.330
4972.00,7.569113,24.96718,-0.000170,24.020013,-0.0077,1.331
4974.00,7.570169,24.96750,-0.000171,24.020460,-0.0077,1.331
4976.00,7.570361,24.96657,-0.000171,24.020651,-0.0077,1.330
4978.00,7.569926,24.96652,-0.000170,24.019911,-0.0077,1.330
4980.00,7.569639,24.96622,-0.000170,24.020660,-0.0077,1.330
4982.00,7.569403,24.96626,-0.000171,24.020640,-0.0077,1.330
4984.00,7.569915,24.96631,-0.000171,24.020749,-0.0077,1.330
4986.00,7.570119,24.96572,-0.000171,24.020284,-0.0077,1.330
4988.00,7.569906,24.96615,-0.000171,24.020535,-0.0077,1.330
4990.00,7.569110,24.96611,-0.000170,24.020145,-0.0077,1.330
4992.00,7.569517,24.96569,-0.000169,24.020442,-0.0077,1.330
4994.00,7.569127,24.96662,-0.000170,24.020328,-0.0077,1.330
4996.00,7.568460,24.96672,-0.000170,24.019987,-0.0077,1.330
4998.00,7.568001,24.96669,-0.000169,24.020736,-0.0077,1.330
5000.00,7.567875,24.96647,-0.000171,24.020127,-0.0077,1.330
5002.00,7.567816,24.96728,-0.000171,24.020571,-0.0076,1.331
5004.00,7.568737,24.96714,-0.000171,24.020714,-0.0077,1.330
5006.00,7.568194,24.96668,-0.000172,24.021078,-0.0077,1.330
5008.00,7.568851,24.96649,-0.000169,24.020183,-0.0077,1.330
5010.00,7.568382,24.96653,-0.000170,24.019947,-0.0077,1.330
5012.00,7.567402,24.96614,-0.000171,24.020281,-0.0077,1.330
5014.00,7.568292,24.96589,-0.000170,24.020515,-0.0077,1.330
5016.00,7.568660,24.96624,-0.000170,24.020315,-0.0077,1.330
5018.00,7.568744,24.96552,-0.000171,24.020187,-0.0077,1.330
5020.00,7.568483,24.96616,-0.000171,24.020192,-0.0077,1.330
5022.00,7.568180,24.96634,-0.000170,24.020870,-0.0077,1.330
5024.00,7.568838,24.96646,-0.000169,24.020600,-0.0077,1.329
5026.00,7.568809,24.96606,-0.000169,24.020109,-0.0077,1.330
5028.00,7.568154,24.96629,-0.000169,24.020651,-0.0077,1.330
5030.00,7.568165,24.96675,-0.000170,24.019869,-0.0077,1.330
5032.00,7.567935,24.96623,-0.000170,24.020500,-0.0077,1.330
5034.00,7.567688,24.96665,-0.000171,24.020069,-0.0077,1.330
5036.00,7.568415,24.96651,-0.000171,24.020623,-0.0077,1.330
5038.00,7.569000,24.96699,-0.000170,24.020255,-0.0076,1.330
5040.00,7.568366,24.96711,-0.000171,24.020058,-0.0077,1.330
5042.00,7.566960,24.96591,-0.000170,24.020723,-0.0077,1.330
5044.00,7.567799,24.96698,-0.000171,24.020875,-0.0076,1.330
5046.00,7.568796,24.96701,-0.000171,24.020549,-0.0076,1.330
5048.00,7.568755,24.96699,-0.000171,24.020495,-0.0077,1.331
5050.00,7.569303,24.96711,-0.000170,24.020217,-0.0077,1.331
5052.00,7.568166,24.96678,-0.000170,24.020966,-0.0077,1.330
5054.00,7.568566,24.96736,-0.000170,24.020988,-0.0077,1.330
5056.00,7.569199,24.96717,-0.000169,24.020127,-0.0077,1.330
5058.00,7.569321,24.96688,-0.000171,24.019679,-0.0077,1.330
5060.00,7.569848,24.96713,-0.000169,24.019686,-0.0076,1.330
5062.00,7.568957,24.96704,-0.000170,24.020449,-0.0076,1.330
5064.00,7.568356,24.96722,-0.000170,24.020564,-0.0077,1.330
5066.00,7.568511,24.96691,-0.000170,24.019998,-0.0076,1.330
5068.00,7.568240,24.96647,-0.000170,24.020397,-0.0077,1.330
5070.00,7.568673,24.96708,-0.000171,24.020348,-0.0077,1.330
5072.00,7.569048,24.96674,-0.000171,24.020455,-0.0077,1.330
5074.00,7.568889,24.96625,-0.000169,24.020335,-0.0077,1.330
5076.00,7.567938,24.96695,-0.000169,24.021115,-0.0077,1.330
5078.00,7.566983,24.96751,-0.000169,24.020442,-0.0076,1.329
5080.00,7.567270,24.96737,-0.000169,24.020879,-0.0077,1.330
5082.00,7.567173,24.96720,-0.000171,24.019889,-0.0076,1.331
5084.00,7.566730,24.96636,-0.000170,24.020614,-0.0077,1.331
5086.00,7.567809,24.96638,-0.000170,24.020384,-0.0076,1.330
5088.00,7.567789,24.96633,-0.000170,24.019994,-0.0076,1.329
5090.00,7.568734,24.96650,-0.000170,24.020446,-0.0077,1.330
5092.00,7.569538,24.96615,-0.000170,24.020391,-0.0077,1.330
5094.00,7.569221,24.96684,-0.000171,24.021229,-0.0077,1.330
5096.00,7.568120,24.96688,-0.000170,24.020181,-0.0076,1.331
5098.00,7.567853,24.96630,-0.000170,24.020979,-0.0076,1.330
5100.00,7.568860,24.96608,-0.000170,24.021006,-0.0077,1.330
5102.00,7.568738,24.96653,-0.000170,24.020768,-0.0077,1.329
5104.00,7.568339,24.96587,-0.000169,24.020141,-0.0076,1.330
5106.00,7.568569,24.96640,-0.000170,24.020366,-0.0077,1.330
5108.00,7.568484,24.96664,-0.000170,24.020158,-0.0077,1.330
5110.00,7.567656,24.96670,-0.000170,24.020772,-0.0077,1.330
5112.00,7.567326,24.96599,-0.000169,24.020564,-0.0077,1.330
5114.00,7.567131,24.96662,-0.000170,24.020629,-0.0077,1.330
5116.00,7.567488,24.96651,-0.000170,24.020313,-0.0077,1.330
5118.00,7.567313,24.96600,-0.000170,24.020417,-0.0076,1.330
5120.00,7.566913,24.96638,-0.000170,24.019929,-0.0077,1.330
5122.00,7.567367,24.96677,-0.000170,24.020297,-0.0077,1.330
5124.00,7.567393,24.96674,-0.000170,24.020696,-0.0076,1.330
5126.00,7.567411,24.96717,-0.000171,24.020460,-0.0076,1.330
5128.00,7.566151,24.96630,-0.000169,24.020332,-0.0077,1.330
5130.00,7.566574,24.96608,-0.000170,24.020691,-0.0077,1.330
5132.00,7.566886,24.96595,-0.000171,24.020819,-0.0077,1.331
5134.00,7.566570,24.96605,-0.000171,24.020415,-0.0077,1.330
5136.00,7.566192,24.96601,-0.000172,24.020243,-0.0077,1.331
5138.00,7.566895,24.96586,-0.000171,24.019820,-0.0077,1.329
5140.00,7.567819,24.96566,-0.000170,24.020817,-0.0077,1.330
5142.00,7.567414,24.96663,-0.000169,24.020964,-0.0077,1.330
5144.00,7.567560,24.96729,-0.000170,24.020040,-0.0076,1.330
5146.00,7.568485,24.96620,-0.000170,24.020600,-0.0076,1.329
5148.00,7.568824,24.96647,-0.000169,24.020428,-0.0077,1.330
5150.00,7.568187,24.96588,-0.000171,24.020022,-0.0077,1.329
5152.00,7.567289,24.96600,-0.000170,24.019942,-0.0077,1.329
5154.00,7.567080,24.96643,-0.000170,24.020081,-0.0077,1.329
5156.00,7.566277,24.96662,-0.000169,24.020477,-0.0076,1.331
5158.00,7.566977,24.96650,-0.000170,24.020555,-0.0077,1.330
5160.00,7.567189,24.96600,-0.000171,24.020265,-0.0077,1.330
5162.00,7.566548,24.96594,-0.000170,24.020984,-0.0076,1.330
5164.00,7.566544,24.96622,-0.000170,24.020622,-0.0077,1.329
5166.00,7.566587,24.96616,-0.000170,24.019877,-0.0077,1.331
5168.00,7.567164,24.96720,-0.000171,24.020495,-0.0077,1.330
5170.00,7.566750,24.96718,-0.000170,24.020720,-0.0077,1.330
5172.00,7.566866,24.96634,-0.000171,24.021069,-0.0076,1.330
5174.00,7.567171,24.96608,-0.000170,24.020623,-0.0077,1.331
5176.00,7.567449,24.96601,-0.000170,24.020593,-0.0076,1.330
5178.00,7.567786,24.96615,-0.000170,24.019820,-0.0077,1.330
5180.00,7.566904,24.96563,-0.000171,24.020569,-0.0077,1.330
5182.00,7.566473,24.96644,-0.000171,24.020437,-0.0076,1.330
5184.00,7.566905,24.96595,-0.000171,24.020538,-0.0077,1.331
5186.00,7.566188,24.96592,-0.000170,24.020830,-0.0077,1.330
5188.00,7.566027,24.96641,-0.000170,24.020275,-0.0077,1.329
5190.00,7.565753,24.96686,-0.000169,24.020161,-0.0076,1.329
5192.00,7.565652,24.96789,-0.000170,24.020386,-0.0076,1.330
5194.00,7.565962,24.96740,-0.000170,24.020875,-0.0077,1.330
5196.00,7.566127,24.96757,-0.000170,24.020917,-0.0076,1.331
5198.00,7.566350,24.96731,-0.000171,24.020199,-0.0077,1.330
5200.00,7.566009,24.96689,-0.000171,24.020245,-0.0077,1.330
5202.00,7.565998,24.96633,-0.000171,24.020130,-0.0077,1.330
5204.00,7.566425,24.96650,-0.000171,24.020694,-0.0077,1.329
5206.00,7.565976,24.96682,-0.000171,24.020444,-0.0077,1.330
5208.00,7.566025,24.96722,-0.000170,24.020223,-0.0077,1.330
5210.00,7.565706,24.96808,-0.000171,24.020544,-0.0077,1.330
5212.00,7.565408,24.96757,-0.000172,24.020337,-0.0076,1.330
5214.00,7.565567,24.96777,-0.000171,24.020828,-0.0076,1.330
5216.00,7.565564,24.96717,-0.000170,24.020183,-0.0077,1.330
5218.00,7.565980,24.96713,-0.000170,24.020839,-0.0077,1.330
5220.00,7.566175,24.96831,-0.000170,24.020953,-0.0077,1.330
5222.00,7.566165,24.96754,-0.000171,24.019844,-0.0077,1.331
5224.00,7.565913,24.96748,-0.000170,24.020408,-0.0077,1.330
5226.00,7.565139,24.96707,-0.000170,24.019989,-0.0077,1.330
5228.00,7.565417,24.96633,-0.000170,24.020038,-0.0076,1.330
5230.00,7.565719,24.96656,-0.000170,24.020428,-0.0077,1.330
5232.00,7.565493,24.96645,-0.000171,24.020899,-0.0077,1.330
5234.00,7.565623,24.96753,-0.000171,24.020944,-0.0077,1.330
5236.00,7.566263,24.96777,-0.000170,24.019949,-0.0077,1.330
5238.00,7.565551,24.96656,-0.000172,24.020482,-0.0077,1.330
5240.00,7.565553,24.96651,-0.000171,24.020223,-0.0077,1.331
5242.00,7.564844,24.96653,-0.000171,24.020350,-0.0077,1.330
5244.00,7.564655,24.96670,-0.000171,24.020168,-0.0077,1.329
5246.00,7.564406,24.96710,-0.000170,24.019608,-0.0076,1.330
5248.00,7.564362,24.96696,-0.000171,24.020446,-0.0077,1.330
5250.00,7.565430,24.96634,-0.000170,24.020723,-0.0077,1.331
5252.00,7.565489,24.96711,-0.000171,24.020511,-0.0077,1.330
5254.00,7.564979,24.96702,-0.000170,24.020796,-0.0077,1.329
5256.00,7.565963,24.96602,-0.000170,24.020750,-0.0077,1.329
5258.00,7.566359,24.96677,-0.000168,24.020497,-0.0077,1.330
5260.00,7.565935,24.96701,-0.000171,24.019657,-0.0077,1.331
5262.00,7.565963,24.96607,-0.000172,24.020299,-0.0077,1.331
5264.00,7.565529,24.96646,-0.000172,24.020603,-0.0076,1.330
5266.00,7.565585,24.96657,-0.000170,24.020402,-0.0077,1.329
5268.00,7.565203,24.96599,-0.000171,24.021252,-0.0077,1.330
5270.00,7.564977,24.96675,-0.000170,24.020446,-0.0077,1.330
5272.00,7.565693,24.96692,-0.000170,24.020598,-0.0077,1.330
5274.00,7.565587,24.96680,-0.000170,24.020386,-0.0077,1.330
5276.00,7.565139,24.96715,-0.000170,24.020576,-0.0077,1.330
5278.00,7.564759,24.96714,-0.000170,24.020676,-0.0077,1.330
5280.00,7.564411,24.96759,-0.000171,24.020424,-0.0076,1.330
5282.00,7.564430,24.96766,-0.000170,24.020495,-0.0076,1.330
5284.00,7.565574,24.96732,-0.000171,24.020168,-0.0076,1.331
5286.00,7.565158,24.96743,-0.000172,24.020226,-0.0076,1.331
5288.00,7.564686,24.96715,-0.000172,24.020196,-0.0077,1.330
5290.00,7.565100,24.96749,-0.000171,24.020295,-0.0076,1.330
5292.00,7.564577,24.96710,-0.000170,24.020511,-0.0077,1.330
5294.00,7.563996,24.96736,-0.000171,24.020243,-0.0077,1.330
5296.00,7.565114,24.96667,-0.000170,24.020669,-0.0076,1.330
5298.00,7.565078,24.96702,-0.000170,24.020720,-0.0077,1.330
5300.00,7.565127,24.96727,-0.000171,24.020515,-0.0077,1.330
5302.00,7.565700,24.96714,-0.000171,24.019358,-0.0077,1.330
5304.00,7.565967,24.96672,-0.000170,24.019880,-0.0077,1.330
5306.00,7.565782,24.96760,-0.000170,24.020629,-0.0077,1.330
5308.00,7.565528,24.96809,-0.000170,24.020232,-0.0077,1.330
5310.00,7.564287,24.96777,-0.000171,24.020651,-0.0077,1.330
5312.00,7.563221,24.96721,-0.000171,24.020709,-0.0077,1.329
5314.00,7.563804,24.96700,-0.000170,24.020691,-0.0077,1.330
5316.00,7.564326,24.96736,-0.000171,24.020611,-0.0077,1.330
5318.00,7.564154,24.96793,-0.000170,24.020107,-0.0077,1.330
5320.00,7.564626,24.96788,-0.000171,24.020437,-0.0077,1.330
5322.00,7.564149,24.96772,-0.000171,24.019993,-0.0077,1.330
5324.00,7.564528,24.96788,-0.000171,24.020817,-0.0077,1.330
5326.00,7.565277,24.96820,-0.000171,24.020236,-0.0077,1.330
5328.00,7.564328,24.96824,-0.000170,24.019893,-0.0077,1.330
5330.00,7.564285,24.96790,-0.000171,24.019911,-0.0077,1.330
5332.00,7.564279,24.96770,-0.000171,24.019762,-0.0077,1.330
5334.00,7.564104,24.96786,-0.000171,24.019490,-0.0077,1.330
5336.00,7.564052,24.96781,-0.000171,24.019469,-0.0077,1.330
5338.00,7.563918,24.96795,-0.000171,24.019960,-0.0077,1.330
5340.00,7.564160,24.96761,-0.000171,24.020065,-0.0078,1.330
5342.00,7.564499,24.96790,-0.000172,24.020535,-0.0077,1.330
5344.00,7.564900,24.96795,-0.000172,24.020143,-0.0077,1.330
5346.00,7.564132,24.96781,-0.000171,24.020312,-0.0077,1.330
5348.00,7.563782,24.96857,-0.000170,24.020471,-0.0077,1.329
5350.00,7.564176,24.96826,-0.000171,24.020449,-0.0077,1.330
5352.00,7.564334,24.96773,-0.000172,24.020553,-0.0077,1.330
5354.00,7.564705,24.96849,-0.000172,24.019416,-0.0077,1.330
5356.00,7.565622,24.96806,-0.000172,24.019675,-0.0077,1.330
5358.00,7.565037,24.96824,-0.000170,24.020081,-0.0077,1.329
5360.00,7.565131,24.96819,-0.000171,24.019976,-0.0077,1.330
5362.00,7.565507,24.96745,-0.000170,24.019907,-0.0077,1.330
5364.00,7.565463,24.96757,-0.000170,24.020197,-0.0076,1.330
5366.00,7.564071,24.96756,-0.000170,24.020736,-0.0076,1.330
5368.00,7.563657,24.96816,-0.000171,24.020333,-0.0077,1.330
5370.00,7.564405,24.96831,-0.000170,24.019918,-0.0077,1.330
5372.00,7.564195,24.96853,-0.000170,24.020158,-0.0077,1.330
5374.00,7.564339,24.96781,-0.000170,24.020303,-0.0077,1.330
5376.00,7.564078,24.96777,-0.000171,24.020475,-0.0077,1.330
5378.00,7.563519,24.96782,-0.000171,24.020090,-0.0077,1.330
5380.00,7.563228,24.96843,-0.000171,24.019790,-0.0077,1.330
5382.00,7.563338,24.96809,-0.000170,24.019759,-0.0077,1.329
5384.00,7.563471,24.96720,-0.000171,24.020107,-0.0077,1.330
5386.00,7.564194,24.96709,-0.000171,24.020121,-0.0077,1.331
5388.00,7.564335,24.96733,-0.000171,24.020292,-0.0077,1.330
5390.00,7.564130,24.96737,-0.000171,24.019869,-0.0077,1.330
5392.00,7.563187,24.96729,-0.000172,24.020431,-0.0077,1.330
5394.00,7.563255,24.96816,-0.000171,24.019929,-0.0077,1.330
5396.00,7.563193,24.96834,-0.000172,24.020116,-0.0077,1.331
5398.00,7.562989,24.96817,-0.000172,24.020083,-0.0077,1.330
5400.00,7.563357,24.96817,-0.000170,24.020341,-0.0077,1.330
5402.00,7.563178,24.96823,-0.000171,24.019287,-0.0077,1.330
@9,12.0000,24.0
5404.00,7.562678,24.96823,-0.000172,24.019826,-0.0077,1.330
5406.00,7.555076,24.96741,-0.000171,24.020767,-0.0077,1.330
5408.00,7.543633,24.96781,-0.000170,24.020393,-0.0077,1.328
5410.00,7.530803,24.96742,-0.000168,24.020324,-0.0077,1.328
5412.00,7.520842,24.96720,-0.000168,24.020172,-0.0077,1.329
5414.00,7.513657,24.96670,-0.000170,24.020736,-0.0077,1.330
5416.00,7.509440,24.96752,-0.000171,24.020826,-0.0077,1.330
5418.00,7.505242,24.96774,-0.000171,24.020506,-0.0077,1.331
5420.00,7.500770,24.96724,-0.000171,24.020725,-0.0077,1.331
5422.00,7.496316,24.96729,-0.000172,24.020600,-0.0077,1.331
5424.00,7.492462,24.96741,-0.000173,24.020453,-0.0077,1.331
5426.00,7.488910,24.96836,-0.000171,24.020245,-0.0077,1.331
5428.00,7.487857,24.96805,-0.000172,24.020100,-0.0077,1.330
5430.00,7.494233,24.96753,-0.000171,24.020819,-0.0077,1.331
5432.00,7.505050,24.96845,-0.000172,24.020759,-0.0077,1.332
5434.00,7.516835,24.96838,-0.000172,24.020910,-0.0077,1.332
5436.00,7.526119,24.96852,-0.000171,24.019913,-0.0077,1.331
5438.00,7.532730,24.96741,-0.000172,24.021086,-0.0077,1.331
5440.00,7.537498,24.96705,-0.000170,24.020618,-0.0077,1.331
5442.00,7.541236,24.96683,-0.000170,24.020255,-0.0077,1.330
5444.00,7.544680,24.96772,-0.000170,24.020100,-0.0077,1.330
5446.00,7.548435,24.96775,-0.000169,24.019684,-0.0077,1.330
5448.00,7.551817,24.96782,-0.000169,24.020424,-0.0076,1.331
5450.00,7.555065,24.96776,-0.000170,24.021118,-0.0077,1.330
5452.00,7.558323,24.96697,-0.000169,24.020386,-0.0077,1.330
5454.00,7.560794,24.96805,-0.000170,24.020544,-0.0077,1.330
5456.00,7.561612,24.96788,-0.000170,24.020371,-0.0077,1.330
5458.00,7.561892,24.96726,-0.000170,24.020676,-0.0077,1.329
5460.00,7.562610,24.96791,-0.000170,24.021223,-0.0077,1.330
5462.00,7.563496,24.96831,-0.000170,24.020555,-0.0077,1.330
5464.00,7.564262,24.96806,-0.000171,24.020973,-0.0077,1.330
5466.00,7.564941,24.96668,-0.000171,24.020275,-0.0077,1.330
5468.00,7.564860,24.96669,-0.000171,24.020662,-0.0077,1.330
5470.00,7.565971,24.96607,-0.000171,24.020341,-0.0077,1.330
5472.00,7.566370,24.96658,-0.000171,24.020671,-0.0077,1.330
5474.00,7.567530,24.96647,-0.000171,24.019927,-0.0077,1.330
5476.00,7.567059,24.96743,-0.000171,24.020016,-0.0077,1.330
5478.00,7.566793,24.96743,-0.000171,24.020081,-0.0077,1.330
5480.00,7.567237,24.96741,-0.000171,24.020567,-0.0076,1.330
5482.00,7.567452,24.96849,-0.000171,24.020631,-0.0077,1.330
5484.00,7.567978,24.96773,-0.000171,24.020388,-0.0077,1.330
5486.00,7.568294,24.96678,-0.000169,24.019692,-0.0077,1.330
5488.00,7.568646,24.96663,-0.000170,24.020147,-0.0077,1.330
5490.00,7.569161,24.96753,-0.000170,24.020259,-0.0077,1.330
5492.00,7.569254,24.96800,-0.000171,24.020357,-0.0077,1.330
5494.00,7.569867,24.96793,-0.000171,24.020451,-0.0077,1.330
5496.00,7.570504,24.96737,-0.000170,24.019804,-0.0076,1.330
5498.00,7.569840,24.96709,-0.000171,24.020241,-0.0077,1.331
5500.00,7.569588,24.96748,-0.000170,24.021022,-0.0077,1.330
5502.00,7.569448,24.96795,-0.000170,24.020406,-0.0076,1.330
5504.00,7.569343,24.96742,-0.000169,24.019949,-0.0077,1.330
5506.00,7.569541,24.96766,-0.000169,24.019980,-0.0076,1.330
5508.00,7.569179,24.96707,-0.000169,24.020917,-0.0077,1.330
5510.00,7.568519,24.96799,-0.000171,24.019958,-0.0077,1.330
5512.00,7.567839,24.96848,-0.000170,24.020355,-0.0077,1.330
5514.00,7.567151,24.96770,-0.000169,24.020613,-0.0077,1.330
5516.00,7.566484,24.96768,-0.000171,24.020364,-0.0077,1.330
5518.00,7.566569,24.96755,-0.000171,24.020484,-0.0077,1.330
5520.00,7.566270,24.96743,-0.000171,24.020187,-0.0077,1.330
5522.00,7.565767,24.96792,-0.000170,24.020810,-0.0077,1.330
5524.00,7.565881,24.96842,-0.000170,24.021285,-0.0077,1.329
5526.00,7.566095,24.96870,-0.000170,24.020761,-0.0077,1.330
5528.00,7.565907,24.96798,-0.000171,24.020527,-0.0077,1.330
5530.00,7.564736,24.96836,-0.000172,24.020172,-0.0077,1.331
5532.00,7.564323,24.96823,-0.000170,24.020159,-0.0076,1.330
5534.00,7.564499,24.96818,-0.000170,24.019909,-0.0077,1.330
5536.00,7.563287,24.96825,-0.000171,24.020857,-0.0077,1.330
5538.00,7.561833,24.96828,-0.000170,24.020299,-0.0077,1.330
5540.00,7.562155,24.96896,-0.000171,24.019962,-0.0077,1.330
5542.00,7.563132,24.96885,-0.000170,24.020701,-0.0077,1.330
5544.00,7.563577,24.96918,-0.000169,24.020357,-0.0077,1.330
5546.00,7.562297,24.96925,-0.000170,24.020058,-0.0077,1.331
5548.00,7.561486,24.96908,-0.000170,24.021071,-0.0077,1.330
5550.00,7.562008,24.96924,-0.000170,24.020411,-0.0077,1.330
5552.00,7.561332,24.96947,-0.000170,24.019969,-0.0077,1.330
5554.00,7.560462,24.97012,-0.000170,24.020252,-0.0077,1.330
5556.00,7.560944,24.96940,-0.000170,24.019991,-0.0077,1.330
5558.00,7.560516,24.96918,-0.000169,24.020196,-0.0077,1.330
5560.00,7.559045,24.96860,-0.000171,24.020263,-0.0077,1.330
5562.00,7.558839,24.96839,-0.000170,24.020908,-0.0077,1.330
5564.00,7.559003,24.96798,-0.000170,24.020778,-0.0077,1.330
5566.00,7.559426,24.96841,-0.000171,24.021216,-0.0077,1.330
5568.00,7.559874,24.96842,-0.000170,24.020741,-0.0077,1.330
5570.00,7.559192,24.96765,-0.000169,24.021020,-0.0077,1.331
5572.00,7.559729,24.96719,-0.000170,24.020417,-0.0077,1.330
5574.00,7.560579,24.96783,-0.000170,24.020177,-0.0077,1.329
5576.00,7.560757,24.96785,-0.000171,24.020538,-0.0076,1.330
5578.00,7.560795,24.96843,-0.000169,24.020531,-0.0077,1.330
5580.00,7.560421,24.96800,-0.000170,24.020571,-0.0077,1.330
5582.00,7.560228,24.96815,-0.000170,24.020357,-0.0077,1.330
5584.00,7.560006,24.96783,-0.000170,24.020720,-0.0077,1.330
5586.00,7.559953,24.96829,-0.000169,24.021242,-0.0077,1.330
5588.00,7.559696,24.96807,-0.000169,24.020500,-0.0077,1.331
5590.00,7.559646,24.96781,-0.000171,24.020159,-0.0077,1.330
5592.00,7.559058,24.96755,-0.000170,24.020270,-0.0077,1.330
5594.00,7.558753,24.96799,-0.000170,24.020393,-0.0076,1.330
5596.00,7.558497,24.96893,-0.000170,24.019610,-0.0076,1.330
5598.00,7.559436,24.96811,-0.000170,24.020381,-0.0077,1.330
5600.00,7.559463,24.96837,-0.000170,24.020855,-0.0077,1.330
5602.00,7.558947,24.96770,-0.000170,24.020919,-0.0077,1.330
5604.00,7.558796,24.96848,-0.000170,24.020565,-0.0077,1.330
5606.00,7.559413,24.96890,-0.000171,24.020339,-0.0077,1.330
5608.00,7.559039,24.96843,-0.000171,24.020696,-0.0077,1.330
5610.00,7.559217,24.96880,-0.000170,24.020368,-0.0077,1.330
5612.00,7.559051,24.96891,-0.000171,24.020069,-0.0077,1.330
5614.00,7.559428,24.96852,-0.000170,24.019791,-0.0077,1.330
5616.00,7.560756,24.96886,-0.000170,24.020613,-0.0077,1.330
5618.00,7.560078,24.96835,-0.000170,24.021039,-0.0077,1.330
5620.00,7.559312,24.96859,-0.000169,24.020828,-0.0077,1.329
5622.00,7.558976,24.96848,-0.000170,24.020462,-0.0077,1.330
5624.00,7.558509,24.96801,-0.000171,24.020611,-0.0077,1.330
5626.00,7.559574,24.96836,-0.000170,24.020397,-0.0077,1.330
5628.00,7.559049,24.96831,-0.000170,24.020700,-0.0077,1.330
5630.00,7.557852,24.96893,-0.000171,24.020355,-0.0077,1.330
5632.00,7.557756,24.96874,-0.000170,24.020671,-0.0077,1.330
5634.00,7.557549,24.96828,-0.000170,24.020455,-0.0077,1.330
5636.00,7.557698,24.96797,-0.000171,24.020265,-0.0077,1.330
5638.00,7.558575,24.96803,-0.000171,24.020003,-0.0077,1.330
5640.00,7.558769,24.96770,-0.000171,24.020261,-0.0076,1.330
5642.00,7.558368,24.96760,-0.000170,24.020545,-0.0077,1.330
5644.00,7.558132,24.96809,-0.000170,24.020879,-0.0076,1.330
5646.00,7.559002,24.96854,-0.000170,24.020468,-0.0077,1.330
5648.00,7.559016,24.96867,-0.000171,24.020560,-0.0077,1.330
5650.00,7.558865,24.96877,-0.000171,24.020406,-0.0077,1.330
5652.00,7.558817,24.96917,-0.000171,24.020536,-0.0076,1.330
5654.00,7.558919,24.96804,-0.000170,24.020076,-0.0077,1.330
5656.00,7.559878,24.96798,-0.000169,24.020870,-0.0077,1.330
5658.00,7.559786,24.96832,-0.000169,24.020881,-0.0077,1.330
5660.00,7.559203,24.96860,-0.000170,24.020810,-0.0077,1.329
5662.00,7.558894,24.96797,-0.000170,24.020078,-0.0077,1.330
5664.00,7.559573,24.96838,-0.000171,24.020205,-0.0077,1.331
5666.00,7.559788,24.96894,-0.000171,24.020605,-0.0077,1.331
5668.00,7.559241,24.96954,-0.000171,24.020511,-0.0077,1.330
5670.00,7.559104,24.96941,-0.000170,24.019942,-0.0077,1.330
5672.00,7.559302,24.96844,-0.000170,24.020429,-0.0077,1.330
5674.00,7.559799,24.96835,-0.000170,24.020315,-0.0077,1.330
5676.00,7.559820,24.96873,-0.000171,24.020428,-0.0077,1.330
5678.00,7.560196,24.96911,-0.000170,24.020275,-0.0077,1.330
5680.00,7.560205,24.96757,-0.000171,24.020397,-0.0077,1.330
5682.00,7.559447,24.96786,-0.000171,24.020384,-0.0077,1.330
5684.00,7.558931,24.96806,-0.000170,24.020230,-0.0077,1.330
5686.00,7.559374,24.96870,-0.000169,24.020855,-0.0077,1.330
5688.00,7.559982,24.96867,-0.000170,24.020373,-0.0077,1.330
5690.00,7.559309,24.96824,-0.000171,24.020665,-0.0077,1.330
5692.00,7.559356,24.96802,-0.000170,24.020718,-0.0077,1.330
5694.00,7.559676,24.96707,-0.000171,24.020206,-0.0077,1.330
5696.00,7.559826,24.96738,-0.000171,24.020542,-0.0077,1.331
5698.00,7.560060,24.96721,-0.000170,24.020643,-0.0077,1.330
5700.00,7.559746,24.96792,-0.000171,24.020116,-0.0077,1.330
5702.00,7.559304,24.96844,-0.000170,24.020072,-0.0077,1.330
5704.00,7.558583,24.96808,-0.000170,24.020379,-0.0077,1.330
5706.00,7.558742,24.96791,-0.000170,24.020988,-0.0077,1.330
5708.00,7.559133,24.96779,-0.000171,24.019875,-0.0077,1.331
5710.00,7.559516,24.96733,-0.000172,24.020255,-0.0077,1.330
5712.00,7.558590,24.96779,-0.000171,24.020147,-0.0077,1.330
5714.00,7.557774,24.96750,-0.000171,24.020942,-0.0077,1.330
5716.00,7.558189,24.96796,-0.000169,24.020433,-0.0077,1.330
5718.00,7.558473,24.96826,-0.000170,24.020364,-0.0077,1.330
5720.00,7.558658,24.96812,-0.000169,24.020424,-0.0077,1.330
5722.00,7.558086,24.96830,-0.000169,24.020226,-0.0077,1.330
5724.00,7.559568,24.96825,-0.000171,24.020007,-0.0077,1.331
5726.00,7.559018,24.96805,-0.000172,24.020692,-0.0077,1.331
5728.00,7.558334,24.96845,-0.000171,24.020596,-0.0076,1.331
5730.00,7.558542,24.96803,-0.000170,24.021107,-0.0076,1.330
5732.00,7.559133,24.96856,-0.000171,24.020212,-0.0077,1.330
5734.00,7.558722,24.96877,-0.000169,24.020388,-0.0077,1.330
5736.00,7.558308,24.96925,-0.000170,24.020792,-0.0077,1.329
5738.00,7.558168,24.96953,-0.000170,24.020551,-0.0077,1.330
5740.00,7.558454,24.97007,-0.000170,24.020778,-0.0077,1.330
5742.00,7.559052,24.97022,-0.000171,24.020526,-0.0077,1.331
5744.00,7.559592,24.96912,-0.000172,24.020150,-0.0077,1.331
5746.00,7.559850,24.96856,-0.000171,24.020399,-0.0077,1.330
5748.00,7.560731,24.96800,-0.000171,24.020495,-0.0076,1.330
5750.00,7.559999,24.96823,-0.000170,24.020424,-0.0077,1.330
5752.00,7.559715,24.96869,-0.000171,24.020984,-0.0076,1.330
5754.00,7.560407,24.96895,-0.000170,24.020328,-0.0077,1.330
5756.00,7.560124,24.96931,-0.000170,24.020043,-0.0077,1.331
5758.00,7.559287,24.96900,-0.000170,24.020558,-0.0077,1.331
5760.00,7.558722,24.96889,-0.000170,24.020765,-0.0077,1.330
5762.00,7.559591,24.96911,-0.000170,24.019898,-0.0077,1.330
5764.00,7.559986,24.96905,-0.000171,24.020805,-0.0076,1.330
5766.00,7.559544,24.96896,-0.000170,24.020758,-0.0076,1.330
5768.00,7.559015,24.96784,-0.000171,24.019748,-0.0077,1.330
5770.00,7.559040,24.96864,-0.000170,24.020524,-0.0076,1.330
5772.00,7.558092,24.96879,-0.000170,24.020754,-0.0076,1.331
5774.00,7.557696,24.96933,-0.000172,24.020123,-0.0077,1.330
5776.00,7.557743,24.96862,-0.000171,24.020259,-0.0077,1.330
5778.00,7.558295,24.96873,-0.000170,24.020584,-0.0077,1.330
5780.00,7.558522,24.96889,-0.000171,24.020658,-0.0077,1.331
5782.00,7.557756,24.96909,-0.000171,24.020511,-0.0077,1.330
5784.00,7.557235,24.96866,-0.000171,24.019982,-0.0077,1.330
5786.00,7.557689,24.96864,-0.000170,24.020245,-0.0077,1.330
5788.00,7.558100,24.96881,-0.000170,24.020707,-0.0077,1.330
5790.00,7.557943,24.96891,-0.000170,24.019947,-0.0077,1.330
5792.00,7.558452,24.96933,-0.000171,24.020339,-0.0077,1.330
5794.00,7.558844,24.96942,-0.000170,24.020150,-0.0077,1.330
5796.00,7.558773,24.97059,-0.000171,24.020411,-0.0077,1.330
5798.00,7.558995,24.96962,-0.000172,24.019868,-0.0077,1.330
5800.00,7.558008,24.96898,-0.000171,24.020266,-0.0076,1.330
5802.00,7.557551,24.96977,-0.000173,24.020587,-0.0077,1.331
5804.00,7.558167,24.96972,-0.000172,24.020208,-0.0077,1.330
5806.00,7.558874,24.96971,-0.000171,24.020591,-0.0077,1.330
5808.00,7.558887,24.96949,-0.000170,24.020375,-0.0077,1.330
5810.00,7.559141,24.96988,-0.000170,24.020478,-0.0077,1.330
5812.00,7.558493,24.97017,-0.000171,24.020056,-0.0077,1.330
5814.00,7.558222,24.97013,-0.000171,24.020159,-0.0077,1.330
5816.00,7.558834,24.97020,-0.000171,24.020228,-0.0076,1.330
5818.00,7.558848,24.96952,-0.000170,24.020605,-0.0076,1.331
5820.00,7.558649,24.96930,-0.000171,24.020410,-0.0076,1.331
5822.00,7.559014,24.96935,-0.000172,24.020308,-0.0077,1.330
5824.00,7.558710,24.96955,-0.000171,24.020671,-0.0077,1.330
5826.00,7.558817,24.96945,-0.000170,24.020442,-0.0077,1.330
5828.00,7.558121,24.96952,-0.000171,24.020156,-0.0077,1.330
5830.00,7.557631,24.96889,-0.000170,24.020283,-0.0076,1.330
5832.00,7.558054,24.96864,-0.000170,24.020904,-0.0077,1.330
5834.00,7.558648,24.96854,-0.000169,24.020466,-0.0077,1.330
5836.00,7.558236,24.96800,-0.000171,24.020600,-0.0077,1.330
5838.00,7.558632,24.96859,-0.000171,24.019244,-0.0077,1.330
5840.00,7.558288,24.96837,-0.000171,24.020003,-0.0077,1.331
5842.00,7.557745,24.96782,-0.000171,24.020883,-0.0077,1.330
5844.00,7.557259,24.96813,-0.000171,24.020674,-0.0077,1.329
5846.00,7.557511,24.96803,-0.000171,24.020350,-0.0077,1.330
5848.00,7.557649,24.96838,-0.000171,24.020497,-0.0077,1.330
5850.00,7.557513,24.96778,-0.000170,24.021026,-0.0077,1.330
5852.00,7.557926,24.96771,-0.000171,24.020281,-0.0077,1.330
5854.00,7.557681,24.96770,-0.000172,24.020451,-0.0077,1.330
5856.00,7.556609,24.96750,-0.000171,24.020502,-0.0077,1.330
5858.00,7.556605,24.96772,-0.000170,24.020692,-0.0077,1.330
5860.00,7.557787,24.96672,-0.000170,24.020520,-0.0077,1.330
5862.00,7.558305,24.96722,-0.000171,24.020671,-0.0077,1.330
5864.00,7.557109,24.96770,-0.000169,24.020651,-0.0077,1.330
5866.00,7.556896,24.96780,-0.000171,24.020034,-0.0077,1.331
5868.00,7.557143,24.96828,-0.000170,24.020266,-0.0077,1.330
5870.00,7.558271,24.96846,-0.000170,24.019732,-0.0077,1.330
5872.00,7.558307,24.96755,-0.000171,24.020243,-0.0077,1.330
5874.00,7.558150,24.96813,-0.000171,24.020952,-0.0077,1.330
5876.00,7.557969,24.96883,-0.000169,24.020749,-0.0077,1.329
5878.00,7.557498,24.96890,-0.000171,24.020622,-0.0077,1.330
5880.00,7.556821,24.96873,-0.000170,24.020738,-0.0077,1.330
5882.00,7.556965,24.96876,-0.000168,24.020573,-0.0077,1.330
5884.00,7.556444,24.96882,-0.000169,24.020129,-0.0076,1.330
5886.00,7.556727,24.96804,-0.000171,24.020605,-0.0077,1.330
5888.00,7.557100,24.96844,-0.000170,24.020294,-0.0077,1.330
5890.00,7.557668,24.96870,-0.000171,24.020634,-0.0077,1.330
5892.00,7.557928,24.96811,-0.000170,24.020714,-0.0077,1.330
5894.00,7.557841,24.96940,-0.000170,24.020257,-0.0077,1.329
5896.00,7.556784,24.96881,-0.000170,24.020158,-0.0077,1.330
5898.00,7.557146,24.96819,-0.000171,24.020551,-0.0077,1.330
5900.00,7.556870,24.96865,-0.000171,24.020484,-0.0077,1.330
5902.00,7.557069,24.96819,-0.000171,24.020158,-0.0077,1.330
5904.00,7.556789,24.96776,-0.000171,24.020181,-0.0077,1.330
5906.00,7.556171,24.96836,-0.000171,24.020352,-0.0077,1.330
5908.00,7.556959,24.96845,-0.000171,24.020933,-0.0077,1.331
5910.00,7.557685,24.96887,-0.000170,24.020319,-0.0077,1.330
5912.00,7.557374,24.96844,-0.000171,24.020210,-0.0077,1.330
5914.00,7.556776,24.96839,-0.000170,24.020440,-0.0077,1.330
5916.00,7.556931,24.96877,-0.000170,24.020303,-0.0077,1.330
5918.00,7.556883,24.96872,-0.000170,24.020056,-0.0077,1.330
5920.00,7.557046,24.96905,-0.000170,24.020203,-0.0076,1.330
5922.00,7.557134,24.96847,-0.000171,24.020074,-0.0077,1.331
5924.00,7.557238,24.96864,-0.000173,24.020991,-0.0077,1.330
5926.00,7.557443,24.96881,-0.000171,24.020662,-0.0077,1.330
5928.00,7.557563,24.96782,-0.000170,24.019940,-0.0077,1.330
5930.00,7.557646,24.96783,-0.000171,24.020362,-0.0077,1.330
5932.00,7.557549,24.96808,-0.000171,24.020038,-0.0077,1.330
5934.00,7.557398,24.96762,-0.000171,24.020565,-0.0077,1.331
5936.00,7.557387,24.96756,-0.000172,24.020712,-0.0077,1.331
5938.00,7.557141,24.96744,-0.000171,24.020814,-0.0077,1.330
5940.00,7.557227,24.96736,-0.000169,24.020536,-0.0077,1.330
5942.00,7.557071,24.96723,-0.000169,24.020478,-0.0077,1.330
5944.00,7.556847,24.96810,-0.000170,24.020894,-0.0077,1.330
5946.00,7.556957,24.96781,-0.000171,24.020681,-0.0077,1.330
5948.00,7.557069,24.96791,-0.000171,24.020515,-0.0077,1.330
5950.00,7.557086,24.96809,-0.000171,24.020489,-0.0077,1.330
5952.00,7.556663,24.96807,-0.000171,24.020313,-0.0077,1.330
5954.00,7.556809,24.96771,-0.000170,24.020292,-0.0077,1.330
5956.00,7.556211,24.96792,-0.000170,24.019953,-0.0077,1.330
5958.00,7.554813,24.96758,-0.000170,24.020254,-0.0076,1.331
5960.00,7.555029,24.96816,-0.000171,24.020442,-0.0077,1.330
5962.00,7.556344,24.96782,-0.000171,24.020933,-0.0077,1.330
5964.00,7.556235,24.96739,-0.000170,24.020997,-0.0077,1.330
5966.00,7.555603,24.96782,-0.000171,24.020640,-0.0077,1.330
5968.00,7.555811,24.96850,-0.000169,24.020132,-0.0077,1.330
5970.00,7.557053,24.96802,-0.000169,24.020335,-0.0076,1.330
5972.00,7.557252,24.96796,-0.000171,24.020196,-0.0077,1.330
5974.00,7.557153,24.96809,-0.000170,24.020587,-0.0077,1.331
5976.00,7.556483,24.96774,-0.000171,24.020129,-0.0077,1.330
5978.00,7.556541,24.96797,-0.000171,24.020504,-0.0076,1.330
5980.00,7.556566,24.96806,-0.000171,24.020415,-0.0077,1.330
5982.00,7.555957,24.96895,-0.000170,24.020165,-0.0077,1.331
5984.00,7.556720,24.96921,-0.000172,24.020515,-0.0077,1.330
5986.00,7.555917,24.96868,-0.000171,24.020482,-0.0077,1.330
5988.00,7.556292,24.96836,-0.000170,24.020988,-0.0077,1.329
5990.00,7.557347,24.96813,-0.000170,24.020159,-0.0077,1.330
5992.00,7.557360,24.96811,-0.000172,24.020729,-0.0077,1.330
5994.00,7.556762,24.96813,-0.000172,24.020950,-0.0077,1.330
5996.00,7.556327,24.96845,-0.000171,24.020043,-0.0077,1.330
5998.00,7.556143,24.96726,-0.000172,24.020145,-0.0077,1.330
6000.00,7.555868,24.96749,-0.000172,24.019826,-0.0077,1.330
6002.00,7.556374,24.96786,-0.000171,24.020034,-0.0077,1.331
@10,12.0000,24.0
6004.00,7.556130,24.96800,-0.000170,24.019931,-0.0077,1.330
6006.00,7.548352,24.96814,-0.000171,24.020043,-0.0077,1.329
6008.00,7.537077,24.96744,-0.000170,24.020148,-0.0076,1.328
6010.00,7.525030,24.96706,-0.000169,24.020752,-0.0077,1.329
6012.00,7.514177,24.96768,-0.000170,24.020649,-0.0077,1.329
6014.00,7.508016,24.96823,-0.000172,24.020125,-0.0077,1.330
6016.00,7.502815,24.96774,-0.000171,24.019949,-0.0077,1.331
6018.00,7.498692,24.96738,-0.000172,24.020246,-0.0077,1.330
6020.00,7.493978,24.96743,-0.000171,24.020594,-0.0077,1.331
6022.00,7.489709,24.96866,-0.000172,24.020879,-0.0077,1.331
6024.00,7.486008,24.96880,-0.000172,24.020036,-0.0077,1.331
6026.00,7.481396,24.96854,-0.000173,24.020424,-0.0077,1.331
6028.00,7.478021,24.96868,-0.000172,24.021176,-0.0077,1.331
6030.00,7.482729,24.96838,-0.000172,24.019878,-0.0077,1.331
6032.00,7.493897,24.96821,-0.000172,24.020578,-0.0077,1.332
6034.00,7.508946,24.96829,-0.000172,24.020584,-0.0076,1.332
6036.00,7.522691,24.96939,-0.000171,24.020346,-0.0077,1.332
6038.00,7.532807,24.96879,-0.000172,24.019887,-0.0077,1.331
6040.00,7.540520,24.96875,-0.000171,24.019641,-0.0076,1.331
6042.00,7.549849,24.96837,-0.000171,24.019848,-0.0077,1.331
6044.00,7.558624,24.96788,-0.000171,24.020605,-0.0077,1.330
6046.00,7.566058,24.96838,-0.000171,24.019922,-0.0077,1.330
6048.00,7.572932,24.96836,-0.000171,24.020148,-0.0077,1.330
6050.00,7.578870,24.96890,-0.000170,24.020710,-0.0077,1.330
6052.00,7.584225,24.96844,-0.000171,24.020513,-0.0077,1.330
6054.00,7.587211,24.96793,-0.000169,24.020337,-0.0077,1.330
6056.00,7.587660,24.96789,-0.000171,24.019947,-0.0077,1.330
6058.00,7.589349,24.96742,-0.000170,24.020172,-0.0077,1.330
6060.00,7.590665,24.96799,-0.000171,24.019965,-0.0077,1.330
6062.00,7.591067,24.96825,-0.000170,24.020808,-0.0077,1.330
6064.00,7.590683,24.96829,-0.000170,24.020415,-0.0077,1.330
6066.00,7.591137,24.96816,-0.000170,24.020085,-0.0077,1.330
6068.00,7.591602,24.96845,-0.000171,24.020841,-0.0077,1.330
6070.00,7.592522,24.96819,-0.000170,24.020850,-0.0076,1.330
6072.00,7.592570,24.96842,-0.000171,24.020098,-0.0077,1.330
6074.00,7.592750,24.96831,-0.000172,24.020393,-0.0077,1.330
6076.00,7.592273,24.96788,-0.000171,24.019900,-0.0077,1.330
6078.00,7.593386,24.96781,-0.000170,24.020292,-0.0077,1.330
6080.00,7.597072,24.96844,-0.000170,24.020460,-0.0077,1.330
6082.00,7.598244,24.96864,-0.000171,24.019715,-0.0077,1.330
6084.00,7.597709,24.96818,-0.000170,24.020031,-0.0077,1.329
6086.00,7.594693,24.96742,-0.000169,24.020292,-0.0077,1.330
6088.00,7.591741,24.96735,-0.000170,24.019741,-0.0076,1.331
6090.00,7.590567,24.96825,-0.000170,24.020352,-0.0077,1.330
6092.00,7.590155,24.96752,-0.000170,24.020656,-0.0077,1.330
6094.00,7.590567,24.96779,-0.000171,24.020333,-0.0077,1.330
6096.00,7.589632,24.96839,-0.000172,24.019982,-0.0077,1.330
6098.00,7.589536,24.96836,-0.000171,24.019915,-0.0077,1.330
6100.00,7.589066,24.96781,-0.000169,24.019688,-0.0077,1.330
6102.00,7.588360,24.96776,-0.000171,24.020386,-0.0077,1.331
6104.00,7.586959,24.96785,-0.000170,24.019708,-0.0077,1.330
6106.00,7.584845,24.96765,-0.000170,24.020632,-0.0077,1.329
6108.00,7.583256,24.96758,-0.000171,24.020841,-0.0077,1.330
6110.00,7.580597,24.96898,-0.000170,24.020342,-0.0076,1.330
6112.00,7.579052,24.96897,-0.000171,24.020395,-0.0077,1.330
6114.00,7.578089,24.96895,-0.000172,24.020348,-0.0077,1.330
6116.00,7.577233,24.96862,-0.000171,24.020181,-0.0077,1.330
6118.00,7.576021,24.96892,-0.000171,24.020714,-0.0076,1.330
6120.00,7.574957,24.97021,-0.000171,24.019985,-0.0077,1.330
6122.00,7.573919,24.97017,-0.000171,24.020948,-0.0077,1.330
6124.00,7.573045,24.96948,-0.000171,24.020462,-0.0077,1.330
6126.00,7.571879,24.96948,-0.000170,24.020513,-0.0077,1.330
6128.00,7.570896,24.96875,-0.000170,24.020323,-0.0077,1.330
6130.00,7.571216,24.96951,-0.000170,24.020136,-0.0077,1.329
6132.00,7.569682,24.96955,-0.000170,24.020511,-0.0077,1.330
6134.00,7.567729,24.96941,-0.000170,24.020480,-0.0077,1.330
6136.00,7.565269,24.96899,-0.000170,24.020506,-0.0076,1.330
6138.00,7.563465,24.96938,-0.000170,24.020912,-0.0077,1.330
6140.00,7.563319,24.96991,-0.000172,24.020506,-0.0077,1.330
6142.00,7.563766,24.96954,-0.000171,24.020196,-0.0077,1.330
6144.00,7.564232,24.96994,-0.000170,24.020468,-0.0077,1.329
6146.00,7.564977,24.97058,-0.000169,24.021026,-0.0077,1.330
6148.00,7.565701,24.96928,-0.000170,24.020355,-0.0077,1.330
6150.00,7.566741,24.96894,-0.000171,24.019659,-0.0077,1.330
6152.00,7.567774,24.96961,-0.000171,24.020522,-0.0077,1.330
6154.00,7.568798,24.96904,-0.000172,24.020654,-0.0077,1.330
6156.00,7.569739,24.96845,-0.000171,24.019574,-0.0077,1.330
6158.00,7.571210,24.96939,-0.000171,24.020065,-0.0077,1.330
6160.00,7.572384,24.96978,-0.000171,24.020453,-0.0077,1.330
6162.00,7.573197,24.96945,-0.000170,24.020384,-0.0077,1.330
6164.00,7.573315,24.96922,-0.000171,24.020585,-0.0077,1.330
6166.00,7.573090,24.96893,-0.000171,24.021149,-0.0077,1.330
6168.00,7.574125,24.96948,-0.000171,24.020500,-0.0077,1.330
6170.00,7.574840,24.96936,-0.000171,24.020283,-0.0077,1.330
6172.00,7.575241,24.96985,-0.000172,24.020221,-0.0077,1.330
6174.00,7.575272,24.96909,-0.000171,24.020371,-0.0077,1.330
6176.00,7.574359,24.96914,-0.000171,24.020101,-0.0077,1.330
6178.00,7.574633,24.96907,-0.000172,24.020136,-0.0077,1.329
6180.00,7.575090,24.96910,-0.000172,24.020065,-0.0077,1.330
6182.00,7.574724,24.96884,-0.000172,24.020411,-0.0077,1.330
6184.00,7.572076,24.96895,-0.000171,24.020565,-0.0077,1.330
6186.00,7.570827,24.96853,-0.000171,24.020629,-0.0077,1.330
6188.00,7.568573,24.96841,-0.000172,24.020471,-0.0077,1.330
6190.00,7.566512,24.96892,-0.000170,24.020478,-0.0077,1.330
6192.00,7.565281,24.96912,-0.000171,24.020074,-0.0077,1.330
6194.00,7.563563,24.96966,-0.000171,24.020190,-0.0077,1.330
6196.00,7.562688,24.96921,-0.000172,24.020700,-0.0077,1.330
6198.00,7.562533,24.96937,-0.000171,24.020634,-0.0077,1.330
6200.00,7.562422,24.96850,-0.000171,24.020647,-0.0077,1.329
6202.00,7.562350,24.96889,-0.000172,24.020493,-0.0076,1.330
6204.00,7.562218,24.96941,-0.000170,24.019761,-0.0077,1.330
6206.00,7.561823,24.96972,-0.000171,24.020312,-0.0077,1.330
6208.00,7.561284,24.96925,-0.000171,24.019906,-0.0077,1.330
6210.00,7.561055,24.96961,-0.000171,24.020379,-0.0077,1.330
6212.00,7.561154,24.96955,-0.000170,24.019800,-0.0077,1.330
6214.00,7.560679,24.96888,-0.000171,24.020692,-0.0077,1.331
6216.00,7.560565,24.96959,-0.000171,24.020582,-0.0077,1.330
6218.00,7.560868,24.97031,-0.000170,24.020119,-0.0077,1.330
6220.00,7.560937,24.96905,-0.000171,24.020703,-0.0077,1.329
6222.00,7.560405,24.96950,-0.000172,24.020243,-0.0077,1.330
6224.00,7.560743,24.96918,-0.000172,24.020643,-0.0077,1.330
6226.00,7.562647,24.96882,-0.000172,24.020016,-0.0077,1.329
6228.00,7.562711,24.96919,-0.000170,24.020161,-0.0077,1.329
6230.00,7.561937,24.96972,-0.000169,24.020353,-0.0077,1.330
6232.00,7.561755,24.97000,-0.000171,24.019947,-0.0077,1.330
6234.00,7.561922,24.96922,-0.000171,24.019538,-0.0077,1.330
6236.00,7.562777,24.96802,-0.000172,24.020433,-0.0077,1.330
6238.00,7.564089,24.96827,-0.000171,24.019878,-0.0078,1.330
6240.00,7.563595,24.96832,-0.000170,24.020090,-0.0077,1.330
6242.00,7.564416,24.96725,-0.000171,24.020736,-0.0077,1.330
6244.00,7.565657,24.96811,-0.000171,24.020210,-0.0077,1.330
6246.00,7.567163,24.96829,-0.000170,24.020330,-0.0077,1.330
6248.00,7.568385,24.96860,-0.000170,24.019965,-0.0077,1.329
6250.00,7.567753,24.96818,-0.000169,24.020040,-0.0077,1.329
6252.00,7.567749,24.96805,-0.000171,24.020161,-0.0077,1.330
6254.00,7.567821,24.96777,-0.000172,24.020526,-0.0077,1.330
6256.00,7.566686,24.96886,-0.000172,24.019927,-0.0077,1.330
6258.00,7.566470,24.96899,-0.000172,24.019790,-0.0077,1.330
6260.00,7.566213,24.96870,-0.000171,24.020538,-0.0077,1.329
6262.00,7.566446,24.96867,-0.000171,24.020507,-0.0077,1.330
6264.00,7.566163,24.96837,-0.000171,24.020393,-0.0077,1.330
6266.00,7.567459,24.96895,-0.000171,24.019848,-0.0077,1.330
6268.00,7.567479,24.96893,-0.000171,24.020303,-0.0077,1.330
6270.00,7.567576,24.96817,-0.000172,24.020547,-0.0077,1.329
6272.00,7.568135,24.96852,-0.000171,24.020738,-0.0077,1.330
6274.00,7.568325,24.96761,-0.000171,24.020190,-0.0077,1.329
6276.00,7.568037,24.96757,-0.000171,24.020884,-0.0077,1.330
6278.00,7.567675,24.96723,-0.000171,24.020689,-0.0077,1.330
6280.00,7.567585,24.96810,-0.000170,24.020632,-0.0077,1.330
6282.00,7.567788,24.96801,-0.000172,24.020040,-0.0077,1.330
6284.00,7.568404,24.96809,-0.000171,24.019799,-0.0077,1.330
6286.00,7.569454,24.96769,-0.000171,24.020497,-0.0077,1.330
6288.00,7.568743,24.96785,-0.000172,24.020023,-0.0077,1.330
6290.00,7.567741,24.96792,-0.000171,24.020148,-0.0077,1.330
6292.00,7.568131,24.96856,-0.000172,24.019829,-0.0077,1.329
6294.00,7.569325,24.96807,-0.000170,24.020226,-0.0077,1.329
6296.00,7.569412,24.96849,-0.000171,24.020072,-0.0077,1.330
6298.00,7.569528,24.96868,-0.000171,24.020509,-0.0077,1.330
6300.00,7.570257,24.96842,-0.000172,24.019820,-0.0077,1.330
6302.00,7.570845,24.96890,-0.000170,24.020170,-0.0077,1.330
6304.00,7.569985,24.96923,-0.000171,24.020071,-0.0077,1.330
6306.00,7.569010,24.96856,-0.000172,24.020312,-0.0077,1.330
6308.00,7.569146,24.96873,-0.000171,24.020214,-0.0077,1.330
6310.00,7.568027,24.96883,-0.000171,24.020221,-0.0077,1.330
6312.00,7.567787,24.96890,-0.000171,24.020605,-0.0077,1.330
6314.00,7.568729,24.96857,-0.000170,24.020226,-0.0077,1.330
6316.00,7.568221,24.96838,-0.000171,24.020047,-0.0077,1.330
6318.00,7.567062,24.96891,-0.000171,24.020573,-0.0077,1.329
6320.00,7.565692,24.96903,-0.000171,24.020578,-0.0076,1.329
6322.00,7.563462,24.96982,-0.000171,24.020594,-0.0077,1.330
6324.00,7.562046,24.96929,-0.000172,24.019951,-0.0077,1.330
6326.00,7.560901,24.96923,-0.000171,24.019817,-0.0077,1.330
6328.00,7.561139,24.96838,-0.000170,24.020040,-0.0076,1.330
6330.00,7.560748,24.96931,-0.000171,24.019866,-0.0077,1.330
6332.00,7.559825,24.96941,-0.000171,24.019512,-0.0077,1.330
6334.00,7.558709,24.96996,-0.000171,24.020232,-0.0077,1.331
6336.00,7.558054,24.96950,-0.000171,24.020212,-0.0077,1.330
6338.00,7.557887,24.96896,-0.000171,24.020747,-0.0077,1.329
6340.00,7.558034,24.96970,-0.000170,24.020168,-0.0077,1.330
6342.00,7.557790,24.96911,-0.000170,24.020540,-0.0076,1.330
6344.00,7.557802,24.96984,-0.000170,24.020081,-0.0077,1.329
6346.00,7.557516,24.96972,-0.000170,24.019811,-0.0077,1.330
6348.00,7.557497,24.96943,-0.000169,24.020277,-0.0077,1.330
6350.00,7.557760,24.96943,-0.000170,24.020323,-0.0077,1.330
6352.00,7.558112,24.96952,-0.000170,24.020181,-0.0077,1.330
6354.00,7.558617,24.96878,-0.000171,24.020275,-0.0077,1.330
6356.00,7.557811,24.96855,-0.000172,24.020243,-0.0077,1.330
6358.00,7.556895,24.96923,-0.000171,24.019686,-0.0077,1.330
6360.00,7.556908,24.96889,-0.000171,24.020420,-0.0076,1.330
6362.00,7.557828,24.96947,-0.000170,24.019900,-0.0077,1.329
6364.00,7.557866,24.96988,-0.000171,24.020437,-0.0077,1.329
6366.00,7.557647,24.96953,-0.000171,24.020511,-0.0077,1.330
6368.00,7.558030,24.96906,-0.000171,24.020023,-0.0077,1.330
6370.00,7.558471,24.96989,-0.000172,24.020154,-0.0077,1.330
6372.00,7.558664,24.96982,-0.000171,24.020090,-0.0077,1.330
6374.00,7.559689,24.96910,-0.000170,24.020440,-0.0077,1.330
6376.00,7.560252,24.96951,-0.000171,24.020578,-0.0077,1.330
6378.00,7.561053,24.96991,-0.000173,24.019828,-0.0077,1.330
6380.00,7.561210,24.96964,-0.000172,24.020051,-0.0077,1.330
6382.00,7.561471,24.97029,-0.000171,24.020197,-0.0077,1.330
6384.00,7.562977,24.97024,-0.000171,24.020234,-0.0077,1.330
6386.00,7.564223,24.97014,-0.000171,24.020031,-0.0077,1.330
6388.00,7.564776,24.96927,-0.000171,24.020100,-0.0077,1.329
6390.00,7.565031,24.96937,-0.000170,24.020179,-0.0077,1.329
6392.00,7.564848,24.96978,-0.000171,24.020221,-0.0077,1.330
6394.00,7.564971,24.97012,-0.000171,24.020007,-0.0077,1.330
6396.00,7.564760,24.96990,-0.000171,24.019383,-0.0077,1.330
6398.00,7.564662,24.96940,-0.000172,24.020393,-0.0077,1.330
6400.00,7.564331,24.96941,-0.000171,24.020618,-0.0077,1.330
6402.00,7.564478,24.97030,-0.000169,24.020288,-0.0077,1.329
6404.00,7.564134,24.97009,-0.000171,24.021073,-0.0077,1.330
6406.00,7.564270,24.96962,-0.000171,24.020433,-0.0077,1.329
6408.00,7.564149,24.96932,-0.000171,24.019751,-0.0077,1.330
6410.00,7.564257,24.96952,-0.000170,24.020103,-0.0077,1.330
6412.00,7.565160,24.96930,-0.000171,24.020388,-0.0077,1.330
6414.00,7.564861,24.96941,-0.000171,24.020602,-0.0077,1.330
6416.00,7.563382,24.96896,-0.000173,24.020279,-0.0077,1.330
6418.00,7.562937,24.96941,-0.000171,24.020928,-0.0077,1.329
6420.00,7.563056,24.96985,-0.000171,24.020861,-0.0077,1.329
6422.00,7.563125,24.96821,-0.000170,24.020136,-0.0077,1.330
6424.00,7.563157,24.96816,-0.000170,24.019869,-0.0077,1.329
6426.00,7.563426,24.96889,-0.000171,24.020497,-0.0076,1.330
6428.00,7.563765,24.96905,-0.000171,24.020569,-0.0077,1.330
6430.00,7.563978,24.96888,-0.000171,24.020411,-0.0077,1.330
6432.00,7.564190,24.96848,-0.000170,24.020589,-0.0077,1.330
6434.00,7.563537,24.96790,-0.000170,24.019996,-0.0077,1.330
6436.00,7.562516,24.96766,-0.000171,24.020511,-0.0077,1.331
6438.00,7.564163,24.96930,-0.000171,24.019898,-0.0077,1.330
6440.00,7.564401,24.96848,-0.000171,24.020172,-0.0077,1.329
6442.00,7.564849,24.96816,-0.000169,24.020663,-0.0077,1.329
6444.00,7.564388,24.96776,-0.000170,24.020698,-0.0076,1.330
6446.00,7.563798,24.96873,-0.000172,24.020603,-0.0076,1.331
6448.00,7.564319,24.96880,-0.000171,24.020000,-0.0077,1.329
6450.00,7.563847,24.96925,-0.000171,24.020243,-0.0077,1.330
6452.00,7.563089,24.96902,-0.000171,24.020935,-0.0076,1.329
6454.00,7.563128,24.96871,-0.000170,24.020286,-0.0077,1.329
6456.00,7.563754,24.96799,-0.000173,24.020353,-0.0077,1.330
6458.00,7.563818,24.96883,-0.000172,24.020966,-0.0077,1.330
6460.00,7.563273,24.96877,-0.000171,24.019858,-0.0077,1.330
6462.00,7.562703,24.96924,-0.000172,24.020743,-0.0077,1.330
6464.00,7.562449,24.97029,-0.000171,24.019603,-0.0077,1.330
6466.00,7.562135,24.96953,-0.000171,24.020453,-0.0077,1.330
6468.00,7.561872,24.96952,-0.000170,24.020228,-0.0076,1.329
6470.00,7.561717,24.96899,-0.000170,24.020381,-0.0077,1.330
6472.00,7.562428,24.96992,-0.000170,24.020167,-0.0077,1.330
6474.00,7.562394,24.96981,-0.000170,24.020326,-0.0077,1.330
6476.00,7.561967,24.96962,-0.000171,24.020357,-0.0077,1.331
6478.00,7.562503,24.96965,-0.000171,24.020245,-0.0077,1.330
6480.00,7.563034,24.97041,-0.000171,24.020114,-0.0077,1.330
6482.00,7.562210,24.97073,-0.000172,24.020319,-0.0077,1.330
6484.00,7.561635,24.97081,-0.000171,24.020674,-0.0077,1.330
6486.00,7.562360,24.97032,-0.000171,24.020917,-0.0077,1.329
6488.00,7.563322,24.97088,-0.000171,24.019583,-0.0077,1.330
6490.00,7.562097,24.97024,-0.000171,24.020578,-0.0077,1.330
6492.00,7.561467,24.97041,-0.000170,24.020270,-0.0076,1.330
6494.00,7.561418,24.97012,-0.000171,24.020134,-0.0077,1.330
6496.00,7.562047,24.97013,-0.000171,24.021169,-0.0077,1.330
6498.00,7.562842,24.97014,-0.000171,24.020170,-0.0077,1.330
6500.00,7.562245,24.96983,-0.000171,24.020439,-0.0077,1.330
6502.00,7.562634,24.97054,-0.000171,24.020533,-0.0077,1.331
6504.00,7.562520,24.97053,-0.000171,24.020165,-0.0077,1.330
6506.00,7.562468,24.96969,-0.000170,24.020121,-0.0077,1.330
6508.00,7.562053,24.97073,-0.000170,24.021008,-0.0077,1.330
6510.00,7.562454,24.97031,-0.000171,24.020520,-0.0076,1.330
6512.00,7.561925,24.96970,-0.000169,24.020397,-0.0076,1.330
6514.00,7.561697,24.97012,-0.000170,24.020304,-0.0077,1.330
6516.00,7.561505,24.97014,-0.000171,24.020221,-0.0077,1.329
6518.00,7.561710,24.96998,-0.000170,24.020279,-0.0077,1.330
6520.00,7.561701,24.96946,-0.000171,24.020444,-0.0077,1.330
6522.00,7.560286,24.96989,-0.000170,24.020816,-0.0077,1.330
6524.00,7.559356,24.97028,-0.000171,24.020647,-0.0077,1.330
6526.00,7.558556,24.97020,-0.000171,24.020545,-0.0076,1.330
6528.00,7.558889,24.97005,-0.000171,24.020787,-0.0076,1.330
6530.00,7.559845,24.97080,-0.000171,24.020504,-0.0076,1.330
6532.00,7.559677,24.97082,-0.000171,24.020301,-0.0077,1.330
6534.00,7.559568,24.96958,-0.000170,24.020948,-0.0077,1.330
6536.00,7.559918,24.97018,-0.000171,24.020895,-0.0077,1.330
6538.00,7.560207,24.97075,-0.000169,24.020625,-0.0076,1.330
6540.00,7.559770,24.97113,-0.000170,24.020754,-0.0077,1.330
6542.00,7.559374,24.97094,-0.000171,24.020841,-0.0077,1.330
6544.00,7.558561,24.97091,-0.000171,24.021089,-0.0077,1.331
6546.00,7.558306,24.97049,-0.000171,24.020081,-0.0077,1.330
6548.00,7.558268,24.96986,-0.000170,24.020605,-0.0076,1.330
6550.00,7.557773,24.97026,-0.000170,24.020228,-0.0077,1.330
6552.00,7.556675,24.97001,-0.000170,24.020529,-0.0077,1.330
6554.00,7.556839,24.97041,-0.000170,24.020841,-0.0076,1.330
6556.00,7.558042,24.96978,-0.000171,24.020439,-0.0077,1.331
6558.00,7.557967,24.96908,-0.000171,24.020125,-0.0077,1.330
6560.00,7.557948,24.96911,-0.000170,24.020390,-0.0076,1.330
6562.00,7.558736,24.96884,-0.000170,24.020332,-0.0077,1.330
6564.00,7.558706,24.97045,-0.000170,24.020774,-0.0076,1.330
6566.00,7.558501,24.96992,-0.000171,24.020381,-0.0076,1.329
6568.00,7.558195,24.96949,-0.000171,24.020408,-0.0077,1.330
6570.00,7.557871,24.96878,-0.000170,24.020486,-0.0077,1.330
6572.00,7.558404,24.96929,-0.000170,24.020651,-0.0076,1.330
6574.00,7.558252,24.96947,-0.000171,24.020747,-0.0077,1.330
6576.00,7.556716,24.97023,-0.000171,24.020799,-0.0076,1.330
6578.00,7.555900,24.97046,-0.000170,24.020386,-0.0076,1.330
6580.00,7.556135,24.97076,-0.000171,24.019984,-0.0077,1.330
6582.00,7.556966,24.97003,-0.000171,24.020161,-0.0077,1.330
6584.00,7.557571,24.96945,-0.000171,24.020788,-0.0077,1.330
6586.00,7.558421,24.96996,-0.000171,24.020632,-0.0077,1.330
6588.00,7.558412,24.96974,-0.000170,24.020051,-0.0077,1.330
6590.00,7.557877,24.96972,-0.000170,24.020333,-0.0077,1.331
6592.00,7.557688,24.97060,-0.000170,24.020685,-0.0076,1.330
6594.00,7.557117,24.97024,-0.000168,24.020493,-0.0076,1.330
6596.00,7.557455,24.97033,-0.000170,24.021428,-0.0076,1.330
6598.00,7.557441,24.96977,-0.000171,24.021089,-0.0077,1.330
6600.00,7.557988,24.97009,-0.000170,24.020205,-0.0077,1.330
6602.00,7.558051,24.96983,-0.000170,24.020623,-0.0077,1.330
@11,12.0000,24.0
6604.00,7.556323,24.96977,-0.000171,24.020895,-0.0077,1.330
6606.00,7.550312,24.96924,-0.000170,24.019955,-0.0077,1.330
6608.00,7.537814,24.96969,-0.000168,24.020861,-0.0077,1.329
6610.00,7.524184,24.96984,-0.000167,24.020787,-0.0077,1.329
6612.00,7.512358,24.96958,-0.000169,24.020576,-0.0076,1.329
6614.00,7.505495,24.96991,-0.000170,24.020788,-0.0077,1.330
6616.00,7.502751,24.96924,-0.000171,24.020716,-0.0077,1.330
6618.00,7.502523,24.96919,-0.000172,24.020129,-0.0077,1.331
6620.00,7.501380,24.97013,-0.000172,24.020437,-0.0076,1.331
6622.00,7.499438,24.96982,-0.000172,24.020622,-0.0077,1.332
6624.00,7.498281,24.96925,-0.000172,24.020176,-0.0077,1.332
6626.00,7.498217,24.96931,-0.000172,24.019331,-0.0077,1.331
6628.00,7.500909,24.96925,-0.000172,24.020127,-0.0077,1.331
6630.00,7.508949,24.96961,-0.000172,24.020047,-0.0077,1.332
6632.00,7.521022,24.97001,-0.000171,24.020694,-0.0077,1.332
6634.00,7.534534,24.96925,-0.000171,24.020531,-0.0077,1.332
6636.00,7.547681,24.96931,-0.000173,24.020772,-0.0077,1.332
6638.00,7.556104,24.97035,-0.000170,24.020031,-0.0077,1.331
6640.00,7.561281,24.97003,-0.000170,24.020112,-0.0077,1.331
6642.00,7.565528,24.96999,-0.000171,24.020381,-0.0076,1.330
6644.00,7.568695,24.96922,-0.000170,24.020009,-0.0077,1.330
6646.00,7.572338,24.96962,-0.000170,24.020573,-0.0077,1.330
6648.00,7.575119,24.97002,-0.000171,24.020884,-0.0077,1.330
6650.00,7.578627,24.97038,-0.000170,24.020388,-0.0077,1.331
6652.00,7.581599,24.97051,-0.000170,24.020205,-0.0076,1.330
6654.00,7.584234,24.97070,-0.000170,24.020768,-0.0076,1.329
6656.00,7.584127,24.97017,-0.000171,24.020308,-0.0077,1.330
6658.00,7.583273,24.96996,-0.000171,24.019757,-0.0077,1.330
6660.00,7.582736,24.96950,-0.000171,24.020716,-0.0077,1.330
6662.00,7.581684,24.96906,-0.000172,24.020167,-0.0077,1.330
6664.00,7.580082,24.96983,-0.000171,24.020531,-0.0077,1.331
6666.00,7.578690,24.96972,-0.000172,24.020439,-0.0077,1.331
6668.00,7.577290,24.97042,-0.000172,24.020774,-0.0076,1.330
6670.00,7.575987,24.97041,-0.000171,24.020631,-0.0077,1.329
6672.00,7.576696,24.97052,-0.000170,24.021156,-0.0077,1.330
6674.00,7.577031,24.96973,-0.000170,24.020502,-0.0077,1.330
6676.00,7.576702,24.97000,-0.000171,24.020228,-0.0077,1.329
6678.00,7.575206,24.96986,-0.000170,24.020381,-0.0077,1.330
6680.00,7.573100,24.97042,-0.000171,24.020265,-0.0077,1.331
6682.00,7.572857,24.97003,-0.000172,24.020076,-0.0077,1.331
6684.00,7.573269,24.96926,-0.000171,24.019844,-0.0077,1.330
6686.00,7.574993,24.96987,-0.000170,24.020402,-0.0077,1.331
6688.00,7.575620,24.97045,-0.000171,24.020785,-0.0077,1.331
6690.00,7.576324,24.97135,-0.000171,24.020110,-0.0077,1.329
6692.00,7.576478,24.97080,-0.000171,24.020170,-0.0077,1.330
6694.00,7.576046,24.97111,-0.000171,24.020009,-0.0076,1.330
6696.00,7.576950,24.97080,-0.000172,24.020449,-0.0077,1.330
6698.00,7.577444,24.97056,-0.000171,24.019993,-0.0077,1.330
6700.00,7.576086,24.97028,-0.000171,24.020295,-0.0077,1.330
6702.00,7.576435,24.96999,-0.000172,24.020663,-0.0077,1.330
6704.00,7.576599,24.96961,-0.000170,24.020011,-0.0077,1.330
6706.00,7.576371,24.96965,-0.000171,24.020589,-0.0076,1.330
6708.00,7.576608,24.96920,-0.000171,24.020480,-0.0077,1.330
6710.00,7.576416,24.96909,-0.000169,24.020904,-0.0076,1.330
6712.00,7.575463,24.97031,-0.000170,24.021142,-0.0076,1.330
6714.00,7.574248,24.97038,-0.000172,24.020645,-0.0077,1.330
6716.00,7.574053,24.97044,-0.000171,24.020587,-0.0077,1.329
6718.00,7.575592,24.97009,-0.000171,24.020420,-0.0077,1.330
6720.00,7.576321,24.97020,-0.000170,24.020397,-0.0077,1.329
6722.00,7.576340,24.96988,-0.000171,24.021127,-0.0077,1.331
6724.00,7.576068,24.96942,-0.000172,24.020874,-0.0077,1.331
6726.00,7.574316,24.96973,-0.000171,24.020926,-0.0077,1.330
6728.00,7.573619,24.97029,-0.000172,24.020754,-0.0077,1.331
6730.00,7.573164,24.96921,-0.000171,24.020883,-0.0077,1.330
6732.00,7.573761,24.96914,-0.000170,24.020988,-0.0077,1.330
6734.00,7.574729,24.96871,-0.000171,24.020507,-0.0077,1.330
6736.00,7.573770,24.96842,-0.000171,24.020444,-0.0077,1.330
6738.00,7.572963,24.96949,-0.000172,24.020687,-0.0077,1.330
6740.00,7.571845,24.96937,-0.000171,24.021031,-0.0077,1.330
6742.00,7.571728,24.96936,-0.000170,24.020571,-0.0077,1.330
6744.00,7.572131,24.96871,-0.000171,24.019822,-0.0077,1.330
6746.00,7.570883,24.96828,-0.000171,24.020177,-0.0077,1.330
6748.00,7.570511,24.96905,-0.000170,24.020237,-0.0077,1.330
6750.00,7.570252,24.96890,-0.000170,24.020419,-0.0076,1.330
6752.00,7.569701,24.96991,-0.000172,24.020014,-0.0077,1.330
6754.00,7.569026,24.96955,-0.000172,24.021042,-0.0077,1.330
6756.00,7.568498,24.96949,-0.000171,24.020506,-0.0077,1.331
6758.00,7.568790,24.97007,-0.000172,24.020411,-0.0077,1.330
6760.00,7.569533,24.97018,-0.000170,24.020812,-0.0077,1.330
6762.00,7.571562,24.96999,-0.000170,24.020263,-0.0077,1.330
6764.00,7.570966,24.96956,-0.000171,24.020366,-0.0077,1.330
6766.00,7.569465,24.97001,-0.000171,24.019804,-0.0077,1.330
6768.00,7.567227,24.96952,-0.000171,24.020265,-0.0077,1.331
6770.00,7.565190,24.96928,-0.000171,24.020294,-0.0077,1.330
6772.00,7.563921,24.97008,-0.000170,24.020707,-0.0077,1.330
6774.00,7.562632,24.97081,-0.000171,24.020326,-0.0077,1.331
6776.00,7.560918,24.97016,-0.000172,24.020473,-0.0077,1.331
6778.00,7.560138,24.97009,-0.000170,24.020362,-0.0076,1.330
6780.00,7.558811,24.96988,-0.000170,24.019886,-0.0077,1.331
6782.00,7.557998,24.96997,-0.000170,24.020032,-0.0077,1.330
6784.00,7.558243,24.96973,-0.000170,24.019601,-0.0077,1.330
6786.00,7.556553,24.96968,-0.000171,24.020344,-0.0077,1.330
6788.00,7.556693,24.96951,-0.000171,24.020281,-0.0077,1.330
6790.00,7.556718,24.97012,-0.000172,24.020150,-0.0077,1.330
6792.00,7.555660,24.97035,-0.000172,24.020707,-0.0076,1.330
6794.00,7.556244,24.96957,-0.000171,24.021113,-0.0077,1.330
6796.00,7.556888,24.96918,-0.000171,24.020065,-0.0077,1.330
6798.00,7.557498,24.96894,-0.000172,24.019813,-0.0077,1.330
6800.00,7.557252,24.96945,-0.000171,24.020179,-0.0077,1.330
6802.00,7.556802,24.96837,-0.000171,24.020167,-0.0077,1.330
6804.00,7.557466,24.96922,-0.000171,24.020555,-0.0077,1.330
6806.00,7.557930,24.96992,-0.000171,24.020439,-0.0077,1.330
6808.00,7.558257,24.97008,-0.000171,24.019762,-0.0077,1.330
6810.00,7.558931,24.97045,-0.000171,24.020158,-0.0077,1.330
6812.00,7.561771,24.97005,-0.000170,24.020083,-0.0077,1.330
6814.00,7.563239,24.96985,-0.000170,24.020254,-0.0076,1.330
6816.00,7.563785,24.96968,-0.000171,24.020808,-0.0077,1.330
6818.00,7.565240,24.97022,-0.000171,24.020774,-0.0077,1.331
6820.00,7.566614,24.97065,-0.000172,24.020139,-0.0077,1.330
6822.00,7.567230,24.96977,-0.000172,24.020263,-0.0077,1.330
6824.00,7.566984,24.96948,-0.000170,24.020582,-0.0077,1.330
6826.00,7.567922,24.97028,-0.000170,24.019802,-0.0077,1.330
6828.00,7.568326,24.97044,-0.000171,24.020056,-0.0077,1.330
6830.00,7.568090,24.96974,-0.000171,24.020147,-0.0077,1.330
6832.00,7.568814,24.97028,-0.000172,24.020399,-0.0077,1.330
6834.00,7.568611,24.96961,-0.000171,24.019286,-0.0076,1.330
6836.00,7.567792,24.97001,-0.000171,24.020165,-0.0077,1.330
6838.00,7.567156,24.97006,-0.000172,24.019915,-0.0077,1.330
6840.00,7.567106,24.96939,-0.000172,24.019864,-0.0077,1.330
6842.00,7.566796,24.96916,-0.000171,24.020765,-0.0077,1.331
6844.00,7.567266,24.96991,-0.000172,24.020167,-0.0077,1.330
6846.00,7.566746,24.96978,-0.000172,24.020054,-0.0077,1.331
6848.00,7.565291,24.97006,-0.000171,24.019949,-0.0077,1.330
6850.00,7.564336,24.96992,-0.000170,24.020321,-0.0077,1.330
6852.00,7.565374,24.96973,-0.000172,24.019835,-0.0077,1.330
6854.00,7.566453,24.96903,-0.000171,24.019601,-0.0077,1.330
6856.00,7.566757,24.96963,-0.000171,24.020072,-0.0077,1.330
6858.00,7.565775,24.96913,-0.000171,24.020353,-0.0077,1.330
6860.00,7.565597,24.96920,-0.000171,24.020680,-0.0077,1.330
6862.00,7.565551,24.96832,-0.000171,24.020437,-0.0077,1.330
6864.00,7.565383,24.96859,-0.000172,24.020098,-0.0077,1.331
6866.00,7.565234,24.96893,-0.000171,24.020236,-0.0077,1.331
6868.00,7.564102,24.96959,-0.000171,24.020386,-0.0077,1.330
6870.00,7.561982,24.96943,-0.000170,24.020323,-0.0077,1.330
6872.00,7.559745,24.96977,-0.000170,24.020424,-0.0077,1.330
6874.00,7.558750,24.96986,-0.000171,24.020201,-0.0077,1.330
6876.00,7.557640,24.96997,-0.000171,24.020094,-0.0077,1.331
6878.00,7.557149,24.97012,-0.000171,24.019790,-0.0077,1.330
6880.00,7.556681,24.96997,-0.000171,24.020545,-0.0077,1.331
6882.00,7.555931,24.96946,-0.000172,24.020779,-0.0077,1.330
6884.00,7.555779,24.96940,-0.000171,24.020850,-0.0077,1.330
6886.00,7.555171,24.96914,-0.000171,24.020344,-0.0077,1.331
6888.00,7.555066,24.96945,-0.000171,24.020344,-0.0077,1.331
6890.00,7.555284,24.96988,-0.000170,24.020301,-0.0077,1.330
6892.00,7.554879,24.96992,-0.000171,24.020772,-0.0077,1.330
6894.00,7.555420,24.96954,-0.000171,24.021042,-0.0077,1.330
6896.00,7.554993,24.97013,-0.000170,24.020507,-0.0077,1.330
6898.00,7.555478,24.97077,-0.000170,24.020825,-0.0077,1.330
6900.00,7.555871,24.97106,-0.000171,24.020774,-0.0077,1.330
6902.00,7.555354,24.97093,-0.000170,24.020814,-0.0077,1.330
6904.00,7.555409,24.97066,-0.000170,24.020475,-0.0077,1.330
6906.00,7.555356,24.96931,-0.000169,24.020348,-0.0077,1.330
6908.00,7.555892,24.96949,-0.000170,24.020649,-0.0077,1.331
6910.00,7.556490,24.97011,-0.000171,24.019965,-0.0077,1.330
6912.00,7.558414,24.96974,-0.000170,24.021015,-0.0077,1.331
6914.00,7.560014,24.96968,-0.000171,24.020330,-0.0077,1.331
6916.00,7.559156,24.97046,-0.000171,24.019878,-0.0077,1.330
6918.00,7.558144,24.97066,-0.000170,24.019771,-0.0077,1.330
6920.00,7.557289,24.97043,-0.000171,24.020134,-0.0077,1.330
6922.00,7.556999,24.97021,-0.000171,24.020005,-0.0077,1.331
6924.00,7.558656,24.97053,-0.000171,24.020014,-0.0077,1.330
6926.00,7.560018,24.96994,-0.000171,24.020353,-0.0077,1.330
6928.00,7.561283,24.96986,-0.000171,24.019773,-0.0077,1.330
6930.00,7.562657,24.97032,-0.000171,24.020683,-0.0077,1.330
6932.00,7.564338,24.97090,-0.000171,24.020163,-0.0077,1.331
6934.00,7.565056,24.97066,-0.000171,24.020141,-0.0077,1.330
6936.00,7.565275,24.97067,-0.000171,24.020417,-0.0077,1.330
6938.00,7.565201,24.97025,-0.000171,24.020172,-0.0077,1.330
6940.00,7.565272,24.97128,-0.000171,24.020196,-0.0076,1.331
6942.00,7.565520,24.97121,-0.000171,24.019947,-0.0076,1.330
6944.00,7.565023,24.97018,-0.000170,24.020375,-0.0076,1.331
6946.00,7.563221,24.97010,-0.000172,24.020886,-0.0077,1.330
6948.00,7.564142,24.96962,-0.000171,24.020594,-0.0077,1.330
6950.00,7.564854,24.97041,-0.000171,24.019476,-0.0077,1.330
6952.00,7.565910,24.97090,-0.000170,24.020439,-0.0077,1.330
6954.00,7.565149,24.97079,-0.000172,24.020370,-0.0077,1.330
6956.00,7.563793,24.97023,-0.000172,24.020081,-0.0077,1.331
6958.00,7.563517,24.97057,-0.000173,24.020074,-0.0077,1.331
6960.00,7.563880,24.97065,-0.000171,24.019960,-0.0077,1.330
6962.00,7.562012,24.97101,-0.000171,24.020009,-0.0077,1.331
6964.00,7.562706,24.97084,-0.000172,24.020596,-0.0077,1.331
6966.00,7.563687,24.97007,-0.000172,24.020582,-0.0077,1.330
6968.00,7.564716,24.97064,-0.000171,24.020172,-0.0077,1.330
6970.00,7.564428,24.97080,-0.000171,24.019839,-0.0077,1.330
6972.00,7.564035,24.96940,-0.000172,24.020265,-0.0077,1.330
6974.00,7.564303,24.97037,-0.000171,24.020346,-0.0077,1.330
6976.00,7.564559,24.97068,-0.000171,24.020031,-0.0077,1.330
6978.00,7.563910,24.97038,-0.000172,24.020486,-0.0077,1.331
6980.00,7.562594,24.97065,-0.000171,24.020150,-0.0077,1.330
6982.00,7.563906,24.97007,-0.000172,24.019808,-0.0077,1.331
6984.00,7.564104,24.96962,-0.000172,24.019858,-0.0077,1.331
6986.00,7.563082,24.96973,-0.000171,24.020000,-0.0077,1.331
6988.00,7.563190,24.97007,-0.000171,24.019958,-0.0077,1.330
6990.00,7.563283,24.96960,-0.000171,24.020252,-0.0077,1.331
6992.00,7.562106,24.97017,-0.000172,24.019849,-0.0077,1.331
6994.00,7.562132,24.97040,-0.000171,24.020009,-0.0077,1.330
6996.00,7.562898,24.96978,-0.000171,24.019994,-0.0077,1.330
6998.00,7.562041,24.96956,-0.000171,24.020243,-0.0077,1.331
7000.00,7.560942,24.96983,-0.000172,24.020295,-0.0077,1.331
7002.00,7.560960,24.97030,-0.000172,24.020730,-0.0077,1.331
7004.00,7.561124,24.96994,-0.000171,24.020696,-0.0077,1.330
7006.00,7.561437,24.97000,-0.000172,24.020192,-0.0077,1.331
7008.00,7.561509,24.96961,-0.000171,24.020312,-0.0077,1.330
7010.00,7.561641,24.96971,-0.000172,24.019784,-0.0077,1.331
7012.00,7.561699,24.96938,-0.000171,24.019849,-0.0077,1.331
7014.00,7.562510,24.96983,-0.000172,24.020089,-0.0077,1.330
7016.00,7.563617,24.96953,-0.000172,24.020834,-0.0077,1.330
7018.00,7.563966,24.96945,-0.000172,24.019661,-0.0077,1.331
7020.00,7.563782,24.96959,-0.000172,24.020352,-0.0077,1.330
7022.00,7.563672,24.97063,-0.000171,24.020968,-0.0076,1.330
7024.00,7.563458,24.97026,-0.000171,24.020052,-0.0077,1.331
7026.00,7.562645,24.96962,-0.000171,24.020323,-0.0077,1.331
7028.00,7.562679,24.96987,-0.000171,24.020183,-0.0077,1.331
7030.00,7.562811,24.97017,-0.000171,24.020034,-0.0077,1.331
7032.00,7.563640,24.97104,-0.000171,24.020411,-0.0077,1.330
7034.00,7.564097,24.97124,-0.000172,24.020357,-0.0077,1.330
7036.00,7.562887,24.97084,-0.000171,24.020362,-0.0077,1.330
7038.00,7.560842,24.97034,-0.000170,24.020689,-0.0077,1.330
7040.00,7.559087,24.97000,-0.000171,24.019771,-0.0077,1.330
7042.00,7.557163,24.97009,-0.000170,24.020652,-0.0077,1.330
7044.00,7.556090,24.97037,-0.000169,24.019400,-0.0077,1.330
7046.00,7.555303,24.96985,-0.000172,24.020317,-0.0077,1.331
7048.00,7.555112,24.97016,-0.000172,24.019766,-0.0077,1.331
7050.00,7.553986,24.97072,-0.000172,24.020315,-0.0077,1.331
7052.00,7.553136,24.96989,-0.000172,24.019955,-0.0077,1.330
7054.00,7.552587,24.96965,-0.000170,24.020591,-0.0077,1.330
7056.00,7.552126,24.97065,-0.000171,24.020337,-0.0077,1.331
7058.00,7.551272,24.97089,-0.000171,24.020323,-0.0077,1.331
7060.00,7.552157,24.97095,-0.000170,24.020346,-0.0077,1.331
7062.00,7.552615,24.97069,-0.000171,24.019797,-0.0077,1.331
7064.00,7.552612,24.97105,-0.000171,24.020138,-0.0077,1.331
7066.00,7.552828,24.97044,-0.000172,24.019657,-0.0077,1.330
7068.00,7.552698,24.97048,-0.000171,24.020379,-0.0077,1.331
7070.00,7.552927,24.97023,-0.000171,24.021068,-0.0077,1.331
7072.00,7.553143,24.97019,-0.000171,24.020254,-0.0077,1.331
7074.00,7.554094,24.97068,-0.000170,24.019994,-0.0077,1.331
7076.00,7.554241,24.97030,-0.000170,24.020531,-0.0077,1.330
7078.00,7.554741,24.97087,-0.000170,24.020495,-0.0077,1.330
7080.00,7.555126,24.97072,-0.000171,24.020054,-0.0077,1.331
7082.00,7.556589,24.97049,-0.000172,24.020295,-0.0077,1.331
7084.00,7.556447,24.96984,-0.000171,24.020223,-0.0077,1.330
7086.00,7.555851,24.96981,-0.000169,24.021004,-0.0077,1.330
7088.00,7.556711,24.97087,-0.000170,24.020246,-0.0077,1.330
7090.00,7.557413,24.97070,-0.000171,24.020415,-0.0077,1.331
7092.00,7.557764,24.96984,-0.000171,24.020129,-0.0077,1.331
7094.00,7.559477,24.97093,-0.000172,24.020415,-0.0077,1.330
7096.00,7.561953,24.96979,-0.000172,24.019157,-0.0077,1.331
7098.00,7.562495,24.97038,-0.000173,24.020116,-0.0077,1.331
7100.00,7.561795,24.96876,-0.000172,24.020576,-0.0077,1.331
7102.00,7.562347,24.96990,-0.000171,24.020576,-0.0077,1.330
7104.00,7.563010,24.97009,-0.000171,24.020292,-0.0077,1.330
7106.00,7.562967,24.97036,-0.000173,24.019726,-0.0077,1.330
7108.00,7.563425,24.96983,-0.000174,24.019349,-0.0077,1.331
7110.00,7.563306,24.97041,-0.000173,24.019906,-0.0077,1.330
7112.00,7.562284,24.97074,-0.000172,24.019900,-0.0077,1.330
7114.00,7.561044,24.97048,-0.000172,24.020090,-0.0077,1.331
7116.00,7.561618,24.97040,-0.000172,24.021223,-0.0077,1.331
7118.00,7.562195,24.97157,-0.000171,24.020642,-0.0078,1.330
7120.00,7.560891,24.97127,-0.000171,24.020836,-0.0077,1.330
7122.00,7.560148,24.97125,-0.000172,24.019971,-0.0077,1.331
7124.00,7.560065,24.97087,-0.000171,24.019788,-0.0077,1.331
7126.00,7.559340,24.97079,-0.000172,24.020114,-0.0077,1.330
7128.00,7.558942,24.97053,-0.000172,24.020087,-0.0077,1.330
7130.00,7.559055,24.97086,-0.000172,24.020609,-0.0077,1.331
7132.00,7.559833,24.97114,-0.000171,24.020281,-0.0077,1.330
7134.00,7.559162,24.97110,-0.000171,24.020687,-0.0077,1.330
7136.00,7.558440,24.97069,-0.000171,24.020083,-0.0077,1.330
7138.00,7.559525,24.97111,-0.000172,24.020152,-0.0077,1.331
7140.00,7.559800,24.97133,-0.000171,24.020643,-0.0077,1.331
7142.00,7.560072,24.97067,-0.000173,24.020199,-0.0077,1.331
7144.00,7.559954,24.97033,-0.000173,24.019597,-0.0077,1.331
7146.00,7.559384,24.97063,-0.000171,24.020353,-0.0077,1.331
7148.00,7.560234,24.97045,-0.000171,24.020310,-0.0077,1.330
7150.00,7.560693,24.97104,-0.000171,24.020460,-0.0077,1.331
7152.00,7.562438,24.97047,-0.000171,24.020370,-0.0077,1.331
7154.00,7.561556,24.97139,-0.000172,24.020245,-0.0077,1.331
7156.00,7.560504,24.97070,-0.000172,24.020691,-0.0077,1.330
7158.00,7.559579,24.97011,-0.000172,24.019969,-0.0077,1.330
7160.00,7.558610,24.97056,-0.000172,24.020056,-0.0077,1.330
7162.00,7.558448,24.97026,-0.000171,24.020424,-0.0077,1.331
7164.00,7.560230,24.97044,-0.000171,24.020272,-0.0077,1.330
7166.00,7.560698,24.97040,-0.000172,24.020103,-0.0077,1.330
7168.00,7.560810,24.96991,-0.000171,24.020578,-0.0077,1.330
7170.00,7.560065,24.97087,-0.000171,24.020400,-0.0077,1.331
7172.00,7.559531,24.97016,-0.000172,24.020435,-0.0077,1.331
7174.00,7.559648,24.97040,-0.000173,24.019857,-0.0077,1.331
7176.00,7.558642,24.97056,-0.000171,24.020700,-0.0077,1.330
7178.00,7.557993,24.96942,-0.000170,24.020524,-0.0077,1.331
7180.00,7.558465,24.96955,-0.000172,24.019739,-0.0077,1.331
7182.00,7.559221,24.96995,-0.000171,24.020085,-0.0077,1.331
7184.00,7.559921,24.97039,-0.000171,24.020642,-0.0077,1.331
7186.00,7.561149,24.97019,-0.000170,24.020439,-0.0077,1.331
7188.00,7.561389,24.96925,-0.000171,24.020268,-0.0077,1.330
7190.00,7.560788,24.97017,-0.000172,24.019637,-0.0077,1.331
7192.00,7.560555,24.97020,-0.000171,24.019788,-0.0077,1.331
7194.00,7.560105,24.96979,-0.000171,24.020087,-0.0077,1.330
7196.00,7.559498,24.97030,-0.000170,24.020277,-0.0077,1.330
7198.00,7.559294,24.96994,-0.000171,24.020328,-0.0077,1.331
7200.00,7.559924,24.96946,-0.000171,24.019996,-0.0077,1.330
7202.00,7.559372,24.96965,-0.000172,24.020622,-0.0077,1.331
@12,12.0000,24.0
7204.00,7.558601,24.97006,-0.000171,24.020337,-0.0077,1.331
7206.00,7.552650,24.97017,-0.000171,24.020236,-0.0077,1.330
7208.00,7.541467,24.96986,-0.000172,24.020413,-0.0077,1.329
7210.00,7.529215,24.97097,-0.000170,24.020553,-0.0077,1.329
7212.00,7.517435,24.97063,-0.000171,24.020544,-0.0077,1.329
7214.00,7.509300,24.96948,-0.000170,24.020237,-0.0077,1.330
7216.00,7.503691,24.96901,-0.000172,24.020371,-0.0077,1.331
7218.00,7.499847,24.96938,-0.000174,24.020607,-0.0077,1.331
7220.00,7.497694,24.96923,-0.000174,24.020071,-0.0077,1.332
7222.00,7.496353,24.96907,-0.000174,24.020386,-0.0077,1.332
7224.00,7.495519,24.97010,-0.000173,24.020181,-0.0077,1.332
7226.00,7.495196,24.96955,-0.000172,24.019518,-0.0077,1.332
7228.00,7.495984,24.97001,-0.000172,24.020234,-0.0077,1.331
7230.00,7.503157,24.97076,-0.000172,24.020720,-0.0076,1.332
7232.00,7.515899,24.97163,-0.000172,24.020061,-0.0077,1.332
7234.00,7.529741,24.97234,-0.000173,24.020301,-0.0077,1.333
7236.00,7.540675,24.97211,-0.000173,24.020491,-0.0076,1.332
7238.00,7.547717,24.97260,-0.000172,24.020330,-0.0076,1.332
7240.00,7.553042,24.97237,-0.000171,24.020874,-0.0077,1.331
7242.00,7.558425,24.97104,-0.000170,24.020205,-0.0077,1.331
7244.00,7.560647,24.97073,-0.000170,24.020361,-0.0077,1.331
7246.00,7.563062,24.97141,-0.000171,24.020502,-0.0077,1.331
7248.00,7.566020,24.97124,-0.000169,24.020145,-0.0076,1.331
7250.00,7.567949,24.97071,-0.000170,24.020437,-0.0077,1.331
7252.00,7.568858,24.97101,-0.000170,24.020687,-0.0076,1.331
7254.00,7.570080,24.97036,-0.000169,24.020460,-0.0076,1.330
7256.00,7.570777,24.97056,-0.000169,24.020424,-0.0077,1.331
7258.00,7.570998,24.97057,-0.000170,24.020605,-0.0077,1.331
7260.00,7.569975,24.97101,-0.000171,24.021055,-0.0077,1.330
7262.00,7.570139,24.97057,-0.000169,24.020477,-0.0077,1.331
7264.00,7.569822,24.97044,-0.000168,24.020937,-0.0077,1.330
7266.00,7.571118,24.97038,-0.000169,24.020464,-0.0077,1.330
7268.00,7.572563,24.97100,-0.000170,24.020417,-0.0077,1.331
7270.00,7.573377,24.97094,-0.000170,24.020749,-0.0077,1.331
7272.00,7.573823,24.97065,-0.000171,24.019955,-0.0077,1.331
7274.00,7.572891,24.97047,-0.000171,24.020431,-0.0077,1.331
7276.00,7.572433,24.97069,-0.000171,24.020662,-0.0077,1.331
7278.00,7.572032,24.97123,-0.000170,24.020321,-0.0077,1.330
7280.00,7.571316,24.97081,-0.000171,24.020375,-0.0076,1.331
7282.00,7.570865,24.97095,-0.000171,24.020516,-0.0077,1.331
7284.00,7.571045,24.97036,-0.000171,24.020212,-0.0077,1.330
7286.00,7.569767,24.97035,-0.000170,24.020957,-0.0077,1.330
7288.00,7.570027,24.97023,-0.000172,24.019962,-0.0077,1.330
7290.00,7.571352,24.97079,-0.000171,24.019969,-0.0077,1.331
7292.00,7.571843,24.97034,-0.000170,24.020159,-0.0077,1.330
7294.00,7.571210,24.97169,-0.000172,24.020613,-0.0077,1.331
7296.00,7.570582,24.97083,-0.000171,24.020857,-0.0077,1.331
7298.00,7.570845,24.97040,-0.000173,24.020703,-0.0077,1.331
7300.00,7.570807,24.97082,-0.000172,24.020370,-0.0077,1.331
7302.00,7.570130,24.97090,-0.000172,24.019599,-0.0077,1.330
7304.00,7.569614,24.97160,-0.000170,24.019652,-0.0077,1.330
7306.00,7.568772,24.97087,-0.000171,24.020317,-0.0077,1.331
7308.00,7.568249,24.97126,-0.000170,24.020522,-0.0076,1.330
7310.00,7.567017,24.97134,-0.000170,24.019877,-0.0077,1.330
7312.00,7.565788,24.97075,-0.000171,24.020332,-0.0077,1.330
7314.00,7.564259,24.97114,-0.000172,24.020148,-0.0077,1.331
7316.00,7.562453,24.97054,-0.000172,24.020321,-0.0077,1.331
7318.00,7.561073,24.97001,-0.000172,24.020112,-0.0077,1.331
7320.00,7.560990,24.97013,-0.000172,24.020457,-0.0077,1.330
7322.00,7.562033,24.97027,-0.000171,24.020602,-0.0077,1.330
7324.00,7.562106,24.97060,-0.000171,24.020790,-0.0077,1.331
7326.00,7.563711,24.97089,-0.000170,24.020370,-0.0077,1.331
7328.00,7.563585,24.97081,-0.000170,24.020667,-0.0077,1.331
7330.00,7.562683,24.97110,-0.000171,24.020087,-0.0077,1.330
7332.00,7.562367,24.97032,-0.000172,24.020288,-0.0077,1.330
7334.00,7.561354,24.97070,-0.000172,24.020239,-0.0077,1.331
7336.00,7.560456,24.97055,-0.000172,24.020121,-0.0077,1.331
7338.00,7.559793,24.97128,-0.000170,24.019938,-0.0077,1.330
7340.00,7.559503,24.97102,-0.000170,24.020279,-0.0077,1.330
7342.00,7.559583,24.97046,-0.000171,24.020671,-0.0077,1.331
7344.00,7.559400,24.97067,-0.000171,24.020031,-0.0077,1.331
7346.00,7.559841,24.97021,-0.000171,24.020384,-0.0076,1.331
7348.00,7.560202,24.97020,-0.000171,24.020783,-0.0077,1.331
7350.00,7.559489,24.97011,-0.000171,24.020375,-0.0077,1.330
7352.00,7.558996,24.97057,-0.000170,24.020310,-0.0077,1.331
7354.00,7.557932,24.97082,-0.000171,24.020440,-0.0077,1.330
7356.00,7.558174,24.97006,-0.000170,24.020056,-0.0077,1.330
7358.00,7.557848,24.97025,-0.000170,24.020660,-0.0077,1.330
7360.00,7.558289,24.97051,-0.000172,24.019298,-0.0077,1.330
7362.00,7.559500,24.97062,-0.000173,24.019507,-0.0077,1.330
7364.00,7.559987,24.97000,-0.000172,24.020116,-0.0077,1.331
7366.00,7.560043,24.97036,-0.000171,24.020703,-0.0077,1.331
7368.00,7.560281,24.97063,-0.000172,24.020551,-0.0077,1.331
7370.00,7.559840,24.97067,-0.000172,24.019797,-0.0076,1.330
7372.00,7.560279,24.97087,-0.000171,24.019403,-0.0077,1.330
7374.00,7.560381,24.97051,-0.000169,24.019699,-0.0077,1.330
7376.00,7.560137,24.97132,-0.000171,24.020051,-0.0077,1.331
7378.00,7.559388,24.97167,-0.000171,24.019799,-0.0077,1.331
7380.00,7.559415,24.97160,-0.000171,24.019958,-0.0077,1.331
7382.00,7.559974,24.97079,-0.000172,24.019945,-0.0077,1.331
7384.00,7.560243,24.97081,-0.000172,24.019858,-0.0077,1.331
7386.00,7.558887,24.97030,-0.000172,24.020016,-0.0077,1.331
7388.00,7.559060,24.97034,-0.000171,24.020216,-0.0076,1.330
7390.00,7.559893,24.97013,-0.000170,24.019982,-0.0077,1.330
7392.00,7.559706,24.97031,-0.000171,24.019842,-0.0077,1.331
7394.00,7.558854,24.97058,-0.000171,24.019471,-0.0077,1.331
7396.00,7.556310,24.97066,-0.000171,24.020350,-0.0077,1.331
7398.00,7.554587,24.97079,-0.000171,24.020038,-0.0077,1.331
7400.00,7.554057,24.96997,-0.000171,24.019391,-0.0077,1.331
7402.00,7.553760,24.96989,-0.000170,24.020475,-0.0077,1.330
7404.00,7.552707,24.97052,-0.000171,24.020118,-0.0077,1.331
7406.00,7.551464,24.97087,-0.000170,24.019862,-0.0077,1.331
7408.00,7.550600,24.97071,-0.000171,24.020551,-0.0077,1.331
7410.00,7.550702,24.96996,-0.000170,24.020779,-0.0077,1.330
7412.00,7.550054,24.97098,-0.000171,24.019967,-0.0077,1.331
7414.00,7.549932,24.97108,-0.000172,24.019717,-0.0077,1.331
7416.00,7.549668,24.97057,-0.000172,24.020089,-0.0077,1.331
7418.00,7.548623,24.97048,-0.000171,24.020219,-0.0077,1.331
7420.00,7.548617,24.96977,-0.000172,24.020274,-0.0076,1.331
7422.00,7.548442,24.96994,-0.000172,24.019935,-0.0077,1.330
7424.00,7.549341,24.97019,-0.000172,24.020221,-0.0077,1.332
7426.00,7.550065,24.97088,-0.000171,24.019965,-0.0077,1.332
7428.00,7.550543,24.97056,-0.000172,24.020074,-0.0077,1.331
7430.00,7.550385,24.96968,-0.000171,24.020375,-0.0077,1.331
7432.00,7.550290,24.97008,-0.000171,24.019829,-0.0077,1.331
7434.00,7.550361,24.97005,-0.000170,24.019646,-0.0077,1.331
7436.00,7.550814,24.97034,-0.000170,24.020638,-0.0077,1.331
7438.00,7.551842,24.97029,-0.000171,24.020226,-0.0077,1.331
7440.00,7.552433,24.97000,-0.000171,24.019974,-0.0077,1.331
7442.00,7.552491,24.97041,-0.000171,24.020498,-0.0077,1.331
7444.00,7.553836,24.97024,-0.000171,24.020299,-0.0077,1.331
7446.00,7.556481,24.97010,-0.000172,24.019942,-0.0077,1.331
7448.00,7.558678,24.97031,-0.000172,24.020029,-0.0077,1.331
7450.00,7.558921,24.96990,-0.000173,24.020826,-0.0077,1.331
7452.00,7.558332,24.96988,-0.000172,24.020275,-0.0077,1.331
7454.00,7.557649,24.97054,-0.000172,24.020342,-0.0077,1.330
7456.00,7.558194,24.97106,-0.000172,24.020533,-0.0077,1.331
7458.00,7.557920,24.97021,-0.000171,24.021064,-0.0076,1.331
7460.00,7.557556,24.97121,-0.000170,24.020232,-0.0076,1.331
7462.00,7.558435,24.97061,-0.000170,24.020453,-0.0077,1.331
7464.00,7.558859,24.97073,-0.000171,24.020027,-0.0077,1.332
7466.00,7.558436,24.97110,-0.000172,24.020373,-0.0077,1.331
7468.00,7.558138,24.97180,-0.000171,24.019788,-0.0077,1.331
7470.00,7.556866,24.97164,-0.000171,24.019621,-0.0077,1.331
7472.00,7.556825,24.97059,-0.000172,24.020551,-0.0077,1.331
7474.00,7.557125,24.97094,-0.000171,24.020208,-0.0077,1.331
7476.00,7.556282,24.97022,-0.000171,24.020991,-0.0077,1.331
7478.00,7.555578,24.97053,-0.000170,24.020986,-0.0077,1.331
7480.00,7.555318,24.97053,-0.000171,24.020317,-0.0077,1.331
7482.00,7.554675,24.97095,-0.000171,24.020170,-0.0077,1.331
7484.00,7.555275,24.97054,-0.000171,24.020939,-0.0077,1.331
7486.00,7.556141,24.97057,-0.000171,24.020397,-0.0077,1.331
7488.00,7.556241,24.97063,-0.000171,24.019929,-0.0077,1.331
7490.00,7.556634,24.97026,-0.000171,24.020413,-0.0077,1.331
7492.00,7.556689,24.97054,-0.000171,24.020054,-0.0077,1.331
7494.00,7.556344,24.97087,-0.000169,24.020527,-0.0077,1.330
7496.00,7.555734,24.97067,-0.000171,24.021010,-0.0077,1.331
7498.00,7.555981,24.97062,-0.000172,24.020105,-0.0077,1.331
7500.00,7.556391,24.97042,-0.000171,24.020654,-0.0077,1.330
7502.00,7.556795,24.97049,-0.000171,24.020370,-0.0077,1.331
7504.00,7.556535,24.97002,-0.000172,24.020504,-0.0077,1.331
7506.00,7.555536,24.97040,-0.000171,24.020234,-0.0077,1.330
7508.00,7.556015,24.97063,-0.000171,24.021055,-0.0077,1.330
7510.00,7.555803,24.97034,-0.000171,24.020821,-0.0077,1.331
7512.00,7.554279,24.97057,-0.000171,24.020767,-0.0077,1.331
7514.00,7.553917,24.97122,-0.000170,24.020145,-0.0077,1.331
7516.00,7.554348,24.97131,-0.000171,24.020361,-0.0077,1.331
7518.00,7.555247,24.97063,-0.000171,24.020216,-0.0077,1.331
7520.00,7.556040,24.97134,-0.000172,24.020341,-0.0077,1.331
7522.00,7.556028,24.97147,-0.000172,24.019844,-0.0077,1.331
7524.00,7.555569,24.97078,-0.000172,24.019931,-0.0077,1.331
7526.00,7.556378,24.97078,-0.000172,24.020054,-0.0077,1.331
7528.00,7.556712,24.97044,-0.000172,24.019916,-0.0077,1.331
7530.00,7.556236,24.97033,-0.000172,24.020201,-0.0077,1.331
7532.00,7.555353,24.96962,-0.000170,24.020013,-0.0077,1.331
7534.00,7.555869,24.96926,-0.000171,24.020167,-0.0077,1.331
7536.00,7.555976,24.96984,-0.000171,24.019779,-0.0077,1.331
7538.00,7.555835,24.96983,-0.000172,24.019456,-0.0077,1.331
7540.00,7.555048,24.96979,-0.000171,24.020225,-0.0076,1.331
7542.00,7.555540,24.97017,-0.000171,24.019964,-0.0076,1.331
7544.00,7.555301,24.97024,-0.000171,24.020371,-0.0077,1.331
7546.00,7.555373,24.97073,-0.000170,24.020493,-0.0077,1.331
7548.00,7.556249,24.97013,-0.000171,24.020509,-0.0077,1.331
7550.00,7.556438,24.97019,-0.000171,24.020292,-0.0077,1.331
7552.00,7.556723,24.97123,-0.000172,24.020542,-0.0077,1.331
7554.00,7.556055,24.97074,-0.000172,24.020404,-0.0077,1.331
7556.00,7.555135,24.97109,-0.000173,24.020745,-0.0077,1.331
7558.00,7.555575,24.97047,-0.000172,24.020533,-0.0076,1.331
7560.00,7.555274,24.97064,-0.000173,24.020576,-0.0077,1.331
7562.00,7.555158,24.97023,-0.000172,24.020323,-0.0077,1.331
7564.00,7.554976,24.97074,-0.000171,24.020087,-0.0077,1.331
7566.00,7.554498,24.97066,-0.000172,24.021187,-0.0077,1.331
7568.00,7.555251,24.97159,-0.000171,24.020529,-0.0076,1.330
7570.00,7.555817,24.97169,-0.000171,24.020426,-0.0077,1.331
7572.00,7.555114,24.97101,-0.000171,24.020654,-0.0077,1.331
7574.00,7.554739,24.97090,-0.000170,24.020226,-0.0077,1.331
7576.00,7.554503,24.97105,-0.000171,24.020118,-0.0077,1.331
7578.00,7.555555,24.97122,-0.000171,24.020565,-0.0077,1.331
7580.00,7.554909,24.97066,-0.000170,24.020536,-0.0077,1.331
7582.00,7.554726,24.97203,-0.000171,24.020272,-0.0076,1.331
7584.00,7.554766,24.97164,-0.000170,24.020379,-0.0077,1.331
7586.00,7.555183,24.97153,-0.000170,24.020348,-0.0077,1.331
7588.00,7.554493,24.97117,-0.000171,24.020132,-0.0077,1.331
7590.00,7.553947,24.97202,-0.000171,24.020003,-0.0077,1.331
7592.00,7.554079,24.97261,-0.000170,24.020658,-0.0077,1.331
7594.00,7.553828,24.97272,-0.000169,24.020388,-0.0077,1.331
7596.00,7.553513,24.97308,-0.000170,24.020691,-0.0077,1.331
7598.00,7.553598,24.97304,-0.000171,24.020400,-0.0077,1.331
7600.00,7.553301,24.97342,-0.000171,24.020346,-0.0077,1.331
7602.00,7.553604,24.97284,-0.000171,24.020040,-0.0077,1.331
7604.00,7.553643,24.97290,-0.000171,24.020225,-0.0077,1.331
7606.00,7.553574,24.97328,-0.000171,24.020034,-0.0077,1.331
7608.00,7.553491,24.97307,-0.000171,24.020926,-0.0077,1.331
7610.00,7.553543,24.97314,-0.000171,24.020607,-0.0077,1.331
7612.00,7.553160,24.97278,-0.000172,24.020542,-0.0077,1.331
7614.00,7.553439,24.97286,-0.000170,24.019951,-0.0077,1.331
7616.00,7.554101,24.97242,-0.000170,24.019993,-0.0077,1.331
7618.00,7.554477,24.97257,-0.000171,24.020683,-0.0077,1.332
7620.00,7.554729,24.97198,-0.000171,24.020067,-0.0077,1.331
7622.00,7.555304,24.97236,-0.000171,24.020455,-0.0076,1.331
7624.00,7.554586,24.97280,-0.000170,24.020061,-0.0077,1.331
7626.00,7.554412,24.97168,-0.000170,24.020243,-0.0077,1.330
7628.00,7.554990,24.97148,-0.000171,24.020729,-0.0077,1.331
7630.00,7.554436,24.97257,-0.000172,24.020491,-0.0077,1.331
7632.00,7.554287,24.97237,-0.000171,24.019993,-0.0077,1.331
7634.00,7.553613,24.97155,-0.000170,24.020402,-0.0077,1.331
7636.00,7.553703,24.97178,-0.000171,24.020261,-0.0077,1.331
7638.00,7.553841,24.97087,-0.000171,24.020344,-0.0077,1.331
7640.00,7.553676,24.97112,-0.000170,24.021133,-0.0076,1.331
7642.00,7.554093,24.97122,-0.000171,24.019951,-0.0077,1.331
7644.00,7.553222,24.97161,-0.000171,24.019793,-0.0077,1.331
7646.00,7.552996,24.97135,-0.000171,24.020388,-0.0077,1.330
7648.00,7.552870,24.97127,-0.000171,24.020455,-0.0077,1.331
7650.00,7.553209,24.97132,-0.000171,24.021129,-0.0077,1.331
7652.00,7.552776,24.97092,-0.000171,24.020732,-0.0076,1.331
7654.00,7.552157,24.97108,-0.000170,24.020480,-0.0077,1.331
7656.00,7.553518,24.97127,-0.000170,24.020482,-0.0076,1.332
7658.00,7.554033,24.97135,-0.000171,24.020533,-0.0077,1.331
7660.00,7.554097,24.97098,-0.000170,24.021149,-0.0077,1.331
7662.00,7.554617,24.97121,-0.000171,24.020455,-0.0077,1.331
7664.00,7.555166,24.97122,-0.000171,24.021122,-0.0077,1.331
7666.00,7.555732,24.97094,-0.000171,24.020159,-0.0076,1.331
7668.00,7.555418,24.97033,-0.000171,24.020377,-0.0077,1.331
7670.00,7.555642,24.97070,-0.000170,24.020622,-0.0077,1.330
7672.00,7.555889,24.97102,-0.000171,24.020317,-0.0077,1.331
7674.00,7.554983,24.97112,-0.000171,24.019984,-0.0077,1.331
7676.00,7.554998,24.97201,-0.000169,24.020807,-0.0076,1.332
7678.00,7.555964,24.97194,-0.000170,24.020390,-0.0077,1.332
7680.00,7.556131,24.97122,-0.000171,24.020767,-0.0076,1.331
7682.00,7.555096,24.97125,-0.000170,24.020553,-0.0076,1.331
7684.00,7.554199,24.97149,-0.000171,24.020449,-0.0077,1.331
7686.00,7.553284,24.97155,-0.000170,24.020226,-0.0077,1.331
7688.00,7.551842,24.97147,-0.000170,24.020942,-0.0076,1.332
7690.00,7.551985,24.97142,-0.000170,24.020263,-0.0077,1.331
7692.00,7.552457,24.97136,-0.000170,24.020428,-0.0077,1.331
7694.00,7.552876,24.97102,-0.000171,24.019916,-0.0076,1.331
7696.00,7.552854,24.97076,-0.000171,24.020518,-0.0076,1.331
7698.00,7.552874,24.97099,-0.000169,24.019831,-0.0077,1.331
7700.00,7.554121,24.97109,-0.000170,24.019661,-0.0077,1.332
7702.00,7.554207,24.97083,-0.000172,24.020638,-0.0077,1.331
7704.00,7.554786,24.97113,-0.000171,24.020359,-0.0077,1.331
7706.00,7.554135,24.97111,-0.000170,24.020471,-0.0077,1.331
7708.00,7.553156,24.97141,-0.000171,24.020214,-0.0077,1.331
7710.00,7.553382,24.97160,-0.000171,24.020685,-0.0077,1.331
7712.00,7.554437,24.97134,-0.000170,24.020468,-0.0077,1.331
7714.00,7.554678,24.97265,-0.000170,24.020413,-0.0077,1.331
7716.00,7.554384,24.97197,-0.000170,24.020913,-0.0076,1.331
7718.00,7.553633,24.97187,-0.000171,24.020643,-0.0076,1.331
7720.00,7.553928,24.97219,-0.000169,24.019918,-0.0077,1.332
7722.00,7.554607,24.97256,-0.000170,24.019831,-0.0077,1.331
7724.00,7.554860,24.97200,-0.000171,24.020431,-0.0077,1.331
7726.00,7.553933,24.97297,-0.000171,24.020948,-0.0077,1.330
7728.00,7.552565,24.97291,-0.000170,24.021117,-0.0076,1.332
7730.00,7.553784,24.97213,-0.000171,24.020201,-0.0077,1.332
7732.00,7.554431,24.97157,-0.000171,24.020299,-0.0077,1.331
7734.00,7.554384,24.97222,-0.000170,24.020723,-0.0076,1.331
7736.00,7.553975,24.97307,-0.000172,24.020480,-0.0077,1.331
7738.00,7.554380,24.97145,-0.000171,24.019815,-0.0077,1.331
7740.00,7.555167,24.97129,-0.000170,24.019953,-0.0077,1.331
7742.00,7.554759,24.97186,-0.000170,24.020692,-0.0077,1.331
7744.00,7.554232,24.97184,-0.000170,24.020299,-0.0077,1.331
7746.00,7.553486,24.97120,-0.000171,24.020237,-0.0077,1.331
7748.00,7.553218,24.97170,-0.000170,24.020071,-0.0077,1.330
7750.00,7.553770,24.97149,-0.000171,24.019733,-0.0077,1.331
7752.00,7.554409,24.97179,-0.000171,24.019688,-0.0077,1.331
7754.00,7.554709,24.97160,-0.000171,24.020854,-0.0077,1.331
7756.00,7.554360,24.97222,-0.000170,24.020295,-0.0077,1.331
7758.00,7.554104,24.97198,-0.000171,24.020547,-0.0077,1.331
7760.00,7.554178,24.97214,-0.000170,24.020042,-0.0077,1.331
7762.00,7.553924,24.97157,-0.000170,24.019840,-0.0077,1.331
7764.00,7.553329,24.97167,-0.000172,24.021026,-0.0077,1.331
7766.00,7.553721,24.97226,-0.000172,24.020466,-0.0077,1.332
7768.00,7.554056,24.97147,-0.000171,24.020370,-0.0077,1.331
7770.00,7.553883,24.97130,-0.000171,24.020335,-0.0077,1.331
7772.00,7.553098,24.97245,-0.000170,24.020353,-0.0077,1.331
7774.00,7.552782,24.97232,-0.000172,24.019927,-0.0077,1.331
7776.00,7.553060,24.97200,-0.000171,24.020304,-0.0077,1.331
7778.00,7.552433,24.97276,-0.000172,24.020361,-0.0077,1.331
7780.00,7.552157,24.97301,-0.000171,24.020556,-0.0077,1.331
7782.00,7.552468,24.97289,-0.000171,24.020571,-0.0077,1.331
7784.00,7.552627,24.97243,-0.000170,24.020326,-0.0077,1.331
7786.00,7.552617,24.97188,-0.000170,24.020841,-0.0076,1.331
7788.00,7.552963,24.97206,-0.000171,24.020263,-0.0077,1.331
7790.00,7.553787,24.97205,-0.000171,24.020232,-0.0077,1.331
7792.00,7.553336,24.97304,-0.000170,24.020448,-0.0077,1.331
7794.00,7.552565,24.97342,-0.000171,24.020622,-0.0077,1.331
7796.00,7.552307,24.97296,-0.000170,24.020556,-0.0077,1.331
7798.00,7.551591,24.97318,-0.000170,24.019556,-0.0077,1.332
7800.00,7.551556,24.97350,-0.000170,24.020187,-0.0077,1.330
7802.00,7.551649,24.97315,-0.000171,24.020544,-0.0077,1.331
@13,12.0000,24.0
7804.00,7.550656,24.97280,-0.000171,24.020294,-0.0077,1.331
7806.00,7.545033,24.97286,-0.000171,24.019632,-0.0077,1.331
7808.00,7.534906,24.97242,-0.000172,24.020399,-0.0077,1.330
7810.00,7.522238,24.97287,-0.000170,24.020326,-0.0077,1.330
7812.00,7.510165,24.97149,-0.000171,24.020341,-0.0077,1.330
7814.00,7.501901,24.97160,-0.000170,24.020201,-0.0077,1.330
7816.00,7.497293,24.97162,-0.000169,24.020700,-0.0077,1.330
7818.00,7.493266,24.97172,-0.000172,24.020683,-0.0077,1.332
7820.00,7.488331,24.97176,-0.000172,24.020526,-0.0077,1.332
7822.00,7.483784,24.97229,-0.000172,24.020390,-0.0077,1.332
7824.00,7.480561,24.97181,-0.000173,24.020339,-0.0077,1.333
7826.00,7.476793,24.97162,-0.000174,24.020286,-0.0077,1.332
7828.00,7.473648,24.97162,-0.000173,24.020246,-0.0077,1.332
7830.00,7.476971,24.97203,-0.000172,24.019998,-0.0077,1.332
7832.00,7.487516,24.97200,-0.000173,24.020500,-0.0076,1.332
7834.00,7.500021,24.97223,-0.000173,24.019851,-0.0076,1.333
7836.00,7.511905,24.97161,-0.000173,24.019623,-0.0077,1.332
7838.00,7.519364,24.97176,-0.000171,24.020647,-0.0077,1.332
7840.00,7.522783,24.97194,-0.000171,24.021117,-0.0077,1.332
7842.00,7.527604,24.97204,-0.000171,24.020625,-0.0077,1.331
7844.00,7.531744,24.97212,-0.000171,24.020807,-0.0077,1.331
7846.00,7.535656,24.97157,-0.000171,24.020067,-0.0077,1.331
7848.00,7.539062,24.97192,-0.000171,24.020524,-0.0077,1.331
7850.00,7.542310,24.97245,-0.000171,24.021057,-0.0077,1.331
7852.00,7.545616,24.97263,-0.000170,24.020431,-0.0077,1.331
7854.00,7.547081,24.97260,-0.000171,24.020506,-0.0077,1.331
7856.00,7.548399,24.97246,-0.000170,24.020730,-0.0077,1.331
7858.00,7.550407,24.97244,-0.000170,24.020428,-0.0077,1.332
7860.00,7.551099,24.97286,-0.000170,24.020265,-0.0076,1.331
7862.00,7.551091,24.97273,-0.000169,24.020685,-0.0077,1.331
7864.00,7.552072,24.97256,-0.000171,24.020638,-0.0076,1.331
7866.00,7.552079,24.97286,-0.000170,24.020694,-0.0077,1.331
7868.00,7.552326,24.97184,-0.000171,24.020283,-0.0077,1.331
7870.00,7.552394,24.97180,-0.000171,24.019994,-0.0077,1.331
7872.00,7.553125,24.97130,-0.000170,24.020022,-0.0076,1.331
7874.00,7.552930,24.97165,-0.000170,24.020513,-0.0077,1.331
7876.00,7.552245,24.97226,-0.000170,24.020564,-0.0077,1.331
7878.00,7.553577,24.97288,-0.000170,24.020640,-0.0077,1.331
7880.00,7.554709,24.97263,-0.000171,24.020910,-0.0077,1.331
7882.00,7.556094,24.97268,-0.000172,24.020352,-0.0077,1.331
7884.00,7.556698,24.97217,-0.000171,24.020437,-0.0077,1.331
7886.00,7.556860,24.97198,-0.000172,24.020411,-0.0077,1.331
7888.00,7.557525,24.97320,-0.000170,24.020607,-0.0077,1.331
7890.00,7.557748,24.97280,-0.000171,24.020100,-0.0077,1.331
7892.00,7.557811,24.97247,-0.000172,24.020602,-0.0077,1.331
7894.00,7.556611,24.97360,-0.000170,24.020274,-0.0077,1.331
7896.00,7.556942,24.97276,-0.000170,24.020284,-0.0077,1.330
7898.00,7.557989,24.97343,-0.000171,24.020883,-0.0077,1.331
7900.00,7.557944,24.97309,-0.000171,24.020368,-0.0077,1.331
7902.00,7.557525,24.97316,-0.000170,24.020593,-0.0077,1.331
7904.00,7.557226,24.97273,-0.000171,24.020732,-0.0077,1.331
7906.00,7.556772,24.97260,-0.000171,24.020498,-0.0077,1.332
7908.00,7.557315,24.97291,-0.000171,24.020734,-0.0077,1.331
7910.00,7.556716,24.97277,-0.000169,24.021000,-0.0077,1.331
7912.00,7.557046,24.97220,-0.000171,24.020388,-0.0077,1.331
7914.00,7.556874,24.97196,-0.000171,24.020549,-0.0077,1.331
7916.00,7.555581,24.97211,-0.000172,24.020754,-0.0077,1.332
7918.00,7.555780,24.97262,-0.000170,24.021035,-0.0077,1.331
7920.00,7.555366,24.97257,-0.000171,24.020446,-0.0076,1.331
7922.00,7.554858,24.97186,-0.000170,24.020478,-0.0076,1.331
7924.00,7.554335,24.97252,-0.000169,24.021229,-0.0076,1.331
7926.00,7.553275,24.97214,-0.000171,24.020462,-0.0076,1.332
7928.00,7.552816,24.97220,-0.000171,24.019897,-0.0077,1.332
7930.00,7.552930,24.97108,-0.000169,24.020536,-0.0076,1.331
7932.00,7.552427,24.97198,-0.000170,24.020489,-0.0077,1.331
7934.00,7.553161,24.97169,-0.000172,24.020747,-0.0076,1.331
7936.00,7.553995,24.97240,-0.000171,24.020462,-0.0076,1.331
7938.00,7.553069,24.97171,-0.000171,24.020326,-0.0077,1.332
7940.00,7.552914,24.97298,-0.000169,24.020964,-0.0076,1.331
7942.00,7.552096,24.97299,-0.000170,24.020457,-0.0076,1.331
7944.00,7.551658,24.97261,-0.000171,24.019980,-0.0077,1.331
7946.00,7.551220,24.97258,-0.000170,24.020495,-0.0077,1.332
7948.00,7.551314,24.97245,-0.000169,24.021668,-0.0076,1.331
7950.00,7.551186,24.97256,-0.000170,24.021156,-0.0077,1.331
7952.00,7.550218,24.97180,-0.000170,24.020475,-0.0077,1.332
7954.00,7.550535,24.97150,-0.000171,24.020881,-0.0077,1.332
7956.00,7.551042,24.97183,-0.000171,24.020487,-0.0077,1.332
7958.00,7.551569,24.97280,-0.000171,24.021048,-0.0077,1.331
7960.00,7.551968,24.97272,-0.000171,24.021236,-0.0077,1.332
7962.00,7.551487,24.97295,-0.000170,24.020377,-0.0077,1.331
7964.00,7.551150,24.97182,-0.000170,24.020377,-0.0077,1.331
7966.00,7.551344,24.97270,-0.000170,24.020727,-0.0077,1.332
7968.00,7.551236,24.97263,-0.000171,24.021064,-0.0076,1.331
7970.00,7.551056,24.97224,-0.000170,24.020779,-0.0076,1.331
7972.00,7.551145,24.97239,-0.000170,24.020667,-0.0076,1.332
7974.00,7.550787,24.97207,-0.000172,24.021283,-0.0076,1.332
7976.00,7.550560,24.97266,-0.000172,24.020482,-0.0077,1.332
7978.00,7.550324,24.97202,-0.000173,24.020672,-0.0077,1.332
7980.00,7.550551,24.97208,-0.000169,24.020212,-0.0077,1.331
7982.00,7.550989,24.97235,-0.000169,24.020390,-0.0077,1.331
7984.00,7.551249,24.97250,-0.000170,24.021055,-0.0076,1.332
7986.00,7.551017,24.97295,-0.000170,24.020779,-0.0076,1.332
7988.00,7.550408,24.97241,-0.000170,24.020759,-0.0076,1.332
7990.00,7.549405,24.97266,-0.000171,24.020681,-0.0077,1.331
7992.00,7.549901,24.97302,-0.000170,24.020598,-0.0076,1.331
7994.00,7.549947,24.97277,-0.000171,24.021189,-0.0077,1.331
7996.00,7.550463,24.97218,-0.000170,24.020962,-0.0076,1.332
7998.00,7.550281,24.97287,-0.000169,24.021234,-0.0076,1.332
8000.00,7.550156,24.97257,-0.000169,24.020622,-0.0076,1.332
8002.00,7.550042,24.97188,-0.000170,24.020613,-0.0076,1.332
8004.00,7.550228,24.97279,-0.000170,24.020533,-0.0076,1.331
8006.00,7.550570,24.97356,-0.000171,24.020301,-0.0076,1.332
8008.00,7.550131,24.97287,-0.000172,24.020219,-0.0076,1.332
8010.00,7.549153,24.97280,-0.000170,24.020603,-0.0076,1.332
8012.00,7.549189,24.97351,-0.000171,24.020317,-0.0076,1.332
8014.00,7.548842,24.97335,-0.000170,24.021207,-0.0076,1.332
8016.00,7.548474,24.97258,-0.000171,24.020647,-0.0076,1.332
8018.00,7.548042,24.97270,-0.000171,24.020685,-0.0076,1.332
8020.00,7.548258,24.97323,-0.000171,24.020444,-0.0077,1.331
8022.00,7.548748,24.97310,-0.000171,24.021445,-0.0076,1.331
8024.00,7.549258,24.97266,-0.000169,24.020866,-0.0077,1.331
8026.00,7.548590,24.97256,-0.000170,24.020683,-0.0077,1.331
8028.00,7.548822,24.97266,-0.000171,24.020585,-0.0076,1.331
8030.00,7.549266,24.97218,-0.000171,24.020803,-0.0076,1.332
8032.00,7.549267,24.97272,-0.000172,24.020899,-0.0077,1.331
8034.00,7.548667,24.97254,-0.000172,24.020716,-0.0077,1.331
8036.00,7.548288,24.97292,-0.000171,24.020143,-0.0077,1.332
8038.00,7.548263,24.97271,-0.000171,24.020272,-0.0077,1.331
8040.00,7.548844,24.97324,-0.000169,24.021104,-0.0076,1.331
8042.00,7.549132,24.97204,-0.000170,24.020868,-0.0076,1.332
8044.00,7.549304,24.97282,-0.000170,24.020828,-0.0076,1.331
8046.00,7.549141,24.97253,-0.000170,24.021147,-0.0077,1.331
8048.00,7.549283,24.97271,-0.000171,24.020665,-0.0076,1.332
8050.00,7.548632,24.97340,-0.000171,24.021082,-0.0076,1.332
8052.00,7.548966,24.97365,-0.000171,24.021497,-0.0077,1.332
8054.00,7.549558,24.97387,-0.000171,24.020649,-0.0076,1.331
8056.00,7.548708,24.97378,-0.000171,24.020739,-0.0077,1.332
8058.00,7.549119,24.97323,-0.000170,24.021055,-0.0077,1.331
8060.00,7.549222,24.97266,-0.000170,24.020216,-0.0077,1.331
8062.00,7.549113,24.97361,-0.000170,24.020618,-0.0076,1.331
8064.00,7.548758,24.97419,-0.000171,24.020845,-0.0077,1.332
8066.00,7.548668,24.97313,-0.000171,24.021590,-0.0076,1.332
8068.00,7.548228,24.97330,-0.000170,24.020910,-0.0077,1.331
8070.00,7.548370,24.97278,-0.000169,24.020957,-0.0076,1.331
8072.00,7.547884,24.97366,-0.000171,24.020286,-0.0077,1.331
8074.00,7.547509,24.97234,-0.000172,24.020399,-0.0076,1.331
8076.00,7.548017,24.97219,-0.000170,24.020979,-0.0077,1.331
8078.00,7.548197,24.97286,-0.000171,24.020825,-0.0077,1.331
8080.00,7.547657,24.97325,-0.000172,24.020453,-0.0077,1.331
8082.00,7.548210,24.97270,-0.000171,24.020460,-0.0076,1.332
8084.00,7.548536,24.97318,-0.000171,24.021029,-0.0076,1.331
8086.00,7.547341,24.97429,-0.000170,24.020962,-0.0076,1.331
8088.00,7.546933,24.97361,-0.000172,24.020890,-0.0076,1.332
8090.00,7.547817,24.97369,-0.000171,24.020685,-0.0076,1.332
8092.00,7.548317,24.97330,-0.000171,24.021017,-0.0076,1.331
8094.00,7.547707,24.97312,-0.000170,24.021024,-0.0076,1.331
8096.00,7.547138,24.97317,-0.000169,24.021149,-0.0077,1.331
8098.00,7.546915,24.97299,-0.000171,24.021644,-0.0077,1.331
8100.00,7.547776,24.97300,-0.000172,24.021151,-0.0077,1.331
8102.00,7.547769,24.97275,-0.000171,24.020966,-0.0076,1.331
8104.00,7.546664,24.97320,-0.000171,24.021120,-0.0076,1.332
8106.00,7.545524,24.97227,-0.000171,24.020397,-0.0077,1.332
8108.00,7.546664,24.97214,-0.000171,24.020613,-0.0077,1.332
8110.00,7.547715,24.97197,-0.000171,24.020573,-0.0076,1.331
8112.00,7.548042,24.97272,-0.000171,24.020832,-0.0076,1.332
8114.00,7.548561,24.97326,-0.000171,24.021263,-0.0076,1.331
8116.00,7.548674,24.97290,-0.000170,24.021267,-0.0077,1.332
8118.00,7.548141,24.97286,-0.000170,24.020823,-0.0077,1.331
8120.00,7.549406,24.97242,-0.000170,24.021196,-0.0076,1.331
8122.00,7.548844,24.97241,-0.000171,24.021175,-0.0076,1.331
8124.00,7.546733,24.97292,-0.000170,24.020729,-0.0076,1.331
8126.00,7.546629,24.97231,-0.000169,24.020192,-0.0076,1.331
8128.00,7.546687,24.97249,-0.000169,24.020594,-0.0076,1.332
8130.00,7.546268,24.97236,-0.000171,24.021010,-0.0077,1.332
8132.00,7.545787,24.97290,-0.000171,24.020533,-0.0077,1.332
8134.00,7.545164,24.97368,-0.000170,24.020491,-0.0077,1.332
8136.00,7.545890,24.97306,-0.000170,24.019848,-0.0076,1.331
8138.00,7.546613,24.97219,-0.000171,24.020814,-0.0076,1.331
8140.00,7.546673,24.97152,-0.000171,24.020674,-0.0077,1.331
8142.00,7.546574,24.97213,-0.000170,24.020872,-0.0077,1.331
8144.00,7.546533,24.97302,-0.000170,24.020984,-0.0076,1.331
8146.00,7.545975,24.97263,-0.000171,24.020622,-0.0076,1.332
8148.00,7.546391,24.97362,-0.000172,24.020032,-0.0076,1.332
8150.00,7.546031,24.97323,-0.000171,24.020785,-0.0076,1.331
8152.00,7.546851,24.97322,-0.000170,24.020924,-0.0077,1.332
8154.00,7.547109,24.97320,-0.000169,24.020848,-0.0077,1.332
8156.00,7.546708,24.97363,-0.000171,24.020924,-0.0076,1.332
8158.00,7.546236,24.97470,-0.000171,24.020603,-0.0076,1.332
8160.00,7.546170,24.97366,-0.000171,24.020825,-0.0076,1.332
8162.00,7.547564,24.97302,-0.000171,24.020868,-0.0076,1.331
8164.00,7.547584,24.97288,-0.000171,24.021120,-0.0077,1.332
8166.00,7.547732,24.97291,-0.000171,24.020736,-0.0076,1.332
8168.00,7.547655,24.97299,-0.000171,24.020730,-0.0076,1.332
8170.00,7.547697,24.97374,-0.000172,24.021146,-0.0076,1.331
8172.00,7.547967,24.97370,-0.000170,24.021209,-0.0076,1.331
8174.00,7.548764,24.97342,-0.000172,24.020357,-0.0077,1.332
8176.00,7.548275,24.97220,-0.000172,24.020868,-0.0076,1.332
8178.00,7.547546,24.97283,-0.000170,24.020680,-0.0077,1.332
8180.00,7.547073,24.97328,-0.000171,24.019978,-0.0077,1.332
8182.00,7.546571,24.97312,-0.000170,24.020658,-0.0076,1.332
8184.00,7.546717,24.97335,-0.000171,24.021176,-0.0077,1.332
8186.00,7.547147,24.97346,-0.000170,24.020589,-0.0077,1.332
8188.00,7.546517,24.97368,-0.000170,24.020714,-0.0076,1.331
8190.00,7.547017,24.97351,-0.000171,24.021417,-0.0076,1.332
8192.00,7.547796,24.97377,-0.000171,24.020255,-0.0076,1.331
8194.00,7.547335,24.97357,-0.000172,24.020179,-0.0077,1.332
8196.00,7.546849,24.97306,-0.000171,24.020846,-0.0077,1.332
8198.00,7.547175,24.97281,-0.000170,24.020487,-0.0077,1.332
8200.00,7.547472,24.97239,-0.000169,24.020491,-0.0077,1.331
8202.00,7.547649,24.97198,-0.000170,24.020852,-0.0076,1.331
8204.00,7.548281,24.97291,-0.000170,24.020640,-0.0076,1.332
8206.00,7.548031,24.97276,-0.000171,24.020877,-0.0076,1.332
8208.00,7.546564,24.97225,-0.000169,24.020971,-0.0076,1.331
8210.00,7.546053,24.97251,-0.000170,24.020763,-0.0077,1.331
8212.00,7.545588,24.97281,-0.000170,24.021053,-0.0077,1.332
8214.00,7.545505,24.97310,-0.000170,24.020591,-0.0077,1.331
8216.00,7.545862,24.97262,-0.000171,24.020248,-0.0077,1.331
8218.00,7.545827,24.97268,-0.000171,24.020700,-0.0077,1.332
8220.00,7.545698,24.97221,-0.000171,24.021035,-0.0077,1.332
8222.00,7.545421,24.97215,-0.000170,24.020323,-0.0076,1.332
8224.00,7.545442,24.97283,-0.000171,24.020531,-0.0077,1.332
8226.00,7.545066,24.97255,-0.000171,24.020484,-0.0077,1.332
8228.00,7.545174,24.97275,-0.000171,24.020431,-0.0077,1.331
8230.00,7.545860,24.97254,-0.000170,24.021180,-0.0076,1.331
8232.00,7.545240,24.97270,-0.000170,24.020527,-0.0076,1.332
8234.00,7.545266,24.97293,-0.000171,24.020975,-0.0076,1.332
8236.00,7.545612,24.97342,-0.000170,24.021180,-0.0076,1.332
8238.00,7.545693,24.97301,-0.000171,24.020970,-0.0076,1.332
8240.00,7.546513,24.97290,-0.000171,24.020576,-0.0077,1.331
8242.00,7.546626,24.97324,-0.000171,24.020449,-0.0076,1.332
8244.00,7.546054,24.97352,-0.000172,24.020694,-0.0076,1.332
8246.00,7.545100,24.97306,-0.000169,24.020685,-0.0077,1.331
8248.00,7.544800,24.97297,-0.000171,24.020658,-0.0077,1.332
8250.00,7.544854,24.97332,-0.000171,24.021399,-0.0076,1.332
8252.00,7.544245,24.97235,-0.000172,24.019918,-0.0076,1.331
8254.00,7.544004,24.97197,-0.000170,24.020585,-0.0076,1.332
8256.00,7.544640,24.97223,-0.000170,24.020645,-0.0077,1.331
8258.00,7.544984,24.97316,-0.000171,24.020986,-0.0077,1.332
8260.00,7.545335,24.97299,-0.000172,24.020812,-0.0076,1.332
8262.00,7.545593,24.97247,-0.000172,24.020990,-0.0076,1.332
8264.00,7.545448,24.97216,-0.000171,24.020379,-0.0076,1.332
8266.00,7.545370,24.97318,-0.000170,24.020687,-0.0077,1.332
8268.00,7.545282,24.97384,-0.000170,24.020977,-0.0076,1.332
8270.00,7.545196,24.97361,-0.000170,24.020591,-0.0077,1.331
8272.00,7.545551,24.97376,-0.000170,24.020884,-0.0076,1.331
8274.00,7.545154,24.97373,-0.000171,24.020370,-0.0076,1.331
8276.00,7.544855,24.97447,-0.000171,24.020897,-0.0077,1.332
8278.00,7.545605,24.97420,-0.000171,24.020701,-0.0076,1.332
8280.00,7.545165,24.97405,-0.000170,24.020979,-0.0076,1.332
8282.00,7.545399,24.97353,-0.000170,24.020471,-0.0076,1.332
8284.00,7.545454,24.97355,-0.000170,24.020678,-0.0077,1.332
8286.00,7.545481,24.97353,-0.000170,24.021006,-0.0077,1.332
8288.00,7.545121,24.97342,-0.000170,24.020640,-0.0076,1.332
8290.00,7.544963,24.97378,-0.000170,24.020542,-0.0076,1.332
8292.00,7.546374,24.97373,-0.000171,24.020609,-0.0077,1.332
8294.00,7.545945,24.97343,-0.000170,24.021162,-0.0077,1.332
8296.00,7.545141,24.97254,-0.000171,24.020745,-0.0076,1.332
8298.00,7.545282,24.97312,-0.000170,24.021223,-0.0076,1.332
8300.00,7.545790,24.97311,-0.000171,24.021031,-0.0076,1.332
8302.00,7.545873,24.97381,-0.000170,24.020953,-0.0076,1.332
8304.00,7.545470,24.97304,-0.000171,24.020346,-0.0076,1.332
8306.00,7.545290,24.97300,-0.000171,24.020663,-0.0077,1.332
8308.00,7.544827,24.97247,-0.000171,24.021541,-0.0077,1.332
8310.00,7.545531,24.97309,-0.000171,24.020966,-0.0077,1.332
8312.00,7.545749,24.97277,-0.000172,24.020524,-0.0077,1.332
8314.00,7.545793,24.97338,-0.000171,24.020901,-0.0077,1.332
8316.00,7.545826,24.97308,-0.000170,24.020631,-0.0076,1.332
8318.00,7.546281,24.97318,-0.000170,24.021104,-0.0076,1.332
8320.00,7.545672,24.97391,-0.000170,24.020725,-0.0076,1.332
8322.00,7.544633,24.97368,-0.000171,24.020792,-0.0076,1.332
8324.00,7.543946,24.97334,-0.000169,24.020837,-0.0076,1.331
8326.00,7.543725,24.97338,-0.000170,24.021356,-0.0076,1.331
8328.00,7.544601,24.97387,-0.000171,24.020714,-0.0076,1.332
8330.00,7.545433,24.97423,-0.000170,24.020787,-0.0076,1.332
8332.00,7.545952,24.97321,-0.000171,24.021432,-0.0076,1.332
8334.00,7.545319,24.97387,-0.000171,24.020819,-0.0076,1.332
8336.00,7.545275,24.97374,-0.000171,24.020216,-0.0076,1.332
8338.00,7.544334,24.97390,-0.000171,24.021002,-0.0076,1.332
8340.00,7.543792,24.97389,-0.000172,24.020683,-0.0076,1.332
8342.00,7.544240,24.97423,-0.000170,24.020796,-0.0076,1.332
8344.00,7.544991,24.97414,-0.000170,24.020714,-0.0076,1.332
8346.00,7.544753,24.97310,-0.000170,24.020348,-0.0077,1.331
8348.00,7.544069,24.97347,-0.000170,24.020808,-0.0076,1.332
8350.00,7.543325,24.97292,-0.000171,24.021347,-0.0077,1.332
8352.00,7.543841,24.97309,-0.000171,24.021285,-0.0076,1.332
8354.00,7.544182,24.97250,-0.000171,24.021405,-0.0076,1.332
8356.00,7.544642,24.97332,-0.000170,24.021010,-0.0077,1.332
8358.00,7.544487,24.97250,-0.000172,24.020854,-0.0077,1.332
8360.00,7.544727,24.97280,-0.000171,24.020457,-0.0077,1.332
8362.00,7.544467,24.97240,-0.000171,24.020547,-0.0077,1.332
8364.00,7.544545,24.97309,-0.000170,24.020087,-0.0076,1.332
8366.00,7.544368,24.97344,-0.000171,24.020652,-0.0076,1.332
8368.00,7.543635,24.97428,-0.000170,24.020779,-0.0077,1.332
8370.00,7.543537,24.97365,-0.000172,24.021305,-0.0077,1.331
8372.00,7.543784,24.97331,-0.000171,24.020901,-0.0076,1.332
8374.00,7.544617,24.97280,-0.000170,24.020770,-0.0077,1.332
8376.00,7.545319,24.97317,-0.000171,24.020977,-0.0076,1.332
8378.00,7.545257,24.97344,-0.000171,24.020426,-0.0077,1.332
8380.00,7.544600,24.97331,-0.000171,24.020754,-0.0076,1.332
8382.00,7.544784,24.97310,-0.000171,24.020377,-0.0076,1.332
8384.00,7.545062,24.97357,-0.000171,24.020736,-0.0076,1.333
8386.00,7.544248,24.97349,-0.000172,24.020551,-0.0076,1.332
8388.00,7.543860,24.97332,-0.000171,24.020255,-0.0076,1.332
8390.00,7.544397,24.97375,-0.000170,24.021245,-0.0076,1.332
8392.00,7.544408,24.97297,-0.000170,24.020964,-0.0076,1.332
8394.00,7.544820,24.97277,-0.000171,24.020625,-0.0076,1.332
8396.00,7.544617,24.97316,-0.000171,24.020516,-0.0076,1.332
8398.00,7.543807,24.97364,-0.000172,24.020448,-0.0076,1.332
8400.00,7.544528,24.97329,-0.000171,24.021124,-0.0076,1.333
8402.00,7.544216,24.97330,-0.000171,24.020319,-0.0076,1.332
@14,12.0000,24.0
8404.00,7.543160,24.97325,-0.000171,24.020487,-0.0076,1.331
8406.00,7.538960,24.97302,-0.000170,24.020770,-0.0077,1.332
8408.00,7.528561,24.97248,-0.000170,24.020627,-0.0076,1.331
8410.00,7.517070,24.97255,-0.000170,24.020912,-0.0077,1.330
8412.00,7.504325,24.97335,-0.000170,24.020892,-0.0077,1.330
8414.00,7.495610,24.97286,-0.000169,24.020710,-0.0076,1.331
8416.00,7.489491,24.97323,-0.000171,24.020636,-0.0077,1.332
8418.00,7.485002,24.97285,-0.000170,24.020484,-0.0077,1.333
8420.00,7.481130,24.97282,-0.000170,24.019969,-0.0077,1.333
8422.00,7.477467,24.97323,-0.000171,24.020538,-0.0076,1.333
8424.00,7.473283,24.97297,-0.000173,24.021416,-0.0076,1.333
8426.00,7.470071,24.97323,-0.000173,24.021138,-0.0076,1.333
8428.00,7.466949,24.97279,-0.000171,24.021187,-0.0076,1.333
8430.00,7.468446,24.97268,-0.000171,24.021524,-0.0077,1.333
8432.00,7.478612,24.97325,-0.000173,24.020582,-0.0076,1.333
8434.00,7.490798,24.97405,-0.000171,24.020475,-0.0076,1.334
8436.00,7.502237,24.97416,-0.000172,24.020453,-0.0077,1.334
8438.00,7.510730,24.97322,-0.000172,24.020627,-0.0077,1.333
8440.00,7.516069,24.97349,-0.000171,24.020930,-0.0077,1.333
8442.00,7.519442,24.97323,-0.000170,24.020821,-0.0076,1.333
8444.00,7.522906,24.97338,-0.000170,24.020484,-0.0076,1.332
8446.00,7.526732,24.97391,-0.000171,24.020846,-0.0077,1.332
8448.00,7.530472,24.97424,-0.000170,24.020712,-0.0076,1.332
8450.00,7.533931,24.97346,-0.000169,24.020759,-0.0077,1.332
8452.00,7.536212,24.97279,-0.000169,24.020328,-0.0077,1.332
8454.00,7.538562,24.97272,-0.000169,24.021126,-0.0077,1.331
8456.00,7.540703,24.97324,-0.000169,24.020417,-0.0076,1.333
8458.00,7.541801,24.97321,-0.000170,24.021365,-0.0076,1.332
8460.00,7.542356,24.97277,-0.000171,24.020526,-0.0076,1.332
8462.00,7.543097,24.97363,-0.000171,24.020973,-0.0077,1.332
8464.00,7.543299,24.97362,-0.000170,24.021055,-0.0077,1.331
8466.00,7.543552,24.97370,-0.000170,24.020884,-0.0076,1.332
8468.00,7.544715,24.97316,-0.000169,24.020593,-0.0077,1.332
8470.00,7.544657,24.97237,-0.000170,24.020495,-0.0076,1.332
8472.00,7.545273,24.97281,-0.000170,24.020381,-0.0076,1.332
8474.00,7.545729,24.97353,-0.000170,24.020984,-0.0076,1.332
8476.00,7.546432,24.97350,-0.000170,24.020754,-0.0077,1.332
8478.00,7.546596,24.97399,-0.000171,24.021392,-0.0076,1.332
8480.00,7.546330,24.97451,-0.000171,24.020776,-0.0076,1.332
8482.00,7.546269,24.97440,-0.000169,24.021327,-0.0076,1.332
8484.00,7.547500,24.97463,-0.000170,24.021599,-0.0076,1.332
8486.00,7.547839,24.97429,-0.000171,24.021619,-0.0076,1.331
8488.00,7.547804,24.97477,-0.000171,24.021153,-0.0076,1.332
8490.00,7.547891,24.97439,-0.000170,24.021069,-0.0076,1.332
8492.00,7.548122,24.97417,-0.000170,24.021069,-0.0076,1.332
8494.00,7.548270,24.97491,-0.000170,24.020556,-0.0076,1.332
8496.00,7.548366,24.97523,-0.000170,24.020761,-0.0077,1.332
8498.00,7.548492,24.97520,-0.000171,24.020861,-0.0077,1.332
8500.00,7.548489,24.97459,-0.000172,24.020761,-0.0077,1.332
8502.00,7.548590,24.97469,-0.000171,24.020165,-0.0077,1.332
8504.00,7.549313,24.97509,-0.000172,24.020605,-0.0077,1.332
8506.00,7.549833,24.97463,-0.000171,24.020562,-0.0077,1.332
8508.00,7.549425,24.97468,-0.000169,24.020772,-0.0076,1.332
8510.00,7.549086,24.97506,-0.000171,24.020721,-0.0076,1.332
8512.00,7.549108,24.97402,-0.000171,24.020975,-0.0076,1.332
8514.00,7.548547,24.97394,-0.000171,24.020845,-0.0076,1.332
8516.00,7.547647,24.97457,-0.000171,24.021289,-0.0077,1.332
8518.00,7.548260,24.97412,-0.000171,24.020763,-0.0077,1.332
8520.00,7.549388,24.97357,-0.000171,24.020939,-0.0076,1.332
8522.00,7.549048,24.97418,-0.000170,24.020915,-0.0076,1.332
8524.00,7.548349,24.97328,-0.000171,24.020498,-0.0076,1.332
8526.00,7.547136,24.97311,-0.000172,24.020446,-0.0077,1.332
8528.00,7.546258,24.97400,-0.000171,24.021118,-0.0076,1.333
8530.00,7.545830,24.97381,-0.000171,24.021010,-0.0077,1.332
8532.00,7.545809,24.97395,-0.000171,24.020429,-0.0077,1.332
8534.00,7.546339,24.97333,-0.000170,24.020538,-0.0076,1.332
8536.00,7.545915,24.97380,-0.000170,24.021582,-0.0076,1.332
8538.00,7.545845,24.97356,-0.000171,24.020770,-0.0076,1.332
8540.00,7.545970,24.97303,-0.000171,24.020361,-0.0076,1.332
8542.00,7.545354,24.97276,-0.000170,24.020591,-0.0077,1.332
8544.00,7.544429,24.97290,-0.000170,24.021033,-0.0076,1.332
8546.00,7.545102,24.97279,-0.000170,24.020275,-0.0076,1.332
8548.00,7.545226,24.97305,-0.000170,24.020549,-0.0077,1.332
8550.00,7.545122,24.97371,-0.000170,24.020680,-0.0077,1.333
8552.00,7.544735,24.97419,-0.000171,24.020932,-0.0077,1.333
8554.00,7.543712,24.97483,-0.000171,24.020290,-0.0076,1.332
8556.00,7.543209,24.97414,-0.000171,24.020656,-0.0076,1.332
8558.00,7.543575,24.97421,-0.000170,24.020520,-0.0076,1.332
8560.00,7.544569,24.97383,-0.000170,24.020147,-0.0076,1.332
8562.00,7.544930,24.97328,-0.000170,24.020123,-0.0076,1.333
8564.00,7.544504,24.97343,-0.000169,24.020295,-0.0076,1.332
8566.00,7.543853,24.97389,-0.000169,24.020660,-0.0076,1.332
8568.00,7.543378,24.97439,-0.000171,24.020618,-0.0077,1.333
8570.00,7.542531,24.97499,-0.000171,24.020623,-0.0077,1.332
8572.00,7.543423,24.97408,-0.000170,24.020803,-0.0077,1.332
8574.00,7.542766,24.97369,-0.000169,24.021615,-0.0076,1.332
8576.00,7.543282,24.97356,-0.000171,24.020761,-0.0076,1.332
8578.00,7.542808,24.97466,-0.000171,24.020663,-0.0076,1.333
8580.00,7.543297,24.97416,-0.000170,24.020564,-0.0076,1.333
8582.00,7.543271,24.97340,-0.000171,24.021024,-0.0076,1.332
8584.00,7.543343,24.97379,-0.000171,24.021064,-0.0076,1.332
8586.00,7.543265,24.97461,-0.000171,24.020881,-0.0076,1.333
8588.00,7.542999,24.97518,-0.000170,24.020332,-0.0076,1.332
8590.00,7.542232,24.97470,-0.000171,24.020101,-0.0077,1.332
8592.00,7.542220,24.97393,-0.000170,24.020698,-0.0076,1.332
8594.00,7.542633,24.97444,-0.000170,24.020826,-0.0077,1.332
8596.00,7.542496,24.97447,-0.000170,24.021441,-0.0076,1.332
8598.00,7.542308,24.97405,-0.000169,24.020729,-0.0076,1.332
8600.00,7.541564,24.97425,-0.000169,24.021557,-0.0076,1.332
8602.00,7.540728,24.97460,-0.000170,24.020826,-0.0076,1.333
8604.00,7.541636,24.97391,-0.000171,24.020643,-0.0076,1.332
8606.00,7.541364,24.97320,-0.000171,24.020170,-0.0076,1.332
8608.00,7.541753,24.97405,-0.000170,24.020250,-0.0076,1.332
8610.00,7.541867,24.97379,-0.000171,24.020948,-0.0077,1.333
8612.00,7.541961,24.97296,-0.000171,24.021481,-0.0076,1.333
8614.00,7.541736,24.97344,-0.000172,24.020843,-0.0076,1.333
8616.00,7.541594,24.97288,-0.000171,24.020482,-0.0077,1.332
8618.00,7.542362,24.97368,-0.000170,24.021387,-0.0076,1.332
8620.00,7.542078,24.97415,-0.000170,24.021436,-0.0076,1.332
8622.00,7.540772,24.97430,-0.000170,24.020625,-0.0076,1.333
8624.00,7.540709,24.97493,-0.000171,24.020834,-0.0077,1.333
8626.00,7.540977,24.97348,-0.000171,24.020674,-0.0077,1.332
8628.00,7.541518,24.97371,-0.000171,24.020872,-0.0076,1.333
8630.00,7.541811,24.97395,-0.000170,24.021269,-0.0076,1.333
8632.00,7.542131,24.97434,-0.000170,24.020478,-0.0076,1.333
8634.00,7.542748,24.97269,-0.000170,24.020018,-0.0077,1.332
8636.00,7.541435,24.97357,-0.000170,24.020462,-0.0077,1.332
8638.00,7.541381,24.97452,-0.000171,24.020854,-0.0076,1.332
8640.00,7.541539,24.97400,-0.000170,24.020455,-0.0076,1.332
8642.00,7.541273,24.97306,-0.000170,24.020239,-0.0077,1.333
8644.00,7.541109,24.97247,-0.000170,24.020518,-0.0077,1.333
8646.00,7.540907,24.97259,-0.000170,24.020500,-0.0077,1.333
8648.00,7.540020,24.97327,-0.000171,24.020631,-0.0076,1.333
8650.00,7.540060,24.97339,-0.000171,24.020937,-0.0076,1.333
8652.00,7.540184,24.97336,-0.000170,24.020756,-0.0076,1.332
8654.00,7.540195,24.97350,-0.000170,24.020964,-0.0076,1.332
8656.00,7.539614,24.97353,-0.000171,24.020971,-0.0077,1.332
8658.00,7.540531,24.97389,-0.000171,24.020794,-0.0077,1.332
8660.00,7.540940,24.97402,-0.000171,24.021084,-0.0076,1.333
8662.00,7.540979,24.97438,-0.000170,24.020948,-0.0076,1.333
8664.00,7.541258,24.97369,-0.000171,24.020678,-0.0076,1.333
8666.00,7.541422,24.97373,-0.000171,24.020966,-0.0076,1.332
8668.00,7.541675,24.97413,-0.000171,24.020658,-0.0077,1.333
8670.00,7.541190,24.97387,-0.000171,24.019864,-0.0076,1.332
8672.00,7.541575,24.97415,-0.000171,24.021113,-0.0077,1.333
8674.00,7.541074,24.97400,-0.000171,24.021490,-0.0076,1.333
8676.00,7.540556,24.97415,-0.000171,24.020547,-0.0077,1.332
8678.00,7.540663,24.97471,-0.000170,24.020814,-0.0076,1.332
8680.00,7.540539,24.97404,-0.000171,24.021037,-0.0076,1.333
8682.00,7.540413,24.97443,-0.000171,24.020919,-0.0076,1.332
8684.00,7.540635,24.97485,-0.000169,24.020384,-0.0076,1.332
8686.00,7.540593,24.97473,-0.000171,24.020399,-0.0077,1.332
8688.00,7.541508,24.97468,-0.000170,24.020449,-0.0076,1.333
8690.00,7.541593,24.97468,-0.000170,24.020469,-0.0076,1.333
8692.00,7.540657,24.97505,-0.000171,24.020290,-0.0077,1.333
8694.00,7.540783,24.97522,-0.000170,24.020710,-0.0076,1.332
8696.00,7.541852,24.97566,-0.000170,24.020533,-0.0076,1.333
8698.00,7.541701,24.97594,-0.000170,24.020729,-0.0076,1.333
8700.00,7.541851,24.97553,-0.000170,24.021169,-0.0076,1.333
8702.00,7.541781,24.97456,-0.000171,24.020415,-0.0077,1.333
8704.00,7.541063,24.97486,-0.000170,24.021055,-0.0076,1.333
8706.00,7.540871,24.97517,-0.000170,24.020676,-0.0076,1.333
8708.00,7.540984,24.97524,-0.000170,24.020946,-0.0077,1.333
8710.00,7.541234,24.97529,-0.000171,24.021276,-0.0076,1.333
8712.00,7.540450,24.97551,-0.000171,24.020603,-0.0076,1.333
8714.00,7.540400,24.97530,-0.000171,24.020439,-0.0077,1.333
8716.00,7.541123,24.97572,-0.000171,24.021080,-0.0077,1.332
8718.00,7.540981,24.97544,-0.000171,24.020411,-0.0077,1.332
8720.00,7.541044,24.97559,-0.000170,24.020696,-0.0077,1.333
8722.00,7.541045,24.97500,-0.000171,24.020518,-0.0077,1.333
8724.00,7.540275,24.97567,-0.000171,24.020174,-0.0076,1.333
8726.00,7.540918,24.97498,-0.000172,24.020241,-0.0077,1.332
8728.00,7.540998,24.97469,-0.000170,24.021010,-0.0077,1.332
8730.00,7.540827,24.97485,-0.000170,24.021327,-0.0076,1.332
8732.00,7.540538,24.97457,-0.000170,24.020542,-0.0077,1.333
8734.00,7.541016,24.97541,-0.000170,24.020660,-0.0077,1.333
8736.00,7.541612,24.97509,-0.000172,24.021388,-0.0076,1.333
8738.00,7.540792,24.97415,-0.000171,24.020785,-0.0076,1.332
8740.00,7.541383,24.97367,-0.000170,24.021182,-0.0076,1.333
8742.00,7.540402,24.97414,-0.000171,24.021539,-0.0076,1.333
8744.00,7.540060,24.97414,-0.000172,24.020520,-0.0077,1.334
8746.00,7.539579,24.97323,-0.000171,24.021196,-0.0076,1.333
8748.00,7.540492,24.97318,-0.000171,24.020411,-0.0077,1.332
8750.00,7.540934,24.97394,-0.000171,24.020643,-0.0076,1.333
8752.00,7.540724,24.97393,-0.000170,24.021252,-0.0076,1.333
8754.00,7.540834,24.97355,-0.000170,24.020515,-0.0076,1.332
8756.00,7.540937,24.97420,-0.000171,24.020788,-0.0076,1.332
8758.00,7.541339,24.97566,-0.000169,24.020812,-0.0076,1.332
8760.00,7.540535,24.97468,-0.000171,24.020426,-0.0076,1.332
8762.00,7.540218,24.97468,-0.000171,24.020355,-0.0077,1.333
8764.00,7.540944,24.97532,-0.000170,24.020460,-0.0076,1.333
8766.00,7.541257,24.97475,-0.000170,24.020919,-0.0076,1.333
8768.00,7.540326,24.97465,-0.000171,24.020872,-0.0076,1.333
8770.00,7.539857,24.97472,-0.000170,24.020955,-0.0076,1.333
8772.00,7.541003,24.97510,-0.000170,24.021220,-0.0076,1.333
8774.00,7.541483,24.97376,-0.000171,24.020904,-0.0076,1.333
8776.00,7.541114,24.97406,-0.000171,24.021136,-0.0076,1.333
8778.00,7.540592,24.97490,-0.000170,24.020458,-0.0077,1.332
8780.00,7.540849,24.97470,-0.000171,24.020390,-0.0077,1.333
8782.00,7.540425,24.97459,-0.000170,24.020971,-0.0077,1.333
8784.00,7.539450,24.97514,-0.000171,24.021483,-0.0076,1.333
8786.00,7.540251,24.97455,-0.000172,24.020975,-0.0076,1.333
8788.00,7.540717,24.97443,-0.000171,24.020741,-0.0076,1.332
8790.00,7.541204,24.97457,-0.000171,24.020832,-0.0077,1.333
8792.00,7.541072,24.97468,-0.000171,24.020598,-0.0077,1.333
8794.00,7.540475,24.97431,-0.000172,24.020807,-0.0076,1.333
8796.00,7.540095,24.97510,-0.000170,24.020990,-0.0076,1.333
8798.00,7.539339,24.97590,-0.000171,24.020928,-0.0076,1.333
8800.00,7.539186,24.97520,-0.000171,24.020819,-0.0076,1.333
8802.00,7.539866,24.97534,-0.000169,24.020643,-0.0076,1.332
8804.00,7.540567,24.97440,-0.000170,24.020794,-0.0077,1.333
8806.00,7.541126,24.97412,-0.000169,24.020752,-0.0076,1.333
8808.00,7.540871,24.97435,-0.000170,24.020850,-0.0077,1.333
8810.00,7.540927,24.97423,-0.000170,24.020857,-0.0076,1.332
8812.00,7.540591,24.97357,-0.000172,24.021416,-0.0076,1.333
8814.00,7.539759,24.97350,-0.000171,24.020600,-0.0076,1.333
8816.00,7.540044,24.97384,-0.000171,24.020912,-0.0077,1.333
8818.00,7.539837,24.97335,-0.000172,24.020747,-0.0076,1.334
8820.00,7.539825,24.97288,-0.000170,24.021175,-0.0076,1.333
8822.00,7.539959,24.97355,-0.000171,24.021048,-0.0076,1.333
8824.00,7.540510,24.97439,-0.000171,24.020716,-0.0076,1.333
8826.00,7.541074,24.97338,-0.000171,24.020323,-0.0077,1.333
8828.00,7.541120,24.97295,-0.000171,24.021028,-0.0076,1.333
8830.00,7.540713,24.97343,-0.000171,24.021149,-0.0076,1.333
8832.00,7.540339,24.97366,-0.000170,24.020052,-0.0077,1.333
8834.00,7.540171,24.97407,-0.000171,24.021024,-0.0076,1.334
8836.00,7.540294,24.97414,-0.000171,24.020602,-0.0076,1.333
8838.00,7.539673,24.97406,-0.000172,24.020435,-0.0076,1.333
8840.00,7.540667,24.97393,-0.000170,24.021408,-0.0076,1.333
8842.00,7.540890,24.97453,-0.000171,24.020705,-0.0076,1.333
8844.00,7.539817,24.97481,-0.000170,24.021272,-0.0076,1.333
8846.00,7.539487,24.97450,-0.000170,24.020752,-0.0076,1.333
8848.00,7.539694,24.97458,-0.000170,24.020471,-0.0076,1.334
8850.00,7.539661,24.97417,-0.000170,24.020986,-0.0076,1.333
8852.00,7.539127,24.97458,-0.000170,24.021193,-0.0076,1.333
8854.00,7.539129,24.97432,-0.000169,24.020571,-0.0076,1.333
8856.00,7.539938,24.97421,-0.000170,24.020598,-0.0077,1.333
8858.00,7.540875,24.97389,-0.000171,24.020767,-0.0076,1.333
8860.00,7.541315,24.97379,-0.000170,24.021127,-0.0076,1.333
8862.00,7.540954,24.97449,-0.000169,24.021078,-0.0076,1.333
8864.00,7.540638,24.97445,-0.000170,24.022063,-0.0076,1.333
8866.00,7.540191,24.97407,-0.000170,24.021233,-0.0077,1.333
8868.00,7.540052,24.97409,-0.000170,24.020852,-0.0077,1.334
8870.00,7.540545,24.97389,-0.000170,24.021524,-0.0076,1.333
8872.00,7.540778,24.97454,-0.000170,24.021655,-0.0076,1.333
8874.00,7.540259,24.97491,-0.000170,24.021539,-0.0076,1.334
8876.00,7.540355,24.97517,-0.000171,24.020823,-0.0076,1.333
8878.00,7.540477,24.97474,-0.000170,24.021439,-0.0076,1.333
8880.00,7.540111,24.97511,-0.000170,24.021461,-0.0076,1.334
8882.00,7.539971,24.97412,-0.000171,24.020743,-0.0076,1.333
8884.00,7.539606,24.97404,-0.000171,24.021008,-0.0076,1.333
8886.00,7.539365,24.97481,-0.000170,24.021503,-0.0076,1.333
8888.00,7.539823,24.97525,-0.000170,24.020986,-0.0076,1.333
8890.00,7.540067,24.97433,-0.000170,24.021256,-0.0076,1.333
8892.00,7.539822,24.97298,-0.000170,24.021396,-0.0076,1.333
8894.00,7.539722,24.97372,-0.000170,24.021213,-0.0077,1.333
8896.00,7.539262,24.97464,-0.000170,24.021191,-0.0076,1.334
8898.00,7.539425,24.97396,-0.000171,24.020915,-0.0076,1.333
8900.00,7.539755,24.97328,-0.000169,24.021682,-0.0076,1.333
8902.00,7.538881,24.97365,-0.000169,24.020926,-0.0076,1.333
8904.00,7.538775,24.97403,-0.000170,24.021153,-0.0076,1.333
8906.00,7.538885,24.97412,-0.000171,24.021599,-0.0076,1.333
8908.00,7.539075,24.97415,-0.000170,24.021044,-0.0076,1.333
8910.00,7.539276,24.97431,-0.000171,24.020622,-0.0076,1.334
8912.00,7.538744,24.97391,-0.000170,24.021180,-0.0076,1.333
8914.00,7.539551,24.97401,-0.000170,24.020930,-0.0076,1.333
8916.00,7.539210,24.97458,-0.000171,24.021004,-0.0076,1.334
8918.00,7.538810,24.97482,-0.000171,24.021485,-0.0076,1.333
8920.00,7.539092,24.97451,-0.000170,24.020816,-0.0076,1.334
8922.00,7.538673,24.97528,-0.000171,24.020913,-0.0076,1.333
8924.00,7.538041,24.97529,-0.000170,24.021086,-0.0076,1.334
8926.00,7.538553,24.97572,-0.000171,24.020578,-0.0076,1.333
8928.00,7.537688,24.97606,-0.000171,24.021122,-0.0076,1.333
8930.00,7.537191,24.97661,-0.000170,24.021461,-0.0076,1.333
8932.00,7.538539,24.97633,-0.000169,24.020848,-0.0076,1.333
8934.00,7.539411,24.97645,-0.000169,24.021568,-0.0076,1.333
8936.00,7.539877,24.97599,-0.000170,24.021095,-0.0076,1.333
8938.00,7.538791,24.97651,-0.000170,24.021044,-0.0077,1.334
8940.00,7.538893,24.97659,-0.000171,24.020915,-0.0076,1.334
8942.00,7.538477,24.97692,-0.000170,24.020727,-0.0077,1.333
8944.00,7.538286,24.97669,-0.000169,24.020767,-0.0076,1.334
8946.00,7.538430,24.97642,-0.000170,24.021207,-0.0076,1.333
8948.00,7.538874,24.97605,-0.000168,24.021387,-0.0076,1.333
8950.00,7.539342,24.97552,-0.000169,24.021098,-0.0076,1.333
8952.00,7.539096,24.97531,-0.000171,24.020854,-0.0076,1.334
8954.00,7.539386,24.97552,-0.000170,24.021068,-0.0076,1.334
8956.00,7.539697,24.97632,-0.000171,24.020681,-0.0076,1.334
8958.00,7.540087,24.97553,-0.000171,24.020968,-0.0076,1.334
8960.00,7.540631,24.97549,-0.000171,24.020761,-0.0076,1.333
8962.00,7.539993,24.97611,-0.000169,24.020651,-0.0076,1.333
8964.00,7.539060,24.97578,-0.000169,24.020939,-0.0076,1.334
8966.00,7.538237,24.97620,-0.000170,24.021194,-0.0076,1.334
8968.00,7.539177,24.97569,-0.000171,24.021216,-0.0076,1.334
8970.00,7.539070,24.97641,-0.000171,24.020743,-0.0076,1.334
8972.00,7.538775,24.97655,-0.000171,24.020861,-0.0076,1.334
8974.00,7.538767,24.97558,-0.000170,24.020611,-0.0076,1.333
8976.00,7.538663,24.97670,-0.000170,24.021245,-0.0076,1.333
8978.00,7.538445,24.97587,-0.000171,24.020768,-0.0076,1.334
8980.00,7.538332,24.97551,-0.000169,24.021231,-0.0077,1.333
8982.00,7.538558,24.97590,-0.000170,24.020747,-0.0077,1.333
8984.00,7.537977,24.97567,-0.000170,24.021298,-0.0076,1.334
8986.00,7.537679,24.97582,-0.000170,24.020614,-0.0077,1.334
8988.00,7.538471,24.97641,-0.000171,24.021552,-0.0076,1.334
8990.00,7.538629,24.97615,-0.000169,24.020750,-0.0076,1.334
8992.00,7.539010,24.97624,-0.000169,24.020330,-0.0076,1.334
8994.00,7.538558,24.97659,-0.000171,24.021370,-0.0076,1.334
8996.00,7.538411,24.97602,-0.000171,24.021031,-0.0076,1.333
8998.00,7.538077,24.97637,-0.000170,24.021006,-0.0077,1.334
9000.00,7.539304,24.97686,-0.000170,24.020868,-0.0076,1.334
9002.00,7.539912,24.97576,-0.000170,24.020692,-0.0076,1.334
@15,12.0000,24.0
9004.00,7.539351,24.97553,-0.000171,24.020993,-0.0076,1.334
9006.00,7.535175,24.97491,-0.000170,24.021086,-0.0076,1.334
9008.00,7.523992,24.97564,-0.000171,24.021601,-0.0076,1.333
9010.00,7.512249,24.97568,-0.000170,24.020937,-0.0076,1.332
9012.00,7.500118,24.97572,-0.000168,24.020868,-0.0076,1.331
9014.00,7.490168,24.97572,-0.000168,24.020928,-0.0076,1.332
9016.00,7.483910,24.97608,-0.000168,24.021066,-0.0076,1.334
9018.00,7.478956,24.97601,-0.000171,24.020658,-0.0076,1.336
9020.00,7.473001,24.97634,-0.000173,24.020988,-0.0076,1.335
9022.00,7.467773,24.97510,-0.000171,24.020632,-0.0076,1.334
9024.00,7.464912,24.97505,-0.000173,24.020883,-0.0076,1.335
9026.00,7.463812,24.97522,-0.000172,24.021283,-0.0076,1.335
9028.00,7.463328,24.97549,-0.000170,24.021341,-0.0076,1.334
9030.00,7.465896,24.97433,-0.000169,24.021082,-0.0076,1.334
9032.00,7.476545,24.97454,-0.000172,24.021378,-0.0076,1.336
9034.00,7.490402,24.97589,-0.000172,24.021220,-0.0076,1.336
9036.00,7.503930,24.97494,-0.000172,24.021269,-0.0076,1.335
9038.00,7.516063,24.97515,-0.000171,24.020662,-0.0076,1.335
9040.00,7.525697,24.97452,-0.000170,24.020544,-0.0076,1.335
9042.00,7.532475,24.97503,-0.000169,24.020995,-0.0076,1.334
9044.00,7.538417,24.97525,-0.000171,24.020846,-0.0076,1.334
9046.00,7.542799,24.97468,-0.000171,24.020410,-0.0076,1.334
9048.00,7.548165,24.97501,-0.000171,24.020603,-0.0077,1.334
9050.00,7.552238,24.97668,-0.000170,24.020797,-0.0077,1.334
9052.00,7.554888,24.97617,-0.000169,24.020674,-0.0076,1.334
9054.00,7.555701,24.97532,-0.000170,24.020638,-0.0076,1.334
9056.00,7.556834,24.97589,-0.000171,24.020060,-0.0076,1.334
9058.00,7.557844,24.97541,-0.000170,24.020988,-0.0076,1.333
9060.00,7.557451,24.97512,-0.000170,24.020923,-0.0076,1.334
9062.00,7.557748,24.97509,-0.000170,24.021107,-0.0076,1.333
9064.00,7.558100,24.97522,-0.000170,24.021171,-0.0076,1.334
9066.00,7.559458,24.97564,-0.000171,24.020850,-0.0076,1.335
9068.00,7.560142,24.97555,-0.000172,24.020509,-0.0076,1.334
9070.00,7.562035,24.97525,-0.000169,24.020533,-0.0076,1.334
9072.00,7.563132,24.97469,-0.000170,24.021296,-0.0076,1.334
9074.00,7.562626,24.97462,-0.000170,24.021320,-0.0077,1.333
9076.00,7.562723,24.97410,-0.000168,24.021046,-0.0076,1.334
9078.00,7.562395,24.97426,-0.000170,24.020529,-0.0076,1.334
9080.00,7.562641,24.97472,-0.000170,24.021307,-0.0076,1.334
9082.00,7.562708,24.97529,-0.000170,24.020346,-0.0077,1.334
9084.00,7.562589,24.97517,-0.000170,24.020890,-0.0076,1.334
9086.00,7.562138,24.97446,-0.000170,24.020899,-0.0077,1.334
9088.00,7.562191,24.97447,-0.000170,24.020230,-0.0076,1.333
9090.00,7.562407,24.97468,-0.000171,24.020649,-0.0076,1.333
9092.00,7.562625,24.97508,-0.000171,24.020952,-0.0076,1.334
9094.00,7.563286,24.97449,-0.000170,24.020683,-0.0076,1.334
9096.00,7.563984,24.97418,-0.000170,24.020663,-0.0076,1.334
9098.00,7.564781,24.97443,-0.000169,24.021401,-0.0076,1.334
9100.00,7.565428,24.97509,-0.000171,24.021191,-0.0076,1.334
9102.00,7.565018,24.97519,-0.000170,24.021091,-0.0076,1.334
9104.00,7.564379,24.97575,-0.000170,24.021515,-0.0076,1.334
9106.00,7.563965,24.97543,-0.000170,24.020754,-0.0076,1.334
9108.00,7.563774,24.97593,-0.000170,24.020845,-0.0076,1.334
9110.00,7.562597,24.97671,-0.000171,24.020390,-0.0076,1.334
9112.00,7.561686,24.97628,-0.000170,24.021120,-0.0077,1.334
9114.00,7.561036,24.97619,-0.000170,24.021682,-0.0076,1.334
9116.00,7.560067,24.97530,-0.000169,24.021191,-0.0076,1.334
9118.00,7.559421,24.97493,-0.000170,24.020944,-0.0076,1.333
9120.00,7.559453,24.97501,-0.000170,24.021223,-0.0076,1.334
9122.00,7.558474,24.97444,-0.000171,24.021182,-0.0076,1.333
9124.00,7.557946,24.97490,-0.000171,24.021258,-0.0076,1.334
9126.00,7.556644,24.97543,-0.000171,24.020779,-0.0077,1.335
9128.00,7.554672,24.97560,-0.000171,24.021173,-0.0076,1.335
9130.00,7.554205,24.97544,-0.000169,24.020752,-0.0076,1.334
9132.00,7.554734,24.97473,-0.000169,24.020759,-0.0076,1.333
9134.00,7.553707,24.97515,-0.000170,24.021035,-0.0076,1.334
9136.00,7.552199,24.97539,-0.000170,24.021149,-0.0077,1.334
9138.00,7.551567,24.97482,-0.000171,24.020718,-0.0076,1.335
9140.00,7.551030,24.97495,-0.000172,24.020823,-0.0076,1.334
9142.00,7.551313,24.97491,-0.000169,24.020895,-0.0077,1.334
9144.00,7.551590,24.97486,-0.000169,24.020605,-0.0077,1.334
9146.00,7.551190,24.97421,-0.000169,24.020216,-0.0077,1.334
9148.00,7.550771,24.97480,-0.000170,24.021004,-0.0076,1.334
9150.00,7.548970,24.97523,-0.000171,24.021251,-0.0076,1.334
9152.00,7.548991,24.97546,-0.000171,24.020955,-0.0076,1.334
9154.00,7.549820,24.97555,-0.000169,24.020952,-0.0076,1.333
9156.00,7.548541,24.97527,-0.000170,24.021020,-0.0076,1.334
9158.00,7.548321,24.97485,-0.000170,24.020732,-0.0076,1.334
9160.00,7.547014,24.97533,-0.000172,24.020912,-0.0077,1.334
9162.00,7.546584,24.97575,-0.000171,24.020942,-0.0077,1.334
9164.00,7.547051,24.97545,-0.000171,24.021262,-0.0076,1.334
9166.00,7.546635,24.97541,-0.000170,24.021098,-0.0076,1.334
9168.00,7.546525,24.97491,-0.000170,24.021481,-0.0076,1.334
9170.00,7.545985,24.97530,-0.000171,24.021307,-0.0077,1.334
9172.00,7.545705,24.97589,-0.000170,24.020749,-0.0076,1.334
9174.00,7.545933,24.97591,-0.000170,24.020625,-0.0076,1.334
9176.00,7.545397,24.97646,-0.000171,24.021274,-0.0076,1.334
9178.00,7.545410,24.97618,-0.000171,24.020741,-0.0076,1.334
9180.00,7.545786,24.97640,-0.000170,24.021122,-0.0077,1.334
9182.00,7.545146,24.97644,-0.000170,24.020332,-0.0076,1.335
9184.00,7.544731,24.97647,-0.000170,24.020758,-0.0076,1.334
9186.00,7.543572,24.97577,-0.000171,24.021298,-0.0076,1.334
9188.00,7.543845,24.97601,-0.000170,24.020549,-0.0076,1.334
9190.00,7.543875,24.97549,-0.000170,24.020743,-0.0076,1.334
9192.00,7.543440,24.97548,-0.000170,24.020817,-0.0076,1.335
9194.00,7.544171,24.97451,-0.000170,24.020826,-0.0076,1.334
9196.00,7.543913,24.97444,-0.000170,24.021091,-0.0076,1.334
9198.00,7.543231,24.97593,-0.000170,24.021403,-0.0076,1.334
9200.00,7.542839,24.97563,-0.000170,24.020788,-0.0076,1.334
9202.00,7.543047,24.97589,-0.000169,24.020979,-0.0076,1.334
9204.00,7.543056,24.97477,-0.000169,24.020778,-0.0076,1.334
9206.00,7.542955,24.97613,-0.000170,24.021283,-0.0076,1.335
9208.00,7.542814,24.97672,-0.000171,24.021336,-0.0076,1.334
9210.00,7.543389,24.97714,-0.000169,24.021138,-0.0076,1.334
9212.00,7.543595,24.97707,-0.000170,24.021127,-0.0076,1.335
9214.00,7.543443,24.97754,-0.000171,24.021254,-0.0076,1.334
9216.00,7.542884,24.97687,-0.000170,24.021020,-0.0076,1.335
9218.00,7.542173,24.97748,-0.000169,24.021191,-0.0076,1.334
9220.00,7.542285,24.97695,-0.000170,24.021204,-0.0076,1.334
9222.00,7.541933,24.97639,-0.000170,24.021057,-0.0076,1.334
9224.00,7.542605,24.97666,-0.000169,24.020805,-0.0077,1.335
9226.00,7.542751,24.97654,-0.000169,24.020361,-0.0076,1.335
9228.00,7.542478,24.97600,-0.000171,24.021046,-0.0076,1.335
9230.00,7.542169,24.97686,-0.000171,24.020625,-0.0076,1.335
9232.00,7.542461,24.97694,-0.000169,24.020778,-0.0076,1.334
9234.00,7.541677,24.97729,-0.000170,24.020986,-0.0076,1.335
9236.00,7.540395,24.97681,-0.000170,24.020886,-0.0076,1.334
9238.00,7.540221,24.97688,-0.000169,24.020709,-0.0076,1.334
9240.00,7.540782,24.97562,-0.000169,24.020540,-0.0077,1.334
9242.00,7.540376,24.97649,-0.000170,24.020373,-0.0076,1.335
9244.00,7.540836,24.97708,-0.000170,24.020912,-0.0076,1.334
9246.00,7.540993,24.97721,-0.000169,24.021339,-0.0076,1.334
9248.00,7.542419,24.97704,-0.000168,24.021002,-0.0076,1.334
9250.00,7.542126,24.97615,-0.000170,24.021292,-0.0076,1.335
9252.00,7.541415,24.97596,-0.000169,24.021874,-0.0076,1.334
9254.00,7.542132,24.97636,-0.000170,24.021115,-0.0076,1.335
9256.00,7.541854,24.97694,-0.000170,24.020638,-0.0076,1.335
9258.00,7.541335,24.97645,-0.000171,24.021162,-0.0076,1.334
9260.00,7.541257,24.97664,-0.000169,24.021436,-0.0076,1.335
9262.00,7.540227,24.97633,-0.000170,24.020573,-0.0076,1.335
9264.00,7.539890,24.97649,-0.000171,24.020765,-0.0076,1.335
9266.00,7.540850,24.97616,-0.000171,24.021278,-0.0076,1.335
9268.00,7.541256,24.97607,-0.000169,24.021156,-0.0076,1.335
9270.00,7.541549,24.97622,-0.000170,24.021637,-0.0076,1.335
9272.00,7.541198,24.97520,-0.000170,24.021158,-0.0076,1.335
9274.00,7.540332,24.97538,-0.000171,24.020573,-0.0076,1.335
9276.00,7.540465,24.97549,-0.000171,24.020895,-0.0076,1.334
9278.00,7.540447,24.97518,-0.000170,24.020881,-0.0077,1.334
9280.00,7.539901,24.97492,-0.000169,24.020855,-0.0076,1.335
9282.00,7.538948,24.97506,-0.000170,24.021218,-0.0076,1.335
9284.00,7.539320,24.97604,-0.000170,24.021454,-0.0076,1.335
9286.00,7.539343,24.97652,-0.000170,24.021419,-0.0076,1.334
9288.00,7.539089,24.97628,-0.000170,24.020689,-0.0076,1.335
9290.00,7.539055,24.97574,-0.000171,24.020819,-0.0076,1.335
9292.00,7.539451,24.97605,-0.000171,24.020589,-0.0076,1.335
9294.00,7.539514,24.97552,-0.000169,24.021004,-0.0077,1.335
9296.00,7.540013,24.97637,-0.000171,24.020674,-0.0076,1.335
9298.00,7.540375,24.97640,-0.000170,24.020837,-0.0076,1.335
9300.00,7.540509,24.97663,-0.000170,24.020580,-0.0076,1.335
9302.00,7.540143,24.97625,-0.000170,24.020903,-0.0076,1.335
9304.00,7.540474,24.97705,-0.000170,24.021124,-0.0076,1.335
9306.00,7.540447,24.97682,-0.000172,24.021011,-0.0076,1.335
9308.00,7.540756,24.97622,-0.000171,24.021354,-0.0076,1.335
9310.00,7.540404,24.97704,-0.000171,24.021271,-0.0076,1.335
9312.00,7.541053,24.97782,-0.000171,24.021184,-0.0076,1.335
9314.00,7.541312,24.97744,-0.000168,24.020962,-0.0076,1.334
9316.00,7.541455,24.97697,-0.000168,24.021296,-0.0076,1.334
9318.00,7.541216,24.97698,-0.000169,24.021417,-0.0076,1.335
9320.00,7.540843,24.97695,-0.000170,24.021118,-0.0076,1.335
9322.00,7.540517,24.97690,-0.000170,24.020883,-0.0076,1.335
9324.00,7.540525,24.97696,-0.000171,24.020986,-0.0076,1.335
9326.00,7.539991,24.97731,-0.000171,24.021010,-0.0076,1.335
9328.00,7.540029,24.97758,-0.000170,24.020763,-0.0076,1.335
9330.00,7.540906,24.97735,-0.000171,24.021191,-0.0076,1.335
9332.00,7.541573,24.97807,-0.000169,24.021165,-0.0076,1.335
9334.00,7.540075,24.97756,-0.000170,24.021263,-0.0076,1.335
9336.00,7.539723,24.97795,-0.000170,24.021097,-0.0076,1.335
9338.00,7.539905,24.97794,-0.000169,24.020923,-0.0076,1.335
9340.00,7.539963,24.97756,-0.000169,24.021477,-0.0076,1.335
9342.00,7.539747,24.97696,-0.000169,24.021715,-0.0076,1.334
9344.00,7.540203,24.97759,-0.000170,24.020923,-0.0076,1.336
9346.00,7.540528,24.97762,-0.000170,24.021316,-0.0077,1.335
9348.00,7.539413,24.97806,-0.000170,24.020627,-0.0076,1.335
9350.00,7.539407,24.97716,-0.000169,24.020734,-0.0076,1.335
9352.00,7.540249,24.97770,-0.000169,24.021800,-0.0076,1.334
9354.00,7.540440,24.97782,-0.000170,24.021758,-0.0076,1.335
9356.00,7.540294,24.97780,-0.000170,24.021249,-0.0076,1.336
9358.00,7.540925,24.97782,-0.000170,24.021601,-0.0076,1.335
9360.00,7.541098,24.97783,-0.000169,24.021379,-0.0076,1.335
9362.00,7.540474,24.97804,-0.000169,24.021517,-0.0076,1.335
9364.00,7.540819,24.97701,-0.000168,24.020944,-0.0076,1.334
9366.00,7.540260,24.97654,-0.000168,24.020676,-0.0076,1.335
9368.00,7.540182,24.97667,-0.000170,24.021455,-0.0076,1.336
9370.00,7.539702,24.97727,-0.000170,24.020743,-0.0076,1.335
9372.00,7.539064,24.97654,-0.000169,24.020884,-0.0076,1.335
9374.00,7.540161,24.97706,-0.000168,24.021631,-0.0076,1.335
9376.00,7.539290,24.97763,-0.000169,24.021097,-0.0076,1.335
9378.00,7.538600,24.97768,-0.000169,24.021078,-0.0076,1.335
9380.00,7.538484,24.97699,-0.000169,24.020419,-0.0076,1.334
9382.00,7.539722,24.97704,-0.000169,24.021104,-0.0076,1.335
9384.00,7.540737,24.97712,-0.000170,24.020895,-0.0076,1.335
9386.00,7.540580,24.97694,-0.000170,24.020774,-0.0076,1.335
9388.00,7.539723,24.97644,-0.000169,24.020946,-0.0076,1.335
9390.00,7.540059,24.97683,-0.000170,24.021089,-0.0076,1.335
9392.00,7.539974,24.97639,-0.000170,24.021178,-0.0076,1.335
9394.00,7.540186,24.97691,-0.000170,24.020680,-0.0076,1.335
9396.00,7.539734,24.97796,-0.000170,24.021062,-0.0076,1.335
9398.00,7.539401,24.97775,-0.000169,24.020270,-0.0076,1.335
9400.00,7.539150,24.97839,-0.000170,24.021057,-0.0076,1.335
9402.00,7.540250,24.97837,-0.000170,24.021660,-0.0076,1.335
9404.00,7.540857,24.97785,-0.000170,24.021031,-0.0076,1.335
9406.00,7.539977,24.97718,-0.000169,24.021216,-0.0076,1.335
9408.00,7.539598,24.97746,-0.000169,24.021254,-0.0076,1.335
9410.00,7.539496,24.97736,-0.000170,24.021392,-0.0077,1.335
9412.00,7.538771,24.97668,-0.000171,24.020984,-0.0076,1.335
9414.00,7.538900,24.97714,-0.000169,24.020783,-0.0076,1.335
9416.00,7.538567,24.97704,-0.000170,24.020257,-0.0076,1.335
9418.00,7.538471,24.97751,-0.000170,24.021243,-0.0076,1.336
9420.00,7.539122,24.97810,-0.000170,24.021058,-0.0076,1.335
9422.00,7.538883,24.97778,-0.000170,24.021381,-0.0076,1.335
9424.00,7.538252,24.97758,-0.000169,24.021274,-0.0076,1.335
9426.00,7.538233,24.97705,-0.000169,24.021037,-0.0076,1.335
9428.00,7.537511,24.97738,-0.000169,24.020962,-0.0076,1.335
9430.00,7.538900,24.97697,-0.000169,24.021379,-0.0076,1.335
9432.00,7.539525,24.97726,-0.000169,24.021437,-0.0076,1.334
9434.00,7.539135,24.97780,-0.000169,24.020730,-0.0076,1.335
9436.00,7.538519,24.97747,-0.000169,24.020381,-0.0076,1.335
9438.00,7.538566,24.97816,-0.000170,24.021182,-0.0076,1.335
9440.00,7.538453,24.97724,-0.000169,24.021657,-0.0076,1.335
9442.00,7.539192,24.97714,-0.000169,24.021272,-0.0076,1.335
9444.00,7.539474,24.97724,-0.000169,24.021693,-0.0076,1.336
9446.00,7.539718,24.97690,-0.000170,24.020765,-0.0076,1.335
9448.00,7.539520,24.97723,-0.000169,24.021599,-0.0076,1.335
9450.00,7.539971,24.97691,-0.000169,24.021834,-0.0076,1.335
9452.00,7.540737,24.97744,-0.000169,24.020884,-0.0076,1.335
9454.00,7.540300,24.97799,-0.000170,24.020542,-0.0076,1.335
9456.00,7.540039,24.97745,-0.000170,24.022032,-0.0076,1.336
9458.00,7.539617,24.97727,-0.000170,24.021160,-0.0076,1.335
9460.00,7.538795,24.97717,-0.000169,24.020821,-0.0076,1.335
9462.00,7.539079,24.97717,-0.000170,24.021677,-0.0076,1.335
9464.00,7.539557,24.97652,-0.000170,24.021426,-0.0076,1.336
9466.00,7.538783,24.97684,-0.000169,24.022052,-0.0076,1.336
9468.00,7.537995,24.97708,-0.000170,24.021370,-0.0076,1.335
9470.00,7.537827,24.97732,-0.000169,24.021640,-0.0076,1.335
9472.00,7.539458,24.97682,-0.000169,24.021162,-0.0076,1.335
9474.00,7.539788,24.97698,-0.000169,24.021555,-0.0076,1.335
9476.00,7.539172,24.97749,-0.000170,24.021223,-0.0076,1.335
9478.00,7.539487,24.97804,-0.000170,24.021020,-0.0076,1.335
9480.00,7.538311,24.97714,-0.000169,24.021069,-0.0076,1.335
9482.00,7.538999,24.97781,-0.000169,24.020968,-0.0076,1.336
9484.00,7.539758,24.97788,-0.000170,24.021448,-0.0076,1.336
9486.00,7.539186,24.97685,-0.000171,24.021726,-0.0076,1.335
9488.00,7.539088,24.97683,-0.000169,24.021742,-0.0076,1.335
9490.00,7.539538,24.97667,-0.000170,24.021390,-0.0076,1.336
9492.00,7.538696,24.97661,-0.000170,24.021251,-0.0076,1.336
9494.00,7.538544,24.97574,-0.000169,24.021260,-0.0076,1.335
9496.00,7.538309,24.97634,-0.000170,24.021229,-0.0076,1.335
9498.00,7.538318,24.97546,-0.000169,24.021095,-0.0076,1.335
9500.00,7.538839,24.97617,-0.000170,24.021147,-0.0076,1.336
9502.00,7.537904,24.97621,-0.000169,24.021231,-0.0076,1.335
9504.00,7.538049,24.97583,-0.000169,24.021280,-0.0076,1.336
9506.00,7.538359,24.97652,-0.000168,24.020725,-0.0076,1.335
9508.00,7.538104,24.97668,-0.000169,24.021189,-0.0076,1.336
9510.00,7.538024,24.97637,-0.000170,24.021862,-0.0076,1.335
9512.00,7.538231,24.97634,-0.000169,24.021146,-0.0076,1.335
9514.00,7.538008,24.97632,-0.000171,24.022304,-0.0076,1.336
9516.00,7.537564,24.97614,-0.000171,24.021610,-0.0076,1.335
9518.00,7.538048,24.97635,-0.000170,24.020692,-0.0076,1.335
9520.00,7.538801,24.97674,-0.000169,24.021040,-0.0076,1.336
9522.00,7.538801,24.97693,-0.000169,24.020736,-0.0076,1.335
9524.00,7.538846,24.97657,-0.000169,24.020645,-0.0076,1.336
9526.00,7.539367,24.97689,-0.000170,24.020808,-0.0076,1.336
9528.00,7.539521,24.97685,-0.000169,24.021180,-0.0076,1.335
9530.00,7.538483,24.97741,-0.000169,24.021234,-0.0076,1.336
9532.00,7.537606,24.97663,-0.000170,24.021276,-0.0076,1.336
9534.00,7.537802,24.97590,-0.000170,24.021501,-0.0076,1.337
9536.00,7.537749,24.97590,-0.000170,24.021031,-0.0076,1.336
9538.00,7.537685,24.97564,-0.000170,24.021216,-0.0076,1.335
9540.00,7.537789,24.97587,-0.000168,24.021773,-0.0076,1.335
9542.00,7.538885,24.97607,-0.000168,24.020948,-0.0076,1.335
9544.00,7.538870,24.97642,-0.000169,24.020861,-0.0076,1.336
9546.00,7.538301,24.97679,-0.000170,24.021245,-0.0076,1.336
9548.00,7.538224,24.97620,-0.000169,24.021751,-0.0076,1.336
9550.00,7.538692,24.97653,-0.000169,24.021802,-0.0076,1.335
9552.00,7.537978,24.97678,-0.000170,24.021387,-0.0076,1.336
9554.00,7.538242,24.97644,-0.000170,24.020933,-0.0076,1.336
9556.00,7.538183,24.97599,-0.000170,24.021243,-0.0076,1.336
9558.00,7.537959,24.97589,-0.000170,24.021064,-0.0076,1.336
9560.00,7.538088,24.97587,-0.000170,24.021485,-0.0076,1.336
9562.00,7.537977,24.97648,-0.000170,24.020752,-0.0076,1.336
9564.00,7.538150,24.97672,-0.000170,24.021301,-0.0076,1.335
9566.00,7.539162,24.97665,-0.000169,24.021245,-0.0076,1.336
9568.00,7.538512,24.97648,-0.000169,24.021229,-0.0076,1.335
9570.00,7.537627,24.97676,-0.000168,24.021098,-0.0076,1.336
9572.00,7.537959,24.97691,-0.000169,24.020768,-0.0076,1.336
9574.00,7.537864,24.97750,-0.000170,24.020968,-0.0076,1.336
9576.00,7.538141,24.97747,-0.000171,24.021521,-0.0076,1.336
9578.00,7.538397,24.97749,-0.000170,24.021517,-0.0076,1.336
9580.00,7.537672,24.97720,-0.000169,24.021615,-0.0076,1.335
9582.00,7.536358,24.97742,-0.000168,24.021698,-0.0076,1.335
9584.00,7.535796,24.97754,-0.000169,24.021102,-0.0076,1.336
9586.00,7.535842,24.97705,-0.000168,24.021204,-0.0076,1.336
9588.00,7.536368,24.97702,-0.000168,24.021849,-0.0076,1.336
9590.00,7.537651,24.97745,-0.000169,24.021523,-0.0076,1.336
9592.00,7.537884,24.97727,-0.000170,24.021526,-0.0076,1.335
9594.00,7.538024,24.97696,-0.000169,24.021805,-0.0076,1.335
9596.00,7.537795,24.97738,-0.000167,24.020875,-0.0076,1.335
9598.00,7.538242,24.97798,-0.000170,24.021352,-0.0076,1.336
9600.00,7.538481,24.97714,-0.000170,24.020821,-0.0076,1.336
9602.00,7.537891,24.97708,-0.000171,24.020962,-0.0076,1.336
@16,12.0000,24.0
9604.00,7.537724,24.97692,-0.000169,24.021436,-0.0076,1.335
9606.00,7.534970,24.97615,-0.000169,24.021765,-0.0076,1.336
9608.00,7.524419,24.97607,-0.000168,24.021512,-0.0076,1.335
9610.00,7.511935,24.97666,-0.000168,24.021015,-0.0076,1.334
9612.00,7.499718,24.97628,-0.000168,24.021457,-0.0076,1.334
9614.00,7.490794,24.97712,-0.000170,24.020883,-0.0076,1.335
9616.00,7.484782,24.97655,-0.000169,24.021849,-0.0076,1.335
9618.00,7.480051,24.97669,-0.000169,24.020845,-0.0076,1.336
9620.00,7.475118,24.97736,-0.000170,24.021022,-0.0076,1.337
9622.00,7.472246,24.97704,-0.000172,24.021414,-0.0076,1.336
9624.00,7.470523,24.97663,-0.000170,24.021055,-0.0076,1.337
9626.00,7.469767,24.97573,-0.000170,24.020961,-0.0076,1.336
9628.00,7.471434,24.97581,-0.000171,24.021396,-0.0076,1.337
9630.00,7.476535,24.97601,-0.000171,24.021528,-0.0076,1.337
9632.00,7.489335,24.97685,-0.000171,24.021147,-0.0076,1.338
9634.00,7.505629,24.97700,-0.000171,24.021793,-0.0076,1.338
9636.00,7.520693,24.97741,-0.000171,24.021039,-0.0076,1.337
9638.00,7.532069,24.97654,-0.000170,24.020877,-0.0076,1.337
9640.00,7.538322,24.97651,-0.000170,24.021958,-0.0076,1.336
9642.00,7.542609,24.97644,-0.000170,24.021637,-0.0076,1.336
9644.00,7.545372,24.97712,-0.000170,24.022021,-0.0076,1.336
9646.00,7.548764,24.97705,-0.000169,24.021383,-0.0076,1.336
9648.00,7.553835,24.97622,-0.000169,24.020962,-0.0076,1.336
9650.00,7.556372,24.97712,-0.000169,24.021300,-0.0076,1.336
9652.00,7.558824,24.97646,-0.000168,24.021501,-0.0076,1.336
9654.00,7.560342,24.97706,-0.000170,24.021987,-0.0076,1.335
9656.00,7.560919,24.97712,-0.000168,24.021416,-0.0076,1.336
9658.00,7.562026,24.97735,-0.000169,24.021147,-0.0076,1.336
9660.00,7.561707,24.97780,-0.000171,24.021407,-0.0076,1.336
9662.00,7.561895,24.97726,-0.000170,24.020890,-0.0076,1.336
9664.00,7.561577,24.97737,-0.000169,24.020991,-0.0076,1.336
9666.00,7.560104,24.97814,-0.000169,24.021950,-0.0076,1.336
9668.00,7.559023,24.97745,-0.000168,24.020915,-0.0076,1.336
9670.00,7.558376,24.97717,-0.000169,24.021113,-0.0076,1.336
9672.00,7.558376,24.97750,-0.000169,24.021361,-0.0076,1.336
9674.00,7.559913,24.97719,-0.000169,24.022054,-0.0076,1.336
9676.00,7.559270,24.97773,-0.000168,24.020830,-0.0076,1.336
9678.00,7.557233,24.97770,-0.000170,24.021234,-0.0076,1.337
9680.00,7.555428,24.97758,-0.000170,24.021349,-0.0076,1.337
9682.00,7.554743,24.97691,-0.000169,24.020977,-0.0076,1.337
9684.00,7.553425,24.97763,-0.000169,24.021267,-0.0076,1.336
9686.00,7.554212,24.97685,-0.000170,24.021267,-0.0076,1.337
9688.00,7.555370,24.97746,-0.000169,24.020611,-0.0076,1.336
9690.00,7.555401,24.97773,-0.000169,24.021374,-0.0076,1.336
9692.00,7.554450,24.97816,-0.000168,24.021439,-0.0076,1.336
9694.00,7.555533,24.97839,-0.000170,24.021410,-0.0076,1.336
9696.00,7.556884,24.97845,-0.000170,24.020694,-0.0076,1.336
9698.00,7.557436,24.97845,-0.000169,24.020843,-0.0076,1.336
9700.00,7.557367,24.97784,-0.000171,24.020915,-0.0076,1.336
9702.00,7.557346,24.97756,-0.000170,24.021572,-0.0076,1.337
9704.00,7.555455,24.97813,-0.000170,24.021251,-0.0076,1.336
9706.00,7.554980,24.97787,-0.000169,24.021499,-0.0076,1.336
9708.00,7.553736,24.97756,-0.000170,24.021345,-0.0076,1.336
9710.00,7.552869,24.97808,-0.000167,24.021552,-0.0076,1.336
9712.00,7.552275,24.97855,-0.000169,24.021066,-0.0075,1.336
9714.00,7.551761,24.97783,-0.000169,24.022066,-0.0076,1.336
9716.00,7.552452,24.97786,-0.000169,24.021631,-0.0076,1.336
9718.00,7.551890,24.97833,-0.000170,24.021713,-0.0076,1.336
9720.00,7.551164,24.97846,-0.000171,24.021620,-0.0076,1.336
9722.00,7.552327,24.97841,-0.000170,24.021720,-0.0076,1.336
9724.00,7.552179,24.97804,-0.000168,24.021521,-0.0076,1.336
9726.00,7.550927,24.97848,-0.000169,24.021448,-0.0076,1.336
9728.00,7.551381,24.97884,-0.000169,24.021234,-0.0076,1.337
9730.00,7.551166,24.97825,-0.000168,24.020930,-0.0076,1.336
9732.00,7.550055,24.97760,-0.000169,24.020979,-0.0076,1.336
9734.00,7.550438,24.97721,-0.000169,24.021764,-0.0076,1.336
9736.00,7.550057,24.97705,-0.000168,24.021327,-0.0076,1.336
9738.00,7.548709,24.97736,-0.000170,24.022086,-0.0076,1.336
9740.00,7.547867,24.97700,-0.000170,24.022608,-0.0076,1.336
9742.00,7.547085,24.97722,-0.000169,24.021541,-0.0076,1.336
9744.00,7.545819,24.97777,-0.000170,24.021771,-0.0076,1.336
9746.00,7.544887,24.97723,-0.000170,24.021410,-0.0076,1.336
9748.00,7.544379,24.97673,-0.000170,24.021543,-0.0076,1.336
9750.00,7.544249,24.97668,-0.000171,24.021562,-0.0076,1.336
9752.00,7.544540,24.97664,-0.000169,24.021648,-0.0076,1.336
9754.00,7.545128,24.97635,-0.000169,24.021765,-0.0076,1.337
9756.00,7.544809,24.97683,-0.000168,24.021202,-0.0076,1.336
9758.00,7.544569,24.97754,-0.000171,24.021320,-0.0076,1.337
9760.00,7.545855,24.97878,-0.000170,24.021581,-0.0076,1.336
9762.00,7.545037,24.97814,-0.000168,24.021160,-0.0076,1.336
9764.00,7.545325,24.97778,-0.000170,24.021169,-0.0076,1.336
9766.00,7.544609,24.97766,-0.000170,24.021088,-0.0076,1.336
9768.00,7.544440,24.97743,-0.000170,24.021539,-0.0076,1.336
9770.00,7.544881,24.97722,-0.000168,24.021582,-0.0076,1.337
9772.00,7.545169,24.97725,-0.000170,24.021318,-0.0076,1.337
9774.00,7.544857,24.97799,-0.000171,24.021176,-0.0076,1.336
9776.00,7.544275,24.97810,-0.000169,24.021287,-0.0076,1.336
9778.00,7.543630,24.97766,-0.000169,24.021118,-0.0076,1.336
9780.00,7.543283,24.97773,-0.000169,24.021372,-0.0076,1.336
9782.00,7.543569,24.97753,-0.000170,24.021296,-0.0076,1.336
9784.00,7.543690,24.97791,-0.000169,24.021117,-0.0076,1.336
9786.00,7.542464,24.97803,-0.000170,24.021662,-0.0076,1.336
9788.00,7.541721,24.97795,-0.000168,24.021046,-0.0076,1.336
9790.00,7.541624,24.97739,-0.000168,24.022048,-0.0076,1.336
9792.00,7.542349,24.97743,-0.000169,24.020999,-0.0076,1.336
9794.00,7.543190,24.97692,-0.000168,24.021463,-0.0075,1.337
9796.00,7.543163,24.97667,-0.000169,24.021581,-0.0075,1.336
9798.00,7.543034,24.97789,-0.000169,24.021802,-0.0076,1.336
9800.00,7.542872,24.97724,-0.000169,24.021401,-0.0076,1.336
9802.00,7.542026,24.97594,-0.000169,24.020903,-0.0076,1.337
9804.00,7.541874,24.97663,-0.000171,24.021274,-0.0076,1.337
9806.00,7.542137,24.97719,-0.000170,24.021126,-0.0076,1.336
9808.00,7.542070,24.97827,-0.000168,24.020921,-0.0076,1.336
9810.00,7.542202,24.97728,-0.000168,24.021077,-0.0076,1.336
9812.00,7.541463,24.97610,-0.000169,24.021439,-0.0076,1.336
9814.00,7.541640,24.97716,-0.000169,24.021144,-0.0076,1.336
9816.00,7.542489,24.97655,-0.000170,24.021639,-0.0076,1.337
9818.00,7.542480,24.97658,-0.000169,24.021535,-0.0076,1.336
9820.00,7.542352,24.97644,-0.000170,24.020866,-0.0076,1.337
9822.00,7.541686,24.97621,-0.000169,24.021126,-0.0076,1.337
9824.00,7.541434,24.97644,-0.000168,24.021238,-0.0076,1.336
9826.00,7.541583,24.97630,-0.000169,24.021479,-0.0076,1.337
9828.00,7.542334,24.97704,-0.000170,24.021785,-0.0076,1.337
9830.00,7.542723,24.97738,-0.000172,24.021535,-0.0076,1.337
9832.00,7.542444,24.97637,-0.000169,24.020710,-0.0076,1.337
9834.00,7.541632,24.97681,-0.000169,24.021245,-0.0076,1.336
9836.00,7.540913,24.97723,-0.000168,24.021160,-0.0077,1.336
9838.00,7.541031,24.97772,-0.000170,24.021300,-0.0076,1.337
9840.00,7.539987,24.97726,-0.000170,24.021682,-0.0076,1.336
9842.00,7.540833,24.97663,-0.000169,24.020888,-0.0076,1.336
9844.00,7.540480,24.97751,-0.000168,24.020763,-0.0076,1.337
9846.00,7.540342,24.97742,-0.000170,24.021874,-0.0076,1.336
9848.00,7.541177,24.97720,-0.000169,24.021588,-0.0076,1.336
9850.00,7.541878,24.97664,-0.000169,24.020152,-0.0076,1.337
9852.00,7.542305,24.97678,-0.000169,24.021164,-0.0076,1.337
9854.00,7.541981,24.97707,-0.000170,24.021126,-0.0076,1.337
9856.00,7.541280,24.97686,-0.000169,24.020779,-0.0076,1.337
9858.00,7.540469,24.97675,-0.000170,24.021147,-0.0076,1.337
9860.00,7.539735,24.97719,-0.000168,24.021184,-0.0076,1.337
9862.00,7.538650,24.97756,-0.000169,24.020919,-0.0076,1.336
9864.00,7.539489,24.97752,-0.000169,24.021876,-0.0076,1.336
9866.00,7.540593,24.97731,-0.000169,24.021762,-0.0076,1.337
9868.00,7.541105,24.97731,-0.000170,24.020707,-0.0076,1.337
9870.00,7.541832,24.97606,-0.000168,24.020957,-0.0076,1.337
9872.00,7.541721,24.97700,-0.000169,24.021477,-0.0076,1.337
9874.00,7.540512,24.97672,-0.000170,24.021572,-0.0076,1.336
9876.00,7.540431,24.97684,-0.000169,24.021593,-0.0076,1.337
9878.00,7.540269,24.97617,-0.000170,24.021809,-0.0076,1.337
9880.00,7.539993,24.97674,-0.000170,24.021626,-0.0076,1.337
9882.00,7.539418,24.97714,-0.000171,24.021158,-0.0076,1.338
9884.00,7.539251,24.97731,-0.000170,24.021160,-0.0076,1.337
9886.00,7.538775,24.97770,-0.000170,24.021106,-0.0076,1.337
9888.00,7.539027,24.97732,-0.000170,24.020913,-0.0076,1.336
9890.00,7.541046,24.97732,-0.000169,24.021136,-0.0076,1.337
9892.00,7.542578,24.97735,-0.000169,24.021914,-0.0076,1.337
9894.00,7.542192,24.97662,-0.000169,24.021289,-0.0076,1.336
9896.00,7.541116,24.97746,-0.000170,24.021426,-0.0076,1.336
9898.00,7.540881,24.97749,-0.000169,24.021269,-0.0076,1.337
9900.00,7.540088,24.97645,-0.000169,24.021140,-0.0076,1.337
9902.00,7.539757,24.97637,-0.000169,24.021272,-0.0076,1.337
9904.00,7.540049,24.97801,-0.000170,24.022045,-0.0076,1.336
9906.00,7.540475,24.97768,-0.000169,24.021408,-0.0076,1.337
9908.00,7.540769,24.97701,-0.000170,24.021262,-0.0076,1.337
9910.00,7.540397,24.97718,-0.000170,24.021689,-0.0076,1.338
9912.00,7.540287,24.97721,-0.000169,24.021717,-0.0076,1.337
9914.00,7.538902,24.97738,-0.000168,24.020701,-0.0076,1.337
9916.00,7.539035,24.97715,-0.000170,24.020796,-0.0076,1.337
9918.00,7.539214,24.97804,-0.000170,24.021582,-0.0076,1.337
9920.00,7.539135,24.97815,-0.000170,24.021914,-0.0076,1.337
9922.00,7.539237,24.97840,-0.000170,24.021046,-0.0076,1.337
9924.00,7.539294,24.97781,-0.000171,24.021519,-0.0076,1.338
9926.00,7.539716,24.97759,-0.000170,24.021564,-0.0076,1.337
9928.00,7.539783,24.97735,-0.000170,24.021742,-0.0076,1.337
9930.00,7.540650,24.97691,-0.000170,24.021013,-0.0076,1.336
9932.00,7.540068,24.97699,-0.000170,24.022184,-0.0076,1.337
9934.00,7.538937,24.97597,-0.000169,24.021325,-0.0076,1.337
9936.00,7.539892,24.97642,-0.000169,24.021775,-0.0076,1.337
9938.00,7.539666,24.97698,-0.000168,24.021359,-0.0076,1.337
9940.00,7.540081,24.97754,-0.000169,24.021222,-0.0076,1.337
9942.00,7.539664,24.97772,-0.000169,24.021127,-0.0076,1.337
9944.00,7.539726,24.97752,-0.000170,24.020990,-0.0076,1.337
9946.00,7.539682,24.97731,-0.000170,24.021256,-0.0076,1.337
9948.00,7.539930,24.97748,-0.000169,24.021860,-0.0076,1.337
9950.00,7.540183,24.97736,-0.000169,24.021858,-0.0076,1.337
9952.00,7.539689,24.97719,-0.000169,24.021265,-0.0076,1.337
9954.00,7.538192,24.97721,-0.000168,24.021773,-0.0076,1.337
9956.00,7.538812,24.97833,-0.000169,24.021294,-0.0076,1.337
9958.00,7.539634,24.97815,-0.000168,24.021805,-0.0076,1.337
9960.00,7.539507,24.97832,-0.000169,24.020785,-0.0076,1.337
9962.00,7.539492,24.97806,-0.000170,24.021532,-0.0076,1.337
9964.00,7.539448,24.97858,-0.000170,24.021434,-0.0076,1.338
9966.00,7.540386,24.97796,-0.000168,24.020930,-0.0076,1.337
9968.00,7.541769,24.97805,-0.000168,24.021495,-0.0076,1.337
9970.00,7.540391,24.97819,-0.000168,24.020942,-0.0075,1.337
9972.00,7.539202,24.97810,-0.000168,24.021153,-0.0076,1.337
9974.00,7.539568,24.97759,-0.000169,24.021368,-0.0076,1.337
9976.00,7.539312,24.97774,-0.000170,24.021060,-0.0076,1.337
9978.00,7.539551,24.97801,-0.000169,24.020915,-0.0076,1.337
9980.00,7.539738,24.97760,-0.000170,24.021187,-0.0076,1.337
9982.00,7.537947,24.97794,-0.000169,24.021591,-0.0076,1.338
9984.00,7.537949,24.97781,-0.000169,24.021004,-0.0076,1.337
9986.00,7.537885,24.97774,-0.000170,24.021883,-0.0075,1.337
9988.00,7.538256,24.97772,-0.000170,24.021608,-0.0076,1.337
9990.00,7.539345,24.97741,-0.000169,24.020729,-0.0076,1.337
9992.00,7.539371,24.97778,-0.000168,24.021765,-0.0076,1.336
9994.00,7.539926,24.97786,-0.000169,24.021970,-0.0076,1.337
9996.00,7.538878,24.97787,-0.000170,24.021800,-0.0076,1.338
9998.00,7.537544,24.97807,-0.000170,24.021220,-0.0076,1.337
10000.00,7.537105,24.97824,-0.000170,24.021432,-0.0076,1.338
10002.00,7.536972,24.97748,-0.000170,24.021407,-0.0076,1.337
10004.00,7.537317,24.97791,-0.000169,24.020828,-0.0076,1.337
10006.00,7.538365,24.97707,-0.000170,24.021127,-0.0076,1.338
10008.00,7.539076,24.97747,-0.000170,24.021622,-0.0076,1.337
10010.00,7.538624,24.97789,-0.000169,24.021182,-0.0076,1.337
10012.00,7.537275,24.97745,-0.000170,24.021066,-0.0076,1.337
10014.00,7.537364,24.97760,-0.000170,24.020863,-0.0076,1.336
10016.00,7.538024,24.97746,-0.000169,24.021024,-0.0076,1.337
10018.00,7.538593,24.97726,-0.000169,24.020995,-0.0076,1.337
10020.00,7.538850,24.97736,-0.000169,24.020975,-0.0076,1.337
10022.00,7.539004,24.97708,-0.000168,24.021635,-0.0076,1.337
10024.00,7.539393,24.97698,-0.000169,24.022291,-0.0076,1.338
10026.00,7.540340,24.97763,-0.000170,24.021648,-0.0076,1.337
10028.00,7.541313,24.97804,-0.000168,24.021167,-0.0076,1.337
10030.00,7.541126,24.97809,-0.000169,24.021546,-0.0076,1.338
10032.00,7.540619,24.97769,-0.000171,24.020580,-0.0076,1.338
10034.00,7.539862,24.97769,-0.000171,24.021073,-0.0076,1.337
10036.00,7.538929,24.97818,-0.000171,24.021494,-0.0076,1.337
10038.00,7.537854,24.97829,-0.000170,24.021031,-0.0076,1.338
10040.00,7.537205,24.97785,-0.000169,24.021031,-0.0076,1.337
10042.00,7.537813,24.97807,-0.000169,24.021254,-0.0076,1.337
10044.00,7.537583,24.97808,-0.000170,24.021347,-0.0076,1.338
10046.00,7.537461,24.97841,-0.000170,24.021403,-0.0076,1.338
10048.00,7.537626,24.97746,-0.000170,24.021747,-0.0076,1.338
10050.00,7.537097,24.97762,-0.000171,24.021729,-0.0076,1.337
10052.00,7.537536,24.97781,-0.000170,24.021472,-0.0076,1.338
10054.00,7.537628,24.97825,-0.000169,24.021341,-0.0076,1.338
10056.00,7.537686,24.97730,-0.000169,24.021978,-0.0076,1.337
10058.00,7.537254,24.97832,-0.000170,24.021655,-0.0076,1.337
10060.00,7.536865,24.97839,-0.000169,24.021329,-0.0076,1.338
10062.00,7.535783,24.97832,-0.000169,24.021359,-0.0076,1.338
10064.00,7.535810,24.97861,-0.000169,24.021702,-0.0076,1.338
10066.00,7.535424,24.97894,-0.000169,24.021359,-0.0075,1.338
10068.00,7.535587,24.97930,-0.000169,24.021120,-0.0076,1.337
10070.00,7.536575,24.97866,-0.000170,24.022014,-0.0076,1.338
10072.00,7.537627,24.97767,-0.000169,24.021736,-0.0076,1.338
10074.00,7.538336,24.97808,-0.000169,24.021617,-0.0076,1.338
10076.00,7.537119,24.97911,-0.000168,24.021408,-0.0076,1.337
10078.00,7.537447,24.97858,-0.000168,24.021758,-0.0076,1.337
10080.00,7.538643,24.97839,-0.000169,24.021648,-0.0076,1.338
10082.00,7.539149,24.97800,-0.000168,24.021452,-0.0076,1.338
10084.00,7.538870,24.97855,-0.000169,24.021419,-0.0076,1.338
10086.00,7.539004,24.97760,-0.000169,24.021602,-0.0076,1.338
10088.00,7.539068,24.97781,-0.000170,24.021691,-0.0076,1.338
10090.00,7.538582,24.97749,-0.000169,24.021582,-0.0076,1.338
10092.00,7.538452,24.97713,-0.000167,24.021653,-0.0076,1.337
10094.00,7.539231,24.97784,-0.000167,24.021160,-0.0076,1.338
10096.00,7.539199,24.97759,-0.000168,24.021903,-0.0076,1.338
10098.00,7.538324,24.97903,-0.000170,24.021162,-0.0076,1.338
10100.00,7.537746,24.97995,-0.000170,24.020439,-0.0076,1.338
10102.00,7.537131,24.97914,-0.000169,24.020986,-0.0076,1.337
10104.00,7.537399,24.97918,-0.000169,24.021620,-0.0076,1.338
10106.00,7.537597,24.97909,-0.000169,24.021247,-0.0076,1.338
10108.00,7.536507,24.97906,-0.000168,24.020808,-0.0075,1.337
10110.00,7.536584,24.97946,-0.000168,24.021256,-0.0076,1.338
10112.00,7.536599,24.97929,-0.000168,24.021561,-0.0076,1.338
10114.00,7.535775,24.98020,-0.000169,24.022211,-0.0076,1.337
10116.00,7.535896,24.97990,-0.000169,24.021624,-0.0076,1.337
10118.00,7.536992,24.97920,-0.000169,24.021840,-0.0076,1.337
10120.00,7.537896,24.97940,-0.000169,24.022036,-0.0076,1.338
10122.00,7.536845,24.97909,-0.000170,24.021057,-0.0076,1.338
10124.00,7.536973,24.97887,-0.000171,24.020826,-0.0076,1.338
10126.00,7.537731,24.97963,-0.000169,24.020941,-0.0076,1.338
10128.00,7.537190,24.97881,-0.000170,24.021631,-0.0076,1.338
10130.00,7.536896,24.97838,-0.000169,24.021294,-0.0076,1.338
10132.00,7.536898,24.97907,-0.000169,24.021648,-0.0076,1.338
10134.00,7.536025,24.97910,-0.000170,24.021345,-0.0076,1.338
10136.00,7.536318,24.97900,-0.000169,24.021234,-0.0076,1.338
10138.00,7.536541,24.97910,-0.000169,24.021990,-0.0076,1.337
10140.00,7.537123,24.97880,-0.000169,24.021325,-0.0076,1.338
10142.00,7.536357,24.97947,-0.000168,24.021698,-0.0076,1.338
10144.00,7.536621,24.97973,-0.000168,24.020616,-0.0076,1.338
10146.00,7.536813,24.97919,-0.000168,24.021428,-0.0076,1.337
10148.00,7.536989,24.97982,-0.000169,24.021035,-0.0076,1.338
10150.00,7.537037,24.98029,-0.000168,24.021165,-0.0076,1.338
10152.00,7.536968,24.97989,-0.000169,24.021557,-0.0076,1.338
10154.00,7.537382,24.97918,-0.000170,24.022121,-0.0076,1.339
10156.00,7.538190,24.97903,-0.000169,24.021707,-0.0076,1.338
10158.00,7.538022,24.97928,-0.000169,24.021726,-0.0076,1.338
10160.00,7.537322,24.97892,-0.000170,24.021582,-0.0076,1.338
10162.00,7.537310,24.97931,-0.000169,24.021495,-0.0076,1.338
10164.00,7.536895,24.97960,-0.000168,24.021635,-0.0076,1.338
10166.00,7.536892,24.97907,-0.000168,24.021367,-0.0076,1.338
10168.00,7.536843,24.97883,-0.000168,24.021385,-0.0076,1.338
10170.00,7.536505,24.97904,-0.000168,24.021749,-0.0076,1.337
10172.00,7.536361,24.97929,-0.000169,24.021659,-0.0076,1.338
10174.00,7.535017,24.97949,-0.000169,24.020832,-0.0076,1.339
10176.00,7.534940,24.97901,-0.000170,24.021631,-0.0076,1.338
10178.00,7.535780,24.97916,-0.000169,24.021588,-0.0076,1.338
10180.00,7.536318,24.97941,-0.000168,24.021334,-0.0076,1.338
10182.00,7.536467,24.98005,-0.000170,24.021407,-0.0076,1.338
10184.00,7.536174,24.97959,-0.000169,24.021947,-0.0076,1.338
10186.00,7.536306,24.97968,-0.000169,24.021501,-0.0076,1.338
10188.00,7.536550,24.98018,-0.000170,24.021466,-0.0076,1.338
10190.00,7.536963,24.98043,-0.000169,24.021548,-0.0076,1.338
10192.00,7.536887,24.98021,-0.000170,24.021211,-0.0076,1.338
10194.00,7.536768,24.98044,-0.000169,24.021339,-0.0076,1.338
10196.00,7.537178,24.97993,-0.000169,24.021365,-0.0076,1.339
10198.00,7.537129,24.97982,-0.000170,24.021767,-0.0076,1.339
10200.00,7.536948,24.97999,-0.000169,24.021593,-0.0076,1.338
10202.00,7.537153,24.97945,-0.000169,24.021637,-0.0076,1.338
@17,12.0000,24.0
10204.00,7.536288,24.97896,-0.000168,24.021530,-0.0076,1.338
10206.00,7.533010,24.97848,-0.000169,24.021535,-0.0076,1.338
10208.00,7.523276,24.97846,-0.000168,24.021751,-0.0076,1.337
10210.00,7.511308,24.97890,-0.000168,24.021675,-0.0076,1.337
10212.00,7.499434,24.97955,-0.000168,24.021664,-0.0076,1.337
10214.00,7.489536,24.97905,-0.000168,24.021555,-0.0076,1.337
10216.00,7.483146,24.97852,-0.000167,24.021706,-0.0076,1.337
10218.00,7.479570,24.97923,-0.000169,24.021292,-0.0076,1.338
10220.00,7.475140,24.97979,-0.000171,24.021175,-0.0076,1.339
10222.00,7.470987,24.97952,-0.000171,24.021292,-0.0076,1.339
10224.00,7.466885,24.97896,-0.000171,24.021091,-0.0076,1.340
10226.00,7.463079,24.97895,-0.000171,24.021562,-0.0076,1.340
10228.00,7.460948,24.97891,-0.000170,24.021693,-0.0076,1.339
10230.00,7.461915,24.97899,-0.000169,24.021301,-0.0076,1.339
10232.00,7.470523,24.97893,-0.000171,24.021249,-0.0076,1.339
10234.00,7.482886,24.97818,-0.000171,24.020803,-0.0076,1.340
10236.00,7.495396,24.97853,-0.000171,24.021999,-0.0076,1.340
10238.00,7.504398,24.97848,-0.000170,24.020990,-0.0076,1.339
10240.00,7.510790,24.97912,-0.000170,24.021008,-0.0076,1.339
10242.00,7.514148,24.97958,-0.000170,24.021292,-0.0076,1.339
10244.00,7.517178,24.97962,-0.000169,24.021309,-0.0076,1.339
10246.00,7.520559,24.97924,-0.000168,24.021274,-0.0076,1.339
10248.00,7.525270,24.97941,-0.000169,24.021441,-0.0076,1.338
10250.00,7.529333,24.97925,-0.000168,24.021726,-0.0076,1.338
10252.00,7.532601,24.97862,-0.000168,24.021615,-0.0076,1.338
10254.00,7.534353,24.97940,-0.000168,24.021755,-0.0076,1.338
10256.00,7.534913,24.97947,-0.000168,24.021423,-0.0076,1.339
10258.00,7.535771,24.97901,-0.000169,24.021727,-0.0076,1.339
10260.00,7.535975,24.97844,-0.000169,24.021517,-0.0076,1.338
10262.00,7.537295,24.97836,-0.000169,24.021577,-0.0076,1.338
10264.00,7.537340,24.97866,-0.000169,24.021343,-0.0076,1.339
10266.00,7.537766,24.97946,-0.000169,24.021414,-0.0076,1.338
10268.00,7.537820,24.97848,-0.000168,24.021477,-0.0075,1.338
10270.00,7.538434,24.97872,-0.000169,24.020638,-0.0076,1.339
10272.00,7.539316,24.97904,-0.000169,24.021305,-0.0076,1.338
10274.00,7.539255,24.97876,-0.000168,24.021120,-0.0076,1.338
10276.00,7.538420,24.97839,-0.000167,24.021169,-0.0076,1.338
10278.00,7.538152,24.97903,-0.000169,24.021446,-0.0076,1.338
10280.00,7.538509,24.97806,-0.000170,24.021793,-0.0076,1.339
10282.00,7.539866,24.97901,-0.000170,24.021285,-0.0076,1.339
10284.00,7.540455,24.97867,-0.000170,24.021784,-0.0076,1.338
10286.00,7.540393,24.97846,-0.000169,24.021327,-0.0076,1.337
10288.00,7.540493,24.97844,-0.000169,24.021010,-0.0076,1.338
10290.00,7.541175,24.97939,-0.000169,24.021158,-0.0076,1.339
10292.00,7.540820,24.97971,-0.000169,24.021113,-0.0076,1.339
10294.00,7.540924,24.97914,-0.000169,24.021709,-0.0076,1.339
10296.00,7.540342,24.97906,-0.000170,24.020970,-0.0076,1.339
10298.00,7.540853,24.97935,-0.000170,24.020830,-0.0076,1.338
10300.00,7.541326,24.97879,-0.000169,24.021720,-0.0076,1.338
10302.00,7.540639,24.97962,-0.000169,24.021834,-0.0076,1.338
10304.00,7.540694,24.97848,-0.000169,24.021912,-0.0076,1.338
10306.00,7.541784,24.97850,-0.000169,24.021512,-0.0076,1.338
10308.00,7.542530,24.97910,-0.000170,24.021060,-0.0075,1.338
10310.00,7.542733,24.97893,-0.000168,24.021680,-0.0075,1.339
10312.00,7.542414,24.97904,-0.000169,24.021220,-0.0076,1.338
10314.00,7.542590,24.97834,-0.000169,24.021223,-0.0076,1.338
10316.00,7.542348,24.97847,-0.000170,24.021573,-0.0076,1.339
10318.00,7.541153,24.97966,-0.000169,24.021568,-0.0076,1.338
10320.00,7.540281,24.97893,-0.000169,24.022133,-0.0076,1.339
10322.00,7.540697,24.97894,-0.000170,24.021316,-0.0076,1.338
10324.00,7.539804,24.97864,-0.000169,24.021468,-0.0076,1.338
10326.00,7.539441,24.97840,-0.000168,24.021231,-0.0076,1.338
10328.00,7.539267,24.97885,-0.000168,24.021407,-0.0076,1.338
10330.00,7.538928,24.97929,-0.000170,24.021457,-0.0076,1.339
10332.00,7.538651,24.97853,-0.000170,24.021376,-0.0076,1.339
10334.00,7.538966,24.97908,-0.000169,24.020915,-0.0076,1.338
10336.00,7.538542,24.97928,-0.000169,24.021907,-0.0076,1.338
10338.00,7.538637,24.97833,-0.000169,24.020817,-0.0075,1.338
10340.00,7.538396,24.97816,-0.000169,24.021334,-0.0076,1.338
10342.00,7.537521,24.97878,-0.000170,24.021399,-0.0076,1.338
10344.00,7.537254,24.97868,-0.000170,24.021691,-0.0076,1.338
10346.00,7.536526,24.97924,-0.000170,24.020982,-0.0076,1.338
10348.00,7.536463,24.97893,-0.000169,24.021479,-0.0076,1.338
10350.00,7.536425,24.97914,-0.000169,24.022387,-0.0076,1.338
10352.00,7.536374,24.97928,-0.000170,24.021659,-0.0076,1.339
10354.00,7.537098,24.97849,-0.000169,24.021992,-0.0076,1.338
10356.00,7.536388,24.97853,-0.000169,24.022101,-0.0076,1.338
10358.00,7.535504,24.97851,-0.000169,24.021626,-0.0076,1.338
10360.00,7.535007,24.97829,-0.000169,24.021920,-0.0076,1.338
10362.00,7.534697,24.97814,-0.000169,24.021323,-0.0076,1.339
10364.00,7.534806,24.97844,-0.000169,24.021485,-0.0076,1.338
10366.00,7.534021,24.97821,-0.000168,24.022010,-0.0076,1.338
10368.00,7.534020,24.97954,-0.000168,24.021312,-0.0076,1.338
10370.00,7.534356,24.97948,-0.000169,24.021481,-0.0076,1.338
10372.00,7.534646,24.97939,-0.000169,24.021361,-0.0076,1.339
10374.00,7.534490,24.97959,-0.000169,24.021367,-0.0076,1.339
10376.00,7.534577,24.97910,-0.000169,24.021475,-0.0076,1.338
10378.00,7.534641,24.97896,-0.000169,24.022025,-0.0076,1.339
10380.00,7.534405,24.97927,-0.000169,24.021546,-0.0076,1.339
10382.00,7.534273,24.97939,-0.000170,24.021688,-0.0076,1.338
10384.00,7.533760,24.97893,-0.000169,24.021379,-0.0076,1.338
10386.00,7.534081,24.97970,-0.000168,24.022028,-0.0076,1.338
10388.00,7.533803,24.97904,-0.000168,24.022146,-0.0076,1.338
10390.00,7.532467,24.97874,-0.000169,24.020707,-0.0076,1.338
10392.00,7.532435,24.97929,-0.000169,24.021526,-0.0076,1.339
10394.00,7.533507,24.97892,-0.000168,24.020861,-0.0076,1.339
10396.00,7.533892,24.97875,-0.000169,24.021958,-0.0076,1.339
10398.00,7.534072,24.97926,-0.000169,24.021233,-0.0076,1.339
10400.00,7.534860,24.97926,-0.000169,24.021695,-0.0076,1.338
10402.00,7.534708,24.97939,-0.000169,24.021443,-0.0076,1.338
10404.00,7.534078,24.97920,-0.000169,24.021639,-0.0076,1.338
10406.00,7.533616,24.97995,-0.000168,24.021550,-0.0076,1.339
10408.00,7.533406,24.97993,-0.000168,24.021751,-0.0076,1.339
10410.00,7.533302,24.98011,-0.000168,24.021735,-0.0076,1.338
10412.00,7.533664,24.98029,-0.000168,24.021071,-0.0076,1.338
10414.00,7.533599,24.98031,-0.000169,24.021296,-0.0076,1.339
10416.00,7.533742,24.98059,-0.000169,24.021271,-0.0076,1.339
10418.00,7.534358,24.98047,-0.000170,24.021669,-0.0076,1.338
10420.00,7.534059,24.98028,-0.000170,24.021234,-0.0076,1.339
10422.00,7.534177,24.97991,-0.000170,24.021269,-0.0076,1.339
10424.00,7.533681,24.97993,-0.000170,24.021211,-0.0076,1.338
10426.00,7.532890,24.98051,-0.000169,24.021892,-0.0076,1.339
10428.00,7.532208,24.98016,-0.000169,24.021722,-0.0076,1.339
10430.00,7.532213,24.97952,-0.000170,24.021682,-0.0076,1.339
10432.00,7.532425,24.97912,-0.000168,24.021742,-0.0076,1.338
10434.00,7.533084,24.97969,-0.000169,24.021098,-0.0076,1.339
10436.00,7.532876,24.97923,-0.000170,24.021472,-0.0076,1.338
10438.00,7.531879,24.97958,-0.000170,24.021486,-0.0076,1.338
10440.00,7.532592,24.97971,-0.000169,24.021555,-0.0076,1.339
10442.00,7.533676,24.97938,-0.000169,24.021526,-0.0076,1.338
10444.00,7.533941,24.98004,-0.000169,24.021124,-0.0076,1.339
10446.00,7.533666,24.97897,-0.000169,24.022407,-0.0076,1.338
10448.00,7.533799,24.97981,-0.000169,24.022313,-0.0076,1.339
10450.00,7.534012,24.98001,-0.000168,24.021617,-0.0076,1.339
10452.00,7.533599,24.98018,-0.000169,24.021091,-0.0076,1.339
10454.00,7.532690,24.97992,-0.000169,24.021231,-0.0076,1.339
10456.00,7.532764,24.98028,-0.000169,24.020850,-0.0076,1.339
10458.00,7.533147,24.98032,-0.000168,24.021878,-0.0076,1.338
10460.00,7.532635,24.98017,-0.000169,24.021421,-0.0076,1.339
10462.00,7.532770,24.97997,-0.000168,24.021368,-0.0076,1.339
10464.00,7.532562,24.98065,-0.000168,24.021836,-0.0075,1.339
10466.00,7.532860,24.97991,-0.000169,24.021958,-0.0076,1.338
10468.00,7.533715,24.98037,-0.000168,24.021684,-0.0076,1.339
10470.00,7.533815,24.98030,-0.000169,24.021519,-0.0076,1.339
10472.00,7.533510,24.97980,-0.000169,24.021251,-0.0076,1.339
10474.00,7.533064,24.97955,-0.000168,24.021584,-0.0076,1.339
10476.00,7.533172,24.98002,-0.000168,24.021196,-0.0076,1.338
10478.00,7.532504,24.97982,-0.000168,24.020544,-0.0076,1.338
10480.00,7.531645,24.98063,-0.000169,24.021242,-0.0076,1.339
10482.00,7.531785,24.97997,-0.000170,24.021106,-0.0076,1.339
10484.00,7.531977,24.98007,-0.000170,24.021167,-0.0076,1.339
10486.00,7.531952,24.98031,-0.000169,24.022297,-0.0075,1.338
10488.00,7.531885,24.98000,-0.000169,24.021965,-0.0076,1.339
10490.00,7.532482,24.98005,-0.000168,24.021969,-0.0076,1.339
10492.00,7.532277,24.98006,-0.000169,24.021417,-0.0076,1.339
10494.00,7.532107,24.97948,-0.000169,24.021624,-0.0076,1.339
10496.00,7.531956,24.98000,-0.000169,24.021648,-0.0076,1.339
10498.00,7.532556,24.97924,-0.000169,24.021566,-0.0075,1.339
10500.00,7.532454,24.97958,-0.000170,24.022037,-0.0075,1.339
10502.00,7.531948,24.97921,-0.000168,24.021782,-0.0076,1.339
10504.00,7.532492,24.97907,-0.000170,24.020942,-0.0076,1.338
10506.00,7.532041,24.97950,-0.000170,24.021381,-0.0076,1.339
10508.00,7.532284,24.97926,-0.000169,24.022202,-0.0076,1.339
10510.00,7.532838,24.97966,-0.000170,24.022364,-0.0076,1.339
10512.00,7.532899,24.97995,-0.000170,24.020890,-0.0076,1.339
10514.00,7.532225,24.97901,-0.000169,24.021305,-0.0076,1.339
10516.00,7.531466,24.97922,-0.000169,24.021349,-0.0076,1.339
10518.00,7.531629,24.97973,-0.000170,24.020665,-0.0076,1.338
10520.00,7.532292,24.97913,-0.000169,24.021383,-0.0076,1.339
10522.00,7.532615,24.97954,-0.000168,24.022104,-0.0076,1.339
10524.00,7.532447,24.97968,-0.000169,24.021981,-0.0076,1.339
10526.00,7.532365,24.97832,-0.000170,24.020955,-0.0076,1.339
10528.00,7.532653,24.97870,-0.000170,24.021521,-0.0076,1.339
10530.00,7.532319,24.97922,-0.000168,24.021457,-0.0076,1.339
10532.00,7.531547,24.97945,-0.000168,24.021419,-0.0076,1.339
10534.00,7.531392,24.97998,-0.000169,24.022014,-0.0076,1.339
10536.00,7.532444,24.98040,-0.000168,24.021704,-0.0076,1.339
10538.00,7.532378,24.98048,-0.000169,24.020776,-0.0076,1.339
10540.00,7.531584,24.98062,-0.000169,24.021151,-0.0076,1.339
10542.00,7.532046,24.98105,-0.000170,24.021383,-0.0076,1.339
10544.00,7.532443,24.98032,-0.000169,24.021655,-0.0076,1.339
10546.00,7.532068,24.98042,-0.000169,24.021162,-0.0076,1.339
10548.00,7.531594,24.97912,-0.000169,24.022088,-0.0076,1.339
10550.00,7.532700,24.97997,-0.000169,24.021811,-0.0076,1.339
10552.00,7.532403,24.98076,-0.000170,24.021048,-0.0076,1.340
10554.00,7.531891,24.98034,-0.000170,24.021367,-0.0076,1.339
10556.00,7.531579,24.97907,-0.000168,24.021383,-0.0076,1.339
10558.00,7.531467,24.98025,-0.000168,24.021271,-0.0076,1.339
10560.00,7.530471,24.98021,-0.000169,24.021532,-0.0076,1.339
10562.00,7.531454,24.97991,-0.000170,24.021753,-0.0076,1.339
10564.00,7.531324,24.97986,-0.000169,24.021698,-0.0076,1.339
10566.00,7.531267,24.98010,-0.000168,24.022246,-0.0076,1.339
10568.00,7.531578,24.98077,-0.000169,24.021205,-0.0076,1.339
10570.00,7.531714,24.98052,-0.000170,24.021368,-0.0076,1.339
10572.00,7.531192,24.97980,-0.000169,24.021113,-0.0076,1.339
10574.00,7.531207,24.98009,-0.000169,24.021660,-0.0076,1.338
10576.00,7.531315,24.97980,-0.000170,24.020946,-0.0076,1.339
10578.00,7.531989,24.98001,-0.000169,24.020671,-0.0076,1.339
10580.00,7.531460,24.98022,-0.000169,24.021526,-0.0076,1.340
10582.00,7.531752,24.97981,-0.000171,24.021693,-0.0076,1.340
10584.00,7.531711,24.97990,-0.000171,24.021233,-0.0076,1.339
10586.00,7.531894,24.97990,-0.000170,24.021562,-0.0076,1.339
10588.00,7.531342,24.97998,-0.000171,24.020826,-0.0076,1.340
10590.00,7.530679,24.98098,-0.000170,24.021349,-0.0076,1.340
10592.00,7.531711,24.98085,-0.000169,24.021718,-0.0076,1.339
10594.00,7.531917,24.98046,-0.000170,24.021354,-0.0076,1.339
10596.00,7.531688,24.98075,-0.000169,24.021568,-0.0076,1.339
10598.00,7.531911,24.98071,-0.000169,24.021686,-0.0076,1.339
10600.00,7.532606,24.97994,-0.000169,24.021698,-0.0076,1.339
10602.00,7.532624,24.97895,-0.000168,24.021227,-0.0076,1.338
10604.00,7.532648,24.97910,-0.000168,24.021403,-0.0076,1.339
10606.00,7.532761,24.97938,-0.000169,24.021862,-0.0076,1.339
10608.00,7.532174,24.97904,-0.000169,24.021742,-0.0076,1.340
10610.00,7.532637,24.97868,-0.000170,24.021243,-0.0076,1.340
10612.00,7.533089,24.97978,-0.000170,24.021153,-0.0076,1.339
10614.00,7.532444,24.97938,-0.000169,24.021941,-0.0076,1.340
10616.00,7.532554,24.97958,-0.000170,24.021508,-0.0076,1.340
10618.00,7.531972,24.97943,-0.000171,24.021744,-0.0076,1.340
10620.00,7.531434,24.97912,-0.000170,24.021892,-0.0076,1.340
10622.00,7.531460,24.97959,-0.000169,24.021653,-0.0076,1.339
10624.00,7.531807,24.97943,-0.000168,24.021057,-0.0076,1.339
10626.00,7.531684,24.98004,-0.000169,24.021095,-0.0076,1.339
10628.00,7.531356,24.98079,-0.000169,24.021049,-0.0076,1.339
10630.00,7.530789,24.98037,-0.000169,24.021544,-0.0076,1.340
10632.00,7.530364,24.98030,-0.000170,24.021740,-0.0076,1.339
10634.00,7.531004,24.98057,-0.000168,24.021158,-0.0076,1.340
10636.00,7.531341,24.98057,-0.000170,24.021901,-0.0076,1.340
10638.00,7.531236,24.98046,-0.000170,24.021307,-0.0076,1.339
10640.00,7.531023,24.98022,-0.000169,24.021445,-0.0076,1.340
10642.00,7.531210,24.98106,-0.000169,24.021015,-0.0076,1.340
10644.00,7.531391,24.98127,-0.000168,24.021684,-0.0075,1.339
10646.00,7.531271,24.98124,-0.000169,24.021530,-0.0076,1.339
10648.00,7.531973,24.98048,-0.000169,24.021514,-0.0076,1.340
10650.00,7.531589,24.98012,-0.000170,24.021307,-0.0076,1.340
10652.00,7.531559,24.98090,-0.000170,24.021555,-0.0076,1.340
10654.00,7.530972,24.98091,-0.000169,24.021747,-0.0076,1.339
10656.00,7.530295,24.97984,-0.000170,24.021756,-0.0076,1.339
10658.00,7.530527,24.98067,-0.000169,24.021689,-0.0076,1.339
10660.00,7.531555,24.98112,-0.000169,24.021140,-0.0076,1.340
10662.00,7.530532,24.98051,-0.000169,24.021258,-0.0076,1.340
10664.00,7.529972,24.98126,-0.000171,24.021742,-0.0076,1.340
10666.00,7.529879,24.98154,-0.000170,24.021791,-0.0076,1.340
10668.00,7.530437,24.98125,-0.000170,24.021823,-0.0076,1.340
10670.00,7.530797,24.98231,-0.000170,24.021635,-0.0076,1.340
10672.00,7.530448,24.98181,-0.000169,24.021726,-0.0076,1.339
10674.00,7.530310,24.98041,-0.000169,24.021347,-0.0075,1.340
10676.00,7.530568,24.98092,-0.000170,24.021762,-0.0076,1.340
10678.00,7.530883,24.98228,-0.000170,24.021626,-0.0076,1.340
10680.00,7.530988,24.98132,-0.000170,24.021388,-0.0075,1.339
10682.00,7.531201,24.98094,-0.000171,24.021829,-0.0076,1.339
10684.00,7.531897,24.98171,-0.000169,24.021533,-0.0076,1.340
10686.00,7.531778,24.98164,-0.000169,24.022137,-0.0076,1.340
10688.00,7.531311,24.98184,-0.000168,24.021901,-0.0076,1.340
10690.00,7.530930,24.98129,-0.000169,24.021280,-0.0076,1.340
10692.00,7.530159,24.98141,-0.000170,24.021280,-0.0076,1.339
10694.00,7.529874,24.98143,-0.000170,24.020955,-0.0076,1.339
10696.00,7.529976,24.98077,-0.000169,24.020498,-0.0076,1.340
10698.00,7.530029,24.98106,-0.000170,24.021236,-0.0076,1.340
10700.00,7.529552,24.98153,-0.000170,24.021477,-0.0076,1.340
10702.00,7.530146,24.98094,-0.000170,24.021098,-0.0076,1.340
10704.00,7.530226,24.98106,-0.000170,24.021559,-0.0076,1.340
10706.00,7.529187,24.98246,-0.000170,24.021372,-0.0076,1.340
10708.00,7.529859,24.98164,-0.000170,24.021423,-0.0076,1.340
10710.00,7.530695,24.98123,-0.000169,24.021180,-0.0076,1.340
10712.00,7.530331,24.98174,-0.000171,24.021401,-0.0076,1.340
10714.00,7.529583,24.98155,-0.000170,24.021916,-0.0076,1.339
10716.00,7.530164,24.98163,-0.000170,24.021376,-0.0076,1.340
10718.00,7.530311,24.98157,-0.000171,24.021321,-0.0076,1.340
10720.00,7.531075,24.98175,-0.000170,24.021425,-0.0076,1.340
10722.00,7.531784,24.98136,-0.000169,24.021202,-0.0076,1.340
10724.00,7.531081,24.98091,-0.000169,24.021370,-0.0076,1.341
10726.00,7.530977,24.98124,-0.000171,24.021604,-0.0076,1.341
10728.00,7.531407,24.98128,-0.000169,24.021965,-0.0076,1.340
10730.00,7.531235,24.98097,-0.000170,24.021033,-0.0076,1.340
10732.00,7.530715,24.98000,-0.000170,24.021231,-0.0076,1.339
10734.00,7.530176,24.97951,-0.000168,24.022056,-0.0076,1.339
10736.00,7.530100,24.97930,-0.000169,24.021262,-0.0076,1.340
10738.00,7.530730,24.97963,-0.000170,24.021233,-0.0076,1.339
10740.00,7.530857,24.98019,-0.000171,24.020830,-0.0076,1.340
10742.00,7.530070,24.98003,-0.000170,24.021089,-0.0076,1.340
10744.00,7.530905,24.97968,-0.000171,24.021829,-0.0076,1.340
10746.00,7.530415,24.97927,-0.000170,24.021100,-0.0076,1.340
10748.00,7.530443,24.97864,-0.000171,24.021011,-0.0076,1.340
10750.00,7.530607,24.97872,-0.000170,24.021037,-0.0076,1.340
10752.00,7.530689,24.97901,-0.000170,24.020948,-0.0076,1.340
10754.00,7.530408,24.97918,-0.000170,24.021356,-0.0076,1.340
10756.00,7.529456,24.97942,-0.000170,24.020926,-0.0076,1.340
10758.00,7.529922,24.97944,-0.000170,24.021403,-0.0076,1.340
10760.00,7.530200,24.97903,-0.000170,24.020883,-0.0076,1.340
10762.00,7.530185,24.97908,-0.000169,24.021017,-0.0076,1.339
10764.00,7.530062,24.97907,-0.000170,24.021421,-0.0076,1.340
10766.00,7.529643,24.97998,-0.000171,24.021392,-0.0076,1.340
10768.00,7.529439,24.97968,-0.000170,24.021160,-0.0076,1.340
10770.00,7.529931,24.97892,-0.000170,24.020837,-0.0076,1.340
10772.00,7.529901,24.98005,-0.000170,24.021593,-0.0076,1.340
10774.00,7.530694,24.98073,-0.000170,24.020879,-0.0076,1.341
10776.00,7.529916,24.97995,-0.000170,24.021185,-0.0076,1.340
10778.00,7.529748,24.97970,-0.000169,24.021075,-0.0076,1.340
10780.00,7.529413,24.97962,-0.000169,24.021635,-0.0076,1.341
10782.00,7.529351,24.98001,-0.000169,24.021486,-0.0076,1.340
10784.00,7.529945,24.97996,-0.000170,24.021242,-0.0076,1.340
10786.00,7.530266,24.97972,-0.000169,24.021332,-0.0076,1.340
10788.00,7.529858,24.97928,-0.000168,24.021189,-0.0076,1.339
10790.00,7.530058,24.97959,-0.000169,24.020732,-0.0076,1.340
10792.00,7.529925,24.97960,-0.000170,24.021695,-0.0076,1.340
10794.00,7.529866,24.97992,-0.000170,24.021080,-0.0076,1.341
10796.00,7.530114,24.98048,-0.000170,24.020982,-0.0076,1.340
10798.00,7.529779,24.98003,-0.000169,24.020749,-0.0076,1.340
10800.00,7.529969,24.97982,-0.000170,24.020866,-0.0076,1.340
10802.00,7.529842,24.97939,-0.000170,24.021521,-0.0076,1.340
10804.00,7.529636,24.97952,-0.000169,24.021669,-0.0076,1.340
@18,12.0000,24.0
10806.00,7.528284,24.98117,-0.000170,24.021707,-0.0076,1.341
10808.00,7.518764,24.98111,-0.000168,24.021472,-0.0075,1.340
10810.00,7.506141,24.98036,-0.000169,24.021593,-0.0076,1.339
10812.00,7.493680,24.97985,-0.000168,24.021729,-0.0076,1.339
10814.00,7.484257,24.97995,-0.000168,24.021399,-0.0076,1.339
10816.00,7.477966,24.98030,-0.000170,24.021256,-0.0076,1.340
10818.00,7.474314,24.98017,-0.000171,24.021086,-0.0076,1.340
10820.00,7.470505,24.98039,-0.000170,24.021057,-0.0076,1.341
10822.00,7.466978,24.98048,-0.000171,24.021936,-0.0076,1.341
10824.00,7.462240,24.98049,-0.000171,24.021193,-0.0076,1.342
10826.00,7.457693,24.98010,-0.000171,24.020787,-0.0076,1.342
10828.00,7.454086,24.97999,-0.000170,24.021602,-0.0076,1.341
10830.00,7.453894,24.97968,-0.000170,24.020805,-0.0076,1.341
10832.00,7.462220,24.97949,-0.000171,24.021149,-0.0076,1.342
10834.00,7.476766,24.98023,-0.000171,24.021378,-0.0076,1.342
10836.00,7.493068,24.98010,-0.000171,24.021666,-0.0076,1.342
10838.00,7.507925,24.97979,-0.000171,24.021582,-0.0076,1.342
10840.00,7.518256,24.98036,-0.000170,24.021058,-0.0076,1.342
10842.00,7.526982,24.98061,-0.000171,24.021646,-0.0076,1.340
10844.00,7.534514,24.98093,-0.000168,24.020984,-0.0076,1.341
10846.00,7.541431,24.98023,-0.000169,24.020975,-0.0076,1.340
10848.00,7.546596,24.98006,-0.000169,24.021733,-0.0076,1.340
10850.00,7.551830,24.98054,-0.000169,24.021164,-0.0076,1.341
10852.00,7.554837,24.98041,-0.000168,24.021417,-0.0076,1.340
10854.00,7.556309,24.98071,-0.000168,24.020926,-0.0076,1.341
10856.00,7.555904,24.98044,-0.000169,24.020837,-0.0076,1.341
10858.00,7.555987,24.97930,-0.000170,24.021205,-0.0076,1.340
10860.00,7.555461,24.98027,-0.000169,24.020518,-0.0076,1.340
10862.00,7.555516,24.98086,-0.000168,24.020894,-0.0076,1.340
10864.00,7.555606,24.98115,-0.000169,24.021082,-0.0076,1.340
10866.00,7.554112,24.98086,-0.000170,24.020605,-0.0076,1.341
10868.00,7.554674,24.98001,-0.000169,24.021352,-0.0076,1.341
10870.00,7.555000,24.97959,-0.000171,24.021668,-0.0076,1.341
10872.00,7.554905,24.97997,-0.000170,24.021434,-0.0076,1.340
10874.00,7.554159,24.98052,-0.000169,24.021042,-0.0076,1.341
10876.00,7.554167,24.98074,-0.000170,24.021639,-0.0076,1.341
10878.00,7.553879,24.98016,-0.000169,24.020928,-0.0076,1.340
10880.00,7.552952,24.97969,-0.000170,24.021138,-0.0076,1.341
10882.00,7.553181,24.97917,-0.000169,24.021450,-0.0076,1.341
10884.00,7.553176,24.97980,-0.000168,24.021249,-0.0076,1.340
10886.00,7.552561,24.97986,-0.000169,24.021401,-0.0076,1.341
10888.00,7.552217,24.98006,-0.000170,24.021049,-0.0076,1.341
10890.00,7.551794,24.97985,-0.000170,24.021140,-0.0076,1.340
10892.00,7.551111,24.97972,-0.000170,24.020979,-0.0076,1.340
10894.00,7.550286,24.98032,-0.000169,24.021194,-0.0076,1.340
10896.00,7.549852,24.98053,-0.000169,24.021405,-0.0076,1.341
10898.00,7.549857,24.97950,-0.000169,24.021660,-0.0076,1.341
10900.00,7.549843,24.98041,-0.000169,24.021506,-0.0076,1.341
10902.00,7.549947,24.98118,-0.000170,24.021107,-0.0076,1.341
10904.00,7.550056,24.98046,-0.000168,24.020890,-0.0076,1.340
10906.00,7.550246,24.98039,-0.000169,24.020988,-0.0076,1.340
10908.00,7.551092,24.98046,-0.000168,24.021811,-0.0076,1.341
10910.00,7.550325,24.98088,-0.000169,24.022012,-0.0076,1.341
10912.00,7.550161,24.98059,-0.000169,24.020855,-0.0076,1.341
10914.00,7.549560,24.97971,-0.000169,24.021187,-0.0076,1.341
10916.00,7.548932,24.97973,-0.000171,24.021715,-0.0076,1.340
10918.00,7.548493,24.98048,-0.000169,24.021907,-0.0076,1.340
10920.00,7.548372,24.98046,-0.000169,24.021136,-0.0076,1.340
10922.00,7.547375,24.98048,-0.000170,24.021804,-0.0076,1.340
10924.00,7.545806,24.98078,-0.000169,24.021613,-0.0076,1.341
10926.00,7.545106,24.98177,-0.000171,24.021601,-0.0076,1.341
10928.00,7.544969,24.98167,-0.000169,24.021591,-0.0076,1.340
10930.00,7.545132,24.98217,-0.000169,24.021617,-0.0075,1.341
10932.00,7.544310,24.98126,-0.000170,24.022005,-0.0076,1.341
10934.00,7.543388,24.98169,-0.000170,24.021630,-0.0076,1.341
10936.00,7.543150,24.98187,-0.000170,24.021397,-0.0076,1.341
10938.00,7.542644,24.98211,-0.000169,24.021994,-0.0076,1.340
10940.00,7.542134,24.98140,-0.000168,24.021254,-0.0076,1.340
10942.00,7.542200,24.98204,-0.000168,24.021243,-0.0076,1.340
10944.00,7.542360,24.98227,-0.000169,24.021983,-0.0076,1.341
10946.00,7.541930,24.98257,-0.000168,24.021854,-0.0076,1.340
10948.00,7.541622,24.98180,-0.000169,24.021591,-0.0076,1.340
10950.00,7.540407,24.98211,-0.000170,24.021015,-0.0076,1.340
10952.00,7.539638,24.98238,-0.000168,24.021756,-0.0076,1.341
10954.00,7.538633,24.98246,-0.000169,24.021251,-0.0076,1.340
10956.00,7.538080,24.98212,-0.000170,24.021481,-0.0075,1.341
10958.00,7.538028,24.98208,-0.000169,24.021252,-0.0076,1.341
10960.00,7.537688,24.98160,-0.000170,24.021332,-0.0076,1.341
10962.00,7.538214,24.98135,-0.000170,24.021368,-0.0076,1.341
10964.00,7.538958,24.98105,-0.000170,24.021285,-0.0076,1.341
10966.00,7.538925,24.98073,-0.000169,24.020696,-0.0076,1.341
10968.00,7.538635,24.98152,-0.000168,24.021343,-0.0076,1.340
10970.00,7.538504,24.98131,-0.000169,24.021160,-0.0076,1.341
10972.00,7.538261,24.98194,-0.000169,24.021492,-0.0076,1.340
10974.00,7.538169,24.98174,-0.000169,24.021524,-0.0076,1.340
10976.00,7.538271,24.98133,-0.000170,24.021191,-0.0076,1.340
10978.00,7.537604,24.98137,-0.000169,24.021182,-0.0076,1.341
10980.00,7.537234,24.98065,-0.000168,24.021193,-0.0076,1.341
10982.00,7.536753,24.98059,-0.000169,24.020962,-0.0076,1.341
10984.00,7.536654,24.98051,-0.000169,24.021225,-0.0076,1.341
10986.00,7.537005,24.98080,-0.000169,24.021535,-0.0076,1.340
10988.00,7.536143,24.98025,-0.000170,24.021818,-0.0076,1.340
10990.00,7.536547,24.98046,-0.000170,24.022090,-0.0076,1.341
10992.00,7.536863,24.98060,-0.000170,24.021439,-0.0076,1.341
10994.00,7.537362,24.98000,-0.000170,24.020814,-0.0076,1.341
10996.00,7.537975,24.98006,-0.000170,24.021615,-0.0076,1.341
10998.00,7.536199,24.98013,-0.000170,24.021439,-0.0076,1.341
11000.00,7.535110,24.98072,-0.000170,24.021468,-0.0076,1.341
11002.00,7.534819,24.97996,-0.000170,24.021691,-0.0077,1.341
11004.00,7.535560,24.98075,-0.000170,24.021523,-0.0076,1.341
11006.00,7.536212,24.98105,-0.000169,24.021776,-0.0076,1.340
11008.00,7.535712,24.98129,-0.000169,24.020942,-0.0076,1.340
11010.00,7.535683,24.98087,-0.000168,24.021347,-0.0076,1.340
11012.00,7.535123,24.98043,-0.000169,24.021283,-0.0076,1.340
11014.00,7.534990,24.97925,-0.000169,24.021981,-0.0076,1.341
11016.00,7.535045,24.97935,-0.000169,24.021455,-0.0076,1.341
11018.00,7.535056,24.97990,-0.000169,24.020988,-0.0076,1.340
11020.00,7.535827,24.97992,-0.000168,24.021970,-0.0076,1.340
11022.00,7.535150,24.98020,-0.000169,24.021238,-0.0076,1.341
11024.00,7.535322,24.98037,-0.000169,24.020928,-0.0076,1.341
11026.00,7.536047,24.97963,-0.000169,24.020953,-0.0076,1.341
11028.00,7.535670,24.97947,-0.000168,24.021441,-0.0076,1.340
11030.00,7.536077,24.97913,-0.000169,24.021309,-0.0076,1.341
11032.00,7.536313,24.97920,-0.000170,24.021684,-0.0076,1.341
11034.00,7.535655,24.98012,-0.000170,24.021416,-0.0076,1.340
11036.00,7.535377,24.98001,-0.000171,24.021343,-0.0076,1.341
11038.00,7.535075,24.98005,-0.000170,24.020984,-0.0076,1.341
11040.00,7.535466,24.98081,-0.000169,24.021457,-0.0076,1.341
11042.00,7.534441,24.98066,-0.000168,24.021595,-0.0076,1.340
11044.00,7.533404,24.98084,-0.000169,24.020772,-0.0076,1.340
11046.00,7.533686,24.98103,-0.000168,24.021459,-0.0076,1.341
11048.00,7.533953,24.98093,-0.000169,24.021936,-0.0076,1.341
11050.00,7.533696,24.98058,-0.000168,24.020801,-0.0076,1.341
11052.00,7.533188,24.98067,-0.000169,24.021024,-0.0076,1.341
11054.00,7.532829,24.98070,-0.000169,24.020932,-0.0076,1.340
11056.00,7.533529,24.98021,-0.000169,24.020649,-0.0076,1.341
11058.00,7.533906,24.98039,-0.000169,24.021477,-0.0076,1.341
11060.00,7.532922,24.98075,-0.000171,24.021512,-0.0076,1.341
11062.00,7.533376,24.98058,-0.000170,24.021113,-0.0076,1.341
11064.00,7.533234,24.98026,-0.000169,24.021577,-0.0076,1.341
11066.00,7.533218,24.98064,-0.000169,24.021184,-0.0076,1.340
11068.00,7.533447,24.98085,-0.000168,24.022097,-0.0076,1.340
11070.00,7.533515,24.98047,-0.000169,24.021321,-0.0076,1.341
11072.00,7.533113,24.98099,-0.000169,24.021390,-0.0076,1.341
11074.00,7.533357,24.98087,-0.000168,24.021843,-0.0076,1.341
11076.00,7.533277,24.98183,-0.000169,24.021345,-0.0076,1.341
11078.00,7.533013,24.98123,-0.000169,24.021281,-0.0076,1.341
11080.00,7.533766,24.98079,-0.000168,24.021659,-0.0076,1.341
11082.00,7.534801,24.98039,-0.000170,24.021361,-0.0076,1.341
11084.00,7.534456,24.98027,-0.000170,24.021495,-0.0076,1.341
11086.00,7.534805,24.98090,-0.000168,24.021436,-0.0076,1.341
11088.00,7.534715,24.98029,-0.000170,24.021514,-0.0076,1.341
11090.00,7.534438,24.98049,-0.000170,24.021443,-0.0076,1.341
11092.00,7.533154,24.98093,-0.000169,24.021142,-0.0076,1.341
11094.00,7.532499,24.98032,-0.000169,24.021329,-0.0076,1.341
11096.00,7.532619,24.98068,-0.000170,24.021178,-0.0076,1.341
11098.00,7.532927,24.98033,-0.000170,24.021784,-0.0076,1.341
11100.00,7.532874,24.98039,-0.000170,24.021403,-0.0076,1.341
11102.00,7.532582,24.97956,-0.000171,24.021296,-0.0076,1.342
11104.00,7.532688,24.98008,-0.000171,24.021106,-0.0076,1.341
11106.00,7.532375,24.97946,-0.000170,24.020667,-0.0076,1.341
11108.00,7.532098,24.97920,-0.000169,24.021488,-0.0076,1.341
11110.00,7.531726,24.97910,-0.000170,24.021615,-0.0076,1.341
11112.00,7.533037,24.97909,-0.000170,24.021193,-0.0076,1.341
11114.00,7.532524,24.97912,-0.000170,24.020783,-0.0076,1.341
11116.00,7.531664,24.97868,-0.000169,24.021078,-0.0077,1.341
11118.00,7.531539,24.97962,-0.000170,24.020930,-0.0077,1.341
11120.00,7.531438,24.97955,-0.000170,24.020665,-0.0076,1.341
11122.00,7.531436,24.97959,-0.000169,24.021260,-0.0076,1.341
11124.00,7.532278,24.97953,-0.000169,24.021049,-0.0076,1.341
11126.00,7.532428,24.97990,-0.000169,24.021233,-0.0076,1.341
11128.00,7.531861,24.98125,-0.000170,24.021111,-0.0076,1.341
11130.00,7.530803,24.98117,-0.000170,24.020973,-0.0076,1.341
11132.00,7.530892,24.98060,-0.000170,24.021514,-0.0076,1.340
11134.00,7.530958,24.97977,-0.000168,24.021669,-0.0076,1.341
11136.00,7.531612,24.98050,-0.000169,24.020950,-0.0076,1.342
11138.00,7.531681,24.98056,-0.000169,24.021713,-0.0076,1.341
11140.00,7.532015,24.98087,-0.000169,24.021575,-0.0076,1.341
11142.00,7.531456,24.97974,-0.000170,24.021077,-0.0076,1.341
11144.00,7.532088,24.97935,-0.000169,24.020981,-0.0076,1.341
11146.00,7.531759,24.98084,-0.000170,24.021930,-0.0076,1.341
11148.00,7.531894,24.98151,-0.000170,24.022463,-0.0076,1.341
11150.00,7.531329,24.98128,-0.000170,24.021367,-0.0076,1.341
11152.00,7.531146,24.98055,-0.000170,24.021669,-0.0077,1.341
11154.00,7.531269,24.98059,-0.000169,24.021396,-0.0076,1.341
11156.00,7.531410,24.98016,-0.000169,24.020939,-0.0076,1.341
11158.00,7.530918,24.98017,-0.000169,24.021109,-0.0076,1.341
11160.00,7.530774,24.98062,-0.000170,24.021312,-0.0076,1.341
11162.00,7.531192,24.98030,-0.000169,24.021204,-0.0076,1.340
11164.00,7.531390,24.98034,-0.000170,24.021327,-0.0076,1.341
11166.00,7.531429,24.98120,-0.000169,24.021310,-0.0076,1.342
11168.00,7.531255,24.98125,-0.000170,24.021042,-0.0076,1.342
11170.00,7.530200,24.97985,-0.000169,24.021080,-0.0076,1.341
11172.00,7.530187,24.98055,-0.000169,24.020533,-0.0076,1.341
11174.00,7.530324,24.98055,-0.000169,24.020794,-0.0076,1.342
11176.00,7.530287,24.98046,-0.000170,24.021584,-0.0076,1.342
11178.00,7.530364,24.98055,-0.000170,24.020957,-0.0076,1.342
11180.00,7.530047,24.97929,-0.000171,24.020937,-0.0076,1.341
11182.00,7.530455,24.97910,-0.000169,24.021068,-0.0076,1.341
11184.00,7.530573,24.98017,-0.000170,24.021000,-0.0076,1.342
11186.00,7.530787,24.98032,-0.000170,24.021341,-0.0076,1.342
11188.00,7.530725,24.98070,-0.000170,24.021550,-0.0076,1.341
11190.00,7.530898,24.98002,-0.000170,24.020136,-0.0076,1.341
11192.00,7.530893,24.98036,-0.000169,24.021205,-0.0076,1.341
11194.00,7.530390,24.98049,-0.000169,24.021432,-0.0076,1.341
11196.00,7.530516,24.98049,-0.000170,24.021678,-0.0076,1.342
11198.00,7.530030,24.98030,-0.000169,24.021686,-0.0076,1.341
11200.00,7.530586,24.98131,-0.000169,24.021345,-0.0076,1.341
11202.00,7.530535,24.98124,-0.000169,24.021321,-0.0076,1.342
11204.00,7.531022,24.98055,-0.000170,24.021548,-0.0076,1.342
11206.00,7.530546,24.98140,-0.000170,24.021878,-0.0075,1.341
11208.00,7.531159,24.98128,-0.000169,24.021004,-0.0076,1.342
11210.00,7.531080,24.98097,-0.000169,24.021274,-0.0076,1.341
11212.00,7.530923,24.98106,-0.000168,24.021706,-0.0076,1.341
11214.00,7.530551,24.98117,-0.000168,24.021162,-0.0076,1.342
11216.00,7.531285,24.98122,-0.000169,24.020908,-0.0076,1.341
11218.00,7.531441,24.98178,-0.000169,24.021506,-0.0076,1.341
11220.00,7.531566,24.98119,-0.000169,24.021321,-0.0076,1.341
11222.00,7.530504,24.98083,-0.000169,24.021029,-0.0076,1.341
11224.00,7.530194,24.98059,-0.000169,24.021852,-0.0076,1.341
11226.00,7.530372,24.98125,-0.000169,24.021229,-0.0076,1.341
11228.00,7.529742,24.98146,-0.000168,24.021706,-0.0076,1.341
11230.00,7.529477,24.98115,-0.000169,24.021731,-0.0076,1.341
11232.00,7.529948,24.98103,-0.000170,24.020894,-0.0076,1.342
11234.00,7.530422,24.98165,-0.000169,24.021267,-0.0076,1.342
11236.00,7.530727,24.98148,-0.000169,24.020540,-0.0076,1.342
11238.00,7.531059,24.98052,-0.000170,24.020968,-0.0076,1.341
11240.00,7.530534,24.98099,-0.000170,24.021778,-0.0076,1.341
11242.00,7.530357,24.98083,-0.000169,24.021029,-0.0076,1.341
11244.00,7.530827,24.98128,-0.000169,24.021010,-0.0076,1.341
11246.00,7.530740,24.98090,-0.000169,24.021396,-0.0076,1.342
11248.00,7.530602,24.98027,-0.000171,24.021238,-0.0076,1.341
11250.00,7.530562,24.98106,-0.000169,24.021084,-0.0076,1.342
11252.00,7.530197,24.98047,-0.000169,24.021202,-0.0076,1.342
11254.00,7.530093,24.98056,-0.000169,24.020761,-0.0076,1.341
11256.00,7.530235,24.98044,-0.000170,24.021111,-0.0076,1.341
11258.00,7.529496,24.98012,-0.000170,24.021301,-0.0076,1.341
11260.00,7.529605,24.98104,-0.000170,24.021073,-0.0076,1.342
11262.00,7.530014,24.98037,-0.000171,24.021193,-0.0076,1.341
11264.00,7.529861,24.98003,-0.000170,24.021258,-0.0076,1.341
11266.00,7.529431,24.98051,-0.000169,24.021385,-0.0076,1.341
11268.00,7.529518,24.98012,-0.000170,24.021321,-0.0076,1.341
11270.00,7.529424,24.98021,-0.000169,24.021421,-0.0076,1.342
11272.00,7.529456,24.98085,-0.000170,24.021778,-0.0076,1.341
11274.00,7.528923,24.98016,-0.000170,24.021436,-0.0076,1.342
11276.00,7.529165,24.98002,-0.000170,24.021242,-0.0076,1.341
11278.00,7.529543,24.97914,-0.000170,24.021365,-0.0076,1.341
11280.00,7.530013,24.98029,-0.000169,24.021847,-0.0076,1.341
11282.00,7.529741,24.98002,-0.000170,24.021069,-0.0076,1.341
11284.00,7.529635,24.97993,-0.000170,24.021532,-0.0076,1.341
11286.00,7.529551,24.97941,-0.000169,24.021343,-0.0076,1.342
11288.00,7.529762,24.98000,-0.000169,24.021849,-0.0076,1.342
11290.00,7.529402,24.97944,-0.000168,24.021474,-0.0076,1.342
11292.00,7.529346,24.97969,-0.000169,24.022074,-0.0076,1.341
11294.00,7.530356,24.98036,-0.000169,24.021649,-0.0076,1.342
11296.00,7.530245,24.98027,-0.000170,24.021519,-0.0076,1.341
11298.00,7.529652,24.98067,-0.000169,24.021466,-0.0076,1.341
11300.00,7.529258,24.98069,-0.000170,24.021501,-0.0076,1.341
11302.00,7.529092,24.97968,-0.000169,24.022114,-0.0076,1.342
11304.00,7.529729,24.98062,-0.000169,24.021675,-0.0075,1.342
11306.00,7.530216,24.98079,-0.000170,24.021787,-0.0075,1.342
11308.00,7.528749,24.97989,-0.000170,24.021256,-0.0076,1.342
11310.00,7.528782,24.98025,-0.000169,24.021281,-0.0076,1.341
11312.00,7.529033,24.97971,-0.000169,24.021749,-0.0076,1.342
11314.00,7.529354,24.98005,-0.000169,24.021535,-0.0076,1.342
11316.00,7.530018,24.97938,-0.000169,24.021678,-0.0076,1.341
11318.00,7.529057,24.97900,-0.000169,24.021789,-0.0076,1.341
11320.00,7.529283,24.97964,-0.000171,24.021466,-0.0076,1.342
11322.00,7.530446,24.97925,-0.000169,24.021881,-0.0076,1.342
11324.00,7.530026,24.97915,-0.000169,24.021597,-0.0076,1.342
11326.00,7.529786,24.98002,-0.000170,24.021194,-0.0076,1.342
11328.00,7.529845,24.97977,-0.000170,24.021408,-0.0076,1.342
11330.00,7.529805,24.97924,-0.000170,24.021198,-0.0076,1.342
11332.00,7.530310,24.98093,-0.000170,24.021521,-0.0076,1.342
11334.00,7.530000,24.98068,-0.000170,24.021095,-0.0076,1.342
11336.00,7.529177,24.97973,-0.000170,24.021356,-0.0076,1.342
11338.00,7.528743,24.98015,-0.000170,24.021454,-0.0076,1.342
11340.00,7.529679,24.98011,-0.000169,24.021187,-0.0076,1.341
11342.00,7.529418,24.97999,-0.000169,24.021260,-0.0076,1.342
11344.00,7.528544,24.98003,-0.000170,24.021776,-0.0076,1.342
11346.00,7.527858,24.97968,-0.000169,24.021327,-0.0076,1.342
11348.00,7.528425,24.98011,-0.000170,24.021885,-0.0076,1.342
11350.00,7.528943,24.97992,-0.000170,24.021524,-0.0076,1.342
11352.00,7.528920,24.98046,-0.000169,24.021426,-0.0076,1.342
11354.00,7.528368,24.98026,-0.000169,24.021990,-0.0075,1.342
11356.00,7.527729,24.98043,-0.000169,24.021878,-0.0076,1.341
11358.00,7.527760,24.98046,-0.000169,24.021370,-0.0076,1.341
11360.00,7.529042,24.98053,-0.000168,24.021753,-0.0076,1.341
11362.00,7.529279,24.98091,-0.000169,24.021401,-0.0076,1.341
11364.00,7.527948,24.97993,-0.000169,24.021465,-0.0075,1.342
11366.00,7.527571,24.97994,-0.000169,24.021428,-0.0076,1.342
11368.00,7.528480,24.98052,-0.000170,24.021113,-0.0076,1.343
11370.00,7.528170,24.98004,-0.000171,24.021399,-0.0076,1.342
11372.00,7.528302,24.98032,-0.000169,24.020928,-0.0076,1.341
11374.00,7.528728,24.98068,-0.000169,24.021711,-0.0076,1.341
11376.00,7.528783,24.98043,-0.000169,24.021653,-0.0076,1.342
11378.00,7.529344,24.97946,-0.000170,24.021510,-0.0076,1.342
11380.00,7.529686,24.98106,-0.000170,24.021234,-0.0076,1.342
11382.00,7.530138,24.98124,-0.000171,24.021637,-0.0076,1.342
11384.00,7.530525,24.98107,-0.000169,24.020915,-0.0076,1.342
11386.00,7.530062,24.98135,-0.000169,24.020587,-0.0076,1.342
11388.00,7.529283,24.98159,-0.000170,24.022161,-0.0076,1.341
11390.00,7.529054,24.98097,-0.000169,24.021718,-0.0076,1.341
11392.00,7.530089,24.98180,-0.000170,24.021153,-0.0076,1.342
11394.00,7.530399,24.98149,-0.000169,24.021104,-0.0076,1.342
11396.00,7.529098,24.98074,-0.000170,24.021296,-0.0076,1.342
11398.00,7.529263,24.98091,-0.000169,24.021727,-0.0076,1.342
11400.00,7.529070,24.98097,-0.000169,24.021184,-0.0076,1.342
11402.00,7.528856,24.98042,-0.000169,24.021457,-0.0076,1.342
11404.00,7.528902,24.98043,-0.000169,24.021430,-0.0076,1.342
@19,12.0000,24.0
11406.00,7.528309,24.98050,-0.000170,24.021218,-0.0076,1.342
11408.00,7.519978,24.98105,-0.000169,24.021407,-0.0076,1.341
11410.00,7.506995,24.98088,-0.000169,24.021142,-0.0076,1.340
11412.00,7.493616,24.98025,-0.000168,24.021573,-0.0076,1.340
11414.00,7.482722,24.98063,-0.000167,24.021026,-0.0076,1.340
11416.00,7.475918,24.98083,-0.000169,24.020904,-0.0076,1.341
11418.00,7.471755,24.98077,-0.000170,24.020770,-0.0076,1.342
11420.00,7.468379,24.98052,-0.000171,24.021082,-0.0076,1.343
11422.00,7.464624,24.98044,-0.000170,24.021370,-0.0076,1.343
11424.00,7.460484,24.98097,-0.000171,24.022135,-0.0075,1.343
11426.00,7.456388,24.98238,-0.000170,24.021831,-0.0076,1.343
11428.00,7.452872,24.98167,-0.000170,24.021595,-0.0076,1.343
11430.00,7.452404,24.98090,-0.000170,24.022132,-0.0076,1.343
11432.00,7.460932,24.98151,-0.000171,24.021423,-0.0076,1.343
11434.00,7.473394,24.98163,-0.000170,24.021517,-0.0076,1.344
11436.00,7.485958,24.98139,-0.000171,24.021784,-0.0076,1.344
11438.00,7.497047,24.98068,-0.000171,24.021615,-0.0076,1.343
11440.00,7.504528,24.98156,-0.000170,24.021548,-0.0076,1.343
11442.00,7.509472,24.98097,-0.000170,24.020841,-0.0076,1.342
11444.00,7.514466,24.98075,-0.000169,24.021715,-0.0076,1.342
11446.00,7.518620,24.98170,-0.000168,24.021689,-0.0076,1.342
11448.00,7.522354,24.98154,-0.000168,24.021503,-0.0076,1.342
11450.00,7.525671,24.98101,-0.000168,24.021468,-0.0076,1.342
11452.00,7.529027,24.98148,-0.000169,24.021497,-0.0076,1.341
11454.00,7.531059,24.98183,-0.000167,24.021742,-0.0076,1.342
11456.00,7.531557,24.98254,-0.000168,24.020848,-0.0076,1.342
11458.00,7.531425,24.98201,-0.000169,24.020982,-0.0076,1.342
11460.00,7.532035,24.98138,-0.000169,24.021698,-0.0076,1.342
11462.00,7.532994,24.98145,-0.000168,24.021396,-0.0076,1.341
11464.00,7.532882,24.98143,-0.000170,24.021769,-0.0076,1.342
11466.00,7.533280,24.98087,-0.000170,24.021651,-0.0076,1.342
11468.00,7.534035,24.98144,-0.000170,24.021325,-0.0076,1.342
11470.00,7.533920,24.98129,-0.000170,24.021332,-0.0076,1.342
11472.00,7.534306,24.98146,-0.000169,24.021013,-0.0076,1.342
11474.00,7.534829,24.98126,-0.000170,24.021058,-0.0076,1.342
11476.00,7.533986,24.98051,-0.000170,24.020997,-0.0076,1.343
11478.00,7.534447,24.98137,-0.000170,24.021126,-0.0076,1.342
11480.00,7.534699,24.98187,-0.000170,24.021668,-0.0076,1.342
11482.00,7.535032,24.98120,-0.000169,24.021474,-0.0076,1.342
11484.00,7.534917,24.98152,-0.000168,24.021564,-0.0076,1.342
11486.00,7.534856,24.98104,-0.000169,24.022021,-0.0076,1.342
11488.00,7.535308,24.98062,-0.000169,24.021416,-0.0076,1.342
11490.00,7.534769,24.98041,-0.000168,24.021069,-0.0076,1.342
11492.00,7.535390,24.98052,-0.000167,24.021160,-0.0076,1.342
11494.00,7.535721,24.98102,-0.000169,24.021176,-0.0076,1.342
11496.00,7.535745,24.98060,-0.000169,24.021211,-0.0076,1.342
11498.00,7.536479,24.98077,-0.000169,24.021533,-0.0076,1.342
11500.00,7.536221,24.98080,-0.000169,24.021778,-0.0076,1.341
11502.00,7.536209,24.98129,-0.000170,24.021483,-0.0076,1.342
11504.00,7.536096,24.98099,-0.000170,24.020805,-0.0076,1.342
11506.00,7.536194,24.98081,-0.000169,24.021688,-0.0076,1.342
11508.00,7.536341,24.98117,-0.000169,24.021167,-0.0076,1.342
11510.00,7.536306,24.98097,-0.000169,24.020527,-0.0076,1.342
11512.00,7.536531,24.98125,-0.000169,24.021263,-0.0076,1.342
11514.00,7.535511,24.98142,-0.000168,24.021408,-0.0076,1.342
11516.00,7.535127,24.98097,-0.000168,24.021113,-0.0076,1.342
11518.00,7.534856,24.98104,-0.000169,24.021601,-0.0076,1.342
11520.00,7.535328,24.98082,-0.000170,24.021120,-0.0076,1.342
11522.00,7.535385,24.98067,-0.000170,24.020680,-0.0076,1.342
11524.00,7.534865,24.98088,-0.000169,24.021175,-0.0076,1.343
11526.00,7.534606,24.98006,-0.000170,24.021669,-0.0076,1.342
11528.00,7.534713,24.98036,-0.000169,24.021577,-0.0076,1.341
11530.00,7.535282,24.98096,-0.000170,24.021097,-0.0076,1.342
11532.00,7.534478,24.98046,-0.000169,24.021905,-0.0075,1.342
11534.00,7.533874,24.98127,-0.000168,24.021155,-0.0076,1.342
11536.00,7.533674,24.98110,-0.000168,24.021271,-0.0076,1.342
11538.00,7.533468,24.98066,-0.000168,24.022030,-0.0076,1.342
11540.00,7.532213,24.98033,-0.000169,24.021591,-0.0076,1.342
11542.00,7.531947,24.98025,-0.000170,24.021153,-0.0076,1.342
11544.00,7.531115,24.98044,-0.000169,24.021185,-0.0076,1.342
11546.00,7.531411,24.98117,-0.000170,24.021448,-0.0076,1.342
11548.00,7.532460,24.97981,-0.000170,24.021521,-0.0076,1.341
11550.00,7.532623,24.98066,-0.000169,24.021341,-0.0076,1.343
11552.00,7.531946,24.98042,-0.000169,24.021773,-0.0076,1.342
11554.00,7.531342,24.98110,-0.000170,24.021365,-0.0076,1.342
11556.00,7.530377,24.98110,-0.000170,24.021252,-0.0076,1.342
11558.00,7.529828,24.98094,-0.000169,24.021622,-0.0076,1.342
11560.00,7.528805,24.98048,-0.000170,24.021445,-0.0076,1.343
11562.00,7.529358,24.98082,-0.000168,24.021463,-0.0076,1.342
11564.00,7.530638,24.98059,-0.000170,24.021452,-0.0076,1.342
11566.00,7.529882,24.98076,-0.000168,24.021833,-0.0076,1.342
11568.00,7.529623,24.98031,-0.000167,24.021880,-0.0076,1.341
11570.00,7.529408,24.98120,-0.000168,24.021642,-0.0076,1.342
11572.00,7.529624,24.98135,-0.000168,24.021746,-0.0076,1.342
11574.00,7.529548,24.98142,-0.000170,24.021608,-0.0076,1.342
11576.00,7.528806,24.98122,-0.000170,24.021312,-0.0076,1.342
11578.00,7.528603,24.98105,-0.000169,24.021920,-0.0076,1.342
11580.00,7.528699,24.98169,-0.000169,24.022117,-0.0076,1.342
11582.00,7.528722,24.98183,-0.000168,24.021742,-0.0076,1.342
11584.00,7.528716,24.98130,-0.000169,24.021693,-0.0076,1.342
11586.00,7.528117,24.98130,-0.000170,24.022191,-0.0076,1.342
11588.00,7.527920,24.98089,-0.000170,24.021115,-0.0076,1.343
11590.00,7.527613,24.98077,-0.000169,24.021363,-0.0076,1.342
11592.00,7.527971,24.98078,-0.000169,24.021559,-0.0076,1.342
11594.00,7.529390,24.98098,-0.000170,24.021909,-0.0076,1.343
11596.00,7.529632,24.98037,-0.000169,24.021981,-0.0076,1.342
11598.00,7.529112,24.98153,-0.000169,24.021682,-0.0076,1.342
11600.00,7.529100,24.98099,-0.000169,24.021599,-0.0076,1.341
11602.00,7.529803,24.98142,-0.000168,24.021385,-0.0076,1.342
11604.00,7.529154,24.98153,-0.000169,24.021118,-0.0076,1.342
11606.00,7.528648,24.98097,-0.000169,24.022184,-0.0076,1.342
11608.00,7.528563,24.98050,-0.000169,24.021586,-0.0076,1.343
11610.00,7.528043,24.98144,-0.000170,24.021622,-0.0076,1.343
11612.00,7.527761,24.98115,-0.000169,24.021492,-0.0076,1.342
11614.00,7.528410,24.98120,-0.000169,24.022077,-0.0075,1.342
11616.00,7.527904,24.98139,-0.000169,24.021564,-0.0075,1.342
11618.00,7.527629,24.98121,-0.000169,24.021532,-0.0076,1.342
11620.00,7.527421,24.98049,-0.000169,24.021978,-0.0076,1.342
11622.00,7.527627,24.98118,-0.000169,24.021905,-0.0076,1.342
11624.00,7.528307,24.98142,-0.000169,24.021789,-0.0076,1.342
11626.00,7.529103,24.98176,-0.000169,24.021961,-0.0076,1.342
11628.00,7.527996,24.98213,-0.000168,24.021825,-0.0076,1.342
11630.00,7.527351,24.98134,-0.000169,24.021466,-0.0075,1.343
11632.00,7.527537,24.98135,-0.000169,24.020649,-0.0075,1.343
11634.00,7.527311,24.98069,-0.000170,24.021040,-0.0076,1.343
11636.00,7.527478,24.98169,-0.000169,24.021200,-0.0076,1.343
11638.00,7.527314,24.98149,-0.000168,24.021709,-0.0076,1.342
11640.00,7.527468,24.98180,-0.000168,24.021999,-0.0076,1.342
11642.00,7.527771,24.98210,-0.000168,24.021523,-0.0076,1.342
11644.00,7.528454,24.98160,-0.000168,24.021459,-0.0076,1.342
11646.00,7.527973,24.98123,-0.000168,24.021508,-0.0076,1.343
11648.00,7.527524,24.98139,-0.000170,24.021238,-0.0076,1.342
11650.00,7.528248,24.98073,-0.000168,24.021901,-0.0076,1.343
11652.00,7.528352,24.98149,-0.000169,24.021586,-0.0076,1.343
11654.00,7.528198,24.98089,-0.000169,24.021075,-0.0076,1.342
11656.00,7.528454,24.98073,-0.000169,24.021233,-0.0076,1.342
11658.00,7.528419,24.98112,-0.000168,24.021426,-0.0076,1.342
11660.00,7.527990,24.98073,-0.000168,24.021361,-0.0076,1.342
11662.00,7.527351,24.98073,-0.000168,24.021854,-0.0076,1.342
11664.00,7.527359,24.98098,-0.000169,24.021945,-0.0076,1.342
11666.00,7.527265,24.98120,-0.000168,24.021421,-0.0075,1.342
11668.00,7.526785,24.98187,-0.000169,24.022143,-0.0076,1.342
11670.00,7.526454,24.98253,-0.000169,24.021999,-0.0076,1.342
11672.00,7.527141,24.98171,-0.000168,24.021446,-0.0076,1.342
11674.00,7.527059,24.98219,-0.000168,24.022833,-0.0076,1.343
11676.00,7.527184,24.98189,-0.000170,24.021459,-0.0076,1.343
11678.00,7.527019,24.98063,-0.000170,24.021735,-0.0076,1.342
11680.00,7.527084,24.98138,-0.000168,24.021550,-0.0076,1.342
11682.00,7.527597,24.98171,-0.000168,24.021254,-0.0076,1.342
11684.00,7.527388,24.98040,-0.000168,24.021459,-0.0076,1.342
11686.00,7.527675,24.98104,-0.000170,24.021707,-0.0076,1.343
11688.00,7.528055,24.98235,-0.000169,24.021127,-0.0076,1.343
11690.00,7.528239,24.98184,-0.000167,24.021450,-0.0076,1.343
11692.00,7.528145,24.98155,-0.000170,24.021742,-0.0076,1.343
11694.00,7.528026,24.98172,-0.000170,24.021557,-0.0076,1.343
11696.00,7.527591,24.98151,-0.000170,24.022054,-0.0076,1.343
11698.00,7.527408,24.98210,-0.000170,24.021445,-0.0076,1.343
11700.00,7.527061,24.98169,-0.000169,24.021595,-0.0076,1.342
11702.00,7.527555,24.98119,-0.000168,24.021660,-0.0076,1.342
11704.00,7.528274,24.98152,-0.000169,24.022106,-0.0076,1.343
11706.00,7.528756,24.98153,-0.000169,24.021822,-0.0076,1.343
11708.00,7.528624,24.98216,-0.000169,24.021338,-0.0076,1.343
11710.00,7.529026,24.98240,-0.000170,24.021575,-0.0076,1.343
11712.00,7.528607,24.98231,-0.000169,24.021610,-0.0076,1.342
11714.00,7.527797,24.98237,-0.000169,24.021880,-0.0076,1.342
11716.00,7.527242,24.98229,-0.000168,24.021856,-0.0076,1.343
11718.00,7.527676,24.98236,-0.000169,24.021198,-0.0076,1.342
11720.00,7.527704,24.98264,-0.000169,24.021368,-0.0076,1.343
11722.00,7.526850,24.98220,-0.000169,24.021390,-0.0076,1.342
11724.00,7.525752,24.98218,-0.000169,24.021205,-0.0075,1.343
11726.00,7.526215,24.98248,-0.000170,24.021718,-0.0076,1.343
11728.00,7.526056,24.98303,-0.000169,24.021276,-0.0076,1.342
11730.00,7.525363,24.98314,-0.000169,24.021811,-0.0076,1.343
11732.00,7.525323,24.98286,-0.000170,24.021149,-0.0075,1.343
11734.00,7.526113,24.98316,-0.000169,24.021655,-0.0076,1.343
11736.00,7.527072,24.98355,-0.000169,24.022195,-0.0075,1.342
11738.00,7.527238,24.98373,-0.000169,24.021568,-0.0076,1.343
11740.00,7.526134,24.98327,-0.000170,24.021918,-0.0076,1.342
11742.00,7.526258,24.98258,-0.000168,24.021111,-0.0076,1.343
11744.00,7.526538,24.98248,-0.000169,24.021655,-0.0076,1.343
11746.00,7.526632,24.98238,-0.000170,24.021760,-0.0075,1.343
11748.00,7.526632,24.98238,-0.000168,24.021515,-0.0076,1.343
11750.00,7.526462,24.98170,-0.000168,24.022034,-0.0075,1.342
11752.00,7.527074,24.98164,-0.000169,24.021996,-0.0076,1.342
11754.00,7.527586,24.98267,-0.000168,24.021488,-0.0075,1.343
11756.00,7.528027,24.98320,-0.000169,24.021463,-0.0076,1.343
11758.00,7.527549,24.98290,-0.000169,24.021691,-0.0075,1.343
11760.00,7.526929,24.98298,-0.000169,24.021383,-0.0076,1.343
11762.00,7.525491,24.98342,-0.000168,24.021660,-0.0076,1.343
11764.00,7.525426,24.98332,-0.000169,24.022199,-0.0076,1.343
11766.00,7.526051,24.98262,-0.000169,24.021417,-0.0076,1.343
11768.00,7.526366,24.98260,-0.000170,24.021472,-0.0076,1.343
11770.00,7.526113,24.98265,-0.000170,24.021825,-0.0076,1.343
11772.00,7.525740,24.98211,-0.000169,24.021834,-0.0076,1.343
11774.00,7.526347,24.98233,-0.000169,24.022150,-0.0076,1.342
11776.00,7.526212,24.98183,-0.000168,24.022081,-0.0076,1.342
11778.00,7.525435,24.98248,-0.000169,24.021528,-0.0076,1.343
11780.00,7.524810,24.98216,-0.000169,24.021245,-0.0076,1.342
11782.00,7.524579,24.98167,-0.000169,24.021124,-0.0076,1.343
11784.00,7.525151,24.98201,-0.000169,24.021211,-0.0076,1.343
11786.00,7.525583,24.98129,-0.000170,24.021374,-0.0076,1.343
11788.00,7.525421,24.98123,-0.000168,24.021778,-0.0076,1.343
11790.00,7.526153,24.98192,-0.000169,24.021260,-0.0076,1.343
11792.00,7.526020,24.98197,-0.000168,24.021461,-0.0076,1.343
11794.00,7.526132,24.98192,-0.000170,24.021437,-0.0075,1.343
11796.00,7.527144,24.98216,-0.000169,24.021470,-0.0076,1.343
11798.00,7.527349,24.98220,-0.000169,24.021225,-0.0076,1.343
11800.00,7.526802,24.98241,-0.000169,24.021039,-0.0076,1.343
11802.00,7.525911,24.98156,-0.000170,24.021057,-0.0076,1.343
11804.00,7.526157,24.98227,-0.000171,24.021501,-0.0076,1.343
11806.00,7.526281,24.98193,-0.000169,24.021983,-0.0075,1.342
11808.00,7.526004,24.98114,-0.000169,24.021637,-0.0076,1.342
11810.00,7.525951,24.98224,-0.000168,24.021655,-0.0076,1.343
11812.00,7.526072,24.98232,-0.000168,24.021782,-0.0076,1.343
11814.00,7.525979,24.98090,-0.000167,24.021165,-0.0076,1.343
11816.00,7.526266,24.98139,-0.000168,24.021379,-0.0076,1.343
11818.00,7.526007,24.98197,-0.000169,24.021162,-0.0076,1.343
11820.00,7.526025,24.98145,-0.000170,24.021167,-0.0076,1.343
11822.00,7.525751,24.98140,-0.000169,24.021352,-0.0076,1.343
11824.00,7.525782,24.98193,-0.000168,24.021769,-0.0076,1.343
11826.00,7.525948,24.98152,-0.000170,24.021238,-0.0076,1.343
11828.00,7.525724,24.98117,-0.000169,24.021486,-0.0075,1.342
11830.00,7.525784,24.98127,-0.000168,24.021958,-0.0076,1.342
11832.00,7.525476,24.98161,-0.000169,24.021332,-0.0075,1.343
11834.00,7.525486,24.98138,-0.000170,24.022148,-0.0076,1.342
11836.00,7.526301,24.98053,-0.000169,24.021796,-0.0076,1.342
11838.00,7.526863,24.98059,-0.000170,24.021022,-0.0076,1.343
11840.00,7.526074,24.98101,-0.000170,24.021207,-0.0076,1.343
11842.00,7.525488,24.98140,-0.000171,24.020527,-0.0075,1.343
11844.00,7.525196,24.98169,-0.000170,24.021164,-0.0076,1.343
11846.00,7.526015,24.98199,-0.000170,24.021834,-0.0075,1.343
11848.00,7.526826,24.98184,-0.000169,24.021039,-0.0076,1.343
11850.00,7.525956,24.98189,-0.000168,24.021276,-0.0076,1.343
11852.00,7.525952,24.98221,-0.000169,24.021205,-0.0076,1.343
11854.00,7.526358,24.98100,-0.000170,24.021660,-0.0076,1.343
11856.00,7.526432,24.98181,-0.000169,24.021610,-0.0075,1.343
11858.00,7.526341,24.98240,-0.000169,24.021508,-0.0076,1.343
11860.00,7.526108,24.98270,-0.000168,24.021298,-0.0076,1.343
11862.00,7.525983,24.98240,-0.000169,24.021338,-0.0076,1.343
11864.00,7.526675,24.98202,-0.000168,24.021738,-0.0076,1.343
11866.00,7.526632,24.98194,-0.000169,24.021896,-0.0076,1.343
11868.00,7.525959,24.98258,-0.000170,24.021238,-0.0076,1.343
11870.00,7.525725,24.98224,-0.000168,24.020892,-0.0076,1.343
11872.00,7.525677,24.98210,-0.000169,24.021423,-0.0076,1.343
11874.00,7.525125,24.98209,-0.000169,24.021541,-0.0076,1.343
11876.00,7.523652,24.98138,-0.000169,24.021064,-0.0076,1.343
11878.00,7.524578,24.98254,-0.000169,24.021631,-0.0076,1.343
11880.00,7.525565,24.98230,-0.000169,24.021397,-0.0076,1.343
11882.00,7.525275,24.98216,-0.000169,24.021639,-0.0076,1.343
11884.00,7.525657,24.98180,-0.000168,24.021292,-0.0076,1.343
11886.00,7.526049,24.98138,-0.000168,24.021367,-0.0076,1.343
11888.00,7.526076,24.98113,-0.000170,24.021715,-0.0076,1.343
11890.00,7.526567,24.98160,-0.000170,24.021572,-0.0076,1.344
11892.00,7.526306,24.98225,-0.000170,24.021640,-0.0076,1.343
11894.00,7.526247,24.98122,-0.000170,24.022188,-0.0076,1.343
11896.00,7.526697,24.98105,-0.000170,24.021535,-0.0076,1.343
11898.00,7.526675,24.98130,-0.000169,24.020584,-0.0076,1.343
11900.00,7.525782,24.98056,-0.000168,24.021381,-0.0076,1.343
11902.00,7.524604,24.98146,-0.000170,24.021291,-0.0076,1.344
11904.00,7.524311,24.98134,-0.000169,24.021459,-0.0075,1.343
11906.00,7.525869,24.98130,-0.000168,24.021940,-0.0076,1.343
11908.00,7.525954,24.98218,-0.000169,24.021490,-0.0076,1.343
11910.00,7.525847,24.98283,-0.000168,24.021695,-0.0076,1.343
11912.00,7.526106,24.98275,-0.000168,24.021698,-0.0075,1.344
11914.00,7.525821,24.98263,-0.000167,24.021175,-0.0076,1.343
11916.00,7.525784,24.98276,-0.000168,24.021421,-0.0076,1.343
11918.00,7.526697,24.98342,-0.000169,24.021242,-0.0075,1.344
11920.00,7.525948,24.98259,-0.000169,24.021243,-0.0076,1.343
11922.00,7.525367,24.98336,-0.000169,24.021677,-0.0076,1.343
11924.00,7.525688,24.98357,-0.000169,24.021176,-0.0076,1.343
11926.00,7.526181,24.98344,-0.000168,24.020973,-0.0076,1.343
11928.00,7.525109,24.98269,-0.000168,24.021883,-0.0076,1.343
11930.00,7.524265,24.98320,-0.000168,24.021523,-0.0076,1.343
11932.00,7.524833,24.98270,-0.000171,24.022405,-0.0076,1.344
11934.00,7.525612,24.98273,-0.000170,24.021954,-0.0076,1.344
11936.00,7.524835,24.98293,-0.000171,24.020671,-0.0076,1.344
11938.00,7.525407,24.98235,-0.000169,24.021207,-0.0076,1.343
11940.00,7.525665,24.98243,-0.000169,24.021965,-0.0076,1.343
11942.00,7.525519,24.98320,-0.000168,24.021291,-0.0076,1.342
11944.00,7.525688,24.98268,-0.000168,24.021878,-0.0075,1.343
11946.00,7.525865,24.98327,-0.000169,24.022164,-0.0075,1.343
11948.00,7.525652,24.98371,-0.000168,24.021289,-0.0076,1.344
11950.00,7.525542,24.98354,-0.000169,24.021562,-0.0076,1.344
11952.00,7.525614,24.98323,-0.000169,24.021923,-0.0076,1.344
11954.00,7.525812,24.98332,-0.000168,24.021738,-0.0076,1.343
11956.00,7.525732,24.98320,-0.000169,24.022010,-0.0076,1.343
11958.00,7.525776,24.98386,-0.000168,24.021376,-0.0076,1.344
11960.00,7.526043,24.98293,-0.000168,24.021557,-0.0075,1.344
11962.00,7.524804,24.98217,-0.000168,24.022041,-0.0076,1.344
11964.00,7.525200,24.98273,-0.000169,24.021720,-0.0076,1.344
11966.00,7.525965,24.98289,-0.000169,24.021410,-0.0076,1.344
11968.00,7.525372,24.98231,-0.000169,24.021836,-0.0076,1.343
11970.00,7.524800,24.98270,-0.000169,24.021223,-0.0076,1.343
11972.00,7.525338,24.98365,-0.000169,24.020962,-0.0075,1.343
11974.00,7.525978,24.98254,-0.000168,24.021794,-0.0076,1.343
11976.00,7.526417,24.98260,-0.000169,24.021445,-0.0076,1.343
11978.00,7.526299,24.98322,-0.000169,24.022057,-0.0076,1.343
11980.00,7.526349,24.98254,-0.000168,24.022220,-0.0076,1.343
11982.00,7.525853,24.98313,-0.000167,24.021713,-0.0076,1.343
11984.00,7.525651,24.98406,-0.000168,24.021903,-0.0075,1.343
11986.00,7.525823,24.98398,-0.000169,24.021992,-0.0076,1.344
11988.00,7.524693,24.98346,-0.000169,24.021880,-0.0075,1.344
11990.00,7.524261,24.98355,-0.000168,24.021601,-0.0076,1.344
11992.00,7.524614,24.98290,-0.000169,24.021970,-0.0076,1.344
11994.00,7.525189,24.98341,-0.000169,24.022083,-0.0076,1.344
11996.00,7.525653,24.98323,-0.000168,24.022050,-0.0076,1.343
11998.00,7.524892,24.98369,-0.000167,24.021983,-0.0076,1.344
12000.00,7.524491,24.98388,-0.000169,24.021378,-0.0075,1.344
12002.00,7.524097,24.98282,-0.000169,24.021242,-0.0075,1.344
12004.00,7.524931,24.98277,-0.000168,24.021474,-0.0076,1.343
@20,12.0000,24.0
12006.00,7.524953,24.98176,-0.000167,24.021722,-0.0076,1.344
12008.00,7.517993,24.98226,-0.000169,24.021794,-0.0076,1.344
12010.00,7.506458,24.98338,-0.000168,24.022162,-0.0076,1.343
12012.00,7.492627,24.98217,-0.000168,24.022384,-0.0076,1.342
12014.00,7.481069,24.98199,-0.000169,24.020870,-0.0076,1.342
12016.00,7.473787,24.98208,-0.000169,24.021135,-0.0076,1.343
12018.00,7.469601,24.98291,-0.000168,24.021445,-0.0076,1.344
12020.00,7.464630,24.98227,-0.000171,24.021713,-0.0076,1.344
12022.00,7.460240,24.98189,-0.000170,24.021318,-0.0076,1.344
12024.00,7.457367,24.98310,-0.000170,24.021686,-0.0076,1.345
12026.00,7.454490,24.98318,-0.000170,24.021633,-0.0076,1.344
12028.00,7.451707,24.98274,-0.000170,24.021543,-0.0075,1.345
12030.00,7.450470,24.98344,-0.000170,24.021831,-0.0076,1.345
12032.00,7.457250,24.98389,-0.000170,24.021660,-0.0076,1.344
12034.00,7.469814,24.98327,-0.000170,24.021591,-0.0076,1.345
12036.00,7.483209,24.98271,-0.000170,24.021831,-0.0076,1.345
12038.00,7.493901,24.98329,-0.000171,24.021262,-0.0076,1.346
12040.00,7.501165,24.98238,-0.000171,24.021524,-0.0076,1.345
12042.00,7.505888,24.98270,-0.000171,24.021782,-0.0076,1.344
12044.00,7.509727,24.98303,-0.000170,24.021388,-0.0076,1.344
12046.00,7.513255,24.98369,-0.000169,24.021425,-0.0076,1.344
12048.00,7.516603,24.98358,-0.000168,24.021619,-0.0076,1.343
12050.00,7.520972,24.98331,-0.000167,24.021999,-0.0075,1.344
12052.00,7.524159,24.98353,-0.000168,24.022333,-0.0075,1.343
12054.00,7.525880,24.98391,-0.000167,24.021967,-0.0076,1.343
12056.00,7.526815,24.98387,-0.000168,24.021749,-0.0076,1.343
12058.00,7.526908,24.98283,-0.000167,24.021477,-0.0075,1.343
12060.00,7.527732,24.98236,-0.000168,24.021051,-0.0076,1.343
12062.00,7.528421,24.98279,-0.000167,24.021762,-0.0076,1.343
12064.00,7.528827,24.98295,-0.000168,24.021541,-0.0076,1.343
12066.00,7.529157,24.98257,-0.000168,24.021958,-0.0076,1.344
12068.00,7.529206,24.98238,-0.000169,24.021254,-0.0076,1.344
12070.00,7.529404,24.98271,-0.000170,24.021697,-0.0076,1.343
12072.00,7.529412,24.98321,-0.000169,24.021441,-0.0075,1.344
12074.00,7.529675,24.98244,-0.000169,24.021524,-0.0076,1.343
12076.00,7.529655,24.98160,-0.000170,24.021834,-0.0076,1.343
12078.00,7.529438,24.98244,-0.000169,24.021136,-0.0076,1.344
12080.00,7.529738,24.98198,-0.000170,24.021508,-0.0076,1.344
12082.00,7.530056,24.98202,-0.000169,24.021553,-0.0076,1.343
12084.00,7.530093,24.98309,-0.000168,24.021562,-0.0076,1.344
12086.00,7.531173,24.98345,-0.000168,24.021387,-0.0075,1.343
12088.00,7.531900,24.98294,-0.000168,24.022103,-0.0076,1.344
12090.00,7.531111,24.98290,-0.000169,24.021840,-0.0076,1.344
12092.00,7.531466,24.98297,-0.000171,24.021481,-0.0076,1.344
12094.00,7.532152,24.98220,-0.000170,24.021689,-0.0076,1.344
12096.00,7.532809,24.98317,-0.000169,24.021497,-0.0076,1.343
12098.00,7.533279,24.98330,-0.000168,24.021147,-0.0076,1.343
12100.00,7.532243,24.98236,-0.000169,24.021626,-0.0076,1.344
12102.00,7.532057,24.98337,-0.000169,24.021479,-0.0076,1.343
12104.00,7.533332,24.98309,-0.000169,24.021347,-0.0076,1.344
12106.00,7.533720,24.98245,-0.000169,24.021204,-0.0076,1.344
12108.00,7.533545,24.98210,-0.000168,24.021417,-0.0076,1.344
12110.00,7.532967,24.98190,-0.000169,24.021256,-0.0076,1.344
12112.00,7.533635,24.98244,-0.000168,24.021258,-0.0076,1.344
12114.00,7.534135,24.98224,-0.000169,24.021532,-0.0075,1.343
12116.00,7.533292,24.98243,-0.000169,24.021921,-0.0076,1.343
12118.00,7.532717,24.98300,-0.000169,24.022072,-0.0076,1.344
12120.00,7.532132,24.98216,-0.000169,24.021653,-0.0076,1.345
12122.00,7.531616,24.98240,-0.000169,24.022057,-0.0076,1.344
12124.00,7.531723,24.98310,-0.000169,24.022063,-0.0075,1.344
12126.00,7.532193,24.98317,-0.000170,24.021356,-0.0076,1.344
12128.00,7.531594,24.98300,-0.000170,24.021180,-0.0076,1.344
12130.00,7.530866,24.98321,-0.000169,24.021521,-0.0076,1.343
12132.00,7.530873,24.98319,-0.000168,24.021334,-0.0076,1.343
12134.00,7.531457,24.98320,-0.000169,24.021419,-0.0076,1.343
12136.00,7.530951,24.98335,-0.000168,24.021084,-0.0076,1.343
12138.00,7.530086,24.98350,-0.000168,24.021218,-0.0075,1.343
12140.00,7.528974,24.98383,-0.000169,24.021013,-0.0076,1.344
12142.00,7.528546,24.98372,-0.000171,24.021196,-0.0076,1.344
12144.00,7.528567,24.98291,-0.000170,24.021227,-0.0076,1.343
12146.00,7.528110,24.98269,-0.000169,24.021863,-0.0076,1.343
12148.00,7.527808,24.98288,-0.000169,24.022110,-0.0076,1.343
12150.00,7.528044,24.98312,-0.000169,24.021327,-0.0076,1.344
12152.00,7.528459,24.98305,-0.000169,24.021776,-0.0076,1.345
12154.00,7.528087,24.98236,-0.000170,24.021234,-0.0075,1.344
12156.00,7.528213,24.98333,-0.000169,24.021271,-0.0076,1.344
12158.00,7.528633,24.98269,-0.000169,24.021088,-0.0076,1.343
12160.00,7.528193,24.98301,-0.000169,24.022219,-0.0076,1.343
12162.00,7.528402,24.98354,-0.000168,24.021572,-0.0076,1.344
12164.00,7.528237,24.98315,-0.000167,24.021829,-0.0076,1.343
12166.00,7.527399,24.98235,-0.000169,24.021617,-0.0076,1.344
12168.00,7.527414,24.98285,-0.000168,24.021528,-0.0075,1.343
12170.00,7.527374,24.98327,-0.000169,24.021155,-0.0076,1.343
12172.00,7.527265,24.98301,-0.000170,24.021120,-0.0076,1.344
12174.00,7.527532,24.98225,-0.000170,24.021543,-0.0076,1.344
12176.00,7.527472,24.98213,-0.000169,24.021755,-0.0076,1.344
12178.00,7.526619,24.98225,-0.000169,24.021251,-0.0076,1.343
12180.00,7.526234,24.98209,-0.000168,24.021950,-0.0076,1.343
12182.00,7.526098,24.98290,-0.000169,24.021171,-0.0076,1.344
12184.00,7.526127,24.98222,-0.000170,24.022048,-0.0076,1.344
12186.00,7.526960,24.98215,-0.000169,24.021321,-0.0076,1.344
12188.00,7.526536,24.98275,-0.000168,24.021419,-0.0076,1.344
12190.00,7.526319,24.98335,-0.000169,24.021508,-0.0076,1.344
12192.00,7.526625,24.98246,-0.000168,24.022313,-0.0076,1.344
12194.00,7.526285,24.98165,-0.000168,24.021860,-0.0076,1.344
12196.00,7.526695,24.98191,-0.000169,24.021481,-0.0076,1.344
12198.00,7.526686,24.98299,-0.000170,24.021604,-0.0076,1.344
12200.00,7.527141,24.98255,-0.000169,24.021885,-0.0075,1.344
12202.00,7.526696,24.98192,-0.000169,24.022115,-0.0076,1.343
12204.00,7.525928,24.98343,-0.000169,24.021378,-0.0076,1.343
12206.00,7.525596,24.98210,-0.000168,24.021930,-0.0075,1.343
12208.00,7.525202,24.98186,-0.000169,24.021414,-0.0075,1.344
12210.00,7.525740,24.98180,-0.000169,24.021535,-0.0075,1.344
12212.00,7.525707,24.98171,-0.000170,24.021446,-0.0076,1.344
12214.00,7.526136,24.98182,-0.000169,24.021269,-0.0076,1.344
12216.00,7.526432,24.98257,-0.000170,24.021843,-0.0076,1.344
12218.00,7.526570,24.98279,-0.000170,24.021548,-0.0076,1.344
12220.00,7.526837,24.98202,-0.000169,24.021303,-0.0076,1.344
12222.00,7.526338,24.98215,-0.000168,24.022442,-0.0075,1.343
12224.00,7.526311,24.98193,-0.000168,24.021474,-0.0076,1.344
12226.00,7.525750,24.98225,-0.000169,24.021854,-0.0076,1.344
12228.00,7.526020,24.98285,-0.000169,24.021267,-0.0076,1.344
12230.00,7.526970,24.98145,-0.000170,24.021176,-0.0076,1.344
12232.00,7.526452,24.98185,-0.000171,24.022112,-0.0076,1.344
12234.00,7.525973,24.98100,-0.000170,24.021604,-0.0076,1.344
12236.00,7.525617,24.98141,-0.000169,24.021635,-0.0075,1.343
12238.00,7.525246,24.98127,-0.000168,24.021209,-0.0076,1.344
12240.00,7.524644,24.98138,-0.000168,24.021816,-0.0076,1.344
12242.00,7.524478,24.98169,-0.000169,24.022152,-0.0075,1.343
12244.00,7.523459,24.98141,-0.000168,24.021727,-0.0076,1.344
12246.00,7.524079,24.98159,-0.000169,24.020839,-0.0076,1.344
12248.00,7.524923,24.98204,-0.000168,24.021744,-0.0076,1.344
12250.00,7.524500,24.98179,-0.000168,24.021651,-0.0075,1.344
12252.00,7.524465,24.98148,-0.000169,24.021461,-0.0076,1.344
12254.00,7.525248,24.98160,-0.000169,24.021644,-0.0076,1.344
12256.00,7.525160,24.98203,-0.000169,24.021144,-0.0076,1.344
12258.00,7.524725,24.98255,-0.000168,24.021399,-0.0076,1.344
12260.00,7.525505,24.98226,-0.000169,24.021862,-0.0076,1.344
12262.00,7.525532,24.98258,-0.000169,24.021430,-0.0076,1.344
12264.00,7.525355,24.98230,-0.000170,24.021566,-0.0076,1.344
12266.00,7.525411,24.98259,-0.000168,24.021751,-0.0076,1.344
12268.00,7.525072,24.98224,-0.000168,24.021472,-0.0076,1.344
12270.00,7.525323,24.98269,-0.000169,24.021227,-0.0076,1.344
12272.00,7.525551,24.98221,-0.000168,24.021900,-0.0076,1.344
12274.00,7.525717,24.98229,-0.000169,24.021619,-0.0076,1.344
12276.00,7.525488,24.98299,-0.000169,24.021136,-0.0076,1.344
12278.00,7.524951,24.98209,-0.000169,24.021769,-0.0076,1.344
12280.00,7.525225,24.98243,-0.000169,24.021608,-0.0076,1.345
12282.00,7.525085,24.98246,-0.000170,24.021791,-0.0076,1.344
12284.00,7.524742,24.98276,-0.000171,24.021472,-0.0076,1.344
12286.00,7.524301,24.98228,-0.000169,24.021894,-0.0076,1.344
12288.00,7.524111,24.98157,-0.000170,24.021738,-0.0076,1.344
12290.00,7.524392,24.98235,-0.000171,24.021127,-0.0076,1.344
12292.00,7.524290,24.98252,-0.000170,24.021165,-0.0076,1.344
12294.00,7.524247,24.98139,-0.000170,24.021439,-0.0076,1.344
12296.00,7.524356,24.98228,-0.000170,24.021069,-0.0076,1.344
12298.00,7.524392,24.98243,-0.000170,24.021862,-0.0076,1.344
12300.00,7.523768,24.98263,-0.000169,24.021082,-0.0076,1.344
12302.00,7.523690,24.98230,-0.000169,24.021082,-0.0076,1.344
12304.00,7.524155,24.98290,-0.000170,24.022173,-0.0076,1.344
12306.00,7.524222,24.98288,-0.000169,24.021135,-0.0076,1.344
12308.00,7.525028,24.98308,-0.000169,24.021207,-0.0076,1.344
12310.00,7.524406,24.98309,-0.000169,24.021492,-0.0076,1.344
12312.00,7.524673,24.98281,-0.000169,24.021686,-0.0076,1.344
12314.00,7.524719,24.98253,-0.000168,24.021796,-0.0076,1.344
12316.00,7.524506,24.98242,-0.000169,24.021095,-0.0076,1.344
12318.00,7.524909,24.98293,-0.000169,24.021514,-0.0076,1.344
12320.00,7.524740,24.98272,-0.000169,24.021274,-0.0076,1.344
12322.00,7.525063,24.98381,-0.000169,24.021115,-0.0076,1.345
12324.00,7.525294,24.98314,-0.000170,24.021950,-0.0076,1.345
12326.00,7.524178,24.98289,-0.000169,24.021140,-0.0075,1.344
12328.00,7.524120,24.98309,-0.000169,24.021338,-0.0075,1.344
12330.00,7.524375,24.98280,-0.000169,24.021372,-0.0076,1.344
12332.00,7.524410,24.98296,-0.000168,24.021474,-0.0076,1.344
12334.00,7.525290,24.98239,-0.000169,24.021575,-0.0076,1.344
12336.00,7.525205,24.98262,-0.000169,24.021283,-0.0076,1.344
12338.00,7.524018,24.98337,-0.000169,24.020890,-0.0076,1.344
12340.00,7.522752,24.98264,-0.000170,24.021630,-0.0076,1.345
12342.00,7.522599,24.98210,-0.000169,24.020848,-0.0076,1.344
12344.00,7.523567,24.98227,-0.000169,24.021503,-0.0076,1.345
12346.00,7.524509,24.98222,-0.000170,24.021813,-0.0075,1.345
12348.00,7.524769,24.98268,-0.000169,24.021881,-0.0076,1.344
12350.00,7.524339,24.98387,-0.000169,24.021688,-0.0076,1.344
12352.00,7.524452,24.98404,-0.000168,24.021869,-0.0076,1.344
12354.00,7.524371,24.98301,-0.000168,24.021530,-0.0076,1.344
12356.00,7.524005,24.98357,-0.000169,24.021126,-0.0075,1.344
12358.00,7.523885,24.98364,-0.000168,24.021131,-0.0076,1.344
12360.00,7.523991,24.98402,-0.000168,24.022025,-0.0075,1.344
12362.00,7.524406,24.98400,-0.000169,24.021274,-0.0076,1.344
12364.00,7.524334,24.98346,-0.000169,24.021697,-0.0076,1.345
12366.00,7.523735,24.98383,-0.000169,24.021938,-0.0076,1.344
12368.00,7.523618,24.98477,-0.000170,24.021755,-0.0076,1.344
12370.00,7.523887,24.98472,-0.000168,24.021430,-0.0076,1.343
12372.00,7.524180,24.98502,-0.000168,24.021403,-0.0076,1.344
12374.00,7.523401,24.98571,-0.000170,24.021595,-0.0075,1.345
12376.00,7.523447,24.98517,-0.000169,24.021528,-0.0076,1.345
12378.00,7.524193,24.98515,-0.000169,24.021738,-0.0076,1.344
12380.00,7.524439,24.98597,-0.000168,24.021639,-0.0076,1.344
12382.00,7.525256,24.98565,-0.000168,24.022197,-0.0076,1.344
12384.00,7.524940,24.98497,-0.000169,24.021680,-0.0076,1.344
12386.00,7.524753,24.98601,-0.000169,24.021176,-0.0076,1.344
12388.00,7.524581,24.98655,-0.000169,24.021822,-0.0076,1.344
12390.00,7.524174,24.98599,-0.000169,24.020981,-0.0076,1.344
12392.00,7.524384,24.98628,-0.000170,24.021459,-0.0076,1.345
12394.00,7.523876,24.98628,-0.000170,24.021291,-0.0076,1.344
12396.00,7.522986,24.98614,-0.000169,24.020912,-0.0076,1.344
12398.00,7.523253,24.98592,-0.000169,24.021561,-0.0076,1.344
12400.00,7.524346,24.98676,-0.000169,24.021122,-0.0076,1.344
12402.00,7.523115,24.98604,-0.000168,24.021640,-0.0076,1.344
12404.00,7.521943,24.98570,-0.000170,24.021468,-0.0076,1.345
12406.00,7.523191,24.98594,-0.000171,24.020997,-0.0076,1.345
12408.00,7.523370,24.98561,-0.000169,24.021541,-0.0076,1.345
12410.00,7.523257,24.98571,-0.000168,24.021564,-0.0076,1.344
12412.00,7.523126,24.98513,-0.000168,24.021573,-0.0076,1.344
12414.00,7.523198,24.98573,-0.000168,24.021921,-0.0076,1.344
12416.00,7.524081,24.98439,-0.000169,24.021136,-0.0076,1.344
12418.00,7.524458,24.98583,-0.000168,24.021428,-0.0076,1.344
12420.00,7.524465,24.98595,-0.000169,24.021758,-0.0076,1.344
12422.00,7.524079,24.98510,-0.000169,24.021775,-0.0076,1.345
12424.00,7.523637,24.98521,-0.000169,24.021300,-0.0076,1.344
12426.00,7.524221,24.98535,-0.000169,24.021144,-0.0075,1.345
12428.00,7.524774,24.98590,-0.000169,24.022311,-0.0076,1.344
12430.00,7.523988,24.98570,-0.000170,24.021029,-0.0076,1.344
12432.00,7.523719,24.98576,-0.000168,24.021020,-0.0076,1.344
12434.00,7.523637,24.98598,-0.000168,24.022027,-0.0076,1.345
12436.00,7.523684,24.98629,-0.000168,24.020993,-0.0076,1.344
12438.00,7.523350,24.98638,-0.000169,24.021715,-0.0076,1.344
12440.00,7.524048,24.98714,-0.000169,24.022239,-0.0076,1.344
12442.00,7.523795,24.98737,-0.000169,24.021162,-0.0076,1.345
12444.00,7.524090,24.98726,-0.000170,24.021497,-0.0076,1.344
12446.00,7.523979,24.98708,-0.000170,24.021272,-0.0076,1.344
12448.00,7.523351,24.98723,-0.000169,24.021871,-0.0076,1.344
12450.00,7.523428,24.98736,-0.000169,24.022046,-0.0076,1.345
12452.00,7.523859,24.98709,-0.000169,24.021651,-0.0076,1.344
12454.00,7.524215,24.98691,-0.000168,24.022041,-0.0076,1.345
12456.00,7.524335,24.98705,-0.000170,24.022068,-0.0076,1.345
12458.00,7.524758,24.98755,-0.000169,24.021833,-0.0076,1.344
12460.00,7.524484,24.98715,-0.000168,24.021686,-0.0076,1.344
12462.00,7.524393,24.98755,-0.000170,24.021370,-0.0075,1.345
12464.00,7.524496,24.98830,-0.000169,24.022170,-0.0076,1.345
12466.00,7.524145,24.98787,-0.000170,24.021397,-0.0076,1.345
12468.00,7.524167,24.98826,-0.000169,24.021410,-0.0075,1.345
12470.00,7.523541,24.98796,-0.000168,24.021709,-0.0075,1.345
12472.00,7.524268,24.98756,-0.000168,24.021338,-0.0075,1.345
12474.00,7.524635,24.98822,-0.000168,24.022036,-0.0076,1.344
12476.00,7.523805,24.98785,-0.000168,24.021767,-0.0076,1.345
12478.00,7.524042,24.98837,-0.000170,24.022130,-0.0076,1.345
12480.00,7.524628,24.98854,-0.000169,24.022070,-0.0076,1.345
12482.00,7.524140,24.98804,-0.000168,24.022048,-0.0075,1.344
12484.00,7.524156,24.98882,-0.000169,24.021930,-0.0076,1.344
12486.00,7.524075,24.98925,-0.000168,24.021778,-0.0076,1.345
12488.00,7.523057,24.98948,-0.000168,24.022540,-0.0076,1.345
12490.00,7.522824,24.98885,-0.000169,24.021697,-0.0076,1.344
12492.00,7.523176,24.98935,-0.000169,24.021481,-0.0076,1.344
12494.00,7.523615,24.98937,-0.000168,24.021885,-0.0076,1.345
12496.00,7.524007,24.98916,-0.000169,24.022251,-0.0076,1.345
12498.00,7.524125,24.98847,-0.000169,24.022449,-0.0076,1.345
12500.00,7.523597,24.98878,-0.000169,24.022351,-0.0076,1.345
12502.00,7.522857,24.98874,-0.000169,24.022065,-0.0076,1.345
12504.00,7.522602,24.98799,-0.000170,24.021588,-0.0075,1.345
12506.00,7.522486,24.98813,-0.000170,24.021506,-0.0076,1.345
12508.00,7.522913,24.98793,-0.000170,24.021292,-0.0075,1.345
12510.00,7.523171,24.98830,-0.000170,24.021472,-0.0075,1.345
12512.00,7.524127,24.98735,-0.000170,24.022028,-0.0076,1.345
12514.00,7.524024,24.98698,-0.000169,24.022046,-0.0075,1.345
12516.00,7.524369,24.98722,-0.000168,24.022181,-0.0075,1.344
12518.00,7.523719,24.98799,-0.000167,24.022320,-0.0076,1.344
12520.00,7.523222,24.98774,-0.000168,24.021746,-0.0076,1.344
12522.00,7.523797,24.98816,-0.000167,24.021530,-0.0076,1.344
12524.00,7.524224,24.98872,-0.000167,24.022146,-0.0075,1.345
12526.00,7.523634,24.98901,-0.000168,24.022066,-0.0075,1.345
12528.00,7.523818,24.98960,-0.000167,24.021729,-0.0076,1.345
12530.00,7.523503,24.98942,-0.000168,24.021916,-0.0076,1.345
12532.00,7.523510,24.98966,-0.000168,24.021747,-0.0075,1.345
12534.00,7.522609,24.98907,-0.000169,24.021350,-0.0075,1.345
12536.00,7.522338,24.98918,-0.000169,24.022541,-0.0075,1.345
12538.00,7.522327,24.98926,-0.000168,24.021851,-0.0075,1.345
12540.00,7.524146,24.98912,-0.000169,24.021416,-0.0075,1.345
12542.00,7.524697,24.98941,-0.000170,24.021570,-0.0075,1.345
12544.00,7.523622,24.98893,-0.000169,24.021952,-0.0076,1.345
12546.00,7.523514,24.98899,-0.000168,24.022025,-0.0076,1.345
12548.00,7.523333,24.99001,-0.000168,24.022739,-0.0076,1.345
12550.00,7.523574,24.98950,-0.000167,24.022070,-0.0075,1.345
12552.00,7.523959,24.98890,-0.000168,24.021644,-0.0076,1.345
12554.00,7.524294,24.98908,-0.000168,24.021894,-0.0076,1.345
12556.00,7.523540,24.98994,-0.000167,24.021662,-0.0076,1.345
12558.00,7.523355,24.98998,-0.000168,24.021912,-0.0075,1.345
12560.00,7.523379,24.98931,-0.000168,24.021441,-0.0075,1.346
12562.00,7.522733,24.98953,-0.000168,24.021682,-0.0075,1.345
12564.00,7.522948,24.98973,-0.000167,24.021619,-0.0075,1.345
12566.00,7.522760,24.98959,-0.000168,24.022291,-0.0075,1.344
12568.00,7.522590,24.98868,-0.000167,24.022384,-0.0075,1.345
12570.00,7.523217,24.98933,-0.000168,24.021535,-0.0075,1.345
12572.00,7.523402,24.98833,-0.000168,24.021533,-0.0075,1.344
12574.00,7.523502,24.98881,-0.000168,24.021936,-0.0075,1.346
12576.00,7.522479,24.98986,-0.000170,24.021579,-0.0076,1.346
12578.00,7.522753,24.98900,-0.000169,24.022251,-0.0075,1.346
12580.00,7.523523,24.98867,-0.000167,24.021640,-0.0075,1.344
12582.00,7.523799,24.98830,-0.000167,24.021666,-0.0075,1.344
12584.00,7.523580,24.98988,-0.000167,24.022652,-0.0075,1.345
12586.00,7.523627,24.98904,-0.000168,24.022576,-0.0075,1.346
12588.00,7.523018,24.98910,-0.000168,24.021706,-0.0076,1.345
12590.00,7.523489,24.98928,-0.000168,24.022413,-0.0075,1.345
12592.00,7.524189,24.98856,-0.000168,24.021751,-0.0075,1.345
12594.00,7.523765,24.98824,-0.000167,24.021865,-0.0075,1.345
12596.00,7.523526,24.98927,-0.000167,24.022306,-0.0075,1.345
12598.00,7.523418,24.98871,-0.000168,24.021898,-0.0075,1.345
12600.00,7.523830,24.98855,-0.000169,24.022280,-0.0076,1.345
12602.00,7.524014,24.98841,-0.000169,24.022376,-0.0075,1.344
12604.00,7.524353,24.98858,-0.000167,24.021722,-0.0075,1.345
@21,12.0000,24.0
12606.00,7.523597,24.98855,-0.000168,24.021849,-0.0075,1.345
12608.00,7.515845,24.98915,-0.000167,24.022124,-0.0076,1.345
12610.00,7.503934,24.98850,-0.000167,24.021526,-0.0075,1.344
12612.00,7.491233,24.98938,-0.000167,24.022527,-0.0075,1.343
12614.00,7.479981,24.98950,-0.000167,24.022260,-0.0075,1.344
12616.00,7.472727,24.98977,-0.000167,24.022115,-0.0076,1.345
12618.00,7.467071,24.98946,-0.000169,24.022641,-0.0076,1.345
12620.00,7.463354,24.98976,-0.000169,24.021854,-0.0076,1.345
12622.00,7.459619,24.98952,-0.000170,24.021289,-0.0075,1.346
12624.00,7.455993,24.98942,-0.000170,24.022016,-0.0075,1.346
12626.00,7.452998,24.98914,-0.000169,24.021475,-0.0075,1.346
12628.00,7.449647,24.99047,-0.000169,24.021515,-0.0076,1.346
12630.00,7.447472,24.99126,-0.000169,24.021814,-0.0076,1.346
12632.00,7.453040,24.99062,-0.000170,24.022219,-0.0075,1.346
12634.00,7.464331,24.98977,-0.000169,24.021867,-0.0076,1.347
12636.00,7.477211,24.98991,-0.000171,24.022259,-0.0075,1.347
12638.00,7.488753,24.99095,-0.000172,24.022578,-0.0076,1.348
12640.00,7.496215,24.99059,-0.000172,24.021854,-0.0076,1.346
12642.00,7.500996,24.98882,-0.000171,24.021646,-0.0076,1.346
12644.00,7.505205,24.99050,-0.000169,24.021959,-0.0075,1.346
12646.00,7.508932,24.98954,-0.000168,24.021147,-0.0076,1.345
12648.00,7.512428,24.98924,-0.000167,24.022302,-0.0075,1.345
12650.00,7.515756,24.98992,-0.000166,24.022447,-0.0075,1.345
12652.00,7.518239,24.98973,-0.000167,24.022235,-0.0075,1.345
12654.00,7.521388,24.98969,-0.000168,24.021863,-0.0075,1.346
12656.00,7.522698,24.98959,-0.000167,24.021392,-0.0075,1.346
12658.00,7.523239,24.98964,-0.000168,24.022027,-0.0075,1.346
12660.00,7.523869,24.98985,-0.000167,24.022389,-0.0075,1.345
12662.00,7.523827,24.98972,-0.000167,24.022561,-0.0075,1.344
12664.00,7.523281,24.98990,-0.000166,24.021854,-0.0075,1.345
12666.00,7.522955,24.98992,-0.000169,24.021978,-0.0075,1.345
12668.00,7.524157,24.99002,-0.000169,24.021704,-0.0075,1.345
12670.00,7.523717,24.98993,-0.000169,24.022253,-0.0075,1.346
12672.00,7.523640,24.98995,-0.000169,24.021289,-0.0076,1.346
12674.00,7.524838,24.98880,-0.000169,24.022204,-0.0076,1.345
12676.00,7.525361,24.98895,-0.000168,24.021720,-0.0075,1.345
12678.00,7.525564,24.98804,-0.000168,24.021985,-0.0076,1.345
12680.00,7.525801,24.98890,-0.000168,24.021392,-0.0076,1.346
12682.00,7.526559,24.98892,-0.000169,24.022230,-0.0076,1.345
12684.00,7.527371,24.99004,-0.000169,24.022554,-0.0075,1.346
12686.00,7.527632,24.99000,-0.000168,24.022487,-0.0075,1.345
12688.00,7.527382,24.98937,-0.000168,24.021474,-0.0076,1.345
12690.00,7.528408,24.99010,-0.000168,24.021956,-0.0076,1.345
12692.00,7.529585,24.99069,-0.000169,24.021854,-0.0075,1.345
12694.00,7.529533,24.99100,-0.000169,24.022280,-0.0076,1.345
12696.00,7.529708,24.98970,-0.000169,24.021749,-0.0076,1.345
12698.00,7.529319,24.98992,-0.000169,24.022454,-0.0075,1.346
12700.00,7.529299,24.99018,-0.000169,24.022220,-0.0075,1.345
12702.00,7.529784,24.98978,-0.000168,24.021985,-0.0076,1.345
12704.00,7.530396,24.98996,-0.000169,24.021869,-0.0075,1.345
12706.00,7.530547,24.98967,-0.000168,24.021437,-0.0075,1.345
12708.00,7.529371,24.99011,-0.000168,24.021749,-0.0076,1.345
12710.00,7.529100,24.98975,-0.000168,24.021793,-0.0076,1.345
12712.00,7.529903,24.98987,-0.000169,24.022114,-0.0076,1.346
12714.00,7.531206,24.98971,-0.000169,24.021932,-0.0075,1.346
12716.00,7.531534,24.98998,-0.000168,24.021457,-0.0076,1.345
12718.00,7.531106,24.98940,-0.000168,24.021338,-0.0075,1.344
12720.00,7.530765,24.98909,-0.000167,24.022248,-0.0075,1.345
12722.00,7.530221,24.98988,-0.000168,24.022634,-0.0076,1.346
12724.00,7.529044,24.98996,-0.000169,24.021878,-0.0075,1.346
12726.00,7.528578,24.98932,-0.000170,24.022436,-0.0075,1.345
12728.00,7.528712,24.98900,-0.000168,24.021738,-0.0075,1.345
12730.00,7.528363,24.98933,-0.000168,24.021008,-0.0075,1.345
12732.00,7.527704,24.98989,-0.000169,24.021285,-0.0075,1.346
12734.00,7.527594,24.98914,-0.000169,24.021900,-0.0075,1.346
12736.00,7.527615,24.98902,-0.000168,24.021800,-0.0076,1.345
12738.00,7.527686,24.98888,-0.000168,24.021646,-0.0076,1.345
12740.00,7.527311,24.98857,-0.000168,24.022121,-0.0075,1.345
12742.00,7.526945,24.99011,-0.000167,24.022358,-0.0075,1.345
12744.00,7.527132,24.99006,-0.000168,24.021943,-0.0075,1.346
12746.00,7.526864,24.99024,-0.000168,24.021994,-0.0076,1.346
12748.00,7.526792,24.98990,-0.000168,24.021693,-0.0076,1.345
12750.00,7.526656,24.99008,-0.000168,24.022338,-0.0075,1.345
12752.00,7.526496,24.99017,-0.000168,24.022037,-0.0076,1.346
12754.00,7.525859,24.98962,-0.000168,24.022036,-0.0076,1.345
12756.00,7.525451,24.98922,-0.000168,24.021309,-0.0076,1.345
12758.00,7.525704,24.98930,-0.000169,24.021896,-0.0075,1.346
12760.00,7.525746,24.98859,-0.000168,24.021368,-0.0075,1.345
12762.00,7.526080,24.98821,-0.000168,24.022115,-0.0075,1.346
12764.00,7.525435,24.98901,-0.000167,24.022598,-0.0076,1.346
12766.00,7.524944,24.98889,-0.000168,24.021408,-0.0076,1.344
12768.00,7.524691,24.98943,-0.000169,24.021901,-0.0075,1.345
12770.00,7.524923,24.98900,-0.000168,24.021746,-0.0076,1.345
12772.00,7.524485,24.98875,-0.000168,24.021934,-0.0076,1.346
12774.00,7.524681,24.98899,-0.000169,24.021706,-0.0075,1.346
12776.00,7.524002,24.98940,-0.000169,24.021747,-0.0076,1.346
12778.00,7.524289,24.98905,-0.000168,24.021407,-0.0076,1.346
12780.00,7.524535,24.98859,-0.000168,24.021662,-0.0076,1.346
12782.00,7.524526,24.98878,-0.000169,24.021660,-0.0075,1.345
12784.00,7.523867,24.98877,-0.000168,24.022273,-0.0075,1.345
12786.00,7.523257,24.98843,-0.000167,24.021958,-0.0076,1.345
12788.00,7.524174,24.98842,-0.000167,24.021912,-0.0076,1.345
12790.00,7.524724,24.98828,-0.000168,24.021958,-0.0075,1.345
12792.00,7.524288,24.98859,-0.000167,24.022413,-0.0075,1.346
12794.00,7.524757,24.98853,-0.000168,24.022309,-0.0075,1.346
12796.00,7.524633,24.98920,-0.000168,24.021874,-0.0076,1.345
12798.00,7.523787,24.98934,-0.000168,24.022275,-0.0075,1.345
12800.00,7.523641,24.98928,-0.000168,24.021747,-0.0075,1.345
12802.00,7.523949,24.98811,-0.000168,24.021842,-0.0075,1.346
12804.00,7.522957,24.98821,-0.000168,24.021949,-0.0075,1.345
12806.00,7.522918,24.98768,-0.000168,24.021361,-0.0076,1.346
12808.00,7.523954,24.98826,-0.000168,24.021610,-0.0076,1.345
12810.00,7.524963,24.98876,-0.000169,24.021698,-0.0075,1.346
12812.00,7.525347,24.98912,-0.000169,24.021733,-0.0075,1.346
12814.00,7.525637,24.98877,-0.000169,24.022041,-0.0075,1.345
12816.00,7.525461,24.98870,-0.000168,24.022027,-0.0075,1.345
12818.00,7.525046,24.98870,-0.000169,24.022126,-0.0075,1.345
12820.00,7.524812,24.98831,-0.000169,24.022195,-0.0075,1.346
12822.00,7.524500,24.98778,-0.000168,24.022534,-0.0076,1.346
12824.00,7.524376,24.98815,-0.000168,24.022694,-0.0076,1.345
12826.00,7.524134,24.98796,-0.000169,24.021590,-0.0076,1.346
12828.00,7.524147,24.98815,-0.000167,24.021287,-0.0076,1.345
12830.00,7.524717,24.98758,-0.000167,24.021862,-0.0075,1.345
12832.00,7.524886,24.98753,-0.000167,24.022150,-0.0075,1.346
12834.00,7.524597,24.98860,-0.000168,24.021775,-0.0075,1.346
12836.00,7.524690,24.98859,-0.000169,24.022327,-0.0075,1.346
12838.00,7.524810,24.98780,-0.000167,24.022010,-0.0075,1.346
12840.00,7.524718,24.98808,-0.000168,24.021925,-0.0075,1.346
12842.00,7.524536,24.98848,-0.000169,24.022230,-0.0076,1.345
12844.00,7.524459,24.98944,-0.000168,24.022104,-0.0076,1.345
12846.00,7.524705,24.98930,-0.000168,24.021789,-0.0075,1.346
12848.00,7.523903,24.98948,-0.000168,24.022351,-0.0076,1.345
12850.00,7.523554,24.98944,-0.000167,24.022155,-0.0075,1.345
12852.00,7.523276,24.98953,-0.000167,24.022001,-0.0075,1.346
12854.00,7.524143,24.98849,-0.000167,24.022003,-0.0075,1.346
12856.00,7.524091,24.98805,-0.000168,24.022204,-0.0076,1.346
12858.00,7.524045,24.98837,-0.000168,24.022010,-0.0075,1.345
12860.00,7.524904,24.98899,-0.000168,24.021613,-0.0075,1.346
12862.00,7.525470,24.98929,-0.000167,24.021999,-0.0075,1.345
12864.00,7.524855,24.99027,-0.000166,24.022210,-0.0076,1.345
12866.00,7.524163,24.99061,-0.000168,24.021936,-0.0075,1.346
12868.00,7.524299,24.98990,-0.000168,24.021479,-0.0075,1.346
12870.00,7.523799,24.99023,-0.000169,24.021773,-0.0075,1.345
12872.00,7.523883,24.99018,-0.000168,24.021829,-0.0075,1.345
12874.00,7.524148,24.99028,-0.000168,24.021858,-0.0075,1.345
12876.00,7.524457,24.98948,-0.000167,24.021586,-0.0075,1.346
12878.00,7.525050,24.98963,-0.000168,24.022201,-0.0075,1.346
12880.00,7.524184,24.98963,-0.000168,24.021562,-0.0076,1.346
12882.00,7.523570,24.98977,-0.000168,24.022404,-0.0076,1.345
12884.00,7.523874,24.99054,-0.000167,24.021896,-0.0075,1.345
12886.00,7.524015,24.99099,-0.000167,24.022177,-0.0075,1.346
12888.00,7.523445,24.99144,-0.000167,24.021432,-0.0075,1.345
12890.00,7.523525,24.99077,-0.000167,24.022402,-0.0075,1.346
12892.00,7.523922,24.99069,-0.000168,24.022143,-0.0075,1.346
12894.00,7.523667,24.99100,-0.000168,24.021843,-0.0075,1.346
12896.00,7.523190,24.99052,-0.000168,24.022605,-0.0075,1.345
12898.00,7.522996,24.98959,-0.000168,24.021715,-0.0076,1.346
12900.00,7.522290,24.99015,-0.000168,24.021354,-0.0075,1.345
12902.00,7.522031,24.99089,-0.000169,24.022204,-0.0075,1.345
12904.00,7.523609,24.99018,-0.000168,24.021949,-0.0076,1.346
12906.00,7.523989,24.98977,-0.000168,24.022025,-0.0075,1.345
12908.00,7.522838,24.99003,-0.000167,24.021834,-0.0075,1.346
12910.00,7.523231,24.99022,-0.000168,24.021780,-0.0076,1.346
12912.00,7.524237,24.99040,-0.000168,24.021860,-0.0075,1.345
12914.00,7.523929,24.99090,-0.000166,24.021711,-0.0075,1.345
12916.00,7.523055,24.99142,-0.000167,24.022650,-0.0075,1.346
12918.00,7.523410,24.98991,-0.000167,24.021784,-0.0075,1.345
12920.00,7.524379,24.98954,-0.000168,24.022005,-0.0075,1.345
12922.00,7.523648,24.98967,-0.000168,24.021441,-0.0076,1.346
12924.00,7.523793,24.98951,-0.000169,24.022085,-0.0075,1.345
12926.00,7.524381,24.98993,-0.000169,24.021876,-0.0075,1.345
12928.00,7.524274,24.98951,-0.000169,24.022302,-0.0075,1.346
12930.00,7.523520,24.98909,-0.000167,24.021947,-0.0076,1.346
12932.00,7.523604,24.98997,-0.000168,24.022124,-0.0076,1.346
12934.00,7.523820,24.99047,-0.000169,24.022404,-0.0075,1.346
12936.00,7.523839,24.99009,-0.000168,24.022153,-0.0075,1.346
12938.00,7.523741,24.98984,-0.000168,24.022730,-0.0076,1.346
12940.00,7.524753,24.99033,-0.000168,24.022623,-0.0075,1.346
12942.00,7.524756,24.98972,-0.000167,24.021994,-0.0075,1.345
12944.00,7.523603,24.99044,-0.000167,24.021755,-0.0075,1.346
12946.00,7.522920,24.99062,-0.000169,24.021543,-0.0075,1.346
12948.00,7.522820,24.99127,-0.000167,24.022482,-0.0076,1.346
12950.00,7.522461,24.99085,-0.000167,24.022157,-0.0075,1.346
12952.00,7.523410,24.99157,-0.000169,24.022902,-0.0075,1.346
12954.00,7.523169,24.99038,-0.000168,24.021678,-0.0075,1.345
12956.00,7.523286,24.99029,-0.000168,24.022275,-0.0075,1.346
12958.00,7.523102,24.99037,-0.000168,24.022422,-0.0075,1.346
12960.00,7.523145,24.99059,-0.000169,24.022008,-0.0075,1.346
12962.00,7.522563,24.99017,-0.000167,24.021789,-0.0076,1.346
12964.00,7.522298,24.99074,-0.000168,24.022083,-0.0075,1.345
12966.00,7.522964,24.99003,-0.000168,24.021950,-0.0076,1.346
12968.00,7.523267,24.98988,-0.000168,24.022646,-0.0076,1.346
12970.00,7.523414,24.98935,-0.000168,24.022462,-0.0075,1.346
12972.00,7.523687,24.98982,-0.000169,24.022494,-0.0075,1.346
12974.00,7.523680,24.99003,-0.000168,24.021999,-0.0075,1.346
12976.00,7.523372,24.99002,-0.000167,24.022173,-0.0075,1.346
12978.00,7.523913,24.99020,-0.000168,24.021949,-0.0075,1.346
12980.00,7.524346,24.98980,-0.000168,24.022222,-0.0076,1.346
12982.00,7.524161,24.99033,-0.000167,24.022728,-0.0075,1.345
12984.00,7.523435,24.99056,-0.000166,24.022188,-0.0075,1.345
12986.00,7.524068,24.98944,-0.000167,24.021666,-0.0075,1.346
12988.00,7.523981,24.98922,-0.000168,24.022395,-0.0076,1.346
12990.00,7.523299,24.98965,-0.000167,24.022530,-0.0075,1.346
12992.00,7.523650,24.99010,-0.000166,24.022492,-0.0075,1.345
12994.00,7.524402,24.98961,-0.000168,24.021675,-0.0076,1.346
12996.00,7.524790,24.99000,-0.000168,24.022124,-0.0075,1.346
12998.00,7.523281,24.99010,-0.000168,24.022362,-0.0075,1.347
13000.00,7.522233,24.98978,-0.000168,24.022126,-0.0075,1.346
13002.00,7.522643,24.98996,-0.000166,24.022871,-0.0075,1.345
13004.00,7.522921,24.98956,-0.000168,24.021983,-0.0076,1.346
13006.00,7.522973,24.98970,-0.000168,24.021967,-0.0075,1.346
13008.00,7.522850,24.99014,-0.000168,24.022166,-0.0076,1.346
13010.00,7.523540,24.99043,-0.000168,24.021813,-0.0075,1.346
13012.00,7.523900,24.99023,-0.000168,24.022135,-0.0075,1.345
13014.00,7.523453,24.99059,-0.000166,24.021818,-0.0075,1.345
13016.00,7.523779,24.99136,-0.000167,24.021793,-0.0076,1.346
13018.00,7.524443,24.99085,-0.000168,24.022086,-0.0076,1.347
13020.00,7.524610,24.98960,-0.000169,24.021918,-0.0075,1.346
13022.00,7.524495,24.98975,-0.000168,24.021881,-0.0075,1.345
13024.00,7.524607,24.99073,-0.000167,24.021932,-0.0075,1.345
13026.00,7.524747,24.99036,-0.000167,24.022056,-0.0075,1.345
13028.00,7.523678,24.98914,-0.000167,24.022973,-0.0075,1.346
13030.00,7.522721,24.98953,-0.000167,24.022342,-0.0076,1.346
13032.00,7.523170,24.99007,-0.000168,24.022284,-0.0075,1.346
13034.00,7.523228,24.99020,-0.000168,24.022643,-0.0075,1.346
13036.00,7.522811,24.98989,-0.000167,24.022304,-0.0075,1.346
13038.00,7.521476,24.99036,-0.000167,24.022362,-0.0075,1.346
13040.00,7.521338,24.99019,-0.000168,24.021972,-0.0075,1.346
13042.00,7.521818,24.99055,-0.000169,24.022558,-0.0075,1.346
13044.00,7.522251,24.99030,-0.000167,24.021494,-0.0075,1.346
13046.00,7.521808,24.99124,-0.000168,24.022474,-0.0075,1.346
13048.00,7.522529,24.99131,-0.000169,24.022046,-0.0075,1.346
13050.00,7.523788,24.99091,-0.000168,24.022211,-0.0076,1.346
13052.00,7.523921,24.99116,-0.000167,24.022043,-0.0075,1.346
13054.00,7.523746,24.99221,-0.000168,24.022217,-0.0075,1.346
13056.00,7.523780,24.99194,-0.000168,24.021789,-0.0076,1.346
13058.00,7.524109,24.99200,-0.000167,24.022404,-0.0075,1.346
13060.00,7.523924,24.99225,-0.000167,24.022507,-0.0075,1.345
13062.00,7.523418,24.99211,-0.000167,24.022249,-0.0076,1.346
13064.00,7.523540,24.99168,-0.000168,24.021891,-0.0075,1.346
13066.00,7.523830,24.99183,-0.000168,24.022210,-0.0075,1.346
13068.00,7.523244,24.99132,-0.000168,24.022304,-0.0075,1.346
13070.00,7.523318,24.99130,-0.000167,24.022159,-0.0075,1.346
13072.00,7.523557,24.99062,-0.000167,24.021925,-0.0075,1.346
13074.00,7.523222,24.99110,-0.000168,24.022075,-0.0076,1.346
13076.00,7.523079,24.99175,-0.000168,24.022268,-0.0075,1.346
13078.00,7.523686,24.99116,-0.000168,24.022297,-0.0076,1.345
13080.00,7.524166,24.99108,-0.000167,24.022135,-0.0075,1.346
13082.00,7.523938,24.99037,-0.000167,24.021459,-0.0075,1.346
13084.00,7.524135,24.98991,-0.000169,24.021905,-0.0075,1.347
13086.00,7.523449,24.99007,-0.000169,24.022253,-0.0075,1.346
13088.00,7.522923,24.99000,-0.000168,24.022463,-0.0075,1.346
13090.00,7.522803,24.98891,-0.000167,24.021852,-0.0075,1.345
13092.00,7.523462,24.98925,-0.000166,24.022262,-0.0075,1.346
13094.00,7.523821,24.99025,-0.000168,24.021707,-0.0076,1.345
13096.00,7.523379,24.99027,-0.000169,24.022052,-0.0075,1.346
13098.00,7.522788,24.99038,-0.000167,24.022244,-0.0075,1.345
13100.00,7.523085,24.99015,-0.000167,24.021704,-0.0076,1.345
13102.00,7.524232,24.99092,-0.000168,24.021814,-0.0075,1.345
13104.00,7.524222,24.99005,-0.000167,24.021258,-0.0075,1.346
13106.00,7.523222,24.98901,-0.000168,24.021807,-0.0075,1.346
13108.00,7.522627,24.98914,-0.000169,24.022088,-0.0076,1.346
13110.00,7.523267,24.98943,-0.000168,24.022353,-0.0076,1.346
13112.00,7.523465,24.98973,-0.000168,24.022661,-0.0075,1.346
13114.00,7.522848,24.99076,-0.000167,24.022675,-0.0075,1.346
13116.00,7.523094,24.99091,-0.000168,24.022320,-0.0075,1.346
13118.00,7.523208,24.99054,-0.000167,24.022418,-0.0075,1.345
13120.00,7.522860,24.99081,-0.000168,24.022007,-0.0075,1.345
13122.00,7.522770,24.99078,-0.000167,24.021921,-0.0075,1.346
13124.00,7.522698,24.99018,-0.000168,24.022139,-0.0075,1.346
13126.00,7.523674,24.99044,-0.000168,24.021867,-0.0075,1.346
13128.00,7.523024,24.99011,-0.000168,24.022572,-0.0076,1.346
13130.00,7.522171,24.99051,-0.000169,24.022425,-0.0075,1.346
13132.00,7.522011,24.99096,-0.000168,24.022358,-0.0075,1.347
13134.00,7.521552,24.99079,-0.000168,24.022172,-0.0075,1.346
13136.00,7.521643,24.99068,-0.000168,24.022273,-0.0075,1.346
13138.00,7.522149,24.99093,-0.000167,24.022070,-0.0075,1.346
13140.00,7.522152,24.99117,-0.000167,24.022222,-0.0075,1.345
13142.00,7.522469,24.99168,-0.000168,24.022471,-0.0075,1.346
13144.00,7.522799,24.99146,-0.000167,24.022146,-0.0075,1.346
13146.00,7.522759,24.99072,-0.000167,24.022065,-0.0075,1.346
13148.00,7.523063,24.99028,-0.000168,24.021914,-0.0075,1.346
13150.00,7.523253,24.99000,-0.000168,24.022418,-0.0075,1.346
13152.00,7.523135,24.98945,-0.000168,24.022338,-0.0075,1.346
13154.00,7.522368,24.99030,-0.000167,24.022139,-0.0075,1.346
13156.00,7.521516,24.99030,-0.000167,24.022404,-0.0075,1.345
13158.00,7.521772,24.98955,-0.000167,24.022007,-0.0075,1.345
13160.00,7.522108,24.99001,-0.000167,24.022364,-0.0075,1.346
13162.00,7.522922,24.99030,-0.000167,24.022463,-0.0075,1.346
13164.00,7.523027,24.99067,-0.000168,24.021619,-0.0075,1.346
13166.00,7.522447,24.99018,-0.000169,24.022186,-0.0075,1.346
13168.00,7.523081,24.98984,-0.000169,24.022400,-0.0075,1.346
13170.00,7.523463,24.99002,-0.000168,24.022757,-0.0075,1.346
13172.00,7.522425,24.98982,-0.000168,24.022302,-0.0075,1.345
13174.00,7.522093,24.99025,-0.000167,24.022654,-0.0075,1.346
13176.00,7.523273,24.98982,-0.000168,24.022400,-0.0075,1.345
13178.00,7.523162,24.98986,-0.000168,24.021780,-0.0075,1.346
13180.00,7.523421,24.98985,-0.000167,24.022233,-0.0075,1.346
13182.00,7.523685,24.98970,-0.000167,24.022208,-0.0075,1.346
13184.00,7.524150,24.99047,-0.000167,24.021581,-0.0075,1.346
13186.00,7.524223,24.99151,-0.000169,24.022175,-0.0075,1.346
13188.00,7.523536,24.99087,-0.000168,24.022237,-0.0075,1.346
13190.00,7.523353,24.99066,-0.000169,24.022112,-0.0075,1.346
13192.00,7.523905,24.99134,-0.000168,24.022210,-0.0075,1.347
13194.00,7.523193,24.99074,-0.000168,24.022509,-0.0075,1.346
13196.00,7.522868,24.99129,-0.000166,24.021553,-0.0075,1.346
13198.00,7.522515,24.98982,-0.000167,24.022349,-0.0075,1.346
13200.00,7.522534,24.99051,-0.000168,24.021863,-0.0076,1.346
13202.00,7.522604,24.99015,-0.000167,24.021950,-0.0075,1.346
13204.00,7.522838,24.98961,-0.000167,24.022043,-0.0075,1.346
@22,12.0000,24.0
13206.00,7.522839,24.98988,-0.000167,24.022233,-0.0075,1.346
13208.00,7.516785,24.98989,-0.000169,24.021787,-0.0076,1.346
13210.00,7.505116,24.98933,-0.000168,24.021153,-0.0076,1.345
13212.00,7.492450,24.98987,-0.000166,24.021762,-0.0075,1.344
13214.00,7.480902,24.99025,-0.000166,24.022173,-0.0075,1.345
13216.00,7.473110,24.99095,-0.000167,24.021417,-0.0075,1.345
13218.00,7.467167,24.99070,-0.000167,24.022057,-0.0075,1.346
13220.00,7.463648,24.99166,-0.000169,24.022057,-0.0076,1.346
13222.00,7.459959,24.99181,-0.000168,24.021878,-0.0075,1.346
13224.00,7.455129,24.99179,-0.000168,24.021229,-0.0075,1.347
13226.00,7.450921,24.99104,-0.000169,24.022043,-0.0075,1.348
13228.00,7.446858,24.99098,-0.000169,24.021996,-0.0075,1.347
13230.00,7.445987,24.99134,-0.000168,24.022715,-0.0075,1.347
13232.00,7.449899,24.99162,-0.000167,24.022817,-0.0075,1.346
13234.00,7.460602,24.99112,-0.000167,24.021479,-0.0075,1.347
13236.00,7.473604,24.99087,-0.000168,24.022529,-0.0075,1.348
13238.00,7.484563,24.99195,-0.000169,24.022451,-0.0075,1.347
13240.00,7.491368,24.99104,-0.000168,24.022202,-0.0075,1.347
13242.00,7.496893,24.99150,-0.000170,24.022355,-0.0075,1.347
13244.00,7.501459,24.99125,-0.000168,24.022650,-0.0075,1.346
13246.00,7.505817,24.99134,-0.000169,24.022501,-0.0075,1.346
13248.00,7.510221,24.99193,-0.000167,24.021430,-0.0076,1.346
13250.00,7.514352,24.99210,-0.000166,24.022253,-0.0075,1.346
13252.00,7.517834,24.99174,-0.000166,24.022480,-0.0075,1.345
[truncated: 53,471 more chars]
