# Supplementary material for: Hormonal steroids induce multidrug resistance and stress response genes in Neisseria gonorrhoeae by binding to MtrR
Source: Nat Commun. 2024 Feb 7;15:1153. doi: 10.1038/s41467-024-45195-1 (PMC10850145; doi:10.1038/s41467-024-45195-1)
Supplement: Supplementary file 6 — Source Data [file 41467_2024_45195_MOESM6_ESM.zip › Source Data/ITC/D171A/2P4MtrRD171A2022Aug25.itc]

$ITC
$ 25 
$NOT
$ 25 
$ 600 
$ 199 
$ 8 
$ 2 
$ADCGainCode:  3 
$False,True,True
$ 2 , 4 , 600 , 2 
$ 12 , 24 , 600 , 2 
$ 12 , 24 , 600 , 2 
$ 12 , 24 , 600 , 2 
$ 12 , 24 , 600 , 2 
$ 12 , 24 , 600 , 2 
$ 12 , 24 , 600 , 2 
$ 12 , 24 , 600 , 2 
$ 12 , 24 , 600 , 2 
$ 12 , 24 , 600 , 2 
$ 12 , 24 , 600 , 2 
$ 12 , 24 , 600 , 2 
$ 12 , 24 , 600 , 2 
$ 12 , 24 , 600 , 2 
$ 12 , 24 , 600 , 2 
$ 12 , 24 , 600 , 2 
$ 12 , 24 , 600 , 2 
$ 12 , 24 , 600 , 2 
$ 12 , 24 , 600 , 2 
$ 12 , 24 , 600 , 2 
$ 12 , 24 , 600 , 2 
$ 12 , 24 , 600 , 2 
$ 12 , 24 , 600 , 2 
$ 12 , 24 , 600 , 2 
$ 12 , 24 , 600 , 2 
# 0 
# 0.2 
# 0.02 
# 1.4485 
# 25 
# 28.9316 
# 15.91949 
?
% VPITC12.10.1003
% 1.4485 
% 28.9316 
%-1.096232 , 100.1901 
% 0.443748 , 95.77349 
% 0.2232 
% 124.02 , 123.95 
% 1 , 80 
%-0.001812 , 0.055139 
% 0 , 8 
% 0 , 18 
% 104422       320637 
% 101.8 
% 260 , 310 , 470 , 530 
% 0.08632 ,-0.00346 , 0.0000110163 , 0.000000290198 ,-0.0000000019883 
% VPViewer2000 Ver: 1.40.0
@0
2.00,7.709530,25.20766,-0.000175,24.016710,-0.0079,1.467
4.00,7.708888,25.20781,-0.000176,24.016721,-0.0078,1.468
6.00,7.708203,25.20736,-0.000175,24.017016,-0.0078,1.468
8.00,7.707627,25.20765,-0.000177,24.016623,-0.0078,1.468
10.00,7.706969,25.20704,-0.000177,24.016456,-0.0078,1.468
12.00,7.706761,25.20797,-0.000176,24.016382,-0.0078,1.468
14.00,7.706535,25.20757,-0.000176,24.016111,-0.0078,1.468
16.00,7.707081,25.20735,-0.000176,24.016518,-0.0078,1.468
18.00,7.708213,25.20790,-0.000174,24.016425,-0.0078,1.467
20.00,7.707713,25.20823,-0.000175,24.015655,-0.0078,1.468
22.00,7.706872,25.20742,-0.000174,24.016655,-0.0078,1.468
24.00,7.707134,25.20741,-0.000175,24.016956,-0.0078,1.467
26.00,7.706400,25.20672,-0.000177,24.016938,-0.0078,1.468
28.00,7.705784,25.20686,-0.000177,24.017023,-0.0079,1.467
30.00,7.705106,25.20799,-0.000177,24.017266,-0.0079,1.468
32.00,7.705784,25.20800,-0.000177,24.016327,-0.0078,1.468
34.00,7.705322,25.20696,-0.000177,24.016345,-0.0078,1.468
36.00,7.705104,25.20737,-0.000176,24.016380,-0.0079,1.467
38.00,7.703632,25.20755,-0.000176,24.016053,-0.0078,1.468
40.00,7.703116,25.20616,-0.000177,24.015999,-0.0078,1.468
42.00,7.702803,25.20682,-0.000177,24.016634,-0.0078,1.468
44.00,7.702777,25.20670,-0.000176,24.017119,-0.0079,1.467
46.00,7.702803,25.20695,-0.000176,24.016429,-0.0078,1.467
48.00,7.702052,25.20705,-0.000175,24.015923,-0.0078,1.468
50.00,7.701704,25.20621,-0.000176,24.016151,-0.0079,1.467
52.00,7.702051,25.20642,-0.000176,24.016380,-0.0078,1.468
54.00,7.701655,25.20642,-0.000178,24.016898,-0.0078,1.468
56.00,7.701202,25.20704,-0.000177,24.016325,-0.0079,1.468
58.00,7.700975,25.20725,-0.000175,24.016601,-0.0078,1.468
60.00,7.700840,25.20689,-0.000176,24.016155,-0.0078,1.467
62.00,7.699698,25.20621,-0.000175,24.016209,-0.0079,1.467
64.00,7.699546,25.20656,-0.000177,24.016324,-0.0078,1.468
66.00,7.699058,25.20684,-0.000176,24.016300,-0.0079,1.468
68.00,7.699283,25.20711,-0.000176,24.015209,-0.0079,1.468
70.00,7.699948,25.20621,-0.000177,24.016200,-0.0078,1.468
72.00,7.699000,25.20626,-0.000177,24.016293,-0.0078,1.468
74.00,7.698972,25.20696,-0.000175,24.016343,-0.0079,1.468
76.00,7.698968,25.20636,-0.000176,24.015580,-0.0079,1.468
78.00,7.697824,25.20562,-0.000176,24.015932,-0.0078,1.467
80.00,7.697260,25.20589,-0.000175,24.016329,-0.0079,1.468
82.00,7.697888,25.20572,-0.000176,24.016387,-0.0078,1.468
84.00,7.697403,25.20587,-0.000175,24.016447,-0.0078,1.467
86.00,7.696575,25.20546,-0.000176,24.016238,-0.0078,1.468
88.00,7.695760,25.20563,-0.000176,24.015927,-0.0078,1.468
90.00,7.695298,25.20609,-0.000175,24.016635,-0.0079,1.468
92.00,7.695249,25.20560,-0.000175,24.016061,-0.0078,1.468
94.00,7.694798,25.20582,-0.000177,24.016869,-0.0079,1.468
96.00,7.694868,25.20587,-0.000177,24.016142,-0.0078,1.468
98.00,7.695560,25.20600,-0.000177,24.016581,-0.0078,1.467
100.00,7.694823,25.20577,-0.000175,24.016015,-0.0079,1.468
102.00,7.694027,25.20560,-0.000177,24.016035,-0.0078,1.468
104.00,7.694292,25.20687,-0.000176,24.015832,-0.0079,1.468
106.00,7.694421,25.20623,-0.000176,24.015899,-0.0079,1.468
108.00,7.694159,25.20526,-0.000176,24.016115,-0.0079,1.468
110.00,7.693214,25.20544,-0.000175,24.016093,-0.0078,1.468
112.00,7.692639,25.20589,-0.000175,24.016643,-0.0078,1.468
114.00,7.693133,25.20576,-0.000175,24.016131,-0.0079,1.467
116.00,7.692508,25.20626,-0.000175,24.015805,-0.0078,1.468
118.00,7.692159,25.20707,-0.000175,24.016588,-0.0078,1.468
120.00,7.691926,25.20678,-0.000174,24.016510,-0.0078,1.468
122.00,7.691083,25.20674,-0.000176,24.015925,-0.0078,1.468
124.00,7.690553,25.20568,-0.000176,24.015811,-0.0078,1.468
126.00,7.690407,25.20520,-0.000175,24.016478,-0.0078,1.467
128.00,7.689837,25.20622,-0.000175,24.016400,-0.0078,1.467
130.00,7.689174,25.20698,-0.000176,24.016606,-0.0078,1.467
132.00,7.689060,25.20714,-0.000175,24.016090,-0.0079,1.467
134.00,7.688554,25.20715,-0.000175,24.016612,-0.0079,1.468
136.00,7.688373,25.20800,-0.000176,24.016229,-0.0078,1.468
138.00,7.688445,25.20770,-0.000176,24.016588,-0.0078,1.468
140.00,7.688570,25.20632,-0.000176,24.016490,-0.0078,1.468
142.00,7.687681,25.20631,-0.000177,24.016322,-0.0078,1.468
144.00,7.688887,25.20644,-0.000177,24.016412,-0.0078,1.467
146.00,7.688457,25.20705,-0.000177,24.016314,-0.0079,1.468
148.00,7.687262,25.20715,-0.000178,24.016880,-0.0078,1.467
150.00,7.687097,25.20727,-0.000177,24.016605,-0.0079,1.468
152.00,7.687568,25.20733,-0.000176,24.016362,-0.0079,1.468
154.00,7.687580,25.20776,-0.000177,24.015990,-0.0078,1.468
156.00,7.687795,25.20759,-0.000177,24.016068,-0.0078,1.467
158.00,7.686377,25.20722,-0.000176,24.016708,-0.0078,1.468
160.00,7.686035,25.20615,-0.000178,24.016920,-0.0078,1.468
162.00,7.686046,25.20651,-0.000177,24.016896,-0.0078,1.468
164.00,7.685777,25.20701,-0.000177,24.016162,-0.0078,1.468
166.00,7.685247,25.20778,-0.000176,24.016630,-0.0078,1.468
168.00,7.683931,25.20789,-0.000177,24.016465,-0.0078,1.468
170.00,7.683987,25.20838,-0.000177,24.015798,-0.0079,1.468
172.00,7.683899,25.20759,-0.000176,24.015714,-0.0078,1.468
174.00,7.684105,25.20769,-0.000176,24.016164,-0.0078,1.467
176.00,7.684193,25.20710,-0.000176,24.016075,-0.0078,1.467
178.00,7.685144,25.20752,-0.000176,24.016436,-0.0079,1.468
180.00,7.684350,25.20682,-0.000177,24.015985,-0.0079,1.468
182.00,7.682862,25.20633,-0.000175,24.015203,-0.0078,1.468
184.00,7.682613,25.20767,-0.000176,24.016289,-0.0078,1.468
186.00,7.681936,25.20776,-0.000177,24.016679,-0.0079,1.468
188.00,7.681604,25.20818,-0.000176,24.016739,-0.0079,1.468
190.00,7.681669,25.20738,-0.000176,24.016392,-0.0078,1.468
192.00,7.681599,25.20705,-0.000177,24.016122,-0.0078,1.468
194.00,7.681391,25.20718,-0.000176,24.016750,-0.0078,1.468
196.00,7.680553,25.20703,-0.000176,24.016855,-0.0079,1.468
198.00,7.681059,25.20730,-0.000175,24.015995,-0.0078,1.468
200.00,7.681069,25.20750,-0.000175,24.016273,-0.0079,1.468
202.00,7.681033,25.20661,-0.000176,24.015870,-0.0078,1.468
204.00,7.681231,25.20612,-0.000176,24.016215,-0.0078,1.468
206.00,7.680453,25.20725,-0.000176,24.016200,-0.0078,1.468
208.00,7.679358,25.20742,-0.000177,24.015734,-0.0078,1.468
210.00,7.678732,25.20679,-0.000176,24.016227,-0.0078,1.468
212.00,7.678574,25.20677,-0.000175,24.016139,-0.0078,1.468
214.00,7.678573,25.20688,-0.000176,24.016389,-0.0079,1.467
216.00,7.677861,25.20616,-0.000177,24.015637,-0.0079,1.468
218.00,7.676875,25.20643,-0.000177,24.016641,-0.0078,1.468
220.00,7.676368,25.20708,-0.000177,24.015972,-0.0078,1.468
222.00,7.676481,25.20767,-0.000177,24.015841,-0.0079,1.468
224.00,7.676622,25.20663,-0.000176,24.016217,-0.0078,1.468
226.00,7.676193,25.20542,-0.000176,24.016378,-0.0078,1.468
228.00,7.675846,25.20585,-0.000176,24.016833,-0.0078,1.468
230.00,7.675248,25.20579,-0.000176,24.016572,-0.0078,1.468
232.00,7.675755,25.20507,-0.000176,24.016032,-0.0079,1.468
234.00,7.674973,25.20594,-0.000175,24.016372,-0.0078,1.468
236.00,7.674554,25.20598,-0.000176,24.016994,-0.0078,1.468
238.00,7.674282,25.20612,-0.000177,24.016296,-0.0079,1.468
240.00,7.674414,25.20638,-0.000176,24.015883,-0.0078,1.468
242.00,7.674474,25.20632,-0.000175,24.016628,-0.0078,1.468
244.00,7.674901,25.20607,-0.000177,24.016358,-0.0078,1.469
246.00,7.674198,25.20567,-0.000176,24.016438,-0.0078,1.469
248.00,7.673679,25.20598,-0.000177,24.016209,-0.0078,1.468
250.00,7.673093,25.20641,-0.000177,24.016153,-0.0078,1.468
252.00,7.673665,25.20620,-0.000176,24.016614,-0.0078,1.468
254.00,7.672367,25.20620,-0.000176,24.016394,-0.0078,1.468
256.00,7.671865,25.20623,-0.000176,24.015486,-0.0078,1.468
258.00,7.671656,25.20501,-0.000176,24.017027,-0.0079,1.468
260.00,7.670977,25.20599,-0.000176,24.016249,-0.0078,1.468
262.00,7.671713,25.20635,-0.000176,24.015986,-0.0078,1.468
264.00,7.671634,25.20642,-0.000175,24.015867,-0.0078,1.468
266.00,7.670890,25.20722,-0.000175,24.016369,-0.0079,1.468
268.00,7.670718,25.20734,-0.000177,24.016760,-0.0079,1.468
270.00,7.671034,25.20694,-0.000177,24.016876,-0.0078,1.469
272.00,7.670562,25.20728,-0.000176,24.015916,-0.0078,1.468
274.00,7.669999,25.20673,-0.000176,24.015742,-0.0078,1.467
276.00,7.669097,25.20652,-0.000175,24.016463,-0.0079,1.467
278.00,7.668878,25.20765,-0.000175,24.016469,-0.0078,1.468
280.00,7.668564,25.20778,-0.000177,24.016151,-0.0078,1.468
282.00,7.668580,25.20716,-0.000176,24.016140,-0.0078,1.468
284.00,7.669298,25.20875,-0.000176,24.016037,-0.0079,1.468
286.00,7.668779,25.20935,-0.000177,24.016117,-0.0079,1.469
288.00,7.668099,25.20778,-0.000176,24.016218,-0.0078,1.468
290.00,7.668070,25.20800,-0.000176,24.015511,-0.0078,1.468
292.00,7.668320,25.20766,-0.000177,24.015827,-0.0079,1.469
294.00,7.668243,25.20729,-0.000177,24.016131,-0.0079,1.468
296.00,7.667183,25.20719,-0.000177,24.015798,-0.0079,1.468
298.00,7.666378,25.20808,-0.000175,24.016652,-0.0078,1.468
300.00,7.666844,25.20865,-0.000176,24.016614,-0.0079,1.468
302.00,7.666538,25.20828,-0.000176,24.016237,-0.0078,1.468
304.00,7.665851,25.20865,-0.000175,24.015811,-0.0078,1.468
306.00,7.665759,25.20796,-0.000177,24.015618,-0.0078,1.468
308.00,7.666123,25.20806,-0.000178,24.015946,-0.0078,1.468
310.00,7.665853,25.20750,-0.000178,24.015765,-0.0079,1.468
312.00,7.665791,25.20709,-0.000176,24.015704,-0.0078,1.469
314.00,7.665594,25.20708,-0.000176,24.015821,-0.0078,1.468
316.00,7.664996,25.20717,-0.000175,24.015927,-0.0079,1.468
318.00,7.664837,25.20675,-0.000176,24.016351,-0.0079,1.469
320.00,7.664407,25.20707,-0.000177,24.016313,-0.0079,1.468
322.00,7.664436,25.20741,-0.000177,24.016111,-0.0079,1.468
324.00,7.664972,25.20795,-0.000177,24.016318,-0.0079,1.469
326.00,7.664218,25.20816,-0.000175,24.016064,-0.0078,1.469
328.00,7.663261,25.20840,-0.000177,24.016766,-0.0078,1.468
330.00,7.663077,25.20898,-0.000176,24.016130,-0.0079,1.468
332.00,7.662357,25.20881,-0.000176,24.016436,-0.0079,1.468
334.00,7.662158,25.20912,-0.000176,24.016452,-0.0079,1.468
336.00,7.661880,25.20920,-0.000175,24.016498,-0.0078,1.468
338.00,7.661924,25.20910,-0.000176,24.015334,-0.0078,1.468
340.00,7.661497,25.21018,-0.000177,24.015684,-0.0079,1.468
342.00,7.661691,25.20943,-0.000176,24.015908,-0.0078,1.468
344.00,7.661463,25.20942,-0.000176,24.015861,-0.0078,1.468
346.00,7.661033,25.20954,-0.000175,24.015925,-0.0079,1.468
348.00,7.661134,25.20889,-0.000175,24.016405,-0.0079,1.469
350.00,7.660719,25.20914,-0.000176,24.015696,-0.0079,1.468
352.00,7.660176,25.20908,-0.000176,24.016072,-0.0079,1.468
354.00,7.659823,25.20992,-0.000177,24.015912,-0.0079,1.469
356.00,7.659257,25.20986,-0.000178,24.015787,-0.0079,1.469
358.00,7.659421,25.20985,-0.000178,24.015965,-0.0078,1.469
360.00,7.659404,25.20918,-0.000177,24.015970,-0.0078,1.468
362.00,7.658341,25.20905,-0.000176,24.015756,-0.0079,1.468
364.00,7.657838,25.20850,-0.000175,24.015985,-0.0079,1.468
366.00,7.658164,25.20888,-0.000176,24.016372,-0.0079,1.469
368.00,7.658544,25.20914,-0.000177,24.016302,-0.0078,1.468
370.00,7.658240,25.20986,-0.000176,24.016820,-0.0079,1.468
372.00,7.657415,25.20900,-0.000176,24.015598,-0.0078,1.468
374.00,7.657536,25.20843,-0.000176,24.015713,-0.0078,1.468
376.00,7.657658,25.20780,-0.000175,24.016276,-0.0079,1.468
378.00,7.657194,25.20838,-0.000176,24.015693,-0.0078,1.468
380.00,7.657490,25.20900,-0.000176,24.016014,-0.0079,1.469
382.00,7.657403,25.20871,-0.000177,24.016077,-0.0079,1.469
384.00,7.656035,25.20874,-0.000176,24.015870,-0.0079,1.468
386.00,7.655139,25.20799,-0.000178,24.015760,-0.0079,1.468
388.00,7.654946,25.20860,-0.000179,24.015123,-0.0079,1.468
390.00,7.654533,25.20847,-0.000178,24.016099,-0.0079,1.468
392.00,7.654527,25.20754,-0.000177,24.015501,-0.0079,1.468
394.00,7.654749,25.20801,-0.000176,24.015876,-0.0079,1.468
396.00,7.654916,25.20794,-0.000177,24.016235,-0.0079,1.469
398.00,7.654491,25.20761,-0.000177,24.015600,-0.0078,1.468
400.00,7.654642,25.20732,-0.000177,24.016008,-0.0078,1.468
402.00,7.654929,25.20720,-0.000177,24.016073,-0.0078,1.468
404.00,7.654317,25.20778,-0.000178,24.016034,-0.0079,1.469
406.00,7.653694,25.20722,-0.000178,24.016220,-0.0079,1.469
408.00,7.653422,25.20740,-0.000178,24.015858,-0.0078,1.468
410.00,7.653343,25.20815,-0.000177,24.016126,-0.0078,1.469
412.00,7.653087,25.20725,-0.000177,24.015894,-0.0079,1.468
414.00,7.652649,25.20824,-0.000178,24.016073,-0.0078,1.468
416.00,7.653232,25.20841,-0.000179,24.016204,-0.0078,1.469
418.00,7.652452,25.20841,-0.000178,24.016104,-0.0078,1.469
420.00,7.652422,25.20755,-0.000178,24.016266,-0.0079,1.469
422.00,7.652056,25.20770,-0.000178,24.016148,-0.0079,1.468
424.00,7.651652,25.20667,-0.000177,24.016307,-0.0079,1.468
426.00,7.651825,25.20695,-0.000178,24.016023,-0.0078,1.468
428.00,7.651897,25.20797,-0.000178,24.015676,-0.0078,1.469
430.00,7.651722,25.20674,-0.000178,24.015519,-0.0079,1.469
432.00,7.651140,25.20553,-0.000179,24.015624,-0.0079,1.469
434.00,7.650030,25.20548,-0.000179,24.016041,-0.0079,1.469
436.00,7.649975,25.20656,-0.000178,24.015943,-0.0079,1.468
438.00,7.650031,25.20614,-0.000177,24.016287,-0.0079,1.468
440.00,7.649768,25.20570,-0.000177,24.015780,-0.0079,1.469
442.00,7.649389,25.20607,-0.000178,24.016675,-0.0079,1.469
444.00,7.648434,25.20634,-0.000178,24.016380,-0.0079,1.469
446.00,7.648270,25.20669,-0.000177,24.015894,-0.0079,1.468
448.00,7.648405,25.20597,-0.000178,24.015905,-0.0078,1.469
450.00,7.648717,25.20586,-0.000178,24.015990,-0.0079,1.468
452.00,7.648086,25.20486,-0.000176,24.016559,-0.0079,1.468
454.00,7.647758,25.20539,-0.000178,24.015801,-0.0078,1.469
456.00,7.647582,25.20580,-0.000179,24.015655,-0.0078,1.469
458.00,7.647803,25.20514,-0.000178,24.015972,-0.0079,1.469
460.00,7.646913,25.20587,-0.000179,24.015620,-0.0078,1.469
462.00,7.645573,25.20538,-0.000177,24.015294,-0.0079,1.468
464.00,7.646935,25.20482,-0.000178,24.015945,-0.0079,1.469
466.00,7.646527,25.20509,-0.000178,24.016811,-0.0079,1.468
468.00,7.646745,25.20542,-0.000178,24.016287,-0.0078,1.469
470.00,7.645859,25.20529,-0.000178,24.015691,-0.0078,1.468
472.00,7.644860,25.20539,-0.000177,24.016507,-0.0078,1.469
474.00,7.645227,25.20536,-0.000178,24.016398,-0.0079,1.468
476.00,7.645593,25.20622,-0.000179,24.016438,-0.0078,1.469
478.00,7.645092,25.20561,-0.000178,24.015660,-0.0079,1.468
480.00,7.644638,25.20497,-0.000177,24.015604,-0.0079,1.468
482.00,7.644552,25.20541,-0.000177,24.016171,-0.0078,1.468
484.00,7.644359,25.20587,-0.000178,24.016032,-0.0078,1.469
486.00,7.644044,25.20662,-0.000179,24.015473,-0.0079,1.469
488.00,7.644049,25.20629,-0.000179,24.016126,-0.0078,1.469
490.00,7.643439,25.20608,-0.000178,24.016650,-0.0078,1.468
492.00,7.642177,25.20683,-0.000178,24.015818,-0.0078,1.468
494.00,7.643330,25.20641,-0.000178,24.015337,-0.0079,1.468
496.00,7.643342,25.20595,-0.000178,24.015662,-0.0078,1.469
498.00,7.642817,25.20549,-0.000178,24.015818,-0.0079,1.469
500.00,7.643086,25.20672,-0.000178,24.015640,-0.0078,1.469
502.00,7.643387,25.20727,-0.000178,24.016307,-0.0079,1.469
504.00,7.642137,25.20675,-0.000177,24.015622,-0.0078,1.469
506.00,7.641088,25.20684,-0.000177,24.016304,-0.0079,1.469
508.00,7.641168,25.20715,-0.000176,24.016066,-0.0079,1.468
510.00,7.640862,25.20708,-0.000176,24.015308,-0.0079,1.469
512.00,7.641378,25.20765,-0.000177,24.016030,-0.0079,1.468
514.00,7.642053,25.20750,-0.000177,24.016371,-0.0079,1.469
516.00,7.642106,25.20739,-0.000176,24.016070,-0.0079,1.468
518.00,7.642287,25.20771,-0.000177,24.015383,-0.0079,1.468
520.00,7.641630,25.20742,-0.000176,24.015675,-0.0078,1.468
522.00,7.639605,25.20698,-0.000177,24.015945,-0.0078,1.469
524.00,7.639447,25.20794,-0.000178,24.016534,-0.0079,1.469
526.00,7.639165,25.20772,-0.000178,24.015830,-0.0079,1.469
528.00,7.638846,25.20716,-0.000177,24.016162,-0.0078,1.469
530.00,7.638899,25.20695,-0.000178,24.016251,-0.0078,1.468
532.00,7.638805,25.20741,-0.000177,24.016097,-0.0078,1.469
534.00,7.638336,25.20747,-0.000177,24.015689,-0.0079,1.469
536.00,7.638742,25.20754,-0.000177,24.016472,-0.0078,1.469
538.00,7.639004,25.20734,-0.000176,24.016119,-0.0079,1.469
540.00,7.638270,25.20703,-0.000176,24.015346,-0.0078,1.469
542.00,7.638966,25.20803,-0.000177,24.016090,-0.0079,1.469
544.00,7.638233,25.20816,-0.000178,24.016110,-0.0079,1.469
546.00,7.638363,25.20848,-0.000177,24.016487,-0.0079,1.468
548.00,7.639018,25.20749,-0.000177,24.016039,-0.0079,1.468
550.00,7.637997,25.20732,-0.000177,24.016313,-0.0079,1.469
552.00,7.636815,25.20789,-0.000177,24.016258,-0.0079,1.469
554.00,7.637467,25.20777,-0.000177,24.016949,-0.0078,1.469
556.00,7.636902,25.20826,-0.000177,24.015836,-0.0078,1.468
558.00,7.636271,25.20791,-0.000178,24.015841,-0.0078,1.468
560.00,7.636309,25.20767,-0.000177,24.015965,-0.0078,1.469
562.00,7.635481,25.20858,-0.000178,24.016327,-0.0078,1.469
564.00,7.635291,25.20828,-0.000177,24.015916,-0.0079,1.468
566.00,7.635665,25.20718,-0.000177,24.016072,-0.0079,1.468
568.00,7.635853,25.20720,-0.000177,24.016095,-0.0079,1.468
570.00,7.636408,25.20751,-0.000176,24.016349,-0.0078,1.469
572.00,7.635479,25.20774,-0.000177,24.016557,-0.0078,1.469
574.00,7.635154,25.20801,-0.000177,24.016280,-0.0078,1.469
576.00,7.635159,25.20788,-0.000177,24.016659,-0.0079,1.469
578.00,7.635051,25.20753,-0.000178,24.016581,-0.0078,1.469
580.00,7.634690,25.20713,-0.000178,24.015388,-0.0078,1.469
582.00,7.634312,25.20710,-0.000177,24.015789,-0.0079,1.469
584.00,7.633889,25.20792,-0.000177,24.015995,-0.0079,1.469
586.00,7.633876,25.20718,-0.000176,24.015800,-0.0079,1.468
588.00,7.633848,25.20808,-0.000176,24.016454,-0.0078,1.469
590.00,7.633665,25.20868,-0.000178,24.016411,-0.0079,1.468
592.00,7.633168,25.20832,-0.000177,24.015829,-0.0078,1.469
594.00,7.632996,25.20854,-0.000177,24.016144,-0.0079,1.469
596.00,7.632431,25.20830,-0.000176,24.015945,-0.0079,1.469
598.00,7.633090,25.20795,-0.000176,24.016137,-0.0079,1.468
600.00,7.633337,25.20848,-0.000178,24.016140,-0.0079,1.469
@1,2.0000,4.0
602.00,7.632028,25.20864,-0.000177,24.015647,-0.0079,1.468
604.00,7.628966,25.20806,-0.000176,24.015720,-0.0079,1.469
606.00,7.622909,25.20751,-0.000175,24.015783,-0.0079,1.468
608.00,7.613825,25.20847,-0.000175,24.015852,-0.0078,1.467
610.00,7.599291,25.20879,-0.000173,24.016289,-0.0078,1.468
612.00,7.587682,25.20839,-0.000175,24.016376,-0.0078,1.469
614.00,7.585667,25.20846,-0.000176,24.016403,-0.0079,1.470
616.00,7.588719,25.20875,-0.000178,24.016621,-0.0079,1.469
618.00,7.590375,25.20845,-0.000178,24.016661,-0.0078,1.469
620.00,7.591177,25.20860,-0.000178,24.015925,-0.0079,1.469
622.00,7.592029,25.20807,-0.000178,24.015792,-0.0079,1.469
624.00,7.592159,25.20738,-0.000177,24.016117,-0.0078,1.469
626.00,7.593314,25.20796,-0.000177,24.015484,-0.0078,1.469
628.00,7.595319,25.20797,-0.000177,24.015861,-0.0078,1.469
630.00,7.597897,25.20817,-0.000178,24.015424,-0.0079,1.469
632.00,7.599787,25.20791,-0.000177,24.016195,-0.0079,1.469
634.00,7.602551,25.20817,-0.000177,24.016260,-0.0078,1.469
636.00,7.606125,25.20741,-0.000177,24.015423,-0.0078,1.468
638.00,7.608481,25.20769,-0.000177,24.015381,-0.0078,1.469
640.00,7.609940,25.20789,-0.000178,24.016046,-0.0079,1.469
642.00,7.611999,25.20799,-0.000177,24.015250,-0.0079,1.468
644.00,7.614110,25.20735,-0.000177,24.015872,-0.0079,1.468
646.00,7.615593,25.20735,-0.000177,24.016632,-0.0079,1.468
648.00,7.616585,25.20788,-0.000176,24.016793,-0.0079,1.469
650.00,7.617845,25.20794,-0.000177,24.016742,-0.0079,1.468
652.00,7.618595,25.20757,-0.000177,24.016044,-0.0079,1.468
654.00,7.619553,25.20798,-0.000177,24.016200,-0.0079,1.469
656.00,7.620263,25.20724,-0.000178,24.016086,-0.0079,1.469
658.00,7.620873,25.20778,-0.000176,24.016247,-0.0079,1.468
660.00,7.621047,25.20740,-0.000177,24.016153,-0.0079,1.469
662.00,7.621447,25.20724,-0.000178,24.016057,-0.0079,1.469
664.00,7.621736,25.20781,-0.000177,24.016026,-0.0079,1.468
666.00,7.621195,25.20753,-0.000176,24.016171,-0.0079,1.468
668.00,7.620890,25.20791,-0.000175,24.016753,-0.0079,1.468
670.00,7.621966,25.20819,-0.000176,24.016565,-0.0078,1.469
672.00,7.623446,25.20793,-0.000177,24.016097,-0.0079,1.470
674.00,7.623068,25.20750,-0.000177,24.015549,-0.0079,1.468
676.00,7.623087,25.20743,-0.000176,24.016374,-0.0079,1.468
678.00,7.622936,25.20776,-0.000177,24.015684,-0.0079,1.469
680.00,7.623486,25.20834,-0.000178,24.015359,-0.0078,1.469
682.00,7.624298,25.20786,-0.000176,24.015586,-0.0079,1.468
684.00,7.623768,25.20706,-0.000177,24.015975,-0.0079,1.468
686.00,7.623577,25.20566,-0.000176,24.015801,-0.0078,1.469
688.00,7.622655,25.20552,-0.000178,24.016075,-0.0079,1.469
690.00,7.621923,25.20613,-0.000176,24.016189,-0.0078,1.469
692.00,7.621715,25.20628,-0.000177,24.016305,-0.0079,1.469
694.00,7.621444,25.20621,-0.000177,24.016421,-0.0079,1.469
696.00,7.621662,25.20666,-0.000177,24.016472,-0.0078,1.469
698.00,7.621834,25.20626,-0.000176,24.016046,-0.0078,1.468
700.00,7.620761,25.20607,-0.000178,24.015945,-0.0079,1.469
702.00,7.621316,25.20590,-0.000176,24.015898,-0.0078,1.469
704.00,7.621717,25.20553,-0.000177,24.016746,-0.0079,1.468
706.00,7.621499,25.20652,-0.000177,24.016146,-0.0079,1.468
708.00,7.621790,25.20731,-0.000176,24.016407,-0.0079,1.469
710.00,7.621384,25.20657,-0.000176,24.016501,-0.0079,1.469
712.00,7.621755,25.20672,-0.000177,24.016218,-0.0078,1.468
714.00,7.621954,25.20715,-0.000177,24.015874,-0.0079,1.469
716.00,7.621716,25.20660,-0.000177,24.015881,-0.0078,1.468
718.00,7.621396,25.20681,-0.000178,24.015888,-0.0079,1.469
720.00,7.621175,25.20690,-0.000176,24.015542,-0.0079,1.469
722.00,7.620402,25.20723,-0.000178,24.015356,-0.0079,1.468
724.00,7.620085,25.20725,-0.000178,24.015903,-0.0079,1.468
726.00,7.619544,25.20762,-0.000177,24.016251,-0.0079,1.468
728.00,7.619778,25.20699,-0.000177,24.015635,-0.0079,1.468
730.00,7.619431,25.20698,-0.000178,24.015965,-0.0079,1.469
732.00,7.619162,25.20712,-0.000177,24.016597,-0.0079,1.468
734.00,7.619319,25.20631,-0.000177,24.016081,-0.0079,1.468
736.00,7.619489,25.20637,-0.000178,24.015071,-0.0079,1.469
738.00,7.618774,25.20639,-0.000177,24.015738,-0.0079,1.469
740.00,7.619150,25.20710,-0.000178,24.016309,-0.0079,1.468
742.00,7.619440,25.20696,-0.000177,24.016338,-0.0078,1.468
744.00,7.619274,25.20697,-0.000177,24.016035,-0.0078,1.468
746.00,7.619148,25.20713,-0.000177,24.015878,-0.0078,1.468
748.00,7.618695,25.20710,-0.000177,24.015827,-0.0079,1.469
750.00,7.618126,25.20690,-0.000177,24.015666,-0.0079,1.468
752.00,7.617416,25.20691,-0.000178,24.016374,-0.0079,1.469
754.00,7.617667,25.20676,-0.000179,24.016211,-0.0079,1.469
756.00,7.617720,25.20662,-0.000178,24.015617,-0.0078,1.469
758.00,7.617968,25.20672,-0.000178,24.015838,-0.0079,1.468
760.00,7.617702,25.20785,-0.000177,24.016400,-0.0078,1.468
762.00,7.616639,25.20823,-0.000177,24.016400,-0.0078,1.469
764.00,7.617249,25.20760,-0.000178,24.015627,-0.0079,1.469
766.00,7.617041,25.20766,-0.000178,24.016333,-0.0079,1.468
768.00,7.616822,25.20721,-0.000177,24.015907,-0.0079,1.469
770.00,7.617527,25.20663,-0.000177,24.016229,-0.0078,1.468
772.00,7.617358,25.20758,-0.000177,24.016090,-0.0079,1.469
774.00,7.616699,25.20790,-0.000178,24.015722,-0.0079,1.469
776.00,7.616409,25.20767,-0.000178,24.016267,-0.0078,1.468
778.00,7.616744,25.20781,-0.000177,24.016833,-0.0078,1.469
780.00,7.617061,25.20763,-0.000179,24.015812,-0.0078,1.469
782.00,7.617236,25.20753,-0.000178,24.016121,-0.0078,1.468
784.00,7.615680,25.20785,-0.000177,24.015999,-0.0079,1.468
786.00,7.614659,25.20814,-0.000177,24.016554,-0.0079,1.469
788.00,7.614071,25.20717,-0.000178,24.016231,-0.0079,1.469
790.00,7.614238,25.20703,-0.000178,24.016084,-0.0079,1.469
792.00,7.614086,25.20755,-0.000178,24.015511,-0.0079,1.469
794.00,7.614181,25.20783,-0.000177,24.015986,-0.0079,1.469
796.00,7.614602,25.20716,-0.000178,24.015366,-0.0079,1.468
798.00,7.614444,25.20670,-0.000177,24.015443,-0.0079,1.469
800.00,7.614033,25.20679,-0.000177,24.016438,-0.0079,1.469
802.00,7.613349,25.20718,-0.000177,24.016077,-0.0079,1.468
804.00,7.613519,25.20726,-0.000178,24.015457,-0.0078,1.469
806.00,7.613225,25.20664,-0.000176,24.016204,-0.0079,1.469
808.00,7.613455,25.20711,-0.000178,24.016186,-0.0079,1.469
810.00,7.613162,25.20733,-0.000177,24.015887,-0.0079,1.469
812.00,7.612648,25.20681,-0.000178,24.016490,-0.0079,1.468
814.00,7.612919,25.20714,-0.000177,24.016188,-0.0078,1.469
816.00,7.612041,25.20724,-0.000178,24.016017,-0.0079,1.469
818.00,7.611438,25.20694,-0.000178,24.015936,-0.0079,1.469
820.00,7.611686,25.20624,-0.000178,24.016004,-0.0079,1.469
822.00,7.611590,25.20545,-0.000177,24.015651,-0.0078,1.469
824.00,7.611628,25.20609,-0.000177,24.016028,-0.0078,1.469
826.00,7.612229,25.20589,-0.000177,24.016599,-0.0078,1.468
828.00,7.611558,25.20528,-0.000177,24.016391,-0.0078,1.468
830.00,7.611863,25.20590,-0.000177,24.016327,-0.0079,1.469
832.00,7.611966,25.20527,-0.000177,24.016407,-0.0079,1.469
834.00,7.611022,25.20508,-0.000178,24.015705,-0.0079,1.470
836.00,7.610368,25.20518,-0.000178,24.016177,-0.0079,1.469
838.00,7.610366,25.20592,-0.000176,24.016394,-0.0078,1.468
840.00,7.610326,25.20617,-0.000176,24.016503,-0.0079,1.469
842.00,7.609915,25.20651,-0.000177,24.015999,-0.0078,1.469
844.00,7.610428,25.20626,-0.000178,24.015785,-0.0078,1.469
846.00,7.611070,25.20599,-0.000177,24.015584,-0.0079,1.469
848.00,7.610062,25.20607,-0.000176,24.016673,-0.0079,1.469
850.00,7.610397,25.20441,-0.000177,24.016412,-0.0078,1.468
852.00,7.610098,25.20434,-0.000177,24.015664,-0.0079,1.469
854.00,7.609551,25.20490,-0.000176,24.016532,-0.0078,1.469
856.00,7.609649,25.20505,-0.000177,24.015782,-0.0079,1.469
858.00,7.610489,25.20484,-0.000178,24.016343,-0.0079,1.469
860.00,7.610974,25.20443,-0.000178,24.016032,-0.0078,1.469
862.00,7.609890,25.20471,-0.000177,24.016557,-0.0079,1.468
864.00,7.609041,25.20506,-0.000176,24.016409,-0.0079,1.468
866.00,7.608675,25.20601,-0.000175,24.015684,-0.0079,1.469
868.00,7.609234,25.20563,-0.000176,24.016494,-0.0079,1.469
870.00,7.608259,25.20610,-0.000176,24.015934,-0.0079,1.469
872.00,7.608467,25.20556,-0.000177,24.015901,-0.0078,1.469
874.00,7.608166,25.20558,-0.000177,24.016026,-0.0078,1.469
876.00,7.608365,25.20591,-0.000176,24.016253,-0.0078,1.469
878.00,7.608157,25.20575,-0.000176,24.015917,-0.0078,1.469
880.00,7.607813,25.20622,-0.000176,24.017012,-0.0078,1.469
882.00,7.607323,25.20701,-0.000177,24.016008,-0.0078,1.469
884.00,7.606728,25.20626,-0.000177,24.016467,-0.0078,1.469
886.00,7.606618,25.20626,-0.000177,24.016208,-0.0079,1.468
888.00,7.605351,25.20644,-0.000176,24.016295,-0.0079,1.468
890.00,7.605389,25.20599,-0.000177,24.016010,-0.0079,1.468
892.00,7.605111,25.20642,-0.000176,24.015869,-0.0079,1.469
894.00,7.604690,25.20590,-0.000177,24.016746,-0.0078,1.469
896.00,7.605222,25.20590,-0.000177,24.016405,-0.0078,1.469
898.00,7.605861,25.20505,-0.000177,24.015642,-0.0079,1.469
900.00,7.605567,25.20540,-0.000176,24.016260,-0.0079,1.469
902.00,7.605576,25.20649,-0.000177,24.016407,-0.0078,1.469
904.00,7.605497,25.20648,-0.000176,24.016039,-0.0078,1.469
906.00,7.604410,25.20610,-0.000176,24.016349,-0.0078,1.469
908.00,7.604376,25.20591,-0.000176,24.016356,-0.0079,1.469
910.00,7.604704,25.20592,-0.000176,24.016037,-0.0079,1.469
912.00,7.604713,25.20579,-0.000177,24.016177,-0.0079,1.469
914.00,7.604763,25.20625,-0.000177,24.016211,-0.0079,1.470
916.00,7.603862,25.20584,-0.000177,24.015805,-0.0079,1.469
918.00,7.603484,25.20638,-0.000177,24.015638,-0.0079,1.469
920.00,7.603894,25.20618,-0.000176,24.016289,-0.0078,1.469
922.00,7.604746,25.20632,-0.000177,24.016090,-0.0079,1.469
924.00,7.604618,25.20672,-0.000177,24.015907,-0.0079,1.468
926.00,7.603768,25.20576,-0.000177,24.016552,-0.0079,1.469
928.00,7.604000,25.20593,-0.000177,24.015682,-0.0079,1.469
930.00,7.603353,25.20556,-0.000177,24.015932,-0.0079,1.468
932.00,7.602588,25.20501,-0.000178,24.016432,-0.0078,1.469
934.00,7.602859,25.20507,-0.000177,24.016407,-0.0078,1.469
936.00,7.604200,25.20561,-0.000177,24.016713,-0.0078,1.469
938.00,7.603993,25.20583,-0.000177,24.017083,-0.0079,1.469
940.00,7.603249,25.20549,-0.000177,24.016151,-0.0078,1.469
942.00,7.602931,25.20577,-0.000177,24.015992,-0.0079,1.469
944.00,7.601883,25.20517,-0.000177,24.016213,-0.0079,1.469
946.00,7.601775,25.20537,-0.000177,24.015966,-0.0079,1.469
948.00,7.600910,25.20553,-0.000177,24.015718,-0.0079,1.469
950.00,7.601215,25.20561,-0.000176,24.016061,-0.0079,1.469
952.00,7.601704,25.20610,-0.000176,24.015330,-0.0079,1.469
954.00,7.601631,25.20620,-0.000176,24.015678,-0.0079,1.470
956.00,7.601553,25.20473,-0.000177,24.015519,-0.0079,1.469
958.00,7.601868,25.20483,-0.000177,24.015912,-0.0079,1.469
960.00,7.601259,25.20532,-0.000177,24.016441,-0.0079,1.469
962.00,7.600898,25.20622,-0.000178,24.015470,-0.0079,1.469
964.00,7.600164,25.20584,-0.000178,24.016035,-0.0079,1.469
966.00,7.600631,25.20585,-0.000178,24.015693,-0.0078,1.470
968.00,7.600045,25.20566,-0.000177,24.015921,-0.0079,1.469
970.00,7.599823,25.20570,-0.000178,24.016008,-0.0079,1.469
972.00,7.599338,25.20677,-0.000177,24.016231,-0.0078,1.469
974.00,7.599350,25.20598,-0.000177,24.015270,-0.0079,1.469
976.00,7.600696,25.20564,-0.000177,24.015818,-0.0079,1.469
978.00,7.599994,25.20558,-0.000177,24.016354,-0.0079,1.469
980.00,7.600585,25.20593,-0.000178,24.016070,-0.0079,1.469
982.00,7.599622,25.20605,-0.000177,24.016441,-0.0078,1.468
984.00,7.598906,25.20556,-0.000177,24.016039,-0.0078,1.469
986.00,7.598510,25.20623,-0.000177,24.016628,-0.0079,1.469
988.00,7.598726,25.20654,-0.000177,24.015961,-0.0078,1.468
990.00,7.598538,25.20654,-0.000177,24.015580,-0.0079,1.469
992.00,7.599100,25.20726,-0.000177,24.016470,-0.0079,1.469
994.00,7.599358,25.20659,-0.000177,24.015836,-0.0079,1.469
996.00,7.599414,25.20667,-0.000178,24.016238,-0.0078,1.469
998.00,7.598810,25.20562,-0.000178,24.016142,-0.0078,1.469
1000.00,7.598230,25.20551,-0.000177,24.016536,-0.0078,1.469
1002.00,7.598069,25.20569,-0.000178,24.015651,-0.0079,1.469
1004.00,7.597330,25.20555,-0.000177,24.015482,-0.0079,1.469
1006.00,7.597118,25.20529,-0.000177,24.016215,-0.0079,1.469
1008.00,7.597137,25.20500,-0.000178,24.016041,-0.0079,1.469
1010.00,7.596643,25.20464,-0.000178,24.015879,-0.0079,1.469
1012.00,7.596266,25.20452,-0.000178,24.015809,-0.0078,1.469
1014.00,7.595850,25.20453,-0.000177,24.016015,-0.0079,1.470
1016.00,7.595996,25.20489,-0.000177,24.016218,-0.0079,1.469
1018.00,7.596548,25.20468,-0.000178,24.015473,-0.0079,1.469
1020.00,7.597468,25.20464,-0.000178,24.016092,-0.0079,1.469
1022.00,7.596930,25.20587,-0.000177,24.015292,-0.0078,1.469
1024.00,7.596249,25.20607,-0.000178,24.015566,-0.0078,1.469
1026.00,7.595423,25.20535,-0.000176,24.015801,-0.0078,1.469
1028.00,7.594696,25.20539,-0.000176,24.015863,-0.0079,1.470
1030.00,7.595761,25.20630,-0.000176,24.015908,-0.0078,1.469
1032.00,7.596376,25.20521,-0.000178,24.015660,-0.0079,1.469
1034.00,7.595640,25.20522,-0.000178,24.016806,-0.0079,1.469
1036.00,7.595055,25.20549,-0.000179,24.016233,-0.0079,1.469
1038.00,7.594660,25.20396,-0.000177,24.015649,-0.0079,1.469
1040.00,7.594549,25.20392,-0.000177,24.016430,-0.0079,1.469
1042.00,7.594646,25.20402,-0.000176,24.016121,-0.0078,1.469
1044.00,7.594116,25.20380,-0.000178,24.016028,-0.0078,1.469
1046.00,7.594500,25.20388,-0.000178,24.016184,-0.0078,1.470
1048.00,7.594600,25.20443,-0.000178,24.015919,-0.0078,1.470
1050.00,7.593858,25.20480,-0.000177,24.016093,-0.0078,1.469
1052.00,7.593644,25.20476,-0.000177,24.015827,-0.0078,1.469
1054.00,7.593921,25.20406,-0.000178,24.016086,-0.0079,1.469
1056.00,7.593973,25.20470,-0.000176,24.016061,-0.0078,1.469
1058.00,7.593840,25.20535,-0.000177,24.016160,-0.0078,1.469
1060.00,7.593680,25.20504,-0.000178,24.016568,-0.0079,1.469
1062.00,7.593535,25.20498,-0.000176,24.015508,-0.0079,1.469
1064.00,7.592818,25.20609,-0.000177,24.015501,-0.0079,1.469
1066.00,7.593270,25.20614,-0.000178,24.016015,-0.0079,1.469
1068.00,7.592997,25.20662,-0.000177,24.016075,-0.0079,1.468
1070.00,7.592252,25.20729,-0.000176,24.015932,-0.0079,1.469
1072.00,7.592234,25.20684,-0.000178,24.016184,-0.0079,1.469
1074.00,7.592042,25.20743,-0.000177,24.015896,-0.0079,1.469
1076.00,7.591758,25.20760,-0.000176,24.016273,-0.0079,1.469
1078.00,7.592125,25.20745,-0.000176,24.017116,-0.0078,1.468
1080.00,7.592502,25.20808,-0.000177,24.016327,-0.0079,1.470
1082.00,7.592597,25.20806,-0.000178,24.016079,-0.0079,1.469
1084.00,7.591572,25.20762,-0.000179,24.015782,-0.0079,1.470
1086.00,7.590868,25.20793,-0.000177,24.016052,-0.0078,1.469
1088.00,7.590783,25.20888,-0.000177,24.015580,-0.0079,1.469
1090.00,7.590833,25.20812,-0.000177,24.015714,-0.0078,1.469
1092.00,7.590852,25.20862,-0.000176,24.016095,-0.0078,1.468
1094.00,7.591781,25.20934,-0.000177,24.015383,-0.0078,1.469
1096.00,7.591458,25.20913,-0.000178,24.015365,-0.0079,1.469
1098.00,7.591015,25.20759,-0.000178,24.015780,-0.0079,1.469
1100.00,7.590743,25.20879,-0.000177,24.015263,-0.0079,1.470
1102.00,7.590549,25.20840,-0.000178,24.015956,-0.0078,1.469
1104.00,7.590802,25.20807,-0.000176,24.016594,-0.0078,1.469
1106.00,7.591267,25.20864,-0.000177,24.015633,-0.0078,1.469
1108.00,7.590378,25.20882,-0.000177,24.015713,-0.0078,1.469
1110.00,7.589698,25.20896,-0.000176,24.016655,-0.0078,1.469
1112.00,7.590233,25.20950,-0.000177,24.016240,-0.0078,1.469
1114.00,7.590126,25.20979,-0.000177,24.015647,-0.0078,1.469
1116.00,7.590940,25.20856,-0.000176,24.015954,-0.0079,1.469
1118.00,7.590818,25.20781,-0.000177,24.016766,-0.0078,1.469
1120.00,7.590370,25.20814,-0.000177,24.016354,-0.0079,1.469
1122.00,7.589612,25.20850,-0.000176,24.016106,-0.0078,1.469
1124.00,7.590043,25.20773,-0.000176,24.015957,-0.0078,1.469
1126.00,7.590873,25.20785,-0.000176,24.016318,-0.0079,1.470
1128.00,7.590908,25.20834,-0.000177,24.016605,-0.0078,1.469
1130.00,7.589718,25.20899,-0.000176,24.016503,-0.0078,1.469
1132.00,7.589858,25.20834,-0.000175,24.016632,-0.0078,1.469
1134.00,7.588897,25.20882,-0.000176,24.016309,-0.0078,1.470
1136.00,7.588638,25.20879,-0.000177,24.016215,-0.0078,1.469
1138.00,7.589284,25.20798,-0.000176,24.015035,-0.0078,1.469
1140.00,7.588661,25.20843,-0.000177,24.016121,-0.0078,1.469
1142.00,7.588763,25.20828,-0.000176,24.016380,-0.0078,1.469
1144.00,7.588230,25.20827,-0.000176,24.016010,-0.0078,1.470
1146.00,7.587916,25.20792,-0.000176,24.016090,-0.0078,1.470
1148.00,7.587893,25.20821,-0.000177,24.016150,-0.0078,1.469
1150.00,7.587735,25.20844,-0.000176,24.016262,-0.0079,1.469
1152.00,7.586853,25.20815,-0.000177,24.016672,-0.0078,1.469
1154.00,7.587034,25.20814,-0.000177,24.015684,-0.0079,1.469
1156.00,7.587021,25.20836,-0.000177,24.015785,-0.0079,1.470
1158.00,7.587747,25.20871,-0.000176,24.015499,-0.0079,1.469
1160.00,7.587495,25.20727,-0.000177,24.015588,-0.0078,1.470
1162.00,7.586815,25.20786,-0.000177,24.016472,-0.0078,1.470
1164.00,7.585975,25.20922,-0.000176,24.015950,-0.0079,1.469
1166.00,7.586346,25.20768,-0.000176,24.016119,-0.0078,1.469
1168.00,7.586089,25.20837,-0.000176,24.016884,-0.0079,1.469
1170.00,7.586291,25.20800,-0.000176,24.016808,-0.0079,1.469
1172.00,7.586047,25.20833,-0.000175,24.016356,-0.0079,1.469
1174.00,7.586289,25.20869,-0.000175,24.016276,-0.0078,1.469
1176.00,7.585977,25.20803,-0.000176,24.015812,-0.0078,1.469
1178.00,7.585821,25.20803,-0.000176,24.015954,-0.0079,1.469
1180.00,7.586208,25.20748,-0.000176,24.016110,-0.0079,1.469
1182.00,7.586346,25.20825,-0.000176,24.015870,-0.0079,1.469
1184.00,7.585960,25.20771,-0.000177,24.016180,-0.0079,1.470
1186.00,7.585940,25.20752,-0.000177,24.015530,-0.0079,1.469
1188.00,7.585674,25.20798,-0.000176,24.015762,-0.0079,1.469
1190.00,7.585717,25.20777,-0.000176,24.016278,-0.0079,1.470
1192.00,7.585165,25.20831,-0.000177,24.015481,-0.0079,1.469
1194.00,7.585860,25.20795,-0.000177,24.015821,-0.0078,1.469
1196.00,7.585212,25.20783,-0.000177,24.016024,-0.0078,1.469
1198.00,7.585156,25.20817,-0.000176,24.015981,-0.0079,1.469
1200.00,7.584601,25.20850,-0.000177,24.016160,-0.0079,1.469
@2,12.0000,24.0
1202.00,7.584650,25.20904,-0.000177,24.015727,-0.0078,1.469
1204.00,7.582265,25.20859,-0.000177,24.016137,-0.0079,1.469
1206.00,7.574781,25.20870,-0.000176,24.015936,-0.0078,1.468
1208.00,7.559918,25.20845,-0.000175,24.015772,-0.0078,1.467
1210.00,7.535329,25.20817,-0.000174,24.015966,-0.0079,1.468
1212.00,7.506990,25.20818,-0.000175,24.015959,-0.0079,1.469
1214.00,7.480362,25.20787,-0.000176,24.016153,-0.0079,1.469
1216.00,7.455302,25.20771,-0.000176,24.015785,-0.0078,1.470
1218.00,7.432115,25.20976,-0.000177,24.016443,-0.0078,1.470
1220.00,7.409641,25.20910,-0.000178,24.016592,-0.0078,1.470
1222.00,7.388568,25.20890,-0.000178,24.016271,-0.0078,1.470
1224.00,7.369480,25.20836,-0.000179,24.016389,-0.0078,1.470
1226.00,7.350677,25.20867,-0.000179,24.015961,-0.0079,1.471
1228.00,7.336078,25.20896,-0.000178,24.016084,-0.0078,1.470
1230.00,7.329832,25.20868,-0.000180,24.016043,-0.0078,1.471
1232.00,7.333261,25.20915,-0.000180,24.015584,-0.0078,1.472
1234.00,7.346402,25.20975,-0.000180,24.015513,-0.0079,1.472
1236.00,7.361894,25.20955,-0.000179,24.016090,-0.0078,1.471
1238.00,7.376645,25.20833,-0.000177,24.015999,-0.0078,1.470
1240.00,7.390608,25.20821,-0.000177,24.016044,-0.0078,1.470
1242.00,7.403512,25.20850,-0.000176,24.015950,-0.0078,1.470
1244.00,7.416948,25.20799,-0.000177,24.016206,-0.0079,1.470
1246.00,7.432040,25.20772,-0.000177,24.016322,-0.0079,1.470
1248.00,7.446114,25.20856,-0.000176,24.016400,-0.0079,1.469
1250.00,7.459315,25.20938,-0.000176,24.016668,-0.0078,1.469
1252.00,7.472045,25.20963,-0.000175,24.016858,-0.0078,1.469
1254.00,7.484263,25.20893,-0.000176,24.016492,-0.0078,1.469
1256.00,7.494307,25.20930,-0.000178,24.015959,-0.0078,1.470
1258.00,7.503720,25.20944,-0.000178,24.016532,-0.0078,1.469
1260.00,7.511672,25.20939,-0.000177,24.016327,-0.0078,1.469
1262.00,7.518576,25.20962,-0.000176,24.016342,-0.0079,1.469
1264.00,7.525063,25.21009,-0.000176,24.015912,-0.0079,1.469
1266.00,7.531312,25.21067,-0.000177,24.016004,-0.0079,1.469
1268.00,7.536437,25.21100,-0.000178,24.016195,-0.0079,1.469
1270.00,7.539905,25.21080,-0.000177,24.015986,-0.0078,1.469
1272.00,7.543707,25.20993,-0.000178,24.015658,-0.0079,1.469
1274.00,7.546674,25.21034,-0.000178,24.015472,-0.0079,1.469
1276.00,7.549043,25.21091,-0.000177,24.015829,-0.0079,1.469
1278.00,7.551620,25.21011,-0.000176,24.015879,-0.0079,1.469
1280.00,7.553182,25.20957,-0.000177,24.016247,-0.0079,1.469
1282.00,7.554908,25.20901,-0.000177,24.016325,-0.0079,1.470
1284.00,7.555417,25.20941,-0.000177,24.015887,-0.0078,1.469
1286.00,7.556461,25.20998,-0.000177,24.015820,-0.0078,1.469
1288.00,7.557677,25.20995,-0.000178,24.016387,-0.0079,1.469
1290.00,7.559178,25.21020,-0.000178,24.016229,-0.0078,1.470
1292.00,7.559715,25.20998,-0.000178,24.016427,-0.0078,1.469
1294.00,7.559016,25.20932,-0.000177,24.016686,-0.0078,1.469
1296.00,7.559478,25.20895,-0.000177,24.015707,-0.0078,1.469
1298.00,7.561161,25.20843,-0.000177,24.015477,-0.0078,1.469
1300.00,7.561624,25.20902,-0.000176,24.016356,-0.0078,1.468
1302.00,7.561693,25.20982,-0.000177,24.016050,-0.0079,1.469
1304.00,7.561730,25.20942,-0.000177,24.016121,-0.0079,1.469
1306.00,7.562151,25.20871,-0.000177,24.015952,-0.0079,1.469
1308.00,7.561600,25.20830,-0.000177,24.016088,-0.0079,1.469
1310.00,7.561580,25.20852,-0.000177,24.016557,-0.0079,1.469
1312.00,7.562466,25.20933,-0.000178,24.015999,-0.0078,1.470
1314.00,7.563220,25.20849,-0.000177,24.016652,-0.0078,1.469
1316.00,7.563539,25.20791,-0.000177,24.015874,-0.0079,1.469
1318.00,7.564401,25.20981,-0.000177,24.016260,-0.0079,1.469
1320.00,7.564141,25.20976,-0.000177,24.015985,-0.0079,1.470
1322.00,7.565099,25.20956,-0.000178,24.016396,-0.0078,1.469
1324.00,7.565581,25.20902,-0.000178,24.016313,-0.0079,1.469
1326.00,7.566116,25.20912,-0.000177,24.015876,-0.0078,1.469
1328.00,7.565833,25.20929,-0.000176,24.016202,-0.0078,1.469
1330.00,7.565553,25.21033,-0.000176,24.016572,-0.0078,1.469
1332.00,7.565478,25.21028,-0.000177,24.016208,-0.0078,1.469
1334.00,7.565845,25.20997,-0.000177,24.016121,-0.0078,1.469
1336.00,7.566601,25.21001,-0.000177,24.015838,-0.0079,1.469
1338.00,7.567636,25.20913,-0.000176,24.016690,-0.0078,1.469
1340.00,7.567037,25.20978,-0.000176,24.016532,-0.0078,1.469
1342.00,7.566659,25.20913,-0.000176,24.016436,-0.0078,1.469
1344.00,7.567154,25.21029,-0.000177,24.016588,-0.0078,1.469
1346.00,7.566946,25.21059,-0.000177,24.016644,-0.0079,1.469
1348.00,7.566730,25.21057,-0.000177,24.016470,-0.0078,1.469
1350.00,7.567353,25.21020,-0.000176,24.016862,-0.0078,1.469
1352.00,7.567542,25.21018,-0.000176,24.016305,-0.0078,1.469
1354.00,7.568090,25.21050,-0.000177,24.016594,-0.0078,1.469
1356.00,7.567403,25.21028,-0.000176,24.015716,-0.0079,1.469
1358.00,7.567703,25.21050,-0.000176,24.015925,-0.0078,1.469
1360.00,7.567452,25.20957,-0.000178,24.016507,-0.0079,1.470
1362.00,7.567348,25.20983,-0.000177,24.016429,-0.0078,1.470
1364.00,7.568021,25.20926,-0.000176,24.016169,-0.0078,1.469
1366.00,7.568115,25.21002,-0.000177,24.015745,-0.0078,1.469
1368.00,7.568376,25.21014,-0.000177,24.015446,-0.0078,1.469
1370.00,7.568948,25.21000,-0.000177,24.016296,-0.0078,1.469
1372.00,7.568219,25.20956,-0.000176,24.016516,-0.0078,1.470
1374.00,7.568231,25.20926,-0.000177,24.016255,-0.0078,1.469
1376.00,7.568180,25.20941,-0.000176,24.016383,-0.0078,1.470
1378.00,7.567689,25.21031,-0.000177,24.015943,-0.0079,1.469
1380.00,7.568206,25.20950,-0.000178,24.016554,-0.0079,1.470
1382.00,7.568275,25.20970,-0.000178,24.015783,-0.0079,1.469
1384.00,7.568238,25.20892,-0.000178,24.015363,-0.0079,1.469
1386.00,7.568777,25.21000,-0.000177,24.015876,-0.0078,1.469
1388.00,7.568806,25.21000,-0.000177,24.015979,-0.0079,1.470
1390.00,7.568834,25.20912,-0.000177,24.016628,-0.0078,1.469
1392.00,7.569269,25.21017,-0.000177,24.015898,-0.0079,1.470
1394.00,7.569381,25.21026,-0.000177,24.016072,-0.0079,1.469
1396.00,7.569515,25.21019,-0.000177,24.016470,-0.0079,1.469
1398.00,7.568959,25.21156,-0.000178,24.016215,-0.0078,1.469
1400.00,7.568971,25.21031,-0.000177,24.015606,-0.0078,1.469
1402.00,7.569591,25.21011,-0.000177,24.016773,-0.0078,1.469
1404.00,7.569496,25.21009,-0.000176,24.016556,-0.0078,1.469
1406.00,7.569603,25.20970,-0.000176,24.016891,-0.0079,1.469
1408.00,7.569810,25.20988,-0.000176,24.016108,-0.0078,1.469
1410.00,7.570037,25.20939,-0.000176,24.016371,-0.0078,1.469
1412.00,7.569113,25.20870,-0.000176,24.016547,-0.0079,1.470
1414.00,7.569645,25.20904,-0.000175,24.015919,-0.0078,1.469
1416.00,7.570772,25.20948,-0.000176,24.016661,-0.0078,1.470
1418.00,7.570617,25.20924,-0.000176,24.016126,-0.0078,1.470
1420.00,7.570150,25.20983,-0.000176,24.016318,-0.0078,1.469
1422.00,7.569410,25.20988,-0.000175,24.015687,-0.0078,1.469
1424.00,7.568917,25.21049,-0.000177,24.015988,-0.0079,1.470
1426.00,7.568929,25.21030,-0.000177,24.016699,-0.0078,1.470
1428.00,7.569749,25.20995,-0.000176,24.016030,-0.0078,1.469
1430.00,7.569589,25.21018,-0.000177,24.015774,-0.0078,1.470
1432.00,7.569511,25.21061,-0.000178,24.016648,-0.0079,1.470
1434.00,7.569728,25.20959,-0.000177,24.015488,-0.0078,1.469
1436.00,7.569833,25.20962,-0.000176,24.016081,-0.0079,1.469
1438.00,7.570006,25.20953,-0.000176,24.015910,-0.0079,1.469
1440.00,7.569266,25.20883,-0.000177,24.016474,-0.0078,1.470
1442.00,7.569417,25.20957,-0.000177,24.016102,-0.0079,1.470
1444.00,7.569978,25.21010,-0.000177,24.016151,-0.0079,1.469
1446.00,7.568426,25.21018,-0.000176,24.016260,-0.0078,1.469
1448.00,7.568830,25.20964,-0.000176,24.016041,-0.0079,1.470
1450.00,7.568911,25.21041,-0.000178,24.016449,-0.0079,1.470
1452.00,7.568479,25.20946,-0.000177,24.016521,-0.0079,1.470
1454.00,7.568325,25.20994,-0.000177,24.016101,-0.0078,1.470
1456.00,7.568587,25.21093,-0.000177,24.016314,-0.0079,1.470
1458.00,7.568386,25.21045,-0.000177,24.015780,-0.0079,1.469
1460.00,7.568173,25.21000,-0.000176,24.016608,-0.0078,1.469
1462.00,7.567711,25.20959,-0.000176,24.016811,-0.0078,1.469
1464.00,7.567954,25.20976,-0.000176,24.016148,-0.0079,1.469
1466.00,7.567891,25.21009,-0.000177,24.016432,-0.0079,1.469
1468.00,7.567786,25.20968,-0.000177,24.016401,-0.0078,1.470
1470.00,7.567438,25.20975,-0.000177,24.016679,-0.0078,1.470
1472.00,7.566933,25.21005,-0.000176,24.016492,-0.0078,1.469
1474.00,7.566758,25.20942,-0.000177,24.015760,-0.0079,1.469
1476.00,7.567647,25.21010,-0.000178,24.016460,-0.0078,1.470
1478.00,7.568834,25.20876,-0.000177,24.016351,-0.0078,1.469
1480.00,7.568575,25.20882,-0.000177,24.016440,-0.0078,1.469
1482.00,7.567902,25.21011,-0.000176,24.016994,-0.0079,1.470
1484.00,7.567775,25.21037,-0.000175,24.016302,-0.0079,1.469
1486.00,7.567388,25.20971,-0.000177,24.016273,-0.0079,1.470
1488.00,7.567038,25.21043,-0.000177,24.016967,-0.0079,1.470
1490.00,7.567168,25.21042,-0.000179,24.016597,-0.0079,1.470
1492.00,7.566927,25.21015,-0.000177,24.015611,-0.0079,1.469
1494.00,7.566421,25.20919,-0.000177,24.016349,-0.0079,1.469
1496.00,7.566798,25.20928,-0.000176,24.016441,-0.0079,1.469
1498.00,7.566895,25.20919,-0.000177,24.016824,-0.0078,1.469
1500.00,7.566750,25.20871,-0.000177,24.016338,-0.0079,1.470
1502.00,7.566223,25.20852,-0.000177,24.016420,-0.0078,1.470
1504.00,7.567009,25.20795,-0.000178,24.016264,-0.0078,1.469
1506.00,7.567377,25.20771,-0.000177,24.016561,-0.0078,1.469
1508.00,7.566837,25.20788,-0.000176,24.016411,-0.0079,1.469
1510.00,7.566259,25.20796,-0.000177,24.016142,-0.0079,1.470
1512.00,7.567034,25.20858,-0.000177,24.016008,-0.0079,1.470
1514.00,7.566680,25.20807,-0.000178,24.015756,-0.0079,1.470
1516.00,7.566350,25.20908,-0.000178,24.016334,-0.0079,1.469
1518.00,7.566364,25.21025,-0.000178,24.016130,-0.0079,1.469
1520.00,7.566434,25.21006,-0.000178,24.016429,-0.0079,1.469
1522.00,7.565762,25.20983,-0.000179,24.015832,-0.0079,1.470
1524.00,7.565086,25.21056,-0.000177,24.016084,-0.0079,1.470
1526.00,7.564106,25.20964,-0.000177,24.016646,-0.0078,1.469
1528.00,7.564524,25.20951,-0.000176,24.017005,-0.0079,1.470
1530.00,7.564928,25.20930,-0.000177,24.016249,-0.0078,1.470
1532.00,7.564791,25.20960,-0.000177,24.016498,-0.0079,1.470
1534.00,7.564524,25.21027,-0.000178,24.016166,-0.0078,1.469
1536.00,7.565041,25.21038,-0.000179,24.016028,-0.0079,1.469
1538.00,7.563503,25.20983,-0.000177,24.016786,-0.0078,1.470
1540.00,7.563630,25.20978,-0.000177,24.016320,-0.0078,1.470
1542.00,7.563030,25.20945,-0.000177,24.016271,-0.0078,1.470
1544.00,7.563277,25.20992,-0.000178,24.015700,-0.0078,1.470
1546.00,7.564318,25.20975,-0.000179,24.015850,-0.0078,1.470
1548.00,7.564933,25.20999,-0.000177,24.016688,-0.0078,1.469
1550.00,7.564275,25.21013,-0.000176,24.016177,-0.0079,1.470
1552.00,7.564255,25.20987,-0.000177,24.015736,-0.0079,1.470
1554.00,7.564115,25.20964,-0.000176,24.015823,-0.0079,1.470
1556.00,7.564467,25.20938,-0.000176,24.015843,-0.0079,1.470
1558.00,7.563631,25.20959,-0.000176,24.015818,-0.0079,1.469
1560.00,7.563380,25.20950,-0.000178,24.015718,-0.0079,1.470
1562.00,7.564134,25.20981,-0.000178,24.016039,-0.0079,1.470
1564.00,7.563690,25.20933,-0.000177,24.016579,-0.0079,1.470
1566.00,7.562953,25.20964,-0.000176,24.016548,-0.0079,1.469
1568.00,7.562458,25.20997,-0.000176,24.016155,-0.0078,1.469
1570.00,7.562224,25.20944,-0.000177,24.015651,-0.0078,1.470
1572.00,7.562973,25.20902,-0.000177,24.016191,-0.0079,1.470
1574.00,7.562542,25.20942,-0.000177,24.016291,-0.0079,1.470
1576.00,7.562706,25.20986,-0.000177,24.015691,-0.0079,1.470
1578.00,7.561766,25.20963,-0.000177,24.016291,-0.0079,1.470
1580.00,7.561988,25.20941,-0.000177,24.016097,-0.0078,1.469
1582.00,7.561580,25.20915,-0.000177,24.015859,-0.0078,1.470
1584.00,7.561774,25.20911,-0.000177,24.016177,-0.0079,1.470
1586.00,7.562304,25.20979,-0.000177,24.016282,-0.0079,1.470
1588.00,7.561584,25.20897,-0.000178,24.016320,-0.0078,1.470
1590.00,7.561141,25.20923,-0.000178,24.016324,-0.0078,1.469
1592.00,7.560867,25.20884,-0.000177,24.015787,-0.0079,1.470
1594.00,7.560123,25.20900,-0.000177,24.015872,-0.0079,1.470
1596.00,7.560715,25.20941,-0.000177,24.015754,-0.0078,1.470
1598.00,7.560878,25.20874,-0.000178,24.016447,-0.0079,1.469
1600.00,7.561181,25.20841,-0.000177,24.016267,-0.0078,1.469
1602.00,7.560609,25.20809,-0.000178,24.016249,-0.0078,1.470
1604.00,7.560393,25.20886,-0.000178,24.015963,-0.0079,1.470
1606.00,7.560152,25.20919,-0.000177,24.016565,-0.0079,1.470
1608.00,7.560897,25.20919,-0.000177,24.016597,-0.0078,1.469
1610.00,7.562008,25.20793,-0.000176,24.016278,-0.0079,1.469
1612.00,7.561814,25.20799,-0.000177,24.015892,-0.0078,1.469
1614.00,7.561250,25.20821,-0.000176,24.015774,-0.0078,1.470
1616.00,7.561414,25.20866,-0.000177,24.016371,-0.0078,1.470
1618.00,7.561558,25.20875,-0.000178,24.016309,-0.0078,1.470
1620.00,7.560900,25.20810,-0.000178,24.015892,-0.0079,1.470
1622.00,7.560430,25.20833,-0.000177,24.016117,-0.0079,1.470
1624.00,7.560582,25.20931,-0.000177,24.016334,-0.0078,1.470
1626.00,7.559869,25.20985,-0.000177,24.016588,-0.0078,1.469
1628.00,7.560223,25.20878,-0.000177,24.016195,-0.0078,1.469
1630.00,7.560045,25.20992,-0.000177,24.015997,-0.0079,1.470
1632.00,7.559649,25.21065,-0.000177,24.016159,-0.0078,1.470
1634.00,7.559451,25.20987,-0.000177,24.016594,-0.0078,1.470
1636.00,7.559901,25.20983,-0.000177,24.016186,-0.0079,1.470
1638.00,7.559710,25.20924,-0.000176,24.015765,-0.0078,1.470
1640.00,7.559368,25.20797,-0.000178,24.016432,-0.0078,1.470
1642.00,7.558850,25.20803,-0.000178,24.016070,-0.0078,1.470
1644.00,7.558347,25.20858,-0.000177,24.016405,-0.0078,1.469
1646.00,7.558499,25.20942,-0.000176,24.016831,-0.0079,1.470
1648.00,7.558764,25.20897,-0.000177,24.016521,-0.0079,1.469
1650.00,7.559260,25.20898,-0.000177,24.016664,-0.0079,1.470
1652.00,7.559043,25.20909,-0.000175,24.016574,-0.0079,1.470
1654.00,7.559146,25.20901,-0.000176,24.016407,-0.0079,1.471
1656.00,7.559897,25.20904,-0.000178,24.016260,-0.0079,1.470
1658.00,7.559986,25.20820,-0.000177,24.015374,-0.0078,1.470
1660.00,7.559936,25.20771,-0.000177,24.016122,-0.0079,1.470
1662.00,7.559019,25.20801,-0.000176,24.016342,-0.0078,1.470
1664.00,7.558852,25.20840,-0.000178,24.016512,-0.0078,1.471
1666.00,7.559056,25.20842,-0.000177,24.016289,-0.0079,1.470
1668.00,7.559028,25.20892,-0.000177,24.016249,-0.0079,1.471
1670.00,7.559046,25.20843,-0.000178,24.015531,-0.0078,1.470
1672.00,7.559103,25.20832,-0.000177,24.016220,-0.0078,1.469
1674.00,7.559069,25.20873,-0.000177,24.016168,-0.0079,1.470
1676.00,7.558724,25.20944,-0.000178,24.015637,-0.0078,1.470
1678.00,7.557914,25.20942,-0.000176,24.016449,-0.0078,1.470
1680.00,7.558293,25.20876,-0.000177,24.016474,-0.0078,1.470
1682.00,7.558033,25.20900,-0.000176,24.016222,-0.0078,1.470
1684.00,7.557331,25.20936,-0.000176,24.016088,-0.0078,1.470
1686.00,7.556781,25.20925,-0.000177,24.016331,-0.0078,1.469
1688.00,7.557466,25.21045,-0.000176,24.016206,-0.0079,1.470
1690.00,7.556888,25.21042,-0.000177,24.015539,-0.0079,1.470
1692.00,7.556437,25.21031,-0.000177,24.015501,-0.0079,1.470
1694.00,7.555162,25.21039,-0.000177,24.016179,-0.0078,1.470
1696.00,7.555304,25.20992,-0.000178,24.015941,-0.0079,1.470
1698.00,7.555570,25.20981,-0.000178,24.016334,-0.0078,1.470
1700.00,7.554931,25.20939,-0.000178,24.015531,-0.0079,1.470
1702.00,7.555619,25.21037,-0.000178,24.015916,-0.0079,1.470
1704.00,7.556173,25.21093,-0.000177,24.015756,-0.0079,1.470
1706.00,7.556705,25.21054,-0.000179,24.016527,-0.0079,1.470
1708.00,7.556594,25.21005,-0.000177,24.016434,-0.0079,1.470
1710.00,7.555776,25.21068,-0.000178,24.015975,-0.0079,1.470
1712.00,7.555000,25.21067,-0.000177,24.016081,-0.0078,1.470
1714.00,7.554976,25.21118,-0.000177,24.016130,-0.0078,1.470
1716.00,7.554766,25.21057,-0.000177,24.015988,-0.0079,1.471
1718.00,7.555434,25.21000,-0.000177,24.016095,-0.0079,1.470
1720.00,7.555661,25.21063,-0.000177,24.016518,-0.0079,1.470
1722.00,7.555294,25.21194,-0.000177,24.016169,-0.0079,1.470
1724.00,7.555044,25.20998,-0.000177,24.015439,-0.0079,1.470
1726.00,7.554966,25.20947,-0.000176,24.016343,-0.0079,1.470
1728.00,7.555235,25.21023,-0.000178,24.016053,-0.0079,1.471
1730.00,7.555111,25.21037,-0.000179,24.016186,-0.0079,1.470
1732.00,7.554230,25.21055,-0.000178,24.016104,-0.0079,1.471
1734.00,7.554438,25.21118,-0.000177,24.016182,-0.0079,1.470
1736.00,7.555192,25.21122,-0.000177,24.016316,-0.0079,1.470
1738.00,7.555272,25.21140,-0.000176,24.016516,-0.0079,1.470
1740.00,7.555683,25.21112,-0.000177,24.016030,-0.0078,1.471
1742.00,7.554902,25.21139,-0.000177,24.016227,-0.0078,1.470
1744.00,7.554669,25.21135,-0.000176,24.015765,-0.0078,1.470
1746.00,7.555281,25.21215,-0.000177,24.015531,-0.0078,1.470
1748.00,7.554872,25.21152,-0.000175,24.016383,-0.0078,1.470
1750.00,7.555124,25.21173,-0.000176,24.016456,-0.0078,1.470
1752.00,7.555884,25.21113,-0.000178,24.016342,-0.0078,1.471
1754.00,7.555318,25.21100,-0.000177,24.015985,-0.0078,1.470
1756.00,7.555586,25.21012,-0.000177,24.016157,-0.0078,1.470
1758.00,7.556070,25.20946,-0.000176,24.016365,-0.0078,1.470
1760.00,7.555966,25.20989,-0.000177,24.016081,-0.0078,1.470
1762.00,7.554740,25.20990,-0.000177,24.016739,-0.0078,1.470
1764.00,7.554213,25.20960,-0.000176,24.016661,-0.0078,1.470
1766.00,7.553346,25.20998,-0.000177,24.016579,-0.0078,1.471
1768.00,7.553188,25.21045,-0.000176,24.016255,-0.0079,1.470
1770.00,7.553509,25.21048,-0.000176,24.016166,-0.0078,1.470
1772.00,7.553356,25.21063,-0.000176,24.016621,-0.0078,1.470
1774.00,7.553211,25.21051,-0.000176,24.016285,-0.0078,1.471
1776.00,7.553004,25.20938,-0.000176,24.016331,-0.0078,1.470
1778.00,7.552905,25.20960,-0.000176,24.016311,-0.0078,1.470
1780.00,7.553013,25.20931,-0.000176,24.016557,-0.0078,1.470
1782.00,7.553420,25.20917,-0.000177,24.016503,-0.0078,1.470
1784.00,7.553096,25.20938,-0.000177,24.016786,-0.0078,1.470
1786.00,7.552747,25.20999,-0.000177,24.016202,-0.0078,1.470
1788.00,7.552671,25.21000,-0.000176,24.016605,-0.0078,1.470
1790.00,7.552738,25.21056,-0.000177,24.016831,-0.0078,1.471
1792.00,7.552465,25.21076,-0.000175,24.016762,-0.0079,1.470
1794.00,7.552327,25.21017,-0.000177,24.016048,-0.0079,1.471
1796.00,7.552236,25.20969,-0.000177,24.016528,-0.0079,1.470
1798.00,7.551467,25.21013,-0.000176,24.015847,-0.0079,1.470
1800.00,7.551368,25.20934,-0.000175,24.016338,-0.0078,1.470
@3,12.0000,24.0
1802.00,7.551917,25.20918,-0.000176,24.016213,-0.0078,1.470
1804.00,7.550798,25.20970,-0.000176,24.016489,-0.0078,1.470
1806.00,7.544841,25.20985,-0.000176,24.015392,-0.0078,1.469
1808.00,7.531404,25.20937,-0.000176,24.016338,-0.0078,1.468
1810.00,7.507493,25.20890,-0.000177,24.016458,-0.0079,1.469
1812.00,7.480152,25.20998,-0.000175,24.016063,-0.0079,1.469
1814.00,7.454800,25.21085,-0.000175,24.016066,-0.0078,1.470
1816.00,7.433591,25.21020,-0.000178,24.015908,-0.0079,1.470
1818.00,7.413872,25.21010,-0.000177,24.016624,-0.0079,1.471
1820.00,7.393913,25.21033,-0.000178,24.016418,-0.0079,1.471
1822.00,7.374552,25.20984,-0.000178,24.016800,-0.0079,1.472
1824.00,7.356873,25.21052,-0.000180,24.016336,-0.0078,1.471
1826.00,7.340967,25.21055,-0.000178,24.015767,-0.0078,1.471
1828.00,7.328093,25.21045,-0.000178,24.016177,-0.0078,1.471
1830.00,7.322360,25.21047,-0.000178,24.016322,-0.0078,1.472
1832.00,7.326093,25.21075,-0.000178,24.016233,-0.0079,1.472
1834.00,7.339210,25.21028,-0.000179,24.016302,-0.0078,1.472
1836.00,7.355147,25.21134,-0.000179,24.016048,-0.0078,1.472
1838.00,7.368978,25.21159,-0.000178,24.016675,-0.0078,1.471
1840.00,7.382321,25.21094,-0.000177,24.016122,-0.0079,1.470
1842.00,7.394745,25.21175,-0.000177,24.016035,-0.0078,1.470
1844.00,7.407333,25.21158,-0.000176,24.016367,-0.0078,1.470
1846.00,7.420413,25.21160,-0.000176,24.016302,-0.0078,1.470
1848.00,7.433521,25.21218,-0.000176,24.016751,-0.0078,1.470
1850.00,7.445749,25.21104,-0.000176,24.016753,-0.0078,1.470
1852.00,7.456955,25.21081,-0.000176,24.016307,-0.0078,1.470
1854.00,7.467450,25.21025,-0.000177,24.016133,-0.0078,1.470
1856.00,7.475978,25.21003,-0.000177,24.016566,-0.0079,1.470
1858.00,7.485064,25.21024,-0.000177,24.016713,-0.0078,1.470
1860.00,7.493228,25.21046,-0.000178,24.016648,-0.0079,1.470
1862.00,7.499992,25.21046,-0.000177,24.016157,-0.0079,1.469
1864.00,7.505286,25.21028,-0.000177,24.017003,-0.0078,1.470
1866.00,7.509768,25.21003,-0.000177,24.016556,-0.0079,1.470
1868.00,7.513942,25.20989,-0.000176,24.015782,-0.0078,1.471
1870.00,7.518162,25.20967,-0.000176,24.015602,-0.0078,1.470
1872.00,7.521963,25.20884,-0.000176,24.017183,-0.0078,1.470
1874.00,7.524279,25.20826,-0.000176,24.016599,-0.0078,1.470
1876.00,7.526662,25.20884,-0.000177,24.016710,-0.0078,1.469
1878.00,7.527962,25.20866,-0.000176,24.015992,-0.0078,1.470
1880.00,7.528591,25.20864,-0.000176,24.016983,-0.0078,1.470
1882.00,7.529835,25.20900,-0.000176,24.017007,-0.0078,1.470
1884.00,7.531090,25.20952,-0.000176,24.016552,-0.0078,1.470
1886.00,7.531582,25.21016,-0.000175,24.016179,-0.0078,1.470
1888.00,7.531819,25.20970,-0.000176,24.016224,-0.0078,1.470
1890.00,7.532450,25.20961,-0.000177,24.016532,-0.0079,1.470
1892.00,7.533216,25.20903,-0.000177,24.016606,-0.0078,1.470
1894.00,7.534171,25.20987,-0.000177,24.016300,-0.0078,1.470
1896.00,7.534087,25.20940,-0.000177,24.016474,-0.0078,1.470
1898.00,7.534652,25.20915,-0.000177,24.016226,-0.0079,1.470
1900.00,7.534789,25.20936,-0.000177,24.016298,-0.0078,1.470
1902.00,7.534431,25.20791,-0.000176,24.016686,-0.0078,1.470
1904.00,7.536147,25.20901,-0.000176,24.016104,-0.0078,1.470
1906.00,7.536849,25.20937,-0.000176,24.016421,-0.0079,1.470
1908.00,7.537104,25.20966,-0.000176,24.016460,-0.0078,1.470
1910.00,7.537278,25.20897,-0.000176,24.016621,-0.0078,1.470
1912.00,7.537678,25.20931,-0.000177,24.016356,-0.0079,1.470
1914.00,7.537545,25.20947,-0.000177,24.016813,-0.0078,1.470
1916.00,7.537379,25.20931,-0.000176,24.016171,-0.0078,1.470
1918.00,7.537412,25.20879,-0.000176,24.016222,-0.0078,1.470
1920.00,7.538253,25.20848,-0.000177,24.016898,-0.0079,1.470
1922.00,7.537949,25.20898,-0.000176,24.017466,-0.0078,1.469
1924.00,7.537706,25.20945,-0.000176,24.016581,-0.0078,1.470
1926.00,7.538865,25.20908,-0.000175,24.016559,-0.0078,1.469
1928.00,7.538753,25.20886,-0.000176,24.016856,-0.0079,1.469
1930.00,7.539097,25.20917,-0.000175,24.016307,-0.0079,1.470
1932.00,7.538673,25.20891,-0.000176,24.016635,-0.0078,1.470
1934.00,7.539279,25.20886,-0.000176,24.015968,-0.0078,1.470
1936.00,7.539833,25.20856,-0.000177,24.016298,-0.0078,1.470
1938.00,7.539705,25.20896,-0.000177,24.016871,-0.0078,1.470
1940.00,7.539428,25.20897,-0.000176,24.016434,-0.0079,1.470
1942.00,7.540062,25.21013,-0.000176,24.016527,-0.0079,1.470
1944.00,7.540108,25.20954,-0.000177,24.015963,-0.0078,1.470
1946.00,7.540580,25.20919,-0.000177,24.016512,-0.0078,1.470
1948.00,7.540874,25.20995,-0.000177,24.016867,-0.0078,1.470
1950.00,7.540727,25.21167,-0.000176,24.016786,-0.0078,1.470
1952.00,7.540337,25.21115,-0.000176,24.016251,-0.0079,1.470
1954.00,7.539899,25.21045,-0.000176,24.017023,-0.0078,1.470
1956.00,7.540408,25.21051,-0.000176,24.016423,-0.0078,1.470
1958.00,7.540594,25.21045,-0.000177,24.016353,-0.0079,1.470
1960.00,7.540377,25.20988,-0.000176,24.016556,-0.0079,1.470
1962.00,7.540539,25.20986,-0.000177,24.016646,-0.0079,1.469
1964.00,7.541080,25.21044,-0.000176,24.017313,-0.0078,1.470
1966.00,7.541485,25.21070,-0.000176,24.016394,-0.0079,1.470
1968.00,7.541906,25.21062,-0.000176,24.016414,-0.0078,1.469
1970.00,7.542347,25.21081,-0.000177,24.016904,-0.0078,1.470
1972.00,7.542534,25.21118,-0.000178,24.017156,-0.0078,1.470
1974.00,7.542788,25.21064,-0.000177,24.016160,-0.0078,1.470
1976.00,7.542209,25.21165,-0.000177,24.016543,-0.0078,1.470
1978.00,7.541259,25.21117,-0.000176,24.016634,-0.0078,1.469
1980.00,7.541896,25.21083,-0.000176,24.016456,-0.0078,1.470
1982.00,7.542437,25.21048,-0.000177,24.016644,-0.0078,1.470
1984.00,7.542673,25.21107,-0.000176,24.016177,-0.0078,1.470
1986.00,7.542175,25.21048,-0.000177,24.016360,-0.0078,1.470
1988.00,7.541416,25.21077,-0.000177,24.016780,-0.0078,1.470
1990.00,7.540782,25.21151,-0.000178,24.016503,-0.0078,1.470
1992.00,7.541795,25.21131,-0.000176,24.016717,-0.0078,1.470
1994.00,7.542446,25.21039,-0.000176,24.016702,-0.0078,1.470
1996.00,7.542743,25.21067,-0.000177,24.016226,-0.0079,1.470
1998.00,7.542619,25.20997,-0.000177,24.015966,-0.0079,1.469
2000.00,7.542066,25.20998,-0.000176,24.016545,-0.0078,1.470
2002.00,7.542151,25.21089,-0.000177,24.016198,-0.0078,1.471
2004.00,7.542148,25.21164,-0.000178,24.016532,-0.0078,1.471
2006.00,7.542684,25.21153,-0.000178,24.017087,-0.0078,1.470
2008.00,7.543045,25.21185,-0.000177,24.016965,-0.0079,1.470
2010.00,7.543105,25.21161,-0.000177,24.016653,-0.0078,1.470
2012.00,7.543535,25.21070,-0.000175,24.016695,-0.0078,1.470
2014.00,7.543589,25.21059,-0.000175,24.015963,-0.0078,1.470
2016.00,7.543684,25.21080,-0.000177,24.016171,-0.0078,1.470
2018.00,7.542858,25.21072,-0.000177,24.016534,-0.0078,1.470
2020.00,7.541805,25.21093,-0.000175,24.016867,-0.0078,1.470
2022.00,7.540894,25.21118,-0.000177,24.016688,-0.0078,1.470
2024.00,7.541186,25.21113,-0.000176,24.016440,-0.0078,1.470
2026.00,7.542629,25.21138,-0.000176,24.016166,-0.0078,1.471
2028.00,7.542956,25.21174,-0.000177,24.015872,-0.0078,1.471
2030.00,7.541827,25.21047,-0.000177,24.016536,-0.0078,1.470
2032.00,7.541974,25.20985,-0.000178,24.016492,-0.0078,1.470
2034.00,7.541998,25.21043,-0.000177,24.016563,-0.0078,1.470
2036.00,7.541837,25.21037,-0.000176,24.017161,-0.0078,1.470
2038.00,7.541426,25.21026,-0.000176,24.016576,-0.0079,1.470
2040.00,7.541441,25.21014,-0.000176,24.016334,-0.0079,1.469
2042.00,7.540796,25.21054,-0.000175,24.016751,-0.0078,1.470
2044.00,7.541446,25.20950,-0.000175,24.016686,-0.0078,1.470
2046.00,7.541587,25.20863,-0.000175,24.016246,-0.0078,1.471
2048.00,7.541077,25.20956,-0.000177,24.016601,-0.0078,1.471
2050.00,7.540946,25.21019,-0.000177,24.016920,-0.0078,1.470
2052.00,7.540712,25.21021,-0.000177,24.017061,-0.0078,1.470
2054.00,7.541540,25.21072,-0.000177,24.016954,-0.0078,1.470
2056.00,7.541958,25.21037,-0.000177,24.016501,-0.0078,1.470
2058.00,7.541064,25.21083,-0.000176,24.016206,-0.0078,1.470
2060.00,7.540866,25.21029,-0.000176,24.016447,-0.0078,1.470
2062.00,7.541141,25.20982,-0.000177,24.016586,-0.0078,1.470
2064.00,7.541594,25.21015,-0.000177,24.016380,-0.0078,1.471
2066.00,7.542373,25.21020,-0.000177,24.016842,-0.0078,1.470
2068.00,7.542214,25.20998,-0.000177,24.016742,-0.0078,1.470
2070.00,7.541827,25.20992,-0.000175,24.017373,-0.0078,1.470
2072.00,7.541183,25.20945,-0.000177,24.017226,-0.0078,1.470
2074.00,7.540937,25.20977,-0.000174,24.016436,-0.0078,1.470
2076.00,7.541886,25.21018,-0.000176,24.016973,-0.0078,1.470
2078.00,7.542308,25.21097,-0.000176,24.016528,-0.0078,1.470
2080.00,7.541390,25.20954,-0.000175,24.016193,-0.0078,1.470
2082.00,7.541187,25.20989,-0.000177,24.015564,-0.0078,1.471
2084.00,7.541390,25.20939,-0.000177,24.016110,-0.0078,1.471
2086.00,7.541792,25.20919,-0.000178,24.016624,-0.0079,1.470
2088.00,7.541933,25.20861,-0.000178,24.016608,-0.0078,1.470
2090.00,7.541401,25.20877,-0.000176,24.016791,-0.0078,1.470
2092.00,7.540336,25.20843,-0.000176,24.017172,-0.0078,1.470
2094.00,7.540281,25.20859,-0.000177,24.016220,-0.0078,1.470
2096.00,7.539402,25.20890,-0.000177,24.016380,-0.0078,1.470
2098.00,7.539308,25.20880,-0.000177,24.016305,-0.0079,1.470
2100.00,7.539378,25.20864,-0.000177,24.017065,-0.0078,1.470
2102.00,7.540004,25.20843,-0.000177,24.016554,-0.0078,1.470
2104.00,7.539939,25.20881,-0.000176,24.016889,-0.0078,1.470
2106.00,7.540263,25.20954,-0.000176,24.017690,-0.0078,1.470
2108.00,7.539570,25.20967,-0.000176,24.015506,-0.0078,1.470
2110.00,7.539394,25.20953,-0.000176,24.015950,-0.0078,1.470
2112.00,7.539138,25.20978,-0.000177,24.016639,-0.0078,1.470
2114.00,7.539520,25.20942,-0.000177,24.015743,-0.0078,1.470
2116.00,7.539329,25.20934,-0.000177,24.016353,-0.0078,1.471
2118.00,7.538797,25.20925,-0.000177,24.016164,-0.0078,1.470
2120.00,7.538864,25.20988,-0.000177,24.016200,-0.0078,1.470
2122.00,7.539197,25.20930,-0.000176,24.016266,-0.0079,1.470
2124.00,7.540119,25.20990,-0.000175,24.016644,-0.0078,1.470
2126.00,7.540505,25.20974,-0.000176,24.016568,-0.0078,1.471
2128.00,7.541134,25.20974,-0.000176,24.016599,-0.0078,1.470
2130.00,7.540827,25.20910,-0.000176,24.015916,-0.0078,1.470
2132.00,7.540783,25.20869,-0.000176,24.016755,-0.0078,1.471
2134.00,7.541142,25.20916,-0.000176,24.016287,-0.0079,1.471
2136.00,7.540662,25.20914,-0.000176,24.016588,-0.0079,1.470
2138.00,7.540021,25.20958,-0.000176,24.016258,-0.0078,1.470
2140.00,7.539193,25.20923,-0.000177,24.016784,-0.0078,1.470
2142.00,7.538231,25.20946,-0.000177,24.016456,-0.0078,1.471
2144.00,7.538241,25.20947,-0.000178,24.016144,-0.0078,1.471
2146.00,7.538000,25.20870,-0.000177,24.016082,-0.0078,1.470
2148.00,7.538830,25.20911,-0.000177,24.016110,-0.0078,1.471
2150.00,7.538616,25.20890,-0.000177,24.016652,-0.0078,1.470
2152.00,7.537529,25.20937,-0.000177,24.016055,-0.0078,1.470
2154.00,7.537391,25.20974,-0.000177,24.016063,-0.0078,1.470
2156.00,7.537928,25.21022,-0.000176,24.015820,-0.0079,1.470
2158.00,7.537350,25.21034,-0.000176,24.016146,-0.0079,1.470
2160.00,7.538338,25.21082,-0.000177,24.016229,-0.0078,1.471
2162.00,7.537818,25.20988,-0.000176,24.016307,-0.0079,1.471
2164.00,7.537407,25.21019,-0.000178,24.016425,-0.0079,1.470
2166.00,7.536973,25.21086,-0.000177,24.016106,-0.0078,1.471
2168.00,7.537404,25.21037,-0.000178,24.016798,-0.0079,1.471
2170.00,7.537056,25.21022,-0.000177,24.015689,-0.0078,1.470
2172.00,7.537704,25.21005,-0.000176,24.016082,-0.0078,1.470
2174.00,7.537872,25.20995,-0.000176,24.015765,-0.0079,1.471
2176.00,7.538384,25.20977,-0.000176,24.016534,-0.0078,1.471
2178.00,7.538272,25.20936,-0.000177,24.015834,-0.0078,1.470
2180.00,7.537313,25.20999,-0.000176,24.016409,-0.0078,1.470
2182.00,7.537100,25.20973,-0.000176,24.016521,-0.0078,1.470
2184.00,7.537661,25.21001,-0.000177,24.016512,-0.0078,1.470
2186.00,7.538348,25.20919,-0.000178,24.016389,-0.0078,1.471
2188.00,7.537383,25.20987,-0.000177,24.015879,-0.0078,1.471
2190.00,7.537279,25.20990,-0.000178,24.016285,-0.0078,1.470
2192.00,7.537785,25.20975,-0.000177,24.016164,-0.0078,1.470
2194.00,7.538149,25.21028,-0.000175,24.015896,-0.0078,1.471
2196.00,7.538095,25.21078,-0.000176,24.016200,-0.0078,1.470
2198.00,7.537969,25.21057,-0.000177,24.016037,-0.0078,1.471
2200.00,7.538051,25.21018,-0.000176,24.015995,-0.0079,1.470
2202.00,7.537943,25.20961,-0.000176,24.016052,-0.0078,1.470
2204.00,7.537717,25.20959,-0.000175,24.016282,-0.0078,1.470
2206.00,7.537143,25.21056,-0.000176,24.016672,-0.0078,1.471
2208.00,7.536916,25.21038,-0.000176,24.016481,-0.0079,1.470
2210.00,7.536944,25.21071,-0.000177,24.015975,-0.0079,1.470
2212.00,7.536853,25.21040,-0.000177,24.016492,-0.0078,1.471
2214.00,7.536576,25.21063,-0.000176,24.016737,-0.0079,1.470
2216.00,7.536525,25.21072,-0.000177,24.016808,-0.0078,1.471
2218.00,7.536527,25.21070,-0.000177,24.016090,-0.0078,1.471
2220.00,7.536382,25.21020,-0.000176,24.016280,-0.0078,1.470
2222.00,7.535956,25.21052,-0.000177,24.017043,-0.0078,1.470
2224.00,7.536089,25.21054,-0.000176,24.016264,-0.0078,1.470
2226.00,7.536848,25.21039,-0.000176,24.016648,-0.0078,1.471
2228.00,7.536509,25.21011,-0.000177,24.016987,-0.0079,1.470
2230.00,7.535569,25.21008,-0.000176,24.016621,-0.0078,1.471
2232.00,7.535407,25.20987,-0.000176,24.016886,-0.0078,1.471
2234.00,7.535715,25.20987,-0.000178,24.016603,-0.0078,1.471
2236.00,7.536224,25.20992,-0.000177,24.016226,-0.0079,1.470
2238.00,7.536223,25.20952,-0.000178,24.015979,-0.0078,1.471
2240.00,7.535690,25.20992,-0.000176,24.016271,-0.0079,1.470
2242.00,7.535406,25.21096,-0.000177,24.016304,-0.0078,1.471
2244.00,7.535139,25.21106,-0.000178,24.016478,-0.0079,1.470
2246.00,7.535648,25.21054,-0.000177,24.016427,-0.0079,1.469
2248.00,7.536283,25.21081,-0.000175,24.016374,-0.0078,1.470
2250.00,7.536374,25.21088,-0.000176,24.016766,-0.0078,1.471
2252.00,7.535830,25.21023,-0.000177,24.016258,-0.0079,1.471
2254.00,7.536451,25.20960,-0.000177,24.016032,-0.0079,1.471
2256.00,7.536892,25.20938,-0.000177,24.016527,-0.0079,1.470
2258.00,7.535934,25.20888,-0.000178,24.016064,-0.0078,1.471
2260.00,7.535432,25.20993,-0.000177,24.015622,-0.0078,1.471
2262.00,7.534743,25.21009,-0.000175,24.016626,-0.0079,1.471
2264.00,7.535240,25.21025,-0.000177,24.016195,-0.0078,1.470
2266.00,7.535444,25.21072,-0.000176,24.016423,-0.0078,1.470
2268.00,7.534861,25.21140,-0.000177,24.016400,-0.0078,1.470
2270.00,7.535657,25.21147,-0.000176,24.016039,-0.0078,1.470
2272.00,7.535770,25.21042,-0.000176,24.016358,-0.0078,1.470
2274.00,7.535278,25.21126,-0.000176,24.016750,-0.0079,1.470
2276.00,7.534620,25.21109,-0.000176,24.016646,-0.0078,1.470
2278.00,7.534285,25.21087,-0.000177,24.015457,-0.0078,1.470
2280.00,7.534548,25.21132,-0.000176,24.016014,-0.0078,1.470
2282.00,7.534450,25.21097,-0.000176,24.016556,-0.0078,1.470
2284.00,7.533740,25.21069,-0.000177,24.016164,-0.0078,1.471
2286.00,7.533143,25.21088,-0.000176,24.016229,-0.0079,1.470
2288.00,7.532720,25.21152,-0.000176,24.016293,-0.0079,1.471
2290.00,7.532355,25.21173,-0.000178,24.016960,-0.0079,1.471
2292.00,7.533346,25.21086,-0.000177,24.017214,-0.0078,1.470
2294.00,7.534382,25.21133,-0.000177,24.016699,-0.0079,1.470
2296.00,7.533523,25.21175,-0.000176,24.016182,-0.0079,1.470
2298.00,7.533335,25.21181,-0.000176,24.015678,-0.0079,1.470
2300.00,7.534170,25.21196,-0.000177,24.015876,-0.0079,1.471
2302.00,7.533681,25.21200,-0.000176,24.016576,-0.0079,1.471
2304.00,7.533495,25.21189,-0.000177,24.016082,-0.0078,1.470
2306.00,7.533565,25.21119,-0.000176,24.016130,-0.0078,1.470
2308.00,7.533386,25.21180,-0.000176,24.016470,-0.0079,1.471
2310.00,7.533152,25.21086,-0.000176,24.016423,-0.0078,1.471
2312.00,7.533945,25.21105,-0.000175,24.015983,-0.0078,1.470
2314.00,7.533996,25.21100,-0.000175,24.015560,-0.0078,1.471
2316.00,7.533337,25.21040,-0.000175,24.016233,-0.0078,1.470
2318.00,7.533279,25.21010,-0.000174,24.016730,-0.0078,1.470
2320.00,7.534222,25.21056,-0.000175,24.017391,-0.0078,1.470
2322.00,7.533646,25.21036,-0.000176,24.016322,-0.0078,1.471
2324.00,7.533645,25.21167,-0.000175,24.016664,-0.0078,1.471
2326.00,7.534503,25.21108,-0.000176,24.016432,-0.0079,1.471
2328.00,7.533861,25.21063,-0.000177,24.016771,-0.0079,1.471
2330.00,7.533275,25.21056,-0.000176,24.016293,-0.0078,1.469
2332.00,7.532617,25.21027,-0.000176,24.016150,-0.0079,1.470
2334.00,7.532656,25.21122,-0.000176,24.017328,-0.0078,1.470
2336.00,7.531643,25.21025,-0.000175,24.016860,-0.0078,1.470
2338.00,7.532190,25.21025,-0.000175,24.016334,-0.0078,1.470
2340.00,7.532305,25.21042,-0.000177,24.016791,-0.0078,1.470
2342.00,7.531614,25.21084,-0.000176,24.016354,-0.0078,1.471
2344.00,7.532098,25.21042,-0.000177,24.015662,-0.0078,1.471
2346.00,7.532136,25.21014,-0.000177,24.016092,-0.0078,1.470
2348.00,7.532628,25.20961,-0.000176,24.016581,-0.0078,1.470
2350.00,7.533103,25.20919,-0.000174,24.016521,-0.0078,1.470
2352.00,7.532441,25.20978,-0.000176,24.016586,-0.0078,1.470
2354.00,7.531653,25.20993,-0.000175,24.016267,-0.0078,1.470
2356.00,7.531171,25.20917,-0.000177,24.016624,-0.0078,1.470
2358.00,7.531121,25.20923,-0.000178,24.016976,-0.0078,1.470
2360.00,7.530175,25.20955,-0.000175,24.016492,-0.0078,1.470
2362.00,7.529897,25.21040,-0.000176,24.016291,-0.0078,1.470
2364.00,7.530547,25.20978,-0.000176,24.016565,-0.0078,1.471
2366.00,7.531401,25.21031,-0.000176,24.016661,-0.0079,1.471
2368.00,7.531324,25.21044,-0.000177,24.016124,-0.0079,1.471
2370.00,7.531462,25.20987,-0.000177,24.016481,-0.0079,1.470
2372.00,7.531647,25.21011,-0.000176,24.016503,-0.0078,1.470
2374.00,7.531301,25.20991,-0.000176,24.015856,-0.0079,1.470
2376.00,7.530836,25.20983,-0.000176,24.016198,-0.0078,1.471
2378.00,7.531164,25.20924,-0.000178,24.016572,-0.0078,1.471
2380.00,7.530737,25.20938,-0.000176,24.016510,-0.0078,1.470
2382.00,7.530870,25.20930,-0.000176,24.016579,-0.0079,1.470
2384.00,7.530846,25.20930,-0.000176,24.016653,-0.0079,1.470
2386.00,7.530028,25.20953,-0.000177,24.015988,-0.0078,1.470
2388.00,7.529787,25.20939,-0.000176,24.016059,-0.0079,1.470
2390.00,7.530579,25.20941,-0.000176,24.016599,-0.0078,1.470
2392.00,7.531081,25.21017,-0.000177,24.016155,-0.0078,1.471
2394.00,7.531604,25.21012,-0.000176,24.016418,-0.0078,1.470
2396.00,7.531455,25.21015,-0.000175,24.016318,-0.0079,1.470
2398.00,7.531236,25.21034,-0.000176,24.016590,-0.0078,1.471
2400.00,7.531152,25.21056,-0.000176,24.016256,-0.0078,1.470
2402.00,7.530236,25.21054,-0.000177,24.016818,-0.0079,1.471
@4,12.0000,24.0
2404.00,7.528098,25.21106,-0.000177,24.016421,-0.0079,1.471
2406.00,7.522468,25.21050,-0.000175,24.016269,-0.0078,1.470
2408.00,7.510688,25.21102,-0.000176,24.016648,-0.0078,1.469
2410.00,7.488940,25.21068,-0.000175,24.016150,-0.0078,1.469
2412.00,7.463044,25.21077,-0.000176,24.016826,-0.0078,1.470
2414.00,7.440308,25.21171,-0.000177,24.017110,-0.0078,1.470
2416.00,7.419997,25.21195,-0.000175,24.016420,-0.0079,1.471
2418.00,7.402145,25.21074,-0.000176,24.017061,-0.0079,1.471
2420.00,7.385149,25.21109,-0.000178,24.016594,-0.0078,1.472
2422.00,7.368116,25.21086,-0.000179,24.016808,-0.0078,1.471
2424.00,7.352969,25.21076,-0.000180,24.016280,-0.0078,1.472
2426.00,7.338011,25.21085,-0.000179,24.016465,-0.0079,1.472
2428.00,7.327078,25.21045,-0.000179,24.016501,-0.0079,1.472
2430.00,7.321595,25.21060,-0.000179,24.016860,-0.0079,1.472
2432.00,7.324887,25.21151,-0.000179,24.016218,-0.0079,1.473
2434.00,7.336910,25.21089,-0.000180,24.016414,-0.0078,1.473
2436.00,7.352077,25.21081,-0.000181,24.015745,-0.0079,1.473
2438.00,7.365379,25.20968,-0.000179,24.015997,-0.0078,1.472
2440.00,7.377654,25.20888,-0.000177,24.016508,-0.0078,1.471
2442.00,7.389689,25.20991,-0.000177,24.016653,-0.0078,1.471
2444.00,7.402297,25.20988,-0.000177,24.016523,-0.0078,1.471
2446.00,7.413552,25.21034,-0.000176,24.017176,-0.0078,1.471
2448.00,7.425746,25.20966,-0.000176,24.016971,-0.0078,1.471
2450.00,7.437599,25.20986,-0.000176,24.017273,-0.0079,1.470
2452.00,7.448532,25.20988,-0.000175,24.016336,-0.0078,1.470
2454.00,7.458451,25.21035,-0.000176,24.015640,-0.0078,1.471
2456.00,7.467013,25.21100,-0.000175,24.016920,-0.0078,1.470
2458.00,7.475497,25.21052,-0.000176,24.017157,-0.0078,1.470
2460.00,7.482650,25.21122,-0.000176,24.016360,-0.0078,1.471
2462.00,7.488649,25.21081,-0.000177,24.016342,-0.0078,1.471
2464.00,7.492699,25.21106,-0.000177,24.016681,-0.0078,1.471
2466.00,7.497182,25.21096,-0.000177,24.017268,-0.0079,1.471
2468.00,7.500527,25.21130,-0.000176,24.016684,-0.0078,1.470
2470.00,7.503730,25.21092,-0.000176,24.016483,-0.0078,1.470
2472.00,7.506373,25.21128,-0.000178,24.016717,-0.0079,1.470
2474.00,7.508562,25.21069,-0.000176,24.016367,-0.0078,1.471
2476.00,7.510670,25.21095,-0.000176,24.016902,-0.0078,1.470
2478.00,7.512031,25.20968,-0.000176,24.017108,-0.0078,1.470
2480.00,7.513129,25.21039,-0.000175,24.016690,-0.0078,1.471
2482.00,7.513495,25.21006,-0.000176,24.016296,-0.0078,1.471
2484.00,7.513673,25.21027,-0.000176,24.016831,-0.0078,1.471
2486.00,7.514419,25.21030,-0.000175,24.016233,-0.0078,1.470
2488.00,7.514796,25.21068,-0.000175,24.016931,-0.0078,1.470
2490.00,7.515349,25.21146,-0.000175,24.016661,-0.0078,1.471
2492.00,7.515768,25.21148,-0.000176,24.017520,-0.0078,1.471
2494.00,7.515194,25.21180,-0.000176,24.017058,-0.0078,1.471
2496.00,7.515436,25.21192,-0.000176,24.016740,-0.0078,1.471
2498.00,7.516510,25.21184,-0.000175,24.016677,-0.0078,1.470
2500.00,7.517160,25.21157,-0.000175,24.016646,-0.0078,1.470
2502.00,7.517347,25.21205,-0.000175,24.016822,-0.0078,1.471
2504.00,7.517708,25.21276,-0.000177,24.017315,-0.0078,1.471
2506.00,7.517495,25.21263,-0.000175,24.016768,-0.0079,1.470
2508.00,7.517608,25.21182,-0.000176,24.016048,-0.0079,1.470
2510.00,7.518807,25.21124,-0.000176,24.016458,-0.0079,1.471
2512.00,7.518442,25.21085,-0.000176,24.016438,-0.0078,1.471
2514.00,7.518463,25.21040,-0.000175,24.016262,-0.0078,1.470
2516.00,7.518548,25.21079,-0.000176,24.016568,-0.0078,1.471
2518.00,7.518813,25.21083,-0.000176,24.016907,-0.0078,1.471
2520.00,7.519703,25.21121,-0.000176,24.017136,-0.0079,1.471
2522.00,7.519178,25.21114,-0.000178,24.017466,-0.0078,1.471
2524.00,7.519112,25.21049,-0.000175,24.016661,-0.0078,1.471
2526.00,7.518598,25.21141,-0.000176,24.016269,-0.0078,1.471
2528.00,7.518327,25.21084,-0.000175,24.016585,-0.0078,1.470
2530.00,7.519013,25.21045,-0.000176,24.016771,-0.0078,1.470
2532.00,7.519704,25.21019,-0.000177,24.016817,-0.0078,1.471
2534.00,7.520491,25.20965,-0.000177,24.017214,-0.0078,1.471
2536.00,7.520923,25.20985,-0.000177,24.016418,-0.0078,1.471
2538.00,7.520519,25.21068,-0.000177,24.016382,-0.0078,1.471
2540.00,7.520903,25.21057,-0.000175,24.016354,-0.0078,1.470
2542.00,7.521422,25.21074,-0.000176,24.016661,-0.0078,1.471
2544.00,7.521884,25.21036,-0.000176,24.016102,-0.0078,1.471
2546.00,7.521358,25.21115,-0.000175,24.016204,-0.0078,1.471
2548.00,7.521727,25.21294,-0.000175,24.015977,-0.0078,1.470
2550.00,7.522195,25.21249,-0.000175,24.016659,-0.0078,1.471
2552.00,7.522776,25.21121,-0.000176,24.016878,-0.0078,1.471
2554.00,7.522788,25.21122,-0.000176,24.017295,-0.0078,1.470
2556.00,7.523263,25.21199,-0.000176,24.016822,-0.0078,1.471
2558.00,7.523624,25.21232,-0.000175,24.017538,-0.0078,1.471
2560.00,7.523585,25.21144,-0.000175,24.016900,-0.0078,1.470
2562.00,7.522809,25.21158,-0.000175,24.016547,-0.0078,1.471
2564.00,7.522105,25.21238,-0.000176,24.016802,-0.0078,1.472
2566.00,7.521915,25.21236,-0.000176,24.017302,-0.0078,1.471
2568.00,7.522398,25.21277,-0.000175,24.016440,-0.0078,1.471
2570.00,7.521915,25.21272,-0.000176,24.017031,-0.0078,1.471
2572.00,7.521949,25.21290,-0.000175,24.016420,-0.0078,1.470
2574.00,7.522275,25.21234,-0.000174,24.016954,-0.0078,1.471
2576.00,7.523154,25.21208,-0.000176,24.016516,-0.0078,1.471
2578.00,7.523800,25.21185,-0.000175,24.016532,-0.0078,1.471
2580.00,7.523569,25.21193,-0.000176,24.016401,-0.0078,1.471
2582.00,7.522440,25.21146,-0.000175,24.016289,-0.0078,1.471
2584.00,7.523226,25.21140,-0.000176,24.016305,-0.0078,1.471
2586.00,7.524526,25.21153,-0.000175,24.016833,-0.0078,1.471
2588.00,7.524152,25.21212,-0.000177,24.016467,-0.0078,1.472
2590.00,7.524128,25.21117,-0.000177,24.017029,-0.0078,1.471
2592.00,7.523106,25.21202,-0.000177,24.016463,-0.0078,1.471
2594.00,7.523034,25.21101,-0.000176,24.016759,-0.0078,1.471
2596.00,7.523224,25.21099,-0.000176,24.017462,-0.0078,1.471
2598.00,7.523758,25.21050,-0.000176,24.017025,-0.0078,1.471
2600.00,7.524291,25.21139,-0.000176,24.016173,-0.0079,1.471
2602.00,7.525110,25.21178,-0.000177,24.016318,-0.0078,1.471
2604.00,7.525090,25.21175,-0.000176,24.017079,-0.0078,1.471
2606.00,7.524459,25.21149,-0.000176,24.016586,-0.0078,1.471
2608.00,7.524972,25.21233,-0.000176,24.016144,-0.0078,1.471
2610.00,7.524934,25.21181,-0.000177,24.016884,-0.0078,1.471
2612.00,7.524163,25.21183,-0.000175,24.016782,-0.0078,1.471
2614.00,7.524233,25.21100,-0.000175,24.016131,-0.0078,1.470
2616.00,7.523927,25.21068,-0.000175,24.016789,-0.0078,1.472
2618.00,7.524165,25.21059,-0.000176,24.016762,-0.0078,1.471
2620.00,7.524042,25.21139,-0.000176,24.017078,-0.0078,1.471
2622.00,7.523962,25.21102,-0.000176,24.016735,-0.0078,1.472
2624.00,7.524385,25.21064,-0.000176,24.016430,-0.0078,1.471
2626.00,7.523526,25.21113,-0.000177,24.016376,-0.0078,1.471
2628.00,7.523843,25.21153,-0.000177,24.016559,-0.0078,1.471
2630.00,7.523535,25.21131,-0.000174,24.016650,-0.0078,1.470
2632.00,7.524205,25.21120,-0.000175,24.016150,-0.0078,1.471
2634.00,7.523752,25.21134,-0.000175,24.016862,-0.0078,1.472
2636.00,7.523930,25.21148,-0.000175,24.017069,-0.0079,1.471
2638.00,7.523742,25.21114,-0.000175,24.016960,-0.0078,1.471
2640.00,7.524287,25.21156,-0.000176,24.016320,-0.0078,1.471
2642.00,7.524767,25.21126,-0.000176,24.016320,-0.0078,1.472
2644.00,7.524462,25.21213,-0.000176,24.016432,-0.0078,1.471
2646.00,7.523544,25.21121,-0.000176,24.016985,-0.0078,1.471
2648.00,7.523766,25.21144,-0.000175,24.016387,-0.0078,1.471
2650.00,7.523852,25.21177,-0.000175,24.016380,-0.0078,1.471
2652.00,7.524087,25.21139,-0.000176,24.016407,-0.0078,1.471
2654.00,7.524020,25.21126,-0.000176,24.016704,-0.0078,1.471
2656.00,7.523566,25.21065,-0.000176,24.015972,-0.0078,1.472
2658.00,7.522936,25.21130,-0.000176,24.016180,-0.0078,1.471
2660.00,7.523179,25.21124,-0.000177,24.015901,-0.0078,1.471
2662.00,7.523353,25.21106,-0.000176,24.016447,-0.0078,1.471
2664.00,7.523270,25.21222,-0.000176,24.016505,-0.0078,1.471
2666.00,7.523137,25.21186,-0.000176,24.016282,-0.0078,1.471
2668.00,7.523814,25.21166,-0.000176,24.016113,-0.0078,1.471
2670.00,7.523791,25.21181,-0.000176,24.016023,-0.0078,1.471
2672.00,7.523908,25.21169,-0.000175,24.015943,-0.0078,1.471
2674.00,7.523509,25.21286,-0.000176,24.016126,-0.0078,1.471
2676.00,7.522856,25.21231,-0.000177,24.016746,-0.0078,1.472
2678.00,7.523430,25.21183,-0.000176,24.016581,-0.0078,1.471
2680.00,7.523405,25.21214,-0.000176,24.016583,-0.0078,1.472
2682.00,7.522998,25.21287,-0.000177,24.016702,-0.0078,1.471
2684.00,7.523305,25.21288,-0.000176,24.017060,-0.0078,1.471
2686.00,7.522908,25.21289,-0.000176,24.016470,-0.0078,1.471
2688.00,7.523080,25.21281,-0.000176,24.017107,-0.0078,1.471
2690.00,7.523307,25.21232,-0.000176,24.016855,-0.0078,1.471
2692.00,7.523471,25.21322,-0.000175,24.016702,-0.0078,1.471
2694.00,7.523861,25.21272,-0.000175,24.016503,-0.0079,1.471
2696.00,7.523898,25.21237,-0.000176,24.016006,-0.0078,1.471
2698.00,7.523526,25.21346,-0.000176,24.016140,-0.0078,1.471
2700.00,7.522823,25.21350,-0.000176,24.016721,-0.0078,1.472
2702.00,7.522431,25.21260,-0.000177,24.015977,-0.0078,1.472
2704.00,7.522238,25.21299,-0.000176,24.015943,-0.0078,1.471
2706.00,7.521715,25.21329,-0.000177,24.017016,-0.0079,1.471
2708.00,7.522016,25.21276,-0.000176,24.016644,-0.0078,1.472
2710.00,7.522506,25.21327,-0.000176,24.016971,-0.0078,1.472
2712.00,7.521709,25.21268,-0.000176,24.016102,-0.0078,1.471
2714.00,7.521548,25.21348,-0.000176,24.016365,-0.0078,1.471
2716.00,7.522607,25.21312,-0.000177,24.016980,-0.0078,1.471
2718.00,7.522766,25.21278,-0.000177,24.016663,-0.0078,1.471
2720.00,7.521762,25.21296,-0.000176,24.016275,-0.0078,1.471
2722.00,7.522634,25.21266,-0.000177,24.016704,-0.0079,1.471
2724.00,7.522663,25.21250,-0.000178,24.016436,-0.0078,1.472
2726.00,7.522675,25.21248,-0.000177,24.016552,-0.0078,1.472
2728.00,7.521681,25.21255,-0.000176,24.015368,-0.0078,1.471
2730.00,7.521639,25.21310,-0.000176,24.016278,-0.0078,1.472
2732.00,7.521270,25.21235,-0.000177,24.016590,-0.0078,1.471
2734.00,7.521103,25.21281,-0.000177,24.016077,-0.0078,1.471
2736.00,7.520751,25.21293,-0.000176,24.016492,-0.0078,1.472
2738.00,7.521146,25.21282,-0.000176,24.016615,-0.0079,1.471
2740.00,7.521015,25.21344,-0.000176,24.016505,-0.0079,1.471
2742.00,7.520382,25.21275,-0.000176,24.016233,-0.0078,1.472
2744.00,7.519921,25.21297,-0.000176,24.016441,-0.0079,1.471
2746.00,7.520782,25.21226,-0.000176,24.016249,-0.0078,1.471
2748.00,7.520867,25.21288,-0.000176,24.016295,-0.0078,1.471
2750.00,7.520401,25.21281,-0.000177,24.016157,-0.0078,1.471
2752.00,7.520494,25.21281,-0.000177,24.016264,-0.0078,1.472
2754.00,7.520758,25.21191,-0.000175,24.015745,-0.0079,1.472
2756.00,7.520430,25.21185,-0.000176,24.016498,-0.0078,1.471
2758.00,7.520991,25.21225,-0.000175,24.016356,-0.0078,1.470
2760.00,7.520664,25.21205,-0.000175,24.015937,-0.0078,1.470
2762.00,7.521053,25.21281,-0.000176,24.016113,-0.0078,1.471
2764.00,7.520427,25.21298,-0.000176,24.017507,-0.0078,1.472
2766.00,7.519560,25.21286,-0.000177,24.016514,-0.0078,1.472
2768.00,7.519967,25.21208,-0.000177,24.016784,-0.0078,1.472
2770.00,7.519674,25.21228,-0.000178,24.016808,-0.0078,1.472
2772.00,7.519565,25.21251,-0.000177,24.016394,-0.0078,1.471
2774.00,7.519266,25.21223,-0.000176,24.016296,-0.0078,1.471
2776.00,7.520284,25.21256,-0.000177,24.016472,-0.0079,1.471
2778.00,7.521187,25.21196,-0.000177,24.015559,-0.0078,1.472
2780.00,7.521152,25.21213,-0.000177,24.016594,-0.0079,1.472
2782.00,7.520994,25.21218,-0.000176,24.016566,-0.0079,1.471
2784.00,7.521207,25.21179,-0.000176,24.016313,-0.0079,1.471
2786.00,7.521309,25.21232,-0.000176,24.016681,-0.0078,1.471
2788.00,7.521365,25.21163,-0.000177,24.016064,-0.0078,1.471
2790.00,7.520650,25.21184,-0.000176,24.016081,-0.0078,1.471
2792.00,7.519989,25.21211,-0.000176,24.016242,-0.0078,1.471
2794.00,7.520446,25.21190,-0.000176,24.016057,-0.0078,1.471
2796.00,7.520603,25.21160,-0.000176,24.015928,-0.0078,1.472
2798.00,7.519923,25.21112,-0.000175,24.016624,-0.0079,1.471
2800.00,7.518502,25.21072,-0.000175,24.016405,-0.0078,1.471
2802.00,7.518693,25.21171,-0.000178,24.016173,-0.0079,1.472
2804.00,7.519280,25.21135,-0.000176,24.016351,-0.0078,1.472
2806.00,7.518863,25.21095,-0.000175,24.015865,-0.0078,1.472
2808.00,7.518932,25.21162,-0.000177,24.016779,-0.0078,1.471
2810.00,7.519399,25.21192,-0.000175,24.016735,-0.0078,1.471
2812.00,7.520700,25.21181,-0.000176,24.016516,-0.0078,1.472
2814.00,7.520231,25.21179,-0.000176,24.016951,-0.0078,1.472
2816.00,7.520161,25.21241,-0.000176,24.016527,-0.0078,1.471
2818.00,7.519204,25.21247,-0.000176,24.016264,-0.0078,1.472
2820.00,7.519301,25.21216,-0.000175,24.016490,-0.0078,1.471
2822.00,7.519126,25.21204,-0.000175,24.016460,-0.0079,1.471
2824.00,7.518956,25.21263,-0.000176,24.016530,-0.0078,1.472
2826.00,7.518902,25.21258,-0.000177,24.016253,-0.0078,1.472
2828.00,7.518522,25.21144,-0.000177,24.016969,-0.0078,1.472
2830.00,7.518921,25.21155,-0.000176,24.016441,-0.0078,1.471
2832.00,7.518926,25.21248,-0.000176,24.016365,-0.0078,1.472
2834.00,7.519030,25.21176,-0.000176,24.015956,-0.0079,1.472
2836.00,7.519574,25.21191,-0.000177,24.016603,-0.0079,1.472
2838.00,7.519936,25.21135,-0.000176,24.016499,-0.0078,1.472
2840.00,7.519211,25.21151,-0.000177,24.016247,-0.0079,1.472
2842.00,7.519632,25.21162,-0.000176,24.016838,-0.0078,1.471
2844.00,7.518360,25.21095,-0.000176,24.015999,-0.0078,1.472
2846.00,7.518068,25.21174,-0.000176,24.015946,-0.0078,1.471
2848.00,7.518830,25.21183,-0.000176,24.017094,-0.0079,1.471
2850.00,7.518339,25.21109,-0.000175,24.016280,-0.0078,1.471
2852.00,7.517541,25.21144,-0.000176,24.016416,-0.0079,1.472
2854.00,7.516729,25.21237,-0.000177,24.016316,-0.0079,1.472
2856.00,7.516258,25.21200,-0.000177,24.016226,-0.0079,1.472
2858.00,7.516655,25.21215,-0.000176,24.016157,-0.0078,1.472
2860.00,7.517108,25.21226,-0.000177,24.016358,-0.0078,1.472
2862.00,7.517880,25.21225,-0.000176,24.016157,-0.0078,1.471
2864.00,7.517663,25.21199,-0.000176,24.016528,-0.0078,1.472
2866.00,7.518039,25.21248,-0.000176,24.016362,-0.0078,1.471
2868.00,7.517721,25.21163,-0.000175,24.016175,-0.0078,1.472
2870.00,7.516916,25.21190,-0.000177,24.016215,-0.0078,1.472
2872.00,7.517152,25.21139,-0.000174,24.015881,-0.0078,1.471
2874.00,7.516680,25.21173,-0.000175,24.016632,-0.0078,1.471
2876.00,7.516765,25.21179,-0.000176,24.016837,-0.0079,1.472
2878.00,7.517703,25.21215,-0.000175,24.016128,-0.0079,1.472
2880.00,7.517675,25.21266,-0.000175,24.016195,-0.0079,1.471
2882.00,7.518014,25.21176,-0.000175,24.016751,-0.0078,1.472
2884.00,7.518522,25.21173,-0.000175,24.016628,-0.0078,1.472
2886.00,7.517696,25.21207,-0.000175,24.016298,-0.0078,1.472
2888.00,7.517789,25.21195,-0.000174,24.016594,-0.0078,1.472
2890.00,7.517883,25.21223,-0.000175,24.016545,-0.0078,1.472
2892.00,7.517779,25.21237,-0.000176,24.016653,-0.0078,1.472
2894.00,7.518482,25.21242,-0.000175,24.016501,-0.0078,1.472
2896.00,7.517730,25.21172,-0.000176,24.016122,-0.0078,1.471
2898.00,7.517343,25.21136,-0.000175,24.016815,-0.0078,1.471
2900.00,7.516655,25.21264,-0.000174,24.016271,-0.0078,1.471
2902.00,7.516724,25.21226,-0.000174,24.016519,-0.0078,1.471
2904.00,7.517080,25.21209,-0.000175,24.016570,-0.0078,1.471
2906.00,7.516732,25.21228,-0.000176,24.016266,-0.0078,1.471
2908.00,7.516008,25.21180,-0.000175,24.016739,-0.0078,1.472
2910.00,7.515954,25.21205,-0.000175,24.016574,-0.0078,1.472
2912.00,7.515911,25.21144,-0.000175,24.016235,-0.0078,1.471
2914.00,7.516532,25.21035,-0.000175,24.016182,-0.0079,1.471
2916.00,7.516823,25.21088,-0.000175,24.016545,-0.0078,1.472
2918.00,7.516832,25.21130,-0.000176,24.016218,-0.0078,1.472
2920.00,7.516450,25.21139,-0.000176,24.016634,-0.0078,1.472
2922.00,7.516058,25.21130,-0.000176,24.016227,-0.0078,1.471
2924.00,7.516511,25.21148,-0.000176,24.016704,-0.0078,1.472
2926.00,7.516256,25.21136,-0.000175,24.016360,-0.0078,1.471
2928.00,7.515880,25.21119,-0.000175,24.016376,-0.0078,1.471
2930.00,7.516463,25.21233,-0.000174,24.017141,-0.0078,1.471
2932.00,7.516257,25.21178,-0.000175,24.015939,-0.0078,1.472
2934.00,7.516126,25.21180,-0.000176,24.015965,-0.0078,1.472
2936.00,7.516212,25.21135,-0.000177,24.016634,-0.0078,1.471
2938.00,7.516228,25.21209,-0.000176,24.016101,-0.0078,1.472
2940.00,7.517261,25.21129,-0.000176,24.016931,-0.0078,1.472
2942.00,7.516446,25.21086,-0.000176,24.016305,-0.0079,1.472
2944.00,7.514939,25.21186,-0.000175,24.016420,-0.0078,1.471
2946.00,7.515408,25.21268,-0.000175,24.016365,-0.0078,1.471
2948.00,7.515814,25.21201,-0.000177,24.016376,-0.0078,1.471
2950.00,7.515813,25.21186,-0.000177,24.015736,-0.0078,1.472
2952.00,7.516321,25.21192,-0.000177,24.016427,-0.0078,1.472
2954.00,7.516341,25.21126,-0.000177,24.016996,-0.0078,1.472
2956.00,7.516051,25.21112,-0.000176,24.016186,-0.0078,1.471
2958.00,7.516034,25.21143,-0.000175,24.016951,-0.0079,1.471
2960.00,7.515934,25.21217,-0.000175,24.016260,-0.0078,1.471
2962.00,7.517104,25.21185,-0.000175,24.016971,-0.0078,1.472
2964.00,7.517453,25.21227,-0.000176,24.016971,-0.0078,1.471
2966.00,7.516380,25.21261,-0.000176,24.016088,-0.0078,1.472
2968.00,7.516266,25.21248,-0.000176,24.017079,-0.0078,1.472
2970.00,7.515280,25.21245,-0.000176,24.016949,-0.0078,1.472
2972.00,7.515337,25.21187,-0.000176,24.016338,-0.0078,1.472
2974.00,7.515362,25.21146,-0.000176,24.016144,-0.0078,1.472
2976.00,7.515855,25.21217,-0.000177,24.016507,-0.0079,1.472
2978.00,7.516417,25.21210,-0.000177,24.015811,-0.0078,1.472
2980.00,7.516065,25.21146,-0.000177,24.016603,-0.0078,1.471
2982.00,7.515591,25.21052,-0.000176,24.016641,-0.0078,1.471
2984.00,7.515869,25.21039,-0.000176,24.016028,-0.0079,1.472
2986.00,7.516092,25.21003,-0.000176,24.016354,-0.0078,1.472
2988.00,7.515607,25.21172,-0.000177,24.016197,-0.0079,1.472
2990.00,7.516113,25.21128,-0.000177,24.016075,-0.0078,1.472
2992.00,7.515824,25.21137,-0.000175,24.016536,-0.0078,1.472
2994.00,7.514625,25.21161,-0.000176,24.016978,-0.0078,1.472
2996.00,7.514566,25.21137,-0.000175,24.016226,-0.0078,1.472
2998.00,7.515015,25.21088,-0.000176,24.016655,-0.0078,1.472
3000.00,7.515006,25.21135,-0.000176,24.016311,-0.0078,1.472
3002.00,7.515168,25.21160,-0.000176,24.016324,-0.0078,1.472
@5,12.0000,24.0
3004.00,7.514838,25.21176,-0.000176,24.016427,-0.0078,1.471
3006.00,7.509037,25.21258,-0.000176,24.016588,-0.0079,1.471
3008.00,7.497283,25.21201,-0.000175,24.016724,-0.0078,1.470
3010.00,7.478120,25.21074,-0.000175,24.017007,-0.0079,1.470
3012.00,7.453947,25.21073,-0.000174,24.016639,-0.0078,1.470
3014.00,7.431488,25.21138,-0.000175,24.016846,-0.0078,1.472
3016.00,7.412206,25.21087,-0.000176,24.016295,-0.0078,1.472
3018.00,7.395181,25.21070,-0.000177,24.016398,-0.0078,1.472
3020.00,7.379694,25.21164,-0.000178,24.016010,-0.0078,1.473
3022.00,7.364856,25.21222,-0.000179,24.016742,-0.0078,1.472
3024.00,7.350469,25.21179,-0.000179,24.016663,-0.0078,1.473
3026.00,7.336729,25.21121,-0.000178,24.016869,-0.0079,1.473
3028.00,7.326241,25.21090,-0.000179,24.016574,-0.0078,1.473
3030.00,7.322239,25.21051,-0.000178,24.016684,-0.0078,1.473
3032.00,7.324288,25.21089,-0.000178,24.016496,-0.0078,1.474
3034.00,7.336371,25.21143,-0.000179,24.016659,-0.0079,1.474
3036.00,7.352527,25.21091,-0.000180,24.016739,-0.0079,1.474
3038.00,7.365380,25.21129,-0.000179,24.016144,-0.0078,1.473
3040.00,7.377742,25.21062,-0.000178,24.016614,-0.0079,1.473
3042.00,7.387794,25.21035,-0.000176,24.015943,-0.0078,1.472
3044.00,7.398546,25.21082,-0.000177,24.016920,-0.0079,1.472
3046.00,7.409270,25.21090,-0.000177,24.016586,-0.0078,1.471
3048.00,7.420830,25.21074,-0.000176,24.015966,-0.0078,1.471
3050.00,7.432419,25.20996,-0.000176,24.016255,-0.0078,1.472
3052.00,7.443075,25.21064,-0.000176,24.016126,-0.0079,1.472
3054.00,7.451965,25.21098,-0.000177,24.015720,-0.0079,1.472
3056.00,7.459552,25.21057,-0.000177,24.016249,-0.0079,1.472
3058.00,7.466813,25.21030,-0.000177,24.016095,-0.0079,1.472
3060.00,7.472196,25.21184,-0.000176,24.016010,-0.0079,1.472
3062.00,7.476881,25.21114,-0.000177,24.016140,-0.0079,1.472
3064.00,7.480773,25.21057,-0.000176,24.015722,-0.0079,1.472
3066.00,7.485415,25.21082,-0.000177,24.016238,-0.0078,1.471
3068.00,7.489466,25.21144,-0.000176,24.016652,-0.0078,1.471
3070.00,7.492414,25.21124,-0.000177,24.016851,-0.0079,1.472
3072.00,7.495191,25.21195,-0.000177,24.015894,-0.0078,1.472
3074.00,7.496535,25.21121,-0.000177,24.016634,-0.0078,1.472
3076.00,7.497810,25.21144,-0.000176,24.016639,-0.0078,1.472
3078.00,7.499013,25.21173,-0.000177,24.016314,-0.0078,1.472
3080.00,7.500999,25.21138,-0.000177,24.015865,-0.0079,1.471
3082.00,7.501576,25.21139,-0.000175,24.016400,-0.0078,1.472
3084.00,7.501886,25.21071,-0.000176,24.015780,-0.0078,1.472
3086.00,7.503868,25.21025,-0.000177,24.016349,-0.0078,1.472
3088.00,7.504221,25.21076,-0.000177,24.016487,-0.0078,1.472
3090.00,7.504187,25.21074,-0.000178,24.015510,-0.0078,1.472
3092.00,7.503626,25.21071,-0.000178,24.016262,-0.0078,1.472
3094.00,7.504202,25.21155,-0.000178,24.016733,-0.0078,1.472
3096.00,7.504593,25.21202,-0.000179,24.016043,-0.0079,1.472
3098.00,7.504335,25.21155,-0.000179,24.016425,-0.0079,1.472
3100.00,7.504776,25.21113,-0.000176,24.016271,-0.0079,1.471
3102.00,7.504593,25.21129,-0.000176,24.016269,-0.0078,1.472
3104.00,7.504171,25.21142,-0.000177,24.016532,-0.0078,1.472
3106.00,7.504036,25.21102,-0.000178,24.016590,-0.0079,1.471
3108.00,7.505817,25.21122,-0.000177,24.016441,-0.0079,1.471
3110.00,7.505964,25.21213,-0.000177,24.016086,-0.0078,1.471
3112.00,7.506453,25.21272,-0.000178,24.015881,-0.0078,1.472
3114.00,7.506448,25.21224,-0.000178,24.015979,-0.0078,1.472
3116.00,7.505816,25.21139,-0.000178,24.016617,-0.0079,1.472
3118.00,7.506355,25.21134,-0.000178,24.016690,-0.0079,1.472
3120.00,7.506248,25.21202,-0.000179,24.016391,-0.0079,1.472
3122.00,7.505719,25.21300,-0.000177,24.016483,-0.0078,1.472
3124.00,7.506116,25.21224,-0.000179,24.016180,-0.0078,1.472
3126.00,7.507554,25.21216,-0.000177,24.015898,-0.0078,1.471
3128.00,7.508424,25.21119,-0.000176,24.016117,-0.0078,1.471
3130.00,7.507774,25.21050,-0.000177,24.016512,-0.0078,1.471
3132.00,7.507419,25.21155,-0.000177,24.016130,-0.0079,1.472
3134.00,7.507862,25.21200,-0.000179,24.016539,-0.0079,1.472
3136.00,7.508098,25.21165,-0.000178,24.016130,-0.0078,1.472
3138.00,7.508218,25.21160,-0.000177,24.015771,-0.0078,1.472
3140.00,7.507437,25.21128,-0.000177,24.015905,-0.0078,1.471
3142.00,7.507467,25.21112,-0.000178,24.015724,-0.0079,1.472
3144.00,7.507815,25.21126,-0.000178,24.015495,-0.0079,1.472
3146.00,7.507476,25.21136,-0.000177,24.016220,-0.0078,1.472
3148.00,7.508201,25.21176,-0.000177,24.016603,-0.0078,1.472
3150.00,7.508927,25.21113,-0.000177,24.015392,-0.0079,1.472
3152.00,7.509165,25.21189,-0.000178,24.016693,-0.0079,1.471
3154.00,7.510024,25.21190,-0.000178,24.016264,-0.0078,1.472
3156.00,7.508954,25.21173,-0.000179,24.016043,-0.0079,1.472
3158.00,7.507952,25.21201,-0.000178,24.015618,-0.0079,1.472
3160.00,7.508579,25.21113,-0.000178,24.016035,-0.0078,1.472
3162.00,7.509234,25.21069,-0.000178,24.015992,-0.0079,1.472
3164.00,7.509680,25.21114,-0.000177,24.016583,-0.0078,1.471
3166.00,7.510572,25.21119,-0.000177,24.016275,-0.0078,1.471
3168.00,7.510016,25.21091,-0.000178,24.016266,-0.0078,1.472
3170.00,7.509506,25.21098,-0.000178,24.015531,-0.0078,1.472
3172.00,7.508951,25.21139,-0.000178,24.015883,-0.0078,1.472
3174.00,7.510114,25.21040,-0.000178,24.016403,-0.0078,1.472
3176.00,7.510123,25.21035,-0.000178,24.016157,-0.0079,1.471
3178.00,7.510337,25.21068,-0.000178,24.015747,-0.0079,1.472
3180.00,7.510399,25.21153,-0.000178,24.015977,-0.0079,1.471
3182.00,7.510261,25.21170,-0.000177,24.015704,-0.0079,1.471
3184.00,7.511415,25.21149,-0.000176,24.016358,-0.0079,1.472
3186.00,7.511730,25.21149,-0.000177,24.016661,-0.0078,1.472
3188.00,7.511074,25.21236,-0.000179,24.016579,-0.0078,1.471
3190.00,7.510334,25.21115,-0.000178,24.016372,-0.0079,1.471
3192.00,7.509487,25.21179,-0.000176,24.016773,-0.0078,1.471
3194.00,7.509985,25.21126,-0.000177,24.016411,-0.0078,1.472
3196.00,7.511100,25.21150,-0.000178,24.016164,-0.0079,1.472
3198.00,7.510545,25.21175,-0.000178,24.016394,-0.0079,1.472
3200.00,7.510383,25.21179,-0.000176,24.016594,-0.0078,1.471
3202.00,7.511086,25.21205,-0.000177,24.015992,-0.0078,1.472
3204.00,7.510573,25.21210,-0.000177,24.016356,-0.0078,1.471
3206.00,7.509770,25.21274,-0.000178,24.016539,-0.0078,1.471
3208.00,7.510233,25.21316,-0.000179,24.016826,-0.0078,1.472
3210.00,7.510558,25.21274,-0.000178,24.016730,-0.0078,1.472
3212.00,7.510223,25.21245,-0.000178,24.015555,-0.0079,1.471
3214.00,7.509932,25.21160,-0.000178,24.015586,-0.0078,1.472
3216.00,7.509406,25.21084,-0.000178,24.015974,-0.0079,1.472
3218.00,7.509112,25.21141,-0.000177,24.016041,-0.0078,1.472
3220.00,7.508966,25.21124,-0.000178,24.016603,-0.0078,1.472
3222.00,7.509494,25.21063,-0.000177,24.016679,-0.0078,1.471
3224.00,7.509631,25.21159,-0.000176,24.016041,-0.0078,1.471
3226.00,7.509938,25.21091,-0.000177,24.016396,-0.0078,1.472
3228.00,7.510410,25.21124,-0.000177,24.016478,-0.0078,1.472
3230.00,7.509706,25.21196,-0.000177,24.016184,-0.0079,1.471
3232.00,7.509817,25.21166,-0.000177,24.016469,-0.0078,1.471
3234.00,7.509957,25.21122,-0.000178,24.016722,-0.0079,1.472
3236.00,7.510507,25.21128,-0.000177,24.016070,-0.0079,1.472
3238.00,7.511537,25.21195,-0.000178,24.015762,-0.0079,1.472
3240.00,7.510922,25.21158,-0.000178,24.016146,-0.0079,1.472
3242.00,7.510690,25.21165,-0.000178,24.015916,-0.0079,1.471
3244.00,7.510783,25.21168,-0.000178,24.016682,-0.0078,1.472
3246.00,7.511011,25.21325,-0.000177,24.016302,-0.0078,1.472
3248.00,7.511749,25.21231,-0.000177,24.016059,-0.0078,1.472
3250.00,7.511997,25.21166,-0.000177,24.015546,-0.0079,1.472
3252.00,7.511897,25.21191,-0.000177,24.016282,-0.0078,1.472
3254.00,7.510937,25.21086,-0.000178,24.016276,-0.0079,1.471
3256.00,7.511042,25.21164,-0.000177,24.016548,-0.0078,1.471
3258.00,7.510990,25.21182,-0.000177,24.016537,-0.0078,1.471
3260.00,7.511362,25.21160,-0.000178,24.016097,-0.0078,1.472
3262.00,7.510706,25.21140,-0.000178,24.016015,-0.0078,1.471
3264.00,7.510406,25.21116,-0.000177,24.016264,-0.0078,1.472
3266.00,7.510169,25.21137,-0.000178,24.016929,-0.0079,1.472
3268.00,7.509395,25.21194,-0.000178,24.016536,-0.0079,1.471
3270.00,7.508520,25.21197,-0.000178,24.016434,-0.0079,1.471
3272.00,7.509077,25.21146,-0.000178,24.016356,-0.0078,1.471
3274.00,7.509641,25.21133,-0.000177,24.016204,-0.0078,1.472
3276.00,7.509526,25.21162,-0.000178,24.016287,-0.0078,1.472
3278.00,7.509331,25.21259,-0.000178,24.016610,-0.0078,1.472
3280.00,7.508870,25.21219,-0.000177,24.016463,-0.0079,1.472
3282.00,7.509006,25.21291,-0.000177,24.016173,-0.0078,1.471
3284.00,7.509553,25.21339,-0.000178,24.016099,-0.0078,1.471
3286.00,7.510453,25.21204,-0.000177,24.016356,-0.0078,1.471
3288.00,7.509763,25.21219,-0.000178,24.015899,-0.0079,1.471
3290.00,7.509772,25.21230,-0.000178,24.015769,-0.0079,1.472
3292.00,7.509676,25.21233,-0.000178,24.015765,-0.0078,1.472
3294.00,7.508866,25.21197,-0.000178,24.016224,-0.0079,1.472
3296.00,7.509652,25.21227,-0.000179,24.016034,-0.0079,1.472
3298.00,7.509475,25.21363,-0.000179,24.016148,-0.0078,1.472
3300.00,7.508111,25.21380,-0.000178,24.015919,-0.0079,1.472
3302.00,7.508022,25.21245,-0.000177,24.015606,-0.0079,1.472
3304.00,7.508653,25.21208,-0.000177,24.016630,-0.0079,1.472
3306.00,7.509236,25.21180,-0.000177,24.016773,-0.0079,1.471
3308.00,7.508632,25.21237,-0.000178,24.016255,-0.0079,1.471
3310.00,7.508069,25.21202,-0.000179,24.016643,-0.0079,1.472
3312.00,7.508783,25.21265,-0.000178,24.016521,-0.0078,1.472
3314.00,7.508726,25.21367,-0.000178,24.016331,-0.0078,1.472
3316.00,7.508787,25.21327,-0.000178,24.016418,-0.0079,1.471
3318.00,7.508709,25.21282,-0.000178,24.016160,-0.0079,1.472
3320.00,7.508781,25.21281,-0.000177,24.016347,-0.0079,1.472
3322.00,7.508965,25.21268,-0.000178,24.016421,-0.0078,1.471
3324.00,7.508314,25.21246,-0.000178,24.016121,-0.0078,1.472
3326.00,7.507535,25.21256,-0.000177,24.015433,-0.0078,1.472
3328.00,7.508117,25.21200,-0.000177,24.015102,-0.0079,1.472
3330.00,7.509021,25.21177,-0.000177,24.015461,-0.0078,1.472
3332.00,7.508720,25.21203,-0.000178,24.016594,-0.0079,1.472
3334.00,7.508342,25.21175,-0.000178,24.016456,-0.0079,1.472
3336.00,7.508932,25.21181,-0.000178,24.017032,-0.0079,1.471
3338.00,7.508507,25.21227,-0.000177,24.016311,-0.0079,1.472
3340.00,7.508238,25.21249,-0.000178,24.016684,-0.0078,1.472
3342.00,7.507979,25.21184,-0.000178,24.016576,-0.0078,1.472
3344.00,7.507790,25.21221,-0.000177,24.016612,-0.0078,1.472
3346.00,7.507812,25.21093,-0.000177,24.016028,-0.0078,1.472
3348.00,7.507809,25.21083,-0.000176,24.016731,-0.0078,1.472
3350.00,7.508100,25.21030,-0.000176,24.016324,-0.0078,1.472
3352.00,7.508572,25.21077,-0.000177,24.016548,-0.0079,1.472
3354.00,7.508182,25.21078,-0.000177,24.016032,-0.0078,1.472
3356.00,7.506978,25.21157,-0.000178,24.016548,-0.0078,1.472
3358.00,7.507353,25.21215,-0.000178,24.016256,-0.0078,1.472
3360.00,7.507654,25.21321,-0.000178,24.016621,-0.0078,1.472
3362.00,7.507502,25.21241,-0.000179,24.016492,-0.0078,1.472
3364.00,7.507706,25.21231,-0.000178,24.016269,-0.0078,1.472
3366.00,7.508314,25.21254,-0.000177,24.015870,-0.0078,1.472
3368.00,7.508455,25.21300,-0.000177,24.016398,-0.0078,1.472
3370.00,7.508457,25.21262,-0.000176,24.016278,-0.0079,1.472
3372.00,7.508472,25.21196,-0.000177,24.016238,-0.0078,1.472
3374.00,7.508553,25.21131,-0.000178,24.016222,-0.0078,1.472
3376.00,7.508637,25.21102,-0.000177,24.017174,-0.0078,1.473
3378.00,7.508752,25.21212,-0.000176,24.016702,-0.0078,1.472
3380.00,7.508490,25.21322,-0.000177,24.016423,-0.0078,1.472
3382.00,7.508609,25.21392,-0.000178,24.015814,-0.0078,1.472
3384.00,7.507546,25.21288,-0.000178,24.016193,-0.0078,1.472
3386.00,7.507954,25.21275,-0.000177,24.016681,-0.0078,1.472
3388.00,7.508178,25.21347,-0.000177,24.016597,-0.0078,1.472
3390.00,7.508216,25.21375,-0.000178,24.016920,-0.0078,1.472
3392.00,7.507695,25.21412,-0.000177,24.016126,-0.0078,1.472
3394.00,7.506948,25.21329,-0.000178,24.017061,-0.0079,1.472
3396.00,7.507488,25.21304,-0.000179,24.016389,-0.0078,1.472
3398.00,7.507344,25.21311,-0.000177,24.015881,-0.0078,1.472
3400.00,7.506741,25.21344,-0.000178,24.016653,-0.0078,1.472
3402.00,7.506681,25.21394,-0.000177,24.016684,-0.0078,1.472
3404.00,7.506909,25.21375,-0.000177,24.016695,-0.0078,1.473
3406.00,7.506555,25.21359,-0.000177,24.016365,-0.0078,1.472
3408.00,7.506007,25.21411,-0.000177,24.016220,-0.0079,1.471
3410.00,7.506128,25.21319,-0.000176,24.016260,-0.0078,1.471
3412.00,7.505841,25.21355,-0.000176,24.016159,-0.0078,1.471
3414.00,7.506351,25.21353,-0.000175,24.016623,-0.0078,1.472
3416.00,7.506785,25.21346,-0.000176,24.016722,-0.0079,1.473
3418.00,7.506701,25.21299,-0.000177,24.016322,-0.0078,1.472
3420.00,7.506981,25.21284,-0.000177,24.016498,-0.0078,1.472
3422.00,7.507509,25.21290,-0.000177,24.016416,-0.0078,1.472
3424.00,7.507674,25.21280,-0.000178,24.016606,-0.0078,1.472
3426.00,7.507105,25.21259,-0.000176,24.016728,-0.0079,1.472
3428.00,7.506595,25.21144,-0.000177,24.016547,-0.0078,1.471
3430.00,7.506475,25.21264,-0.000177,24.016202,-0.0078,1.472
3432.00,7.506032,25.21283,-0.000177,24.016416,-0.0078,1.472
3434.00,7.505856,25.21263,-0.000176,24.016521,-0.0078,1.472
3436.00,7.505597,25.21259,-0.000176,24.016394,-0.0078,1.472
3438.00,7.505159,25.21356,-0.000177,24.016420,-0.0078,1.472
3440.00,7.504716,25.21361,-0.000176,24.016898,-0.0079,1.472
3442.00,7.504893,25.21250,-0.000177,24.016053,-0.0079,1.472
3444.00,7.505508,25.21181,-0.000176,24.016469,-0.0078,1.471
3446.00,7.505405,25.21289,-0.000176,24.017114,-0.0078,1.472
3448.00,7.505561,25.21346,-0.000176,24.015800,-0.0078,1.472
3450.00,7.505987,25.21343,-0.000176,24.015676,-0.0079,1.472
3452.00,7.506236,25.21270,-0.000176,24.016583,-0.0078,1.471
3454.00,7.506067,25.21271,-0.000177,24.015840,-0.0078,1.472
3456.00,7.506233,25.21305,-0.000177,24.016003,-0.0078,1.472
3458.00,7.506245,25.21315,-0.000179,24.016356,-0.0079,1.472
3460.00,7.505848,25.21325,-0.000177,24.016621,-0.0079,1.472
3462.00,7.505290,25.21307,-0.000177,24.016267,-0.0078,1.472
3464.00,7.505495,25.21348,-0.000177,24.016621,-0.0078,1.472
3466.00,7.505698,25.21382,-0.000177,24.016465,-0.0079,1.471
3468.00,7.505292,25.21447,-0.000177,24.016001,-0.0079,1.472
3470.00,7.504822,25.21391,-0.000177,24.016273,-0.0079,1.472
3472.00,7.505674,25.21364,-0.000177,24.016169,-0.0078,1.472
3474.00,7.505908,25.21303,-0.000177,24.016418,-0.0078,1.472
3476.00,7.505260,25.21320,-0.000178,24.016503,-0.0078,1.472
3478.00,7.505626,25.21404,-0.000178,24.016280,-0.0078,1.472
3480.00,7.505626,25.21456,-0.000178,24.016896,-0.0079,1.472
3482.00,7.506044,25.21493,-0.000178,24.015890,-0.0079,1.472
3484.00,7.506079,25.21444,-0.000177,24.016084,-0.0078,1.472
3486.00,7.505799,25.21407,-0.000177,24.015870,-0.0078,1.472
3488.00,7.505358,25.21474,-0.000178,24.015896,-0.0078,1.472
3490.00,7.505815,25.21375,-0.000177,24.015782,-0.0079,1.471
3492.00,7.505464,25.21276,-0.000177,24.015963,-0.0079,1.472
3494.00,7.505571,25.21239,-0.000178,24.016389,-0.0078,1.472
3496.00,7.504804,25.21296,-0.000178,24.016200,-0.0079,1.472
3498.00,7.504905,25.21315,-0.000176,24.017201,-0.0078,1.472
3500.00,7.505028,25.21373,-0.000176,24.016875,-0.0078,1.472
3502.00,7.505584,25.21336,-0.000177,24.016465,-0.0079,1.472
3504.00,7.505365,25.21316,-0.000177,24.016516,-0.0079,1.472
3506.00,7.505427,25.21309,-0.000176,24.016285,-0.0078,1.472
3508.00,7.505015,25.21260,-0.000177,24.016139,-0.0078,1.472
3510.00,7.504769,25.21250,-0.000177,24.016445,-0.0078,1.472
3512.00,7.505391,25.21359,-0.000177,24.016508,-0.0078,1.471
3514.00,7.504145,25.21226,-0.000177,24.016238,-0.0078,1.472
3516.00,7.503281,25.21275,-0.000178,24.016186,-0.0079,1.472
3518.00,7.503571,25.21334,-0.000177,24.016340,-0.0078,1.472
3520.00,7.504574,25.21264,-0.000178,24.016430,-0.0079,1.472
3522.00,7.504334,25.21289,-0.000176,24.016675,-0.0079,1.471
3524.00,7.503944,25.21287,-0.000175,24.016605,-0.0079,1.471
3526.00,7.503964,25.21369,-0.000177,24.016508,-0.0078,1.471
3528.00,7.503949,25.21308,-0.000176,24.016447,-0.0078,1.472
3530.00,7.504031,25.21324,-0.000176,24.017302,-0.0078,1.472
3532.00,7.504737,25.21358,-0.000176,24.016677,-0.0078,1.472
3534.00,7.504100,25.21318,-0.000177,24.016084,-0.0078,1.472
3536.00,7.503566,25.21248,-0.000177,24.016456,-0.0078,1.472
3538.00,7.504145,25.21277,-0.000177,24.016432,-0.0078,1.471
3540.00,7.504293,25.21358,-0.000177,24.016664,-0.0078,1.471
3542.00,7.504763,25.21253,-0.000176,24.016485,-0.0078,1.471
3544.00,7.505375,25.21245,-0.000176,24.016302,-0.0078,1.472
3546.00,7.505524,25.21330,-0.000176,24.016898,-0.0078,1.472
3548.00,7.505695,25.21405,-0.000178,24.016514,-0.0078,1.472
3550.00,7.504761,25.21380,-0.000177,24.016566,-0.0078,1.472
3552.00,7.504374,25.21384,-0.000177,24.016436,-0.0078,1.472
3554.00,7.504456,25.21311,-0.000177,24.016157,-0.0079,1.471
3556.00,7.505146,25.21332,-0.000176,24.016545,-0.0078,1.472
3558.00,7.505908,25.21347,-0.000176,24.016427,-0.0078,1.472
3560.00,7.505530,25.21382,-0.000176,24.016512,-0.0078,1.471
3562.00,7.504863,25.21340,-0.000177,24.016182,-0.0078,1.471
3564.00,7.504606,25.21400,-0.000177,24.016608,-0.0078,1.472
3566.00,7.504535,25.21433,-0.000175,24.016284,-0.0078,1.472
3568.00,7.504366,25.21502,-0.000175,24.016189,-0.0078,1.472
3570.00,7.504285,25.21433,-0.000177,24.016496,-0.0078,1.472
3572.00,7.504271,25.21320,-0.000177,24.016838,-0.0078,1.472
3574.00,7.504745,25.21323,-0.000178,24.016576,-0.0079,1.472
3576.00,7.504688,25.21408,-0.000177,24.016157,-0.0079,1.472
3578.00,7.504166,25.21355,-0.000177,24.015649,-0.0078,1.471
3580.00,7.503661,25.21403,-0.000177,24.016780,-0.0078,1.472
3582.00,7.503233,25.21420,-0.000177,24.016532,-0.0078,1.471
3584.00,7.503017,25.21379,-0.000176,24.016460,-0.0078,1.472
3586.00,7.502790,25.21327,-0.000178,24.016808,-0.0078,1.472
3588.00,7.503539,25.21286,-0.000178,24.016891,-0.0079,1.471
3590.00,7.503837,25.21352,-0.000178,24.016557,-0.0078,1.472
3592.00,7.503982,25.21289,-0.000177,24.016614,-0.0078,1.472
3594.00,7.503725,25.21221,-0.000177,24.016401,-0.0078,1.472
3596.00,7.503761,25.21222,-0.000176,24.016746,-0.0078,1.472
3598.00,7.503046,25.21211,-0.000176,24.016499,-0.0078,1.471
3600.00,7.503788,25.21232,-0.000177,24.016615,-0.0078,1.472
3602.00,7.503442,25.21282,-0.000177,24.016827,-0.0078,1.472
@6,12.0000,24.0
3604.00,7.503002,25.21290,-0.000176,24.016572,-0.0078,1.471
3606.00,7.498791,25.21304,-0.000177,24.016353,-0.0078,1.471
3608.00,7.488989,25.21255,-0.000176,24.016336,-0.0079,1.470
3610.00,7.470760,25.21240,-0.000175,24.016061,-0.0079,1.470
3612.00,7.446622,25.21264,-0.000175,24.015870,-0.0079,1.471
3614.00,7.424678,25.21229,-0.000175,24.015859,-0.0078,1.471
3616.00,7.406977,25.21273,-0.000176,24.015917,-0.0078,1.472
3618.00,7.392288,25.21419,-0.000177,24.016918,-0.0078,1.473
3620.00,7.377966,25.21369,-0.000178,24.017083,-0.0078,1.473
3622.00,7.363604,25.21294,-0.000179,24.015830,-0.0078,1.473
3624.00,7.349573,25.21336,-0.000179,24.016411,-0.0079,1.473
3626.00,7.336148,25.21345,-0.000178,24.016949,-0.0079,1.473
3628.00,7.324793,25.21382,-0.000178,24.015696,-0.0078,1.473
3630.00,7.320648,25.21357,-0.000178,24.016866,-0.0078,1.473
3632.00,7.323044,25.21359,-0.000179,24.016815,-0.0078,1.475
3634.00,7.334182,25.21345,-0.000180,24.016648,-0.0078,1.474
3636.00,7.349470,25.21329,-0.000180,24.016164,-0.0078,1.474
3638.00,7.363226,25.21314,-0.000179,24.016271,-0.0079,1.473
3640.00,7.375341,25.21290,-0.000178,24.016287,-0.0078,1.473
3642.00,7.385754,25.21326,-0.000176,24.016371,-0.0078,1.472
3644.00,7.396392,25.21285,-0.000176,24.015952,-0.0078,1.472
3646.00,7.407051,25.21197,-0.000177,24.016242,-0.0078,1.471
3648.00,7.416604,25.21250,-0.000176,24.016209,-0.0078,1.472
3650.00,7.426901,25.21181,-0.000176,24.015772,-0.0078,1.472
3652.00,7.436336,25.21221,-0.000176,24.016507,-0.0078,1.472
3654.00,7.444996,25.21300,-0.000177,24.016289,-0.0079,1.472
3656.00,7.452666,25.21295,-0.000178,24.016612,-0.0079,1.472
3658.00,7.459021,25.21369,-0.000176,24.016646,-0.0078,1.472
3660.00,7.465085,25.21308,-0.000176,24.015818,-0.0078,1.472
3662.00,7.469343,25.21224,-0.000178,24.016536,-0.0079,1.472
3664.00,7.474302,25.21331,-0.000177,24.017081,-0.0078,1.472
3666.00,7.478316,25.21191,-0.000176,24.016436,-0.0078,1.472
3668.00,7.481777,25.21216,-0.000176,24.016581,-0.0078,1.472
3670.00,7.483515,25.21248,-0.000177,24.016289,-0.0078,1.472
3672.00,7.485321,25.21259,-0.000176,24.016391,-0.0078,1.472
3674.00,7.487718,25.21248,-0.000177,24.016458,-0.0078,1.471
3676.00,7.490006,25.21229,-0.000176,24.016059,-0.0078,1.472
3678.00,7.492202,25.21219,-0.000176,24.016508,-0.0078,1.472
3680.00,7.493318,25.21249,-0.000177,24.015809,-0.0078,1.472
3682.00,7.494412,25.21196,-0.000177,24.016483,-0.0079,1.472
3684.00,7.494569,25.21222,-0.000178,24.015939,-0.0078,1.472
3686.00,7.494978,25.21227,-0.000178,24.016576,-0.0078,1.472
3688.00,7.494456,25.21270,-0.000177,24.016327,-0.0079,1.471
3690.00,7.494086,25.21213,-0.000177,24.016833,-0.0078,1.471
3692.00,7.493843,25.21256,-0.000177,24.015927,-0.0078,1.473
3694.00,7.493594,25.21366,-0.000177,24.015901,-0.0078,1.472
3696.00,7.494202,25.21257,-0.000178,24.016287,-0.0079,1.472
3698.00,7.494942,25.21238,-0.000178,24.016070,-0.0078,1.472
3700.00,7.495346,25.21284,-0.000178,24.016637,-0.0078,1.471
3702.00,7.495097,25.21272,-0.000177,24.016965,-0.0079,1.472
3704.00,7.494866,25.21322,-0.000177,24.016905,-0.0078,1.472
3706.00,7.494857,25.21221,-0.000178,24.016255,-0.0078,1.472
3708.00,7.494151,25.21182,-0.000177,24.015671,-0.0078,1.472
3710.00,7.494365,25.21260,-0.000177,24.016001,-0.0079,1.471
3712.00,7.495322,25.21224,-0.000177,24.016458,-0.0079,1.472
3714.00,7.495804,25.21210,-0.000177,24.016367,-0.0078,1.472
3716.00,7.495573,25.21290,-0.000177,24.016131,-0.0079,1.471
3718.00,7.495443,25.21228,-0.000177,24.016184,-0.0078,1.472
3720.00,7.495258,25.21305,-0.000177,24.016267,-0.0078,1.472
3722.00,7.496220,25.21214,-0.000177,24.016026,-0.0079,1.472
3724.00,7.495726,25.21237,-0.000177,24.016314,-0.0078,1.472
3726.00,7.495447,25.21247,-0.000176,24.015789,-0.0078,1.472
3728.00,7.495691,25.21193,-0.000177,24.015305,-0.0078,1.472
3730.00,7.496698,25.21114,-0.000177,24.016126,-0.0078,1.472
3732.00,7.498384,25.21192,-0.000176,24.016137,-0.0078,1.472
3734.00,7.498502,25.21239,-0.000177,24.015997,-0.0078,1.473
3736.00,7.498081,25.21174,-0.000177,24.016325,-0.0078,1.472
3738.00,7.499123,25.21233,-0.000177,24.016206,-0.0078,1.472
3740.00,7.498547,25.21221,-0.000177,24.015995,-0.0078,1.472
3742.00,7.498512,25.21266,-0.000177,24.016246,-0.0078,1.471
3744.00,7.498718,25.21293,-0.000178,24.016760,-0.0078,1.472
3746.00,7.499000,25.21317,-0.000178,24.016481,-0.0078,1.472
3748.00,7.499186,25.21343,-0.000177,24.016806,-0.0078,1.472
3750.00,7.498964,25.21323,-0.000177,24.015914,-0.0078,1.472
3752.00,7.497588,25.21310,-0.000177,24.016246,-0.0078,1.473
3754.00,7.497711,25.21361,-0.000177,24.016405,-0.0078,1.472
3756.00,7.497982,25.21368,-0.000177,24.015954,-0.0078,1.472
3758.00,7.498544,25.21353,-0.000177,24.016142,-0.0078,1.472
3760.00,7.497897,25.21300,-0.000178,24.016628,-0.0078,1.472
3762.00,7.498292,25.21298,-0.000178,24.016117,-0.0078,1.473
3764.00,7.499376,25.21290,-0.000178,24.016360,-0.0078,1.472
3766.00,7.498839,25.21219,-0.000176,24.016637,-0.0079,1.472
3768.00,7.498304,25.21370,-0.000177,24.016608,-0.0078,1.472
3770.00,7.498291,25.21402,-0.000176,24.016566,-0.0079,1.472
3772.00,7.497879,25.21397,-0.000178,24.016748,-0.0079,1.473
3774.00,7.498833,25.21440,-0.000178,24.016142,-0.0078,1.472
3776.00,7.500459,25.21376,-0.000178,24.016160,-0.0078,1.472
3778.00,7.500810,25.21438,-0.000177,24.016670,-0.0078,1.472
3780.00,7.501360,25.21447,-0.000177,24.016325,-0.0078,1.472
3782.00,7.501718,25.21348,-0.000178,24.015941,-0.0078,1.472
3784.00,7.501311,25.21492,-0.000176,24.016314,-0.0078,1.472
3786.00,7.501143,25.21504,-0.000175,24.015981,-0.0078,1.472
3788.00,7.500766,25.21524,-0.000175,24.016764,-0.0079,1.472
3790.00,7.500335,25.21514,-0.000176,24.016766,-0.0078,1.472
3792.00,7.500027,25.21549,-0.000176,24.016824,-0.0078,1.473
3794.00,7.500631,25.21530,-0.000177,24.015765,-0.0078,1.473
3796.00,7.501092,25.21468,-0.000177,24.016173,-0.0079,1.472
3798.00,7.500312,25.21503,-0.000177,24.016653,-0.0078,1.472
3800.00,7.500830,25.21460,-0.000176,24.016507,-0.0078,1.472
3802.00,7.500483,25.21399,-0.000176,24.016215,-0.0078,1.472
3804.00,7.500403,25.21384,-0.000177,24.016521,-0.0078,1.472
3806.00,7.499911,25.21369,-0.000179,24.016389,-0.0078,1.472
3808.00,7.499989,25.21329,-0.000177,24.016039,-0.0078,1.473
3810.00,7.500028,25.21350,-0.000176,24.016565,-0.0078,1.472
3812.00,7.500054,25.21416,-0.000176,24.016204,-0.0078,1.472
3814.00,7.500331,25.21379,-0.000177,24.015669,-0.0078,1.472
3816.00,7.500341,25.21456,-0.000176,24.015945,-0.0078,1.472
3818.00,7.500745,25.21470,-0.000176,24.016624,-0.0078,1.472
3820.00,7.500512,25.21496,-0.000176,24.016798,-0.0079,1.472
3822.00,7.500632,25.21540,-0.000176,24.016512,-0.0079,1.472
3824.00,7.499776,25.21536,-0.000177,24.016441,-0.0078,1.473
3826.00,7.499832,25.21567,-0.000177,24.016568,-0.0078,1.472
3828.00,7.500499,25.21524,-0.000177,24.016829,-0.0078,1.472
3830.00,7.501016,25.21484,-0.000176,24.016512,-0.0078,1.473
3832.00,7.501484,25.21511,-0.000177,24.016273,-0.0079,1.472
3834.00,7.501427,25.21495,-0.000177,24.016623,-0.0078,1.472
3836.00,7.500309,25.21503,-0.000177,24.016211,-0.0078,1.472
3838.00,7.500923,25.21503,-0.000176,24.016041,-0.0078,1.472
3840.00,7.501176,25.21483,-0.000176,24.016458,-0.0078,1.471
3842.00,7.500834,25.21404,-0.000177,24.016293,-0.0078,1.473
3844.00,7.500866,25.21463,-0.000177,24.015495,-0.0078,1.473
3846.00,7.500437,25.21519,-0.000178,24.016218,-0.0078,1.472
3848.00,7.500774,25.21547,-0.000177,24.016648,-0.0078,1.472
3850.00,7.500976,25.21514,-0.000178,24.016702,-0.0078,1.472
3852.00,7.500027,25.21409,-0.000177,24.016552,-0.0078,1.472
3854.00,7.499822,25.21508,-0.000175,24.016512,-0.0079,1.472
3856.00,7.499094,25.21446,-0.000176,24.015921,-0.0079,1.472
3858.00,7.499772,25.21366,-0.000176,24.016287,-0.0078,1.473
3860.00,7.500539,25.21420,-0.000177,24.015974,-0.0078,1.473
3862.00,7.500147,25.21488,-0.000176,24.016460,-0.0078,1.472
3864.00,7.499589,25.21359,-0.000177,24.016750,-0.0078,1.472
3866.00,7.499589,25.21430,-0.000177,24.016856,-0.0079,1.473
3868.00,7.500230,25.21421,-0.000177,24.015584,-0.0078,1.473
3870.00,7.500671,25.21432,-0.000177,24.015946,-0.0078,1.473
3872.00,7.501016,25.21523,-0.000177,24.016343,-0.0078,1.472
3874.00,7.501249,25.21491,-0.000177,24.016487,-0.0078,1.472
3876.00,7.500961,25.21477,-0.000176,24.016704,-0.0079,1.472
3878.00,7.500742,25.21548,-0.000176,24.015983,-0.0079,1.472
3880.00,7.501190,25.21496,-0.000177,24.015952,-0.0078,1.472
3882.00,7.500965,25.21546,-0.000178,24.016169,-0.0078,1.472
3884.00,7.500245,25.21560,-0.000177,24.016469,-0.0078,1.473
3886.00,7.500678,25.21506,-0.000177,24.016922,-0.0078,1.473
3888.00,7.500534,25.21434,-0.000177,24.016218,-0.0079,1.472
3890.00,7.500098,25.21541,-0.000176,24.015830,-0.0078,1.472
3892.00,7.499581,25.21478,-0.000176,24.016597,-0.0078,1.472
3894.00,7.499617,25.21470,-0.000176,24.017371,-0.0078,1.472
3896.00,7.499875,25.21594,-0.000177,24.016175,-0.0079,1.473
3898.00,7.499563,25.21567,-0.000177,24.015671,-0.0078,1.472
3900.00,7.500690,25.21557,-0.000176,24.016641,-0.0078,1.472
3902.00,7.500943,25.21541,-0.000177,24.015963,-0.0079,1.472
3904.00,7.500922,25.21631,-0.000177,24.015965,-0.0078,1.472
3906.00,7.500800,25.21592,-0.000177,24.015836,-0.0078,1.472
3908.00,7.500039,25.21573,-0.000177,24.016673,-0.0079,1.472
3910.00,7.500236,25.21581,-0.000176,24.016447,-0.0078,1.472
3912.00,7.499775,25.21549,-0.000177,24.016374,-0.0078,1.472
3914.00,7.499592,25.21569,-0.000177,24.016139,-0.0078,1.473
3916.00,7.499175,25.21562,-0.000178,24.016737,-0.0079,1.473
3918.00,7.499170,25.21549,-0.000178,24.016169,-0.0078,1.472
3920.00,7.498861,25.21556,-0.000178,24.016237,-0.0079,1.473
3922.00,7.498223,25.21575,-0.000179,24.016347,-0.0078,1.473
3924.00,7.498796,25.21511,-0.000177,24.016383,-0.0078,1.472
3926.00,7.499008,25.21502,-0.000177,24.016565,-0.0078,1.472
3928.00,7.498706,25.21439,-0.000177,24.016068,-0.0079,1.473
3930.00,7.498858,25.21444,-0.000177,24.015945,-0.0079,1.472
3932.00,7.499128,25.21392,-0.000178,24.016030,-0.0079,1.473
3934.00,7.499259,25.21383,-0.000178,24.015966,-0.0078,1.473
3936.00,7.500140,25.21390,-0.000178,24.016193,-0.0079,1.472
3938.00,7.500349,25.21491,-0.000175,24.016534,-0.0079,1.472
3940.00,7.499775,25.21480,-0.000176,24.016733,-0.0079,1.473
3942.00,7.500155,25.21458,-0.000177,24.016070,-0.0078,1.473
3944.00,7.500199,25.21495,-0.000178,24.016365,-0.0078,1.473
3946.00,7.499563,25.21517,-0.000177,24.015943,-0.0078,1.472
3948.00,7.498990,25.21435,-0.000176,24.016064,-0.0078,1.472
3950.00,7.499443,25.21388,-0.000176,24.016516,-0.0078,1.472
3952.00,7.499437,25.21422,-0.000178,24.016356,-0.0078,1.472
3954.00,7.499570,25.21406,-0.000177,24.015098,-0.0078,1.473
3956.00,7.499783,25.21339,-0.000177,24.015892,-0.0079,1.473
3958.00,7.499486,25.21342,-0.000176,24.016048,-0.0078,1.472
3960.00,7.499432,25.21422,-0.000177,24.016548,-0.0078,1.472
3962.00,7.499055,25.21484,-0.000177,24.016561,-0.0078,1.473
3964.00,7.499248,25.21429,-0.000176,24.016954,-0.0078,1.472
3966.00,7.500048,25.21433,-0.000177,24.016358,-0.0078,1.473
3968.00,7.499087,25.21435,-0.000176,24.016356,-0.0078,1.472
3970.00,7.498759,25.21422,-0.000176,24.016117,-0.0078,1.472
3972.00,7.498630,25.21432,-0.000176,24.016304,-0.0078,1.472
3974.00,7.498312,25.21394,-0.000176,24.015669,-0.0078,1.473
3976.00,7.497859,25.21429,-0.000177,24.015888,-0.0079,1.472
3978.00,7.498104,25.21452,-0.000177,24.016117,-0.0078,1.473
3980.00,7.498290,25.21411,-0.000177,24.016322,-0.0079,1.473
3982.00,7.498434,25.21364,-0.000177,24.016240,-0.0078,1.473
3984.00,7.498778,25.21369,-0.000177,24.015830,-0.0078,1.473
3986.00,7.498180,25.21466,-0.000177,24.016289,-0.0078,1.473
3988.00,7.498132,25.21477,-0.000176,24.016253,-0.0079,1.472
3990.00,7.499490,25.21470,-0.000176,24.016829,-0.0079,1.472
3992.00,7.499825,25.21485,-0.000177,24.016305,-0.0079,1.472
3994.00,7.499957,25.21527,-0.000177,24.016450,-0.0078,1.473
3996.00,7.499494,25.21536,-0.000178,24.016200,-0.0079,1.473
3998.00,7.498869,25.21546,-0.000177,24.016411,-0.0078,1.473
4000.00,7.498765,25.21545,-0.000177,24.016719,-0.0078,1.472
4002.00,7.498955,25.21499,-0.000178,24.015664,-0.0078,1.473
4004.00,7.499157,25.21400,-0.000178,24.016460,-0.0078,1.472
4006.00,7.499056,25.21326,-0.000176,24.016541,-0.0078,1.472
4008.00,7.498672,25.21430,-0.000178,24.016320,-0.0079,1.473
4010.00,7.498524,25.21475,-0.000178,24.016030,-0.0079,1.472
4012.00,7.498594,25.21412,-0.000176,24.015925,-0.0078,1.473
4014.00,7.499269,25.21416,-0.000177,24.016289,-0.0078,1.473
4016.00,7.497947,25.21424,-0.000177,24.016130,-0.0079,1.472
4018.00,7.497704,25.21361,-0.000178,24.016777,-0.0079,1.473
4020.00,7.497911,25.21324,-0.000177,24.015923,-0.0079,1.473
4022.00,7.498416,25.21411,-0.000177,24.016305,-0.0079,1.473
4024.00,7.498387,25.21343,-0.000176,24.016525,-0.0078,1.472
4026.00,7.498196,25.21409,-0.000176,24.016434,-0.0078,1.472
4028.00,7.497721,25.21435,-0.000177,24.016514,-0.0078,1.472
4030.00,7.497340,25.21413,-0.000177,24.015836,-0.0078,1.472
4032.00,7.496533,25.21383,-0.000176,24.016041,-0.0078,1.473
4034.00,7.496578,25.21396,-0.000177,24.016588,-0.0078,1.473
4036.00,7.496965,25.21431,-0.000177,24.015845,-0.0078,1.472
4038.00,7.497502,25.21329,-0.000177,24.015838,-0.0079,1.472
4040.00,7.497767,25.21355,-0.000178,24.015606,-0.0079,1.472
4042.00,7.498141,25.21364,-0.000178,24.016693,-0.0079,1.473
4044.00,7.498209,25.21330,-0.000178,24.016039,-0.0078,1.473
4046.00,7.498104,25.21311,-0.000177,24.016088,-0.0079,1.472
4048.00,7.497796,25.21270,-0.000177,24.016405,-0.0079,1.472
4050.00,7.497771,25.21217,-0.000179,24.015801,-0.0079,1.472
4052.00,7.497541,25.21289,-0.000177,24.015970,-0.0079,1.473
4054.00,7.497479,25.21263,-0.000177,24.016289,-0.0079,1.473
4056.00,7.496863,25.21347,-0.000177,24.015303,-0.0078,1.472
4058.00,7.496731,25.21307,-0.000177,24.015767,-0.0079,1.472
4060.00,7.496743,25.21249,-0.000178,24.016369,-0.0078,1.472
4062.00,7.497107,25.21306,-0.000177,24.016093,-0.0079,1.472
4064.00,7.497206,25.21295,-0.000177,24.016496,-0.0078,1.473
4066.00,7.497344,25.21294,-0.000176,24.016479,-0.0079,1.473
4068.00,7.497468,25.21259,-0.000177,24.016789,-0.0078,1.473
4070.00,7.497488,25.21264,-0.000177,24.016585,-0.0078,1.472
4072.00,7.497539,25.21263,-0.000177,24.016102,-0.0078,1.472
4074.00,7.497363,25.21132,-0.000177,24.016186,-0.0078,1.473
4076.00,7.497500,25.21292,-0.000178,24.016982,-0.0078,1.472
4078.00,7.497720,25.21255,-0.000177,24.015959,-0.0079,1.473
4080.00,7.497660,25.21184,-0.000176,24.016612,-0.0079,1.473
4082.00,7.497049,25.21215,-0.000178,24.016333,-0.0079,1.473
4084.00,7.496999,25.21166,-0.000178,24.015582,-0.0079,1.472
4086.00,7.497388,25.21138,-0.000177,24.016392,-0.0079,1.473
4088.00,7.497422,25.21170,-0.000179,24.016041,-0.0078,1.473
4090.00,7.497213,25.21153,-0.000178,24.015800,-0.0078,1.472
4092.00,7.496644,25.21187,-0.000176,24.016440,-0.0078,1.473
4094.00,7.496616,25.21221,-0.000177,24.016552,-0.0079,1.473
4096.00,7.496711,25.21211,-0.000178,24.015080,-0.0078,1.473
4098.00,7.497054,25.21185,-0.000178,24.016097,-0.0079,1.473
4100.00,7.496764,25.21211,-0.000177,24.016032,-0.0078,1.473
4102.00,7.496313,25.21238,-0.000177,24.016768,-0.0078,1.473
4104.00,7.495742,25.21201,-0.000177,24.015807,-0.0079,1.473
4106.00,7.495683,25.21194,-0.000177,24.016146,-0.0079,1.473
4108.00,7.496050,25.21210,-0.000177,24.016429,-0.0079,1.473
4110.00,7.495501,25.21190,-0.000178,24.015957,-0.0079,1.473
4112.00,7.496062,25.21094,-0.000177,24.016237,-0.0079,1.473
4114.00,7.495751,25.21119,-0.000178,24.016606,-0.0079,1.473
4116.00,7.496230,25.21148,-0.000178,24.015466,-0.0078,1.473
4118.00,7.495693,25.21060,-0.000178,24.016198,-0.0079,1.473
4120.00,7.494719,25.21244,-0.000177,24.015676,-0.0079,1.473
4122.00,7.495037,25.21220,-0.000177,24.016088,-0.0079,1.473
4124.00,7.495561,25.21219,-0.000176,24.016474,-0.0078,1.473
4126.00,7.496715,25.21138,-0.000177,24.016035,-0.0078,1.473
4128.00,7.497418,25.21112,-0.000177,24.015582,-0.0078,1.473
4130.00,7.496593,25.21102,-0.000178,24.016414,-0.0079,1.473
4132.00,7.496109,25.21025,-0.000178,24.015685,-0.0079,1.473
4134.00,7.495931,25.21085,-0.000178,24.015988,-0.0079,1.473
4136.00,7.496557,25.21083,-0.000177,24.015314,-0.0078,1.473
4138.00,7.495804,25.21172,-0.000176,24.016333,-0.0078,1.472
4140.00,7.495491,25.21207,-0.000177,24.016247,-0.0078,1.473
4142.00,7.496113,25.21233,-0.000176,24.015780,-0.0079,1.473
4144.00,7.495417,25.21200,-0.000178,24.015869,-0.0078,1.472
4146.00,7.494582,25.21243,-0.000178,24.016102,-0.0079,1.473
4148.00,7.494414,25.21140,-0.000177,24.016043,-0.0079,1.473
4150.00,7.495513,25.21109,-0.000176,24.015919,-0.0079,1.472
4152.00,7.495904,25.21121,-0.000177,24.015921,-0.0079,1.473
4154.00,7.494625,25.21070,-0.000178,24.016023,-0.0079,1.473
4156.00,7.494150,25.20992,-0.000178,24.016222,-0.0079,1.473
4158.00,7.494817,25.21095,-0.000179,24.015792,-0.0079,1.473
4160.00,7.494377,25.20996,-0.000175,24.016311,-0.0079,1.473
4162.00,7.495292,25.20996,-0.000177,24.015903,-0.0079,1.473
4164.00,7.495772,25.21101,-0.000177,24.016479,-0.0079,1.473
4166.00,7.495743,25.21124,-0.000177,24.016612,-0.0079,1.473
4168.00,7.496176,25.21227,-0.000176,24.016646,-0.0078,1.473
4170.00,7.496389,25.21209,-0.000177,24.016063,-0.0078,1.473
4172.00,7.496155,25.21223,-0.000176,24.016527,-0.0079,1.473
4174.00,7.496206,25.21174,-0.000177,24.016362,-0.0078,1.473
4176.00,7.495901,25.21095,-0.000177,24.016479,-0.0078,1.473
4178.00,7.495816,25.21056,-0.000176,24.015888,-0.0078,1.473
4180.00,7.495293,25.21100,-0.000177,24.016278,-0.0078,1.473
4182.00,7.494629,25.21162,-0.000178,24.016536,-0.0078,1.473
4184.00,7.494716,25.21215,-0.000177,24.016851,-0.0078,1.473
4186.00,7.493882,25.21131,-0.000177,24.016615,-0.0078,1.473
4188.00,7.494089,25.21190,-0.000177,24.015613,-0.0079,1.473
4190.00,7.494107,25.21141,-0.000177,24.016092,-0.0079,1.473
4192.00,7.494541,25.21128,-0.000177,24.016576,-0.0079,1.473
4194.00,7.494785,25.21081,-0.000177,24.016449,-0.0079,1.473
4196.00,7.495117,25.21030,-0.000178,24.016289,-0.0079,1.473
4198.00,7.495082,25.21089,-0.000177,24.015934,-0.0079,1.473
4200.00,7.494950,25.21044,-0.000178,24.015885,-0.0079,1.473
4202.00,7.494542,25.21003,-0.000179,24.016409,-0.0079,1.473
@7,12.0000,24.0
4204.00,7.494136,25.20975,-0.000178,24.015778,-0.0079,1.473
4206.00,7.489267,25.20965,-0.000177,24.016385,-0.0079,1.473
4208.00,7.480124,25.21069,-0.000177,24.015968,-0.0079,1.472
4210.00,7.463491,25.20957,-0.000176,24.015542,-0.0079,1.472
4212.00,7.442100,25.21065,-0.000177,24.016514,-0.0079,1.472
4214.00,7.422740,25.21060,-0.000177,24.016632,-0.0079,1.473
4216.00,7.405913,25.21044,-0.000177,24.016545,-0.0079,1.473
4218.00,7.390948,25.21039,-0.000178,24.016200,-0.0079,1.474
4220.00,7.377174,25.20982,-0.000178,24.016032,-0.0079,1.474
4222.00,7.364383,25.21002,-0.000179,24.016661,-0.0079,1.474
4224.00,7.351856,25.21053,-0.000180,24.016276,-0.0079,1.475
4226.00,7.340093,25.21113,-0.000178,24.016110,-0.0078,1.474
4228.00,7.329560,25.21109,-0.000179,24.016434,-0.0078,1.475
4230.00,7.325318,25.21086,-0.000179,24.016182,-0.0078,1.475
4232.00,7.328802,25.21128,-0.000180,24.016088,-0.0079,1.475
4234.00,7.338539,25.21175,-0.000179,24.017125,-0.0079,1.475
4236.00,7.353092,25.21150,-0.000179,24.016969,-0.0078,1.475
4238.00,7.366090,25.21155,-0.000179,24.016619,-0.0078,1.474
4240.00,7.376126,25.21147,-0.000177,24.016588,-0.0079,1.474
4242.00,7.385989,25.21143,-0.000177,24.016343,-0.0078,1.474
4244.00,7.395493,25.21160,-0.000177,24.015704,-0.0078,1.473
4246.00,7.405383,25.21193,-0.000177,24.016146,-0.0079,1.473
4248.00,7.415153,25.21219,-0.000176,24.015939,-0.0078,1.473
4250.00,7.424563,25.21199,-0.000176,24.015965,-0.0078,1.472
4252.00,7.433207,25.21237,-0.000178,24.016851,-0.0078,1.473
4254.00,7.441108,25.21235,-0.000177,24.016619,-0.0079,1.473
4256.00,7.449147,25.21204,-0.000176,24.016440,-0.0079,1.473
4258.00,7.455262,25.21212,-0.000177,24.015952,-0.0078,1.474
4260.00,7.461263,25.21223,-0.000176,24.015879,-0.0078,1.473
4262.00,7.466107,25.21217,-0.000176,24.016614,-0.0078,1.473
4264.00,7.469934,25.21240,-0.000177,24.016135,-0.0078,1.473
4266.00,7.472945,25.21304,-0.000177,24.016369,-0.0078,1.472
4268.00,7.475355,25.21348,-0.000177,24.016811,-0.0078,1.473
4270.00,7.478204,25.21361,-0.000177,24.015578,-0.0079,1.473
4272.00,7.480835,25.21359,-0.000177,24.016186,-0.0078,1.473
4274.00,7.482875,25.21364,-0.000178,24.016168,-0.0078,1.473
4276.00,7.484130,25.21369,-0.000178,24.016623,-0.0078,1.474
4278.00,7.485056,25.21432,-0.000177,24.015673,-0.0078,1.473
4280.00,7.486043,25.21378,-0.000177,24.016070,-0.0078,1.473
4282.00,7.486385,25.21313,-0.000178,24.015954,-0.0078,1.473
4284.00,7.487090,25.21316,-0.000177,24.016304,-0.0079,1.473
4286.00,7.487830,25.21332,-0.000177,24.016358,-0.0078,1.473
4288.00,7.488781,25.21367,-0.000176,24.015968,-0.0079,1.473
4290.00,7.489178,25.21304,-0.000177,24.015936,-0.0079,1.473
4292.00,7.488804,25.21265,-0.000177,24.015994,-0.0079,1.472
4294.00,7.489086,25.21362,-0.000177,24.016126,-0.0079,1.473
4296.00,7.489090,25.21269,-0.000176,24.016460,-0.0079,1.472
4298.00,7.489828,25.21241,-0.000177,24.016041,-0.0078,1.473
4300.00,7.490039,25.21266,-0.000178,24.016126,-0.0078,1.473
4302.00,7.490478,25.21153,-0.000178,24.016349,-0.0079,1.473
4304.00,7.490186,25.21227,-0.000177,24.016130,-0.0079,1.473
4306.00,7.488821,25.21186,-0.000176,24.016311,-0.0079,1.473
4308.00,7.488600,25.21218,-0.000177,24.016394,-0.0078,1.473
4310.00,7.488532,25.21183,-0.000177,24.015651,-0.0078,1.473
4312.00,7.489017,25.21138,-0.000177,24.016150,-0.0079,1.473
4314.00,7.490156,25.21165,-0.000177,24.016394,-0.0078,1.473
4316.00,7.489849,25.21175,-0.000178,24.016164,-0.0078,1.473
4318.00,7.490386,25.21142,-0.000177,24.016338,-0.0078,1.472
4320.00,7.490035,25.21177,-0.000177,24.015859,-0.0079,1.473
4322.00,7.489467,25.21138,-0.000177,24.016585,-0.0079,1.473
4324.00,7.489610,25.21149,-0.000176,24.016623,-0.0079,1.474
4326.00,7.489859,25.21141,-0.000177,24.016378,-0.0078,1.473
4328.00,7.489963,25.21155,-0.000177,24.016249,-0.0078,1.473
4330.00,7.490350,25.21197,-0.000176,24.017341,-0.0078,1.472
4332.00,7.490817,25.21174,-0.000176,24.016744,-0.0078,1.473
4334.00,7.491006,25.21121,-0.000176,24.016264,-0.0078,1.473
4336.00,7.491780,25.21195,-0.000178,24.015954,-0.0078,1.473
4338.00,7.491956,25.21157,-0.000178,24.015968,-0.0079,1.473
4340.00,7.491717,25.21207,-0.000177,24.016624,-0.0078,1.473
4342.00,7.491215,25.21140,-0.000176,24.016614,-0.0078,1.473
4344.00,7.492096,25.21178,-0.000176,24.016695,-0.0079,1.473
4346.00,7.491860,25.21263,-0.000176,24.016072,-0.0079,1.473
4348.00,7.491468,25.21174,-0.000178,24.016142,-0.0079,1.473
4350.00,7.491181,25.21215,-0.000177,24.016211,-0.0078,1.473
4352.00,7.491444,25.21266,-0.000177,24.016621,-0.0079,1.473
4354.00,7.492141,25.21270,-0.000177,24.016804,-0.0079,1.473
4356.00,7.492328,25.21155,-0.000177,24.016242,-0.0078,1.473
4358.00,7.492143,25.21197,-0.000176,24.017212,-0.0078,1.473
4360.00,7.492089,25.21223,-0.000177,24.016963,-0.0079,1.473
4362.00,7.492143,25.21228,-0.000177,24.016237,-0.0079,1.473
4364.00,7.491884,25.21196,-0.000177,24.016505,-0.0079,1.473
4366.00,7.491986,25.21183,-0.000178,24.016260,-0.0078,1.473
4368.00,7.491691,25.21186,-0.000177,24.015466,-0.0078,1.473
4370.00,7.492256,25.21198,-0.000176,24.016713,-0.0078,1.473
4372.00,7.492457,25.21197,-0.000176,24.016510,-0.0078,1.473
4374.00,7.493059,25.21203,-0.000176,24.016554,-0.0078,1.473
4376.00,7.493913,25.21199,-0.000176,24.016298,-0.0078,1.473
4378.00,7.493340,25.21253,-0.000177,24.016077,-0.0078,1.473
4380.00,7.493120,25.21210,-0.000178,24.016082,-0.0079,1.473
4382.00,7.492826,25.21161,-0.000177,24.016563,-0.0079,1.473
4384.00,7.492404,25.21217,-0.000176,24.016421,-0.0079,1.473
4386.00,7.492350,25.21233,-0.000177,24.016576,-0.0078,1.473
4388.00,7.493224,25.21255,-0.000177,24.016795,-0.0078,1.473
4390.00,7.493101,25.21254,-0.000178,24.017045,-0.0078,1.473
4392.00,7.493471,25.21265,-0.000177,24.016461,-0.0078,1.473
4394.00,7.493311,25.21255,-0.000176,24.017027,-0.0078,1.473
4396.00,7.492870,25.21275,-0.000176,24.016780,-0.0079,1.473
4398.00,7.492657,25.21184,-0.000178,24.016692,-0.0079,1.473
4400.00,7.492884,25.21192,-0.000179,24.016401,-0.0078,1.473
4402.00,7.491733,25.21223,-0.000177,24.016514,-0.0079,1.473
4404.00,7.491859,25.21213,-0.000176,24.016777,-0.0078,1.473
4406.00,7.492373,25.21269,-0.000176,24.016186,-0.0078,1.473
4408.00,7.492385,25.21291,-0.000175,24.015928,-0.0078,1.473
4410.00,7.492836,25.21250,-0.000177,24.016677,-0.0078,1.473
4412.00,7.492217,25.21204,-0.000177,24.016827,-0.0078,1.473
4414.00,7.492280,25.21213,-0.000176,24.016173,-0.0078,1.473
4416.00,7.492356,25.21218,-0.000178,24.016111,-0.0078,1.473
4418.00,7.491573,25.21215,-0.000177,24.016075,-0.0078,1.473
4420.00,7.491270,25.21240,-0.000177,24.016539,-0.0078,1.473
4422.00,7.491851,25.21269,-0.000177,24.016498,-0.0079,1.473
4424.00,7.491894,25.21348,-0.000178,24.015948,-0.0079,1.474
4426.00,7.492425,25.21305,-0.000177,24.016469,-0.0078,1.472
4428.00,7.492421,25.21257,-0.000176,24.015859,-0.0078,1.473
4430.00,7.493199,25.21245,-0.000177,24.016608,-0.0079,1.473
4432.00,7.492871,25.21260,-0.000177,24.016465,-0.0078,1.473
4434.00,7.493433,25.21196,-0.000178,24.016577,-0.0079,1.473
4436.00,7.492906,25.21145,-0.000176,24.015908,-0.0079,1.473
4438.00,7.493398,25.21130,-0.000177,24.016441,-0.0079,1.474
4440.00,7.493156,25.21162,-0.000177,24.015459,-0.0078,1.473
4442.00,7.493235,25.21170,-0.000178,24.016322,-0.0079,1.473
4444.00,7.493102,25.21087,-0.000178,24.016704,-0.0078,1.473
4446.00,7.493062,25.21135,-0.000177,24.016284,-0.0078,1.473
4448.00,7.492751,25.21109,-0.000177,24.015591,-0.0079,1.473
4450.00,7.492884,25.21041,-0.000178,24.016599,-0.0079,1.474
4452.00,7.493474,25.21058,-0.000178,24.016333,-0.0079,1.473
4454.00,7.494320,25.21169,-0.000177,24.016271,-0.0079,1.473
4456.00,7.494674,25.21209,-0.000177,24.015818,-0.0078,1.474
4458.00,7.493534,25.21164,-0.000178,24.015684,-0.0079,1.473
4460.00,7.493490,25.21127,-0.000177,24.016599,-0.0078,1.473
4462.00,7.493070,25.21141,-0.000176,24.016407,-0.0079,1.473
4464.00,7.492416,25.21129,-0.000176,24.016295,-0.0078,1.473
4466.00,7.492995,25.21252,-0.000177,24.016353,-0.0078,1.473
4468.00,7.492865,25.21183,-0.000177,24.016182,-0.0078,1.473
4470.00,7.492608,25.21176,-0.000176,24.016260,-0.0078,1.473
4472.00,7.493889,25.21220,-0.000178,24.016338,-0.0078,1.474
4474.00,7.494083,25.21262,-0.000178,24.016427,-0.0078,1.474
4476.00,7.493934,25.21277,-0.000177,24.016490,-0.0079,1.473
4478.00,7.493476,25.21239,-0.000177,24.016316,-0.0078,1.473
4480.00,7.493146,25.21211,-0.000177,24.015939,-0.0078,1.473
4482.00,7.493263,25.21193,-0.000177,24.015838,-0.0078,1.473
4484.00,7.493070,25.21136,-0.000178,24.016246,-0.0078,1.474
4486.00,7.492413,25.21084,-0.000177,24.016066,-0.0079,1.473
4488.00,7.492836,25.21103,-0.000177,24.016296,-0.0079,1.473
4490.00,7.493769,25.21137,-0.000177,24.016264,-0.0078,1.473
4492.00,7.493638,25.21214,-0.000178,24.015885,-0.0079,1.474
4494.00,7.493253,25.21167,-0.000177,24.016106,-0.0079,1.473
4496.00,7.493199,25.21189,-0.000177,24.016144,-0.0078,1.473
4498.00,7.492951,25.21214,-0.000177,24.016262,-0.0078,1.473
4500.00,7.492566,25.21199,-0.000176,24.016762,-0.0078,1.473
4502.00,7.492283,25.21311,-0.000177,24.016260,-0.0078,1.473
4504.00,7.493299,25.21379,-0.000177,24.016512,-0.0079,1.473
4506.00,7.493720,25.21291,-0.000177,24.016246,-0.0078,1.473
4508.00,7.493439,25.21203,-0.000177,24.015959,-0.0078,1.473
4510.00,7.493527,25.21188,-0.000177,24.016224,-0.0079,1.474
4512.00,7.494251,25.21267,-0.000179,24.015970,-0.0079,1.473
4514.00,7.494398,25.21343,-0.000177,24.015890,-0.0078,1.474
4516.00,7.493756,25.21403,-0.000178,24.015937,-0.0079,1.473
4518.00,7.493121,25.21403,-0.000178,24.016498,-0.0078,1.473
4520.00,7.491957,25.21387,-0.000178,24.016643,-0.0078,1.473
4522.00,7.491230,25.21314,-0.000177,24.015798,-0.0079,1.473
4524.00,7.491945,25.21311,-0.000176,24.016300,-0.0078,1.473
4526.00,7.492088,25.21164,-0.000177,24.016367,-0.0079,1.473
4528.00,7.491739,25.21185,-0.000177,24.016376,-0.0079,1.473
4530.00,7.492147,25.21195,-0.000177,24.016160,-0.0079,1.474
4532.00,7.492041,25.21210,-0.000178,24.015782,-0.0079,1.474
4534.00,7.492320,25.21279,-0.000179,24.016168,-0.0078,1.473
4536.00,7.492911,25.21295,-0.000178,24.016028,-0.0079,1.473
4538.00,7.493015,25.21268,-0.000178,24.016967,-0.0079,1.474
4540.00,7.492526,25.21289,-0.000178,24.016989,-0.0078,1.473
4542.00,7.492335,25.21312,-0.000178,24.016059,-0.0078,1.474
4544.00,7.491534,25.21318,-0.000177,24.016316,-0.0079,1.473
4546.00,7.492200,25.21231,-0.000178,24.016237,-0.0078,1.472
4548.00,7.493186,25.21245,-0.000177,24.016249,-0.0079,1.473
4550.00,7.492854,25.21221,-0.000178,24.016090,-0.0079,1.474
4552.00,7.492696,25.21154,-0.000178,24.016043,-0.0079,1.473
4554.00,7.493506,25.21155,-0.000178,24.016851,-0.0078,1.473
4556.00,7.494067,25.21103,-0.000176,24.015870,-0.0078,1.473
4558.00,7.493194,25.21200,-0.000177,24.016545,-0.0078,1.473
4560.00,7.493472,25.21157,-0.000177,24.016525,-0.0078,1.473
4562.00,7.492591,25.21199,-0.000178,24.016412,-0.0079,1.473
4564.00,7.491167,25.21253,-0.000176,24.016405,-0.0078,1.473
4566.00,7.491108,25.21306,-0.000176,24.016081,-0.0079,1.473
4568.00,7.491945,25.21239,-0.000177,24.016304,-0.0079,1.474
4570.00,7.491477,25.21227,-0.000178,24.016550,-0.0078,1.474
4572.00,7.490706,25.21279,-0.000177,24.016420,-0.0078,1.473
4574.00,7.490405,25.21314,-0.000176,24.016371,-0.0079,1.473
4576.00,7.491321,25.21369,-0.000177,24.016200,-0.0078,1.473
4578.00,7.491274,25.21285,-0.000179,24.015533,-0.0078,1.473
4580.00,7.490999,25.21276,-0.000178,24.015821,-0.0078,1.473
4582.00,7.491095,25.21358,-0.000177,24.015887,-0.0079,1.473
4584.00,7.490878,25.21397,-0.000177,24.015914,-0.0079,1.473
4586.00,7.491484,25.21362,-0.000177,24.016255,-0.0079,1.473
4588.00,7.491875,25.21419,-0.000177,24.016762,-0.0078,1.474
4590.00,7.490877,25.21473,-0.000176,24.016186,-0.0078,1.473
4592.00,7.492103,25.21422,-0.000177,24.016111,-0.0078,1.473
4594.00,7.493100,25.21388,-0.000178,24.016623,-0.0079,1.474
4596.00,7.492843,25.21352,-0.000177,24.016195,-0.0079,1.474
4598.00,7.492719,25.21345,-0.000178,24.015977,-0.0079,1.473
4600.00,7.492810,25.21332,-0.000177,24.015994,-0.0078,1.473
4602.00,7.492363,25.21347,-0.000176,24.015675,-0.0078,1.473
4604.00,7.491832,25.21393,-0.000177,24.015979,-0.0078,1.474
4606.00,7.491100,25.21292,-0.000177,24.015568,-0.0079,1.473
4608.00,7.490752,25.21291,-0.000177,24.015861,-0.0079,1.473
4610.00,7.491320,25.21285,-0.000178,24.016383,-0.0079,1.474
4612.00,7.492436,25.21323,-0.000177,24.015591,-0.0079,1.474
4614.00,7.492553,25.21335,-0.000178,24.016231,-0.0078,1.473
4616.00,7.492373,25.21256,-0.000178,24.016121,-0.0078,1.474
4618.00,7.493041,25.21188,-0.000178,24.016220,-0.0078,1.473
4620.00,7.492533,25.21210,-0.000177,24.015985,-0.0078,1.473
4622.00,7.491477,25.21161,-0.000177,24.015675,-0.0079,1.473
4624.00,7.491584,25.21131,-0.000177,24.016438,-0.0078,1.473
4626.00,7.491274,25.21226,-0.000176,24.016460,-0.0079,1.473
4628.00,7.491077,25.21161,-0.000177,24.016847,-0.0079,1.474
4630.00,7.491264,25.21129,-0.000178,24.016942,-0.0078,1.474
4632.00,7.491105,25.21159,-0.000178,24.016786,-0.0079,1.473
4634.00,7.491472,25.21185,-0.000177,24.016461,-0.0079,1.474
4636.00,7.491749,25.21188,-0.000177,24.016704,-0.0078,1.474
4638.00,7.490573,25.21138,-0.000177,24.015818,-0.0079,1.474
4640.00,7.490426,25.21118,-0.000175,24.016126,-0.0078,1.473
4642.00,7.490734,25.21082,-0.000177,24.016217,-0.0078,1.474
4644.00,7.490407,25.21034,-0.000177,24.015794,-0.0078,1.474
4646.00,7.489890,25.21059,-0.000178,24.016059,-0.0079,1.474
4648.00,7.489420,25.21123,-0.000177,24.016128,-0.0078,1.473
4650.00,7.490291,25.21087,-0.000177,24.015945,-0.0078,1.474
4652.00,7.490716,25.21181,-0.000177,24.016293,-0.0078,1.474
4654.00,7.490929,25.21130,-0.000177,24.016711,-0.0078,1.474
4656.00,7.491039,25.21077,-0.000178,24.016427,-0.0078,1.474
4658.00,7.490617,25.21073,-0.000178,24.016255,-0.0079,1.473
4660.00,7.490370,25.21138,-0.000177,24.015856,-0.0079,1.473
4662.00,7.490160,25.21155,-0.000176,24.015738,-0.0079,1.474
4664.00,7.489708,25.21122,-0.000179,24.016648,-0.0078,1.474
4666.00,7.489316,25.21167,-0.000178,24.016198,-0.0079,1.474
4668.00,7.489970,25.21134,-0.000177,24.016168,-0.0079,1.474
4670.00,7.489995,25.21170,-0.000178,24.016610,-0.0078,1.474
4672.00,7.490835,25.21198,-0.000178,24.016646,-0.0078,1.474
4674.00,7.490783,25.21214,-0.000177,24.016791,-0.0078,1.474
4676.00,7.490970,25.21117,-0.000177,24.015977,-0.0078,1.474
4678.00,7.490755,25.21097,-0.000178,24.016079,-0.0078,1.473
4680.00,7.490058,25.21166,-0.000177,24.016358,-0.0078,1.473
4682.00,7.489911,25.21097,-0.000177,24.016198,-0.0079,1.473
4684.00,7.489664,25.21083,-0.000177,24.016347,-0.0079,1.474
4686.00,7.489701,25.21104,-0.000177,24.016061,-0.0079,1.474
4688.00,7.489196,25.21096,-0.000176,24.015707,-0.0078,1.473
4690.00,7.488916,25.21152,-0.000176,24.015742,-0.0078,1.473
4692.00,7.489441,25.21038,-0.000177,24.016313,-0.0079,1.474
4694.00,7.490521,25.21105,-0.000177,24.015664,-0.0078,1.474
4696.00,7.490010,25.21068,-0.000177,24.015642,-0.0078,1.473
4698.00,7.490228,25.21039,-0.000177,24.016489,-0.0078,1.474
4700.00,7.490958,25.21062,-0.000177,24.015861,-0.0079,1.474
4702.00,7.490098,25.21043,-0.000178,24.015801,-0.0079,1.474
4704.00,7.489512,25.21089,-0.000177,24.016429,-0.0079,1.473
4706.00,7.489668,25.21125,-0.000177,24.016164,-0.0079,1.473
4708.00,7.490129,25.21149,-0.000177,24.015464,-0.0079,1.473
4710.00,7.489928,25.21117,-0.000177,24.015983,-0.0079,1.474
4712.00,7.489293,25.21138,-0.000178,24.015908,-0.0078,1.474
4714.00,7.489903,25.21157,-0.000178,24.016278,-0.0078,1.474
4716.00,7.489217,25.21062,-0.000179,24.015758,-0.0078,1.473
4718.00,7.489319,25.21060,-0.000176,24.015981,-0.0078,1.474
4720.00,7.489926,25.21084,-0.000178,24.016595,-0.0079,1.474
4722.00,7.489972,25.21128,-0.000177,24.016369,-0.0079,1.474
4724.00,7.490006,25.21053,-0.000178,24.016246,-0.0078,1.473
4726.00,7.490530,25.21144,-0.000177,24.016010,-0.0078,1.473
4728.00,7.489872,25.21116,-0.000177,24.015629,-0.0079,1.474
4730.00,7.489293,25.21065,-0.000178,24.016498,-0.0079,1.474
4732.00,7.489251,25.21108,-0.000179,24.016072,-0.0078,1.473
4734.00,7.490158,25.21218,-0.000178,24.016137,-0.0078,1.474
4736.00,7.489772,25.21291,-0.000177,24.016343,-0.0078,1.473
4738.00,7.489802,25.21221,-0.000177,24.016420,-0.0078,1.474
4740.00,7.489391,25.21278,-0.000177,24.016487,-0.0079,1.474
4742.00,7.488537,25.21228,-0.000177,24.016322,-0.0079,1.474
4744.00,7.488683,25.21201,-0.000177,24.016200,-0.0079,1.474
4746.00,7.489724,25.21205,-0.000178,24.015676,-0.0078,1.473
4748.00,7.488909,25.21256,-0.000177,24.015760,-0.0078,1.473
4750.00,7.488619,25.21317,-0.000176,24.016296,-0.0078,1.474
4752.00,7.488558,25.21253,-0.000176,24.016238,-0.0078,1.473
4754.00,7.488437,25.21272,-0.000175,24.016532,-0.0078,1.473
4756.00,7.488536,25.21240,-0.000175,24.016601,-0.0078,1.474
4758.00,7.488948,25.21323,-0.000177,24.016528,-0.0079,1.473
4760.00,7.488982,25.21263,-0.000178,24.015638,-0.0078,1.474
4762.00,7.488973,25.21258,-0.000178,24.016235,-0.0079,1.474
4764.00,7.488514,25.21197,-0.000178,24.016880,-0.0078,1.474
4766.00,7.488453,25.21242,-0.000177,24.016706,-0.0078,1.473
4768.00,7.488800,25.21282,-0.000178,24.015952,-0.0079,1.473
4770.00,7.489037,25.21256,-0.000177,24.016289,-0.0079,1.473
4772.00,7.489226,25.21215,-0.000177,24.015923,-0.0078,1.473
4774.00,7.489136,25.21218,-0.000178,24.015566,-0.0078,1.474
4776.00,7.489474,25.21213,-0.000177,24.016307,-0.0079,1.474
4778.00,7.489401,25.21257,-0.000177,24.016050,-0.0079,1.474
4780.00,7.489297,25.21175,-0.000177,24.016084,-0.0078,1.473
4782.00,7.489226,25.21170,-0.000178,24.016507,-0.0078,1.474
4784.00,7.488855,25.21168,-0.000177,24.016128,-0.0078,1.474
4786.00,7.488506,25.21099,-0.000177,24.016414,-0.0078,1.474
4788.00,7.488424,25.21096,-0.000177,24.016505,-0.0078,1.474
4790.00,7.488545,25.21146,-0.000177,24.016046,-0.0078,1.474
4792.00,7.489052,25.21147,-0.000178,24.016325,-0.0079,1.474
4794.00,7.489459,25.21120,-0.000178,24.016278,-0.0078,1.475
4796.00,7.489360,25.21175,-0.000178,24.016024,-0.0079,1.474
4798.00,7.489073,25.21154,-0.000177,24.016104,-0.0078,1.474
4800.00,7.489502,25.21158,-0.000177,24.016445,-0.0078,1.474
4802.00,7.489192,25.21258,-0.000177,24.016485,-0.0078,1.474
@8,12.0000,24.0
4804.00,7.489009,25.21189,-0.000177,24.016601,-0.0078,1.474
4806.00,7.484450,25.21231,-0.000177,24.016985,-0.0078,1.474
4808.00,7.475333,25.21209,-0.000176,24.016242,-0.0079,1.473
4810.00,7.460248,25.21218,-0.000177,24.015977,-0.0079,1.472
4812.00,7.439995,25.21226,-0.000176,24.016469,-0.0079,1.473
4814.00,7.419986,25.21271,-0.000175,24.016871,-0.0078,1.473
4816.00,7.404553,25.21284,-0.000177,24.016153,-0.0078,1.475
4818.00,7.391071,25.21275,-0.000178,24.016200,-0.0078,1.475
4820.00,7.378592,25.21259,-0.000179,24.016637,-0.0078,1.475
4822.00,7.366232,25.21318,-0.000180,24.016244,-0.0078,1.475
4824.00,7.354902,25.21390,-0.000179,24.016124,-0.0078,1.475
4826.00,7.343797,25.21325,-0.000179,24.016432,-0.0078,1.475
4828.00,7.333983,25.21283,-0.000179,24.016521,-0.0078,1.475
4830.00,7.330143,25.21326,-0.000180,24.015618,-0.0079,1.476
4832.00,7.332864,25.21354,-0.000179,24.015800,-0.0078,1.477
4834.00,7.342334,25.21347,-0.000180,24.017281,-0.0078,1.476
4836.00,7.356805,25.21249,-0.000180,24.016726,-0.0078,1.476
4838.00,7.368736,25.21192,-0.000179,24.016583,-0.0078,1.476
4840.00,7.378692,25.21133,-0.000177,24.016634,-0.0078,1.475
4842.00,7.387426,25.21135,-0.000177,24.017096,-0.0079,1.475
4844.00,7.396777,25.21147,-0.000177,24.017165,-0.0078,1.474
4846.00,7.406881,25.21166,-0.000176,24.016983,-0.0079,1.474
4848.00,7.416561,25.21202,-0.000176,24.016284,-0.0078,1.474
4850.00,7.425580,25.21154,-0.000176,24.016536,-0.0078,1.474
4852.00,7.434431,25.21131,-0.000177,24.016846,-0.0078,1.475
4854.00,7.441326,25.21147,-0.000176,24.016311,-0.0078,1.474
4856.00,7.447819,25.21185,-0.000176,24.016276,-0.0079,1.474
4858.00,7.453311,25.21201,-0.000177,24.016777,-0.0078,1.475
4860.00,7.458359,25.21201,-0.000177,24.016273,-0.0079,1.474
4862.00,7.462389,25.21204,-0.000176,24.016349,-0.0079,1.474
4864.00,7.466166,25.21210,-0.000177,24.015537,-0.0079,1.474
4866.00,7.469293,25.21211,-0.000176,24.015959,-0.0079,1.474
4868.00,7.472161,25.21163,-0.000175,24.016675,-0.0078,1.474
4870.00,7.474593,25.21189,-0.000176,24.016536,-0.0078,1.474
4872.00,7.476544,25.21205,-0.000174,24.015836,-0.0078,1.474
4874.00,7.478801,25.21223,-0.000176,24.015908,-0.0078,1.475
4876.00,7.479957,25.21244,-0.000177,24.015600,-0.0078,1.474
4878.00,7.481543,25.21246,-0.000177,24.016334,-0.0079,1.474
4880.00,7.481885,25.21292,-0.000177,24.016235,-0.0078,1.474
4882.00,7.481892,25.21330,-0.000176,24.015698,-0.0078,1.475
4884.00,7.482405,25.21343,-0.000177,24.016409,-0.0078,1.474
4886.00,7.482419,25.21304,-0.000177,24.016692,-0.0078,1.474
4888.00,7.483384,25.21285,-0.000177,24.016256,-0.0079,1.474
4890.00,7.483277,25.21309,-0.000176,24.016256,-0.0078,1.473
4892.00,7.483012,25.21233,-0.000176,24.016487,-0.0078,1.473
4894.00,7.482449,25.21304,-0.000177,24.015910,-0.0078,1.474
4896.00,7.481934,25.21316,-0.000177,24.016895,-0.0079,1.474
4898.00,7.482615,25.21381,-0.000177,24.016028,-0.0078,1.474
4900.00,7.483205,25.21393,-0.000176,24.016539,-0.0078,1.474
4902.00,7.483902,25.21393,-0.000176,24.017179,-0.0078,1.474
4904.00,7.484302,25.21410,-0.000176,24.015898,-0.0078,1.474
4906.00,7.484921,25.21432,-0.000177,24.016603,-0.0079,1.473
4908.00,7.484115,25.21504,-0.000176,24.016202,-0.0078,1.474
4910.00,7.483810,25.21502,-0.000177,24.016443,-0.0078,1.474
4912.00,7.483645,25.21612,-0.000176,24.016296,-0.0078,1.474
4914.00,7.484346,25.21461,-0.000177,24.016385,-0.0079,1.474
4916.00,7.484726,25.21470,-0.000177,24.016070,-0.0078,1.474
4918.00,7.484177,25.21471,-0.000177,24.016472,-0.0078,1.474
4920.00,7.484891,25.21419,-0.000176,24.016336,-0.0078,1.474
4922.00,7.484519,25.21411,-0.000177,24.016489,-0.0079,1.473
4924.00,7.484427,25.21546,-0.000177,24.016358,-0.0078,1.474
4926.00,7.483897,25.21560,-0.000177,24.015981,-0.0078,1.474
4928.00,7.483376,25.21531,-0.000177,24.016327,-0.0078,1.474
4930.00,7.483747,25.21445,-0.000177,24.015685,-0.0078,1.474
4932.00,7.482868,25.21460,-0.000177,24.015858,-0.0078,1.474
4934.00,7.483106,25.21524,-0.000178,24.015805,-0.0078,1.474
4936.00,7.484872,25.21478,-0.000176,24.016189,-0.0078,1.474
4938.00,7.485818,25.21512,-0.000176,24.016630,-0.0078,1.474
4940.00,7.485546,25.21553,-0.000177,24.016583,-0.0078,1.474
4942.00,7.485608,25.21560,-0.000176,24.016365,-0.0078,1.474
4944.00,7.485605,25.21456,-0.000178,24.016438,-0.0078,1.474
4946.00,7.485366,25.21467,-0.000177,24.016644,-0.0078,1.474
4948.00,7.485483,25.21478,-0.000176,24.016684,-0.0078,1.474
4950.00,7.484904,25.21469,-0.000177,24.016595,-0.0078,1.474
4952.00,7.484396,25.21563,-0.000178,24.016298,-0.0078,1.474
4954.00,7.484796,25.21543,-0.000177,24.015588,-0.0079,1.474
4956.00,7.486377,25.21415,-0.000177,24.016913,-0.0078,1.474
4958.00,7.485271,25.21438,-0.000176,24.016545,-0.0078,1.474
4960.00,7.484807,25.21460,-0.000175,24.016224,-0.0078,1.474
4962.00,7.485616,25.21340,-0.000176,24.015803,-0.0079,1.474
4964.00,7.486506,25.21400,-0.000177,24.016643,-0.0079,1.474
4966.00,7.486297,25.21407,-0.000177,24.017040,-0.0079,1.474
4968.00,7.486118,25.21443,-0.000177,24.016677,-0.0079,1.474
4970.00,7.485760,25.21533,-0.000177,24.015883,-0.0078,1.474
4972.00,7.485783,25.21500,-0.000176,24.016615,-0.0078,1.474
4974.00,7.486079,25.21403,-0.000178,24.016467,-0.0078,1.474
4976.00,7.485830,25.21375,-0.000178,24.016260,-0.0079,1.474
4978.00,7.486530,25.21501,-0.000176,24.016561,-0.0079,1.474
4980.00,7.486164,25.21527,-0.000176,24.016601,-0.0078,1.474
4982.00,7.486094,25.21495,-0.000176,24.016331,-0.0079,1.474
4984.00,7.486016,25.21469,-0.000178,24.016389,-0.0079,1.474
4986.00,7.486228,25.21525,-0.000177,24.016675,-0.0078,1.474
4988.00,7.486771,25.21505,-0.000177,24.016050,-0.0078,1.474
4990.00,7.486528,25.21539,-0.000176,24.016779,-0.0078,1.474
4992.00,7.486766,25.21646,-0.000177,24.017261,-0.0078,1.473
4994.00,7.486701,25.21582,-0.000176,24.016572,-0.0078,1.474
4996.00,7.486896,25.21618,-0.000175,24.016599,-0.0078,1.474
4998.00,7.486311,25.21571,-0.000175,24.016507,-0.0078,1.474
5000.00,7.486499,25.21596,-0.000177,24.016157,-0.0078,1.474
5002.00,7.486025,25.21591,-0.000177,24.016537,-0.0078,1.474
5004.00,7.486361,25.21568,-0.000176,24.016677,-0.0078,1.474
5006.00,7.485856,25.21557,-0.000177,24.016405,-0.0078,1.474
5008.00,7.486283,25.21626,-0.000178,24.016233,-0.0078,1.474
5010.00,7.486616,25.21652,-0.000176,24.016068,-0.0078,1.474
5012.00,7.486633,25.21595,-0.000177,24.016396,-0.0078,1.474
5014.00,7.486423,25.21478,-0.000177,24.016273,-0.0079,1.474
5016.00,7.486371,25.21549,-0.000177,24.015919,-0.0078,1.474
5018.00,7.486233,25.21575,-0.000176,24.016512,-0.0078,1.474
5020.00,7.486882,25.21572,-0.000176,24.016686,-0.0079,1.474
5022.00,7.486706,25.21643,-0.000177,24.016548,-0.0078,1.474
5024.00,7.487095,25.21683,-0.000177,24.016122,-0.0078,1.474
5026.00,7.487582,25.21626,-0.000176,24.016139,-0.0078,1.474
5028.00,7.488245,25.21658,-0.000177,24.016447,-0.0079,1.474
5030.00,7.488274,25.21592,-0.000177,24.016392,-0.0078,1.474
5032.00,7.487873,25.21630,-0.000177,24.016434,-0.0078,1.474
5034.00,7.488067,25.21659,-0.000177,24.016684,-0.0078,1.474
5036.00,7.487908,25.21596,-0.000178,24.016082,-0.0078,1.474
5038.00,7.487084,25.21576,-0.000177,24.016518,-0.0079,1.474
5040.00,7.486560,25.21559,-0.000177,24.015597,-0.0078,1.474
5042.00,7.486101,25.21547,-0.000177,24.016440,-0.0078,1.473
5044.00,7.486518,25.21604,-0.000176,24.016668,-0.0078,1.474
5046.00,7.486558,25.21551,-0.000176,24.015749,-0.0078,1.474
5048.00,7.485468,25.21605,-0.000177,24.016971,-0.0078,1.474
5050.00,7.485821,25.21612,-0.000177,24.015985,-0.0079,1.474
5052.00,7.486845,25.21683,-0.000177,24.016198,-0.0079,1.474
5054.00,7.487033,25.21649,-0.000177,24.016035,-0.0079,1.474
5056.00,7.487124,25.21590,-0.000177,24.016915,-0.0078,1.474
5058.00,7.486914,25.21575,-0.000176,24.015830,-0.0079,1.473
5060.00,7.486759,25.21610,-0.000178,24.016777,-0.0079,1.474
5062.00,7.486804,25.21693,-0.000178,24.015861,-0.0079,1.474
5064.00,7.486260,25.21680,-0.000177,24.016048,-0.0079,1.474
5066.00,7.486236,25.21679,-0.000178,24.016354,-0.0078,1.474
5068.00,7.486194,25.21740,-0.000178,24.016989,-0.0078,1.474
5070.00,7.486472,25.21714,-0.000177,24.016050,-0.0078,1.474
5072.00,7.486080,25.21650,-0.000177,24.015751,-0.0078,1.474
5074.00,7.485919,25.21667,-0.000177,24.016369,-0.0079,1.474
5076.00,7.486837,25.21636,-0.000177,24.015714,-0.0079,1.474
5078.00,7.487006,25.21723,-0.000178,24.015664,-0.0079,1.474
5080.00,7.486146,25.21680,-0.000177,24.015858,-0.0078,1.474
5082.00,7.486830,25.21708,-0.000177,24.016407,-0.0078,1.474
5084.00,7.486862,25.21734,-0.000177,24.016479,-0.0078,1.474
5086.00,7.487138,25.21697,-0.000177,24.016168,-0.0078,1.475
5088.00,7.486861,25.21685,-0.000177,24.016188,-0.0078,1.474
5090.00,7.485950,25.21675,-0.000177,24.016494,-0.0078,1.474
5092.00,7.485632,25.21687,-0.000177,24.016329,-0.0078,1.475
5094.00,7.486455,25.21557,-0.000178,24.016198,-0.0078,1.474
5096.00,7.486981,25.21645,-0.000178,24.016217,-0.0079,1.474
5098.00,7.487541,25.21727,-0.000177,24.016590,-0.0079,1.474
5100.00,7.487207,25.21761,-0.000178,24.016349,-0.0079,1.474
5102.00,7.485842,25.21763,-0.000176,24.017058,-0.0079,1.474
5104.00,7.486784,25.21789,-0.000176,24.016922,-0.0079,1.474
5106.00,7.487384,25.21803,-0.000177,24.016559,-0.0078,1.475
5108.00,7.487199,25.21777,-0.000177,24.016305,-0.0079,1.475
5110.00,7.486874,25.21828,-0.000178,24.015629,-0.0078,1.475
5112.00,7.485859,25.21836,-0.000179,24.016110,-0.0078,1.473
5114.00,7.484895,25.21867,-0.000175,24.016595,-0.0079,1.473
5116.00,7.485941,25.21861,-0.000176,24.015758,-0.0079,1.475
5118.00,7.485819,25.21846,-0.000176,24.016218,-0.0079,1.474
5120.00,7.485684,25.21848,-0.000177,24.016197,-0.0078,1.474
5122.00,7.485840,25.21874,-0.000177,24.015526,-0.0079,1.474
5124.00,7.486063,25.21831,-0.000177,24.016113,-0.0079,1.474
5126.00,7.486135,25.21858,-0.000178,24.016021,-0.0078,1.474
5128.00,7.485762,25.21855,-0.000178,24.015966,-0.0078,1.474
5130.00,7.485690,25.21851,-0.000178,24.015965,-0.0078,1.475
5132.00,7.485771,25.21842,-0.000177,24.015646,-0.0078,1.474
5134.00,7.486215,25.21887,-0.000177,24.016235,-0.0079,1.474
5136.00,7.486356,25.21872,-0.000178,24.016182,-0.0078,1.474
5138.00,7.486524,25.21790,-0.000176,24.015537,-0.0078,1.474
5140.00,7.486315,25.21777,-0.000177,24.016202,-0.0079,1.474
5142.00,7.486136,25.21739,-0.000178,24.016128,-0.0079,1.475
5144.00,7.486818,25.21718,-0.000178,24.015990,-0.0078,1.474
5146.00,7.487031,25.21716,-0.000177,24.015912,-0.0079,1.474
5148.00,7.486981,25.21702,-0.000177,24.016195,-0.0079,1.475
5150.00,7.487022,25.21645,-0.000179,24.016615,-0.0079,1.474
5152.00,7.485893,25.21691,-0.000178,24.016382,-0.0079,1.474
5154.00,7.485765,25.21706,-0.000178,24.016233,-0.0079,1.474
5156.00,7.485531,25.21756,-0.000177,24.016576,-0.0079,1.474
5158.00,7.485364,25.21761,-0.000177,24.016760,-0.0078,1.474
5160.00,7.485829,25.21746,-0.000178,24.016673,-0.0079,1.474
5162.00,7.485690,25.21697,-0.000177,24.016420,-0.0078,1.474
5164.00,7.486054,25.21698,-0.000177,24.016463,-0.0078,1.474
5166.00,7.486127,25.21749,-0.000176,24.015334,-0.0079,1.474
5168.00,7.485612,25.21718,-0.000177,24.016314,-0.0079,1.474
5170.00,7.485785,25.21739,-0.000176,24.015731,-0.0079,1.475
5172.00,7.485388,25.21785,-0.000178,24.016146,-0.0078,1.475
5174.00,7.485528,25.21742,-0.000177,24.015696,-0.0078,1.474
5176.00,7.485452,25.21679,-0.000178,24.015872,-0.0078,1.475
5178.00,7.485474,25.21659,-0.000177,24.015801,-0.0078,1.474
5180.00,7.486194,25.21621,-0.000177,24.016151,-0.0079,1.474
5182.00,7.486360,25.21603,-0.000177,24.016162,-0.0079,1.473
5184.00,7.486147,25.21654,-0.000177,24.016188,-0.0079,1.473
5186.00,7.486493,25.21617,-0.000177,24.016030,-0.0078,1.474
5188.00,7.486492,25.21597,-0.000178,24.016469,-0.0079,1.474
5190.00,7.485560,25.21606,-0.000177,24.016139,-0.0078,1.474
5192.00,7.485342,25.21704,-0.000177,24.015843,-0.0078,1.474
5194.00,7.485498,25.21752,-0.000178,24.016202,-0.0078,1.475
5196.00,7.485398,25.21677,-0.000178,24.015432,-0.0079,1.474
5198.00,7.485594,25.21718,-0.000178,24.015776,-0.0078,1.474
5200.00,7.484949,25.21689,-0.000177,24.016285,-0.0078,1.474
5202.00,7.485718,25.21682,-0.000177,24.015787,-0.0079,1.474
5204.00,7.486529,25.21652,-0.000177,24.015894,-0.0079,1.474
5206.00,7.485883,25.21620,-0.000177,24.016063,-0.0079,1.474
5208.00,7.485426,25.21596,-0.000178,24.015479,-0.0079,1.474
5210.00,7.485123,25.21576,-0.000177,24.015830,-0.0079,1.473
5212.00,7.485522,25.21606,-0.000178,24.016340,-0.0079,1.474
5214.00,7.485340,25.21625,-0.000177,24.016146,-0.0079,1.474
5216.00,7.484662,25.21573,-0.000178,24.016447,-0.0078,1.474
5218.00,7.484428,25.21596,-0.000176,24.015577,-0.0078,1.474
5220.00,7.484630,25.21655,-0.000177,24.016521,-0.0079,1.474
5222.00,7.484221,25.21627,-0.000177,24.016365,-0.0079,1.473
5224.00,7.484055,25.21623,-0.000177,24.015656,-0.0079,1.474
5226.00,7.483995,25.21642,-0.000177,24.015800,-0.0078,1.474
5228.00,7.485041,25.21627,-0.000177,24.016895,-0.0078,1.474
5230.00,7.485373,25.21642,-0.000177,24.016200,-0.0079,1.473
5232.00,7.484500,25.21640,-0.000177,24.016064,-0.0078,1.474
5234.00,7.484400,25.21664,-0.000177,24.016068,-0.0078,1.474
5236.00,7.484440,25.21621,-0.000177,24.015365,-0.0078,1.474
5238.00,7.485110,25.21609,-0.000178,24.016191,-0.0079,1.475
5240.00,7.485544,25.21607,-0.000177,24.016099,-0.0079,1.474
5242.00,7.486120,25.21637,-0.000177,24.016258,-0.0079,1.474
5244.00,7.486093,25.21599,-0.000177,24.016155,-0.0079,1.474
5246.00,7.485836,25.21564,-0.000178,24.015869,-0.0078,1.474
5248.00,7.484918,25.21641,-0.000178,24.016128,-0.0079,1.474
5250.00,7.484114,25.21631,-0.000178,24.015515,-0.0079,1.475
5252.00,7.484285,25.21609,-0.000177,24.015430,-0.0079,1.474
5254.00,7.484570,25.21600,-0.000177,24.016229,-0.0079,1.474
5256.00,7.484191,25.21585,-0.000178,24.016392,-0.0079,1.474
5258.00,7.484209,25.21472,-0.000177,24.016077,-0.0079,1.475
5260.00,7.483763,25.21580,-0.000177,24.016090,-0.0079,1.475
5262.00,7.483619,25.21520,-0.000178,24.015956,-0.0079,1.474
5264.00,7.483841,25.21555,-0.000177,24.016079,-0.0079,1.474
5266.00,7.484119,25.21515,-0.000177,24.016853,-0.0078,1.474
5268.00,7.484061,25.21532,-0.000178,24.016378,-0.0078,1.474
5270.00,7.484200,25.21504,-0.000178,24.015787,-0.0079,1.475
5272.00,7.484041,25.21571,-0.000177,24.015990,-0.0079,1.474
5274.00,7.484796,25.21629,-0.000175,24.016427,-0.0078,1.474
5276.00,7.484503,25.21485,-0.000176,24.016282,-0.0078,1.474
5278.00,7.484896,25.21507,-0.000177,24.016599,-0.0078,1.475
5280.00,7.484978,25.21553,-0.000177,24.016382,-0.0079,1.474
5282.00,7.484840,25.21487,-0.000177,24.015956,-0.0078,1.473
5284.00,7.484719,25.21377,-0.000178,24.016574,-0.0078,1.474
5286.00,7.484541,25.21408,-0.000178,24.016075,-0.0079,1.474
5288.00,7.484339,25.21446,-0.000177,24.015704,-0.0078,1.474
5290.00,7.483213,25.21472,-0.000178,24.016717,-0.0079,1.474
5292.00,7.483586,25.21504,-0.000176,24.016032,-0.0078,1.474
5294.00,7.484366,25.21545,-0.000179,24.016057,-0.0078,1.475
5296.00,7.484175,25.21561,-0.000179,24.016198,-0.0078,1.475
5298.00,7.484340,25.21473,-0.000177,24.015651,-0.0079,1.473
5300.00,7.484206,25.21428,-0.000176,24.016316,-0.0079,1.474
5302.00,7.483816,25.21422,-0.000177,24.016053,-0.0079,1.475
5304.00,7.484359,25.21434,-0.000178,24.016041,-0.0078,1.475
5306.00,7.483483,25.21473,-0.000177,24.016343,-0.0079,1.474
5308.00,7.484188,25.21514,-0.000178,24.016539,-0.0079,1.474
5310.00,7.483465,25.21550,-0.000178,24.015974,-0.0079,1.474
5312.00,7.482717,25.21577,-0.000177,24.015660,-0.0078,1.474
5314.00,7.483015,25.21530,-0.000177,24.016695,-0.0078,1.474
5316.00,7.484433,25.21365,-0.000177,24.016101,-0.0078,1.474
5318.00,7.483923,25.21392,-0.000177,24.016137,-0.0078,1.474
5320.00,7.483958,25.21432,-0.000178,24.016356,-0.0078,1.475
5322.00,7.483636,25.21404,-0.000177,24.016289,-0.0078,1.475
5324.00,7.483509,25.21422,-0.000177,24.016554,-0.0078,1.474
5326.00,7.483391,25.21442,-0.000176,24.016686,-0.0079,1.474
5328.00,7.483734,25.21535,-0.000178,24.016313,-0.0079,1.474
5330.00,7.483097,25.21595,-0.000177,24.016160,-0.0078,1.474
5332.00,7.482599,25.21535,-0.000177,24.016006,-0.0078,1.475
5334.00,7.482900,25.21518,-0.000176,24.016122,-0.0078,1.475
5336.00,7.483576,25.21535,-0.000177,24.016001,-0.0078,1.474
5338.00,7.483428,25.21530,-0.000176,24.016028,-0.0078,1.474
5340.00,7.483261,25.21537,-0.000177,24.016492,-0.0078,1.474
5342.00,7.483544,25.21559,-0.000177,24.016380,-0.0078,1.474
5344.00,7.483496,25.21509,-0.000176,24.016349,-0.0078,1.474
5346.00,7.483715,25.21394,-0.000177,24.016111,-0.0078,1.474
5348.00,7.484350,25.21451,-0.000177,24.016499,-0.0079,1.475
5350.00,7.484155,25.21508,-0.000176,24.015908,-0.0078,1.475
5352.00,7.483346,25.21466,-0.000177,24.016266,-0.0079,1.474
5354.00,7.483324,25.21513,-0.000176,24.016140,-0.0078,1.474
5356.00,7.483445,25.21506,-0.000176,24.015883,-0.0078,1.474
5358.00,7.483572,25.21426,-0.000177,24.016505,-0.0079,1.474
5360.00,7.482329,25.21472,-0.000176,24.016449,-0.0078,1.474
5362.00,7.482002,25.21537,-0.000177,24.016489,-0.0079,1.475
5364.00,7.481945,25.21473,-0.000177,24.015771,-0.0078,1.475
5366.00,7.482509,25.21440,-0.000177,24.016615,-0.0078,1.474
5368.00,7.483163,25.21472,-0.000176,24.015747,-0.0079,1.474
5370.00,7.483358,25.21434,-0.000177,24.016157,-0.0079,1.474
5372.00,7.483240,25.21414,-0.000177,24.016240,-0.0079,1.475
5374.00,7.483113,25.21458,-0.000177,24.016139,-0.0079,1.474
5376.00,7.482937,25.21594,-0.000177,24.016242,-0.0078,1.474
5378.00,7.483096,25.21538,-0.000177,24.015597,-0.0079,1.474
5380.00,7.482749,25.21568,-0.000177,24.016490,-0.0079,1.474
5382.00,7.482487,25.21578,-0.000177,24.016391,-0.0079,1.474
5384.00,7.482235,25.21582,-0.000178,24.016467,-0.0079,1.475
5386.00,7.482287,25.21535,-0.000177,24.016202,-0.0079,1.475
5388.00,7.483280,25.21502,-0.000177,24.016104,-0.0079,1.474
5390.00,7.483769,25.21487,-0.000177,24.015573,-0.0079,1.474
5392.00,7.483538,25.21511,-0.000177,24.016041,-0.0079,1.474
5394.00,7.483744,25.21547,-0.000177,24.015840,-0.0079,1.474
5396.00,7.483505,25.21519,-0.000177,24.015821,-0.0079,1.474
5398.00,7.483102,25.21442,-0.000177,24.016237,-0.0079,1.474
5400.00,7.483330,25.21443,-0.000178,24.015939,-0.0079,1.474
5402.00,7.482507,25.21488,-0.000177,24.016084,-0.0079,1.474
@9,12.0000,24.0
5404.00,7.481414,25.21489,-0.000177,24.016436,-0.0078,1.474
5406.00,7.478335,25.21621,-0.000178,24.015330,-0.0079,1.474
5408.00,7.469650,25.21602,-0.000178,24.015923,-0.0079,1.474
5410.00,7.455743,25.21631,-0.000176,24.015598,-0.0079,1.473
5412.00,7.436873,25.21544,-0.000175,24.015194,-0.0079,1.472
5414.00,7.418003,25.21527,-0.000175,24.015604,-0.0079,1.473
5416.00,7.402591,25.21564,-0.000176,24.016220,-0.0079,1.474
5418.00,7.390261,25.21608,-0.000176,24.016345,-0.0078,1.475
5420.00,7.379037,25.21605,-0.000178,24.016537,-0.0079,1.476
5422.00,7.368378,25.21560,-0.000179,24.016282,-0.0078,1.476
5424.00,7.357401,25.21631,-0.000178,24.016704,-0.0078,1.476
5426.00,7.346154,25.21647,-0.000180,24.016246,-0.0078,1.475
5428.00,7.337112,25.21578,-0.000179,24.016329,-0.0078,1.476
5430.00,7.331977,25.21537,-0.000180,24.016592,-0.0079,1.476
5432.00,7.333701,25.21609,-0.000181,24.015787,-0.0078,1.477
5434.00,7.342233,25.21642,-0.000180,24.016153,-0.0079,1.478
5436.00,7.355952,25.21630,-0.000180,24.016980,-0.0079,1.477
5438.00,7.368770,25.21627,-0.000181,24.016354,-0.0079,1.476
5440.00,7.380124,25.21610,-0.000178,24.016151,-0.0079,1.475
5442.00,7.388672,25.21579,-0.000176,24.015932,-0.0079,1.474
5444.00,7.397070,25.21565,-0.000177,24.016666,-0.0079,1.475
5446.00,7.407056,25.21634,-0.000177,24.017029,-0.0078,1.475
5448.00,7.416411,25.21656,-0.000176,24.016764,-0.0078,1.475
5450.00,7.424893,25.21625,-0.000178,24.016369,-0.0078,1.475
5452.00,7.432739,25.21574,-0.000178,24.016614,-0.0078,1.475
5454.00,7.439841,25.21543,-0.000178,24.016079,-0.0078,1.475
5456.00,7.446298,25.21554,-0.000176,24.016247,-0.0079,1.475
5458.00,7.451384,25.21546,-0.000177,24.016151,-0.0079,1.475
5460.00,7.456420,25.21569,-0.000177,24.016295,-0.0078,1.474
5462.00,7.460968,25.21589,-0.000176,24.015560,-0.0078,1.475
5464.00,7.464102,25.21666,-0.000177,24.016541,-0.0079,1.474
5466.00,7.466520,25.21667,-0.000178,24.015986,-0.0078,1.474
5468.00,7.468756,25.21703,-0.000178,24.016229,-0.0079,1.474
5470.00,7.471586,25.21530,-0.000177,24.016231,-0.0079,1.474
5472.00,7.473770,25.21499,-0.000177,24.016514,-0.0079,1.474
5474.00,7.475728,25.21521,-0.000178,24.016581,-0.0079,1.475
5476.00,7.477339,25.21508,-0.000178,24.016536,-0.0078,1.475
5478.00,7.478326,25.21550,-0.000177,24.016655,-0.0079,1.474
5480.00,7.478564,25.21560,-0.000176,24.016452,-0.0078,1.474
5482.00,7.478342,25.21601,-0.000175,24.015968,-0.0078,1.474
5484.00,7.478340,25.21605,-0.000176,24.016349,-0.0079,1.474
5486.00,7.478493,25.21610,-0.000175,24.016130,-0.0078,1.474
5488.00,7.479108,25.21672,-0.000176,24.015392,-0.0078,1.475
5490.00,7.479300,25.21694,-0.000177,24.015890,-0.0078,1.475
5492.00,7.478452,25.21677,-0.000177,24.016111,-0.0078,1.475
5494.00,7.478094,25.21596,-0.000178,24.016188,-0.0079,1.475
5496.00,7.478741,25.21554,-0.000177,24.016202,-0.0078,1.474
5498.00,7.478830,25.21639,-0.000176,24.015975,-0.0078,1.474
5500.00,7.478460,25.21589,-0.000176,24.015948,-0.0078,1.474
5502.00,7.477859,25.21526,-0.000176,24.016133,-0.0078,1.474
5504.00,7.477784,25.21459,-0.000178,24.016153,-0.0079,1.475
5506.00,7.477711,25.21499,-0.000178,24.016226,-0.0078,1.475
5508.00,7.477662,25.21568,-0.000178,24.016777,-0.0078,1.474
5510.00,7.478167,25.21543,-0.000176,24.016429,-0.0078,1.474
5512.00,7.478375,25.21542,-0.000175,24.016924,-0.0078,1.474
5514.00,7.477654,25.21565,-0.000176,24.016853,-0.0078,1.475
5516.00,7.478187,25.21543,-0.000177,24.016334,-0.0078,1.475
5518.00,7.477571,25.21552,-0.000177,24.016179,-0.0078,1.475
5520.00,7.477745,25.21538,-0.000177,24.016256,-0.0079,1.475
5522.00,7.479120,25.21530,-0.000176,24.016302,-0.0079,1.474
5524.00,7.479878,25.21538,-0.000177,24.016271,-0.0079,1.474
5526.00,7.480289,25.21627,-0.000176,24.015899,-0.0078,1.475
5528.00,7.480513,25.21549,-0.000177,24.015339,-0.0079,1.474
5530.00,7.479997,25.21571,-0.000177,24.016215,-0.0078,1.475
5532.00,7.479807,25.21545,-0.000176,24.016775,-0.0078,1.475
5534.00,7.480463,25.21580,-0.000177,24.016648,-0.0079,1.475
5536.00,7.480952,25.21532,-0.000176,24.015852,-0.0078,1.474
5538.00,7.481068,25.21569,-0.000177,24.016340,-0.0078,1.475
5540.00,7.481669,25.21572,-0.000177,24.016333,-0.0078,1.475
5542.00,7.480369,25.21580,-0.000176,24.016423,-0.0078,1.475
5544.00,7.480037,25.21568,-0.000176,24.016273,-0.0079,1.474
5546.00,7.480592,25.21640,-0.000177,24.016275,-0.0079,1.475
5548.00,7.481364,25.21644,-0.000177,24.016081,-0.0079,1.474
5550.00,7.480935,25.21652,-0.000176,24.015921,-0.0078,1.475
5552.00,7.481609,25.21625,-0.000177,24.017319,-0.0078,1.475
5554.00,7.481888,25.21609,-0.000176,24.016353,-0.0078,1.474
5556.00,7.482291,25.21563,-0.000177,24.016378,-0.0079,1.475
5558.00,7.481554,25.21616,-0.000175,24.016541,-0.0078,1.474
5560.00,7.481053,25.21642,-0.000175,24.016014,-0.0078,1.474
5562.00,7.481541,25.21632,-0.000175,24.016050,-0.0078,1.475
5564.00,7.482041,25.21649,-0.000176,24.016661,-0.0078,1.474
5566.00,7.481573,25.21528,-0.000176,24.016717,-0.0079,1.474
5568.00,7.481497,25.21534,-0.000176,24.016650,-0.0078,1.474
5570.00,7.481852,25.21505,-0.000175,24.016623,-0.0078,1.474
5572.00,7.482225,25.21425,-0.000176,24.016989,-0.0078,1.475
5574.00,7.482204,25.21387,-0.000178,24.016875,-0.0078,1.475
5576.00,7.481286,25.21374,-0.000178,24.016697,-0.0078,1.475
5578.00,7.482540,25.21304,-0.000177,24.016407,-0.0079,1.474
5580.00,7.482935,25.21407,-0.000176,24.015829,-0.0078,1.474
5582.00,7.482955,25.21459,-0.000177,24.016514,-0.0078,1.474
5584.00,7.482451,25.21488,-0.000176,24.016971,-0.0078,1.475
5586.00,7.482845,25.21536,-0.000176,24.016140,-0.0078,1.475
5588.00,7.483220,25.21510,-0.000177,24.016325,-0.0079,1.474
5590.00,7.482494,25.21359,-0.000177,24.015858,-0.0078,1.475
5592.00,7.481691,25.21410,-0.000177,24.015731,-0.0079,1.475
5594.00,7.482176,25.21422,-0.000175,24.016798,-0.0079,1.474
5596.00,7.483411,25.21465,-0.000176,24.016365,-0.0078,1.475
5598.00,7.483253,25.21511,-0.000176,24.016285,-0.0078,1.474
5600.00,7.482162,25.21566,-0.000176,24.016130,-0.0078,1.475
5602.00,7.482776,25.21513,-0.000177,24.016398,-0.0078,1.475
5604.00,7.482899,25.21401,-0.000176,24.016536,-0.0078,1.475
5606.00,7.482049,25.21451,-0.000176,24.016860,-0.0078,1.475
5608.00,7.482598,25.21449,-0.000176,24.015789,-0.0078,1.475
5610.00,7.482249,25.21499,-0.000177,24.016806,-0.0079,1.475
5612.00,7.482435,25.21544,-0.000177,24.016666,-0.0078,1.474
5614.00,7.482403,25.21470,-0.000176,24.016516,-0.0078,1.475
5616.00,7.481399,25.21492,-0.000175,24.016414,-0.0078,1.474
5618.00,7.481442,25.21581,-0.000175,24.015986,-0.0078,1.474
5620.00,7.482282,25.21548,-0.000176,24.016387,-0.0079,1.474
5622.00,7.482277,25.21603,-0.000176,24.017181,-0.0078,1.475
5624.00,7.482160,25.21684,-0.000176,24.016811,-0.0078,1.474
5626.00,7.482085,25.21644,-0.000177,24.016235,-0.0078,1.475
5628.00,7.481845,25.21626,-0.000177,24.016702,-0.0078,1.474
5630.00,7.481703,25.21692,-0.000176,24.016142,-0.0079,1.475
5632.00,7.481512,25.21671,-0.000176,24.016577,-0.0078,1.475
5634.00,7.481556,25.21554,-0.000176,24.016518,-0.0079,1.475
5636.00,7.481232,25.21566,-0.000177,24.016516,-0.0079,1.475
5638.00,7.481975,25.21504,-0.000176,24.016554,-0.0078,1.475
5640.00,7.481133,25.21572,-0.000176,24.016333,-0.0078,1.475
5642.00,7.481396,25.21589,-0.000176,24.015849,-0.0079,1.475
5644.00,7.482076,25.21619,-0.000177,24.016563,-0.0078,1.475
5646.00,7.482187,25.21586,-0.000177,24.017043,-0.0078,1.475
5648.00,7.482681,25.21506,-0.000176,24.017185,-0.0078,1.474
5650.00,7.482024,25.21550,-0.000177,24.016242,-0.0078,1.475
5652.00,7.481747,25.21606,-0.000178,24.016866,-0.0078,1.475
5654.00,7.482306,25.21578,-0.000176,24.016380,-0.0078,1.475
5656.00,7.482209,25.21584,-0.000178,24.016681,-0.0078,1.475
5658.00,7.482825,25.21562,-0.000177,24.016623,-0.0078,1.475
5660.00,7.483532,25.21525,-0.000176,24.015464,-0.0078,1.475
5662.00,7.482789,25.21560,-0.000177,24.016434,-0.0079,1.475
5664.00,7.481697,25.21498,-0.000176,24.015928,-0.0078,1.475
5666.00,7.482229,25.21500,-0.000178,24.016590,-0.0078,1.475
5668.00,7.481574,25.21572,-0.000177,24.016626,-0.0079,1.475
5670.00,7.482549,25.21486,-0.000176,24.015676,-0.0079,1.474
5672.00,7.483054,25.21519,-0.000177,24.015934,-0.0079,1.475
5674.00,7.482400,25.21420,-0.000177,24.016501,-0.0079,1.475
5676.00,7.482032,25.21466,-0.000176,24.016565,-0.0078,1.475
5678.00,7.482358,25.21499,-0.000176,24.016615,-0.0078,1.475
5680.00,7.481508,25.21433,-0.000177,24.016398,-0.0078,1.475
5682.00,7.481212,25.21456,-0.000177,24.015970,-0.0078,1.474
5684.00,7.481266,25.21446,-0.000176,24.016634,-0.0079,1.474
5686.00,7.480635,25.21497,-0.000177,24.016090,-0.0078,1.475
5688.00,7.481026,25.21449,-0.000179,24.016126,-0.0078,1.475
5690.00,7.482133,25.21417,-0.000176,24.015917,-0.0078,1.474
5692.00,7.482594,25.21465,-0.000177,24.016835,-0.0078,1.474
5694.00,7.482711,25.21465,-0.000178,24.016266,-0.0078,1.475
5696.00,7.482040,25.21507,-0.000177,24.015858,-0.0078,1.475
5698.00,7.481907,25.21518,-0.000177,24.016702,-0.0078,1.475
5700.00,7.481853,25.21549,-0.000177,24.016472,-0.0079,1.474
5702.00,7.481204,25.21453,-0.000176,24.016253,-0.0078,1.474
5704.00,7.481407,25.21473,-0.000177,24.016548,-0.0078,1.475
5706.00,7.481390,25.21587,-0.000176,24.016213,-0.0078,1.475
5708.00,7.482172,25.21536,-0.000176,24.015769,-0.0078,1.475
5710.00,7.482457,25.21523,-0.000177,24.015698,-0.0079,1.474
5712.00,7.482816,25.21429,-0.000175,24.015939,-0.0078,1.474
5714.00,7.482703,25.21445,-0.000176,24.016077,-0.0078,1.475
5716.00,7.482817,25.21494,-0.000177,24.015934,-0.0078,1.474
5718.00,7.481895,25.21512,-0.000177,24.016817,-0.0079,1.475
5720.00,7.480606,25.21449,-0.000177,24.016184,-0.0078,1.475
5722.00,7.481746,25.21448,-0.000177,24.016644,-0.0078,1.475
5724.00,7.481831,25.21487,-0.000178,24.016684,-0.0078,1.475
5726.00,7.481727,25.21474,-0.000177,24.016392,-0.0078,1.475
5728.00,7.481195,25.21476,-0.000177,24.016523,-0.0078,1.475
5730.00,7.480880,25.21532,-0.000178,24.016188,-0.0079,1.475
5732.00,7.481184,25.21401,-0.000177,24.016655,-0.0078,1.475
5734.00,7.481436,25.21521,-0.000177,24.016014,-0.0078,1.475
5736.00,7.481584,25.21477,-0.000177,24.015582,-0.0078,1.475
5738.00,7.481482,25.21476,-0.000176,24.016121,-0.0078,1.475
5740.00,7.481889,25.21509,-0.000176,24.016006,-0.0078,1.475
5742.00,7.481851,25.21465,-0.000178,24.016681,-0.0078,1.475
5744.00,7.481645,25.21451,-0.000177,24.015725,-0.0078,1.475
5746.00,7.481460,25.21498,-0.000177,24.016057,-0.0078,1.475
5748.00,7.481653,25.21461,-0.000177,24.016644,-0.0078,1.475
5750.00,7.481304,25.21510,-0.000176,24.016411,-0.0078,1.474
5752.00,7.481144,25.21539,-0.000175,24.016336,-0.0078,1.474
5754.00,7.481025,25.21507,-0.000177,24.016227,-0.0078,1.475
5756.00,7.481009,25.21588,-0.000177,24.015840,-0.0078,1.475
5758.00,7.480021,25.21566,-0.000177,24.016244,-0.0078,1.475
5760.00,7.480108,25.21547,-0.000175,24.017101,-0.0079,1.475
5762.00,7.480002,25.21562,-0.000177,24.016637,-0.0078,1.474
5764.00,7.480495,25.21577,-0.000178,24.016044,-0.0078,1.474
5766.00,7.480811,25.21538,-0.000178,24.015927,-0.0079,1.475
5768.00,7.480583,25.21563,-0.000177,24.016336,-0.0078,1.475
5770.00,7.480250,25.21518,-0.000178,24.016233,-0.0078,1.475
5772.00,7.480565,25.21547,-0.000177,24.016438,-0.0078,1.475
5774.00,7.480967,25.21529,-0.000177,24.016418,-0.0078,1.475
5776.00,7.481313,25.21438,-0.000178,24.016240,-0.0078,1.474
5778.00,7.480925,25.21510,-0.000177,24.016226,-0.0078,1.475
5780.00,7.480850,25.21512,-0.000176,24.017065,-0.0079,1.474
5782.00,7.481088,25.21496,-0.000176,24.016150,-0.0078,1.475
5784.00,7.481656,25.21476,-0.000177,24.016487,-0.0078,1.475
5786.00,7.481585,25.21579,-0.000177,24.015751,-0.0079,1.475
5788.00,7.480561,25.21561,-0.000177,24.016469,-0.0078,1.474
5790.00,7.480197,25.21623,-0.000177,24.016289,-0.0078,1.474
5792.00,7.480226,25.21671,-0.000176,24.016140,-0.0078,1.475
5794.00,7.480523,25.21491,-0.000177,24.017025,-0.0078,1.475
5796.00,7.481275,25.21455,-0.000177,24.016884,-0.0078,1.475
5798.00,7.480940,25.21620,-0.000177,24.016594,-0.0078,1.475
5800.00,7.480898,25.21658,-0.000176,24.016577,-0.0078,1.475
5802.00,7.481235,25.21547,-0.000175,24.016260,-0.0078,1.475
5804.00,7.481126,25.21458,-0.000176,24.016343,-0.0078,1.474
5806.00,7.480647,25.21511,-0.000177,24.016516,-0.0078,1.474
5808.00,7.480780,25.21550,-0.000176,24.016418,-0.0078,1.475
5810.00,7.480283,25.21570,-0.000177,24.016728,-0.0078,1.474
5812.00,7.480003,25.21489,-0.000178,24.016004,-0.0079,1.474
5814.00,7.479980,25.21566,-0.000177,24.016478,-0.0079,1.475
5816.00,7.479773,25.21571,-0.000177,24.016365,-0.0078,1.475
5818.00,7.479278,25.21594,-0.000177,24.016443,-0.0078,1.475
5820.00,7.479557,25.21541,-0.000176,24.016394,-0.0078,1.475
5822.00,7.479900,25.21552,-0.000176,24.016864,-0.0078,1.475
5824.00,7.479402,25.21620,-0.000175,24.015892,-0.0079,1.474
5826.00,7.480039,25.21630,-0.000176,24.016278,-0.0078,1.474
5828.00,7.480158,25.21580,-0.000175,24.016599,-0.0078,1.475
5830.00,7.479599,25.21636,-0.000176,24.017212,-0.0078,1.475
5832.00,7.479545,25.21625,-0.000176,24.016594,-0.0078,1.475
5834.00,7.479862,25.21611,-0.000176,24.016768,-0.0078,1.474
5836.00,7.479782,25.21611,-0.000176,24.016666,-0.0078,1.475
5838.00,7.480309,25.21588,-0.000176,24.016702,-0.0078,1.475
5840.00,7.480448,25.21692,-0.000176,24.016913,-0.0077,1.475
5842.00,7.480374,25.21612,-0.000176,24.017112,-0.0078,1.474
5844.00,7.480192,25.21572,-0.000174,24.016601,-0.0078,1.474
5846.00,7.481139,25.21691,-0.000176,24.016556,-0.0078,1.474
5848.00,7.481416,25.21621,-0.000176,24.016460,-0.0078,1.474
5850.00,7.480723,25.21643,-0.000176,24.016835,-0.0078,1.475
5852.00,7.480521,25.21661,-0.000176,24.016198,-0.0078,1.474
5854.00,7.480566,25.21695,-0.000177,24.016064,-0.0078,1.475
5856.00,7.481027,25.21690,-0.000177,24.016663,-0.0078,1.475
5858.00,7.480651,25.21723,-0.000177,24.017177,-0.0078,1.474
5860.00,7.480204,25.21710,-0.000176,24.017288,-0.0078,1.475
5862.00,7.478926,25.21739,-0.000177,24.016721,-0.0078,1.475
5864.00,7.478559,25.21678,-0.000177,24.016634,-0.0078,1.474
5866.00,7.479165,25.21701,-0.000176,24.016594,-0.0078,1.474
5868.00,7.479129,25.21732,-0.000176,24.016996,-0.0078,1.475
5870.00,7.479279,25.21682,-0.000176,24.016646,-0.0078,1.475
5872.00,7.478264,25.21704,-0.000177,24.016989,-0.0078,1.475
5874.00,7.478371,25.21717,-0.000176,24.016547,-0.0078,1.474
5876.00,7.479251,25.21616,-0.000175,24.016566,-0.0078,1.474
5878.00,7.480021,25.21624,-0.000175,24.016188,-0.0078,1.475
5880.00,7.479959,25.21652,-0.000177,24.015736,-0.0078,1.475
5882.00,7.479327,25.21657,-0.000176,24.016693,-0.0078,1.475
5884.00,7.479298,25.21690,-0.000176,24.017110,-0.0078,1.475
5886.00,7.479799,25.21599,-0.000176,24.016169,-0.0078,1.475
5888.00,7.479842,25.21593,-0.000176,24.016699,-0.0078,1.474
5890.00,7.479388,25.21637,-0.000176,24.017114,-0.0079,1.474
5892.00,7.479850,25.21682,-0.000176,24.017226,-0.0078,1.475
5894.00,7.479098,25.21581,-0.000176,24.016991,-0.0078,1.475
5896.00,7.478348,25.21687,-0.000176,24.016590,-0.0078,1.475
5898.00,7.478315,25.21652,-0.000176,24.016945,-0.0078,1.475
5900.00,7.478185,25.21653,-0.000177,24.016773,-0.0078,1.474
5902.00,7.478824,25.21652,-0.000177,24.016329,-0.0078,1.474
5904.00,7.478746,25.21680,-0.000176,24.016980,-0.0078,1.474
5906.00,7.478882,25.21758,-0.000176,24.016759,-0.0078,1.475
5908.00,7.478587,25.21731,-0.000175,24.016603,-0.0078,1.475
5910.00,7.478397,25.21765,-0.000175,24.016534,-0.0078,1.474
5912.00,7.478563,25.21681,-0.000176,24.016798,-0.0078,1.475
5914.00,7.478918,25.21679,-0.000177,24.016704,-0.0078,1.474
5916.00,7.478968,25.21720,-0.000176,24.016853,-0.0078,1.475
5918.00,7.478824,25.21710,-0.000177,24.017208,-0.0078,1.475
5920.00,7.478801,25.21735,-0.000176,24.017003,-0.0078,1.474
5922.00,7.478872,25.21648,-0.000176,24.016753,-0.0078,1.475
5924.00,7.480104,25.21712,-0.000176,24.016256,-0.0078,1.475
5926.00,7.480177,25.21657,-0.000175,24.016681,-0.0078,1.474
5928.00,7.480061,25.21703,-0.000176,24.016088,-0.0078,1.474
5930.00,7.480185,25.21740,-0.000176,24.017281,-0.0078,1.474
5932.00,7.480545,25.21649,-0.000176,24.017130,-0.0079,1.475
5934.00,7.480066,25.21680,-0.000175,24.016474,-0.0078,1.475
5936.00,7.479552,25.21677,-0.000177,24.016641,-0.0078,1.475
5938.00,7.479184,25.21621,-0.000177,24.016206,-0.0079,1.475
5940.00,7.479440,25.21648,-0.000176,24.016510,-0.0078,1.475
5942.00,7.479212,25.21595,-0.000177,24.016982,-0.0078,1.475
5944.00,7.478787,25.21557,-0.000175,24.017072,-0.0078,1.475
5946.00,7.479495,25.21541,-0.000176,24.016586,-0.0078,1.475
5948.00,7.478956,25.21628,-0.000176,24.016401,-0.0079,1.474
5950.00,7.477849,25.21623,-0.000176,24.016985,-0.0078,1.475
5952.00,7.478278,25.21644,-0.000175,24.016465,-0.0078,1.474
5954.00,7.478571,25.21650,-0.000176,24.017114,-0.0078,1.475
5956.00,7.478917,25.21639,-0.000177,24.016595,-0.0078,1.475
5958.00,7.478262,25.21586,-0.000177,24.016171,-0.0078,1.474
5960.00,7.477921,25.21582,-0.000177,24.016782,-0.0078,1.475
5962.00,7.478316,25.21613,-0.000175,24.015941,-0.0078,1.475
5964.00,7.478493,25.21677,-0.000175,24.016697,-0.0078,1.475
5966.00,7.478314,25.21569,-0.000177,24.016307,-0.0078,1.475
5968.00,7.478054,25.21515,-0.000176,24.016454,-0.0078,1.475
5970.00,7.478347,25.21547,-0.000177,24.016617,-0.0078,1.475
5972.00,7.478328,25.21583,-0.000177,24.016474,-0.0078,1.475
5974.00,7.478696,25.21524,-0.000176,24.016566,-0.0078,1.475
5976.00,7.478382,25.21540,-0.000175,24.016686,-0.0078,1.474
5978.00,7.477143,25.21559,-0.000176,24.016721,-0.0078,1.475
5980.00,7.477455,25.21595,-0.000174,24.016916,-0.0078,1.474
5982.00,7.477120,25.21631,-0.000176,24.016992,-0.0078,1.474
5984.00,7.477300,25.21670,-0.000176,24.016195,-0.0079,1.475
5986.00,7.477350,25.21613,-0.000176,24.016695,-0.0078,1.475
5988.00,7.477613,25.21627,-0.000176,24.016898,-0.0078,1.475
5990.00,7.477768,25.21630,-0.000177,24.016376,-0.0078,1.475
5992.00,7.476844,25.21594,-0.000177,24.016536,-0.0079,1.475
5994.00,7.476617,25.21452,-0.000177,24.016421,-0.0079,1.475
5996.00,7.477010,25.21475,-0.000177,24.015515,-0.0078,1.474
5998.00,7.477531,25.21469,-0.000176,24.016441,-0.0078,1.475
6000.00,7.477926,25.21560,-0.000176,24.017234,-0.0078,1.475
6002.00,7.477345,25.21595,-0.000178,24.016456,-0.0078,1.475
@10,12.0000,24.0
6004.00,7.477177,25.21577,-0.000177,24.016762,-0.0078,1.474
6006.00,7.474943,25.21535,-0.000176,24.016307,-0.0078,1.474
6008.00,7.465894,25.21597,-0.000175,24.016518,-0.0078,1.474
6010.00,7.453376,25.21599,-0.000174,24.016762,-0.0078,1.474
6012.00,7.435515,25.21537,-0.000175,24.015957,-0.0078,1.474
6014.00,7.417248,25.21563,-0.000176,24.016041,-0.0078,1.475
6016.00,7.401963,25.21540,-0.000177,24.016478,-0.0078,1.475
6018.00,7.389111,25.21497,-0.000177,24.016913,-0.0078,1.476
6020.00,7.378146,25.21613,-0.000178,24.015888,-0.0078,1.476
6022.00,7.368213,25.21609,-0.000180,24.016117,-0.0078,1.477
6024.00,7.358012,25.21581,-0.000179,24.016559,-0.0078,1.476
6026.00,7.348155,25.21594,-0.000178,24.016753,-0.0078,1.476
6028.00,7.338896,25.21572,-0.000179,24.016514,-0.0078,1.476
6030.00,7.334518,25.21591,-0.000180,24.016244,-0.0078,1.476
6032.00,7.336751,25.21651,-0.000179,24.016474,-0.0078,1.477
6034.00,7.344528,25.21614,-0.000179,24.016657,-0.0078,1.478
6036.00,7.357370,25.21649,-0.000179,24.016443,-0.0078,1.477
6038.00,7.369816,25.21662,-0.000179,24.016440,-0.0078,1.477
6040.00,7.379407,25.21637,-0.000178,24.016032,-0.0078,1.476
6042.00,7.387751,25.21626,-0.000177,24.016697,-0.0078,1.475
6044.00,7.397070,25.21604,-0.000177,24.016157,-0.0078,1.476
6046.00,7.405823,25.21556,-0.000176,24.016260,-0.0078,1.476
6048.00,7.415578,25.21562,-0.000176,24.016160,-0.0078,1.475
6050.00,7.424427,25.21572,-0.000175,24.016407,-0.0078,1.474
6052.00,7.432495,25.21583,-0.000175,24.016229,-0.0078,1.475
6054.00,7.439493,25.21627,-0.000175,24.017009,-0.0079,1.474
6056.00,7.445506,25.21628,-0.000175,24.016521,-0.0078,1.474
6058.00,7.450245,25.21597,-0.000176,24.016086,-0.0078,1.475
6060.00,7.453325,25.21626,-0.000177,24.016367,-0.0078,1.475
6062.00,7.456472,25.21619,-0.000178,24.016327,-0.0078,1.475
6064.00,7.459447,25.21691,-0.000177,24.016392,-0.0078,1.475
6066.00,7.461719,25.21629,-0.000176,24.016795,-0.0078,1.475
6068.00,7.463767,25.21708,-0.000177,24.016612,-0.0078,1.476
6070.00,7.464943,25.21681,-0.000177,24.016574,-0.0078,1.475
6072.00,7.466763,25.21717,-0.000176,24.016360,-0.0078,1.475
6074.00,7.467408,25.21717,-0.000176,24.017043,-0.0078,1.475
6076.00,7.467841,25.21702,-0.000178,24.016876,-0.0078,1.475
6078.00,7.468307,25.21707,-0.000177,24.016780,-0.0078,1.475
6080.00,7.469164,25.21682,-0.000176,24.016537,-0.0078,1.475
6082.00,7.469744,25.21782,-0.000176,24.016470,-0.0078,1.475
6084.00,7.469704,25.21702,-0.000176,24.017023,-0.0078,1.475
6086.00,7.468596,25.21740,-0.000177,24.016358,-0.0078,1.474
6088.00,7.467832,25.21691,-0.000176,24.016973,-0.0078,1.475
6090.00,7.468050,25.21785,-0.000176,24.016851,-0.0079,1.475
6092.00,7.468433,25.21847,-0.000177,24.016545,-0.0078,1.475
6094.00,7.468300,25.21714,-0.000177,24.016829,-0.0078,1.475
6096.00,7.469004,25.21704,-0.000177,24.016552,-0.0078,1.475
6098.00,7.469288,25.21740,-0.000176,24.016886,-0.0078,1.475
6100.00,7.468954,25.21774,-0.000178,24.016508,-0.0078,1.475
6102.00,7.468195,25.21780,-0.000177,24.016606,-0.0078,1.475
6104.00,7.467668,25.21673,-0.000177,24.016643,-0.0078,1.475
6106.00,7.467537,25.21667,-0.000177,24.017049,-0.0078,1.475
6108.00,7.467893,25.21659,-0.000176,24.016679,-0.0078,1.475
6110.00,7.468779,25.21649,-0.000175,24.016363,-0.0078,1.475
6112.00,7.468380,25.21688,-0.000176,24.016173,-0.0078,1.475
6114.00,7.467999,25.21734,-0.000176,24.016525,-0.0078,1.475
6116.00,7.467429,25.21710,-0.000177,24.016282,-0.0078,1.475
6118.00,7.467431,25.21755,-0.000176,24.016576,-0.0078,1.475
6120.00,7.467817,25.21817,-0.000175,24.016505,-0.0078,1.475
6122.00,7.468291,25.21837,-0.000176,24.016420,-0.0078,1.476
6124.00,7.468533,25.21869,-0.000176,24.016342,-0.0078,1.475
6126.00,7.468857,25.21737,-0.000176,24.016325,-0.0079,1.475
6128.00,7.469137,25.21748,-0.000176,24.016518,-0.0078,1.474
6130.00,7.469604,25.21712,-0.000175,24.016878,-0.0078,1.475
6132.00,7.470004,25.21639,-0.000177,24.017342,-0.0078,1.475
6134.00,7.470524,25.21675,-0.000176,24.017186,-0.0078,1.475
6136.00,7.470889,25.21750,-0.000176,24.016962,-0.0078,1.475
6138.00,7.470077,25.21821,-0.000176,24.017230,-0.0078,1.476
6140.00,7.469554,25.21726,-0.000176,24.016657,-0.0078,1.475
6142.00,7.470491,25.21722,-0.000176,24.016907,-0.0078,1.475
6144.00,7.470511,25.21722,-0.000176,24.015966,-0.0078,1.475
6146.00,7.471217,25.21818,-0.000177,24.016347,-0.0078,1.475
6148.00,7.472032,25.21905,-0.000176,24.016334,-0.0078,1.475
6150.00,7.472093,25.21790,-0.000176,24.016218,-0.0078,1.475
6152.00,7.472255,25.21782,-0.000175,24.016566,-0.0078,1.475
6154.00,7.472527,25.21780,-0.000176,24.016588,-0.0078,1.475
6156.00,7.472470,25.21714,-0.000177,24.017005,-0.0078,1.475
6158.00,7.472049,25.21737,-0.000176,24.016871,-0.0078,1.476
6160.00,7.472092,25.21660,-0.000177,24.016614,-0.0078,1.475
6162.00,7.472171,25.21740,-0.000177,24.016401,-0.0078,1.475
6164.00,7.471717,25.21748,-0.000176,24.015834,-0.0078,1.475
6166.00,7.471867,25.21729,-0.000176,24.016275,-0.0078,1.475
6168.00,7.471691,25.21751,-0.000177,24.016568,-0.0078,1.475
6170.00,7.471695,25.21744,-0.000176,24.016766,-0.0078,1.475
6172.00,7.471578,25.21739,-0.000177,24.016539,-0.0078,1.475
6174.00,7.471064,25.21686,-0.000176,24.016372,-0.0079,1.475
6176.00,7.471440,25.21787,-0.000176,24.016383,-0.0078,1.476
6178.00,7.471260,25.21899,-0.000177,24.016416,-0.0078,1.475
6180.00,7.470410,25.21853,-0.000177,24.016710,-0.0079,1.476
6182.00,7.471109,25.21840,-0.000176,24.016764,-0.0078,1.475
6184.00,7.472463,25.21848,-0.000177,24.016858,-0.0078,1.475
6186.00,7.472358,25.21857,-0.000177,24.017103,-0.0078,1.475
6188.00,7.472496,25.21793,-0.000176,24.016715,-0.0078,1.475
6190.00,7.472582,25.21820,-0.000176,24.016815,-0.0078,1.476
6192.00,7.472644,25.21902,-0.000177,24.016969,-0.0078,1.475
6194.00,7.472287,25.21851,-0.000177,24.016510,-0.0079,1.475
6196.00,7.471994,25.21739,-0.000177,24.016412,-0.0078,1.475
6198.00,7.472407,25.21732,-0.000176,24.016824,-0.0078,1.475
6200.00,7.473342,25.21899,-0.000176,24.016436,-0.0078,1.475
6202.00,7.473854,25.21924,-0.000176,24.017179,-0.0078,1.476
6204.00,7.473739,25.21855,-0.000177,24.016936,-0.0078,1.475
6206.00,7.472600,25.21824,-0.000176,24.016519,-0.0078,1.474
6208.00,7.472860,25.21856,-0.000175,24.016496,-0.0078,1.475
6210.00,7.473767,25.21876,-0.000177,24.016351,-0.0078,1.475
6212.00,7.474711,25.21804,-0.000177,24.016354,-0.0079,1.474
6214.00,7.473878,25.21908,-0.000177,24.016623,-0.0079,1.475
6216.00,7.473188,25.21882,-0.000177,24.016717,-0.0078,1.476
6218.00,7.472977,25.21871,-0.000177,24.016173,-0.0079,1.476
6220.00,7.474225,25.21899,-0.000177,24.015928,-0.0078,1.475
6222.00,7.474359,25.21892,-0.000177,24.016246,-0.0078,1.475
6224.00,7.474217,25.21950,-0.000176,24.016501,-0.0078,1.475
6226.00,7.473968,25.21949,-0.000176,24.016829,-0.0078,1.475
6228.00,7.474574,25.21917,-0.000176,24.015907,-0.0078,1.475
6230.00,7.473485,25.21885,-0.000177,24.016677,-0.0078,1.475
6232.00,7.473492,25.21838,-0.000177,24.016525,-0.0078,1.476
6234.00,7.473337,25.21797,-0.000176,24.016300,-0.0078,1.475
6236.00,7.473001,25.21755,-0.000176,24.016365,-0.0079,1.475
6238.00,7.473323,25.21865,-0.000176,24.016498,-0.0078,1.475
6240.00,7.472658,25.21828,-0.000176,24.016565,-0.0078,1.476
6242.00,7.473072,25.21906,-0.000175,24.016907,-0.0078,1.475
6244.00,7.473542,25.21888,-0.000177,24.017050,-0.0078,1.475
6246.00,7.472731,25.21909,-0.000177,24.016708,-0.0078,1.476
6248.00,7.472346,25.21911,-0.000177,24.015845,-0.0078,1.476
6250.00,7.472748,25.21894,-0.000178,24.016840,-0.0078,1.475
6252.00,7.473012,25.21869,-0.000177,24.016382,-0.0078,1.475
6254.00,7.472756,25.21929,-0.000175,24.016115,-0.0078,1.475
6256.00,7.472329,25.21970,-0.000176,24.016659,-0.0078,1.476
6258.00,7.472659,25.21872,-0.000177,24.016565,-0.0078,1.475
6260.00,7.472788,25.21862,-0.000176,24.017221,-0.0078,1.475
6262.00,7.473156,25.21900,-0.000177,24.016238,-0.0078,1.476
6264.00,7.473533,25.21876,-0.000176,24.016208,-0.0078,1.476
6266.00,7.473324,25.21880,-0.000177,24.016740,-0.0078,1.475
6268.00,7.472989,25.21870,-0.000177,24.016195,-0.0078,1.475
6270.00,7.472165,25.21877,-0.000176,24.016438,-0.0078,1.475
6272.00,7.472427,25.21913,-0.000176,24.016313,-0.0078,1.475
6274.00,7.473095,25.21909,-0.000177,24.016266,-0.0078,1.475
6276.00,7.472490,25.21886,-0.000178,24.016311,-0.0079,1.476
6278.00,7.472602,25.21844,-0.000178,24.016639,-0.0079,1.476
6280.00,7.472604,25.21821,-0.000177,24.016434,-0.0078,1.476
6282.00,7.472873,25.21897,-0.000178,24.016827,-0.0078,1.475
6284.00,7.472603,25.21904,-0.000177,24.016512,-0.0078,1.476
6286.00,7.472161,25.21914,-0.000177,24.016427,-0.0078,1.475
6288.00,7.471858,25.21888,-0.000177,24.016554,-0.0078,1.475
6290.00,7.472265,25.21968,-0.000177,24.017418,-0.0078,1.476
6292.00,7.472804,25.22015,-0.000178,24.016541,-0.0078,1.476
6294.00,7.472131,25.21956,-0.000177,24.016768,-0.0078,1.475
6296.00,7.473133,25.21843,-0.000176,24.016039,-0.0078,1.475
6298.00,7.473607,25.21910,-0.000176,24.015899,-0.0078,1.475
6300.00,7.473418,25.21952,-0.000176,24.016287,-0.0078,1.475
6302.00,7.473742,25.21924,-0.000176,24.017058,-0.0078,1.475
6304.00,7.473710,25.21950,-0.000177,24.016483,-0.0079,1.475
6306.00,7.473323,25.21874,-0.000176,24.016460,-0.0078,1.476
6308.00,7.472760,25.21893,-0.000177,24.016740,-0.0079,1.476
6310.00,7.473173,25.21851,-0.000176,24.016382,-0.0079,1.475
6312.00,7.472605,25.21820,-0.000176,24.015981,-0.0078,1.475
6314.00,7.472503,25.21804,-0.000176,24.015827,-0.0078,1.476
6316.00,7.473117,25.21782,-0.000176,24.015888,-0.0078,1.475
6318.00,7.472077,25.21828,-0.000178,24.016547,-0.0079,1.476
6320.00,7.472225,25.21823,-0.000178,24.016030,-0.0079,1.475
6322.00,7.472811,25.21829,-0.000177,24.016552,-0.0079,1.475
6324.00,7.472821,25.21817,-0.000177,24.016237,-0.0078,1.475
6326.00,7.471938,25.21834,-0.000177,24.016430,-0.0078,1.476
6328.00,7.472311,25.21827,-0.000177,24.016697,-0.0078,1.476
6330.00,7.471964,25.21883,-0.000177,24.016416,-0.0078,1.476
6332.00,7.471000,25.21917,-0.000177,24.016507,-0.0078,1.475
6334.00,7.470942,25.21897,-0.000176,24.016028,-0.0078,1.475
6336.00,7.471589,25.21827,-0.000177,24.015787,-0.0078,1.476
6338.00,7.471487,25.21779,-0.000178,24.016503,-0.0078,1.476
6340.00,7.471397,25.21859,-0.000177,24.016463,-0.0079,1.476
6342.00,7.471756,25.21803,-0.000177,24.016365,-0.0078,1.476
6344.00,7.471959,25.21760,-0.000178,24.016119,-0.0079,1.475
6346.00,7.472103,25.21839,-0.000177,24.016111,-0.0078,1.476
6348.00,7.472198,25.21875,-0.000177,24.015907,-0.0078,1.476
6350.00,7.472501,25.21871,-0.000177,24.016188,-0.0078,1.476
6352.00,7.472190,25.21893,-0.000177,24.016913,-0.0079,1.476
6354.00,7.471559,25.21884,-0.000176,24.016523,-0.0079,1.476
6356.00,7.471572,25.21910,-0.000177,24.016213,-0.0078,1.475
6358.00,7.471538,25.21838,-0.000176,24.015196,-0.0079,1.475
6360.00,7.471306,25.21849,-0.000178,24.016353,-0.0079,1.476
6362.00,7.471160,25.21910,-0.000179,24.016628,-0.0079,1.476
6364.00,7.470010,25.21917,-0.000177,24.016838,-0.0078,1.476
6366.00,7.470045,25.21954,-0.000178,24.016456,-0.0079,1.476
6368.00,7.470964,25.21884,-0.000177,24.016476,-0.0079,1.476
6370.00,7.470436,25.21821,-0.000177,24.016967,-0.0078,1.475
6372.00,7.470313,25.21852,-0.000177,24.015533,-0.0078,1.476
6374.00,7.470747,25.21994,-0.000178,24.016450,-0.0078,1.476
6376.00,7.470555,25.21990,-0.000177,24.016490,-0.0078,1.476
6378.00,7.470958,25.21892,-0.000177,24.016266,-0.0078,1.475
6380.00,7.470953,25.21892,-0.000176,24.016777,-0.0078,1.475
6382.00,7.471472,25.21968,-0.000177,24.016133,-0.0078,1.476
6384.00,7.472122,25.21980,-0.000178,24.016456,-0.0079,1.476
6386.00,7.472041,25.21956,-0.000177,24.016246,-0.0078,1.476
6388.00,7.471479,25.21995,-0.000178,24.016280,-0.0078,1.476
6390.00,7.470612,25.21925,-0.000177,24.016151,-0.0079,1.475
6392.00,7.470561,25.21924,-0.000177,24.016599,-0.0079,1.475
6394.00,7.470286,25.21932,-0.000176,24.016258,-0.0078,1.476
6396.00,7.470450,25.21890,-0.000176,24.017007,-0.0078,1.475
6398.00,7.471021,25.21806,-0.000177,24.016786,-0.0078,1.475
6400.00,7.471534,25.21862,-0.000177,24.016847,-0.0079,1.476
6402.00,7.471653,25.21916,-0.000178,24.016412,-0.0078,1.476
6404.00,7.471062,25.21937,-0.000177,24.016111,-0.0078,1.476
6406.00,7.470016,25.21885,-0.000178,24.016382,-0.0079,1.476
6408.00,7.470016,25.21792,-0.000178,24.016610,-0.0079,1.476
6410.00,7.470705,25.21770,-0.000178,24.016608,-0.0078,1.475
6412.00,7.471036,25.21813,-0.000176,24.016305,-0.0078,1.476
6414.00,7.471304,25.21937,-0.000177,24.016730,-0.0078,1.475
6416.00,7.471762,25.21918,-0.000177,24.016650,-0.0078,1.476
6418.00,7.470546,25.21925,-0.000176,24.015588,-0.0078,1.476
6420.00,7.469841,25.21822,-0.000176,24.016579,-0.0078,1.475
6422.00,7.470260,25.21863,-0.000177,24.016438,-0.0078,1.475
6424.00,7.470489,25.21783,-0.000177,24.016711,-0.0078,1.476
6426.00,7.470286,25.21769,-0.000177,24.016688,-0.0078,1.475
6428.00,7.470407,25.21782,-0.000176,24.017060,-0.0078,1.476
6430.00,7.471324,25.21855,-0.000176,24.017069,-0.0078,1.476
6432.00,7.470848,25.21850,-0.000176,24.016547,-0.0078,1.475
6434.00,7.470859,25.21865,-0.000176,24.016624,-0.0078,1.475
6436.00,7.471114,25.21942,-0.000175,24.016726,-0.0078,1.476
6438.00,7.470741,25.21854,-0.000177,24.017406,-0.0078,1.475
6440.00,7.470774,25.21938,-0.000176,24.017128,-0.0078,1.476
6442.00,7.471084,25.21914,-0.000177,24.016349,-0.0078,1.475
6444.00,7.470780,25.21920,-0.000176,24.016800,-0.0078,1.475
6446.00,7.471492,25.21838,-0.000176,24.016572,-0.0078,1.475
6448.00,7.471015,25.21929,-0.000176,24.017098,-0.0078,1.476
6450.00,7.470550,25.21946,-0.000176,24.016769,-0.0078,1.475
6452.00,7.470515,25.21940,-0.000176,24.017114,-0.0078,1.476
6454.00,7.470490,25.21942,-0.000175,24.016461,-0.0078,1.475
6456.00,7.471847,25.21939,-0.000175,24.016659,-0.0078,1.476
6458.00,7.471739,25.21900,-0.000175,24.016409,-0.0078,1.476
6460.00,7.471459,25.21989,-0.000175,24.016644,-0.0078,1.475
6462.00,7.471575,25.21907,-0.000175,24.017156,-0.0078,1.475
6464.00,7.471293,25.21843,-0.000175,24.016331,-0.0078,1.475
6466.00,7.471707,25.21824,-0.000177,24.016142,-0.0078,1.476
6468.00,7.472560,25.21817,-0.000176,24.017255,-0.0078,1.476
6470.00,7.471438,25.21888,-0.000177,24.016305,-0.0078,1.475
6472.00,7.471155,25.21921,-0.000177,24.016701,-0.0078,1.476
6474.00,7.470896,25.21872,-0.000177,24.016873,-0.0078,1.476
6476.00,7.470717,25.21870,-0.000176,24.016911,-0.0078,1.475
6478.00,7.470730,25.21895,-0.000176,24.016809,-0.0078,1.475
6480.00,7.470779,25.21929,-0.000176,24.016534,-0.0078,1.475
6482.00,7.471048,25.21919,-0.000176,24.016884,-0.0078,1.476
6484.00,7.471538,25.21892,-0.000176,24.016871,-0.0078,1.476
6486.00,7.471589,25.21861,-0.000176,24.017070,-0.0079,1.475
6488.00,7.471164,25.21806,-0.000176,24.016434,-0.0078,1.475
6490.00,7.470449,25.21799,-0.000176,24.016566,-0.0078,1.475
6492.00,7.469834,25.21788,-0.000178,24.015988,-0.0078,1.476
6494.00,7.469802,25.21845,-0.000177,24.016742,-0.0078,1.475
6496.00,7.470079,25.21888,-0.000176,24.016460,-0.0078,1.476
6498.00,7.470212,25.21914,-0.000176,24.015825,-0.0078,1.475
6500.00,7.470387,25.21876,-0.000175,24.016322,-0.0078,1.475
6502.00,7.470720,25.21882,-0.000176,24.016255,-0.0078,1.475
6504.00,7.470087,25.21892,-0.000176,24.016215,-0.0078,1.476
6506.00,7.469842,25.21867,-0.000177,24.016635,-0.0078,1.475
6508.00,7.470567,25.21860,-0.000176,24.016809,-0.0079,1.476
6510.00,7.471316,25.21865,-0.000176,24.016827,-0.0078,1.475
6512.00,7.470993,25.21862,-0.000175,24.016641,-0.0079,1.475
6514.00,7.470746,25.21836,-0.000177,24.016516,-0.0078,1.476
6516.00,7.470641,25.21791,-0.000177,24.016251,-0.0078,1.476
6518.00,7.470414,25.21866,-0.000177,24.016690,-0.0078,1.476
6520.00,7.471227,25.21877,-0.000177,24.017257,-0.0078,1.476
6522.00,7.470978,25.21760,-0.000176,24.016318,-0.0078,1.476
6524.00,7.470755,25.21827,-0.000176,24.016251,-0.0078,1.476
6526.00,7.470694,25.21903,-0.000176,24.016661,-0.0078,1.476
6528.00,7.471089,25.21826,-0.000177,24.016960,-0.0078,1.475
6530.00,7.471320,25.21882,-0.000176,24.016401,-0.0079,1.475
6532.00,7.470148,25.21913,-0.000177,24.016682,-0.0078,1.475
6534.00,7.470677,25.21947,-0.000178,24.016827,-0.0078,1.476
6536.00,7.471336,25.21943,-0.000177,24.016851,-0.0078,1.476
6538.00,7.470697,25.21996,-0.000176,24.015983,-0.0078,1.475
6540.00,7.470256,25.21996,-0.000176,24.016280,-0.0078,1.475
6542.00,7.470044,25.22046,-0.000177,24.016487,-0.0078,1.476
6544.00,7.470717,25.22083,-0.000177,24.016664,-0.0078,1.475
6546.00,7.471179,25.21998,-0.000177,24.016010,-0.0078,1.475
6548.00,7.470956,25.21955,-0.000178,24.016124,-0.0078,1.475
6550.00,7.470124,25.21922,-0.000177,24.016516,-0.0078,1.476
6552.00,7.469668,25.21913,-0.000177,24.016217,-0.0079,1.476
6554.00,7.469447,25.21852,-0.000178,24.016327,-0.0078,1.476
6556.00,7.469238,25.21884,-0.000177,24.015988,-0.0078,1.475
6558.00,7.468689,25.21722,-0.000176,24.016302,-0.0079,1.475
6560.00,7.469130,25.21784,-0.000177,24.016066,-0.0078,1.476
6562.00,7.469227,25.21817,-0.000176,24.016521,-0.0078,1.476
6564.00,7.468883,25.21901,-0.000177,24.016525,-0.0078,1.476
6566.00,7.469979,25.21813,-0.000177,24.016059,-0.0078,1.476
6568.00,7.469409,25.21843,-0.000178,24.016880,-0.0078,1.475
6570.00,7.468765,25.21839,-0.000177,24.016285,-0.0079,1.475
6572.00,7.468534,25.21843,-0.000176,24.016501,-0.0078,1.476
6574.00,7.469332,25.21858,-0.000176,24.016302,-0.0078,1.476
6576.00,7.469801,25.21888,-0.000177,24.015778,-0.0078,1.476
6578.00,7.469622,25.21912,-0.000177,24.015936,-0.0078,1.476
6580.00,7.469161,25.21845,-0.000177,24.015736,-0.0078,1.475
6582.00,7.468827,25.21761,-0.000176,24.016104,-0.0078,1.475
6584.00,7.469464,25.21797,-0.000177,24.016494,-0.0078,1.476
6586.00,7.469500,25.21850,-0.000177,24.016017,-0.0078,1.476
6588.00,7.469194,25.21849,-0.000177,24.016271,-0.0078,1.476
6590.00,7.469926,25.21934,-0.000177,24.016612,-0.0078,1.476
6592.00,7.469389,25.21883,-0.000177,24.016353,-0.0078,1.475
6594.00,7.469460,25.21825,-0.000178,24.016253,-0.0078,1.476
6596.00,7.469788,25.21932,-0.000177,24.016304,-0.0078,1.475
6598.00,7.470199,25.21815,-0.000177,24.016164,-0.0078,1.475
6600.00,7.470294,25.21864,-0.000177,24.016757,-0.0078,1.475
6602.00,7.469765,25.21842,-0.000177,24.016409,-0.0079,1.476
@11,12.0000,24.0
6604.00,7.469959,25.21801,-0.000177,24.016126,-0.0078,1.476
6606.00,7.468426,25.21823,-0.000177,24.016396,-0.0078,1.475
6608.00,7.460512,25.21781,-0.000176,24.016947,-0.0078,1.475
6610.00,7.448577,25.21802,-0.000176,24.016084,-0.0078,1.474
6612.00,7.429686,25.21930,-0.000175,24.016624,-0.0078,1.474
6614.00,7.411531,25.21880,-0.000175,24.016469,-0.0078,1.475
6616.00,7.397935,25.21880,-0.000177,24.016478,-0.0078,1.476
6618.00,7.386966,25.21913,-0.000177,24.016962,-0.0078,1.476
6620.00,7.375597,25.21882,-0.000177,24.017241,-0.0078,1.477
6622.00,7.364824,25.21966,-0.000179,24.016570,-0.0078,1.476
6624.00,7.355166,25.21964,-0.000178,24.016151,-0.0079,1.477
6626.00,7.346235,25.21844,-0.000178,24.016804,-0.0078,1.477
6628.00,7.338721,25.21803,-0.000180,24.016670,-0.0078,1.477
6630.00,7.334404,25.21792,-0.000179,24.016113,-0.0079,1.477
6632.00,7.336132,25.21813,-0.000180,24.016238,-0.0079,1.478
6634.00,7.343902,25.21800,-0.000180,24.016285,-0.0078,1.478
6636.00,7.357709,25.21782,-0.000180,24.016461,-0.0078,1.477
6638.00,7.370749,25.21720,-0.000180,24.017092,-0.0078,1.477
6640.00,7.381349,25.21773,-0.000179,24.016378,-0.0078,1.477
6642.00,7.389431,25.21843,-0.000177,24.017041,-0.0078,1.476
6644.00,7.397110,25.21865,-0.000176,24.016644,-0.0078,1.476
6646.00,7.405059,25.21868,-0.000176,24.016849,-0.0078,1.476
6648.00,7.412558,25.21858,-0.000175,24.017440,-0.0078,1.475
6650.00,7.420053,25.21871,-0.000175,24.016608,-0.0078,1.475
6652.00,7.426287,25.21853,-0.000176,24.015878,-0.0078,1.475
6654.00,7.432796,25.21825,-0.000177,24.016193,-0.0078,1.476
6656.00,7.438081,25.21810,-0.000177,24.016773,-0.0079,1.475
6658.00,7.442384,25.21663,-0.000177,24.016659,-0.0078,1.475
6660.00,7.446486,25.21693,-0.000176,24.016249,-0.0078,1.476
6662.00,7.449737,25.21758,-0.000176,24.016726,-0.0079,1.476
6664.00,7.452816,25.21827,-0.000176,24.016652,-0.0078,1.475
6666.00,7.456071,25.21760,-0.000177,24.016421,-0.0079,1.475
6668.00,7.458176,25.21680,-0.000176,24.016110,-0.0078,1.476
6670.00,7.460497,25.21751,-0.000176,24.016329,-0.0078,1.476
6672.00,7.461592,25.21717,-0.000176,24.016329,-0.0078,1.476
6674.00,7.462998,25.21682,-0.000176,24.017063,-0.0079,1.476
6676.00,7.464158,25.21713,-0.000176,24.016041,-0.0078,1.475
6678.00,7.464997,25.21612,-0.000176,24.016211,-0.0078,1.476
6680.00,7.464699,25.21772,-0.000177,24.016617,-0.0078,1.476
6682.00,7.464248,25.21819,-0.000176,24.016298,-0.0079,1.476
6684.00,7.465093,25.21766,-0.000176,24.016855,-0.0078,1.475
6686.00,7.465892,25.21696,-0.000176,24.016621,-0.0079,1.475
6688.00,7.464960,25.21690,-0.000175,24.016235,-0.0078,1.476
6690.00,7.464150,25.21719,-0.000177,24.016231,-0.0079,1.476
6692.00,7.464112,25.21664,-0.000177,24.015724,-0.0078,1.476
6694.00,7.463634,25.21705,-0.000177,24.016547,-0.0078,1.475
6696.00,7.463539,25.21769,-0.000176,24.016746,-0.0078,1.475
6698.00,7.463932,25.21801,-0.000177,24.016438,-0.0079,1.476
6700.00,7.463370,25.21777,-0.000178,24.016354,-0.0078,1.476
6702.00,7.463106,25.21784,-0.000177,24.016021,-0.0079,1.475
6704.00,7.462295,25.21740,-0.000176,24.015772,-0.0079,1.475
6706.00,7.463020,25.21734,-0.000177,24.016688,-0.0078,1.475
6708.00,7.463820,25.21728,-0.000177,24.016168,-0.0079,1.476
6710.00,7.464200,25.21754,-0.000179,24.016998,-0.0078,1.476
6712.00,7.464202,25.21789,-0.000177,24.016407,-0.0078,1.476
6714.00,7.463865,25.21799,-0.000176,24.016833,-0.0078,1.476
6716.00,7.464011,25.21702,-0.000176,24.016851,-0.0078,1.476
6718.00,7.463947,25.21705,-0.000177,24.016615,-0.0078,1.475
6720.00,7.464005,25.21747,-0.000176,24.016050,-0.0078,1.475
6722.00,7.464002,25.21753,-0.000177,24.016175,-0.0078,1.475
6724.00,7.464456,25.21793,-0.000177,24.016204,-0.0078,1.476
6726.00,7.465214,25.21819,-0.000177,24.016711,-0.0078,1.476
6728.00,7.465366,25.21818,-0.000177,24.015903,-0.0078,1.475
6730.00,7.466039,25.21754,-0.000177,24.015361,-0.0078,1.476
6732.00,7.466893,25.21738,-0.000177,24.016208,-0.0078,1.476
6734.00,7.467073,25.21784,-0.000177,24.016802,-0.0078,1.476
6736.00,7.467116,25.21825,-0.000178,24.016624,-0.0078,1.476
6738.00,7.467321,25.21892,-0.000177,24.017014,-0.0078,1.476
6740.00,7.467919,25.21926,-0.000176,24.016603,-0.0078,1.476
6742.00,7.467911,25.21884,-0.000178,24.015765,-0.0079,1.476
6744.00,7.468072,25.21809,-0.000177,24.016469,-0.0078,1.476
6746.00,7.467902,25.21843,-0.000176,24.016293,-0.0079,1.476
6748.00,7.467988,25.21885,-0.000176,24.016247,-0.0079,1.476
6750.00,7.469057,25.21807,-0.000177,24.016369,-0.0078,1.476
6752.00,7.469640,25.21801,-0.000177,24.016458,-0.0078,1.476
6754.00,7.469230,25.21750,-0.000178,24.016155,-0.0078,1.476
6756.00,7.469135,25.21872,-0.000176,24.016289,-0.0078,1.476
6758.00,7.469425,25.21848,-0.000177,24.016608,-0.0078,1.476
6760.00,7.468855,25.21787,-0.000177,24.015597,-0.0078,1.475
6762.00,7.467775,25.21755,-0.000176,24.016527,-0.0079,1.476
6764.00,7.468360,25.21817,-0.000176,24.016532,-0.0078,1.476
6766.00,7.468578,25.21765,-0.000176,24.016565,-0.0079,1.476
6768.00,7.468320,25.21785,-0.000177,24.016023,-0.0078,1.476
6770.00,7.469626,25.21859,-0.000177,24.016512,-0.0078,1.475
6772.00,7.469901,25.21826,-0.000176,24.016430,-0.0078,1.476
6774.00,7.468738,25.21821,-0.000176,24.016026,-0.0078,1.476
6776.00,7.468291,25.21806,-0.000177,24.016929,-0.0078,1.476
6778.00,7.469124,25.21803,-0.000176,24.016818,-0.0078,1.475
6780.00,7.469135,25.21865,-0.000176,24.015854,-0.0078,1.476
6782.00,7.469131,25.21928,-0.000177,24.015961,-0.0078,1.476
6784.00,7.469341,25.21957,-0.000176,24.016133,-0.0078,1.475
6786.00,7.470180,25.21936,-0.000176,24.016713,-0.0079,1.476
6788.00,7.469777,25.21947,-0.000177,24.016371,-0.0079,1.476
6790.00,7.470477,25.22027,-0.000177,24.016470,-0.0078,1.476
6792.00,7.470479,25.22004,-0.000177,24.016327,-0.0078,1.476
6794.00,7.469438,25.22008,-0.000177,24.016440,-0.0078,1.476
6796.00,7.468936,25.21895,-0.000177,24.016369,-0.0078,1.476
6798.00,7.469820,25.21982,-0.000177,24.016601,-0.0078,1.476
6800.00,7.470562,25.21977,-0.000177,24.016706,-0.0079,1.476
6802.00,7.470557,25.21962,-0.000177,24.016583,-0.0078,1.475
6804.00,7.470146,25.21896,-0.000178,24.016561,-0.0079,1.475
6806.00,7.469484,25.21893,-0.000178,24.016398,-0.0078,1.476
6808.00,7.468451,25.21933,-0.000177,24.016987,-0.0078,1.476
6810.00,7.469042,25.21972,-0.000176,24.016432,-0.0079,1.476
6812.00,7.469916,25.22013,-0.000176,24.016358,-0.0078,1.476
6814.00,7.469728,25.21937,-0.000177,24.016501,-0.0078,1.476
6816.00,7.468988,25.21852,-0.000176,24.016213,-0.0078,1.476
6818.00,7.469176,25.21864,-0.000176,24.015758,-0.0079,1.476
6820.00,7.470122,25.21891,-0.000177,24.016382,-0.0078,1.476
6822.00,7.470073,25.21861,-0.000178,24.015676,-0.0078,1.476
6824.00,7.470178,25.21831,-0.000177,24.016106,-0.0079,1.476
6826.00,7.470248,25.21867,-0.000177,24.016820,-0.0079,1.476
6828.00,7.470296,25.21939,-0.000177,24.016681,-0.0078,1.475
6830.00,7.469716,25.22022,-0.000177,24.016130,-0.0079,1.476
6832.00,7.469172,25.22065,-0.000176,24.016563,-0.0078,1.476
6834.00,7.469470,25.21978,-0.000177,24.016354,-0.0078,1.476
6836.00,7.469604,25.21870,-0.000177,24.016092,-0.0078,1.476
6838.00,7.469328,25.21887,-0.000177,24.016086,-0.0078,1.476
6840.00,7.469751,25.21855,-0.000178,24.016728,-0.0078,1.476
6842.00,7.469074,25.21842,-0.000177,24.016739,-0.0078,1.476
6844.00,7.468880,25.21871,-0.000176,24.016470,-0.0079,1.476
6846.00,7.469106,25.21914,-0.000177,24.016295,-0.0079,1.475
6848.00,7.469059,25.21817,-0.000177,24.016420,-0.0078,1.476
6850.00,7.469131,25.21830,-0.000177,24.015930,-0.0079,1.476
6852.00,7.468390,25.21850,-0.000177,24.016211,-0.0079,1.476
6854.00,7.469109,25.21791,-0.000178,24.017072,-0.0079,1.476
6856.00,7.468930,25.21722,-0.000177,24.016775,-0.0078,1.476
6858.00,7.468355,25.21801,-0.000178,24.016586,-0.0078,1.476
6860.00,7.468938,25.21878,-0.000176,24.016030,-0.0078,1.476
6862.00,7.467947,25.21791,-0.000177,24.016075,-0.0078,1.476
6864.00,7.467939,25.21810,-0.000175,24.016706,-0.0078,1.475
6866.00,7.468282,25.21775,-0.000176,24.016833,-0.0078,1.476
6868.00,7.469089,25.21736,-0.000176,24.016137,-0.0078,1.476
6870.00,7.469375,25.21721,-0.000175,24.017036,-0.0078,1.476
6872.00,7.469088,25.21722,-0.000177,24.016070,-0.0078,1.476
6874.00,7.468716,25.21826,-0.000178,24.016226,-0.0078,1.476
6876.00,7.468776,25.21761,-0.000176,24.015856,-0.0079,1.475
6878.00,7.468291,25.21810,-0.000176,24.016947,-0.0078,1.475
6880.00,7.468202,25.21823,-0.000176,24.016490,-0.0078,1.476
6882.00,7.468809,25.21806,-0.000176,24.016213,-0.0078,1.476
6884.00,7.469788,25.21846,-0.000176,24.016726,-0.0078,1.475
6886.00,7.469719,25.21898,-0.000176,24.016588,-0.0078,1.476
6888.00,7.469380,25.21931,-0.000176,24.016960,-0.0078,1.475
6890.00,7.468866,25.21917,-0.000176,24.016496,-0.0078,1.475
6892.00,7.469122,25.21862,-0.000176,24.016209,-0.0078,1.475
6894.00,7.469301,25.21835,-0.000177,24.017170,-0.0078,1.476
6896.00,7.469194,25.21807,-0.000177,24.016409,-0.0078,1.476
6898.00,7.469101,25.21788,-0.000175,24.016166,-0.0078,1.475
6900.00,7.468976,25.21801,-0.000176,24.016612,-0.0079,1.476
6902.00,7.469597,25.21812,-0.000177,24.016668,-0.0078,1.476
6904.00,7.469479,25.21812,-0.000176,24.016469,-0.0078,1.476
6906.00,7.468966,25.21839,-0.000177,24.016536,-0.0078,1.476
6908.00,7.468757,25.21862,-0.000177,24.016668,-0.0078,1.476
6910.00,7.468142,25.21938,-0.000176,24.016817,-0.0078,1.476
6912.00,7.468107,25.21879,-0.000177,24.016936,-0.0079,1.476
6914.00,7.468808,25.21944,-0.000176,24.016503,-0.0079,1.476
6916.00,7.468710,25.21895,-0.000178,24.016345,-0.0078,1.476
6918.00,7.467999,25.21922,-0.000177,24.016099,-0.0078,1.476
6920.00,7.468182,25.21920,-0.000177,24.016686,-0.0078,1.476
6922.00,7.468161,25.21915,-0.000177,24.017186,-0.0078,1.476
6924.00,7.468218,25.21886,-0.000176,24.017105,-0.0079,1.476
6926.00,7.467792,25.21859,-0.000175,24.016965,-0.0078,1.475
6928.00,7.467266,25.21866,-0.000177,24.017107,-0.0079,1.476
6930.00,7.467363,25.21869,-0.000176,24.016730,-0.0078,1.477
6932.00,7.467365,25.21903,-0.000176,24.016333,-0.0078,1.476
6934.00,7.467445,25.21852,-0.000176,24.016122,-0.0078,1.476
6936.00,7.467612,25.21836,-0.000177,24.017069,-0.0078,1.476
6938.00,7.467902,25.21884,-0.000176,24.016505,-0.0078,1.476
6940.00,7.467589,25.21834,-0.000178,24.016831,-0.0078,1.476
6942.00,7.467683,25.21907,-0.000176,24.016902,-0.0078,1.476
6944.00,7.468395,25.21905,-0.000177,24.017041,-0.0078,1.476
6946.00,7.468740,25.21879,-0.000176,24.017279,-0.0078,1.476
6948.00,7.468823,25.21835,-0.000176,24.016851,-0.0078,1.476
6950.00,7.468786,25.21857,-0.000177,24.017029,-0.0078,1.476
6952.00,7.469165,25.21793,-0.000176,24.016445,-0.0078,1.476
6954.00,7.468905,25.21775,-0.000177,24.016595,-0.0078,1.477
6956.00,7.468445,25.21771,-0.000177,24.016577,-0.0078,1.476
6958.00,7.467655,25.21785,-0.000177,24.017333,-0.0078,1.476
6960.00,7.467621,25.21729,-0.000175,24.016788,-0.0079,1.476
6962.00,7.467896,25.21729,-0.000176,24.016809,-0.0078,1.476
6964.00,7.467664,25.21780,-0.000177,24.017199,-0.0078,1.477
6966.00,7.467397,25.21862,-0.000177,24.016255,-0.0078,1.477
6968.00,7.468141,25.21867,-0.000177,24.016782,-0.0078,1.476
6970.00,7.467845,25.21834,-0.000176,24.017114,-0.0078,1.475
6972.00,7.467325,25.21908,-0.000176,24.016169,-0.0078,1.476
6974.00,7.467160,25.21915,-0.000177,24.016936,-0.0078,1.476
6976.00,7.467932,25.21901,-0.000177,24.016543,-0.0078,1.477
6978.00,7.467866,25.21938,-0.000177,24.016010,-0.0078,1.476
6980.00,7.467819,25.21827,-0.000176,24.017132,-0.0078,1.476
6982.00,7.467744,25.21780,-0.000177,24.016949,-0.0078,1.476
6984.00,7.467775,25.21822,-0.000176,24.016566,-0.0078,1.476
6986.00,7.467829,25.21790,-0.000176,24.016786,-0.0078,1.476
6988.00,7.467197,25.21797,-0.000176,24.016987,-0.0078,1.476
6990.00,7.467277,25.21749,-0.000176,24.016432,-0.0078,1.476
6992.00,7.467576,25.21804,-0.000176,24.016483,-0.0078,1.476
6994.00,7.467243,25.21869,-0.000176,24.016788,-0.0078,1.476
6996.00,7.467820,25.21836,-0.000176,24.017571,-0.0078,1.476
6998.00,7.467596,25.21875,-0.000176,24.017038,-0.0078,1.477
7000.00,7.466453,25.21887,-0.000176,24.016759,-0.0078,1.476
7002.00,7.466114,25.21859,-0.000176,24.016646,-0.0078,1.475
7004.00,7.467191,25.21838,-0.000176,24.016650,-0.0078,1.476
7006.00,7.466896,25.21877,-0.000176,24.016971,-0.0078,1.477
7008.00,7.467328,25.21933,-0.000176,24.016679,-0.0078,1.476
7010.00,7.467976,25.21968,-0.000176,24.016144,-0.0078,1.476
7012.00,7.468148,25.21895,-0.000176,24.016759,-0.0078,1.476
7014.00,7.467906,25.21998,-0.000176,24.016643,-0.0078,1.477
7016.00,7.467115,25.21887,-0.000177,24.016159,-0.0078,1.477
7018.00,7.467256,25.21830,-0.000178,24.016356,-0.0078,1.476
7020.00,7.467499,25.21887,-0.000176,24.016550,-0.0078,1.475
7022.00,7.466997,25.21822,-0.000176,24.016351,-0.0078,1.477
7024.00,7.467548,25.21902,-0.000177,24.017020,-0.0078,1.476
7026.00,7.467945,25.21829,-0.000176,24.017136,-0.0078,1.476
7028.00,7.467900,25.21763,-0.000175,24.016307,-0.0078,1.476
7030.00,7.468119,25.21784,-0.000176,24.016746,-0.0078,1.476
7032.00,7.468128,25.21940,-0.000176,24.016748,-0.0078,1.476
7034.00,7.469029,25.21973,-0.000177,24.017313,-0.0078,1.476
7036.00,7.468378,25.21946,-0.000176,24.016456,-0.0078,1.476
7038.00,7.467180,25.21780,-0.000176,24.017174,-0.0079,1.476
7040.00,7.467169,25.21827,-0.000176,24.016670,-0.0078,1.476
7042.00,7.467404,25.21815,-0.000176,24.016030,-0.0079,1.476
7044.00,7.466315,25.21765,-0.000175,24.016721,-0.0078,1.476
7046.00,7.466298,25.21782,-0.000176,24.017199,-0.0078,1.477
7048.00,7.467028,25.21803,-0.000176,24.016902,-0.0078,1.476
7050.00,7.466813,25.21799,-0.000177,24.016733,-0.0078,1.476
7052.00,7.466606,25.21833,-0.000177,24.016632,-0.0078,1.476
7054.00,7.467092,25.21895,-0.000177,24.016550,-0.0078,1.476
7056.00,7.467004,25.21810,-0.000175,24.016918,-0.0078,1.475
7058.00,7.467106,25.21874,-0.000176,24.017264,-0.0078,1.476
7060.00,7.467180,25.21930,-0.000176,24.016525,-0.0078,1.476
7062.00,7.467513,25.21928,-0.000176,24.016537,-0.0078,1.476
7064.00,7.467379,25.21850,-0.000176,24.016421,-0.0078,1.476
7066.00,7.466951,25.21841,-0.000176,24.017484,-0.0078,1.476
7068.00,7.467149,25.21905,-0.000177,24.016697,-0.0078,1.476
7070.00,7.467865,25.21880,-0.000177,24.016518,-0.0078,1.476
7072.00,7.467810,25.21877,-0.000176,24.016412,-0.0078,1.476
7074.00,7.467509,25.21869,-0.000176,24.017098,-0.0078,1.476
7076.00,7.466710,25.21939,-0.000176,24.017108,-0.0078,1.476
7078.00,7.467176,25.21900,-0.000177,24.016864,-0.0078,1.476
7080.00,7.467326,25.21945,-0.000175,24.016840,-0.0079,1.475
7082.00,7.466790,25.21984,-0.000175,24.016681,-0.0078,1.476
7084.00,7.466703,25.21957,-0.000177,24.016793,-0.0078,1.476
7086.00,7.466569,25.21861,-0.000178,24.016624,-0.0078,1.476
7088.00,7.466290,25.21798,-0.000176,24.016487,-0.0078,1.476
7090.00,7.467106,25.21908,-0.000176,24.016690,-0.0078,1.476
7092.00,7.467669,25.21940,-0.000176,24.016721,-0.0078,1.476
7094.00,7.468153,25.21906,-0.000176,24.016895,-0.0078,1.476
7096.00,7.468140,25.21841,-0.000176,24.016922,-0.0078,1.476
7098.00,7.467607,25.21840,-0.000176,24.016249,-0.0078,1.476
7100.00,7.467609,25.21832,-0.000176,24.016615,-0.0078,1.476
7102.00,7.467131,25.21781,-0.000176,24.016630,-0.0078,1.476
7104.00,7.466996,25.21821,-0.000176,24.017397,-0.0078,1.476
7106.00,7.467077,25.21870,-0.000176,24.016675,-0.0078,1.476
7108.00,7.466619,25.21913,-0.000177,24.016088,-0.0078,1.477
7110.00,7.467511,25.21871,-0.000177,24.017529,-0.0078,1.477
7112.00,7.467893,25.21961,-0.000176,24.016547,-0.0078,1.476
7114.00,7.467969,25.22022,-0.000176,24.017224,-0.0078,1.476
7116.00,7.468872,25.22040,-0.000176,24.016539,-0.0078,1.476
7118.00,7.468060,25.21986,-0.000176,24.016498,-0.0078,1.477
7120.00,7.468100,25.21938,-0.000176,24.016507,-0.0078,1.476
7122.00,7.467906,25.21895,-0.000177,24.016519,-0.0078,1.476
7124.00,7.467194,25.21869,-0.000177,24.016996,-0.0078,1.476
7126.00,7.466797,25.21846,-0.000176,24.016982,-0.0078,1.476
7128.00,7.467157,25.21838,-0.000176,24.017273,-0.0078,1.476
7130.00,7.467821,25.21834,-0.000175,24.016827,-0.0078,1.476
7132.00,7.468928,25.21848,-0.000176,24.016844,-0.0078,1.476
7134.00,7.468122,25.21855,-0.000175,24.016858,-0.0078,1.476
7136.00,7.467283,25.21867,-0.000176,24.016583,-0.0078,1.476
7138.00,7.466848,25.21984,-0.000176,24.016648,-0.0078,1.477
7140.00,7.466972,25.21957,-0.000177,24.016786,-0.0078,1.476
7142.00,7.467087,25.21915,-0.000176,24.016461,-0.0078,1.476
7144.00,7.466561,25.21774,-0.000176,24.016826,-0.0078,1.476
7146.00,7.466419,25.21735,-0.000177,24.016777,-0.0078,1.476
7148.00,7.466143,25.21740,-0.000177,24.016780,-0.0078,1.476
7150.00,7.466013,25.21757,-0.000176,24.016293,-0.0078,1.477
7152.00,7.466195,25.21785,-0.000176,24.016822,-0.0079,1.476
7154.00,7.466137,25.21809,-0.000175,24.016570,-0.0079,1.476
7156.00,7.466197,25.21836,-0.000176,24.016385,-0.0078,1.476
7158.00,7.466177,25.21843,-0.000177,24.015780,-0.0078,1.477
7160.00,7.466069,25.21744,-0.000176,24.016902,-0.0078,1.476
7162.00,7.466315,25.21801,-0.000176,24.015975,-0.0078,1.476
7164.00,7.465899,25.21814,-0.000175,24.016374,-0.0078,1.476
7166.00,7.466297,25.21876,-0.000176,24.016886,-0.0078,1.476
7168.00,7.466401,25.21958,-0.000176,24.017282,-0.0078,1.476
7170.00,7.466518,25.21923,-0.000175,24.017252,-0.0078,1.476
7172.00,7.467636,25.21920,-0.000175,24.016614,-0.0078,1.476
7174.00,7.467486,25.21874,-0.000176,24.016742,-0.0078,1.475
7176.00,7.467382,25.21932,-0.000176,24.016933,-0.0078,1.476
7178.00,7.467164,25.21934,-0.000177,24.017304,-0.0078,1.475
7180.00,7.466811,25.21886,-0.000177,24.016581,-0.0078,1.476
7182.00,7.466246,25.21884,-0.000176,24.016708,-0.0078,1.476
7184.00,7.465708,25.21859,-0.000176,24.016576,-0.0078,1.476
7186.00,7.465632,25.21918,-0.000177,24.016338,-0.0078,1.476
7188.00,7.465991,25.21905,-0.000177,24.016463,-0.0078,1.476
7190.00,7.465403,25.21799,-0.000176,24.016372,-0.0078,1.476
7192.00,7.465398,25.21876,-0.000176,24.016722,-0.0078,1.476
7194.00,7.465105,25.21940,-0.000175,24.016267,-0.0078,1.476
7196.00,7.465871,25.21924,-0.000176,24.016873,-0.0078,1.476
7198.00,7.466607,25.21892,-0.000178,24.016965,-0.0078,1.476
7200.00,7.467273,25.21922,-0.000177,24.017672,-0.0078,1.476
7202.00,7.466861,25.21957,-0.000176,24.016510,-0.0078,1.477
@12,12.0000,24.0
7204.00,7.466595,25.21893,-0.000176,24.016809,-0.0078,1.476
7206.00,7.465476,25.22011,-0.000176,24.016753,-0.0078,1.476
7208.00,7.457710,25.21969,-0.000175,24.016179,-0.0078,1.476
7210.00,7.446711,25.22025,-0.000176,24.016759,-0.0078,1.475
7212.00,7.430616,25.22007,-0.000176,24.016991,-0.0078,1.475
7214.00,7.413968,25.21907,-0.000175,24.016514,-0.0078,1.475
7216.00,7.400628,25.21892,-0.000175,24.016802,-0.0078,1.475
7218.00,7.389632,25.21939,-0.000175,24.016615,-0.0078,1.477
7220.00,7.378059,25.21899,-0.000176,24.016641,-0.0078,1.477
7222.00,7.367945,25.21891,-0.000179,24.016782,-0.0078,1.477
7224.00,7.358065,25.21801,-0.000179,24.016429,-0.0078,1.478
7226.00,7.349035,25.21843,-0.000180,24.017177,-0.0078,1.478
7228.00,7.341373,25.21837,-0.000178,24.016954,-0.0078,1.477
7230.00,7.336418,25.21806,-0.000179,24.016844,-0.0078,1.478
7232.00,7.337506,25.21877,-0.000179,24.017252,-0.0078,1.478
7234.00,7.344983,25.21900,-0.000179,24.016880,-0.0078,1.479
7236.00,7.358616,25.21832,-0.000178,24.016788,-0.0078,1.478
7238.00,7.372277,25.21865,-0.000178,24.016663,-0.0078,1.478
7240.00,7.382579,25.21993,-0.000176,24.016973,-0.0078,1.477
7242.00,7.390402,25.21949,-0.000176,24.017560,-0.0078,1.477
7244.00,7.398360,25.21887,-0.000176,24.016735,-0.0078,1.477
7246.00,7.405912,25.21871,-0.000177,24.016603,-0.0078,1.477
7248.00,7.412906,25.21868,-0.000177,24.016643,-0.0078,1.476
7250.00,7.419706,25.21872,-0.000176,24.015997,-0.0078,1.476
7252.00,7.427323,25.21812,-0.000175,24.015840,-0.0078,1.476
7254.00,7.433427,25.21903,-0.000175,24.016606,-0.0078,1.476
7256.00,7.438205,25.21933,-0.000176,24.017147,-0.0078,1.476
7258.00,7.441984,25.21963,-0.000174,24.016385,-0.0078,1.476
7260.00,7.445888,25.21970,-0.000176,24.016666,-0.0078,1.477
7262.00,7.449729,25.21861,-0.000177,24.016389,-0.0078,1.477
7264.00,7.451508,25.21809,-0.000177,24.016536,-0.0078,1.477
7266.00,7.452560,25.21782,-0.000177,24.016681,-0.0078,1.476
7268.00,7.454762,25.21853,-0.000176,24.015946,-0.0079,1.477
7270.00,7.456936,25.21790,-0.000177,24.016793,-0.0078,1.477
7272.00,7.458519,25.21811,-0.000176,24.017277,-0.0078,1.477
7274.00,7.459641,25.21869,-0.000175,24.016547,-0.0079,1.476
7276.00,7.460548,25.21862,-0.000176,24.017092,-0.0078,1.477
7278.00,7.461368,25.21899,-0.000177,24.017339,-0.0078,1.476
7280.00,7.461936,25.21854,-0.000176,24.016217,-0.0078,1.477
7282.00,7.461896,25.21804,-0.000176,24.016978,-0.0078,1.477
7284.00,7.462347,25.21799,-0.000176,24.017069,-0.0078,1.477
7286.00,7.462213,25.21897,-0.000176,24.016886,-0.0078,1.476
7288.00,7.461744,25.21927,-0.000176,24.016690,-0.0078,1.476
7290.00,7.462069,25.21927,-0.000175,24.016320,-0.0078,1.476
7292.00,7.461980,25.21835,-0.000176,24.016998,-0.0079,1.476
7294.00,7.462414,25.21858,-0.000176,24.016704,-0.0078,1.476
7296.00,7.461920,25.21819,-0.000176,24.016528,-0.0078,1.476
7298.00,7.461243,25.21829,-0.000176,24.016811,-0.0078,1.477
7300.00,7.461077,25.21852,-0.000177,24.016632,-0.0078,1.476
7302.00,7.460531,25.21863,-0.000176,24.016648,-0.0078,1.477
7304.00,7.460564,25.21855,-0.000177,24.016965,-0.0078,1.477
7306.00,7.460955,25.21921,-0.000176,24.016266,-0.0078,1.476
7308.00,7.460334,25.21959,-0.000176,24.016383,-0.0079,1.476
7310.00,7.459992,25.21934,-0.000177,24.016779,-0.0079,1.476
7312.00,7.460382,25.21943,-0.000177,24.017123,-0.0079,1.476
7314.00,7.460406,25.21900,-0.000177,24.016432,-0.0078,1.477
7316.00,7.461345,25.21901,-0.000177,24.016427,-0.0078,1.477
7318.00,7.462338,25.21840,-0.000177,24.016064,-0.0078,1.476
7320.00,7.462477,25.21891,-0.000177,24.016180,-0.0079,1.476
7322.00,7.463287,25.21963,-0.000177,24.016833,-0.0079,1.476
7324.00,7.463751,25.21962,-0.000177,24.016583,-0.0078,1.477
7326.00,7.463274,25.21988,-0.000177,24.016086,-0.0078,1.476
7328.00,7.463417,25.21927,-0.000177,24.015635,-0.0079,1.476
7330.00,7.463962,25.21972,-0.000177,24.016024,-0.0079,1.476
7332.00,7.464781,25.21945,-0.000176,24.016454,-0.0078,1.476
7334.00,7.465184,25.21989,-0.000177,24.016275,-0.0078,1.476
7336.00,7.465209,25.21942,-0.000176,24.016041,-0.0078,1.477
7338.00,7.463930,25.21889,-0.000177,24.016869,-0.0078,1.477
7340.00,7.463507,25.21893,-0.000177,24.016657,-0.0078,1.476
7342.00,7.465138,25.21934,-0.000177,24.016507,-0.0079,1.476
7344.00,7.465753,25.21974,-0.000177,24.015950,-0.0078,1.476
7346.00,7.465798,25.21947,-0.000177,24.016579,-0.0078,1.476
7348.00,7.466275,25.21886,-0.000178,24.016275,-0.0078,1.476
7350.00,7.466382,25.21860,-0.000178,24.015936,-0.0078,1.477
7352.00,7.466587,25.21791,-0.000177,24.016789,-0.0078,1.477
7354.00,7.465915,25.21873,-0.000178,24.017032,-0.0079,1.476
7356.00,7.465679,25.21933,-0.000176,24.016793,-0.0078,1.477
7358.00,7.466154,25.21831,-0.000176,24.016895,-0.0078,1.477
7360.00,7.466915,25.21865,-0.000176,24.017232,-0.0078,1.476
7362.00,7.467382,25.21848,-0.000176,24.017094,-0.0078,1.476
7364.00,7.467309,25.21807,-0.000177,24.015948,-0.0078,1.476
7366.00,7.467693,25.21795,-0.000175,24.016487,-0.0079,1.477
7368.00,7.467044,25.21870,-0.000176,24.016804,-0.0078,1.476
7370.00,7.466616,25.21887,-0.000178,24.017123,-0.0079,1.477
7372.00,7.467426,25.21852,-0.000177,24.016702,-0.0078,1.477
7374.00,7.468019,25.21828,-0.000176,24.016043,-0.0078,1.476
7376.00,7.467973,25.21793,-0.000176,24.015959,-0.0078,1.477
7378.00,7.468336,25.21844,-0.000177,24.016041,-0.0078,1.477
7380.00,7.467592,25.21928,-0.000177,24.016523,-0.0078,1.476
7382.00,7.466767,25.21884,-0.000177,24.016184,-0.0078,1.476
7384.00,7.466775,25.21961,-0.000177,24.017134,-0.0078,1.476
7386.00,7.467543,25.21977,-0.000177,24.016808,-0.0078,1.477
7388.00,7.467753,25.22048,-0.000176,24.016887,-0.0078,1.477
7390.00,7.467720,25.22086,-0.000177,24.016579,-0.0078,1.477
7392.00,7.468067,25.22061,-0.000176,24.016452,-0.0078,1.477
7394.00,7.468849,25.22018,-0.000178,24.016197,-0.0078,1.476
7396.00,7.468117,25.21977,-0.000178,24.016559,-0.0078,1.477
7398.00,7.467268,25.22110,-0.000177,24.015979,-0.0078,1.477
7400.00,7.467019,25.22111,-0.000177,24.016084,-0.0079,1.477
7402.00,7.467789,25.22006,-0.000177,24.016673,-0.0079,1.476
7404.00,7.467549,25.21997,-0.000178,24.016035,-0.0079,1.477
7406.00,7.467583,25.22050,-0.000176,24.016786,-0.0078,1.477
7408.00,7.467472,25.22087,-0.000177,24.016996,-0.0078,1.476
7410.00,7.467594,25.22019,-0.000177,24.016148,-0.0079,1.476
7412.00,7.467316,25.22055,-0.000176,24.017043,-0.0078,1.477
7414.00,7.467758,25.22116,-0.000177,24.017243,-0.0079,1.477
7416.00,7.467749,25.22132,-0.000176,24.016240,-0.0078,1.477
7418.00,7.467918,25.22180,-0.000177,24.016508,-0.0078,1.476
7420.00,7.467452,25.22081,-0.000178,24.017255,-0.0078,1.476
7422.00,7.467484,25.22143,-0.000176,24.016507,-0.0078,1.476
7424.00,7.466912,25.22127,-0.000175,24.016724,-0.0078,1.477
7426.00,7.467520,25.22137,-0.000177,24.016148,-0.0078,1.477
7428.00,7.467678,25.22083,-0.000177,24.015571,-0.0078,1.477
7430.00,7.467095,25.22039,-0.000176,24.017063,-0.0078,1.477
7432.00,7.467382,25.22102,-0.000177,24.017005,-0.0078,1.477
7434.00,7.467044,25.22105,-0.000177,24.016490,-0.0078,1.477
7436.00,7.467243,25.21981,-0.000177,24.015801,-0.0078,1.477
7438.00,7.466778,25.21989,-0.000176,24.016699,-0.0078,1.477
7440.00,7.466481,25.22002,-0.000176,24.016340,-0.0078,1.476
7442.00,7.466460,25.21998,-0.000177,24.016313,-0.0078,1.476
7444.00,7.466530,25.22092,-0.000177,24.016688,-0.0078,1.477
7446.00,7.466957,25.22082,-0.000176,24.016358,-0.0078,1.476
7448.00,7.466807,25.22071,-0.000176,24.016949,-0.0078,1.476
7450.00,7.466774,25.22044,-0.000176,24.016701,-0.0078,1.476
7452.00,7.466422,25.22060,-0.000175,24.016570,-0.0078,1.476
7454.00,7.466500,25.22140,-0.000176,24.016960,-0.0078,1.476
7456.00,7.466643,25.22090,-0.000176,24.016278,-0.0078,1.477
7458.00,7.466478,25.22135,-0.000177,24.016189,-0.0078,1.477
7460.00,7.466312,25.22166,-0.000176,24.016519,-0.0078,1.476
7462.00,7.466632,25.22145,-0.000176,24.016617,-0.0078,1.476
7464.00,7.466612,25.22128,-0.000176,24.016931,-0.0078,1.476
7466.00,7.466823,25.22120,-0.000177,24.016693,-0.0078,1.476
7468.00,7.468128,25.22126,-0.000178,24.016177,-0.0078,1.477
7470.00,7.467745,25.22142,-0.000177,24.015986,-0.0078,1.477
7472.00,7.466658,25.22178,-0.000176,24.016124,-0.0078,1.477
7474.00,7.466644,25.22175,-0.000176,24.016237,-0.0078,1.476
7476.00,7.466782,25.22124,-0.000176,24.016588,-0.0078,1.477
7478.00,7.466408,25.22092,-0.000176,24.016684,-0.0079,1.477
7480.00,7.466836,25.22128,-0.000176,24.017123,-0.0078,1.476
7482.00,7.466641,25.22131,-0.000176,24.017040,-0.0078,1.476
7484.00,7.466875,25.22174,-0.000177,24.016797,-0.0078,1.477
7486.00,7.466654,25.22202,-0.000177,24.016588,-0.0078,1.476
7488.00,7.465169,25.22180,-0.000177,24.016632,-0.0078,1.477
7490.00,7.465763,25.22157,-0.000177,24.016169,-0.0078,1.476
7492.00,7.466005,25.22231,-0.000176,24.016374,-0.0078,1.476
7494.00,7.465821,25.22212,-0.000176,24.016128,-0.0078,1.477
7496.00,7.465228,25.22109,-0.000176,24.015642,-0.0079,1.477
7498.00,7.465282,25.22060,-0.000177,24.016427,-0.0078,1.476
7500.00,7.465371,25.22087,-0.000177,24.015687,-0.0079,1.477
7502.00,7.465436,25.22040,-0.000178,24.016260,-0.0078,1.476
7504.00,7.465768,25.22091,-0.000178,24.016924,-0.0078,1.476
7506.00,7.465030,25.22106,-0.000177,24.016614,-0.0079,1.476
7508.00,7.465263,25.22099,-0.000176,24.016378,-0.0078,1.477
7510.00,7.465338,25.22064,-0.000177,24.017092,-0.0079,1.477
7512.00,7.465767,25.22038,-0.000178,24.016440,-0.0079,1.476
7514.00,7.466121,25.22101,-0.000178,24.016750,-0.0079,1.477
7516.00,7.466093,25.22108,-0.000177,24.016360,-0.0078,1.477
7518.00,7.465441,25.22183,-0.000177,24.017210,-0.0078,1.476
7520.00,7.465139,25.22146,-0.000177,24.017049,-0.0078,1.476
7522.00,7.466078,25.22125,-0.000176,24.016798,-0.0078,1.476
7524.00,7.465693,25.22138,-0.000177,24.015613,-0.0078,1.476
7526.00,7.464666,25.22115,-0.000177,24.016166,-0.0078,1.477
7528.00,7.464642,25.22062,-0.000177,24.015836,-0.0078,1.477
7530.00,7.463985,25.22019,-0.000178,24.016222,-0.0078,1.477
7532.00,7.464218,25.22024,-0.000176,24.016316,-0.0078,1.477
7534.00,7.463918,25.22102,-0.000176,24.016608,-0.0079,1.477
7536.00,7.463548,25.22079,-0.000177,24.016938,-0.0078,1.477
7538.00,7.464010,25.22109,-0.000176,24.016479,-0.0078,1.477
7540.00,7.464042,25.22072,-0.000177,24.016296,-0.0078,1.476
7542.00,7.463780,25.22097,-0.000176,24.016405,-0.0078,1.477
7544.00,7.463236,25.22061,-0.000177,24.016401,-0.0078,1.477
7546.00,7.463185,25.22087,-0.000178,24.017134,-0.0078,1.476
7548.00,7.463769,25.22143,-0.000177,24.016314,-0.0078,1.477
7550.00,7.464570,25.22166,-0.000176,24.016010,-0.0078,1.476
7552.00,7.465092,25.22130,-0.000176,24.015747,-0.0078,1.476
7554.00,7.465241,25.22090,-0.000175,24.016169,-0.0079,1.476
7556.00,7.464864,25.22067,-0.000177,24.016193,-0.0078,1.477
7558.00,7.464327,25.22108,-0.000177,24.016514,-0.0079,1.477
7560.00,7.464471,25.22109,-0.000177,24.016409,-0.0078,1.476
7562.00,7.464487,25.22149,-0.000177,24.016474,-0.0078,1.477
7564.00,7.464205,25.22156,-0.000177,24.016213,-0.0078,1.477
7566.00,7.464027,25.22158,-0.000178,24.016198,-0.0078,1.477
7568.00,7.463639,25.22164,-0.000177,24.016623,-0.0078,1.476
7570.00,7.463694,25.22248,-0.000178,24.016106,-0.0078,1.477
7572.00,7.464234,25.22224,-0.000177,24.016055,-0.0078,1.477
7574.00,7.464289,25.22169,-0.000176,24.015778,-0.0079,1.476
7576.00,7.464029,25.22231,-0.000177,24.015919,-0.0079,1.477
7578.00,7.464296,25.22178,-0.000177,24.016489,-0.0078,1.477
7580.00,7.464288,25.22166,-0.000177,24.016507,-0.0078,1.477
7582.00,7.464387,25.22193,-0.000176,24.016445,-0.0078,1.477
7584.00,7.464452,25.22206,-0.000177,24.015939,-0.0078,1.476
7586.00,7.465135,25.22101,-0.000176,24.016039,-0.0078,1.476
7588.00,7.465072,25.22064,-0.000177,24.016733,-0.0079,1.477
7590.00,7.464466,25.22142,-0.000177,24.015457,-0.0079,1.477
7592.00,7.464483,25.22166,-0.000178,24.016001,-0.0079,1.477
7594.00,7.465013,25.22030,-0.000177,24.016334,-0.0079,1.477
7596.00,7.464360,25.21985,-0.000176,24.015519,-0.0078,1.476
7598.00,7.464224,25.22021,-0.000176,24.016336,-0.0079,1.477
7600.00,7.464603,25.22035,-0.000177,24.016860,-0.0079,1.477
7602.00,7.463858,25.22027,-0.000177,24.016037,-0.0078,1.476
7604.00,7.463558,25.22053,-0.000176,24.016169,-0.0078,1.476
7606.00,7.464343,25.22067,-0.000176,24.016791,-0.0078,1.477
7608.00,7.464524,25.22071,-0.000177,24.016481,-0.0079,1.477
7610.00,7.463541,25.22033,-0.000177,24.016360,-0.0078,1.477
7612.00,7.463689,25.21990,-0.000177,24.016432,-0.0079,1.476
7614.00,7.463483,25.21995,-0.000176,24.015887,-0.0079,1.477
7616.00,7.463361,25.22071,-0.000177,24.015684,-0.0079,1.476
7618.00,7.463438,25.21990,-0.000177,24.016907,-0.0079,1.477
7620.00,7.463848,25.21933,-0.000177,24.016605,-0.0079,1.477
7622.00,7.464821,25.21947,-0.000176,24.015577,-0.0079,1.477
7624.00,7.464735,25.21993,-0.000177,24.016450,-0.0078,1.477
7626.00,7.464149,25.22048,-0.000177,24.015930,-0.0078,1.477
7628.00,7.463849,25.22045,-0.000177,24.016469,-0.0079,1.477
7630.00,7.464034,25.22087,-0.000176,24.015667,-0.0078,1.476
7632.00,7.463838,25.22069,-0.000176,24.016035,-0.0079,1.476
7634.00,7.464518,25.22051,-0.000176,24.016039,-0.0078,1.477
7636.00,7.464913,25.22093,-0.000176,24.016182,-0.0079,1.477
7638.00,7.464641,25.22139,-0.000176,24.016001,-0.0078,1.476
7640.00,7.464446,25.22113,-0.000177,24.016220,-0.0078,1.477
7642.00,7.464030,25.22080,-0.000177,24.016063,-0.0078,1.477
7644.00,7.464087,25.22069,-0.000177,24.016518,-0.0078,1.476
7646.00,7.464511,25.22087,-0.000177,24.016472,-0.0079,1.477
7648.00,7.463891,25.22114,-0.000178,24.016088,-0.0078,1.477
7650.00,7.463541,25.22093,-0.000176,24.017069,-0.0078,1.477
7652.00,7.463539,25.21995,-0.000177,24.017308,-0.0079,1.477
7654.00,7.463102,25.22012,-0.000177,24.016456,-0.0079,1.477
7656.00,7.463275,25.22040,-0.000176,24.016385,-0.0078,1.476
7658.00,7.463378,25.22106,-0.000176,24.016148,-0.0078,1.477
7660.00,7.463271,25.22042,-0.000177,24.015791,-0.0079,1.477
7662.00,7.463374,25.22048,-0.000176,24.016327,-0.0078,1.477
7664.00,7.463422,25.22035,-0.000176,24.016454,-0.0078,1.477
7666.00,7.463652,25.22027,-0.000177,24.016875,-0.0078,1.476
7668.00,7.464167,25.22058,-0.000177,24.016624,-0.0078,1.477
7670.00,7.463904,25.22076,-0.000176,24.016320,-0.0078,1.476
7672.00,7.463984,25.22028,-0.000176,24.016657,-0.0079,1.477
7674.00,7.463993,25.21990,-0.000176,24.015640,-0.0078,1.477
7676.00,7.463390,25.21971,-0.000177,24.016168,-0.0079,1.477
7678.00,7.463669,25.21990,-0.000178,24.017141,-0.0079,1.476
7680.00,7.464463,25.22001,-0.000177,24.016675,-0.0079,1.476
7682.00,7.464265,25.22124,-0.000177,24.016434,-0.0078,1.477
7684.00,7.464272,25.22079,-0.000178,24.016619,-0.0079,1.477
7686.00,7.464301,25.21972,-0.000177,24.016177,-0.0078,1.477
7688.00,7.463265,25.22054,-0.000177,24.016084,-0.0078,1.477
7690.00,7.462544,25.22029,-0.000177,24.016140,-0.0078,1.478
7692.00,7.462074,25.22053,-0.000178,24.016461,-0.0078,1.477
7694.00,7.463334,25.21990,-0.000176,24.016445,-0.0078,1.477
7696.00,7.464153,25.22020,-0.000178,24.016505,-0.0079,1.477
7698.00,7.463991,25.21995,-0.000178,24.015872,-0.0078,1.478
7700.00,7.463964,25.22034,-0.000177,24.016429,-0.0078,1.477
7702.00,7.463825,25.22056,-0.000177,24.017183,-0.0079,1.477
7704.00,7.463673,25.22036,-0.000177,24.015598,-0.0079,1.477
7706.00,7.463834,25.22068,-0.000177,24.016334,-0.0078,1.477
7708.00,7.463962,25.21983,-0.000177,24.016367,-0.0078,1.477
7710.00,7.463459,25.21948,-0.000176,24.016128,-0.0078,1.477
7712.00,7.463619,25.21975,-0.000176,24.016200,-0.0078,1.477
7714.00,7.463094,25.21970,-0.000176,24.016472,-0.0079,1.477
7716.00,7.463540,25.22030,-0.000176,24.016840,-0.0078,1.477
7718.00,7.464088,25.22151,-0.000177,24.016967,-0.0079,1.476
7720.00,7.464372,25.22121,-0.000175,24.016414,-0.0079,1.476
7722.00,7.464634,25.22114,-0.000177,24.016469,-0.0078,1.477
7724.00,7.464488,25.22064,-0.000177,24.016411,-0.0078,1.477
7726.00,7.464398,25.22071,-0.000177,24.016256,-0.0078,1.477
7728.00,7.463311,25.22097,-0.000177,24.016461,-0.0078,1.476
7730.00,7.462672,25.22078,-0.000177,24.016786,-0.0079,1.476
7732.00,7.463415,25.22037,-0.000175,24.016684,-0.0078,1.477
7734.00,7.463128,25.22093,-0.000176,24.016530,-0.0078,1.477
7736.00,7.462885,25.22072,-0.000177,24.016849,-0.0079,1.477
7738.00,7.463567,25.22086,-0.000176,24.017036,-0.0079,1.477
7740.00,7.463888,25.22023,-0.000177,24.016496,-0.0078,1.477
7742.00,7.463025,25.22088,-0.000176,24.015934,-0.0078,1.477
7744.00,7.463135,25.22060,-0.000177,24.016971,-0.0078,1.477
7746.00,7.462885,25.22085,-0.000177,24.016639,-0.0078,1.477
7748.00,7.463344,25.22150,-0.000176,24.015800,-0.0078,1.476
7750.00,7.463678,25.22127,-0.000176,24.016284,-0.0078,1.477
7752.00,7.463068,25.22145,-0.000177,24.016255,-0.0078,1.477
7754.00,7.463009,25.22221,-0.000175,24.016416,-0.0078,1.476
7756.00,7.462459,25.22194,-0.000175,24.016813,-0.0079,1.476
7758.00,7.462369,25.22123,-0.000175,24.016039,-0.0079,1.476
7760.00,7.461672,25.22126,-0.000176,24.016314,-0.0078,1.477
7762.00,7.461400,25.22115,-0.000177,24.016121,-0.0078,1.477
7764.00,7.461786,25.22135,-0.000177,24.016510,-0.0078,1.477
7766.00,7.462127,25.22073,-0.000176,24.016382,-0.0078,1.477
7768.00,7.462325,25.22028,-0.000175,24.016171,-0.0078,1.477
7770.00,7.462269,25.22030,-0.000176,24.016423,-0.0078,1.477
7772.00,7.462521,25.21982,-0.000176,24.016876,-0.0078,1.476
7774.00,7.463457,25.21934,-0.000175,24.016692,-0.0078,1.477
7776.00,7.463459,25.21938,-0.000177,24.016507,-0.0078,1.477
7778.00,7.463281,25.21895,-0.000177,24.016780,-0.0078,1.477
7780.00,7.462280,25.21924,-0.000176,24.016235,-0.0079,1.477
7782.00,7.462016,25.21942,-0.000175,24.016740,-0.0078,1.477
7784.00,7.462450,25.21974,-0.000176,24.016034,-0.0078,1.477
7786.00,7.462707,25.22020,-0.000177,24.017002,-0.0078,1.477
7788.00,7.462973,25.22079,-0.000176,24.016440,-0.0078,1.476
7790.00,7.463440,25.22106,-0.000176,24.016372,-0.0078,1.477
7792.00,7.463369,25.22109,-0.000175,24.016383,-0.0078,1.476
7794.00,7.462944,25.22076,-0.000176,24.016532,-0.0078,1.476
7796.00,7.462796,25.22050,-0.000177,24.016469,-0.0078,1.476
7798.00,7.461995,25.22019,-0.000177,24.015999,-0.0079,1.477
7800.00,7.462035,25.21980,-0.000177,24.015945,-0.0078,1.477
7802.00,7.462211,25.21933,-0.000177,24.016148,-0.0078,1.477
7804.00,7.462127,25.21968,-0.000177,24.016113,-0.0079,1.477
@13,12.0000,24.0
7806.00,7.460926,25.22088,-0.000178,24.016331,-0.0078,1.477
7808.00,7.454888,25.22163,-0.000178,24.016316,-0.0078,1.476
7810.00,7.444473,25.22063,-0.000176,24.016392,-0.0079,1.475
7812.00,7.428591,25.21925,-0.000176,24.016740,-0.0078,1.474
7814.00,7.411589,25.21885,-0.000175,24.016499,-0.0078,1.475
7816.00,7.397879,25.22034,-0.000175,24.016489,-0.0078,1.476
7818.00,7.386983,25.22127,-0.000177,24.016340,-0.0079,1.477
7820.00,7.377218,25.22065,-0.000178,24.016760,-0.0078,1.478
7822.00,7.368342,25.22105,-0.000179,24.017029,-0.0078,1.478
7824.00,7.359092,25.22063,-0.000179,24.015823,-0.0078,1.478
7826.00,7.351171,25.22081,-0.000179,24.016242,-0.0078,1.478
7828.00,7.343045,25.22027,-0.000179,24.016450,-0.0078,1.478
7830.00,7.337511,25.22068,-0.000178,24.016940,-0.0078,1.478
7832.00,7.339511,25.22039,-0.000178,24.016369,-0.0078,1.478
7834.00,7.346918,25.22117,-0.000178,24.016519,-0.0078,1.479
7836.00,7.359491,25.22159,-0.000179,24.017096,-0.0078,1.479
7838.00,7.372347,25.22218,-0.000178,24.016570,-0.0078,1.478
7840.00,7.382550,25.22228,-0.000177,24.016795,-0.0078,1.478
7842.00,7.391231,25.22139,-0.000176,24.015671,-0.0078,1.478
7844.00,7.398693,25.22074,-0.000176,24.016626,-0.0078,1.477
7846.00,7.404778,25.22150,-0.000177,24.016456,-0.0078,1.477
7848.00,7.411405,25.22210,-0.000175,24.016396,-0.0078,1.477
7850.00,7.417897,25.22208,-0.000176,24.016314,-0.0078,1.477
7852.00,7.423957,25.22201,-0.000176,24.016670,-0.0078,1.477
7854.00,7.430916,25.22128,-0.000175,24.016336,-0.0078,1.476
7856.00,7.436631,25.22151,-0.000175,24.016356,-0.0078,1.477
7858.00,7.440247,25.22135,-0.000176,24.016142,-0.0078,1.477
7860.00,7.443486,25.22103,-0.000176,24.016039,-0.0078,1.477
7862.00,7.446822,25.22089,-0.000177,24.016356,-0.0078,1.477
7864.00,7.448762,25.22105,-0.000176,24.016594,-0.0078,1.477
7866.00,7.449833,25.22094,-0.000177,24.016262,-0.0078,1.477
7868.00,7.450792,25.22213,-0.000176,24.015716,-0.0078,1.477
7870.00,7.451574,25.22149,-0.000177,24.015876,-0.0079,1.477
7872.00,7.453196,25.22193,-0.000177,24.016601,-0.0078,1.477
7874.00,7.454648,25.22117,-0.000178,24.016728,-0.0079,1.476
7876.00,7.455694,25.22147,-0.000176,24.016405,-0.0078,1.477
7878.00,7.457072,25.22048,-0.000178,24.016365,-0.0078,1.477
7880.00,7.458380,25.22141,-0.000178,24.016403,-0.0078,1.477
7882.00,7.458254,25.22143,-0.000177,24.016692,-0.0078,1.477
7884.00,7.458180,25.22154,-0.000176,24.016530,-0.0078,1.477
7886.00,7.457433,25.22094,-0.000176,24.015925,-0.0078,1.477
7888.00,7.457619,25.22192,-0.000177,24.017049,-0.0078,1.477
7890.00,7.458962,25.22130,-0.000177,24.017003,-0.0078,1.476
7892.00,7.458149,25.22169,-0.000176,24.016204,-0.0078,1.476
7894.00,7.457348,25.22177,-0.000175,24.016220,-0.0078,1.477
7896.00,7.458629,25.22120,-0.000176,24.016432,-0.0078,1.476
7898.00,7.459106,25.22171,-0.000175,24.016634,-0.0078,1.477
7900.00,7.458854,25.22121,-0.000176,24.016882,-0.0079,1.477
7902.00,7.458817,25.22116,-0.000177,24.016017,-0.0079,1.477
7904.00,7.458059,25.22147,-0.000177,24.015872,-0.0079,1.476
7906.00,7.458344,25.22162,-0.000177,24.016672,-0.0078,1.477
7908.00,7.458980,25.22087,-0.000177,24.017043,-0.0078,1.477
7910.00,7.459155,25.22081,-0.000176,24.016570,-0.0078,1.477
7912.00,7.459623,25.22218,-0.000176,24.016634,-0.0078,1.476
7914.00,7.459797,25.22204,-0.000175,24.016800,-0.0078,1.477
7916.00,7.460241,25.22093,-0.000176,24.016746,-0.0078,1.477
7918.00,7.459570,25.22178,-0.000176,24.016195,-0.0078,1.477
7920.00,7.459904,25.22223,-0.000177,24.016557,-0.0078,1.477
7922.00,7.459424,25.22141,-0.000178,24.016144,-0.0079,1.477
7924.00,7.460011,25.22110,-0.000177,24.016527,-0.0078,1.477
7926.00,7.460848,25.22161,-0.000176,24.016773,-0.0078,1.477
7928.00,7.460880,25.22093,-0.000177,24.016592,-0.0078,1.477
7930.00,7.460938,25.22052,-0.000176,24.015841,-0.0079,1.476
7932.00,7.460946,25.22127,-0.000175,24.016171,-0.0079,1.477
7934.00,7.461280,25.22046,-0.000176,24.015858,-0.0078,1.476
7936.00,7.462464,25.22172,-0.000177,24.016621,-0.0079,1.477
7938.00,7.462883,25.22154,-0.000177,24.016556,-0.0078,1.477
7940.00,7.462759,25.22149,-0.000176,24.016666,-0.0078,1.477
7942.00,7.462420,25.22125,-0.000175,24.016739,-0.0078,1.477
7944.00,7.462327,25.22098,-0.000176,24.016068,-0.0078,1.476
7946.00,7.461957,25.22065,-0.000177,24.016543,-0.0078,1.476
7948.00,7.462421,25.22117,-0.000176,24.016599,-0.0078,1.477
7950.00,7.462801,25.22167,-0.000177,24.016470,-0.0078,1.477
7952.00,7.463070,25.22131,-0.000176,24.016954,-0.0078,1.477
7954.00,7.462843,25.22115,-0.000176,24.016731,-0.0078,1.477
7956.00,7.462471,25.22162,-0.000176,24.016550,-0.0078,1.476
7958.00,7.463043,25.22193,-0.000176,24.016699,-0.0078,1.476
7960.00,7.464193,25.22168,-0.000176,24.016982,-0.0078,1.477
7962.00,7.464398,25.22184,-0.000177,24.016537,-0.0079,1.477
7964.00,7.463978,25.22160,-0.000178,24.016024,-0.0079,1.477
7966.00,7.463286,25.22152,-0.000178,24.016097,-0.0078,1.477
7968.00,7.462666,25.22183,-0.000177,24.016465,-0.0078,1.477
7970.00,7.463049,25.22108,-0.000177,24.016401,-0.0078,1.477
7972.00,7.464297,25.22085,-0.000177,24.015611,-0.0079,1.477
7974.00,7.464895,25.22065,-0.000177,24.016760,-0.0079,1.476
7976.00,7.464897,25.22100,-0.000177,24.017297,-0.0079,1.477
7978.00,7.464927,25.22163,-0.000176,24.017034,-0.0079,1.476
7980.00,7.465285,25.22180,-0.000177,24.016875,-0.0078,1.477
7982.00,7.465089,25.22174,-0.000177,24.016798,-0.0078,1.477
7984.00,7.464572,25.22145,-0.000177,24.015985,-0.0078,1.477
7986.00,7.464896,25.22077,-0.000176,24.016597,-0.0078,1.477
7988.00,7.464669,25.22090,-0.000176,24.015985,-0.0078,1.476
7990.00,7.464013,25.22185,-0.000176,24.016376,-0.0078,1.477
7992.00,7.463875,25.22172,-0.000177,24.017036,-0.0078,1.477
7994.00,7.463868,25.22134,-0.000177,24.016869,-0.0079,1.477
7996.00,7.463067,25.22086,-0.000177,24.016409,-0.0078,1.477
7998.00,7.462732,25.22169,-0.000177,24.016213,-0.0078,1.477
8000.00,7.463167,25.22160,-0.000176,24.016664,-0.0078,1.477
8002.00,7.464035,25.22125,-0.000176,24.016886,-0.0078,1.476
8004.00,7.463662,25.22031,-0.000176,24.016693,-0.0078,1.477
8006.00,7.463830,25.21988,-0.000176,24.016440,-0.0078,1.477
8008.00,7.463741,25.22014,-0.000177,24.016559,-0.0078,1.477
8010.00,7.462799,25.22070,-0.000177,24.016733,-0.0079,1.477
8012.00,7.464061,25.22083,-0.000176,24.016982,-0.0078,1.477
8014.00,7.464862,25.22057,-0.000175,24.016536,-0.0078,1.477
8016.00,7.463834,25.22061,-0.000177,24.016686,-0.0079,1.477
8018.00,7.463065,25.22107,-0.000177,24.016412,-0.0079,1.477
8020.00,7.463802,25.22086,-0.000177,24.017150,-0.0078,1.478
8022.00,7.464578,25.22079,-0.000178,24.017413,-0.0078,1.477
8024.00,7.464142,25.22146,-0.000177,24.016175,-0.0078,1.477
8026.00,7.464276,25.22100,-0.000176,24.016191,-0.0078,1.477
8028.00,7.463603,25.22043,-0.000176,24.016532,-0.0078,1.477
8030.00,7.463334,25.22068,-0.000176,24.016849,-0.0078,1.477
8032.00,7.463414,25.22097,-0.000176,24.016574,-0.0078,1.477
8034.00,7.463763,25.22087,-0.000177,24.016902,-0.0078,1.477
8036.00,7.464353,25.22149,-0.000176,24.015974,-0.0079,1.477
8038.00,7.464271,25.22154,-0.000177,24.016586,-0.0078,1.476
8040.00,7.464632,25.22170,-0.000175,24.016905,-0.0078,1.477
8042.00,7.465345,25.22187,-0.000175,24.016273,-0.0078,1.476
8044.00,7.465027,25.22272,-0.000176,24.016469,-0.0078,1.477
8046.00,7.463835,25.22240,-0.000176,24.016612,-0.0078,1.477
8048.00,7.463716,25.22173,-0.000175,24.016420,-0.0078,1.477
8050.00,7.463409,25.22239,-0.000176,24.015997,-0.0078,1.477
8052.00,7.463093,25.22091,-0.000176,24.017103,-0.0078,1.477
8054.00,7.463869,25.22087,-0.000176,24.016798,-0.0078,1.477
8056.00,7.464241,25.22100,-0.000178,24.016126,-0.0078,1.477
8058.00,7.463788,25.22058,-0.000177,24.016882,-0.0078,1.477
8060.00,7.463823,25.22053,-0.000177,24.016291,-0.0078,1.477
8062.00,7.463240,25.22080,-0.000176,24.016460,-0.0079,1.476
8064.00,7.463406,25.22114,-0.000176,24.016614,-0.0078,1.477
8066.00,7.464186,25.22136,-0.000175,24.016563,-0.0078,1.476
8068.00,7.464789,25.22114,-0.000177,24.016438,-0.0078,1.477
8070.00,7.464351,25.22126,-0.000176,24.016875,-0.0078,1.477
8072.00,7.464165,25.22152,-0.000175,24.017591,-0.0078,1.476
8074.00,7.464493,25.22124,-0.000175,24.016378,-0.0078,1.477
8076.00,7.463448,25.22114,-0.000176,24.016429,-0.0078,1.477
8078.00,7.464035,25.22098,-0.000177,24.016565,-0.0078,1.477
8080.00,7.464267,25.22119,-0.000177,24.016160,-0.0079,1.477
8082.00,7.463483,25.22091,-0.000176,24.015923,-0.0079,1.477
8084.00,7.463271,25.22030,-0.000176,24.015876,-0.0078,1.477
8086.00,7.462883,25.22063,-0.000176,24.016827,-0.0078,1.477
8088.00,7.462746,25.22160,-0.000175,24.016220,-0.0078,1.476
8090.00,7.463890,25.22196,-0.000177,24.016227,-0.0078,1.477
8092.00,7.464368,25.22195,-0.000176,24.016614,-0.0078,1.477
8094.00,7.464267,25.22189,-0.000177,24.016632,-0.0078,1.477
8096.00,7.464097,25.22200,-0.000176,24.016666,-0.0078,1.477
8098.00,7.463770,25.22150,-0.000174,24.015925,-0.0078,1.477
8100.00,7.462364,25.22083,-0.000177,24.015850,-0.0078,1.477
8102.00,7.461896,25.22153,-0.000176,24.016521,-0.0078,1.477
8104.00,7.462120,25.22239,-0.000177,24.016933,-0.0078,1.477
8106.00,7.462389,25.22279,-0.000176,24.016731,-0.0078,1.477
8108.00,7.462019,25.22237,-0.000175,24.016403,-0.0078,1.476
8110.00,7.462051,25.22186,-0.000176,24.016423,-0.0079,1.477
8112.00,7.462675,25.22177,-0.000175,24.016537,-0.0078,1.477
8114.00,7.462849,25.22187,-0.000176,24.016556,-0.0078,1.477
8116.00,7.461660,25.22122,-0.000176,24.016276,-0.0078,1.477
8118.00,7.461180,25.22186,-0.000178,24.016527,-0.0078,1.477
8120.00,7.461613,25.22174,-0.000177,24.017143,-0.0078,1.477
8122.00,7.461747,25.22225,-0.000176,24.016469,-0.0078,1.476
8124.00,7.462361,25.22238,-0.000175,24.015812,-0.0078,1.477
8126.00,7.462383,25.22172,-0.000176,24.015995,-0.0079,1.477
8128.00,7.462186,25.22146,-0.000177,24.015927,-0.0078,1.477
8130.00,7.461896,25.22182,-0.000177,24.016086,-0.0078,1.477
8132.00,7.462840,25.22112,-0.000177,24.016556,-0.0079,1.477
8134.00,7.463335,25.22179,-0.000176,24.017041,-0.0078,1.477
8136.00,7.463566,25.22239,-0.000175,24.016666,-0.0079,1.476
8138.00,7.462746,25.22234,-0.000175,24.016316,-0.0078,1.476
8140.00,7.461875,25.22216,-0.000176,24.016581,-0.0078,1.476
8142.00,7.461971,25.22250,-0.000176,24.017041,-0.0078,1.476
8144.00,7.461969,25.22256,-0.000176,24.016133,-0.0078,1.477
8146.00,7.462176,25.22153,-0.000176,24.016565,-0.0078,1.477
8148.00,7.462150,25.22139,-0.000176,24.016585,-0.0078,1.477
8150.00,7.461699,25.22220,-0.000176,24.016358,-0.0078,1.477
8152.00,7.461547,25.22196,-0.000177,24.016641,-0.0078,1.477
8154.00,7.461490,25.22197,-0.000176,24.016833,-0.0078,1.477
8156.00,7.461997,25.22224,-0.000177,24.016550,-0.0078,1.477
8158.00,7.461740,25.22207,-0.000176,24.016556,-0.0078,1.476
8160.00,7.461742,25.22177,-0.000176,24.016436,-0.0078,1.477
8162.00,7.461910,25.22218,-0.000176,24.016295,-0.0078,1.476
8164.00,7.461918,25.22232,-0.000176,24.016605,-0.0078,1.476
8166.00,7.461716,25.22203,-0.000176,24.016171,-0.0078,1.477
8168.00,7.462080,25.22155,-0.000176,24.016226,-0.0078,1.477
8170.00,7.462042,25.22143,-0.000176,24.017023,-0.0078,1.476
8172.00,7.461355,25.22311,-0.000175,24.016227,-0.0078,1.477
8174.00,7.461440,25.22303,-0.000176,24.016454,-0.0078,1.477
8176.00,7.462070,25.22290,-0.000176,24.017005,-0.0078,1.477
8178.00,7.462209,25.22357,-0.000175,24.017139,-0.0078,1.477
8180.00,7.462385,25.22381,-0.000176,24.016942,-0.0078,1.476
8182.00,7.462108,25.22275,-0.000177,24.016552,-0.0078,1.477
8184.00,7.462322,25.22258,-0.000176,24.016612,-0.0078,1.477
8186.00,7.462395,25.22286,-0.000177,24.016516,-0.0079,1.478
8188.00,7.462076,25.22324,-0.000176,24.016771,-0.0078,1.476
8190.00,7.462112,25.22278,-0.000175,24.017681,-0.0078,1.477
8192.00,7.461965,25.22289,-0.000177,24.016711,-0.0078,1.477
8194.00,7.460891,25.22346,-0.000177,24.017127,-0.0078,1.477
8196.00,7.461746,25.22311,-0.000175,24.017540,-0.0078,1.476
8198.00,7.462104,25.22350,-0.000176,24.017379,-0.0078,1.477
8200.00,7.461927,25.22313,-0.000176,24.017110,-0.0078,1.477
8202.00,7.460850,25.22258,-0.000175,24.016494,-0.0078,1.476
8204.00,7.460888,25.22259,-0.000176,24.016140,-0.0078,1.477
8206.00,7.461019,25.22294,-0.000175,24.016710,-0.0078,1.477
8208.00,7.461589,25.22354,-0.000176,24.016759,-0.0078,1.477
8210.00,7.461418,25.22384,-0.000176,24.016916,-0.0078,1.477
8212.00,7.461616,25.22394,-0.000177,24.016672,-0.0079,1.477
8214.00,7.461461,25.22309,-0.000177,24.016586,-0.0078,1.476
8216.00,7.461675,25.22285,-0.000176,24.017400,-0.0078,1.476
8218.00,7.461732,25.22250,-0.000176,24.016826,-0.0078,1.477
8220.00,7.461875,25.22387,-0.000177,24.016226,-0.0078,1.477
8222.00,7.461455,25.22359,-0.000177,24.016967,-0.0078,1.477
8224.00,7.460487,25.22328,-0.000176,24.016483,-0.0078,1.477
8226.00,7.460685,25.22237,-0.000177,24.016470,-0.0078,1.477
8228.00,7.461527,25.22205,-0.000176,24.016592,-0.0078,1.477
8230.00,7.461979,25.22260,-0.000177,24.017241,-0.0078,1.476
8232.00,7.461454,25.22182,-0.000176,24.016860,-0.0078,1.476
8234.00,7.460913,25.22214,-0.000176,24.016527,-0.0078,1.477
8236.00,7.461622,25.22191,-0.000176,24.016699,-0.0078,1.476
8238.00,7.461747,25.22149,-0.000176,24.016624,-0.0078,1.475
8240.00,7.461645,25.22215,-0.000177,24.016516,-0.0078,1.477
8242.00,7.462216,25.22259,-0.000177,24.016217,-0.0078,1.476
8244.00,7.461447,25.22261,-0.000177,24.016180,-0.0078,1.477
8246.00,7.461484,25.22296,-0.000177,24.016682,-0.0078,1.477
8248.00,7.461277,25.22277,-0.000176,24.016976,-0.0078,1.477
8250.00,7.460822,25.22272,-0.000176,24.016800,-0.0078,1.477
8252.00,7.461151,25.22357,-0.000176,24.017437,-0.0078,1.477
8254.00,7.462166,25.22213,-0.000176,24.016862,-0.0078,1.476
8256.00,7.461920,25.22227,-0.000176,24.016536,-0.0078,1.477
8258.00,7.461144,25.22254,-0.000175,24.016750,-0.0078,1.477
8260.00,7.461493,25.22267,-0.000176,24.016146,-0.0078,1.477
8262.00,7.462155,25.22187,-0.000175,24.017114,-0.0078,1.476
8264.00,7.461894,25.22130,-0.000175,24.017292,-0.0078,1.476
8266.00,7.462041,25.22150,-0.000175,24.016595,-0.0078,1.477
8268.00,7.462155,25.22293,-0.000176,24.016737,-0.0078,1.476
8270.00,7.462519,25.22243,-0.000176,24.016974,-0.0078,1.477
8272.00,7.461866,25.22261,-0.000176,24.016536,-0.0078,1.477
8274.00,7.460282,25.22253,-0.000176,24.016777,-0.0078,1.477
8276.00,7.460296,25.22238,-0.000176,24.016438,-0.0078,1.477
8278.00,7.460865,25.22250,-0.000177,24.015649,-0.0078,1.477
8280.00,7.460876,25.22179,-0.000176,24.016260,-0.0079,1.477
8282.00,7.460652,25.22152,-0.000176,24.016827,-0.0078,1.476
8284.00,7.461146,25.22172,-0.000176,24.016430,-0.0078,1.476
8286.00,7.461446,25.22182,-0.000177,24.016960,-0.0078,1.476
8288.00,7.461323,25.22146,-0.000176,24.016481,-0.0078,1.477
8290.00,7.461840,25.22191,-0.000176,24.016675,-0.0078,1.477
8292.00,7.462306,25.22235,-0.000176,24.016362,-0.0078,1.476
8294.00,7.461934,25.22161,-0.000178,24.015847,-0.0079,1.477
8296.00,7.461788,25.22121,-0.000177,24.016523,-0.0079,1.477
8298.00,7.460845,25.22102,-0.000177,24.016264,-0.0078,1.476
8300.00,7.460774,25.22133,-0.000176,24.016909,-0.0077,1.475
8302.00,7.460804,25.22139,-0.000176,24.016275,-0.0078,1.476
8304.00,7.461117,25.22097,-0.000176,24.016605,-0.0078,1.476
8306.00,7.461387,25.22170,-0.000176,24.016365,-0.0078,1.477
8308.00,7.461739,25.22129,-0.000176,24.016276,-0.0078,1.477
8310.00,7.461472,25.22107,-0.000176,24.016588,-0.0079,1.476
8312.00,7.461195,25.22149,-0.000176,24.017018,-0.0079,1.477
8314.00,7.460785,25.22061,-0.000176,24.016253,-0.0078,1.477
8316.00,7.460495,25.22107,-0.000176,24.016498,-0.0078,1.476
8318.00,7.460490,25.22089,-0.000176,24.016296,-0.0078,1.476
8320.00,7.460646,25.22144,-0.000176,24.016345,-0.0078,1.476
8322.00,7.460395,25.22229,-0.000176,24.017304,-0.0078,1.476
8324.00,7.460395,25.22244,-0.000176,24.016827,-0.0078,1.476
8326.00,7.460962,25.22224,-0.000177,24.016456,-0.0078,1.476
8328.00,7.461303,25.22258,-0.000177,24.016547,-0.0078,1.476
8330.00,7.461246,25.22287,-0.000176,24.016142,-0.0078,1.476
8332.00,7.461033,25.22218,-0.000176,24.016592,-0.0078,1.476
8334.00,7.460966,25.22179,-0.000177,24.016541,-0.0078,1.476
8336.00,7.461338,25.22237,-0.000177,24.016693,-0.0079,1.476
8338.00,7.460541,25.22311,-0.000177,24.016227,-0.0078,1.476
8340.00,7.460252,25.22324,-0.000176,24.016684,-0.0079,1.476
8342.00,7.460643,25.22360,-0.000176,24.016429,-0.0078,1.477
8344.00,7.461239,25.22327,-0.000176,24.016507,-0.0078,1.477
8346.00,7.461327,25.22368,-0.000177,24.017031,-0.0078,1.477
8348.00,7.461369,25.22296,-0.000177,24.016438,-0.0078,1.477
8350.00,7.460679,25.22245,-0.000177,24.016405,-0.0078,1.476
8352.00,7.460840,25.22180,-0.000176,24.016788,-0.0078,1.475
8354.00,7.460736,25.22200,-0.000176,24.016682,-0.0078,1.476
8356.00,7.460192,25.22251,-0.000177,24.016220,-0.0078,1.476
8358.00,7.459836,25.22235,-0.000176,24.017058,-0.0078,1.476
8360.00,7.460215,25.22318,-0.000176,24.015404,-0.0078,1.477
8362.00,7.460584,25.22332,-0.000177,24.016017,-0.0078,1.477
8364.00,7.460891,25.22325,-0.000176,24.016548,-0.0079,1.476
8366.00,7.460814,25.22277,-0.000177,24.016628,-0.0078,1.476
8368.00,7.460638,25.22344,-0.000175,24.016798,-0.0078,1.476
8370.00,7.461606,25.22266,-0.000177,24.016606,-0.0078,1.477
8372.00,7.461981,25.22306,-0.000176,24.016650,-0.0078,1.477
8374.00,7.462246,25.22283,-0.000176,24.016536,-0.0078,1.476
8376.00,7.462735,25.22208,-0.000177,24.016300,-0.0078,1.476
8378.00,7.461697,25.22300,-0.000177,24.016075,-0.0078,1.476
8380.00,7.461466,25.22283,-0.000176,24.016534,-0.0078,1.476
8382.00,7.461086,25.22313,-0.000176,24.016110,-0.0078,1.476
8384.00,7.461039,25.22356,-0.000176,24.016206,-0.0078,1.476
8386.00,7.461384,25.22322,-0.000175,24.016768,-0.0078,1.477
8388.00,7.460599,25.22294,-0.000177,24.016579,-0.0078,1.477
8390.00,7.459923,25.22236,-0.000176,24.016429,-0.0079,1.476
8392.00,7.460004,25.22161,-0.000176,24.016255,-0.0078,1.476
8394.00,7.459530,25.22181,-0.000177,24.016304,-0.0079,1.476
8396.00,7.459787,25.22164,-0.000176,24.016217,-0.0079,1.476
8398.00,7.460245,25.22106,-0.000177,24.016188,-0.0078,1.477
8400.00,7.459960,25.22167,-0.000176,24.016425,-0.0078,1.476
8402.00,7.459870,25.22103,-0.000176,24.017007,-0.0078,1.476
8404.00,7.459679,25.22216,-0.000176,24.017020,-0.0078,1.476
@14,12.0000,24.0
8406.00,7.458777,25.22182,-0.000176,24.016849,-0.0078,1.477
8408.00,7.453118,25.22143,-0.000176,24.016688,-0.0078,1.476
8410.00,7.442192,25.22144,-0.000176,24.016942,-0.0078,1.474
8412.00,7.426637,25.22150,-0.000174,24.016153,-0.0078,1.475
8414.00,7.409755,25.22229,-0.000175,24.016572,-0.0078,1.475
8416.00,7.396492,25.22243,-0.000175,24.016032,-0.0078,1.476
8418.00,7.386263,25.22177,-0.000177,24.015892,-0.0078,1.477
8420.00,7.376397,25.22174,-0.000178,24.016793,-0.0078,1.477
8422.00,7.368481,25.22206,-0.000179,24.017199,-0.0078,1.478
8424.00,7.360410,25.22235,-0.000178,24.017168,-0.0079,1.478
8426.00,7.351876,25.22139,-0.000178,24.016751,-0.0078,1.478
8428.00,7.344795,25.22158,-0.000178,24.016942,-0.0079,1.477
8430.00,7.339628,25.22165,-0.000178,24.016619,-0.0078,1.477
8432.00,7.340511,25.22161,-0.000178,24.016146,-0.0078,1.478
8434.00,7.347698,25.22081,-0.000178,24.016280,-0.0078,1.479
8436.00,7.359989,25.22047,-0.000180,24.016670,-0.0079,1.479
8438.00,7.373841,25.22106,-0.000177,24.016788,-0.0078,1.478
8440.00,7.384433,25.22103,-0.000176,24.016635,-0.0078,1.478
8442.00,7.392060,25.22135,-0.000176,24.016731,-0.0078,1.477
8444.00,7.398492,25.22150,-0.000176,24.016576,-0.0078,1.477
8446.00,7.405681,25.22203,-0.000175,24.016204,-0.0078,1.476
8448.00,7.412588,25.22176,-0.000175,24.016690,-0.0078,1.477
8450.00,7.419006,25.22184,-0.000176,24.016276,-0.0078,1.477
8452.00,7.425641,25.22219,-0.000175,24.016987,-0.0078,1.476
8454.00,7.431281,25.22263,-0.000175,24.016991,-0.0078,1.476
8456.00,7.435762,25.22298,-0.000176,24.017101,-0.0078,1.477
8458.00,7.439501,25.22170,-0.000176,24.016400,-0.0078,1.476
8460.00,7.443323,25.22084,-0.000176,24.016349,-0.0078,1.476
8462.00,7.446270,25.22102,-0.000175,24.016922,-0.0078,1.476
8464.00,7.449017,25.22078,-0.000174,24.016579,-0.0078,1.476
8466.00,7.449846,25.22120,-0.000175,24.016329,-0.0078,1.476
8468.00,7.451434,25.22151,-0.000175,24.016969,-0.0078,1.477
8470.00,7.453198,25.22119,-0.000176,24.016579,-0.0078,1.476
8472.00,7.454662,25.22080,-0.000177,24.016675,-0.0078,1.477
8474.00,7.455532,25.22165,-0.000177,24.017036,-0.0078,1.476
8476.00,7.456258,25.22113,-0.000176,24.016784,-0.0078,1.476
8478.00,7.456629,25.22214,-0.000178,24.017442,-0.0078,1.476
8480.00,7.456218,25.22120,-0.000177,24.016900,-0.0078,1.476
8482.00,7.455711,25.22105,-0.000177,24.016479,-0.0078,1.476
8484.00,7.456631,25.22161,-0.000176,24.016847,-0.0078,1.476
8486.00,7.457273,25.22182,-0.000176,24.017509,-0.0078,1.477
8488.00,7.457828,25.22159,-0.000176,24.017036,-0.0078,1.477
8490.00,7.457804,25.22142,-0.000176,24.016416,-0.0078,1.477
8492.00,7.458042,25.22118,-0.000177,24.017186,-0.0078,1.477
8494.00,7.458001,25.22151,-0.000177,24.016963,-0.0078,1.476
8496.00,7.457612,25.22118,-0.000176,24.016679,-0.0078,1.476
8498.00,7.457190,25.22196,-0.000175,24.016610,-0.0078,1.477
8500.00,7.457303,25.22126,-0.000175,24.016798,-0.0078,1.476
8502.00,7.457159,25.22132,-0.000175,24.016822,-0.0078,1.477
8504.00,7.457306,25.22117,-0.000175,24.017161,-0.0078,1.476
8506.00,7.456678,25.22201,-0.000176,24.016438,-0.0078,1.476
8508.00,7.456453,25.22184,-0.000177,24.016006,-0.0078,1.477
8510.00,7.455875,25.22138,-0.000176,24.016704,-0.0078,1.477
8512.00,7.456531,25.22162,-0.000176,24.016697,-0.0078,1.477
8514.00,7.456445,25.22171,-0.000176,24.016238,-0.0079,1.477
8516.00,7.456026,25.22140,-0.000177,24.016420,-0.0078,1.476
8518.00,7.457421,25.22190,-0.000176,24.017056,-0.0078,1.476
8520.00,7.457270,25.22134,-0.000177,24.016911,-0.0078,1.477
8522.00,7.457425,25.22108,-0.000177,24.016788,-0.0078,1.477
8524.00,7.458086,25.22171,-0.000176,24.016983,-0.0078,1.477
8526.00,7.458111,25.22204,-0.000176,24.017148,-0.0078,1.477
8528.00,7.458720,25.22226,-0.000176,24.017159,-0.0078,1.477
8530.00,7.458389,25.22239,-0.000176,24.016383,-0.0078,1.476
8532.00,7.457374,25.22176,-0.000176,24.016726,-0.0078,1.477
8534.00,7.457864,25.22192,-0.000176,24.016579,-0.0078,1.476
8536.00,7.459304,25.22228,-0.000176,24.016099,-0.0078,1.477
8538.00,7.460091,25.22145,-0.000177,24.016759,-0.0078,1.477
8540.00,7.460386,25.22146,-0.000175,24.016470,-0.0078,1.477
8542.00,7.460023,25.22131,-0.000176,24.016398,-0.0078,1.476
8544.00,7.460150,25.22115,-0.000176,24.016548,-0.0078,1.477
8546.00,7.460227,25.22145,-0.000176,24.016343,-0.0078,1.477
8548.00,7.459508,25.22189,-0.000177,24.016110,-0.0078,1.477
8550.00,7.459657,25.22163,-0.000177,24.017067,-0.0079,1.477
8552.00,7.459514,25.22231,-0.000177,24.016831,-0.0078,1.477
8554.00,7.459462,25.22199,-0.000177,24.016838,-0.0078,1.476
8556.00,7.459803,25.22218,-0.000176,24.016227,-0.0078,1.476
8558.00,7.460133,25.22144,-0.000176,24.016507,-0.0078,1.477
8560.00,7.460283,25.22150,-0.000177,24.016693,-0.0078,1.477
8562.00,7.460737,25.22158,-0.000175,24.016951,-0.0078,1.477
8564.00,7.460527,25.22170,-0.000176,24.017346,-0.0078,1.476
8566.00,7.460671,25.22166,-0.000176,24.016925,-0.0078,1.477
8568.00,7.461029,25.22251,-0.000176,24.016396,-0.0078,1.477
8570.00,7.460285,25.22267,-0.000176,24.016311,-0.0078,1.477
8572.00,7.460552,25.22213,-0.000176,24.016498,-0.0078,1.477
8574.00,7.460964,25.22185,-0.000176,24.016585,-0.0078,1.476
8576.00,7.460787,25.22207,-0.000176,24.016702,-0.0078,1.476
8578.00,7.460800,25.22287,-0.000177,24.016646,-0.0078,1.477
8580.00,7.461525,25.22285,-0.000176,24.016702,-0.0078,1.477
8582.00,7.460948,25.22221,-0.000176,24.016994,-0.0078,1.476
8584.00,7.460955,25.22230,-0.000176,24.016289,-0.0078,1.477
8586.00,7.461253,25.22258,-0.000177,24.015896,-0.0079,1.476
8588.00,7.462115,25.22259,-0.000177,24.016195,-0.0079,1.477
8590.00,7.461594,25.22228,-0.000177,24.016608,-0.0078,1.477
8592.00,7.460801,25.22227,-0.000177,24.016833,-0.0078,1.477
8594.00,7.460025,25.22216,-0.000176,24.016561,-0.0078,1.477
8596.00,7.460281,25.22225,-0.000175,24.016333,-0.0078,1.477
8598.00,7.461100,25.22157,-0.000175,24.016463,-0.0078,1.477
8600.00,7.461095,25.22207,-0.000176,24.016427,-0.0078,1.478
8602.00,7.460804,25.22200,-0.000176,24.016895,-0.0078,1.478
8604.00,7.461222,25.22207,-0.000177,24.016838,-0.0078,1.477
8606.00,7.461396,25.22228,-0.000177,24.016148,-0.0078,1.476
8608.00,7.462085,25.22141,-0.000175,24.016070,-0.0078,1.476
8610.00,7.462205,25.22216,-0.000176,24.017179,-0.0078,1.477
8612.00,7.461431,25.22169,-0.000176,24.016550,-0.0078,1.477
8614.00,7.461293,25.22186,-0.000175,24.016704,-0.0078,1.477
8616.00,7.461480,25.22049,-0.000176,24.016206,-0.0078,1.477
8618.00,7.461513,25.22078,-0.000177,24.017123,-0.0078,1.476
8620.00,7.461761,25.22193,-0.000175,24.016891,-0.0078,1.476
8622.00,7.461207,25.22202,-0.000176,24.016568,-0.0078,1.477
8624.00,7.461336,25.22200,-0.000177,24.016474,-0.0079,1.476
8626.00,7.460811,25.22167,-0.000177,24.016876,-0.0078,1.477
8628.00,7.461269,25.22195,-0.000176,24.016815,-0.0078,1.477
8630.00,7.460789,25.22287,-0.000176,24.016342,-0.0078,1.477
8632.00,7.460878,25.22292,-0.000176,24.016249,-0.0078,1.477
8634.00,7.461494,25.22250,-0.000177,24.016360,-0.0078,1.476
8636.00,7.461448,25.22316,-0.000176,24.016358,-0.0078,1.477
8638.00,7.462324,25.22307,-0.000176,24.016554,-0.0079,1.477
8640.00,7.461570,25.22338,-0.000175,24.015910,-0.0078,1.477
8642.00,7.460914,25.22356,-0.000176,24.016403,-0.0078,1.476
8644.00,7.461225,25.22380,-0.000176,24.016456,-0.0079,1.476
8646.00,7.460708,25.22364,-0.000176,24.016429,-0.0079,1.477
8648.00,7.460943,25.22310,-0.000177,24.016762,-0.0078,1.477
8650.00,7.461662,25.22460,-0.000177,24.016479,-0.0078,1.477
8652.00,7.461117,25.22449,-0.000176,24.015580,-0.0078,1.476
8654.00,7.460344,25.22342,-0.000176,24.016086,-0.0078,1.477
8656.00,7.460673,25.22363,-0.000176,24.016670,-0.0078,1.477
8658.00,7.460397,25.22330,-0.000177,24.015983,-0.0078,1.477
8660.00,7.460093,25.22398,-0.000177,24.016624,-0.0079,1.477
8662.00,7.459810,25.22433,-0.000177,24.016893,-0.0078,1.476
8664.00,7.460899,25.22457,-0.000176,24.016976,-0.0078,1.476
8666.00,7.461251,25.22450,-0.000176,24.017221,-0.0078,1.477
8668.00,7.461019,25.22456,-0.000177,24.016525,-0.0078,1.477
8670.00,7.461449,25.22438,-0.000176,24.016750,-0.0078,1.477
8672.00,7.462027,25.22402,-0.000177,24.016862,-0.0078,1.476
8674.00,7.461413,25.22491,-0.000176,24.016367,-0.0078,1.477
8676.00,7.462125,25.22492,-0.000177,24.016782,-0.0078,1.477
8678.00,7.461804,25.22520,-0.000176,24.016945,-0.0078,1.477
8680.00,7.462483,25.22464,-0.000176,24.016880,-0.0079,1.477
8682.00,7.462171,25.22486,-0.000176,24.016030,-0.0078,1.476
8684.00,7.461867,25.22353,-0.000175,24.016151,-0.0078,1.476
8686.00,7.461087,25.22418,-0.000176,24.016568,-0.0078,1.477
8688.00,7.461005,25.22414,-0.000176,24.016764,-0.0078,1.477
8690.00,7.461443,25.22513,-0.000178,24.016949,-0.0078,1.477
8692.00,7.461036,25.22487,-0.000176,24.016271,-0.0078,1.477
8694.00,7.460606,25.22444,-0.000177,24.016148,-0.0078,1.477
8696.00,7.460690,25.22483,-0.000177,24.016409,-0.0078,1.477
8698.00,7.459515,25.22476,-0.000176,24.016293,-0.0078,1.477
8700.00,7.459245,25.22468,-0.000176,24.016409,-0.0078,1.476
8702.00,7.459393,25.22526,-0.000175,24.016920,-0.0078,1.477
8704.00,7.459936,25.22521,-0.000176,24.016550,-0.0079,1.477
8706.00,7.460236,25.22586,-0.000177,24.016363,-0.0078,1.477
8708.00,7.460643,25.22550,-0.000176,24.016173,-0.0078,1.477
8710.00,7.460733,25.22500,-0.000175,24.016759,-0.0078,1.476
8712.00,7.461473,25.22353,-0.000177,24.016342,-0.0078,1.477
8714.00,7.460511,25.22474,-0.000177,24.017081,-0.0078,1.477
8716.00,7.459510,25.22336,-0.000178,24.015950,-0.0078,1.477
8718.00,7.459853,25.22352,-0.000177,24.017018,-0.0078,1.477
8720.00,7.460481,25.22444,-0.000177,24.016336,-0.0078,1.476
8722.00,7.460246,25.22421,-0.000177,24.016139,-0.0078,1.477
8724.00,7.459267,25.22458,-0.000177,24.015988,-0.0079,1.478
8726.00,7.459699,25.22466,-0.000176,24.015979,-0.0078,1.476
8728.00,7.459672,25.22477,-0.000176,24.016342,-0.0078,1.476
8730.00,7.459387,25.22515,-0.000177,24.016275,-0.0078,1.477
8732.00,7.459997,25.22450,-0.000175,24.016525,-0.0078,1.477
8734.00,7.460931,25.22408,-0.000175,24.015758,-0.0078,1.477
8736.00,7.459764,25.22411,-0.000177,24.015977,-0.0078,1.477
8738.00,7.458992,25.22439,-0.000176,24.016398,-0.0078,1.477
8740.00,7.458562,25.22436,-0.000176,24.015997,-0.0078,1.477
8742.00,7.458847,25.22479,-0.000177,24.016681,-0.0078,1.476
8744.00,7.458672,25.22494,-0.000176,24.016340,-0.0078,1.476
8746.00,7.458360,25.22459,-0.000176,24.016924,-0.0078,1.477
8748.00,7.458339,25.22481,-0.000177,24.016731,-0.0078,1.477
8750.00,7.458406,25.22491,-0.000176,24.016664,-0.0078,1.477
8752.00,7.458564,25.22502,-0.000176,24.016494,-0.0078,1.476
8754.00,7.459834,25.22475,-0.000176,24.016971,-0.0079,1.476
8756.00,7.460285,25.22538,-0.000177,24.016880,-0.0078,1.477
8758.00,7.459355,25.22478,-0.000177,24.016369,-0.0079,1.477
8760.00,7.459119,25.22494,-0.000177,24.016556,-0.0078,1.477
8762.00,7.458985,25.22533,-0.000177,24.016760,-0.0078,1.477
8764.00,7.458557,25.22467,-0.000177,24.016777,-0.0078,1.477
8766.00,7.458560,25.22400,-0.000176,24.016206,-0.0079,1.477
8768.00,7.459090,25.22377,-0.000177,24.016528,-0.0078,1.477
8770.00,7.459050,25.22473,-0.000177,24.016773,-0.0078,1.477
8772.00,7.458230,25.22508,-0.000177,24.016561,-0.0079,1.477
8774.00,7.458825,25.22439,-0.000175,24.016217,-0.0079,1.476
8776.00,7.458965,25.22403,-0.000177,24.016505,-0.0078,1.477
8778.00,7.458862,25.22305,-0.000178,24.015419,-0.0078,1.477
8780.00,7.458820,25.22375,-0.000178,24.016059,-0.0078,1.477
8782.00,7.459370,25.22446,-0.000177,24.016206,-0.0078,1.477
8784.00,7.459328,25.22470,-0.000177,24.016293,-0.0078,1.477
8786.00,7.460444,25.22413,-0.000176,24.016084,-0.0078,1.477
8788.00,7.460692,25.22386,-0.000175,24.016155,-0.0078,1.477
8790.00,7.460298,25.22361,-0.000177,24.016822,-0.0078,1.477
8792.00,7.460060,25.22426,-0.000176,24.016702,-0.0078,1.477
8794.00,7.459674,25.22427,-0.000176,24.016059,-0.0078,1.477
8796.00,7.459426,25.22440,-0.000176,24.016579,-0.0078,1.476
8798.00,7.459284,25.22375,-0.000177,24.016389,-0.0078,1.477
8800.00,7.459126,25.22353,-0.000176,24.016371,-0.0078,1.477
8802.00,7.459220,25.22337,-0.000175,24.016331,-0.0078,1.478
8804.00,7.460109,25.22274,-0.000177,24.016291,-0.0078,1.477
8806.00,7.460117,25.22298,-0.000176,24.016527,-0.0078,1.477
8808.00,7.459912,25.22320,-0.000177,24.015914,-0.0078,1.477
8810.00,7.460239,25.22301,-0.000176,24.016385,-0.0079,1.476
8812.00,7.461232,25.22338,-0.000176,24.016728,-0.0078,1.477
8814.00,7.461593,25.22353,-0.000177,24.016365,-0.0078,1.477
8816.00,7.461516,25.22342,-0.000177,24.017223,-0.0078,1.477
8818.00,7.460823,25.22354,-0.000177,24.016554,-0.0079,1.477
8820.00,7.461287,25.22295,-0.000177,24.016208,-0.0079,1.477
8822.00,7.461095,25.22310,-0.000177,24.016755,-0.0078,1.477
8824.00,7.460941,25.22241,-0.000176,24.016585,-0.0078,1.477
8826.00,7.460282,25.22209,-0.000177,24.016148,-0.0079,1.478
8828.00,7.459282,25.22238,-0.000178,24.015965,-0.0079,1.477
8830.00,7.459051,25.22275,-0.000178,24.016864,-0.0078,1.477
8832.00,7.458276,25.22282,-0.000178,24.016293,-0.0078,1.477
8834.00,7.458077,25.22207,-0.000177,24.016099,-0.0078,1.477
8836.00,7.457902,25.22139,-0.000177,24.016280,-0.0078,1.476
8838.00,7.457827,25.22142,-0.000176,24.016010,-0.0079,1.478
8840.00,7.457594,25.22182,-0.000177,24.016512,-0.0079,1.478
8842.00,7.457861,25.22218,-0.000177,24.015742,-0.0078,1.477
8844.00,7.458213,25.22201,-0.000177,24.016287,-0.0079,1.477
8846.00,7.458374,25.22287,-0.000177,24.016285,-0.0078,1.477
8848.00,7.458088,25.22240,-0.000178,24.016282,-0.0078,1.477
8850.00,7.458516,25.22232,-0.000177,24.016334,-0.0079,1.476
8852.00,7.459244,25.22218,-0.000176,24.016882,-0.0078,1.476
8854.00,7.459576,25.22222,-0.000176,24.016436,-0.0078,1.477
8856.00,7.459647,25.22164,-0.000177,24.016610,-0.0078,1.477
8858.00,7.459973,25.22176,-0.000177,24.016594,-0.0079,1.477
8860.00,7.460236,25.22155,-0.000177,24.016775,-0.0078,1.478
8862.00,7.459823,25.22117,-0.000177,24.016608,-0.0078,1.477
8864.00,7.458140,25.22193,-0.000176,24.016806,-0.0078,1.477
8866.00,7.457683,25.22219,-0.000177,24.016998,-0.0079,1.477
8868.00,7.458298,25.22224,-0.000177,24.016655,-0.0079,1.477
8870.00,7.458252,25.22328,-0.000177,24.017168,-0.0078,1.477
8872.00,7.458472,25.22241,-0.000177,24.016494,-0.0078,1.477
8874.00,7.459231,25.22271,-0.000177,24.016097,-0.0078,1.476
8876.00,7.458299,25.22295,-0.000177,24.016363,-0.0078,1.477
8878.00,7.457785,25.22204,-0.000176,24.016595,-0.0079,1.478
8880.00,7.457646,25.22250,-0.000176,24.016842,-0.0078,1.478
8882.00,7.459262,25.22279,-0.000177,24.016258,-0.0078,1.477
8884.00,7.458904,25.22255,-0.000178,24.016293,-0.0078,1.477
8886.00,7.457921,25.22143,-0.000177,24.016246,-0.0078,1.477
8888.00,7.457488,25.22213,-0.000178,24.016026,-0.0079,1.477
8890.00,7.457899,25.22242,-0.000178,24.016396,-0.0079,1.477
8892.00,7.457709,25.22305,-0.000176,24.016345,-0.0078,1.477
8894.00,7.457611,25.22311,-0.000177,24.016153,-0.0079,1.477
8896.00,7.456691,25.22332,-0.000177,24.016209,-0.0079,1.478
8898.00,7.457209,25.22293,-0.000178,24.016168,-0.0079,1.477
8900.00,7.458454,25.22253,-0.000177,24.016305,-0.0079,1.477
8902.00,7.458148,25.22239,-0.000176,24.016246,-0.0078,1.477
8904.00,7.458275,25.22322,-0.000177,24.015658,-0.0079,1.477
8906.00,7.458567,25.22297,-0.000176,24.016063,-0.0078,1.477
8908.00,7.458812,25.22325,-0.000176,24.016305,-0.0078,1.477
8910.00,7.458730,25.22285,-0.000176,24.016215,-0.0078,1.477
8912.00,7.458052,25.22286,-0.000177,24.016360,-0.0078,1.477
8914.00,7.458308,25.22322,-0.000177,24.016057,-0.0078,1.477
8916.00,7.458540,25.22274,-0.000176,24.016759,-0.0078,1.476
8918.00,7.459032,25.22346,-0.000177,24.016994,-0.0078,1.477
8920.00,7.459059,25.22289,-0.000176,24.016371,-0.0078,1.477
8922.00,7.459861,25.22277,-0.000176,24.016383,-0.0078,1.478
8924.00,7.459581,25.22316,-0.000177,24.016728,-0.0078,1.478
8926.00,7.458974,25.22282,-0.000177,24.016184,-0.0079,1.476
8928.00,7.459001,25.22329,-0.000177,24.016586,-0.0078,1.477
8930.00,7.458633,25.22320,-0.000177,24.016472,-0.0078,1.477
8932.00,7.457617,25.22331,-0.000176,24.016128,-0.0078,1.477
8934.00,7.457762,25.22358,-0.000176,24.017188,-0.0078,1.477
8936.00,7.458611,25.22393,-0.000176,24.016249,-0.0078,1.477
8938.00,7.458452,25.22302,-0.000177,24.016695,-0.0078,1.477
8940.00,7.458304,25.22275,-0.000177,24.015618,-0.0078,1.477
8942.00,7.459006,25.22289,-0.000177,24.016208,-0.0079,1.477
8944.00,7.459531,25.22259,-0.000178,24.016795,-0.0078,1.477
8946.00,7.459281,25.22305,-0.000177,24.016298,-0.0079,1.477
8948.00,7.458889,25.22331,-0.000177,24.016672,-0.0079,1.477
8950.00,7.458758,25.22363,-0.000177,24.016168,-0.0078,1.477
8952.00,7.458949,25.22314,-0.000177,24.016465,-0.0078,1.476
8954.00,7.458522,25.22262,-0.000177,24.017002,-0.0078,1.477
8956.00,7.458276,25.22308,-0.000177,24.016342,-0.0078,1.477
8958.00,7.457739,25.22278,-0.000177,24.016260,-0.0078,1.478
8960.00,7.457405,25.22342,-0.000177,24.016068,-0.0079,1.477
8962.00,7.457447,25.22327,-0.000179,24.016175,-0.0079,1.477
8964.00,7.457425,25.22341,-0.000176,24.016461,-0.0079,1.477
8966.00,7.457900,25.22439,-0.000176,24.016202,-0.0078,1.477
8968.00,7.458174,25.22373,-0.000176,24.015713,-0.0078,1.477
8970.00,7.457300,25.22405,-0.000177,24.015823,-0.0078,1.477
8972.00,7.457536,25.22290,-0.000177,24.016220,-0.0078,1.477
8974.00,7.458389,25.22253,-0.000177,24.015914,-0.0078,1.476
8976.00,7.458470,25.22301,-0.000177,24.016104,-0.0078,1.477
8978.00,7.457963,25.22269,-0.000177,24.016827,-0.0078,1.477
8980.00,7.457450,25.22314,-0.000177,24.016043,-0.0079,1.477
8982.00,7.456707,25.22315,-0.000177,24.016284,-0.0078,1.478
8984.00,7.457090,25.22209,-0.000177,24.016398,-0.0078,1.477
8986.00,7.458274,25.22298,-0.000176,24.016198,-0.0078,1.477
8988.00,7.458757,25.22376,-0.000176,24.016365,-0.0079,1.477
8990.00,7.458559,25.22331,-0.000175,24.015885,-0.0078,1.476
8992.00,7.458900,25.22337,-0.000177,24.015437,-0.0078,1.477
8994.00,7.459044,25.22304,-0.000177,24.016887,-0.0078,1.477
8996.00,7.458849,25.22362,-0.000177,24.016730,-0.0078,1.478
8998.00,7.459008,25.22411,-0.000178,24.016942,-0.0078,1.477
9000.00,7.458698,25.22339,-0.000178,24.016655,-0.0078,1.477
9002.00,7.457989,25.22384,-0.000177,24.015903,-0.0079,1.477
9004.00,7.458511,25.22338,-0.000177,24.016278,-0.0079,1.477
@15,12.0000,24.0
9006.00,7.457488,25.22373,-0.000177,24.016166,-0.0079,1.477
9008.00,7.451372,25.22484,-0.000175,24.015943,-0.0078,1.477
9010.00,7.442013,25.22416,-0.000176,24.016372,-0.0079,1.476
9012.00,7.427398,25.22401,-0.000176,24.016081,-0.0078,1.476
9014.00,7.410929,25.22386,-0.000175,24.016012,-0.0078,1.476
9016.00,7.397193,25.22366,-0.000175,24.016668,-0.0078,1.477
9018.00,7.386024,25.22342,-0.000176,24.016563,-0.0078,1.477
9020.00,7.377303,25.22379,-0.000176,24.016925,-0.0078,1.477
9022.00,7.369213,25.22366,-0.000177,24.016237,-0.0079,1.478
9024.00,7.361626,25.22460,-0.000177,24.016492,-0.0078,1.478
9026.00,7.354439,25.22440,-0.000178,24.016641,-0.0078,1.479
9028.00,7.348026,25.22346,-0.000178,24.016302,-0.0078,1.478
9030.00,7.341790,25.22266,-0.000179,24.016481,-0.0078,1.478
9032.00,7.343077,25.22257,-0.000179,24.016603,-0.0078,1.479
9034.00,7.349280,25.22311,-0.000179,24.016478,-0.0079,1.480
9036.00,7.360661,25.22310,-0.000180,24.016432,-0.0078,1.479
9038.00,7.374957,25.22260,-0.000179,24.016200,-0.0078,1.479
9040.00,7.385152,25.22254,-0.000177,24.016148,-0.0078,1.479
9042.00,7.392523,25.22220,-0.000176,24.016585,-0.0078,1.477
9044.00,7.398752,25.22250,-0.000177,24.016626,-0.0078,1.477
9046.00,7.405378,25.22277,-0.000176,24.016275,-0.0078,1.478
9048.00,7.411550,25.22324,-0.000176,24.016126,-0.0078,1.477
9050.00,7.418073,25.22251,-0.000177,24.016349,-0.0079,1.478
9052.00,7.424203,25.22226,-0.000176,24.016623,-0.0079,1.478
9054.00,7.429801,25.22178,-0.000176,24.015937,-0.0079,1.477
9056.00,7.434721,25.22267,-0.000175,24.016198,-0.0078,1.477
9058.00,7.438213,25.22298,-0.000176,24.015921,-0.0078,1.478
9060.00,7.441358,25.22229,-0.000177,24.016534,-0.0078,1.478
9062.00,7.444289,25.22275,-0.000177,24.016041,-0.0079,1.477
9064.00,7.445657,25.22306,-0.000175,24.015713,-0.0078,1.477
9066.00,7.447881,25.22318,-0.000176,24.015950,-0.0078,1.477
9068.00,7.449867,25.22331,-0.000177,24.016447,-0.0078,1.477
9070.00,7.450338,25.22353,-0.000176,24.016168,-0.0078,1.477
9072.00,7.450643,25.22291,-0.000177,24.016460,-0.0078,1.477
9074.00,7.452290,25.22339,-0.000177,24.016817,-0.0078,1.477
9076.00,7.453284,25.22356,-0.000176,24.017074,-0.0079,1.477
9078.00,7.453154,25.22359,-0.000177,24.016407,-0.0078,1.477
9080.00,7.453952,25.22389,-0.000177,24.017063,-0.0078,1.477
9082.00,7.454705,25.22303,-0.000176,24.016166,-0.0078,1.477
9084.00,7.455103,25.22328,-0.000176,24.016554,-0.0078,1.478
9086.00,7.455581,25.22320,-0.000176,24.017154,-0.0078,1.477
9088.00,7.455060,25.22339,-0.000177,24.016063,-0.0079,1.477
9090.00,7.454498,25.22391,-0.000176,24.016389,-0.0079,1.477
9092.00,7.454967,25.22347,-0.000177,24.015932,-0.0079,1.477
9094.00,7.454377,25.22363,-0.000177,24.016291,-0.0078,1.477
9096.00,7.453834,25.22399,-0.000177,24.016153,-0.0079,1.478
9098.00,7.453292,25.22402,-0.000177,24.016253,-0.0078,1.478
9100.00,7.452483,25.22376,-0.000176,24.016193,-0.0078,1.477
9102.00,7.452932,25.22423,-0.000175,24.016940,-0.0078,1.477
9104.00,7.453633,25.22374,-0.000175,24.016550,-0.0079,1.477
9106.00,7.453790,25.22493,-0.000176,24.016470,-0.0078,1.477
9108.00,7.453009,25.22420,-0.000177,24.016717,-0.0078,1.477
9110.00,7.453623,25.22321,-0.000177,24.015934,-0.0079,1.477
9112.00,7.453997,25.22295,-0.000176,24.016753,-0.0079,1.477
9114.00,7.454975,25.22326,-0.000176,24.016840,-0.0078,1.477
9116.00,7.454386,25.22375,-0.000175,24.016971,-0.0078,1.477
9118.00,7.454349,25.22306,-0.000176,24.016463,-0.0078,1.477
9120.00,7.455083,25.22314,-0.000177,24.016590,-0.0078,1.477
9122.00,7.455806,25.22268,-0.000177,24.016597,-0.0078,1.477
9124.00,7.456223,25.22301,-0.000177,24.016394,-0.0078,1.477
9126.00,7.456661,25.22247,-0.000176,24.016563,-0.0078,1.477
9128.00,7.457148,25.22331,-0.000176,24.016434,-0.0078,1.478
9130.00,7.456682,25.22335,-0.000177,24.016115,-0.0078,1.477
9132.00,7.456918,25.22353,-0.000177,24.016646,-0.0078,1.477
9134.00,7.457815,25.22419,-0.000176,24.016394,-0.0078,1.477
9136.00,7.458361,25.22363,-0.000177,24.015975,-0.0079,1.478
9138.00,7.457544,25.22294,-0.000178,24.016084,-0.0078,1.478
9140.00,7.456906,25.22357,-0.000177,24.016962,-0.0078,1.477
9142.00,7.458203,25.22359,-0.000176,24.016171,-0.0078,1.477
9144.00,7.458062,25.22281,-0.000176,24.016581,-0.0078,1.477
9146.00,7.457995,25.22291,-0.000177,24.016532,-0.0078,1.478
9148.00,7.459693,25.22363,-0.000177,24.015921,-0.0078,1.477
9150.00,7.460376,25.22391,-0.000177,24.016099,-0.0078,1.477
9152.00,7.460224,25.22337,-0.000176,24.015961,-0.0078,1.477
9154.00,7.460519,25.22329,-0.000177,24.016222,-0.0078,1.477
9156.00,7.460253,25.22331,-0.000176,24.015743,-0.0078,1.477
9158.00,7.460291,25.22272,-0.000175,24.017156,-0.0078,1.477
9160.00,7.459315,25.22296,-0.000176,24.017047,-0.0078,1.478
9162.00,7.458613,25.22405,-0.000177,24.016686,-0.0078,1.478
9164.00,7.459100,25.22346,-0.000176,24.016130,-0.0078,1.477
9166.00,7.459455,25.22280,-0.000177,24.016090,-0.0078,1.477
9168.00,7.459221,25.22337,-0.000176,24.015879,-0.0078,1.477
9170.00,7.459075,25.22345,-0.000176,24.016334,-0.0078,1.477
9172.00,7.458890,25.22382,-0.000178,24.016811,-0.0078,1.477
9174.00,7.459117,25.22272,-0.000176,24.016086,-0.0078,1.477
9176.00,7.459706,25.22309,-0.000176,24.016440,-0.0078,1.477
9178.00,7.460200,25.22365,-0.000176,24.016962,-0.0078,1.478
9180.00,7.459374,25.22405,-0.000177,24.016817,-0.0078,1.477
9182.00,7.459105,25.22306,-0.000177,24.016934,-0.0078,1.477
9184.00,7.459510,25.22355,-0.000177,24.016338,-0.0078,1.477
9186.00,7.459235,25.22359,-0.000176,24.016869,-0.0078,1.477
9188.00,7.458694,25.22259,-0.000177,24.016717,-0.0078,1.478
9190.00,7.458530,25.22193,-0.000178,24.016536,-0.0078,1.478
9192.00,7.459548,25.22257,-0.000178,24.016505,-0.0078,1.476
9194.00,7.459747,25.22330,-0.000176,24.016262,-0.0078,1.477
9196.00,7.459565,25.22380,-0.000177,24.016220,-0.0078,1.478
9198.00,7.459186,25.22378,-0.000176,24.016159,-0.0078,1.477
9200.00,7.459527,25.22358,-0.000175,24.016487,-0.0078,1.477
9202.00,7.460166,25.22309,-0.000175,24.016536,-0.0078,1.477
9204.00,7.459907,25.22232,-0.000176,24.016461,-0.0079,1.477
9206.00,7.460128,25.22291,-0.000176,24.017634,-0.0078,1.477
9208.00,7.460430,25.22326,-0.000175,24.016820,-0.0078,1.477
9210.00,7.460754,25.22387,-0.000175,24.017186,-0.0078,1.477
9212.00,7.460276,25.22433,-0.000175,24.017168,-0.0078,1.477
9214.00,7.459139,25.22404,-0.000176,24.017036,-0.0078,1.477
9216.00,7.458994,25.22454,-0.000176,24.016144,-0.0078,1.478
9218.00,7.459241,25.22391,-0.000176,24.016706,-0.0078,1.477
9220.00,7.459862,25.22389,-0.000176,24.016902,-0.0078,1.477
9222.00,7.460702,25.22440,-0.000175,24.016771,-0.0078,1.477
9224.00,7.460655,25.22402,-0.000177,24.016586,-0.0079,1.477
9226.00,7.459766,25.22472,-0.000176,24.016510,-0.0078,1.477
9228.00,7.460095,25.22305,-0.000177,24.016034,-0.0078,1.477
9230.00,7.460926,25.22328,-0.000175,24.016447,-0.0078,1.477
9232.00,7.460488,25.22389,-0.000177,24.016108,-0.0078,1.477
9234.00,7.460410,25.22312,-0.000178,24.016508,-0.0078,1.478
9236.00,7.460059,25.22388,-0.000177,24.016416,-0.0079,1.478
9238.00,7.460139,25.22367,-0.000177,24.016692,-0.0079,1.477
9240.00,7.460675,25.22433,-0.000176,24.016811,-0.0078,1.477
9242.00,7.461009,25.22360,-0.000176,24.015711,-0.0078,1.477
9244.00,7.460879,25.22356,-0.000176,24.016298,-0.0078,1.477
9246.00,7.460626,25.22426,-0.000176,24.016499,-0.0078,1.476
9248.00,7.460130,25.22450,-0.000176,24.016403,-0.0078,1.477
9250.00,7.460040,25.22519,-0.000177,24.016101,-0.0078,1.477
9252.00,7.460473,25.22579,-0.000177,24.016693,-0.0078,1.477
9254.00,7.460743,25.22530,-0.000177,24.016595,-0.0078,1.477
9256.00,7.460142,25.22501,-0.000176,24.015894,-0.0079,1.477
9258.00,7.459618,25.22546,-0.000177,24.016102,-0.0078,1.478
9260.00,7.459503,25.22550,-0.000176,24.016719,-0.0078,1.478
9262.00,7.459806,25.22632,-0.000176,24.016343,-0.0078,1.477
9264.00,7.460157,25.22567,-0.000176,24.016659,-0.0078,1.477
9266.00,7.459867,25.22539,-0.000177,24.016599,-0.0079,1.477
9268.00,7.459023,25.22571,-0.000176,24.016389,-0.0078,1.477
9270.00,7.459263,25.22555,-0.000176,24.016372,-0.0078,1.477
9272.00,7.459832,25.22548,-0.000177,24.016621,-0.0078,1.478
9274.00,7.459327,25.22567,-0.000177,24.017125,-0.0078,1.477
9276.00,7.458889,25.22552,-0.000176,24.017089,-0.0078,1.477
9278.00,7.458818,25.22563,-0.000178,24.016583,-0.0078,1.477
9280.00,7.459707,25.22570,-0.000177,24.016015,-0.0078,1.476
9282.00,7.460025,25.22462,-0.000177,24.016412,-0.0078,1.476
9284.00,7.459402,25.22466,-0.000177,24.015626,-0.0078,1.477
9286.00,7.458863,25.22416,-0.000177,24.016374,-0.0078,1.478
9288.00,7.458804,25.22486,-0.000176,24.016769,-0.0078,1.477
9290.00,7.459382,25.22463,-0.000176,24.016425,-0.0078,1.477
9292.00,7.459018,25.22375,-0.000176,24.016298,-0.0079,1.477
9294.00,7.458714,25.22339,-0.000177,24.016461,-0.0078,1.477
9296.00,7.459356,25.22367,-0.000176,24.016182,-0.0078,1.477
9298.00,7.459779,25.22351,-0.000176,24.016851,-0.0079,1.477
9300.00,7.459856,25.22401,-0.000177,24.017112,-0.0078,1.477
9302.00,7.459149,25.22389,-0.000176,24.016168,-0.0079,1.477
9304.00,7.459222,25.22478,-0.000176,24.016412,-0.0078,1.477
9306.00,7.459185,25.22514,-0.000176,24.016907,-0.0078,1.477
9308.00,7.459648,25.22505,-0.000177,24.016418,-0.0078,1.478
9310.00,7.459383,25.22536,-0.000176,24.016637,-0.0078,1.477
9312.00,7.458537,25.22529,-0.000177,24.016528,-0.0078,1.477
9314.00,7.458732,25.22546,-0.000177,24.016751,-0.0078,1.477
9316.00,7.458501,25.22475,-0.000177,24.016827,-0.0078,1.477
9318.00,7.458937,25.22512,-0.000177,24.016006,-0.0078,1.477
9320.00,7.459216,25.22464,-0.000176,24.015977,-0.0078,1.477
9322.00,7.459426,25.22398,-0.000176,24.016499,-0.0078,1.477
9324.00,7.459594,25.22475,-0.000176,24.016405,-0.0078,1.477
9326.00,7.458793,25.22572,-0.000176,24.016871,-0.0079,1.477
9328.00,7.458629,25.22531,-0.000177,24.015840,-0.0078,1.477
9330.00,7.458023,25.22430,-0.000176,24.016947,-0.0078,1.477
9332.00,7.458097,25.22462,-0.000176,24.016679,-0.0078,1.478
9334.00,7.458613,25.22399,-0.000177,24.016815,-0.0079,1.477
9336.00,7.459014,25.22417,-0.000177,24.015520,-0.0078,1.477
9338.00,7.459370,25.22428,-0.000175,24.016722,-0.0078,1.477
9340.00,7.459136,25.22432,-0.000176,24.017302,-0.0078,1.477
9342.00,7.458983,25.22462,-0.000177,24.016048,-0.0078,1.477
9344.00,7.458828,25.22461,-0.000176,24.016632,-0.0078,1.477
9346.00,7.457576,25.22513,-0.000176,24.016994,-0.0078,1.477
9348.00,7.458361,25.22574,-0.000177,24.016686,-0.0078,1.477
9350.00,7.459295,25.22558,-0.000177,24.016396,-0.0078,1.477
9352.00,7.458136,25.22568,-0.000176,24.016688,-0.0078,1.477
9354.00,7.458082,25.22582,-0.000176,24.016217,-0.0078,1.477
9356.00,7.458694,25.22527,-0.000176,24.016708,-0.0078,1.477
9358.00,7.458445,25.22515,-0.000177,24.016055,-0.0078,1.477
9360.00,7.458674,25.22452,-0.000177,24.016599,-0.0078,1.478
9362.00,7.457969,25.22479,-0.000177,24.016650,-0.0078,1.477
9364.00,7.458245,25.22448,-0.000177,24.016423,-0.0078,1.477
9366.00,7.458974,25.22412,-0.000175,24.016644,-0.0078,1.477
9368.00,7.458718,25.22469,-0.000177,24.016300,-0.0078,1.478
9370.00,7.458464,25.22427,-0.000177,24.016238,-0.0078,1.477
9372.00,7.459076,25.22426,-0.000177,24.016353,-0.0078,1.477
9374.00,7.458905,25.22518,-0.000176,24.016490,-0.0078,1.477
9376.00,7.457534,25.22486,-0.000176,24.016721,-0.0078,1.476
9378.00,7.457147,25.22455,-0.000176,24.016494,-0.0079,1.477
9380.00,7.457572,25.22453,-0.000177,24.016713,-0.0078,1.477
9382.00,7.457603,25.22471,-0.000177,24.016590,-0.0078,1.477
9384.00,7.457022,25.22438,-0.000177,24.016641,-0.0078,1.478
9386.00,7.457552,25.22385,-0.000176,24.016768,-0.0078,1.477
9388.00,7.458007,25.22443,-0.000177,24.016342,-0.0078,1.477
9390.00,7.457994,25.22352,-0.000178,24.016780,-0.0078,1.477
9392.00,7.457424,25.22231,-0.000176,24.016527,-0.0078,1.477
9394.00,7.457242,25.22364,-0.000175,24.016211,-0.0078,1.477
9396.00,7.457586,25.22353,-0.000176,24.016965,-0.0078,1.477
9398.00,7.457800,25.22310,-0.000176,24.016933,-0.0078,1.477
9400.00,7.458883,25.22434,-0.000176,24.016760,-0.0078,1.477
9402.00,7.458336,25.22432,-0.000177,24.015963,-0.0079,1.478
9404.00,7.457163,25.22424,-0.000177,24.016777,-0.0078,1.477
9406.00,7.457058,25.22386,-0.000177,24.016891,-0.0078,1.477
9408.00,7.456975,25.22479,-0.000177,24.016532,-0.0078,1.477
9410.00,7.457053,25.22405,-0.000177,24.016113,-0.0078,1.477
9412.00,7.457290,25.22344,-0.000178,24.016289,-0.0079,1.477
9414.00,7.457377,25.22366,-0.000178,24.016251,-0.0078,1.478
9416.00,7.458175,25.22358,-0.000176,24.016345,-0.0078,1.477
9418.00,7.457993,25.22366,-0.000176,24.016896,-0.0078,1.477
9420.00,7.457712,25.22345,-0.000177,24.016902,-0.0078,1.477
9422.00,7.456961,25.22319,-0.000177,24.016380,-0.0079,1.477
9424.00,7.456685,25.22297,-0.000177,24.016702,-0.0078,1.477
9426.00,7.456230,25.22251,-0.000177,24.015983,-0.0078,1.478
9428.00,7.456608,25.22299,-0.000176,24.015899,-0.0078,1.477
9430.00,7.456857,25.22365,-0.000175,24.016188,-0.0078,1.477
9432.00,7.456774,25.22365,-0.000176,24.016153,-0.0078,1.477
9434.00,7.456751,25.22282,-0.000176,24.016215,-0.0078,1.477
9436.00,7.457327,25.22376,-0.000177,24.016478,-0.0078,1.477
9438.00,7.456811,25.22272,-0.000178,24.016108,-0.0078,1.477
9440.00,7.456663,25.22362,-0.000177,24.016534,-0.0078,1.477
9442.00,7.455889,25.22508,-0.000176,24.016835,-0.0079,1.477
9444.00,7.456205,25.22460,-0.000177,24.016278,-0.0079,1.477
9446.00,7.456458,25.22406,-0.000178,24.016501,-0.0078,1.478
9448.00,7.456988,25.22466,-0.000177,24.016751,-0.0079,1.477
9450.00,7.456842,25.22357,-0.000176,24.016543,-0.0078,1.477
9452.00,7.457170,25.22375,-0.000177,24.017263,-0.0078,1.477
9454.00,7.458182,25.22440,-0.000177,24.016469,-0.0078,1.478
9456.00,7.457721,25.22383,-0.000177,24.016430,-0.0079,1.477
9458.00,7.458195,25.22370,-0.000176,24.016296,-0.0079,1.477
9460.00,7.457769,25.22440,-0.000177,24.017272,-0.0078,1.477
9462.00,7.457552,25.22458,-0.000176,24.016510,-0.0078,1.477
9464.00,7.457393,25.22446,-0.000176,24.016353,-0.0078,1.478
9466.00,7.457953,25.22520,-0.000176,24.016430,-0.0078,1.477
9468.00,7.457897,25.22449,-0.000177,24.016436,-0.0079,1.478
9470.00,7.457046,25.22298,-0.000177,24.016659,-0.0078,1.477
9472.00,7.456912,25.22444,-0.000177,24.016452,-0.0079,1.477
9474.00,7.457344,25.22429,-0.000176,24.016871,-0.0078,1.477
9476.00,7.457812,25.22423,-0.000176,24.016222,-0.0078,1.478
9478.00,7.457947,25.22518,-0.000176,24.016474,-0.0078,1.477
9480.00,7.457878,25.22456,-0.000176,24.016242,-0.0078,1.477
9482.00,7.456746,25.22527,-0.000177,24.016802,-0.0078,1.477
9484.00,7.456738,25.22510,-0.000177,24.016489,-0.0078,1.477
9486.00,7.457295,25.22438,-0.000176,24.016652,-0.0078,1.478
9488.00,7.457232,25.22465,-0.000176,24.016759,-0.0078,1.477
9490.00,7.456201,25.22389,-0.000176,24.017061,-0.0078,1.477
9492.00,7.455927,25.22401,-0.000176,24.016742,-0.0079,1.477
9494.00,7.456660,25.22373,-0.000175,24.016574,-0.0078,1.477
9496.00,7.457073,25.22356,-0.000176,24.017272,-0.0078,1.477
9498.00,7.457599,25.22431,-0.000177,24.016717,-0.0078,1.477
9500.00,7.457664,25.22422,-0.000177,24.016150,-0.0078,1.477
9502.00,7.457467,25.22401,-0.000176,24.015966,-0.0078,1.477
9504.00,7.458077,25.22381,-0.000176,24.016764,-0.0078,1.477
9506.00,7.457246,25.22305,-0.000176,24.017005,-0.0078,1.477
9508.00,7.456819,25.22370,-0.000177,24.016351,-0.0079,1.477
9510.00,7.456779,25.22330,-0.000177,24.016342,-0.0078,1.477
9512.00,7.456886,25.22390,-0.000177,24.016171,-0.0078,1.477
9514.00,7.456396,25.22376,-0.000177,24.016229,-0.0078,1.477
9516.00,7.456482,25.22347,-0.000176,24.016566,-0.0078,1.478
9518.00,7.456609,25.22386,-0.000177,24.016003,-0.0078,1.477
9520.00,7.457249,25.22338,-0.000177,24.016226,-0.0078,1.477
9522.00,7.457396,25.22323,-0.000175,24.015252,-0.0078,1.477
9524.00,7.456715,25.22335,-0.000176,24.015858,-0.0078,1.477
9526.00,7.456128,25.22308,-0.000177,24.016449,-0.0078,1.477
9528.00,7.456454,25.22342,-0.000176,24.016954,-0.0078,1.477
9530.00,7.457014,25.22374,-0.000176,24.016594,-0.0079,1.477
9532.00,7.457129,25.22373,-0.000176,24.016124,-0.0078,1.477
9534.00,7.455785,25.22351,-0.000176,24.016050,-0.0078,1.477
9536.00,7.454913,25.22340,-0.000176,24.017049,-0.0078,1.477
9538.00,7.455311,25.22320,-0.000177,24.016316,-0.0079,1.477
9540.00,7.455849,25.22361,-0.000178,24.016200,-0.0079,1.476
9542.00,7.456113,25.22434,-0.000176,24.016576,-0.0078,1.477
9544.00,7.457103,25.22446,-0.000175,24.016469,-0.0079,1.477
9546.00,7.457648,25.22469,-0.000176,24.015700,-0.0078,1.477
9548.00,7.457802,25.22397,-0.000177,24.015985,-0.0078,1.477
9550.00,7.457983,25.22378,-0.000178,24.015745,-0.0078,1.477
9552.00,7.457537,25.22395,-0.000177,24.016121,-0.0078,1.477
9554.00,7.456044,25.22437,-0.000177,24.016706,-0.0078,1.477
9556.00,7.456431,25.22408,-0.000177,24.016104,-0.0078,1.477
9558.00,7.456648,25.22390,-0.000177,24.015946,-0.0078,1.478
9560.00,7.456550,25.22413,-0.000178,24.016599,-0.0079,1.477
9562.00,7.456948,25.22360,-0.000177,24.015992,-0.0078,1.477
9564.00,7.456455,25.22363,-0.000176,24.016659,-0.0078,1.477
9566.00,7.456127,25.22416,-0.000177,24.016525,-0.0078,1.477
9568.00,7.456848,25.22446,-0.000177,24.016400,-0.0079,1.478
9570.00,7.457331,25.22414,-0.000177,24.016295,-0.0079,1.477
9572.00,7.457843,25.22365,-0.000176,24.016108,-0.0078,1.477
9574.00,7.457754,25.22386,-0.000177,24.015734,-0.0078,1.477
9576.00,7.457470,25.22422,-0.000177,24.016331,-0.0078,1.477
9578.00,7.457103,25.22327,-0.000176,24.016440,-0.0078,1.477
9580.00,7.456616,25.22323,-0.000177,24.016394,-0.0078,1.477
9582.00,7.456104,25.22371,-0.000177,24.016518,-0.0078,1.478
9584.00,7.456854,25.22501,-0.000177,24.016463,-0.0079,1.477
9586.00,7.456871,25.22422,-0.000177,24.016099,-0.0079,1.477
9588.00,7.456712,25.22335,-0.000176,24.016358,-0.0079,1.477
9590.00,7.457579,25.22355,-0.000177,24.016400,-0.0078,1.477
9592.00,7.457891,25.22289,-0.000177,24.016160,-0.0078,1.478
9594.00,7.457450,25.22329,-0.000176,24.016916,-0.0078,1.477
9596.00,7.456560,25.22298,-0.000177,24.016318,-0.0078,1.478
9598.00,7.456673,25.22370,-0.000176,24.016019,-0.0078,1.478
9600.00,7.457415,25.22367,-0.000177,24.016231,-0.0078,1.477
9602.00,7.457509,25.22347,-0.000177,24.016314,-0.0078,1.477
9604.00,7.456998,25.22339,-0.000177,24.016815,-0.0078,1.477
@16,12.0000,24.0
9606.00,7.456770,25.22386,-0.000177,24.016115,-0.0078,1.477
9608.00,7.451301,25.22422,-0.000176,24.016329,-0.0079,1.477
9610.00,7.441044,25.22436,-0.000176,24.016853,-0.0078,1.476
9612.00,7.427761,25.22539,-0.000175,24.016523,-0.0078,1.476
9614.00,7.411597,25.22496,-0.000175,24.016889,-0.0079,1.476
9616.00,7.397716,25.22425,-0.000176,24.016925,-0.0078,1.477
9618.00,7.386949,25.22479,-0.000176,24.016264,-0.0078,1.478
9620.00,7.378525,25.22446,-0.000177,24.016577,-0.0079,1.478
9622.00,7.370549,25.22404,-0.000178,24.016325,-0.0079,1.478
9624.00,7.363112,25.22477,-0.000178,24.016490,-0.0078,1.478
9626.00,7.355640,25.22463,-0.000179,24.016713,-0.0078,1.478
9628.00,7.348878,25.22402,-0.000178,24.016102,-0.0078,1.479
9630.00,7.342900,25.22403,-0.000178,24.016869,-0.0078,1.479
9632.00,7.342893,25.22398,-0.000180,24.016030,-0.0078,1.478
9634.00,7.348682,25.22300,-0.000180,24.016019,-0.0079,1.480
9636.00,7.360326,25.22363,-0.000181,24.016784,-0.0078,1.480
9638.00,7.373884,25.22484,-0.000181,24.017399,-0.0078,1.479
9640.00,7.385138,25.22416,-0.000178,24.016496,-0.0078,1.479
9642.00,7.392876,25.22388,-0.000176,24.016722,-0.0078,1.479
9644.00,7.398957,25.22405,-0.000176,24.017025,-0.0078,1.478
9646.00,7.405518,25.22412,-0.000176,24.016144,-0.0078,1.477
9648.00,7.412081,25.22457,-0.000174,24.016380,-0.0078,1.477
9650.00,7.417618,25.22440,-0.000174,24.016102,-0.0078,1.478
9652.00,7.423497,25.22426,-0.000176,24.016012,-0.0078,1.478
9654.00,7.429550,25.22393,-0.000175,24.016266,-0.0078,1.477
9656.00,7.434443,25.22392,-0.000175,24.016378,-0.0078,1.478
9658.00,7.438253,25.22440,-0.000177,24.016962,-0.0078,1.478
9660.00,7.441683,25.22464,-0.000176,24.016358,-0.0078,1.477
9662.00,7.444532,25.22497,-0.000176,24.016396,-0.0078,1.477
9664.00,7.446414,25.22451,-0.000176,24.017282,-0.0078,1.477
9666.00,7.447783,25.22440,-0.000176,24.016414,-0.0078,1.478
9668.00,7.449179,25.22460,-0.000177,24.016927,-0.0078,1.478
9670.00,7.449968,25.22486,-0.000176,24.017203,-0.0078,1.477
9672.00,7.451937,25.22527,-0.000176,24.016915,-0.0078,1.478
9674.00,7.453547,25.22541,-0.000176,24.016594,-0.0078,1.477
9676.00,7.453824,25.22571,-0.000176,24.017000,-0.0078,1.478
9678.00,7.453810,25.22475,-0.000176,24.017148,-0.0079,1.478
9680.00,7.453493,25.22470,-0.000176,24.017072,-0.0078,1.478
9682.00,7.453783,25.22545,-0.000176,24.016635,-0.0078,1.477
9684.00,7.453660,25.22571,-0.000177,24.016630,-0.0078,1.478
9686.00,7.454384,25.22588,-0.000176,24.016423,-0.0078,1.478
9688.00,7.453181,25.22527,-0.000176,24.016782,-0.0079,1.477
9690.00,7.452458,25.22636,-0.000176,24.016635,-0.0079,1.477
9692.00,7.452662,25.22644,-0.000176,24.016804,-0.0078,1.477
9694.00,7.452165,25.22599,-0.000177,24.016528,-0.0078,1.478
9696.00,7.452637,25.22574,-0.000176,24.017357,-0.0078,1.477
9698.00,7.451989,25.22571,-0.000175,24.017210,-0.0078,1.477
9700.00,7.451700,25.22613,-0.000175,24.016708,-0.0078,1.477
9702.00,7.451746,25.22578,-0.000175,24.017210,-0.0078,1.478
9704.00,7.451145,25.22590,-0.000176,24.017108,-0.0078,1.478
9706.00,7.450814,25.22490,-0.000177,24.016434,-0.0078,1.478
9708.00,7.451219,25.22485,-0.000176,24.016595,-0.0078,1.477
9710.00,7.451511,25.22435,-0.000176,24.016849,-0.0078,1.477
9712.00,7.451687,25.22470,-0.000176,24.017312,-0.0078,1.478
9714.00,7.451448,25.22593,-0.000176,24.017045,-0.0078,1.477
9716.00,7.452154,25.22543,-0.000175,24.016853,-0.0078,1.477
9718.00,7.452129,25.22480,-0.000175,24.017350,-0.0078,1.478
9720.00,7.452231,25.22492,-0.000176,24.016628,-0.0078,1.477
9722.00,7.451930,25.22407,-0.000177,24.016969,-0.0078,1.478
9724.00,7.451956,25.22388,-0.000177,24.016793,-0.0079,1.478
9726.00,7.452429,25.22284,-0.000177,24.016798,-0.0078,1.477
9728.00,7.453096,25.22255,-0.000176,24.016041,-0.0078,1.477
9730.00,7.453443,25.22294,-0.000177,24.016481,-0.0078,1.477
9732.00,7.454141,25.22267,-0.000176,24.016811,-0.0078,1.477
9734.00,7.455059,25.22322,-0.000176,24.016532,-0.0078,1.478
9736.00,7.455140,25.22262,-0.000175,24.017208,-0.0079,1.477
9738.00,7.455080,25.22235,-0.000176,24.016139,-0.0078,1.477
9740.00,7.455286,25.22314,-0.000177,24.017101,-0.0078,1.477
9742.00,7.455139,25.22307,-0.000177,24.016470,-0.0078,1.478
9744.00,7.455947,25.22193,-0.000176,24.016124,-0.0078,1.477
9746.00,7.456389,25.22285,-0.000176,24.016954,-0.0078,1.477
9748.00,7.457026,25.22277,-0.000177,24.015763,-0.0078,1.478
9750.00,7.457035,25.22295,-0.000178,24.016512,-0.0078,1.478
9752.00,7.457146,25.22263,-0.000177,24.016269,-0.0078,1.478
9754.00,7.456974,25.22272,-0.000176,24.015838,-0.0078,1.477
9756.00,7.457395,25.22223,-0.000176,24.016652,-0.0078,1.477
9758.00,7.456771,25.22271,-0.000177,24.016530,-0.0078,1.478
9760.00,7.457136,25.22296,-0.000176,24.016430,-0.0078,1.478
9762.00,7.457609,25.22269,-0.000176,24.016677,-0.0078,1.478
9764.00,7.457707,25.22279,-0.000177,24.016460,-0.0078,1.477
9766.00,7.456993,25.22268,-0.000177,24.016559,-0.0078,1.477
9768.00,7.456538,25.22249,-0.000175,24.016367,-0.0078,1.477
9770.00,7.457183,25.22205,-0.000176,24.016420,-0.0078,1.478
9772.00,7.457506,25.22262,-0.000176,24.016634,-0.0078,1.478
9774.00,7.457818,25.22305,-0.000176,24.016748,-0.0078,1.478
9776.00,7.457766,25.22301,-0.000176,24.016675,-0.0078,1.477
9778.00,7.458628,25.22294,-0.000176,24.016731,-0.0078,1.477
9780.00,7.458642,25.22297,-0.000177,24.016938,-0.0079,1.478
9782.00,7.458306,25.22339,-0.000177,24.016911,-0.0078,1.477
9784.00,7.458587,25.22341,-0.000176,24.016730,-0.0078,1.477
9786.00,7.457858,25.22363,-0.000176,24.016374,-0.0079,1.478
9788.00,7.458136,25.22385,-0.000176,24.016688,-0.0078,1.477
9790.00,7.458069,25.22343,-0.000177,24.016008,-0.0078,1.477
9792.00,7.457766,25.22305,-0.000177,24.016478,-0.0078,1.477
9794.00,7.457814,25.22357,-0.000177,24.016383,-0.0078,1.477
9796.00,7.457646,25.22407,-0.000177,24.016545,-0.0078,1.478
9798.00,7.457254,25.22423,-0.000177,24.016559,-0.0078,1.478
9800.00,7.456703,25.22434,-0.000177,24.016753,-0.0078,1.478
9802.00,7.457063,25.22490,-0.000177,24.016267,-0.0078,1.477
9804.00,7.458229,25.22507,-0.000176,24.016476,-0.0078,1.477
9806.00,7.458380,25.22411,-0.000176,24.016521,-0.0078,1.478
9808.00,7.458304,25.22432,-0.000177,24.016590,-0.0078,1.477
9810.00,7.457761,25.22463,-0.000178,24.016528,-0.0078,1.478
9812.00,7.457242,25.22417,-0.000177,24.017429,-0.0078,1.478
9814.00,7.456659,25.22471,-0.000176,24.016126,-0.0078,1.478
9816.00,7.457267,25.22462,-0.000177,24.016262,-0.0078,1.478
9818.00,7.457768,25.22515,-0.000177,24.016610,-0.0079,1.477
9820.00,7.457495,25.22472,-0.000177,24.016372,-0.0078,1.478
9822.00,7.457895,25.22465,-0.000176,24.016568,-0.0078,1.478
9824.00,7.458188,25.22491,-0.000177,24.016081,-0.0079,1.477
9826.00,7.457727,25.22555,-0.000176,24.016034,-0.0078,1.478
9828.00,7.456681,25.22512,-0.000176,24.017025,-0.0078,1.477
9830.00,7.455295,25.22505,-0.000177,24.017391,-0.0078,1.477
9832.00,7.456665,25.22432,-0.000175,24.016505,-0.0078,1.477
9834.00,7.457809,25.22457,-0.000176,24.016769,-0.0078,1.477
9836.00,7.458178,25.22528,-0.000176,24.016336,-0.0078,1.478
9838.00,7.457354,25.22581,-0.000177,24.016264,-0.0078,1.478
9840.00,7.458239,25.22546,-0.000178,24.016982,-0.0078,1.478
9842.00,7.458558,25.22530,-0.000176,24.017259,-0.0078,1.478
9844.00,7.459103,25.22485,-0.000176,24.017009,-0.0078,1.477
9846.00,7.458798,25.22498,-0.000177,24.016992,-0.0078,1.478
9848.00,7.458641,25.22470,-0.000176,24.016617,-0.0078,1.478
9850.00,7.457324,25.22508,-0.000176,24.016554,-0.0078,1.477
9852.00,7.458029,25.22513,-0.000176,24.016496,-0.0079,1.477
9854.00,7.458038,25.22491,-0.000177,24.016438,-0.0079,1.478
9856.00,7.457715,25.22494,-0.000177,24.015999,-0.0079,1.478
9858.00,7.457712,25.22498,-0.000176,24.016441,-0.0079,1.478
9860.00,7.457218,25.22509,-0.000175,24.016597,-0.0078,1.477
9862.00,7.456952,25.22485,-0.000177,24.016371,-0.0078,1.478
9864.00,7.456812,25.22433,-0.000177,24.016385,-0.0078,1.478
9866.00,7.456814,25.22442,-0.000178,24.016405,-0.0078,1.478
9868.00,7.456266,25.22390,-0.000178,24.016492,-0.0079,1.477
9870.00,7.455767,25.22466,-0.000178,24.016010,-0.0079,1.477
9872.00,7.456359,25.22429,-0.000177,24.016041,-0.0078,1.478
9874.00,7.457012,25.22390,-0.000176,24.015689,-0.0078,1.478
9876.00,7.457497,25.22362,-0.000178,24.016188,-0.0078,1.478
9878.00,7.457402,25.22371,-0.000176,24.016347,-0.0078,1.478
9880.00,7.457392,25.22337,-0.000177,24.016342,-0.0078,1.478
9882.00,7.457512,25.22408,-0.000179,24.015823,-0.0079,1.478
9884.00,7.457778,25.22360,-0.000177,24.016421,-0.0078,1.478
9886.00,7.456920,25.22438,-0.000177,24.016661,-0.0078,1.478
9888.00,7.456956,25.22414,-0.000177,24.016271,-0.0078,1.478
9890.00,7.457490,25.22389,-0.000177,24.016445,-0.0078,1.478
9892.00,7.457379,25.22421,-0.000176,24.016139,-0.0078,1.477
9894.00,7.457638,25.22366,-0.000176,24.016717,-0.0078,1.477
9896.00,7.457514,25.22446,-0.000177,24.016362,-0.0078,1.479
9898.00,7.456932,25.22389,-0.000176,24.016267,-0.0078,1.478
9900.00,7.456138,25.22465,-0.000177,24.016846,-0.0078,1.478
9902.00,7.455909,25.22486,-0.000177,24.016512,-0.0078,1.478
9904.00,7.456306,25.22446,-0.000176,24.016458,-0.0078,1.478
9906.00,7.456225,25.22484,-0.000175,24.017003,-0.0078,1.478
9908.00,7.455970,25.22505,-0.000176,24.016266,-0.0079,1.478
9910.00,7.456495,25.22543,-0.000177,24.016311,-0.0079,1.477
9912.00,7.456403,25.22559,-0.000177,24.016494,-0.0079,1.478
9914.00,7.455644,25.22534,-0.000178,24.016175,-0.0078,1.479
9916.00,7.455746,25.22609,-0.000178,24.016231,-0.0079,1.478
9918.00,7.456369,25.22561,-0.000178,24.016525,-0.0079,1.478
9920.00,7.456064,25.22521,-0.000176,24.015899,-0.0078,1.478
9922.00,7.456627,25.22595,-0.000177,24.015869,-0.0079,1.478
9924.00,7.456381,25.22572,-0.000177,24.015731,-0.0078,1.478
9926.00,7.456122,25.22534,-0.000176,24.016001,-0.0078,1.477
9928.00,7.455373,25.22538,-0.000176,24.016476,-0.0078,1.478
9930.00,7.455617,25.22452,-0.000176,24.017049,-0.0078,1.478
9932.00,7.455474,25.22518,-0.000178,24.016177,-0.0078,1.478
9934.00,7.455203,25.22572,-0.000178,24.016130,-0.0078,1.478
9936.00,7.455652,25.22569,-0.000176,24.016452,-0.0078,1.477
9938.00,7.455394,25.22574,-0.000178,24.016093,-0.0078,1.478
9940.00,7.455579,25.22584,-0.000177,24.015910,-0.0079,1.478
9942.00,7.455996,25.22600,-0.000176,24.016072,-0.0078,1.478
9944.00,7.456457,25.22603,-0.000177,24.016157,-0.0078,1.478
9946.00,7.457556,25.22572,-0.000176,24.016050,-0.0078,1.478
9948.00,7.456838,25.22646,-0.000176,24.016427,-0.0078,1.477
9950.00,7.456373,25.22692,-0.000177,24.016298,-0.0078,1.478
9952.00,7.456910,25.22620,-0.000176,24.016139,-0.0078,1.478
9954.00,7.456248,25.22596,-0.000177,24.016521,-0.0078,1.478
9956.00,7.456129,25.22621,-0.000177,24.016311,-0.0079,1.478
9958.00,7.456391,25.22571,-0.000176,24.016960,-0.0078,1.478
9960.00,7.456394,25.22623,-0.000176,24.016398,-0.0078,1.477
9962.00,7.455960,25.22673,-0.000176,24.016372,-0.0078,1.478
9964.00,7.455728,25.22708,-0.000177,24.016764,-0.0078,1.478
9966.00,7.455786,25.22683,-0.000177,24.016791,-0.0078,1.478
9968.00,7.455531,25.22664,-0.000177,24.016458,-0.0078,1.478
9970.00,7.455302,25.22638,-0.000177,24.016336,-0.0079,1.478
9972.00,7.456103,25.22660,-0.000177,24.016681,-0.0078,1.478
9974.00,7.456747,25.22710,-0.000178,24.016798,-0.0078,1.478
9976.00,7.457009,25.22753,-0.000177,24.015662,-0.0078,1.478
9978.00,7.456704,25.22703,-0.000176,24.015588,-0.0078,1.478
9980.00,7.456191,25.22745,-0.000178,24.016171,-0.0079,1.478
9982.00,7.456182,25.22648,-0.000177,24.016224,-0.0079,1.478
9984.00,7.456288,25.22588,-0.000177,24.015598,-0.0078,1.478
9986.00,7.456256,25.22653,-0.000177,24.016213,-0.0079,1.478
9988.00,7.456332,25.22648,-0.000178,24.016073,-0.0079,1.478
9990.00,7.455914,25.22594,-0.000178,24.015667,-0.0079,1.478
9992.00,7.456184,25.22575,-0.000177,24.016327,-0.0079,1.478
9994.00,7.455850,25.22528,-0.000177,24.015758,-0.0079,1.478
9996.00,7.455385,25.22536,-0.000177,24.015879,-0.0079,1.478
9998.00,7.455701,25.22471,-0.000177,24.016151,-0.0079,1.478
10000.00,7.455611,25.22482,-0.000177,24.015729,-0.0078,1.478
10002.00,7.455327,25.22554,-0.000177,24.016146,-0.0078,1.478
10004.00,7.455298,25.22509,-0.000177,24.016222,-0.0078,1.478
10006.00,7.454936,25.22546,-0.000177,24.016070,-0.0078,1.478
10008.00,7.454144,25.22453,-0.000177,24.016882,-0.0079,1.478
10010.00,7.453843,25.22592,-0.000176,24.016347,-0.0078,1.478
10012.00,7.453764,25.22549,-0.000177,24.016418,-0.0078,1.478
10014.00,7.455502,25.22541,-0.000177,24.016218,-0.0079,1.478
10016.00,7.455451,25.22549,-0.000177,24.016528,-0.0079,1.478
10018.00,7.454433,25.22531,-0.000177,24.016490,-0.0079,1.478
10020.00,7.454645,25.22496,-0.000178,24.015678,-0.0078,1.478
10022.00,7.455062,25.22474,-0.000178,24.016501,-0.0079,1.478
10024.00,7.455264,25.22460,-0.000176,24.016530,-0.0079,1.477
10026.00,7.455750,25.22464,-0.000177,24.016726,-0.0079,1.478
10028.00,7.456158,25.22507,-0.000178,24.016264,-0.0078,1.478
10030.00,7.455947,25.22502,-0.000177,24.016548,-0.0078,1.477
10032.00,7.455570,25.22468,-0.000177,24.016296,-0.0078,1.477
10034.00,7.454871,25.22502,-0.000177,24.016456,-0.0079,1.478
10036.00,7.454723,25.22550,-0.000176,24.016075,-0.0078,1.478
10038.00,7.454303,25.22618,-0.000176,24.016191,-0.0078,1.478
10040.00,7.455103,25.22584,-0.000177,24.015854,-0.0078,1.477
10042.00,7.455850,25.22548,-0.000177,24.016401,-0.0078,1.477
10044.00,7.455643,25.22542,-0.000177,24.016574,-0.0078,1.477
10046.00,7.455335,25.22448,-0.000177,24.016282,-0.0078,1.477
10048.00,7.455410,25.22459,-0.000177,24.016010,-0.0078,1.478
10050.00,7.455086,25.22515,-0.000177,24.015881,-0.0078,1.478
10052.00,7.454534,25.22530,-0.000177,24.016447,-0.0078,1.478
10054.00,7.454267,25.22456,-0.000177,24.015548,-0.0078,1.478
10056.00,7.454048,25.22469,-0.000177,24.016489,-0.0078,1.477
10058.00,7.454117,25.22513,-0.000176,24.016460,-0.0078,1.478
10060.00,7.454036,25.22409,-0.000176,24.015907,-0.0079,1.478
10062.00,7.453740,25.22327,-0.000177,24.016211,-0.0078,1.478
10064.00,7.454028,25.22319,-0.000177,24.016010,-0.0078,1.478
10066.00,7.454347,25.22340,-0.000177,24.016432,-0.0078,1.478
10068.00,7.454971,25.22314,-0.000176,24.015850,-0.0078,1.478
10070.00,7.455123,25.22384,-0.000177,24.016447,-0.0078,1.478
10072.00,7.455268,25.22415,-0.000178,24.016101,-0.0078,1.478
10074.00,7.455533,25.22333,-0.000177,24.016345,-0.0078,1.478
10076.00,7.455428,25.22453,-0.000177,24.016401,-0.0078,1.477
10078.00,7.454844,25.22488,-0.000176,24.016610,-0.0079,1.477
10080.00,7.454817,25.22542,-0.000176,24.016208,-0.0079,1.478
10082.00,7.454570,25.22472,-0.000176,24.016447,-0.0079,1.478
10084.00,7.455483,25.22407,-0.000177,24.016244,-0.0079,1.478
10086.00,7.454835,25.22482,-0.000176,24.016345,-0.0078,1.478
10088.00,7.455078,25.22425,-0.000177,24.015564,-0.0078,1.478
10090.00,7.455547,25.22309,-0.000177,24.016066,-0.0079,1.478
10092.00,7.454262,25.22355,-0.000175,24.016909,-0.0078,1.478
10094.00,7.454127,25.22347,-0.000177,24.016349,-0.0079,1.479
10096.00,7.455262,25.22489,-0.000177,24.016797,-0.0078,1.478
10098.00,7.455334,25.22449,-0.000176,24.016173,-0.0078,1.478
10100.00,7.454911,25.22419,-0.000176,24.016385,-0.0078,1.478
10102.00,7.454951,25.22385,-0.000176,24.016427,-0.0078,1.477
10104.00,7.455567,25.22476,-0.000176,24.015811,-0.0079,1.478
10106.00,7.455480,25.22483,-0.000177,24.016130,-0.0079,1.478
10108.00,7.455487,25.22479,-0.000177,24.016443,-0.0078,1.478
10110.00,7.454960,25.22377,-0.000177,24.016630,-0.0079,1.478
10112.00,7.454180,25.22390,-0.000177,24.016135,-0.0079,1.477
10114.00,7.453839,25.22455,-0.000177,24.016363,-0.0078,1.478
10116.00,7.454227,25.22551,-0.000177,24.015968,-0.0078,1.478
10118.00,7.455435,25.22520,-0.000178,24.015767,-0.0079,1.477
10120.00,7.455230,25.22492,-0.000177,24.016111,-0.0079,1.478
10122.00,7.455013,25.22492,-0.000176,24.016253,-0.0078,1.478
10124.00,7.455541,25.22405,-0.000177,24.015901,-0.0078,1.479
10126.00,7.455347,25.22370,-0.000178,24.016182,-0.0078,1.478
10128.00,7.455672,25.22435,-0.000178,24.016247,-0.0079,1.478
10130.00,7.455282,25.22377,-0.000176,24.017185,-0.0078,1.477
10132.00,7.455483,25.22478,-0.000177,24.016418,-0.0078,1.478
10134.00,7.455027,25.22463,-0.000177,24.016177,-0.0079,1.478
10136.00,7.454586,25.22492,-0.000177,24.016537,-0.0078,1.478
10138.00,7.454574,25.22581,-0.000176,24.016450,-0.0078,1.478
10140.00,7.455061,25.22542,-0.000177,24.016273,-0.0078,1.478
10142.00,7.455433,25.22469,-0.000177,24.016445,-0.0078,1.478
10144.00,7.455350,25.22431,-0.000177,24.015778,-0.0079,1.478
10146.00,7.455050,25.22469,-0.000177,24.016617,-0.0079,1.478
10148.00,7.454797,25.22387,-0.000178,24.015885,-0.0078,1.478
10150.00,7.455723,25.22459,-0.000178,24.015725,-0.0079,1.478
10152.00,7.455488,25.22392,-0.000177,24.016075,-0.0078,1.478
10154.00,7.455579,25.22398,-0.000177,24.016423,-0.0078,1.478
10156.00,7.455322,25.22512,-0.000176,24.016775,-0.0078,1.477
10158.00,7.455127,25.22482,-0.000176,24.017147,-0.0079,1.478
10160.00,7.455282,25.22472,-0.000177,24.016367,-0.0078,1.477
10162.00,7.454741,25.22553,-0.000177,24.016782,-0.0079,1.478
10164.00,7.454379,25.22550,-0.000176,24.016519,-0.0079,1.478
10166.00,7.454669,25.22588,-0.000177,24.016485,-0.0078,1.478
10168.00,7.455206,25.22589,-0.000177,24.016082,-0.0079,1.478
10170.00,7.454996,25.22598,-0.000177,24.016314,-0.0078,1.478
10172.00,7.454624,25.22581,-0.000177,24.016528,-0.0078,1.478
10174.00,7.454743,25.22577,-0.000176,24.016820,-0.0078,1.478
10176.00,7.455358,25.22551,-0.000176,24.016563,-0.0078,1.478
10178.00,7.455227,25.22558,-0.000176,24.016597,-0.0078,1.479
10180.00,7.454249,25.22620,-0.000177,24.016070,-0.0078,1.478
10182.00,7.454902,25.22576,-0.000177,24.016556,-0.0078,1.477
10184.00,7.454918,25.22674,-0.000176,24.016343,-0.0078,1.478
10186.00,7.455303,25.22611,-0.000176,24.016713,-0.0078,1.478
10188.00,7.454741,25.22605,-0.000176,24.016833,-0.0078,1.478
10190.00,7.454533,25.22601,-0.000177,24.016980,-0.0078,1.478
10192.00,7.454376,25.22577,-0.000177,24.016757,-0.0078,1.478
10194.00,7.453986,25.22617,-0.000177,24.016510,-0.0078,1.478
10196.00,7.454443,25.22539,-0.000177,24.016954,-0.0078,1.477
10198.00,7.454873,25.22548,-0.000177,24.016490,-0.0078,1.478
10200.00,7.453821,25.22565,-0.000178,24.016476,-0.0078,1.478
10202.00,7.453497,25.22498,-0.000175,24.017145,-0.0078,1.478
10204.00,7.454238,25.22519,-0.000176,24.016556,-0.0078,1.478
@17,12.0000,24.0
10206.00,7.454038,25.22539,-0.000176,24.015916,-0.0078,1.477
10208.00,7.450565,25.22621,-0.000176,24.016322,-0.0078,1.478
10210.00,7.441832,25.22568,-0.000178,24.016802,-0.0078,1.477
10212.00,7.428441,25.22490,-0.000176,24.016568,-0.0078,1.477
10214.00,7.412646,25.22540,-0.000176,24.016755,-0.0078,1.476
10216.00,7.398040,25.22470,-0.000177,24.016956,-0.0078,1.477
10218.00,7.387428,25.22435,-0.000176,24.016427,-0.0078,1.478
10220.00,7.379975,25.22471,-0.000176,24.016632,-0.0078,1.479
10222.00,7.371989,25.22450,-0.000177,24.016334,-0.0079,1.479
10224.00,7.363916,25.22534,-0.000179,24.015615,-0.0078,1.480
10226.00,7.357283,25.22557,-0.000180,24.016372,-0.0078,1.479
10228.00,7.350077,25.22515,-0.000180,24.016583,-0.0079,1.479
10230.00,7.344229,25.22524,-0.000179,24.015814,-0.0079,1.479
10232.00,7.344225,25.22566,-0.000178,24.016336,-0.0078,1.479
10234.00,7.350583,25.22518,-0.000178,24.016824,-0.0079,1.480
10236.00,7.362056,25.22408,-0.000179,24.016820,-0.0079,1.481
10238.00,7.374368,25.22381,-0.000179,24.015956,-0.0078,1.479
10240.00,7.384524,25.22443,-0.000178,24.016929,-0.0078,1.479
10242.00,7.392405,25.22384,-0.000177,24.016728,-0.0079,1.479
10244.00,7.399025,25.22462,-0.000177,24.016362,-0.0078,1.479
10246.00,7.404830,25.22528,-0.000177,24.016782,-0.0078,1.479
10248.00,7.410559,25.22578,-0.000175,24.016717,-0.0079,1.478
10250.00,7.416206,25.22578,-0.000175,24.015872,-0.0079,1.477
10252.00,7.423811,25.22543,-0.000175,24.016530,-0.0079,1.478
10254.00,7.429237,25.22565,-0.000175,24.015821,-0.0078,1.478
10256.00,7.433728,25.22653,-0.000176,24.016128,-0.0078,1.478
10258.00,7.437105,25.22656,-0.000177,24.016456,-0.0079,1.478
10260.00,7.439713,25.22622,-0.000176,24.015671,-0.0079,1.478
10262.00,7.443051,25.22728,-0.000175,24.016702,-0.0078,1.478
10264.00,7.444826,25.22779,-0.000175,24.016423,-0.0078,1.478
10266.00,7.446257,25.22741,-0.000176,24.016253,-0.0078,1.478
10268.00,7.447979,25.22731,-0.000176,24.015910,-0.0078,1.478
10270.00,7.449261,25.22768,-0.000175,24.016008,-0.0078,1.478
10272.00,7.449965,25.22685,-0.000176,24.016407,-0.0078,1.478
10274.00,7.450480,25.22689,-0.000177,24.016677,-0.0078,1.477
10276.00,7.452264,25.22599,-0.000176,24.017194,-0.0078,1.478
10278.00,7.452462,25.22659,-0.000176,24.016566,-0.0078,1.478
10280.00,7.452453,25.22593,-0.000176,24.016276,-0.0079,1.478
10282.00,7.452618,25.22676,-0.000176,24.016594,-0.0079,1.478
10284.00,7.452488,25.22676,-0.000176,24.016447,-0.0078,1.478
10286.00,7.452409,25.22744,-0.000175,24.016305,-0.0078,1.478
10288.00,7.452915,25.22722,-0.000177,24.016353,-0.0079,1.477
10290.00,7.452720,25.22751,-0.000177,24.016856,-0.0079,1.478
10292.00,7.452338,25.22737,-0.000176,24.016412,-0.0078,1.478
10294.00,7.451433,25.22750,-0.000176,24.016851,-0.0078,1.478
10296.00,7.452272,25.22807,-0.000177,24.016458,-0.0078,1.477
10298.00,7.451777,25.22769,-0.000176,24.015975,-0.0078,1.478
10300.00,7.451562,25.22740,-0.000177,24.015569,-0.0078,1.478
10302.00,7.452435,25.22786,-0.000177,24.016184,-0.0078,1.478
10304.00,7.451523,25.22756,-0.000178,24.017130,-0.0079,1.478
10306.00,7.451686,25.22824,-0.000176,24.016121,-0.0079,1.478
10308.00,7.451786,25.22785,-0.000177,24.016024,-0.0078,1.478
10310.00,7.451580,25.22804,-0.000177,24.016073,-0.0078,1.477
10312.00,7.451101,25.22755,-0.000175,24.015903,-0.0078,1.477
10314.00,7.450727,25.22738,-0.000176,24.016356,-0.0078,1.478
10316.00,7.450150,25.22816,-0.000176,24.016394,-0.0078,1.478
10318.00,7.450843,25.22698,-0.000177,24.016320,-0.0078,1.478
10320.00,7.451761,25.22675,-0.000177,24.016797,-0.0079,1.478
10322.00,7.451821,25.22707,-0.000177,24.016376,-0.0079,1.478
10324.00,7.452250,25.22675,-0.000177,24.015724,-0.0079,1.478
10326.00,7.452720,25.22658,-0.000176,24.016363,-0.0078,1.477
10328.00,7.452641,25.22672,-0.000176,24.016117,-0.0078,1.478
10330.00,7.452608,25.22686,-0.000176,24.015850,-0.0079,1.478
10332.00,7.453134,25.22652,-0.000176,24.016177,-0.0079,1.478
10334.00,7.453519,25.22623,-0.000177,24.016494,-0.0078,1.478
10336.00,7.453134,25.22638,-0.000177,24.016824,-0.0079,1.479
10338.00,7.452921,25.22666,-0.000176,24.016249,-0.0079,1.478
10340.00,7.453203,25.22591,-0.000176,24.016044,-0.0079,1.478
10342.00,7.453247,25.22570,-0.000177,24.017174,-0.0079,1.479
10344.00,7.453574,25.22647,-0.000178,24.016831,-0.0078,1.478
10346.00,7.454599,25.22630,-0.000177,24.015548,-0.0079,1.478
10348.00,7.455045,25.22513,-0.000177,24.016639,-0.0079,1.477
10350.00,7.454914,25.22597,-0.000177,24.016755,-0.0078,1.477
10352.00,7.455091,25.22659,-0.000177,24.016231,-0.0079,1.478
10354.00,7.454789,25.22661,-0.000176,24.016755,-0.0079,1.478
10356.00,7.455323,25.22652,-0.000176,24.016777,-0.0078,1.478
10358.00,7.455184,25.22617,-0.000177,24.016757,-0.0079,1.479
10360.00,7.454956,25.22572,-0.000177,24.016168,-0.0078,1.478
10362.00,7.455580,25.22598,-0.000177,24.016086,-0.0078,1.477
10364.00,7.455794,25.22617,-0.000177,24.016775,-0.0078,1.478
10366.00,7.456267,25.22568,-0.000176,24.016507,-0.0078,1.478
10368.00,7.456060,25.22537,-0.000176,24.016617,-0.0078,1.478
10370.00,7.456218,25.22597,-0.000176,24.016547,-0.0079,1.478
10372.00,7.456208,25.22663,-0.000177,24.016251,-0.0079,1.479
10374.00,7.455940,25.22525,-0.000177,24.016675,-0.0079,1.478
10376.00,7.455963,25.22610,-0.000178,24.016053,-0.0078,1.477
10378.00,7.455331,25.22567,-0.000176,24.016052,-0.0078,1.477
10380.00,7.455166,25.22546,-0.000176,24.015850,-0.0078,1.478
10382.00,7.455877,25.22494,-0.000177,24.016385,-0.0078,1.478
10384.00,7.455554,25.22568,-0.000178,24.015745,-0.0078,1.478
10386.00,7.455575,25.22606,-0.000178,24.016670,-0.0078,1.478
10388.00,7.455799,25.22530,-0.000177,24.016574,-0.0078,1.478
10390.00,7.455706,25.22518,-0.000177,24.016179,-0.0079,1.478
10392.00,7.456283,25.22451,-0.000177,24.016460,-0.0078,1.478
10394.00,7.456638,25.22523,-0.000178,24.016324,-0.0079,1.478
10396.00,7.456811,25.22567,-0.000178,24.016171,-0.0079,1.478
10398.00,7.457254,25.22555,-0.000178,24.016044,-0.0078,1.478
10400.00,7.457480,25.22573,-0.000178,24.016655,-0.0079,1.478
10402.00,7.457100,25.22552,-0.000177,24.015878,-0.0078,1.478
10404.00,7.456740,25.22475,-0.000177,24.016353,-0.0078,1.478
10406.00,7.456600,25.22514,-0.000178,24.016476,-0.0079,1.478
10408.00,7.456853,25.22534,-0.000178,24.016637,-0.0078,1.478
10410.00,7.457708,25.22446,-0.000177,24.016184,-0.0079,1.478
10412.00,7.456922,25.22511,-0.000178,24.016298,-0.0079,1.478
10414.00,7.456577,25.22544,-0.000178,24.015957,-0.0079,1.478
10416.00,7.456694,25.22534,-0.000177,24.016485,-0.0079,1.477
10418.00,7.456561,25.22582,-0.000177,24.016311,-0.0078,1.478
10420.00,7.456887,25.22522,-0.000177,24.016104,-0.0079,1.478
10422.00,7.456873,25.22561,-0.000178,24.016367,-0.0079,1.478
10424.00,7.456263,25.22556,-0.000178,24.016003,-0.0079,1.478
10426.00,7.455750,25.22505,-0.000178,24.016528,-0.0079,1.478
10428.00,7.455818,25.22525,-0.000177,24.016093,-0.0078,1.478
10430.00,7.455316,25.22533,-0.000177,24.016233,-0.0078,1.478
10432.00,7.455113,25.22525,-0.000177,24.016139,-0.0079,1.478
10434.00,7.456307,25.22456,-0.000177,24.016369,-0.0079,1.478
10436.00,7.456441,25.22476,-0.000176,24.015598,-0.0079,1.478
10438.00,7.456505,25.22390,-0.000176,24.016483,-0.0079,1.478
10440.00,7.457106,25.22456,-0.000176,24.016982,-0.0078,1.479
10442.00,7.457837,25.22538,-0.000176,24.016362,-0.0078,1.478
10444.00,7.457725,25.22512,-0.000177,24.016728,-0.0079,1.478
10446.00,7.457260,25.22494,-0.000176,24.016933,-0.0078,1.478
10448.00,7.456407,25.22523,-0.000175,24.016347,-0.0078,1.478
10450.00,7.455496,25.22537,-0.000176,24.016623,-0.0079,1.477
10452.00,7.455187,25.22578,-0.000177,24.016552,-0.0079,1.478
10454.00,7.455306,25.22495,-0.000177,24.016186,-0.0078,1.478
10456.00,7.455152,25.22565,-0.000176,24.016420,-0.0078,1.478
10458.00,7.455709,25.22523,-0.000177,24.016079,-0.0079,1.478
10460.00,7.455852,25.22496,-0.000176,24.016097,-0.0078,1.477
10462.00,7.455098,25.22441,-0.000176,24.015714,-0.0079,1.478
10464.00,7.454677,25.22415,-0.000176,24.016556,-0.0079,1.478
10466.00,7.455159,25.22365,-0.000176,24.016759,-0.0079,1.478
10468.00,7.455964,25.22383,-0.000177,24.015827,-0.0078,1.478
10470.00,7.455180,25.22436,-0.000177,24.015707,-0.0079,1.478
10472.00,7.455102,25.22450,-0.000177,24.016572,-0.0079,1.478
10474.00,7.455610,25.22439,-0.000178,24.016519,-0.0078,1.478
10476.00,7.454983,25.22456,-0.000177,24.016135,-0.0079,1.478
10478.00,7.454283,25.22476,-0.000177,24.016030,-0.0079,1.478
10480.00,7.454677,25.22442,-0.000176,24.016708,-0.0078,1.478
10482.00,7.454917,25.22605,-0.000176,24.016692,-0.0078,1.477
10484.00,7.454932,25.22575,-0.000177,24.016284,-0.0079,1.477
10486.00,7.454682,25.22549,-0.000176,24.016035,-0.0078,1.478
10488.00,7.454566,25.22537,-0.000177,24.016215,-0.0079,1.478
10490.00,7.454911,25.22465,-0.000177,24.016111,-0.0079,1.478
10492.00,7.454274,25.22465,-0.000178,24.016637,-0.0078,1.478
10494.00,7.455327,25.22442,-0.000178,24.016226,-0.0078,1.479
10496.00,7.455726,25.22552,-0.000177,24.015979,-0.0078,1.478
10498.00,7.456036,25.22625,-0.000178,24.016153,-0.0078,1.478
10500.00,7.455962,25.22605,-0.000177,24.016401,-0.0079,1.478
10502.00,7.455705,25.22605,-0.000176,24.016093,-0.0079,1.478
10504.00,7.455414,25.22602,-0.000176,24.016206,-0.0078,1.479
10506.00,7.455802,25.22650,-0.000177,24.016334,-0.0079,1.478
10508.00,7.456777,25.22644,-0.000176,24.016904,-0.0078,1.477
10510.00,7.455940,25.22660,-0.000176,24.016869,-0.0078,1.477
10512.00,7.455135,25.22620,-0.000176,24.015946,-0.0078,1.478
10514.00,7.455480,25.22564,-0.000177,24.016827,-0.0079,1.478
10516.00,7.455054,25.22574,-0.000177,24.016724,-0.0079,1.478
10518.00,7.454678,25.22579,-0.000177,24.016231,-0.0078,1.478
10520.00,7.454667,25.22565,-0.000177,24.016296,-0.0078,1.478
10522.00,7.454384,25.22557,-0.000176,24.016398,-0.0079,1.478
10524.00,7.453955,25.22549,-0.000177,24.016356,-0.0078,1.479
10526.00,7.453704,25.22499,-0.000177,24.016197,-0.0078,1.478
10528.00,7.454321,25.22526,-0.000176,24.017021,-0.0079,1.479
10530.00,7.453599,25.22658,-0.000176,24.016548,-0.0078,1.478
10532.00,7.453553,25.22615,-0.000176,24.016557,-0.0079,1.478
10534.00,7.453355,25.22667,-0.000176,24.015830,-0.0078,1.477
10536.00,7.454284,25.22680,-0.000177,24.016367,-0.0078,1.477
10538.00,7.454612,25.22617,-0.000178,24.016119,-0.0079,1.478
10540.00,7.455039,25.22651,-0.000178,24.016436,-0.0079,1.478
10542.00,7.455131,25.22610,-0.000177,24.016256,-0.0078,1.478
10544.00,7.455238,25.22584,-0.000177,24.017103,-0.0078,1.478
10546.00,7.454295,25.22650,-0.000177,24.016820,-0.0078,1.478
10548.00,7.453398,25.22603,-0.000176,24.016157,-0.0078,1.477
10550.00,7.452731,25.22658,-0.000177,24.016920,-0.0078,1.478
10552.00,7.453431,25.22712,-0.000177,24.017148,-0.0078,1.478
10554.00,7.454249,25.22597,-0.000178,24.016188,-0.0078,1.478
10556.00,7.453644,25.22599,-0.000176,24.016115,-0.0078,1.478
10558.00,7.453882,25.22613,-0.000176,24.016557,-0.0078,1.478
10560.00,7.453944,25.22645,-0.000176,24.016168,-0.0079,1.478
10562.00,7.453451,25.22650,-0.000176,24.016690,-0.0078,1.478
10564.00,7.453727,25.22639,-0.000177,24.017099,-0.0078,1.478
10566.00,7.454564,25.22476,-0.000178,24.016454,-0.0078,1.479
10568.00,7.454110,25.22604,-0.000177,24.016275,-0.0079,1.479
10570.00,7.454103,25.22646,-0.000176,24.016215,-0.0078,1.478
10572.00,7.454216,25.22689,-0.000177,24.016055,-0.0079,1.478
10574.00,7.454211,25.22699,-0.000177,24.016280,-0.0078,1.478
10576.00,7.453891,25.22573,-0.000177,24.016084,-0.0079,1.478
10578.00,7.454190,25.22519,-0.000177,24.016055,-0.0079,1.478
10580.00,7.454474,25.22545,-0.000177,24.016150,-0.0079,1.478
10582.00,7.454184,25.22595,-0.000177,24.015778,-0.0079,1.479
10584.00,7.454716,25.22560,-0.000176,24.015956,-0.0078,1.478
10586.00,7.454668,25.22579,-0.000177,24.016875,-0.0078,1.477
10588.00,7.454543,25.22648,-0.000176,24.016628,-0.0078,1.478
10590.00,7.454853,25.22554,-0.000177,24.016162,-0.0079,1.478
10592.00,7.454071,25.22668,-0.000177,24.016601,-0.0078,1.478
10594.00,7.454576,25.22622,-0.000176,24.016608,-0.0078,1.477
10596.00,7.454540,25.22701,-0.000176,24.016873,-0.0078,1.477
10598.00,7.454206,25.22746,-0.000176,24.016242,-0.0079,1.478
10600.00,7.453406,25.22748,-0.000177,24.016324,-0.0079,1.478
10602.00,7.453540,25.22755,-0.000177,24.016218,-0.0078,1.478
10604.00,7.453843,25.22863,-0.000177,24.016998,-0.0078,1.478
10606.00,7.454123,25.22849,-0.000177,24.016287,-0.0078,1.478
10608.00,7.453627,25.22750,-0.000177,24.015870,-0.0078,1.478
10610.00,7.452767,25.22782,-0.000177,24.016728,-0.0078,1.478
10612.00,7.453467,25.22672,-0.000178,24.016489,-0.0078,1.478
10614.00,7.453481,25.22608,-0.000177,24.016485,-0.0078,1.478
10616.00,7.453251,25.22604,-0.000177,24.016331,-0.0078,1.478
10618.00,7.453567,25.22630,-0.000177,24.016017,-0.0079,1.478
10620.00,7.452946,25.22586,-0.000177,24.016307,-0.0079,1.478
10622.00,7.452710,25.22609,-0.000178,24.016240,-0.0079,1.479
10624.00,7.453146,25.22724,-0.000177,24.016692,-0.0079,1.478
10626.00,7.452488,25.22655,-0.000177,24.016333,-0.0078,1.478
10628.00,7.452751,25.22660,-0.000176,24.016626,-0.0078,1.478
10630.00,7.452476,25.22680,-0.000177,24.016630,-0.0078,1.478
10632.00,7.451972,25.22642,-0.000176,24.016909,-0.0078,1.478
10634.00,7.452697,25.22703,-0.000176,24.016719,-0.0078,1.478
10636.00,7.453642,25.22612,-0.000175,24.016576,-0.0078,1.479
10638.00,7.454022,25.22624,-0.000178,24.016242,-0.0079,1.478
10640.00,7.454706,25.22618,-0.000177,24.016545,-0.0078,1.479
10642.00,7.454455,25.22599,-0.000177,24.015885,-0.0078,1.478
10644.00,7.454326,25.22658,-0.000177,24.015695,-0.0078,1.478
10646.00,7.454975,25.22660,-0.000176,24.016160,-0.0078,1.478
10648.00,7.454396,25.22599,-0.000177,24.015899,-0.0078,1.478
10650.00,7.454332,25.22580,-0.000176,24.016320,-0.0078,1.478
10652.00,7.453962,25.22691,-0.000177,24.015903,-0.0078,1.478
10654.00,7.453844,25.22677,-0.000178,24.016702,-0.0078,1.479
10656.00,7.453543,25.22685,-0.000177,24.016237,-0.0078,1.478
10658.00,7.453590,25.22613,-0.000177,24.016119,-0.0078,1.478
10660.00,7.454541,25.22627,-0.000177,24.016061,-0.0078,1.478
10662.00,7.453507,25.22626,-0.000177,24.016936,-0.0078,1.478
10664.00,7.452526,25.22660,-0.000178,24.016420,-0.0079,1.478
10666.00,7.451783,25.22565,-0.000177,24.016197,-0.0078,1.477
10668.00,7.452378,25.22549,-0.000177,24.016670,-0.0078,1.478
10670.00,7.453600,25.22610,-0.000177,24.016576,-0.0079,1.478
10672.00,7.453267,25.22662,-0.000177,24.016643,-0.0078,1.478
10674.00,7.453036,25.22659,-0.000177,24.016913,-0.0079,1.478
10676.00,7.453565,25.22643,-0.000177,24.015930,-0.0078,1.478
10678.00,7.453896,25.22650,-0.000176,24.016764,-0.0078,1.478
10680.00,7.453216,25.22639,-0.000176,24.016663,-0.0078,1.478
10682.00,7.453297,25.22593,-0.000176,24.016496,-0.0078,1.477
10684.00,7.453338,25.22605,-0.000177,24.015952,-0.0078,1.478
10686.00,7.452889,25.22643,-0.000177,24.015968,-0.0078,1.479
10688.00,7.453229,25.22649,-0.000178,24.016779,-0.0079,1.478
10690.00,7.453635,25.22695,-0.000177,24.016146,-0.0079,1.478
10692.00,7.454030,25.22688,-0.000176,24.016106,-0.0078,1.478
10694.00,7.454161,25.22606,-0.000177,24.016356,-0.0079,1.478
10696.00,7.452576,25.22667,-0.000177,24.016652,-0.0079,1.478
10698.00,7.452597,25.22701,-0.000176,24.016012,-0.0078,1.479
10700.00,7.453012,25.22697,-0.000176,24.016536,-0.0079,1.479
10702.00,7.453318,25.22787,-0.000177,24.015747,-0.0078,1.478
10704.00,7.452670,25.22681,-0.000177,24.016831,-0.0078,1.478
10706.00,7.453298,25.22703,-0.000176,24.016291,-0.0078,1.478
10708.00,7.453612,25.22626,-0.000177,24.016699,-0.0078,1.478
10710.00,7.454124,25.22652,-0.000177,24.016485,-0.0079,1.478
10712.00,7.453794,25.22679,-0.000177,24.016101,-0.0078,1.478
10714.00,7.453330,25.22725,-0.000177,24.016218,-0.0078,1.478
10716.00,7.453186,25.22678,-0.000176,24.016032,-0.0078,1.478
10718.00,7.453794,25.22654,-0.000175,24.016026,-0.0078,1.478
10720.00,7.452774,25.22655,-0.000176,24.015995,-0.0078,1.478
10722.00,7.452673,25.22596,-0.000176,24.016713,-0.0078,1.478
10724.00,7.453084,25.22572,-0.000176,24.016994,-0.0078,1.477
10726.00,7.453090,25.22608,-0.000175,24.016436,-0.0078,1.478
10728.00,7.453124,25.22660,-0.000177,24.016358,-0.0078,1.479
10730.00,7.453070,25.22730,-0.000176,24.016282,-0.0079,1.478
10732.00,7.453631,25.22728,-0.000177,24.016289,-0.0078,1.478
10734.00,7.452437,25.22746,-0.000177,24.016559,-0.0079,1.479
10736.00,7.452525,25.22771,-0.000176,24.015985,-0.0079,1.478
10738.00,7.452173,25.22745,-0.000176,24.016334,-0.0078,1.478
10740.00,7.451640,25.22709,-0.000176,24.016547,-0.0078,1.478
10742.00,7.452615,25.22654,-0.000176,24.016650,-0.0078,1.478
10744.00,7.452381,25.22653,-0.000177,24.016530,-0.0078,1.478
10746.00,7.452772,25.22707,-0.000177,24.016278,-0.0078,1.478
10748.00,7.453181,25.22722,-0.000177,24.016179,-0.0078,1.479
10750.00,7.452771,25.22660,-0.000175,24.016630,-0.0078,1.478
10752.00,7.452947,25.22660,-0.000175,24.016572,-0.0078,1.478
10754.00,7.452234,25.22769,-0.000175,24.016470,-0.0078,1.478
10756.00,7.452327,25.22749,-0.000176,24.016532,-0.0078,1.479
10758.00,7.451707,25.22795,-0.000177,24.017081,-0.0078,1.478
10760.00,7.451482,25.22788,-0.000177,24.016425,-0.0078,1.478
10762.00,7.451289,25.22714,-0.000177,24.016146,-0.0078,1.477
10764.00,7.451861,25.22648,-0.000176,24.016494,-0.0078,1.478
10766.00,7.452422,25.22665,-0.000176,24.016833,-0.0078,1.478
10768.00,7.452834,25.22696,-0.000176,24.016262,-0.0079,1.478
10770.00,7.452575,25.22688,-0.000176,24.016715,-0.0078,1.478
10772.00,7.452978,25.22648,-0.000177,24.017009,-0.0078,1.478
10774.00,7.454175,25.22631,-0.000177,24.016365,-0.0078,1.478
10776.00,7.453690,25.22646,-0.000177,24.016077,-0.0078,1.479
10778.00,7.453618,25.22671,-0.000176,24.016784,-0.0078,1.479
10780.00,7.453654,25.22747,-0.000176,24.016287,-0.0078,1.478
10782.00,7.452492,25.22733,-0.000176,24.016369,-0.0078,1.478
10784.00,7.451877,25.22752,-0.000175,24.016320,-0.0078,1.478
10786.00,7.452322,25.22740,-0.000175,24.016788,-0.0078,1.479
10788.00,7.453326,25.22680,-0.000176,24.016343,-0.0078,1.479
10790.00,7.453457,25.22720,-0.000177,24.016333,-0.0078,1.478
10792.00,7.453065,25.22720,-0.000177,24.016516,-0.0078,1.478
10794.00,7.452984,25.22668,-0.000177,24.016543,-0.0078,1.479
10796.00,7.452889,25.22589,-0.000177,24.016148,-0.0079,1.479
10798.00,7.452371,25.22626,-0.000176,24.016200,-0.0078,1.478
10800.00,7.452088,25.22701,-0.000175,24.016550,-0.0078,1.478
10802.00,7.452981,25.22667,-0.000176,24.016539,-0.0078,1.479
10804.00,7.452820,25.22601,-0.000177,24.016028,-0.0078,1.479
@18,12.0000,24.0
10806.00,7.452930,25.22623,-0.000176,24.016198,-0.0078,1.479
10808.00,7.448537,25.22660,-0.000177,24.016411,-0.0078,1.478
10810.00,7.439237,25.22735,-0.000177,24.016864,-0.0078,1.477
10812.00,7.426405,25.22712,-0.000176,24.016945,-0.0078,1.477
10814.00,7.411158,25.22651,-0.000174,24.016992,-0.0078,1.477
10816.00,7.398043,25.22658,-0.000175,24.016198,-0.0078,1.477
10818.00,7.388794,25.22674,-0.000176,24.016566,-0.0078,1.478
10820.00,7.380600,25.22708,-0.000176,24.016336,-0.0078,1.479
10822.00,7.373224,25.22775,-0.000178,24.016111,-0.0078,1.480
10824.00,7.365793,25.22825,-0.000179,24.015936,-0.0078,1.479
10826.00,7.358236,25.22808,-0.000179,24.016211,-0.0079,1.479
10828.00,7.351652,25.22751,-0.000180,24.016423,-0.0078,1.479
10830.00,7.347228,25.22662,-0.000179,24.016084,-0.0078,1.480
10832.00,7.346310,25.22708,-0.000179,24.016113,-0.0078,1.480
10834.00,7.351923,25.22697,-0.000178,24.016527,-0.0078,1.480
10836.00,7.362514,25.22645,-0.000178,24.016846,-0.0078,1.480
10838.00,7.374331,25.22703,-0.000178,24.016824,-0.0078,1.481
10840.00,7.385119,25.22723,-0.000179,24.016798,-0.0078,1.481
10842.00,7.393782,25.22764,-0.000178,24.017087,-0.0078,1.479
10844.00,7.400859,25.22791,-0.000178,24.016340,-0.0078,1.479
10846.00,7.406746,25.22771,-0.000176,24.016322,-0.0078,1.479
10848.00,7.412127,25.22761,-0.000175,24.017002,-0.0078,1.478
10850.00,7.418165,25.22681,-0.000176,24.016485,-0.0078,1.479
10852.00,7.423383,25.22685,-0.000177,24.016822,-0.0078,1.479
10854.00,7.428418,25.22722,-0.000175,24.016875,-0.0078,1.479
10856.00,7.432608,25.22711,-0.000176,24.017016,-0.0078,1.479
10858.00,7.436024,25.22772,-0.000176,24.016913,-0.0078,1.478
10860.00,7.438619,25.22740,-0.000177,24.016762,-0.0078,1.479
10862.00,7.441691,25.22756,-0.000176,24.016490,-0.0078,1.479
10864.00,7.443444,25.22735,-0.000176,24.016313,-0.0078,1.479
10866.00,7.443504,25.22673,-0.000176,24.015356,-0.0078,1.478
10868.00,7.444712,25.22685,-0.000175,24.017025,-0.0078,1.478
10870.00,7.445366,25.22711,-0.000175,24.017110,-0.0078,1.478
10872.00,7.445768,25.22764,-0.000175,24.016697,-0.0078,1.479
10874.00,7.446563,25.22693,-0.000176,24.017275,-0.0078,1.479
10876.00,7.446776,25.22632,-0.000176,24.016904,-0.0078,1.479
10878.00,7.446815,25.22674,-0.000176,24.016487,-0.0078,1.479
10880.00,7.447727,25.22637,-0.000175,24.016102,-0.0078,1.478
10882.00,7.449098,25.22615,-0.000175,24.017007,-0.0078,1.479
10884.00,7.449552,25.22672,-0.000177,24.016499,-0.0078,1.479
10886.00,7.449276,25.22660,-0.000177,24.016046,-0.0078,1.480
10888.00,7.449428,25.22715,-0.000177,24.016460,-0.0078,1.479
10890.00,7.449762,25.22629,-0.000177,24.016797,-0.0078,1.479
10892.00,7.449835,25.22581,-0.000176,24.016276,-0.0078,1.478
10894.00,7.449397,25.22595,-0.000176,24.016414,-0.0078,1.479
10896.00,7.449897,25.22638,-0.000176,24.016291,-0.0079,1.479
10898.00,7.449700,25.22648,-0.000176,24.015602,-0.0078,1.478
10900.00,7.449827,25.22598,-0.000177,24.015990,-0.0078,1.479
10902.00,7.449973,25.22578,-0.000176,24.016510,-0.0078,1.479
10904.00,7.449332,25.22672,-0.000177,24.016637,-0.0078,1.479
10906.00,7.448425,25.22744,-0.000177,24.016818,-0.0078,1.479
10908.00,7.448388,25.22780,-0.000177,24.016363,-0.0078,1.479
10910.00,7.448417,25.22758,-0.000176,24.016809,-0.0078,1.479
10912.00,7.449536,25.22733,-0.000177,24.016721,-0.0078,1.479
10914.00,7.449504,25.22671,-0.000177,24.016782,-0.0079,1.478
10916.00,7.449895,25.22693,-0.000176,24.016650,-0.0079,1.479
10918.00,7.450551,25.22782,-0.000176,24.016992,-0.0079,1.479
10920.00,7.450947,25.22797,-0.000176,24.016866,-0.0078,1.479
10922.00,7.450481,25.22797,-0.000176,24.017449,-0.0078,1.479
10924.00,7.451462,25.22806,-0.000176,24.016679,-0.0078,1.478
10926.00,7.452095,25.22772,-0.000175,24.016146,-0.0078,1.479
10928.00,7.452751,25.22771,-0.000175,24.016171,-0.0078,1.478
10930.00,7.452017,25.22800,-0.000175,24.016652,-0.0078,1.478
10932.00,7.451280,25.22772,-0.000177,24.016603,-0.0079,1.478
10934.00,7.451026,25.22865,-0.000176,24.016757,-0.0079,1.479
10936.00,7.451211,25.22843,-0.000176,24.017061,-0.0078,1.478
10938.00,7.451621,25.22762,-0.000176,24.016481,-0.0078,1.478
10940.00,7.451715,25.22732,-0.000176,24.016411,-0.0078,1.478
10942.00,7.452579,25.22666,-0.000176,24.016537,-0.0078,1.479
10944.00,7.452778,25.22694,-0.000176,24.016889,-0.0078,1.478
10946.00,7.453306,25.22692,-0.000177,24.016829,-0.0078,1.479
10948.00,7.453476,25.22686,-0.000176,24.016023,-0.0078,1.479
10950.00,7.453548,25.22723,-0.000176,24.016788,-0.0078,1.479
10952.00,7.453904,25.22673,-0.000177,24.016066,-0.0078,1.479
10954.00,7.454536,25.22680,-0.000177,24.016090,-0.0078,1.478
10956.00,7.454010,25.22637,-0.000177,24.016316,-0.0078,1.478
10958.00,7.453545,25.22672,-0.000176,24.016430,-0.0078,1.479
10960.00,7.454065,25.22609,-0.000177,24.016073,-0.0079,1.479
10962.00,7.453836,25.22629,-0.000177,24.016133,-0.0079,1.478
10964.00,7.453588,25.22695,-0.000177,24.016363,-0.0078,1.478
10966.00,7.453546,25.22653,-0.000176,24.015961,-0.0078,1.479
10968.00,7.454482,25.22722,-0.000177,24.016273,-0.0079,1.479
10970.00,7.454579,25.22672,-0.000177,24.016740,-0.0078,1.479
10972.00,7.454079,25.22725,-0.000177,24.016672,-0.0078,1.479
10974.00,7.454165,25.22776,-0.000176,24.016585,-0.0078,1.478
10976.00,7.454855,25.22832,-0.000177,24.016757,-0.0078,1.478
10978.00,7.454466,25.22734,-0.000177,24.016782,-0.0078,1.479
10980.00,7.454102,25.22743,-0.000176,24.016021,-0.0078,1.479
10982.00,7.453783,25.22847,-0.000176,24.016798,-0.0078,1.479
10984.00,7.454088,25.22845,-0.000177,24.017007,-0.0078,1.479
10986.00,7.454316,25.22720,-0.000178,24.015936,-0.0079,1.478
10988.00,7.454641,25.22804,-0.000178,24.016318,-0.0079,1.479
10990.00,7.455102,25.22792,-0.000178,24.016106,-0.0079,1.479
10992.00,7.454627,25.22723,-0.000177,24.015816,-0.0078,1.479
10994.00,7.453782,25.22778,-0.000176,24.016264,-0.0078,1.478
10996.00,7.454334,25.22749,-0.000176,24.015758,-0.0078,1.479
10998.00,7.454601,25.22709,-0.000177,24.016757,-0.0079,1.479
11000.00,7.454430,25.22744,-0.000177,24.016490,-0.0078,1.479
11002.00,7.454324,25.22807,-0.000177,24.016532,-0.0079,1.479
11004.00,7.454484,25.22799,-0.000177,24.017014,-0.0079,1.479
11006.00,7.454793,25.22730,-0.000176,24.015829,-0.0079,1.479
11008.00,7.454954,25.22714,-0.000178,24.016082,-0.0079,1.479
11010.00,7.454157,25.22744,-0.000177,24.016148,-0.0078,1.479
11012.00,7.453921,25.22782,-0.000176,24.016412,-0.0078,1.479
11014.00,7.453535,25.22806,-0.000177,24.015796,-0.0078,1.479
11016.00,7.454308,25.22762,-0.000177,24.016430,-0.0079,1.479
11018.00,7.455327,25.22693,-0.000177,24.016445,-0.0078,1.478
11020.00,7.455001,25.22726,-0.000176,24.016552,-0.0078,1.479
11022.00,7.453759,25.22755,-0.000176,24.016577,-0.0079,1.478
11024.00,7.454219,25.22739,-0.000177,24.016162,-0.0078,1.479
11026.00,7.454619,25.22775,-0.000177,24.016470,-0.0078,1.479
11028.00,7.454452,25.22795,-0.000177,24.016510,-0.0079,1.479
11030.00,7.453714,25.22823,-0.000176,24.016634,-0.0078,1.479
11032.00,7.453747,25.22866,-0.000175,24.016226,-0.0079,1.479
11034.00,7.454451,25.22889,-0.000176,24.016356,-0.0079,1.479
11036.00,7.454780,25.22887,-0.000177,24.016179,-0.0078,1.479
11038.00,7.454876,25.22841,-0.000176,24.016483,-0.0079,1.479
11040.00,7.454251,25.22747,-0.000175,24.016423,-0.0078,1.478
11042.00,7.453549,25.22743,-0.000177,24.016467,-0.0079,1.479
11044.00,7.453737,25.22807,-0.000177,24.016737,-0.0079,1.479
11046.00,7.454077,25.22867,-0.000176,24.016411,-0.0078,1.479
11048.00,7.453680,25.22738,-0.000175,24.016514,-0.0078,1.479
11050.00,7.453221,25.22712,-0.000175,24.017157,-0.0078,1.478
11052.00,7.453335,25.22783,-0.000176,24.016719,-0.0078,1.479
11054.00,7.453220,25.22808,-0.000176,24.015952,-0.0078,1.479
11056.00,7.452622,25.22816,-0.000175,24.016255,-0.0078,1.479
11058.00,7.452775,25.22730,-0.000176,24.016026,-0.0079,1.479
11060.00,7.453278,25.22791,-0.000176,24.015863,-0.0079,1.479
11062.00,7.453759,25.22777,-0.000177,24.016372,-0.0079,1.480
11064.00,7.454073,25.22801,-0.000176,24.016256,-0.0079,1.479
11066.00,7.453491,25.22835,-0.000175,24.016603,-0.0078,1.478
11068.00,7.452791,25.22791,-0.000177,24.016365,-0.0079,1.479
11070.00,7.451757,25.22736,-0.000178,24.016117,-0.0079,1.479
11072.00,7.452335,25.22739,-0.000177,24.016010,-0.0079,1.479
11074.00,7.452040,25.22719,-0.000177,24.016679,-0.0079,1.479
11076.00,7.452322,25.22690,-0.000177,24.016733,-0.0079,1.479
11078.00,7.452479,25.22768,-0.000175,24.016037,-0.0079,1.479
11080.00,7.452475,25.22699,-0.000175,24.016688,-0.0079,1.478
11082.00,7.452615,25.22748,-0.000176,24.016985,-0.0079,1.478
11084.00,7.453147,25.22793,-0.000177,24.016940,-0.0078,1.479
11086.00,7.452777,25.22724,-0.000177,24.016657,-0.0078,1.479
11088.00,7.453625,25.22747,-0.000177,24.016307,-0.0078,1.479
11090.00,7.453270,25.22834,-0.000178,24.016131,-0.0078,1.479
11092.00,7.453390,25.22813,-0.000177,24.015785,-0.0078,1.479
11094.00,7.453503,25.22783,-0.000178,24.016557,-0.0078,1.479
11096.00,7.453120,25.22761,-0.000177,24.016028,-0.0078,1.479
11098.00,7.453063,25.22758,-0.000177,24.016632,-0.0078,1.479
11100.00,7.453150,25.22748,-0.000177,24.016360,-0.0079,1.479
11102.00,7.453613,25.22730,-0.000177,24.016099,-0.0079,1.479
11104.00,7.453278,25.22818,-0.000178,24.017011,-0.0078,1.479
11106.00,7.452595,25.22855,-0.000177,24.015959,-0.0078,1.479
11108.00,7.452728,25.22825,-0.000177,24.016351,-0.0078,1.479
11110.00,7.452908,25.22720,-0.000178,24.016227,-0.0079,1.479
11112.00,7.453560,25.22770,-0.000176,24.016523,-0.0079,1.479
11114.00,7.453079,25.22701,-0.000176,24.016505,-0.0079,1.479
11116.00,7.453307,25.22711,-0.000177,24.016597,-0.0079,1.479
11118.00,7.452749,25.22727,-0.000177,24.017007,-0.0079,1.479
11120.00,7.451482,25.22719,-0.000177,24.016690,-0.0079,1.479
11122.00,7.451633,25.22733,-0.000177,24.016030,-0.0079,1.479
11124.00,7.451450,25.22703,-0.000178,24.016173,-0.0079,1.479
11126.00,7.451783,25.22629,-0.000177,24.016276,-0.0078,1.479
11128.00,7.452580,25.22718,-0.000177,24.016672,-0.0078,1.480
11130.00,7.451762,25.22711,-0.000178,24.016572,-0.0078,1.479
11132.00,7.451001,25.22730,-0.000177,24.016139,-0.0079,1.479
11134.00,7.451461,25.22767,-0.000178,24.017049,-0.0078,1.479
11136.00,7.451957,25.22667,-0.000177,24.016343,-0.0078,1.479
11138.00,7.451980,25.22670,-0.000177,24.015867,-0.0079,1.480
11140.00,7.451468,25.22645,-0.000178,24.016097,-0.0079,1.479
11142.00,7.451999,25.22636,-0.000177,24.016829,-0.0078,1.479
11144.00,7.452463,25.22671,-0.000177,24.016068,-0.0078,1.479
11146.00,7.451963,25.22676,-0.000178,24.015664,-0.0079,1.480
11148.00,7.451729,25.22644,-0.000178,24.016789,-0.0079,1.479
11150.00,7.451973,25.22717,-0.000177,24.016226,-0.0078,1.479
11152.00,7.451345,25.22698,-0.000176,24.016612,-0.0078,1.479
11154.00,7.451458,25.22726,-0.000177,24.016048,-0.0078,1.479
11156.00,7.451939,25.22746,-0.000175,24.016701,-0.0078,1.479
11158.00,7.451828,25.22784,-0.000177,24.015729,-0.0079,1.480
11160.00,7.451775,25.22664,-0.000177,24.016155,-0.0079,1.479
11162.00,7.451578,25.22656,-0.000176,24.016670,-0.0078,1.479
11164.00,7.451861,25.22726,-0.000177,24.016518,-0.0078,1.479
11166.00,7.451567,25.22678,-0.000177,24.016499,-0.0078,1.479
11168.00,7.451529,25.22647,-0.000177,24.016019,-0.0078,1.479
11170.00,7.451809,25.22706,-0.000177,24.016110,-0.0078,1.479
11172.00,7.452173,25.22714,-0.000177,24.016913,-0.0078,1.479
11174.00,7.452647,25.22771,-0.000177,24.016055,-0.0079,1.479
11176.00,7.452604,25.22734,-0.000177,24.016102,-0.0078,1.479
11178.00,7.452099,25.22748,-0.000177,24.016585,-0.0079,1.479
11180.00,7.453064,25.22756,-0.000176,24.016048,-0.0079,1.478
11182.00,7.452765,25.22796,-0.000175,24.016104,-0.0079,1.479
11184.00,7.451945,25.22759,-0.000176,24.016430,-0.0079,1.479
11186.00,7.452004,25.22814,-0.000176,24.016780,-0.0078,1.479
11188.00,7.451504,25.22741,-0.000177,24.016548,-0.0079,1.478
11190.00,7.451432,25.22785,-0.000176,24.016380,-0.0079,1.479
11192.00,7.451326,25.22798,-0.000177,24.016099,-0.0079,1.479
11194.00,7.451118,25.22753,-0.000178,24.016719,-0.0078,1.479
11196.00,7.451628,25.22805,-0.000177,24.016251,-0.0078,1.479
11198.00,7.451704,25.22867,-0.000177,24.016858,-0.0079,1.480
11200.00,7.452004,25.22919,-0.000177,24.016438,-0.0078,1.479
11202.00,7.451849,25.22795,-0.000177,24.016157,-0.0078,1.479
11204.00,7.451093,25.22792,-0.000176,24.016392,-0.0078,1.479
11206.00,7.450730,25.22883,-0.000176,24.016128,-0.0079,1.479
11208.00,7.450537,25.22799,-0.000177,24.016550,-0.0078,1.478
11210.00,7.450779,25.22834,-0.000177,24.016447,-0.0078,1.478
11212.00,7.450794,25.22841,-0.000176,24.016053,-0.0078,1.478
11214.00,7.450753,25.22856,-0.000175,24.016142,-0.0078,1.479
11216.00,7.449810,25.22755,-0.000177,24.016188,-0.0079,1.479
11218.00,7.450630,25.22720,-0.000177,24.016505,-0.0078,1.480
11220.00,7.450772,25.22758,-0.000178,24.016104,-0.0078,1.480
11222.00,7.450749,25.22787,-0.000177,24.016470,-0.0079,1.479
11224.00,7.450509,25.22700,-0.000176,24.016291,-0.0078,1.479
11226.00,7.450684,25.22741,-0.000176,24.016273,-0.0078,1.479
11228.00,7.451120,25.22785,-0.000177,24.016846,-0.0078,1.479
11230.00,7.451445,25.22741,-0.000176,24.016583,-0.0078,1.479
11232.00,7.451304,25.22671,-0.000176,24.015800,-0.0078,1.480
11234.00,7.451344,25.22685,-0.000177,24.015769,-0.0078,1.479
11236.00,7.450957,25.22796,-0.000176,24.016911,-0.0078,1.479
11238.00,7.450808,25.22852,-0.000175,24.016663,-0.0079,1.479
11240.00,7.450965,25.22793,-0.000177,24.016213,-0.0078,1.479
11242.00,7.451213,25.22818,-0.000176,24.016142,-0.0078,1.478
11244.00,7.451901,25.22794,-0.000176,24.016677,-0.0078,1.479
11246.00,7.451981,25.22792,-0.000177,24.015872,-0.0079,1.479
11248.00,7.451558,25.22738,-0.000176,24.016108,-0.0079,1.479
11250.00,7.451437,25.22866,-0.000177,24.016061,-0.0078,1.480
11252.00,7.451797,25.22843,-0.000177,24.016507,-0.0078,1.479
11254.00,7.452013,25.22746,-0.000176,24.015867,-0.0078,1.479
11256.00,7.451912,25.22734,-0.000176,24.016809,-0.0079,1.479
11258.00,7.450294,25.22707,-0.000177,24.015863,-0.0078,1.479
11260.00,7.450979,25.22716,-0.000176,24.016124,-0.0079,1.479
11262.00,7.451891,25.22779,-0.000176,24.016365,-0.0078,1.479
11264.00,7.452509,25.22675,-0.000176,24.016322,-0.0079,1.479
11266.00,7.452629,25.22671,-0.000176,24.016258,-0.0078,1.479
11268.00,7.451913,25.22649,-0.000176,24.016271,-0.0078,1.478
11270.00,7.451962,25.22650,-0.000177,24.016028,-0.0078,1.479
11272.00,7.452872,25.22656,-0.000176,24.016753,-0.0078,1.479
11274.00,7.453037,25.22673,-0.000176,24.016724,-0.0078,1.479
11276.00,7.452466,25.22653,-0.000177,24.016226,-0.0078,1.479
11278.00,7.451407,25.22647,-0.000177,24.016140,-0.0078,1.479
11280.00,7.450128,25.22628,-0.000176,24.015821,-0.0078,1.479
11282.00,7.450242,25.22692,-0.000177,24.016169,-0.0078,1.480
11284.00,7.450665,25.22690,-0.000177,24.015811,-0.0079,1.480
11286.00,7.451476,25.22729,-0.000177,24.015838,-0.0078,1.479
11288.00,7.451681,25.22636,-0.000176,24.016144,-0.0078,1.479
11290.00,7.451339,25.22761,-0.000176,24.016255,-0.0078,1.479
11292.00,7.451612,25.22786,-0.000176,24.016064,-0.0078,1.479
11294.00,7.451877,25.22753,-0.000176,24.016082,-0.0078,1.479
11296.00,7.451549,25.22741,-0.000178,24.016421,-0.0078,1.479
11298.00,7.451235,25.22692,-0.000177,24.015988,-0.0079,1.479
11300.00,7.451485,25.22710,-0.000176,24.016579,-0.0079,1.479
11302.00,7.451131,25.22760,-0.000176,24.016817,-0.0078,1.479
11304.00,7.451560,25.22716,-0.000176,24.016224,-0.0079,1.479
11306.00,7.451162,25.22803,-0.000177,24.016686,-0.0079,1.479
11308.00,7.450714,25.22744,-0.000178,24.016057,-0.0079,1.479
11310.00,7.451228,25.22753,-0.000177,24.016483,-0.0078,1.479
11312.00,7.450767,25.22696,-0.000176,24.015879,-0.0078,1.479
11314.00,7.451567,25.22704,-0.000177,24.016764,-0.0078,1.479
11316.00,7.451927,25.22716,-0.000176,24.016287,-0.0078,1.479
11318.00,7.451031,25.22749,-0.000175,24.016635,-0.0079,1.479
11320.00,7.450920,25.22701,-0.000177,24.016980,-0.0078,1.480
11322.00,7.451617,25.22630,-0.000177,24.016255,-0.0078,1.479
11324.00,7.450563,25.22635,-0.000177,24.016746,-0.0079,1.479
11326.00,7.450638,25.22591,-0.000177,24.016070,-0.0079,1.479
11328.00,7.450596,25.22560,-0.000177,24.016537,-0.0078,1.479
11330.00,7.450579,25.22627,-0.000177,24.016168,-0.0078,1.479
11332.00,7.450078,25.22593,-0.000177,24.016374,-0.0079,1.479
11334.00,7.450233,25.22608,-0.000177,24.016358,-0.0079,1.479
11336.00,7.451082,25.22614,-0.000176,24.016559,-0.0078,1.479
11338.00,7.450895,25.22611,-0.000175,24.016896,-0.0078,1.478
11340.00,7.451270,25.22662,-0.000176,24.016334,-0.0078,1.479
11342.00,7.450785,25.22674,-0.000177,24.016023,-0.0078,1.479
11344.00,7.451068,25.22696,-0.000176,24.016722,-0.0078,1.479
11346.00,7.451169,25.22688,-0.000176,24.016015,-0.0078,1.479
11348.00,7.451651,25.22707,-0.000177,24.015946,-0.0078,1.479
11350.00,7.451966,25.22682,-0.000177,24.016469,-0.0079,1.479
11352.00,7.452680,25.22660,-0.000177,24.016652,-0.0079,1.479
11354.00,7.452532,25.22689,-0.000177,24.015849,-0.0078,1.479
11356.00,7.451919,25.22644,-0.000177,24.016615,-0.0078,1.479
11358.00,7.452294,25.22608,-0.000177,24.015988,-0.0078,1.479
11360.00,7.451871,25.22679,-0.000177,24.015856,-0.0079,1.479
11362.00,7.452481,25.22724,-0.000175,24.016316,-0.0078,1.480
11364.00,7.453171,25.22712,-0.000176,24.016227,-0.0078,1.479
11366.00,7.452681,25.22713,-0.000177,24.016420,-0.0079,1.479
11368.00,7.452019,25.22710,-0.000177,24.016449,-0.0078,1.479
11370.00,7.451804,25.22738,-0.000177,24.016137,-0.0078,1.479
11372.00,7.451208,25.22740,-0.000176,24.016576,-0.0079,1.479
11374.00,7.450848,25.22681,-0.000176,24.016052,-0.0079,1.479
11376.00,7.451533,25.22680,-0.000178,24.015961,-0.0079,1.479
11378.00,7.452554,25.22693,-0.000177,24.016503,-0.0079,1.479
11380.00,7.452598,25.22709,-0.000176,24.016490,-0.0079,1.480
11382.00,7.451740,25.22711,-0.000178,24.016289,-0.0079,1.479
11384.00,7.451160,25.22744,-0.000177,24.016115,-0.0079,1.480
11386.00,7.451197,25.22720,-0.000177,24.015631,-0.0078,1.479
11388.00,7.451484,25.22725,-0.000177,24.016561,-0.0078,1.479
11390.00,7.452357,25.22811,-0.000177,24.016780,-0.0078,1.479
11392.00,7.452081,25.22789,-0.000176,24.017041,-0.0078,1.479
11394.00,7.451783,25.22724,-0.000176,24.017065,-0.0078,1.479
11396.00,7.451373,25.22738,-0.000175,24.015763,-0.0078,1.479
11398.00,7.450259,25.22745,-0.000176,24.016378,-0.0079,1.480
11400.00,7.450072,25.22839,-0.000177,24.016206,-0.0079,1.479
11402.00,7.450937,25.22771,-0.000177,24.015506,-0.0079,1.479
11404.00,7.451989,25.22760,-0.000177,24.016663,-0.0078,1.479
@19,12.0000,24.0
11406.00,7.452095,25.22771,-0.000178,24.016733,-0.0079,1.479
11408.00,7.448492,25.22662,-0.000177,24.016356,-0.0078,1.479
11410.00,7.440602,25.22612,-0.000176,24.016474,-0.0078,1.478
11412.00,7.429131,25.22665,-0.000176,24.016985,-0.0079,1.478
11414.00,7.413673,25.22672,-0.000175,24.016139,-0.0078,1.478
11416.00,7.399447,25.22701,-0.000175,24.016670,-0.0078,1.478
11418.00,7.389038,25.22660,-0.000176,24.017076,-0.0078,1.479
11420.00,7.379963,25.22709,-0.000176,24.016053,-0.0079,1.480
11422.00,7.373064,25.22746,-0.000177,24.016646,-0.0078,1.481
11424.00,7.366600,25.22701,-0.000179,24.016760,-0.0078,1.480
11426.00,7.359664,25.22649,-0.000179,24.016081,-0.0078,1.480
11428.00,7.352571,25.22622,-0.000179,24.016376,-0.0078,1.481
11430.00,7.347614,25.22619,-0.000179,24.016155,-0.0078,1.480
11432.00,7.346912,25.22694,-0.000179,24.016052,-0.0078,1.481
11434.00,7.352170,25.22716,-0.000180,24.016200,-0.0078,1.482
11436.00,7.361400,25.22719,-0.000180,24.016097,-0.0079,1.482
11438.00,7.374164,25.22635,-0.000179,24.016590,-0.0079,1.481
11440.00,7.385443,25.22708,-0.000178,24.016704,-0.0078,1.481
11442.00,7.392482,25.22666,-0.000177,24.016572,-0.0078,1.480
11444.00,7.397945,25.22664,-0.000178,24.016858,-0.0078,1.480
11446.00,7.403531,25.22738,-0.000177,24.016730,-0.0078,1.480
11448.00,7.410322,25.22683,-0.000176,24.016760,-0.0078,1.479
11450.00,7.415881,25.22711,-0.000174,24.017052,-0.0078,1.479
11452.00,7.421557,25.22702,-0.000175,24.016177,-0.0078,1.479
11454.00,7.427019,25.22627,-0.000176,24.017036,-0.0078,1.479
11456.00,7.430629,25.22646,-0.000176,24.016285,-0.0078,1.479
11458.00,7.433443,25.22662,-0.000175,24.016478,-0.0079,1.479
11460.00,7.436269,25.22560,-0.000176,24.016516,-0.0078,1.480
11462.00,7.439537,25.22606,-0.000177,24.016454,-0.0078,1.480
11464.00,7.442355,25.22632,-0.000176,24.016492,-0.0078,1.479
11466.00,7.444596,25.22621,-0.000176,24.016159,-0.0078,1.479
11468.00,7.446045,25.22712,-0.000177,24.016775,-0.0079,1.479
11470.00,7.446937,25.22808,-0.000176,24.016438,-0.0079,1.479
11472.00,7.448094,25.22826,-0.000177,24.016028,-0.0078,1.480
11474.00,7.448857,25.22771,-0.000178,24.016169,-0.0078,1.479
11476.00,7.449807,25.22669,-0.000178,24.016338,-0.0078,1.479
11478.00,7.449928,25.22703,-0.000177,24.016282,-0.0078,1.479
11480.00,7.449185,25.22790,-0.000177,24.016791,-0.0078,1.479
11482.00,7.448550,25.22790,-0.000177,24.016554,-0.0079,1.479
11484.00,7.449126,25.22731,-0.000178,24.016180,-0.0079,1.479
11486.00,7.449146,25.22799,-0.000176,24.016675,-0.0078,1.479
11488.00,7.449562,25.22783,-0.000176,24.016996,-0.0078,1.479
11490.00,7.449664,25.22789,-0.000176,24.016675,-0.0078,1.478
11492.00,7.448460,25.22764,-0.000176,24.016621,-0.0078,1.478
11494.00,7.447998,25.22899,-0.000176,24.016643,-0.0078,1.479
11496.00,7.447630,25.22879,-0.000177,24.015685,-0.0078,1.479
11498.00,7.447567,25.22892,-0.000176,24.016293,-0.0078,1.479
11500.00,7.447784,25.22798,-0.000178,24.016730,-0.0078,1.480
11502.00,7.447782,25.22827,-0.000177,24.016449,-0.0078,1.479
11504.00,7.447607,25.22877,-0.000175,24.016227,-0.0078,1.479
11506.00,7.447353,25.22902,-0.000175,24.015713,-0.0079,1.479
11508.00,7.448026,25.22922,-0.000176,24.015812,-0.0079,1.479
11510.00,7.447585,25.22853,-0.000176,24.016155,-0.0079,1.480
11512.00,7.447668,25.22880,-0.000178,24.016340,-0.0079,1.480
11514.00,7.447792,25.22939,-0.000178,24.016670,-0.0079,1.480
11516.00,7.447871,25.22875,-0.000177,24.016173,-0.0079,1.479
11518.00,7.447853,25.22805,-0.000177,24.016202,-0.0079,1.479
11520.00,7.448495,25.22868,-0.000177,24.016779,-0.0079,1.479
11522.00,7.449126,25.22791,-0.000177,24.015259,-0.0078,1.479
11524.00,7.449308,25.22856,-0.000177,24.016572,-0.0078,1.480
11526.00,7.449148,25.22842,-0.000176,24.016273,-0.0079,1.480
11528.00,7.449739,25.22842,-0.000176,24.016320,-0.0079,1.480
11530.00,7.450473,25.22739,-0.000176,24.016305,-0.0078,1.479
11532.00,7.450846,25.22787,-0.000176,24.016579,-0.0079,1.479
11534.00,7.450940,25.22788,-0.000177,24.016987,-0.0079,1.479
11536.00,7.451266,25.22747,-0.000176,24.016387,-0.0079,1.480
11538.00,7.451455,25.22851,-0.000177,24.015954,-0.0078,1.479
11540.00,7.451257,25.22743,-0.000176,24.016733,-0.0078,1.479
11542.00,7.451571,25.22740,-0.000175,24.017018,-0.0078,1.479
11544.00,7.451966,25.22803,-0.000177,24.016920,-0.0078,1.479
11546.00,7.452494,25.22772,-0.000177,24.016450,-0.0078,1.479
11548.00,7.452710,25.22832,-0.000177,24.016797,-0.0078,1.479
11550.00,7.452998,25.22796,-0.000177,24.016376,-0.0078,1.479
11552.00,7.453552,25.22753,-0.000177,24.016177,-0.0078,1.479
11554.00,7.453054,25.22777,-0.000177,24.016829,-0.0078,1.479
11556.00,7.453202,25.22812,-0.000177,24.016896,-0.0078,1.479
11558.00,7.453623,25.22815,-0.000177,24.016842,-0.0078,1.479
11560.00,7.452748,25.22729,-0.000176,24.016318,-0.0078,1.479
11562.00,7.452582,25.22774,-0.000177,24.016340,-0.0079,1.479
11564.00,7.452696,25.22724,-0.000177,24.016815,-0.0078,1.479
11566.00,7.453106,25.22744,-0.000176,24.015656,-0.0078,1.479
11568.00,7.452692,25.22751,-0.000177,24.016973,-0.0078,1.480
11570.00,7.452052,25.22729,-0.000177,24.016949,-0.0078,1.480
11572.00,7.452331,25.22615,-0.000178,24.016802,-0.0079,1.479
11574.00,7.451881,25.22678,-0.000177,24.016695,-0.0078,1.479
11576.00,7.452073,25.22765,-0.000175,24.016068,-0.0078,1.478
11578.00,7.452870,25.22770,-0.000176,24.016157,-0.0079,1.480
11580.00,7.453963,25.22741,-0.000177,24.016942,-0.0078,1.479
11582.00,7.454022,25.22813,-0.000176,24.016432,-0.0078,1.479
11584.00,7.453613,25.22793,-0.000177,24.016285,-0.0079,1.479
11586.00,7.453611,25.22703,-0.000176,24.016119,-0.0079,1.479
11588.00,7.454066,25.22710,-0.000177,24.016331,-0.0078,1.480
11590.00,7.453758,25.22717,-0.000177,24.016309,-0.0079,1.480
11592.00,7.453468,25.22746,-0.000176,24.016325,-0.0078,1.479
11594.00,7.453301,25.22814,-0.000175,24.016233,-0.0078,1.479
11596.00,7.454312,25.22848,-0.000176,24.016958,-0.0078,1.479
11598.00,7.453050,25.22810,-0.000176,24.015899,-0.0078,1.479
11600.00,7.451996,25.22734,-0.000176,24.016400,-0.0078,1.479
11602.00,7.451598,25.22751,-0.000177,24.016844,-0.0078,1.479
11604.00,7.451436,25.22676,-0.000177,24.016099,-0.0079,1.480
11606.00,7.452758,25.22730,-0.000177,24.016701,-0.0078,1.479
11608.00,7.452601,25.22650,-0.000177,24.016541,-0.0078,1.479
11610.00,7.452756,25.22645,-0.000176,24.016097,-0.0079,1.479
11612.00,7.452655,25.22696,-0.000177,24.016342,-0.0079,1.480
11614.00,7.454107,25.22597,-0.000178,24.016059,-0.0078,1.479
11616.00,7.454525,25.22665,-0.000177,24.015537,-0.0078,1.480
11618.00,7.455026,25.22677,-0.000178,24.015894,-0.0079,1.479
11620.00,7.454048,25.22703,-0.000177,24.016041,-0.0079,1.480
11622.00,7.453100,25.22640,-0.000177,24.016179,-0.0078,1.480
11624.00,7.452970,25.22587,-0.000177,24.015660,-0.0078,1.479
11626.00,7.453061,25.22789,-0.000176,24.016140,-0.0078,1.479
11628.00,7.452701,25.22788,-0.000176,24.016211,-0.0079,1.479
11630.00,7.452401,25.22718,-0.000176,24.016516,-0.0078,1.479
11632.00,7.453098,25.22685,-0.000177,24.016460,-0.0078,1.479
11634.00,7.453250,25.22655,-0.000177,24.016862,-0.0078,1.479
11636.00,7.453783,25.22678,-0.000177,24.016289,-0.0079,1.480
11638.00,7.454145,25.22651,-0.000177,24.016222,-0.0078,1.479
11640.00,7.453512,25.22703,-0.000176,24.015912,-0.0078,1.478
11642.00,7.453131,25.22741,-0.000175,24.016421,-0.0079,1.480
11644.00,7.453087,25.22752,-0.000177,24.016322,-0.0079,1.480
11646.00,7.453555,25.22746,-0.000177,24.015983,-0.0079,1.479
11648.00,7.453147,25.22750,-0.000177,24.016077,-0.0078,1.479
11650.00,7.452866,25.22762,-0.000175,24.016086,-0.0079,1.479
11652.00,7.452214,25.22694,-0.000177,24.015700,-0.0078,1.479
11654.00,7.451878,25.22731,-0.000176,24.017011,-0.0078,1.479
11656.00,7.451867,25.22836,-0.000176,24.017440,-0.0078,1.479
11658.00,7.451922,25.22820,-0.000177,24.016639,-0.0078,1.479
11660.00,7.452046,25.22729,-0.000177,24.017014,-0.0078,1.479
11662.00,7.452423,25.22740,-0.000178,24.016994,-0.0078,1.479
11664.00,7.452319,25.22728,-0.000177,24.016514,-0.0078,1.480
11666.00,7.452734,25.22755,-0.000177,24.016130,-0.0078,1.480
11668.00,7.452072,25.22768,-0.000177,24.016786,-0.0079,1.479
11670.00,7.451219,25.22811,-0.000177,24.016793,-0.0079,1.479
11672.00,7.451377,25.22705,-0.000177,24.015921,-0.0079,1.479
11674.00,7.452181,25.22732,-0.000176,24.015952,-0.0078,1.479
11676.00,7.452538,25.22782,-0.000176,24.016372,-0.0079,1.478
11678.00,7.452170,25.22744,-0.000175,24.015923,-0.0079,1.479
11680.00,7.451933,25.22745,-0.000176,24.016004,-0.0078,1.479
11682.00,7.451310,25.22761,-0.000176,24.016835,-0.0078,1.479
11684.00,7.451021,25.22749,-0.000178,24.016420,-0.0079,1.479
11686.00,7.451276,25.22777,-0.000177,24.016369,-0.0079,1.479
11688.00,7.451072,25.22918,-0.000177,24.016411,-0.0078,1.479
11690.00,7.452423,25.22928,-0.000178,24.016405,-0.0078,1.479
11692.00,7.452166,25.22864,-0.000177,24.016590,-0.0078,1.479
11694.00,7.452308,25.22828,-0.000177,24.016563,-0.0079,1.479
11696.00,7.451477,25.22807,-0.000178,24.016276,-0.0079,1.479
11698.00,7.450979,25.22746,-0.000177,24.016121,-0.0079,1.479
11700.00,7.450303,25.22758,-0.000175,24.016106,-0.0079,1.479
11702.00,7.449795,25.22841,-0.000177,24.016264,-0.0079,1.479
11704.00,7.450576,25.22883,-0.000176,24.015979,-0.0078,1.479
11706.00,7.450949,25.22869,-0.000175,24.016240,-0.0079,1.479
11708.00,7.451057,25.22805,-0.000177,24.016318,-0.0078,1.479
11710.00,7.451724,25.22782,-0.000177,24.016701,-0.0078,1.480
11712.00,7.452316,25.22835,-0.000177,24.016298,-0.0078,1.479
11714.00,7.451320,25.22816,-0.000177,24.016454,-0.0079,1.479
11716.00,7.451182,25.22791,-0.000176,24.016693,-0.0079,1.479
11718.00,7.451443,25.22753,-0.000177,24.016949,-0.0079,1.479
11720.00,7.451167,25.22771,-0.000177,24.016637,-0.0078,1.479
11722.00,7.450693,25.22726,-0.000177,24.016423,-0.0078,1.480
11724.00,7.450612,25.22774,-0.000177,24.016566,-0.0078,1.479
11726.00,7.450436,25.22849,-0.000177,24.016527,-0.0079,1.479
11728.00,7.450942,25.22858,-0.000177,24.016046,-0.0079,1.479
11730.00,7.450501,25.22884,-0.000177,24.016193,-0.0078,1.479
11732.00,7.451864,25.22886,-0.000177,24.016331,-0.0078,1.479
11734.00,7.451780,25.22831,-0.000177,24.017186,-0.0079,1.479
11736.00,7.451047,25.22871,-0.000178,24.015956,-0.0078,1.479
11738.00,7.450664,25.22866,-0.000178,24.016401,-0.0079,1.479
11740.00,7.450724,25.22876,-0.000178,24.016474,-0.0079,1.479
11742.00,7.450573,25.22893,-0.000178,24.016209,-0.0079,1.479
11744.00,7.449916,25.22828,-0.000177,24.016430,-0.0078,1.479
11746.00,7.449254,25.22894,-0.000177,24.015985,-0.0078,1.479
11748.00,7.449390,25.22917,-0.000176,24.016626,-0.0078,1.479
11750.00,7.448656,25.22994,-0.000176,24.016784,-0.0078,1.479
11752.00,7.449726,25.23017,-0.000178,24.016046,-0.0078,1.480
11754.00,7.451463,25.22978,-0.000177,24.016220,-0.0078,1.479
11756.00,7.451728,25.22826,-0.000176,24.016287,-0.0078,1.479
11758.00,7.451230,25.22881,-0.000175,24.015646,-0.0079,1.478
11760.00,7.450365,25.22847,-0.000176,24.016213,-0.0078,1.479
11762.00,7.450109,25.22904,-0.000176,24.016566,-0.0079,1.479
11764.00,7.450895,25.22818,-0.000177,24.016354,-0.0079,1.479
11766.00,7.451684,25.22786,-0.000176,24.016811,-0.0078,1.479
11768.00,7.450749,25.22799,-0.000177,24.016463,-0.0079,1.480
11770.00,7.450422,25.22849,-0.000178,24.016412,-0.0079,1.479
11772.00,7.450298,25.22842,-0.000177,24.016115,-0.0078,1.478
11774.00,7.449601,25.22855,-0.000176,24.015983,-0.0078,1.479
11776.00,7.449617,25.22774,-0.000177,24.016334,-0.0079,1.479
11778.00,7.449968,25.22790,-0.000177,24.016648,-0.0078,1.479
11780.00,7.449684,25.22838,-0.000177,24.016246,-0.0078,1.478
11782.00,7.450836,25.22820,-0.000177,24.016385,-0.0078,1.479
11784.00,7.451328,25.22901,-0.000178,24.016157,-0.0078,1.479
11786.00,7.450786,25.22862,-0.000177,24.016430,-0.0079,1.478
11788.00,7.450404,25.22834,-0.000177,24.016238,-0.0079,1.479
11790.00,7.450468,25.22811,-0.000177,24.015588,-0.0078,1.479
11792.00,7.450622,25.22737,-0.000176,24.016115,-0.0078,1.479
11794.00,7.450285,25.22742,-0.000177,24.016748,-0.0078,1.479
11796.00,7.450414,25.22731,-0.000176,24.016325,-0.0078,1.479
11798.00,7.450267,25.22723,-0.000176,24.016304,-0.0078,1.478
11800.00,7.450844,25.22771,-0.000177,24.016378,-0.0078,1.479
11802.00,7.450777,25.22812,-0.000178,24.016052,-0.0078,1.479
11804.00,7.451055,25.22801,-0.000177,24.016565,-0.0078,1.479
11806.00,7.451264,25.22825,-0.000177,24.016764,-0.0078,1.479
11808.00,7.449488,25.22816,-0.000178,24.015662,-0.0078,1.479
11810.00,7.449604,25.22752,-0.000177,24.016786,-0.0079,1.479
11812.00,7.449100,25.22734,-0.000177,24.016314,-0.0079,1.479
11814.00,7.449076,25.22822,-0.000176,24.016273,-0.0078,1.478
11816.00,7.449097,25.22756,-0.000176,24.016684,-0.0079,1.479
11818.00,7.448985,25.22862,-0.000177,24.016695,-0.0079,1.478
11820.00,7.448788,25.22873,-0.000177,24.015479,-0.0079,1.479
11822.00,7.448576,25.22874,-0.000177,24.016653,-0.0078,1.479
11824.00,7.448711,25.22877,-0.000177,24.016537,-0.0078,1.479
11826.00,7.449898,25.22786,-0.000177,24.016173,-0.0079,1.479
11828.00,7.449617,25.22683,-0.000177,24.016347,-0.0079,1.479
11830.00,7.449634,25.22792,-0.000178,24.016800,-0.0079,1.479
11832.00,7.449529,25.22819,-0.000178,24.016347,-0.0079,1.479
11834.00,7.449906,25.22789,-0.000177,24.016358,-0.0078,1.479
11836.00,7.449645,25.22709,-0.000177,24.016400,-0.0078,1.479
11838.00,7.450283,25.22776,-0.000176,24.016429,-0.0079,1.479
11840.00,7.450959,25.22727,-0.000177,24.016505,-0.0079,1.480
11842.00,7.451465,25.22696,-0.000178,24.016238,-0.0079,1.479
11844.00,7.451132,25.22743,-0.000177,24.016084,-0.0078,1.479
11846.00,7.450740,25.22818,-0.000176,24.016052,-0.0078,1.478
11848.00,7.451082,25.22811,-0.000176,24.016420,-0.0079,1.479
11850.00,7.452041,25.22839,-0.000176,24.015977,-0.0079,1.479
11852.00,7.451849,25.22881,-0.000178,24.016070,-0.0079,1.480
11854.00,7.451533,25.22844,-0.000177,24.016307,-0.0078,1.479
11856.00,7.451162,25.22785,-0.000177,24.016401,-0.0079,1.479
11858.00,7.450169,25.22852,-0.000177,24.016637,-0.0079,1.479
11860.00,7.449924,25.22765,-0.000177,24.016681,-0.0078,1.479
11862.00,7.449885,25.22797,-0.000176,24.016748,-0.0078,1.479
11864.00,7.449263,25.22841,-0.000176,24.016345,-0.0078,1.479
11866.00,7.449179,25.22837,-0.000176,24.017032,-0.0078,1.479
11868.00,7.449352,25.22807,-0.000176,24.016991,-0.0078,1.479
11870.00,7.448875,25.22823,-0.000176,24.016327,-0.0078,1.479
11872.00,7.449217,25.22784,-0.000176,24.016458,-0.0078,1.479
11874.00,7.449571,25.22807,-0.000176,24.015917,-0.0078,1.479
11876.00,7.449657,25.22827,-0.000176,24.016414,-0.0079,1.479
11878.00,7.449572,25.22896,-0.000176,24.016046,-0.0078,1.479
11880.00,7.449409,25.22924,-0.000176,24.015934,-0.0079,1.479
11882.00,7.449266,25.22876,-0.000177,24.016835,-0.0078,1.479
11884.00,7.448726,25.22845,-0.000176,24.017181,-0.0078,1.479
11886.00,7.449112,25.22922,-0.000177,24.016574,-0.0079,1.479
11888.00,7.449732,25.22922,-0.000176,24.016400,-0.0078,1.478
11890.00,7.450228,25.22986,-0.000176,24.016383,-0.0078,1.479
11892.00,7.450704,25.23022,-0.000176,24.016153,-0.0078,1.479
11894.00,7.451139,25.22963,-0.000176,24.016371,-0.0078,1.479
11896.00,7.450879,25.22932,-0.000175,24.016140,-0.0078,1.478
11898.00,7.449720,25.22940,-0.000176,24.016365,-0.0078,1.478
11900.00,7.449350,25.22803,-0.000175,24.016614,-0.0078,1.479
11902.00,7.449331,25.22795,-0.000176,24.016713,-0.0078,1.479
11904.00,7.449338,25.22878,-0.000176,24.017335,-0.0079,1.479
11906.00,7.449459,25.22864,-0.000177,24.016804,-0.0079,1.479
11908.00,7.450198,25.22849,-0.000177,24.016461,-0.0078,1.480
11910.00,7.450639,25.22809,-0.000177,24.016144,-0.0079,1.479
11912.00,7.449936,25.22929,-0.000178,24.016135,-0.0078,1.480
11914.00,7.450164,25.22855,-0.000177,24.016713,-0.0078,1.479
11916.00,7.450099,25.22859,-0.000177,24.016479,-0.0078,1.479
11918.00,7.450601,25.22858,-0.000176,24.017297,-0.0078,1.478
11920.00,7.449974,25.22882,-0.000176,24.016771,-0.0078,1.478
11922.00,7.449172,25.22915,-0.000176,24.015896,-0.0079,1.478
11924.00,7.449282,25.23055,-0.000176,24.015928,-0.0078,1.479
11926.00,7.449659,25.22911,-0.000177,24.016171,-0.0078,1.479
11928.00,7.449990,25.22879,-0.000177,24.015925,-0.0078,1.479
11930.00,7.449733,25.22855,-0.000177,24.016166,-0.0078,1.480
11932.00,7.450202,25.22902,-0.000178,24.016933,-0.0079,1.479
11934.00,7.450187,25.22928,-0.000177,24.017121,-0.0078,1.479
11936.00,7.449654,25.22993,-0.000177,24.017012,-0.0078,1.479
11938.00,7.449521,25.22986,-0.000176,24.016635,-0.0079,1.478
11940.00,7.450245,25.23022,-0.000175,24.016336,-0.0079,1.478
11942.00,7.450265,25.23010,-0.000176,24.016012,-0.0078,1.479
11944.00,7.449246,25.23063,-0.000177,24.016291,-0.0079,1.480
11946.00,7.448880,25.22983,-0.000177,24.016465,-0.0079,1.480
11948.00,7.449290,25.22965,-0.000178,24.017103,-0.0078,1.480
11950.00,7.449862,25.22919,-0.000177,24.016909,-0.0078,1.480
11952.00,7.450506,25.22968,-0.000177,24.016588,-0.0079,1.479
11954.00,7.450015,25.22987,-0.000177,24.017241,-0.0078,1.479
11956.00,7.449746,25.23005,-0.000177,24.016432,-0.0078,1.479
11958.00,7.450171,25.22995,-0.000176,24.016418,-0.0078,1.479
11960.00,7.450605,25.22926,-0.000177,24.016389,-0.0078,1.480
11962.00,7.450513,25.22909,-0.000177,24.016403,-0.0079,1.480
11964.00,7.450686,25.22897,-0.000177,24.016697,-0.0078,1.479
11966.00,7.450408,25.22953,-0.000176,24.016421,-0.0078,1.479
11968.00,7.450230,25.22919,-0.000176,24.016023,-0.0078,1.479
11970.00,7.449686,25.22933,-0.000176,24.016536,-0.0078,1.479
11972.00,7.449905,25.22973,-0.000176,24.016601,-0.0078,1.479
11974.00,7.450425,25.22954,-0.000176,24.016434,-0.0078,1.479
11976.00,7.449966,25.22875,-0.000176,24.016791,-0.0078,1.479
11978.00,7.450115,25.22937,-0.000177,24.016650,-0.0079,1.479
11980.00,7.449686,25.22937,-0.000177,24.016605,-0.0078,1.479
11982.00,7.449657,25.22968,-0.000176,24.016275,-0.0078,1.479
11984.00,7.449727,25.22952,-0.000175,24.016472,-0.0079,1.479
11986.00,7.449816,25.22908,-0.000178,24.016445,-0.0078,1.479
11988.00,7.450064,25.22962,-0.000177,24.016548,-0.0079,1.479
11990.00,7.450877,25.23037,-0.000177,24.016362,-0.0079,1.479
11992.00,7.450611,25.23010,-0.000177,24.016329,-0.0078,1.479
11994.00,7.449520,25.22936,-0.000177,24.016579,-0.0078,1.479
11996.00,7.449066,25.22967,-0.000177,24.016189,-0.0078,1.479
11998.00,7.449071,25.23002,-0.000177,24.016289,-0.0079,1.479
12000.00,7.448643,25.23011,-0.000177,24.016340,-0.0079,1.480
12002.00,7.449631,25.23000,-0.000176,24.016496,-0.0078,1.479
12004.00,7.449721,25.22985,-0.000177,24.016597,-0.0078,1.479
@20,12.0000,24.0
12006.00,7.449881,25.22913,-0.000177,24.016679,-0.0078,1.480
12008.00,7.448366,25.22963,-0.000177,24.016650,-0.0078,1.479
12010.00,7.440804,25.22956,-0.000176,24.016809,-0.0079,1.478
12012.00,7.428900,25.22937,-0.000176,24.016389,-0.0078,1.478
12014.00,7.413874,25.22874,-0.000176,24.015878,-0.0078,1.478
12016.00,7.400363,25.22851,-0.000176,24.016452,-0.0078,1.479
12018.00,7.390764,25.22923,-0.000176,24.016755,-0.0079,1.479
12020.00,7.382485,25.23017,-0.000176,24.016623,-0.0079,1.480
12022.00,7.375080,25.23044,-0.000177,24.016909,-0.0078,1.481
12024.00,7.367755,25.23050,-0.000179,24.016938,-0.0078,1.481
12026.00,7.361007,25.23053,-0.000180,24.016583,-0.0078,1.480
12028.00,7.354748,25.23106,-0.000179,24.016133,-0.0078,1.480
12030.00,7.348917,25.23164,-0.000178,24.016349,-0.0078,1.480
12032.00,7.347040,25.23018,-0.000180,24.017224,-0.0079,1.481
12034.00,7.351607,25.23068,-0.000179,24.016541,-0.0079,1.481
12036.00,7.360869,25.23099,-0.000180,24.017090,-0.0079,1.481
12038.00,7.372833,25.23141,-0.000180,24.016530,-0.0078,1.482
12040.00,7.384091,25.23066,-0.000178,24.016570,-0.0078,1.481
12042.00,7.393362,25.23026,-0.000177,24.016579,-0.0078,1.480
12044.00,7.399756,25.23003,-0.000176,24.016059,-0.0079,1.480
12046.00,7.405513,25.22995,-0.000175,24.016862,-0.0079,1.480
12048.00,7.411196,25.22995,-0.000175,24.016635,-0.0078,1.480
12050.00,7.416814,25.22950,-0.000176,24.016472,-0.0078,1.479
12052.00,7.422152,25.23003,-0.000177,24.016492,-0.0078,1.480
12054.00,7.427415,25.23014,-0.000176,24.016490,-0.0078,1.479
12056.00,7.431241,25.23005,-0.000176,24.016864,-0.0078,1.480
12058.00,7.434596,25.23010,-0.000176,24.016421,-0.0078,1.479
12060.00,7.437929,25.22926,-0.000177,24.016664,-0.0078,1.479
12062.00,7.439835,25.23031,-0.000176,24.016597,-0.0078,1.480
12064.00,7.440901,25.23011,-0.000176,24.016487,-0.0078,1.480
12066.00,7.442344,25.22947,-0.000176,24.016876,-0.0078,1.479
12068.00,7.443266,25.23066,-0.000176,24.016530,-0.0078,1.479
12070.00,7.443780,25.23056,-0.000175,24.016253,-0.0078,1.479
12072.00,7.445122,25.23090,-0.000175,24.016721,-0.0078,1.479
12074.00,7.445771,25.23070,-0.000174,24.016372,-0.0078,1.479
12076.00,7.446337,25.23115,-0.000176,24.016028,-0.0078,1.479
12078.00,7.446485,25.23072,-0.000177,24.016635,-0.0078,1.479
12080.00,7.446962,25.23082,-0.000177,24.016501,-0.0078,1.479
12082.00,7.447395,25.23085,-0.000177,24.016711,-0.0078,1.479
12084.00,7.447802,25.23088,-0.000177,24.016721,-0.0078,1.480
12086.00,7.448222,25.23074,-0.000177,24.016407,-0.0078,1.480
12088.00,7.448253,25.23022,-0.000177,24.016648,-0.0078,1.480
12090.00,7.447522,25.23007,-0.000176,24.016751,-0.0078,1.479
12092.00,7.447997,25.22944,-0.000177,24.015894,-0.0078,1.479
12094.00,7.448487,25.22877,-0.000175,24.015952,-0.0079,1.479
12096.00,7.448263,25.22929,-0.000176,24.016358,-0.0078,1.479
12098.00,7.448986,25.22981,-0.000176,24.016282,-0.0079,1.479
12100.00,7.449015,25.22887,-0.000178,24.016242,-0.0079,1.479
12102.00,7.448358,25.22783,-0.000177,24.016559,-0.0078,1.479
12104.00,7.448070,25.22813,-0.000176,24.016380,-0.0078,1.479
12106.00,7.447830,25.22786,-0.000175,24.016237,-0.0078,1.480
12108.00,7.446695,25.22743,-0.000178,24.017052,-0.0078,1.480
12110.00,7.446849,25.22804,-0.000178,24.016382,-0.0078,1.479
12112.00,7.447954,25.22801,-0.000177,24.016202,-0.0078,1.480
12114.00,7.447992,25.22791,-0.000176,24.016412,-0.0078,1.479
12116.00,7.447345,25.22756,-0.000175,24.015830,-0.0079,1.479
12118.00,7.447350,25.22782,-0.000177,24.016291,-0.0079,1.480
12120.00,7.448008,25.22763,-0.000176,24.016333,-0.0078,1.480
12122.00,7.447062,25.22752,-0.000177,24.016434,-0.0078,1.480
12124.00,7.446995,25.22727,-0.000177,24.015874,-0.0078,1.479
12126.00,7.448195,25.22741,-0.000176,24.015968,-0.0078,1.479
12128.00,7.448993,25.22838,-0.000177,24.016409,-0.0078,1.480
12130.00,7.450204,25.22871,-0.000176,24.016688,-0.0078,1.480
12132.00,7.450508,25.22886,-0.000177,24.016309,-0.0078,1.479
12134.00,7.449946,25.22830,-0.000176,24.016512,-0.0078,1.479
12136.00,7.449606,25.22879,-0.000177,24.016681,-0.0078,1.480
12138.00,7.450252,25.22942,-0.000177,24.016434,-0.0078,1.479
12140.00,7.450687,25.22958,-0.000177,24.016989,-0.0078,1.479
12142.00,7.450942,25.22917,-0.000177,24.016824,-0.0078,1.479
12144.00,7.451461,25.22968,-0.000176,24.016106,-0.0079,1.479
12146.00,7.451889,25.22925,-0.000177,24.016086,-0.0079,1.480
12148.00,7.452089,25.22983,-0.000177,24.016838,-0.0078,1.479
12150.00,7.451436,25.23012,-0.000176,24.016258,-0.0078,1.480
12152.00,7.450833,25.23077,-0.000176,24.015917,-0.0079,1.479
12154.00,7.451172,25.23040,-0.000177,24.015934,-0.0078,1.479
12156.00,7.451082,25.23070,-0.000177,24.016075,-0.0078,1.480
12158.00,7.450865,25.23098,-0.000178,24.016846,-0.0078,1.480
12160.00,7.451187,25.23084,-0.000177,24.016623,-0.0078,1.479
12162.00,7.452371,25.23065,-0.000176,24.016235,-0.0078,1.480
12164.00,7.452298,25.23072,-0.000177,24.016563,-0.0078,1.480
12166.00,7.452642,25.22999,-0.000177,24.016124,-0.0078,1.480
12168.00,7.452119,25.23083,-0.000177,24.016554,-0.0079,1.479
12170.00,7.451793,25.23111,-0.000177,24.016338,-0.0079,1.479
12172.00,7.451890,25.22964,-0.000176,24.015836,-0.0078,1.479
12174.00,7.451387,25.22944,-0.000176,24.016983,-0.0078,1.480
12176.00,7.451447,25.22982,-0.000177,24.016563,-0.0078,1.480
12178.00,7.451085,25.22982,-0.000177,24.016476,-0.0079,1.479
12180.00,7.451053,25.23032,-0.000177,24.016664,-0.0078,1.480
12182.00,7.451110,25.23088,-0.000176,24.016052,-0.0078,1.479
12184.00,7.450675,25.23097,-0.000175,24.016862,-0.0078,1.479
12186.00,7.450945,25.23071,-0.000176,24.016730,-0.0078,1.480
12188.00,7.451284,25.23002,-0.000177,24.016711,-0.0078,1.479
12190.00,7.450840,25.23034,-0.000176,24.016547,-0.0078,1.479
12192.00,7.450079,25.23092,-0.000176,24.016276,-0.0078,1.479
12194.00,7.450048,25.23150,-0.000176,24.016140,-0.0078,1.480
12196.00,7.450498,25.23076,-0.000176,24.016077,-0.0078,1.479
12198.00,7.450907,25.23004,-0.000177,24.015852,-0.0079,1.480
12200.00,7.451424,25.23112,-0.000177,24.016159,-0.0078,1.480
12202.00,7.450438,25.23061,-0.000177,24.016697,-0.0078,1.480
12204.00,7.450598,25.23050,-0.000175,24.016659,-0.0078,1.479
12206.00,7.451175,25.23097,-0.000177,24.016003,-0.0078,1.480
12208.00,7.451197,25.23006,-0.000177,24.016403,-0.0078,1.480
12210.00,7.451838,25.23077,-0.000176,24.016887,-0.0078,1.479
12212.00,7.452135,25.23081,-0.000176,24.016217,-0.0078,1.479
12214.00,7.451993,25.23058,-0.000177,24.015988,-0.0078,1.479
12216.00,7.451487,25.23034,-0.000177,24.016425,-0.0078,1.480
12218.00,7.452175,25.23121,-0.000177,24.016688,-0.0079,1.480
12220.00,7.452536,25.23102,-0.000176,24.015490,-0.0079,1.479
12222.00,7.451699,25.23067,-0.000176,24.016365,-0.0078,1.479
12224.00,7.451521,25.23128,-0.000176,24.016463,-0.0078,1.479
12226.00,7.451457,25.23055,-0.000177,24.017424,-0.0078,1.479
12228.00,7.451314,25.23041,-0.000177,24.016523,-0.0078,1.479
12230.00,7.451348,25.23051,-0.000176,24.015464,-0.0079,1.479
12232.00,7.451108,25.23062,-0.000176,24.015923,-0.0079,1.480
12234.00,7.450537,25.23017,-0.000177,24.016401,-0.0079,1.480
12236.00,7.450117,25.23005,-0.000177,24.015847,-0.0079,1.479
12238.00,7.449886,25.23050,-0.000176,24.016652,-0.0078,1.479
12240.00,7.450168,25.23024,-0.000176,24.016592,-0.0078,1.479
12242.00,7.450290,25.23022,-0.000176,24.016240,-0.0079,1.479
12244.00,7.450999,25.23054,-0.000176,24.016313,-0.0078,1.480
12246.00,7.452127,25.23069,-0.000177,24.015943,-0.0079,1.479
12248.00,7.452141,25.23071,-0.000176,24.016753,-0.0078,1.479
12250.00,7.451611,25.23100,-0.000177,24.016788,-0.0079,1.479
12252.00,7.451328,25.23041,-0.000176,24.015743,-0.0079,1.480
12254.00,7.451662,25.23077,-0.000177,24.016806,-0.0079,1.479
12256.00,7.450626,25.23030,-0.000177,24.016432,-0.0078,1.480
12258.00,7.450761,25.22950,-0.000178,24.016853,-0.0078,1.480
12260.00,7.451014,25.23017,-0.000177,24.016528,-0.0079,1.480
12262.00,7.451441,25.23060,-0.000176,24.016537,-0.0078,1.479
12264.00,7.450984,25.23038,-0.000177,24.016617,-0.0079,1.479
12266.00,7.451258,25.23112,-0.000177,24.016122,-0.0078,1.479
12268.00,7.450234,25.23014,-0.000177,24.016075,-0.0078,1.479
12270.00,7.449738,25.22976,-0.000176,24.016554,-0.0078,1.479
12272.00,7.450524,25.23042,-0.000176,24.016722,-0.0078,1.479
12274.00,7.450734,25.22996,-0.000176,24.016293,-0.0078,1.479
12276.00,7.450416,25.22964,-0.000177,24.016619,-0.0079,1.479
12278.00,7.450734,25.23008,-0.000177,24.015963,-0.0078,1.479
12280.00,7.450663,25.23045,-0.000176,24.016026,-0.0078,1.479
12282.00,7.451176,25.22993,-0.000176,24.015988,-0.0078,1.480
12284.00,7.451751,25.22971,-0.000178,24.016258,-0.0079,1.480
12286.00,7.451997,25.22910,-0.000177,24.016492,-0.0079,1.480
12288.00,7.450998,25.22964,-0.000177,24.016489,-0.0079,1.479
12290.00,7.450524,25.23074,-0.000176,24.016237,-0.0078,1.480
12292.00,7.450908,25.23122,-0.000175,24.016336,-0.0078,1.480
12294.00,7.451263,25.23086,-0.000177,24.016285,-0.0079,1.480
12296.00,7.451275,25.23076,-0.000177,24.016362,-0.0078,1.479
12298.00,7.450861,25.23106,-0.000175,24.016202,-0.0078,1.479
12300.00,7.450766,25.23094,-0.000176,24.016004,-0.0078,1.479
12302.00,7.450654,25.23057,-0.000177,24.016189,-0.0079,1.479
12304.00,7.450798,25.23051,-0.000177,24.016460,-0.0079,1.480
12306.00,7.450664,25.23022,-0.000176,24.016692,-0.0079,1.480
12308.00,7.450101,25.23106,-0.000176,24.016474,-0.0079,1.480
12310.00,7.449337,25.23103,-0.000177,24.015794,-0.0079,1.480
12312.00,7.449164,25.23060,-0.000178,24.015869,-0.0079,1.479
12314.00,7.449131,25.23050,-0.000177,24.015493,-0.0078,1.479
12316.00,7.449182,25.23050,-0.000176,24.015970,-0.0079,1.479
12318.00,7.449507,25.23038,-0.000177,24.015865,-0.0079,1.480
12320.00,7.449966,25.22986,-0.000177,24.015874,-0.0079,1.479
12322.00,7.450231,25.22944,-0.000176,24.015753,-0.0079,1.479
12324.00,7.450489,25.22970,-0.000177,24.015782,-0.0079,1.480
12326.00,7.450017,25.23030,-0.000177,24.016160,-0.0079,1.480
12328.00,7.448638,25.23025,-0.000177,24.015907,-0.0079,1.480
12330.00,7.449441,25.23037,-0.000177,24.015903,-0.0079,1.480
12332.00,7.449687,25.23048,-0.000178,24.016508,-0.0078,1.479
12334.00,7.449741,25.22998,-0.000178,24.016295,-0.0079,1.480
12336.00,7.449941,25.23037,-0.000177,24.016586,-0.0078,1.480
12338.00,7.449969,25.23075,-0.000177,24.016128,-0.0078,1.480
12340.00,7.449523,25.23037,-0.000178,24.016421,-0.0079,1.480
12342.00,7.448962,25.22938,-0.000177,24.015975,-0.0078,1.480
12344.00,7.449532,25.22934,-0.000177,24.016246,-0.0078,1.479
12346.00,7.449366,25.22918,-0.000178,24.016224,-0.0078,1.480
12348.00,7.449151,25.22801,-0.000178,24.015801,-0.0079,1.479
12350.00,7.448002,25.22925,-0.000177,24.016313,-0.0079,1.479
12352.00,7.447739,25.22939,-0.000176,24.015709,-0.0079,1.479
12354.00,7.448209,25.22971,-0.000177,24.015867,-0.0079,1.480
12356.00,7.448846,25.22949,-0.000178,24.016052,-0.0079,1.481
12358.00,7.449179,25.22908,-0.000179,24.016110,-0.0078,1.480
12360.00,7.449252,25.22931,-0.000178,24.015957,-0.0078,1.479
12362.00,7.448215,25.22903,-0.000177,24.016019,-0.0079,1.479
12364.00,7.449117,25.22946,-0.000177,24.016072,-0.0079,1.480
12366.00,7.449029,25.22935,-0.000177,24.016247,-0.0079,1.480
12368.00,7.449650,25.22941,-0.000177,24.015771,-0.0079,1.480
12370.00,7.449569,25.23015,-0.000177,24.016416,-0.0079,1.479
12372.00,7.449759,25.23090,-0.000176,24.016507,-0.0079,1.480
12374.00,7.449906,25.23032,-0.000177,24.015477,-0.0079,1.480
12376.00,7.448759,25.22986,-0.000178,24.015792,-0.0078,1.480
12378.00,7.448704,25.22934,-0.000177,24.015937,-0.0079,1.479
12380.00,7.448600,25.22895,-0.000177,24.015992,-0.0079,1.479
12382.00,7.448161,25.22972,-0.000176,24.016516,-0.0078,1.479
12384.00,7.447535,25.22980,-0.000178,24.015972,-0.0079,1.480
12386.00,7.448382,25.22913,-0.000177,24.016101,-0.0079,1.479
12388.00,7.448868,25.22930,-0.000177,24.016661,-0.0079,1.480
12390.00,7.448835,25.22922,-0.000176,24.016599,-0.0078,1.479
12392.00,7.449271,25.22835,-0.000176,24.016653,-0.0079,1.479
12394.00,7.449101,25.22810,-0.000176,24.016247,-0.0079,1.480
12396.00,7.448643,25.22941,-0.000177,24.016256,-0.0079,1.479
12398.00,7.448222,25.22916,-0.000176,24.016331,-0.0079,1.479
12400.00,7.448385,25.22932,-0.000176,24.016518,-0.0078,1.480
12402.00,7.448537,25.23066,-0.000177,24.016634,-0.0078,1.479
12404.00,7.448838,25.23004,-0.000178,24.016015,-0.0078,1.480
12406.00,7.449346,25.22948,-0.000177,24.015673,-0.0079,1.480
12408.00,7.449370,25.22928,-0.000176,24.015945,-0.0078,1.479
12410.00,7.448702,25.22928,-0.000175,24.015941,-0.0078,1.480
12412.00,7.448736,25.22980,-0.000176,24.016554,-0.0079,1.480
12414.00,7.449541,25.23037,-0.000176,24.016008,-0.0079,1.479
12416.00,7.449185,25.23119,-0.000176,24.017315,-0.0079,1.479
12418.00,7.448542,25.23094,-0.000175,24.017054,-0.0079,1.479
12420.00,7.448561,25.23047,-0.000177,24.016472,-0.0078,1.479
12422.00,7.448368,25.23029,-0.000176,24.016237,-0.0078,1.479
12424.00,7.447903,25.23055,-0.000176,24.016835,-0.0079,1.480
12426.00,7.448159,25.23130,-0.000176,24.016345,-0.0079,1.480
12428.00,7.449039,25.23079,-0.000177,24.016537,-0.0079,1.479
12430.00,7.450026,25.23101,-0.000177,24.016093,-0.0078,1.480
12432.00,7.450151,25.23063,-0.000178,24.016334,-0.0078,1.479
12434.00,7.450150,25.23027,-0.000177,24.016353,-0.0078,1.479
12436.00,7.450958,25.22968,-0.000176,24.017190,-0.0078,1.479
12438.00,7.450744,25.23060,-0.000176,24.016817,-0.0078,1.480
12440.00,7.450167,25.23053,-0.000176,24.016430,-0.0079,1.480
12442.00,7.450000,25.23069,-0.000178,24.016262,-0.0078,1.480
12444.00,7.449550,25.23028,-0.000178,24.016485,-0.0078,1.480
12446.00,7.449679,25.23044,-0.000179,24.016764,-0.0078,1.480
12448.00,7.448858,25.22969,-0.000178,24.016692,-0.0078,1.479
12450.00,7.449439,25.22852,-0.000177,24.016246,-0.0078,1.479
12452.00,7.448715,25.22939,-0.000177,24.015946,-0.0079,1.479
12454.00,7.448552,25.22937,-0.000178,24.016238,-0.0079,1.479
12456.00,7.449280,25.22862,-0.000176,24.016293,-0.0079,1.479
12458.00,7.448875,25.22944,-0.000178,24.016188,-0.0079,1.480
12460.00,7.448202,25.22979,-0.000177,24.015655,-0.0079,1.480
12462.00,7.448285,25.23052,-0.000178,24.015785,-0.0078,1.480
12464.00,7.449147,25.23020,-0.000177,24.016014,-0.0079,1.479
12466.00,7.448232,25.22983,-0.000176,24.016177,-0.0079,1.480
12468.00,7.448264,25.23102,-0.000178,24.016122,-0.0078,1.479
12470.00,7.448498,25.23034,-0.000177,24.016452,-0.0078,1.480
12472.00,7.448299,25.23073,-0.000177,24.016108,-0.0078,1.479
12474.00,7.448445,25.23089,-0.000176,24.016082,-0.0078,1.479
12476.00,7.449196,25.23041,-0.000177,24.016438,-0.0079,1.480
12478.00,7.449085,25.23074,-0.000177,24.016392,-0.0079,1.480
12480.00,7.448991,25.23019,-0.000177,24.016663,-0.0078,1.480
12482.00,7.448161,25.23013,-0.000178,24.016084,-0.0078,1.480
12484.00,7.448436,25.23009,-0.000177,24.016150,-0.0078,1.479
12486.00,7.448457,25.23093,-0.000176,24.015994,-0.0078,1.480
12488.00,7.447969,25.23105,-0.000177,24.016699,-0.0078,1.480
12490.00,7.447664,25.22972,-0.000176,24.016595,-0.0078,1.480
12492.00,7.448624,25.22949,-0.000176,24.016556,-0.0078,1.479
12494.00,7.448876,25.23044,-0.000176,24.016347,-0.0078,1.479
12496.00,7.448145,25.22987,-0.000176,24.016135,-0.0078,1.480
12498.00,7.448326,25.23001,-0.000176,24.016354,-0.0078,1.480
12500.00,7.448718,25.23012,-0.000176,24.016985,-0.0078,1.480
12502.00,7.449029,25.23063,-0.000178,24.016498,-0.0079,1.480
12504.00,7.449239,25.23020,-0.000176,24.015934,-0.0079,1.479
12506.00,7.449978,25.23015,-0.000176,24.016454,-0.0078,1.480
12508.00,7.449077,25.23054,-0.000177,24.016811,-0.0078,1.480
12510.00,7.448217,25.23151,-0.000178,24.016670,-0.0078,1.479
12512.00,7.448136,25.23105,-0.000177,24.016220,-0.0079,1.480
12514.00,7.449167,25.23148,-0.000178,24.016258,-0.0078,1.479
12516.00,7.449957,25.23164,-0.000177,24.015627,-0.0078,1.479
12518.00,7.449778,25.23163,-0.000177,24.016251,-0.0078,1.480
12520.00,7.448915,25.23121,-0.000176,24.015869,-0.0078,1.480
12522.00,7.448406,25.23054,-0.000177,24.015830,-0.0078,1.480
12524.00,7.447944,25.23054,-0.000178,24.016489,-0.0079,1.480
12526.00,7.449150,25.23018,-0.000177,24.016137,-0.0078,1.480
12528.00,7.448752,25.23025,-0.000176,24.015818,-0.0078,1.480
12530.00,7.447900,25.23116,-0.000176,24.016818,-0.0078,1.479
12532.00,7.448038,25.23159,-0.000176,24.015620,-0.0079,1.479
12534.00,7.447903,25.23167,-0.000177,24.015923,-0.0079,1.479
12536.00,7.448260,25.23079,-0.000176,24.016590,-0.0078,1.479
12538.00,7.448192,25.23060,-0.000176,24.017020,-0.0078,1.479
12540.00,7.447954,25.23090,-0.000177,24.016797,-0.0078,1.479
12542.00,7.448420,25.23103,-0.000178,24.016536,-0.0078,1.480
12544.00,7.448040,25.23085,-0.000176,24.016407,-0.0078,1.480
12546.00,7.447643,25.23164,-0.000177,24.016715,-0.0078,1.479
12548.00,7.449078,25.23090,-0.000176,24.016788,-0.0078,1.479
12550.00,7.448745,25.23102,-0.000176,24.016485,-0.0078,1.480
12552.00,7.448237,25.23031,-0.000176,24.016465,-0.0078,1.479
12554.00,7.448054,25.23072,-0.000175,24.017092,-0.0079,1.480
12556.00,7.447282,25.23213,-0.000176,24.016568,-0.0078,1.480
12558.00,7.447834,25.23152,-0.000177,24.016023,-0.0078,1.480
12560.00,7.447964,25.23149,-0.000176,24.016528,-0.0078,1.479
12562.00,7.447797,25.23189,-0.000176,24.016675,-0.0078,1.479
12564.00,7.448325,25.23128,-0.000176,24.016893,-0.0078,1.479
12566.00,7.448841,25.23042,-0.000176,24.016249,-0.0078,1.480
12568.00,7.449218,25.23040,-0.000177,24.016409,-0.0078,1.480
12570.00,7.448822,25.23063,-0.000176,24.016064,-0.0078,1.479
12572.00,7.448372,25.23090,-0.000176,24.016791,-0.0079,1.479
12574.00,7.448045,25.23176,-0.000176,24.016554,-0.0079,1.480
12576.00,7.447772,25.23056,-0.000176,24.016693,-0.0079,1.480
12578.00,7.448549,25.23115,-0.000177,24.016445,-0.0078,1.480
12580.00,7.448566,25.23138,-0.000177,24.015698,-0.0079,1.480
12582.00,7.448390,25.23095,-0.000177,24.016378,-0.0078,1.480
12584.00,7.448211,25.23153,-0.000176,24.016414,-0.0078,1.480
12586.00,7.448355,25.23131,-0.000176,24.016369,-0.0079,1.479
12588.00,7.447927,25.23160,-0.000176,24.016443,-0.0079,1.480
12590.00,7.447408,25.23167,-0.000177,24.016623,-0.0078,1.479
12592.00,7.447837,25.23162,-0.000176,24.016447,-0.0078,1.480
12594.00,7.448831,25.23027,-0.000176,24.016313,-0.0079,1.480
12596.00,7.449327,25.23032,-0.000176,24.015633,-0.0079,1.479
12598.00,7.448800,25.23066,-0.000176,24.016126,-0.0079,1.479
12600.00,7.448548,25.23092,-0.000176,24.016693,-0.0078,1.480
12602.00,7.447881,25.23070,-0.000177,24.016898,-0.0078,1.479
12604.00,7.447984,25.23048,-0.000176,24.016401,-0.0078,1.479
@21,12.0000,24.0
12606.00,7.448533,25.23051,-0.000176,24.016024,-0.0079,1.480
12608.00,7.446966,25.23019,-0.000176,24.016173,-0.0078,1.480
12610.00,7.438767,25.22991,-0.000178,24.016594,-0.0079,1.479
12612.00,7.428910,25.23034,-0.000176,24.016666,-0.0078,1.478
12614.00,7.415044,25.22992,-0.000176,24.016842,-0.0078,1.478
12616.00,7.400424,25.22935,-0.000177,24.016021,-0.0078,1.479
12618.00,7.389693,25.23014,-0.000177,24.016191,-0.0078,1.480
12620.00,7.382143,25.23065,-0.000178,24.016579,-0.0078,1.480
12622.00,7.375707,25.23020,-0.000177,24.016909,-0.0078,1.481
12624.00,7.369237,25.22981,-0.000178,24.015825,-0.0078,1.481
12626.00,7.362883,25.22979,-0.000179,24.016382,-0.0078,1.480
12628.00,7.355789,25.22974,-0.000179,24.016298,-0.0078,1.481
12630.00,7.350553,25.23008,-0.000178,24.016122,-0.0079,1.481
12632.00,7.348510,25.23078,-0.000180,24.015970,-0.0078,1.481
12634.00,7.352201,25.23036,-0.000181,24.016809,-0.0078,1.482
12636.00,7.360577,25.23039,-0.000180,24.016699,-0.0078,1.481
12638.00,7.372487,25.23027,-0.000179,24.015814,-0.0079,1.482
12640.00,7.383866,25.23011,-0.000177,24.015763,-0.0078,1.481
12642.00,7.392801,25.23045,-0.000176,24.016771,-0.0078,1.481
12644.00,7.399576,25.22997,-0.000177,24.016217,-0.0078,1.480
12646.00,7.404909,25.22905,-0.000176,24.016574,-0.0079,1.480
12648.00,7.410683,25.22961,-0.000175,24.016516,-0.0078,1.480
12650.00,7.416608,25.23022,-0.000176,24.016737,-0.0078,1.480
12652.00,7.421833,25.23013,-0.000178,24.016188,-0.0079,1.479
12654.00,7.426357,25.22977,-0.000175,24.016124,-0.0078,1.480
12656.00,7.429978,25.22957,-0.000176,24.016537,-0.0079,1.480
12658.00,7.433861,25.22910,-0.000177,24.016349,-0.0078,1.481
12660.00,7.437519,25.22951,-0.000176,24.016592,-0.0078,1.480
12662.00,7.440047,25.22964,-0.000177,24.016061,-0.0078,1.480
12664.00,7.441585,25.23037,-0.000177,24.016407,-0.0079,1.480
12666.00,7.442918,25.23027,-0.000177,24.016568,-0.0078,1.480
12668.00,7.442975,25.23039,-0.000176,24.016710,-0.0078,1.480
12670.00,7.443769,25.23133,-0.000177,24.016916,-0.0078,1.480
12672.00,7.444653,25.23138,-0.000176,24.016041,-0.0079,1.479
12674.00,7.445021,25.23180,-0.000176,24.015615,-0.0078,1.480
12676.00,7.445763,25.23172,-0.000176,24.016476,-0.0078,1.479
12678.00,7.446191,25.23112,-0.000176,24.015965,-0.0079,1.479
12680.00,7.445594,25.22998,-0.000176,24.016469,-0.0078,1.480
12682.00,7.446544,25.23019,-0.000176,24.016915,-0.0078,1.481
12684.00,7.446527,25.23039,-0.000177,24.016195,-0.0078,1.480
12686.00,7.447069,25.22963,-0.000176,24.016360,-0.0078,1.480
12688.00,7.447132,25.23027,-0.000177,24.016811,-0.0078,1.479
12690.00,7.447512,25.23096,-0.000176,24.016148,-0.0078,1.479
12692.00,7.448352,25.23119,-0.000176,24.016737,-0.0078,1.479
12694.00,7.448522,25.23100,-0.000176,24.016148,-0.0078,1.479
12696.00,7.447914,25.23069,-0.000177,24.016427,-0.0078,1.480
12698.00,7.448821,25.23014,-0.000178,24.016724,-0.0078,1.480
12700.00,7.447893,25.23095,-0.000177,24.016733,-0.0078,1.480
12702.00,7.446682,25.23029,-0.000177,24.017027,-0.0078,1.479
12704.00,7.446563,25.23077,-0.000177,24.016534,-0.0078,1.480
12706.00,7.447037,25.23119,-0.000175,24.016634,-0.0079,1.480
12708.00,7.446381,25.23092,-0.000176,24.016570,-0.0078,1.480
12710.00,7.445927,25.23108,-0.000177,24.017092,-0.0078,1.481
12712.00,7.445871,25.23117,-0.000176,24.016349,-0.0078,1.479
12714.00,7.446138,25.23110,-0.000176,24.016095,-0.0079,1.479
12716.00,7.446099,25.23003,-0.000176,24.016543,-0.0078,1.480
12718.00,7.445646,25.23022,-0.000175,24.016380,-0.0078,1.480
12720.00,7.444674,25.23066,-0.000177,24.016545,-0.0078,1.480
12722.00,7.444079,25.23089,-0.000179,24.016643,-0.0079,1.480
12724.00,7.443956,25.23079,-0.000177,24.016093,-0.0079,1.480
12726.00,7.444900,25.23161,-0.000178,24.017090,-0.0079,1.480
12728.00,7.445964,25.23140,-0.000176,24.016295,-0.0079,1.480
12730.00,7.447172,25.23070,-0.000175,24.015970,-0.0078,1.480
12732.00,7.447549,25.23019,-0.000177,24.016347,-0.0078,1.479
12734.00,7.447071,25.23105,-0.000177,24.016663,-0.0078,1.480
12736.00,7.446501,25.23110,-0.000176,24.016554,-0.0079,1.480
12738.00,7.447067,25.23034,-0.000175,24.016556,-0.0078,1.480
12740.00,7.447291,25.23048,-0.000177,24.017040,-0.0078,1.480
12742.00,7.446732,25.23110,-0.000177,24.016699,-0.0078,1.479
12744.00,7.447150,25.23102,-0.000177,24.016637,-0.0078,1.479
12746.00,7.448182,25.23110,-0.000176,24.016985,-0.0078,1.479
12748.00,7.447769,25.23085,-0.000177,24.016740,-0.0079,1.480
12750.00,7.448239,25.23132,-0.000176,24.016276,-0.0079,1.479
12752.00,7.448690,25.23063,-0.000177,24.016646,-0.0078,1.480
12754.00,7.448935,25.23040,-0.000177,24.016398,-0.0078,1.479
12756.00,7.449534,25.23070,-0.000175,24.016064,-0.0078,1.480
12758.00,7.450041,25.23076,-0.000176,24.016788,-0.0078,1.479
12760.00,7.450123,25.23048,-0.000176,24.015832,-0.0078,1.480
12762.00,7.450009,25.23056,-0.000176,24.015618,-0.0078,1.479
12764.00,7.449827,25.22971,-0.000176,24.016882,-0.0078,1.480
12766.00,7.449358,25.23000,-0.000176,24.016579,-0.0079,1.480
12768.00,7.449097,25.22987,-0.000177,24.015970,-0.0078,1.480
12770.00,7.448863,25.22901,-0.000176,24.016603,-0.0078,1.480
12772.00,7.448941,25.22919,-0.000178,24.016735,-0.0078,1.479
12774.00,7.449825,25.23004,-0.000176,24.016775,-0.0079,1.479
12776.00,7.450127,25.23011,-0.000176,24.016470,-0.0078,1.480
12778.00,7.449614,25.22968,-0.000176,24.016608,-0.0078,1.479
12780.00,7.449691,25.22973,-0.000176,24.016363,-0.0078,1.479
12782.00,7.449773,25.22916,-0.000176,24.016015,-0.0078,1.480
12784.00,7.449078,25.22967,-0.000176,24.016931,-0.0078,1.480
12786.00,7.449554,25.22914,-0.000176,24.016735,-0.0078,1.479
12788.00,7.449810,25.22909,-0.000176,24.015983,-0.0079,1.479
12790.00,7.449708,25.22909,-0.000176,24.016082,-0.0078,1.479
12792.00,7.449966,25.22906,-0.000177,24.016766,-0.0078,1.479
12794.00,7.449633,25.22897,-0.000177,24.016429,-0.0078,1.480
12796.00,7.449731,25.22932,-0.000177,24.016619,-0.0079,1.479
12798.00,7.450381,25.22879,-0.000177,24.016661,-0.0078,1.480
12800.00,7.450706,25.22915,-0.000176,24.016706,-0.0078,1.479
12802.00,7.450934,25.23056,-0.000177,24.016501,-0.0078,1.480
12804.00,7.451429,25.23003,-0.000177,24.016184,-0.0079,1.479
12806.00,7.450769,25.23020,-0.000177,24.016198,-0.0079,1.479
12808.00,7.450673,25.22930,-0.000177,24.015927,-0.0079,1.479
12810.00,7.450016,25.22950,-0.000177,24.016621,-0.0078,1.480
12812.00,7.449785,25.23110,-0.000178,24.016240,-0.0078,1.479
12814.00,7.449412,25.23064,-0.000177,24.016324,-0.0078,1.480
12816.00,7.450444,25.23076,-0.000176,24.016449,-0.0079,1.479
12818.00,7.450372,25.23123,-0.000177,24.016305,-0.0078,1.479
12820.00,7.450911,25.23069,-0.000177,24.016293,-0.0078,1.479
12822.00,7.450691,25.23109,-0.000177,24.016041,-0.0078,1.480
12824.00,7.450551,25.23089,-0.000177,24.015488,-0.0079,1.480
12826.00,7.450566,25.23052,-0.000178,24.016668,-0.0079,1.480
12828.00,7.450110,25.23073,-0.000177,24.016744,-0.0078,1.480
12830.00,7.450166,25.23076,-0.000177,24.016944,-0.0078,1.479
12832.00,7.450472,25.23019,-0.000177,24.016904,-0.0079,1.480
12834.00,7.451093,25.23106,-0.000177,24.016137,-0.0079,1.479
12836.00,7.451171,25.23077,-0.000177,24.016117,-0.0078,1.479
12838.00,7.451014,25.22996,-0.000177,24.016160,-0.0078,1.480
12840.00,7.450852,25.22952,-0.000176,24.016465,-0.0078,1.479
12842.00,7.451024,25.22907,-0.000176,24.016146,-0.0078,1.479
12844.00,7.450096,25.22894,-0.000177,24.016809,-0.0078,1.479
12846.00,7.450109,25.22930,-0.000178,24.016148,-0.0079,1.480
12848.00,7.449646,25.22894,-0.000177,24.016137,-0.0078,1.480
12850.00,7.448907,25.22925,-0.000177,24.016452,-0.0078,1.480
12852.00,7.449691,25.22931,-0.000176,24.016363,-0.0078,1.480
12854.00,7.449681,25.22965,-0.000177,24.016256,-0.0078,1.479
12856.00,7.449429,25.23019,-0.000176,24.015888,-0.0078,1.480
12858.00,7.449283,25.23005,-0.000176,24.016387,-0.0079,1.479
12860.00,7.449118,25.22917,-0.000176,24.016202,-0.0079,1.479
12862.00,7.449053,25.22943,-0.000176,24.016458,-0.0078,1.479
12864.00,7.450293,25.22957,-0.000177,24.016139,-0.0078,1.480
12866.00,7.449800,25.22979,-0.000176,24.016813,-0.0078,1.480
12868.00,7.450082,25.22922,-0.000177,24.016371,-0.0078,1.480
12870.00,7.449650,25.22975,-0.000178,24.016200,-0.0079,1.480
12872.00,7.449963,25.23008,-0.000177,24.015988,-0.0079,1.480
12874.00,7.450324,25.23014,-0.000177,24.016931,-0.0078,1.479
12876.00,7.449473,25.23049,-0.000176,24.016532,-0.0078,1.479
12878.00,7.448784,25.22974,-0.000177,24.016151,-0.0078,1.480
12880.00,7.448697,25.23023,-0.000177,24.016878,-0.0078,1.479
12882.00,7.448591,25.22989,-0.000176,24.016519,-0.0079,1.480
12884.00,7.449442,25.23008,-0.000177,24.015689,-0.0078,1.480
12886.00,7.449701,25.23067,-0.000177,24.016499,-0.0078,1.480
12888.00,7.449051,25.23131,-0.000176,24.016490,-0.0078,1.480
12890.00,7.448553,25.23142,-0.000176,24.016508,-0.0078,1.479
12892.00,7.448641,25.23128,-0.000176,24.016764,-0.0078,1.479
12894.00,7.448856,25.23178,-0.000177,24.017025,-0.0078,1.479
12896.00,7.448767,25.23210,-0.000177,24.016438,-0.0078,1.480
12898.00,7.448015,25.23116,-0.000177,24.016527,-0.0078,1.480
12900.00,7.447863,25.23100,-0.000176,24.016351,-0.0078,1.479
12902.00,7.448605,25.23107,-0.000176,24.016349,-0.0078,1.479
12904.00,7.449268,25.23041,-0.000176,24.016331,-0.0079,1.479
12906.00,7.450122,25.23054,-0.000177,24.016797,-0.0079,1.480
12908.00,7.449506,25.23081,-0.000175,24.016730,-0.0079,1.480
12910.00,7.448793,25.23082,-0.000176,24.016721,-0.0078,1.479
12912.00,7.448997,25.23057,-0.000177,24.016499,-0.0078,1.480
12914.00,7.449160,25.23034,-0.000177,24.015898,-0.0078,1.480
12916.00,7.449016,25.23063,-0.000177,24.015664,-0.0078,1.480
12918.00,7.448560,25.22985,-0.000176,24.016632,-0.0078,1.479
12920.00,7.448409,25.23014,-0.000175,24.016713,-0.0079,1.479
12922.00,7.449399,25.23079,-0.000176,24.016273,-0.0078,1.479
12924.00,7.450542,25.23160,-0.000176,24.016936,-0.0078,1.480
12926.00,7.449891,25.23167,-0.000176,24.016528,-0.0078,1.481
12928.00,7.449684,25.23184,-0.000177,24.016363,-0.0078,1.479
12930.00,7.450052,25.23174,-0.000177,24.016806,-0.0078,1.480
12932.00,7.450345,25.23152,-0.000177,24.016430,-0.0079,1.479
12934.00,7.449148,25.23132,-0.000176,24.016878,-0.0078,1.479
12936.00,7.448302,25.23137,-0.000175,24.016316,-0.0078,1.479
12938.00,7.447834,25.23132,-0.000177,24.016476,-0.0078,1.480
12940.00,7.447534,25.23067,-0.000176,24.016316,-0.0078,1.480
12942.00,7.447383,25.23092,-0.000176,24.015608,-0.0078,1.480
12944.00,7.448274,25.23118,-0.000175,24.016137,-0.0078,1.479
12946.00,7.448618,25.23073,-0.000176,24.017696,-0.0078,1.480
12948.00,7.448178,25.23111,-0.000176,24.016443,-0.0078,1.480
12950.00,7.448715,25.23138,-0.000178,24.016371,-0.0078,1.480
12952.00,7.449082,25.23009,-0.000177,24.016349,-0.0078,1.479
12954.00,7.448953,25.23016,-0.000177,24.015475,-0.0078,1.480
12956.00,7.448883,25.23059,-0.000177,24.016180,-0.0078,1.479
12958.00,7.448213,25.23084,-0.000176,24.016565,-0.0078,1.479
12960.00,7.448582,25.22961,-0.000176,24.016269,-0.0078,1.479
12962.00,7.448633,25.22965,-0.000175,24.016242,-0.0079,1.480
12964.00,7.448841,25.23034,-0.000176,24.015461,-0.0078,1.480
12966.00,7.449358,25.22987,-0.000176,24.015488,-0.0079,1.479
12968.00,7.449432,25.23005,-0.000176,24.015925,-0.0079,1.480
12970.00,7.448655,25.23017,-0.000177,24.016139,-0.0078,1.480
12972.00,7.448253,25.23001,-0.000176,24.015778,-0.0078,1.480
12974.00,7.449325,25.22985,-0.000177,24.015624,-0.0078,1.480
12976.00,7.450053,25.23005,-0.000178,24.015986,-0.0078,1.480
12978.00,7.449360,25.23010,-0.000177,24.016150,-0.0078,1.480
12980.00,7.448643,25.22989,-0.000176,24.016568,-0.0079,1.480
12982.00,7.448356,25.23041,-0.000176,24.016847,-0.0078,1.480
12984.00,7.447911,25.23034,-0.000176,24.015769,-0.0079,1.479
12986.00,7.447865,25.23042,-0.000176,24.015901,-0.0079,1.480
12988.00,7.447910,25.23073,-0.000176,24.016688,-0.0079,1.479
12990.00,7.447855,25.23093,-0.000176,24.016226,-0.0078,1.479
12992.00,7.447575,25.23117,-0.000177,24.016017,-0.0078,1.480
12994.00,7.447277,25.23129,-0.000177,24.016311,-0.0079,1.479
12996.00,7.447488,25.23143,-0.000176,24.017094,-0.0078,1.480
12998.00,7.447933,25.23127,-0.000176,24.017134,-0.0078,1.480
13000.00,7.448519,25.23089,-0.000177,24.016940,-0.0078,1.479
13002.00,7.448506,25.23100,-0.000176,24.016846,-0.0079,1.479
13004.00,7.447824,25.23111,-0.000176,24.016188,-0.0079,1.479
13006.00,7.448138,25.23081,-0.000176,24.016470,-0.0078,1.480
13008.00,7.448485,25.23148,-0.000177,24.016547,-0.0078,1.480
13010.00,7.448366,25.23123,-0.000177,24.015858,-0.0078,1.480
13012.00,7.447655,25.23080,-0.000177,24.016449,-0.0078,1.480
13014.00,7.446498,25.23111,-0.000178,24.016519,-0.0078,1.480
13016.00,7.446911,25.23137,-0.000177,24.016523,-0.0078,1.480
13018.00,7.448138,25.23073,-0.000176,24.016389,-0.0078,1.479
13020.00,7.448422,25.23038,-0.000177,24.016508,-0.0078,1.480
13022.00,7.447999,25.23124,-0.000176,24.016209,-0.0078,1.480
13024.00,7.447895,25.23116,-0.000176,24.016440,-0.0078,1.480
13026.00,7.448095,25.23041,-0.000176,24.015861,-0.0078,1.479
13028.00,7.448446,25.23090,-0.000177,24.016037,-0.0079,1.480
13030.00,7.448262,25.23154,-0.000176,24.016541,-0.0078,1.480
13032.00,7.448094,25.23134,-0.000177,24.016362,-0.0078,1.480
13034.00,7.448034,25.23093,-0.000176,24.016561,-0.0078,1.480
13036.00,7.448150,25.23076,-0.000176,24.017252,-0.0078,1.480
13038.00,7.448181,25.23050,-0.000177,24.016380,-0.0078,1.480
13040.00,7.447291,25.23093,-0.000178,24.016148,-0.0079,1.479
13042.00,7.447155,25.23130,-0.000176,24.016353,-0.0079,1.480
13044.00,7.447639,25.23160,-0.000176,24.016148,-0.0078,1.480
13046.00,7.448627,25.23133,-0.000176,24.016913,-0.0079,1.479
13048.00,7.449205,25.23103,-0.000177,24.017123,-0.0079,1.480
13050.00,7.448892,25.23022,-0.000176,24.016289,-0.0079,1.479
13052.00,7.447865,25.23101,-0.000177,24.016235,-0.0078,1.479
13054.00,7.446761,25.23074,-0.000177,24.016702,-0.0079,1.480
13056.00,7.446558,25.23042,-0.000176,24.016073,-0.0078,1.479
13058.00,7.447458,25.23087,-0.000176,24.016467,-0.0079,1.479
13060.00,7.447206,25.23109,-0.000177,24.016494,-0.0079,1.480
13062.00,7.447158,25.23135,-0.000177,24.016661,-0.0079,1.480
13064.00,7.447173,25.23101,-0.000175,24.016750,-0.0078,1.480
13066.00,7.446841,25.23091,-0.000177,24.016472,-0.0078,1.479
13068.00,7.447252,25.23001,-0.000177,24.016565,-0.0078,1.480
13070.00,7.447449,25.23047,-0.000177,24.016329,-0.0078,1.480
13072.00,7.446929,25.23120,-0.000176,24.016044,-0.0078,1.480
13074.00,7.447265,25.23131,-0.000175,24.017507,-0.0078,1.480
13076.00,7.447457,25.23096,-0.000176,24.016353,-0.0078,1.479
13078.00,7.446995,25.23104,-0.000177,24.016119,-0.0078,1.479
13080.00,7.446675,25.23148,-0.000176,24.016706,-0.0079,1.479
13082.00,7.446633,25.23127,-0.000176,24.016275,-0.0078,1.479
13084.00,7.446232,25.23101,-0.000176,24.016227,-0.0078,1.480
13086.00,7.446872,25.23050,-0.000177,24.015482,-0.0079,1.480
13088.00,7.448291,25.23014,-0.000178,24.015898,-0.0078,1.481
13090.00,7.447870,25.23062,-0.000178,24.015816,-0.0079,1.479
13092.00,7.447446,25.23061,-0.000177,24.016606,-0.0078,1.479
13094.00,7.448069,25.22973,-0.000176,24.016565,-0.0079,1.479
13096.00,7.447900,25.23050,-0.000177,24.016911,-0.0078,1.479
13098.00,7.447513,25.23052,-0.000176,24.016291,-0.0078,1.480
13100.00,7.447097,25.23002,-0.000176,24.016010,-0.0078,1.480
13102.00,7.447334,25.23060,-0.000176,24.016673,-0.0079,1.480
13104.00,7.447747,25.22978,-0.000176,24.016797,-0.0078,1.479
13106.00,7.447598,25.22996,-0.000177,24.016262,-0.0078,1.480
13108.00,7.446790,25.23047,-0.000176,24.016624,-0.0078,1.480
13110.00,7.446623,25.23078,-0.000176,24.016456,-0.0078,1.480
13112.00,7.447350,25.23088,-0.000177,24.016659,-0.0078,1.480
13114.00,7.446935,25.23068,-0.000176,24.016813,-0.0078,1.480
13116.00,7.446721,25.22999,-0.000176,24.016148,-0.0078,1.479
13118.00,7.446980,25.22982,-0.000176,24.016576,-0.0078,1.479
13120.00,7.447090,25.23041,-0.000176,24.016690,-0.0078,1.479
13122.00,7.447151,25.23161,-0.000175,24.016838,-0.0078,1.480
13124.00,7.447465,25.23150,-0.000176,24.017045,-0.0078,1.481
13126.00,7.447489,25.22993,-0.000176,24.016510,-0.0078,1.480
13128.00,7.447797,25.23026,-0.000177,24.016351,-0.0078,1.480
13130.00,7.447677,25.23118,-0.000177,24.016967,-0.0078,1.480
13132.00,7.447693,25.23046,-0.000176,24.017007,-0.0078,1.479
13134.00,7.448062,25.22989,-0.000176,24.016704,-0.0078,1.480
13136.00,7.447504,25.22944,-0.000177,24.015794,-0.0078,1.480
13138.00,7.446700,25.22990,-0.000177,24.016414,-0.0078,1.479
13140.00,7.446327,25.23005,-0.000177,24.016287,-0.0078,1.480
13142.00,7.445952,25.23074,-0.000177,24.016440,-0.0078,1.480
13144.00,7.446737,25.23107,-0.000176,24.016541,-0.0078,1.480
13146.00,7.447933,25.23007,-0.000176,24.016701,-0.0078,1.479
13148.00,7.446897,25.23039,-0.000176,24.016369,-0.0079,1.479
13150.00,7.446371,25.23051,-0.000177,24.016918,-0.0079,1.479
13152.00,7.447140,25.23072,-0.000177,24.016420,-0.0078,1.480
13154.00,7.446311,25.23014,-0.000177,24.017337,-0.0078,1.480
13156.00,7.447028,25.22996,-0.000177,24.016719,-0.0078,1.479
13158.00,7.447772,25.23071,-0.000177,24.016913,-0.0078,1.479
13160.00,7.447753,25.23041,-0.000177,24.016614,-0.0078,1.479
13162.00,7.447507,25.23029,-0.000176,24.016617,-0.0078,1.480
13164.00,7.447253,25.23041,-0.000177,24.016227,-0.0078,1.480
13166.00,7.447824,25.23027,-0.000177,24.016305,-0.0078,1.480
13168.00,7.447985,25.23004,-0.000177,24.016537,-0.0078,1.480
13170.00,7.447804,25.22995,-0.000176,24.016460,-0.0078,1.480
13172.00,7.448102,25.22997,-0.000176,24.016710,-0.0078,1.479
13174.00,7.447870,25.23004,-0.000176,24.016764,-0.0078,1.480
13176.00,7.448664,25.22976,-0.000177,24.016425,-0.0079,1.480
13178.00,7.449241,25.22889,-0.000176,24.015865,-0.0078,1.480
13180.00,7.448627,25.22896,-0.000177,24.016753,-0.0078,1.480
13182.00,7.447488,25.22953,-0.000177,24.015970,-0.0078,1.480
13184.00,7.446547,25.22883,-0.000177,24.016064,-0.0078,1.480
13186.00,7.446574,25.22895,-0.000176,24.016075,-0.0078,1.481
13188.00,7.446883,25.22915,-0.000177,24.016744,-0.0078,1.480
13190.00,7.447013,25.22965,-0.000177,24.016244,-0.0078,1.479
13192.00,7.447100,25.22939,-0.000176,24.017005,-0.0078,1.480
13194.00,7.447571,25.22914,-0.000176,24.015714,-0.0078,1.480
13196.00,7.447859,25.22992,-0.000177,24.016512,-0.0079,1.480
13198.00,7.448135,25.23072,-0.000176,24.016432,-0.0078,1.479
13200.00,7.448679,25.22967,-0.000176,24.016146,-0.0078,1.479
13202.00,7.449546,25.22992,-0.000176,24.016191,-0.0078,1.479
13204.00,7.448582,25.23004,-0.000176,24.016824,-0.0078,1.480
13206.00,7.448276,25.23027,-0.000176,24.016706,-0.0078,1.480
@22,12.0000,24.0
13208.00,7.447520,25.23030,-0.000176,24.016572,-0.0078,1.480
13210.00,7.439763,25.23142,-0.000176,24.015945,-0.0079,1.480
13212.00,7.428330,25.23095,-0.000177,24.017165,-0.0078,1.479
13214.00,7.413792,25.23205,-0.000177,24.017145,-0.0078,1.478
13216.00,7.400103,25.23144,-0.000175,24.016284,-0.0078,1.479
13218.00,7.389649,25.23137,-0.000176,24.016740,-0.0078,1.480
13220.00,7.381998,25.23171,-0.000177,24.016155,-0.0078,1.480
13222.00,7.374848,25.23085,-0.000176,24.016876,-0.0078,1.480
13224.00,7.368123,25.23135,-0.000178,24.016884,-0.0078,1.481
13226.00,7.362633,25.23108,-0.000179,24.016744,-0.0078,1.481
13228.00,7.356639,25.23145,-0.000180,24.016487,-0.0078,1.481
13230.00,7.350618,25.23167,-0.000180,24.016441,-0.0078,1.481
13232.00,7.347644,25.23152,-0.000179,24.016557,-0.0078,1.482
13234.00,7.351096,25.23107,-0.000180,24.016474,-0.0078,1.482
13236.00,7.360028,25.23176,-0.000179,24.016532,-0.0078,1.482
13238.00,7.372588,25.23184,-0.000179,24.016155,-0.0078,1.482
13240.00,7.384417,25.23166,-0.000177,24.015850,-0.0078,1.481
13242.00,7.393208,25.23125,-0.000177,24.017438,-0.0078,1.481
13244.00,7.399351,25.23221,-0.000176,24.016884,-0.0078,1.480
13246.00,7.404568,25.23231,-0.000177,24.016588,-0.0078,1.480
13248.00,7.409691,25.23097,-0.000177,24.017069,-0.0078,1.480
13250.00,7.414729,25.23203,-0.000176,24.016293,-0.0078,1.480
13252.00,7.419679,25.23115,-0.000177,24.016021,-0.0078,1.480
[truncated: 53,532 more chars]
