# Supplementary material for: Hormonal steroids induce multidrug resistance and stress response genes in Neisseria gonorrhoeae by binding to MtrR
Source: Nat Commun. 2024 Feb 7;15:1153. doi: 10.1038/s41467-024-45195-1 (PMC10850145; doi:10.1038/s41467-024-45195-1)
Supplement: Supplementary file 6 — Source Data [file 41467_2024_45195_MOESM6_ESM.zip › Source Data/ITC/D171A/3E2MtrRD171A2022Aug26.itc]

$ITC
$ 25 
$NOT
$ 25 
$ 600 
$ 199 
$ 8 
$ 2 
$ADCGainCode:  3 
$False,True,True
$ 2 , 4 , 600 , 2 
$ 12 , 24 , 600 , 2 
$ 12 , 24 , 600 , 2 
$ 12 , 24 , 600 , 2 
$ 12 , 24 , 600 , 2 
$ 12 , 24 , 600 , 2 
$ 12 , 24 , 600 , 2 
$ 12 , 24 , 600 , 2 
$ 12 , 24 , 600 , 2 
$ 12 , 24 , 600 , 2 
$ 12 , 24 , 600 , 2 
$ 12 , 24 , 600 , 2 
$ 12 , 24 , 600 , 2 
$ 12 , 24 , 600 , 2 
$ 12 , 24 , 600 , 2 
$ 12 , 24 , 600 , 2 
$ 12 , 24 , 600 , 2 
$ 12 , 24 , 600 , 2 
$ 12 , 24 , 600 , 2 
$ 12 , 24 , 600 , 2 
$ 12 , 24 , 600 , 2 
$ 12 , 24 , 600 , 2 
$ 12 , 24 , 600 , 2 
$ 12 , 24 , 600 , 2 
$ 12 , 24 , 600 , 2 
# 0 
# 0.125 
# 0.005 
# 1.4485 
# 25 
# 28.9316 
# 15.91949 
?
% VPITC12.10.1003
% 1.4485 
% 28.9316 
%-1.096232 , 100.1901 
% 0.443748 , 95.77349 
% 0.2232 
% 124.02 , 123.95 
% 1 , 80 
%-0.001812 , 0.055139 
% 0 , 8 
% 0 , 18 
% 104422       320637 
% 101.8 
% 260 , 310 , 470 , 530 
% 0.08632 ,-0.00346 , 0.0000110163 , 0.000000290198 ,-0.0000000019883 
% VPViewer2000 Ver: 1.40.0
@0
2.00,7.568328,25.00868,-0.000175,24.017130,-0.0078,1.375
4.00,7.568860,25.00893,-0.000174,24.016347,-0.0078,1.375
6.00,7.570031,25.00847,-0.000174,24.016612,-0.0078,1.375
8.00,7.570559,25.00922,-0.000174,24.016788,-0.0077,1.375
10.00,7.571466,25.00921,-0.000175,24.016864,-0.0078,1.375
12.00,7.571357,25.00847,-0.000175,24.017123,-0.0078,1.375
14.00,7.570237,25.00897,-0.000174,24.017031,-0.0078,1.374
16.00,7.569365,25.00871,-0.000175,24.017147,-0.0078,1.375
18.00,7.569194,25.00858,-0.000174,24.017631,-0.0078,1.375
20.00,7.568485,25.00895,-0.000175,24.016831,-0.0078,1.376
22.00,7.567681,25.00835,-0.000175,24.016884,-0.0078,1.375
24.00,7.567236,25.00826,-0.000174,24.017043,-0.0078,1.374
26.00,7.567395,25.00870,-0.000173,24.016296,-0.0078,1.374
28.00,7.566990,25.00849,-0.000174,24.016574,-0.0078,1.375
30.00,7.567332,25.00882,-0.000175,24.017014,-0.0078,1.375
32.00,7.568180,25.00914,-0.000175,24.017023,-0.0078,1.375
34.00,7.567506,25.00868,-0.000174,24.016769,-0.0078,1.375
36.00,7.567224,25.00857,-0.000175,24.017522,-0.0078,1.375
38.00,7.567486,25.00846,-0.000175,24.016847,-0.0078,1.375
40.00,7.567248,25.00843,-0.000174,24.016209,-0.0078,1.375
42.00,7.567034,25.00862,-0.000175,24.017032,-0.0078,1.375
44.00,7.566784,25.00892,-0.000175,24.016844,-0.0078,1.375
46.00,7.566696,25.00961,-0.000176,24.016157,-0.0078,1.375
48.00,7.566496,25.00915,-0.000175,24.017389,-0.0078,1.375
50.00,7.565968,25.00900,-0.000175,24.017079,-0.0078,1.375
52.00,7.565844,25.00889,-0.000175,24.017007,-0.0078,1.375
54.00,7.565623,25.00855,-0.000176,24.017473,-0.0078,1.375
56.00,7.565777,25.00817,-0.000176,24.016942,-0.0078,1.375
58.00,7.565736,25.00829,-0.000175,24.017056,-0.0078,1.375
60.00,7.565134,25.00818,-0.000173,24.016762,-0.0078,1.375
62.00,7.564711,25.00810,-0.000175,24.016623,-0.0078,1.375
64.00,7.564324,25.00831,-0.000174,24.017246,-0.0078,1.374
66.00,7.564254,25.00797,-0.000176,24.016849,-0.0078,1.375
68.00,7.564459,25.00780,-0.000175,24.017038,-0.0078,1.375
70.00,7.563762,25.00754,-0.000174,24.016661,-0.0078,1.375
72.00,7.563061,25.00818,-0.000174,24.016595,-0.0078,1.374
74.00,7.563320,25.00855,-0.000174,24.017442,-0.0078,1.375
76.00,7.563637,25.00756,-0.000174,24.016847,-0.0078,1.375
78.00,7.563732,25.00789,-0.000175,24.017529,-0.0078,1.375
80.00,7.562522,25.00810,-0.000175,24.017181,-0.0078,1.374
82.00,7.562627,25.00842,-0.000175,24.017360,-0.0078,1.375
84.00,7.563606,25.00764,-0.000173,24.017239,-0.0078,1.375
86.00,7.563889,25.00826,-0.000174,24.017168,-0.0078,1.374
88.00,7.562694,25.00849,-0.000175,24.017638,-0.0078,1.375
90.00,7.562465,25.00803,-0.000174,24.016953,-0.0078,1.375
92.00,7.563507,25.00774,-0.000174,24.016543,-0.0078,1.375
94.00,7.563622,25.00791,-0.000174,24.016929,-0.0078,1.375
96.00,7.563504,25.00866,-0.000175,24.017235,-0.0078,1.375
98.00,7.563267,25.00812,-0.000174,24.016898,-0.0077,1.374
100.00,7.563291,25.00816,-0.000173,24.016858,-0.0078,1.375
102.00,7.563044,25.00785,-0.000175,24.017090,-0.0078,1.375
104.00,7.563090,25.00820,-0.000174,24.016666,-0.0078,1.375
106.00,7.562858,25.00849,-0.000175,24.017034,-0.0078,1.375
108.00,7.562313,25.00847,-0.000174,24.016751,-0.0078,1.375
110.00,7.562268,25.00852,-0.000175,24.016391,-0.0077,1.375
112.00,7.562485,25.00871,-0.000175,24.016965,-0.0078,1.374
114.00,7.562801,25.00796,-0.000174,24.016784,-0.0078,1.375
116.00,7.562397,25.00733,-0.000174,24.016806,-0.0078,1.375
118.00,7.561782,25.00808,-0.000174,24.017462,-0.0078,1.375
120.00,7.561126,25.00753,-0.000174,24.017261,-0.0078,1.375
122.00,7.562065,25.00790,-0.000174,24.017255,-0.0078,1.375
124.00,7.562187,25.00814,-0.000174,24.017255,-0.0078,1.375
126.00,7.562752,25.00839,-0.000174,24.016757,-0.0078,1.375
128.00,7.562193,25.00800,-0.000174,24.016340,-0.0078,1.375
130.00,7.561079,25.00778,-0.000175,24.017195,-0.0078,1.375
132.00,7.561177,25.00799,-0.000174,24.017498,-0.0077,1.375
134.00,7.561279,25.00809,-0.000174,24.017348,-0.0078,1.375
136.00,7.561451,25.00824,-0.000175,24.016969,-0.0077,1.375
138.00,7.562025,25.00758,-0.000175,24.017493,-0.0078,1.374
140.00,7.561356,25.00749,-0.000174,24.017389,-0.0078,1.374
142.00,7.560335,25.00813,-0.000173,24.017756,-0.0077,1.375
144.00,7.558279,25.00847,-0.000174,24.017612,-0.0078,1.375
146.00,7.558321,25.00828,-0.000174,24.017277,-0.0077,1.374
148.00,7.559345,25.00848,-0.000173,24.017373,-0.0077,1.375
150.00,7.559362,25.00850,-0.000174,24.017230,-0.0077,1.375
152.00,7.559107,25.00899,-0.000174,24.017640,-0.0077,1.375
154.00,7.558603,25.00819,-0.000173,24.017219,-0.0078,1.375
156.00,7.558624,25.00748,-0.000173,24.017406,-0.0078,1.375
158.00,7.558189,25.00738,-0.000174,24.016963,-0.0078,1.375
160.00,7.557212,25.00771,-0.000173,24.017723,-0.0078,1.374
162.00,7.556431,25.00849,-0.000173,24.017768,-0.0077,1.375
164.00,7.557203,25.00865,-0.000173,24.017123,-0.0077,1.375
166.00,7.557568,25.00798,-0.000173,24.017049,-0.0078,1.375
168.00,7.556635,25.00799,-0.000173,24.017192,-0.0077,1.375
170.00,7.555769,25.00807,-0.000173,24.016528,-0.0078,1.375
172.00,7.555837,25.00740,-0.000174,24.017955,-0.0078,1.375
174.00,7.555584,25.00702,-0.000175,24.017801,-0.0078,1.375
176.00,7.555279,25.00866,-0.000173,24.017991,-0.0078,1.375
178.00,7.554667,25.00975,-0.000173,24.016994,-0.0077,1.374
180.00,7.553926,25.00958,-0.000173,24.017725,-0.0077,1.375
182.00,7.553312,25.00972,-0.000173,24.017462,-0.0077,1.375
184.00,7.553253,25.00940,-0.000174,24.016565,-0.0077,1.375
186.00,7.553985,25.00935,-0.000175,24.017081,-0.0077,1.374
188.00,7.553851,25.00930,-0.000173,24.016920,-0.0077,1.374
190.00,7.553385,25.00973,-0.000173,24.017444,-0.0078,1.375
192.00,7.552351,25.00953,-0.000174,24.017578,-0.0078,1.375
194.00,7.552613,25.00952,-0.000174,24.017654,-0.0078,1.375
196.00,7.552538,25.00952,-0.000174,24.017522,-0.0078,1.375
198.00,7.552229,25.00954,-0.000173,24.017321,-0.0078,1.374
200.00,7.552269,25.00974,-0.000174,24.017708,-0.0078,1.375
202.00,7.551643,25.00968,-0.000175,24.017107,-0.0077,1.375
204.00,7.551524,25.01030,-0.000173,24.017078,-0.0078,1.375
206.00,7.551700,25.01015,-0.000173,24.017366,-0.0077,1.374
208.00,7.551641,25.01031,-0.000174,24.017569,-0.0078,1.374
210.00,7.552136,25.01108,-0.000173,24.017777,-0.0077,1.375
212.00,7.551564,25.01040,-0.000173,24.017333,-0.0077,1.374
214.00,7.551870,25.00978,-0.000173,24.017429,-0.0077,1.374
216.00,7.551747,25.00907,-0.000175,24.017616,-0.0077,1.375
218.00,7.551086,25.00950,-0.000175,24.017038,-0.0078,1.374
220.00,7.549709,25.00967,-0.000175,24.017003,-0.0078,1.375
222.00,7.549867,25.00960,-0.000175,24.016527,-0.0078,1.375
224.00,7.551214,25.00938,-0.000173,24.016748,-0.0077,1.375
226.00,7.551641,25.00877,-0.000173,24.016896,-0.0077,1.375
228.00,7.551389,25.00801,-0.000173,24.016847,-0.0077,1.375
230.00,7.551005,25.00833,-0.000173,24.016898,-0.0078,1.375
232.00,7.550341,25.00840,-0.000173,24.017065,-0.0078,1.374
234.00,7.549753,25.00948,-0.000174,24.017382,-0.0078,1.375
236.00,7.549915,25.00988,-0.000174,24.017406,-0.0077,1.375
238.00,7.550777,25.00923,-0.000174,24.017264,-0.0077,1.374
240.00,7.550045,25.00970,-0.000173,24.016827,-0.0078,1.375
242.00,7.549685,25.00909,-0.000173,24.017899,-0.0078,1.375
244.00,7.549565,25.00877,-0.000174,24.017293,-0.0078,1.375
246.00,7.549693,25.00894,-0.000173,24.017783,-0.0077,1.375
248.00,7.549430,25.00935,-0.000173,24.017261,-0.0077,1.375
250.00,7.548553,25.00974,-0.000174,24.017348,-0.0077,1.374
252.00,7.548302,25.00967,-0.000174,24.017449,-0.0078,1.374
254.00,7.548462,25.00929,-0.000173,24.016788,-0.0077,1.374
256.00,7.548671,25.00989,-0.000174,24.017063,-0.0078,1.374
258.00,7.548554,25.01011,-0.000175,24.017118,-0.0078,1.375
260.00,7.548550,25.00919,-0.000175,24.017270,-0.0078,1.375
262.00,7.548807,25.00955,-0.000174,24.016882,-0.0078,1.375
264.00,7.548290,25.01016,-0.000175,24.016499,-0.0078,1.375
266.00,7.548192,25.00986,-0.000173,24.017616,-0.0078,1.374
268.00,7.548095,25.01000,-0.000172,24.017645,-0.0078,1.375
270.00,7.547295,25.00985,-0.000175,24.017520,-0.0077,1.375
272.00,7.546107,25.00976,-0.000174,24.017002,-0.0077,1.375
274.00,7.544979,25.00962,-0.000174,24.016965,-0.0077,1.374
276.00,7.545761,25.00886,-0.000174,24.017215,-0.0077,1.374
278.00,7.545285,25.00900,-0.000173,24.017712,-0.0078,1.374
280.00,7.544953,25.00907,-0.000173,24.017234,-0.0078,1.375
282.00,7.545335,25.00893,-0.000174,24.017491,-0.0077,1.375
284.00,7.544869,25.00853,-0.000173,24.017377,-0.0078,1.374
286.00,7.545299,25.00840,-0.000173,24.017708,-0.0077,1.375
288.00,7.545582,25.00850,-0.000174,24.017489,-0.0077,1.374
290.00,7.545728,25.00878,-0.000174,24.017652,-0.0077,1.375
292.00,7.545384,25.00877,-0.000174,24.017513,-0.0077,1.375
294.00,7.545266,25.00878,-0.000174,24.017650,-0.0077,1.375
296.00,7.545326,25.00859,-0.000173,24.017631,-0.0077,1.374
298.00,7.544291,25.00939,-0.000173,24.017476,-0.0077,1.374
300.00,7.543944,25.00932,-0.000173,24.017650,-0.0077,1.374
302.00,7.544662,25.00888,-0.000173,24.018160,-0.0077,1.375
304.00,7.545461,25.00932,-0.000173,24.017527,-0.0077,1.375
306.00,7.544947,25.00861,-0.000173,24.017536,-0.0078,1.375
308.00,7.544588,25.00848,-0.000174,24.017672,-0.0078,1.375
310.00,7.544735,25.00881,-0.000173,24.017221,-0.0078,1.374
312.00,7.543558,25.00918,-0.000172,24.017458,-0.0077,1.375
314.00,7.543077,25.00897,-0.000173,24.017534,-0.0077,1.375
316.00,7.542967,25.00892,-0.000174,24.017879,-0.0077,1.375
318.00,7.543227,25.00985,-0.000173,24.018530,-0.0077,1.375
320.00,7.543055,25.00937,-0.000172,24.017883,-0.0077,1.374
322.00,7.542894,25.00988,-0.000173,24.017515,-0.0077,1.374
324.00,7.541852,25.00913,-0.000172,24.018162,-0.0077,1.375
326.00,7.541749,25.00881,-0.000173,24.018018,-0.0077,1.375
328.00,7.541654,25.00911,-0.000172,24.017538,-0.0077,1.375
330.00,7.541949,25.01032,-0.000173,24.018129,-0.0077,1.375
332.00,7.541427,25.01023,-0.000173,24.017872,-0.0077,1.375
334.00,7.541460,25.01041,-0.000172,24.017902,-0.0077,1.375
336.00,7.541367,25.01028,-0.000172,24.018136,-0.0077,1.376
338.00,7.541663,25.01032,-0.000172,24.017738,-0.0077,1.374
340.00,7.541724,25.00980,-0.000170,24.018339,-0.0077,1.374
342.00,7.541823,25.01029,-0.000170,24.018269,-0.0077,1.374
344.00,7.541116,25.01093,-0.000171,24.018588,-0.0077,1.375
346.00,7.541491,25.01197,-0.000171,24.018240,-0.0077,1.374
348.00,7.540855,25.01196,-0.000173,24.018368,-0.0077,1.375
350.00,7.540315,25.01164,-0.000172,24.018316,-0.0077,1.375
352.00,7.539615,25.01220,-0.000173,24.017902,-0.0077,1.375
354.00,7.539932,25.01241,-0.000173,24.018544,-0.0077,1.375
356.00,7.540521,25.01211,-0.000172,24.017893,-0.0077,1.375
358.00,7.539986,25.01101,-0.000172,24.017545,-0.0077,1.375
360.00,7.539437,25.01165,-0.000172,24.018269,-0.0077,1.375
362.00,7.538968,25.01199,-0.000171,24.018316,-0.0077,1.375
364.00,7.538665,25.01250,-0.000171,24.018354,-0.0077,1.375
366.00,7.538820,25.01204,-0.000172,24.017919,-0.0077,1.375
368.00,7.539289,25.01185,-0.000172,24.017870,-0.0077,1.374
370.00,7.539607,25.01137,-0.000172,24.017890,-0.0077,1.375
372.00,7.538942,25.01159,-0.000172,24.018241,-0.0077,1.375
374.00,7.537884,25.01176,-0.000172,24.017805,-0.0077,1.375
376.00,7.537978,25.01156,-0.000173,24.017948,-0.0077,1.375
378.00,7.538298,25.01151,-0.000172,24.017672,-0.0077,1.375
380.00,7.539053,25.00999,-0.000173,24.017768,-0.0077,1.375
382.00,7.539252,25.01054,-0.000173,24.018568,-0.0077,1.375
384.00,7.539352,25.01061,-0.000173,24.018024,-0.0077,1.375
386.00,7.539033,25.01044,-0.000172,24.017455,-0.0077,1.375
388.00,7.538222,25.00967,-0.000172,24.017859,-0.0077,1.375
390.00,7.537072,25.00977,-0.000173,24.018296,-0.0077,1.375
392.00,7.536285,25.00999,-0.000172,24.017975,-0.0077,1.375
394.00,7.536570,25.01037,-0.000173,24.017428,-0.0077,1.375
396.00,7.535836,25.01054,-0.000173,24.018577,-0.0077,1.375
398.00,7.535464,25.00973,-0.000173,24.018135,-0.0077,1.375
400.00,7.535899,25.01008,-0.000171,24.017993,-0.0077,1.375
402.00,7.535332,25.01013,-0.000172,24.018319,-0.0077,1.375
404.00,7.535218,25.01102,-0.000172,24.017777,-0.0077,1.375
406.00,7.535414,25.01143,-0.000173,24.017797,-0.0077,1.375
408.00,7.535376,25.01037,-0.000172,24.017591,-0.0077,1.375
410.00,7.536051,25.01092,-0.000173,24.017598,-0.0077,1.375
412.00,7.536049,25.01133,-0.000172,24.018211,-0.0077,1.376
414.00,7.535972,25.01147,-0.000172,24.018104,-0.0077,1.375
416.00,7.536000,25.01171,-0.000171,24.017605,-0.0077,1.375
418.00,7.536294,25.01083,-0.000172,24.017890,-0.0077,1.374
420.00,7.535019,25.01035,-0.000171,24.017857,-0.0077,1.375
422.00,7.534167,25.01092,-0.000171,24.018124,-0.0077,1.375
424.00,7.533862,25.01072,-0.000172,24.017839,-0.0077,1.375
426.00,7.534011,25.01090,-0.000171,24.017518,-0.0077,1.375
428.00,7.534061,25.01101,-0.000172,24.017317,-0.0077,1.375
430.00,7.533889,25.01163,-0.000173,24.017701,-0.0077,1.374
432.00,7.532952,25.01109,-0.000172,24.017692,-0.0077,1.374
434.00,7.533005,25.01059,-0.000172,24.017420,-0.0077,1.375
436.00,7.532074,25.01060,-0.000172,24.018356,-0.0077,1.374
438.00,7.531227,25.01120,-0.000172,24.018075,-0.0077,1.375
440.00,7.531648,25.01159,-0.000172,24.018441,-0.0077,1.375
442.00,7.531075,25.01122,-0.000173,24.017612,-0.0077,1.375
444.00,7.531792,25.01118,-0.000173,24.017748,-0.0077,1.374
446.00,7.532563,25.01290,-0.000172,24.017636,-0.0077,1.374
448.00,7.532776,25.01210,-0.000171,24.018129,-0.0077,1.375
450.00,7.532658,25.01256,-0.000173,24.017540,-0.0077,1.375
452.00,7.532783,25.01312,-0.000173,24.018066,-0.0077,1.375
454.00,7.532972,25.01281,-0.000173,24.017636,-0.0077,1.375
456.00,7.532826,25.01271,-0.000171,24.017643,-0.0077,1.374
458.00,7.532635,25.01101,-0.000171,24.017705,-0.0077,1.375
460.00,7.531384,25.01058,-0.000174,24.018029,-0.0077,1.375
462.00,7.530974,25.01115,-0.000174,24.017679,-0.0077,1.375
464.00,7.531414,25.01217,-0.000171,24.017607,-0.0077,1.374
466.00,7.531610,25.01095,-0.000172,24.017629,-0.0077,1.374
468.00,7.531413,25.01038,-0.000173,24.018252,-0.0077,1.375
470.00,7.530783,25.01095,-0.000172,24.018397,-0.0077,1.375
472.00,7.530749,25.01096,-0.000173,24.018640,-0.0077,1.375
474.00,7.530597,25.01120,-0.000173,24.018754,-0.0077,1.375
476.00,7.530171,25.01138,-0.000172,24.017863,-0.0077,1.375
478.00,7.529135,25.01113,-0.000172,24.017768,-0.0077,1.375
480.00,7.529175,25.01111,-0.000172,24.017295,-0.0077,1.375
482.00,7.530226,25.01087,-0.000173,24.018376,-0.0077,1.374
484.00,7.530102,25.01058,-0.000171,24.017821,-0.0077,1.374
486.00,7.529882,25.01109,-0.000171,24.017917,-0.0077,1.375
488.00,7.529755,25.01163,-0.000171,24.018049,-0.0077,1.374
490.00,7.528318,25.01305,-0.000171,24.018575,-0.0076,1.375
492.00,7.526532,25.01260,-0.000173,24.017812,-0.0077,1.375
494.00,7.527734,25.01220,-0.000172,24.018033,-0.0077,1.374
496.00,7.528870,25.01213,-0.000172,24.018145,-0.0077,1.375
498.00,7.528728,25.01189,-0.000173,24.017830,-0.0077,1.375
500.00,7.528551,25.01179,-0.000172,24.018325,-0.0077,1.375
502.00,7.528661,25.01131,-0.000172,24.017649,-0.0076,1.374
504.00,7.528934,25.01139,-0.000171,24.018343,-0.0077,1.374
506.00,7.529107,25.01136,-0.000173,24.018223,-0.0077,1.374
508.00,7.528077,25.01183,-0.000170,24.018517,-0.0076,1.374
510.00,7.527551,25.01207,-0.000171,24.018548,-0.0076,1.375
512.00,7.527899,25.01137,-0.000172,24.018093,-0.0077,1.375
514.00,7.527280,25.01175,-0.000172,24.017951,-0.0077,1.375
516.00,7.526995,25.01118,-0.000172,24.018401,-0.0077,1.375
518.00,7.526815,25.01101,-0.000173,24.017801,-0.0077,1.375
520.00,7.526259,25.01183,-0.000172,24.018171,-0.0077,1.374
522.00,7.526255,25.01165,-0.000172,24.018590,-0.0077,1.374
524.00,7.526041,25.01158,-0.000172,24.018113,-0.0077,1.374
526.00,7.525892,25.01037,-0.000171,24.017908,-0.0077,1.375
528.00,7.526135,25.01110,-0.000171,24.018270,-0.0077,1.374
530.00,7.526350,25.01126,-0.000172,24.018035,-0.0077,1.374
532.00,7.527493,25.01175,-0.000171,24.018205,-0.0076,1.374
534.00,7.526775,25.01180,-0.000173,24.018256,-0.0077,1.375
536.00,7.525933,25.01213,-0.000172,24.018885,-0.0077,1.374
538.00,7.526188,25.01206,-0.000172,24.018909,-0.0077,1.374
540.00,7.526070,25.01270,-0.000172,24.017643,-0.0077,1.375
542.00,7.525658,25.01282,-0.000173,24.017805,-0.0077,1.375
544.00,7.525106,25.01210,-0.000172,24.018037,-0.0077,1.374
546.00,7.525117,25.01111,-0.000172,24.017973,-0.0077,1.374
548.00,7.524795,25.01084,-0.000172,24.018510,-0.0077,1.375
550.00,7.524040,25.01151,-0.000172,24.017986,-0.0077,1.375
552.00,7.523830,25.01186,-0.000172,24.018385,-0.0077,1.375
554.00,7.524460,25.01125,-0.000173,24.018062,-0.0077,1.375
556.00,7.525493,25.01160,-0.000172,24.018225,-0.0077,1.374
558.00,7.525047,25.01185,-0.000171,24.018996,-0.0077,1.375
560.00,7.524504,25.01218,-0.000172,24.017979,-0.0077,1.375
562.00,7.524213,25.01155,-0.000172,24.018363,-0.0077,1.375
564.00,7.524226,25.01157,-0.000172,24.018856,-0.0077,1.374
566.00,7.523936,25.01160,-0.000171,24.018425,-0.0077,1.374
568.00,7.524276,25.01255,-0.000171,24.018675,-0.0077,1.375
570.00,7.524784,25.01128,-0.000172,24.017728,-0.0077,1.375
572.00,7.525408,25.01064,-0.000171,24.018058,-0.0077,1.374
574.00,7.524805,25.01096,-0.000170,24.018675,-0.0077,1.374
576.00,7.524343,25.01268,-0.000171,24.018729,-0.0077,1.375
578.00,7.523934,25.01168,-0.000172,24.017973,-0.0077,1.375
580.00,7.523463,25.01119,-0.000172,24.018290,-0.0077,1.374
582.00,7.524063,25.01176,-0.000171,24.018018,-0.0077,1.375
584.00,7.523606,25.01164,-0.000171,24.018274,-0.0077,1.374
586.00,7.522987,25.01279,-0.000172,24.018539,-0.0077,1.375
588.00,7.522227,25.01344,-0.000172,24.018058,-0.0077,1.375
590.00,7.522361,25.01304,-0.000172,24.018381,-0.0077,1.375
592.00,7.523329,25.01263,-0.000172,24.018486,-0.0077,1.375
594.00,7.523628,25.01280,-0.000171,24.017326,-0.0077,1.375
596.00,7.522726,25.01222,-0.000171,24.018222,-0.0077,1.374
598.00,7.521703,25.01194,-0.000171,24.018357,-0.0077,1.375
600.00,7.521938,25.01210,-0.000172,24.018209,-0.0077,1.375
@1,2.0000,4.0
602.00,7.521321,25.01227,-0.000172,24.017973,-0.0077,1.374
604.00,7.518934,25.01192,-0.000173,24.018379,-0.0077,1.375
606.00,7.508704,25.01262,-0.000173,24.018459,-0.0077,1.374
608.00,7.499527,25.01287,-0.000172,24.018193,-0.0076,1.373
610.00,7.500530,25.01309,-0.000170,24.017589,-0.0077,1.374
612.00,7.505260,25.01302,-0.000172,24.018020,-0.0077,1.375
614.00,7.512622,25.01232,-0.000172,24.018669,-0.0077,1.375
616.00,7.518908,25.01227,-0.000173,24.018825,-0.0077,1.376
618.00,7.521700,25.01283,-0.000173,24.018615,-0.0077,1.375
620.00,7.522701,25.01273,-0.000173,24.017875,-0.0077,1.375
622.00,7.522299,25.01232,-0.000172,24.018689,-0.0077,1.374
624.00,7.521630,25.01292,-0.000173,24.018058,-0.0077,1.375
626.00,7.521880,25.01304,-0.000172,24.018412,-0.0077,1.375
628.00,7.522640,25.01347,-0.000171,24.018252,-0.0077,1.375
630.00,7.523054,25.01268,-0.000172,24.018225,-0.0076,1.375
632.00,7.523328,25.01231,-0.000171,24.018352,-0.0076,1.375
634.00,7.523691,25.01274,-0.000171,24.018361,-0.0077,1.375
636.00,7.524362,25.01260,-0.000172,24.017957,-0.0077,1.375
638.00,7.525886,25.01199,-0.000172,24.018240,-0.0077,1.375
640.00,7.526263,25.01219,-0.000171,24.018309,-0.0077,1.374
642.00,7.525256,25.01253,-0.000171,24.017596,-0.0077,1.375
644.00,7.524967,25.01226,-0.000171,24.017667,-0.0077,1.375
646.00,7.524524,25.01159,-0.000172,24.018133,-0.0077,1.375
648.00,7.523781,25.01163,-0.000172,24.018468,-0.0077,1.375
650.00,7.523076,25.01163,-0.000172,24.018187,-0.0077,1.375
652.00,7.523159,25.01152,-0.000173,24.017971,-0.0077,1.374
654.00,7.522211,25.01158,-0.000172,24.018196,-0.0077,1.375
656.00,7.522524,25.01118,-0.000173,24.017658,-0.0077,1.375
658.00,7.522439,25.01095,-0.000173,24.018435,-0.0077,1.375
660.00,7.522160,25.01136,-0.000172,24.018463,-0.0077,1.375
662.00,7.522067,25.01174,-0.000171,24.018202,-0.0076,1.375
664.00,7.521982,25.01224,-0.000171,24.018223,-0.0077,1.374
666.00,7.522091,25.01264,-0.000172,24.017482,-0.0077,1.375
668.00,7.522393,25.01216,-0.000171,24.017941,-0.0077,1.375
670.00,7.521937,25.01167,-0.000170,24.018941,-0.0077,1.374
672.00,7.520953,25.01190,-0.000170,24.018076,-0.0076,1.375
674.00,7.521700,25.01107,-0.000172,24.017674,-0.0076,1.376
676.00,7.521631,25.01230,-0.000173,24.018118,-0.0077,1.375
678.00,7.520943,25.01262,-0.000171,24.018078,-0.0077,1.374
680.00,7.520982,25.01224,-0.000172,24.017817,-0.0077,1.374
682.00,7.520941,25.01338,-0.000173,24.018711,-0.0077,1.376
684.00,7.521267,25.01247,-0.000172,24.017669,-0.0077,1.375
686.00,7.520929,25.01172,-0.000173,24.018044,-0.0077,1.375
688.00,7.520013,25.01250,-0.000172,24.018638,-0.0077,1.375
690.00,7.519790,25.01207,-0.000171,24.018227,-0.0077,1.374
692.00,7.520369,25.01224,-0.000171,24.018747,-0.0077,1.374
694.00,7.519557,25.01357,-0.000172,24.018203,-0.0076,1.375
696.00,7.518969,25.01323,-0.000172,24.018359,-0.0077,1.375
698.00,7.518354,25.01286,-0.000171,24.017971,-0.0077,1.375
700.00,7.518409,25.01201,-0.000171,24.018341,-0.0077,1.375
702.00,7.517380,25.01236,-0.000172,24.017935,-0.0077,1.375
704.00,7.517021,25.01306,-0.000173,24.018127,-0.0077,1.375
706.00,7.516818,25.01224,-0.000173,24.017767,-0.0077,1.375
708.00,7.516917,25.01287,-0.000172,24.017640,-0.0077,1.375
710.00,7.516076,25.01331,-0.000172,24.017935,-0.0077,1.375
712.00,7.516002,25.01263,-0.000172,24.018187,-0.0077,1.375
714.00,7.516309,25.01279,-0.000171,24.018245,-0.0077,1.375
716.00,7.516540,25.01368,-0.000172,24.018173,-0.0077,1.376
718.00,7.516368,25.01273,-0.000172,24.018058,-0.0077,1.375
720.00,7.515247,25.01178,-0.000172,24.017525,-0.0077,1.375
722.00,7.514753,25.01288,-0.000172,24.017815,-0.0077,1.375
724.00,7.515941,25.01288,-0.000171,24.018415,-0.0077,1.375
726.00,7.515869,25.01205,-0.000172,24.017910,-0.0077,1.374
728.00,7.514759,25.01265,-0.000173,24.017957,-0.0077,1.375
730.00,7.514428,25.01247,-0.000172,24.018383,-0.0077,1.375
732.00,7.513829,25.01211,-0.000172,24.018319,-0.0077,1.375
734.00,7.513911,25.01194,-0.000172,24.017815,-0.0077,1.375
736.00,7.514775,25.01119,-0.000172,24.018430,-0.0077,1.376
738.00,7.514192,25.01194,-0.000173,24.018579,-0.0077,1.375
740.00,7.512217,25.01224,-0.000173,24.018454,-0.0077,1.375
742.00,7.512063,25.01170,-0.000173,24.018731,-0.0076,1.376
744.00,7.513320,25.01275,-0.000173,24.018169,-0.0077,1.375
746.00,7.514088,25.01222,-0.000173,24.018754,-0.0077,1.375
748.00,7.513752,25.01194,-0.000172,24.018044,-0.0077,1.375
750.00,7.513155,25.01261,-0.000173,24.018312,-0.0077,1.375
752.00,7.513393,25.01309,-0.000171,24.018238,-0.0076,1.375
754.00,7.513486,25.01242,-0.000172,24.018551,-0.0077,1.375
756.00,7.512063,25.01305,-0.000172,24.018943,-0.0077,1.376
758.00,7.512654,25.01174,-0.000172,24.018689,-0.0077,1.375
760.00,7.512629,25.01205,-0.000173,24.017796,-0.0077,1.375
762.00,7.511998,25.01220,-0.000172,24.018158,-0.0077,1.375
764.00,7.512903,25.01253,-0.000173,24.018472,-0.0077,1.376
766.00,7.513005,25.01338,-0.000173,24.018439,-0.0077,1.375
768.00,7.511860,25.01347,-0.000172,24.018419,-0.0077,1.376
770.00,7.512003,25.01358,-0.000173,24.018180,-0.0077,1.376
772.00,7.511754,25.01245,-0.000173,24.018243,-0.0077,1.375
774.00,7.510899,25.01335,-0.000172,24.018396,-0.0077,1.376
776.00,7.510968,25.01261,-0.000172,24.018207,-0.0077,1.376
778.00,7.511251,25.01265,-0.000172,24.018385,-0.0077,1.375
780.00,7.511349,25.01287,-0.000173,24.018441,-0.0077,1.375
782.00,7.510627,25.01241,-0.000172,24.017825,-0.0077,1.375
784.00,7.511482,25.01169,-0.000171,24.018473,-0.0077,1.375
786.00,7.511162,25.01112,-0.000172,24.018419,-0.0077,1.375
788.00,7.509851,25.01155,-0.000172,24.018880,-0.0077,1.376
790.00,7.508544,25.01223,-0.000173,24.018200,-0.0077,1.376
792.00,7.508472,25.01214,-0.000174,24.017614,-0.0077,1.376
794.00,7.509035,25.01223,-0.000174,24.018408,-0.0077,1.376
796.00,7.508795,25.01241,-0.000173,24.017719,-0.0077,1.376
798.00,7.509375,25.01208,-0.000172,24.018040,-0.0077,1.375
800.00,7.509810,25.01263,-0.000173,24.018464,-0.0077,1.376
802.00,7.509438,25.01192,-0.000174,24.018182,-0.0077,1.376
804.00,7.508896,25.01215,-0.000175,24.018667,-0.0077,1.376
806.00,7.509118,25.01360,-0.000174,24.018216,-0.0077,1.376
808.00,7.509142,25.01282,-0.000173,24.018086,-0.0077,1.376
810.00,7.509460,25.01240,-0.000173,24.018238,-0.0077,1.376
812.00,7.509173,25.01369,-0.000172,24.018359,-0.0077,1.376
814.00,7.508630,25.01384,-0.000173,24.018341,-0.0077,1.375
816.00,7.508641,25.01336,-0.000172,24.017973,-0.0077,1.375
818.00,7.508968,25.01291,-0.000172,24.018154,-0.0077,1.376
820.00,7.509065,25.01249,-0.000173,24.017959,-0.0077,1.376
822.00,7.508800,25.01312,-0.000173,24.017892,-0.0077,1.376
824.00,7.508522,25.01236,-0.000173,24.018401,-0.0077,1.376
826.00,7.508539,25.01291,-0.000173,24.018455,-0.0077,1.376
828.00,7.508479,25.01305,-0.000173,24.018464,-0.0077,1.376
830.00,7.508683,25.01272,-0.000173,24.017475,-0.0077,1.376
832.00,7.508251,25.01232,-0.000174,24.018535,-0.0077,1.376
834.00,7.507771,25.01274,-0.000173,24.018252,-0.0077,1.376
836.00,7.507186,25.01254,-0.000173,24.018276,-0.0077,1.376
838.00,7.506805,25.01270,-0.000172,24.018553,-0.0077,1.376
840.00,7.507075,25.01250,-0.000172,24.018028,-0.0077,1.376
842.00,7.506688,25.01260,-0.000173,24.018187,-0.0077,1.376
844.00,7.506611,25.01273,-0.000174,24.018138,-0.0077,1.376
846.00,7.505598,25.01228,-0.000173,24.018330,-0.0077,1.376
848.00,7.505249,25.01182,-0.000173,24.018145,-0.0077,1.376
850.00,7.505722,25.01191,-0.000173,24.018548,-0.0077,1.376
852.00,7.505132,25.01191,-0.000173,24.018278,-0.0077,1.376
854.00,7.505683,25.01172,-0.000173,24.018165,-0.0077,1.376
856.00,7.506365,25.01160,-0.000173,24.018374,-0.0077,1.376
858.00,7.506498,25.01220,-0.000173,24.017979,-0.0077,1.376
860.00,7.505739,25.01215,-0.000172,24.018009,-0.0077,1.376
862.00,7.504998,25.01213,-0.000173,24.018176,-0.0077,1.375
864.00,7.505552,25.01159,-0.000171,24.018361,-0.0077,1.376
866.00,7.505402,25.01160,-0.000173,24.018202,-0.0077,1.376
868.00,7.505449,25.01170,-0.000173,24.018439,-0.0077,1.376
870.00,7.504382,25.01135,-0.000172,24.018087,-0.0077,1.376
872.00,7.504335,25.01082,-0.000172,24.018727,-0.0077,1.376
874.00,7.504909,25.01099,-0.000173,24.018254,-0.0077,1.376
876.00,7.504536,25.01123,-0.000172,24.018722,-0.0077,1.376
878.00,7.504292,25.01066,-0.000173,24.018182,-0.0077,1.376
880.00,7.504576,25.01110,-0.000174,24.018049,-0.0077,1.376
882.00,7.505061,25.01111,-0.000172,24.018158,-0.0077,1.376
884.00,7.505144,25.01071,-0.000172,24.018145,-0.0077,1.376
886.00,7.504362,25.01129,-0.000172,24.017708,-0.0077,1.376
888.00,7.504336,25.01178,-0.000173,24.017685,-0.0077,1.377
890.00,7.503870,25.01145,-0.000173,24.016635,-0.0077,1.377
892.00,7.503646,25.01216,-0.000173,24.017286,-0.0077,1.376
894.00,7.503298,25.01158,-0.000172,24.018091,-0.0077,1.376
896.00,7.503374,25.01200,-0.000172,24.018299,-0.0077,1.376
898.00,7.504270,25.01222,-0.000172,24.018448,-0.0077,1.376
900.00,7.503918,25.01193,-0.000172,24.018513,-0.0077,1.376
902.00,7.502949,25.01221,-0.000172,24.018038,-0.0077,1.376
904.00,7.503596,25.01273,-0.000173,24.018129,-0.0077,1.376
906.00,7.504480,25.01250,-0.000172,24.017986,-0.0077,1.376
908.00,7.504147,25.01268,-0.000173,24.018490,-0.0077,1.376
910.00,7.503992,25.01194,-0.000172,24.018131,-0.0077,1.376
912.00,7.503045,25.01217,-0.000172,24.018144,-0.0077,1.376
914.00,7.502996,25.01296,-0.000171,24.018229,-0.0077,1.377
916.00,7.502676,25.01261,-0.000172,24.017643,-0.0077,1.377
918.00,7.502528,25.01172,-0.000172,24.018624,-0.0077,1.376
920.00,7.502815,25.01259,-0.000172,24.018561,-0.0077,1.376
922.00,7.502596,25.01227,-0.000173,24.017734,-0.0077,1.376
924.00,7.503169,25.01185,-0.000173,24.018383,-0.0077,1.376
926.00,7.503190,25.01138,-0.000173,24.018740,-0.0077,1.376
928.00,7.502750,25.01198,-0.000173,24.017270,-0.0077,1.376
930.00,7.503004,25.01213,-0.000173,24.018678,-0.0077,1.377
932.00,7.502218,25.01285,-0.000173,24.018535,-0.0077,1.376
934.00,7.501958,25.01184,-0.000173,24.018109,-0.0077,1.377
936.00,7.501896,25.01246,-0.000172,24.018430,-0.0077,1.376
938.00,7.501571,25.01335,-0.000173,24.018356,-0.0077,1.376
940.00,7.502171,25.01248,-0.000173,24.018749,-0.0076,1.377
942.00,7.502437,25.01271,-0.000172,24.018336,-0.0077,1.377
944.00,7.502458,25.01159,-0.000172,24.018298,-0.0077,1.377
946.00,7.501741,25.01248,-0.000172,24.018936,-0.0077,1.377
948.00,7.501582,25.01232,-0.000172,24.018249,-0.0077,1.376
950.00,7.500911,25.01200,-0.000171,24.018513,-0.0077,1.376
952.00,7.501140,25.01245,-0.000170,24.017933,-0.0077,1.376
954.00,7.501283,25.01262,-0.000172,24.018771,-0.0077,1.377
956.00,7.500861,25.01251,-0.000172,24.018260,-0.0077,1.377
958.00,7.500511,25.01285,-0.000172,24.018512,-0.0077,1.377
960.00,7.499737,25.01282,-0.000172,24.018479,-0.0077,1.376
962.00,7.499280,25.01301,-0.000174,24.018200,-0.0077,1.377
964.00,7.499228,25.01307,-0.000173,24.018323,-0.0077,1.377
966.00,7.499571,25.01283,-0.000172,24.018876,-0.0077,1.376
968.00,7.499356,25.01260,-0.000173,24.018609,-0.0076,1.376
970.00,7.499547,25.01240,-0.000172,24.018464,-0.0077,1.377
972.00,7.499439,25.01210,-0.000171,24.018377,-0.0077,1.377
974.00,7.499274,25.01284,-0.000172,24.019141,-0.0076,1.377
976.00,7.499143,25.01249,-0.000173,24.018459,-0.0077,1.377
978.00,7.498735,25.01270,-0.000173,24.018700,-0.0077,1.377
980.00,7.498946,25.01318,-0.000172,24.017808,-0.0076,1.377
982.00,7.497835,25.01257,-0.000171,24.018243,-0.0076,1.377
984.00,7.497700,25.01274,-0.000173,24.018368,-0.0076,1.377
986.00,7.498434,25.01261,-0.000171,24.018245,-0.0077,1.377
988.00,7.498386,25.01341,-0.000171,24.018809,-0.0076,1.377
990.00,7.498385,25.01354,-0.000172,24.018290,-0.0077,1.377
992.00,7.499182,25.01375,-0.000172,24.018396,-0.0077,1.377
994.00,7.498769,25.01448,-0.000172,24.018633,-0.0076,1.377
996.00,7.497741,25.01385,-0.000171,24.018617,-0.0077,1.376
998.00,7.497254,25.01326,-0.000171,24.018493,-0.0076,1.377
1000.00,7.496430,25.01285,-0.000171,24.018232,-0.0076,1.377
1002.00,7.496618,25.01348,-0.000172,24.017834,-0.0076,1.377
1004.00,7.496512,25.01388,-0.000172,24.018631,-0.0076,1.378
1006.00,7.496950,25.01377,-0.000171,24.018687,-0.0076,1.377
1008.00,7.496736,25.01325,-0.000172,24.019017,-0.0076,1.377
1010.00,7.496254,25.01345,-0.000172,24.019150,-0.0076,1.377
1012.00,7.495656,25.01314,-0.000172,24.018785,-0.0076,1.377
1014.00,7.496159,25.01371,-0.000172,24.018938,-0.0077,1.377
1016.00,7.497290,25.01367,-0.000171,24.018564,-0.0077,1.377
1018.00,7.497405,25.01319,-0.000171,24.018666,-0.0077,1.377
1020.00,7.497097,25.01365,-0.000171,24.018642,-0.0077,1.377
1022.00,7.497755,25.01330,-0.000171,24.018470,-0.0077,1.377
1024.00,7.497328,25.01363,-0.000172,24.017970,-0.0076,1.377
1026.00,7.496209,25.01395,-0.000172,24.017676,-0.0077,1.378
1028.00,7.496546,25.01370,-0.000173,24.018557,-0.0076,1.377
1030.00,7.496699,25.01384,-0.000172,24.018793,-0.0076,1.376
1032.00,7.495823,25.01370,-0.000173,24.018894,-0.0076,1.377
1034.00,7.495637,25.01388,-0.000171,24.018053,-0.0077,1.377
1036.00,7.495906,25.01325,-0.000171,24.018367,-0.0076,1.377
1038.00,7.495849,25.01299,-0.000171,24.018497,-0.0077,1.378
1040.00,7.496122,25.01313,-0.000172,24.018660,-0.0077,1.377
1042.00,7.496237,25.01326,-0.000172,24.018022,-0.0077,1.377
1044.00,7.495728,25.01341,-0.000172,24.018328,-0.0077,1.377
1046.00,7.496413,25.01413,-0.000172,24.018252,-0.0077,1.377
1048.00,7.495658,25.01323,-0.000172,24.018095,-0.0076,1.377
1050.00,7.495640,25.01351,-0.000172,24.018258,-0.0076,1.378
1052.00,7.495339,25.01340,-0.000172,24.018571,-0.0076,1.378
1054.00,7.495375,25.01332,-0.000172,24.018423,-0.0076,1.378
1056.00,7.495308,25.01387,-0.000172,24.018245,-0.0076,1.377
1058.00,7.495639,25.01252,-0.000172,24.018571,-0.0077,1.377
1060.00,7.495206,25.01289,-0.000172,24.017993,-0.0077,1.378
1062.00,7.494871,25.01315,-0.000173,24.018513,-0.0077,1.378
1064.00,7.494534,25.01348,-0.000172,24.018038,-0.0077,1.377
1066.00,7.494229,25.01314,-0.000172,24.017951,-0.0077,1.377
1068.00,7.494812,25.01333,-0.000173,24.018051,-0.0077,1.377
1070.00,7.495239,25.01317,-0.000172,24.017908,-0.0077,1.377
1072.00,7.494842,25.01337,-0.000172,24.017752,-0.0077,1.378
1074.00,7.494078,25.01304,-0.000171,24.018588,-0.0076,1.377
1076.00,7.494155,25.01320,-0.000172,24.018771,-0.0077,1.377
1078.00,7.494217,25.01358,-0.000173,24.018332,-0.0077,1.378
1080.00,7.494070,25.01415,-0.000173,24.018713,-0.0077,1.378
1082.00,7.493671,25.01318,-0.000171,24.018506,-0.0077,1.378
1084.00,7.492771,25.01362,-0.000172,24.018174,-0.0076,1.378
1086.00,7.492982,25.01394,-0.000171,24.018037,-0.0076,1.378
1088.00,7.492737,25.01338,-0.000171,24.018009,-0.0077,1.377
1090.00,7.493322,25.01392,-0.000171,24.018760,-0.0077,1.377
1092.00,7.493757,25.01374,-0.000172,24.017846,-0.0077,1.378
1094.00,7.494068,25.01265,-0.000172,24.018113,-0.0077,1.378
1096.00,7.493601,25.01385,-0.000172,24.018782,-0.0077,1.378
1098.00,7.492987,25.01348,-0.000172,24.018240,-0.0077,1.377
1100.00,7.493297,25.01351,-0.000172,24.018508,-0.0077,1.377
1102.00,7.493520,25.01335,-0.000172,24.017888,-0.0076,1.377
1104.00,7.493317,25.01315,-0.000172,24.018162,-0.0076,1.378
1106.00,7.493015,25.01357,-0.000173,24.018118,-0.0077,1.377
1108.00,7.492268,25.01324,-0.000173,24.018316,-0.0076,1.378
1110.00,7.492210,25.01362,-0.000172,24.018365,-0.0077,1.378
1112.00,7.492152,25.01284,-0.000173,24.017917,-0.0077,1.378
1114.00,7.491922,25.01338,-0.000172,24.018539,-0.0076,1.377
1116.00,7.492590,25.01345,-0.000172,24.018269,-0.0076,1.378
1118.00,7.491559,25.01282,-0.000172,24.017689,-0.0077,1.378
1120.00,7.491555,25.01318,-0.000171,24.018472,-0.0077,1.377
1122.00,7.491635,25.01334,-0.000172,24.018675,-0.0077,1.377
1124.00,7.491598,25.01260,-0.000172,24.018151,-0.0077,1.377
1126.00,7.491903,25.01275,-0.000172,24.018541,-0.0077,1.377
1128.00,7.492901,25.01395,-0.000172,24.018318,-0.0077,1.377
1130.00,7.493108,25.01410,-0.000172,24.018606,-0.0077,1.378
1132.00,7.492385,25.01506,-0.000172,24.018414,-0.0077,1.378
1134.00,7.492400,25.01434,-0.000172,24.018240,-0.0077,1.378
1136.00,7.492760,25.01497,-0.000173,24.018207,-0.0077,1.378
1138.00,7.492551,25.01463,-0.000172,24.018231,-0.0077,1.377
1140.00,7.491937,25.01446,-0.000173,24.018069,-0.0077,1.377
1142.00,7.492103,25.01551,-0.000172,24.018363,-0.0077,1.377
1144.00,7.492778,25.01522,-0.000172,24.018611,-0.0077,1.378
1146.00,7.492856,25.01417,-0.000173,24.017897,-0.0076,1.378
1148.00,7.491979,25.01414,-0.000172,24.018252,-0.0077,1.377
1150.00,7.491357,25.01465,-0.000173,24.018537,-0.0077,1.377
1152.00,7.491976,25.01505,-0.000174,24.018000,-0.0077,1.378
1154.00,7.492138,25.01439,-0.000173,24.018252,-0.0077,1.378
1156.00,7.492055,25.01411,-0.000173,24.018588,-0.0077,1.379
1158.00,7.490896,25.01392,-0.000173,24.018648,-0.0077,1.378
1160.00,7.490672,25.01318,-0.000173,24.018446,-0.0076,1.377
1162.00,7.490293,25.01304,-0.000173,24.017955,-0.0077,1.378
1164.00,7.490044,25.01354,-0.000172,24.018182,-0.0077,1.378
1166.00,7.491131,25.01424,-0.000173,24.018222,-0.0077,1.378
1168.00,7.491511,25.01365,-0.000173,24.017099,-0.0077,1.378
1170.00,7.492548,25.01294,-0.000173,24.017377,-0.0077,1.378
1172.00,7.491971,25.01293,-0.000173,24.017505,-0.0077,1.378
1174.00,7.491514,25.01325,-0.000173,24.018218,-0.0076,1.379
1176.00,7.491757,25.01355,-0.000173,24.018164,-0.0076,1.379
1178.00,7.490953,25.01409,-0.000173,24.017725,-0.0077,1.378
1180.00,7.490134,25.01406,-0.000173,24.018345,-0.0077,1.378
1182.00,7.489673,25.01436,-0.000172,24.017850,-0.0077,1.378
1184.00,7.489805,25.01355,-0.000171,24.018066,-0.0077,1.378
1186.00,7.489756,25.01321,-0.000173,24.017814,-0.0077,1.378
1188.00,7.489344,25.01355,-0.000172,24.018537,-0.0077,1.378
1190.00,7.488383,25.01374,-0.000173,24.018528,-0.0077,1.379
1192.00,7.488494,25.01368,-0.000172,24.018570,-0.0076,1.378
1194.00,7.488499,25.01343,-0.000173,24.018512,-0.0077,1.378
1196.00,7.488030,25.01310,-0.000172,24.017808,-0.0077,1.378
1198.00,7.488756,25.01356,-0.000172,24.018611,-0.0077,1.378
1200.00,7.488375,25.01433,-0.000172,24.017730,-0.0077,1.379
@2,12.0000,24.0
1202.00,7.487487,25.01297,-0.000173,24.018075,-0.0077,1.378
1204.00,7.485405,25.01251,-0.000172,24.018049,-0.0077,1.379
1206.00,7.474489,25.01236,-0.000172,24.018033,-0.0077,1.378
1208.00,7.462443,25.01227,-0.000172,24.018434,-0.0076,1.378
1210.00,7.451466,25.01322,-0.000171,24.018521,-0.0077,1.377
1212.00,7.442684,25.01307,-0.000171,24.018568,-0.0077,1.377
1214.00,7.439317,25.01298,-0.000171,24.018002,-0.0077,1.378
1216.00,7.438591,25.01349,-0.000173,24.018637,-0.0077,1.379
1218.00,7.439175,25.01365,-0.000173,24.018087,-0.0077,1.379
1220.00,7.439985,25.01354,-0.000173,24.017826,-0.0077,1.380
1222.00,7.441900,25.01381,-0.000174,24.017939,-0.0077,1.379
1224.00,7.443015,25.01359,-0.000174,24.018548,-0.0077,1.379
1226.00,7.444824,25.01350,-0.000173,24.018388,-0.0077,1.379
1228.00,7.449692,25.01409,-0.000172,24.018642,-0.0077,1.379
1230.00,7.464034,25.01389,-0.000173,24.018178,-0.0076,1.380
1232.00,7.480884,25.01397,-0.000173,24.019103,-0.0076,1.381
1234.00,7.496888,25.01381,-0.000174,24.019026,-0.0077,1.381
1236.00,7.508826,25.01382,-0.000173,24.018599,-0.0076,1.380
1238.00,7.516669,25.01385,-0.000171,24.018421,-0.0076,1.380
1240.00,7.522710,25.01259,-0.000171,24.018158,-0.0076,1.379
1242.00,7.527826,25.01244,-0.000172,24.018444,-0.0076,1.379
1244.00,7.532415,25.01178,-0.000171,24.018686,-0.0077,1.379
1246.00,7.537407,25.01263,-0.000170,24.018062,-0.0076,1.378
1248.00,7.540951,25.01266,-0.000171,24.018118,-0.0077,1.378
1250.00,7.544385,25.01280,-0.000170,24.018526,-0.0077,1.378
1252.00,7.547697,25.01244,-0.000171,24.017971,-0.0076,1.378
1254.00,7.549625,25.01196,-0.000173,24.018020,-0.0077,1.378
1256.00,7.550025,25.01180,-0.000171,24.018116,-0.0077,1.379
1258.00,7.549826,25.01218,-0.000171,24.018696,-0.0077,1.378
1260.00,7.549205,25.01193,-0.000171,24.018425,-0.0077,1.379
1262.00,7.548458,25.01236,-0.000171,24.018550,-0.0077,1.378
1264.00,7.546473,25.01266,-0.000172,24.017710,-0.0077,1.379
1266.00,7.545090,25.01321,-0.000172,24.018182,-0.0076,1.379
1268.00,7.543001,25.01304,-0.000172,24.018385,-0.0077,1.378
1270.00,7.541196,25.01296,-0.000172,24.018185,-0.0076,1.378
1272.00,7.539399,25.01215,-0.000171,24.018443,-0.0077,1.379
1274.00,7.537669,25.01234,-0.000172,24.018207,-0.0076,1.379
1276.00,7.535437,25.01245,-0.000172,24.017444,-0.0077,1.378
1278.00,7.532759,25.01253,-0.000172,24.017761,-0.0077,1.378
1280.00,7.531362,25.01229,-0.000171,24.017946,-0.0077,1.378
1282.00,7.529831,25.01141,-0.000172,24.018573,-0.0077,1.379
1284.00,7.528675,25.01153,-0.000173,24.018435,-0.0077,1.379
1286.00,7.526612,25.01170,-0.000172,24.017999,-0.0077,1.378
1288.00,7.523645,25.01252,-0.000172,24.018512,-0.0077,1.379
1290.00,7.521505,25.01211,-0.000171,24.018394,-0.0077,1.379
1292.00,7.519209,25.01184,-0.000172,24.018029,-0.0076,1.379
1294.00,7.517539,25.01270,-0.000171,24.018133,-0.0076,1.378
1296.00,7.516158,25.01244,-0.000171,24.018406,-0.0076,1.378
1298.00,7.514646,25.01265,-0.000172,24.018698,-0.0076,1.379
1300.00,7.513345,25.01238,-0.000171,24.018133,-0.0076,1.379
1302.00,7.510380,25.01277,-0.000172,24.018425,-0.0076,1.379
1304.00,7.508722,25.01213,-0.000170,24.018811,-0.0077,1.379
1306.00,7.507452,25.01225,-0.000171,24.018745,-0.0076,1.379
1308.00,7.505134,25.01218,-0.000170,24.019008,-0.0076,1.379
1310.00,7.502475,25.01222,-0.000172,24.019016,-0.0076,1.379
1312.00,7.500300,25.01161,-0.000171,24.018999,-0.0076,1.379
1314.00,7.499746,25.01259,-0.000173,24.018818,-0.0076,1.379
1316.00,7.498491,25.01308,-0.000171,24.018914,-0.0076,1.379
1318.00,7.496542,25.01251,-0.000171,24.019086,-0.0076,1.379
1320.00,7.494131,25.01223,-0.000172,24.018880,-0.0077,1.379
1322.00,7.492932,25.01206,-0.000172,24.018281,-0.0076,1.379
1324.00,7.492176,25.01164,-0.000171,24.018637,-0.0076,1.379
1326.00,7.491459,25.01206,-0.000172,24.018836,-0.0076,1.380
1328.00,7.490505,25.01208,-0.000172,24.018890,-0.0077,1.379
1330.00,7.489200,25.01288,-0.000172,24.018287,-0.0077,1.379
1332.00,7.488255,25.01215,-0.000171,24.018314,-0.0077,1.379
1334.00,7.487669,25.01132,-0.000171,24.018164,-0.0077,1.379
1336.00,7.486891,25.01185,-0.000171,24.018356,-0.0076,1.380
1338.00,7.486896,25.01208,-0.000173,24.018771,-0.0077,1.380
1340.00,7.486102,25.01254,-0.000172,24.018573,-0.0077,1.379
1342.00,7.485036,25.01233,-0.000171,24.018921,-0.0077,1.380
1344.00,7.484266,25.01282,-0.000171,24.018559,-0.0077,1.380
1346.00,7.483920,25.01354,-0.000171,24.018330,-0.0076,1.379
1348.00,7.483871,25.01373,-0.000171,24.019485,-0.0076,1.379
1350.00,7.483048,25.01420,-0.000172,24.018798,-0.0077,1.379
1352.00,7.482162,25.01406,-0.000172,24.018517,-0.0077,1.380
1354.00,7.482801,25.01310,-0.000172,24.018325,-0.0077,1.379
1356.00,7.482892,25.01335,-0.000172,24.017699,-0.0077,1.380
1358.00,7.482840,25.01329,-0.000173,24.018767,-0.0077,1.380
1360.00,7.483438,25.01333,-0.000172,24.019311,-0.0077,1.380
1362.00,7.483534,25.01229,-0.000172,24.018921,-0.0076,1.380
1364.00,7.483670,25.01248,-0.000172,24.018702,-0.0077,1.379
1366.00,7.483246,25.01217,-0.000171,24.018345,-0.0077,1.379
1368.00,7.483061,25.01234,-0.000171,24.018608,-0.0076,1.380
1370.00,7.482557,25.01321,-0.000172,24.019153,-0.0076,1.380
1372.00,7.482921,25.01344,-0.000171,24.018602,-0.0076,1.379
1374.00,7.483606,25.01320,-0.000171,24.018889,-0.0076,1.380
1376.00,7.483574,25.01227,-0.000171,24.019139,-0.0076,1.379
1378.00,7.482862,25.01306,-0.000171,24.019059,-0.0076,1.380
1380.00,7.482660,25.01436,-0.000170,24.018762,-0.0076,1.379
1382.00,7.482768,25.01355,-0.000171,24.018240,-0.0077,1.380
1384.00,7.482507,25.01354,-0.000171,24.018715,-0.0076,1.380
1386.00,7.481605,25.01381,-0.000172,24.019155,-0.0077,1.380
1388.00,7.480954,25.01297,-0.000171,24.018528,-0.0076,1.379
1390.00,7.481209,25.01278,-0.000172,24.018987,-0.0076,1.379
1392.00,7.482075,25.01351,-0.000172,24.018849,-0.0077,1.380
1394.00,7.482053,25.01384,-0.000171,24.019884,-0.0076,1.379
1396.00,7.480985,25.01398,-0.000171,24.018328,-0.0076,1.380
1398.00,7.480778,25.01450,-0.000171,24.018841,-0.0076,1.379
1400.00,7.481102,25.01407,-0.000171,24.018381,-0.0076,1.379
1402.00,7.481811,25.01344,-0.000171,24.018744,-0.0076,1.380
1404.00,7.482080,25.01364,-0.000171,24.018762,-0.0076,1.379
1406.00,7.481948,25.01346,-0.000171,24.018956,-0.0076,1.380
1408.00,7.481617,25.01323,-0.000170,24.018742,-0.0076,1.380
1410.00,7.481156,25.01402,-0.000172,24.018687,-0.0076,1.380
1412.00,7.480998,25.01405,-0.000171,24.018626,-0.0077,1.380
1414.00,7.480953,25.01373,-0.000173,24.018856,-0.0076,1.380
1416.00,7.480920,25.01407,-0.000171,24.018970,-0.0076,1.380
1418.00,7.481223,25.01362,-0.000172,24.019162,-0.0077,1.380
1420.00,7.480509,25.01344,-0.000172,24.018840,-0.0076,1.380
1422.00,7.480574,25.01396,-0.000171,24.018637,-0.0076,1.379
1424.00,7.480736,25.01464,-0.000172,24.018609,-0.0076,1.380
1426.00,7.481383,25.01512,-0.000171,24.018716,-0.0076,1.380
1428.00,7.481733,25.01535,-0.000171,24.018947,-0.0076,1.380
1430.00,7.481702,25.01470,-0.000170,24.018588,-0.0076,1.380
1432.00,7.481839,25.01550,-0.000171,24.018357,-0.0077,1.380
1434.00,7.481299,25.01465,-0.000171,24.019106,-0.0076,1.381
1436.00,7.480727,25.01482,-0.000171,24.019273,-0.0076,1.381
1438.00,7.480859,25.01442,-0.000172,24.018905,-0.0076,1.380
1440.00,7.481786,25.01404,-0.000172,24.018671,-0.0076,1.380
1442.00,7.482344,25.01422,-0.000171,24.018484,-0.0077,1.380
1444.00,7.481195,25.01403,-0.000171,24.019217,-0.0076,1.380
1446.00,7.480723,25.01372,-0.000171,24.018979,-0.0076,1.380
1448.00,7.479742,25.01386,-0.000171,24.018606,-0.0076,1.381
1450.00,7.479840,25.01476,-0.000172,24.018776,-0.0076,1.381
1452.00,7.480111,25.01526,-0.000171,24.019309,-0.0076,1.380
1454.00,7.480728,25.01571,-0.000171,24.019101,-0.0076,1.380
1456.00,7.480615,25.01580,-0.000172,24.018983,-0.0076,1.380
1458.00,7.480027,25.01560,-0.000171,24.019155,-0.0076,1.380
1460.00,7.479622,25.01519,-0.000171,24.018912,-0.0077,1.380
1462.00,7.480645,25.01527,-0.000170,24.018383,-0.0077,1.381
1464.00,7.480566,25.01513,-0.000170,24.018704,-0.0077,1.380
1466.00,7.480439,25.01495,-0.000171,24.018093,-0.0077,1.381
1468.00,7.480503,25.01474,-0.000171,24.018251,-0.0076,1.380
1470.00,7.480221,25.01465,-0.000170,24.018981,-0.0076,1.380
1472.00,7.480472,25.01452,-0.000171,24.018675,-0.0076,1.380
1474.00,7.481066,25.01514,-0.000171,24.018608,-0.0076,1.381
1476.00,7.481050,25.01549,-0.000171,24.019385,-0.0076,1.381
1478.00,7.481114,25.01517,-0.000171,24.018649,-0.0076,1.380
1480.00,7.480885,25.01554,-0.000172,24.019300,-0.0076,1.380
1482.00,7.479957,25.01461,-0.000171,24.019556,-0.0076,1.380
1484.00,7.479692,25.01499,-0.000170,24.019153,-0.0076,1.380
1486.00,7.478875,25.01494,-0.000171,24.019055,-0.0076,1.380
1488.00,7.478472,25.01518,-0.000172,24.019021,-0.0076,1.381
1490.00,7.479198,25.01547,-0.000172,24.018858,-0.0077,1.381
1492.00,7.479215,25.01465,-0.000171,24.018566,-0.0076,1.380
1494.00,7.479355,25.01359,-0.000170,24.018316,-0.0076,1.381
1496.00,7.479113,25.01371,-0.000171,24.019043,-0.0076,1.380
1498.00,7.479665,25.01458,-0.000171,24.018602,-0.0076,1.380
1500.00,7.479452,25.01470,-0.000171,24.019110,-0.0076,1.380
1502.00,7.479006,25.01491,-0.000171,24.019824,-0.0077,1.381
1504.00,7.479703,25.01499,-0.000171,24.019052,-0.0076,1.381
1506.00,7.479928,25.01453,-0.000172,24.019066,-0.0076,1.381
1508.00,7.478959,25.01405,-0.000173,24.018671,-0.0076,1.381
1510.00,7.479753,25.01374,-0.000171,24.019041,-0.0076,1.380
1512.00,7.479611,25.01390,-0.000170,24.018865,-0.0076,1.380
1514.00,7.479486,25.01350,-0.000170,24.018038,-0.0077,1.381
1516.00,7.479500,25.01343,-0.000171,24.018865,-0.0077,1.381
1518.00,7.479416,25.01355,-0.000173,24.018637,-0.0077,1.380
1520.00,7.478408,25.01309,-0.000172,24.018245,-0.0077,1.380
1522.00,7.478542,25.01295,-0.000172,24.018040,-0.0077,1.380
1524.00,7.478473,25.01249,-0.000171,24.018941,-0.0077,1.380
1526.00,7.478419,25.01231,-0.000171,24.018861,-0.0076,1.381
1528.00,7.479075,25.01303,-0.000172,24.017973,-0.0076,1.381
1530.00,7.479284,25.01315,-0.000172,24.018149,-0.0077,1.381
1532.00,7.478980,25.01314,-0.000171,24.018501,-0.0076,1.381
1534.00,7.479123,25.01288,-0.000172,24.019026,-0.0077,1.381
1536.00,7.478986,25.01273,-0.000172,24.018144,-0.0076,1.381
1538.00,7.478003,25.01357,-0.000172,24.018475,-0.0076,1.381
1540.00,7.477657,25.01360,-0.000171,24.019635,-0.0076,1.381
1542.00,7.477435,25.01368,-0.000171,24.019023,-0.0076,1.381
1544.00,7.478084,25.01304,-0.000172,24.019237,-0.0076,1.381
1546.00,7.478227,25.01355,-0.000172,24.018999,-0.0076,1.381
1548.00,7.477230,25.01387,-0.000172,24.018274,-0.0076,1.381
1550.00,7.477752,25.01409,-0.000171,24.018704,-0.0076,1.381
1552.00,7.476894,25.01436,-0.000171,24.018782,-0.0077,1.382
1554.00,7.476832,25.01414,-0.000173,24.018209,-0.0077,1.382
1556.00,7.476874,25.01401,-0.000172,24.018437,-0.0076,1.381
1558.00,7.477720,25.01442,-0.000171,24.018751,-0.0076,1.380
1560.00,7.477442,25.01510,-0.000171,24.018707,-0.0076,1.380
1562.00,7.478198,25.01549,-0.000170,24.019077,-0.0076,1.381
1564.00,7.478643,25.01552,-0.000171,24.019581,-0.0076,1.381
1566.00,7.478057,25.01530,-0.000172,24.018800,-0.0076,1.380
1568.00,7.477250,25.01463,-0.000171,24.019144,-0.0076,1.380
1570.00,7.477596,25.01440,-0.000170,24.019010,-0.0077,1.380
1572.00,7.477263,25.01451,-0.000171,24.019093,-0.0076,1.381
1574.00,7.477841,25.01445,-0.000171,24.019101,-0.0076,1.382
1576.00,7.478110,25.01430,-0.000171,24.019097,-0.0076,1.381
1578.00,7.477677,25.01447,-0.000172,24.018671,-0.0076,1.381
1580.00,7.476745,25.01427,-0.000172,24.018218,-0.0076,1.381
1582.00,7.477136,25.01455,-0.000171,24.018684,-0.0076,1.381
1584.00,7.476522,25.01433,-0.000171,24.019133,-0.0076,1.380
1586.00,7.475695,25.01335,-0.000171,24.018932,-0.0076,1.381
1588.00,7.476042,25.01395,-0.000171,24.019445,-0.0076,1.381
1590.00,7.475242,25.01453,-0.000172,24.019202,-0.0076,1.381
1592.00,7.476922,25.01445,-0.000171,24.019296,-0.0076,1.381
1594.00,7.478122,25.01459,-0.000170,24.018771,-0.0076,1.381
1596.00,7.477336,25.01356,-0.000171,24.019267,-0.0076,1.381
1598.00,7.476861,25.01237,-0.000171,24.019041,-0.0076,1.381
1600.00,7.476634,25.01280,-0.000171,24.019148,-0.0076,1.381
1602.00,7.476989,25.01316,-0.000171,24.018780,-0.0076,1.381
1604.00,7.476187,25.01297,-0.000172,24.019026,-0.0076,1.381
1606.00,7.475612,25.01355,-0.000171,24.019153,-0.0076,1.382
1608.00,7.475373,25.01390,-0.000170,24.020181,-0.0076,1.382
1610.00,7.475268,25.01431,-0.000172,24.020090,-0.0076,1.381
1612.00,7.475087,25.01401,-0.000171,24.019697,-0.0076,1.381
1614.00,7.474733,25.01449,-0.000171,24.019220,-0.0076,1.381
1616.00,7.475171,25.01473,-0.000171,24.019637,-0.0076,1.381
1618.00,7.475638,25.01587,-0.000169,24.019282,-0.0076,1.381
1620.00,7.475493,25.01522,-0.000169,24.019277,-0.0075,1.381
1622.00,7.475218,25.01522,-0.000170,24.019811,-0.0076,1.382
1624.00,7.474734,25.01507,-0.000171,24.019978,-0.0076,1.381
1626.00,7.474199,25.01511,-0.000171,24.018796,-0.0076,1.381
1628.00,7.473998,25.01527,-0.000169,24.018735,-0.0076,1.381
1630.00,7.474459,25.01496,-0.000170,24.018780,-0.0076,1.381
1632.00,7.474485,25.01504,-0.000171,24.019423,-0.0076,1.382
1634.00,7.474366,25.01580,-0.000171,24.020100,-0.0076,1.382
1636.00,7.475144,25.01575,-0.000171,24.019447,-0.0076,1.382
1638.00,7.474021,25.01506,-0.000171,24.018890,-0.0076,1.381
1640.00,7.473672,25.01439,-0.000171,24.019759,-0.0076,1.381
1642.00,7.474789,25.01515,-0.000171,24.019266,-0.0076,1.381
1644.00,7.475526,25.01597,-0.000171,24.019293,-0.0076,1.381
1646.00,7.475896,25.01601,-0.000171,24.019469,-0.0076,1.382
1648.00,7.475652,25.01629,-0.000171,24.019269,-0.0076,1.382
1650.00,7.475410,25.01693,-0.000171,24.018700,-0.0076,1.382
1652.00,7.475584,25.01715,-0.000172,24.019117,-0.0076,1.382
1654.00,7.475065,25.01678,-0.000171,24.019278,-0.0076,1.381
1656.00,7.474007,25.01736,-0.000172,24.019255,-0.0076,1.382
1658.00,7.473875,25.01661,-0.000171,24.019425,-0.0076,1.382
1660.00,7.473039,25.01672,-0.000172,24.019251,-0.0076,1.382
1662.00,7.472583,25.01671,-0.000171,24.018916,-0.0076,1.381
1664.00,7.472516,25.01645,-0.000171,24.019588,-0.0077,1.381
1666.00,7.471846,25.01737,-0.000170,24.019262,-0.0076,1.382
1668.00,7.471973,25.01739,-0.000171,24.019307,-0.0076,1.382
1670.00,7.471671,25.01666,-0.000171,24.019224,-0.0076,1.382
1672.00,7.471341,25.01666,-0.000171,24.018798,-0.0076,1.382
1674.00,7.470910,25.01747,-0.000171,24.019008,-0.0076,1.382
1676.00,7.471335,25.01705,-0.000171,24.019369,-0.0076,1.381
1678.00,7.472906,25.01674,-0.000171,24.019338,-0.0076,1.381
1680.00,7.473220,25.01768,-0.000171,24.019500,-0.0076,1.382
1682.00,7.473568,25.01883,-0.000171,24.019320,-0.0076,1.381
1684.00,7.473748,25.01800,-0.000170,24.019726,-0.0076,1.382
1686.00,7.473767,25.01738,-0.000171,24.019322,-0.0075,1.382
1688.00,7.473549,25.01699,-0.000172,24.019266,-0.0076,1.381
1690.00,7.472369,25.01761,-0.000172,24.018872,-0.0076,1.382
1692.00,7.472671,25.01776,-0.000170,24.019590,-0.0076,1.382
1694.00,7.472579,25.01767,-0.000170,24.019559,-0.0076,1.382
1696.00,7.472922,25.01792,-0.000171,24.018990,-0.0076,1.382
1698.00,7.473155,25.01811,-0.000171,24.018807,-0.0076,1.382
1700.00,7.472451,25.01817,-0.000171,24.018852,-0.0076,1.382
1702.00,7.472028,25.01820,-0.000171,24.018952,-0.0076,1.382
1704.00,7.472518,25.01816,-0.000170,24.019148,-0.0076,1.382
1706.00,7.472901,25.01787,-0.000171,24.018838,-0.0076,1.382
1708.00,7.472010,25.01777,-0.000171,24.019023,-0.0076,1.382
1710.00,7.471157,25.01789,-0.000170,24.018613,-0.0076,1.382
1712.00,7.471549,25.01791,-0.000171,24.018872,-0.0076,1.382
1714.00,7.472288,25.01824,-0.000171,24.018865,-0.0076,1.382
1716.00,7.471886,25.01733,-0.000170,24.018829,-0.0076,1.381
1718.00,7.471538,25.01777,-0.000171,24.019139,-0.0076,1.382
1720.00,7.471044,25.01831,-0.000170,24.019186,-0.0076,1.382
1722.00,7.471132,25.01821,-0.000170,24.018579,-0.0076,1.382
1724.00,7.471506,25.01754,-0.000170,24.018751,-0.0076,1.382
1726.00,7.471863,25.01750,-0.000170,24.019108,-0.0076,1.382
1728.00,7.471160,25.01756,-0.000171,24.019454,-0.0076,1.383
1730.00,7.470708,25.01698,-0.000171,24.019222,-0.0076,1.383
1732.00,7.471568,25.01685,-0.000171,24.019016,-0.0076,1.383
1734.00,7.471906,25.01701,-0.000170,24.019206,-0.0076,1.382
1736.00,7.471489,25.01705,-0.000170,24.019103,-0.0076,1.382
1738.00,7.471633,25.01739,-0.000170,24.018522,-0.0075,1.382
1740.00,7.471645,25.01736,-0.000170,24.019614,-0.0076,1.382
1742.00,7.471772,25.01722,-0.000170,24.019759,-0.0075,1.382
1744.00,7.472117,25.01729,-0.000170,24.019726,-0.0075,1.382
1746.00,7.472730,25.01769,-0.000170,24.019195,-0.0075,1.382
1748.00,7.471838,25.01790,-0.000170,24.020344,-0.0076,1.382
1750.00,7.471842,25.01758,-0.000170,24.018932,-0.0075,1.382
1752.00,7.471466,25.01788,-0.000170,24.020429,-0.0076,1.382
1754.00,7.470646,25.01751,-0.000170,24.019795,-0.0076,1.382
1756.00,7.470817,25.01765,-0.000169,24.019695,-0.0076,1.382
1758.00,7.471126,25.01825,-0.000170,24.019494,-0.0076,1.383
1760.00,7.470329,25.01743,-0.000170,24.019128,-0.0076,1.383
1762.00,7.469940,25.01781,-0.000169,24.019764,-0.0076,1.382
1764.00,7.470731,25.01816,-0.000169,24.019269,-0.0076,1.382
1766.00,7.471280,25.01878,-0.000169,24.018825,-0.0076,1.382
1768.00,7.470878,25.01846,-0.000170,24.019984,-0.0076,1.382
1770.00,7.470170,25.01834,-0.000168,24.019924,-0.0076,1.382
1772.00,7.470090,25.01807,-0.000170,24.019958,-0.0076,1.382
1774.00,7.470569,25.01859,-0.000171,24.019378,-0.0076,1.383
1776.00,7.471588,25.01793,-0.000170,24.019994,-0.0076,1.382
1778.00,7.471849,25.01779,-0.000170,24.020038,-0.0075,1.382
1780.00,7.471058,25.01773,-0.000170,24.019249,-0.0076,1.382
1782.00,7.470157,25.01824,-0.000170,24.019325,-0.0076,1.383
1784.00,7.470001,25.01801,-0.000170,24.019132,-0.0076,1.383
1786.00,7.470026,25.01781,-0.000170,24.019168,-0.0076,1.382
1788.00,7.470128,25.01706,-0.000170,24.019463,-0.0076,1.383
1790.00,7.470275,25.01694,-0.000170,24.019115,-0.0076,1.382
1792.00,7.470566,25.01842,-0.000170,24.019396,-0.0076,1.382
1794.00,7.470460,25.01829,-0.000170,24.019180,-0.0076,1.382
1796.00,7.470220,25.01806,-0.000169,24.019005,-0.0075,1.383
1798.00,7.470024,25.01794,-0.000170,24.019539,-0.0075,1.382
1800.00,7.469616,25.01784,-0.000170,24.019509,-0.0076,1.383
1802.00,7.469787,25.01782,-0.000171,24.019525,-0.0076,1.383
@3,12.0000,24.0
1804.00,7.468233,25.01766,-0.000171,24.019251,-0.0076,1.383
1806.00,7.457808,25.01676,-0.000171,24.019012,-0.0076,1.382
1808.00,7.445720,25.01643,-0.000169,24.020031,-0.0076,1.382
1810.00,7.433358,25.01701,-0.000168,24.019911,-0.0076,1.381
1812.00,7.424919,25.01716,-0.000168,24.019420,-0.0076,1.382
1814.00,7.422105,25.01684,-0.000169,24.019431,-0.0076,1.382
1816.00,7.423195,25.01655,-0.000170,24.019558,-0.0076,1.384
1818.00,7.424448,25.01537,-0.000170,24.019378,-0.0076,1.384
1820.00,7.425733,25.01555,-0.000171,24.019605,-0.0076,1.384
1822.00,7.426878,25.01550,-0.000171,24.018577,-0.0076,1.384
1824.00,7.429355,25.01646,-0.000171,24.019050,-0.0076,1.384
1826.00,7.432111,25.01500,-0.000170,24.019527,-0.0076,1.384
1828.00,7.436130,25.01522,-0.000170,24.019050,-0.0076,1.384
1830.00,7.450927,25.01545,-0.000171,24.019597,-0.0076,1.385
1832.00,7.469024,25.01527,-0.000172,24.019413,-0.0076,1.384
1834.00,7.485393,25.01517,-0.000171,24.019616,-0.0076,1.385
1836.00,7.498334,25.01608,-0.000171,24.019984,-0.0075,1.385
1838.00,7.506272,25.01594,-0.000171,24.019663,-0.0076,1.384
1840.00,7.511459,25.01610,-0.000171,24.019837,-0.0076,1.384
1842.00,7.517004,25.01596,-0.000169,24.019023,-0.0076,1.383
1844.00,7.522472,25.01620,-0.000168,24.018965,-0.0076,1.384
1846.00,7.527996,25.01658,-0.000169,24.019304,-0.0075,1.383
1848.00,7.531719,25.01579,-0.000169,24.019514,-0.0076,1.383
1850.00,7.535343,25.01630,-0.000168,24.019519,-0.0076,1.383
1852.00,7.537271,25.01560,-0.000170,24.018811,-0.0076,1.383
1854.00,7.538304,25.01575,-0.000171,24.018863,-0.0076,1.383
1856.00,7.539619,25.01609,-0.000171,24.019536,-0.0076,1.383
1858.00,7.540137,25.01578,-0.000169,24.019224,-0.0076,1.383
1860.00,7.539815,25.01472,-0.000169,24.019340,-0.0076,1.383
1862.00,7.539861,25.01534,-0.000169,24.019672,-0.0076,1.383
1864.00,7.538541,25.01499,-0.000169,24.019273,-0.0076,1.383
1866.00,7.535881,25.01485,-0.000169,24.019585,-0.0076,1.383
1868.00,7.533613,25.01501,-0.000170,24.018990,-0.0076,1.383
1870.00,7.531654,25.01484,-0.000168,24.019200,-0.0076,1.383
1872.00,7.529090,25.01501,-0.000170,24.019342,-0.0076,1.383
1874.00,7.526841,25.01571,-0.000169,24.019322,-0.0076,1.383
1876.00,7.525791,25.01517,-0.000170,24.018957,-0.0076,1.383
1878.00,7.524310,25.01528,-0.000170,24.019393,-0.0076,1.383
1880.00,7.521547,25.01502,-0.000170,24.018925,-0.0076,1.383
1882.00,7.518792,25.01505,-0.000171,24.019447,-0.0076,1.383
1884.00,7.517617,25.01500,-0.000169,24.018651,-0.0076,1.383
1886.00,7.516558,25.01476,-0.000169,24.019166,-0.0076,1.383
1888.00,7.514555,25.01514,-0.000170,24.019719,-0.0076,1.384
1890.00,7.512326,25.01527,-0.000171,24.018985,-0.0076,1.383
1892.00,7.509944,25.01535,-0.000172,24.019249,-0.0076,1.383
1894.00,7.507986,25.01533,-0.000171,24.019722,-0.0076,1.383
1896.00,7.506615,25.01528,-0.000169,24.019485,-0.0076,1.383
1898.00,7.504655,25.01505,-0.000170,24.018749,-0.0076,1.382
1900.00,7.503274,25.01465,-0.000170,24.019257,-0.0076,1.383
1902.00,7.500556,25.01524,-0.000170,24.019645,-0.0076,1.384
1904.00,7.497882,25.01503,-0.000171,24.019400,-0.0076,1.384
1906.00,7.496187,25.01530,-0.000171,24.019340,-0.0076,1.383
1908.00,7.494393,25.01543,-0.000172,24.019322,-0.0076,1.383
1910.00,7.491858,25.01561,-0.000172,24.019095,-0.0076,1.384
1912.00,7.489877,25.01532,-0.000171,24.019786,-0.0076,1.383
1914.00,7.487315,25.01497,-0.000170,24.019306,-0.0076,1.383
1916.00,7.485060,25.01523,-0.000170,24.018667,-0.0076,1.383
1918.00,7.483366,25.01481,-0.000171,24.019106,-0.0076,1.384
1920.00,7.481734,25.01521,-0.000171,24.019396,-0.0076,1.384
1922.00,7.480099,25.01451,-0.000170,24.019106,-0.0077,1.384
1924.00,7.478421,25.01476,-0.000170,24.018945,-0.0076,1.384
1926.00,7.477471,25.01418,-0.000170,24.019202,-0.0076,1.383
1928.00,7.476384,25.01534,-0.000171,24.018961,-0.0076,1.383
1930.00,7.474656,25.01526,-0.000171,24.019244,-0.0076,1.383
1932.00,7.474267,25.01517,-0.000170,24.019579,-0.0076,1.383
1934.00,7.473959,25.01570,-0.000170,24.018867,-0.0076,1.384
1936.00,7.472547,25.01578,-0.000170,24.019052,-0.0076,1.384
1938.00,7.470897,25.01549,-0.000170,24.018822,-0.0076,1.383
1940.00,7.469785,25.01524,-0.000169,24.019619,-0.0076,1.383
1942.00,7.469735,25.01511,-0.000170,24.019168,-0.0076,1.384
1944.00,7.469180,25.01502,-0.000170,24.019003,-0.0076,1.384
1946.00,7.468217,25.01548,-0.000170,24.019340,-0.0076,1.383
1948.00,7.466987,25.01560,-0.000171,24.019277,-0.0076,1.384
1950.00,7.466828,25.01503,-0.000170,24.018800,-0.0076,1.383
1952.00,7.466616,25.01570,-0.000169,24.019231,-0.0076,1.383
1954.00,7.466064,25.01489,-0.000170,24.019309,-0.0076,1.383
1956.00,7.466090,25.01523,-0.000170,24.019289,-0.0076,1.384
1958.00,7.465376,25.01576,-0.000171,24.018858,-0.0076,1.384
1960.00,7.465030,25.01562,-0.000170,24.018854,-0.0076,1.383
1962.00,7.465737,25.01499,-0.000169,24.019199,-0.0076,1.384
1964.00,7.466192,25.01685,-0.000171,24.019037,-0.0076,1.384
1966.00,7.465735,25.01614,-0.000170,24.019558,-0.0075,1.384
1968.00,7.465816,25.01592,-0.000171,24.018959,-0.0076,1.384
1970.00,7.465594,25.01647,-0.000170,24.018680,-0.0076,1.383
1972.00,7.465615,25.01642,-0.000170,24.019229,-0.0076,1.384
1974.00,7.465542,25.01554,-0.000170,24.018522,-0.0076,1.384
1976.00,7.465224,25.01543,-0.000170,24.019427,-0.0076,1.384
1978.00,7.465692,25.01545,-0.000170,24.019220,-0.0076,1.384
1980.00,7.465906,25.01445,-0.000169,24.018811,-0.0076,1.384
1982.00,7.465516,25.01485,-0.000171,24.019034,-0.0076,1.384
1984.00,7.465342,25.01552,-0.000170,24.019703,-0.0076,1.384
1986.00,7.463705,25.01584,-0.000171,24.019278,-0.0076,1.384
1988.00,7.463283,25.01659,-0.000170,24.019492,-0.0076,1.384
1990.00,7.462898,25.01642,-0.000169,24.019525,-0.0076,1.384
1992.00,7.462761,25.01513,-0.000170,24.018660,-0.0076,1.384
1994.00,7.462118,25.01479,-0.000170,24.018776,-0.0076,1.384
1996.00,7.462225,25.01537,-0.000170,24.018876,-0.0076,1.384
1998.00,7.462468,25.01530,-0.000171,24.019043,-0.0076,1.384
2000.00,7.462850,25.01520,-0.000171,24.019313,-0.0076,1.384
2002.00,7.463546,25.01511,-0.000171,24.019023,-0.0076,1.384
2004.00,7.463083,25.01490,-0.000170,24.018928,-0.0076,1.384
2006.00,7.463495,25.01583,-0.000170,24.019293,-0.0076,1.384
2008.00,7.463595,25.01553,-0.000170,24.019456,-0.0076,1.384
2010.00,7.463356,25.01468,-0.000170,24.018849,-0.0076,1.384
2012.00,7.463822,25.01426,-0.000170,24.018283,-0.0076,1.384
2014.00,7.464300,25.01521,-0.000171,24.019182,-0.0076,1.384
2016.00,7.463767,25.01568,-0.000172,24.019286,-0.0076,1.385
2018.00,7.463910,25.01478,-0.000172,24.018791,-0.0076,1.384
2020.00,7.463459,25.01566,-0.000170,24.019866,-0.0076,1.384
2022.00,7.463405,25.01499,-0.000170,24.018684,-0.0076,1.384
2024.00,7.463620,25.01562,-0.000170,24.018671,-0.0076,1.383
2026.00,7.463777,25.01528,-0.000169,24.019103,-0.0076,1.384
2028.00,7.464342,25.01462,-0.000170,24.018890,-0.0076,1.384
2030.00,7.464683,25.01458,-0.000171,24.019081,-0.0076,1.384
2032.00,7.464057,25.01524,-0.000171,24.019208,-0.0076,1.384
2034.00,7.463450,25.01501,-0.000170,24.019157,-0.0076,1.384
2036.00,7.463754,25.01447,-0.000170,24.019035,-0.0076,1.384
2038.00,7.464035,25.01439,-0.000170,24.019659,-0.0076,1.384
2040.00,7.463691,25.01406,-0.000170,24.019211,-0.0076,1.384
2042.00,7.463720,25.01510,-0.000171,24.019070,-0.0076,1.384
2044.00,7.463263,25.01473,-0.000171,24.018988,-0.0076,1.384
2046.00,7.463150,25.01530,-0.000170,24.017781,-0.0077,1.384
2048.00,7.463420,25.01531,-0.000171,24.019393,-0.0076,1.385
2050.00,7.463967,25.01514,-0.000172,24.018789,-0.0076,1.385
2052.00,7.464187,25.01506,-0.000172,24.019021,-0.0076,1.385
2054.00,7.464610,25.01507,-0.000170,24.019369,-0.0076,1.384
2056.00,7.464594,25.01472,-0.000171,24.018711,-0.0076,1.385
2058.00,7.463721,25.01424,-0.000171,24.018684,-0.0076,1.385
2060.00,7.462946,25.01370,-0.000171,24.018241,-0.0076,1.385
2062.00,7.462884,25.01376,-0.000170,24.018183,-0.0076,1.384
2064.00,7.463112,25.01333,-0.000170,24.019452,-0.0076,1.385
2066.00,7.463030,25.01357,-0.000172,24.018428,-0.0076,1.385
2068.00,7.462961,25.01370,-0.000171,24.018901,-0.0076,1.385
2070.00,7.463185,25.01318,-0.000172,24.019208,-0.0076,1.385
2072.00,7.463601,25.01384,-0.000171,24.019126,-0.0076,1.385
2074.00,7.464007,25.01281,-0.000170,24.019351,-0.0076,1.384
2076.00,7.463513,25.01325,-0.000170,24.018657,-0.0076,1.385
2078.00,7.463727,25.01440,-0.000172,24.018240,-0.0076,1.385
2080.00,7.463640,25.01427,-0.000170,24.018894,-0.0076,1.384
2082.00,7.463249,25.01347,-0.000170,24.018803,-0.0076,1.385
2084.00,7.463389,25.01329,-0.000171,24.019166,-0.0076,1.385
2086.00,7.462630,25.01408,-0.000171,24.018738,-0.0076,1.385
2088.00,7.462764,25.01460,-0.000171,24.018854,-0.0076,1.385
2090.00,7.463315,25.01453,-0.000173,24.018296,-0.0076,1.385
2092.00,7.463132,25.01499,-0.000172,24.018622,-0.0077,1.385
2094.00,7.462754,25.01512,-0.000171,24.017944,-0.0076,1.385
2096.00,7.462593,25.01468,-0.000172,24.018653,-0.0076,1.385
2098.00,7.462738,25.01420,-0.000170,24.018272,-0.0076,1.385
2100.00,7.461997,25.01504,-0.000170,24.019128,-0.0076,1.385
2102.00,7.462981,25.01529,-0.000170,24.018283,-0.0076,1.385
2104.00,7.463776,25.01511,-0.000171,24.018374,-0.0076,1.385
2106.00,7.462760,25.01478,-0.000169,24.018881,-0.0076,1.385
2108.00,7.462712,25.01495,-0.000170,24.019070,-0.0076,1.385
2110.00,7.462908,25.01511,-0.000172,24.018602,-0.0076,1.385
2112.00,7.463019,25.01506,-0.000172,24.018820,-0.0077,1.385
2114.00,7.462918,25.01479,-0.000172,24.018241,-0.0076,1.385
2116.00,7.463361,25.01432,-0.000171,24.018642,-0.0076,1.385
2118.00,7.463092,25.01436,-0.000171,24.018287,-0.0076,1.385
2120.00,7.464175,25.01416,-0.000171,24.018261,-0.0076,1.385
2122.00,7.463337,25.01459,-0.000171,24.018858,-0.0076,1.385
2124.00,7.462756,25.01408,-0.000171,24.018936,-0.0076,1.385
2126.00,7.462583,25.01375,-0.000171,24.018185,-0.0076,1.385
2128.00,7.462576,25.01430,-0.000170,24.018693,-0.0076,1.386
2130.00,7.461815,25.01495,-0.000171,24.019161,-0.0076,1.386
2132.00,7.462681,25.01520,-0.000171,24.018822,-0.0076,1.386
2134.00,7.463320,25.01531,-0.000171,24.018758,-0.0076,1.385
2136.00,7.462700,25.01481,-0.000170,24.019447,-0.0076,1.385
2138.00,7.462581,25.01516,-0.000170,24.018838,-0.0076,1.385
2140.00,7.462859,25.01524,-0.000171,24.018343,-0.0076,1.385
2142.00,7.462638,25.01516,-0.000171,24.019257,-0.0076,1.385
2144.00,7.462002,25.01441,-0.000171,24.018530,-0.0076,1.386
2146.00,7.461798,25.01427,-0.000172,24.018756,-0.0076,1.385
2148.00,7.462425,25.01481,-0.000171,24.018602,-0.0076,1.385
2150.00,7.462825,25.01454,-0.000170,24.018691,-0.0076,1.386
2152.00,7.462353,25.01461,-0.000169,24.018116,-0.0076,1.386
2154.00,7.461451,25.01419,-0.000171,24.018183,-0.0076,1.385
2156.00,7.462300,25.01482,-0.000169,24.019141,-0.0076,1.385
2158.00,7.462035,25.01453,-0.000170,24.019126,-0.0076,1.386
2160.00,7.461861,25.01529,-0.000172,24.018997,-0.0076,1.386
2162.00,7.461880,25.01460,-0.000172,24.019151,-0.0076,1.385
2164.00,7.461052,25.01469,-0.000170,24.018561,-0.0076,1.385
2166.00,7.460607,25.01432,-0.000169,24.018870,-0.0077,1.386
2168.00,7.460659,25.01515,-0.000170,24.019610,-0.0077,1.385
2170.00,7.462242,25.01549,-0.000171,24.019093,-0.0076,1.385
2172.00,7.461942,25.01454,-0.000170,24.018847,-0.0076,1.386
2174.00,7.461111,25.01426,-0.000172,24.018870,-0.0076,1.386
2176.00,7.462019,25.01485,-0.000172,24.018919,-0.0076,1.386
2178.00,7.461033,25.01502,-0.000170,24.019344,-0.0076,1.386
2180.00,7.460976,25.01517,-0.000171,24.018357,-0.0076,1.385
2182.00,7.461182,25.01521,-0.000171,24.018644,-0.0076,1.385
2184.00,7.461028,25.01501,-0.000172,24.019556,-0.0076,1.386
2186.00,7.461736,25.01539,-0.000171,24.019229,-0.0076,1.385
2188.00,7.461514,25.01563,-0.000172,24.019621,-0.0076,1.386
2190.00,7.460770,25.01517,-0.000172,24.019291,-0.0076,1.386
2192.00,7.459683,25.01542,-0.000169,24.019188,-0.0076,1.386
2194.00,7.459900,25.01517,-0.000170,24.018809,-0.0076,1.386
2196.00,7.460381,25.01447,-0.000171,24.018916,-0.0076,1.386
2198.00,7.460164,25.01434,-0.000172,24.019293,-0.0076,1.385
2200.00,7.460125,25.01333,-0.000169,24.018863,-0.0076,1.386
2202.00,7.459883,25.01365,-0.000170,24.019287,-0.0076,1.386
2204.00,7.460436,25.01437,-0.000171,24.018798,-0.0076,1.386
2206.00,7.460785,25.01448,-0.000171,24.019057,-0.0076,1.386
2208.00,7.460389,25.01479,-0.000171,24.019019,-0.0076,1.386
2210.00,7.459916,25.01549,-0.000170,24.018831,-0.0076,1.385
2212.00,7.460373,25.01470,-0.000170,24.019423,-0.0076,1.386
2214.00,7.461143,25.01449,-0.000170,24.019258,-0.0076,1.386
2216.00,7.460720,25.01532,-0.000171,24.019282,-0.0076,1.386
2218.00,7.460237,25.01503,-0.000171,24.019146,-0.0076,1.386
2220.00,7.460242,25.01506,-0.000172,24.019878,-0.0076,1.386
2222.00,7.460455,25.01545,-0.000171,24.019041,-0.0076,1.385
2224.00,7.459844,25.01542,-0.000171,24.018863,-0.0076,1.385
2226.00,7.459830,25.01480,-0.000170,24.019623,-0.0076,1.385
2228.00,7.459316,25.01510,-0.000169,24.019550,-0.0076,1.386
2230.00,7.459971,25.01571,-0.000171,24.019777,-0.0076,1.386
2232.00,7.460273,25.01618,-0.000170,24.020148,-0.0076,1.386
2234.00,7.459454,25.01605,-0.000170,24.019645,-0.0076,1.386
2236.00,7.459020,25.01587,-0.000170,24.018316,-0.0076,1.386
2238.00,7.459453,25.01565,-0.000170,24.019162,-0.0076,1.385
2240.00,7.459423,25.01615,-0.000171,24.019596,-0.0076,1.386
2242.00,7.459258,25.01697,-0.000170,24.018903,-0.0076,1.386
2244.00,7.459279,25.01638,-0.000171,24.018414,-0.0076,1.387
2246.00,7.460288,25.01613,-0.000170,24.019443,-0.0076,1.386
2248.00,7.459978,25.01704,-0.000170,24.019635,-0.0076,1.386
2250.00,7.459704,25.01623,-0.000171,24.019329,-0.0076,1.386
2252.00,7.459435,25.01605,-0.000171,24.019545,-0.0076,1.386
2254.00,7.460220,25.01627,-0.000169,24.019197,-0.0076,1.386
2256.00,7.460235,25.01749,-0.000171,24.019394,-0.0076,1.386
2258.00,7.459974,25.01722,-0.000172,24.018820,-0.0076,1.386
2260.00,7.459400,25.01665,-0.000171,24.019625,-0.0076,1.387
2262.00,7.458758,25.01750,-0.000171,24.018918,-0.0076,1.386
2264.00,7.458631,25.01704,-0.000171,24.019309,-0.0076,1.386
2266.00,7.458892,25.01714,-0.000170,24.018976,-0.0076,1.386
2268.00,7.457914,25.01796,-0.000170,24.019563,-0.0076,1.386
2270.00,7.458153,25.01731,-0.000171,24.019182,-0.0076,1.387
2272.00,7.458899,25.01744,-0.000170,24.019005,-0.0076,1.386
2274.00,7.459335,25.01715,-0.000171,24.019240,-0.0076,1.386
2276.00,7.458739,25.01732,-0.000171,24.019282,-0.0076,1.387
2278.00,7.458955,25.01699,-0.000170,24.019280,-0.0076,1.386
2280.00,7.459180,25.01694,-0.000169,24.018997,-0.0076,1.386
2282.00,7.459055,25.01730,-0.000170,24.018782,-0.0076,1.386
2284.00,7.458668,25.01764,-0.000170,24.018622,-0.0076,1.387
2286.00,7.459152,25.01717,-0.000170,24.019530,-0.0076,1.386
2288.00,7.458536,25.01734,-0.000170,24.019411,-0.0076,1.386
2290.00,7.459264,25.01688,-0.000171,24.019329,-0.0076,1.387
2292.00,7.459208,25.01700,-0.000171,24.019572,-0.0076,1.386
2294.00,7.459180,25.01603,-0.000171,24.019267,-0.0076,1.386
2296.00,7.459383,25.01642,-0.000170,24.019403,-0.0076,1.387
2298.00,7.459053,25.01646,-0.000170,24.019503,-0.0076,1.386
2300.00,7.458548,25.01607,-0.000171,24.019577,-0.0076,1.386
2302.00,7.458147,25.01720,-0.000170,24.019003,-0.0076,1.386
2304.00,7.457714,25.01733,-0.000171,24.019548,-0.0076,1.386
2306.00,7.457419,25.01597,-0.000171,24.019005,-0.0076,1.387
2308.00,7.458297,25.01610,-0.000170,24.019875,-0.0076,1.386
2310.00,7.458120,25.01648,-0.000170,24.019427,-0.0076,1.386
2312.00,7.458260,25.01642,-0.000170,24.019601,-0.0076,1.386
2314.00,7.457825,25.01621,-0.000171,24.020072,-0.0076,1.386
2316.00,7.457248,25.01558,-0.000171,24.019741,-0.0075,1.386
2318.00,7.457167,25.01551,-0.000170,24.019746,-0.0076,1.386
2320.00,7.457957,25.01553,-0.000170,24.019592,-0.0076,1.386
2322.00,7.457923,25.01601,-0.000170,24.019141,-0.0076,1.387
2324.00,7.457339,25.01632,-0.000172,24.019162,-0.0076,1.387
2326.00,7.457588,25.01701,-0.000170,24.019652,-0.0076,1.386
2328.00,7.456850,25.01640,-0.000170,24.019139,-0.0076,1.386
2330.00,7.457561,25.01624,-0.000170,24.019967,-0.0076,1.386
2332.00,7.457523,25.01547,-0.000168,24.020061,-0.0076,1.386
2334.00,7.456993,25.01638,-0.000169,24.020265,-0.0076,1.387
2336.00,7.457171,25.01692,-0.000170,24.019026,-0.0076,1.387
2338.00,7.457677,25.01631,-0.000170,24.019398,-0.0076,1.387
2340.00,7.457679,25.01567,-0.000169,24.020023,-0.0076,1.386
2342.00,7.457484,25.01640,-0.000170,24.019543,-0.0075,1.387
2344.00,7.457458,25.01608,-0.000169,24.019418,-0.0076,1.387
2346.00,7.458218,25.01591,-0.000170,24.019864,-0.0076,1.386
2348.00,7.458455,25.01672,-0.000170,24.019947,-0.0076,1.386
2350.00,7.458492,25.01642,-0.000169,24.019773,-0.0076,1.387
2352.00,7.458671,25.01596,-0.000169,24.019325,-0.0076,1.387
2354.00,7.457904,25.01578,-0.000169,24.019612,-0.0076,1.386
2356.00,7.457713,25.01580,-0.000170,24.019828,-0.0076,1.387
2358.00,7.458373,25.01694,-0.000170,24.019545,-0.0076,1.387
2360.00,7.457845,25.01731,-0.000169,24.019616,-0.0076,1.387
2362.00,7.457881,25.01698,-0.000170,24.019751,-0.0076,1.387
2364.00,7.458110,25.01649,-0.000170,24.019534,-0.0076,1.387
2366.00,7.457002,25.01693,-0.000171,24.020129,-0.0076,1.386
2368.00,7.457412,25.01830,-0.000170,24.020081,-0.0076,1.387
2370.00,7.457806,25.01729,-0.000170,24.019362,-0.0076,1.387
2372.00,7.457268,25.01723,-0.000170,24.019737,-0.0076,1.387
2374.00,7.456460,25.01754,-0.000170,24.020147,-0.0076,1.387
2376.00,7.456744,25.01738,-0.000171,24.019219,-0.0076,1.387
2378.00,7.457058,25.01737,-0.000169,24.019452,-0.0075,1.387
2380.00,7.456639,25.01775,-0.000170,24.019195,-0.0076,1.387
2382.00,7.456501,25.01747,-0.000170,24.019964,-0.0076,1.387
2384.00,7.456233,25.01729,-0.000171,24.019287,-0.0076,1.387
2386.00,7.456329,25.01798,-0.000170,24.018836,-0.0076,1.387
2388.00,7.456936,25.01755,-0.000170,24.019324,-0.0076,1.387
2390.00,7.457036,25.01852,-0.000171,24.019046,-0.0076,1.387
2392.00,7.457306,25.01857,-0.000170,24.019075,-0.0076,1.387
2394.00,7.458283,25.01808,-0.000169,24.019489,-0.0076,1.386
2396.00,7.458219,25.01799,-0.000170,24.019278,-0.0076,1.387
2398.00,7.457337,25.01858,-0.000170,24.019228,-0.0076,1.388
2400.00,7.456895,25.01847,-0.000172,24.019603,-0.0076,1.387
2402.00,7.456451,25.01821,-0.000171,24.019514,-0.0076,1.387
@4,12.0000,24.0
2404.00,7.454501,25.01743,-0.000169,24.019061,-0.0076,1.387
2406.00,7.445121,25.01680,-0.000169,24.019338,-0.0076,1.387
2408.00,7.432948,25.01689,-0.000169,24.019534,-0.0076,1.386
2410.00,7.421954,25.01645,-0.000169,24.019713,-0.0076,1.386
2412.00,7.413714,25.01669,-0.000169,24.019354,-0.0076,1.387
2414.00,7.410939,25.01794,-0.000169,24.019608,-0.0076,1.387
2416.00,7.410601,25.01797,-0.000168,24.019690,-0.0076,1.388
2418.00,7.411721,25.01772,-0.000170,24.019081,-0.0076,1.388
2420.00,7.414090,25.01709,-0.000170,24.018972,-0.0076,1.389
2422.00,7.415709,25.01730,-0.000170,24.018776,-0.0076,1.388
2424.00,7.417421,25.01703,-0.000171,24.019697,-0.0076,1.389
2426.00,7.420166,25.01765,-0.000171,24.019050,-0.0076,1.389
2428.00,7.424973,25.01714,-0.000171,24.019434,-0.0076,1.389
2430.00,7.438385,25.01714,-0.000171,24.019467,-0.0076,1.389
2432.00,7.456245,25.01822,-0.000172,24.019811,-0.0075,1.390
2434.00,7.473095,25.01870,-0.000170,24.019432,-0.0076,1.389
2436.00,7.486075,25.01886,-0.000170,24.019512,-0.0075,1.389
2438.00,7.494850,25.01853,-0.000172,24.019469,-0.0075,1.389
2440.00,7.501036,25.01863,-0.000170,24.019262,-0.0076,1.388
2442.00,7.506480,25.01931,-0.000170,24.019320,-0.0076,1.388
2444.00,7.511309,25.01940,-0.000171,24.019550,-0.0076,1.388
2446.00,7.515472,25.01890,-0.000171,24.018852,-0.0076,1.388
2448.00,7.520326,25.01931,-0.000168,24.019654,-0.0076,1.387
2450.00,7.523388,25.02001,-0.000169,24.019750,-0.0076,1.388
2452.00,7.526392,25.01869,-0.000166,24.019465,-0.0075,1.387
2454.00,7.529677,25.01858,-0.000170,24.018916,-0.0075,1.388
2456.00,7.531313,25.01791,-0.000170,24.019258,-0.0075,1.388
2458.00,7.531586,25.01792,-0.000169,24.019340,-0.0076,1.388
2460.00,7.530862,25.01754,-0.000169,24.018987,-0.0076,1.387
2462.00,7.530049,25.01773,-0.000168,24.019880,-0.0076,1.387
2464.00,7.529158,25.01822,-0.000169,24.019547,-0.0076,1.388
2466.00,7.526798,25.01793,-0.000170,24.020371,-0.0075,1.388
2468.00,7.524895,25.01796,-0.000170,24.019423,-0.0075,1.388
2470.00,7.523491,25.01761,-0.000169,24.019980,-0.0075,1.387
2472.00,7.521958,25.01753,-0.000167,24.020703,-0.0076,1.388
2474.00,7.520307,25.01782,-0.000169,24.019101,-0.0076,1.388
2476.00,7.518519,25.01736,-0.000168,24.019095,-0.0075,1.388
2478.00,7.516173,25.01694,-0.000169,24.019320,-0.0076,1.388
2480.00,7.514840,25.01723,-0.000171,24.018967,-0.0076,1.388
2482.00,7.513298,25.01717,-0.000172,24.019195,-0.0076,1.388
2484.00,7.510806,25.01745,-0.000170,24.019037,-0.0076,1.388
2486.00,7.508580,25.01815,-0.000170,24.019271,-0.0076,1.388
2488.00,7.506648,25.01784,-0.000170,24.019358,-0.0076,1.388
2490.00,7.504380,25.01678,-0.000169,24.019307,-0.0076,1.387
2492.00,7.502194,25.01680,-0.000170,24.019866,-0.0076,1.388
2494.00,7.499693,25.01713,-0.000171,24.020429,-0.0075,1.388
2496.00,7.497844,25.01774,-0.000171,24.020237,-0.0075,1.388
2498.00,7.495284,25.01778,-0.000170,24.018800,-0.0075,1.388
2500.00,7.493210,25.01766,-0.000170,24.019454,-0.0076,1.388
2502.00,7.490310,25.01758,-0.000170,24.019929,-0.0076,1.387
2504.00,7.487171,25.01825,-0.000169,24.019722,-0.0076,1.388
2506.00,7.484405,25.01890,-0.000169,24.019148,-0.0075,1.388
2508.00,7.482671,25.01775,-0.000169,24.019445,-0.0075,1.388
2510.00,7.480226,25.01783,-0.000170,24.019733,-0.0076,1.388
2512.00,7.477861,25.01813,-0.000170,24.019409,-0.0076,1.388
2514.00,7.476377,25.01753,-0.000170,24.020326,-0.0076,1.388
2516.00,7.475297,25.01755,-0.000170,24.019186,-0.0075,1.388
2518.00,7.474742,25.01783,-0.000170,24.019523,-0.0076,1.388
2520.00,7.473034,25.01805,-0.000169,24.019886,-0.0076,1.388
2522.00,7.470458,25.01840,-0.000168,24.019802,-0.0076,1.388
2524.00,7.468547,25.01838,-0.000169,24.019761,-0.0076,1.388
2526.00,7.466403,25.01819,-0.000169,24.020072,-0.0076,1.389
2528.00,7.465093,25.01801,-0.000170,24.019360,-0.0075,1.388
2530.00,7.464628,25.01770,-0.000169,24.018519,-0.0076,1.388
2532.00,7.463597,25.01810,-0.000170,24.019536,-0.0076,1.388
2534.00,7.461741,25.01726,-0.000170,24.019945,-0.0076,1.388
2536.00,7.460740,25.01816,-0.000169,24.020148,-0.0076,1.388
2538.00,7.459886,25.01856,-0.000170,24.019596,-0.0076,1.388
2540.00,7.458337,25.01779,-0.000168,24.019485,-0.0076,1.388
2542.00,7.457838,25.01810,-0.000168,24.020535,-0.0076,1.388
2544.00,7.457529,25.01809,-0.000169,24.020321,-0.0075,1.389
2546.00,7.457000,25.01779,-0.000169,24.019804,-0.0075,1.388
2548.00,7.456674,25.01758,-0.000169,24.020306,-0.0075,1.389
2550.00,7.456483,25.01839,-0.000169,24.019693,-0.0075,1.388
2552.00,7.455857,25.01879,-0.000168,24.019418,-0.0075,1.389
2554.00,7.456034,25.01839,-0.000170,24.019151,-0.0075,1.388
2556.00,7.456358,25.01842,-0.000168,24.019858,-0.0075,1.388
2558.00,7.455285,25.01885,-0.000168,24.020003,-0.0076,1.388
2560.00,7.454571,25.01823,-0.000170,24.019945,-0.0076,1.388
2562.00,7.454253,25.01850,-0.000169,24.019548,-0.0076,1.389
2564.00,7.454411,25.01770,-0.000170,24.020040,-0.0076,1.389
2566.00,7.454157,25.01760,-0.000168,24.019543,-0.0076,1.388
2568.00,7.453992,25.01847,-0.000169,24.020689,-0.0075,1.388
2570.00,7.454042,25.01842,-0.000170,24.019935,-0.0075,1.388
2572.00,7.453869,25.01779,-0.000169,24.019681,-0.0076,1.388
2574.00,7.453628,25.01683,-0.000170,24.019780,-0.0075,1.389
2576.00,7.452945,25.01722,-0.000170,24.018827,-0.0076,1.389
2578.00,7.453212,25.01789,-0.000170,24.019275,-0.0076,1.389
2580.00,7.453883,25.01730,-0.000170,24.019864,-0.0076,1.389
2582.00,7.453886,25.01723,-0.000170,24.019171,-0.0076,1.388
2584.00,7.453777,25.01788,-0.000169,24.019751,-0.0075,1.388
2586.00,7.453332,25.01772,-0.000168,24.019460,-0.0075,1.389
2588.00,7.454324,25.01812,-0.000168,24.019635,-0.0075,1.389
2590.00,7.453857,25.01848,-0.000167,24.020379,-0.0075,1.389
2592.00,7.453202,25.01713,-0.000168,24.020210,-0.0075,1.388
2594.00,7.452207,25.01744,-0.000169,24.020466,-0.0075,1.388
2596.00,7.451749,25.01737,-0.000168,24.019527,-0.0075,1.388
2598.00,7.452339,25.01751,-0.000167,24.018923,-0.0075,1.388
2600.00,7.451652,25.01739,-0.000168,24.019692,-0.0075,1.389
2602.00,7.451245,25.01773,-0.000170,24.019784,-0.0075,1.389
2604.00,7.450582,25.01704,-0.000170,24.019683,-0.0076,1.389
2606.00,7.450128,25.01762,-0.000170,24.019964,-0.0075,1.388
2608.00,7.450379,25.01773,-0.000169,24.019652,-0.0075,1.389
2610.00,7.450863,25.01778,-0.000169,24.019104,-0.0075,1.389
2612.00,7.451936,25.01692,-0.000169,24.019886,-0.0076,1.388
2614.00,7.451864,25.01663,-0.000170,24.019563,-0.0076,1.389
2616.00,7.451446,25.01731,-0.000170,24.019585,-0.0075,1.389
2618.00,7.451123,25.01643,-0.000170,24.020313,-0.0075,1.389
2620.00,7.451546,25.01646,-0.000168,24.019229,-0.0075,1.389
2622.00,7.451659,25.01719,-0.000168,24.019122,-0.0075,1.389
2624.00,7.451676,25.01733,-0.000169,24.019612,-0.0075,1.389
2626.00,7.451792,25.01744,-0.000170,24.020105,-0.0076,1.389
2628.00,7.451855,25.01754,-0.000170,24.019614,-0.0076,1.389
2630.00,7.452136,25.01712,-0.000169,24.019697,-0.0076,1.388
2632.00,7.452294,25.01726,-0.000168,24.020063,-0.0075,1.389
2634.00,7.452569,25.01676,-0.000169,24.019719,-0.0075,1.389
2636.00,7.451799,25.01693,-0.000168,24.019683,-0.0075,1.389
2638.00,7.451214,25.01728,-0.000170,24.020471,-0.0075,1.389
2640.00,7.451235,25.01677,-0.000168,24.019625,-0.0075,1.389
2642.00,7.451165,25.01597,-0.000167,24.019336,-0.0075,1.388
2644.00,7.451654,25.01682,-0.000167,24.019659,-0.0075,1.389
2646.00,7.452332,25.01582,-0.000167,24.019935,-0.0075,1.389
2648.00,7.452468,25.01601,-0.000168,24.019260,-0.0075,1.389
2650.00,7.452296,25.01567,-0.000168,24.019871,-0.0076,1.389
2652.00,7.452095,25.01661,-0.000168,24.019929,-0.0076,1.389
2654.00,7.451695,25.01769,-0.000168,24.019887,-0.0075,1.389
2656.00,7.451294,25.01680,-0.000168,24.019931,-0.0075,1.389
2658.00,7.451316,25.01613,-0.000168,24.020584,-0.0075,1.389
2660.00,7.451188,25.01584,-0.000168,24.020458,-0.0075,1.389
2662.00,7.451043,25.01598,-0.000168,24.020350,-0.0076,1.389
2664.00,7.451543,25.01683,-0.000169,24.020134,-0.0075,1.389
2666.00,7.451755,25.01656,-0.000168,24.020172,-0.0076,1.389
2668.00,7.451144,25.01728,-0.000168,24.019423,-0.0075,1.389
2670.00,7.451307,25.01758,-0.000170,24.020413,-0.0075,1.389
2672.00,7.451696,25.01810,-0.000169,24.020040,-0.0075,1.389
2674.00,7.451497,25.01808,-0.000168,24.019452,-0.0075,1.389
2676.00,7.451755,25.01812,-0.000170,24.019996,-0.0075,1.389
2678.00,7.452640,25.01868,-0.000169,24.019953,-0.0075,1.389
2680.00,7.452275,25.01893,-0.000168,24.019887,-0.0075,1.389
2682.00,7.452778,25.01832,-0.000168,24.020107,-0.0075,1.389
2684.00,7.451966,25.01775,-0.000168,24.019831,-0.0075,1.390
2686.00,7.451648,25.01843,-0.000169,24.019666,-0.0075,1.389
2688.00,7.451155,25.01831,-0.000168,24.020350,-0.0076,1.389
2690.00,7.451339,25.01841,-0.000169,24.019639,-0.0076,1.389
2692.00,7.451577,25.01900,-0.000171,24.019998,-0.0076,1.389
2694.00,7.452495,25.01879,-0.000169,24.019945,-0.0075,1.389
2696.00,7.453114,25.01862,-0.000169,24.019342,-0.0076,1.389
2698.00,7.453126,25.01940,-0.000169,24.019726,-0.0075,1.390
2700.00,7.453561,25.01906,-0.000170,24.019911,-0.0075,1.389
2702.00,7.453332,25.01843,-0.000168,24.019672,-0.0076,1.389
2704.00,7.453192,25.01924,-0.000168,24.020339,-0.0075,1.389
2706.00,7.453949,25.01917,-0.000169,24.019955,-0.0075,1.389
2708.00,7.453591,25.01962,-0.000169,24.020121,-0.0076,1.389
2710.00,7.452485,25.01968,-0.000170,24.020065,-0.0076,1.389
2712.00,7.452672,25.02006,-0.000169,24.019902,-0.0076,1.390
2714.00,7.451143,25.01922,-0.000169,24.020167,-0.0075,1.389
2716.00,7.451354,25.01943,-0.000169,24.020130,-0.0075,1.389
2718.00,7.451402,25.01882,-0.000168,24.019806,-0.0076,1.390
2720.00,7.451046,25.01930,-0.000170,24.020049,-0.0076,1.389
2722.00,7.451461,25.01906,-0.000168,24.019936,-0.0075,1.389
2724.00,7.451400,25.01889,-0.000168,24.019945,-0.0075,1.389
2726.00,7.451533,25.01921,-0.000169,24.020002,-0.0075,1.390
2728.00,7.451100,25.01923,-0.000169,24.019815,-0.0075,1.390
2730.00,7.451386,25.01991,-0.000169,24.020219,-0.0075,1.390
2732.00,7.451202,25.02015,-0.000169,24.020217,-0.0075,1.389
2734.00,7.450763,25.01950,-0.000169,24.019931,-0.0075,1.389
2736.00,7.451099,25.01838,-0.000168,24.019956,-0.0075,1.389
2738.00,7.450745,25.01907,-0.000169,24.019695,-0.0075,1.390
2740.00,7.450950,25.01897,-0.000169,24.019844,-0.0076,1.389
2742.00,7.450764,25.01724,-0.000169,24.019414,-0.0076,1.390
2744.00,7.449824,25.01727,-0.000170,24.020304,-0.0076,1.389
2746.00,7.449771,25.01787,-0.000170,24.019478,-0.0076,1.389
2748.00,7.450642,25.01771,-0.000168,24.020051,-0.0075,1.390
2750.00,7.450477,25.01814,-0.000169,24.019371,-0.0075,1.389
2752.00,7.450714,25.01865,-0.000170,24.020366,-0.0076,1.390
2754.00,7.451807,25.01811,-0.000171,24.020375,-0.0075,1.390
2756.00,7.451485,25.01866,-0.000169,24.019483,-0.0075,1.390
2758.00,7.451396,25.01876,-0.000169,24.019023,-0.0076,1.389
2760.00,7.451858,25.01838,-0.000169,24.019873,-0.0075,1.390
2762.00,7.451590,25.01984,-0.000168,24.019916,-0.0075,1.390
2764.00,7.451288,25.01940,-0.000168,24.019895,-0.0076,1.390
2766.00,7.451301,25.01921,-0.000168,24.019782,-0.0076,1.390
2768.00,7.451877,25.01981,-0.000168,24.019458,-0.0076,1.390
2770.00,7.451642,25.01910,-0.000169,24.020391,-0.0076,1.390
2772.00,7.451108,25.01942,-0.000169,24.020163,-0.0075,1.390
2774.00,7.450428,25.01903,-0.000168,24.019973,-0.0076,1.390
2776.00,7.450823,25.01878,-0.000169,24.019646,-0.0075,1.389
2778.00,7.451052,25.01896,-0.000168,24.020110,-0.0076,1.390
2780.00,7.450833,25.01910,-0.000168,24.020036,-0.0075,1.390
2782.00,7.451261,25.01889,-0.000168,24.019987,-0.0075,1.390
2784.00,7.450826,25.01868,-0.000169,24.019313,-0.0076,1.390
2786.00,7.450904,25.01940,-0.000169,24.020005,-0.0075,1.389
2788.00,7.450234,25.01927,-0.000170,24.020482,-0.0076,1.389
2790.00,7.450247,25.01810,-0.000169,24.019712,-0.0075,1.389
2792.00,7.449958,25.01847,-0.000168,24.019659,-0.0075,1.390
2794.00,7.449987,25.01855,-0.000168,24.019628,-0.0076,1.390
2796.00,7.449865,25.01838,-0.000169,24.019652,-0.0075,1.391
2798.00,7.449786,25.01862,-0.000169,24.019771,-0.0075,1.390
2800.00,7.450744,25.01790,-0.000169,24.019664,-0.0075,1.390
2802.00,7.451072,25.01772,-0.000170,24.020391,-0.0075,1.390
2804.00,7.450430,25.01901,-0.000169,24.020067,-0.0075,1.390
2806.00,7.449445,25.01928,-0.000168,24.019799,-0.0076,1.389
2808.00,7.450150,25.01839,-0.000168,24.019675,-0.0075,1.390
2810.00,7.450447,25.01849,-0.000168,24.020263,-0.0075,1.389
2812.00,7.449748,25.01905,-0.000168,24.020462,-0.0075,1.390
2814.00,7.449785,25.01838,-0.000170,24.019809,-0.0075,1.390
2816.00,7.449960,25.01828,-0.000170,24.019868,-0.0076,1.390
2818.00,7.449284,25.01902,-0.000169,24.019570,-0.0076,1.390
2820.00,7.449371,25.01808,-0.000170,24.019320,-0.0076,1.390
2822.00,7.449099,25.01854,-0.000170,24.019915,-0.0076,1.391
2824.00,7.449566,25.01912,-0.000171,24.019684,-0.0076,1.390
2826.00,7.449826,25.01931,-0.000170,24.019674,-0.0076,1.390
2828.00,7.450435,25.01944,-0.000169,24.019461,-0.0076,1.389
2830.00,7.449760,25.02024,-0.000169,24.019414,-0.0075,1.390
2832.00,7.450117,25.01939,-0.000170,24.019799,-0.0075,1.390
2834.00,7.450779,25.01936,-0.000168,24.019307,-0.0076,1.390
2836.00,7.450313,25.01994,-0.000169,24.019449,-0.0076,1.390
2838.00,7.448968,25.01989,-0.000170,24.020002,-0.0076,1.391
2840.00,7.449025,25.01948,-0.000170,24.019394,-0.0075,1.390
2842.00,7.449374,25.01885,-0.000170,24.019124,-0.0076,1.390
2844.00,7.448511,25.01812,-0.000169,24.019777,-0.0076,1.391
2846.00,7.448851,25.01831,-0.000168,24.019666,-0.0075,1.390
2848.00,7.449424,25.01875,-0.000169,24.019849,-0.0075,1.391
2850.00,7.450282,25.01903,-0.000169,24.020174,-0.0075,1.390
2852.00,7.449835,25.01909,-0.000169,24.019788,-0.0075,1.390
2854.00,7.450063,25.01834,-0.000168,24.019726,-0.0076,1.390
2856.00,7.449860,25.01787,-0.000169,24.020214,-0.0075,1.390
2858.00,7.449791,25.01855,-0.000168,24.019839,-0.0075,1.390
2860.00,7.449716,25.01890,-0.000169,24.020232,-0.0076,1.391
2862.00,7.449629,25.01866,-0.000168,24.020069,-0.0076,1.390
2864.00,7.450213,25.01858,-0.000169,24.019625,-0.0075,1.390
2866.00,7.450010,25.01772,-0.000170,24.019683,-0.0076,1.391
2868.00,7.449975,25.01819,-0.000169,24.019987,-0.0076,1.391
2870.00,7.450107,25.01822,-0.000171,24.019322,-0.0076,1.391
2872.00,7.449935,25.01801,-0.000170,24.019833,-0.0075,1.391
2874.00,7.449807,25.01852,-0.000169,24.019683,-0.0076,1.390
2876.00,7.450356,25.01821,-0.000168,24.019846,-0.0075,1.390
2878.00,7.449752,25.01762,-0.000169,24.019260,-0.0076,1.390
2880.00,7.449627,25.01769,-0.000169,24.019242,-0.0075,1.391
2882.00,7.449222,25.01829,-0.000169,24.019523,-0.0075,1.391
2884.00,7.448922,25.01771,-0.000169,24.019286,-0.0076,1.391
2886.00,7.449214,25.01795,-0.000170,24.020114,-0.0076,1.391
2888.00,7.449289,25.01852,-0.000169,24.020185,-0.0075,1.390
2890.00,7.448900,25.01912,-0.000169,24.019563,-0.0075,1.391
2892.00,7.448788,25.01918,-0.000170,24.019895,-0.0075,1.391
2894.00,7.448962,25.01918,-0.000169,24.019853,-0.0075,1.391
2896.00,7.449089,25.01957,-0.000167,24.020054,-0.0075,1.391
2898.00,7.449510,25.01944,-0.000168,24.020313,-0.0075,1.391
2900.00,7.449549,25.01894,-0.000169,24.020462,-0.0075,1.390
2902.00,7.449451,25.01863,-0.000168,24.020136,-0.0075,1.390
2904.00,7.449828,25.01790,-0.000168,24.019887,-0.0076,1.391
2906.00,7.449537,25.01807,-0.000168,24.020252,-0.0075,1.391
2908.00,7.449525,25.01929,-0.000167,24.019839,-0.0075,1.391
2910.00,7.448419,25.01901,-0.000167,24.019907,-0.0075,1.391
2912.00,7.448233,25.01986,-0.000168,24.019936,-0.0075,1.391
2914.00,7.449592,25.01977,-0.000167,24.020081,-0.0076,1.390
2916.00,7.449647,25.01999,-0.000168,24.020437,-0.0075,1.391
2918.00,7.449375,25.01961,-0.000168,24.019659,-0.0075,1.391
2920.00,7.450207,25.01956,-0.000168,24.020003,-0.0075,1.391
2922.00,7.449518,25.01877,-0.000168,24.020341,-0.0075,1.392
2924.00,7.449017,25.01921,-0.000170,24.019933,-0.0075,1.391
2926.00,7.449504,25.01882,-0.000169,24.020466,-0.0075,1.391
2928.00,7.449409,25.01889,-0.000168,24.020254,-0.0075,1.391
2930.00,7.448457,25.01890,-0.000170,24.019471,-0.0076,1.391
2932.00,7.448209,25.01922,-0.000170,24.019779,-0.0076,1.390
2934.00,7.448667,25.02035,-0.000170,24.019980,-0.0075,1.391
2936.00,7.449005,25.02031,-0.000168,24.019507,-0.0076,1.391
2938.00,7.448868,25.02030,-0.000168,24.020352,-0.0075,1.391
2940.00,7.449492,25.02045,-0.000169,24.020245,-0.0075,1.391
2942.00,7.449162,25.02039,-0.000169,24.020022,-0.0075,1.391
2944.00,7.448314,25.02099,-0.000168,24.019699,-0.0075,1.391
2946.00,7.448846,25.02101,-0.000169,24.019229,-0.0075,1.391
2948.00,7.449276,25.02030,-0.000170,24.019510,-0.0075,1.391
2950.00,7.449057,25.02034,-0.000170,24.019442,-0.0075,1.391
2952.00,7.449330,25.01979,-0.000170,24.019849,-0.0076,1.391
2954.00,7.448592,25.01929,-0.000169,24.019226,-0.0076,1.391
2956.00,7.448327,25.02024,-0.000170,24.019587,-0.0075,1.391
2958.00,7.448883,25.01974,-0.000169,24.019269,-0.0076,1.391
2960.00,7.449516,25.01970,-0.000170,24.019813,-0.0076,1.391
2962.00,7.448911,25.01952,-0.000168,24.019601,-0.0076,1.391
2964.00,7.448482,25.01962,-0.000168,24.020533,-0.0076,1.391
2966.00,7.448752,25.01983,-0.000169,24.019920,-0.0075,1.391
2968.00,7.448415,25.01910,-0.000169,24.019761,-0.0075,1.391
2970.00,7.449320,25.01993,-0.000170,24.019753,-0.0076,1.391
2972.00,7.448660,25.01954,-0.000170,24.019878,-0.0076,1.391
2974.00,7.448471,25.01982,-0.000170,24.019597,-0.0075,1.391
2976.00,7.448816,25.01994,-0.000169,24.020036,-0.0075,1.391
2978.00,7.448487,25.02036,-0.000168,24.019199,-0.0075,1.390
2980.00,7.448136,25.02058,-0.000169,24.019394,-0.0075,1.391
2982.00,7.447083,25.02067,-0.000169,24.019289,-0.0075,1.392
2984.00,7.447018,25.02056,-0.000170,24.019824,-0.0075,1.392
2986.00,7.448151,25.02008,-0.000169,24.020116,-0.0075,1.391
2988.00,7.448158,25.02019,-0.000169,24.020165,-0.0076,1.391
2990.00,7.447507,25.01988,-0.000169,24.020883,-0.0075,1.391
2992.00,7.447204,25.01971,-0.000170,24.019728,-0.0076,1.391
2994.00,7.447488,25.01949,-0.000168,24.019494,-0.0076,1.391
2996.00,7.447770,25.01913,-0.000169,24.020210,-0.0076,1.391
2998.00,7.448191,25.01866,-0.000169,24.020107,-0.0075,1.391
3000.00,7.448713,25.01867,-0.000169,24.019637,-0.0076,1.391
3002.00,7.448464,25.01868,-0.000169,24.020007,-0.0076,1.392
@5,12.0000,24.0
3004.00,7.447692,25.01844,-0.000169,24.019422,-0.0075,1.391
3006.00,7.438761,25.01873,-0.000169,24.019815,-0.0076,1.391
3008.00,7.425421,25.01839,-0.000169,24.019478,-0.0076,1.390
3010.00,7.414382,25.01924,-0.000169,24.019307,-0.0076,1.390
3012.00,7.405126,25.01870,-0.000169,24.019871,-0.0076,1.391
3014.00,7.401410,25.01782,-0.000169,24.019637,-0.0076,1.392
3016.00,7.402254,25.01810,-0.000170,24.019463,-0.0076,1.392
3018.00,7.402620,25.01793,-0.000170,24.019668,-0.0075,1.392
3020.00,7.404131,25.01796,-0.000170,24.019561,-0.0075,1.392
3022.00,7.406779,25.01829,-0.000171,24.019837,-0.0076,1.392
3024.00,7.407906,25.01787,-0.000171,24.019403,-0.0076,1.392
3026.00,7.410435,25.01796,-0.000171,24.019034,-0.0076,1.393
3028.00,7.414228,25.01819,-0.000171,24.019150,-0.0076,1.393
3030.00,7.426408,25.01816,-0.000171,24.019715,-0.0076,1.394
3032.00,7.443106,25.01856,-0.000172,24.019626,-0.0076,1.393
3034.00,7.459862,25.01857,-0.000171,24.019587,-0.0076,1.393
3036.00,7.474742,25.01869,-0.000171,24.019512,-0.0076,1.393
3038.00,7.484253,25.01879,-0.000170,24.019246,-0.0076,1.393
3040.00,7.490191,25.01889,-0.000171,24.019068,-0.0076,1.392
3042.00,7.495318,25.01849,-0.000170,24.018680,-0.0076,1.392
3044.00,7.501329,25.01824,-0.000171,24.019494,-0.0076,1.392
3046.00,7.506358,25.01872,-0.000170,24.019427,-0.0076,1.391
3048.00,7.511547,25.01827,-0.000169,24.019360,-0.0075,1.391
3050.00,7.515554,25.01889,-0.000168,24.019309,-0.0076,1.392
3052.00,7.519133,25.01885,-0.000168,24.020457,-0.0076,1.392
3054.00,7.521319,25.01865,-0.000169,24.019931,-0.0075,1.392
3056.00,7.523479,25.01803,-0.000168,24.020239,-0.0075,1.392
3058.00,7.524018,25.01822,-0.000169,24.020022,-0.0076,1.392
3060.00,7.523599,25.01879,-0.000169,24.020255,-0.0075,1.392
3062.00,7.522790,25.01861,-0.000168,24.020344,-0.0076,1.391
3064.00,7.522024,25.01880,-0.000168,24.019057,-0.0076,1.392
3066.00,7.521399,25.01916,-0.000168,24.019367,-0.0075,1.392
3068.00,7.520097,25.01870,-0.000169,24.020257,-0.0076,1.392
3070.00,7.518886,25.01800,-0.000168,24.020196,-0.0075,1.391
3072.00,7.517230,25.01779,-0.000168,24.019650,-0.0076,1.392
3074.00,7.514925,25.01889,-0.000168,24.019420,-0.0075,1.392
3076.00,7.511726,25.01976,-0.000170,24.020000,-0.0075,1.392
3078.00,7.510002,25.02009,-0.000170,24.020118,-0.0075,1.392
3080.00,7.508447,25.01961,-0.000170,24.020109,-0.0076,1.391
3082.00,7.505662,25.01879,-0.000169,24.019851,-0.0076,1.391
3084.00,7.503477,25.01888,-0.000171,24.019674,-0.0076,1.391
3086.00,7.501875,25.01933,-0.000170,24.019710,-0.0076,1.392
3088.00,7.498878,25.01974,-0.000169,24.019732,-0.0075,1.392
3090.00,7.496378,25.01874,-0.000171,24.019461,-0.0076,1.391
3092.00,7.493695,25.01910,-0.000171,24.019293,-0.0076,1.392
3094.00,7.491144,25.01844,-0.000170,24.019681,-0.0075,1.392
3096.00,7.489298,25.01851,-0.000169,24.018956,-0.0076,1.391
3098.00,7.487418,25.01883,-0.000169,24.019675,-0.0076,1.392
3100.00,7.485652,25.01908,-0.000170,24.019996,-0.0076,1.392
3102.00,7.482990,25.01902,-0.000170,24.019842,-0.0076,1.392
3104.00,7.480878,25.01834,-0.000170,24.019518,-0.0076,1.392
3106.00,7.478448,25.01795,-0.000169,24.019133,-0.0076,1.392
3108.00,7.475790,25.01776,-0.000170,24.019431,-0.0076,1.392
3110.00,7.473535,25.01812,-0.000171,24.019275,-0.0076,1.392
3112.00,7.471297,25.01832,-0.000170,24.018981,-0.0076,1.392
3114.00,7.470065,25.01753,-0.000170,24.019425,-0.0075,1.392
3116.00,7.468090,25.01722,-0.000170,24.019188,-0.0076,1.392
3118.00,7.466244,25.01749,-0.000170,24.019483,-0.0075,1.392
3120.00,7.464087,25.01828,-0.000171,24.018899,-0.0076,1.392
3122.00,7.462395,25.01792,-0.000171,24.019191,-0.0076,1.392
3124.00,7.459879,25.01841,-0.000171,24.019674,-0.0076,1.393
3126.00,7.459521,25.01818,-0.000171,24.019570,-0.0076,1.392
3128.00,7.458667,25.01788,-0.000170,24.018696,-0.0076,1.392
3130.00,7.456809,25.01754,-0.000170,24.019320,-0.0076,1.392
3132.00,7.455327,25.01773,-0.000170,24.019746,-0.0076,1.392
3134.00,7.453786,25.01748,-0.000169,24.019454,-0.0076,1.392
3136.00,7.453405,25.01770,-0.000170,24.020197,-0.0076,1.392
3138.00,7.452263,25.01692,-0.000169,24.019726,-0.0076,1.392
3140.00,7.452172,25.01812,-0.000170,24.019467,-0.0076,1.393
3142.00,7.451333,25.01793,-0.000170,24.019529,-0.0076,1.392
3144.00,7.451015,25.01799,-0.000170,24.018841,-0.0076,1.393
3146.00,7.451110,25.01745,-0.000171,24.019066,-0.0076,1.392
3148.00,7.450641,25.01780,-0.000170,24.019425,-0.0076,1.392
3150.00,7.451049,25.01789,-0.000169,24.019061,-0.0076,1.393
3152.00,7.450741,25.01743,-0.000170,24.019353,-0.0076,1.393
3154.00,7.450335,25.01679,-0.000170,24.019162,-0.0076,1.392
3156.00,7.449665,25.01720,-0.000170,24.018994,-0.0076,1.392
3158.00,7.449000,25.01804,-0.000170,24.019211,-0.0076,1.392
3160.00,7.448038,25.01750,-0.000169,24.019157,-0.0076,1.393
3162.00,7.446848,25.01739,-0.000169,24.019779,-0.0076,1.393
3164.00,7.446719,25.01787,-0.000171,24.019655,-0.0076,1.393
3166.00,7.446497,25.01772,-0.000170,24.019608,-0.0076,1.393
3168.00,7.446880,25.01757,-0.000170,24.019325,-0.0076,1.392
3170.00,7.446969,25.01771,-0.000169,24.019576,-0.0076,1.392
3172.00,7.446864,25.01784,-0.000170,24.019690,-0.0076,1.393
3174.00,7.446322,25.01803,-0.000171,24.018903,-0.0076,1.392
3176.00,7.446834,25.01722,-0.000171,24.019016,-0.0076,1.393
3178.00,7.446749,25.01747,-0.000170,24.019367,-0.0076,1.393
3180.00,7.445954,25.01811,-0.000171,24.019032,-0.0076,1.392
3182.00,7.445321,25.01791,-0.000170,24.018796,-0.0076,1.393
3184.00,7.444854,25.01796,-0.000170,24.019347,-0.0076,1.392
3186.00,7.445090,25.01824,-0.000170,24.019353,-0.0076,1.393
3188.00,7.444995,25.01829,-0.000170,24.019144,-0.0076,1.393
3190.00,7.445485,25.01751,-0.000171,24.018987,-0.0076,1.393
3192.00,7.445347,25.01787,-0.000171,24.019217,-0.0076,1.393
3194.00,7.445720,25.01676,-0.000170,24.019277,-0.0076,1.393
3196.00,7.444453,25.01728,-0.000170,24.019318,-0.0076,1.393
3198.00,7.443727,25.01826,-0.000170,24.019298,-0.0076,1.393
3200.00,7.443902,25.01790,-0.000170,24.019324,-0.0076,1.393
3202.00,7.444011,25.01783,-0.000170,24.018990,-0.0076,1.393
3204.00,7.443880,25.01702,-0.000172,24.019244,-0.0076,1.393
3206.00,7.444256,25.01748,-0.000171,24.019166,-0.0076,1.393
3208.00,7.443368,25.01765,-0.000171,24.019206,-0.0076,1.393
3210.00,7.443255,25.01740,-0.000170,24.019349,-0.0076,1.392
3212.00,7.443985,25.01657,-0.000170,24.019099,-0.0076,1.393
3214.00,7.443721,25.01615,-0.000172,24.019378,-0.0075,1.394
3216.00,7.443783,25.01697,-0.000171,24.019090,-0.0076,1.393
3218.00,7.443106,25.01695,-0.000169,24.018310,-0.0076,1.393
3220.00,7.442529,25.01704,-0.000169,24.019092,-0.0075,1.393
3222.00,7.442532,25.01694,-0.000170,24.018764,-0.0076,1.393
3224.00,7.441980,25.01717,-0.000172,24.019492,-0.0076,1.393
3226.00,7.441320,25.01748,-0.000171,24.019425,-0.0076,1.393
3228.00,7.442201,25.01746,-0.000170,24.019159,-0.0076,1.393
3230.00,7.442543,25.01683,-0.000170,24.019122,-0.0076,1.393
3232.00,7.442188,25.01684,-0.000171,24.019703,-0.0076,1.392
3234.00,7.443144,25.01709,-0.000169,24.019634,-0.0076,1.393
3236.00,7.443775,25.01544,-0.000171,24.019354,-0.0076,1.393
3238.00,7.443477,25.01565,-0.000170,24.019594,-0.0076,1.394
3240.00,7.443168,25.01660,-0.000171,24.019507,-0.0076,1.393
3242.00,7.443691,25.01646,-0.000171,24.019773,-0.0076,1.394
3244.00,7.444183,25.01707,-0.000171,24.019229,-0.0076,1.393
3246.00,7.443901,25.01714,-0.000170,24.019084,-0.0076,1.393
3248.00,7.443072,25.01710,-0.000170,24.018956,-0.0076,1.393
3250.00,7.443523,25.01725,-0.000170,24.019295,-0.0076,1.393
3252.00,7.443137,25.01833,-0.000171,24.019354,-0.0076,1.394
3254.00,7.443132,25.01815,-0.000170,24.019623,-0.0076,1.393
3256.00,7.443044,25.01818,-0.000171,24.019570,-0.0076,1.394
3258.00,7.443209,25.01830,-0.000172,24.018599,-0.0076,1.394
3260.00,7.443046,25.01775,-0.000171,24.019463,-0.0076,1.394
3262.00,7.442865,25.01767,-0.000171,24.019012,-0.0076,1.394
3264.00,7.443006,25.01814,-0.000171,24.019539,-0.0076,1.393
3266.00,7.442510,25.01844,-0.000171,24.019460,-0.0076,1.394
3268.00,7.443052,25.01825,-0.000171,24.019353,-0.0076,1.393
3270.00,7.442743,25.01837,-0.000170,24.018820,-0.0076,1.393
3272.00,7.442239,25.01813,-0.000170,24.019507,-0.0076,1.394
3274.00,7.442856,25.01888,-0.000170,24.019202,-0.0076,1.394
3276.00,7.443537,25.01914,-0.000170,24.019275,-0.0076,1.393
3278.00,7.443061,25.01942,-0.000169,24.019364,-0.0076,1.393
3280.00,7.442634,25.01867,-0.000170,24.019494,-0.0076,1.393
3282.00,7.441978,25.01818,-0.000172,24.019177,-0.0076,1.394
3284.00,7.441810,25.01820,-0.000170,24.019487,-0.0076,1.393
3286.00,7.442881,25.01904,-0.000171,24.018910,-0.0076,1.394
3288.00,7.442347,25.01952,-0.000171,24.019086,-0.0076,1.393
3290.00,7.441561,25.01878,-0.000170,24.020007,-0.0076,1.393
3292.00,7.441367,25.01884,-0.000170,24.019693,-0.0076,1.394
3294.00,7.441122,25.01881,-0.000169,24.019837,-0.0076,1.394
3296.00,7.440380,25.01962,-0.000171,24.019935,-0.0075,1.393
3298.00,7.440694,25.01901,-0.000170,24.019139,-0.0076,1.394
3300.00,7.441189,25.01920,-0.000170,24.019220,-0.0075,1.394
3302.00,7.441847,25.01878,-0.000170,24.019238,-0.0075,1.394
3304.00,7.442062,25.01911,-0.000170,24.020005,-0.0075,1.394
3306.00,7.442276,25.01874,-0.000171,24.019706,-0.0076,1.394
3308.00,7.442225,25.01893,-0.000171,24.019137,-0.0075,1.394
3310.00,7.442503,25.01857,-0.000170,24.019476,-0.0076,1.393
3312.00,7.442952,25.01852,-0.000170,24.019001,-0.0075,1.394
3314.00,7.442795,25.01842,-0.000170,24.019964,-0.0076,1.394
3316.00,7.442503,25.01929,-0.000170,24.019797,-0.0076,1.394
3318.00,7.442597,25.01885,-0.000172,24.019735,-0.0075,1.394
3320.00,7.442915,25.01925,-0.000170,24.019804,-0.0075,1.393
3322.00,7.442653,25.01970,-0.000169,24.019938,-0.0075,1.394
3324.00,7.442062,25.01928,-0.000170,24.019374,-0.0076,1.394
3326.00,7.441720,25.01891,-0.000169,24.019489,-0.0075,1.394
3328.00,7.441710,25.01908,-0.000170,24.019679,-0.0075,1.394
3330.00,7.441485,25.01922,-0.000171,24.020681,-0.0075,1.394
3332.00,7.441479,25.01934,-0.000170,24.020139,-0.0075,1.393
3334.00,7.441579,25.01979,-0.000170,24.019527,-0.0076,1.394
3336.00,7.441398,25.01936,-0.000171,24.019639,-0.0075,1.394
3338.00,7.441217,25.01900,-0.000169,24.020444,-0.0075,1.394
3340.00,7.440484,25.01916,-0.000169,24.020132,-0.0076,1.394
3342.00,7.440818,25.01912,-0.000170,24.019844,-0.0076,1.394
3344.00,7.442197,25.01925,-0.000170,24.019630,-0.0076,1.394
3346.00,7.442314,25.01919,-0.000170,24.019614,-0.0076,1.394
3348.00,7.441926,25.01970,-0.000169,24.019306,-0.0076,1.394
3350.00,7.442620,25.01914,-0.000170,24.019030,-0.0076,1.395
3352.00,7.442467,25.01867,-0.000170,24.019237,-0.0075,1.394
3354.00,7.442070,25.01897,-0.000169,24.019552,-0.0075,1.394
3356.00,7.441569,25.01954,-0.000170,24.019266,-0.0075,1.394
3358.00,7.441324,25.02029,-0.000169,24.019507,-0.0075,1.394
3360.00,7.441047,25.01971,-0.000170,24.019251,-0.0075,1.394
3362.00,7.441244,25.02002,-0.000170,24.019583,-0.0075,1.394
3364.00,7.442177,25.02064,-0.000170,24.019806,-0.0075,1.394
3366.00,7.442158,25.02118,-0.000170,24.019920,-0.0075,1.395
3368.00,7.440851,25.02136,-0.000169,24.020087,-0.0076,1.394
3370.00,7.441190,25.02107,-0.000171,24.019761,-0.0075,1.394
3372.00,7.441900,25.02087,-0.000170,24.019842,-0.0076,1.395
3374.00,7.441477,25.02049,-0.000170,24.019202,-0.0076,1.394
3376.00,7.441231,25.02034,-0.000168,24.019121,-0.0076,1.395
3378.00,7.441476,25.01964,-0.000169,24.019572,-0.0075,1.394
3380.00,7.441079,25.01953,-0.000170,24.019974,-0.0075,1.395
3382.00,7.440018,25.01909,-0.000171,24.019666,-0.0076,1.395
3384.00,7.439776,25.01885,-0.000170,24.019445,-0.0076,1.394
3386.00,7.440822,25.01945,-0.000170,24.019467,-0.0075,1.395
3388.00,7.440808,25.01979,-0.000169,24.019862,-0.0076,1.395
3390.00,7.441252,25.02010,-0.000169,24.019539,-0.0076,1.395
3392.00,7.441633,25.01974,-0.000171,24.019996,-0.0075,1.394
3394.00,7.441039,25.02082,-0.000169,24.019799,-0.0075,1.394
3396.00,7.440226,25.02080,-0.000169,24.019313,-0.0075,1.394
3398.00,7.440205,25.02100,-0.000170,24.019991,-0.0075,1.394
3400.00,7.440586,25.02088,-0.000168,24.020005,-0.0076,1.395
3402.00,7.441074,25.02022,-0.000169,24.020188,-0.0076,1.394
3404.00,7.440666,25.02086,-0.000170,24.019490,-0.0076,1.395
3406.00,7.441046,25.02049,-0.000170,24.019166,-0.0075,1.395
3408.00,7.440477,25.02002,-0.000169,24.019806,-0.0076,1.395
3410.00,7.439825,25.02097,-0.000170,24.019019,-0.0076,1.395
3412.00,7.439778,25.02073,-0.000168,24.020377,-0.0075,1.395
3414.00,7.439714,25.02024,-0.000169,24.020638,-0.0075,1.395
3416.00,7.440249,25.02114,-0.000169,24.020625,-0.0075,1.395
3418.00,7.440848,25.02075,-0.000170,24.020348,-0.0075,1.395
3420.00,7.440971,25.02059,-0.000169,24.020032,-0.0075,1.395
3422.00,7.441234,25.02125,-0.000168,24.019719,-0.0075,1.395
3424.00,7.440790,25.02174,-0.000168,24.019659,-0.0075,1.395
3426.00,7.440414,25.02151,-0.000169,24.020176,-0.0075,1.395
3428.00,7.441166,25.02078,-0.000169,24.019958,-0.0075,1.395
3430.00,7.441264,25.02071,-0.000170,24.019929,-0.0075,1.395
3432.00,7.441122,25.02039,-0.000169,24.020136,-0.0075,1.395
3434.00,7.440699,25.02097,-0.000169,24.020381,-0.0076,1.394
3436.00,7.440304,25.02093,-0.000169,24.020230,-0.0076,1.395
3438.00,7.439952,25.02119,-0.000169,24.019889,-0.0075,1.395
3440.00,7.439853,25.02084,-0.000170,24.019750,-0.0075,1.396
3442.00,7.439935,25.02093,-0.000170,24.019913,-0.0075,1.395
3444.00,7.439924,25.01968,-0.000169,24.019915,-0.0075,1.394
3446.00,7.439819,25.02032,-0.000167,24.020449,-0.0075,1.395
3448.00,7.440553,25.02083,-0.000168,24.020422,-0.0075,1.395
3450.00,7.440565,25.02024,-0.000169,24.020025,-0.0075,1.395
3452.00,7.440112,25.01971,-0.000169,24.019587,-0.0075,1.395
3454.00,7.440035,25.02013,-0.000169,24.020069,-0.0075,1.395
3456.00,7.440218,25.02033,-0.000169,24.019663,-0.0075,1.395
3458.00,7.440608,25.01955,-0.000170,24.019913,-0.0075,1.395
3460.00,7.439566,25.01889,-0.000171,24.020250,-0.0076,1.395
3462.00,7.438728,25.01997,-0.000170,24.020038,-0.0076,1.395
3464.00,7.438609,25.01964,-0.000169,24.019313,-0.0076,1.395
3466.00,7.439342,25.01864,-0.000169,24.019701,-0.0075,1.396
3468.00,7.438647,25.01897,-0.000170,24.019369,-0.0075,1.395
3470.00,7.438688,25.01865,-0.000170,24.019949,-0.0075,1.395
3472.00,7.439217,25.01836,-0.000171,24.019993,-0.0075,1.395
3474.00,7.438495,25.01952,-0.000171,24.019108,-0.0076,1.395
3476.00,7.437704,25.02017,-0.000169,24.019550,-0.0076,1.396
3478.00,7.438644,25.02046,-0.000170,24.019918,-0.0076,1.395
3480.00,7.439742,25.02006,-0.000170,24.019962,-0.0076,1.395
3482.00,7.438837,25.01928,-0.000170,24.019222,-0.0076,1.395
3484.00,7.439829,25.01970,-0.000169,24.019978,-0.0075,1.395
3486.00,7.440294,25.01971,-0.000168,24.020123,-0.0075,1.395
3488.00,7.440175,25.01939,-0.000169,24.020000,-0.0075,1.395
3490.00,7.441163,25.02008,-0.000169,24.020098,-0.0075,1.396
3492.00,7.440562,25.01974,-0.000170,24.020013,-0.0076,1.395
3494.00,7.440015,25.01939,-0.000170,24.019969,-0.0075,1.395
3496.00,7.440654,25.01934,-0.000169,24.020448,-0.0075,1.394
3498.00,7.439599,25.01915,-0.000169,24.019866,-0.0075,1.395
3500.00,7.438806,25.01985,-0.000169,24.020085,-0.0076,1.395
3502.00,7.439510,25.02022,-0.000170,24.020130,-0.0075,1.396
3504.00,7.439806,25.01967,-0.000169,24.019817,-0.0075,1.396
3506.00,7.439574,25.01936,-0.000168,24.019748,-0.0075,1.395
3508.00,7.438903,25.01995,-0.000168,24.019980,-0.0075,1.395
3510.00,7.439461,25.02002,-0.000168,24.019775,-0.0076,1.396
3512.00,7.439656,25.01963,-0.000169,24.020081,-0.0076,1.396
3514.00,7.439386,25.02028,-0.000169,24.019713,-0.0075,1.396
3516.00,7.439412,25.02003,-0.000170,24.019742,-0.0075,1.396
3518.00,7.438992,25.01880,-0.000170,24.019837,-0.0076,1.396
3520.00,7.438652,25.01915,-0.000169,24.019637,-0.0075,1.395
3522.00,7.438086,25.02040,-0.000169,24.019083,-0.0075,1.395
3524.00,7.437347,25.01884,-0.000168,24.019378,-0.0075,1.395
3526.00,7.437488,25.01830,-0.000169,24.019989,-0.0075,1.396
3528.00,7.437823,25.01917,-0.000169,24.020080,-0.0076,1.395
3530.00,7.439336,25.01905,-0.000169,24.020036,-0.0075,1.396
3532.00,7.440243,25.01871,-0.000170,24.019684,-0.0075,1.396
3534.00,7.439957,25.01880,-0.000169,24.019877,-0.0075,1.396
3536.00,7.439258,25.01901,-0.000170,24.020350,-0.0075,1.396
3538.00,7.439023,25.01873,-0.000168,24.019483,-0.0076,1.395
3540.00,7.439574,25.01871,-0.000168,24.020226,-0.0075,1.396
3542.00,7.439456,25.01825,-0.000169,24.019971,-0.0075,1.395
3544.00,7.439830,25.01840,-0.000170,24.020165,-0.0075,1.396
3546.00,7.441095,25.01876,-0.000168,24.020217,-0.0075,1.396
3548.00,7.440652,25.01871,-0.000169,24.020016,-0.0075,1.396
3550.00,7.440330,25.01845,-0.000170,24.020054,-0.0075,1.396
3552.00,7.440157,25.01901,-0.000169,24.019701,-0.0075,1.396
3554.00,7.439465,25.01949,-0.000169,24.019309,-0.0075,1.396
3556.00,7.439335,25.01850,-0.000168,24.020500,-0.0075,1.395
3558.00,7.439376,25.01912,-0.000169,24.020250,-0.0076,1.396
3560.00,7.439256,25.01990,-0.000170,24.020179,-0.0076,1.396
3562.00,7.440056,25.01946,-0.000169,24.019766,-0.0075,1.395
3564.00,7.439667,25.01876,-0.000169,24.020085,-0.0075,1.395
3566.00,7.438973,25.01958,-0.000168,24.019902,-0.0075,1.396
3568.00,7.438585,25.01962,-0.000171,24.019858,-0.0076,1.396
3570.00,7.438077,25.01924,-0.000170,24.020252,-0.0075,1.396
3572.00,7.438634,25.02008,-0.000169,24.020942,-0.0075,1.396
3574.00,7.438363,25.01939,-0.000171,24.019891,-0.0076,1.397
3576.00,7.439130,25.01938,-0.000169,24.020542,-0.0075,1.396
3578.00,7.439266,25.01980,-0.000170,24.020468,-0.0076,1.396
3580.00,7.439322,25.01911,-0.000169,24.019512,-0.0075,1.396
3582.00,7.439236,25.01936,-0.000168,24.019371,-0.0075,1.396
3584.00,7.439036,25.01944,-0.000168,24.019675,-0.0075,1.396
3586.00,7.439134,25.01884,-0.000168,24.020138,-0.0075,1.396
3588.00,7.440013,25.01909,-0.000170,24.019741,-0.0075,1.397
3590.00,7.440158,25.01882,-0.000169,24.019505,-0.0075,1.396
3592.00,7.439790,25.01942,-0.000170,24.020284,-0.0075,1.396
3594.00,7.440000,25.01947,-0.000168,24.020167,-0.0075,1.395
3596.00,7.439795,25.01911,-0.000169,24.019987,-0.0075,1.396
3598.00,7.439614,25.01923,-0.000170,24.020181,-0.0075,1.396
3600.00,7.439752,25.02011,-0.000169,24.019722,-0.0075,1.396
3602.00,7.439172,25.01866,-0.000169,24.020065,-0.0075,1.395
@6,12.0000,24.0
3604.00,7.438999,25.01901,-0.000170,24.019650,-0.0075,1.396
3606.00,7.431605,25.01944,-0.000169,24.019509,-0.0075,1.395
3608.00,7.419201,25.01929,-0.000168,24.019523,-0.0075,1.395
3610.00,7.407176,25.01904,-0.000168,24.020181,-0.0075,1.395
3612.00,7.398353,25.01825,-0.000168,24.020319,-0.0076,1.395
3614.00,7.394042,25.01941,-0.000168,24.020522,-0.0075,1.395
3616.00,7.392544,25.01960,-0.000168,24.019868,-0.0075,1.396
3618.00,7.393397,25.01835,-0.000170,24.020237,-0.0075,1.397
3620.00,7.394465,25.01884,-0.000170,24.019345,-0.0076,1.397
3622.00,7.396472,25.01826,-0.000171,24.019862,-0.0075,1.397
3624.00,7.398371,25.01756,-0.000172,24.019693,-0.0075,1.397
3626.00,7.400139,25.01810,-0.000171,24.019777,-0.0075,1.397
3628.00,7.402967,25.01756,-0.000171,24.019587,-0.0075,1.397
3630.00,7.414380,25.01845,-0.000170,24.019309,-0.0076,1.398
3632.00,7.430748,25.01911,-0.000170,24.020103,-0.0075,1.398
3634.00,7.448195,25.01916,-0.000170,24.020379,-0.0075,1.398
3636.00,7.462737,25.01990,-0.000169,24.020506,-0.0075,1.397
3638.00,7.471859,25.01984,-0.000170,24.019790,-0.0075,1.397
3640.00,7.478680,25.01983,-0.000169,24.019614,-0.0076,1.397
3642.00,7.484883,25.02012,-0.000168,24.020011,-0.0075,1.397
3644.00,7.490247,25.01995,-0.000169,24.019868,-0.0076,1.396
3646.00,7.494931,25.02070,-0.000167,24.020529,-0.0075,1.396
3648.00,7.500688,25.01989,-0.000169,24.019984,-0.0076,1.397
3650.00,7.504880,25.01884,-0.000168,24.019539,-0.0075,1.396
3652.00,7.507984,25.01899,-0.000168,24.020395,-0.0075,1.396
3654.00,7.510536,25.01910,-0.000169,24.019898,-0.0075,1.397
3656.00,7.513681,25.01949,-0.000168,24.019550,-0.0075,1.397
3658.00,7.515053,25.01992,-0.000169,24.020020,-0.0075,1.396
3660.00,7.514632,25.01994,-0.000169,24.020246,-0.0075,1.397
3662.00,7.514006,25.01970,-0.000169,24.020168,-0.0075,1.397
3664.00,7.513055,25.02021,-0.000170,24.019692,-0.0076,1.397
3666.00,7.511602,25.02060,-0.000169,24.019839,-0.0075,1.396
3668.00,7.510269,25.02158,-0.000168,24.019496,-0.0075,1.397
3670.00,7.508784,25.02217,-0.000169,24.019632,-0.0075,1.396
3672.00,7.506912,25.02115,-0.000168,24.019788,-0.0075,1.396
3674.00,7.505898,25.02052,-0.000167,24.020364,-0.0075,1.396
3676.00,7.504445,25.02100,-0.000166,24.019811,-0.0075,1.397
3678.00,7.502588,25.02136,-0.000168,24.020730,-0.0075,1.397
3680.00,7.500605,25.02148,-0.000167,24.020910,-0.0075,1.396
3682.00,7.498523,25.01999,-0.000168,24.021247,-0.0075,1.396
3684.00,7.497200,25.01987,-0.000167,24.020672,-0.0075,1.397
3686.00,7.495675,25.02009,-0.000169,24.019935,-0.0076,1.396
3688.00,7.493484,25.01929,-0.000169,24.019868,-0.0076,1.397
3690.00,7.491340,25.01918,-0.000168,24.020364,-0.0075,1.397
3692.00,7.488814,25.01995,-0.000168,24.019710,-0.0075,1.397
3694.00,7.487157,25.01975,-0.000168,24.019953,-0.0075,1.396
3696.00,7.485712,25.01977,-0.000168,24.020424,-0.0075,1.397
3698.00,7.482610,25.02016,-0.000167,24.020281,-0.0075,1.396
3700.00,7.480537,25.01998,-0.000168,24.020065,-0.0075,1.396
3702.00,7.478273,25.02041,-0.000169,24.019945,-0.0075,1.396
3704.00,7.475867,25.02067,-0.000170,24.020134,-0.0075,1.396
3706.00,7.473760,25.02084,-0.000169,24.020582,-0.0075,1.397
3708.00,7.471273,25.02046,-0.000170,24.020774,-0.0075,1.397
3710.00,7.469114,25.02055,-0.000168,24.020067,-0.0075,1.397
3712.00,7.467461,25.02003,-0.000168,24.020277,-0.0075,1.396
3714.00,7.463587,25.02045,-0.000168,24.020168,-0.0075,1.396
3716.00,7.461286,25.02054,-0.000168,24.019804,-0.0075,1.396
3718.00,7.459988,25.02030,-0.000168,24.020038,-0.0075,1.396
3720.00,7.458477,25.02010,-0.000169,24.020417,-0.0075,1.396
3722.00,7.457166,25.01982,-0.000168,24.020074,-0.0075,1.397
3724.00,7.455150,25.01962,-0.000168,24.020100,-0.0075,1.397
3726.00,7.453655,25.02017,-0.000169,24.020237,-0.0075,1.397
3728.00,7.452244,25.02007,-0.000169,24.020132,-0.0075,1.397
3730.00,7.451061,25.02044,-0.000168,24.019991,-0.0075,1.396
3732.00,7.450308,25.02067,-0.000168,24.020549,-0.0075,1.396
3734.00,7.449300,25.02099,-0.000168,24.020736,-0.0075,1.397
3736.00,7.449720,25.02127,-0.000167,24.020060,-0.0075,1.397
3738.00,7.448817,25.02024,-0.000168,24.019753,-0.0075,1.397
3740.00,7.447531,25.02073,-0.000167,24.020758,-0.0075,1.396
3742.00,7.446294,25.02067,-0.000167,24.020121,-0.0075,1.397
3744.00,7.446357,25.02006,-0.000167,24.020417,-0.0075,1.397
3746.00,7.446193,25.02042,-0.000168,24.020333,-0.0075,1.397
3748.00,7.445240,25.02093,-0.000168,24.020141,-0.0075,1.397
3750.00,7.445303,25.02137,-0.000168,24.019599,-0.0075,1.396
3752.00,7.445061,25.02124,-0.000169,24.020729,-0.0075,1.396
3754.00,7.444655,25.02102,-0.000168,24.020152,-0.0075,1.397
3756.00,7.443771,25.02161,-0.000169,24.020649,-0.0075,1.398
3758.00,7.443365,25.02162,-0.000169,24.020350,-0.0075,1.396
3760.00,7.441734,25.02078,-0.000169,24.020295,-0.0075,1.396
3762.00,7.441625,25.02154,-0.000169,24.020542,-0.0075,1.397
3764.00,7.441862,25.02213,-0.000169,24.019773,-0.0075,1.397
3766.00,7.441534,25.02146,-0.000169,24.020076,-0.0075,1.397
3768.00,7.440572,25.02142,-0.000168,24.020225,-0.0075,1.397
3770.00,7.440102,25.02133,-0.000169,24.019886,-0.0075,1.397
3772.00,7.439250,25.02083,-0.000170,24.019953,-0.0075,1.397
3774.00,7.439506,25.02099,-0.000169,24.020056,-0.0075,1.397
3776.00,7.439831,25.02176,-0.000170,24.019634,-0.0075,1.397
3778.00,7.439212,25.02213,-0.000168,24.020148,-0.0075,1.397
3780.00,7.439224,25.02112,-0.000169,24.020451,-0.0075,1.397
3782.00,7.439281,25.02067,-0.000169,24.020177,-0.0075,1.396
3784.00,7.438548,25.02180,-0.000168,24.020192,-0.0075,1.396
3786.00,7.437909,25.02156,-0.000168,24.020214,-0.0075,1.396
3788.00,7.438041,25.02072,-0.000168,24.019632,-0.0075,1.397
3790.00,7.438082,25.02071,-0.000167,24.020395,-0.0075,1.397
3792.00,7.437849,25.02153,-0.000169,24.020364,-0.0076,1.397
3794.00,7.437442,25.02138,-0.000169,24.019779,-0.0075,1.397
3796.00,7.436985,25.02167,-0.000168,24.019614,-0.0075,1.396
3798.00,7.437279,25.02113,-0.000169,24.019955,-0.0075,1.397
3800.00,7.437745,25.02182,-0.000169,24.019991,-0.0075,1.397
3802.00,7.438281,25.02163,-0.000170,24.020788,-0.0075,1.397
3804.00,7.437710,25.02158,-0.000169,24.020477,-0.0075,1.397
3806.00,7.436823,25.02152,-0.000169,24.019991,-0.0075,1.397
3808.00,7.436012,25.02245,-0.000169,24.020179,-0.0075,1.397
3810.00,7.436315,25.02232,-0.000169,24.019958,-0.0075,1.397
3812.00,7.436631,25.02140,-0.000169,24.019478,-0.0075,1.397
3814.00,7.438015,25.02097,-0.000170,24.019565,-0.0075,1.397
3816.00,7.437291,25.02046,-0.000169,24.020355,-0.0075,1.397
3818.00,7.437374,25.02069,-0.000168,24.020453,-0.0075,1.397
3820.00,7.437378,25.02086,-0.000169,24.020424,-0.0075,1.397
3822.00,7.437587,25.02113,-0.000168,24.020188,-0.0075,1.396
3824.00,7.437225,25.02147,-0.000168,24.019931,-0.0075,1.397
3826.00,7.436759,25.02107,-0.000169,24.019267,-0.0075,1.397
3828.00,7.436805,25.02101,-0.000170,24.020003,-0.0075,1.398
3830.00,7.436926,25.02122,-0.000169,24.020277,-0.0075,1.398
3832.00,7.436889,25.02072,-0.000170,24.019380,-0.0075,1.397
3834.00,7.437030,25.02081,-0.000169,24.019529,-0.0075,1.396
3836.00,7.436520,25.02090,-0.000170,24.020150,-0.0075,1.397
3838.00,7.437080,25.02017,-0.000168,24.020007,-0.0075,1.397
3840.00,7.437755,25.02047,-0.000168,24.020388,-0.0076,1.397
3842.00,7.438675,25.02068,-0.000168,24.019800,-0.0075,1.397
3844.00,7.438194,25.02107,-0.000168,24.019376,-0.0075,1.397
3846.00,7.437825,25.02074,-0.000168,24.020147,-0.0075,1.398
3848.00,7.437172,25.01988,-0.000169,24.019637,-0.0076,1.397
3850.00,7.436648,25.01974,-0.000169,24.020063,-0.0075,1.397
3852.00,7.436566,25.02033,-0.000170,24.019179,-0.0075,1.397
3854.00,7.436935,25.02055,-0.000169,24.019697,-0.0076,1.397
3856.00,7.436907,25.02051,-0.000169,24.019822,-0.0075,1.397
3858.00,7.436499,25.02020,-0.000169,24.019538,-0.0075,1.398
3860.00,7.436322,25.02054,-0.000168,24.019826,-0.0076,1.397
3862.00,7.436731,25.01965,-0.000169,24.019726,-0.0076,1.398
3864.00,7.436709,25.01962,-0.000170,24.020212,-0.0075,1.397
3866.00,7.437586,25.01975,-0.000169,24.020437,-0.0075,1.397
3868.00,7.436809,25.02000,-0.000170,24.019802,-0.0075,1.397
3870.00,7.436435,25.01965,-0.000169,24.019820,-0.0075,1.397
3872.00,7.437164,25.01940,-0.000169,24.019813,-0.0075,1.397
3874.00,7.436914,25.01866,-0.000169,24.019501,-0.0075,1.397
3876.00,7.437219,25.01950,-0.000169,24.019732,-0.0075,1.397
3878.00,7.437506,25.02028,-0.000169,24.019661,-0.0076,1.398
3880.00,7.436711,25.02006,-0.000170,24.019679,-0.0075,1.398
3882.00,7.437167,25.02006,-0.000170,24.019955,-0.0075,1.397
3884.00,7.436835,25.01950,-0.000169,24.019819,-0.0075,1.397
3886.00,7.436121,25.02027,-0.000169,24.019463,-0.0075,1.397
3888.00,7.436046,25.02082,-0.000169,24.020319,-0.0075,1.397
3890.00,7.436433,25.02100,-0.000169,24.020027,-0.0075,1.397
3892.00,7.436705,25.02076,-0.000169,24.020016,-0.0075,1.398
3894.00,7.436895,25.02012,-0.000168,24.019719,-0.0075,1.397
3896.00,7.436724,25.02012,-0.000168,24.020778,-0.0076,1.397
3898.00,7.437132,25.02053,-0.000170,24.020071,-0.0075,1.398
3900.00,7.437193,25.02042,-0.000169,24.019438,-0.0075,1.397
3902.00,7.437685,25.01959,-0.000170,24.019420,-0.0075,1.398
3904.00,7.437170,25.01933,-0.000168,24.020025,-0.0076,1.398
3906.00,7.436609,25.01963,-0.000169,24.020087,-0.0076,1.397
3908.00,7.436717,25.01984,-0.000168,24.020150,-0.0075,1.397
3910.00,7.436622,25.02001,-0.000169,24.019907,-0.0075,1.398
3912.00,7.436941,25.01990,-0.000169,24.019659,-0.0075,1.398
3914.00,7.437266,25.01943,-0.000169,24.020930,-0.0075,1.397
3916.00,7.437479,25.02036,-0.000170,24.020400,-0.0075,1.398
3918.00,7.437902,25.02047,-0.000171,24.020323,-0.0075,1.398
3920.00,7.437974,25.02086,-0.000169,24.019768,-0.0076,1.397
3922.00,7.437785,25.02091,-0.000169,24.020038,-0.0075,1.398
3924.00,7.437196,25.02064,-0.000169,24.020096,-0.0075,1.398
3926.00,7.436708,25.02060,-0.000170,24.020290,-0.0075,1.398
3928.00,7.435819,25.02037,-0.000169,24.020098,-0.0075,1.398
3930.00,7.436497,25.02119,-0.000169,24.020473,-0.0076,1.398
3932.00,7.437216,25.02163,-0.000169,24.019712,-0.0075,1.398
3934.00,7.437183,25.02056,-0.000167,24.019967,-0.0075,1.397
3936.00,7.436123,25.02081,-0.000168,24.020321,-0.0076,1.397
3938.00,7.436229,25.02080,-0.000168,24.020132,-0.0075,1.397
3940.00,7.436291,25.02125,-0.000170,24.019677,-0.0075,1.397
3942.00,7.436392,25.02165,-0.000170,24.019779,-0.0076,1.397
3944.00,7.436865,25.02193,-0.000169,24.020052,-0.0075,1.398
3946.00,7.436333,25.02193,-0.000167,24.019733,-0.0075,1.397
3948.00,7.435779,25.02166,-0.000167,24.019829,-0.0075,1.398
3950.00,7.435727,25.02150,-0.000168,24.020187,-0.0075,1.398
3952.00,7.435451,25.02164,-0.000169,24.019913,-0.0075,1.398
3954.00,7.436070,25.02218,-0.000170,24.020301,-0.0075,1.398
3956.00,7.436671,25.02181,-0.000169,24.019947,-0.0075,1.398
3958.00,7.436915,25.02256,-0.000168,24.019155,-0.0075,1.397
3960.00,7.437364,25.02249,-0.000169,24.019857,-0.0075,1.398
3962.00,7.437000,25.02227,-0.000169,24.020609,-0.0075,1.398
3964.00,7.436645,25.02237,-0.000168,24.020152,-0.0075,1.398
3966.00,7.436796,25.02193,-0.000168,24.019993,-0.0075,1.398
3968.00,7.436504,25.02179,-0.000169,24.019916,-0.0075,1.398
3970.00,7.436191,25.02171,-0.000168,24.019962,-0.0075,1.398
3972.00,7.435732,25.02185,-0.000168,24.020217,-0.0075,1.397
3974.00,7.436196,25.02237,-0.000168,24.020016,-0.0075,1.398
3976.00,7.437025,25.02269,-0.000168,24.020065,-0.0075,1.398
3978.00,7.437392,25.02251,-0.000170,24.020489,-0.0075,1.397
3980.00,7.438299,25.02172,-0.000169,24.020743,-0.0075,1.398
3982.00,7.437994,25.02132,-0.000168,24.020687,-0.0075,1.398
3984.00,7.437690,25.02207,-0.000170,24.019958,-0.0075,1.398
3986.00,7.437133,25.02156,-0.000169,24.020830,-0.0075,1.398
3988.00,7.436987,25.02162,-0.000169,24.020747,-0.0075,1.398
3990.00,7.437565,25.02104,-0.000170,24.020094,-0.0075,1.398
3992.00,7.437087,25.02180,-0.000169,24.021013,-0.0075,1.398
3994.00,7.435876,25.02222,-0.000169,24.020252,-0.0075,1.398
3996.00,7.436222,25.02169,-0.000170,24.019646,-0.0075,1.398
3998.00,7.435936,25.02229,-0.000169,24.020361,-0.0075,1.398
4000.00,7.435590,25.02181,-0.000169,24.020248,-0.0075,1.398
4002.00,7.436069,25.02083,-0.000169,24.020810,-0.0075,1.398
4004.00,7.435782,25.02128,-0.000169,24.020785,-0.0075,1.398
4006.00,7.436516,25.02138,-0.000168,24.020121,-0.0075,1.398
4008.00,7.435989,25.02130,-0.000168,24.019989,-0.0075,1.398
4010.00,7.436191,25.02075,-0.000168,24.020255,-0.0075,1.398
4012.00,7.436798,25.02026,-0.000169,24.020542,-0.0075,1.398
4014.00,7.436223,25.02067,-0.000168,24.020903,-0.0075,1.398
4016.00,7.435936,25.02056,-0.000168,24.020390,-0.0075,1.398
4018.00,7.435612,25.02023,-0.000168,24.020281,-0.0075,1.398
4020.00,7.435818,25.02058,-0.000168,24.020439,-0.0075,1.398
4022.00,7.435206,25.02023,-0.000168,24.020141,-0.0075,1.398
4024.00,7.434071,25.02003,-0.000169,24.019965,-0.0075,1.398
4026.00,7.435291,25.02037,-0.000169,24.020509,-0.0076,1.399
4028.00,7.435363,25.02027,-0.000168,24.020154,-0.0075,1.398
4030.00,7.435601,25.01927,-0.000167,24.020221,-0.0075,1.398
4032.00,7.435614,25.01935,-0.000169,24.019396,-0.0075,1.398
4034.00,7.436226,25.02045,-0.000169,24.020018,-0.0075,1.398
4036.00,7.435098,25.02063,-0.000169,24.020616,-0.0075,1.398
4038.00,7.435455,25.02085,-0.000169,24.020148,-0.0075,1.399
4040.00,7.435901,25.02101,-0.000170,24.019860,-0.0075,1.398
4042.00,7.435312,25.02104,-0.000169,24.020203,-0.0075,1.398
4044.00,7.435195,25.02026,-0.000169,24.020002,-0.0075,1.399
4046.00,7.435662,25.02018,-0.000169,24.020444,-0.0075,1.399
4048.00,7.435447,25.02072,-0.000169,24.020196,-0.0075,1.398
4050.00,7.435617,25.02068,-0.000167,24.020303,-0.0075,1.398
4052.00,7.435893,25.02076,-0.000168,24.020984,-0.0075,1.398
4054.00,7.436018,25.02117,-0.000168,24.021254,-0.0075,1.399
4056.00,7.435424,25.02054,-0.000168,24.021153,-0.0075,1.398
4058.00,7.435419,25.02090,-0.000169,24.020779,-0.0075,1.399
4060.00,7.435150,25.02105,-0.000169,24.020513,-0.0075,1.399
4062.00,7.435104,25.02135,-0.000169,24.020317,-0.0075,1.398
4064.00,7.434858,25.02080,-0.000169,24.020139,-0.0075,1.398
4066.00,7.435037,25.02105,-0.000169,24.019906,-0.0075,1.398
4068.00,7.435705,25.02169,-0.000169,24.020236,-0.0075,1.398
4070.00,7.435534,25.02175,-0.000168,24.020770,-0.0075,1.399
4072.00,7.435468,25.02145,-0.000167,24.020634,-0.0075,1.398
4074.00,7.435711,25.02122,-0.000167,24.020785,-0.0075,1.398
4076.00,7.435800,25.02087,-0.000169,24.019713,-0.0075,1.399
4078.00,7.435320,25.02049,-0.000170,24.019958,-0.0075,1.399
4080.00,7.434602,25.02068,-0.000169,24.020819,-0.0075,1.398
4082.00,7.435334,25.02076,-0.000168,24.020531,-0.0075,1.398
4084.00,7.435440,25.02046,-0.000168,24.019746,-0.0075,1.398
4086.00,7.435418,25.02059,-0.000168,24.019809,-0.0075,1.399
4088.00,7.434685,25.02152,-0.000169,24.019953,-0.0075,1.399
4090.00,7.434459,25.02082,-0.000168,24.020379,-0.0075,1.399
4092.00,7.434770,25.02093,-0.000168,24.020297,-0.0075,1.399
4094.00,7.435420,25.02123,-0.000169,24.020632,-0.0075,1.399
4096.00,7.435437,25.02000,-0.000169,24.020042,-0.0075,1.398
4098.00,7.435724,25.02021,-0.000168,24.020052,-0.0075,1.398
4100.00,7.436235,25.02044,-0.000168,24.019982,-0.0075,1.399
4102.00,7.435924,25.02103,-0.000168,24.020536,-0.0075,1.399
4104.00,7.435878,25.02085,-0.000169,24.019641,-0.0074,1.399
4106.00,7.435587,25.02121,-0.000169,24.019878,-0.0075,1.399
4108.00,7.435457,25.02224,-0.000169,24.019931,-0.0075,1.399
4110.00,7.435896,25.02177,-0.000169,24.019659,-0.0075,1.399
4112.00,7.435040,25.02186,-0.000167,24.021019,-0.0075,1.399
4114.00,7.434497,25.02217,-0.000168,24.019456,-0.0075,1.399
4116.00,7.434700,25.02101,-0.000168,24.020147,-0.0075,1.399
4118.00,7.434093,25.02150,-0.000170,24.019728,-0.0075,1.399
4120.00,7.434032,25.02215,-0.000169,24.019898,-0.0076,1.399
4122.00,7.434328,25.02137,-0.000170,24.020545,-0.0075,1.399
4124.00,7.434392,25.02175,-0.000168,24.020826,-0.0075,1.399
4126.00,7.434052,25.02136,-0.000169,24.020593,-0.0075,1.398
4128.00,7.434304,25.02154,-0.000169,24.020208,-0.0075,1.399
4130.00,7.434647,25.02057,-0.000167,24.019855,-0.0075,1.399
4132.00,7.434268,25.02118,-0.000168,24.019596,-0.0076,1.398
4134.00,7.434364,25.02056,-0.000169,24.020255,-0.0075,1.399
4136.00,7.434343,25.02082,-0.000169,24.020623,-0.0075,1.399
4138.00,7.434233,25.02143,-0.000168,24.020634,-0.0075,1.399
4140.00,7.434475,25.02061,-0.000168,24.019275,-0.0075,1.399
4142.00,7.434626,25.02036,-0.000170,24.020379,-0.0076,1.399
4144.00,7.434130,25.01993,-0.000169,24.019610,-0.0075,1.399
4146.00,7.433798,25.01990,-0.000169,24.019634,-0.0075,1.400
4148.00,7.433899,25.02028,-0.000169,24.019668,-0.0075,1.399
4150.00,7.434363,25.02022,-0.000169,24.019684,-0.0075,1.399
4152.00,7.433727,25.01975,-0.000168,24.019924,-0.0076,1.399
4154.00,7.433055,25.01959,-0.000170,24.020031,-0.0075,1.399
4156.00,7.433455,25.01995,-0.000169,24.020042,-0.0075,1.399
4158.00,7.433038,25.01966,-0.000169,24.020440,-0.0075,1.399
4160.00,7.433287,25.01948,-0.000169,24.020005,-0.0075,1.399
4162.00,7.433778,25.01910,-0.000168,24.020504,-0.0075,1.399
4164.00,7.433323,25.01983,-0.000169,24.019266,-0.0076,1.399
4166.00,7.433231,25.01922,-0.000169,24.020025,-0.0076,1.399
4168.00,7.434494,25.01949,-0.000169,24.020558,-0.0075,1.399
4170.00,7.435066,25.02033,-0.000171,24.020034,-0.0075,1.400
4172.00,7.435256,25.02051,-0.000170,24.019423,-0.0076,1.399
4174.00,7.434406,25.02077,-0.000170,24.020170,-0.0076,1.400
4176.00,7.434468,25.02046,-0.000169,24.019993,-0.0076,1.400
4178.00,7.434565,25.02017,-0.000169,24.019490,-0.0076,1.399
4180.00,7.434279,25.01992,-0.000169,24.019654,-0.0076,1.399
4182.00,7.434304,25.02023,-0.000168,24.019458,-0.0076,1.399
4184.00,7.435323,25.01967,-0.000170,24.019226,-0.0076,1.399
4186.00,7.434911,25.01979,-0.000170,24.020778,-0.0075,1.399
4188.00,7.434953,25.01980,-0.000170,24.019944,-0.0076,1.399
4190.00,7.435411,25.01974,-0.000169,24.019757,-0.0076,1.400
4192.00,7.435583,25.01981,-0.000171,24.019273,-0.0075,1.400
4194.00,7.436311,25.01961,-0.000171,24.019739,-0.0075,1.400
4196.00,7.435883,25.02006,-0.000171,24.019886,-0.0076,1.399
4198.00,7.435341,25.02040,-0.000170,24.019480,-0.0076,1.399
4200.00,7.435447,25.02028,-0.000170,24.019877,-0.0076,1.399
4202.00,7.435502,25.02022,-0.000170,24.020341,-0.0076,1.400
@7,12.0000,24.0
4204.00,7.434208,25.02038,-0.000170,24.020335,-0.0076,1.400
4206.00,7.427061,25.02030,-0.000169,24.019471,-0.0076,1.399
4208.00,7.415496,25.01999,-0.000169,24.019625,-0.0075,1.398
4210.00,7.404010,25.02082,-0.000168,24.020190,-0.0076,1.398
4212.00,7.395583,25.02071,-0.000168,24.019969,-0.0075,1.399
4214.00,7.390432,25.02039,-0.000168,24.019273,-0.0075,1.399
4216.00,7.389226,25.02058,-0.000169,24.019815,-0.0075,1.399
4218.00,7.390124,25.02063,-0.000168,24.020712,-0.0076,1.400
4220.00,7.392325,25.02070,-0.000170,24.019454,-0.0076,1.400
4222.00,7.394223,25.02062,-0.000169,24.019164,-0.0076,1.401
4224.00,7.395653,25.01986,-0.000170,24.020107,-0.0076,1.401
4226.00,7.397423,25.02050,-0.000171,24.020888,-0.0076,1.400
4228.00,7.400747,25.02032,-0.000172,24.020152,-0.0076,1.401
4230.00,7.410760,25.01980,-0.000171,24.020613,-0.0075,1.400
4232.00,7.426952,25.02013,-0.000172,24.019701,-0.0075,1.402
4234.00,7.442940,25.01956,-0.000172,24.019969,-0.0076,1.402
4236.00,7.456480,25.01988,-0.000172,24.020399,-0.0075,1.401
4238.00,7.466138,25.02007,-0.000171,24.020022,-0.0076,1.401
4240.00,7.472508,25.01937,-0.000171,24.019385,-0.0076,1.400
4242.00,7.477042,25.01951,-0.000169,24.019882,-0.0076,1.400
4244.00,7.482214,25.01986,-0.000168,24.019987,-0.0075,1.400
4246.00,7.487393,25.01965,-0.000168,24.019402,-0.0076,1.400
4248.00,7.491844,25.02021,-0.000169,24.020301,-0.0076,1.400
4250.00,7.496202,25.02059,-0.000170,24.019313,-0.0076,1.400
4252.00,7.500643,25.02090,-0.000169,24.019456,-0.0076,1.400
4254.00,7.503842,25.02040,-0.000170,24.019780,-0.0075,1.400
4256.00,7.506069,25.02002,-0.000169,24.019492,-0.0075,1.400
4258.00,7.507315,25.02011,-0.000170,24.020090,-0.0076,1.400
4260.00,7.509222,25.01969,-0.000169,24.019940,-0.0076,1.400
4262.00,7.509802,25.01971,-0.000169,24.020437,-0.0076,1.400
4264.00,7.509444,25.01971,-0.000169,24.019692,-0.0076,1.400
4266.00,7.508467,25.01968,-0.000169,24.018996,-0.0076,1.400
4268.00,7.507489,25.01979,-0.000169,24.019324,-0.0076,1.400
4270.00,7.506063,25.01993,-0.000170,24.019958,-0.0075,1.400
4272.00,7.504888,25.01986,-0.000169,24.019936,-0.0076,1.400
4274.00,7.502689,25.01957,-0.000169,24.019969,-0.0076,1.400
4276.00,7.500637,25.01926,-0.000170,24.020002,-0.0076,1.399
4278.00,7.499580,25.01938,-0.000170,24.019761,-0.0076,1.400
4280.00,7.498152,25.01972,-0.000169,24.019828,-0.0076,1.400
4282.00,7.496192,25.02005,-0.000169,24.019568,-0.0075,1.400
4284.00,7.493947,25.02073,-0.000170,24.019839,-0.0076,1.400
4286.00,7.492274,25.02098,-0.000169,24.019456,-0.0076,1.400
4288.00,7.489980,25.02067,-0.000170,24.019826,-0.0076,1.400
4290.00,7.487308,25.02101,-0.000170,24.020176,-0.0076,1.400
4292.00,7.485631,25.02113,-0.000170,24.019478,-0.0076,1.400
4294.00,7.483202,25.02060,-0.000170,24.019103,-0.0076,1.400
4296.00,7.480310,25.02007,-0.000170,24.019229,-0.0075,1.400
4298.00,7.477914,25.02123,-0.000171,24.019548,-0.0076,1.399
4300.00,7.476526,25.02137,-0.000170,24.019539,-0.0076,1.400
4302.00,7.475078,25.02064,-0.000170,24.019985,-0.0076,1.401
4304.00,7.473069,25.02062,-0.000172,24.019278,-0.0075,1.400
4306.00,7.471461,25.02074,-0.000171,24.019688,-0.0076,1.400
4308.00,7.469519,25.02051,-0.000170,24.019835,-0.0076,1.400
4310.00,7.467357,25.01960,-0.000167,24.019623,-0.0076,1.399
4312.00,7.464901,25.01964,-0.000169,24.019548,-0.0076,1.400
4314.00,7.462970,25.01935,-0.000170,24.019973,-0.0076,1.400
4316.00,7.460571,25.01992,-0.000170,24.019880,-0.0075,1.400
4318.00,7.459211,25.01980,-0.000169,24.020333,-0.0075,1.400
4320.00,7.456940,25.01957,-0.000169,24.019666,-0.0076,1.400
4322.00,7.455277,25.01944,-0.000169,24.020067,-0.0075,1.401
4324.00,7.454004,25.01980,-0.000170,24.019407,-0.0075,1.401
4326.00,7.451912,25.01937,-0.000170,24.019654,-0.0075,1.400
4328.00,7.451486,25.01938,-0.000170,24.019500,-0.0075,1.399
4330.00,7.449577,25.01884,-0.000169,24.020127,-0.0075,1.399
4332.00,7.447664,25.01967,-0.000168,24.019431,-0.0076,1.400
4334.00,7.446749,25.01973,-0.000170,24.019157,-0.0076,1.401
4336.00,7.445481,25.01940,-0.000168,24.019046,-0.0076,1.400
4338.00,7.444971,25.01915,-0.000169,24.019996,-0.0076,1.400
4340.00,7.445054,25.02029,-0.000168,24.020388,-0.0076,1.400
4342.00,7.443564,25.01944,-0.000168,24.019960,-0.0076,1.400
4344.00,7.441782,25.01887,-0.000169,24.019550,-0.0076,1.400
4346.00,7.441257,25.01926,-0.000170,24.019844,-0.0075,1.400
4348.00,7.440262,25.02062,-0.000171,24.019663,-0.0076,1.400
4350.00,7.439647,25.01907,-0.000169,24.019866,-0.0076,1.400
4352.00,7.438520,25.01910,-0.000169,24.019104,-0.0076,1.400
4354.00,7.438609,25.01959,-0.000169,24.019728,-0.0076,1.400
4356.00,7.438323,25.01897,-0.000169,24.019777,-0.0075,1.400
4358.00,7.438502,25.01884,-0.000170,24.020156,-0.0076,1.400
4360.00,7.438211,25.01900,-0.000170,24.019387,-0.0076,1.400
4362.00,7.438431,25.01994,-0.000171,24.019835,-0.0076,1.401
4364.00,7.438363,25.01949,-0.000171,24.019028,-0.0076,1.400
4366.00,7.437550,25.01932,-0.000171,24.019790,-0.0076,1.400
4368.00,7.437783,25.01908,-0.000171,24.019518,-0.0076,1.400
4370.00,7.436918,25.01918,-0.000170,24.019371,-0.0076,1.400
4372.00,7.437384,25.01881,-0.000170,24.019790,-0.0076,1.401
4374.00,7.436832,25.01777,-0.000170,24.019663,-0.0076,1.400
4376.00,7.435028,25.01775,-0.000170,24.019048,-0.0076,1.400
4378.00,7.435556,25.01800,-0.000170,24.019124,-0.0076,1.400
4380.00,7.435961,25.01865,-0.000171,24.019367,-0.0076,1.401
4382.00,7.436464,25.01804,-0.000170,24.019054,-0.0076,1.400
4384.00,7.435307,25.01785,-0.000170,24.019846,-0.0076,1.400
4386.00,7.434915,25.01844,-0.000171,24.019786,-0.0075,1.400
4388.00,7.434639,25.01783,-0.000171,24.019835,-0.0075,1.400
4390.00,7.433714,25.01852,-0.000169,24.019964,-0.0075,1.400
4392.00,7.433001,25.01857,-0.000168,24.019135,-0.0076,1.400
4394.00,7.433679,25.01890,-0.000169,24.019458,-0.0076,1.400
4396.00,7.434867,25.01844,-0.000170,24.019978,-0.0076,1.401
4398.00,7.434448,25.01854,-0.000171,24.019483,-0.0076,1.400
4400.00,7.434455,25.01901,-0.000170,24.019155,-0.0076,1.400
4402.00,7.433572,25.01857,-0.000171,24.019394,-0.0076,1.401
4404.00,7.433714,25.01826,-0.000170,24.019668,-0.0075,1.401
4406.00,7.434870,25.01812,-0.000171,24.019175,-0.0076,1.400
4408.00,7.434939,25.01869,-0.000169,24.019396,-0.0075,1.400
4410.00,7.435129,25.01895,-0.000169,24.020022,-0.0076,1.400
4412.00,7.435236,25.01851,-0.000169,24.020023,-0.0076,1.401
4414.00,7.435624,25.01895,-0.000170,24.019837,-0.0075,1.401
4416.00,7.434908,25.01971,-0.000170,24.020283,-0.0075,1.400
4418.00,7.434657,25.02001,-0.000169,24.019813,-0.0076,1.400
4420.00,7.434336,25.01946,-0.000169,24.019490,-0.0075,1.400
4422.00,7.434328,25.01886,-0.000170,24.019666,-0.0075,1.401
4424.00,7.433910,25.01887,-0.000170,24.019538,-0.0075,1.400
4426.00,7.432747,25.01821,-0.000170,24.019762,-0.0076,1.400
4428.00,7.432994,25.01840,-0.000170,24.020083,-0.0076,1.400
4430.00,7.432263,25.01801,-0.000169,24.019369,-0.0076,1.400
4432.00,7.432322,25.01846,-0.000170,24.020009,-0.0076,1.401
4434.00,7.432503,25.01881,-0.000170,24.019699,-0.0075,1.401
4436.00,7.432392,25.01774,-0.000170,24.019543,-0.0075,1.400
4438.00,7.432419,25.01792,-0.000169,24.019699,-0.0076,1.400
4440.00,7.431927,25.01856,-0.000169,24.019344,-0.0076,1.400
4442.00,7.431210,25.01954,-0.000169,24.019739,-0.0075,1.400
4444.00,7.430339,25.01951,-0.000170,24.019793,-0.0076,1.401
4446.00,7.430579,25.01939,-0.000169,24.019193,-0.0076,1.401
4448.00,7.431390,25.01911,-0.000170,24.019664,-0.0076,1.401
4450.00,7.431913,25.01947,-0.000170,24.020065,-0.0076,1.401
4452.00,7.432339,25.01885,-0.000170,24.019773,-0.0076,1.400
4454.00,7.432611,25.01928,-0.000170,24.019819,-0.0076,1.400
4456.00,7.432374,25.01902,-0.000170,24.019855,-0.0076,1.401
4458.00,7.432613,25.01961,-0.000170,24.019809,-0.0076,1.400
4460.00,7.432389,25.01937,-0.000170,24.019958,-0.0075,1.401
4462.00,7.431297,25.01864,-0.000171,24.019567,-0.0076,1.401
4464.00,7.431091,25.01879,-0.000170,24.019512,-0.0076,1.400
4466.00,7.432633,25.01942,-0.000172,24.019496,-0.0076,1.401
4468.00,7.433091,25.01866,-0.000170,24.020085,-0.0076,1.401
4470.00,7.432380,25.01848,-0.000170,24.019788,-0.0075,1.401
4472.00,7.431822,25.01840,-0.000169,24.019530,-0.0076,1.401
4474.00,7.432057,25.01938,-0.000171,24.019866,-0.0076,1.401
4476.00,7.432545,25.02026,-0.000170,24.020029,-0.0076,1.400
4478.00,7.432292,25.02001,-0.000171,24.019898,-0.0075,1.401
4480.00,7.431899,25.01974,-0.000170,24.019866,-0.0075,1.400
4482.00,7.431814,25.02038,-0.000170,24.020159,-0.0075,1.401
4484.00,7.431758,25.02031,-0.000170,24.020090,-0.0076,1.401
4486.00,7.432096,25.01976,-0.000170,24.020402,-0.0076,1.401
4488.00,7.431909,25.01822,-0.000169,24.019730,-0.0076,1.401
4490.00,7.432520,25.01881,-0.000170,24.019610,-0.0076,1.401
4492.00,7.432178,25.01910,-0.000171,24.020025,-0.0076,1.401
4494.00,7.432714,25.01948,-0.000170,24.019371,-0.0076,1.400
4496.00,7.432888,25.01977,-0.000168,24.020205,-0.0075,1.400
4498.00,7.432482,25.02064,-0.000170,24.020315,-0.0076,1.401
4500.00,7.431870,25.02097,-0.000170,24.020025,-0.0075,1.401
4502.00,7.431443,25.02022,-0.000170,24.019248,-0.0075,1.401
4504.00,7.431305,25.02016,-0.000171,24.019632,-0.0076,1.401
4506.00,7.431535,25.02020,-0.000170,24.020045,-0.0076,1.400
4508.00,7.431219,25.02123,-0.000169,24.020312,-0.0076,1.401
4510.00,7.430717,25.02012,-0.000168,24.020841,-0.0075,1.400
4512.00,7.431249,25.01983,-0.000169,24.020190,-0.0076,1.401
4514.00,7.431873,25.02077,-0.000170,24.019588,-0.0076,1.401
4516.00,7.431783,25.02109,-0.000170,24.019775,-0.0075,1.401
4518.00,7.431557,25.02063,-0.000170,24.019576,-0.0075,1.401
4520.00,7.431160,25.01992,-0.000168,24.019831,-0.0075,1.400
4522.00,7.429959,25.01925,-0.000169,24.019951,-0.0076,1.401
4524.00,7.430341,25.02073,-0.000169,24.019587,-0.0076,1.401
4526.00,7.431176,25.02047,-0.000170,24.019141,-0.0076,1.401
4528.00,7.430800,25.02065,-0.000170,24.019458,-0.0076,1.401
4530.00,7.430837,25.02086,-0.000169,24.020136,-0.0075,1.401
4532.00,7.431117,25.02153,-0.000170,24.019606,-0.0076,1.401
4534.00,7.431195,25.02082,-0.000170,24.019572,-0.0076,1.401
4536.00,7.431147,25.02134,-0.000170,24.019523,-0.0076,1.401
4538.00,7.431489,25.02165,-0.000172,24.018642,-0.0076,1.401
4540.00,7.432036,25.02214,-0.000171,24.020025,-0.0075,1.401
4542.00,7.432137,25.02136,-0.000169,24.019634,-0.0075,1.401
4544.00,7.432287,25.02123,-0.000170,24.019431,-0.0076,1.401
4546.00,7.432899,25.02231,-0.000170,24.020342,-0.0076,1.401
4548.00,7.432513,25.02182,-0.000170,24.019811,-0.0076,1.401
4550.00,7.431528,25.02104,-0.000170,24.020018,-0.0075,1.401
4552.00,7.431117,25.02086,-0.000169,24.019862,-0.0075,1.401
4554.00,7.430878,25.02143,-0.000169,24.019730,-0.0075,1.401
4556.00,7.430782,25.02121,-0.000171,24.020013,-0.0076,1.401
4558.00,7.430280,25.02178,-0.000169,24.019853,-0.0076,1.401
4560.00,7.430969,25.02118,-0.000169,24.018976,-0.0076,1.401
4562.00,7.431321,25.02091,-0.000168,24.019191,-0.0075,1.401
4564.00,7.431304,25.02035,-0.000170,24.020313,-0.0075,1.401
4566.00,7.430440,25.02042,-0.000169,24.020188,-0.0076,1.401
4568.00,7.429690,25.02036,-0.000169,24.020032,-0.0076,1.401
4570.00,7.430334,25.02131,-0.000171,24.019519,-0.0076,1.401
4572.00,7.431131,25.02047,-0.000169,24.019442,-0.0075,1.401
4574.00,7.430729,25.02045,-0.000170,24.019672,-0.0076,1.401
4576.00,7.431163,25.02162,-0.000170,24.019974,-0.0075,1.402
4578.00,7.431334,25.02073,-0.000171,24.018682,-0.0075,1.401
4580.00,7.431750,25.02068,-0.000171,24.019115,-0.0075,1.401
4582.00,7.431891,25.02030,-0.000170,24.020052,-0.0076,1.401
4584.00,7.431966,25.01962,-0.000170,24.019628,-0.0076,1.401
4586.00,7.431793,25.02071,-0.000170,24.019672,-0.0076,1.400
4588.00,7.431905,25.02071,-0.000170,24.019465,-0.0076,1.402
4590.00,7.430940,25.02081,-0.000170,24.019679,-0.0076,1.402
4592.00,7.430226,25.02061,-0.000171,24.019222,-0.0075,1.402
4594.00,7.429862,25.02046,-0.000170,24.019605,-0.0075,1.402
4596.00,7.430695,25.02041,-0.000170,24.019588,-0.0075,1.401
4598.00,7.430020,25.02043,-0.000169,24.020134,-0.0075,1.401
4600.00,7.429911,25.02045,-0.000169,24.020584,-0.0075,1.401
4602.00,7.429938,25.02026,-0.000169,24.019619,-0.0075,1.401
4604.00,7.429671,25.02016,-0.000169,24.019663,-0.0076,1.401
4606.00,7.431360,25.02037,-0.000170,24.019191,-0.0075,1.401
4608.00,7.431527,25.02032,-0.000170,24.019394,-0.0076,1.401
4610.00,7.430773,25.02055,-0.000171,24.019750,-0.0075,1.401
4612.00,7.429551,25.02033,-0.000170,24.019773,-0.0076,1.402
4614.00,7.429045,25.02022,-0.000171,24.019639,-0.0075,1.401
4616.00,7.429523,25.02051,-0.000170,24.020011,-0.0075,1.401
4618.00,7.429658,25.02122,-0.000169,24.019378,-0.0076,1.401
4620.00,7.429080,25.02163,-0.000169,24.019547,-0.0075,1.402
4622.00,7.429371,25.02176,-0.000170,24.019659,-0.0075,1.401
4624.00,7.429410,25.02188,-0.000169,24.019177,-0.0075,1.401
4626.00,7.429117,25.02249,-0.000169,24.020107,-0.0075,1.401
4628.00,7.428658,25.02212,-0.000170,24.020007,-0.0076,1.401
4630.00,7.429710,25.02217,-0.000169,24.020168,-0.0075,1.401
4632.00,7.430152,25.02177,-0.000170,24.019251,-0.0075,1.401
4634.00,7.429964,25.02223,-0.000170,24.018981,-0.0076,1.401
4636.00,7.430363,25.02278,-0.000168,24.019208,-0.0075,1.401
4638.00,7.430581,25.02227,-0.000169,24.019616,-0.0075,1.402
4640.00,7.430572,25.02299,-0.000169,24.019922,-0.0075,1.401
4642.00,7.431196,25.02305,-0.000170,24.019547,-0.0075,1.401
4644.00,7.430761,25.02315,-0.000169,24.019828,-0.0076,1.401
4646.00,7.430475,25.02199,-0.000170,24.019387,-0.0075,1.401
4648.00,7.430253,25.02172,-0.000169,24.019655,-0.0075,1.401
4650.00,7.430121,25.02190,-0.000169,24.019663,-0.0075,1.402
4652.00,7.429621,25.02198,-0.000169,24.019882,-0.0075,1.401
4654.00,7.430470,25.02226,-0.000168,24.019612,-0.0076,1.401
4656.00,7.430556,25.02120,-0.000170,24.019389,-0.0075,1.402
4658.00,7.430299,25.02173,-0.000169,24.019568,-0.0076,1.401
4660.00,7.430943,25.02186,-0.000168,24.019538,-0.0076,1.401
4662.00,7.430806,25.02116,-0.000168,24.019683,-0.0076,1.402
4664.00,7.430116,25.02137,-0.000168,24.020555,-0.0076,1.402
4666.00,7.430354,25.02169,-0.000168,24.020313,-0.0076,1.401
4668.00,7.429804,25.02183,-0.000168,24.020478,-0.0075,1.401
4670.00,7.429845,25.02191,-0.000170,24.019550,-0.0076,1.402
4672.00,7.430539,25.02191,-0.000169,24.019675,-0.0076,1.401
4674.00,7.430807,25.02111,-0.000168,24.020196,-0.0075,1.401
4676.00,7.430116,25.02144,-0.000169,24.020669,-0.0075,1.402
4678.00,7.430561,25.02235,-0.000170,24.020168,-0.0075,1.402
4680.00,7.431178,25.02204,-0.000169,24.020038,-0.0075,1.402
4682.00,7.430954,25.02186,-0.000169,24.020339,-0.0075,1.402
4684.00,7.429796,25.02280,-0.000169,24.019878,-0.0076,1.402
4686.00,7.430339,25.02331,-0.000169,24.019844,-0.0075,1.402
4688.00,7.431207,25.02257,-0.000169,24.019122,-0.0075,1.401
4690.00,7.430086,25.02220,-0.000169,24.020130,-0.0075,1.401
4692.00,7.429966,25.02256,-0.000169,24.019686,-0.0076,1.401
4694.00,7.430091,25.02294,-0.000168,24.019431,-0.0076,1.401
4696.00,7.429999,25.02364,-0.000168,24.019777,-0.0075,1.401
4698.00,7.429888,25.02370,-0.000168,24.020100,-0.0075,1.401
4700.00,7.429453,25.02392,-0.000169,24.020000,-0.0075,1.401
4702.00,7.429039,25.02303,-0.000168,24.020339,-0.0075,1.401
4704.00,7.429641,25.02315,-0.000169,24.019414,-0.0075,1.402
4706.00,7.429995,25.02352,-0.000169,24.019117,-0.0076,1.402
4708.00,7.429868,25.02294,-0.000170,24.019786,-0.0076,1.401
4710.00,7.429940,25.02278,-0.000169,24.019699,-0.0076,1.401
4712.00,7.429842,25.02237,-0.000169,24.019510,-0.0075,1.402
4714.00,7.429366,25.02237,-0.000170,24.019661,-0.0076,1.401
4716.00,7.429070,25.02225,-0.000170,24.019572,-0.0076,1.401
4718.00,7.429858,25.02232,-0.000170,24.018930,-0.0076,1.402
4720.00,7.430001,25.02252,-0.000171,24.020352,-0.0076,1.401
4722.00,7.429200,25.02291,-0.000169,24.019697,-0.0076,1.401
4724.00,7.429388,25.02292,-0.000168,24.020254,-0.0076,1.401
4726.00,7.430349,25.02301,-0.000169,24.019552,-0.0075,1.401
4728.00,7.430719,25.02258,-0.000169,24.019706,-0.0075,1.401
4730.00,7.431179,25.02256,-0.000169,24.019942,-0.0075,1.402
4732.00,7.430598,25.02316,-0.000169,24.019429,-0.0075,1.401
4734.00,7.429188,25.02315,-0.000169,24.020179,-0.0075,1.402
4736.00,7.429498,25.02256,-0.000169,24.020647,-0.0075,1.401
4738.00,7.429743,25.02207,-0.000168,24.020310,-0.0075,1.401
4740.00,7.430634,25.02199,-0.000169,24.020132,-0.0075,1.401
4742.00,7.431857,25.02215,-0.000170,24.020074,-0.0075,1.401
4744.00,7.430725,25.02164,-0.000169,24.020431,-0.0075,1.402
4746.00,7.430434,25.02154,-0.000169,24.019641,-0.0075,1.402
4748.00,7.430672,25.02152,-0.000169,24.019614,-0.0076,1.401
4750.00,7.430094,25.02318,-0.000168,24.020410,-0.0075,1.402
4752.00,7.429610,25.02322,-0.000169,24.020315,-0.0075,1.401
4754.00,7.429050,25.02323,-0.000168,24.019646,-0.0075,1.402
4756.00,7.428496,25.02328,-0.000168,24.020237,-0.0075,1.401
4758.00,7.429728,25.02387,-0.000168,24.019724,-0.0075,1.402
4760.00,7.429671,25.02306,-0.000169,24.019233,-0.0075,1.402
4762.00,7.430242,25.02251,-0.000168,24.019744,-0.0075,1.401
4764.00,7.430021,25.02205,-0.000169,24.019561,-0.0075,1.401
4766.00,7.430248,25.02265,-0.000169,24.019820,-0.0075,1.401
4768.00,7.429316,25.02341,-0.000169,24.020132,-0.0076,1.401
4770.00,7.428343,25.02303,-0.000169,24.020011,-0.0076,1.401
4772.00,7.428245,25.02261,-0.000168,24.019813,-0.0075,1.401
4774.00,7.427817,25.02309,-0.000169,24.020056,-0.0075,1.401
4776.00,7.428821,25.02254,-0.000169,24.019800,-0.0076,1.401
4778.00,7.429064,25.02341,-0.000170,24.019880,-0.0075,1.401
4780.00,7.429689,25.02315,-0.000170,24.019331,-0.0075,1.401
4782.00,7.430344,25.02406,-0.000169,24.019835,-0.0075,1.401
4784.00,7.430611,25.02439,-0.000171,24.019868,-0.0075,1.401
4786.00,7.430478,25.02366,-0.000170,24.019782,-0.0075,1.402
4788.00,7.429452,25.02336,-0.000169,24.019840,-0.0076,1.402
4790.00,7.428727,25.02380,-0.000168,24.020371,-0.0075,1.401
4792.00,7.429003,25.02318,-0.000168,24.019581,-0.0075,1.401
4794.00,7.429302,25.02339,-0.000168,24.019354,-0.0075,1.401
4796.00,7.429061,25.02279,-0.000169,24.019184,-0.0075,1.402
4798.00,7.429974,25.02400,-0.000170,24.019113,-0.0076,1.402
4800.00,7.429810,25.02400,-0.000170,24.019958,-0.0076,1.401
4802.00,7.429604,25.02487,-0.000168,24.019998,-0.0076,1.401
@8,12.0000,24.0
4804.00,7.429918,25.02418,-0.000169,24.019900,-0.0075,1.402
4806.00,7.423894,25.02333,-0.000169,24.020072,-0.0075,1.402
4808.00,7.411839,25.02322,-0.000169,24.019666,-0.0075,1.401
4810.00,7.400397,25.02303,-0.000169,24.019813,-0.0075,1.400
4812.00,7.391089,25.02273,-0.000168,24.019775,-0.0076,1.401
4814.00,7.386622,25.02339,-0.000168,24.019804,-0.0076,1.401
4816.00,7.385139,25.02352,-0.000169,24.019971,-0.0075,1.402
4818.00,7.386481,25.02314,-0.000169,24.019748,-0.0075,1.402
4820.00,7.388083,25.02272,-0.000169,24.019764,-0.0075,1.402
4822.00,7.389628,25.02285,-0.000169,24.020168,-0.0075,1.403
4824.00,7.390779,25.02267,-0.000170,24.019686,-0.0075,1.403
4826.00,7.391817,25.02234,-0.000170,24.020337,-0.0075,1.403
4828.00,7.393659,25.02263,-0.000169,24.020768,-0.0075,1.402
4830.00,7.402671,25.02297,-0.000170,24.020167,-0.0075,1.403
4832.00,7.419108,25.02311,-0.000170,24.019608,-0.0076,1.404
4834.00,7.435247,25.02326,-0.000171,24.020569,-0.0075,1.404
4836.00,7.449247,25.02295,-0.000170,24.019683,-0.0076,1.403
4838.00,7.458494,25.02279,-0.000170,24.019509,-0.0076,1.402
4840.00,7.464559,25.02245,-0.000168,24.020359,-0.0075,1.402
4842.00,7.469690,25.02287,-0.000169,24.020377,-0.0075,1.402
4844.00,7.474767,25.02253,-0.000170,24.019175,-0.0075,1.402
4846.00,7.480027,25.02299,-0.000168,24.020013,-0.0076,1.402
4848.00,7.485399,25.02327,-0.000169,24.019208,-0.0075,1.402
4850.00,7.489454,25.02265,-0.000169,24.019472,-0.0076,1.402
4852.00,7.493835,25.02212,-0.000169,24.020493,-0.0076,1.402
4854.00,7.497086,25.02242,-0.000169,24.019657,-0.0075,1.402
4856.00,7.500222,25.02229,-0.000168,24.019670,-0.0075,1.402
4858.00,7.502116,25.02367,-0.000169,24.020388,-0.0075,1.400
4860.00,7.502933,25.02298,-0.000168,24.019463,-0.0076,1.401
4862.00,7.504109,25.02339,-0.000168,24.020072,-0.0076,1.401
4864.00,7.503944,25.02297,-0.000169,24.019264,-0.0075,1.401
4866.00,7.502050,25.02294,-0.000168,24.019538,-0.0075,1.402
4868.00,7.501665,25.02405,-0.000169,24.019579,-0.0075,1.402
4870.00,7.500967,25.02379,-0.000168,24.019757,-0.0075,1.401
4872.00,7.499952,25.02363,-0.000169,24.019331,-0.0075,1.401
4874.00,7.498100,25.02348,-0.000170,24.019955,-0.0075,1.401
4876.00,7.497327,25.02340,-0.000169,24.019465,-0.0076,1.402
4878.00,7.495223,25.02332,-0.000171,24.019407,-0.0075,1.402
4880.00,7.492557,25.02276,-0.000170,24.019985,-0.0075,1.402
4882.00,7.491209,25.02343,-0.000169,24.020241,-0.0075,1.401
4884.00,7.489805,25.02414,-0.000169,24.019664,-0.0076,1.401
4886.00,7.488147,25.02309,-0.000169,24.019476,-0.0075,1.401
4888.00,7.486732,25.02250,-0.000170,24.019860,-0.0075,1.401
4890.00,7.484513,25.02195,-0.000170,24.019889,-0.0076,1.401
4892.00,7.481696,25.02231,-0.000170,24.019654,-0.0076,1.401
4894.00,7.479793,25.02182,-0.000170,24.019238,-0.0076,1.401
4896.00,7.477068,25.02183,-0.000171,24.020003,-0.0076,1.402
4898.00,7.475411,25.02239,-0.000171,24.019991,-0.0076,1.402
4900.00,7.473169,25.02264,-0.000171,24.018999,-0.0076,1.401
4902.00,7.470497,25.02280,-0.000169,24.019708,-0.0076,1.401
4904.00,7.468080,25.02302,-0.000169,24.020522,-0.0076,1.401
4906.00,7.466118,25.02272,-0.000168,24.019851,-0.0075,1.401
4908.00,7.464438,25.02275,-0.000170,24.019374,-0.0075,1.401
4910.00,7.462138,25.02226,-0.000169,24.019800,-0.0075,1.401
4912.00,7.460255,25.02181,-0.000169,24.019155,-0.0076,1.401
4914.00,7.458100,25.02151,-0.000169,24.019942,-0.0076,1.401
4916.00,7.455598,25.02245,-0.000169,24.019886,-0.0075,1.401
4918.00,7.453876,25.02239,-0.000169,24.019490,-0.0076,1.401
4920.00,7.451666,25.02203,-0.000170,24.019262,-0.0076,1.401
4922.00,7.451009,25.02246,-0.000170,24.019389,-0.0075,1.401
4924.00,7.448472,25.02222,-0.000170,24.019918,-0.0075,1.401
4926.00,7.447195,25.02251,-0.000169,24.019329,-0.0075,1.401
4928.00,7.445722,25.02260,-0.000169,24.019289,-0.0076,1.401
4930.00,7.444154,25.02319,-0.000169,24.019251,-0.0076,1.402
4932.00,7.443824,25.02369,-0.000169,24.019451,-0.0076,1.402
4934.00,7.442538,25.02384,-0.000170,24.019771,-0.0076,1.402
4936.00,7.441889,25.02372,-0.000170,24.019728,-0.0076,1.401
4938.00,7.441177,25.02408,-0.000170,24.019159,-0.0076,1.401
4940.00,7.440469,25.02489,-0.000169,24.019969,-0.0075,1.401
4942.00,7.439505,25.02383,-0.000169,24.020121,-0.0075,1.401
4944.00,7.438832,25.02372,-0.000170,24.019594,-0.0076,1.401
4946.00,7.437826,25.02396,-0.000169,24.019750,-0.0076,1.402
4948.00,7.436604,25.02433,-0.000170,24.019770,-0.0076,1.402
4950.00,7.436334,25.02482,-0.000169,24.020239,-0.0075,1.402
4952.00,7.436611,25.02514,-0.000169,24.020373,-0.0076,1.402
4954.00,7.436844,25.02480,-0.000169,24.019833,-0.0076,1.402
4956.00,7.435118,25.02560,-0.000170,24.020045,-0.0075,1.402
4958.00,7.434920,25.02540,-0.000169,24.020415,-0.0075,1.401
4960.00,7.434925,25.02483,-0.000170,24.020005,-0.0075,1.401
4962.00,7.434455,25.02482,-0.000169,24.020069,-0.0075,1.402
4964.00,7.433852,25.02528,-0.000170,24.020161,-0.0075,1.402
4966.00,7.433845,25.02493,-0.000169,24.019799,-0.0076,1.401
4968.00,7.433111,25.02441,-0.000170,24.019811,-0.0075,1.402
4970.00,7.433113,25.02471,-0.000170,24.020158,-0.0076,1.401
4972.00,7.432265,25.02445,-0.000170,24.019735,-0.0076,1.402
4974.00,7.431394,25.02481,-0.000170,24.018805,-0.0076,1.401
4976.00,7.431181,25.02366,-0.000170,24.019052,-0.0075,1.402
4978.00,7.430733,25.02336,-0.000170,24.020031,-0.0075,1.402
4980.00,7.430166,25.02298,-0.000170,24.019543,-0.0075,1.403
4982.00,7.430340,25.02257,-0.000169,24.019296,-0.0075,1.402
4984.00,7.430066,25.02316,-0.000169,24.019514,-0.0076,1.401
4986.00,7.430564,25.02285,-0.000170,24.019862,-0.0076,1.401
4988.00,7.429983,25.02349,-0.000169,24.019489,-0.0076,1.401
4990.00,7.430008,25.02378,-0.000170,24.019684,-0.0076,1.402
4992.00,7.429593,25.02400,-0.000170,24.019871,-0.0075,1.402
4994.00,7.428698,25.02358,-0.000169,24.019635,-0.0075,1.401
4996.00,7.428174,25.02318,-0.000169,24.019596,-0.0075,1.401
4998.00,7.427948,25.02346,-0.000170,24.019382,-0.0076,1.401
5000.00,7.428677,25.02306,-0.000169,24.020429,-0.0076,1.401
5002.00,7.428635,25.02283,-0.000168,24.019878,-0.0075,1.402
5004.00,7.428480,25.02249,-0.000170,24.020152,-0.0076,1.401
5006.00,7.429209,25.02282,-0.000168,24.020009,-0.0076,1.401
5008.00,7.429340,25.02363,-0.000169,24.019383,-0.0075,1.401
5010.00,7.429244,25.02346,-0.000171,24.019391,-0.0076,1.401
5012.00,7.429067,25.02429,-0.000170,24.019449,-0.0076,1.402
5014.00,7.429712,25.02335,-0.000170,24.019646,-0.0076,1.401
5016.00,7.427992,25.02368,-0.000169,24.019853,-0.0075,1.401
5018.00,7.427459,25.02500,-0.000170,24.019822,-0.0076,1.402
5020.00,7.427067,25.02496,-0.000169,24.020152,-0.0076,1.401
5022.00,7.427353,25.02479,-0.000169,24.019976,-0.0075,1.401
5024.00,7.427501,25.02595,-0.000169,24.020183,-0.0075,1.402
5026.00,7.426988,25.02576,-0.000170,24.019900,-0.0076,1.402
5028.00,7.427279,25.02568,-0.000169,24.019936,-0.0076,1.401
5030.00,7.427759,25.02632,-0.000169,24.019835,-0.0076,1.401
5032.00,7.426934,25.02569,-0.000169,24.020573,-0.0076,1.401
5034.00,7.427089,25.02544,-0.000170,24.019875,-0.0075,1.401
5036.00,7.427030,25.02464,-0.000169,24.019139,-0.0076,1.402
5038.00,7.427078,25.02496,-0.000169,24.019507,-0.0076,1.402
5040.00,7.426391,25.02470,-0.000169,24.019666,-0.0076,1.402
5042.00,7.426246,25.02397,-0.000170,24.019753,-0.0076,1.402
5044.00,7.427280,25.02336,-0.000170,24.019646,-0.0076,1.402
5046.00,7.427478,25.02406,-0.000170,24.019670,-0.0076,1.401
5048.00,7.426955,25.02394,-0.000169,24.019770,-0.0076,1.402
5050.00,7.426814,25.02359,-0.000169,24.019891,-0.0076,1.401
5052.00,7.427206,25.02422,-0.000170,24.019298,-0.0076,1.401
5054.00,7.427247,25.02506,-0.000170,24.020248,-0.0075,1.402
5056.00,7.427317,25.02521,-0.000170,24.019180,-0.0076,1.402
5058.00,7.426947,25.02488,-0.000170,24.019670,-0.0076,1.402
5060.00,7.426937,25.02448,-0.000171,24.018934,-0.0076,1.402
5062.00,7.427362,25.02428,-0.000169,24.019280,-0.0076,1.401
5064.00,7.427274,25.02431,-0.000169,24.019587,-0.0076,1.401
5066.00,7.427864,25.02442,-0.000170,24.019759,-0.0075,1.401
5068.00,7.426814,25.02342,-0.000170,24.018925,-0.0076,1.402
5070.00,7.426460,25.02405,-0.000170,24.019103,-0.0076,1.402
5072.00,7.426950,25.02432,-0.000170,24.020098,-0.0076,1.402
5074.00,7.426759,25.02418,-0.000169,24.019864,-0.0075,1.401
5076.00,7.426519,25.02404,-0.000169,24.020036,-0.0075,1.402
5078.00,7.426789,25.02440,-0.000170,24.019113,-0.0076,1.402
5080.00,7.426727,25.02440,-0.000171,24.019897,-0.0076,1.402
5082.00,7.426572,25.02369,-0.000171,24.019703,-0.0076,1.402
5084.00,7.427332,25.02377,-0.000170,24.019750,-0.0076,1.401
5086.00,7.427305,25.02378,-0.000170,24.019358,-0.0076,1.401
5088.00,7.426232,25.02366,-0.000170,24.018938,-0.0076,1.402
5090.00,7.426007,25.02356,-0.000171,24.019730,-0.0076,1.401
5092.00,7.426324,25.02308,-0.000170,24.019300,-0.0076,1.402
5094.00,7.425944,25.02247,-0.000170,24.019869,-0.0075,1.402
5096.00,7.426479,25.02347,-0.000170,24.019378,-0.0076,1.402
5098.00,7.426986,25.02389,-0.000169,24.019915,-0.0076,1.401
5100.00,7.427119,25.02352,-0.000170,24.019661,-0.0076,1.401
5102.00,7.426662,25.02291,-0.000169,24.019527,-0.0076,1.401
5104.00,7.425432,25.02274,-0.000170,24.019179,-0.0076,1.401
5106.00,7.426543,25.02328,-0.000169,24.019364,-0.0076,1.402
5108.00,7.427272,25.02261,-0.000170,24.019021,-0.0076,1.401
5110.00,7.427499,25.02222,-0.000170,24.019478,-0.0076,1.402
5112.00,7.427639,25.02239,-0.000170,24.019262,-0.0075,1.402
5114.00,7.427091,25.02217,-0.000169,24.019621,-0.0075,1.402
5116.00,7.426977,25.02179,-0.000169,24.019755,-0.0076,1.401
5118.00,7.426760,25.02143,-0.000169,24.019516,-0.0076,1.401
5120.00,7.426567,25.02103,-0.000168,24.020025,-0.0076,1.401
5122.00,7.426313,25.02209,-0.000169,24.019532,-0.0075,1.401
5124.00,7.426510,25.02204,-0.000170,24.019238,-0.0076,1.402
5126.00,7.426661,25.02138,-0.000171,24.019113,-0.0076,1.402
5128.00,7.426420,25.02152,-0.000172,24.019170,-0.0076,1.402
5130.00,7.426747,25.02152,-0.000170,24.019802,-0.0076,1.401
5132.00,7.427375,25.02193,-0.000169,24.019757,-0.0076,1.401
5134.00,7.427254,25.02179,-0.000170,24.019955,-0.0076,1.402
5136.00,7.426518,25.02249,-0.000170,24.019498,-0.0076,1.402
5138.00,7.426782,25.02230,-0.000169,24.019126,-0.0076,1.401
5140.00,7.427155,25.02220,-0.000169,24.019701,-0.0076,1.401
5142.00,7.427462,25.02207,-0.000170,24.019599,-0.0076,1.401
5144.00,7.426732,25.02259,-0.000170,24.018691,-0.0076,1.401
5146.00,7.426753,25.02225,-0.000170,24.019706,-0.0076,1.401
5148.00,7.426145,25.02204,-0.000169,24.019249,-0.0076,1.402
5150.00,7.426137,25.02187,-0.000170,24.018791,-0.0076,1.402
5152.00,7.426678,25.02204,-0.000169,24.019353,-0.0076,1.401
5154.00,7.426917,25.02222,-0.000170,24.019940,-0.0076,1.402
5156.00,7.427066,25.02186,-0.000171,24.019104,-0.0076,1.402
5158.00,7.427552,25.02143,-0.000169,24.019219,-0.0076,1.401
5160.00,7.426668,25.02189,-0.000170,24.018787,-0.0076,1.401
5162.00,7.426771,25.02145,-0.000170,24.019534,-0.0076,1.401
5164.00,7.426738,25.02215,-0.000170,24.019220,-0.0076,1.401
5166.00,7.426331,25.02190,-0.000170,24.019224,-0.0075,1.401
5168.00,7.426921,25.02139,-0.000170,24.019262,-0.0076,1.402
5170.00,7.427355,25.02169,-0.000170,24.019021,-0.0076,1.402
5172.00,7.426810,25.02200,-0.000170,24.019541,-0.0076,1.402
5174.00,7.425870,25.02185,-0.000171,24.019529,-0.0076,1.401
5176.00,7.426513,25.02273,-0.000170,24.019383,-0.0076,1.401
5178.00,7.427162,25.02308,-0.000170,24.020304,-0.0076,1.401
5180.00,7.427278,25.02285,-0.000170,24.019561,-0.0076,1.401
5182.00,7.427604,25.02248,-0.000169,24.018773,-0.0076,1.402
5184.00,7.426744,25.02188,-0.000170,24.019099,-0.0076,1.402
5186.00,7.427016,25.02187,-0.000171,24.019342,-0.0076,1.401
5188.00,7.426820,25.02160,-0.000170,24.019541,-0.0076,1.401
5190.00,7.427231,25.02091,-0.000170,24.019409,-0.0076,1.402
5192.00,7.427364,25.02189,-0.000170,24.019099,-0.0076,1.401
5194.00,7.427137,25.02209,-0.000170,24.020306,-0.0076,1.402
5196.00,7.426054,25.02254,-0.000171,24.019529,-0.0076,1.402
5198.00,7.425691,25.02249,-0.000170,24.019594,-0.0076,1.401
5200.00,7.425557,25.02267,-0.000171,24.018832,-0.0076,1.401
5202.00,7.426512,25.02288,-0.000171,24.019742,-0.0076,1.401
5204.00,7.426595,25.02248,-0.000170,24.018927,-0.0076,1.401
5206.00,7.426984,25.02238,-0.000170,24.018709,-0.0076,1.401
5208.00,7.427272,25.02198,-0.000170,24.018974,-0.0076,1.402
5210.00,7.427483,25.02206,-0.000171,24.019144,-0.0076,1.401
5212.00,7.427886,25.02152,-0.000170,24.018838,-0.0076,1.402
5214.00,7.427905,25.02132,-0.000170,24.019543,-0.0076,1.401
5216.00,7.427261,25.02239,-0.000169,24.018622,-0.0076,1.401
5218.00,7.426755,25.02305,-0.000169,24.019771,-0.0076,1.401
5220.00,7.426194,25.02327,-0.000170,24.019851,-0.0075,1.401
5222.00,7.427074,25.02281,-0.000171,24.019351,-0.0076,1.402
5224.00,7.427311,25.02241,-0.000170,24.019681,-0.0076,1.401
5226.00,7.426939,25.02220,-0.000170,24.019623,-0.0076,1.401
5228.00,7.427513,25.02278,-0.000170,24.019904,-0.0076,1.401
5230.00,7.428369,25.02277,-0.000169,24.019886,-0.0076,1.401
5232.00,7.427935,25.02292,-0.000168,24.019518,-0.0076,1.401
5234.00,7.427645,25.02315,-0.000169,24.020072,-0.0076,1.401
5236.00,7.427000,25.02266,-0.000169,24.019755,-0.0076,1.401
5238.00,7.426907,25.02312,-0.000171,24.018508,-0.0076,1.401
5240.00,7.427090,25.02297,-0.000171,24.019045,-0.0076,1.401
5242.00,7.427250,25.02318,-0.000170,24.019552,-0.0076,1.401
5244.00,7.427552,25.02305,-0.000171,24.019594,-0.0076,1.401
5246.00,7.426952,25.02269,-0.000171,24.019378,-0.0076,1.401
5248.00,7.426932,25.02277,-0.000171,24.019329,-0.0076,1.401
5250.00,7.426909,25.02289,-0.000170,24.019170,-0.0076,1.401
5252.00,7.426920,25.02279,-0.000169,24.018876,-0.0075,1.401
5254.00,7.427231,25.02195,-0.000171,24.019429,-0.0076,1.401
5256.00,7.427227,25.02191,-0.000169,24.018680,-0.0076,1.402
5258.00,7.426775,25.02226,-0.000170,24.018825,-0.0076,1.401
5260.00,7.427401,25.02231,-0.000171,24.019753,-0.0076,1.401
5262.00,7.427105,25.02238,-0.000171,24.019704,-0.0076,1.402
5264.00,7.427435,25.02248,-0.000171,24.019626,-0.0076,1.401
5266.00,7.426657,25.02348,-0.000170,24.019371,-0.0076,1.401
5268.00,7.426521,25.02312,-0.000170,24.019338,-0.0076,1.401
5270.00,7.425801,25.02252,-0.000171,24.019217,-0.0076,1.401
5272.00,7.426210,25.02300,-0.000170,24.019645,-0.0076,1.401
5274.00,7.427279,25.02258,-0.000170,24.018930,-0.0076,1.400
5276.00,7.426939,25.02254,-0.000169,24.018531,-0.0076,1.401
5278.00,7.426251,25.02253,-0.000170,24.019260,-0.0076,1.401
5280.00,7.426324,25.02281,-0.000171,24.019483,-0.0076,1.401
5282.00,7.426044,25.02333,-0.000171,24.019081,-0.0076,1.401
5284.00,7.426193,25.02380,-0.000170,24.019833,-0.0076,1.401
5286.00,7.426766,25.02349,-0.000169,24.018809,-0.0076,1.402
5288.00,7.426693,25.02380,-0.000171,24.019012,-0.0076,1.402
5290.00,7.426667,25.02428,-0.000171,24.018611,-0.0076,1.401
5292.00,7.427059,25.02411,-0.000171,24.019409,-0.0076,1.401
5294.00,7.427201,25.02413,-0.000170,24.019016,-0.0076,1.401
5296.00,7.426573,25.02416,-0.000171,24.019083,-0.0076,1.401
5298.00,7.426882,25.02335,-0.000169,24.019675,-0.0075,1.401
5300.00,7.427705,25.02270,-0.000171,24.019529,-0.0076,1.401
5302.00,7.428103,25.02298,-0.000170,24.019452,-0.0076,1.401
5304.00,7.427656,25.02287,-0.000171,24.018909,-0.0076,1.401
5306.00,7.427711,25.02297,-0.000171,24.019074,-0.0076,1.401
5308.00,7.426921,25.02311,-0.000171,24.018720,-0.0076,1.401
5310.00,7.427190,25.02298,-0.000169,24.019389,-0.0076,1.401
5312.00,7.427060,25.02201,-0.000171,24.019681,-0.0076,1.401
5314.00,7.426414,25.02170,-0.000171,24.019017,-0.0076,1.401
5316.00,7.427180,25.02192,-0.000171,24.019543,-0.0076,1.402
5318.00,7.426879,25.02203,-0.000171,24.019655,-0.0076,1.401
5320.00,7.426364,25.02205,-0.000171,24.019826,-0.0076,1.401
5322.00,7.425609,25.02184,-0.000170,24.019712,-0.0075,1.401
5324.00,7.425406,25.02234,-0.000171,24.019197,-0.0075,1.401
5326.00,7.424683,25.02325,-0.000171,24.019081,-0.0076,1.401
5328.00,7.424743,25.02263,-0.000170,24.019567,-0.0076,1.401
5330.00,7.425416,25.02245,-0.000171,24.018847,-0.0076,1.401
5332.00,7.425973,25.02230,-0.000171,24.019070,-0.0076,1.401
5334.00,7.426968,25.02220,-0.000171,24.019833,-0.0076,1.401
5336.00,7.426470,25.02267,-0.000170,24.019199,-0.0076,1.400
5338.00,7.425570,25.02269,-0.000170,24.019567,-0.0076,1.401
5340.00,7.425862,25.02265,-0.000170,24.019376,-0.0076,1.401
5342.00,7.425813,25.02267,-0.000170,24.018965,-0.0076,1.401
5344.00,7.425929,25.02285,-0.000169,24.019824,-0.0076,1.401
5346.00,7.425486,25.02267,-0.000170,24.019209,-0.0076,1.401
5348.00,7.425669,25.02274,-0.000170,24.019418,-0.0076,1.402
5350.00,7.425709,25.02192,-0.000171,24.020504,-0.0076,1.401
5352.00,7.426347,25.02134,-0.000171,24.019093,-0.0076,1.401
5354.00,7.426578,25.02160,-0.000170,24.019130,-0.0076,1.401
5356.00,7.426855,25.02163,-0.000170,24.019260,-0.0076,1.401
5358.00,7.426334,25.02118,-0.000168,24.019862,-0.0076,1.400
5360.00,7.426251,25.02117,-0.000169,24.019284,-0.0076,1.400
5362.00,7.426124,25.02158,-0.000170,24.019677,-0.0076,1.401
5364.00,7.426756,25.02169,-0.000171,24.019554,-0.0076,1.402
5366.00,7.427158,25.02209,-0.000171,24.019398,-0.0076,1.401
5368.00,7.427204,25.02179,-0.000169,24.019541,-0.0076,1.401
5370.00,7.427263,25.02193,-0.000171,24.018876,-0.0076,1.401
5372.00,7.427096,25.02217,-0.000171,24.018851,-0.0076,1.401
5374.00,7.426983,25.02229,-0.000170,24.019090,-0.0075,1.401
5376.00,7.426342,25.02243,-0.000170,24.019333,-0.0076,1.401
5378.00,7.426710,25.02256,-0.000169,24.019409,-0.0076,1.400
5380.00,7.426421,25.02351,-0.000170,24.019514,-0.0076,1.401
5382.00,7.426409,25.02330,-0.000171,24.019371,-0.0076,1.401
5384.00,7.426441,25.02307,-0.000172,24.019315,-0.0076,1.401
5386.00,7.426193,25.02222,-0.000172,24.019730,-0.0076,1.401
5388.00,7.426066,25.02248,-0.000171,24.019255,-0.0076,1.401
5390.00,7.426318,25.02288,-0.000171,24.019126,-0.0075,1.401
5392.00,7.426503,25.02246,-0.000171,24.019378,-0.0076,1.401
5394.00,7.426350,25.02184,-0.000169,24.019142,-0.0076,1.401
5396.00,7.426435,25.02101,-0.000170,24.018747,-0.0076,1.401
5398.00,7.425639,25.02176,-0.000170,24.018880,-0.0076,1.401
5400.00,7.425391,25.02211,-0.000171,24.019025,-0.0076,1.401
5402.00,7.426549,25.02212,-0.000170,24.019432,-0.0076,1.400
@9,12.0000,24.0
5404.00,7.426741,25.02222,-0.000169,24.019191,-0.0076,1.401
5406.00,7.422505,25.02192,-0.000170,24.019829,-0.0076,1.401
5408.00,7.410063,25.02173,-0.000171,24.019625,-0.0076,1.400
5410.00,7.397576,25.02250,-0.000170,24.019190,-0.0075,1.400
5412.00,7.388067,25.02184,-0.000170,24.018992,-0.0076,1.400
5414.00,7.382106,25.02211,-0.000170,24.018767,-0.0076,1.400
5416.00,7.381069,25.02218,-0.000169,24.019021,-0.0076,1.401
5418.00,7.381820,25.02225,-0.000171,24.018999,-0.0076,1.402
5420.00,7.382862,25.02217,-0.000172,24.019630,-0.0076,1.402
5422.00,7.385015,25.02229,-0.000172,24.019525,-0.0076,1.402
5424.00,7.387181,25.02224,-0.000172,24.018918,-0.0076,1.402
5426.00,7.387899,25.02203,-0.000171,24.019231,-0.0076,1.402
5428.00,7.389482,25.02202,-0.000171,24.019139,-0.0076,1.402
5430.00,7.397507,25.02242,-0.000172,24.020025,-0.0076,1.403
5432.00,7.413184,25.02257,-0.000172,24.019213,-0.0076,1.403
5434.00,7.427671,25.02240,-0.000174,24.019675,-0.0076,1.403
5436.00,7.440687,25.02219,-0.000173,24.018706,-0.0076,1.403
5438.00,7.450627,25.02231,-0.000172,24.018700,-0.0076,1.402
5440.00,7.456777,25.02229,-0.000172,24.018671,-0.0076,1.402
5442.00,7.462103,25.02234,-0.000171,24.018430,-0.0077,1.401
5444.00,7.467260,25.02152,-0.000170,24.019496,-0.0076,1.401
5446.00,7.471706,25.02107,-0.000171,24.019023,-0.0076,1.401
5448.00,7.476286,25.02156,-0.000170,24.019358,-0.0076,1.401
5450.00,7.481963,25.02140,-0.000169,24.018919,-0.0076,1.401
5452.00,7.487584,25.02162,-0.000170,24.018711,-0.0076,1.401
5454.00,7.491604,25.02135,-0.000170,24.019592,-0.0076,1.401
5456.00,7.496532,25.02084,-0.000171,24.019043,-0.0076,1.402
5458.00,7.500545,25.02117,-0.000171,24.018987,-0.0076,1.402
5460.00,7.502315,25.02146,-0.000172,24.018249,-0.0076,1.401
5462.00,7.503118,25.02137,-0.000172,24.018785,-0.0076,1.401
5464.00,7.503751,25.02137,-0.000171,24.019070,-0.0076,1.401
5466.00,7.503007,25.02128,-0.000171,24.018773,-0.0076,1.401
5468.00,7.502293,25.02110,-0.000171,24.018867,-0.0076,1.401
5470.00,7.500910,25.02152,-0.000170,24.018932,-0.0076,1.401
5472.00,7.499912,25.02231,-0.000171,24.018985,-0.0077,1.402
5474.00,7.498162,25.02190,-0.000171,24.018921,-0.0076,1.401
5476.00,7.495844,25.02217,-0.000172,24.018564,-0.0076,1.401
5478.00,7.494202,25.02214,-0.000171,24.018952,-0.0076,1.401
5480.00,7.491951,25.02165,-0.000171,24.019115,-0.0076,1.401
5482.00,7.489665,25.02129,-0.000171,24.018805,-0.0076,1.401
5484.00,7.487223,25.02120,-0.000171,24.018684,-0.0076,1.402
5486.00,7.483796,25.02175,-0.000172,24.018851,-0.0076,1.402
5488.00,7.481060,25.02299,-0.000172,24.018212,-0.0076,1.401
5490.00,7.479230,25.02292,-0.000170,24.018874,-0.0076,1.401
5492.00,7.477556,25.02299,-0.000171,24.018575,-0.0076,1.401
5494.00,7.475229,25.02267,-0.000172,24.018405,-0.0076,1.401
5496.00,7.473831,25.02232,-0.000171,24.018780,-0.0076,1.401
5498.00,7.471940,25.02275,-0.000171,24.018682,-0.0076,1.401
5500.00,7.470276,25.02328,-0.000172,24.018182,-0.0076,1.401
5502.00,7.467765,25.02274,-0.000171,24.018684,-0.0076,1.401
5504.00,7.465415,25.02201,-0.000172,24.018338,-0.0076,1.401
5506.00,7.462550,25.02177,-0.000171,24.018408,-0.0076,1.401
5508.00,7.460353,25.02229,-0.000172,24.018546,-0.0076,1.401
5510.00,7.457662,25.02157,-0.000172,24.018203,-0.0076,1.402
5512.00,7.457104,25.02187,-0.000171,24.018499,-0.0076,1.401
5514.00,7.455301,25.02219,-0.000171,24.018731,-0.0076,1.402
5516.00,7.452923,25.02208,-0.000171,24.018633,-0.0076,1.402
5518.00,7.450925,25.02190,-0.000172,24.018925,-0.0077,1.402
5520.00,7.449878,25.02170,-0.000172,24.018270,-0.0076,1.402
5522.00,7.449009,25.02143,-0.000171,24.018410,-0.0076,1.401
5524.00,7.447808,25.02143,-0.000170,24.019253,-0.0076,1.401
5526.00,7.446454,25.02119,-0.000170,24.018667,-0.0076,1.401
5528.00,7.445232,25.02098,-0.000170,24.018928,-0.0076,1.401
5530.00,7.443290,25.02039,-0.000170,24.019871,-0.0076,1.402
5532.00,7.441597,25.02027,-0.000172,24.019061,-0.0076,1.401
5534.00,7.440866,25.02062,-0.000171,24.018818,-0.0076,1.402
5536.00,7.440139,25.02062,-0.000172,24.018829,-0.0076,1.402
5538.00,7.440158,25.02046,-0.000171,24.018977,-0.0076,1.401
5540.00,7.438936,25.02030,-0.000171,24.018499,-0.0076,1.401
5542.00,7.438130,25.02031,-0.000171,24.019090,-0.0076,1.401
5544.00,7.436242,25.02068,-0.000171,24.018887,-0.0077,1.402
5546.00,7.435623,25.02030,-0.000170,24.018943,-0.0076,1.401
5548.00,7.435870,25.02057,-0.000170,24.019137,-0.0076,1.402
5550.00,7.435964,25.02106,-0.000171,24.018773,-0.0076,1.402
5552.00,7.435134,25.02056,-0.000171,24.018298,-0.0076,1.402
5554.00,7.434273,25.02118,-0.000172,24.018948,-0.0076,1.402
5556.00,7.434183,25.02138,-0.000172,24.018872,-0.0076,1.402
5558.00,7.433410,25.02116,-0.000173,24.018439,-0.0076,1.402
5560.00,7.433047,25.02189,-0.000172,24.019083,-0.0076,1.401
5562.00,7.432472,25.02141,-0.000171,24.019601,-0.0076,1.402
5564.00,7.431838,25.02081,-0.000171,24.019371,-0.0076,1.402
5566.00,7.431665,25.02101,-0.000171,24.019061,-0.0076,1.401
5568.00,7.431916,25.02130,-0.000172,24.019238,-0.0076,1.401
5570.00,7.431097,25.02137,-0.000171,24.019209,-0.0076,1.402
5572.00,7.429968,25.02101,-0.000172,24.019228,-0.0076,1.402
5574.00,7.430204,25.02081,-0.000171,24.018553,-0.0076,1.402
5576.00,7.430180,25.02042,-0.000171,24.019041,-0.0076,1.402
5578.00,7.429122,25.02098,-0.000171,24.019532,-0.0076,1.401
5580.00,7.429344,25.02073,-0.000171,24.018939,-0.0076,1.401
5582.00,7.429108,25.02066,-0.000172,24.018965,-0.0076,1.402
5584.00,7.428880,25.02050,-0.000172,24.018473,-0.0076,1.402
5586.00,7.428616,25.02050,-0.000172,24.018693,-0.0076,1.401
5588.00,7.428632,25.02009,-0.000172,24.018820,-0.0076,1.402
5590.00,7.429495,25.02037,-0.000171,24.019358,-0.0076,1.401
5592.00,7.429131,25.02011,-0.000171,24.019360,-0.0076,1.401
5594.00,7.428282,25.02034,-0.000171,24.019356,-0.0076,1.401
5596.00,7.428385,25.02070,-0.000171,24.018762,-0.0076,1.401
5598.00,7.427933,25.02088,-0.000169,24.018735,-0.0076,1.401
5600.00,7.427455,25.02071,-0.000171,24.018680,-0.0076,1.402
5602.00,7.427729,25.02020,-0.000172,24.019046,-0.0076,1.402
5604.00,7.427624,25.02033,-0.000171,24.019220,-0.0076,1.401
5606.00,7.426734,25.02079,-0.000171,24.018811,-0.0076,1.401
5608.00,7.427011,25.02073,-0.000170,24.018794,-0.0076,1.401
5610.00,7.426967,25.02106,-0.000170,24.019135,-0.0076,1.401
5612.00,7.426549,25.02138,-0.000170,24.018774,-0.0076,1.401
5614.00,7.425666,25.02104,-0.000171,24.019121,-0.0077,1.402
5616.00,7.425216,25.02131,-0.000171,24.018620,-0.0076,1.401
5618.00,7.426175,25.02111,-0.000172,24.018176,-0.0076,1.401
5620.00,7.426033,25.02144,-0.000170,24.019182,-0.0076,1.401
5622.00,7.425747,25.02066,-0.000171,24.018417,-0.0076,1.401
5624.00,7.425455,25.01999,-0.000170,24.018357,-0.0076,1.401
5626.00,7.425719,25.02049,-0.000171,24.018571,-0.0076,1.402
5628.00,7.425180,25.02026,-0.000172,24.019202,-0.0076,1.401
5630.00,7.425256,25.02020,-0.000171,24.018464,-0.0076,1.401
5632.00,7.424798,25.02035,-0.000171,24.018535,-0.0077,1.401
5634.00,7.423708,25.01997,-0.000170,24.019374,-0.0076,1.401
5636.00,7.424257,25.01939,-0.000171,24.019066,-0.0076,1.401
5638.00,7.425241,25.01950,-0.000171,24.019139,-0.0076,1.401
5640.00,7.425188,25.02007,-0.000172,24.019064,-0.0076,1.401
5642.00,7.424393,25.02054,-0.000171,24.019063,-0.0076,1.401
5644.00,7.424937,25.01970,-0.000170,24.019358,-0.0076,1.401
5646.00,7.425473,25.02030,-0.000171,24.018950,-0.0076,1.401
5648.00,7.425264,25.02112,-0.000170,24.019336,-0.0076,1.401
5650.00,7.424870,25.02105,-0.000170,24.019215,-0.0076,1.401
5652.00,7.424264,25.02174,-0.000171,24.019407,-0.0076,1.401
5654.00,7.423836,25.02071,-0.000171,24.018620,-0.0076,1.401
5656.00,7.423887,25.02012,-0.000171,24.018608,-0.0076,1.401
5658.00,7.424053,25.02058,-0.000172,24.018999,-0.0076,1.401
5660.00,7.423894,25.02054,-0.000171,24.018617,-0.0076,1.401
5662.00,7.423991,25.02014,-0.000171,24.018379,-0.0076,1.401
5664.00,7.424547,25.02069,-0.000172,24.018622,-0.0076,1.401
5666.00,7.424475,25.02062,-0.000171,24.019440,-0.0076,1.401
5668.00,7.423950,25.02132,-0.000171,24.019703,-0.0076,1.401
5670.00,7.424035,25.02188,-0.000171,24.019262,-0.0076,1.401
5672.00,7.424882,25.02130,-0.000170,24.018963,-0.0075,1.401
5674.00,7.425510,25.02178,-0.000170,24.019037,-0.0076,1.401
5676.00,7.425305,25.02210,-0.000171,24.019209,-0.0076,1.401
5678.00,7.424816,25.02138,-0.000171,24.019046,-0.0076,1.401
5680.00,7.425485,25.02179,-0.000170,24.020061,-0.0076,1.401
5682.00,7.425773,25.02259,-0.000169,24.019267,-0.0076,1.401
5684.00,7.425773,25.02264,-0.000169,24.018925,-0.0076,1.401
5686.00,7.425144,25.02315,-0.000170,24.019610,-0.0076,1.402
5688.00,7.424277,25.02318,-0.000170,24.019500,-0.0076,1.401
5690.00,7.424862,25.02366,-0.000170,24.019418,-0.0076,1.401
5692.00,7.425783,25.02318,-0.000170,24.019231,-0.0076,1.401
5694.00,7.425562,25.02308,-0.000170,24.019124,-0.0076,1.401
5696.00,7.425333,25.02346,-0.000171,24.018892,-0.0076,1.401
5698.00,7.425963,25.02289,-0.000169,24.018631,-0.0076,1.401
5700.00,7.426101,25.02267,-0.000170,24.019293,-0.0076,1.401
5702.00,7.426353,25.02252,-0.000170,24.019190,-0.0076,1.401
5704.00,7.425776,25.02267,-0.000171,24.019438,-0.0076,1.401
5706.00,7.424772,25.02336,-0.000170,24.019733,-0.0076,1.401
5708.00,7.423599,25.02397,-0.000170,24.018952,-0.0076,1.401
5710.00,7.423919,25.02361,-0.000171,24.018954,-0.0076,1.401
5712.00,7.424016,25.02301,-0.000171,24.019652,-0.0076,1.401
5714.00,7.424417,25.02311,-0.000170,24.018925,-0.0076,1.401
5716.00,7.424916,25.02379,-0.000169,24.019122,-0.0076,1.401
5718.00,7.424288,25.02340,-0.000170,24.019840,-0.0076,1.400
5720.00,7.424589,25.02374,-0.000170,24.019260,-0.0076,1.400
5722.00,7.425178,25.02344,-0.000171,24.018539,-0.0076,1.401
5724.00,7.425267,25.02407,-0.000170,24.019882,-0.0075,1.401
5726.00,7.425367,25.02451,-0.000170,24.019485,-0.0075,1.401
5728.00,7.425230,25.02406,-0.000171,24.018622,-0.0076,1.401
5730.00,7.424626,25.02428,-0.000170,24.019296,-0.0076,1.401
5732.00,7.424532,25.02455,-0.000171,24.019690,-0.0076,1.401
5734.00,7.424671,25.02442,-0.000170,24.019690,-0.0076,1.401
5736.00,7.424182,25.02409,-0.000170,24.019616,-0.0076,1.401
5738.00,7.423713,25.02443,-0.000170,24.019300,-0.0076,1.401
5740.00,7.423437,25.02420,-0.000171,24.018773,-0.0076,1.401
5742.00,7.423611,25.02349,-0.000171,24.019396,-0.0076,1.402
5744.00,7.424299,25.02431,-0.000171,24.019911,-0.0075,1.401
5746.00,7.424188,25.02416,-0.000170,24.019692,-0.0075,1.400
5748.00,7.424233,25.02395,-0.000171,24.018749,-0.0076,1.401
5750.00,7.425040,25.02462,-0.000171,24.019006,-0.0075,1.401
5752.00,7.425467,25.02465,-0.000170,24.019686,-0.0076,1.401
5754.00,7.425295,25.02420,-0.000169,24.018981,-0.0076,1.400
5756.00,7.426426,25.02428,-0.000170,24.019362,-0.0076,1.401
5758.00,7.426548,25.02419,-0.000169,24.019451,-0.0076,1.401
5760.00,7.425925,25.02451,-0.000170,24.019411,-0.0076,1.401
5762.00,7.425560,25.02377,-0.000171,24.019266,-0.0076,1.401
5764.00,7.425523,25.02386,-0.000170,24.019500,-0.0076,1.401
5766.00,7.425578,25.02380,-0.000170,24.019766,-0.0076,1.401
5768.00,7.426346,25.02369,-0.000169,24.019539,-0.0076,1.401
5770.00,7.425948,25.02432,-0.000170,24.019325,-0.0075,1.401
5772.00,7.425567,25.02399,-0.000170,24.019494,-0.0076,1.400
5774.00,7.425901,25.02358,-0.000170,24.019523,-0.0076,1.401
5776.00,7.425437,25.02313,-0.000171,24.019447,-0.0076,1.401
5778.00,7.425535,25.02353,-0.000172,24.019730,-0.0076,1.401
5780.00,7.426358,25.02364,-0.000171,24.019191,-0.0076,1.400
5782.00,7.426171,25.02327,-0.000171,24.019219,-0.0076,1.400
5784.00,7.425660,25.02340,-0.000171,24.019124,-0.0076,1.401
5786.00,7.425238,25.02309,-0.000169,24.019099,-0.0076,1.401
5788.00,7.424728,25.02304,-0.000170,24.019231,-0.0076,1.400
5790.00,7.424586,25.02307,-0.000170,24.019610,-0.0076,1.400
5792.00,7.424645,25.02263,-0.000170,24.018988,-0.0076,1.400
5794.00,7.424403,25.02352,-0.000169,24.020031,-0.0076,1.400
5796.00,7.424265,25.02349,-0.000171,24.019703,-0.0076,1.401
5798.00,7.424335,25.02404,-0.000170,24.019693,-0.0075,1.401
5800.00,7.424850,25.02397,-0.000171,24.019322,-0.0076,1.400
5802.00,7.425374,25.02436,-0.000171,24.019962,-0.0076,1.400
5804.00,7.425606,25.02372,-0.000170,24.019913,-0.0076,1.401
5806.00,7.425264,25.02400,-0.000170,24.019447,-0.0076,1.401
5808.00,7.426078,25.02383,-0.000171,24.019509,-0.0076,1.401
5810.00,7.426572,25.02342,-0.000170,24.019240,-0.0076,1.400
5812.00,7.427430,25.02315,-0.000170,24.019311,-0.0076,1.400
5814.00,7.427233,25.02226,-0.000171,24.019282,-0.0076,1.401
5816.00,7.426232,25.02235,-0.000170,24.019115,-0.0076,1.401
5818.00,7.426804,25.02232,-0.000170,24.019251,-0.0076,1.400
5820.00,7.427207,25.02252,-0.000169,24.018957,-0.0076,1.400
5822.00,7.426643,25.02257,-0.000169,24.019570,-0.0076,1.401
5824.00,7.426134,25.02295,-0.000170,24.019853,-0.0076,1.401
5826.00,7.425351,25.02263,-0.000170,24.019971,-0.0076,1.400
5828.00,7.425939,25.02295,-0.000171,24.019471,-0.0076,1.400
5830.00,7.424920,25.02257,-0.000170,24.019092,-0.0076,1.400
5832.00,7.424445,25.02188,-0.000170,24.018992,-0.0076,1.401
5834.00,7.424777,25.02175,-0.000172,24.019512,-0.0076,1.401
5836.00,7.424666,25.02164,-0.000171,24.018881,-0.0076,1.401
5838.00,7.424939,25.02164,-0.000171,24.018696,-0.0076,1.401
5840.00,7.424509,25.02106,-0.000171,24.019440,-0.0076,1.400
5842.00,7.424212,25.02101,-0.000170,24.019014,-0.0076,1.400
5844.00,7.424772,25.02149,-0.000169,24.019409,-0.0076,1.400
5846.00,7.424053,25.02200,-0.000170,24.019973,-0.0076,1.400
5848.00,7.423712,25.02199,-0.000171,24.019434,-0.0076,1.400
5850.00,7.423976,25.02152,-0.000171,24.018945,-0.0076,1.401
5852.00,7.424603,25.02171,-0.000169,24.019471,-0.0076,1.400
5854.00,7.424929,25.02265,-0.000170,24.019106,-0.0076,1.401
5856.00,7.425375,25.02293,-0.000170,24.019521,-0.0076,1.400
5858.00,7.425773,25.02276,-0.000170,24.019380,-0.0076,1.401
5860.00,7.425583,25.02271,-0.000170,24.019224,-0.0076,1.401
5862.00,7.425259,25.02352,-0.000170,24.019637,-0.0076,1.400
5864.00,7.424792,25.02320,-0.000170,24.019063,-0.0076,1.401
5866.00,7.424782,25.02251,-0.000170,24.019409,-0.0076,1.400
5868.00,7.424865,25.02322,-0.000170,24.019601,-0.0076,1.400
5870.00,7.423998,25.02392,-0.000168,24.019565,-0.0076,1.400
5872.00,7.425150,25.02307,-0.000169,24.019552,-0.0076,1.400
5874.00,7.424756,25.02377,-0.000170,24.019112,-0.0076,1.400
5876.00,7.423726,25.02388,-0.000171,24.019432,-0.0076,1.400
5878.00,7.423176,25.02411,-0.000170,24.019634,-0.0076,1.400
5880.00,7.423192,25.02380,-0.000170,24.019501,-0.0076,1.401
5882.00,7.424168,25.02412,-0.000170,24.019793,-0.0076,1.400
5884.00,7.424559,25.02400,-0.000171,24.018881,-0.0076,1.400
5886.00,7.424820,25.02355,-0.000170,24.019070,-0.0076,1.400
5888.00,7.424762,25.02358,-0.000169,24.019440,-0.0076,1.401
5890.00,7.424083,25.02440,-0.000172,24.019588,-0.0076,1.400
5892.00,7.423369,25.02436,-0.000171,24.019224,-0.0076,1.401
5894.00,7.424114,25.02424,-0.000171,24.019086,-0.0076,1.400
5896.00,7.425149,25.02420,-0.000170,24.019324,-0.0076,1.400
5898.00,7.424616,25.02342,-0.000170,24.018528,-0.0076,1.400
5900.00,7.424233,25.02289,-0.000170,24.019374,-0.0076,1.401
5902.00,7.424371,25.02370,-0.000170,24.019974,-0.0076,1.401
5904.00,7.424683,25.02406,-0.000171,24.019257,-0.0076,1.401
5906.00,7.424538,25.02437,-0.000172,24.019587,-0.0076,1.401
5908.00,7.425289,25.02415,-0.000169,24.019309,-0.0075,1.401
5910.00,7.425085,25.02338,-0.000170,24.019449,-0.0075,1.400
5912.00,7.425348,25.02330,-0.000171,24.019286,-0.0076,1.401
5914.00,7.425820,25.02391,-0.000170,24.019503,-0.0076,1.400
5916.00,7.425386,25.02406,-0.000169,24.019913,-0.0076,1.400
5918.00,7.425185,25.02407,-0.000170,24.019197,-0.0075,1.400
5920.00,7.426193,25.02464,-0.000170,24.019122,-0.0075,1.400
5922.00,7.426194,25.02520,-0.000171,24.019101,-0.0076,1.400
5924.00,7.426030,25.02444,-0.000172,24.019219,-0.0076,1.400
5926.00,7.425443,25.02440,-0.000171,24.019095,-0.0075,1.401
5928.00,7.424969,25.02387,-0.000171,24.019026,-0.0076,1.400
5930.00,7.423961,25.02344,-0.000170,24.018606,-0.0076,1.400
5932.00,7.424605,25.02311,-0.000171,24.018434,-0.0076,1.400
5934.00,7.425529,25.02330,-0.000171,24.018727,-0.0075,1.401
5936.00,7.425314,25.02321,-0.000171,24.019315,-0.0076,1.401
5938.00,7.425859,25.02314,-0.000171,24.019228,-0.0076,1.400
5940.00,7.426248,25.02278,-0.000171,24.019061,-0.0076,1.400
5942.00,7.425615,25.02282,-0.000170,24.018794,-0.0076,1.400
5944.00,7.424897,25.02331,-0.000170,24.019374,-0.0076,1.400
5946.00,7.424576,25.02344,-0.000170,24.019967,-0.0076,1.400
5948.00,7.424929,25.02310,-0.000169,24.019732,-0.0075,1.399
5950.00,7.425086,25.02256,-0.000170,24.019367,-0.0076,1.400
5952.00,7.425181,25.02231,-0.000169,24.019016,-0.0075,1.400
5954.00,7.424634,25.02266,-0.000170,24.018769,-0.0076,1.401
5956.00,7.424677,25.02307,-0.000170,24.018731,-0.0076,1.400
5958.00,7.425500,25.02258,-0.000169,24.019273,-0.0076,1.400
5960.00,7.426138,25.02202,-0.000170,24.019226,-0.0076,1.400
5962.00,7.425453,25.02227,-0.000170,24.019298,-0.0076,1.400
5964.00,7.425230,25.02300,-0.000170,24.019712,-0.0076,1.400
5966.00,7.425319,25.02342,-0.000170,24.019597,-0.0076,1.400
5968.00,7.425515,25.02416,-0.000170,24.019534,-0.0076,1.400
5970.00,7.425425,25.02355,-0.000170,24.018936,-0.0076,1.399
5972.00,7.424689,25.02394,-0.000169,24.018841,-0.0076,1.401
5974.00,7.425917,25.02441,-0.000170,24.018974,-0.0076,1.401
5976.00,7.426532,25.02404,-0.000169,24.019536,-0.0076,1.400
5978.00,7.426810,25.02325,-0.000170,24.019461,-0.0076,1.400
5980.00,7.426637,25.02392,-0.000171,24.019679,-0.0076,1.400
5982.00,7.425878,25.02382,-0.000170,24.019405,-0.0076,1.400
5984.00,7.426119,25.02398,-0.000170,24.018504,-0.0076,1.400
5986.00,7.426241,25.02369,-0.000169,24.018952,-0.0076,1.400
5988.00,7.426137,25.02278,-0.000171,24.019423,-0.0076,1.400
5990.00,7.425202,25.02267,-0.000172,24.019224,-0.0076,1.401
5992.00,7.424364,25.02268,-0.000171,24.018706,-0.0076,1.400
5994.00,7.424539,25.02273,-0.000171,24.019148,-0.0076,1.400
5996.00,7.425215,25.02342,-0.000170,24.018905,-0.0076,1.400
5998.00,7.425260,25.02359,-0.000170,24.018729,-0.0076,1.400
6000.00,7.425385,25.02337,-0.000171,24.018967,-0.0076,1.400
6002.00,7.424463,25.02341,-0.000171,24.018889,-0.0076,1.400
@10,12.0000,24.0
6004.00,7.424440,25.02289,-0.000170,24.019351,-0.0076,1.400
6006.00,7.421531,25.02296,-0.000170,24.019041,-0.0076,1.400
6008.00,7.410425,25.02316,-0.000171,24.018619,-0.0076,1.400
6010.00,7.399469,25.02395,-0.000171,24.018970,-0.0076,1.399
6012.00,7.390281,25.02371,-0.000170,24.018486,-0.0076,1.398
6014.00,7.383847,25.02311,-0.000170,24.019668,-0.0076,1.399
6016.00,7.381371,25.02279,-0.000170,24.019889,-0.0076,1.400
6018.00,7.381990,25.02332,-0.000172,24.018954,-0.0076,1.401
6020.00,7.383155,25.02394,-0.000172,24.019074,-0.0076,1.401
6022.00,7.384487,25.02301,-0.000171,24.019155,-0.0076,1.400
6024.00,7.385333,25.02307,-0.000170,24.018733,-0.0076,1.400
6026.00,7.386539,25.02275,-0.000172,24.018972,-0.0076,1.401
6028.00,7.388082,25.02287,-0.000172,24.019373,-0.0076,1.401
6030.00,7.394015,25.02258,-0.000171,24.019168,-0.0076,1.401
6032.00,7.408387,25.02306,-0.000172,24.018885,-0.0076,1.402
6034.00,7.424590,25.02323,-0.000173,24.019037,-0.0076,1.402
6036.00,7.438639,25.02322,-0.000172,24.019255,-0.0076,1.402
6038.00,7.448415,25.02382,-0.000173,24.019385,-0.0076,1.401
6040.00,7.454342,25.02345,-0.000173,24.018722,-0.0076,1.401
6042.00,7.458502,25.02304,-0.000172,24.018423,-0.0076,1.401
6044.00,7.462921,25.02319,-0.000171,24.019050,-0.0076,1.400
6046.00,7.468076,25.02414,-0.000170,24.018939,-0.0076,1.400
6048.00,7.472796,25.02392,-0.000170,24.018963,-0.0076,1.400
6050.00,7.476836,25.02398,-0.000170,24.018858,-0.0076,1.399
6052.00,7.481594,25.02429,-0.000169,24.019605,-0.0076,1.400
6054.00,7.485843,25.02533,-0.000170,24.019028,-0.0076,1.400
6056.00,7.489011,25.02498,-0.000170,24.019057,-0.0077,1.400
6058.00,7.491443,25.02413,-0.000171,24.019072,-0.0076,1.400
6060.00,7.492430,25.02487,-0.000172,24.019162,-0.0076,1.400
6062.00,7.493309,25.02394,-0.000171,24.018252,-0.0076,1.400
6064.00,7.494087,25.02391,-0.000172,24.018967,-0.0076,1.400
6066.00,7.494413,25.02430,-0.000172,24.018983,-0.0076,1.399
6068.00,7.493408,25.02445,-0.000170,24.018736,-0.0076,1.400
6070.00,7.491537,25.02515,-0.000169,24.019208,-0.0076,1.399
6072.00,7.491406,25.02535,-0.000170,24.019093,-0.0076,1.399
6074.00,7.490277,25.02485,-0.000170,24.019289,-0.0076,1.399
6076.00,7.488239,25.02507,-0.000170,24.018927,-0.0076,1.399
6078.00,7.487269,25.02461,-0.000170,24.019157,-0.0076,1.400
6080.00,7.486292,25.02485,-0.000171,24.019267,-0.0076,1.400
6082.00,7.484566,25.02522,-0.000171,24.019465,-0.0076,1.400
6084.00,7.482663,25.02504,-0.000171,24.019249,-0.0076,1.400
6086.00,7.480742,25.02565,-0.000171,24.019634,-0.0076,1.399
6088.00,7.478822,25.02521,-0.000170,24.019393,-0.0076,1.400
6090.00,7.477804,25.02528,-0.000172,24.018667,-0.0076,1.400
6092.00,7.476234,25.02496,-0.000171,24.018952,-0.0076,1.399
6094.00,7.473495,25.02514,-0.000171,24.018588,-0.0076,1.399
6096.00,7.470893,25.02468,-0.000171,24.019026,-0.0076,1.400
6098.00,7.469116,25.02445,-0.000169,24.019306,-0.0076,1.400
6100.00,7.467455,25.02541,-0.000170,24.019186,-0.0076,1.400
6102.00,7.466310,25.02491,-0.000171,24.018706,-0.0076,1.400
6104.00,7.464895,25.02452,-0.000171,24.019246,-0.0076,1.399
6106.00,7.462411,25.02447,-0.000171,24.019324,-0.0076,1.399
6108.00,7.460120,25.02501,-0.000170,24.019115,-0.0076,1.400
6110.00,7.458535,25.02412,-0.000171,24.019190,-0.0076,1.400
6112.00,7.456821,25.02359,-0.000171,24.019200,-0.0076,1.400
6114.00,7.455310,25.02385,-0.000171,24.018992,-0.0076,1.400
6116.00,7.453734,25.02394,-0.000170,24.019157,-0.0076,1.399
6118.00,7.451910,25.02353,-0.000171,24.018898,-0.0076,1.400
6120.00,7.450582,25.02392,-0.000171,24.018798,-0.0076,1.400
6122.00,7.449479,25.02358,-0.000170,24.018968,-0.0076,1.400
6124.00,7.448791,25.02332,-0.000170,24.019197,-0.0076,1.400
6126.00,7.446673,25.02289,-0.000171,24.018992,-0.0076,1.399
6128.00,7.444718,25.02233,-0.000171,24.019409,-0.0076,1.399
6130.00,7.443856,25.02293,-0.000170,24.019229,-0.0076,1.400
6132.00,7.442792,25.02315,-0.000170,24.019206,-0.0076,1.400
6134.00,7.440819,25.02348,-0.000172,24.019141,-0.0076,1.400
6136.00,7.440193,25.02366,-0.000170,24.018941,-0.0076,1.399
6138.00,7.439109,25.02351,-0.000172,24.018671,-0.0076,1.400
6140.00,7.438644,25.02317,-0.000172,24.018778,-0.0076,1.400
6142.00,7.438280,25.02241,-0.000172,24.019532,-0.0076,1.400
6144.00,7.437095,25.02278,-0.000171,24.018774,-0.0076,1.400
6146.00,7.436513,25.02331,-0.000172,24.018571,-0.0076,1.399
6148.00,7.435831,25.02328,-0.000171,24.019344,-0.0076,1.399
6150.00,7.435106,25.02296,-0.000171,24.019150,-0.0076,1.399
6152.00,7.433626,25.02307,-0.000171,24.019597,-0.0076,1.399
6154.00,7.433717,25.02311,-0.000171,24.018415,-0.0076,1.400
6156.00,7.433423,25.02261,-0.000170,24.019003,-0.0076,1.399
6158.00,7.433434,25.02320,-0.000170,24.019260,-0.0076,1.399
6160.00,7.432156,25.02339,-0.000171,24.018388,-0.0076,1.400
6162.00,7.431666,25.02304,-0.000171,24.019208,-0.0076,1.400
6164.00,7.430884,25.02317,-0.000172,24.018841,-0.0076,1.400
6166.00,7.430909,25.02372,-0.000171,24.018956,-0.0076,1.400
6168.00,7.430287,25.02299,-0.000171,24.018963,-0.0076,1.399
6170.00,7.429700,25.02327,-0.000172,24.018941,-0.0076,1.400
6172.00,7.429506,25.02348,-0.000171,24.019431,-0.0076,1.399
6174.00,7.429494,25.02395,-0.000170,24.018473,-0.0076,1.399
6176.00,7.429784,25.02429,-0.000171,24.018272,-0.0076,1.399
6178.00,7.429682,25.02344,-0.000171,24.018805,-0.0076,1.399
6180.00,7.428944,25.02336,-0.000171,24.019577,-0.0076,1.400
6182.00,7.428508,25.02341,-0.000171,24.018669,-0.0076,1.400
6184.00,7.428283,25.02398,-0.000171,24.019229,-0.0077,1.400
6186.00,7.427616,25.02411,-0.000170,24.019340,-0.0077,1.399
6188.00,7.427853,25.02279,-0.000171,24.018145,-0.0076,1.400
6190.00,7.427387,25.02273,-0.000171,24.018657,-0.0076,1.399
6192.00,7.427122,25.02325,-0.000172,24.018947,-0.0076,1.400
6194.00,7.427231,25.02353,-0.000171,24.019548,-0.0076,1.400
6196.00,7.427404,25.02380,-0.000171,24.019277,-0.0076,1.399
6198.00,7.427208,25.02366,-0.000170,24.018671,-0.0076,1.399
6200.00,7.426382,25.02364,-0.000171,24.018006,-0.0076,1.400
6202.00,7.426293,25.02330,-0.000170,24.018869,-0.0076,1.399
6204.00,7.426692,25.02418,-0.000169,24.019019,-0.0076,1.399
6206.00,7.426099,25.02387,-0.000171,24.019039,-0.0076,1.400
6208.00,7.425774,25.02385,-0.000171,24.018981,-0.0076,1.400
6210.00,7.425175,25.02430,-0.000172,24.018740,-0.0077,1.400
6212.00,7.424923,25.02352,-0.000172,24.018863,-0.0076,1.399
6214.00,7.424849,25.02335,-0.000169,24.018057,-0.0077,1.398
6216.00,7.425060,25.02352,-0.000170,24.018615,-0.0076,1.399
6218.00,7.424978,25.02370,-0.000172,24.018464,-0.0076,1.400
6220.00,7.425509,25.02464,-0.000172,24.018987,-0.0076,1.400
6222.00,7.424926,25.02367,-0.000172,24.018720,-0.0076,1.399
6224.00,7.425131,25.02351,-0.000171,24.018872,-0.0076,1.399
6226.00,7.425324,25.02341,-0.000171,24.018774,-0.0076,1.400
6228.00,7.424619,25.02378,-0.000172,24.018629,-0.0076,1.400
6230.00,7.424746,25.02315,-0.000171,24.018194,-0.0076,1.399
6232.00,7.424542,25.02353,-0.000171,24.018773,-0.0076,1.400
6234.00,7.423935,25.02361,-0.000171,24.018548,-0.0077,1.399
6236.00,7.423940,25.02306,-0.000170,24.019645,-0.0077,1.399
6238.00,7.424223,25.02320,-0.000172,24.019032,-0.0076,1.399
6240.00,7.424206,25.02371,-0.000171,24.018796,-0.0076,1.398
6242.00,7.424068,25.02363,-0.000172,24.018599,-0.0076,1.400
6244.00,7.424384,25.02334,-0.000172,24.018446,-0.0076,1.400
6246.00,7.423519,25.02321,-0.000171,24.018245,-0.0077,1.399
6248.00,7.423872,25.02327,-0.000172,24.018696,-0.0076,1.399
6250.00,7.424394,25.02274,-0.000172,24.018165,-0.0076,1.398
6252.00,7.424820,25.02329,-0.000172,24.018689,-0.0076,1.399
6254.00,7.424364,25.02274,-0.000171,24.019074,-0.0077,1.399
6256.00,7.423542,25.02327,-0.000171,24.018968,-0.0076,1.400
6258.00,7.423288,25.02314,-0.000171,24.019016,-0.0076,1.400
6260.00,7.423751,25.02273,-0.000171,24.019340,-0.0076,1.400
6262.00,7.423225,25.02259,-0.000171,24.018938,-0.0077,1.399
6264.00,7.422954,25.02297,-0.000170,24.018704,-0.0076,1.399
6266.00,7.423841,25.02329,-0.000172,24.018834,-0.0076,1.399
6268.00,7.423848,25.02324,-0.000171,24.018022,-0.0077,1.399
6270.00,7.423223,25.02352,-0.000172,24.018669,-0.0076,1.399
6272.00,7.423549,25.02271,-0.000172,24.018392,-0.0077,1.400
6274.00,7.424228,25.02213,-0.000172,24.018486,-0.0077,1.400
6276.00,7.424414,25.02225,-0.000170,24.018067,-0.0076,1.399
6278.00,7.424614,25.02225,-0.000171,24.018782,-0.0077,1.399
6280.00,7.424250,25.02324,-0.000171,24.019177,-0.0077,1.399
6282.00,7.424078,25.02250,-0.000171,24.019108,-0.0076,1.399
6284.00,7.424160,25.02308,-0.000171,24.018845,-0.0077,1.399
6286.00,7.424004,25.02275,-0.000171,24.018972,-0.0076,1.399
6288.00,7.423786,25.02203,-0.000171,24.018934,-0.0076,1.398
6290.00,7.424268,25.02212,-0.000171,24.018896,-0.0076,1.398
6292.00,7.423455,25.02268,-0.000171,24.019153,-0.0076,1.399
6294.00,7.421840,25.02246,-0.000172,24.018526,-0.0076,1.399
6296.00,7.422501,25.02255,-0.000172,24.018584,-0.0076,1.399
6298.00,7.422597,25.02274,-0.000172,24.019373,-0.0076,1.399
6300.00,7.423070,25.02227,-0.000172,24.018590,-0.0076,1.399
6302.00,7.424194,25.02215,-0.000172,24.018428,-0.0077,1.399
6304.00,7.423379,25.02247,-0.000173,24.018256,-0.0076,1.399
6306.00,7.423248,25.02254,-0.000173,24.018131,-0.0077,1.400
6308.00,7.422552,25.02184,-0.000171,24.019142,-0.0076,1.399
6310.00,7.423240,25.02234,-0.000172,24.019286,-0.0076,1.399
6312.00,7.423396,25.02179,-0.000172,24.018802,-0.0077,1.399
6314.00,7.422381,25.02179,-0.000172,24.018084,-0.0076,1.399
6316.00,7.423582,25.02201,-0.000172,24.017747,-0.0076,1.399
6318.00,7.423492,25.02248,-0.000172,24.018678,-0.0076,1.399
6320.00,7.422988,25.02275,-0.000171,24.018171,-0.0076,1.399
6322.00,7.423289,25.02189,-0.000172,24.018557,-0.0077,1.399
6324.00,7.423596,25.02169,-0.000172,24.018749,-0.0077,1.399
6326.00,7.423386,25.02204,-0.000171,24.018620,-0.0077,1.399
6328.00,7.422807,25.02254,-0.000172,24.018629,-0.0077,1.399
6330.00,7.423896,25.02277,-0.000172,24.018303,-0.0076,1.399
6332.00,7.424384,25.02201,-0.000172,24.018415,-0.0076,1.399
6334.00,7.423859,25.02158,-0.000171,24.018252,-0.0076,1.399
6336.00,7.423316,25.02112,-0.000171,24.018475,-0.0076,1.399
6338.00,7.422081,25.02204,-0.000173,24.017915,-0.0076,1.399
6340.00,7.422141,25.02242,-0.000173,24.018602,-0.0076,1.399
6342.00,7.422561,25.02233,-0.000172,24.018800,-0.0076,1.399
6344.00,7.422766,25.02149,-0.000171,24.018256,-0.0077,1.399
6346.00,7.422339,25.02170,-0.000172,24.019035,-0.0076,1.399
6348.00,7.422656,25.02234,-0.000173,24.018546,-0.0077,1.399
6350.00,7.422696,25.02283,-0.000172,24.018319,-0.0077,1.399
6352.00,7.422267,25.02264,-0.000172,24.018339,-0.0077,1.399
6354.00,7.422555,25.02211,-0.000172,24.018657,-0.0077,1.399
6356.00,7.422434,25.02251,-0.000172,24.019039,-0.0076,1.399
6358.00,7.422753,25.02372,-0.000173,24.018020,-0.0077,1.400
6360.00,7.422934,25.02255,-0.000173,24.018689,-0.0076,1.399
6362.00,7.422673,25.02273,-0.000173,24.018785,-0.0076,1.399
6364.00,7.423567,25.02192,-0.000172,24.018185,-0.0077,1.399
6366.00,7.422999,25.02050,-0.000172,24.019097,-0.0077,1.399
6368.00,7.422712,25.02085,-0.000172,24.018459,-0.0077,1.399
6370.00,7.423032,25.02109,-0.000172,24.018386,-0.0077,1.400
6372.00,7.423091,25.02128,-0.000171,24.017926,-0.0077,1.399
6374.00,7.422760,25.02103,-0.000172,24.018439,-0.0077,1.399
6376.00,7.423287,25.02108,-0.000172,24.018127,-0.0076,1.399
6378.00,7.422858,25.02156,-0.000172,24.018939,-0.0076,1.398
6380.00,7.423578,25.02167,-0.000172,24.018765,-0.0077,1.399
6382.00,7.423115,25.02136,-0.000172,24.018435,-0.0076,1.399
6384.00,7.423116,25.02241,-0.000171,24.018802,-0.0076,1.399
6386.00,7.423296,25.02235,-0.000171,24.018185,-0.0076,1.399
6388.00,7.423289,25.02202,-0.000171,24.017941,-0.0076,1.400
6390.00,7.422787,25.02181,-0.000171,24.018484,-0.0076,1.398
6392.00,7.422551,25.02214,-0.000171,24.018780,-0.0076,1.399
6394.00,7.423210,25.02257,-0.000172,24.019061,-0.0076,1.399
6396.00,7.422697,25.02272,-0.000172,24.019148,-0.0077,1.399
6398.00,7.421877,25.02225,-0.000171,24.018820,-0.0076,1.399
6400.00,7.422132,25.02217,-0.000169,24.018974,-0.0076,1.398
6402.00,7.422884,25.02242,-0.000172,24.019438,-0.0076,1.399
6404.00,7.423231,25.02301,-0.000171,24.019133,-0.0076,1.399
6406.00,7.422819,25.02321,-0.000171,24.018415,-0.0076,1.398
6408.00,7.423037,25.02395,-0.000171,24.018202,-0.0076,1.399
6410.00,7.422971,25.02439,-0.000172,24.018827,-0.0077,1.399
6412.00,7.423912,25.02463,-0.000171,24.018878,-0.0076,1.399
6414.00,7.424234,25.02467,-0.000171,24.018412,-0.0076,1.399
6416.00,7.423486,25.02424,-0.000170,24.018876,-0.0076,1.399
6418.00,7.422879,25.02437,-0.000171,24.018648,-0.0076,1.399
6420.00,7.423755,25.02487,-0.000170,24.018590,-0.0076,1.399
6422.00,7.422823,25.02451,-0.000172,24.018785,-0.0077,1.399
6424.00,7.422197,25.02434,-0.000173,24.018675,-0.0077,1.399
6426.00,7.422022,25.02436,-0.000172,24.019313,-0.0076,1.399
6428.00,7.422066,25.02516,-0.000172,24.018624,-0.0077,1.398
6430.00,7.422854,25.02580,-0.000171,24.018780,-0.0076,1.399
6432.00,7.422956,25.02511,-0.000171,24.018773,-0.0077,1.399
6434.00,7.422488,25.02472,-0.000171,24.019006,-0.0077,1.400
6436.00,7.420914,25.02514,-0.000172,24.018885,-0.0077,1.399
6438.00,7.421703,25.02431,-0.000171,24.018495,-0.0077,1.398
6440.00,7.422236,25.02408,-0.000172,24.018793,-0.0077,1.399
6442.00,7.421665,25.02480,-0.000172,24.019006,-0.0077,1.398
6444.00,7.422093,25.02486,-0.000172,24.018290,-0.0076,1.398
6446.00,7.422187,25.02509,-0.000172,24.018517,-0.0076,1.399
6448.00,7.423315,25.02443,-0.000173,24.018753,-0.0076,1.399
6450.00,7.422937,25.02408,-0.000172,24.018832,-0.0076,1.398
6452.00,7.422965,25.02512,-0.000172,24.018352,-0.0076,1.399
6454.00,7.423544,25.02499,-0.000171,24.018599,-0.0076,1.399
6456.00,7.422344,25.02529,-0.000172,24.018707,-0.0076,1.398
6458.00,7.422569,25.02521,-0.000172,24.018854,-0.0077,1.399
6460.00,7.423166,25.02466,-0.000173,24.018671,-0.0077,1.399
6462.00,7.423651,25.02478,-0.000173,24.018486,-0.0077,1.399
6464.00,7.423812,25.02556,-0.000172,24.018999,-0.0076,1.399
6466.00,7.423065,25.02536,-0.000171,24.019318,-0.0076,1.398
6468.00,7.423218,25.02507,-0.000172,24.018867,-0.0076,1.398
6470.00,7.422413,25.02576,-0.000171,24.018637,-0.0076,1.399
6472.00,7.422684,25.02565,-0.000171,24.018256,-0.0076,1.398
6474.00,7.423239,25.02523,-0.000171,24.018580,-0.0076,1.398
6476.00,7.422576,25.02475,-0.000171,24.018513,-0.0077,1.398
6478.00,7.422076,25.02445,-0.000171,24.018613,-0.0076,1.398
6480.00,7.422821,25.02411,-0.000172,24.018885,-0.0076,1.398
6482.00,7.422273,25.02476,-0.000172,24.018339,-0.0076,1.399
6484.00,7.422074,25.02515,-0.000172,24.018490,-0.0077,1.399
6486.00,7.422917,25.02458,-0.000173,24.019079,-0.0076,1.399
6488.00,7.423781,25.02480,-0.000172,24.019405,-0.0077,1.398
6490.00,7.423333,25.02502,-0.000172,24.018959,-0.0076,1.399
6492.00,7.422941,25.02480,-0.000172,24.018702,-0.0076,1.398
6494.00,7.422776,25.02545,-0.000173,24.019139,-0.0076,1.399
6496.00,7.422917,25.02516,-0.000173,24.018793,-0.0076,1.398
6498.00,7.422751,25.02505,-0.000173,24.018559,-0.0076,1.398
6500.00,7.423186,25.02525,-0.000173,24.019028,-0.0076,1.399
6502.00,7.422232,25.02472,-0.000172,24.018687,-0.0076,1.399
6504.00,7.422018,25.02459,-0.000172,24.018582,-0.0076,1.398
6506.00,7.423329,25.02461,-0.000172,24.018928,-0.0076,1.399
6508.00,7.423448,25.02521,-0.000172,24.018205,-0.0076,1.398
6510.00,7.423381,25.02444,-0.000172,24.018093,-0.0076,1.399
6512.00,7.423533,25.02405,-0.000172,24.017852,-0.0077,1.398
6514.00,7.423643,25.02423,-0.000171,24.018501,-0.0076,1.398
6516.00,7.423397,25.02471,-0.000171,24.018983,-0.0077,1.398
6518.00,7.423113,25.02473,-0.000172,24.018312,-0.0077,1.399
6520.00,7.422313,25.02486,-0.000171,24.018091,-0.0077,1.398
6522.00,7.422424,25.02497,-0.000171,24.018869,-0.0076,1.399
6524.00,7.422766,25.02425,-0.000171,24.019193,-0.0076,1.398
6526.00,7.422335,25.02508,-0.000172,24.018555,-0.0077,1.398
6528.00,7.422454,25.02565,-0.000172,24.018988,-0.0077,1.398
6530.00,7.422424,25.02525,-0.000171,24.018658,-0.0076,1.398
6532.00,7.423603,25.02470,-0.000173,24.017857,-0.0077,1.398
6534.00,7.423759,25.02480,-0.000173,24.019237,-0.0076,1.399
6536.00,7.423710,25.02510,-0.000172,24.019474,-0.0076,1.399
6538.00,7.423372,25.02451,-0.000172,24.018845,-0.0076,1.398
6540.00,7.422934,25.02463,-0.000172,24.018905,-0.0076,1.398
6542.00,7.423142,25.02443,-0.000172,24.019316,-0.0076,1.398
6544.00,7.423001,25.02463,-0.000172,24.018452,-0.0076,1.398
6546.00,7.423065,25.02448,-0.000171,24.018671,-0.0076,1.398
6548.00,7.423398,25.02360,-0.000171,24.018740,-0.0077,1.399
6550.00,7.423843,25.02368,-0.000171,24.018696,-0.0077,1.398
6552.00,7.423549,25.02446,-0.000172,24.018086,-0.0076,1.399
6554.00,7.423846,25.02487,-0.000172,24.018852,-0.0076,1.398
6556.00,7.424268,25.02393,-0.000172,24.018914,-0.0077,1.398
6558.00,7.423511,25.02331,-0.000173,24.019139,-0.0077,1.398
6560.00,7.423130,25.02340,-0.000172,24.019364,-0.0076,1.398
6562.00,7.423164,25.02311,-0.000172,24.018644,-0.0076,1.398
6564.00,7.423106,25.02353,-0.000172,24.018533,-0.0076,1.398
6566.00,7.422587,25.02453,-0.000172,24.018394,-0.0077,1.398
6568.00,7.423110,25.02383,-0.000173,24.018243,-0.0077,1.398
6570.00,7.423730,25.02457,-0.000173,24.018225,-0.0077,1.398
6572.00,7.422272,25.02450,-0.000171,24.018280,-0.0076,1.398
6574.00,7.422880,25.02344,-0.000171,24.018666,-0.0076,1.398
6576.00,7.422518,25.02299,-0.000173,24.018162,-0.0076,1.398
6578.00,7.422958,25.02387,-0.000173,24.018896,-0.0077,1.398
6580.00,7.424007,25.02442,-0.000172,24.018521,-0.0077,1.398
6582.00,7.422749,25.02387,-0.000172,24.018593,-0.0076,1.398
6584.00,7.422852,25.02394,-0.000172,24.018013,-0.0076,1.398
6586.00,7.422704,25.02359,-0.000172,24.019238,-0.0077,1.398
6588.00,7.422395,25.02293,-0.000172,24.018629,-0.0077,1.398
6590.00,7.422200,25.02417,-0.000171,24.018425,-0.0076,1.398
6592.00,7.421843,25.02466,-0.000172,24.018869,-0.0076,1.398
6594.00,7.422087,25.02361,-0.000172,24.018069,-0.0077,1.399
6596.00,7.422818,25.02376,-0.000172,24.018298,-0.0076,1.398
6598.00,7.422963,25.02408,-0.000173,24.018127,-0.0076,1.398
6600.00,7.422982,25.02441,-0.000172,24.019101,-0.0077,1.398
6602.00,7.423639,25.02544,-0.000172,24.019130,-0.0076,1.398
@11,12.0000,24.0
6604.00,7.424225,25.02468,-0.000171,24.018617,-0.0076,1.398
6606.00,7.420361,25.02406,-0.000172,24.018270,-0.0077,1.397
6608.00,7.409509,25.02380,-0.000171,24.019034,-0.0077,1.398
6610.00,7.398161,25.02464,-0.000170,24.018722,-0.0077,1.397
6612.00,7.387723,25.02397,-0.000170,24.018227,-0.0077,1.398
6614.00,7.381477,25.02354,-0.000169,24.018261,-0.0076,1.398
6616.00,7.378584,25.02410,-0.000169,24.018789,-0.0076,1.398
6618.00,7.378468,25.02393,-0.000171,24.018903,-0.0076,1.399
6620.00,7.379706,25.02405,-0.000172,24.018811,-0.0076,1.399
6622.00,7.381125,25.02328,-0.000173,24.019197,-0.0076,1.399
6624.00,7.382695,25.02385,-0.000173,24.018856,-0.0076,1.399
6626.00,7.384250,25.02333,-0.000171,24.018869,-0.0076,1.399
6628.00,7.384237,25.02409,-0.000172,24.018307,-0.0076,1.399
6630.00,7.388908,25.02367,-0.000173,24.018392,-0.0076,1.400
6632.00,7.404493,25.02348,-0.000173,24.018450,-0.0076,1.400
6634.00,7.420949,25.02453,-0.000172,24.018541,-0.0076,1.400
6636.00,7.435588,25.02363,-0.000174,24.018856,-0.0077,1.400
6638.00,7.445547,25.02375,-0.000173,24.018742,-0.0076,1.399
6640.00,7.452042,25.02362,-0.000173,24.018207,-0.0076,1.399
6642.00,7.457239,25.02429,-0.000172,24.017765,-0.0077,1.398
6644.00,7.461368,25.02363,-0.000173,24.018637,-0.0077,1.399
6646.00,7.466237,25.02384,-0.000171,24.019074,-0.0077,1.398
6648.00,7.471303,25.02428,-0.000171,24.018526,-0.0077,1.398
6650.00,7.476706,25.02381,-0.000171,24.018899,-0.0077,1.398
6652.00,7.480963,25.02341,-0.000171,24.018504,-0.0077,1.398
6654.00,7.483832,25.02348,-0.000172,24.018289,-0.0077,1.399
6656.00,7.486569,25.02339,-0.000174,24.018744,-0.0077,1.399
6658.00,7.488477,25.02323,-0.000172,24.018827,-0.0076,1.398
6660.00,7.490600,25.02332,-0.000172,24.018602,-0.0076,1.398
6662.00,7.491550,25.02352,-0.000172,24.018301,-0.0076,1.398
6664.00,7.491321,25.02380,-0.000171,24.018040,-0.0077,1.398
6666.00,7.491407,25.02355,-0.000172,24.018834,-0.0077,1.398
6668.00,7.491013,25.02403,-0.000171,24.018602,-0.0076,1.398
6670.00,7.489533,25.02385,-0.000172,24.018165,-0.0077,1.398
6672.00,7.488156,25.02388,-0.000172,24.018773,-0.0077,1.398
6674.00,7.486668,25.02378,-0.000172,24.017761,-0.0077,1.397
6676.00,7.484004,25.02356,-0.000172,24.018564,-0.0077,1.397
6678.00,7.482381,25.02442,-0.000172,24.018651,-0.0077,1.398
6680.00,7.481562,25.02391,-0.000171,24.018267,-0.0077,1.398
6682.00,7.479611,25.02378,-0.000171,24.019277,-0.0076,1.398
6684.00,7.478690,25.02439,-0.000172,24.018720,-0.0076,1.398
6686.00,7.477623,25.02405,-0.000172,24.018533,-0.0077,1.398
6688.00,7.475844,25.02325,-0.000172,24.018515,-0.0077,1.398
6690.00,7.474442,25.02344,-0.000173,24.018171,-0.0077,1.398
6692.00,7.472142,25.02362,-0.000173,24.018328,-0.0076,1.398
6694.00,7.470424,25.02371,-0.000172,24.018345,-0.0077,1.398
6696.00,7.469108,25.02434,-0.000172,24.019171,-0.0076,1.398
6698.00,7.468149,25.02433,-0.000173,24.018932,-0.0076,1.398
6700.00,7.466842,25.02336,-0.000172,24.018600,-0.0077,1.398
6702.00,7.465029,25.02337,-0.000171,24.018852,-0.0076,1.398
6704.00,7.462851,25.02337,-0.000172,24.018028,-0.0076,1.398
6706.00,7.460848,25.02375,-0.000171,24.018267,-0.0077,1.398
6708.00,7.459127,25.02308,-0.000172,24.018997,-0.0077,1.397
6710.00,7.459149,25.02365,-0.000173,24.018280,-0.0076,1.398
6712.00,7.457807,25.02404,-0.000173,24.018196,-0.0077,1.398
6714.00,7.455929,25.02318,-0.000172,24.018539,-0.0077,1.397
6716.00,7.454453,25.02317,-0.000171,24.018481,-0.0077,1.397
6718.00,7.452569,25.02362,-0.000171,24.018638,-0.0077,1.397
6720.00,7.451009,25.02309,-0.000172,24.018249,-0.0077,1.398
6722.00,7.450155,25.02234,-0.000172,24.017685,-0.0076,1.398
6724.00,7.447772,25.02280,-0.000172,24.017993,-0.0077,1.398
6726.00,7.446158,25.02284,-0.000172,24.018878,-0.0077,1.397
6728.00,7.444688,25.02242,-0.000172,24.018211,-0.0077,1.398
6730.00,7.443414,25.02218,-0.000172,24.018084,-0.0077,1.398
6732.00,7.442227,25.02219,-0.000172,24.017792,-0.0077,1.397
6734.00,7.442144,25.02258,-0.000172,24.017955,-0.0077,1.398
6736.00,7.440583,25.02190,-0.000172,24.018298,-0.0077,1.398
6738.00,7.439345,25.02234,-0.000173,24.018628,-0.0077,1.398
6740.00,7.439789,25.02322,-0.000172,24.018968,-0.0077,1.398
6742.00,7.438579,25.02242,-0.000173,24.018604,-0.0077,1.397
6744.00,7.437419,25.02251,-0.000174,24.018794,-0.0077,1.398
6746.00,7.436434,25.02286,-0.000173,24.018390,-0.0077,1.398
6748.00,7.435672,25.02266,-0.000172,24.018095,-0.0077,1.397
6750.00,7.435647,25.02293,-0.000172,24.018363,-0.0076,1.397
6752.00,7.435176,25.02349,-0.000172,24.018802,-0.0076,1.397
6754.00,7.434182,25.02374,-0.000172,24.018272,-0.0076,1.397
6756.00,7.433831,25.02349,-0.000174,24.017830,-0.0077,1.398
6758.00,7.433434,25.02339,-0.000173,24.018314,-0.0076,1.398
6760.00,7.432745,25.02379,-0.000173,24.018000,-0.0077,1.398
6762.00,7.432113,25.02287,-0.000174,24.018615,-0.0077,1.398
6764.00,7.430927,25.02331,-0.000173,24.018414,-0.0077,1.398
6766.00,7.430661,25.02420,-0.000173,24.018278,-0.0077,1.398
6768.00,7.430819,25.02369,-0.000172,24.018731,-0.0077,1.398
6770.00,7.430956,25.02419,-0.000172,24.018773,-0.0077,1.398
6772.00,7.431070,25.02336,-0.000172,24.017924,-0.0077,1.398
6774.00,7.430016,25.02417,-0.000172,24.017837,-0.0077,1.398
6776.00,7.430013,25.02421,-0.000172,24.018528,-0.0076,1.397
6778.00,7.430049,25.02322,-0.000172,24.018954,-0.0076,1.398
6780.00,7.429245,25.02332,-0.000172,24.018642,-0.0077,1.398
6782.00,7.429148,25.02312,-0.000172,24.018426,-0.0077,1.397
6784.00,7.428338,25.02302,-0.000172,24.018736,-0.0077,1.398
6786.00,7.427668,25.02406,-0.000172,24.018582,-0.0076,1.399
6788.00,7.427758,25.02420,-0.000172,24.018129,-0.0076,1.398
6790.00,7.427426,25.02388,-0.000173,24.018754,-0.0076,1.398
6792.00,7.427674,25.02366,-0.000173,24.018918,-0.0076,1.398
6794.00,7.427688,25.02354,-0.000172,24.018452,-0.0077,1.397
6796.00,7.426630,25.02375,-0.000171,24.018930,-0.0077,1.397
6798.00,7.426015,25.02411,-0.000171,24.019248,-0.0076,1.398
6800.00,7.426055,25.02496,-0.000171,24.018406,-0.0076,1.398
6802.00,7.425910,25.02442,-0.000173,24.017810,-0.0076,1.398
6804.00,7.425987,25.02402,-0.000173,24.018270,-0.0076,1.399
6806.00,7.426032,25.02464,-0.000173,24.018776,-0.0076,1.398
6808.00,7.426136,25.02498,-0.000173,24.018345,-0.0076,1.398
6810.00,7.425613,25.02466,-0.000171,24.018049,-0.0077,1.397
6812.00,7.425555,25.02450,-0.000171,24.017803,-0.0077,1.397
6814.00,7.426179,25.02514,-0.000171,24.018796,-0.0077,1.398
6816.00,7.425597,25.02520,-0.000172,24.018619,-0.0077,1.398
6818.00,7.425587,25.02527,-0.000172,24.018638,-0.0076,1.398
6820.00,7.425805,25.02587,-0.000172,24.018512,-0.0076,1.398
6822.00,7.425301,25.02562,-0.000173,24.018526,-0.0076,1.398
6824.00,7.424895,25.02490,-0.000172,24.018691,-0.0077,1.398
6826.00,7.425313,25.02430,-0.000172,24.019019,-0.0076,1.398
6828.00,7.425508,25.02517,-0.000173,24.018488,-0.0076,1.398
6830.00,7.425206,25.02521,-0.000172,24.018707,-0.0076,1.398
6832.00,7.424445,25.02498,-0.000172,24.018200,-0.0076,1.397
6834.00,7.424740,25.02496,-0.000172,24.018031,-0.0076,1.397
6836.00,7.425485,25.02403,-0.000171,24.018425,-0.0077,1.397
6838.00,7.425025,25.02414,-0.000171,24.018649,-0.0077,1.398
6840.00,7.425120,25.02477,-0.000172,24.019238,-0.0076,1.398
6842.00,7.424590,25.02479,-0.000172,24.018852,-0.0077,1.397
6844.00,7.424074,25.02449,-0.000171,24.019028,-0.0077,1.397
6846.00,7.424248,25.02499,-0.000172,24.017979,-0.0077,1.398
6848.00,7.424336,25.02473,-0.000173,24.018653,-0.0077,1.397
6850.00,7.423935,25.02423,-0.000172,24.018738,-0.0077,1.397
6852.00,7.424585,25.02487,-0.000172,24.018466,-0.0077,1.398
6854.00,7.424703,25.02512,-0.000172,24.018086,-0.0077,1.397
6856.00,7.423884,25.02540,-0.000171,24.018740,-0.0077,1.397
6858.00,7.424300,25.02605,-0.000172,24.018604,-0.0076,1.398
6860.00,7.424071,25.02564,-0.000172,24.018403,-0.0077,1.397
6862.00,7.423907,25.02501,-0.000172,24.018735,-0.0077,1.397
6864.00,7.423831,25.02526,-0.000173,24.018115,-0.0076,1.398
6866.00,7.424475,25.02583,-0.000173,24.018377,-0.0077,1.397
6868.00,7.424227,25.02551,-0.000173,24.018814,-0.0077,1.397
6870.00,7.423800,25.02573,-0.000173,24.019061,-0.0077,1.397
6872.00,7.423951,25.02573,-0.000172,24.017692,-0.0076,1.398
6874.00,7.424405,25.02557,-0.000172,24.018013,-0.0077,1.398
6876.00,7.423453,25.02569,-0.000172,24.018457,-0.0077,1.397
6878.00,7.424455,25.02605,-0.000172,24.017877,-0.0077,1.397
6880.00,7.424235,25.02531,-0.000172,24.018513,-0.0076,1.397
6882.00,7.423868,25.02626,-0.000171,24.018426,-0.0077,1.397
6884.00,7.423543,25.02594,-0.000171,24.018508,-0.0076,1.397
6886.00,7.423374,25.02590,-0.000172,24.018620,-0.0077,1.397
6888.00,7.422538,25.02614,-0.000172,24.018390,-0.0077,1.397
6890.00,7.422234,25.02535,-0.000172,24.018341,-0.0077,1.398
6892.00,7.421696,25.02510,-0.000171,24.018122,-0.0077,1.397
6894.00,7.421444,25.02544,-0.000172,24.018787,-0.0076,1.398
6896.00,7.421848,25.02516,-0.000171,24.018854,-0.0076,1.397
6898.00,7.422088,25.02457,-0.000171,24.019264,-0.0076,1.397
6900.00,7.422898,25.02545,-0.000172,24.018706,-0.0077,1.397
6902.00,7.422850,25.02527,-0.000172,24.018528,-0.0077,1.397
6904.00,7.422907,25.02526,-0.000172,24.018205,-0.0077,1.397
6906.00,7.423130,25.02538,-0.000172,24.018680,-0.0076,1.398
6908.00,7.423113,25.02553,-0.000173,24.018883,-0.0076,1.398
6910.00,7.423298,25.02580,-0.000172,24.018080,-0.0076,1.397
6912.00,7.423986,25.02567,-0.000173,24.018481,-0.0077,1.398
6914.00,7.424604,25.02525,-0.000171,24.018765,-0.0077,1.397
6916.00,7.424675,25.02522,-0.000171,24.018185,-0.0077,1.397
6918.00,7.424864,25.02432,-0.000172,24.018124,-0.0077,1.396
6920.00,7.424819,25.02470,-0.000172,24.018223,-0.0076,1.397
6922.00,7.423544,25.02465,-0.000172,24.018611,-0.0076,1.397
6924.00,7.423685,25.02450,-0.000172,24.018348,-0.0076,1.398
6926.00,7.423598,25.02444,-0.000171,24.018753,-0.0076,1.397
6928.00,7.423919,25.02438,-0.000172,24.017906,-0.0077,1.397
6930.00,7.424269,25.02532,-0.000172,24.018405,-0.0077,1.397
6932.00,7.424147,25.02475,-0.000173,24.019070,-0.0077,1.397
6934.00,7.423937,25.02463,-0.000173,24.018856,-0.0077,1.397
6936.00,7.424376,25.02463,-0.000171,24.018551,-0.0077,1.398
6938.00,7.424878,25.02553,-0.000172,24.017926,-0.0076,1.397
6940.00,7.424913,25.02532,-0.000171,24.018773,-0.0076,1.397
6942.00,7.424137,25.02496,-0.000171,24.019173,-0.0076,1.397
6944.00,7.424162,25.02379,-0.000172,24.018312,-0.0076,1.397
6946.00,7.424201,25.02424,-0.000172,24.018939,-0.0076,1.397
6948.00,7.423964,25.02487,-0.000171,24.018974,-0.0076,1.397
6950.00,7.424680,25.02490,-0.000173,24.018894,-0.0076,1.397
6952.00,7.424614,25.02490,-0.000172,24.018506,-0.0076,1.397
6954.00,7.423951,25.02438,-0.000171,24.018441,-0.0076,1.397
6956.00,7.424355,25.02401,-0.000173,24.018084,-0.0076,1.397
6958.00,7.423173,25.02453,-0.000173,24.018878,-0.0076,1.397
6960.00,7.422422,25.02448,-0.000172,24.017859,-0.0077,1.397
6962.00,7.422224,25.02529,-0.000171,24.018385,-0.0076,1.397
6964.00,7.422204,25.02477,-0.000172,24.018720,-0.0077,1.396
6966.00,7.422735,25.02494,-0.000172,24.018314,-0.0077,1.397
6968.00,7.423204,25.02571,-0.000172,24.018459,-0.0077,1.397
6970.00,7.422731,25.02573,-0.000171,24.019113,-0.0077,1.397
6972.00,7.423436,25.02514,-0.000171,24.019179,-0.0076,1.397
6974.00,7.424170,25.02563,-0.000171,24.018470,-0.0077,1.398
6976.00,7.423147,25.02530,-0.000171,24.018212,-0.0077,1.397
6978.00,7.422348,25.02600,-0.000173,24.018127,-0.0076,1.397
6980.00,7.422303,25.02576,-0.000171,24.018385,-0.0076,1.396
6982.00,7.421942,25.02566,-0.000172,24.018390,-0.0076,1.397
6984.00,7.422179,25.02579,-0.000171,24.018863,-0.0076,1.397
6986.00,7.422791,25.02631,-0.000173,24.018774,-0.0076,1.397
6988.00,7.423170,25.02612,-0.000173,24.017955,-0.0076,1.397
6990.00,7.422588,25.02600,-0.000172,24.018135,-0.0076,1.396
6992.00,7.422896,25.02574,-0.000172,24.018925,-0.0076,1.396
6994.00,7.423584,25.02568,-0.000171,24.018803,-0.0076,1.396
6996.00,7.423811,25.02518,-0.000172,24.018473,-0.0077,1.396
6998.00,7.423593,25.02489,-0.000172,24.018319,-0.0076,1.397
7000.00,7.423180,25.02592,-0.000173,24.018419,-0.0076,1.397
7002.00,7.423099,25.02576,-0.000172,24.019253,-0.0076,1.397
7004.00,7.422901,25.02543,-0.000172,24.018472,-0.0076,1.397
7006.00,7.423233,25.02548,-0.000172,24.018446,-0.0076,1.397
7008.00,7.424010,25.02474,-0.000172,24.018390,-0.0076,1.397
7010.00,7.424632,25.02462,-0.000171,24.018642,-0.0076,1.397
7012.00,7.423627,25.02507,-0.000172,24.018671,-0.0076,1.397
7014.00,7.423065,25.02496,-0.000172,24.018499,-0.0076,1.396
7016.00,7.423293,25.02622,-0.000172,24.018597,-0.0077,1.396
7018.00,7.423288,25.02614,-0.000171,24.017942,-0.0077,1.397
7020.00,7.423496,25.02540,-0.000172,24.018740,-0.0077,1.397
7022.00,7.423788,25.02552,-0.000171,24.019092,-0.0076,1.397
7024.00,7.424442,25.02552,-0.000171,24.018597,-0.0076,1.397
7026.00,7.423976,25.02502,-0.000171,24.018310,-0.0077,1.396
7028.00,7.422787,25.02531,-0.000172,24.018501,-0.0077,1.396
7030.00,7.423012,25.02488,-0.000172,24.018827,-0.0076,1.397
7032.00,7.422860,25.02490,-0.000172,24.018591,-0.0077,1.397
7034.00,7.423404,25.02507,-0.000171,24.018738,-0.0076,1.397
7036.00,7.423713,25.02545,-0.000172,24.018579,-0.0077,1.397
7038.00,7.424245,25.02577,-0.000172,24.018450,-0.0077,1.397
7040.00,7.424208,25.02602,-0.000172,24.019106,-0.0077,1.397
7042.00,7.423137,25.02552,-0.000171,24.018243,-0.0076,1.396
7044.00,7.422305,25.02608,-0.000172,24.018508,-0.0076,1.397
7046.00,7.422886,25.02611,-0.000171,24.018664,-0.0077,1.396
7048.00,7.422988,25.02565,-0.000171,24.018348,-0.0076,1.396
7050.00,7.422882,25.02568,-0.000171,24.018749,-0.0076,1.396
7052.00,7.423012,25.02550,-0.000171,24.018408,-0.0076,1.397
7054.00,7.423535,25.02544,-0.000171,24.018709,-0.0076,1.397
7056.00,7.423767,25.02456,-0.000172,24.018680,-0.0076,1.397
7058.00,7.423140,25.02441,-0.000172,24.019003,-0.0077,1.397
7060.00,7.422821,25.02469,-0.000172,24.018959,-0.0076,1.397
7062.00,7.423473,25.02436,-0.000172,24.018959,-0.0076,1.396
7064.00,7.423146,25.02386,-0.000171,24.018740,-0.0076,1.397
7066.00,7.423070,25.02401,-0.000171,24.018299,-0.0076,1.396
7068.00,7.423620,25.02407,-0.000171,24.018640,-0.0076,1.397
7070.00,7.424171,25.02444,-0.000171,24.018718,-0.0076,1.396
7072.00,7.423386,25.02465,-0.000171,24.019151,-0.0076,1.397
7074.00,7.423478,25.02362,-0.000172,24.018497,-0.0077,1.397
7076.00,7.424048,25.02362,-0.000171,24.018392,-0.0076,1.397
7078.00,7.423891,25.02309,-0.000172,24.018548,-0.0077,1.397
7080.00,7.423001,25.02339,-0.000172,24.018307,-0.0077,1.398
7082.00,7.422019,25.02294,-0.000172,24.018928,-0.0076,1.397
7084.00,7.422620,25.02288,-0.000174,24.018764,-0.0077,1.397
7086.00,7.423091,25.02313,-0.000172,24.018381,-0.0077,1.396
7088.00,7.423275,25.02370,-0.000172,24.019224,-0.0077,1.397
7090.00,7.422795,25.02300,-0.000171,24.018764,-0.0077,1.397
7092.00,7.423006,25.02365,-0.000171,24.018657,-0.0077,1.396
7094.00,7.423694,25.02358,-0.000172,24.018468,-0.0076,1.396
7096.00,7.423655,25.02460,-0.000172,24.018899,-0.0076,1.396
7098.00,7.422615,25.02501,-0.000171,24.018829,-0.0077,1.397
7100.00,7.423180,25.02404,-0.000172,24.018290,-0.0077,1.397
7102.00,7.422914,25.02447,-0.000173,24.018305,-0.0077,1.397
7104.00,7.423286,25.02441,-0.000173,24.018504,-0.0077,1.397
7106.00,7.423400,25.02483,-0.000173,24.019012,-0.0077,1.397
7108.00,7.423354,25.02499,-0.000172,24.018406,-0.0077,1.397
7110.00,7.423164,25.02440,-0.000172,24.018325,-0.0077,1.396
7112.00,7.422637,25.02399,-0.000172,24.018693,-0.0077,1.397
7114.00,7.422893,25.02437,-0.000171,24.018735,-0.0077,1.397
7116.00,7.422832,25.02489,-0.000173,24.018575,-0.0077,1.396
7118.00,7.422213,25.02436,-0.000173,24.018435,-0.0077,1.397
7120.00,7.423201,25.02473,-0.000173,24.019182,-0.0077,1.396
7122.00,7.423985,25.02511,-0.000171,24.018541,-0.0076,1.396
7124.00,7.423242,25.02418,-0.000172,24.018153,-0.0076,1.397
7126.00,7.422484,25.02480,-0.000171,24.018435,-0.0076,1.397
7128.00,7.421655,25.02370,-0.000171,24.018475,-0.0077,1.397
7130.00,7.421633,25.02359,-0.000173,24.018495,-0.0077,1.397
7132.00,7.422479,25.02350,-0.000171,24.017779,-0.0077,1.397
7134.00,7.422398,25.02301,-0.000172,24.018522,-0.0077,1.397
7136.00,7.422540,25.02275,-0.000173,24.018876,-0.0077,1.396
7138.00,7.422603,25.02296,-0.000173,24.018412,-0.0077,1.397
7140.00,7.422363,25.02317,-0.000171,24.018047,-0.0076,1.396
7142.00,7.423048,25.02326,-0.000172,24.018240,-0.0077,1.397
7144.00,7.422824,25.02280,-0.000173,24.017950,-0.0077,1.396
7146.00,7.422772,25.02341,-0.000171,24.018725,-0.0077,1.397
7148.00,7.423747,25.02297,-0.000173,24.018977,-0.0077,1.397
7150.00,7.424183,25.02368,-0.000174,24.018327,-0.0077,1.397
7152.00,7.423502,25.02327,-0.000172,24.018203,-0.0077,1.396
7154.00,7.423426,25.02366,-0.000172,24.018290,-0.0077,1.396
7156.00,7.423391,25.02449,-0.000172,24.017919,-0.0077,1.396
7158.00,7.422613,25.02413,-0.000172,24.018555,-0.0076,1.396
7160.00,7.422571,25.02438,-0.000172,24.018245,-0.0077,1.396
7162.00,7.422324,25.02440,-0.000172,24.018909,-0.0077,1.397
7164.00,7.422247,25.02479,-0.000173,24.018412,-0.0076,1.397
7166.00,7.422536,25.02372,-0.000173,24.018638,-0.0077,1.397
7168.00,7.422872,25.02400,-0.000171,24.017868,-0.0076,1.396
7170.00,7.422776,25.02504,-0.000173,24.018328,-0.0076,1.396
7172.00,7.422546,25.02417,-0.000173,24.018733,-0.0077,1.397
7174.00,7.422490,25.02400,-0.000172,24.018245,-0.0077,1.396
7176.00,7.422993,25.02425,-0.000171,24.018251,-0.0077,1.397
7178.00,7.422549,25.02409,-0.000172,24.018963,-0.0077,1.397
7180.00,7.423353,25.02469,-0.000172,24.017877,-0.0077,1.396
7182.00,7.423520,25.02418,-0.000172,24.018506,-0.0077,1.396
7184.00,7.423838,25.02428,-0.000172,24.018758,-0.0077,1.397
7186.00,7.424796,25.02496,-0.000171,24.018822,-0.0076,1.396
7188.00,7.425074,25.02381,-0.000172,24.018678,-0.0076,1.397
7190.00,7.425167,25.02426,-0.000172,24.018662,-0.0077,1.396
7192.00,7.424548,25.02424,-0.000172,24.018706,-0.0077,1.396
7194.00,7.423535,25.02405,-0.000171,24.018095,-0.0077,1.396
7196.00,7.423798,25.02376,-0.000172,24.017658,-0.0077,1.397
7198.00,7.424002,25.02341,-0.000174,24.017942,-0.0077,1.397
7200.00,7.424009,25.02372,-0.000173,24.018185,-0.0077,1.396
7202.00,7.423451,25.02414,-0.000173,24.018051,-0.0077,1.396
7204.00,7.423039,25.02448,-0.000172,24.018796,-0.0076,1.397
@12,12.0000,24.0
7206.00,7.421498,25.02407,-0.000173,24.018673,-0.0076,1.397
7208.00,7.410697,25.02481,-0.000173,24.018999,-0.0076,1.396
7210.00,7.398094,25.02487,-0.000170,24.018144,-0.0076,1.395
7212.00,7.388934,25.02483,-0.000171,24.018711,-0.0077,1.395
7214.00,7.381611,25.02470,-0.000171,24.019025,-0.0077,1.396
7216.00,7.378945,25.02501,-0.000172,24.018818,-0.0077,1.397
7218.00,7.378961,25.02565,-0.000172,24.017728,-0.0077,1.397
7220.00,7.379836,25.02518,-0.000173,24.018008,-0.0077,1.397
7222.00,7.381072,25.02567,-0.000171,24.018348,-0.0076,1.397
7224.00,7.382451,25.02519,-0.000172,24.018648,-0.0076,1.397
7226.00,7.383078,25.02432,-0.000173,24.018316,-0.0076,1.398
7228.00,7.384450,25.02487,-0.000174,24.018731,-0.0077,1.398
7230.00,7.388679,25.02491,-0.000173,24.018858,-0.0077,1.398
7232.00,7.401926,25.02445,-0.000174,24.018209,-0.0077,1.398
7234.00,7.417289,25.02416,-0.000173,24.018898,-0.0077,1.398
7236.00,7.431908,25.02429,-0.000172,24.018144,-0.0077,1.398
7238.00,7.442519,25.02394,-0.000174,24.018410,-0.0077,1.398
7240.00,7.448742,25.02429,-0.000174,24.018885,-0.0077,1.398
7242.00,7.453547,25.02433,-0.000174,24.018042,-0.0077,1.397
7244.00,7.457749,25.02418,-0.000172,24.017854,-0.0077,1.396
7246.00,7.462074,25.02412,-0.000171,24.018356,-0.0077,1.397
7248.00,7.466781,25.02465,-0.000172,24.018352,-0.0076,1.397
7250.00,7.471311,25.02433,-0.000172,24.018243,-0.0077,1.397
7252.00,7.475376,25.02385,-0.000174,24.019220,-0.0077,1.397
7254.00,7.479567,25.02478,-0.000171,24.018254,-0.0077,1.396
7256.00,7.482872,25.02424,-0.000172,24.018220,-0.0077,1.396
7258.00,7.485452,25.02456,-0.000172,24.018051,-0.0077,1.396
7260.00,7.487157,25.02464,-0.000173,24.018680,-0.0077,1.396
7262.00,7.488221,25.02405,-0.000173,24.018686,-0.0077,1.397
7264.00,7.489294,25.02403,-0.000172,24.018945,-0.0077,1.397
7266.00,7.489474,25.02372,-0.000172,24.018359,-0.0077,1.396
7268.00,7.489548,25.02257,-0.000172,24.017754,-0.0077,1.396
7270.00,7.489387,25.02202,-0.000171,24.018677,-0.0077,1.396
7272.00,7.488913,25.02273,-0.000172,24.018432,-0.0077,1.396
7274.00,7.488319,25.02248,-0.000171,24.018154,-0.0077,1.396
7276.00,7.486938,25.02223,-0.000172,24.017988,-0.0077,1.396
7278.00,7.485771,25.02273,-0.000173,24.017692,-0.0077,1.397
7280.00,7.483146,25.02182,-0.000172,24.018011,-0.0077,1.396
7282.00,7.481213,25.02180,-0.000172,24.018236,-0.0077,1.396
7284.00,7.480385,25.02248,-0.000172,24.018158,-0.0077,1.396
7286.00,7.479245,25.02256,-0.000174,24.018082,-0.0077,1.397
7288.00,7.476852,25.02280,-0.000173,24.018006,-0.0077,1.397
7290.00,7.474791,25.02339,-0.000173,24.018441,-0.0077,1.397
7292.00,7.473093,25.02342,-0.000173,24.018274,-0.0077,1.396
7294.00,7.471670,25.02279,-0.000173,24.018637,-0.0076,1.396
7296.00,7.470331,25.02328,-0.000173,24.018294,-0.0077,1.396
7298.00,7.468579,25.02425,-0.000172,24.018274,-0.0077,1.396
7300.00,7.467438,25.02401,-0.000172,24.018176,-0.0077,1.396
7302.00,7.466259,25.02357,-0.000173,24.018116,-0.0077,1.396
7304.00,7.465257,25.02464,-0.000171,24.018231,-0.0077,1.396
7306.00,7.462941,25.02347,-0.000172,24.018017,-0.0077,1.396
7308.00,7.461436,25.02349,-0.000172,24.018774,-0.0077,1.396
7310.00,7.459659,25.02366,-0.000173,24.017774,-0.0077,1.396
7312.00,7.458149,25.02375,-0.000172,24.018136,-0.0076,1.396
7314.00,7.456227,25.02392,-0.000172,24.018124,-0.0077,1.396
7316.00,7.454415,25.02286,-0.000171,24.018044,-0.0077,1.396
7318.00,7.452747,25.02348,-0.000172,24.018086,-0.0077,1.396
7320.00,7.452025,25.02281,-0.000173,24.017904,-0.0077,1.396
7322.00,7.450830,25.02327,-0.000173,24.017979,-0.0077,1.397
7324.00,7.449445,25.02371,-0.000173,24.018493,-0.0077,1.396
7326.00,7.448319,25.02448,-0.000172,24.018202,-0.0077,1.396
7328.00,7.446572,25.02418,-0.000172,24.018258,-0.0077,1.396
7330.00,7.445136,25.02401,-0.000172,24.017863,-0.0077,1.396
7332.00,7.444336,25.02378,-0.000173,24.017957,-0.0077,1.396
7334.00,7.442970,25.02381,-0.000174,24.018325,-0.0077,1.396
7336.00,7.440324,25.02273,-0.000174,24.017522,-0.0077,1.396
7338.00,7.439355,25.02314,-0.000173,24.018047,-0.0077,1.396
7340.00,7.438938,25.02282,-0.000173,24.018434,-0.0077,1.396
7342.00,7.438111,25.02303,-0.000173,24.017832,-0.0077,1.396
7344.00,7.438091,25.02312,-0.000174,24.017783,-0.0077,1.396
7346.00,7.437244,25.02344,-0.000173,24.018249,-0.0077,1.397
7348.00,7.435779,25.02339,-0.000173,24.017783,-0.0077,1.396
7350.00,7.433824,25.02314,-0.000172,24.018649,-0.0077,1.395
7352.00,7.433842,25.02300,-0.000172,24.018236,-0.0077,1.395
7354.00,7.433459,25.02284,-0.000172,24.018350,-0.0077,1.396
7356.00,7.432312,25.02381,-0.000172,24.018089,-0.0077,1.396
7358.00,7.432372,25.02356,-0.000172,24.018104,-0.0077,1.396
7360.00,7.432302,25.02341,-0.000172,24.018008,-0.0077,1.397
7362.00,7.431664,25.02330,-0.000173,24.017982,-0.0077,1.396
7364.00,7.430732,25.02279,-0.000173,24.018227,-0.0077,1.396
7366.00,7.430566,25.02307,-0.000173,24.017946,-0.0077,1.396
7368.00,7.430459,25.02282,-0.000173,24.018164,-0.0077,1.397
7370.00,7.430542,25.02249,-0.000173,24.018093,-0.0076,1.396
7372.00,7.430003,25.02195,-0.000172,24.018084,-0.0077,1.396
7374.00,7.429130,25.02273,-0.000173,24.018265,-0.0077,1.396
7376.00,7.429133,25.02247,-0.000174,24.017890,-0.0077,1.396
7378.00,7.428787,25.02274,-0.000173,24.018209,-0.0077,1.396
7380.00,7.428397,25.02200,-0.000173,24.018113,-0.0077,1.396
7382.00,7.428551,25.02265,-0.000173,24.018365,-0.0077,1.396
7384.00,7.427875,25.02306,-0.000172,24.018187,-0.0077,1.396
7386.00,7.427981,25.02290,-0.000174,24.017562,-0.0077,1.397
7388.00,7.428236,25.02279,-0.000173,24.017930,-0.0077,1.396
7390.00,7.427869,25.02257,-0.000173,24.017846,-0.0077,1.396
7392.00,7.427038,25.02285,-0.000173,24.017723,-0.0077,1.396
7394.00,7.426446,25.02290,-0.000173,24.017844,-0.0077,1.396
7396.00,7.426776,25.02283,-0.000173,24.017799,-0.0077,1.396
7398.00,7.426928,25.02327,-0.000172,24.018015,-0.0077,1.396
7400.00,7.426527,25.02301,-0.000174,24.018046,-0.0077,1.396
7402.00,7.426587,25.02349,-0.000173,24.018397,-0.0077,1.396
7404.00,7.426430,25.02346,-0.000174,24.017924,-0.0077,1.396
7406.00,7.426543,25.02243,-0.000173,24.017759,-0.0077,1.396
7408.00,7.426414,25.02216,-0.000173,24.018307,-0.0077,1.396
7410.00,7.426091,25.02277,-0.000173,24.017712,-0.0077,1.396
7412.00,7.425773,25.02273,-0.000173,24.017926,-0.0077,1.396
7414.00,7.425540,25.02220,-0.000174,24.017904,-0.0077,1.396
7416.00,7.424963,25.02141,-0.000173,24.018892,-0.0077,1.396
7418.00,7.425123,25.02190,-0.000173,24.017854,-0.0077,1.396
7420.00,7.425165,25.02179,-0.000172,24.017382,-0.0077,1.396
7422.00,7.424944,25.02149,-0.000173,24.017486,-0.0077,1.396
7424.00,7.425714,25.02129,-0.000173,24.017701,-0.0077,1.396
7426.00,7.425356,25.02161,-0.000174,24.018307,-0.0077,1.396
7428.00,7.424010,25.02130,-0.000173,24.018218,-0.0077,1.396
7430.00,7.424407,25.02164,-0.000174,24.018508,-0.0077,1.396
7432.00,7.424237,25.02207,-0.000175,24.017844,-0.0077,1.396
7434.00,7.423728,25.02147,-0.000174,24.017689,-0.0077,1.396
7436.00,7.423160,25.02150,-0.000174,24.018028,-0.0077,1.396
7438.00,7.424236,25.02209,-0.000173,24.018218,-0.0077,1.396
7440.00,7.424489,25.02225,-0.000173,24.017790,-0.0077,1.396
7442.00,7.424058,25.02163,-0.000174,24.017944,-0.0077,1.396
7444.00,7.423593,25.02154,-0.000174,24.017520,-0.0077,1.396
7446.00,7.423613,25.02182,-0.000173,24.017922,-0.0077,1.396
7448.00,7.423047,25.02174,-0.000174,24.017873,-0.0077,1.396
7450.00,7.422870,25.02240,-0.000173,24.017850,-0.0077,1.397
7452.00,7.423128,25.02177,-0.000174,24.017600,-0.0077,1.396
7454.00,7.424174,25.02279,-0.000174,24.017429,-0.0077,1.396
7456.00,7.423663,25.02345,-0.000173,24.017893,-0.0077,1.395
7458.00,7.423944,25.02338,-0.000173,24.017767,-0.0077,1.395
7460.00,7.423014,25.02221,-0.000173,24.017391,-0.0077,1.396
7462.00,7.422829,25.02331,-0.000174,24.017317,-0.0077,1.396
7464.00,7.423242,25.02340,-0.000174,24.018370,-0.0077,1.396
7466.00,7.422995,25.02412,-0.000173,24.018164,-0.0077,1.396
7468.00,7.423412,25.02375,-0.000173,24.018086,-0.0077,1.396
7470.00,7.423257,25.02296,-0.000174,24.018116,-0.0077,1.396
7472.00,7.422537,25.02289,-0.000173,24.018629,-0.0077,1.396
7474.00,7.422646,25.02397,-0.000173,24.018131,-0.0077,1.396
7476.00,7.421628,25.02440,-0.000173,24.017767,-0.0077,1.396
7478.00,7.422233,25.02437,-0.000173,24.018486,-0.0077,1.396
7480.00,7.422429,25.02460,-0.000174,24.018383,-0.0077,1.396
7482.00,7.422361,25.02411,-0.000173,24.017872,-0.0077,1.396
7484.00,7.421998,25.02398,-0.000174,24.017886,-0.0077,1.396
7486.00,7.422138,25.02369,-0.000173,24.018522,-0.0077,1.395
7488.00,7.422494,25.02388,-0.000173,24.018066,-0.0077,1.396
7490.00,7.421904,25.02380,-0.000173,24.018062,-0.0077,1.396
7492.00,7.421810,25.02487,-0.000173,24.017777,-0.0077,1.396
7494.00,7.422261,25.02450,-0.000172,24.018312,-0.0076,1.396
7496.00,7.422895,25.02364,-0.000173,24.017966,-0.0077,1.396
7498.00,7.422382,25.02422,-0.000173,24.017917,-0.0077,1.396
7500.00,7.422283,25.02464,-0.000173,24.017995,-0.0077,1.396
7502.00,7.421150,25.02423,-0.000173,24.017917,-0.0077,1.396
7504.00,7.421403,25.02403,-0.000173,24.018738,-0.0077,1.396
7506.00,7.421559,25.02369,-0.000174,24.018243,-0.0077,1.396
7508.00,7.422853,25.02392,-0.000172,24.018124,-0.0077,1.395
7510.00,7.423280,25.02375,-0.000173,24.018084,-0.0077,1.396
7512.00,7.421882,25.02319,-0.000173,24.017770,-0.0077,1.396
7514.00,7.421794,25.02400,-0.000172,24.018586,-0.0077,1.396
7516.00,7.421942,25.02463,-0.000174,24.017864,-0.0077,1.396
7518.00,7.421345,25.02412,-0.000173,24.018009,-0.0077,1.395
7520.00,7.421746,25.02366,-0.000172,24.018660,-0.0077,1.395
7522.00,7.421345,25.02360,-0.000173,24.017620,-0.0077,1.395
7524.00,7.421359,25.02351,-0.000173,24.018029,-0.0077,1.396
7526.00,7.421985,25.02345,-0.000173,24.017886,-0.0077,1.396
7528.00,7.423023,25.02336,-0.000174,24.017960,-0.0077,1.396
7530.00,7.423339,25.02387,-0.000173,24.018631,-0.0077,1.396
7532.00,7.421911,25.02375,-0.000174,24.017899,-0.0077,1.396
7534.00,7.422288,25.02460,-0.000174,24.018620,-0.0077,1.396
7536.00,7.422142,25.02482,-0.000173,24.018350,-0.0077,1.395
7538.00,7.421207,25.02460,-0.000173,24.018198,-0.0077,1.396
7540.00,7.422531,25.02423,-0.000173,24.018736,-0.0077,1.395
7542.00,7.423377,25.02396,-0.000174,24.017884,-0.0077,1.396
7544.00,7.423433,25.02445,-0.000174,24.018162,-0.0077,1.395
7546.00,7.422793,25.02482,-0.000174,24.018309,-0.0077,1.396
7548.00,7.422254,25.02437,-0.000175,24.017698,-0.0077,1.395
7550.00,7.422058,25.02397,-0.000175,24.017897,-0.0077,1.396
7552.00,7.422335,25.02405,-0.000174,24.018278,-0.0077,1.396
7554.00,7.422043,25.02515,-0.000174,24.018080,-0.0076,1.395
7556.00,7.422464,25.02497,-0.000173,24.017442,-0.0077,1.396
7558.00,7.422609,25.02353,-0.000174,24.017977,-0.0077,1.395
7560.00,7.422108,25.02422,-0.000173,24.018484,-0.0077,1.396
7562.00,7.421433,25.02430,-0.000172,24.018959,-0.0077,1.395
7564.00,7.421853,25.02410,-0.000173,24.017727,-0.0077,1.395
7566.00,7.422140,25.02423,-0.000175,24.017785,-0.0077,1.396
7568.00,7.421957,25.02426,-0.000174,24.017848,-0.0077,1.396
7570.00,7.422019,25.02357,-0.000173,24.017812,-0.0077,1.396
7572.00,7.421798,25.02333,-0.000173,24.018147,-0.0077,1.396
7574.00,7.421821,25.02354,-0.000173,24.017897,-0.0077,1.396
7576.00,7.421514,25.02371,-0.000174,24.017667,-0.0077,1.395
7578.00,7.421300,25.02403,-0.000174,24.018352,-0.0077,1.396
7580.00,7.421309,25.02449,-0.000174,24.018675,-0.0077,1.396
7582.00,7.421742,25.02483,-0.000174,24.018173,-0.0077,1.395
7584.00,7.422469,25.02540,-0.000175,24.018122,-0.0077,1.395
7586.00,7.422050,25.02518,-0.000173,24.018185,-0.0076,1.395
7588.00,7.421588,25.02524,-0.000172,24.018240,-0.0077,1.395
7590.00,7.421795,25.02478,-0.000173,24.018227,-0.0077,1.395
7592.00,7.421015,25.02541,-0.000174,24.018526,-0.0077,1.395
7594.00,7.421025,25.02551,-0.000173,24.018566,-0.0077,1.396
7596.00,7.421527,25.02507,-0.000174,24.018394,-0.0077,1.396
7598.00,7.421963,25.02528,-0.000173,24.018307,-0.0077,1.395
7600.00,7.421347,25.02601,-0.000173,24.018309,-0.0077,1.397
7602.00,7.421294,25.02590,-0.000174,24.018464,-0.0077,1.397
7604.00,7.421796,25.02576,-0.000173,24.017984,-0.0077,1.395
7606.00,7.422104,25.02519,-0.000172,24.017710,-0.0077,1.395
7608.00,7.422361,25.02519,-0.000171,24.017605,-0.0077,1.395
7610.00,7.422815,25.02501,-0.000173,24.018430,-0.0077,1.395
7612.00,7.422778,25.02514,-0.000173,24.017959,-0.0077,1.396
7614.00,7.422281,25.02591,-0.000174,24.017839,-0.0077,1.396
7616.00,7.422335,25.02708,-0.000174,24.018662,-0.0076,1.396
7618.00,7.422649,25.02771,-0.000174,24.018774,-0.0076,1.395
7620.00,7.423434,25.02723,-0.000173,24.018867,-0.0077,1.396
7622.00,7.422643,25.02714,-0.000174,24.018095,-0.0077,1.395
7624.00,7.421747,25.02609,-0.000172,24.018319,-0.0077,1.395
7626.00,7.420767,25.02667,-0.000172,24.019242,-0.0077,1.395
7628.00,7.420706,25.02658,-0.000171,24.018292,-0.0077,1.395
7630.00,7.421038,25.02650,-0.000173,24.018874,-0.0076,1.396
7632.00,7.421956,25.02639,-0.000172,24.018521,-0.0076,1.395
7634.00,7.422082,25.02677,-0.000173,24.018582,-0.0077,1.395
7636.00,7.422513,25.02658,-0.000172,24.018584,-0.0077,1.396
7638.00,7.422643,25.02585,-0.000172,24.018727,-0.0076,1.395
7640.00,7.423057,25.02593,-0.000172,24.018671,-0.0076,1.395
7642.00,7.422389,25.02560,-0.000172,24.017991,-0.0077,1.395
7644.00,7.421965,25.02549,-0.000172,24.017926,-0.0077,1.395
7646.00,7.422044,25.02577,-0.000171,24.018764,-0.0077,1.395
7648.00,7.422201,25.02636,-0.000171,24.019122,-0.0077,1.395
7650.00,7.421792,25.02606,-0.000172,24.018261,-0.0076,1.395
7652.00,7.422040,25.02569,-0.000173,24.018203,-0.0076,1.396
7654.00,7.422383,25.02572,-0.000172,24.018517,-0.0077,1.395
7656.00,7.421549,25.02576,-0.000171,24.018457,-0.0076,1.395
7658.00,7.421551,25.02604,-0.000173,24.018452,-0.0077,1.395
7660.00,7.421703,25.02619,-0.000173,24.018546,-0.0077,1.396
7662.00,7.421580,25.02557,-0.000172,24.018776,-0.0077,1.395
7664.00,7.421618,25.02586,-0.000172,24.018332,-0.0076,1.395
7666.00,7.422163,25.02494,-0.000171,24.017814,-0.0077,1.395
7668.00,7.422835,25.02428,-0.000173,24.018898,-0.0077,1.395
7670.00,7.423266,25.02499,-0.000172,24.018138,-0.0076,1.396
7672.00,7.424379,25.02467,-0.000172,24.018597,-0.0077,1.396
7674.00,7.424294,25.02508,-0.000171,24.018367,-0.0077,1.395
7676.00,7.424142,25.02478,-0.000172,24.018452,-0.0077,1.395
7678.00,7.424184,25.02475,-0.000172,24.017910,-0.0076,1.396
7680.00,7.423887,25.02463,-0.000172,24.018415,-0.0077,1.395
7682.00,7.423880,25.02454,-0.000173,24.018716,-0.0077,1.396
7684.00,7.424123,25.02477,-0.000173,24.019021,-0.0077,1.396
7686.00,7.424182,25.02439,-0.000174,24.018722,-0.0076,1.395
7688.00,7.423120,25.02502,-0.000173,24.018082,-0.0077,1.396
7690.00,7.422922,25.02555,-0.000173,24.018923,-0.0076,1.395
7692.00,7.422305,25.02583,-0.000172,24.018135,-0.0076,1.395
7694.00,7.421487,25.02523,-0.000173,24.017776,-0.0077,1.395
7696.00,7.422098,25.02424,-0.000173,24.019249,-0.0077,1.395
7698.00,7.422060,25.02381,-0.000173,24.019086,-0.0077,1.396
7700.00,7.421914,25.02384,-0.000172,24.018316,-0.0077,1.396
7702.00,7.421775,25.02405,-0.000173,24.018212,-0.0076,1.396
7704.00,7.422451,25.02442,-0.000173,24.018793,-0.0077,1.396
7706.00,7.423605,25.02514,-0.000173,24.018504,-0.0077,1.395
7708.00,7.423099,25.02558,-0.000172,24.018502,-0.0077,1.396
7710.00,7.423642,25.02588,-0.000172,24.018408,-0.0077,1.396
7712.00,7.422990,25.02598,-0.000172,24.018477,-0.0077,1.395
7714.00,7.422572,25.02621,-0.000171,24.018283,-0.0077,1.395
7716.00,7.422261,25.02567,-0.000172,24.018149,-0.0077,1.396
7718.00,7.421966,25.02555,-0.000173,24.018180,-0.0077,1.395
7720.00,7.421295,25.02580,-0.000173,24.018330,-0.0076,1.396
7722.00,7.421540,25.02587,-0.000172,24.018573,-0.0077,1.396
7724.00,7.421911,25.02669,-0.000173,24.018559,-0.0077,1.395
7726.00,7.422953,25.02559,-0.000173,24.017960,-0.0076,1.395
7728.00,7.424036,25.02504,-0.000172,24.018497,-0.0076,1.395
7730.00,7.423093,25.02512,-0.000171,24.018597,-0.0077,1.395
7732.00,7.422952,25.02548,-0.000171,24.018372,-0.0077,1.396
7734.00,7.423386,25.02607,-0.000172,24.018309,-0.0077,1.395
7736.00,7.423848,25.02563,-0.000173,24.018047,-0.0077,1.395
7738.00,7.423879,25.02552,-0.000172,24.017551,-0.0077,1.395
7740.00,7.422978,25.02538,-0.000172,24.018658,-0.0077,1.396
7742.00,7.422750,25.02574,-0.000171,24.018497,-0.0076,1.395
7744.00,7.422070,25.02557,-0.000170,24.018508,-0.0077,1.396
7746.00,7.421775,25.02501,-0.000172,24.017915,-0.0076,1.395
7748.00,7.420574,25.02550,-0.000172,24.018577,-0.0077,1.395
7750.00,7.420874,25.02498,-0.000174,24.018508,-0.0077,1.395
7752.00,7.422272,25.02593,-0.000173,24.019081,-0.0077,1.395
7754.00,7.422686,25.02615,-0.000173,24.018031,-0.0077,1.395
7756.00,7.423304,25.02569,-0.000172,24.018073,-0.0076,1.395
7758.00,7.422896,25.02496,-0.000172,24.018062,-0.0077,1.395
7760.00,7.422429,25.02587,-0.000173,24.018832,-0.0076,1.395
7762.00,7.422455,25.02540,-0.000173,24.018829,-0.0076,1.395
7764.00,7.421625,25.02595,-0.000172,24.018354,-0.0077,1.395
7766.00,7.421993,25.02570,-0.000172,24.018468,-0.0077,1.395
7768.00,7.422313,25.02616,-0.000172,24.018454,-0.0077,1.395
7770.00,7.422899,25.02685,-0.000171,24.018700,-0.0076,1.395
7772.00,7.423014,25.02643,-0.000171,24.018495,-0.0077,1.395
7774.00,7.423345,25.02638,-0.000172,24.017785,-0.0077,1.395
7776.00,7.423584,25.02563,-0.000172,24.018231,-0.0077,1.395
7778.00,7.423508,25.02507,-0.000172,24.018251,-0.0077,1.396
7780.00,7.423417,25.02498,-0.000173,24.018225,-0.0077,1.395
7782.00,7.423447,25.02559,-0.000173,24.018076,-0.0077,1.395
7784.00,7.423045,25.02534,-0.000172,24.018319,-0.0077,1.395
7786.00,7.422675,25.02508,-0.000172,24.017661,-0.0077,1.395
7788.00,7.423342,25.02502,-0.000173,24.018417,-0.0077,1.395
7790.00,7.423085,25.02613,-0.000172,24.018843,-0.0077,1.395
7792.00,7.422600,25.02606,-0.000173,24.018191,-0.0077,1.396
7794.00,7.422495,25.02557,-0.000173,24.018357,-0.0077,1.395
7796.00,7.422602,25.02507,-0.000173,24.018771,-0.0077,1.395
7798.00,7.422815,25.02473,-0.000173,24.018298,-0.0077,1.396
7800.00,7.424133,25.02481,-0.000173,24.017466,-0.0077,1.396
7802.00,7.423353,25.02499,-0.000173,24.018013,-0.0077,1.395
7804.00,7.423362,25.02490,-0.000172,24.018321,-0.0077,1.395
@13,12.0000,24.0
7806.00,7.422397,25.02479,-0.000172,24.018287,-0.0076,1.395
7808.00,7.412814,25.02493,-0.000172,24.018691,-0.0077,1.394
7810.00,7.399900,25.02482,-0.000172,24.018261,-0.0076,1.394
7812.00,7.388640,25.02556,-0.000170,24.018753,-0.0077,1.394
7814.00,7.382082,25.02562,-0.000171,24.018363,-0.0077,1.394
7816.00,7.379827,25.02578,-0.000172,24.018702,-0.0077,1.395
7818.00,7.379351,25.02510,-0.000173,24.017939,-0.0076,1.396
7820.00,7.379706,25.02527,-0.000174,24.018383,-0.0076,1.396
7822.00,7.380837,25.02554,-0.000173,24.017609,-0.0076,1.396
7824.00,7.381280,25.02529,-0.000173,24.018024,-0.0077,1.396
7826.00,7.381384,25.02542,-0.000174,24.018234,-0.0076,1.396
7828.00,7.382132,25.02605,-0.000174,24.017955,-0.0077,1.396
7830.00,7.384469,25.02624,-0.000173,24.018071,-0.0077,1.396
7832.00,7.396803,25.02622,-0.000174,24.018018,-0.0077,1.397
7834.00,7.412317,25.02629,-0.000174,24.018222,-0.0077,1.397
7836.00,7.427565,25.02608,-0.000176,24.017415,-0.0077,1.397
7838.00,7.439323,25.02559,-0.000174,24.018138,-0.0077,1.397
7840.00,7.446165,25.02552,-0.000172,24.018405,-0.0077,1.397
7842.00,7.450495,25.02603,-0.000172,24.017418,-0.0077,1.395
7844.00,7.454024,25.02551,-0.000173,24.018084,-0.0077,1.395
7846.00,7.459559,25.02574,-0.000173,24.018247,-0.0077,1.396
7848.00,7.464840,25.02580,-0.000173,24.018976,-0.0077,1.395
7850.00,7.468552,25.02711,-0.000172,24.018872,-0.0077,1.395
7852.00,7.473332,25.02662,-0.000173,24.018087,-0.0077,1.395
7854.00,7.477367,25.02707,-0.000172,24.017785,-0.0077,1.395
7856.00,7.480791,25.02649,-0.000172,24.018731,-0.0076,1.395
7858.00,7.482799,25.02679,-0.000171,24.018183,-0.0077,1.395
7860.00,7.484560,25.02623,-0.000171,24.018301,-0.0077,1.395
7862.00,7.485609,25.02664,-0.000172,24.018314,-0.0077,1.395
7864.00,7.486529,25.02674,-0.000172,24.018700,-0.0077,1.395
7866.00,7.485668,25.02667,-0.000172,24.018468,-0.0077,1.396
7868.00,7.484886,25.02684,-0.000172,24.018584,-0.0077,1.394
7870.00,7.484500,25.02756,-0.000171,24.018144,-0.0077,1.394
7872.00,7.483540,25.02678,-0.000171,24.018022,-0.0077,1.395
7874.00,7.482520,25.02643,-0.000171,24.018502,-0.0077,1.395
7876.00,7.481577,25.02622,-0.000171,24.018013,-0.0076,1.395
7878.00,7.480045,25.02589,-0.000173,24.018339,-0.0076,1.395
7880.00,7.478047,25.02626,-0.000172,24.018577,-0.0077,1.395
7882.00,7.476481,25.02676,-0.000173,24.018580,-0.0077,1.395
7884.00,7.474970,25.02722,-0.000173,24.018735,-0.0077,1.394
7886.00,7.473536,25.02769,-0.000173,24.018365,-0.0076,1.394
7888.00,7.472832,25.02698,-0.000172,24.017946,-0.0077,1.395
7890.00,7.472388,25.02696,-0.000173,24.017888,-0.0077,1.395
7892.00,7.471213,25.02621,-0.000173,24.018087,-0.0077,1.394
7894.00,7.469431,25.02672,-0.000174,24.018707,-0.0077,1.395
7896.00,7.467538,25.02651,-0.000172,24.018397,-0.0076,1.395
7898.00,7.466365,25.02616,-0.000172,24.017567,-0.0077,1.394
7900.00,7.465211,25.02622,-0.000172,24.018350,-0.0076,1.395
7902.00,7.463822,25.02585,-0.000171,24.017863,-0.0077,1.394
7904.00,7.462406,25.02573,-0.000171,24.017703,-0.0077,1.395
7906.00,7.460543,25.02575,-0.000172,24.018348,-0.0076,1.395
7908.00,7.457974,25.02674,-0.000172,24.018131,-0.0077,1.395
7910.00,7.456770,25.02693,-0.000172,24.018243,-0.0077,1.395
7912.00,7.456522,25.02707,-0.000173,24.018912,-0.0077,1.395
7914.00,7.454971,25.02655,-0.000172,24.018399,-0.0077,1.395
7916.00,7.453224,25.02661,-0.000170,24.018551,-0.0077,1.394
7918.00,7.451396,25.02628,-0.000171,24.018357,-0.0076,1.394
7920.00,7.450912,25.02676,-0.000171,24.018410,-0.0076,1.395
7922.00,7.450030,25.02664,-0.000172,24.018354,-0.0076,1.395
7924.00,7.447824,25.02609,-0.000171,24.018076,-0.0076,1.394
7926.00,7.446745,25.02676,-0.000172,24.018396,-0.0077,1.395
7928.00,7.445847,25.02724,-0.000172,24.018397,-0.0077,1.395
7930.00,7.444917,25.02711,-0.000171,24.018319,-0.0076,1.395
7932.00,7.443368,25.02651,-0.000173,24.018405,-0.0076,1.395
7934.00,7.441684,25.02667,-0.000172,24.018263,-0.0076,1.395
7936.00,7.441128,25.02697,-0.000172,24.018938,-0.0076,1.395
7938.00,7.440139,25.02620,-0.000172,24.018985,-0.0076,1.395
7940.00,7.438325,25.02648,-0.000173,24.018535,-0.0076,1.395
7942.00,7.437147,25.02633,-0.000173,24.018769,-0.0076,1.394
7944.00,7.437558,25.02669,-0.000171,24.018624,-0.0077,1.394
7946.00,7.436757,25.02662,-0.000172,24.018764,-0.0077,1.394
7948.00,7.435291,25.02681,-0.000172,24.018535,-0.0077,1.395
7950.00,7.434421,25.02745,-0.000173,24.017935,-0.0076,1.395
7952.00,7.434624,25.02664,-0.000172,24.018272,-0.0076,1.394
7954.00,7.434672,25.02696,-0.000172,24.019066,-0.0076,1.395
7956.00,7.434848,25.02712,-0.000173,24.018370,-0.0076,1.395
7958.00,7.433510,25.02766,-0.000172,24.018356,-0.0076,1.395
7960.00,7.432517,25.02842,-0.000173,24.018434,-0.0077,1.395
7962.00,7.432175,25.02809,-0.000172,24.018834,-0.0076,1.394
7964.00,7.431329,25.02821,-0.000172,24.019048,-0.0076,1.394
7966.00,7.431283,25.02754,-0.000171,24.018299,-0.0076,1.395
7968.00,7.431134,25.02715,-0.000172,24.018162,-0.0076,1.394
7970.00,7.431033,25.02758,-0.000172,24.018376,-0.0077,1.394
7972.00,7.430689,25.02717,-0.000172,24.018383,-0.0077,1.395
7974.00,7.429603,25.02713,-0.000172,24.018530,-0.0077,1.395
7976.00,7.429415,25.02693,-0.000173,24.018470,-0.0077,1.395
7978.00,7.428914,25.02671,-0.000172,24.018550,-0.0077,1.394
7980.00,7.428699,25.02640,-0.000172,24.018673,-0.0077,1.395
7982.00,7.428807,25.02556,-0.000172,24.018909,-0.0077,1.395
7984.00,7.428574,25.02668,-0.000172,24.018709,-0.0076,1.394
7986.00,7.428095,25.02786,-0.000171,24.018851,-0.0076,1.394
7988.00,7.427362,25.02755,-0.000171,24.018365,-0.0077,1.394
7990.00,7.426775,25.02713,-0.000171,24.019338,-0.0076,1.395
7992.00,7.425965,25.02672,-0.000171,24.018789,-0.0076,1.394
7994.00,7.426215,25.02724,-0.000171,24.018403,-0.0077,1.394
7996.00,7.426219,25.02688,-0.000172,24.018595,-0.0077,1.394
7998.00,7.425729,25.02651,-0.000170,24.018602,-0.0077,1.394
8000.00,7.425707,25.02633,-0.000172,24.018575,-0.0076,1.394
8002.00,7.425492,25.02608,-0.000172,24.018430,-0.0076,1.394
8004.00,7.424832,25.02651,-0.000172,24.018657,-0.0076,1.394
8006.00,7.424626,25.02684,-0.000172,24.018861,-0.0076,1.394
8008.00,7.424364,25.02595,-0.000173,24.018405,-0.0077,1.395
8010.00,7.423558,25.02632,-0.000172,24.018965,-0.0076,1.395
8012.00,7.423888,25.02664,-0.000173,24.018604,-0.0076,1.394
8014.00,7.424082,25.02663,-0.000172,24.018718,-0.0076,1.394
8016.00,7.424277,25.02793,-0.000174,24.018553,-0.0077,1.394
8018.00,7.424195,25.02717,-0.000172,24.018107,-0.0077,1.394
8020.00,7.423672,25.02684,-0.000171,24.018642,-0.0077,1.394
8022.00,7.424069,25.02707,-0.000173,24.018914,-0.0077,1.395
8024.00,7.424015,25.02836,-0.000174,24.018457,-0.0077,1.394
8026.00,7.423558,25.02800,-0.000172,24.018276,-0.0077,1.394
8028.00,7.424371,25.02750,-0.000172,24.019124,-0.0077,1.394
8030.00,7.424335,25.02792,-0.000171,24.018011,-0.0077,1.394
8032.00,7.424305,25.02817,-0.000172,24.018361,-0.0077,1.394
8034.00,7.424078,25.02882,-0.000172,24.018793,-0.0076,1.395
8036.00,7.423391,25.02855,-0.000172,24.018135,-0.0076,1.394
8038.00,7.422789,25.02846,-0.000172,24.018852,-0.0076,1.394
8040.00,7.422731,25.02833,-0.000172,24.019019,-0.0076,1.394
8042.00,7.422784,25.02892,-0.000171,24.019237,-0.0076,1.394
8044.00,7.423245,25.02873,-0.000172,24.018718,-0.0076,1.395
8046.00,7.423087,25.02968,-0.000173,24.018972,-0.0076,1.395
8048.00,7.423231,25.02986,-0.000173,24.018932,-0.0076,1.395
8050.00,7.423340,25.02929,-0.000173,24.018270,-0.0076,1.394
8052.00,7.423639,25.02983,-0.000173,24.018550,-0.0076,1.394
8054.00,7.423472,25.02942,-0.000172,24.018831,-0.0077,1.394
8056.00,7.422720,25.02897,-0.000172,24.018778,-0.0076,1.395
8058.00,7.422043,25.02858,-0.000172,24.018441,-0.0076,1.395
8060.00,7.421873,25.02908,-0.000170,24.019170,-0.0076,1.395
8062.00,7.421489,25.02910,-0.000173,24.018693,-0.0077,1.393
8064.00,7.421651,25.02983,-0.000173,24.018856,-0.0077,1.394
8066.00,7.421763,25.03068,-0.000172,24.019307,-0.0076,1.395
8068.00,7.421998,25.03015,-0.000173,24.019237,-0.0076,1.393
8070.00,7.421956,25.02996,-0.000171,24.018022,-0.0076,1.394
8072.00,7.421840,25.03082,-0.000171,24.018367,-0.0076,1.394
8074.00,7.422231,25.03031,-0.000171,24.018771,-0.0076,1.394
8076.00,7.421691,25.03052,-0.000172,24.018731,-0.0076,1.395
8078.00,7.421401,25.03028,-0.000172,24.018642,-0.0076,1.394
8080.00,7.421087,25.03036,-0.000172,24.019206,-0.0077,1.395
8082.00,7.420568,25.02954,-0.000172,24.019322,-0.0077,1.395
8084.00,7.420898,25.02905,-0.000171,24.019048,-0.0077,1.394
8086.00,7.421666,25.02865,-0.000172,24.018426,-0.0076,1.395
8088.00,7.421663,25.02902,-0.000172,24.018629,-0.0076,1.394
8090.00,7.421801,25.02845,-0.000172,24.018961,-0.0076,1.394
8092.00,7.421895,25.02896,-0.000171,24.018058,-0.0076,1.394
8094.00,7.421587,25.02846,-0.000171,24.018283,-0.0076,1.394
8096.00,7.421426,25.02914,-0.000172,24.018793,-0.0077,1.394
8098.00,7.421775,25.02904,-0.000171,24.018985,-0.0076,1.394
8100.00,7.421551,25.02905,-0.000172,24.017796,-0.0076,1.394
8102.00,7.422142,25.02966,-0.000172,24.018680,-0.0077,1.394
8104.00,7.422099,25.02943,-0.000173,24.018994,-0.0077,1.394
8106.00,7.421638,25.02931,-0.000172,24.018502,-0.0077,1.395
8108.00,7.421423,25.02897,-0.000172,24.018939,-0.0077,1.394
8110.00,7.421339,25.02978,-0.000171,24.018965,-0.0076,1.394
8112.00,7.421151,25.02982,-0.000173,24.018948,-0.0076,1.394
8114.00,7.421858,25.02912,-0.000172,24.018916,-0.0076,1.394
8116.00,7.422762,25.02889,-0.000172,24.019220,-0.0076,1.394
8118.00,7.422722,25.02870,-0.000171,24.019298,-0.0076,1.394
8120.00,7.422714,25.02891,-0.000171,24.018932,-0.0076,1.394
8122.00,7.423062,25.02853,-0.000172,24.018822,-0.0076,1.394
8124.00,7.423151,25.02937,-0.000172,24.019228,-0.0076,1.394
8126.00,7.422661,25.02981,-0.000171,24.018573,-0.0076,1.394
8128.00,7.422112,25.02942,-0.000171,24.018512,-0.0076,1.394
8130.00,7.421707,25.02880,-0.000171,24.019267,-0.0076,1.395
8132.00,7.420891,25.02915,-0.000173,24.018417,-0.0076,1.394
8134.00,7.420810,25.02949,-0.000172,24.018542,-0.0076,1.394
8136.00,7.421486,25.02935,-0.000172,24.018403,-0.0077,1.394
8138.00,7.422015,25.02886,-0.000170,24.018414,-0.0076,1.394
8140.00,7.421298,25.02938,-0.000171,24.019012,-0.0076,1.395
8142.00,7.421061,25.02859,-0.000172,24.019209,-0.0076,1.394
8144.00,7.421830,25.02911,-0.000172,24.018769,-0.0076,1.394
8146.00,7.421528,25.02846,-0.000172,24.018827,-0.0076,1.394
8148.00,7.421085,25.02764,-0.000171,24.018377,-0.0076,1.393
8150.00,7.421276,25.02796,-0.000171,24.018606,-0.0076,1.394
8152.00,7.421042,25.02892,-0.000173,24.018852,-0.0076,1.395
8154.00,7.421577,25.02818,-0.000172,24.018992,-0.0076,1.394
8156.00,7.421748,25.02730,-0.000171,24.018557,-0.0076,1.394
8158.00,7.421903,25.02845,-0.000171,24.019494,-0.0076,1.394
8160.00,7.422168,25.02894,-0.000172,24.019413,-0.0076,1.394
8162.00,7.421906,25.02929,-0.000170,24.018729,-0.0076,1.394
8164.00,7.421795,25.02840,-0.000171,24.019220,-0.0076,1.394
8166.00,7.421628,25.02868,-0.000171,24.018711,-0.0076,1.393
8168.00,7.421483,25.02931,-0.000171,24.018582,-0.0076,1.395
8170.00,7.420648,25.02832,-0.000170,24.018205,-0.0076,1.394
8172.00,7.421055,25.02928,-0.000173,24.019119,-0.0076,1.394
8174.00,7.421441,25.02864,-0.000173,24.018660,-0.0076,1.394
8176.00,7.422168,25.02852,-0.000171,24.018095,-0.0076,1.394
8178.00,7.422885,25.02843,-0.000172,24.018515,-0.0076,1.394
8180.00,7.422545,25.02850,-0.000171,24.018827,-0.0076,1.394
8182.00,7.421830,25.02955,-0.000170,24.019008,-0.0076,1.394
8184.00,7.422083,25.02943,-0.000171,24.019112,-0.0076,1.394
8186.00,7.422455,25.02999,-0.000173,24.018923,-0.0076,1.394
8188.00,7.422401,25.02913,-0.000172,24.018561,-0.0076,1.394
8190.00,7.421892,25.02957,-0.000172,24.018687,-0.0076,1.394
8192.00,7.421975,25.03035,-0.000172,24.018626,-0.0077,1.395
8194.00,7.422873,25.03006,-0.000172,24.018486,-0.0076,1.395
8196.00,7.422657,25.02967,-0.000170,24.018553,-0.0076,1.394
8198.00,7.423164,25.02929,-0.000171,24.018923,-0.0076,1.394
8200.00,7.423506,25.02930,-0.000171,24.018918,-0.0076,1.394
8202.00,7.422873,25.02927,-0.000171,24.018876,-0.0076,1.394
8204.00,7.422868,25.02872,-0.000171,24.019130,-0.0076,1.394
8206.00,7.422859,25.02926,-0.000171,24.018807,-0.0076,1.394
8208.00,7.422519,25.02842,-0.000172,24.017975,-0.0077,1.394
8210.00,7.421929,25.02823,-0.000172,24.019025,-0.0077,1.394
8212.00,7.421656,25.02824,-0.000172,24.018513,-0.0077,1.393
8214.00,7.421395,25.02762,-0.000173,24.018896,-0.0076,1.395
8216.00,7.421509,25.02656,-0.000172,24.018923,-0.0076,1.394
8218.00,7.421343,25.02663,-0.000172,24.017821,-0.0076,1.394
8220.00,7.420881,25.02677,-0.000171,24.019529,-0.0077,1.393
8222.00,7.420871,25.02747,-0.000172,24.019092,-0.0077,1.394
8224.00,7.421856,25.02711,-0.000171,24.018408,-0.0077,1.394
8226.00,7.422494,25.02773,-0.000172,24.018513,-0.0076,1.394
8228.00,7.422654,25.02811,-0.000172,24.018606,-0.0077,1.394
8230.00,7.421618,25.02733,-0.000171,24.018410,-0.0076,1.394
8232.00,7.421723,25.02718,-0.000172,24.018229,-0.0076,1.394
8234.00,7.421677,25.02791,-0.000171,24.018067,-0.0077,1.394
8236.00,7.421501,25.02744,-0.000173,24.018464,-0.0076,1.394
8238.00,7.421874,25.02780,-0.000173,24.018555,-0.0076,1.394
8240.00,7.420998,25.02710,-0.000171,24.018468,-0.0077,1.394
8242.00,7.420600,25.02633,-0.000172,24.018919,-0.0077,1.395
8244.00,7.421102,25.02736,-0.000172,24.018834,-0.0076,1.394
8246.00,7.421655,25.02725,-0.000172,24.018450,-0.0076,1.394
8248.00,7.421689,25.02759,-0.000173,24.018169,-0.0077,1.394
8250.00,7.423162,25.02679,-0.000171,24.018477,-0.0077,1.394
8252.00,7.422944,25.02681,-0.000173,24.018348,-0.0076,1.394
8254.00,7.422120,25.02746,-0.000173,24.017560,-0.0076,1.394
8256.00,7.421765,25.02746,-0.000173,24.017799,-0.0076,1.394
8258.00,7.421483,25.02656,-0.000172,24.018107,-0.0077,1.394
8260.00,7.422364,25.02663,-0.000172,24.018473,-0.0077,1.394
8262.00,7.422334,25.02724,-0.000173,24.018401,-0.0077,1.394
8264.00,7.422274,25.02763,-0.000172,24.018972,-0.0077,1.394
8266.00,7.422579,25.02718,-0.000172,24.018232,-0.0077,1.394
8268.00,7.422010,25.02703,-0.000173,24.017694,-0.0077,1.394
8270.00,7.421379,25.02633,-0.000172,24.017886,-0.0077,1.394
8272.00,7.420580,25.02742,-0.000173,24.018396,-0.0076,1.394
8274.00,7.421185,25.02747,-0.000172,24.018736,-0.0077,1.394
8276.00,7.421325,25.02738,-0.000173,24.018631,-0.0077,1.394
8278.00,7.421864,25.02787,-0.000174,24.017830,-0.0077,1.394
8280.00,7.422382,25.02774,-0.000173,24.018794,-0.0076,1.394
8282.00,7.422965,25.02805,-0.000173,24.018580,-0.0077,1.394
8284.00,7.423461,25.02832,-0.000173,24.018680,-0.0077,1.394
8286.00,7.423315,25.02787,-0.000173,24.018974,-0.0077,1.394
8288.00,7.422768,25.02687,-0.000172,24.018406,-0.0076,1.394
8290.00,7.421352,25.02695,-0.000174,24.018928,-0.0077,1.394
8292.00,7.421324,25.02787,-0.000173,24.018620,-0.0077,1.394
8294.00,7.420939,25.02826,-0.000172,24.018294,-0.0077,1.394
8296.00,7.421917,25.02861,-0.000172,24.018189,-0.0077,1.394
8298.00,7.421846,25.02858,-0.000172,24.018675,-0.0077,1.394
8300.00,7.421186,25.02811,-0.000172,24.018597,-0.0077,1.395
8302.00,7.420915,25.02812,-0.000172,24.018646,-0.0077,1.394
8304.00,7.421355,25.02829,-0.000173,24.018100,-0.0077,1.394
8306.00,7.421033,25.02828,-0.000172,24.018568,-0.0077,1.395
8308.00,7.421648,25.02871,-0.000172,24.018374,-0.0077,1.394
8310.00,7.421460,25.02867,-0.000173,24.018227,-0.0076,1.393
8312.00,7.422244,25.02819,-0.000172,24.018135,-0.0077,1.394
8314.00,7.422297,25.02774,-0.000172,24.017683,-0.0077,1.395
8316.00,7.421380,25.02797,-0.000173,24.017989,-0.0077,1.394
8318.00,7.420867,25.02696,-0.000173,24.018281,-0.0077,1.394
8320.00,7.421145,25.02693,-0.000172,24.018082,-0.0077,1.393
8322.00,7.420586,25.02645,-0.000171,24.018328,-0.0077,1.394
8324.00,7.420208,25.02668,-0.000173,24.017839,-0.0077,1.394
8326.00,7.420619,25.02739,-0.000172,24.018020,-0.0077,1.394
8328.00,7.420689,25.02670,-0.000172,24.018544,-0.0077,1.394
8330.00,7.420973,25.02651,-0.000172,24.018046,-0.0077,1.394
8332.00,7.421473,25.02671,-0.000174,24.019605,-0.0077,1.394
8334.00,7.421829,25.02562,-0.000172,24.017912,-0.0077,1.393
8336.00,7.420907,25.02585,-0.000172,24.018379,-0.0077,1.394
8338.00,7.421682,25.02587,-0.000172,24.017917,-0.0077,1.393
8340.00,7.422332,25.02588,-0.000174,24.017770,-0.0077,1.394
8342.00,7.422004,25.02631,-0.000174,24.018758,-0.0077,1.394
8344.00,7.421783,25.02706,-0.000173,24.018203,-0.0077,1.394
8346.00,7.421515,25.02656,-0.000172,24.017991,-0.0077,1.394
8348.00,7.421407,25.02736,-0.000173,24.018069,-0.0077,1.394
8350.00,7.421547,25.02676,-0.000173,24.017915,-0.0077,1.393
8352.00,7.421408,25.02652,-0.000174,24.017237,-0.0077,1.394
8354.00,7.420486,25.02658,-0.000173,24.018577,-0.0077,1.394
8356.00,7.419976,25.02669,-0.000173,24.018640,-0.0077,1.393
8358.00,7.420308,25.02739,-0.000173,24.018307,-0.0077,1.394
8360.00,7.420746,25.02769,-0.000174,24.018584,-0.0077,1.394
8362.00,7.420919,25.02721,-0.000173,24.018508,-0.0077,1.394
8364.00,7.421331,25.02743,-0.000172,24.018584,-0.0077,1.393
8366.00,7.421090,25.02757,-0.000172,24.017629,-0.0077,1.394
8368.00,7.420789,25.02803,-0.000173,24.018504,-0.0077,1.394
8370.00,7.420854,25.02881,-0.000173,24.018443,-0.0077,1.394
8372.00,7.421187,25.02900,-0.000172,24.018251,-0.0077,1.394
8374.00,7.421300,25.02900,-0.000173,24.017562,-0.0077,1.394
8376.00,7.421832,25.02923,-0.000171,24.018135,-0.0076,1.394
8378.00,7.421998,25.02860,-0.000173,24.018303,-0.0077,1.394
8380.00,7.422344,25.02908,-0.000174,24.018388,-0.0076,1.394
8382.00,7.422205,25.02838,-0.000172,24.018450,-0.0076,1.393
8384.00,7.422099,25.02815,-0.000171,24.018318,-0.0076,1.394
8386.00,7.421846,25.02840,-0.000171,24.018513,-0.0076,1.394
8388.00,7.422501,25.02819,-0.000172,24.018332,-0.0077,1.394
8390.00,7.422546,25.02820,-0.000173,24.018176,-0.0077,1.394
8392.00,7.421472,25.02876,-0.000173,24.018838,-0.0077,1.394
8394.00,7.421395,25.02844,-0.000172,24.018782,-0.0077,1.393
8396.00,7.422119,25.02804,-0.000173,24.018521,-0.0077,1.394
8398.00,7.422076,25.02830,-0.000173,24.018258,-0.0077,1.394
8400.00,7.421556,25.02829,-0.000173,24.018722,-0.0077,1.394
8402.00,7.421849,25.02852,-0.000173,24.018468,-0.0077,1.394
8404.00,7.421701,25.02836,-0.000172,24.018988,-0.0077,1.394
@14,12.0000,24.0
8406.00,7.420125,25.02821,-0.000172,24.018104,-0.0077,1.394
8408.00,7.410577,25.02800,-0.000172,24.017708,-0.0077,1.394
8410.00,7.398045,25.02746,-0.000172,24.017935,-0.0077,1.393
8412.00,7.387851,25.02789,-0.000171,24.017716,-0.0077,1.392
8414.00,7.380243,25.02814,-0.000171,24.018638,-0.0077,1.393
8416.00,7.377338,25.02771,-0.000171,24.018377,-0.0077,1.394
8418.00,7.376969,25.02766,-0.000171,24.018167,-0.0077,1.394
8420.00,7.378136,25.02753,-0.000172,24.018845,-0.0077,1.395
8422.00,7.379209,25.02805,-0.000172,24.018927,-0.0076,1.395
8424.00,7.379383,25.02796,-0.000173,24.018399,-0.0077,1.395
8426.00,7.380189,25.02788,-0.000173,24.018521,-0.0077,1.395
8428.00,7.381844,25.02750,-0.000174,24.018673,-0.0077,1.395
8430.00,7.383980,25.02738,-0.000173,24.018562,-0.0076,1.395
8432.00,7.395513,25.02719,-0.000173,24.018885,-0.0077,1.396
8434.00,7.411230,25.02756,-0.000175,24.018231,-0.0077,1.396
8436.00,7.425588,25.02739,-0.000175,24.017999,-0.0077,1.396
8438.00,7.436274,25.02786,-0.000174,24.018669,-0.0077,1.396
8440.00,7.442813,25.02745,-0.000172,24.018642,-0.0076,1.395
8442.00,7.447782,25.02744,-0.000173,24.018218,-0.0077,1.394
8444.00,7.451946,25.02747,-0.000172,24.018624,-0.0077,1.394
8446.00,7.456816,25.02744,-0.000171,24.018018,-0.0077,1.394
8448.00,7.461520,25.02730,-0.000170,24.018814,-0.0076,1.394
8450.00,7.465659,25.02775,-0.000171,24.018785,-0.0076,1.394
8452.00,7.469667,25.02749,-0.000170,24.018689,-0.0076,1.394
8454.00,7.473802,25.02780,-0.000172,24.019336,-0.0076,1.394
8456.00,7.476959,25.02723,-0.000172,24.018584,-0.0077,1.394
8458.00,7.479145,25.02700,-0.000172,24.019010,-0.0077,1.394
8460.00,7.480055,25.02802,-0.000173,24.018140,-0.0076,1.394
8462.00,7.481824,25.02814,-0.000172,24.018789,-0.0076,1.394
8464.00,7.483224,25.02766,-0.000173,24.018493,-0.0076,1.393
8466.00,7.482406,25.02727,-0.000171,24.018298,-0.0076,1.394
8468.00,7.481893,25.02784,-0.000170,24.018903,-0.0077,1.394
8470.00,7.480953,25.02759,-0.000170,24.018722,-0.0077,1.393
8472.00,7.479775,25.02769,-0.000171,24.018352,-0.0076,1.394
8474.00,7.479104,25.02778,-0.000171,24.019006,-0.0076,1.393
8476.00,7.477050,25.02784,-0.000172,24.019124,-0.0076,1.394
8478.00,7.475690,25.02746,-0.000171,24.018216,-0.0076,1.393
8480.00,7.474598,25.02746,-0.000172,24.018468,-0.0077,1.394
8482.00,7.473215,25.02762,-0.000172,24.018376,-0.0076,1.394
8484.00,7.472419,25.02734,-0.000172,24.019162,-0.0076,1.393
8486.00,7.471059,25.02754,-0.000172,24.018444,-0.0076,1.394
8488.00,7.469365,25.02681,-0.000173,24.017861,-0.0077,1.394
8490.00,7.468632,25.02684,-0.000172,24.018892,-0.0076,1.394
8492.00,7.467340,25.02699,-0.000172,24.018680,-0.0076,1.394
8494.00,7.466310,25.02648,-0.000173,24.018530,-0.0077,1.394
8496.00,7.465477,25.02637,-0.000172,24.018912,-0.0077,1.394
8498.00,7.465152,25.02715,-0.000172,24.017917,-0.0077,1.394
8500.00,7.463948,25.02747,-0.000172,24.018356,-0.0076,1.394
8502.00,7.461850,25.02680,-0.000172,24.018615,-0.0077,1.394
8504.00,7.460393,25.02692,-0.000172,24.018664,-0.0077,1.394
8506.00,7.458711,25.02636,-0.000172,24.017747,-0.0077,1.394
8508.00,7.457642,25.02639,-0.000172,24.018535,-0.0077,1.394
8510.00,7.455392,25.02574,-0.000172,24.018499,-0.0077,1.393
8512.00,7.454259,25.02608,-0.000173,24.018640,-0.0077,1.394
8514.00,7.452896,25.02673,-0.000171,24.018584,-0.0077,1.394
8516.00,7.452878,25.02693,-0.000172,24.018305,-0.0077,1.394
8518.00,7.452050,25.02645,-0.000173,24.018352,-0.0077,1.394
8520.00,7.450992,25.02573,-0.000173,24.018368,-0.0077,1.393
8522.00,7.450319,25.02598,-0.000172,24.018278,-0.0076,1.393
8524.00,7.447946,25.02571,-0.000173,24.018758,-0.0077,1.394
8526.00,7.446383,25.02612,-0.000173,24.018530,-0.0077,1.394
8528.00,7.445676,25.02640,-0.000172,24.018359,-0.0077,1.394
8530.00,7.443921,25.02603,-0.000172,24.018669,-0.0077,1.393
8532.00,7.442813,25.02637,-0.000172,24.018470,-0.0077,1.393
8534.00,7.442169,25.02635,-0.000173,24.017774,-0.0077,1.394
8536.00,7.442236,25.02677,-0.000174,24.018356,-0.0077,1.394
8538.00,7.440969,25.02605,-0.000172,24.018870,-0.0076,1.394
8540.00,7.439831,25.02623,-0.000173,24.018216,-0.0076,1.394
8542.00,7.439100,25.02760,-0.000172,24.018635,-0.0076,1.393
8544.00,7.438505,25.02733,-0.000173,24.018624,-0.0076,1.394
8546.00,7.437336,25.02774,-0.000172,24.018961,-0.0076,1.394
8548.00,7.436519,25.02663,-0.000172,24.018941,-0.0076,1.394
8550.00,7.435417,25.02614,-0.000173,24.018274,-0.0077,1.394
8552.00,7.435126,25.02725,-0.000173,24.018537,-0.0077,1.394
8554.00,7.434605,25.02754,-0.000173,24.018466,-0.0077,1.393
8556.00,7.434030,25.02724,-0.000173,24.018778,-0.0076,1.393
8558.00,7.433041,25.02686,-0.000172,24.018142,-0.0076,1.393
8560.00,7.432685,25.02706,-0.000173,24.018410,-0.0076,1.394
8562.00,7.432444,25.02744,-0.000172,24.018655,-0.0077,1.393
8564.00,7.431943,25.02819,-0.000171,24.018455,-0.0077,1.394
8566.00,7.431073,25.02810,-0.000173,24.018551,-0.0077,1.394
8568.00,7.430053,25.02863,-0.000172,24.018510,-0.0076,1.394
8570.00,7.430038,25.02830,-0.000172,24.018057,-0.0076,1.394
8572.00,7.429046,25.02740,-0.000172,24.017937,-0.0076,1.394
8574.00,7.429238,25.02791,-0.000173,24.018501,-0.0077,1.393
8576.00,7.430081,25.02827,-0.000171,24.018624,-0.0077,1.394
8578.00,7.429874,25.02848,-0.000173,24.019097,-0.0077,1.394
8580.00,7.429161,25.02908,-0.000172,24.018816,-0.0077,1.394
8582.00,7.429585,25.02900,-0.000171,24.017975,-0.0077,1.394
8584.00,7.428764,25.02831,-0.000172,24.018430,-0.0076,1.393
8586.00,7.427852,25.02843,-0.000172,24.018249,-0.0077,1.393
8588.00,7.427406,25.02800,-0.000172,24.018851,-0.0076,1.393
8590.00,7.426865,25.02730,-0.000172,24.019093,-0.0076,1.394
8592.00,7.426221,25.02706,-0.000173,24.018104,-0.0077,1.394
8594.00,7.425681,25.02742,-0.000173,24.017935,-0.0077,1.394
8596.00,7.425044,25.02769,-0.000172,24.018352,-0.0076,1.394
8598.00,7.425073,25.02785,-0.000172,24.018564,-0.0076,1.393
8600.00,7.424600,25.02826,-0.000171,24.018631,-0.0076,1.394
8602.00,7.424411,25.02811,-0.000173,24.018359,-0.0077,1.394
8604.00,7.425411,25.02772,-0.000173,24.018189,-0.0076,1.394
8606.00,7.425430,25.02768,-0.000172,24.018214,-0.0076,1.394
8608.00,7.425811,25.02765,-0.000172,24.018095,-0.0077,1.394
8610.00,7.425827,25.02721,-0.000171,24.017681,-0.0077,1.394
8612.00,7.424094,25.02694,-0.000173,24.018258,-0.0077,1.394
8614.00,7.424112,25.02782,-0.000173,24.018834,-0.0077,1.394
8616.00,7.423978,25.02804,-0.000173,24.017879,-0.0077,1.393
8618.00,7.424070,25.02701,-0.000172,24.018209,-0.0077,1.394
8620.00,7.423901,25.02684,-0.000173,24.018305,-0.0076,1.394
8622.00,7.423963,25.02742,-0.000172,24.018247,-0.0077,1.394
8624.00,7.422981,25.02749,-0.000173,24.018350,-0.0077,1.394
8626.00,7.422968,25.02739,-0.000173,24.018348,-0.0077,1.394
8628.00,7.422383,25.02678,-0.000173,24.017830,-0.0076,1.393
8630.00,7.422348,25.02748,-0.000173,24.018452,-0.0077,1.393
8632.00,7.422659,25.02736,-0.000172,24.018392,-0.0076,1.394
8634.00,7.422923,25.02773,-0.000173,24.018307,-0.0077,1.395
8636.00,7.423737,25.02851,-0.000173,24.018361,-0.0076,1.394
8638.00,7.423307,25.02797,-0.000171,24.018037,-0.0076,1.394
8640.00,7.422770,25.02706,-0.000171,24.018207,-0.0076,1.394
8642.00,7.422722,25.02735,-0.000171,24.018633,-0.0076,1.394
8644.00,7.423065,25.02777,-0.000172,24.018361,-0.0077,1.394
8646.00,7.422124,25.02894,-0.000173,24.018624,-0.0076,1.394
8648.00,7.421822,25.02862,-0.000172,24.018677,-0.0077,1.394
8650.00,7.422632,25.02899,-0.000173,24.018767,-0.0077,1.394
8652.00,7.422964,25.02875,-0.000173,24.018695,-0.0076,1.393
8654.00,7.422357,25.02899,-0.000172,24.018513,-0.0077,1.394
8656.00,7.421656,25.02879,-0.000171,24.018046,-0.0077,1.394
8658.00,7.421484,25.02869,-0.000173,24.017986,-0.0077,1.395
8660.00,7.421203,25.02829,-0.000174,24.018131,-0.0077,1.395
8662.00,7.421255,25.02855,-0.000174,24.017875,-0.0076,1.394
8664.00,7.421380,25.02864,-0.000172,24.017957,-0.0077,1.394
8666.00,7.421413,25.02854,-0.000171,24.018289,-0.0077,1.394
8668.00,7.421132,25.02840,-0.000172,24.019090,-0.0076,1.394
8670.00,7.422053,25.02853,-0.000171,24.018961,-0.0076,1.394
8672.00,7.421700,25.02884,-0.000173,24.018718,-0.0077,1.394
8674.00,7.421103,25.02858,-0.000173,24.018415,-0.0076,1.394
8676.00,7.421099,25.02900,-0.000172,24.018397,-0.0077,1.394
8678.00,7.421122,25.02858,-0.000172,24.018207,-0.0077,1.394
8680.00,7.422046,25.02896,-0.000172,24.018680,-0.0077,1.394
8682.00,7.421476,25.02893,-0.000172,24.018280,-0.0076,1.394
8684.00,7.420888,25.02855,-0.000173,24.018388,-0.0076,1.394
8686.00,7.420739,25.02877,-0.000173,24.018996,-0.0077,1.394
8688.00,7.421093,25.02828,-0.000173,24.018544,-0.0077,1.394
8690.00,7.421101,25.02812,-0.000173,24.018160,-0.0077,1.394
8692.00,7.420999,25.02832,-0.000173,24.018747,-0.0077,1.395
8694.00,7.420675,25.02875,-0.000172,24.017948,-0.0077,1.394
8696.00,7.421146,25.02884,-0.000172,24.017852,-0.0077,1.393
8698.00,7.422451,25.02809,-0.000171,24.017846,-0.0076,1.394
8700.00,7.422816,25.02792,-0.000173,24.017745,-0.0077,1.394
8702.00,7.421843,25.02769,-0.000173,24.018238,-0.0077,1.394
8704.00,7.420951,25.02729,-0.000173,24.018403,-0.0077,1.394
8706.00,7.420668,25.02684,-0.000172,24.018309,-0.0076,1.394
8708.00,7.419873,25.02675,-0.000173,24.019271,-0.0077,1.394
8710.00,7.420156,25.02692,-0.000173,24.018379,-0.0077,1.393
8712.00,7.421093,25.02651,-0.000172,24.018541,-0.0076,1.393
8714.00,7.421860,25.02657,-0.000172,24.017848,-0.0077,1.394
8716.00,7.421625,25.02692,-0.000174,24.017837,-0.0077,1.394
8718.00,7.421008,25.02700,-0.000173,24.018260,-0.0077,1.394
8720.00,7.421241,25.02700,-0.000172,24.018216,-0.0077,1.394
8722.00,7.421842,25.02695,-0.000172,24.018028,-0.0077,1.394
8724.00,7.420311,25.02724,-0.000173,24.018359,-0.0077,1.394
8726.00,7.421342,25.02785,-0.000173,24.018450,-0.0077,1.394
8728.00,7.421847,25.02797,-0.000173,24.018762,-0.0077,1.394
8730.00,7.421797,25.02746,-0.000174,24.019037,-0.0077,1.394
8732.00,7.420495,25.02786,-0.000171,24.018814,-0.0077,1.394
8734.00,7.420860,25.02858,-0.000173,24.018401,-0.0076,1.394
8736.00,7.421577,25.02917,-0.000173,24.019168,-0.0077,1.394
8738.00,7.421869,25.02856,-0.000171,24.018720,-0.0077,1.394
8740.00,7.421172,25.02799,-0.000172,24.018626,-0.0077,1.394
8742.00,7.421432,25.02942,-0.000173,24.018169,-0.0076,1.394
8744.00,7.421927,25.02852,-0.000173,24.018361,-0.0077,1.394
8746.00,7.421731,25.02823,-0.000172,24.018979,-0.0077,1.394
8748.00,7.421871,25.02837,-0.000173,24.018444,-0.0076,1.393
8750.00,7.421766,25.02927,-0.000173,24.018597,-0.0077,1.394
8752.00,7.421433,25.02914,-0.000172,24.019014,-0.0077,1.394
8754.00,7.420286,25.02990,-0.000173,24.018256,-0.0077,1.394
8756.00,7.420485,25.03019,-0.000174,24.017738,-0.0076,1.394
8758.00,7.420553,25.02998,-0.000172,24.018439,-0.0076,1.393
8760.00,7.420606,25.02970,-0.000172,24.018388,-0.0076,1.394
8762.00,7.421306,25.02973,-0.000172,24.018397,-0.0077,1.394
8764.00,7.421148,25.02900,-0.000172,24.017854,-0.0076,1.394
8766.00,7.421783,25.02963,-0.000171,24.018640,-0.0076,1.395
8768.00,7.421927,25.02831,-0.000174,24.018029,-0.0076,1.394
8770.00,7.421378,25.02794,-0.000173,24.018448,-0.0077,1.393
8772.00,7.421966,25.02800,-0.000172,24.018831,-0.0076,1.394
8774.00,7.422599,25.02904,-0.000173,24.018698,-0.0076,1.394
8776.00,7.422346,25.02844,-0.000173,24.019766,-0.0077,1.394
8778.00,7.421604,25.02925,-0.000173,24.018827,-0.0076,1.394
8780.00,7.420889,25.03040,-0.000172,24.018415,-0.0077,1.394
8782.00,7.420467,25.02930,-0.000172,24.018198,-0.0076,1.394
8784.00,7.420562,25.02894,-0.000172,24.018310,-0.0076,1.394
8786.00,7.420658,25.02786,-0.000172,24.018575,-0.0077,1.393
8788.00,7.420357,25.02831,-0.000172,24.017721,-0.0076,1.394
8790.00,7.420859,25.02855,-0.000172,24.018497,-0.0076,1.394
8792.00,7.420716,25.02881,-0.000172,24.018232,-0.0076,1.394
8794.00,7.420962,25.02798,-0.000172,24.018051,-0.0077,1.394
8796.00,7.420775,25.02772,-0.000173,24.018345,-0.0076,1.394
8798.00,7.421456,25.02811,-0.000172,24.018238,-0.0077,1.394
8800.00,7.421648,25.02886,-0.000172,24.018566,-0.0076,1.394
8802.00,7.421417,25.02809,-0.000173,24.018528,-0.0077,1.394
8804.00,7.421947,25.02816,-0.000171,24.018484,-0.0077,1.394
8806.00,7.422502,25.02862,-0.000173,24.018298,-0.0076,1.394
8808.00,7.422938,25.02765,-0.000173,24.019170,-0.0077,1.394
8810.00,7.422234,25.02765,-0.000173,24.019356,-0.0077,1.394
8812.00,7.421394,25.02841,-0.000173,24.018289,-0.0077,1.393
8814.00,7.421945,25.02716,-0.000174,24.019190,-0.0076,1.394
8816.00,7.421643,25.02737,-0.000173,24.018240,-0.0076,1.394
8818.00,7.421912,25.02792,-0.000173,24.018909,-0.0076,1.393
8820.00,7.422202,25.02736,-0.000171,24.018231,-0.0077,1.394
8822.00,7.421927,25.02690,-0.000172,24.018671,-0.0077,1.394
8824.00,7.421059,25.02728,-0.000171,24.019032,-0.0076,1.394
8826.00,7.421025,25.02728,-0.000172,24.018635,-0.0077,1.394
8828.00,7.420799,25.02747,-0.000172,24.018488,-0.0077,1.394
8830.00,7.421658,25.02802,-0.000172,24.018470,-0.0077,1.393
8832.00,7.421451,25.02807,-0.000173,24.019170,-0.0077,1.393
8834.00,7.421618,25.02829,-0.000172,24.018515,-0.0076,1.394
8836.00,7.421893,25.02804,-0.000171,24.018000,-0.0076,1.395
8838.00,7.421146,25.02795,-0.000172,24.018894,-0.0077,1.394
8840.00,7.421044,25.02798,-0.000172,24.018164,-0.0077,1.394
8842.00,7.421681,25.02855,-0.000172,24.018731,-0.0077,1.394
8844.00,7.421342,25.02816,-0.000173,24.018443,-0.0077,1.394
8846.00,7.421109,25.02853,-0.000171,24.017714,-0.0077,1.393
8848.00,7.420828,25.02768,-0.000171,24.018542,-0.0077,1.394
8850.00,7.420925,25.02835,-0.000173,24.018479,-0.0077,1.394
8852.00,7.421642,25.02863,-0.000173,24.019043,-0.0076,1.394
8854.00,7.422207,25.02836,-0.000173,24.018162,-0.0077,1.394
8856.00,7.422420,25.02820,-0.000173,24.018145,-0.0077,1.394
8858.00,7.422420,25.02791,-0.000173,24.018310,-0.0077,1.394
8860.00,7.421368,25.02782,-0.000172,24.018147,-0.0076,1.394
8862.00,7.421192,25.02820,-0.000174,24.018352,-0.0076,1.394
8864.00,7.421461,25.02809,-0.000173,24.017919,-0.0076,1.393
8866.00,7.420882,25.02859,-0.000171,24.018316,-0.0076,1.393
8868.00,7.420667,25.02842,-0.000172,24.018682,-0.0077,1.395
8870.00,7.420641,25.02754,-0.000172,24.017509,-0.0077,1.395
8872.00,7.421224,25.02833,-0.000173,24.018677,-0.0077,1.394
8874.00,7.420981,25.02853,-0.000173,24.018724,-0.0077,1.393
8876.00,7.420928,25.02786,-0.000173,24.018211,-0.0077,1.394
8878.00,7.421276,25.02800,-0.000173,24.018216,-0.0077,1.394
8880.00,7.421641,25.02762,-0.000173,24.017692,-0.0077,1.394
8882.00,7.421962,25.02690,-0.000172,24.018642,-0.0076,1.395
8884.00,7.421461,25.02779,-0.000174,24.018158,-0.0077,1.394
8886.00,7.420278,25.02828,-0.000174,24.018078,-0.0077,1.394
8888.00,7.421265,25.02771,-0.000171,24.018015,-0.0077,1.393
8890.00,7.420783,25.02721,-0.000171,24.018060,-0.0076,1.393
8892.00,7.420656,25.02708,-0.000172,24.018464,-0.0077,1.394
8894.00,7.421003,25.02764,-0.000172,24.018928,-0.0077,1.394
8896.00,7.421639,25.02847,-0.000173,24.018488,-0.0077,1.394
8898.00,7.421565,25.02797,-0.000173,24.018312,-0.0077,1.394
8900.00,7.422032,25.02831,-0.000173,24.018283,-0.0077,1.394
8902.00,7.421928,25.02807,-0.000173,24.018470,-0.0077,1.394
8904.00,7.421795,25.02795,-0.000174,24.018586,-0.0077,1.394
8906.00,7.421994,25.02798,-0.000172,24.018613,-0.0077,1.394
8908.00,7.422613,25.02778,-0.000172,24.018363,-0.0077,1.394
8910.00,7.422497,25.02795,-0.000172,24.018767,-0.0077,1.393
8912.00,7.421673,25.02836,-0.000172,24.018417,-0.0076,1.394
8914.00,7.421246,25.02739,-0.000172,24.018160,-0.0077,1.394
8916.00,7.421744,25.02707,-0.000172,24.018735,-0.0077,1.394
8918.00,7.421903,25.02790,-0.000173,24.018832,-0.0077,1.394
8920.00,7.421174,25.02836,-0.000174,24.017638,-0.0077,1.394
8922.00,7.421009,25.02735,-0.000175,24.017984,-0.0077,1.394
8924.00,7.420870,25.02787,-0.000173,24.018111,-0.0077,1.394
8926.00,7.421235,25.02915,-0.000174,24.017879,-0.0077,1.394
8928.00,7.420813,25.02949,-0.000172,24.017540,-0.0076,1.394
8930.00,7.421408,25.02942,-0.000171,24.018606,-0.0077,1.394
8932.00,7.421845,25.02897,-0.000172,24.017890,-0.0077,1.394
8934.00,7.421699,25.02828,-0.000173,24.018241,-0.0077,1.394
8936.00,7.421851,25.02827,-0.000173,24.017765,-0.0077,1.394
8938.00,7.421759,25.02901,-0.000174,24.017382,-0.0077,1.395
8940.00,7.420293,25.02848,-0.000174,24.018187,-0.0077,1.394
8942.00,7.420778,25.02888,-0.000173,24.017797,-0.0077,1.394
8944.00,7.420416,25.02830,-0.000173,24.018211,-0.0076,1.395
8946.00,7.420272,25.02811,-0.000172,24.018087,-0.0077,1.395
8948.00,7.420035,25.02767,-0.000173,24.018584,-0.0077,1.395
8950.00,7.419413,25.02725,-0.000173,24.017821,-0.0077,1.395
8952.00,7.420153,25.02781,-0.000173,24.017841,-0.0077,1.395
8954.00,7.421201,25.02858,-0.000172,24.018287,-0.0077,1.394
8956.00,7.421919,25.02846,-0.000173,24.018285,-0.0077,1.394
8958.00,7.421459,25.02747,-0.000173,24.018334,-0.0077,1.394
8960.00,7.421432,25.02790,-0.000172,24.018559,-0.0077,1.394
8962.00,7.420700,25.02827,-0.000172,24.019106,-0.0077,1.394
8964.00,7.422134,25.02856,-0.000173,24.019313,-0.0076,1.395
8966.00,7.423320,25.02903,-0.000173,24.018069,-0.0077,1.395
8968.00,7.422904,25.02936,-0.000173,24.018502,-0.0077,1.394
8970.00,7.422008,25.02809,-0.000172,24.018419,-0.0077,1.394
8972.00,7.420740,25.02784,-0.000173,24.018080,-0.0077,1.394
8974.00,7.421338,25.02858,-0.000172,24.017960,-0.0077,1.394
8976.00,7.421515,25.02881,-0.000172,24.018276,-0.0077,1.394
8978.00,7.420723,25.02918,-0.000173,24.018260,-0.0077,1.394
8980.00,7.420404,25.02926,-0.000173,24.018430,-0.0077,1.395
8982.00,7.420058,25.02941,-0.000174,24.018006,-0.0077,1.394
8984.00,7.420447,25.02842,-0.000174,24.017944,-0.0077,1.394
8986.00,7.420661,25.02819,-0.000173,24.018475,-0.0077,1.395
8988.00,7.421677,25.02774,-0.000172,24.018600,-0.0076,1.394
8990.00,7.422160,25.02817,-0.000172,24.018008,-0.0077,1.394
8992.00,7.423098,25.02950,-0.000172,24.018238,-0.0077,1.394
8994.00,7.423076,25.02905,-0.000172,24.018773,-0.0077,1.395
8996.00,7.423090,25.02890,-0.000172,24.018278,-0.0076,1.394
8998.00,7.422999,25.02931,-0.000173,24.018561,-0.0076,1.394
9000.00,7.422792,25.02942,-0.000173,24.018392,-0.0077,1.395
9002.00,7.423034,25.02911,-0.000173,24.018031,-0.0077,1.394
9004.00,7.423293,25.02911,-0.000173,24.018216,-0.0077,1.394
@15,12.0000,24.0
9006.00,7.421991,25.02861,-0.000173,24.018791,-0.0077,1.395
9008.00,7.413877,25.02928,-0.000173,24.018502,-0.0077,1.395
9010.00,7.401327,25.02874,-0.000173,24.019322,-0.0077,1.394
9012.00,7.390207,25.02809,-0.000171,24.018626,-0.0077,1.393
9014.00,7.382516,25.02806,-0.000171,24.017863,-0.0077,1.394
9016.00,7.378201,25.02802,-0.000171,24.018207,-0.0077,1.394
9018.00,7.376910,25.02770,-0.000172,24.017253,-0.0077,1.394
9020.00,7.378112,25.02705,-0.000172,24.017549,-0.0077,1.395
9022.00,7.379333,25.02799,-0.000173,24.018490,-0.0077,1.395
9024.00,7.380715,25.02734,-0.000172,24.018595,-0.0077,1.395
9026.00,7.381604,25.02817,-0.000173,24.018682,-0.0077,1.395
9028.00,7.382686,25.02908,-0.000173,24.018718,-0.0077,1.396
9030.00,7.384698,25.02860,-0.000173,24.018468,-0.0076,1.396
9032.00,7.394564,25.02856,-0.000173,24.018211,-0.0077,1.396
9034.00,7.409063,25.02831,-0.000174,24.018116,-0.0077,1.396
9036.00,7.422528,25.02907,-0.000174,24.018158,-0.0077,1.396
9038.00,7.433480,25.02893,-0.000175,24.017973,-0.0076,1.396
9040.00,7.440613,25.02934,-0.000175,24.017941,-0.0077,1.396
9042.00,7.444761,25.02905,-0.000174,24.018716,-0.0077,1.396
9044.00,7.448725,25.02826,-0.000173,24.017926,-0.0077,1.395
9046.00,7.452855,25.02809,-0.000172,24.017868,-0.0077,1.395
9048.00,7.457270,25.02848,-0.000172,24.018649,-0.0077,1.394
9050.00,7.461785,25.02935,-0.000171,24.017631,-0.0077,1.394
9052.00,7.465995,25.02889,-0.000172,24.018309,-0.0077,1.394
9054.00,7.469860,25.02804,-0.000173,24.018220,-0.0076,1.395
9056.00,7.472368,25.02833,-0.000172,24.018414,-0.0077,1.395
9058.00,7.475742,25.02887,-0.000171,24.018617,-0.0077,1.394
9060.00,7.479127,25.02829,-0.000172,24.018120,-0.0076,1.394
9062.00,7.480691,25.02861,-0.000172,24.017953,-0.0076,1.395
9064.00,7.481668,25.02858,-0.000172,24.018269,-0.0077,1.394
9066.00,7.481007,25.02850,-0.000172,24.018566,-0.0077,1.394
9068.00,7.480939,25.02858,-0.000172,24.017971,-0.0076,1.395
9070.00,7.480233,25.02820,-0.000172,24.018120,-0.0077,1.394
9072.00,7.479788,25.02791,-0.000173,24.018455,-0.0077,1.395
9074.00,7.478188,25.02762,-0.000173,24.018742,-0.0077,1.394
9076.00,7.476403,25.02814,-0.000173,24.019121,-0.0076,1.394
9078.00,7.474033,25.02796,-0.000173,24.018153,-0.0077,1.394
9080.00,7.474030,25.02761,-0.000172,24.017741,-0.0077,1.394
9082.00,7.472533,25.02850,-0.000172,24.018463,-0.0076,1.394
9084.00,7.470264,25.02862,-0.000173,24.018959,-0.0076,1.395
9086.00,7.469199,25.02814,-0.000173,24.018965,-0.0076,1.394
9088.00,7.468701,25.02806,-0.000172,24.018432,-0.0077,1.394
9090.00,7.466654,25.02795,-0.000173,24.018611,-0.0077,1.395
9092.00,7.464945,25.02832,-0.000172,24.018294,-0.0077,1.395
9094.00,7.463767,25.02917,-0.000171,24.018606,-0.0077,1.394
9096.00,7.462917,25.02879,-0.000170,24.018878,-0.0076,1.394
9098.00,7.462722,25.02917,-0.000171,24.018472,-0.0076,1.393
9100.00,7.461627,25.02856,-0.000171,24.018807,-0.0076,1.394
9102.00,7.459979,25.02865,-0.000172,24.017953,-0.0077,1.394
9104.00,7.459050,25.02888,-0.000172,24.018423,-0.0077,1.395
9106.00,7.457526,25.02886,-0.000173,24.018624,-0.0077,1.395
9108.00,7.455705,25.02854,-0.000173,24.018118,-0.0077,1.395
9110.00,7.454434,25.02884,-0.000173,24.018372,-0.0077,1.395
9112.00,7.453144,25.02864,-0.000172,24.018796,-0.0077,1.394
9114.00,7.451953,25.02907,-0.000171,24.018298,-0.0077,1.394
9116.00,7.449436,25.02879,-0.000171,24.018274,-0.0077,1.394
9118.00,7.448727,25.02897,-0.000172,24.018571,-0.0077,1.394
9120.00,7.448220,25.02892,-0.000171,24.018535,-0.0077,1.395
9122.00,7.447193,25.02921,-0.000171,24.018972,-0.0077,1.394
9124.00,7.446074,25.02826,-0.000172,24.018220,-0.0077,1.394
9126.00,7.445473,25.02840,-0.000172,24.018753,-0.0077,1.394
9128.00,7.444452,25.02839,-0.000172,24.018658,-0.0077,1.394
9130.00,7.443201,25.02735,-0.000172,24.018539,-0.0077,1.395
9132.00,7.441940,25.02799,-0.000174,24.018171,-0.0077,1.394
9134.00,7.440530,25.02796,-0.000172,24.018301,-0.0077,1.394
9136.00,7.440182,25.02817,-0.000174,24.018376,-0.0077,1.395
9138.00,7.439858,25.02879,-0.000173,24.018136,-0.0077,1.394
9140.00,7.437950,25.02915,-0.000173,24.017924,-0.0077,1.395
9142.00,7.437754,25.02807,-0.000174,24.018305,-0.0077,1.394
9144.00,7.437509,25.02708,-0.000174,24.018555,-0.0077,1.394
9146.00,7.437007,25.02782,-0.000173,24.018033,-0.0077,1.395
9148.00,7.436244,25.02776,-0.000173,24.018938,-0.0076,1.395
9150.00,7.434924,25.02811,-0.000173,24.018869,-0.0077,1.394
9152.00,7.434402,25.02854,-0.000172,24.018437,-0.0077,1.394
9154.00,7.434296,25.02819,-0.000173,24.018542,-0.0077,1.394
9156.00,7.434223,25.02787,-0.000172,24.018162,-0.0077,1.394
9158.00,7.432963,25.02792,-0.000173,24.017955,-0.0076,1.394
9160.00,7.431499,25.02790,-0.000173,24.017844,-0.0076,1.395
9162.00,7.431418,25.02792,-0.000173,24.018934,-0.0077,1.394
9164.00,7.431670,25.02757,-0.000172,24.018432,-0.0077,1.394
9166.00,7.431445,25.02820,-0.000172,24.018414,-0.0077,1.395
9168.00,7.431443,25.02874,-0.000172,24.017875,-0.0077,1.394
9170.00,7.430832,25.02814,-0.000173,24.018109,-0.0077,1.395
9172.00,7.430310,25.02730,-0.000173,24.018332,-0.0077,1.395
9174.00,7.429777,25.02702,-0.000172,24.018000,-0.0077,1.395
9176.00,7.429186,25.02781,-0.000173,24.018921,-0.0077,1.394
9178.00,7.428494,25.02838,-0.000173,24.018648,-0.0077,1.395
9180.00,7.428294,25.02865,-0.000173,24.018015,-0.0077,1.395
9182.00,7.428860,25.02873,-0.000174,24.017873,-0.0077,1.395
9184.00,7.428618,25.02902,-0.000172,24.018604,-0.0076,1.394
9186.00,7.427396,25.02808,-0.000172,24.018082,-0.0077,1.394
9188.00,7.426740,25.02758,-0.000172,24.017632,-0.0077,1.394
9190.00,7.426410,25.02727,-0.000172,24.017955,-0.0077,1.394
9192.00,7.426946,25.02746,-0.000171,24.017645,-0.0077,1.394
9194.00,7.427529,25.02775,-0.000171,24.018053,-0.0077,1.394
9196.00,7.426608,25.02821,-0.000172,24.018189,-0.0077,1.394
9198.00,7.427087,25.02741,-0.000172,24.018254,-0.0077,1.394
9200.00,7.425796,25.02690,-0.000173,24.018270,-0.0076,1.395
9202.00,7.425888,25.02768,-0.000172,24.019487,-0.0076,1.394
9204.00,7.426012,25.02728,-0.000172,24.018785,-0.0077,1.394
9206.00,7.425805,25.02738,-0.000171,24.018588,-0.0077,1.394
9208.00,7.425392,25.02786,-0.000172,24.018994,-0.0077,1.395
9210.00,7.425103,25.02783,-0.000172,24.018432,-0.0077,1.394
9212.00,7.424472,25.02753,-0.000173,24.018251,-0.0076,1.394
9214.00,7.423957,25.02814,-0.000172,24.018475,-0.0077,1.394
9216.00,7.423912,25.02844,-0.000172,24.018890,-0.0077,1.395
9218.00,7.424412,25.02801,-0.000172,24.018307,-0.0077,1.394
9220.00,7.424294,25.02830,-0.000172,24.018673,-0.0077,1.394
9222.00,7.424099,25.02864,-0.000172,24.018227,-0.0077,1.394
9224.00,7.424512,25.02895,-0.000172,24.018495,-0.0076,1.395
9226.00,7.424203,25.02907,-0.000172,24.018444,-0.0077,1.395
9228.00,7.423039,25.02990,-0.000174,24.018319,-0.0076,1.394
9230.00,7.422585,25.02956,-0.000173,24.018531,-0.0077,1.394
9232.00,7.422743,25.03055,-0.000172,24.018622,-0.0076,1.394
9234.00,7.421900,25.03008,-0.000172,24.018251,-0.0077,1.394
9236.00,7.421730,25.02920,-0.000173,24.018044,-0.0076,1.394
9238.00,7.422383,25.02942,-0.000172,24.019211,-0.0076,1.394
9240.00,7.421451,25.02963,-0.000172,24.018100,-0.0076,1.394
9242.00,7.421009,25.02972,-0.000173,24.018689,-0.0076,1.395
9244.00,7.421070,25.02945,-0.000172,24.018218,-0.0077,1.395
9246.00,7.421601,25.02946,-0.000172,24.018410,-0.0077,1.395
9248.00,7.421899,25.03018,-0.000171,24.018415,-0.0077,1.394
9250.00,7.421598,25.02904,-0.000172,24.018785,-0.0076,1.394
9252.00,7.421423,25.02896,-0.000172,24.018956,-0.0076,1.394
9254.00,7.421733,25.02874,-0.000172,24.018606,-0.0076,1.395
9256.00,7.422190,25.02950,-0.000172,24.017884,-0.0077,1.394
9258.00,7.421806,25.02927,-0.000173,24.018495,-0.0077,1.394
9260.00,7.420888,25.02981,-0.000171,24.019124,-0.0076,1.395
9262.00,7.420653,25.02992,-0.000171,24.019045,-0.0077,1.394
9264.00,7.420342,25.02931,-0.000172,24.018428,-0.0077,1.395
9266.00,7.419851,25.03042,-0.000172,24.019101,-0.0076,1.394
9268.00,7.419976,25.03147,-0.000171,24.019385,-0.0076,1.394
9270.00,7.420385,25.03037,-0.000171,24.018234,-0.0076,1.395
9272.00,7.420159,25.03061,-0.000172,24.018113,-0.0077,1.395
9274.00,7.420370,25.03146,-0.000173,24.018131,-0.0077,1.394
9276.00,7.420422,25.03056,-0.000172,24.018619,-0.0077,1.394
9278.00,7.420591,25.03030,-0.000171,24.018640,-0.0076,1.395
9280.00,7.420917,25.03076,-0.000172,24.018624,-0.0076,1.394
9282.00,7.420937,25.02994,-0.000173,24.018557,-0.0076,1.395
9284.00,7.421410,25.02983,-0.000172,24.019079,-0.0076,1.395
9286.00,7.421935,25.03002,-0.000172,24.018818,-0.0076,1.395
9288.00,7.421702,25.02978,-0.000173,24.018334,-0.0076,1.395
9290.00,7.420393,25.02983,-0.000171,24.017946,-0.0077,1.394
9292.00,7.420079,25.03011,-0.000173,24.018599,-0.0077,1.394
9294.00,7.420112,25.03017,-0.000171,24.018756,-0.0076,1.394
9296.00,7.420010,25.02931,-0.000172,24.018396,-0.0076,1.395
9298.00,7.419781,25.02943,-0.000171,24.018939,-0.0077,1.394
9300.00,7.420302,25.02950,-0.000172,24.019539,-0.0076,1.395
9302.00,7.419672,25.02954,-0.000173,24.018673,-0.0077,1.395
9304.00,7.419716,25.02893,-0.000173,24.018629,-0.0076,1.394
9306.00,7.419814,25.02823,-0.000172,24.019110,-0.0076,1.395
9308.00,7.419159,25.02884,-0.000172,24.018923,-0.0076,1.394
9310.00,7.419059,25.02832,-0.000172,24.018988,-0.0076,1.395
9312.00,7.419258,25.02863,-0.000171,24.018814,-0.0076,1.394
9314.00,7.418726,25.02998,-0.000171,24.018546,-0.0076,1.394
9316.00,7.418873,25.02972,-0.000171,24.018851,-0.0076,1.394
9318.00,7.418907,25.02952,-0.000171,24.018381,-0.0076,1.394
9320.00,7.418785,25.02882,-0.000173,24.018468,-0.0076,1.394
9322.00,7.418982,25.02811,-0.000172,24.018696,-0.0076,1.394
9324.00,7.419181,25.02825,-0.000172,24.018927,-0.0077,1.395
9326.00,7.419741,25.02868,-0.000172,24.018832,-0.0076,1.395
9328.00,7.419767,25.02865,-0.000173,24.018028,-0.0077,1.395
9330.00,7.419923,25.02854,-0.000171,24.018270,-0.0077,1.394
9332.00,7.420147,25.02855,-0.000172,24.018466,-0.0077,1.394
9334.00,7.419897,25.02866,-0.000172,24.018386,-0.0077,1.395
9336.00,7.419336,25.02857,-0.000171,24.018234,-0.0076,1.394
9338.00,7.419241,25.02820,-0.000171,24.018898,-0.0076,1.394
9340.00,7.419355,25.02828,-0.000171,24.018194,-0.0077,1.394
9342.00,7.419133,25.02900,-0.000171,24.018305,-0.0076,1.394
9344.00,7.418692,25.02878,-0.000172,24.018847,-0.0077,1.394
9346.00,7.418766,25.02793,-0.000173,24.018347,-0.0076,1.395
9348.00,7.419207,25.02814,-0.000172,24.018338,-0.0077,1.394
9350.00,7.418880,25.02847,-0.000172,24.017892,-0.0077,1.395
9352.00,7.419652,25.02869,-0.000173,24.018116,-0.0077,1.395
9354.00,7.419780,25.02846,-0.000172,24.018640,-0.0077,1.395
9356.00,7.419240,25.02910,-0.000173,24.018566,-0.0077,1.394
9358.00,7.419921,25.02870,-0.000173,24.018292,-0.0076,1.394
9360.00,7.419738,25.02825,-0.000173,24.018531,-0.0076,1.395
9362.00,7.419470,25.02798,-0.000173,24.018437,-0.0076,1.394
9364.00,7.419912,25.02831,-0.000172,24.018590,-0.0077,1.394
9366.00,7.419110,25.02864,-0.000172,24.018510,-0.0076,1.395
9368.00,7.419127,25.02908,-0.000173,24.018497,-0.0076,1.394
9370.00,7.419902,25.02923,-0.000173,24.018223,-0.0076,1.395
9372.00,7.420409,25.02903,-0.000173,24.018323,-0.0076,1.395
9374.00,7.420057,25.02942,-0.000172,24.018773,-0.0077,1.395
9376.00,7.420111,25.02996,-0.000172,24.018303,-0.0077,1.394
9378.00,7.420148,25.02974,-0.000173,24.018125,-0.0077,1.395
9380.00,7.421071,25.02947,-0.000172,24.017670,-0.0077,1.395
9382.00,7.421482,25.02942,-0.000171,24.018720,-0.0077,1.394
9384.00,7.420878,25.02941,-0.000170,24.018947,-0.0076,1.394
9386.00,7.420586,25.02985,-0.000171,24.018580,-0.0076,1.394
9388.00,7.419438,25.02957,-0.000171,24.018580,-0.0077,1.395
9390.00,7.418816,25.02863,-0.000172,24.018220,-0.0076,1.394
9392.00,7.419643,25.02964,-0.000173,24.018546,-0.0076,1.395
9394.00,7.419796,25.02953,-0.000173,24.018267,-0.0076,1.395
9396.00,7.420137,25.02983,-0.000172,24.018307,-0.0077,1.394
9398.00,7.419628,25.02937,-0.000173,24.018720,-0.0077,1.394
9400.00,7.420692,25.02898,-0.000173,24.018698,-0.0077,1.395
9402.00,7.420394,25.02927,-0.000172,24.018140,-0.0077,1.395
9404.00,7.420392,25.03015,-0.000173,24.018731,-0.0076,1.394
9406.00,7.419541,25.03047,-0.000172,24.018876,-0.0076,1.395
9408.00,7.419820,25.03099,-0.000173,24.018956,-0.0076,1.395
9410.00,7.420271,25.03097,-0.000172,24.018675,-0.0076,1.394
9412.00,7.419981,25.03038,-0.000172,24.018635,-0.0076,1.394
9414.00,7.420095,25.03058,-0.000172,24.017888,-0.0076,1.395
9416.00,7.419806,25.03064,-0.000173,24.018573,-0.0076,1.395
9418.00,7.419726,25.02971,-0.000173,24.018377,-0.0076,1.394
9420.00,7.420098,25.02980,-0.000171,24.018600,-0.0076,1.394
9422.00,7.420020,25.02973,-0.000172,24.018475,-0.0076,1.394
9424.00,7.419637,25.03025,-0.000171,24.018176,-0.0077,1.394
9426.00,7.419605,25.03048,-0.000172,24.018354,-0.0077,1.394
9428.00,7.419058,25.02966,-0.000172,24.018785,-0.0077,1.394
9430.00,7.419562,25.02988,-0.000172,24.018412,-0.0077,1.394
9432.00,7.419922,25.03025,-0.000172,24.018889,-0.0076,1.395
9434.00,7.419897,25.03115,-0.000172,24.018773,-0.0076,1.395
9436.00,7.419886,25.03097,-0.000172,24.018738,-0.0077,1.394
9438.00,7.419853,25.03037,-0.000172,24.018994,-0.0076,1.394
9440.00,7.420330,25.03083,-0.000172,24.018555,-0.0077,1.394
9442.00,7.420479,25.03120,-0.000171,24.018220,-0.0077,1.395
9444.00,7.419843,25.03076,-0.000173,24.017899,-0.0077,1.394
9446.00,7.419556,25.03013,-0.000171,24.018626,-0.0077,1.395
9448.00,7.419659,25.03055,-0.000170,24.018531,-0.0076,1.394
9450.00,7.419273,25.03106,-0.000171,24.019289,-0.0077,1.394
9452.00,7.419219,25.03147,-0.000173,24.019081,-0.0077,1.394
9454.00,7.419994,25.03146,-0.000173,24.019046,-0.0077,1.395
9456.00,7.421246,25.03102,-0.000173,24.018245,-0.0076,1.394
9458.00,7.421022,25.03189,-0.000171,24.018202,-0.0076,1.395
9460.00,7.420047,25.03199,-0.000172,24.018401,-0.0077,1.394
9462.00,7.419342,25.03168,-0.000173,24.018394,-0.0077,1.395
9464.00,7.419059,25.03203,-0.000173,24.018274,-0.0077,1.395
9466.00,7.419801,25.03116,-0.000173,24.018557,-0.0077,1.395
9468.00,7.420835,25.03072,-0.000173,24.018738,-0.0076,1.395
9470.00,7.420726,25.03048,-0.000172,24.018760,-0.0077,1.395
9472.00,7.420740,25.03037,-0.000171,24.019525,-0.0076,1.394
9474.00,7.420884,25.03039,-0.000172,24.018164,-0.0077,1.394
9476.00,7.420988,25.03048,-0.000172,24.018561,-0.0077,1.394
9478.00,7.420657,25.03090,-0.000171,24.018546,-0.0077,1.394
9480.00,7.420572,25.03094,-0.000172,24.017841,-0.0077,1.395
9482.00,7.420485,25.03119,-0.000174,24.018069,-0.0077,1.395
9484.00,7.419814,25.03188,-0.000173,24.018526,-0.0077,1.395
9486.00,7.419962,25.03155,-0.000174,24.018105,-0.0077,1.395
9488.00,7.419253,25.03117,-0.000173,24.018084,-0.0077,1.395
9490.00,7.420038,25.03108,-0.000173,24.018430,-0.0076,1.394
9492.00,7.420929,25.03031,-0.000173,24.018640,-0.0077,1.394
9494.00,7.420879,25.03018,-0.000172,24.017995,-0.0076,1.395
9496.00,7.421159,25.02991,-0.000173,24.018452,-0.0077,1.394
9498.00,7.421325,25.02992,-0.000172,24.018417,-0.0077,1.394
9500.00,7.421452,25.02931,-0.000173,24.018252,-0.0077,1.395
9502.00,7.421692,25.02972,-0.000174,24.018731,-0.0077,1.395
9504.00,7.420622,25.02863,-0.000173,24.018310,-0.0077,1.395
9506.00,7.419864,25.02901,-0.000172,24.018252,-0.0077,1.395
9508.00,7.420714,25.03036,-0.000171,24.018765,-0.0077,1.395
9510.00,7.420610,25.03073,-0.000172,24.018441,-0.0077,1.395
9512.00,7.420787,25.02975,-0.000173,24.017855,-0.0077,1.394
9514.00,7.420229,25.02894,-0.000173,24.018386,-0.0076,1.395
9516.00,7.419496,25.02889,-0.000172,24.018580,-0.0077,1.395
9518.00,7.419086,25.02895,-0.000173,24.018357,-0.0077,1.395
9520.00,7.419369,25.02881,-0.000173,24.018401,-0.0077,1.395
9522.00,7.420182,25.02927,-0.000172,24.018243,-0.0077,1.395
9524.00,7.419824,25.03000,-0.000173,24.018263,-0.0077,1.395
9526.00,7.419130,25.02945,-0.000175,24.018515,-0.0077,1.395
9528.00,7.419575,25.03008,-0.000174,24.017899,-0.0077,1.394
9530.00,7.419836,25.02957,-0.000173,24.017823,-0.0077,1.395
9532.00,7.420104,25.02967,-0.000172,24.018590,-0.0077,1.395
9534.00,7.420183,25.02943,-0.000174,24.018686,-0.0077,1.395
9536.00,7.419728,25.02974,-0.000174,24.018696,-0.0077,1.395
9538.00,7.419299,25.02963,-0.000173,24.018042,-0.0077,1.395
9540.00,7.419448,25.02959,-0.000173,24.018555,-0.0077,1.395
9542.00,7.419725,25.02896,-0.000174,24.018049,-0.0077,1.395
9544.00,7.419814,25.02861,-0.000172,24.017993,-0.0077,1.395
9546.00,7.419563,25.02885,-0.000171,24.018283,-0.0077,1.395
9548.00,7.419922,25.02951,-0.000173,24.017915,-0.0077,1.395
9550.00,7.420465,25.02869,-0.000174,24.017544,-0.0077,1.395
9552.00,7.421130,25.02930,-0.000173,24.018107,-0.0077,1.395
9554.00,7.420560,25.02909,-0.000174,24.018573,-0.0077,1.395
9556.00,7.420895,25.02883,-0.000173,24.017973,-0.0077,1.395
9558.00,7.420797,25.02849,-0.000173,24.018104,-0.0077,1.395
9560.00,7.420649,25.02873,-0.000174,24.017866,-0.0077,1.395
9562.00,7.420277,25.02927,-0.000173,24.017944,-0.0077,1.394
9564.00,7.419969,25.02925,-0.000173,24.018345,-0.0077,1.395
9566.00,7.420234,25.02852,-0.000173,24.017928,-0.0077,1.396
9568.00,7.420489,25.02954,-0.000173,24.018254,-0.0077,1.395
9570.00,7.420018,25.03005,-0.000174,24.017904,-0.0077,1.394
9572.00,7.419769,25.03024,-0.000172,24.018263,-0.0076,1.394
9574.00,7.420202,25.02995,-0.000171,24.018209,-0.0077,1.395
9576.00,7.420184,25.02955,-0.000173,24.018294,-0.0077,1.395
9578.00,7.419742,25.03005,-0.000172,24.017645,-0.0076,1.395
9580.00,7.419475,25.03005,-0.000173,24.018047,-0.0077,1.395
9582.00,7.419725,25.02990,-0.000172,24.018700,-0.0077,1.395
9584.00,7.419521,25.02957,-0.000175,24.018154,-0.0077,1.395
9586.00,7.420289,25.02915,-0.000174,24.018182,-0.0077,1.395
9588.00,7.420466,25.02798,-0.000174,24.018174,-0.0077,1.394
9590.00,7.420826,25.02865,-0.000172,24.017846,-0.0077,1.395
9592.00,7.420281,25.02898,-0.000173,24.017823,-0.0077,1.395
9594.00,7.420502,25.02865,-0.000172,24.018298,-0.0077,1.394
9596.00,7.419925,25.02817,-0.000173,24.018281,-0.0077,1.395
9598.00,7.420395,25.02881,-0.000172,24.018415,-0.0077,1.395
9600.00,7.420936,25.02902,-0.000171,24.017641,-0.0077,1.395
9602.00,7.420770,25.02946,-0.000172,24.018361,-0.0077,1.395
9604.00,7.419984,25.02965,-0.000172,24.018410,-0.0077,1.395
@16,12.0000,24.0
9606.00,7.419479,25.02973,-0.000173,24.018588,-0.0077,1.395
9608.00,7.412650,25.02992,-0.000173,24.018662,-0.0077,1.395
9610.00,7.399946,25.02997,-0.000173,24.018385,-0.0077,1.394
9612.00,7.388577,25.02937,-0.000172,24.018254,-0.0077,1.394
9614.00,7.380239,25.02931,-0.000172,24.018120,-0.0076,1.394
9616.00,7.375786,25.03001,-0.000171,24.019228,-0.0076,1.394
9618.00,7.375409,25.03031,-0.000170,24.018644,-0.0077,1.395
9620.00,7.376484,25.02983,-0.000172,24.018568,-0.0077,1.396
9622.00,7.377887,25.03060,-0.000174,24.018015,-0.0077,1.396
9624.00,7.378868,25.03008,-0.000174,24.018925,-0.0076,1.397
9626.00,7.379760,25.02939,-0.000174,24.018501,-0.0076,1.396
9628.00,7.380396,25.02939,-0.000172,24.018211,-0.0077,1.395
9630.00,7.382276,25.02946,-0.000173,24.018499,-0.0076,1.396
9632.00,7.390153,25.02968,-0.000174,24.018593,-0.0077,1.396
9634.00,7.404830,25.02946,-0.000173,24.018816,-0.0077,1.396
9636.00,7.419681,25.02935,-0.000173,24.017939,-0.0077,1.398
9638.00,7.431082,25.02942,-0.000173,24.018368,-0.0077,1.397
9640.00,7.438203,25.02842,-0.000173,24.018140,-0.0077,1.396
9642.00,7.442806,25.02812,-0.000174,24.018029,-0.0077,1.396
9644.00,7.445598,25.02865,-0.000172,24.017839,-0.0077,1.395
9646.00,7.448292,25.02903,-0.000170,24.018434,-0.0077,1.395
9648.00,7.453100,25.02804,-0.000172,24.018028,-0.0077,1.395
9650.00,7.457698,25.02787,-0.000172,24.018472,-0.0077,1.395
9652.00,7.460910,25.02867,-0.000171,24.018838,-0.0077,1.395
9654.00,7.464151,25.02848,-0.000172,24.017960,-0.0077,1.395
9656.00,7.467839,25.02844,-0.000173,24.018878,-0.0077,1.395
9658.00,7.470168,25.02919,-0.000172,24.018312,-0.0077,1.395
9660.00,7.472808,25.02959,-0.000172,24.018240,-0.0076,1.395
9662.00,7.474388,25.02939,-0.000171,24.018713,-0.0076,1.395
9664.00,7.476167,25.02853,-0.000172,24.018823,-0.0077,1.394
9666.00,7.477196,25.02859,-0.000171,24.017848,-0.0077,1.394
9668.00,7.476765,25.02839,-0.000171,24.018107,-0.0076,1.395
9670.00,7.476599,25.02787,-0.000172,24.018693,-0.0076,1.395
9672.00,7.477283,25.02795,-0.000173,24.018000,-0.0077,1.395
9674.00,7.476469,25.02882,-0.000174,24.018443,-0.0077,1.396
9676.00,7.474685,25.02905,-0.000174,24.018450,-0.0076,1.395
9678.00,7.474025,25.02999,-0.000173,24.018359,-0.0076,1.395
9680.00,7.472750,25.03055,-0.000173,24.018434,-0.0077,1.394
9682.00,7.470411,25.03031,-0.000173,24.018508,-0.0077,1.395
9684.00,7.469108,25.03008,-0.000173,24.018760,-0.0077,1.395
9686.00,7.467770,25.02999,-0.000173,24.018049,-0.0077,1.395
9688.00,7.467134,25.02976,-0.000173,24.018368,-0.0077,1.395
9690.00,7.466756,25.03028,-0.000173,24.018735,-0.0077,1.394
9692.00,7.465635,25.02979,-0.000172,24.018537,-0.0077,1.395
9694.00,7.463308,25.03022,-0.000172,24.018814,-0.0076,1.395
9696.00,7.461764,25.03053,-0.000173,24.018051,-0.0077,1.395
9698.00,7.461415,25.02983,-0.000173,24.017714,-0.0077,1.395
9700.00,7.459755,25.02986,-0.000174,24.018227,-0.0076,1.395
9702.00,7.458008,25.02946,-0.000173,24.018241,-0.0077,1.395
9704.00,7.458260,25.02916,-0.000172,24.017977,-0.0077,1.395
9706.00,7.457210,25.02952,-0.000172,24.017899,-0.0077,1.395
9708.00,7.455878,25.02903,-0.000173,24.018247,-0.0077,1.394
9710.00,7.454395,25.02941,-0.000172,24.018720,-0.0077,1.394
9712.00,7.454171,25.02958,-0.000173,24.018009,-0.0077,1.395
9714.00,7.452841,25.02923,-0.000173,24.017357,-0.0077,1.395
9716.00,7.452177,25.02920,-0.000174,24.018425,-0.0077,1.395
9718.00,7.450789,25.03042,-0.000173,24.018653,-0.0077,1.395
9720.00,7.448821,25.03058,-0.000172,24.017607,-0.0077,1.395
9722.00,7.447440,25.02916,-0.000171,24.018841,-0.0077,1.394
9724.00,7.446370,25.02874,-0.000171,24.018385,-0.0077,1.395
9726.00,7.445610,25.02950,-0.000171,24.018182,-0.0077,1.395
9728.00,7.444608,25.02899,-0.000172,24.018988,-0.0077,1.395
9730.00,7.443396,25.02824,-0.000171,24.018338,-0.0077,1.395
9732.00,7.442492,25.02848,-0.000172,24.018169,-0.0077,1.395
9734.00,7.441668,25.02772,-0.000174,24.018312,-0.0077,1.395
9736.00,7.440645,25.02748,-0.000173,24.018506,-0.0077,1.395
9738.00,7.440001,25.02806,-0.000173,24.018475,-0.0077,1.395
9740.00,7.439005,25.02876,-0.000172,24.018272,-0.0077,1.395
9742.00,7.437471,25.02818,-0.000172,24.017977,-0.0077,1.395
9744.00,7.437002,25.02863,-0.000171,24.018299,-0.0077,1.394
9746.00,7.435917,25.02828,-0.000172,24.018546,-0.0077,1.394
9748.00,7.434976,25.02772,-0.000172,24.017379,-0.0077,1.395
9750.00,7.434693,25.02791,-0.000173,24.018599,-0.0077,1.395
9752.00,7.434126,25.02772,-0.000174,24.018733,-0.0077,1.395
9754.00,7.432931,25.02773,-0.000173,24.018082,-0.0077,1.394
9756.00,7.432140,25.02724,-0.000172,24.018241,-0.0077,1.394
9758.00,7.432702,25.02792,-0.000173,24.018363,-0.0077,1.394
9760.00,7.432324,25.02874,-0.000173,24.018260,-0.0077,1.396
9762.00,7.431736,25.02778,-0.000174,24.017991,-0.0077,1.395
9764.00,7.431134,25.02848,-0.000172,24.017980,-0.0077,1.395
9766.00,7.430631,25.02903,-0.000173,24.018338,-0.0077,1.395
9768.00,7.430624,25.02817,-0.000172,24.018742,-0.0077,1.394
9770.00,7.430181,25.02774,-0.000172,24.018080,-0.0077,1.395
9772.00,7.430579,25.02829,-0.000174,24.018403,-0.0077,1.395
9774.00,7.429562,25.02817,-0.000173,24.018305,-0.0077,1.395
9776.00,7.428775,25.02853,-0.000173,24.018004,-0.0077,1.395
9778.00,7.429201,25.02868,-0.000173,24.018602,-0.0077,1.395
9780.00,7.428905,25.02899,-0.000173,24.018361,-0.0077,1.395
9782.00,7.428244,25.02806,-0.000173,24.017888,-0.0077,1.394
9784.00,7.427378,25.02782,-0.000174,24.018633,-0.0076,1.395
9786.00,7.427095,25.02820,-0.000173,24.018347,-0.0077,1.395
9788.00,7.426894,25.02822,-0.000173,24.018368,-0.0077,1.395
9790.00,7.426534,25.02782,-0.000173,24.018294,-0.0077,1.395
9792.00,7.425423,25.02855,-0.000175,24.017511,-0.0077,1.395
9794.00,7.424540,25.02766,-0.000174,24.018432,-0.0077,1.394
9796.00,7.424288,25.02790,-0.000174,24.018131,-0.0077,1.395
9798.00,7.424224,25.02773,-0.000174,24.017970,-0.0077,1.395
9800.00,7.424808,25.02646,-0.000173,24.017844,-0.0077,1.395
9802.00,7.424378,25.02686,-0.000175,24.017830,-0.0077,1.394
9804.00,7.424774,25.02696,-0.000175,24.017732,-0.0077,1.395
9806.00,7.424838,25.02721,-0.000174,24.017825,-0.0077,1.395
9808.00,7.425738,25.02790,-0.000173,24.017966,-0.0077,1.395
9810.00,7.425558,25.02725,-0.000174,24.018067,-0.0077,1.395
9812.00,7.424548,25.02758,-0.000173,24.017591,-0.0077,1.395
9814.00,7.424092,25.02780,-0.000174,24.017471,-0.0077,1.395
9816.00,7.423362,25.02738,-0.000174,24.018004,-0.0077,1.395
9818.00,7.422731,25.02771,-0.000173,24.018327,-0.0077,1.395
9820.00,7.422687,25.02819,-0.000174,24.018586,-0.0077,1.395
9822.00,7.422702,25.02739,-0.000174,24.017941,-0.0077,1.395
9824.00,7.422766,25.02789,-0.000174,24.018076,-0.0077,1.395
9826.00,7.422384,25.02833,-0.000172,24.018127,-0.0077,1.394
9828.00,7.422764,25.02784,-0.000174,24.018207,-0.0077,1.395
9830.00,7.422882,25.02786,-0.000174,24.018372,-0.0077,1.395
9832.00,7.422802,25.02813,-0.000174,24.018093,-0.0077,1.395
9834.00,7.421669,25.02791,-0.000172,24.017562,-0.0077,1.395
9836.00,7.422354,25.02788,-0.000174,24.018499,-0.0077,1.395
9838.00,7.422784,25.02781,-0.000174,24.018207,-0.0077,1.395
9840.00,7.422476,25.02827,-0.000173,24.018084,-0.0077,1.394
9842.00,7.421923,25.02756,-0.000172,24.018388,-0.0077,1.395
9844.00,7.422242,25.02807,-0.000173,24.018270,-0.0077,1.395
9846.00,7.421657,25.02813,-0.000173,24.018144,-0.0077,1.395
9848.00,7.422201,25.02814,-0.000173,24.017176,-0.0076,1.395
9850.00,7.421519,25.02756,-0.000173,24.018008,-0.0077,1.395
9852.00,7.420867,25.02795,-0.000174,24.018194,-0.0077,1.395
9854.00,7.419875,25.02888,-0.000173,24.018377,-0.0077,1.394
9856.00,7.420451,25.02897,-0.000173,24.017850,-0.0077,1.395
9858.00,7.420999,25.02890,-0.000173,24.018185,-0.0076,1.395
9860.00,7.420599,25.02911,-0.000173,24.018749,-0.0076,1.395
9862.00,7.420915,25.02946,-0.000174,24.017997,-0.0077,1.395
9864.00,7.421164,25.02981,-0.000173,24.018339,-0.0076,1.395
9866.00,7.420608,25.03029,-0.000172,24.017663,-0.0077,1.395
9868.00,7.420753,25.03070,-0.000173,24.018234,-0.0077,1.395
9870.00,7.420576,25.03017,-0.000174,24.017980,-0.0077,1.394
9872.00,7.421066,25.03074,-0.000174,24.018214,-0.0077,1.395
9874.00,7.421894,25.03128,-0.000173,24.018223,-0.0077,1.395
9876.00,7.421096,25.03138,-0.000173,24.018008,-0.0077,1.395
9878.00,7.420132,25.03137,-0.000172,24.017727,-0.0077,1.395
9880.00,7.420240,25.03163,-0.000173,24.017926,-0.0077,1.395
9882.00,7.420766,25.03146,-0.000173,24.019233,-0.0077,1.395
9884.00,7.421097,25.03070,-0.000171,24.018479,-0.0076,1.395
9886.00,7.420920,25.03063,-0.000172,24.018004,-0.0076,1.395
9888.00,7.420672,25.03086,-0.000173,24.018619,-0.0076,1.395
9890.00,7.420061,25.03100,-0.000173,24.018455,-0.0077,1.395
9892.00,7.419421,25.03120,-0.000172,24.019128,-0.0076,1.394
9894.00,7.419688,25.03131,-0.000173,24.017968,-0.0076,1.395
9896.00,7.419157,25.03151,-0.000171,24.018067,-0.0077,1.395
9898.00,7.419287,25.03045,-0.000172,24.018648,-0.0077,1.395
9900.00,7.419763,25.03061,-0.000173,24.018575,-0.0077,1.395
9902.00,7.420771,25.03143,-0.000173,24.018473,-0.0077,1.395
9904.00,7.420353,25.03111,-0.000172,24.018247,-0.0077,1.395
9906.00,7.419592,25.03093,-0.000172,24.018165,-0.0077,1.395
9908.00,7.419911,25.03113,-0.000172,24.018620,-0.0077,1.395
9910.00,7.419514,25.03123,-0.000173,24.018959,-0.0077,1.395
9912.00,7.419815,25.03075,-0.000173,24.018196,-0.0077,1.395
9914.00,7.419212,25.03117,-0.000173,24.018060,-0.0076,1.395
9916.00,7.419206,25.03020,-0.000173,24.018357,-0.0077,1.395
9918.00,7.420058,25.02925,-0.000172,24.017931,-0.0077,1.395
9920.00,7.421245,25.02861,-0.000172,24.018067,-0.0077,1.395
9922.00,7.420462,25.02861,-0.000172,24.018894,-0.0076,1.395
9924.00,7.419985,25.02902,-0.000172,24.018559,-0.0076,1.395
9926.00,7.420969,25.03025,-0.000171,24.018011,-0.0077,1.395
9928.00,7.420680,25.02992,-0.000172,24.018091,-0.0077,1.395
9930.00,7.419832,25.02989,-0.000173,24.018328,-0.0077,1.395
9932.00,7.419355,25.02969,-0.000174,24.017690,-0.0076,1.395
9934.00,7.419155,25.02961,-0.000173,24.018160,-0.0077,1.395
9936.00,7.418832,25.02891,-0.000172,24.018167,-0.0077,1.395
9938.00,7.418393,25.02910,-0.000172,24.018684,-0.0077,1.395
9940.00,7.418561,25.02923,-0.000173,24.018296,-0.0077,1.395
9942.00,7.418139,25.02974,-0.000173,24.018247,-0.0077,1.394
9944.00,7.418331,25.02986,-0.000173,24.017982,-0.0077,1.395
9946.00,7.419127,25.02959,-0.000174,24.017676,-0.0077,1.395
9948.00,7.419225,25.02915,-0.000173,24.018160,-0.0077,1.394
9950.00,7.419353,25.02965,-0.000173,24.018472,-0.0077,1.395
9952.00,7.419824,25.02948,-0.000172,24.018318,-0.0077,1.395
9954.00,7.419382,25.02977,-0.000173,24.018243,-0.0077,1.395
9956.00,7.419018,25.02964,-0.000172,24.018265,-0.0077,1.395
9958.00,7.419163,25.02960,-0.000172,24.018394,-0.0077,1.395
9960.00,7.419119,25.02945,-0.000173,24.018252,-0.0077,1.395
9962.00,7.419095,25.02849,-0.000172,24.017855,-0.0077,1.395
9964.00,7.419595,25.02897,-0.000171,24.018573,-0.0077,1.394
9966.00,7.420287,25.02944,-0.000173,24.018037,-0.0077,1.394
9968.00,7.419002,25.03031,-0.000172,24.018071,-0.0077,1.395
9970.00,7.419327,25.03023,-0.000173,24.018149,-0.0077,1.395
9972.00,7.419780,25.02929,-0.000172,24.017870,-0.0077,1.395
9974.00,7.419509,25.02949,-0.000174,24.018310,-0.0077,1.395
9976.00,7.419079,25.03043,-0.000173,24.018209,-0.0077,1.395
9978.00,7.418347,25.02986,-0.000172,24.018410,-0.0077,1.395
9980.00,7.418674,25.03032,-0.000172,24.018767,-0.0077,1.395
9982.00,7.419057,25.03041,-0.000172,24.018067,-0.0077,1.394
9984.00,7.418504,25.02966,-0.000173,24.018118,-0.0077,1.395
9986.00,7.418610,25.02920,-0.000172,24.018530,-0.0077,1.395
9988.00,7.419239,25.02931,-0.000173,24.018390,-0.0077,1.395
9990.00,7.419235,25.02917,-0.000173,24.018651,-0.0077,1.395
9992.00,7.419426,25.02929,-0.000174,24.017834,-0.0077,1.395
9994.00,7.419666,25.02847,-0.000173,24.018084,-0.0076,1.395
9996.00,7.419593,25.02888,-0.000172,24.018577,-0.0077,1.395
9998.00,7.419623,25.02863,-0.000171,24.018350,-0.0077,1.394
10000.00,7.419100,25.02866,-0.000173,24.017854,-0.0077,1.395
10002.00,7.419181,25.02897,-0.000173,24.018133,-0.0077,1.395
10004.00,7.418954,25.02887,-0.000173,24.017389,-0.0077,1.395
10006.00,7.419632,25.02918,-0.000174,24.018731,-0.0077,1.395
10008.00,7.420045,25.02987,-0.000174,24.017839,-0.0077,1.395
10010.00,7.420167,25.02963,-0.000173,24.018116,-0.0077,1.395
10012.00,7.419417,25.03008,-0.000172,24.018002,-0.0077,1.395
10014.00,7.419344,25.03000,-0.000173,24.017498,-0.0077,1.395
10016.00,7.420095,25.03049,-0.000172,24.018013,-0.0077,1.394
10018.00,7.419909,25.02973,-0.000172,24.018341,-0.0077,1.394
10020.00,7.419378,25.02982,-0.000172,24.018338,-0.0077,1.395
10022.00,7.418405,25.03010,-0.000173,24.018087,-0.0077,1.395
10024.00,7.418531,25.03009,-0.000173,24.017745,-0.0077,1.395
10026.00,7.418702,25.02928,-0.000173,24.017830,-0.0077,1.395
10028.00,7.418878,25.02934,-0.000173,24.018711,-0.0077,1.395
10030.00,7.418590,25.02958,-0.000174,24.018245,-0.0077,1.395
10032.00,7.418214,25.02900,-0.000172,24.017652,-0.0076,1.395
10034.00,7.418147,25.02865,-0.000172,24.018341,-0.0077,1.395
10036.00,7.418907,25.02906,-0.000173,24.018073,-0.0077,1.395
10038.00,7.419958,25.02952,-0.000173,24.017767,-0.0077,1.395
10040.00,7.419161,25.02967,-0.000173,24.018515,-0.0077,1.395
10042.00,7.418737,25.02945,-0.000173,24.018299,-0.0077,1.395
10044.00,7.419084,25.02915,-0.000173,24.017917,-0.0077,1.395
10046.00,7.419316,25.02873,-0.000173,24.018388,-0.0077,1.395
10048.00,7.419250,25.02838,-0.000173,24.017892,-0.0077,1.395
10050.00,7.419693,25.02885,-0.000174,24.018379,-0.0077,1.396
10052.00,7.419535,25.02865,-0.000172,24.018303,-0.0077,1.395
10054.00,7.419534,25.02809,-0.000173,24.018305,-0.0077,1.395
10056.00,7.418986,25.02852,-0.000173,24.017632,-0.0077,1.395
10058.00,7.418597,25.02844,-0.000172,24.017951,-0.0077,1.395
10060.00,7.419421,25.02862,-0.000173,24.017219,-0.0077,1.395
10062.00,7.420173,25.02924,-0.000173,24.018428,-0.0077,1.396
10064.00,7.420556,25.02868,-0.000173,24.018098,-0.0077,1.395
10066.00,7.420085,25.02887,-0.000173,24.017524,-0.0077,1.395
10068.00,7.420365,25.02890,-0.000173,24.018368,-0.0077,1.395
10070.00,7.420454,25.02943,-0.000172,24.018105,-0.0077,1.396
10072.00,7.420882,25.02885,-0.000173,24.017970,-0.0077,1.396
10074.00,7.421050,25.02924,-0.000173,24.017921,-0.0077,1.395
10076.00,7.421113,25.02935,-0.000172,24.017989,-0.0077,1.395
10078.00,7.421250,25.02891,-0.000173,24.017881,-0.0077,1.395
10080.00,7.420805,25.02903,-0.000173,24.017777,-0.0077,1.395
10082.00,7.420238,25.02887,-0.000172,24.017902,-0.0077,1.395
10084.00,7.419287,25.02887,-0.000173,24.017863,-0.0077,1.395
10086.00,7.419589,25.02910,-0.000173,24.017380,-0.0077,1.396
10088.00,7.419652,25.02971,-0.000174,24.017757,-0.0077,1.395
10090.00,7.419032,25.02953,-0.000174,24.017658,-0.0077,1.396
10092.00,7.419150,25.02955,-0.000173,24.017939,-0.0077,1.395
10094.00,7.418915,25.02917,-0.000172,24.017886,-0.0077,1.395
10096.00,7.419075,25.03036,-0.000173,24.017815,-0.0077,1.395
10098.00,7.419702,25.02988,-0.000174,24.018058,-0.0077,1.395
10100.00,7.419893,25.02989,-0.000173,24.018280,-0.0077,1.395
10102.00,7.419289,25.02917,-0.000174,24.017783,-0.0077,1.395
10104.00,7.418274,25.02888,-0.000172,24.018276,-0.0077,1.396
10106.00,7.418410,25.02807,-0.000173,24.018254,-0.0077,1.396
10108.00,7.419497,25.02891,-0.000173,24.018062,-0.0077,1.396
10110.00,7.419562,25.02947,-0.000174,24.018133,-0.0077,1.395
10112.00,7.419799,25.02957,-0.000173,24.018093,-0.0077,1.395
10114.00,7.419923,25.02975,-0.000173,24.018053,-0.0077,1.394
10116.00,7.418997,25.02931,-0.000173,24.018004,-0.0077,1.395
10118.00,7.419398,25.03028,-0.000172,24.018626,-0.0077,1.395
10120.00,7.419524,25.02981,-0.000172,24.018245,-0.0077,1.396
10122.00,7.417874,25.02918,-0.000172,24.017542,-0.0077,1.395
10124.00,7.417538,25.02961,-0.000173,24.018183,-0.0077,1.395
10126.00,7.418602,25.02992,-0.000173,24.018655,-0.0077,1.395
10128.00,7.418914,25.02946,-0.000172,24.018283,-0.0077,1.395
10130.00,7.419062,25.02825,-0.000173,24.017719,-0.0077,1.395
10132.00,7.418673,25.02904,-0.000173,24.017638,-0.0077,1.395
10134.00,7.417993,25.02896,-0.000172,24.018107,-0.0077,1.395
10136.00,7.418594,25.02940,-0.000173,24.018109,-0.0077,1.395
10138.00,7.418874,25.03051,-0.000174,24.018120,-0.0077,1.396
10140.00,7.418640,25.02979,-0.000175,24.017825,-0.0076,1.396
10142.00,7.419000,25.03026,-0.000174,24.017763,-0.0077,1.396
10144.00,7.419670,25.03086,-0.000173,24.018178,-0.0077,1.394
10146.00,7.420410,25.02988,-0.000172,24.017788,-0.0077,1.395
10148.00,7.418719,25.03008,-0.000172,24.017868,-0.0077,1.396
10150.00,7.418818,25.02964,-0.000174,24.017467,-0.0077,1.395
10152.00,7.419891,25.02967,-0.000172,24.017366,-0.0077,1.394
10154.00,7.419530,25.02979,-0.000173,24.017777,-0.0077,1.395
10156.00,7.420065,25.03019,-0.000173,24.018147,-0.0076,1.395
10158.00,7.419895,25.03024,-0.000174,24.018357,-0.0076,1.395
10160.00,7.419185,25.02953,-0.000173,24.018747,-0.0077,1.395
10162.00,7.419540,25.03045,-0.000173,24.018051,-0.0077,1.396
10164.00,7.419167,25.03117,-0.000172,24.017591,-0.0077,1.395
10166.00,7.418828,25.03013,-0.000172,24.018423,-0.0077,1.396
10168.00,7.418357,25.02977,-0.000173,24.018042,-0.0076,1.396
10170.00,7.418134,25.02993,-0.000173,24.017904,-0.0077,1.396
10172.00,7.418489,25.02968,-0.000174,24.018542,-0.0077,1.395
10174.00,7.419016,25.02944,-0.000172,24.017962,-0.0077,1.396
10176.00,7.418947,25.02975,-0.000173,24.018512,-0.0077,1.395
10178.00,7.419009,25.03018,-0.000172,24.018412,-0.0077,1.395
10180.00,7.418936,25.03036,-0.000172,24.018963,-0.0077,1.395
10182.00,7.418510,25.03019,-0.000172,24.018385,-0.0076,1.395
10184.00,7.418919,25.03097,-0.000173,24.018744,-0.0076,1.395
10186.00,7.418256,25.03086,-0.000173,24.018193,-0.0077,1.395
10188.00,7.418645,25.03090,-0.000174,24.018140,-0.0077,1.395
10190.00,7.419364,25.02970,-0.000173,24.018047,-0.0077,1.395
10192.00,7.420081,25.02908,-0.000172,24.018325,-0.0077,1.396
10194.00,7.420046,25.02982,-0.000172,24.018104,-0.0077,1.395
10196.00,7.419735,25.02951,-0.000172,24.018582,-0.0077,1.395
10198.00,7.419403,25.02966,-0.000173,24.018272,-0.0077,1.395
10200.00,7.419908,25.03027,-0.000173,24.017995,-0.0077,1.395
10202.00,7.420254,25.03018,-0.000173,24.018506,-0.0077,1.395
10204.00,7.420704,25.03009,-0.000174,24.018754,-0.0077,1.395
@17,12.0000,24.0
10206.00,7.420778,25.02937,-0.000173,24.018033,-0.0077,1.395
10208.00,7.414013,25.02897,-0.000172,24.017890,-0.0077,1.396
10210.00,7.401661,25.02913,-0.000172,24.017884,-0.0077,1.394
10212.00,7.390278,25.02910,-0.000172,24.018493,-0.0077,1.394
10214.00,7.381202,25.02980,-0.000170,24.017941,-0.0076,1.394
10216.00,7.376039,25.02940,-0.000171,24.018455,-0.0077,1.395
10218.00,7.374781,25.02954,-0.000172,24.018350,-0.0077,1.395
10220.00,7.375377,25.02960,-0.000172,24.018330,-0.0077,1.396
10222.00,7.375936,25.02989,-0.000173,24.017917,-0.0077,1.396
10224.00,7.376763,25.02975,-0.000173,24.018069,-0.0077,1.397
10226.00,7.377295,25.03041,-0.000173,24.018541,-0.0077,1.396
10228.00,7.377272,25.02948,-0.000173,24.018223,-0.0077,1.396
10230.00,7.379127,25.02920,-0.000172,24.018357,-0.0077,1.396
10232.00,7.386118,25.02907,-0.000172,24.017527,-0.0076,1.397
10234.00,7.400357,25.02952,-0.000174,24.017931,-0.0077,1.397
10236.00,7.414258,25.02978,-0.000173,24.018318,-0.0077,1.398
10238.00,7.426376,25.02906,-0.000174,24.018071,-0.0077,1.397
10240.00,7.433874,25.02941,-0.000174,24.017790,-0.0077,1.397
10242.00,7.438454,25.03020,-0.000174,24.017790,-0.0077,1.397
10244.00,7.441488,25.03023,-0.000174,24.018185,-0.0077,1.396
10246.00,7.443022,25.03048,-0.000173,24.018463,-0.0077,1.396
10248.00,7.446700,25.03032,-0.000172,24.017828,-0.0077,1.396
10250.00,7.450607,25.03036,-0.000171,24.018671,-0.0077,1.395
10252.00,7.454874,25.02977,-0.000171,24.018727,-0.0077,1.395
10254.00,7.458200,25.02992,-0.000171,24.018448,-0.0077,1.396
10256.00,7.460740,25.02977,-0.000171,24.017980,-0.0076,1.395
10258.00,7.463372,25.02974,-0.000172,24.018957,-0.0077,1.395
10260.00,7.465363,25.02972,-0.000171,24.017754,-0.0077,1.395
10262.00,7.468254,25.02941,-0.000171,24.018272,-0.0077,1.395
10264.00,7.469998,25.02967,-0.000172,24.018466,-0.0077,1.395
10266.00,7.471245,25.02922,-0.000172,24.017863,-0.0077,1.395
10268.00,7.471666,25.02952,-0.000173,24.018093,-0.0077,1.395
10270.00,7.472189,25.02893,-0.000173,24.017752,-0.0077,1.395
10272.00,7.472683,25.02957,-0.000172,24.018006,-0.0077,1.396
10274.00,7.472227,25.03012,-0.000172,24.018075,-0.0077,1.395
10276.00,7.471805,25.02994,-0.000173,24.017984,-0.0077,1.396
10278.00,7.471714,25.02934,-0.000174,24.018421,-0.0077,1.395
10280.00,7.470580,25.02908,-0.000173,24.017944,-0.0077,1.396
10282.00,7.468667,25.02899,-0.000173,24.018394,-0.0077,1.395
10284.00,7.466602,25.02903,-0.000172,24.017854,-0.0077,1.395
10286.00,7.465713,25.02948,-0.000172,24.018479,-0.0077,1.395
10288.00,7.464940,25.03006,-0.000171,24.018731,-0.0077,1.395
10290.00,7.464309,25.03017,-0.000171,24.018635,-0.0076,1.395
10292.00,7.463721,25.03111,-0.000170,24.018651,-0.0076,1.395
10294.00,7.462673,25.03086,-0.000171,24.017857,-0.0076,1.396
10296.00,7.461812,25.03027,-0.000174,24.018613,-0.0077,1.396
10298.00,7.461534,25.03045,-0.000174,24.018323,-0.0077,1.396
10300.00,7.460896,25.03021,-0.000172,24.018037,-0.0077,1.395
10302.00,7.459506,25.03034,-0.000172,24.018140,-0.0077,1.396
10304.00,7.458851,25.03077,-0.000173,24.018566,-0.0077,1.395
10306.00,7.457589,25.03037,-0.000172,24.018412,-0.0077,1.395
10308.00,7.456821,25.03000,-0.000172,24.018136,-0.0077,1.395
10310.00,7.456270,25.02939,-0.000173,24.017732,-0.0077,1.395
10312.00,7.455046,25.02972,-0.000172,24.018330,-0.0077,1.395
10314.00,7.452446,25.03055,-0.000172,24.019037,-0.0077,1.395
10316.00,7.450696,25.03062,-0.000172,24.018334,-0.0077,1.394
10318.00,7.449616,25.03045,-0.000171,24.018602,-0.0077,1.395
10320.00,7.447925,25.03055,-0.000171,24.018622,-0.0076,1.396
10322.00,7.447182,25.03134,-0.000173,24.018811,-0.0076,1.395
10324.00,7.446545,25.03116,-0.000172,24.018298,-0.0077,1.395
10326.00,7.445995,25.03056,-0.000172,24.018305,-0.0077,1.395
10328.00,7.444333,25.03091,-0.000172,24.018698,-0.0077,1.394
10330.00,7.443284,25.03066,-0.000172,24.018051,-0.0077,1.395
10332.00,7.442176,25.03108,-0.000173,24.018588,-0.0077,1.395
10334.00,7.440802,25.03138,-0.000173,24.017946,-0.0077,1.395
10336.00,7.439398,25.03173,-0.000173,24.017692,-0.0077,1.395
10338.00,7.438457,25.03156,-0.000173,24.017986,-0.0077,1.394
10340.00,7.437837,25.03141,-0.000172,24.018483,-0.0076,1.395
10342.00,7.436632,25.03037,-0.000174,24.018047,-0.0077,1.395
10344.00,7.435657,25.03166,-0.000173,24.018080,-0.0077,1.397
10346.00,7.434732,25.03056,-0.000173,24.018412,-0.0076,1.396
10348.00,7.433981,25.03047,-0.000174,24.018508,-0.0076,1.396
10350.00,7.433560,25.03062,-0.000174,24.018303,-0.0077,1.396
10352.00,7.433327,25.03049,-0.000173,24.019217,-0.0077,1.395
10354.00,7.432454,25.03061,-0.000173,24.018865,-0.0077,1.395
10356.00,7.432387,25.03074,-0.000173,24.018575,-0.0077,1.396
10358.00,7.431501,25.03052,-0.000173,24.018530,-0.0077,1.396
10360.00,7.430685,25.03016,-0.000172,24.018044,-0.0077,1.396
10362.00,7.430893,25.03062,-0.000174,24.017980,-0.0077,1.396
10364.00,7.430117,25.03133,-0.000173,24.018386,-0.0077,1.395
10366.00,7.429666,25.03171,-0.000173,24.018026,-0.0077,1.395
10368.00,7.429273,25.03160,-0.000172,24.017968,-0.0077,1.395
10370.00,7.428983,25.03083,-0.000173,24.017712,-0.0077,1.396
10372.00,7.428947,25.03095,-0.000173,24.018376,-0.0077,1.396
10374.00,7.428522,25.03079,-0.000174,24.018044,-0.0077,1.395
10376.00,7.427899,25.03041,-0.000173,24.018550,-0.0077,1.396
10378.00,7.427626,25.03013,-0.000172,24.017768,-0.0077,1.396
10380.00,7.427683,25.03051,-0.000173,24.017973,-0.0077,1.396
10382.00,7.426963,25.03078,-0.000173,24.018301,-0.0077,1.396
10384.00,7.426219,25.03046,-0.000172,24.018559,-0.0077,1.396
10386.00,7.426056,25.03139,-0.000172,24.018437,-0.0077,1.396
10388.00,7.425292,25.03144,-0.000173,24.017819,-0.0077,1.396
10390.00,7.424918,25.03070,-0.000173,24.018105,-0.0077,1.396
10392.00,7.425138,25.03104,-0.000173,24.018454,-0.0077,1.395
10394.00,7.426055,25.03039,-0.000173,24.018493,-0.0077,1.396
10396.00,7.426471,25.03064,-0.000173,24.018604,-0.0077,1.395
10398.00,7.425473,25.03044,-0.000172,24.018336,-0.0077,1.395
10400.00,7.424886,25.03063,-0.000173,24.018461,-0.0077,1.395
10402.00,7.424091,25.03084,-0.000173,24.018064,-0.0077,1.395
10404.00,7.423525,25.03133,-0.000172,24.018160,-0.0077,1.395
10406.00,7.423817,25.03119,-0.000172,24.018080,-0.0077,1.395
10408.00,7.423670,25.03020,-0.000173,24.018492,-0.0077,1.396
10410.00,7.423566,25.03062,-0.000174,24.018323,-0.0077,1.396
10412.00,7.423654,25.03064,-0.000174,24.017846,-0.0077,1.395
10414.00,7.423135,25.03088,-0.000174,24.018367,-0.0077,1.396
10416.00,7.423278,25.03203,-0.000173,24.018952,-0.0077,1.395
10418.00,7.422878,25.03171,-0.000172,24.018568,-0.0077,1.395
10420.00,7.422867,25.03236,-0.000171,24.018631,-0.0076,1.396
10422.00,7.422127,25.03201,-0.000172,24.018171,-0.0077,1.396
10424.00,7.421889,25.03241,-0.000173,24.018015,-0.0077,1.395
10426.00,7.422158,25.03207,-0.000174,24.018408,-0.0077,1.396
10428.00,7.422235,25.03154,-0.000173,24.018901,-0.0077,1.395
10430.00,7.421998,25.03261,-0.000173,24.018568,-0.0076,1.395
10432.00,7.421929,25.03287,-0.000174,24.018096,-0.0077,1.396
10434.00,7.421532,25.03253,-0.000174,24.018202,-0.0077,1.395
10436.00,7.421166,25.03296,-0.000172,24.018508,-0.0077,1.395
10438.00,7.421193,25.03215,-0.000172,24.017984,-0.0077,1.395
10440.00,7.421385,25.03272,-0.000174,24.018319,-0.0077,1.396
10442.00,7.421520,25.03208,-0.000173,24.018127,-0.0077,1.395
10444.00,7.421524,25.03221,-0.000173,24.018202,-0.0077,1.395
10446.00,7.421810,25.03146,-0.000172,24.018140,-0.0077,1.395
10448.00,7.421628,25.03096,-0.000174,24.018646,-0.0077,1.396
10450.00,7.421645,25.03160,-0.000173,24.018232,-0.0077,1.396
10452.00,7.421900,25.03130,-0.000175,24.018336,-0.0077,1.395
10454.00,7.422251,25.03106,-0.000174,24.017935,-0.0077,1.395
10456.00,7.421961,25.03077,-0.000174,24.018347,-0.0077,1.395
10458.00,7.420535,25.03153,-0.000172,24.018033,-0.0077,1.395
10460.00,7.419747,25.03145,-0.000172,24.017527,-0.0077,1.396
10462.00,7.419860,25.03119,-0.000172,24.018022,-0.0077,1.395
10464.00,7.419398,25.03173,-0.000172,24.018214,-0.0077,1.395
10466.00,7.418636,25.03118,-0.000171,24.018180,-0.0077,1.396
10468.00,7.418882,25.03196,-0.000171,24.018860,-0.0077,1.396
10470.00,7.419643,25.03226,-0.000171,24.018531,-0.0077,1.395
10472.00,7.419529,25.03175,-0.000173,24.017991,-0.0077,1.395
10474.00,7.419878,25.03109,-0.000174,24.018660,-0.0077,1.396
10476.00,7.419675,25.03155,-0.000174,24.018457,-0.0077,1.396
10478.00,7.419126,25.03197,-0.000173,24.017786,-0.0076,1.396
10480.00,7.418376,25.03130,-0.000173,24.018261,-0.0077,1.395
10482.00,7.418001,25.03181,-0.000172,24.018383,-0.0077,1.396
10484.00,7.417899,25.03217,-0.000171,24.017404,-0.0077,1.395
10486.00,7.417663,25.03212,-0.000171,24.017922,-0.0077,1.395
10488.00,7.417720,25.03189,-0.000173,24.018444,-0.0076,1.396
10490.00,7.418240,25.03161,-0.000172,24.018747,-0.0077,1.395
10492.00,7.419249,25.03184,-0.000172,24.018218,-0.0077,1.396
10494.00,7.419316,25.03170,-0.000172,24.018872,-0.0077,1.395
10496.00,7.419350,25.03159,-0.000173,24.018399,-0.0076,1.396
10498.00,7.419375,25.03109,-0.000174,24.018403,-0.0077,1.396
10500.00,7.419529,25.03220,-0.000175,24.018493,-0.0077,1.396
10502.00,7.420061,25.03146,-0.000173,24.017774,-0.0077,1.396
10504.00,7.420151,25.03117,-0.000172,24.017953,-0.0077,1.395
10506.00,7.420391,25.03193,-0.000172,24.018265,-0.0077,1.395
10508.00,7.419566,25.03245,-0.000172,24.018483,-0.0077,1.395
10510.00,7.420125,25.03248,-0.000171,24.018825,-0.0077,1.395
10512.00,7.420009,25.03195,-0.000172,24.018379,-0.0076,1.396
10514.00,7.420134,25.03233,-0.000172,24.017895,-0.0076,1.396
10516.00,7.419916,25.03305,-0.000173,24.018254,-0.0077,1.396
10518.00,7.419803,25.03287,-0.000173,24.017835,-0.0076,1.395
10520.00,7.419230,25.03273,-0.000172,24.018408,-0.0076,1.396
10522.00,7.419128,25.03229,-0.000171,24.018490,-0.0077,1.396
10524.00,7.418868,25.03274,-0.000174,24.018325,-0.0077,1.396
10526.00,7.418945,25.03291,-0.000173,24.018142,-0.0077,1.396
10528.00,7.419473,25.03233,-0.000173,24.017547,-0.0077,1.395
10530.00,7.419400,25.03285,-0.000171,24.018162,-0.0077,1.396
10532.00,7.418969,25.03262,-0.000173,24.018194,-0.0077,1.396
10534.00,7.418514,25.03306,-0.000173,24.017964,-0.0077,1.396
10536.00,7.419012,25.03298,-0.000175,24.018624,-0.0077,1.396
10538.00,7.418712,25.03246,-0.000174,24.018370,-0.0077,1.396
10540.00,7.419031,25.03158,-0.000174,24.018091,-0.0077,1.397
10542.00,7.419209,25.03100,-0.000174,24.018682,-0.0077,1.396
10544.00,7.419344,25.03123,-0.000172,24.017973,-0.0077,1.395
10546.00,7.419293,25.03200,-0.000173,24.018167,-0.0077,1.395
10548.00,7.418712,25.03180,-0.000173,24.018111,-0.0077,1.396
10550.00,7.418435,25.03174,-0.000173,24.018082,-0.0077,1.395
10552.00,7.418361,25.03163,-0.000172,24.018183,-0.0077,1.395
10554.00,7.419128,25.03234,-0.000172,24.018040,-0.0077,1.395
10556.00,7.419878,25.03296,-0.000170,24.018305,-0.0077,1.395
10558.00,7.419535,25.03239,-0.000171,24.017855,-0.0077,1.395
10560.00,7.419617,25.03260,-0.000171,24.018365,-0.0077,1.396
10562.00,7.419705,25.03184,-0.000172,24.018508,-0.0077,1.396
10564.00,7.419750,25.03144,-0.000173,24.017919,-0.0077,1.396
10566.00,7.419385,25.03246,-0.000173,24.017511,-0.0077,1.395
10568.00,7.419135,25.03218,-0.000173,24.018265,-0.0077,1.396
10570.00,7.419286,25.03190,-0.000173,24.018483,-0.0077,1.395
10572.00,7.419196,25.03143,-0.000174,24.018064,-0.0077,1.395
10574.00,7.418889,25.03094,-0.000174,24.018180,-0.0077,1.395
10576.00,7.418425,25.03087,-0.000172,24.018057,-0.0077,1.395
10578.00,7.418975,25.03113,-0.000172,24.017850,-0.0077,1.396
10580.00,7.418992,25.03024,-0.000173,24.017399,-0.0077,1.395
10582.00,7.418087,25.02987,-0.000171,24.017689,-0.0077,1.396
10584.00,7.418599,25.02939,-0.000173,24.017513,-0.0077,1.396
10586.00,7.419145,25.03032,-0.000174,24.017877,-0.0077,1.396
10588.00,7.418770,25.03037,-0.000173,24.018038,-0.0077,1.395
10590.00,7.418281,25.03018,-0.000172,24.017906,-0.0077,1.395
10592.00,7.419171,25.02985,-0.000172,24.018020,-0.0077,1.396
10594.00,7.419568,25.02998,-0.000173,24.018818,-0.0077,1.396
10596.00,7.419480,25.03076,-0.000173,24.018773,-0.0077,1.395
10598.00,7.419253,25.03120,-0.000173,24.018450,-0.0076,1.395
10600.00,7.419904,25.03076,-0.000174,24.018901,-0.0077,1.396
10602.00,7.419884,25.03125,-0.000173,24.018044,-0.0077,1.396
10604.00,7.418626,25.03096,-0.000173,24.017612,-0.0077,1.396
10606.00,7.418618,25.03117,-0.000174,24.018145,-0.0077,1.395
10608.00,7.418967,25.03054,-0.000174,24.017966,-0.0077,1.396
10610.00,7.419548,25.03014,-0.000173,24.017873,-0.0077,1.395
10612.00,7.418535,25.02983,-0.000171,24.017863,-0.0077,1.395
10614.00,7.418803,25.02971,-0.000172,24.018298,-0.0077,1.396
10616.00,7.419249,25.02994,-0.000174,24.018004,-0.0077,1.396
10618.00,7.419911,25.03100,-0.000173,24.018704,-0.0076,1.395
10620.00,7.420242,25.02987,-0.000173,24.018595,-0.0077,1.395
10622.00,7.420505,25.03052,-0.000173,24.018626,-0.0077,1.395
10624.00,7.419903,25.03051,-0.000173,24.017924,-0.0077,1.396
10626.00,7.420071,25.03040,-0.000173,24.017975,-0.0077,1.396
10628.00,7.420630,25.03020,-0.000173,24.017768,-0.0077,1.396
10630.00,7.420490,25.02980,-0.000172,24.018263,-0.0077,1.396
10632.00,7.420067,25.02939,-0.000172,24.018220,-0.0077,1.395
10634.00,7.419460,25.02931,-0.000172,24.018649,-0.0077,1.396
10636.00,7.419580,25.03019,-0.000173,24.018454,-0.0077,1.395
10638.00,7.418833,25.03002,-0.000172,24.017946,-0.0077,1.395
10640.00,7.419441,25.02983,-0.000173,24.018477,-0.0076,1.395
10642.00,7.419767,25.02972,-0.000174,24.018432,-0.0077,1.395
10644.00,7.419123,25.02912,-0.000173,24.017716,-0.0077,1.396
10646.00,7.419304,25.02918,-0.000173,24.017779,-0.0077,1.396
10648.00,7.419152,25.02917,-0.000172,24.018231,-0.0077,1.395
10650.00,7.419160,25.02925,-0.000173,24.018009,-0.0077,1.395
10652.00,7.419258,25.02937,-0.000174,24.017870,-0.0077,1.395
10654.00,7.419312,25.02978,-0.000173,24.017881,-0.0077,1.395
10656.00,7.419242,25.02969,-0.000174,24.017632,-0.0077,1.395
10658.00,7.419649,25.02956,-0.000174,24.017806,-0.0077,1.396
10660.00,7.419311,25.02916,-0.000173,24.018430,-0.0077,1.396
10662.00,7.418696,25.02881,-0.000173,24.017893,-0.0077,1.396
10664.00,7.418557,25.02791,-0.000174,24.017661,-0.0077,1.395
10666.00,7.418962,25.02855,-0.000174,24.017237,-0.0077,1.395
10668.00,7.419063,25.02772,-0.000172,24.017888,-0.0077,1.395
10670.00,7.420058,25.02740,-0.000173,24.017815,-0.0077,1.395
10672.00,7.420356,25.02821,-0.000173,24.018327,-0.0077,1.395
10674.00,7.420325,25.02851,-0.000173,24.018247,-0.0077,1.395
10676.00,7.419809,25.02885,-0.000173,24.017913,-0.0077,1.395
10678.00,7.419928,25.02967,-0.000173,24.018323,-0.0077,1.395
10680.00,7.419638,25.02951,-0.000173,24.017877,-0.0077,1.395
10682.00,7.418674,25.03005,-0.000173,24.017304,-0.0077,1.395
10684.00,7.418305,25.02972,-0.000174,24.018361,-0.0077,1.395
10686.00,7.419071,25.02943,-0.000173,24.018198,-0.0077,1.395
10688.00,7.420033,25.02948,-0.000173,24.017982,-0.0077,1.395
10690.00,7.418820,25.02970,-0.000172,24.018089,-0.0077,1.395
10692.00,7.419071,25.02937,-0.000172,24.018031,-0.0077,1.395
10694.00,7.419452,25.02952,-0.000173,24.017366,-0.0077,1.396
10696.00,7.419802,25.02995,-0.000173,24.017727,-0.0077,1.395
10698.00,7.419178,25.02987,-0.000172,24.017783,-0.0077,1.395
10700.00,7.418581,25.02918,-0.000173,24.017747,-0.0077,1.395
10702.00,7.417894,25.02972,-0.000174,24.018330,-0.0076,1.395
10704.00,7.418761,25.02953,-0.000173,24.018185,-0.0077,1.395
10706.00,7.419254,25.02947,-0.000173,24.018310,-0.0077,1.395
10708.00,7.419281,25.02974,-0.000172,24.018078,-0.0077,1.395
10710.00,7.417688,25.03011,-0.000173,24.018040,-0.0077,1.395
10712.00,7.417640,25.03020,-0.000172,24.018151,-0.0077,1.395
10714.00,7.418285,25.02973,-0.000173,24.018377,-0.0077,1.395
10716.00,7.418150,25.02952,-0.000173,24.018196,-0.0077,1.395
10718.00,7.417804,25.02947,-0.000173,24.018711,-0.0077,1.395
10720.00,7.418559,25.03050,-0.000173,24.017924,-0.0077,1.395
10722.00,7.418892,25.03057,-0.000172,24.017569,-0.0077,1.395
10724.00,7.418241,25.03072,-0.000173,24.017924,-0.0077,1.395
10726.00,7.418260,25.03056,-0.000173,24.017785,-0.0077,1.395
10728.00,7.419853,25.02998,-0.000172,24.018263,-0.0077,1.395
10730.00,7.419842,25.02904,-0.000174,24.018410,-0.0077,1.395
10732.00,7.420059,25.02935,-0.000172,24.018406,-0.0077,1.395
10734.00,7.420251,25.02962,-0.000174,24.017906,-0.0077,1.396
10736.00,7.419945,25.02951,-0.000174,24.017741,-0.0077,1.395
10738.00,7.420012,25.02992,-0.000173,24.018542,-0.0077,1.395
10740.00,7.419829,25.02941,-0.000173,24.017337,-0.0077,1.395
10742.00,7.418667,25.02933,-0.000173,24.018136,-0.0077,1.395
10744.00,7.418588,25.02927,-0.000174,24.017598,-0.0077,1.396
10746.00,7.418691,25.03065,-0.000173,24.017625,-0.0077,1.396
10748.00,7.419424,25.03067,-0.000173,24.018086,-0.0077,1.395
10750.00,7.418570,25.02976,-0.000174,24.018116,-0.0077,1.396
10752.00,7.417866,25.02990,-0.000175,24.017857,-0.0077,1.395
10754.00,7.417278,25.02981,-0.000173,24.017592,-0.0077,1.395
10756.00,7.417691,25.02924,-0.000174,24.018260,-0.0077,1.396
10758.00,7.417111,25.02866,-0.000174,24.018156,-0.0077,1.396
10760.00,7.417048,25.02924,-0.000173,24.017730,-0.0077,1.395
10762.00,7.417278,25.02950,-0.000173,24.017687,-0.0077,1.395
10764.00,7.418121,25.02872,-0.000174,24.018722,-0.0077,1.396
10766.00,7.418898,25.02851,-0.000172,24.017812,-0.0077,1.395
10768.00,7.419267,25.02932,-0.000172,24.017935,-0.0077,1.394
10770.00,7.419752,25.02917,-0.000173,24.018524,-0.0077,1.395
10772.00,7.419677,25.02928,-0.000173,24.017930,-0.0077,1.395
10774.00,7.419443,25.02941,-0.000173,24.019028,-0.0077,1.395
10776.00,7.418739,25.02949,-0.000175,24.018522,-0.0077,1.395
10778.00,7.419147,25.02854,-0.000173,24.017765,-0.0077,1.396
10780.00,7.419117,25.02835,-0.000173,24.018432,-0.0077,1.396
10782.00,7.418539,25.02865,-0.000173,24.017736,-0.0077,1.395
10784.00,7.418463,25.02862,-0.000173,24.017469,-0.0077,1.396
10786.00,7.418713,25.02851,-0.000173,24.018087,-0.0077,1.395
10788.00,7.418166,25.02845,-0.000173,24.018241,-0.0077,1.395
10790.00,7.417684,25.02809,-0.000172,24.018082,-0.0077,1.395
10792.00,7.417636,25.02805,-0.000172,24.017848,-0.0077,1.396
10794.00,7.417727,25.02790,-0.000172,24.017774,-0.0077,1.395
10796.00,7.419030,25.02876,-0.000173,24.018483,-0.0077,1.395
10798.00,7.419412,25.02908,-0.000172,24.018276,-0.0077,1.396
10800.00,7.419445,25.02821,-0.000173,24.018588,-0.0077,1.395
10802.00,7.419283,25.02873,-0.000173,24.017868,-0.0077,1.396
10804.00,7.418158,25.02888,-0.000172,24.017991,-0.0077,1.395
@18,12.0000,24.0
10806.00,7.417898,25.02917,-0.000171,24.018347,-0.0077,1.395
10808.00,7.413282,25.02890,-0.000172,24.018303,-0.0077,1.395
10810.00,7.401936,25.02903,-0.000172,24.017884,-0.0077,1.395
10812.00,7.391420,25.02969,-0.000172,24.018352,-0.0077,1.393
10814.00,7.381614,25.02971,-0.000170,24.017886,-0.0077,1.394
10816.00,7.375892,25.02932,-0.000171,24.018354,-0.0077,1.395
10818.00,7.373910,25.02871,-0.000172,24.017774,-0.0077,1.396
10820.00,7.374193,25.02935,-0.000173,24.018176,-0.0077,1.396
10822.00,7.374814,25.03011,-0.000173,24.018504,-0.0077,1.396
10824.00,7.375369,25.03028,-0.000173,24.018492,-0.0077,1.396
10826.00,7.376691,25.02960,-0.000173,24.018347,-0.0077,1.396
10828.00,7.377714,25.02914,-0.000174,24.017400,-0.0077,1.396
10830.00,7.379052,25.03039,-0.000174,24.018261,-0.0077,1.397
10832.00,7.383440,25.03033,-0.000173,24.018211,-0.0077,1.396
10834.00,7.397085,25.02970,-0.000174,24.017839,-0.0077,1.397
10836.00,7.411881,25.03037,-0.000174,24.018299,-0.0077,1.398
10838.00,7.423677,25.03056,-0.000174,24.018814,-0.0077,1.397
10840.00,7.432011,25.03110,-0.000174,24.018296,-0.0077,1.397
10842.00,7.436647,25.03068,-0.000174,24.018104,-0.0077,1.396
10844.00,7.440107,25.03070,-0.000173,24.018345,-0.0077,1.396
10846.00,7.443637,25.03048,-0.000173,24.018089,-0.0077,1.395
10848.00,7.447111,25.03019,-0.000174,24.018053,-0.0077,1.395
10850.00,7.451199,25.03019,-0.000172,24.018383,-0.0077,1.395
10852.00,7.456151,25.03013,-0.000172,24.017982,-0.0077,1.395
10854.00,7.459707,25.02918,-0.000172,24.017828,-0.0077,1.395
10856.00,7.462508,25.02885,-0.000172,24.018512,-0.0077,1.395
10858.00,7.465348,25.02920,-0.000173,24.016969,-0.0077,1.395
10860.00,7.467516,25.03016,-0.000173,24.018086,-0.0077,1.395
10862.00,7.468961,25.02981,-0.000173,24.018269,-0.0077,1.396
10864.00,7.470431,25.02993,-0.000175,24.018107,-0.0077,1.396
10866.00,7.471569,25.02916,-0.000174,24.017854,-0.0077,1.396
10868.00,7.471787,25.02892,-0.000172,24.017754,-0.0077,1.395
10870.00,7.470914,25.02887,-0.000172,24.018122,-0.0077,1.395
10872.00,7.470008,25.02963,-0.000172,24.017912,-0.0077,1.395
10874.00,7.469125,25.02958,-0.000173,24.017890,-0.0077,1.395
10876.00,7.468224,25.02929,-0.000173,24.018203,-0.0077,1.396
10878.00,7.467199,25.02934,-0.000172,24.018318,-0.0077,1.395
10880.00,7.466016,25.02958,-0.000172,24.018535,-0.0077,1.395
10882.00,7.465301,25.02969,-0.000172,24.017736,-0.0077,1.395
10884.00,7.464450,25.02875,-0.000173,24.017692,-0.0077,1.396
10886.00,7.464107,25.02894,-0.000173,24.018687,-0.0077,1.396
10888.00,7.462493,25.02925,-0.000173,24.018165,-0.0077,1.395
10890.00,7.461168,25.02958,-0.000172,24.018038,-0.0077,1.396
10892.00,7.459554,25.02852,-0.000173,24.018191,-0.0077,1.395
10894.00,7.459699,25.02922,-0.000173,24.017110,-0.0077,1.395
10896.00,7.458776,25.02917,-0.000172,24.017678,-0.0077,1.395
10898.00,7.458078,25.02942,-0.000173,24.017589,-0.0077,1.395
10900.00,7.457143,25.02961,-0.000173,24.018209,-0.0077,1.395
10902.00,7.456034,25.02932,-0.000173,24.018178,-0.0077,1.395
10904.00,7.455275,25.02984,-0.000173,24.017781,-0.0077,1.395
10906.00,7.454196,25.03102,-0.000172,24.017942,-0.0077,1.395
10908.00,7.453390,25.03005,-0.000172,24.018841,-0.0078,1.395
10910.00,7.451853,25.03159,-0.000174,24.017980,-0.0077,1.395
10912.00,7.450623,25.03123,-0.000173,24.017551,-0.0077,1.395
10914.00,7.450076,25.03069,-0.000173,24.017732,-0.0077,1.396
10916.00,7.449214,25.03148,-0.000172,24.018089,-0.0077,1.396
10918.00,7.447587,25.03151,-0.000172,24.017839,-0.0077,1.395
10920.00,7.446081,25.03123,-0.000172,24.017767,-0.0077,1.395
10922.00,7.445273,25.03134,-0.000171,24.017756,-0.0077,1.395
10924.00,7.445657,25.03151,-0.000172,24.017545,-0.0078,1.395
10926.00,7.443871,25.03110,-0.000173,24.017834,-0.0077,1.395
10928.00,7.442370,25.03048,-0.000173,24.018069,-0.0077,1.395
10930.00,7.442080,25.03073,-0.000173,24.018149,-0.0077,1.395
10932.00,7.440688,25.03086,-0.000173,24.018444,-0.0077,1.396
10934.00,7.439915,25.03032,-0.000173,24.018178,-0.0077,1.395
10936.00,7.439241,25.03061,-0.000173,24.018508,-0.0077,1.395
10938.00,7.438014,25.03091,-0.000173,24.017277,-0.0077,1.395
10940.00,7.437506,25.03106,-0.000173,24.017649,-0.0077,1.395
10942.00,7.436732,25.03135,-0.000173,24.018704,-0.0077,1.395
10944.00,7.435720,25.03143,-0.000173,24.018367,-0.0077,1.395
10946.00,7.435278,25.03108,-0.000174,24.017825,-0.0077,1.395
10948.00,7.434587,25.03197,-0.000174,24.017846,-0.0077,1.395
10950.00,7.433642,25.03153,-0.000173,24.017656,-0.0077,1.395
10952.00,7.433627,25.03107,-0.000174,24.017114,-0.0077,1.395
10954.00,7.433944,25.03092,-0.000173,24.017446,-0.0077,1.395
10956.00,7.434199,25.03103,-0.000175,24.017788,-0.0077,1.395
10958.00,7.433276,25.03007,-0.000175,24.017792,-0.0077,1.395
10960.00,7.432989,25.03094,-0.000174,24.017370,-0.0077,1.396
10962.00,7.433036,25.03088,-0.000174,24.017629,-0.0077,1.395
10964.00,7.432670,25.03042,-0.000174,24.017618,-0.0077,1.395
10966.00,7.432379,25.03105,-0.000174,24.017466,-0.0077,1.395
10968.00,7.431605,25.03106,-0.000173,24.016632,-0.0077,1.395
10970.00,7.431453,25.03059,-0.000174,24.018497,-0.0077,1.395
10972.00,7.430323,25.03131,-0.000173,24.017612,-0.0077,1.395
10974.00,7.429971,25.03131,-0.000174,24.017661,-0.0077,1.396
10976.00,7.430294,25.03056,-0.000175,24.017750,-0.0077,1.395
10978.00,7.429831,25.03065,-0.000174,24.017299,-0.0077,1.395
10980.00,7.428592,25.03078,-0.000174,24.018076,-0.0077,1.395
10982.00,7.428406,25.02988,-0.000173,24.017991,-0.0077,1.395
10984.00,7.428281,25.03026,-0.000174,24.017926,-0.0077,1.395
10986.00,7.427049,25.02946,-0.000173,24.017977,-0.0077,1.395
10988.00,7.426618,25.03051,-0.000172,24.018584,-0.0077,1.395
10990.00,7.426525,25.03080,-0.000173,24.018100,-0.0077,1.395
10992.00,7.426642,25.03071,-0.000173,24.018073,-0.0077,1.396
10994.00,7.425807,25.03121,-0.000173,24.017714,-0.0077,1.395
10996.00,7.425002,25.03016,-0.000174,24.018113,-0.0077,1.396
10998.00,7.425136,25.03095,-0.000173,24.018470,-0.0077,1.396
11000.00,7.424658,25.03095,-0.000172,24.018138,-0.0077,1.396
11002.00,7.424780,25.03107,-0.000172,24.017948,-0.0077,1.395
11004.00,7.424179,25.03089,-0.000173,24.018187,-0.0077,1.395
11006.00,7.424496,25.03088,-0.000173,24.017951,-0.0077,1.396
11008.00,7.425286,25.03106,-0.000173,24.018497,-0.0077,1.395
11010.00,7.424887,25.03124,-0.000174,24.018593,-0.0077,1.395
11012.00,7.424742,25.03016,-0.000173,24.018029,-0.0077,1.395
11014.00,7.425078,25.03156,-0.000173,24.018533,-0.0077,1.395
11016.00,7.423922,25.03170,-0.000173,24.018171,-0.0077,1.395
11018.00,7.422893,25.03218,-0.000174,24.017696,-0.0077,1.395
11020.00,7.422770,25.03213,-0.000174,24.018042,-0.0077,1.396
11022.00,7.422485,25.03294,-0.000173,24.018414,-0.0077,1.396
11024.00,7.422726,25.03298,-0.000173,24.018361,-0.0076,1.395
11026.00,7.423293,25.03300,-0.000173,24.018593,-0.0077,1.395
11028.00,7.423131,25.03227,-0.000173,24.018212,-0.0077,1.395
11030.00,7.422807,25.03185,-0.000175,24.018260,-0.0077,1.396
11032.00,7.422713,25.03188,-0.000174,24.018104,-0.0077,1.395
11034.00,7.421653,25.03197,-0.000173,24.018243,-0.0077,1.395
11036.00,7.421624,25.03188,-0.000173,24.017243,-0.0077,1.396
11038.00,7.422233,25.03165,-0.000173,24.017065,-0.0077,1.396
11040.00,7.422758,25.03150,-0.000173,24.018189,-0.0077,1.395
11042.00,7.422646,25.03160,-0.000173,24.018455,-0.0077,1.395
11044.00,7.422003,25.03139,-0.000173,24.017623,-0.0077,1.395
11046.00,7.420998,25.03137,-0.000173,24.017808,-0.0077,1.395
11048.00,7.420346,25.03183,-0.000173,24.018040,-0.0077,1.396
11050.00,7.421112,25.03154,-0.000174,24.017901,-0.0077,1.395
11052.00,7.421912,25.03219,-0.000173,24.017638,-0.0077,1.395
11054.00,7.421965,25.03170,-0.000172,24.017660,-0.0077,1.395
11056.00,7.420882,25.03237,-0.000172,24.017859,-0.0077,1.395
11058.00,7.420398,25.03181,-0.000173,24.018446,-0.0077,1.395
11060.00,7.420351,25.03188,-0.000173,24.018013,-0.0077,1.395
11062.00,7.420249,25.03134,-0.000174,24.017792,-0.0077,1.395
11064.00,7.419868,25.03183,-0.000172,24.017834,-0.0077,1.395
11066.00,7.419635,25.03198,-0.000173,24.018060,-0.0077,1.396
11068.00,7.420716,25.03194,-0.000173,24.018176,-0.0077,1.395
11070.00,7.421774,25.03230,-0.000173,24.018042,-0.0077,1.396
11072.00,7.421357,25.03180,-0.000173,24.018316,-0.0076,1.395
11074.00,7.421271,25.03254,-0.000173,24.018392,-0.0077,1.395
11076.00,7.421353,25.03254,-0.000174,24.017957,-0.0077,1.396
11078.00,7.421186,25.03206,-0.000173,24.018263,-0.0077,1.395
11080.00,7.420926,25.03261,-0.000172,24.018455,-0.0076,1.395
11082.00,7.421344,25.03304,-0.000173,24.018506,-0.0077,1.395
11084.00,7.420395,25.03215,-0.000174,24.017922,-0.0077,1.395
11086.00,7.420092,25.03158,-0.000174,24.018220,-0.0077,1.395
11088.00,7.420027,25.03156,-0.000172,24.017973,-0.0077,1.395
11090.00,7.420751,25.03202,-0.000173,24.018626,-0.0077,1.395
11092.00,7.420226,25.03174,-0.000173,24.018524,-0.0077,1.396
11094.00,7.419721,25.03192,-0.000173,24.018067,-0.0077,1.395
11096.00,7.419897,25.03135,-0.000174,24.018073,-0.0076,1.395
11098.00,7.419594,25.03115,-0.000173,24.018307,-0.0077,1.395
11100.00,7.418978,25.03214,-0.000174,24.018289,-0.0077,1.396
11102.00,7.418893,25.03176,-0.000172,24.017959,-0.0077,1.395
11104.00,7.418167,25.03188,-0.000173,24.018243,-0.0076,1.396
11106.00,7.418246,25.03180,-0.000172,24.018434,-0.0077,1.395
11108.00,7.418272,25.03270,-0.000172,24.019110,-0.0077,1.395
11110.00,7.418681,25.03205,-0.000172,24.017888,-0.0077,1.395
11112.00,7.419323,25.03160,-0.000172,24.017786,-0.0077,1.395
11114.00,7.419501,25.03263,-0.000173,24.018305,-0.0077,1.396
11116.00,7.419162,25.03275,-0.000173,24.017527,-0.0077,1.395
11118.00,7.418476,25.03197,-0.000174,24.017547,-0.0077,1.396
11120.00,7.418456,25.03219,-0.000174,24.018086,-0.0077,1.395
11122.00,7.418872,25.03235,-0.000173,24.018626,-0.0077,1.395
11124.00,7.419668,25.03332,-0.000173,24.017988,-0.0078,1.395
11126.00,7.420644,25.03286,-0.000173,24.018191,-0.0077,1.395
11128.00,7.418637,25.03293,-0.000172,24.017660,-0.0077,1.395
11130.00,7.417430,25.03297,-0.000173,24.018129,-0.0077,1.396
11132.00,7.417689,25.03364,-0.000173,24.018310,-0.0077,1.396
11134.00,7.418538,25.03339,-0.000173,24.017984,-0.0077,1.396
11136.00,7.417715,25.03312,-0.000173,24.018314,-0.0077,1.395
11138.00,7.417535,25.03315,-0.000172,24.018444,-0.0077,1.395
11140.00,7.417261,25.03268,-0.000173,24.018860,-0.0077,1.395
11142.00,7.417350,25.03258,-0.000173,24.017870,-0.0076,1.395
11144.00,7.417444,25.03283,-0.000172,24.017861,-0.0077,1.395
11146.00,7.418525,25.03381,-0.000173,24.017781,-0.0077,1.396
11148.00,7.418835,25.03363,-0.000173,24.017739,-0.0077,1.395
11150.00,7.417545,25.03280,-0.000173,24.017875,-0.0077,1.395
11152.00,7.417495,25.03288,-0.000173,24.017982,-0.0077,1.396
11154.00,7.417049,25.03291,-0.000173,24.018637,-0.0077,1.395
11156.00,7.417689,25.03304,-0.000173,24.017534,-0.0077,1.395
11158.00,7.417731,25.03272,-0.000173,24.018033,-0.0077,1.395
11160.00,7.418120,25.03265,-0.000174,24.017621,-0.0077,1.396
11162.00,7.417869,25.03226,-0.000174,24.018118,-0.0077,1.396
11164.00,7.417721,25.03315,-0.000174,24.017957,-0.0077,1.395
11166.00,7.418489,25.03270,-0.000173,24.017253,-0.0077,1.395
11168.00,7.419103,25.03194,-0.000173,24.017801,-0.0077,1.395
11170.00,7.418945,25.03193,-0.000174,24.017326,-0.0077,1.395
11172.00,7.418939,25.03288,-0.000173,24.017538,-0.0077,1.395
11174.00,7.418592,25.03260,-0.000174,24.017881,-0.0077,1.395
11176.00,7.417700,25.03276,-0.000173,24.018120,-0.0077,1.396
11178.00,7.417564,25.03242,-0.000174,24.018160,-0.0077,1.396
11180.00,7.418287,25.03232,-0.000174,24.017741,-0.0077,1.395
11182.00,7.418655,25.03155,-0.000173,24.017752,-0.0077,1.395
11184.00,7.418513,25.03231,-0.000174,24.017913,-0.0077,1.396
11186.00,7.418068,25.03274,-0.000174,24.017723,-0.0077,1.396
11188.00,7.418456,25.03285,-0.000174,24.017710,-0.0077,1.394
11190.00,7.419215,25.03254,-0.000173,24.018669,-0.0077,1.395
11192.00,7.419005,25.03233,-0.000173,24.017964,-0.0077,1.395
11194.00,7.419145,25.03257,-0.000173,24.018559,-0.0077,1.396
11196.00,7.419733,25.03239,-0.000174,24.018220,-0.0077,1.396
11198.00,7.419388,25.03212,-0.000173,24.017253,-0.0077,1.395
11200.00,7.419407,25.03184,-0.000174,24.017335,-0.0077,1.395
11202.00,7.418707,25.03269,-0.000173,24.017953,-0.0077,1.395
11204.00,7.417606,25.03268,-0.000174,24.017418,-0.0077,1.396
11206.00,7.417817,25.03237,-0.000174,24.017756,-0.0077,1.396
11208.00,7.418231,25.03303,-0.000174,24.018249,-0.0077,1.396
11210.00,7.418560,25.03275,-0.000173,24.017863,-0.0077,1.395
11212.00,7.418475,25.03272,-0.000174,24.018463,-0.0077,1.396
11214.00,7.418780,25.03283,-0.000173,24.018812,-0.0077,1.395
11216.00,7.419063,25.03313,-0.000172,24.017966,-0.0077,1.395
11218.00,7.419184,25.03252,-0.000173,24.017732,-0.0077,1.395
11220.00,7.419304,25.03252,-0.000173,24.017991,-0.0077,1.395
11222.00,7.419831,25.03268,-0.000172,24.017301,-0.0077,1.396
11224.00,7.419017,25.03233,-0.000174,24.017143,-0.0077,1.396
11226.00,7.418015,25.03230,-0.000174,24.017442,-0.0077,1.396
11228.00,7.417978,25.03238,-0.000174,24.017562,-0.0077,1.396
11230.00,7.418165,25.03188,-0.000173,24.018086,-0.0077,1.396
11232.00,7.418402,25.03189,-0.000174,24.018149,-0.0077,1.395
11234.00,7.419008,25.03179,-0.000174,24.018261,-0.0077,1.396
11236.00,7.418967,25.03168,-0.000174,24.018205,-0.0077,1.396
11238.00,7.419347,25.03197,-0.000174,24.018464,-0.0077,1.396
11240.00,7.419429,25.03159,-0.000173,24.017587,-0.0077,1.395
11242.00,7.419055,25.03226,-0.000173,24.017826,-0.0077,1.395
11244.00,7.419119,25.03228,-0.000173,24.017621,-0.0077,1.395
11246.00,7.418663,25.03119,-0.000172,24.017580,-0.0077,1.395
11248.00,7.419333,25.03178,-0.000173,24.017872,-0.0077,1.396
11250.00,7.419596,25.03259,-0.000174,24.017654,-0.0077,1.396
11252.00,7.418087,25.03163,-0.000173,24.017279,-0.0077,1.395
11254.00,7.418225,25.03142,-0.000172,24.018127,-0.0077,1.395
11256.00,7.419036,25.03218,-0.000173,24.017959,-0.0077,1.395
11258.00,7.418574,25.03225,-0.000173,24.017533,-0.0077,1.396
11260.00,7.418192,25.03248,-0.000175,24.017988,-0.0077,1.396
11262.00,7.418438,25.03252,-0.000173,24.017699,-0.0077,1.395
11264.00,7.418160,25.03232,-0.000173,24.017373,-0.0077,1.395
11266.00,7.418455,25.03175,-0.000173,24.017627,-0.0077,1.395
11268.00,7.418344,25.03189,-0.000173,24.017772,-0.0077,1.395
11270.00,7.418532,25.03218,-0.000173,24.017977,-0.0077,1.396
11272.00,7.418357,25.03186,-0.000173,24.018120,-0.0077,1.395
11274.00,7.418530,25.03223,-0.000173,24.017971,-0.0077,1.395
11276.00,7.418161,25.03218,-0.000173,24.017855,-0.0078,1.395
11278.00,7.418027,25.03260,-0.000174,24.017756,-0.0077,1.396
11280.00,7.417827,25.03205,-0.000174,24.016782,-0.0077,1.395
11282.00,7.417928,25.03185,-0.000174,24.017788,-0.0078,1.395
11284.00,7.417578,25.03127,-0.000173,24.018002,-0.0077,1.395
11286.00,7.418419,25.03117,-0.000173,24.017428,-0.0077,1.396
11288.00,7.419310,25.03182,-0.000173,24.017399,-0.0077,1.396
11290.00,7.418889,25.03181,-0.000173,24.017627,-0.0077,1.395
11292.00,7.418610,25.03210,-0.000172,24.017618,-0.0077,1.395
11294.00,7.418307,25.03186,-0.000173,24.017060,-0.0077,1.395
11296.00,7.418185,25.03183,-0.000173,24.017585,-0.0077,1.395
11298.00,7.418244,25.03207,-0.000174,24.018127,-0.0077,1.395
11300.00,7.418425,25.03180,-0.000173,24.017797,-0.0077,1.395
11302.00,7.418227,25.03215,-0.000174,24.018557,-0.0077,1.395
11304.00,7.417960,25.03155,-0.000174,24.018234,-0.0077,1.396
11306.00,7.418351,25.03220,-0.000174,24.018096,-0.0077,1.396
11308.00,7.417408,25.03321,-0.000174,24.018028,-0.0077,1.395
11310.00,7.417296,25.03257,-0.000173,24.017685,-0.0077,1.395
11312.00,7.416992,25.03235,-0.000172,24.017580,-0.0077,1.395
11314.00,7.417297,25.03240,-0.000173,24.017761,-0.0077,1.396
11316.00,7.417092,25.03286,-0.000173,24.018076,-0.0077,1.395
11318.00,7.416858,25.03257,-0.000173,24.017913,-0.0077,1.395
11320.00,7.418022,25.03299,-0.000173,24.018851,-0.0077,1.395
11322.00,7.417416,25.03320,-0.000174,24.017703,-0.0077,1.395
11324.00,7.417087,25.03279,-0.000173,24.018301,-0.0077,1.396
11326.00,7.417852,25.03397,-0.000173,24.018347,-0.0077,1.395
11328.00,7.418233,25.03355,-0.000173,24.018415,-0.0077,1.395
11330.00,7.418912,25.03291,-0.000173,24.018080,-0.0076,1.395
11332.00,7.419074,25.03284,-0.000173,24.018267,-0.0077,1.395
11334.00,7.418460,25.03276,-0.000173,24.017790,-0.0077,1.395
11336.00,7.418282,25.03264,-0.000174,24.017712,-0.0077,1.396
11338.00,7.418392,25.03195,-0.000174,24.018419,-0.0077,1.396
11340.00,7.418580,25.03139,-0.000174,24.018334,-0.0077,1.395
11342.00,7.417825,25.03267,-0.000172,24.018561,-0.0077,1.395
11344.00,7.417861,25.03161,-0.000173,24.018116,-0.0077,1.395
11346.00,7.417650,25.03167,-0.000172,24.017611,-0.0077,1.395
11348.00,7.417501,25.03153,-0.000174,24.018294,-0.0077,1.396
11350.00,7.418149,25.03182,-0.000174,24.018064,-0.0077,1.396
11352.00,7.417768,25.03204,-0.000173,24.018105,-0.0077,1.395
11354.00,7.417543,25.03121,-0.000174,24.018011,-0.0077,1.396
11356.00,7.417263,25.03096,-0.000173,24.017654,-0.0077,1.395
11358.00,7.416601,25.03153,-0.000174,24.018169,-0.0077,1.395
11360.00,7.417544,25.03115,-0.000173,24.018057,-0.0076,1.395
11362.00,7.417589,25.03123,-0.000172,24.017781,-0.0077,1.395
11364.00,7.417113,25.03136,-0.000173,24.017989,-0.0077,1.395
11366.00,7.418376,25.03191,-0.000173,24.018345,-0.0077,1.395
11368.00,7.418245,25.03168,-0.000172,24.018029,-0.0077,1.395
11370.00,7.417930,25.03124,-0.000173,24.017326,-0.0077,1.396
11372.00,7.417698,25.03114,-0.000173,24.017505,-0.0077,1.395
11374.00,7.417244,25.03115,-0.000172,24.017913,-0.0077,1.395
11376.00,7.416445,25.03067,-0.000173,24.018957,-0.0077,1.396
11378.00,7.416340,25.03014,-0.000173,24.018073,-0.0077,1.395
11380.00,7.416767,25.03041,-0.000172,24.018183,-0.0076,1.395
11382.00,7.416595,25.03059,-0.000173,24.018138,-0.0077,1.395
11384.00,7.416922,25.03091,-0.000174,24.018131,-0.0077,1.395
11386.00,7.416749,25.03127,-0.000173,24.018247,-0.0077,1.395
11388.00,7.416495,25.03167,-0.000174,24.017620,-0.0077,1.395
11390.00,7.415806,25.03107,-0.000173,24.017937,-0.0076,1.396
11392.00,7.416415,25.03102,-0.000174,24.018035,-0.0077,1.396
11394.00,7.416716,25.03023,-0.000174,24.018464,-0.0076,1.396
11396.00,7.416912,25.02979,-0.000173,24.018122,-0.0077,1.395
11398.00,7.417375,25.02981,-0.000172,24.018488,-0.0077,1.395
11400.00,7.416982,25.02970,-0.000174,24.017883,-0.0077,1.396
11402.00,7.417184,25.02981,-0.000173,24.017623,-0.0077,1.395
11404.00,7.417544,25.02978,-0.000174,24.018682,-0.0077,1.396
@19,12.0000,24.0
11406.00,7.417464,25.03106,-0.000173,24.018066,-0.0077,1.395
11408.00,7.413679,25.03043,-0.000172,24.017797,-0.0077,1.394
11410.00,7.401917,25.03088,-0.000172,24.018238,-0.0077,1.395
11412.00,7.390542,25.03046,-0.000172,24.017989,-0.0077,1.394
11414.00,7.381367,25.02976,-0.000172,24.018323,-0.0077,1.394
11416.00,7.375492,25.02985,-0.000171,24.017937,-0.0077,1.394
11418.00,7.374401,25.03048,-0.000171,24.018125,-0.0077,1.395
11420.00,7.374307,25.02941,-0.000173,24.018441,-0.0077,1.396
11422.00,7.374444,25.02942,-0.000174,24.017868,-0.0077,1.396
11424.00,7.375163,25.02901,-0.000174,24.017611,-0.0077,1.397
11426.00,7.376892,25.02965,-0.000175,24.017835,-0.0077,1.397
11428.00,7.376819,25.02953,-0.000175,24.017268,-0.0077,1.397
11430.00,7.376596,25.02907,-0.000176,24.017522,-0.0077,1.397
11432.00,7.381899,25.02932,-0.000175,24.018194,-0.0077,1.397
11434.00,7.396093,25.03049,-0.000175,24.018417,-0.0077,1.397
11436.00,7.409900,25.03106,-0.000174,24.018278,-0.0077,1.397
11438.00,7.422473,25.03003,-0.000174,24.018357,-0.0077,1.397
11440.00,7.429830,25.02997,-0.000173,24.018622,-0.0077,1.396
11442.00,7.432727,25.03071,-0.000173,24.018076,-0.0077,1.396
11444.00,7.436733,25.03075,-0.000174,24.018370,-0.0077,1.396
11446.00,7.440177,25.03081,-0.000173,24.017683,-0.0077,1.396
11448.00,7.442859,25.03073,-0.000171,24.018140,-0.0077,1.395
11450.00,7.446477,25.03134,-0.000171,24.018013,-0.0077,1.395
11452.00,7.450407,25.03086,-0.000173,24.018174,-0.0077,1.395
11454.00,7.452953,25.03104,-0.000172,24.018225,-0.0077,1.395
11456.00,7.456348,25.03096,-0.000171,24.018709,-0.0077,1.395
11458.00,7.459604,25.03143,-0.000172,24.018218,-0.0077,1.395
11460.00,7.461643,25.03192,-0.000172,24.018149,-0.0077,1.395
11462.00,7.463074,25.03172,-0.000172,24.018425,-0.0077,1.395
11464.00,7.465136,25.03155,-0.000173,24.018256,-0.0077,1.395
11466.00,7.466696,25.03103,-0.000173,24.017948,-0.0077,1.395
11468.00,7.467184,25.03155,-0.000172,24.017812,-0.0077,1.395
11470.00,7.467183,25.03167,-0.000173,24.018218,-0.0077,1.396
11472.00,7.466825,25.03232,-0.000172,24.018238,-0.0077,1.395
11474.00,7.466289,25.03163,-0.000173,24.018765,-0.0076,1.395
11476.00,7.465492,25.03064,-0.000173,24.018113,-0.0076,1.395
11478.00,7.464624,25.03178,-0.000173,24.018432,-0.0077,1.395
11480.00,7.464363,25.03152,-0.000173,24.018350,-0.0077,1.395
11482.00,7.463426,25.03095,-0.000173,24.017576,-0.0077,1.395
11484.00,7.461975,25.03085,-0.000174,24.017979,-0.0077,1.395
11486.00,7.460880,25.03162,-0.000174,24.017652,-0.0077,1.395
11488.00,7.459022,25.03123,-0.000173,24.018160,-0.0077,1.394
11490.00,7.457254,25.03138,-0.000172,24.018095,-0.0077,1.395
11492.00,7.457037,25.03066,-0.000172,24.017979,-0.0077,1.395
11494.00,7.456184,25.03110,-0.000173,24.017647,-0.0077,1.395
11496.00,7.454252,25.03152,-0.000172,24.018287,-0.0077,1.395
11498.00,7.453586,25.03170,-0.000171,24.018354,-0.0077,1.395
11500.00,7.452865,25.03158,-0.000173,24.018454,-0.0077,1.395
11502.00,7.452014,25.03158,-0.000174,24.017904,-0.0077,1.395
11504.00,7.451525,25.03212,-0.000174,24.018000,-0.0077,1.395
11506.00,7.451279,25.03189,-0.000172,24.017890,-0.0077,1.395
11508.00,7.450434,25.03166,-0.000172,24.017754,-0.0077,1.395
11510.00,7.449235,25.03142,-0.000173,24.017913,-0.0077,1.395
11512.00,7.448940,25.03193,-0.000172,24.018194,-0.0077,1.395
11514.00,7.447178,25.03248,-0.000172,24.018735,-0.0077,1.395
11516.00,7.445696,25.03187,-0.000173,24.018954,-0.0077,1.395
11518.00,7.445423,25.03125,-0.000172,24.018450,-0.0077,1.396
11520.00,7.445003,25.03119,-0.000172,24.018452,-0.0077,1.395
11522.00,7.442486,25.03260,-0.000171,24.018965,-0.0077,1.394
11524.00,7.441294,25.03310,-0.000172,24.018432,-0.0077,1.395
11526.00,7.440776,25.03367,-0.000173,24.018091,-0.0077,1.395
11528.00,7.441145,25.03324,-0.000171,24.018115,-0.0077,1.395
11530.00,7.440923,25.03305,-0.000172,24.018388,-0.0077,1.395
11532.00,7.440359,25.03297,-0.000172,24.018435,-0.0077,1.394
11534.00,7.439468,25.03394,-0.000172,24.018263,-0.0077,1.394
11536.00,7.437805,25.03292,-0.000172,24.017455,-0.0077,1.394
11538.00,7.436413,25.03186,-0.000173,24.018115,-0.0076,1.395
11540.00,7.436582,25.03125,-0.000173,24.018087,-0.0077,1.395
11542.00,7.435711,25.03145,-0.000173,24.017815,-0.0077,1.396
11544.00,7.435076,25.03133,-0.000173,24.017888,-0.0077,1.395
11546.00,7.434642,25.03210,-0.000173,24.018164,-0.0077,1.396
11548.00,7.433529,25.03245,-0.000173,24.018343,-0.0077,1.395
11550.00,7.432458,25.03153,-0.000172,24.018298,-0.0077,1.395
11552.00,7.432126,25.03199,-0.000173,24.017948,-0.0077,1.395
11554.00,7.432107,25.03212,-0.000174,24.018822,-0.0077,1.396
11556.00,7.431180,25.03319,-0.000174,24.018502,-0.0077,1.395
11558.00,7.430263,25.03319,-0.000173,24.017643,-0.0077,1.394
11560.00,7.430002,25.03179,-0.000172,24.017872,-0.0077,1.394
11562.00,7.429350,25.03175,-0.000172,24.018528,-0.0077,1.395
11564.00,7.429535,25.03221,-0.000172,24.017997,-0.0077,1.396
11566.00,7.429144,25.03272,-0.000173,24.017638,-0.0077,1.395
11568.00,7.428859,25.03204,-0.000172,24.018073,-0.0077,1.395
11570.00,7.428128,25.03224,-0.000172,24.018176,-0.0077,1.394
11572.00,7.427928,25.03249,-0.000172,24.018347,-0.0077,1.395
11574.00,7.427542,25.03259,-0.000173,24.018392,-0.0077,1.395
11576.00,7.426872,25.03274,-0.000173,24.018062,-0.0077,1.395
11578.00,7.426404,25.03282,-0.000173,24.017953,-0.0077,1.395
11580.00,7.425935,25.03204,-0.000173,24.018060,-0.0077,1.395
11582.00,7.426647,25.03224,-0.000172,24.018176,-0.0077,1.395
11584.00,7.426399,25.03259,-0.000173,24.018140,-0.0077,1.395
11586.00,7.425872,25.03293,-0.000173,24.018301,-0.0077,1.395
11588.00,7.425278,25.03334,-0.000173,24.018459,-0.0077,1.395
11590.00,7.425083,25.03255,-0.000174,24.017986,-0.0077,1.395
11592.00,7.425062,25.03217,-0.000173,24.018290,-0.0077,1.395
11594.00,7.424561,25.03230,-0.000174,24.018104,-0.0077,1.395
11596.00,7.424370,25.03386,-0.000174,24.017253,-0.0077,1.395
11598.00,7.424993,25.03331,-0.000173,24.018060,-0.0077,1.395
11600.00,7.424438,25.03278,-0.000173,24.018318,-0.0077,1.395
11602.00,7.425005,25.03324,-0.000173,24.018566,-0.0077,1.395
11604.00,7.424308,25.03373,-0.000174,24.017781,-0.0077,1.396
11606.00,7.423593,25.03359,-0.000174,24.018029,-0.0077,1.395
11608.00,7.423555,25.03361,-0.000174,24.018339,-0.0077,1.395
11610.00,7.422696,25.03305,-0.000172,24.017629,-0.0077,1.394
11612.00,7.422913,25.03263,-0.000172,24.018493,-0.0077,1.395
11614.00,7.422785,25.03345,-0.000173,24.017872,-0.0077,1.395
11616.00,7.422429,25.03295,-0.000173,24.018412,-0.0077,1.395
11618.00,7.421598,25.03247,-0.000173,24.017776,-0.0077,1.394
11620.00,7.421069,25.03236,-0.000173,24.018147,-0.0077,1.395
11622.00,7.421724,25.03329,-0.000175,24.018377,-0.0077,1.395
11624.00,7.422243,25.03338,-0.000175,24.018515,-0.0077,1.395
11626.00,7.422104,25.03321,-0.000173,24.018640,-0.0077,1.395
11628.00,7.421698,25.03252,-0.000173,24.017544,-0.0077,1.395
11630.00,7.421498,25.03335,-0.000173,24.018038,-0.0077,1.395
11632.00,7.419905,25.03291,-0.000173,24.018055,-0.0077,1.395
11634.00,7.419664,25.03311,-0.000173,24.018205,-0.0077,1.395
11636.00,7.419910,25.03349,-0.000172,24.018247,-0.0077,1.395
11638.00,7.420245,25.03419,-0.000173,24.017930,-0.0077,1.395
11640.00,7.420724,25.03310,-0.000173,24.017765,-0.0077,1.395
11642.00,7.421183,25.03352,-0.000173,24.018133,-0.0077,1.395
11644.00,7.420761,25.03363,-0.000173,24.018176,-0.0077,1.395
11646.00,7.420212,25.03336,-0.000173,24.018004,-0.0077,1.395
11648.00,7.420100,25.03393,-0.000172,24.018122,-0.0077,1.395
11650.00,7.420154,25.03345,-0.000173,24.018470,-0.0077,1.395
11652.00,7.420472,25.03399,-0.000173,24.018261,-0.0077,1.396
11654.00,7.420617,25.03365,-0.000173,24.018310,-0.0077,1.395
11656.00,7.420421,25.03321,-0.000172,24.018318,-0.0077,1.394
11658.00,7.419921,25.03421,-0.000173,24.018135,-0.0076,1.394
11660.00,7.419775,25.03369,-0.000172,24.018303,-0.0077,1.395
11662.00,7.419007,25.03323,-0.000172,24.018765,-0.0077,1.395
11664.00,7.419755,25.03371,-0.000172,24.018171,-0.0077,1.395
11666.00,7.419400,25.03286,-0.000174,24.017788,-0.0077,1.395
11668.00,7.419280,25.03278,-0.000173,24.017747,-0.0077,1.395
11670.00,7.419224,25.03315,-0.000172,24.017786,-0.0077,1.395
11672.00,7.419556,25.03294,-0.000172,24.018164,-0.0077,1.395
11674.00,7.419261,25.03272,-0.000173,24.018706,-0.0077,1.395
11676.00,7.418513,25.03374,-0.000173,24.017681,-0.0077,1.395
11678.00,7.417893,25.03398,-0.000173,24.018336,-0.0077,1.395
11680.00,7.417892,25.03301,-0.000172,24.018468,-0.0077,1.394
11682.00,7.418543,25.03272,-0.000172,24.018363,-0.0077,1.395
11684.00,7.419025,25.03335,-0.000172,24.018452,-0.0077,1.395
11686.00,7.419197,25.03326,-0.000173,24.017783,-0.0077,1.395
11688.00,7.419060,25.03364,-0.000173,24.018278,-0.0077,1.395
11690.00,7.418769,25.03293,-0.000174,24.017886,-0.0077,1.395
11692.00,7.418399,25.03367,-0.000174,24.018225,-0.0077,1.395
11694.00,7.417262,25.03370,-0.000173,24.018800,-0.0077,1.395
11696.00,7.417493,25.03323,-0.000173,24.018086,-0.0076,1.395
11698.00,7.418638,25.03378,-0.000173,24.017476,-0.0077,1.395
11700.00,7.418313,25.03365,-0.000173,24.017763,-0.0077,1.395
11702.00,7.418691,25.03357,-0.000174,24.017667,-0.0077,1.395
11704.00,7.419120,25.03259,-0.000173,24.018151,-0.0077,1.395
11706.00,7.419354,25.03337,-0.000174,24.018100,-0.0077,1.395
11708.00,7.419414,25.03303,-0.000173,24.018695,-0.0077,1.396
11710.00,7.419613,25.03373,-0.000173,24.017904,-0.0077,1.395
11712.00,7.419016,25.03335,-0.000175,24.018189,-0.0077,1.395
11714.00,7.418248,25.03357,-0.000174,24.018169,-0.0077,1.395
11716.00,7.418405,25.03374,-0.000174,24.018174,-0.0077,1.395
11718.00,7.418026,25.03452,-0.000172,24.018782,-0.0077,1.395
11720.00,7.418534,25.03362,-0.000172,24.017982,-0.0077,1.395
11722.00,7.419061,25.03328,-0.000173,24.017962,-0.0077,1.396
11724.00,7.419110,25.03249,-0.000173,24.018116,-0.0077,1.395
11726.00,7.418841,25.03328,-0.000173,24.018338,-0.0077,1.395
11728.00,7.417958,25.03391,-0.000173,24.018470,-0.0077,1.395
11730.00,7.417627,25.03295,-0.000172,24.018084,-0.0077,1.396
11732.00,7.418525,25.03316,-0.000173,24.017866,-0.0077,1.395
11734.00,7.417727,25.03339,-0.000173,24.018725,-0.0076,1.395
11736.00,7.417841,25.03322,-0.000172,24.018555,-0.0077,1.395
11738.00,7.418397,25.03285,-0.000173,24.018512,-0.0077,1.395
11740.00,7.418533,25.03310,-0.000173,24.018823,-0.0077,1.395
11742.00,7.418630,25.03298,-0.000172,24.018093,-0.0077,1.395
11744.00,7.418809,25.03276,-0.000172,24.018236,-0.0077,1.395
11746.00,7.418703,25.03326,-0.000172,24.017810,-0.0077,1.395
11748.00,7.418166,25.03383,-0.000173,24.017861,-0.0077,1.395
11750.00,7.418235,25.03323,-0.000172,24.018029,-0.0077,1.395
11752.00,7.418372,25.03315,-0.000173,24.017979,-0.0077,1.395
11754.00,7.417750,25.03337,-0.000172,24.018667,-0.0077,1.395
11756.00,7.418543,25.03172,-0.000173,24.018580,-0.0077,1.395
11758.00,7.418576,25.03303,-0.000173,24.018171,-0.0077,1.395
11760.00,7.417851,25.03334,-0.000172,24.018057,-0.0077,1.395
11762.00,7.417635,25.03276,-0.000174,24.018555,-0.0076,1.396
11764.00,7.417999,25.03213,-0.000174,24.018037,-0.0077,1.396
11766.00,7.418458,25.03309,-0.000174,24.018278,-0.0077,1.395
11768.00,7.418739,25.03318,-0.000173,24.018428,-0.0077,1.395
11770.00,7.417518,25.03312,-0.000172,24.017739,-0.0077,1.396
11772.00,7.418724,25.03361,-0.000172,24.018035,-0.0077,1.395
11774.00,7.419112,25.03383,-0.000173,24.018361,-0.0077,1.395
11776.00,7.419773,25.03325,-0.000173,24.018559,-0.0077,1.395
11778.00,7.418470,25.03333,-0.000172,24.018316,-0.0077,1.396
11780.00,7.417611,25.03380,-0.000173,24.017803,-0.0077,1.395
11782.00,7.417109,25.03345,-0.000173,24.017848,-0.0077,1.395
11784.00,7.417215,25.03304,-0.000173,24.017828,-0.0077,1.394
11786.00,7.418126,25.03311,-0.000172,24.018580,-0.0077,1.395
11788.00,7.418001,25.03290,-0.000173,24.018892,-0.0077,1.396
11790.00,7.418218,25.03271,-0.000173,24.017765,-0.0077,1.395
11792.00,7.418098,25.03324,-0.000173,24.017694,-0.0077,1.395
11794.00,7.417472,25.03322,-0.000172,24.018073,-0.0077,1.395
11796.00,7.417812,25.03301,-0.000172,24.018385,-0.0077,1.396
11798.00,7.417775,25.03360,-0.000172,24.018352,-0.0076,1.395
11800.00,7.417278,25.03397,-0.000172,24.018575,-0.0077,1.395
11802.00,7.416607,25.03446,-0.000173,24.018425,-0.0077,1.395
11804.00,7.416182,25.03397,-0.000171,24.018327,-0.0077,1.395
11806.00,7.416786,25.03357,-0.000172,24.018577,-0.0077,1.396
11808.00,7.417692,25.03352,-0.000173,24.018490,-0.0077,1.395
11810.00,7.416934,25.03311,-0.000172,24.018185,-0.0077,1.394
11812.00,7.417750,25.03294,-0.000172,24.018243,-0.0077,1.395
11814.00,7.419427,25.03272,-0.000173,24.017881,-0.0077,1.396
11816.00,7.419987,25.03346,-0.000173,24.018154,-0.0077,1.395
11818.00,7.419749,25.03371,-0.000171,24.018109,-0.0077,1.395
11820.00,7.418673,25.03350,-0.000171,24.017669,-0.0077,1.395
11822.00,7.418175,25.03308,-0.000173,24.018113,-0.0077,1.396
11824.00,7.418571,25.03219,-0.000174,24.017632,-0.0077,1.395
11826.00,7.418295,25.03254,-0.000173,24.018646,-0.0077,1.396
11828.00,7.418200,25.03273,-0.000173,24.017602,-0.0077,1.395
11830.00,7.417530,25.03254,-0.000173,24.017966,-0.0077,1.395
11832.00,7.417676,25.03308,-0.000173,24.018318,-0.0077,1.395
11834.00,7.418730,25.03241,-0.000173,24.017757,-0.0077,1.395
11836.00,7.418890,25.03212,-0.000174,24.018309,-0.0077,1.395
11838.00,7.417875,25.03169,-0.000173,24.018312,-0.0077,1.395
11840.00,7.417807,25.03168,-0.000174,24.017360,-0.0077,1.395
11842.00,7.417180,25.03145,-0.000173,24.018783,-0.0077,1.396
11844.00,7.417050,25.03147,-0.000173,24.018470,-0.0077,1.395
11846.00,7.417679,25.03194,-0.000174,24.017785,-0.0077,1.395
11848.00,7.418061,25.03253,-0.000173,24.018602,-0.0077,1.395
11850.00,7.418153,25.03208,-0.000172,24.018573,-0.0076,1.395
11852.00,7.417841,25.03312,-0.000172,24.017156,-0.0077,1.395
11854.00,7.418109,25.03317,-0.000172,24.017870,-0.0077,1.395
11856.00,7.417236,25.03239,-0.000172,24.018865,-0.0077,1.395
11858.00,7.417118,25.03238,-0.000173,24.018026,-0.0076,1.395
11860.00,7.417590,25.03233,-0.000173,24.018013,-0.0077,1.395
11862.00,7.417264,25.03256,-0.000173,24.018071,-0.0077,1.395
11864.00,7.417417,25.03263,-0.000173,24.017939,-0.0077,1.394
11866.00,7.417356,25.03203,-0.000172,24.017960,-0.0077,1.395
11868.00,7.417097,25.03261,-0.000172,24.018432,-0.0077,1.395
11870.00,7.417675,25.03180,-0.000173,24.018176,-0.0077,1.395
11872.00,7.417891,25.03150,-0.000173,24.018084,-0.0077,1.395
11874.00,7.417800,25.03138,-0.000173,24.018310,-0.0077,1.395
11876.00,7.417646,25.03241,-0.000172,24.017893,-0.0077,1.395
11878.00,7.417567,25.03241,-0.000173,24.018073,-0.0077,1.395
11880.00,7.417027,25.03229,-0.000173,24.018035,-0.0077,1.395
11882.00,7.416728,25.03286,-0.000174,24.018202,-0.0077,1.395
11884.00,7.416225,25.03214,-0.000174,24.017872,-0.0077,1.395
11886.00,7.416621,25.03301,-0.000173,24.017473,-0.0077,1.395
11888.00,7.417343,25.03297,-0.000173,24.017872,-0.0077,1.395
11890.00,7.417662,25.03265,-0.000173,24.017495,-0.0077,1.395
11892.00,7.417190,25.03226,-0.000174,24.018265,-0.0077,1.396
11894.00,7.416855,25.03260,-0.000173,24.018035,-0.0077,1.394
11896.00,7.417804,25.03248,-0.000173,24.018365,-0.0077,1.395
11898.00,7.417647,25.03218,-0.000173,24.018225,-0.0077,1.395
11900.00,7.417302,25.03245,-0.000174,24.018109,-0.0077,1.394
11902.00,7.418202,25.03221,-0.000174,24.018180,-0.0077,1.395
11904.00,7.418191,25.03249,-0.000174,24.017868,-0.0077,1.395
11906.00,7.418448,25.03217,-0.000173,24.018020,-0.0077,1.395
11908.00,7.418906,25.03175,-0.000173,24.017866,-0.0077,1.395
11910.00,7.418883,25.03192,-0.000173,24.017631,-0.0077,1.395
11912.00,7.418549,25.03175,-0.000173,24.017500,-0.0077,1.395
11914.00,7.417379,25.03116,-0.000173,24.017864,-0.0077,1.395
11916.00,7.418244,25.03112,-0.000174,24.018243,-0.0077,1.395
11918.00,7.418421,25.03113,-0.000173,24.017776,-0.0077,1.395
11920.00,7.418012,25.03105,-0.000174,24.018008,-0.0077,1.395
11922.00,7.418105,25.03154,-0.000173,24.017765,-0.0077,1.395
11924.00,7.417383,25.03182,-0.000173,24.018252,-0.0077,1.395
11926.00,7.417110,25.03070,-0.000173,24.017054,-0.0077,1.395
11928.00,7.416894,25.03015,-0.000173,24.017922,-0.0077,1.395
11930.00,7.416679,25.03064,-0.000173,24.017819,-0.0076,1.395
11932.00,7.416992,25.03142,-0.000173,24.018289,-0.0076,1.394
11934.00,7.417931,25.03205,-0.000172,24.018738,-0.0077,1.395
11936.00,7.418316,25.03263,-0.000172,24.018151,-0.0077,1.395
11938.00,7.418578,25.03200,-0.000172,24.018153,-0.0077,1.395
11940.00,7.418483,25.03177,-0.000172,24.018649,-0.0077,1.395
11942.00,7.418316,25.03167,-0.000172,24.018234,-0.0077,1.395
11944.00,7.417642,25.03159,-0.000172,24.017768,-0.0077,1.395
11946.00,7.418006,25.03186,-0.000172,24.018189,-0.0077,1.395
11948.00,7.418249,25.03166,-0.000172,24.018260,-0.0077,1.395
11950.00,7.417720,25.03100,-0.000172,24.018183,-0.0077,1.395
11952.00,7.417552,25.03081,-0.000173,24.018209,-0.0077,1.395
11954.00,7.418375,25.03069,-0.000173,24.017411,-0.0077,1.394
11956.00,7.418144,25.03134,-0.000173,24.017915,-0.0077,1.395
11958.00,7.418761,25.03092,-0.000173,24.017886,-0.0077,1.395
11960.00,7.419100,25.03054,-0.000173,24.017902,-0.0077,1.395
11962.00,7.419176,25.03084,-0.000173,24.018512,-0.0077,1.395
11964.00,7.419470,25.03061,-0.000172,24.017904,-0.0077,1.395
11966.00,7.419241,25.03093,-0.000173,24.017868,-0.0077,1.395
11968.00,7.418654,25.03182,-0.000172,24.017741,-0.0077,1.395
11970.00,7.418308,25.03196,-0.000173,24.017652,-0.0076,1.395
11972.00,7.418352,25.03166,-0.000173,24.017663,-0.0077,1.394
11974.00,7.418371,25.03262,-0.000174,24.017859,-0.0077,1.395
11976.00,7.418655,25.03237,-0.000173,24.018160,-0.0076,1.395
11978.00,7.418441,25.03334,-0.000172,24.018319,-0.0077,1.394
11980.00,7.418346,25.03292,-0.000172,24.018078,-0.0077,1.395
11982.00,7.419138,25.03254,-0.000173,24.018617,-0.0077,1.396
11984.00,7.418864,25.03252,-0.000174,24.017660,-0.0077,1.395
11986.00,7.418596,25.03261,-0.000174,24.018013,-0.0077,1.395
11988.00,7.419017,25.03216,-0.000174,24.018211,-0.0077,1.395
11990.00,7.418448,25.03291,-0.000173,24.018339,-0.0077,1.395
11992.00,7.416892,25.03227,-0.000172,24.017980,-0.0077,1.394
11994.00,7.416420,25.03214,-0.000173,24.017692,-0.0077,1.394
11996.00,7.416777,25.03237,-0.000173,24.018127,-0.0077,1.395
11998.00,7.417481,25.03221,-0.000173,24.017163,-0.0077,1.395
12000.00,7.417484,25.03162,-0.000173,24.018367,-0.0077,1.395
12002.00,7.417242,25.03150,-0.000173,24.019146,-0.0077,1.395
12004.00,7.417107,25.03187,-0.000175,24.018725,-0.0077,1.395
@20,12.0000,24.0
12006.00,7.417167,25.03223,-0.000172,24.017955,-0.0077,1.394
12008.00,7.415144,25.03233,-0.000172,24.018245,-0.0077,1.395
12010.00,7.404129,25.03270,-0.000173,24.017812,-0.0077,1.395
12012.00,7.392759,25.03370,-0.000172,24.017892,-0.0077,1.394
12014.00,7.382547,25.03349,-0.000173,24.017841,-0.0077,1.394
12016.00,7.375518,25.03346,-0.000170,24.017609,-0.0077,1.394
12018.00,7.373019,25.03335,-0.000173,24.018528,-0.0076,1.395
12020.00,7.373991,25.03299,-0.000172,24.017779,-0.0077,1.395
12022.00,7.375722,25.03253,-0.000172,24.018185,-0.0077,1.396
12024.00,7.376026,25.03269,-0.000174,24.018096,-0.0077,1.396
12026.00,7.375537,25.03309,-0.000174,24.018490,-0.0077,1.396
12028.00,7.374906,25.03256,-0.000174,24.018617,-0.0077,1.396
12030.00,7.375039,25.03234,-0.000175,24.018060,-0.0077,1.396
12032.00,7.379780,25.03181,-0.000174,24.018011,-0.0077,1.396
12034.00,7.392990,25.03199,-0.000174,24.018218,-0.0077,1.397
12036.00,7.406664,25.03225,-0.000174,24.017796,-0.0077,1.397
12038.00,7.418645,25.03193,-0.000175,24.018263,-0.0077,1.397
12040.00,7.426814,25.03178,-0.000174,24.017895,-0.0077,1.397
12042.00,7.431390,25.03222,-0.000174,24.018153,-0.0077,1.395
12044.00,7.434522,25.03218,-0.000173,24.018586,-0.0077,1.395
12046.00,7.436331,25.03279,-0.000172,24.018559,-0.0077,1.395
12048.00,7.439059,25.03280,-0.000172,24.018202,-0.0077,1.395
12050.00,7.443317,25.03302,-0.000173,24.017852,-0.0077,1.395
12052.00,7.447761,25.03321,-0.000173,24.018731,-0.0077,1.395
12054.00,7.451663,25.03288,-0.000172,24.018912,-0.0076,1.395
12056.00,7.454750,25.03343,-0.000172,24.018348,-0.0077,1.395
12058.00,7.456396,25.03361,-0.000171,24.017928,-0.0077,1.394
12060.00,7.457759,25.03293,-0.000173,24.018658,-0.0077,1.395
12062.00,7.459583,25.03301,-0.000172,24.018269,-0.0077,1.395
12064.00,7.460820,25.03270,-0.000172,24.017727,-0.0077,1.395
12066.00,7.461238,25.03229,-0.000172,24.018135,-0.0077,1.396
12068.00,7.462101,25.03250,-0.000173,24.018310,-0.0077,1.395
12070.00,7.462362,25.03186,-0.000172,24.017924,-0.0077,1.395
12072.00,7.462374,25.03197,-0.000172,24.018241,-0.0077,1.394
12074.00,7.462630,25.03248,-0.000172,24.018885,-0.0077,1.394
12076.00,7.461854,25.03338,-0.000172,24.017982,-0.0077,1.395
12078.00,7.460681,25.03382,-0.000174,24.018013,-0.0077,1.396
12080.00,7.459966,25.03309,-0.000174,24.017935,-0.0077,1.395
12082.00,7.459333,25.03361,-0.000174,24.017598,-0.0077,1.395
12084.00,7.458190,25.03346,-0.000173,24.018535,-0.0077,1.395
12086.00,7.457430,25.03337,-0.000172,24.018823,-0.0077,1.395
12088.00,7.456214,25.03363,-0.000174,24.018459,-0.0077,1.395
12090.00,7.454401,25.03358,-0.000173,24.018029,-0.0077,1.394
12092.00,7.454489,25.03309,-0.000172,24.018454,-0.0077,1.395
12094.00,7.453878,25.03358,-0.000174,24.018078,-0.0077,1.395
12096.00,7.453619,25.03388,-0.000174,24.018008,-0.0077,1.395
12098.00,7.452923,25.03394,-0.000174,24.018432,-0.0077,1.395
12100.00,7.452347,25.03336,-0.000173,24.017690,-0.0077,1.394
12102.00,7.451377,25.03347,-0.000172,24.017796,-0.0077,1.394
12104.00,7.449439,25.03359,-0.000173,24.018377,-0.0077,1.395
12106.00,7.448621,25.03310,-0.000172,24.017371,-0.0077,1.395
12108.00,7.447639,25.03317,-0.000170,24.017480,-0.0077,1.394
12110.00,7.447208,25.03363,-0.000171,24.018437,-0.0076,1.395
12112.00,7.446831,25.03342,-0.000172,24.018550,-0.0077,1.395
12114.00,7.445419,25.03343,-0.000172,24.018096,-0.0077,1.395
12116.00,7.445215,25.03366,-0.000173,24.018191,-0.0077,1.395
12118.00,7.443987,25.03330,-0.000173,24.017883,-0.0076,1.395
12120.00,7.442197,25.03244,-0.000174,24.017560,-0.0077,1.395
12122.00,7.442657,25.03223,-0.000171,24.018006,-0.0077,1.395
12124.00,7.442133,25.03179,-0.000174,24.018526,-0.0076,1.395
12126.00,7.440865,25.03337,-0.000174,24.018617,-0.0077,1.395
12128.00,7.440473,25.03392,-0.000172,24.018017,-0.0077,1.395
12130.00,7.439525,25.03340,-0.000174,24.018696,-0.0077,1.394
12132.00,7.438454,25.03270,-0.000173,24.018502,-0.0077,1.395
12134.00,7.438149,25.03408,-0.000174,24.017989,-0.0077,1.395
12136.00,7.437640,25.03294,-0.000173,24.018180,-0.0077,1.395
12138.00,7.437701,25.03298,-0.000173,24.018218,-0.0077,1.395
12140.00,7.436484,25.03351,-0.000173,24.018481,-0.0077,1.395
12142.00,7.435731,25.03350,-0.000172,24.017997,-0.0077,1.394
12144.00,7.434889,25.03303,-0.000172,24.017854,-0.0077,1.395
12146.00,7.434528,25.03274,-0.000173,24.018590,-0.0077,1.395
12148.00,7.433494,25.03342,-0.000175,24.018450,-0.0077,1.395
12150.00,7.433546,25.03312,-0.000174,24.018245,-0.0077,1.395
12152.00,7.432646,25.03315,-0.000173,24.018412,-0.0077,1.394
12154.00,7.432478,25.03332,-0.000173,24.018176,-0.0077,1.395
12156.00,7.432358,25.03309,-0.000173,24.017757,-0.0077,1.394
12158.00,7.430793,25.03324,-0.000172,24.018519,-0.0077,1.395
12160.00,7.430447,25.03332,-0.000173,24.018834,-0.0077,1.395
12162.00,7.429883,25.03428,-0.000173,24.018116,-0.0077,1.395
12164.00,7.429220,25.03400,-0.000173,24.017881,-0.0077,1.394
12166.00,7.429094,25.03428,-0.000173,24.017895,-0.0077,1.394
12168.00,7.428563,25.03388,-0.000173,24.018435,-0.0077,1.395
12170.00,7.427766,25.03417,-0.000173,24.018463,-0.0077,1.395
12172.00,7.427748,25.03409,-0.000172,24.018109,-0.0077,1.395
12174.00,7.427340,25.03423,-0.000173,24.017569,-0.0077,1.395
12176.00,7.426808,25.03428,-0.000172,24.017859,-0.0077,1.394
12178.00,7.426637,25.03404,-0.000173,24.018301,-0.0077,1.395
12180.00,7.425995,25.03461,-0.000172,24.018925,-0.0077,1.395
12182.00,7.425682,25.03470,-0.000174,24.018238,-0.0077,1.395
12184.00,7.425946,25.03458,-0.000173,24.018619,-0.0077,1.395
12186.00,7.425946,25.03386,-0.000175,24.017799,-0.0077,1.395
12188.00,7.424917,25.03418,-0.000173,24.017609,-0.0077,1.395
12190.00,7.425121,25.03485,-0.000173,24.018783,-0.0077,1.395
12192.00,7.425175,25.03491,-0.000172,24.017872,-0.0077,1.395
12194.00,7.425307,25.03407,-0.000173,24.017788,-0.0077,1.395
12196.00,7.425370,25.03408,-0.000173,24.018120,-0.0077,1.395
12198.00,7.424552,25.03436,-0.000173,24.018473,-0.0077,1.395
12200.00,7.424247,25.03504,-0.000173,24.017917,-0.0077,1.395
12202.00,7.424363,25.03440,-0.000173,24.018303,-0.0077,1.395
12204.00,7.424069,25.03466,-0.000173,24.017703,-0.0077,1.396
12206.00,7.424478,25.03442,-0.000173,24.018191,-0.0077,1.395
12208.00,7.424081,25.03414,-0.000173,24.018153,-0.0077,1.395
12210.00,7.423084,25.03386,-0.000173,24.018312,-0.0077,1.395
12212.00,7.423304,25.03374,-0.000173,24.017786,-0.0077,1.395
12214.00,7.423378,25.03385,-0.000174,24.017779,-0.0077,1.395
12216.00,7.422275,25.03527,-0.000174,24.018343,-0.0077,1.395
12218.00,7.422753,25.03556,-0.000172,24.018301,-0.0077,1.395
12220.00,7.422552,25.03484,-0.000173,24.018381,-0.0076,1.395
12222.00,7.421288,25.03387,-0.000174,24.017937,-0.0077,1.395
12224.00,7.421193,25.03371,-0.000174,24.018185,-0.0077,1.395
12226.00,7.421359,25.03455,-0.000173,24.018147,-0.0077,1.395
12228.00,7.420580,25.03476,-0.000174,24.017855,-0.0077,1.395
12230.00,7.420218,25.03516,-0.000172,24.018602,-0.0077,1.395
12232.00,7.420085,25.03514,-0.000172,24.018258,-0.0077,1.395
12234.00,7.420676,25.03523,-0.000174,24.017854,-0.0077,1.395
12236.00,7.420368,25.03467,-0.000174,24.017690,-0.0077,1.395
12238.00,7.419877,25.03464,-0.000173,24.017484,-0.0077,1.395
12240.00,7.420398,25.03433,-0.000173,24.017745,-0.0077,1.395
12242.00,7.420366,25.03444,-0.000174,24.018312,-0.0077,1.394
12244.00,7.420171,25.03459,-0.000173,24.018024,-0.0077,1.394
12246.00,7.420165,25.03465,-0.000172,24.017892,-0.0077,1.395
12248.00,7.419085,25.03500,-0.000173,24.018156,-0.0077,1.396
12250.00,7.419272,25.03501,-0.000173,24.018162,-0.0077,1.395
12252.00,7.419204,25.03463,-0.000173,24.017384,-0.0077,1.395
12254.00,7.418959,25.03487,-0.000174,24.018105,-0.0077,1.395
12256.00,7.419127,25.03505,-0.000173,24.017716,-0.0077,1.396
12258.00,7.418925,25.03448,-0.000174,24.018232,-0.0076,1.395
12260.00,7.418423,25.03383,-0.000172,24.017819,-0.0077,1.395
12262.00,7.419338,25.03372,-0.000173,24.018236,-0.0077,1.395
12264.00,7.419876,25.03485,-0.000173,24.017975,-0.0077,1.394
12266.00,7.419522,25.03421,-0.000174,24.017712,-0.0077,1.395
12268.00,7.419886,25.03362,-0.000173,24.018040,-0.0077,1.395
12270.00,7.420080,25.03357,-0.000173,24.017698,-0.0077,1.395
12272.00,7.419702,25.03341,-0.000173,24.017333,-0.0077,1.395
12274.00,7.419384,25.03396,-0.000173,24.018174,-0.0077,1.395
12276.00,7.419095,25.03479,-0.000173,24.017471,-0.0077,1.395
12278.00,7.418803,25.03446,-0.000173,24.018348,-0.0077,1.395
12280.00,7.418347,25.03356,-0.000173,24.018243,-0.0077,1.395
12282.00,7.418877,25.03444,-0.000172,24.018368,-0.0076,1.395
12284.00,7.418075,25.03488,-0.000173,24.018633,-0.0077,1.395
12286.00,7.418277,25.03409,-0.000173,24.018483,-0.0077,1.395
12288.00,7.417590,25.03383,-0.000171,24.019059,-0.0077,1.395
12290.00,7.417201,25.03480,-0.000173,24.018073,-0.0077,1.395
12292.00,7.417595,25.03480,-0.000173,24.018417,-0.0077,1.394
12294.00,7.417651,25.03431,-0.000172,24.018100,-0.0077,1.395
12296.00,7.418183,25.03369,-0.000172,24.018526,-0.0077,1.395
12298.00,7.419114,25.03386,-0.000174,24.017803,-0.0077,1.396
12300.00,7.418732,25.03358,-0.000174,24.018374,-0.0077,1.395
12302.00,7.418203,25.03376,-0.000174,24.017640,-0.0077,1.395
12304.00,7.418108,25.03388,-0.000174,24.017988,-0.0077,1.396
12306.00,7.418076,25.03418,-0.000173,24.017580,-0.0077,1.395
12308.00,7.417674,25.03404,-0.000172,24.017578,-0.0077,1.394
12310.00,7.417931,25.03426,-0.000171,24.018153,-0.0076,1.394
12312.00,7.418258,25.03479,-0.000172,24.017837,-0.0077,1.396
12314.00,7.418015,25.03418,-0.000173,24.017915,-0.0077,1.395
12316.00,7.418057,25.03355,-0.000171,24.017844,-0.0077,1.395
12318.00,7.418641,25.03367,-0.000173,24.017665,-0.0077,1.395
12320.00,7.417827,25.03428,-0.000173,24.018118,-0.0077,1.395
12322.00,7.417624,25.03417,-0.000173,24.017959,-0.0077,1.395
12324.00,7.417621,25.03408,-0.000173,24.017652,-0.0077,1.396
12326.00,7.417498,25.03327,-0.000173,24.018283,-0.0077,1.395
12328.00,7.417852,25.03447,-0.000171,24.018544,-0.0077,1.395
12330.00,7.418121,25.03459,-0.000173,24.017759,-0.0077,1.395
12332.00,7.418353,25.03390,-0.000173,24.017723,-0.0077,1.395
12334.00,7.417630,25.03389,-0.000173,24.017431,-0.0077,1.396
12336.00,7.418094,25.03352,-0.000175,24.018118,-0.0077,1.395
12338.00,7.417671,25.03363,-0.000174,24.018057,-0.0077,1.395
12340.00,7.417680,25.03385,-0.000174,24.017522,-0.0077,1.395
12342.00,7.417904,25.03379,-0.000173,24.018169,-0.0077,1.394
12344.00,7.417118,25.03433,-0.000171,24.017660,-0.0077,1.394
12346.00,7.416602,25.03406,-0.000173,24.017625,-0.0077,1.395
12348.00,7.415956,25.03402,-0.000174,24.017346,-0.0077,1.395
12350.00,7.415458,25.03498,-0.000174,24.017765,-0.0077,1.395
12352.00,7.415923,25.03470,-0.000173,24.017652,-0.0077,1.396
12354.00,7.415959,25.03408,-0.000174,24.017402,-0.0077,1.396
12356.00,7.416188,25.03434,-0.000174,24.017805,-0.0077,1.395
12358.00,7.416453,25.03391,-0.000175,24.017683,-0.0077,1.395
12360.00,7.417660,25.03354,-0.000172,24.018477,-0.0077,1.395
12362.00,7.417705,25.03433,-0.000173,24.018341,-0.0077,1.395
12364.00,7.417368,25.03368,-0.000173,24.017466,-0.0077,1.395
12366.00,7.416575,25.03386,-0.000173,24.017502,-0.0077,1.395
12368.00,7.416526,25.03391,-0.000174,24.018412,-0.0077,1.395
12370.00,7.416201,25.03408,-0.000174,24.017542,-0.0077,1.395
12372.00,7.415683,25.03376,-0.000174,24.018151,-0.0077,1.395
12374.00,7.416003,25.03413,-0.000174,24.017545,-0.0078,1.395
12376.00,7.416519,25.03455,-0.000174,24.017690,-0.0077,1.395
12378.00,7.416789,25.03474,-0.000173,24.017960,-0.0077,1.395
12380.00,7.416852,25.03464,-0.000173,24.017326,-0.0077,1.395
12382.00,7.417338,25.03570,-0.000173,24.018073,-0.0077,1.396
12384.00,7.418064,25.03594,-0.000173,24.017598,-0.0077,1.395
12386.00,7.417555,25.03423,-0.000173,24.017810,-0.0077,1.395
12388.00,7.417154,25.03475,-0.000173,24.018176,-0.0077,1.395
12390.00,7.416870,25.03477,-0.000173,24.018151,-0.0077,1.395
12392.00,7.416350,25.03456,-0.000173,24.017558,-0.0077,1.395
12394.00,7.416317,25.03422,-0.000174,24.017079,-0.0077,1.395
12396.00,7.416269,25.03411,-0.000174,24.017540,-0.0077,1.395
12398.00,7.416231,25.03431,-0.000174,24.017282,-0.0077,1.395
12400.00,7.416154,25.03516,-0.000174,24.017674,-0.0077,1.395
12402.00,7.415940,25.03592,-0.000173,24.018782,-0.0077,1.395
12404.00,7.415942,25.03528,-0.000172,24.018439,-0.0077,1.395
12406.00,7.415694,25.03623,-0.000172,24.018017,-0.0077,1.395
12408.00,7.416387,25.03521,-0.000173,24.018512,-0.0077,1.395
12410.00,7.416572,25.03497,-0.000173,24.017902,-0.0077,1.395
12412.00,7.416066,25.03559,-0.000174,24.017979,-0.0077,1.396
12414.00,7.416067,25.03552,-0.000174,24.018174,-0.0077,1.396
12416.00,7.416492,25.03523,-0.000173,24.018167,-0.0077,1.395
12418.00,7.416583,25.03563,-0.000173,24.017408,-0.0077,1.395
12420.00,7.416342,25.03497,-0.000173,24.017594,-0.0077,1.395
12422.00,7.416224,25.03506,-0.000173,24.017730,-0.0077,1.395
12424.00,7.415764,25.03446,-0.000173,24.017516,-0.0077,1.396
12426.00,7.415393,25.03471,-0.000174,24.018011,-0.0077,1.395
12428.00,7.415438,25.03567,-0.000175,24.017792,-0.0077,1.396
12430.00,7.415962,25.03477,-0.000174,24.017661,-0.0077,1.395
12432.00,7.416776,25.03452,-0.000172,24.017473,-0.0077,1.395
12434.00,7.417125,25.03419,-0.000173,24.018222,-0.0077,1.395
12436.00,7.415813,25.03357,-0.000174,24.018294,-0.0077,1.396
12438.00,7.415338,25.03412,-0.000174,24.017618,-0.0077,1.395
12440.00,7.415619,25.03486,-0.000173,24.017754,-0.0077,1.396
12442.00,7.415478,25.03407,-0.000173,24.018533,-0.0077,1.396
12444.00,7.415010,25.03562,-0.000173,24.017866,-0.0077,1.395
12446.00,7.415404,25.03483,-0.000172,24.017915,-0.0076,1.395
12448.00,7.415221,25.03398,-0.000174,24.017944,-0.0077,1.395
12450.00,7.415143,25.03474,-0.000173,24.018131,-0.0077,1.395
12452.00,7.414245,25.03437,-0.000172,24.017542,-0.0077,1.396
12454.00,7.414531,25.03459,-0.000174,24.018093,-0.0077,1.395
12456.00,7.415003,25.03423,-0.000173,24.018064,-0.0077,1.395
12458.00,7.415582,25.03384,-0.000173,24.017614,-0.0077,1.396
12460.00,7.415804,25.03447,-0.000172,24.017741,-0.0077,1.395
12462.00,7.415161,25.03443,-0.000173,24.017382,-0.0077,1.395
12464.00,7.415849,25.03424,-0.000173,24.018124,-0.0077,1.395
12466.00,7.416295,25.03435,-0.000173,24.018080,-0.0077,1.395
12468.00,7.416209,25.03496,-0.000173,24.018637,-0.0077,1.395
12470.00,7.417033,25.03487,-0.000173,24.018550,-0.0077,1.395
12472.00,7.417039,25.03473,-0.000173,24.017658,-0.0077,1.395
12474.00,7.417010,25.03485,-0.000173,24.018287,-0.0077,1.395
12476.00,7.415973,25.03438,-0.000174,24.018318,-0.0077,1.396
12478.00,7.415833,25.03509,-0.000173,24.017745,-0.0077,1.395
12480.00,7.415572,25.03515,-0.000172,24.018024,-0.0077,1.395
12482.00,7.414918,25.03448,-0.000174,24.017868,-0.0077,1.395
12484.00,7.415683,25.03396,-0.000175,24.018212,-0.0077,1.396
12486.00,7.415751,25.03436,-0.000174,24.018405,-0.0077,1.395
12488.00,7.415520,25.03439,-0.000174,24.018318,-0.0077,1.395
12490.00,7.415028,25.03416,-0.000173,24.017437,-0.0077,1.395
12492.00,7.414908,25.03421,-0.000174,24.017743,-0.0077,1.395
12494.00,7.414518,25.03433,-0.000172,24.017132,-0.0077,1.395
12496.00,7.414904,25.03491,-0.000173,24.018040,-0.0077,1.395
12498.00,7.415630,25.03471,-0.000172,24.018095,-0.0077,1.395
12500.00,7.416616,25.03501,-0.000173,24.017669,-0.0077,1.395
12502.00,7.416879,25.03470,-0.000174,24.018231,-0.0077,1.395
12504.00,7.416737,25.03376,-0.000174,24.017176,-0.0077,1.395
12506.00,7.415995,25.03349,-0.000172,24.017669,-0.0077,1.395
12508.00,7.415681,25.03355,-0.000174,24.017797,-0.0077,1.396
12510.00,7.416134,25.03317,-0.000174,24.017718,-0.0077,1.395
12512.00,7.416471,25.03402,-0.000172,24.017471,-0.0077,1.395
12514.00,7.416338,25.03390,-0.000173,24.017384,-0.0077,1.396
12516.00,7.415683,25.03363,-0.000174,24.018129,-0.0077,1.395
12518.00,7.415650,25.03376,-0.000174,24.018131,-0.0077,1.395
12520.00,7.415543,25.03277,-0.000174,24.017944,-0.0077,1.395
12522.00,7.415432,25.03248,-0.000174,24.017944,-0.0077,1.395
12524.00,7.415480,25.03297,-0.000173,24.018403,-0.0077,1.396
12526.00,7.414861,25.03343,-0.000173,24.018624,-0.0077,1.395
12528.00,7.414932,25.03350,-0.000172,24.018861,-0.0077,1.395
12530.00,7.415828,25.03367,-0.000172,24.018078,-0.0077,1.395
12532.00,7.416250,25.03436,-0.000172,24.018281,-0.0077,1.396
12534.00,7.416456,25.03356,-0.000173,24.018758,-0.0077,1.396
12536.00,7.415551,25.03366,-0.000174,24.018105,-0.0077,1.395
12538.00,7.415328,25.03347,-0.000173,24.017185,-0.0077,1.395
12540.00,7.416215,25.03417,-0.000173,24.017924,-0.0077,1.395
12542.00,7.416618,25.03336,-0.000174,24.018076,-0.0077,1.395
12544.00,7.417018,25.03310,-0.000174,24.017770,-0.0077,1.395
12546.00,7.416668,25.03312,-0.000174,24.018104,-0.0077,1.395
12548.00,7.415624,25.03282,-0.000174,24.017505,-0.0077,1.396
12550.00,7.416257,25.03304,-0.000174,24.017643,-0.0077,1.396
12552.00,7.417015,25.03271,-0.000175,24.017888,-0.0077,1.396
12554.00,7.417116,25.03258,-0.000175,24.017489,-0.0077,1.395
12556.00,7.416667,25.03345,-0.000173,24.017897,-0.0077,1.395
12558.00,7.415989,25.03307,-0.000173,24.017846,-0.0077,1.395
12560.00,7.416370,25.03276,-0.000173,24.018060,-0.0077,1.395
12562.00,7.416031,25.03319,-0.000174,24.017681,-0.0077,1.395
12564.00,7.415813,25.03362,-0.000174,24.017573,-0.0077,1.396
12566.00,7.415947,25.03355,-0.000174,24.017710,-0.0077,1.396
12568.00,7.415708,25.03321,-0.000173,24.017621,-0.0077,1.395
12570.00,7.416629,25.03319,-0.000173,24.017776,-0.0077,1.395
12572.00,7.417868,25.03288,-0.000173,24.017736,-0.0077,1.395
12574.00,7.417838,25.03358,-0.000175,24.017428,-0.0077,1.395
12576.00,7.418199,25.03375,-0.000174,24.017469,-0.0077,1.396
12578.00,7.418293,25.03348,-0.000173,24.018004,-0.0077,1.395
12580.00,7.417659,25.03444,-0.000173,24.018776,-0.0077,1.395
12582.00,7.417155,25.03437,-0.000174,24.018205,-0.0077,1.395
12584.00,7.416254,25.03420,-0.000172,24.018223,-0.0077,1.395
12586.00,7.416032,25.03401,-0.000171,24.018410,-0.0077,1.395
12588.00,7.416136,25.03471,-0.000173,24.017469,-0.0077,1.395
12590.00,7.416063,25.03488,-0.000173,24.017562,-0.0077,1.395
12592.00,7.416818,25.03459,-0.000174,24.017674,-0.0077,1.395
12594.00,7.417126,25.03471,-0.000173,24.017908,-0.0077,1.395
12596.00,7.416499,25.03459,-0.000173,24.017288,-0.0077,1.396
12598.00,7.415511,25.03443,-0.000173,24.017382,-0.0078,1.395
12600.00,7.415641,25.03488,-0.000173,24.017400,-0.0077,1.395
12602.00,7.415811,25.03419,-0.000173,24.017504,-0.0077,1.395
12604.00,7.416306,25.03435,-0.000173,24.018038,-0.0077,1.395
12606.00,7.416052,25.03445,-0.000175,24.018120,-0.0077,1.395
@21,12.0000,24.0
12608.00,7.414222,25.03490,-0.000174,24.018319,-0.0077,1.396
12610.00,7.404264,25.03509,-0.000172,24.018156,-0.0077,1.395
12612.00,7.392343,25.03472,-0.000172,24.018095,-0.0077,1.394
12614.00,7.382962,25.03510,-0.000174,24.018185,-0.0077,1.394
12616.00,7.376427,25.03465,-0.000172,24.017913,-0.0077,1.395
12618.00,7.373807,25.03391,-0.000173,24.018702,-0.0077,1.395
12620.00,7.373323,25.03354,-0.000173,24.018234,-0.0077,1.395
12622.00,7.374104,25.03346,-0.000174,24.017177,-0.0077,1.396
12624.00,7.374306,25.03391,-0.000175,24.017817,-0.0077,1.396
12626.00,7.374812,25.03409,-0.000173,24.018095,-0.0077,1.396
12628.00,7.375461,25.03485,-0.000174,24.017761,-0.0077,1.397
12630.00,7.374572,25.03472,-0.000173,24.018258,-0.0077,1.396
12632.00,7.377309,25.03443,-0.000173,24.018037,-0.0077,1.397
12634.00,7.389336,25.03445,-0.000173,24.017536,-0.0077,1.397
12636.00,7.403210,25.03412,-0.000174,24.017946,-0.0077,1.397
12638.00,7.415279,25.03345,-0.000175,24.018787,-0.0077,1.398
12640.00,7.424160,25.03425,-0.000175,24.017205,-0.0077,1.397
12642.00,7.428361,25.03483,-0.000174,24.018136,-0.0077,1.396
12644.00,7.430583,25.03468,-0.000174,24.018285,-0.0077,1.396
12646.00,7.433415,25.03510,-0.000173,24.018178,-0.0077,1.396
12648.00,7.437439,25.03491,-0.000173,24.017846,-0.0077,1.395
12650.00,7.441337,25.03514,-0.000172,24.017946,-0.0077,1.395
12652.00,7.444334,25.03513,-0.000172,24.018220,-0.0077,1.395
12654.00,7.448006,25.03437,-0.000172,24.017734,-0.0077,1.395
12656.00,7.450536,25.03509,-0.000174,24.018165,-0.0077,1.395
12658.00,7.453123,25.03504,-0.000174,24.017379,-0.0077,1.395
12660.00,7.455944,25.03520,-0.000172,24.018278,-0.0077,1.395
12662.00,7.456758,25.03440,-0.000173,24.017991,-0.0077,1.395
12664.00,7.457266,25.03311,-0.000172,24.017331,-0.0077,1.396
12666.00,7.457683,25.03323,-0.000173,24.017870,-0.0077,1.395
12668.00,7.457973,25.03367,-0.000173,24.017803,-0.0077,1.395
12670.00,7.457198,25.03326,-0.000172,24.017663,-0.0077,1.395
12672.00,7.457385,25.03339,-0.000173,24.018381,-0.0077,1.395
12674.00,7.457219,25.03360,-0.000172,24.018051,-0.0076,1.396
12676.00,7.456761,25.03311,-0.000172,24.018115,-0.0077,1.395
12678.00,7.455708,25.03347,-0.000172,24.018441,-0.0077,1.395
12680.00,7.454747,25.03389,-0.000172,24.018135,-0.0077,1.395
12682.00,7.454177,25.03352,-0.000172,24.018216,-0.0077,1.395
12684.00,7.454204,25.03366,-0.000173,24.018058,-0.0077,1.395
12686.00,7.453427,25.03375,-0.000172,24.017999,-0.0077,1.395
12688.00,7.452780,25.03383,-0.000173,24.018104,-0.0077,1.396
12690.00,7.452469,25.03374,-0.000174,24.018455,-0.0077,1.395
12692.00,7.451298,25.03404,-0.000173,24.018222,-0.0077,1.395
12694.00,7.450527,25.03446,-0.000175,24.018622,-0.0077,1.395
12696.00,7.449900,25.03434,-0.000173,24.018289,-0.0077,1.395
12698.00,7.449674,25.03422,-0.000173,24.017866,-0.0077,1.396
12700.00,7.449620,25.03430,-0.000173,24.017471,-0.0077,1.395
12702.00,7.448256,25.03434,-0.000174,24.018385,-0.0077,1.395
12704.00,7.447164,25.03462,-0.000173,24.018105,-0.0077,1.395
12706.00,7.446638,25.03457,-0.000172,24.017750,-0.0077,1.395
12708.00,7.446343,25.03441,-0.000173,24.017580,-0.0077,1.395
12710.00,7.445449,25.03412,-0.000173,24.017772,-0.0077,1.395
12712.00,7.445049,25.03322,-0.000172,24.017736,-0.0077,1.395
12714.00,7.444564,25.03455,-0.000173,24.017975,-0.0077,1.395
12716.00,7.443680,25.03414,-0.000173,24.018075,-0.0076,1.395
12718.00,7.442801,25.03473,-0.000173,24.017863,-0.0077,1.395
12720.00,7.442212,25.03375,-0.000174,24.018653,-0.0077,1.395
12722.00,7.441337,25.03405,-0.000173,24.018499,-0.0077,1.395
12724.00,7.440904,25.03380,-0.000173,24.018283,-0.0077,1.394
12726.00,7.440350,25.03372,-0.000173,24.017433,-0.0077,1.395
12728.00,7.439547,25.03411,-0.000173,24.017790,-0.0077,1.395
12730.00,7.438587,25.03358,-0.000173,24.017970,-0.0077,1.395
12732.00,7.437924,25.03321,-0.000174,24.018359,-0.0077,1.395
12734.00,7.437116,25.03307,-0.000173,24.017825,-0.0077,1.395
12736.00,7.436785,25.03367,-0.000173,24.018185,-0.0077,1.395
12738.00,7.436677,25.03357,-0.000173,24.018164,-0.0077,1.395
12740.00,7.435463,25.03317,-0.000172,24.018252,-0.0077,1.395
12742.00,7.434551,25.03298,-0.000173,24.018359,-0.0077,1.395
12744.00,7.434346,25.03340,-0.000172,24.018691,-0.0077,1.395
12746.00,7.434252,25.03398,-0.000172,24.017803,-0.0077,1.395
12748.00,7.433868,25.03435,-0.000173,24.017765,-0.0077,1.395
12750.00,7.432407,25.03375,-0.000173,24.018292,-0.0077,1.394
12752.00,7.431444,25.03336,-0.000173,24.017902,-0.0077,1.394
12754.00,7.431290,25.03362,-0.000172,24.018519,-0.0077,1.395
12756.00,7.430890,25.03437,-0.000173,24.018548,-0.0077,1.395
12758.00,7.429987,25.03403,-0.000174,24.018450,-0.0076,1.395
12760.00,7.429506,25.03412,-0.000174,24.018292,-0.0077,1.395
12762.00,7.429876,25.03424,-0.000174,24.018193,-0.0077,1.395
12764.00,7.430069,25.03421,-0.000173,24.017745,-0.0077,1.395
12766.00,7.430378,25.03398,-0.000173,24.017741,-0.0077,1.395
12768.00,7.429847,25.03443,-0.000174,24.017873,-0.0077,1.395
12770.00,7.428469,25.03399,-0.000173,24.017281,-0.0077,1.395
12772.00,7.428066,25.03449,-0.000171,24.017848,-0.0077,1.395
12774.00,7.427822,25.03529,-0.000174,24.017707,-0.0077,1.396
12776.00,7.427820,25.03561,-0.000173,24.018037,-0.0077,1.395
12778.00,7.427004,25.03547,-0.000173,24.018368,-0.0077,1.395
12780.00,7.427098,25.03476,-0.000174,24.017792,-0.0077,1.394
12782.00,7.427704,25.03473,-0.000174,24.018258,-0.0077,1.395
12784.00,7.426578,25.03410,-0.000173,24.017563,-0.0077,1.395
12786.00,7.425726,25.03442,-0.000175,24.018044,-0.0077,1.395
12788.00,7.426879,25.03408,-0.000173,24.018236,-0.0077,1.395
12790.00,7.427049,25.03435,-0.000172,24.018455,-0.0077,1.395
12792.00,7.426831,25.03433,-0.000172,24.018229,-0.0077,1.395
12794.00,7.425653,25.03454,-0.000172,24.018535,-0.0077,1.394
12796.00,7.424392,25.03401,-0.000173,24.018834,-0.0076,1.395
12798.00,7.424366,25.03413,-0.000173,24.018055,-0.0077,1.396
12800.00,7.424135,25.03367,-0.000174,24.018160,-0.0077,1.396
12802.00,7.423964,25.03398,-0.000174,24.017852,-0.0077,1.395
12804.00,7.423514,25.03435,-0.000174,24.018176,-0.0077,1.395
12806.00,7.422987,25.03431,-0.000174,24.018111,-0.0077,1.394
12808.00,7.422933,25.03397,-0.000173,24.017901,-0.0077,1.395
12810.00,7.422729,25.03463,-0.000173,24.017950,-0.0077,1.395
12812.00,7.422354,25.03390,-0.000173,24.017754,-0.0077,1.395
12814.00,7.423424,25.03451,-0.000174,24.017565,-0.0077,1.396
12816.00,7.422799,25.03445,-0.000175,24.018033,-0.0077,1.396
12818.00,7.422014,25.03538,-0.000173,24.017747,-0.0077,1.395
12820.00,7.421954,25.03554,-0.000172,24.017426,-0.0077,1.395
12822.00,7.421610,25.03546,-0.000173,24.017663,-0.0077,1.396
12824.00,7.421612,25.03545,-0.000173,24.017201,-0.0077,1.395
12826.00,7.420942,25.03523,-0.000174,24.017848,-0.0077,1.395
12828.00,7.421620,25.03496,-0.000173,24.018207,-0.0077,1.395
12830.00,7.421796,25.03463,-0.000174,24.018318,-0.0077,1.395
12832.00,7.422487,25.03504,-0.000175,24.017988,-0.0077,1.394
12834.00,7.422197,25.03569,-0.000172,24.017607,-0.0077,1.395
12836.00,7.422236,25.03537,-0.000174,24.018098,-0.0077,1.396
12838.00,7.422032,25.03504,-0.000175,24.017714,-0.0077,1.395
12840.00,7.421797,25.03461,-0.000173,24.017830,-0.0077,1.395
12842.00,7.420331,25.03489,-0.000173,24.018314,-0.0077,1.395
12844.00,7.420224,25.03524,-0.000176,24.018135,-0.0076,1.396
12846.00,7.421038,25.03499,-0.000175,24.018105,-0.0077,1.395
12848.00,7.421166,25.03431,-0.000174,24.017569,-0.0077,1.395
12850.00,7.420552,25.03483,-0.000173,24.016983,-0.0077,1.395
12852.00,7.419789,25.03503,-0.000172,24.017422,-0.0077,1.395
12854.00,7.419466,25.03537,-0.000173,24.017306,-0.0077,1.395
12856.00,7.419719,25.03498,-0.000173,24.017944,-0.0077,1.395
12858.00,7.419779,25.03465,-0.000174,24.017337,-0.0077,1.395
12860.00,7.419471,25.03394,-0.000173,24.017540,-0.0077,1.395
12862.00,7.419764,25.03412,-0.000174,24.018180,-0.0077,1.395
12864.00,7.419621,25.03452,-0.000173,24.017563,-0.0078,1.394
12866.00,7.418914,25.03426,-0.000173,24.017796,-0.0077,1.395
12868.00,7.417953,25.03503,-0.000173,24.017747,-0.0077,1.395
12870.00,7.418210,25.03454,-0.000174,24.017690,-0.0077,1.395
12872.00,7.418286,25.03587,-0.000175,24.017884,-0.0077,1.395
12874.00,7.418167,25.03519,-0.000174,24.017953,-0.0077,1.395
12876.00,7.418352,25.03543,-0.000173,24.018517,-0.0077,1.396
12878.00,7.418416,25.03506,-0.000175,24.018468,-0.0077,1.395
12880.00,7.418381,25.03473,-0.000173,24.018182,-0.0077,1.394
12882.00,7.418878,25.03515,-0.000172,24.018098,-0.0077,1.395
12884.00,7.418736,25.03526,-0.000172,24.017453,-0.0078,1.395
12886.00,7.418905,25.03460,-0.000174,24.017748,-0.0077,1.395
12888.00,7.418767,25.03539,-0.000174,24.017926,-0.0077,1.395
12890.00,7.418782,25.03604,-0.000172,24.018377,-0.0077,1.395
12892.00,7.418165,25.03595,-0.000174,24.017408,-0.0077,1.395
12894.00,7.418204,25.03546,-0.000174,24.018100,-0.0077,1.395
12896.00,7.418476,25.03496,-0.000173,24.018379,-0.0076,1.395
12898.00,7.418820,25.03559,-0.000174,24.017937,-0.0077,1.395
12900.00,7.419068,25.03495,-0.000173,24.017578,-0.0077,1.395
12902.00,7.419289,25.03529,-0.000173,24.017574,-0.0077,1.395
12904.00,7.418935,25.03547,-0.000174,24.017576,-0.0077,1.395
12906.00,7.418817,25.03502,-0.000173,24.017478,-0.0077,1.395
12908.00,7.418624,25.03529,-0.000173,24.017536,-0.0077,1.395
12910.00,7.418256,25.03546,-0.000173,24.018410,-0.0077,1.395
12912.00,7.418564,25.03530,-0.000173,24.018232,-0.0077,1.395
12914.00,7.418480,25.03544,-0.000175,24.017928,-0.0077,1.395
12916.00,7.417934,25.03484,-0.000175,24.017547,-0.0077,1.395
12918.00,7.416950,25.03459,-0.000172,24.017261,-0.0078,1.395
12920.00,7.417776,25.03533,-0.000172,24.017689,-0.0078,1.395
12922.00,7.418510,25.03498,-0.000172,24.018105,-0.0077,1.395
12924.00,7.418923,25.03462,-0.000175,24.018296,-0.0077,1.395
12926.00,7.418221,25.03429,-0.000173,24.017913,-0.0077,1.395
12928.00,7.418506,25.03470,-0.000174,24.018075,-0.0077,1.395
12930.00,7.418691,25.03438,-0.000174,24.018147,-0.0077,1.395
12932.00,7.419627,25.03472,-0.000175,24.017429,-0.0077,1.395
12934.00,7.419334,25.03523,-0.000173,24.018542,-0.0077,1.395
12936.00,7.418713,25.03462,-0.000174,24.018171,-0.0077,1.395
12938.00,7.417913,25.03448,-0.000174,24.017939,-0.0077,1.395
12940.00,7.417526,25.03442,-0.000174,24.017707,-0.0077,1.395
12942.00,7.417858,25.03394,-0.000172,24.016974,-0.0077,1.395
12944.00,7.417338,25.03381,-0.000174,24.017447,-0.0077,1.395
12946.00,7.416998,25.03445,-0.000174,24.018015,-0.0078,1.395
12948.00,7.418013,25.03382,-0.000174,24.017442,-0.0078,1.395
12950.00,7.417976,25.03413,-0.000172,24.017866,-0.0077,1.395
12952.00,7.416898,25.03407,-0.000173,24.017562,-0.0077,1.395
12954.00,7.416861,25.03382,-0.000174,24.017893,-0.0077,1.395
12956.00,7.417104,25.03390,-0.000172,24.018203,-0.0077,1.395
12958.00,7.417044,25.03433,-0.000173,24.017484,-0.0077,1.396
12960.00,7.416154,25.03360,-0.000172,24.017745,-0.0077,1.395
12962.00,7.416257,25.03380,-0.000174,24.018162,-0.0077,1.396
12964.00,7.416105,25.03439,-0.000175,24.017243,-0.0077,1.395
12966.00,7.416640,25.03395,-0.000173,24.017763,-0.0077,1.395
12968.00,7.416887,25.03399,-0.000173,24.017618,-0.0077,1.396
12970.00,7.417068,25.03299,-0.000173,24.017632,-0.0077,1.395
12972.00,7.417873,25.03374,-0.000173,24.017953,-0.0077,1.395
12974.00,7.417939,25.03339,-0.000173,24.018263,-0.0077,1.395
12976.00,7.418209,25.03334,-0.000173,24.017618,-0.0077,1.395
12978.00,7.417214,25.03308,-0.000172,24.018357,-0.0077,1.395
12980.00,7.417061,25.03373,-0.000173,24.017565,-0.0077,1.395
12982.00,7.416449,25.03419,-0.000172,24.018009,-0.0077,1.395
12984.00,7.417012,25.03416,-0.000173,24.017670,-0.0077,1.395
12986.00,7.416671,25.03342,-0.000174,24.017710,-0.0077,1.395
12988.00,7.415817,25.03335,-0.000174,24.017534,-0.0077,1.395
12990.00,7.416096,25.03316,-0.000173,24.017703,-0.0077,1.395
12992.00,7.416207,25.03229,-0.000173,24.018011,-0.0077,1.396
12994.00,7.415992,25.03315,-0.000173,24.018361,-0.0077,1.395
12996.00,7.415819,25.03371,-0.000172,24.017504,-0.0077,1.395
12998.00,7.415548,25.03350,-0.000174,24.017933,-0.0076,1.395
13000.00,7.416280,25.03371,-0.000174,24.017883,-0.0077,1.395
13002.00,7.416589,25.03405,-0.000173,24.017302,-0.0077,1.395
13004.00,7.416284,25.03452,-0.000173,24.018339,-0.0077,1.394
13006.00,7.416330,25.03400,-0.000172,24.017444,-0.0077,1.395
13008.00,7.415692,25.03319,-0.000174,24.018015,-0.0077,1.395
13010.00,7.415541,25.03286,-0.000174,24.018031,-0.0077,1.395
13012.00,7.415770,25.03361,-0.000173,24.018193,-0.0077,1.395
13014.00,7.414609,25.03376,-0.000172,24.018002,-0.0077,1.395
13016.00,7.415628,25.03417,-0.000175,24.017877,-0.0077,1.395
13018.00,7.416180,25.03415,-0.000174,24.018390,-0.0077,1.395
13020.00,7.415450,25.03428,-0.000173,24.018584,-0.0077,1.395
13022.00,7.416304,25.03486,-0.000172,24.017745,-0.0077,1.395
13024.00,7.416235,25.03407,-0.000173,24.017786,-0.0077,1.395
13026.00,7.415569,25.03391,-0.000173,24.018093,-0.0077,1.395
13028.00,7.415514,25.03440,-0.000173,24.018198,-0.0077,1.395
13030.00,7.415641,25.03424,-0.000174,24.017910,-0.0077,1.395
13032.00,7.415263,25.03439,-0.000173,24.017562,-0.0077,1.395
13034.00,7.415290,25.03364,-0.000174,24.018289,-0.0077,1.395
13036.00,7.415749,25.03383,-0.000173,24.018430,-0.0077,1.395
13038.00,7.416153,25.03449,-0.000173,24.018057,-0.0077,1.395
13040.00,7.416490,25.03535,-0.000172,24.018287,-0.0077,1.395
13042.00,7.416415,25.03508,-0.000174,24.017692,-0.0077,1.395
13044.00,7.416002,25.03425,-0.000175,24.017177,-0.0077,1.395
13046.00,7.415380,25.03412,-0.000173,24.018493,-0.0077,1.394
13048.00,7.415380,25.03373,-0.000173,24.017467,-0.0077,1.395
13050.00,7.415581,25.03353,-0.000173,24.018082,-0.0077,1.395
13052.00,7.414757,25.03422,-0.000174,24.018484,-0.0077,1.395
13054.00,7.414134,25.03458,-0.000174,24.017767,-0.0077,1.395
13056.00,7.415164,25.03440,-0.000174,24.018127,-0.0077,1.395
13058.00,7.414882,25.03516,-0.000173,24.018207,-0.0077,1.395
13060.00,7.414663,25.03517,-0.000173,24.017286,-0.0077,1.395
13062.00,7.415239,25.03390,-0.000173,24.017580,-0.0077,1.395
13064.00,7.415525,25.03383,-0.000173,24.017023,-0.0077,1.395
13066.00,7.414998,25.03407,-0.000174,24.017790,-0.0077,1.395
13068.00,7.415109,25.03444,-0.000174,24.018260,-0.0077,1.395
13070.00,7.415330,25.03360,-0.000173,24.018193,-0.0077,1.395
13072.00,7.415273,25.03336,-0.000173,24.017975,-0.0077,1.395
13074.00,7.415575,25.03340,-0.000174,24.018687,-0.0077,1.396
13076.00,7.415599,25.03394,-0.000173,24.017922,-0.0077,1.395
13078.00,7.415893,25.03370,-0.000173,24.017286,-0.0077,1.395
13080.00,7.416488,25.03374,-0.000173,24.018361,-0.0077,1.395
13082.00,7.415145,25.03430,-0.000174,24.018091,-0.0077,1.395
13084.00,7.414686,25.03341,-0.000174,24.017785,-0.0077,1.395
13086.00,7.414432,25.03331,-0.000174,24.017293,-0.0077,1.396
13088.00,7.414461,25.03282,-0.000174,24.017759,-0.0077,1.394
13090.00,7.415319,25.03280,-0.000173,24.017747,-0.0077,1.394
13092.00,7.415172,25.03290,-0.000172,24.018151,-0.0077,1.395
13094.00,7.414152,25.03264,-0.000174,24.018029,-0.0077,1.396
13096.00,7.413305,25.03253,-0.000173,24.017953,-0.0077,1.395
13098.00,7.413862,25.03252,-0.000173,24.017741,-0.0077,1.395
13100.00,7.414349,25.03242,-0.000172,24.017573,-0.0077,1.395
13102.00,7.414416,25.03261,-0.000173,24.018037,-0.0077,1.395
13104.00,7.414442,25.03249,-0.000174,24.017714,-0.0077,1.394
13106.00,7.414648,25.03207,-0.000175,24.017486,-0.0077,1.395
13108.00,7.415399,25.03241,-0.000174,24.018261,-0.0077,1.395
13110.00,7.415515,25.03291,-0.000174,24.017971,-0.0077,1.395
13112.00,7.415802,25.03280,-0.000173,24.017984,-0.0077,1.395
13114.00,7.416318,25.03324,-0.000173,24.018116,-0.0077,1.395
13116.00,7.415674,25.03315,-0.000173,24.018076,-0.0077,1.395
13118.00,7.415132,25.03333,-0.000173,24.017721,-0.0077,1.395
13120.00,7.413979,25.03264,-0.000173,24.017872,-0.0077,1.395
13122.00,7.413737,25.03325,-0.000172,24.017776,-0.0077,1.395
13124.00,7.414083,25.03344,-0.000173,24.017942,-0.0077,1.395
13126.00,7.414137,25.03331,-0.000174,24.018173,-0.0077,1.394
13128.00,7.414173,25.03295,-0.000173,24.018370,-0.0077,1.395
13130.00,7.413796,25.03297,-0.000171,24.018269,-0.0077,1.395
13132.00,7.413379,25.03312,-0.000172,24.018053,-0.0077,1.395
13134.00,7.413856,25.03349,-0.000174,24.017997,-0.0077,1.395
13136.00,7.414045,25.03308,-0.000173,24.018318,-0.0077,1.395
13138.00,7.415204,25.03391,-0.000174,24.017863,-0.0077,1.395
13140.00,7.415432,25.03322,-0.000174,24.018029,-0.0077,1.395
13142.00,7.414407,25.03287,-0.000174,24.018479,-0.0077,1.395
13144.00,7.414322,25.03342,-0.000175,24.018283,-0.0077,1.394
13146.00,7.415331,25.03341,-0.000174,24.018006,-0.0077,1.394
13148.00,7.415236,25.03324,-0.000174,24.017388,-0.0078,1.395
13150.00,7.415710,25.03306,-0.000174,24.017279,-0.0078,1.394
13152.00,7.415225,25.03301,-0.000173,24.017573,-0.0078,1.395
13154.00,7.415624,25.03314,-0.000173,24.017632,-0.0078,1.395
13156.00,7.415485,25.03367,-0.000174,24.017908,-0.0077,1.395
13158.00,7.415830,25.03410,-0.000174,24.017756,-0.0077,1.395
13160.00,7.415499,25.03405,-0.000174,24.017631,-0.0077,1.395
13162.00,7.416502,25.03404,-0.000173,24.017453,-0.0077,1.395
13164.00,7.416266,25.03302,-0.000173,24.017476,-0.0077,1.394
13166.00,7.415541,25.03292,-0.000174,24.017348,-0.0077,1.395
13168.00,7.416406,25.03319,-0.000174,24.018017,-0.0077,1.394
13170.00,7.416515,25.03328,-0.000174,24.017772,-0.0077,1.395
13172.00,7.416039,25.03329,-0.000174,24.017661,-0.0077,1.394
13174.00,7.415659,25.03408,-0.000173,24.018135,-0.0077,1.395
13176.00,7.416015,25.03393,-0.000175,24.018022,-0.0077,1.395
13178.00,7.415976,25.03427,-0.000175,24.017426,-0.0077,1.395
13180.00,7.415722,25.03398,-0.000175,24.017607,-0.0077,1.395
13182.00,7.416430,25.03417,-0.000173,24.017892,-0.0077,1.395
13184.00,7.416298,25.03395,-0.000174,24.018457,-0.0077,1.395
13186.00,7.416191,25.03330,-0.000174,24.017868,-0.0077,1.395
13188.00,7.416096,25.03299,-0.000173,24.017596,-0.0077,1.395
13190.00,7.415713,25.03308,-0.000174,24.017444,-0.0077,1.395
13192.00,7.415911,25.03234,-0.000174,24.017560,-0.0077,1.395
13194.00,7.415600,25.03202,-0.000173,24.017694,-0.0077,1.395
13196.00,7.415332,25.03290,-0.000173,24.017828,-0.0077,1.395
13198.00,7.415838,25.03320,-0.000173,24.017540,-0.0077,1.395
13200.00,7.415405,25.03307,-0.000173,24.017504,-0.0077,1.395
13202.00,7.415061,25.03294,-0.000175,24.017534,-0.0077,1.394
13204.00,7.415040,25.03276,-0.000174,24.017203,-0.0077,1.394
13206.00,7.415666,25.03391,-0.000174,24.017839,-0.0077,1.395
@22,12.0000,24.0
13208.00,7.414501,25.03391,-0.000175,24.018129,-0.0077,1.395
13210.00,7.404907,25.03356,-0.000174,24.017844,-0.0077,1.395
13212.00,7.392969,25.03429,-0.000173,24.017040,-0.0077,1.394
13214.00,7.382116,25.03367,-0.000171,24.017616,-0.0077,1.393
13216.00,7.374258,25.03401,-0.000171,24.018472,-0.0077,1.394
13218.00,7.371930,25.03431,-0.000174,24.017261,-0.0077,1.395
13220.00,7.370901,25.03395,-0.000175,24.017866,-0.0077,1.395
13222.00,7.371704,25.03437,-0.000175,24.017951,-0.0077,1.395
13224.00,7.373163,25.03482,-0.000175,24.017620,-0.0077,1.397
13226.00,7.373567,25.03463,-0.000175,24.017770,-0.0077,1.396
13228.00,7.373151,25.03458,-0.000175,24.017600,-0.0077,1.396
13230.00,7.373559,25.03515,-0.000174,24.017515,-0.0077,1.396
13232.00,7.376419,25.03477,-0.000174,24.016967,-0.0077,1.396
13234.00,7.387011,25.03518,-0.000174,24.017728,-0.0077,1.397
13236.00,7.400770,25.03553,-0.000176,24.017634,-0.0077,1.397
13238.00,7.412306,25.03567,-0.000176,24.017997,-0.0077,1.397
13240.00,7.420595,25.03559,-0.000175,24.017660,-0.0077,1.396
13242.00,7.425890,25.03543,-0.000175,24.016980,-0.0077,1.396
13244.00,7.428957,25.03545,-0.000174,24.017050,-0.0077,1.396
13246.00,7.430982,25.03524,-0.000173,24.017679,-0.0077,1.395
13248.00,7.433902,25.03553,-0.000174,24.018354,-0.0077,1.396
13250.00,7.437412,25.03530,-0.000174,24.017794,-0.0077,1.395
13252.00,7.441696,25.03536,-0.000173,24.017812,-0.0078,1.395
[truncated: 53,532 more chars]
