# Supplementary material for: Hormonal steroids induce multidrug resistance and stress response genes in Neisseria gonorrhoeae by binding to MtrR
Source: Nat Commun. 2024 Feb 7;15:1153. doi: 10.1038/s41467-024-45195-1 (PMC10850145; doi:10.1038/s41467-024-45195-1)
Supplement: Supplementary file 6 — Source Data [file 41467_2024_45195_MOESM6_ESM.zip › Source Data/ITC/D171A/1P4MtrRD171A2022Aug25.itc]

$ITC
$ 25 
$NOT
$ 25 
$ 600 
$ 199 
$ 8 
$ 2 
$ADCGainCode:  3 
$True,True,True
$ 2 , 4 , 600 , 2 
$ 12 , 24 , 600 , 2 
$ 12 , 24 , 600 , 2 
$ 12 , 24 , 600 , 2 
$ 12 , 24 , 600 , 2 
$ 12 , 24 , 600 , 2 
$ 12 , 24 , 600 , 2 
$ 12 , 24 , 600 , 2 
$ 12 , 24 , 600 , 2 
$ 12 , 24 , 600 , 2 
$ 12 , 24 , 600 , 2 
$ 12 , 24 , 600 , 2 
$ 12 , 24 , 600 , 2 
$ 12 , 24 , 600 , 2 
$ 12 , 24 , 600 , 2 
$ 12 , 24 , 600 , 2 
$ 12 , 24 , 600 , 2 
$ 12 , 24 , 600 , 2 
$ 12 , 24 , 600 , 2 
$ 12 , 24 , 600 , 2 
$ 12 , 24 , 600 , 2 
$ 12 , 24 , 600 , 2 
$ 12 , 24 , 600 , 2 
$ 12 , 24 , 600 , 2 
$ 12 , 24 , 600 , 2 
# 0 
# 0.2 
# 0.02 
# 1.436 
# 25 
# 29.0035 
# 14.64618 
?
% VPITC03.11.1013
% 1.436 
% 29.0035 
%-1.310173 , 100.568017 
%-0.021015 , 96.054492 
% 0.2232 
% 127.69 , 127.96 
% 1 , 80 
% 0.018449 , 0.054871 
% 0 , 8 
% 0 , 18 
% 104422       319212 
% 101.8 
% 260 , 310 , 470 , 530 
% 0.08777 ,-0.00347 , 0.0000197388 ,-0.0000000384634 , 0.000000000436023 
% VPViewer2000 Ver: 1.40.0
@0
2.00,7.658266,24.86480,0.000036,24.039786,0.0005,1.278
4.00,7.657505,24.86503,0.000036,24.040517,0.0005,1.277
6.00,7.656847,24.86568,0.000035,24.039695,0.0005,1.278
8.00,7.657730,24.86552,0.000036,24.039968,0.0005,1.278
10.00,7.657776,24.86502,0.000036,24.039899,0.0005,1.278
12.00,7.657482,24.86398,0.000036,24.039619,0.0005,1.278
14.00,7.657458,24.86494,0.000037,24.040577,0.0005,1.277
16.00,7.657055,24.86406,0.000036,24.040401,0.0005,1.278
18.00,7.656122,24.86423,0.000036,24.040064,0.0005,1.278
20.00,7.655461,24.86355,0.000035,24.039904,0.0005,1.278
22.00,7.655458,24.86421,0.000036,24.040194,0.0005,1.278
24.00,7.655352,24.86422,0.000036,24.040737,0.0005,1.278
26.00,7.655786,24.86443,0.000034,24.039681,0.0005,1.278
28.00,7.654950,24.86434,0.000037,24.039924,0.0005,1.278
30.00,7.655299,24.86483,0.000037,24.039448,0.0005,1.278
32.00,7.655301,24.86474,0.000036,24.039974,0.0005,1.278
34.00,7.655452,24.86470,0.000036,24.040648,0.0005,1.278
36.00,7.655437,24.86542,0.000036,24.040381,0.0006,1.278
38.00,7.654077,24.86621,0.000036,24.040288,0.0005,1.278
40.00,7.653695,24.86631,0.000036,24.039910,0.0005,1.278
42.00,7.653465,24.86650,0.000036,24.040123,0.0005,1.278
44.00,7.654270,24.86619,0.000037,24.040197,0.0005,1.278
46.00,7.655478,24.86635,0.000037,24.040128,0.0006,1.278
48.00,7.655239,24.86616,0.000036,24.039677,0.0005,1.279
50.00,7.654225,24.86623,0.000035,24.041441,0.0005,1.279
52.00,7.653829,24.86683,0.000036,24.040372,0.0005,1.278
54.00,7.654499,24.86644,0.000037,24.040274,0.0005,1.278
56.00,7.655440,24.86550,0.000036,24.040774,0.0005,1.278
58.00,7.654668,24.86655,0.000036,24.041166,0.0006,1.278
60.00,7.653314,24.86681,0.000035,24.040801,0.0006,1.278
62.00,7.652467,24.86689,0.000037,24.040235,0.0005,1.278
64.00,7.651614,24.86733,0.000039,24.039830,0.0005,1.277
66.00,7.651875,24.86766,0.000036,24.041710,0.0005,1.278
68.00,7.652390,24.86749,0.000036,24.039744,0.0005,1.278
70.00,7.651855,24.86757,0.000039,24.040405,0.0005,1.278
72.00,7.651839,24.86688,0.000037,24.040705,0.0005,1.278
74.00,7.651587,24.86688,0.000036,24.039919,0.0005,1.278
76.00,7.650832,24.86632,0.000037,24.040630,0.0006,1.278
78.00,7.650682,24.86693,0.000038,24.039659,0.0006,1.278
80.00,7.650061,24.86646,0.000037,24.040421,0.0005,1.279
82.00,7.649716,24.86752,0.000036,24.040259,0.0005,1.278
84.00,7.650852,24.86647,0.000036,24.040250,0.0005,1.278
86.00,7.651709,24.86582,0.000037,24.041097,0.0006,1.277
88.00,7.651349,24.86660,0.000037,24.040688,0.0006,1.278
90.00,7.650913,24.86665,0.000037,24.041048,0.0005,1.278
92.00,7.651330,24.86668,0.000036,24.040688,0.0005,1.278
94.00,7.650884,24.86642,0.000037,24.040634,0.0005,1.278
96.00,7.650689,24.86715,0.000037,24.039723,0.0006,1.278
98.00,7.649940,24.86701,0.000037,24.040334,0.0006,1.278
100.00,7.649926,24.86760,0.000037,24.039828,0.0005,1.278
102.00,7.650100,24.86811,0.000036,24.039994,0.0005,1.279
104.00,7.650978,24.86846,0.000037,24.039475,0.0005,1.279
106.00,7.650978,24.86787,0.000036,24.040414,0.0005,1.278
108.00,7.650379,24.86798,0.000037,24.041210,0.0006,1.278
110.00,7.649525,24.86729,0.000037,24.040845,0.0005,1.279
112.00,7.649291,24.86605,0.000036,24.041452,0.0005,1.278
114.00,7.649342,24.86504,0.000036,24.040846,0.0005,1.278
116.00,7.648986,24.86512,0.000037,24.039979,0.0005,1.278
118.00,7.649048,24.86575,0.000036,24.040550,0.0005,1.278
120.00,7.649180,24.86619,0.000037,24.040239,0.0005,1.278
122.00,7.648827,24.86649,0.000035,24.040068,0.0005,1.279
124.00,7.649463,24.86629,0.000037,24.039741,0.0005,1.279
126.00,7.649549,24.86691,0.000036,24.040510,0.0005,1.278
128.00,7.649135,24.86730,0.000036,24.039741,0.0005,1.278
130.00,7.648268,24.86714,0.000036,24.040108,0.0005,1.279
132.00,7.648566,24.86640,0.000037,24.040617,0.0006,1.278
134.00,7.648131,24.86614,0.000038,24.039832,0.0005,1.278
136.00,7.647456,24.86554,0.000036,24.039539,0.0005,1.278
138.00,7.647186,24.86597,0.000037,24.039924,0.0005,1.278
140.00,7.647914,24.86649,0.000037,24.040074,0.0006,1.278
142.00,7.647480,24.86744,0.000036,24.040037,0.0005,1.278
144.00,7.646524,24.86729,0.000037,24.039861,0.0005,1.279
146.00,7.646301,24.86615,0.000036,24.040775,0.0005,1.278
148.00,7.646246,24.86701,0.000036,24.040535,0.0005,1.279
150.00,7.646837,24.86713,0.000036,24.039514,0.0005,1.279
152.00,7.647157,24.86637,0.000037,24.039690,0.0005,1.278
154.00,7.647093,24.86619,0.000037,24.039450,0.0005,1.278
156.00,7.647256,24.86550,0.000037,24.040823,0.0005,1.278
158.00,7.646963,24.86580,0.000036,24.039784,0.0005,1.279
160.00,7.646868,24.86619,0.000035,24.040068,0.0005,1.279
162.00,7.646514,24.86585,0.000036,24.040234,0.0005,1.278
164.00,7.645780,24.86481,0.000037,24.040543,0.0005,1.278
166.00,7.646417,24.86501,0.000037,24.039512,0.0005,1.279
168.00,7.645538,24.86484,0.000035,24.040470,0.0005,1.278
170.00,7.645150,24.86510,0.000036,24.040546,0.0005,1.278
172.00,7.645607,24.86429,0.000036,24.040199,0.0005,1.278
174.00,7.645103,24.86407,0.000036,24.040037,0.0005,1.278
176.00,7.643910,24.86384,0.000036,24.039954,0.0005,1.278
178.00,7.644463,24.86357,0.000036,24.040143,0.0005,1.278
180.00,7.644578,24.86308,0.000037,24.040154,0.0005,1.278
182.00,7.644358,24.86341,0.000036,24.040665,0.0006,1.279
184.00,7.645219,24.86326,0.000036,24.039986,0.0005,1.279
186.00,7.644783,24.86296,0.000036,24.040732,0.0005,1.279
188.00,7.644414,24.86187,0.000036,24.040732,0.0005,1.279
190.00,7.643640,24.86202,0.000036,24.040106,0.0005,1.278
192.00,7.642857,24.86310,0.000035,24.040923,0.0005,1.279
194.00,7.642707,24.86243,0.000036,24.040461,0.0005,1.278
196.00,7.643203,24.86205,0.000036,24.039946,0.0006,1.278
198.00,7.643656,24.86188,0.000035,24.040639,0.0006,1.278
200.00,7.643903,24.86300,0.000036,24.040754,0.0006,1.278
202.00,7.644058,24.86245,0.000038,24.041079,0.0006,1.278
204.00,7.642847,24.86316,0.000038,24.040628,0.0005,1.279
206.00,7.642885,24.86200,0.000036,24.040948,0.0005,1.279
208.00,7.642931,24.86173,0.000036,24.039714,0.0005,1.279
210.00,7.643845,24.86143,0.000038,24.040706,0.0005,1.280
212.00,7.644805,24.86218,0.000035,24.040675,0.0005,1.278
214.00,7.644115,24.86183,0.000037,24.040003,0.0005,1.278
216.00,7.644333,24.86286,0.000038,24.039710,0.0005,1.278
218.00,7.643943,24.86394,0.000036,24.039641,0.0005,1.279
220.00,7.642963,24.86413,0.000037,24.040821,0.0005,1.278
222.00,7.642106,24.86429,0.000036,24.040834,0.0005,1.279
224.00,7.642069,24.86415,0.000036,24.041557,0.0005,1.279
226.00,7.642582,24.86393,0.000035,24.040246,0.0005,1.279
228.00,7.642234,24.86328,0.000036,24.040066,0.0005,1.279
230.00,7.641693,24.86405,0.000035,24.040159,0.0005,1.279
232.00,7.641958,24.86402,0.000035,24.040610,0.0006,1.279
234.00,7.641501,24.86386,0.000036,24.039974,0.0006,1.278
236.00,7.641140,24.86417,0.000037,24.040255,0.0005,1.279
238.00,7.641565,24.86512,0.000036,24.040883,0.0005,1.279
240.00,7.640774,24.86524,0.000037,24.039746,0.0005,1.278
242.00,7.640413,24.86495,0.000037,24.039654,0.0006,1.278
244.00,7.641020,24.86573,0.000036,24.039992,0.0005,1.279
246.00,7.641340,24.86531,0.000035,24.040268,0.0005,1.279
248.00,7.641271,24.86414,0.000036,24.039854,0.0005,1.279
250.00,7.641672,24.86307,0.000036,24.040688,0.0005,1.279
252.00,7.640824,24.86334,0.000036,24.040028,0.0005,1.279
254.00,7.640051,24.86350,0.000036,24.040110,0.0005,1.279
256.00,7.640906,24.86373,0.000036,24.039386,0.0005,1.279
258.00,7.640892,24.86326,0.000038,24.039457,0.0006,1.279
260.00,7.640081,24.86365,0.000038,24.039643,0.0005,1.279
262.00,7.639416,24.86411,0.000037,24.039832,0.0005,1.279
264.00,7.639079,24.86443,0.000036,24.040499,0.0005,1.279
266.00,7.639097,24.86373,0.000037,24.039784,0.0005,1.279
268.00,7.639857,24.86349,0.000037,24.040854,0.0005,1.278
270.00,7.640232,24.86335,0.000038,24.039903,0.0005,1.278
272.00,7.639544,24.86365,0.000037,24.039948,0.0005,1.279
274.00,7.639729,24.86359,0.000036,24.040615,0.0005,1.279
276.00,7.639784,24.86310,0.000036,24.039595,0.0005,1.279
278.00,7.639769,24.86341,0.000035,24.040423,0.0005,1.279
280.00,7.639582,24.86258,0.000035,24.039950,0.0005,1.279
282.00,7.639866,24.86334,0.000035,24.039541,0.0005,1.279
284.00,7.639292,24.86503,0.000036,24.040483,0.0005,1.279
286.00,7.639112,24.86564,0.000037,24.040072,0.0005,1.278
288.00,7.638582,24.86554,0.000036,24.039577,0.0005,1.280
290.00,7.638786,24.86561,0.000035,24.040172,0.0005,1.279
292.00,7.639241,24.86559,0.000036,24.040368,0.0005,1.279
294.00,7.638030,24.86535,0.000037,24.040199,0.0005,1.279
296.00,7.638187,24.86579,0.000036,24.039946,0.0005,1.279
298.00,7.638629,24.86538,0.000037,24.040883,0.0005,1.279
300.00,7.638768,24.86572,0.000036,24.040094,0.0005,1.278
302.00,7.637725,24.86687,0.000036,24.039646,0.0006,1.279
304.00,7.636587,24.86530,0.000036,24.040199,0.0005,1.279
306.00,7.635946,24.86448,0.000037,24.040063,0.0006,1.279
308.00,7.636141,24.86487,0.000036,24.040134,0.0005,1.279
310.00,7.636678,24.86625,0.000035,24.039670,0.0005,1.279
312.00,7.636367,24.86594,0.000035,24.040901,0.0005,1.279
314.00,7.636058,24.86503,0.000037,24.040472,0.0005,1.279
316.00,7.635385,24.86607,0.000036,24.039966,0.0005,1.279
318.00,7.635590,24.86557,0.000038,24.040526,0.0005,1.279
320.00,7.635926,24.86514,0.000037,24.041052,0.0005,1.279
322.00,7.635229,24.86591,0.000038,24.040657,0.0005,1.279
324.00,7.634700,24.86600,0.000037,24.040090,0.0005,1.279
326.00,7.634208,24.86565,0.000038,24.040721,0.0005,1.280
328.00,7.633806,24.86550,0.000037,24.041332,0.0006,1.280
330.00,7.634200,24.86638,0.000037,24.039881,0.0006,1.279
332.00,7.635092,24.86608,0.000037,24.040555,0.0005,1.279
334.00,7.635003,24.86487,0.000036,24.039775,0.0005,1.279
336.00,7.635063,24.86506,0.000036,24.039419,0.0005,1.278
338.00,7.635416,24.86467,0.000037,24.040557,0.0005,1.279
340.00,7.635427,24.86449,0.000037,24.040252,0.0005,1.279
342.00,7.635595,24.86432,0.000037,24.040190,0.0005,1.279
344.00,7.635036,24.86437,0.000036,24.040705,0.0005,1.279
346.00,7.636008,24.86494,0.000036,24.040168,0.0005,1.279
348.00,7.635481,24.86498,0.000037,24.040415,0.0005,1.279
350.00,7.634469,24.86615,0.000037,24.041161,0.0006,1.279
352.00,7.634506,24.86586,0.000038,24.040541,0.0005,1.279
354.00,7.634198,24.86625,0.000037,24.040223,0.0005,1.279
356.00,7.635467,24.86578,0.000037,24.040415,0.0005,1.279
358.00,7.635009,24.86534,0.000037,24.041043,0.0006,1.279
360.00,7.633628,24.86583,0.000037,24.040637,0.0005,1.279
362.00,7.634106,24.86591,0.000037,24.040343,0.0005,1.279
364.00,7.633466,24.86600,0.000037,24.040110,0.0005,1.280
366.00,7.634208,24.86655,0.000039,24.039904,0.0006,1.280
368.00,7.634513,24.86597,0.000036,24.040279,0.0006,1.279
370.00,7.633921,24.86657,0.000036,24.040455,0.0005,1.279
372.00,7.634005,24.86583,0.000037,24.040634,0.0006,1.279
374.00,7.633810,24.86651,0.000038,24.040450,0.0005,1.278
376.00,7.633702,24.86609,0.000037,24.040332,0.0005,1.279
378.00,7.633462,24.86653,0.000037,24.040305,0.0005,1.279
380.00,7.634320,24.86640,0.000037,24.040217,0.0005,1.279
382.00,7.633882,24.86726,0.000037,24.040510,0.0005,1.280
384.00,7.633951,24.86667,0.000036,24.040652,0.0005,1.279
386.00,7.633956,24.86639,0.000037,24.039603,0.0005,1.279
388.00,7.633705,24.86658,0.000038,24.040015,0.0005,1.278
390.00,7.633157,24.86643,0.000039,24.040532,0.0005,1.278
392.00,7.633106,24.86606,0.000037,24.040428,0.0005,1.279
394.00,7.632570,24.86716,0.000037,24.040608,0.0005,1.280
396.00,7.633160,24.86737,0.000036,24.040221,0.0006,1.279
398.00,7.632847,24.86681,0.000037,24.039575,0.0006,1.279
400.00,7.632946,24.86665,0.000037,24.039699,0.0006,1.279
402.00,7.632928,24.86713,0.000035,24.040055,0.0005,1.279
404.00,7.633576,24.86761,0.000037,24.040361,0.0005,1.279
406.00,7.633405,24.86779,0.000037,24.040214,0.0005,1.279
408.00,7.632269,24.86753,0.000037,24.040012,0.0006,1.280
410.00,7.631793,24.86818,0.000036,24.040726,0.0005,1.280
412.00,7.630978,24.86800,0.000036,24.040548,0.0005,1.279
414.00,7.630449,24.86625,0.000037,24.039635,0.0005,1.280
416.00,7.630082,24.86690,0.000036,24.039650,0.0005,1.279
418.00,7.629797,24.86623,0.000037,24.039770,0.0005,1.279
420.00,7.630173,24.86609,0.000037,24.040157,0.0006,1.280
422.00,7.631051,24.86635,0.000036,24.040308,0.0005,1.280
424.00,7.631132,24.86686,0.000036,24.040854,0.0005,1.279
426.00,7.630945,24.86645,0.000037,24.040326,0.0006,1.280
428.00,7.630936,24.86704,0.000036,24.040248,0.0006,1.280
430.00,7.631384,24.86698,0.000036,24.040637,0.0006,1.279
432.00,7.631661,24.86683,0.000038,24.040034,0.0005,1.279
434.00,7.629848,24.86700,0.000038,24.040012,0.0006,1.279
436.00,7.630138,24.86733,0.000037,24.040612,0.0005,1.280
438.00,7.631131,24.86653,0.000037,24.039739,0.0005,1.280
440.00,7.631813,24.86657,0.000037,24.039548,0.0006,1.278
442.00,7.631061,24.86714,0.000038,24.040646,0.0005,1.279
444.00,7.631059,24.86780,0.000037,24.040312,0.0005,1.280
446.00,7.630678,24.86723,0.000036,24.040341,0.0005,1.279
448.00,7.631325,24.86661,0.000038,24.040914,0.0005,1.278
450.00,7.630773,24.86710,0.000038,24.040197,0.0005,1.279
452.00,7.631026,24.86746,0.000036,24.040701,0.0005,1.279
454.00,7.631313,24.86738,0.000036,24.040114,0.0006,1.280
456.00,7.630701,24.86766,0.000037,24.040361,0.0006,1.280
458.00,7.630324,24.86868,0.000037,24.040517,0.0005,1.278
460.00,7.629908,24.86903,0.000038,24.040746,0.0005,1.279
462.00,7.629385,24.86985,0.000036,24.040254,0.0005,1.280
464.00,7.629533,24.87009,0.000037,24.040215,0.0006,1.279
466.00,7.629628,24.86933,0.000037,24.040612,0.0006,1.278
468.00,7.628973,24.86992,0.000037,24.041196,0.0005,1.279
470.00,7.628413,24.86998,0.000037,24.039715,0.0005,1.279
472.00,7.628697,24.86906,0.000037,24.040554,0.0006,1.279
474.00,7.629116,24.86868,0.000036,24.040686,0.0006,1.280
476.00,7.629819,24.86858,0.000035,24.040568,0.0006,1.280
478.00,7.629657,24.86803,0.000037,24.040432,0.0005,1.279
480.00,7.629137,24.86772,0.000038,24.040528,0.0006,1.280
482.00,7.628533,24.86773,0.000038,24.040203,0.0005,1.279
484.00,7.628135,24.86706,0.000039,24.040214,0.0005,1.280
486.00,7.628435,24.86703,0.000037,24.040355,0.0005,1.280
488.00,7.628652,24.86747,0.000036,24.040405,0.0006,1.279
490.00,7.629700,24.86787,0.000037,24.039995,0.0005,1.279
492.00,7.628585,24.86693,0.000037,24.040206,0.0005,1.279
494.00,7.628237,24.86679,0.000037,24.040161,0.0005,1.279
496.00,7.628808,24.86652,0.000038,24.040054,0.0005,1.280
498.00,7.629472,24.86733,0.000037,24.040326,0.0005,1.279
500.00,7.628817,24.86812,0.000036,24.040028,0.0006,1.280
502.00,7.626666,24.86775,0.000036,24.040475,0.0006,1.280
504.00,7.627198,24.86722,0.000036,24.040568,0.0005,1.279
506.00,7.628039,24.86773,0.000036,24.040365,0.0006,1.280
508.00,7.627975,24.86766,0.000037,24.040639,0.0005,1.279
510.00,7.628138,24.86755,0.000038,24.040663,0.0005,1.280
512.00,7.628636,24.86805,0.000037,24.040985,0.0005,1.280
514.00,7.627655,24.86735,0.000037,24.040890,0.0005,1.280
516.00,7.626905,24.86689,0.000036,24.040385,0.0005,1.280
518.00,7.627147,24.86598,0.000036,24.040790,0.0005,1.280
520.00,7.627383,24.86615,0.000036,24.039955,0.0005,1.280
522.00,7.627115,24.86606,0.000037,24.039670,0.0005,1.280
524.00,7.627552,24.86586,0.000036,24.040043,0.0005,1.280
526.00,7.627936,24.86599,0.000037,24.039624,0.0006,1.280
528.00,7.627288,24.86623,0.000037,24.040105,0.0006,1.281
530.00,7.626751,24.86618,0.000036,24.040097,0.0005,1.280
532.00,7.626898,24.86664,0.000036,24.040317,0.0006,1.280
534.00,7.626922,24.86830,0.000037,24.040423,0.0006,1.280
536.00,7.626423,24.86711,0.000037,24.040308,0.0005,1.280
538.00,7.626363,24.86700,0.000037,24.039610,0.0005,1.279
540.00,7.626223,24.86631,0.000037,24.040346,0.0005,1.279
542.00,7.625797,24.86601,0.000037,24.041052,0.0005,1.279
544.00,7.625441,24.86711,0.000039,24.040565,0.0005,1.280
546.00,7.625299,24.86641,0.000038,24.040517,0.0005,1.280
548.00,7.625087,24.86607,0.000037,24.040701,0.0006,1.280
550.00,7.625625,24.86628,0.000037,24.040703,0.0005,1.280
552.00,7.625373,24.86720,0.000036,24.039874,0.0006,1.280
554.00,7.625233,24.86773,0.000036,24.040403,0.0006,1.280
556.00,7.625024,24.86638,0.000036,24.039699,0.0005,1.280
558.00,7.624632,24.86796,0.000037,24.040674,0.0005,1.280
560.00,7.623969,24.86866,0.000037,24.040630,0.0005,1.280
562.00,7.624210,24.86746,0.000037,24.039890,0.0005,1.280
564.00,7.624511,24.86727,0.000037,24.040474,0.0005,1.280
566.00,7.623760,24.86770,0.000037,24.040568,0.0005,1.279
568.00,7.624319,24.86761,0.000037,24.041268,0.0005,1.280
570.00,7.624232,24.86634,0.000038,24.040366,0.0005,1.280
572.00,7.624545,24.86678,0.000038,24.040341,0.0005,1.279
574.00,7.624418,24.86689,0.000037,24.040059,0.0005,1.280
576.00,7.624812,24.86548,0.000037,24.040068,0.0006,1.280
578.00,7.624913,24.86552,0.000036,24.039883,0.0005,1.279
580.00,7.625762,24.86522,0.000037,24.039992,0.0005,1.280
582.00,7.625574,24.86563,0.000038,24.040035,0.0006,1.280
584.00,7.625848,24.86543,0.000037,24.039944,0.0005,1.280
586.00,7.625854,24.86611,0.000035,24.039954,0.0005,1.280
588.00,7.625722,24.86579,0.000036,24.040077,0.0005,1.280
590.00,7.625987,24.86597,0.000035,24.040512,0.0005,1.280
592.00,7.625080,24.86620,0.000036,24.040301,0.0005,1.280
594.00,7.624800,24.86499,0.000036,24.040115,0.0006,1.280
596.00,7.624650,24.86586,0.000037,24.040448,0.0005,1.280
598.00,7.624785,24.86627,0.000036,24.041232,0.0005,1.280
600.00,7.623789,24.86552,0.000037,24.039672,0.0005,1.280
@1,2.0000,4.0
602.00,7.623893,24.86494,0.000037,24.039663,0.0005,1.280
604.00,7.623764,24.86554,0.000038,24.039675,0.0005,1.280
606.00,7.623779,24.86623,0.000037,24.039686,0.0005,1.279
608.00,7.623634,24.86515,0.000037,24.039890,0.0005,1.280
610.00,7.623550,24.86443,0.000037,24.040386,0.0005,1.280
612.00,7.623252,24.86413,0.000037,24.039875,0.0006,1.280
614.00,7.622883,24.86439,0.000038,24.040426,0.0006,1.280
616.00,7.623573,24.86414,0.000036,24.040426,0.0005,1.280
618.00,7.622867,24.86346,0.000037,24.040274,0.0005,1.280
620.00,7.623748,24.86356,0.000037,24.040294,0.0005,1.280
622.00,7.623671,24.86376,0.000037,24.039732,0.0005,1.280
624.00,7.622815,24.86425,0.000037,24.039572,0.0005,1.280
626.00,7.622284,24.86499,0.000037,24.040621,0.0005,1.280
628.00,7.622205,24.86464,0.000036,24.039817,0.0005,1.280
630.00,7.622111,24.86427,0.000037,24.039608,0.0005,1.279
632.00,7.621521,24.86538,0.000037,24.039754,0.0005,1.280
634.00,7.622128,24.86620,0.000036,24.040625,0.0005,1.280
636.00,7.621648,24.86496,0.000037,24.040821,0.0006,1.279
638.00,7.621517,24.86504,0.000037,24.040197,0.0006,1.280
640.00,7.621854,24.86554,0.000038,24.040308,0.0006,1.280
642.00,7.622418,24.86579,0.000038,24.040186,0.0006,1.279
644.00,7.621612,24.86605,0.000037,24.040514,0.0005,1.279
646.00,7.620901,24.86606,0.000037,24.040448,0.0005,1.279
648.00,7.620856,24.86571,0.000037,24.040872,0.0006,1.280
650.00,7.621498,24.86551,0.000037,24.040419,0.0006,1.280
652.00,7.621773,24.86573,0.000036,24.039583,0.0005,1.280
654.00,7.621130,24.86616,0.000036,24.039954,0.0005,1.280
656.00,7.621550,24.86736,0.000037,24.039454,0.0005,1.280
658.00,7.621413,24.86640,0.000037,24.040257,0.0005,1.280
660.00,7.620937,24.86615,0.000037,24.040366,0.0005,1.280
662.00,7.620862,24.86656,0.000036,24.039997,0.0005,1.280
664.00,7.621839,24.86680,0.000037,24.040821,0.0005,1.280
666.00,7.621757,24.86650,0.000037,24.040512,0.0005,1.280
668.00,7.621054,24.86672,0.000037,24.040665,0.0005,1.280
670.00,7.621220,24.86556,0.000037,24.040512,0.0006,1.279
672.00,7.621638,24.86586,0.000038,24.040492,0.0005,1.279
674.00,7.621755,24.86709,0.000038,24.039950,0.0005,1.280
676.00,7.621792,24.86648,0.000038,24.040412,0.0005,1.280
678.00,7.622101,24.86665,0.000037,24.041132,0.0005,1.280
680.00,7.621673,24.86629,0.000037,24.040665,0.0005,1.280
682.00,7.620767,24.86499,0.000037,24.039999,0.0006,1.280
684.00,7.620414,24.86493,0.000037,24.039612,0.0006,1.280
686.00,7.619330,24.86477,0.000036,24.039901,0.0006,1.280
688.00,7.620215,24.86455,0.000036,24.040235,0.0005,1.280
690.00,7.620724,24.86531,0.000036,24.040706,0.0006,1.280
692.00,7.620690,24.86552,0.000036,24.039932,0.0006,1.281
694.00,7.619646,24.86557,0.000037,24.040350,0.0005,1.280
696.00,7.619543,24.86517,0.000037,24.040485,0.0006,1.280
698.00,7.619835,24.86480,0.000037,24.040654,0.0006,1.280
700.00,7.620240,24.86589,0.000037,24.039304,0.0005,1.281
702.00,7.620226,24.86622,0.000036,24.039719,0.0005,1.280
704.00,7.620176,24.86561,0.000036,24.039946,0.0005,1.280
706.00,7.619142,24.86657,0.000036,24.039946,0.0005,1.280
708.00,7.618696,24.86694,0.000036,24.039772,0.0005,1.280
710.00,7.618968,24.86642,0.000037,24.040008,0.0006,1.280
712.00,7.619231,24.86665,0.000037,24.040050,0.0005,1.280
714.00,7.619029,24.86710,0.000037,24.039774,0.0005,1.280
716.00,7.618401,24.86640,0.000037,24.040128,0.0005,1.281
718.00,7.617676,24.86558,0.000037,24.040055,0.0005,1.280
720.00,7.618781,24.86549,0.000038,24.039790,0.0005,1.280
722.00,7.618663,24.86616,0.000037,24.039403,0.0005,1.280
724.00,7.619118,24.86607,0.000036,24.040857,0.0005,1.280
726.00,7.619696,24.86653,0.000038,24.040845,0.0006,1.281
728.00,7.619342,24.86641,0.000036,24.039846,0.0005,1.280
730.00,7.619291,24.86613,0.000037,24.040501,0.0005,1.281
732.00,7.618751,24.86658,0.000037,24.040550,0.0005,1.281
734.00,7.618130,24.86720,0.000037,24.040388,0.0005,1.280
736.00,7.618477,24.86746,0.000038,24.039912,0.0006,1.280
738.00,7.618486,24.86758,0.000038,24.040066,0.0005,1.280
740.00,7.618030,24.86775,0.000037,24.039868,0.0005,1.281
742.00,7.618148,24.86879,0.000037,24.040554,0.0005,1.280
744.00,7.618667,24.86791,0.000038,24.039286,0.0005,1.280
746.00,7.618000,24.86758,0.000037,24.039841,0.0005,1.280
748.00,7.617699,24.86734,0.000036,24.040679,0.0005,1.281
750.00,7.617384,24.86674,0.000038,24.039883,0.0005,1.280
752.00,7.616932,24.86656,0.000037,24.039730,0.0005,1.280
754.00,7.616266,24.86646,0.000035,24.039770,0.0005,1.281
756.00,7.615899,24.86600,0.000036,24.040139,0.0005,1.280
758.00,7.616308,24.86656,0.000037,24.040126,0.0005,1.280
760.00,7.616566,24.86627,0.000037,24.040623,0.0005,1.281
762.00,7.616415,24.86661,0.000037,24.039992,0.0005,1.280
764.00,7.616389,24.86601,0.000037,24.040235,0.0006,1.281
766.00,7.617122,24.86620,0.000037,24.040606,0.0005,1.280
768.00,7.617140,24.86588,0.000038,24.039741,0.0005,1.281
770.00,7.617200,24.86544,0.000038,24.040094,0.0005,1.281
772.00,7.617084,24.86496,0.000036,24.040586,0.0005,1.281
774.00,7.616453,24.86514,0.000036,24.039168,0.0005,1.281
776.00,7.616147,24.86659,0.000036,24.039966,0.0005,1.280
778.00,7.616546,24.86687,0.000037,24.040850,0.0005,1.280
780.00,7.617356,24.86577,0.000037,24.040901,0.0005,1.280
782.00,7.617218,24.86475,0.000037,24.039872,0.0005,1.280
784.00,7.617542,24.86533,0.000038,24.040434,0.0005,1.280
786.00,7.616918,24.86563,0.000037,24.039990,0.0006,1.281
788.00,7.616424,24.86560,0.000038,24.039979,0.0005,1.281
790.00,7.615840,24.86536,0.000038,24.040843,0.0005,1.280
792.00,7.615511,24.86569,0.000038,24.040428,0.0005,1.280
794.00,7.615519,24.86629,0.000037,24.040414,0.0005,1.281
796.00,7.616545,24.86590,0.000038,24.040746,0.0005,1.280
798.00,7.617143,24.86631,0.000038,24.040434,0.0005,1.281
800.00,7.616960,24.86650,0.000038,24.040474,0.0006,1.280
802.00,7.616330,24.86653,0.000037,24.039497,0.0005,1.281
804.00,7.616384,24.86701,0.000037,24.039786,0.0006,1.281
806.00,7.615716,24.86671,0.000038,24.040101,0.0005,1.280
808.00,7.616334,24.86735,0.000038,24.040110,0.0006,1.281
810.00,7.615768,24.86685,0.000037,24.040874,0.0006,1.281
812.00,7.616038,24.86632,0.000036,24.040110,0.0005,1.281
814.00,7.616053,24.86757,0.000036,24.040155,0.0005,1.281
816.00,7.614746,24.86608,0.000037,24.040135,0.0005,1.281
818.00,7.614939,24.86522,0.000037,24.040146,0.0006,1.280
820.00,7.615045,24.86568,0.000038,24.040494,0.0006,1.281
822.00,7.614987,24.86647,0.000039,24.040757,0.0005,1.280
824.00,7.614492,24.86652,0.000039,24.040006,0.0005,1.280
826.00,7.614464,24.86659,0.000038,24.040079,0.0005,1.280
828.00,7.614168,24.86605,0.000038,24.040019,0.0006,1.281
830.00,7.613870,24.86687,0.000037,24.040632,0.0005,1.282
832.00,7.614237,24.86750,0.000036,24.040561,0.0005,1.281
834.00,7.614335,24.86674,0.000037,24.040750,0.0006,1.281
836.00,7.613948,24.86589,0.000037,24.040314,0.0005,1.281
838.00,7.613655,24.86627,0.000036,24.040472,0.0005,1.282
840.00,7.614119,24.86640,0.000037,24.040119,0.0005,1.281
842.00,7.614539,24.86650,0.000038,24.040448,0.0006,1.281
844.00,7.614565,24.86683,0.000038,24.040288,0.0005,1.281
846.00,7.614686,24.86668,0.000039,24.039875,0.0005,1.281
848.00,7.614495,24.86595,0.000037,24.040717,0.0005,1.281
850.00,7.614802,24.86503,0.000037,24.040912,0.0006,1.281
852.00,7.614914,24.86549,0.000037,24.039946,0.0005,1.281
854.00,7.613381,24.86673,0.000037,24.040084,0.0005,1.281
856.00,7.613541,24.86632,0.000037,24.040910,0.0006,1.281
858.00,7.613166,24.86607,0.000037,24.040415,0.0006,1.281
860.00,7.612567,24.86603,0.000038,24.040181,0.0006,1.281
862.00,7.612929,24.86549,0.000038,24.040612,0.0005,1.281
864.00,7.612738,24.86644,0.000039,24.040323,0.0006,1.282
866.00,7.613530,24.86712,0.000039,24.040190,0.0006,1.281
868.00,7.613285,24.86675,0.000039,24.040974,0.0005,1.281
870.00,7.614000,24.86559,0.000038,24.040443,0.0006,1.281
872.00,7.614056,24.86567,0.000038,24.040595,0.0005,1.281
874.00,7.613519,24.86558,0.000038,24.041128,0.0005,1.281
876.00,7.612738,24.86641,0.000039,24.040228,0.0005,1.280
878.00,7.613175,24.86692,0.000038,24.040488,0.0005,1.282
880.00,7.612472,24.86781,0.000038,24.040625,0.0005,1.281
882.00,7.612554,24.86742,0.000039,24.040594,0.0005,1.281
884.00,7.612942,24.86788,0.000039,24.040201,0.0005,1.281
886.00,7.612797,24.86777,0.000037,24.041263,0.0005,1.281
888.00,7.612366,24.86729,0.000039,24.040963,0.0005,1.280
890.00,7.613238,24.86656,0.000037,24.040555,0.0005,1.281
892.00,7.613053,24.86713,0.000038,24.040245,0.0005,1.281
894.00,7.613672,24.86665,0.000038,24.040232,0.0006,1.281
896.00,7.613874,24.86769,0.000037,24.040505,0.0006,1.281
898.00,7.612708,24.86767,0.000037,24.040841,0.0005,1.282
900.00,7.611837,24.86682,0.000037,24.039621,0.0005,1.281
902.00,7.610862,24.86665,0.000038,24.040992,0.0005,1.281
904.00,7.610252,24.86726,0.000037,24.039919,0.0006,1.281
906.00,7.611213,24.86716,0.000037,24.039526,0.0005,1.281
908.00,7.612113,24.86586,0.000039,24.040128,0.0005,1.281
910.00,7.612681,24.86604,0.000038,24.040514,0.0005,1.281
912.00,7.612183,24.86605,0.000037,24.040259,0.0006,1.281
914.00,7.612440,24.86679,0.000038,24.040335,0.0005,1.281
916.00,7.612251,24.86597,0.000038,24.040592,0.0005,1.281
918.00,7.612333,24.86650,0.000037,24.040586,0.0006,1.282
920.00,7.612126,24.86590,0.000038,24.040594,0.0006,1.281
922.00,7.610668,24.86622,0.000037,24.040630,0.0006,1.281
924.00,7.610233,24.86644,0.000039,24.039912,0.0005,1.281
926.00,7.610158,24.86587,0.000037,24.041010,0.0006,1.281
928.00,7.611339,24.86644,0.000039,24.040672,0.0006,1.281
930.00,7.611929,24.86683,0.000038,24.040365,0.0005,1.282
932.00,7.612587,24.86717,0.000037,24.040225,0.0005,1.282
934.00,7.611752,24.86794,0.000038,24.040166,0.0005,1.281
936.00,7.611575,24.86736,0.000038,24.040246,0.0005,1.282
938.00,7.610567,24.86681,0.000038,24.039677,0.0005,1.281
940.00,7.611315,24.86664,0.000038,24.040412,0.0005,1.281
942.00,7.611846,24.86653,0.000039,24.040872,0.0005,1.281
944.00,7.612461,24.86619,0.000037,24.040023,0.0006,1.281
946.00,7.612147,24.86667,0.000038,24.040119,0.0006,1.281
948.00,7.610813,24.86649,0.000038,24.039808,0.0005,1.281
950.00,7.610362,24.86619,0.000037,24.040066,0.0005,1.281
952.00,7.610143,24.86652,0.000038,24.040159,0.0006,1.281
954.00,7.610098,24.86660,0.000039,24.040117,0.0005,1.281
956.00,7.610661,24.86593,0.000037,24.040474,0.0005,1.282
958.00,7.610245,24.86625,0.000037,24.039932,0.0005,1.281
960.00,7.611231,24.86643,0.000037,24.040199,0.0005,1.282
962.00,7.611891,24.86576,0.000037,24.039503,0.0005,1.282
964.00,7.611277,24.86538,0.000037,24.040405,0.0005,1.282
966.00,7.610187,24.86586,0.000037,24.041050,0.0005,1.281
968.00,7.610155,24.86576,0.000037,24.039692,0.0006,1.281
970.00,7.610024,24.86541,0.000037,24.040154,0.0006,1.281
972.00,7.609485,24.86609,0.000036,24.040897,0.0006,1.281
974.00,7.609300,24.86625,0.000036,24.040915,0.0006,1.281
976.00,7.610039,24.86544,0.000038,24.040619,0.0005,1.281
978.00,7.610181,24.86508,0.000039,24.040548,0.0005,1.281
980.00,7.609273,24.86495,0.000037,24.040334,0.0006,1.281
982.00,7.609176,24.86453,0.000036,24.039955,0.0005,1.281
984.00,7.609387,24.86534,0.000038,24.040077,0.0005,1.281
986.00,7.609866,24.86651,0.000037,24.040094,0.0005,1.282
988.00,7.610025,24.86529,0.000036,24.040195,0.0006,1.282
990.00,7.609423,24.86530,0.000037,24.039674,0.0005,1.282
992.00,7.609343,24.86588,0.000037,24.040263,0.0005,1.282
994.00,7.609237,24.86664,0.000037,24.040172,0.0006,1.281
996.00,7.609802,24.86716,0.000035,24.041026,0.0006,1.282
998.00,7.610340,24.86747,0.000036,24.040166,0.0005,1.281
1000.00,7.610505,24.86690,0.000038,24.040021,0.0005,1.281
1002.00,7.610470,24.86669,0.000038,24.039843,0.0005,1.281
1004.00,7.610987,24.86712,0.000038,24.039355,0.0006,1.281
1006.00,7.610460,24.86788,0.000037,24.039744,0.0005,1.281
1008.00,7.610248,24.86809,0.000037,24.040077,0.0005,1.281
1010.00,7.610460,24.86754,0.000036,24.040745,0.0005,1.282
1012.00,7.610402,24.86737,0.000035,24.040312,0.0006,1.281
1014.00,7.609627,24.86708,0.000037,24.039861,0.0005,1.281
1016.00,7.610085,24.86662,0.000038,24.040492,0.0005,1.280
1018.00,7.610630,24.86765,0.000037,24.040674,0.0005,1.281
1020.00,7.609764,24.86787,0.000036,24.040535,0.0005,1.281
1022.00,7.608778,24.86667,0.000038,24.040617,0.0006,1.281
1024.00,7.608635,24.86647,0.000037,24.040359,0.0006,1.282
1026.00,7.609434,24.86755,0.000037,24.040597,0.0006,1.281
1028.00,7.608485,24.86685,0.000037,24.040230,0.0006,1.281
1030.00,7.608476,24.86668,0.000036,24.040103,0.0005,1.281
1032.00,7.608918,24.86696,0.000037,24.040386,0.0006,1.281
1034.00,7.608907,24.86734,0.000038,24.039755,0.0005,1.282
1036.00,7.608893,24.86703,0.000036,24.040546,0.0005,1.281
1038.00,7.609089,24.86611,0.000036,24.041643,0.0005,1.281
1040.00,7.608812,24.86634,0.000037,24.040908,0.0005,1.281
1042.00,7.608019,24.86710,0.000039,24.040454,0.0005,1.281
1044.00,7.607861,24.86750,0.000038,24.040357,0.0005,1.282
1046.00,7.608855,24.86653,0.000037,24.040079,0.0006,1.282
1048.00,7.608546,24.86618,0.000036,24.040159,0.0006,1.282
1050.00,7.607704,24.86739,0.000038,24.040303,0.0005,1.281
1052.00,7.607440,24.86695,0.000037,24.040405,0.0005,1.281
1054.00,7.608137,24.86646,0.000038,24.040134,0.0005,1.281
1056.00,7.608635,24.86642,0.000036,24.040079,0.0005,1.282
1058.00,7.608271,24.86716,0.000036,24.040370,0.0005,1.282
1060.00,7.608406,24.86641,0.000036,24.039806,0.0005,1.282
1062.00,7.608342,24.86683,0.000036,24.040226,0.0005,1.281
1064.00,7.609115,24.86728,0.000038,24.040272,0.0006,1.281
1066.00,7.609476,24.86711,0.000038,24.040792,0.0006,1.281
1068.00,7.609025,24.86641,0.000038,24.039955,0.0005,1.281
1070.00,7.609190,24.86561,0.000038,24.039830,0.0005,1.282
1072.00,7.609266,24.86428,0.000036,24.039799,0.0005,1.282
1074.00,7.609039,24.86438,0.000036,24.039814,0.0005,1.281
1076.00,7.608602,24.86344,0.000037,24.040155,0.0006,1.282
1078.00,7.608291,24.86333,0.000038,24.039910,0.0005,1.282
1080.00,7.607673,24.86363,0.000036,24.040470,0.0006,1.282
1082.00,7.607321,24.86438,0.000038,24.039883,0.0005,1.281
1084.00,7.607610,24.86446,0.000039,24.040112,0.0005,1.281
1086.00,7.607792,24.86438,0.000038,24.040365,0.0005,1.281
1088.00,7.607545,24.86528,0.000038,24.040408,0.0005,1.281
1090.00,7.607987,24.86540,0.000037,24.040635,0.0006,1.282
1092.00,7.608079,24.86580,0.000037,24.040412,0.0006,1.282
1094.00,7.607791,24.86617,0.000035,24.040472,0.0005,1.282
1096.00,7.607540,24.86642,0.000037,24.039988,0.0006,1.282
1098.00,7.607116,24.86634,0.000037,24.040308,0.0005,1.282
1100.00,7.606119,24.86602,0.000036,24.040550,0.0005,1.281
1102.00,7.606029,24.86597,0.000038,24.040692,0.0005,1.281
1104.00,7.606548,24.86695,0.000037,24.040934,0.0006,1.282
1106.00,7.608021,24.86706,0.000038,24.040854,0.0005,1.281
1108.00,7.606963,24.86730,0.000038,24.039934,0.0005,1.282
1110.00,7.606672,24.86725,0.000037,24.040792,0.0005,1.281
1112.00,7.606951,24.86708,0.000038,24.040219,0.0005,1.281
1114.00,7.606433,24.86721,0.000037,24.039597,0.0005,1.281
1116.00,7.606720,24.86777,0.000036,24.040986,0.0005,1.281
1118.00,7.606653,24.86735,0.000035,24.040301,0.0005,1.281
1120.00,7.606715,24.86763,0.000036,24.039975,0.0006,1.281
1122.00,7.607713,24.86749,0.000037,24.040535,0.0006,1.282
1124.00,7.607429,24.86673,0.000037,24.039699,0.0005,1.281
1126.00,7.606382,24.86624,0.000037,24.040335,0.0006,1.281
1128.00,7.606048,24.86678,0.000038,24.039843,0.0005,1.281
1130.00,7.605889,24.86696,0.000036,24.041294,0.0005,1.282
1132.00,7.605495,24.86735,0.000037,24.040383,0.0006,1.281
1134.00,7.605396,24.86689,0.000036,24.040406,0.0006,1.282
1136.00,7.606538,24.86686,0.000037,24.040117,0.0006,1.282
1138.00,7.606692,24.86673,0.000037,24.039944,0.0006,1.282
1140.00,7.606708,24.86721,0.000038,24.040350,0.0006,1.282
1142.00,7.606275,24.86700,0.000038,24.039444,0.0005,1.282
1144.00,7.606304,24.86747,0.000038,24.040219,0.0005,1.282
1146.00,7.606073,24.86807,0.000036,24.040383,0.0006,1.281
1148.00,7.606959,24.86709,0.000037,24.039092,0.0006,1.282
1150.00,7.606746,24.86757,0.000037,24.040512,0.0006,1.281
1152.00,7.606818,24.86730,0.000036,24.040608,0.0005,1.282
1154.00,7.606459,24.86739,0.000037,24.040345,0.0005,1.282
1156.00,7.606725,24.86816,0.000037,24.040046,0.0005,1.282
1158.00,7.606574,24.86816,0.000037,24.040677,0.0005,1.282
1160.00,7.606163,24.86828,0.000037,24.040530,0.0006,1.282
1162.00,7.606638,24.86952,0.000037,24.039828,0.0005,1.281
1164.00,7.605993,24.86924,0.000037,24.040003,0.0005,1.281
1166.00,7.605738,24.86874,0.000037,24.040161,0.0006,1.282
1168.00,7.606271,24.86823,0.000037,24.039886,0.0005,1.282
1170.00,7.606228,24.86766,0.000038,24.039868,0.0005,1.282
1172.00,7.605629,24.86842,0.000037,24.041339,0.0006,1.282
1174.00,7.604183,24.86876,0.000038,24.040295,0.0005,1.282
1176.00,7.603295,24.86829,0.000035,24.039550,0.0005,1.283
1178.00,7.603478,24.86757,0.000036,24.040428,0.0005,1.282
1180.00,7.604819,24.86855,0.000037,24.040014,0.0006,1.282
1182.00,7.605204,24.86867,0.000037,24.039737,0.0005,1.282
1184.00,7.606173,24.86840,0.000037,24.039157,0.0005,1.283
1186.00,7.604902,24.86861,0.000037,24.040586,0.0005,1.282
1188.00,7.603955,24.86815,0.000037,24.040975,0.0006,1.282
1190.00,7.603898,24.86812,0.000037,24.039788,0.0005,1.282
1192.00,7.604660,24.86917,0.000036,24.039779,0.0005,1.282
1194.00,7.604520,24.86840,0.000037,24.040385,0.0006,1.282
1196.00,7.605241,24.86848,0.000037,24.040734,0.0006,1.282
1198.00,7.604992,24.86854,0.000037,24.040246,0.0005,1.282
1200.00,7.604667,24.86778,0.000037,24.040372,0.0005,1.282
1202.00,7.605375,24.86800,0.000037,24.039597,0.0006,1.282
@2,12.0000,24.0
1204.00,7.605229,24.86750,0.000036,24.040732,0.0005,1.282
1206.00,7.601909,24.86792,0.000037,24.040717,0.0005,1.283
1208.00,7.594385,24.86863,0.000037,24.039724,0.0005,1.282
1210.00,7.581224,24.86765,0.000037,24.040797,0.0005,1.281
1212.00,7.556066,24.86769,0.000038,24.040417,0.0005,1.281
1214.00,7.522342,24.86781,0.000038,24.040090,0.0006,1.282
1216.00,7.487453,24.86790,0.000037,24.039486,0.0005,1.282
1218.00,7.454354,24.86762,0.000037,24.040652,0.0005,1.282
1220.00,7.424980,24.86808,0.000037,24.039983,0.0005,1.283
1222.00,7.398807,24.86818,0.000037,24.040432,0.0005,1.283
1224.00,7.378019,24.86762,0.000036,24.040290,0.0006,1.284
1226.00,7.361094,24.86730,0.000035,24.039984,0.0005,1.283
1228.00,7.347924,24.86871,0.000035,24.040245,0.0005,1.283
1230.00,7.340722,24.86878,0.000035,24.039984,0.0005,1.283
1232.00,7.340806,24.86813,0.000035,24.039901,0.0005,1.283
1234.00,7.351587,24.86692,0.000035,24.040419,0.0005,1.285
1236.00,7.365624,24.86597,0.000035,24.039894,0.0005,1.284
1238.00,7.380166,24.86642,0.000036,24.039512,0.0005,1.283
1240.00,7.393599,24.86614,0.000036,24.040077,0.0005,1.283
1242.00,7.406721,24.86641,0.000037,24.040843,0.0005,1.283
1244.00,7.420235,24.86713,0.000037,24.040517,0.0006,1.283
1246.00,7.432665,24.86658,0.000038,24.039952,0.0006,1.282
1248.00,7.446552,24.86636,0.000038,24.040588,0.0005,1.281
1250.00,7.460120,24.86692,0.000037,24.041026,0.0005,1.283
1252.00,7.474209,24.86703,0.000038,24.040915,0.0006,1.282
1254.00,7.489181,24.86633,0.000038,24.040414,0.0006,1.281
1256.00,7.503626,24.86638,0.000038,24.040305,0.0005,1.282
1258.00,7.516255,24.86570,0.000038,24.040401,0.0005,1.282
1260.00,7.527559,24.86642,0.000037,24.040746,0.0006,1.283
1262.00,7.537338,24.86674,0.000038,24.040381,0.0005,1.283
1264.00,7.544998,24.86673,0.000037,24.040148,0.0005,1.282
1266.00,7.550323,24.86720,0.000038,24.040428,0.0006,1.282
1268.00,7.555831,24.86689,0.000036,24.040430,0.0006,1.282
1270.00,7.559356,24.86741,0.000037,24.040401,0.0006,1.283
1272.00,7.562737,24.86625,0.000037,24.040417,0.0005,1.283
1274.00,7.566286,24.86652,0.000036,24.039826,0.0005,1.283
1276.00,7.569215,24.86696,0.000036,24.039917,0.0005,1.282
1278.00,7.571051,24.86766,0.000039,24.039946,0.0005,1.281
1280.00,7.573324,24.86771,0.000039,24.039874,0.0006,1.282
1282.00,7.575897,24.86845,0.000039,24.040261,0.0005,1.282
1284.00,7.578416,24.86800,0.000039,24.040654,0.0005,1.282
1286.00,7.579644,24.86737,0.000038,24.040275,0.0006,1.282
1288.00,7.580299,24.86694,0.000038,24.040274,0.0006,1.283
1290.00,7.582051,24.86574,0.000038,24.040423,0.0006,1.283
1292.00,7.583606,24.86594,0.000038,24.040279,0.0006,1.282
1294.00,7.584547,24.86562,0.000038,24.038977,0.0006,1.282
1296.00,7.585823,24.86676,0.000036,24.039312,0.0006,1.282
1298.00,7.587081,24.86702,0.000037,24.040090,0.0005,1.282
1300.00,7.588047,24.86788,0.000037,24.040235,0.0006,1.283
1302.00,7.588760,24.86817,0.000037,24.040034,0.0006,1.283
1304.00,7.590037,24.86877,0.000037,24.039748,0.0006,1.283
1306.00,7.591644,24.86869,0.000038,24.040450,0.0005,1.282
1308.00,7.592917,24.86884,0.000038,24.040246,0.0005,1.283
1310.00,7.593600,24.86878,0.000038,24.039939,0.0005,1.282
1312.00,7.595203,24.86884,0.000036,24.040194,0.0005,1.282
1314.00,7.595560,24.86945,0.000038,24.040219,0.0005,1.282
1316.00,7.595948,24.86933,0.000037,24.040064,0.0005,1.282
1318.00,7.596668,24.86863,0.000037,24.041110,0.0005,1.282
1320.00,7.596797,24.86778,0.000036,24.040348,0.0005,1.283
1322.00,7.597479,24.86803,0.000037,24.039488,0.0006,1.282
1324.00,7.597641,24.86857,0.000036,24.039937,0.0006,1.282
1326.00,7.597336,24.86866,0.000037,24.040672,0.0005,1.283
1328.00,7.596836,24.86866,0.000036,24.039746,0.0005,1.283
1330.00,7.595519,24.86895,0.000036,24.040250,0.0005,1.282
1332.00,7.597122,24.86902,0.000037,24.040359,0.0005,1.283
1334.00,7.597486,24.86896,0.000036,24.041157,0.0005,1.283
1336.00,7.597032,24.86913,0.000036,24.040008,0.0006,1.283
1338.00,7.597214,24.86896,0.000037,24.039428,0.0006,1.283
1340.00,7.598154,24.86972,0.000038,24.041132,0.0005,1.282
1342.00,7.598525,24.86929,0.000038,24.040366,0.0005,1.282
1344.00,7.598080,24.86888,0.000037,24.039564,0.0005,1.282
1346.00,7.596956,24.86891,0.000036,24.039941,0.0005,1.282
1348.00,7.597913,24.86864,0.000035,24.040074,0.0005,1.283
1350.00,7.597617,24.86833,0.000036,24.040066,0.0005,1.284
1352.00,7.597172,24.86811,0.000036,24.040430,0.0005,1.283
1354.00,7.598082,24.86720,0.000037,24.040363,0.0006,1.282
1356.00,7.596870,24.86665,0.000037,24.039921,0.0006,1.283
1358.00,7.596565,24.86799,0.000038,24.040594,0.0005,1.282
1360.00,7.597506,24.86889,0.000036,24.039864,0.0005,1.283
1362.00,7.597190,24.86894,0.000037,24.039850,0.0006,1.283
1364.00,7.596649,24.86964,0.000037,24.040419,0.0005,1.283
1366.00,7.597601,24.86933,0.000038,24.039894,0.0005,1.283
1368.00,7.597919,24.86877,0.000036,24.040297,0.0005,1.283
1370.00,7.597381,24.86820,0.000036,24.040190,0.0005,1.283
1372.00,7.596234,24.86879,0.000037,24.040328,0.0005,1.283
1374.00,7.596234,24.86815,0.000037,24.040192,0.0006,1.283
1376.00,7.596522,24.86861,0.000037,24.039986,0.0005,1.283
1378.00,7.595546,24.86876,0.000037,24.039888,0.0005,1.283
1380.00,7.596450,24.86857,0.000035,24.040266,0.0005,1.283
1382.00,7.596398,24.86907,0.000036,24.040550,0.0005,1.282
1384.00,7.595809,24.86958,0.000037,24.040937,0.0005,1.282
1386.00,7.596148,24.87065,0.000038,24.040026,0.0005,1.282
1388.00,7.596037,24.86985,0.000038,24.039977,0.0005,1.283
1390.00,7.595679,24.86945,0.000037,24.039995,0.0006,1.283
1392.00,7.595240,24.86988,0.000037,24.039986,0.0005,1.283
1394.00,7.593607,24.87075,0.000036,24.040557,0.0006,1.284
1396.00,7.593890,24.87067,0.000035,24.040499,0.0005,1.283
1398.00,7.594559,24.86985,0.000037,24.040046,0.0005,1.283
1400.00,7.594213,24.86987,0.000036,24.040386,0.0005,1.283
1402.00,7.594059,24.86981,0.000036,24.039768,0.0005,1.283
1404.00,7.593843,24.87000,0.000036,24.040921,0.0005,1.283
1406.00,7.594836,24.87052,0.000037,24.039617,0.0005,1.282
1408.00,7.594107,24.87030,0.000038,24.040199,0.0005,1.283
1410.00,7.594256,24.87037,0.000037,24.039994,0.0005,1.283
1412.00,7.594910,24.87057,0.000036,24.039608,0.0005,1.284
1414.00,7.594900,24.86965,0.000035,24.040117,0.0005,1.283
1416.00,7.593975,24.86855,0.000036,24.040726,0.0005,1.284
1418.00,7.594032,24.86957,0.000037,24.041059,0.0006,1.283
1420.00,7.593615,24.86913,0.000038,24.040239,0.0005,1.283
1422.00,7.593391,24.86835,0.000037,24.039754,0.0005,1.283
1424.00,7.593771,24.86925,0.000038,24.040319,0.0005,1.282
1426.00,7.594390,24.86846,0.000039,24.040277,0.0006,1.283
1428.00,7.594707,24.86911,0.000038,24.040139,0.0006,1.283
1430.00,7.594260,24.86924,0.000037,24.040214,0.0005,1.283
1432.00,7.593268,24.86880,0.000037,24.039784,0.0005,1.283
1434.00,7.592495,24.86909,0.000038,24.040508,0.0005,1.283
1436.00,7.593024,24.86911,0.000037,24.040508,0.0005,1.283
1438.00,7.592936,24.86832,0.000036,24.040054,0.0005,1.283
1440.00,7.593551,24.86821,0.000037,24.040639,0.0005,1.283
1442.00,7.593022,24.86831,0.000038,24.040997,0.0006,1.284
1444.00,7.593008,24.86879,0.000038,24.040386,0.0006,1.283
1446.00,7.593222,24.86827,0.000038,24.039715,0.0005,1.283
1448.00,7.593524,24.86826,0.000038,24.040774,0.0005,1.283
1450.00,7.593875,24.86770,0.000037,24.039968,0.0005,1.283
1452.00,7.594276,24.86825,0.000038,24.039248,0.0005,1.283
1454.00,7.594123,24.86730,0.000038,24.040843,0.0006,1.284
1456.00,7.594780,24.86664,0.000037,24.040848,0.0006,1.284
1458.00,7.594729,24.86669,0.000036,24.039735,0.0006,1.284
1460.00,7.594398,24.86740,0.000037,24.039535,0.0006,1.283
1462.00,7.594439,24.86710,0.000037,24.040703,0.0005,1.283
1464.00,7.594648,24.86780,0.000037,24.040332,0.0005,1.283
1466.00,7.594925,24.86777,0.000038,24.040619,0.0005,1.283
1468.00,7.594170,24.86714,0.000039,24.039717,0.0005,1.283
1470.00,7.594054,24.86781,0.000038,24.040383,0.0005,1.284
1472.00,7.594214,24.86785,0.000037,24.040265,0.0006,1.283
1474.00,7.594667,24.86740,0.000037,24.040846,0.0005,1.283
1476.00,7.594251,24.86750,0.000037,24.040914,0.0005,1.283
1478.00,7.593620,24.86736,0.000037,24.040834,0.0005,1.283
1480.00,7.592638,24.86669,0.000037,24.040008,0.0005,1.283
1482.00,7.592811,24.86635,0.000039,24.040357,0.0006,1.283
1484.00,7.592699,24.86620,0.000038,24.039977,0.0005,1.283
1486.00,7.592324,24.86595,0.000037,24.040505,0.0005,1.283
1488.00,7.592972,24.86651,0.000038,24.040628,0.0006,1.283
1490.00,7.593170,24.86633,0.000037,24.039995,0.0005,1.283
1492.00,7.593319,24.86600,0.000037,24.039943,0.0006,1.284
1494.00,7.593237,24.86471,0.000037,24.040566,0.0005,1.283
1496.00,7.593603,24.86520,0.000037,24.040468,0.0006,1.283
1498.00,7.593676,24.86569,0.000038,24.040677,0.0006,1.284
1500.00,7.593140,24.86659,0.000037,24.039499,0.0006,1.284
1502.00,7.592561,24.86631,0.000038,24.039463,0.0005,1.283
1504.00,7.592950,24.86606,0.000039,24.040525,0.0005,1.283
1506.00,7.593033,24.86622,0.000037,24.039837,0.0005,1.284
1508.00,7.593766,24.86671,0.000038,24.040041,0.0005,1.283
1510.00,7.594010,24.86616,0.000038,24.040626,0.0005,1.283
1512.00,7.593825,24.86566,0.000039,24.040459,0.0005,1.283
1514.00,7.593981,24.86644,0.000038,24.040152,0.0005,1.282
1516.00,7.593907,24.86623,0.000038,24.039861,0.0005,1.283
1518.00,7.594161,24.86672,0.000037,24.040515,0.0006,1.284
1520.00,7.593048,24.86701,0.000038,24.039283,0.0006,1.283
1522.00,7.592480,24.86597,0.000037,24.040241,0.0005,1.284
1524.00,7.593207,24.86561,0.000037,24.039546,0.0006,1.283
1526.00,7.592843,24.86553,0.000037,24.040352,0.0006,1.283
1528.00,7.592828,24.86602,0.000038,24.040024,0.0006,1.283
1530.00,7.593267,24.86576,0.000036,24.040790,0.0005,1.283
1532.00,7.592923,24.86638,0.000036,24.040574,0.0005,1.283
1534.00,7.592280,24.86643,0.000038,24.040350,0.0005,1.283
1536.00,7.592080,24.86623,0.000038,24.040088,0.0006,1.283
1538.00,7.591922,24.86589,0.000037,24.040063,0.0005,1.284
1540.00,7.591663,24.86696,0.000038,24.039655,0.0005,1.283
1542.00,7.592297,24.86641,0.000037,24.040370,0.0006,1.283
1544.00,7.592216,24.86585,0.000038,24.040141,0.0005,1.283
1546.00,7.592401,24.86617,0.000037,24.040301,0.0005,1.283
1548.00,7.593136,24.86585,0.000038,24.040399,0.0005,1.284
1550.00,7.593334,24.86650,0.000038,24.040923,0.0005,1.284
1552.00,7.592896,24.86812,0.000037,24.040477,0.0006,1.284
1554.00,7.592265,24.86724,0.000037,24.040485,0.0006,1.284
1556.00,7.591279,24.86639,0.000038,24.040352,0.0006,1.283
1558.00,7.592170,24.86685,0.000038,24.041108,0.0005,1.283
1560.00,7.594300,24.86724,0.000038,24.040466,0.0006,1.283
1562.00,7.594069,24.86704,0.000038,24.040363,0.0005,1.283
1564.00,7.593817,24.86782,0.000039,24.041159,0.0005,1.283
1566.00,7.593981,24.86804,0.000038,24.041499,0.0006,1.283
1568.00,7.593130,24.86745,0.000037,24.039761,0.0006,1.284
1570.00,7.592261,24.86765,0.000037,24.039977,0.0006,1.283
1572.00,7.592049,24.86705,0.000038,24.039988,0.0005,1.283
1574.00,7.592039,24.86626,0.000037,24.039906,0.0005,1.284
1576.00,7.591895,24.86750,0.000036,24.040563,0.0006,1.283
1578.00,7.591722,24.86779,0.000037,24.041399,0.0006,1.283
1580.00,7.592031,24.86791,0.000037,24.040815,0.0006,1.284
1582.00,7.592252,24.86746,0.000038,24.041061,0.0006,1.283
1584.00,7.592092,24.86651,0.000036,24.040385,0.0005,1.283
1586.00,7.591053,24.86638,0.000037,24.040145,0.0005,1.283
1588.00,7.591189,24.86730,0.000038,24.041021,0.0005,1.282
1590.00,7.591947,24.86670,0.000038,24.040301,0.0005,1.283
1592.00,7.591882,24.86734,0.000038,24.040372,0.0006,1.284
1594.00,7.591446,24.86726,0.000038,24.040785,0.0006,1.284
1596.00,7.591632,24.86635,0.000036,24.040190,0.0005,1.283
1598.00,7.590771,24.86624,0.000038,24.039723,0.0005,1.283
1600.00,7.591743,24.86643,0.000039,24.040455,0.0005,1.283
1602.00,7.592088,24.86619,0.000038,24.040268,0.0005,1.283
1604.00,7.591891,24.86616,0.000037,24.040792,0.0005,1.283
1606.00,7.591702,24.86602,0.000037,24.040061,0.0005,1.283
1608.00,7.591722,24.86581,0.000037,24.040186,0.0005,1.283
1610.00,7.592216,24.86608,0.000038,24.040908,0.0005,1.283
1612.00,7.592324,24.86591,0.000039,24.040612,0.0005,1.283
1614.00,7.592020,24.86563,0.000038,24.040705,0.0005,1.284
1616.00,7.592587,24.86606,0.000037,24.040314,0.0005,1.284
1618.00,7.592662,24.86566,0.000038,24.040203,0.0005,1.283
1620.00,7.592242,24.86680,0.000036,24.040186,0.0005,1.283
1622.00,7.592144,24.86682,0.000037,24.040701,0.0005,1.283
1624.00,7.591929,24.86591,0.000037,24.040326,0.0005,1.283
1626.00,7.591997,24.86638,0.000037,24.039957,0.0005,1.283
1628.00,7.591828,24.86835,0.000037,24.040486,0.0005,1.284
1630.00,7.591356,24.86780,0.000037,24.040286,0.0005,1.283
1632.00,7.591672,24.86726,0.000038,24.040792,0.0006,1.283
1634.00,7.591581,24.86734,0.000037,24.040501,0.0005,1.284
1636.00,7.591453,24.86711,0.000038,24.040266,0.0006,1.283
1638.00,7.592210,24.86774,0.000037,24.040044,0.0005,1.284
1640.00,7.592136,24.86744,0.000037,24.040143,0.0006,1.284
1642.00,7.590828,24.86792,0.000037,24.040497,0.0005,1.283
1644.00,7.590287,24.86850,0.000037,24.040817,0.0006,1.283
1646.00,7.590433,24.86771,0.000037,24.040426,0.0005,1.283
1648.00,7.590467,24.86837,0.000038,24.040165,0.0005,1.283
1650.00,7.590964,24.86921,0.000037,24.040257,0.0005,1.283
1652.00,7.590904,24.86903,0.000036,24.040379,0.0006,1.283
1654.00,7.591054,24.86830,0.000037,24.040001,0.0005,1.284
1656.00,7.590345,24.86693,0.000037,24.040526,0.0005,1.283
1658.00,7.590969,24.86729,0.000036,24.040697,0.0005,1.284
1660.00,7.590917,24.86778,0.000036,24.040068,0.0005,1.283
1662.00,7.590254,24.86820,0.000036,24.039603,0.0006,1.283
1664.00,7.589794,24.86888,0.000037,24.039421,0.0005,1.283
1666.00,7.590365,24.86887,0.000037,24.041277,0.0005,1.283
1668.00,7.590413,24.86820,0.000037,24.040415,0.0005,1.283
1670.00,7.590599,24.86840,0.000037,24.040254,0.0005,1.283
1672.00,7.591150,24.86827,0.000037,24.040452,0.0005,1.283
1674.00,7.591896,24.86802,0.000037,24.040388,0.0005,1.283
1676.00,7.591441,24.86714,0.000037,24.040214,0.0005,1.283
1678.00,7.591543,24.86758,0.000037,24.040768,0.0006,1.284
1680.00,7.590706,24.86695,0.000037,24.040401,0.0005,1.283
1682.00,7.590032,24.86639,0.000037,24.039486,0.0005,1.284
1684.00,7.589537,24.86531,0.000037,24.040686,0.0005,1.283
1686.00,7.590172,24.86634,0.000036,24.040097,0.0005,1.283
1688.00,7.591131,24.86622,0.000036,24.039370,0.0005,1.283
1690.00,7.591461,24.86590,0.000036,24.040848,0.0005,1.283
1692.00,7.591797,24.86598,0.000037,24.040401,0.0005,1.283
1694.00,7.591204,24.86590,0.000038,24.040210,0.0005,1.283
1696.00,7.591550,24.86664,0.000037,24.040081,0.0005,1.283
1698.00,7.591011,24.86630,0.000037,24.040074,0.0005,1.284
1700.00,7.591142,24.86642,0.000037,24.039939,0.0005,1.284
1702.00,7.590483,24.86662,0.000037,24.039690,0.0005,1.284
1704.00,7.590355,24.86708,0.000037,24.040475,0.0005,1.284
1706.00,7.590382,24.86645,0.000036,24.040497,0.0005,1.284
1708.00,7.590998,24.86659,0.000035,24.040857,0.0005,1.284
1710.00,7.589798,24.86674,0.000035,24.040205,0.0005,1.284
1712.00,7.589790,24.86710,0.000036,24.039457,0.0005,1.283
1714.00,7.590339,24.86702,0.000038,24.039315,0.0005,1.283
1716.00,7.591063,24.86559,0.000038,24.040614,0.0005,1.283
1718.00,7.591279,24.86625,0.000037,24.040319,0.0005,1.283
1720.00,7.590924,24.86705,0.000038,24.040139,0.0005,1.283
1722.00,7.590132,24.86723,0.000037,24.040225,0.0005,1.283
1724.00,7.589714,24.86636,0.000039,24.040083,0.0005,1.283
1726.00,7.589812,24.86680,0.000037,24.039904,0.0006,1.284
1728.00,7.590437,24.86682,0.000035,24.040523,0.0005,1.284
1730.00,7.589872,24.86778,0.000036,24.039784,0.0005,1.283
1732.00,7.589938,24.86740,0.000037,24.040554,0.0005,1.284
1734.00,7.590097,24.86863,0.000037,24.040075,0.0005,1.283
1736.00,7.590391,24.86902,0.000038,24.040004,0.0005,1.283
1738.00,7.589707,24.86773,0.000038,24.040044,0.0005,1.283
1740.00,7.588904,24.86764,0.000036,24.040455,0.0005,1.284
1742.00,7.589550,24.86840,0.000037,24.040532,0.0005,1.283
1744.00,7.590343,24.86861,0.000037,24.040381,0.0005,1.283
1746.00,7.590126,24.86961,0.000037,24.039748,0.0005,1.283
1748.00,7.590465,24.86899,0.000037,24.040274,0.0005,1.283
1750.00,7.589996,24.86888,0.000036,24.040814,0.0005,1.283
1752.00,7.590120,24.86849,0.000036,24.041055,0.0005,1.283
1754.00,7.590052,24.86944,0.000037,24.040197,0.0005,1.283
1756.00,7.590366,24.87008,0.000038,24.040639,0.0006,1.283
1758.00,7.590172,24.87010,0.000036,24.041099,0.0005,1.283
1760.00,7.590667,24.87065,0.000037,24.040572,0.0005,1.283
1762.00,7.590872,24.87069,0.000037,24.039615,0.0005,1.283
1764.00,7.590860,24.87010,0.000038,24.040290,0.0005,1.284
1766.00,7.590335,24.86998,0.000038,24.039941,0.0005,1.283
1768.00,7.589990,24.86868,0.000037,24.040130,0.0005,1.283
1770.00,7.589465,24.86931,0.000036,24.040035,0.0005,1.283
1772.00,7.589311,24.86988,0.000038,24.039808,0.0005,1.283
1774.00,7.589651,24.86920,0.000036,24.040894,0.0005,1.284
1776.00,7.589273,24.86969,0.000035,24.040599,0.0005,1.284
1778.00,7.588830,24.86910,0.000036,24.040541,0.0005,1.283
1780.00,7.589196,24.86874,0.000037,24.040030,0.0005,1.282
1782.00,7.589024,24.86848,0.000038,24.039554,0.0005,1.283
1784.00,7.589240,24.86770,0.000039,24.040432,0.0006,1.283
1786.00,7.589246,24.86835,0.000037,24.040012,0.0005,1.283
1788.00,7.588709,24.86811,0.000036,24.040175,0.0005,1.283
1790.00,7.589568,24.86811,0.000035,24.040381,0.0005,1.284
1792.00,7.589347,24.86811,0.000035,24.040605,0.0005,1.284
1794.00,7.589636,24.86923,0.000036,24.040883,0.0005,1.284
1796.00,7.589179,24.86885,0.000036,24.039961,0.0005,1.282
1798.00,7.588802,24.86912,0.000037,24.040779,0.0005,1.283
1800.00,7.590010,24.86978,0.000037,24.040354,0.0005,1.284
1802.00,7.590180,24.86909,0.000036,24.039968,0.0005,1.283
@3,12.0000,24.0
1804.00,7.588886,24.86953,0.000036,24.040063,0.0005,1.283
1806.00,7.582773,24.86853,0.000037,24.040461,0.0005,1.283
1808.00,7.571435,24.86863,0.000037,24.039439,0.0005,1.282
1810.00,7.550041,24.86841,0.000037,24.041001,0.0005,1.282
1812.00,7.522668,24.86845,0.000039,24.040457,0.0005,1.282
1814.00,7.495452,24.86824,0.000038,24.040821,0.0005,1.283
1816.00,7.470877,24.86911,0.000036,24.040194,0.0005,1.283
1818.00,7.449343,24.86962,0.000037,24.040434,0.0005,1.284
1820.00,7.431356,24.86942,0.000036,24.039897,0.0005,1.284
1822.00,7.415499,24.86864,0.000035,24.039901,0.0005,1.284
1824.00,7.401281,24.86935,0.000036,24.040610,0.0005,1.284
1826.00,7.388017,24.86955,0.000036,24.039999,0.0005,1.284
1828.00,7.375751,24.86898,0.000036,24.040232,0.0005,1.284
1830.00,7.368000,24.86890,0.000035,24.039499,0.0005,1.284
1832.00,7.367732,24.86843,0.000036,24.039943,0.0005,1.285
1834.00,7.376958,24.86844,0.000035,24.039735,0.0005,1.284
1836.00,7.391127,24.86869,0.000035,24.039328,0.0005,1.284
1838.00,7.404539,24.86907,0.000037,24.039812,0.0005,1.284
1840.00,7.417950,24.86897,0.000037,24.039746,0.0005,1.284
1842.00,7.429995,24.86880,0.000037,24.040865,0.0005,1.283
1844.00,7.441159,24.86886,0.000037,24.039959,0.0005,1.282
1846.00,7.451614,24.86762,0.000038,24.039948,0.0005,1.282
1848.00,7.462525,24.86998,0.000038,24.040219,0.0005,1.283
1850.00,7.474236,24.86888,0.000038,24.041035,0.0005,1.283
1852.00,7.486276,24.86891,0.000038,24.040194,0.0005,1.283
1854.00,7.497757,24.86806,0.000038,24.039661,0.0005,1.282
1856.00,7.508367,24.86788,0.000037,24.040061,0.0005,1.282
1858.00,7.517423,24.86756,0.000037,24.039632,0.0005,1.283
1860.00,7.526912,24.86720,0.000036,24.039904,0.0005,1.282
1862.00,7.534184,24.86873,0.000037,24.040108,0.0005,1.282
1864.00,7.540618,24.86941,0.000037,24.040274,0.0005,1.283
1866.00,7.545129,24.86901,0.000036,24.040659,0.0005,1.283
1868.00,7.549282,24.86852,0.000036,24.039726,0.0005,1.282
1870.00,7.553841,24.86779,0.000036,24.040314,0.0004,1.282
1872.00,7.555905,24.86874,0.000038,24.039864,0.0005,1.282
1874.00,7.558641,24.87014,0.000038,24.039717,0.0005,1.282
1876.00,7.561046,24.86894,0.000038,24.039948,0.0005,1.281
1878.00,7.564017,24.86852,0.000038,24.040174,0.0005,1.282
1880.00,7.565962,24.86925,0.000038,24.040019,0.0005,1.283
1882.00,7.566929,24.86943,0.000036,24.040210,0.0005,1.282
1884.00,7.569258,24.87011,0.000036,24.039937,0.0006,1.282
1886.00,7.570445,24.86944,0.000035,24.040150,0.0005,1.282
1888.00,7.570952,24.86937,0.000036,24.039752,0.0005,1.282
1890.00,7.572607,24.86931,0.000036,24.040274,0.0005,1.282
1892.00,7.573592,24.86927,0.000036,24.039892,0.0005,1.282
1894.00,7.574771,24.86868,0.000037,24.040110,0.0005,1.282
1896.00,7.575848,24.86919,0.000037,24.039874,0.0005,1.282
1898.00,7.576395,24.86955,0.000037,24.040445,0.0005,1.281
1900.00,7.576955,24.86931,0.000037,24.040261,0.0005,1.282
1902.00,7.577581,24.87011,0.000037,24.039741,0.0005,1.282
1904.00,7.577974,24.87055,0.000038,24.040583,0.0005,1.282
1906.00,7.579415,24.87013,0.000037,24.040286,0.0005,1.282
1908.00,7.579995,24.86970,0.000036,24.040299,0.0005,1.282
1910.00,7.579715,24.86993,0.000035,24.040554,0.0005,1.281
1912.00,7.580651,24.86972,0.000036,24.040266,0.0005,1.282
1914.00,7.581231,24.87057,0.000036,24.040439,0.0005,1.282
1916.00,7.582196,24.86982,0.000038,24.040663,0.0005,1.282
1918.00,7.583063,24.86953,0.000037,24.040514,0.0005,1.282
1920.00,7.584267,24.86974,0.000037,24.040090,0.0005,1.282
1922.00,7.584055,24.87015,0.000035,24.040968,0.0005,1.281
1924.00,7.583872,24.86922,0.000036,24.040574,0.0005,1.281
1926.00,7.584269,24.86949,0.000036,24.040345,0.0005,1.281
1928.00,7.584613,24.86926,0.000036,24.040392,0.0005,1.281
1930.00,7.584333,24.86938,0.000037,24.040506,0.0005,1.282
1932.00,7.584069,24.86945,0.000036,24.040494,0.0005,1.282
1934.00,7.584636,24.86913,0.000037,24.040368,0.0005,1.282
1936.00,7.585045,24.86880,0.000036,24.039719,0.0005,1.283
1938.00,7.584984,24.86892,0.000038,24.040266,0.0005,1.282
1940.00,7.585493,24.86914,0.000037,24.040014,0.0005,1.282
1942.00,7.587125,24.86827,0.000036,24.040612,0.0005,1.281
1944.00,7.587511,24.86861,0.000036,24.040479,0.0005,1.281
1946.00,7.587670,24.86821,0.000038,24.040146,0.0005,1.282
1948.00,7.588241,24.86870,0.000036,24.040055,0.0005,1.282
1950.00,7.586486,24.86861,0.000036,24.039752,0.0005,1.282
1952.00,7.586645,24.86872,0.000036,24.039886,0.0005,1.282
1954.00,7.586866,24.86938,0.000036,24.040368,0.0005,1.282
1956.00,7.586037,24.87002,0.000037,24.039715,0.0005,1.281
1958.00,7.585178,24.86953,0.000038,24.040246,0.0005,1.282
1960.00,7.584826,24.86940,0.000038,24.040414,0.0005,1.282
1962.00,7.585587,24.86896,0.000038,24.040208,0.0005,1.282
1964.00,7.585672,24.86813,0.000037,24.040986,0.0005,1.282
1966.00,7.584638,24.86832,0.000036,24.040075,0.0005,1.282
1968.00,7.584587,24.86862,0.000036,24.040186,0.0005,1.281
1970.00,7.584471,24.86905,0.000035,24.040568,0.0005,1.281
1972.00,7.584106,24.86947,0.000037,24.040839,0.0005,1.281
1974.00,7.584638,24.86978,0.000038,24.040114,0.0005,1.281
1976.00,7.584842,24.87065,0.000038,24.039828,0.0005,1.281
1978.00,7.584126,24.86980,0.000036,24.039995,0.0005,1.281
1980.00,7.584508,24.86919,0.000037,24.040532,0.0005,1.281
1982.00,7.585027,24.86914,0.000037,24.039555,0.0005,1.281
1984.00,7.584191,24.87033,0.000036,24.039795,0.0005,1.281
1986.00,7.583968,24.86993,0.000037,24.040294,0.0005,1.281
1988.00,7.583924,24.86910,0.000037,24.040630,0.0004,1.281
1990.00,7.583249,24.86897,0.000038,24.040781,0.0005,1.281
1992.00,7.583171,24.86855,0.000038,24.040239,0.0005,1.282
1994.00,7.583324,24.86892,0.000035,24.040766,0.0005,1.281
1996.00,7.583466,24.86900,0.000037,24.040595,0.0005,1.281
1998.00,7.583436,24.86913,0.000036,24.039114,0.0005,1.282
2000.00,7.583376,24.86966,0.000035,24.039872,0.0005,1.281
2002.00,7.584803,24.86957,0.000036,24.040137,0.0005,1.280
2004.00,7.584545,24.86885,0.000036,24.040465,0.0005,1.281
2006.00,7.583980,24.86837,0.000036,24.040366,0.0005,1.281
2008.00,7.584080,24.86880,0.000035,24.039824,0.0005,1.280
2010.00,7.584052,24.86770,0.000036,24.040172,0.0005,1.281
2012.00,7.583630,24.86812,0.000037,24.040410,0.0005,1.281
2014.00,7.583229,24.86890,0.000036,24.040701,0.0005,1.281
2016.00,7.583000,24.86911,0.000036,24.040015,0.0005,1.281
2018.00,7.583405,24.86820,0.000036,24.040345,0.0005,1.281
2020.00,7.582481,24.86818,0.000037,24.039706,0.0005,1.281
2022.00,7.583444,24.86862,0.000035,24.040046,0.0005,1.282
2024.00,7.584055,24.86806,0.000037,24.039932,0.0005,1.280
2026.00,7.584067,24.86944,0.000036,24.040143,0.0005,1.280
2028.00,7.583843,24.86873,0.000037,24.040468,0.0005,1.281
2030.00,7.583480,24.86869,0.000037,24.039628,0.0005,1.281
2032.00,7.583852,24.86898,0.000037,24.040308,0.0005,1.280
2034.00,7.584253,24.86980,0.000038,24.040101,0.0005,1.280
2036.00,7.584885,24.86854,0.000036,24.040332,0.0005,1.280
2038.00,7.584450,24.86810,0.000037,24.041137,0.0005,1.280
2040.00,7.584003,24.86860,0.000036,24.039950,0.0005,1.280
2042.00,7.584364,24.86866,0.000037,24.040770,0.0005,1.280
2044.00,7.584236,24.86949,0.000035,24.040441,0.0005,1.281
2046.00,7.583782,24.86929,0.000036,24.039926,0.0005,1.280
2048.00,7.583707,24.86949,0.000036,24.039610,0.0004,1.280
2050.00,7.583818,24.86963,0.000036,24.040317,0.0005,1.281
2052.00,7.583254,24.87021,0.000036,24.039288,0.0005,1.281
2054.00,7.583686,24.86987,0.000035,24.039504,0.0005,1.280
2056.00,7.584322,24.86955,0.000037,24.040455,0.0005,1.280
2058.00,7.583409,24.86995,0.000037,24.040326,0.0005,1.280
2060.00,7.582823,24.87016,0.000035,24.040335,0.0005,1.280
2062.00,7.583226,24.87132,0.000037,24.040528,0.0005,1.280
2064.00,7.583326,24.87076,0.000037,24.040001,0.0005,1.280
2066.00,7.583967,24.86976,0.000036,24.040257,0.0005,1.281
2068.00,7.584077,24.86949,0.000036,24.040154,0.0005,1.280
2070.00,7.584359,24.86907,0.000036,24.039803,0.0005,1.280
2072.00,7.583932,24.86880,0.000035,24.039724,0.0005,1.280
2074.00,7.584319,24.86901,0.000036,24.040274,0.0005,1.280
2076.00,7.585257,24.86936,0.000036,24.039572,0.0005,1.280
2078.00,7.584850,24.86987,0.000036,24.040217,0.0005,1.280
2080.00,7.584365,24.86986,0.000037,24.040590,0.0005,1.280
2082.00,7.583751,24.86925,0.000036,24.040019,0.0005,1.280
2084.00,7.583428,24.86929,0.000038,24.040246,0.0005,1.280
2086.00,7.582970,24.87060,0.000038,24.041112,0.0004,1.280
2088.00,7.582997,24.86957,0.000037,24.039184,0.0005,1.280
2090.00,7.583394,24.86890,0.000037,24.039583,0.0005,1.280
2092.00,7.583101,24.86864,0.000036,24.039635,0.0005,1.280
2094.00,7.583628,24.86815,0.000035,24.039923,0.0006,1.280
2096.00,7.582536,24.86657,0.000037,24.039270,0.0005,1.280
2098.00,7.583077,24.86877,0.000037,24.039612,0.0005,1.280
2100.00,7.583588,24.86947,0.000036,24.039739,0.0005,1.280
2102.00,7.583418,24.86935,0.000037,24.039804,0.0005,1.280
2104.00,7.582797,24.86841,0.000036,24.040485,0.0005,1.280
2106.00,7.582178,24.86856,0.000036,24.039254,0.0005,1.280
2108.00,7.582432,24.86862,0.000037,24.039828,0.0005,1.280
2110.00,7.582789,24.86932,0.000036,24.041086,0.0005,1.279
2112.00,7.583176,24.86887,0.000035,24.040443,0.0005,1.280
2114.00,7.583583,24.86904,0.000037,24.040254,0.0005,1.280
2116.00,7.582596,24.86893,0.000035,24.040386,0.0004,1.280
2118.00,7.581832,24.86837,0.000036,24.039963,0.0004,1.280
2120.00,7.583143,24.86876,0.000038,24.040057,0.0005,1.278
2122.00,7.583387,24.86878,0.000037,24.039417,0.0005,1.280
2124.00,7.582818,24.86856,0.000034,24.039457,0.0005,1.280
2126.00,7.583703,24.86865,0.000037,24.040001,0.0005,1.280
2128.00,7.583157,24.86868,0.000037,24.040308,0.0005,1.280
2130.00,7.582502,24.86888,0.000038,24.039372,0.0005,1.279
2132.00,7.582600,24.86809,0.000037,24.040063,0.0005,1.279
2134.00,7.583029,24.86899,0.000036,24.040521,0.0005,1.280
2136.00,7.582087,24.86828,0.000036,24.040001,0.0005,1.280
2138.00,7.582560,24.86784,0.000037,24.039735,0.0005,1.279
2140.00,7.583809,24.86742,0.000036,24.039884,0.0005,1.279
2142.00,7.583698,24.86687,0.000035,24.039981,0.0005,1.280
2144.00,7.583441,24.86697,0.000034,24.040561,0.0005,1.280
2146.00,7.582891,24.86726,0.000037,24.040615,0.0005,1.279
2148.00,7.583215,24.86767,0.000037,24.039428,0.0005,1.280
2150.00,7.583708,24.86741,0.000036,24.039781,0.0005,1.280
2152.00,7.583342,24.86827,0.000036,24.039812,0.0004,1.279
2154.00,7.583088,24.86932,0.000037,24.040835,0.0005,1.279
2156.00,7.583442,24.86870,0.000038,24.040650,0.0005,1.279
2158.00,7.583668,24.86810,0.000038,24.040568,0.0005,1.279
2160.00,7.584560,24.86800,0.000037,24.040223,0.0005,1.279
2162.00,7.584519,24.86798,0.000036,24.039901,0.0005,1.280
2164.00,7.584517,24.86881,0.000036,24.040461,0.0005,1.279
2166.00,7.584109,24.86882,0.000037,24.039961,0.0004,1.278
2168.00,7.583704,24.86892,0.000037,24.040657,0.0005,1.279
2170.00,7.583621,24.86855,0.000039,24.040279,0.0005,1.279
2172.00,7.583666,24.86852,0.000037,24.039866,0.0005,1.279
2174.00,7.584013,24.86774,0.000036,24.040590,0.0005,1.279
2176.00,7.583249,24.86832,0.000036,24.040323,0.0005,1.279
2178.00,7.582380,24.86812,0.000036,24.039870,0.0005,1.278
2180.00,7.583062,24.86809,0.000037,24.039886,0.0005,1.278
2182.00,7.582616,24.86756,0.000037,24.040017,0.0005,1.278
2184.00,7.583268,24.86768,0.000037,24.039884,0.0005,1.278
2186.00,7.583012,24.86830,0.000037,24.039935,0.0005,1.278
2188.00,7.582560,24.86929,0.000037,24.040572,0.0005,1.279
2190.00,7.582727,24.86920,0.000035,24.041285,0.0005,1.278
2192.00,7.582766,24.86810,0.000037,24.040579,0.0005,1.278
2194.00,7.583414,24.86958,0.000037,24.039930,0.0005,1.278
2196.00,7.582704,24.86967,0.000037,24.040195,0.0005,1.278
2198.00,7.582237,24.86981,0.000037,24.039957,0.0005,1.278
2200.00,7.582676,24.86972,0.000037,24.039675,0.0005,1.278
2202.00,7.583356,24.86979,0.000038,24.039677,0.0005,1.279
2204.00,7.583300,24.86916,0.000036,24.040114,0.0005,1.278
2206.00,7.583665,24.87004,0.000036,24.040895,0.0005,1.278
2208.00,7.583202,24.87088,0.000038,24.040625,0.0005,1.278
2210.00,7.583048,24.87129,0.000037,24.039877,0.0005,1.279
2212.00,7.583666,24.86993,0.000036,24.040285,0.0005,1.278
2214.00,7.583488,24.87044,0.000036,24.040679,0.0005,1.278
2216.00,7.583404,24.87063,0.000037,24.040492,0.0005,1.278
2218.00,7.582828,24.87022,0.000037,24.040548,0.0005,1.278
2220.00,7.582963,24.86944,0.000037,24.040466,0.0005,1.277
2222.00,7.582907,24.86919,0.000037,24.040046,0.0005,1.278
2224.00,7.583137,24.86920,0.000037,24.040492,0.0005,1.278
2226.00,7.582595,24.86923,0.000038,24.039959,0.0005,1.277
2228.00,7.582703,24.86927,0.000038,24.040379,0.0005,1.278
2230.00,7.582746,24.86876,0.000037,24.039877,0.0005,1.278
2232.00,7.582834,24.86948,0.000037,24.040665,0.0005,1.278
2234.00,7.582495,24.86897,0.000036,24.041110,0.0005,1.278
2236.00,7.582218,24.86934,0.000037,24.040228,0.0005,1.277
2238.00,7.581084,24.87022,0.000037,24.040054,0.0005,1.278
2240.00,7.581703,24.86970,0.000037,24.040494,0.0005,1.278
2242.00,7.582283,24.86976,0.000036,24.040110,0.0005,1.278
2244.00,7.581490,24.86952,0.000036,24.040077,0.0005,1.278
2246.00,7.581542,24.87001,0.000036,24.039908,0.0005,1.278
2248.00,7.582393,24.86995,0.000036,24.040723,0.0006,1.277
2250.00,7.582916,24.86969,0.000037,24.040848,0.0005,1.277
2252.00,7.583068,24.86949,0.000037,24.040652,0.0005,1.277
2254.00,7.583685,24.86899,0.000035,24.040621,0.0005,1.277
2256.00,7.583652,24.86918,0.000036,24.041010,0.0005,1.277
2258.00,7.582606,24.86889,0.000036,24.039952,0.0005,1.278
2260.00,7.581942,24.86828,0.000035,24.040330,0.0005,1.278
2262.00,7.581977,24.86844,0.000036,24.040361,0.0005,1.277
2264.00,7.582610,24.86834,0.000037,24.039757,0.0005,1.277
2266.00,7.581675,24.86835,0.000036,24.040666,0.0005,1.277
2268.00,7.581639,24.86869,0.000036,24.040806,0.0005,1.277
2270.00,7.581520,24.86830,0.000036,24.039757,0.0005,1.278
2272.00,7.581628,24.86894,0.000036,24.039821,0.0005,1.277
2274.00,7.581821,24.86925,0.000035,24.040828,0.0005,1.278
2276.00,7.582085,24.86872,0.000036,24.040790,0.0005,1.278
2278.00,7.582410,24.86863,0.000035,24.040530,0.0005,1.277
2280.00,7.582433,24.86772,0.000037,24.040001,0.0005,1.277
2282.00,7.582653,24.86785,0.000037,24.040739,0.0005,1.277
2284.00,7.582959,24.86853,0.000035,24.040243,0.0005,1.277
2286.00,7.582388,24.86842,0.000036,24.039677,0.0005,1.277
2288.00,7.582256,24.86849,0.000036,24.040092,0.0005,1.277
2290.00,7.582461,24.86842,0.000035,24.039623,0.0005,1.278
2292.00,7.582498,24.86836,0.000034,24.040039,0.0005,1.278
2294.00,7.581549,24.86907,0.000036,24.040545,0.0005,1.278
2296.00,7.581605,24.86909,0.000036,24.040235,0.0005,1.277
2298.00,7.581812,24.86969,0.000035,24.040841,0.0005,1.277
2300.00,7.582202,24.86883,0.000035,24.040368,0.0004,1.277
2302.00,7.580968,24.86922,0.000036,24.040054,0.0005,1.277
2304.00,7.580976,24.86991,0.000037,24.040095,0.0005,1.276
2306.00,7.581927,24.87043,0.000037,24.039701,0.0005,1.277
2308.00,7.582107,24.87031,0.000035,24.040734,0.0005,1.277
2310.00,7.582135,24.86957,0.000036,24.039603,0.0005,1.276
2312.00,7.582506,24.86933,0.000037,24.039930,0.0005,1.276
2314.00,7.582236,24.86957,0.000038,24.040084,0.0004,1.277
2316.00,7.582201,24.87024,0.000038,24.039770,0.0005,1.277
2318.00,7.582325,24.86876,0.000035,24.040750,0.0004,1.277
2320.00,7.582428,24.86889,0.000036,24.040592,0.0005,1.276
2322.00,7.582764,24.86966,0.000036,24.040354,0.0005,1.276
2324.00,7.581906,24.87018,0.000036,24.040283,0.0005,1.277
2326.00,7.581444,24.87080,0.000036,24.040157,0.0005,1.276
2328.00,7.581826,24.87062,0.000036,24.040066,0.0005,1.276
2330.00,7.582326,24.86950,0.000037,24.039679,0.0005,1.276
2332.00,7.581690,24.86966,0.000037,24.040179,0.0005,1.276
2334.00,7.581658,24.87028,0.000036,24.039988,0.0005,1.276
2336.00,7.581869,24.86965,0.000037,24.040568,0.0005,1.276
2338.00,7.582289,24.86912,0.000037,24.039761,0.0005,1.276
2340.00,7.582882,24.86996,0.000036,24.039959,0.0005,1.276
2342.00,7.581208,24.87039,0.000037,24.039355,0.0005,1.276
2344.00,7.581818,24.86986,0.000036,24.039704,0.0005,1.277
2346.00,7.582277,24.86936,0.000036,24.039923,0.0005,1.276
2348.00,7.582143,24.86882,0.000037,24.039370,0.0005,1.276
2350.00,7.581155,24.86865,0.000035,24.039879,0.0005,1.276
2352.00,7.580466,24.86965,0.000035,24.039786,0.0004,1.275
2354.00,7.581023,24.86904,0.000037,24.040266,0.0005,1.276
2356.00,7.581492,24.86921,0.000037,24.040450,0.0005,1.276
2358.00,7.581000,24.86950,0.000037,24.040105,0.0005,1.276
2360.00,7.580888,24.86950,0.000038,24.040377,0.0005,1.275
2362.00,7.581441,24.87001,0.000035,24.039979,0.0005,1.276
2364.00,7.582691,24.86920,0.000036,24.039997,0.0005,1.275
2366.00,7.583176,24.86969,0.000035,24.039906,0.0004,1.276
2368.00,7.582160,24.87017,0.000036,24.040130,0.0004,1.276
2370.00,7.582216,24.86983,0.000036,24.039924,0.0005,1.275
2372.00,7.581602,24.86946,0.000037,24.039872,0.0004,1.275
2374.00,7.581788,24.87043,0.000035,24.040383,0.0005,1.275
2376.00,7.581521,24.87029,0.000036,24.039415,0.0005,1.276
2378.00,7.581586,24.86923,0.000036,24.040590,0.0005,1.275
2380.00,7.581758,24.86976,0.000036,24.039775,0.0005,1.275
2382.00,7.581584,24.87022,0.000036,24.039194,0.0005,1.275
2384.00,7.581829,24.86981,0.000036,24.040357,0.0005,1.274
2386.00,7.582386,24.86910,0.000037,24.039904,0.0005,1.275
2388.00,7.582677,24.86973,0.000036,24.040263,0.0005,1.275
2390.00,7.582535,24.87027,0.000035,24.040106,0.0005,1.275
2392.00,7.581566,24.87016,0.000036,24.039886,0.0005,1.276
2394.00,7.581843,24.86985,0.000036,24.040212,0.0005,1.275
2396.00,7.581872,24.87003,0.000036,24.039912,0.0005,1.275
2398.00,7.582778,24.87007,0.000036,24.040675,0.0004,1.275
2400.00,7.582622,24.86939,0.000036,24.040361,0.0005,1.275
2402.00,7.582199,24.86973,0.000036,24.040092,0.0004,1.275
@4,12.0000,24.0
2404.00,7.581475,24.87004,0.000034,24.040415,0.0005,1.274
2406.00,7.576762,24.86893,0.000036,24.039921,0.0005,1.275
2408.00,7.566316,24.86827,0.000037,24.040223,0.0005,1.274
2410.00,7.548140,24.86909,0.000038,24.040579,0.0005,1.274
2412.00,7.521984,24.87020,0.000037,24.039923,0.0004,1.274
2414.00,7.495887,24.86981,0.000036,24.040354,0.0005,1.274
2416.00,7.472930,24.86976,0.000036,24.040148,0.0005,1.274
2418.00,7.452558,24.87016,0.000036,24.040259,0.0005,1.275
2420.00,7.434209,24.86988,0.000037,24.040465,0.0005,1.275
2422.00,7.419074,24.86930,0.000037,24.040492,0.0005,1.275
2424.00,7.406319,24.86933,0.000036,24.040248,0.0005,1.275
2426.00,7.394348,24.86951,0.000036,24.040228,0.0004,1.276
2428.00,7.382490,24.86958,0.000034,24.040910,0.0005,1.275
2430.00,7.374862,24.86998,0.000035,24.040370,0.0005,1.275
2432.00,7.373869,24.86927,0.000035,24.040725,0.0005,1.275
2434.00,7.382538,24.86883,0.000036,24.040095,0.0005,1.275
2436.00,7.395815,24.86832,0.000034,24.039668,0.0005,1.275
2438.00,7.409405,24.86882,0.000035,24.040228,0.0005,1.275
2440.00,7.422518,24.86929,0.000034,24.040034,0.0005,1.275
2442.00,7.433577,24.86978,0.000035,24.040323,0.0005,1.274
2444.00,7.443544,24.86928,0.000037,24.039515,0.0004,1.274
2446.00,7.454072,24.86941,0.000037,24.040048,0.0005,1.274
2448.00,7.464205,24.87005,0.000038,24.040650,0.0005,1.274
2450.00,7.473444,24.87042,0.000038,24.040566,0.0004,1.274
2452.00,7.483365,24.87037,0.000037,24.040448,0.0004,1.274
2454.00,7.493885,24.86922,0.000036,24.040354,0.0004,1.274
2456.00,7.504950,24.86945,0.000036,24.039661,0.0005,1.273
2458.00,7.514566,24.86938,0.000037,24.039750,0.0005,1.273
2460.00,7.523584,24.87014,0.000038,24.040714,0.0005,1.273
2462.00,7.530729,24.87068,0.000036,24.040445,0.0005,1.273
2464.00,7.536861,24.87010,0.000035,24.039995,0.0005,1.274
2466.00,7.541555,24.86972,0.000036,24.039695,0.0005,1.274
2468.00,7.546086,24.86952,0.000036,24.039821,0.0005,1.273
2470.00,7.550249,24.86886,0.000035,24.039923,0.0005,1.274
2472.00,7.552483,24.86825,0.000035,24.039235,0.0005,1.274
2474.00,7.555401,24.86850,0.000035,24.040101,0.0004,1.273
2476.00,7.558362,24.86893,0.000035,24.039868,0.0004,1.273
2478.00,7.558913,24.86884,0.000036,24.040046,0.0005,1.273
2480.00,7.560667,24.86873,0.000036,24.039915,0.0005,1.273
2482.00,7.562653,24.86830,0.000036,24.040070,0.0005,1.273
2484.00,7.563334,24.86872,0.000037,24.040475,0.0005,1.273
2486.00,7.564411,24.86832,0.000037,24.040561,0.0005,1.273
2488.00,7.565878,24.86883,0.000037,24.040117,0.0005,1.273
2490.00,7.566869,24.86834,0.000037,24.040110,0.0005,1.273
2492.00,7.567885,24.86806,0.000038,24.039906,0.0004,1.273
2494.00,7.568528,24.86802,0.000037,24.039846,0.0005,1.272
2496.00,7.568941,24.86758,0.000036,24.039817,0.0005,1.273
2498.00,7.569425,24.86783,0.000034,24.039952,0.0005,1.273
2500.00,7.569871,24.86801,0.000036,24.040079,0.0005,1.273
2502.00,7.571511,24.86807,0.000035,24.039984,0.0005,1.273
2504.00,7.572902,24.86793,0.000036,24.040030,0.0005,1.272
2506.00,7.572904,24.86878,0.000037,24.039814,0.0005,1.272
2508.00,7.573750,24.86884,0.000036,24.039754,0.0005,1.273
2510.00,7.574318,24.86906,0.000035,24.040232,0.0004,1.273
2512.00,7.575567,24.86830,0.000036,24.040021,0.0005,1.273
2514.00,7.576596,24.86788,0.000037,24.040785,0.0004,1.272
2516.00,7.576899,24.86807,0.000036,24.040494,0.0005,1.273
2518.00,7.576770,24.86792,0.000037,24.039832,0.0005,1.272
2520.00,7.576404,24.86811,0.000036,24.039190,0.0005,1.272
2522.00,7.577262,24.86775,0.000036,24.040465,0.0005,1.272
2524.00,7.577751,24.86781,0.000036,24.040046,0.0005,1.272
2526.00,7.578290,24.86786,0.000036,24.039670,0.0005,1.272
2528.00,7.578896,24.86765,0.000036,24.040377,0.0005,1.272
2530.00,7.578738,24.86712,0.000036,24.039870,0.0005,1.273
2532.00,7.578478,24.86801,0.000036,24.039888,0.0005,1.273
2534.00,7.578460,24.86822,0.000037,24.039864,0.0005,1.272
2536.00,7.578007,24.86837,0.000037,24.039954,0.0005,1.272
2538.00,7.578279,24.86841,0.000035,24.039864,0.0005,1.272
2540.00,7.578393,24.86900,0.000036,24.040343,0.0005,1.273
2542.00,7.578115,24.86926,0.000037,24.040366,0.0005,1.272
2544.00,7.577588,24.86972,0.000037,24.039672,0.0005,1.271
2546.00,7.578432,24.87000,0.000037,24.040234,0.0005,1.272
2548.00,7.578528,24.86983,0.000037,24.039497,0.0005,1.272
2550.00,7.578550,24.86835,0.000037,24.040077,0.0005,1.272
2552.00,7.578794,24.86818,0.000036,24.040052,0.0004,1.273
2554.00,7.579306,24.86846,0.000036,24.040092,0.0005,1.272
2556.00,7.579181,24.86843,0.000035,24.040281,0.0004,1.272
2558.00,7.578072,24.86829,0.000035,24.039794,0.0005,1.272
2560.00,7.578894,24.86840,0.000037,24.040023,0.0005,1.272
2562.00,7.578900,24.86851,0.000037,24.040294,0.0005,1.272
2564.00,7.579469,24.86876,0.000036,24.040312,0.0005,1.271
2566.00,7.578629,24.86962,0.000037,24.039514,0.0005,1.272
2568.00,7.578308,24.86892,0.000037,24.039579,0.0005,1.272
2570.00,7.577155,24.86948,0.000036,24.039757,0.0005,1.272
2572.00,7.576617,24.86922,0.000036,24.040041,0.0005,1.271
2574.00,7.576695,24.86854,0.000036,24.040341,0.0005,1.272
2576.00,7.577071,24.86854,0.000035,24.039983,0.0004,1.272
2578.00,7.576739,24.86972,0.000035,24.039590,0.0004,1.272
2580.00,7.577279,24.86957,0.000036,24.039223,0.0005,1.272
2582.00,7.577663,24.86939,0.000036,24.039783,0.0004,1.272
2584.00,7.577100,24.86887,0.000036,24.039683,0.0005,1.272
2586.00,7.577011,24.86926,0.000036,24.039523,0.0005,1.272
2588.00,7.577110,24.87001,0.000037,24.039503,0.0004,1.271
2590.00,7.577045,24.86994,0.000037,24.039563,0.0005,1.271
2592.00,7.577588,24.87006,0.000036,24.040066,0.0005,1.271
2594.00,7.578875,24.86981,0.000036,24.040359,0.0005,1.271
2596.00,7.578688,24.86930,0.000035,24.040135,0.0005,1.272
2598.00,7.578962,24.87029,0.000034,24.040066,0.0005,1.272
2600.00,7.578333,24.87028,0.000036,24.039566,0.0005,1.271
2602.00,7.577817,24.87026,0.000035,24.039968,0.0005,1.272
2604.00,7.578598,24.87061,0.000036,24.040474,0.0004,1.272
2606.00,7.578210,24.87170,0.000036,24.040237,0.0005,1.271
2608.00,7.578405,24.87199,0.000035,24.040410,0.0005,1.270
2610.00,7.579333,24.87156,0.000038,24.040266,0.0005,1.272
2612.00,7.578999,24.87085,0.000038,24.040088,0.0005,1.271
2614.00,7.578238,24.87087,0.000036,24.039832,0.0005,1.271
2616.00,7.578172,24.87070,0.000036,24.040028,0.0005,1.271
2618.00,7.578129,24.87150,0.000038,24.040075,0.0005,1.271
2620.00,7.577585,24.87173,0.000038,24.039935,0.0005,1.271
2622.00,7.577265,24.87247,0.000036,24.039743,0.0005,1.271
2624.00,7.577243,24.87202,0.000037,24.039841,0.0005,1.271
2626.00,7.577932,24.87232,0.000038,24.040303,0.0004,1.270
2628.00,7.577496,24.87155,0.000037,24.040528,0.0004,1.270
2630.00,7.578110,24.87163,0.000037,24.039655,0.0005,1.271
2632.00,7.578517,24.87225,0.000036,24.039272,0.0005,1.271
2634.00,7.577515,24.87272,0.000037,24.039892,0.0005,1.271
2636.00,7.577538,24.87302,0.000036,24.040346,0.0005,1.271
2638.00,7.577863,24.87349,0.000036,24.039634,0.0005,1.270
2640.00,7.578025,24.87386,0.000037,24.040150,0.0005,1.270
2642.00,7.578558,24.87316,0.000036,24.040677,0.0005,1.271
2644.00,7.578159,24.87306,0.000035,24.039981,0.0004,1.271
2646.00,7.578506,24.87173,0.000036,24.040581,0.0005,1.270
2648.00,7.578661,24.87099,0.000037,24.040001,0.0005,1.270
2650.00,7.578576,24.87173,0.000037,24.039826,0.0005,1.270
2652.00,7.578424,24.87280,0.000036,24.039650,0.0005,1.270
2654.00,7.578078,24.87232,0.000036,24.040799,0.0005,1.270
2656.00,7.577107,24.87240,0.000036,24.040195,0.0005,1.270
2658.00,7.577002,24.87171,0.000036,24.040574,0.0004,1.270
2660.00,7.577068,24.87190,0.000037,24.040688,0.0004,1.270
2662.00,7.577449,24.87012,0.000036,24.040545,0.0005,1.270
2664.00,7.578078,24.86934,0.000037,24.039386,0.0005,1.270
2666.00,7.578113,24.87005,0.000038,24.039157,0.0005,1.270
2668.00,7.578322,24.87071,0.000038,24.039781,0.0005,1.270
2670.00,7.578041,24.86958,0.000037,24.040432,0.0005,1.270
2672.00,7.577636,24.86953,0.000036,24.040486,0.0005,1.270
2674.00,7.577686,24.86948,0.000035,24.039835,0.0005,1.270
2676.00,7.578177,24.87102,0.000037,24.039210,0.0004,1.270
2678.00,7.577788,24.87122,0.000035,24.040134,0.0004,1.270
2680.00,7.577984,24.87146,0.000036,24.040474,0.0005,1.270
2682.00,7.577708,24.87177,0.000037,24.039257,0.0005,1.269
2684.00,7.577038,24.87026,0.000037,24.039643,0.0005,1.269
2686.00,7.577550,24.87039,0.000037,24.039732,0.0005,1.270
2688.00,7.578499,24.87040,0.000036,24.039372,0.0005,1.270
2690.00,7.578853,24.87068,0.000036,24.040561,0.0005,1.270
2692.00,7.578735,24.87092,0.000035,24.040359,0.0004,1.270
2694.00,7.578534,24.86951,0.000037,24.040015,0.0005,1.269
2696.00,7.578035,24.86942,0.000037,24.040103,0.0005,1.270
2698.00,7.577929,24.86923,0.000035,24.040081,0.0005,1.270
2700.00,7.579040,24.86927,0.000037,24.040666,0.0005,1.270
2702.00,7.580371,24.86978,0.000037,24.040170,0.0005,1.270
2704.00,7.580097,24.87026,0.000037,24.039615,0.0005,1.270
2706.00,7.579454,24.87045,0.000037,24.040697,0.0004,1.270
2708.00,7.579154,24.87077,0.000036,24.039757,0.0004,1.270
2710.00,7.579018,24.87068,0.000035,24.039315,0.0004,1.270
2712.00,7.578564,24.87173,0.000035,24.039674,0.0005,1.270
2714.00,7.577487,24.87089,0.000037,24.039715,0.0005,1.270
2716.00,7.577263,24.87103,0.000036,24.039734,0.0005,1.270
2718.00,7.578634,24.87059,0.000036,24.040750,0.0005,1.269
2720.00,7.578431,24.87046,0.000035,24.040995,0.0005,1.270
2722.00,7.578548,24.87045,0.000037,24.039744,0.0005,1.270
2724.00,7.579465,24.87010,0.000038,24.039357,0.0005,1.269
2726.00,7.579417,24.87037,0.000039,24.039428,0.0005,1.270
2728.00,7.579257,24.87041,0.000039,24.040086,0.0005,1.270
2730.00,7.580289,24.86985,0.000035,24.039928,0.0005,1.270
2732.00,7.579183,24.87057,0.000035,24.040539,0.0005,1.270
2734.00,7.578521,24.87155,0.000036,24.040797,0.0005,1.269
2736.00,7.579177,24.87070,0.000036,24.039895,0.0005,1.269
2738.00,7.579537,24.87028,0.000038,24.039608,0.0005,1.269
2740.00,7.579084,24.86900,0.000039,24.039912,0.0005,1.269
2742.00,7.578342,24.87022,0.000037,24.039706,0.0004,1.270
2744.00,7.578615,24.87002,0.000037,24.040057,0.0005,1.269
2746.00,7.579266,24.87023,0.000036,24.039843,0.0005,1.269
2748.00,7.578904,24.86991,0.000036,24.039777,0.0005,1.269
2750.00,7.578259,24.87002,0.000037,24.039928,0.0005,1.269
2752.00,7.576959,24.87029,0.000038,24.040350,0.0005,1.269
2754.00,7.577400,24.87009,0.000036,24.040934,0.0005,1.270
2756.00,7.578678,24.87141,0.000035,24.039634,0.0005,1.270
2758.00,7.578601,24.87226,0.000035,24.040314,0.0005,1.269
2760.00,7.577622,24.87149,0.000036,24.040012,0.0005,1.268
2762.00,7.577296,24.87099,0.000035,24.040274,0.0005,1.269
2764.00,7.577058,24.87043,0.000036,24.040315,0.0005,1.269
2766.00,7.577412,24.87093,0.000037,24.039737,0.0005,1.269
2768.00,7.578121,24.87120,0.000038,24.039692,0.0004,1.269
2770.00,7.578240,24.87078,0.000037,24.039723,0.0005,1.268
2772.00,7.578734,24.87008,0.000037,24.039732,0.0005,1.269
2774.00,7.578391,24.87059,0.000036,24.040235,0.0005,1.269
2776.00,7.578765,24.87048,0.000036,24.040004,0.0005,1.269
2778.00,7.579016,24.87027,0.000036,24.040012,0.0005,1.269
2780.00,7.578637,24.87211,0.000035,24.039737,0.0004,1.268
2782.00,7.578537,24.87248,0.000038,24.040092,0.0005,1.269
2784.00,7.578447,24.87219,0.000037,24.039706,0.0005,1.269
2786.00,7.578248,24.87209,0.000036,24.039766,0.0005,1.268
2788.00,7.578190,24.87165,0.000037,24.039834,0.0005,1.268
2790.00,7.577809,24.87197,0.000036,24.039806,0.0005,1.268
2792.00,7.578255,24.87329,0.000036,24.040179,0.0005,1.269
2794.00,7.579287,24.87292,0.000036,24.040515,0.0005,1.269
2796.00,7.578874,24.87331,0.000036,24.039981,0.0005,1.269
2798.00,7.579293,24.87399,0.000037,24.039935,0.0004,1.269
2800.00,7.579748,24.87342,0.000036,24.040001,0.0004,1.268
2802.00,7.578978,24.87278,0.000036,24.040665,0.0005,1.268
2804.00,7.579592,24.87309,0.000037,24.040312,0.0005,1.269
2806.00,7.579270,24.87262,0.000036,24.039617,0.0005,1.268
2808.00,7.578750,24.87166,0.000036,24.040112,0.0005,1.268
2810.00,7.578802,24.87127,0.000036,24.039635,0.0005,1.267
2812.00,7.579586,24.87104,0.000037,24.039995,0.0005,1.268
2814.00,7.579698,24.87154,0.000037,24.039959,0.0005,1.268
2816.00,7.580032,24.87178,0.000037,24.039672,0.0005,1.268
2818.00,7.579612,24.87139,0.000037,24.039930,0.0005,1.269
2820.00,7.578912,24.87268,0.000036,24.040259,0.0005,1.268
2822.00,7.578577,24.87178,0.000036,24.040077,0.0005,1.268
2824.00,7.578661,24.87052,0.000035,24.039534,0.0005,1.269
2826.00,7.578378,24.87028,0.000035,24.039964,0.0004,1.268
2828.00,7.578070,24.87037,0.000036,24.039628,0.0004,1.269
2830.00,7.578039,24.87070,0.000037,24.040126,0.0005,1.269
2832.00,7.578862,24.87054,0.000036,24.040343,0.0005,1.268
2834.00,7.577673,24.87079,0.000037,24.039679,0.0005,1.269
2836.00,7.578315,24.87112,0.000036,24.039874,0.0005,1.268
2838.00,7.578322,24.87055,0.000036,24.040441,0.0005,1.268
2840.00,7.578706,24.86994,0.000036,24.040654,0.0005,1.268
2842.00,7.579213,24.87111,0.000036,24.039957,0.0005,1.268
2844.00,7.578554,24.87068,0.000036,24.040066,0.0005,1.268
2846.00,7.578712,24.87133,0.000035,24.040099,0.0005,1.268
2848.00,7.579303,24.87116,0.000036,24.039297,0.0005,1.268
2850.00,7.579267,24.87108,0.000036,24.039455,0.0005,1.268
2852.00,7.579931,24.87099,0.000035,24.040061,0.0004,1.268
2854.00,7.579523,24.87114,0.000037,24.039775,0.0005,1.269
2856.00,7.579154,24.87099,0.000037,24.040188,0.0005,1.268
2858.00,7.579881,24.87075,0.000037,24.039759,0.0005,1.268
2860.00,7.579969,24.87157,0.000036,24.039641,0.0005,1.268
2862.00,7.579225,24.87092,0.000036,24.039979,0.0005,1.268
2864.00,7.579429,24.87111,0.000036,24.039666,0.0005,1.268
2866.00,7.579984,24.87162,0.000036,24.039523,0.0005,1.268
2868.00,7.579299,24.87252,0.000037,24.040346,0.0005,1.267
2870.00,7.578573,24.87278,0.000038,24.040064,0.0005,1.268
2872.00,7.579259,24.87221,0.000036,24.040030,0.0005,1.268
2874.00,7.579829,24.87166,0.000036,24.039559,0.0005,1.268
2876.00,7.579755,24.87251,0.000036,24.039826,0.0006,1.268
2878.00,7.580241,24.87216,0.000035,24.040290,0.0005,1.268
2880.00,7.580764,24.87254,0.000036,24.039834,0.0005,1.268
2882.00,7.580436,24.87330,0.000035,24.040594,0.0005,1.268
2884.00,7.579354,24.87414,0.000037,24.040308,0.0005,1.268
2886.00,7.578852,24.87349,0.000036,24.039959,0.0005,1.268
2888.00,7.579364,24.87324,0.000037,24.040866,0.0005,1.268
2890.00,7.579813,24.87255,0.000037,24.040932,0.0005,1.268
2892.00,7.579209,24.87199,0.000036,24.040348,0.0005,1.268
2894.00,7.579056,24.87155,0.000036,24.040230,0.0005,1.268
2896.00,7.579328,24.87290,0.000036,24.040070,0.0005,1.268
2898.00,7.579250,24.87270,0.000036,24.040201,0.0005,1.268
2900.00,7.578840,24.87304,0.000037,24.040419,0.0005,1.268
2902.00,7.579601,24.87193,0.000035,24.040566,0.0005,1.268
2904.00,7.579437,24.87160,0.000036,24.040550,0.0005,1.268
2906.00,7.580063,24.87242,0.000036,24.040779,0.0005,1.268
2908.00,7.579800,24.87153,0.000036,24.040375,0.0005,1.268
2910.00,7.580096,24.87210,0.000037,24.039337,0.0005,1.268
2912.00,7.579860,24.87237,0.000036,24.040694,0.0005,1.268
2914.00,7.579039,24.87190,0.000036,24.040179,0.0005,1.268
2916.00,7.579744,24.87167,0.000036,24.040623,0.0005,1.268
2918.00,7.579932,24.87185,0.000036,24.040265,0.0005,1.268
2920.00,7.579759,24.87119,0.000036,24.039881,0.0005,1.269
2922.00,7.579229,24.87083,0.000035,24.039294,0.0004,1.268
2924.00,7.578549,24.87076,0.000036,24.039824,0.0005,1.268
2926.00,7.579220,24.87055,0.000035,24.040268,0.0005,1.269
2928.00,7.579894,24.87178,0.000035,24.039934,0.0005,1.268
2930.00,7.579416,24.87149,0.000035,24.040186,0.0005,1.268
2932.00,7.578767,24.87179,0.000035,24.039510,0.0005,1.268
2934.00,7.579699,24.87215,0.000035,24.039990,0.0005,1.268
2936.00,7.580179,24.87268,0.000035,24.040115,0.0005,1.268
2938.00,7.579404,24.87187,0.000036,24.039721,0.0005,1.268
2940.00,7.579587,24.87187,0.000037,24.039652,0.0004,1.269
2942.00,7.579847,24.87162,0.000036,24.039074,0.0005,1.268
2944.00,7.580353,24.87179,0.000037,24.039872,0.0004,1.268
2946.00,7.580171,24.87150,0.000036,24.040088,0.0005,1.269
2948.00,7.579786,24.87114,0.000034,24.039339,0.0005,1.269
2950.00,7.579882,24.87111,0.000037,24.040317,0.0005,1.268
2952.00,7.579171,24.87127,0.000037,24.039710,0.0005,1.268
2954.00,7.579341,24.87060,0.000037,24.039330,0.0004,1.268
2956.00,7.579799,24.86994,0.000037,24.040006,0.0005,1.269
2958.00,7.579684,24.86969,0.000035,24.040235,0.0005,1.269
2960.00,7.580021,24.87048,0.000036,24.040068,0.0005,1.268
2962.00,7.579698,24.87058,0.000037,24.040070,0.0005,1.268
2964.00,7.579692,24.87128,0.000036,24.039839,0.0005,1.268
2966.00,7.579729,24.87112,0.000037,24.040514,0.0004,1.268
2968.00,7.579836,24.87155,0.000037,24.040506,0.0005,1.268
2970.00,7.579275,24.87184,0.000036,24.039301,0.0005,1.269
2972.00,7.579538,24.87154,0.000036,24.039446,0.0005,1.268
2974.00,7.579025,24.87204,0.000036,24.039994,0.0005,1.269
2976.00,7.578703,24.87171,0.000037,24.040081,0.0005,1.268
2978.00,7.577817,24.87146,0.000037,24.039977,0.0005,1.268
2980.00,7.577917,24.87122,0.000038,24.039681,0.0005,1.268
2982.00,7.579532,24.87152,0.000037,24.040417,0.0005,1.268
2984.00,7.579264,24.87154,0.000036,24.039884,0.0005,1.268
2986.00,7.579266,24.87149,0.000036,24.040794,0.0005,1.268
2988.00,7.579321,24.87130,0.000037,24.039710,0.0005,1.268
2990.00,7.579809,24.87102,0.000036,24.040425,0.0005,1.269
2992.00,7.579539,24.87147,0.000037,24.040739,0.0005,1.269
2994.00,7.578797,24.87094,0.000037,24.040117,0.0005,1.268
2996.00,7.578956,24.87081,0.000036,24.040088,0.0005,1.268
2998.00,7.579441,24.87118,0.000037,24.040808,0.0005,1.269
3000.00,7.578870,24.87120,0.000037,24.039897,0.0005,1.268
3002.00,7.579138,24.87152,0.000036,24.040275,0.0005,1.269
@5,12.0000,24.0
3004.00,7.578465,24.87183,0.000037,24.040081,0.0005,1.268
3006.00,7.574078,24.87235,0.000037,24.039803,0.0005,1.268
3008.00,7.564822,24.87070,0.000037,24.039892,0.0005,1.267
3010.00,7.547462,24.87176,0.000038,24.040430,0.0005,1.267
3012.00,7.524344,24.87199,0.000039,24.039870,0.0005,1.267
3014.00,7.499915,24.87156,0.000037,24.039721,0.0005,1.268
3016.00,7.478326,24.87236,0.000038,24.039717,0.0005,1.269
3018.00,7.458597,24.87216,0.000037,24.039363,0.0005,1.269
3020.00,7.441920,24.87165,0.000036,24.039975,0.0005,1.269
3022.00,7.427615,24.87109,0.000034,24.040174,0.0005,1.269
3024.00,7.414606,24.87026,0.000035,24.039906,0.0005,1.270
3026.00,7.403353,24.87093,0.000035,24.039932,0.0005,1.270
3028.00,7.392839,24.87106,0.000036,24.040299,0.0005,1.269
3030.00,7.387124,24.87131,0.000035,24.040337,0.0005,1.269
3032.00,7.387636,24.87149,0.000034,24.040590,0.0005,1.270
3034.00,7.394865,24.87140,0.000034,24.039952,0.0005,1.270
3036.00,7.407795,24.87154,0.000035,24.040150,0.0005,1.269
3038.00,7.421343,24.87145,0.000035,24.040812,0.0005,1.269
3040.00,7.432491,24.87193,0.000036,24.039810,0.0005,1.269
3042.00,7.443218,24.87145,0.000035,24.039997,0.0005,1.269
3044.00,7.453274,24.87124,0.000037,24.040415,0.0005,1.268
3046.00,7.461988,24.87192,0.000037,24.039803,0.0005,1.268
3048.00,7.470759,24.87204,0.000037,24.040181,0.0005,1.268
3050.00,7.480557,24.87125,0.000038,24.039746,0.0005,1.268
3052.00,7.489191,24.87092,0.000037,24.040499,0.0005,1.268
3054.00,7.499075,24.87142,0.000037,24.040741,0.0005,1.268
3056.00,7.509314,24.87149,0.000036,24.040406,0.0005,1.268
3058.00,7.519352,24.87190,0.000038,24.040465,0.0005,1.268
3060.00,7.526383,24.87205,0.000035,24.039466,0.0005,1.268
3062.00,7.532592,24.87128,0.000037,24.039568,0.0005,1.269
3064.00,7.537788,24.87170,0.000036,24.039897,0.0005,1.268
3066.00,7.542955,24.87179,0.000037,24.039699,0.0005,1.268
3068.00,7.547785,24.87147,0.000036,24.040103,0.0005,1.268
3070.00,7.550631,24.87260,0.000037,24.040543,0.0005,1.268
3072.00,7.554345,24.87314,0.000037,24.038988,0.0005,1.268
3074.00,7.557182,24.87237,0.000036,24.039346,0.0005,1.268
3076.00,7.558703,24.87154,0.000036,24.040105,0.0005,1.268
3078.00,7.559967,24.87235,0.000037,24.039521,0.0005,1.268
3080.00,7.561186,24.87305,0.000037,24.040312,0.0005,1.268
3082.00,7.562929,24.87245,0.000037,24.040423,0.0005,1.269
3084.00,7.564923,24.87110,0.000036,24.039904,0.0005,1.268
3086.00,7.565977,24.87218,0.000037,24.040301,0.0005,1.268
3088.00,7.568621,24.87192,0.000035,24.039775,0.0005,1.268
3090.00,7.569129,24.87118,0.000036,24.040117,0.0005,1.268
3092.00,7.569004,24.87244,0.000036,24.040057,0.0005,1.268
3094.00,7.569785,24.87222,0.000036,24.039890,0.0005,1.267
3096.00,7.570345,24.87191,0.000036,24.040239,0.0005,1.268
3098.00,7.571710,24.87177,0.000035,24.040221,0.0005,1.269
3100.00,7.573448,24.87119,0.000035,24.039601,0.0005,1.269
3102.00,7.573901,24.87187,0.000036,24.039584,0.0005,1.269
3104.00,7.573934,24.87104,0.000036,24.039872,0.0005,1.269
3106.00,7.574860,24.87148,0.000035,24.039743,0.0005,1.269
3108.00,7.575700,24.87179,0.000034,24.040374,0.0005,1.269
3110.00,7.576593,24.87156,0.000036,24.040435,0.0005,1.268
3112.00,7.576864,24.87193,0.000037,24.039435,0.0005,1.268
3114.00,7.576994,24.87141,0.000037,24.040445,0.0005,1.268
3116.00,7.577707,24.87120,0.000037,24.040599,0.0005,1.268
3118.00,7.578503,24.87109,0.000037,24.039757,0.0005,1.269
3120.00,7.578300,24.87033,0.000036,24.040181,0.0005,1.268
3122.00,7.577583,24.87099,0.000035,24.039052,0.0005,1.267
3124.00,7.576930,24.87097,0.000037,24.040044,0.0005,1.268
3126.00,7.576333,24.87055,0.000039,24.040157,0.0005,1.268
3128.00,7.576602,24.87085,0.000036,24.039450,0.0005,1.268
3130.00,7.577367,24.87155,0.000037,24.039544,0.0005,1.269
3132.00,7.577430,24.87183,0.000037,24.039803,0.0005,1.268
3134.00,7.578089,24.87185,0.000037,24.039808,0.0005,1.268
3136.00,7.578563,24.87193,0.000037,24.039310,0.0005,1.268
3138.00,7.578481,24.87175,0.000037,24.040906,0.0005,1.269
3140.00,7.578845,24.87097,0.000035,24.039715,0.0005,1.268
3142.00,7.578168,24.87096,0.000036,24.040088,0.0005,1.268
3144.00,7.578644,24.87076,0.000036,24.040757,0.0005,1.268
3146.00,7.579265,24.87099,0.000037,24.040374,0.0005,1.269
3148.00,7.578574,24.87203,0.000037,24.040103,0.0005,1.268
3150.00,7.578777,24.87170,0.000038,24.039866,0.0005,1.268
3152.00,7.578547,24.87209,0.000036,24.040421,0.0005,1.268
3154.00,7.578826,24.87061,0.000037,24.040221,0.0005,1.268
3156.00,7.578740,24.87039,0.000037,24.040068,0.0005,1.268
3158.00,7.578648,24.87112,0.000036,24.039657,0.0005,1.268
3160.00,7.577958,24.87154,0.000037,24.040139,0.0005,1.268
3162.00,7.577472,24.87105,0.000036,24.040663,0.0005,1.268
3164.00,7.576771,24.87109,0.000037,24.039635,0.0005,1.269
3166.00,7.576328,24.87119,0.000036,24.040348,0.0005,1.269
3168.00,7.575698,24.87054,0.000037,24.040050,0.0005,1.268
3170.00,7.576265,24.87084,0.000037,24.040024,0.0005,1.269
3172.00,7.576600,24.87042,0.000036,24.039497,0.0005,1.268
3174.00,7.576644,24.87113,0.000036,24.040086,0.0005,1.268
3176.00,7.576848,24.87031,0.000037,24.040024,0.0005,1.268
3178.00,7.577067,24.87090,0.000036,24.040272,0.0005,1.268
3180.00,7.576823,24.87173,0.000037,24.039957,0.0005,1.269
3182.00,7.576841,24.87224,0.000038,24.040212,0.0005,1.268
3184.00,7.576410,24.87357,0.000037,24.039659,0.0005,1.268
3186.00,7.577134,24.87313,0.000037,24.040185,0.0005,1.268
3188.00,7.578168,24.87237,0.000037,24.039901,0.0005,1.268
3190.00,7.578199,24.87343,0.000037,24.039623,0.0005,1.268
3192.00,7.577881,24.87370,0.000036,24.040135,0.0005,1.269
3194.00,7.577581,24.87387,0.000036,24.040086,0.0005,1.270
3196.00,7.577876,24.87376,0.000036,24.039679,0.0005,1.269
3198.00,7.578364,24.87318,0.000036,24.040395,0.0005,1.268
3200.00,7.579191,24.87401,0.000036,24.040006,0.0005,1.268
3202.00,7.579634,24.87338,0.000035,24.039724,0.0005,1.268
3204.00,7.579275,24.87285,0.000036,24.040061,0.0005,1.269
3206.00,7.579044,24.87299,0.000036,24.039843,0.0005,1.268
3208.00,7.578425,24.87342,0.000036,24.039119,0.0005,1.269
3210.00,7.577684,24.87317,0.000036,24.039783,0.0005,1.269
3212.00,7.578113,24.87351,0.000036,24.040008,0.0005,1.268
3214.00,7.577994,24.87372,0.000036,24.040603,0.0005,1.268
3216.00,7.579048,24.87258,0.000036,24.039652,0.0005,1.269
3218.00,7.579136,24.87254,0.000036,24.040726,0.0005,1.269
3220.00,7.578288,24.87221,0.000035,24.040115,0.0005,1.270
3222.00,7.578194,24.87323,0.000037,24.039754,0.0005,1.269
3224.00,7.578433,24.87319,0.000036,24.040530,0.0005,1.269
3226.00,7.577199,24.87348,0.000036,24.040230,0.0005,1.269
3228.00,7.578430,24.87362,0.000037,24.039208,0.0005,1.269
3230.00,7.579239,24.87304,0.000035,24.039501,0.0005,1.270
3232.00,7.579090,24.87398,0.000035,24.040426,0.0005,1.270
3234.00,7.579160,24.87430,0.000036,24.040403,0.0005,1.269
3236.00,7.577926,24.87394,0.000036,24.040185,0.0005,1.270
3238.00,7.577806,24.87381,0.000036,24.040706,0.0005,1.269
3240.00,7.578233,24.87342,0.000036,24.040263,0.0005,1.269
3242.00,7.578599,24.87344,0.000035,24.040245,0.0005,1.269
3244.00,7.578416,24.87382,0.000036,24.039655,0.0005,1.269
3246.00,7.578171,24.87455,0.000036,24.040557,0.0005,1.269
3248.00,7.578046,24.87354,0.000036,24.039901,0.0004,1.269
3250.00,7.578253,24.87314,0.000037,24.039992,0.0004,1.269
3252.00,7.578738,24.87253,0.000037,24.039752,0.0005,1.270
3254.00,7.578758,24.87255,0.000037,24.039563,0.0005,1.270
3256.00,7.578047,24.87287,0.000035,24.040125,0.0005,1.270
3258.00,7.577549,24.87348,0.000035,24.040375,0.0005,1.269
3260.00,7.578479,24.87363,0.000035,24.039886,0.0005,1.269
3262.00,7.577867,24.87256,0.000036,24.040434,0.0005,1.270
3264.00,7.578079,24.87273,0.000035,24.040077,0.0004,1.270
3266.00,7.578283,24.87286,0.000036,24.040030,0.0005,1.270
3268.00,7.578104,24.87344,0.000036,24.039981,0.0005,1.270
3270.00,7.578416,24.87345,0.000036,24.039554,0.0005,1.270
3272.00,7.578452,24.87342,0.000036,24.039837,0.0005,1.269
3274.00,7.578137,24.87257,0.000037,24.039648,0.0005,1.269
3276.00,7.577946,24.87170,0.000037,24.040663,0.0005,1.270
3278.00,7.577917,24.87248,0.000036,24.039561,0.0005,1.269
3280.00,7.577410,24.87317,0.000037,24.039904,0.0005,1.270
3282.00,7.578225,24.87251,0.000038,24.039704,0.0005,1.270
3284.00,7.578917,24.87274,0.000037,24.040064,0.0005,1.270
3286.00,7.578737,24.87306,0.000037,24.040385,0.0005,1.270
3288.00,7.579373,24.87329,0.000036,24.039464,0.0005,1.271
3290.00,7.578743,24.87383,0.000035,24.040377,0.0005,1.270
3292.00,7.578080,24.87307,0.000036,24.040186,0.0005,1.270
3294.00,7.578946,24.87275,0.000037,24.040637,0.0005,1.269
3296.00,7.579041,24.87185,0.000037,24.040023,0.0005,1.270
3298.00,7.578399,24.87183,0.000037,24.040095,0.0005,1.270
3300.00,7.578210,24.87139,0.000036,24.040292,0.0005,1.270
3302.00,7.578983,24.87163,0.000035,24.040550,0.0005,1.270
3304.00,7.578773,24.87219,0.000036,24.040145,0.0005,1.269
3306.00,7.578617,24.87381,0.000037,24.040437,0.0006,1.270
3308.00,7.579249,24.87424,0.000036,24.040135,0.0005,1.270
3310.00,7.579308,24.87350,0.000037,24.039619,0.0005,1.270
3312.00,7.578852,24.87464,0.000035,24.039788,0.0005,1.270
3314.00,7.579286,24.87367,0.000036,24.039606,0.0005,1.270
3316.00,7.579125,24.87365,0.000037,24.040110,0.0005,1.270
3318.00,7.579206,24.87411,0.000038,24.040219,0.0005,1.270
3320.00,7.578616,24.87384,0.000038,24.040141,0.0005,1.270
3322.00,7.577881,24.87416,0.000037,24.039804,0.0005,1.270
3324.00,7.578860,24.87438,0.000036,24.039806,0.0005,1.270
3326.00,7.579322,24.87307,0.000037,24.039526,0.0005,1.270
3328.00,7.578746,24.87352,0.000036,24.039412,0.0005,1.270
3330.00,7.579161,24.87422,0.000036,24.039817,0.0005,1.270
3332.00,7.579654,24.87487,0.000037,24.039810,0.0005,1.270
3334.00,7.579549,24.87415,0.000037,24.039154,0.0005,1.270
3336.00,7.579014,24.87502,0.000036,24.040394,0.0006,1.270
3338.00,7.578838,24.87418,0.000037,24.040172,0.0005,1.270
3340.00,7.579004,24.87378,0.000036,24.040052,0.0005,1.270
3342.00,7.578370,24.87399,0.000036,24.040192,0.0005,1.270
3344.00,7.578792,24.87347,0.000036,24.040243,0.0005,1.270
3346.00,7.579282,24.87383,0.000037,24.039855,0.0005,1.270
3348.00,7.579122,24.87532,0.000036,24.039697,0.0005,1.270
3350.00,7.579452,24.87576,0.000036,24.040299,0.0005,1.271
3352.00,7.578755,24.87548,0.000036,24.039364,0.0005,1.270
3354.00,7.578242,24.87567,0.000036,24.039695,0.0005,1.270
3356.00,7.578063,24.87478,0.000037,24.039719,0.0005,1.270
3358.00,7.578353,24.87532,0.000036,24.040174,0.0005,1.270
3360.00,7.578554,24.87589,0.000035,24.040555,0.0005,1.270
3362.00,7.579402,24.87550,0.000035,24.040830,0.0005,1.271
3364.00,7.579215,24.87504,0.000036,24.040014,0.0005,1.271
3366.00,7.577882,24.87356,0.000038,24.040319,0.0005,1.270
3368.00,7.577476,24.87397,0.000038,24.039817,0.0005,1.270
3370.00,7.578312,24.87461,0.000037,24.039963,0.0005,1.270
3372.00,7.578565,24.87453,0.000036,24.040079,0.0005,1.270
3374.00,7.578574,24.87406,0.000036,24.040043,0.0005,1.270
3376.00,7.578738,24.87422,0.000036,24.040092,0.0005,1.270
3378.00,7.578706,24.87444,0.000037,24.039601,0.0005,1.270
3380.00,7.578855,24.87443,0.000036,24.039775,0.0005,1.270
3382.00,7.578544,24.87304,0.000038,24.040001,0.0005,1.271
3384.00,7.578164,24.87313,0.000037,24.039886,0.0004,1.271
3386.00,7.578082,24.87383,0.000037,24.040206,0.0005,1.270
3388.00,7.578072,24.87315,0.000037,24.039441,0.0005,1.270
3390.00,7.578818,24.87301,0.000036,24.039721,0.0005,1.271
3392.00,7.578840,24.87313,0.000036,24.039463,0.0005,1.270
3394.00,7.578383,24.87335,0.000036,24.039974,0.0005,1.270
3396.00,7.577690,24.87441,0.000037,24.039281,0.0005,1.271
3398.00,7.578179,24.87381,0.000037,24.040119,0.0005,1.270
3400.00,7.578108,24.87338,0.000038,24.039761,0.0005,1.270
3402.00,7.578565,24.87301,0.000038,24.040559,0.0005,1.271
3404.00,7.578342,24.87251,0.000035,24.040175,0.0005,1.270
3406.00,7.578518,24.87335,0.000036,24.040414,0.0005,1.270
3408.00,7.578437,24.87306,0.000037,24.039752,0.0005,1.270
3410.00,7.577946,24.87273,0.000037,24.040008,0.0005,1.270
3412.00,7.578317,24.87253,0.000036,24.039966,0.0005,1.271
3414.00,7.578744,24.87132,0.000036,24.040130,0.0005,1.270
3416.00,7.577800,24.87135,0.000037,24.040208,0.0005,1.271
3418.00,7.577673,24.87228,0.000038,24.039977,0.0005,1.271
3420.00,7.577329,24.87276,0.000036,24.039684,0.0005,1.270
3422.00,7.578164,24.87267,0.000036,24.040543,0.0005,1.272
3424.00,7.577957,24.87189,0.000036,24.039412,0.0005,1.272
3426.00,7.577311,24.87184,0.000036,24.040446,0.0005,1.271
3428.00,7.577238,24.87199,0.000037,24.039963,0.0005,1.271
3430.00,7.577684,24.87103,0.000037,24.040323,0.0005,1.271
3432.00,7.577872,24.87083,0.000037,24.039683,0.0005,1.270
3434.00,7.578549,24.87177,0.000038,24.040001,0.0005,1.270
3436.00,7.578627,24.87194,0.000038,24.039714,0.0006,1.271
3438.00,7.578644,24.87198,0.000037,24.039492,0.0005,1.272
3440.00,7.579355,24.87160,0.000037,24.039823,0.0005,1.272
3442.00,7.578692,24.87201,0.000037,24.040408,0.0005,1.271
3444.00,7.577804,24.87187,0.000037,24.040799,0.0005,1.272
3446.00,7.577027,24.87173,0.000036,24.040143,0.0005,1.272
3448.00,7.577053,24.87138,0.000036,24.040232,0.0005,1.271
3450.00,7.577239,24.87125,0.000037,24.039686,0.0005,1.271
3452.00,7.578097,24.87055,0.000037,24.040494,0.0005,1.271
3454.00,7.578223,24.87066,0.000037,24.040017,0.0005,1.271
3456.00,7.577782,24.87063,0.000036,24.040341,0.0005,1.272
3458.00,7.577881,24.87140,0.000037,24.039868,0.0005,1.272
3460.00,7.578011,24.87077,0.000035,24.040072,0.0005,1.272
3462.00,7.579044,24.87135,0.000035,24.040328,0.0005,1.272
3464.00,7.579450,24.87191,0.000036,24.040006,0.0005,1.273
3466.00,7.579066,24.87227,0.000037,24.040343,0.0005,1.271
3468.00,7.579075,24.87106,0.000036,24.040108,0.0005,1.271
3470.00,7.578215,24.87194,0.000037,24.039881,0.0005,1.272
3472.00,7.577807,24.87300,0.000036,24.040068,0.0005,1.272
3474.00,7.577129,24.87284,0.000037,24.039794,0.0005,1.271
3476.00,7.577302,24.87246,0.000036,24.039928,0.0005,1.272
3478.00,7.577297,24.87157,0.000037,24.039928,0.0005,1.272
3480.00,7.577826,24.87164,0.000038,24.039772,0.0005,1.272
3482.00,7.578507,24.87235,0.000037,24.040285,0.0005,1.272
3484.00,7.577726,24.87291,0.000036,24.039490,0.0006,1.272
3486.00,7.577418,24.87222,0.000036,24.039524,0.0005,1.272
3488.00,7.579137,24.87269,0.000037,24.039794,0.0005,1.271
3490.00,7.578788,24.87283,0.000037,24.040561,0.0005,1.272
3492.00,7.578085,24.87239,0.000036,24.040035,0.0005,1.272
3494.00,7.579107,24.87183,0.000036,24.039934,0.0005,1.272
3496.00,7.578936,24.87219,0.000036,24.039095,0.0005,1.272
3498.00,7.578285,24.87211,0.000036,24.039819,0.0005,1.272
3500.00,7.578765,24.87169,0.000036,24.039303,0.0005,1.272
3502.00,7.578002,24.87147,0.000035,24.039803,0.0005,1.271
3504.00,7.577469,24.87203,0.000037,24.040565,0.0005,1.272
3506.00,7.577940,24.87327,0.000036,24.040157,0.0004,1.272
3508.00,7.577293,24.87312,0.000038,24.040117,0.0005,1.272
3510.00,7.578136,24.87302,0.000038,24.040286,0.0005,1.272
3512.00,7.578707,24.87270,0.000036,24.040568,0.0005,1.272
3514.00,7.577934,24.87191,0.000036,24.040612,0.0005,1.272
3516.00,7.577122,24.87217,0.000037,24.040466,0.0005,1.272
3518.00,7.577346,24.87284,0.000035,24.039863,0.0005,1.273
3520.00,7.577467,24.87242,0.000035,24.040043,0.0005,1.272
3522.00,7.577822,24.87246,0.000036,24.039724,0.0005,1.272
3524.00,7.577221,24.87220,0.000036,24.039217,0.0005,1.272
3526.00,7.576849,24.87184,0.000036,24.040074,0.0005,1.272
3528.00,7.578509,24.87211,0.000036,24.040146,0.0005,1.273
3530.00,7.578918,24.87227,0.000036,24.039995,0.0004,1.272
3532.00,7.578659,24.87223,0.000035,24.040359,0.0005,1.272
3534.00,7.578913,24.87222,0.000036,24.039294,0.0005,1.272
3536.00,7.578982,24.87211,0.000035,24.039734,0.0004,1.272
3538.00,7.579297,24.87284,0.000037,24.039519,0.0004,1.271
3540.00,7.578310,24.87238,0.000036,24.039254,0.0004,1.272
3542.00,7.577177,24.87407,0.000037,24.039099,0.0005,1.272
3544.00,7.578003,24.87355,0.000036,24.039634,0.0005,1.272
3546.00,7.579417,24.87334,0.000036,24.040086,0.0005,1.272
3548.00,7.578527,24.87327,0.000036,24.039430,0.0005,1.272
3550.00,7.578011,24.87240,0.000036,24.039681,0.0005,1.272
3552.00,7.578338,24.87250,0.000036,24.039239,0.0005,1.272
3554.00,7.578412,24.87271,0.000036,24.040023,0.0005,1.273
3556.00,7.578437,24.87232,0.000035,24.039552,0.0005,1.272
3558.00,7.578607,24.87332,0.000036,24.039794,0.0005,1.272
3560.00,7.577837,24.87358,0.000036,24.041085,0.0005,1.272
3562.00,7.578267,24.87293,0.000036,24.039904,0.0005,1.273
3564.00,7.577588,24.87299,0.000036,24.040019,0.0005,1.273
3566.00,7.577533,24.87314,0.000036,24.039935,0.0004,1.273
3568.00,7.578067,24.87272,0.000036,24.039528,0.0005,1.272
3570.00,7.578167,24.87237,0.000036,24.040101,0.0005,1.272
3572.00,7.578884,24.87284,0.000036,24.040055,0.0004,1.273
3574.00,7.578326,24.87194,0.000036,24.039708,0.0005,1.272
3576.00,7.577841,24.87060,0.000036,24.040223,0.0005,1.273
3578.00,7.577769,24.87127,0.000036,24.039828,0.0005,1.272
3580.00,7.577722,24.87095,0.000035,24.039726,0.0004,1.273
3582.00,7.578468,24.87149,0.000036,24.040084,0.0005,1.273
3584.00,7.578707,24.87167,0.000036,24.039903,0.0005,1.273
3586.00,7.578989,24.87176,0.000036,24.039537,0.0005,1.272
3588.00,7.578871,24.87211,0.000036,24.039675,0.0005,1.273
3590.00,7.578312,24.87327,0.000036,24.039937,0.0005,1.273
3592.00,7.578457,24.87305,0.000036,24.040052,0.0005,1.273
3594.00,7.578322,24.87308,0.000036,24.040228,0.0005,1.272
3596.00,7.578696,24.87266,0.000035,24.039877,0.0005,1.273
3598.00,7.578913,24.87266,0.000036,24.040552,0.0005,1.273
3600.00,7.577829,24.87184,0.000035,24.039404,0.0005,1.273
3602.00,7.577826,24.87071,0.000036,24.039652,0.0005,1.272
@6,12.0000,24.0
3604.00,7.577454,24.87150,0.000036,24.039584,0.0005,1.272
3606.00,7.574582,24.87186,0.000036,24.039984,0.0005,1.272
3608.00,7.566725,24.87193,0.000037,24.039474,0.0005,1.272
3610.00,7.551101,24.87103,0.000038,24.039528,0.0005,1.272
3612.00,7.528299,24.87184,0.000038,24.040014,0.0005,1.272
3614.00,7.504658,24.87193,0.000037,24.039915,0.0005,1.272
3616.00,7.483442,24.87276,0.000036,24.040305,0.0005,1.272
3618.00,7.465148,24.87200,0.000037,24.040286,0.0005,1.273
3620.00,7.449866,24.87219,0.000036,24.039935,0.0005,1.273
3622.00,7.437019,24.87256,0.000034,24.039977,0.0005,1.274
3624.00,7.424710,24.87337,0.000036,24.039817,0.0005,1.274
3626.00,7.413428,24.87325,0.000035,24.039337,0.0005,1.274
3628.00,7.403773,24.87326,0.000036,24.039761,0.0005,1.275
3630.00,7.396303,24.87311,0.000035,24.040525,0.0005,1.274
3632.00,7.396564,24.87315,0.000035,24.040043,0.0005,1.274
3634.00,7.404882,24.87351,0.000035,24.039868,0.0005,1.275
3636.00,7.417666,24.87336,0.000035,24.039643,0.0005,1.275
3638.00,7.430767,24.87384,0.000035,24.039490,0.0005,1.274
3640.00,7.442530,24.87327,0.000037,24.039955,0.0005,1.274
3642.00,7.452592,24.87348,0.000036,24.040265,0.0005,1.273
3644.00,7.461388,24.87391,0.000037,24.039961,0.0005,1.273
3646.00,7.469956,24.87369,0.000036,24.040039,0.0005,1.273
3648.00,7.477758,24.87345,0.000036,24.039955,0.0005,1.273
3650.00,7.486155,24.87325,0.000038,24.040041,0.0005,1.273
3652.00,7.495594,24.87370,0.000037,24.039897,0.0005,1.273
3654.00,7.504530,24.87400,0.000037,24.039983,0.0005,1.273
3656.00,7.513370,24.87314,0.000037,24.039577,0.0005,1.272
3658.00,7.521681,24.87299,0.000037,24.039848,0.0005,1.273
3660.00,7.529544,24.87304,0.000035,24.039697,0.0004,1.274
3662.00,7.536019,24.87309,0.000036,24.039361,0.0005,1.273
3664.00,7.541994,24.87382,0.000036,24.039741,0.0005,1.273
3666.00,7.546539,24.87398,0.000036,24.039361,0.0005,1.273
3668.00,7.549542,24.87366,0.000037,24.039972,0.0005,1.273
3670.00,7.552739,24.87349,0.000037,24.040435,0.0005,1.274
3672.00,7.555313,24.87294,0.000036,24.040403,0.0005,1.273
3674.00,7.557433,24.87193,0.000038,24.039674,0.0005,1.273
3676.00,7.559094,24.87211,0.000037,24.040110,0.0005,1.273
3678.00,7.560711,24.87254,0.000037,24.040257,0.0005,1.274
3680.00,7.562830,24.87197,0.000037,24.040286,0.0005,1.274
3682.00,7.564003,24.87186,0.000036,24.039868,0.0005,1.273
3684.00,7.565139,24.87147,0.000037,24.039443,0.0005,1.273
3686.00,7.567339,24.87064,0.000037,24.040021,0.0005,1.273
3688.00,7.567846,24.87081,0.000036,24.040672,0.0005,1.273
3690.00,7.568167,24.87190,0.000036,24.039763,0.0005,1.274
3692.00,7.568692,24.87260,0.000036,24.039741,0.0005,1.274
3694.00,7.569806,24.87237,0.000037,24.040061,0.0005,1.273
3696.00,7.571072,24.87133,0.000035,24.039786,0.0005,1.274
3698.00,7.571793,24.87064,0.000036,24.040023,0.0005,1.273
3700.00,7.573277,24.87098,0.000037,24.040101,0.0005,1.273
3702.00,7.574994,24.87164,0.000036,24.040557,0.0005,1.274
3704.00,7.575064,24.87134,0.000035,24.040410,0.0005,1.274
3706.00,7.575354,24.87018,0.000035,24.039570,0.0005,1.273
3708.00,7.575587,24.87014,0.000036,24.039892,0.0005,1.273
3710.00,7.576214,24.87015,0.000037,24.040372,0.0005,1.273
3712.00,7.576500,24.86998,0.000036,24.040121,0.0005,1.274
3714.00,7.576958,24.86885,0.000035,24.039830,0.0005,1.274
3716.00,7.578220,24.86827,0.000036,24.040043,0.0005,1.273
3718.00,7.578223,24.86862,0.000037,24.039775,0.0005,1.274
3720.00,7.578732,24.86774,0.000037,24.039983,0.0005,1.274
3722.00,7.579000,24.86850,0.000037,24.040270,0.0005,1.273
3724.00,7.578987,24.86992,0.000038,24.040001,0.0005,1.273
3726.00,7.578604,24.86970,0.000038,24.040974,0.0005,1.274
3728.00,7.577859,24.87005,0.000038,24.040734,0.0005,1.273
3730.00,7.578136,24.86936,0.000037,24.039712,0.0005,1.273
3732.00,7.579094,24.87058,0.000037,24.040268,0.0005,1.273
3734.00,7.579088,24.87081,0.000037,24.039983,0.0005,1.274
3736.00,7.579991,24.87044,0.000037,24.040566,0.0005,1.274
3738.00,7.579959,24.87200,0.000037,24.040570,0.0005,1.274
3740.00,7.580188,24.87052,0.000036,24.040083,0.0005,1.274
3742.00,7.580165,24.87130,0.000036,24.039664,0.0005,1.274
3744.00,7.578965,24.87042,0.000036,24.040072,0.0005,1.274
3746.00,7.579536,24.86956,0.000036,24.039768,0.0005,1.274
3748.00,7.579504,24.87019,0.000037,24.039652,0.0005,1.274
3750.00,7.579376,24.86964,0.000036,24.039388,0.0005,1.274
3752.00,7.579693,24.86954,0.000037,24.039501,0.0005,1.274
3754.00,7.580230,24.87062,0.000036,24.040043,0.0005,1.274
3756.00,7.580020,24.87046,0.000037,24.040037,0.0005,1.274
3758.00,7.580186,24.87028,0.000037,24.040345,0.0005,1.274
3760.00,7.580327,24.87033,0.000036,24.040192,0.0005,1.274
3762.00,7.579984,24.86953,0.000035,24.040219,0.0005,1.274
3764.00,7.580345,24.86880,0.000035,24.040695,0.0005,1.274
3766.00,7.579821,24.86832,0.000036,24.039761,0.0005,1.274
3768.00,7.579524,24.86950,0.000037,24.039957,0.0005,1.274
3770.00,7.579607,24.87046,0.000036,24.040881,0.0005,1.274
3772.00,7.579651,24.87049,0.000037,24.040037,0.0005,1.274
3774.00,7.579366,24.87016,0.000037,24.040128,0.0004,1.274
3776.00,7.579094,24.87054,0.000038,24.040486,0.0005,1.274
3778.00,7.578787,24.86911,0.000038,24.039963,0.0005,1.274
3780.00,7.579033,24.86853,0.000037,24.040079,0.0005,1.275
3782.00,7.579547,24.86892,0.000036,24.039470,0.0005,1.274
3784.00,7.579039,24.86999,0.000036,24.039964,0.0005,1.274
3786.00,7.579906,24.87061,0.000037,24.040075,0.0006,1.275
3788.00,7.579724,24.87050,0.000036,24.039337,0.0005,1.274
3790.00,7.578196,24.87150,0.000036,24.040594,0.0005,1.275
3792.00,7.577679,24.87088,0.000036,24.040859,0.0005,1.274
3794.00,7.577380,24.87139,0.000038,24.039854,0.0005,1.274
3796.00,7.576487,24.87126,0.000037,24.040032,0.0005,1.274
3798.00,7.576349,24.87080,0.000037,24.040023,0.0005,1.274
3800.00,7.575866,24.87098,0.000036,24.040488,0.0005,1.274
3802.00,7.576591,24.87104,0.000037,24.040172,0.0005,1.275
3804.00,7.576914,24.87118,0.000036,24.039283,0.0005,1.275
3806.00,7.577055,24.87127,0.000036,24.039164,0.0005,1.275
3808.00,7.577300,24.87272,0.000037,24.040383,0.0005,1.274
3810.00,7.577174,24.87115,0.000036,24.040294,0.0005,1.274
3812.00,7.577116,24.87159,0.000037,24.039928,0.0005,1.274
3814.00,7.577559,24.87204,0.000036,24.040039,0.0005,1.274
3816.00,7.577142,24.87211,0.000037,24.040126,0.0005,1.274
3818.00,7.577497,24.87140,0.000038,24.039697,0.0005,1.274
3820.00,7.577268,24.87096,0.000037,24.040272,0.0005,1.275
3822.00,7.577051,24.87212,0.000037,24.039924,0.0005,1.275
3824.00,7.577063,24.87252,0.000036,24.039910,0.0004,1.275
3826.00,7.576803,24.87226,0.000035,24.039572,0.0005,1.274
3828.00,7.576456,24.87287,0.000036,24.039390,0.0005,1.275
3830.00,7.576318,24.87217,0.000037,24.039943,0.0005,1.274
3832.00,7.577146,24.87196,0.000036,24.039743,0.0005,1.274
3834.00,7.576608,24.87220,0.000035,24.040015,0.0005,1.275
3836.00,7.577408,24.87228,0.000036,24.039468,0.0005,1.274
3838.00,7.577396,24.87322,0.000038,24.039155,0.0005,1.275
3840.00,7.576600,24.87277,0.000037,24.038824,0.0005,1.275
3842.00,7.577177,24.87327,0.000036,24.040135,0.0004,1.275
3844.00,7.577059,24.87245,0.000036,24.040799,0.0005,1.275
3846.00,7.576735,24.87170,0.000037,24.039961,0.0005,1.275
3848.00,7.576163,24.87211,0.000038,24.039819,0.0005,1.275
3850.00,7.576795,24.87255,0.000036,24.039514,0.0005,1.275
3852.00,7.577555,24.87031,0.000036,24.039701,0.0005,1.274
3854.00,7.578141,24.87129,0.000037,24.040192,0.0006,1.275
3856.00,7.578635,24.87119,0.000036,24.040268,0.0005,1.275
3858.00,7.577358,24.87146,0.000037,24.039866,0.0004,1.275
3860.00,7.577336,24.87094,0.000037,24.040214,0.0004,1.275
3862.00,7.577093,24.87080,0.000037,24.040788,0.0005,1.275
3864.00,7.576040,24.87154,0.000037,24.040097,0.0005,1.275
3866.00,7.576293,24.87190,0.000037,24.039584,0.0005,1.276
3868.00,7.575918,24.87099,0.000036,24.040374,0.0005,1.275
3870.00,7.575720,24.87035,0.000036,24.040046,0.0005,1.275
3872.00,7.576063,24.87041,0.000037,24.040021,0.0005,1.276
3874.00,7.575804,24.87017,0.000036,24.039341,0.0005,1.276
3876.00,7.575989,24.87059,0.000035,24.039508,0.0005,1.275
3878.00,7.577039,24.87145,0.000036,24.039854,0.0005,1.275
3880.00,7.576548,24.87104,0.000037,24.040103,0.0005,1.275
3882.00,7.576199,24.87235,0.000037,24.039532,0.0005,1.275
3884.00,7.576767,24.87178,0.000036,24.039466,0.0005,1.275
3886.00,7.577211,24.87178,0.000037,24.040030,0.0005,1.276
3888.00,7.577816,24.87218,0.000037,24.039786,0.0005,1.275
3890.00,7.577340,24.87253,0.000037,24.039719,0.0005,1.276
3892.00,7.577021,24.87151,0.000037,24.040245,0.0005,1.275
3894.00,7.577021,24.87230,0.000037,24.040004,0.0005,1.275
3896.00,7.577081,24.87266,0.000036,24.040317,0.0005,1.276
3898.00,7.576245,24.87353,0.000036,24.039424,0.0005,1.276
3900.00,7.575069,24.87307,0.000037,24.040488,0.0005,1.275
3902.00,7.574879,24.87292,0.000037,24.040084,0.0005,1.276
3904.00,7.575295,24.87353,0.000036,24.040043,0.0005,1.276
3906.00,7.575678,24.87332,0.000036,24.039350,0.0005,1.275
3908.00,7.575693,24.87420,0.000036,24.039026,0.0005,1.275
3910.00,7.575728,24.87409,0.000037,24.038977,0.0005,1.276
3912.00,7.576276,24.87316,0.000037,24.039948,0.0005,1.275
3914.00,7.576408,24.87331,0.000037,24.039619,0.0005,1.277
3916.00,7.576571,24.87401,0.000036,24.040088,0.0005,1.277
3918.00,7.577269,24.87369,0.000036,24.040044,0.0005,1.276
3920.00,7.577232,24.87411,0.000036,24.040112,0.0005,1.276
3922.00,7.576262,24.87388,0.000036,24.040155,0.0005,1.275
3924.00,7.576213,24.87528,0.000038,24.040079,0.0005,1.276
3926.00,7.575870,24.87406,0.000037,24.040694,0.0005,1.275
3928.00,7.576230,24.87402,0.000037,24.040908,0.0004,1.275
3930.00,7.575629,24.87502,0.000037,24.040190,0.0005,1.276
3932.00,7.575601,24.87475,0.000036,24.039941,0.0005,1.276
3934.00,7.576346,24.87447,0.000036,24.040472,0.0005,1.275
3936.00,7.576774,24.87337,0.000037,24.039630,0.0005,1.275
3938.00,7.577384,24.87357,0.000037,24.039564,0.0005,1.276
3940.00,7.577689,24.87375,0.000036,24.039679,0.0005,1.277
3942.00,7.577962,24.87438,0.000036,24.040863,0.0005,1.276
3944.00,7.577586,24.87357,0.000037,24.040061,0.0005,1.276
3946.00,7.577180,24.87345,0.000036,24.039524,0.0005,1.276
3948.00,7.577552,24.87327,0.000037,24.039839,0.0005,1.276
3950.00,7.576946,24.87391,0.000037,24.039815,0.0005,1.276
3952.00,7.576728,24.87341,0.000037,24.039528,0.0005,1.276
3954.00,7.576646,24.87372,0.000038,24.039879,0.0005,1.275
3956.00,7.577643,24.87349,0.000038,24.040439,0.0005,1.276
3958.00,7.577265,24.87306,0.000038,24.040237,0.0005,1.276
3960.00,7.577291,24.87303,0.000036,24.040017,0.0005,1.276
3962.00,7.576916,24.87215,0.000036,24.039935,0.0005,1.276
3964.00,7.576893,24.87336,0.000037,24.039250,0.0005,1.276
3966.00,7.577536,24.87298,0.000037,24.039541,0.0005,1.277
3968.00,7.578583,24.87363,0.000037,24.040006,0.0005,1.276
3970.00,7.578078,24.87361,0.000037,24.039537,0.0005,1.276
3972.00,7.577369,24.87320,0.000038,24.039575,0.0005,1.276
3974.00,7.576548,24.87266,0.000037,24.039897,0.0005,1.276
3976.00,7.577241,24.87307,0.000037,24.039886,0.0005,1.276
3978.00,7.577743,24.87247,0.000036,24.039675,0.0005,1.277
3980.00,7.577978,24.87237,0.000037,24.040163,0.0005,1.277
3982.00,7.577753,24.87188,0.000037,24.039768,0.0005,1.276
3984.00,7.577042,24.87182,0.000036,24.039939,0.0005,1.277
3986.00,7.577359,24.87290,0.000036,24.040061,0.0005,1.276
3988.00,7.577087,24.87308,0.000036,24.040175,0.0005,1.276
3990.00,7.577213,24.87309,0.000037,24.039972,0.0005,1.276
3992.00,7.577930,24.87394,0.000037,24.039499,0.0005,1.276
3994.00,7.578401,24.87288,0.000038,24.039777,0.0005,1.276
3996.00,7.578347,24.87237,0.000038,24.040386,0.0005,1.276
3998.00,7.578230,24.87246,0.000037,24.040372,0.0005,1.277
4000.00,7.578613,24.87201,0.000038,24.040154,0.0005,1.277
4002.00,7.578185,24.87161,0.000037,24.040352,0.0005,1.277
4004.00,7.577856,24.87072,0.000036,24.039846,0.0005,1.276
4006.00,7.577269,24.87098,0.000036,24.040135,0.0005,1.277
4008.00,7.577214,24.87064,0.000036,24.039508,0.0005,1.276
4010.00,7.577220,24.87096,0.000037,24.039904,0.0006,1.276
4012.00,7.576917,24.87156,0.000036,24.040557,0.0005,1.276
4014.00,7.577253,24.87123,0.000037,24.040465,0.0004,1.276
4016.00,7.577253,24.87149,0.000037,24.039292,0.0005,1.276
4018.00,7.577319,24.87166,0.000036,24.039012,0.0005,1.277
4020.00,7.577164,24.87161,0.000035,24.039644,0.0005,1.277
4022.00,7.577282,24.87070,0.000035,24.040043,0.0005,1.276
4024.00,7.577655,24.87159,0.000037,24.039841,0.0004,1.276
4026.00,7.577818,24.87227,0.000036,24.039814,0.0005,1.276
4028.00,7.579049,24.87241,0.000037,24.040170,0.0005,1.276
4030.00,7.579677,24.87234,0.000037,24.039714,0.0005,1.276
4032.00,7.578856,24.87258,0.000037,24.039964,0.0004,1.277
4034.00,7.579014,24.87251,0.000036,24.041179,0.0005,1.277
4036.00,7.578982,24.87342,0.000036,24.040057,0.0004,1.277
4038.00,7.579040,24.87304,0.000037,24.039370,0.0004,1.277
4040.00,7.578573,24.87341,0.000036,24.039337,0.0004,1.276
4042.00,7.577105,24.87328,0.000036,24.039410,0.0005,1.276
4044.00,7.577790,24.87386,0.000036,24.039259,0.0005,1.276
4046.00,7.578426,24.87338,0.000036,24.040215,0.0005,1.276
4048.00,7.578540,24.87371,0.000037,24.039752,0.0005,1.276
4050.00,7.577919,24.87296,0.000036,24.040254,0.0005,1.276
4052.00,7.576883,24.87369,0.000037,24.039974,0.0005,1.276
4054.00,7.577536,24.87334,0.000037,24.040052,0.0005,1.276
4056.00,7.578092,24.87208,0.000037,24.040259,0.0005,1.276
4058.00,7.578140,24.87378,0.000037,24.040086,0.0005,1.277
4060.00,7.579225,24.87328,0.000037,24.039559,0.0005,1.277
4062.00,7.578990,24.87272,0.000037,24.040545,0.0005,1.277
4064.00,7.578814,24.87302,0.000036,24.040245,0.0005,1.276
4066.00,7.577904,24.87261,0.000037,24.040332,0.0005,1.276
4068.00,7.577274,24.87359,0.000037,24.040039,0.0005,1.276
4070.00,7.577846,24.87254,0.000037,24.040897,0.0005,1.276
4072.00,7.578747,24.87262,0.000037,24.041672,0.0005,1.276
4074.00,7.579486,24.87213,0.000037,24.040477,0.0005,1.276
4076.00,7.579191,24.87203,0.000036,24.040219,0.0005,1.277
4078.00,7.578227,24.87295,0.000036,24.040001,0.0005,1.277
4080.00,7.578175,24.87365,0.000037,24.039374,0.0005,1.277
4082.00,7.577934,24.87462,0.000036,24.040197,0.0005,1.276
4084.00,7.578607,24.87429,0.000037,24.039783,0.0005,1.277
4086.00,7.578785,24.87346,0.000036,24.039666,0.0005,1.277
4088.00,7.578264,24.87372,0.000038,24.039364,0.0005,1.277
4090.00,7.578042,24.87338,0.000037,24.040855,0.0005,1.276
4092.00,7.579520,24.87358,0.000035,24.039899,0.0005,1.277
4094.00,7.579805,24.87279,0.000035,24.040146,0.0005,1.277
4096.00,7.580567,24.87323,0.000036,24.039957,0.0005,1.276
4098.00,7.580910,24.87328,0.000035,24.040455,0.0005,1.276
4100.00,7.581458,24.87415,0.000036,24.039855,0.0005,1.276
4102.00,7.581125,24.87467,0.000037,24.039754,0.0005,1.276
4104.00,7.580882,24.87513,0.000036,24.040683,0.0005,1.276
4106.00,7.580898,24.87391,0.000036,24.040332,0.0005,1.277
4108.00,7.580787,24.87397,0.000037,24.040441,0.0005,1.277
4110.00,7.579974,24.87481,0.000036,24.040241,0.0005,1.276
4112.00,7.579878,24.87474,0.000036,24.039997,0.0005,1.276
4114.00,7.579655,24.87391,0.000036,24.040254,0.0005,1.276
4116.00,7.579390,24.87365,0.000036,24.039659,0.0005,1.276
4118.00,7.579396,24.87470,0.000036,24.039397,0.0005,1.276
4120.00,7.579195,24.87477,0.000038,24.040197,0.0005,1.276
4122.00,7.579298,24.87434,0.000038,24.040692,0.0005,1.275
4124.00,7.579555,24.87382,0.000037,24.040417,0.0005,1.277
4126.00,7.579794,24.87377,0.000036,24.040228,0.0005,1.277
4128.00,7.579189,24.87422,0.000035,24.039795,0.0005,1.276
4130.00,7.578897,24.87468,0.000036,24.039783,0.0005,1.277
4132.00,7.578366,24.87349,0.000036,24.040685,0.0005,1.277
4134.00,7.579091,24.87379,0.000038,24.041192,0.0005,1.276
4136.00,7.579437,24.87316,0.000036,24.039934,0.0005,1.277
4138.00,7.579305,24.87436,0.000037,24.039406,0.0004,1.276
4140.00,7.579498,24.87378,0.000036,24.039723,0.0005,1.277
4142.00,7.578973,24.87378,0.000036,24.039794,0.0005,1.277
4144.00,7.578053,24.87486,0.000035,24.039983,0.0005,1.276
4146.00,7.577439,24.87410,0.000038,24.039454,0.0005,1.276
4148.00,7.578230,24.87370,0.000037,24.040145,0.0005,1.276
4150.00,7.579170,24.87433,0.000037,24.040410,0.0005,1.276
4152.00,7.579595,24.87388,0.000038,24.040281,0.0005,1.276
4154.00,7.579651,24.87448,0.000037,24.039624,0.0005,1.277
4156.00,7.578615,24.87430,0.000037,24.039948,0.0005,1.277
4158.00,7.578392,24.87430,0.000036,24.040563,0.0005,1.277
4160.00,7.579210,24.87433,0.000036,24.039843,0.0005,1.276
4162.00,7.579722,24.87371,0.000037,24.039679,0.0005,1.276
4164.00,7.579628,24.87283,0.000038,24.040368,0.0005,1.276
4166.00,7.579792,24.87396,0.000038,24.039934,0.0005,1.276
4168.00,7.579668,24.87379,0.000037,24.040597,0.0005,1.277
4170.00,7.579472,24.87324,0.000037,24.040068,0.0005,1.276
4172.00,7.580732,24.87279,0.000036,24.040043,0.0005,1.277
4174.00,7.580131,24.87362,0.000037,24.040494,0.0005,1.276
4176.00,7.578793,24.87328,0.000037,24.039739,0.0005,1.277
4178.00,7.577605,24.87273,0.000037,24.040092,0.0005,1.277
4180.00,7.577379,24.87425,0.000038,24.040337,0.0005,1.277
4182.00,7.578014,24.87521,0.000037,24.040314,0.0005,1.276
4184.00,7.578969,24.87481,0.000038,24.041176,0.0005,1.276
4186.00,7.579282,24.87479,0.000037,24.039797,0.0005,1.276
4188.00,7.578486,24.87447,0.000037,24.040126,0.0005,1.277
4190.00,7.578722,24.87414,0.000037,24.040443,0.0005,1.277
4192.00,7.577831,24.87452,0.000038,24.039788,0.0005,1.276
4194.00,7.578234,24.87483,0.000037,24.039419,0.0005,1.276
4196.00,7.578952,24.87481,0.000036,24.040145,0.0005,1.277
4198.00,7.578686,24.87544,0.000035,24.040561,0.0005,1.277
4200.00,7.577923,24.87598,0.000036,24.039384,0.0005,1.277
4202.00,7.578928,24.87611,0.000035,24.039701,0.0005,1.277
@7,12.0000,24.0
4204.00,7.578558,24.87558,0.000035,24.039639,0.0005,1.276
4206.00,7.575213,24.87537,0.000037,24.039430,0.0005,1.276
4208.00,7.567352,24.87583,0.000037,24.039455,0.0005,1.275
4210.00,7.553164,24.87480,0.000038,24.040079,0.0005,1.276
4212.00,7.531877,24.87496,0.000036,24.040797,0.0005,1.276
4214.00,7.509189,24.87547,0.000037,24.040330,0.0005,1.275
4216.00,7.488810,24.87608,0.000036,24.039943,0.0005,1.276
4218.00,7.470544,24.87670,0.000036,24.040064,0.0005,1.277
4220.00,7.453865,24.87723,0.000035,24.039408,0.0005,1.277
4222.00,7.440326,24.87761,0.000036,24.039590,0.0005,1.277
4224.00,7.429749,24.87764,0.000036,24.040406,0.0005,1.277
4226.00,7.420425,24.87714,0.000037,24.039963,0.0005,1.277
4228.00,7.410080,24.87708,0.000036,24.039775,0.0005,1.277
4230.00,7.403179,24.87559,0.000035,24.040146,0.0005,1.277
4232.00,7.402273,24.87653,0.000035,24.039657,0.0005,1.278
4234.00,7.410120,24.87725,0.000035,24.039221,0.0005,1.278
4236.00,7.422862,24.87668,0.000035,24.039990,0.0005,1.279
4238.00,7.435786,24.87538,0.000034,24.040565,0.0005,1.278
4240.00,7.447751,24.87512,0.000035,24.039679,0.0005,1.277
4242.00,7.457844,24.87546,0.000036,24.039455,0.0005,1.276
4244.00,7.466872,24.87632,0.000037,24.040112,0.0005,1.277
4246.00,7.474496,24.87586,0.000038,24.040457,0.0005,1.276
4248.00,7.482119,24.87522,0.000037,24.040739,0.0005,1.276
4250.00,7.489661,24.87382,0.000036,24.039914,0.0005,1.277
4252.00,7.498437,24.87338,0.000037,24.039830,0.0005,1.276
4254.00,7.507295,24.87415,0.000037,24.040201,0.0005,1.276
4256.00,7.516361,24.87410,0.000039,24.040203,0.0005,1.276
4258.00,7.523879,24.87349,0.000038,24.039832,0.0005,1.276
4260.00,7.530516,24.87434,0.000036,24.039992,0.0006,1.276
4262.00,7.536532,24.87368,0.000033,24.040503,0.0005,1.276
4264.00,7.542254,24.87374,0.000036,24.040285,0.0005,1.276
4266.00,7.547956,24.87345,0.000036,24.040495,0.0005,1.276
4268.00,7.551287,24.87357,0.000038,24.039954,0.0004,1.275
4270.00,7.552719,24.87355,0.000038,24.039979,0.0005,1.276
4272.00,7.554159,24.87336,0.000037,24.039650,0.0005,1.276
4274.00,7.556062,24.87365,0.000037,24.039579,0.0005,1.275
4276.00,7.557579,24.87373,0.000037,24.039770,0.0005,1.275
4278.00,7.558962,24.87300,0.000036,24.039884,0.0005,1.275
4280.00,7.559531,24.87298,0.000037,24.040319,0.0005,1.276
4282.00,7.559707,24.87402,0.000037,24.040372,0.0005,1.277
4284.00,7.560309,24.87601,0.000035,24.040834,0.0005,1.276
4286.00,7.562646,24.87476,0.000036,24.040312,0.0005,1.276
4288.00,7.564122,24.87377,0.000036,24.039979,0.0005,1.276
4290.00,7.564352,24.87428,0.000035,24.039435,0.0005,1.276
4292.00,7.565434,24.87441,0.000035,24.039939,0.0005,1.276
4294.00,7.567992,24.87559,0.000036,24.040641,0.0005,1.276
4296.00,7.569543,24.87517,0.000037,24.040186,0.0005,1.275
4298.00,7.570791,24.87474,0.000038,24.040610,0.0005,1.276
4300.00,7.571163,24.87527,0.000035,24.040190,0.0005,1.275
4302.00,7.571794,24.87537,0.000036,24.040519,0.0005,1.276
4304.00,7.572366,24.87454,0.000037,24.040203,0.0005,1.276
4306.00,7.572033,24.87416,0.000035,24.039884,0.0005,1.276
4308.00,7.572766,24.87418,0.000036,24.040368,0.0005,1.276
4310.00,7.572157,24.87414,0.000036,24.039586,0.0005,1.275
4312.00,7.572034,24.87401,0.000036,24.040661,0.0005,1.276
4314.00,7.572758,24.87281,0.000036,24.041363,0.0005,1.275
4316.00,7.573438,24.87348,0.000036,24.040259,0.0005,1.276
4318.00,7.573637,24.87366,0.000036,24.039884,0.0005,1.275
4320.00,7.573467,24.87385,0.000036,24.039774,0.0004,1.275
4322.00,7.574170,24.87573,0.000036,24.040352,0.0005,1.275
4324.00,7.574162,24.87492,0.000036,24.040063,0.0005,1.275
4326.00,7.574680,24.87363,0.000038,24.039503,0.0005,1.276
4328.00,7.575495,24.87440,0.000037,24.040461,0.0006,1.275
4330.00,7.576079,24.87511,0.000036,24.039824,0.0005,1.276
4332.00,7.576992,24.87475,0.000037,24.039914,0.0005,1.275
4334.00,7.577693,24.87485,0.000037,24.040739,0.0005,1.276
4336.00,7.577653,24.87509,0.000038,24.040648,0.0005,1.276
4338.00,7.577782,24.87472,0.000038,24.039763,0.0005,1.275
4340.00,7.577854,24.87590,0.000037,24.039444,0.0005,1.276
4342.00,7.577086,24.87644,0.000037,24.039861,0.0005,1.275
4344.00,7.575747,24.87777,0.000037,24.039192,0.0005,1.275
4346.00,7.576094,24.87764,0.000037,24.040063,0.0004,1.275
4348.00,7.576622,24.87713,0.000036,24.040346,0.0004,1.275
4350.00,7.575781,24.87727,0.000037,24.040214,0.0005,1.275
4352.00,7.575933,24.87671,0.000037,24.040552,0.0006,1.274
4354.00,7.575504,24.87589,0.000038,24.039679,0.0005,1.275
4356.00,7.575536,24.87592,0.000036,24.040112,0.0005,1.276
4358.00,7.575610,24.87712,0.000036,24.040103,0.0005,1.276
4360.00,7.574926,24.87762,0.000035,24.040730,0.0005,1.277
4362.00,7.574387,24.87547,0.000035,24.040485,0.0005,1.275
4364.00,7.574964,24.87557,0.000036,24.040394,0.0005,1.276
4366.00,7.574931,24.87637,0.000036,24.039935,0.0005,1.275
4368.00,7.574557,24.87618,0.000036,24.039843,0.0005,1.275
4370.00,7.574550,24.87625,0.000036,24.039648,0.0005,1.275
4372.00,7.574292,24.87628,0.000035,24.039919,0.0005,1.276
4374.00,7.574962,24.87644,0.000036,24.039872,0.0005,1.276
4376.00,7.574818,24.87599,0.000037,24.040450,0.0005,1.276
4378.00,7.574226,24.87454,0.000037,24.040728,0.0005,1.275
4380.00,7.574208,24.87566,0.000037,24.040221,0.0004,1.275
4382.00,7.574754,24.87523,0.000036,24.039735,0.0004,1.275
4384.00,7.574805,24.87562,0.000035,24.040179,0.0005,1.276
4386.00,7.575334,24.87533,0.000036,24.040066,0.0004,1.276
4388.00,7.575761,24.87472,0.000037,24.040610,0.0005,1.275
4390.00,7.575782,24.87555,0.000037,24.039848,0.0005,1.275
4392.00,7.575658,24.87637,0.000037,24.040975,0.0005,1.275
4394.00,7.575585,24.87723,0.000038,24.040561,0.0005,1.275
4396.00,7.575620,24.87641,0.000037,24.040139,0.0005,1.276
4398.00,7.575802,24.87638,0.000037,24.039610,0.0005,1.275
4400.00,7.574748,24.87624,0.000036,24.040648,0.0005,1.276
4402.00,7.574071,24.87564,0.000035,24.040435,0.0005,1.275
4404.00,7.573889,24.87607,0.000036,24.039599,0.0005,1.276
4406.00,7.574128,24.87584,0.000035,24.039510,0.0005,1.276
4408.00,7.574354,24.87615,0.000036,24.039894,0.0005,1.275
4410.00,7.574787,24.87674,0.000038,24.039817,0.0005,1.274
4412.00,7.575043,24.87683,0.000037,24.039750,0.0005,1.275
4414.00,7.575183,24.87645,0.000036,24.040335,0.0004,1.275
4416.00,7.575297,24.87597,0.000036,24.039599,0.0005,1.275
4418.00,7.575614,24.87542,0.000036,24.040123,0.0005,1.275
4420.00,7.575452,24.87582,0.000037,24.040443,0.0005,1.275
4422.00,7.574562,24.87571,0.000037,24.039943,0.0005,1.275
4424.00,7.573593,24.87528,0.000036,24.039748,0.0005,1.275
4426.00,7.573193,24.87534,0.000035,24.039455,0.0005,1.275
4428.00,7.573075,24.87604,0.000035,24.039992,0.0005,1.275
4430.00,7.573746,24.87665,0.000036,24.039399,0.0005,1.275
4432.00,7.573655,24.87644,0.000036,24.039521,0.0004,1.274
4434.00,7.574709,24.87727,0.000036,24.039824,0.0005,1.275
4436.00,7.574160,24.87700,0.000036,24.040010,0.0005,1.275
4438.00,7.574601,24.87751,0.000035,24.039937,0.0004,1.276
4440.00,7.575477,24.87713,0.000033,24.039686,0.0005,1.275
4442.00,7.575459,24.87784,0.000034,24.039679,0.0005,1.275
4444.00,7.575246,24.87780,0.000034,24.040445,0.0005,1.275
4446.00,7.576246,24.87630,0.000036,24.040254,0.0005,1.275
4448.00,7.577685,24.87716,0.000036,24.039706,0.0005,1.276
4450.00,7.577674,24.87716,0.000037,24.040345,0.0005,1.275
4452.00,7.577682,24.87684,0.000037,24.039586,0.0005,1.275
4454.00,7.576988,24.87686,0.000037,24.040172,0.0005,1.275
4456.00,7.576420,24.87746,0.000036,24.040290,0.0005,1.275
4458.00,7.576538,24.87715,0.000035,24.040026,0.0005,1.275
4460.00,7.576913,24.87747,0.000035,24.039844,0.0005,1.275
4462.00,7.577357,24.87794,0.000035,24.040328,0.0005,1.274
4464.00,7.577261,24.87652,0.000038,24.040234,0.0005,1.275
4466.00,7.577760,24.87652,0.000036,24.040188,0.0005,1.275
4468.00,7.577458,24.87608,0.000036,24.040305,0.0004,1.275
4470.00,7.578040,24.87657,0.000037,24.040201,0.0005,1.275
4472.00,7.577561,24.87725,0.000036,24.039697,0.0004,1.275
4474.00,7.576886,24.87668,0.000036,24.040077,0.0005,1.275
4476.00,7.576462,24.87639,0.000036,24.040805,0.0005,1.274
4478.00,7.576502,24.87637,0.000037,24.039837,0.0004,1.275
4480.00,7.576226,24.87680,0.000036,24.040332,0.0004,1.275
4482.00,7.576640,24.87670,0.000035,24.040523,0.0004,1.275
4484.00,7.576777,24.87537,0.000036,24.039641,0.0005,1.274
4486.00,7.576205,24.87564,0.000036,24.039864,0.0005,1.274
4488.00,7.575186,24.87545,0.000036,24.040103,0.0004,1.274
4490.00,7.574647,24.87553,0.000036,24.039830,0.0005,1.275
4492.00,7.574435,24.87512,0.000036,24.039570,0.0005,1.274
4494.00,7.574427,24.87582,0.000037,24.039966,0.0005,1.274
4496.00,7.574812,24.87572,0.000036,24.040512,0.0004,1.274
4498.00,7.575334,24.87552,0.000036,24.040455,0.0004,1.274
4500.00,7.576561,24.87485,0.000036,24.039986,0.0004,1.274
4502.00,7.576477,24.87457,0.000037,24.040543,0.0005,1.274
4504.00,7.576121,24.87518,0.000036,24.039428,0.0005,1.275
4506.00,7.575751,24.87539,0.000035,24.039408,0.0005,1.274
4508.00,7.576022,24.87603,0.000036,24.039490,0.0005,1.274
4510.00,7.576255,24.87539,0.000036,24.040161,0.0004,1.274
4512.00,7.576317,24.87536,0.000036,24.040555,0.0005,1.274
4514.00,7.575770,24.87442,0.000037,24.039224,0.0005,1.274
4516.00,7.576156,24.87438,0.000036,24.039619,0.0005,1.274
4518.00,7.576728,24.87389,0.000036,24.039812,0.0004,1.274
4520.00,7.576783,24.87330,0.000037,24.040192,0.0004,1.274
4522.00,7.577350,24.87361,0.000036,24.040194,0.0005,1.274
4524.00,7.577580,24.87407,0.000036,24.040039,0.0005,1.275
4526.00,7.576542,24.87442,0.000034,24.039099,0.0005,1.275
4528.00,7.577149,24.87394,0.000035,24.040506,0.0005,1.274
4530.00,7.577152,24.87450,0.000036,24.040730,0.0005,1.273
4532.00,7.576717,24.87490,0.000037,24.040210,0.0005,1.273
4534.00,7.577075,24.87488,0.000036,24.039417,0.0005,1.274
4536.00,7.577161,24.87505,0.000036,24.039777,0.0005,1.274
4538.00,7.577886,24.87516,0.000036,24.040055,0.0005,1.274
4540.00,7.577433,24.87518,0.000036,24.039257,0.0004,1.274
4542.00,7.576973,24.87489,0.000036,24.040143,0.0004,1.274
4544.00,7.576932,24.87487,0.000035,24.040017,0.0004,1.274
4546.00,7.577069,24.87346,0.000036,24.039241,0.0005,1.274
4548.00,7.577692,24.87379,0.000038,24.039899,0.0005,1.272
4550.00,7.578495,24.87432,0.000037,24.039661,0.0005,1.274
4552.00,7.578616,24.87432,0.000035,24.040079,0.0005,1.274
4554.00,7.578158,24.87511,0.000036,24.039655,0.0004,1.274
4556.00,7.578820,24.87473,0.000036,24.040003,0.0005,1.275
4558.00,7.578839,24.87494,0.000036,24.040201,0.0004,1.274
4560.00,7.578178,24.87490,0.000036,24.040570,0.0005,1.273
4562.00,7.577390,24.87425,0.000037,24.039744,0.0004,1.274
4564.00,7.577034,24.87475,0.000036,24.040139,0.0005,1.274
4566.00,7.576568,24.87487,0.000035,24.040037,0.0005,1.274
4568.00,7.577053,24.87455,0.000036,24.040192,0.0005,1.273
4570.00,7.578187,24.87528,0.000036,24.040268,0.0005,1.273
4572.00,7.577332,24.87486,0.000037,24.040017,0.0005,1.274
4574.00,7.576596,24.87404,0.000036,24.039861,0.0004,1.274
4576.00,7.576977,24.87521,0.000035,24.040054,0.0004,1.274
4578.00,7.576876,24.87527,0.000036,24.039870,0.0005,1.274
4580.00,7.576420,24.87511,0.000035,24.040243,0.0004,1.274
4582.00,7.576894,24.87521,0.000036,24.040466,0.0004,1.273
4584.00,7.577102,24.87510,0.000036,24.039854,0.0004,1.273
4586.00,7.577994,24.87426,0.000036,24.040090,0.0005,1.274
4588.00,7.578099,24.87567,0.000037,24.039497,0.0005,1.274
4590.00,7.577914,24.87526,0.000035,24.039614,0.0004,1.273
4592.00,7.577122,24.87572,0.000037,24.040581,0.0004,1.273
4594.00,7.576990,24.87530,0.000037,24.040386,0.0005,1.274
4596.00,7.576054,24.87409,0.000037,24.039950,0.0004,1.273
4598.00,7.577643,24.87476,0.000036,24.039950,0.0004,1.273
4600.00,7.576891,24.87496,0.000036,24.040117,0.0005,1.273
4602.00,7.576859,24.87556,0.000035,24.039095,0.0004,1.273
4604.00,7.576308,24.87587,0.000035,24.039974,0.0004,1.274
4606.00,7.576426,24.87574,0.000036,24.040250,0.0005,1.274
4608.00,7.576355,24.87619,0.000036,24.039417,0.0005,1.273
4610.00,7.576031,24.87500,0.000038,24.039521,0.0004,1.272
4612.00,7.575879,24.87645,0.000038,24.040064,0.0004,1.272
4614.00,7.576138,24.87650,0.000036,24.039550,0.0004,1.273
4616.00,7.575549,24.87559,0.000036,24.039910,0.0004,1.273
4618.00,7.574817,24.87537,0.000036,24.040150,0.0004,1.273
4620.00,7.575555,24.87499,0.000036,24.040808,0.0005,1.273
4622.00,7.575879,24.87628,0.000036,24.040028,0.0005,1.273
4624.00,7.576338,24.87607,0.000036,24.039990,0.0005,1.273
4626.00,7.575759,24.87610,0.000035,24.040094,0.0004,1.273
4628.00,7.575493,24.87629,0.000037,24.040095,0.0004,1.272
4630.00,7.576014,24.87587,0.000035,24.039961,0.0005,1.272
4632.00,7.575835,24.87672,0.000036,24.038999,0.0005,1.273
4634.00,7.575478,24.87568,0.000036,24.040012,0.0005,1.273
4636.00,7.575545,24.87525,0.000036,24.039550,0.0004,1.273
4638.00,7.574840,24.87458,0.000035,24.039699,0.0004,1.273
4640.00,7.574155,24.87502,0.000036,24.040923,0.0004,1.272
4642.00,7.573732,24.87569,0.000036,24.039659,0.0004,1.273
4644.00,7.574139,24.87579,0.000035,24.039084,0.0004,1.272
4646.00,7.574037,24.87569,0.000035,24.039850,0.0004,1.273
4648.00,7.574502,24.87535,0.000037,24.039781,0.0004,1.272
4650.00,7.575295,24.87535,0.000035,24.039388,0.0004,1.272
4652.00,7.575364,24.87618,0.000035,24.039750,0.0004,1.272
4654.00,7.575186,24.87605,0.000036,24.040030,0.0004,1.272
4656.00,7.575638,24.87605,0.000035,24.039986,0.0004,1.273
4658.00,7.575873,24.87511,0.000034,24.039761,0.0004,1.273
4660.00,7.575713,24.87528,0.000036,24.039603,0.0004,1.272
4662.00,7.576193,24.87519,0.000036,24.039770,0.0004,1.272
4664.00,7.576529,24.87430,0.000036,24.038901,0.0004,1.271
4666.00,7.575745,24.87495,0.000035,24.039957,0.0004,1.272
4668.00,7.575025,24.87457,0.000036,24.039768,0.0004,1.272
4670.00,7.574815,24.87436,0.000036,24.039637,0.0004,1.272
4672.00,7.575804,24.87571,0.000036,24.039983,0.0004,1.272
4674.00,7.575560,24.87573,0.000035,24.040354,0.0004,1.272
4676.00,7.575533,24.87602,0.000035,24.039619,0.0004,1.272
4678.00,7.574280,24.87566,0.000036,24.039634,0.0005,1.272
4680.00,7.573550,24.87627,0.000035,24.039621,0.0004,1.272
4682.00,7.573761,24.87651,0.000035,24.039563,0.0004,1.272
4684.00,7.574601,24.87615,0.000036,24.040021,0.0005,1.272
4686.00,7.575123,24.87637,0.000036,24.039586,0.0004,1.272
4688.00,7.575145,24.87686,0.000036,24.039499,0.0005,1.271
4690.00,7.576165,24.87644,0.000037,24.040470,0.0005,1.271
4692.00,7.576292,24.87665,0.000037,24.040305,0.0005,1.272
4694.00,7.574958,24.87620,0.000036,24.039775,0.0005,1.272
4696.00,7.574847,24.87701,0.000036,24.039950,0.0004,1.272
4698.00,7.574585,24.87660,0.000036,24.039841,0.0004,1.271
4700.00,7.574828,24.87670,0.000036,24.039988,0.0004,1.271
4702.00,7.575143,24.87629,0.000035,24.039717,0.0005,1.271
4704.00,7.574697,24.87605,0.000036,24.039895,0.0005,1.272
4706.00,7.573973,24.87644,0.000034,24.039839,0.0004,1.272
4708.00,7.573993,24.87617,0.000035,24.040310,0.0004,1.272
4710.00,7.574459,24.87583,0.000037,24.039743,0.0005,1.271
4712.00,7.574385,24.87516,0.000037,24.039746,0.0005,1.271
4714.00,7.573860,24.87560,0.000036,24.039772,0.0005,1.271
4716.00,7.574818,24.87646,0.000036,24.039917,0.0004,1.272
4718.00,7.575888,24.87571,0.000036,24.039668,0.0004,1.271
4720.00,7.575466,24.87580,0.000035,24.040219,0.0004,1.271
4722.00,7.575181,24.87519,0.000035,24.039208,0.0004,1.271
4724.00,7.574760,24.87509,0.000036,24.039332,0.0004,1.271
4726.00,7.574680,24.87533,0.000036,24.039934,0.0005,1.272
4728.00,7.575203,24.87586,0.000037,24.040210,0.0004,1.272
4730.00,7.575090,24.87513,0.000035,24.040306,0.0005,1.272
4732.00,7.574694,24.87561,0.000035,24.039623,0.0005,1.271
4734.00,7.574693,24.87477,0.000035,24.039592,0.0005,1.271
4736.00,7.575444,24.87504,0.000035,24.039632,0.0005,1.271
4738.00,7.575553,24.87522,0.000037,24.039604,0.0005,1.271
4740.00,7.575198,24.87451,0.000035,24.039539,0.0005,1.272
4742.00,7.574931,24.87508,0.000036,24.039830,0.0005,1.272
4744.00,7.576241,24.87520,0.000037,24.039492,0.0004,1.271
4746.00,7.576787,24.87589,0.000036,24.039650,0.0005,1.271
4748.00,7.576518,24.87663,0.000035,24.039275,0.0004,1.271
4750.00,7.575650,24.87584,0.000035,24.040037,0.0004,1.272
4752.00,7.575225,24.87562,0.000036,24.039690,0.0005,1.271
4754.00,7.575053,24.87535,0.000035,24.039466,0.0005,1.271
4756.00,7.575222,24.87453,0.000037,24.039884,0.0004,1.270
4758.00,7.574834,24.87473,0.000036,24.039828,0.0004,1.270
4760.00,7.574925,24.87486,0.000036,24.039604,0.0005,1.271
4762.00,7.575693,24.87517,0.000036,24.039075,0.0004,1.272
4764.00,7.575377,24.87512,0.000036,24.039884,0.0005,1.271
4766.00,7.575193,24.87438,0.000036,24.039837,0.0005,1.271
4768.00,7.575598,24.87434,0.000035,24.039555,0.0004,1.271
4770.00,7.575260,24.87438,0.000035,24.039270,0.0004,1.271
4772.00,7.575495,24.87432,0.000035,24.039994,0.0004,1.271
4774.00,7.576826,24.87410,0.000036,24.040897,0.0004,1.270
4776.00,7.576922,24.87485,0.000036,24.039775,0.0004,1.271
4778.00,7.576840,24.87498,0.000037,24.039639,0.0004,1.270
4780.00,7.576408,24.87466,0.000036,24.039501,0.0005,1.270
4782.00,7.576527,24.87517,0.000036,24.040057,0.0004,1.270
4784.00,7.576903,24.87511,0.000035,24.039197,0.0004,1.271
4786.00,7.577087,24.87483,0.000035,24.039450,0.0004,1.271
4788.00,7.576695,24.87526,0.000035,24.039595,0.0004,1.270
4790.00,7.576549,24.87495,0.000036,24.040123,0.0004,1.271
4792.00,7.577406,24.87515,0.000035,24.039854,0.0005,1.270
4794.00,7.577377,24.87439,0.000037,24.039599,0.0005,1.270
4796.00,7.577370,24.87401,0.000036,24.039292,0.0004,1.271
4798.00,7.576542,24.87403,0.000035,24.040063,0.0004,1.270
4800.00,7.576415,24.87434,0.000036,24.039783,0.0004,1.271
4802.00,7.576230,24.87485,0.000035,24.039581,0.0004,1.271
@8,12.0000,24.0
4804.00,7.575899,24.87430,0.000035,24.039737,0.0004,1.270
4806.00,7.573538,24.87445,0.000035,24.039892,0.0005,1.271
4808.00,7.567388,24.87436,0.000035,24.039297,0.0004,1.270
4810.00,7.554401,24.87427,0.000035,24.039243,0.0004,1.270
4812.00,7.534989,24.87526,0.000037,24.039144,0.0004,1.269
4814.00,7.512851,24.87445,0.000035,24.039619,0.0004,1.269
4816.00,7.493318,24.87457,0.000035,24.039546,0.0005,1.270
4818.00,7.475596,24.87551,0.000035,24.039572,0.0004,1.271
4820.00,7.461333,24.87469,0.000034,24.040195,0.0005,1.271
4822.00,7.450095,24.87394,0.000036,24.039243,0.0004,1.271
4824.00,7.439619,24.87536,0.000035,24.039743,0.0004,1.271
4826.00,7.430345,24.87589,0.000035,24.039719,0.0004,1.271
4828.00,7.420345,24.87595,0.000034,24.038928,0.0004,1.272
4830.00,7.412750,24.87515,0.000035,24.039586,0.0004,1.271
4832.00,7.411153,24.87585,0.000036,24.040730,0.0004,1.272
4834.00,7.416853,24.87580,0.000035,24.039090,0.0004,1.272
4836.00,7.429028,24.87506,0.000034,24.039901,0.0004,1.273
4838.00,7.441743,24.87522,0.000034,24.039921,0.0005,1.272
4840.00,7.453532,24.87630,0.000035,24.039470,0.0005,1.271
4842.00,7.463655,24.87658,0.000037,24.040125,0.0004,1.270
4844.00,7.471664,24.87589,0.000037,24.040301,0.0004,1.269
4846.00,7.480184,24.87536,0.000037,24.039975,0.0004,1.270
4848.00,7.488657,24.87562,0.000036,24.039894,0.0004,1.270
4850.00,7.496237,24.87515,0.000036,24.039868,0.0004,1.270
4852.00,7.504715,24.87509,0.000036,24.040172,0.0005,1.269
4854.00,7.514206,24.87662,0.000036,24.040057,0.0004,1.269
4856.00,7.522811,24.87549,0.000035,24.039275,0.0004,1.269
4858.00,7.529611,24.87461,0.000035,24.039684,0.0005,1.269
4860.00,7.536020,24.87491,0.000037,24.040361,0.0005,1.270
4862.00,7.542909,24.87449,0.000036,24.039804,0.0004,1.270
4864.00,7.547715,24.87438,0.000036,24.040225,0.0004,1.269
4866.00,7.550722,24.87481,0.000037,24.039763,0.0004,1.269
4868.00,7.554257,24.87473,0.000037,24.039257,0.0004,1.269
4870.00,7.557459,24.87442,0.000036,24.039368,0.0004,1.269
4872.00,7.559354,24.87446,0.000035,24.040126,0.0004,1.269
4874.00,7.561108,24.87368,0.000037,24.039790,0.0004,1.269
4876.00,7.562211,24.87310,0.000036,24.040188,0.0005,1.269
4878.00,7.563322,24.87347,0.000037,24.039839,0.0004,1.269
4880.00,7.564381,24.87350,0.000036,24.039786,0.0005,1.269
4882.00,7.565640,24.87503,0.000036,24.039374,0.0005,1.269
4884.00,7.566521,24.87442,0.000035,24.039159,0.0005,1.269
4886.00,7.567367,24.87357,0.000035,24.039154,0.0005,1.269
4888.00,7.569324,24.87462,0.000034,24.039021,0.0004,1.269
4890.00,7.569841,24.87495,0.000036,24.039708,0.0004,1.269
4892.00,7.570788,24.87438,0.000036,24.039746,0.0004,1.268
4894.00,7.570840,24.87481,0.000035,24.039364,0.0004,1.269
4896.00,7.571258,24.87440,0.000035,24.039895,0.0004,1.269
4898.00,7.572165,24.87514,0.000036,24.039564,0.0005,1.268
4900.00,7.573068,24.87499,0.000036,24.039674,0.0004,1.269
4902.00,7.574051,24.87461,0.000036,24.038497,0.0004,1.269
4904.00,7.574056,24.87581,0.000035,24.039714,0.0005,1.269
4906.00,7.573931,24.87486,0.000034,24.040130,0.0005,1.269
4908.00,7.574010,24.87439,0.000034,24.039870,0.0004,1.269
4910.00,7.573941,24.87403,0.000035,24.040241,0.0004,1.269
4912.00,7.575329,24.87406,0.000035,24.039883,0.0005,1.269
4914.00,7.575911,24.87356,0.000035,24.040010,0.0005,1.268
4916.00,7.576596,24.87370,0.000036,24.039166,0.0004,1.268
4918.00,7.576297,24.87365,0.000036,24.038835,0.0004,1.268
4920.00,7.576144,24.87373,0.000035,24.039179,0.0004,1.268
4922.00,7.577191,24.87375,0.000036,24.039715,0.0004,1.268
4924.00,7.576794,24.87371,0.000036,24.039157,0.0004,1.269
4926.00,7.577272,24.87378,0.000035,24.039735,0.0004,1.269
4928.00,7.578258,24.87357,0.000034,24.039861,0.0004,1.268
4930.00,7.577602,24.87384,0.000036,24.039190,0.0005,1.268
4932.00,7.577932,24.87397,0.000036,24.039132,0.0004,1.268
4934.00,7.577596,24.87375,0.000036,24.040270,0.0004,1.268
4936.00,7.577393,24.87400,0.000035,24.039461,0.0005,1.268
4938.00,7.577589,24.87350,0.000036,24.039399,0.0004,1.269
4940.00,7.577099,24.87315,0.000036,24.039339,0.0004,1.269
4942.00,7.577044,24.87389,0.000036,24.039394,0.0004,1.268
4944.00,7.577364,24.87412,0.000035,24.039708,0.0004,1.268
4946.00,7.577099,24.87273,0.000035,24.039084,0.0004,1.268
4948.00,7.577149,24.87311,0.000037,24.039448,0.0004,1.268
4950.00,7.576767,24.87345,0.000037,24.039801,0.0004,1.268
4952.00,7.576802,24.87409,0.000036,24.039943,0.0004,1.268
4954.00,7.576198,24.87429,0.000038,24.040243,0.0005,1.268
4956.00,7.575525,24.87432,0.000036,24.039830,0.0005,1.268
4958.00,7.575833,24.87452,0.000035,24.039806,0.0005,1.268
4960.00,7.575728,24.87406,0.000035,24.039257,0.0005,1.267
4962.00,7.575112,24.87484,0.000036,24.039755,0.0004,1.268
4964.00,7.574702,24.87537,0.000037,24.040092,0.0004,1.268
4966.00,7.575288,24.87330,0.000035,24.039281,0.0004,1.268
4968.00,7.576010,24.87439,0.000036,24.039041,0.0005,1.267
4970.00,7.576877,24.87403,0.000035,24.039919,0.0004,1.268
4972.00,7.576802,24.87360,0.000035,24.040761,0.0005,1.268
4974.00,7.576490,24.87541,0.000037,24.040194,0.0005,1.268
4976.00,7.576387,24.87601,0.000036,24.039828,0.0004,1.268
4978.00,7.575886,24.87570,0.000034,24.040094,0.0004,1.268
4980.00,7.575228,24.87495,0.000035,24.039306,0.0004,1.268
4982.00,7.576839,24.87520,0.000035,24.039819,0.0004,1.268
4984.00,7.576664,24.87623,0.000035,24.039863,0.0005,1.268
4986.00,7.575836,24.87630,0.000037,24.039314,0.0005,1.268
4988.00,7.575589,24.87691,0.000035,24.040303,0.0005,1.268
4990.00,7.574917,24.87720,0.000036,24.039574,0.0004,1.268
4992.00,7.574647,24.87604,0.000036,24.039772,0.0004,1.268
4994.00,7.575075,24.87505,0.000035,24.039964,0.0005,1.267
4996.00,7.575114,24.87516,0.000035,24.039466,0.0005,1.268
4998.00,7.575052,24.87543,0.000035,24.038479,0.0004,1.267
5000.00,7.574982,24.87636,0.000036,24.039666,0.0004,1.267
5002.00,7.574951,24.87625,0.000036,24.040305,0.0004,1.266
5004.00,7.575907,24.87621,0.000035,24.040059,0.0004,1.267
5006.00,7.575790,24.87663,0.000035,24.040214,0.0004,1.267
5008.00,7.575457,24.87634,0.000036,24.040008,0.0004,1.267
5010.00,7.576212,24.87636,0.000036,24.040057,0.0005,1.267
5012.00,7.577259,24.87745,0.000037,24.040330,0.0004,1.267
5014.00,7.575876,24.87668,0.000036,24.040023,0.0004,1.267
5016.00,7.575066,24.87666,0.000036,24.039634,0.0004,1.267
5018.00,7.575092,24.87661,0.000037,24.039975,0.0004,1.267
5020.00,7.574801,24.87663,0.000036,24.039983,0.0004,1.267
5022.00,7.574956,24.87761,0.000036,24.039639,0.0005,1.267
5024.00,7.576249,24.87802,0.000035,24.039454,0.0005,1.267
5026.00,7.576171,24.87718,0.000036,24.040175,0.0004,1.267
5028.00,7.576133,24.87742,0.000036,24.039897,0.0004,1.266
5030.00,7.576140,24.87730,0.000034,24.039823,0.0004,1.267
5032.00,7.576420,24.87727,0.000035,24.039841,0.0004,1.267
5034.00,7.576666,24.87717,0.000035,24.040385,0.0004,1.267
5036.00,7.576933,24.87733,0.000036,24.040483,0.0005,1.267
5038.00,7.576493,24.87683,0.000036,24.040299,0.0004,1.267
5040.00,7.577290,24.87660,0.000035,24.039383,0.0004,1.266
5042.00,7.577534,24.87557,0.000036,24.040155,0.0005,1.266
5044.00,7.577628,24.87545,0.000035,24.040788,0.0004,1.267
5046.00,7.576961,24.87611,0.000037,24.039966,0.0004,1.267
5048.00,7.576048,24.87559,0.000036,24.039272,0.0005,1.267
5050.00,7.576098,24.87441,0.000036,24.039930,0.0004,1.266
5052.00,7.576373,24.87634,0.000036,24.039168,0.0004,1.266
5054.00,7.577214,24.87664,0.000036,24.039597,0.0004,1.266
5056.00,7.577398,24.87611,0.000036,24.039839,0.0004,1.267
5058.00,7.576302,24.87495,0.000035,24.039743,0.0004,1.267
5060.00,7.575591,24.87559,0.000035,24.038803,0.0005,1.267
5062.00,7.575922,24.87516,0.000035,24.039655,0.0005,1.267
5064.00,7.575578,24.87469,0.000035,24.040008,0.0004,1.266
5066.00,7.575799,24.87408,0.000036,24.040034,0.0005,1.267
5068.00,7.575540,24.87456,0.000035,24.039650,0.0005,1.266
5070.00,7.576242,24.87500,0.000036,24.039619,0.0004,1.266
5072.00,7.576162,24.87406,0.000035,24.038646,0.0004,1.267
5074.00,7.575460,24.87354,0.000035,24.039259,0.0004,1.267
5076.00,7.575331,24.87510,0.000035,24.039423,0.0004,1.267
5078.00,7.575917,24.87535,0.000036,24.039479,0.0004,1.267
5080.00,7.575935,24.87514,0.000035,24.040050,0.0004,1.266
5082.00,7.574900,24.87516,0.000037,24.039521,0.0004,1.266
5084.00,7.575131,24.87565,0.000035,24.039883,0.0005,1.266
5086.00,7.575415,24.87556,0.000036,24.040143,0.0005,1.267
5088.00,7.575773,24.87514,0.000037,24.039159,0.0005,1.266
5090.00,7.576168,24.87576,0.000036,24.039575,0.0005,1.266
5092.00,7.576733,24.87490,0.000036,24.039659,0.0004,1.266
5094.00,7.576154,24.87543,0.000036,24.039554,0.0004,1.266
5096.00,7.575998,24.87601,0.000036,24.039759,0.0004,1.265
5098.00,7.576617,24.87532,0.000036,24.039806,0.0005,1.267
5100.00,7.576479,24.87517,0.000035,24.039323,0.0004,1.266
5102.00,7.576233,24.87498,0.000035,24.040203,0.0004,1.266
5104.00,7.575840,24.87561,0.000035,24.040079,0.0004,1.266
5106.00,7.575339,24.87483,0.000036,24.038983,0.0004,1.266
5108.00,7.574102,24.87551,0.000036,24.039501,0.0005,1.266
5110.00,7.574261,24.87609,0.000035,24.039621,0.0005,1.265
5112.00,7.573767,24.87627,0.000035,24.039332,0.0005,1.266
5114.00,7.573954,24.87653,0.000035,24.040017,0.0004,1.267
5116.00,7.574089,24.87640,0.000033,24.039463,0.0004,1.266
5118.00,7.574006,24.87769,0.000034,24.039264,0.0004,1.266
5120.00,7.574330,24.87671,0.000035,24.039424,0.0004,1.266
5122.00,7.574937,24.87685,0.000036,24.039059,0.0004,1.266
5124.00,7.575842,24.87659,0.000036,24.039474,0.0004,1.266
5126.00,7.576754,24.87693,0.000035,24.040143,0.0005,1.266
5128.00,7.576566,24.87685,0.000036,24.039435,0.0004,1.266
5130.00,7.576630,24.87697,0.000035,24.039066,0.0004,1.266
5132.00,7.576444,24.87581,0.000037,24.039623,0.0004,1.266
5134.00,7.575532,24.87573,0.000036,24.039939,0.0004,1.266
5136.00,7.575514,24.87569,0.000036,24.039355,0.0004,1.266
5138.00,7.575301,24.87519,0.000036,24.039483,0.0004,1.266
5140.00,7.575109,24.87505,0.000034,24.039921,0.0004,1.266
5142.00,7.575823,24.87509,0.000035,24.039966,0.0004,1.266
5144.00,7.574337,24.87456,0.000036,24.039417,0.0005,1.266
5146.00,7.574244,24.87534,0.000035,24.039094,0.0005,1.266
5148.00,7.574716,24.87425,0.000035,24.038850,0.0004,1.266
5150.00,7.574251,24.87463,0.000035,24.039346,0.0004,1.267
5152.00,7.574419,24.87454,0.000034,24.039784,0.0004,1.266
5154.00,7.574895,24.87552,0.000036,24.039341,0.0004,1.265
5156.00,7.574782,24.87653,0.000036,24.039117,0.0004,1.266
5158.00,7.574570,24.87586,0.000035,24.039915,0.0004,1.266
5160.00,7.574914,24.87582,0.000034,24.039226,0.0004,1.266
5162.00,7.575263,24.87572,0.000035,24.039374,0.0004,1.266
5164.00,7.574958,24.87618,0.000036,24.039708,0.0004,1.266
5166.00,7.574661,24.87588,0.000037,24.039390,0.0005,1.265
5168.00,7.574946,24.87589,0.000036,24.039586,0.0004,1.265
5170.00,7.576245,24.87572,0.000035,24.040010,0.0004,1.266
5172.00,7.576395,24.87528,0.000035,24.039401,0.0004,1.266
5174.00,7.576485,24.87562,0.000036,24.039548,0.0004,1.266
5176.00,7.576532,24.87544,0.000035,24.039935,0.0004,1.266
5178.00,7.576173,24.87481,0.000035,24.040392,0.0004,1.266
5180.00,7.576009,24.87456,0.000034,24.039364,0.0004,1.266
5182.00,7.575024,24.87557,0.000036,24.038626,0.0004,1.266
5184.00,7.575356,24.87537,0.000037,24.040565,0.0004,1.265
5186.00,7.575599,24.87473,0.000036,24.038933,0.0004,1.266
5188.00,7.575633,24.87416,0.000036,24.039803,0.0004,1.266
5190.00,7.576423,24.87294,0.000036,24.039808,0.0005,1.265
5192.00,7.575680,24.87433,0.000035,24.040090,0.0004,1.266
5194.00,7.575802,24.87466,0.000035,24.039795,0.0004,1.265
5196.00,7.576098,24.87525,0.000035,24.039810,0.0004,1.266
5198.00,7.575640,24.87473,0.000035,24.039432,0.0004,1.266
5200.00,7.575666,24.87462,0.000036,24.039581,0.0004,1.265
5202.00,7.575881,24.87524,0.000035,24.039715,0.0005,1.265
5204.00,7.576230,24.87542,0.000035,24.039494,0.0005,1.266
5206.00,7.576749,24.87577,0.000036,24.039404,0.0004,1.266
5208.00,7.576871,24.87462,0.000036,24.039803,0.0004,1.265
5210.00,7.576780,24.87406,0.000035,24.039835,0.0005,1.266
5212.00,7.577869,24.87344,0.000035,24.039543,0.0005,1.266
5214.00,7.578485,24.87427,0.000035,24.039395,0.0005,1.265
5216.00,7.578610,24.87447,0.000036,24.039650,0.0004,1.265
5218.00,7.577972,24.87458,0.000036,24.039512,0.0004,1.266
5220.00,7.577830,24.87520,0.000035,24.039868,0.0004,1.265
5222.00,7.577738,24.87493,0.000036,24.039341,0.0004,1.265
5224.00,7.577708,24.87402,0.000037,24.040523,0.0004,1.265
5226.00,7.576720,24.87450,0.000036,24.039597,0.0004,1.265
5228.00,7.577327,24.87496,0.000036,24.039535,0.0004,1.265
5230.00,7.578158,24.87494,0.000036,24.039417,0.0004,1.266
5232.00,7.577312,24.87496,0.000034,24.040252,0.0004,1.265
5234.00,7.577174,24.87558,0.000034,24.040406,0.0004,1.265
5236.00,7.576893,24.87666,0.000035,24.039390,0.0004,1.265
5238.00,7.576282,24.87573,0.000034,24.039044,0.0004,1.265
5240.00,7.576570,24.87443,0.000036,24.039768,0.0004,1.264
5242.00,7.576891,24.87529,0.000036,24.040103,0.0004,1.264
5244.00,7.578077,24.87524,0.000037,24.039774,0.0004,1.265
5246.00,7.577352,24.87586,0.000036,24.040021,0.0004,1.265
5248.00,7.576887,24.87643,0.000036,24.039790,0.0005,1.265
5250.00,7.576397,24.87682,0.000036,24.039457,0.0004,1.265
5252.00,7.577894,24.87609,0.000034,24.039352,0.0004,1.265
5254.00,7.578404,24.87542,0.000035,24.040748,0.0004,1.265
5256.00,7.578955,24.87536,0.000036,24.039799,0.0005,1.264
5258.00,7.578655,24.87551,0.000037,24.039332,0.0004,1.264
5260.00,7.577874,24.87469,0.000037,24.039977,0.0004,1.265
5262.00,7.577214,24.87532,0.000036,24.039515,0.0005,1.265
5264.00,7.577409,24.87593,0.000035,24.039481,0.0005,1.265
5266.00,7.578250,24.87528,0.000036,24.039528,0.0004,1.265
5268.00,7.577297,24.87459,0.000035,24.038904,0.0004,1.265
5270.00,7.577778,24.87519,0.000035,24.039652,0.0004,1.265
5272.00,7.577731,24.87543,0.000036,24.039559,0.0005,1.265
5274.00,7.578080,24.87481,0.000036,24.039315,0.0004,1.264
5276.00,7.578797,24.87568,0.000035,24.038946,0.0004,1.264
5278.00,7.578473,24.87637,0.000036,24.039541,0.0004,1.264
5280.00,7.577891,24.87694,0.000036,24.040635,0.0004,1.264
5282.00,7.576745,24.87764,0.000036,24.040012,0.0004,1.265
5284.00,7.576468,24.87707,0.000035,24.039735,0.0004,1.265
5286.00,7.577341,24.87679,0.000035,24.039832,0.0004,1.265
5288.00,7.577800,24.87668,0.000035,24.039361,0.0004,1.266
5290.00,7.577033,24.87707,0.000034,24.040235,0.0005,1.265
5292.00,7.577329,24.87721,0.000035,24.039617,0.0004,1.264
5294.00,7.578278,24.87751,0.000035,24.039975,0.0005,1.264
5296.00,7.578405,24.87629,0.000037,24.039650,0.0005,1.265
5298.00,7.577604,24.87652,0.000037,24.039995,0.0005,1.265
5300.00,7.577524,24.87685,0.000037,24.040084,0.0004,1.264
5302.00,7.577727,24.87659,0.000036,24.039506,0.0004,1.265
5304.00,7.578969,24.87597,0.000036,24.040210,0.0004,1.265
5306.00,7.578571,24.87576,0.000036,24.040292,0.0005,1.265
5308.00,7.577693,24.87534,0.000035,24.039510,0.0005,1.264
5310.00,7.578004,24.87487,0.000036,24.039792,0.0005,1.264
5312.00,7.578584,24.87484,0.000036,24.039366,0.0005,1.264
5314.00,7.577765,24.87531,0.000037,24.039961,0.0004,1.265
5316.00,7.576826,24.87483,0.000036,24.039668,0.0005,1.265
5318.00,7.577343,24.87532,0.000035,24.038948,0.0004,1.265
5320.00,7.578210,24.87517,0.000035,24.039650,0.0004,1.265
5322.00,7.578218,24.87545,0.000034,24.039515,0.0005,1.265
5324.00,7.577544,24.87622,0.000036,24.039730,0.0005,1.265
5326.00,7.577914,24.87623,0.000036,24.039614,0.0005,1.264
5328.00,7.578109,24.87619,0.000036,24.040508,0.0004,1.264
5330.00,7.577875,24.87562,0.000036,24.039277,0.0004,1.265
5332.00,7.577601,24.87612,0.000036,24.039828,0.0004,1.265
5334.00,7.577551,24.87698,0.000037,24.039897,0.0004,1.265
5336.00,7.577708,24.87682,0.000036,24.040152,0.0005,1.264
5338.00,7.577809,24.87724,0.000035,24.039972,0.0004,1.265
5340.00,7.577185,24.87704,0.000035,24.040006,0.0004,1.265
5342.00,7.577443,24.87703,0.000035,24.040097,0.0005,1.264
5344.00,7.577515,24.87713,0.000036,24.039315,0.0005,1.264
5346.00,7.576797,24.87802,0.000036,24.039966,0.0005,1.265
5348.00,7.576571,24.87775,0.000037,24.040321,0.0005,1.264
5350.00,7.577428,24.87682,0.000036,24.039221,0.0005,1.264
5352.00,7.576697,24.87688,0.000036,24.039354,0.0004,1.265
5354.00,7.576783,24.87642,0.000035,24.039608,0.0004,1.264
5356.00,7.576425,24.87752,0.000034,24.039268,0.0004,1.264
5358.00,7.576726,24.87722,0.000035,24.039681,0.0004,1.264
5360.00,7.577310,24.87671,0.000035,24.040399,0.0004,1.265
5362.00,7.577431,24.87716,0.000035,24.039352,0.0004,1.265
5364.00,7.577585,24.87747,0.000035,24.039755,0.0004,1.264
5366.00,7.577507,24.87716,0.000036,24.039997,0.0004,1.264
5368.00,7.577754,24.87674,0.000036,24.040132,0.0004,1.264
5370.00,7.577477,24.87635,0.000035,24.039726,0.0004,1.264
5372.00,7.577439,24.87636,0.000034,24.039363,0.0004,1.265
5374.00,7.577074,24.87593,0.000036,24.038910,0.0004,1.264
5376.00,7.577040,24.87620,0.000036,24.039052,0.0004,1.264
5378.00,7.576831,24.87576,0.000035,24.039466,0.0004,1.265
5380.00,7.577038,24.87615,0.000035,24.039172,0.0004,1.264
5382.00,7.577154,24.87628,0.000035,24.039739,0.0005,1.264
5384.00,7.577059,24.87617,0.000036,24.040046,0.0005,1.265
5386.00,7.576766,24.87750,0.000035,24.039652,0.0005,1.264
5388.00,7.576395,24.87666,0.000035,24.039477,0.0005,1.264
5390.00,7.576792,24.87618,0.000037,24.039588,0.0005,1.264
5392.00,7.577201,24.87631,0.000036,24.039777,0.0004,1.264
5394.00,7.577509,24.87604,0.000036,24.039415,0.0004,1.264
5396.00,7.576968,24.87576,0.000035,24.039286,0.0005,1.264
5398.00,7.576818,24.87641,0.000035,24.040101,0.0005,1.264
5400.00,7.576212,24.87673,0.000036,24.039537,0.0004,1.264
5402.00,7.575858,24.87712,0.000035,24.039486,0.0004,1.264
@9,12.0000,24.0
5404.00,7.576250,24.87741,0.000036,24.039583,0.0005,1.264
5406.00,7.574433,24.87784,0.000037,24.038721,0.0004,1.264
5408.00,7.567581,24.87668,0.000036,24.039655,0.0004,1.264
5410.00,7.555695,24.87628,0.000037,24.039730,0.0004,1.263
5412.00,7.537733,24.87629,0.000037,24.039697,0.0004,1.263
5414.00,7.518315,24.87650,0.000036,24.039857,0.0004,1.263
5416.00,7.499517,24.87572,0.000036,24.039381,0.0004,1.264
5418.00,7.482945,24.87617,0.000035,24.039919,0.0004,1.264
5420.00,7.468527,24.87661,0.000035,24.039368,0.0005,1.264
5422.00,7.456597,24.87607,0.000035,24.039479,0.0004,1.264
5424.00,7.447353,24.87610,0.000034,24.039374,0.0004,1.265
5426.00,7.438530,24.87554,0.000033,24.040197,0.0004,1.265
5428.00,7.429205,24.87604,0.000033,24.039328,0.0004,1.265
5430.00,7.422949,24.87605,0.000034,24.039297,0.0004,1.265
5432.00,7.420737,24.87606,0.000035,24.039915,0.0005,1.266
5434.00,7.426347,24.87565,0.000033,24.039243,0.0005,1.266
5436.00,7.438282,24.87532,0.000034,24.038739,0.0004,1.265
5438.00,7.450201,24.87533,0.000034,24.039826,0.0004,1.265
5440.00,7.461559,24.87532,0.000033,24.039710,0.0004,1.265
5442.00,7.471571,24.87658,0.000034,24.039594,0.0004,1.265
5444.00,7.479949,24.87690,0.000035,24.039483,0.0004,1.264
5446.00,7.488075,24.87586,0.000036,24.040097,0.0004,1.264
5448.00,7.495399,24.87561,0.000037,24.040472,0.0004,1.264
5450.00,7.503007,24.87573,0.000035,24.039054,0.0004,1.264
5452.00,7.510918,24.87545,0.000035,24.039750,0.0004,1.264
5454.00,7.518542,24.87567,0.000036,24.039319,0.0004,1.263
5456.00,7.525565,24.87506,0.000037,24.039390,0.0004,1.263
5458.00,7.532558,24.87513,0.000035,24.039155,0.0004,1.264
5460.00,7.538668,24.87550,0.000036,24.039575,0.0004,1.264
5462.00,7.543937,24.87568,0.000036,24.039186,0.0004,1.263
5464.00,7.548165,24.87512,0.000036,24.039539,0.0004,1.264
5466.00,7.551827,24.87609,0.000035,24.039735,0.0004,1.264
5468.00,7.554987,24.87617,0.000035,24.039979,0.0005,1.263
5470.00,7.558182,24.87543,0.000035,24.039852,0.0005,1.264
5472.00,7.561462,24.87645,0.000035,24.039503,0.0004,1.264
5474.00,7.563482,24.87677,0.000035,24.039955,0.0004,1.264
5476.00,7.565362,24.87598,0.000034,24.040034,0.0004,1.263
5478.00,7.565729,24.87555,0.000035,24.039859,0.0004,1.263
5480.00,7.566167,24.87657,0.000036,24.039743,0.0004,1.264
5482.00,7.567235,24.87654,0.000034,24.038975,0.0005,1.263
5484.00,7.568073,24.87661,0.000036,24.039454,0.0004,1.263
5486.00,7.567446,24.87672,0.000037,24.038833,0.0004,1.263
5488.00,7.567865,24.87635,0.000035,24.039530,0.0004,1.264
5490.00,7.568967,24.87605,0.000034,24.039890,0.0004,1.264
5492.00,7.569708,24.87670,0.000035,24.039590,0.0004,1.264
5494.00,7.571422,24.87589,0.000036,24.039083,0.0004,1.264
5496.00,7.571976,24.87614,0.000035,24.040581,0.0004,1.263
5498.00,7.571073,24.87645,0.000034,24.039666,0.0004,1.264
5500.00,7.571653,24.87616,0.000035,24.039988,0.0004,1.264
5502.00,7.573003,24.87619,0.000035,24.039459,0.0004,1.264
5504.00,7.573596,24.87599,0.000035,24.039906,0.0004,1.263
5506.00,7.574373,24.87661,0.000035,24.039397,0.0004,1.263
5508.00,7.575116,24.87747,0.000035,24.039348,0.0004,1.263
5510.00,7.575705,24.87766,0.000035,24.039435,0.0004,1.263
5512.00,7.576123,24.87788,0.000036,24.038883,0.0004,1.264
5514.00,7.576488,24.87763,0.000035,24.039563,0.0004,1.264
5516.00,7.577591,24.87870,0.000035,24.039928,0.0004,1.263
5518.00,7.577850,24.87852,0.000035,24.038850,0.0004,1.264
5520.00,7.577544,24.87767,0.000034,24.039483,0.0004,1.264
5522.00,7.577827,24.87832,0.000035,24.039881,0.0005,1.264
5524.00,7.578634,24.87908,0.000035,24.039548,0.0004,1.263
5526.00,7.579113,24.87848,0.000035,24.039628,0.0004,1.264
5528.00,7.578747,24.87837,0.000035,24.039334,0.0004,1.263
5530.00,7.577883,24.87878,0.000036,24.039183,0.0004,1.264
5532.00,7.577843,24.87935,0.000036,24.039297,0.0004,1.263
5534.00,7.579543,24.87881,0.000035,24.039588,0.0004,1.264
5536.00,7.579628,24.87840,0.000036,24.039337,0.0004,1.263
5538.00,7.579045,24.87856,0.000035,24.039537,0.0004,1.263
5540.00,7.578746,24.87889,0.000036,24.038943,0.0004,1.263
5542.00,7.578149,24.87906,0.000036,24.039808,0.0004,1.263
5544.00,7.577822,24.87929,0.000036,24.039406,0.0004,1.264
5546.00,7.578522,24.87851,0.000036,24.039204,0.0004,1.264
5548.00,7.578717,24.87939,0.000035,24.038793,0.0004,1.264
5550.00,7.578353,24.87945,0.000034,24.039597,0.0005,1.264
5552.00,7.577798,24.87784,0.000036,24.039294,0.0005,1.264
5554.00,7.577764,24.87852,0.000036,24.039430,0.0004,1.264
5556.00,7.578496,24.87789,0.000035,24.039641,0.0004,1.264
5558.00,7.579085,24.87769,0.000035,24.039694,0.0004,1.263
5560.00,7.577981,24.87798,0.000034,24.039410,0.0004,1.264
5562.00,7.577176,24.87779,0.000034,24.039183,0.0004,1.264
5564.00,7.577256,24.87736,0.000035,24.039454,0.0004,1.263
5566.00,7.577626,24.87742,0.000035,24.038933,0.0004,1.264
5568.00,7.577690,24.87757,0.000035,24.040121,0.0004,1.264
5570.00,7.577565,24.87741,0.000035,24.039852,0.0004,1.264
5572.00,7.577622,24.87771,0.000034,24.039534,0.0004,1.264
5574.00,7.577738,24.87784,0.000036,24.039310,0.0005,1.263
5576.00,7.577857,24.87784,0.000036,24.039275,0.0004,1.263
5578.00,7.577428,24.87789,0.000036,24.038375,0.0004,1.263
5580.00,7.576923,24.87828,0.000036,24.039130,0.0004,1.263
5582.00,7.578146,24.87840,0.000036,24.039119,0.0004,1.263
5584.00,7.578828,24.87839,0.000034,24.039364,0.0004,1.264
5586.00,7.579112,24.87896,0.000035,24.040635,0.0004,1.263
5588.00,7.578276,24.87954,0.000036,24.039750,0.0004,1.264
5590.00,7.578126,24.87912,0.000035,24.039304,0.0004,1.264
5592.00,7.577254,24.87894,0.000036,24.039799,0.0004,1.263
5594.00,7.576166,24.87955,0.000037,24.039775,0.0004,1.264
5596.00,7.576770,24.87930,0.000037,24.039399,0.0004,1.264
5598.00,7.577708,24.87828,0.000035,24.039295,0.0004,1.264
5600.00,7.578150,24.87891,0.000034,24.039599,0.0004,1.263
5602.00,7.577256,24.87826,0.000036,24.039263,0.0004,1.263
5604.00,7.576999,24.87875,0.000035,24.040183,0.0004,1.263
5606.00,7.576603,24.87824,0.000036,24.039094,0.0004,1.264
5608.00,7.576921,24.87809,0.000036,24.039475,0.0004,1.264
5610.00,7.576565,24.87660,0.000036,24.039594,0.0004,1.263
5612.00,7.576405,24.87635,0.000036,24.040070,0.0004,1.263
5614.00,7.576382,24.87626,0.000036,24.039408,0.0004,1.263
5616.00,7.576278,24.87722,0.000035,24.039535,0.0004,1.264
5618.00,7.576677,24.87602,0.000034,24.040095,0.0004,1.264
5620.00,7.576978,24.87604,0.000035,24.039748,0.0004,1.264
5622.00,7.575844,24.87657,0.000036,24.039397,0.0004,1.263
5624.00,7.576169,24.87610,0.000037,24.039912,0.0004,1.263
5626.00,7.577227,24.87636,0.000036,24.039652,0.0004,1.264
5628.00,7.576859,24.87574,0.000035,24.039721,0.0005,1.264
5630.00,7.577261,24.87516,0.000035,24.039375,0.0004,1.264
5632.00,7.577684,24.87511,0.000036,24.038972,0.0005,1.263
5634.00,7.578970,24.87564,0.000037,24.039121,0.0005,1.263
5636.00,7.577993,24.87682,0.000037,24.039312,0.0004,1.264
5638.00,7.577912,24.87634,0.000035,24.039463,0.0004,1.264
5640.00,7.577966,24.87588,0.000036,24.038513,0.0004,1.264
5642.00,7.577784,24.87677,0.000035,24.039261,0.0004,1.264
5644.00,7.577900,24.87648,0.000034,24.039715,0.0005,1.264
5646.00,7.578532,24.87601,0.000034,24.039315,0.0004,1.264
5648.00,7.577313,24.87688,0.000034,24.039837,0.0004,1.264
5650.00,7.576733,24.87723,0.000035,24.039574,0.0004,1.264
5652.00,7.576835,24.87766,0.000036,24.038959,0.0004,1.263
5654.00,7.577054,24.87736,0.000036,24.040028,0.0004,1.263
5656.00,7.577814,24.87666,0.000036,24.039254,0.0004,1.263
5658.00,7.577742,24.87655,0.000036,24.039794,0.0004,1.264
5660.00,7.578093,24.87603,0.000036,24.039501,0.0004,1.263
5662.00,7.577806,24.87577,0.000035,24.039721,0.0004,1.264
5664.00,7.577931,24.87707,0.000035,24.039237,0.0005,1.264
5666.00,7.577959,24.87654,0.000036,24.040163,0.0004,1.264
5668.00,7.576998,24.87612,0.000036,24.039701,0.0004,1.264
5670.00,7.577788,24.87569,0.000036,24.039039,0.0004,1.263
5672.00,7.578005,24.87581,0.000036,24.039717,0.0005,1.263
5674.00,7.576807,24.87652,0.000037,24.039437,0.0004,1.264
5676.00,7.576153,24.87710,0.000036,24.039930,0.0004,1.264
5678.00,7.576715,24.87686,0.000037,24.039106,0.0005,1.264
5680.00,7.576575,24.87692,0.000035,24.039477,0.0005,1.263
5682.00,7.576071,24.87638,0.000035,24.039741,0.0004,1.263
5684.00,7.576670,24.87658,0.000035,24.039364,0.0004,1.264
5686.00,7.577592,24.87687,0.000036,24.039154,0.0004,1.264
5688.00,7.577965,24.87669,0.000034,24.039666,0.0005,1.264
5690.00,7.577910,24.87739,0.000035,24.039754,0.0004,1.264
5692.00,7.577822,24.87686,0.000035,24.038843,0.0004,1.264
5694.00,7.578381,24.87677,0.000035,24.039824,0.0005,1.264
5696.00,7.578428,24.87736,0.000036,24.039635,0.0005,1.264
5698.00,7.578766,24.87721,0.000037,24.038921,0.0004,1.263
5700.00,7.578496,24.87742,0.000037,24.039244,0.0004,1.263
5702.00,7.578294,24.87645,0.000036,24.039586,0.0004,1.264
5704.00,7.578096,24.87727,0.000035,24.039583,0.0005,1.264
5706.00,7.577978,24.87774,0.000035,24.039070,0.0004,1.264
5708.00,7.578995,24.87873,0.000034,24.038723,0.0004,1.264
5710.00,7.580187,24.87954,0.000035,24.039597,0.0004,1.264
5712.00,7.580771,24.87939,0.000035,24.040445,0.0004,1.264
5714.00,7.580659,24.87824,0.000036,24.040481,0.0004,1.263
5716.00,7.579044,24.87839,0.000034,24.040683,0.0004,1.264
5718.00,7.578921,24.87858,0.000035,24.039688,0.0005,1.264
5720.00,7.578573,24.87890,0.000036,24.039546,0.0004,1.264
5722.00,7.579097,24.87925,0.000036,24.040634,0.0004,1.264
5724.00,7.578967,24.87821,0.000035,24.039661,0.0004,1.264
5726.00,7.578217,24.87764,0.000034,24.039797,0.0004,1.264
5728.00,7.577922,24.87883,0.000035,24.040146,0.0004,1.263
5730.00,7.577390,24.87837,0.000036,24.038870,0.0005,1.264
5732.00,7.579111,24.87758,0.000035,24.039030,0.0004,1.264
5734.00,7.579132,24.87880,0.000035,24.039132,0.0004,1.265
5736.00,7.578172,24.87875,0.000034,24.039859,0.0004,1.264
5738.00,7.577923,24.87793,0.000034,24.039435,0.0004,1.264
5740.00,7.578249,24.87847,0.000036,24.038926,0.0005,1.263
5742.00,7.578344,24.87939,0.000035,24.039804,0.0005,1.264
5744.00,7.578181,24.87890,0.000035,24.039599,0.0005,1.263
5746.00,7.576820,24.87920,0.000036,24.040063,0.0004,1.263
5748.00,7.577594,24.87818,0.000037,24.039375,0.0005,1.263
5750.00,7.577826,24.87903,0.000035,24.039074,0.0004,1.264
5752.00,7.577995,24.87877,0.000035,24.039095,0.0005,1.265
5754.00,7.577642,24.87812,0.000035,24.039261,0.0005,1.264
5756.00,7.578296,24.87792,0.000034,24.039357,0.0005,1.264
5758.00,7.578858,24.87870,0.000035,24.039394,0.0004,1.264
5760.00,7.578581,24.87876,0.000036,24.039743,0.0004,1.263
5762.00,7.578149,24.87798,0.000037,24.039408,0.0005,1.263
5764.00,7.577630,24.87716,0.000036,24.039324,0.0004,1.263
5766.00,7.579178,24.87748,0.000035,24.039497,0.0004,1.263
5768.00,7.579078,24.87711,0.000036,24.039628,0.0005,1.264
5770.00,7.578632,24.87699,0.000037,24.039644,0.0004,1.264
5772.00,7.579624,24.87788,0.000035,24.039848,0.0004,1.264
5774.00,7.579503,24.87715,0.000035,24.039284,0.0005,1.264
5776.00,7.579045,24.87608,0.000035,24.039788,0.0005,1.264
5778.00,7.579603,24.87700,0.000036,24.039348,0.0005,1.263
5780.00,7.579951,24.87725,0.000035,24.039499,0.0004,1.264
5782.00,7.579178,24.87613,0.000035,24.039250,0.0004,1.264
5784.00,7.578829,24.87650,0.000035,24.039237,0.0004,1.264
5786.00,7.578310,24.87709,0.000036,24.039997,0.0004,1.265
5788.00,7.578226,24.87620,0.000036,24.040286,0.0004,1.264
5790.00,7.578412,24.87533,0.000037,24.039952,0.0005,1.264
5792.00,7.579719,24.87538,0.000035,24.038995,0.0004,1.264
5794.00,7.579538,24.87529,0.000036,24.039970,0.0005,1.263
5796.00,7.579006,24.87532,0.000037,24.040177,0.0004,1.264
5798.00,7.578702,24.87543,0.000036,24.039835,0.0005,1.264
5800.00,7.578254,24.87553,0.000035,24.040205,0.0005,1.264
5802.00,7.579077,24.87626,0.000036,24.040932,0.0004,1.264
5804.00,7.580161,24.87542,0.000035,24.039852,0.0004,1.265
5806.00,7.579952,24.87435,0.000035,24.039295,0.0004,1.264
5808.00,7.579917,24.87519,0.000035,24.039017,0.0005,1.265
5810.00,7.580195,24.87567,0.000034,24.039495,0.0004,1.264
5812.00,7.580160,24.87612,0.000036,24.040281,0.0005,1.264
5814.00,7.579953,24.87686,0.000036,24.040119,0.0005,1.264
5816.00,7.579950,24.87624,0.000036,24.039870,0.0005,1.264
5818.00,7.579381,24.87625,0.000035,24.040050,0.0004,1.264
5820.00,7.579199,24.87632,0.000036,24.039992,0.0005,1.264
5822.00,7.578060,24.87543,0.000036,24.039632,0.0005,1.264
5824.00,7.578598,24.87609,0.000036,24.040190,0.0005,1.264
5826.00,7.578591,24.87649,0.000037,24.040115,0.0004,1.263
5828.00,7.578145,24.87741,0.000037,24.039537,0.0004,1.263
5830.00,7.578060,24.87665,0.000036,24.040052,0.0005,1.265
5832.00,7.577586,24.87611,0.000036,24.039932,0.0005,1.265
5834.00,7.577439,24.87655,0.000035,24.039877,0.0005,1.265
5836.00,7.577831,24.87614,0.000035,24.040946,0.0004,1.264
5838.00,7.578298,24.87603,0.000036,24.039834,0.0004,1.264
5840.00,7.578649,24.87780,0.000035,24.040617,0.0004,1.264
5842.00,7.579761,24.87738,0.000037,24.040148,0.0005,1.264
5844.00,7.580288,24.87694,0.000037,24.039994,0.0005,1.265
5846.00,7.579350,24.87701,0.000036,24.039779,0.0005,1.265
5848.00,7.578960,24.87697,0.000036,24.038968,0.0005,1.265
5850.00,7.578259,24.87721,0.000036,24.040003,0.0005,1.265
5852.00,7.577665,24.87775,0.000035,24.039912,0.0005,1.265
5854.00,7.577765,24.87831,0.000035,24.039872,0.0004,1.264
5856.00,7.577298,24.87886,0.000036,24.039479,0.0005,1.263
5858.00,7.577818,24.87842,0.000037,24.039750,0.0005,1.264
5860.00,7.577596,24.87785,0.000036,24.040212,0.0005,1.265
5862.00,7.576910,24.87766,0.000037,24.039783,0.0005,1.264
5864.00,7.577102,24.87746,0.000036,24.039884,0.0005,1.265
5866.00,7.577445,24.87780,0.000036,24.039388,0.0005,1.265
5868.00,7.577031,24.87782,0.000036,24.040350,0.0005,1.265
5870.00,7.577417,24.87822,0.000035,24.039344,0.0005,1.265
5872.00,7.578188,24.87859,0.000036,24.039346,0.0004,1.265
5874.00,7.578752,24.87828,0.000036,24.039815,0.0004,1.264
5876.00,7.578276,24.87813,0.000037,24.040192,0.0004,1.265
5878.00,7.578130,24.87866,0.000035,24.039904,0.0005,1.265
5880.00,7.577993,24.87841,0.000035,24.039512,0.0005,1.265
5882.00,7.578899,24.87777,0.000038,24.040341,0.0005,1.265
5884.00,7.578072,24.87819,0.000037,24.039835,0.0004,1.265
5886.00,7.577251,24.87874,0.000035,24.039814,0.0004,1.265
5888.00,7.577691,24.87894,0.000036,24.039848,0.0005,1.265
5890.00,7.578153,24.87933,0.000035,24.039263,0.0004,1.265
5892.00,7.578728,24.87910,0.000035,24.039914,0.0004,1.265
5894.00,7.578919,24.87891,0.000035,24.039743,0.0005,1.265
5896.00,7.579798,24.87930,0.000036,24.040292,0.0005,1.265
5898.00,7.580182,24.87875,0.000036,24.040014,0.0005,1.265
5900.00,7.579852,24.87863,0.000038,24.039966,0.0005,1.265
5902.00,7.578595,24.87924,0.000036,24.039681,0.0005,1.265
5904.00,7.578256,24.87838,0.000035,24.040054,0.0004,1.265
5906.00,7.578405,24.87710,0.000037,24.039457,0.0005,1.265
5908.00,7.578587,24.87727,0.000037,24.039330,0.0005,1.265
5910.00,7.578945,24.87721,0.000036,24.039606,0.0004,1.265
5912.00,7.578450,24.87699,0.000037,24.039452,0.0004,1.265
5914.00,7.577975,24.87698,0.000036,24.039484,0.0005,1.265
5916.00,7.577862,24.87677,0.000036,24.040277,0.0005,1.266
5918.00,7.578189,24.87699,0.000035,24.039572,0.0005,1.265
5920.00,7.578695,24.87644,0.000037,24.040239,0.0005,1.265
5922.00,7.578668,24.87708,0.000036,24.039346,0.0005,1.265
5924.00,7.578775,24.87771,0.000037,24.040797,0.0004,1.264
5926.00,7.578924,24.87718,0.000033,24.040383,0.0005,1.265
5928.00,7.578680,24.87669,0.000036,24.039572,0.0005,1.265
5930.00,7.578045,24.87635,0.000036,24.039888,0.0005,1.265
5932.00,7.578075,24.87708,0.000035,24.039904,0.0005,1.265
5934.00,7.578599,24.87698,0.000036,24.040192,0.0005,1.265
5936.00,7.577763,24.87770,0.000037,24.040372,0.0005,1.265
5938.00,7.577494,24.87756,0.000036,24.039824,0.0005,1.265
5940.00,7.577397,24.87736,0.000034,24.039928,0.0005,1.266
5942.00,7.578017,24.87761,0.000035,24.039712,0.0004,1.265
5944.00,7.578289,24.87739,0.000037,24.039924,0.0005,1.265
5946.00,7.579015,24.87695,0.000035,24.039415,0.0004,1.265
5948.00,7.579206,24.87591,0.000036,24.039421,0.0004,1.266
5950.00,7.580212,24.87603,0.000035,24.039237,0.0005,1.265
5952.00,7.580423,24.87634,0.000034,24.039650,0.0005,1.266
5954.00,7.580704,24.87698,0.000032,24.039774,0.0005,1.265
5956.00,7.579872,24.87664,0.000035,24.039681,0.0005,1.266
5958.00,7.578966,24.87628,0.000037,24.039341,0.0004,1.266
5960.00,7.578640,24.87632,0.000036,24.039619,0.0005,1.266
5962.00,7.579453,24.87650,0.000036,24.039774,0.0004,1.265
5964.00,7.579271,24.87695,0.000035,24.040106,0.0005,1.266
5966.00,7.579025,24.87612,0.000035,24.039883,0.0005,1.266
5968.00,7.578022,24.87710,0.000035,24.039352,0.0005,1.266
5970.00,7.578833,24.87628,0.000034,24.039859,0.0005,1.266
5972.00,7.579021,24.87589,0.000036,24.039363,0.0004,1.266
5974.00,7.579457,24.87571,0.000036,24.039794,0.0004,1.266
5976.00,7.579335,24.87716,0.000037,24.039639,0.0004,1.266
5978.00,7.578465,24.87713,0.000037,24.040270,0.0005,1.266
5980.00,7.578808,24.87617,0.000037,24.039266,0.0004,1.266
5982.00,7.579561,24.87676,0.000035,24.040577,0.0005,1.266
5984.00,7.579225,24.87572,0.000035,24.039854,0.0005,1.265
5986.00,7.578859,24.87553,0.000036,24.039899,0.0004,1.266
5988.00,7.578954,24.87581,0.000036,24.039594,0.0004,1.266
5990.00,7.579302,24.87632,0.000037,24.038741,0.0005,1.266
5992.00,7.579557,24.87640,0.000037,24.039784,0.0005,1.266
5994.00,7.579355,24.87637,0.000036,24.040117,0.0005,1.266
5996.00,7.578970,24.87597,0.000035,24.040137,0.0004,1.267
5998.00,7.578940,24.87595,0.000036,24.039808,0.0004,1.266
6000.00,7.579023,24.87630,0.000035,24.039839,0.0004,1.266
6002.00,7.578922,24.87777,0.000036,24.040246,0.0004,1.266
@10,12.0000,24.0
6004.00,7.579043,24.87803,0.000034,24.040012,0.0004,1.266
6006.00,7.578093,24.87735,0.000036,24.039959,0.0004,1.266
6008.00,7.572400,24.87617,0.000033,24.040145,0.0005,1.266
6010.00,7.560948,24.87675,0.000035,24.039397,0.0004,1.266
6012.00,7.543432,24.87674,0.000037,24.039895,0.0005,1.265
6014.00,7.523717,24.87718,0.000037,24.040039,0.0005,1.266
6016.00,7.505648,24.87724,0.000036,24.040241,0.0004,1.266
6018.00,7.490667,24.87715,0.000036,24.039757,0.0005,1.267
6020.00,7.478598,24.87695,0.000035,24.039763,0.0005,1.267
6022.00,7.468410,24.87731,0.000035,24.039421,0.0005,1.267
6024.00,7.458863,24.87710,0.000035,24.039464,0.0004,1.267
6026.00,7.450927,24.87709,0.000035,24.039584,0.0005,1.267
6028.00,7.443840,24.87594,0.000037,24.039239,0.0004,1.267
6030.00,7.438171,24.87629,0.000035,24.039341,0.0005,1.267
6032.00,7.437103,24.87629,0.000035,24.039455,0.0005,1.268
6034.00,7.442866,24.87746,0.000034,24.039341,0.0005,1.269
6036.00,7.454573,24.87774,0.000033,24.039097,0.0006,1.269
6038.00,7.466579,24.87689,0.000036,24.038841,0.0005,1.268
6040.00,7.476993,24.87788,0.000036,24.039781,0.0004,1.267
6042.00,7.485035,24.87638,0.000037,24.039177,0.0004,1.267
6044.00,7.491586,24.87709,0.000035,24.039888,0.0004,1.267
6046.00,7.497398,24.87776,0.000036,24.040579,0.0004,1.267
6048.00,7.502860,24.87749,0.000036,24.039850,0.0005,1.266
6050.00,7.508370,24.87761,0.000036,24.039392,0.0004,1.266
6052.00,7.515535,24.87769,0.000037,24.039684,0.0005,1.266
6054.00,7.522657,24.87705,0.000036,24.040275,0.0004,1.267
6056.00,7.530448,24.87717,0.000035,24.039957,0.0004,1.266
6058.00,7.537634,24.87728,0.000036,24.039463,0.0004,1.266
6060.00,7.542676,24.87730,0.000036,24.039083,0.0005,1.266
6062.00,7.547592,24.87737,0.000037,24.039834,0.0004,1.267
6064.00,7.551860,24.87774,0.000036,24.039457,0.0004,1.267
6066.00,7.554621,24.87664,0.000034,24.039284,0.0004,1.267
6068.00,7.558063,24.87683,0.000036,24.039479,0.0005,1.267
6070.00,7.560170,24.87771,0.000035,24.039841,0.0004,1.266
6072.00,7.561751,24.87641,0.000035,24.039610,0.0005,1.266
6074.00,7.563682,24.87727,0.000036,24.038283,0.0005,1.266
6076.00,7.565054,24.87809,0.000036,24.039501,0.0004,1.267
6078.00,7.566197,24.87748,0.000035,24.039897,0.0004,1.267
6080.00,7.566890,24.87670,0.000035,24.039797,0.0005,1.267
6082.00,7.568514,24.87717,0.000035,24.039501,0.0004,1.266
6084.00,7.569016,24.87828,0.000036,24.039403,0.0004,1.267
6086.00,7.569094,24.87851,0.000034,24.039466,0.0004,1.267
6088.00,7.570074,24.87824,0.000035,24.039106,0.0004,1.267
6090.00,7.570454,24.87731,0.000036,24.039701,0.0004,1.267
6092.00,7.571599,24.87713,0.000036,24.040192,0.0005,1.267
6094.00,7.571875,24.87821,0.000035,24.039384,0.0004,1.266
6096.00,7.572524,24.87840,0.000036,24.039561,0.0004,1.267
6098.00,7.573810,24.87694,0.000035,24.039664,0.0005,1.267
6100.00,7.574369,24.87775,0.000035,24.040435,0.0004,1.266
6102.00,7.574717,24.87729,0.000035,24.040332,0.0004,1.267
6104.00,7.576130,24.87769,0.000037,24.039723,0.0004,1.267
6106.00,7.575702,24.87750,0.000036,24.040205,0.0005,1.267
6108.00,7.576112,24.87740,0.000036,24.039712,0.0004,1.266
6110.00,7.576981,24.87772,0.000036,24.039066,0.0005,1.267
6112.00,7.577080,24.87778,0.000035,24.039259,0.0005,1.267
6114.00,7.577129,24.87700,0.000034,24.039643,0.0004,1.267
6116.00,7.577664,24.87690,0.000036,24.039572,0.0005,1.267
6118.00,7.576893,24.87789,0.000035,24.039490,0.0005,1.268
6120.00,7.577312,24.87709,0.000035,24.039883,0.0005,1.267
6122.00,7.578349,24.87619,0.000036,24.039950,0.0005,1.267
6124.00,7.578160,24.87620,0.000038,24.039048,0.0005,1.267
6126.00,7.577144,24.87761,0.000036,24.040305,0.0004,1.267
6128.00,7.577487,24.87771,0.000034,24.040528,0.0004,1.267
6130.00,7.577909,24.87618,0.000036,24.039099,0.0005,1.267
6132.00,7.577950,24.87575,0.000037,24.039224,0.0004,1.267
6134.00,7.578269,24.87736,0.000036,24.039959,0.0004,1.267
6136.00,7.578689,24.87643,0.000036,24.039852,0.0005,1.267
6138.00,7.579442,24.87670,0.000035,24.039875,0.0005,1.267
6140.00,7.580082,24.87802,0.000035,24.039914,0.0005,1.267
6142.00,7.579843,24.87807,0.000037,24.040050,0.0004,1.267
6144.00,7.580324,24.87825,0.000036,24.039348,0.0005,1.267
6146.00,7.579468,24.87673,0.000035,24.039904,0.0004,1.267
6148.00,7.578742,24.87667,0.000036,24.039977,0.0005,1.267
6150.00,7.579445,24.87671,0.000037,24.039824,0.0005,1.267
6152.00,7.579954,24.87725,0.000036,24.039155,0.0005,1.268
6154.00,7.580270,24.87785,0.000037,24.039866,0.0005,1.268
6156.00,7.580721,24.87790,0.000035,24.039670,0.0005,1.268
6158.00,7.579819,24.87701,0.000035,24.039724,0.0005,1.267
6160.00,7.579222,24.87734,0.000036,24.039806,0.0005,1.267
6162.00,7.579315,24.87758,0.000037,24.039426,0.0005,1.266
6164.00,7.578459,24.87769,0.000037,24.039794,0.0005,1.267
6166.00,7.578221,24.87784,0.000037,24.040435,0.0005,1.266
6168.00,7.578899,24.87762,0.000036,24.040350,0.0004,1.267
6170.00,7.579400,24.87724,0.000036,24.040692,0.0005,1.268
6172.00,7.580202,24.87751,0.000036,24.039890,0.0005,1.267
6174.00,7.579998,24.87771,0.000037,24.039143,0.0005,1.267
6176.00,7.579498,24.87749,0.000036,24.040017,0.0005,1.267
6178.00,7.578541,24.87693,0.000035,24.039403,0.0005,1.267
6180.00,7.578000,24.87629,0.000037,24.040050,0.0005,1.266
6182.00,7.578994,24.87624,0.000037,24.040385,0.0005,1.267
6184.00,7.579078,24.87653,0.000037,24.039217,0.0005,1.267
6186.00,7.579167,24.87676,0.000036,24.039692,0.0005,1.267
6188.00,7.578762,24.87668,0.000036,24.039963,0.0005,1.267
6190.00,7.577886,24.87654,0.000036,24.039444,0.0005,1.268
6192.00,7.578537,24.87701,0.000036,24.039579,0.0005,1.268
6194.00,7.578452,24.87749,0.000036,24.039659,0.0005,1.268
6196.00,7.578802,24.87733,0.000036,24.039864,0.0005,1.268
6198.00,7.578884,24.87768,0.000036,24.039824,0.0005,1.267
6200.00,7.578738,24.87675,0.000037,24.039837,0.0005,1.267
6202.00,7.579124,24.87691,0.000037,24.039428,0.0005,1.267
6204.00,7.579512,24.87669,0.000036,24.040039,0.0005,1.268
6206.00,7.579487,24.87784,0.000035,24.040061,0.0005,1.268
6208.00,7.578162,24.87806,0.000035,24.039759,0.0005,1.268
6210.00,7.577957,24.87800,0.000035,24.040046,0.0005,1.267
6212.00,7.578215,24.87823,0.000036,24.039503,0.0004,1.268
6214.00,7.578473,24.87833,0.000036,24.039797,0.0005,1.267
6216.00,7.577920,24.87867,0.000037,24.039954,0.0004,1.267
6218.00,7.578681,24.87807,0.000036,24.039548,0.0005,1.268
6220.00,7.578686,24.87744,0.000036,24.039715,0.0004,1.268
6222.00,7.578541,24.87762,0.000036,24.040154,0.0005,1.267
6224.00,7.579134,24.87802,0.000036,24.039963,0.0005,1.267
6226.00,7.578351,24.87745,0.000036,24.039919,0.0005,1.268
6228.00,7.577984,24.87819,0.000036,24.039586,0.0005,1.268
6230.00,7.577763,24.87829,0.000036,24.039628,0.0005,1.267
6232.00,7.577772,24.87855,0.000036,24.039830,0.0004,1.268
6234.00,7.577983,24.87866,0.000036,24.039588,0.0005,1.267
6236.00,7.578683,24.87888,0.000036,24.039939,0.0005,1.268
6238.00,7.579140,24.87859,0.000037,24.040026,0.0005,1.267
6240.00,7.578587,24.87814,0.000038,24.040277,0.0005,1.268
6242.00,7.578936,24.87792,0.000037,24.039761,0.0005,1.267
6244.00,7.579221,24.87789,0.000037,24.039588,0.0005,1.267
6246.00,7.579875,24.87845,0.000037,24.040083,0.0005,1.268
6248.00,7.579163,24.87782,0.000036,24.040145,0.0005,1.268
6250.00,7.578779,24.87787,0.000036,24.040084,0.0005,1.268
6252.00,7.578632,24.87748,0.000035,24.039948,0.0004,1.269
6254.00,7.579241,24.87827,0.000035,24.039875,0.0005,1.268
6256.00,7.578562,24.87816,0.000036,24.039784,0.0004,1.268
6258.00,7.578405,24.87696,0.000036,24.040626,0.0005,1.268
6260.00,7.578681,24.87693,0.000036,24.040434,0.0005,1.268
6262.00,7.578375,24.87650,0.000036,24.039621,0.0005,1.269
6264.00,7.578222,24.87690,0.000035,24.039914,0.0005,1.268
6266.00,7.578656,24.87683,0.000036,24.040199,0.0005,1.268
6268.00,7.579066,24.87678,0.000037,24.040123,0.0005,1.268
6270.00,7.579281,24.87747,0.000037,24.039399,0.0005,1.268
6272.00,7.580004,24.87740,0.000037,24.040225,0.0005,1.267
6274.00,7.580263,24.87764,0.000037,24.039906,0.0005,1.268
6276.00,7.579566,24.87768,0.000037,24.039246,0.0005,1.268
6278.00,7.578040,24.87708,0.000036,24.040119,0.0005,1.269
6280.00,7.577911,24.87710,0.000035,24.039910,0.0004,1.269
6282.00,7.577705,24.87723,0.000035,24.040077,0.0005,1.268
6284.00,7.577258,24.87746,0.000036,24.040515,0.0005,1.268
6286.00,7.576985,24.87720,0.000035,24.039992,0.0005,1.268
6288.00,7.577478,24.87778,0.000035,24.039488,0.0005,1.268
6290.00,7.578675,24.87809,0.000036,24.039419,0.0005,1.268
6292.00,7.578691,24.87770,0.000036,24.039384,0.0004,1.268
6294.00,7.578407,24.87765,0.000036,24.039732,0.0005,1.268
6296.00,7.577891,24.87849,0.000036,24.039786,0.0004,1.268
6298.00,7.578517,24.87843,0.000035,24.039743,0.0004,1.269
6300.00,7.577937,24.87849,0.000036,24.039935,0.0005,1.268
6302.00,7.578280,24.87872,0.000036,24.039544,0.0005,1.268
6304.00,7.577895,24.87866,0.000035,24.040150,0.0005,1.269
6306.00,7.577295,24.87923,0.000036,24.039855,0.0005,1.269
6308.00,7.578071,24.87785,0.000037,24.040232,0.0005,1.268
6310.00,7.578107,24.87731,0.000036,24.039850,0.0005,1.268
6312.00,7.578292,24.87807,0.000037,24.040086,0.0005,1.269
6314.00,7.578542,24.87796,0.000036,24.039763,0.0005,1.268
6316.00,7.578237,24.87766,0.000036,24.039812,0.0005,1.268
6318.00,7.578173,24.87795,0.000036,24.039799,0.0005,1.269
6320.00,7.577293,24.87799,0.000035,24.039517,0.0005,1.269
6322.00,7.578288,24.87766,0.000037,24.040290,0.0005,1.269
6324.00,7.578412,24.87728,0.000036,24.039379,0.0005,1.269
6326.00,7.578531,24.87772,0.000036,24.039306,0.0005,1.268
6328.00,7.578218,24.87797,0.000036,24.039983,0.0004,1.268
6330.00,7.578134,24.87810,0.000036,24.040555,0.0004,1.269
6332.00,7.578659,24.87777,0.000036,24.039297,0.0005,1.268
6334.00,7.578680,24.87812,0.000035,24.039870,0.0005,1.268
6336.00,7.577916,24.87806,0.000035,24.040166,0.0004,1.268
6338.00,7.577406,24.87761,0.000036,24.039952,0.0005,1.269
6340.00,7.578536,24.87804,0.000035,24.039801,0.0005,1.269
6342.00,7.578812,24.87796,0.000036,24.039897,0.0005,1.269
6344.00,7.578575,24.87803,0.000036,24.039577,0.0005,1.270
6346.00,7.578538,24.87779,0.000035,24.039588,0.0005,1.269
6348.00,7.578571,24.87692,0.000035,24.039383,0.0004,1.269
6350.00,7.578831,24.87693,0.000035,24.039917,0.0005,1.269
6352.00,7.578549,24.87811,0.000037,24.039844,0.0005,1.268
6354.00,7.578617,24.87851,0.000036,24.039737,0.0004,1.269
6356.00,7.578235,24.87826,0.000036,24.039564,0.0004,1.269
6358.00,7.578108,24.87884,0.000036,24.039757,0.0005,1.269
6360.00,7.578511,24.87842,0.000036,24.040290,0.0005,1.269
6362.00,7.578006,24.87865,0.000036,24.039186,0.0005,1.270
6364.00,7.578138,24.87779,0.000037,24.039710,0.0004,1.269
6366.00,7.578723,24.87819,0.000037,24.039795,0.0005,1.269
6368.00,7.578818,24.87725,0.000036,24.039914,0.0004,1.269
6370.00,7.578602,24.87671,0.000036,24.040054,0.0005,1.269
6372.00,7.577581,24.87717,0.000037,24.039597,0.0005,1.268
6374.00,7.578807,24.87653,0.000037,24.039977,0.0005,1.269
6376.00,7.579087,24.87725,0.000037,24.039870,0.0005,1.269
6378.00,7.578905,24.87705,0.000035,24.039772,0.0005,1.270
6380.00,7.578862,24.87732,0.000034,24.039312,0.0004,1.270
6382.00,7.579429,24.87763,0.000035,24.039266,0.0005,1.269
6384.00,7.579598,24.87784,0.000037,24.040030,0.0005,1.269
6386.00,7.579308,24.87762,0.000036,24.039792,0.0004,1.269
6388.00,7.579702,24.87756,0.000036,24.040126,0.0005,1.269
6390.00,7.579768,24.87701,0.000036,24.039266,0.0005,1.269
6392.00,7.580085,24.87746,0.000035,24.039699,0.0004,1.270
6394.00,7.580357,24.87755,0.000035,24.039855,0.0004,1.270
6396.00,7.580761,24.87717,0.000037,24.039828,0.0005,1.269
6398.00,7.580231,24.87699,0.000037,24.039214,0.0004,1.269
6400.00,7.580432,24.87650,0.000035,24.039574,0.0005,1.270
6402.00,7.580039,24.87756,0.000035,24.039354,0.0005,1.270
6404.00,7.579385,24.87824,0.000035,24.039179,0.0005,1.270
6406.00,7.579829,24.87737,0.000035,24.039817,0.0005,1.269
6408.00,7.580239,24.87753,0.000035,24.039992,0.0005,1.269
6410.00,7.579788,24.87866,0.000036,24.039697,0.0005,1.270
6412.00,7.579249,24.87826,0.000037,24.039566,0.0005,1.269
6414.00,7.579241,24.87872,0.000037,24.039657,0.0005,1.270
6416.00,7.579992,24.87874,0.000037,24.039439,0.0005,1.270
6418.00,7.580325,24.87852,0.000037,24.039877,0.0005,1.269
6420.00,7.579746,24.87798,0.000037,24.039894,0.0005,1.269
6422.00,7.579683,24.87759,0.000037,24.039446,0.0005,1.269
6424.00,7.580501,24.87811,0.000036,24.040257,0.0005,1.270
6426.00,7.580444,24.87863,0.000036,24.039608,0.0005,1.270
6428.00,7.578961,24.87818,0.000036,24.039455,0.0004,1.270
6430.00,7.578993,24.87824,0.000035,24.039361,0.0005,1.270
6432.00,7.579427,24.87764,0.000036,24.039801,0.0005,1.270
6434.00,7.579449,24.87817,0.000036,24.039437,0.0005,1.270
6436.00,7.580183,24.87784,0.000037,24.040203,0.0005,1.270
6438.00,7.579771,24.87757,0.000036,24.040286,0.0005,1.270
6440.00,7.579522,24.87803,0.000038,24.040665,0.0005,1.270
6442.00,7.578977,24.87821,0.000037,24.040084,0.0005,1.270
6444.00,7.578245,24.87697,0.000037,24.040090,0.0005,1.270
6446.00,7.578100,24.87809,0.000035,24.039752,0.0005,1.270
6448.00,7.578409,24.87738,0.000036,24.039652,0.0005,1.270
6450.00,7.578542,24.87717,0.000036,24.039101,0.0005,1.270
6452.00,7.579435,24.87811,0.000037,24.039655,0.0005,1.271
6454.00,7.579716,24.87739,0.000037,24.039730,0.0005,1.270
6456.00,7.580304,24.87761,0.000035,24.039034,0.0005,1.270
6458.00,7.579824,24.87735,0.000036,24.039904,0.0005,1.271
6460.00,7.579259,24.87725,0.000036,24.039794,0.0005,1.270
6462.00,7.579863,24.87716,0.000036,24.039068,0.0004,1.270
6464.00,7.579186,24.87803,0.000037,24.039224,0.0005,1.270
6466.00,7.577990,24.87774,0.000037,24.039981,0.0005,1.270
6468.00,7.578223,24.87859,0.000036,24.039604,0.0005,1.271
6470.00,7.578110,24.87838,0.000036,24.040143,0.0005,1.270
6472.00,7.578567,24.87826,0.000037,24.040072,0.0005,1.270
6474.00,7.578024,24.87861,0.000036,24.039734,0.0005,1.271
6476.00,7.577866,24.87733,0.000036,24.040225,0.0005,1.271
6478.00,7.579183,24.87705,0.000036,24.039757,0.0005,1.271
6480.00,7.579452,24.87744,0.000036,24.039632,0.0005,1.271
6482.00,7.579739,24.87739,0.000036,24.040197,0.0005,1.271
6484.00,7.579787,24.87828,0.000037,24.040024,0.0005,1.271
6486.00,7.580485,24.87694,0.000037,24.040001,0.0004,1.270
6488.00,7.579449,24.87690,0.000036,24.039604,0.0005,1.271
6490.00,7.578880,24.87656,0.000037,24.039770,0.0005,1.270
6492.00,7.578365,24.87754,0.000037,24.040452,0.0005,1.271
6494.00,7.578113,24.87827,0.000037,24.040166,0.0005,1.271
6496.00,7.578523,24.87810,0.000036,24.039879,0.0005,1.270
6498.00,7.578316,24.87885,0.000035,24.040432,0.0005,1.270
6500.00,7.578366,24.87889,0.000036,24.040157,0.0005,1.271
6502.00,7.578213,24.87794,0.000036,24.039777,0.0005,1.271
6504.00,7.578376,24.87760,0.000036,24.040015,0.0005,1.271
6506.00,7.579542,24.87751,0.000037,24.039363,0.0005,1.271
6508.00,7.579076,24.87767,0.000037,24.039830,0.0005,1.271
6510.00,7.578762,24.87807,0.000037,24.039952,0.0005,1.271
6512.00,7.578972,24.87845,0.000035,24.039581,0.0005,1.271
6514.00,7.579928,24.87770,0.000036,24.040197,0.0005,1.271
6516.00,7.580311,24.87753,0.000038,24.039892,0.0005,1.270
6518.00,7.579397,24.87751,0.000038,24.040419,0.0005,1.270
6520.00,7.579143,24.87771,0.000037,24.040557,0.0005,1.270
6522.00,7.579355,24.87788,0.000037,24.039013,0.0005,1.271
6524.00,7.580466,24.87746,0.000036,24.039283,0.0005,1.272
6526.00,7.580983,24.87871,0.000038,24.040503,0.0005,1.271
6528.00,7.579896,24.87940,0.000036,24.039486,0.0005,1.272
6530.00,7.579665,24.87934,0.000036,24.039528,0.0005,1.272
6532.00,7.579360,24.87918,0.000035,24.039390,0.0005,1.271
6534.00,7.578744,24.87810,0.000036,24.039832,0.0005,1.271
6536.00,7.578461,24.87856,0.000037,24.039983,0.0005,1.271
6538.00,7.579386,24.87901,0.000037,24.039843,0.0005,1.271
6540.00,7.579562,24.87931,0.000037,24.039892,0.0005,1.271
6542.00,7.580129,24.87928,0.000037,24.039766,0.0005,1.272
6544.00,7.580298,24.87890,0.000037,24.039955,0.0005,1.272
6546.00,7.579019,24.87873,0.000035,24.039788,0.0005,1.271
6548.00,7.579617,24.87870,0.000037,24.039881,0.0004,1.271
6550.00,7.579346,24.87825,0.000037,24.040246,0.0005,1.271
6552.00,7.579462,24.87853,0.000036,24.039914,0.0005,1.271
6554.00,7.579114,24.87880,0.000037,24.039604,0.0005,1.271
6556.00,7.579184,24.87945,0.000037,24.040054,0.0005,1.271
6558.00,7.579369,24.87855,0.000037,24.040170,0.0005,1.272
6560.00,7.580084,24.87966,0.000036,24.039766,0.0005,1.272
6562.00,7.579612,24.88002,0.000036,24.039510,0.0005,1.272
6564.00,7.579661,24.87892,0.000036,24.038924,0.0005,1.271
6566.00,7.580279,24.87819,0.000038,24.039092,0.0005,1.272
6568.00,7.579600,24.87902,0.000037,24.040086,0.0005,1.271
6570.00,7.579451,24.87872,0.000036,24.039115,0.0005,1.271
6572.00,7.579854,24.87801,0.000036,24.039835,0.0005,1.271
6574.00,7.578719,24.87821,0.000037,24.039921,0.0005,1.272
6576.00,7.579121,24.87880,0.000037,24.039575,0.0005,1.272
6578.00,7.580269,24.87872,0.000036,24.039966,0.0005,1.272
6580.00,7.579805,24.87796,0.000037,24.040681,0.0005,1.272
6582.00,7.579545,24.87722,0.000036,24.039917,0.0005,1.272
6584.00,7.579777,24.87696,0.000036,24.039870,0.0004,1.272
6586.00,7.580089,24.87814,0.000037,24.040335,0.0004,1.272
6588.00,7.580677,24.87860,0.000037,24.040390,0.0005,1.271
6590.00,7.579779,24.87901,0.000036,24.040199,0.0005,1.272
6592.00,7.580601,24.87954,0.000037,24.040279,0.0005,1.272
6594.00,7.581686,24.87976,0.000037,24.040274,0.0005,1.272
6596.00,7.580673,24.87896,0.000036,24.040305,0.0005,1.272
6598.00,7.580119,24.87909,0.000037,24.040230,0.0005,1.272
6600.00,7.579727,24.87751,0.000037,24.039452,0.0005,1.272
6602.00,7.578964,24.87736,0.000037,24.039497,0.0005,1.272
6604.00,7.580171,24.87852,0.000037,24.040114,0.0005,1.272
@11,12.0000,24.0
6606.00,7.579663,24.87836,0.000037,24.040183,0.0005,1.272
6608.00,7.573296,24.87870,0.000036,24.040650,0.0005,1.272
6610.00,7.563254,24.87861,0.000036,24.039895,0.0005,1.271
6612.00,7.547449,24.87737,0.000038,24.040037,0.0005,1.271
6614.00,7.528756,24.87744,0.000038,24.039992,0.0005,1.271
6616.00,7.513195,24.87778,0.000038,24.040235,0.0005,1.271
6618.00,7.499647,24.87816,0.000038,24.040157,0.0005,1.272
6620.00,7.487224,24.87826,0.000038,24.040528,0.0005,1.272
6622.00,7.476591,24.87804,0.000037,24.040141,0.0005,1.273
6624.00,7.469389,24.87867,0.000036,24.039772,0.0005,1.273
6626.00,7.462757,24.87879,0.000036,24.039990,0.0005,1.273
6628.00,7.457169,24.87946,0.000035,24.040614,0.0005,1.273
6630.00,7.450867,24.87920,0.000036,24.040675,0.0005,1.274
6632.00,7.449473,24.88031,0.000036,24.039381,0.0005,1.273
6634.00,7.452798,24.88005,0.000036,24.040072,0.0005,1.274
6636.00,7.461769,24.87996,0.000034,24.040210,0.0005,1.274
6638.00,7.473220,24.87885,0.000036,24.040132,0.0005,1.273
6640.00,7.482488,24.87886,0.000035,24.039379,0.0005,1.274
6642.00,7.491155,24.87877,0.000035,24.039135,0.0005,1.273
6644.00,7.499189,24.87879,0.000036,24.039823,0.0005,1.273
6646.00,7.506077,24.87884,0.000037,24.040694,0.0005,1.273
6648.00,7.512069,24.87901,0.000037,24.040208,0.0005,1.273
6650.00,7.518125,24.87909,0.000038,24.040234,0.0005,1.273
6652.00,7.524700,24.87910,0.000036,24.040145,0.0005,1.273
6654.00,7.531561,24.87902,0.000038,24.040265,0.0005,1.272
6656.00,7.538401,24.87871,0.000037,24.040574,0.0005,1.273
6658.00,7.545251,24.87921,0.000036,24.039679,0.0005,1.272
6660.00,7.550737,24.87894,0.000035,24.040210,0.0005,1.273
6662.00,7.556098,24.87857,0.000038,24.039726,0.0005,1.272
6664.00,7.559337,24.87867,0.000037,24.040537,0.0006,1.272
6666.00,7.562370,24.87803,0.000037,24.040623,0.0005,1.272
6668.00,7.564818,24.87833,0.000036,24.040543,0.0005,1.272
6670.00,7.566915,24.87953,0.000036,24.040068,0.0005,1.272
6672.00,7.568590,24.87908,0.000036,24.039479,0.0005,1.272
6674.00,7.569153,24.87913,0.000038,24.039406,0.0005,1.272
6676.00,7.570646,24.87827,0.000037,24.040235,0.0005,1.272
6678.00,7.572227,24.87862,0.000036,24.039744,0.0005,1.273
6680.00,7.572271,24.87989,0.000036,24.040221,0.0005,1.273
6682.00,7.571714,24.87990,0.000035,24.040537,0.0005,1.273
6684.00,7.571382,24.88047,0.000037,24.040046,0.0005,1.272
6686.00,7.571483,24.88117,0.000037,24.040128,0.0005,1.272
6688.00,7.571416,24.88137,0.000038,24.039506,0.0005,1.273
6690.00,7.571623,24.88152,0.000037,24.039106,0.0005,1.272
6692.00,7.572501,24.88090,0.000038,24.039710,0.0005,1.272
6694.00,7.573022,24.88045,0.000036,24.040341,0.0005,1.273
6696.00,7.573768,24.88024,0.000036,24.040230,0.0005,1.273
6698.00,7.574351,24.88063,0.000036,24.039655,0.0005,1.272
6700.00,7.575492,24.88066,0.000036,24.039681,0.0005,1.272
6702.00,7.576702,24.88077,0.000037,24.039741,0.0005,1.273
6704.00,7.577897,24.88009,0.000037,24.039583,0.0005,1.273
6706.00,7.578656,24.88065,0.000036,24.040046,0.0005,1.272
6708.00,7.579193,24.88081,0.000038,24.040392,0.0005,1.273
6710.00,7.579169,24.88059,0.000037,24.039979,0.0005,1.273
6712.00,7.579545,24.88098,0.000036,24.040035,0.0005,1.273
6714.00,7.579549,24.88046,0.000037,24.040270,0.0005,1.272
6716.00,7.579526,24.88062,0.000036,24.040346,0.0005,1.272
6718.00,7.579359,24.88102,0.000037,24.039717,0.0005,1.272
6720.00,7.579515,24.88146,0.000037,24.040466,0.0005,1.272
6722.00,7.579449,24.88178,0.000037,24.040526,0.0005,1.273
6724.00,7.579415,24.88166,0.000036,24.039757,0.0005,1.273
6726.00,7.580664,24.88201,0.000036,24.040161,0.0005,1.273
6728.00,7.580092,24.88096,0.000036,24.039461,0.0004,1.273
6730.00,7.580029,24.88129,0.000037,24.039083,0.0005,1.272
6732.00,7.580635,24.88218,0.000037,24.039912,0.0005,1.272
6734.00,7.580884,24.88301,0.000037,24.040339,0.0005,1.273
6736.00,7.581413,24.88227,0.000035,24.039815,0.0005,1.272
6738.00,7.581606,24.88195,0.000037,24.040454,0.0005,1.273
6740.00,7.581736,24.88176,0.000036,24.040419,0.0004,1.273
6742.00,7.582234,24.88091,0.000040,24.038653,0.0005,1.272
6744.00,7.581858,24.88212,0.000037,24.038893,0.0005,1.273
6746.00,7.582423,24.88161,0.000036,24.039599,0.0005,1.273
6748.00,7.582366,24.88107,0.000037,24.039635,0.0005,1.273
6750.00,7.581639,24.88131,0.000037,24.040359,0.0005,1.273
6752.00,7.582328,24.88146,0.000036,24.040083,0.0005,1.273
6754.00,7.582767,24.88147,0.000038,24.040021,0.0005,1.272
6756.00,7.581752,24.88303,0.000037,24.040110,0.0005,1.273
6758.00,7.580916,24.88257,0.000037,24.040568,0.0005,1.274
6760.00,7.580253,24.88178,0.000036,24.040084,0.0005,1.273
6762.00,7.579817,24.88230,0.000036,24.040106,0.0005,1.273
6764.00,7.579438,24.88230,0.000037,24.040423,0.0005,1.273
6766.00,7.580030,24.88144,0.000036,24.039781,0.0005,1.274
6768.00,7.580326,24.88119,0.000036,24.039821,0.0005,1.273
6770.00,7.579762,24.88170,0.000036,24.040139,0.0005,1.273
6772.00,7.579005,24.88090,0.000036,24.039424,0.0005,1.272
6774.00,7.579026,24.88099,0.000037,24.040063,0.0005,1.273
6776.00,7.579842,24.88083,0.000037,24.040205,0.0005,1.273
6778.00,7.580336,24.88081,0.000035,24.039746,0.0004,1.273
6780.00,7.579800,24.88064,0.000036,24.039932,0.0005,1.273
6782.00,7.579450,24.88091,0.000037,24.039830,0.0004,1.273
6784.00,7.579926,24.88090,0.000037,24.039563,0.0005,1.273
6786.00,7.580214,24.88015,0.000035,24.040163,0.0005,1.273
6788.00,7.580090,24.87935,0.000036,24.039568,0.0005,1.273
6790.00,7.579850,24.88005,0.000037,24.039955,0.0005,1.273
6792.00,7.579432,24.88077,0.000036,24.039819,0.0005,1.273
6794.00,7.579517,24.88099,0.000036,24.039617,0.0005,1.274
6796.00,7.579643,24.88111,0.000036,24.040497,0.0005,1.273
6798.00,7.579785,24.88154,0.000037,24.040077,0.0005,1.273
6800.00,7.579186,24.88163,0.000036,24.040128,0.0005,1.274
6802.00,7.578589,24.88111,0.000036,24.040321,0.0005,1.273
6804.00,7.578610,24.88035,0.000037,24.039810,0.0005,1.273
6806.00,7.579548,24.87989,0.000037,24.039464,0.0005,1.273
6808.00,7.579815,24.87943,0.000036,24.039790,0.0004,1.273
6810.00,7.579385,24.88041,0.000038,24.040035,0.0005,1.273
6812.00,7.579353,24.87971,0.000037,24.039750,0.0004,1.273
6814.00,7.578573,24.87954,0.000036,24.039221,0.0005,1.272
6816.00,7.578237,24.87936,0.000037,24.040401,0.0005,1.273
6818.00,7.578696,24.87816,0.000037,24.040194,0.0005,1.274
6820.00,7.579570,24.87922,0.000036,24.039986,0.0005,1.273
6822.00,7.579855,24.88008,0.000037,24.040408,0.0005,1.273
6824.00,7.579342,24.88000,0.000038,24.040294,0.0005,1.273
6826.00,7.578456,24.87947,0.000037,24.040828,0.0005,1.273
6828.00,7.578199,24.87908,0.000036,24.040130,0.0005,1.273
6830.00,7.579348,24.87942,0.000037,24.040354,0.0005,1.272
6832.00,7.580273,24.87848,0.000038,24.039606,0.0005,1.273
6834.00,7.578972,24.87896,0.000037,24.039721,0.0005,1.273
6836.00,7.578621,24.88016,0.000037,24.039823,0.0005,1.273
6838.00,7.578613,24.88020,0.000036,24.040343,0.0005,1.274
6840.00,7.578730,24.87990,0.000037,24.040821,0.0005,1.274
6842.00,7.579082,24.87975,0.000035,24.039884,0.0005,1.273
6844.00,7.579254,24.88042,0.000037,24.039852,0.0005,1.273
6846.00,7.579215,24.88046,0.000037,24.039595,0.0005,1.273
6848.00,7.580115,24.87991,0.000037,24.039988,0.0005,1.273
6850.00,7.580637,24.88032,0.000037,24.040686,0.0005,1.273
6852.00,7.581401,24.88083,0.000037,24.040330,0.0005,1.273
6854.00,7.580289,24.88044,0.000036,24.039204,0.0005,1.273
6856.00,7.580016,24.87911,0.000037,24.039537,0.0005,1.273
6858.00,7.580034,24.87954,0.000038,24.040186,0.0005,1.274
6860.00,7.579436,24.87907,0.000036,24.039828,0.0005,1.273
6862.00,7.578324,24.88058,0.000037,24.040035,0.0005,1.273
6864.00,7.578662,24.87984,0.000037,24.039968,0.0005,1.273
6866.00,7.578639,24.87939,0.000035,24.039914,0.0004,1.274
6868.00,7.579139,24.87946,0.000034,24.039324,0.0005,1.273
6870.00,7.579032,24.87804,0.000035,24.039710,0.0005,1.273
6872.00,7.578811,24.87884,0.000037,24.040061,0.0005,1.273
6874.00,7.578596,24.87918,0.000037,24.040030,0.0005,1.273
6876.00,7.578717,24.87912,0.000038,24.040019,0.0004,1.273
6878.00,7.579121,24.87912,0.000037,24.040028,0.0005,1.273
6880.00,7.579199,24.87975,0.000037,24.040068,0.0005,1.273
6882.00,7.580234,24.88017,0.000036,24.039974,0.0005,1.274
6884.00,7.580388,24.88016,0.000036,24.039401,0.0005,1.273
6886.00,7.579698,24.87968,0.000037,24.039928,0.0004,1.273
6888.00,7.579244,24.87995,0.000037,24.039750,0.0005,1.273
6890.00,7.578990,24.87983,0.000037,24.040072,0.0005,1.273
6892.00,7.579616,24.87983,0.000036,24.039930,0.0005,1.273
6894.00,7.580000,24.88034,0.000036,24.040485,0.0005,1.274
6896.00,7.580283,24.87987,0.000036,24.040639,0.0005,1.273
6898.00,7.579673,24.87953,0.000037,24.040625,0.0005,1.273
6900.00,7.580430,24.87967,0.000037,24.040655,0.0005,1.273
6902.00,7.580038,24.88034,0.000036,24.039903,0.0005,1.274
6904.00,7.579498,24.88018,0.000036,24.039864,0.0005,1.274
6906.00,7.579690,24.87935,0.000037,24.040048,0.0005,1.273
6908.00,7.579817,24.87939,0.000037,24.039715,0.0004,1.273
6910.00,7.579504,24.87913,0.000037,24.039679,0.0005,1.274
6912.00,7.579915,24.87963,0.000037,24.039935,0.0005,1.273
6914.00,7.580507,24.87975,0.000037,24.039888,0.0004,1.273
6916.00,7.580631,24.87901,0.000036,24.040203,0.0005,1.273
6918.00,7.580248,24.87926,0.000036,24.040041,0.0005,1.273
6920.00,7.580140,24.88008,0.000037,24.039452,0.0006,1.273
6922.00,7.579207,24.88038,0.000037,24.040112,0.0005,1.273
6924.00,7.579048,24.88046,0.000037,24.040688,0.0005,1.273
6926.00,7.579687,24.88046,0.000038,24.040395,0.0005,1.273
6928.00,7.579701,24.88134,0.000037,24.040605,0.0005,1.274
6930.00,7.579428,24.88158,0.000036,24.039783,0.0005,1.274
6932.00,7.579229,24.88063,0.000036,24.040308,0.0005,1.273
6934.00,7.579318,24.88111,0.000037,24.040412,0.0005,1.274
6936.00,7.579971,24.88178,0.000037,24.039232,0.0005,1.273
6938.00,7.579929,24.88091,0.000036,24.040126,0.0005,1.273
6940.00,7.580058,24.88107,0.000036,24.040806,0.0004,1.273
6942.00,7.580170,24.88084,0.000037,24.040366,0.0005,1.273
6944.00,7.579960,24.88128,0.000037,24.040332,0.0005,1.273
6946.00,7.579782,24.88178,0.000037,24.040490,0.0005,1.273
6948.00,7.580047,24.88226,0.000037,24.039786,0.0005,1.273
6950.00,7.580125,24.88244,0.000035,24.039810,0.0005,1.273
6952.00,7.580501,24.88139,0.000037,24.040528,0.0005,1.273
6954.00,7.580177,24.88128,0.000036,24.039535,0.0005,1.273
6956.00,7.579611,24.88150,0.000037,24.039939,0.0005,1.273
6958.00,7.580030,24.88193,0.000036,24.040617,0.0005,1.274
6960.00,7.580428,24.88109,0.000036,24.039908,0.0005,1.274
6962.00,7.580448,24.88076,0.000036,24.039984,0.0005,1.273
6964.00,7.579868,24.88143,0.000036,24.040603,0.0005,1.274
6966.00,7.580275,24.88156,0.000036,24.039814,0.0005,1.274
6968.00,7.580543,24.88128,0.000036,24.039964,0.0005,1.273
6970.00,7.579980,24.88138,0.000036,24.040357,0.0005,1.273
6972.00,7.580184,24.88166,0.000037,24.040155,0.0005,1.273
6974.00,7.580494,24.88099,0.000037,24.040268,0.0005,1.273
6976.00,7.580444,24.88156,0.000037,24.040452,0.0005,1.273
6978.00,7.581131,24.88185,0.000038,24.040374,0.0005,1.273
6980.00,7.580368,24.88144,0.000038,24.039686,0.0005,1.274
6982.00,7.578690,24.88160,0.000037,24.040199,0.0005,1.273
6984.00,7.578705,24.88176,0.000037,24.039921,0.0005,1.273
6986.00,7.578817,24.88153,0.000035,24.040106,0.0005,1.274
6988.00,7.577762,24.88095,0.000036,24.040979,0.0005,1.273
6990.00,7.577663,24.88195,0.000037,24.039701,0.0005,1.274
6992.00,7.577223,24.88208,0.000036,24.039846,0.0005,1.273
6994.00,7.576868,24.88159,0.000038,24.039817,0.0005,1.273
6996.00,7.577536,24.88196,0.000037,24.040219,0.0005,1.274
6998.00,7.577314,24.88176,0.000036,24.041123,0.0005,1.273
7000.00,7.578350,24.88056,0.000037,24.040746,0.0005,1.273
7002.00,7.578632,24.88128,0.000036,24.040017,0.0005,1.274
7004.00,7.578229,24.88082,0.000037,24.039894,0.0005,1.274
7006.00,7.577636,24.88212,0.000036,24.039804,0.0005,1.273
7008.00,7.578448,24.88238,0.000036,24.040072,0.0005,1.274
7010.00,7.578942,24.88230,0.000037,24.040043,0.0005,1.273
7012.00,7.579477,24.88142,0.000037,24.039819,0.0005,1.274
7014.00,7.580040,24.88127,0.000036,24.040130,0.0004,1.273
7016.00,7.580372,24.88150,0.000036,24.040112,0.0004,1.273
7018.00,7.581076,24.88168,0.000038,24.040039,0.0004,1.272
7020.00,7.581088,24.88113,0.000037,24.040766,0.0005,1.273
7022.00,7.580429,24.88070,0.000037,24.040225,0.0005,1.273
7024.00,7.580855,24.88016,0.000037,24.040297,0.0005,1.273
7026.00,7.581024,24.87989,0.000037,24.040214,0.0005,1.273
7028.00,7.580784,24.87946,0.000037,24.041154,0.0005,1.273
7030.00,7.579457,24.88020,0.000036,24.040286,0.0005,1.274
7032.00,7.580425,24.88113,0.000036,24.040006,0.0005,1.274
7034.00,7.580302,24.88082,0.000036,24.039784,0.0005,1.273
7036.00,7.580023,24.88033,0.000038,24.039139,0.0004,1.273
7038.00,7.579617,24.87939,0.000037,24.039839,0.0005,1.274
7040.00,7.578571,24.87965,0.000036,24.039695,0.0005,1.273
7042.00,7.578773,24.88021,0.000036,24.040054,0.0004,1.274
7044.00,7.579222,24.88026,0.000037,24.039934,0.0004,1.274
7046.00,7.579181,24.88065,0.000036,24.039284,0.0005,1.274
7048.00,7.578882,24.88036,0.000036,24.039744,0.0005,1.274
7050.00,7.578855,24.88047,0.000036,24.040012,0.0005,1.273
7052.00,7.579171,24.88001,0.000037,24.039739,0.0005,1.273
7054.00,7.579541,24.88037,0.000036,24.039239,0.0005,1.273
7056.00,7.579341,24.87971,0.000036,24.040037,0.0004,1.274
7058.00,7.579363,24.88065,0.000036,24.039537,0.0005,1.274
7060.00,7.579601,24.88071,0.000036,24.040015,0.0005,1.273
7062.00,7.580005,24.88056,0.000037,24.040237,0.0004,1.273
7064.00,7.580518,24.88038,0.000037,24.039775,0.0005,1.274
7066.00,7.580391,24.88114,0.000037,24.040248,0.0004,1.273
7068.00,7.579180,24.88036,0.000036,24.039692,0.0005,1.273
7070.00,7.578075,24.87971,0.000037,24.039941,0.0005,1.274
7072.00,7.578060,24.87882,0.000035,24.039964,0.0004,1.274
7074.00,7.578829,24.87847,0.000035,24.039466,0.0005,1.273
7076.00,7.579468,24.87929,0.000036,24.039332,0.0005,1.274
7078.00,7.579394,24.87967,0.000035,24.039366,0.0005,1.274
7080.00,7.579806,24.87956,0.000036,24.039244,0.0004,1.274
7082.00,7.578876,24.88098,0.000037,24.039135,0.0005,1.274
7084.00,7.578685,24.88013,0.000036,24.040352,0.0005,1.273
7086.00,7.579119,24.87931,0.000037,24.039701,0.0005,1.274
7088.00,7.579625,24.87962,0.000037,24.040448,0.0004,1.273
7090.00,7.579040,24.88036,0.000037,24.040468,0.0005,1.274
7092.00,7.578839,24.88012,0.000036,24.040659,0.0005,1.274
7094.00,7.579326,24.88075,0.000037,24.039855,0.0005,1.274
7096.00,7.578835,24.88075,0.000036,24.039984,0.0004,1.273
7098.00,7.578814,24.88143,0.000037,24.040265,0.0004,1.274
7100.00,7.578616,24.88187,0.000036,24.040205,0.0005,1.273
7102.00,7.578675,24.88203,0.000036,24.040323,0.0004,1.274
7104.00,7.578566,24.88184,0.000036,24.040261,0.0005,1.274
7106.00,7.579044,24.88158,0.000036,24.039735,0.0005,1.273
7108.00,7.579195,24.88242,0.000037,24.039859,0.0005,1.273
7110.00,7.579174,24.88239,0.000037,24.039879,0.0004,1.274
7112.00,7.580492,24.88198,0.000036,24.039799,0.0005,1.273
7114.00,7.580604,24.88219,0.000035,24.040585,0.0005,1.273
7116.00,7.579574,24.88164,0.000035,24.039954,0.0005,1.274
7118.00,7.579480,24.88099,0.000036,24.040455,0.0005,1.273
7120.00,7.580504,24.88147,0.000036,24.040381,0.0004,1.274
7122.00,7.580523,24.88236,0.000036,24.040323,0.0004,1.274
7124.00,7.579041,24.88192,0.000035,24.039568,0.0005,1.274
7126.00,7.579185,24.88254,0.000036,24.039521,0.0005,1.274
7128.00,7.579058,24.88215,0.000037,24.040363,0.0005,1.273
7130.00,7.578761,24.88126,0.000036,24.040323,0.0005,1.273
7132.00,7.578373,24.88168,0.000036,24.040054,0.0005,1.273
7134.00,7.578975,24.88047,0.000037,24.039406,0.0005,1.273
7136.00,7.578926,24.87979,0.000037,24.039872,0.0005,1.273
7138.00,7.579364,24.88003,0.000036,24.039957,0.0005,1.274
7140.00,7.578674,24.87990,0.000036,24.040414,0.0004,1.274
7142.00,7.578638,24.87931,0.000035,24.039648,0.0005,1.273
7144.00,7.578704,24.87956,0.000036,24.040010,0.0005,1.274
7146.00,7.578197,24.87968,0.000037,24.039026,0.0005,1.273
7148.00,7.578972,24.87983,0.000037,24.039564,0.0005,1.272
7150.00,7.579458,24.87963,0.000037,24.040199,0.0005,1.273
7152.00,7.579715,24.87921,0.000036,24.039926,0.0005,1.273
7154.00,7.579847,24.87879,0.000036,24.039283,0.0005,1.273
7156.00,7.579761,24.87896,0.000036,24.039637,0.0005,1.274
7158.00,7.580761,24.87958,0.000036,24.040277,0.0005,1.273
7160.00,7.581107,24.88052,0.000035,24.040343,0.0005,1.274
7162.00,7.580456,24.88012,0.000036,24.040701,0.0005,1.273
7164.00,7.580198,24.88006,0.000036,24.040128,0.0005,1.273
7166.00,7.579248,24.87921,0.000036,24.039632,0.0004,1.273
7168.00,7.578658,24.88010,0.000035,24.038815,0.0004,1.273
7170.00,7.578995,24.87959,0.000037,24.039950,0.0005,1.272
7172.00,7.579411,24.87888,0.000036,24.039828,0.0004,1.272
7174.00,7.578569,24.88031,0.000037,24.039310,0.0004,1.273
7176.00,7.578621,24.88018,0.000037,24.039717,0.0005,1.272
7178.00,7.578619,24.88054,0.000037,24.039928,0.0005,1.273
7180.00,7.578622,24.88015,0.000036,24.039984,0.0004,1.273
7182.00,7.579360,24.87970,0.000035,24.039328,0.0004,1.273
7184.00,7.578855,24.87898,0.000035,24.039717,0.0004,1.273
7186.00,7.578561,24.87902,0.000036,24.039697,0.0004,1.273
7188.00,7.578129,24.87907,0.000035,24.039637,0.0004,1.273
7190.00,7.578240,24.87953,0.000035,24.039910,0.0005,1.273
7192.00,7.578819,24.87925,0.000036,24.040606,0.0005,1.273
7194.00,7.578336,24.87973,0.000036,24.039741,0.0005,1.272
7196.00,7.578428,24.88033,0.000037,24.039639,0.0005,1.272
7198.00,7.577879,24.88020,0.000038,24.040355,0.0005,1.273
7200.00,7.578587,24.88013,0.000037,24.040385,0.0005,1.273
7202.00,7.579089,24.87892,0.000037,24.040075,0.0005,1.272
7204.00,7.579199,24.87967,0.000037,24.039044,0.0005,1.273
@12,12.0000,24.0
7206.00,7.578793,24.87986,0.000036,24.040165,0.0004,1.273
7208.00,7.573894,24.87941,0.000036,24.039879,0.0004,1.272
7210.00,7.564520,24.88061,0.000036,24.040283,0.0005,1.272
7212.00,7.549766,24.88046,0.000036,24.040250,0.0005,1.272
7214.00,7.532504,24.87987,0.000036,24.040303,0.0005,1.272
7216.00,7.517299,24.88021,0.000036,24.040141,0.0005,1.272
7218.00,7.503930,24.87949,0.000036,24.039944,0.0004,1.273
7220.00,7.492411,24.87867,0.000035,24.039663,0.0005,1.274
7222.00,7.484190,24.87968,0.000034,24.040815,0.0004,1.274
7224.00,7.476684,24.87943,0.000034,24.039177,0.0004,1.274
7226.00,7.470762,24.87953,0.000035,24.039357,0.0004,1.274
7228.00,7.464753,24.87989,0.000034,24.040110,0.0005,1.273
7230.00,7.459404,24.87982,0.000035,24.040101,0.0004,1.273
7232.00,7.457902,24.87900,0.000035,24.040214,0.0004,1.273
7234.00,7.462074,24.87934,0.000035,24.040301,0.0004,1.275
7236.00,7.472010,24.87982,0.000036,24.039997,0.0005,1.275
7238.00,7.483572,24.87962,0.000035,24.040301,0.0005,1.274
7240.00,7.492903,24.87970,0.000035,24.040248,0.0004,1.273
7242.00,7.500950,24.87940,0.000036,24.039724,0.0004,1.273
7244.00,7.507997,24.87991,0.000036,24.039259,0.0005,1.273
7246.00,7.513704,24.88037,0.000037,24.040192,0.0005,1.273
7248.00,7.518748,24.88151,0.000038,24.040670,0.0005,1.273
7250.00,7.524089,24.88104,0.000037,24.040612,0.0005,1.272
7252.00,7.530358,24.88018,0.000037,24.040248,0.0005,1.272
7254.00,7.535300,24.87988,0.000037,24.040585,0.0005,1.272
7256.00,7.541334,24.88061,0.000036,24.040279,0.0005,1.273
7258.00,7.548169,24.88143,0.000037,24.039983,0.0005,1.272
7260.00,7.553570,24.88083,0.000038,24.040041,0.0005,1.273
7262.00,7.556991,24.88059,0.000037,24.040305,0.0004,1.272
7264.00,7.560543,24.87965,0.000036,24.039006,0.0004,1.273
7266.00,7.563031,24.87998,0.000035,24.040535,0.0004,1.273
7268.00,7.565086,24.87949,0.000036,24.040817,0.0005,1.272
7270.00,7.565875,24.87992,0.000036,24.040154,0.0005,1.273
7272.00,7.566662,24.87878,0.000035,24.040357,0.0005,1.273
7274.00,7.568081,24.88007,0.000036,24.040146,0.0005,1.272
7276.00,7.568922,24.87875,0.000036,24.040064,0.0005,1.273
7278.00,7.569545,24.87785,0.000036,24.039755,0.0005,1.273
7280.00,7.570625,24.87835,0.000035,24.039426,0.0004,1.272
7282.00,7.571658,24.87893,0.000037,24.039968,0.0004,1.273
7284.00,7.572423,24.87913,0.000036,24.039755,0.0004,1.273
7286.00,7.573099,24.87988,0.000035,24.040146,0.0005,1.272
7288.00,7.573807,24.87986,0.000035,24.039983,0.0005,1.272
7290.00,7.574503,24.88038,0.000036,24.040052,0.0005,1.272
7292.00,7.575033,24.88034,0.000036,24.039666,0.0004,1.272
7294.00,7.575948,24.87913,0.000037,24.040201,0.0004,1.272
7296.00,7.576174,24.87954,0.000037,24.040090,0.0004,1.272
7298.00,7.576890,24.87918,0.000038,24.039904,0.0005,1.272
7300.00,7.577085,24.87985,0.000037,24.040226,0.0005,1.272
7302.00,7.577222,24.88004,0.000036,24.040292,0.0005,1.272
7304.00,7.577958,24.87997,0.000037,24.040057,0.0005,1.272
7306.00,7.578435,24.88013,0.000035,24.040419,0.0004,1.272
7308.00,7.578643,24.88021,0.000036,24.039697,0.0004,1.272
7310.00,7.578788,24.87928,0.000037,24.038803,0.0004,1.271
7312.00,7.579361,24.87955,0.000036,24.039275,0.0004,1.272
7314.00,7.579599,24.87922,0.000037,24.040441,0.0005,1.272
7316.00,7.579491,24.87921,0.000037,24.040030,0.0005,1.272
7318.00,7.579742,24.87913,0.000036,24.039652,0.0004,1.272
7320.00,7.580374,24.87966,0.000035,24.039670,0.0005,1.272
7322.00,7.580711,24.87969,0.000036,24.040026,0.0004,1.272
7324.00,7.580851,24.88041,0.000035,24.039975,0.0004,1.272
7326.00,7.580618,24.88047,0.000036,24.039554,0.0004,1.271
7328.00,7.580444,24.88043,0.000037,24.039359,0.0004,1.271
7330.00,7.579737,24.87980,0.000037,24.039457,0.0004,1.272
7332.00,7.579360,24.87984,0.000036,24.039241,0.0005,1.272
7334.00,7.579658,24.88007,0.000035,24.038992,0.0005,1.272
7336.00,7.579634,24.88003,0.000035,24.039339,0.0005,1.272
7338.00,7.580188,24.87950,0.000034,24.039486,0.0005,1.272
7340.00,7.580206,24.87917,0.000036,24.039646,0.0005,1.272
7342.00,7.578899,24.88015,0.000035,24.039286,0.0004,1.272
7344.00,7.578672,24.88092,0.000035,24.040044,0.0004,1.272
7346.00,7.579511,24.88068,0.000036,24.040466,0.0005,1.271
7348.00,7.579659,24.88021,0.000035,24.039386,0.0004,1.272
7350.00,7.579777,24.87958,0.000035,24.039023,0.0005,1.272
7352.00,7.579036,24.87992,0.000035,24.039461,0.0005,1.272
7354.00,7.579416,24.88124,0.000035,24.039910,0.0004,1.272
7356.00,7.579512,24.88034,0.000035,24.039879,0.0004,1.271
7358.00,7.580092,24.88135,0.000036,24.039110,0.0004,1.272
7360.00,7.581159,24.88084,0.000036,24.039772,0.0004,1.272
7362.00,7.581424,24.87990,0.000036,24.039199,0.0005,1.271
7364.00,7.580539,24.88031,0.000037,24.039379,0.0004,1.271
7366.00,7.579533,24.88075,0.000037,24.039443,0.0004,1.272
7368.00,7.579146,24.88111,0.000035,24.040146,0.0004,1.272
7370.00,7.579459,24.88131,0.000037,24.040163,0.0005,1.272
7372.00,7.578730,24.88167,0.000036,24.039746,0.0005,1.272
7374.00,7.578866,24.88190,0.000036,24.040381,0.0004,1.272
7376.00,7.578550,24.88153,0.000037,24.040474,0.0004,1.272
7378.00,7.579449,24.88123,0.000036,24.039410,0.0004,1.272
7380.00,7.580298,24.88160,0.000036,24.039403,0.0004,1.271
7382.00,7.581196,24.88079,0.000036,24.040041,0.0004,1.271
7384.00,7.580617,24.88007,0.000036,24.039755,0.0005,1.272
7386.00,7.579709,24.88007,0.000036,24.039754,0.0005,1.271
7388.00,7.579148,24.88067,0.000036,24.039790,0.0004,1.272
7390.00,7.580094,24.88112,0.000035,24.039803,0.0005,1.271
7392.00,7.579895,24.88063,0.000037,24.040032,0.0005,1.272
7394.00,7.579405,24.88150,0.000037,24.039699,0.0005,1.272
7396.00,7.579871,24.88122,0.000035,24.039941,0.0005,1.271
7398.00,7.581095,24.88089,0.000036,24.040292,0.0005,1.271
7400.00,7.581479,24.88036,0.000037,24.039497,0.0005,1.271
7402.00,7.579452,24.88065,0.000037,24.039059,0.0005,1.271
7404.00,7.578600,24.88003,0.000036,24.039795,0.0004,1.272
7406.00,7.578761,24.88126,0.000035,24.039977,0.0004,1.272
7408.00,7.579377,24.88036,0.000036,24.039806,0.0005,1.271
7410.00,7.578985,24.87988,0.000036,24.039674,0.0005,1.271
7412.00,7.578402,24.87980,0.000036,24.039870,0.0004,1.271
7414.00,7.578573,24.87937,0.000036,24.039041,0.0005,1.271
7416.00,7.577849,24.88045,0.000036,24.039114,0.0005,1.271
7418.00,7.577275,24.88029,0.000037,24.040408,0.0005,1.270
7420.00,7.576390,24.88107,0.000037,24.039175,0.0005,1.271
7422.00,7.576475,24.88084,0.000037,24.039266,0.0005,1.271
7424.00,7.577248,24.88125,0.000037,24.039943,0.0005,1.271
7426.00,7.577747,24.88063,0.000037,24.039548,0.0004,1.271
7428.00,7.578119,24.88011,0.000036,24.038815,0.0004,1.271
7430.00,7.577943,24.88147,0.000036,24.039590,0.0004,1.271
7432.00,7.577668,24.88133,0.000036,24.039950,0.0004,1.271
7434.00,7.578369,24.88097,0.000036,24.040617,0.0005,1.271
7436.00,7.578607,24.88117,0.000036,24.040132,0.0004,1.271
7438.00,7.578770,24.88197,0.000036,24.039204,0.0005,1.271
7440.00,7.579305,24.88194,0.000035,24.039714,0.0005,1.271
7442.00,7.578807,24.88187,0.000035,24.040021,0.0004,1.271
7444.00,7.578623,24.88169,0.000037,24.039954,0.0004,1.270
7446.00,7.578288,24.88158,0.000036,24.040450,0.0005,1.271
7448.00,7.578120,24.88213,0.000038,24.039877,0.0005,1.271
7450.00,7.578640,24.88225,0.000038,24.039834,0.0005,1.270
7452.00,7.578649,24.88221,0.000037,24.040061,0.0004,1.270
7454.00,7.578858,24.88247,0.000037,24.039832,0.0005,1.271
7456.00,7.578762,24.88190,0.000038,24.039381,0.0005,1.271
7458.00,7.578128,24.88176,0.000036,24.039472,0.0005,1.271
7460.00,7.578437,24.88225,0.000035,24.040230,0.0005,1.271
7462.00,7.578022,24.88234,0.000035,24.039366,0.0004,1.271
7464.00,7.578253,24.88200,0.000036,24.040077,0.0004,1.271
7466.00,7.578362,24.88156,0.000036,24.039557,0.0005,1.270
7468.00,7.577958,24.88136,0.000038,24.039310,0.0004,1.270
7470.00,7.577614,24.88242,0.000037,24.039844,0.0004,1.270
7472.00,7.578217,24.88163,0.000036,24.039930,0.0005,1.270
7474.00,7.578644,24.88229,0.000037,24.039806,0.0004,1.271
7476.00,7.578466,24.88236,0.000036,24.039394,0.0005,1.271
7478.00,7.577660,24.88306,0.000036,24.039643,0.0005,1.271
7480.00,7.577515,24.88274,0.000035,24.039866,0.0004,1.271
7482.00,7.577424,24.88153,0.000035,24.039734,0.0004,1.271
7484.00,7.577305,24.88244,0.000036,24.039670,0.0004,1.270
7486.00,7.577446,24.88345,0.000035,24.039484,0.0004,1.270
7488.00,7.578676,24.88242,0.000036,24.040354,0.0004,1.270
7490.00,7.579891,24.88211,0.000036,24.039470,0.0004,1.271
7492.00,7.580196,24.88284,0.000036,24.039897,0.0004,1.270
7494.00,7.579164,24.88376,0.000036,24.040021,0.0005,1.270
7496.00,7.578602,24.88431,0.000036,24.039892,0.0005,1.270
7498.00,7.578618,24.88417,0.000037,24.040125,0.0005,1.270
7500.00,7.579155,24.88344,0.000036,24.039981,0.0005,1.270
7502.00,7.579076,24.88363,0.000035,24.039441,0.0004,1.270
7504.00,7.578098,24.88398,0.000036,24.040577,0.0004,1.270
7506.00,7.577750,24.88406,0.000035,24.039441,0.0004,1.270
7508.00,7.577441,24.88421,0.000036,24.040114,0.0004,1.270
7510.00,7.578242,24.88375,0.000035,24.040830,0.0004,1.271
7512.00,7.578885,24.88295,0.000035,24.040263,0.0004,1.270
7514.00,7.578660,24.88271,0.000036,24.040059,0.0004,1.270
7516.00,7.579218,24.88242,0.000037,24.039746,0.0005,1.270
7518.00,7.579433,24.88211,0.000037,24.039492,0.0005,1.270
7520.00,7.579462,24.88307,0.000035,24.040594,0.0004,1.270
7522.00,7.579031,24.88252,0.000036,24.038992,0.0004,1.270
7524.00,7.578859,24.88186,0.000037,24.039343,0.0004,1.270
7526.00,7.579024,24.88228,0.000036,24.039614,0.0005,1.270
7528.00,7.578921,24.88223,0.000036,24.039741,0.0004,1.270
7530.00,7.579220,24.88149,0.000035,24.040132,0.0004,1.270
7532.00,7.578473,24.88257,0.000037,24.039752,0.0004,1.270
7534.00,7.578354,24.88215,0.000037,24.040157,0.0005,1.270
7536.00,7.577757,24.88249,0.000035,24.040363,0.0005,1.270
7538.00,7.577601,24.88223,0.000034,24.039126,0.0005,1.270
7540.00,7.577801,24.88238,0.000035,24.039963,0.0005,1.269
7542.00,7.578231,24.88161,0.000036,24.040261,0.0005,1.270
7544.00,7.577959,24.88166,0.000036,24.039932,0.0004,1.269
7546.00,7.579074,24.88128,0.000037,24.039754,0.0005,1.270
7548.00,7.578540,24.88108,0.000036,24.039888,0.0005,1.270
7550.00,7.579091,24.88117,0.000036,24.040875,0.0005,1.270
7552.00,7.580456,24.88149,0.000035,24.039855,0.0005,1.270
7554.00,7.579683,24.88096,0.000036,24.040190,0.0005,1.270
7556.00,7.580090,24.88127,0.000037,24.039357,0.0005,1.270
7558.00,7.579842,24.88216,0.000036,24.039759,0.0005,1.269
7560.00,7.579472,24.88113,0.000037,24.038966,0.0005,1.269
7562.00,7.579268,24.88163,0.000039,24.039441,0.0004,1.270
7564.00,7.578929,24.88089,0.000037,24.039455,0.0004,1.270
7566.00,7.578650,24.88067,0.000037,24.040605,0.0005,1.270
7568.00,7.579258,24.88071,0.000036,24.039117,0.0005,1.270
7570.00,7.578246,24.88063,0.000036,24.039028,0.0005,1.269
7572.00,7.578035,24.88047,0.000036,24.039877,0.0004,1.269
7574.00,7.578760,24.88144,0.000035,24.040044,0.0005,1.269
7576.00,7.578659,24.88047,0.000037,24.039477,0.0004,1.269
7578.00,7.578642,24.87963,0.000037,24.039719,0.0005,1.270
7580.00,7.579513,24.88002,0.000037,24.040294,0.0005,1.270
7582.00,7.579866,24.88072,0.000036,24.040343,0.0005,1.269
7584.00,7.579383,24.88047,0.000036,24.039772,0.0005,1.270
7586.00,7.578037,24.88128,0.000037,24.039832,0.0005,1.270
7588.00,7.577167,24.88096,0.000037,24.040115,0.0004,1.270
7590.00,7.577524,24.88098,0.000037,24.039421,0.0004,1.270
7592.00,7.577427,24.88054,0.000037,24.040161,0.0005,1.270
7594.00,7.577386,24.88125,0.000036,24.040205,0.0005,1.269
7596.00,7.577361,24.88217,0.000036,24.040448,0.0005,1.269
7598.00,7.577032,24.88165,0.000037,24.039886,0.0005,1.269
7600.00,7.577515,24.88207,0.000037,24.039999,0.0005,1.269
7602.00,7.577459,24.88122,0.000037,24.039341,0.0005,1.269
7604.00,7.577101,24.88113,0.000037,24.040112,0.0005,1.269
7606.00,7.577219,24.88100,0.000035,24.039606,0.0005,1.269
7608.00,7.578646,24.88119,0.000036,24.039959,0.0004,1.269
7610.00,7.577909,24.88114,0.000035,24.040514,0.0005,1.269
7612.00,7.577717,24.88061,0.000035,24.039206,0.0004,1.269
7614.00,7.578214,24.88033,0.000036,24.039899,0.0005,1.268
7616.00,7.578149,24.87995,0.000038,24.039774,0.0005,1.270
7618.00,7.578198,24.88024,0.000036,24.039352,0.0004,1.269
7620.00,7.576901,24.87944,0.000036,24.039128,0.0004,1.269
7622.00,7.576392,24.87962,0.000035,24.039812,0.0005,1.269
7624.00,7.577125,24.87961,0.000037,24.039810,0.0004,1.269
7626.00,7.577638,24.88087,0.000035,24.039988,0.0005,1.269
7628.00,7.578376,24.88147,0.000035,24.039784,0.0005,1.270
7630.00,7.578662,24.88126,0.000036,24.040081,0.0005,1.269
7632.00,7.579109,24.88188,0.000036,24.039508,0.0005,1.269
7634.00,7.579102,24.88163,0.000035,24.039975,0.0005,1.269
7636.00,7.578870,24.88240,0.000036,24.040008,0.0005,1.269
7638.00,7.579214,24.88250,0.000035,24.040586,0.0004,1.270
7640.00,7.579155,24.88211,0.000036,24.039857,0.0005,1.269
7642.00,7.579722,24.88184,0.000036,24.039652,0.0005,1.269
7644.00,7.579642,24.88176,0.000036,24.040201,0.0005,1.269
7646.00,7.578647,24.88134,0.000038,24.039741,0.0004,1.269
7648.00,7.578192,24.88159,0.000035,24.039503,0.0005,1.269
7650.00,7.578177,24.88262,0.000037,24.040010,0.0005,1.269
7652.00,7.578679,24.88173,0.000037,24.040163,0.0005,1.269
7654.00,7.578791,24.88226,0.000036,24.039555,0.0004,1.269
7656.00,7.578441,24.88247,0.000037,24.039737,0.0004,1.269
7658.00,7.578411,24.88225,0.000037,24.039557,0.0005,1.268
7660.00,7.578815,24.88161,0.000037,24.039717,0.0005,1.269
7662.00,7.579456,24.88209,0.000037,24.040101,0.0005,1.269
7664.00,7.579101,24.88152,0.000036,24.039232,0.0005,1.269
7666.00,7.578705,24.88152,0.000035,24.039274,0.0005,1.269
7668.00,7.579347,24.88119,0.000037,24.040534,0.0005,1.269
7670.00,7.578878,24.88027,0.000038,24.039941,0.0004,1.268
7672.00,7.578740,24.88075,0.000037,24.039426,0.0005,1.269
7674.00,7.578993,24.88066,0.000036,24.039497,0.0005,1.269
7676.00,7.579523,24.88014,0.000036,24.039928,0.0004,1.269
7678.00,7.579280,24.88023,0.000036,24.040330,0.0004,1.269
7680.00,7.578551,24.88149,0.000037,24.039537,0.0004,1.269
7682.00,7.577393,24.88091,0.000036,24.038984,0.0005,1.269
7684.00,7.578258,24.88027,0.000035,24.039612,0.0005,1.269
7686.00,7.578493,24.88005,0.000036,24.040148,0.0005,1.268
7688.00,7.578268,24.88002,0.000036,24.039995,0.0004,1.269
7690.00,7.578776,24.88016,0.000037,24.040084,0.0004,1.268
7692.00,7.578815,24.87982,0.000036,24.039348,0.0005,1.269
7694.00,7.578961,24.88126,0.000036,24.039903,0.0004,1.269
7696.00,7.578666,24.88111,0.000036,24.040125,0.0004,1.270
7698.00,7.578621,24.88042,0.000034,24.039984,0.0005,1.270
7700.00,7.578209,24.88140,0.000036,24.040252,0.0005,1.269
7702.00,7.577885,24.88150,0.000034,24.039777,0.0004,1.269
7704.00,7.579451,24.88197,0.000035,24.040143,0.0004,1.269
7706.00,7.580533,24.88117,0.000035,24.039848,0.0005,1.269
7708.00,7.580532,24.88106,0.000036,24.039541,0.0004,1.269
7710.00,7.579985,24.88154,0.000036,24.039712,0.0004,1.269
7712.00,7.579870,24.88146,0.000036,24.040610,0.0004,1.269
7714.00,7.579730,24.88132,0.000038,24.040110,0.0004,1.269
7716.00,7.579673,24.88139,0.000037,24.039728,0.0004,1.269
7718.00,7.580064,24.88241,0.000035,24.040205,0.0005,1.269
7720.00,7.580327,24.88214,0.000036,24.039217,0.0005,1.268
7722.00,7.580194,24.88060,0.000037,24.039661,0.0005,1.269
7724.00,7.579135,24.88100,0.000036,24.040106,0.0005,1.269
7726.00,7.578886,24.88138,0.000036,24.040335,0.0004,1.269
7728.00,7.578573,24.88208,0.000036,24.040063,0.0005,1.269
7730.00,7.579069,24.88218,0.000036,24.039683,0.0004,1.269
7732.00,7.580523,24.88161,0.000036,24.039779,0.0005,1.268
7734.00,7.580297,24.88080,0.000036,24.040166,0.0004,1.269
7736.00,7.579703,24.88172,0.000036,24.040094,0.0005,1.269
7738.00,7.580296,24.88108,0.000035,24.038979,0.0004,1.269
7740.00,7.579874,24.88143,0.000037,24.039359,0.0004,1.269
7742.00,7.580066,24.88182,0.000036,24.039394,0.0005,1.269
7744.00,7.580834,24.88193,0.000036,24.039446,0.0004,1.269
7746.00,7.581074,24.88151,0.000036,24.039554,0.0004,1.268
7748.00,7.581819,24.88205,0.000036,24.040183,0.0005,1.269
7750.00,7.581040,24.88146,0.000037,24.040024,0.0005,1.269
7752.00,7.579630,24.88245,0.000036,24.039537,0.0004,1.270
7754.00,7.578930,24.88363,0.000036,24.039397,0.0005,1.269
7756.00,7.579410,24.88421,0.000035,24.039626,0.0004,1.269
7758.00,7.580183,24.88389,0.000036,24.039252,0.0004,1.269
7760.00,7.579860,24.88208,0.000037,24.039810,0.0004,1.269
7762.00,7.579163,24.88263,0.000037,24.039577,0.0004,1.268
7764.00,7.579418,24.88338,0.000037,24.038981,0.0005,1.269
7766.00,7.580226,24.88299,0.000036,24.040374,0.0005,1.269
7768.00,7.580564,24.88233,0.000037,24.040086,0.0005,1.269
7770.00,7.579754,24.88198,0.000037,24.039899,0.0004,1.269
7772.00,7.579412,24.88223,0.000036,24.039635,0.0004,1.269
7774.00,7.578923,24.88207,0.000036,24.039566,0.0005,1.268
7776.00,7.578489,24.88239,0.000036,24.039826,0.0005,1.269
7778.00,7.578479,24.88173,0.000037,24.039948,0.0004,1.269
7780.00,7.578733,24.88253,0.000037,24.040003,0.0004,1.269
7782.00,7.579152,24.88280,0.000036,24.039386,0.0004,1.268
7784.00,7.579479,24.88195,0.000035,24.040074,0.0005,1.268
7786.00,7.580154,24.88134,0.000036,24.040388,0.0005,1.269
7788.00,7.579771,24.88181,0.000037,24.039666,0.0004,1.269
7790.00,7.579667,24.88225,0.000035,24.040054,0.0005,1.269
7792.00,7.579861,24.88121,0.000036,24.040697,0.0005,1.269
7794.00,7.579630,24.88165,0.000035,24.039319,0.0004,1.269
7796.00,7.579489,24.88161,0.000036,24.039490,0.0004,1.268
7798.00,7.580169,24.88210,0.000036,24.039546,0.0005,1.268
7800.00,7.579206,24.88155,0.000037,24.039944,0.0004,1.268
7802.00,7.579174,24.88190,0.000037,24.039448,0.0004,1.269
7804.00,7.579946,24.88238,0.000037,24.039824,0.0005,1.268
@13,12.0000,24.0
7806.00,7.579789,24.88138,0.000035,24.039254,0.0005,1.268
7808.00,7.575392,24.88183,0.000036,24.040135,0.0004,1.268
7810.00,7.566710,24.88146,0.000037,24.039837,0.0005,1.268
7812.00,7.553292,24.88175,0.000038,24.039459,0.0005,1.268
7814.00,7.537738,24.88121,0.000035,24.040070,0.0005,1.268
7816.00,7.523771,24.88071,0.000037,24.040254,0.0004,1.268
7818.00,7.510328,24.88157,0.000037,24.039641,0.0005,1.269
7820.00,7.500422,24.88115,0.000036,24.039610,0.0004,1.269
7822.00,7.493054,24.88128,0.000035,24.040145,0.0004,1.269
7824.00,7.487624,24.88101,0.000036,24.040015,0.0005,1.269
7826.00,7.482836,24.88049,0.000035,24.039559,0.0005,1.270
7828.00,7.477841,24.88099,0.000036,24.040063,0.0005,1.269
7830.00,7.472479,24.88139,0.000034,24.040712,0.0004,1.270
7832.00,7.470440,24.88141,0.000034,24.039532,0.0005,1.270
7834.00,7.474949,24.88151,0.000035,24.040050,0.0005,1.271
7836.00,7.484403,24.88089,0.000034,24.039475,0.0004,1.270
7838.00,7.494912,24.88128,0.000035,24.039594,0.0005,1.269
7840.00,7.503564,24.88116,0.000035,24.039926,0.0004,1.270
7842.00,7.509791,24.88174,0.000036,24.039608,0.0005,1.269
7844.00,7.515872,24.88192,0.000036,24.039615,0.0005,1.269
7846.00,7.521420,24.88214,0.000036,24.039937,0.0005,1.269
7848.00,7.524583,24.88232,0.000035,24.039226,0.0005,1.269
7850.00,7.527279,24.88202,0.000036,24.039770,0.0005,1.269
7852.00,7.531391,24.88231,0.000035,24.039683,0.0005,1.268
7854.00,7.537139,24.88256,0.000036,24.039575,0.0005,1.268
7856.00,7.543257,24.88197,0.000038,24.039992,0.0005,1.269
7858.00,7.548049,24.88183,0.000037,24.039603,0.0005,1.270
7860.00,7.553549,24.88099,0.000035,24.039786,0.0005,1.269
7862.00,7.558308,24.88095,0.000036,24.040126,0.0005,1.268
7864.00,7.561800,24.88077,0.000036,24.040046,0.0005,1.269
7866.00,7.564090,24.88179,0.000037,24.039946,0.0004,1.269
7868.00,7.566191,24.88105,0.000036,24.039428,0.0005,1.268
7870.00,7.568467,24.88121,0.000037,24.039283,0.0005,1.269
7872.00,7.570065,24.88162,0.000037,24.039003,0.0005,1.269
7874.00,7.570978,24.88295,0.000036,24.039530,0.0005,1.268
7876.00,7.570802,24.88110,0.000036,24.040157,0.0004,1.269
7878.00,7.571088,24.88242,0.000035,24.040055,0.0004,1.269
7880.00,7.571733,24.88155,0.000035,24.040426,0.0005,1.268
7882.00,7.572272,24.88028,0.000039,24.039132,0.0004,1.269
7884.00,7.572746,24.88159,0.000036,24.039875,0.0004,1.269
7886.00,7.572910,24.88179,0.000035,24.040232,0.0005,1.268
7888.00,7.572969,24.88190,0.000036,24.040223,0.0005,1.269
7890.00,7.572910,24.88292,0.000035,24.040361,0.0004,1.269
7892.00,7.573912,24.88102,0.000035,24.039512,0.0004,1.269
7894.00,7.575269,24.88133,0.000035,24.039144,0.0004,1.269
7896.00,7.576444,24.88135,0.000037,24.039479,0.0004,1.269
7898.00,7.576593,24.88137,0.000037,24.040399,0.0004,1.269
7900.00,7.576306,24.88088,0.000038,24.039928,0.0004,1.269
7902.00,7.576814,24.88121,0.000036,24.039646,0.0005,1.269
7904.00,7.577255,24.88129,0.000036,24.039754,0.0005,1.269
7906.00,7.577908,24.87984,0.000036,24.039579,0.0005,1.269
7908.00,7.578326,24.88048,0.000037,24.039995,0.0004,1.269
7910.00,7.578439,24.88053,0.000037,24.040194,0.0005,1.269
7912.00,7.578785,24.88097,0.000035,24.039141,0.0004,1.269
7914.00,7.579567,24.88091,0.000035,24.039664,0.0005,1.269
7916.00,7.580253,24.88097,0.000036,24.039894,0.0005,1.268
7918.00,7.581090,24.88125,0.000036,24.039421,0.0005,1.269
7920.00,7.581186,24.88008,0.000036,24.040059,0.0005,1.269
7922.00,7.581096,24.88141,0.000036,24.039915,0.0005,1.269
7924.00,7.581792,24.88130,0.000036,24.040117,0.0005,1.269
7926.00,7.581977,24.88126,0.000037,24.038992,0.0005,1.268
7928.00,7.581833,24.88205,0.000037,24.040154,0.0005,1.269
7930.00,7.581428,24.88198,0.000038,24.038992,0.0005,1.269
7932.00,7.582070,24.88358,0.000036,24.040472,0.0005,1.269
7934.00,7.582389,24.88255,0.000036,24.040432,0.0005,1.269
7936.00,7.582508,24.88127,0.000037,24.039810,0.0005,1.269
7938.00,7.583355,24.88073,0.000036,24.039672,0.0005,1.269
7940.00,7.584032,24.88075,0.000038,24.039383,0.0005,1.268
7942.00,7.583579,24.88112,0.000037,24.039790,0.0005,1.268
7944.00,7.582592,24.88236,0.000036,24.039746,0.0005,1.269
7946.00,7.581723,24.88318,0.000035,24.039692,0.0004,1.269
7948.00,7.581418,24.88304,0.000037,24.040210,0.0005,1.269
7950.00,7.581985,24.88196,0.000036,24.038235,0.0005,1.269
7952.00,7.581733,24.88287,0.000036,24.039130,0.0006,1.269
7954.00,7.580755,24.88232,0.000039,24.039888,0.0004,1.269
7956.00,7.580800,24.88182,0.000037,24.040004,0.0005,1.268
7958.00,7.580048,24.88133,0.000037,24.039101,0.0005,1.269
7960.00,7.579818,24.88135,0.000037,24.039537,0.0005,1.269
7962.00,7.580865,24.88184,0.000037,24.039883,0.0004,1.269
7964.00,7.581323,24.88235,0.000035,24.040159,0.0005,1.268
7966.00,7.581733,24.88209,0.000037,24.039641,0.0004,1.269
7968.00,7.581321,24.88261,0.000037,24.039772,0.0004,1.269
7970.00,7.581441,24.88163,0.000037,24.040072,0.0005,1.269
7972.00,7.581209,24.88184,0.000037,24.039474,0.0004,1.269
7974.00,7.580554,24.88216,0.000036,24.040605,0.0005,1.268
7976.00,7.581148,24.88200,0.000036,24.040023,0.0005,1.269
7978.00,7.581419,24.88149,0.000037,24.039941,0.0005,1.269
7980.00,7.580956,24.88200,0.000037,24.040461,0.0005,1.269
7982.00,7.580187,24.88167,0.000038,24.039763,0.0005,1.269
7984.00,7.579999,24.88190,0.000039,24.039455,0.0005,1.269
7986.00,7.580398,24.88252,0.000037,24.039674,0.0005,1.269
7988.00,7.580299,24.88250,0.000034,24.040305,0.0004,1.269
7990.00,7.580652,24.88200,0.000037,24.040526,0.0005,1.269
7992.00,7.580809,24.88149,0.000035,24.040061,0.0005,1.269
7994.00,7.579722,24.88209,0.000037,24.040348,0.0004,1.268
7996.00,7.580219,24.88273,0.000037,24.039764,0.0005,1.269
7998.00,7.580440,24.88347,0.000035,24.040503,0.0005,1.269
8000.00,7.580513,24.88309,0.000037,24.040494,0.0005,1.269
8002.00,7.580082,24.88234,0.000036,24.039148,0.0005,1.269
8004.00,7.579819,24.88293,0.000036,24.039701,0.0005,1.269
8006.00,7.580229,24.88327,0.000036,24.040201,0.0005,1.269
8008.00,7.580214,24.88278,0.000036,24.040825,0.0005,1.269
8010.00,7.579470,24.88283,0.000035,24.039941,0.0005,1.270
8012.00,7.579438,24.88274,0.000035,24.038770,0.0005,1.269
8014.00,7.579210,24.88210,0.000037,24.040090,0.0005,1.269
8016.00,7.579265,24.88241,0.000035,24.039803,0.0004,1.269
8018.00,7.579501,24.88260,0.000036,24.039464,0.0004,1.269
8020.00,7.579578,24.88386,0.000036,24.039761,0.0004,1.269
8022.00,7.579100,24.88363,0.000036,24.039977,0.0005,1.269
8024.00,7.577444,24.88352,0.000036,24.040566,0.0005,1.269
8026.00,7.578194,24.88278,0.000036,24.039868,0.0005,1.269
8028.00,7.579234,24.88258,0.000037,24.039463,0.0005,1.269
8030.00,7.578820,24.88316,0.000037,24.039492,0.0005,1.269
8032.00,7.578995,24.88289,0.000038,24.040915,0.0004,1.269
8034.00,7.579839,24.88314,0.000037,24.040617,0.0004,1.269
8036.00,7.580156,24.88223,0.000036,24.040035,0.0004,1.269
8038.00,7.580385,24.88202,0.000038,24.040355,0.0005,1.269
8040.00,7.580675,24.88139,0.000037,24.039966,0.0005,1.270
8042.00,7.580964,24.88189,0.000036,24.039704,0.0005,1.270
8044.00,7.579685,24.88231,0.000037,24.039017,0.0004,1.269
8046.00,7.579475,24.88231,0.000038,24.039950,0.0004,1.268
8048.00,7.580802,24.88223,0.000038,24.040359,0.0004,1.269
8050.00,7.580599,24.88292,0.000037,24.040217,0.0004,1.269
8052.00,7.580494,24.88259,0.000036,24.040243,0.0005,1.269
8054.00,7.579912,24.88278,0.000036,24.039714,0.0005,1.270
8056.00,7.580002,24.88291,0.000036,24.040121,0.0005,1.269
8058.00,7.580569,24.88305,0.000036,24.039477,0.0005,1.269
8060.00,7.580230,24.88388,0.000036,24.040385,0.0005,1.269
8062.00,7.580264,24.88378,0.000036,24.039759,0.0005,1.270
8064.00,7.580389,24.88342,0.000037,24.039499,0.0004,1.269
8066.00,7.580429,24.88400,0.000038,24.039892,0.0004,1.269
8068.00,7.580485,24.88388,0.000036,24.040426,0.0004,1.270
8070.00,7.581067,24.88347,0.000035,24.040094,0.0005,1.270
8072.00,7.581265,24.88251,0.000036,24.039897,0.0005,1.270
8074.00,7.581144,24.88217,0.000036,24.039943,0.0005,1.269
8076.00,7.581330,24.88246,0.000036,24.039946,0.0005,1.269
8078.00,7.580890,24.88247,0.000037,24.039403,0.0005,1.269
8080.00,7.580814,24.88308,0.000035,24.039379,0.0005,1.270
8082.00,7.580610,24.88417,0.000034,24.039886,0.0005,1.270
8084.00,7.580216,24.88399,0.000035,24.039597,0.0005,1.270
8086.00,7.578761,24.88285,0.000035,24.040143,0.0005,1.270
8088.00,7.579423,24.88244,0.000035,24.039923,0.0005,1.269
8090.00,7.579081,24.88230,0.000037,24.039994,0.0005,1.270
8092.00,7.578990,24.88257,0.000035,24.040154,0.0005,1.270
8094.00,7.578841,24.88308,0.000036,24.039601,0.0005,1.270
8096.00,7.578316,24.88338,0.000036,24.039219,0.0005,1.269
8098.00,7.578312,24.88398,0.000036,24.040125,0.0004,1.270
8100.00,7.578392,24.88366,0.000037,24.040423,0.0005,1.269
8102.00,7.579119,24.88352,0.000037,24.039888,0.0005,1.270
8104.00,7.579927,24.88326,0.000037,24.039892,0.0005,1.270
8106.00,7.579249,24.88392,0.000037,24.039941,0.0005,1.270
8108.00,7.579024,24.88303,0.000037,24.040575,0.0005,1.270
8110.00,7.579700,24.88365,0.000037,24.039728,0.0005,1.270
8112.00,7.580401,24.88426,0.000036,24.040430,0.0005,1.270
8114.00,7.579990,24.88350,0.000036,24.039057,0.0004,1.269
8116.00,7.579388,24.88297,0.000037,24.039801,0.0005,1.270
8118.00,7.580185,24.88206,0.000036,24.039550,0.0005,1.269
8120.00,7.580034,24.88282,0.000037,24.040670,0.0005,1.269
8122.00,7.580421,24.88233,0.000038,24.039992,0.0005,1.269
8124.00,7.580949,24.88195,0.000036,24.039615,0.0005,1.270
8126.00,7.581676,24.88208,0.000037,24.040941,0.0005,1.270
8128.00,7.580781,24.88155,0.000037,24.039928,0.0005,1.269
8130.00,7.581113,24.88141,0.000036,24.039115,0.0004,1.270
8132.00,7.580145,24.88224,0.000036,24.039468,0.0005,1.270
8134.00,7.579515,24.88294,0.000036,24.040386,0.0005,1.270
8136.00,7.579528,24.88312,0.000036,24.039663,0.0005,1.269
8138.00,7.579644,24.88327,0.000036,24.039817,0.0005,1.270
8140.00,7.578980,24.88312,0.000036,24.039954,0.0005,1.271
8142.00,7.579590,24.88382,0.000036,24.039526,0.0005,1.270
8144.00,7.580046,24.88358,0.000037,24.039752,0.0005,1.270
8146.00,7.580141,24.88379,0.000037,24.040330,0.0005,1.270
8148.00,7.580381,24.88257,0.000037,24.040208,0.0005,1.270
8150.00,7.580545,24.88246,0.000036,24.040225,0.0005,1.270
8152.00,7.580487,24.88301,0.000037,24.040426,0.0005,1.270
8154.00,7.579885,24.88300,0.000038,24.040525,0.0005,1.269
8156.00,7.580953,24.88173,0.000038,24.039599,0.0005,1.270
8158.00,7.581610,24.88290,0.000037,24.039217,0.0005,1.270
8160.00,7.581407,24.88297,0.000036,24.040015,0.0005,1.270
8162.00,7.581727,24.88298,0.000036,24.039399,0.0005,1.271
8164.00,7.581313,24.88188,0.000036,24.040032,0.0005,1.270
8166.00,7.581080,24.88216,0.000037,24.040232,0.0005,1.270
8168.00,7.581261,24.88302,0.000037,24.039575,0.0005,1.270
8170.00,7.580947,24.88303,0.000036,24.040150,0.0005,1.270
8172.00,7.581881,24.88307,0.000037,24.040397,0.0005,1.270
8174.00,7.581404,24.88345,0.000037,24.039904,0.0005,1.270
8176.00,7.580291,24.88456,0.000035,24.039988,0.0005,1.270
8178.00,7.580347,24.88361,0.000037,24.039737,0.0005,1.270
8180.00,7.581039,24.88380,0.000037,24.040108,0.0005,1.270
8182.00,7.581088,24.88406,0.000037,24.040423,0.0004,1.271
8184.00,7.581558,24.88497,0.000036,24.040308,0.0005,1.271
8186.00,7.581987,24.88450,0.000037,24.040230,0.0005,1.270
8188.00,7.581435,24.88374,0.000037,24.039672,0.0005,1.270
8190.00,7.581342,24.88388,0.000038,24.040612,0.0005,1.270
8192.00,7.581526,24.88372,0.000037,24.039381,0.0005,1.270
8194.00,7.581059,24.88381,0.000037,24.040004,0.0005,1.269
8196.00,7.581094,24.88382,0.000037,24.040599,0.0005,1.271
8198.00,7.581239,24.88275,0.000037,24.039646,0.0005,1.271
8200.00,7.581317,24.88307,0.000038,24.039437,0.0005,1.271
8202.00,7.581487,24.88325,0.000037,24.039586,0.0005,1.272
8204.00,7.581268,24.88450,0.000036,24.039961,0.0005,1.271
8206.00,7.580484,24.88406,0.000036,24.040199,0.0005,1.271
8208.00,7.579850,24.88381,0.000036,24.039588,0.0004,1.271
8210.00,7.580229,24.88407,0.000035,24.039372,0.0004,1.270
8212.00,7.579479,24.88465,0.000037,24.040043,0.0005,1.271
8214.00,7.579272,24.88475,0.000036,24.039995,0.0005,1.270
8216.00,7.579789,24.88432,0.000037,24.039724,0.0005,1.271
8218.00,7.580863,24.88386,0.000038,24.039952,0.0005,1.270
8220.00,7.581273,24.88498,0.000037,24.040599,0.0005,1.270
8222.00,7.581324,24.88438,0.000036,24.040808,0.0005,1.271
8224.00,7.581247,24.88392,0.000038,24.039899,0.0005,1.271
8226.00,7.580552,24.88420,0.000037,24.039517,0.0005,1.271
8228.00,7.579632,24.88323,0.000037,24.040141,0.0005,1.270
8230.00,7.580266,24.88354,0.000038,24.040232,0.0005,1.270
8232.00,7.580547,24.88347,0.000038,24.040083,0.0005,1.270
8234.00,7.580654,24.88326,0.000037,24.040928,0.0005,1.271
8236.00,7.580104,24.88410,0.000036,24.039804,0.0005,1.271
8238.00,7.579929,24.88456,0.000038,24.040135,0.0005,1.271
8240.00,7.581075,24.88493,0.000037,24.040288,0.0005,1.271
8242.00,7.582149,24.88505,0.000037,24.040194,0.0005,1.271
8244.00,7.581440,24.88496,0.000036,24.040150,0.0004,1.271
8246.00,7.581238,24.88529,0.000036,24.039797,0.0005,1.270
8248.00,7.581416,24.88475,0.000036,24.039401,0.0005,1.271
8250.00,7.580995,24.88461,0.000037,24.039501,0.0005,1.271
8252.00,7.580847,24.88441,0.000037,24.040339,0.0005,1.271
8254.00,7.581589,24.88468,0.000037,24.039474,0.0005,1.271
8256.00,7.581731,24.88462,0.000037,24.040161,0.0005,1.271
8258.00,7.580436,24.88489,0.000037,24.040403,0.0005,1.271
8260.00,7.579888,24.88444,0.000036,24.040412,0.0005,1.271
8262.00,7.580148,24.88467,0.000037,24.040046,0.0005,1.271
8264.00,7.580181,24.88267,0.000036,24.040603,0.0005,1.271
8266.00,7.579735,24.88244,0.000036,24.040650,0.0005,1.271
8268.00,7.579984,24.88225,0.000036,24.040619,0.0005,1.271
8270.00,7.580595,24.88266,0.000036,24.040490,0.0005,1.271
8272.00,7.580746,24.88280,0.000037,24.039844,0.0005,1.271
8274.00,7.581639,24.88237,0.000036,24.040023,0.0005,1.271
8276.00,7.581239,24.88379,0.000037,24.039932,0.0005,1.271
8278.00,7.581043,24.88363,0.000036,24.039886,0.0005,1.271
8280.00,7.580475,24.88301,0.000037,24.039492,0.0005,1.271
8282.00,7.579731,24.88258,0.000037,24.039952,0.0005,1.271
8284.00,7.580911,24.88282,0.000035,24.039826,0.0005,1.271
8286.00,7.581534,24.88221,0.000037,24.040083,0.0005,1.271
8288.00,7.581310,24.88340,0.000037,24.039403,0.0005,1.272
8290.00,7.581507,24.88365,0.000037,24.039130,0.0005,1.271
8292.00,7.581489,24.88392,0.000037,24.040059,0.0005,1.272
8294.00,7.581039,24.88355,0.000037,24.039672,0.0005,1.271
8296.00,7.580461,24.88320,0.000037,24.039032,0.0005,1.271
8298.00,7.580359,24.88344,0.000036,24.039584,0.0005,1.272
8300.00,7.580923,24.88413,0.000037,24.038841,0.0005,1.271
8302.00,7.581044,24.88341,0.000036,24.040425,0.0005,1.272
8304.00,7.580219,24.88333,0.000038,24.039581,0.0005,1.271
8306.00,7.581058,24.88396,0.000038,24.039888,0.0005,1.271
8308.00,7.581380,24.88394,0.000038,24.040030,0.0005,1.272
8310.00,7.581160,24.88369,0.000037,24.039677,0.0005,1.271
8312.00,7.581291,24.88344,0.000037,24.040117,0.0005,1.271
8314.00,7.581330,24.88357,0.000037,24.039768,0.0004,1.272
8316.00,7.581528,24.88298,0.000036,24.039135,0.0005,1.272
8318.00,7.580370,24.88287,0.000036,24.039128,0.0005,1.272
8320.00,7.581300,24.88277,0.000036,24.039834,0.0005,1.271
8322.00,7.582716,24.88347,0.000037,24.039401,0.0005,1.271
8324.00,7.582240,24.88326,0.000036,24.039841,0.0005,1.271
8326.00,7.581301,24.88332,0.000037,24.039579,0.0005,1.271
8328.00,7.581357,24.88390,0.000037,24.040101,0.0005,1.272
8330.00,7.581584,24.88395,0.000036,24.040563,0.0005,1.271
8332.00,7.580648,24.88450,0.000036,24.040086,0.0005,1.272
8334.00,7.580623,24.88386,0.000037,24.040299,0.0005,1.271
8336.00,7.581137,24.88280,0.000037,24.040084,0.0005,1.271
8338.00,7.581567,24.88266,0.000037,24.039934,0.0005,1.271
8340.00,7.580941,24.88338,0.000038,24.040057,0.0005,1.271
8342.00,7.580235,24.88443,0.000037,24.039554,0.0005,1.271
8344.00,7.579930,24.88434,0.000036,24.040154,0.0005,1.272
8346.00,7.580542,24.88430,0.000037,24.040326,0.0004,1.272
8348.00,7.579599,24.88415,0.000037,24.040505,0.0005,1.272
8350.00,7.579336,24.88357,0.000036,24.039415,0.0005,1.271
8352.00,7.580441,24.88379,0.000038,24.040497,0.0005,1.271
8354.00,7.580887,24.88476,0.000036,24.040001,0.0005,1.272
8356.00,7.580249,24.88460,0.000036,24.039626,0.0005,1.271
8358.00,7.579877,24.88520,0.000037,24.040555,0.0005,1.271
8360.00,7.580743,24.88537,0.000037,24.039810,0.0005,1.272
8362.00,7.582029,24.88429,0.000037,24.039883,0.0005,1.272
8364.00,7.581976,24.88406,0.000036,24.040441,0.0005,1.272
8366.00,7.581843,24.88416,0.000036,24.039632,0.0005,1.272
8368.00,7.581866,24.88290,0.000037,24.039794,0.0005,1.271
8370.00,7.581687,24.88296,0.000037,24.039981,0.0005,1.271
8372.00,7.581514,24.88355,0.000038,24.039641,0.0005,1.271
8374.00,7.581500,24.88303,0.000037,24.039395,0.0005,1.271
8376.00,7.581590,24.88348,0.000037,24.040077,0.0005,1.271
8378.00,7.581116,24.88482,0.000038,24.040905,0.0005,1.272
8380.00,7.581147,24.88471,0.000036,24.040508,0.0005,1.272
8382.00,7.581068,24.88409,0.000036,24.040375,0.0005,1.272
8384.00,7.581373,24.88376,0.000037,24.039879,0.0005,1.271
8386.00,7.582814,24.88355,0.000037,24.040274,0.0005,1.272
8388.00,7.582202,24.88460,0.000037,24.039732,0.0005,1.272
8390.00,7.581667,24.88468,0.000036,24.039812,0.0005,1.272
8392.00,7.581484,24.88503,0.000037,24.040912,0.0005,1.272
8394.00,7.581800,24.88516,0.000037,24.039799,0.0005,1.272
8396.00,7.580997,24.88523,0.000037,24.040354,0.0005,1.272
8398.00,7.580684,24.88457,0.000037,24.040823,0.0005,1.272
8400.00,7.580519,24.88528,0.000037,24.039963,0.0005,1.272
8402.00,7.580697,24.88643,0.000037,24.040323,0.0005,1.272
8404.00,7.580758,24.88703,0.000037,24.039874,0.0005,1.271
@14,12.0000,24.0
8406.00,7.580781,24.88588,0.000036,24.040388,0.0005,1.272
8408.00,7.577842,24.88502,0.000038,24.040774,0.0005,1.272
8410.00,7.569417,24.88545,0.000037,24.039937,0.0005,1.271
8412.00,7.556988,24.88472,0.000037,24.039252,0.0005,1.271
8414.00,7.541454,24.88443,0.000039,24.039866,0.0005,1.271
8416.00,7.527634,24.88552,0.000037,24.039235,0.0005,1.272
8418.00,7.516058,24.88519,0.000038,24.039268,0.0005,1.272
8420.00,7.506356,24.88510,0.000037,24.040475,0.0005,1.273
8422.00,7.498801,24.88599,0.000035,24.040250,0.0005,1.273
8424.00,7.492438,24.88543,0.000035,24.039837,0.0005,1.273
8426.00,7.487505,24.88569,0.000034,24.039730,0.0005,1.273
8428.00,7.482457,24.88574,0.000036,24.039734,0.0005,1.273
8430.00,7.476558,24.88584,0.000035,24.039970,0.0005,1.273
8432.00,7.475149,24.88489,0.000035,24.039188,0.0005,1.273
8434.00,7.479863,24.88492,0.000035,24.039621,0.0005,1.274
8436.00,7.488378,24.88524,0.000034,24.040208,0.0005,1.274
8438.00,7.497377,24.88561,0.000034,24.039386,0.0005,1.274
8440.00,7.506167,24.88507,0.000036,24.040052,0.0005,1.273
8442.00,7.514605,24.88467,0.000038,24.040014,0.0005,1.273
8444.00,7.520986,24.88470,0.000037,24.040105,0.0005,1.273
8446.00,7.525240,24.88489,0.000036,24.040708,0.0005,1.273
8448.00,7.529473,24.88418,0.000036,24.039904,0.0005,1.272
8450.00,7.532539,24.88397,0.000037,24.039624,0.0005,1.272
8452.00,7.535734,24.88378,0.000037,24.040686,0.0005,1.272
8454.00,7.541426,24.88419,0.000038,24.040246,0.0004,1.273
8456.00,7.547221,24.88416,0.000036,24.040108,0.0004,1.273
8458.00,7.552896,24.88468,0.000037,24.039364,0.0005,1.273
8460.00,7.558435,24.88483,0.000036,24.040297,0.0005,1.272
8462.00,7.562994,24.88491,0.000036,24.039728,0.0005,1.272
8464.00,7.567236,24.88474,0.000036,24.040255,0.0005,1.273
8466.00,7.571113,24.88493,0.000037,24.039821,0.0005,1.273
8468.00,7.572751,24.88561,0.000037,24.039901,0.0005,1.273
8470.00,7.573627,24.88447,0.000036,24.040263,0.0005,1.273
8472.00,7.573752,24.88422,0.000036,24.039604,0.0005,1.273
8474.00,7.574206,24.88450,0.000036,24.039446,0.0004,1.272
8476.00,7.575035,24.88449,0.000036,24.039483,0.0005,1.273
8478.00,7.576125,24.88412,0.000037,24.039732,0.0005,1.273
8480.00,7.576441,24.88364,0.000037,24.040219,0.0005,1.273
8482.00,7.575321,24.88362,0.000038,24.040074,0.0005,1.272
8484.00,7.574633,24.88353,0.000037,24.040132,0.0005,1.273
8486.00,7.574730,24.88372,0.000037,24.039937,0.0005,1.272
8488.00,7.576589,24.88342,0.000037,24.040403,0.0005,1.273
8490.00,7.577741,24.88470,0.000037,24.040292,0.0005,1.273
8492.00,7.576867,24.88410,0.000038,24.040483,0.0005,1.273
8494.00,7.576192,24.88392,0.000037,24.040163,0.0005,1.272
8496.00,7.577714,24.88268,0.000036,24.040221,0.0005,1.273
8498.00,7.577971,24.88391,0.000035,24.039964,0.0005,1.274
8500.00,7.578394,24.88542,0.000035,24.039355,0.0005,1.273
8502.00,7.578151,24.88521,0.000037,24.039888,0.0005,1.272
8504.00,7.578770,24.88356,0.000037,24.040292,0.0005,1.273
8506.00,7.578756,24.88372,0.000036,24.040685,0.0005,1.273
8508.00,7.579021,24.88326,0.000038,24.039735,0.0005,1.273
8510.00,7.579497,24.88360,0.000037,24.039692,0.0005,1.274
8512.00,7.580573,24.88396,0.000036,24.040350,0.0005,1.273
8514.00,7.581200,24.88430,0.000036,24.040299,0.0005,1.273
8516.00,7.582022,24.88418,0.000037,24.039392,0.0005,1.273
8518.00,7.582844,24.88442,0.000035,24.040103,0.0005,1.273
8520.00,7.583534,24.88378,0.000037,24.039181,0.0005,1.273
8522.00,7.582849,24.88300,0.000037,24.040234,0.0005,1.273
8524.00,7.583118,24.88353,0.000037,24.040572,0.0005,1.273
8526.00,7.584214,24.88364,0.000036,24.039579,0.0005,1.273
8528.00,7.583405,24.88329,0.000037,24.039512,0.0005,1.273
8530.00,7.582365,24.88365,0.000037,24.038937,0.0005,1.274
8532.00,7.582683,24.88452,0.000037,24.039644,0.0005,1.274
8534.00,7.583267,24.88503,0.000036,24.039883,0.0005,1.273
8536.00,7.582972,24.88435,0.000037,24.039790,0.0005,1.273
8538.00,7.583718,24.88307,0.000035,24.039757,0.0005,1.273
8540.00,7.584250,24.88398,0.000037,24.038961,0.0005,1.273
8542.00,7.583899,24.88378,0.000036,24.039395,0.0005,1.274
8544.00,7.584336,24.88362,0.000036,24.040154,0.0005,1.274
8546.00,7.584470,24.88355,0.000037,24.039734,0.0005,1.274
8548.00,7.584452,24.88473,0.000037,24.040110,0.0005,1.274
8550.00,7.583821,24.88340,0.000036,24.039714,0.0005,1.274
8552.00,7.582692,24.88381,0.000035,24.039784,0.0005,1.273
8554.00,7.582913,24.88407,0.000037,24.039704,0.0005,1.273
8556.00,7.582791,24.88368,0.000037,24.040077,0.0005,1.274
8558.00,7.583669,24.88386,0.000036,24.039044,0.0005,1.274
8560.00,7.584207,24.88390,0.000037,24.039768,0.0005,1.274
8562.00,7.584027,24.88462,0.000036,24.039650,0.0005,1.274
8564.00,7.583794,24.88513,0.000037,24.039104,0.0005,1.274
8566.00,7.583605,24.88488,0.000036,24.040128,0.0005,1.274
8568.00,7.584017,24.88464,0.000035,24.039801,0.0005,1.273
8570.00,7.584070,24.88437,0.000037,24.039450,0.0005,1.274
8572.00,7.583046,24.88477,0.000037,24.039801,0.0005,1.274
8574.00,7.583853,24.88512,0.000038,24.040328,0.0005,1.274
8576.00,7.583915,24.88461,0.000036,24.040064,0.0005,1.274
8578.00,7.583279,24.88522,0.000036,24.039681,0.0005,1.274
8580.00,7.582753,24.88512,0.000036,24.040217,0.0005,1.274
8582.00,7.581850,24.88421,0.000036,24.039939,0.0005,1.274
8584.00,7.581931,24.88355,0.000035,24.040237,0.0005,1.274
8586.00,7.581550,24.88374,0.000036,24.040315,0.0005,1.274
8588.00,7.581429,24.88369,0.000037,24.040108,0.0005,1.274
8590.00,7.581956,24.88359,0.000037,24.039704,0.0005,1.274
8592.00,7.582383,24.88339,0.000037,24.040174,0.0005,1.274
8594.00,7.581712,24.88378,0.000036,24.038283,0.0005,1.274
8596.00,7.581744,24.88495,0.000037,24.039648,0.0005,1.274
8598.00,7.581963,24.88562,0.000036,24.040217,0.0005,1.274
8600.00,7.582291,24.88547,0.000038,24.039897,0.0005,1.274
8602.00,7.582128,24.88475,0.000037,24.039399,0.0005,1.274
8604.00,7.582838,24.88461,0.000037,24.039630,0.0005,1.275
8606.00,7.582316,24.88505,0.000036,24.039866,0.0005,1.275
8608.00,7.581030,24.88550,0.000036,24.040661,0.0005,1.274
8610.00,7.580879,24.88643,0.000035,24.040525,0.0005,1.275
8612.00,7.581400,24.88650,0.000036,24.039564,0.0005,1.275
8614.00,7.580788,24.88535,0.000037,24.039504,0.0005,1.274
8616.00,7.581421,24.88584,0.000038,24.039919,0.0005,1.274
8618.00,7.582721,24.88596,0.000037,24.040214,0.0005,1.273
8620.00,7.582914,24.88675,0.000037,24.041005,0.0005,1.274
8622.00,7.582428,24.88616,0.000037,24.040034,0.0005,1.274
8624.00,7.581515,24.88507,0.000037,24.039677,0.0005,1.274
8626.00,7.581043,24.88442,0.000037,24.040439,0.0005,1.274
8628.00,7.581443,24.88380,0.000037,24.040415,0.0005,1.274
8630.00,7.580406,24.88554,0.000037,24.039335,0.0005,1.274
8632.00,7.580317,24.88488,0.000037,24.040563,0.0005,1.274
8634.00,7.580598,24.88423,0.000037,24.039781,0.0005,1.274
8636.00,7.582520,24.88428,0.000037,24.039543,0.0005,1.275
8638.00,7.583123,24.88434,0.000038,24.040295,0.0005,1.274
8640.00,7.582739,24.88347,0.000036,24.039835,0.0005,1.274
8642.00,7.581633,24.88352,0.000036,24.039337,0.0005,1.274
8644.00,7.581726,24.88475,0.000036,24.039737,0.0005,1.275
8646.00,7.582510,24.88496,0.000035,24.039630,0.0005,1.274
8648.00,7.583463,24.88465,0.000036,24.040159,0.0005,1.274
8650.00,7.583190,24.88418,0.000037,24.040034,0.0005,1.274
8652.00,7.583051,24.88365,0.000037,24.039779,0.0005,1.274
8654.00,7.583722,24.88300,0.000038,24.039857,0.0004,1.274
8656.00,7.583791,24.88368,0.000037,24.040835,0.0005,1.275
8658.00,7.583559,24.88438,0.000037,24.040052,0.0005,1.275
8660.00,7.583391,24.88400,0.000035,24.039299,0.0005,1.275
8662.00,7.583008,24.88452,0.000037,24.039246,0.0005,1.275
8664.00,7.583578,24.88372,0.000037,24.039759,0.0005,1.275
8666.00,7.583080,24.88361,0.000037,24.040441,0.0005,1.275
8668.00,7.582627,24.88417,0.000036,24.040301,0.0005,1.275
8670.00,7.582280,24.88436,0.000038,24.040995,0.0005,1.274
8672.00,7.583798,24.88415,0.000037,24.039564,0.0005,1.276
8674.00,7.583842,24.88414,0.000036,24.040195,0.0005,1.275
8676.00,7.583334,24.88352,0.000037,24.040521,0.0005,1.275
8678.00,7.584093,24.88438,0.000038,24.040525,0.0005,1.274
8680.00,7.583873,24.88534,0.000038,24.039604,0.0005,1.274
8682.00,7.582454,24.88498,0.000037,24.039752,0.0005,1.275
8684.00,7.582100,24.88401,0.000037,24.039675,0.0004,1.275
8686.00,7.581975,24.88429,0.000038,24.039790,0.0005,1.275
8688.00,7.582256,24.88384,0.000037,24.039924,0.0005,1.275
8690.00,7.582156,24.88433,0.000038,24.038892,0.0005,1.275
8692.00,7.583583,24.88356,0.000038,24.039888,0.0005,1.275
8694.00,7.584163,24.88295,0.000036,24.039661,0.0004,1.275
8696.00,7.583157,24.88339,0.000036,24.040103,0.0005,1.275
8698.00,7.582463,24.88420,0.000037,24.039659,0.0005,1.275
8700.00,7.582639,24.88394,0.000038,24.040405,0.0005,1.275
8702.00,7.583142,24.88454,0.000037,24.039979,0.0005,1.275
8704.00,7.583086,24.88601,0.000037,24.040341,0.0005,1.276
8706.00,7.582430,24.88544,0.000037,24.040850,0.0005,1.275
8708.00,7.582072,24.88570,0.000036,24.039875,0.0004,1.275
8710.00,7.582802,24.88538,0.000038,24.040006,0.0004,1.275
8712.00,7.583432,24.88548,0.000039,24.040581,0.0005,1.275
8714.00,7.584127,24.88677,0.000038,24.039763,0.0005,1.274
8716.00,7.584196,24.88682,0.000037,24.039674,0.0005,1.275
8718.00,7.583630,24.88567,0.000037,24.040106,0.0005,1.275
8720.00,7.583403,24.88686,0.000038,24.040019,0.0005,1.276
8722.00,7.583428,24.88703,0.000038,24.039854,0.0005,1.276
8724.00,7.583626,24.88753,0.000038,24.040215,0.0005,1.276
8726.00,7.583166,24.88789,0.000038,24.039057,0.0005,1.276
8728.00,7.583462,24.88701,0.000037,24.040194,0.0005,1.276
8730.00,7.583512,24.88616,0.000036,24.040268,0.0005,1.276
8732.00,7.583941,24.88677,0.000037,24.040319,0.0004,1.276
8734.00,7.584213,24.88569,0.000038,24.040668,0.0005,1.276
8736.00,7.584053,24.88490,0.000038,24.039788,0.0005,1.276
8738.00,7.584212,24.88579,0.000037,24.040099,0.0005,1.276
8740.00,7.585159,24.88545,0.000038,24.040114,0.0005,1.275
8742.00,7.584581,24.88557,0.000037,24.040399,0.0005,1.275
8744.00,7.583593,24.88664,0.000037,24.039419,0.0005,1.276
8746.00,7.583473,24.88666,0.000037,24.040465,0.0005,1.276
8748.00,7.583088,24.88660,0.000037,24.040639,0.0005,1.276
8750.00,7.582393,24.88641,0.000037,24.039001,0.0006,1.276
8752.00,7.582291,24.88656,0.000037,24.040061,0.0005,1.276
8754.00,7.583189,24.88568,0.000038,24.039879,0.0005,1.275
8756.00,7.582880,24.88626,0.000037,24.040115,0.0005,1.276
8758.00,7.582874,24.88596,0.000038,24.039795,0.0005,1.276
8760.00,7.582229,24.88619,0.000038,24.040228,0.0005,1.276
8762.00,7.582316,24.88659,0.000036,24.040703,0.0005,1.277
8764.00,7.582050,24.88676,0.000036,24.040194,0.0005,1.276
8766.00,7.582317,24.88642,0.000037,24.040274,0.0005,1.276
8768.00,7.582400,24.88556,0.000037,24.040235,0.0005,1.276
8770.00,7.582817,24.88593,0.000036,24.039823,0.0005,1.276
8772.00,7.582763,24.88659,0.000035,24.040710,0.0005,1.277
8774.00,7.582008,24.88512,0.000038,24.040601,0.0005,1.276
8776.00,7.582347,24.88556,0.000037,24.039386,0.0005,1.276
8778.00,7.581992,24.88539,0.000038,24.039214,0.0005,1.276
8780.00,7.581969,24.88588,0.000037,24.039764,0.0005,1.276
8782.00,7.581724,24.88588,0.000037,24.040172,0.0005,1.276
8784.00,7.582112,24.88707,0.000038,24.038790,0.0005,1.276
8786.00,7.583026,24.88735,0.000039,24.039523,0.0005,1.276
8788.00,7.582937,24.88633,0.000037,24.040774,0.0005,1.276
8790.00,7.582791,24.88694,0.000037,24.040859,0.0005,1.276
8792.00,7.582026,24.88687,0.000036,24.040152,0.0005,1.277
8794.00,7.582507,24.88635,0.000036,24.039519,0.0005,1.277
8796.00,7.581957,24.88566,0.000037,24.039512,0.0006,1.276
8798.00,7.581783,24.88649,0.000037,24.039928,0.0005,1.276
8800.00,7.582155,24.88619,0.000036,24.039546,0.0005,1.276
8802.00,7.582160,24.88574,0.000037,24.039083,0.0005,1.277
8804.00,7.581822,24.88684,0.000037,24.040343,0.0005,1.277
8806.00,7.581061,24.88557,0.000037,24.040303,0.0005,1.277
8808.00,7.580789,24.88549,0.000036,24.040357,0.0005,1.277
8810.00,7.581924,24.88617,0.000037,24.039455,0.0005,1.277
8812.00,7.581873,24.88697,0.000037,24.039523,0.0005,1.277
8814.00,7.582170,24.88680,0.000037,24.040417,0.0005,1.276
8816.00,7.583433,24.88684,0.000038,24.040457,0.0005,1.277
8818.00,7.582778,24.88717,0.000038,24.039986,0.0005,1.277
8820.00,7.582137,24.88789,0.000038,24.039877,0.0005,1.277
8822.00,7.581998,24.88749,0.000037,24.040266,0.0005,1.277
8824.00,7.582387,24.88587,0.000037,24.040354,0.0005,1.277
8826.00,7.582139,24.88615,0.000038,24.039637,0.0005,1.276
8828.00,7.582892,24.88641,0.000037,24.039835,0.0005,1.277
8830.00,7.582803,24.88728,0.000038,24.039554,0.0005,1.277
8832.00,7.582263,24.88835,0.000037,24.039039,0.0005,1.277
8834.00,7.582345,24.88797,0.000037,24.039879,0.0005,1.276
8836.00,7.581694,24.88726,0.000038,24.039314,0.0005,1.277
8838.00,7.581413,24.88719,0.000037,24.039764,0.0005,1.277
8840.00,7.581807,24.88751,0.000039,24.039510,0.0005,1.277
8842.00,7.581158,24.88729,0.000038,24.040743,0.0005,1.277
8844.00,7.581256,24.88557,0.000037,24.040110,0.0005,1.277
8846.00,7.582451,24.88485,0.000037,24.039655,0.0005,1.276
8848.00,7.581908,24.88525,0.000037,24.039979,0.0005,1.278
8850.00,7.581928,24.88586,0.000037,24.039817,0.0005,1.278
8852.00,7.582588,24.88556,0.000036,24.039923,0.0005,1.277
8854.00,7.582102,24.88492,0.000038,24.039635,0.0005,1.277
8856.00,7.581957,24.88574,0.000038,24.040246,0.0005,1.277
8858.00,7.581820,24.88604,0.000038,24.039944,0.0005,1.276
8860.00,7.582436,24.88593,0.000039,24.039663,0.0005,1.277
8862.00,7.582221,24.88589,0.000038,24.039754,0.0005,1.277
8864.00,7.581966,24.88469,0.000038,24.040086,0.0005,1.277
8866.00,7.581608,24.88359,0.000038,24.040032,0.0005,1.277
8868.00,7.582076,24.88422,0.000038,24.040115,0.0005,1.277
8870.00,7.582462,24.88525,0.000038,24.040532,0.0005,1.278
8872.00,7.582317,24.88500,0.000037,24.039217,0.0005,1.278
8874.00,7.582352,24.88425,0.000037,24.039903,0.0005,1.278
8876.00,7.582631,24.88573,0.000037,24.041055,0.0005,1.278
8878.00,7.583609,24.88550,0.000037,24.039739,0.0005,1.277
8880.00,7.583699,24.88588,0.000037,24.040152,0.0005,1.277
8882.00,7.583123,24.88473,0.000037,24.040617,0.0005,1.278
8884.00,7.582230,24.88492,0.000037,24.040575,0.0005,1.277
8886.00,7.582061,24.88487,0.000037,24.039763,0.0006,1.277
8888.00,7.583041,24.88419,0.000038,24.040515,0.0005,1.278
8890.00,7.582870,24.88438,0.000036,24.040103,0.0005,1.278
8892.00,7.583372,24.88427,0.000037,24.040703,0.0005,1.278
8894.00,7.583001,24.88453,0.000037,24.040199,0.0005,1.277
8896.00,7.583242,24.88435,0.000037,24.040277,0.0005,1.278
8898.00,7.583674,24.88349,0.000037,24.040801,0.0005,1.278
8900.00,7.583671,24.88330,0.000038,24.039850,0.0005,1.278
8902.00,7.584397,24.88344,0.000037,24.040265,0.0005,1.278
8904.00,7.584501,24.88407,0.000037,24.040037,0.0005,1.278
8906.00,7.583932,24.88337,0.000038,24.041197,0.0005,1.279
8908.00,7.582677,24.88408,0.000036,24.039979,0.0005,1.279
8910.00,7.582887,24.88532,0.000037,24.039397,0.0005,1.278
8912.00,7.583054,24.88656,0.000037,24.040195,0.0005,1.279
8914.00,7.583250,24.88728,0.000037,24.040297,0.0005,1.278
8916.00,7.583150,24.88663,0.000037,24.040206,0.0005,1.278
8918.00,7.583017,24.88597,0.000038,24.039372,0.0005,1.278
8920.00,7.582595,24.88668,0.000038,24.039881,0.0005,1.278
8922.00,7.582037,24.88619,0.000037,24.039815,0.0005,1.279
8924.00,7.581843,24.88701,0.000038,24.040406,0.0005,1.278
8926.00,7.581971,24.88686,0.000038,24.040046,0.0005,1.278
8928.00,7.582914,24.88609,0.000038,24.038644,0.0005,1.279
8930.00,7.583039,24.88655,0.000038,24.038559,0.0005,1.279
8932.00,7.582360,24.88620,0.000038,24.039903,0.0005,1.278
8934.00,7.581996,24.88741,0.000037,24.039986,0.0005,1.278
8936.00,7.582139,24.88715,0.000037,24.039968,0.0005,1.278
8938.00,7.581771,24.88664,0.000037,24.040535,0.0005,1.278
8940.00,7.581574,24.88609,0.000037,24.039588,0.0005,1.278
8942.00,7.581312,24.88602,0.000037,24.039266,0.0005,1.278
8944.00,7.581227,24.88648,0.000037,24.039868,0.0005,1.278
8946.00,7.582189,24.88612,0.000037,24.040270,0.0005,1.278
8948.00,7.582540,24.88612,0.000037,24.040214,0.0005,1.278
8950.00,7.581993,24.88694,0.000037,24.040066,0.0005,1.278
8952.00,7.582204,24.88697,0.000037,24.040797,0.0005,1.279
8954.00,7.581613,24.88664,0.000037,24.040172,0.0005,1.278
8956.00,7.581429,24.88669,0.000037,24.040154,0.0005,1.279
8958.00,7.581957,24.88703,0.000036,24.040303,0.0005,1.279
8960.00,7.582097,24.88680,0.000037,24.039699,0.0005,1.278
8962.00,7.582437,24.88612,0.000036,24.040606,0.0005,1.279
8964.00,7.582746,24.88667,0.000038,24.040468,0.0005,1.278
8966.00,7.582827,24.88675,0.000038,24.040626,0.0005,1.278
8968.00,7.582834,24.88759,0.000037,24.039595,0.0005,1.279
8970.00,7.582595,24.88805,0.000036,24.040506,0.0005,1.279
8972.00,7.582290,24.88703,0.000037,24.040248,0.0005,1.279
8974.00,7.582583,24.88736,0.000037,24.039555,0.0005,1.279
8976.00,7.583031,24.88700,0.000036,24.039923,0.0005,1.279
8978.00,7.583119,24.88647,0.000037,24.040650,0.0005,1.278
8980.00,7.583080,24.88576,0.000037,24.040265,0.0005,1.279
8982.00,7.583089,24.88636,0.000038,24.040101,0.0005,1.279
8984.00,7.583050,24.88602,0.000039,24.040028,0.0005,1.279
8986.00,7.583562,24.88517,0.000037,24.039361,0.0005,1.278
8988.00,7.583648,24.88631,0.000036,24.039966,0.0005,1.279
8990.00,7.582883,24.88585,0.000037,24.040132,0.0005,1.279
8992.00,7.582124,24.88634,0.000037,24.040101,0.0005,1.279
8994.00,7.582906,24.88584,0.000038,24.040199,0.0005,1.279
8996.00,7.582546,24.88659,0.000037,24.039699,0.0005,1.279
8998.00,7.581849,24.88664,0.000037,24.040894,0.0005,1.279
9000.00,7.582088,24.88536,0.000037,24.040557,0.0005,1.279
9002.00,7.582078,24.88620,0.000037,24.039981,0.0005,1.279
9004.00,7.582509,24.88700,0.000037,24.039810,0.0005,1.279
@15,12.0000,24.0
9006.00,7.581750,24.88591,0.000037,24.040599,0.0005,1.280
9008.00,7.578761,24.88513,0.000038,24.039972,0.0005,1.279
9010.00,7.571707,24.88558,0.000038,24.040419,0.0005,1.279
9012.00,7.560218,24.88569,0.000038,24.040134,0.0005,1.278
9014.00,7.546429,24.88548,0.000038,24.040321,0.0005,1.278
9016.00,7.532761,24.88466,0.000039,24.039663,0.0005,1.278
9018.00,7.520990,24.88437,0.000038,24.040006,0.0005,1.280
9020.00,7.510757,24.88426,0.000037,24.040295,0.0005,1.280
9022.00,7.503937,24.88455,0.000036,24.039304,0.0005,1.280
9024.00,7.499857,24.88437,0.000035,24.040117,0.0005,1.280
9026.00,7.495399,24.88467,0.000034,24.039672,0.0005,1.280
9028.00,7.491487,24.88527,0.000036,24.039472,0.0005,1.280
9030.00,7.486650,24.88522,0.000036,24.040494,0.0005,1.280
9032.00,7.484630,24.88455,0.000035,24.040614,0.0005,1.280
9034.00,7.487135,24.88458,0.000036,24.039728,0.0005,1.281
9036.00,7.494025,24.88409,0.000037,24.039215,0.0005,1.281
9038.00,7.504793,24.88526,0.000036,24.040317,0.0005,1.281
9040.00,7.512988,24.88487,0.000035,24.040145,0.0005,1.281
9042.00,7.519311,24.88461,0.000036,24.039910,0.0005,1.280
9044.00,7.524055,24.88526,0.000036,24.040270,0.0005,1.280
9046.00,7.528262,24.88492,0.000036,24.040317,0.0005,1.280
9048.00,7.531106,24.88578,0.000037,24.040628,0.0005,1.279
9050.00,7.533925,24.88603,0.000039,24.040832,0.0005,1.279
9052.00,7.538214,24.88647,0.000038,24.040403,0.0005,1.280
9054.00,7.542753,24.88672,0.000037,24.040875,0.0005,1.280
9056.00,7.547357,24.88674,0.000038,24.039952,0.0005,1.280
9058.00,7.552505,24.88469,0.000038,24.039517,0.0005,1.279
9060.00,7.558563,24.88466,0.000038,24.039621,0.0005,1.279
9062.00,7.562509,24.88469,0.000037,24.040030,0.0005,1.280
9064.00,7.565414,24.88573,0.000036,24.040463,0.0005,1.280
9066.00,7.567364,24.88467,0.000037,24.040361,0.0005,1.280
9068.00,7.568684,24.88435,0.000036,24.039612,0.0005,1.280
9070.00,7.571069,24.88577,0.000037,24.038904,0.0005,1.280
9072.00,7.571847,24.88587,0.000038,24.039848,0.0005,1.280
9074.00,7.571120,24.88571,0.000037,24.039594,0.0005,1.280
9076.00,7.572101,24.88622,0.000037,24.039848,0.0005,1.280
9078.00,7.572267,24.88495,0.000036,24.040477,0.0004,1.279
9080.00,7.572838,24.88451,0.000036,24.040874,0.0005,1.279
9082.00,7.573761,24.88410,0.000037,24.039932,0.0005,1.279
9084.00,7.574098,24.88455,0.000038,24.040325,0.0005,1.279
9086.00,7.574709,24.88553,0.000038,24.040086,0.0005,1.280
9088.00,7.576042,24.88599,0.000039,24.040341,0.0005,1.279
9090.00,7.577188,24.88493,0.000038,24.040717,0.0005,1.279
9092.00,7.577588,24.88394,0.000036,24.040490,0.0005,1.279
9094.00,7.578540,24.88423,0.000036,24.040806,0.0005,1.280
9096.00,7.578272,24.88372,0.000037,24.040914,0.0005,1.280
9098.00,7.578591,24.88516,0.000037,24.040370,0.0005,1.280
9100.00,7.579205,24.88547,0.000039,24.040583,0.0005,1.280
9102.00,7.580057,24.88507,0.000039,24.040710,0.0005,1.280
9104.00,7.580579,24.88504,0.000037,24.040374,0.0005,1.280
9106.00,7.580998,24.88510,0.000036,24.040352,0.0005,1.280
9108.00,7.582077,24.88493,0.000037,24.041055,0.0005,1.280
9110.00,7.581702,24.88433,0.000037,24.040594,0.0005,1.281
9112.00,7.581909,24.88435,0.000038,24.040205,0.0005,1.280
9114.00,7.582399,24.88455,0.000037,24.039788,0.0005,1.280
9116.00,7.582793,24.88434,0.000038,24.039655,0.0005,1.280
9118.00,7.582838,24.88464,0.000037,24.040966,0.0005,1.280
9120.00,7.583979,24.88436,0.000038,24.039881,0.0005,1.280
9122.00,7.583792,24.88409,0.000038,24.040559,0.0005,1.280
9124.00,7.584161,24.88471,0.000037,24.040612,0.0005,1.279
9126.00,7.584075,24.88454,0.000038,24.040848,0.0005,1.280
9128.00,7.584027,24.88446,0.000038,24.040370,0.0005,1.280
9130.00,7.583592,24.88516,0.000036,24.040972,0.0005,1.280
9132.00,7.583782,24.88388,0.000037,24.039748,0.0006,1.280
9134.00,7.583948,24.88429,0.000038,24.039992,0.0005,1.280
9136.00,7.583248,24.88456,0.000037,24.039675,0.0005,1.280
9138.00,7.583549,24.88516,0.000036,24.039290,0.0005,1.280
9140.00,7.583416,24.88563,0.000036,24.039926,0.0005,1.280
9142.00,7.583780,24.88615,0.000036,24.040446,0.0005,1.280
9144.00,7.583464,24.88552,0.000036,24.040228,0.0005,1.280
9146.00,7.583674,24.88580,0.000037,24.040094,0.0005,1.280
9148.00,7.583492,24.88533,0.000037,24.039946,0.0005,1.280
9150.00,7.583891,24.88421,0.000036,24.039944,0.0005,1.280
9152.00,7.584043,24.88399,0.000038,24.040112,0.0005,1.280
9154.00,7.584287,24.88486,0.000038,24.039675,0.0005,1.281
9156.00,7.583844,24.88509,0.000037,24.039835,0.0005,1.281
9158.00,7.584304,24.88519,0.000036,24.039612,0.0005,1.281
9160.00,7.584406,24.88480,0.000035,24.040086,0.0005,1.281
9162.00,7.583262,24.88587,0.000036,24.040001,0.0005,1.281
9164.00,7.582514,24.88689,0.000037,24.040415,0.0005,1.281
9166.00,7.582030,24.88644,0.000035,24.040465,0.0005,1.281
9168.00,7.581206,24.88651,0.000036,24.039432,0.0005,1.281
9170.00,7.581691,24.88775,0.000037,24.039935,0.0005,1.280
9172.00,7.583120,24.88730,0.000037,24.040728,0.0005,1.280
9174.00,7.583407,24.88749,0.000037,24.040526,0.0005,1.280
9176.00,7.583682,24.88696,0.000037,24.040441,0.0005,1.280
9178.00,7.584079,24.88715,0.000037,24.040186,0.0005,1.281
9180.00,7.583478,24.88811,0.000036,24.040063,0.0005,1.281
9182.00,7.583597,24.88790,0.000038,24.040339,0.0005,1.281
9184.00,7.583550,24.88684,0.000036,24.039930,0.0005,1.281
9186.00,7.584297,24.88710,0.000037,24.039892,0.0005,1.280
9188.00,7.583861,24.88726,0.000036,24.040361,0.0005,1.280
9190.00,7.582945,24.88691,0.000036,24.039974,0.0005,1.281
9192.00,7.582984,24.88716,0.000037,24.039512,0.0005,1.281
9194.00,7.583055,24.88742,0.000038,24.040179,0.0005,1.281
9196.00,7.582938,24.88766,0.000037,24.040106,0.0005,1.281
9198.00,7.582066,24.88650,0.000038,24.040454,0.0005,1.281
9200.00,7.582737,24.88703,0.000036,24.040101,0.0005,1.281
9202.00,7.582376,24.88734,0.000038,24.040674,0.0005,1.281
9204.00,7.581698,24.88662,0.000038,24.040035,0.0005,1.280
9206.00,7.581402,24.88733,0.000038,24.040181,0.0005,1.280
9208.00,7.581614,24.88760,0.000038,24.040275,0.0005,1.280
9210.00,7.581886,24.88796,0.000036,24.039941,0.0005,1.281
9212.00,7.581495,24.88756,0.000037,24.039652,0.0005,1.281
9214.00,7.581413,24.88757,0.000037,24.039514,0.0005,1.280
9216.00,7.581492,24.88628,0.000037,24.040334,0.0005,1.281
9218.00,7.581838,24.88688,0.000038,24.040115,0.0005,1.281
9220.00,7.582544,24.88752,0.000037,24.039770,0.0005,1.281
9222.00,7.582965,24.88785,0.000036,24.040335,0.0005,1.281
9224.00,7.582778,24.88728,0.000037,24.040083,0.0005,1.280
9226.00,7.582116,24.88673,0.000037,24.040768,0.0005,1.281
9228.00,7.580983,24.88682,0.000037,24.040088,0.0005,1.280
9230.00,7.579803,24.88611,0.000037,24.039881,0.0005,1.281
9232.00,7.580424,24.88575,0.000037,24.039532,0.0005,1.281
9234.00,7.580438,24.88595,0.000037,24.040566,0.0005,1.281
9236.00,7.580374,24.88574,0.000037,24.039706,0.0005,1.281
9238.00,7.580543,24.88535,0.000038,24.039930,0.0005,1.281
9240.00,7.580744,24.88528,0.000037,24.040595,0.0005,1.281
9242.00,7.580059,24.88597,0.000036,24.039699,0.0005,1.281
9244.00,7.581135,24.88660,0.000036,24.040228,0.0005,1.281
9246.00,7.581589,24.88634,0.000036,24.040106,0.0005,1.281
9248.00,7.580577,24.88572,0.000037,24.040352,0.0005,1.281
9250.00,7.581281,24.88590,0.000037,24.040081,0.0005,1.281
9252.00,7.581028,24.88633,0.000036,24.039912,0.0005,1.281
9254.00,7.581866,24.88615,0.000037,24.040330,0.0005,1.281
9256.00,7.582739,24.88608,0.000038,24.039990,0.0005,1.281
9258.00,7.581811,24.88530,0.000038,24.040957,0.0005,1.281
9260.00,7.581040,24.88576,0.000038,24.040908,0.0005,1.281
9262.00,7.581878,24.88641,0.000037,24.040474,0.0005,1.281
9264.00,7.581827,24.88595,0.000037,24.040583,0.0005,1.280
9266.00,7.582585,24.88561,0.000038,24.040165,0.0005,1.280
9268.00,7.582767,24.88612,0.000038,24.040430,0.0005,1.281
9270.00,7.582362,24.88621,0.000038,24.039786,0.0005,1.282
9272.00,7.582128,24.88562,0.000036,24.040139,0.0005,1.281
9274.00,7.582110,24.88565,0.000037,24.039879,0.0005,1.281
9276.00,7.581923,24.88613,0.000038,24.040354,0.0005,1.280
9278.00,7.582915,24.88568,0.000036,24.039721,0.0005,1.281
9280.00,7.582545,24.88605,0.000036,24.039846,0.0005,1.281
9282.00,7.582097,24.88494,0.000037,24.040141,0.0005,1.281
9284.00,7.582038,24.88532,0.000037,24.040786,0.0005,1.281
9286.00,7.582025,24.88527,0.000037,24.040661,0.0005,1.281
9288.00,7.581179,24.88577,0.000036,24.039870,0.0005,1.281
9290.00,7.580947,24.88541,0.000036,24.039568,0.0005,1.281
9292.00,7.580670,24.88573,0.000037,24.039837,0.0005,1.280
9294.00,7.581636,24.88579,0.000038,24.039786,0.0005,1.281
9296.00,7.581812,24.88576,0.000037,24.039737,0.0005,1.281
9298.00,7.581917,24.88609,0.000038,24.040446,0.0005,1.281
9300.00,7.581970,24.88594,0.000037,24.039561,0.0004,1.281
9302.00,7.580754,24.88503,0.000038,24.039568,0.0005,1.281
9304.00,7.580088,24.88551,0.000037,24.039812,0.0005,1.282
9306.00,7.579503,24.88607,0.000036,24.040084,0.0005,1.281
9308.00,7.580063,24.88706,0.000039,24.040337,0.0005,1.281
9310.00,7.580233,24.88665,0.000039,24.039703,0.0005,1.281
9312.00,7.579400,24.88535,0.000037,24.039243,0.0005,1.281
9314.00,7.579733,24.88535,0.000038,24.039710,0.0005,1.281
9316.00,7.580127,24.88490,0.000037,24.040741,0.0005,1.281
9318.00,7.580183,24.88450,0.000036,24.039974,0.0005,1.281
9320.00,7.581106,24.88541,0.000036,24.039517,0.0006,1.281
9322.00,7.581251,24.88653,0.000037,24.040248,0.0005,1.281
9324.00,7.580621,24.88732,0.000037,24.040755,0.0004,1.281
9326.00,7.581536,24.88760,0.000038,24.040897,0.0005,1.281
9328.00,7.581606,24.88733,0.000038,24.040070,0.0005,1.280
9330.00,7.582526,24.88676,0.000037,24.040277,0.0004,1.281
9332.00,7.582811,24.88600,0.000036,24.039708,0.0005,1.281
9334.00,7.582189,24.88572,0.000036,24.040532,0.0005,1.281
9336.00,7.581789,24.88620,0.000038,24.039954,0.0005,1.281
9338.00,7.582822,24.88547,0.000038,24.040254,0.0005,1.281
9340.00,7.581671,24.88638,0.000038,24.039954,0.0005,1.281
9342.00,7.581186,24.88670,0.000038,24.040297,0.0005,1.282
9344.00,7.581837,24.88639,0.000037,24.040290,0.0005,1.281
9346.00,7.582324,24.88569,0.000037,24.039999,0.0005,1.281
9348.00,7.583194,24.88553,0.000036,24.040408,0.0005,1.281
9350.00,7.583223,24.88549,0.000037,24.040592,0.0005,1.281
9352.00,7.583288,24.88588,0.000036,24.040712,0.0005,1.281
9354.00,7.583315,24.88635,0.000038,24.039817,0.0005,1.281
9356.00,7.583481,24.88750,0.000037,24.040141,0.0005,1.281
9358.00,7.583783,24.88772,0.000038,24.040034,0.0005,1.281
9360.00,7.583284,24.88723,0.000037,24.040345,0.0005,1.281
9362.00,7.582234,24.88731,0.000038,24.040326,0.0005,1.281
9364.00,7.581678,24.88742,0.000038,24.040385,0.0005,1.281
9366.00,7.581445,24.88682,0.000038,24.040412,0.0005,1.281
9368.00,7.581453,24.88596,0.000037,24.040465,0.0005,1.281
9370.00,7.581381,24.88597,0.000037,24.039610,0.0005,1.280
9372.00,7.581634,24.88673,0.000037,24.040237,0.0005,1.282
9374.00,7.581935,24.88731,0.000037,24.040746,0.0005,1.281
9376.00,7.581424,24.88700,0.000038,24.039603,0.0005,1.281
9378.00,7.580812,24.88705,0.000039,24.040132,0.0005,1.281
9380.00,7.580358,24.88720,0.000037,24.040423,0.0005,1.281
9382.00,7.580825,24.88659,0.000037,24.041132,0.0005,1.281
9384.00,7.581321,24.88597,0.000038,24.039514,0.0005,1.281
9386.00,7.582206,24.88652,0.000037,24.040281,0.0005,1.281
9388.00,7.582588,24.88643,0.000037,24.040010,0.0005,1.281
9390.00,7.581851,24.88634,0.000037,24.040330,0.0006,1.281
9392.00,7.581341,24.88554,0.000041,24.039706,0.0005,1.281
9394.00,7.581160,24.88635,0.000037,24.041112,0.0004,1.281
9396.00,7.581299,24.88599,0.000037,24.039630,0.0005,1.281
9398.00,7.581156,24.88613,0.000036,24.040026,0.0005,1.281
9400.00,7.581275,24.88533,0.000036,24.039994,0.0005,1.281
9402.00,7.581723,24.88460,0.000037,24.040199,0.0005,1.281
9404.00,7.581678,24.88563,0.000038,24.040368,0.0005,1.281
9406.00,7.581743,24.88616,0.000038,24.041123,0.0005,1.281
9408.00,7.582047,24.88650,0.000037,24.040041,0.0005,1.281
9410.00,7.582732,24.88632,0.000036,24.039830,0.0005,1.281
9412.00,7.582157,24.88614,0.000037,24.040825,0.0005,1.281
9414.00,7.581333,24.88608,0.000036,24.040735,0.0005,1.280
9416.00,7.580717,24.88724,0.000038,24.039952,0.0005,1.280
9418.00,7.579869,24.88827,0.000038,24.040028,0.0005,1.281
9420.00,7.579771,24.88790,0.000038,24.040666,0.0005,1.281
9422.00,7.579742,24.88703,0.000039,24.040581,0.0005,1.281
9424.00,7.580020,24.88720,0.000037,24.040977,0.0005,1.281
9426.00,7.579931,24.88748,0.000035,24.039872,0.0004,1.281
9428.00,7.580106,24.88743,0.000037,24.040383,0.0005,1.281
9430.00,7.581440,24.88689,0.000036,24.040359,0.0005,1.281
9432.00,7.582621,24.88637,0.000038,24.040426,0.0005,1.281
9434.00,7.582746,24.88669,0.000037,24.040763,0.0005,1.281
9436.00,7.582413,24.88704,0.000036,24.039752,0.0005,1.281
9438.00,7.582017,24.88710,0.000037,24.040454,0.0005,1.281
9440.00,7.581985,24.88776,0.000038,24.039730,0.0005,1.281
9442.00,7.581978,24.88736,0.000038,24.040199,0.0005,1.282
9444.00,7.581355,24.88772,0.000036,24.040246,0.0005,1.281
9446.00,7.580926,24.88793,0.000037,24.039895,0.0005,1.281
9448.00,7.581262,24.88790,0.000036,24.040490,0.0005,1.281
9450.00,7.581880,24.88777,0.000036,24.039964,0.0005,1.281
9452.00,7.581239,24.88782,0.000036,24.040321,0.0005,1.281
9454.00,7.581534,24.88815,0.000037,24.039937,0.0005,1.281
9456.00,7.582087,24.88741,0.000036,24.039748,0.0005,1.281
9458.00,7.581406,24.88847,0.000037,24.040723,0.0004,1.281
9460.00,7.581505,24.88794,0.000037,24.039808,0.0005,1.281
9462.00,7.580265,24.88672,0.000036,24.040579,0.0005,1.281
9464.00,7.580302,24.88672,0.000036,24.040499,0.0005,1.281
9466.00,7.580321,24.88560,0.000037,24.040406,0.0005,1.281
9468.00,7.580086,24.88576,0.000037,24.039954,0.0005,1.281
9470.00,7.580490,24.88674,0.000037,24.040217,0.0005,1.281
9472.00,7.580790,24.88728,0.000036,24.040788,0.0005,1.281
9474.00,7.580996,24.88651,0.000037,24.039794,0.0005,1.281
9476.00,7.582021,24.88609,0.000038,24.040059,0.0005,1.281
9478.00,7.581793,24.88643,0.000037,24.040392,0.0005,1.281
9480.00,7.581399,24.88559,0.000037,24.039483,0.0005,1.281
9482.00,7.581138,24.88555,0.000036,24.039659,0.0005,1.281
9484.00,7.580550,24.88612,0.000037,24.039924,0.0005,1.281
9486.00,7.580951,24.88695,0.000037,24.040379,0.0005,1.282
9488.00,7.581546,24.88587,0.000037,24.040652,0.0005,1.281
9490.00,7.580778,24.88693,0.000038,24.040439,0.0005,1.281
9492.00,7.580894,24.88773,0.000037,24.039932,0.0005,1.281
9494.00,7.581652,24.88759,0.000037,24.039841,0.0005,1.281
9496.00,7.581458,24.88734,0.000037,24.040145,0.0005,1.281
9498.00,7.582027,24.88736,0.000037,24.040348,0.0005,1.281
9500.00,7.581694,24.88751,0.000037,24.040619,0.0005,1.281
9502.00,7.580929,24.88660,0.000037,24.040466,0.0005,1.281
9504.00,7.581133,24.88612,0.000037,24.039904,0.0006,1.281
9506.00,7.581665,24.88703,0.000037,24.039804,0.0005,1.281
9508.00,7.582173,24.88628,0.000036,24.039626,0.0005,1.281
9510.00,7.581265,24.88622,0.000036,24.039708,0.0005,1.281
9512.00,7.579579,24.88594,0.000037,24.040823,0.0005,1.281
9514.00,7.579087,24.88561,0.000038,24.040481,0.0005,1.281
9516.00,7.579175,24.88558,0.000038,24.039117,0.0005,1.281
9518.00,7.579383,24.88622,0.000037,24.040557,0.0005,1.281
9520.00,7.580048,24.88666,0.000036,24.040388,0.0005,1.281
9522.00,7.579469,24.88758,0.000037,24.039986,0.0005,1.281
9524.00,7.578933,24.88916,0.000037,24.039694,0.0005,1.281
9526.00,7.579317,24.88782,0.000038,24.040750,0.0005,1.281
9528.00,7.580079,24.88728,0.000037,24.040017,0.0005,1.281
9530.00,7.580259,24.88731,0.000036,24.040377,0.0005,1.281
9532.00,7.580406,24.88748,0.000037,24.040163,0.0005,1.281
9534.00,7.580572,24.88653,0.000037,24.039968,0.0004,1.280
9536.00,7.580318,24.88659,0.000037,24.040024,0.0005,1.281
9538.00,7.579553,24.88725,0.000037,24.040232,0.0005,1.281
9540.00,7.579502,24.88738,0.000037,24.039904,0.0005,1.280
9542.00,7.579411,24.88758,0.000038,24.039950,0.0004,1.281
9544.00,7.579811,24.88751,0.000038,24.040179,0.0005,1.281
9546.00,7.580459,24.88693,0.000037,24.039935,0.0005,1.281
9548.00,7.580334,24.88593,0.000036,24.041237,0.0005,1.280
9550.00,7.581152,24.88616,0.000036,24.039950,0.0005,1.281
9552.00,7.580964,24.88639,0.000036,24.039828,0.0005,1.280
9554.00,7.581099,24.88671,0.000037,24.039719,0.0005,1.280
9556.00,7.581244,24.88573,0.000037,24.040334,0.0005,1.281
9558.00,7.580659,24.88565,0.000036,24.039743,0.0005,1.281
9560.00,7.580505,24.88552,0.000037,24.040586,0.0005,1.280
9562.00,7.581366,24.88554,0.000038,24.039659,0.0005,1.280
9564.00,7.581012,24.88613,0.000038,24.040377,0.0005,1.281
9566.00,7.580163,24.88581,0.000036,24.040450,0.0005,1.281
9568.00,7.580752,24.88562,0.000036,24.039674,0.0005,1.281
9570.00,7.582043,24.88578,0.000038,24.039979,0.0004,1.280
9572.00,7.580805,24.88535,0.000036,24.039561,0.0004,1.280
9574.00,7.581136,24.88597,0.000037,24.040652,0.0005,1.280
9576.00,7.581678,24.88620,0.000037,24.039695,0.0005,1.281
9578.00,7.581165,24.88685,0.000037,24.040463,0.0005,1.281
9580.00,7.580963,24.88725,0.000036,24.040755,0.0005,1.281
9582.00,7.580913,24.88662,0.000036,24.040625,0.0005,1.280
9584.00,7.580848,24.88590,0.000037,24.039824,0.0005,1.280
9586.00,7.582084,24.88588,0.000036,24.039634,0.0005,1.281
9588.00,7.581695,24.88518,0.000037,24.040523,0.0005,1.281
9590.00,7.582534,24.88544,0.000036,24.041246,0.0005,1.281
9592.00,7.582134,24.88487,0.000036,24.040032,0.0005,1.281
9594.00,7.580781,24.88454,0.000036,24.040246,0.0005,1.281
9596.00,7.580031,24.88486,0.000036,24.038933,0.0005,1.281
9598.00,7.580828,24.88439,0.000037,24.039835,0.0005,1.280
9600.00,7.581603,24.88478,0.000037,24.040499,0.0005,1.281
9602.00,7.582272,24.88529,0.000036,24.040943,0.0005,1.280
9604.00,7.582455,24.88529,0.000035,24.040241,0.0005,1.281
@16,12.0000,24.0
9606.00,7.582143,24.88562,0.000036,24.040605,0.0005,1.281
9608.00,7.578705,24.88635,0.000037,24.040857,0.0005,1.280
9610.00,7.570340,24.88632,0.000037,24.040161,0.0005,1.280
9612.00,7.559020,24.88644,0.000037,24.040723,0.0005,1.280
9614.00,7.544830,24.88669,0.000038,24.040521,0.0005,1.280
9616.00,7.531768,24.88649,0.000038,24.039712,0.0005,1.280
9618.00,7.521345,24.88615,0.000037,24.039695,0.0005,1.280
9620.00,7.512184,24.88703,0.000036,24.040359,0.0005,1.281
9622.00,7.505149,24.88726,0.000035,24.040715,0.0005,1.281
9624.00,7.499767,24.88740,0.000035,24.040412,0.0005,1.281
9626.00,7.495695,24.88645,0.000035,24.040615,0.0005,1.282
9628.00,7.491599,24.88627,0.000036,24.039877,0.0004,1.281
9630.00,7.487367,24.88587,0.000035,24.040039,0.0005,1.281
9632.00,7.485492,24.88651,0.000035,24.040314,0.0005,1.281
9634.00,7.488817,24.88613,0.000037,24.040257,0.0004,1.281
9636.00,7.496759,24.88687,0.000036,24.040166,0.0004,1.281
9638.00,7.505825,24.88706,0.000036,24.040286,0.0005,1.282
9640.00,7.513025,24.88693,0.000036,24.040459,0.0005,1.282
9642.00,7.519678,24.88728,0.000035,24.040406,0.0004,1.280
9644.00,7.524549,24.88680,0.000036,24.040708,0.0005,1.281
9646.00,7.529093,24.88525,0.000037,24.039481,0.0004,1.281
9648.00,7.532573,24.88645,0.000036,24.039683,0.0004,1.280
9650.00,7.534922,24.88664,0.000036,24.039846,0.0004,1.280
9652.00,7.538056,24.88686,0.000037,24.040128,0.0004,1.280
9654.00,7.542329,24.88640,0.000037,24.040303,0.0005,1.280
9656.00,7.547193,24.88651,0.000038,24.039904,0.0005,1.280
9658.00,7.552025,24.88604,0.000039,24.040794,0.0005,1.280
9660.00,7.555687,24.88649,0.000038,24.039775,0.0005,1.280
9662.00,7.559352,24.88676,0.000036,24.039868,0.0004,1.280
9664.00,7.562028,24.88670,0.000035,24.040194,0.0004,1.280
9666.00,7.565789,24.88628,0.000036,24.040314,0.0005,1.280
9668.00,7.568643,24.88491,0.000036,24.039619,0.0005,1.280
9670.00,7.569781,24.88499,0.000037,24.040766,0.0004,1.279
9672.00,7.570372,24.88598,0.000037,24.040190,0.0005,1.280
9674.00,7.570706,24.88638,0.000036,24.040054,0.0004,1.280
9676.00,7.571690,24.88587,0.000035,24.040455,0.0005,1.279
9678.00,7.572291,24.88605,0.000035,24.040090,0.0005,1.280
9680.00,7.573492,24.88630,0.000034,24.039257,0.0006,1.280
9682.00,7.574434,24.88676,0.000036,24.039761,0.0005,1.281
9684.00,7.575277,24.88664,0.000037,24.039919,0.0005,1.280
9686.00,7.575391,24.88640,0.000035,24.040399,0.0005,1.280
9688.00,7.575377,24.88592,0.000037,24.040044,0.0005,1.280
9690.00,7.575757,24.88524,0.000036,24.039217,0.0005,1.280
9692.00,7.576275,24.88567,0.000037,24.040657,0.0005,1.280
9694.00,7.576570,24.88541,0.000036,24.040170,0.0004,1.280
9696.00,7.577242,24.88595,0.000037,24.040145,0.0005,1.280
9698.00,7.578891,24.88584,0.000037,24.039848,0.0005,1.280
9700.00,7.579237,24.88509,0.000037,24.041097,0.0005,1.280
9702.00,7.579514,24.88423,0.000036,24.039988,0.0005,1.281
9704.00,7.580358,24.88508,0.000035,24.039732,0.0005,1.280
9706.00,7.581382,24.88485,0.000036,24.039970,0.0005,1.279
9708.00,7.581746,24.88532,0.000039,24.039884,0.0005,1.279
9710.00,7.581979,24.88496,0.000038,24.039434,0.0005,1.280
9712.00,7.581267,24.88520,0.000037,24.039392,0.0005,1.280
9714.00,7.581723,24.88666,0.000037,24.039739,0.0005,1.280
9716.00,7.582048,24.88654,0.000037,24.040185,0.0005,1.280
9718.00,7.582395,24.88647,0.000036,24.040154,0.0005,1.279
9720.00,7.583046,24.88678,0.000037,24.040054,0.0005,1.280
9722.00,7.583197,24.88702,0.000037,24.040794,0.0005,1.280
9724.00,7.583363,24.88649,0.000036,24.040568,0.0005,1.280
9726.00,7.582887,24.88549,0.000037,24.039901,0.0005,1.280
9728.00,7.583610,24.88521,0.000037,24.039997,0.0005,1.279
9730.00,7.584099,24.88513,0.000037,24.039446,0.0004,1.280
9732.00,7.585106,24.88638,0.000037,24.039794,0.0005,1.280
9734.00,7.585092,24.88589,0.000037,24.040581,0.0005,1.280
9736.00,7.583343,24.88636,0.000036,24.039741,0.0005,1.280
9738.00,7.583500,24.88526,0.000037,24.040006,0.0005,1.280
9740.00,7.583499,24.88420,0.000036,24.040259,0.0005,1.280
9742.00,7.583106,24.88377,0.000037,24.040145,0.0005,1.279
9744.00,7.582702,24.88359,0.000037,24.039899,0.0004,1.279
9746.00,7.582624,24.88429,0.000037,24.039866,0.0005,1.279
9748.00,7.582631,24.88410,0.000037,24.040375,0.0005,1.280
9750.00,7.582692,24.88446,0.000037,24.039937,0.0005,1.280
9752.00,7.582155,24.88499,0.000037,24.040214,0.0004,1.279
9754.00,7.581898,24.88523,0.000037,24.041045,0.0005,1.280
9756.00,7.580841,24.88642,0.000038,24.040270,0.0005,1.280
9758.00,7.580980,24.88600,0.000037,24.039697,0.0004,1.279
9760.00,7.581276,24.88612,0.000036,24.040070,0.0005,1.279
9762.00,7.581221,24.88632,0.000038,24.040586,0.0005,1.279
9764.00,7.581323,24.88584,0.000038,24.040343,0.0005,1.279
9766.00,7.580998,24.88559,0.000038,24.040214,0.0005,1.279
9768.00,7.581379,24.88516,0.000036,24.039946,0.0005,1.279
9770.00,7.581539,24.88558,0.000037,24.040465,0.0004,1.279
9772.00,7.581368,24.88555,0.000036,24.040394,0.0005,1.279
9774.00,7.582042,24.88598,0.000036,24.040046,0.0005,1.279
9776.00,7.582254,24.88652,0.000036,24.039988,0.0005,1.278
9778.00,7.580973,24.88641,0.000037,24.040355,0.0005,1.279
9780.00,7.581447,24.88601,0.000037,24.040470,0.0005,1.279
9782.00,7.581646,24.88611,0.000037,24.039779,0.0005,1.279
9784.00,7.581686,24.88524,0.000038,24.040255,0.0005,1.279
9786.00,7.581684,24.88561,0.000037,24.040143,0.0005,1.279
9788.00,7.581781,24.88689,0.000037,24.039759,0.0004,1.279
9790.00,7.580961,24.88763,0.000036,24.039803,0.0005,1.279
9792.00,7.580297,24.88799,0.000037,24.040730,0.0004,1.280
9794.00,7.580151,24.88780,0.000038,24.039643,0.0005,1.279
9796.00,7.580855,24.88816,0.000038,24.039757,0.0005,1.279
9798.00,7.581681,24.88818,0.000036,24.039597,0.0005,1.278
9800.00,7.582727,24.88791,0.000037,24.040268,0.0005,1.278
9802.00,7.582257,24.88749,0.000037,24.040410,0.0004,1.279
9804.00,7.581413,24.88675,0.000036,24.040365,0.0005,1.279
9806.00,7.581311,24.88688,0.000035,24.040763,0.0005,1.279
9808.00,7.580959,24.88635,0.000038,24.038919,0.0005,1.279
9810.00,7.581088,24.88673,0.000037,24.040023,0.0005,1.279
9812.00,7.581581,24.88758,0.000036,24.039841,0.0005,1.279
9814.00,7.581167,24.88723,0.000036,24.039610,0.0004,1.279
9816.00,7.581244,24.88815,0.000036,24.040568,0.0005,1.279
9818.00,7.581410,24.88754,0.000036,24.039917,0.0005,1.278
9820.00,7.581021,24.88823,0.000037,24.040526,0.0004,1.278
9822.00,7.580476,24.88760,0.000037,24.039735,0.0004,1.279
9824.00,7.580510,24.88678,0.000035,24.040135,0.0005,1.279
9826.00,7.581682,24.88699,0.000036,24.039375,0.0005,1.279
9828.00,7.581786,24.88774,0.000037,24.039906,0.0005,1.278
9830.00,7.581405,24.88817,0.000037,24.039857,0.0005,1.279
9832.00,7.582331,24.88875,0.000037,24.040768,0.0004,1.279
9834.00,7.582651,24.88788,0.000037,24.040541,0.0004,1.279
9836.00,7.582174,24.88697,0.000036,24.039895,0.0005,1.278
9838.00,7.581634,24.88806,0.000038,24.039443,0.0005,1.279
9840.00,7.580913,24.88861,0.000037,24.040068,0.0004,1.278
9842.00,7.580485,24.88819,0.000038,24.039794,0.0004,1.278
9844.00,7.580771,24.88775,0.000037,24.040003,0.0005,1.278
9846.00,7.581008,24.88799,0.000037,24.039637,0.0004,1.278
9848.00,7.582042,24.88899,0.000037,24.039932,0.0005,1.279
9850.00,7.582079,24.88885,0.000037,24.039888,0.0005,1.278
9852.00,7.581035,24.88791,0.000037,24.039939,0.0005,1.279
9854.00,7.581596,24.88894,0.000038,24.040399,0.0005,1.279
9856.00,7.582130,24.88796,0.000036,24.039750,0.0005,1.279
9858.00,7.581618,24.88809,0.000036,24.039330,0.0005,1.278
9860.00,7.581893,24.88860,0.000037,24.039748,0.0005,1.278
9862.00,7.583116,24.88879,0.000037,24.039877,0.0004,1.279
9864.00,7.582129,24.88900,0.000036,24.040072,0.0005,1.278
9866.00,7.581844,24.88825,0.000038,24.039999,0.0005,1.278
9868.00,7.581491,24.88856,0.000038,24.040097,0.0005,1.278
9870.00,7.581457,24.88864,0.000038,24.040406,0.0005,1.278
9872.00,7.580941,24.88714,0.000037,24.039672,0.0004,1.278
9874.00,7.581115,24.88831,0.000036,24.039923,0.0005,1.279
9876.00,7.581282,24.88844,0.000036,24.040077,0.0005,1.278
9878.00,7.581792,24.88828,0.000036,24.039414,0.0005,1.278
9880.00,7.581376,24.88814,0.000036,24.039488,0.0005,1.278
9882.00,7.581385,24.88745,0.000037,24.040290,0.0004,1.279
9884.00,7.581929,24.88853,0.000036,24.040568,0.0004,1.279
9886.00,7.581824,24.88735,0.000036,24.039584,0.0005,1.278
9888.00,7.581157,24.88789,0.000038,24.039895,0.0005,1.278
9890.00,7.581591,24.88787,0.000038,24.040395,0.0005,1.279
9892.00,7.581756,24.88881,0.000039,24.040010,0.0005,1.278
9894.00,7.581953,24.88835,0.000040,24.039863,0.0004,1.278
9896.00,7.582465,24.88855,0.000038,24.039948,0.0004,1.278
9898.00,7.582143,24.88794,0.000038,24.039579,0.0005,1.278
9900.00,7.581864,24.88831,0.000038,24.039459,0.0005,1.278
9902.00,7.582211,24.88802,0.000035,24.039854,0.0006,1.278
9904.00,7.581627,24.88789,0.000036,24.039684,0.0005,1.278
9906.00,7.580862,24.88825,0.000038,24.039508,0.0005,1.278
9908.00,7.581212,24.88874,0.000036,24.039597,0.0005,1.278
9910.00,7.580737,24.88807,0.000036,24.039630,0.0004,1.278
9912.00,7.581600,24.88709,0.000037,24.040725,0.0005,1.278
9914.00,7.580872,24.88752,0.000038,24.040512,0.0004,1.278
9916.00,7.580819,24.88758,0.000037,24.039384,0.0005,1.278
9918.00,7.581413,24.88789,0.000036,24.039499,0.0005,1.278
9920.00,7.581591,24.88925,0.000036,24.040715,0.0005,1.278
9922.00,7.581415,24.88800,0.000037,24.039999,0.0005,1.278
9924.00,7.581583,24.88859,0.000036,24.040130,0.0005,1.278
9926.00,7.581490,24.88844,0.000037,24.040830,0.0005,1.278
9928.00,7.581391,24.88864,0.000038,24.040414,0.0005,1.278
9930.00,7.581181,24.88863,0.000037,24.040070,0.0005,1.278
9932.00,7.581677,24.88871,0.000037,24.039759,0.0005,1.278
9934.00,7.581934,24.88842,0.000036,24.040350,0.0005,1.278
9936.00,7.581993,24.88754,0.000037,24.040545,0.0005,1.278
9938.00,7.582044,24.88704,0.000036,24.039832,0.0005,1.278
9940.00,7.583053,24.88818,0.000035,24.040048,0.0005,1.278
9942.00,7.582943,24.88914,0.000035,24.040108,0.0005,1.278
9944.00,7.582023,24.88874,0.000037,24.039683,0.0005,1.278
9946.00,7.581746,24.88865,0.000037,24.039464,0.0005,1.277
9948.00,7.582141,24.88849,0.000037,24.040188,0.0005,1.278
9950.00,7.581988,24.88789,0.000038,24.039874,0.0005,1.278
9952.00,7.581354,24.88868,0.000037,24.039928,0.0005,1.278
9954.00,7.580914,24.88875,0.000037,24.039450,0.0005,1.279
9956.00,7.580694,24.88744,0.000036,24.039795,0.0005,1.278
9958.00,7.580357,24.88756,0.000037,24.039628,0.0005,1.278
9960.00,7.579807,24.88689,0.000036,24.039757,0.0005,1.278
9962.00,7.581244,24.88789,0.000037,24.039983,0.0005,1.278
9964.00,7.581813,24.88823,0.000036,24.040290,0.0005,1.278
9966.00,7.581702,24.88862,0.000037,24.039294,0.0005,1.278
9968.00,7.581038,24.88842,0.000036,24.040165,0.0005,1.277
9970.00,7.580576,24.88749,0.000036,24.040250,0.0005,1.278
9972.00,7.580507,24.88819,0.000038,24.040261,0.0005,1.278
9974.00,7.581570,24.88926,0.000036,24.040274,0.0005,1.278
9976.00,7.582180,24.88916,0.000036,24.039775,0.0005,1.278
9978.00,7.582592,24.88857,0.000035,24.039755,0.0005,1.278
9980.00,7.582263,24.88897,0.000035,24.040139,0.0004,1.278
9982.00,7.582803,24.88930,0.000036,24.039824,0.0005,1.278
9984.00,7.583172,24.88849,0.000037,24.040268,0.0005,1.278
9986.00,7.581896,24.88771,0.000037,24.040083,0.0005,1.278
9988.00,7.582319,24.88669,0.000036,24.039775,0.0005,1.278
9990.00,7.583476,24.88694,0.000037,24.040126,0.0004,1.278
9992.00,7.584006,24.88671,0.000037,24.039521,0.0005,1.278
9994.00,7.583113,24.88639,0.000038,24.040457,0.0005,1.277
9996.00,7.581130,24.88669,0.000038,24.040003,0.0005,1.277
9998.00,7.581105,24.88707,0.000038,24.039975,0.0005,1.277
10000.00,7.581251,24.88751,0.000038,24.039943,0.0005,1.278
10002.00,7.580306,24.88790,0.000038,24.040421,0.0005,1.278
10004.00,7.581191,24.88775,0.000037,24.040168,0.0005,1.278
10006.00,7.581484,24.88740,0.000037,24.039408,0.0005,1.278
10008.00,7.580849,24.88773,0.000036,24.040321,0.0004,1.278
10010.00,7.580749,24.88737,0.000037,24.039861,0.0004,1.278
10012.00,7.580972,24.88820,0.000037,24.040179,0.0005,1.278
10014.00,7.581059,24.88842,0.000038,24.039668,0.0004,1.278
10016.00,7.580917,24.88856,0.000038,24.040577,0.0005,1.278
10018.00,7.580084,24.88823,0.000038,24.040243,0.0005,1.278
10020.00,7.580290,24.88882,0.000037,24.039919,0.0005,1.278
10022.00,7.581176,24.88818,0.000038,24.040303,0.0005,1.278
10024.00,7.580992,24.88814,0.000038,24.040370,0.0005,1.278
10026.00,7.580955,24.88748,0.000037,24.040255,0.0005,1.278
10028.00,7.580923,24.88609,0.000035,24.040446,0.0005,1.279
10030.00,7.581858,24.88693,0.000035,24.040394,0.0005,1.278
10032.00,7.582276,24.88663,0.000035,24.040614,0.0004,1.278
10034.00,7.581537,24.88635,0.000036,24.039664,0.0005,1.278
10036.00,7.581320,24.88634,0.000037,24.039848,0.0005,1.278
10038.00,7.581604,24.88654,0.000036,24.039855,0.0005,1.278
10040.00,7.581946,24.88616,0.000037,24.039743,0.0005,1.278
10042.00,7.582589,24.88621,0.000037,24.039574,0.0005,1.278
10044.00,7.582224,24.88661,0.000038,24.040559,0.0005,1.278
10046.00,7.581729,24.88663,0.000036,24.039857,0.0005,1.278
10048.00,7.581027,24.88641,0.000038,24.040215,0.0005,1.278
10050.00,7.581123,24.88668,0.000037,24.039995,0.0005,1.277
10052.00,7.581139,24.88624,0.000037,24.040003,0.0005,1.278
10054.00,7.581921,24.88639,0.000037,24.040943,0.0005,1.278
10056.00,7.582390,24.88613,0.000037,24.040917,0.0005,1.278
10058.00,7.582309,24.88557,0.000038,24.040657,0.0005,1.277
10060.00,7.582091,24.88609,0.000037,24.039741,0.0005,1.277
10062.00,7.581907,24.88622,0.000037,24.040112,0.0005,1.278
10064.00,7.580772,24.88593,0.000036,24.039664,0.0005,1.277
10066.00,7.580998,24.88652,0.000037,24.039050,0.0005,1.277
10068.00,7.581321,24.88630,0.000037,24.040121,0.0005,1.278
10070.00,7.581528,24.88652,0.000038,24.040270,0.0005,1.277
10072.00,7.580977,24.88698,0.000038,24.039566,0.0005,1.278
10074.00,7.581334,24.88715,0.000038,24.040219,0.0005,1.277
10076.00,7.582011,24.88787,0.000037,24.040114,0.0005,1.277
10078.00,7.581979,24.88703,0.000036,24.040395,0.0005,1.277
10080.00,7.581665,24.88765,0.000038,24.039886,0.0005,1.278
10082.00,7.581947,24.88763,0.000037,24.039966,0.0005,1.277
10084.00,7.582189,24.88826,0.000037,24.039443,0.0005,1.277
10086.00,7.582049,24.88809,0.000036,24.039741,0.0005,1.277
10088.00,7.581968,24.88796,0.000037,24.040114,0.0005,1.277
10090.00,7.581852,24.88744,0.000037,24.039883,0.0005,1.278
10092.00,7.582227,24.88778,0.000036,24.039806,0.0005,1.277
10094.00,7.582324,24.88764,0.000037,24.039219,0.0005,1.276
10096.00,7.581698,24.88863,0.000038,24.039812,0.0005,1.277
10098.00,7.582013,24.88771,0.000037,24.040312,0.0005,1.277
10100.00,7.581519,24.88724,0.000036,24.040026,0.0005,1.278
10102.00,7.581526,24.88744,0.000035,24.040168,0.0005,1.278
10104.00,7.582121,24.88733,0.000036,24.040115,0.0005,1.278
10106.00,7.581309,24.88824,0.000035,24.039259,0.0004,1.278
10108.00,7.580324,24.88826,0.000037,24.039694,0.0004,1.277
10110.00,7.580789,24.88850,0.000038,24.038966,0.0005,1.277
10112.00,7.580460,24.88834,0.000037,24.039484,0.0005,1.277
10114.00,7.580456,24.88726,0.000035,24.040563,0.0005,1.277
10116.00,7.580836,24.88728,0.000036,24.040308,0.0004,1.277
10118.00,7.580555,24.88785,0.000038,24.039875,0.0005,1.277
10120.00,7.579547,24.88757,0.000037,24.039835,0.0005,1.276
10122.00,7.579284,24.88757,0.000037,24.040446,0.0005,1.277
10124.00,7.580502,24.88837,0.000037,24.040135,0.0005,1.277
10126.00,7.581051,24.88776,0.000037,24.039632,0.0005,1.277
10128.00,7.580092,24.88876,0.000037,24.040203,0.0005,1.277
10130.00,7.581416,24.88716,0.000037,24.040305,0.0005,1.278
10132.00,7.582442,24.88722,0.000036,24.039904,0.0005,1.277
10134.00,7.583123,24.88834,0.000036,24.040188,0.0005,1.278
10136.00,7.583271,24.88815,0.000036,24.040168,0.0005,1.277
10138.00,7.582165,24.88810,0.000036,24.040619,0.0005,1.277
10140.00,7.581665,24.88876,0.000037,24.040457,0.0005,1.276
10142.00,7.581855,24.88853,0.000038,24.039872,0.0004,1.277
10144.00,7.582585,24.88778,0.000036,24.039944,0.0004,1.277
10146.00,7.582878,24.88795,0.000035,24.039486,0.0005,1.277
10148.00,7.581923,24.88787,0.000036,24.039612,0.0005,1.277
10150.00,7.581811,24.88808,0.000036,24.039539,0.0005,1.277
10152.00,7.581585,24.88767,0.000036,24.039744,0.0005,1.277
10154.00,7.581880,24.88787,0.000036,24.040330,0.0005,1.277
10156.00,7.582739,24.88752,0.000036,24.040321,0.0005,1.277
10158.00,7.582016,24.88672,0.000036,24.039877,0.0005,1.277
10160.00,7.580967,24.88633,0.000037,24.039684,0.0005,1.277
10162.00,7.580818,24.88758,0.000037,24.040066,0.0005,1.277
10164.00,7.581554,24.88798,0.000036,24.039970,0.0005,1.277
10166.00,7.581367,24.88737,0.000037,24.040974,0.0005,1.278
10168.00,7.580896,24.88816,0.000036,24.040114,0.0005,1.277
10170.00,7.581313,24.88904,0.000037,24.039784,0.0005,1.277
10172.00,7.581479,24.88903,0.000037,24.039783,0.0005,1.276
10174.00,7.581159,24.88931,0.000037,24.040032,0.0004,1.277
10176.00,7.581890,24.88923,0.000037,24.039772,0.0004,1.277
10178.00,7.581709,24.88935,0.000037,24.040348,0.0005,1.277
10180.00,7.581202,24.88891,0.000038,24.040325,0.0005,1.276
10182.00,7.581498,24.88830,0.000037,24.039423,0.0005,1.277
10184.00,7.581616,24.88744,0.000036,24.040055,0.0005,1.277
10186.00,7.581077,24.88818,0.000036,24.039354,0.0005,1.277
10188.00,7.580877,24.88898,0.000036,24.039323,0.0005,1.277
10190.00,7.581455,24.88976,0.000036,24.040125,0.0005,1.277
10192.00,7.581963,24.88925,0.000037,24.039852,0.0005,1.277
10194.00,7.581874,24.88912,0.000037,24.039601,0.0005,1.277
10196.00,7.581491,24.88958,0.000036,24.039992,0.0005,1.277
10198.00,7.581203,24.88916,0.000036,24.039808,0.0005,1.277
10200.00,7.581610,24.88812,0.000036,24.039588,0.0005,1.277
10202.00,7.581363,24.88917,0.000036,24.039603,0.0005,1.277
10204.00,7.581145,24.88973,0.000037,24.040239,0.0005,1.277
@17,12.0000,24.0
10206.00,7.581779,24.88982,0.000037,24.040710,0.0005,1.277
10208.00,7.580644,24.88936,0.000037,24.040326,0.0005,1.277
10210.00,7.574832,24.89011,0.000037,24.039732,0.0005,1.276
10212.00,7.563688,24.88972,0.000038,24.040172,0.0005,1.276
10214.00,7.550304,24.88919,0.000039,24.040001,0.0005,1.275
10216.00,7.536476,24.88931,0.000039,24.040730,0.0005,1.276
10218.00,7.525047,24.88980,0.000036,24.039952,0.0004,1.277
10220.00,7.515575,24.88982,0.000036,24.040248,0.0004,1.277
10222.00,7.508686,24.89006,0.000037,24.040590,0.0005,1.278
10224.00,7.503943,24.88941,0.000035,24.040605,0.0005,1.278
10226.00,7.499876,24.88988,0.000035,24.039841,0.0005,1.278
10228.00,7.496556,24.89039,0.000037,24.040599,0.0005,1.278
10230.00,7.491923,24.89021,0.000036,24.039397,0.0005,1.278
10232.00,7.488380,24.88900,0.000035,24.040165,0.0005,1.278
10234.00,7.490004,24.88865,0.000035,24.039728,0.0005,1.278
10236.00,7.496336,24.88893,0.000036,24.039684,0.0005,1.279
10238.00,7.505293,24.88922,0.000035,24.040325,0.0005,1.278
10240.00,7.513957,24.88978,0.000036,24.039986,0.0005,1.278
10242.00,7.521276,24.88912,0.000037,24.040134,0.0005,1.278
10244.00,7.526190,24.88892,0.000037,24.040035,0.0005,1.278
10246.00,7.530181,24.88889,0.000037,24.039979,0.0005,1.276
10248.00,7.533587,24.88910,0.000037,24.040361,0.0004,1.277
10250.00,7.535439,24.88875,0.000039,24.039988,0.0005,1.277
10252.00,7.539618,24.88887,0.000037,24.040154,0.0005,1.277
10254.00,7.544711,24.88851,0.000037,24.039641,0.0005,1.277
10256.00,7.549726,24.88829,0.000038,24.040039,0.0005,1.276
10258.00,7.554019,24.88788,0.000039,24.039859,0.0005,1.276
10260.00,7.559114,24.88816,0.000038,24.040219,0.0005,1.276
10262.00,7.563749,24.88912,0.000037,24.040208,0.0004,1.277
10264.00,7.566122,24.88903,0.000036,24.039946,0.0005,1.277
10266.00,7.567832,24.88841,0.000037,24.039946,0.0005,1.276
10268.00,7.569795,24.88820,0.000037,24.039743,0.0005,1.276
10270.00,7.571605,24.88728,0.000039,24.040021,0.0005,1.276
10272.00,7.572909,24.88784,0.000036,24.040172,0.0005,1.277
10274.00,7.572443,24.88891,0.000037,24.039830,0.0005,1.276
10276.00,7.572190,24.88828,0.000037,24.039539,0.0005,1.276
10278.00,7.573063,24.88953,0.000037,24.039908,0.0005,1.276
10280.00,7.573504,24.88867,0.000037,24.040292,0.0005,1.276
10282.00,7.573205,24.88917,0.000036,24.040044,0.0005,1.276
10284.00,7.574192,24.89005,0.000035,24.040368,0.0005,1.277
10286.00,7.575980,24.88961,0.000036,24.039655,0.0005,1.277
10288.00,7.577849,24.88979,0.000036,24.039194,0.0005,1.276
10290.00,7.579083,24.89087,0.000037,24.040070,0.0005,1.276
10292.00,7.579159,24.89171,0.000036,24.040179,0.0004,1.277
10294.00,7.578833,24.89110,0.000037,24.040430,0.0005,1.277
10296.00,7.578727,24.89058,0.000037,24.040281,0.0005,1.276
10298.00,7.578987,24.89089,0.000036,24.040612,0.0005,1.277
10300.00,7.579545,24.89146,0.000038,24.040832,0.0005,1.277
10302.00,7.580685,24.89070,0.000036,24.040012,0.0005,1.276
10304.00,7.581878,24.89017,0.000036,24.039666,0.0005,1.276
10306.00,7.582213,24.88965,0.000037,24.039732,0.0005,1.276
10308.00,7.581593,24.88917,0.000038,24.040183,0.0004,1.276
10310.00,7.581668,24.88894,0.000037,24.039977,0.0005,1.277
10312.00,7.581562,24.88824,0.000036,24.040105,0.0005,1.277
10314.00,7.581774,24.88801,0.000035,24.039261,0.0005,1.276
10316.00,7.581360,24.88880,0.000037,24.040292,0.0004,1.276
10318.00,7.581274,24.88857,0.000037,24.040417,0.0005,1.276
10320.00,7.582040,24.88863,0.000037,24.040374,0.0005,1.276
10322.00,7.582415,24.88776,0.000036,24.040150,0.0005,1.276
10324.00,7.582355,24.88925,0.000036,24.040381,0.0005,1.277
10326.00,7.583668,24.88927,0.000037,24.040410,0.0004,1.276
10328.00,7.583979,24.88881,0.000037,24.040410,0.0005,1.277
10330.00,7.583931,24.88883,0.000036,24.040130,0.0005,1.276
10332.00,7.584075,24.88887,0.000037,24.039903,0.0004,1.277
10334.00,7.584415,24.88854,0.000036,24.040099,0.0004,1.276
10336.00,7.584928,24.88940,0.000036,24.040290,0.0005,1.276
10338.00,7.584711,24.88948,0.000036,24.040463,0.0005,1.276
10340.00,7.584853,24.89015,0.000038,24.039930,0.0005,1.276
10342.00,7.584713,24.88972,0.000038,24.040112,0.0005,1.276
10344.00,7.585012,24.88902,0.000038,24.039675,0.0004,1.277
10346.00,7.584240,24.88930,0.000037,24.039175,0.0005,1.277
10348.00,7.583562,24.88945,0.000037,24.039434,0.0005,1.277
10350.00,7.583841,24.88897,0.000037,24.039914,0.0005,1.276
10352.00,7.583511,24.88848,0.000038,24.039815,0.0005,1.277
10354.00,7.583252,24.88877,0.000036,24.040157,0.0005,1.276
10356.00,7.582891,24.88857,0.000036,24.040381,0.0005,1.276
10358.00,7.583491,24.88904,0.000037,24.039584,0.0004,1.276
10360.00,7.583348,24.88933,0.000036,24.040152,0.0005,1.277
10362.00,7.582337,24.88962,0.000035,24.040583,0.0005,1.277
10364.00,7.582168,24.88850,0.000036,24.040625,0.0005,1.276
10366.00,7.581356,24.88831,0.000037,24.039472,0.0004,1.276
10368.00,7.582254,24.88836,0.000036,24.040077,0.0005,1.276
10370.00,7.581481,24.88816,0.000037,24.039977,0.0005,1.276
10372.00,7.582038,24.88813,0.000036,24.039995,0.0005,1.277
10374.00,7.582241,24.88835,0.000035,24.039854,0.0005,1.276
10376.00,7.581863,24.88960,0.000037,24.040181,0.0005,1.276
10378.00,7.581770,24.88828,0.000036,24.040337,0.0005,1.276
10380.00,7.582510,24.88749,0.000036,24.039794,0.0005,1.276
10382.00,7.583406,24.88787,0.000037,24.040905,0.0005,1.277
10384.00,7.583353,24.88886,0.000036,24.039983,0.0004,1.277
10386.00,7.583548,24.88807,0.000036,24.039788,0.0005,1.276
10388.00,7.583493,24.88830,0.000035,24.039824,0.0004,1.277
10390.00,7.583720,24.88820,0.000036,24.039686,0.0005,1.277
10392.00,7.582974,24.88835,0.000035,24.039495,0.0005,1.277
10394.00,7.583339,24.88850,0.000036,24.039754,0.0005,1.276
10396.00,7.583244,24.88732,0.000037,24.039930,0.0004,1.276
10398.00,7.582908,24.88903,0.000037,24.039910,0.0005,1.277
10400.00,7.583466,24.88931,0.000036,24.040530,0.0005,1.276
10402.00,7.584213,24.88881,0.000037,24.041081,0.0005,1.276
10404.00,7.583055,24.88777,0.000036,24.040274,0.0005,1.277
10406.00,7.582559,24.88799,0.000038,24.039970,0.0005,1.277
10408.00,7.582140,24.88763,0.000037,24.039468,0.0005,1.277
10410.00,7.582188,24.88680,0.000038,24.039375,0.0005,1.276
10412.00,7.581936,24.88714,0.000038,24.040015,0.0005,1.276
10414.00,7.582060,24.88749,0.000038,24.039459,0.0005,1.276
10416.00,7.581722,24.88760,0.000037,24.039470,0.0005,1.276
10418.00,7.581062,24.88728,0.000037,24.040326,0.0005,1.277
10420.00,7.581346,24.88721,0.000037,24.039950,0.0004,1.276
10422.00,7.580104,24.88788,0.000037,24.040008,0.0004,1.276
10424.00,7.579806,24.88772,0.000037,24.040546,0.0004,1.276
10426.00,7.580498,24.88709,0.000037,24.040059,0.0004,1.276
10428.00,7.581112,24.88651,0.000036,24.040214,0.0005,1.276
10430.00,7.581280,24.88689,0.000036,24.039495,0.0005,1.277
10432.00,7.581467,24.88665,0.000036,24.039954,0.0005,1.277
10434.00,7.581558,24.88682,0.000035,24.040277,0.0005,1.276
10436.00,7.580915,24.88636,0.000037,24.039774,0.0005,1.276
10438.00,7.581318,24.88558,0.000038,24.040239,0.0004,1.276
10440.00,7.582076,24.88604,0.000036,24.040175,0.0004,1.276
10442.00,7.582662,24.88608,0.000038,24.040043,0.0004,1.276
10444.00,7.582788,24.88686,0.000037,24.040679,0.0005,1.276
10446.00,7.583074,24.88695,0.000036,24.040274,0.0005,1.276
10448.00,7.582742,24.88663,0.000037,24.040517,0.0005,1.276
10450.00,7.582453,24.88684,0.000038,24.039846,0.0005,1.276
10452.00,7.581924,24.88719,0.000036,24.039932,0.0005,1.276
10454.00,7.581740,24.88706,0.000036,24.039977,0.0005,1.276
10456.00,7.581594,24.88700,0.000037,24.039323,0.0005,1.276
10458.00,7.581096,24.88712,0.000037,24.039634,0.0005,1.277
10460.00,7.580915,24.88761,0.000036,24.039823,0.0005,1.277
10462.00,7.580938,24.88772,0.000036,24.039263,0.0004,1.276
10464.00,7.581385,24.88718,0.000037,24.039737,0.0005,1.276
10466.00,7.581131,24.88723,0.000036,24.040255,0.0005,1.276
10468.00,7.581252,24.88750,0.000037,24.039941,0.0005,1.276
10470.00,7.581650,24.88732,0.000037,24.039975,0.0005,1.276
10472.00,7.580517,24.88743,0.000037,24.039555,0.0004,1.277
10474.00,7.580865,24.88711,0.000037,24.039563,0.0005,1.276
10476.00,7.580517,24.88838,0.000037,24.040295,0.0005,1.276
10478.00,7.581697,24.88840,0.000036,24.040119,0.0005,1.276
10480.00,7.582751,24.88825,0.000037,24.039795,0.0005,1.276
10482.00,7.582478,24.88746,0.000037,24.039890,0.0005,1.277
10484.00,7.582775,24.88709,0.000036,24.040303,0.0005,1.276
10486.00,7.582202,24.88769,0.000037,24.039881,0.0005,1.276
10488.00,7.580823,24.88737,0.000037,24.039494,0.0005,1.277
10490.00,7.581327,24.88748,0.000036,24.039870,0.0005,1.276
10492.00,7.581044,24.88744,0.000036,24.039895,0.0005,1.276
10494.00,7.580878,24.88764,0.000036,24.039664,0.0005,1.276
10496.00,7.580664,24.88874,0.000036,24.039777,0.0005,1.276
10498.00,7.581160,24.88835,0.000037,24.040506,0.0004,1.276
10500.00,7.582315,24.88817,0.000037,24.040328,0.0005,1.276
10502.00,7.581976,24.88844,0.000036,24.040248,0.0004,1.275
10504.00,7.580636,24.88790,0.000037,24.040141,0.0004,1.276
10506.00,7.581395,24.88831,0.000035,24.039534,0.0005,1.277
10508.00,7.582590,24.88752,0.000035,24.040003,0.0005,1.276
10510.00,7.583129,24.88848,0.000036,24.040325,0.0005,1.276
10512.00,7.582353,24.88857,0.000037,24.039483,0.0005,1.276
10514.00,7.581425,24.88853,0.000038,24.039270,0.0005,1.276
10516.00,7.580872,24.88914,0.000037,24.039848,0.0005,1.276
10518.00,7.580844,24.88899,0.000036,24.039572,0.0004,1.276
10520.00,7.581176,24.88835,0.000037,24.039723,0.0004,1.276
10522.00,7.581162,24.88782,0.000037,24.039881,0.0005,1.276
10524.00,7.581265,24.88730,0.000037,24.040139,0.0005,1.276
10526.00,7.581023,24.88768,0.000037,24.039874,0.0005,1.275
10528.00,7.581243,24.88868,0.000036,24.040083,0.0005,1.276
10530.00,7.581635,24.88834,0.000036,24.039970,0.0005,1.276
10532.00,7.582494,24.88761,0.000037,24.039810,0.0005,1.276
10534.00,7.581968,24.88792,0.000037,24.039508,0.0005,1.276
10536.00,7.581533,24.88900,0.000036,24.040370,0.0005,1.275
10538.00,7.581457,24.88829,0.000037,24.039497,0.0004,1.276
10540.00,7.581108,24.88764,0.000036,24.040161,0.0005,1.275
10542.00,7.581198,24.88780,0.000036,24.040226,0.0004,1.276
10544.00,7.581574,24.88806,0.000035,24.038968,0.0004,1.276
10546.00,7.581237,24.88826,0.000036,24.039368,0.0004,1.276
10548.00,7.580717,24.88782,0.000036,24.039981,0.0004,1.276
10550.00,7.581154,24.88739,0.000036,24.039694,0.0005,1.276
10552.00,7.582018,24.88812,0.000037,24.039915,0.0005,1.275
10554.00,7.581412,24.88843,0.000036,24.039943,0.0004,1.276
10556.00,7.582069,24.88804,0.000036,24.040294,0.0004,1.276
10558.00,7.581468,24.88740,0.000036,24.040174,0.0005,1.276
10560.00,7.581909,24.88757,0.000036,24.039774,0.0005,1.275
10562.00,7.581845,24.88756,0.000036,24.040379,0.0004,1.276
10564.00,7.582629,24.88869,0.000036,24.039961,0.0005,1.275
10566.00,7.583068,24.88783,0.000036,24.039839,0.0005,1.275
10568.00,7.582345,24.88755,0.000036,24.039492,0.0004,1.275
10570.00,7.582081,24.88785,0.000037,24.039374,0.0004,1.276
10572.00,7.581352,24.88805,0.000036,24.039548,0.0004,1.276
10574.00,7.581225,24.88823,0.000037,24.040066,0.0005,1.276
10576.00,7.581411,24.88864,0.000037,24.040799,0.0005,1.276
10578.00,7.580817,24.88830,0.000036,24.039604,0.0004,1.276
10580.00,7.581029,24.88790,0.000037,24.039479,0.0005,1.276
10582.00,7.581426,24.88787,0.000037,24.039559,0.0004,1.276
10584.00,7.581100,24.88818,0.000037,24.039359,0.0004,1.276
10586.00,7.582761,24.89019,0.000036,24.039864,0.0005,1.276
10588.00,7.583524,24.89060,0.000036,24.039228,0.0004,1.275
10590.00,7.582235,24.89041,0.000037,24.039848,0.0004,1.276
10592.00,7.581143,24.88942,0.000037,24.039744,0.0005,1.276
10594.00,7.580976,24.88856,0.000036,24.040044,0.0005,1.276
10596.00,7.581760,24.88886,0.000036,24.039861,0.0005,1.275
10598.00,7.582364,24.88898,0.000037,24.039612,0.0005,1.275
10600.00,7.582355,24.88889,0.000036,24.039450,0.0004,1.276
10602.00,7.582137,24.88936,0.000036,24.039630,0.0004,1.276
10604.00,7.582020,24.88804,0.000036,24.039574,0.0005,1.275
10606.00,7.582348,24.88796,0.000037,24.039939,0.0005,1.276
10608.00,7.582081,24.88858,0.000036,24.039975,0.0004,1.276
10610.00,7.581164,24.88898,0.000036,24.040237,0.0004,1.275
10612.00,7.581553,24.88693,0.000036,24.039374,0.0005,1.276
10614.00,7.582703,24.88711,0.000036,24.040335,0.0004,1.274
10616.00,7.582472,24.88787,0.000038,24.040105,0.0004,1.275
10618.00,7.582149,24.88855,0.000037,24.040195,0.0004,1.276
10620.00,7.582343,24.88842,0.000036,24.039535,0.0004,1.276
10622.00,7.583014,24.88822,0.000035,24.039968,0.0005,1.276
10624.00,7.582203,24.88802,0.000036,24.039723,0.0005,1.275
10626.00,7.581706,24.88763,0.000035,24.039515,0.0005,1.276
10628.00,7.582445,24.88870,0.000035,24.040612,0.0004,1.275
10630.00,7.582983,24.88893,0.000036,24.040466,0.0005,1.275
10632.00,7.582763,24.88948,0.000037,24.040037,0.0005,1.275
10634.00,7.583378,24.88887,0.000038,24.039981,0.0005,1.276
10636.00,7.583422,24.88881,0.000037,24.039003,0.0004,1.275
10638.00,7.583005,24.88900,0.000037,24.040032,0.0004,1.275
10640.00,7.582723,24.88863,0.000035,24.039934,0.0004,1.276
10642.00,7.582043,24.88800,0.000035,24.040066,0.0004,1.276
10644.00,7.581769,24.88927,0.000036,24.039561,0.0005,1.276
10646.00,7.580964,24.89043,0.000036,24.040283,0.0005,1.275
10648.00,7.580665,24.89030,0.000036,24.039630,0.0004,1.275
10650.00,7.580008,24.88921,0.000037,24.040421,0.0004,1.275
10652.00,7.579619,24.88949,0.000037,24.040059,0.0005,1.275
10654.00,7.580779,24.88885,0.000037,24.040055,0.0005,1.275
10656.00,7.581890,24.88816,0.000038,24.039483,0.0004,1.275
10658.00,7.581979,24.88816,0.000036,24.040099,0.0005,1.275
10660.00,7.581545,24.88876,0.000037,24.040217,0.0004,1.276
10662.00,7.581759,24.88940,0.000036,24.039486,0.0004,1.276
10664.00,7.581343,24.88963,0.000036,24.039972,0.0005,1.275
10666.00,7.581028,24.88997,0.000036,24.039717,0.0005,1.275
10668.00,7.581041,24.89037,0.000037,24.039970,0.0005,1.275
10670.00,7.581574,24.89015,0.000037,24.040206,0.0004,1.275
10672.00,7.581988,24.88948,0.000036,24.040106,0.0004,1.276
10674.00,7.580939,24.88989,0.000036,24.040081,0.0005,1.275
10676.00,7.580306,24.88988,0.000037,24.040192,0.0005,1.275
10678.00,7.581022,24.88931,0.000036,24.040297,0.0005,1.276
10680.00,7.581321,24.88936,0.000035,24.040321,0.0005,1.276
10682.00,7.581369,24.88994,0.000035,24.040066,0.0005,1.275
10684.00,7.581426,24.88933,0.000036,24.039914,0.0005,1.275
10686.00,7.581188,24.88907,0.000035,24.040272,0.0004,1.276
10688.00,7.580951,24.88953,0.000035,24.040079,0.0004,1.276
10690.00,7.581694,24.88892,0.000036,24.039419,0.0005,1.275
10692.00,7.581955,24.88940,0.000038,24.039839,0.0005,1.275
10694.00,7.582468,24.88955,0.000037,24.040052,0.0004,1.276
10696.00,7.582545,24.88915,0.000035,24.039606,0.0005,1.276
10698.00,7.581914,24.88963,0.000036,24.040406,0.0005,1.276
10700.00,7.581922,24.88963,0.000036,24.039886,0.0005,1.275
10702.00,7.582501,24.88926,0.000037,24.039623,0.0005,1.275
10704.00,7.582042,24.88997,0.000036,24.040203,0.0004,1.275
10706.00,7.581269,24.89008,0.000037,24.039848,0.0004,1.275
10708.00,7.581468,24.88998,0.000035,24.040214,0.0004,1.276
10710.00,7.582118,24.88942,0.000036,24.039848,0.0004,1.275
10712.00,7.581765,24.88917,0.000034,24.039872,0.0005,1.276
10714.00,7.581752,24.88920,0.000035,24.039526,0.0005,1.276
10716.00,7.581325,24.88959,0.000036,24.039215,0.0005,1.275
10718.00,7.581608,24.88858,0.000036,24.040041,0.0005,1.276
10720.00,7.582137,24.88851,0.000034,24.039510,0.0005,1.275
10722.00,7.582121,24.88877,0.000036,24.039464,0.0005,1.276
10724.00,7.582709,24.88893,0.000036,24.039683,0.0004,1.276
10726.00,7.582663,24.88929,0.000036,24.040597,0.0005,1.276
10728.00,7.581809,24.88861,0.000035,24.039588,0.0005,1.276
10730.00,7.581253,24.88777,0.000036,24.039914,0.0005,1.276
10732.00,7.581327,24.88860,0.000036,24.039610,0.0005,1.275
10734.00,7.581365,24.88769,0.000037,24.039739,0.0005,1.275
10736.00,7.581354,24.88953,0.000036,24.039443,0.0005,1.275
10738.00,7.581652,24.88970,0.000037,24.040423,0.0005,1.276
10740.00,7.581705,24.88950,0.000037,24.039888,0.0005,1.276
10742.00,7.581697,24.88867,0.000036,24.040017,0.0004,1.275
10744.00,7.581564,24.88856,0.000037,24.039712,0.0005,1.275
10746.00,7.581374,24.88877,0.000037,24.039521,0.0005,1.276
10748.00,7.581027,24.88934,0.000036,24.039830,0.0004,1.276
10750.00,7.581368,24.88971,0.000036,24.040183,0.0005,1.276
10752.00,7.581318,24.88981,0.000036,24.039603,0.0005,1.275
10754.00,7.580782,24.88890,0.000036,24.039826,0.0005,1.276
10756.00,7.580138,24.88915,0.000038,24.040103,0.0005,1.275
10758.00,7.580646,24.88928,0.000037,24.039384,0.0005,1.276
10760.00,7.580629,24.88891,0.000037,24.039886,0.0005,1.276
10762.00,7.581016,24.88826,0.000036,24.040257,0.0005,1.276
10764.00,7.581838,24.88791,0.000037,24.039732,0.0005,1.276
10766.00,7.581143,24.88799,0.000037,24.040326,0.0005,1.276
10768.00,7.581560,24.88776,0.000037,24.039481,0.0005,1.275
10770.00,7.581856,24.88865,0.000037,24.040415,0.0005,1.275
10772.00,7.581708,24.88872,0.000038,24.039850,0.0005,1.275
10774.00,7.581516,24.88717,0.000038,24.039875,0.0004,1.275
10776.00,7.581471,24.88776,0.000036,24.039094,0.0005,1.275
10778.00,7.582512,24.88836,0.000037,24.039775,0.0005,1.275
10780.00,7.583596,24.88712,0.000038,24.039897,0.0005,1.276
10782.00,7.582787,24.88731,0.000035,24.039952,0.0005,1.275
10784.00,7.582301,24.88799,0.000036,24.039974,0.0005,1.275
10786.00,7.582451,24.88724,0.000037,24.039483,0.0006,1.275
10788.00,7.582542,24.88759,0.000036,24.039801,0.0005,1.276
10790.00,7.582470,24.88733,0.000035,24.040215,0.0004,1.276
10792.00,7.581738,24.88763,0.000037,24.039661,0.0005,1.275
10794.00,7.582494,24.88797,0.000037,24.040285,0.0005,1.275
10796.00,7.582622,24.88721,0.000037,24.039815,0.0005,1.275
10798.00,7.582641,24.88742,0.000038,24.039048,0.0005,1.275
10800.00,7.582950,24.88795,0.000038,24.040439,0.0004,1.276
10802.00,7.582388,24.88827,0.000036,24.040435,0.0004,1.275
10804.00,7.582149,24.88740,0.000036,24.040003,0.0005,1.275
@18,12.0000,24.0
10806.00,7.583152,24.88765,0.000036,24.040219,0.0005,1.275
10808.00,7.581927,24.88762,0.000034,24.040448,0.0006,1.275
10810.00,7.575120,24.88712,0.000036,24.040397,0.0005,1.275
10812.00,7.565294,24.88735,0.000036,24.040317,0.0005,1.274
10814.00,7.550490,24.88678,0.000036,24.039921,0.0005,1.274
10816.00,7.537079,24.88687,0.000036,24.039954,0.0005,1.275
10818.00,7.526775,24.88797,0.000036,24.040312,0.0005,1.275
10820.00,7.517736,24.88792,0.000036,24.039814,0.0005,1.276
10822.00,7.510971,24.88729,0.000033,24.039592,0.0004,1.277
10824.00,7.506622,24.88577,0.000034,24.039399,0.0005,1.276
10826.00,7.502087,24.88628,0.000036,24.040014,0.0005,1.276
10828.00,7.498674,24.88578,0.000035,24.040805,0.0005,1.277
10830.00,7.495453,24.88649,0.000035,24.040779,0.0004,1.276
10832.00,7.491915,24.88697,0.000036,24.040017,0.0005,1.276
10834.00,7.493350,24.88679,0.000036,24.040303,0.0005,1.276
10836.00,7.500395,24.88626,0.000034,24.039892,0.0005,1.277
10838.00,7.509233,24.88775,0.000035,24.040288,0.0004,1.277
10840.00,7.516790,24.88868,0.000035,24.040468,0.0005,1.277
10842.00,7.524151,24.88869,0.000035,24.039892,0.0006,1.276
10844.00,7.529428,24.88920,0.000036,24.039377,0.0005,1.276
10846.00,7.532760,24.88869,0.000038,24.039103,0.0005,1.276
10848.00,7.534982,24.88953,0.000036,24.039879,0.0005,1.276
10850.00,7.538137,24.89079,0.000037,24.040117,0.0005,1.275
10852.00,7.540254,24.89090,0.000038,24.039468,0.0004,1.275
10854.00,7.543718,24.89084,0.000039,24.039119,0.0004,1.275
10856.00,7.548150,24.89072,0.000037,24.040121,0.0005,1.275
10858.00,7.552315,24.89069,0.000040,24.039728,0.0005,1.275
10860.00,7.556834,24.89132,0.000037,24.039792,0.0005,1.276
10862.00,7.561522,24.89071,0.000036,24.039717,0.0005,1.275
10864.00,7.566311,24.89023,0.000038,24.040037,0.0005,1.275
10866.00,7.567979,24.89043,0.000037,24.039830,0.0005,1.275
10868.00,7.568936,24.89032,0.000036,24.039566,0.0004,1.276
10870.00,7.571354,24.89066,0.000037,24.039924,0.0005,1.275
10872.00,7.572539,24.88995,0.000036,24.039308,0.0004,1.275
10874.00,7.572937,24.88991,0.000037,24.039995,0.0005,1.275
10876.00,7.574417,24.89009,0.000036,24.039655,0.0004,1.275
10878.00,7.575334,24.88911,0.000035,24.039401,0.0005,1.275
10880.00,7.575650,24.88878,0.000036,24.040014,0.0005,1.275
10882.00,7.574733,24.88897,0.000037,24.039081,0.0005,1.275
10884.00,7.574592,24.88983,0.000036,24.039392,0.0005,1.275
10886.00,7.575522,24.88923,0.000035,24.039904,0.0004,1.275
10888.00,7.576103,24.88932,0.000036,24.039592,0.0004,1.275
10890.00,7.575567,24.89004,0.000036,24.039030,0.0004,1.275
10892.00,7.575386,24.88983,0.000035,24.038957,0.0005,1.275
10894.00,7.575385,24.88901,0.000037,24.039668,0.0005,1.275
10896.00,7.576517,24.88867,0.000037,24.040265,0.0004,1.275
10898.00,7.577700,24.88825,0.000036,24.039770,0.0005,1.275
10900.00,7.578301,24.88928,0.000036,24.040195,0.0004,1.275
10902.00,7.577898,24.88990,0.000035,24.040090,0.0004,1.276
10904.00,7.578826,24.88984,0.000036,24.039901,0.0005,1.275
10906.00,7.579619,24.88859,0.000037,24.039221,0.0005,1.275
10908.00,7.580929,24.88787,0.000037,24.039815,0.0004,1.275
10910.00,7.581674,24.88915,0.000035,24.039768,0.0005,1.275
10912.00,7.582006,24.88984,0.000035,24.040399,0.0004,1.275
10914.00,7.582701,24.88961,0.000035,24.040314,0.0004,1.275
10916.00,7.582838,24.89043,0.000036,24.040506,0.0005,1.275
10918.00,7.582726,24.88983,0.000036,24.039899,0.0004,1.275
10920.00,7.583580,24.88948,0.000036,24.040130,0.0005,1.275
10922.00,7.583828,24.88907,0.000036,24.039581,0.0005,1.275
10924.00,7.584188,24.88914,0.000037,24.039408,0.0005,1.276
10926.00,7.583311,24.88876,0.000035,24.039534,0.0005,1.275
10928.00,7.583463,24.88860,0.000037,24.039641,0.0005,1.275
10930.00,7.583207,24.88821,0.000036,24.039228,0.0005,1.274
10932.00,7.582883,24.88838,0.000037,24.040217,0.0005,1.275
10934.00,7.583326,24.88941,0.000036,24.039735,0.0004,1.274
10936.00,7.584183,24.88914,0.000037,24.040559,0.0005,1.275
10938.00,7.584006,24.88816,0.000036,24.040301,0.0004,1.275
10940.00,7.582720,24.88887,0.000037,24.039899,0.0004,1.275
10942.00,7.582726,24.88919,0.000037,24.040459,0.0004,1.274
10944.00,7.582346,24.88923,0.000037,24.040048,0.0005,1.274
10946.00,7.582446,24.88894,0.000038,24.039668,0.0005,1.275
10948.00,7.582440,24.88828,0.000038,24.039443,0.0004,1.275
10950.00,7.582590,24.88771,0.000036,24.039681,0.0005,1.275
10952.00,7.583844,24.88823,0.000037,24.039655,0.0005,1.274
10954.00,7.583471,24.88730,0.000037,24.040157,0.0005,1.275
10956.00,7.583887,24.88735,0.000037,24.039664,0.0004,1.275
10958.00,7.583895,24.88706,0.000037,24.038879,0.0005,1.274
10960.00,7.583161,24.88687,0.000037,24.039310,0.0005,1.275
10962.00,7.583659,24.88691,0.000036,24.040155,0.0005,1.275
10964.00,7.583703,24.88698,0.000036,24.040274,0.0005,1.275
10966.00,7.583545,24.88644,0.000037,24.040061,0.0004,1.275
10968.00,7.583059,24.88734,0.000035,24.039806,0.0005,1.275
10970.00,7.582862,24.88689,0.000037,24.039699,0.0005,1.275
10972.00,7.583279,24.88690,0.000036,24.039966,0.0004,1.275
10974.00,7.582700,24.88796,0.000037,24.039215,0.0005,1.274
10976.00,7.583071,24.88716,0.000035,24.039284,0.0004,1.275
10978.00,7.582549,24.88705,0.000036,24.040283,0.0004,1.275
10980.00,7.581257,24.88761,0.000035,24.040235,0.0005,1.275
10982.00,7.581728,24.88658,0.000037,24.040059,0.0005,1.274
10984.00,7.582508,24.88614,0.000036,24.039594,0.0004,1.275
10986.00,7.581979,24.88628,0.000036,24.039950,0.0005,1.275
10988.00,7.581806,24.88644,0.000036,24.039883,0.0005,1.275
10990.00,7.581788,24.88672,0.000037,24.040310,0.0005,1.274
10992.00,7.581963,24.88685,0.000036,24.039288,0.0005,1.275
10994.00,7.581420,24.88642,0.000035,24.039570,0.0005,1.275
10996.00,7.580832,24.88713,0.000035,24.039295,0.0005,1.275
10998.00,7.580856,24.88703,0.000035,24.038975,0.0005,1.276
11000.00,7.581536,24.88760,0.000036,24.039268,0.0005,1.275
11002.00,7.581761,24.88794,0.000036,24.040386,0.0005,1.275
11004.00,7.582164,24.88731,0.000036,24.039621,0.0004,1.275
11006.00,7.583121,24.88809,0.000036,24.039152,0.0005,1.275
11008.00,7.583537,24.88880,0.000035,24.040181,0.0005,1.275
11010.00,7.582986,24.88899,0.000036,24.040028,0.0004,1.274
11012.00,7.582920,24.88852,0.000036,24.039397,0.0004,1.275
11014.00,7.582957,24.88870,0.000036,24.039944,0.0004,1.275
11016.00,7.582211,24.88906,0.000035,24.040890,0.0005,1.275
11018.00,7.581669,24.88878,0.000036,24.040355,0.0004,1.275
11020.00,7.582191,24.88807,0.000035,24.038415,0.0004,1.274
11022.00,7.582376,24.88894,0.000036,24.039472,0.0004,1.275
11024.00,7.582554,24.88898,0.000037,24.040419,0.0004,1.275
11026.00,7.582623,24.88907,0.000037,24.039984,0.0004,1.275
11028.00,7.581675,24.88875,0.000036,24.039950,0.0005,1.275
11030.00,7.580754,24.88910,0.000037,24.039466,0.0005,1.275
11032.00,7.581458,24.88846,0.000037,24.040014,0.0004,1.275
11034.00,7.582326,24.88737,0.000038,24.039521,0.0005,1.274
11036.00,7.582995,24.88839,0.000038,24.039490,0.0005,1.275
11038.00,7.581817,24.88699,0.000037,24.039194,0.0005,1.275
11040.00,7.581560,24.88805,0.000035,24.039921,0.0005,1.276
11042.00,7.582367,24.88726,0.000035,24.040617,0.0004,1.276
11044.00,7.582756,24.88668,0.000036,24.039632,0.0004,1.275
11046.00,7.582700,24.88642,0.000036,24.039714,0.0005,1.275
11048.00,7.582741,24.88728,0.000036,24.039883,0.0005,1.275
11050.00,7.582985,24.88690,0.000036,24.039886,0.0005,1.275
11052.00,7.583497,24.88714,0.000037,24.040103,0.0005,1.275
11054.00,7.582947,24.88696,0.000037,24.039728,0.0004,1.275
11056.00,7.583044,24.88748,0.000036,24.040457,0.0004,1.275
11058.00,7.583298,24.88735,0.000037,24.040070,0.0005,1.275
11060.00,7.582832,24.88773,0.000037,24.039206,0.0005,1.275
11062.00,7.582726,24.88736,0.000036,24.039474,0.0005,1.275
11064.00,7.582626,24.88821,0.000036,24.040795,0.0005,1.275
11066.00,7.582387,24.88813,0.000036,24.039350,0.0005,1.275
11068.00,7.582593,24.88893,0.000037,24.039197,0.0005,1.275
11070.00,7.581765,24.88893,0.000037,24.039908,0.0005,1.275
11072.00,7.581279,24.88907,0.000036,24.040190,0.0004,1.275
11074.00,7.581820,24.88906,0.000037,24.039364,0.0004,1.275
11076.00,7.581729,24.88893,0.000037,24.040044,0.0005,1.275
11078.00,7.581092,24.88833,0.000035,24.040270,0.0005,1.276
11080.00,7.581315,24.88834,0.000036,24.039310,0.0004,1.276
11082.00,7.581453,24.88788,0.000036,24.039241,0.0005,1.276
11084.00,7.581827,24.88834,0.000036,24.039315,0.0005,1.275
11086.00,7.581702,24.88917,0.000037,24.039635,0.0005,1.275
11088.00,7.581915,24.88813,0.000037,24.039597,0.0005,1.275
11090.00,7.582550,24.88852,0.000037,24.039452,0.0005,1.275
11092.00,7.582359,24.88912,0.000036,24.039548,0.0005,1.276
11094.00,7.582496,24.88805,0.000034,24.038966,0.0005,1.276
11096.00,7.583043,24.88874,0.000037,24.039852,0.0005,1.275
11098.00,7.583688,24.88915,0.000036,24.039524,0.0005,1.276
11100.00,7.584005,24.88924,0.000037,24.040099,0.0005,1.275
11102.00,7.584124,24.88979,0.000037,24.040014,0.0004,1.275
11104.00,7.584098,24.89048,0.000037,24.039468,0.0004,1.275
11106.00,7.584069,24.88894,0.000037,24.039083,0.0005,1.275
11108.00,7.583194,24.88794,0.000037,24.039661,0.0004,1.275
11110.00,7.582127,24.88838,0.000037,24.040012,0.0005,1.275
11112.00,7.582372,24.88855,0.000037,24.040359,0.0004,1.276
11114.00,7.582770,24.88863,0.000036,24.040086,0.0005,1.276
11116.00,7.582170,24.88829,0.000036,24.039604,0.0005,1.275
11118.00,7.581891,24.88953,0.000037,24.040392,0.0005,1.275
11120.00,7.581495,24.89053,0.000036,24.039730,0.0005,1.275
11122.00,7.582042,24.88924,0.000035,24.039237,0.0004,1.276
11124.00,7.582737,24.88910,0.000036,24.040454,0.0005,1.275
11126.00,7.582546,24.88812,0.000037,24.040228,0.0005,1.275
11128.00,7.583440,24.88847,0.000036,24.040363,0.0004,1.275
11130.00,7.583043,24.88889,0.000036,24.039626,0.0004,1.276
11132.00,7.582608,24.88791,0.000036,24.039932,0.0005,1.276
11134.00,7.581536,24.88771,0.000036,24.039775,0.0005,1.276
11136.00,7.580950,24.88789,0.000036,24.039372,0.0005,1.276
11138.00,7.580582,24.88780,0.000036,24.039475,0.0005,1.276
11140.00,7.581172,24.88788,0.000036,24.039284,0.0005,1.276
11142.00,7.580863,24.88787,0.000037,24.040770,0.0004,1.276
11144.00,7.582070,24.88780,0.000036,24.040103,0.0005,1.277
11146.00,7.581879,24.88765,0.000036,24.039124,0.0005,1.275
11148.00,7.582158,24.88728,0.000035,24.039737,0.0005,1.275
11150.00,7.582053,24.88719,0.000036,24.039910,0.0005,1.275
11152.00,7.582191,24.88777,0.000036,24.039415,0.0005,1.276
11154.00,7.582257,24.88763,0.000036,24.039814,0.0005,1.275
11156.00,7.582178,24.88758,0.000035,24.039230,0.0004,1.276
11158.00,7.581598,24.88716,0.000035,24.039475,0.0005,1.276
11160.00,7.581261,24.88720,0.000036,24.038943,0.0005,1.275
11162.00,7.582073,24.88734,0.000036,24.040024,0.0005,1.276
11164.00,7.581640,24.88743,0.000035,24.039824,0.0005,1.276
11166.00,7.581556,24.88742,0.000035,24.039681,0.0004,1.276
11168.00,7.582080,24.88714,0.000036,24.039979,0.0004,1.276
11170.00,7.582238,24.88608,0.000035,24.039648,0.0005,1.276
11172.00,7.582223,24.88745,0.000037,24.040215,0.0004,1.276
11174.00,7.582136,24.88724,0.000037,24.039995,0.0004,1.276
11176.00,7.582909,24.88727,0.000037,24.039379,0.0004,1.275
11178.00,7.583105,24.88708,0.000035,24.039975,0.0005,1.276
11180.00,7.582809,24.88708,0.000036,24.039426,0.0005,1.276
11182.00,7.582490,24.88752,0.000036,24.039855,0.0005,1.276
11184.00,7.583680,24.88786,0.000036,24.039777,0.0005,1.276
11186.00,7.583542,24.88781,0.000036,24.039379,0.0005,1.276
11188.00,7.582302,24.88785,0.000038,24.039644,0.0005,1.276
11190.00,7.582963,24.88791,0.000038,24.039777,0.0005,1.277
11192.00,7.583551,24.88816,0.000036,24.039892,0.0005,1.276
11194.00,7.583363,24.88844,0.000036,24.039850,0.0005,1.276
11196.00,7.583198,24.88830,0.000036,24.039415,0.0005,1.277
11198.00,7.583130,24.88803,0.000036,24.039601,0.0005,1.277
11200.00,7.583392,24.88829,0.000036,24.040039,0.0005,1.276
11202.00,7.584057,24.88744,0.000037,24.039543,0.0005,1.276
11204.00,7.583045,24.88803,0.000036,24.039719,0.0005,1.276
11206.00,7.583239,24.88775,0.000037,24.039864,0.0005,1.276
11208.00,7.583277,24.88760,0.000036,24.039810,0.0005,1.277
11210.00,7.583278,24.88769,0.000036,24.039924,0.0005,1.277
11212.00,7.583436,24.88702,0.000036,24.039703,0.0005,1.277
11214.00,7.583637,24.88756,0.000036,24.039277,0.0004,1.277
11216.00,7.582529,24.88772,0.000037,24.039974,0.0005,1.276
11218.00,7.582133,24.88891,0.000037,24.040385,0.0005,1.276
11220.00,7.582164,24.88999,0.000037,24.039988,0.0005,1.276
11222.00,7.582875,24.88951,0.000038,24.040175,0.0005,1.277
11224.00,7.583103,24.88941,0.000038,24.039535,0.0005,1.276
11226.00,7.583791,24.88938,0.000037,24.039995,0.0005,1.276
11228.00,7.583696,24.88903,0.000037,24.039444,0.0004,1.276
11230.00,7.583839,24.89011,0.000036,24.039250,0.0004,1.277
11232.00,7.583050,24.88975,0.000036,24.039666,0.0005,1.276
11234.00,7.583232,24.88965,0.000036,24.039966,0.0005,1.276
11236.00,7.582975,24.88978,0.000037,24.040072,0.0005,1.276
11238.00,7.583140,24.88915,0.000037,24.039050,0.0005,1.276
11240.00,7.581944,24.88909,0.000036,24.039903,0.0005,1.277
11242.00,7.581678,24.88857,0.000035,24.039861,0.0005,1.277
11244.00,7.582196,24.88780,0.000035,24.039535,0.0005,1.277
11246.00,7.581950,24.88791,0.000036,24.040599,0.0004,1.277
11248.00,7.582057,24.88796,0.000035,24.040268,0.0005,1.277
11250.00,7.581950,24.88820,0.000035,24.039372,0.0004,1.276
11252.00,7.582444,24.88825,0.000036,24.039343,0.0004,1.276
11254.00,7.582130,24.88788,0.000036,24.039823,0.0005,1.276
11256.00,7.582920,24.88775,0.000036,24.039984,0.0005,1.277
11258.00,7.583651,24.88755,0.000037,24.040050,0.0005,1.277
11260.00,7.583245,24.88780,0.000036,24.039344,0.0005,1.276
11262.00,7.583859,24.88829,0.000035,24.040406,0.0005,1.277
11264.00,7.583984,24.88991,0.000035,24.039604,0.0005,1.277
11266.00,7.584051,24.88948,0.000036,24.039863,0.0005,1.277
11268.00,7.583339,24.88909,0.000036,24.039717,0.0005,1.276
11270.00,7.582399,24.88944,0.000037,24.039624,0.0005,1.276
11272.00,7.583505,24.88961,0.000037,24.040072,0.0005,1.276
11274.00,7.583019,24.88927,0.000037,24.039726,0.0005,1.277
11276.00,7.582153,24.88980,0.000036,24.039546,0.0004,1.277
11278.00,7.582311,24.89004,0.000037,24.040539,0.0005,1.276
11280.00,7.582421,24.88986,0.000037,24.039510,0.0005,1.277
11282.00,7.583285,24.88848,0.000037,24.040439,0.0005,1.277
11284.00,7.582696,24.88856,0.000036,24.039728,0.0005,1.277
11286.00,7.582030,24.88847,0.000037,24.039799,0.0005,1.277
11288.00,7.582552,24.88877,0.000036,24.039188,0.0005,1.277
11290.00,7.583138,24.88839,0.000036,24.039464,0.0005,1.276
11292.00,7.582609,24.88897,0.000037,24.040308,0.0005,1.276
11294.00,7.581698,24.88832,0.000038,24.039695,0.0005,1.277
11296.00,7.581355,24.88890,0.000037,24.039575,0.0005,1.277
11298.00,7.581989,24.88890,0.000036,24.040414,0.0005,1.277
11300.00,7.582517,24.88926,0.000037,24.040521,0.0005,1.277
11302.00,7.582779,24.88887,0.000037,24.039935,0.0005,1.277
11304.00,7.583072,24.88987,0.000038,24.040037,0.0005,1.277
11306.00,7.583186,24.89003,0.000038,24.040121,0.0005,1.277
11308.00,7.582522,24.89008,0.000037,24.040012,0.0005,1.276
11310.00,7.582214,24.89017,0.000037,24.039748,0.0005,1.277
11312.00,7.582428,24.89021,0.000037,24.039752,0.0005,1.277
11314.00,7.582671,24.89072,0.000037,24.040141,0.0005,1.277
11316.00,7.582479,24.89037,0.000037,24.040306,0.0005,1.277
11318.00,7.582989,24.88990,0.000036,24.039961,0.0004,1.277
11320.00,7.582498,24.89008,0.000037,24.040257,0.0005,1.277
11322.00,7.582103,24.88926,0.000036,24.040970,0.0005,1.277
11324.00,7.582865,24.88871,0.000036,24.039532,0.0005,1.276
11326.00,7.583824,24.88893,0.000036,24.040074,0.0005,1.277
11328.00,7.582469,24.88936,0.000038,24.040254,0.0005,1.277
11330.00,7.582768,24.88913,0.000037,24.039961,0.0005,1.277
11332.00,7.583102,24.88826,0.000037,24.040146,0.0004,1.277
11334.00,7.582939,24.88794,0.000038,24.040412,0.0005,1.277
11336.00,7.582982,24.88854,0.000037,24.039446,0.0005,1.277
11338.00,7.583421,24.88834,0.000037,24.040219,0.0005,1.278
11340.00,7.583255,24.88916,0.000037,24.040206,0.0005,1.278
11342.00,7.583445,24.88740,0.000038,24.039701,0.0005,1.277
11344.00,7.584095,24.88812,0.000037,24.039584,0.0005,1.277
11346.00,7.583580,24.88740,0.000037,24.040084,0.0005,1.277
11348.00,7.583591,24.88739,0.000038,24.039455,0.0005,1.277
11350.00,7.583716,24.88800,0.000037,24.039910,0.0004,1.277
11352.00,7.583937,24.88755,0.000036,24.039666,0.0005,1.278
11354.00,7.583151,24.88808,0.000035,24.039819,0.0005,1.278
11356.00,7.583597,24.88870,0.000035,24.039543,0.0005,1.277
11358.00,7.582627,24.88817,0.000037,24.039828,0.0004,1.277
11360.00,7.582380,24.88786,0.000036,24.039959,0.0005,1.277
11362.00,7.582616,24.88787,0.000035,24.039326,0.0005,1.278
11364.00,7.582251,24.88854,0.000036,24.040266,0.0005,1.277
11366.00,7.582200,24.88822,0.000037,24.039730,0.0005,1.277
11368.00,7.582353,24.88816,0.000037,24.040281,0.0005,1.277
11370.00,7.582148,24.88840,0.000037,24.040875,0.0004,1.278
11372.00,7.582198,24.88843,0.000037,24.039855,0.0005,1.277
11374.00,7.583693,24.88771,0.000037,24.039770,0.0004,1.277
11376.00,7.582444,24.88674,0.000037,24.039884,0.0005,1.278
11378.00,7.581810,24.88717,0.000036,24.039881,0.0005,1.278
11380.00,7.582563,24.88734,0.000036,24.040255,0.0005,1.277
11382.00,7.581940,24.88828,0.000037,24.040117,0.0005,1.278
11384.00,7.581758,24.88756,0.000037,24.039843,0.0005,1.277
11386.00,7.581553,24.88804,0.000036,24.039637,0.0005,1.277
11388.00,7.581716,24.88734,0.000037,24.040232,0.0005,1.278
11390.00,7.581359,24.88724,0.000038,24.040194,0.0005,1.277
11392.00,7.582046,24.88711,0.000037,24.039877,0.0005,1.277
11394.00,7.582052,24.88860,0.000036,24.039824,0.0004,1.277
11396.00,7.582080,24.88873,0.000036,24.040454,0.0005,1.278
11398.00,7.581801,24.88884,0.000035,24.039586,0.0005,1.277
11400.00,7.581220,24.88767,0.000036,24.039730,0.0005,1.277
11402.00,7.581422,24.88892,0.000036,24.039761,0.0005,1.278
11404.00,7.582326,24.88891,0.000035,24.039692,0.0005,1.278
11406.00,7.582592,24.88926,0.000037,24.039572,0.0005,1.277
@19,12.0000,24.0
11408.00,7.581118,24.88857,0.000036,24.040317,0.0004,1.277
11410.00,7.576385,24.88834,0.000036,24.040203,0.0005,1.277
11412.00,7.566880,24.88913,0.000037,24.040190,0.0005,1.277
11414.00,7.553962,24.89043,0.000038,24.039603,0.0005,1.277
11416.00,7.541686,24.89081,0.000037,24.040170,0.0004,1.277
11418.00,7.531318,24.89126,0.000037,24.040141,0.0005,1.278
11420.00,7.522831,24.89117,0.000036,24.039826,0.0005,1.279
11422.00,7.515501,24.89063,0.000036,24.039474,0.0004,1.278
11424.00,7.511056,24.89063,0.000036,24.040134,0.0005,1.278
11426.00,7.507831,24.89105,0.000036,24.040048,0.0005,1.279
11428.00,7.504764,24.88987,0.000035,24.039672,0.0005,1.279
11430.00,7.501041,24.89014,0.000035,24.040225,0.0005,1.279
11432.00,7.497007,24.89028,0.000035,24.040090,0.0005,1.279
11434.00,7.496443,24.88963,0.000037,24.040015,0.0005,1.280
11436.00,7.501478,24.89033,0.000035,24.039404,0.0004,1.280
11438.00,7.510362,24.89020,0.000034,24.039377,0.0005,1.279
11440.00,7.519157,24.88995,0.000035,24.039975,0.0005,1.279
11442.00,7.525787,24.88953,0.000035,24.039037,0.0005,1.279
11444.00,7.530335,24.88956,0.000037,24.040014,0.0005,1.279
11446.00,7.534193,24.89015,0.000036,24.039908,0.0005,1.278
11448.00,7.537228,24.88927,0.000037,24.039819,0.0005,1.279
11450.00,7.540539,24.89004,0.000037,24.039195,0.0005,1.278
11452.00,7.543698,24.88966,0.000038,24.039381,0.0005,1.278
11454.00,7.546443,24.89051,0.000036,24.039815,0.0005,1.278
11456.00,7.550180,24.88998,0.000037,24.040715,0.0005,1.278
11458.00,7.555279,24.89045,0.000038,24.039954,0.0005,1.278
11460.00,7.559787,24.88955,0.000037,24.040094,0.0005,1.278
11462.00,7.562921,24.88964,0.000038,24.039728,0.0005,1.278
11464.00,7.566181,24.88925,0.000039,24.039646,0.0004,1.278
11466.00,7.568786,24.88934,0.000038,24.039788,0.0004,1.278
11468.00,7.570373,24.88969,0.000037,24.040006,0.0005,1.278
11470.00,7.572485,24.88982,0.000037,24.040279,0.0005,1.277
11472.00,7.573571,24.89013,0.000038,24.039410,0.0005,1.277
11474.00,7.574290,24.89034,0.000038,24.039774,0.0005,1.278
11476.00,7.574695,24.89077,0.000038,24.039926,0.0005,1.278
11478.00,7.574462,24.89115,0.000038,24.039710,0.0005,1.278
11480.00,7.575383,24.89251,0.000038,24.040030,0.0005,1.278
11482.00,7.576291,24.89292,0.000036,24.040586,0.0005,1.279
11484.00,7.577546,24.89322,0.000036,24.039634,0.0005,1.278
11486.00,7.578875,24.89282,0.000037,24.039439,0.0005,1.278
11488.00,7.578357,24.89299,0.000038,24.040161,0.0005,1.279
11490.00,7.578196,24.89404,0.000038,24.039384,0.0005,1.277
11492.00,7.578465,24.89310,0.000038,24.040452,0.0005,1.279
11494.00,7.578429,24.89230,0.000037,24.040550,0.0005,1.278
11496.00,7.579094,24.89185,0.000037,24.040237,0.0004,1.278
11498.00,7.579908,24.89208,0.000037,24.040097,0.0005,1.278
11500.00,7.580735,24.89086,0.000036,24.039395,0.0005,1.278
11502.00,7.581510,24.89124,0.000037,24.039794,0.0005,1.278
11504.00,7.581835,24.89106,0.000036,24.039726,0.0005,1.279
11506.00,7.582531,24.89105,0.000035,24.039855,0.0005,1.279
11508.00,7.582324,24.89115,0.000037,24.039339,0.0005,1.278
11510.00,7.582718,24.89051,0.000036,24.039919,0.0005,1.279
11512.00,7.583585,24.89196,0.000036,24.040274,0.0005,1.279
11514.00,7.583134,24.89126,0.000037,24.040168,0.0004,1.279
11516.00,7.582879,24.89182,0.000036,24.039801,0.0005,1.279
11518.00,7.583725,24.89159,0.000037,24.039255,0.0005,1.278
11520.00,7.584500,24.89200,0.000038,24.039572,0.0005,1.277
11522.00,7.584570,24.89057,0.000037,24.039526,0.0005,1.278
11524.00,7.585250,24.89016,0.000036,24.040485,0.0005,1.279
11526.00,7.585485,24.89114,0.000037,24.040154,0.0005,1.279
11528.00,7.585024,24.89031,0.000037,24.039748,0.0005,1.278
11530.00,7.585674,24.89114,0.000037,24.039403,0.0005,1.278
11532.00,7.585863,24.89063,0.000037,24.039539,0.0004,1.278
11534.00,7.585684,24.89122,0.000037,24.040090,0.0005,1.278
11536.00,7.585616,24.89045,0.000038,24.039630,0.0004,1.278
11538.00,7.586303,24.88995,0.000037,24.040295,0.0005,1.278
11540.00,7.585767,24.88958,0.000036,24.039803,0.0005,1.279
11542.00,7.585695,24.88915,0.000038,24.039608,0.0005,1.278
11544.00,7.585894,24.88973,0.000035,24.039244,0.0005,1.279
11546.00,7.584995,24.88994,0.000038,24.039637,0.0005,1.278
11548.00,7.585183,24.88888,0.000038,24.040021,0.0005,1.278
11550.00,7.585301,24.88967,0.000036,24.039794,0.0005,1.278
11552.00,7.584569,24.89029,0.000037,24.039519,0.0005,1.278
11554.00,7.584541,24.88997,0.000035,24.039554,0.0005,1.278
11556.00,7.583957,24.89072,0.000036,24.039630,0.0005,1.279
11558.00,7.583686,24.88972,0.000036,24.039921,0.0005,1.279
11560.00,7.583721,24.88992,0.000037,24.039552,0.0005,1.279
11562.00,7.583195,24.89038,0.000035,24.039719,0.0005,1.279
11564.00,7.583693,24.88941,0.000035,24.039739,0.0005,1.279
11566.00,7.584591,24.88992,0.000036,24.040172,0.0005,1.278
11568.00,7.585218,24.89128,0.000036,24.039086,0.0005,1.278
11570.00,7.585727,24.89047,0.000037,24.040046,0.0005,1.279
11572.00,7.585193,24.89039,0.000037,24.040232,0.0005,1.278
11574.00,7.584167,24.89011,0.000037,24.039981,0.0005,1.278
11576.00,7.583488,24.89005,0.000037,24.040635,0.0005,1.278
11578.00,7.584070,24.88982,0.000037,24.039919,0.0005,1.279
11580.00,7.583656,24.88929,0.000037,24.039714,0.0005,1.279
11582.00,7.582807,24.89050,0.000038,24.039401,0.0004,1.279
11584.00,7.582517,24.88906,0.000039,24.039550,0.0004,1.279
11586.00,7.582503,24.88928,0.000036,24.039408,0.0005,1.279
11588.00,7.582813,24.88946,0.000037,24.039586,0.0005,1.279
11590.00,7.583759,24.89015,0.000037,24.040330,0.0005,1.278
11592.00,7.584270,24.88987,0.000036,24.040023,0.0005,1.279
11594.00,7.583789,24.88976,0.000035,24.040725,0.0005,1.278
11596.00,7.583159,24.89028,0.000036,24.040441,0.0005,1.279
11598.00,7.582395,24.89155,0.000038,24.040574,0.0005,1.278
11600.00,7.582555,24.89047,0.000038,24.040743,0.0005,1.279
11602.00,7.583411,24.88958,0.000038,24.040590,0.0005,1.279
11604.00,7.584046,24.89001,0.000037,24.039614,0.0005,1.278
11606.00,7.584351,24.88869,0.000037,24.039770,0.0005,1.279
11608.00,7.583009,24.88865,0.000036,24.039759,0.0004,1.279
11610.00,7.583044,24.88938,0.000037,24.039666,0.0004,1.278
11612.00,7.582900,24.88976,0.000036,24.039232,0.0005,1.279
11614.00,7.581860,24.88889,0.000035,24.039104,0.0005,1.279
11616.00,7.581994,24.88920,0.000038,24.040237,0.0005,1.279
11618.00,7.583119,24.88981,0.000037,24.039294,0.0004,1.279
11620.00,7.582903,24.89025,0.000037,24.040103,0.0005,1.278
11622.00,7.583654,24.88898,0.000037,24.039954,0.0004,1.279
11624.00,7.583923,24.88959,0.000037,24.039499,0.0005,1.278
11626.00,7.583916,24.88915,0.000038,24.039774,0.0005,1.279
11628.00,7.583256,24.88829,0.000037,24.039988,0.0005,1.279
11630.00,7.582785,24.88900,0.000037,24.039779,0.0005,1.279
11632.00,7.583296,24.88833,0.000036,24.039544,0.0005,1.279
11634.00,7.583332,24.88818,0.000036,24.040194,0.0004,1.279
11636.00,7.583196,24.88768,0.000037,24.039884,0.0004,1.279
11638.00,7.583080,24.88851,0.000037,24.039710,0.0005,1.279
11640.00,7.582653,24.88856,0.000039,24.039095,0.0005,1.278
11642.00,7.581935,24.88827,0.000039,24.038879,0.0005,1.278
11644.00,7.581761,24.88949,0.000038,24.039764,0.0005,1.279
11646.00,7.582090,24.88969,0.000036,24.040706,0.0004,1.279
11648.00,7.582463,24.88983,0.000036,24.039539,0.0005,1.279
11650.00,7.581817,24.88981,0.000036,24.040425,0.0005,1.279
11652.00,7.581470,24.88915,0.000035,24.039937,0.0004,1.279
11654.00,7.581788,24.88863,0.000038,24.039508,0.0005,1.279
11656.00,7.582678,24.88944,0.000036,24.040366,0.0005,1.279
11658.00,7.582646,24.88934,0.000038,24.041006,0.0005,1.279
11660.00,7.582218,24.88998,0.000038,24.040495,0.0005,1.279
11662.00,7.582451,24.88902,0.000038,24.039850,0.0005,1.279
11664.00,7.582521,24.88984,0.000037,24.040041,0.0005,1.279
11666.00,7.582695,24.89140,0.000036,24.040194,0.0005,1.279
11668.00,7.581947,24.89028,0.000037,24.040441,0.0005,1.279
11670.00,7.581808,24.89066,0.000036,24.040015,0.0005,1.278
11672.00,7.582024,24.89005,0.000036,24.040197,0.0005,1.279
11674.00,7.581945,24.88992,0.000036,24.039775,0.0005,1.278
11676.00,7.582434,24.89025,0.000037,24.039314,0.0005,1.279
11678.00,7.581692,24.89035,0.000036,24.039201,0.0005,1.279
11680.00,7.581730,24.89041,0.000036,24.039539,0.0005,1.279
11682.00,7.582263,24.89154,0.000036,24.039588,0.0005,1.278
11684.00,7.581633,24.89085,0.000036,24.040426,0.0004,1.279
11686.00,7.581294,24.89048,0.000037,24.040225,0.0005,1.279
11688.00,7.580243,24.89105,0.000037,24.039114,0.0005,1.279
11690.00,7.579660,24.89061,0.000036,24.039897,0.0005,1.279
11692.00,7.579126,24.88975,0.000036,24.040223,0.0005,1.279
11694.00,7.579996,24.89162,0.000037,24.039477,0.0005,1.280
11696.00,7.580342,24.89093,0.000036,24.039966,0.0005,1.279
11698.00,7.581022,24.89094,0.000038,24.039866,0.0005,1.279
11700.00,7.581343,24.89172,0.000038,24.040305,0.0005,1.278
11702.00,7.581231,24.89131,0.000037,24.039335,0.0004,1.278
11704.00,7.581322,24.89185,0.000037,24.039977,0.0004,1.279
11706.00,7.581207,24.89218,0.000037,24.039774,0.0005,1.279
11708.00,7.581738,24.89156,0.000036,24.039824,0.0005,1.279
11710.00,7.582798,24.89103,0.000037,24.038777,0.0004,1.279
11712.00,7.582297,24.89152,0.000036,24.038857,0.0005,1.280
11714.00,7.582684,24.89147,0.000036,24.040170,0.0005,1.279
11716.00,7.583336,24.89062,0.000036,24.039950,0.0005,1.280
11718.00,7.583605,24.89047,0.000035,24.040165,0.0005,1.279
11720.00,7.583707,24.89083,0.000036,24.040801,0.0005,1.279
11722.00,7.583712,24.89086,0.000037,24.039415,0.0005,1.279
11724.00,7.583421,24.89046,0.000037,24.038957,0.0005,1.279
11726.00,7.583194,24.89043,0.000036,24.040052,0.0005,1.279
11728.00,7.582822,24.89068,0.000037,24.039861,0.0005,1.279
11730.00,7.582903,24.89105,0.000036,24.039554,0.0005,1.280
11732.00,7.583549,24.89040,0.000036,24.039490,0.0005,1.279
11734.00,7.582529,24.89044,0.000035,24.039119,0.0005,1.279
11736.00,7.582136,24.89030,0.000035,24.039361,0.0005,1.280
11738.00,7.581512,24.89097,0.000035,24.039612,0.0005,1.280
11740.00,7.581844,24.89115,0.000036,24.040543,0.0004,1.279
11742.00,7.582074,24.89158,0.000036,24.039448,0.0004,1.280
11744.00,7.581830,24.89063,0.000036,24.039884,0.0005,1.279
11746.00,7.581589,24.89082,0.000037,24.039775,0.0005,1.279
11748.00,7.580775,24.89073,0.000037,24.039332,0.0004,1.279
11750.00,7.581172,24.89035,0.000036,24.039735,0.0004,1.279
11752.00,7.581356,24.89204,0.000036,24.039915,0.0005,1.279
11754.00,7.580519,24.89091,0.000035,24.040066,0.0004,1.280
11756.00,7.580649,24.89049,0.000036,24.039366,0.0004,1.279
11758.00,7.580829,24.89093,0.000036,24.040077,0.0005,1.279
11760.00,7.579894,24.88959,0.000037,24.039646,0.0005,1.279
11762.00,7.579953,24.89043,0.000037,24.039390,0.0004,1.279
11764.00,7.580415,24.89095,0.000036,24.038950,0.0005,1.279
11766.00,7.580492,24.89098,0.000037,24.039612,0.0005,1.279
11768.00,7.580666,24.89147,0.000036,24.039528,0.0005,1.279
11770.00,7.580656,24.89112,0.000037,24.039861,0.0004,1.279
11772.00,7.580722,24.89138,0.000037,24.039464,0.0004,1.279
11774.00,7.580976,24.89085,0.000036,24.039657,0.0005,1.279
11776.00,7.580348,24.89049,0.000035,24.039450,0.0005,1.279
11778.00,7.580730,24.89067,0.000037,24.039177,0.0005,1.279
11780.00,7.581106,24.89090,0.000038,24.040601,0.0005,1.279
11782.00,7.581269,24.89059,0.000037,24.040410,0.0004,1.279
11784.00,7.582096,24.89040,0.000035,24.039710,0.0005,1.280
11786.00,7.581551,24.88983,0.000036,24.040161,0.0004,1.279
11788.00,7.581816,24.89041,0.000036,24.039921,0.0004,1.278
11790.00,7.581642,24.88995,0.000037,24.040230,0.0004,1.278
11792.00,7.581216,24.88946,0.000037,24.040408,0.0004,1.278
11794.00,7.581809,24.88994,0.000037,24.040137,0.0004,1.279
11796.00,7.582724,24.88952,0.000037,24.039744,0.0004,1.279
11798.00,7.582650,24.89039,0.000037,24.040259,0.0004,1.279
11800.00,7.582317,24.89022,0.000036,24.039928,0.0005,1.279
11802.00,7.582527,24.89021,0.000036,24.039446,0.0004,1.279
11804.00,7.583034,24.89031,0.000037,24.039703,0.0004,1.279
11806.00,7.581540,24.89035,0.000037,24.040372,0.0005,1.279
11808.00,7.581596,24.89099,0.000036,24.039790,0.0004,1.280
11810.00,7.582796,24.89188,0.000036,24.039923,0.0005,1.279
11812.00,7.583030,24.89085,0.000035,24.040115,0.0004,1.279
11814.00,7.582069,24.89149,0.000036,24.040135,0.0005,1.279
11816.00,7.581644,24.89224,0.000036,24.040506,0.0004,1.279
11818.00,7.581209,24.89220,0.000036,24.040497,0.0005,1.279
11820.00,7.581184,24.89149,0.000037,24.039401,0.0005,1.279
11822.00,7.582355,24.89098,0.000036,24.040432,0.0005,1.279
11824.00,7.582453,24.89127,0.000038,24.040281,0.0004,1.279
11826.00,7.581713,24.89148,0.000038,24.039784,0.0004,1.279
11828.00,7.581626,24.89076,0.000037,24.039366,0.0004,1.279
11830.00,7.581412,24.89099,0.000038,24.039866,0.0004,1.279
11832.00,7.581010,24.89094,0.000036,24.039943,0.0005,1.279
11834.00,7.581610,24.89075,0.000037,24.039955,0.0005,1.278
11836.00,7.582092,24.89167,0.000037,24.040548,0.0005,1.279
11838.00,7.582196,24.89142,0.000036,24.039821,0.0005,1.278
11840.00,7.582503,24.89117,0.000036,24.038744,0.0005,1.279
11842.00,7.583008,24.89147,0.000035,24.040048,0.0004,1.279
11844.00,7.582575,24.89175,0.000036,24.039806,0.0005,1.278
11846.00,7.582332,24.89073,0.000036,24.039448,0.0004,1.279
11848.00,7.582813,24.89094,0.000035,24.039746,0.0005,1.279
11850.00,7.582474,24.89046,0.000035,24.039274,0.0004,1.279
11852.00,7.582803,24.89121,0.000036,24.039695,0.0005,1.279
11854.00,7.583482,24.89106,0.000035,24.039766,0.0005,1.279
11856.00,7.582384,24.89109,0.000034,24.040248,0.0005,1.279
11858.00,7.581212,24.89083,0.000036,24.039743,0.0004,1.278
11860.00,7.581100,24.89057,0.000035,24.039674,0.0005,1.279
11862.00,7.581721,24.89183,0.000036,24.039728,0.0004,1.279
11864.00,7.581839,24.89186,0.000037,24.039981,0.0004,1.279
11866.00,7.581609,24.89204,0.000037,24.039412,0.0005,1.278
11868.00,7.581121,24.89151,0.000038,24.039334,0.0004,1.278
11870.00,7.580367,24.89142,0.000038,24.039255,0.0004,1.278
11872.00,7.580426,24.89173,0.000037,24.039490,0.0004,1.279
11874.00,7.580273,24.89160,0.000037,24.040157,0.0004,1.279
11876.00,7.579934,24.89161,0.000036,24.039586,0.0004,1.278
11878.00,7.581739,24.89142,0.000036,24.039848,0.0004,1.279
11880.00,7.581890,24.89208,0.000036,24.039784,0.0004,1.279
11882.00,7.581722,24.89155,0.000037,24.039724,0.0004,1.279
11884.00,7.581101,24.89038,0.000036,24.039706,0.0004,1.279
11886.00,7.582006,24.89037,0.000035,24.039952,0.0004,1.279
11888.00,7.581794,24.89098,0.000036,24.040052,0.0004,1.278
11890.00,7.581860,24.89093,0.000037,24.040392,0.0004,1.278
11892.00,7.582467,24.89073,0.000037,24.039761,0.0005,1.278
11894.00,7.582607,24.89119,0.000036,24.039855,0.0005,1.279
11896.00,7.582935,24.89117,0.000036,24.039564,0.0004,1.278
11898.00,7.583104,24.89081,0.000036,24.040170,0.0005,1.278
11900.00,7.582439,24.89104,0.000036,24.039397,0.0004,1.278
11902.00,7.582188,24.89054,0.000035,24.039586,0.0005,1.279
11904.00,7.581427,24.89064,0.000034,24.039728,0.0004,1.279
11906.00,7.581705,24.89110,0.000036,24.039868,0.0004,1.279
11908.00,7.581610,24.89154,0.000036,24.039655,0.0004,1.278
11910.00,7.581367,24.89209,0.000035,24.039221,0.0004,1.278
11912.00,7.581830,24.89236,0.000035,24.040246,0.0004,1.278
11914.00,7.582154,24.89240,0.000036,24.040023,0.0005,1.279
11916.00,7.581892,24.89149,0.000036,24.039954,0.0005,1.279
11918.00,7.581993,24.89121,0.000036,24.039663,0.0005,1.279
11920.00,7.581801,24.89164,0.000036,24.039854,0.0004,1.279
11922.00,7.580355,24.89133,0.000037,24.040081,0.0005,1.278
11924.00,7.581021,24.89042,0.000036,24.039612,0.0005,1.279
11926.00,7.580628,24.89087,0.000037,24.039992,0.0005,1.279
11928.00,7.581186,24.89112,0.000037,24.039154,0.0005,1.278
11930.00,7.582594,24.89089,0.000036,24.039828,0.0005,1.278
11932.00,7.581970,24.89099,0.000035,24.040226,0.0004,1.279
11934.00,7.581665,24.89124,0.000036,24.040205,0.0004,1.278
11936.00,7.581692,24.89035,0.000036,24.039955,0.0005,1.279
11938.00,7.581737,24.89083,0.000035,24.039450,0.0005,1.278
11940.00,7.581467,24.89010,0.000035,24.039935,0.0005,1.279
11942.00,7.580734,24.89002,0.000036,24.039912,0.0005,1.279
11944.00,7.579910,24.89066,0.000037,24.039864,0.0005,1.279
11946.00,7.579805,24.89099,0.000036,24.039964,0.0005,1.278
11948.00,7.580660,24.89106,0.000037,24.040446,0.0004,1.278
11950.00,7.581088,24.89050,0.000037,24.040703,0.0005,1.278
11952.00,7.582171,24.89112,0.000035,24.039590,0.0004,1.279
11954.00,7.581490,24.89156,0.000036,24.039455,0.0004,1.279
11956.00,7.581622,24.89080,0.000036,24.038823,0.0004,1.279
11958.00,7.581768,24.88990,0.000036,24.039657,0.0004,1.279
11960.00,7.581378,24.88969,0.000036,24.040145,0.0004,1.279
11962.00,7.581224,24.89026,0.000036,24.039088,0.0004,1.278
11964.00,7.580939,24.88925,0.000036,24.039824,0.0005,1.278
11966.00,7.579594,24.88990,0.000036,24.039979,0.0005,1.278
11968.00,7.579861,24.89033,0.000037,24.039795,0.0004,1.278
11970.00,7.579854,24.89152,0.000038,24.040412,0.0005,1.278
11972.00,7.579369,24.89198,0.000036,24.040105,0.0004,1.278
11974.00,7.579492,24.89224,0.000037,24.039128,0.0004,1.278
11976.00,7.580064,24.89174,0.000036,24.040034,0.0005,1.279
11978.00,7.580560,24.89102,0.000036,24.039908,0.0005,1.278
11980.00,7.580315,24.89087,0.000037,24.040212,0.0004,1.278
11982.00,7.580919,24.89150,0.000037,24.038863,0.0005,1.278
11984.00,7.581382,24.89131,0.000037,24.039370,0.0005,1.279
11986.00,7.580309,24.89099,0.000036,24.041001,0.0005,1.278
11988.00,7.580411,24.89071,0.000036,24.039323,0.0005,1.277
11990.00,7.580937,24.89196,0.000036,24.039886,0.0005,1.278
11992.00,7.580809,24.89175,0.000035,24.040272,0.0005,1.278
11994.00,7.580748,24.88992,0.000036,24.039772,0.0004,1.278
11996.00,7.581003,24.89021,0.000036,24.040586,0.0004,1.278
11998.00,7.580794,24.89032,0.000035,24.040057,0.0004,1.278
12000.00,7.581107,24.89043,0.000035,24.040315,0.0005,1.278
12002.00,7.580993,24.89094,0.000036,24.040126,0.0004,1.278
12004.00,7.580541,24.89087,0.000036,24.039994,0.0004,1.279
12006.00,7.581346,24.89058,0.000036,24.039966,0.0004,1.278
@20,12.0000,24.0
12008.00,7.580778,24.89116,0.000037,24.040310,0.0005,1.278
12010.00,7.575814,24.89126,0.000038,24.039986,0.0004,1.277
12012.00,7.567269,24.89081,0.000038,24.039321,0.0004,1.277
12014.00,7.554493,24.89086,0.000038,24.039354,0.0005,1.277
12016.00,7.540782,24.89065,0.000037,24.040412,0.0005,1.277
12018.00,7.529677,24.89098,0.000035,24.041006,0.0005,1.278
12020.00,7.521403,24.89146,0.000037,24.040052,0.0005,1.278
12022.00,7.515334,24.89139,0.000036,24.039490,0.0004,1.278
12024.00,7.510259,24.89155,0.000035,24.040003,0.0005,1.278
12026.00,7.506948,24.89186,0.000037,24.040350,0.0005,1.278
12028.00,7.503342,24.89128,0.000037,24.040179,0.0005,1.278
12030.00,7.500014,24.89132,0.000035,24.040252,0.0004,1.279
12032.00,7.496595,24.89111,0.000036,24.038972,0.0005,1.278
12034.00,7.497655,24.89142,0.000036,24.039824,0.0005,1.279
12036.00,7.503059,24.89171,0.000036,24.040603,0.0005,1.280
12038.00,7.511481,24.89220,0.000035,24.040426,0.0005,1.280
12040.00,7.519553,24.89265,0.000034,24.039784,0.0005,1.279
12042.00,7.525461,24.89223,0.000036,24.039441,0.0005,1.279
12044.00,7.529742,24.89323,0.000036,24.040044,0.0005,1.278
12046.00,7.533357,24.89282,0.000036,24.040083,0.0004,1.278
12048.00,7.535078,24.89280,0.000036,24.039683,0.0005,1.277
12050.00,7.537438,24.89222,0.000038,24.039421,0.0005,1.277
12052.00,7.540038,24.89230,0.000036,24.040566,0.0005,1.278
12054.00,7.544582,24.89258,0.000038,24.040605,0.0005,1.278
12056.00,7.548961,24.89222,0.000037,24.039852,0.0004,1.278
12058.00,7.553463,24.89148,0.000037,24.039981,0.0004,1.277
12060.00,7.557320,24.89136,0.000037,24.040023,0.0005,1.277
12062.00,7.561287,24.89191,0.000036,24.039563,0.0004,1.278
12064.00,7.564778,24.89243,0.000036,24.040594,0.0005,1.277
12066.00,7.567337,24.89165,0.000036,24.040272,0.0005,1.277
12068.00,7.569061,24.89118,0.000036,24.039730,0.0005,1.277
12070.00,7.571411,24.89129,0.000037,24.040161,0.0005,1.277
12072.00,7.573390,24.89134,0.000036,24.039544,0.0004,1.277
12074.00,7.574211,24.89162,0.000036,24.039915,0.0004,1.278
12076.00,7.573230,24.89216,0.000035,24.039592,0.0005,1.277
12078.00,7.573826,24.89100,0.000036,24.040072,0.0004,1.278
12080.00,7.574961,24.89129,0.000036,24.039275,0.0005,1.278
12082.00,7.574862,24.89148,0.000034,24.039606,0.0005,1.277
12084.00,7.574958,24.89199,0.000035,24.039724,0.0005,1.277
12086.00,7.574157,24.89267,0.000036,24.040568,0.0004,1.277
12088.00,7.574424,24.89177,0.000037,24.040068,0.0004,1.277
12090.00,7.575186,24.89087,0.000036,24.040032,0.0004,1.277
12092.00,7.576051,24.89205,0.000036,24.039479,0.0004,1.278
12094.00,7.576454,24.89233,0.000035,24.039148,0.0004,1.278
12096.00,7.576288,24.89209,0.000036,24.039823,0.0004,1.277
12098.00,7.576182,24.89123,0.000036,24.039843,0.0005,1.277
12100.00,7.577419,24.89161,0.000037,24.039521,0.0004,1.277
12102.00,7.578417,24.89110,0.000035,24.040341,0.0004,1.278
12104.00,7.579561,24.89055,0.000035,24.040179,0.0004,1.278
12106.00,7.579377,24.89156,0.000036,24.040057,0.0004,1.277
12108.00,7.579295,24.89291,0.000037,24.039617,0.0004,1.277
12110.00,7.579555,24.89302,0.000036,24.040323,0.0004,1.277
12112.00,7.580037,24.89215,0.000035,24.040203,0.0004,1.277
12114.00,7.580572,24.89286,0.000034,24.039508,0.0004,1.277
12116.00,7.581030,24.89153,0.000037,24.040114,0.0005,1.277
12118.00,7.580943,24.89241,0.000036,24.039977,0.0005,1.277
12120.00,7.580829,24.89235,0.000037,24.040266,0.0004,1.277
12122.00,7.582032,24.89218,0.000035,24.039728,0.0004,1.278
12124.00,7.583391,24.89233,0.000037,24.039803,0.0004,1.277
12126.00,7.583790,24.89321,0.000035,24.040474,0.0004,1.277
12128.00,7.584386,24.89272,0.000036,24.039352,0.0004,1.277
12130.00,7.584577,24.89247,0.000036,24.039754,0.0004,1.278
12132.00,7.585217,24.89232,0.000036,24.039639,0.0004,1.277
12134.00,7.585230,24.89152,0.000035,24.039881,0.0004,1.278
12136.00,7.584782,24.89237,0.000035,24.039774,0.0004,1.277
12138.00,7.584776,24.89337,0.000037,24.039912,0.0004,1.277
12140.00,7.584555,24.89297,0.000037,24.039412,0.0005,1.277
12142.00,7.584728,24.89454,0.000036,24.039595,0.0004,1.278
12144.00,7.584565,24.89406,0.000036,24.040146,0.0005,1.278
12146.00,7.583773,24.89325,0.000036,24.040337,0.0004,1.278
12148.00,7.583491,24.89226,0.000036,24.039904,0.0005,1.278
12150.00,7.583258,24.89215,0.000036,24.040265,0.0005,1.277
12152.00,7.583036,24.89265,0.000036,24.039895,0.0005,1.277
12154.00,7.582563,24.89355,0.000035,24.040503,0.0004,1.278
12156.00,7.581761,24.89308,0.000036,24.039828,0.0005,1.278
12158.00,7.582462,24.89276,0.000036,24.040565,0.0004,1.277
12160.00,7.582167,24.89214,0.000036,24.040090,0.0004,1.277
12162.00,7.582396,24.89194,0.000035,24.040470,0.0004,1.277
12164.00,7.581801,24.89184,0.000035,24.039494,0.0005,1.277
12166.00,7.581430,24.89188,0.000036,24.039901,0.0005,1.277
12168.00,7.581068,24.89105,0.000037,24.040548,0.0005,1.277
12170.00,7.581470,24.89079,0.000038,24.040135,0.0005,1.277
12172.00,7.581130,24.89076,0.000037,24.040028,0.0004,1.277
12174.00,7.581244,24.89072,0.000036,24.040090,0.0004,1.277
12176.00,7.581617,24.89189,0.000036,24.040475,0.0004,1.277
12178.00,7.581470,24.89237,0.000037,24.039775,0.0004,1.277
12180.00,7.580029,24.89174,0.000037,24.039675,0.0005,1.278
12182.00,7.580376,24.89084,0.000036,24.039410,0.0005,1.278
12184.00,7.580791,24.89133,0.000035,24.039083,0.0005,1.277
12186.00,7.580412,24.89127,0.000036,24.039839,0.0005,1.277
12188.00,7.579579,24.89148,0.000035,24.040095,0.0005,1.277
12190.00,7.580026,24.89078,0.000037,24.039834,0.0004,1.277
12192.00,7.579772,24.89179,0.000037,24.039034,0.0005,1.277
12194.00,7.579701,24.89179,0.000036,24.039394,0.0005,1.277
12196.00,7.580165,24.89278,0.000036,24.039688,0.0005,1.277
12198.00,7.580283,24.89296,0.000037,24.039788,0.0004,1.277
12200.00,7.580465,24.89276,0.000036,24.040259,0.0004,1.278
12202.00,7.581193,24.89230,0.000036,24.039488,0.0005,1.277
12204.00,7.580890,24.89122,0.000036,24.039472,0.0004,1.277
12206.00,7.580521,24.89116,0.000036,24.039832,0.0004,1.277
12208.00,7.580445,24.89114,0.000037,24.039548,0.0004,1.276
12210.00,7.580376,24.89190,0.000036,24.040354,0.0005,1.277
12212.00,7.580771,24.89144,0.000037,24.039635,0.0005,1.277
12214.00,7.580995,24.89100,0.000037,24.039975,0.0004,1.277
12216.00,7.580882,24.89122,0.000036,24.040574,0.0005,1.277
12218.00,7.580364,24.89217,0.000036,24.039835,0.0005,1.277
12220.00,7.581019,24.89232,0.000037,24.039848,0.0004,1.277
12222.00,7.581388,24.89254,0.000036,24.039935,0.0004,1.277
12224.00,7.581696,24.89242,0.000037,24.039914,0.0004,1.277
12226.00,7.581769,24.89209,0.000036,24.040399,0.0004,1.277
12228.00,7.580832,24.89157,0.000035,24.039555,0.0004,1.277
12230.00,7.581460,24.89103,0.000038,24.039295,0.0004,1.276
12232.00,7.582255,24.89047,0.000036,24.040001,0.0004,1.276
12234.00,7.582291,24.89164,0.000036,24.039975,0.0004,1.276
12236.00,7.582029,24.89176,0.000037,24.040321,0.0004,1.276
12238.00,7.580952,24.89175,0.000037,24.040021,0.0004,1.277
12240.00,7.580331,24.89103,0.000036,24.040081,0.0005,1.277
12242.00,7.581625,24.89112,0.000037,24.040119,0.0005,1.277
12244.00,7.581825,24.89105,0.000035,24.039923,0.0004,1.277
12246.00,7.581901,24.89205,0.000036,24.039410,0.0005,1.277
12248.00,7.580820,24.89152,0.000036,24.039510,0.0005,1.277
12250.00,7.580478,24.89186,0.000035,24.040283,0.0005,1.276
12252.00,7.580965,24.89197,0.000035,24.039594,0.0004,1.276
12254.00,7.581544,24.89293,0.000035,24.039654,0.0005,1.276
12256.00,7.581448,24.89247,0.000036,24.039697,0.0005,1.276
12258.00,7.581343,24.89198,0.000037,24.039910,0.0004,1.276
12260.00,7.581417,24.89235,0.000037,24.039919,0.0004,1.276
12262.00,7.581103,24.89210,0.000036,24.039170,0.0005,1.276
12264.00,7.581660,24.89210,0.000035,24.040641,0.0005,1.276
12266.00,7.581295,24.89264,0.000037,24.039901,0.0005,1.276
12268.00,7.581235,24.89262,0.000037,24.039841,0.0005,1.276
12270.00,7.581054,24.89256,0.000036,24.040097,0.0004,1.277
12272.00,7.581431,24.89187,0.000036,24.039594,0.0004,1.276
12274.00,7.581100,24.89240,0.000035,24.039634,0.0004,1.276
12276.00,7.580760,24.89278,0.000036,24.039495,0.0005,1.276
12278.00,7.580798,24.89229,0.000037,24.039735,0.0005,1.275
12280.00,7.581139,24.89135,0.000037,24.039384,0.0004,1.276
12282.00,7.581570,24.89138,0.000035,24.039397,0.0005,1.277
12284.00,7.581314,24.89107,0.000035,24.039966,0.0004,1.277
12286.00,7.580546,24.89190,0.000035,24.039504,0.0004,1.276
12288.00,7.579461,24.89194,0.000037,24.039768,0.0004,1.276
12290.00,7.579819,24.89398,0.000038,24.039655,0.0004,1.276
12292.00,7.580743,24.89437,0.000038,24.039694,0.0004,1.276
12294.00,7.580962,24.89359,0.000037,24.040192,0.0005,1.277
12296.00,7.580314,24.89472,0.000037,24.040534,0.0004,1.277
12298.00,7.580576,24.89449,0.000036,24.040465,0.0004,1.276
12300.00,7.581378,24.89473,0.000037,24.040257,0.0005,1.276
12302.00,7.581520,24.89486,0.000037,24.039254,0.0005,1.277
12304.00,7.582428,24.89477,0.000036,24.039979,0.0005,1.276
12306.00,7.582000,24.89590,0.000035,24.040115,0.0005,1.275
12308.00,7.582007,24.89583,0.000036,24.039961,0.0005,1.276
12310.00,7.581885,24.89558,0.000036,24.039797,0.0005,1.276
12312.00,7.581599,24.89547,0.000035,24.039690,0.0004,1.276
12314.00,7.581120,24.89540,0.000036,24.039310,0.0005,1.276
12316.00,7.581084,24.89562,0.000037,24.040445,0.0005,1.276
12318.00,7.581327,24.89497,0.000038,24.040190,0.0005,1.276
12320.00,7.581442,24.89560,0.000037,24.039801,0.0005,1.276
12322.00,7.580931,24.89592,0.000036,24.040119,0.0005,1.276
12324.00,7.581165,24.89502,0.000037,24.039535,0.0005,1.276
12326.00,7.581214,24.89503,0.000036,24.039666,0.0004,1.276
12328.00,7.581463,24.89526,0.000037,24.040041,0.0004,1.275
12330.00,7.581734,24.89561,0.000038,24.039163,0.0005,1.275
12332.00,7.581081,24.89639,0.000037,24.039717,0.0005,1.276
12334.00,7.581527,24.89628,0.000037,24.039444,0.0005,1.276
12336.00,7.581870,24.89591,0.000037,24.039595,0.0005,1.276
12338.00,7.581925,24.89572,0.000036,24.039628,0.0005,1.275
12340.00,7.582099,24.89579,0.000037,24.039446,0.0005,1.275
12342.00,7.582338,24.89563,0.000036,24.039534,0.0005,1.276
12344.00,7.582177,24.89439,0.000038,24.039935,0.0005,1.275
12346.00,7.582710,24.89448,0.000036,24.039986,0.0005,1.275
12348.00,7.581306,24.89493,0.000036,24.039890,0.0005,1.276
12350.00,7.581827,24.89432,0.000035,24.039777,0.0005,1.275
12352.00,7.582030,24.89448,0.000036,24.039717,0.0004,1.275
12354.00,7.580966,24.89448,0.000037,24.039777,0.0004,1.276
12356.00,7.580582,24.89446,0.000036,24.040232,0.0005,1.276
12358.00,7.581657,24.89439,0.000036,24.040254,0.0005,1.276
12360.00,7.581894,24.89365,0.000036,24.039808,0.0005,1.276
12362.00,7.582084,24.89458,0.000036,24.039668,0.0005,1.275
12364.00,7.582300,24.89445,0.000036,24.039961,0.0005,1.275
12366.00,7.581932,24.89514,0.000037,24.040021,0.0005,1.276
12368.00,7.581866,24.89550,0.000036,24.039421,0.0004,1.275
12370.00,7.581274,24.89456,0.000036,24.039384,0.0005,1.276
12372.00,7.581111,24.89504,0.000035,24.040515,0.0005,1.277
12374.00,7.580536,24.89586,0.000036,24.039194,0.0005,1.276
12376.00,7.580587,24.89461,0.000037,24.040265,0.0005,1.275
12378.00,7.580996,24.89450,0.000036,24.040064,0.0005,1.275
12380.00,7.580832,24.89380,0.000038,24.040206,0.0005,1.275
12382.00,7.580412,24.89355,0.000038,24.039804,0.0005,1.276
12384.00,7.580940,24.89406,0.000037,24.039863,0.0004,1.276
12386.00,7.581662,24.89419,0.000037,24.039839,0.0005,1.275
12388.00,7.581111,24.89384,0.000037,24.040117,0.0005,1.275
12390.00,7.581438,24.89354,0.000036,24.040110,0.0005,1.276
12392.00,7.581613,24.89476,0.000037,24.039648,0.0005,1.276
12394.00,7.581346,24.89473,0.000036,24.039866,0.0005,1.276
12396.00,7.580844,24.89541,0.000036,24.040232,0.0005,1.275
12398.00,7.580350,24.89570,0.000036,24.040454,0.0005,1.275
12400.00,7.580133,24.89523,0.000037,24.040868,0.0005,1.275
12402.00,7.580582,24.89608,0.000037,24.039677,0.0005,1.275
12404.00,7.580698,24.89570,0.000038,24.039770,0.0005,1.276
12406.00,7.581661,24.89558,0.000038,24.039474,0.0004,1.275
12408.00,7.581623,24.89618,0.000037,24.039910,0.0005,1.275
12410.00,7.582050,24.89627,0.000037,24.039743,0.0005,1.275
12412.00,7.581841,24.89599,0.000036,24.040126,0.0004,1.275
12414.00,7.580904,24.89657,0.000036,24.039943,0.0004,1.276
12416.00,7.580414,24.89706,0.000036,24.040125,0.0005,1.276
12418.00,7.581695,24.89690,0.000036,24.040666,0.0005,1.275
12420.00,7.581801,24.89650,0.000035,24.039235,0.0005,1.275
12422.00,7.581525,24.89579,0.000035,24.040239,0.0005,1.276
12424.00,7.581584,24.89509,0.000035,24.039903,0.0004,1.275
12426.00,7.581997,24.89568,0.000035,24.039443,0.0005,1.275
12428.00,7.582331,24.89566,0.000036,24.039474,0.0004,1.275
12430.00,7.582421,24.89559,0.000037,24.039663,0.0005,1.275
12432.00,7.581656,24.89523,0.000035,24.039248,0.0004,1.276
12434.00,7.581308,24.89477,0.000036,24.039972,0.0004,1.275
12436.00,7.580632,24.89488,0.000037,24.039552,0.0004,1.275
12438.00,7.580148,24.89548,0.000037,24.039428,0.0004,1.276
12440.00,7.580984,24.89447,0.000037,24.040243,0.0005,1.276
12442.00,7.581669,24.89460,0.000036,24.040399,0.0005,1.276
12444.00,7.581358,24.89401,0.000036,24.039904,0.0005,1.276
12446.00,7.581809,24.89432,0.000037,24.039663,0.0005,1.276
12448.00,7.582681,24.89435,0.000036,24.039466,0.0004,1.276
12450.00,7.581521,24.89404,0.000036,24.039314,0.0004,1.275
12452.00,7.581578,24.89451,0.000035,24.039628,0.0005,1.275
12454.00,7.580896,24.89417,0.000036,24.039939,0.0004,1.275
12456.00,7.581430,24.89475,0.000036,24.039968,0.0005,1.276
12458.00,7.580136,24.89441,0.000037,24.039063,0.0004,1.275
12460.00,7.579667,24.89426,0.000036,24.039679,0.0004,1.276
12462.00,7.579886,24.89477,0.000036,24.039126,0.0005,1.276
12464.00,7.580588,24.89454,0.000036,24.039010,0.0004,1.276
12466.00,7.581015,24.89438,0.000036,24.039775,0.0005,1.276
12468.00,7.581405,24.89385,0.000036,24.039808,0.0005,1.275
12470.00,7.581127,24.89321,0.000036,24.039812,0.0005,1.276
12472.00,7.580656,24.89303,0.000035,24.039724,0.0005,1.276
12474.00,7.580561,24.89267,0.000036,24.040125,0.0005,1.275
12476.00,7.581135,24.89311,0.000038,24.039457,0.0004,1.275
12478.00,7.581391,24.89420,0.000036,24.039954,0.0004,1.275
12480.00,7.580860,24.89405,0.000036,24.040095,0.0004,1.276
12482.00,7.581419,24.89310,0.000037,24.039677,0.0005,1.276
12484.00,7.581645,24.89360,0.000037,24.039539,0.0005,1.276
12486.00,7.581671,24.89292,0.000036,24.039595,0.0005,1.275
12488.00,7.581315,24.89191,0.000037,24.039546,0.0005,1.275
12490.00,7.581958,24.89205,0.000037,24.039348,0.0005,1.275
12492.00,7.581688,24.89295,0.000037,24.039621,0.0004,1.275
12494.00,7.581149,24.89302,0.000037,24.039679,0.0005,1.276
12496.00,7.580654,24.89289,0.000036,24.040145,0.0005,1.276
12498.00,7.580884,24.89314,0.000036,24.040430,0.0004,1.275
12500.00,7.581138,24.89395,0.000036,24.040228,0.0004,1.276
12502.00,7.581721,24.89429,0.000037,24.039484,0.0004,1.276
12504.00,7.581160,24.89361,0.000036,24.040157,0.0004,1.275
12506.00,7.580938,24.89370,0.000037,24.039974,0.0004,1.275
12508.00,7.581258,24.89402,0.000037,24.039323,0.0005,1.276
12510.00,7.580994,24.89446,0.000037,24.040017,0.0005,1.276
12512.00,7.580581,24.89482,0.000035,24.040066,0.0005,1.276
12514.00,7.580684,24.89443,0.000037,24.039721,0.0005,1.275
12516.00,7.581470,24.89381,0.000037,24.039839,0.0005,1.276
12518.00,7.581771,24.89395,0.000037,24.039908,0.0005,1.275
12520.00,7.582273,24.89402,0.000037,24.039855,0.0005,1.276
12522.00,7.582091,24.89377,0.000036,24.039168,0.0005,1.276
12524.00,7.582018,24.89355,0.000036,24.039726,0.0004,1.275
12526.00,7.581814,24.89270,0.000036,24.040215,0.0005,1.275
12528.00,7.582013,24.89367,0.000037,24.039712,0.0005,1.276
12530.00,7.582645,24.89433,0.000037,24.040072,0.0005,1.276
12532.00,7.582860,24.89274,0.000035,24.040474,0.0004,1.275
12534.00,7.581661,24.89261,0.000037,24.040095,0.0005,1.276
12536.00,7.582703,24.89473,0.000035,24.040541,0.0005,1.276
12538.00,7.582655,24.89327,0.000037,24.039464,0.0005,1.275
12540.00,7.582983,24.89327,0.000038,24.039706,0.0005,1.275
12542.00,7.582697,24.89253,0.000037,24.040425,0.0004,1.275
12544.00,7.582611,24.89255,0.000036,24.039559,0.0005,1.275
12546.00,7.582143,24.89234,0.000037,24.039894,0.0004,1.276
12548.00,7.581665,24.89252,0.000036,24.040386,0.0005,1.276
12550.00,7.581543,24.89281,0.000039,24.040546,0.0004,1.276
12552.00,7.581198,24.89278,0.000038,24.040044,0.0004,1.276
12554.00,7.582523,24.89238,0.000036,24.040195,0.0005,1.276
12556.00,7.582574,24.89177,0.000036,24.039579,0.0004,1.276
12558.00,7.581548,24.89168,0.000035,24.039159,0.0005,1.276
12560.00,7.581487,24.89274,0.000036,24.039408,0.0005,1.275
12562.00,7.581728,24.89319,0.000035,24.039475,0.0005,1.275
12564.00,7.581568,24.89279,0.000037,24.039312,0.0005,1.276
12566.00,7.581629,24.89397,0.000035,24.039923,0.0005,1.276
12568.00,7.581049,24.89306,0.000037,24.040345,0.0005,1.277
12570.00,7.581482,24.89270,0.000036,24.040277,0.0005,1.276
12572.00,7.582338,24.89248,0.000036,24.039492,0.0004,1.275
12574.00,7.582954,24.89235,0.000035,24.040015,0.0005,1.275
12576.00,7.583205,24.89202,0.000037,24.039566,0.0005,1.276
12578.00,7.582940,24.89199,0.000037,24.039515,0.0005,1.276
12580.00,7.582785,24.89205,0.000036,24.039754,0.0005,1.276
12582.00,7.582038,24.89136,0.000037,24.039346,0.0005,1.276
12584.00,7.580627,24.89206,0.000036,24.039288,0.0005,1.276
12586.00,7.580659,24.89271,0.000037,24.039748,0.0005,1.276
12588.00,7.580781,24.89280,0.000037,24.039635,0.0005,1.276
12590.00,7.580385,24.89350,0.000036,24.040279,0.0005,1.276
12592.00,7.580905,24.89388,0.000036,24.040670,0.0005,1.276
12594.00,7.581486,24.89437,0.000036,24.040488,0.0005,1.276
12596.00,7.581409,24.89429,0.000037,24.039841,0.0005,1.276
12598.00,7.582038,24.89363,0.000036,24.040075,0.0005,1.276
12600.00,7.582017,24.89353,0.000035,24.040006,0.0005,1.276
12602.00,7.582667,24.89203,0.000036,24.039324,0.0005,1.276
12604.00,7.581502,24.89183,0.000037,24.039490,0.0005,1.276
12606.00,7.581414,24.89155,0.000036,24.039786,0.0005,1.276
@21,12.0000,24.0
12608.00,7.581775,24.89209,0.000036,24.039841,0.0005,1.276
12610.00,7.577914,24.89254,0.000037,24.040234,0.0005,1.276
12612.00,7.568187,24.89274,0.000037,24.040177,0.0005,1.275
12614.00,7.556070,24.89270,0.000036,24.039912,0.0005,1.275
12616.00,7.544329,24.89255,0.000038,24.039512,0.0004,1.275
12618.00,7.533036,24.89244,0.000038,24.039468,0.0005,1.275
12620.00,7.524520,24.89173,0.000036,24.039855,0.0005,1.276
12622.00,7.516956,24.89199,0.000035,24.039824,0.0005,1.277
12624.00,7.511123,24.89284,0.000035,24.040730,0.0005,1.276
12626.00,7.506561,24.89226,0.000036,24.039075,0.0005,1.277
12628.00,7.503822,24.89176,0.000034,24.039708,0.0005,1.277
12630.00,7.501555,24.89252,0.000034,24.040072,0.0005,1.277
12632.00,7.497761,24.89269,0.000037,24.039855,0.0005,1.277
12634.00,7.498185,24.89153,0.000037,24.039594,0.0005,1.277
12636.00,7.501917,24.89257,0.000037,24.040492,0.0005,1.278
12638.00,7.510133,24.89131,0.000036,24.039884,0.0005,1.278
12640.00,7.518801,24.89174,0.000036,24.039452,0.0005,1.277
12642.00,7.525532,24.89089,0.000036,24.040354,0.0005,1.277
12644.00,7.532258,24.89089,0.000036,24.039468,0.0004,1.277
12646.00,7.537012,24.89089,0.000037,24.039406,0.0004,1.276
12648.00,7.541080,24.89107,0.000039,24.039595,0.0004,1.276
12650.00,7.543992,24.89223,0.000038,24.039135,0.0004,1.276
12652.00,7.546934,24.89247,0.000037,24.039601,0.0005,1.276
12654.00,7.550269,24.89195,0.000037,24.040001,0.0005,1.276
12656.00,7.554368,24.89259,0.000038,24.040039,0.0005,1.276
12658.00,7.558724,24.89412,0.000038,24.039948,0.0005,1.276
12660.00,7.563383,24.89340,0.000038,24.039914,0.0005,1.276
12662.00,7.567590,24.89299,0.000036,24.039523,0.0005,1.277
12664.00,7.570467,24.89283,0.000036,24.039177,0.0005,1.276
12666.00,7.573080,24.89336,0.000037,24.039719,0.0005,1.276
12668.00,7.574439,24.89402,0.000036,24.039790,0.0005,1.276
12670.00,7.575847,24.89443,0.000037,24.040508,0.0005,1.276
12672.00,7.576549,24.89435,0.000037,24.040803,0.0005,1.276
12674.00,7.577672,24.89384,0.000036,24.040406,0.0005,1.277
12676.00,7.577556,24.89374,0.000036,24.040214,0.0005,1.276
12678.00,7.577751,24.89379,0.000037,24.039975,0.0005,1.275
12680.00,7.577575,24.89321,0.000037,24.040145,0.0005,1.275
12682.00,7.577881,24.89397,0.000037,24.039906,0.0005,1.276
12684.00,7.577290,24.89413,0.000036,24.040252,0.0005,1.276
12686.00,7.577588,24.89459,0.000036,24.039641,0.0005,1.276
12688.00,7.577569,24.89477,0.000038,24.039821,0.0005,1.277
12690.00,7.577488,24.89482,0.000037,24.039583,0.0005,1.277
12692.00,7.577036,24.89416,0.000038,24.039792,0.0005,1.276
12694.00,7.577156,24.89400,0.000038,24.040677,0.0005,1.276
12696.00,7.578443,24.89361,0.000037,24.040203,0.0005,1.276
12698.00,7.578806,24.89362,0.000037,24.040081,0.0005,1.276
12700.00,7.578790,24.89328,0.000037,24.040488,0.0005,1.276
12702.00,7.579340,24.89330,0.000038,24.039983,0.0005,1.277
12704.00,7.580057,24.89356,0.000038,24.039804,0.0005,1.276
12706.00,7.580251,24.89261,0.000038,24.040379,0.0005,1.277
12708.00,7.581269,24.89239,0.000037,24.039166,0.0005,1.276
12710.00,7.582375,24.89210,0.000037,24.039914,0.0005,1.277
12712.00,7.582178,24.89225,0.000036,24.039881,0.0005,1.276
12714.00,7.582030,24.89216,0.000037,24.039801,0.0005,1.276
12716.00,7.582716,24.89240,0.000037,24.039801,0.0005,1.276
12718.00,7.584023,24.89199,0.000037,24.040108,0.0005,1.277
12720.00,7.583943,24.89177,0.000037,24.039539,0.0005,1.276
12722.00,7.584404,24.89225,0.000036,24.039323,0.0005,1.276
12724.00,7.584181,24.89183,0.000036,24.040186,0.0005,1.276
12726.00,7.584034,24.89167,0.000037,24.039937,0.0005,1.277
12728.00,7.584569,24.89274,0.000037,24.040032,0.0005,1.277
12730.00,7.585292,24.89285,0.000037,24.040217,0.0005,1.277
12732.00,7.584839,24.89269,0.000036,24.040219,0.0005,1.277
12734.00,7.584989,24.89210,0.000036,24.040235,0.0005,1.276
12736.00,7.584919,24.89217,0.000037,24.039752,0.0005,1.277
12738.00,7.585444,24.89276,0.000036,24.039494,0.0005,1.277
12740.00,7.585292,24.89246,0.000036,24.039319,0.0005,1.277
12742.00,7.584891,24.89276,0.000036,24.039761,0.0005,1.277
12744.00,7.585966,24.89169,0.000036,24.039804,0.0005,1.277
12746.00,7.585540,24.89225,0.000037,24.040243,0.0005,1.276
12748.00,7.585302,24.89158,0.000036,24.040581,0.0005,1.277
12750.00,7.585585,24.89236,0.000036,24.040084,0.0005,1.277
12752.00,7.586127,24.89235,0.000036,24.040199,0.0005,1.277
12754.00,7.585546,24.89237,0.000037,24.039490,0.0005,1.277
12756.00,7.585352,24.89248,0.000035,24.039726,0.0005,1.277
12758.00,7.584784,24.89282,0.000035,24.040054,0.0005,1.277
12760.00,7.583928,24.89255,0.000036,24.039397,0.0004,1.277
12762.00,7.583722,24.89334,0.000037,24.039752,0.0004,1.276
12764.00,7.583760,24.89262,0.000037,24.039903,0.0005,1.276
12766.00,7.583719,24.89271,0.000037,24.039659,0.0005,1.276
12768.00,7.583198,24.89341,0.000037,24.039757,0.0005,1.277
12770.00,7.583072,24.89350,0.000037,24.040106,0.0005,1.277
12772.00,7.583482,24.89327,0.000037,24.039317,0.0005,1.277
12774.00,7.583957,24.89266,0.000037,24.039826,0.0004,1.277
12776.00,7.583218,24.89344,0.000036,24.040450,0.0005,1.277
12778.00,7.583200,24.89294,0.000037,24.040368,0.0005,1.277
12780.00,7.583252,24.89329,0.000037,24.039419,0.0005,1.277
12782.00,7.582870,24.89344,0.000036,24.040134,0.0005,1.277
12784.00,7.582757,24.89362,0.000037,24.040024,0.0005,1.277
12786.00,7.583158,24.89418,0.000037,24.040426,0.0005,1.277
12788.00,7.583156,24.89377,0.000036,24.040283,0.0005,1.278
12790.00,7.583112,24.89416,0.000036,24.040985,0.0005,1.277
12792.00,7.582861,24.89309,0.000036,24.039326,0.0005,1.277
12794.00,7.583324,24.89416,0.000036,24.039544,0.0005,1.277
12796.00,7.583330,24.89309,0.000037,24.040326,0.0004,1.277
12798.00,7.583498,24.89301,0.000037,24.039888,0.0005,1.277
12800.00,7.583973,24.89303,0.000037,24.039744,0.0005,1.277
12802.00,7.584273,24.89314,0.000037,24.039881,0.0005,1.277
12804.00,7.584855,24.89222,0.000038,24.039594,0.0005,1.277
12806.00,7.584521,24.89184,0.000037,24.040255,0.0004,1.277
12808.00,7.583381,24.89323,0.000038,24.039312,0.0005,1.278
12810.00,7.583238,24.89298,0.000037,24.039346,0.0005,1.277
12812.00,7.583225,24.89380,0.000036,24.039768,0.0005,1.277
12814.00,7.583456,24.89382,0.000036,24.040479,0.0005,1.277
12816.00,7.583208,24.89367,0.000037,24.040514,0.0005,1.276
12818.00,7.582749,24.89329,0.000039,24.039968,0.0005,1.277
12820.00,7.582584,24.89323,0.000037,24.039646,0.0005,1.278
12822.00,7.583122,24.89260,0.000037,24.040690,0.0005,1.278
12824.00,7.583237,24.89308,0.000036,24.039930,0.0005,1.277
12826.00,7.583938,24.89302,0.000037,24.040024,0.0005,1.277
12828.00,7.583919,24.89278,0.000037,24.040108,0.0004,1.277
12830.00,7.583695,24.89277,0.000037,24.039746,0.0005,1.277
12832.00,7.583125,24.89307,0.000038,24.039955,0.0005,1.277
12834.00,7.582659,24.89359,0.000037,24.039692,0.0005,1.277
12836.00,7.583154,24.89384,0.000038,24.039483,0.0005,1.278
12838.00,7.583313,24.89350,0.000037,24.039770,0.0005,1.278
12840.00,7.582863,24.89398,0.000036,24.040012,0.0005,1.278
12842.00,7.581472,24.89278,0.000036,24.040201,0.0005,1.278
12844.00,7.580806,24.89247,0.000035,24.039419,0.0005,1.277
12846.00,7.580543,24.89265,0.000038,24.040195,0.0005,1.277
12848.00,7.580720,24.89256,0.000038,24.040557,0.0005,1.277
12850.00,7.581140,24.89276,0.000037,24.040306,0.0005,1.278
12852.00,7.582452,24.89249,0.000037,24.039654,0.0005,1.278
12854.00,7.583544,24.89253,0.000036,24.040250,0.0005,1.278
12856.00,7.583090,24.89328,0.000037,24.040797,0.0004,1.278
12858.00,7.583615,24.89413,0.000036,24.039570,0.0005,1.278
12860.00,7.584577,24.89351,0.000037,24.039241,0.0005,1.277
12862.00,7.584317,24.89365,0.000036,24.038924,0.0005,1.278
12864.00,7.583909,24.89430,0.000037,24.039706,0.0004,1.278
12866.00,7.584254,24.89439,0.000036,24.039599,0.0005,1.278
12868.00,7.584081,24.89441,0.000037,24.039594,0.0005,1.278
12870.00,7.583885,24.89471,0.000038,24.040061,0.0004,1.278
12872.00,7.583924,24.89397,0.000037,24.039988,0.0005,1.278
12874.00,7.584135,24.89405,0.000037,24.040139,0.0005,1.278
12876.00,7.584891,24.89414,0.000037,24.039699,0.0005,1.278
12878.00,7.584907,24.89509,0.000037,24.039835,0.0005,1.278
12880.00,7.584473,24.89462,0.000037,24.039655,0.0005,1.278
12882.00,7.584370,24.89418,0.000037,24.040703,0.0005,1.278
12884.00,7.584501,24.89488,0.000036,24.040286,0.0005,1.278
12886.00,7.585037,24.89567,0.000037,24.040119,0.0005,1.278
12888.00,7.585051,24.89524,0.000038,24.039857,0.0005,1.278
12890.00,7.584489,24.89546,0.000037,24.039584,0.0005,1.278
12892.00,7.584593,24.89547,0.000037,24.039537,0.0005,1.278
12894.00,7.583962,24.89579,0.000038,24.040699,0.0005,1.278
12896.00,7.583260,24.89605,0.000037,24.040748,0.0005,1.278
12898.00,7.582440,24.89740,0.000037,24.040345,0.0005,1.278
12900.00,7.583008,24.89721,0.000036,24.039723,0.0005,1.278
12902.00,7.583022,24.89693,0.000036,24.039834,0.0005,1.278
12904.00,7.583375,24.89706,0.000037,24.039790,0.0005,1.278
12906.00,7.583178,24.89640,0.000037,24.040503,0.0005,1.278
12908.00,7.581782,24.89638,0.000037,24.040268,0.0005,1.277
12910.00,7.580998,24.89605,0.000038,24.040245,0.0005,1.278
12912.00,7.580738,24.89649,0.000037,24.039914,0.0005,1.279
12914.00,7.581099,24.89661,0.000035,24.040170,0.0005,1.278
12916.00,7.581513,24.89717,0.000037,24.039486,0.0005,1.278
12918.00,7.581734,24.89677,0.000037,24.039617,0.0005,1.278
12920.00,7.581163,24.89760,0.000036,24.040446,0.0005,1.278
12922.00,7.581924,24.89911,0.000038,24.040386,0.0005,1.279
12924.00,7.582260,24.89845,0.000037,24.040335,0.0005,1.278
12926.00,7.582504,24.89776,0.000037,24.040081,0.0005,1.278
12928.00,7.583391,24.89795,0.000037,24.039586,0.0005,1.278
12930.00,7.584465,24.89742,0.000037,24.039681,0.0005,1.279
12932.00,7.584816,24.89697,0.000036,24.040146,0.0005,1.279
12934.00,7.584471,24.89617,0.000037,24.041159,0.0005,1.278
12936.00,7.584434,24.89631,0.000037,24.039497,0.0005,1.278
12938.00,7.583742,24.89648,0.000037,24.040177,0.0005,1.278
12940.00,7.583413,24.89637,0.000036,24.040101,0.0005,1.279
12942.00,7.583332,24.89597,0.000037,24.039984,0.0005,1.279
12944.00,7.582475,24.89643,0.000037,24.040114,0.0005,1.279
12946.00,7.583083,24.89726,0.000037,24.040395,0.0005,1.279
12948.00,7.583593,24.89601,0.000037,24.040628,0.0005,1.279
12950.00,7.583878,24.89558,0.000037,24.039541,0.0005,1.279
12952.00,7.583559,24.89518,0.000037,24.040121,0.0005,1.279
12954.00,7.583694,24.89562,0.000037,24.040865,0.0005,1.279
12956.00,7.583554,24.89592,0.000036,24.039846,0.0005,1.279
12958.00,7.583010,24.89625,0.000037,24.039270,0.0005,1.279
12960.00,7.583290,24.89716,0.000038,24.040345,0.0005,1.279
12962.00,7.583229,24.89555,0.000038,24.039943,0.0005,1.279
12964.00,7.583130,24.89495,0.000038,24.040157,0.0005,1.280
12966.00,7.584037,24.89514,0.000036,24.039894,0.0005,1.280
12968.00,7.583915,24.89585,0.000037,24.039157,0.0005,1.279
12970.00,7.583307,24.89614,0.000037,24.039870,0.0005,1.279
12972.00,7.583281,24.89594,0.000037,24.040179,0.0005,1.279
12974.00,7.582874,24.89559,0.000037,24.040426,0.0005,1.280
12976.00,7.582582,24.89493,0.000037,24.040228,0.0005,1.280
12978.00,7.583313,24.89433,0.000038,24.039954,0.0005,1.279
12980.00,7.583443,24.89354,0.000038,24.040084,0.0005,1.279
12982.00,7.583910,24.89397,0.000038,24.039448,0.0005,1.279
12984.00,7.583610,24.89402,0.000037,24.039521,0.0005,1.279
12986.00,7.583677,24.89440,0.000036,24.039570,0.0005,1.280
12988.00,7.582946,24.89500,0.000037,24.039932,0.0005,1.279
12990.00,7.582065,24.89498,0.000038,24.039568,0.0005,1.279
12992.00,7.581977,24.89467,0.000036,24.040588,0.0005,1.280
12994.00,7.582153,24.89443,0.000036,24.039954,0.0005,1.280
12996.00,7.581972,24.89467,0.000037,24.039806,0.0005,1.280
12998.00,7.582122,24.89517,0.000037,24.040615,0.0005,1.279
13000.00,7.581642,24.89490,0.000035,24.040765,0.0005,1.280
13002.00,7.581361,24.89534,0.000036,24.039935,0.0004,1.280
13004.00,7.582398,24.89482,0.000036,24.039950,0.0005,1.280
13006.00,7.582520,24.89443,0.000037,24.040359,0.0005,1.280
13008.00,7.582103,24.89449,0.000037,24.040343,0.0005,1.280
13010.00,7.581676,24.89328,0.000038,24.039461,0.0005,1.280
13012.00,7.582638,24.89266,0.000038,24.040552,0.0005,1.279
13014.00,7.583010,24.89304,0.000038,24.039855,0.0005,1.280
13016.00,7.582647,24.89388,0.000038,24.039395,0.0005,1.280
13018.00,7.582540,24.89391,0.000038,24.039908,0.0005,1.280
13020.00,7.582851,24.89499,0.000037,24.039612,0.0005,1.280
13022.00,7.582795,24.89567,0.000036,24.039739,0.0005,1.281
13024.00,7.583089,24.89494,0.000038,24.040872,0.0005,1.280
13026.00,7.582485,24.89496,0.000038,24.039866,0.0005,1.280
13028.00,7.582555,24.89538,0.000037,24.040168,0.0005,1.280
13030.00,7.582864,24.89537,0.000037,24.040514,0.0005,1.280
13032.00,7.582330,24.89512,0.000037,24.039846,0.0005,1.280
13034.00,7.582750,24.89495,0.000037,24.040335,0.0005,1.280
13036.00,7.583261,24.89506,0.000038,24.039774,0.0005,1.280
13038.00,7.583649,24.89442,0.000037,24.039941,0.0005,1.280
13040.00,7.583823,24.89442,0.000036,24.039815,0.0005,1.280
13042.00,7.583374,24.89522,0.000038,24.039924,0.0005,1.281
13044.00,7.583328,24.89455,0.000038,24.040559,0.0005,1.281
13046.00,7.583197,24.89499,0.000036,24.040061,0.0005,1.280
13048.00,7.582087,24.89545,0.000036,24.039910,0.0005,1.280
13050.00,7.582446,24.89523,0.000036,24.040550,0.0005,1.280
13052.00,7.583379,24.89399,0.000037,24.039950,0.0005,1.280
13054.00,7.583337,24.89344,0.000037,24.040555,0.0005,1.280
13056.00,7.583375,24.89418,0.000037,24.040281,0.0005,1.281
13058.00,7.582217,24.89450,0.000037,24.040030,0.0005,1.281
13060.00,7.581919,24.89315,0.000036,24.039621,0.0005,1.280
13062.00,7.581655,24.89366,0.000037,24.040054,0.0005,1.280
13064.00,7.581309,24.89246,0.000038,24.039804,0.0005,1.280
13066.00,7.581900,24.89312,0.000037,24.040245,0.0005,1.280
13068.00,7.582100,24.89286,0.000036,24.039930,0.0005,1.281
13070.00,7.581390,24.89314,0.000036,24.039608,0.0005,1.280
13072.00,7.580597,24.89315,0.000036,24.040019,0.0004,1.280
13074.00,7.581591,24.89245,0.000037,24.040248,0.0005,1.281
13076.00,7.583358,24.89354,0.000037,24.039464,0.0006,1.281
13078.00,7.583446,24.89417,0.000037,24.040572,0.0005,1.281
13080.00,7.582728,24.89413,0.000038,24.040086,0.0005,1.280
13082.00,7.582562,24.89497,0.000039,24.041134,0.0005,1.281
13084.00,7.582508,24.89533,0.000037,24.040492,0.0005,1.282
13086.00,7.582660,24.89407,0.000038,24.039023,0.0005,1.281
13088.00,7.582828,24.89393,0.000037,24.039548,0.0005,1.281
13090.00,7.582314,24.89354,0.000038,24.039883,0.0005,1.281
13092.00,7.582198,24.89432,0.000038,24.040215,0.0005,1.281
13094.00,7.582099,24.89312,0.000037,24.040183,0.0005,1.281
13096.00,7.582061,24.89361,0.000036,24.040001,0.0005,1.281
13098.00,7.580587,24.89397,0.000037,24.039770,0.0005,1.281
13100.00,7.580874,24.89414,0.000037,24.040105,0.0005,1.281
13102.00,7.581122,24.89440,0.000038,24.040306,0.0005,1.282
13104.00,7.580967,24.89388,0.000037,24.040523,0.0005,1.281
13106.00,7.581008,24.89379,0.000037,24.040335,0.0005,1.281
13108.00,7.581413,24.89395,0.000037,24.040355,0.0005,1.282
13110.00,7.581388,24.89402,0.000036,24.039688,0.0005,1.281
13112.00,7.582041,24.89438,0.000036,24.040150,0.0005,1.281
13114.00,7.582755,24.89412,0.000038,24.040617,0.0005,1.281
13116.00,7.583523,24.89461,0.000039,24.039366,0.0005,1.281
13118.00,7.584053,24.89341,0.000037,24.039617,0.0005,1.281
13120.00,7.583779,24.89367,0.000037,24.040083,0.0005,1.282
13122.00,7.583164,24.89422,0.000037,24.039723,0.0005,1.281
13124.00,7.582776,24.89418,0.000038,24.040126,0.0005,1.282
13126.00,7.583021,24.89398,0.000038,24.040350,0.0005,1.281
13128.00,7.582564,24.89434,0.000038,24.040892,0.0005,1.281
13130.00,7.582036,24.89438,0.000037,24.039328,0.0005,1.281
13132.00,7.582890,24.89452,0.000036,24.039795,0.0005,1.281
13134.00,7.583161,24.89350,0.000038,24.040768,0.0005,1.281
13136.00,7.582808,24.89346,0.000038,24.039952,0.0005,1.281
13138.00,7.582178,24.89356,0.000037,24.040626,0.0005,1.282
13140.00,7.582650,24.89443,0.000038,24.040203,0.0005,1.282
13142.00,7.583761,24.89303,0.000037,24.039795,0.0005,1.283
13144.00,7.584452,24.89337,0.000036,24.040381,0.0005,1.282
13146.00,7.583792,24.89364,0.000036,24.039501,0.0005,1.282
13148.00,7.584204,24.89368,0.000038,24.039932,0.0005,1.282
13150.00,7.584428,24.89278,0.000039,24.039141,0.0005,1.282
13152.00,7.584359,24.89264,0.000038,24.039641,0.0005,1.282
13154.00,7.584246,24.89288,0.000038,24.039559,0.0004,1.282
13156.00,7.584354,24.89282,0.000037,24.039332,0.0005,1.282
13158.00,7.584346,24.89277,0.000037,24.040145,0.0005,1.282
13160.00,7.584403,24.89306,0.000037,24.039748,0.0005,1.282
13162.00,7.583256,24.89313,0.000036,24.040408,0.0005,1.282
13164.00,7.583334,24.89209,0.000038,24.039523,0.0005,1.282
13166.00,7.583037,24.89260,0.000038,24.040148,0.0005,1.282
13168.00,7.583143,24.89294,0.000037,24.039844,0.0005,1.282
13170.00,7.583862,24.89261,0.000036,24.039910,0.0005,1.282
13172.00,7.584491,24.89278,0.000037,24.039628,0.0005,1.281
13174.00,7.583944,24.89365,0.000038,24.039694,0.0005,1.282
13176.00,7.583645,24.89381,0.000038,24.040035,0.0005,1.282
13178.00,7.583392,24.89331,0.000038,24.040335,0.0005,1.282
13180.00,7.583716,24.89395,0.000038,24.040661,0.0005,1.282
13182.00,7.583368,24.89313,0.000037,24.040243,0.0005,1.282
13184.00,7.583189,24.89385,0.000036,24.040381,0.0005,1.282
13186.00,7.582630,24.89464,0.000036,24.040432,0.0005,1.282
13188.00,7.582061,24.89310,0.000037,24.039995,0.0005,1.282
13190.00,7.581511,24.89333,0.000037,24.039684,0.0005,1.283
13192.00,7.581706,24.89287,0.000038,24.039330,0.0005,1.282
13194.00,7.581562,24.89368,0.000038,24.039672,0.0005,1.282
13196.00,7.580869,24.89406,0.000038,24.040192,0.0005,1.282
13198.00,7.580998,24.89387,0.000036,24.039441,0.0005,1.282
13200.00,7.581654,24.89437,0.000037,24.040183,0.0005,1.282
13202.00,7.581820,24.89493,0.000038,24.040046,0.0005,1.283
13204.00,7.582134,24.89483,0.000037,24.040163,0.0005,1.282
13206.00,7.581683,24.89467,0.000039,24.039523,0.0005,1.282
@22,12.0000,24.0
13208.00,7.581742,24.89427,0.000038,24.039859,0.0005,1.283
13210.00,7.578888,24.89382,0.000038,24.040308,0.0004,1.283
13212.00,7.570439,24.89426,0.000039,24.039808,0.0005,1.282
13214.00,7.559145,24.89401,0.000038,24.039606,0.0005,1.282
13216.00,7.546255,24.89440,0.000037,24.040579,0.0005,1.283
13218.00,7.535385,24.89444,0.000038,24.039761,0.0005,1.282
13220.00,7.527632,24.89357,0.000038,24.040403,0.0005,1.283
13222.00,7.520824,24.89282,0.000037,24.040686,0.0005,1.283
13224.00,7.515453,24.89399,0.000036,24.039643,0.0005,1.283
13226.00,7.512732,24.89489,0.000036,24.039586,0.0005,1.283
13228.00,7.509132,24.89557,0.000036,24.039574,0.0005,1.283
13230.00,7.504983,24.89554,0.000037,24.040034,0.0005,1.284
13232.00,7.500716,24.89496,0.000037,24.039701,0.0005,1.284
13234.00,7.500296,24.89546,0.000036,24.039199,0.0005,1.285
13236.00,7.504609,24.89594,0.000035,24.039823,0.0005,1.285
13238.00,7.513334,24.89609,0.000035,24.040114,0.0005,1.285
13240.00,7.521404,24.89629,0.000037,24.040555,0.0005,1.284
13242.00,7.528070,24.89613,0.000036,24.038864,0.0005,1.283
13244.00,7.533350,24.89647,0.000036,24.040106,0.0005,1.284
13246.00,7.537965,24.89691,0.000037,24.040845,0.0005,1.283
13248.00,7.541640,24.89771,0.000039,24.040561,0.0005,1.283
13250.00,7.544005,24.89721,0.000038,24.039674,0.0005,1.282
13252.00,7.546143,24.89708,0.000037,24.038984,0.0005,1.283
13254.00,7.550261,24.89767,0.000038,24.040592,0.0005,1.283
13256.00,7.554222,24.89663,0.000038,24.040046,0.0005,1.283
13258.00,7.558556,24.89658,0.000038,24.040212,0.0005,1.283
13260.00,7.562419,24.89669,0.000038,24.040115,0.0005,1.283
13262.00,7.566508,24.89608,0.000037,24.040775,0.0005,1.283
13264.00,7.570357,24.89566,0.000037,24.039770,0.0005,1.283
13266.00,7.572754,24.89560,0.000037,24.039714,0.0005,1.283
13268.00,7.574235,24.89540,0.000038,24.040525,0.0005,1.282
13270.00,7.575726,24.89595,0.000038,24.039503,0.0005,1.283
13272.00,7.576482,24.89642,0.000037,24.040372,0.0005,1.283
13274.00,7.577892,24.89734,0.000038,24.040159,0.0005,1.283
13276.00,7.578098,24.89741,0.000037,24.040843,0.0005,1.283
13278.00,7.577813,24.89777,0.000037,24.040119,0.0005,1.284
13280.00,7.577741,24.89752,0.000037,24.039774,0.0005,1.283
13282.00,7.577966,24.89654,0.000037,24.039883,0.0005,1.283
13284.00,7.577938,24.89782,0.000038,24.039670,0.0005,1.283
13286.00,7.579123,24.89869,0.000038,24.040094,0.0005,1.284
13288.00,7.580302,24.89905,0.000038,24.040285,0.0005,1.284
13290.00,7.580353,24.89962,0.000037,24.039797,0.0005,1.284
13292.00,7.581234,24.89952,0.000038,24.040165,0.0005,1.284
13294.00,7.582081,24.89914,0.000038,24.039819,0.0005,1.283
13296.00,7.583263,24.89833,0.000038,24.040075,0.0005,1.283
13298.00,7.585464,24.89756,0.000037,24.039179,0.0005,1.283
13300.00,7.587594,24.89847,0.000038,24.040088,0.0005,1.283
13302.00,7.588625,24.89863,0.000037,24.040034,0.0005,1.284
13304.00,7.589008,24.89839,0.000037,24.039348,0.0005,1.284
13306.00,7.588077,24.89892,0.000036,24.040192,0.0005,1.284
13308.00,7.588246,24.89918,0.000036,24.040141,0.0005,1.284
13310.00,7.587813,24.89934,0.000036,24.040619,0.0005,1.284
13312.00,7.587505,24.89915,0.000037,24.040639,0.0005,1.283
13314.00,7.587376,24.89821,0.000038,24.040039,0.0005,1.284
13316.00,7.587071,24.89850,0.000038,24.039921,0.0005,1.284
13318.00,7.586539,24.89810,0.000038,24.040610,0.0005,1.284
13320.00,7.586210,24.89782,0.000038,24.039924,0.0005,1.283
13322.00,7.585672,24.89675,0.000038,24.040050,0.0005,1.284
13324.00,7.585950,24.89765,0.000037,24.039621,0.0005,1.284
13326.00,7.585508,24.89803,0.000037,24.039839,0.0005,1.284
13328.00,7.585672,24.89877,0.000037,24.040428,0.0005,1.284
13330.00,7.586389,24.89875,0.000037,24.040146,0.0005,1.284
13332.00,7.586020,24.89764,0.000036,24.040163,0.0005,1.284
13334.00,7.585665,24.89704,0.000037,24.040350,0.0005,1.284
13336.00,7.585521,24.89755,0.000037,24.039532,0.0005,1.285
13338.00,7.585953,24.89751,0.000037,24.040592,0.0005,1.284
13340.00,7.585075,24.89873,0.000038,24.040743,0.0005,1.283
13342.00,7.585278,24.89806,0.000038,24.039783,0.0005,1.284
13344.00,7.584951,24.89794,0.000038,24.039594,0.0005,1.284
13346.00,7.584509,24.89845,0.000037,24.040052,0.0005,1.285
13348.00,7.584973,24.89866,0.000037,24.040617,0.0005,1.284
13350.00,7.585307,24.89828,0.000037,24.040390,0.0005,1.284
13352.00,7.585807,24.89769,0.000039,24.039637,0.0005,1.284
13354.00,7.585940,24.89730,0.000038,24.040168,0.0006,1.284
13356.00,7.585316,24.89679,0.000038,24.040879,0.0005,1.284
13358.00,7.585208,24.89618,0.000039,24.039730,0.0005,1.284
13360.00,7.584859,24.89545,0.000037,24.040512,0.0006,1.284
13362.00,7.584949,24.89504,0.000037,24.039948,0.0005,1.285
13364.00,7.584858,24.89515,0.000038,24.040566,0.0005,1.285
13366.00,7.584915,24.89497,0.000037,24.040912,0.0005,1.285
13368.00,7.584711,24.89474,0.000038,24.039572,0.0005,1.284
13370.00,7.584364,24.89501,0.000037,24.040594,0.0005,1.284
13372.00,7.584334,24.89479,0.000038,24.040377,0.0005,1.284
13374.00,7.584228,24.89470,0.000038,24.040255,0.0005,1.285
13376.00,7.583457,24.89429,0.000036,24.039892,0.0005,1.285
13378.00,7.582928,24.89479,0.000038,24.039532,0.0005,1.285
13380.00,7.583849,24.89496,0.000037,24.040452,0.0005,1.285
13382.00,7.583826,24.89500,0.000038,24.040077,0.0005,1.285
13384.00,7.583591,24.89435,0.000039,24.039928,0.0005,1.284
13386.00,7.583023,24.89439,0.000037,24.040099,0.0005,1.284
13388.00,7.582590,24.89532,0.000037,24.040248,0.0005,1.285
13390.00,7.583202,24.89348,0.000037,24.040232,0.0005,1.285
13392.00,7.583497,24.89315,0.000038,24.040245,0.0005,1.284
13394.00,7.583945,24.89511,0.000037,24.039826,0.0005,1.285
13396.00,7.584022,24.89537,0.000037,24.040408,0.0005,1.285
13398.00,7.583642,24.89434,0.000037,24.040334,0.0005,1.285
13400.00,7.583017,24.89432,0.000038,24.039826,0.0005,1.285
13402.00,7.582766,24.89454,0.000038,24.039241,0.0005,1.285
13404.00,7.583215,24.89509,0.000037,24.040343,0.0005,1.285
13406.00,7.583790,24.89413,0.000038,24.039917,0.0005,1.285
13408.00,7.583341,24.89494,0.000038,24.040072,0.0005,1.285
13410.00,7.583826,24.89465,0.000038,24.039635,0.0005,1.285
13412.00,7.583744,24.89560,0.000037,24.040028,0.0005,1.285
13414.00,7.583267,24.89505,0.000038,24.040574,0.0005,1.285
13416.00,7.583214,24.89502,0.000038,24.040054,0.0005,1.285
13418.00,7.582991,24.89528,0.000038,24.040230,0.0005,1.285
13420.00,7.583995,24.89509,0.000039,24.039372,0.0005,1.285
13422.00,7.583185,24.89543,0.000039,24.039977,0.0005,1.285
13424.00,7.582613,24.89585,0.000038,24.039981,0.0005,1.286
13426.00,7.582989,24.89457,0.000037,24.039557,0.0005,1.285
13428.00,7.583681,24.89521,0.000038,24.040326,0.0005,1.285
13430.00,7.583734,24.89483,0.000038,24.040128,0.0005,1.286
13432.00,7.583885,24.89434,0.000038,24.039639,0.0005,1.285
13434.00,7.585243,24.89447,0.000037,24.039943,0.0006,1.285
13436.00,7.585170,24.89372,0.000038,24.040165,0.0005,1.285
13438.00,7.584412,24.89348,0.000037,24.039775,0.0005,1.286
13440.00,7.583527,24.89453,0.000037,24.039924,0.0005,1.285
13442.00,7.583534,24.89393,0.000038,24.040385,0.0004,1.286
13444.00,7.583280,24.89389,0.000038,24.040261,0.0005,1.286
13446.00,7.583120,24.89430,0.000037,24.040295,0.0005,1.285
13448.00,7.583232,24.89415,0.000037,24.039744,0.0005,1.286
13450.00,7.583639,24.89576,0.000038,24.040337,0.0005,1.286
13452.00,7.583668,24.89493,0.000038,24.040485,0.0005,1.285
13454.00,7.584079,24.89527,0.000038,24.040088,0.0005,1.285
13456.00,7.584255,24.89511,0.000037,24.040343,0.0005,1.285
13458.00,7.583397,24.89525,0.000038,24.039699,0.0005,1.285
13460.00,7.583904,24.89509,0.000039,24.040083,0.0005,1.286
13462.00,7.583826,24.89599,0.000038,24.040659,0.0005,1.286
13464.00,7.582386,24.89668,0.000038,24.040483,0.0005,1.285
13466.00,7.582445,24.89593,0.000038,24.040043,0.0005,1.285
13468.00,7.582382,24.89480,0.000038,24.040306,0.0005,1.285
13470.00,7.581716,24.89486,0.000039,24.039919,0.0005,1.285
13472.00,7.581874,24.89468,0.000038,24.040726,0.0005,1.285
13474.00,7.582139,24.89454,0.000039,24.040614,0.0005,1.285
13476.00,7.581352,24.89530,0.000037,24.040325,0.0005,1.286
13478.00,7.581520,24.89640,0.000036,24.040586,0.0005,1.286
13480.00,7.580695,24.89683,0.000038,24.040803,0.0005,1.286
13482.00,7.581155,24.89675,0.000038,24.040725,0.0005,1.287
13484.00,7.582024,24.89627,0.000036,24.039783,0.0005,1.287
13486.00,7.582622,24.89651,0.000035,24.040555,0.0005,1.286
13488.00,7.582850,24.89680,0.000038,24.040310,0.0005,1.285
13490.00,7.583516,24.89803,0.000038,24.040135,0.0005,1.285
13492.00,7.583472,24.89725,0.000039,24.040417,0.0005,1.286
13494.00,7.582576,24.89707,0.000038,24.040252,0.0005,1.286
13496.00,7.582301,24.89702,0.000038,24.040752,0.0005,1.287
13498.00,7.582428,24.89759,0.000038,24.040532,0.0005,1.286
13500.00,7.582727,24.89758,0.000037,24.040201,0.0005,1.286
13502.00,7.582878,24.89686,0.000037,24.040308,0.0005,1.287
13504.00,7.583646,24.89746,0.000038,24.039817,0.0005,1.286
13506.00,7.583901,24.89735,0.000037,24.040265,0.0005,1.286
13508.00,7.582576,24.89639,0.000039,24.040421,0.0005,1.286
13510.00,7.582193,24.89656,0.000039,24.040263,0.0005,1.286
13512.00,7.582257,24.89587,0.000038,24.040452,0.0005,1.286
13514.00,7.581374,24.89631,0.000038,24.040392,0.0005,1.286
13516.00,7.581452,24.89708,0.000038,24.040888,0.0005,1.286
13518.00,7.582338,24.89724,0.000038,24.040295,0.0005,1.286
13520.00,7.582881,24.89725,0.000036,24.040055,0.0005,1.287
13522.00,7.583303,24.89674,0.000038,24.041072,0.0005,1.286
13524.00,7.582975,24.89620,0.000037,24.040466,0.0005,1.287
13526.00,7.582336,24.89577,0.000038,24.039754,0.0005,1.286
13528.00,7.582610,24.89532,0.000038,24.039575,0.0005,1.286
13530.00,7.582466,24.89514,0.000038,24.040219,0.0005,1.286
13532.00,7.582405,24.89600,0.000036,24.040126,0.0005,1.287
13534.00,7.583521,24.89606,0.000038,24.039966,0.0005,1.287
13536.00,7.583784,24.89526,0.000038,24.039295,0.0005,1.287
13538.00,7.583125,24.89534,0.000038,24.040401,0.0005,1.287
13540.00,7.582605,24.89610,0.000037,24.039988,0.0005,1.287
13542.00,7.581921,24.89643,0.000037,24.040479,0.0005,1.286
13544.00,7.582113,24.89626,0.000038,24.040401,0.0005,1.287
13546.00,7.581592,24.89661,0.000038,24.039977,0.0005,1.286
13548.00,7.581488,24.89617,0.000038,24.040168,0.0005,1.287
13550.00,7.581874,24.89668,0.000037,24.040237,0.0005,1.287
13552.00,7.581579,24.89689,0.000037,24.040425,0.0005,1.287
13554.00,7.581702,24.89734,0.000038,24.040921,0.0005,1.287
13556.00,7.582136,24.89657,0.000038,24.040674,0.0005,1.287
13558.00,7.582393,24.89722,0.000039,24.040074,0.0006,1.287
13560.00,7.582544,24.89815,0.000039,24.038990,0.0006,1.287
13562.00,7.581802,24.89757,0.000037,24.040555,0.0005,1.287
13564.00,7.581070,24.89770,0.000037,24.040123,0.0005,1.287
13566.00,7.583013,24.89749,0.000037,24.040328,0.0005,1.287
13568.00,7.582598,24.89759,0.000037,24.040034,0.0005,1.288
13570.00,7.582717,24.89584,0.000037,24.039744,0.0006,1.288
13572.00,7.582501,24.89717,0.000039,24.039823,0.0005,1.287
13574.00,7.581807,24.89704,0.000037,24.040737,0.0005,1.287
13576.00,7.581885,24.89719,0.000038,24.039966,0.0005,1.287
13578.00,7.582165,24.89664,0.000038,24.040415,0.0005,1.287
13580.00,7.582085,24.89701,0.000038,24.040163,0.0005,1.288
13582.00,7.581479,24.89762,0.000037,24.040086,0.0005,1.287
13584.00,7.581887,24.89831,0.000038,24.040374,0.0005,1.287
13586.00,7.582460,24.89852,0.000037,24.039439,0.0005,1.287
13588.00,7.582659,24.89850,0.000038,24.040363,0.0005,1.287
13590.00,7.583004,24.89803,0.000038,24.040177,0.0005,1.287
13592.00,7.582893,24.89698,0.000038,24.039523,0.0005,1.288
13594.00,7.582186,24.89806,0.000037,24.040495,0.0005,1.288
13596.00,7.583194,24.89765,0.000037,24.039181,0.0006,1.288
13598.00,7.583138,24.89799,0.000038,24.039864,0.0005,1.288
13600.00,7.583290,24.89748,0.000038,24.039972,0.0005,1.287
13602.00,7.582908,24.89838,0.000036,24.040303,0.0005,1.287
13604.00,7.582213,24.89825,0.000038,24.040157,0.0005,1.287
13606.00,7.582652,24.89793,0.000036,24.039570,0.0005,1.288
13608.00,7.582454,24.89716,0.000037,24.040321,0.0005,1.288
13610.00,7.582440,24.89645,0.000037,24.039855,0.0005,1.288
13612.00,7.582763,24.89700,0.000037,24.039992,0.0005,1.287
13614.00,7.582511,24.89714,0.000037,24.040235,0.0005,1.288
13616.00,7.581802,24.89739,0.000037,24.040655,0.0005,1.287
13618.00,7.581141,24.89640,0.000038,24.040519,0.0005,1.287
13620.00,7.581612,24.89594,0.000036,24.039948,0.0005,1.288
13622.00,7.581800,24.89608,0.000038,24.039575,0.0005,1.288
13624.00,7.582258,24.89641,0.000037,24.039684,0.0005,1.288
13626.00,7.582621,24.89580,0.000037,24.039921,0.0005,1.288
13628.00,7.582220,24.89608,0.000036,24.039621,0.0005,1.288
13630.00,7.583048,24.89684,0.000037,24.040248,0.0005,1.288
13632.00,7.582177,24.89640,0.000036,24.040048,0.0005,1.288
13634.00,7.581562,24.89623,0.000038,24.041277,0.0005,1.288
13636.00,7.581508,24.89692,0.000037,24.040345,0.0005,1.288
13638.00,7.581328,24.89669,0.000038,24.039888,0.0005,1.287
13640.00,7.582192,24.89612,0.000039,24.040328,0.0005,1.288
13642.00,7.582582,24.89659,0.000039,24.039766,0.0005,1.288
13644.00,7.582205,24.89559,0.000038,24.039704,0.0005,1.288
13646.00,7.582276,24.89669,0.000037,24.039634,0.0005,1.288
13648.00,7.582752,24.89693,0.000038,24.039635,0.0005,1.287
13650.00,7.582164,24.89648,0.000038,24.040003,0.0005,1.287
13652.00,7.582703,24.89599,0.000037,24.039890,0.0005,1.288
13654.00,7.582136,24.89652,0.000036,24.040885,0.0005,1.288
13656.00,7.581232,24.89695,0.000036,24.040523,0.0005,1.288
13658.00,7.581636,24.89813,0.000036,24.039503,0.0005,1.288
13660.00,7.581645,24.89764,0.000036,24.040415,0.0005,1.288
13662.00,7.580802,24.89740,0.000038,24.040575,0.0005,1.287
13664.00,7.580495,24.89763,0.000038,24.039975,0.0005,1.288
13666.00,7.581445,24.89763,0.000039,24.040746,0.0005,1.288
13668.00,7.582487,24.89738,0.000039,24.039963,0.0005,1.288
13670.00,7.582583,24.89786,0.000037,24.040886,0.0005,1.288
13672.00,7.582349,24.89817,0.000037,24.040103,0.0006,1.288
13674.00,7.582432,24.89752,0.000038,24.040165,0.0005,1.288
13676.00,7.582609,24.89646,0.000038,24.040435,0.0004,1.288
13678.00,7.582227,24.89654,0.000037,24.040101,0.0005,1.288
13680.00,7.582865,24.89596,0.000036,24.040406,0.0005,1.289
13682.00,7.583515,24.89569,0.000037,24.040206,0.0005,1.289
13684.00,7.583505,24.89578,0.000037,24.040086,0.0005,1.288
13686.00,7.583423,24.89605,0.000038,24.039950,0.0005,1.289
13688.00,7.583611,24.89675,0.000036,24.040121,0.0005,1.288
13690.00,7.582524,24.89639,0.000038,24.040357,0.0005,1.288
13692.00,7.582599,24.89638,0.000037,24.039481,0.0005,1.289
13694.00,7.582016,24.89645,0.000037,24.040163,0.0004,1.289
13696.00,7.582234,24.89685,0.000037,24.039664,0.0005,1.289
13698.00,7.581867,24.89660,0.000037,24.039130,0.0005,1.289
13700.00,7.581797,24.89608,0.000036,24.040188,0.0005,1.288
[truncated: 38,562 more chars]
