# Supplementary material for: Hormonal steroids induce multidrug resistance and stress response genes in Neisseria gonorrhoeae by binding to MtrR
Source: Nat Commun. 2024 Feb 7;15:1153. doi: 10.1038/s41467-024-45195-1 (PMC10850145; doi:10.1038/s41467-024-45195-1)
Supplement: Supplementary file 6 — Source Data [file 41467_2024_45195_MOESM6_ESM.zip › Source Data/ITC/D171A/2NDRMtrRD171A2023Jan12.itc]

$ITC
$ 25 
$NOT
$ 25 
$ 600 
$ 199 
$ 8 
$ 2 
$ADCGainCode:  3 
$True,True,True
$ 2 , 4 , 600 , 2 
$ 12 , 24 , 600 , 2 
$ 12 , 24 , 600 , 2 
$ 12 , 24 , 600 , 2 
$ 12 , 24 , 600 , 2 
$ 12 , 24 , 600 , 2 
$ 12 , 24 , 600 , 2 
$ 12 , 24 , 600 , 2 
$ 12 , 24 , 600 , 2 
$ 12 , 24 , 600 , 2 
$ 12 , 24 , 600 , 2 
$ 12 , 24 , 600 , 2 
$ 12 , 24 , 600 , 2 
$ 12 , 24 , 600 , 2 
$ 12 , 24 , 600 , 2 
$ 12 , 24 , 600 , 2 
$ 12 , 24 , 600 , 2 
$ 12 , 24 , 600 , 2 
$ 12 , 24 , 600 , 2 
$ 12 , 24 , 600 , 2 
$ 12 , 24 , 600 , 2 
$ 12 , 24 , 600 , 2 
$ 12 , 24 , 600 , 2 
$ 12 , 24 , 600 , 2 
$ 12 , 24 , 600 , 2 
# 0 
# 0.125 
# 0.005 
# 1.4485 
# 25 
# 28.9316 
# 15.91949 
?
% VPITC12.10.1003
% 1.4485 
% 28.9316 
%-1.096232 , 100.1901 
% 0.443748 , 95.77349 
% 0.2232 
% 124.02 , 123.95 
% 1 , 80 
%-0.001812 , 0.055139 
% 0 , 8 
% 0 , 18 
% 104422       320637 
% 101.8 
% 260 , 310 , 470 , 530 
% 0.08632 ,-0.00346 , 0.0000110163 , 0.000000290198 ,-0.0000000019883 
% VPViewer2000 Ver: 1.40.0
@0
2.00,8.046056,24.57312,-0.000167,24.021416,-0.0075,1.051
4.00,8.045148,24.57275,-0.000167,24.022110,-0.0075,1.051
6.00,8.044714,24.57372,-0.000166,24.021461,-0.0076,1.051
8.00,8.044116,24.57344,-0.000167,24.021561,-0.0076,1.051
10.00,8.043423,24.57314,-0.000165,24.022306,-0.0075,1.051
12.00,8.043419,24.57268,-0.000167,24.021060,-0.0075,1.051
14.00,8.043514,24.57274,-0.000165,24.021526,-0.0076,1.051
16.00,8.043039,24.57275,-0.000166,24.022046,-0.0075,1.051
18.00,8.042156,24.57312,-0.000167,24.021698,-0.0075,1.051
20.00,8.041116,24.57297,-0.000166,24.021601,-0.0075,1.052
22.00,8.040479,24.57339,-0.000165,24.022208,-0.0075,1.051
24.00,8.040077,24.57373,-0.000166,24.021996,-0.0075,1.051
26.00,8.039539,24.57435,-0.000165,24.021240,-0.0075,1.051
28.00,8.039304,24.57439,-0.000166,24.022019,-0.0076,1.051
30.00,8.038398,24.57343,-0.000166,24.021796,-0.0076,1.051
32.00,8.037928,24.57361,-0.000167,24.021385,-0.0076,1.051
34.00,8.037850,24.57282,-0.000168,24.021575,-0.0076,1.051
36.00,8.038031,24.57329,-0.000167,24.021794,-0.0075,1.051
38.00,8.038058,24.57369,-0.000165,24.021940,-0.0076,1.051
40.00,8.036941,24.57377,-0.000167,24.021562,-0.0076,1.051
42.00,8.035414,24.57356,-0.000167,24.021426,-0.0076,1.051
44.00,8.034812,24.57391,-0.000166,24.021162,-0.0075,1.051
46.00,8.034161,24.57421,-0.000166,24.021294,-0.0075,1.051
48.00,8.032639,24.57443,-0.000165,24.021548,-0.0075,1.050
50.00,8.032356,24.57412,-0.000164,24.021597,-0.0075,1.051
52.00,8.032184,24.57386,-0.000164,24.021660,-0.0075,1.051
54.00,8.031241,24.57403,-0.000165,24.021548,-0.0075,1.052
56.00,8.030501,24.57460,-0.000166,24.021829,-0.0075,1.051
58.00,8.031072,24.57433,-0.000167,24.021158,-0.0076,1.051
60.00,8.031415,24.57402,-0.000166,24.020948,-0.0075,1.051
62.00,8.030144,24.57422,-0.000166,24.021544,-0.0075,1.051
64.00,8.029531,24.57420,-0.000166,24.021943,-0.0076,1.051
66.00,8.029255,24.57396,-0.000166,24.021374,-0.0075,1.050
68.00,8.028025,24.57396,-0.000165,24.021756,-0.0075,1.051
70.00,8.027926,24.57405,-0.000166,24.021905,-0.0075,1.051
72.00,8.027056,24.57332,-0.000166,24.021836,-0.0075,1.051
74.00,8.026052,24.57436,-0.000166,24.022090,-0.0075,1.051
76.00,8.025653,24.57452,-0.000167,24.021187,-0.0076,1.051
78.00,8.025147,24.57446,-0.000168,24.021267,-0.0075,1.050
80.00,8.025175,24.57371,-0.000166,24.021860,-0.0075,1.050
82.00,8.025022,24.57320,-0.000165,24.021707,-0.0075,1.051
84.00,8.024113,24.57365,-0.000166,24.021809,-0.0075,1.051
86.00,8.024109,24.57423,-0.000165,24.021338,-0.0076,1.051
88.00,8.023327,24.57420,-0.000166,24.021486,-0.0075,1.051
90.00,8.022391,24.57486,-0.000167,24.021842,-0.0076,1.052
92.00,8.022142,24.57457,-0.000166,24.021865,-0.0076,1.051
94.00,8.021112,24.57387,-0.000166,24.021940,-0.0075,1.051
96.00,8.020524,24.57383,-0.000167,24.021682,-0.0075,1.051
98.00,8.020510,24.57430,-0.000167,24.021784,-0.0076,1.051
100.00,8.019721,24.57429,-0.000166,24.021952,-0.0076,1.051
102.00,8.019804,24.57410,-0.000165,24.021294,-0.0075,1.051
104.00,8.018742,24.57391,-0.000165,24.021900,-0.0075,1.051
106.00,8.018683,24.57410,-0.000164,24.021780,-0.0075,1.050
108.00,8.018440,24.57402,-0.000165,24.021048,-0.0075,1.051
110.00,8.017601,24.57409,-0.000165,24.021481,-0.0076,1.051
112.00,8.018070,24.57314,-0.000166,24.021492,-0.0075,1.051
114.00,8.017515,24.57280,-0.000166,24.021887,-0.0075,1.051
116.00,8.016838,24.57371,-0.000165,24.021776,-0.0075,1.051
118.00,8.016803,24.57412,-0.000165,24.022135,-0.0075,1.051
120.00,8.016546,24.57424,-0.000166,24.021539,-0.0076,1.051
122.00,8.015753,24.57404,-0.000166,24.021983,-0.0075,1.051
124.00,8.015716,24.57450,-0.000165,24.021867,-0.0076,1.051
126.00,8.014994,24.57511,-0.000166,24.021495,-0.0075,1.051
128.00,8.013554,24.57514,-0.000166,24.022137,-0.0075,1.051
130.00,8.013127,24.57483,-0.000166,24.022099,-0.0075,1.051
132.00,8.013299,24.57593,-0.000167,24.021698,-0.0075,1.051
134.00,8.012540,24.57522,-0.000166,24.021736,-0.0075,1.051
136.00,8.011200,24.57492,-0.000167,24.021214,-0.0076,1.051
138.00,8.010576,24.57503,-0.000165,24.022048,-0.0075,1.051
140.00,8.010639,24.57567,-0.000166,24.021678,-0.0075,1.051
142.00,8.010176,24.57656,-0.000166,24.021416,-0.0075,1.051
144.00,8.009637,24.57593,-0.000166,24.021240,-0.0075,1.051
146.00,8.009139,24.57514,-0.000166,24.021327,-0.0075,1.051
148.00,8.008154,24.57486,-0.000166,24.021863,-0.0076,1.051
150.00,8.007463,24.57619,-0.000166,24.022445,-0.0075,1.051
152.00,8.007682,24.57543,-0.000167,24.022115,-0.0075,1.051
154.00,8.007342,24.57614,-0.000167,24.021932,-0.0075,1.051
156.00,8.006351,24.57689,-0.000166,24.021642,-0.0075,1.051
158.00,8.006022,24.57604,-0.000166,24.021736,-0.0075,1.051
160.00,8.006182,24.57564,-0.000166,24.021109,-0.0075,1.051
162.00,8.005221,24.57499,-0.000166,24.022476,-0.0075,1.051
164.00,8.004443,24.57449,-0.000166,24.021069,-0.0075,1.051
166.00,8.004102,24.57521,-0.000166,24.021365,-0.0075,1.050
168.00,8.004057,24.57527,-0.000167,24.021550,-0.0075,1.052
170.00,8.003285,24.57523,-0.000166,24.021588,-0.0075,1.051
172.00,8.002192,24.57569,-0.000165,24.022251,-0.0075,1.051
174.00,8.001471,24.57596,-0.000165,24.021740,-0.0076,1.051
176.00,8.001645,24.57650,-0.000164,24.022271,-0.0076,1.051
178.00,8.002055,24.57635,-0.000167,24.021753,-0.0076,1.051
180.00,8.002124,24.57626,-0.000166,24.021486,-0.0076,1.051
182.00,8.001781,24.57612,-0.000166,24.021550,-0.0076,1.051
184.00,8.001225,24.57538,-0.000168,24.021765,-0.0075,1.052
186.00,8.000428,24.57584,-0.000166,24.021287,-0.0076,1.051
188.00,7.999508,24.57532,-0.000166,24.021173,-0.0075,1.051
190.00,7.998318,24.57537,-0.000167,24.021325,-0.0075,1.052
192.00,7.997535,24.57495,-0.000167,24.021285,-0.0075,1.051
194.00,7.997615,24.57466,-0.000165,24.021642,-0.0075,1.051
196.00,7.998378,24.57522,-0.000165,24.021921,-0.0075,1.051
198.00,7.998283,24.57493,-0.000167,24.021753,-0.0075,1.051
200.00,7.997187,24.57409,-0.000166,24.022032,-0.0075,1.051
202.00,7.996775,24.57394,-0.000166,24.021802,-0.0076,1.051
204.00,7.995919,24.57431,-0.000166,24.022021,-0.0076,1.051
206.00,7.995465,24.57359,-0.000166,24.022005,-0.0076,1.051
208.00,7.995385,24.57425,-0.000165,24.021651,-0.0076,1.051
210.00,7.995031,24.57397,-0.000166,24.021495,-0.0076,1.051
212.00,7.993734,24.57476,-0.000164,24.021840,-0.0075,1.051
214.00,7.993016,24.57406,-0.000165,24.022003,-0.0075,1.051
216.00,7.993053,24.57389,-0.000166,24.021862,-0.0075,1.051
218.00,7.993076,24.57434,-0.000166,24.021974,-0.0076,1.051
220.00,7.991956,24.57500,-0.000166,24.021691,-0.0076,1.051
222.00,7.991223,24.57510,-0.000166,24.021889,-0.0076,1.051
224.00,7.990531,24.57547,-0.000166,24.021988,-0.0075,1.051
226.00,7.990184,24.57598,-0.000166,24.021976,-0.0075,1.051
228.00,7.989518,24.57526,-0.000166,24.022425,-0.0075,1.051
230.00,7.988400,24.57511,-0.000166,24.021599,-0.0075,1.051
232.00,7.987590,24.57514,-0.000165,24.021831,-0.0076,1.051
234.00,7.988155,24.57506,-0.000165,24.021867,-0.0075,1.051
236.00,7.987207,24.57452,-0.000167,24.021619,-0.0076,1.051
238.00,7.987263,24.57494,-0.000166,24.022217,-0.0075,1.051
240.00,7.986621,24.57506,-0.000165,24.021959,-0.0075,1.051
242.00,7.986487,24.57495,-0.000165,24.022135,-0.0075,1.050
244.00,7.986770,24.57477,-0.000164,24.022190,-0.0076,1.050
246.00,7.985636,24.57444,-0.000166,24.021918,-0.0076,1.050
248.00,7.984475,24.57507,-0.000166,24.021936,-0.0075,1.051
250.00,7.983733,24.57451,-0.000167,24.022326,-0.0075,1.051
252.00,7.983762,24.57468,-0.000167,24.021240,-0.0075,1.051
254.00,7.984091,24.57418,-0.000166,24.022036,-0.0076,1.051
256.00,7.983175,24.57476,-0.000167,24.021559,-0.0075,1.051
258.00,7.982678,24.57487,-0.000167,24.021272,-0.0075,1.050
260.00,7.982795,24.57405,-0.000166,24.021370,-0.0076,1.051
262.00,7.981544,24.57378,-0.000167,24.021731,-0.0076,1.051
264.00,7.981069,24.57435,-0.000166,24.021276,-0.0076,1.051
266.00,7.980990,24.57484,-0.000165,24.021729,-0.0076,1.050
268.00,7.980932,24.57473,-0.000164,24.022239,-0.0075,1.051
270.00,7.980487,24.57445,-0.000165,24.021579,-0.0075,1.051
272.00,7.979475,24.57467,-0.000166,24.022085,-0.0076,1.051
274.00,7.979768,24.57491,-0.000167,24.021581,-0.0075,1.051
276.00,7.979098,24.57511,-0.000165,24.021363,-0.0076,1.051
278.00,7.977967,24.57469,-0.000166,24.021657,-0.0076,1.050
280.00,7.977242,24.57428,-0.000166,24.021628,-0.0076,1.051
282.00,7.976829,24.57487,-0.000167,24.021740,-0.0075,1.051
284.00,7.976593,24.57472,-0.000166,24.021602,-0.0075,1.051
286.00,7.976640,24.57488,-0.000166,24.022204,-0.0076,1.052
288.00,7.976554,24.57458,-0.000166,24.021823,-0.0076,1.051
290.00,7.975668,24.57493,-0.000166,24.021577,-0.0075,1.051
292.00,7.975427,24.57466,-0.000167,24.021445,-0.0075,1.050
294.00,7.974274,24.57425,-0.000167,24.021379,-0.0076,1.051
296.00,7.974771,24.57453,-0.000166,24.021805,-0.0076,1.051
298.00,7.974681,24.57471,-0.000166,24.021631,-0.0076,1.051
300.00,7.974354,24.57450,-0.000165,24.022137,-0.0076,1.051
302.00,7.974691,24.57497,-0.000167,24.022121,-0.0075,1.051
304.00,7.973385,24.57461,-0.000167,24.021483,-0.0075,1.051
306.00,7.972137,24.57525,-0.000167,24.021193,-0.0076,1.051
308.00,7.971548,24.57446,-0.000167,24.021356,-0.0076,1.051
310.00,7.970989,24.57436,-0.000167,24.021700,-0.0076,1.051
312.00,7.970572,24.57431,-0.000167,24.021225,-0.0076,1.051
314.00,7.970263,24.57409,-0.000165,24.021263,-0.0076,1.050
316.00,7.970439,24.57395,-0.000165,24.021847,-0.0075,1.051
318.00,7.970750,24.57385,-0.000167,24.021816,-0.0075,1.052
320.00,7.970317,24.57427,-0.000166,24.022019,-0.0075,1.051
322.00,7.970195,24.57370,-0.000166,24.022191,-0.0076,1.052
324.00,7.968836,24.57369,-0.000167,24.021961,-0.0076,1.052
326.00,7.968913,24.57474,-0.000167,24.021749,-0.0076,1.050
328.00,7.968010,24.57621,-0.000166,24.021867,-0.0076,1.050
330.00,7.967295,24.57586,-0.000166,24.022045,-0.0075,1.051
332.00,7.966970,24.57563,-0.000166,24.020886,-0.0075,1.051
334.00,7.967353,24.57587,-0.000167,24.021242,-0.0076,1.051
336.00,7.966676,24.57663,-0.000166,24.021622,-0.0075,1.051
338.00,7.966084,24.57619,-0.000166,24.022184,-0.0075,1.051
340.00,7.965400,24.57642,-0.000167,24.021504,-0.0075,1.051
342.00,7.965730,24.57602,-0.000166,24.021911,-0.0075,1.051
344.00,7.965174,24.57608,-0.000166,24.021918,-0.0076,1.051
346.00,7.964012,24.57656,-0.000165,24.021644,-0.0075,1.051
348.00,7.963141,24.57639,-0.000166,24.021858,-0.0075,1.051
350.00,7.962451,24.57574,-0.000166,24.022146,-0.0075,1.051
352.00,7.963067,24.57620,-0.000166,24.021950,-0.0075,1.051
354.00,7.962583,24.57630,-0.000166,24.021765,-0.0076,1.050
356.00,7.962310,24.57503,-0.000165,24.022220,-0.0075,1.051
358.00,7.961210,24.57571,-0.000165,24.021619,-0.0075,1.051
360.00,7.960675,24.57617,-0.000166,24.021867,-0.0076,1.051
362.00,7.960243,24.57652,-0.000166,24.022516,-0.0076,1.051
364.00,7.960072,24.57595,-0.000167,24.021620,-0.0075,1.051
366.00,7.960490,24.57632,-0.000166,24.021285,-0.0075,1.051
368.00,7.960092,24.57656,-0.000165,24.021816,-0.0076,1.051
370.00,7.959621,24.57619,-0.000166,24.022108,-0.0075,1.051
372.00,7.959323,24.57481,-0.000166,24.021717,-0.0075,1.051
374.00,7.959384,24.57523,-0.000166,24.021247,-0.0075,1.051
376.00,7.959602,24.57579,-0.000166,24.022329,-0.0075,1.051
378.00,7.958883,24.57654,-0.000165,24.021519,-0.0075,1.051
380.00,7.958668,24.57606,-0.000167,24.021082,-0.0075,1.051
382.00,7.958688,24.57630,-0.000166,24.021847,-0.0075,1.051
384.00,7.957771,24.57571,-0.000166,24.021590,-0.0075,1.052
386.00,7.956961,24.57592,-0.000166,24.021474,-0.0075,1.051
388.00,7.956552,24.57581,-0.000165,24.021660,-0.0075,1.051
390.00,7.955583,24.57555,-0.000166,24.021443,-0.0075,1.052
392.00,7.955319,24.57614,-0.000166,24.021573,-0.0075,1.051
394.00,7.955445,24.57646,-0.000165,24.022068,-0.0075,1.050
396.00,7.955641,24.57598,-0.000166,24.021606,-0.0075,1.051
398.00,7.955701,24.57581,-0.000166,24.022376,-0.0075,1.051
400.00,7.954790,24.57532,-0.000166,24.022101,-0.0075,1.052
402.00,7.954249,24.57563,-0.000166,24.021811,-0.0075,1.052
404.00,7.953334,24.57620,-0.000166,24.021773,-0.0076,1.050
406.00,7.952425,24.57626,-0.000166,24.021668,-0.0076,1.051
408.00,7.951565,24.57613,-0.000166,24.021378,-0.0075,1.050
410.00,7.951017,24.57645,-0.000166,24.021932,-0.0075,1.051
412.00,7.950890,24.57670,-0.000167,24.021686,-0.0076,1.051
414.00,7.950982,24.57546,-0.000166,24.021352,-0.0076,1.050
416.00,7.951489,24.57558,-0.000166,24.022159,-0.0076,1.051
418.00,7.951112,24.57596,-0.000166,24.021559,-0.0075,1.052
420.00,7.950397,24.57643,-0.000167,24.021854,-0.0075,1.051
422.00,7.950630,24.57562,-0.000166,24.021898,-0.0075,1.052
424.00,7.949296,24.57516,-0.000167,24.021049,-0.0076,1.051
426.00,7.948865,24.57437,-0.000168,24.021178,-0.0075,1.051
428.00,7.948443,24.57426,-0.000166,24.021818,-0.0075,1.050
430.00,7.948380,24.57467,-0.000166,24.021617,-0.0075,1.051
432.00,7.946976,24.57429,-0.000164,24.021439,-0.0076,1.051
434.00,7.946167,24.57405,-0.000165,24.022366,-0.0076,1.052
436.00,7.945624,24.57458,-0.000166,24.021698,-0.0076,1.051
438.00,7.945478,24.57396,-0.000164,24.022173,-0.0075,1.050
440.00,7.945498,24.57477,-0.000164,24.021823,-0.0075,1.051
442.00,7.944994,24.57481,-0.000166,24.021622,-0.0075,1.051
444.00,7.944819,24.57484,-0.000166,24.022240,-0.0075,1.051
446.00,7.944154,24.57552,-0.000166,24.021640,-0.0075,1.052
448.00,7.943893,24.57565,-0.000166,24.021762,-0.0075,1.051
450.00,7.942922,24.57641,-0.000166,24.022041,-0.0075,1.051
452.00,7.942755,24.57570,-0.000166,24.021483,-0.0076,1.051
454.00,7.942908,24.57480,-0.000167,24.021909,-0.0075,1.051
456.00,7.941516,24.57520,-0.000167,24.021526,-0.0075,1.051
458.00,7.941065,24.57503,-0.000168,24.021385,-0.0076,1.051
460.00,7.941563,24.57573,-0.000168,24.021533,-0.0076,1.051
462.00,7.940547,24.57570,-0.000168,24.021628,-0.0076,1.052
464.00,7.939981,24.57499,-0.000168,24.022092,-0.0076,1.051
466.00,7.940039,24.57489,-0.000168,24.021591,-0.0075,1.050
468.00,7.940413,24.57467,-0.000168,24.021706,-0.0076,1.050
470.00,7.939959,24.57453,-0.000169,24.021633,-0.0076,1.051
472.00,7.940348,24.57489,-0.000169,24.022284,-0.0076,1.051
474.00,7.939168,24.57425,-0.000168,24.021742,-0.0075,1.050
476.00,7.937797,24.57391,-0.000167,24.021680,-0.0076,1.050
478.00,7.937033,24.57376,-0.000166,24.021530,-0.0076,1.051
480.00,7.937203,24.57427,-0.000168,24.022166,-0.0076,1.052
482.00,7.936766,24.57458,-0.000169,24.021784,-0.0076,1.051
484.00,7.936481,24.57422,-0.000169,24.021350,-0.0075,1.052
486.00,7.935486,24.57397,-0.000168,24.021851,-0.0075,1.052
488.00,7.935599,24.57500,-0.000168,24.022434,-0.0075,1.051
490.00,7.935966,24.57464,-0.000168,24.021816,-0.0075,1.051
492.00,7.936236,24.57491,-0.000167,24.021847,-0.0075,1.051
494.00,7.935867,24.57542,-0.000167,24.021602,-0.0076,1.051
496.00,7.935989,24.57559,-0.000167,24.021711,-0.0075,1.051
498.00,7.935760,24.57629,-0.000167,24.022251,-0.0075,1.051
500.00,7.934421,24.57543,-0.000167,24.022286,-0.0075,1.051
502.00,7.934208,24.57466,-0.000167,24.021615,-0.0075,1.051
504.00,7.933661,24.57485,-0.000166,24.021918,-0.0076,1.051
506.00,7.933452,24.57475,-0.000167,24.022157,-0.0075,1.051
508.00,7.933169,24.57494,-0.000168,24.021129,-0.0076,1.051
510.00,7.931618,24.57463,-0.000168,24.022380,-0.0075,1.051
512.00,7.931606,24.57381,-0.000167,24.022027,-0.0076,1.052
514.00,7.932101,24.57364,-0.000168,24.021778,-0.0075,1.051
516.00,7.931176,24.57449,-0.000167,24.021189,-0.0076,1.051
518.00,7.929798,24.57449,-0.000166,24.021784,-0.0076,1.051
520.00,7.930035,24.57486,-0.000166,24.021323,-0.0076,1.051
522.00,7.929064,24.57473,-0.000168,24.021985,-0.0076,1.051
524.00,7.929100,24.57453,-0.000168,24.021327,-0.0075,1.051
526.00,7.929053,24.57488,-0.000168,24.021849,-0.0076,1.051
528.00,7.928679,24.57431,-0.000168,24.021659,-0.0076,1.051
530.00,7.928668,24.57484,-0.000168,24.021602,-0.0075,1.051
532.00,7.928022,24.57521,-0.000167,24.021892,-0.0076,1.051
534.00,7.926888,24.57509,-0.000167,24.021488,-0.0076,1.052
536.00,7.926370,24.57504,-0.000168,24.021176,-0.0076,1.052
538.00,7.926532,24.57521,-0.000168,24.021717,-0.0076,1.051
540.00,7.925937,24.57525,-0.000169,24.021822,-0.0076,1.052
542.00,7.925704,24.57415,-0.000168,24.022070,-0.0076,1.052
544.00,7.925656,24.57358,-0.000168,24.021180,-0.0076,1.052
546.00,7.925219,24.57424,-0.000168,24.020654,-0.0076,1.051
548.00,7.923997,24.57375,-0.000167,24.021397,-0.0076,1.050
550.00,7.923979,24.57374,-0.000167,24.021214,-0.0076,1.051
552.00,7.923572,24.57425,-0.000167,24.021691,-0.0075,1.051
554.00,7.923663,24.57414,-0.000168,24.021789,-0.0075,1.051
556.00,7.923432,24.57372,-0.000167,24.022072,-0.0075,1.051
558.00,7.923515,24.57428,-0.000167,24.021887,-0.0075,1.051
560.00,7.923291,24.57391,-0.000169,24.021637,-0.0075,1.051
562.00,7.922133,24.57438,-0.000168,24.021323,-0.0076,1.051
564.00,7.920776,24.57473,-0.000168,24.021887,-0.0075,1.051
566.00,7.920208,24.57504,-0.000168,24.022237,-0.0076,1.051
568.00,7.919946,24.57591,-0.000169,24.021441,-0.0076,1.051
570.00,7.920369,24.57741,-0.000169,24.021562,-0.0075,1.051
572.00,7.920723,24.57719,-0.000169,24.021905,-0.0076,1.051
574.00,7.919738,24.57595,-0.000167,24.021740,-0.0076,1.051
576.00,7.918923,24.57575,-0.000167,24.021562,-0.0075,1.051
578.00,7.918995,24.57568,-0.000168,24.021294,-0.0076,1.051
580.00,7.919143,24.57663,-0.000167,24.021624,-0.0076,1.051
582.00,7.918877,24.57683,-0.000167,24.021481,-0.0076,1.051
584.00,7.918960,24.57655,-0.000167,24.021838,-0.0076,1.051
586.00,7.919097,24.57601,-0.000168,24.021836,-0.0076,1.051
588.00,7.918130,24.57583,-0.000168,24.020942,-0.0075,1.051
590.00,7.916981,24.57601,-0.000168,24.021113,-0.0076,1.050
592.00,7.916181,24.57562,-0.000168,24.021180,-0.0075,1.051
594.00,7.916187,24.57553,-0.000168,24.020886,-0.0076,1.051
596.00,7.916414,24.57594,-0.000168,24.021546,-0.0075,1.051
598.00,7.916059,24.57509,-0.000169,24.021747,-0.0076,1.051
600.00,7.915065,24.57516,-0.000169,24.021238,-0.0075,1.052
@1,2.0000,4.0
602.00,7.915057,24.57563,-0.000167,24.021773,-0.0075,1.051
604.00,7.914132,24.57553,-0.000167,24.021271,-0.0076,1.051
606.00,7.908311,24.57564,-0.000167,24.021604,-0.0075,1.051
608.00,7.904965,24.57561,-0.000168,24.021158,-0.0075,1.050
610.00,7.904407,24.57553,-0.000167,24.021644,-0.0076,1.051
612.00,7.904930,24.57575,-0.000168,24.021330,-0.0076,1.051
614.00,7.907034,24.57590,-0.000168,24.021765,-0.0076,1.051
616.00,7.908179,24.57533,-0.000168,24.021271,-0.0075,1.052
618.00,7.908387,24.57457,-0.000168,24.021630,-0.0075,1.051
620.00,7.908011,24.57439,-0.000167,24.021029,-0.0075,1.051
622.00,7.908110,24.57492,-0.000167,24.021673,-0.0075,1.051
624.00,7.907926,24.57423,-0.000168,24.021876,-0.0075,1.051
626.00,7.908177,24.57547,-0.000167,24.021133,-0.0075,1.051
628.00,7.908057,24.57549,-0.000167,24.021314,-0.0075,1.050
630.00,7.908038,24.57493,-0.000167,24.021434,-0.0075,1.050
632.00,7.907830,24.57461,-0.000167,24.022119,-0.0075,1.051
634.00,7.908271,24.57420,-0.000167,24.021432,-0.0075,1.051
636.00,7.907420,24.57474,-0.000168,24.021755,-0.0076,1.051
638.00,7.906999,24.57479,-0.000168,24.021133,-0.0076,1.050
640.00,7.906996,24.57475,-0.000168,24.020819,-0.0076,1.051
642.00,7.906960,24.57481,-0.000168,24.021811,-0.0076,1.051
644.00,7.906413,24.57490,-0.000169,24.021597,-0.0076,1.051
646.00,7.906371,24.57450,-0.000169,24.021408,-0.0075,1.051
648.00,7.906047,24.57368,-0.000167,24.021432,-0.0075,1.051
650.00,7.905746,24.57427,-0.000168,24.021249,-0.0076,1.051
652.00,7.906197,24.57467,-0.000169,24.021561,-0.0076,1.051
654.00,7.905433,24.57498,-0.000168,24.021615,-0.0076,1.051
656.00,7.905842,24.57427,-0.000168,24.021086,-0.0076,1.050
658.00,7.906529,24.57390,-0.000168,24.021287,-0.0076,1.051
660.00,7.905747,24.57466,-0.000168,24.021155,-0.0076,1.051
662.00,7.904590,24.57471,-0.000167,24.021107,-0.0076,1.051
664.00,7.904477,24.57470,-0.000168,24.020750,-0.0076,1.050
666.00,7.903676,24.57407,-0.000167,24.021439,-0.0076,1.051
668.00,7.903241,24.57441,-0.000168,24.021223,-0.0076,1.051
670.00,7.903251,24.57453,-0.000169,24.021579,-0.0076,1.051
672.00,7.904503,24.57483,-0.000169,24.021309,-0.0076,1.050
674.00,7.903849,24.57442,-0.000167,24.021198,-0.0076,1.051
676.00,7.903479,24.57407,-0.000168,24.021909,-0.0076,1.052
678.00,7.902702,24.57494,-0.000169,24.021970,-0.0075,1.051
680.00,7.901676,24.57433,-0.000168,24.021702,-0.0076,1.050
682.00,7.900721,24.57448,-0.000168,24.022166,-0.0075,1.051
684.00,7.900826,24.57483,-0.000167,24.022375,-0.0075,1.050
686.00,7.901164,24.57425,-0.000167,24.021669,-0.0075,1.051
688.00,7.901684,24.57369,-0.000167,24.022235,-0.0076,1.051
690.00,7.900819,24.57403,-0.000168,24.021628,-0.0075,1.051
692.00,7.900371,24.57452,-0.000168,24.021147,-0.0076,1.050
694.00,7.900033,24.57367,-0.000168,24.021561,-0.0076,1.051
696.00,7.899579,24.57391,-0.000168,24.021758,-0.0076,1.051
698.00,7.898860,24.57453,-0.000168,24.021488,-0.0075,1.051
700.00,7.898486,24.57392,-0.000168,24.021283,-0.0076,1.051
702.00,7.898266,24.57443,-0.000169,24.021746,-0.0075,1.051
704.00,7.897873,24.57512,-0.000168,24.021379,-0.0076,1.051
706.00,7.897540,24.57567,-0.000168,24.021530,-0.0075,1.051
708.00,7.897629,24.57481,-0.000168,24.021492,-0.0076,1.052
710.00,7.897374,24.57413,-0.000169,24.022453,-0.0075,1.052
712.00,7.897299,24.57475,-0.000167,24.021726,-0.0076,1.051
714.00,7.897088,24.57489,-0.000167,24.021747,-0.0075,1.050
716.00,7.897458,24.57385,-0.000168,24.021566,-0.0076,1.052
718.00,7.896804,24.57444,-0.000169,24.021283,-0.0076,1.051
720.00,7.896041,24.57401,-0.000167,24.021436,-0.0076,1.051
722.00,7.895658,24.57407,-0.000167,24.021296,-0.0075,1.051
724.00,7.895949,24.57419,-0.000167,24.021945,-0.0075,1.051
726.00,7.895983,24.57421,-0.000167,24.022665,-0.0076,1.051
728.00,7.895243,24.57368,-0.000167,24.021432,-0.0075,1.051
730.00,7.894161,24.57472,-0.000167,24.021514,-0.0075,1.052
732.00,7.893965,24.57420,-0.000167,24.021978,-0.0075,1.051
734.00,7.893161,24.57433,-0.000166,24.022008,-0.0076,1.051
736.00,7.893309,24.57455,-0.000168,24.021619,-0.0076,1.051
738.00,7.893392,24.57358,-0.000166,24.021631,-0.0075,1.051
740.00,7.893553,24.57357,-0.000167,24.021524,-0.0075,1.051
742.00,7.892871,24.57353,-0.000168,24.021704,-0.0075,1.051
744.00,7.892387,24.57388,-0.000168,24.021546,-0.0075,1.051
746.00,7.891744,24.57361,-0.000169,24.021967,-0.0075,1.051
748.00,7.890578,24.57366,-0.000168,24.022059,-0.0075,1.051
750.00,7.889985,24.57410,-0.000167,24.022050,-0.0075,1.050
752.00,7.889889,24.57422,-0.000167,24.021265,-0.0076,1.051
754.00,7.889430,24.57457,-0.000167,24.021920,-0.0075,1.051
756.00,7.889005,24.57447,-0.000168,24.022210,-0.0076,1.051
758.00,7.889352,24.57491,-0.000167,24.022128,-0.0076,1.051
760.00,7.889138,24.57550,-0.000168,24.021854,-0.0075,1.051
762.00,7.887292,24.57404,-0.000168,24.021776,-0.0075,1.050
764.00,7.888022,24.57475,-0.000167,24.021729,-0.0076,1.051
766.00,7.888035,24.57479,-0.000168,24.020944,-0.0075,1.051
768.00,7.887640,24.57520,-0.000168,24.021755,-0.0076,1.051
770.00,7.887074,24.57470,-0.000168,24.021499,-0.0075,1.051
772.00,7.886986,24.57431,-0.000168,24.021146,-0.0076,1.051
774.00,7.886552,24.57457,-0.000168,24.021363,-0.0075,1.051
776.00,7.885348,24.57529,-0.000168,24.021466,-0.0076,1.051
778.00,7.885009,24.57459,-0.000168,24.021356,-0.0076,1.051
780.00,7.884841,24.57491,-0.000168,24.020689,-0.0075,1.051
782.00,7.884157,24.57529,-0.000167,24.021588,-0.0076,1.051
784.00,7.884734,24.57480,-0.000168,24.021497,-0.0076,1.051
786.00,7.884699,24.57520,-0.000167,24.021552,-0.0076,1.051
788.00,7.884855,24.57487,-0.000167,24.021102,-0.0075,1.050
790.00,7.885316,24.57500,-0.000168,24.020846,-0.0076,1.050
792.00,7.884771,24.57512,-0.000168,24.021465,-0.0075,1.051
794.00,7.884036,24.57462,-0.000168,24.020990,-0.0076,1.051
796.00,7.883546,24.57550,-0.000168,24.021735,-0.0076,1.051
798.00,7.882665,24.57523,-0.000168,24.021544,-0.0075,1.051
800.00,7.882714,24.57502,-0.000167,24.021029,-0.0076,1.051
802.00,7.882804,24.57494,-0.000168,24.021470,-0.0076,1.051
804.00,7.882494,24.57489,-0.000169,24.021446,-0.0075,1.052
806.00,7.882122,24.57528,-0.000167,24.021187,-0.0075,1.051
808.00,7.880996,24.57549,-0.000168,24.021287,-0.0075,1.051
810.00,7.881055,24.57427,-0.000167,24.022074,-0.0076,1.051
812.00,7.881305,24.57457,-0.000167,24.022070,-0.0076,1.051
814.00,7.880949,24.57499,-0.000167,24.021938,-0.0076,1.051
816.00,7.880653,24.57572,-0.000166,24.022077,-0.0075,1.051
818.00,7.879763,24.57594,-0.000167,24.021823,-0.0076,1.050
820.00,7.878425,24.57606,-0.000167,24.021243,-0.0076,1.050
822.00,7.877895,24.57561,-0.000169,24.021517,-0.0076,1.051
824.00,7.877845,24.57561,-0.000168,24.021898,-0.0076,1.051
826.00,7.878704,24.57603,-0.000166,24.021936,-0.0076,1.051
828.00,7.878489,24.57559,-0.000166,24.021321,-0.0075,1.051
830.00,7.877726,24.57591,-0.000168,24.021998,-0.0076,1.051
832.00,7.878089,24.57494,-0.000168,24.021515,-0.0076,1.051
834.00,7.877495,24.57546,-0.000168,24.022057,-0.0076,1.051
836.00,7.876425,24.57509,-0.000167,24.021918,-0.0075,1.050
838.00,7.876975,24.57578,-0.000166,24.021095,-0.0075,1.051
840.00,7.877507,24.57528,-0.000167,24.021680,-0.0076,1.051
842.00,7.876744,24.57563,-0.000167,24.022492,-0.0076,1.051
844.00,7.875751,24.57549,-0.000167,24.022037,-0.0075,1.051
846.00,7.875956,24.57573,-0.000167,24.021454,-0.0076,1.051
848.00,7.876359,24.57623,-0.000167,24.021932,-0.0075,1.051
850.00,7.876331,24.57596,-0.000168,24.021755,-0.0075,1.051
852.00,7.876391,24.57574,-0.000167,24.022110,-0.0075,1.051
854.00,7.875867,24.57621,-0.000168,24.022496,-0.0075,1.051
856.00,7.875356,24.57560,-0.000167,24.022166,-0.0075,1.051
858.00,7.874990,24.57618,-0.000168,24.021258,-0.0075,1.051
860.00,7.873922,24.57566,-0.000167,24.022092,-0.0075,1.051
862.00,7.873563,24.57475,-0.000167,24.021671,-0.0076,1.051
864.00,7.872727,24.57476,-0.000168,24.021758,-0.0075,1.051
866.00,7.871696,24.57461,-0.000168,24.021285,-0.0076,1.051
868.00,7.872279,24.57519,-0.000167,24.022086,-0.0075,1.051
870.00,7.873190,24.57554,-0.000167,24.021825,-0.0076,1.051
872.00,7.873153,24.57566,-0.000167,24.021352,-0.0076,1.051
874.00,7.872898,24.57522,-0.000167,24.021296,-0.0075,1.051
876.00,7.873025,24.57537,-0.000167,24.021557,-0.0075,1.051
878.00,7.871646,24.57473,-0.000168,24.021316,-0.0075,1.051
880.00,7.871253,24.57523,-0.000168,24.021080,-0.0076,1.050
882.00,7.870105,24.57589,-0.000167,24.021764,-0.0076,1.050
884.00,7.870290,24.57493,-0.000168,24.021214,-0.0075,1.051
886.00,7.870916,24.57516,-0.000168,24.021911,-0.0075,1.052
888.00,7.870334,24.57552,-0.000170,24.021602,-0.0075,1.051
890.00,7.870284,24.57601,-0.000168,24.022061,-0.0075,1.051
892.00,7.869962,24.57529,-0.000167,24.022137,-0.0075,1.050
894.00,7.868476,24.57586,-0.000167,24.021577,-0.0075,1.050
896.00,7.868032,24.57633,-0.000168,24.021791,-0.0075,1.050
898.00,7.868441,24.57558,-0.000168,24.022059,-0.0075,1.051
900.00,7.867550,24.57544,-0.000168,24.021715,-0.0076,1.051
902.00,7.866463,24.57590,-0.000168,24.021597,-0.0075,1.051
904.00,7.865665,24.57635,-0.000167,24.021791,-0.0075,1.051
906.00,7.865565,24.57532,-0.000167,24.021499,-0.0075,1.051
908.00,7.865874,24.57479,-0.000166,24.021972,-0.0075,1.051
910.00,7.865253,24.57553,-0.000167,24.021562,-0.0076,1.051
912.00,7.865615,24.57561,-0.000168,24.021631,-0.0075,1.051
914.00,7.865489,24.57552,-0.000169,24.022248,-0.0075,1.051
916.00,7.865586,24.57508,-0.000168,24.022284,-0.0075,1.051
918.00,7.864733,24.57530,-0.000166,24.022337,-0.0075,1.050
920.00,7.863781,24.57586,-0.000167,24.021876,-0.0075,1.051
922.00,7.864157,24.57645,-0.000168,24.021936,-0.0075,1.051
924.00,7.864510,24.57578,-0.000167,24.022706,-0.0075,1.051
926.00,7.864737,24.57644,-0.000168,24.022353,-0.0075,1.052
928.00,7.864389,24.57662,-0.000169,24.021851,-0.0075,1.051
930.00,7.864335,24.57655,-0.000169,24.021350,-0.0075,1.051
932.00,7.863845,24.57597,-0.000168,24.021510,-0.0075,1.051
934.00,7.862992,24.57607,-0.000168,24.021336,-0.0075,1.051
936.00,7.862527,24.57569,-0.000167,24.021923,-0.0075,1.051
938.00,7.862683,24.57599,-0.000167,24.021620,-0.0075,1.051
940.00,7.861832,24.57633,-0.000167,24.022152,-0.0075,1.051
942.00,7.861366,24.57603,-0.000167,24.021517,-0.0075,1.051
944.00,7.861784,24.57632,-0.000168,24.022086,-0.0075,1.051
946.00,7.862072,24.57586,-0.000168,24.022500,-0.0075,1.051
948.00,7.861696,24.57613,-0.000168,24.022545,-0.0075,1.051
950.00,7.861962,24.57593,-0.000166,24.022173,-0.0075,1.050
952.00,7.862418,24.57589,-0.000167,24.021872,-0.0075,1.051
954.00,7.861155,24.57652,-0.000167,24.021987,-0.0075,1.051
956.00,7.860199,24.57573,-0.000166,24.021793,-0.0075,1.051
958.00,7.860392,24.57611,-0.000167,24.021744,-0.0075,1.051
960.00,7.860220,24.57649,-0.000167,24.022141,-0.0075,1.051
962.00,7.859699,24.57602,-0.000168,24.021778,-0.0075,1.051
964.00,7.859073,24.57538,-0.000167,24.022230,-0.0075,1.050
966.00,7.858060,24.57594,-0.000167,24.021628,-0.0075,1.051
968.00,7.857752,24.57585,-0.000167,24.022712,-0.0075,1.051
970.00,7.858024,24.57539,-0.000167,24.022030,-0.0075,1.051
972.00,7.857615,24.57561,-0.000168,24.022337,-0.0076,1.052
974.00,7.857478,24.57590,-0.000168,24.021572,-0.0076,1.051
976.00,7.858489,24.57631,-0.000168,24.021936,-0.0075,1.051
978.00,7.857791,24.57704,-0.000168,24.022414,-0.0075,1.051
980.00,7.857266,24.57679,-0.000167,24.021521,-0.0075,1.051
982.00,7.856461,24.57689,-0.000167,24.021735,-0.0075,1.051
984.00,7.856086,24.57648,-0.000168,24.022135,-0.0075,1.050
986.00,7.855897,24.57726,-0.000167,24.022282,-0.0075,1.051
988.00,7.855147,24.57721,-0.000167,24.022830,-0.0075,1.051
990.00,7.855063,24.57757,-0.000167,24.022588,-0.0075,1.051
992.00,7.855018,24.57725,-0.000168,24.021970,-0.0075,1.050
994.00,7.855153,24.57645,-0.000166,24.021595,-0.0075,1.050
996.00,7.854339,24.57591,-0.000167,24.021889,-0.0076,1.051
998.00,7.853447,24.57698,-0.000168,24.021586,-0.0075,1.051
1000.00,7.852982,24.57670,-0.000168,24.021454,-0.0076,1.051
1002.00,7.852638,24.57756,-0.000169,24.022117,-0.0076,1.051
1004.00,7.852608,24.57700,-0.000169,24.021887,-0.0076,1.051
1006.00,7.852853,24.57714,-0.000168,24.022293,-0.0075,1.051
1008.00,7.852433,24.57777,-0.000168,24.021575,-0.0075,1.051
1010.00,7.852390,24.57671,-0.000168,24.021999,-0.0075,1.051
1012.00,7.853119,24.57724,-0.000168,24.021787,-0.0075,1.051
1014.00,7.852622,24.57780,-0.000169,24.021943,-0.0076,1.050
1016.00,7.851936,24.57716,-0.000167,24.022079,-0.0075,1.051
1018.00,7.851018,24.57619,-0.000168,24.021539,-0.0075,1.051
1020.00,7.850900,24.57732,-0.000169,24.021992,-0.0075,1.052
1022.00,7.850849,24.57717,-0.000167,24.022277,-0.0076,1.051
1024.00,7.850434,24.57803,-0.000167,24.022364,-0.0075,1.051
1026.00,7.850337,24.57836,-0.000166,24.022124,-0.0075,1.051
1028.00,7.850703,24.57739,-0.000168,24.022099,-0.0075,1.052
1030.00,7.850383,24.57616,-0.000168,24.022414,-0.0075,1.051
1032.00,7.850772,24.57628,-0.000167,24.022556,-0.0075,1.051
1034.00,7.850198,24.57678,-0.000166,24.021814,-0.0075,1.050
1036.00,7.848777,24.57632,-0.000165,24.021845,-0.0075,1.050
1038.00,7.849005,24.57615,-0.000167,24.022445,-0.0075,1.051
1040.00,7.849779,24.57540,-0.000168,24.022126,-0.0075,1.051
1042.00,7.848889,24.57571,-0.000168,24.022273,-0.0076,1.051
1044.00,7.848332,24.57607,-0.000168,24.021446,-0.0075,1.051
1046.00,7.847586,24.57556,-0.000168,24.021327,-0.0075,1.051
1048.00,7.847209,24.57541,-0.000168,24.022222,-0.0075,1.051
1050.00,7.846739,24.57566,-0.000169,24.021669,-0.0075,1.051
1052.00,7.846429,24.57573,-0.000167,24.021771,-0.0076,1.051
1054.00,7.845911,24.57638,-0.000167,24.022692,-0.0076,1.051
1056.00,7.845440,24.57641,-0.000168,24.021963,-0.0075,1.051
1058.00,7.845322,24.57653,-0.000167,24.021541,-0.0076,1.051
1060.00,7.845088,24.57632,-0.000168,24.022153,-0.0076,1.051
1062.00,7.844823,24.57654,-0.000168,24.021876,-0.0075,1.051
1064.00,7.844920,24.57730,-0.000169,24.021896,-0.0075,1.051
1066.00,7.844383,24.57654,-0.000168,24.020859,-0.0076,1.052
1068.00,7.844126,24.57578,-0.000167,24.021390,-0.0076,1.051
1070.00,7.844170,24.57709,-0.000168,24.022008,-0.0076,1.051
1072.00,7.844226,24.57685,-0.000168,24.021548,-0.0076,1.051
1074.00,7.844614,24.57716,-0.000168,24.021738,-0.0076,1.051
1076.00,7.845021,24.57704,-0.000168,24.021144,-0.0076,1.051
1078.00,7.843768,24.57638,-0.000167,24.021180,-0.0075,1.051
1080.00,7.842657,24.57531,-0.000168,24.021118,-0.0076,1.051
1082.00,7.842726,24.57486,-0.000167,24.021327,-0.0076,1.051
1084.00,7.842475,24.57499,-0.000168,24.021396,-0.0076,1.051
1086.00,7.842062,24.57462,-0.000167,24.021738,-0.0076,1.051
1088.00,7.841877,24.57494,-0.000168,24.021109,-0.0076,1.051
1090.00,7.841323,24.57553,-0.000167,24.021131,-0.0075,1.050
1092.00,7.840221,24.57563,-0.000167,24.021794,-0.0075,1.051
1094.00,7.840301,24.57501,-0.000168,24.021327,-0.0075,1.052
1096.00,7.840438,24.57505,-0.000169,24.021136,-0.0075,1.051
1098.00,7.839846,24.57490,-0.000168,24.021755,-0.0075,1.052
1100.00,7.838941,24.57536,-0.000167,24.021412,-0.0075,1.051
1102.00,7.839147,24.57530,-0.000168,24.022226,-0.0076,1.051
1104.00,7.838924,24.57555,-0.000168,24.021465,-0.0075,1.051
1106.00,7.838751,24.57541,-0.000167,24.021775,-0.0075,1.050
1108.00,7.838803,24.57544,-0.000166,24.021680,-0.0075,1.051
1110.00,7.839103,24.57564,-0.000166,24.021611,-0.0075,1.051
1112.00,7.838749,24.57622,-0.000166,24.021756,-0.0075,1.051
1114.00,7.838550,24.57604,-0.000168,24.021981,-0.0075,1.052
1116.00,7.838530,24.57575,-0.000168,24.021872,-0.0075,1.051
1118.00,7.838381,24.57600,-0.000168,24.022070,-0.0076,1.051
1120.00,7.837508,24.57637,-0.000168,24.021561,-0.0075,1.051
1122.00,7.836831,24.57625,-0.000167,24.021736,-0.0076,1.051
1124.00,7.836908,24.57600,-0.000166,24.021068,-0.0075,1.051
1126.00,7.836351,24.57522,-0.000168,24.021715,-0.0075,1.051
1128.00,7.835778,24.57638,-0.000167,24.022237,-0.0075,1.051
1130.00,7.836285,24.57638,-0.000168,24.021153,-0.0075,1.052
1132.00,7.836045,24.57560,-0.000168,24.021193,-0.0075,1.051
1134.00,7.836412,24.57564,-0.000167,24.021445,-0.0075,1.051
1136.00,7.835662,24.57569,-0.000168,24.021771,-0.0075,1.051
1138.00,7.834923,24.57586,-0.000168,24.021896,-0.0076,1.052
1140.00,7.835089,24.57577,-0.000167,24.021693,-0.0076,1.051
1142.00,7.834586,24.57562,-0.000167,24.021885,-0.0076,1.051
1144.00,7.833777,24.57646,-0.000168,24.021981,-0.0076,1.051
1146.00,7.833896,24.57659,-0.000168,24.021945,-0.0076,1.051
1148.00,7.834255,24.57630,-0.000169,24.021278,-0.0076,1.051
1150.00,7.833925,24.57678,-0.000168,24.021533,-0.0076,1.050
1152.00,7.833867,24.57674,-0.000168,24.021428,-0.0076,1.051
1154.00,7.833508,24.57695,-0.000169,24.021974,-0.0075,1.052
1156.00,7.832481,24.57718,-0.000167,24.022230,-0.0075,1.052
1158.00,7.832329,24.57732,-0.000167,24.021869,-0.0075,1.052
1160.00,7.832931,24.57673,-0.000168,24.021726,-0.0075,1.051
1162.00,7.832325,24.57609,-0.000168,24.021865,-0.0075,1.051
1164.00,7.831682,24.57606,-0.000168,24.021785,-0.0075,1.051
1166.00,7.831269,24.57665,-0.000168,24.022313,-0.0075,1.051
1168.00,7.830628,24.57618,-0.000168,24.021782,-0.0076,1.051
1170.00,7.830770,24.57606,-0.000168,24.022008,-0.0076,1.052
1172.00,7.830957,24.57644,-0.000168,24.021905,-0.0076,1.052
1174.00,7.830892,24.57694,-0.000169,24.022095,-0.0075,1.052
1176.00,7.830834,24.57728,-0.000167,24.022126,-0.0075,1.051
1178.00,7.830676,24.57704,-0.000167,24.022099,-0.0075,1.052
1180.00,7.830413,24.57754,-0.000168,24.022614,-0.0075,1.051
1182.00,7.829276,24.57708,-0.000168,24.021834,-0.0075,1.052
1184.00,7.829166,24.57664,-0.000168,24.021880,-0.0075,1.051
1186.00,7.829644,24.57712,-0.000167,24.021503,-0.0075,1.051
1188.00,7.828582,24.57746,-0.000168,24.021869,-0.0075,1.052
1190.00,7.827801,24.57737,-0.000167,24.021390,-0.0075,1.052
1192.00,7.827291,24.57631,-0.000167,24.021530,-0.0076,1.052
1194.00,7.827273,24.57545,-0.000167,24.021668,-0.0075,1.052
1196.00,7.827214,24.57633,-0.000168,24.021606,-0.0075,1.052
1198.00,7.827042,24.57665,-0.000168,24.021963,-0.0075,1.051
1200.00,7.827056,24.57652,-0.000168,24.021805,-0.0075,1.051
@2,12.0000,24.0
1202.00,7.826362,24.57624,-0.000167,24.021512,-0.0076,1.051
1204.00,7.822160,24.57601,-0.000167,24.021695,-0.0075,1.051
1206.00,7.813495,24.57590,-0.000166,24.022074,-0.0076,1.051
1208.00,7.804128,24.57572,-0.000168,24.021720,-0.0076,1.051
1210.00,7.795265,24.57612,-0.000167,24.020942,-0.0076,1.051
1212.00,7.788885,24.57692,-0.000167,24.021974,-0.0076,1.051
1214.00,7.784327,24.57685,-0.000168,24.021430,-0.0076,1.051
1216.00,7.780545,24.57663,-0.000168,24.022045,-0.0076,1.051
1218.00,7.777400,24.57700,-0.000167,24.022108,-0.0075,1.052
1220.00,7.774231,24.57742,-0.000169,24.021155,-0.0075,1.052
1222.00,7.770723,24.57721,-0.000168,24.021900,-0.0075,1.052
1224.00,7.768049,24.57696,-0.000169,24.021807,-0.0076,1.052
1226.00,7.765044,24.57635,-0.000170,24.021854,-0.0075,1.052
1228.00,7.767314,24.57636,-0.000168,24.021682,-0.0075,1.052
1230.00,7.775023,24.57647,-0.000169,24.021405,-0.0075,1.053
1232.00,7.783213,24.57729,-0.000170,24.021845,-0.0075,1.053
1234.00,7.791637,24.57707,-0.000168,24.021628,-0.0075,1.053
1236.00,7.796774,24.57665,-0.000170,24.022059,-0.0076,1.053
1238.00,7.799298,24.57741,-0.000170,24.021573,-0.0076,1.052
1240.00,7.801003,24.57780,-0.000167,24.021769,-0.0075,1.051
1242.00,7.802048,24.57673,-0.000168,24.021078,-0.0076,1.051
1244.00,7.803703,24.57626,-0.000168,24.022213,-0.0075,1.051
1246.00,7.805858,24.57672,-0.000167,24.020866,-0.0076,1.052
1248.00,7.808311,24.57681,-0.000168,24.021695,-0.0076,1.051
1250.00,7.810307,24.57707,-0.000168,24.021813,-0.0076,1.051
1252.00,7.811647,24.57730,-0.000168,24.021666,-0.0075,1.051
1254.00,7.813530,24.57776,-0.000167,24.021887,-0.0075,1.051
1256.00,7.815420,24.57756,-0.000167,24.021753,-0.0076,1.051
1258.00,7.816511,24.57744,-0.000168,24.021735,-0.0076,1.051
1260.00,7.817578,24.57767,-0.000169,24.021802,-0.0076,1.051
1262.00,7.818587,24.57782,-0.000168,24.021622,-0.0076,1.051
1264.00,7.819145,24.57772,-0.000168,24.021564,-0.0076,1.051
1266.00,7.820270,24.57699,-0.000167,24.021829,-0.0075,1.051
1268.00,7.821146,24.57714,-0.000168,24.021673,-0.0075,1.051
1270.00,7.822075,24.57706,-0.000168,24.021818,-0.0076,1.052
1272.00,7.822412,24.57714,-0.000169,24.021515,-0.0076,1.051
1274.00,7.822039,24.57748,-0.000168,24.020973,-0.0076,1.051
1276.00,7.822093,24.57726,-0.000168,24.021860,-0.0076,1.052
1278.00,7.822625,24.57711,-0.000168,24.021896,-0.0076,1.052
1280.00,7.822589,24.57717,-0.000167,24.021291,-0.0076,1.051
1282.00,7.821823,24.57792,-0.000168,24.021267,-0.0076,1.051
1284.00,7.821329,24.57728,-0.000167,24.021055,-0.0076,1.052
1286.00,7.821633,24.57655,-0.000169,24.021617,-0.0076,1.052
1288.00,7.821253,24.57723,-0.000168,24.021655,-0.0076,1.051
1290.00,7.820890,24.57706,-0.000166,24.021668,-0.0075,1.051
1292.00,7.820126,24.57639,-0.000166,24.021283,-0.0075,1.050
1294.00,7.819898,24.57574,-0.000167,24.021243,-0.0075,1.051
1296.00,7.818884,24.57576,-0.000166,24.021934,-0.0076,1.051
1298.00,7.819094,24.57604,-0.000168,24.020493,-0.0076,1.052
1300.00,7.818646,24.57662,-0.000168,24.021100,-0.0076,1.052
1302.00,7.817475,24.57749,-0.000170,24.021925,-0.0075,1.051
1304.00,7.816596,24.57706,-0.000169,24.022063,-0.0076,1.052
1306.00,7.816299,24.57717,-0.000168,24.022097,-0.0075,1.051
1308.00,7.816024,24.57658,-0.000168,24.021896,-0.0076,1.051
1310.00,7.815589,24.57667,-0.000169,24.021642,-0.0076,1.051
1312.00,7.815079,24.57632,-0.000168,24.021847,-0.0076,1.051
1314.00,7.814713,24.57611,-0.000168,24.021280,-0.0076,1.052
1316.00,7.814039,24.57630,-0.000168,24.021802,-0.0076,1.051
1318.00,7.814587,24.57630,-0.000167,24.021753,-0.0076,1.051
1320.00,7.813765,24.57702,-0.000168,24.021718,-0.0076,1.052
1322.00,7.813485,24.57671,-0.000168,24.021749,-0.0076,1.051
1324.00,7.813988,24.57655,-0.000167,24.021668,-0.0076,1.051
1326.00,7.813373,24.57641,-0.000168,24.021686,-0.0075,1.052
1328.00,7.812713,24.57601,-0.000168,24.021399,-0.0075,1.051
1330.00,7.812221,24.57634,-0.000167,24.021822,-0.0075,1.050
1332.00,7.812134,24.57667,-0.000166,24.021974,-0.0075,1.051
1334.00,7.810780,24.57668,-0.000167,24.021501,-0.0075,1.052
1336.00,7.811507,24.57733,-0.000169,24.021622,-0.0075,1.051
1338.00,7.811872,24.57735,-0.000168,24.021046,-0.0076,1.052
1340.00,7.811628,24.57706,-0.000168,24.021416,-0.0076,1.051
1342.00,7.810999,24.57633,-0.000167,24.021707,-0.0076,1.051
1344.00,7.811317,24.57705,-0.000167,24.021782,-0.0075,1.052
1346.00,7.810713,24.57738,-0.000168,24.022175,-0.0075,1.051
1348.00,7.809976,24.57763,-0.000168,24.021495,-0.0076,1.051
1350.00,7.810172,24.57789,-0.000168,24.021822,-0.0076,1.051
1352.00,7.809378,24.57723,-0.000168,24.021350,-0.0076,1.051
1354.00,7.809779,24.57695,-0.000168,24.021880,-0.0075,1.051
1356.00,7.809357,24.57741,-0.000167,24.021468,-0.0076,1.052
1358.00,7.808371,24.57732,-0.000168,24.021086,-0.0076,1.051
1360.00,7.808489,24.57699,-0.000168,24.021055,-0.0075,1.051
1362.00,7.808133,24.57627,-0.000168,24.021231,-0.0075,1.051
1364.00,7.808610,24.57656,-0.000168,24.021822,-0.0075,1.052
1366.00,7.808612,24.57702,-0.000168,24.021292,-0.0076,1.052
1368.00,7.807390,24.57710,-0.000169,24.021874,-0.0076,1.052
1370.00,7.806889,24.57698,-0.000168,24.022021,-0.0075,1.051
1372.00,7.807180,24.57708,-0.000168,24.021443,-0.0075,1.052
1374.00,7.807214,24.57692,-0.000168,24.021881,-0.0075,1.052
1376.00,7.806875,24.57806,-0.000168,24.021800,-0.0075,1.051
1378.00,7.807109,24.57732,-0.000167,24.021593,-0.0075,1.051
1380.00,7.806727,24.57735,-0.000166,24.020997,-0.0075,1.051
1382.00,7.805792,24.57714,-0.000167,24.021519,-0.0075,1.052
1384.00,7.805728,24.57809,-0.000166,24.021381,-0.0075,1.052
1386.00,7.806129,24.57768,-0.000168,24.021175,-0.0076,1.052
1388.00,7.806517,24.57791,-0.000169,24.021378,-0.0075,1.051
1390.00,7.806561,24.57770,-0.000168,24.021320,-0.0075,1.051
1392.00,7.806299,24.57778,-0.000167,24.022133,-0.0075,1.052
1394.00,7.805221,24.57797,-0.000167,24.021689,-0.0075,1.051
1396.00,7.804663,24.57682,-0.000166,24.021568,-0.0075,1.051
1398.00,7.804748,24.57744,-0.000167,24.022054,-0.0076,1.051
1400.00,7.804454,24.57736,-0.000167,24.021269,-0.0075,1.052
1402.00,7.804241,24.57734,-0.000167,24.021613,-0.0076,1.051
1404.00,7.804239,24.57703,-0.000167,24.022128,-0.0076,1.051
1406.00,7.803424,24.57757,-0.000168,24.021349,-0.0076,1.051
1408.00,7.803070,24.57706,-0.000167,24.022146,-0.0075,1.051
1410.00,7.803039,24.57749,-0.000166,24.021082,-0.0075,1.051
1412.00,7.802907,24.57701,-0.000166,24.021200,-0.0075,1.051
1414.00,7.802139,24.57804,-0.000166,24.021485,-0.0075,1.052
1416.00,7.801871,24.57861,-0.000167,24.021881,-0.0075,1.052
1418.00,7.801730,24.57798,-0.000168,24.022016,-0.0076,1.051
1420.00,7.801298,24.57731,-0.000167,24.020803,-0.0076,1.051
1422.00,7.800988,24.57771,-0.000168,24.021909,-0.0075,1.051
1424.00,7.800344,24.57803,-0.000169,24.022046,-0.0075,1.051
1426.00,7.799706,24.57835,-0.000168,24.021648,-0.0076,1.051
1428.00,7.800111,24.57749,-0.000168,24.021606,-0.0075,1.051
1430.00,7.800024,24.57718,-0.000167,24.021784,-0.0075,1.051
1432.00,7.800960,24.57769,-0.000167,24.022598,-0.0076,1.051
1434.00,7.800440,24.57897,-0.000167,24.022130,-0.0075,1.051
1436.00,7.800471,24.57903,-0.000168,24.021907,-0.0075,1.050
1438.00,7.799598,24.57828,-0.000168,24.022079,-0.0075,1.051
1440.00,7.799542,24.57765,-0.000169,24.022240,-0.0075,1.051
1442.00,7.799898,24.57804,-0.000169,24.021117,-0.0075,1.051
1444.00,7.800042,24.57704,-0.000168,24.022046,-0.0075,1.051
1446.00,7.800051,24.57676,-0.000168,24.021923,-0.0075,1.051
1448.00,7.800097,24.57693,-0.000169,24.021358,-0.0075,1.052
1450.00,7.799747,24.57682,-0.000169,24.021746,-0.0075,1.051
1452.00,7.798641,24.57623,-0.000168,24.022512,-0.0076,1.051
1454.00,7.798120,24.57695,-0.000169,24.021829,-0.0076,1.051
1456.00,7.798122,24.57634,-0.000168,24.022025,-0.0075,1.051
1458.00,7.797077,24.57646,-0.000169,24.022137,-0.0075,1.052
1460.00,7.796496,24.57706,-0.000168,24.022048,-0.0075,1.052
1462.00,7.797199,24.57641,-0.000169,24.021318,-0.0075,1.051
1464.00,7.797339,24.57683,-0.000168,24.021595,-0.0075,1.051
1466.00,7.796718,24.57677,-0.000168,24.022295,-0.0075,1.051
1468.00,7.796413,24.57674,-0.000169,24.022259,-0.0075,1.051
1470.00,7.796750,24.57664,-0.000168,24.021639,-0.0075,1.052
1472.00,7.796063,24.57631,-0.000168,24.021568,-0.0076,1.051
1474.00,7.795046,24.57611,-0.000169,24.021532,-0.0076,1.051
1476.00,7.794819,24.57688,-0.000168,24.021582,-0.0075,1.051
1478.00,7.795097,24.57754,-0.000167,24.021330,-0.0075,1.051
1480.00,7.795557,24.57662,-0.000168,24.021829,-0.0076,1.051
1482.00,7.795796,24.57773,-0.000168,24.021735,-0.0076,1.051
1484.00,7.795366,24.57819,-0.000168,24.022007,-0.0075,1.052
1486.00,7.795386,24.57814,-0.000168,24.021247,-0.0075,1.052
1488.00,7.795759,24.57794,-0.000168,24.022215,-0.0075,1.052
1490.00,7.795293,24.57802,-0.000169,24.022235,-0.0075,1.051
1492.00,7.794517,24.57780,-0.000168,24.021334,-0.0075,1.051
1494.00,7.794056,24.57807,-0.000168,24.022284,-0.0075,1.051
1496.00,7.793419,24.57770,-0.000168,24.021733,-0.0075,1.051
1498.00,7.793089,24.57626,-0.000167,24.021726,-0.0076,1.051
1500.00,7.793547,24.57650,-0.000167,24.022182,-0.0075,1.051
1502.00,7.793825,24.57621,-0.000168,24.021785,-0.0075,1.051
1504.00,7.793830,24.57660,-0.000168,24.021972,-0.0075,1.051
1506.00,7.793807,24.57537,-0.000168,24.021606,-0.0076,1.051
1508.00,7.793188,24.57577,-0.000168,24.021829,-0.0075,1.051
1510.00,7.792527,24.57696,-0.000167,24.022257,-0.0075,1.051
1512.00,7.791881,24.57632,-0.000168,24.021903,-0.0075,1.051
1514.00,7.791616,24.57563,-0.000169,24.021664,-0.0076,1.051
1516.00,7.791343,24.57609,-0.000169,24.021347,-0.0076,1.052
1518.00,7.791894,24.57564,-0.000168,24.021205,-0.0076,1.051
1520.00,7.792420,24.57578,-0.000168,24.022092,-0.0076,1.051
1522.00,7.792589,24.57577,-0.000169,24.022066,-0.0075,1.051
1524.00,7.792545,24.57630,-0.000167,24.021996,-0.0076,1.051
1526.00,7.791627,24.57672,-0.000167,24.021390,-0.0076,1.051
1528.00,7.790419,24.57684,-0.000169,24.021430,-0.0075,1.051
1530.00,7.789973,24.57681,-0.000168,24.021452,-0.0075,1.051
1532.00,7.790387,24.57676,-0.000168,24.022065,-0.0075,1.051
1534.00,7.790368,24.57760,-0.000167,24.021959,-0.0076,1.051
1536.00,7.789497,24.57871,-0.000167,24.022153,-0.0076,1.051
1538.00,7.788647,24.57833,-0.000169,24.020687,-0.0076,1.051
1540.00,7.788719,24.57727,-0.000168,24.021582,-0.0076,1.050
1542.00,7.788900,24.57760,-0.000167,24.021586,-0.0075,1.051
1544.00,7.788123,24.57783,-0.000169,24.021704,-0.0075,1.052
1546.00,7.788249,24.57761,-0.000168,24.021039,-0.0075,1.051
1548.00,7.788182,24.57761,-0.000169,24.021231,-0.0076,1.051
1550.00,7.787487,24.57743,-0.000168,24.021742,-0.0075,1.051
1552.00,7.787700,24.57709,-0.000168,24.022226,-0.0075,1.051
1554.00,7.787919,24.57792,-0.000169,24.021401,-0.0075,1.051
1556.00,7.787803,24.57819,-0.000169,24.021334,-0.0075,1.051
1558.00,7.787195,24.57770,-0.000168,24.021613,-0.0075,1.051
1560.00,7.786685,24.57852,-0.000167,24.022244,-0.0075,1.051
1562.00,7.786480,24.57731,-0.000169,24.022099,-0.0075,1.051
1564.00,7.786566,24.57680,-0.000169,24.021644,-0.0075,1.051
1566.00,7.786514,24.57753,-0.000168,24.021898,-0.0075,1.051
1568.00,7.786254,24.57756,-0.000169,24.021463,-0.0075,1.051
1570.00,7.786414,24.57727,-0.000169,24.021680,-0.0075,1.052
1572.00,7.786466,24.57759,-0.000168,24.021863,-0.0076,1.051
1574.00,7.786118,24.57644,-0.000167,24.022086,-0.0075,1.051
1576.00,7.785958,24.57717,-0.000168,24.022150,-0.0075,1.051
1578.00,7.787063,24.57752,-0.000168,24.022282,-0.0075,1.051
1580.00,7.787022,24.57723,-0.000168,24.021657,-0.0076,1.051
1582.00,7.785952,24.57685,-0.000168,24.021358,-0.0076,1.051
1584.00,7.785531,24.57593,-0.000168,24.021659,-0.0076,1.051
1586.00,7.785473,24.57597,-0.000168,24.021689,-0.0076,1.051
1588.00,7.784027,24.57652,-0.000168,24.021577,-0.0075,1.051
1590.00,7.783535,24.57757,-0.000169,24.021639,-0.0075,1.051
1592.00,7.783274,24.57733,-0.000169,24.022124,-0.0076,1.051
1594.00,7.783842,24.57668,-0.000167,24.021301,-0.0075,1.051
1596.00,7.784285,24.57665,-0.000168,24.021602,-0.0075,1.051
1598.00,7.783290,24.57717,-0.000168,24.021867,-0.0075,1.051
1600.00,7.782797,24.57669,-0.000169,24.022182,-0.0075,1.051
1602.00,7.782834,24.57696,-0.000168,24.021521,-0.0075,1.051
1604.00,7.783310,24.57662,-0.000168,24.021970,-0.0075,1.052
1606.00,7.783129,24.57678,-0.000168,24.021042,-0.0076,1.051
1608.00,7.782170,24.57749,-0.000168,24.021709,-0.0076,1.051
1610.00,7.781783,24.57733,-0.000168,24.022255,-0.0075,1.050
1612.00,7.782001,24.57733,-0.000168,24.021434,-0.0075,1.051
1614.00,7.782187,24.57672,-0.000168,24.021697,-0.0076,1.051
1616.00,7.781985,24.57711,-0.000170,24.021078,-0.0076,1.051
1618.00,7.781047,24.57687,-0.000170,24.021510,-0.0076,1.051
1620.00,7.780302,24.57737,-0.000168,24.021436,-0.0076,1.052
1622.00,7.780290,24.57776,-0.000169,24.021111,-0.0076,1.052
1624.00,7.780669,24.57732,-0.000170,24.022208,-0.0076,1.052
1626.00,7.780365,24.57769,-0.000169,24.022188,-0.0076,1.052
1628.00,7.780429,24.57712,-0.000169,24.021173,-0.0076,1.051
1630.00,7.780253,24.57631,-0.000168,24.022010,-0.0076,1.050
1632.00,7.779643,24.57621,-0.000167,24.021620,-0.0076,1.051
1634.00,7.779357,24.57592,-0.000168,24.021925,-0.0076,1.051
1636.00,7.779438,24.57647,-0.000167,24.021863,-0.0076,1.052
1638.00,7.779217,24.57702,-0.000169,24.021606,-0.0076,1.051
1640.00,7.779648,24.57689,-0.000169,24.021089,-0.0076,1.051
1642.00,7.779234,24.57678,-0.000168,24.021461,-0.0076,1.051
1644.00,7.779736,24.57653,-0.000169,24.022150,-0.0076,1.051
1646.00,7.779254,24.57669,-0.000168,24.021292,-0.0075,1.051
1648.00,7.778284,24.57677,-0.000169,24.021718,-0.0076,1.051
1650.00,7.778307,24.57738,-0.000169,24.021361,-0.0076,1.051
1652.00,7.778712,24.57740,-0.000169,24.021082,-0.0076,1.051
1654.00,7.778505,24.57702,-0.000169,24.021349,-0.0076,1.051
1656.00,7.778530,24.57751,-0.000169,24.021497,-0.0076,1.051
1658.00,7.779120,24.57699,-0.000169,24.021581,-0.0076,1.051
1660.00,7.778737,24.57749,-0.000169,24.021742,-0.0075,1.051
1662.00,7.778506,24.57771,-0.000168,24.021669,-0.0075,1.051
1664.00,7.778528,24.57708,-0.000169,24.021550,-0.0076,1.051
1666.00,7.777377,24.57764,-0.000169,24.021557,-0.0076,1.051
1668.00,7.777107,24.57741,-0.000168,24.021426,-0.0075,1.051
1670.00,7.776513,24.57714,-0.000169,24.021909,-0.0075,1.052
1672.00,7.776295,24.57746,-0.000168,24.021570,-0.0075,1.051
1674.00,7.775837,24.57795,-0.000168,24.021573,-0.0076,1.050
1676.00,7.775341,24.57719,-0.000167,24.021722,-0.0076,1.051
1678.00,7.775615,24.57693,-0.000168,24.021584,-0.0075,1.051
1680.00,7.775169,24.57775,-0.000169,24.021872,-0.0075,1.051
1682.00,7.774941,24.57728,-0.000170,24.021349,-0.0075,1.051
1684.00,7.775480,24.57691,-0.000168,24.021626,-0.0075,1.051
1686.00,7.774721,24.57657,-0.000168,24.021927,-0.0075,1.051
1688.00,7.774951,24.57676,-0.000168,24.021271,-0.0076,1.051
1690.00,7.774492,24.57678,-0.000168,24.021254,-0.0075,1.051
1692.00,7.773941,24.57737,-0.000169,24.021446,-0.0075,1.051
1694.00,7.773273,24.57686,-0.000168,24.021561,-0.0076,1.052
1696.00,7.773442,24.57731,-0.000168,24.021733,-0.0075,1.051
1698.00,7.773560,24.57804,-0.000168,24.022119,-0.0075,1.051
1700.00,7.773281,24.57743,-0.000169,24.021466,-0.0075,1.051
1702.00,7.772977,24.57722,-0.000169,24.022059,-0.0075,1.051
1704.00,7.772208,24.57696,-0.000169,24.021392,-0.0076,1.051
1706.00,7.771911,24.57756,-0.000169,24.020948,-0.0076,1.051
1708.00,7.771679,24.57752,-0.000169,24.021387,-0.0076,1.051
1710.00,7.772850,24.57862,-0.000168,24.021127,-0.0076,1.051
1712.00,7.772577,24.57831,-0.000168,24.021541,-0.0076,1.051
1714.00,7.771863,24.57791,-0.000168,24.021106,-0.0075,1.052
1716.00,7.771143,24.57796,-0.000169,24.021247,-0.0075,1.052
1718.00,7.771243,24.57627,-0.000168,24.021517,-0.0075,1.051
1720.00,7.771916,24.57722,-0.000169,24.021579,-0.0075,1.051
1722.00,7.771693,24.57706,-0.000169,24.021281,-0.0076,1.050
1724.00,7.771057,24.57717,-0.000168,24.021865,-0.0076,1.051
1726.00,7.770967,24.57806,-0.000170,24.021408,-0.0076,1.052
1728.00,7.770629,24.57775,-0.000168,24.021171,-0.0076,1.051
1730.00,7.769652,24.57787,-0.000169,24.021823,-0.0076,1.052
1732.00,7.769581,24.57793,-0.000168,24.021626,-0.0076,1.052
1734.00,7.769202,24.57787,-0.000169,24.020781,-0.0076,1.051
1736.00,7.769958,24.57783,-0.000167,24.021492,-0.0076,1.051
1738.00,7.769163,24.57786,-0.000168,24.021474,-0.0076,1.051
1740.00,7.768630,24.57791,-0.000168,24.021664,-0.0076,1.051
1742.00,7.768901,24.57753,-0.000168,24.021254,-0.0076,1.051
1744.00,7.769857,24.57708,-0.000168,24.021814,-0.0076,1.052
1746.00,7.768688,24.57765,-0.000168,24.021263,-0.0076,1.051
1748.00,7.767905,24.57750,-0.000168,24.021204,-0.0076,1.051
1750.00,7.768593,24.57679,-0.000168,24.021238,-0.0076,1.051
1752.00,7.768621,24.57722,-0.000168,24.021265,-0.0076,1.051
1754.00,7.768546,24.57693,-0.000168,24.021827,-0.0076,1.051
1756.00,7.767293,24.57653,-0.000167,24.021842,-0.0076,1.051
1758.00,7.767093,24.57698,-0.000167,24.021318,-0.0076,1.051
1760.00,7.767133,24.57671,-0.000168,24.021619,-0.0076,1.051
1762.00,7.766918,24.57733,-0.000169,24.021722,-0.0076,1.052
1764.00,7.766485,24.57730,-0.000167,24.022170,-0.0076,1.051
1766.00,7.766629,24.57697,-0.000168,24.021343,-0.0076,1.051
1768.00,7.767177,24.57693,-0.000168,24.021144,-0.0075,1.051
1770.00,7.766350,24.57695,-0.000169,24.021693,-0.0075,1.051
1772.00,7.765785,24.57666,-0.000169,24.021428,-0.0076,1.051
1774.00,7.765790,24.57676,-0.000167,24.021874,-0.0075,1.051
1776.00,7.765887,24.57656,-0.000167,24.022164,-0.0075,1.051
1778.00,7.767205,24.57682,-0.000168,24.022077,-0.0075,1.051
1780.00,7.767303,24.57652,-0.000169,24.021579,-0.0076,1.052
1782.00,7.767319,24.57637,-0.000169,24.021950,-0.0075,1.051
1784.00,7.766767,24.57662,-0.000169,24.021813,-0.0076,1.051
1786.00,7.765792,24.57660,-0.000169,24.021834,-0.0075,1.052
1788.00,7.765582,24.57608,-0.000169,24.020819,-0.0076,1.052
1790.00,7.764668,24.57666,-0.000169,24.021867,-0.0075,1.051
1792.00,7.764192,24.57603,-0.000168,24.022483,-0.0076,1.051
1794.00,7.764482,24.57617,-0.000169,24.021222,-0.0075,1.051
1796.00,7.764525,24.57614,-0.000169,24.021417,-0.0076,1.051
1798.00,7.764165,24.57642,-0.000169,24.021156,-0.0075,1.052
1800.00,7.764147,24.57658,-0.000169,24.021834,-0.0076,1.052
@3,12.0000,24.0
1802.00,7.763968,24.57630,-0.000169,24.021858,-0.0076,1.052
1804.00,7.759918,24.57594,-0.000170,24.021697,-0.0076,1.052
1806.00,7.751574,24.57707,-0.000168,24.021220,-0.0076,1.051
1808.00,7.742552,24.57664,-0.000168,24.021430,-0.0076,1.050
1810.00,7.733984,24.57633,-0.000167,24.021301,-0.0076,1.050
1812.00,7.727775,24.57653,-0.000167,24.021838,-0.0076,1.050
1814.00,7.723060,24.57697,-0.000168,24.021981,-0.0076,1.051
1816.00,7.720203,24.57614,-0.000168,24.021227,-0.0075,1.051
1818.00,7.718279,24.57631,-0.000169,24.021601,-0.0075,1.052
1820.00,7.716499,24.57703,-0.000168,24.021758,-0.0075,1.052
1822.00,7.713013,24.57626,-0.000168,24.021862,-0.0076,1.052
1824.00,7.711591,24.57589,-0.000170,24.021457,-0.0075,1.052
1826.00,7.711658,24.57576,-0.000169,24.021983,-0.0075,1.052
1828.00,7.714910,24.57667,-0.000168,24.021816,-0.0075,1.053
1830.00,7.722642,24.57592,-0.000170,24.022036,-0.0075,1.052
1832.00,7.730723,24.57601,-0.000170,24.021765,-0.0075,1.053
1834.00,7.737735,24.57644,-0.000169,24.021727,-0.0075,1.053
1836.00,7.742817,24.57666,-0.000170,24.020955,-0.0076,1.053
1838.00,7.745268,24.57603,-0.000169,24.021401,-0.0076,1.052
1840.00,7.747362,24.57649,-0.000169,24.021814,-0.0076,1.051
1842.00,7.749432,24.57589,-0.000167,24.022565,-0.0075,1.051
1844.00,7.751790,24.57744,-0.000168,24.021903,-0.0075,1.052
1846.00,7.753190,24.57751,-0.000168,24.021765,-0.0075,1.052
1848.00,7.754097,24.57736,-0.000168,24.021972,-0.0075,1.051
1850.00,7.755998,24.57688,-0.000168,24.021709,-0.0075,1.051
1852.00,7.757501,24.57680,-0.000167,24.021646,-0.0075,1.052
1854.00,7.757835,24.57750,-0.000168,24.021785,-0.0075,1.051
1856.00,7.758698,24.57738,-0.000168,24.021929,-0.0075,1.051
1858.00,7.760748,24.57795,-0.000169,24.022148,-0.0075,1.051
1860.00,7.761900,24.57697,-0.000169,24.021472,-0.0075,1.052
1862.00,7.762398,24.57667,-0.000169,24.021269,-0.0075,1.051
1864.00,7.763055,24.57775,-0.000167,24.022126,-0.0076,1.051
1866.00,7.763655,24.57661,-0.000168,24.021820,-0.0076,1.051
1868.00,7.764101,24.57750,-0.000168,24.021309,-0.0076,1.052
1870.00,7.763890,24.57734,-0.000169,24.021707,-0.0076,1.051
1872.00,7.764668,24.57669,-0.000168,24.021852,-0.0075,1.051
1874.00,7.765366,24.57710,-0.000168,24.021579,-0.0076,1.051
1876.00,7.765422,24.57746,-0.000169,24.021695,-0.0076,1.051
1878.00,7.764487,24.57715,-0.000169,24.021352,-0.0076,1.051
1880.00,7.763546,24.57728,-0.000169,24.021669,-0.0076,1.051
1882.00,7.763626,24.57740,-0.000169,24.021874,-0.0076,1.052
1884.00,7.762570,24.57791,-0.000168,24.021758,-0.0076,1.051
1886.00,7.762428,24.57787,-0.000169,24.021789,-0.0076,1.052
1888.00,7.761887,24.57790,-0.000169,24.020890,-0.0076,1.051
1890.00,7.761804,24.57769,-0.000167,24.021485,-0.0076,1.051
1892.00,7.760467,24.57800,-0.000168,24.022123,-0.0075,1.051
1894.00,7.760459,24.57852,-0.000168,24.021775,-0.0075,1.051
1896.00,7.760685,24.57848,-0.000167,24.022173,-0.0075,1.051
1898.00,7.759542,24.57773,-0.000168,24.022692,-0.0075,1.052
1900.00,7.758451,24.57778,-0.000169,24.022389,-0.0075,1.051
1902.00,7.758114,24.57683,-0.000168,24.021793,-0.0076,1.052
1904.00,7.758287,24.57698,-0.000168,24.021626,-0.0075,1.051
1906.00,7.758642,24.57787,-0.000168,24.021715,-0.0076,1.051
1908.00,7.758210,24.57740,-0.000169,24.021207,-0.0075,1.051
1910.00,7.758684,24.57802,-0.000168,24.021978,-0.0076,1.051
1912.00,7.758107,24.57855,-0.000168,24.022001,-0.0076,1.051
1914.00,7.757458,24.57847,-0.000170,24.021071,-0.0075,1.052
1916.00,7.756906,24.57824,-0.000168,24.021325,-0.0076,1.052
1918.00,7.756884,24.57776,-0.000169,24.021611,-0.0076,1.051
1920.00,7.756875,24.57739,-0.000167,24.021049,-0.0076,1.051
1922.00,7.757451,24.57732,-0.000167,24.021711,-0.0076,1.051
1924.00,7.757246,24.57758,-0.000168,24.021249,-0.0075,1.051
1926.00,7.755639,24.57766,-0.000167,24.021504,-0.0076,1.051
1928.00,7.755415,24.57746,-0.000168,24.021871,-0.0076,1.051
1930.00,7.755084,24.57742,-0.000169,24.021764,-0.0076,1.051
1932.00,7.754846,24.57789,-0.000169,24.021497,-0.0076,1.052
1934.00,7.754614,24.57807,-0.000169,24.021533,-0.0075,1.052
1936.00,7.753969,24.57807,-0.000170,24.021307,-0.0075,1.052
1938.00,7.753204,24.57818,-0.000168,24.021136,-0.0075,1.051
1940.00,7.752168,24.57868,-0.000166,24.021164,-0.0076,1.051
1942.00,7.751705,24.57814,-0.000167,24.021091,-0.0076,1.051
1944.00,7.751229,24.57745,-0.000167,24.021107,-0.0075,1.051
1946.00,7.751756,24.57785,-0.000168,24.021240,-0.0076,1.051
1948.00,7.753673,24.57749,-0.000168,24.021744,-0.0076,1.051
1950.00,7.753906,24.57679,-0.000169,24.021735,-0.0075,1.052
1952.00,7.752866,24.57731,-0.000169,24.021303,-0.0076,1.052
1954.00,7.752468,24.57730,-0.000168,24.021350,-0.0076,1.052
1956.00,7.751851,24.57734,-0.000168,24.021454,-0.0075,1.051
1958.00,7.751662,24.57816,-0.000169,24.022110,-0.0075,1.051
1960.00,7.752009,24.57766,-0.000169,24.022059,-0.0075,1.051
1962.00,7.751817,24.57693,-0.000168,24.021715,-0.0076,1.052
1964.00,7.750192,24.57699,-0.000168,24.021187,-0.0076,1.051
1966.00,7.750196,24.57714,-0.000168,24.021526,-0.0076,1.051
1968.00,7.750529,24.57688,-0.000167,24.021992,-0.0076,1.051
1970.00,7.750135,24.57668,-0.000167,24.020926,-0.0075,1.051
1972.00,7.749679,24.57768,-0.000168,24.022112,-0.0076,1.052
1974.00,7.749666,24.57730,-0.000168,24.021390,-0.0076,1.052
1976.00,7.749798,24.57814,-0.000169,24.021446,-0.0076,1.051
1978.00,7.749951,24.57843,-0.000168,24.021669,-0.0076,1.051
1980.00,7.749911,24.57712,-0.000168,24.021934,-0.0076,1.051
1982.00,7.749144,24.57733,-0.000167,24.021285,-0.0075,1.051
1984.00,7.747527,24.57778,-0.000168,24.022103,-0.0075,1.051
1986.00,7.748130,24.57814,-0.000167,24.021566,-0.0075,1.051
1988.00,7.748510,24.57734,-0.000169,24.021144,-0.0076,1.052
1990.00,7.748386,24.57812,-0.000168,24.021610,-0.0076,1.052
1992.00,7.747771,24.57800,-0.000168,24.021727,-0.0076,1.052
1994.00,7.748005,24.57776,-0.000168,24.021657,-0.0075,1.051
1996.00,7.748247,24.57769,-0.000169,24.021794,-0.0076,1.051
1998.00,7.747505,24.57807,-0.000169,24.021606,-0.0076,1.052
2000.00,7.747656,24.57817,-0.000168,24.022284,-0.0076,1.052
2002.00,7.747451,24.57872,-0.000169,24.021060,-0.0076,1.052
2004.00,7.747962,24.57854,-0.000168,24.021657,-0.0076,1.052
2006.00,7.748468,24.57854,-0.000167,24.021497,-0.0076,1.051
2008.00,7.746947,24.57819,-0.000168,24.021334,-0.0075,1.051
2010.00,7.746081,24.57784,-0.000169,24.021530,-0.0076,1.051
2012.00,7.746825,24.57802,-0.000168,24.021635,-0.0076,1.051
2014.00,7.747315,24.57829,-0.000168,24.021564,-0.0075,1.052
2016.00,7.746758,24.57853,-0.000168,24.021359,-0.0075,1.051
2018.00,7.746309,24.57814,-0.000168,24.021617,-0.0075,1.052
2020.00,7.746110,24.57741,-0.000170,24.021990,-0.0076,1.053
2022.00,7.746128,24.57776,-0.000170,24.021954,-0.0076,1.052
2024.00,7.745791,24.57726,-0.000169,24.022023,-0.0075,1.052
2026.00,7.746042,24.57740,-0.000167,24.021499,-0.0076,1.051
2028.00,7.746447,24.57735,-0.000168,24.021305,-0.0075,1.051
2030.00,7.746637,24.57680,-0.000168,24.022358,-0.0076,1.052
2032.00,7.746450,24.57807,-0.000168,24.022592,-0.0075,1.052
2034.00,7.745997,24.57748,-0.000168,24.021501,-0.0076,1.051
2036.00,7.745378,24.57626,-0.000168,24.021289,-0.0075,1.052
2038.00,7.743808,24.57685,-0.000168,24.021958,-0.0075,1.052
2040.00,7.744017,24.57699,-0.000168,24.021755,-0.0076,1.051
2042.00,7.745084,24.57709,-0.000168,24.021751,-0.0076,1.051
2044.00,7.744882,24.57761,-0.000168,24.021414,-0.0076,1.052
2046.00,7.743762,24.57662,-0.000170,24.021543,-0.0076,1.053
2048.00,7.742734,24.57631,-0.000170,24.021731,-0.0075,1.052
2050.00,7.742305,24.57734,-0.000168,24.021834,-0.0076,1.052
2052.00,7.742420,24.57777,-0.000168,24.021439,-0.0076,1.051
2054.00,7.742766,24.57667,-0.000169,24.021285,-0.0076,1.052
2056.00,7.743116,24.57611,-0.000169,24.021747,-0.0076,1.052
2058.00,7.743145,24.57734,-0.000168,24.021814,-0.0076,1.052
2060.00,7.743559,24.57632,-0.000168,24.021492,-0.0076,1.051
2062.00,7.742489,24.57687,-0.000169,24.021479,-0.0075,1.051
2064.00,7.741526,24.57760,-0.000168,24.021950,-0.0076,1.052
2066.00,7.741211,24.57743,-0.000168,24.022043,-0.0075,1.052
2068.00,7.740745,24.57736,-0.000169,24.021813,-0.0075,1.052
2070.00,7.740318,24.57793,-0.000169,24.021887,-0.0075,1.052
2072.00,7.740759,24.57799,-0.000170,24.021234,-0.0075,1.051
2074.00,7.740536,24.57723,-0.000167,24.021700,-0.0076,1.052
2076.00,7.740759,24.57812,-0.000167,24.022039,-0.0076,1.052
2078.00,7.740904,24.57779,-0.000168,24.021642,-0.0076,1.052
2080.00,7.740445,24.57770,-0.000168,24.021825,-0.0075,1.052
2082.00,7.740468,24.57718,-0.000168,24.021969,-0.0075,1.052
2084.00,7.739803,24.57723,-0.000168,24.021927,-0.0075,1.051
2086.00,7.739535,24.57689,-0.000168,24.021820,-0.0075,1.051
2088.00,7.739738,24.57726,-0.000167,24.021796,-0.0075,1.051
2090.00,7.739648,24.57712,-0.000169,24.021243,-0.0076,1.052
2092.00,7.739966,24.57704,-0.000168,24.021791,-0.0076,1.052
2094.00,7.740397,24.57714,-0.000167,24.022059,-0.0076,1.052
2096.00,7.739552,24.57704,-0.000167,24.021379,-0.0076,1.052
2098.00,7.738998,24.57704,-0.000167,24.022193,-0.0075,1.052
2100.00,7.739158,24.57705,-0.000168,24.021802,-0.0076,1.053
2102.00,7.738854,24.57695,-0.000168,24.021657,-0.0075,1.052
2104.00,7.738338,24.57716,-0.000169,24.021570,-0.0075,1.052
2106.00,7.737980,24.57797,-0.000166,24.021265,-0.0076,1.052
2108.00,7.736970,24.57786,-0.000169,24.021678,-0.0075,1.052
2110.00,7.736929,24.57799,-0.000168,24.021494,-0.0076,1.052
2112.00,7.737190,24.57811,-0.000168,24.021553,-0.0076,1.051
2114.00,7.737698,24.57755,-0.000168,24.022046,-0.0075,1.051
2116.00,7.737620,24.57702,-0.000168,24.022282,-0.0075,1.052
2118.00,7.737951,24.57780,-0.000168,24.021254,-0.0075,1.052
2120.00,7.737908,24.57807,-0.000168,24.022094,-0.0075,1.051
2122.00,7.737917,24.57788,-0.000168,24.022217,-0.0076,1.052
2124.00,7.737489,24.57726,-0.000168,24.021316,-0.0075,1.052
2126.00,7.736624,24.57767,-0.000168,24.021842,-0.0075,1.053
2128.00,7.735835,24.57780,-0.000169,24.021307,-0.0076,1.052
2130.00,7.735719,24.57755,-0.000167,24.021541,-0.0076,1.052
2132.00,7.736388,24.57796,-0.000167,24.022280,-0.0076,1.051
2134.00,7.736670,24.57777,-0.000168,24.022017,-0.0075,1.051
2136.00,7.736910,24.57784,-0.000168,24.021120,-0.0076,1.051
2138.00,7.736988,24.57848,-0.000168,24.021006,-0.0076,1.051
2140.00,7.736480,24.57857,-0.000168,24.021646,-0.0076,1.052
2142.00,7.736695,24.57715,-0.000168,24.021249,-0.0076,1.052
2144.00,7.735842,24.57722,-0.000169,24.021811,-0.0076,1.052
2146.00,7.734910,24.57753,-0.000169,24.021688,-0.0076,1.052
2148.00,7.734684,24.57795,-0.000169,24.021950,-0.0075,1.052
2150.00,7.735244,24.57819,-0.000168,24.021178,-0.0076,1.051
2152.00,7.735290,24.57761,-0.000168,24.021814,-0.0075,1.052
2154.00,7.736051,24.57728,-0.000168,24.021320,-0.0076,1.052
2156.00,7.735988,24.57783,-0.000168,24.020970,-0.0076,1.052
2158.00,7.736785,24.57770,-0.000168,24.021378,-0.0076,1.052
2160.00,7.736263,24.57693,-0.000169,24.021537,-0.0075,1.052
2162.00,7.736058,24.57693,-0.000167,24.021184,-0.0075,1.052
2164.00,7.736362,24.57727,-0.000169,24.021608,-0.0076,1.052
2166.00,7.736820,24.57620,-0.000168,24.021245,-0.0076,1.052
2168.00,7.736008,24.57640,-0.000168,24.021889,-0.0076,1.052
2170.00,7.736311,24.57691,-0.000169,24.021378,-0.0076,1.053
2172.00,7.734864,24.57679,-0.000169,24.021620,-0.0076,1.052
2174.00,7.733633,24.57882,-0.000168,24.021733,-0.0075,1.052
2176.00,7.734385,24.57840,-0.000167,24.021107,-0.0075,1.051
2178.00,7.733653,24.57828,-0.000166,24.020839,-0.0076,1.052
2180.00,7.732768,24.57829,-0.000166,24.021900,-0.0075,1.052
2182.00,7.731953,24.57789,-0.000166,24.021468,-0.0076,1.052
2184.00,7.731739,24.57794,-0.000168,24.021586,-0.0075,1.052
2186.00,7.732304,24.57787,-0.000168,24.021584,-0.0075,1.052
2188.00,7.732121,24.57777,-0.000168,24.022124,-0.0075,1.052
2190.00,7.731946,24.57837,-0.000168,24.021577,-0.0076,1.052
2192.00,7.732150,24.57812,-0.000168,24.021657,-0.0075,1.053
2194.00,7.732422,24.57855,-0.000168,24.021269,-0.0076,1.052
2196.00,7.732253,24.57873,-0.000168,24.021504,-0.0075,1.051
2198.00,7.733243,24.57883,-0.000167,24.022529,-0.0075,1.051
2200.00,7.732659,24.57877,-0.000167,24.022114,-0.0075,1.052
2202.00,7.732527,24.57868,-0.000168,24.021426,-0.0075,1.052
2204.00,7.732508,24.57787,-0.000168,24.021285,-0.0076,1.052
2206.00,7.732770,24.57763,-0.000167,24.021887,-0.0075,1.052
2208.00,7.732463,24.57868,-0.000167,24.022086,-0.0075,1.052
2210.00,7.732487,24.57867,-0.000167,24.022019,-0.0075,1.052
2212.00,7.732554,24.57775,-0.000167,24.021691,-0.0075,1.052
2214.00,7.732119,24.57824,-0.000167,24.021497,-0.0075,1.051
2216.00,7.731573,24.57914,-0.000167,24.021510,-0.0075,1.052
2218.00,7.731965,24.57936,-0.000167,24.021764,-0.0076,1.052
2220.00,7.730822,24.57832,-0.000168,24.021659,-0.0075,1.052
2222.00,7.730206,24.57748,-0.000168,24.021660,-0.0075,1.052
2224.00,7.730919,24.57863,-0.000168,24.021336,-0.0075,1.052
2226.00,7.731682,24.57838,-0.000168,24.021635,-0.0076,1.052
2228.00,7.731433,24.57828,-0.000168,24.021675,-0.0076,1.052
2230.00,7.730879,24.57797,-0.000169,24.022289,-0.0075,1.053
2232.00,7.730126,24.57858,-0.000168,24.020970,-0.0075,1.052
2234.00,7.729963,24.57824,-0.000168,24.021856,-0.0075,1.052
2236.00,7.730420,24.57810,-0.000168,24.022596,-0.0076,1.052
2238.00,7.730513,24.57851,-0.000168,24.021678,-0.0075,1.051
2240.00,7.730537,24.57874,-0.000168,24.022402,-0.0075,1.052
2242.00,7.730109,24.57915,-0.000168,24.022587,-0.0075,1.053
2244.00,7.730620,24.57900,-0.000167,24.022409,-0.0075,1.052
2246.00,7.730250,24.57911,-0.000165,24.022161,-0.0075,1.051
2248.00,7.729636,24.57859,-0.000167,24.021950,-0.0075,1.052
2250.00,7.728954,24.57855,-0.000168,24.021847,-0.0075,1.052
2252.00,7.728617,24.57911,-0.000167,24.022072,-0.0075,1.052
2254.00,7.728092,24.57861,-0.000168,24.021729,-0.0075,1.052
2256.00,7.727772,24.57798,-0.000169,24.021269,-0.0075,1.052
2258.00,7.727640,24.57826,-0.000170,24.021611,-0.0076,1.052
2260.00,7.728079,24.57818,-0.000169,24.021916,-0.0075,1.051
2262.00,7.727733,24.57854,-0.000169,24.021392,-0.0075,1.052
2264.00,7.727604,24.57887,-0.000169,24.021514,-0.0075,1.052
2266.00,7.727462,24.57832,-0.000169,24.021887,-0.0075,1.052
2268.00,7.727421,24.57917,-0.000168,24.022119,-0.0075,1.052
2270.00,7.726969,24.57899,-0.000168,24.022121,-0.0075,1.052
2272.00,7.726764,24.57881,-0.000169,24.021666,-0.0075,1.052
2274.00,7.725911,24.57912,-0.000169,24.022273,-0.0075,1.052
2276.00,7.726101,24.57859,-0.000167,24.021887,-0.0076,1.052
2278.00,7.726441,24.57836,-0.000168,24.021805,-0.0075,1.052
2280.00,7.726115,24.57840,-0.000168,24.022402,-0.0075,1.052
2282.00,7.725686,24.57835,-0.000169,24.021666,-0.0076,1.052
2284.00,7.726243,24.57824,-0.000169,24.021490,-0.0076,1.052
2286.00,7.726277,24.57838,-0.000168,24.021066,-0.0076,1.053
2288.00,7.726821,24.57847,-0.000169,24.021196,-0.0075,1.052
2290.00,7.726147,24.57851,-0.000169,24.021590,-0.0075,1.052
2292.00,7.725722,24.57842,-0.000169,24.022576,-0.0075,1.052
2294.00,7.726269,24.57881,-0.000168,24.021715,-0.0076,1.052
2296.00,7.726246,24.57869,-0.000169,24.021497,-0.0076,1.052
2298.00,7.725224,24.57887,-0.000169,24.022179,-0.0075,1.052
2300.00,7.725327,24.57802,-0.000168,24.021666,-0.0075,1.052
2302.00,7.725009,24.57880,-0.000169,24.021553,-0.0075,1.052
2304.00,7.725034,24.57812,-0.000169,24.021805,-0.0075,1.052
2306.00,7.725640,24.57782,-0.000169,24.021628,-0.0075,1.052
2308.00,7.725139,24.57789,-0.000169,24.021825,-0.0075,1.052
2310.00,7.724548,24.57850,-0.000169,24.021936,-0.0075,1.052
2312.00,7.723673,24.57890,-0.000169,24.021711,-0.0075,1.052
2314.00,7.723954,24.57881,-0.000169,24.021885,-0.0075,1.052
2316.00,7.724327,24.57874,-0.000168,24.021856,-0.0076,1.052
2318.00,7.724099,24.57878,-0.000168,24.021901,-0.0076,1.053
2320.00,7.723861,24.57896,-0.000169,24.021818,-0.0076,1.053
2322.00,7.724077,24.57813,-0.000170,24.021727,-0.0075,1.053
2324.00,7.723184,24.57838,-0.000169,24.022061,-0.0075,1.052
2326.00,7.722308,24.57864,-0.000168,24.021941,-0.0076,1.052
2328.00,7.722337,24.57831,-0.000167,24.021985,-0.0076,1.052
2330.00,7.722717,24.57819,-0.000167,24.021544,-0.0076,1.052
2332.00,7.722847,24.57768,-0.000167,24.021258,-0.0075,1.052
2334.00,7.723576,24.57799,-0.000168,24.022646,-0.0075,1.052
2336.00,7.722843,24.57855,-0.000169,24.021932,-0.0076,1.053
2338.00,7.722842,24.57818,-0.000169,24.021387,-0.0075,1.053
2340.00,7.722577,24.57784,-0.000169,24.021617,-0.0075,1.053
2342.00,7.722009,24.57829,-0.000169,24.022259,-0.0076,1.053
2344.00,7.722582,24.57861,-0.000169,24.021659,-0.0075,1.052
2346.00,7.722924,24.57881,-0.000168,24.021588,-0.0075,1.052
2348.00,7.722252,24.57844,-0.000168,24.021506,-0.0076,1.052
2350.00,7.721816,24.57837,-0.000168,24.021385,-0.0075,1.052
2352.00,7.721356,24.57857,-0.000168,24.022007,-0.0075,1.052
2354.00,7.720936,24.57838,-0.000169,24.022032,-0.0075,1.053
2356.00,7.721047,24.57838,-0.000168,24.022273,-0.0075,1.052
2358.00,7.721432,24.57887,-0.000168,24.020950,-0.0075,1.052
2360.00,7.722016,24.57846,-0.000168,24.021787,-0.0076,1.053
2362.00,7.721233,24.57843,-0.000169,24.022288,-0.0075,1.053
2364.00,7.720625,24.57875,-0.000169,24.021338,-0.0076,1.052
2366.00,7.720440,24.57879,-0.000169,24.021883,-0.0076,1.052
2368.00,7.720529,24.57804,-0.000169,24.021958,-0.0075,1.052
2370.00,7.720421,24.57796,-0.000169,24.021051,-0.0075,1.052
2372.00,7.720136,24.57831,-0.000170,24.021474,-0.0075,1.052
2374.00,7.719129,24.57903,-0.000168,24.021829,-0.0075,1.052
2376.00,7.719414,24.57851,-0.000169,24.021856,-0.0075,1.053
2378.00,7.718975,24.57893,-0.000168,24.021756,-0.0075,1.053
2380.00,7.718103,24.57897,-0.000167,24.021680,-0.0075,1.052
2382.00,7.717754,24.57893,-0.000168,24.021359,-0.0075,1.053
2384.00,7.717761,24.57959,-0.000169,24.021312,-0.0075,1.053
2386.00,7.717475,24.57883,-0.000168,24.021492,-0.0075,1.052
2388.00,7.717766,24.57937,-0.000168,24.021577,-0.0075,1.052
2390.00,7.717409,24.57959,-0.000168,24.022152,-0.0076,1.052
2392.00,7.717569,24.57915,-0.000168,24.021668,-0.0075,1.052
2394.00,7.717080,24.57991,-0.000169,24.021969,-0.0076,1.052
2396.00,7.716514,24.57946,-0.000168,24.021814,-0.0075,1.053
2398.00,7.717011,24.57913,-0.000169,24.021695,-0.0075,1.052
2400.00,7.716930,24.57844,-0.000168,24.021410,-0.0075,1.052
@4,12.0000,24.0
2402.00,7.716931,24.57751,-0.000168,24.021347,-0.0075,1.053
2404.00,7.712902,24.57792,-0.000169,24.022045,-0.0075,1.051
2406.00,7.704318,24.57805,-0.000168,24.021823,-0.0076,1.052
2408.00,7.695372,24.57902,-0.000167,24.022202,-0.0075,1.052
2410.00,7.687498,24.57951,-0.000167,24.021698,-0.0075,1.051
2412.00,7.680966,24.57852,-0.000168,24.021405,-0.0075,1.052
2414.00,7.677381,24.57840,-0.000169,24.022019,-0.0075,1.052
2416.00,7.675316,24.57786,-0.000169,24.021368,-0.0075,1.052
2418.00,7.673409,24.57858,-0.000169,24.021677,-0.0075,1.053
2420.00,7.672449,24.57787,-0.000169,24.021533,-0.0076,1.053
2422.00,7.670643,24.57823,-0.000168,24.021811,-0.0075,1.053
2424.00,7.669613,24.57818,-0.000168,24.021760,-0.0075,1.053
2426.00,7.668827,24.57871,-0.000169,24.021911,-0.0075,1.053
2428.00,7.672857,24.57910,-0.000169,24.022027,-0.0075,1.053
2430.00,7.681070,24.57934,-0.000168,24.021818,-0.0075,1.053
2432.00,7.690309,24.57949,-0.000169,24.021852,-0.0075,1.054
2434.00,7.697424,24.57860,-0.000169,24.021229,-0.0075,1.053
2436.00,7.702600,24.57881,-0.000168,24.021441,-0.0075,1.053
2438.00,7.706409,24.57985,-0.000168,24.022375,-0.0075,1.053
2440.00,7.708051,24.57923,-0.000169,24.021867,-0.0075,1.053
2442.00,7.709294,24.57931,-0.000169,24.021492,-0.0076,1.053
2444.00,7.710605,24.57958,-0.000168,24.021798,-0.0075,1.052
2446.00,7.711819,24.57955,-0.000168,24.021713,-0.0075,1.052
2448.00,7.713967,24.57990,-0.000167,24.021680,-0.0075,1.052
2450.00,7.715660,24.58034,-0.000168,24.021610,-0.0075,1.052
2452.00,7.716216,24.58108,-0.000167,24.021541,-0.0075,1.052
2454.00,7.716344,24.58077,-0.000167,24.022141,-0.0075,1.052
2456.00,7.715864,24.58131,-0.000167,24.021530,-0.0076,1.052
2458.00,7.715706,24.58135,-0.000169,24.021947,-0.0075,1.052
2460.00,7.716583,24.58105,-0.000168,24.022088,-0.0075,1.052
2462.00,7.717237,24.58062,-0.000167,24.021896,-0.0076,1.052
2464.00,7.717556,24.58096,-0.000167,24.021508,-0.0075,1.051
2466.00,7.717851,24.58005,-0.000167,24.021501,-0.0075,1.052
2468.00,7.717282,24.58018,-0.000168,24.022099,-0.0075,1.052
2470.00,7.718001,24.57963,-0.000167,24.021599,-0.0075,1.053
2472.00,7.718157,24.58019,-0.000168,24.022462,-0.0075,1.052
2474.00,7.717444,24.58041,-0.000168,24.022210,-0.0076,1.052
2476.00,7.718197,24.58046,-0.000168,24.021856,-0.0076,1.052
2478.00,7.719035,24.58080,-0.000168,24.022048,-0.0076,1.052
2480.00,7.719064,24.58150,-0.000168,24.022627,-0.0075,1.052
2482.00,7.718684,24.58038,-0.000167,24.021465,-0.0075,1.052
2484.00,7.718163,24.58033,-0.000167,24.021740,-0.0075,1.052
2486.00,7.717966,24.58027,-0.000168,24.021740,-0.0076,1.052
2488.00,7.717875,24.58006,-0.000168,24.022347,-0.0076,1.053
2490.00,7.716764,24.58069,-0.000168,24.022210,-0.0075,1.053
2492.00,7.716655,24.58043,-0.000168,24.022123,-0.0075,1.053
2494.00,7.716396,24.58022,-0.000168,24.022139,-0.0076,1.052
2496.00,7.716674,24.57992,-0.000168,24.021455,-0.0075,1.052
2498.00,7.716702,24.58023,-0.000167,24.021526,-0.0075,1.052
2500.00,7.716350,24.57980,-0.000167,24.022008,-0.0076,1.052
2502.00,7.715052,24.58020,-0.000168,24.021860,-0.0075,1.052
2504.00,7.713996,24.57976,-0.000168,24.021840,-0.0076,1.052
2506.00,7.713352,24.57932,-0.000168,24.021561,-0.0075,1.052
2508.00,7.713572,24.57923,-0.000168,24.021082,-0.0075,1.052
2510.00,7.714113,24.57933,-0.000167,24.021372,-0.0076,1.052
2512.00,7.713910,24.57968,-0.000168,24.020997,-0.0075,1.052
2514.00,7.713228,24.57867,-0.000168,24.021372,-0.0075,1.052
2516.00,7.712411,24.57884,-0.000167,24.022371,-0.0075,1.052
2518.00,7.712585,24.57940,-0.000167,24.022271,-0.0076,1.052
2520.00,7.711848,24.57950,-0.000168,24.021374,-0.0075,1.053
2522.00,7.711198,24.57873,-0.000167,24.022572,-0.0075,1.052
2524.00,7.711119,24.57884,-0.000169,24.021459,-0.0075,1.052
2526.00,7.710996,24.57850,-0.000169,24.021345,-0.0076,1.052
2528.00,7.709969,24.57915,-0.000169,24.022195,-0.0075,1.052
2530.00,7.709061,24.57933,-0.000169,24.022211,-0.0075,1.053
2532.00,7.709393,24.57851,-0.000168,24.021338,-0.0075,1.052
2534.00,7.709683,24.57888,-0.000167,24.022297,-0.0076,1.053
2536.00,7.709335,24.57912,-0.000169,24.021892,-0.0076,1.053
2538.00,7.708610,24.57875,-0.000168,24.022480,-0.0075,1.052
2540.00,7.707715,24.57965,-0.000168,24.022344,-0.0075,1.052
2542.00,7.707700,24.57933,-0.000168,24.021796,-0.0075,1.052
2544.00,7.707802,24.57936,-0.000169,24.021628,-0.0076,1.053
2546.00,7.707733,24.57994,-0.000169,24.021417,-0.0075,1.053
2548.00,7.707863,24.57946,-0.000169,24.021394,-0.0075,1.052
2550.00,7.708186,24.57926,-0.000169,24.021704,-0.0075,1.052
2552.00,7.708168,24.57971,-0.000168,24.021678,-0.0076,1.052
2554.00,7.708760,24.57911,-0.000168,24.021726,-0.0076,1.052
2556.00,7.709002,24.57920,-0.000169,24.021610,-0.0075,1.052
2558.00,7.708712,24.57925,-0.000170,24.022063,-0.0076,1.052
2560.00,7.708113,24.57945,-0.000168,24.021780,-0.0076,1.052
2562.00,7.708698,24.57990,-0.000169,24.021550,-0.0075,1.052
2564.00,7.708874,24.57955,-0.000169,24.021796,-0.0075,1.052
2566.00,7.708130,24.57944,-0.000168,24.022070,-0.0075,1.052
2568.00,7.708353,24.57937,-0.000168,24.021414,-0.0076,1.052
2570.00,7.708605,24.57887,-0.000168,24.021782,-0.0075,1.052
2572.00,7.707737,24.57837,-0.000167,24.021601,-0.0075,1.052
2574.00,7.707538,24.57836,-0.000168,24.021838,-0.0076,1.052
2576.00,7.707258,24.57806,-0.000168,24.022191,-0.0076,1.052
2578.00,7.706027,24.57801,-0.000169,24.021481,-0.0076,1.053
2580.00,7.706546,24.57724,-0.000170,24.022164,-0.0076,1.053
2582.00,7.707214,24.57796,-0.000169,24.022126,-0.0075,1.053
2584.00,7.707314,24.57875,-0.000169,24.021559,-0.0075,1.052
2586.00,7.706928,24.57862,-0.000168,24.021577,-0.0076,1.052
2588.00,7.706744,24.57844,-0.000168,24.021495,-0.0076,1.052
2590.00,7.706192,24.57913,-0.000168,24.021979,-0.0076,1.052
2592.00,7.706857,24.57916,-0.000168,24.021044,-0.0076,1.052
2594.00,7.706372,24.57966,-0.000168,24.021619,-0.0075,1.051
2596.00,7.705493,24.57930,-0.000168,24.021552,-0.0076,1.051
2598.00,7.706518,24.57899,-0.000167,24.021718,-0.0076,1.051
2600.00,7.706577,24.57924,-0.000168,24.021776,-0.0075,1.052
2602.00,7.705912,24.57863,-0.000168,24.021278,-0.0076,1.053
2604.00,7.705737,24.57870,-0.000169,24.022005,-0.0075,1.053
2606.00,7.705198,24.57925,-0.000168,24.021985,-0.0075,1.053
2608.00,7.704473,24.57981,-0.000167,24.022068,-0.0075,1.052
2610.00,7.704661,24.57928,-0.000168,24.021678,-0.0075,1.052
2612.00,7.704254,24.57910,-0.000168,24.021717,-0.0075,1.052
2614.00,7.704964,24.57826,-0.000169,24.021961,-0.0076,1.052
2616.00,7.705025,24.57867,-0.000167,24.021914,-0.0075,1.051
2618.00,7.705033,24.57940,-0.000167,24.022097,-0.0075,1.051
2620.00,7.705024,24.57898,-0.000167,24.021981,-0.0076,1.052
2622.00,7.704364,24.57909,-0.000168,24.021677,-0.0075,1.052
2624.00,7.703269,24.57941,-0.000168,24.021611,-0.0075,1.052
2626.00,7.703355,24.57867,-0.000168,24.021615,-0.0075,1.052
2628.00,7.703905,24.57869,-0.000167,24.021961,-0.0076,1.052
2630.00,7.703972,24.57899,-0.000168,24.021515,-0.0076,1.052
2632.00,7.703228,24.57900,-0.000167,24.021891,-0.0075,1.052
2634.00,7.703557,24.57934,-0.000168,24.021981,-0.0075,1.052
2636.00,7.703683,24.57955,-0.000168,24.021994,-0.0075,1.052
2638.00,7.702700,24.57914,-0.000169,24.021718,-0.0075,1.052
2640.00,7.701897,24.57942,-0.000168,24.021622,-0.0075,1.052
2642.00,7.701978,24.58004,-0.000168,24.022295,-0.0076,1.052
2644.00,7.701662,24.57951,-0.000169,24.022119,-0.0075,1.052
2646.00,7.702068,24.57981,-0.000169,24.021956,-0.0076,1.053
2648.00,7.702040,24.58058,-0.000169,24.020807,-0.0076,1.052
2650.00,7.701799,24.58055,-0.000168,24.021345,-0.0076,1.052
2652.00,7.700826,24.58092,-0.000169,24.021465,-0.0076,1.052
2654.00,7.700854,24.58038,-0.000168,24.021794,-0.0076,1.052
2656.00,7.701189,24.58045,-0.000167,24.021562,-0.0075,1.051
2658.00,7.701179,24.58013,-0.000167,24.022106,-0.0075,1.052
2660.00,7.701469,24.57954,-0.000167,24.022184,-0.0076,1.053
2662.00,7.701666,24.58017,-0.000169,24.021920,-0.0075,1.052
2664.00,7.700894,24.58069,-0.000169,24.021814,-0.0075,1.052
2666.00,7.700127,24.58027,-0.000168,24.021731,-0.0075,1.053
2668.00,7.699575,24.58053,-0.000169,24.021885,-0.0075,1.052
2670.00,7.699327,24.58085,-0.000169,24.021872,-0.0075,1.052
2672.00,7.699622,24.58023,-0.000168,24.022054,-0.0076,1.052
2674.00,7.699451,24.58007,-0.000168,24.021729,-0.0076,1.053
2676.00,7.698861,24.57997,-0.000169,24.022208,-0.0075,1.053
2678.00,7.699071,24.57989,-0.000169,24.020689,-0.0076,1.052
2680.00,7.699542,24.57984,-0.000167,24.021343,-0.0076,1.052
2682.00,7.699392,24.57988,-0.000167,24.021504,-0.0076,1.052
2684.00,7.698843,24.57906,-0.000167,24.021176,-0.0076,1.052
2686.00,7.699271,24.57913,-0.000168,24.021303,-0.0076,1.052
2688.00,7.700093,24.57983,-0.000168,24.021490,-0.0076,1.051
2690.00,7.699541,24.57946,-0.000167,24.021136,-0.0076,1.051
2692.00,7.699291,24.57990,-0.000168,24.021602,-0.0075,1.052
2694.00,7.698933,24.57915,-0.000169,24.021590,-0.0076,1.053
2696.00,7.698025,24.57897,-0.000168,24.021682,-0.0076,1.053
2698.00,7.697450,24.57933,-0.000169,24.021829,-0.0075,1.053
2700.00,7.697003,24.57939,-0.000169,24.022028,-0.0076,1.052
2702.00,7.697792,24.57928,-0.000169,24.021800,-0.0076,1.052
2704.00,7.698650,24.58002,-0.000167,24.021642,-0.0076,1.051
2706.00,7.698218,24.57848,-0.000168,24.021720,-0.0075,1.052
2708.00,7.698177,24.57958,-0.000169,24.021938,-0.0075,1.052
2710.00,7.699037,24.57976,-0.000168,24.022355,-0.0076,1.052
2712.00,7.698553,24.58000,-0.000168,24.021479,-0.0076,1.052
2714.00,7.698166,24.57996,-0.000169,24.021300,-0.0076,1.053
2716.00,7.698013,24.57907,-0.000170,24.021559,-0.0076,1.053
2718.00,7.697802,24.57831,-0.000169,24.021062,-0.0076,1.052
2720.00,7.697319,24.57851,-0.000169,24.021437,-0.0076,1.052
2722.00,7.697875,24.57836,-0.000169,24.022028,-0.0076,1.052
2724.00,7.697848,24.57890,-0.000167,24.020730,-0.0076,1.052
2726.00,7.697395,24.57905,-0.000167,24.022222,-0.0075,1.051
2728.00,7.697187,24.57933,-0.000167,24.021945,-0.0075,1.052
2730.00,7.697276,24.57974,-0.000168,24.021399,-0.0076,1.053
2732.00,7.697284,24.57991,-0.000169,24.021249,-0.0076,1.052
2734.00,7.696923,24.57937,-0.000168,24.021559,-0.0076,1.052
2736.00,7.696449,24.57894,-0.000168,24.020961,-0.0076,1.052
2738.00,7.696407,24.57951,-0.000168,24.021354,-0.0076,1.052
2740.00,7.696266,24.57912,-0.000168,24.021455,-0.0076,1.053
2742.00,7.696035,24.57872,-0.000170,24.021657,-0.0076,1.052
2744.00,7.696290,24.57941,-0.000169,24.021459,-0.0075,1.052
2746.00,7.696785,24.57920,-0.000168,24.021785,-0.0075,1.052
2748.00,7.697141,24.57896,-0.000169,24.021020,-0.0075,1.052
2750.00,7.697135,24.57877,-0.000168,24.021804,-0.0076,1.052
2752.00,7.696467,24.57886,-0.000167,24.021659,-0.0075,1.052
2754.00,7.696388,24.57924,-0.000167,24.021292,-0.0076,1.052
2756.00,7.695855,24.57933,-0.000167,24.021256,-0.0076,1.052
2758.00,7.695669,24.57954,-0.000169,24.020866,-0.0076,1.052
2760.00,7.695010,24.57882,-0.000168,24.021796,-0.0076,1.052
2762.00,7.693850,24.57877,-0.000168,24.021528,-0.0075,1.052
2764.00,7.693760,24.57861,-0.000170,24.021475,-0.0076,1.053
2766.00,7.694803,24.57913,-0.000169,24.021646,-0.0076,1.053
2768.00,7.694808,24.57892,-0.000169,24.021234,-0.0076,1.052
2770.00,7.694255,24.57952,-0.000168,24.021622,-0.0075,1.052
2772.00,7.693355,24.57987,-0.000169,24.021628,-0.0075,1.052
2774.00,7.693946,24.57945,-0.000168,24.021218,-0.0075,1.052
2776.00,7.694119,24.57912,-0.000169,24.021133,-0.0075,1.052
2778.00,7.693709,24.57955,-0.000168,24.021842,-0.0076,1.052
2780.00,7.693702,24.57988,-0.000168,24.022443,-0.0076,1.053
2782.00,7.693794,24.58045,-0.000168,24.021365,-0.0076,1.052
2784.00,7.693008,24.58011,-0.000169,24.021695,-0.0076,1.051
2786.00,7.692458,24.57987,-0.000169,24.022166,-0.0075,1.052
2788.00,7.692705,24.57994,-0.000169,24.021767,-0.0076,1.052
2790.00,7.693854,24.58049,-0.000169,24.021553,-0.0076,1.053
2792.00,7.693805,24.58055,-0.000169,24.021738,-0.0076,1.053
2794.00,7.693952,24.58010,-0.000169,24.021439,-0.0075,1.053
2796.00,7.693357,24.58023,-0.000170,24.021405,-0.0075,1.053
2798.00,7.693048,24.58007,-0.000168,24.021620,-0.0076,1.052
2800.00,7.693160,24.58031,-0.000168,24.021329,-0.0075,1.052
2802.00,7.693608,24.58063,-0.000169,24.021146,-0.0076,1.052
2804.00,7.692456,24.58057,-0.000168,24.021465,-0.0075,1.052
2806.00,7.692562,24.58041,-0.000169,24.021281,-0.0076,1.052
2808.00,7.692066,24.58015,-0.000170,24.021894,-0.0075,1.052
2810.00,7.691955,24.58102,-0.000170,24.022083,-0.0075,1.052
2812.00,7.692443,24.58064,-0.000169,24.021668,-0.0075,1.052
2814.00,7.692937,24.58034,-0.000169,24.021399,-0.0075,1.052
2816.00,7.693094,24.58021,-0.000169,24.021659,-0.0076,1.052
2818.00,7.692691,24.58010,-0.000169,24.021111,-0.0075,1.052
2820.00,7.692097,24.58035,-0.000168,24.021455,-0.0075,1.052
2822.00,7.691351,24.58017,-0.000168,24.021755,-0.0076,1.052
2824.00,7.691381,24.57998,-0.000169,24.021517,-0.0076,1.053
2826.00,7.691160,24.57976,-0.000169,24.021713,-0.0076,1.052
2828.00,7.691216,24.57979,-0.000170,24.022014,-0.0076,1.052
2830.00,7.691069,24.57994,-0.000168,24.022016,-0.0076,1.052
2832.00,7.692089,24.57899,-0.000168,24.021437,-0.0075,1.052
2834.00,7.691439,24.57960,-0.000168,24.021914,-0.0075,1.053
2836.00,7.690956,24.57986,-0.000168,24.022864,-0.0075,1.052
2838.00,7.691098,24.58042,-0.000168,24.022139,-0.0076,1.052
2840.00,7.691219,24.58045,-0.000168,24.022023,-0.0075,1.052
2842.00,7.690636,24.58088,-0.000168,24.022337,-0.0076,1.052
2844.00,7.689547,24.58057,-0.000168,24.021843,-0.0076,1.052
2846.00,7.688960,24.58033,-0.000169,24.021834,-0.0076,1.052
2848.00,7.690228,24.57998,-0.000169,24.021330,-0.0076,1.053
2850.00,7.690725,24.57886,-0.000169,24.021111,-0.0076,1.052
2852.00,7.690848,24.57944,-0.000169,24.022077,-0.0075,1.052
2854.00,7.691400,24.58017,-0.000169,24.021254,-0.0075,1.053
2856.00,7.691317,24.58035,-0.000170,24.021347,-0.0076,1.053
2858.00,7.690408,24.57995,-0.000169,24.021981,-0.0076,1.052
2860.00,7.689723,24.58015,-0.000168,24.022132,-0.0075,1.052
2862.00,7.689934,24.57949,-0.000169,24.022110,-0.0076,1.053
2864.00,7.689656,24.57960,-0.000168,24.021416,-0.0076,1.052
2866.00,7.689175,24.57954,-0.000168,24.021659,-0.0075,1.052
2868.00,7.689455,24.57965,-0.000167,24.022284,-0.0075,1.052
2870.00,7.689324,24.58010,-0.000169,24.021718,-0.0075,1.052
2872.00,7.689149,24.58023,-0.000168,24.021222,-0.0076,1.052
2874.00,7.689303,24.57980,-0.000168,24.021479,-0.0075,1.053
2876.00,7.689231,24.57984,-0.000168,24.021109,-0.0076,1.053
2878.00,7.688582,24.57971,-0.000170,24.021256,-0.0076,1.053
2880.00,7.687803,24.57985,-0.000167,24.021223,-0.0075,1.052
2882.00,7.687754,24.57916,-0.000167,24.020817,-0.0075,1.052
2884.00,7.687864,24.57910,-0.000167,24.021733,-0.0076,1.052
2886.00,7.687384,24.57996,-0.000168,24.021822,-0.0076,1.052
2888.00,7.686751,24.58007,-0.000167,24.021959,-0.0076,1.052
2890.00,7.687332,24.58005,-0.000169,24.021840,-0.0076,1.053
2892.00,7.687835,24.58068,-0.000168,24.021903,-0.0075,1.053
2894.00,7.687669,24.58055,-0.000168,24.022153,-0.0075,1.052
2896.00,7.687228,24.58026,-0.000168,24.021749,-0.0076,1.052
2898.00,7.688153,24.58001,-0.000169,24.021475,-0.0076,1.052
2900.00,7.688344,24.57988,-0.000169,24.021715,-0.0075,1.053
2902.00,7.687081,24.57983,-0.000169,24.021343,-0.0076,1.053
2904.00,7.686944,24.58016,-0.000169,24.021423,-0.0076,1.053
2906.00,7.686260,24.57953,-0.000168,24.021483,-0.0075,1.052
2908.00,7.685909,24.57905,-0.000169,24.021365,-0.0075,1.053
2910.00,7.686011,24.57894,-0.000169,24.021934,-0.0075,1.053
2912.00,7.686706,24.57969,-0.000168,24.022222,-0.0076,1.052
2914.00,7.686371,24.57990,-0.000167,24.022311,-0.0076,1.053
2916.00,7.685470,24.57947,-0.000168,24.021584,-0.0076,1.053
2918.00,7.685629,24.57923,-0.000168,24.021836,-0.0076,1.053
2920.00,7.685876,24.57884,-0.000167,24.022193,-0.0075,1.052
2922.00,7.686168,24.57884,-0.000167,24.022213,-0.0075,1.052
2924.00,7.686239,24.57912,-0.000168,24.022652,-0.0075,1.053
2926.00,7.686034,24.57940,-0.000168,24.021901,-0.0075,1.052
2928.00,7.685114,24.57954,-0.000168,24.021613,-0.0076,1.053
2930.00,7.684806,24.57891,-0.000168,24.021160,-0.0076,1.052
2932.00,7.684076,24.57852,-0.000168,24.021452,-0.0076,1.053
2934.00,7.684026,24.57884,-0.000168,24.021880,-0.0075,1.052
2936.00,7.683739,24.57891,-0.000168,24.021675,-0.0076,1.052
2938.00,7.684274,24.57906,-0.000167,24.021677,-0.0076,1.053
2940.00,7.684102,24.57866,-0.000168,24.022063,-0.0075,1.053
2942.00,7.682948,24.57874,-0.000168,24.022666,-0.0076,1.053
2944.00,7.682936,24.57997,-0.000169,24.021809,-0.0075,1.053
2946.00,7.683877,24.57946,-0.000168,24.021515,-0.0075,1.052
2948.00,7.684338,24.57980,-0.000168,24.021499,-0.0075,1.052
2950.00,7.684169,24.58086,-0.000169,24.022123,-0.0075,1.052
2952.00,7.682968,24.58058,-0.000168,24.021880,-0.0075,1.053
2954.00,7.683072,24.58027,-0.000168,24.021189,-0.0075,1.053
2956.00,7.682832,24.58009,-0.000168,24.021372,-0.0076,1.052
2958.00,7.683011,24.58021,-0.000168,24.021675,-0.0075,1.052
2960.00,7.682301,24.57944,-0.000168,24.021867,-0.0075,1.053
2962.00,7.681644,24.57967,-0.000168,24.021640,-0.0076,1.052
2964.00,7.682062,24.57993,-0.000168,24.021949,-0.0075,1.052
2966.00,7.684056,24.58015,-0.000167,24.022017,-0.0075,1.052
2968.00,7.682977,24.58019,-0.000167,24.021497,-0.0076,1.053
2970.00,7.682232,24.58035,-0.000169,24.021508,-0.0076,1.053
2972.00,7.682155,24.57963,-0.000169,24.021479,-0.0075,1.053
2974.00,7.681718,24.57972,-0.000168,24.021717,-0.0076,1.052
2976.00,7.681131,24.57990,-0.000167,24.021776,-0.0075,1.052
2978.00,7.681419,24.58004,-0.000168,24.021684,-0.0075,1.052
2980.00,7.681897,24.57989,-0.000168,24.021287,-0.0075,1.053
2982.00,7.681317,24.58006,-0.000168,24.021695,-0.0076,1.053
2984.00,7.681009,24.58016,-0.000169,24.022222,-0.0075,1.053
2986.00,7.681603,24.57949,-0.000168,24.021807,-0.0075,1.053
2988.00,7.681884,24.57956,-0.000167,24.021704,-0.0076,1.052
2990.00,7.681824,24.57955,-0.000168,24.021785,-0.0075,1.053
2992.00,7.681276,24.58020,-0.000168,24.021575,-0.0075,1.053
2994.00,7.681933,24.57995,-0.000168,24.021727,-0.0076,1.053
2996.00,7.680659,24.57966,-0.000168,24.021247,-0.0076,1.052
2998.00,7.679254,24.57938,-0.000167,24.021660,-0.0076,1.052
3000.00,7.679686,24.58024,-0.000167,24.021468,-0.0076,1.053
@5,12.0000,24.0
3002.00,7.680286,24.58026,-0.000167,24.021575,-0.0075,1.052
3004.00,7.676662,24.57995,-0.000167,24.021443,-0.0075,1.052
3006.00,7.667690,24.57917,-0.000167,24.021439,-0.0076,1.051
3008.00,7.658790,24.57931,-0.000168,24.021630,-0.0076,1.051
3010.00,7.650977,24.57934,-0.000168,24.021347,-0.0076,1.052
3012.00,7.645605,24.57916,-0.000168,24.021767,-0.0075,1.052
3014.00,7.642762,24.57933,-0.000168,24.021185,-0.0075,1.052
3016.00,7.641240,24.57910,-0.000169,24.021798,-0.0075,1.053
3018.00,7.640730,24.57880,-0.000170,24.021689,-0.0076,1.052
3020.00,7.639323,24.57860,-0.000170,24.021501,-0.0075,1.053
3022.00,7.638425,24.57939,-0.000170,24.021633,-0.0076,1.054
3024.00,7.636987,24.57955,-0.000171,24.021981,-0.0075,1.053
3026.00,7.635751,24.57984,-0.000171,24.021265,-0.0075,1.053
3028.00,7.638315,24.58033,-0.000170,24.021773,-0.0075,1.053
3030.00,7.647000,24.57988,-0.000171,24.021084,-0.0076,1.054
3032.00,7.656445,24.58026,-0.000169,24.021751,-0.0076,1.054
3034.00,7.664344,24.57991,-0.000169,24.022095,-0.0076,1.054
3036.00,7.670502,24.57932,-0.000169,24.021421,-0.0075,1.053
3038.00,7.673912,24.57998,-0.000169,24.021849,-0.0075,1.052
3040.00,7.675329,24.57901,-0.000168,24.021938,-0.0075,1.053
3042.00,7.675886,24.57902,-0.000167,24.021900,-0.0076,1.053
3044.00,7.676663,24.57920,-0.000167,24.021894,-0.0075,1.052
3046.00,7.678284,24.57846,-0.000167,24.021780,-0.0076,1.053
3048.00,7.680263,24.57770,-0.000169,24.021836,-0.0076,1.053
3050.00,7.681334,24.57834,-0.000167,24.021746,-0.0075,1.052
3052.00,7.683001,24.57954,-0.000168,24.022168,-0.0075,1.052
3054.00,7.683687,24.58040,-0.000167,24.022099,-0.0076,1.052
3056.00,7.684139,24.58062,-0.000167,24.021780,-0.0075,1.052
3058.00,7.683515,24.58003,-0.000167,24.021749,-0.0075,1.052
3060.00,7.683028,24.58003,-0.000167,24.022005,-0.0075,1.052
3062.00,7.683964,24.58014,-0.000167,24.021459,-0.0075,1.052
3064.00,7.683251,24.57974,-0.000167,24.021637,-0.0075,1.052
3066.00,7.683153,24.57967,-0.000168,24.021581,-0.0075,1.052
3068.00,7.683734,24.57924,-0.000168,24.021349,-0.0075,1.053
3070.00,7.683364,24.57943,-0.000168,24.021974,-0.0076,1.053
3072.00,7.683238,24.57849,-0.000169,24.022001,-0.0075,1.052
3074.00,7.682439,24.57926,-0.000168,24.021631,-0.0075,1.052
3076.00,7.682476,24.58004,-0.000169,24.021463,-0.0075,1.053
3078.00,7.682491,24.57927,-0.000168,24.022012,-0.0076,1.052
3080.00,7.681714,24.57975,-0.000168,24.022146,-0.0075,1.052
3082.00,7.682593,24.57977,-0.000169,24.021459,-0.0075,1.053
3084.00,7.682917,24.57985,-0.000168,24.021811,-0.0076,1.053
3086.00,7.682967,24.58025,-0.000168,24.021885,-0.0076,1.052
3088.00,7.683393,24.57990,-0.000168,24.021617,-0.0075,1.052
3090.00,7.682997,24.57980,-0.000168,24.020971,-0.0076,1.052
3092.00,7.682346,24.57962,-0.000169,24.021566,-0.0076,1.053
3094.00,7.682655,24.58031,-0.000168,24.022297,-0.0076,1.052
3096.00,7.682704,24.58027,-0.000167,24.021441,-0.0075,1.052
3098.00,7.681906,24.57992,-0.000166,24.021903,-0.0076,1.052
3100.00,7.681561,24.58019,-0.000168,24.021938,-0.0075,1.052
3102.00,7.681249,24.58060,-0.000167,24.021970,-0.0076,1.052
3104.00,7.680787,24.58103,-0.000168,24.021970,-0.0076,1.052
3106.00,7.680102,24.58007,-0.000167,24.021791,-0.0076,1.052
3108.00,7.677940,24.57988,-0.000168,24.021916,-0.0076,1.053
3110.00,7.677624,24.57995,-0.000169,24.021602,-0.0075,1.052
3112.00,7.677850,24.58015,-0.000168,24.022182,-0.0076,1.052
3114.00,7.677623,24.58035,-0.000166,24.021775,-0.0076,1.052
3116.00,7.677230,24.58073,-0.000168,24.022585,-0.0075,1.052
3118.00,7.677936,24.58021,-0.000169,24.022355,-0.0075,1.052
3120.00,7.678253,24.58022,-0.000169,24.022298,-0.0075,1.053
3122.00,7.677764,24.58012,-0.000168,24.021762,-0.0076,1.053
3124.00,7.676832,24.58044,-0.000167,24.021439,-0.0075,1.053
3126.00,7.677363,24.58037,-0.000168,24.021615,-0.0076,1.053
3128.00,7.677238,24.57979,-0.000168,24.021744,-0.0075,1.052
3130.00,7.676380,24.57978,-0.000168,24.021414,-0.0076,1.053
3132.00,7.675961,24.58034,-0.000169,24.021930,-0.0076,1.052
3134.00,7.676248,24.57959,-0.000169,24.022110,-0.0076,1.052
3136.00,7.675988,24.57991,-0.000167,24.021561,-0.0076,1.052
3138.00,7.676478,24.58039,-0.000170,24.021644,-0.0076,1.052
3140.00,7.676791,24.58058,-0.000169,24.021631,-0.0076,1.052
3142.00,7.676572,24.58087,-0.000168,24.021713,-0.0076,1.052
3144.00,7.675697,24.58099,-0.000168,24.021428,-0.0076,1.053
3146.00,7.674971,24.58152,-0.000168,24.021555,-0.0076,1.053
3148.00,7.675406,24.58107,-0.000169,24.021557,-0.0076,1.053
3150.00,7.674841,24.58022,-0.000169,24.021954,-0.0076,1.052
3152.00,7.674490,24.58024,-0.000167,24.021220,-0.0076,1.052
3154.00,7.674575,24.58057,-0.000169,24.021905,-0.0076,1.053
3156.00,7.674244,24.58059,-0.000168,24.021441,-0.0076,1.053
3158.00,7.674242,24.58057,-0.000169,24.021744,-0.0076,1.053
3160.00,7.674750,24.58073,-0.000169,24.022164,-0.0076,1.053
3162.00,7.675664,24.58039,-0.000168,24.021976,-0.0075,1.053
3164.00,7.675542,24.58035,-0.000167,24.021410,-0.0076,1.052
3166.00,7.676177,24.58021,-0.000168,24.022119,-0.0076,1.052
3168.00,7.675932,24.58140,-0.000167,24.021660,-0.0076,1.053
3170.00,7.675256,24.58077,-0.000168,24.021604,-0.0075,1.053
3172.00,7.675763,24.58109,-0.000169,24.021211,-0.0075,1.052
3174.00,7.674905,24.58088,-0.000168,24.021452,-0.0075,1.052
3176.00,7.674653,24.58114,-0.000168,24.021945,-0.0076,1.052
3178.00,7.674797,24.58106,-0.000168,24.021784,-0.0076,1.053
3180.00,7.675227,24.58062,-0.000169,24.021666,-0.0076,1.053
3182.00,7.674951,24.58115,-0.000168,24.021695,-0.0076,1.053
3184.00,7.674232,24.58103,-0.000168,24.021666,-0.0076,1.052
3186.00,7.674611,24.58113,-0.000169,24.021936,-0.0076,1.053
3188.00,7.673946,24.58073,-0.000168,24.022340,-0.0076,1.053
3190.00,7.673737,24.58100,-0.000169,24.021990,-0.0076,1.053
3192.00,7.673223,24.58123,-0.000168,24.022088,-0.0075,1.052
3194.00,7.672999,24.58038,-0.000168,24.021695,-0.0076,1.052
3196.00,7.672804,24.58066,-0.000168,24.021969,-0.0076,1.052
3198.00,7.672910,24.58093,-0.000169,24.021762,-0.0076,1.053
3200.00,7.672524,24.58042,-0.000168,24.021008,-0.0075,1.052
3202.00,7.672528,24.58083,-0.000169,24.021446,-0.0076,1.052
3204.00,7.672793,24.58087,-0.000168,24.021785,-0.0076,1.052
3206.00,7.672147,24.58079,-0.000168,24.022057,-0.0076,1.052
3208.00,7.671477,24.58062,-0.000169,24.021528,-0.0075,1.053
3210.00,7.670935,24.58041,-0.000168,24.021575,-0.0076,1.053
3212.00,7.670942,24.58019,-0.000169,24.021352,-0.0076,1.052
3214.00,7.671775,24.58039,-0.000169,24.021318,-0.0076,1.053
3216.00,7.671871,24.58035,-0.000169,24.022404,-0.0076,1.053
3218.00,7.671198,24.57989,-0.000168,24.021615,-0.0076,1.053
3220.00,7.670907,24.57966,-0.000167,24.021823,-0.0076,1.052
3222.00,7.671325,24.58021,-0.000167,24.021265,-0.0075,1.052
3224.00,7.670550,24.58018,-0.000167,24.021256,-0.0075,1.052
3226.00,7.669222,24.58041,-0.000166,24.021849,-0.0076,1.053
3228.00,7.669408,24.57985,-0.000168,24.022106,-0.0076,1.053
3230.00,7.670454,24.57977,-0.000168,24.022260,-0.0076,1.052
3232.00,7.670619,24.57931,-0.000168,24.022306,-0.0076,1.052
3234.00,7.669728,24.57993,-0.000167,24.022027,-0.0076,1.052
3236.00,7.669689,24.57983,-0.000168,24.021700,-0.0076,1.053
3238.00,7.670071,24.58069,-0.000168,24.021347,-0.0075,1.053
3240.00,7.670401,24.58092,-0.000168,24.021312,-0.0075,1.053
3242.00,7.670646,24.58047,-0.000168,24.021390,-0.0075,1.053
3244.00,7.669412,24.58010,-0.000168,24.022039,-0.0076,1.052
3246.00,7.669664,24.58018,-0.000168,24.022065,-0.0076,1.052
3248.00,7.669146,24.58109,-0.000169,24.021742,-0.0076,1.053
3250.00,7.668613,24.58033,-0.000168,24.021490,-0.0076,1.053
3252.00,7.669044,24.58049,-0.000168,24.021274,-0.0076,1.053
3254.00,7.669195,24.58071,-0.000169,24.021546,-0.0076,1.053
3256.00,7.668679,24.58177,-0.000169,24.021956,-0.0076,1.053
3258.00,7.667785,24.58205,-0.000167,24.022041,-0.0076,1.053
3260.00,7.668215,24.58142,-0.000168,24.021912,-0.0075,1.053
3262.00,7.668644,24.58127,-0.000169,24.021321,-0.0075,1.053
3264.00,7.668520,24.58153,-0.000168,24.022153,-0.0075,1.052
3266.00,7.668594,24.58117,-0.000168,24.021579,-0.0075,1.053
3268.00,7.668942,24.58056,-0.000168,24.021390,-0.0076,1.053
3270.00,7.668083,24.58108,-0.000168,24.021227,-0.0075,1.053
3272.00,7.667791,24.58059,-0.000169,24.021856,-0.0076,1.052
3274.00,7.668303,24.58103,-0.000168,24.021584,-0.0075,1.053
3276.00,7.668056,24.58185,-0.000168,24.021407,-0.0075,1.053
3278.00,7.668258,24.58189,-0.000167,24.022103,-0.0076,1.052
3280.00,7.667793,24.58250,-0.000168,24.022110,-0.0075,1.053
3282.00,7.667269,24.58177,-0.000168,24.021901,-0.0075,1.053
3284.00,7.666686,24.58082,-0.000168,24.021086,-0.0076,1.052
3286.00,7.666217,24.58086,-0.000168,24.021098,-0.0075,1.052
3288.00,7.666306,24.58175,-0.000168,24.021370,-0.0076,1.052
3290.00,7.667098,24.58114,-0.000168,24.021961,-0.0075,1.053
3292.00,7.666879,24.58220,-0.000167,24.021566,-0.0075,1.053
3294.00,7.665389,24.58158,-0.000168,24.021606,-0.0075,1.053
3296.00,7.665052,24.58109,-0.000169,24.021646,-0.0076,1.053
3298.00,7.665471,24.58127,-0.000167,24.021120,-0.0076,1.054
3300.00,7.666048,24.58163,-0.000168,24.021972,-0.0075,1.053
3302.00,7.665297,24.58122,-0.000168,24.021807,-0.0076,1.052
3304.00,7.665079,24.58143,-0.000168,24.022384,-0.0075,1.052
3306.00,7.665953,24.58106,-0.000168,24.021205,-0.0075,1.052
3308.00,7.666508,24.58082,-0.000168,24.021615,-0.0075,1.052
3310.00,7.665953,24.57982,-0.000169,24.021475,-0.0076,1.052
3312.00,7.665980,24.58014,-0.000168,24.021321,-0.0076,1.053
3314.00,7.665349,24.58065,-0.000168,24.021002,-0.0075,1.053
3316.00,7.664241,24.58145,-0.000168,24.021098,-0.0075,1.053
3318.00,7.664398,24.58076,-0.000168,24.021573,-0.0075,1.052
3320.00,7.664137,24.58044,-0.000168,24.021691,-0.0075,1.052
3322.00,7.665278,24.58167,-0.000168,24.021851,-0.0075,1.053
3324.00,7.665377,24.58117,-0.000167,24.021974,-0.0076,1.053
3326.00,7.664585,24.58139,-0.000168,24.021383,-0.0076,1.053
3328.00,7.664427,24.58091,-0.000168,24.021077,-0.0076,1.053
3330.00,7.664634,24.58110,-0.000169,24.021193,-0.0075,1.053
3332.00,7.664262,24.58099,-0.000167,24.021718,-0.0076,1.052
3334.00,7.664257,24.58080,-0.000167,24.021526,-0.0075,1.052
3336.00,7.663512,24.58124,-0.000168,24.021263,-0.0075,1.053
3338.00,7.664012,24.58076,-0.000167,24.021602,-0.0076,1.052
3340.00,7.663970,24.58036,-0.000166,24.022070,-0.0076,1.052
3342.00,7.663288,24.58061,-0.000168,24.022036,-0.0075,1.053
3344.00,7.662861,24.58063,-0.000169,24.021711,-0.0076,1.053
3346.00,7.663297,24.58097,-0.000168,24.021749,-0.0076,1.053
3348.00,7.663583,24.58131,-0.000168,24.022268,-0.0076,1.053
3350.00,7.663924,24.58172,-0.000168,24.022110,-0.0076,1.053
3352.00,7.664155,24.58069,-0.000168,24.021506,-0.0076,1.053
3354.00,7.664135,24.58060,-0.000166,24.022104,-0.0075,1.052
3356.00,7.664279,24.58006,-0.000167,24.021909,-0.0076,1.052
3358.00,7.664646,24.57978,-0.000168,24.021651,-0.0076,1.053
3360.00,7.664278,24.58081,-0.000168,24.021514,-0.0075,1.053
3362.00,7.664014,24.58109,-0.000168,24.021553,-0.0076,1.053
3364.00,7.663105,24.58066,-0.000167,24.022041,-0.0075,1.053
3366.00,7.663304,24.58141,-0.000167,24.021662,-0.0075,1.052
3368.00,7.662890,24.58034,-0.000166,24.021876,-0.0075,1.052
3370.00,7.662632,24.58068,-0.000167,24.021461,-0.0076,1.052
3372.00,7.662912,24.58091,-0.000168,24.021171,-0.0076,1.052
3374.00,7.663791,24.58060,-0.000169,24.021599,-0.0075,1.053
3376.00,7.664442,24.58121,-0.000168,24.021706,-0.0075,1.053
3378.00,7.664604,24.58049,-0.000168,24.021856,-0.0075,1.053
3380.00,7.664177,24.58044,-0.000169,24.021436,-0.0076,1.053
3382.00,7.663908,24.58004,-0.000169,24.021401,-0.0076,1.053
3384.00,7.662871,24.57980,-0.000169,24.021958,-0.0076,1.052
3386.00,7.661566,24.57991,-0.000168,24.021726,-0.0076,1.052
3388.00,7.661301,24.58015,-0.000168,24.021789,-0.0076,1.052
3390.00,7.661473,24.58059,-0.000169,24.021164,-0.0076,1.053
3392.00,7.661026,24.57971,-0.000168,24.021746,-0.0076,1.053
3394.00,7.660917,24.57965,-0.000166,24.021881,-0.0076,1.052
3396.00,7.660721,24.57899,-0.000168,24.021562,-0.0076,1.053
3398.00,7.660288,24.57904,-0.000168,24.021760,-0.0075,1.052
3400.00,7.660809,24.57935,-0.000167,24.021840,-0.0075,1.053
3402.00,7.661716,24.57979,-0.000168,24.022427,-0.0075,1.053
3404.00,7.661584,24.58041,-0.000168,24.022046,-0.0075,1.053
3406.00,7.661783,24.58074,-0.000168,24.021098,-0.0075,1.053
3408.00,7.660987,24.58056,-0.000169,24.021441,-0.0076,1.053
3410.00,7.661179,24.58024,-0.000169,24.021747,-0.0075,1.053
3412.00,7.661054,24.57989,-0.000167,24.021880,-0.0076,1.053
3414.00,7.660780,24.58089,-0.000168,24.022052,-0.0075,1.053
3416.00,7.661007,24.58031,-0.000167,24.021057,-0.0075,1.053
3418.00,7.660356,24.58056,-0.000166,24.021417,-0.0075,1.053
3420.00,7.659074,24.58075,-0.000168,24.021842,-0.0075,1.053
3422.00,7.658747,24.58014,-0.000167,24.022304,-0.0075,1.053
3424.00,7.659219,24.57985,-0.000167,24.021653,-0.0076,1.052
3426.00,7.659942,24.57975,-0.000166,24.021963,-0.0075,1.051
3428.00,7.659854,24.58005,-0.000166,24.022052,-0.0075,1.052
3430.00,7.660070,24.57989,-0.000168,24.021883,-0.0076,1.053
3432.00,7.660493,24.58040,-0.000168,24.021301,-0.0075,1.052
3434.00,7.660104,24.58048,-0.000167,24.020982,-0.0075,1.053
3436.00,7.659502,24.57984,-0.000168,24.021124,-0.0076,1.053
3438.00,7.659843,24.58003,-0.000168,24.021717,-0.0076,1.053
3440.00,7.659297,24.57978,-0.000169,24.021684,-0.0075,1.054
3442.00,7.658720,24.58002,-0.000169,24.021775,-0.0075,1.053
3444.00,7.658885,24.58038,-0.000167,24.022050,-0.0075,1.052
3446.00,7.658948,24.58079,-0.000168,24.021833,-0.0075,1.053
3448.00,7.658506,24.58051,-0.000168,24.022259,-0.0076,1.053
3450.00,7.658718,24.57959,-0.000168,24.022137,-0.0075,1.053
3452.00,7.658117,24.58042,-0.000169,24.021655,-0.0075,1.052
3454.00,7.657668,24.58045,-0.000169,24.021744,-0.0075,1.052
3456.00,7.658279,24.58059,-0.000168,24.021715,-0.0075,1.052
3458.00,7.658193,24.58030,-0.000168,24.021999,-0.0075,1.052
3460.00,7.657941,24.58016,-0.000169,24.021782,-0.0075,1.052
3462.00,7.657756,24.58049,-0.000170,24.021117,-0.0075,1.053
3464.00,7.657980,24.58109,-0.000170,24.021858,-0.0075,1.052
3466.00,7.658032,24.58070,-0.000169,24.021093,-0.0076,1.052
3468.00,7.657773,24.57967,-0.000168,24.021334,-0.0076,1.052
3470.00,7.657882,24.58002,-0.000169,24.021729,-0.0075,1.052
3472.00,7.657222,24.58077,-0.000169,24.021892,-0.0075,1.053
3474.00,7.657181,24.58014,-0.000169,24.021941,-0.0076,1.053
3476.00,7.657417,24.57966,-0.000170,24.021704,-0.0076,1.053
3478.00,7.657871,24.58010,-0.000169,24.021619,-0.0076,1.053
3480.00,7.657750,24.57939,-0.000169,24.022016,-0.0075,1.053
3482.00,7.657953,24.57967,-0.000169,24.021909,-0.0075,1.053
3484.00,7.657557,24.57992,-0.000170,24.021278,-0.0076,1.053
3486.00,7.657515,24.58010,-0.000170,24.021682,-0.0076,1.053
3488.00,7.657355,24.58065,-0.000169,24.021849,-0.0076,1.053
3490.00,7.656823,24.58103,-0.000170,24.021930,-0.0075,1.053
3492.00,7.656789,24.58038,-0.000169,24.022090,-0.0075,1.052
3494.00,7.656557,24.58116,-0.000168,24.021524,-0.0076,1.052
3496.00,7.656386,24.58064,-0.000169,24.021236,-0.0076,1.053
3498.00,7.656529,24.58029,-0.000170,24.021258,-0.0075,1.052
3500.00,7.656773,24.58063,-0.000170,24.021109,-0.0076,1.053
3502.00,7.655392,24.58006,-0.000170,24.021223,-0.0075,1.053
3504.00,7.653862,24.58030,-0.000170,24.021903,-0.0075,1.053
3506.00,7.654145,24.58040,-0.000169,24.021249,-0.0075,1.052
3508.00,7.654034,24.58064,-0.000170,24.021959,-0.0075,1.052
3510.00,7.654693,24.58069,-0.000169,24.021035,-0.0075,1.053
3512.00,7.654728,24.58061,-0.000170,24.020888,-0.0075,1.053
3514.00,7.654490,24.58071,-0.000169,24.021936,-0.0076,1.053
3516.00,7.654159,24.58078,-0.000169,24.021778,-0.0075,1.053
3518.00,7.654084,24.58066,-0.000171,24.022086,-0.0075,1.053
3520.00,7.654314,24.58065,-0.000170,24.021601,-0.0075,1.053
3522.00,7.653835,24.58092,-0.000168,24.021733,-0.0076,1.052
3524.00,7.653838,24.58170,-0.000168,24.020921,-0.0076,1.052
3526.00,7.654644,24.58138,-0.000169,24.021903,-0.0076,1.053
3528.00,7.654990,24.58102,-0.000169,24.022057,-0.0075,1.053
3530.00,7.655560,24.58164,-0.000169,24.021562,-0.0076,1.053
3532.00,7.655581,24.58151,-0.000170,24.021590,-0.0076,1.053
3534.00,7.655424,24.58107,-0.000170,24.021271,-0.0075,1.053
3536.00,7.655037,24.58080,-0.000169,24.021361,-0.0075,1.053
3538.00,7.655381,24.58109,-0.000170,24.021988,-0.0075,1.053
3540.00,7.655525,24.58113,-0.000171,24.021457,-0.0075,1.053
3542.00,7.654556,24.58068,-0.000170,24.021026,-0.0076,1.053
3544.00,7.654031,24.57948,-0.000169,24.021345,-0.0076,1.053
3546.00,7.654479,24.58026,-0.000169,24.021702,-0.0076,1.053
3548.00,7.653873,24.58039,-0.000169,24.021649,-0.0076,1.053
3550.00,7.653322,24.58040,-0.000170,24.021633,-0.0076,1.053
3552.00,7.654166,24.58018,-0.000170,24.021490,-0.0076,1.053
3554.00,7.654300,24.58052,-0.000170,24.021149,-0.0075,1.053
3556.00,7.654256,24.58011,-0.000170,24.021573,-0.0075,1.053
3558.00,7.654495,24.57998,-0.000169,24.021838,-0.0075,1.053
3560.00,7.653017,24.57960,-0.000170,24.021644,-0.0075,1.053
3562.00,7.652965,24.58111,-0.000169,24.021807,-0.0075,1.053
3564.00,7.652794,24.58030,-0.000169,24.021372,-0.0076,1.052
3566.00,7.653123,24.58053,-0.000169,24.021561,-0.0075,1.053
3568.00,7.653357,24.58101,-0.000169,24.021040,-0.0076,1.053
3570.00,7.653262,24.58075,-0.000169,24.021668,-0.0076,1.053
3572.00,7.652955,24.58038,-0.000170,24.021193,-0.0076,1.053
3574.00,7.653084,24.57974,-0.000170,24.021713,-0.0075,1.053
3576.00,7.653199,24.58090,-0.000169,24.021437,-0.0076,1.053
3578.00,7.653714,24.58061,-0.000170,24.021193,-0.0076,1.053
3580.00,7.653743,24.57984,-0.000170,24.021789,-0.0075,1.052
3582.00,7.653254,24.58024,-0.000170,24.021582,-0.0075,1.052
3584.00,7.652750,24.58032,-0.000168,24.021216,-0.0075,1.052
3586.00,7.652290,24.58009,-0.000169,24.021905,-0.0075,1.053
3588.00,7.651422,24.57993,-0.000168,24.021316,-0.0075,1.053
3590.00,7.651556,24.58035,-0.000168,24.021733,-0.0075,1.053
3592.00,7.652511,24.58078,-0.000170,24.020830,-0.0076,1.053
3594.00,7.651951,24.58093,-0.000170,24.021729,-0.0076,1.053
3596.00,7.652090,24.58010,-0.000170,24.021550,-0.0075,1.053
3598.00,7.652146,24.58039,-0.000170,24.021727,-0.0076,1.053
3600.00,7.652556,24.58034,-0.000169,24.022054,-0.0076,1.053
@6,12.0000,24.0
3602.00,7.652582,24.58076,-0.000170,24.022108,-0.0075,1.053
3604.00,7.650192,24.58027,-0.000169,24.021938,-0.0076,1.053
3606.00,7.641529,24.58024,-0.000168,24.022782,-0.0076,1.052
3608.00,7.632008,24.57986,-0.000168,24.021923,-0.0076,1.051
3610.00,7.623755,24.58044,-0.000166,24.021706,-0.0076,1.052
3612.00,7.617400,24.57995,-0.000167,24.021131,-0.0076,1.052
3614.00,7.614878,24.58000,-0.000169,24.022295,-0.0075,1.052
3616.00,7.612849,24.58076,-0.000169,24.022059,-0.0075,1.053
3618.00,7.612313,24.58154,-0.000169,24.021514,-0.0075,1.053
3620.00,7.611613,24.58184,-0.000169,24.021543,-0.0075,1.053
3622.00,7.610283,24.58155,-0.000170,24.021969,-0.0076,1.054
3624.00,7.609435,24.58130,-0.000170,24.022126,-0.0075,1.054
3626.00,7.609499,24.58168,-0.000170,24.021347,-0.0075,1.054
3628.00,7.611668,24.58100,-0.000171,24.021528,-0.0076,1.054
3630.00,7.619428,24.58131,-0.000170,24.021633,-0.0075,1.054
3632.00,7.629272,24.58130,-0.000170,24.021501,-0.0075,1.054
3634.00,7.636987,24.58120,-0.000172,24.021436,-0.0076,1.055
3636.00,7.642431,24.58192,-0.000170,24.022144,-0.0075,1.055
3638.00,7.645691,24.58202,-0.000170,24.021655,-0.0076,1.054
3640.00,7.648071,24.58232,-0.000171,24.021831,-0.0076,1.053
3642.00,7.649038,24.58146,-0.000170,24.021408,-0.0075,1.052
3644.00,7.649153,24.58129,-0.000169,24.021218,-0.0075,1.053
3646.00,7.650467,24.58184,-0.000169,24.021320,-0.0076,1.053
3648.00,7.652332,24.58237,-0.000170,24.022324,-0.0075,1.053
3650.00,7.653123,24.58289,-0.000169,24.021749,-0.0075,1.053
3652.00,7.653621,24.58231,-0.000169,24.021936,-0.0076,1.053
3654.00,7.654265,24.58221,-0.000169,24.021412,-0.0076,1.053
3656.00,7.653712,24.58289,-0.000170,24.021236,-0.0076,1.053
3658.00,7.653951,24.58215,-0.000170,24.021387,-0.0075,1.053
3660.00,7.653121,24.58242,-0.000170,24.021791,-0.0076,1.053
3662.00,7.652841,24.58220,-0.000169,24.021613,-0.0076,1.053
3664.00,7.652647,24.58246,-0.000170,24.021252,-0.0076,1.053
3666.00,7.652734,24.58168,-0.000168,24.021530,-0.0076,1.053
3668.00,7.652159,24.58243,-0.000168,24.021117,-0.0076,1.053
3670.00,7.651755,24.58238,-0.000168,24.021943,-0.0076,1.053
3672.00,7.651461,24.58224,-0.000169,24.021892,-0.0075,1.053
3674.00,7.652145,24.58262,-0.000168,24.021825,-0.0075,1.053
3676.00,7.652023,24.58219,-0.000168,24.021508,-0.0076,1.053
3678.00,7.651849,24.58208,-0.000168,24.021392,-0.0075,1.052
3680.00,7.652445,24.58219,-0.000168,24.021999,-0.0076,1.053
3682.00,7.652317,24.58248,-0.000168,24.021664,-0.0076,1.053
3684.00,7.652032,24.58306,-0.000169,24.022052,-0.0075,1.053
3686.00,7.651137,24.58361,-0.000169,24.021457,-0.0075,1.053
3688.00,7.650613,24.58335,-0.000170,24.021512,-0.0075,1.053
3690.00,7.650835,24.58312,-0.000170,24.020846,-0.0076,1.053
3692.00,7.650959,24.58230,-0.000168,24.022420,-0.0076,1.053
3694.00,7.650469,24.58327,-0.000170,24.021432,-0.0076,1.053
3696.00,7.650717,24.58240,-0.000170,24.021428,-0.0076,1.053
3698.00,7.650882,24.58218,-0.000169,24.021187,-0.0076,1.053
3700.00,7.649956,24.58286,-0.000170,24.021457,-0.0076,1.053
3702.00,7.649462,24.58292,-0.000169,24.021213,-0.0076,1.053
3704.00,7.649851,24.58320,-0.000170,24.021472,-0.0076,1.053
3706.00,7.649835,24.58298,-0.000170,24.021292,-0.0076,1.053
3708.00,7.649912,24.58282,-0.000170,24.021626,-0.0076,1.053
3710.00,7.650132,24.58347,-0.000169,24.021416,-0.0076,1.053
3712.00,7.650410,24.58374,-0.000169,24.021794,-0.0075,1.053
3714.00,7.649624,24.58419,-0.000169,24.021880,-0.0076,1.053
3716.00,7.650203,24.58381,-0.000169,24.021407,-0.0075,1.053
3718.00,7.650182,24.58291,-0.000168,24.021341,-0.0075,1.052
3720.00,7.649837,24.58364,-0.000169,24.021949,-0.0075,1.053
3722.00,7.649967,24.58425,-0.000168,24.021805,-0.0075,1.053
3724.00,7.649979,24.58348,-0.000168,24.021428,-0.0075,1.053
3726.00,7.649411,24.58369,-0.000169,24.021727,-0.0076,1.053
3728.00,7.649226,24.58408,-0.000168,24.021430,-0.0076,1.053
3730.00,7.648391,24.58485,-0.000169,24.021952,-0.0076,1.054
3732.00,7.647484,24.58491,-0.000169,24.021911,-0.0076,1.053
3734.00,7.647830,24.58386,-0.000169,24.021688,-0.0076,1.053
3736.00,7.648179,24.58490,-0.000168,24.021303,-0.0076,1.053
3738.00,7.648873,24.58405,-0.000168,24.021925,-0.0075,1.053
3740.00,7.649459,24.58448,-0.000169,24.021749,-0.0076,1.053
3742.00,7.649220,24.58453,-0.000169,24.021649,-0.0075,1.053
3744.00,7.648724,24.58489,-0.000169,24.021582,-0.0076,1.053
3746.00,7.648318,24.58461,-0.000169,24.021341,-0.0076,1.053
3748.00,7.648269,24.58336,-0.000169,24.021095,-0.0076,1.053
3750.00,7.648470,24.58329,-0.000170,24.021671,-0.0076,1.053
3752.00,7.647567,24.58438,-0.000170,24.020912,-0.0076,1.053
3754.00,7.647770,24.58427,-0.000170,24.021325,-0.0076,1.053
3756.00,7.647953,24.58416,-0.000170,24.021706,-0.0075,1.054
3758.00,7.649107,24.58448,-0.000170,24.021147,-0.0076,1.053
3760.00,7.649288,24.58412,-0.000170,24.021394,-0.0076,1.052
3762.00,7.648535,24.58452,-0.000169,24.021686,-0.0076,1.053
3764.00,7.648047,24.58407,-0.000170,24.021347,-0.0076,1.053
3766.00,7.648682,24.58341,-0.000170,24.021069,-0.0076,1.053
3768.00,7.648926,24.58320,-0.000171,24.021300,-0.0075,1.053
3770.00,7.648122,24.58263,-0.000170,24.021932,-0.0076,1.053
3772.00,7.648222,24.58256,-0.000170,24.021316,-0.0076,1.053
3774.00,7.648274,24.58323,-0.000169,24.020625,-0.0076,1.053
3776.00,7.647626,24.58285,-0.000169,24.020750,-0.0076,1.053
3778.00,7.647294,24.58278,-0.000170,24.020843,-0.0075,1.054
3780.00,7.647335,24.58238,-0.000170,24.021080,-0.0075,1.053
3782.00,7.647277,24.58213,-0.000169,24.021231,-0.0075,1.053
3784.00,7.647494,24.58213,-0.000170,24.021414,-0.0076,1.054
3786.00,7.647663,24.58284,-0.000171,24.022023,-0.0076,1.053
3788.00,7.647688,24.58271,-0.000170,24.021272,-0.0076,1.053
3790.00,7.646707,24.58252,-0.000170,24.021657,-0.0076,1.053
3792.00,7.646596,24.58286,-0.000169,24.021858,-0.0076,1.053
3794.00,7.647229,24.58299,-0.000170,24.021271,-0.0076,1.053
3796.00,7.646998,24.58296,-0.000169,24.020863,-0.0076,1.053
3798.00,7.646781,24.58328,-0.000170,24.021474,-0.0075,1.053
3800.00,7.646319,24.58276,-0.000169,24.021267,-0.0076,1.053
3802.00,7.645921,24.58337,-0.000169,24.021267,-0.0076,1.054
3804.00,7.644982,24.58320,-0.000170,24.021479,-0.0075,1.054
3806.00,7.644352,24.58223,-0.000169,24.021385,-0.0075,1.053
3808.00,7.645003,24.58203,-0.000169,24.021930,-0.0076,1.053
3810.00,7.644694,24.58240,-0.000169,24.021349,-0.0075,1.053
3812.00,7.644373,24.58265,-0.000169,24.021746,-0.0076,1.053
3814.00,7.643606,24.58225,-0.000168,24.021133,-0.0075,1.053
3816.00,7.643067,24.58285,-0.000169,24.020803,-0.0076,1.053
3818.00,7.643699,24.58254,-0.000169,24.021450,-0.0076,1.054
3820.00,7.643663,24.58216,-0.000169,24.021474,-0.0076,1.054
3822.00,7.643351,24.58292,-0.000167,24.021176,-0.0075,1.053
3824.00,7.643900,24.58247,-0.000168,24.021972,-0.0075,1.054
3826.00,7.643546,24.58243,-0.000171,24.021811,-0.0075,1.054
3828.00,7.643427,24.58283,-0.000170,24.021035,-0.0076,1.054
3830.00,7.643682,24.58246,-0.000168,24.021385,-0.0076,1.053
3832.00,7.643463,24.58252,-0.000169,24.021929,-0.0076,1.053
3834.00,7.643071,24.58211,-0.000169,24.021689,-0.0075,1.053
3836.00,7.643369,24.58148,-0.000170,24.021666,-0.0075,1.053
3838.00,7.643711,24.58179,-0.000169,24.021336,-0.0076,1.053
3840.00,7.643464,24.58241,-0.000168,24.021142,-0.0075,1.053
3842.00,7.643302,24.58263,-0.000168,24.021064,-0.0076,1.053
3844.00,7.642783,24.58226,-0.000169,24.021577,-0.0076,1.053
3846.00,7.643160,24.58230,-0.000171,24.021414,-0.0076,1.053
3848.00,7.643408,24.58215,-0.000169,24.021541,-0.0076,1.053
3850.00,7.643260,24.58205,-0.000170,24.021722,-0.0076,1.054
3852.00,7.643513,24.58185,-0.000170,24.021561,-0.0076,1.054
3854.00,7.643093,24.58195,-0.000170,24.021570,-0.0075,1.054
3856.00,7.642528,24.58180,-0.000170,24.021118,-0.0076,1.053
3858.00,7.641829,24.58228,-0.000170,24.021559,-0.0076,1.053
3860.00,7.641183,24.58216,-0.000170,24.022021,-0.0076,1.053
3862.00,7.641562,24.58219,-0.000169,24.021961,-0.0075,1.053
3864.00,7.641634,24.58153,-0.000170,24.021271,-0.0076,1.053
3866.00,7.641000,24.58160,-0.000169,24.021595,-0.0076,1.054
3868.00,7.640837,24.58243,-0.000168,24.021784,-0.0076,1.054
3870.00,7.640899,24.58199,-0.000170,24.021421,-0.0075,1.054
3872.00,7.640098,24.58207,-0.000170,24.021495,-0.0075,1.054
3874.00,7.640380,24.58203,-0.000171,24.022027,-0.0076,1.053
3876.00,7.641643,24.58149,-0.000170,24.022204,-0.0076,1.053
3878.00,7.641732,24.58190,-0.000168,24.021731,-0.0075,1.053
3880.00,7.641357,24.58215,-0.000170,24.021731,-0.0075,1.054
3882.00,7.641186,24.58199,-0.000169,24.021599,-0.0075,1.053
3884.00,7.641714,24.58171,-0.000169,24.021778,-0.0076,1.053
3886.00,7.641875,24.58272,-0.000169,24.021613,-0.0075,1.053
3888.00,7.641602,24.58269,-0.000169,24.022199,-0.0075,1.053
3890.00,7.641663,24.58209,-0.000169,24.021630,-0.0076,1.054
3892.00,7.641500,24.58172,-0.000170,24.021156,-0.0076,1.054
3894.00,7.641207,24.58204,-0.000170,24.021987,-0.0075,1.053
3896.00,7.640537,24.58241,-0.000168,24.021814,-0.0075,1.053
3898.00,7.640017,24.58245,-0.000169,24.021854,-0.0076,1.053
3900.00,7.640955,24.58278,-0.000171,24.021365,-0.0076,1.053
3902.00,7.641077,24.58293,-0.000168,24.021180,-0.0076,1.054
3904.00,7.641247,24.58310,-0.000169,24.021829,-0.0075,1.053
3906.00,7.640370,24.58249,-0.000169,24.021497,-0.0075,1.053
3908.00,7.640096,24.58313,-0.000169,24.021557,-0.0075,1.053
3910.00,7.640787,24.58316,-0.000170,24.021943,-0.0076,1.053
3912.00,7.640459,24.58362,-0.000170,24.022643,-0.0075,1.053
3914.00,7.640747,24.58293,-0.000170,24.021756,-0.0075,1.054
3916.00,7.640386,24.58249,-0.000169,24.021267,-0.0075,1.053
3918.00,7.640470,24.58237,-0.000169,24.021564,-0.0075,1.054
3920.00,7.640315,24.58238,-0.000169,24.021421,-0.0075,1.054
3922.00,7.640107,24.58297,-0.000171,24.021356,-0.0075,1.054
3924.00,7.640429,24.58347,-0.000170,24.021289,-0.0076,1.053
3926.00,7.639409,24.58357,-0.000170,24.021751,-0.0076,1.053
3928.00,7.639448,24.58257,-0.000170,24.021359,-0.0076,1.053
3930.00,7.639946,24.58242,-0.000169,24.021233,-0.0076,1.053
3932.00,7.639030,24.58301,-0.000168,24.021784,-0.0075,1.053
3934.00,7.638742,24.58374,-0.000169,24.021068,-0.0075,1.053
3936.00,7.638230,24.58319,-0.000168,24.021568,-0.0075,1.053
3938.00,7.638670,24.58274,-0.000168,24.021784,-0.0076,1.053
3940.00,7.639375,24.58288,-0.000170,24.021929,-0.0075,1.053
3942.00,7.638906,24.58234,-0.000170,24.021485,-0.0076,1.054
3944.00,7.638581,24.58211,-0.000170,24.021822,-0.0075,1.053
3946.00,7.637815,24.58322,-0.000169,24.021338,-0.0075,1.053
3948.00,7.637637,24.58323,-0.000170,24.021869,-0.0075,1.054
3950.00,7.638271,24.58286,-0.000170,24.021718,-0.0076,1.053
3952.00,7.639239,24.58292,-0.000170,24.021428,-0.0076,1.053
3954.00,7.639204,24.58267,-0.000168,24.021689,-0.0076,1.053
3956.00,7.639503,24.58286,-0.000169,24.021314,-0.0076,1.053
3958.00,7.639198,24.58299,-0.000170,24.021831,-0.0076,1.053
3960.00,7.639132,24.58237,-0.000170,24.021775,-0.0075,1.053
3962.00,7.638491,24.58211,-0.000169,24.021303,-0.0075,1.054
3964.00,7.638366,24.58208,-0.000169,24.021216,-0.0076,1.053
3966.00,7.637843,24.58229,-0.000169,24.021104,-0.0076,1.053
3968.00,7.637577,24.58222,-0.000169,24.021697,-0.0076,1.053
3970.00,7.637818,24.58325,-0.000169,24.021048,-0.0076,1.052
3972.00,7.637155,24.58263,-0.000170,24.022400,-0.0075,1.053
3974.00,7.636154,24.58211,-0.000171,24.021503,-0.0075,1.054
3976.00,7.635826,24.58164,-0.000170,24.021368,-0.0075,1.053
3978.00,7.636062,24.58226,-0.000170,24.021318,-0.0076,1.054
3980.00,7.636399,24.58180,-0.000170,24.021269,-0.0076,1.053
3982.00,7.636457,24.58223,-0.000170,24.021104,-0.0075,1.054
3984.00,7.637130,24.58209,-0.000171,24.021437,-0.0076,1.054
3986.00,7.637834,24.58261,-0.000170,24.021820,-0.0076,1.052
3988.00,7.638681,24.58326,-0.000168,24.021225,-0.0076,1.052
3990.00,7.637548,24.58273,-0.000169,24.021401,-0.0075,1.053
3992.00,7.637076,24.58261,-0.000170,24.021265,-0.0076,1.053
3994.00,7.637315,24.58228,-0.000170,24.021631,-0.0075,1.053
3996.00,7.637732,24.58157,-0.000169,24.021617,-0.0075,1.054
3998.00,7.637524,24.58311,-0.000170,24.021842,-0.0076,1.054
4000.00,7.636798,24.58255,-0.000169,24.022097,-0.0076,1.054
4002.00,7.636457,24.58238,-0.000169,24.021486,-0.0076,1.054
4004.00,7.635526,24.58249,-0.000169,24.021414,-0.0076,1.053
4006.00,7.635582,24.58226,-0.000169,24.022110,-0.0076,1.053
4008.00,7.635258,24.58304,-0.000168,24.021474,-0.0075,1.053
4010.00,7.636067,24.58254,-0.000168,24.021465,-0.0076,1.053
4012.00,7.635945,24.58310,-0.000168,24.022233,-0.0076,1.054
4014.00,7.636218,24.58313,-0.000169,24.021474,-0.0075,1.053
4016.00,7.637336,24.58264,-0.000170,24.021117,-0.0075,1.053
4018.00,7.637508,24.58284,-0.000170,24.021889,-0.0075,1.053
4020.00,7.637050,24.58238,-0.000169,24.021483,-0.0076,1.053
4022.00,7.635664,24.58252,-0.000168,24.020930,-0.0075,1.053
4024.00,7.635601,24.58245,-0.000170,24.021923,-0.0076,1.053
4026.00,7.635507,24.58326,-0.000169,24.021718,-0.0075,1.053
4028.00,7.635226,24.58257,-0.000168,24.021720,-0.0075,1.053
4030.00,7.636207,24.58255,-0.000169,24.021316,-0.0076,1.054
4032.00,7.637047,24.58314,-0.000168,24.022052,-0.0076,1.053
4034.00,7.636888,24.58242,-0.000168,24.021927,-0.0075,1.053
4036.00,7.635766,24.58239,-0.000168,24.022039,-0.0076,1.054
4038.00,7.636092,24.58304,-0.000169,24.021403,-0.0075,1.053
4040.00,7.635807,24.58304,-0.000170,24.021998,-0.0076,1.052
4042.00,7.634377,24.58355,-0.000169,24.021720,-0.0076,1.053
4044.00,7.634773,24.58319,-0.000168,24.021296,-0.0075,1.054
4046.00,7.635152,24.58304,-0.000169,24.022148,-0.0075,1.054
4048.00,7.634950,24.58247,-0.000170,24.021300,-0.0076,1.054
4050.00,7.635020,24.58344,-0.000170,24.020901,-0.0075,1.054
4052.00,7.635121,24.58372,-0.000169,24.021352,-0.0076,1.053
4054.00,7.634847,24.58326,-0.000168,24.020848,-0.0076,1.054
4056.00,7.634806,24.58321,-0.000168,24.021068,-0.0076,1.053
4058.00,7.635100,24.58370,-0.000168,24.021055,-0.0076,1.054
4060.00,7.634786,24.58343,-0.000168,24.021136,-0.0076,1.054
4062.00,7.635169,24.58217,-0.000169,24.022139,-0.0076,1.054
4064.00,7.634831,24.58283,-0.000169,24.022197,-0.0075,1.054
4066.00,7.634746,24.58310,-0.000168,24.020950,-0.0076,1.053
4068.00,7.635276,24.58338,-0.000168,24.021339,-0.0076,1.053
4070.00,7.635110,24.58240,-0.000169,24.021856,-0.0076,1.054
4072.00,7.634669,24.58225,-0.000169,24.022190,-0.0076,1.053
4074.00,7.634715,24.58204,-0.000169,24.021532,-0.0076,1.054
4076.00,7.634484,24.58318,-0.000170,24.021838,-0.0075,1.053
4078.00,7.634202,24.58243,-0.000169,24.021814,-0.0075,1.054
4080.00,7.634326,24.58219,-0.000171,24.021738,-0.0075,1.054
4082.00,7.634245,24.58245,-0.000169,24.022251,-0.0076,1.053
4084.00,7.633904,24.58257,-0.000170,24.021599,-0.0075,1.053
4086.00,7.634196,24.58226,-0.000169,24.021840,-0.0076,1.053
4088.00,7.633865,24.58256,-0.000168,24.021851,-0.0076,1.054
4090.00,7.633382,24.58208,-0.000169,24.021709,-0.0076,1.053
4092.00,7.633047,24.58186,-0.000170,24.021838,-0.0076,1.053
4094.00,7.633348,24.58208,-0.000168,24.021595,-0.0076,1.053
4096.00,7.633561,24.58204,-0.000169,24.021234,-0.0075,1.053
4098.00,7.633546,24.58188,-0.000169,24.021938,-0.0075,1.053
4100.00,7.634200,24.58190,-0.000169,24.021867,-0.0076,1.053
4102.00,7.634267,24.58217,-0.000169,24.021599,-0.0075,1.054
4104.00,7.634629,24.58219,-0.000170,24.022054,-0.0076,1.054
4106.00,7.634037,24.58234,-0.000170,24.021475,-0.0076,1.053
4108.00,7.633174,24.58193,-0.000169,24.021278,-0.0076,1.054
4110.00,7.632714,24.58236,-0.000169,24.020709,-0.0075,1.053
4112.00,7.632306,24.58228,-0.000170,24.021717,-0.0075,1.053
4114.00,7.632360,24.58302,-0.000169,24.022023,-0.0075,1.053
4116.00,7.632308,24.58343,-0.000169,24.021060,-0.0076,1.053
4118.00,7.632506,24.58227,-0.000168,24.021486,-0.0075,1.053
4120.00,7.632492,24.58234,-0.000169,24.021642,-0.0075,1.054
4122.00,7.631800,24.58187,-0.000169,24.021397,-0.0075,1.053
4124.00,7.630928,24.58229,-0.000168,24.021927,-0.0075,1.053
4126.00,7.631050,24.58232,-0.000168,24.021120,-0.0076,1.053
4128.00,7.632090,24.58233,-0.000168,24.022063,-0.0076,1.053
4130.00,7.631880,24.58205,-0.000169,24.021668,-0.0076,1.054
4132.00,7.630653,24.58284,-0.000170,24.022128,-0.0075,1.054
4134.00,7.630665,24.58288,-0.000169,24.021711,-0.0075,1.053
4136.00,7.630825,24.58207,-0.000168,24.021702,-0.0076,1.053
4138.00,7.630944,24.58248,-0.000169,24.021834,-0.0075,1.054
4140.00,7.631366,24.58238,-0.000167,24.021546,-0.0075,1.053
4142.00,7.632429,24.58201,-0.000168,24.021706,-0.0075,1.053
4144.00,7.633007,24.58259,-0.000169,24.021894,-0.0076,1.053
4146.00,7.632793,24.58264,-0.000169,24.021193,-0.0076,1.053
4148.00,7.632374,24.58284,-0.000169,24.021218,-0.0075,1.053
4150.00,7.632136,24.58286,-0.000168,24.021383,-0.0075,1.053
4152.00,7.632058,24.58251,-0.000169,24.021677,-0.0076,1.054
4154.00,7.632010,24.58219,-0.000169,24.021746,-0.0075,1.054
4156.00,7.631300,24.58263,-0.000168,24.021693,-0.0075,1.053
4158.00,7.631931,24.58254,-0.000170,24.021755,-0.0076,1.053
4160.00,7.632218,24.58231,-0.000169,24.021138,-0.0075,1.053
4162.00,7.632683,24.58297,-0.000169,24.021234,-0.0076,1.054
4164.00,7.632799,24.58271,-0.000169,24.021010,-0.0075,1.053
4166.00,7.632225,24.58301,-0.000169,24.021477,-0.0075,1.053
4168.00,7.631986,24.58290,-0.000168,24.021528,-0.0075,1.053
4170.00,7.631678,24.58294,-0.000168,24.021312,-0.0076,1.054
4172.00,7.631399,24.58248,-0.000169,24.021271,-0.0075,1.055
4174.00,7.631253,24.58276,-0.000168,24.021811,-0.0075,1.054
4176.00,7.631189,24.58262,-0.000168,24.021604,-0.0075,1.053
4178.00,7.631375,24.58265,-0.000169,24.022570,-0.0075,1.053
4180.00,7.630759,24.58321,-0.000168,24.021339,-0.0075,1.053
4182.00,7.630659,24.58302,-0.000168,24.021354,-0.0076,1.053
4184.00,7.630959,24.58223,-0.000168,24.022199,-0.0076,1.053
4186.00,7.631489,24.58257,-0.000170,24.021100,-0.0076,1.054
4188.00,7.631501,24.58197,-0.000171,24.021717,-0.0075,1.054
4190.00,7.631536,24.58205,-0.000170,24.021332,-0.0075,1.054
4192.00,7.630919,24.58226,-0.000170,24.021769,-0.0076,1.054
4194.00,7.630778,24.58299,-0.000169,24.021912,-0.0076,1.053
4196.00,7.630412,24.58237,-0.000169,24.021039,-0.0075,1.053
4198.00,7.630483,24.58251,-0.000169,24.021535,-0.0075,1.054
4200.00,7.631014,24.58193,-0.000168,24.021323,-0.0075,1.054
@7,12.0000,24.0
4202.00,7.630677,24.58305,-0.000169,24.021532,-0.0076,1.053
4204.00,7.628116,24.58260,-0.000169,24.021814,-0.0075,1.053
4206.00,7.619962,24.58310,-0.000168,24.021428,-0.0076,1.053
4208.00,7.610317,24.58293,-0.000169,24.021543,-0.0075,1.052
4210.00,7.600976,24.58287,-0.000168,24.021689,-0.0075,1.052
4212.00,7.594681,24.58268,-0.000167,24.021688,-0.0075,1.053
4214.00,7.591580,24.58339,-0.000168,24.021388,-0.0075,1.054
4216.00,7.589333,24.58259,-0.000168,24.021881,-0.0076,1.054
4218.00,7.588021,24.58338,-0.000170,24.021698,-0.0076,1.054
4220.00,7.588379,24.58239,-0.000169,24.021383,-0.0075,1.053
4222.00,7.587473,24.58290,-0.000168,24.021999,-0.0076,1.054
4224.00,7.586390,24.58313,-0.000168,24.022278,-0.0075,1.054
4226.00,7.586624,24.58305,-0.000169,24.021068,-0.0075,1.054
4228.00,7.589254,24.58282,-0.000169,24.021455,-0.0075,1.055
4230.00,7.596574,24.58262,-0.000170,24.021519,-0.0075,1.055
4232.00,7.606273,24.58270,-0.000169,24.021430,-0.0075,1.055
4234.00,7.615573,24.58246,-0.000170,24.021198,-0.0076,1.056
4236.00,7.621382,24.58278,-0.000170,24.020743,-0.0076,1.055
4238.00,7.624033,24.58226,-0.000170,24.021430,-0.0075,1.055
4240.00,7.625929,24.58241,-0.000169,24.021669,-0.0076,1.054
4242.00,7.627319,24.58263,-0.000169,24.021084,-0.0076,1.053
4244.00,7.628864,24.58250,-0.000168,24.021624,-0.0075,1.053
4246.00,7.629847,24.58326,-0.000168,24.021436,-0.0076,1.053
4248.00,7.630415,24.58265,-0.000168,24.021446,-0.0076,1.053
4250.00,7.630985,24.58269,-0.000167,24.021485,-0.0076,1.053
4252.00,7.631497,24.58304,-0.000167,24.021662,-0.0075,1.054
4254.00,7.632231,24.58207,-0.000168,24.021436,-0.0076,1.054
4256.00,7.632352,24.58283,-0.000168,24.021303,-0.0075,1.053
4258.00,7.631904,24.58249,-0.000169,24.021642,-0.0076,1.053
4260.00,7.631214,24.58245,-0.000168,24.021702,-0.0075,1.053
4262.00,7.630752,24.58218,-0.000168,24.021677,-0.0076,1.053
4264.00,7.630027,24.58209,-0.000168,24.020807,-0.0076,1.053
4266.00,7.630270,24.58236,-0.000169,24.021314,-0.0076,1.053
4268.00,7.630020,24.58233,-0.000167,24.021914,-0.0075,1.053
4270.00,7.629209,24.58184,-0.000168,24.021807,-0.0075,1.053
4272.00,7.629737,24.58173,-0.000168,24.021900,-0.0076,1.054
4274.00,7.629762,24.58207,-0.000170,24.021992,-0.0075,1.054
4276.00,7.629909,24.58159,-0.000169,24.022186,-0.0075,1.054
4278.00,7.629514,24.58209,-0.000169,24.022152,-0.0075,1.053
4280.00,7.630353,24.58316,-0.000169,24.021668,-0.0076,1.053
4282.00,7.630534,24.58279,-0.000170,24.021561,-0.0076,1.053
4284.00,7.630262,24.58315,-0.000168,24.022211,-0.0075,1.053
4286.00,7.630364,24.58267,-0.000169,24.021416,-0.0076,1.053
4288.00,7.630130,24.58190,-0.000169,24.020894,-0.0076,1.054
4290.00,7.629845,24.58239,-0.000169,24.021278,-0.0076,1.053
4292.00,7.628990,24.58274,-0.000169,24.021291,-0.0076,1.053
4294.00,7.628721,24.58209,-0.000168,24.022095,-0.0076,1.053
4296.00,7.628533,24.58252,-0.000170,24.022016,-0.0075,1.054
4298.00,7.628700,24.58240,-0.000169,24.021223,-0.0075,1.053
4300.00,7.628812,24.58236,-0.000168,24.021387,-0.0076,1.054
4302.00,7.629461,24.58298,-0.000170,24.022074,-0.0076,1.053
4304.00,7.629359,24.58262,-0.000168,24.021626,-0.0075,1.053
4306.00,7.629277,24.58276,-0.000169,24.021751,-0.0075,1.054
4308.00,7.629100,24.58308,-0.000169,24.022525,-0.0075,1.053
4310.00,7.628019,24.58193,-0.000168,24.021396,-0.0075,1.053
4312.00,7.628759,24.58183,-0.000168,24.021668,-0.0076,1.053
4314.00,7.628387,24.58272,-0.000168,24.021503,-0.0075,1.054
4316.00,7.628098,24.58246,-0.000168,24.021271,-0.0075,1.053
4318.00,7.627876,24.58157,-0.000168,24.022021,-0.0076,1.054
4320.00,7.628040,24.58205,-0.000169,24.021813,-0.0075,1.054
4322.00,7.628522,24.58241,-0.000171,24.021265,-0.0075,1.053
4324.00,7.627906,24.58248,-0.000170,24.022144,-0.0076,1.054
4326.00,7.627147,24.58216,-0.000169,24.021776,-0.0075,1.054
4328.00,7.626528,24.58202,-0.000168,24.021374,-0.0076,1.053
4330.00,7.626222,24.58230,-0.000169,24.021338,-0.0076,1.054
4332.00,7.626806,24.58242,-0.000169,24.022195,-0.0076,1.053
4334.00,7.626449,24.58183,-0.000168,24.021468,-0.0076,1.053
4336.00,7.627220,24.58221,-0.000167,24.021278,-0.0075,1.053
4338.00,7.627589,24.58235,-0.000168,24.021521,-0.0075,1.053
4340.00,7.627001,24.58198,-0.000168,24.021352,-0.0076,1.053
4342.00,7.626517,24.58247,-0.000169,24.021528,-0.0075,1.054
4344.00,7.625926,24.58237,-0.000168,24.021329,-0.0075,1.054
4346.00,7.626264,24.58249,-0.000168,24.021046,-0.0076,1.053
4348.00,7.625508,24.58283,-0.000168,24.021680,-0.0075,1.053
4350.00,7.625572,24.58265,-0.000168,24.022159,-0.0075,1.053
4352.00,7.625597,24.58200,-0.000168,24.021281,-0.0076,1.054
4354.00,7.624978,24.58195,-0.000169,24.021577,-0.0075,1.054
4356.00,7.624279,24.58204,-0.000169,24.021503,-0.0075,1.054
4358.00,7.625042,24.58265,-0.000169,24.021388,-0.0075,1.054
4360.00,7.625834,24.58324,-0.000168,24.022039,-0.0076,1.054
4362.00,7.625155,24.58302,-0.000167,24.021570,-0.0075,1.053
4364.00,7.624802,24.58333,-0.000169,24.021709,-0.0076,1.054
4366.00,7.623596,24.58281,-0.000169,24.021771,-0.0076,1.053
4368.00,7.623748,24.58290,-0.000168,24.021918,-0.0076,1.054
4370.00,7.624781,24.58312,-0.000168,24.021697,-0.0076,1.054
4372.00,7.625038,24.58350,-0.000167,24.022039,-0.0076,1.053
4374.00,7.625345,24.58328,-0.000167,24.021751,-0.0075,1.053
4376.00,7.625201,24.58355,-0.000168,24.021903,-0.0075,1.053
4378.00,7.625189,24.58370,-0.000168,24.022337,-0.0075,1.054
4380.00,7.624636,24.58377,-0.000169,24.021572,-0.0075,1.054
4382.00,7.624231,24.58376,-0.000169,24.021541,-0.0075,1.054
4384.00,7.624512,24.58447,-0.000169,24.021504,-0.0075,1.054
4386.00,7.624185,24.58461,-0.000169,24.022204,-0.0075,1.054
4388.00,7.624485,24.58406,-0.000168,24.022172,-0.0076,1.054
4390.00,7.624420,24.58353,-0.000168,24.021733,-0.0075,1.054
4392.00,7.624767,24.58348,-0.000169,24.022434,-0.0076,1.054
4394.00,7.625078,24.58359,-0.000169,24.021561,-0.0076,1.054
4396.00,7.625081,24.58442,-0.000168,24.021787,-0.0075,1.053
4398.00,7.625122,24.58417,-0.000168,24.022146,-0.0076,1.053
4400.00,7.624210,24.58421,-0.000168,24.021586,-0.0076,1.053
4402.00,7.624529,24.58349,-0.000167,24.022097,-0.0076,1.053
4404.00,7.624975,24.58305,-0.000167,24.022186,-0.0075,1.054
4406.00,7.624221,24.58340,-0.000167,24.021860,-0.0075,1.054
4408.00,7.623101,24.58413,-0.000168,24.022017,-0.0076,1.053
4410.00,7.623728,24.58404,-0.000167,24.020892,-0.0075,1.053
4412.00,7.622934,24.58408,-0.000169,24.021655,-0.0075,1.054
4414.00,7.623312,24.58431,-0.000169,24.021544,-0.0075,1.054
4416.00,7.623488,24.58447,-0.000169,24.021437,-0.0076,1.054
4418.00,7.623284,24.58502,-0.000169,24.022297,-0.0076,1.054
4420.00,7.622702,24.58546,-0.000168,24.021506,-0.0076,1.054
4422.00,7.623151,24.58538,-0.000168,24.022106,-0.0075,1.053
4424.00,7.624459,24.58573,-0.000168,24.022108,-0.0075,1.053
4426.00,7.624563,24.58557,-0.000167,24.021483,-0.0076,1.053
4428.00,7.624170,24.58554,-0.000168,24.021773,-0.0075,1.053
4430.00,7.623471,24.58509,-0.000169,24.021753,-0.0075,1.053
4432.00,7.622695,24.58375,-0.000169,24.021695,-0.0075,1.053
4434.00,7.622171,24.58419,-0.000168,24.022489,-0.0076,1.054
4436.00,7.622612,24.58484,-0.000170,24.022340,-0.0075,1.054
4438.00,7.622821,24.58495,-0.000169,24.022443,-0.0075,1.053
4440.00,7.622447,24.58466,-0.000168,24.021653,-0.0075,1.054
4442.00,7.622062,24.58447,-0.000170,24.022126,-0.0076,1.054
4444.00,7.622610,24.58444,-0.000168,24.021949,-0.0076,1.053
4446.00,7.622811,24.58414,-0.000168,24.021294,-0.0075,1.053
4448.00,7.623056,24.58386,-0.000169,24.021325,-0.0076,1.054
4450.00,7.622769,24.58393,-0.000168,24.021448,-0.0076,1.053
4452.00,7.622832,24.58427,-0.000169,24.021649,-0.0075,1.053
4454.00,7.622549,24.58378,-0.000170,24.021581,-0.0076,1.054
4456.00,7.622679,24.58396,-0.000170,24.021617,-0.0076,1.053
4458.00,7.622136,24.58344,-0.000170,24.022322,-0.0076,1.053
4460.00,7.621752,24.58321,-0.000170,24.020975,-0.0076,1.054
4462.00,7.620869,24.58386,-0.000169,24.021414,-0.0075,1.054
4464.00,7.620835,24.58389,-0.000169,24.021184,-0.0076,1.054
4466.00,7.621505,24.58363,-0.000170,24.020819,-0.0075,1.054
4468.00,7.621864,24.58344,-0.000170,24.021653,-0.0075,1.053
4470.00,7.621824,24.58319,-0.000171,24.020901,-0.0076,1.054
4472.00,7.621346,24.58407,-0.000169,24.021619,-0.0076,1.053
4474.00,7.621293,24.58246,-0.000170,24.022347,-0.0076,1.053
4476.00,7.621902,24.58240,-0.000170,24.021528,-0.0076,1.054
4478.00,7.621819,24.58165,-0.000169,24.020663,-0.0076,1.054
4480.00,7.621820,24.58253,-0.000170,24.021312,-0.0076,1.053
4482.00,7.621047,24.58254,-0.000171,24.021475,-0.0076,1.054
4484.00,7.620575,24.58268,-0.000170,24.021184,-0.0076,1.054
4486.00,7.620767,24.58357,-0.000170,24.021488,-0.0075,1.054
4488.00,7.621110,24.58379,-0.000170,24.021544,-0.0075,1.053
4490.00,7.621018,24.58397,-0.000170,24.021058,-0.0076,1.053
4492.00,7.621198,24.58396,-0.000169,24.021160,-0.0075,1.054
4494.00,7.621885,24.58350,-0.000170,24.021310,-0.0076,1.054
4496.00,7.621862,24.58304,-0.000171,24.021604,-0.0075,1.054
4498.00,7.620649,24.58334,-0.000170,24.021387,-0.0076,1.054
4500.00,7.620742,24.58444,-0.000170,24.021049,-0.0076,1.054
4502.00,7.621760,24.58393,-0.000170,24.021042,-0.0075,1.054
4504.00,7.622178,24.58349,-0.000169,24.021448,-0.0075,1.054
4506.00,7.622102,24.58415,-0.000170,24.021733,-0.0076,1.053
4508.00,7.621721,24.58478,-0.000169,24.021196,-0.0076,1.054
4510.00,7.621391,24.58385,-0.000170,24.021570,-0.0075,1.054
4512.00,7.621178,24.58360,-0.000169,24.021390,-0.0075,1.054
4514.00,7.621382,24.58437,-0.000170,24.022027,-0.0076,1.053
4516.00,7.621177,24.58547,-0.000170,24.022231,-0.0075,1.054
4518.00,7.620488,24.58541,-0.000169,24.021481,-0.0075,1.054
4520.00,7.620558,24.58455,-0.000168,24.021568,-0.0075,1.054
4522.00,7.621026,24.58344,-0.000170,24.022126,-0.0076,1.054
4524.00,7.620776,24.58378,-0.000170,24.021412,-0.0075,1.055
4526.00,7.621413,24.58379,-0.000169,24.021769,-0.0076,1.054
4528.00,7.620873,24.58336,-0.000170,24.021204,-0.0075,1.053
4530.00,7.621095,24.58317,-0.000168,24.021182,-0.0076,1.053
4532.00,7.620578,24.58260,-0.000168,24.021767,-0.0076,1.054
4534.00,7.620183,24.58287,-0.000168,24.021475,-0.0075,1.054
4536.00,7.620029,24.58312,-0.000169,24.021544,-0.0075,1.053
4538.00,7.619705,24.58341,-0.000170,24.022177,-0.0075,1.054
4540.00,7.619769,24.58372,-0.000170,24.020941,-0.0076,1.054
4542.00,7.619745,24.58377,-0.000171,24.021490,-0.0076,1.054
4544.00,7.619791,24.58350,-0.000170,24.021470,-0.0076,1.054
4546.00,7.620367,24.58283,-0.000169,24.021472,-0.0075,1.054
4548.00,7.619249,24.58337,-0.000168,24.021276,-0.0076,1.054
4550.00,7.618716,24.58261,-0.000168,24.021816,-0.0075,1.054
4552.00,7.618690,24.58250,-0.000169,24.021541,-0.0075,1.054
4554.00,7.618902,24.58278,-0.000168,24.021639,-0.0076,1.054
4556.00,7.618927,24.58320,-0.000168,24.021575,-0.0076,1.054
4558.00,7.618175,24.58252,-0.000169,24.021162,-0.0076,1.053
4560.00,7.617675,24.58312,-0.000168,24.021733,-0.0075,1.054
4562.00,7.617759,24.58307,-0.000168,24.022034,-0.0076,1.054
4564.00,7.618021,24.58221,-0.000169,24.021677,-0.0076,1.054
4566.00,7.618289,24.58303,-0.000169,24.021434,-0.0075,1.054
4568.00,7.618583,24.58311,-0.000170,24.021167,-0.0075,1.054
4570.00,7.618434,24.58328,-0.000169,24.022342,-0.0075,1.054
4572.00,7.618595,24.58326,-0.000169,24.021702,-0.0075,1.053
4574.00,7.617894,24.58303,-0.000168,24.021541,-0.0076,1.053
4576.00,7.617319,24.58269,-0.000168,24.021508,-0.0075,1.053
4578.00,7.617352,24.58252,-0.000169,24.022150,-0.0076,1.054
4580.00,7.617305,24.58247,-0.000170,24.021809,-0.0076,1.054
4582.00,7.616917,24.58310,-0.000170,24.021191,-0.0076,1.054
4584.00,7.616351,24.58327,-0.000169,24.021637,-0.0075,1.054
4586.00,7.615947,24.58251,-0.000169,24.021949,-0.0075,1.054
4588.00,7.616605,24.58273,-0.000168,24.022007,-0.0076,1.053
4590.00,7.616950,24.58230,-0.000168,24.021405,-0.0076,1.053
4592.00,7.617316,24.58260,-0.000169,24.021514,-0.0076,1.054
4594.00,7.617770,24.58205,-0.000169,24.021298,-0.0075,1.054
4596.00,7.617771,24.58169,-0.000168,24.021414,-0.0076,1.054
4598.00,7.617117,24.58177,-0.000169,24.021876,-0.0076,1.054
4600.00,7.617167,24.58269,-0.000170,24.022498,-0.0075,1.054
4602.00,7.617885,24.58346,-0.000170,24.022072,-0.0075,1.054
4604.00,7.617281,24.58314,-0.000169,24.021978,-0.0076,1.054
4606.00,7.616845,24.58313,-0.000169,24.021541,-0.0076,1.054
4608.00,7.616385,24.58379,-0.000168,24.021911,-0.0075,1.054
4610.00,7.616180,24.58319,-0.000170,24.021135,-0.0076,1.054
4612.00,7.616628,24.58337,-0.000169,24.021205,-0.0075,1.054
4614.00,7.617287,24.58293,-0.000169,24.022193,-0.0075,1.053
4616.00,7.617609,24.58396,-0.000168,24.021301,-0.0076,1.054
4618.00,7.617710,24.58453,-0.000169,24.021901,-0.0075,1.054
4620.00,7.617782,24.58402,-0.000170,24.021930,-0.0075,1.054
4622.00,7.617613,24.58449,-0.000169,24.020805,-0.0075,1.054
4624.00,7.616868,24.58416,-0.000168,24.021316,-0.0076,1.054
4626.00,7.616398,24.58440,-0.000169,24.021584,-0.0076,1.053
4628.00,7.615949,24.58448,-0.000168,24.021707,-0.0075,1.054
4630.00,7.615945,24.58487,-0.000168,24.022708,-0.0075,1.053
4632.00,7.616822,24.58536,-0.000168,24.022288,-0.0075,1.054
4634.00,7.616492,24.58622,-0.000169,24.021954,-0.0075,1.054
4636.00,7.616215,24.58560,-0.000169,24.021597,-0.0075,1.054
4638.00,7.617049,24.58549,-0.000168,24.021925,-0.0075,1.053
4640.00,7.616236,24.58565,-0.000169,24.021379,-0.0076,1.054
4642.00,7.615416,24.58530,-0.000170,24.021856,-0.0075,1.054
4644.00,7.616031,24.58474,-0.000169,24.021680,-0.0075,1.054
4646.00,7.616395,24.58561,-0.000168,24.021350,-0.0076,1.054
4648.00,7.616468,24.58405,-0.000168,24.021912,-0.0076,1.054
4650.00,7.615988,24.58405,-0.000169,24.021978,-0.0075,1.054
4652.00,7.616098,24.58443,-0.000169,24.021361,-0.0076,1.054
4654.00,7.616385,24.58412,-0.000169,24.021827,-0.0075,1.054
4656.00,7.616041,24.58433,-0.000168,24.021954,-0.0075,1.054
4658.00,7.614977,24.58429,-0.000168,24.021765,-0.0075,1.053
4660.00,7.615029,24.58389,-0.000168,24.022037,-0.0075,1.054
4662.00,7.615348,24.58423,-0.000168,24.021872,-0.0076,1.054
4664.00,7.614860,24.58334,-0.000168,24.022016,-0.0076,1.054
4666.00,7.615394,24.58404,-0.000168,24.021929,-0.0075,1.054
4668.00,7.615970,24.58370,-0.000169,24.022340,-0.0075,1.054
4670.00,7.616322,24.58368,-0.000169,24.022342,-0.0075,1.054
4672.00,7.616216,24.58429,-0.000169,24.021907,-0.0075,1.054
4674.00,7.615388,24.58539,-0.000169,24.022130,-0.0075,1.055
4676.00,7.614616,24.58428,-0.000169,24.022248,-0.0075,1.054
4678.00,7.615141,24.58424,-0.000169,24.021619,-0.0075,1.054
4680.00,7.615920,24.58486,-0.000169,24.021849,-0.0075,1.053
4682.00,7.615417,24.58448,-0.000169,24.021660,-0.0075,1.054
4684.00,7.615416,24.58452,-0.000168,24.021876,-0.0075,1.053
4686.00,7.615870,24.58450,-0.000168,24.021903,-0.0075,1.053
4688.00,7.615961,24.58332,-0.000167,24.022251,-0.0075,1.054
4690.00,7.615394,24.58337,-0.000169,24.021358,-0.0076,1.055
4692.00,7.614610,24.58397,-0.000169,24.021223,-0.0076,1.054
4694.00,7.615053,24.58326,-0.000170,24.021591,-0.0075,1.054
4696.00,7.615462,24.58315,-0.000169,24.021954,-0.0076,1.053
4698.00,7.614556,24.58344,-0.000168,24.021804,-0.0075,1.053
4700.00,7.614119,24.58358,-0.000169,24.021927,-0.0075,1.054
4702.00,7.614257,24.58356,-0.000167,24.021807,-0.0076,1.054
4704.00,7.614555,24.58467,-0.000170,24.021996,-0.0075,1.054
4706.00,7.614230,24.58407,-0.000169,24.022074,-0.0075,1.054
4708.00,7.615197,24.58346,-0.000168,24.021417,-0.0075,1.054
4710.00,7.613980,24.58364,-0.000168,24.021965,-0.0075,1.054
4712.00,7.612912,24.58387,-0.000168,24.021155,-0.0075,1.054
4714.00,7.612971,24.58400,-0.000170,24.021717,-0.0075,1.054
4716.00,7.612898,24.58396,-0.000169,24.021412,-0.0076,1.054
4718.00,7.612660,24.58347,-0.000168,24.022104,-0.0075,1.053
4720.00,7.613331,24.58455,-0.000168,24.022351,-0.0075,1.054
4722.00,7.613557,24.58492,-0.000168,24.021419,-0.0075,1.055
4724.00,7.612888,24.58432,-0.000169,24.021630,-0.0076,1.054
4726.00,7.612873,24.58505,-0.000168,24.021606,-0.0076,1.054
4728.00,7.612926,24.58461,-0.000168,24.021368,-0.0075,1.053
4730.00,7.612719,24.58511,-0.000168,24.021263,-0.0076,1.053
4732.00,7.613639,24.58434,-0.000169,24.021688,-0.0075,1.054
4734.00,7.613516,24.58354,-0.000168,24.021940,-0.0075,1.054
4736.00,7.613423,24.58384,-0.000168,24.021475,-0.0075,1.054
4738.00,7.612450,24.58371,-0.000168,24.022355,-0.0075,1.054
4740.00,7.612381,24.58340,-0.000168,24.022313,-0.0076,1.054
4742.00,7.613001,24.58444,-0.000169,24.021387,-0.0075,1.054
4744.00,7.613704,24.58481,-0.000167,24.021051,-0.0076,1.054
4746.00,7.613537,24.58422,-0.000169,24.021532,-0.0076,1.053
4748.00,7.613026,24.58430,-0.000169,24.021468,-0.0076,1.054
4750.00,7.612652,24.58413,-0.000169,24.021403,-0.0076,1.054
4752.00,7.612528,24.58430,-0.000168,24.021260,-0.0075,1.053
4754.00,7.612791,24.58366,-0.000169,24.021617,-0.0076,1.053
4756.00,7.612991,24.58298,-0.000169,24.021695,-0.0075,1.054
4758.00,7.612913,24.58360,-0.000168,24.021914,-0.0075,1.054
4760.00,7.612737,24.58360,-0.000169,24.021646,-0.0076,1.054
4762.00,7.612423,24.58370,-0.000169,24.021164,-0.0075,1.054
4764.00,7.612575,24.58473,-0.000169,24.021485,-0.0076,1.053
4766.00,7.613139,24.58520,-0.000168,24.021599,-0.0076,1.054
4768.00,7.613122,24.58467,-0.000169,24.021816,-0.0075,1.055
4770.00,7.612062,24.58498,-0.000169,24.021836,-0.0075,1.054
4772.00,7.611640,24.58441,-0.000169,24.021209,-0.0075,1.054
4774.00,7.611981,24.58402,-0.000168,24.021267,-0.0076,1.054
4776.00,7.612998,24.58403,-0.000168,24.021194,-0.0076,1.054
4778.00,7.613354,24.58363,-0.000169,24.021285,-0.0075,1.054
4780.00,7.612906,24.58384,-0.000169,24.021597,-0.0075,1.054
4782.00,7.612750,24.58527,-0.000168,24.021359,-0.0075,1.054
4784.00,7.612012,24.58441,-0.000168,24.021243,-0.0076,1.055
4786.00,7.612452,24.58447,-0.000169,24.021711,-0.0076,1.054
4788.00,7.612195,24.58366,-0.000169,24.021726,-0.0076,1.054
4790.00,7.612207,24.58458,-0.000168,24.021633,-0.0075,1.054
4792.00,7.611781,24.58488,-0.000168,24.021860,-0.0075,1.053
4794.00,7.612097,24.58473,-0.000168,24.022061,-0.0075,1.053
4796.00,7.612213,24.58519,-0.000167,24.021407,-0.0075,1.053
4798.00,7.611841,24.58484,-0.000168,24.021517,-0.0075,1.054
4800.00,7.610942,24.58495,-0.000168,24.021599,-0.0075,1.054
4802.00,7.611350,24.58491,-0.000168,24.022028,-0.0075,1.054
@8,12.0000,24.0
4804.00,7.610335,24.58413,-0.000169,24.021691,-0.0075,1.054
4806.00,7.602078,24.58429,-0.000168,24.021706,-0.0075,1.054
4808.00,7.592253,24.58449,-0.000167,24.022052,-0.0075,1.053
4810.00,7.583979,24.58434,-0.000168,24.021851,-0.0075,1.053
4812.00,7.577903,24.58471,-0.000168,24.021541,-0.0076,1.053
4814.00,7.574226,24.58490,-0.000169,24.021359,-0.0076,1.053
4816.00,7.572418,24.58490,-0.000168,24.021805,-0.0076,1.054
4818.00,7.571838,24.58473,-0.000168,24.021898,-0.0075,1.054
4820.00,7.571601,24.58480,-0.000168,24.022099,-0.0075,1.054
4822.00,7.570596,24.58504,-0.000170,24.020975,-0.0075,1.055
4824.00,7.569825,24.58566,-0.000170,24.021760,-0.0075,1.055
4826.00,7.569226,24.58556,-0.000169,24.021715,-0.0075,1.055
4828.00,7.571248,24.58578,-0.000170,24.021829,-0.0075,1.054
4830.00,7.578611,24.58656,-0.000169,24.021789,-0.0076,1.055
4832.00,7.588357,24.58605,-0.000171,24.021697,-0.0075,1.056
4834.00,7.597771,24.58519,-0.000170,24.021136,-0.0075,1.055
4836.00,7.604933,24.58610,-0.000170,24.021457,-0.0075,1.055
4838.00,7.607882,24.58622,-0.000169,24.021724,-0.0075,1.055
4840.00,7.609249,24.58496,-0.000169,24.021898,-0.0075,1.055
4842.00,7.609986,24.58509,-0.000168,24.021305,-0.0076,1.054
4844.00,7.610889,24.58587,-0.000168,24.021347,-0.0075,1.054
4846.00,7.611618,24.58601,-0.000168,24.021813,-0.0075,1.053
4848.00,7.612212,24.58543,-0.000169,24.021167,-0.0076,1.054
4850.00,7.613818,24.58566,-0.000168,24.022130,-0.0076,1.053
4852.00,7.614271,24.58491,-0.000168,24.021316,-0.0075,1.053
4854.00,7.613910,24.58522,-0.000167,24.021303,-0.0076,1.055
4856.00,7.613623,24.58462,-0.000169,24.021691,-0.0075,1.054
4858.00,7.613033,24.58502,-0.000169,24.021950,-0.0075,1.054
4860.00,7.612977,24.58551,-0.000170,24.021495,-0.0075,1.054
4862.00,7.611661,24.58535,-0.000170,24.021546,-0.0076,1.054
4864.00,7.610499,24.58589,-0.000170,24.021530,-0.0075,1.054
4866.00,7.610710,24.58650,-0.000170,24.021940,-0.0076,1.054
4868.00,7.610753,24.58688,-0.000170,24.021528,-0.0075,1.054
4870.00,7.609941,24.58695,-0.000169,24.021459,-0.0075,1.053
4872.00,7.609984,24.58825,-0.000169,24.021564,-0.0076,1.054
4874.00,7.609792,24.58805,-0.000167,24.021345,-0.0075,1.054
4876.00,7.609308,24.58743,-0.000168,24.021524,-0.0075,1.054
4878.00,7.609453,24.58645,-0.000168,24.021334,-0.0076,1.054
4880.00,7.609739,24.58611,-0.000170,24.021080,-0.0075,1.054
4882.00,7.609826,24.58639,-0.000169,24.021553,-0.0075,1.053
4884.00,7.610533,24.58617,-0.000169,24.021804,-0.0075,1.054
4886.00,7.610608,24.58632,-0.000169,24.021336,-0.0076,1.054
4888.00,7.610499,24.58605,-0.000168,24.022065,-0.0075,1.054
4890.00,7.610365,24.58600,-0.000167,24.022021,-0.0075,1.054
4892.00,7.609969,24.58638,-0.000168,24.021847,-0.0075,1.054
4894.00,7.610377,24.58596,-0.000169,24.021649,-0.0075,1.053
4896.00,7.609760,24.58628,-0.000168,24.021637,-0.0075,1.053
4898.00,7.610167,24.58639,-0.000168,24.021530,-0.0076,1.054
4900.00,7.610302,24.58649,-0.000167,24.021818,-0.0076,1.054
4902.00,7.609067,24.58608,-0.000168,24.022030,-0.0075,1.054
4904.00,7.609004,24.58569,-0.000167,24.021860,-0.0075,1.054
4906.00,7.610024,24.58649,-0.000168,24.021624,-0.0076,1.053
4908.00,7.610346,24.58697,-0.000168,24.021736,-0.0075,1.053
4910.00,7.610157,24.58572,-0.000169,24.022123,-0.0076,1.054
4912.00,7.609387,24.58594,-0.000168,24.022088,-0.0076,1.054
4914.00,7.609465,24.58621,-0.000169,24.022054,-0.0076,1.054
4916.00,7.610364,24.58665,-0.000168,24.021013,-0.0076,1.054
4918.00,7.610588,24.58538,-0.000169,24.021740,-0.0076,1.053
4920.00,7.610786,24.58536,-0.000169,24.021533,-0.0076,1.054
4922.00,7.610068,24.58534,-0.000168,24.022453,-0.0076,1.054
4924.00,7.609857,24.58644,-0.000169,24.022514,-0.0075,1.054
4926.00,7.609741,24.58673,-0.000169,24.021561,-0.0075,1.054
4928.00,7.609838,24.58583,-0.000169,24.021450,-0.0075,1.054
4930.00,7.609509,24.58513,-0.000169,24.021245,-0.0076,1.054
4932.00,7.608891,24.58500,-0.000168,24.022124,-0.0076,1.053
4934.00,7.609081,24.58541,-0.000168,24.021622,-0.0076,1.054
4936.00,7.609141,24.58607,-0.000168,24.020886,-0.0075,1.054
4938.00,7.608597,24.58569,-0.000168,24.021457,-0.0075,1.054
4940.00,7.608773,24.58628,-0.000168,24.022153,-0.0075,1.054
4942.00,7.607865,24.58577,-0.000171,24.021553,-0.0075,1.054
4944.00,7.607197,24.58553,-0.000169,24.021450,-0.0076,1.054
4946.00,7.608222,24.58570,-0.000169,24.021871,-0.0076,1.054
4948.00,7.608709,24.58580,-0.000171,24.022317,-0.0076,1.054
4950.00,7.608551,24.58635,-0.000171,24.021764,-0.0075,1.054
4952.00,7.608548,24.58643,-0.000171,24.021383,-0.0075,1.054
4954.00,7.608279,24.58680,-0.000170,24.021117,-0.0075,1.054
4956.00,7.608209,24.58638,-0.000171,24.021811,-0.0075,1.053
4958.00,7.608352,24.58596,-0.000170,24.021878,-0.0075,1.053
4960.00,7.608175,24.58600,-0.000168,24.021441,-0.0075,1.054
4962.00,7.608691,24.58646,-0.000164,24.022117,-0.0076,1.055
4964.00,7.608496,24.58604,-0.000167,24.021659,-0.0075,1.054
4966.00,7.608521,24.58620,-0.000171,24.022137,-0.0075,1.054
4968.00,7.606810,24.58531,-0.000167,24.021860,-0.0075,1.053
4970.00,7.606949,24.58623,-0.000166,24.022143,-0.0075,1.054
4972.00,7.606941,24.58628,-0.000166,24.022587,-0.0075,1.054
4974.00,7.606746,24.58694,-0.000171,24.021446,-0.0075,1.054
4976.00,7.607020,24.58646,-0.000168,24.020970,-0.0075,1.054
4978.00,7.607374,24.58685,-0.000169,24.021938,-0.0075,1.054
4980.00,7.608336,24.58611,-0.000168,24.021655,-0.0075,1.053
4982.00,7.607262,24.58521,-0.000170,24.021988,-0.0075,1.054
4984.00,7.607511,24.58573,-0.000170,24.021349,-0.0075,1.054
4986.00,7.607727,24.58573,-0.000168,24.021454,-0.0076,1.053
4988.00,7.608768,24.58595,-0.000168,24.022052,-0.0075,1.054
4990.00,7.609000,24.58585,-0.000168,24.021867,-0.0075,1.054
4992.00,7.608713,24.58591,-0.000166,24.021408,-0.0075,1.054
4994.00,7.608344,24.58458,-0.000168,24.021436,-0.0075,1.054
4996.00,7.608479,24.58455,-0.000171,24.021532,-0.0075,1.054
4998.00,7.607339,24.58456,-0.000170,24.021706,-0.0076,1.054
5000.00,7.607601,24.58507,-0.000167,24.021802,-0.0076,1.054
5002.00,7.607703,24.58553,-0.000167,24.021673,-0.0076,1.054
5004.00,7.607107,24.58555,-0.000168,24.022072,-0.0076,1.054
5006.00,7.607044,24.58488,-0.000169,24.021573,-0.0075,1.054
5008.00,7.606866,24.58527,-0.000167,24.021677,-0.0075,1.054
5010.00,7.607495,24.58510,-0.000168,24.021802,-0.0075,1.054
5012.00,7.607898,24.58516,-0.000169,24.021885,-0.0075,1.054
5014.00,7.607509,24.58570,-0.000167,24.021488,-0.0076,1.054
5016.00,7.607995,24.58500,-0.000170,24.022008,-0.0075,1.053
5018.00,7.608045,24.58498,-0.000169,24.021544,-0.0075,1.054
5020.00,7.607047,24.58585,-0.000168,24.021492,-0.0076,1.054
5022.00,7.606622,24.58558,-0.000168,24.021164,-0.0076,1.053
5024.00,7.606375,24.58509,-0.000166,24.022195,-0.0076,1.054
5026.00,7.605741,24.58483,-0.000168,24.021956,-0.0075,1.054
5028.00,7.606124,24.58526,-0.000169,24.022099,-0.0075,1.054
5030.00,7.606387,24.58539,-0.000168,24.021923,-0.0075,1.054
5032.00,7.606633,24.58540,-0.000168,24.021709,-0.0076,1.054
5034.00,7.606053,24.58553,-0.000168,24.021566,-0.0076,1.054
5036.00,7.605549,24.58628,-0.000169,24.021762,-0.0076,1.054
5038.00,7.606568,24.58553,-0.000169,24.021932,-0.0075,1.054
5040.00,7.606886,24.58536,-0.000169,24.021912,-0.0075,1.054
5042.00,7.606492,24.58494,-0.000170,24.021872,-0.0076,1.054
5044.00,7.605102,24.58485,-0.000170,24.022150,-0.0076,1.054
5046.00,7.605535,24.58415,-0.000170,24.021233,-0.0075,1.054
5048.00,7.605912,24.58474,-0.000169,24.021735,-0.0075,1.054
5050.00,7.605998,24.58437,-0.000168,24.021999,-0.0076,1.054
5052.00,7.606040,24.58571,-0.000170,24.021320,-0.0076,1.054
5054.00,7.606556,24.58499,-0.000168,24.021659,-0.0075,1.053
5056.00,7.606261,24.58493,-0.000168,24.021782,-0.0076,1.053
5058.00,7.605837,24.58483,-0.000169,24.021648,-0.0076,1.054
5060.00,7.605707,24.58368,-0.000165,24.021570,-0.0076,1.054
5062.00,7.605777,24.58410,-0.000167,24.021593,-0.0076,1.054
5064.00,7.606218,24.58477,-0.000168,24.021274,-0.0075,1.054
5066.00,7.606313,24.58549,-0.000168,24.021582,-0.0075,1.054
5068.00,7.606884,24.58552,-0.000168,24.021318,-0.0075,1.054
5070.00,7.606340,24.58570,-0.000168,24.021771,-0.0076,1.054
5072.00,7.606046,24.58609,-0.000170,24.021570,-0.0076,1.054
5074.00,7.605460,24.58525,-0.000169,24.022014,-0.0076,1.054
5076.00,7.605088,24.58549,-0.000166,24.021657,-0.0076,1.054
5078.00,7.605126,24.58605,-0.000171,24.021921,-0.0075,1.054
5080.00,7.605479,24.58481,-0.000168,24.021760,-0.0076,1.053
5082.00,7.605033,24.58447,-0.000165,24.021778,-0.0076,1.054
5084.00,7.604536,24.58477,-0.000171,24.022617,-0.0075,1.054
5086.00,7.604792,24.58520,-0.000165,24.022384,-0.0076,1.054
5088.00,7.604096,24.58560,-0.000169,24.022249,-0.0075,1.054
5090.00,7.604398,24.58534,-0.000168,24.022215,-0.0075,1.054
5092.00,7.604191,24.58580,-0.000169,24.021738,-0.0075,1.054
5094.00,7.603771,24.58654,-0.000170,24.021860,-0.0076,1.054
5096.00,7.604177,24.58567,-0.000169,24.021914,-0.0076,1.054
5098.00,7.603203,24.58622,-0.000170,24.021533,-0.0076,1.054
5100.00,7.604064,24.58620,-0.000169,24.021925,-0.0076,1.054
5102.00,7.604398,24.58559,-0.000169,24.021613,-0.0076,1.054
5104.00,7.603824,24.58587,-0.000167,24.021727,-0.0076,1.054
5106.00,7.603641,24.58595,-0.000170,24.021664,-0.0076,1.054
5108.00,7.603532,24.58557,-0.000169,24.021176,-0.0076,1.054
5110.00,7.603376,24.58563,-0.000168,24.021120,-0.0076,1.054
5112.00,7.603408,24.58528,-0.000170,24.021577,-0.0075,1.053
5114.00,7.603344,24.58541,-0.000168,24.021421,-0.0076,1.054
5116.00,7.603120,24.58506,-0.000170,24.021898,-0.0075,1.054
5118.00,7.603986,24.58496,-0.000169,24.021069,-0.0076,1.054
5120.00,7.604446,24.58576,-0.000168,24.021544,-0.0076,1.053
5122.00,7.604439,24.58567,-0.000170,24.021185,-0.0075,1.054
5124.00,7.604145,24.58477,-0.000170,24.021836,-0.0075,1.055
5126.00,7.603991,24.58451,-0.000170,24.021862,-0.0075,1.054
5128.00,7.604028,24.58521,-0.000168,24.022159,-0.0075,1.054
5130.00,7.603900,24.58664,-0.000167,24.021465,-0.0075,1.053
5132.00,7.603067,24.58689,-0.000171,24.021717,-0.0075,1.054
5134.00,7.603222,24.58692,-0.000170,24.021769,-0.0075,1.054
5136.00,7.604058,24.58658,-0.000169,24.021044,-0.0076,1.054
5138.00,7.603795,24.58692,-0.000170,24.020941,-0.0075,1.054
5140.00,7.603152,24.58720,-0.000169,24.021876,-0.0076,1.054
5142.00,7.603247,24.58684,-0.000169,24.022079,-0.0076,1.054
5144.00,7.602835,24.58626,-0.000169,24.021060,-0.0075,1.054
5146.00,7.601903,24.58642,-0.000169,24.021280,-0.0075,1.054
5148.00,7.602261,24.58606,-0.000168,24.021265,-0.0076,1.054
5150.00,7.603080,24.58605,-0.000169,24.021664,-0.0075,1.054
5152.00,7.603361,24.58624,-0.000169,24.021635,-0.0075,1.054
5154.00,7.602853,24.58631,-0.000169,24.021457,-0.0075,1.054
5156.00,7.603417,24.58551,-0.000170,24.022239,-0.0076,1.054
5158.00,7.603192,24.58489,-0.000170,24.021595,-0.0076,1.054
5160.00,7.603414,24.58582,-0.000169,24.021445,-0.0075,1.054
5162.00,7.602972,24.58597,-0.000170,24.021680,-0.0076,1.054
5164.00,7.602599,24.58534,-0.000170,24.022429,-0.0076,1.053
5166.00,7.602441,24.58549,-0.000168,24.021724,-0.0075,1.054
5168.00,7.602506,24.58554,-0.000168,24.021760,-0.0075,1.053
5170.00,7.602811,24.58603,-0.000167,24.021289,-0.0075,1.054
5172.00,7.602590,24.58551,-0.000169,24.021923,-0.0075,1.054
5174.00,7.602463,24.58511,-0.000170,24.021677,-0.0075,1.054
5176.00,7.602465,24.58490,-0.000167,24.021999,-0.0076,1.054
5178.00,7.601873,24.58525,-0.000169,24.021858,-0.0075,1.054
5180.00,7.601756,24.58420,-0.000169,24.022108,-0.0075,1.054
5182.00,7.601195,24.58440,-0.000169,24.022115,-0.0076,1.054
5184.00,7.600600,24.58523,-0.000167,24.021802,-0.0075,1.054
5186.00,7.601077,24.58544,-0.000171,24.021327,-0.0076,1.054
5188.00,7.600731,24.58594,-0.000170,24.021934,-0.0075,1.054
5190.00,7.600920,24.58569,-0.000168,24.022601,-0.0075,1.053
5192.00,7.601474,24.58659,-0.000169,24.021867,-0.0075,1.053
5194.00,7.601343,24.58532,-0.000168,24.022188,-0.0076,1.054
5196.00,7.601654,24.58594,-0.000167,24.021892,-0.0076,1.054
5198.00,7.601339,24.58646,-0.000167,24.021729,-0.0075,1.054
5200.00,7.601704,24.58640,-0.000171,24.022115,-0.0075,1.055
5202.00,7.600454,24.58669,-0.000171,24.021365,-0.0076,1.054
5204.00,7.600370,24.58617,-0.000167,24.021802,-0.0075,1.054
5206.00,7.600578,24.58620,-0.000169,24.022806,-0.0076,1.055
5208.00,7.600507,24.58655,-0.000169,24.021849,-0.0076,1.054
5210.00,7.599968,24.58673,-0.000170,24.021963,-0.0076,1.054
5212.00,7.600167,24.58653,-0.000168,24.021970,-0.0076,1.054
5214.00,7.600213,24.58659,-0.000168,24.021468,-0.0076,1.054
5216.00,7.600544,24.58553,-0.000166,24.022135,-0.0076,1.054
5218.00,7.600572,24.58517,-0.000167,24.021225,-0.0075,1.054
5220.00,7.600131,24.58599,-0.000168,24.021793,-0.0076,1.055
5222.00,7.599759,24.58678,-0.000166,24.021749,-0.0076,1.054
5224.00,7.599737,24.58722,-0.000166,24.022226,-0.0076,1.054
5226.00,7.600990,24.58680,-0.000168,24.021646,-0.0076,1.054
5228.00,7.601924,24.58676,-0.000168,24.022101,-0.0076,1.054
5230.00,7.601144,24.58740,-0.000170,24.021940,-0.0076,1.054
5232.00,7.600770,24.58667,-0.000169,24.021617,-0.0076,1.054
5234.00,7.600216,24.58747,-0.000167,24.021084,-0.0076,1.054
5236.00,7.599526,24.58656,-0.000168,24.021370,-0.0075,1.054
5238.00,7.600915,24.58659,-0.000170,24.021900,-0.0075,1.054
5240.00,7.601177,24.58689,-0.000170,24.021339,-0.0076,1.054
5242.00,7.601077,24.58611,-0.000170,24.021218,-0.0076,1.055
5244.00,7.600833,24.58664,-0.000168,24.022369,-0.0075,1.055
5246.00,7.599983,24.58666,-0.000170,24.021892,-0.0076,1.054
5248.00,7.600085,24.58674,-0.000168,24.021999,-0.0075,1.055
5250.00,7.599763,24.58587,-0.000168,24.021711,-0.0075,1.054
5252.00,7.600210,24.58578,-0.000169,24.021818,-0.0076,1.054
5254.00,7.601040,24.58620,-0.000170,24.021929,-0.0076,1.054
5256.00,7.600521,24.58637,-0.000169,24.021510,-0.0075,1.054
5258.00,7.600035,24.58639,-0.000169,24.021356,-0.0076,1.054
5260.00,7.600954,24.58573,-0.000169,24.021608,-0.0075,1.054
5262.00,7.600239,24.58631,-0.000169,24.021211,-0.0076,1.055
5264.00,7.599435,24.58691,-0.000169,24.021744,-0.0076,1.054
5266.00,7.599843,24.58650,-0.000168,24.022139,-0.0075,1.054
5268.00,7.599946,24.58754,-0.000169,24.021901,-0.0076,1.054
5270.00,7.599926,24.58660,-0.000170,24.021689,-0.0076,1.054
5272.00,7.599998,24.58535,-0.000168,24.021318,-0.0076,1.054
5274.00,7.600113,24.58567,-0.000169,24.021508,-0.0076,1.054
5276.00,7.600623,24.58505,-0.000169,24.021738,-0.0076,1.054
5278.00,7.599818,24.58552,-0.000169,24.021742,-0.0076,1.055
5280.00,7.599379,24.58588,-0.000169,24.021700,-0.0076,1.054
5282.00,7.599772,24.58593,-0.000169,24.021521,-0.0076,1.054
5284.00,7.599703,24.58564,-0.000168,24.021595,-0.0076,1.054
5286.00,7.600546,24.58559,-0.000170,24.021350,-0.0076,1.054
5288.00,7.600092,24.58482,-0.000170,24.021780,-0.0075,1.054
5290.00,7.599690,24.58495,-0.000169,24.021704,-0.0076,1.054
5292.00,7.600343,24.58490,-0.000168,24.021744,-0.0075,1.055
5294.00,7.600459,24.58491,-0.000169,24.021086,-0.0076,1.054
5296.00,7.600575,24.58487,-0.000171,24.020906,-0.0075,1.054
5298.00,7.600661,24.58571,-0.000169,24.022036,-0.0075,1.054
5300.00,7.599549,24.58530,-0.000168,24.021242,-0.0076,1.053
5302.00,7.599299,24.58539,-0.000169,24.021814,-0.0075,1.053
5304.00,7.599313,24.58421,-0.000166,24.022161,-0.0076,1.054
5306.00,7.598482,24.58481,-0.000169,24.021640,-0.0076,1.055
5308.00,7.598256,24.58558,-0.000170,24.021088,-0.0076,1.054
5310.00,7.598640,24.58455,-0.000171,24.021700,-0.0076,1.054
5312.00,7.599194,24.58496,-0.000170,24.021470,-0.0075,1.054
5314.00,7.599459,24.58580,-0.000169,24.021425,-0.0076,1.053
5316.00,7.599234,24.58565,-0.000169,24.022373,-0.0075,1.054
5318.00,7.599434,24.58521,-0.000168,24.022072,-0.0076,1.054
5320.00,7.599206,24.58519,-0.000168,24.021323,-0.0076,1.054
5322.00,7.599713,24.58613,-0.000169,24.021252,-0.0076,1.054
5324.00,7.599533,24.58637,-0.000171,24.021423,-0.0075,1.054
5326.00,7.599032,24.58552,-0.000168,24.021365,-0.0075,1.054
5328.00,7.598617,24.58514,-0.000170,24.021280,-0.0075,1.054
5330.00,7.598652,24.58690,-0.000170,24.021452,-0.0076,1.054
5332.00,7.598379,24.58595,-0.000168,24.022037,-0.0076,1.055
5334.00,7.598091,24.58648,-0.000171,24.021468,-0.0075,1.055
5336.00,7.598122,24.58583,-0.000169,24.021711,-0.0076,1.054
5338.00,7.598609,24.58582,-0.000169,24.021662,-0.0076,1.054
5340.00,7.598566,24.58657,-0.000169,24.021446,-0.0075,1.054
5342.00,7.598419,24.58615,-0.000169,24.021459,-0.0076,1.055
5344.00,7.597681,24.58617,-0.000168,24.021633,-0.0076,1.054
5346.00,7.597778,24.58515,-0.000169,24.020710,-0.0076,1.054
5348.00,7.597384,24.58591,-0.000167,24.022540,-0.0075,1.054
5350.00,7.597655,24.58551,-0.000168,24.021974,-0.0076,1.054
5352.00,7.598115,24.58531,-0.000167,24.021492,-0.0075,1.054
5354.00,7.598231,24.58529,-0.000168,24.021020,-0.0076,1.055
5356.00,7.598883,24.58550,-0.000169,24.021173,-0.0075,1.055
5358.00,7.598976,24.58412,-0.000169,24.021283,-0.0076,1.054
5360.00,7.597635,24.58521,-0.000168,24.021006,-0.0076,1.054
5362.00,7.598319,24.58569,-0.000168,24.021664,-0.0076,1.054
5364.00,7.598394,24.58599,-0.000169,24.021501,-0.0076,1.054
5366.00,7.598412,24.58590,-0.000169,24.021843,-0.0075,1.054
5368.00,7.597824,24.58560,-0.000169,24.022059,-0.0075,1.055
5370.00,7.597627,24.58502,-0.000169,24.021602,-0.0076,1.055
5372.00,7.598283,24.58596,-0.000168,24.021840,-0.0076,1.055
5374.00,7.598196,24.58582,-0.000169,24.022288,-0.0076,1.054
5376.00,7.597981,24.58531,-0.000168,24.021978,-0.0075,1.054
5378.00,7.598359,24.58501,-0.000168,24.022378,-0.0076,1.055
5380.00,7.598131,24.58505,-0.000169,24.021126,-0.0076,1.055
5382.00,7.598095,24.58510,-0.000170,24.021225,-0.0076,1.054
5384.00,7.598224,24.58597,-0.000169,24.021740,-0.0076,1.054
5386.00,7.598281,24.58609,-0.000168,24.021709,-0.0075,1.054
5388.00,7.597780,24.58617,-0.000169,24.021764,-0.0075,1.055
5390.00,7.597688,24.58579,-0.000169,24.021849,-0.0076,1.055
5392.00,7.597434,24.58620,-0.000168,24.022075,-0.0075,1.054
5394.00,7.597234,24.58673,-0.000169,24.021996,-0.0075,1.054
5396.00,7.598080,24.58623,-0.000169,24.021454,-0.0076,1.054
5398.00,7.598537,24.58718,-0.000168,24.021459,-0.0076,1.054
5400.00,7.596976,24.58733,-0.000169,24.022230,-0.0075,1.055
5402.00,7.596263,24.58698,-0.000170,24.021528,-0.0075,1.055
@9,12.0000,24.0
5404.00,7.595456,24.58656,-0.000169,24.021660,-0.0076,1.055
5406.00,7.589621,24.58619,-0.000168,24.021773,-0.0075,1.054
5408.00,7.580412,24.58662,-0.000168,24.021731,-0.0075,1.053
5410.00,7.571575,24.58677,-0.000167,24.022498,-0.0076,1.053
5412.00,7.564320,24.58659,-0.000167,24.021662,-0.0075,1.053
5414.00,7.560748,24.58625,-0.000168,24.021876,-0.0075,1.054
5416.00,7.559140,24.58538,-0.000168,24.022117,-0.0075,1.055
5418.00,7.558157,24.58539,-0.000168,24.021463,-0.0075,1.055
5420.00,7.557391,24.58570,-0.000168,24.021557,-0.0076,1.055
5422.00,7.556792,24.58611,-0.000168,24.021300,-0.0076,1.055
5424.00,7.556218,24.58668,-0.000168,24.021649,-0.0075,1.055
5426.00,7.555530,24.58700,-0.000168,24.021843,-0.0076,1.055
5428.00,7.558120,24.58643,-0.000169,24.021780,-0.0075,1.055
5430.00,7.565738,24.58698,-0.000169,24.021746,-0.0075,1.055
5432.00,7.576433,24.58610,-0.000170,24.021383,-0.0076,1.056
5434.00,7.587005,24.58591,-0.000169,24.022065,-0.0075,1.056
5436.00,7.593069,24.58619,-0.000170,24.021921,-0.0075,1.056
5438.00,7.596700,24.58590,-0.000171,24.022021,-0.0076,1.055
5440.00,7.598709,24.58653,-0.000169,24.021537,-0.0076,1.055
5442.00,7.600328,24.58629,-0.000168,24.022010,-0.0075,1.054
5444.00,7.601556,24.58616,-0.000168,24.021640,-0.0076,1.054
5446.00,7.601768,24.58585,-0.000167,24.021533,-0.0075,1.054
5448.00,7.603150,24.58540,-0.000168,24.021461,-0.0075,1.054
5450.00,7.604058,24.58503,-0.000169,24.022324,-0.0075,1.054
5452.00,7.603503,24.58532,-0.000168,24.021869,-0.0076,1.054
5454.00,7.603278,24.58601,-0.000167,24.021459,-0.0075,1.054
5456.00,7.602330,24.58614,-0.000167,24.021736,-0.0075,1.054
5458.00,7.601844,24.58596,-0.000168,24.021691,-0.0075,1.054
5460.00,7.600755,24.58572,-0.000167,24.021885,-0.0075,1.054
5462.00,7.600110,24.58555,-0.000168,24.021341,-0.0075,1.054
5464.00,7.600188,24.58580,-0.000168,24.021775,-0.0075,1.054
5466.00,7.599153,24.58564,-0.000168,24.021550,-0.0075,1.054
5468.00,7.599011,24.58644,-0.000168,24.021624,-0.0075,1.055
5470.00,7.598415,24.58579,-0.000169,24.021591,-0.0075,1.054
5472.00,7.598629,24.58608,-0.000169,24.021568,-0.0075,1.055
5474.00,7.598320,24.58554,-0.000169,24.021593,-0.0076,1.054
5476.00,7.598956,24.58636,-0.000168,24.021495,-0.0075,1.054
5478.00,7.598331,24.58559,-0.000168,24.021147,-0.0075,1.054
5480.00,7.598440,24.58572,-0.000168,24.021276,-0.0075,1.055
5482.00,7.599441,24.58646,-0.000168,24.021825,-0.0076,1.054
5484.00,7.599121,24.58564,-0.000168,24.021213,-0.0075,1.054
5486.00,7.598750,24.58571,-0.000169,24.020899,-0.0076,1.055
5488.00,7.598739,24.58622,-0.000167,24.021684,-0.0075,1.054
5490.00,7.598485,24.58647,-0.000167,24.021688,-0.0076,1.054
5492.00,7.598255,24.58587,-0.000169,24.021490,-0.0076,1.054
5494.00,7.598292,24.58504,-0.000168,24.021720,-0.0075,1.054
5496.00,7.598503,24.58628,-0.000168,24.022476,-0.0075,1.054
5498.00,7.598129,24.58696,-0.000168,24.021833,-0.0075,1.054
5500.00,7.597854,24.58657,-0.000168,24.021138,-0.0076,1.055
5502.00,7.598501,24.58667,-0.000170,24.022068,-0.0076,1.054
5504.00,7.598139,24.58631,-0.000169,24.022400,-0.0075,1.054
5506.00,7.597747,24.58659,-0.000169,24.022302,-0.0075,1.054
5508.00,7.597902,24.58619,-0.000168,24.021947,-0.0075,1.054
5510.00,7.598116,24.58646,-0.000167,24.021717,-0.0076,1.054
5512.00,7.598063,24.58622,-0.000169,24.022139,-0.0075,1.054
5514.00,7.597624,24.58576,-0.000168,24.021193,-0.0076,1.054
5516.00,7.597010,24.58579,-0.000168,24.021305,-0.0076,1.054
5518.00,7.596462,24.58530,-0.000169,24.021880,-0.0076,1.055
5520.00,7.596716,24.58610,-0.000169,24.021423,-0.0076,1.054
5522.00,7.596431,24.58658,-0.000170,24.021584,-0.0076,1.054
5524.00,7.596238,24.58648,-0.000169,24.022048,-0.0075,1.055
5526.00,7.596936,24.58655,-0.000168,24.021867,-0.0075,1.055
5528.00,7.597198,24.58654,-0.000169,24.021756,-0.0075,1.054
5530.00,7.595741,24.58685,-0.000168,24.021796,-0.0076,1.055
5532.00,7.594855,24.58747,-0.000167,24.021213,-0.0076,1.055
5534.00,7.595413,24.58731,-0.000169,24.020971,-0.0075,1.055
5536.00,7.596459,24.58710,-0.000169,24.021811,-0.0075,1.054
5538.00,7.596009,24.58757,-0.000168,24.021805,-0.0075,1.054
5540.00,7.596293,24.58778,-0.000168,24.021869,-0.0076,1.054
5542.00,7.596007,24.58710,-0.000169,24.021787,-0.0075,1.054
5544.00,7.595459,24.58658,-0.000169,24.021785,-0.0075,1.054
5546.00,7.595965,24.58712,-0.000169,24.021548,-0.0076,1.055
5548.00,7.596180,24.58644,-0.000169,24.021162,-0.0075,1.055
5550.00,7.596260,24.58694,-0.000168,24.021552,-0.0076,1.054
5552.00,7.597502,24.58656,-0.000169,24.022025,-0.0075,1.054
5554.00,7.596927,24.58672,-0.000168,24.021494,-0.0076,1.054
5556.00,7.596447,24.58720,-0.000168,24.021055,-0.0076,1.054
5558.00,7.596670,24.58656,-0.000167,24.021856,-0.0076,1.054
5560.00,7.596157,24.58658,-0.000169,24.020807,-0.0076,1.055
5562.00,7.595615,24.58717,-0.000168,24.021523,-0.0076,1.054
5564.00,7.595778,24.58651,-0.000169,24.021802,-0.0075,1.053
5566.00,7.596033,24.58661,-0.000168,24.021775,-0.0076,1.054
5568.00,7.595373,24.58570,-0.000168,24.022340,-0.0076,1.054
5570.00,7.594893,24.58586,-0.000169,24.022007,-0.0076,1.055
5572.00,7.595544,24.58596,-0.000170,24.022266,-0.0076,1.055
5574.00,7.595270,24.58637,-0.000169,24.021852,-0.0076,1.054
5576.00,7.594278,24.58650,-0.000167,24.021584,-0.0075,1.054
5578.00,7.594246,24.58677,-0.000166,24.022032,-0.0075,1.055
5580.00,7.594644,24.58537,-0.000167,24.021635,-0.0076,1.054
5582.00,7.594606,24.58563,-0.000168,24.022112,-0.0076,1.054
5584.00,7.594527,24.58586,-0.000169,24.021185,-0.0076,1.054
5586.00,7.594432,24.58624,-0.000168,24.021158,-0.0076,1.054
5588.00,7.594854,24.58588,-0.000167,24.022338,-0.0076,1.054
5590.00,7.595085,24.58632,-0.000169,24.022121,-0.0076,1.054
5592.00,7.594719,24.58639,-0.000169,24.021680,-0.0076,1.054
5594.00,7.594641,24.58727,-0.000170,24.021481,-0.0075,1.055
5596.00,7.594514,24.58684,-0.000169,24.021461,-0.0076,1.055
5598.00,7.594548,24.58652,-0.000169,24.021862,-0.0076,1.055
5600.00,7.594069,24.58753,-0.000168,24.021354,-0.0076,1.054
5602.00,7.593205,24.58699,-0.000167,24.021167,-0.0076,1.054
5604.00,7.594550,24.58657,-0.000168,24.021126,-0.0076,1.054
5606.00,7.595250,24.58730,-0.000168,24.021474,-0.0075,1.054
5608.00,7.594310,24.58723,-0.000169,24.021686,-0.0075,1.054
5610.00,7.592815,24.58699,-0.000170,24.022057,-0.0075,1.054
5612.00,7.593372,24.58657,-0.000170,24.021633,-0.0075,1.055
5614.00,7.593117,24.58708,-0.000168,24.021773,-0.0076,1.054
5616.00,7.592884,24.58680,-0.000169,24.021597,-0.0076,1.054
5618.00,7.592584,24.58746,-0.000168,24.021254,-0.0075,1.054
5620.00,7.592286,24.58642,-0.000167,24.021863,-0.0075,1.054
5622.00,7.592130,24.58500,-0.000168,24.021405,-0.0075,1.054
5624.00,7.591720,24.58563,-0.000168,24.021992,-0.0076,1.054
5626.00,7.591776,24.58573,-0.000168,24.021457,-0.0075,1.053
5628.00,7.592420,24.58597,-0.000169,24.021361,-0.0075,1.054
5630.00,7.592525,24.58506,-0.000169,24.022172,-0.0075,1.055
5632.00,7.592107,24.58627,-0.000168,24.021407,-0.0075,1.055
5634.00,7.592651,24.58667,-0.000168,24.021557,-0.0075,1.055
5636.00,7.592787,24.58616,-0.000169,24.021107,-0.0075,1.054
5638.00,7.592807,24.58493,-0.000168,24.022193,-0.0075,1.054
5640.00,7.592525,24.58412,-0.000167,24.021280,-0.0076,1.054
5642.00,7.592981,24.58462,-0.000168,24.021637,-0.0075,1.054
5644.00,7.592943,24.58535,-0.000169,24.021733,-0.0075,1.055
5646.00,7.593116,24.58515,-0.000168,24.020957,-0.0075,1.054
5648.00,7.593218,24.58577,-0.000167,24.021686,-0.0075,1.054
5650.00,7.593394,24.58543,-0.000168,24.021697,-0.0075,1.054
5652.00,7.594167,24.58602,-0.000168,24.021967,-0.0075,1.054
5654.00,7.593279,24.58606,-0.000167,24.021818,-0.0076,1.055
5656.00,7.592056,24.58603,-0.000168,24.021720,-0.0076,1.054
5658.00,7.592150,24.58663,-0.000168,24.022045,-0.0075,1.054
5660.00,7.592256,24.58686,-0.000167,24.022346,-0.0076,1.054
5662.00,7.592561,24.58755,-0.000167,24.021581,-0.0075,1.054
5664.00,7.592429,24.58661,-0.000168,24.021820,-0.0076,1.054
5666.00,7.591841,24.58717,-0.000168,24.021920,-0.0076,1.054
5668.00,7.592083,24.58709,-0.000168,24.021399,-0.0076,1.054
5670.00,7.591812,24.58729,-0.000169,24.021715,-0.0076,1.055
5672.00,7.591599,24.58730,-0.000168,24.021653,-0.0076,1.055
5674.00,7.591564,24.58670,-0.000169,24.021207,-0.0076,1.055
5676.00,7.591269,24.58767,-0.000170,24.021718,-0.0076,1.055
5678.00,7.591154,24.58614,-0.000169,24.021405,-0.0076,1.055
5680.00,7.590595,24.58644,-0.000168,24.021911,-0.0075,1.054
5682.00,7.590735,24.58680,-0.000168,24.021426,-0.0075,1.054
5684.00,7.591952,24.58720,-0.000168,24.021898,-0.0076,1.054
5686.00,7.592028,24.58645,-0.000168,24.021280,-0.0076,1.055
5688.00,7.592338,24.58761,-0.000169,24.022186,-0.0075,1.055
5690.00,7.591956,24.58759,-0.000169,24.021519,-0.0075,1.054
5692.00,7.590570,24.58741,-0.000169,24.021789,-0.0076,1.055
5694.00,7.590253,24.58757,-0.000168,24.021760,-0.0076,1.054
5696.00,7.591035,24.58784,-0.000168,24.021416,-0.0076,1.054
5698.00,7.590888,24.58694,-0.000168,24.021669,-0.0075,1.054
5700.00,7.590691,24.58654,-0.000169,24.021840,-0.0076,1.054
5702.00,7.590175,24.58673,-0.000169,24.022416,-0.0075,1.054
5704.00,7.590358,24.58696,-0.000169,24.022228,-0.0075,1.054
5706.00,7.590202,24.58629,-0.000168,24.021414,-0.0075,1.054
5708.00,7.589604,24.58629,-0.000169,24.021441,-0.0076,1.054
5710.00,7.589652,24.58640,-0.000169,24.021581,-0.0076,1.055
5712.00,7.589813,24.58617,-0.000168,24.021204,-0.0076,1.055
5714.00,7.589694,24.58659,-0.000169,24.021526,-0.0076,1.055
5716.00,7.589530,24.58682,-0.000168,24.021260,-0.0076,1.054
5718.00,7.588922,24.58712,-0.000170,24.021601,-0.0075,1.054
5720.00,7.588920,24.58647,-0.000170,24.021249,-0.0076,1.055
5722.00,7.590031,24.58648,-0.000169,24.021626,-0.0075,1.054
5724.00,7.589922,24.58746,-0.000169,24.021695,-0.0075,1.054
5726.00,7.590414,24.58744,-0.000169,24.021927,-0.0075,1.054
5728.00,7.590083,24.58668,-0.000168,24.021330,-0.0075,1.055
5730.00,7.590032,24.58724,-0.000168,24.021639,-0.0075,1.054
5732.00,7.588996,24.58764,-0.000169,24.021862,-0.0075,1.054
5734.00,7.588385,24.58733,-0.000170,24.021254,-0.0076,1.054
5736.00,7.588028,24.58735,-0.000169,24.021349,-0.0075,1.055
5738.00,7.588043,24.58726,-0.000169,24.021822,-0.0076,1.055
5740.00,7.587233,24.58683,-0.000170,24.021341,-0.0076,1.054
5742.00,7.587330,24.58631,-0.000169,24.021287,-0.0076,1.054
5744.00,7.588145,24.58634,-0.000169,24.021572,-0.0076,1.054
5746.00,7.587306,24.58664,-0.000169,24.021747,-0.0076,1.055
5748.00,7.587866,24.58655,-0.000169,24.021454,-0.0076,1.055
5750.00,7.587892,24.58678,-0.000169,24.020990,-0.0076,1.055
5752.00,7.588382,24.58650,-0.000169,24.021011,-0.0075,1.055
5754.00,7.589110,24.58659,-0.000169,24.022043,-0.0076,1.055
5756.00,7.588795,24.58693,-0.000170,24.021541,-0.0076,1.054
5758.00,7.589113,24.58674,-0.000168,24.021198,-0.0076,1.055
5760.00,7.588225,24.58642,-0.000168,24.021735,-0.0076,1.054
5762.00,7.588695,24.58638,-0.000169,24.021584,-0.0076,1.055
5764.00,7.589949,24.58679,-0.000169,24.020993,-0.0076,1.055
5766.00,7.589969,24.58689,-0.000169,24.021615,-0.0076,1.055
5768.00,7.589512,24.58722,-0.000169,24.021921,-0.0075,1.055
5770.00,7.588996,24.58742,-0.000168,24.021506,-0.0075,1.054
5772.00,7.589120,24.58741,-0.000168,24.021689,-0.0076,1.054
5774.00,7.588811,24.58712,-0.000168,24.021958,-0.0076,1.054
5776.00,7.589434,24.58751,-0.000167,24.021588,-0.0075,1.054
5778.00,7.589466,24.58662,-0.000167,24.021695,-0.0076,1.055
5780.00,7.589671,24.58645,-0.000169,24.022092,-0.0075,1.055
5782.00,7.589183,24.58551,-0.000169,24.021581,-0.0076,1.055
5784.00,7.588637,24.58667,-0.000168,24.021724,-0.0076,1.054
5786.00,7.588827,24.58591,-0.000169,24.020861,-0.0076,1.055
5788.00,7.589023,24.58623,-0.000168,24.021905,-0.0075,1.054
5790.00,7.588960,24.58625,-0.000169,24.021436,-0.0075,1.054
5792.00,7.588236,24.58671,-0.000169,24.021726,-0.0075,1.054
5794.00,7.587547,24.58673,-0.000168,24.021956,-0.0076,1.055
5796.00,7.587067,24.58683,-0.000169,24.021626,-0.0076,1.055
5798.00,7.587580,24.58703,-0.000170,24.021028,-0.0076,1.055
5800.00,7.587956,24.58741,-0.000169,24.021265,-0.0076,1.055
5802.00,7.587890,24.58715,-0.000169,24.021639,-0.0076,1.054
5804.00,7.588108,24.58636,-0.000168,24.021209,-0.0076,1.054
5806.00,7.588177,24.58634,-0.000168,24.021713,-0.0076,1.055
5808.00,7.588248,24.58727,-0.000168,24.021519,-0.0075,1.055
5810.00,7.588403,24.58683,-0.000168,24.021510,-0.0075,1.054
5812.00,7.587281,24.58693,-0.000169,24.020988,-0.0075,1.055
5814.00,7.587824,24.58671,-0.000170,24.021421,-0.0075,1.055
5816.00,7.588976,24.58772,-0.000170,24.022066,-0.0075,1.055
5818.00,7.588649,24.58691,-0.000169,24.021374,-0.0076,1.055
5820.00,7.588179,24.58728,-0.000169,24.021707,-0.0075,1.055
5822.00,7.586922,24.58759,-0.000169,24.021972,-0.0076,1.055
5824.00,7.586993,24.58678,-0.000170,24.020850,-0.0076,1.055
5826.00,7.588633,24.58678,-0.000169,24.020917,-0.0076,1.055
5828.00,7.588296,24.58621,-0.000169,24.021880,-0.0075,1.054
5830.00,7.587603,24.58678,-0.000169,24.021755,-0.0075,1.054
5832.00,7.588014,24.58679,-0.000169,24.021189,-0.0076,1.054
5834.00,7.587289,24.58673,-0.000168,24.021443,-0.0075,1.054
5836.00,7.586710,24.58768,-0.000169,24.021624,-0.0076,1.054
5838.00,7.586642,24.58747,-0.000169,24.021160,-0.0075,1.054
5840.00,7.587033,24.58697,-0.000169,24.021146,-0.0076,1.054
5842.00,7.587477,24.58688,-0.000169,24.021397,-0.0076,1.054
5844.00,7.587219,24.58616,-0.000169,24.021903,-0.0076,1.055
5846.00,7.587191,24.58682,-0.000168,24.021325,-0.0075,1.055
5848.00,7.587324,24.58625,-0.000170,24.021243,-0.0076,1.055
5850.00,7.587335,24.58609,-0.000170,24.020730,-0.0076,1.055
5852.00,7.587365,24.58616,-0.000170,24.021211,-0.0076,1.055
5854.00,7.587581,24.58583,-0.000169,24.021445,-0.0076,1.054
5856.00,7.587088,24.58657,-0.000168,24.021365,-0.0076,1.055
5858.00,7.586343,24.58647,-0.000171,24.021849,-0.0076,1.055
5860.00,7.585924,24.58581,-0.000170,24.021575,-0.0075,1.055
5862.00,7.586150,24.58613,-0.000170,24.021062,-0.0076,1.055
5864.00,7.586472,24.58604,-0.000169,24.022302,-0.0075,1.054
5866.00,7.586698,24.58532,-0.000169,24.021392,-0.0075,1.054
5868.00,7.587710,24.58627,-0.000168,24.021530,-0.0075,1.054
5870.00,7.587886,24.58590,-0.000168,24.022097,-0.0075,1.054
5872.00,7.587087,24.58495,-0.000168,24.021617,-0.0075,1.054
5874.00,7.586845,24.58577,-0.000169,24.021193,-0.0075,1.055
5876.00,7.586357,24.58552,-0.000168,24.021510,-0.0075,1.054
5878.00,7.586921,24.58510,-0.000170,24.021604,-0.0075,1.055
5880.00,7.586047,24.58587,-0.000170,24.021744,-0.0076,1.055
5882.00,7.586259,24.58601,-0.000171,24.021695,-0.0076,1.055
5884.00,7.587197,24.58477,-0.000170,24.021222,-0.0076,1.055
5886.00,7.587308,24.58589,-0.000168,24.021717,-0.0075,1.055
5888.00,7.587719,24.58623,-0.000169,24.021330,-0.0076,1.055
5890.00,7.587226,24.58532,-0.000169,24.020662,-0.0076,1.054
5892.00,7.586990,24.58535,-0.000170,24.021911,-0.0075,1.054
5894.00,7.586845,24.58571,-0.000170,24.021608,-0.0075,1.055
5896.00,7.585456,24.58634,-0.000169,24.021553,-0.0075,1.055
5898.00,7.585586,24.58636,-0.000168,24.022159,-0.0076,1.054
5900.00,7.585941,24.58617,-0.000169,24.022110,-0.0075,1.055
5902.00,7.586185,24.58597,-0.000170,24.021669,-0.0075,1.055
5904.00,7.585999,24.58632,-0.000170,24.021978,-0.0075,1.054
5906.00,7.585217,24.58599,-0.000168,24.022137,-0.0075,1.054
5908.00,7.584903,24.58576,-0.000169,24.021553,-0.0075,1.056
5910.00,7.585054,24.58579,-0.000170,24.021675,-0.0075,1.055
5912.00,7.585882,24.58597,-0.000171,24.022034,-0.0075,1.055
5914.00,7.585604,24.58607,-0.000171,24.021950,-0.0075,1.055
5916.00,7.585687,24.58617,-0.000169,24.021916,-0.0075,1.055
5918.00,7.585314,24.58593,-0.000169,24.022075,-0.0075,1.054
5920.00,7.584538,24.58603,-0.000168,24.022030,-0.0075,1.054
5922.00,7.585004,24.58701,-0.000170,24.022164,-0.0076,1.055
5924.00,7.584524,24.58650,-0.000169,24.021541,-0.0076,1.056
5926.00,7.584562,24.58679,-0.000171,24.021653,-0.0076,1.055
5928.00,7.583851,24.58550,-0.000169,24.021298,-0.0076,1.054
5930.00,7.584204,24.58543,-0.000170,24.022077,-0.0076,1.055
5932.00,7.584699,24.58503,-0.000170,24.022324,-0.0075,1.054
5934.00,7.585292,24.58592,-0.000169,24.022340,-0.0075,1.055
5936.00,7.585528,24.58609,-0.000169,24.021860,-0.0075,1.055
5938.00,7.585337,24.58665,-0.000170,24.021655,-0.0076,1.054
5940.00,7.585455,24.58622,-0.000170,24.021644,-0.0076,1.055
5942.00,7.584891,24.58665,-0.000170,24.021256,-0.0076,1.055
5944.00,7.583907,24.58653,-0.000170,24.021974,-0.0076,1.055
5946.00,7.584578,24.58562,-0.000171,24.021425,-0.0075,1.055
5948.00,7.585037,24.58532,-0.000170,24.021881,-0.0075,1.055
5950.00,7.585080,24.58624,-0.000170,24.021633,-0.0076,1.055
5952.00,7.584697,24.58651,-0.000170,24.021929,-0.0076,1.055
5954.00,7.585312,24.58613,-0.000170,24.021726,-0.0076,1.054
5956.00,7.585019,24.58608,-0.000169,24.021747,-0.0076,1.055
5958.00,7.584861,24.58564,-0.000169,24.022068,-0.0076,1.055
5960.00,7.584742,24.58571,-0.000170,24.022162,-0.0076,1.055
5962.00,7.585045,24.58674,-0.000170,24.021303,-0.0076,1.055
5964.00,7.585403,24.58626,-0.000170,24.022282,-0.0075,1.055
5966.00,7.585004,24.58522,-0.000169,24.022052,-0.0075,1.055
5968.00,7.583640,24.58587,-0.000170,24.021501,-0.0075,1.056
5970.00,7.583718,24.58547,-0.000169,24.021929,-0.0076,1.055
5972.00,7.584038,24.58530,-0.000169,24.021871,-0.0075,1.055
5974.00,7.584424,24.58566,-0.000170,24.022509,-0.0075,1.054
5976.00,7.585468,24.58537,-0.000169,24.022168,-0.0075,1.055
5978.00,7.584954,24.58496,-0.000170,24.021414,-0.0075,1.055
5980.00,7.584899,24.58477,-0.000170,24.021657,-0.0076,1.055
5982.00,7.584773,24.58511,-0.000168,24.020790,-0.0075,1.056
5984.00,7.584759,24.58514,-0.000170,24.021247,-0.0075,1.055
5986.00,7.584909,24.58653,-0.000169,24.021392,-0.0075,1.055
5988.00,7.585045,24.58612,-0.000168,24.021044,-0.0075,1.055
5990.00,7.585175,24.58578,-0.000169,24.022099,-0.0075,1.055
5992.00,7.585041,24.58587,-0.000171,24.022322,-0.0075,1.055
5994.00,7.584565,24.58568,-0.000170,24.021742,-0.0076,1.055
5996.00,7.584423,24.58632,-0.000170,24.021537,-0.0076,1.055
5998.00,7.584663,24.58610,-0.000170,24.021341,-0.0076,1.055
6000.00,7.585327,24.58544,-0.000169,24.021987,-0.0075,1.054
6002.00,7.584685,24.58568,-0.000168,24.021775,-0.0076,1.055
@10,12.0000,24.0
6004.00,7.584151,24.58672,-0.000169,24.021361,-0.0076,1.055
6006.00,7.578036,24.58708,-0.000169,24.021160,-0.0075,1.055
6008.00,7.568297,24.58647,-0.000168,24.021767,-0.0076,1.054
6010.00,7.559533,24.58648,-0.000168,24.021252,-0.0076,1.054
6012.00,7.552464,24.58671,-0.000169,24.022007,-0.0076,1.054
6014.00,7.548915,24.58672,-0.000170,24.021349,-0.0076,1.054
6016.00,7.547946,24.58650,-0.000169,24.021407,-0.0076,1.055
6018.00,7.547485,24.58650,-0.000171,24.021184,-0.0076,1.055
6020.00,7.546382,24.58735,-0.000170,24.021222,-0.0076,1.055
6022.00,7.545051,24.58727,-0.000168,24.021677,-0.0076,1.056
6024.00,7.543941,24.58671,-0.000169,24.021443,-0.0075,1.056
6026.00,7.543221,24.58607,-0.000170,24.021209,-0.0076,1.056
6028.00,7.544653,24.58655,-0.000171,24.021827,-0.0076,1.056
6030.00,7.550604,24.58632,-0.000170,24.021338,-0.0076,1.055
6032.00,7.560060,24.58611,-0.000170,24.021020,-0.0075,1.056
6034.00,7.569286,24.58620,-0.000171,24.021923,-0.0076,1.056
6036.00,7.577557,24.58607,-0.000171,24.021167,-0.0076,1.056
6038.00,7.581986,24.58632,-0.000170,24.021378,-0.0075,1.056
6040.00,7.584157,24.58562,-0.000169,24.021807,-0.0076,1.056
6042.00,7.586067,24.58604,-0.000171,24.021339,-0.0076,1.056
6044.00,7.587072,24.58594,-0.000170,24.021160,-0.0076,1.056
6046.00,7.587270,24.58604,-0.000168,24.020999,-0.0075,1.055
6048.00,7.587193,24.58613,-0.000168,24.021595,-0.0076,1.055
6050.00,7.587333,24.58609,-0.000169,24.021987,-0.0075,1.055
6052.00,7.587866,24.58744,-0.000168,24.021755,-0.0075,1.055
6054.00,7.587476,24.58719,-0.000168,24.021742,-0.0076,1.055
6056.00,7.586205,24.58630,-0.000169,24.022155,-0.0076,1.055
6058.00,7.584833,24.58723,-0.000169,24.021668,-0.0075,1.055
6060.00,7.584393,24.58688,-0.000169,24.021292,-0.0076,1.055
6062.00,7.584740,24.58736,-0.000169,24.021349,-0.0076,1.054
6064.00,7.584983,24.58705,-0.000170,24.021903,-0.0076,1.055
6066.00,7.583288,24.58716,-0.000171,24.021494,-0.0076,1.056
6068.00,7.582572,24.58727,-0.000170,24.021223,-0.0076,1.055
6070.00,7.583335,24.58642,-0.000170,24.021019,-0.0075,1.055
6072.00,7.582770,24.58675,-0.000170,24.021693,-0.0076,1.056
6074.00,7.582925,24.58761,-0.000171,24.021075,-0.0076,1.055
6076.00,7.582788,24.58759,-0.000169,24.021432,-0.0076,1.055
6078.00,7.582809,24.58810,-0.000171,24.021659,-0.0076,1.055
6080.00,7.581966,24.58790,-0.000170,24.021582,-0.0076,1.055
6082.00,7.582042,24.58791,-0.000170,24.021392,-0.0076,1.055
6084.00,7.582240,24.58788,-0.000169,24.021671,-0.0076,1.054
6086.00,7.582494,24.58854,-0.000169,24.021426,-0.0076,1.055
6088.00,7.582433,24.58783,-0.000169,24.020098,-0.0076,1.055
6090.00,7.582421,24.58846,-0.000170,24.021242,-0.0075,1.055
6092.00,7.582700,24.58852,-0.000170,24.021731,-0.0076,1.055
6094.00,7.582689,24.58806,-0.000169,24.021945,-0.0076,1.055
6096.00,7.582265,24.58718,-0.000171,24.021521,-0.0076,1.055
6098.00,7.581892,24.58789,-0.000171,24.021842,-0.0076,1.055
6100.00,7.581931,24.58799,-0.000170,24.021485,-0.0076,1.055
6102.00,7.581872,24.58836,-0.000171,24.021920,-0.0076,1.056
6104.00,7.581853,24.58827,-0.000170,24.021223,-0.0076,1.055
6106.00,7.581183,24.58875,-0.000169,24.021106,-0.0076,1.055
6108.00,7.581745,24.58815,-0.000171,24.021820,-0.0075,1.055
6110.00,7.581837,24.58766,-0.000169,24.021397,-0.0075,1.055
6112.00,7.581691,24.58836,-0.000169,24.021512,-0.0075,1.055
6114.00,7.581208,24.58919,-0.000170,24.022025,-0.0076,1.055
6116.00,7.581178,24.58907,-0.000169,24.021876,-0.0075,1.055
6118.00,7.581776,24.58897,-0.000168,24.022036,-0.0076,1.055
6120.00,7.582688,24.58919,-0.000169,24.021035,-0.0076,1.055
6122.00,7.583058,24.58883,-0.000169,24.021142,-0.0076,1.055
6124.00,7.582745,24.58903,-0.000169,24.021042,-0.0076,1.055
6126.00,7.582167,24.58893,-0.000169,24.021410,-0.0076,1.055
6128.00,7.582265,24.58780,-0.000169,24.022159,-0.0075,1.055
6130.00,7.582617,24.58797,-0.000170,24.021535,-0.0075,1.055
6132.00,7.582764,24.58807,-0.000170,24.021595,-0.0075,1.055
6134.00,7.583470,24.58785,-0.000168,24.021689,-0.0075,1.055
6136.00,7.583585,24.58807,-0.000168,24.021455,-0.0075,1.055
6138.00,7.583757,24.58842,-0.000170,24.020977,-0.0075,1.056
6140.00,7.584013,24.58875,-0.000171,24.021514,-0.0075,1.056
6142.00,7.583374,24.58840,-0.000169,24.021963,-0.0075,1.055
6144.00,7.583159,24.58748,-0.000168,24.021940,-0.0076,1.054
6146.00,7.582898,24.58791,-0.000169,24.021655,-0.0076,1.054
6148.00,7.583074,24.58785,-0.000170,24.021428,-0.0076,1.055
6150.00,7.582961,24.58703,-0.000169,24.021584,-0.0075,1.055
6152.00,7.583217,24.58717,-0.000169,24.021093,-0.0076,1.055
6154.00,7.582394,24.58764,-0.000169,24.021254,-0.0076,1.055
6156.00,7.582300,24.58821,-0.000171,24.021668,-0.0075,1.055
6158.00,7.581949,24.58806,-0.000170,24.021677,-0.0076,1.055
6160.00,7.581560,24.58848,-0.000170,24.021040,-0.0076,1.055
6162.00,7.581612,24.58829,-0.000170,24.021697,-0.0075,1.055
6164.00,7.581470,24.58804,-0.000169,24.021269,-0.0075,1.054
6166.00,7.581756,24.58781,-0.000170,24.021691,-0.0075,1.055
6168.00,7.582066,24.58814,-0.000169,24.021390,-0.0076,1.054
6170.00,7.581311,24.58881,-0.000168,24.020971,-0.0076,1.055
6172.00,7.581724,24.58867,-0.000169,24.020779,-0.0076,1.056
6174.00,7.581493,24.58778,-0.000169,24.021655,-0.0076,1.055
6176.00,7.581627,24.58822,-0.000169,24.021368,-0.0076,1.055
6178.00,7.581861,24.58913,-0.000170,24.021722,-0.0075,1.055
6180.00,7.582623,24.58870,-0.000169,24.021394,-0.0076,1.055
6182.00,7.582503,24.58806,-0.000170,24.021378,-0.0076,1.055
6184.00,7.581981,24.58764,-0.000170,24.021209,-0.0076,1.055
6186.00,7.581364,24.58760,-0.000170,24.021617,-0.0076,1.056
6188.00,7.581808,24.58834,-0.000169,24.021912,-0.0076,1.055
6190.00,7.582520,24.58822,-0.000169,24.021102,-0.0076,1.055
6192.00,7.582391,24.58798,-0.000170,24.021359,-0.0076,1.055
6194.00,7.582229,24.58726,-0.000170,24.021167,-0.0076,1.055
6196.00,7.581823,24.58756,-0.000171,24.021204,-0.0076,1.055
6198.00,7.581744,24.58682,-0.000170,24.022088,-0.0076,1.055
6200.00,7.581600,24.58659,-0.000171,24.021640,-0.0076,1.055
6202.00,7.581451,24.58747,-0.000170,24.021673,-0.0076,1.055
6204.00,7.581161,24.58747,-0.000171,24.021140,-0.0076,1.056
6206.00,7.580396,24.58849,-0.000170,24.021535,-0.0075,1.055
6208.00,7.579497,24.58843,-0.000169,24.021412,-0.0076,1.054
6210.00,7.579895,24.58722,-0.000171,24.021494,-0.0076,1.055
6212.00,7.579622,24.58720,-0.000170,24.021887,-0.0076,1.055
6214.00,7.579276,24.58770,-0.000167,24.021202,-0.0076,1.055
6216.00,7.580225,24.58812,-0.000170,24.021443,-0.0076,1.055
6218.00,7.580510,24.58828,-0.000170,24.020993,-0.0076,1.055
6220.00,7.580725,24.58845,-0.000170,24.021740,-0.0075,1.055
6222.00,7.581287,24.58819,-0.000170,24.021813,-0.0076,1.055
6224.00,7.581967,24.58802,-0.000169,24.020522,-0.0076,1.055
6226.00,7.581085,24.58759,-0.000169,24.021088,-0.0076,1.056
6228.00,7.581063,24.58815,-0.000171,24.021566,-0.0075,1.055
6230.00,7.581151,24.58749,-0.000170,24.021865,-0.0076,1.056
6232.00,7.579915,24.58777,-0.000171,24.021223,-0.0076,1.055
6234.00,7.579787,24.58757,-0.000169,24.021347,-0.0075,1.055
6236.00,7.579849,24.58888,-0.000168,24.021485,-0.0076,1.055
6238.00,7.579668,24.58836,-0.000170,24.021233,-0.0076,1.055
6240.00,7.579405,24.58717,-0.000170,24.021622,-0.0075,1.055
6242.00,7.580443,24.58680,-0.000171,24.021214,-0.0076,1.055
6244.00,7.581530,24.58792,-0.000170,24.021490,-0.0076,1.056
6246.00,7.581299,24.58863,-0.000169,24.020981,-0.0076,1.055
6248.00,7.580839,24.58772,-0.000170,24.021066,-0.0076,1.056
6250.00,7.580583,24.58725,-0.000170,24.021367,-0.0076,1.055
6252.00,7.580118,24.58790,-0.000169,24.020825,-0.0076,1.055
6254.00,7.580209,24.58760,-0.000170,24.021514,-0.0076,1.055
6256.00,7.579964,24.58761,-0.000170,24.021419,-0.0076,1.055
6258.00,7.579692,24.58785,-0.000170,24.020986,-0.0076,1.055
6260.00,7.579463,24.58742,-0.000169,24.021492,-0.0076,1.055
6262.00,7.579832,24.58746,-0.000169,24.021205,-0.0076,1.055
6264.00,7.580504,24.58798,-0.000169,24.021969,-0.0076,1.056
6266.00,7.580637,24.58781,-0.000170,24.021185,-0.0075,1.055
6268.00,7.579476,24.58716,-0.000171,24.021274,-0.0076,1.055
6270.00,7.579363,24.58694,-0.000170,24.021615,-0.0076,1.056
6272.00,7.580281,24.58773,-0.000170,24.021347,-0.0076,1.056
6274.00,7.579906,24.58713,-0.000170,24.021071,-0.0076,1.055
6276.00,7.580147,24.58718,-0.000170,24.021579,-0.0075,1.055
6278.00,7.580372,24.58750,-0.000170,24.021688,-0.0075,1.055
6280.00,7.580267,24.58753,-0.000169,24.021562,-0.0075,1.055
6282.00,7.579539,24.58750,-0.000170,24.021673,-0.0075,1.055
6284.00,7.578868,24.58848,-0.000171,24.021911,-0.0076,1.055
6286.00,7.579442,24.58836,-0.000171,24.021354,-0.0076,1.055
6288.00,7.579036,24.58680,-0.000169,24.020912,-0.0076,1.056
6290.00,7.578806,24.58745,-0.000169,24.021329,-0.0076,1.056
6292.00,7.578882,24.58777,-0.000169,24.021901,-0.0076,1.055
6294.00,7.579129,24.58713,-0.000169,24.021501,-0.0076,1.055
6296.00,7.578606,24.58730,-0.000169,24.021472,-0.0076,1.055
6298.00,7.578424,24.58706,-0.000170,24.021793,-0.0076,1.055
6300.00,7.578387,24.58732,-0.000171,24.021417,-0.0075,1.056
6302.00,7.578866,24.58738,-0.000170,24.021439,-0.0076,1.055
6304.00,7.578708,24.58795,-0.000169,24.021258,-0.0076,1.055
6306.00,7.578095,24.58817,-0.000171,24.021171,-0.0076,1.055
6308.00,7.578330,24.58743,-0.000171,24.021175,-0.0076,1.055
6310.00,7.579174,24.58833,-0.000170,24.021651,-0.0076,1.056
6312.00,7.579059,24.58777,-0.000170,24.021434,-0.0076,1.055
6314.00,7.578621,24.58737,-0.000169,24.021354,-0.0076,1.055
6316.00,7.578367,24.58810,-0.000169,24.021744,-0.0076,1.055
6318.00,7.578218,24.58849,-0.000168,24.021651,-0.0076,1.055
6320.00,7.577688,24.58795,-0.000168,24.020921,-0.0076,1.054
6322.00,7.577211,24.58711,-0.000169,24.021394,-0.0076,1.055
6324.00,7.576957,24.58797,-0.000171,24.021537,-0.0076,1.055
6326.00,7.576927,24.58736,-0.000170,24.021233,-0.0076,1.056
6328.00,7.576588,24.58751,-0.000171,24.021339,-0.0076,1.056
6330.00,7.576175,24.58831,-0.000171,24.020950,-0.0076,1.056
6332.00,7.576798,24.58815,-0.000170,24.021526,-0.0076,1.055
6334.00,7.577133,24.58758,-0.000170,24.021517,-0.0076,1.055
6336.00,7.576936,24.58834,-0.000171,24.021678,-0.0076,1.055
6338.00,7.577127,24.58827,-0.000170,24.021548,-0.0075,1.055
6340.00,7.576858,24.58747,-0.000169,24.021329,-0.0076,1.055
6342.00,7.577257,24.58775,-0.000169,24.021532,-0.0076,1.055
6344.00,7.576911,24.58753,-0.000170,24.021289,-0.0076,1.056
6346.00,7.576916,24.58700,-0.000171,24.021285,-0.0076,1.055
6348.00,7.577228,24.58656,-0.000172,24.021305,-0.0076,1.055
6350.00,7.577152,24.58670,-0.000170,24.020734,-0.0076,1.055
6352.00,7.576828,24.58668,-0.000170,24.020584,-0.0076,1.056
6354.00,7.576353,24.58641,-0.000170,24.020600,-0.0076,1.056
6356.00,7.576351,24.58700,-0.000170,24.020739,-0.0076,1.055
6358.00,7.576446,24.58750,-0.000170,24.021165,-0.0076,1.055
6360.00,7.576322,24.58744,-0.000169,24.021274,-0.0076,1.056
6362.00,7.576294,24.58731,-0.000169,24.020955,-0.0076,1.055
6364.00,7.577103,24.58754,-0.000169,24.021559,-0.0076,1.055
6366.00,7.577467,24.58718,-0.000170,24.021303,-0.0076,1.056
6368.00,7.577165,24.58633,-0.000171,24.021401,-0.0075,1.056
6370.00,7.576840,24.58679,-0.000170,24.021140,-0.0076,1.055
6372.00,7.577083,24.58597,-0.000170,24.020868,-0.0076,1.055
6374.00,7.577266,24.58598,-0.000170,24.021205,-0.0076,1.055
6376.00,7.576617,24.58657,-0.000171,24.021399,-0.0076,1.055
6378.00,7.576380,24.58605,-0.000170,24.021425,-0.0076,1.055
6380.00,7.576656,24.58657,-0.000169,24.020816,-0.0076,1.055
6382.00,7.576358,24.58644,-0.000169,24.021042,-0.0076,1.055
6384.00,7.575849,24.58615,-0.000170,24.021572,-0.0076,1.056
6386.00,7.576603,24.58614,-0.000170,24.020988,-0.0076,1.056
6388.00,7.577193,24.58687,-0.000170,24.021430,-0.0076,1.056
6390.00,7.577730,24.58659,-0.000170,24.021287,-0.0076,1.055
6392.00,7.576574,24.58624,-0.000170,24.020939,-0.0076,1.055
6394.00,7.576587,24.58628,-0.000169,24.021169,-0.0076,1.055
6396.00,7.577074,24.58590,-0.000170,24.020932,-0.0076,1.055
6398.00,7.576833,24.58675,-0.000171,24.020797,-0.0076,1.055
6400.00,7.575357,24.58667,-0.000171,24.021189,-0.0076,1.056
6402.00,7.575802,24.58629,-0.000170,24.021338,-0.0076,1.056
6404.00,7.575871,24.58687,-0.000170,24.021651,-0.0076,1.056
6406.00,7.575551,24.58643,-0.000170,24.021557,-0.0076,1.055
6408.00,7.575312,24.58735,-0.000169,24.021283,-0.0076,1.055
6410.00,7.575255,24.58700,-0.000169,24.021432,-0.0076,1.055
6412.00,7.575263,24.58731,-0.000170,24.021097,-0.0076,1.055
6414.00,7.576583,24.58696,-0.000169,24.020946,-0.0076,1.055
6416.00,7.576954,24.58658,-0.000170,24.021138,-0.0076,1.055
6418.00,7.577149,24.58733,-0.000171,24.021677,-0.0076,1.055
6420.00,7.576203,24.58696,-0.000171,24.021508,-0.0076,1.055
6422.00,7.575674,24.58612,-0.000170,24.021898,-0.0076,1.055
6424.00,7.575791,24.58682,-0.000169,24.020555,-0.0076,1.055
6426.00,7.575754,24.58706,-0.000170,24.021117,-0.0076,1.056
6428.00,7.576216,24.58698,-0.000170,24.021863,-0.0076,1.055
6430.00,7.576667,24.58717,-0.000169,24.020774,-0.0076,1.056
6432.00,7.577447,24.58643,-0.000168,24.021247,-0.0076,1.056
6434.00,7.577360,24.58693,-0.000170,24.021044,-0.0076,1.056
6436.00,7.577237,24.58674,-0.000170,24.021214,-0.0076,1.055
6438.00,7.576563,24.58705,-0.000170,24.021200,-0.0076,1.055
6440.00,7.576164,24.58712,-0.000169,24.021115,-0.0076,1.055
6442.00,7.576250,24.58694,-0.000170,24.021263,-0.0076,1.056
6444.00,7.576924,24.58623,-0.000171,24.021572,-0.0076,1.056
6446.00,7.576235,24.58687,-0.000170,24.021506,-0.0076,1.055
6448.00,7.576891,24.58601,-0.000168,24.021245,-0.0076,1.054
6450.00,7.576730,24.58663,-0.000170,24.020625,-0.0076,1.055
6452.00,7.576673,24.58670,-0.000169,24.021949,-0.0076,1.055
6454.00,7.576375,24.58713,-0.000171,24.021004,-0.0076,1.056
6456.00,7.576283,24.58665,-0.000170,24.021669,-0.0076,1.056
6458.00,7.576454,24.58687,-0.000169,24.021133,-0.0075,1.055
6460.00,7.576537,24.58705,-0.000171,24.020854,-0.0076,1.055
6462.00,7.575794,24.58589,-0.000169,24.020774,-0.0075,1.055
6464.00,7.575524,24.58668,-0.000169,24.020970,-0.0076,1.055
6466.00,7.576263,24.58632,-0.000170,24.020449,-0.0076,1.056
6468.00,7.576456,24.58732,-0.000171,24.020899,-0.0076,1.056
6470.00,7.576012,24.58751,-0.000170,24.021323,-0.0075,1.056
6472.00,7.575424,24.58742,-0.000169,24.021118,-0.0076,1.056
6474.00,7.574204,24.58744,-0.000169,24.020393,-0.0076,1.055
6476.00,7.575223,24.58699,-0.000170,24.020879,-0.0076,1.055
6478.00,7.575763,24.58777,-0.000170,24.021035,-0.0076,1.055
6480.00,7.576265,24.58758,-0.000170,24.021358,-0.0076,1.055
6482.00,7.576588,24.58642,-0.000170,24.021008,-0.0076,1.056
6484.00,7.576792,24.58718,-0.000170,24.021514,-0.0076,1.056
6486.00,7.576248,24.58688,-0.000170,24.020700,-0.0076,1.056
6488.00,7.576033,24.58613,-0.000169,24.021068,-0.0076,1.055
6490.00,7.575914,24.58733,-0.000170,24.021559,-0.0076,1.055
6492.00,7.575560,24.58704,-0.000169,24.020973,-0.0076,1.055
6494.00,7.575790,24.58641,-0.000170,24.021501,-0.0076,1.056
6496.00,7.575451,24.58677,-0.000169,24.021446,-0.0076,1.056
6498.00,7.575344,24.58690,-0.000170,24.021169,-0.0076,1.055
6500.00,7.575669,24.58678,-0.000169,24.020779,-0.0076,1.055
6502.00,7.575661,24.58725,-0.000170,24.021015,-0.0076,1.056
6504.00,7.576045,24.58782,-0.000170,24.021113,-0.0076,1.055
6506.00,7.575861,24.58656,-0.000171,24.021180,-0.0076,1.055
6508.00,7.574958,24.58761,-0.000170,24.021238,-0.0076,1.055
6510.00,7.575486,24.58728,-0.000169,24.020448,-0.0076,1.055
6512.00,7.575442,24.58766,-0.000171,24.021390,-0.0076,1.055
6514.00,7.575486,24.58754,-0.000171,24.020917,-0.0076,1.055
6516.00,7.575645,24.58830,-0.000170,24.020758,-0.0076,1.055
6518.00,7.575030,24.58893,-0.000169,24.021153,-0.0076,1.055
6520.00,7.574814,24.58859,-0.000169,24.021281,-0.0076,1.055
6522.00,7.575539,24.58791,-0.000169,24.020921,-0.0076,1.056
6524.00,7.575223,24.58801,-0.000170,24.022046,-0.0076,1.056
6526.00,7.575911,24.58852,-0.000170,24.021475,-0.0076,1.056
6528.00,7.575999,24.58882,-0.000168,24.020975,-0.0076,1.055
6530.00,7.575365,24.58771,-0.000169,24.021147,-0.0076,1.055
6532.00,7.574744,24.58775,-0.000169,24.020585,-0.0076,1.055
6534.00,7.574975,24.58843,-0.000169,24.021155,-0.0076,1.055
6536.00,7.574747,24.58852,-0.000169,24.021097,-0.0075,1.055
6538.00,7.574939,24.58815,-0.000170,24.020413,-0.0076,1.056
6540.00,7.574667,24.58751,-0.000170,24.021169,-0.0076,1.056
6542.00,7.574289,24.58805,-0.000170,24.021686,-0.0076,1.056
6544.00,7.573600,24.58779,-0.000170,24.021082,-0.0076,1.056
6546.00,7.573327,24.58710,-0.000170,24.021084,-0.0076,1.055
6548.00,7.573766,24.58751,-0.000171,24.021720,-0.0076,1.054
6550.00,7.574204,24.58729,-0.000170,24.020962,-0.0076,1.055
6552.00,7.573905,24.58693,-0.000169,24.021706,-0.0076,1.055
6554.00,7.574188,24.58731,-0.000170,24.021011,-0.0076,1.056
6556.00,7.575411,24.58794,-0.000170,24.021358,-0.0076,1.055
6558.00,7.575606,24.58672,-0.000170,24.021153,-0.0076,1.055
6560.00,7.574599,24.58734,-0.000169,24.021124,-0.0076,1.056
6562.00,7.573821,24.58762,-0.000171,24.021412,-0.0076,1.056
6564.00,7.573943,24.58760,-0.000171,24.021397,-0.0076,1.055
6566.00,7.574909,24.58786,-0.000171,24.021338,-0.0076,1.055
6568.00,7.575250,24.58779,-0.000171,24.020919,-0.0076,1.055
6570.00,7.574512,24.58769,-0.000170,24.021405,-0.0076,1.055
6572.00,7.574535,24.58843,-0.000170,24.021686,-0.0076,1.055
6574.00,7.575080,24.58922,-0.000169,24.020975,-0.0076,1.054
6576.00,7.574313,24.58910,-0.000169,24.021856,-0.0076,1.055
6578.00,7.573905,24.58821,-0.000170,24.022103,-0.0076,1.055
6580.00,7.573690,24.58942,-0.000170,24.021588,-0.0076,1.056
6582.00,7.573977,24.58929,-0.000170,24.020854,-0.0076,1.056
6584.00,7.574263,24.58924,-0.000171,24.021309,-0.0076,1.055
6586.00,7.573906,24.58969,-0.000170,24.022057,-0.0076,1.055
6588.00,7.573932,24.58908,-0.000171,24.020959,-0.0076,1.055
6590.00,7.573785,24.58871,-0.000170,24.020761,-0.0076,1.055
6592.00,7.573952,24.58823,-0.000169,24.020995,-0.0076,1.055
6594.00,7.574634,24.58887,-0.000170,24.021035,-0.0076,1.056
6596.00,7.575138,24.58855,-0.000171,24.021321,-0.0076,1.056
6598.00,7.574888,24.58821,-0.000169,24.021207,-0.0076,1.055
6600.00,7.574518,24.58834,-0.000169,24.020955,-0.0076,1.055
6602.00,7.574904,24.58822,-0.000170,24.020720,-0.0076,1.055
@11,12.0000,24.0
6604.00,7.573971,24.58870,-0.000171,24.021689,-0.0076,1.055
6606.00,7.568815,24.58842,-0.000169,24.020645,-0.0076,1.055
6608.00,7.558757,24.58832,-0.000168,24.020843,-0.0076,1.054
6610.00,7.549493,24.58938,-0.000168,24.021454,-0.0076,1.054
6612.00,7.542281,24.58791,-0.000168,24.021472,-0.0076,1.054
6614.00,7.538092,24.58737,-0.000169,24.021251,-0.0076,1.055
6616.00,7.535890,24.58706,-0.000170,24.021305,-0.0076,1.056
6618.00,7.534896,24.58704,-0.000170,24.021330,-0.0076,1.055
6620.00,7.534653,24.58712,-0.000170,24.020605,-0.0076,1.056
6622.00,7.534837,24.58670,-0.000171,24.021142,-0.0076,1.056
6624.00,7.535071,24.58758,-0.000170,24.020959,-0.0076,1.056
6626.00,7.535580,24.58750,-0.000171,24.020855,-0.0076,1.056
6628.00,7.536115,24.58787,-0.000170,24.021416,-0.0076,1.056
6630.00,7.541822,24.58841,-0.000169,24.021718,-0.0076,1.056
6632.00,7.553030,24.58781,-0.000171,24.021940,-0.0076,1.056
6634.00,7.563319,24.58777,-0.000171,24.020836,-0.0076,1.056
6636.00,7.570156,24.58785,-0.000172,24.021120,-0.0076,1.056
6638.00,7.575770,24.58810,-0.000172,24.021015,-0.0076,1.056
6640.00,7.578695,24.58938,-0.000171,24.020961,-0.0076,1.056
6642.00,7.579460,24.58937,-0.000170,24.020890,-0.0076,1.056
6644.00,7.580153,24.58910,-0.000169,24.021789,-0.0076,1.055
6646.00,7.580965,24.58741,-0.000169,24.020928,-0.0076,1.055
6648.00,7.581303,24.58781,-0.000169,24.021582,-0.0076,1.055
6650.00,7.582092,24.58860,-0.000169,24.022527,-0.0076,1.055
6652.00,7.582093,24.58903,-0.000168,24.021399,-0.0076,1.055
6654.00,7.581351,24.58886,-0.000168,24.021082,-0.0076,1.055
6656.00,7.581630,24.58893,-0.000169,24.022781,-0.0075,1.055
6658.00,7.580799,24.58980,-0.000168,24.020618,-0.0076,1.055
6660.00,7.579252,24.58982,-0.000168,24.020843,-0.0076,1.055
6662.00,7.578488,24.59023,-0.000169,24.021213,-0.0076,1.055
6664.00,7.577003,24.58952,-0.000169,24.020881,-0.0076,1.055
6666.00,7.577395,24.58874,-0.000170,24.021084,-0.0076,1.055
6668.00,7.576463,24.58882,-0.000170,24.022039,-0.0075,1.055
6670.00,7.575682,24.58906,-0.000170,24.021740,-0.0075,1.056
6672.00,7.575654,24.58937,-0.000170,24.021845,-0.0075,1.055
6674.00,7.576743,24.58994,-0.000170,24.021686,-0.0076,1.056
6676.00,7.577299,24.58965,-0.000170,24.021193,-0.0076,1.055
6678.00,7.577570,24.58940,-0.000170,24.021149,-0.0076,1.055
6680.00,7.578329,24.58937,-0.000170,24.021751,-0.0075,1.055
6682.00,7.578691,24.58856,-0.000170,24.021898,-0.0076,1.055
6684.00,7.578693,24.58834,-0.000170,24.021051,-0.0076,1.055
6686.00,7.578284,24.58879,-0.000169,24.021575,-0.0076,1.055
6688.00,7.577786,24.58850,-0.000170,24.021039,-0.0076,1.055
6690.00,7.575956,24.58870,-0.000170,24.021245,-0.0075,1.055
6692.00,7.575607,24.58837,-0.000171,24.021909,-0.0076,1.055
6694.00,7.576312,24.58813,-0.000170,24.020984,-0.0076,1.055
6696.00,7.576643,24.58737,-0.000170,24.021307,-0.0076,1.055
6698.00,7.576925,24.58779,-0.000169,24.021686,-0.0076,1.055
6700.00,7.577815,24.58825,-0.000169,24.021981,-0.0075,1.055
6702.00,7.577745,24.58823,-0.000170,24.022141,-0.0076,1.055
6704.00,7.577234,24.58805,-0.000170,24.021746,-0.0076,1.055
6706.00,7.577184,24.58739,-0.000169,24.021231,-0.0076,1.055
6708.00,7.576902,24.58729,-0.000169,24.021410,-0.0076,1.055
6710.00,7.577988,24.58720,-0.000170,24.021281,-0.0076,1.055
6712.00,7.577606,24.58728,-0.000170,24.021332,-0.0076,1.055
6714.00,7.577291,24.58693,-0.000169,24.021258,-0.0076,1.055
6716.00,7.577098,24.58776,-0.000170,24.021338,-0.0076,1.055
6718.00,7.576501,24.58781,-0.000169,24.021523,-0.0076,1.055
6720.00,7.576929,24.58717,-0.000170,24.021639,-0.0076,1.056
6722.00,7.577191,24.58709,-0.000170,24.021379,-0.0076,1.055
6724.00,7.576582,24.58768,-0.000169,24.020999,-0.0076,1.054
6726.00,7.576517,24.58734,-0.000169,24.020912,-0.0076,1.055
6728.00,7.577355,24.58634,-0.000168,24.021619,-0.0076,1.054
6730.00,7.577352,24.58680,-0.000168,24.021193,-0.0076,1.055
6732.00,7.577167,24.58738,-0.000169,24.021762,-0.0075,1.055
6734.00,7.577418,24.58788,-0.000169,24.021416,-0.0076,1.056
6736.00,7.577022,24.58774,-0.000169,24.021479,-0.0076,1.055
6738.00,7.575985,24.58709,-0.000171,24.021146,-0.0076,1.056
6740.00,7.575830,24.58724,-0.000169,24.021142,-0.0076,1.055
6742.00,7.576110,24.58708,-0.000169,24.021791,-0.0076,1.055
6744.00,7.576377,24.58677,-0.000169,24.021029,-0.0075,1.055
6746.00,7.576051,24.58603,-0.000169,24.021479,-0.0076,1.055
6748.00,7.575663,24.58702,-0.000169,24.021584,-0.0076,1.054
6750.00,7.576032,24.58724,-0.000167,24.021024,-0.0076,1.054
6752.00,7.576146,24.58678,-0.000169,24.021619,-0.0076,1.054
6754.00,7.576035,24.58644,-0.000169,24.021717,-0.0076,1.055
6756.00,7.575821,24.58620,-0.000169,24.021508,-0.0076,1.055
6758.00,7.575815,24.58715,-0.000170,24.020901,-0.0076,1.056
6760.00,7.575837,24.58650,-0.000170,24.020574,-0.0076,1.055
6762.00,7.575730,24.58665,-0.000169,24.021180,-0.0076,1.055
6764.00,7.575779,24.58616,-0.000168,24.021557,-0.0076,1.055
6766.00,7.576239,24.58618,-0.000170,24.021408,-0.0075,1.055
6768.00,7.575131,24.58653,-0.000170,24.021559,-0.0076,1.055
6770.00,7.574502,24.58680,-0.000169,24.020656,-0.0076,1.054
6772.00,7.574181,24.58681,-0.000168,24.021060,-0.0076,1.054
6774.00,7.574992,24.58741,-0.000167,24.021142,-0.0076,1.055
6776.00,7.575690,24.58708,-0.000168,24.021229,-0.0076,1.055
6778.00,7.576044,24.58678,-0.000170,24.021300,-0.0076,1.055
6780.00,7.576353,24.58634,-0.000169,24.021388,-0.0076,1.055
6782.00,7.576351,24.58683,-0.000170,24.021037,-0.0076,1.055
6784.00,7.576693,24.58726,-0.000170,24.021218,-0.0076,1.055
6786.00,7.576493,24.58760,-0.000170,24.021793,-0.0076,1.055
6788.00,7.576096,24.58754,-0.000169,24.021345,-0.0076,1.054
6790.00,7.575410,24.58709,-0.000170,24.020964,-0.0076,1.055
6792.00,7.574542,24.58820,-0.000170,24.021321,-0.0076,1.055
6794.00,7.573417,24.58803,-0.000170,24.021405,-0.0076,1.055
6796.00,7.573169,24.58735,-0.000170,24.020765,-0.0076,1.055
6798.00,7.573973,24.58778,-0.000170,24.020732,-0.0076,1.055
6800.00,7.573947,24.58783,-0.000170,24.021490,-0.0076,1.055
6802.00,7.573155,24.58827,-0.000170,24.021490,-0.0076,1.055
6804.00,7.572875,24.58808,-0.000169,24.020923,-0.0076,1.055
6806.00,7.573177,24.58807,-0.000169,24.021218,-0.0076,1.055
6808.00,7.573471,24.58871,-0.000169,24.020901,-0.0076,1.055
6810.00,7.573913,24.58892,-0.000169,24.020942,-0.0076,1.055
6812.00,7.572931,24.58871,-0.000170,24.020498,-0.0076,1.055
6814.00,7.572707,24.58840,-0.000169,24.021992,-0.0076,1.055
6816.00,7.572683,24.58919,-0.000170,24.022179,-0.0076,1.055
6818.00,7.573210,24.58965,-0.000171,24.021044,-0.0076,1.055
6820.00,7.572999,24.58935,-0.000169,24.022097,-0.0076,1.055
6822.00,7.572730,24.58926,-0.000170,24.021776,-0.0076,1.055
6824.00,7.572496,24.58879,-0.000169,24.020725,-0.0076,1.055
6826.00,7.572567,24.58872,-0.000170,24.020937,-0.0076,1.054
6828.00,7.572292,24.58824,-0.000170,24.021575,-0.0076,1.055
6830.00,7.572181,24.58845,-0.000169,24.021800,-0.0075,1.055
6832.00,7.571642,24.58807,-0.000170,24.021383,-0.0076,1.055
6834.00,7.571874,24.58793,-0.000169,24.021738,-0.0076,1.055
6836.00,7.571579,24.58791,-0.000170,24.022170,-0.0076,1.055
6838.00,7.571640,24.58821,-0.000170,24.021700,-0.0075,1.055
6840.00,7.572227,24.58858,-0.000169,24.020783,-0.0076,1.054
6842.00,7.571848,24.58829,-0.000169,24.020643,-0.0076,1.055
6844.00,7.572246,24.58825,-0.000169,24.021566,-0.0076,1.055
6846.00,7.572334,24.58929,-0.000169,24.021475,-0.0075,1.055
6848.00,7.572399,24.58973,-0.000169,24.021095,-0.0076,1.055
6850.00,7.572738,24.59021,-0.000170,24.020730,-0.0076,1.055
6852.00,7.572013,24.58971,-0.000169,24.020567,-0.0076,1.055
6854.00,7.571517,24.58995,-0.000168,24.020845,-0.0076,1.054
6856.00,7.572540,24.58993,-0.000169,24.021082,-0.0076,1.054
6858.00,7.572481,24.58962,-0.000167,24.021417,-0.0076,1.054
6860.00,7.572378,24.58992,-0.000169,24.021202,-0.0076,1.056
6862.00,7.572220,24.59030,-0.000170,24.021392,-0.0076,1.055
6864.00,7.571618,24.58985,-0.000170,24.021367,-0.0076,1.055
6866.00,7.571456,24.58945,-0.000169,24.021291,-0.0076,1.055
6868.00,7.571623,24.58937,-0.000170,24.021561,-0.0076,1.055
6870.00,7.571382,24.58999,-0.000170,24.020957,-0.0076,1.055
6872.00,7.570249,24.59010,-0.000171,24.020730,-0.0076,1.054
6874.00,7.570400,24.58940,-0.000170,24.021120,-0.0076,1.055
6876.00,7.570272,24.58900,-0.000170,24.020850,-0.0076,1.054
6878.00,7.570208,24.58929,-0.000169,24.020952,-0.0076,1.055
6880.00,7.570776,24.58940,-0.000170,24.021809,-0.0076,1.055
6882.00,7.570809,24.58955,-0.000169,24.021477,-0.0076,1.055
6884.00,7.570882,24.58931,-0.000170,24.020662,-0.0076,1.055
6886.00,7.570381,24.58880,-0.000171,24.021289,-0.0076,1.054
6888.00,7.570622,24.58893,-0.000170,24.020825,-0.0076,1.054
6890.00,7.570625,24.58890,-0.000170,24.021388,-0.0076,1.054
6892.00,7.569595,24.58889,-0.000171,24.021611,-0.0076,1.055
6894.00,7.570104,24.58921,-0.000171,24.021060,-0.0076,1.055
6896.00,7.569936,24.58902,-0.000170,24.020921,-0.0076,1.055
6898.00,7.568891,24.58863,-0.000170,24.020797,-0.0076,1.055
6900.00,7.569339,24.58869,-0.000169,24.020993,-0.0075,1.055
6902.00,7.569802,24.58882,-0.000171,24.021417,-0.0076,1.055
6904.00,7.569643,24.58813,-0.000170,24.020529,-0.0076,1.054
6906.00,7.569680,24.58851,-0.000168,24.020917,-0.0076,1.054
6908.00,7.569615,24.58768,-0.000170,24.021403,-0.0076,1.055
6910.00,7.569458,24.58822,-0.000171,24.020843,-0.0076,1.054
6912.00,7.569615,24.58802,-0.000170,24.020540,-0.0076,1.054
6914.00,7.569994,24.58780,-0.000169,24.020999,-0.0076,1.055
6916.00,7.568770,24.58890,-0.000170,24.021794,-0.0076,1.055
6918.00,7.568767,24.58875,-0.000170,24.021698,-0.0076,1.055
6920.00,7.568697,24.58928,-0.000170,24.021492,-0.0076,1.054
6922.00,7.569586,24.58879,-0.000170,24.021733,-0.0076,1.055
6924.00,7.569633,24.58883,-0.000170,24.021762,-0.0076,1.055
6926.00,7.569365,24.58867,-0.000170,24.020937,-0.0076,1.054
6928.00,7.569447,24.58915,-0.000169,24.021049,-0.0076,1.054
6930.00,7.569500,24.58881,-0.000169,24.021680,-0.0076,1.054
6932.00,7.569576,24.58821,-0.000169,24.021446,-0.0076,1.054
6934.00,7.568574,24.58837,-0.000171,24.021588,-0.0076,1.054
6936.00,7.569037,24.58830,-0.000169,24.020872,-0.0076,1.054
6938.00,7.569774,24.58775,-0.000170,24.021359,-0.0076,1.054
6940.00,7.569107,24.58819,-0.000170,24.021341,-0.0076,1.055
6942.00,7.568338,24.58828,-0.000171,24.020892,-0.0076,1.055
6944.00,7.568615,24.58875,-0.000171,24.021601,-0.0076,1.055
6946.00,7.569186,24.58893,-0.000170,24.021787,-0.0076,1.054
6948.00,7.568169,24.58886,-0.000171,24.021555,-0.0076,1.055
6950.00,7.566898,24.58873,-0.000168,24.021234,-0.0076,1.054
6952.00,7.567267,24.58820,-0.000170,24.021673,-0.0076,1.054
6954.00,7.567636,24.58855,-0.000170,24.021222,-0.0076,1.054
6956.00,7.567451,24.58901,-0.000170,24.020957,-0.0076,1.054
6958.00,7.567696,24.58837,-0.000168,24.021115,-0.0076,1.054
6960.00,7.567852,24.58880,-0.000169,24.020832,-0.0076,1.055
6962.00,7.568217,24.58834,-0.000170,24.021756,-0.0076,1.055
6964.00,7.567971,24.58824,-0.000169,24.021209,-0.0076,1.054
6966.00,7.567358,24.58742,-0.000170,24.020859,-0.0076,1.055
6968.00,7.567344,24.58727,-0.000170,24.021089,-0.0076,1.055
6970.00,7.567224,24.58780,-0.000172,24.020961,-0.0076,1.055
6972.00,7.566935,24.58793,-0.000171,24.021138,-0.0076,1.055
6974.00,7.566341,24.58798,-0.000168,24.021691,-0.0076,1.054
6976.00,7.566159,24.58885,-0.000169,24.021057,-0.0075,1.054
6978.00,7.566528,24.58803,-0.000171,24.021086,-0.0076,1.054
6980.00,7.567443,24.58925,-0.000171,24.021280,-0.0075,1.054
6982.00,7.567206,24.58840,-0.000170,24.021320,-0.0075,1.055
6984.00,7.567181,24.58765,-0.000170,24.021733,-0.0075,1.055
6986.00,7.567367,24.58834,-0.000169,24.021015,-0.0076,1.054
6988.00,7.567695,24.58853,-0.000168,24.021437,-0.0076,1.055
6990.00,7.566276,24.58827,-0.000169,24.021553,-0.0076,1.055
6992.00,7.566303,24.58800,-0.000170,24.021062,-0.0076,1.054
6994.00,7.567066,24.58818,-0.000170,24.022162,-0.0076,1.054
6996.00,7.566989,24.58828,-0.000168,24.021107,-0.0076,1.054
6998.00,7.566977,24.58867,-0.000170,24.021383,-0.0076,1.054
7000.00,7.567242,24.58931,-0.000170,24.021167,-0.0076,1.055
7002.00,7.567429,24.58923,-0.000171,24.021220,-0.0076,1.055
7004.00,7.566945,24.58910,-0.000170,24.022041,-0.0076,1.055
7006.00,7.566337,24.58934,-0.000171,24.021338,-0.0076,1.054
7008.00,7.566208,24.58858,-0.000169,24.021312,-0.0076,1.054
7010.00,7.566411,24.58866,-0.000169,24.020928,-0.0076,1.054
7012.00,7.566619,24.58827,-0.000171,24.021184,-0.0076,1.055
7014.00,7.567216,24.58878,-0.000171,24.021078,-0.0076,1.054
7016.00,7.567674,24.58929,-0.000169,24.021263,-0.0076,1.054
7018.00,7.568557,24.58898,-0.000171,24.021095,-0.0076,1.054
7020.00,7.567911,24.58875,-0.000170,24.020991,-0.0076,1.054
7022.00,7.567521,24.58863,-0.000170,24.020783,-0.0076,1.054
7024.00,7.567529,24.58910,-0.000171,24.021608,-0.0076,1.055
7026.00,7.566576,24.58799,-0.000171,24.021334,-0.0075,1.055
7028.00,7.566229,24.58953,-0.000168,24.021307,-0.0076,1.054
7030.00,7.565840,24.58897,-0.000170,24.021617,-0.0075,1.054
7032.00,7.566083,24.58904,-0.000171,24.021133,-0.0076,1.055
7034.00,7.566585,24.58926,-0.000169,24.021365,-0.0076,1.054
7036.00,7.566421,24.58898,-0.000169,24.021673,-0.0076,1.054
7038.00,7.566499,24.58929,-0.000171,24.021060,-0.0076,1.054
7040.00,7.566333,24.58953,-0.000171,24.022048,-0.0075,1.055
7042.00,7.566134,24.58951,-0.000169,24.022036,-0.0076,1.054
7044.00,7.566134,24.58927,-0.000170,24.021517,-0.0076,1.054
7046.00,7.565552,24.58899,-0.000169,24.020913,-0.0075,1.054
7048.00,7.565970,24.58828,-0.000169,24.020783,-0.0075,1.054
7050.00,7.565597,24.58919,-0.000169,24.021325,-0.0075,1.054
7052.00,7.565763,24.58887,-0.000171,24.021394,-0.0075,1.055
7054.00,7.566194,24.58919,-0.000172,24.021887,-0.0076,1.054
7056.00,7.565968,24.58963,-0.000171,24.022027,-0.0076,1.054
7058.00,7.566233,24.58923,-0.000170,24.021151,-0.0076,1.054
7060.00,7.565418,24.58938,-0.000170,24.021697,-0.0076,1.055
7062.00,7.565629,24.58903,-0.000170,24.021031,-0.0076,1.055
7064.00,7.565482,24.58860,-0.000169,24.021338,-0.0076,1.054
7066.00,7.565875,24.58906,-0.000169,24.020790,-0.0076,1.054
7068.00,7.566186,24.58980,-0.000170,24.021274,-0.0076,1.054
7070.00,7.566116,24.58932,-0.000169,24.021439,-0.0076,1.054
7072.00,7.565147,24.58977,-0.000168,24.021242,-0.0076,1.054
7074.00,7.565402,24.59023,-0.000169,24.021349,-0.0076,1.054
7076.00,7.565240,24.59029,-0.000172,24.021262,-0.0076,1.054
7078.00,7.565243,24.58937,-0.000168,24.021514,-0.0076,1.054
7080.00,7.565711,24.58989,-0.000168,24.021274,-0.0076,1.054
7082.00,7.565837,24.58945,-0.000170,24.020971,-0.0076,1.055
7084.00,7.566667,24.58940,-0.000171,24.021287,-0.0075,1.055
7086.00,7.566199,24.58971,-0.000168,24.021794,-0.0076,1.054
7088.00,7.566338,24.58974,-0.000168,24.021158,-0.0076,1.054
7090.00,7.566549,24.59017,-0.000171,24.020903,-0.0076,1.054
7092.00,7.566271,24.59007,-0.000172,24.020629,-0.0076,1.054
7094.00,7.565771,24.59020,-0.000169,24.020850,-0.0076,1.054
7096.00,7.566111,24.59071,-0.000171,24.021379,-0.0076,1.054
7098.00,7.565668,24.58984,-0.000168,24.021274,-0.0076,1.054
7100.00,7.565900,24.59022,-0.000169,24.021000,-0.0076,1.055
7102.00,7.566060,24.58956,-0.000170,24.021229,-0.0076,1.055
7104.00,7.565957,24.58939,-0.000171,24.020605,-0.0076,1.055
7106.00,7.566177,24.58889,-0.000171,24.021039,-0.0076,1.054
7108.00,7.565237,24.58926,-0.000173,24.020613,-0.0076,1.054
7110.00,7.564851,24.59051,-0.000172,24.021039,-0.0076,1.054
7112.00,7.564523,24.59066,-0.000170,24.021252,-0.0076,1.054
7114.00,7.564887,24.59009,-0.000170,24.021180,-0.0076,1.054
7116.00,7.565215,24.59026,-0.000171,24.021383,-0.0076,1.054
7118.00,7.565472,24.58934,-0.000170,24.021109,-0.0076,1.054
7120.00,7.565136,24.58969,-0.000168,24.021843,-0.0076,1.054
7122.00,7.565143,24.59045,-0.000171,24.020921,-0.0076,1.055
7124.00,7.565332,24.58931,-0.000170,24.020745,-0.0075,1.054
7126.00,7.564428,24.59004,-0.000168,24.020613,-0.0076,1.054
7128.00,7.564453,24.58969,-0.000170,24.021555,-0.0076,1.054
7130.00,7.564704,24.58937,-0.000169,24.021358,-0.0076,1.054
7132.00,7.565440,24.59059,-0.000171,24.021561,-0.0075,1.054
7134.00,7.565021,24.59138,-0.000171,24.021543,-0.0076,1.054
7136.00,7.564622,24.59124,-0.000170,24.020640,-0.0076,1.054
7138.00,7.565012,24.58952,-0.000169,24.022079,-0.0076,1.054
7140.00,7.564546,24.59051,-0.000167,24.021631,-0.0076,1.054
7142.00,7.563720,24.59129,-0.000171,24.020953,-0.0076,1.054
7144.00,7.564377,24.59124,-0.000172,24.021434,-0.0076,1.054
7146.00,7.563864,24.59001,-0.000170,24.021477,-0.0076,1.054
7148.00,7.564289,24.58986,-0.000170,24.021196,-0.0076,1.054
7150.00,7.564588,24.58931,-0.000168,24.020415,-0.0076,1.055
7152.00,7.564887,24.58978,-0.000172,24.021249,-0.0075,1.055
7154.00,7.565429,24.58902,-0.000169,24.021412,-0.0075,1.054
7156.00,7.565307,24.58922,-0.000170,24.021581,-0.0076,1.054
7158.00,7.565251,24.58853,-0.000170,24.021416,-0.0076,1.054
7160.00,7.564350,24.58895,-0.000169,24.021537,-0.0076,1.055
7162.00,7.564933,24.58967,-0.000171,24.021055,-0.0076,1.055
7164.00,7.564936,24.58941,-0.000171,24.020225,-0.0076,1.054
7166.00,7.565110,24.58954,-0.000170,24.020826,-0.0076,1.055
7168.00,7.565373,24.58919,-0.000170,24.021256,-0.0076,1.054
7170.00,7.564661,24.58987,-0.000170,24.021242,-0.0076,1.054
7172.00,7.564815,24.58889,-0.000169,24.020339,-0.0076,1.054
7174.00,7.564140,24.58916,-0.000169,24.021805,-0.0075,1.054
7176.00,7.564369,24.58884,-0.000169,24.021485,-0.0076,1.054
7178.00,7.565459,24.58916,-0.000170,24.021479,-0.0076,1.054
7180.00,7.564947,24.58822,-0.000169,24.021526,-0.0076,1.054
7182.00,7.564641,24.58854,-0.000171,24.020781,-0.0076,1.054
7184.00,7.565058,24.58808,-0.000170,24.021289,-0.0076,1.054
7186.00,7.564866,24.58835,-0.000170,24.021211,-0.0076,1.054
7188.00,7.564538,24.58825,-0.000171,24.021260,-0.0076,1.054
7190.00,7.563498,24.58801,-0.000171,24.021363,-0.0076,1.055
7192.00,7.562681,24.58912,-0.000169,24.021223,-0.0076,1.054
7194.00,7.563904,24.58875,-0.000169,24.021216,-0.0076,1.054
7196.00,7.564007,24.58926,-0.000171,24.020982,-0.0076,1.054
7198.00,7.564015,24.58883,-0.000171,24.021242,-0.0076,1.054
7200.00,7.563423,24.58825,-0.000171,24.021508,-0.0076,1.054
7202.00,7.563129,24.58791,-0.000168,24.021267,-0.0076,1.055
@12,12.0000,24.0
7204.00,7.563436,24.58797,-0.000172,24.021260,-0.0076,1.055
7206.00,7.558976,24.58775,-0.000171,24.021740,-0.0076,1.054
7208.00,7.549766,24.58789,-0.000170,24.021187,-0.0076,1.053
7210.00,7.541346,24.58795,-0.000169,24.021062,-0.0076,1.052
7212.00,7.533889,24.58823,-0.000169,24.021666,-0.0076,1.053
7214.00,7.528778,24.58913,-0.000168,24.021434,-0.0076,1.053
7216.00,7.526148,24.58871,-0.000171,24.021581,-0.0076,1.053
7218.00,7.525215,24.58700,-0.000170,24.021363,-0.0076,1.054
7220.00,7.525644,24.58715,-0.000169,24.021131,-0.0076,1.054
7222.00,7.525821,24.58790,-0.000171,24.021582,-0.0075,1.055
7224.00,7.525730,24.58737,-0.000170,24.021115,-0.0076,1.055
7226.00,7.525752,24.58797,-0.000171,24.021419,-0.0076,1.055
7228.00,7.526065,24.58720,-0.000171,24.021305,-0.0076,1.055
7230.00,7.530457,24.58821,-0.000171,24.021673,-0.0076,1.055
7232.00,7.540376,24.58802,-0.000174,24.021296,-0.0076,1.055
7234.00,7.550673,24.58820,-0.000172,24.020845,-0.0077,1.055
7236.00,7.558400,24.58904,-0.000173,24.021504,-0.0076,1.055
7238.00,7.563832,24.58897,-0.000172,24.021113,-0.0076,1.054
7240.00,7.566549,24.58772,-0.000171,24.021657,-0.0076,1.055
7242.00,7.567143,24.58857,-0.000172,24.021604,-0.0076,1.055
7244.00,7.567195,24.58939,-0.000170,24.020941,-0.0076,1.055
7246.00,7.567790,24.58847,-0.000167,24.020787,-0.0076,1.054
7248.00,7.568426,24.58838,-0.000170,24.021265,-0.0076,1.054
7250.00,7.567219,24.58789,-0.000170,24.021717,-0.0076,1.053
7252.00,7.566976,24.58856,-0.000171,24.021318,-0.0076,1.053
7254.00,7.567630,24.58887,-0.000170,24.021474,-0.0076,1.054
7256.00,7.567179,24.58871,-0.000169,24.021069,-0.0076,1.054
7258.00,7.565979,24.58932,-0.000168,24.021254,-0.0076,1.054
7260.00,7.565373,24.58790,-0.000169,24.021135,-0.0076,1.053
7262.00,7.565573,24.58813,-0.000168,24.021222,-0.0076,1.054
7264.00,7.565130,24.58809,-0.000171,24.021127,-0.0076,1.054
7266.00,7.563800,24.58824,-0.000169,24.021088,-0.0076,1.053
7268.00,7.562868,24.58820,-0.000168,24.021242,-0.0076,1.053
7270.00,7.563033,24.58737,-0.000167,24.021474,-0.0076,1.054
7272.00,7.563041,24.58710,-0.000170,24.021031,-0.0076,1.054
7274.00,7.562655,24.58774,-0.000170,24.021136,-0.0076,1.054
7276.00,7.562384,24.58810,-0.000169,24.021620,-0.0076,1.054
7278.00,7.562767,24.58788,-0.000167,24.021182,-0.0076,1.053
7280.00,7.562744,24.58787,-0.000169,24.020796,-0.0076,1.053
7282.00,7.563410,24.58937,-0.000171,24.021162,-0.0076,1.053
7284.00,7.564025,24.58939,-0.000168,24.021254,-0.0076,1.053
7286.00,7.563935,24.58918,-0.000170,24.021524,-0.0076,1.053
7288.00,7.563443,24.58842,-0.000173,24.020895,-0.0076,1.054
7290.00,7.563582,24.58783,-0.000170,24.021117,-0.0076,1.054
7292.00,7.563611,24.58811,-0.000170,24.020257,-0.0076,1.054
7294.00,7.563954,24.58825,-0.000169,24.020874,-0.0076,1.053
7296.00,7.564300,24.58905,-0.000168,24.021479,-0.0076,1.054
7298.00,7.564354,24.58938,-0.000170,24.020865,-0.0076,1.054
7300.00,7.564586,24.58938,-0.000170,24.021481,-0.0076,1.054
7302.00,7.565460,24.58959,-0.000172,24.021136,-0.0076,1.054
7304.00,7.565598,24.58838,-0.000170,24.021339,-0.0076,1.053
7306.00,7.565554,24.58823,-0.000171,24.021227,-0.0075,1.054
7308.00,7.564913,24.58938,-0.000168,24.020493,-0.0076,1.053
7310.00,7.564075,24.58839,-0.000168,24.020968,-0.0076,1.053
7312.00,7.564178,24.58929,-0.000170,24.021318,-0.0076,1.054
7314.00,7.564807,24.58928,-0.000169,24.021726,-0.0076,1.054
7316.00,7.565216,24.58851,-0.000170,24.021258,-0.0076,1.053
7318.00,7.564793,24.58802,-0.000170,24.020767,-0.0075,1.053
7320.00,7.565571,24.58920,-0.000169,24.021234,-0.0076,1.053
7322.00,7.565227,24.58997,-0.000172,24.021372,-0.0076,1.053
7324.00,7.565148,24.58946,-0.000173,24.021189,-0.0076,1.053
7326.00,7.565297,24.58864,-0.000171,24.022259,-0.0075,1.054
7328.00,7.564983,24.58901,-0.000169,24.021905,-0.0076,1.054
7330.00,7.563903,24.58842,-0.000169,24.021191,-0.0075,1.053
7332.00,7.564016,24.58833,-0.000169,24.021202,-0.0076,1.054
7334.00,7.563754,24.58914,-0.000169,24.021722,-0.0076,1.054
7336.00,7.563563,24.58936,-0.000170,24.021191,-0.0075,1.054
7338.00,7.563733,24.58932,-0.000168,24.020939,-0.0076,1.053
7340.00,7.564517,24.58910,-0.000170,24.020981,-0.0076,1.054
7342.00,7.564870,24.58927,-0.000169,24.021370,-0.0075,1.055
7344.00,7.564684,24.58916,-0.000170,24.021374,-0.0076,1.054
7346.00,7.564545,24.58982,-0.000171,24.021760,-0.0076,1.054
7348.00,7.564300,24.59027,-0.000169,24.021606,-0.0076,1.053
7350.00,7.563945,24.59007,-0.000170,24.021055,-0.0076,1.053
7352.00,7.564718,24.58961,-0.000169,24.021796,-0.0076,1.053
7354.00,7.564871,24.58972,-0.000168,24.021533,-0.0076,1.054
7356.00,7.564852,24.58933,-0.000171,24.020828,-0.0076,1.053
7358.00,7.565182,24.58884,-0.000169,24.020993,-0.0076,1.054
7360.00,7.564934,24.58892,-0.000169,24.021292,-0.0076,1.054
7362.00,7.564384,24.58982,-0.000170,24.021345,-0.0076,1.053
7364.00,7.564500,24.59049,-0.000170,24.021693,-0.0076,1.054
7366.00,7.563939,24.59013,-0.000170,24.021088,-0.0076,1.053
7368.00,7.564327,24.58966,-0.000167,24.021744,-0.0076,1.054
7370.00,7.564743,24.58963,-0.000170,24.021959,-0.0076,1.054
7372.00,7.564145,24.58979,-0.000170,24.021537,-0.0076,1.054
7374.00,7.564375,24.59011,-0.000169,24.020830,-0.0076,1.053
7376.00,7.564972,24.58940,-0.000169,24.021149,-0.0076,1.053
7378.00,7.565485,24.58919,-0.000166,24.021135,-0.0076,1.054
7380.00,7.564240,24.58903,-0.000169,24.021338,-0.0076,1.053
7382.00,7.563136,24.58987,-0.000170,24.021332,-0.0076,1.054
7384.00,7.562797,24.58957,-0.000170,24.020558,-0.0076,1.053
7386.00,7.562943,24.58904,-0.000166,24.020828,-0.0076,1.054
7388.00,7.563018,24.58929,-0.000168,24.021519,-0.0076,1.054
7390.00,7.563561,24.58912,-0.000170,24.021555,-0.0076,1.054
7392.00,7.563958,24.58926,-0.000168,24.021117,-0.0076,1.053
7394.00,7.564421,24.58867,-0.000170,24.021807,-0.0076,1.053
7396.00,7.563611,24.58894,-0.000168,24.021871,-0.0076,1.053
7398.00,7.564089,24.58965,-0.000171,24.021281,-0.0076,1.054
7400.00,7.564589,24.58988,-0.000170,24.021370,-0.0076,1.053
7402.00,7.564305,24.59055,-0.000169,24.020993,-0.0076,1.053
7404.00,7.563930,24.59089,-0.000170,24.021548,-0.0076,1.053
7406.00,7.563177,24.59092,-0.000169,24.021390,-0.0076,1.053
7408.00,7.563054,24.59039,-0.000172,24.021630,-0.0076,1.053
7410.00,7.562212,24.59022,-0.000170,24.021338,-0.0076,1.053
7412.00,7.561855,24.58979,-0.000171,24.021963,-0.0076,1.054
7414.00,7.562472,24.58996,-0.000170,24.022032,-0.0076,1.053
7416.00,7.561820,24.59002,-0.000170,24.021492,-0.0076,1.053
7418.00,7.561165,24.59019,-0.000170,24.021262,-0.0076,1.053
7420.00,7.560611,24.58979,-0.000169,24.021015,-0.0076,1.053
7422.00,7.561780,24.59047,-0.000169,24.021191,-0.0076,1.053
7424.00,7.562451,24.59086,-0.000169,24.021334,-0.0075,1.053
7426.00,7.562273,24.59208,-0.000169,24.021037,-0.0076,1.054
7428.00,7.561799,24.59119,-0.000170,24.021044,-0.0076,1.054
7430.00,7.561562,24.59067,-0.000170,24.021358,-0.0076,1.054
7432.00,7.562045,24.59056,-0.000169,24.021956,-0.0076,1.054
7434.00,7.561643,24.59095,-0.000171,24.021503,-0.0076,1.054
7436.00,7.561827,24.59041,-0.000170,24.021251,-0.0076,1.054
7438.00,7.562090,24.59025,-0.000169,24.021339,-0.0076,1.054
7440.00,7.561740,24.59011,-0.000169,24.021229,-0.0075,1.053
7442.00,7.561916,24.59056,-0.000168,24.021381,-0.0076,1.053
7444.00,7.562205,24.59081,-0.000168,24.020977,-0.0076,1.053
7446.00,7.561630,24.59128,-0.000170,24.021196,-0.0076,1.053
7448.00,7.561910,24.59081,-0.000170,24.020908,-0.0076,1.053
7450.00,7.561706,24.59137,-0.000170,24.021778,-0.0076,1.053
7452.00,7.561068,24.59078,-0.000169,24.022012,-0.0076,1.054
7454.00,7.561215,24.59044,-0.000168,24.021657,-0.0076,1.054
7456.00,7.561737,24.59032,-0.000169,24.021544,-0.0076,1.053
7458.00,7.561877,24.59026,-0.000169,24.020669,-0.0076,1.053
7460.00,7.561183,24.58954,-0.000170,24.021517,-0.0076,1.054
7462.00,7.561475,24.58989,-0.000168,24.022416,-0.0076,1.054
7464.00,7.560955,24.59006,-0.000169,24.021361,-0.0076,1.054
7466.00,7.560473,24.58893,-0.000170,24.020721,-0.0076,1.053
7468.00,7.559388,24.58913,-0.000170,24.022253,-0.0076,1.053
7470.00,7.558716,24.58907,-0.000170,24.021503,-0.0076,1.054
7472.00,7.558312,24.58887,-0.000170,24.020743,-0.0076,1.054
7474.00,7.558342,24.58889,-0.000170,24.021707,-0.0076,1.054
7476.00,7.558858,24.58908,-0.000169,24.021399,-0.0076,1.054
7478.00,7.559438,24.58932,-0.000168,24.021149,-0.0076,1.053
7480.00,7.559003,24.58901,-0.000170,24.021169,-0.0076,1.053
7482.00,7.559560,24.58952,-0.000170,24.021523,-0.0076,1.054
7484.00,7.559675,24.58937,-0.000170,24.021129,-0.0076,1.054
7486.00,7.560353,24.58907,-0.000169,24.021122,-0.0076,1.053
7488.00,7.560179,24.58957,-0.000169,24.021149,-0.0076,1.054
7490.00,7.559292,24.58893,-0.000170,24.020652,-0.0076,1.054
7492.00,7.558602,24.58897,-0.000169,24.021722,-0.0076,1.053
7494.00,7.559948,24.58853,-0.000169,24.021053,-0.0076,1.054
7496.00,7.560217,24.58761,-0.000169,24.020817,-0.0076,1.053
7498.00,7.560296,24.58981,-0.000172,24.021698,-0.0076,1.054
7500.00,7.559070,24.58869,-0.000169,24.021078,-0.0076,1.054
7502.00,7.558547,24.58856,-0.000171,24.020625,-0.0076,1.053
7504.00,7.558566,24.58979,-0.000170,24.021789,-0.0076,1.053
7506.00,7.559124,24.58934,-0.000169,24.021512,-0.0076,1.053
7508.00,7.559374,24.58895,-0.000169,24.021900,-0.0076,1.053
7510.00,7.559623,24.58890,-0.000168,24.021227,-0.0075,1.053
7512.00,7.560008,24.58897,-0.000169,24.020924,-0.0075,1.054
7514.00,7.559192,24.58887,-0.000168,24.021892,-0.0075,1.053
7516.00,7.559399,24.58927,-0.000168,24.021463,-0.0076,1.054
7518.00,7.558693,24.58959,-0.000169,24.021379,-0.0076,1.054
7520.00,7.557964,24.58932,-0.000170,24.020975,-0.0076,1.053
7522.00,7.558351,24.58939,-0.000168,24.021495,-0.0076,1.053
7524.00,7.557673,24.58915,-0.000169,24.020524,-0.0076,1.054
7526.00,7.557919,24.58893,-0.000170,24.021981,-0.0076,1.054
7528.00,7.558338,24.58932,-0.000169,24.021570,-0.0076,1.054
7530.00,7.558437,24.58911,-0.000170,24.021397,-0.0076,1.054
7532.00,7.558633,24.58963,-0.000170,24.021064,-0.0076,1.054
7534.00,7.557944,24.59044,-0.000171,24.021211,-0.0076,1.052
7536.00,7.558088,24.59017,-0.000169,24.021891,-0.0076,1.053
7538.00,7.558297,24.58968,-0.000168,24.021532,-0.0076,1.054
7540.00,7.558658,24.58939,-0.000170,24.020475,-0.0076,1.053
7542.00,7.559056,24.58924,-0.000168,24.021463,-0.0076,1.054
7544.00,7.558602,24.58975,-0.000170,24.021263,-0.0076,1.053
7546.00,7.558504,24.58859,-0.000167,24.020883,-0.0075,1.052
7548.00,7.558232,24.58875,-0.000169,24.021151,-0.0076,1.052
7550.00,7.557894,24.58892,-0.000168,24.021599,-0.0076,1.054
7552.00,7.558083,24.58834,-0.000171,24.020928,-0.0076,1.053
7554.00,7.557008,24.58927,-0.000169,24.020816,-0.0076,1.054
7556.00,7.557667,24.59032,-0.000172,24.020458,-0.0076,1.053
7558.00,7.557977,24.58931,-0.000170,24.021126,-0.0076,1.053
7560.00,7.557609,24.58968,-0.000172,24.020729,-0.0076,1.054
7562.00,7.557337,24.58947,-0.000172,24.020527,-0.0076,1.054
7564.00,7.557931,24.58851,-0.000171,24.021258,-0.0076,1.053
7566.00,7.557840,24.58858,-0.000170,24.021194,-0.0076,1.053
7568.00,7.556910,24.59025,-0.000169,24.021416,-0.0076,1.053
7570.00,7.557053,24.58878,-0.000168,24.020516,-0.0076,1.053
7572.00,7.557690,24.58886,-0.000170,24.020451,-0.0076,1.052
7574.00,7.557568,24.58884,-0.000170,24.021006,-0.0076,1.053
7576.00,7.557116,24.58913,-0.000168,24.020825,-0.0076,1.053
7578.00,7.557467,24.58879,-0.000168,24.021707,-0.0076,1.053
7580.00,7.557899,24.58895,-0.000172,24.021256,-0.0076,1.053
7582.00,7.557983,24.58931,-0.000172,24.020571,-0.0076,1.053
7584.00,7.557253,24.58868,-0.000172,24.020752,-0.0076,1.053
7586.00,7.557034,24.58872,-0.000170,24.020324,-0.0076,1.054
7588.00,7.558139,24.59007,-0.000170,24.021236,-0.0076,1.054
7590.00,7.558465,24.58939,-0.000171,24.020738,-0.0076,1.053
7592.00,7.557993,24.58930,-0.000169,24.020977,-0.0076,1.053
7594.00,7.557887,24.58963,-0.000171,24.020821,-0.0076,1.053
7596.00,7.558299,24.59019,-0.000171,24.020671,-0.0076,1.053
7598.00,7.558246,24.58902,-0.000170,24.021287,-0.0076,1.053
7600.00,7.557480,24.58889,-0.000169,24.021758,-0.0075,1.054
7602.00,7.558141,24.58943,-0.000168,24.020736,-0.0076,1.054
7604.00,7.558204,24.58940,-0.000171,24.020825,-0.0076,1.053
7606.00,7.558758,24.58988,-0.000170,24.021356,-0.0076,1.053
7608.00,7.558821,24.58911,-0.000169,24.020701,-0.0076,1.053
7610.00,7.558880,24.59032,-0.000170,24.020603,-0.0076,1.053
7612.00,7.558892,24.59023,-0.000170,24.021298,-0.0076,1.053
7614.00,7.559432,24.59020,-0.000170,24.021381,-0.0076,1.053
7616.00,7.558510,24.58961,-0.000169,24.021055,-0.0076,1.053
7618.00,7.557772,24.59059,-0.000171,24.021089,-0.0076,1.053
7620.00,7.558642,24.59061,-0.000168,24.020767,-0.0076,1.054
7622.00,7.559223,24.59048,-0.000167,24.020656,-0.0076,1.054
7624.00,7.558864,24.58992,-0.000171,24.020812,-0.0076,1.053
7626.00,7.558909,24.58959,-0.000171,24.021247,-0.0076,1.054
7628.00,7.558505,24.58902,-0.000171,24.020556,-0.0076,1.053
7630.00,7.558100,24.58997,-0.000170,24.020984,-0.0076,1.053
7632.00,7.558155,24.59057,-0.000167,24.020817,-0.0077,1.053
7634.00,7.557524,24.58947,-0.000166,24.021535,-0.0076,1.053
7636.00,7.557237,24.58976,-0.000166,24.021640,-0.0076,1.053
7638.00,7.557906,24.58906,-0.000168,24.021459,-0.0076,1.053
7640.00,7.558200,24.58997,-0.000170,24.021452,-0.0076,1.053
7642.00,7.557355,24.58981,-0.000168,24.020973,-0.0076,1.053
7644.00,7.557109,24.58954,-0.000171,24.021267,-0.0076,1.053
7646.00,7.558264,24.59005,-0.000168,24.020651,-0.0076,1.053
7648.00,7.558277,24.59010,-0.000170,24.020768,-0.0076,1.053
7650.00,7.558502,24.59000,-0.000172,24.021218,-0.0076,1.053
7652.00,7.558224,24.58953,-0.000169,24.020611,-0.0076,1.053
7654.00,7.558042,24.58983,-0.000171,24.020357,-0.0076,1.053
7656.00,7.557566,24.58943,-0.000171,24.021068,-0.0076,1.053
7658.00,7.557402,24.59036,-0.000170,24.020999,-0.0076,1.053
7660.00,7.557384,24.59026,-0.000171,24.020854,-0.0076,1.053
7662.00,7.557573,24.59047,-0.000169,24.021370,-0.0076,1.052
7664.00,7.557642,24.58955,-0.000169,24.021265,-0.0076,1.053
7666.00,7.557449,24.58879,-0.000171,24.020645,-0.0076,1.054
7668.00,7.557558,24.58923,-0.000170,24.020582,-0.0076,1.054
7670.00,7.557594,24.58998,-0.000169,24.021120,-0.0076,1.053
7672.00,7.557834,24.58981,-0.000168,24.020698,-0.0076,1.054
7674.00,7.557927,24.58953,-0.000170,24.021501,-0.0076,1.053
7676.00,7.557761,24.58985,-0.000171,24.020997,-0.0076,1.053
7678.00,7.558127,24.58963,-0.000170,24.021321,-0.0076,1.053
7680.00,7.558446,24.58942,-0.000171,24.021606,-0.0076,1.054
7682.00,7.558198,24.58943,-0.000170,24.021200,-0.0076,1.053
7684.00,7.558268,24.58916,-0.000170,24.021321,-0.0076,1.053
7686.00,7.558085,24.58930,-0.000168,24.021599,-0.0076,1.053
7688.00,7.557691,24.58968,-0.000171,24.021537,-0.0076,1.053
7690.00,7.557642,24.58946,-0.000171,24.020915,-0.0076,1.053
7692.00,7.557704,24.58994,-0.000170,24.021445,-0.0076,1.053
7694.00,7.557061,24.58985,-0.000169,24.021700,-0.0076,1.053
7696.00,7.557044,24.59024,-0.000168,24.021515,-0.0076,1.053
7698.00,7.557180,24.58992,-0.000170,24.020917,-0.0076,1.053
7700.00,7.557157,24.58986,-0.000170,24.021100,-0.0076,1.053
7702.00,7.556542,24.59062,-0.000170,24.021361,-0.0076,1.053
7704.00,7.556105,24.58963,-0.000168,24.021151,-0.0076,1.053
7706.00,7.556801,24.58946,-0.000170,24.021124,-0.0076,1.053
7708.00,7.557650,24.58951,-0.000168,24.021013,-0.0076,1.053
7710.00,7.556748,24.58952,-0.000169,24.021013,-0.0076,1.054
7712.00,7.556393,24.59004,-0.000170,24.021599,-0.0076,1.053
7714.00,7.556803,24.58982,-0.000170,24.021000,-0.0076,1.053
7716.00,7.556738,24.59039,-0.000170,24.020700,-0.0076,1.053
7718.00,7.556476,24.59014,-0.000168,24.020803,-0.0076,1.053
7720.00,7.557064,24.59004,-0.000170,24.021220,-0.0076,1.052
7722.00,7.556757,24.59059,-0.000170,24.021222,-0.0076,1.053
7724.00,7.556125,24.59023,-0.000169,24.021169,-0.0076,1.053
7726.00,7.555945,24.59064,-0.000169,24.020736,-0.0076,1.053
7728.00,7.556593,24.59102,-0.000171,24.020651,-0.0076,1.053
7730.00,7.556878,24.59050,-0.000170,24.020743,-0.0076,1.053
7732.00,7.557029,24.59037,-0.000171,24.021198,-0.0076,1.053
7734.00,7.557274,24.59053,-0.000170,24.021060,-0.0076,1.053
7736.00,7.557306,24.59118,-0.000170,24.020502,-0.0077,1.053
7738.00,7.557443,24.59019,-0.000171,24.021602,-0.0076,1.053
7740.00,7.556207,24.59037,-0.000172,24.021249,-0.0076,1.053
7742.00,7.556112,24.59026,-0.000169,24.021358,-0.0076,1.052
7744.00,7.555773,24.59059,-0.000169,24.021140,-0.0076,1.052
7746.00,7.555457,24.58936,-0.000170,24.020366,-0.0076,1.053
7748.00,7.555509,24.59049,-0.000171,24.020495,-0.0077,1.054
7750.00,7.555134,24.59033,-0.000171,24.020935,-0.0077,1.054
7752.00,7.555164,24.59106,-0.000170,24.021175,-0.0076,1.053
7754.00,7.555528,24.59073,-0.000172,24.020424,-0.0077,1.053
7756.00,7.556501,24.58991,-0.000170,24.020691,-0.0076,1.053
7758.00,7.556247,24.59013,-0.000170,24.020959,-0.0076,1.053
7760.00,7.555375,24.58928,-0.000170,24.021002,-0.0076,1.053
7762.00,7.555794,24.58981,-0.000170,24.021378,-0.0076,1.054
7764.00,7.555388,24.58998,-0.000170,24.021446,-0.0076,1.053
7766.00,7.554638,24.58931,-0.000171,24.020926,-0.0076,1.053
7768.00,7.555447,24.58988,-0.000170,24.021109,-0.0076,1.053
7770.00,7.556315,24.58991,-0.000169,24.021008,-0.0076,1.053
7772.00,7.556421,24.59015,-0.000170,24.021040,-0.0076,1.053
7774.00,7.555323,24.58904,-0.000170,24.021296,-0.0076,1.053
7776.00,7.554839,24.58963,-0.000167,24.020511,-0.0076,1.053
7778.00,7.554329,24.58951,-0.000171,24.020859,-0.0076,1.053
7780.00,7.555057,24.58918,-0.000170,24.020966,-0.0076,1.053
7782.00,7.554889,24.58962,-0.000168,24.020926,-0.0076,1.053
7784.00,7.554702,24.58947,-0.000168,24.021593,-0.0076,1.053
7786.00,7.555547,24.58964,-0.000170,24.021470,-0.0076,1.054
7788.00,7.555713,24.58950,-0.000171,24.020683,-0.0076,1.054
7790.00,7.555363,24.58933,-0.000170,24.020959,-0.0076,1.053
7792.00,7.555195,24.58918,-0.000170,24.020199,-0.0076,1.053
7794.00,7.555442,24.58844,-0.000170,24.021312,-0.0076,1.053
7796.00,7.555476,24.58869,-0.000170,24.020808,-0.0076,1.053
7798.00,7.554771,24.58962,-0.000169,24.021175,-0.0076,1.052
7800.00,7.554270,24.58988,-0.000169,24.021608,-0.0076,1.053
7802.00,7.554340,24.58955,-0.000170,24.021243,-0.0076,1.054
@13,12.0000,24.0
7804.00,7.554678,24.58969,-0.000170,24.021097,-0.0076,1.053
7806.00,7.550693,24.58999,-0.000171,24.020720,-0.0076,1.053
7808.00,7.541638,24.58985,-0.000170,24.020852,-0.0076,1.052
7810.00,7.532382,24.59045,-0.000170,24.020837,-0.0076,1.052
7812.00,7.524711,24.58997,-0.000169,24.020826,-0.0076,1.053
7814.00,7.520708,24.58979,-0.000168,24.021249,-0.0076,1.053
7816.00,7.519480,24.59014,-0.000168,24.021497,-0.0076,1.053
7818.00,7.518721,24.59019,-0.000170,24.021158,-0.0076,1.053
7820.00,7.518086,24.59114,-0.000170,24.020817,-0.0076,1.054
7822.00,7.517913,24.59076,-0.000169,24.020959,-0.0076,1.053
7824.00,7.517961,24.59026,-0.000170,24.020910,-0.0076,1.054
7826.00,7.517006,24.59040,-0.000172,24.021461,-0.0076,1.054
7828.00,7.517120,24.59069,-0.000171,24.022003,-0.0076,1.054
7830.00,7.522811,24.59052,-0.000171,24.021394,-0.0076,1.055
7832.00,7.533123,24.59083,-0.000171,24.021430,-0.0076,1.054
7834.00,7.543673,24.59148,-0.000172,24.021176,-0.0076,1.054
7836.00,7.551786,24.59048,-0.000171,24.021158,-0.0076,1.054
7838.00,7.556990,24.58980,-0.000170,24.020803,-0.0076,1.054
7840.00,7.559369,24.59048,-0.000169,24.021552,-0.0076,1.053
7842.00,7.560709,24.59032,-0.000169,24.021588,-0.0075,1.053
7844.00,7.561025,24.59058,-0.000170,24.021677,-0.0076,1.053
7846.00,7.561193,24.59025,-0.000170,24.021610,-0.0076,1.054
7848.00,7.561494,24.59091,-0.000171,24.021129,-0.0076,1.053
7850.00,7.562076,24.59031,-0.000170,24.021281,-0.0076,1.053
7852.00,7.562025,24.59006,-0.000169,24.021437,-0.0076,1.053
7854.00,7.561855,24.59039,-0.000169,24.021526,-0.0076,1.053
7856.00,7.561038,24.59039,-0.000169,24.020884,-0.0076,1.054
7858.00,7.560112,24.59034,-0.000171,24.021303,-0.0076,1.053
7860.00,7.559530,24.59097,-0.000170,24.020973,-0.0076,1.053
7862.00,7.558511,24.59145,-0.000171,24.020948,-0.0076,1.053
7864.00,7.558632,24.59111,-0.000169,24.021445,-0.0076,1.053
7866.00,7.557997,24.59085,-0.000169,24.021711,-0.0076,1.053
7868.00,7.557403,24.59084,-0.000171,24.021668,-0.0076,1.054
7870.00,7.557140,24.59051,-0.000171,24.021533,-0.0076,1.053
7872.00,7.557113,24.59039,-0.000170,24.021408,-0.0076,1.053
7874.00,7.557761,24.59079,-0.000170,24.020707,-0.0076,1.053
7876.00,7.558031,24.59027,-0.000171,24.021479,-0.0076,1.054
7878.00,7.558618,24.59017,-0.000172,24.021220,-0.0076,1.054
7880.00,7.557966,24.59003,-0.000170,24.020701,-0.0076,1.053
7882.00,7.557459,24.59033,-0.000170,24.020346,-0.0076,1.054
7884.00,7.557509,24.59071,-0.000170,24.021095,-0.0076,1.054
7886.00,7.557672,24.59049,-0.000170,24.021269,-0.0076,1.053
7888.00,7.558283,24.59101,-0.000170,24.021457,-0.0076,1.053
7890.00,7.559018,24.59046,-0.000170,24.021593,-0.0076,1.053
7892.00,7.559635,24.59007,-0.000170,24.020899,-0.0076,1.054
7894.00,7.560041,24.58926,-0.000171,24.020475,-0.0076,1.053
7896.00,7.560423,24.58948,-0.000169,24.022094,-0.0076,1.053
7898.00,7.560048,24.59081,-0.000170,24.021077,-0.0076,1.053
7900.00,7.559706,24.59148,-0.000170,24.020952,-0.0076,1.053
7902.00,7.560253,24.59066,-0.000170,24.021265,-0.0076,1.053
7904.00,7.559278,24.59077,-0.000169,24.021068,-0.0076,1.053
7906.00,7.558336,24.59156,-0.000169,24.020709,-0.0076,1.053
7908.00,7.558819,24.59135,-0.000169,24.021499,-0.0076,1.053
7910.00,7.559419,24.59030,-0.000170,24.020855,-0.0075,1.054
7912.00,7.559669,24.58996,-0.000170,24.021289,-0.0076,1.053
7914.00,7.559261,24.58986,-0.000171,24.021338,-0.0076,1.053
7916.00,7.558945,24.59040,-0.000170,24.021178,-0.0076,1.053
7918.00,7.558971,24.59104,-0.000170,24.021550,-0.0076,1.053
7920.00,7.560029,24.59062,-0.000169,24.020763,-0.0076,1.052
7922.00,7.560135,24.59072,-0.000169,24.020745,-0.0076,1.052
7924.00,7.559408,24.59038,-0.000170,24.021209,-0.0076,1.053
7926.00,7.559110,24.59013,-0.000170,24.021557,-0.0076,1.054
7928.00,7.558849,24.59048,-0.000170,24.021707,-0.0076,1.053
7930.00,7.558895,24.59095,-0.000170,24.021276,-0.0076,1.053
7932.00,7.558777,24.59057,-0.000171,24.021227,-0.0076,1.053
7934.00,7.558736,24.59056,-0.000170,24.021171,-0.0076,1.053
7936.00,7.559540,24.59051,-0.000170,24.021231,-0.0076,1.053
7938.00,7.559435,24.58992,-0.000170,24.020754,-0.0076,1.053
7940.00,7.559484,24.59016,-0.000171,24.020600,-0.0076,1.053
7942.00,7.559509,24.58952,-0.000170,24.020979,-0.0076,1.053
7944.00,7.559077,24.58990,-0.000170,24.021506,-0.0076,1.053
7946.00,7.559632,24.58920,-0.000169,24.021550,-0.0076,1.052
7948.00,7.559511,24.58962,-0.000169,24.020819,-0.0076,1.053
7950.00,7.559040,24.58983,-0.000169,24.020845,-0.0076,1.053
7952.00,7.558675,24.58949,-0.000169,24.021718,-0.0075,1.053
7954.00,7.558414,24.58979,-0.000170,24.021129,-0.0075,1.053
7956.00,7.558480,24.59006,-0.000168,24.021039,-0.0076,1.053
7958.00,7.558544,24.59011,-0.000170,24.021595,-0.0076,1.053
7960.00,7.558949,24.59027,-0.000170,24.021329,-0.0076,1.053
7962.00,7.558961,24.59028,-0.000171,24.021354,-0.0076,1.054
7964.00,7.558600,24.59055,-0.000172,24.020622,-0.0076,1.053
7966.00,7.558672,24.59115,-0.000170,24.021381,-0.0076,1.053
7968.00,7.559143,24.59048,-0.000170,24.021619,-0.0076,1.053
7970.00,7.558831,24.58953,-0.000169,24.021682,-0.0076,1.053
7972.00,7.558460,24.59016,-0.000167,24.021236,-0.0076,1.053
7974.00,7.557891,24.58913,-0.000169,24.021084,-0.0076,1.053
7976.00,7.557751,24.59005,-0.000170,24.021071,-0.0076,1.052
7978.00,7.557453,24.58980,-0.000168,24.021102,-0.0076,1.053
7980.00,7.556807,24.58956,-0.000170,24.020955,-0.0076,1.053
7982.00,7.557127,24.58969,-0.000169,24.021214,-0.0076,1.053
7984.00,7.557520,24.58966,-0.000169,24.021651,-0.0076,1.053
7986.00,7.557370,24.58959,-0.000171,24.021615,-0.0076,1.053
7988.00,7.556363,24.58979,-0.000170,24.020819,-0.0076,1.053
7990.00,7.556014,24.59020,-0.000170,24.021252,-0.0076,1.053
7992.00,7.555947,24.59053,-0.000169,24.021475,-0.0076,1.053
7994.00,7.555903,24.58999,-0.000170,24.021229,-0.0076,1.053
7996.00,7.556603,24.58941,-0.000169,24.021546,-0.0076,1.053
7998.00,7.557122,24.58977,-0.000169,24.021055,-0.0076,1.052
8000.00,7.557399,24.59040,-0.000169,24.021430,-0.0076,1.053
8002.00,7.557764,24.59087,-0.000169,24.021503,-0.0076,1.053
8004.00,7.557354,24.59046,-0.000169,24.021321,-0.0076,1.053
8006.00,7.556506,24.59083,-0.000170,24.021412,-0.0076,1.053
8008.00,7.555762,24.59033,-0.000170,24.021307,-0.0076,1.053
8010.00,7.555505,24.59097,-0.000171,24.021776,-0.0076,1.053
8012.00,7.556158,24.59018,-0.000169,24.021238,-0.0076,1.052
8014.00,7.557185,24.58967,-0.000170,24.021452,-0.0076,1.053
8016.00,7.556731,24.58995,-0.000170,24.021354,-0.0076,1.054
8018.00,7.556351,24.59049,-0.000170,24.021345,-0.0076,1.053
8020.00,7.557087,24.59081,-0.000169,24.020897,-0.0076,1.053
8022.00,7.557404,24.58982,-0.000170,24.021106,-0.0076,1.053
8024.00,7.556288,24.58935,-0.000170,24.021443,-0.0076,1.054
8026.00,7.555165,24.58955,-0.000170,24.021080,-0.0076,1.053
8028.00,7.555218,24.58860,-0.000170,24.022070,-0.0076,1.053
8030.00,7.555868,24.58946,-0.000170,24.020770,-0.0076,1.053
8032.00,7.556097,24.58920,-0.000170,24.020591,-0.0076,1.052
8034.00,7.555188,24.58902,-0.000168,24.021450,-0.0076,1.053
8036.00,7.555185,24.58870,-0.000168,24.020915,-0.0076,1.053
8038.00,7.555312,24.58971,-0.000170,24.020689,-0.0076,1.053
8040.00,7.556020,24.58893,-0.000171,24.021345,-0.0076,1.053
8042.00,7.555747,24.58927,-0.000169,24.021020,-0.0076,1.053
8044.00,7.555609,24.58953,-0.000169,24.020721,-0.0076,1.053
8046.00,7.555399,24.58967,-0.000171,24.021361,-0.0076,1.053
8048.00,7.554995,24.58926,-0.000170,24.021109,-0.0076,1.053
8050.00,7.554750,24.58895,-0.000169,24.021162,-0.0076,1.053
8052.00,7.554477,24.58956,-0.000169,24.021631,-0.0076,1.052
8054.00,7.554041,24.59010,-0.000170,24.021673,-0.0076,1.052
8056.00,7.554684,24.59041,-0.000169,24.020506,-0.0076,1.053
8058.00,7.555749,24.58921,-0.000170,24.021485,-0.0076,1.053
8060.00,7.555026,24.59002,-0.000169,24.021365,-0.0076,1.053
8062.00,7.553971,24.58996,-0.000169,24.021361,-0.0076,1.053
8064.00,7.553896,24.58986,-0.000170,24.020964,-0.0076,1.054
8066.00,7.554068,24.58991,-0.000170,24.021541,-0.0076,1.053
8068.00,7.554461,24.58982,-0.000168,24.021470,-0.0076,1.053
8070.00,7.553887,24.58957,-0.000170,24.021775,-0.0076,1.053
8072.00,7.553252,24.58961,-0.000170,24.021011,-0.0076,1.053
8074.00,7.553642,24.58914,-0.000170,24.021044,-0.0076,1.053
8076.00,7.554136,24.58929,-0.000171,24.020886,-0.0076,1.053
8078.00,7.554300,24.58943,-0.000170,24.021300,-0.0076,1.053
8080.00,7.554773,24.58981,-0.000171,24.021131,-0.0076,1.053
8082.00,7.554852,24.58970,-0.000170,24.021394,-0.0076,1.053
8084.00,7.554534,24.58948,-0.000170,24.020652,-0.0076,1.053
8086.00,7.554601,24.59008,-0.000170,24.020865,-0.0076,1.053
8088.00,7.554606,24.59090,-0.000170,24.021463,-0.0076,1.053
8090.00,7.555591,24.59014,-0.000170,24.021345,-0.0076,1.053
8092.00,7.555501,24.58958,-0.000168,24.021572,-0.0076,1.053
8094.00,7.554966,24.59005,-0.000169,24.021039,-0.0076,1.053
8096.00,7.554660,24.59026,-0.000170,24.021653,-0.0076,1.052
8098.00,7.555140,24.59053,-0.000170,24.020587,-0.0076,1.053
8100.00,7.555086,24.58998,-0.000169,24.020874,-0.0076,1.053
8102.00,7.555549,24.59105,-0.000169,24.021097,-0.0075,1.052
8104.00,7.554860,24.59051,-0.000170,24.021753,-0.0076,1.053
8106.00,7.554435,24.59163,-0.000170,24.021167,-0.0076,1.054
8108.00,7.554367,24.59145,-0.000170,24.020424,-0.0076,1.054
8110.00,7.553726,24.59116,-0.000170,24.021060,-0.0076,1.054
8112.00,7.553854,24.59107,-0.000169,24.021363,-0.0076,1.053
8114.00,7.554315,24.59065,-0.000169,24.021397,-0.0076,1.053
8116.00,7.555056,24.59114,-0.000169,24.020942,-0.0076,1.053
8118.00,7.555721,24.59054,-0.000169,24.020279,-0.0076,1.053
8120.00,7.554941,24.59101,-0.000168,24.020562,-0.0076,1.053
8122.00,7.554705,24.59158,-0.000168,24.020999,-0.0076,1.053
8124.00,7.554275,24.59094,-0.000169,24.021066,-0.0076,1.053
8126.00,7.553697,24.59194,-0.000169,24.021684,-0.0076,1.053
8128.00,7.553382,24.59231,-0.000169,24.021417,-0.0076,1.053
8130.00,7.552855,24.59137,-0.000170,24.021327,-0.0076,1.053
8132.00,7.553270,24.59085,-0.000171,24.020631,-0.0076,1.053
8134.00,7.553282,24.59096,-0.000169,24.020319,-0.0076,1.053
8136.00,7.553690,24.59056,-0.000170,24.020848,-0.0076,1.053
8138.00,7.553967,24.59166,-0.000171,24.021207,-0.0076,1.053
8140.00,7.553217,24.59153,-0.000170,24.021416,-0.0076,1.053
8142.00,7.552854,24.59099,-0.000170,24.021399,-0.0076,1.053
8144.00,7.552214,24.59158,-0.000170,24.020953,-0.0076,1.053
8146.00,7.552313,24.59175,-0.000170,24.021011,-0.0075,1.053
8148.00,7.553025,24.59151,-0.000170,24.020758,-0.0076,1.053
8150.00,7.553733,24.59142,-0.000170,24.021200,-0.0076,1.053
8152.00,7.553375,24.59180,-0.000170,24.020808,-0.0076,1.053
8154.00,7.553369,24.59132,-0.000169,24.020970,-0.0076,1.053
8156.00,7.552792,24.59172,-0.000170,24.021185,-0.0076,1.053
8158.00,7.552618,24.59101,-0.000170,24.021160,-0.0076,1.053
8160.00,7.552922,24.59064,-0.000169,24.021040,-0.0076,1.053
8162.00,7.553099,24.59039,-0.000170,24.020964,-0.0076,1.053
8164.00,7.552912,24.59023,-0.000170,24.021359,-0.0076,1.053
8166.00,7.552667,24.59128,-0.000170,24.020814,-0.0076,1.053
8168.00,7.552185,24.59127,-0.000170,24.021046,-0.0076,1.053
8170.00,7.551408,24.59175,-0.000169,24.021381,-0.0076,1.053
8172.00,7.551761,24.59227,-0.000170,24.020620,-0.0076,1.053
8174.00,7.551613,24.59145,-0.000171,24.021958,-0.0076,1.053
8176.00,7.551425,24.59148,-0.000170,24.022039,-0.0076,1.053
8178.00,7.551206,24.59149,-0.000169,24.021649,-0.0076,1.052
8180.00,7.551649,24.59171,-0.000169,24.021822,-0.0076,1.053
8182.00,7.551227,24.59250,-0.000170,24.021475,-0.0076,1.052
8184.00,7.550905,24.59194,-0.000171,24.020957,-0.0076,1.053
8186.00,7.551095,24.59192,-0.000171,24.021242,-0.0076,1.053
8188.00,7.551864,24.59187,-0.000171,24.021541,-0.0076,1.053
8190.00,7.552434,24.59166,-0.000171,24.021292,-0.0076,1.053
8192.00,7.552594,24.59070,-0.000170,24.021936,-0.0076,1.053
8194.00,7.551807,24.59068,-0.000170,24.021590,-0.0076,1.053
8196.00,7.550890,24.59063,-0.000170,24.021347,-0.0076,1.053
8198.00,7.550891,24.59046,-0.000171,24.021213,-0.0076,1.053
8200.00,7.551423,24.59121,-0.000170,24.020752,-0.0076,1.053
8202.00,7.552077,24.59080,-0.000169,24.020961,-0.0076,1.052
8204.00,7.551925,24.59136,-0.000169,24.020634,-0.0076,1.053
8206.00,7.551408,24.59108,-0.000168,24.021798,-0.0076,1.053
8208.00,7.550755,24.59099,-0.000169,24.021503,-0.0076,1.052
8210.00,7.551287,24.59108,-0.000169,24.021457,-0.0076,1.053
8212.00,7.551928,24.59115,-0.000170,24.021265,-0.0076,1.053
8214.00,7.551548,24.59067,-0.000171,24.021495,-0.0076,1.053
8216.00,7.551362,24.59045,-0.000171,24.021088,-0.0076,1.053
8218.00,7.551069,24.59065,-0.000170,24.020712,-0.0076,1.053
8220.00,7.551519,24.58996,-0.000171,24.021218,-0.0076,1.053
8222.00,7.550747,24.59051,-0.000171,24.021312,-0.0076,1.054
8224.00,7.550684,24.59018,-0.000172,24.021644,-0.0076,1.053
8226.00,7.550771,24.59054,-0.000171,24.021222,-0.0076,1.053
8228.00,7.551319,24.59055,-0.000170,24.021655,-0.0077,1.053
8230.00,7.550547,24.59071,-0.000171,24.022095,-0.0076,1.053
8232.00,7.549489,24.59126,-0.000170,24.021175,-0.0076,1.053
8234.00,7.550574,24.59045,-0.000171,24.021515,-0.0076,1.053
8236.00,7.550698,24.59095,-0.000170,24.020915,-0.0076,1.053
8238.00,7.550711,24.59133,-0.000171,24.020988,-0.0076,1.052
8240.00,7.551164,24.59096,-0.000170,24.020119,-0.0076,1.053
8242.00,7.551212,24.59065,-0.000168,24.021249,-0.0076,1.053
8244.00,7.551047,24.59062,-0.000169,24.021530,-0.0076,1.052
8246.00,7.551173,24.59040,-0.000169,24.021136,-0.0076,1.053
8248.00,7.550432,24.58997,-0.000170,24.021519,-0.0076,1.053
8250.00,7.550358,24.59005,-0.000171,24.021474,-0.0076,1.054
8252.00,7.550571,24.58990,-0.000171,24.021019,-0.0076,1.054
8254.00,7.550921,24.58987,-0.000170,24.021414,-0.0076,1.053
8256.00,7.549954,24.58988,-0.000170,24.021173,-0.0076,1.053
8258.00,7.549561,24.59033,-0.000169,24.021441,-0.0076,1.052
8260.00,7.549763,24.59062,-0.000169,24.021343,-0.0076,1.053
8262.00,7.550716,24.58974,-0.000170,24.020832,-0.0076,1.052
8264.00,7.551685,24.59009,-0.000170,24.020611,-0.0076,1.053
8266.00,7.552228,24.58976,-0.000169,24.021029,-0.0076,1.052
8268.00,7.552740,24.58934,-0.000170,24.021035,-0.0076,1.053
8270.00,7.551913,24.58999,-0.000171,24.021539,-0.0075,1.053
8272.00,7.551700,24.59081,-0.000170,24.021532,-0.0076,1.052
8274.00,7.551573,24.59048,-0.000170,24.020988,-0.0076,1.053
8276.00,7.551485,24.59084,-0.000169,24.021058,-0.0076,1.053
8278.00,7.551179,24.59089,-0.000169,24.021260,-0.0076,1.053
8280.00,7.550499,24.59060,-0.000170,24.021156,-0.0076,1.053
8282.00,7.550780,24.59003,-0.000172,24.021434,-0.0075,1.053
8284.00,7.550715,24.59115,-0.000171,24.021548,-0.0076,1.053
8286.00,7.550249,24.59156,-0.000171,24.020953,-0.0076,1.053
8288.00,7.551122,24.59140,-0.000172,24.021211,-0.0076,1.052
8290.00,7.550928,24.59060,-0.000169,24.021309,-0.0076,1.053
8292.00,7.551810,24.59105,-0.000169,24.021229,-0.0077,1.053
8294.00,7.551638,24.59096,-0.000170,24.021454,-0.0076,1.053
8296.00,7.550883,24.59029,-0.000172,24.021321,-0.0076,1.053
8298.00,7.551145,24.59082,-0.000171,24.021622,-0.0076,1.053
8300.00,7.550871,24.59107,-0.000172,24.020730,-0.0076,1.052
8302.00,7.551848,24.59052,-0.000169,24.021028,-0.0076,1.052
8304.00,7.551630,24.59077,-0.000169,24.021486,-0.0076,1.053
8306.00,7.551542,24.59091,-0.000169,24.021412,-0.0076,1.052
8308.00,7.550952,24.59099,-0.000169,24.022152,-0.0076,1.053
8310.00,7.550640,24.59171,-0.000170,24.021251,-0.0076,1.052
8312.00,7.550746,24.59140,-0.000171,24.020422,-0.0076,1.053
8314.00,7.550753,24.59189,-0.000170,24.021287,-0.0076,1.053
8316.00,7.550627,24.59118,-0.000170,24.021169,-0.0075,1.052
8318.00,7.551214,24.59136,-0.000170,24.021755,-0.0075,1.053
8320.00,7.551675,24.59132,-0.000170,24.021283,-0.0076,1.053
8322.00,7.552059,24.59185,-0.000168,24.020774,-0.0076,1.052
8324.00,7.551910,24.59214,-0.000168,24.021151,-0.0076,1.052
8326.00,7.550921,24.59143,-0.000169,24.021597,-0.0076,1.053
8328.00,7.550385,24.59217,-0.000171,24.021053,-0.0076,1.053
8330.00,7.549968,24.59155,-0.000171,24.020799,-0.0076,1.052
8332.00,7.550174,24.59077,-0.000171,24.021078,-0.0076,1.053
8334.00,7.550897,24.59125,-0.000170,24.020942,-0.0076,1.053
8336.00,7.550257,24.59123,-0.000169,24.020910,-0.0076,1.053
8338.00,7.549858,24.59173,-0.000170,24.021260,-0.0076,1.053
8340.00,7.549411,24.59131,-0.000170,24.021339,-0.0076,1.053
8342.00,7.550493,24.59119,-0.000171,24.020625,-0.0076,1.053
8344.00,7.550848,24.59125,-0.000171,24.020953,-0.0076,1.053
8346.00,7.550646,24.59125,-0.000170,24.020301,-0.0076,1.052
8348.00,7.551548,24.59082,-0.000171,24.021133,-0.0076,1.052
8350.00,7.551772,24.59026,-0.000168,24.021446,-0.0076,1.052
8352.00,7.551228,24.59081,-0.000170,24.021354,-0.0076,1.053
8354.00,7.550098,24.59115,-0.000171,24.020865,-0.0076,1.052
8356.00,7.549008,24.59067,-0.000170,24.020756,-0.0076,1.053
8358.00,7.549492,24.59139,-0.000170,24.021325,-0.0076,1.053
8360.00,7.550239,24.59201,-0.000170,24.021604,-0.0076,1.053
8362.00,7.549652,24.59122,-0.000170,24.020863,-0.0076,1.052
8364.00,7.549052,24.59093,-0.000169,24.021526,-0.0076,1.052
8366.00,7.549207,24.59148,-0.000170,24.021541,-0.0076,1.052
8368.00,7.550097,24.59073,-0.000171,24.021649,-0.0076,1.053
8370.00,7.550422,24.59061,-0.000170,24.020930,-0.0076,1.053
8372.00,7.549975,24.59063,-0.000171,24.021238,-0.0076,1.053
8374.00,7.549559,24.59111,-0.000171,24.021229,-0.0076,1.053
8376.00,7.548674,24.59174,-0.000171,24.020790,-0.0076,1.053
8378.00,7.548948,24.59109,-0.000171,24.021209,-0.0076,1.053
8380.00,7.549688,24.59096,-0.000171,24.021408,-0.0076,1.053
8382.00,7.550131,24.59120,-0.000170,24.021343,-0.0076,1.053
8384.00,7.549763,24.59192,-0.000170,24.021222,-0.0076,1.053
8386.00,7.549826,24.59129,-0.000169,24.020807,-0.0076,1.052
8388.00,7.550486,24.59077,-0.000170,24.021459,-0.0076,1.053
8390.00,7.549951,24.59149,-0.000170,24.020892,-0.0076,1.052
8392.00,7.549183,24.59194,-0.000170,24.021307,-0.0076,1.052
8394.00,7.549299,24.59199,-0.000170,24.021352,-0.0076,1.052
8396.00,7.549106,24.59148,-0.000170,24.020754,-0.0076,1.053
8398.00,7.548299,24.59061,-0.000171,24.021376,-0.0076,1.053
8400.00,7.547981,24.59071,-0.000171,24.021109,-0.0076,1.053
8402.00,7.548410,24.59139,-0.000171,24.021294,-0.0076,1.052
@14,12.0000,24.0
8404.00,7.548401,24.59079,-0.000169,24.021488,-0.0076,1.053
8406.00,7.545924,24.59186,-0.000169,24.020923,-0.0076,1.052
8408.00,7.536883,24.59099,-0.000169,24.021579,-0.0076,1.052
8410.00,7.527708,24.59110,-0.000169,24.021851,-0.0075,1.052
8412.00,7.520463,24.59198,-0.000170,24.022032,-0.0076,1.052
8414.00,7.515388,24.59188,-0.000170,24.021138,-0.0076,1.052
8416.00,7.513276,24.59206,-0.000170,24.020611,-0.0076,1.052
8418.00,7.514106,24.59163,-0.000171,24.021060,-0.0076,1.053
8420.00,7.513970,24.59126,-0.000172,24.021057,-0.0076,1.054
8422.00,7.513182,24.59129,-0.000172,24.020509,-0.0076,1.054
8424.00,7.513261,24.59088,-0.000171,24.020774,-0.0076,1.053
8426.00,7.513172,24.59105,-0.000172,24.021383,-0.0076,1.053
8428.00,7.513729,24.59152,-0.000172,24.020756,-0.0075,1.053
8430.00,7.517730,24.59162,-0.000171,24.021597,-0.0076,1.053
8432.00,7.527419,24.59125,-0.000171,24.021234,-0.0076,1.054
8434.00,7.538109,24.59177,-0.000171,24.020796,-0.0076,1.054
8436.00,7.546626,24.59161,-0.000173,24.020839,-0.0076,1.054
8438.00,7.551684,24.59202,-0.000172,24.021140,-0.0076,1.054
8440.00,7.555296,24.59147,-0.000171,24.021124,-0.0076,1.054
8442.00,7.556303,24.59166,-0.000171,24.021441,-0.0076,1.053
8444.00,7.555992,24.59184,-0.000170,24.020968,-0.0076,1.053
8446.00,7.556403,24.59255,-0.000169,24.021416,-0.0076,1.052
8448.00,7.556962,24.59198,-0.000168,24.020870,-0.0076,1.052
8450.00,7.556812,24.59174,-0.000167,24.021133,-0.0076,1.052
8452.00,7.556830,24.59185,-0.000169,24.020932,-0.0076,1.052
8454.00,7.555634,24.59175,-0.000169,24.021196,-0.0076,1.053
8456.00,7.555078,24.59112,-0.000170,24.021477,-0.0076,1.052
8458.00,7.555283,24.59216,-0.000169,24.021029,-0.0076,1.052
8460.00,7.555146,24.59265,-0.000170,24.020821,-0.0076,1.052
8462.00,7.553777,24.59139,-0.000170,24.021274,-0.0076,1.053
8464.00,7.552789,24.59190,-0.000170,24.020970,-0.0076,1.053
8466.00,7.551584,24.59217,-0.000170,24.020727,-0.0076,1.053
8468.00,7.551401,24.59187,-0.000170,24.021113,-0.0076,1.053
8470.00,7.550663,24.59132,-0.000170,24.020957,-0.0076,1.053
8472.00,7.551745,24.59152,-0.000169,24.021169,-0.0076,1.052
8474.00,7.551393,24.59227,-0.000170,24.020716,-0.0076,1.053
8476.00,7.551731,24.59111,-0.000171,24.020950,-0.0076,1.053
8478.00,7.551662,24.59107,-0.000170,24.020564,-0.0076,1.053
8480.00,7.551775,24.59125,-0.000170,24.021124,-0.0076,1.053
8482.00,7.552118,24.59163,-0.000170,24.021117,-0.0075,1.052
8484.00,7.551782,24.59206,-0.000170,24.020855,-0.0075,1.052
8486.00,7.552260,24.59187,-0.000169,24.020953,-0.0076,1.053
8488.00,7.553097,24.59235,-0.000170,24.020859,-0.0076,1.053
8490.00,7.553443,24.59209,-0.000169,24.020959,-0.0076,1.052
8492.00,7.553988,24.59172,-0.000169,24.020368,-0.0076,1.052
8494.00,7.554769,24.59256,-0.000170,24.021401,-0.0076,1.053
8496.00,7.553901,24.59231,-0.000170,24.021147,-0.0076,1.052
8498.00,7.553052,24.59204,-0.000169,24.020979,-0.0076,1.053
8500.00,7.553425,24.59139,-0.000171,24.021463,-0.0076,1.053
8502.00,7.553656,24.59116,-0.000170,24.020587,-0.0076,1.053
8504.00,7.553662,24.59121,-0.000170,24.021584,-0.0076,1.053
8506.00,7.553570,24.59209,-0.000170,24.021564,-0.0076,1.053
8508.00,7.553036,24.59247,-0.000171,24.021136,-0.0076,1.052
8510.00,7.553373,24.59243,-0.000170,24.021508,-0.0076,1.052
8512.00,7.553015,24.59219,-0.000169,24.021011,-0.0076,1.052
8514.00,7.552886,24.59143,-0.000170,24.021608,-0.0076,1.053
8516.00,7.552894,24.59166,-0.000170,24.021836,-0.0076,1.052
8518.00,7.551873,24.59223,-0.000170,24.021236,-0.0076,1.053
8520.00,7.550721,24.59169,-0.000170,24.020982,-0.0076,1.053
8522.00,7.551039,24.59258,-0.000171,24.021233,-0.0076,1.053
8524.00,7.551881,24.59264,-0.000170,24.021622,-0.0076,1.053
8526.00,7.552466,24.59231,-0.000169,24.021336,-0.0076,1.053
8528.00,7.551734,24.59272,-0.000172,24.021292,-0.0076,1.052
8530.00,7.550997,24.59304,-0.000170,24.021039,-0.0076,1.052
8532.00,7.551682,24.59242,-0.000170,24.020986,-0.0076,1.053
8534.00,7.552175,24.59253,-0.000170,24.021071,-0.0076,1.052
8536.00,7.551533,24.59358,-0.000170,24.020700,-0.0076,1.053
8538.00,7.550846,24.59386,-0.000171,24.021301,-0.0076,1.053
8540.00,7.550870,24.59413,-0.000171,24.020866,-0.0076,1.053
8542.00,7.551883,24.59362,-0.000171,24.021102,-0.0076,1.052
8544.00,7.552271,24.59279,-0.000169,24.021149,-0.0076,1.053
8546.00,7.552627,24.59258,-0.000170,24.021068,-0.0076,1.053
8548.00,7.552739,24.59291,-0.000170,24.020810,-0.0076,1.053
8550.00,7.553310,24.59371,-0.000169,24.020841,-0.0076,1.053
8552.00,7.552476,24.59364,-0.000170,24.021485,-0.0076,1.053
8554.00,7.552068,24.59320,-0.000171,24.021164,-0.0076,1.052
8556.00,7.552456,24.59306,-0.000170,24.020946,-0.0076,1.052
8558.00,7.552591,24.59262,-0.000169,24.021430,-0.0077,1.053
8560.00,7.552466,24.59197,-0.000170,24.021066,-0.0076,1.053
8562.00,7.551813,24.59184,-0.000170,24.021577,-0.0076,1.052
8564.00,7.552295,24.59262,-0.000170,24.021247,-0.0076,1.053
8566.00,7.552043,24.59295,-0.000171,24.021131,-0.0076,1.053
8568.00,7.551666,24.59262,-0.000171,24.021019,-0.0076,1.053
8570.00,7.552232,24.59329,-0.000170,24.020580,-0.0076,1.052
8572.00,7.552169,24.59288,-0.000169,24.020979,-0.0076,1.053
8574.00,7.551843,24.59255,-0.000170,24.021073,-0.0076,1.053
8576.00,7.551485,24.59307,-0.000171,24.021011,-0.0076,1.053
8578.00,7.550547,24.59263,-0.000170,24.021490,-0.0076,1.052
8580.00,7.551296,24.59305,-0.000170,24.021004,-0.0076,1.052
8582.00,7.550849,24.59211,-0.000171,24.020542,-0.0076,1.052
8584.00,7.551723,24.59286,-0.000170,24.020400,-0.0076,1.052
8586.00,7.552275,24.59290,-0.000170,24.020906,-0.0076,1.052
8588.00,7.552097,24.59247,-0.000170,24.020391,-0.0076,1.053
8590.00,7.551725,24.59313,-0.000171,24.021475,-0.0076,1.053
8592.00,7.551460,24.59410,-0.000171,24.021202,-0.0076,1.052
8594.00,7.551361,24.59378,-0.000171,24.021082,-0.0076,1.053
8596.00,7.550795,24.59395,-0.000170,24.021649,-0.0076,1.053
8598.00,7.550442,24.59334,-0.000170,24.021185,-0.0076,1.053
8600.00,7.549975,24.59258,-0.000170,24.020826,-0.0076,1.053
8602.00,7.549966,24.59370,-0.000171,24.021017,-0.0076,1.053
8604.00,7.550158,24.59365,-0.000170,24.021024,-0.0076,1.052
8606.00,7.549661,24.59423,-0.000171,24.021238,-0.0076,1.052
8608.00,7.549063,24.59360,-0.000170,24.021245,-0.0076,1.052
8610.00,7.549755,24.59407,-0.000170,24.021176,-0.0076,1.052
8612.00,7.549003,24.59385,-0.000171,24.021080,-0.0076,1.053
8614.00,7.548120,24.59326,-0.000171,24.020712,-0.0076,1.053
8616.00,7.548223,24.59330,-0.000171,24.021028,-0.0076,1.053
8618.00,7.548585,24.59336,-0.000170,24.021233,-0.0076,1.052
8620.00,7.548433,24.59317,-0.000170,24.021247,-0.0076,1.053
8622.00,7.547983,24.59336,-0.000170,24.020801,-0.0076,1.052
8624.00,7.547975,24.59327,-0.000169,24.021999,-0.0076,1.052
8626.00,7.548257,24.59359,-0.000170,24.021666,-0.0076,1.052
8628.00,7.548932,24.59378,-0.000171,24.021477,-0.0076,1.053
8630.00,7.549661,24.59339,-0.000171,24.021144,-0.0076,1.052
8632.00,7.549404,24.59330,-0.000170,24.021167,-0.0076,1.052
8634.00,7.549282,24.59295,-0.000171,24.021426,-0.0076,1.052
8636.00,7.549523,24.59331,-0.000171,24.020990,-0.0076,1.052
8638.00,7.549262,24.59369,-0.000170,24.021222,-0.0076,1.052
8640.00,7.549565,24.59338,-0.000171,24.020816,-0.0076,1.053
8642.00,7.549908,24.59326,-0.000170,24.021399,-0.0076,1.053
8644.00,7.549657,24.59325,-0.000172,24.021359,-0.0076,1.053
8646.00,7.548924,24.59269,-0.000171,24.020892,-0.0076,1.052
8648.00,7.549317,24.59373,-0.000170,24.020897,-0.0076,1.053
8650.00,7.549169,24.59401,-0.000170,24.021048,-0.0076,1.052
8652.00,7.548389,24.59402,-0.000170,24.021153,-0.0076,1.052
8654.00,7.548801,24.59454,-0.000171,24.021566,-0.0076,1.052
8656.00,7.548514,24.59364,-0.000169,24.020750,-0.0076,1.052
8658.00,7.549002,24.59427,-0.000170,24.020984,-0.0076,1.053
8660.00,7.549471,24.59376,-0.000170,24.021066,-0.0076,1.053
8662.00,7.548536,24.59413,-0.000170,24.021305,-0.0075,1.053
8664.00,7.548111,24.59376,-0.000172,24.021298,-0.0076,1.053
8666.00,7.549092,24.59433,-0.000171,24.020768,-0.0076,1.052
8668.00,7.550026,24.59419,-0.000170,24.021071,-0.0076,1.052
8670.00,7.550284,24.59470,-0.000170,24.021151,-0.0076,1.052
8672.00,7.549809,24.59393,-0.000169,24.021341,-0.0076,1.052
8674.00,7.548453,24.59416,-0.000170,24.021296,-0.0076,1.052
8676.00,7.548002,24.59422,-0.000170,24.021193,-0.0076,1.052
8678.00,7.548248,24.59550,-0.000171,24.021606,-0.0076,1.053
8680.00,7.548743,24.59457,-0.000170,24.021726,-0.0076,1.052
8682.00,7.548788,24.59412,-0.000170,24.021401,-0.0076,1.052
8684.00,7.547937,24.59440,-0.000171,24.021608,-0.0076,1.052
8686.00,7.548000,24.59373,-0.000169,24.021370,-0.0076,1.053
8688.00,7.547653,24.59379,-0.000170,24.020879,-0.0076,1.053
8690.00,7.547444,24.59415,-0.000171,24.021325,-0.0076,1.053
8692.00,7.547594,24.59390,-0.000171,24.020904,-0.0076,1.052
8694.00,7.548261,24.59326,-0.000170,24.021020,-0.0076,1.052
8696.00,7.548353,24.59391,-0.000171,24.020741,-0.0076,1.053
8698.00,7.547459,24.59438,-0.000169,24.020524,-0.0075,1.053
8700.00,7.546865,24.59486,-0.000169,24.021388,-0.0076,1.053
8702.00,7.547036,24.59432,-0.000170,24.021816,-0.0076,1.053
8704.00,7.545997,24.59401,-0.000170,24.021486,-0.0076,1.053
8706.00,7.545712,24.59449,-0.000171,24.020997,-0.0076,1.052
8708.00,7.546082,24.59490,-0.000170,24.021040,-0.0076,1.053
8710.00,7.546764,24.59481,-0.000170,24.021071,-0.0076,1.053
8712.00,7.546517,24.59449,-0.000170,24.021011,-0.0076,1.052
8714.00,7.547140,24.59418,-0.000169,24.021920,-0.0076,1.053
8716.00,7.546377,24.59444,-0.000171,24.021537,-0.0076,1.053
8718.00,7.546023,24.59452,-0.000171,24.019904,-0.0076,1.053
8720.00,7.547127,24.59445,-0.000170,24.021501,-0.0076,1.053
8722.00,7.547557,24.59360,-0.000170,24.021294,-0.0076,1.052
8724.00,7.548190,24.59379,-0.000171,24.021318,-0.0076,1.052
8726.00,7.547463,24.59382,-0.000169,24.020411,-0.0076,1.052
8728.00,7.546715,24.59326,-0.000171,24.021071,-0.0076,1.053
8730.00,7.546807,24.59408,-0.000170,24.021959,-0.0076,1.052
8732.00,7.547267,24.59401,-0.000169,24.021780,-0.0076,1.053
8734.00,7.546920,24.59441,-0.000171,24.021359,-0.0076,1.053
8736.00,7.546477,24.59410,-0.000171,24.021238,-0.0076,1.053
8738.00,7.546274,24.59377,-0.000170,24.020997,-0.0076,1.053
8740.00,7.546026,24.59368,-0.000169,24.021325,-0.0076,1.053
8742.00,7.546313,24.59398,-0.000169,24.021231,-0.0076,1.052
8744.00,7.546566,24.59376,-0.000170,24.020886,-0.0076,1.052
8746.00,7.547098,24.59334,-0.000169,24.021104,-0.0076,1.052
8748.00,7.547531,24.59356,-0.000169,24.021098,-0.0076,1.053
8750.00,7.547942,24.59342,-0.000170,24.021033,-0.0076,1.053
8752.00,7.547501,24.59296,-0.000171,24.021533,-0.0076,1.052
8754.00,7.546477,24.59438,-0.000170,24.021158,-0.0076,1.053
8756.00,7.546368,24.59445,-0.000170,24.020805,-0.0076,1.052
8758.00,7.546785,24.59436,-0.000171,24.020415,-0.0076,1.053
8760.00,7.547481,24.59389,-0.000170,24.020654,-0.0076,1.053
8762.00,7.548039,24.59383,-0.000170,24.021205,-0.0076,1.053
8764.00,7.547729,24.59413,-0.000170,24.021111,-0.0076,1.053
8766.00,7.546804,24.59264,-0.000171,24.020843,-0.0076,1.053
8768.00,7.546818,24.59357,-0.000170,24.021535,-0.0075,1.053
8770.00,7.546339,24.59381,-0.000169,24.021930,-0.0076,1.052
8772.00,7.545948,24.59372,-0.000169,24.021024,-0.0076,1.052
8774.00,7.545917,24.59351,-0.000170,24.021514,-0.0076,1.053
8776.00,7.545721,24.59346,-0.000170,24.021407,-0.0076,1.053
8778.00,7.545698,24.59388,-0.000169,24.021086,-0.0075,1.053
8780.00,7.545578,24.59331,-0.000170,24.020422,-0.0076,1.052
8782.00,7.545283,24.59332,-0.000169,24.021945,-0.0076,1.053
8784.00,7.545841,24.59351,-0.000170,24.021789,-0.0076,1.053
8786.00,7.546756,24.59372,-0.000170,24.021620,-0.0076,1.052
8788.00,7.547026,24.59361,-0.000169,24.021383,-0.0076,1.052
8790.00,7.546903,24.59442,-0.000171,24.021535,-0.0076,1.053
8792.00,7.546543,24.59484,-0.000170,24.021958,-0.0076,1.053
8794.00,7.546444,24.59434,-0.000170,24.021314,-0.0076,1.052
8796.00,7.546752,24.59356,-0.000169,24.021796,-0.0076,1.052
8798.00,7.547031,24.59336,-0.000170,24.021847,-0.0076,1.053
8800.00,7.547311,24.59464,-0.000169,24.021291,-0.0075,1.053
8802.00,7.547439,24.59450,-0.000170,24.021131,-0.0076,1.053
8804.00,7.547814,24.59439,-0.000170,24.021742,-0.0076,1.052
8806.00,7.547069,24.59396,-0.000169,24.021787,-0.0076,1.052
8808.00,7.546579,24.59501,-0.000168,24.021504,-0.0076,1.052
8810.00,7.546901,24.59502,-0.000168,24.021590,-0.0075,1.052
8812.00,7.546710,24.59465,-0.000168,24.021825,-0.0076,1.053
8814.00,7.547071,24.59398,-0.000170,24.021470,-0.0076,1.053
8816.00,7.546982,24.59429,-0.000169,24.021972,-0.0076,1.053
8818.00,7.546565,24.59406,-0.000169,24.022003,-0.0076,1.053
8820.00,7.546445,24.59457,-0.000170,24.021925,-0.0076,1.052
8822.00,7.546760,24.59471,-0.000169,24.022166,-0.0075,1.052
8824.00,7.546627,24.59447,-0.000169,24.021178,-0.0075,1.053
8826.00,7.546453,24.59456,-0.000169,24.020990,-0.0076,1.053
8828.00,7.547371,24.59460,-0.000170,24.022144,-0.0076,1.053
8830.00,7.547529,24.59507,-0.000169,24.021301,-0.0076,1.053
8832.00,7.547260,24.59515,-0.000170,24.021657,-0.0076,1.053
8834.00,7.547526,24.59412,-0.000170,24.021593,-0.0075,1.052
8836.00,7.546969,24.59385,-0.000169,24.021095,-0.0076,1.052
8838.00,7.546449,24.59507,-0.000168,24.021987,-0.0075,1.053
8840.00,7.546884,24.59522,-0.000167,24.021258,-0.0076,1.052
8842.00,7.546212,24.59517,-0.000169,24.021688,-0.0076,1.053
8844.00,7.545573,24.59504,-0.000170,24.021715,-0.0076,1.053
8846.00,7.545718,24.59518,-0.000169,24.021463,-0.0076,1.053
8848.00,7.546531,24.59531,-0.000169,24.021205,-0.0076,1.052
8850.00,7.546611,24.59485,-0.000170,24.021182,-0.0075,1.052
8852.00,7.547060,24.59477,-0.000170,24.021107,-0.0075,1.053
8854.00,7.547099,24.59524,-0.000170,24.021140,-0.0075,1.053
8856.00,7.547379,24.59560,-0.000168,24.022054,-0.0075,1.053
8858.00,7.546680,24.59527,-0.000168,24.021983,-0.0076,1.053
8860.00,7.547405,24.59518,-0.000170,24.022039,-0.0076,1.053
8862.00,7.547049,24.59639,-0.000170,24.021379,-0.0075,1.053
8864.00,7.546171,24.59542,-0.000170,24.021512,-0.0076,1.053
8866.00,7.546348,24.59493,-0.000169,24.021223,-0.0076,1.053
8868.00,7.546557,24.59468,-0.000169,24.021283,-0.0075,1.053
8870.00,7.546447,24.59459,-0.000168,24.021474,-0.0076,1.052
8872.00,7.545698,24.59427,-0.000168,24.022023,-0.0076,1.052
8874.00,7.545044,24.59398,-0.000169,24.021367,-0.0076,1.053
8876.00,7.546091,24.59421,-0.000169,24.020774,-0.0076,1.053
8878.00,7.545989,24.59365,-0.000169,24.021555,-0.0076,1.053
8880.00,7.545985,24.59420,-0.000169,24.021075,-0.0076,1.052
8882.00,7.545206,24.59380,-0.000169,24.021517,-0.0076,1.053
8884.00,7.545225,24.59402,-0.000169,24.020819,-0.0076,1.053
8886.00,7.546086,24.59495,-0.000169,24.020683,-0.0076,1.052
8888.00,7.546358,24.59424,-0.000170,24.021813,-0.0076,1.052
8890.00,7.546942,24.59428,-0.000169,24.020881,-0.0076,1.053
8892.00,7.546453,24.59445,-0.000169,24.021365,-0.0076,1.053
8894.00,7.545435,24.59413,-0.000169,24.020937,-0.0076,1.052
8896.00,7.545856,24.59408,-0.000169,24.021678,-0.0076,1.052
8898.00,7.545286,24.59487,-0.000169,24.021258,-0.0076,1.053
8900.00,7.545758,24.59471,-0.000171,24.021347,-0.0076,1.053
8902.00,7.547063,24.59473,-0.000169,24.021354,-0.0076,1.052
8904.00,7.546645,24.59431,-0.000169,24.021310,-0.0076,1.052
8906.00,7.546107,24.59472,-0.000169,24.021385,-0.0076,1.052
8908.00,7.545974,24.59516,-0.000169,24.021283,-0.0076,1.052
8910.00,7.546560,24.59614,-0.000170,24.021419,-0.0076,1.052
8912.00,7.546727,24.59615,-0.000170,24.021251,-0.0076,1.053
8914.00,7.545984,24.59564,-0.000169,24.021004,-0.0076,1.053
8916.00,7.545638,24.59590,-0.000170,24.021521,-0.0076,1.053
8918.00,7.545924,24.59537,-0.000171,24.021724,-0.0076,1.053
8920.00,7.547157,24.59560,-0.000170,24.021062,-0.0076,1.053
8922.00,7.546716,24.59514,-0.000170,24.021426,-0.0076,1.053
8924.00,7.545739,24.59503,-0.000170,24.020950,-0.0076,1.053
8926.00,7.546198,24.59445,-0.000170,24.021461,-0.0076,1.053
8928.00,7.546382,24.59522,-0.000169,24.021407,-0.0075,1.053
8930.00,7.545996,24.59467,-0.000169,24.021561,-0.0076,1.052
8932.00,7.545612,24.59461,-0.000169,24.021731,-0.0076,1.052
8934.00,7.545277,24.59495,-0.000169,24.021223,-0.0076,1.052
8936.00,7.545346,24.59500,-0.000169,24.021608,-0.0076,1.052
8938.00,7.546417,24.59486,-0.000169,24.021535,-0.0076,1.053
8940.00,7.547280,24.59408,-0.000170,24.021361,-0.0076,1.053
8942.00,7.546880,24.59436,-0.000171,24.021901,-0.0076,1.053
8944.00,7.545745,24.59432,-0.000170,24.021860,-0.0075,1.052
8946.00,7.545493,24.59445,-0.000171,24.021084,-0.0076,1.053
8948.00,7.545409,24.59389,-0.000170,24.021836,-0.0076,1.053
8950.00,7.546183,24.59440,-0.000170,24.021486,-0.0076,1.052
8952.00,7.546428,24.59468,-0.000170,24.021124,-0.0076,1.053
8954.00,7.545789,24.59453,-0.000170,24.020868,-0.0076,1.053
8956.00,7.545362,24.59398,-0.000169,24.020888,-0.0076,1.052
8958.00,7.544719,24.59290,-0.000169,24.020738,-0.0076,1.052
8960.00,7.544544,24.59346,-0.000168,24.021274,-0.0076,1.052
8962.00,7.544526,24.59376,-0.000168,24.020826,-0.0075,1.053
8964.00,7.544456,24.59365,-0.000169,24.021010,-0.0076,1.053
8966.00,7.544582,24.59394,-0.000170,24.021709,-0.0076,1.053
8968.00,7.544699,24.59390,-0.000170,24.021287,-0.0076,1.052
8970.00,7.544562,24.59314,-0.000170,24.021379,-0.0076,1.053
8972.00,7.544820,24.59397,-0.000171,24.021470,-0.0076,1.053
8974.00,7.545039,24.59339,-0.000170,24.020837,-0.0076,1.053
8976.00,7.544548,24.59278,-0.000169,24.021697,-0.0076,1.053
8978.00,7.544502,24.59317,-0.000170,24.021044,-0.0076,1.052
8980.00,7.544814,24.59310,-0.000170,24.021392,-0.0076,1.052
8982.00,7.545069,24.59338,-0.000171,24.021234,-0.0076,1.052
8984.00,7.544337,24.59389,-0.000170,24.021019,-0.0076,1.052
8986.00,7.544522,24.59342,-0.000168,24.021675,-0.0076,1.052
8988.00,7.545426,24.59396,-0.000169,24.020950,-0.0076,1.053
8990.00,7.545880,24.59246,-0.000170,24.021218,-0.0076,1.053
8992.00,7.545953,24.59269,-0.000171,24.021436,-0.0076,1.053
8994.00,7.544713,24.59245,-0.000170,24.021510,-0.0076,1.052
8996.00,7.545037,24.59236,-0.000169,24.021550,-0.0076,1.053
8998.00,7.545125,24.59264,-0.000169,24.020924,-0.0076,1.052
9000.00,7.545088,24.59308,-0.000170,24.021113,-0.0076,1.053
9002.00,7.545401,24.59307,-0.000172,24.021158,-0.0076,1.052
@15,12.0000,24.0
9004.00,7.545360,24.59315,-0.000170,24.021528,-0.0076,1.052
9006.00,7.543063,24.59391,-0.000169,24.021151,-0.0076,1.053
9008.00,7.534699,24.59295,-0.000170,24.021753,-0.0076,1.053
9010.00,7.525461,24.59305,-0.000169,24.021153,-0.0076,1.051
9012.00,7.517183,24.59299,-0.000168,24.020462,-0.0076,1.051
9014.00,7.511725,24.59340,-0.000169,24.021104,-0.0076,1.052
9016.00,7.509961,24.59385,-0.000170,24.021234,-0.0076,1.052
9018.00,7.509334,24.59330,-0.000171,24.020759,-0.0076,1.053
9020.00,7.509695,24.59302,-0.000171,24.020948,-0.0076,1.053
9022.00,7.509963,24.59344,-0.000171,24.020545,-0.0076,1.053
9024.00,7.509680,24.59370,-0.000171,24.021088,-0.0076,1.054
9026.00,7.510450,24.59437,-0.000171,24.021617,-0.0076,1.054
9028.00,7.511810,24.59484,-0.000171,24.020942,-0.0076,1.053
9030.00,7.514480,24.59527,-0.000171,24.021298,-0.0076,1.053
9032.00,7.523106,24.59435,-0.000170,24.021102,-0.0076,1.053
9034.00,7.534260,24.59415,-0.000171,24.021312,-0.0076,1.054
9036.00,7.543279,24.59495,-0.000171,24.021407,-0.0076,1.054
9038.00,7.549097,24.59475,-0.000171,24.021149,-0.0076,1.054
9040.00,7.552651,24.59357,-0.000171,24.021301,-0.0076,1.053
9042.00,7.554734,24.59386,-0.000169,24.021746,-0.0076,1.052
9044.00,7.555769,24.59466,-0.000168,24.021057,-0.0076,1.053
9046.00,7.555606,24.59469,-0.000168,24.021162,-0.0076,1.053
9048.00,7.555715,24.59397,-0.000168,24.021552,-0.0076,1.052
9050.00,7.555274,24.59353,-0.000167,24.020647,-0.0076,1.052
9052.00,7.556040,24.59391,-0.000168,24.021561,-0.0075,1.052
9054.00,7.554607,24.59415,-0.000169,24.021318,-0.0075,1.053
9056.00,7.553639,24.59383,-0.000168,24.021256,-0.0075,1.052
9058.00,7.553564,24.59282,-0.000168,24.021330,-0.0075,1.053
9060.00,7.552276,24.59375,-0.000169,24.021816,-0.0076,1.052
9062.00,7.550550,24.59377,-0.000169,24.022211,-0.0076,1.052
9064.00,7.550436,24.59378,-0.000169,24.021713,-0.0076,1.052
9066.00,7.550271,24.59414,-0.000170,24.021004,-0.0076,1.052
9068.00,7.549593,24.59354,-0.000169,24.021004,-0.0076,1.052
9070.00,7.549547,24.59382,-0.000170,24.021008,-0.0076,1.052
9072.00,7.548866,24.59369,-0.000170,24.021940,-0.0075,1.053
9074.00,7.548057,24.59256,-0.000170,24.021735,-0.0076,1.052
9076.00,7.548139,24.59248,-0.000170,24.021249,-0.0076,1.052
9078.00,7.549186,24.59266,-0.000170,24.021262,-0.0076,1.052
9080.00,7.548844,24.59259,-0.000168,24.020103,-0.0076,1.052
9082.00,7.549581,24.59283,-0.000169,24.021218,-0.0076,1.052
9084.00,7.550039,24.59229,-0.000170,24.021218,-0.0076,1.053
9086.00,7.550654,24.59244,-0.000171,24.020622,-0.0076,1.053
9088.00,7.550819,24.59223,-0.000171,24.021503,-0.0076,1.053
9090.00,7.549920,24.59250,-0.000170,24.021205,-0.0076,1.053
9092.00,7.549821,24.59230,-0.000170,24.021301,-0.0076,1.053
9094.00,7.550804,24.59269,-0.000170,24.021303,-0.0076,1.053
9096.00,7.551360,24.59299,-0.000170,24.020752,-0.0076,1.052
9098.00,7.551405,24.59254,-0.000169,24.021403,-0.0076,1.052
9100.00,7.551359,24.59225,-0.000169,24.021274,-0.0076,1.053
9102.00,7.550923,24.59317,-0.000171,24.021013,-0.0076,1.052
9104.00,7.550799,24.59342,-0.000171,24.021940,-0.0076,1.053
9106.00,7.551416,24.59248,-0.000171,24.021620,-0.0076,1.052
9108.00,7.551595,24.59280,-0.000170,24.020214,-0.0076,1.052
9110.00,7.551388,24.59306,-0.000170,24.020986,-0.0076,1.052
9112.00,7.550928,24.59363,-0.000170,24.021202,-0.0076,1.052
9114.00,7.551131,24.59361,-0.000170,24.021249,-0.0076,1.053
9116.00,7.550803,24.59269,-0.000170,24.021048,-0.0076,1.052
9118.00,7.550514,24.59264,-0.000170,24.020500,-0.0076,1.052
9120.00,7.550451,24.59202,-0.000170,24.020685,-0.0076,1.052
9122.00,7.549951,24.59221,-0.000170,24.021225,-0.0076,1.052
9124.00,7.550346,24.59268,-0.000170,24.021155,-0.0076,1.053
9126.00,7.550884,24.59383,-0.000170,24.021481,-0.0076,1.053
9128.00,7.549987,24.59319,-0.000171,24.020852,-0.0076,1.053
9130.00,7.549743,24.59368,-0.000170,24.021343,-0.0076,1.053
9132.00,7.549575,24.59334,-0.000171,24.021129,-0.0076,1.053
9134.00,7.550204,24.59301,-0.000170,24.021156,-0.0076,1.052
9136.00,7.550903,24.59398,-0.000170,24.020939,-0.0076,1.052
9138.00,7.550436,24.59431,-0.000170,24.021175,-0.0076,1.053
9140.00,7.550524,24.59414,-0.000171,24.021501,-0.0076,1.052
9142.00,7.550508,24.59437,-0.000170,24.021309,-0.0076,1.052
9144.00,7.549397,24.59484,-0.000171,24.021494,-0.0075,1.053
9146.00,7.549901,24.59386,-0.000170,24.021142,-0.0075,1.052
9148.00,7.549673,24.59371,-0.000169,24.021062,-0.0076,1.053
9150.00,7.548974,24.59412,-0.000170,24.021024,-0.0076,1.052
9152.00,7.549412,24.59393,-0.000169,24.021441,-0.0076,1.051
9154.00,7.550547,24.59329,-0.000169,24.021057,-0.0076,1.052
9156.00,7.550731,24.59365,-0.000170,24.021169,-0.0076,1.052
9158.00,7.550057,24.59398,-0.000169,24.021071,-0.0076,1.052
9160.00,7.550482,24.59287,-0.000169,24.021291,-0.0076,1.052
9162.00,7.551346,24.59346,-0.000170,24.021568,-0.0076,1.052
9164.00,7.550992,24.59370,-0.000171,24.021648,-0.0076,1.053
9166.00,7.550748,24.59348,-0.000171,24.021334,-0.0075,1.053
9168.00,7.551069,24.59453,-0.000169,24.021426,-0.0076,1.053
9170.00,7.550620,24.59384,-0.000170,24.021492,-0.0076,1.052
9172.00,7.550607,24.59333,-0.000170,24.021285,-0.0076,1.052
9174.00,7.550994,24.59390,-0.000171,24.021566,-0.0076,1.053
9176.00,7.551203,24.59338,-0.000170,24.021443,-0.0076,1.053
9178.00,7.550708,24.59371,-0.000170,24.021198,-0.0076,1.052
9180.00,7.551040,24.59398,-0.000170,24.021419,-0.0075,1.052
9182.00,7.550845,24.59268,-0.000170,24.021515,-0.0076,1.052
9184.00,7.549732,24.59244,-0.000170,24.021321,-0.0076,1.053
9186.00,7.548931,24.59350,-0.000169,24.021892,-0.0076,1.053
9188.00,7.548340,24.59404,-0.000170,24.021028,-0.0076,1.052
9190.00,7.548838,24.59406,-0.000169,24.021035,-0.0076,1.052
9192.00,7.548286,24.59369,-0.000170,24.020658,-0.0076,1.053
9194.00,7.548142,24.59407,-0.000169,24.021778,-0.0076,1.053
9196.00,7.548761,24.59484,-0.000170,24.021535,-0.0076,1.052
9198.00,7.549660,24.59452,-0.000169,24.021760,-0.0076,1.052
9200.00,7.549217,24.59431,-0.000170,24.020772,-0.0076,1.052
9202.00,7.548932,24.59501,-0.000169,24.021689,-0.0076,1.052
9204.00,7.548950,24.59431,-0.000169,24.021765,-0.0076,1.053
9206.00,7.548340,24.59428,-0.000169,24.021155,-0.0076,1.052
9208.00,7.548232,24.59473,-0.000168,24.021742,-0.0076,1.052
9210.00,7.548853,24.59517,-0.000169,24.021414,-0.0076,1.052
9212.00,7.548720,24.59501,-0.000170,24.021160,-0.0075,1.052
9214.00,7.547605,24.59507,-0.000170,24.021541,-0.0076,1.053
9216.00,7.547011,24.59512,-0.000169,24.020995,-0.0075,1.053
9218.00,7.547727,24.59467,-0.000170,24.021033,-0.0076,1.053
9220.00,7.547820,24.59497,-0.000171,24.021160,-0.0076,1.053
9222.00,7.546756,24.59520,-0.000170,24.021062,-0.0076,1.053
9224.00,7.547278,24.59593,-0.000169,24.021220,-0.0076,1.052
9226.00,7.547571,24.59531,-0.000169,24.021833,-0.0076,1.052
9228.00,7.546651,24.59513,-0.000169,24.021245,-0.0076,1.052
9230.00,7.545992,24.59537,-0.000170,24.020516,-0.0075,1.052
9232.00,7.546293,24.59611,-0.000170,24.022286,-0.0076,1.053
9234.00,7.547476,24.59582,-0.000170,24.020990,-0.0076,1.053
9236.00,7.547123,24.59557,-0.000169,24.021088,-0.0076,1.052
9238.00,7.546862,24.59521,-0.000170,24.021015,-0.0076,1.052
9240.00,7.546679,24.59556,-0.000169,24.020977,-0.0076,1.052
9242.00,7.545489,24.59543,-0.000169,24.021310,-0.0076,1.052
9244.00,7.545344,24.59568,-0.000169,24.021606,-0.0076,1.053
9246.00,7.545636,24.59572,-0.000169,24.021689,-0.0076,1.052
9248.00,7.546274,24.59508,-0.000169,24.021622,-0.0076,1.052
9250.00,7.545981,24.59541,-0.000170,24.021463,-0.0075,1.053
9252.00,7.545690,24.59540,-0.000170,24.021586,-0.0076,1.052
9254.00,7.545468,24.59631,-0.000170,24.021376,-0.0076,1.052
9256.00,7.545682,24.59662,-0.000169,24.021441,-0.0076,1.052
9258.00,7.545673,24.59585,-0.000168,24.020836,-0.0076,1.053
9260.00,7.545720,24.59587,-0.000169,24.020923,-0.0076,1.052
9262.00,7.545184,24.59596,-0.000170,24.021147,-0.0076,1.053
9264.00,7.545615,24.59619,-0.000171,24.020448,-0.0076,1.053
9266.00,7.545976,24.59522,-0.000170,24.020926,-0.0076,1.052
9268.00,7.545514,24.59534,-0.000171,24.020883,-0.0076,1.053
9270.00,7.544929,24.59600,-0.000170,24.021207,-0.0076,1.052
9272.00,7.545302,24.59553,-0.000169,24.021318,-0.0076,1.052
9274.00,7.545385,24.59525,-0.000169,24.021175,-0.0076,1.052
9276.00,7.545627,24.59516,-0.000170,24.022133,-0.0076,1.053
9278.00,7.546010,24.59485,-0.000169,24.021477,-0.0076,1.053
9280.00,7.545992,24.59454,-0.000169,24.021334,-0.0076,1.052
9282.00,7.545382,24.59388,-0.000170,24.020926,-0.0076,1.052
9284.00,7.544809,24.59392,-0.000170,24.020709,-0.0076,1.053
9286.00,7.545009,24.59398,-0.000169,24.021234,-0.0076,1.052
9288.00,7.545043,24.59478,-0.000170,24.020953,-0.0076,1.052
9290.00,7.544274,24.59400,-0.000170,24.021155,-0.0076,1.052
9292.00,7.544131,24.59389,-0.000170,24.021414,-0.0076,1.053
9294.00,7.544125,24.59413,-0.000169,24.021439,-0.0076,1.052
9296.00,7.544306,24.59438,-0.000170,24.021247,-0.0076,1.052
9298.00,7.544939,24.59521,-0.000170,24.020988,-0.0076,1.053
9300.00,7.545107,24.59538,-0.000171,24.020957,-0.0076,1.053
9302.00,7.545426,24.59586,-0.000170,24.020926,-0.0076,1.052
9304.00,7.545081,24.59490,-0.000170,24.020797,-0.0076,1.053
9306.00,7.544797,24.59445,-0.000170,24.020790,-0.0076,1.052
9308.00,7.545282,24.59508,-0.000170,24.021343,-0.0076,1.053
9310.00,7.545433,24.59488,-0.000170,24.021775,-0.0076,1.052
9312.00,7.544226,24.59482,-0.000170,24.021227,-0.0076,1.052
9314.00,7.544312,24.59516,-0.000169,24.021088,-0.0076,1.052
9316.00,7.545330,24.59499,-0.000169,24.021202,-0.0076,1.052
9318.00,7.545129,24.59527,-0.000169,24.021285,-0.0076,1.052
9320.00,7.544837,24.59520,-0.000170,24.021227,-0.0076,1.052
9322.00,7.543929,24.59486,-0.000170,24.021535,-0.0076,1.052
9324.00,7.544062,24.59452,-0.000169,24.021537,-0.0076,1.052
9326.00,7.544289,24.59449,-0.000170,24.020854,-0.0076,1.052
9328.00,7.544633,24.59398,-0.000170,24.021512,-0.0076,1.052
9330.00,7.544060,24.59379,-0.000169,24.021280,-0.0076,1.052
9332.00,7.544029,24.59384,-0.000171,24.020723,-0.0076,1.052
9334.00,7.543667,24.59254,-0.000170,24.021066,-0.0076,1.052
9336.00,7.543686,24.59258,-0.000171,24.021559,-0.0076,1.053
9338.00,7.543112,24.59307,-0.000171,24.020865,-0.0076,1.052
9340.00,7.543524,24.59328,-0.000169,24.020979,-0.0076,1.052
9342.00,7.544523,24.59358,-0.000169,24.020511,-0.0076,1.052
9344.00,7.544799,24.59372,-0.000169,24.021320,-0.0076,1.053
9346.00,7.544900,24.59324,-0.000169,24.021515,-0.0076,1.052
9348.00,7.544064,24.59301,-0.000171,24.021042,-0.0076,1.052
9350.00,7.543934,24.59274,-0.000170,24.020904,-0.0075,1.052
9352.00,7.543619,24.59356,-0.000171,24.020785,-0.0076,1.053
9354.00,7.543502,24.59353,-0.000169,24.021669,-0.0076,1.052
9356.00,7.543700,24.59382,-0.000169,24.021533,-0.0076,1.052
9358.00,7.543889,24.59344,-0.000169,24.021425,-0.0076,1.052
9360.00,7.543415,24.59323,-0.000170,24.021718,-0.0076,1.052
9362.00,7.542764,24.59320,-0.000170,24.021176,-0.0076,1.052
9364.00,7.542462,24.59293,-0.000170,24.021584,-0.0076,1.052
9366.00,7.541552,24.59254,-0.000170,24.021370,-0.0076,1.052
9368.00,7.542450,24.59362,-0.000169,24.021048,-0.0076,1.052
9370.00,7.543000,24.59375,-0.000170,24.021408,-0.0076,1.053
9372.00,7.542679,24.59313,-0.000170,24.021276,-0.0076,1.053
9374.00,7.542552,24.59312,-0.000170,24.021867,-0.0076,1.052
9376.00,7.542590,24.59279,-0.000170,24.022222,-0.0076,1.052
9378.00,7.542727,24.59226,-0.000169,24.021175,-0.0076,1.052
9380.00,7.543243,24.59239,-0.000170,24.021327,-0.0076,1.051
9382.00,7.543830,24.59273,-0.000169,24.021553,-0.0076,1.052
9384.00,7.544213,24.59261,-0.000170,24.021089,-0.0076,1.052
9386.00,7.544221,24.59307,-0.000169,24.021495,-0.0076,1.052
9388.00,7.544254,24.59308,-0.000169,24.021731,-0.0076,1.052
9390.00,7.543753,24.59339,-0.000170,24.022088,-0.0076,1.053
9392.00,7.543819,24.59370,-0.000171,24.022028,-0.0076,1.052
9394.00,7.544356,24.59369,-0.000170,24.021194,-0.0076,1.052
9396.00,7.544207,24.59352,-0.000170,24.020819,-0.0076,1.051
9398.00,7.544626,24.59443,-0.000170,24.021508,-0.0076,1.051
9400.00,7.545124,24.59464,-0.000169,24.021789,-0.0076,1.052
9402.00,7.544782,24.59443,-0.000170,24.021399,-0.0076,1.053
9404.00,7.544197,24.59415,-0.000169,24.021533,-0.0076,1.052
9406.00,7.543688,24.59410,-0.000170,24.020872,-0.0076,1.052
9408.00,7.543336,24.59473,-0.000170,24.020640,-0.0076,1.052
9410.00,7.542568,24.59455,-0.000170,24.021481,-0.0075,1.053
9412.00,7.542325,24.59450,-0.000170,24.021341,-0.0075,1.052
9414.00,7.543268,24.59501,-0.000168,24.021006,-0.0076,1.052
9416.00,7.544058,24.59463,-0.000169,24.021135,-0.0076,1.052
9418.00,7.543566,24.59439,-0.000169,24.021205,-0.0075,1.052
9420.00,7.542899,24.59369,-0.000170,24.020491,-0.0076,1.053
9422.00,7.542763,24.59355,-0.000170,24.020903,-0.0076,1.053
9424.00,7.543383,24.59422,-0.000170,24.020988,-0.0076,1.052
9426.00,7.543125,24.59477,-0.000170,24.021408,-0.0076,1.052
9428.00,7.543363,24.59389,-0.000171,24.020716,-0.0076,1.052
9430.00,7.544116,24.59358,-0.000170,24.020736,-0.0076,1.052
9432.00,7.543827,24.59432,-0.000169,24.021029,-0.0076,1.052
9434.00,7.543952,24.59356,-0.000169,24.021965,-0.0075,1.052
9436.00,7.542814,24.59363,-0.000171,24.021272,-0.0076,1.052
9438.00,7.542842,24.59364,-0.000170,24.021283,-0.0076,1.052
9440.00,7.542704,24.59379,-0.000169,24.021372,-0.0075,1.052
9442.00,7.543398,24.59418,-0.000169,24.021481,-0.0075,1.053
9444.00,7.544386,24.59442,-0.000170,24.020870,-0.0076,1.052
9446.00,7.543740,24.59382,-0.000170,24.021388,-0.0076,1.052
9448.00,7.544016,24.59385,-0.000170,24.021421,-0.0076,1.052
9450.00,7.544610,24.59423,-0.000169,24.020881,-0.0076,1.052
9452.00,7.543999,24.59363,-0.000170,24.021548,-0.0076,1.052
9454.00,7.544185,24.59335,-0.000169,24.021236,-0.0076,1.052
9456.00,7.543399,24.59386,-0.000170,24.020941,-0.0076,1.052
9458.00,7.544039,24.59364,-0.000170,24.021425,-0.0075,1.052
9460.00,7.543736,24.59480,-0.000168,24.021606,-0.0075,1.052
9462.00,7.543260,24.59464,-0.000169,24.021735,-0.0076,1.052
9464.00,7.543585,24.59423,-0.000170,24.021941,-0.0075,1.052
9466.00,7.543203,24.59435,-0.000170,24.021901,-0.0076,1.052
9468.00,7.542459,24.59500,-0.000170,24.020817,-0.0076,1.052
9470.00,7.543129,24.59522,-0.000169,24.020863,-0.0076,1.053
9472.00,7.542877,24.59567,-0.000170,24.020714,-0.0076,1.052
9474.00,7.543098,24.59482,-0.000171,24.020442,-0.0076,1.052
9476.00,7.543912,24.59428,-0.000170,24.021381,-0.0076,1.052
9478.00,7.543758,24.59479,-0.000170,24.021002,-0.0076,1.052
9480.00,7.543471,24.59432,-0.000172,24.020701,-0.0076,1.052
9482.00,7.544101,24.59412,-0.000171,24.021020,-0.0076,1.052
9484.00,7.543447,24.59353,-0.000170,24.021167,-0.0076,1.052
9486.00,7.543973,24.59398,-0.000171,24.020814,-0.0076,1.052
9488.00,7.543986,24.59375,-0.000170,24.021722,-0.0076,1.052
9490.00,7.543352,24.59327,-0.000170,24.021597,-0.0076,1.052
9492.00,7.543277,24.59363,-0.000170,24.020787,-0.0076,1.052
9494.00,7.542294,24.59327,-0.000169,24.021588,-0.0076,1.052
9496.00,7.542764,24.59353,-0.000169,24.021559,-0.0076,1.052
9498.00,7.543184,24.59330,-0.000169,24.020783,-0.0076,1.051
9500.00,7.542844,24.59317,-0.000169,24.021378,-0.0076,1.051
9502.00,7.542381,24.59374,-0.000169,24.022269,-0.0076,1.052
9504.00,7.541688,24.59407,-0.000169,24.021336,-0.0076,1.051
9506.00,7.541088,24.59471,-0.000169,24.021454,-0.0076,1.052
9508.00,7.541639,24.59419,-0.000170,24.020622,-0.0076,1.052
9510.00,7.541959,24.59398,-0.000170,24.021117,-0.0076,1.052
9512.00,7.542952,24.59451,-0.000170,24.021254,-0.0076,1.053
9514.00,7.543284,24.59461,-0.000170,24.021106,-0.0076,1.052
9516.00,7.542843,24.59430,-0.000171,24.021345,-0.0076,1.052
9518.00,7.543478,24.59459,-0.000171,24.021501,-0.0075,1.052
9520.00,7.543375,24.59431,-0.000170,24.021689,-0.0075,1.052
9522.00,7.543839,24.59374,-0.000171,24.021098,-0.0076,1.053
9524.00,7.543378,24.59386,-0.000170,24.021251,-0.0076,1.052
9526.00,7.542067,24.59412,-0.000170,24.021280,-0.0076,1.052
9528.00,7.541468,24.59366,-0.000170,24.020845,-0.0076,1.052
9530.00,7.541963,24.59388,-0.000169,24.021403,-0.0076,1.051
9532.00,7.542775,24.59445,-0.000168,24.021084,-0.0076,1.052
9534.00,7.542858,24.59417,-0.000169,24.021066,-0.0076,1.051
9536.00,7.542712,24.59366,-0.000170,24.021637,-0.0076,1.051
9538.00,7.543235,24.59373,-0.000170,24.021318,-0.0076,1.052
9540.00,7.543675,24.59348,-0.000169,24.021320,-0.0076,1.052
9542.00,7.543060,24.59400,-0.000169,24.021581,-0.0076,1.052
9544.00,7.541871,24.59423,-0.000169,24.021358,-0.0076,1.052
9546.00,7.542278,24.59346,-0.000169,24.020933,-0.0076,1.052
9548.00,7.543007,24.59377,-0.000170,24.020982,-0.0075,1.051
9550.00,7.542448,24.59332,-0.000170,24.021381,-0.0076,1.052
9552.00,7.542829,24.59408,-0.000170,24.022001,-0.0076,1.052
9554.00,7.542568,24.59435,-0.000171,24.021648,-0.0076,1.052
9556.00,7.541380,24.59400,-0.000171,24.021231,-0.0076,1.052
9558.00,7.541425,24.59460,-0.000170,24.020799,-0.0076,1.052
9560.00,7.541636,24.59360,-0.000171,24.020897,-0.0076,1.052
9562.00,7.541869,24.59368,-0.000170,24.021120,-0.0076,1.052
9564.00,7.542179,24.59426,-0.000170,24.020850,-0.0076,1.052
9566.00,7.542865,24.59480,-0.000169,24.021426,-0.0076,1.052
9568.00,7.543566,24.59480,-0.000170,24.021570,-0.0076,1.052
9570.00,7.543783,24.59460,-0.000170,24.021323,-0.0076,1.051
9572.00,7.543863,24.59499,-0.000168,24.021193,-0.0076,1.051
9574.00,7.543539,24.59495,-0.000169,24.020906,-0.0076,1.052
9576.00,7.542319,24.59443,-0.000170,24.021271,-0.0076,1.052
9578.00,7.542100,24.59385,-0.000170,24.021144,-0.0076,1.051
9580.00,7.542448,24.59354,-0.000169,24.020816,-0.0076,1.052
9582.00,7.542498,24.59432,-0.000169,24.021396,-0.0076,1.053
9584.00,7.541294,24.59386,-0.000170,24.021423,-0.0076,1.052
9586.00,7.540915,24.59423,-0.000170,24.021349,-0.0076,1.052
9588.00,7.541619,24.59352,-0.000170,24.021155,-0.0076,1.052
9590.00,7.542128,24.59485,-0.000169,24.021209,-0.0076,1.051
9592.00,7.542758,24.59443,-0.000170,24.021544,-0.0076,1.052
9594.00,7.543196,24.59456,-0.000169,24.021399,-0.0076,1.051
9596.00,7.542707,24.59460,-0.000169,24.021811,-0.0075,1.052
9598.00,7.541949,24.59551,-0.000170,24.021361,-0.0076,1.052
9600.00,7.542005,24.59541,-0.000169,24.021164,-0.0076,1.052
9602.00,7.541409,24.59450,-0.000169,24.021370,-0.0076,1.052
@16,12.0000,24.0
9604.00,7.541433,24.59444,-0.000170,24.021749,-0.0076,1.052
9606.00,7.539628,24.59394,-0.000170,24.021494,-0.0076,1.052
9608.00,7.531376,24.59453,-0.000169,24.021350,-0.0076,1.052
9610.00,7.522166,24.59476,-0.000169,24.021388,-0.0076,1.051
9612.00,7.514272,24.59461,-0.000169,24.020961,-0.0076,1.050
9614.00,7.508740,24.59473,-0.000168,24.021428,-0.0076,1.051
9616.00,7.506093,24.59470,-0.000169,24.021419,-0.0075,1.052
9618.00,7.505419,24.59449,-0.000170,24.021332,-0.0075,1.052
9620.00,7.505269,24.59504,-0.000170,24.021334,-0.0076,1.052
9622.00,7.505021,24.59512,-0.000171,24.021164,-0.0076,1.053
9624.00,7.505316,24.59481,-0.000172,24.021378,-0.0076,1.053
9626.00,7.505768,24.59406,-0.000171,24.022048,-0.0076,1.053
9628.00,7.506383,24.59443,-0.000171,24.021557,-0.0076,1.052
9630.00,7.509121,24.59597,-0.000171,24.021543,-0.0076,1.052
9632.00,7.518196,24.59534,-0.000171,24.021706,-0.0076,1.053
9634.00,7.529560,24.59493,-0.000170,24.020788,-0.0076,1.053
9636.00,7.538279,24.59475,-0.000171,24.021252,-0.0076,1.053
9638.00,7.544156,24.59577,-0.000171,24.021845,-0.0076,1.053
9640.00,7.546901,24.59565,-0.000171,24.021666,-0.0076,1.052
9642.00,7.548122,24.59525,-0.000170,24.021358,-0.0076,1.053
9644.00,7.547774,24.59528,-0.000170,24.020720,-0.0076,1.052
9646.00,7.548366,24.59528,-0.000169,24.021927,-0.0076,1.052
9648.00,7.548981,24.59562,-0.000170,24.021281,-0.0076,1.052
9650.00,7.548049,24.59463,-0.000170,24.021548,-0.0075,1.052
9652.00,7.547140,24.59504,-0.000169,24.021091,-0.0076,1.051
9654.00,7.546624,24.59471,-0.000168,24.020618,-0.0076,1.051
9656.00,7.545764,24.59521,-0.000169,24.021341,-0.0075,1.052
9658.00,7.544905,24.59544,-0.000170,24.020857,-0.0076,1.052
9660.00,7.543377,24.59630,-0.000169,24.020817,-0.0076,1.052
9662.00,7.542824,24.59635,-0.000169,24.020848,-0.0076,1.052
9664.00,7.542872,24.59491,-0.000169,24.021450,-0.0076,1.052
9666.00,7.542100,24.59524,-0.000170,24.021254,-0.0076,1.052
9668.00,7.541081,24.59482,-0.000169,24.021619,-0.0075,1.051
9670.00,7.540330,24.59543,-0.000169,24.022161,-0.0075,1.052
9672.00,7.540367,24.59603,-0.000170,24.021465,-0.0076,1.051
9674.00,7.540677,24.59523,-0.000170,24.021135,-0.0076,1.052
9676.00,7.540372,24.59514,-0.000169,24.021278,-0.0076,1.052
9678.00,7.540448,24.59467,-0.000169,24.021606,-0.0076,1.052
9680.00,7.541165,24.59511,-0.000169,24.021653,-0.0076,1.051
9682.00,7.541550,24.59565,-0.000169,24.021294,-0.0076,1.051
9684.00,7.541314,24.59527,-0.000169,24.020888,-0.0076,1.052
9686.00,7.541622,24.59498,-0.000170,24.020981,-0.0075,1.051
9688.00,7.541250,24.59442,-0.000170,24.021020,-0.0076,1.051
9690.00,7.541103,24.59463,-0.000170,24.021156,-0.0076,1.052
9692.00,7.540667,24.59458,-0.000171,24.021401,-0.0076,1.052
9694.00,7.540603,24.59555,-0.000171,24.020662,-0.0076,1.052
9696.00,7.540946,24.59540,-0.000170,24.021437,-0.0076,1.052
9698.00,7.542200,24.59421,-0.000170,24.021049,-0.0076,1.052
9700.00,7.541814,24.59526,-0.000171,24.021510,-0.0076,1.052
9702.00,7.541511,24.59590,-0.000171,24.020660,-0.0076,1.051
9704.00,7.541971,24.59592,-0.000170,24.020515,-0.0076,1.051
9706.00,7.541916,24.59527,-0.000168,24.020999,-0.0076,1.051
9708.00,7.542478,24.59503,-0.000169,24.021417,-0.0076,1.052
9710.00,7.543327,24.59500,-0.000170,24.021437,-0.0076,1.051
9712.00,7.542939,24.59461,-0.000170,24.021066,-0.0076,1.052
9714.00,7.542114,24.59499,-0.000170,24.020716,-0.0076,1.052
9716.00,7.541206,24.59580,-0.000169,24.021107,-0.0076,1.052
9718.00,7.542571,24.59537,-0.000170,24.022054,-0.0075,1.052
9720.00,7.543614,24.59411,-0.000171,24.020917,-0.0076,1.052
9722.00,7.544122,24.59473,-0.000169,24.021144,-0.0076,1.052
9724.00,7.544006,24.59561,-0.000169,24.021354,-0.0076,1.051
9726.00,7.542915,24.59511,-0.000170,24.020933,-0.0076,1.052
9728.00,7.543019,24.59537,-0.000169,24.021892,-0.0076,1.052
9730.00,7.543613,24.59456,-0.000170,24.021187,-0.0076,1.052
9732.00,7.543818,24.59477,-0.000170,24.020589,-0.0076,1.052
9734.00,7.543385,24.59504,-0.000171,24.020743,-0.0076,1.052
9736.00,7.543401,24.59437,-0.000171,24.021049,-0.0076,1.052
9738.00,7.543631,24.59404,-0.000169,24.021136,-0.0076,1.052
9740.00,7.543566,24.59410,-0.000171,24.021475,-0.0076,1.053
9742.00,7.543743,24.59452,-0.000171,24.021881,-0.0076,1.052
9744.00,7.543878,24.59447,-0.000171,24.020948,-0.0076,1.052
9746.00,7.543927,24.59405,-0.000169,24.021111,-0.0076,1.051
9748.00,7.543370,24.59426,-0.000170,24.021684,-0.0076,1.052
9750.00,7.543030,24.59463,-0.000168,24.021602,-0.0076,1.051
9752.00,7.543299,24.59478,-0.000170,24.021401,-0.0076,1.052
9754.00,7.543543,24.59456,-0.000170,24.020705,-0.0076,1.052
9756.00,7.543354,24.59487,-0.000169,24.021312,-0.0076,1.051
9758.00,7.542540,24.59520,-0.000170,24.021463,-0.0076,1.052
9760.00,7.541934,24.59456,-0.000170,24.020614,-0.0076,1.052
9762.00,7.542138,24.59457,-0.000170,24.020420,-0.0076,1.052
9764.00,7.542610,24.59397,-0.000171,24.021836,-0.0076,1.052
9766.00,7.542592,24.59401,-0.000170,24.021722,-0.0076,1.052
9768.00,7.542396,24.59409,-0.000170,24.020839,-0.0076,1.052
9770.00,7.541844,24.59506,-0.000171,24.021058,-0.0076,1.052
9772.00,7.540618,24.59456,-0.000170,24.021521,-0.0076,1.052
9774.00,7.541347,24.59380,-0.000170,24.020656,-0.0076,1.052
9776.00,7.542535,24.59363,-0.000169,24.020759,-0.0076,1.052
9778.00,7.543205,24.59449,-0.000170,24.021727,-0.0076,1.052
9780.00,7.543370,24.59454,-0.000170,24.020948,-0.0076,1.052
9782.00,7.542677,24.59460,-0.000170,24.021349,-0.0076,1.051
9784.00,7.542497,24.59443,-0.000169,24.022465,-0.0076,1.052
9786.00,7.542648,24.59434,-0.000170,24.021506,-0.0076,1.052
9788.00,7.542582,24.59359,-0.000169,24.020805,-0.0076,1.052
9790.00,7.542121,24.59333,-0.000171,24.021222,-0.0076,1.053
9792.00,7.542540,24.59422,-0.000171,24.021606,-0.0076,1.052
9794.00,7.542701,24.59424,-0.000169,24.021100,-0.0076,1.052
9796.00,7.543012,24.59475,-0.000170,24.021019,-0.0076,1.052
9798.00,7.542715,24.59419,-0.000171,24.020970,-0.0076,1.051
9800.00,7.543333,24.59382,-0.000170,24.021124,-0.0076,1.052
9802.00,7.542671,24.59439,-0.000170,24.020979,-0.0076,1.053
9804.00,7.541859,24.59386,-0.000170,24.021256,-0.0076,1.052
9806.00,7.541609,24.59483,-0.000171,24.021214,-0.0076,1.053
9808.00,7.541526,24.59480,-0.000170,24.021430,-0.0076,1.052
9810.00,7.541436,24.59511,-0.000170,24.020923,-0.0076,1.052
9812.00,7.541608,24.59437,-0.000169,24.021075,-0.0076,1.052
9814.00,7.541652,24.59500,-0.000169,24.021285,-0.0076,1.052
9816.00,7.541104,24.59532,-0.000170,24.020841,-0.0076,1.052
9818.00,7.540853,24.59574,-0.000170,24.021470,-0.0076,1.052
9820.00,7.541063,24.59507,-0.000170,24.020694,-0.0076,1.053
9822.00,7.541076,24.59485,-0.000169,24.020846,-0.0075,1.052
9824.00,7.541263,24.59528,-0.000169,24.021557,-0.0075,1.052
9826.00,7.541374,24.59561,-0.000168,24.021711,-0.0076,1.051
9828.00,7.541333,24.59597,-0.000168,24.021653,-0.0076,1.052
9830.00,7.540561,24.59545,-0.000169,24.021207,-0.0075,1.052
9832.00,7.540640,24.59528,-0.000170,24.021229,-0.0076,1.052
9834.00,7.540284,24.59570,-0.000169,24.021278,-0.0076,1.052
9836.00,7.540293,24.59536,-0.000169,24.021334,-0.0076,1.052
9838.00,7.541208,24.59535,-0.000169,24.020868,-0.0076,1.053
9840.00,7.541111,24.59510,-0.000170,24.020803,-0.0076,1.052
9842.00,7.540894,24.59520,-0.000171,24.021813,-0.0076,1.052
9844.00,7.540959,24.59536,-0.000170,24.021223,-0.0076,1.052
9846.00,7.541130,24.59476,-0.000169,24.021037,-0.0076,1.051
9848.00,7.540765,24.59475,-0.000170,24.021831,-0.0076,1.052
9850.00,7.541493,24.59478,-0.000169,24.021160,-0.0076,1.052
9852.00,7.540872,24.59487,-0.000169,24.021532,-0.0076,1.052
9854.00,7.540806,24.59494,-0.000170,24.021573,-0.0076,1.052
9856.00,7.540756,24.59463,-0.000169,24.021481,-0.0076,1.052
9858.00,7.541408,24.59575,-0.000170,24.021457,-0.0076,1.052
9860.00,7.541618,24.59577,-0.000170,24.020977,-0.0076,1.052
9862.00,7.541330,24.59491,-0.000169,24.020551,-0.0076,1.052
9864.00,7.540308,24.59505,-0.000170,24.021078,-0.0076,1.052
9866.00,7.540314,24.59458,-0.000170,24.021553,-0.0076,1.052
9868.00,7.541195,24.59487,-0.000169,24.021394,-0.0076,1.052
9870.00,7.540583,24.59519,-0.000169,24.021557,-0.0076,1.052
9872.00,7.540655,24.59558,-0.000170,24.021628,-0.0076,1.052
9874.00,7.540577,24.59548,-0.000170,24.021566,-0.0076,1.052
9876.00,7.540696,24.59616,-0.000168,24.021436,-0.0076,1.051
9878.00,7.540567,24.59618,-0.000170,24.020629,-0.0076,1.052
9880.00,7.539837,24.59618,-0.000169,24.020959,-0.0076,1.052
9882.00,7.540426,24.59561,-0.000170,24.021397,-0.0076,1.052
9884.00,7.540893,24.59554,-0.000169,24.021200,-0.0076,1.052
9886.00,7.540557,24.59526,-0.000170,24.021111,-0.0076,1.052
9888.00,7.540266,24.59617,-0.000170,24.020886,-0.0076,1.052
9890.00,7.540214,24.59531,-0.000171,24.021042,-0.0076,1.052
9892.00,7.540396,24.59547,-0.000171,24.021854,-0.0076,1.052
9894.00,7.540452,24.59543,-0.000170,24.020362,-0.0076,1.052
9896.00,7.539620,24.59554,-0.000170,24.021466,-0.0076,1.052
9898.00,7.539487,24.59591,-0.000170,24.021265,-0.0075,1.052
9900.00,7.540307,24.59573,-0.000170,24.021401,-0.0076,1.052
9902.00,7.541468,24.59493,-0.000169,24.021492,-0.0076,1.052
9904.00,7.541438,24.59575,-0.000169,24.021053,-0.0076,1.052
9906.00,7.540857,24.59600,-0.000169,24.021113,-0.0076,1.052
9908.00,7.540966,24.59508,-0.000169,24.021077,-0.0076,1.052
9910.00,7.541232,24.59582,-0.000169,24.021055,-0.0076,1.052
9912.00,7.540243,24.59529,-0.000169,24.021049,-0.0076,1.052
9914.00,7.540302,24.59443,-0.000170,24.021303,-0.0076,1.052
9916.00,7.540270,24.59424,-0.000170,24.021499,-0.0076,1.052
9918.00,7.540648,24.59527,-0.000169,24.021802,-0.0075,1.053
9920.00,7.540259,24.59541,-0.000171,24.020913,-0.0076,1.052
9922.00,7.539805,24.59528,-0.000170,24.021461,-0.0076,1.051
9924.00,7.540150,24.59604,-0.000169,24.021736,-0.0076,1.051
9926.00,7.539889,24.59587,-0.000170,24.021581,-0.0076,1.052
9928.00,7.540098,24.59562,-0.000169,24.021156,-0.0076,1.052
9930.00,7.540050,24.59629,-0.000170,24.020888,-0.0076,1.052
9932.00,7.540122,24.59560,-0.000169,24.021336,-0.0076,1.051
9934.00,7.540762,24.59652,-0.000170,24.021068,-0.0076,1.052
9936.00,7.540169,24.59670,-0.000170,24.020941,-0.0076,1.052
9938.00,7.540444,24.59599,-0.000170,24.020718,-0.0076,1.052
9940.00,7.540559,24.59607,-0.000170,24.020944,-0.0076,1.052
9942.00,7.540421,24.59578,-0.000170,24.020685,-0.0076,1.052
9944.00,7.539805,24.59497,-0.000170,24.020544,-0.0076,1.052
9946.00,7.539103,24.59427,-0.000170,24.020770,-0.0076,1.052
9948.00,7.539902,24.59400,-0.000169,24.021291,-0.0076,1.052
9950.00,7.540282,24.59419,-0.000171,24.021396,-0.0076,1.052
9952.00,7.540168,24.59427,-0.000171,24.021329,-0.0076,1.052
9954.00,7.539847,24.59451,-0.000170,24.020426,-0.0076,1.052
9956.00,7.540229,24.59494,-0.000171,24.020819,-0.0076,1.051
9958.00,7.540364,24.59450,-0.000170,24.020718,-0.0076,1.052
9960.00,7.540038,24.59555,-0.000170,24.020883,-0.0076,1.051
9962.00,7.539711,24.59518,-0.000171,24.021238,-0.0076,1.051
9964.00,7.540260,24.59484,-0.000170,24.021635,-0.0076,1.052
9966.00,7.540336,24.59516,-0.000169,24.021258,-0.0076,1.052
9968.00,7.539272,24.59608,-0.000170,24.021499,-0.0076,1.052
9970.00,7.538557,24.59541,-0.000170,24.021339,-0.0076,1.052
9972.00,7.538415,24.59513,-0.000169,24.021252,-0.0076,1.052
9974.00,7.538415,24.59517,-0.000170,24.021156,-0.0076,1.052
9976.00,7.539008,24.59569,-0.000170,24.021368,-0.0076,1.052
9978.00,7.538874,24.59593,-0.000170,24.021173,-0.0076,1.052
9980.00,7.538676,24.59605,-0.000170,24.020404,-0.0076,1.052
9982.00,7.538541,24.59593,-0.000170,24.021084,-0.0076,1.051
9984.00,7.538630,24.59518,-0.000170,24.020881,-0.0076,1.052
9986.00,7.538629,24.59542,-0.000169,24.021334,-0.0076,1.051
9988.00,7.538574,24.59538,-0.000169,24.021566,-0.0076,1.052
9990.00,7.538104,24.59488,-0.000169,24.020825,-0.0075,1.052
9992.00,7.537998,24.59493,-0.000169,24.020830,-0.0076,1.052
9994.00,7.538243,24.59467,-0.000170,24.021374,-0.0076,1.051
9996.00,7.538627,24.59569,-0.000170,24.021390,-0.0076,1.053
9998.00,7.538694,24.59570,-0.000169,24.020526,-0.0076,1.052
10000.00,7.537452,24.59566,-0.000169,24.021193,-0.0076,1.052
10002.00,7.537562,24.59499,-0.000169,24.020999,-0.0076,1.052
10004.00,7.538695,24.59579,-0.000171,24.020924,-0.0076,1.052
10006.00,7.539058,24.59608,-0.000170,24.021318,-0.0076,1.051
10008.00,7.539078,24.59626,-0.000170,24.021176,-0.0076,1.051
10010.00,7.538729,24.59602,-0.000170,24.020843,-0.0076,1.052
10012.00,7.537967,24.59653,-0.000169,24.021325,-0.0076,1.052
10014.00,7.537439,24.59545,-0.000169,24.020819,-0.0076,1.052
10016.00,7.538210,24.59561,-0.000170,24.021341,-0.0076,1.052
10018.00,7.538390,24.59623,-0.000170,24.021570,-0.0076,1.052
10020.00,7.538368,24.59579,-0.000169,24.021196,-0.0076,1.052
10022.00,7.538770,24.59632,-0.000170,24.021262,-0.0076,1.052
10024.00,7.538418,24.59550,-0.000170,24.021069,-0.0076,1.052
10026.00,7.538543,24.59493,-0.000169,24.021109,-0.0076,1.052
10028.00,7.537767,24.59521,-0.000170,24.021497,-0.0076,1.052
10030.00,7.537872,24.59493,-0.000169,24.020854,-0.0076,1.052
10032.00,7.538409,24.59486,-0.000170,24.021254,-0.0076,1.053
10034.00,7.539010,24.59513,-0.000171,24.021071,-0.0076,1.052
10036.00,7.538852,24.59486,-0.000170,24.020324,-0.0076,1.052
10038.00,7.539137,24.59423,-0.000171,24.020971,-0.0076,1.053
10040.00,7.538683,24.59501,-0.000171,24.020875,-0.0076,1.052
10042.00,7.538666,24.59550,-0.000170,24.020875,-0.0076,1.052
10044.00,7.539086,24.59490,-0.000170,24.021207,-0.0076,1.051
10046.00,7.539114,24.59510,-0.000169,24.021312,-0.0076,1.052
10048.00,7.538876,24.59583,-0.000170,24.020544,-0.0076,1.052
10050.00,7.539522,24.59614,-0.000171,24.021205,-0.0076,1.052
10052.00,7.538724,24.59554,-0.000170,24.020774,-0.0076,1.052
10054.00,7.537974,24.59541,-0.000170,24.020834,-0.0076,1.051
10056.00,7.539250,24.59566,-0.000170,24.020656,-0.0076,1.052
10058.00,7.540280,24.59560,-0.000170,24.020895,-0.0076,1.052
10060.00,7.540324,24.59583,-0.000169,24.021372,-0.0076,1.052
10062.00,7.540061,24.59557,-0.000169,24.020712,-0.0076,1.051
10064.00,7.539533,24.59566,-0.000169,24.021352,-0.0076,1.052
10066.00,7.540061,24.59453,-0.000169,24.020799,-0.0076,1.052
10068.00,7.540720,24.59392,-0.000169,24.020886,-0.0076,1.052
10070.00,7.540603,24.59449,-0.000169,24.021254,-0.0076,1.052
10072.00,7.540291,24.59485,-0.000170,24.020993,-0.0076,1.052
10074.00,7.540727,24.59574,-0.000169,24.021532,-0.0076,1.051
10076.00,7.541126,24.59540,-0.000169,24.020999,-0.0076,1.053
10078.00,7.540766,24.59526,-0.000170,24.020903,-0.0076,1.052
10080.00,7.540738,24.59546,-0.000171,24.020558,-0.0076,1.053
10082.00,7.540064,24.59468,-0.000170,24.020923,-0.0076,1.053
10084.00,7.540651,24.59426,-0.000170,24.020883,-0.0077,1.052
10086.00,7.541216,24.59428,-0.000170,24.020966,-0.0076,1.052
10088.00,7.540877,24.59361,-0.000171,24.020797,-0.0076,1.052
10090.00,7.540852,24.59479,-0.000170,24.020923,-0.0076,1.051
10092.00,7.541346,24.59593,-0.000170,24.021354,-0.0076,1.052
10094.00,7.541726,24.59552,-0.000170,24.021138,-0.0076,1.052
10096.00,7.541028,24.59535,-0.000170,24.021254,-0.0076,1.052
10098.00,7.540610,24.59505,-0.000171,24.021530,-0.0076,1.052
10100.00,7.540081,24.59519,-0.000171,24.020478,-0.0076,1.052
10102.00,7.539423,24.59590,-0.000171,24.021325,-0.0076,1.052
10104.00,7.539508,24.59638,-0.000171,24.021717,-0.0076,1.052
10106.00,7.539777,24.59589,-0.000169,24.021022,-0.0076,1.052
10108.00,7.540103,24.59581,-0.000169,24.022070,-0.0076,1.052
10110.00,7.539972,24.59509,-0.000170,24.021620,-0.0076,1.052
10112.00,7.539828,24.59581,-0.000171,24.020629,-0.0076,1.053
10114.00,7.539661,24.59628,-0.000171,24.021666,-0.0076,1.053
10116.00,7.539237,24.59618,-0.000171,24.020865,-0.0076,1.052
10118.00,7.539437,24.59636,-0.000171,24.021204,-0.0076,1.052
10120.00,7.539625,24.59624,-0.000169,24.021227,-0.0076,1.052
10122.00,7.539880,24.59750,-0.000169,24.020970,-0.0076,1.051
10124.00,7.540493,24.59737,-0.000170,24.021468,-0.0076,1.052
10126.00,7.541205,24.59602,-0.000170,24.022045,-0.0076,1.052
10128.00,7.541113,24.59622,-0.000170,24.021185,-0.0076,1.052
10130.00,7.539462,24.59685,-0.000169,24.021249,-0.0076,1.052
10132.00,7.538791,24.59574,-0.000171,24.021468,-0.0076,1.053
10134.00,7.539073,24.59612,-0.000170,24.021717,-0.0076,1.052
10136.00,7.538597,24.59746,-0.000170,24.020990,-0.0076,1.052
10138.00,7.538558,24.59739,-0.000170,24.021414,-0.0076,1.052
10140.00,7.538444,24.59673,-0.000170,24.020923,-0.0076,1.053
10142.00,7.538624,24.59722,-0.000170,24.020957,-0.0076,1.052
10144.00,7.538545,24.59786,-0.000169,24.021378,-0.0076,1.052
10146.00,7.538772,24.59761,-0.000170,24.021283,-0.0076,1.052
10148.00,7.538962,24.59860,-0.000169,24.021180,-0.0076,1.052
10150.00,7.538315,24.59928,-0.000169,24.020772,-0.0076,1.052
10152.00,7.538691,24.59871,-0.000169,24.021301,-0.0076,1.052
10154.00,7.538960,24.59899,-0.000169,24.021200,-0.0076,1.052
10156.00,7.538836,24.59859,-0.000169,24.021262,-0.0076,1.052
10158.00,7.537749,24.59947,-0.000169,24.021194,-0.0076,1.052
10160.00,7.537601,24.59908,-0.000170,24.021599,-0.0076,1.052
10162.00,7.538043,24.59919,-0.000169,24.021448,-0.0076,1.053
10164.00,7.538588,24.59929,-0.000169,24.021218,-0.0076,1.052
10166.00,7.538669,24.59945,-0.000169,24.021098,-0.0076,1.052
10168.00,7.537785,24.59868,-0.000168,24.020935,-0.0076,1.052
10170.00,7.536271,24.59852,-0.000169,24.021078,-0.0076,1.052
10172.00,7.536061,24.59851,-0.000170,24.021408,-0.0076,1.052
10174.00,7.537381,24.59968,-0.000169,24.021617,-0.0076,1.052
10176.00,7.537562,24.59836,-0.000169,24.021385,-0.0075,1.052
10178.00,7.537092,24.59898,-0.000169,24.021280,-0.0076,1.053
10180.00,7.537169,24.59942,-0.000170,24.021271,-0.0076,1.052
10182.00,7.537132,24.59905,-0.000170,24.021396,-0.0076,1.052
10184.00,7.536571,24.59859,-0.000170,24.021165,-0.0076,1.052
10186.00,7.537183,24.59896,-0.000169,24.021006,-0.0076,1.052
10188.00,7.537236,24.59812,-0.000170,24.020874,-0.0076,1.052
10190.00,7.537482,24.59824,-0.000170,24.021265,-0.0076,1.052
10192.00,7.536473,24.59902,-0.000170,24.021764,-0.0076,1.052
10194.00,7.536945,24.59838,-0.000170,24.020910,-0.0076,1.052
10196.00,7.537814,24.59853,-0.000169,24.020725,-0.0076,1.052
10198.00,7.537849,24.59805,-0.000170,24.020826,-0.0076,1.053
10200.00,7.537396,24.59764,-0.000170,24.020564,-0.0076,1.052
10202.00,7.537757,24.59748,-0.000170,24.021615,-0.0076,1.052
10204.00,7.537991,24.59792,-0.000170,24.021120,-0.0076,1.052
@17,12.0000,24.0
10206.00,7.536109,24.59769,-0.000171,24.021403,-0.0076,1.052
10208.00,7.528482,24.59730,-0.000170,24.021909,-0.0076,1.052
10210.00,7.519268,24.59743,-0.000170,24.021180,-0.0076,1.051
10212.00,7.511159,24.59710,-0.000168,24.020968,-0.0076,1.051
10214.00,7.506541,24.59710,-0.000169,24.021599,-0.0076,1.051
10216.00,7.503486,24.59725,-0.000169,24.020638,-0.0076,1.052
10218.00,7.501419,24.59698,-0.000169,24.021111,-0.0076,1.052
10220.00,7.500433,24.59681,-0.000171,24.021060,-0.0076,1.053
10222.00,7.501068,24.59700,-0.000171,24.021218,-0.0076,1.053
10224.00,7.501937,24.59689,-0.000171,24.022001,-0.0076,1.053
10226.00,7.502765,24.59707,-0.000171,24.021029,-0.0075,1.053
10228.00,7.502968,24.59655,-0.000170,24.021996,-0.0076,1.053
10230.00,7.505827,24.59669,-0.000172,24.020807,-0.0076,1.054
10232.00,7.514879,24.59723,-0.000171,24.021171,-0.0076,1.053
10234.00,7.525220,24.59718,-0.000170,24.020939,-0.0076,1.053
10236.00,7.535026,24.59631,-0.000171,24.021039,-0.0076,1.053
10238.00,7.541364,24.59703,-0.000170,24.021320,-0.0076,1.054
10240.00,7.544331,24.59744,-0.000170,24.021715,-0.0076,1.053
10242.00,7.545921,24.59664,-0.000170,24.020941,-0.0075,1.053
10244.00,7.544956,24.59693,-0.000169,24.021608,-0.0076,1.052
10246.00,7.544660,24.59631,-0.000169,24.021619,-0.0076,1.052
10248.00,7.544399,24.59656,-0.000168,24.021407,-0.0076,1.052
10250.00,7.543445,24.59674,-0.000169,24.020584,-0.0076,1.052
10252.00,7.542831,24.59638,-0.000169,24.020536,-0.0076,1.052
10254.00,7.542164,24.59663,-0.000169,24.021084,-0.0076,1.052
10256.00,7.541590,24.59597,-0.000167,24.021305,-0.0076,1.051
10258.00,7.540213,24.59599,-0.000168,24.021561,-0.0076,1.052
10260.00,7.538506,24.59644,-0.000170,24.021401,-0.0076,1.053
10262.00,7.537766,24.59693,-0.000171,24.021475,-0.0076,1.053
10264.00,7.536833,24.59733,-0.000170,24.021552,-0.0076,1.053
10266.00,7.536052,24.59750,-0.000169,24.021010,-0.0076,1.052
10268.00,7.536352,24.59671,-0.000170,24.021579,-0.0076,1.052
10270.00,7.536261,24.59784,-0.000170,24.021093,-0.0076,1.052
10272.00,7.536453,24.59706,-0.000169,24.021561,-0.0076,1.053
10274.00,7.536937,24.59751,-0.000170,24.021013,-0.0076,1.053
10276.00,7.536837,24.59689,-0.000169,24.021236,-0.0076,1.052
10278.00,7.536608,24.59701,-0.000169,24.021655,-0.0076,1.052
10280.00,7.536420,24.59687,-0.000170,24.021167,-0.0076,1.052
10282.00,7.536661,24.59743,-0.000169,24.021566,-0.0076,1.052
10284.00,7.536870,24.59595,-0.000170,24.021285,-0.0076,1.052
10286.00,7.536662,24.59606,-0.000170,24.020968,-0.0076,1.052
10288.00,7.537224,24.59569,-0.000170,24.021463,-0.0076,1.053
10290.00,7.537498,24.59635,-0.000170,24.020807,-0.0076,1.052
10292.00,7.536908,24.59582,-0.000171,24.021258,-0.0076,1.052
10294.00,7.536835,24.59568,-0.000169,24.020662,-0.0076,1.053
10296.00,7.536124,24.59616,-0.000170,24.021593,-0.0076,1.052
10298.00,7.536944,24.59584,-0.000169,24.021967,-0.0076,1.052
10300.00,7.537546,24.59546,-0.000169,24.021249,-0.0076,1.052
10302.00,7.537538,24.59688,-0.000169,24.021564,-0.0076,1.053
10304.00,7.537500,24.59708,-0.000171,24.021736,-0.0076,1.053
10306.00,7.538252,24.59756,-0.000169,24.021501,-0.0076,1.053
10308.00,7.538103,24.59754,-0.000170,24.021818,-0.0076,1.052
10310.00,7.538525,24.59678,-0.000169,24.021022,-0.0075,1.052
10312.00,7.538880,24.59716,-0.000168,24.021514,-0.0076,1.052
10314.00,7.538472,24.59751,-0.000169,24.021834,-0.0076,1.052
10316.00,7.537690,24.59713,-0.000170,24.021033,-0.0076,1.052
10318.00,7.538119,24.59706,-0.000170,24.021051,-0.0075,1.052
10320.00,7.538606,24.59658,-0.000169,24.021561,-0.0076,1.053
10322.00,7.539080,24.59728,-0.000168,24.021702,-0.0076,1.052
10324.00,7.540023,24.59738,-0.000170,24.020865,-0.0076,1.052
10326.00,7.539868,24.59726,-0.000168,24.021097,-0.0076,1.052
10328.00,7.539983,24.59746,-0.000169,24.021740,-0.0076,1.052
10330.00,7.540255,24.59733,-0.000169,24.021466,-0.0076,1.052
10332.00,7.541129,24.59754,-0.000169,24.020923,-0.0076,1.053
10334.00,7.540088,24.59761,-0.000168,24.021613,-0.0076,1.052
10336.00,7.540429,24.59671,-0.000169,24.021379,-0.0076,1.052
10338.00,7.541107,24.59770,-0.000169,24.021775,-0.0076,1.052
10340.00,7.540945,24.59759,-0.000170,24.021517,-0.0076,1.052
10342.00,7.539938,24.59777,-0.000169,24.021702,-0.0076,1.053
10344.00,7.540627,24.59907,-0.000169,24.021878,-0.0075,1.053
10346.00,7.539989,24.59835,-0.000171,24.021657,-0.0076,1.052
10348.00,7.539612,24.59827,-0.000169,24.021869,-0.0076,1.052
10350.00,7.539874,24.59862,-0.000168,24.021164,-0.0075,1.052
10352.00,7.538949,24.59858,-0.000168,24.021938,-0.0076,1.052
10354.00,7.539128,24.59826,-0.000169,24.021562,-0.0076,1.052
10356.00,7.539418,24.59863,-0.000169,24.021483,-0.0076,1.053
10358.00,7.539742,24.59888,-0.000170,24.021640,-0.0076,1.052
10360.00,7.538783,24.59885,-0.000169,24.021595,-0.0076,1.052
10362.00,7.538990,24.59907,-0.000169,24.021158,-0.0076,1.052
10364.00,7.539439,24.59847,-0.000168,24.021158,-0.0076,1.052
10366.00,7.538610,24.59760,-0.000169,24.021020,-0.0076,1.053
10368.00,7.537942,24.59801,-0.000170,24.021475,-0.0076,1.053
10370.00,7.537577,24.59853,-0.000170,24.021372,-0.0076,1.053
10372.00,7.537364,24.59924,-0.000170,24.021162,-0.0076,1.052
10374.00,7.537522,24.59907,-0.000169,24.021175,-0.0076,1.052
10376.00,7.537295,24.59928,-0.000168,24.022150,-0.0076,1.052
10378.00,7.537064,24.59922,-0.000169,24.021668,-0.0076,1.053
10380.00,7.537681,24.59875,-0.000169,24.021385,-0.0075,1.052
10382.00,7.538413,24.59873,-0.000170,24.021285,-0.0075,1.052
10384.00,7.537667,24.59865,-0.000170,24.021481,-0.0076,1.052
10386.00,7.537068,24.59894,-0.000169,24.021187,-0.0076,1.053
10388.00,7.537740,24.59970,-0.000170,24.021619,-0.0076,1.052
10390.00,7.537498,24.59869,-0.000170,24.021249,-0.0075,1.053
10392.00,7.537170,24.59833,-0.000169,24.021439,-0.0076,1.052
10394.00,7.537890,24.59811,-0.000169,24.021410,-0.0076,1.053
10396.00,7.537275,24.59842,-0.000169,24.021247,-0.0076,1.053
10398.00,7.536775,24.59816,-0.000169,24.021936,-0.0076,1.053
10400.00,7.536357,24.59842,-0.000169,24.021653,-0.0076,1.053
10402.00,7.536352,24.59730,-0.000168,24.020942,-0.0076,1.053
10404.00,7.536548,24.59761,-0.000169,24.021724,-0.0076,1.052
10406.00,7.536640,24.59759,-0.000168,24.021726,-0.0076,1.053
10408.00,7.537032,24.59736,-0.000168,24.021388,-0.0076,1.052
10410.00,7.536646,24.59738,-0.000168,24.020846,-0.0076,1.053
10412.00,7.536700,24.59759,-0.000169,24.021330,-0.0076,1.053
10414.00,7.537052,24.59769,-0.000169,24.021481,-0.0076,1.052
10416.00,7.537043,24.59686,-0.000169,24.021184,-0.0076,1.053
10418.00,7.537062,24.59669,-0.000170,24.021684,-0.0076,1.053
10420.00,7.536304,24.59697,-0.000170,24.021477,-0.0076,1.052
10422.00,7.535324,24.59758,-0.000169,24.021243,-0.0075,1.052
10424.00,7.534979,24.59702,-0.000170,24.021566,-0.0076,1.052
10426.00,7.535680,24.59713,-0.000171,24.021608,-0.0076,1.052
10428.00,7.535994,24.59743,-0.000170,24.020917,-0.0076,1.052
10430.00,7.535268,24.59779,-0.000170,24.021432,-0.0076,1.053
10432.00,7.534653,24.59695,-0.000171,24.021363,-0.0076,1.053
10434.00,7.534862,24.59819,-0.000169,24.021233,-0.0076,1.053
10436.00,7.535731,24.59766,-0.000168,24.021379,-0.0076,1.052
10438.00,7.535506,24.59691,-0.000170,24.020897,-0.0076,1.053
10440.00,7.535344,24.59718,-0.000170,24.021648,-0.0076,1.053
10442.00,7.535937,24.59759,-0.000169,24.021463,-0.0076,1.052
10444.00,7.536135,24.59765,-0.000169,24.021269,-0.0076,1.052
10446.00,7.535222,24.59697,-0.000170,24.021223,-0.0076,1.052
10448.00,7.535147,24.59645,-0.000168,24.021949,-0.0076,1.052
10450.00,7.535968,24.59600,-0.000169,24.021080,-0.0076,1.052
10452.00,7.536320,24.59627,-0.000169,24.021425,-0.0076,1.052
10454.00,7.536253,24.59744,-0.000169,24.021254,-0.0076,1.053
10456.00,7.535840,24.59700,-0.000170,24.021185,-0.0076,1.052
10458.00,7.536733,24.59686,-0.000170,24.021233,-0.0076,1.052
10460.00,7.536636,24.59674,-0.000170,24.021073,-0.0076,1.052
10462.00,7.536062,24.59688,-0.000170,24.021091,-0.0076,1.053
10464.00,7.535702,24.59710,-0.000170,24.021151,-0.0076,1.053
10466.00,7.536247,24.59695,-0.000171,24.020705,-0.0076,1.053
10468.00,7.537028,24.59699,-0.000170,24.021026,-0.0076,1.052
10470.00,7.537100,24.59663,-0.000169,24.021207,-0.0076,1.053
10472.00,7.536710,24.59624,-0.000170,24.020796,-0.0076,1.053
10474.00,7.536885,24.59654,-0.000171,24.021485,-0.0076,1.053
10476.00,7.536529,24.59683,-0.000170,24.021320,-0.0076,1.052
10478.00,7.535884,24.59699,-0.000169,24.021465,-0.0076,1.053
10480.00,7.535268,24.59793,-0.000170,24.020669,-0.0076,1.053
10482.00,7.535493,24.59828,-0.000169,24.020932,-0.0076,1.053
10484.00,7.535870,24.59753,-0.000169,24.021089,-0.0076,1.053
10486.00,7.535956,24.59791,-0.000169,24.021396,-0.0076,1.053
10488.00,7.535995,24.59740,-0.000168,24.021664,-0.0076,1.053
10490.00,7.536660,24.59759,-0.000168,24.021597,-0.0076,1.053
10492.00,7.536610,24.59816,-0.000170,24.021234,-0.0076,1.052
10494.00,7.536579,24.59868,-0.000170,24.020196,-0.0076,1.052
10496.00,7.536588,24.59767,-0.000169,24.021512,-0.0076,1.053
10498.00,7.536663,24.59746,-0.000170,24.021724,-0.0076,1.053
10500.00,7.536031,24.59718,-0.000168,24.021523,-0.0076,1.052
10502.00,7.536475,24.59762,-0.000168,24.021370,-0.0076,1.052
10504.00,7.536994,24.59777,-0.000168,24.021582,-0.0076,1.052
10506.00,7.537355,24.59746,-0.000171,24.021417,-0.0076,1.053
10508.00,7.537221,24.59746,-0.000171,24.021073,-0.0076,1.053
10510.00,7.536505,24.59775,-0.000170,24.021069,-0.0076,1.053
10512.00,7.535895,24.59777,-0.000170,24.020703,-0.0076,1.053
10514.00,7.535085,24.59800,-0.000169,24.021146,-0.0076,1.053
10516.00,7.535077,24.59725,-0.000169,24.020924,-0.0076,1.052
10518.00,7.535795,24.59796,-0.000169,24.021967,-0.0076,1.052
10520.00,7.535685,24.59767,-0.000169,24.020984,-0.0076,1.053
10522.00,7.536192,24.59706,-0.000170,24.020926,-0.0076,1.053
10524.00,7.537155,24.59700,-0.000171,24.021562,-0.0076,1.053
10526.00,7.537065,24.59706,-0.000169,24.020917,-0.0076,1.053
10528.00,7.536010,24.59689,-0.000171,24.021133,-0.0076,1.053
10530.00,7.535710,24.59793,-0.000170,24.021256,-0.0076,1.052
10532.00,7.536099,24.59738,-0.000169,24.020928,-0.0076,1.052
10534.00,7.536100,24.59637,-0.000169,24.021218,-0.0076,1.053
10536.00,7.536034,24.59729,-0.000170,24.021113,-0.0076,1.053
10538.00,7.535940,24.59718,-0.000170,24.020422,-0.0076,1.053
10540.00,7.535986,24.59740,-0.000170,24.021392,-0.0076,1.053
10542.00,7.535666,24.59734,-0.000170,24.021584,-0.0076,1.053
10544.00,7.535246,24.59703,-0.000170,24.020973,-0.0076,1.053
10546.00,7.535655,24.59747,-0.000169,24.021216,-0.0076,1.053
10548.00,7.536167,24.59770,-0.000169,24.020556,-0.0076,1.053
10550.00,7.535499,24.59793,-0.000170,24.020265,-0.0076,1.053
10552.00,7.534538,24.59714,-0.000170,24.021407,-0.0076,1.053
10554.00,7.534330,24.59741,-0.000169,24.020917,-0.0076,1.053
10556.00,7.535037,24.59805,-0.000171,24.021528,-0.0076,1.053
10558.00,7.535397,24.59717,-0.000170,24.021668,-0.0076,1.053
10560.00,7.534829,24.59702,-0.000170,24.021367,-0.0076,1.052
10562.00,7.535088,24.59735,-0.000169,24.021441,-0.0076,1.053
10564.00,7.534866,24.59705,-0.000169,24.021258,-0.0076,1.053
10566.00,7.535629,24.59683,-0.000169,24.021271,-0.0075,1.053
10568.00,7.535051,24.59704,-0.000169,24.021572,-0.0076,1.053
10570.00,7.534734,24.59638,-0.000169,24.021155,-0.0076,1.052
10572.00,7.535666,24.59684,-0.000169,24.021845,-0.0076,1.052
10574.00,7.536203,24.59730,-0.000168,24.021635,-0.0076,1.053
10576.00,7.536035,24.59812,-0.000170,24.021704,-0.0076,1.053
10578.00,7.535074,24.59712,-0.000169,24.021789,-0.0075,1.053
10580.00,7.535113,24.59795,-0.000169,24.021485,-0.0076,1.053
10582.00,7.535452,24.59799,-0.000169,24.021211,-0.0076,1.053
10584.00,7.535510,24.59726,-0.000169,24.021205,-0.0076,1.053
10586.00,7.535591,24.59758,-0.000169,24.020658,-0.0076,1.052
10588.00,7.535925,24.59698,-0.000170,24.021586,-0.0076,1.053
10590.00,7.535125,24.59805,-0.000170,24.021325,-0.0076,1.053
10592.00,7.535303,24.59831,-0.000170,24.021220,-0.0076,1.053
10594.00,7.535387,24.59857,-0.000170,24.021610,-0.0075,1.054
10596.00,7.535220,24.59880,-0.000171,24.021479,-0.0076,1.053
10598.00,7.535363,24.59891,-0.000169,24.021214,-0.0076,1.053
10600.00,7.534022,24.59974,-0.000170,24.021135,-0.0075,1.053
10602.00,7.534058,24.59899,-0.000170,24.020603,-0.0076,1.053
10604.00,7.534355,24.59822,-0.000170,24.020618,-0.0076,1.053
10606.00,7.534510,24.59884,-0.000169,24.021276,-0.0075,1.052
10608.00,7.534077,24.59892,-0.000169,24.021225,-0.0075,1.053
10610.00,7.534184,24.59901,-0.000170,24.021095,-0.0076,1.053
10612.00,7.535084,24.59887,-0.000169,24.021780,-0.0076,1.053
10614.00,7.535418,24.59825,-0.000168,24.021242,-0.0076,1.053
10616.00,7.535085,24.59791,-0.000169,24.021693,-0.0076,1.053
10618.00,7.535477,24.59807,-0.000169,24.021508,-0.0076,1.053
10620.00,7.535523,24.59792,-0.000169,24.021010,-0.0076,1.053
10622.00,7.535676,24.59733,-0.000169,24.020988,-0.0076,1.054
10624.00,7.535674,24.59803,-0.000169,24.021698,-0.0076,1.053
10626.00,7.535403,24.59832,-0.000169,24.021689,-0.0076,1.053
10628.00,7.535303,24.59747,-0.000169,24.021421,-0.0076,1.053
10630.00,7.535285,24.59765,-0.000170,24.021263,-0.0076,1.053
10632.00,7.535675,24.59822,-0.000169,24.021426,-0.0076,1.052
10634.00,7.535444,24.59797,-0.000171,24.020453,-0.0076,1.054
10636.00,7.535884,24.59857,-0.000170,24.020910,-0.0076,1.054
10638.00,7.535479,24.59715,-0.000169,24.021581,-0.0076,1.053
10640.00,7.535227,24.59750,-0.000170,24.020899,-0.0076,1.053
10642.00,7.535386,24.59758,-0.000170,24.020846,-0.0076,1.053
10644.00,7.536216,24.59799,-0.000170,24.021325,-0.0076,1.053
10646.00,7.536005,24.59736,-0.000169,24.021606,-0.0076,1.053
10648.00,7.535928,24.59703,-0.000169,24.021385,-0.0076,1.053
10650.00,7.535325,24.59698,-0.000170,24.020890,-0.0076,1.052
10652.00,7.535612,24.59765,-0.000169,24.021630,-0.0076,1.053
10654.00,7.536475,24.59798,-0.000169,24.021252,-0.0075,1.053
10656.00,7.536560,24.59790,-0.000169,24.020558,-0.0076,1.053
10658.00,7.536274,24.59814,-0.000170,24.020397,-0.0076,1.053
10660.00,7.535988,24.59713,-0.000170,24.020723,-0.0076,1.053
10662.00,7.535959,24.59711,-0.000168,24.021352,-0.0076,1.053
10664.00,7.535512,24.59701,-0.000169,24.020912,-0.0076,1.053
10666.00,7.535291,24.59684,-0.000170,24.021368,-0.0076,1.053
10668.00,7.535655,24.59674,-0.000169,24.021852,-0.0076,1.053
10670.00,7.535844,24.59700,-0.000169,24.020855,-0.0076,1.053
10672.00,7.535369,24.59719,-0.000169,24.021403,-0.0076,1.052
10674.00,7.535127,24.59717,-0.000170,24.021463,-0.0076,1.053
10676.00,7.534785,24.59707,-0.000171,24.021042,-0.0076,1.053
10678.00,7.534058,24.59694,-0.000170,24.021468,-0.0076,1.053
10680.00,7.532797,24.59674,-0.000170,24.021272,-0.0076,1.052
10682.00,7.532069,24.59644,-0.000170,24.021829,-0.0076,1.052
10684.00,7.531572,24.59696,-0.000169,24.021820,-0.0076,1.053
10686.00,7.532436,24.59765,-0.000170,24.021537,-0.0076,1.053
10688.00,7.531709,24.59784,-0.000169,24.021448,-0.0076,1.053
10690.00,7.532073,24.59884,-0.000170,24.021294,-0.0076,1.053
10692.00,7.531459,24.59884,-0.000169,24.021470,-0.0076,1.053
10694.00,7.530736,24.59808,-0.000171,24.020404,-0.0076,1.052
10696.00,7.531456,24.59847,-0.000170,24.021526,-0.0076,1.052
10698.00,7.531213,24.59921,-0.000171,24.021126,-0.0076,1.053
10700.00,7.531212,24.59939,-0.000170,24.020792,-0.0076,1.053
10702.00,7.531855,24.59915,-0.000170,24.021483,-0.0076,1.052
10704.00,7.532621,24.59902,-0.000171,24.021639,-0.0076,1.053
10706.00,7.533274,24.59916,-0.000170,24.021122,-0.0076,1.053
10708.00,7.532955,24.59888,-0.000170,24.021445,-0.0076,1.053
10710.00,7.532308,24.59902,-0.000170,24.021004,-0.0076,1.053
10712.00,7.533154,24.59949,-0.000170,24.021144,-0.0076,1.053
10714.00,7.533653,24.59928,-0.000171,24.021501,-0.0076,1.054
10716.00,7.533415,24.59877,-0.000171,24.021136,-0.0076,1.054
10718.00,7.533412,24.59851,-0.000170,24.020984,-0.0075,1.053
10720.00,7.532605,24.59837,-0.000170,24.021088,-0.0076,1.054
10722.00,7.532202,24.59863,-0.000169,24.021872,-0.0076,1.053
10724.00,7.532794,24.59824,-0.000169,24.021098,-0.0076,1.052
10726.00,7.533833,24.59852,-0.000169,24.021222,-0.0076,1.053
10728.00,7.534702,24.59830,-0.000169,24.021633,-0.0076,1.053
10730.00,7.534119,24.59841,-0.000169,24.021205,-0.0076,1.054
10732.00,7.533612,24.59840,-0.000171,24.021301,-0.0076,1.054
10734.00,7.533980,24.59812,-0.000168,24.021749,-0.0076,1.053
10736.00,7.534494,24.59766,-0.000169,24.021911,-0.0076,1.053
10738.00,7.533888,24.59754,-0.000170,24.021720,-0.0076,1.053
10740.00,7.533807,24.59766,-0.000169,24.021372,-0.0076,1.053
10742.00,7.534548,24.59820,-0.000168,24.021631,-0.0076,1.053
10744.00,7.534210,24.59811,-0.000170,24.021260,-0.0076,1.053
10746.00,7.534192,24.59859,-0.000170,24.021165,-0.0076,1.053
10748.00,7.533537,24.59862,-0.000169,24.020652,-0.0076,1.053
10750.00,7.534167,24.59710,-0.000170,24.020901,-0.0076,1.053
10752.00,7.533579,24.59748,-0.000170,24.021133,-0.0076,1.053
10754.00,7.533158,24.59749,-0.000169,24.020845,-0.0076,1.053
10756.00,7.533276,24.59818,-0.000170,24.021194,-0.0076,1.053
10758.00,7.533137,24.59792,-0.000170,24.020634,-0.0076,1.053
10760.00,7.533871,24.59740,-0.000172,24.021131,-0.0076,1.054
10762.00,7.534641,24.59685,-0.000170,24.020825,-0.0076,1.053
10764.00,7.533393,24.59670,-0.000169,24.021367,-0.0076,1.053
10766.00,7.533128,24.59726,-0.000169,24.021642,-0.0076,1.053
10768.00,7.532476,24.59761,-0.000170,24.021147,-0.0076,1.054
10770.00,7.533276,24.59774,-0.000170,24.021223,-0.0076,1.053
10772.00,7.533260,24.59705,-0.000170,24.021149,-0.0076,1.053
10774.00,7.533987,24.59720,-0.000170,24.020854,-0.0076,1.053
10776.00,7.534246,24.59659,-0.000170,24.021648,-0.0076,1.054
10778.00,7.534681,24.59602,-0.000169,24.021466,-0.0076,1.053
10780.00,7.534727,24.59718,-0.000169,24.020763,-0.0076,1.053
10782.00,7.534297,24.59727,-0.000170,24.021071,-0.0076,1.053
10784.00,7.534271,24.59692,-0.000170,24.020783,-0.0077,1.053
10786.00,7.534506,24.59641,-0.000170,24.020676,-0.0076,1.053
10788.00,7.534627,24.59593,-0.000170,24.020768,-0.0076,1.053
10790.00,7.534203,24.59637,-0.000170,24.020910,-0.0076,1.053
10792.00,7.533871,24.59710,-0.000170,24.020698,-0.0076,1.054
10794.00,7.534511,24.59642,-0.000169,24.020884,-0.0076,1.053
10796.00,7.534262,24.59762,-0.000169,24.021287,-0.0076,1.053
10798.00,7.533677,24.59727,-0.000169,24.020924,-0.0076,1.053
10800.00,7.534516,24.59675,-0.000169,24.021173,-0.0076,1.053
10802.00,7.534620,24.59699,-0.000169,24.020710,-0.0076,1.053
10804.00,7.534645,24.59719,-0.000169,24.021198,-0.0076,1.054
@18,12.0000,24.0
10806.00,7.533860,24.59719,-0.000170,24.021437,-0.0076,1.053
10808.00,7.527241,24.59750,-0.000170,24.021011,-0.0076,1.052
10810.00,7.517097,24.59746,-0.000169,24.020085,-0.0076,1.053
10812.00,7.508013,24.59734,-0.000170,24.021124,-0.0076,1.052
10814.00,7.501463,24.59784,-0.000171,24.021127,-0.0076,1.052
10816.00,7.498548,24.59733,-0.000171,24.021439,-0.0076,1.052
10818.00,7.498457,24.59705,-0.000170,24.021296,-0.0076,1.052
10820.00,7.497787,24.59873,-0.000171,24.021234,-0.0076,1.053
10822.00,7.498299,24.59826,-0.000172,24.021260,-0.0076,1.054
10824.00,7.497987,24.59826,-0.000172,24.020785,-0.0076,1.054
10826.00,7.498639,24.59776,-0.000172,24.021089,-0.0076,1.054
10828.00,7.499859,24.59718,-0.000171,24.021499,-0.0076,1.055
10830.00,7.501871,24.59688,-0.000172,24.021071,-0.0076,1.054
10832.00,7.509680,24.59724,-0.000171,24.020843,-0.0076,1.054
10834.00,7.520745,24.59731,-0.000172,24.021211,-0.0076,1.054
10836.00,7.530163,24.59832,-0.000171,24.020667,-0.0076,1.054
10838.00,7.536362,24.59763,-0.000171,24.020979,-0.0076,1.054
10840.00,7.541763,24.59669,-0.000170,24.021550,-0.0076,1.054
10842.00,7.544267,24.59740,-0.000170,24.021035,-0.0076,1.054
10844.00,7.544183,24.59744,-0.000171,24.021044,-0.0076,1.053
10846.00,7.543346,24.59774,-0.000171,24.020797,-0.0076,1.053
10848.00,7.543159,24.59807,-0.000169,24.020433,-0.0076,1.053
10850.00,7.543983,24.59695,-0.000170,24.020761,-0.0076,1.053
10852.00,7.543709,24.59666,-0.000170,24.021207,-0.0076,1.053
10854.00,7.543373,24.59662,-0.000169,24.021069,-0.0076,1.053
10856.00,7.542327,24.59603,-0.000169,24.021350,-0.0076,1.053
10858.00,7.541586,24.59664,-0.000169,24.021077,-0.0076,1.053
10860.00,7.540081,24.59735,-0.000170,24.021069,-0.0076,1.053
10862.00,7.538781,24.59742,-0.000169,24.021276,-0.0076,1.053
10864.00,7.538572,24.59727,-0.000169,24.021405,-0.0076,1.053
10866.00,7.538342,24.59732,-0.000170,24.021461,-0.0076,1.053
10868.00,7.537283,24.59728,-0.000169,24.021428,-0.0076,1.053
10870.00,7.537376,24.59814,-0.000169,24.020923,-0.0076,1.053
10872.00,7.538241,24.59823,-0.000168,24.020328,-0.0076,1.053
10874.00,7.538148,24.59816,-0.000169,24.021136,-0.0076,1.053
10876.00,7.537591,24.59736,-0.000169,24.021610,-0.0076,1.053
10878.00,7.537527,24.59786,-0.000170,24.021207,-0.0076,1.053
10880.00,7.537458,24.59776,-0.000170,24.020810,-0.0076,1.053
10882.00,7.538072,24.59741,-0.000170,24.020705,-0.0076,1.053
10884.00,7.538344,24.59798,-0.000169,24.021097,-0.0076,1.052
10886.00,7.538954,24.59735,-0.000170,24.020884,-0.0076,1.053
10888.00,7.538394,24.59739,-0.000170,24.021046,-0.0076,1.053
10890.00,7.537931,24.59772,-0.000169,24.021486,-0.0076,1.053
10892.00,7.538680,24.59733,-0.000168,24.021291,-0.0076,1.053
10894.00,7.538906,24.59763,-0.000169,24.021990,-0.0076,1.053
10896.00,7.539007,24.59840,-0.000169,24.021383,-0.0076,1.053
10898.00,7.539247,24.59885,-0.000170,24.021243,-0.0076,1.054
10900.00,7.539864,24.59945,-0.000170,24.021329,-0.0076,1.053
10902.00,7.540740,24.59891,-0.000170,24.021327,-0.0075,1.053
10904.00,7.540571,24.59864,-0.000169,24.021010,-0.0076,1.053
10906.00,7.540180,24.59953,-0.000169,24.021053,-0.0076,1.052
10908.00,7.541241,24.59943,-0.000169,24.020794,-0.0076,1.053
10910.00,7.541044,24.59942,-0.000169,24.021122,-0.0076,1.053
10912.00,7.540804,24.59956,-0.000169,24.021553,-0.0076,1.053
10914.00,7.540963,24.59962,-0.000171,24.021374,-0.0076,1.053
10916.00,7.540846,24.60031,-0.000171,24.020707,-0.0076,1.053
10918.00,7.540329,24.59961,-0.000168,24.021019,-0.0076,1.053
10920.00,7.539445,24.59965,-0.000169,24.020767,-0.0076,1.053
10922.00,7.540220,24.59909,-0.000169,24.021867,-0.0075,1.053
10924.00,7.540964,24.59853,-0.000169,24.021234,-0.0076,1.053
10926.00,7.540215,24.59944,-0.000169,24.021354,-0.0076,1.053
10928.00,7.540157,24.59917,-0.000170,24.020533,-0.0076,1.053
10930.00,7.540219,24.59864,-0.000170,24.021117,-0.0076,1.053
10932.00,7.539734,24.59884,-0.000169,24.021644,-0.0076,1.053
10934.00,7.539442,24.59874,-0.000169,24.021091,-0.0076,1.053
10936.00,7.539524,24.59796,-0.000170,24.021291,-0.0076,1.053
10938.00,7.540055,24.59776,-0.000170,24.021118,-0.0076,1.053
10940.00,7.540743,24.59799,-0.000170,24.020603,-0.0076,1.053
10942.00,7.540529,24.59818,-0.000171,24.020841,-0.0076,1.053
10944.00,7.539022,24.59816,-0.000170,24.021044,-0.0075,1.052
10946.00,7.539236,24.59743,-0.000169,24.021236,-0.0076,1.052
10948.00,7.539377,24.59659,-0.000169,24.021334,-0.0076,1.052
10950.00,7.539541,24.59712,-0.000169,24.021533,-0.0076,1.053
10952.00,7.540004,24.59732,-0.000169,24.020875,-0.0076,1.053
10954.00,7.540175,24.59801,-0.000170,24.020716,-0.0076,1.053
10956.00,7.541274,24.59832,-0.000171,24.021146,-0.0076,1.053
10958.00,7.541502,24.59805,-0.000171,24.021091,-0.0076,1.053
10960.00,7.540178,24.59763,-0.000170,24.020930,-0.0076,1.053
10962.00,7.540090,24.59722,-0.000170,24.021022,-0.0076,1.053
10964.00,7.540048,24.59777,-0.000169,24.020941,-0.0076,1.053
10966.00,7.540492,24.59766,-0.000170,24.020986,-0.0076,1.053
10968.00,7.540681,24.59726,-0.000169,24.021227,-0.0075,1.053
10970.00,7.540313,24.59714,-0.000169,24.021443,-0.0076,1.053
10972.00,7.540336,24.59832,-0.000169,24.020866,-0.0076,1.053
10974.00,7.539987,24.59836,-0.000170,24.020926,-0.0076,1.052
10976.00,7.540364,24.59809,-0.000170,24.021126,-0.0076,1.053
10978.00,7.539703,24.59768,-0.000170,24.021312,-0.0076,1.053
10980.00,7.539428,24.59743,-0.000170,24.020689,-0.0076,1.052
10982.00,7.540027,24.59662,-0.000170,24.020749,-0.0076,1.052
10984.00,7.538992,24.59753,-0.000170,24.021077,-0.0076,1.053
10986.00,7.538402,24.59799,-0.000170,24.021608,-0.0076,1.054
10988.00,7.538812,24.59776,-0.000170,24.021455,-0.0076,1.054
10990.00,7.538842,24.59807,-0.000170,24.021528,-0.0076,1.053
10992.00,7.538398,24.59818,-0.000170,24.021524,-0.0075,1.053
10994.00,7.538339,24.59792,-0.000169,24.020966,-0.0076,1.052
10996.00,7.538376,24.59831,-0.000169,24.021115,-0.0076,1.052
10998.00,7.537895,24.59735,-0.000168,24.020562,-0.0076,1.052
11000.00,7.537736,24.59809,-0.000168,24.020310,-0.0076,1.053
11002.00,7.536965,24.59863,-0.000169,24.020872,-0.0076,1.053
11004.00,7.537569,24.59739,-0.000169,24.021127,-0.0076,1.053
11006.00,7.537920,24.59777,-0.000170,24.021062,-0.0076,1.052
11008.00,7.538091,24.59824,-0.000169,24.021615,-0.0076,1.053
11010.00,7.538457,24.59884,-0.000169,24.020941,-0.0076,1.053
11012.00,7.538191,24.59879,-0.000169,24.022034,-0.0076,1.053
11014.00,7.537591,24.59962,-0.000170,24.021276,-0.0076,1.053
11016.00,7.537227,24.59933,-0.000169,24.021147,-0.0076,1.053
11018.00,7.536951,24.59875,-0.000170,24.021305,-0.0076,1.053
11020.00,7.537200,24.59899,-0.000169,24.021000,-0.0076,1.052
11022.00,7.537488,24.59860,-0.000170,24.021120,-0.0076,1.053
11024.00,7.536655,24.59906,-0.000170,24.021287,-0.0076,1.053
11026.00,7.537145,24.59907,-0.000169,24.021613,-0.0076,1.053
11028.00,7.536977,24.59882,-0.000168,24.021037,-0.0076,1.052
11030.00,7.536435,24.59793,-0.000169,24.020961,-0.0076,1.052
11032.00,7.536384,24.59808,-0.000168,24.021058,-0.0076,1.052
11034.00,7.535914,24.59821,-0.000169,24.021329,-0.0076,1.053
11036.00,7.535766,24.59833,-0.000169,24.020823,-0.0076,1.053
11038.00,7.537102,24.59863,-0.000169,24.021272,-0.0076,1.054
11040.00,7.537241,24.59922,-0.000169,24.021557,-0.0076,1.054
11042.00,7.536186,24.59875,-0.000171,24.021035,-0.0076,1.053
11044.00,7.536762,24.59840,-0.000170,24.020941,-0.0076,1.053
11046.00,7.537454,24.59933,-0.000168,24.021586,-0.0076,1.052
11048.00,7.537012,24.59821,-0.000168,24.021189,-0.0076,1.053
11050.00,7.536593,24.59830,-0.000169,24.021194,-0.0075,1.053
11052.00,7.536962,24.59827,-0.000169,24.021686,-0.0076,1.053
11054.00,7.537544,24.59972,-0.000169,24.021479,-0.0076,1.053
11056.00,7.537658,24.60038,-0.000169,24.021341,-0.0076,1.053
11058.00,7.536766,24.59993,-0.000171,24.020828,-0.0077,1.053
11060.00,7.535975,24.59956,-0.000170,24.021329,-0.0076,1.053
11062.00,7.535397,24.59979,-0.000169,24.021617,-0.0076,1.053
11064.00,7.536061,24.59962,-0.000169,24.021475,-0.0076,1.053
11066.00,7.535725,24.59974,-0.000169,24.021407,-0.0076,1.053
11068.00,7.535132,24.59996,-0.000169,24.021086,-0.0076,1.052
11070.00,7.535202,24.60023,-0.000169,24.021862,-0.0075,1.053
11072.00,7.535565,24.59996,-0.000169,24.021514,-0.0076,1.054
11074.00,7.535735,24.60008,-0.000169,24.021385,-0.0075,1.053
11076.00,7.535235,24.59921,-0.000169,24.021247,-0.0076,1.053
11078.00,7.535381,24.59899,-0.000171,24.021742,-0.0075,1.054
11080.00,7.535373,24.59941,-0.000169,24.021318,-0.0075,1.054
11082.00,7.534998,24.59932,-0.000170,24.021055,-0.0076,1.053
11084.00,7.534739,24.59929,-0.000171,24.020957,-0.0076,1.053
11086.00,7.534959,24.59877,-0.000169,24.020999,-0.0076,1.053
11088.00,7.535764,24.59875,-0.000169,24.021543,-0.0076,1.053
11090.00,7.535484,24.59860,-0.000169,24.021325,-0.0076,1.054
11092.00,7.534472,24.59864,-0.000169,24.021452,-0.0076,1.053
11094.00,7.534144,24.59909,-0.000170,24.021657,-0.0075,1.053
11096.00,7.534177,24.59956,-0.000171,24.021707,-0.0076,1.054
11098.00,7.533901,24.59982,-0.000170,24.021445,-0.0076,1.054
11100.00,7.533358,24.59974,-0.000170,24.021459,-0.0076,1.053
11102.00,7.533597,24.59963,-0.000169,24.021459,-0.0075,1.054
11104.00,7.533122,24.59928,-0.000170,24.021570,-0.0076,1.053
11106.00,7.532547,24.59893,-0.000169,24.020957,-0.0076,1.053
11108.00,7.533516,24.59923,-0.000169,24.021423,-0.0076,1.053
11110.00,7.532895,24.59876,-0.000169,24.021726,-0.0076,1.054
11112.00,7.533535,24.59924,-0.000170,24.021325,-0.0076,1.053
11114.00,7.534078,24.59906,-0.000169,24.021765,-0.0076,1.053
11116.00,7.533910,24.59868,-0.000169,24.021466,-0.0076,1.054
11118.00,7.533886,24.59911,-0.000170,24.021222,-0.0076,1.053
11120.00,7.533649,24.59877,-0.000170,24.020859,-0.0076,1.053
11122.00,7.533439,24.59789,-0.000170,24.021827,-0.0076,1.053
11124.00,7.533034,24.59800,-0.000170,24.021515,-0.0076,1.053
11126.00,7.533713,24.59878,-0.000169,24.021095,-0.0075,1.053
11128.00,7.533733,24.59821,-0.000170,24.021356,-0.0075,1.053
11130.00,7.533958,24.59842,-0.000169,24.021167,-0.0076,1.053
11132.00,7.533409,24.59861,-0.000169,24.021204,-0.0076,1.054
11134.00,7.533558,24.59893,-0.000170,24.020926,-0.0076,1.054
11136.00,7.533447,24.59897,-0.000172,24.021024,-0.0076,1.053
11138.00,7.533550,24.59866,-0.000170,24.021356,-0.0075,1.053
11140.00,7.533609,24.59813,-0.000169,24.021945,-0.0076,1.053
11142.00,7.534946,24.59803,-0.000169,24.021091,-0.0076,1.053
11144.00,7.534788,24.59789,-0.000169,24.021533,-0.0076,1.053
11146.00,7.533895,24.59813,-0.000170,24.021581,-0.0076,1.053
11148.00,7.533611,24.59830,-0.000169,24.021470,-0.0076,1.053
11150.00,7.533692,24.59851,-0.000169,24.022065,-0.0075,1.053
11152.00,7.533341,24.59807,-0.000169,24.021236,-0.0076,1.053
11154.00,7.533573,24.59818,-0.000169,24.021191,-0.0076,1.054
11156.00,7.533708,24.59860,-0.000169,24.021457,-0.0076,1.054
11158.00,7.533452,24.59802,-0.000169,24.021640,-0.0076,1.053
11160.00,7.533421,24.59750,-0.000169,24.021419,-0.0076,1.053
11162.00,7.532607,24.59846,-0.000169,24.021249,-0.0076,1.054
11164.00,7.532420,24.59868,-0.000170,24.021512,-0.0076,1.053
11166.00,7.532306,24.59825,-0.000170,24.021088,-0.0076,1.053
11168.00,7.532292,24.59844,-0.000169,24.021430,-0.0076,1.053
11170.00,7.532047,24.59922,-0.000170,24.021613,-0.0076,1.053
11172.00,7.532721,24.59897,-0.000169,24.020926,-0.0076,1.053
11174.00,7.532790,24.59850,-0.000168,24.021655,-0.0076,1.052
11176.00,7.532790,24.59889,-0.000168,24.021735,-0.0076,1.053
11178.00,7.532910,24.59889,-0.000168,24.021089,-0.0076,1.053
11180.00,7.533156,24.59874,-0.000169,24.021301,-0.0076,1.053
11182.00,7.532938,24.59745,-0.000169,24.020667,-0.0076,1.054
11184.00,7.533176,24.59734,-0.000170,24.021452,-0.0076,1.054
11186.00,7.532862,24.59766,-0.000169,24.021194,-0.0076,1.053
11188.00,7.532777,24.59702,-0.000169,24.020919,-0.0076,1.053
11190.00,7.532681,24.59711,-0.000169,24.021881,-0.0075,1.053
11192.00,7.533319,24.59737,-0.000170,24.021247,-0.0076,1.053
11194.00,7.533119,24.59731,-0.000170,24.021073,-0.0075,1.053
11196.00,7.531931,24.59699,-0.000170,24.021550,-0.0076,1.053
11198.00,7.532376,24.59644,-0.000170,24.021249,-0.0076,1.053
11200.00,7.533278,24.59705,-0.000170,24.020999,-0.0076,1.053
11202.00,7.533844,24.59785,-0.000168,24.021994,-0.0075,1.053
11204.00,7.533656,24.59789,-0.000169,24.021191,-0.0075,1.054
11206.00,7.533447,24.59795,-0.000169,24.020879,-0.0075,1.054
11208.00,7.532864,24.59770,-0.000169,24.021218,-0.0076,1.053
11210.00,7.533150,24.59756,-0.000169,24.021316,-0.0076,1.052
11212.00,7.532781,24.59723,-0.000168,24.021075,-0.0075,1.053
11214.00,7.533329,24.59787,-0.000170,24.021323,-0.0075,1.053
11216.00,7.533269,24.59817,-0.000170,24.021388,-0.0075,1.053
11218.00,7.533571,24.59847,-0.000169,24.021421,-0.0076,1.053
11220.00,7.533611,24.59862,-0.000168,24.021673,-0.0076,1.054
11222.00,7.533251,24.59787,-0.000169,24.021773,-0.0076,1.053
11224.00,7.532849,24.59755,-0.000170,24.021588,-0.0076,1.053
11226.00,7.532534,24.59911,-0.000169,24.022239,-0.0076,1.053
11228.00,7.532429,24.59895,-0.000170,24.021911,-0.0076,1.054
11230.00,7.533090,24.59876,-0.000170,24.021162,-0.0076,1.053
11232.00,7.533830,24.59849,-0.000169,24.021512,-0.0076,1.054
11234.00,7.533661,24.59821,-0.000170,24.021608,-0.0075,1.054
11236.00,7.533531,24.59856,-0.000168,24.021080,-0.0076,1.053
11238.00,7.532867,24.59894,-0.000169,24.021260,-0.0076,1.053
11240.00,7.532486,24.59814,-0.000169,24.021191,-0.0076,1.053
11242.00,7.533053,24.59787,-0.000168,24.020923,-0.0076,1.054
11244.00,7.533415,24.59858,-0.000170,24.021490,-0.0076,1.053
11246.00,7.533040,24.59779,-0.000171,24.021508,-0.0076,1.054
11248.00,7.532560,24.59843,-0.000170,24.020944,-0.0076,1.053
11250.00,7.532428,24.59885,-0.000168,24.021742,-0.0075,1.053
11252.00,7.532347,24.59870,-0.000168,24.020846,-0.0076,1.053
11254.00,7.531897,24.59848,-0.000169,24.021577,-0.0076,1.053
11256.00,7.531793,24.59836,-0.000169,24.021740,-0.0076,1.053
11258.00,7.531892,24.59820,-0.000169,24.021439,-0.0076,1.053
11260.00,7.532393,24.59884,-0.000169,24.021519,-0.0076,1.053
11262.00,7.532493,24.59906,-0.000169,24.021773,-0.0076,1.053
11264.00,7.532309,24.59934,-0.000169,24.021300,-0.0075,1.054
11266.00,7.532415,24.59953,-0.000168,24.020990,-0.0076,1.053
11268.00,7.532557,24.59936,-0.000169,24.020950,-0.0076,1.053
11270.00,7.531929,24.59922,-0.000170,24.021292,-0.0076,1.054
11272.00,7.532231,24.59908,-0.000169,24.022014,-0.0076,1.053
11274.00,7.533053,24.59908,-0.000169,24.022224,-0.0075,1.053
11276.00,7.531932,24.59829,-0.000169,24.021970,-0.0075,1.053
11278.00,7.532419,24.59861,-0.000170,24.021664,-0.0075,1.053
11280.00,7.533015,24.59861,-0.000169,24.021920,-0.0076,1.053
11282.00,7.532426,24.59901,-0.000170,24.021068,-0.0076,1.054
11284.00,7.531389,24.59908,-0.000170,24.021305,-0.0076,1.053
11286.00,7.531679,24.59896,-0.000168,24.020997,-0.0076,1.053
11288.00,7.531751,24.59843,-0.000169,24.021066,-0.0076,1.053
11290.00,7.532248,24.59884,-0.000170,24.021390,-0.0075,1.053
11292.00,7.532031,24.59866,-0.000171,24.021002,-0.0076,1.054
11294.00,7.531883,24.59834,-0.000169,24.022371,-0.0075,1.054
11296.00,7.531869,24.59825,-0.000169,24.021113,-0.0075,1.054
11298.00,7.532297,24.59887,-0.000170,24.021562,-0.0075,1.054
11300.00,7.532393,24.59864,-0.000169,24.021446,-0.0076,1.053
11302.00,7.532625,24.59867,-0.000170,24.021303,-0.0075,1.053
11304.00,7.532998,24.59833,-0.000169,24.021305,-0.0075,1.053
11306.00,7.533684,24.59880,-0.000169,24.021245,-0.0076,1.053
11308.00,7.534444,24.59901,-0.000169,24.020912,-0.0076,1.054
11310.00,7.534963,24.59821,-0.000169,24.021591,-0.0076,1.053
11312.00,7.535334,24.59795,-0.000169,24.020843,-0.0076,1.053
11314.00,7.534408,24.59835,-0.000169,24.021245,-0.0076,1.053
11316.00,7.533997,24.59830,-0.000170,24.021954,-0.0076,1.053
11318.00,7.533156,24.59782,-0.000170,24.021816,-0.0076,1.053
11320.00,7.532751,24.59741,-0.000168,24.021548,-0.0076,1.054
11322.00,7.532925,24.59749,-0.000170,24.021093,-0.0075,1.054
11324.00,7.532733,24.59795,-0.000169,24.021474,-0.0076,1.053
11326.00,7.532593,24.59783,-0.000169,24.021187,-0.0076,1.053
11328.00,7.532412,24.59784,-0.000170,24.021189,-0.0076,1.053
11330.00,7.532172,24.59689,-0.000168,24.020449,-0.0075,1.054
11332.00,7.531059,24.59729,-0.000170,24.021557,-0.0076,1.054
11334.00,7.531929,24.59871,-0.000170,24.022153,-0.0076,1.054
11336.00,7.533400,24.59889,-0.000169,24.021601,-0.0076,1.053
11338.00,7.533494,24.59840,-0.000169,24.021457,-0.0076,1.053
11340.00,7.533207,24.59837,-0.000170,24.021586,-0.0075,1.054
11342.00,7.532685,24.59876,-0.000170,24.021446,-0.0076,1.054
11344.00,7.532451,24.59897,-0.000169,24.021305,-0.0075,1.053
11346.00,7.532793,24.59800,-0.000170,24.021717,-0.0075,1.054
11348.00,7.533359,24.59796,-0.000170,24.021033,-0.0075,1.053
11350.00,7.533884,24.59828,-0.000170,24.021388,-0.0075,1.053
11352.00,7.534163,24.59779,-0.000170,24.021682,-0.0075,1.053
11354.00,7.532448,24.59891,-0.000169,24.021385,-0.0076,1.054
11356.00,7.531452,24.59937,-0.000169,24.021929,-0.0076,1.053
11358.00,7.531647,24.59795,-0.000169,24.021515,-0.0076,1.053
11360.00,7.532133,24.59779,-0.000168,24.021765,-0.0076,1.053
11362.00,7.531066,24.59779,-0.000167,24.021314,-0.0076,1.053
11364.00,7.530730,24.59757,-0.000167,24.020846,-0.0076,1.054
11366.00,7.530932,24.59790,-0.000169,24.021557,-0.0076,1.054
11368.00,7.530442,24.59822,-0.000170,24.021601,-0.0076,1.054
11370.00,7.531440,24.59756,-0.000169,24.022059,-0.0076,1.054
11372.00,7.531499,24.59813,-0.000169,24.021218,-0.0076,1.054
11374.00,7.531721,24.59819,-0.000170,24.021146,-0.0075,1.054
11376.00,7.532549,24.59766,-0.000169,24.021479,-0.0076,1.053
11378.00,7.531909,24.59813,-0.000169,24.021871,-0.0075,1.053
11380.00,7.532549,24.59779,-0.000169,24.021305,-0.0076,1.053
11382.00,7.532829,24.59825,-0.000168,24.021470,-0.0075,1.054
11384.00,7.532455,24.59915,-0.000170,24.021742,-0.0076,1.054
11386.00,7.532205,24.59910,-0.000170,24.021717,-0.0075,1.054
11388.00,7.531924,24.59818,-0.000169,24.021642,-0.0075,1.054
11390.00,7.532189,24.59799,-0.000170,24.021695,-0.0076,1.054
11392.00,7.531463,24.59816,-0.000170,24.021490,-0.0076,1.054
11394.00,7.530819,24.59867,-0.000171,24.022068,-0.0076,1.054
11396.00,7.531102,24.59930,-0.000170,24.021120,-0.0076,1.053
11398.00,7.530631,24.59963,-0.000170,24.021267,-0.0076,1.054
11400.00,7.530466,24.59892,-0.000170,24.021985,-0.0076,1.054
11402.00,7.530468,24.59843,-0.000168,24.020948,-0.0075,1.054
11404.00,7.531386,24.59840,-0.000170,24.021439,-0.0076,1.054
@19,12.0000,24.0
11406.00,7.530696,24.59862,-0.000171,24.021262,-0.0076,1.054
11408.00,7.524264,24.59912,-0.000170,24.021508,-0.0075,1.054
11410.00,7.515559,24.59962,-0.000170,24.020527,-0.0076,1.053
11412.00,7.506961,24.59937,-0.000170,24.021669,-0.0076,1.053
11414.00,7.499073,24.59890,-0.000168,24.021153,-0.0076,1.053
11416.00,7.495614,24.59854,-0.000168,24.021329,-0.0076,1.053
11418.00,7.494676,24.59816,-0.000169,24.021263,-0.0076,1.054
11420.00,7.495676,24.59862,-0.000170,24.021291,-0.0075,1.054
11422.00,7.496010,24.59896,-0.000171,24.021481,-0.0075,1.054
11424.00,7.495451,24.59868,-0.000173,24.021291,-0.0076,1.055
11426.00,7.495600,24.59912,-0.000171,24.021291,-0.0076,1.055
11428.00,7.496405,24.59953,-0.000171,24.021633,-0.0076,1.055
11430.00,7.498054,24.59964,-0.000171,24.021160,-0.0076,1.055
11432.00,7.505981,24.59866,-0.000170,24.021517,-0.0075,1.055
11434.00,7.517647,24.59912,-0.000171,24.021457,-0.0075,1.055
11436.00,7.527419,24.59883,-0.000171,24.021385,-0.0075,1.055
11438.00,7.534601,24.59824,-0.000171,24.021271,-0.0075,1.055
11440.00,7.539623,24.59812,-0.000170,24.020904,-0.0076,1.055
11442.00,7.542874,24.59810,-0.000170,24.020779,-0.0076,1.054
11444.00,7.543303,24.59862,-0.000169,24.021049,-0.0076,1.054
11446.00,7.543642,24.59962,-0.000169,24.021940,-0.0076,1.054
11448.00,7.544047,24.59907,-0.000168,24.022313,-0.0076,1.054
11450.00,7.543725,24.59958,-0.000168,24.021715,-0.0076,1.053
11452.00,7.543302,24.59909,-0.000169,24.020707,-0.0076,1.054
11454.00,7.542007,24.59957,-0.000169,24.021845,-0.0076,1.054
11456.00,7.540482,24.59892,-0.000169,24.021483,-0.0076,1.054
11458.00,7.539684,24.59891,-0.000168,24.021225,-0.0076,1.053
11460.00,7.538534,24.59832,-0.000169,24.021093,-0.0076,1.054
11462.00,7.538477,24.59836,-0.000169,24.021833,-0.0076,1.053
11464.00,7.538577,24.59857,-0.000169,24.021428,-0.0075,1.053
11466.00,7.537152,24.59877,-0.000168,24.020654,-0.0076,1.054
11468.00,7.536669,24.59861,-0.000169,24.021122,-0.0076,1.054
11470.00,7.536804,24.59788,-0.000169,24.022088,-0.0075,1.054
11472.00,7.536692,24.59858,-0.000169,24.021544,-0.0076,1.054
11474.00,7.536621,24.59916,-0.000167,24.021637,-0.0076,1.054
11476.00,7.536168,24.59836,-0.000170,24.020845,-0.0076,1.054
11478.00,7.536723,24.59816,-0.000169,24.021303,-0.0075,1.054
11480.00,7.537311,24.59854,-0.000170,24.021365,-0.0076,1.054
11482.00,7.537805,24.59843,-0.000170,24.020964,-0.0076,1.054
11484.00,7.538133,24.59789,-0.000170,24.021510,-0.0076,1.054
11486.00,7.539099,24.59725,-0.000169,24.022242,-0.0076,1.054
11488.00,7.539426,24.59666,-0.000169,24.021213,-0.0076,1.055
11490.00,7.538747,24.59681,-0.000170,24.021262,-0.0076,1.054
11492.00,7.538520,24.59742,-0.000170,24.021452,-0.0076,1.054
11494.00,7.538063,24.59800,-0.000170,24.021675,-0.0076,1.054
11496.00,7.537715,24.59771,-0.000170,24.021049,-0.0076,1.054
11498.00,7.538267,24.59793,-0.000169,24.021414,-0.0076,1.053
11500.00,7.537956,24.59801,-0.000169,24.022072,-0.0076,1.053
11502.00,7.537926,24.59828,-0.000170,24.021006,-0.0076,1.054
11504.00,7.537320,24.59812,-0.000168,24.021425,-0.0076,1.054
11506.00,7.537060,24.59722,-0.000169,24.021046,-0.0076,1.054
11508.00,7.537898,24.59736,-0.000169,24.021354,-0.0076,1.054
11510.00,7.538020,24.59745,-0.000170,24.021608,-0.0076,1.054
11512.00,7.537242,24.59775,-0.000170,24.021320,-0.0076,1.054
11514.00,7.537595,24.59809,-0.000169,24.020709,-0.0076,1.053
11516.00,7.537571,24.59848,-0.000169,24.020979,-0.0076,1.054
11518.00,7.536284,24.59810,-0.000169,24.020671,-0.0076,1.054
11520.00,7.536393,24.59754,-0.000170,24.020747,-0.0076,1.054
11522.00,7.536509,24.59672,-0.000169,24.021397,-0.0076,1.054
11524.00,7.536557,24.59693,-0.000169,24.021548,-0.0076,1.054
11526.00,7.536348,24.59784,-0.000170,24.021544,-0.0076,1.053
11528.00,7.536364,24.59766,-0.000169,24.021668,-0.0076,1.053
11530.00,7.536580,24.59782,-0.000169,24.021408,-0.0076,1.054
11532.00,7.536821,24.59806,-0.000169,24.020836,-0.0076,1.054
11534.00,7.537032,24.59762,-0.000169,24.020930,-0.0076,1.054
11536.00,7.536805,24.59778,-0.000169,24.021180,-0.0076,1.054
11538.00,7.535459,24.59841,-0.000170,24.021149,-0.0076,1.054
11540.00,7.535370,24.59793,-0.000171,24.020959,-0.0076,1.054
11542.00,7.536290,24.59790,-0.000169,24.021414,-0.0076,1.054
11544.00,7.536944,24.59789,-0.000168,24.021813,-0.0076,1.053
11546.00,7.536759,24.59831,-0.000170,24.021367,-0.0076,1.054
11548.00,7.537116,24.59811,-0.000169,24.021234,-0.0076,1.054
11550.00,7.537691,24.59822,-0.000168,24.021160,-0.0076,1.054
11552.00,7.538355,24.59792,-0.000168,24.021396,-0.0076,1.054
11554.00,7.537602,24.59840,-0.000168,24.021653,-0.0076,1.054
11556.00,7.536455,24.59885,-0.000168,24.021396,-0.0076,1.054
11558.00,7.536681,24.59907,-0.000168,24.021243,-0.0076,1.054
11560.00,7.537191,24.59909,-0.000169,24.021265,-0.0076,1.054
11562.00,7.537087,24.59905,-0.000169,24.020538,-0.0076,1.054
11564.00,7.536758,24.59908,-0.000168,24.021008,-0.0075,1.053
11566.00,7.537349,24.59915,-0.000168,24.021528,-0.0075,1.053
11568.00,7.537114,24.59947,-0.000169,24.021778,-0.0076,1.054
11570.00,7.537039,24.59906,-0.000169,24.021140,-0.0076,1.054
11572.00,7.536392,24.59923,-0.000169,24.022164,-0.0076,1.054
11574.00,7.534933,24.59911,-0.000170,24.021615,-0.0076,1.054
11576.00,7.535168,24.59887,-0.000169,24.021078,-0.0076,1.054
11578.00,7.536018,24.59851,-0.000169,24.020816,-0.0076,1.053
11580.00,7.536428,24.59859,-0.000169,24.020676,-0.0076,1.054
11582.00,7.536451,24.59822,-0.000169,24.021370,-0.0076,1.054
11584.00,7.535873,24.59905,-0.000169,24.021590,-0.0075,1.054
11586.00,7.536098,24.59943,-0.000169,24.021194,-0.0076,1.054
11588.00,7.536490,24.59944,-0.000169,24.021426,-0.0076,1.054
11590.00,7.536066,24.59848,-0.000168,24.021459,-0.0076,1.054
11592.00,7.535594,24.59804,-0.000169,24.021031,-0.0076,1.054
11594.00,7.534623,24.59885,-0.000170,24.022335,-0.0076,1.053
11596.00,7.534901,24.59987,-0.000169,24.021780,-0.0075,1.054
11598.00,7.535098,24.60027,-0.000169,24.021129,-0.0076,1.053
11600.00,7.535297,24.59984,-0.000169,24.021149,-0.0076,1.054
11602.00,7.535533,24.59961,-0.000170,24.021361,-0.0076,1.054
11604.00,7.535670,24.59957,-0.000169,24.021575,-0.0076,1.053
11606.00,7.535421,24.59933,-0.000169,24.021037,-0.0076,1.053
11608.00,7.535911,24.59960,-0.000169,24.021443,-0.0076,1.054
11610.00,7.535510,24.59959,-0.000170,24.021776,-0.0075,1.055
11612.00,7.534871,24.59933,-0.000170,24.021095,-0.0075,1.054
11614.00,7.534368,24.59872,-0.000170,24.021142,-0.0076,1.054
11616.00,7.534048,24.60058,-0.000170,24.021486,-0.0075,1.055
11618.00,7.534133,24.60008,-0.000170,24.021258,-0.0076,1.055
11620.00,7.534176,24.59962,-0.000170,24.020962,-0.0076,1.054
11622.00,7.534394,24.60043,-0.000170,24.021229,-0.0076,1.054
11624.00,7.534557,24.60016,-0.000171,24.020913,-0.0076,1.053
11626.00,7.533850,24.59950,-0.000170,24.021736,-0.0076,1.054
11628.00,7.533802,24.60008,-0.000170,24.021396,-0.0076,1.054
11630.00,7.534089,24.60052,-0.000170,24.022070,-0.0076,1.055
11632.00,7.534253,24.60002,-0.000170,24.021787,-0.0076,1.054
11634.00,7.534605,24.59948,-0.000170,24.021044,-0.0076,1.054
11636.00,7.534238,24.59922,-0.000171,24.021214,-0.0076,1.055
11638.00,7.533508,24.59977,-0.000169,24.021006,-0.0076,1.054
11640.00,7.532764,24.60023,-0.000169,24.021089,-0.0076,1.054
11642.00,7.533050,24.60036,-0.000170,24.021387,-0.0076,1.053
11644.00,7.533491,24.59946,-0.000169,24.020727,-0.0076,1.054
11646.00,7.533226,24.59940,-0.000170,24.020721,-0.0076,1.054
11648.00,7.533520,24.59936,-0.000170,24.021298,-0.0076,1.053
11650.00,7.533439,24.59923,-0.000169,24.021504,-0.0076,1.054
11652.00,7.534020,24.59892,-0.000170,24.021091,-0.0076,1.054
11654.00,7.533502,24.59988,-0.000170,24.020825,-0.0076,1.055
11656.00,7.533315,24.60056,-0.000170,24.020941,-0.0076,1.054
11658.00,7.532423,24.59964,-0.000170,24.021066,-0.0076,1.054
11660.00,7.532362,24.59934,-0.000170,24.020177,-0.0076,1.054
11662.00,7.533715,24.59931,-0.000169,24.021521,-0.0076,1.054
11664.00,7.533658,24.59977,-0.000169,24.021651,-0.0075,1.054
11666.00,7.533118,24.59986,-0.000170,24.021405,-0.0075,1.054
11668.00,7.532232,24.59914,-0.000170,24.021604,-0.0076,1.054
11670.00,7.532023,24.59929,-0.000170,24.020979,-0.0076,1.055
11672.00,7.532621,24.59934,-0.000169,24.020971,-0.0075,1.054
11674.00,7.531497,24.59975,-0.000170,24.021223,-0.0076,1.054
11676.00,7.531984,24.59972,-0.000170,24.021347,-0.0076,1.055
11678.00,7.532442,24.60017,-0.000171,24.020988,-0.0076,1.054
11680.00,7.531771,24.59954,-0.000170,24.020923,-0.0076,1.054
11682.00,7.532013,24.59946,-0.000168,24.021191,-0.0076,1.055
11684.00,7.532465,24.59963,-0.000170,24.021187,-0.0076,1.055
11686.00,7.532154,24.59924,-0.000169,24.021392,-0.0076,1.054
11688.00,7.531912,24.59892,-0.000170,24.020852,-0.0076,1.055
11690.00,7.531617,24.59983,-0.000170,24.021200,-0.0075,1.054
11692.00,7.530441,24.59980,-0.000170,24.020574,-0.0076,1.054
11694.00,7.530136,24.59917,-0.000170,24.021058,-0.0076,1.054
11696.00,7.530808,24.59954,-0.000169,24.021379,-0.0076,1.054
11698.00,7.531181,24.59963,-0.000169,24.021178,-0.0076,1.054
11700.00,7.531135,24.59978,-0.000170,24.020410,-0.0076,1.054
11702.00,7.531342,24.59898,-0.000170,24.021381,-0.0076,1.054
11704.00,7.532051,24.59924,-0.000171,24.021022,-0.0076,1.055
11706.00,7.531407,24.59907,-0.000170,24.020884,-0.0076,1.055
11708.00,7.531340,24.59902,-0.000169,24.021028,-0.0076,1.055
11710.00,7.531365,24.59882,-0.000171,24.022202,-0.0076,1.055
11712.00,7.531958,24.59964,-0.000169,24.021209,-0.0076,1.054
11714.00,7.532839,24.59901,-0.000169,24.021234,-0.0076,1.054
11716.00,7.532513,24.59943,-0.000170,24.021601,-0.0076,1.054
11718.00,7.532593,24.59899,-0.000170,24.020884,-0.0075,1.055
11720.00,7.531976,24.59902,-0.000170,24.020828,-0.0076,1.054
11722.00,7.531480,24.59911,-0.000170,24.021118,-0.0076,1.054
11724.00,7.531946,24.59936,-0.000169,24.021445,-0.0076,1.054
11726.00,7.532118,24.59894,-0.000171,24.021236,-0.0076,1.055
11728.00,7.531850,24.59920,-0.000171,24.021727,-0.0076,1.054
11730.00,7.532301,24.59963,-0.000171,24.020342,-0.0076,1.055
11732.00,7.532117,24.59895,-0.000171,24.020919,-0.0076,1.055
11734.00,7.531002,24.59883,-0.000171,24.021613,-0.0076,1.055
11736.00,7.531263,24.59879,-0.000171,24.020701,-0.0076,1.054
11738.00,7.530669,24.59827,-0.000170,24.020689,-0.0076,1.055
11740.00,7.530618,24.59825,-0.000171,24.021359,-0.0076,1.054
11742.00,7.530117,24.59871,-0.000170,24.021648,-0.0076,1.054
11744.00,7.529657,24.59939,-0.000169,24.021561,-0.0076,1.054
11746.00,7.529655,24.59912,-0.000169,24.021010,-0.0076,1.055
11748.00,7.529818,24.59787,-0.000170,24.020759,-0.0076,1.055
11750.00,7.529412,24.59832,-0.000171,24.021207,-0.0076,1.055
11752.00,7.529189,24.59812,-0.000170,24.020649,-0.0076,1.055
11754.00,7.529918,24.59818,-0.000170,24.021135,-0.0076,1.054
11756.00,7.529601,24.59893,-0.000168,24.021492,-0.0076,1.054
11758.00,7.529630,24.59891,-0.000170,24.021506,-0.0076,1.055
11760.00,7.529558,24.59942,-0.000171,24.020977,-0.0076,1.055
11762.00,7.529504,24.59909,-0.000169,24.021222,-0.0076,1.055
11764.00,7.529618,24.59997,-0.000169,24.021381,-0.0076,1.054
11766.00,7.530748,24.59887,-0.000170,24.021633,-0.0076,1.054
11768.00,7.531402,24.59957,-0.000170,24.021176,-0.0076,1.055
11770.00,7.531428,24.59935,-0.000170,24.021078,-0.0076,1.055
11772.00,7.531187,24.59906,-0.000171,24.021399,-0.0076,1.055
11774.00,7.530428,24.59938,-0.000170,24.020855,-0.0076,1.054
11776.00,7.530193,24.59965,-0.000169,24.021089,-0.0075,1.055
11778.00,7.530615,24.59982,-0.000169,24.021136,-0.0076,1.055
11780.00,7.531568,24.59932,-0.000169,24.021175,-0.0076,1.054
11782.00,7.531479,24.59953,-0.000170,24.021700,-0.0076,1.054
11784.00,7.530210,24.60012,-0.000170,24.021057,-0.0076,1.055
11786.00,7.530111,24.60086,-0.000171,24.021187,-0.0076,1.055
11788.00,7.530434,24.60085,-0.000169,24.021077,-0.0076,1.055
11790.00,7.529845,24.59903,-0.000171,24.021129,-0.0076,1.055
11792.00,7.529810,24.60016,-0.000171,24.020973,-0.0076,1.054
11794.00,7.529216,24.59956,-0.000171,24.021028,-0.0076,1.055
11796.00,7.529229,24.59995,-0.000172,24.021064,-0.0076,1.055
11798.00,7.529615,24.59969,-0.000171,24.021330,-0.0076,1.055
11800.00,7.529820,24.60004,-0.000171,24.020649,-0.0076,1.055
11802.00,7.529764,24.60009,-0.000170,24.021013,-0.0076,1.055
11804.00,7.529681,24.60077,-0.000169,24.021220,-0.0076,1.054
11806.00,7.528668,24.60143,-0.000169,24.021176,-0.0076,1.055
11808.00,7.529092,24.60014,-0.000168,24.021744,-0.0076,1.055
11810.00,7.528900,24.60017,-0.000170,24.021140,-0.0076,1.055
11812.00,7.529700,24.59982,-0.000170,24.020955,-0.0076,1.055
11814.00,7.529941,24.59979,-0.000170,24.021740,-0.0076,1.055
11816.00,7.529469,24.59972,-0.000172,24.020807,-0.0076,1.055
11818.00,7.529764,24.59974,-0.000170,24.020460,-0.0076,1.055
11820.00,7.529556,24.59993,-0.000169,24.020640,-0.0076,1.055
11822.00,7.529497,24.60012,-0.000170,24.020723,-0.0076,1.055
11824.00,7.529692,24.59889,-0.000171,24.021173,-0.0075,1.055
11826.00,7.529906,24.59968,-0.000170,24.021305,-0.0076,1.055
11828.00,7.529363,24.59905,-0.000170,24.021586,-0.0076,1.055
11830.00,7.528311,24.59874,-0.000171,24.021260,-0.0076,1.055
11832.00,7.529033,24.59957,-0.000169,24.021620,-0.0076,1.055
11834.00,7.528948,24.59943,-0.000169,24.021383,-0.0076,1.055
11836.00,7.528607,24.59924,-0.000168,24.021495,-0.0075,1.055
11838.00,7.529525,24.59983,-0.000169,24.021238,-0.0076,1.054
11840.00,7.529370,24.59986,-0.000168,24.020917,-0.0076,1.055
11842.00,7.529609,24.60001,-0.000169,24.021254,-0.0076,1.055
11844.00,7.529115,24.59938,-0.000169,24.021620,-0.0076,1.055
11846.00,7.529080,24.59905,-0.000169,24.021430,-0.0075,1.055
11848.00,7.528792,24.59924,-0.000169,24.021151,-0.0076,1.055
11850.00,7.529030,24.59914,-0.000169,24.020402,-0.0076,1.054
11852.00,7.528652,24.59979,-0.000168,24.021281,-0.0076,1.055
11854.00,7.529093,24.59972,-0.000169,24.021437,-0.0076,1.055
11856.00,7.530174,24.59959,-0.000169,24.021147,-0.0076,1.055
11858.00,7.530125,24.59966,-0.000169,24.021039,-0.0076,1.055
11860.00,7.529996,24.59972,-0.000169,24.021532,-0.0075,1.055
11862.00,7.530241,24.59940,-0.000170,24.021057,-0.0076,1.055
11864.00,7.529581,24.59957,-0.000170,24.021178,-0.0076,1.055
11866.00,7.530201,24.59935,-0.000169,24.021736,-0.0076,1.054
11868.00,7.529841,24.60008,-0.000170,24.021347,-0.0076,1.054
11870.00,7.530436,24.60041,-0.000170,24.021024,-0.0076,1.055
11872.00,7.530405,24.59982,-0.000170,24.020946,-0.0076,1.055
11874.00,7.530041,24.59968,-0.000170,24.021115,-0.0076,1.055
11876.00,7.530141,24.59969,-0.000170,24.020562,-0.0076,1.055
11878.00,7.529563,24.59948,-0.000171,24.020997,-0.0076,1.056
11880.00,7.528692,24.60021,-0.000169,24.020903,-0.0076,1.055
11882.00,7.528969,24.59982,-0.000171,24.020518,-0.0076,1.055
11884.00,7.529342,24.59945,-0.000170,24.020982,-0.0076,1.055
11886.00,7.530062,24.59938,-0.000170,24.021254,-0.0076,1.055
11888.00,7.529982,24.59962,-0.000170,24.021131,-0.0076,1.055
11890.00,7.530181,24.59998,-0.000170,24.021871,-0.0076,1.055
11892.00,7.529584,24.60008,-0.000168,24.020950,-0.0076,1.055
11894.00,7.529014,24.60067,-0.000170,24.020491,-0.0076,1.056
11896.00,7.528836,24.60095,-0.000169,24.020830,-0.0076,1.055
11898.00,7.529703,24.60080,-0.000170,24.020397,-0.0076,1.055
11900.00,7.530254,24.60087,-0.000171,24.021008,-0.0076,1.055
11902.00,7.530041,24.60079,-0.000169,24.020509,-0.0076,1.055
11904.00,7.529695,24.60136,-0.000170,24.020663,-0.0076,1.055
11906.00,7.529030,24.60065,-0.000171,24.020217,-0.0076,1.054
11908.00,7.529431,24.59952,-0.000170,24.020382,-0.0076,1.055
11910.00,7.529592,24.60018,-0.000170,24.021109,-0.0076,1.055
11912.00,7.529769,24.60055,-0.000169,24.020807,-0.0076,1.055
11914.00,7.529812,24.60035,-0.000170,24.020874,-0.0076,1.055
11916.00,7.530925,24.60014,-0.000170,24.021374,-0.0076,1.055
11918.00,7.530895,24.60118,-0.000170,24.020750,-0.0076,1.055
11920.00,7.530814,24.60128,-0.000171,24.020710,-0.0076,1.055
11922.00,7.530613,24.60003,-0.000171,24.021042,-0.0076,1.055
11924.00,7.530276,24.60004,-0.000171,24.021269,-0.0076,1.055
11926.00,7.530150,24.60069,-0.000169,24.021465,-0.0076,1.056
11928.00,7.530232,24.60068,-0.000171,24.021184,-0.0076,1.055
11930.00,7.530244,24.59982,-0.000171,24.021577,-0.0076,1.055
11932.00,7.529686,24.60015,-0.000169,24.021084,-0.0076,1.054
11934.00,7.529361,24.59993,-0.000169,24.020906,-0.0076,1.055
11936.00,7.529468,24.59970,-0.000170,24.021463,-0.0076,1.055
11938.00,7.529286,24.59960,-0.000170,24.021492,-0.0076,1.055
11940.00,7.529483,24.59992,-0.000171,24.021000,-0.0076,1.055
11942.00,7.530139,24.59930,-0.000171,24.021686,-0.0076,1.055
11944.00,7.529959,24.59958,-0.000170,24.020665,-0.0076,1.055
11946.00,7.528967,24.59921,-0.000170,24.021155,-0.0076,1.055
11948.00,7.527367,24.59991,-0.000170,24.021162,-0.0076,1.055
11950.00,7.527690,24.59932,-0.000170,24.021028,-0.0076,1.056
11952.00,7.528403,24.60022,-0.000170,24.021291,-0.0076,1.055
11954.00,7.528820,24.60019,-0.000169,24.021314,-0.0076,1.055
11956.00,7.529573,24.59920,-0.000170,24.021590,-0.0076,1.056
11958.00,7.528692,24.59907,-0.000171,24.021325,-0.0076,1.055
11960.00,7.528465,24.59905,-0.000169,24.021561,-0.0076,1.054
11962.00,7.529205,24.59958,-0.000168,24.020636,-0.0076,1.055
11964.00,7.529803,24.59968,-0.000170,24.020904,-0.0076,1.055
11966.00,7.529047,24.59982,-0.000170,24.021256,-0.0076,1.056
11968.00,7.529202,24.59997,-0.000169,24.020865,-0.0076,1.056
11970.00,7.529101,24.59963,-0.000170,24.020915,-0.0076,1.056
11972.00,7.528985,24.60026,-0.000170,24.020973,-0.0076,1.055
11974.00,7.528803,24.60059,-0.000170,24.021466,-0.0076,1.055
11976.00,7.527730,24.60048,-0.000169,24.021075,-0.0076,1.055
11978.00,7.528103,24.59902,-0.000169,24.019791,-0.0076,1.055
11980.00,7.528316,24.59867,-0.000170,24.020756,-0.0076,1.056
11982.00,7.527645,24.59899,-0.000170,24.020212,-0.0076,1.055
11984.00,7.527076,24.59920,-0.000169,24.020623,-0.0076,1.056
11986.00,7.526863,24.59855,-0.000170,24.020982,-0.0076,1.056
11988.00,7.526806,24.59853,-0.000170,24.021461,-0.0076,1.055
11990.00,7.526125,24.59844,-0.000169,24.021329,-0.0076,1.055
11992.00,7.526916,24.59840,-0.000170,24.021575,-0.0076,1.056
11994.00,7.527896,24.59889,-0.000169,24.021271,-0.0076,1.055
11996.00,7.527655,24.59965,-0.000169,24.021251,-0.0076,1.054
11998.00,7.527491,24.59857,-0.000169,24.021374,-0.0076,1.055
12000.00,7.527379,24.59890,-0.000169,24.021381,-0.0076,1.056
12002.00,7.527242,24.59954,-0.000169,24.021160,-0.0076,1.056
12004.00,7.526403,24.59933,-0.000170,24.021294,-0.0076,1.055
@20,12.0000,24.0
12006.00,7.525484,24.59979,-0.000169,24.020952,-0.0076,1.055
12008.00,7.519730,24.59967,-0.000169,24.021077,-0.0076,1.055
12010.00,7.510224,24.60006,-0.000170,24.020946,-0.0076,1.054
12012.00,7.502040,24.59929,-0.000169,24.021097,-0.0076,1.054
12014.00,7.496647,24.59983,-0.000169,24.020417,-0.0076,1.054
12016.00,7.492800,24.59959,-0.000170,24.020872,-0.0076,1.055
12018.00,7.492449,24.59959,-0.000170,24.021562,-0.0076,1.055
12020.00,7.492216,24.60030,-0.000171,24.020558,-0.0076,1.056
12022.00,7.491932,24.59859,-0.000170,24.020352,-0.0076,1.056
12024.00,7.491874,24.59898,-0.000171,24.020894,-0.0076,1.056
12026.00,7.492502,24.59891,-0.000172,24.020683,-0.0076,1.056
12028.00,7.493561,24.59917,-0.000172,24.020756,-0.0076,1.057
12030.00,7.495226,24.59882,-0.000171,24.020797,-0.0076,1.056
12032.00,7.502569,24.59864,-0.000173,24.020783,-0.0076,1.056
12034.00,7.513910,24.59905,-0.000173,24.020584,-0.0076,1.056
12036.00,7.523298,24.59883,-0.000170,24.021002,-0.0076,1.057
12038.00,7.530382,24.59946,-0.000170,24.021167,-0.0076,1.057
12040.00,7.534482,24.59854,-0.000170,24.020399,-0.0076,1.056
12042.00,7.536592,24.59861,-0.000170,24.021285,-0.0076,1.056
12044.00,7.537420,24.59806,-0.000169,24.020763,-0.0076,1.056
12046.00,7.537381,24.59844,-0.000169,24.020904,-0.0076,1.055
12048.00,7.537482,24.59836,-0.000168,24.021488,-0.0076,1.055
12050.00,7.537894,24.59859,-0.000168,24.020620,-0.0076,1.055
12052.00,7.537242,24.59823,-0.000168,24.020942,-0.0076,1.056
12054.00,7.535653,24.59854,-0.000169,24.021291,-0.0076,1.056
12056.00,7.534212,24.59941,-0.000169,24.021423,-0.0076,1.055
12058.00,7.532221,24.59991,-0.000170,24.021184,-0.0076,1.055
12060.00,7.530373,24.59992,-0.000169,24.020825,-0.0076,1.055
12062.00,7.530687,24.60009,-0.000169,24.020527,-0.0076,1.056
12064.00,7.530167,24.59986,-0.000169,24.020419,-0.0076,1.055
12066.00,7.529536,24.59997,-0.000169,24.020955,-0.0076,1.055
12068.00,7.529382,24.59982,-0.000170,24.020692,-0.0076,1.056
12070.00,7.528605,24.59987,-0.000171,24.020694,-0.0076,1.055
12072.00,7.528568,24.60007,-0.000171,24.021338,-0.0076,1.056
12074.00,7.528432,24.59978,-0.000171,24.021457,-0.0076,1.056
12076.00,7.528479,24.59920,-0.000170,24.020094,-0.0076,1.055
12078.00,7.528780,24.59919,-0.000169,24.020953,-0.0076,1.055
12080.00,7.528808,24.59928,-0.000170,24.021057,-0.0076,1.055
12082.00,7.528898,24.59857,-0.000169,24.020756,-0.0076,1.055
12084.00,7.529604,24.59827,-0.000169,24.021037,-0.0076,1.055
12086.00,7.529861,24.59865,-0.000169,24.021338,-0.0076,1.055
12088.00,7.530169,24.59817,-0.000169,24.021033,-0.0076,1.055
12090.00,7.529796,24.59857,-0.000171,24.020477,-0.0076,1.056
12092.00,7.529417,24.59873,-0.000171,24.020720,-0.0076,1.056
12094.00,7.529406,24.59836,-0.000171,24.021097,-0.0076,1.055
12096.00,7.529191,24.59822,-0.000170,24.020379,-0.0076,1.055
12098.00,7.529965,24.59826,-0.000170,24.020732,-0.0076,1.056
12100.00,7.530560,24.59925,-0.000170,24.021155,-0.0076,1.056
12102.00,7.531465,24.60013,-0.000171,24.020801,-0.0076,1.056
12104.00,7.531753,24.59949,-0.000170,24.020942,-0.0076,1.056
12106.00,7.531719,24.59927,-0.000170,24.021156,-0.0076,1.056
12108.00,7.531321,24.59995,-0.000169,24.020939,-0.0076,1.056
12110.00,7.531430,24.59994,-0.000170,24.021316,-0.0076,1.055
12112.00,7.531308,24.59942,-0.000170,24.020971,-0.0076,1.055
12114.00,7.531191,24.60001,-0.000170,24.020950,-0.0076,1.056
12116.00,7.531150,24.60010,-0.000170,24.020854,-0.0076,1.055
12118.00,7.530693,24.59998,-0.000169,24.021209,-0.0076,1.056
12120.00,7.531668,24.59981,-0.000170,24.020515,-0.0076,1.055
12122.00,7.531708,24.59959,-0.000170,24.021155,-0.0076,1.055
12124.00,7.531663,24.59947,-0.000169,24.021568,-0.0075,1.056
12126.00,7.531982,24.60017,-0.000170,24.021494,-0.0076,1.055
12128.00,7.531916,24.60047,-0.000170,24.021071,-0.0076,1.055
12130.00,7.531587,24.60060,-0.000169,24.020683,-0.0076,1.055
12132.00,7.531071,24.60025,-0.000170,24.020881,-0.0076,1.055
12134.00,7.530735,24.60023,-0.000168,24.020603,-0.0076,1.055
12136.00,7.530027,24.60022,-0.000169,24.020312,-0.0076,1.055
12138.00,7.530461,24.60067,-0.000169,24.020886,-0.0076,1.055
12140.00,7.530573,24.60092,-0.000170,24.021048,-0.0075,1.056
12142.00,7.531277,24.60093,-0.000170,24.021434,-0.0076,1.057
12144.00,7.531526,24.60029,-0.000169,24.020830,-0.0075,1.055
12146.00,7.530361,24.60030,-0.000170,24.020981,-0.0076,1.055
12148.00,7.529455,24.60023,-0.000170,24.021117,-0.0076,1.055
12150.00,7.528810,24.59998,-0.000169,24.021330,-0.0076,1.055
12152.00,7.529278,24.60000,-0.000169,24.021644,-0.0076,1.056
12154.00,7.530570,24.59974,-0.000170,24.020660,-0.0075,1.056
12156.00,7.529885,24.59947,-0.000171,24.021412,-0.0075,1.055
12158.00,7.528615,24.60022,-0.000169,24.021704,-0.0076,1.056
12160.00,7.528868,24.60044,-0.000169,24.021372,-0.0076,1.056
12162.00,7.529181,24.60008,-0.000170,24.020894,-0.0076,1.056
12164.00,7.528630,24.59979,-0.000170,24.020986,-0.0076,1.056
12166.00,7.528794,24.60024,-0.000169,24.021274,-0.0076,1.055
12168.00,7.528785,24.60042,-0.000169,24.021508,-0.0076,1.056
12170.00,7.528680,24.60043,-0.000170,24.021048,-0.0076,1.056
12172.00,7.529039,24.60017,-0.000170,24.021173,-0.0076,1.056
12174.00,7.528838,24.59981,-0.000169,24.022152,-0.0076,1.056
12176.00,7.528763,24.59987,-0.000170,24.021242,-0.0076,1.056
12178.00,7.529606,24.59983,-0.000170,24.020718,-0.0076,1.055
12180.00,7.530555,24.59994,-0.000170,24.020872,-0.0076,1.055
12182.00,7.529910,24.59992,-0.000168,24.021813,-0.0076,1.056
12184.00,7.529248,24.60032,-0.000170,24.021715,-0.0076,1.056
12186.00,7.529180,24.60105,-0.000170,24.021194,-0.0076,1.056
12188.00,7.528878,24.60116,-0.000170,24.021566,-0.0076,1.056
12190.00,7.528589,24.60072,-0.000169,24.021586,-0.0076,1.056
12192.00,7.528622,24.60047,-0.000169,24.021194,-0.0076,1.056
12194.00,7.528648,24.60043,-0.000170,24.021388,-0.0076,1.056
12196.00,7.528331,24.60065,-0.000170,24.021251,-0.0076,1.056
12198.00,7.528919,24.59982,-0.000169,24.021102,-0.0076,1.056
12200.00,7.530180,24.59969,-0.000169,24.020872,-0.0076,1.056
12202.00,7.530228,24.60065,-0.000169,24.021196,-0.0076,1.055
12204.00,7.529519,24.59965,-0.000170,24.021093,-0.0076,1.055
12206.00,7.529066,24.60072,-0.000170,24.021555,-0.0076,1.055
12208.00,7.528296,24.60067,-0.000170,24.020603,-0.0076,1.056
12210.00,7.528257,24.60052,-0.000170,24.020857,-0.0076,1.056
12212.00,7.528695,24.60020,-0.000169,24.021031,-0.0076,1.056
12214.00,7.528748,24.60110,-0.000170,24.021570,-0.0076,1.056
12216.00,7.529071,24.60054,-0.000170,24.021468,-0.0076,1.056
12218.00,7.529690,24.59981,-0.000170,24.021475,-0.0076,1.056
12220.00,7.530056,24.59962,-0.000170,24.021392,-0.0076,1.056
12222.00,7.529842,24.59929,-0.000169,24.021097,-0.0076,1.056
12224.00,7.529855,24.59987,-0.000169,24.021109,-0.0076,1.056
12226.00,7.529589,24.60032,-0.000170,24.021088,-0.0075,1.056
12228.00,7.529937,24.60029,-0.000170,24.021503,-0.0076,1.056
12230.00,7.530217,24.60019,-0.000170,24.021017,-0.0076,1.056
12232.00,7.531041,24.60032,-0.000170,24.021417,-0.0075,1.056
12234.00,7.530122,24.60118,-0.000170,24.021682,-0.0075,1.056
12236.00,7.529053,24.60014,-0.000170,24.020946,-0.0076,1.056
12238.00,7.529286,24.60018,-0.000170,24.021347,-0.0076,1.056
12240.00,7.529239,24.59972,-0.000170,24.021024,-0.0076,1.056
12242.00,7.530216,24.59986,-0.000170,24.021022,-0.0076,1.056
12244.00,7.530285,24.59997,-0.000169,24.021368,-0.0075,1.056
12246.00,7.530122,24.60025,-0.000171,24.020701,-0.0076,1.056
12248.00,7.529517,24.60040,-0.000170,24.021515,-0.0076,1.056
12250.00,7.528674,24.60043,-0.000170,24.021492,-0.0076,1.056
12252.00,7.527593,24.60042,-0.000170,24.021475,-0.0076,1.056
12254.00,7.528006,24.60082,-0.000169,24.021320,-0.0076,1.056
12256.00,7.528049,24.60027,-0.000169,24.021459,-0.0076,1.056
12258.00,7.528546,24.60035,-0.000169,24.021073,-0.0076,1.055
12260.00,7.528451,24.60027,-0.000168,24.021158,-0.0076,1.055
12262.00,7.527645,24.59970,-0.000168,24.020928,-0.0076,1.055
12264.00,7.527441,24.60103,-0.000169,24.020591,-0.0076,1.056
12266.00,7.527200,24.60094,-0.000169,24.021773,-0.0076,1.056
12268.00,7.526774,24.60103,-0.000169,24.021388,-0.0076,1.056
12270.00,7.525968,24.60116,-0.000169,24.020738,-0.0075,1.057
12272.00,7.525914,24.60018,-0.000170,24.021055,-0.0076,1.056
12274.00,7.526674,24.60116,-0.000169,24.021107,-0.0076,1.056
12276.00,7.527402,24.60094,-0.000169,24.021260,-0.0076,1.056
12278.00,7.528208,24.60057,-0.000169,24.021688,-0.0076,1.056
12280.00,7.528457,24.60064,-0.000169,24.021029,-0.0076,1.056
12282.00,7.528103,24.59987,-0.000171,24.021564,-0.0076,1.056
12284.00,7.527443,24.60019,-0.000170,24.020779,-0.0076,1.056
12286.00,7.527148,24.60058,-0.000169,24.020741,-0.0076,1.056
12288.00,7.526756,24.60008,-0.000168,24.021039,-0.0076,1.056
12290.00,7.526796,24.60005,-0.000168,24.020763,-0.0076,1.056
12292.00,7.526973,24.60061,-0.000170,24.020714,-0.0076,1.056
12294.00,7.526995,24.60036,-0.000170,24.021390,-0.0076,1.056
12296.00,7.527391,24.60007,-0.000170,24.021120,-0.0076,1.056
12298.00,7.527544,24.59957,-0.000170,24.021704,-0.0076,1.056
12300.00,7.526946,24.59984,-0.000169,24.022202,-0.0076,1.056
12302.00,7.527160,24.60097,-0.000169,24.021292,-0.0076,1.056
12304.00,7.527935,24.60114,-0.000168,24.021127,-0.0076,1.056
12306.00,7.528121,24.60084,-0.000169,24.021443,-0.0076,1.056
12308.00,7.527984,24.60069,-0.000169,24.021535,-0.0075,1.056
12310.00,7.528327,24.60064,-0.000170,24.020906,-0.0076,1.056
12312.00,7.528601,24.60014,-0.000170,24.021860,-0.0076,1.056
12314.00,7.528448,24.60008,-0.000170,24.021517,-0.0076,1.056
12316.00,7.528223,24.59974,-0.000168,24.021160,-0.0076,1.056
12318.00,7.527628,24.60001,-0.000170,24.020576,-0.0076,1.056
12320.00,7.527219,24.60002,-0.000169,24.021472,-0.0076,1.056
12322.00,7.526225,24.60054,-0.000169,24.022190,-0.0076,1.057
12324.00,7.526751,24.60066,-0.000168,24.021209,-0.0075,1.056
12326.00,7.527214,24.60096,-0.000170,24.021249,-0.0076,1.056
12328.00,7.526360,24.60088,-0.000170,24.021437,-0.0076,1.056
12330.00,7.526249,24.60003,-0.000168,24.021597,-0.0076,1.056
12332.00,7.526453,24.59945,-0.000169,24.021104,-0.0076,1.056
12334.00,7.527549,24.60077,-0.000170,24.020952,-0.0076,1.056
12336.00,7.527291,24.60139,-0.000171,24.021269,-0.0076,1.056
12338.00,7.527192,24.60103,-0.000171,24.020785,-0.0076,1.056
12340.00,7.526583,24.60135,-0.000170,24.020558,-0.0076,1.056
12342.00,7.526274,24.60115,-0.000170,24.020507,-0.0076,1.056
12344.00,7.525631,24.60117,-0.000169,24.020643,-0.0076,1.056
12346.00,7.526333,24.60125,-0.000169,24.021240,-0.0076,1.057
12348.00,7.526088,24.60125,-0.000169,24.021104,-0.0076,1.056
12350.00,7.526323,24.60071,-0.000167,24.021055,-0.0075,1.056
12352.00,7.526187,24.60037,-0.000168,24.021223,-0.0075,1.056
12354.00,7.526862,24.60070,-0.000168,24.020638,-0.0076,1.055
12356.00,7.527455,24.60162,-0.000168,24.020999,-0.0076,1.056
12358.00,7.527458,24.60104,-0.000169,24.021477,-0.0076,1.056
12360.00,7.527301,24.60056,-0.000169,24.021575,-0.0076,1.056
12362.00,7.527290,24.60023,-0.000168,24.021446,-0.0076,1.056
12364.00,7.527325,24.60084,-0.000169,24.021401,-0.0076,1.056
12366.00,7.527832,24.60099,-0.000168,24.022083,-0.0076,1.056
12368.00,7.527591,24.60072,-0.000168,24.021236,-0.0076,1.057
12370.00,7.527235,24.60129,-0.000169,24.021631,-0.0076,1.056
12372.00,7.527657,24.60168,-0.000169,24.021238,-0.0076,1.056
12374.00,7.527100,24.60126,-0.000170,24.020790,-0.0076,1.057
12376.00,7.526611,24.60061,-0.000170,24.020953,-0.0076,1.056
12378.00,7.526231,24.60143,-0.000170,24.021316,-0.0076,1.056
12380.00,7.526776,24.60179,-0.000169,24.020877,-0.0076,1.056
12382.00,7.526691,24.60112,-0.000169,24.020640,-0.0076,1.056
12384.00,7.526697,24.60125,-0.000170,24.021343,-0.0076,1.056
12386.00,7.526797,24.60096,-0.000169,24.020794,-0.0076,1.056
12388.00,7.526137,24.60074,-0.000169,24.020836,-0.0076,1.056
12390.00,7.525998,24.60141,-0.000168,24.020736,-0.0076,1.056
12392.00,7.525734,24.60100,-0.000171,24.021269,-0.0076,1.057
12394.00,7.525998,24.60046,-0.000170,24.020714,-0.0076,1.056
12396.00,7.527139,24.60069,-0.000170,24.020580,-0.0075,1.056
12398.00,7.527227,24.60096,-0.000170,24.020545,-0.0076,1.056
12400.00,7.526249,24.60049,-0.000170,24.020868,-0.0076,1.056
12402.00,7.525715,24.60075,-0.000169,24.021231,-0.0076,1.056
12404.00,7.526331,24.60050,-0.000170,24.020995,-0.0076,1.056
12406.00,7.526674,24.60009,-0.000169,24.020932,-0.0076,1.056
12408.00,7.526243,24.59963,-0.000169,24.022115,-0.0076,1.056
12410.00,7.526371,24.59991,-0.000169,24.020774,-0.0076,1.056
12412.00,7.526660,24.59982,-0.000168,24.020984,-0.0076,1.057
12414.00,7.526395,24.59969,-0.000170,24.020703,-0.0076,1.056
12416.00,7.526274,24.59984,-0.000169,24.021252,-0.0075,1.056
12418.00,7.525783,24.60010,-0.000169,24.020892,-0.0075,1.056
12420.00,7.525280,24.60028,-0.000170,24.020803,-0.0076,1.057
12422.00,7.525577,24.60037,-0.000168,24.021441,-0.0076,1.057
12424.00,7.525074,24.60029,-0.000169,24.020576,-0.0076,1.056
12426.00,7.524670,24.60107,-0.000169,24.021149,-0.0076,1.056
12428.00,7.525100,24.60056,-0.000170,24.021381,-0.0076,1.056
12430.00,7.526495,24.60002,-0.000170,24.020480,-0.0076,1.056
12432.00,7.526545,24.59950,-0.000171,24.021446,-0.0076,1.056
12434.00,7.525793,24.60005,-0.000169,24.021497,-0.0076,1.056
12436.00,7.525500,24.60067,-0.000169,24.020395,-0.0075,1.057
12438.00,7.525079,24.60086,-0.000169,24.021840,-0.0076,1.056
12440.00,7.525766,24.60038,-0.000169,24.021075,-0.0076,1.056
12442.00,7.526708,24.60056,-0.000170,24.020855,-0.0076,1.057
12444.00,7.527168,24.59996,-0.000171,24.020721,-0.0076,1.057
12446.00,7.526176,24.60060,-0.000170,24.020904,-0.0076,1.056
12448.00,7.526027,24.60073,-0.000169,24.020161,-0.0076,1.056
12450.00,7.525917,24.60077,-0.000169,24.021057,-0.0076,1.056
12452.00,7.525080,24.60069,-0.000170,24.020326,-0.0076,1.056
12454.00,7.525396,24.60031,-0.000169,24.021312,-0.0076,1.056
12456.00,7.525211,24.60010,-0.000170,24.020573,-0.0076,1.056
12458.00,7.525215,24.60064,-0.000170,24.020845,-0.0075,1.057
12460.00,7.525052,24.59954,-0.000170,24.021470,-0.0076,1.057
12462.00,7.525260,24.60066,-0.000170,24.020799,-0.0076,1.057
12464.00,7.524914,24.60034,-0.000170,24.020473,-0.0076,1.056
12466.00,7.525466,24.59990,-0.000169,24.020962,-0.0076,1.057
12468.00,7.525620,24.60036,-0.000170,24.021387,-0.0076,1.057
12470.00,7.525924,24.60026,-0.000168,24.021167,-0.0076,1.056
12472.00,7.525633,24.59996,-0.000170,24.021361,-0.0076,1.056
12474.00,7.525868,24.60007,-0.000170,24.021697,-0.0076,1.058
12476.00,7.525805,24.60111,-0.000170,24.020792,-0.0076,1.057
12478.00,7.526575,24.60097,-0.000169,24.020990,-0.0076,1.056
12480.00,7.527062,24.59990,-0.000169,24.021591,-0.0076,1.056
12482.00,7.526723,24.59974,-0.000169,24.021597,-0.0076,1.056
12484.00,7.525692,24.59993,-0.000170,24.021280,-0.0076,1.057
12486.00,7.525699,24.59984,-0.000171,24.020710,-0.0076,1.057
12488.00,7.525805,24.59932,-0.000169,24.021746,-0.0076,1.056
12490.00,7.525647,24.60013,-0.000170,24.020665,-0.0076,1.057
12492.00,7.525801,24.60056,-0.000170,24.020986,-0.0076,1.057
12494.00,7.525070,24.60007,-0.000170,24.021510,-0.0076,1.057
12496.00,7.525494,24.59976,-0.000169,24.021610,-0.0076,1.057
12498.00,7.525800,24.60013,-0.000170,24.022036,-0.0076,1.056
12500.00,7.525973,24.59973,-0.000170,24.021146,-0.0076,1.057
12502.00,7.525415,24.59974,-0.000170,24.020857,-0.0075,1.056
12504.00,7.525801,24.59997,-0.000169,24.021657,-0.0076,1.056
12506.00,7.526054,24.60058,-0.000168,24.021688,-0.0076,1.056
12508.00,7.524632,24.60105,-0.000170,24.020643,-0.0076,1.057
12510.00,7.525108,24.60128,-0.000169,24.021495,-0.0075,1.057
12512.00,7.525990,24.60059,-0.000171,24.020888,-0.0076,1.057
12514.00,7.526776,24.60061,-0.000170,24.021388,-0.0076,1.057
12516.00,7.526246,24.60018,-0.000171,24.021789,-0.0076,1.057
12518.00,7.526323,24.59951,-0.000170,24.021084,-0.0076,1.057
12520.00,7.526779,24.60038,-0.000170,24.021419,-0.0076,1.057
12522.00,7.527240,24.60159,-0.000169,24.021430,-0.0076,1.056
12524.00,7.527075,24.60158,-0.000168,24.020890,-0.0076,1.056
12526.00,7.526773,24.60115,-0.000170,24.021622,-0.0076,1.056
12528.00,7.527419,24.60130,-0.000169,24.020765,-0.0076,1.056
12530.00,7.527069,24.60106,-0.000170,24.020638,-0.0076,1.057
12532.00,7.525896,24.60057,-0.000170,24.020310,-0.0076,1.057
12534.00,7.526110,24.60059,-0.000170,24.021390,-0.0076,1.057
12536.00,7.525561,24.59991,-0.000171,24.020603,-0.0076,1.057
12538.00,7.526107,24.60053,-0.000170,24.021287,-0.0076,1.057
12540.00,7.527111,24.60018,-0.000170,24.020400,-0.0075,1.057
12542.00,7.526189,24.60045,-0.000169,24.020462,-0.0075,1.056
12544.00,7.526777,24.60053,-0.000170,24.021303,-0.0075,1.057
12546.00,7.526534,24.60081,-0.000170,24.021042,-0.0076,1.057
12548.00,7.526400,24.59996,-0.000169,24.020576,-0.0076,1.056
12550.00,7.526186,24.60051,-0.000169,24.020758,-0.0076,1.057
12552.00,7.525783,24.60001,-0.000168,24.021249,-0.0076,1.057
12554.00,7.524890,24.60015,-0.000168,24.020993,-0.0076,1.057
12556.00,7.525162,24.59989,-0.000169,24.020825,-0.0076,1.056
12558.00,7.525255,24.59991,-0.000169,24.021434,-0.0076,1.056
12560.00,7.525703,24.60035,-0.000169,24.020971,-0.0076,1.057
12562.00,7.526003,24.60036,-0.000170,24.021644,-0.0075,1.057
12564.00,7.526070,24.60006,-0.000169,24.020790,-0.0076,1.057
12566.00,7.526059,24.59970,-0.000169,24.021049,-0.0076,1.056
12568.00,7.526091,24.60011,-0.000170,24.021312,-0.0076,1.057
12570.00,7.526460,24.60017,-0.000169,24.021089,-0.0076,1.057
12572.00,7.525458,24.60019,-0.000168,24.020957,-0.0076,1.057
12574.00,7.525140,24.59952,-0.000169,24.021417,-0.0076,1.057
12576.00,7.525593,24.59990,-0.000170,24.021459,-0.0075,1.057
12578.00,7.525657,24.59978,-0.000168,24.021392,-0.0076,1.057
12580.00,7.526199,24.59948,-0.000169,24.020953,-0.0076,1.057
12582.00,7.525033,24.59973,-0.000169,24.021010,-0.0076,1.056
12584.00,7.525150,24.60044,-0.000169,24.021225,-0.0076,1.058
12586.00,7.526370,24.60075,-0.000170,24.020995,-0.0076,1.057
12588.00,7.526646,24.60036,-0.000169,24.021349,-0.0076,1.057
12590.00,7.526011,24.59983,-0.000169,24.021448,-0.0076,1.058
12592.00,7.525362,24.60005,-0.000170,24.021479,-0.0076,1.058
12594.00,7.524999,24.60030,-0.000168,24.021488,-0.0076,1.056
12596.00,7.525775,24.60038,-0.000169,24.020584,-0.0076,1.056
12598.00,7.526075,24.60102,-0.000170,24.020716,-0.0076,1.057
12600.00,7.525440,24.60112,-0.000168,24.021236,-0.0076,1.056
12602.00,7.525782,24.60086,-0.000169,24.021242,-0.0075,1.057
12604.00,7.526583,24.60137,-0.000168,24.021307,-0.0076,1.057
@21,12.0000,24.0
12606.00,7.526028,24.60191,-0.000169,24.021149,-0.0075,1.057
12608.00,7.521753,24.60106,-0.000169,24.021251,-0.0075,1.056
12610.00,7.512672,24.60027,-0.000169,24.020747,-0.0076,1.057
12612.00,7.503659,24.60125,-0.000168,24.021100,-0.0076,1.056
12614.00,7.496547,24.60160,-0.000169,24.021127,-0.0076,1.056
12616.00,7.492989,24.60070,-0.000169,24.021497,-0.0076,1.056
12618.00,7.491223,24.60109,-0.000169,24.021146,-0.0076,1.057
12620.00,7.491471,24.60046,-0.000170,24.021010,-0.0076,1.057
12622.00,7.492037,24.60033,-0.000170,24.020846,-0.0076,1.057
12624.00,7.491206,24.60081,-0.000169,24.021098,-0.0076,1.057
12626.00,7.491554,24.60049,-0.000171,24.021142,-0.0076,1.057
12628.00,7.492501,24.60095,-0.000171,24.021131,-0.0076,1.057
12630.00,7.492533,24.60193,-0.000171,24.020500,-0.0076,1.058
12632.00,7.498120,24.60108,-0.000171,24.021532,-0.0076,1.058
12634.00,7.508920,24.60106,-0.000171,24.021262,-0.0076,1.059
12636.00,7.520102,24.60052,-0.000170,24.021281,-0.0076,1.058
12638.00,7.528479,24.60042,-0.000170,24.021695,-0.0076,1.059
12640.00,7.531604,24.60132,-0.000170,24.021122,-0.0076,1.058
12642.00,7.532915,24.60108,-0.000172,24.021463,-0.0076,1.057
12644.00,7.533316,24.60116,-0.000169,24.021385,-0.0076,1.057
12646.00,7.533208,24.60049,-0.000169,24.021178,-0.0076,1.057
12648.00,7.532866,24.60078,-0.000168,24.021684,-0.0076,1.056
12650.00,7.532704,24.60158,-0.000168,24.021421,-0.0076,1.057
12652.00,7.532370,24.60061,-0.000167,24.021586,-0.0075,1.056
12654.00,7.531731,24.60143,-0.000168,24.021557,-0.0076,1.057
12656.00,7.530793,24.60164,-0.000168,24.021702,-0.0076,1.057
12658.00,7.529963,24.60156,-0.000168,24.020981,-0.0076,1.057
12660.00,7.528388,24.60208,-0.000169,24.020642,-0.0075,1.058
12662.00,7.527205,24.60154,-0.000170,24.020979,-0.0075,1.058
12664.00,7.525378,24.60096,-0.000170,24.021419,-0.0076,1.058
12666.00,7.524194,24.60186,-0.000170,24.021535,-0.0076,1.057
12668.00,7.523307,24.60168,-0.000169,24.021077,-0.0075,1.057
12670.00,7.523798,24.60122,-0.000168,24.020435,-0.0075,1.056
12672.00,7.524441,24.60175,-0.000167,24.021717,-0.0076,1.056
12674.00,7.524145,24.60122,-0.000168,24.021477,-0.0076,1.056
12676.00,7.523899,24.60170,-0.000169,24.020632,-0.0076,1.057
12678.00,7.523753,24.60167,-0.000169,24.021778,-0.0076,1.057
12680.00,7.524499,24.60212,-0.000169,24.021562,-0.0076,1.057
12682.00,7.524682,24.60251,-0.000170,24.021220,-0.0076,1.057
12684.00,7.524604,24.60238,-0.000169,24.021289,-0.0075,1.058
12686.00,7.525638,24.60199,-0.000169,24.021410,-0.0075,1.058
12688.00,7.525166,24.60147,-0.000169,24.021682,-0.0075,1.058
12690.00,7.525031,24.60174,-0.000169,24.021441,-0.0076,1.057
12692.00,7.524800,24.60216,-0.000169,24.021827,-0.0076,1.057
12694.00,7.525404,24.60202,-0.000170,24.021664,-0.0076,1.058
12696.00,7.525568,24.60135,-0.000169,24.020955,-0.0076,1.057
12698.00,7.526408,24.60200,-0.000168,24.020730,-0.0076,1.057
12700.00,7.526948,24.60127,-0.000169,24.021283,-0.0076,1.057
12702.00,7.527113,24.60170,-0.000169,24.021191,-0.0076,1.057
12704.00,7.526888,24.60174,-0.000169,24.021202,-0.0076,1.056
12706.00,7.527389,24.60194,-0.000168,24.021173,-0.0076,1.057
12708.00,7.526799,24.60197,-0.000168,24.021088,-0.0076,1.057
12710.00,7.526846,24.60260,-0.000168,24.021387,-0.0076,1.057
12712.00,7.527337,24.60301,-0.000170,24.021390,-0.0076,1.057
12714.00,7.527720,24.60239,-0.000169,24.021392,-0.0076,1.057
12716.00,7.528035,24.60188,-0.000167,24.021485,-0.0076,1.056
12718.00,7.527540,24.60223,-0.000168,24.021457,-0.0076,1.057
12720.00,7.527136,24.60265,-0.000168,24.020917,-0.0076,1.057
12722.00,7.527090,24.60223,-0.000168,24.021963,-0.0076,1.057
12724.00,7.527368,24.60249,-0.000169,24.021318,-0.0076,1.057
12726.00,7.526959,24.60297,-0.000170,24.021430,-0.0076,1.057
12728.00,7.527730,24.60286,-0.000171,24.020720,-0.0076,1.058
12730.00,7.528594,24.60250,-0.000170,24.020875,-0.0076,1.057
12732.00,7.528251,24.60156,-0.000169,24.021566,-0.0075,1.057
12734.00,7.528796,24.60167,-0.000169,24.021584,-0.0076,1.057
12736.00,7.529627,24.60165,-0.000169,24.021291,-0.0075,1.057
12738.00,7.528610,24.60171,-0.000168,24.021999,-0.0076,1.057
12740.00,7.527333,24.60101,-0.000168,24.021077,-0.0076,1.057
12742.00,7.526478,24.60153,-0.000169,24.021291,-0.0076,1.057
12744.00,7.527364,24.60210,-0.000169,24.021142,-0.0076,1.057
12746.00,7.527357,24.60210,-0.000169,24.021222,-0.0076,1.057
12748.00,7.527295,24.60132,-0.000169,24.021207,-0.0076,1.057
12750.00,7.527617,24.60058,-0.000169,24.021582,-0.0075,1.057
12752.00,7.527224,24.60082,-0.000170,24.021530,-0.0075,1.057
12754.00,7.527413,24.60070,-0.000169,24.021416,-0.0076,1.057
12756.00,7.528168,24.60162,-0.000169,24.021463,-0.0076,1.057
12758.00,7.528666,24.60113,-0.000170,24.021572,-0.0075,1.057
12760.00,7.528381,24.60117,-0.000169,24.021185,-0.0075,1.058
12762.00,7.527429,24.60107,-0.000169,24.021046,-0.0076,1.057
12764.00,7.527127,24.60090,-0.000170,24.021028,-0.0076,1.057
12766.00,7.527726,24.60110,-0.000169,24.021524,-0.0076,1.057
12768.00,7.528584,24.60099,-0.000168,24.021579,-0.0075,1.057
12770.00,7.527710,24.60069,-0.000170,24.021591,-0.0075,1.058
12772.00,7.526083,24.60045,-0.000169,24.021115,-0.0076,1.057
12774.00,7.526380,24.60001,-0.000169,24.021305,-0.0076,1.056
12776.00,7.526576,24.60056,-0.000169,24.021321,-0.0075,1.057
12778.00,7.526108,24.60056,-0.000168,24.021577,-0.0076,1.057
12780.00,7.526185,24.60146,-0.000168,24.021231,-0.0076,1.057
12782.00,7.526990,24.60086,-0.000170,24.021216,-0.0075,1.057
12784.00,7.526776,24.60149,-0.000169,24.020526,-0.0076,1.057
12786.00,7.526669,24.60178,-0.000170,24.020861,-0.0075,1.057
12788.00,7.527618,24.60075,-0.000169,24.021401,-0.0075,1.057
12790.00,7.527105,24.60091,-0.000169,24.021124,-0.0075,1.057
12792.00,7.527108,24.60074,-0.000170,24.020962,-0.0075,1.058
12794.00,7.526880,24.60083,-0.000169,24.021332,-0.0076,1.057
12796.00,7.527268,24.60184,-0.000169,24.021659,-0.0076,1.057
12798.00,7.526540,24.60163,-0.000169,24.021990,-0.0075,1.057
12800.00,7.526457,24.60173,-0.000168,24.021225,-0.0076,1.057
12802.00,7.526515,24.60078,-0.000169,24.020863,-0.0076,1.057
12804.00,7.527099,24.60020,-0.000169,24.020352,-0.0076,1.057
12806.00,7.527162,24.60009,-0.000169,24.020921,-0.0076,1.057
12808.00,7.526270,24.59983,-0.000170,24.021863,-0.0076,1.057
12810.00,7.526025,24.60050,-0.000170,24.021136,-0.0076,1.057
12812.00,7.525067,24.60043,-0.000169,24.021180,-0.0076,1.057
12814.00,7.524916,24.60094,-0.000170,24.020993,-0.0076,1.058
12816.00,7.525739,24.60114,-0.000171,24.021336,-0.0076,1.057
12818.00,7.525898,24.60094,-0.000169,24.021292,-0.0075,1.057
12820.00,7.525510,24.60110,-0.000169,24.021202,-0.0076,1.057
12822.00,7.526243,24.60154,-0.000169,24.020799,-0.0076,1.058
12824.00,7.527040,24.60153,-0.000170,24.020535,-0.0076,1.058
12826.00,7.526828,24.60176,-0.000171,24.021086,-0.0076,1.058
12828.00,7.526574,24.60166,-0.000170,24.020959,-0.0076,1.058
12830.00,7.527481,24.60154,-0.000170,24.021339,-0.0076,1.057
12832.00,7.527611,24.60193,-0.000169,24.021863,-0.0076,1.057
12834.00,7.526939,24.60206,-0.000168,24.021363,-0.0076,1.057
12836.00,7.525865,24.60199,-0.000169,24.021631,-0.0076,1.057
12838.00,7.525822,24.60270,-0.000169,24.021533,-0.0076,1.057
12840.00,7.525563,24.60274,-0.000170,24.020618,-0.0076,1.058
12842.00,7.525489,24.60273,-0.000171,24.021075,-0.0076,1.057
12844.00,7.526165,24.60260,-0.000169,24.020982,-0.0076,1.057
12846.00,7.525835,24.60158,-0.000168,24.021075,-0.0076,1.057
12848.00,7.526083,24.60129,-0.000170,24.020464,-0.0076,1.057
12850.00,7.525644,24.60215,-0.000170,24.020915,-0.0076,1.057
12852.00,7.525209,24.60193,-0.000169,24.021146,-0.0076,1.057
12854.00,7.525738,24.60217,-0.000170,24.020478,-0.0076,1.058
12856.00,7.525412,24.60207,-0.000170,24.021412,-0.0076,1.058
12858.00,7.525521,24.60247,-0.000170,24.021216,-0.0076,1.058
12860.00,7.525557,24.60176,-0.000170,24.021167,-0.0076,1.057
12862.00,7.525230,24.60165,-0.000171,24.020562,-0.0076,1.057
12864.00,7.524864,24.60257,-0.000171,24.020478,-0.0076,1.057
12866.00,7.525027,24.60298,-0.000170,24.021073,-0.0076,1.057
12868.00,7.525035,24.60210,-0.000170,24.020419,-0.0076,1.058
12870.00,7.525587,24.60150,-0.000170,24.020613,-0.0076,1.057
12872.00,7.526191,24.60215,-0.000170,24.021289,-0.0076,1.058
12874.00,7.526450,24.60279,-0.000170,24.020671,-0.0076,1.057
12876.00,7.525115,24.60239,-0.000170,24.020420,-0.0076,1.058
12878.00,7.524561,24.60178,-0.000170,24.021263,-0.0076,1.058
12880.00,7.524766,24.60171,-0.000170,24.021847,-0.0076,1.058
12882.00,7.524903,24.60139,-0.000169,24.020703,-0.0076,1.058
12884.00,7.525455,24.60115,-0.000170,24.021521,-0.0076,1.058
12886.00,7.526119,24.60189,-0.000170,24.021102,-0.0076,1.058
12888.00,7.527007,24.60182,-0.000170,24.021169,-0.0076,1.058
12890.00,7.526380,24.60146,-0.000170,24.021468,-0.0076,1.057
12892.00,7.526144,24.60136,-0.000170,24.021234,-0.0076,1.057
12894.00,7.525053,24.60097,-0.000171,24.021256,-0.0076,1.058
12896.00,7.524983,24.60112,-0.000169,24.021294,-0.0076,1.058
12898.00,7.525051,24.60137,-0.000170,24.021247,-0.0076,1.058
12900.00,7.524862,24.60164,-0.000170,24.021042,-0.0076,1.057
12902.00,7.524547,24.60163,-0.000170,24.020897,-0.0076,1.057
12904.00,7.524564,24.60205,-0.000170,24.020946,-0.0076,1.057
12906.00,7.524304,24.60185,-0.000170,24.020337,-0.0076,1.058
12908.00,7.523498,24.60292,-0.000169,24.021243,-0.0076,1.058
12910.00,7.523393,24.60269,-0.000170,24.020803,-0.0076,1.057
12912.00,7.524059,24.60197,-0.000171,24.020536,-0.0076,1.057
12914.00,7.525153,24.60107,-0.000170,24.020993,-0.0076,1.057
12916.00,7.524814,24.60075,-0.000169,24.021267,-0.0076,1.057
12918.00,7.525272,24.60129,-0.000169,24.020390,-0.0076,1.057
12920.00,7.525763,24.60160,-0.000168,24.020665,-0.0076,1.058
12922.00,7.524566,24.60178,-0.000169,24.020850,-0.0076,1.058
12924.00,7.524740,24.60159,-0.000170,24.020763,-0.0076,1.057
12926.00,7.524601,24.60170,-0.000170,24.021508,-0.0076,1.058
12928.00,7.525301,24.60094,-0.000170,24.021479,-0.0076,1.059
12930.00,7.524839,24.60178,-0.000171,24.020890,-0.0076,1.058
12932.00,7.524996,24.60236,-0.000171,24.021495,-0.0075,1.057
12934.00,7.525306,24.60227,-0.000171,24.021552,-0.0076,1.058
12936.00,7.525885,24.60229,-0.000170,24.021104,-0.0076,1.058
12938.00,7.525404,24.60218,-0.000170,24.020694,-0.0076,1.058
12940.00,7.525820,24.60167,-0.000170,24.020797,-0.0076,1.057
12942.00,7.525709,24.60271,-0.000170,24.020886,-0.0075,1.057
12944.00,7.525885,24.60267,-0.000170,24.020627,-0.0076,1.058
12946.00,7.527075,24.60228,-0.000170,24.020950,-0.0076,1.058
12948.00,7.526603,24.60225,-0.000170,24.021220,-0.0076,1.058
12950.00,7.526022,24.60233,-0.000170,24.020647,-0.0076,1.058
12952.00,7.525254,24.60158,-0.000169,24.020663,-0.0076,1.058
12954.00,7.525414,24.60125,-0.000170,24.020544,-0.0076,1.057
12956.00,7.525622,24.60203,-0.000169,24.021267,-0.0076,1.058
12958.00,7.525951,24.60200,-0.000170,24.021528,-0.0076,1.057
12960.00,7.526396,24.60153,-0.000169,24.021209,-0.0076,1.058
12962.00,7.525969,24.60134,-0.000170,24.020687,-0.0076,1.058
12964.00,7.525085,24.60230,-0.000170,24.021100,-0.0076,1.058
12966.00,7.525097,24.60224,-0.000170,24.020792,-0.0076,1.057
12968.00,7.525021,24.60240,-0.000170,24.020805,-0.0076,1.057
12970.00,7.525142,24.60214,-0.000171,24.020375,-0.0076,1.057
12972.00,7.524915,24.60218,-0.000170,24.020830,-0.0076,1.058
12974.00,7.524028,24.60294,-0.000171,24.020884,-0.0076,1.057
12976.00,7.524403,24.60281,-0.000170,24.020803,-0.0076,1.058
12978.00,7.525252,24.60281,-0.000171,24.021133,-0.0076,1.058
12980.00,7.525244,24.60339,-0.000170,24.020335,-0.0076,1.058
12982.00,7.525258,24.60276,-0.000171,24.020303,-0.0076,1.057
12984.00,7.524859,24.60274,-0.000170,24.020948,-0.0076,1.058
12986.00,7.524779,24.60307,-0.000171,24.021368,-0.0076,1.057
12988.00,7.524530,24.60358,-0.000170,24.021310,-0.0076,1.058
12990.00,7.524132,24.60394,-0.000170,24.021281,-0.0076,1.058
12992.00,7.525275,24.60279,-0.000170,24.021107,-0.0076,1.057
12994.00,7.525502,24.60237,-0.000169,24.021082,-0.0076,1.058
12996.00,7.525582,24.60341,-0.000171,24.020848,-0.0076,1.058
12998.00,7.526630,24.60299,-0.000170,24.021213,-0.0076,1.057
13000.00,7.526450,24.60241,-0.000168,24.021245,-0.0076,1.058
13002.00,7.525518,24.60321,-0.000169,24.020750,-0.0076,1.058
13004.00,7.525526,24.60376,-0.000169,24.020400,-0.0076,1.058
13006.00,7.525705,24.60280,-0.000169,24.020734,-0.0076,1.058
13008.00,7.525408,24.60240,-0.000169,24.021140,-0.0076,1.058
13010.00,7.525839,24.60305,-0.000170,24.020870,-0.0076,1.057
13012.00,7.525745,24.60187,-0.000170,24.021002,-0.0076,1.058
13014.00,7.524576,24.60197,-0.000171,24.020897,-0.0076,1.058
13016.00,7.524127,24.60313,-0.000170,24.020807,-0.0076,1.058
13018.00,7.524304,24.60370,-0.000170,24.020643,-0.0076,1.058
13020.00,7.524253,24.60316,-0.000170,24.021378,-0.0076,1.058
13022.00,7.524511,24.60382,-0.000169,24.021068,-0.0076,1.058
13024.00,7.524558,24.60331,-0.000169,24.021028,-0.0076,1.058
13026.00,7.524669,24.60311,-0.000169,24.020990,-0.0076,1.058
13028.00,7.524661,24.60361,-0.000169,24.021191,-0.0076,1.058
13030.00,7.524967,24.60281,-0.000170,24.021160,-0.0076,1.058
13032.00,7.524882,24.60240,-0.000170,24.021058,-0.0076,1.058
13034.00,7.524385,24.60228,-0.000170,24.021553,-0.0076,1.058
13036.00,7.524392,24.60264,-0.000171,24.021294,-0.0076,1.057
13038.00,7.524772,24.60270,-0.000170,24.021024,-0.0076,1.057
13040.00,7.525530,24.60225,-0.000169,24.021002,-0.0076,1.058
13042.00,7.525751,24.60232,-0.000170,24.020741,-0.0076,1.058
13044.00,7.525120,24.60239,-0.000170,24.021591,-0.0076,1.058
13046.00,7.524711,24.60234,-0.000171,24.021399,-0.0076,1.058
13048.00,7.523720,24.60211,-0.000171,24.020888,-0.0076,1.058
13050.00,7.523651,24.60252,-0.000170,24.021098,-0.0076,1.058
13052.00,7.523948,24.60239,-0.000169,24.020703,-0.0076,1.058
13054.00,7.523761,24.60320,-0.000170,24.021396,-0.0076,1.058
13056.00,7.523039,24.60344,-0.000171,24.020491,-0.0076,1.058
13058.00,7.523799,24.60263,-0.000170,24.021432,-0.0076,1.058
13060.00,7.525924,24.60207,-0.000171,24.021472,-0.0076,1.059
13062.00,7.525805,24.60172,-0.000170,24.021222,-0.0076,1.058
13064.00,7.525850,24.60266,-0.000169,24.020551,-0.0075,1.058
13066.00,7.525880,24.60301,-0.000169,24.021332,-0.0076,1.057
13068.00,7.524711,24.60276,-0.000168,24.021080,-0.0076,1.058
13070.00,7.525003,24.60322,-0.000168,24.021312,-0.0076,1.058
13072.00,7.524979,24.60245,-0.000170,24.021262,-0.0076,1.058
13074.00,7.525291,24.60305,-0.000169,24.021394,-0.0076,1.058
13076.00,7.525019,24.60271,-0.000170,24.020903,-0.0076,1.058
13078.00,7.524270,24.60221,-0.000170,24.021198,-0.0076,1.058
13080.00,7.524815,24.60286,-0.000170,24.021343,-0.0076,1.058
13082.00,7.524605,24.60293,-0.000171,24.021646,-0.0076,1.058
13084.00,7.525707,24.60245,-0.000168,24.021381,-0.0076,1.058
13086.00,7.525795,24.60145,-0.000168,24.021497,-0.0076,1.057
13088.00,7.525152,24.60231,-0.000168,24.021187,-0.0076,1.058
13090.00,7.525764,24.60242,-0.000168,24.020206,-0.0076,1.057
13092.00,7.525843,24.60174,-0.000169,24.020995,-0.0076,1.058
13094.00,7.525143,24.60126,-0.000169,24.021160,-0.0076,1.058
13096.00,7.524846,24.60227,-0.000170,24.020734,-0.0076,1.059
13098.00,7.525154,24.60248,-0.000171,24.021479,-0.0076,1.058
13100.00,7.524850,24.60263,-0.000170,24.021566,-0.0076,1.058
13102.00,7.524788,24.60187,-0.000170,24.021437,-0.0076,1.058
13104.00,7.525724,24.60205,-0.000170,24.021508,-0.0076,1.058
13106.00,7.524859,24.60231,-0.000170,24.021028,-0.0076,1.057
13108.00,7.524485,24.60229,-0.000169,24.021207,-0.0076,1.058
13110.00,7.524850,24.60187,-0.000170,24.021405,-0.0076,1.058
13112.00,7.525111,24.60225,-0.000170,24.021140,-0.0076,1.058
13114.00,7.524957,24.60248,-0.000170,24.021214,-0.0076,1.058
13116.00,7.524602,24.60298,-0.000170,24.022124,-0.0076,1.057
13118.00,7.524588,24.60299,-0.000169,24.020892,-0.0076,1.058
13120.00,7.524548,24.60390,-0.000171,24.021321,-0.0076,1.058
13122.00,7.524533,24.60353,-0.000169,24.021115,-0.0076,1.058
13124.00,7.524857,24.60351,-0.000169,24.020743,-0.0076,1.058
13126.00,7.524349,24.60339,-0.000169,24.021559,-0.0076,1.058
13128.00,7.523454,24.60242,-0.000170,24.020665,-0.0076,1.058
13130.00,7.523399,24.60274,-0.000170,24.020464,-0.0076,1.059
13132.00,7.523881,24.60327,-0.000170,24.020881,-0.0076,1.058
13134.00,7.523428,24.60203,-0.000169,24.021040,-0.0076,1.057
13136.00,7.523278,24.60176,-0.000170,24.021158,-0.0076,1.058
13138.00,7.523598,24.60201,-0.000170,24.020658,-0.0076,1.057
13140.00,7.523950,24.60259,-0.000169,24.020671,-0.0076,1.058
13142.00,7.524332,24.60209,-0.000170,24.021117,-0.0076,1.058
13144.00,7.524149,24.60181,-0.000170,24.020944,-0.0076,1.057
13146.00,7.523447,24.60287,-0.000169,24.021062,-0.0076,1.058
13148.00,7.523750,24.60295,-0.000169,24.021468,-0.0076,1.058
13150.00,7.524029,24.60358,-0.000170,24.020928,-0.0075,1.059
13152.00,7.524622,24.60415,-0.000170,24.021533,-0.0075,1.059
13154.00,7.525730,24.60326,-0.000170,24.020721,-0.0075,1.059
13156.00,7.525830,24.60311,-0.000170,24.020632,-0.0076,1.058
13158.00,7.525539,24.60244,-0.000170,24.020857,-0.0076,1.058
13160.00,7.525350,24.60197,-0.000170,24.021492,-0.0076,1.058
13162.00,7.525232,24.60212,-0.000170,24.021305,-0.0076,1.058
13164.00,7.524640,24.60182,-0.000169,24.021385,-0.0076,1.058
13166.00,7.525007,24.60197,-0.000170,24.020805,-0.0076,1.058
13168.00,7.524745,24.60308,-0.000170,24.020562,-0.0076,1.058
13170.00,7.524709,24.60297,-0.000169,24.021463,-0.0076,1.058
13172.00,7.524950,24.60332,-0.000170,24.021169,-0.0076,1.058
13174.00,7.524732,24.60301,-0.000169,24.021407,-0.0076,1.058
13176.00,7.524319,24.60379,-0.000169,24.021497,-0.0076,1.058
13178.00,7.524461,24.60320,-0.000169,24.021243,-0.0076,1.058
13180.00,7.524955,24.60208,-0.000169,24.021218,-0.0076,1.057
13182.00,7.524976,24.60196,-0.000170,24.021169,-0.0076,1.058
13184.00,7.524619,24.60185,-0.000171,24.021356,-0.0076,1.059
13186.00,7.524094,24.60166,-0.000170,24.021457,-0.0076,1.058
13188.00,7.523820,24.60293,-0.000170,24.021572,-0.0075,1.058
13190.00,7.524002,24.60237,-0.000169,24.021784,-0.0076,1.058
13192.00,7.523720,24.60205,-0.000169,24.021642,-0.0076,1.058
13194.00,7.522786,24.60317,-0.000170,24.020915,-0.0076,1.058
13196.00,7.523495,24.60323,-0.000171,24.021314,-0.0076,1.058
13198.00,7.524057,24.60293,-0.000169,24.021796,-0.0076,1.058
13200.00,7.524225,24.60254,-0.000170,24.020426,-0.0076,1.058
13202.00,7.525069,24.60316,-0.000171,24.020763,-0.0076,1.058
13204.00,7.524431,24.60315,-0.000171,24.021421,-0.0076,1.059
@22,12.0000,24.0
13206.00,7.523667,24.60342,-0.000170,24.021220,-0.0076,1.058
13208.00,7.519695,24.60232,-0.000169,24.021488,-0.0076,1.058
13210.00,7.510262,24.60199,-0.000170,24.020921,-0.0076,1.058
13212.00,7.501304,24.60225,-0.000169,24.021457,-0.0076,1.057
13214.00,7.494852,24.60198,-0.000170,24.021066,-0.0076,1.058
13216.00,7.490496,24.60236,-0.000169,24.021064,-0.0076,1.058
13218.00,7.489401,24.60288,-0.000169,24.020368,-0.0076,1.058
13220.00,7.489616,24.60211,-0.000170,24.020761,-0.0076,1.058
13222.00,7.489841,24.60203,-0.000170,24.021238,-0.0076,1.058
13224.00,7.490626,24.60262,-0.000170,24.021298,-0.0076,1.058
13226.00,7.490777,24.60277,-0.000171,24.020826,-0.0076,1.059
13228.00,7.492168,24.60280,-0.000173,24.021504,-0.0076,1.059
13230.00,7.492409,24.60410,-0.000172,24.021597,-0.0076,1.060
13232.00,7.497188,24.60327,-0.000171,24.020652,-0.0076,1.060
13234.00,7.507317,24.60288,-0.000171,24.020578,-0.0076,1.059
13236.00,7.517869,24.60290,-0.000171,24.021046,-0.0076,1.059
13238.00,7.526433,24.60207,-0.000171,24.020836,-0.0076,1.060
13240.00,7.530440,24.60230,-0.000172,24.020816,-0.0076,1.059
13242.00,7.532442,24.60269,-0.000171,24.021122,-0.0076,1.059
13244.00,7.532922,24.60230,-0.000171,24.020721,-0.0076,1.059
13246.00,7.532103,24.60254,-0.000169,24.021078,-0.0076,1.058
13248.00,7.531139,24.60158,-0.000169,24.020399,-0.0076,1.058
13250.00,7.530780,24.60211,-0.000170,24.020950,-0.0076,1.058
13252.00,7.529412,24.60147,-0.000170,24.020899,-0.0076,1.058
[truncated: 53,471 more chars]
