# Supplementary material for: Hormonal steroids induce multidrug resistance and stress response genes in Neisseria gonorrhoeae by binding to MtrR
Source: Nat Commun. 2024 Feb 7;15:1153. doi: 10.1038/s41467-024-45195-1 (PMC10850145; doi:10.1038/s41467-024-45195-1)
Supplement: Supplementary file 6 — Source Data [file 41467_2024_45195_MOESM6_ESM.zip › Source Data/ITC/D171A/2E2MtrRD171A2022Aug26.itc]

$ITC
$ 25 
$NOT
$ 25 
$ 600 
$ 199 
$ 8 
$ 2 
$ADCGainCode:  3 
$True,True,True
$ 2 , 4 , 600 , 2 
$ 12 , 24 , 600 , 2 
$ 12 , 24 , 600 , 2 
$ 12 , 24 , 600 , 2 
$ 12 , 24 , 600 , 2 
$ 12 , 24 , 600 , 2 
$ 12 , 24 , 600 , 2 
$ 12 , 24 , 600 , 2 
$ 12 , 24 , 600 , 2 
$ 12 , 24 , 600 , 2 
$ 12 , 24 , 600 , 2 
$ 12 , 24 , 600 , 2 
$ 12 , 24 , 600 , 2 
$ 12 , 24 , 600 , 2 
$ 12 , 24 , 600 , 2 
$ 12 , 24 , 600 , 2 
$ 12 , 24 , 600 , 2 
$ 12 , 24 , 600 , 2 
$ 12 , 24 , 600 , 2 
$ 12 , 24 , 600 , 2 
$ 12 , 24 , 600 , 2 
$ 12 , 24 , 600 , 2 
$ 12 , 24 , 600 , 2 
$ 12 , 24 , 600 , 2 
$ 12 , 24 , 600 , 2 
# 0 
# 0.125 
# 0.005 
# 1.436 
# 25 
# 29.0035 
# 14.64618 
?
% VPITC03.11.1013
% 1.436 
% 29.0035 
%-1.310173 , 100.568017 
%-0.021015 , 96.054492 
% 0.2232 
% 127.69 , 127.96 
% 1 , 80 
% 0.018449 , 0.054871 
% 0 , 8 
% 0 , 18 
% 104422       319212 
% 101.8 
% 260 , 310 , 470 , 530 
% 0.08777 ,-0.00347 , 0.0000197388 ,-0.0000000384634 , 0.000000000436023 
% VPViewer2000 Ver: 1.40.0
@0
2.00,7.919642,24.97172,0.000038,24.040639,0.0005,1.341
4.00,7.919130,24.97078,0.000038,24.039164,0.0005,1.341
6.00,7.918035,24.97147,0.000040,24.040725,0.0005,1.342
8.00,7.917660,24.97118,0.000038,24.039723,0.0005,1.342
10.00,7.917180,24.97082,0.000039,24.039888,0.0005,1.341
12.00,7.917067,24.97152,0.000039,24.040861,0.0005,1.342
14.00,7.916630,24.97148,0.000037,24.038659,0.0005,1.341
16.00,7.915860,24.97229,0.000037,24.040265,0.0005,1.342
18.00,7.915679,24.97145,0.000038,24.039537,0.0005,1.342
20.00,7.915442,24.97144,0.000039,24.039312,0.0005,1.342
22.00,7.914368,24.97155,0.000040,24.039999,0.0005,1.342
24.00,7.913059,24.97154,0.000039,24.040272,0.0005,1.342
26.00,7.912225,24.97140,0.000040,24.040514,0.0005,1.341
28.00,7.911449,24.97199,0.000039,24.039944,0.0005,1.342
30.00,7.911200,24.97102,0.000038,24.039986,0.0005,1.341
32.00,7.911120,24.97138,0.000038,24.040303,0.0005,1.342
34.00,7.911357,24.97142,0.000038,24.039883,0.0005,1.342
36.00,7.911509,24.97222,0.000039,24.039835,0.0005,1.342
38.00,7.911313,24.97301,0.000039,24.040205,0.0005,1.342
40.00,7.910127,24.97256,0.000039,24.040015,0.0005,1.342
42.00,7.909670,24.97298,0.000039,24.040414,0.0005,1.341
44.00,7.910729,24.97337,0.000039,24.040663,0.0006,1.342
46.00,7.909834,24.97299,0.000040,24.040319,0.0005,1.342
48.00,7.909191,24.97364,0.000042,24.041221,0.0005,1.342
50.00,7.908131,24.97409,0.000041,24.040165,0.0005,1.342
52.00,7.907483,24.97252,0.000040,24.040230,0.0005,1.342
54.00,7.906905,24.97262,0.000039,24.040768,0.0005,1.342
56.00,7.905949,24.97341,0.000040,24.039594,0.0005,1.341
58.00,7.904607,24.97317,0.000039,24.039695,0.0005,1.342
60.00,7.904232,24.97279,0.000039,24.039906,0.0005,1.342
62.00,7.903228,24.97166,0.000039,24.040519,0.0005,1.343
64.00,7.902755,24.97242,0.000039,24.039699,0.0005,1.342
66.00,7.901172,24.97264,0.000038,24.039804,0.0005,1.342
68.00,7.900052,24.97272,0.000039,24.040077,0.0005,1.342
70.00,7.899519,24.97249,0.000040,24.039808,0.0005,1.342
72.00,7.899195,24.97290,0.000039,24.038617,0.0005,1.342
74.00,7.898836,24.97362,0.000040,24.039659,0.0005,1.342
76.00,7.899763,24.97343,0.000039,24.039874,0.0005,1.342
78.00,7.899113,24.97268,0.000039,24.039926,0.0005,1.342
80.00,7.898178,24.97255,0.000038,24.040410,0.0005,1.342
82.00,7.897976,24.97245,0.000038,24.040639,0.0005,1.342
84.00,7.897375,24.97310,0.000039,24.039559,0.0005,1.342
86.00,7.895970,24.97404,0.000038,24.040348,0.0005,1.342
88.00,7.895098,24.97368,0.000038,24.040483,0.0005,1.342
90.00,7.893980,24.97334,0.000040,24.039895,0.0005,1.342
92.00,7.893629,24.97402,0.000039,24.040323,0.0006,1.342
94.00,7.893546,24.97476,0.000038,24.040630,0.0005,1.343
96.00,7.893383,24.97320,0.000039,24.040223,0.0005,1.342
98.00,7.892838,24.97345,0.000037,24.040430,0.0005,1.342
100.00,7.891959,24.97260,0.000038,24.041150,0.0005,1.342
102.00,7.892141,24.97194,0.000039,24.039630,0.0005,1.342
104.00,7.892089,24.97123,0.000039,24.039961,0.0005,1.343
106.00,7.891575,24.97181,0.000040,24.040385,0.0005,1.342
108.00,7.890058,24.97300,0.000038,24.039764,0.0006,1.343
110.00,7.890157,24.97321,0.000038,24.039828,0.0005,1.343
112.00,7.890346,24.97290,0.000038,24.040285,0.0005,1.343
114.00,7.890676,24.97332,0.000040,24.040279,0.0005,1.343
116.00,7.889559,24.97395,0.000038,24.039924,0.0005,1.343
118.00,7.889581,24.97449,0.000039,24.039992,0.0005,1.343
120.00,7.889606,24.97429,0.000036,24.039744,0.0005,1.343
122.00,7.889334,24.97393,0.000037,24.040165,0.0005,1.343
124.00,7.887600,24.97416,0.000039,24.039966,0.0005,1.343
126.00,7.886506,24.97507,0.000039,24.039419,0.0005,1.344
128.00,7.885307,24.97418,0.000038,24.040055,0.0006,1.342
130.00,7.884681,24.97428,0.000039,24.039935,0.0005,1.343
132.00,7.883530,24.97425,0.000039,24.040166,0.0005,1.343
134.00,7.883607,24.97389,0.000040,24.040701,0.0005,1.343
136.00,7.882631,24.97278,0.000039,24.040630,0.0005,1.344
138.00,7.881876,24.97271,0.000038,24.040041,0.0005,1.344
140.00,7.882040,24.97239,0.000039,24.039686,0.0005,1.343
142.00,7.881213,24.97231,0.000039,24.040225,0.0005,1.343
144.00,7.880134,24.97186,0.000041,24.040745,0.0005,1.343
146.00,7.879827,24.97152,0.000039,24.039735,0.0005,1.343
148.00,7.879379,24.97151,0.000038,24.039086,0.0005,1.343
150.00,7.879382,24.97263,0.000038,24.040632,0.0005,1.343
152.00,7.878935,24.97254,0.000038,24.039568,0.0006,1.343
154.00,7.877795,24.97281,0.000040,24.040299,0.0005,1.343
156.00,7.878130,24.97179,0.000040,24.039974,0.0005,1.343
158.00,7.877237,24.97104,0.000039,24.040868,0.0005,1.343
160.00,7.876040,24.97087,0.000039,24.040232,0.0006,1.343
162.00,7.875568,24.97132,0.000039,24.040014,0.0006,1.344
164.00,7.875948,24.97193,0.000039,24.040335,0.0006,1.343
166.00,7.875039,24.97139,0.000038,24.040832,0.0005,1.343
168.00,7.874575,24.97128,0.000039,24.040246,0.0006,1.343
170.00,7.874255,24.97111,0.000040,24.040381,0.0005,1.343
172.00,7.873735,24.97165,0.000040,24.039632,0.0005,1.343
174.00,7.873014,24.97179,0.000040,24.040225,0.0005,1.343
176.00,7.872265,24.97110,0.000038,24.039272,0.0005,1.343
178.00,7.871603,24.97076,0.000038,24.040172,0.0005,1.343
180.00,7.871706,24.97092,0.000038,24.040135,0.0005,1.344
182.00,7.871169,24.97140,0.000039,24.040099,0.0005,1.344
184.00,7.870743,24.97121,0.000039,24.040319,0.0005,1.344
186.00,7.869816,24.97203,0.000038,24.039408,0.0005,1.343
188.00,7.869024,24.97151,0.000038,24.039948,0.0006,1.343
190.00,7.868209,24.97089,0.000038,24.040088,0.0005,1.344
192.00,7.867316,24.97066,0.000039,24.040505,0.0005,1.344
194.00,7.866764,24.97099,0.000039,24.040470,0.0005,1.344
196.00,7.866537,24.97069,0.000037,24.040241,0.0005,1.344
198.00,7.866516,24.97211,0.000039,24.039526,0.0005,1.344
200.00,7.866791,24.97194,0.000038,24.039557,0.0005,1.345
202.00,7.865895,24.97185,0.000037,24.040150,0.0005,1.344
204.00,7.865403,24.97204,0.000039,24.040230,0.0005,1.344
206.00,7.865727,24.97183,0.000038,24.039870,0.0005,1.344
208.00,7.865509,24.97169,0.000040,24.040266,0.0006,1.344
210.00,7.864750,24.97193,0.000039,24.039659,0.0005,1.344
212.00,7.864663,24.97132,0.000039,24.039839,0.0005,1.344
214.00,7.864621,24.97116,0.000040,24.039737,0.0005,1.344
216.00,7.864688,24.97113,0.000040,24.040763,0.0005,1.344
218.00,7.863488,24.97111,0.000039,24.039906,0.0005,1.344
220.00,7.862480,24.97097,0.000039,24.039963,0.0005,1.343
222.00,7.861397,24.97172,0.000039,24.039626,0.0005,1.344
224.00,7.860656,24.97182,0.000039,24.039934,0.0006,1.344
226.00,7.860291,24.97165,0.000039,24.040366,0.0005,1.344
228.00,7.860052,24.97218,0.000040,24.039292,0.0005,1.344
230.00,7.859939,24.97238,0.000039,24.039912,0.0005,1.345
232.00,7.859597,24.97232,0.000037,24.039475,0.0005,1.344
234.00,7.858322,24.97185,0.000038,24.039519,0.0005,1.344
236.00,7.858016,24.97178,0.000037,24.039252,0.0005,1.344
238.00,7.857729,24.97161,0.000037,24.040385,0.0005,1.344
240.00,7.856798,24.97187,0.000040,24.039821,0.0005,1.343
242.00,7.855932,24.97134,0.000039,24.040417,0.0005,1.343
244.00,7.854920,24.97169,0.000039,24.039797,0.0005,1.344
246.00,7.854422,24.97320,0.000039,24.039768,0.0005,1.344
248.00,7.854190,24.97261,0.000037,24.040243,0.0005,1.345
250.00,7.853977,24.97209,0.000038,24.040699,0.0005,1.344
252.00,7.853588,24.97199,0.000039,24.040097,0.0005,1.344
254.00,7.853435,24.97252,0.000038,24.040012,0.0005,1.345
256.00,7.853160,24.97208,0.000039,24.040055,0.0005,1.344
258.00,7.853211,24.97159,0.000039,24.040895,0.0005,1.344
260.00,7.853037,24.97203,0.000040,24.040770,0.0005,1.344
262.00,7.851937,24.97161,0.000038,24.040503,0.0005,1.344
264.00,7.851416,24.97208,0.000039,24.040112,0.0005,1.344
266.00,7.850924,24.97215,0.000037,24.040263,0.0005,1.344
268.00,7.850644,24.97096,0.000038,24.039964,0.0005,1.344
270.00,7.850043,24.97135,0.000039,24.040603,0.0005,1.344
272.00,7.849352,24.97300,0.000040,24.040825,0.0005,1.345
274.00,7.848314,24.97249,0.000039,24.039724,0.0005,1.344
276.00,7.848002,24.97189,0.000039,24.040050,0.0005,1.344
278.00,7.848206,24.97234,0.000040,24.039923,0.0005,1.344
280.00,7.848193,24.97207,0.000039,24.040115,0.0006,1.345
282.00,7.847278,24.97086,0.000039,24.040145,0.0006,1.344
284.00,7.845449,24.97162,0.000039,24.040406,0.0005,1.345
286.00,7.845209,24.97226,0.000040,24.039546,0.0005,1.345
288.00,7.845317,24.97180,0.000038,24.039659,0.0005,1.345
290.00,7.844925,24.97180,0.000038,24.040746,0.0005,1.345
292.00,7.845337,24.97141,0.000040,24.040290,0.0005,1.344
294.00,7.844329,24.97157,0.000039,24.040241,0.0005,1.344
296.00,7.843733,24.97235,0.000040,24.040246,0.0005,1.344
298.00,7.842659,24.97181,0.000039,24.040532,0.0005,1.344
300.00,7.842464,24.97162,0.000040,24.039839,0.0005,1.344
302.00,7.842415,24.97147,0.000039,24.040034,0.0005,1.344
304.00,7.842434,24.97146,0.000040,24.040174,0.0005,1.344
306.00,7.841868,24.97187,0.000040,24.040666,0.0005,1.345
308.00,7.841111,24.97261,0.000039,24.040928,0.0005,1.345
310.00,7.840587,24.97291,0.000039,24.041015,0.0005,1.345
312.00,7.840198,24.97276,0.000038,24.040459,0.0005,1.345
314.00,7.839829,24.97263,0.000038,24.040568,0.0005,1.344
316.00,7.839023,24.97261,0.000040,24.040019,0.0006,1.344
318.00,7.837494,24.97250,0.000039,24.040535,0.0005,1.344
320.00,7.836633,24.97174,0.000040,24.040221,0.0005,1.344
322.00,7.835992,24.97149,0.000039,24.039623,0.0006,1.345
324.00,7.836007,24.97142,0.000038,24.040501,0.0005,1.346
326.00,7.835890,24.97075,0.000038,24.039632,0.0005,1.345
328.00,7.835540,24.97059,0.000038,24.040546,0.0005,1.344
330.00,7.836564,24.97168,0.000039,24.040325,0.0005,1.345
332.00,7.837131,24.97183,0.000039,24.039334,0.0005,1.344
334.00,7.836152,24.97090,0.000039,24.038873,0.0005,1.345
336.00,7.835469,24.97095,0.000038,24.040565,0.0005,1.344
338.00,7.834954,24.97045,0.000040,24.040326,0.0005,1.344
340.00,7.834934,24.96931,0.000039,24.039999,0.0005,1.344
342.00,7.835022,24.97031,0.000041,24.040039,0.0005,1.345
344.00,7.833572,24.97071,0.000038,24.039837,0.0005,1.345
346.00,7.832770,24.97029,0.000038,24.039894,0.0005,1.345
348.00,7.831426,24.97136,0.000037,24.039961,0.0006,1.344
350.00,7.830767,24.97093,0.000037,24.040359,0.0005,1.344
352.00,7.829772,24.97028,0.000038,24.040534,0.0005,1.344
354.00,7.829325,24.97011,0.000039,24.040546,0.0005,1.344
356.00,7.828968,24.97112,0.000039,24.039977,0.0005,1.345
358.00,7.828688,24.97249,0.000039,24.039443,0.0005,1.346
360.00,7.828476,24.97184,0.000039,24.039874,0.0005,1.345
362.00,7.828285,24.97164,0.000039,24.041035,0.0005,1.344
364.00,7.829602,24.97138,0.000039,24.040735,0.0005,1.345
366.00,7.828851,24.97107,0.000040,24.040155,0.0005,1.344
368.00,7.828027,24.97072,0.000040,24.040294,0.0005,1.344
370.00,7.827137,24.97050,0.000040,24.039761,0.0005,1.345
372.00,7.826614,24.97015,0.000040,24.039877,0.0006,1.346
374.00,7.827012,24.97012,0.000038,24.040503,0.0005,1.346
376.00,7.826964,24.97018,0.000038,24.040546,0.0005,1.345
378.00,7.826543,24.97081,0.000039,24.040014,0.0005,1.345
380.00,7.826116,24.97100,0.000038,24.039877,0.0006,1.344
382.00,7.825779,24.97108,0.000039,24.040154,0.0005,1.344
384.00,7.825823,24.97142,0.000040,24.040270,0.0005,1.345
386.00,7.824569,24.97200,0.000039,24.039532,0.0005,1.344
388.00,7.823890,24.97124,0.000039,24.040875,0.0005,1.345
390.00,7.823587,24.97196,0.000039,24.040686,0.0005,1.346
392.00,7.823555,24.97170,0.000038,24.040179,0.0005,1.345
394.00,7.822809,24.97235,0.000039,24.040390,0.0005,1.346
396.00,7.822016,24.97225,0.000039,24.039941,0.0005,1.345
398.00,7.821056,24.97176,0.000038,24.040535,0.0005,1.344
400.00,7.820248,24.97179,0.000039,24.040268,0.0005,1.345
402.00,7.819647,24.97164,0.000038,24.040057,0.0005,1.345
404.00,7.817855,24.97182,0.000038,24.039986,0.0005,1.346
406.00,7.817898,24.97203,0.000039,24.040279,0.0005,1.345
408.00,7.817946,24.97191,0.000039,24.040495,0.0005,1.344
410.00,7.817900,24.97274,0.000040,24.040495,0.0006,1.345
412.00,7.816363,24.97274,0.000038,24.041115,0.0005,1.345
414.00,7.816549,24.97203,0.000039,24.040723,0.0005,1.345
416.00,7.816492,24.97196,0.000038,24.040006,0.0005,1.345
418.00,7.816078,24.97282,0.000039,24.040112,0.0005,1.345
420.00,7.816307,24.97283,0.000040,24.039801,0.0005,1.345
422.00,7.815613,24.97203,0.000038,24.040103,0.0005,1.345
424.00,7.814355,24.97206,0.000038,24.040088,0.0005,1.345
426.00,7.814114,24.97206,0.000039,24.039852,0.0006,1.345
428.00,7.814997,24.97264,0.000039,24.040306,0.0006,1.345
430.00,7.816221,24.97216,0.000039,24.040654,0.0005,1.346
432.00,7.815508,24.97188,0.000039,24.040014,0.0005,1.345
434.00,7.814658,24.97212,0.000039,24.039521,0.0005,1.346
436.00,7.814766,24.97246,0.000038,24.040090,0.0005,1.345
438.00,7.815196,24.97275,0.000038,24.039806,0.0005,1.347
440.00,7.815063,24.97260,0.000037,24.039959,0.0005,1.346
442.00,7.814492,24.97205,0.000037,24.040515,0.0005,1.344
444.00,7.813139,24.97308,0.000039,24.040723,0.0005,1.345
446.00,7.812426,24.97310,0.000040,24.040064,0.0005,1.345
448.00,7.812606,24.97300,0.000040,24.040128,0.0005,1.345
450.00,7.811829,24.97377,0.000039,24.039666,0.0005,1.346
452.00,7.811681,24.97266,0.000037,24.039568,0.0005,1.345
454.00,7.811855,24.97309,0.000038,24.039712,0.0005,1.345
456.00,7.811256,24.97268,0.000038,24.040412,0.0005,1.345
458.00,7.810684,24.97197,0.000039,24.040074,0.0005,1.345
460.00,7.810441,24.97210,0.000040,24.040265,0.0005,1.345
462.00,7.809278,24.97150,0.000039,24.040274,0.0005,1.346
464.00,7.809179,24.97080,0.000038,24.040046,0.0005,1.346
466.00,7.808165,24.97170,0.000039,24.040565,0.0005,1.345
468.00,7.807433,24.97188,0.000038,24.040205,0.0005,1.345
470.00,7.807482,24.97130,0.000038,24.040292,0.0005,1.346
472.00,7.806992,24.97215,0.000039,24.039877,0.0005,1.346
474.00,7.806889,24.97190,0.000038,24.040014,0.0005,1.345
476.00,7.805642,24.97200,0.000040,24.039384,0.0005,1.345
478.00,7.804535,24.97182,0.000038,24.040141,0.0005,1.346
480.00,7.803734,24.97190,0.000039,24.039979,0.0005,1.346
482.00,7.803959,24.97243,0.000039,24.039428,0.0005,1.345
484.00,7.804271,24.97212,0.000038,24.040652,0.0005,1.345
486.00,7.803663,24.97282,0.000038,24.039899,0.0005,1.344
488.00,7.803250,24.97236,0.000039,24.039959,0.0005,1.345
490.00,7.802480,24.97237,0.000041,24.040477,0.0005,1.345
492.00,7.801915,24.97147,0.000040,24.039594,0.0005,1.345
494.00,7.802358,24.97121,0.000039,24.039466,0.0005,1.346
496.00,7.802274,24.97116,0.000038,24.039981,0.0004,1.346
498.00,7.801277,24.97000,0.000039,24.039999,0.0005,1.345
500.00,7.801230,24.96991,0.000039,24.040941,0.0005,1.345
502.00,7.801833,24.97046,0.000039,24.040488,0.0005,1.345
504.00,7.801982,24.97082,0.000040,24.039870,0.0005,1.345
506.00,7.800774,24.97071,0.000038,24.039906,0.0005,1.345
508.00,7.800311,24.97157,0.000039,24.040495,0.0006,1.345
510.00,7.800481,24.97188,0.000038,24.040225,0.0005,1.346
512.00,7.800164,24.97198,0.000036,24.039986,0.0005,1.346
514.00,7.799420,24.97124,0.000038,24.039743,0.0005,1.345
516.00,7.798900,24.97061,0.000039,24.039655,0.0005,1.345
518.00,7.799023,24.97109,0.000038,24.040206,0.0005,1.346
520.00,7.798452,24.97192,0.000038,24.040950,0.0005,1.346
522.00,7.798013,24.97273,0.000038,24.040679,0.0005,1.346
524.00,7.797318,24.97297,0.000039,24.040130,0.0005,1.346
526.00,7.796358,24.97363,0.000039,24.040279,0.0005,1.346
528.00,7.796104,24.97379,0.000038,24.040465,0.0005,1.345
530.00,7.795848,24.97316,0.000038,24.040063,0.0005,1.346
532.00,7.794986,24.97180,0.000039,24.040523,0.0005,1.346
534.00,7.794734,24.97153,0.000039,24.040114,0.0005,1.346
536.00,7.794821,24.97234,0.000038,24.039719,0.0005,1.346
538.00,7.794796,24.97131,0.000039,24.040143,0.0005,1.346
540.00,7.793870,24.97063,0.000039,24.039915,0.0005,1.345
542.00,7.793281,24.97179,0.000038,24.040421,0.0005,1.345
544.00,7.792938,24.97225,0.000038,24.039626,0.0005,1.345
546.00,7.792582,24.97080,0.000039,24.040625,0.0005,1.346
548.00,7.792760,24.97071,0.000039,24.040626,0.0005,1.346
550.00,7.792326,24.97082,0.000039,24.040326,0.0005,1.345
552.00,7.791465,24.97061,0.000039,24.040330,0.0005,1.345
554.00,7.791209,24.97024,0.000039,24.040335,0.0005,1.346
556.00,7.791098,24.97077,0.000038,24.040143,0.0005,1.346
558.00,7.790922,24.97128,0.000038,24.039755,0.0005,1.346
560.00,7.790436,24.97158,0.000038,24.040048,0.0005,1.346
562.00,7.789637,24.97075,0.000039,24.039979,0.0005,1.346
564.00,7.790010,24.97052,0.000039,24.040343,0.0005,1.346
566.00,7.789359,24.97113,0.000039,24.040172,0.0005,1.345
568.00,7.788799,24.97110,0.000039,24.040172,0.0005,1.345
570.00,7.788420,24.97076,0.000040,24.040248,0.0005,1.345
572.00,7.788117,24.97160,0.000041,24.040485,0.0005,1.346
574.00,7.788190,24.97240,0.000038,24.039601,0.0005,1.346
576.00,7.788228,24.97277,0.000039,24.040066,0.0006,1.346
578.00,7.788105,24.97241,0.000037,24.040325,0.0005,1.346
580.00,7.787007,24.97280,0.000039,24.040474,0.0005,1.345
582.00,7.786685,24.97296,0.000039,24.040088,0.0005,1.345
584.00,7.786520,24.97245,0.000039,24.040079,0.0005,1.345
586.00,7.786558,24.97268,0.000039,24.039779,0.0005,1.345
588.00,7.786037,24.97313,0.000038,24.039646,0.0005,1.345
590.00,7.785172,24.97211,0.000038,24.039643,0.0005,1.345
592.00,7.785601,24.97246,0.000039,24.039319,0.0005,1.345
594.00,7.784935,24.97318,0.000039,24.040435,0.0005,1.346
596.00,7.784805,24.97265,0.000038,24.040397,0.0005,1.345
598.00,7.784829,24.97279,0.000038,24.041165,0.0005,1.345
600.00,7.783938,24.97306,0.000039,24.040135,0.0005,1.345
@1,2.0000,4.0
602.00,7.783628,24.97301,0.000039,24.040397,0.0005,1.345
604.00,7.782834,24.97309,0.000039,24.040352,0.0005,1.345
606.00,7.782498,24.97248,0.000038,24.040161,0.0005,1.345
608.00,7.782662,24.97217,0.000039,24.039435,0.0006,1.345
610.00,7.782793,24.97207,0.000038,24.039957,0.0005,1.346
612.00,7.782635,24.97245,0.000038,24.040034,0.0005,1.346
614.00,7.781910,24.97206,0.000038,24.040026,0.0005,1.345
616.00,7.781204,24.97096,0.000039,24.040485,0.0005,1.345
618.00,7.780648,24.97115,0.000040,24.041015,0.0005,1.345
620.00,7.780371,24.97076,0.000040,24.040325,0.0005,1.346
622.00,7.781101,24.97039,0.000038,24.040601,0.0005,1.346
624.00,7.780603,24.96972,0.000038,24.039583,0.0005,1.345
626.00,7.779295,24.96929,0.000039,24.039977,0.0005,1.345
628.00,7.778588,24.96932,0.000039,24.040588,0.0005,1.345
630.00,7.778921,24.96957,0.000036,24.040185,0.0005,1.346
632.00,7.778822,24.97027,0.000038,24.040303,0.0005,1.345
634.00,7.777825,24.96962,0.000039,24.039343,0.0005,1.345
636.00,7.777607,24.96936,0.000039,24.040570,0.0005,1.346
638.00,7.778039,24.96967,0.000038,24.040470,0.0005,1.345
640.00,7.778031,24.97006,0.000037,24.039857,0.0005,1.345
642.00,7.778132,24.97001,0.000038,24.040254,0.0005,1.346
644.00,7.778167,24.97021,0.000038,24.040141,0.0005,1.346
646.00,7.776643,24.96926,0.000038,24.040003,0.0005,1.346
648.00,7.776670,24.96909,0.000038,24.040419,0.0005,1.346
650.00,7.776323,24.96988,0.000038,24.039941,0.0005,1.345
652.00,7.774865,24.96816,0.000040,24.040441,0.0005,1.345
654.00,7.774765,24.96846,0.000039,24.039426,0.0005,1.345
656.00,7.774417,24.96920,0.000039,24.039910,0.0005,1.346
658.00,7.773945,24.97024,0.000039,24.040537,0.0005,1.345
660.00,7.772672,24.97053,0.000039,24.040294,0.0005,1.346
662.00,7.771379,24.96891,0.000038,24.040279,0.0005,1.345
664.00,7.771777,24.96903,0.000039,24.040079,0.0005,1.345
666.00,7.772939,24.96850,0.000039,24.040337,0.0005,1.345
668.00,7.772970,24.96911,0.000039,24.040281,0.0005,1.345
670.00,7.773010,24.96912,0.000038,24.040294,0.0005,1.346
672.00,7.772780,24.97074,0.000039,24.040170,0.0005,1.345
674.00,7.772066,24.97128,0.000038,24.040028,0.0005,1.346
676.00,7.771981,24.97184,0.000038,24.040255,0.0005,1.345
678.00,7.770802,24.97142,0.000039,24.040210,0.0005,1.345
680.00,7.770729,24.97195,0.000039,24.040266,0.0005,1.345
682.00,7.771049,24.97205,0.000038,24.040341,0.0005,1.346
684.00,7.770783,24.97176,0.000040,24.039870,0.0005,1.345
686.00,7.770163,24.97296,0.000039,24.040610,0.0005,1.345
688.00,7.769683,24.97240,0.000040,24.040686,0.0005,1.346
690.00,7.768708,24.97237,0.000038,24.039894,0.0005,1.346
692.00,7.767646,24.97249,0.000038,24.039883,0.0005,1.345
694.00,7.767331,24.97076,0.000038,24.040606,0.0005,1.345
696.00,7.766963,24.97135,0.000038,24.040095,0.0005,1.345
698.00,7.766115,24.97212,0.000037,24.039843,0.0005,1.345
700.00,7.766561,24.97180,0.000038,24.040105,0.0005,1.346
702.00,7.767075,24.97179,0.000038,24.040410,0.0005,1.346
704.00,7.767054,24.97043,0.000038,24.039835,0.0005,1.345
706.00,7.765479,24.97146,0.000038,24.039875,0.0006,1.345
708.00,7.766074,24.97197,0.000038,24.040041,0.0005,1.345
710.00,7.766450,24.97153,0.000037,24.040499,0.0005,1.345
712.00,7.765832,24.97226,0.000039,24.040330,0.0005,1.345
714.00,7.765025,24.97288,0.000039,24.039455,0.0005,1.345
716.00,7.765347,24.97211,0.000037,24.040217,0.0005,1.345
718.00,7.764977,24.97197,0.000037,24.040183,0.0005,1.346
720.00,7.764954,24.97229,0.000037,24.039859,0.0005,1.346
722.00,7.764647,24.97258,0.000037,24.040026,0.0005,1.346
724.00,7.764736,24.97227,0.000037,24.039948,0.0005,1.347
726.00,7.764513,24.97254,0.000038,24.040099,0.0005,1.345
728.00,7.765035,24.97231,0.000038,24.040535,0.0005,1.345
730.00,7.764936,24.97214,0.000039,24.040337,0.0005,1.345
732.00,7.764502,24.97179,0.000039,24.039914,0.0005,1.345
734.00,7.764248,24.97160,0.000039,24.040845,0.0005,1.345
736.00,7.763890,24.97221,0.000040,24.040183,0.0005,1.344
738.00,7.763377,24.97161,0.000040,24.039952,0.0005,1.345
740.00,7.762304,24.97185,0.000039,24.040492,0.0005,1.345
742.00,7.763100,24.97206,0.000038,24.040214,0.0005,1.346
744.00,7.762918,24.97252,0.000039,24.040623,0.0005,1.346
746.00,7.762212,24.97271,0.000038,24.039881,0.0005,1.345
748.00,7.761026,24.97275,0.000038,24.039784,0.0005,1.345
750.00,7.760886,24.97165,0.000038,24.040225,0.0005,1.345
752.00,7.760159,24.97178,0.000038,24.040166,0.0005,1.346
754.00,7.759704,24.97124,0.000037,24.040517,0.0005,1.345
756.00,7.759512,24.97070,0.000039,24.040215,0.0005,1.345
758.00,7.758864,24.97057,0.000038,24.040125,0.0005,1.346
760.00,7.758485,24.97117,0.000038,24.039992,0.0005,1.345
762.00,7.758342,24.97142,0.000039,24.040734,0.0005,1.345
764.00,7.758669,24.97122,0.000038,24.040485,0.0005,1.345
766.00,7.758276,24.97029,0.000039,24.039824,0.0005,1.344
768.00,7.757496,24.97127,0.000039,24.039597,0.0005,1.345
770.00,7.757158,24.97134,0.000038,24.040217,0.0005,1.345
772.00,7.757035,24.97185,0.000037,24.039750,0.0005,1.346
774.00,7.756604,24.97189,0.000036,24.039748,0.0005,1.346
776.00,7.756397,24.97183,0.000038,24.040095,0.0005,1.345
778.00,7.756428,24.97206,0.000039,24.040064,0.0005,1.345
780.00,7.756187,24.97200,0.000040,24.040575,0.0005,1.345
782.00,7.756870,24.97233,0.000038,24.041115,0.0005,1.345
784.00,7.758225,24.97168,0.000039,24.040535,0.0005,1.346
786.00,7.758204,24.97107,0.000038,24.040425,0.0005,1.345
788.00,7.757284,24.97148,0.000038,24.040245,0.0005,1.345
790.00,7.756873,24.97155,0.000037,24.040223,0.0005,1.345
792.00,7.755577,24.97131,0.000038,24.040097,0.0005,1.345
794.00,7.754790,24.97112,0.000039,24.039984,0.0005,1.345
796.00,7.753890,24.97187,0.000038,24.039588,0.0005,1.344
798.00,7.753414,24.97241,0.000036,24.040590,0.0005,1.345
800.00,7.752864,24.97157,0.000037,24.040250,0.0005,1.346
802.00,7.751451,24.97126,0.000038,24.039724,0.0005,1.345
804.00,7.751090,24.97134,0.000039,24.040208,0.0005,1.345
806.00,7.751089,24.97163,0.000038,24.040645,0.0005,1.345
808.00,7.752704,24.97254,0.000038,24.040557,0.0005,1.345
810.00,7.752564,24.97222,0.000039,24.040779,0.0005,1.345
812.00,7.751660,24.97151,0.000038,24.039681,0.0005,1.345
814.00,7.750760,24.97105,0.000038,24.040339,0.0005,1.345
816.00,7.750648,24.97082,0.000038,24.039874,0.0005,1.345
818.00,7.750614,24.97090,0.000038,24.039248,0.0005,1.344
820.00,7.749846,24.97225,0.000039,24.039517,0.0004,1.345
822.00,7.750067,24.97228,0.000038,24.040472,0.0005,1.346
824.00,7.749457,24.97153,0.000039,24.039590,0.0005,1.345
826.00,7.750912,24.97108,0.000040,24.039779,0.0005,1.344
828.00,7.750732,24.97107,0.000038,24.039603,0.0005,1.345
830.00,7.750889,24.97229,0.000038,24.040157,0.0005,1.345
832.00,7.750699,24.97251,0.000037,24.040674,0.0005,1.345
834.00,7.750336,24.97180,0.000038,24.040390,0.0005,1.344
836.00,7.749034,24.97298,0.000038,24.039932,0.0005,1.345
838.00,7.748304,24.97272,0.000039,24.039914,0.0005,1.345
840.00,7.747766,24.97339,0.000038,24.039635,0.0005,1.345
842.00,7.746016,24.97339,0.000037,24.040365,0.0005,1.345
844.00,7.745254,24.97273,0.000038,24.039952,0.0005,1.345
846.00,7.745447,24.97228,0.000037,24.040034,0.0005,1.345
848.00,7.745284,24.97233,0.000037,24.039908,0.0005,1.345
850.00,7.746121,24.97155,0.000037,24.039243,0.0005,1.345
852.00,7.746466,24.97138,0.000038,24.039319,0.0005,1.345
854.00,7.745897,24.97162,0.000038,24.040034,0.0005,1.344
856.00,7.745028,24.97214,0.000038,24.039323,0.0005,1.345
858.00,7.745366,24.97213,0.000038,24.040030,0.0005,1.345
860.00,7.746078,24.97232,0.000039,24.040165,0.0005,1.344
862.00,7.746269,24.97228,0.000039,24.040683,0.0005,1.344
864.00,7.746353,24.97190,0.000038,24.040292,0.0005,1.345
866.00,7.745699,24.97054,0.000037,24.040223,0.0005,1.345
868.00,7.745657,24.97114,0.000038,24.040921,0.0005,1.345
870.00,7.745281,24.97174,0.000038,24.040203,0.0005,1.344
872.00,7.744250,24.97208,0.000038,24.040361,0.0005,1.345
874.00,7.743686,24.97211,0.000039,24.040777,0.0005,1.344
876.00,7.743064,24.97241,0.000038,24.040265,0.0005,1.345
878.00,7.742607,24.97231,0.000038,24.039968,0.0005,1.345
880.00,7.743357,24.97158,0.000037,24.040208,0.0005,1.345
882.00,7.743132,24.97215,0.000038,24.040192,0.0005,1.345
884.00,7.741689,24.97236,0.000039,24.039728,0.0005,1.344
886.00,7.742150,24.97231,0.000038,24.039915,0.0005,1.345
888.00,7.742329,24.97203,0.000038,24.040365,0.0005,1.345
890.00,7.741626,24.97201,0.000038,24.040257,0.0005,1.344
892.00,7.741559,24.97194,0.000038,24.040412,0.0005,1.345
894.00,7.741201,24.97103,0.000037,24.040357,0.0005,1.344
896.00,7.739985,24.97127,0.000038,24.040585,0.0005,1.343
898.00,7.739807,24.97156,0.000039,24.039957,0.0005,1.344
900.00,7.739950,24.97194,0.000037,24.040132,0.0005,1.344
902.00,7.739046,24.97178,0.000038,24.040563,0.0005,1.345
904.00,7.739016,24.97222,0.000037,24.040099,0.0005,1.345
906.00,7.738941,24.97228,0.000036,24.040123,0.0005,1.344
908.00,7.739600,24.97185,0.000037,24.040274,0.0004,1.345
910.00,7.739328,24.97157,0.000037,24.039610,0.0004,1.345
912.00,7.740389,24.97301,0.000038,24.040474,0.0005,1.344
914.00,7.739500,24.97417,0.000037,24.039637,0.0005,1.344
916.00,7.738934,24.97384,0.000036,24.039428,0.0005,1.344
918.00,7.738179,24.97366,0.000038,24.040525,0.0005,1.344
920.00,7.737552,24.97398,0.000037,24.040412,0.0005,1.345
922.00,7.737142,24.97398,0.000036,24.039410,0.0005,1.344
924.00,7.737384,24.97322,0.000038,24.040259,0.0005,1.344
926.00,7.737767,24.97362,0.000039,24.040155,0.0005,1.344
928.00,7.737772,24.97400,0.000040,24.040972,0.0004,1.345
930.00,7.736012,24.97314,0.000038,24.040177,0.0005,1.345
932.00,7.734561,24.97329,0.000037,24.039975,0.0005,1.345
934.00,7.734429,24.97420,0.000036,24.041041,0.0005,1.345
936.00,7.734042,24.97251,0.000038,24.040125,0.0005,1.344
938.00,7.733316,24.97242,0.000038,24.039384,0.0005,1.344
940.00,7.734459,24.97350,0.000038,24.040243,0.0005,1.344
942.00,7.735232,24.97207,0.000038,24.040154,0.0005,1.344
944.00,7.735687,24.97184,0.000039,24.040288,0.0005,1.344
946.00,7.735496,24.97214,0.000038,24.039564,0.0005,1.344
948.00,7.735278,24.97237,0.000037,24.040057,0.0004,1.344
950.00,7.734546,24.97202,0.000039,24.039241,0.0005,1.344
952.00,7.734256,24.97253,0.000038,24.040472,0.0005,1.344
954.00,7.734399,24.97172,0.000038,24.040454,0.0005,1.344
956.00,7.733223,24.97187,0.000038,24.040119,0.0005,1.344
958.00,7.732778,24.97185,0.000037,24.040214,0.0005,1.345
960.00,7.732783,24.97098,0.000038,24.039863,0.0005,1.344
962.00,7.732629,24.97144,0.000038,24.039879,0.0005,1.344
964.00,7.732125,24.97190,0.000037,24.039990,0.0005,1.343
966.00,7.731619,24.97170,0.000039,24.040761,0.0005,1.344
968.00,7.731198,24.97082,0.000038,24.040368,0.0005,1.344
970.00,7.731107,24.97158,0.000038,24.040754,0.0005,1.343
972.00,7.731144,24.97139,0.000038,24.039397,0.0004,1.344
974.00,7.731387,24.97215,0.000038,24.040474,0.0005,1.344
976.00,7.731270,24.97182,0.000038,24.040425,0.0005,1.344
978.00,7.731304,24.97142,0.000038,24.039504,0.0005,1.344
980.00,7.730610,24.97133,0.000038,24.040374,0.0005,1.344
982.00,7.729628,24.97203,0.000037,24.040043,0.0005,1.343
984.00,7.729505,24.97246,0.000038,24.039432,0.0005,1.343
986.00,7.728760,24.97039,0.000038,24.039932,0.0005,1.343
988.00,7.729452,24.97209,0.000038,24.039830,0.0005,1.343
990.00,7.729846,24.97284,0.000039,24.039657,0.0005,1.344
992.00,7.729991,24.97282,0.000038,24.040165,0.0005,1.344
994.00,7.730733,24.97270,0.000038,24.041132,0.0005,1.343
996.00,7.730045,24.97295,0.000038,24.039855,0.0005,1.343
998.00,7.729117,24.97183,0.000037,24.040295,0.0005,1.343
1000.00,7.729577,24.97105,0.000037,24.040154,0.0005,1.343
1002.00,7.729745,24.97162,0.000038,24.039879,0.0005,1.343
1004.00,7.729418,24.97162,0.000037,24.040252,0.0005,1.344
1006.00,7.728494,24.97182,0.000037,24.040099,0.0005,1.343
1008.00,7.727888,24.97120,0.000037,24.040239,0.0005,1.344
1010.00,7.726910,24.97056,0.000037,24.040181,0.0005,1.344
1012.00,7.725328,24.97067,0.000037,24.039826,0.0005,1.343
1014.00,7.724479,24.97076,0.000038,24.040214,0.0005,1.344
1016.00,7.724018,24.97038,0.000035,24.039741,0.0004,1.343
1018.00,7.724246,24.97050,0.000039,24.039690,0.0004,1.343
1020.00,7.724592,24.96970,0.000037,24.039268,0.0005,1.343
1022.00,7.724427,24.96877,0.000038,24.039124,0.0004,1.343
1024.00,7.725153,24.97003,0.000039,24.040635,0.0005,1.343
1026.00,7.725258,24.96968,0.000039,24.040865,0.0004,1.343
1028.00,7.724497,24.96932,0.000038,24.040070,0.0005,1.343
1030.00,7.723350,24.97016,0.000039,24.040274,0.0005,1.343
1032.00,7.722353,24.97038,0.000039,24.039801,0.0005,1.343
1034.00,7.723380,24.96978,0.000037,24.039819,0.0004,1.343
1036.00,7.722682,24.96985,0.000038,24.040126,0.0005,1.343
1038.00,7.721676,24.96954,0.000037,24.040048,0.0005,1.343
1040.00,7.722690,24.96964,0.000038,24.040099,0.0005,1.342
1042.00,7.723476,24.96994,0.000038,24.040188,0.0005,1.343
1044.00,7.723347,24.97015,0.000037,24.040492,0.0005,1.343
1046.00,7.722784,24.97007,0.000036,24.040004,0.0005,1.344
1048.00,7.723139,24.97053,0.000036,24.040095,0.0005,1.343
1050.00,7.723852,24.97081,0.000037,24.039764,0.0005,1.343
1052.00,7.724198,24.96990,0.000037,24.040072,0.0005,1.343
1054.00,7.725220,24.97072,0.000038,24.040054,0.0005,1.343
1056.00,7.724679,24.97112,0.000037,24.039359,0.0005,1.343
1058.00,7.723011,24.97153,0.000038,24.039468,0.0005,1.343
1060.00,7.722617,24.97175,0.000038,24.039968,0.0004,1.343
1062.00,7.722314,24.97124,0.000037,24.041176,0.0005,1.343
1064.00,7.720949,24.97114,0.000038,24.039857,0.0005,1.343
1066.00,7.719774,24.97067,0.000037,24.039668,0.0005,1.343
1068.00,7.719845,24.97087,0.000037,24.040072,0.0005,1.343
1070.00,7.719714,24.97000,0.000039,24.039908,0.0005,1.342
1072.00,7.719531,24.97033,0.000038,24.040197,0.0005,1.343
1074.00,7.719895,24.96959,0.000038,24.039094,0.0005,1.343
1076.00,7.718842,24.97017,0.000037,24.039568,0.0005,1.343
1078.00,7.719583,24.97142,0.000038,24.039492,0.0005,1.343
1080.00,7.720166,24.97106,0.000037,24.039912,0.0005,1.343
1082.00,7.719075,24.97120,0.000036,24.040166,0.0005,1.343
1084.00,7.719527,24.97129,0.000036,24.040339,0.0004,1.342
1086.00,7.719628,24.97173,0.000038,24.040161,0.0004,1.343
1088.00,7.718852,24.97115,0.000038,24.040010,0.0005,1.343
1090.00,7.718136,24.97056,0.000037,24.040024,0.0005,1.342
1092.00,7.716721,24.97023,0.000037,24.040163,0.0005,1.342
1094.00,7.717600,24.97059,0.000038,24.039872,0.0005,1.342
1096.00,7.717139,24.97011,0.000037,24.040786,0.0005,1.342
1098.00,7.716558,24.96997,0.000038,24.040206,0.0005,1.342
1100.00,7.716672,24.97050,0.000038,24.039943,0.0005,1.342
1102.00,7.716771,24.96955,0.000038,24.040014,0.0005,1.342
1104.00,7.717062,24.97055,0.000037,24.040014,0.0004,1.343
1106.00,7.717082,24.97062,0.000038,24.039864,0.0005,1.343
1108.00,7.716201,24.97032,0.000038,24.039815,0.0005,1.343
1110.00,7.715421,24.97042,0.000038,24.039606,0.0005,1.343
1112.00,7.716020,24.96986,0.000037,24.039984,0.0005,1.342
1114.00,7.716284,24.97079,0.000038,24.039561,0.0005,1.342
1116.00,7.717651,24.97031,0.000038,24.039441,0.0005,1.342
1118.00,7.717505,24.97113,0.000038,24.040459,0.0005,1.342
1120.00,7.716516,24.97094,0.000037,24.039750,0.0005,1.342
1122.00,7.716170,24.97100,0.000037,24.039652,0.0005,1.342
1124.00,7.714802,24.97086,0.000037,24.040483,0.0005,1.342
1126.00,7.714688,24.97049,0.000038,24.039910,0.0005,1.341
1128.00,7.714653,24.96997,0.000038,24.040041,0.0004,1.342
1130.00,7.713513,24.97041,0.000037,24.040255,0.0005,1.342
1132.00,7.712529,24.97064,0.000037,24.040083,0.0005,1.342
1134.00,7.712624,24.97050,0.000038,24.040515,0.0005,1.342
1136.00,7.712430,24.97096,0.000037,24.040103,0.0005,1.341
1138.00,7.711164,24.97116,0.000037,24.040599,0.0005,1.341
1140.00,7.711128,24.97075,0.000037,24.040097,0.0004,1.342
1142.00,7.711223,24.97103,0.000038,24.039686,0.0005,1.342
1144.00,7.712083,24.97177,0.000037,24.040034,0.0005,1.341
1146.00,7.712279,24.97194,0.000038,24.040510,0.0004,1.342
1148.00,7.712036,24.97207,0.000038,24.040303,0.0005,1.341
1150.00,7.711999,24.97180,0.000038,24.039883,0.0005,1.342
1152.00,7.711537,24.97147,0.000038,24.039979,0.0005,1.342
1154.00,7.710954,24.97166,0.000037,24.039652,0.0005,1.342
1156.00,7.711204,24.97112,0.000036,24.040048,0.0005,1.342
1158.00,7.710887,24.97140,0.000036,24.040230,0.0005,1.342
1160.00,7.710935,24.97055,0.000038,24.040290,0.0005,1.341
1162.00,7.710660,24.96919,0.000038,24.040348,0.0005,1.341
1164.00,7.710904,24.96992,0.000039,24.040106,0.0005,1.342
1166.00,7.709964,24.97046,0.000038,24.040585,0.0005,1.342
1168.00,7.710166,24.97133,0.000037,24.040270,0.0005,1.342
1170.00,7.710217,24.97127,0.000038,24.040121,0.0005,1.341
1172.00,7.709884,24.97068,0.000038,24.040090,0.0005,1.342
1174.00,7.709194,24.97015,0.000038,24.039681,0.0005,1.342
1176.00,7.709268,24.97130,0.000037,24.040174,0.0005,1.342
1178.00,7.709954,24.97137,0.000037,24.039381,0.0004,1.342
1180.00,7.709749,24.97175,0.000038,24.040015,0.0005,1.342
1182.00,7.709660,24.97174,0.000039,24.040781,0.0005,1.342
1184.00,7.708874,24.97178,0.000037,24.039684,0.0005,1.342
1186.00,7.707974,24.97249,0.000037,24.040110,0.0005,1.342
1188.00,7.707572,24.97256,0.000037,24.040905,0.0005,1.342
1190.00,7.707107,24.97262,0.000038,24.040319,0.0005,1.341
1192.00,7.707052,24.97324,0.000038,24.040014,0.0005,1.342
1194.00,7.707000,24.97242,0.000037,24.039430,0.0005,1.342
1196.00,7.706903,24.97196,0.000038,24.039923,0.0005,1.341
1198.00,7.707377,24.97232,0.000039,24.039457,0.0004,1.341
1200.00,7.707690,24.97267,0.000038,24.039703,0.0004,1.341
@2,12.0000,24.0
1202.00,7.708149,24.97231,0.000036,24.040152,0.0004,1.342
1204.00,7.707585,24.97279,0.000036,24.040525,0.0005,1.342
1206.00,7.703298,24.97235,0.000036,24.040230,0.0005,1.341
1208.00,7.695030,24.97178,0.000037,24.040194,0.0005,1.340
1210.00,7.684238,24.97272,0.000038,24.039739,0.0005,1.341
1212.00,7.672458,24.97207,0.000038,24.040265,0.0004,1.340
1214.00,7.662056,24.97140,0.000038,24.040790,0.0004,1.340
1216.00,7.654395,24.97191,0.000038,24.039232,0.0005,1.341
1218.00,7.650603,24.97264,0.000038,24.040172,0.0004,1.342
1220.00,7.652159,24.97234,0.000036,24.040350,0.0005,1.342
1222.00,7.658800,24.97198,0.000036,24.039304,0.0005,1.342
1224.00,7.671572,24.97198,0.000036,24.039548,0.0004,1.342
1226.00,7.688489,24.97190,0.000036,24.039288,0.0005,1.343
1228.00,7.706801,24.97240,0.000035,24.039572,0.0005,1.343
1230.00,7.728415,24.97309,0.000035,24.040181,0.0004,1.343
1232.00,7.749483,24.97243,0.000035,24.039799,0.0005,1.343
1234.00,7.764952,24.97177,0.000035,24.039824,0.0004,1.343
1236.00,7.772581,24.97219,0.000035,24.040257,0.0004,1.343
1238.00,7.773030,24.97204,0.000037,24.040788,0.0004,1.342
1240.00,7.769509,24.97200,0.000037,24.040250,0.0004,1.341
1242.00,7.764029,24.97244,0.000037,24.039795,0.0004,1.341
1244.00,7.757247,24.97183,0.000037,24.039672,0.0005,1.341
1246.00,7.750302,24.97159,0.000037,24.039564,0.0004,1.341
1248.00,7.742955,24.97232,0.000037,24.038708,0.0005,1.341
1250.00,7.737499,24.97188,0.000038,24.039459,0.0005,1.340
1252.00,7.731751,24.97134,0.000038,24.040197,0.0005,1.341
1254.00,7.727873,24.97094,0.000038,24.040074,0.0004,1.341
1256.00,7.726073,24.97117,0.000037,24.039815,0.0004,1.341
1258.00,7.724826,24.97094,0.000038,24.040161,0.0005,1.340
1260.00,7.723920,24.97150,0.000038,24.039764,0.0005,1.340
1262.00,7.722974,24.97156,0.000039,24.039455,0.0004,1.341
1264.00,7.723011,24.97104,0.000037,24.039650,0.0005,1.341
1266.00,7.721779,24.97162,0.000037,24.040135,0.0004,1.340
1268.00,7.721557,24.97187,0.000038,24.040161,0.0004,1.341
1270.00,7.722431,24.97205,0.000037,24.039655,0.0004,1.340
1272.00,7.721890,24.97237,0.000037,24.039824,0.0005,1.340
1274.00,7.720810,24.97231,0.000036,24.039966,0.0005,1.340
1276.00,7.720289,24.97339,0.000036,24.039468,0.0004,1.340
1278.00,7.721197,24.97357,0.000037,24.039592,0.0004,1.340
1280.00,7.721265,24.97249,0.000037,24.039163,0.0004,1.340
1282.00,7.720021,24.97267,0.000036,24.039737,0.0005,1.341
1284.00,7.720812,24.97310,0.000036,24.040595,0.0005,1.341
1286.00,7.721895,24.97360,0.000036,24.039724,0.0005,1.340
1288.00,7.722113,24.97325,0.000037,24.039406,0.0004,1.339
1290.00,7.721643,24.97412,0.000036,24.040172,0.0005,1.340
1292.00,7.721269,24.97527,0.000036,24.039719,0.0005,1.340
1294.00,7.721788,24.97446,0.000037,24.039835,0.0005,1.340
1296.00,7.721599,24.97394,0.000037,24.040026,0.0005,1.340
1298.00,7.720864,24.97471,0.000036,24.039392,0.0004,1.340
1300.00,7.721044,24.97525,0.000037,24.039574,0.0005,1.340
1302.00,7.721476,24.97419,0.000036,24.040019,0.0004,1.339
1304.00,7.720734,24.97411,0.000037,24.039283,0.0005,1.339
1306.00,7.720552,24.97391,0.000037,24.039934,0.0005,1.340
1308.00,7.721085,24.97389,0.000036,24.039175,0.0005,1.339
1310.00,7.720360,24.97325,0.000038,24.040750,0.0004,1.339
1312.00,7.719140,24.97303,0.000037,24.040188,0.0004,1.340
1314.00,7.717420,24.97353,0.000036,24.040254,0.0005,1.340
1316.00,7.716402,24.97401,0.000037,24.039917,0.0004,1.340
1318.00,7.716825,24.97326,0.000038,24.040365,0.0004,1.339
1320.00,7.716796,24.97304,0.000037,24.040121,0.0004,1.340
1322.00,7.715928,24.97254,0.000036,24.039684,0.0004,1.339
1324.00,7.714163,24.97285,0.000035,24.039646,0.0004,1.340
1326.00,7.713153,24.97279,0.000035,24.039870,0.0004,1.340
1328.00,7.712327,24.97317,0.000035,24.039775,0.0004,1.340
1330.00,7.711402,24.97418,0.000037,24.040017,0.0004,1.340
1332.00,7.711808,24.97449,0.000035,24.039924,0.0005,1.340
1334.00,7.711203,24.97456,0.000036,24.039735,0.0005,1.339
1336.00,7.709805,24.97448,0.000036,24.039774,0.0005,1.339
1338.00,7.708556,24.97393,0.000037,24.039975,0.0005,1.339
1340.00,7.708313,24.97497,0.000037,24.039894,0.0004,1.339
1342.00,7.707420,24.97481,0.000037,24.039695,0.0004,1.340
1344.00,7.706909,24.97462,0.000036,24.039123,0.0004,1.340
1346.00,7.705754,24.97479,0.000036,24.038772,0.0004,1.339
1348.00,7.704978,24.97540,0.000037,24.040208,0.0004,1.339
1350.00,7.703650,24.97554,0.000038,24.039372,0.0005,1.339
1352.00,7.702648,24.97454,0.000037,24.039301,0.0004,1.339
1354.00,7.701772,24.97428,0.000036,24.039901,0.0005,1.340
1356.00,7.700515,24.97509,0.000036,24.039515,0.0004,1.340
1358.00,7.698968,24.97540,0.000037,24.039877,0.0004,1.339
1360.00,7.698254,24.97504,0.000035,24.039806,0.0004,1.339
1362.00,7.697174,24.97410,0.000035,24.040046,0.0004,1.339
1364.00,7.696622,24.97375,0.000036,24.040266,0.0004,1.339
1366.00,7.695823,24.97303,0.000036,24.039472,0.0004,1.339
1368.00,7.696369,24.97318,0.000037,24.039297,0.0004,1.339
1370.00,7.696270,24.97385,0.000036,24.039775,0.0004,1.339
1372.00,7.695770,24.97408,0.000037,24.040232,0.0004,1.339
1374.00,7.695251,24.97471,0.000035,24.039808,0.0004,1.339
1376.00,7.694802,24.97489,0.000037,24.040635,0.0004,1.339
1378.00,7.694618,24.97429,0.000037,24.039957,0.0004,1.339
1380.00,7.694368,24.97463,0.000036,24.040046,0.0004,1.339
1382.00,7.693235,24.97399,0.000036,24.040272,0.0004,1.339
1384.00,7.692181,24.97352,0.000036,24.039890,0.0004,1.339
1386.00,7.692580,24.97393,0.000037,24.039130,0.0004,1.339
1388.00,7.692511,24.97285,0.000037,24.039634,0.0004,1.339
1390.00,7.691998,24.97382,0.000036,24.039952,0.0004,1.339
1392.00,7.691627,24.97384,0.000037,24.040095,0.0004,1.339
1394.00,7.691108,24.97378,0.000035,24.039583,0.0004,1.339
1396.00,7.691085,24.97369,0.000036,24.040074,0.0004,1.339
1398.00,7.689760,24.97362,0.000036,24.039443,0.0004,1.339
1400.00,7.689573,24.97437,0.000036,24.040084,0.0004,1.339
1402.00,7.689206,24.97488,0.000036,24.039019,0.0004,1.339
1404.00,7.689206,24.97420,0.000037,24.039263,0.0004,1.339
1406.00,7.689118,24.97430,0.000036,24.039577,0.0004,1.339
1408.00,7.688807,24.97510,0.000036,24.039790,0.0005,1.339
1410.00,7.688834,24.97512,0.000036,24.039568,0.0004,1.339
1412.00,7.688418,24.97412,0.000038,24.038813,0.0004,1.339
1414.00,7.688404,24.97430,0.000037,24.040157,0.0004,1.338
1416.00,7.688515,24.97418,0.000038,24.039872,0.0004,1.339
1418.00,7.688550,24.97416,0.000038,24.040010,0.0004,1.339
1420.00,7.687660,24.97449,0.000036,24.039628,0.0004,1.339
1422.00,7.686997,24.97340,0.000036,24.039515,0.0005,1.339
1424.00,7.687548,24.97407,0.000037,24.039377,0.0005,1.339
1426.00,7.687444,24.97385,0.000036,24.039546,0.0005,1.338
1428.00,7.686999,24.97333,0.000037,24.040179,0.0004,1.338
1430.00,7.687122,24.97253,0.000036,24.039981,0.0005,1.339
1432.00,7.687165,24.97326,0.000036,24.039544,0.0004,1.338
1434.00,7.687200,24.97307,0.000037,24.039126,0.0004,1.338
1436.00,7.686193,24.97337,0.000036,24.040125,0.0004,1.339
1438.00,7.685432,24.97320,0.000038,24.039046,0.0004,1.338
1440.00,7.685717,24.97345,0.000037,24.039928,0.0004,1.338
1442.00,7.685492,24.97399,0.000036,24.040057,0.0004,1.339
1444.00,7.684966,24.97388,0.000036,24.039121,0.0004,1.339
1446.00,7.685087,24.97372,0.000037,24.039748,0.0004,1.338
1448.00,7.684529,24.97407,0.000037,24.039483,0.0004,1.338
1450.00,7.683015,24.97434,0.000037,24.039784,0.0005,1.339
1452.00,7.682714,24.97586,0.000035,24.040061,0.0004,1.339
1454.00,7.682662,24.97467,0.000036,24.039250,0.0005,1.338
1456.00,7.682749,24.97414,0.000039,24.039063,0.0004,1.338
1458.00,7.683226,24.97472,0.000040,24.039474,0.0005,1.338
1460.00,7.683693,24.97369,0.000038,24.039819,0.0005,1.339
1462.00,7.683366,24.97352,0.000037,24.039139,0.0004,1.338
1464.00,7.682665,24.97365,0.000036,24.039975,0.0004,1.338
1466.00,7.682243,24.97370,0.000037,24.040266,0.0004,1.338
1468.00,7.682474,24.97354,0.000038,24.039708,0.0005,1.338
1470.00,7.681916,24.97376,0.000039,24.040301,0.0004,1.338
1472.00,7.681970,24.97467,0.000038,24.039841,0.0004,1.338
1474.00,7.682187,24.97475,0.000038,24.040143,0.0004,1.338
1476.00,7.681596,24.97447,0.000036,24.039814,0.0004,1.338
1478.00,7.681537,24.97432,0.000036,24.040466,0.0004,1.339
1480.00,7.681371,24.97423,0.000036,24.040395,0.0004,1.339
1482.00,7.681262,24.97459,0.000038,24.039230,0.0004,1.338
1484.00,7.681000,24.97570,0.000038,24.040205,0.0004,1.337
1486.00,7.680783,24.97544,0.000038,24.040315,0.0005,1.337
1488.00,7.681030,24.97551,0.000037,24.040794,0.0005,1.338
1490.00,7.680956,24.97598,0.000038,24.039714,0.0004,1.338
1492.00,7.681680,24.97685,0.000037,24.040130,0.0004,1.339
1494.00,7.680861,24.97745,0.000037,24.039697,0.0005,1.337
1496.00,7.680392,24.97730,0.000038,24.039126,0.0005,1.337
1498.00,7.680372,24.97568,0.000035,24.039321,0.0005,1.338
1500.00,7.680298,24.97571,0.000037,24.039972,0.0005,1.338
1502.00,7.679400,24.97579,0.000036,24.040232,0.0005,1.338
1504.00,7.679833,24.97620,0.000036,24.039684,0.0004,1.338
1506.00,7.679003,24.97711,0.000036,24.039343,0.0005,1.338
1508.00,7.679323,24.97706,0.000037,24.039323,0.0005,1.338
1510.00,7.679955,24.97602,0.000037,24.039950,0.0005,1.337
1512.00,7.679549,24.97573,0.000036,24.040268,0.0005,1.338
1514.00,7.679041,24.97623,0.000037,24.039650,0.0005,1.338
1516.00,7.679228,24.97716,0.000037,24.039852,0.0004,1.337
1518.00,7.679223,24.97680,0.000037,24.039083,0.0004,1.337
1520.00,7.678904,24.97651,0.000037,24.039474,0.0004,1.338
1522.00,7.677719,24.97613,0.000038,24.040266,0.0005,1.338
1524.00,7.677870,24.97716,0.000037,24.040275,0.0005,1.338
1526.00,7.678234,24.97653,0.000037,24.040126,0.0005,1.338
1528.00,7.678544,24.97608,0.000037,24.039383,0.0005,1.337
1530.00,7.678502,24.97628,0.000036,24.039550,0.0005,1.338
1532.00,7.678016,24.97549,0.000037,24.040166,0.0004,1.337
1534.00,7.678410,24.97637,0.000037,24.039924,0.0005,1.337
1536.00,7.679339,24.97650,0.000038,24.038695,0.0005,1.337
1538.00,7.679582,24.97763,0.000038,24.039484,0.0005,1.337
1540.00,7.679783,24.97825,0.000037,24.039739,0.0005,1.337
1542.00,7.678639,24.97723,0.000037,24.040066,0.0004,1.338
1544.00,7.678204,24.97743,0.000035,24.039555,0.0004,1.337
1546.00,7.677263,24.97764,0.000035,24.039454,0.0005,1.337
1548.00,7.677417,24.97723,0.000036,24.039644,0.0004,1.338
1550.00,7.677730,24.97724,0.000036,24.039579,0.0004,1.337
1552.00,7.677931,24.97717,0.000036,24.039879,0.0004,1.337
1554.00,7.677351,24.97718,0.000036,24.039579,0.0005,1.337
1556.00,7.676458,24.97686,0.000036,24.039475,0.0005,1.337
1558.00,7.675779,24.97683,0.000038,24.040137,0.0005,1.337
1560.00,7.676115,24.97683,0.000037,24.039168,0.0005,1.337
1562.00,7.676028,24.97609,0.000036,24.039599,0.0004,1.337
1564.00,7.675099,24.97629,0.000037,24.039472,0.0004,1.337
1566.00,7.675390,24.97634,0.000036,24.040185,0.0005,1.337
1568.00,7.675796,24.97622,0.000037,24.039903,0.0005,1.337
1570.00,7.674882,24.97608,0.000036,24.039763,0.0005,1.337
1572.00,7.674817,24.97666,0.000036,24.040166,0.0005,1.337
1574.00,7.675763,24.97669,0.000037,24.039974,0.0005,1.337
1576.00,7.675735,24.97721,0.000037,24.039921,0.0004,1.337
1578.00,7.675547,24.97696,0.000036,24.040861,0.0005,1.338
1580.00,7.674596,24.97628,0.000036,24.040543,0.0004,1.337
1582.00,7.674484,24.97628,0.000037,24.040064,0.0005,1.336
1584.00,7.674477,24.97619,0.000038,24.039410,0.0005,1.336
1586.00,7.674529,24.97579,0.000038,24.039994,0.0004,1.336
1588.00,7.674401,24.97544,0.000037,24.040084,0.0004,1.337
1590.00,7.674228,24.97576,0.000038,24.040612,0.0004,1.337
1592.00,7.673831,24.97607,0.000038,24.039372,0.0004,1.337
1594.00,7.673439,24.97544,0.000036,24.039950,0.0004,1.336
1596.00,7.673649,24.97521,0.000036,24.040552,0.0004,1.337
1598.00,7.674235,24.97478,0.000038,24.039644,0.0004,1.337
1600.00,7.674236,24.97429,0.000037,24.039950,0.0005,1.337
1602.00,7.673738,24.97411,0.000037,24.038415,0.0005,1.336
1604.00,7.673178,24.97439,0.000037,24.039597,0.0004,1.337
1606.00,7.673157,24.97421,0.000036,24.039412,0.0004,1.337
1608.00,7.672695,24.97415,0.000036,24.039641,0.0004,1.337
1610.00,7.672711,24.97389,0.000038,24.040541,0.0004,1.337
1612.00,7.671912,24.97381,0.000037,24.040035,0.0004,1.336
1614.00,7.671566,24.97321,0.000039,24.040219,0.0005,1.337
1616.00,7.671444,24.97342,0.000036,24.039117,0.0005,1.337
1618.00,7.671494,24.97345,0.000036,24.039994,0.0004,1.336
1620.00,7.672220,24.97477,0.000036,24.039494,0.0004,1.336
1622.00,7.673027,24.97448,0.000036,24.040245,0.0005,1.337
1624.00,7.672590,24.97497,0.000038,24.039635,0.0004,1.336
1626.00,7.672509,24.97452,0.000037,24.040410,0.0005,1.336
1628.00,7.672354,24.97507,0.000037,24.039037,0.0004,1.336
1630.00,7.671604,24.97396,0.000037,24.038752,0.0005,1.336
1632.00,7.671949,24.97316,0.000037,24.039804,0.0005,1.337
1634.00,7.670943,24.97424,0.000037,24.040095,0.0004,1.337
1636.00,7.670390,24.97476,0.000035,24.040252,0.0005,1.337
1638.00,7.670471,24.97518,0.000037,24.039795,0.0005,1.336
1640.00,7.669699,24.97394,0.000037,24.039755,0.0005,1.336
1642.00,7.669072,24.97397,0.000036,24.040612,0.0004,1.337
1644.00,7.669028,24.97455,0.000036,24.040701,0.0004,1.337
1646.00,7.669791,24.97465,0.000036,24.040157,0.0004,1.336
1648.00,7.669479,24.97460,0.000037,24.039015,0.0004,1.336
1650.00,7.669589,24.97480,0.000037,24.039374,0.0005,1.336
1652.00,7.670645,24.97477,0.000036,24.039550,0.0004,1.336
1654.00,7.670855,24.97411,0.000037,24.039666,0.0005,1.337
1656.00,7.670364,24.97481,0.000037,24.040017,0.0004,1.337
1658.00,7.670438,24.97521,0.000037,24.040152,0.0005,1.337
1660.00,7.670465,24.97586,0.000037,24.039524,0.0005,1.336
1662.00,7.671560,24.97577,0.000038,24.039468,0.0004,1.336
1664.00,7.671670,24.97568,0.000036,24.040119,0.0005,1.336
1666.00,7.670881,24.97554,0.000037,24.039223,0.0005,1.336
1668.00,7.670856,24.97640,0.000037,24.039010,0.0005,1.336
1670.00,7.670291,24.97697,0.000037,24.039924,0.0005,1.336
1672.00,7.669406,24.97662,0.000037,24.039450,0.0004,1.337
1674.00,7.669032,24.97668,0.000037,24.039412,0.0005,1.336
1676.00,7.668397,24.97513,0.000037,24.039381,0.0005,1.336
1678.00,7.668688,24.97470,0.000037,24.039770,0.0005,1.336
1680.00,7.667651,24.97422,0.000036,24.039974,0.0005,1.336
1682.00,7.666814,24.97472,0.000036,24.039557,0.0005,1.336
1684.00,7.667006,24.97500,0.000036,24.039324,0.0004,1.336
1686.00,7.667329,24.97486,0.000036,24.039624,0.0004,1.337
1688.00,7.667302,24.97493,0.000036,24.040105,0.0005,1.336
1690.00,7.668676,24.97377,0.000038,24.040277,0.0005,1.335
1692.00,7.668213,24.97433,0.000039,24.040177,0.0005,1.336
1694.00,7.667303,24.97552,0.000038,24.039957,0.0005,1.336
1696.00,7.666607,24.97547,0.000038,24.040248,0.0005,1.335
1698.00,7.667355,24.97487,0.000038,24.040250,0.0004,1.336
1700.00,7.667357,24.97493,0.000037,24.039590,0.0005,1.336
1702.00,7.667659,24.97437,0.000037,24.039857,0.0005,1.336
1704.00,7.667725,24.97495,0.000037,24.039883,0.0005,1.336
1706.00,7.667350,24.97505,0.000037,24.039704,0.0005,1.336
1708.00,7.666554,24.97397,0.000037,24.040532,0.0005,1.337
1710.00,7.666811,24.97417,0.000036,24.039003,0.0005,1.336
1712.00,7.666578,24.97560,0.000036,24.039990,0.0005,1.336
1714.00,7.666560,24.97451,0.000038,24.040645,0.0005,1.336
1716.00,7.666869,24.97472,0.000037,24.040559,0.0005,1.336
1718.00,7.667376,24.97487,0.000038,24.040279,0.0005,1.336
1720.00,7.668242,24.97584,0.000037,24.040577,0.0005,1.336
1722.00,7.667507,24.97577,0.000037,24.039839,0.0005,1.336
1724.00,7.666688,24.97532,0.000037,24.040754,0.0005,1.336
1726.00,7.666553,24.97466,0.000039,24.039577,0.0005,1.335
1728.00,7.666345,24.97408,0.000038,24.039599,0.0005,1.336
1730.00,7.665649,24.97519,0.000036,24.039508,0.0005,1.336
1732.00,7.665982,24.97409,0.000037,24.040265,0.0005,1.335
1734.00,7.665629,24.97500,0.000038,24.039837,0.0005,1.336
1736.00,7.666263,24.97534,0.000038,24.039848,0.0005,1.336
1738.00,7.667139,24.97553,0.000037,24.039226,0.0005,1.336
1740.00,7.667638,24.97605,0.000036,24.039994,0.0005,1.336
1742.00,7.667067,24.97612,0.000037,24.040728,0.0005,1.336
1744.00,7.666322,24.97596,0.000037,24.040579,0.0005,1.336
1746.00,7.666365,24.97437,0.000038,24.039959,0.0005,1.335
1748.00,7.666363,24.97409,0.000038,24.039512,0.0004,1.336
1750.00,7.665890,24.97488,0.000036,24.039312,0.0004,1.336
1752.00,7.664888,24.97529,0.000038,24.039561,0.0005,1.336
1754.00,7.664239,24.97521,0.000038,24.040483,0.0004,1.336
1756.00,7.663941,24.97493,0.000037,24.038804,0.0004,1.335
1758.00,7.663508,24.97597,0.000037,24.039775,0.0005,1.336
1760.00,7.664200,24.97765,0.000037,24.040719,0.0005,1.336
1762.00,7.665499,24.97735,0.000038,24.040354,0.0005,1.336
1764.00,7.665030,24.97803,0.000038,24.039714,0.0005,1.336
1766.00,7.664959,24.97820,0.000039,24.039370,0.0005,1.336
1768.00,7.665326,24.97660,0.000038,24.039830,0.0005,1.336
1770.00,7.665371,24.97669,0.000037,24.039897,0.0005,1.336
1772.00,7.664979,24.97676,0.000037,24.040070,0.0005,1.336
1774.00,7.663601,24.97775,0.000037,24.039903,0.0005,1.336
1776.00,7.664473,24.97723,0.000037,24.038957,0.0005,1.336
1778.00,7.665003,24.97654,0.000038,24.040006,0.0005,1.336
1780.00,7.664813,24.97671,0.000038,24.039195,0.0005,1.335
1782.00,7.664070,24.97764,0.000037,24.039084,0.0005,1.335
1784.00,7.663345,24.97741,0.000038,24.039768,0.0005,1.335
1786.00,7.663184,24.97711,0.000040,24.040061,0.0005,1.336
1788.00,7.662297,24.97772,0.000036,24.040095,0.0005,1.336
1790.00,7.661566,24.97789,0.000036,24.040828,0.0005,1.336
1792.00,7.662751,24.97822,0.000036,24.039743,0.0005,1.337
1794.00,7.663284,24.97739,0.000037,24.040290,0.0005,1.335
1796.00,7.662332,24.97610,0.000038,24.040208,0.0005,1.335
1798.00,7.663115,24.97695,0.000038,24.039850,0.0005,1.335
1800.00,7.663809,24.97793,0.000038,24.039986,0.0005,1.336
1802.00,7.663085,24.97713,0.000037,24.039801,0.0005,1.336
@3,12.0000,24.0
1804.00,7.661273,24.97781,0.000037,24.040410,0.0005,1.335
1806.00,7.654473,24.97652,0.000039,24.039614,0.0005,1.335
1808.00,7.645599,24.97645,0.000039,24.039477,0.0004,1.335
1810.00,7.637648,24.97697,0.000037,24.039952,0.0005,1.335
1812.00,7.632347,24.97689,0.000038,24.038932,0.0005,1.335
1814.00,7.633121,24.97745,0.000035,24.039577,0.0005,1.336
1816.00,7.638581,24.97634,0.000036,24.039092,0.0005,1.336
1818.00,7.646452,24.97676,0.000038,24.039626,0.0005,1.336
1820.00,7.656772,24.97710,0.000037,24.040379,0.0005,1.336
1822.00,7.668616,24.97689,0.000039,24.039857,0.0005,1.337
1824.00,7.680894,24.97716,0.000036,24.040650,0.0005,1.337
1826.00,7.692674,24.97642,0.000035,24.040759,0.0005,1.337
1828.00,7.703954,24.97598,0.000035,24.039644,0.0005,1.337
1830.00,7.717340,24.97587,0.000036,24.041230,0.0004,1.337
1832.00,7.731776,24.97580,0.000038,24.039997,0.0005,1.337
1834.00,7.743261,24.97600,0.000036,24.040137,0.0005,1.337
1836.00,7.749942,24.97610,0.000036,24.040092,0.0005,1.337
1838.00,7.751460,24.97708,0.000038,24.040443,0.0005,1.337
1840.00,7.749591,24.97708,0.000038,24.039599,0.0005,1.337
1842.00,7.746024,24.97723,0.000038,24.040374,0.0005,1.335
1844.00,7.740583,24.97779,0.000040,24.039577,0.0005,1.336
1846.00,7.732910,24.97654,0.000038,24.039395,0.0005,1.336
1848.00,7.725071,24.97700,0.000038,24.040679,0.0005,1.336
1850.00,7.718285,24.97715,0.000037,24.040946,0.0005,1.336
1852.00,7.713684,24.97704,0.000037,24.040195,0.0005,1.336
1854.00,7.709246,24.97635,0.000037,24.040081,0.0004,1.336
1856.00,7.706630,24.97675,0.000037,24.040068,0.0004,1.336
1858.00,7.704097,24.97755,0.000037,24.039777,0.0005,1.335
1860.00,7.702137,24.97820,0.000038,24.040177,0.0005,1.336
1862.00,7.700470,24.97717,0.000038,24.040305,0.0005,1.336
1864.00,7.698655,24.97644,0.000038,24.040359,0.0005,1.336
1866.00,7.696967,24.97660,0.000038,24.039404,0.0005,1.336
1868.00,7.695357,24.97649,0.000038,24.039523,0.0005,1.336
1870.00,7.694338,24.97627,0.000038,24.039935,0.0005,1.336
1872.00,7.693879,24.97586,0.000038,24.040517,0.0005,1.335
1874.00,7.693490,24.97566,0.000039,24.040755,0.0004,1.336
1876.00,7.693870,24.97548,0.000039,24.039054,0.0005,1.336
1878.00,7.693967,24.97581,0.000038,24.039932,0.0005,1.337
1880.00,7.694038,24.97547,0.000038,24.039768,0.0005,1.336
1882.00,7.693371,24.97671,0.000038,24.039132,0.0005,1.336
1884.00,7.691740,24.97720,0.000038,24.038428,0.0005,1.336
1886.00,7.692323,24.97605,0.000038,24.040272,0.0005,1.336
1888.00,7.692334,24.97660,0.000039,24.040177,0.0005,1.336
1890.00,7.690450,24.97661,0.000037,24.039930,0.0004,1.336
1892.00,7.689606,24.97596,0.000040,24.039784,0.0005,1.336
1894.00,7.687701,24.97631,0.000037,24.039754,0.0005,1.336
1896.00,7.686559,24.97588,0.000039,24.040488,0.0005,1.336
1898.00,7.685887,24.97725,0.000039,24.039863,0.0005,1.336
1900.00,7.685829,24.97699,0.000041,24.040248,0.0005,1.335
1902.00,7.685189,24.97700,0.000037,24.039946,0.0005,1.336
1904.00,7.684193,24.97584,0.000036,24.040359,0.0005,1.335
1906.00,7.684298,24.97524,0.000037,24.040421,0.0005,1.336
1908.00,7.682906,24.97461,0.000038,24.039579,0.0005,1.336
1910.00,7.682484,24.97519,0.000036,24.040143,0.0005,1.336
1912.00,7.682472,24.97514,0.000038,24.039515,0.0005,1.336
1914.00,7.681526,24.97523,0.000038,24.039510,0.0005,1.335
1916.00,7.680558,24.97620,0.000037,24.039717,0.0005,1.336
1918.00,7.678914,24.97636,0.000038,24.039570,0.0005,1.336
1920.00,7.678065,24.97645,0.000037,24.039439,0.0005,1.336
1922.00,7.676513,24.97647,0.000035,24.040248,0.0005,1.337
1924.00,7.677531,24.97622,0.000036,24.039528,0.0004,1.335
1926.00,7.677118,24.97601,0.000037,24.038932,0.0005,1.336
1928.00,7.675857,24.97719,0.000038,24.040006,0.0005,1.336
1930.00,7.675213,24.97698,0.000039,24.039977,0.0005,1.336
1932.00,7.674917,24.97676,0.000038,24.039779,0.0005,1.335
1934.00,7.673871,24.97678,0.000038,24.039764,0.0005,1.335
1936.00,7.674034,24.97664,0.000039,24.039744,0.0005,1.336
1938.00,7.672031,24.97679,0.000037,24.039808,0.0005,1.335
1940.00,7.670135,24.97727,0.000038,24.039437,0.0005,1.335
1942.00,7.669834,24.97658,0.000038,24.039735,0.0005,1.336
1944.00,7.669248,24.97659,0.000038,24.039848,0.0005,1.336
1946.00,7.669325,24.97641,0.000038,24.039994,0.0005,1.336
1948.00,7.667818,24.97576,0.000039,24.039830,0.0005,1.336
1950.00,7.666540,24.97584,0.000038,24.039894,0.0005,1.336
1952.00,7.666628,24.97536,0.000038,24.039430,0.0005,1.335
1954.00,7.665974,24.97647,0.000038,24.040161,0.0005,1.336
1956.00,7.665297,24.97711,0.000037,24.039503,0.0005,1.335
1958.00,7.665632,24.97699,0.000037,24.040103,0.0005,1.335
1960.00,7.664935,24.97654,0.000040,24.039983,0.0005,1.335
1962.00,7.665239,24.97681,0.000037,24.039652,0.0005,1.335
1964.00,7.663558,24.97663,0.000038,24.040152,0.0005,1.335
1966.00,7.662187,24.97727,0.000037,24.039512,0.0005,1.336
1968.00,7.661275,24.97653,0.000036,24.039724,0.0005,1.336
1970.00,7.661336,24.97709,0.000036,24.039421,0.0005,1.336
1972.00,7.661008,24.97697,0.000037,24.039815,0.0005,1.335
1974.00,7.660727,24.97603,0.000037,24.040468,0.0005,1.335
1976.00,7.659379,24.97700,0.000037,24.041088,0.0005,1.336
1978.00,7.658587,24.97724,0.000037,24.039821,0.0005,1.335
1980.00,7.658279,24.97685,0.000038,24.039603,0.0005,1.336
1982.00,7.657515,24.97840,0.000037,24.040543,0.0005,1.336
1984.00,7.657439,24.97890,0.000037,24.040201,0.0005,1.336
1986.00,7.657330,24.97885,0.000037,24.040661,0.0005,1.336
1988.00,7.657935,24.97910,0.000036,24.039974,0.0005,1.336
1990.00,7.657737,24.97901,0.000038,24.039524,0.0005,1.336
1992.00,7.657371,24.97774,0.000037,24.040143,0.0005,1.336
1994.00,7.657962,24.97856,0.000036,24.039684,0.0005,1.335
1996.00,7.657936,24.97951,0.000038,24.039470,0.0004,1.336
1998.00,7.657690,24.97951,0.000038,24.039190,0.0005,1.336
2000.00,7.656923,24.97832,0.000038,24.040557,0.0004,1.335
2002.00,7.656871,24.97727,0.000038,24.039497,0.0005,1.336
2004.00,7.656488,24.97571,0.000040,24.039824,0.0005,1.336
2006.00,7.655003,24.97631,0.000038,24.039490,0.0005,1.337
2008.00,7.654954,24.97649,0.000038,24.039697,0.0005,1.336
2010.00,7.655658,24.97642,0.000036,24.039674,0.0005,1.336
2012.00,7.655552,24.97566,0.000037,24.038950,0.0005,1.336
2014.00,7.655664,24.97586,0.000038,24.040057,0.0005,1.336
2016.00,7.655542,24.97641,0.000039,24.040150,0.0005,1.336
2018.00,7.654398,24.97688,0.000039,24.039932,0.0005,1.336
2020.00,7.655038,24.97726,0.000037,24.039155,0.0005,1.336
2022.00,7.654925,24.97720,0.000039,24.040575,0.0005,1.336
2024.00,7.653793,24.97655,0.000039,24.041463,0.0005,1.336
2026.00,7.653988,24.97755,0.000039,24.040535,0.0005,1.336
2028.00,7.653558,24.97720,0.000040,24.040697,0.0005,1.337
2030.00,7.653733,24.97761,0.000038,24.040763,0.0005,1.337
2032.00,7.654146,24.97685,0.000039,24.040501,0.0005,1.336
2034.00,7.655198,24.97734,0.000037,24.039752,0.0005,1.337
2036.00,7.656572,24.97712,0.000038,24.039490,0.0005,1.336
2038.00,7.657297,24.97639,0.000038,24.039930,0.0005,1.336
2040.00,7.656675,24.97733,0.000038,24.039792,0.0005,1.337
2042.00,7.656394,24.97818,0.000037,24.038312,0.0005,1.336
2044.00,7.655995,24.97682,0.000040,24.041074,0.0005,1.336
2046.00,7.655545,24.97760,0.000039,24.039295,0.0005,1.336
2048.00,7.654895,24.97708,0.000038,24.039748,0.0005,1.337
2050.00,7.654242,24.97742,0.000038,24.040768,0.0005,1.336
2052.00,7.654393,24.97753,0.000038,24.039750,0.0005,1.336
2054.00,7.654827,24.97804,0.000037,24.040585,0.0005,1.336
2056.00,7.654015,24.97796,0.000038,24.040177,0.0005,1.336
2058.00,7.654539,24.97765,0.000039,24.038990,0.0005,1.336
2060.00,7.653607,24.97807,0.000038,24.039692,0.0005,1.337
2062.00,7.653123,24.97819,0.000040,24.039604,0.0005,1.337
2064.00,7.653310,24.97756,0.000039,24.040712,0.0005,1.337
2066.00,7.653410,24.97863,0.000037,24.039004,0.0005,1.336
2068.00,7.652556,24.97959,0.000037,24.039501,0.0005,1.336
2070.00,7.651269,24.97970,0.000037,24.040161,0.0005,1.336
2072.00,7.650955,24.97941,0.000039,24.040603,0.0005,1.337
2074.00,7.650229,24.97815,0.000038,24.040019,0.0005,1.337
2076.00,7.651017,24.97843,0.000037,24.040937,0.0005,1.337
2078.00,7.651044,24.97983,0.000034,24.039797,0.0005,1.336
2080.00,7.650617,24.97939,0.000035,24.038913,0.0005,1.337
2082.00,7.650243,24.97771,0.000036,24.039743,0.0005,1.336
2084.00,7.649980,24.97781,0.000037,24.039634,0.0005,1.337
2086.00,7.648975,24.97702,0.000040,24.040205,0.0005,1.337
2088.00,7.648278,24.97814,0.000035,24.040705,0.0005,1.337
2090.00,7.648901,24.97770,0.000035,24.040081,0.0005,1.337
2092.00,7.649281,24.97746,0.000038,24.040579,0.0005,1.337
2094.00,7.648695,24.97751,0.000036,24.039475,0.0005,1.337
2096.00,7.648548,24.97739,0.000037,24.040335,0.0005,1.337
2098.00,7.647921,24.97760,0.000038,24.039944,0.0005,1.337
2100.00,7.647482,24.97792,0.000038,24.038315,0.0005,1.337
2102.00,7.647667,24.97689,0.000038,24.039326,0.0005,1.337
2104.00,7.647833,24.97521,0.000039,24.041806,0.0005,1.337
2106.00,7.648064,24.97643,0.000038,24.040121,0.0004,1.337
2108.00,7.649104,24.97758,0.000035,24.038652,0.0005,1.336
2110.00,7.649103,24.97707,0.000038,24.040145,0.0005,1.336
2112.00,7.649376,24.97590,0.000040,24.041383,0.0005,1.338
2114.00,7.648530,24.97675,0.000037,24.039179,0.0005,1.337
2116.00,7.648312,24.97568,0.000038,24.041341,0.0005,1.337
2118.00,7.648853,24.97601,0.000041,24.040706,0.0005,1.336
2120.00,7.648403,24.97770,0.000037,24.039906,0.0005,1.337
2122.00,7.646487,24.97807,0.000036,24.039848,0.0005,1.337
2124.00,7.646661,24.97691,0.000038,24.040410,0.0005,1.336
2126.00,7.647323,24.97821,0.000039,24.041190,0.0005,1.338
2128.00,7.648367,24.97787,0.000042,24.039730,0.0005,1.337
2130.00,7.647435,24.97727,0.000038,24.039594,0.0005,1.337
2132.00,7.646615,24.97652,0.000040,24.040710,0.0005,1.338
2134.00,7.646892,24.97783,0.000038,24.040201,0.0005,1.338
2136.00,7.647268,24.97788,0.000037,24.040321,0.0005,1.337
2138.00,7.647630,24.97786,0.000037,24.040643,0.0005,1.338
2140.00,7.646980,24.97641,0.000038,24.041456,0.0005,1.337
2142.00,7.647586,24.97776,0.000036,24.039348,0.0005,1.337
2144.00,7.647074,24.97691,0.000041,24.039401,0.0005,1.337
2146.00,7.647496,24.97871,0.000037,24.040499,0.0004,1.337
2148.00,7.648609,24.97917,0.000038,24.041086,0.0005,1.337
2150.00,7.649651,24.97942,0.000039,24.041005,0.0005,1.337
2152.00,7.649435,24.97864,0.000040,24.040494,0.0005,1.337
2154.00,7.648561,24.97744,0.000043,24.040505,0.0005,1.337
2156.00,7.647860,24.97800,0.000040,24.039363,0.0005,1.337
2158.00,7.647189,24.97927,0.000038,24.039243,0.0005,1.337
2160.00,7.647364,24.97990,0.000036,24.039650,0.0005,1.337
2162.00,7.647650,24.97907,0.000038,24.040843,0.0005,1.337
2164.00,7.647170,24.97851,0.000038,24.040308,0.0005,1.338
2166.00,7.647141,24.97935,0.000036,24.038221,0.0005,1.338
2168.00,7.647709,24.97758,0.000038,24.039739,0.0005,1.338
2170.00,7.648259,24.97742,0.000036,24.039832,0.0005,1.337
2172.00,7.647944,24.97864,0.000035,24.038772,0.0005,1.338
2174.00,7.647651,24.97953,0.000035,24.039470,0.0005,1.338
2176.00,7.647332,24.97860,0.000038,24.040037,0.0005,1.338
2178.00,7.647713,24.97874,0.000037,24.040150,0.0005,1.337
2180.00,7.646858,24.97943,0.000037,24.041441,0.0005,1.338
2182.00,7.646215,24.97986,0.000035,24.040292,0.0005,1.337
2184.00,7.646468,24.97951,0.000036,24.038412,0.0005,1.337
2186.00,7.646738,24.97851,0.000037,24.040288,0.0005,1.338
2188.00,7.645818,24.97780,0.000041,24.041632,0.0005,1.338
2190.00,7.646277,24.97899,0.000040,24.040574,0.0005,1.338
2192.00,7.646433,24.97954,0.000036,24.040072,0.0005,1.337
2194.00,7.645506,24.97946,0.000036,24.040405,0.0005,1.337
2196.00,7.646419,24.97849,0.000036,24.039799,0.0005,1.338
2198.00,7.646582,24.97948,0.000036,24.039324,0.0005,1.338
2200.00,7.647029,24.97927,0.000037,24.038497,0.0004,1.338
2202.00,7.648178,24.97934,0.000037,24.038903,0.0005,1.338
2204.00,7.648155,24.97863,0.000037,24.040037,0.0005,1.339
2206.00,7.648397,24.97841,0.000038,24.039512,0.0005,1.338
2208.00,7.647221,24.97838,0.000036,24.040003,0.0005,1.338
2210.00,7.646874,24.97797,0.000040,24.041799,0.0005,1.338
2212.00,7.646953,24.97851,0.000039,24.039072,0.0005,1.337
2214.00,7.646495,24.97795,0.000039,24.041694,0.0005,1.338
2216.00,7.645581,24.97971,0.000036,24.038486,0.0005,1.338
2218.00,7.645353,24.97887,0.000037,24.040181,0.0005,1.338
2220.00,7.645171,24.97823,0.000039,24.039506,0.0005,1.338
2222.00,7.645691,24.97818,0.000039,24.040235,0.0005,1.338
2224.00,7.645595,24.97850,0.000037,24.039595,0.0005,1.338
2226.00,7.645315,24.97865,0.000036,24.040355,0.0005,1.338
2228.00,7.645986,24.97941,0.000034,24.038790,0.0005,1.337
2230.00,7.646380,24.97752,0.000039,24.039783,0.0005,1.338
2232.00,7.645439,24.97785,0.000039,24.038939,0.0005,1.338
2234.00,7.645082,24.97863,0.000037,24.040194,0.0004,1.338
2236.00,7.645192,24.97848,0.000036,24.040446,0.0005,1.339
2238.00,7.645536,24.97834,0.000039,24.041277,0.0005,1.338
2240.00,7.645354,24.97916,0.000039,24.040481,0.0005,1.338
2242.00,7.645555,24.97900,0.000037,24.040374,0.0005,1.338
2244.00,7.645928,24.97973,0.000037,24.040872,0.0005,1.338
2246.00,7.644646,24.98003,0.000035,24.039775,0.0005,1.338
2248.00,7.643891,24.98037,0.000035,24.039597,0.0005,1.338
2250.00,7.643321,24.98000,0.000036,24.040363,0.0005,1.339
2252.00,7.643136,24.97838,0.000037,24.041641,0.0005,1.339
2254.00,7.644006,24.97814,0.000038,24.040088,0.0005,1.338
2256.00,7.643568,24.97787,0.000040,24.040339,0.0005,1.338
2258.00,7.643437,24.97918,0.000037,24.040099,0.0005,1.338
2260.00,7.643701,24.97866,0.000038,24.040119,0.0004,1.339
2262.00,7.644192,24.97825,0.000037,24.039368,0.0005,1.338
2264.00,7.644035,24.97830,0.000038,24.041019,0.0005,1.338
2266.00,7.644438,24.97861,0.000039,24.040306,0.0005,1.338
2268.00,7.645033,24.97924,0.000039,24.037562,0.0005,1.338
2270.00,7.644832,24.97889,0.000037,24.039204,0.0005,1.339
2272.00,7.644644,24.97873,0.000037,24.040259,0.0005,1.339
2274.00,7.644593,24.97712,0.000040,24.040345,0.0005,1.339
2276.00,7.643803,24.97575,0.000040,24.040288,0.0005,1.339
2278.00,7.643674,24.97656,0.000037,24.038612,0.0005,1.338
2280.00,7.644460,24.97679,0.000037,24.038423,0.0005,1.339
2282.00,7.645046,24.97628,0.000036,24.040546,0.0004,1.339
2284.00,7.644045,24.97645,0.000038,24.040914,0.0005,1.339
2286.00,7.643907,24.97564,0.000039,24.039319,0.0005,1.338
2288.00,7.644029,24.97625,0.000037,24.038383,0.0005,1.338
2290.00,7.643482,24.97466,0.000041,24.040806,0.0005,1.339
2292.00,7.643432,24.97514,0.000038,24.039901,0.0006,1.339
2294.00,7.644274,24.97468,0.000037,24.040252,0.0005,1.339
2296.00,7.643828,24.97566,0.000036,24.038753,0.0005,1.338
2298.00,7.644326,24.97654,0.000036,24.038372,0.0005,1.338
2300.00,7.644299,24.97520,0.000039,24.039757,0.0005,1.339
2302.00,7.643916,24.97498,0.000038,24.040663,0.0005,1.339
2304.00,7.643584,24.97491,0.000037,24.039868,0.0005,1.339
2306.00,7.642670,24.97625,0.000033,24.039814,0.0005,1.340
2308.00,7.641951,24.97527,0.000033,24.040323,0.0005,1.340
2310.00,7.642447,24.97502,0.000037,24.040377,0.0005,1.339
2312.00,7.642839,24.97439,0.000041,24.040428,0.0005,1.339
2314.00,7.641609,24.97570,0.000040,24.040617,0.0005,1.340
2316.00,7.642835,24.97606,0.000039,24.040159,0.0005,1.340
2318.00,7.643319,24.97633,0.000037,24.039979,0.0005,1.339
2320.00,7.643173,24.97653,0.000037,24.040217,0.0005,1.339
2322.00,7.642894,24.97598,0.000037,24.040221,0.0005,1.339
2324.00,7.642049,24.97676,0.000037,24.038806,0.0005,1.339
2326.00,7.642067,24.97621,0.000038,24.039472,0.0005,1.340
2328.00,7.641476,24.97788,0.000038,24.040394,0.0005,1.339
2330.00,7.641080,24.97843,0.000039,24.040659,0.0005,1.339
2332.00,7.640646,24.97654,0.000039,24.040170,0.0005,1.339
2334.00,7.639621,24.97818,0.000036,24.039594,0.0005,1.340
2336.00,7.640165,24.97797,0.000037,24.040701,0.0005,1.340
2338.00,7.640548,24.97697,0.000039,24.040272,0.0005,1.339
2340.00,7.640998,24.97706,0.000039,24.040506,0.0005,1.339
2342.00,7.641488,24.97709,0.000036,24.040901,0.0005,1.339
2344.00,7.641440,24.97618,0.000038,24.040199,0.0005,1.339
2346.00,7.641559,24.97646,0.000038,24.039372,0.0005,1.340
2348.00,7.642835,24.97760,0.000037,24.040672,0.0005,1.340
2350.00,7.643635,24.97764,0.000037,24.039439,0.0005,1.339
2352.00,7.643937,24.97774,0.000037,24.039188,0.0005,1.339
2354.00,7.643708,24.97654,0.000037,24.039644,0.0005,1.340
2356.00,7.643149,24.97689,0.000038,24.040599,0.0005,1.340
2358.00,7.642173,24.97702,0.000038,24.040385,0.0005,1.340
2360.00,7.642326,24.97724,0.000038,24.039948,0.0005,1.339
2362.00,7.642342,24.97688,0.000038,24.041121,0.0005,1.339
2364.00,7.641476,24.97702,0.000040,24.039494,0.0005,1.339
2366.00,7.640332,24.97755,0.000040,24.040174,0.0005,1.339
2368.00,7.640989,24.97890,0.000037,24.040514,0.0005,1.340
2370.00,7.640060,24.97931,0.000036,24.040332,0.0005,1.339
2372.00,7.640054,24.97790,0.000040,24.040208,0.0005,1.339
2374.00,7.639457,24.97854,0.000038,24.040221,0.0005,1.340
2376.00,7.639493,24.97786,0.000040,24.040165,0.0005,1.340
2378.00,7.639522,24.97802,0.000037,24.040128,0.0005,1.340
2380.00,7.640677,24.97907,0.000036,24.039968,0.0005,1.340
2382.00,7.640922,24.97914,0.000037,24.038966,0.0005,1.340
2384.00,7.640349,24.97980,0.000037,24.040017,0.0005,1.340
2386.00,7.641352,24.98088,0.000037,24.040423,0.0005,1.340
2388.00,7.640508,24.98091,0.000038,24.041230,0.0005,1.339
2390.00,7.640732,24.98048,0.000039,24.040035,0.0005,1.340
2392.00,7.640162,24.98030,0.000039,24.040786,0.0005,1.340
2394.00,7.639766,24.98031,0.000040,24.041270,0.0005,1.340
2396.00,7.639176,24.98100,0.000038,24.041101,0.0005,1.340
2398.00,7.639628,24.97928,0.000038,24.040375,0.0006,1.341
2400.00,7.639916,24.97974,0.000036,24.039528,0.0005,1.340
2402.00,7.639941,24.97983,0.000037,24.039137,0.0006,1.340
@4,12.0000,24.0
2404.00,7.638619,24.97971,0.000038,24.040275,0.0005,1.340
2406.00,7.633645,24.97964,0.000040,24.039935,0.0005,1.340
2408.00,7.626692,24.97978,0.000039,24.040465,0.0005,1.339
2410.00,7.619222,24.97965,0.000039,24.040239,0.0005,1.339
2412.00,7.613093,24.97791,0.000039,24.040614,0.0005,1.340
2414.00,7.611869,24.97730,0.000038,24.039768,0.0005,1.339
2416.00,7.615073,24.97801,0.000038,24.039472,0.0005,1.340
2418.00,7.622297,24.97818,0.000037,24.039994,0.0005,1.341
2420.00,7.631816,24.97822,0.000037,24.039932,0.0005,1.341
2422.00,7.643602,24.97697,0.000038,24.039854,0.0005,1.341
2424.00,7.655605,24.97739,0.000037,24.040121,0.0005,1.341
2426.00,7.667546,24.97868,0.000037,24.039632,0.0005,1.341
2428.00,7.678433,24.97763,0.000038,24.039854,0.0005,1.341
2430.00,7.693104,24.97738,0.000038,24.040174,0.0005,1.342
2432.00,7.708139,24.97752,0.000037,24.040417,0.0005,1.342
2434.00,7.720685,24.97811,0.000035,24.040575,0.0005,1.343
2436.00,7.728971,24.97918,0.000033,24.039592,0.0005,1.343
2438.00,7.730504,24.97848,0.000035,24.040092,0.0005,1.342
2440.00,7.729166,24.97944,0.000034,24.039817,0.0005,1.342
2442.00,7.725466,24.97877,0.000036,24.040772,0.0005,1.341
2444.00,7.720236,24.97827,0.000039,24.040452,0.0005,1.341
2446.00,7.714331,24.97809,0.000040,24.039710,0.0005,1.340
2448.00,7.707507,24.97797,0.000039,24.039257,0.0005,1.340
2450.00,7.700289,24.97772,0.000039,24.039228,0.0005,1.341
2452.00,7.693506,24.97791,0.000040,24.039694,0.0005,1.341
2454.00,7.688814,24.97762,0.000038,24.039795,0.0005,1.341
2456.00,7.685922,24.97834,0.000039,24.040808,0.0005,1.341
2458.00,7.683664,24.97732,0.000040,24.040272,0.0005,1.341
2460.00,7.681498,24.97745,0.000039,24.040490,0.0005,1.341
2462.00,7.680048,24.97713,0.000038,24.040225,0.0005,1.341
2464.00,7.678457,24.97719,0.000038,24.039657,0.0005,1.341
2466.00,7.677271,24.97779,0.000038,24.040163,0.0005,1.341
2468.00,7.676596,24.97620,0.000039,24.039634,0.0005,1.341
2470.00,7.674842,24.97720,0.000039,24.039812,0.0005,1.340
2472.00,7.673717,24.97809,0.000039,24.040557,0.0005,1.341
2474.00,7.672994,24.97820,0.000039,24.040223,0.0005,1.341
2476.00,7.672982,24.97803,0.000039,24.039528,0.0005,1.341
2478.00,7.672570,24.97769,0.000039,24.039977,0.0005,1.341
2480.00,7.672723,24.97774,0.000039,24.039799,0.0005,1.341
2482.00,7.672691,24.97722,0.000039,24.039724,0.0005,1.341
2484.00,7.671064,24.97683,0.000039,24.039941,0.0005,1.341
2486.00,7.670518,24.97665,0.000038,24.040334,0.0005,1.341
2488.00,7.669497,24.97799,0.000037,24.040334,0.0005,1.341
2490.00,7.668263,24.97838,0.000037,24.040021,0.0005,1.341
2492.00,7.668048,24.97899,0.000038,24.040086,0.0005,1.342
2494.00,7.667819,24.97939,0.000038,24.040506,0.0005,1.341
2496.00,7.667741,24.97894,0.000037,24.039643,0.0005,1.341
2498.00,7.667325,24.97904,0.000037,24.040405,0.0005,1.341
2500.00,7.668415,24.97816,0.000040,24.039948,0.0005,1.341
2502.00,7.668208,24.97774,0.000039,24.040215,0.0005,1.341
2504.00,7.667397,24.97790,0.000038,24.039928,0.0005,1.341
2506.00,7.665736,24.97813,0.000038,24.039932,0.0005,1.341
2508.00,7.664523,24.97829,0.000040,24.039655,0.0005,1.341
2510.00,7.665368,24.97826,0.000038,24.039795,0.0005,1.341
2512.00,7.664552,24.97839,0.000038,24.040466,0.0005,1.341
2514.00,7.663864,24.97788,0.000038,24.040010,0.0005,1.341
2516.00,7.662369,24.97736,0.000037,24.039759,0.0005,1.342
2518.00,7.660300,24.97748,0.000038,24.039610,0.0005,1.341
2520.00,7.659284,24.97852,0.000038,24.039835,0.0005,1.341
2522.00,7.657898,24.97813,0.000038,24.040043,0.0005,1.342
2524.00,7.657786,24.97822,0.000038,24.039463,0.0005,1.342
2526.00,7.657482,24.97719,0.000037,24.039864,0.0005,1.342
2528.00,7.656661,24.97701,0.000036,24.039923,0.0005,1.342
2530.00,7.655940,24.97804,0.000037,24.039692,0.0005,1.341
2532.00,7.654068,24.97783,0.000039,24.040028,0.0005,1.341
2534.00,7.654165,24.97823,0.000038,24.039617,0.0005,1.342
2536.00,7.654482,24.97754,0.000038,24.039786,0.0005,1.342
2538.00,7.654066,24.97707,0.000039,24.040523,0.0005,1.341
2540.00,7.652845,24.97794,0.000037,24.040279,0.0005,1.342
2542.00,7.651409,24.97883,0.000037,24.039079,0.0005,1.342
2544.00,7.650097,24.97767,0.000038,24.040026,0.0005,1.341
2546.00,7.650569,24.97719,0.000039,24.040265,0.0005,1.341
2548.00,7.649043,24.97765,0.000038,24.039910,0.0005,1.342
2550.00,7.647200,24.97786,0.000039,24.040028,0.0005,1.342
2552.00,7.646117,24.97760,0.000039,24.040234,0.0005,1.341
2554.00,7.645847,24.97760,0.000038,24.040026,0.0005,1.342
2556.00,7.646206,24.97685,0.000039,24.040314,0.0005,1.342
2558.00,7.645407,24.97694,0.000039,24.040044,0.0005,1.342
2560.00,7.644470,24.97765,0.000038,24.039366,0.0005,1.342
2562.00,7.643426,24.97653,0.000037,24.040568,0.0005,1.342
2564.00,7.642925,24.97681,0.000038,24.040786,0.0005,1.342
2566.00,7.643120,24.97678,0.000038,24.040115,0.0005,1.341
2568.00,7.642955,24.97633,0.000039,24.040834,0.0005,1.341
2570.00,7.642234,24.97587,0.000039,24.039964,0.0005,1.342
2572.00,7.643205,24.97634,0.000037,24.040337,0.0005,1.342
2574.00,7.642904,24.97698,0.000037,24.039908,0.0005,1.342
2576.00,7.641700,24.97699,0.000036,24.039528,0.0005,1.342
2578.00,7.641076,24.97725,0.000036,24.040701,0.0005,1.342
2580.00,7.641438,24.97683,0.000038,24.040159,0.0005,1.342
2582.00,7.640640,24.97613,0.000038,24.039724,0.0005,1.342
2584.00,7.639669,24.97688,0.000038,24.040288,0.0005,1.341
2586.00,7.639445,24.97757,0.000038,24.039515,0.0005,1.342
2588.00,7.639087,24.97738,0.000039,24.040090,0.0005,1.342
2590.00,7.638394,24.97724,0.000040,24.040646,0.0005,1.342
2592.00,7.638195,24.97624,0.000038,24.039774,0.0005,1.342
2594.00,7.637927,24.97616,0.000038,24.040297,0.0005,1.342
2596.00,7.637825,24.97593,0.000038,24.040074,0.0005,1.342
2598.00,7.638049,24.97623,0.000038,24.040608,0.0005,1.342
2600.00,7.638333,24.97596,0.000038,24.040414,0.0005,1.342
2602.00,7.638365,24.97616,0.000038,24.040397,0.0005,1.342
2604.00,7.638415,24.97755,0.000036,24.040417,0.0005,1.342
2606.00,7.638761,24.97765,0.000037,24.041166,0.0005,1.342
2608.00,7.638783,24.97767,0.000040,24.040028,0.0006,1.342
2610.00,7.639451,24.97677,0.000039,24.040679,0.0005,1.343
2612.00,7.639484,24.97662,0.000038,24.040801,0.0005,1.342
2614.00,7.639156,24.97699,0.000038,24.040239,0.0005,1.343
2616.00,7.638398,24.97705,0.000037,24.040008,0.0005,1.342
2618.00,7.636844,24.97709,0.000039,24.040408,0.0005,1.342
2620.00,7.636337,24.97667,0.000038,24.040412,0.0005,1.342
2622.00,7.636889,24.97762,0.000038,24.040461,0.0005,1.343
2624.00,7.636445,24.97763,0.000037,24.040417,0.0005,1.343
2626.00,7.636020,24.97767,0.000037,24.040097,0.0005,1.342
2628.00,7.636556,24.97765,0.000038,24.040272,0.0005,1.342
2630.00,7.636105,24.97811,0.000038,24.039968,0.0005,1.342
2632.00,7.636962,24.97729,0.000038,24.040283,0.0005,1.343
2634.00,7.636661,24.97783,0.000038,24.040339,0.0005,1.343
2636.00,7.636511,24.97695,0.000038,24.039906,0.0005,1.343
2638.00,7.636768,24.97690,0.000038,24.040161,0.0005,1.343
2640.00,7.636246,24.97690,0.000039,24.040255,0.0006,1.342
2642.00,7.635908,24.97694,0.000040,24.040483,0.0005,1.342
2644.00,7.635221,24.97790,0.000038,24.040314,0.0005,1.343
2646.00,7.634903,24.97704,0.000039,24.040272,0.0005,1.343
2648.00,7.633717,24.97673,0.000037,24.040895,0.0005,1.344
2650.00,7.632858,24.97669,0.000037,24.040705,0.0005,1.343
2652.00,7.633136,24.97660,0.000038,24.039881,0.0005,1.342
2654.00,7.633434,24.97734,0.000038,24.039995,0.0005,1.343
2656.00,7.633295,24.97736,0.000036,24.039614,0.0005,1.342
2658.00,7.633551,24.97718,0.000037,24.040443,0.0005,1.343
2660.00,7.632689,24.97774,0.000037,24.040334,0.0005,1.343
2662.00,7.632822,24.97730,0.000036,24.040601,0.0005,1.343
2664.00,7.632844,24.97652,0.000037,24.039759,0.0005,1.344
2666.00,7.633091,24.97665,0.000037,24.040901,0.0006,1.343
2668.00,7.633429,24.97670,0.000037,24.039821,0.0005,1.343
2670.00,7.632784,24.97691,0.000037,24.039770,0.0005,1.343
2672.00,7.633584,24.97780,0.000039,24.040141,0.0005,1.343
2674.00,7.634059,24.97733,0.000038,24.040206,0.0005,1.343
2676.00,7.634291,24.97728,0.000038,24.040481,0.0005,1.344
2678.00,7.634086,24.97700,0.000038,24.039895,0.0005,1.343
2680.00,7.634036,24.97718,0.000039,24.040206,0.0005,1.343
2682.00,7.634713,24.97694,0.000037,24.040374,0.0005,1.344
2684.00,7.635048,24.97744,0.000038,24.039730,0.0005,1.344
2686.00,7.634239,24.97831,0.000038,24.040939,0.0005,1.343
2688.00,7.633139,24.97847,0.000038,24.040026,0.0005,1.343
2690.00,7.632632,24.97822,0.000039,24.040392,0.0005,1.343
2692.00,7.633107,24.97724,0.000038,24.040914,0.0005,1.343
2694.00,7.632790,24.97648,0.000038,24.040252,0.0005,1.344
2696.00,7.632133,24.97754,0.000039,24.039624,0.0005,1.343
2698.00,7.632842,24.97697,0.000040,24.039921,0.0005,1.344
2700.00,7.633486,24.97665,0.000038,24.040343,0.0005,1.343
2702.00,7.633579,24.97721,0.000038,24.039714,0.0005,1.343
2704.00,7.633601,24.97731,0.000038,24.039723,0.0005,1.343
2706.00,7.633530,24.97714,0.000039,24.040037,0.0005,1.343
2708.00,7.633364,24.97769,0.000039,24.039372,0.0005,1.343
2710.00,7.633097,24.97798,0.000038,24.039837,0.0005,1.343
2712.00,7.632639,24.97805,0.000039,24.039939,0.0005,1.344
2714.00,7.632774,24.97809,0.000037,24.039595,0.0005,1.344
2716.00,7.633295,24.97748,0.000037,24.040194,0.0005,1.344
2718.00,7.632252,24.97777,0.000037,24.039866,0.0005,1.344
2720.00,7.631540,24.97798,0.000037,24.039121,0.0005,1.344
2722.00,7.632473,24.97706,0.000040,24.039188,0.0005,1.343
2724.00,7.632393,24.97812,0.000038,24.039179,0.0005,1.344
2726.00,7.632857,24.97772,0.000039,24.040015,0.0005,1.344
2728.00,7.632412,24.97734,0.000038,24.039706,0.0005,1.344
2730.00,7.632549,24.97778,0.000037,24.039668,0.0005,1.344
2732.00,7.633161,24.97702,0.000038,24.039592,0.0005,1.344
2734.00,7.632868,24.97784,0.000038,24.039737,0.0005,1.344
2736.00,7.632066,24.97845,0.000038,24.040021,0.0005,1.344
2738.00,7.631527,24.97857,0.000039,24.040483,0.0005,1.343
2740.00,7.631987,24.97853,0.000039,24.039561,0.0005,1.343
2742.00,7.631337,24.97738,0.000039,24.040035,0.0005,1.344
2744.00,7.630735,24.97659,0.000039,24.040432,0.0005,1.344
2746.00,7.631568,24.97813,0.000038,24.039441,0.0005,1.344
2748.00,7.632808,24.97752,0.000037,24.039746,0.0005,1.344
2750.00,7.632256,24.97762,0.000038,24.040250,0.0005,1.344
2752.00,7.632523,24.97849,0.000038,24.039606,0.0005,1.344
2754.00,7.633081,24.97818,0.000038,24.040699,0.0006,1.343
2756.00,7.632819,24.97843,0.000038,24.040461,0.0005,1.344
2758.00,7.632593,24.97776,0.000037,24.039063,0.0005,1.344
2760.00,7.632142,24.97814,0.000038,24.039923,0.0005,1.343
2762.00,7.632188,24.97711,0.000038,24.040372,0.0005,1.344
2764.00,7.631764,24.97647,0.000038,24.039883,0.0005,1.344
2766.00,7.631074,24.97686,0.000038,24.039364,0.0005,1.344
2768.00,7.630340,24.97706,0.000038,24.040515,0.0006,1.345
2770.00,7.630258,24.97668,0.000038,24.040754,0.0005,1.344
2772.00,7.631492,24.97654,0.000039,24.040597,0.0005,1.344
2774.00,7.631401,24.97725,0.000040,24.040154,0.0005,1.344
2776.00,7.631252,24.97661,0.000038,24.039906,0.0005,1.345
2778.00,7.631016,24.97745,0.000039,24.039584,0.0005,1.344
2780.00,7.631030,24.97736,0.000039,24.040355,0.0005,1.344
2782.00,7.631573,24.97622,0.000039,24.040095,0.0005,1.344
2784.00,7.631496,24.97763,0.000039,24.040899,0.0005,1.344
2786.00,7.630622,24.97783,0.000039,24.039852,0.0005,1.345
2788.00,7.630944,24.97797,0.000039,24.040092,0.0005,1.344
2790.00,7.630765,24.97736,0.000038,24.040457,0.0005,1.344
2792.00,7.630047,24.97807,0.000039,24.040454,0.0006,1.345
2794.00,7.629716,24.97849,0.000039,24.039906,0.0005,1.345
2796.00,7.629610,24.97851,0.000038,24.039686,0.0006,1.345
2798.00,7.629113,24.97829,0.000039,24.039464,0.0005,1.345
2800.00,7.630469,24.97760,0.000039,24.039474,0.0005,1.344
2802.00,7.631025,24.97751,0.000038,24.039990,0.0005,1.344
2804.00,7.631553,24.97799,0.000038,24.040055,0.0005,1.344
2806.00,7.631226,24.97761,0.000038,24.040121,0.0005,1.345
2808.00,7.631201,24.97844,0.000038,24.040803,0.0005,1.345
2810.00,7.630074,24.97958,0.000038,24.040132,0.0005,1.345
2812.00,7.630250,24.97830,0.000039,24.040034,0.0005,1.344
2814.00,7.630731,24.97916,0.000039,24.041237,0.0005,1.344
2816.00,7.630116,24.97844,0.000038,24.039986,0.0005,1.344
2818.00,7.630628,24.97799,0.000038,24.039815,0.0005,1.345
2820.00,7.631412,24.97734,0.000038,24.040381,0.0005,1.345
2822.00,7.632138,24.97855,0.000039,24.039377,0.0005,1.345
2824.00,7.631830,24.97924,0.000038,24.040375,0.0005,1.345
2826.00,7.631719,24.97910,0.000039,24.039830,0.0005,1.345
2828.00,7.630749,24.97976,0.000038,24.039744,0.0005,1.344
2830.00,7.630304,24.97913,0.000039,24.039499,0.0005,1.343
2832.00,7.629288,24.97927,0.000039,24.039599,0.0005,1.345
2834.00,7.629258,24.97903,0.000037,24.039792,0.0005,1.345
2836.00,7.628488,24.97945,0.000037,24.040399,0.0005,1.346
2838.00,7.629532,24.97943,0.000037,24.040126,0.0005,1.346
2840.00,7.629442,24.98027,0.000038,24.040228,0.0005,1.345
2842.00,7.628502,24.97959,0.000039,24.039934,0.0005,1.345
2844.00,7.628776,24.97848,0.000038,24.039794,0.0005,1.345
2846.00,7.629643,24.97840,0.000037,24.040319,0.0005,1.345
2848.00,7.630539,24.97825,0.000038,24.039303,0.0006,1.345
2850.00,7.630757,24.97836,0.000038,24.039439,0.0005,1.345
2852.00,7.630735,24.97983,0.000037,24.040046,0.0005,1.345
2854.00,7.630584,24.97889,0.000037,24.039472,0.0005,1.344
2856.00,7.630961,24.97961,0.000039,24.039757,0.0005,1.345
2858.00,7.631133,24.97912,0.000038,24.040261,0.0005,1.345
2860.00,7.631007,24.97950,0.000038,24.040063,0.0005,1.345
2862.00,7.630399,24.97912,0.000038,24.039970,0.0005,1.345
2864.00,7.629460,24.97957,0.000037,24.040201,0.0005,1.345
2866.00,7.629031,24.97906,0.000039,24.040705,0.0006,1.345
2868.00,7.629040,24.97809,0.000040,24.040312,0.0006,1.345
2870.00,7.628953,24.97847,0.000040,24.040252,0.0005,1.345
2872.00,7.629809,24.97862,0.000038,24.040201,0.0005,1.346
2874.00,7.629668,24.97857,0.000038,24.039975,0.0005,1.345
2876.00,7.629273,24.97777,0.000038,24.039770,0.0005,1.345
2878.00,7.630321,24.97759,0.000037,24.040830,0.0005,1.346
2880.00,7.630619,24.97824,0.000037,24.040694,0.0005,1.346
2882.00,7.629748,24.97806,0.000039,24.039899,0.0005,1.346
2884.00,7.629444,24.97881,0.000039,24.040408,0.0005,1.345
2886.00,7.629350,24.97900,0.000039,24.040785,0.0005,1.346
2888.00,7.629587,24.97902,0.000038,24.040705,0.0005,1.346
2890.00,7.630875,24.97842,0.000039,24.040095,0.0005,1.346
2892.00,7.630428,24.97885,0.000038,24.040394,0.0005,1.346
2894.00,7.629983,24.97785,0.000039,24.039688,0.0005,1.346
2896.00,7.629109,24.97815,0.000040,24.039914,0.0005,1.345
2898.00,7.629132,24.97804,0.000040,24.040274,0.0005,1.346
2900.00,7.628541,24.97735,0.000038,24.039997,0.0005,1.346
2902.00,7.628544,24.97693,0.000039,24.040317,0.0005,1.346
2904.00,7.628733,24.97678,0.000040,24.039924,0.0005,1.345
2906.00,7.628938,24.97770,0.000039,24.039830,0.0005,1.346
2908.00,7.628781,24.97749,0.000038,24.039904,0.0005,1.346
2910.00,7.628649,24.97733,0.000038,24.040786,0.0005,1.346
2912.00,7.629326,24.97727,0.000038,24.039052,0.0005,1.345
2914.00,7.628541,24.97734,0.000039,24.039548,0.0005,1.346
2916.00,7.627958,24.97756,0.000038,24.040445,0.0005,1.346
2918.00,7.628240,24.97704,0.000038,24.040865,0.0005,1.347
2920.00,7.629298,24.97719,0.000039,24.040201,0.0005,1.346
2922.00,7.629783,24.97690,0.000039,24.040812,0.0006,1.346
2924.00,7.628906,24.97808,0.000038,24.039937,0.0005,1.346
2926.00,7.628538,24.97803,0.000038,24.039532,0.0005,1.346
2928.00,7.628612,24.97829,0.000039,24.040214,0.0005,1.346
2930.00,7.628208,24.97804,0.000039,24.040674,0.0005,1.346
2932.00,7.628575,24.97890,0.000038,24.040463,0.0005,1.346
2934.00,7.627671,24.97905,0.000039,24.039746,0.0005,1.346
2936.00,7.627493,24.97834,0.000039,24.040203,0.0005,1.346
2938.00,7.628222,24.97831,0.000039,24.040503,0.0005,1.346
2940.00,7.627982,24.97794,0.000041,24.040248,0.0005,1.346
2942.00,7.628321,24.97849,0.000037,24.040201,0.0005,1.346
2944.00,7.627247,24.97776,0.000039,24.040019,0.0005,1.346
2946.00,7.627352,24.97825,0.000039,24.040719,0.0005,1.347
2948.00,7.627645,24.97818,0.000038,24.040490,0.0004,1.347
2950.00,7.628456,24.97821,0.000037,24.039988,0.0005,1.346
2952.00,7.628420,24.97787,0.000037,24.040492,0.0005,1.346
2954.00,7.626997,24.97898,0.000037,24.040363,0.0005,1.347
2956.00,7.627565,24.97914,0.000038,24.040103,0.0005,1.347
2958.00,7.628712,24.97864,0.000040,24.040014,0.0005,1.346
2960.00,7.629291,24.97902,0.000039,24.040790,0.0005,1.347
2962.00,7.628960,24.97748,0.000040,24.039686,0.0005,1.346
2964.00,7.628831,24.97717,0.000039,24.040465,0.0005,1.346
2966.00,7.629100,24.97744,0.000039,24.041421,0.0006,1.346
2968.00,7.628787,24.97769,0.000039,24.039730,0.0005,1.346
2970.00,7.629499,24.97817,0.000038,24.040226,0.0005,1.346
2972.00,7.629444,24.97781,0.000038,24.040655,0.0005,1.347
2974.00,7.629125,24.97719,0.000038,24.040134,0.0005,1.347
2976.00,7.628579,24.97724,0.000039,24.040557,0.0005,1.347
2978.00,7.627895,24.97756,0.000038,24.040139,0.0005,1.347
2980.00,7.626918,24.97708,0.000037,24.040492,0.0005,1.347
2982.00,7.626130,24.97751,0.000038,24.040039,0.0005,1.347
2984.00,7.626207,24.97820,0.000038,24.040132,0.0005,1.347
2986.00,7.626469,24.97916,0.000038,24.040092,0.0005,1.347
2988.00,7.626148,24.97900,0.000039,24.039768,0.0005,1.347
2990.00,7.626787,24.97880,0.000039,24.039935,0.0005,1.347
2992.00,7.628231,24.97777,0.000040,24.040672,0.0005,1.347
2994.00,7.627793,24.97789,0.000039,24.040812,0.0006,1.347
2996.00,7.627365,24.97992,0.000038,24.039608,0.0005,1.347
2998.00,7.627245,24.97825,0.000038,24.040050,0.0005,1.347
3000.00,7.627720,24.97827,0.000039,24.040061,0.0005,1.347
3002.00,7.629103,24.97883,0.000038,24.040474,0.0005,1.346
@5,12.0000,24.0
3004.00,7.628099,24.97849,0.000038,24.039994,0.0005,1.348
3006.00,7.622397,24.97857,0.000038,24.039977,0.0005,1.347
3008.00,7.614702,24.97781,0.000038,24.039714,0.0005,1.346
3010.00,7.607546,24.97782,0.000039,24.040445,0.0005,1.346
3012.00,7.600811,24.97714,0.000039,24.040655,0.0005,1.346
3014.00,7.599838,24.97716,0.000039,24.040205,0.0005,1.346
3016.00,7.603323,24.97669,0.000038,24.040617,0.0005,1.347
3018.00,7.609746,24.97688,0.000038,24.040915,0.0005,1.348
3020.00,7.618564,24.97838,0.000037,24.040024,0.0005,1.349
3022.00,7.629660,24.97809,0.000037,24.039781,0.0006,1.349
3024.00,7.642227,24.97860,0.000036,24.040659,0.0006,1.348
3026.00,7.653153,24.97873,0.000038,24.040023,0.0005,1.348
3028.00,7.664748,24.97893,0.000037,24.039930,0.0005,1.348
3030.00,7.677674,24.97833,0.000036,24.040521,0.0005,1.348
3032.00,7.692831,24.97893,0.000037,24.040375,0.0005,1.349
3034.00,7.705190,24.97892,0.000037,24.040479,0.0005,1.350
3036.00,7.712952,24.97912,0.000037,24.040265,0.0005,1.349
3038.00,7.715156,24.97919,0.000038,24.039403,0.0005,1.348
3040.00,7.712617,24.98044,0.000038,24.040555,0.0005,1.347
3042.00,7.708234,24.98027,0.000038,24.040748,0.0005,1.348
3044.00,7.703240,24.98045,0.000039,24.040768,0.0005,1.347
3046.00,7.696701,24.98098,0.000039,24.040174,0.0005,1.347
3048.00,7.690038,24.98006,0.000040,24.039515,0.0005,1.347
3050.00,7.683870,24.98058,0.000040,24.040072,0.0005,1.348
3052.00,7.679573,24.98010,0.000038,24.040503,0.0005,1.348
3054.00,7.675320,24.97982,0.000038,24.040566,0.0005,1.348
3056.00,7.672221,24.97944,0.000039,24.040265,0.0005,1.348
3058.00,7.669769,24.98007,0.000038,24.040292,0.0005,1.347
3060.00,7.667074,24.98134,0.000037,24.040024,0.0005,1.348
3062.00,7.666692,24.98063,0.000039,24.040274,0.0005,1.348
3064.00,7.665713,24.97957,0.000039,24.040437,0.0005,1.348
3066.00,7.665089,24.97912,0.000039,24.040003,0.0005,1.348
3068.00,7.664503,24.97915,0.000039,24.040806,0.0005,1.348
3070.00,7.663474,24.97955,0.000038,24.040375,0.0005,1.348
3072.00,7.662261,24.97950,0.000037,24.039846,0.0005,1.348
3074.00,7.661172,24.97899,0.000037,24.040199,0.0005,1.347
3076.00,7.659817,24.97920,0.000038,24.039948,0.0005,1.347
3078.00,7.659151,24.97926,0.000038,24.040212,0.0005,1.348
3080.00,7.658336,24.97922,0.000038,24.040685,0.0005,1.348
3082.00,7.658125,24.97806,0.000038,24.039501,0.0005,1.348
3084.00,7.658302,24.97844,0.000037,24.040543,0.0005,1.347
3086.00,7.657346,24.97878,0.000038,24.039815,0.0005,1.347
3088.00,7.657076,24.97897,0.000038,24.040019,0.0005,1.348
3090.00,7.657323,24.97960,0.000039,24.040812,0.0006,1.348
3092.00,7.657497,24.97888,0.000039,24.040619,0.0005,1.348
3094.00,7.656527,24.97844,0.000039,24.040125,0.0005,1.347
3096.00,7.655501,24.97800,0.000037,24.039839,0.0005,1.348
3098.00,7.655845,24.97804,0.000038,24.039910,0.0005,1.347
3100.00,7.654929,24.97797,0.000039,24.040703,0.0005,1.348
3102.00,7.653917,24.97846,0.000038,24.040150,0.0006,1.348
3104.00,7.652312,24.97939,0.000038,24.039952,0.0005,1.348
3106.00,7.651144,24.97850,0.000038,24.039852,0.0005,1.348
3108.00,7.651103,24.97868,0.000038,24.040123,0.0005,1.348
3110.00,7.651173,24.97907,0.000037,24.040805,0.0005,1.348
3112.00,7.650299,24.97815,0.000038,24.040210,0.0005,1.348
3114.00,7.649077,24.97733,0.000038,24.040299,0.0005,1.348
3116.00,7.648523,24.97586,0.000037,24.040286,0.0005,1.348
3118.00,7.648140,24.97591,0.000039,24.039704,0.0005,1.348
3120.00,7.647919,24.97637,0.000039,24.040166,0.0005,1.348
3122.00,7.647640,24.97610,0.000039,24.040266,0.0005,1.348
3124.00,7.646316,24.97678,0.000038,24.041106,0.0005,1.347
3126.00,7.644830,24.97619,0.000038,24.040286,0.0005,1.348
3128.00,7.643024,24.97657,0.000038,24.040508,0.0005,1.348
3130.00,7.643127,24.97589,0.000039,24.041134,0.0005,1.348
3132.00,7.642584,24.97576,0.000038,24.040583,0.0005,1.348
3134.00,7.641695,24.97581,0.000038,24.040695,0.0005,1.348
3136.00,7.641737,24.97674,0.000039,24.039870,0.0005,1.348
3138.00,7.641241,24.97652,0.000039,24.039863,0.0005,1.348
3140.00,7.639551,24.97563,0.000039,24.040566,0.0005,1.348
3142.00,7.637893,24.97552,0.000038,24.040548,0.0005,1.347
3144.00,7.637337,24.97528,0.000039,24.040048,0.0005,1.348
3146.00,7.637815,24.97519,0.000039,24.040417,0.0005,1.348
3148.00,7.637579,24.97583,0.000036,24.039595,0.0005,1.348
3150.00,7.637406,24.97621,0.000039,24.039734,0.0005,1.348
3152.00,7.637248,24.97605,0.000039,24.039981,0.0005,1.348
3154.00,7.636717,24.97668,0.000038,24.040755,0.0005,1.348
3156.00,7.636057,24.97593,0.000037,24.040141,0.0005,1.348
3158.00,7.635775,24.97473,0.000037,24.040223,0.0005,1.348
3160.00,7.635788,24.97525,0.000037,24.039990,0.0005,1.348
3162.00,7.635903,24.97567,0.000038,24.040112,0.0005,1.348
3164.00,7.635468,24.97703,0.000039,24.040248,0.0005,1.348
3166.00,7.634510,24.97730,0.000038,24.040210,0.0005,1.348
3168.00,7.633573,24.97764,0.000037,24.040321,0.0005,1.348
3170.00,7.633295,24.97722,0.000038,24.040785,0.0005,1.348
3172.00,7.633733,24.97649,0.000038,24.040215,0.0005,1.348
3174.00,7.632446,24.97630,0.000037,24.040026,0.0005,1.349
3176.00,7.631407,24.97659,0.000038,24.039668,0.0005,1.348
3178.00,7.631972,24.97629,0.000038,24.039499,0.0005,1.348
3180.00,7.631039,24.97629,0.000038,24.040154,0.0005,1.348
3182.00,7.629942,24.97553,0.000037,24.039926,0.0005,1.348
3184.00,7.629460,24.97613,0.000039,24.040459,0.0005,1.348
3186.00,7.629395,24.97629,0.000038,24.040052,0.0005,1.349
3188.00,7.629425,24.97600,0.000038,24.040434,0.0005,1.348
3190.00,7.628874,24.97541,0.000038,24.039526,0.0005,1.348
3192.00,7.628286,24.97525,0.000038,24.040252,0.0005,1.348
3194.00,7.628293,24.97475,0.000039,24.040368,0.0005,1.348
3196.00,7.628184,24.97573,0.000038,24.039112,0.0005,1.348
3198.00,7.627526,24.97499,0.000037,24.040297,0.0005,1.348
3200.00,7.627162,24.97459,0.000037,24.040217,0.0005,1.349
3202.00,7.626916,24.97511,0.000036,24.039834,0.0005,1.349
3204.00,7.626975,24.97505,0.000037,24.039808,0.0005,1.348
3206.00,7.627005,24.97515,0.000037,24.040046,0.0005,1.348
3208.00,7.627097,24.97626,0.000037,24.039890,0.0005,1.348
3210.00,7.627371,24.97639,0.000038,24.039859,0.0005,1.348
3212.00,7.627376,24.97605,0.000039,24.039892,0.0005,1.348
3214.00,7.627585,24.97561,0.000039,24.039310,0.0005,1.348
3216.00,7.627347,24.97605,0.000038,24.040326,0.0005,1.349
3218.00,7.627103,24.97535,0.000036,24.040117,0.0005,1.348
3220.00,7.625990,24.97582,0.000037,24.039686,0.0005,1.348
3222.00,7.625507,24.97628,0.000037,24.039450,0.0005,1.349
3224.00,7.624756,24.97625,0.000036,24.039441,0.0005,1.348
3226.00,7.625071,24.97546,0.000037,24.040570,0.0004,1.348
3228.00,7.625308,24.97625,0.000037,24.040019,0.0005,1.349
3230.00,7.626136,24.97525,0.000037,24.040259,0.0005,1.349
3232.00,7.625909,24.97486,0.000037,24.039804,0.0005,1.348
3234.00,7.625866,24.97514,0.000037,24.041221,0.0005,1.349
3236.00,7.625858,24.97492,0.000037,24.040495,0.0005,1.349
3238.00,7.625815,24.97465,0.000038,24.040290,0.0005,1.348
3240.00,7.626371,24.97512,0.000038,24.040181,0.0005,1.349
3242.00,7.626711,24.97509,0.000038,24.039719,0.0005,1.348
3244.00,7.626429,24.97529,0.000038,24.040419,0.0005,1.348
3246.00,7.626025,24.97597,0.000038,24.040603,0.0005,1.348
3248.00,7.625364,24.97677,0.000039,24.039684,0.0005,1.348
3250.00,7.625721,24.97690,0.000038,24.039701,0.0005,1.349
3252.00,7.625727,24.97737,0.000038,24.040079,0.0005,1.349
3254.00,7.624483,24.97686,0.000039,24.040201,0.0005,1.348
3256.00,7.623172,24.97609,0.000038,24.039788,0.0005,1.349
3258.00,7.623236,24.97725,0.000039,24.040210,0.0005,1.348
3260.00,7.623537,24.97659,0.000038,24.040152,0.0005,1.349
3262.00,7.623653,24.97709,0.000037,24.040270,0.0005,1.348
3264.00,7.623930,24.97735,0.000038,24.040145,0.0005,1.349
3266.00,7.624324,24.97757,0.000038,24.039663,0.0005,1.348
3268.00,7.623496,24.97746,0.000039,24.040372,0.0005,1.348
3270.00,7.623850,24.97758,0.000038,24.040823,0.0005,1.349
3272.00,7.624413,24.97678,0.000037,24.039994,0.0005,1.349
3274.00,7.623050,24.97738,0.000037,24.039906,0.0005,1.349
3276.00,7.622679,24.97844,0.000037,24.040326,0.0005,1.348
3278.00,7.624256,24.97847,0.000038,24.040406,0.0005,1.349
3280.00,7.624177,24.97826,0.000038,24.040335,0.0005,1.348
3282.00,7.624062,24.97860,0.000038,24.040385,0.0005,1.348
3284.00,7.624737,24.97785,0.000039,24.040057,0.0005,1.348
3286.00,7.623966,24.97781,0.000038,24.040568,0.0005,1.348
3288.00,7.622735,24.97751,0.000039,24.040339,0.0005,1.348
3290.00,7.622629,24.97756,0.000038,24.040266,0.0005,1.349
3292.00,7.621892,24.97813,0.000037,24.040126,0.0005,1.349
3294.00,7.621265,24.97801,0.000038,24.039724,0.0005,1.349
3296.00,7.620293,24.97776,0.000039,24.040723,0.0005,1.349
3298.00,7.620783,24.97784,0.000038,24.040637,0.0005,1.348
3300.00,7.621479,24.97797,0.000037,24.040123,0.0005,1.349
3302.00,7.621720,24.97874,0.000038,24.040023,0.0005,1.348
3304.00,7.620819,24.97842,0.000038,24.039859,0.0005,1.348
3306.00,7.619768,24.97853,0.000038,24.039864,0.0005,1.349
3308.00,7.619706,24.97871,0.000038,24.039855,0.0005,1.350
3310.00,7.620543,24.97853,0.000038,24.039806,0.0005,1.348
3312.00,7.620778,24.97768,0.000039,24.039810,0.0005,1.349
3314.00,7.621138,24.97695,0.000039,24.040266,0.0005,1.349
3316.00,7.620127,24.97677,0.000037,24.039972,0.0005,1.349
3318.00,7.620151,24.97687,0.000038,24.039614,0.0005,1.348
3320.00,7.620511,24.97628,0.000038,24.039852,0.0005,1.348
3322.00,7.620565,24.97694,0.000038,24.039726,0.0005,1.349
3324.00,7.621600,24.97683,0.000038,24.040615,0.0005,1.349
3326.00,7.621966,24.97674,0.000037,24.040548,0.0005,1.348
3328.00,7.622673,24.97750,0.000038,24.039330,0.0005,1.348
3330.00,7.622344,24.97681,0.000039,24.039506,0.0005,1.348
3332.00,7.623025,24.97704,0.000039,24.040103,0.0005,1.349
3334.00,7.623735,24.97694,0.000038,24.039944,0.0005,1.348
3336.00,7.624247,24.97713,0.000039,24.040252,0.0005,1.348
3338.00,7.625165,24.97713,0.000038,24.039794,0.0005,1.348
3340.00,7.624410,24.97664,0.000037,24.039914,0.0005,1.349
3342.00,7.624179,24.97664,0.000038,24.040614,0.0005,1.349
3344.00,7.623498,24.97736,0.000037,24.040001,0.0005,1.348
3346.00,7.623676,24.97797,0.000038,24.040039,0.0005,1.349
3348.00,7.623845,24.97796,0.000038,24.039555,0.0005,1.349
3350.00,7.623879,24.97708,0.000037,24.039641,0.0005,1.349
3352.00,7.622916,24.97687,0.000036,24.040179,0.0005,1.349
3354.00,7.622505,24.97726,0.000037,24.040412,0.0005,1.349
3356.00,7.622935,24.97721,0.000037,24.039514,0.0004,1.348
3358.00,7.622868,24.97756,0.000036,24.040354,0.0005,1.349
3360.00,7.623240,24.97787,0.000037,24.040588,0.0005,1.349
3362.00,7.622710,24.97804,0.000037,24.040390,0.0005,1.348
3364.00,7.622286,24.97674,0.000038,24.039975,0.0005,1.349
3366.00,7.622816,24.97701,0.000038,24.039514,0.0005,1.348
3368.00,7.621979,24.97785,0.000037,24.039994,0.0005,1.349
3370.00,7.621859,24.97774,0.000038,24.039799,0.0005,1.348
3372.00,7.621450,24.97747,0.000037,24.040210,0.0005,1.348
3374.00,7.620975,24.97736,0.000038,24.040081,0.0005,1.348
3376.00,7.620938,24.97831,0.000039,24.040515,0.0005,1.349
3378.00,7.621756,24.97815,0.000038,24.040259,0.0005,1.349
3380.00,7.621876,24.97847,0.000038,24.040690,0.0005,1.349
3382.00,7.621216,24.97789,0.000037,24.039986,0.0005,1.349
3384.00,7.620736,24.97824,0.000038,24.039874,0.0005,1.349
3386.00,7.621523,24.97800,0.000039,24.040363,0.0005,1.348
3388.00,7.621661,24.97757,0.000039,24.039939,0.0005,1.349
3390.00,7.621535,24.97749,0.000037,24.039828,0.0005,1.349
3392.00,7.622055,24.97727,0.000038,24.040430,0.0005,1.349
3394.00,7.621771,24.97804,0.000038,24.040048,0.0005,1.349
3396.00,7.621733,24.97752,0.000037,24.039743,0.0005,1.348
3398.00,7.621184,24.97782,0.000037,24.039455,0.0004,1.349
3400.00,7.621343,24.97821,0.000038,24.040215,0.0005,1.348
3402.00,7.621621,24.97862,0.000039,24.040572,0.0005,1.349
3404.00,7.622360,24.97842,0.000037,24.040935,0.0005,1.349
3406.00,7.622371,24.97818,0.000037,24.039752,0.0005,1.349
3408.00,7.622299,24.97843,0.000038,24.039981,0.0005,1.348
3410.00,7.621851,24.97871,0.000038,24.039934,0.0005,1.349
3412.00,7.621359,24.97882,0.000038,24.040905,0.0005,1.348
3414.00,7.621326,24.97846,0.000039,24.040470,0.0005,1.348
3416.00,7.621177,24.97853,0.000038,24.039975,0.0005,1.349
3418.00,7.621898,24.97920,0.000036,24.040217,0.0005,1.349
3420.00,7.621431,24.97958,0.000036,24.040517,0.0005,1.349
3422.00,7.621178,24.98000,0.000037,24.040043,0.0005,1.349
3424.00,7.621415,24.97987,0.000038,24.040019,0.0005,1.349
3426.00,7.621740,24.97896,0.000037,24.040112,0.0005,1.349
3428.00,7.621448,24.97862,0.000039,24.039603,0.0005,1.348
3430.00,7.620981,24.97872,0.000038,24.040148,0.0005,1.349
3432.00,7.620991,24.97889,0.000039,24.040652,0.0005,1.348
3434.00,7.621133,24.97957,0.000039,24.040499,0.0005,1.348
3436.00,7.621309,24.97973,0.000038,24.040474,0.0005,1.348
3438.00,7.621206,24.97863,0.000039,24.040350,0.0005,1.349
3440.00,7.621198,24.97847,0.000039,24.039764,0.0005,1.348
3442.00,7.620521,24.97836,0.000038,24.039466,0.0005,1.348
3444.00,7.620045,24.97806,0.000039,24.040137,0.0005,1.348
3446.00,7.620294,24.97819,0.000038,24.040310,0.0005,1.348
3448.00,7.620743,24.97861,0.000038,24.040108,0.0005,1.348
3450.00,7.620785,24.97892,0.000038,24.040230,0.0005,1.348
3452.00,7.620516,24.97862,0.000038,24.039870,0.0005,1.349
3454.00,7.620589,24.97780,0.000037,24.039410,0.0005,1.348
3456.00,7.620006,24.97740,0.000036,24.040181,0.0005,1.349
3458.00,7.620297,24.97751,0.000036,24.039804,0.0005,1.348
3460.00,7.621161,24.97860,0.000038,24.039926,0.0005,1.349
3462.00,7.620902,24.97888,0.000039,24.040526,0.0005,1.348
3464.00,7.619779,24.97804,0.000039,24.040441,0.0005,1.348
3466.00,7.619662,24.97902,0.000037,24.040539,0.0005,1.349
3468.00,7.620544,24.97894,0.000039,24.040014,0.0005,1.349
3470.00,7.620912,24.97834,0.000038,24.039503,0.0005,1.348
3472.00,7.620494,24.97814,0.000038,24.039977,0.0005,1.348
3474.00,7.620384,24.97864,0.000038,24.040445,0.0005,1.349
3476.00,7.620449,24.97896,0.000037,24.039854,0.0005,1.348
3478.00,7.621296,24.97886,0.000037,24.039717,0.0005,1.349
3480.00,7.621400,24.97935,0.000038,24.040414,0.0005,1.349
3482.00,7.620681,24.97905,0.000038,24.039999,0.0005,1.349
3484.00,7.620050,24.97859,0.000037,24.040064,0.0005,1.349
3486.00,7.619307,24.97806,0.000037,24.040134,0.0005,1.349
3488.00,7.618723,24.97763,0.000038,24.039735,0.0005,1.348
3490.00,7.618771,24.97726,0.000038,24.040035,0.0005,1.348
3492.00,7.619658,24.97698,0.000038,24.039959,0.0005,1.348
3494.00,7.620080,24.97704,0.000039,24.039412,0.0005,1.348
3496.00,7.620551,24.97782,0.000038,24.039579,0.0005,1.348
3498.00,7.620533,24.97775,0.000039,24.040574,0.0005,1.348
3500.00,7.621490,24.97729,0.000037,24.039977,0.0005,1.348
3502.00,7.621192,24.97732,0.000037,24.040186,0.0005,1.348
3504.00,7.620066,24.97667,0.000037,24.039794,0.0005,1.348
3506.00,7.618835,24.97744,0.000037,24.040208,0.0005,1.348
3508.00,7.618687,24.97668,0.000037,24.039988,0.0005,1.349
3510.00,7.619087,24.97659,0.000036,24.039735,0.0005,1.348
3512.00,7.619154,24.97727,0.000037,24.039917,0.0005,1.348
3514.00,7.618971,24.97728,0.000038,24.039928,0.0005,1.348
3516.00,7.617834,24.97670,0.000037,24.040572,0.0005,1.348
3518.00,7.618716,24.97620,0.000038,24.040497,0.0005,1.348
3520.00,7.618886,24.97597,0.000037,24.040543,0.0005,1.348
3522.00,7.619261,24.97623,0.000038,24.040532,0.0005,1.349
3524.00,7.618992,24.97671,0.000038,24.040661,0.0005,1.348
3526.00,7.619613,24.97719,0.000037,24.040161,0.0005,1.348
3528.00,7.619342,24.97664,0.000039,24.040254,0.0005,1.348
3530.00,7.619935,24.97621,0.000038,24.040441,0.0005,1.349
3532.00,7.620655,24.97609,0.000037,24.040881,0.0005,1.349
3534.00,7.621548,24.97626,0.000038,24.039970,0.0005,1.348
3536.00,7.621806,24.97727,0.000038,24.039764,0.0005,1.348
3538.00,7.622670,24.97738,0.000037,24.040497,0.0005,1.348
3540.00,7.622854,24.97733,0.000038,24.039223,0.0005,1.348
3542.00,7.622150,24.97641,0.000038,24.040275,0.0005,1.349
3544.00,7.621270,24.97650,0.000038,24.038944,0.0005,1.348
3546.00,7.621400,24.97724,0.000037,24.040123,0.0005,1.348
3548.00,7.621050,24.97723,0.000037,24.040115,0.0005,1.348
3550.00,7.620298,24.97760,0.000037,24.039634,0.0005,1.348
3552.00,7.620210,24.97798,0.000038,24.040352,0.0005,1.349
3554.00,7.619471,24.97748,0.000037,24.040750,0.0004,1.348
3556.00,7.619387,24.97736,0.000037,24.040064,0.0005,1.348
3558.00,7.618748,24.97688,0.000037,24.039104,0.0005,1.348
3560.00,7.619072,24.97696,0.000038,24.039641,0.0005,1.348
3562.00,7.619682,24.97724,0.000039,24.040006,0.0005,1.348
3564.00,7.619609,24.97768,0.000038,24.039355,0.0005,1.349
3566.00,7.619378,24.97765,0.000038,24.040277,0.0005,1.348
3568.00,7.619327,24.97850,0.000038,24.040443,0.0005,1.347
3570.00,7.619759,24.97866,0.000039,24.040532,0.0005,1.348
3572.00,7.619775,24.97893,0.000038,24.039875,0.0005,1.348
3574.00,7.619949,24.97853,0.000037,24.039984,0.0005,1.348
3576.00,7.620172,24.97782,0.000037,24.040586,0.0005,1.348
3578.00,7.619870,24.97804,0.000038,24.039721,0.0005,1.348
3580.00,7.619661,24.97813,0.000041,24.038992,0.0005,1.348
3582.00,7.618828,24.97983,0.000038,24.039846,0.0005,1.348
3584.00,7.618789,24.97954,0.000038,24.040512,0.0005,1.348
3586.00,7.618509,24.97955,0.000038,24.039832,0.0004,1.349
3588.00,7.618628,24.97962,0.000039,24.039704,0.0005,1.348
3590.00,7.617557,24.97994,0.000038,24.040430,0.0005,1.348
3592.00,7.617043,24.97947,0.000037,24.039775,0.0005,1.348
3594.00,7.617341,24.97957,0.000036,24.039959,0.0005,1.348
3596.00,7.617803,24.97947,0.000037,24.040519,0.0005,1.348
3598.00,7.618249,24.98014,0.000038,24.040055,0.0005,1.348
3600.00,7.618421,24.97945,0.000037,24.039961,0.0005,1.348
3602.00,7.618584,24.98007,0.000038,24.039679,0.0005,1.348
@6,12.0000,24.0
3604.00,7.617952,24.97969,0.000038,24.040064,0.0005,1.348
3606.00,7.614789,24.97883,0.000036,24.039837,0.0005,1.348
3608.00,7.608044,24.97890,0.000036,24.039814,0.0005,1.347
3610.00,7.600621,24.97870,0.000039,24.040034,0.0005,1.346
3612.00,7.595564,24.97923,0.000038,24.040275,0.0005,1.347
3614.00,7.595151,24.97953,0.000037,24.040301,0.0006,1.347
3616.00,7.597832,24.97919,0.000038,24.039770,0.0005,1.348
3618.00,7.603669,24.97921,0.000037,24.040050,0.0005,1.347
3620.00,7.612854,24.97917,0.000037,24.039688,0.0005,1.349
3622.00,7.622960,24.97894,0.000037,24.040132,0.0005,1.349
3624.00,7.634423,24.97894,0.000037,24.040954,0.0005,1.348
3626.00,7.646112,24.97993,0.000036,24.040746,0.0005,1.349
3628.00,7.656294,24.97908,0.000037,24.040441,0.0005,1.349
3630.00,7.668103,24.97967,0.000035,24.040146,0.0005,1.348
3632.00,7.680229,24.97824,0.000037,24.039886,0.0004,1.349
3634.00,7.692370,24.97926,0.000037,24.039957,0.0005,1.349
3636.00,7.700053,24.97857,0.000037,24.040374,0.0005,1.349
3638.00,7.702193,24.97938,0.000036,24.040166,0.0005,1.348
3640.00,7.701054,24.97835,0.000037,24.040003,0.0005,1.349
3642.00,7.697703,24.97765,0.000036,24.040397,0.0004,1.348
3644.00,7.692583,24.97962,0.000036,24.040165,0.0004,1.348
3646.00,7.686501,24.98011,0.000038,24.039759,0.0004,1.347
3648.00,7.680364,24.97900,0.000038,24.040044,0.0004,1.348
3650.00,7.673978,24.97859,0.000039,24.039723,0.0004,1.347
3652.00,7.667665,24.97734,0.000037,24.039737,0.0005,1.347
3654.00,7.663317,24.97754,0.000039,24.040063,0.0005,1.347
3656.00,7.661088,24.97685,0.000039,24.040594,0.0005,1.347
3658.00,7.659202,24.97651,0.000037,24.040037,0.0005,1.348
3660.00,7.658070,24.97686,0.000036,24.039664,0.0005,1.348
3662.00,7.656795,24.97627,0.000037,24.039852,0.0005,1.348
3664.00,7.655227,24.97571,0.000036,24.040006,0.0004,1.348
3666.00,7.653046,24.97593,0.000038,24.039559,0.0005,1.348
3668.00,7.652249,24.97666,0.000037,24.040303,0.0004,1.347
3670.00,7.651949,24.97609,0.000038,24.039577,0.0005,1.347
3672.00,7.652183,24.97671,0.000037,24.040348,0.0005,1.347
3674.00,7.651717,24.97698,0.000039,24.039821,0.0005,1.347
3676.00,7.650245,24.97699,0.000037,24.039672,0.0005,1.347
3678.00,7.650108,24.97645,0.000037,24.040135,0.0005,1.347
3680.00,7.650290,24.97577,0.000037,24.039790,0.0005,1.347
3682.00,7.651036,24.97531,0.000036,24.040077,0.0005,1.348
3684.00,7.650599,24.97549,0.000037,24.040337,0.0005,1.347
3686.00,7.650245,24.97588,0.000038,24.040863,0.0005,1.347
3688.00,7.649663,24.97553,0.000038,24.040228,0.0005,1.347
3690.00,7.649538,24.97496,0.000038,24.039603,0.0005,1.346
3692.00,7.649121,24.97540,0.000038,24.039904,0.0004,1.347
3694.00,7.649829,24.97637,0.000038,24.040170,0.0005,1.348
3696.00,7.649472,24.97623,0.000037,24.040519,0.0005,1.346
3698.00,7.649527,24.97556,0.000039,24.039888,0.0005,1.346
3700.00,7.648373,24.97576,0.000038,24.040039,0.0005,1.347
3702.00,7.646969,24.97560,0.000038,24.039723,0.0005,1.347
3704.00,7.646668,24.97585,0.000038,24.040052,0.0004,1.347
3706.00,7.646325,24.97637,0.000039,24.039615,0.0005,1.347
3708.00,7.646164,24.97658,0.000037,24.039564,0.0005,1.347
3710.00,7.645398,24.97686,0.000036,24.039541,0.0005,1.346
3712.00,7.644832,24.97706,0.000037,24.040055,0.0005,1.347
3714.00,7.644003,24.97812,0.000038,24.039917,0.0005,1.347
3716.00,7.643190,24.97780,0.000036,24.039630,0.0004,1.347
3718.00,7.642271,24.97686,0.000036,24.039635,0.0004,1.347
3720.00,7.641494,24.97676,0.000036,24.040083,0.0004,1.346
3722.00,7.639936,24.97723,0.000037,24.039770,0.0005,1.346
3724.00,7.640296,24.97782,0.000037,24.040001,0.0004,1.346
3726.00,7.639834,24.97692,0.000038,24.040068,0.0004,1.346
3728.00,7.639391,24.97711,0.000037,24.040263,0.0005,1.346
3730.00,7.638752,24.97690,0.000038,24.040286,0.0005,1.346
3732.00,7.637608,24.97753,0.000037,24.039903,0.0005,1.347
3734.00,7.636343,24.97841,0.000038,24.040654,0.0005,1.347
3736.00,7.635801,24.97777,0.000038,24.040030,0.0005,1.347
3738.00,7.635360,24.97698,0.000038,24.039759,0.0005,1.346
3740.00,7.634865,24.97879,0.000038,24.040345,0.0005,1.346
3742.00,7.633469,24.97811,0.000036,24.040003,0.0005,1.346
3744.00,7.632576,24.97750,0.000037,24.039806,0.0004,1.346
3746.00,7.633028,24.97818,0.000037,24.039661,0.0005,1.346
3748.00,7.632306,24.97881,0.000036,24.040010,0.0005,1.346
3750.00,7.631151,24.97860,0.000037,24.039446,0.0005,1.346
3752.00,7.630890,24.97809,0.000037,24.039901,0.0005,1.346
3754.00,7.629792,24.97744,0.000036,24.040028,0.0004,1.346
3756.00,7.629746,24.97803,0.000038,24.039719,0.0005,1.346
3758.00,7.629126,24.97714,0.000038,24.039863,0.0005,1.346
3760.00,7.628641,24.97758,0.000037,24.039684,0.0005,1.345
3762.00,7.627771,24.97826,0.000038,24.040248,0.0004,1.346
3764.00,7.626846,24.97759,0.000036,24.039554,0.0005,1.347
3766.00,7.626842,24.97720,0.000037,24.040261,0.0005,1.346
3768.00,7.625747,24.97794,0.000038,24.040421,0.0005,1.346
3770.00,7.626269,24.97802,0.000037,24.039819,0.0004,1.346
3772.00,7.626578,24.97769,0.000038,24.040186,0.0005,1.346
3774.00,7.626967,24.97693,0.000039,24.040448,0.0005,1.345
3776.00,7.626635,24.97710,0.000039,24.039741,0.0004,1.346
3778.00,7.625535,24.97746,0.000038,24.040128,0.0005,1.345
3780.00,7.624663,24.97742,0.000038,24.039730,0.0005,1.345
3782.00,7.625578,24.97725,0.000038,24.040057,0.0005,1.346
3784.00,7.626073,24.97836,0.000037,24.040121,0.0005,1.346
3786.00,7.625156,24.97806,0.000037,24.039995,0.0005,1.345
3788.00,7.624649,24.97836,0.000037,24.040035,0.0005,1.345
3790.00,7.624531,24.97795,0.000038,24.039799,0.0005,1.345
3792.00,7.623908,24.97749,0.000037,24.039674,0.0005,1.346
3794.00,7.623016,24.97714,0.000036,24.039406,0.0005,1.346
3796.00,7.622477,24.97663,0.000037,24.039763,0.0005,1.345
3798.00,7.622435,24.97703,0.000037,24.040315,0.0005,1.346
3800.00,7.621883,24.97624,0.000039,24.039935,0.0005,1.345
3802.00,7.621178,24.97716,0.000038,24.040306,0.0005,1.345
3804.00,7.620402,24.97799,0.000038,24.039679,0.0004,1.345
3806.00,7.620575,24.97823,0.000038,24.039903,0.0004,1.345
3808.00,7.620661,24.97805,0.000037,24.040290,0.0005,1.345
3810.00,7.621436,24.97769,0.000036,24.040606,0.0004,1.345
3812.00,7.620800,24.97773,0.000037,24.040434,0.0005,1.346
3814.00,7.620730,24.97774,0.000038,24.040281,0.0005,1.345
3816.00,7.620583,24.97740,0.000038,24.039672,0.0005,1.346
3818.00,7.620164,24.97862,0.000037,24.039901,0.0004,1.345
3820.00,7.619154,24.97870,0.000037,24.040386,0.0005,1.345
3822.00,7.618554,24.97863,0.000038,24.039543,0.0005,1.345
3824.00,7.620076,24.97764,0.000037,24.039848,0.0005,1.344
3826.00,7.621177,24.97666,0.000036,24.040435,0.0004,1.345
3828.00,7.621461,24.97775,0.000037,24.039955,0.0005,1.345
3830.00,7.620872,24.97754,0.000037,24.039874,0.0005,1.345
3832.00,7.620589,24.97690,0.000038,24.040566,0.0005,1.345
3834.00,7.619853,24.97800,0.000036,24.039863,0.0005,1.345
3836.00,7.619209,24.97862,0.000037,24.039897,0.0004,1.345
3838.00,7.618502,24.97824,0.000037,24.039983,0.0005,1.346
3840.00,7.619633,24.97850,0.000036,24.040186,0.0005,1.345
3842.00,7.619676,24.97834,0.000037,24.039741,0.0005,1.345
3844.00,7.619581,24.97804,0.000038,24.040281,0.0005,1.345
3846.00,7.618702,24.97771,0.000038,24.040064,0.0004,1.344
3848.00,7.619181,24.97770,0.000038,24.039984,0.0005,1.345
3850.00,7.619355,24.97716,0.000037,24.040466,0.0004,1.345
3852.00,7.620055,24.97630,0.000037,24.040348,0.0005,1.345
3854.00,7.619027,24.97641,0.000036,24.040072,0.0005,1.344
3856.00,7.617994,24.97581,0.000037,24.040295,0.0005,1.345
3858.00,7.618937,24.97628,0.000036,24.039750,0.0005,1.345
3860.00,7.619345,24.97635,0.000035,24.039414,0.0004,1.345
3862.00,7.618762,24.97651,0.000038,24.039846,0.0004,1.345
3864.00,7.618985,24.97715,0.000036,24.039624,0.0005,1.345
3866.00,7.618633,24.97671,0.000036,24.040521,0.0004,1.344
3868.00,7.618711,24.97679,0.000037,24.040010,0.0005,1.344
3870.00,7.618758,24.97619,0.000036,24.039872,0.0005,1.344
3872.00,7.617501,24.97658,0.000036,24.040285,0.0004,1.345
3874.00,7.617092,24.97632,0.000037,24.040163,0.0005,1.345
3876.00,7.618008,24.97737,0.000038,24.039612,0.0005,1.345
3878.00,7.618281,24.97791,0.000038,24.040325,0.0005,1.344
3880.00,7.618604,24.97843,0.000037,24.040163,0.0005,1.344
3882.00,7.618385,24.97752,0.000037,24.040388,0.0004,1.344
3884.00,7.617918,24.97721,0.000036,24.039484,0.0005,1.344
3886.00,7.618046,24.97796,0.000037,24.039866,0.0005,1.344
3888.00,7.617888,24.97775,0.000038,24.040637,0.0005,1.344
3890.00,7.617180,24.97823,0.000037,24.040263,0.0005,1.344
3892.00,7.616654,24.97704,0.000037,24.040181,0.0005,1.344
3894.00,7.615562,24.97693,0.000037,24.040214,0.0005,1.344
3896.00,7.616762,24.97633,0.000036,24.039808,0.0005,1.345
3898.00,7.616873,24.97667,0.000036,24.040015,0.0004,1.345
3900.00,7.617578,24.97711,0.000036,24.039610,0.0005,1.345
3902.00,7.618557,24.97657,0.000035,24.040081,0.0005,1.345
3904.00,7.617188,24.97775,0.000037,24.040523,0.0005,1.344
3906.00,7.616737,24.97804,0.000036,24.040774,0.0004,1.344
3908.00,7.617023,24.97793,0.000036,24.040110,0.0005,1.344
3910.00,7.617378,24.97736,0.000038,24.039784,0.0005,1.345
3912.00,7.617350,24.97819,0.000038,24.039957,0.0004,1.344
3914.00,7.617368,24.97709,0.000037,24.040044,0.0004,1.344
3916.00,7.617417,24.97563,0.000037,24.039688,0.0005,1.344
3918.00,7.616927,24.97602,0.000037,24.040257,0.0005,1.344
3920.00,7.617119,24.97715,0.000038,24.040197,0.0004,1.344
3922.00,7.617562,24.97753,0.000038,24.040223,0.0004,1.344
3924.00,7.616668,24.97808,0.000038,24.040559,0.0005,1.344
3926.00,7.616101,24.97829,0.000038,24.040439,0.0005,1.344
3928.00,7.616088,24.97778,0.000037,24.040372,0.0004,1.344
3930.00,7.616044,24.97767,0.000038,24.039406,0.0004,1.344
3932.00,7.615608,24.97733,0.000037,24.040283,0.0005,1.343
3934.00,7.615028,24.97766,0.000038,24.040175,0.0005,1.344
3936.00,7.614878,24.97765,0.000037,24.040239,0.0005,1.344
3938.00,7.615300,24.97654,0.000037,24.040021,0.0004,1.343
3940.00,7.616202,24.97615,0.000037,24.040503,0.0004,1.344
3942.00,7.616502,24.97653,0.000035,24.040163,0.0005,1.344
3944.00,7.616237,24.97661,0.000036,24.039510,0.0004,1.344
3946.00,7.616503,24.97723,0.000037,24.040039,0.0005,1.344
3948.00,7.617006,24.97695,0.000037,24.040405,0.0005,1.343
3950.00,7.616874,24.97764,0.000038,24.040064,0.0005,1.343
3952.00,7.617460,24.97753,0.000037,24.039801,0.0005,1.343
3954.00,7.617852,24.97797,0.000038,24.039332,0.0004,1.343
3956.00,7.617021,24.97844,0.000037,24.040505,0.0005,1.343
3958.00,7.617434,24.97968,0.000037,24.040548,0.0005,1.343
3960.00,7.616763,24.97904,0.000038,24.039541,0.0005,1.343
3962.00,7.616957,24.97894,0.000036,24.040004,0.0004,1.343
3964.00,7.616248,24.98026,0.000037,24.040261,0.0005,1.343
3966.00,7.616738,24.97943,0.000036,24.040112,0.0004,1.343
3968.00,7.616936,24.97900,0.000037,24.040575,0.0004,1.343
3970.00,7.617057,24.97925,0.000036,24.039941,0.0004,1.344
3972.00,7.616651,24.97979,0.000037,24.039766,0.0005,1.343
3974.00,7.616633,24.97956,0.000036,24.040401,0.0005,1.343
3976.00,7.616824,24.97981,0.000037,24.040270,0.0005,1.343
3978.00,7.616892,24.98048,0.000038,24.039583,0.0005,1.343
3980.00,7.617047,24.98104,0.000037,24.039612,0.0004,1.344
3982.00,7.617442,24.98064,0.000037,24.039184,0.0005,1.344
3984.00,7.617128,24.98100,0.000036,24.040084,0.0004,1.343
3986.00,7.617266,24.98073,0.000038,24.039466,0.0004,1.343
3988.00,7.617358,24.98135,0.000037,24.039730,0.0004,1.343
3990.00,7.617153,24.98109,0.000036,24.039786,0.0004,1.343
3992.00,7.616362,24.98016,0.000035,24.039666,0.0005,1.343
3994.00,7.616907,24.98009,0.000037,24.039732,0.0005,1.343
3996.00,7.617804,24.97914,0.000037,24.040992,0.0005,1.343
3998.00,7.617016,24.97838,0.000035,24.040105,0.0004,1.343
4000.00,7.617669,24.98000,0.000037,24.040175,0.0005,1.343
4002.00,7.617065,24.98031,0.000038,24.040166,0.0005,1.343
4004.00,7.616100,24.98047,0.000037,24.039812,0.0005,1.343
4006.00,7.615678,24.98009,0.000036,24.039394,0.0005,1.343
4008.00,7.615942,24.98068,0.000036,24.039450,0.0004,1.344
4010.00,7.616372,24.98099,0.000037,24.039850,0.0005,1.343
4012.00,7.615959,24.98120,0.000037,24.039357,0.0004,1.342
4014.00,7.615682,24.98042,0.000037,24.039730,0.0004,1.343
4016.00,7.615655,24.98103,0.000038,24.039803,0.0005,1.343
4018.00,7.615541,24.98058,0.000036,24.040266,0.0005,1.343
4020.00,7.616453,24.98049,0.000037,24.039214,0.0005,1.343
4022.00,7.615879,24.97999,0.000037,24.040477,0.0005,1.343
4024.00,7.615280,24.98068,0.000036,24.039670,0.0005,1.343
4026.00,7.615895,24.98056,0.000038,24.040261,0.0005,1.342
4028.00,7.615424,24.97949,0.000037,24.039806,0.0005,1.343
4030.00,7.615377,24.97932,0.000037,24.039774,0.0005,1.343
4032.00,7.615039,24.97938,0.000039,24.040337,0.0005,1.343
4034.00,7.614849,24.98005,0.000037,24.039924,0.0005,1.343
4036.00,7.614719,24.97919,0.000037,24.040323,0.0005,1.343
4038.00,7.614255,24.97951,0.000037,24.040394,0.0004,1.343
4040.00,7.614501,24.97921,0.000038,24.039970,0.0004,1.343
4042.00,7.615558,24.97941,0.000037,24.040185,0.0004,1.343
4044.00,7.615902,24.97975,0.000036,24.039464,0.0004,1.343
4046.00,7.615516,24.98043,0.000038,24.039948,0.0004,1.342
4048.00,7.615354,24.97997,0.000037,24.039230,0.0004,1.342
4050.00,7.616083,24.98037,0.000038,24.039812,0.0005,1.343
4052.00,7.616033,24.97980,0.000037,24.040395,0.0005,1.343
4054.00,7.615849,24.98013,0.000036,24.040023,0.0005,1.342
4056.00,7.615689,24.97991,0.000037,24.039537,0.0005,1.342
4058.00,7.614668,24.98005,0.000038,24.039721,0.0005,1.343
4060.00,7.614582,24.97954,0.000039,24.039194,0.0005,1.343
4062.00,7.615375,24.97995,0.000039,24.039979,0.0005,1.342
4064.00,7.615379,24.98021,0.000037,24.039806,0.0005,1.342
4066.00,7.615133,24.97963,0.000038,24.040337,0.0005,1.343
4068.00,7.615797,24.97900,0.000037,24.040286,0.0005,1.343
4070.00,7.616037,24.97846,0.000039,24.040710,0.0005,1.342
4072.00,7.616196,24.97896,0.000039,24.039895,0.0005,1.342
4074.00,7.616992,24.97818,0.000037,24.039386,0.0004,1.342
4076.00,7.616705,24.97871,0.000039,24.040172,0.0004,1.342
4078.00,7.615852,24.97932,0.000038,24.039961,0.0004,1.342
4080.00,7.615382,24.97862,0.000037,24.039532,0.0005,1.342
4082.00,7.615324,24.97840,0.000037,24.039943,0.0004,1.342
4084.00,7.615781,24.97834,0.000038,24.039921,0.0005,1.342
4086.00,7.616684,24.97884,0.000037,24.040101,0.0004,1.342
4088.00,7.617320,24.97942,0.000038,24.040097,0.0004,1.342
4090.00,7.615966,24.97913,0.000038,24.039379,0.0004,1.342
4092.00,7.615739,24.97977,0.000036,24.040414,0.0004,1.343
4094.00,7.616654,24.97975,0.000037,24.040426,0.0005,1.342
4096.00,7.616434,24.97989,0.000038,24.039617,0.0004,1.342
4098.00,7.616849,24.98026,0.000037,24.039223,0.0004,1.342
4100.00,7.616838,24.98017,0.000038,24.039763,0.0005,1.341
4102.00,7.616094,24.98082,0.000037,24.040497,0.0005,1.341
4104.00,7.615335,24.98034,0.000038,24.039737,0.0005,1.342
4106.00,7.615502,24.98129,0.000036,24.038999,0.0004,1.342
4108.00,7.615217,24.98039,0.000038,24.040297,0.0005,1.341
4110.00,7.614859,24.98142,0.000039,24.039848,0.0005,1.341
4112.00,7.615292,24.98077,0.000037,24.039572,0.0005,1.341
4114.00,7.616408,24.98159,0.000036,24.040146,0.0005,1.342
4116.00,7.615977,24.98170,0.000037,24.039766,0.0004,1.342
4118.00,7.615170,24.98044,0.000037,24.039646,0.0005,1.342
4120.00,7.615219,24.98137,0.000036,24.039395,0.0005,1.342
4122.00,7.615625,24.98131,0.000037,24.039470,0.0004,1.341
4124.00,7.615240,24.98117,0.000036,24.040375,0.0005,1.341
4126.00,7.615130,24.98222,0.000038,24.040534,0.0004,1.341
4128.00,7.615316,24.98144,0.000037,24.039797,0.0004,1.341
4130.00,7.615624,24.98180,0.000038,24.039761,0.0005,1.341
4132.00,7.615788,24.98184,0.000037,24.039919,0.0005,1.341
4134.00,7.615641,24.98109,0.000036,24.040861,0.0004,1.341
4136.00,7.615833,24.98132,0.000036,24.038926,0.0004,1.342
4138.00,7.616553,24.98051,0.000037,24.040083,0.0005,1.341
4140.00,7.615969,24.98054,0.000037,24.039826,0.0005,1.341
4142.00,7.616314,24.98040,0.000037,24.039495,0.0005,1.342
4144.00,7.616537,24.98012,0.000036,24.038941,0.0004,1.341
4146.00,7.617817,24.98063,0.000036,24.039244,0.0005,1.341
4148.00,7.618075,24.98051,0.000036,24.040177,0.0005,1.341
4150.00,7.617109,24.98140,0.000036,24.039724,0.0005,1.341
4152.00,7.617290,24.98155,0.000037,24.039843,0.0004,1.341
4154.00,7.616642,24.98230,0.000037,24.039563,0.0004,1.342
4156.00,7.615815,24.98183,0.000037,24.040061,0.0005,1.342
4158.00,7.615524,24.98135,0.000036,24.040017,0.0005,1.342
4160.00,7.615709,24.98154,0.000036,24.039423,0.0005,1.341
4162.00,7.615929,24.98083,0.000038,24.039643,0.0004,1.341
4164.00,7.616026,24.98166,0.000037,24.039492,0.0005,1.341
4166.00,7.615742,24.98125,0.000037,24.039864,0.0004,1.341
4168.00,7.615312,24.98028,0.000037,24.039310,0.0004,1.340
4170.00,7.616342,24.97967,0.000037,24.040034,0.0005,1.341
4172.00,7.615376,24.98036,0.000037,24.040634,0.0004,1.341
4174.00,7.614268,24.97977,0.000038,24.039963,0.0004,1.341
4176.00,7.613671,24.98000,0.000037,24.039141,0.0004,1.340
4178.00,7.614426,24.97919,0.000037,24.040595,0.0005,1.342
4180.00,7.614948,24.97953,0.000037,24.039592,0.0005,1.341
4182.00,7.615241,24.98039,0.000037,24.039572,0.0005,1.342
4184.00,7.615286,24.97979,0.000037,24.039123,0.0005,1.341
4186.00,7.615253,24.97969,0.000037,24.039526,0.0005,1.340
4188.00,7.615810,24.97933,0.000038,24.039684,0.0005,1.340
4190.00,7.616277,24.97946,0.000036,24.038875,0.0004,1.341
4192.00,7.616139,24.97995,0.000037,24.039570,0.0005,1.340
4194.00,7.616062,24.97927,0.000038,24.040274,0.0005,1.341
4196.00,7.615457,24.98008,0.000035,24.039575,0.0004,1.341
4198.00,7.615153,24.98001,0.000036,24.039381,0.0004,1.340
4200.00,7.615253,24.97892,0.000038,24.039554,0.0004,1.341
4202.00,7.614820,24.97969,0.000037,24.041268,0.0004,1.341
@7,12.0000,24.0
4204.00,7.614501,24.97940,0.000035,24.040634,0.0005,1.341
4206.00,7.611242,24.97894,0.000038,24.039748,0.0005,1.340
4208.00,7.604197,24.97826,0.000039,24.039830,0.0004,1.339
4210.00,7.596654,24.97825,0.000038,24.039481,0.0005,1.339
4212.00,7.591694,24.97840,0.000038,24.038326,0.0005,1.339
4214.00,7.591207,24.97867,0.000038,24.039028,0.0005,1.340
4216.00,7.593577,24.98059,0.000037,24.039504,0.0005,1.341
4218.00,7.599659,24.98121,0.000035,24.039641,0.0005,1.341
4220.00,7.607595,24.98031,0.000033,24.039939,0.0005,1.342
4222.00,7.617799,24.97927,0.000036,24.040628,0.0005,1.342
4224.00,7.629153,24.97804,0.000035,24.039561,0.0004,1.342
4226.00,7.641018,24.97936,0.000036,24.040481,0.0005,1.341
4228.00,7.650517,24.98015,0.000035,24.039459,0.0004,1.341
4230.00,7.661607,24.98081,0.000034,24.039699,0.0004,1.342
4232.00,7.674721,24.97983,0.000036,24.040275,0.0004,1.342
4234.00,7.686838,24.98067,0.000037,24.040865,0.0004,1.342
4236.00,7.695253,24.98171,0.000035,24.039746,0.0004,1.342
4238.00,7.698487,24.98188,0.000034,24.039368,0.0005,1.341
4240.00,7.697155,24.98113,0.000034,24.040050,0.0005,1.342
4242.00,7.693929,24.98123,0.000033,24.039434,0.0004,1.341
4244.00,7.687882,24.97963,0.000037,24.038650,0.0005,1.340
4246.00,7.681180,24.97946,0.000040,24.039446,0.0004,1.341
4248.00,7.674999,24.97982,0.000038,24.039459,0.0004,1.341
4250.00,7.668579,24.97888,0.000037,24.039403,0.0005,1.340
4252.00,7.662777,24.97894,0.000037,24.039786,0.0004,1.340
4254.00,7.659244,24.98044,0.000037,24.039854,0.0006,1.340
4256.00,7.655645,24.98102,0.000038,24.040095,0.0005,1.340
4258.00,7.653940,24.98113,0.000038,24.040012,0.0004,1.340
4260.00,7.651686,24.98119,0.000039,24.040615,0.0004,1.340
4262.00,7.651790,24.98128,0.000038,24.039795,0.0005,1.340
4264.00,7.652019,24.98143,0.000037,24.039401,0.0005,1.340
4266.00,7.651412,24.98138,0.000036,24.038581,0.0005,1.340
4268.00,7.651146,24.98186,0.000037,24.040632,0.0005,1.340
4270.00,7.650643,24.98258,0.000038,24.040917,0.0005,1.340
4272.00,7.650426,24.98294,0.000039,24.039704,0.0005,1.340
4274.00,7.650513,24.98257,0.000037,24.040481,0.0005,1.340
4276.00,7.650532,24.98184,0.000038,24.039115,0.0004,1.340
4278.00,7.650505,24.98224,0.000036,24.038670,0.0005,1.340
4280.00,7.650621,24.98179,0.000038,24.040148,0.0004,1.340
4282.00,7.650226,24.98169,0.000036,24.040643,0.0004,1.340
4284.00,7.648942,24.98270,0.000038,24.040501,0.0004,1.340
4286.00,7.647384,24.98263,0.000037,24.040705,0.0005,1.339
4288.00,7.647353,24.98308,0.000036,24.039801,0.0005,1.339
4290.00,7.646951,24.98263,0.000039,24.040210,0.0005,1.340
4292.00,7.646510,24.98296,0.000039,24.040752,0.0005,1.340
4294.00,7.646404,24.98263,0.000037,24.039623,0.0005,1.340
4296.00,7.645568,24.98217,0.000036,24.039964,0.0004,1.340
4298.00,7.645155,24.98201,0.000037,24.039490,0.0005,1.340
4300.00,7.644825,24.98264,0.000037,24.039408,0.0005,1.340
4302.00,7.645271,24.98275,0.000034,24.039688,0.0004,1.340
4304.00,7.645585,24.98269,0.000038,24.039730,0.0004,1.340
4306.00,7.645623,24.98238,0.000038,24.039403,0.0005,1.340
4308.00,7.644653,24.98202,0.000038,24.040777,0.0005,1.339
4310.00,7.644203,24.98231,0.000037,24.039801,0.0005,1.339
4312.00,7.642667,24.98258,0.000036,24.039115,0.0004,1.339
4314.00,7.642743,24.98231,0.000036,24.039737,0.0005,1.339
4316.00,7.641882,24.98185,0.000037,24.039924,0.0005,1.340
4318.00,7.640643,24.98177,0.000036,24.038655,0.0004,1.340
4320.00,7.639989,24.98167,0.000035,24.039452,0.0005,1.340
4322.00,7.639544,24.98048,0.000037,24.039564,0.0005,1.339
4324.00,7.639230,24.98135,0.000037,24.040390,0.0005,1.339
4326.00,7.637851,24.98139,0.000037,24.041110,0.0005,1.339
4328.00,7.638025,24.98046,0.000038,24.040912,0.0004,1.340
4330.00,7.637545,24.98119,0.000036,24.039926,0.0005,1.340
4332.00,7.636130,24.98139,0.000037,24.040345,0.0005,1.340
4334.00,7.635252,24.98143,0.000035,24.040308,0.0005,1.340
4336.00,7.635507,24.98244,0.000035,24.039492,0.0005,1.339
4338.00,7.635415,24.98218,0.000037,24.039675,0.0004,1.339
4340.00,7.634439,24.98099,0.000038,24.039935,0.0005,1.339
4342.00,7.633989,24.98148,0.000036,24.040590,0.0004,1.339
4344.00,7.632654,24.98212,0.000037,24.039899,0.0005,1.339
4346.00,7.632625,24.98183,0.000036,24.039503,0.0005,1.338
4348.00,7.631483,24.98232,0.000037,24.040054,0.0005,1.340
4350.00,7.630442,24.98314,0.000036,24.039668,0.0005,1.339
4352.00,7.631184,24.98292,0.000036,24.040435,0.0004,1.339
4354.00,7.629589,24.98272,0.000038,24.040006,0.0004,1.339
4356.00,7.628239,24.98200,0.000037,24.039524,0.0004,1.340
4358.00,7.628294,24.98261,0.000036,24.040237,0.0005,1.340
4360.00,7.627122,24.98148,0.000039,24.041845,0.0005,1.339
4362.00,7.626863,24.98206,0.000038,24.039964,0.0004,1.339
4364.00,7.626706,24.98231,0.000036,24.037653,0.0004,1.339
4366.00,7.625977,24.98116,0.000036,24.040121,0.0004,1.339
4368.00,7.625365,24.98028,0.000040,24.040703,0.0005,1.339
4370.00,7.624320,24.98014,0.000039,24.038915,0.0005,1.339
4372.00,7.624621,24.98128,0.000037,24.038153,0.0004,1.339
4374.00,7.624268,24.98145,0.000038,24.039659,0.0005,1.339
4376.00,7.624527,24.98066,0.000037,24.039183,0.0004,1.339
4378.00,7.624126,24.97975,0.000038,24.039495,0.0004,1.339
4380.00,7.622722,24.97999,0.000035,24.039759,0.0005,1.339
4382.00,7.623308,24.97945,0.000039,24.040030,0.0005,1.339
4384.00,7.623835,24.98075,0.000038,24.039501,0.0005,1.339
4386.00,7.623380,24.98114,0.000036,24.039641,0.0005,1.339
4388.00,7.621722,24.98119,0.000036,24.039295,0.0005,1.339
4390.00,7.620810,24.98096,0.000037,24.040659,0.0005,1.339
4392.00,7.620295,24.98131,0.000038,24.039726,0.0005,1.339
4394.00,7.620577,24.98226,0.000037,24.040070,0.0004,1.339
4396.00,7.619325,24.98158,0.000036,24.039639,0.0004,1.339
4398.00,7.619336,24.98183,0.000037,24.040317,0.0005,1.338
4400.00,7.618955,24.98253,0.000036,24.039215,0.0005,1.339
4402.00,7.618911,24.98174,0.000036,24.039034,0.0005,1.339
4404.00,7.617774,24.98179,0.000038,24.039935,0.0004,1.339
4406.00,7.617320,24.98313,0.000037,24.040066,0.0004,1.339
4408.00,7.616431,24.98287,0.000037,24.040466,0.0005,1.338
4410.00,7.616340,24.98259,0.000038,24.040428,0.0005,1.339
4412.00,7.617215,24.98388,0.000035,24.038641,0.0005,1.339
4414.00,7.618380,24.98336,0.000037,24.039841,0.0004,1.338
4416.00,7.618539,24.98250,0.000037,24.039763,0.0005,1.338
4418.00,7.619891,24.98250,0.000037,24.039884,0.0005,1.339
4420.00,7.620343,24.98228,0.000037,24.040079,0.0005,1.339
4422.00,7.619807,24.98250,0.000037,24.040312,0.0005,1.338
4424.00,7.619706,24.98186,0.000038,24.040205,0.0005,1.339
4426.00,7.618410,24.98127,0.000039,24.040146,0.0005,1.339
4428.00,7.618058,24.98133,0.000036,24.040019,0.0004,1.339
4430.00,7.618400,24.98129,0.000038,24.040697,0.0005,1.338
4432.00,7.618360,24.98145,0.000036,24.040110,0.0005,1.339
4434.00,7.618475,24.98135,0.000038,24.039372,0.0005,1.339
4436.00,7.619053,24.98174,0.000037,24.039823,0.0005,1.339
4438.00,7.618608,24.98121,0.000036,24.039823,0.0005,1.339
4440.00,7.617930,24.98088,0.000039,24.040086,0.0005,1.339
4442.00,7.617270,24.98122,0.000038,24.040310,0.0004,1.339
4444.00,7.616969,24.98125,0.000039,24.038866,0.0004,1.339
4446.00,7.617155,24.98070,0.000037,24.039535,0.0004,1.340
4448.00,7.618037,24.98059,0.000036,24.040103,0.0004,1.339
4450.00,7.619038,24.98075,0.000037,24.040523,0.0004,1.339
4452.00,7.618354,24.98024,0.000040,24.040315,0.0005,1.338
4454.00,7.618866,24.98021,0.000040,24.039839,0.0005,1.338
4456.00,7.618587,24.98072,0.000038,24.039284,0.0005,1.338
4458.00,7.618040,24.98073,0.000038,24.039175,0.0005,1.339
4460.00,7.618806,24.98082,0.000037,24.039637,0.0005,1.339
4462.00,7.619088,24.98119,0.000037,24.039850,0.0005,1.339
4464.00,7.619091,24.98174,0.000035,24.039521,0.0005,1.339
4466.00,7.618477,24.98160,0.000036,24.040348,0.0005,1.339
4468.00,7.617476,24.98084,0.000038,24.039772,0.0005,1.338
4470.00,7.616841,24.98061,0.000038,24.039646,0.0005,1.339
4472.00,7.616646,24.98174,0.000036,24.039870,0.0004,1.339
4474.00,7.616456,24.98192,0.000037,24.040017,0.0005,1.338
4476.00,7.616910,24.98196,0.000037,24.039952,0.0005,1.339
4478.00,7.616390,24.98202,0.000037,24.039283,0.0005,1.339
4480.00,7.615710,24.98155,0.000038,24.039243,0.0005,1.340
4482.00,7.615507,24.98156,0.000038,24.040928,0.0005,1.339
4484.00,7.616172,24.98143,0.000036,24.039677,0.0005,1.339
4486.00,7.616028,24.98232,0.000036,24.039494,0.0005,1.339
4488.00,7.615962,24.98268,0.000038,24.040397,0.0005,1.339
4490.00,7.616155,24.98194,0.000038,24.039604,0.0005,1.339
4492.00,7.615890,24.98103,0.000037,24.039412,0.0005,1.339
4494.00,7.616276,24.98076,0.000038,24.039774,0.0004,1.338
4496.00,7.616646,24.98107,0.000037,24.040154,0.0004,1.338
4498.00,7.616591,24.98140,0.000038,24.039968,0.0005,1.338
4500.00,7.615980,24.98224,0.000035,24.039590,0.0005,1.339
4502.00,7.616335,24.98096,0.000036,24.038739,0.0005,1.339
4504.00,7.615663,24.98159,0.000037,24.040108,0.0005,1.339
4506.00,7.615600,24.98202,0.000037,24.040292,0.0004,1.339
4508.00,7.615518,24.98134,0.000039,24.039708,0.0005,1.339
4510.00,7.614954,24.98167,0.000037,24.039899,0.0005,1.339
4512.00,7.615733,24.98262,0.000036,24.039501,0.0005,1.339
4514.00,7.615460,24.98197,0.000037,24.039599,0.0005,1.339
4516.00,7.615768,24.98237,0.000037,24.039723,0.0005,1.339
4518.00,7.614930,24.98241,0.000037,24.039454,0.0005,1.339
4520.00,7.614674,24.98245,0.000038,24.039557,0.0004,1.338
4522.00,7.614968,24.98312,0.000037,24.039806,0.0005,1.338
4524.00,7.615056,24.98218,0.000038,24.040312,0.0005,1.339
4526.00,7.615457,24.98174,0.000036,24.039486,0.0004,1.339
4528.00,7.616751,24.98083,0.000037,24.040281,0.0004,1.339
4530.00,7.616141,24.98050,0.000037,24.040048,0.0004,1.339
4532.00,7.615152,24.98013,0.000036,24.039501,0.0004,1.339
4534.00,7.614984,24.97947,0.000037,24.040592,0.0004,1.339
4536.00,7.614717,24.98018,0.000036,24.039046,0.0004,1.338
4538.00,7.615451,24.98159,0.000036,24.039464,0.0005,1.339
4540.00,7.616155,24.98090,0.000036,24.039352,0.0004,1.339
4542.00,7.615806,24.98026,0.000037,24.039995,0.0004,1.339
4544.00,7.616249,24.97971,0.000037,24.040041,0.0004,1.339
4546.00,7.616557,24.98015,0.000038,24.039806,0.0005,1.339
4548.00,7.615707,24.98089,0.000037,24.039126,0.0005,1.339
4550.00,7.615438,24.98126,0.000036,24.039354,0.0005,1.338
4552.00,7.615125,24.98071,0.000038,24.039835,0.0004,1.339
4554.00,7.615003,24.97975,0.000037,24.039377,0.0005,1.339
4556.00,7.616081,24.98105,0.000036,24.040326,0.0005,1.340
4558.00,7.615527,24.98130,0.000036,24.039737,0.0005,1.338
4560.00,7.615410,24.98153,0.000038,24.040354,0.0005,1.339
4562.00,7.615746,24.98090,0.000039,24.039515,0.0005,1.339
4564.00,7.615966,24.98178,0.000038,24.040339,0.0005,1.339
4566.00,7.615401,24.98132,0.000036,24.038863,0.0005,1.338
4568.00,7.615692,24.98141,0.000036,24.039486,0.0004,1.339
4570.00,7.616145,24.98133,0.000036,24.040199,0.0005,1.339
4572.00,7.615331,24.98071,0.000037,24.038859,0.0005,1.339
4574.00,7.615499,24.97947,0.000038,24.039583,0.0005,1.339
4576.00,7.615973,24.98013,0.000037,24.040457,0.0005,1.339
4578.00,7.616306,24.98091,0.000035,24.040468,0.0005,1.338
4580.00,7.615735,24.98071,0.000037,24.041161,0.0005,1.338
4582.00,7.615338,24.98056,0.000037,24.040743,0.0005,1.339
4584.00,7.615130,24.98125,0.000036,24.040621,0.0005,1.339
4586.00,7.615702,24.98060,0.000036,24.039704,0.0005,1.339
4588.00,7.616012,24.98040,0.000037,24.039199,0.0005,1.339
4590.00,7.616238,24.98022,0.000039,24.039710,0.0005,1.339
4592.00,7.615988,24.98133,0.000039,24.040041,0.0004,1.340
4594.00,7.614830,24.98081,0.000038,24.040148,0.0004,1.339
4596.00,7.614537,24.98203,0.000036,24.040288,0.0004,1.339
4598.00,7.615624,24.98209,0.000037,24.040075,0.0004,1.339
4600.00,7.615988,24.98170,0.000037,24.040263,0.0005,1.339
4602.00,7.615938,24.98187,0.000037,24.040048,0.0004,1.339
4604.00,7.614805,24.98240,0.000037,24.040275,0.0004,1.339
4606.00,7.614499,24.98208,0.000039,24.040685,0.0005,1.339
4608.00,7.614540,24.98220,0.000039,24.040374,0.0005,1.339
4610.00,7.614250,24.98204,0.000038,24.040361,0.0005,1.340
4612.00,7.614283,24.98294,0.000037,24.039926,0.0004,1.339
4614.00,7.614263,24.98394,0.000036,24.038823,0.0005,1.339
4616.00,7.613639,24.98261,0.000037,24.040935,0.0005,1.339
4618.00,7.614272,24.98380,0.000035,24.039357,0.0004,1.338
4620.00,7.615371,24.98368,0.000037,24.039623,0.0005,1.339
4622.00,7.615399,24.98391,0.000040,24.041212,0.0005,1.340
4624.00,7.615300,24.98402,0.000038,24.041077,0.0005,1.340
4626.00,7.615749,24.98378,0.000037,24.042507,0.0005,1.339
4628.00,7.615266,24.98366,0.000040,24.040788,0.0005,1.339
4630.00,7.614763,24.98386,0.000038,24.038935,0.0004,1.339
4632.00,7.614939,24.98402,0.000038,24.041234,0.0005,1.340
4634.00,7.614767,24.98365,0.000036,24.040966,0.0005,1.340
4636.00,7.614447,24.98414,0.000036,24.040034,0.0005,1.339
4638.00,7.614291,24.98461,0.000036,24.039604,0.0005,1.339
4640.00,7.614533,24.98401,0.000039,24.038843,0.0005,1.339
4642.00,7.614702,24.98464,0.000036,24.039101,0.0005,1.340
4644.00,7.614745,24.98525,0.000038,24.039915,0.0005,1.339
4646.00,7.614784,24.98526,0.000036,24.039630,0.0004,1.339
4648.00,7.614639,24.98551,0.000037,24.040775,0.0005,1.339
4650.00,7.615289,24.98624,0.000038,24.040686,0.0005,1.339
4652.00,7.615444,24.98570,0.000036,24.039010,0.0005,1.339
4654.00,7.614946,24.98598,0.000035,24.039497,0.0005,1.339
4656.00,7.613926,24.98489,0.000039,24.040063,0.0005,1.339
4658.00,7.614983,24.98586,0.000035,24.039888,0.0005,1.340
4660.00,7.616155,24.98574,0.000037,24.038768,0.0005,1.339
4662.00,7.615371,24.98563,0.000036,24.040059,0.0005,1.340
4664.00,7.614328,24.98444,0.000038,24.040037,0.0004,1.339
4666.00,7.614284,24.98519,0.000038,24.039728,0.0005,1.339
4668.00,7.614928,24.98594,0.000037,24.038975,0.0005,1.340
4670.00,7.614747,24.98561,0.000036,24.040226,0.0005,1.339
4672.00,7.614120,24.98555,0.000035,24.039255,0.0004,1.339
4674.00,7.614889,24.98538,0.000038,24.038870,0.0005,1.339
4676.00,7.615573,24.98525,0.000038,24.040426,0.0005,1.340
4678.00,7.615123,24.98518,0.000037,24.039146,0.0005,1.339
4680.00,7.614255,24.98544,0.000036,24.039841,0.0005,1.339
4682.00,7.614946,24.98504,0.000037,24.039315,0.0005,1.340
4684.00,7.616310,24.98521,0.000037,24.040510,0.0005,1.340
4686.00,7.615437,24.98557,0.000035,24.038743,0.0005,1.340
4688.00,7.614257,24.98521,0.000036,24.039935,0.0005,1.339
4690.00,7.614544,24.98545,0.000037,24.039494,0.0005,1.339
4692.00,7.615138,24.98598,0.000037,24.039446,0.0005,1.339
4694.00,7.614859,24.98536,0.000038,24.039303,0.0005,1.340
4696.00,7.613884,24.98553,0.000040,24.040052,0.0005,1.340
4698.00,7.613886,24.98609,0.000040,24.039935,0.0005,1.339
4700.00,7.614131,24.98594,0.000038,24.039041,0.0005,1.340
4702.00,7.614270,24.98570,0.000036,24.039581,0.0005,1.340
4704.00,7.614114,24.98554,0.000037,24.038484,0.0005,1.340
4706.00,7.614713,24.98596,0.000036,24.039039,0.0005,1.339
4708.00,7.614623,24.98581,0.000037,24.040199,0.0005,1.339
4710.00,7.615761,24.98409,0.000037,24.040577,0.0005,1.339
4712.00,7.616102,24.98440,0.000038,24.040012,0.0005,1.340
4714.00,7.615481,24.98351,0.000038,24.039128,0.0004,1.339
4716.00,7.614782,24.98293,0.000039,24.039112,0.0005,1.340
4718.00,7.614675,24.98315,0.000037,24.039759,0.0004,1.340
4720.00,7.614822,24.98362,0.000036,24.040043,0.0004,1.339
4722.00,7.614455,24.98326,0.000037,24.040168,0.0005,1.339
4724.00,7.614993,24.98314,0.000037,24.040508,0.0005,1.340
4726.00,7.615245,24.98290,0.000035,24.039843,0.0005,1.340
4728.00,7.614984,24.98211,0.000036,24.039726,0.0004,1.339
4730.00,7.614971,24.98214,0.000037,24.039241,0.0005,1.340
4732.00,7.614958,24.98236,0.000037,24.039434,0.0004,1.340
4734.00,7.615474,24.98118,0.000036,24.039675,0.0005,1.340
4736.00,7.615768,24.98095,0.000037,24.040086,0.0005,1.340
4738.00,7.615156,24.98065,0.000038,24.039417,0.0005,1.339
4740.00,7.615680,24.98122,0.000037,24.040245,0.0005,1.340
4742.00,7.616344,24.98093,0.000038,24.040037,0.0005,1.340
4744.00,7.615939,24.98189,0.000038,24.040343,0.0005,1.339
4746.00,7.615503,24.98257,0.000039,24.039579,0.0005,1.340
4748.00,7.615122,24.98145,0.000042,24.040875,0.0005,1.340
4750.00,7.614919,24.98231,0.000038,24.040474,0.0005,1.340
4752.00,7.614975,24.98335,0.000034,24.039583,0.0004,1.339
4754.00,7.616001,24.98167,0.000039,24.039343,0.0005,1.340
4756.00,7.615678,24.98194,0.000037,24.039084,0.0005,1.339
4758.00,7.615709,24.98127,0.000036,24.039108,0.0005,1.339
4760.00,7.616418,24.98240,0.000036,24.040354,0.0005,1.340
4762.00,7.616502,24.98172,0.000036,24.039743,0.0005,1.340
4764.00,7.615475,24.98230,0.000038,24.040277,0.0005,1.340
4766.00,7.615718,24.98279,0.000037,24.040039,0.0005,1.340
4768.00,7.616368,24.98406,0.000033,24.039328,0.0005,1.341
4770.00,7.616346,24.98242,0.000037,24.041419,0.0005,1.339
4772.00,7.616037,24.98297,0.000038,24.039657,0.0005,1.339
4774.00,7.615977,24.98313,0.000038,24.040274,0.0005,1.339
4776.00,7.615496,24.98317,0.000036,24.041283,0.0005,1.340
4778.00,7.615097,24.98129,0.000038,24.041283,0.0005,1.341
4780.00,7.614743,24.98167,0.000036,24.039999,0.0005,1.340
4782.00,7.614995,24.98033,0.000038,24.040148,0.0005,1.340
4784.00,7.615643,24.98066,0.000036,24.040634,0.0005,1.340
4786.00,7.616085,24.98092,0.000036,24.039823,0.0005,1.339
4788.00,7.614752,24.98144,0.000037,24.039441,0.0005,1.340
4790.00,7.613781,24.98239,0.000035,24.038723,0.0004,1.340
4792.00,7.613199,24.98174,0.000038,24.040543,0.0005,1.340
4794.00,7.613501,24.98261,0.000038,24.040050,0.0005,1.340
4796.00,7.614501,24.98292,0.000037,24.039152,0.0005,1.340
4798.00,7.615803,24.98178,0.000036,24.039646,0.0004,1.341
4800.00,7.615813,24.98118,0.000037,24.040477,0.0005,1.340
4802.00,7.615823,24.98181,0.000034,24.039723,0.0004,1.340
@8,12.0000,24.0
4804.00,7.615679,24.98276,0.000035,24.040145,0.0005,1.340
4806.00,7.613888,24.98231,0.000037,24.039752,0.0005,1.339
4808.00,7.607768,24.98204,0.000040,24.040552,0.0005,1.339
4810.00,7.599747,24.98128,0.000039,24.039503,0.0005,1.339
4812.00,7.593667,24.98221,0.000038,24.039424,0.0005,1.339
4814.00,7.592179,24.98218,0.000039,24.040265,0.0005,1.340
4816.00,7.595161,24.98242,0.000039,24.040154,0.0005,1.340
4818.00,7.600380,24.98275,0.000037,24.039999,0.0005,1.340
4820.00,7.608114,24.98138,0.000038,24.039741,0.0005,1.341
4822.00,7.617456,24.98200,0.000036,24.039983,0.0005,1.342
4824.00,7.627278,24.98142,0.000037,24.040539,0.0005,1.341
4826.00,7.638213,24.98130,0.000037,24.040285,0.0005,1.341
4828.00,7.648372,24.98187,0.000037,24.040488,0.0005,1.341
4830.00,7.657882,24.98052,0.000037,24.040472,0.0005,1.341
4832.00,7.669705,24.98112,0.000037,24.039903,0.0005,1.342
4834.00,7.681970,24.98118,0.000036,24.039294,0.0005,1.342
4836.00,7.690013,24.98218,0.000037,24.040585,0.0005,1.342
4838.00,7.693886,24.98042,0.000042,24.041381,0.0005,1.341
4840.00,7.693580,24.98087,0.000041,24.040274,0.0005,1.340
4842.00,7.689134,24.98128,0.000038,24.038459,0.0005,1.340
4844.00,7.683657,24.98005,0.000041,24.039743,0.0005,1.340
4846.00,7.677423,24.98201,0.000038,24.039035,0.0005,1.340
4848.00,7.670972,24.98063,0.000039,24.038795,0.0005,1.340
4850.00,7.665222,24.98036,0.000038,24.040441,0.0005,1.340
4852.00,7.659985,24.98078,0.000039,24.040535,0.0005,1.340
4854.00,7.656157,24.98039,0.000037,24.039552,0.0005,1.340
4856.00,7.654021,24.98091,0.000038,24.040495,0.0005,1.341
4858.00,7.652508,24.98204,0.000037,24.039494,0.0005,1.340
4860.00,7.651472,24.98269,0.000037,24.038750,0.0005,1.340
4862.00,7.651190,24.98234,0.000038,24.039984,0.0005,1.340
4864.00,7.650437,24.98093,0.000038,24.041543,0.0005,1.340
4866.00,7.649665,24.98202,0.000037,24.039857,0.0005,1.340
4868.00,7.648711,24.98160,0.000037,24.039857,0.0005,1.340
4870.00,7.648296,24.98165,0.000038,24.039214,0.0005,1.341
4872.00,7.647812,24.98060,0.000038,24.040812,0.0005,1.340
4874.00,7.647201,24.98187,0.000037,24.039937,0.0004,1.341
4876.00,7.646387,24.98197,0.000037,24.039655,0.0005,1.340
4878.00,7.645492,24.98189,0.000038,24.040083,0.0005,1.341
4880.00,7.645883,24.98338,0.000036,24.039466,0.0005,1.340
4882.00,7.645985,24.98234,0.000038,24.039748,0.0005,1.340
4884.00,7.645389,24.98322,0.000037,24.040146,0.0005,1.340
4886.00,7.645342,24.98303,0.000039,24.041994,0.0004,1.341
4888.00,7.646023,24.98076,0.000038,24.040601,0.0004,1.341
4890.00,7.645518,24.98092,0.000038,24.040086,0.0005,1.340
4892.00,7.644589,24.98238,0.000035,24.039286,0.0005,1.340
4894.00,7.643978,24.98274,0.000037,24.038973,0.0005,1.341
4896.00,7.645196,24.98185,0.000038,24.040963,0.0005,1.340
4898.00,7.646450,24.98110,0.000041,24.039503,0.0005,1.340
4900.00,7.645896,24.98274,0.000037,24.037321,0.0005,1.341
4902.00,7.644705,24.98288,0.000039,24.039939,0.0005,1.341
4904.00,7.644234,24.98209,0.000038,24.040530,0.0005,1.341
4906.00,7.644014,24.98225,0.000037,24.041439,0.0005,1.341
4908.00,7.643180,24.98343,0.000037,24.040825,0.0005,1.341
4910.00,7.642552,24.98355,0.000038,24.040703,0.0005,1.341
4912.00,7.642551,24.98374,0.000038,24.040748,0.0005,1.341
4914.00,7.642348,24.98386,0.000038,24.040517,0.0005,1.340
4916.00,7.641589,24.98469,0.000038,24.040059,0.0005,1.341
4918.00,7.641225,24.98449,0.000037,24.040183,0.0005,1.341
4920.00,7.641116,24.98368,0.000037,24.040121,0.0005,1.341
4922.00,7.640220,24.98470,0.000037,24.040423,0.0005,1.341
4924.00,7.638572,24.98427,0.000037,24.040435,0.0005,1.341
4926.00,7.637897,24.98378,0.000037,24.040161,0.0005,1.341
4928.00,7.637963,24.98318,0.000036,24.040317,0.0005,1.341
4930.00,7.636944,24.98210,0.000036,24.040084,0.0005,1.341
4932.00,7.635600,24.98244,0.000038,24.040477,0.0005,1.340
4934.00,7.634430,24.98268,0.000037,24.039426,0.0005,1.341
4936.00,7.633505,24.98219,0.000038,24.039917,0.0005,1.341
4938.00,7.633790,24.98237,0.000038,24.040352,0.0005,1.341
4940.00,7.633481,24.98326,0.000037,24.040319,0.0005,1.341
4942.00,7.632089,24.98135,0.000039,24.040461,0.0005,1.341
4944.00,7.632365,24.98343,0.000036,24.039139,0.0005,1.341
4946.00,7.632114,24.98254,0.000037,24.039777,0.0005,1.341
4948.00,7.631119,24.98287,0.000036,24.038612,0.0005,1.340
4950.00,7.631062,24.98179,0.000037,24.038828,0.0005,1.340
4952.00,7.630656,24.98111,0.000039,24.040357,0.0005,1.341
4954.00,7.630037,24.98150,0.000038,24.039906,0.0005,1.341
4956.00,7.629005,24.98261,0.000038,24.039957,0.0005,1.341
4958.00,7.627574,24.98281,0.000036,24.039372,0.0005,1.341
4960.00,7.626148,24.98216,0.000038,24.039641,0.0005,1.341
4962.00,7.626389,24.98255,0.000038,24.041817,0.0005,1.342
4964.00,7.625370,24.98293,0.000036,24.040183,0.0005,1.341
4966.00,7.624316,24.98403,0.000036,24.038888,0.0005,1.341
4968.00,7.624508,24.98418,0.000036,24.039501,0.0005,1.342
4970.00,7.624852,24.98537,0.000034,24.039624,0.0005,1.342
4972.00,7.625146,24.98530,0.000034,24.039274,0.0005,1.341
4974.00,7.624127,24.98495,0.000035,24.038728,0.0005,1.341
4976.00,7.623879,24.98502,0.000034,24.039117,0.0005,1.341
4978.00,7.623493,24.98448,0.000034,24.040108,0.0004,1.341
4980.00,7.623133,24.98509,0.000037,24.040783,0.0004,1.341
4982.00,7.622837,24.98518,0.000039,24.040192,0.0005,1.341
4984.00,7.622145,24.98457,0.000041,24.041761,0.0005,1.342
4986.00,7.621778,24.98486,0.000036,24.039963,0.0005,1.342
4988.00,7.622339,24.98352,0.000039,24.040201,0.0005,1.341
4990.00,7.621625,24.98454,0.000035,24.039628,0.0005,1.341
4992.00,7.621229,24.98296,0.000037,24.039483,0.0005,1.342
4994.00,7.621498,24.98264,0.000040,24.039734,0.0005,1.342
4996.00,7.621361,24.98296,0.000038,24.040719,0.0005,1.342
4998.00,7.620320,24.98274,0.000038,24.040463,0.0005,1.342
5000.00,7.619840,24.98434,0.000035,24.038235,0.0005,1.342
5002.00,7.619184,24.98423,0.000037,24.040974,0.0005,1.342
5004.00,7.618933,24.98480,0.000038,24.039937,0.0005,1.342
5006.00,7.618808,24.98420,0.000037,24.039924,0.0005,1.341
5008.00,7.618381,24.98395,0.000037,24.040197,0.0005,1.342
5010.00,7.618935,24.98399,0.000039,24.041388,0.0005,1.342
5012.00,7.619625,24.98398,0.000039,24.041696,0.0006,1.342
5014.00,7.619421,24.98422,0.000037,24.040694,0.0006,1.342
5016.00,7.618839,24.98413,0.000038,24.040535,0.0005,1.342
5018.00,7.618123,24.98497,0.000037,24.039172,0.0005,1.342
5020.00,7.618613,24.98528,0.000039,24.040332,0.0005,1.342
5022.00,7.618516,24.98516,0.000038,24.040254,0.0005,1.341
5024.00,7.618194,24.98623,0.000037,24.040070,0.0005,1.341
5026.00,7.617967,24.98656,0.000038,24.039914,0.0005,1.342
5028.00,7.617759,24.98694,0.000037,24.039090,0.0005,1.342
5030.00,7.618175,24.98654,0.000037,24.039084,0.0005,1.342
5032.00,7.617923,24.98563,0.000039,24.040668,0.0005,1.342
5034.00,7.617701,24.98547,0.000037,24.039592,0.0004,1.342
5036.00,7.617428,24.98395,0.000038,24.039434,0.0005,1.342
5038.00,7.617076,24.98431,0.000037,24.039032,0.0005,1.342
5040.00,7.616429,24.98614,0.000034,24.039599,0.0005,1.342
5042.00,7.616794,24.98550,0.000036,24.040061,0.0005,1.342
5044.00,7.617285,24.98580,0.000037,24.038777,0.0005,1.342
5046.00,7.617363,24.98511,0.000037,24.038659,0.0005,1.342
5048.00,7.617805,24.98496,0.000036,24.039203,0.0004,1.342
5050.00,7.617908,24.98421,0.000036,24.039255,0.0005,1.342
5052.00,7.617867,24.98444,0.000035,24.039006,0.0004,1.342
5054.00,7.618392,24.98409,0.000036,24.039710,0.0005,1.342
5056.00,7.617865,24.98365,0.000037,24.041095,0.0005,1.342
5058.00,7.617094,24.98310,0.000038,24.041137,0.0005,1.342
5060.00,7.616527,24.98339,0.000036,24.040821,0.0005,1.342
5062.00,7.615947,24.98352,0.000036,24.040165,0.0005,1.342
5064.00,7.615880,24.98458,0.000037,24.039023,0.0005,1.342
5066.00,7.616605,24.98402,0.000040,24.040565,0.0005,1.342
5068.00,7.616303,24.98395,0.000037,24.040119,0.0005,1.342
5070.00,7.616497,24.98368,0.000038,24.040552,0.0005,1.342
5072.00,7.617347,24.98531,0.000037,24.039999,0.0005,1.342
5074.00,7.616937,24.98530,0.000037,24.040375,0.0005,1.343
5076.00,7.616050,24.98594,0.000035,24.039379,0.0005,1.343
5078.00,7.615776,24.98475,0.000038,24.040432,0.0005,1.343
5080.00,7.616079,24.98565,0.000039,24.039819,0.0005,1.341
5082.00,7.615551,24.98594,0.000039,24.040195,0.0005,1.342
5084.00,7.615657,24.98593,0.000039,24.040523,0.0005,1.343
5086.00,7.615202,24.98542,0.000038,24.040034,0.0005,1.343
5088.00,7.614781,24.98562,0.000040,24.040983,0.0005,1.342
5090.00,7.614466,24.98494,0.000039,24.040057,0.0005,1.342
5092.00,7.614765,24.98496,0.000039,24.039535,0.0005,1.343
5094.00,7.614700,24.98367,0.000038,24.039981,0.0005,1.343
5096.00,7.614889,24.98414,0.000039,24.040965,0.0005,1.343
5098.00,7.614582,24.98457,0.000039,24.040237,0.0005,1.342
5100.00,7.614826,24.98481,0.000037,24.040137,0.0005,1.343
5102.00,7.615826,24.98552,0.000039,24.040326,0.0005,1.342
5104.00,7.616612,24.98514,0.000039,24.040230,0.0005,1.342
5106.00,7.615964,24.98565,0.000038,24.039824,0.0005,1.343
5108.00,7.616386,24.98624,0.000038,24.040490,0.0005,1.343
5110.00,7.616914,24.98553,0.000038,24.040803,0.0005,1.343
5112.00,7.617185,24.98486,0.000039,24.040399,0.0005,1.342
5114.00,7.616846,24.98428,0.000038,24.039924,0.0005,1.342
5116.00,7.617004,24.98497,0.000038,24.039083,0.0005,1.342
5118.00,7.617782,24.98569,0.000039,24.040410,0.0005,1.343
5120.00,7.616794,24.98600,0.000038,24.039566,0.0005,1.342
5122.00,7.616576,24.98520,0.000037,24.040488,0.0005,1.343
5124.00,7.616493,24.98501,0.000038,24.039148,0.0005,1.343
5126.00,7.617052,24.98524,0.000037,24.040037,0.0005,1.343
5128.00,7.616820,24.98585,0.000039,24.040405,0.0005,1.342
5130.00,7.616239,24.98551,0.000039,24.039906,0.0005,1.343
5132.00,7.615982,24.98523,0.000040,24.039777,0.0005,1.343
5134.00,7.615800,24.98687,0.000038,24.039332,0.0004,1.343
5136.00,7.616654,24.98705,0.000039,24.039599,0.0005,1.343
5138.00,7.616837,24.98652,0.000038,24.040345,0.0005,1.343
5140.00,7.615932,24.98670,0.000038,24.040497,0.0005,1.343
5142.00,7.614929,24.98609,0.000037,24.040552,0.0005,1.343
5144.00,7.614079,24.98662,0.000037,24.039939,0.0005,1.343
5146.00,7.614234,24.98571,0.000038,24.040177,0.0005,1.343
5148.00,7.614521,24.98609,0.000037,24.040032,0.0005,1.343
5150.00,7.614744,24.98596,0.000039,24.040281,0.0005,1.343
5152.00,7.615070,24.98489,0.000038,24.040621,0.0005,1.343
5154.00,7.615064,24.98533,0.000038,24.040174,0.0005,1.343
5156.00,7.615393,24.98597,0.000039,24.040092,0.0005,1.343
5158.00,7.614962,24.98578,0.000038,24.040205,0.0005,1.343
5160.00,7.614133,24.98567,0.000038,24.039299,0.0005,1.343
5162.00,7.614780,24.98619,0.000038,24.039672,0.0005,1.343
5164.00,7.615138,24.98566,0.000038,24.040763,0.0005,1.343
5166.00,7.615350,24.98567,0.000037,24.039884,0.0005,1.343
5168.00,7.614635,24.98599,0.000037,24.039957,0.0005,1.343
5170.00,7.614452,24.98661,0.000036,24.039823,0.0005,1.344
5172.00,7.615209,24.98556,0.000036,24.040694,0.0005,1.344
5174.00,7.614704,24.98508,0.000036,24.039821,0.0005,1.343
5176.00,7.614320,24.98490,0.000037,24.039577,0.0005,1.343
5178.00,7.614832,24.98454,0.000039,24.040575,0.0005,1.343
5180.00,7.613789,24.98455,0.000037,24.039452,0.0005,1.343
5182.00,7.613645,24.98616,0.000038,24.040592,0.0005,1.343
5184.00,7.614151,24.98572,0.000039,24.040866,0.0005,1.344
5186.00,7.614148,24.98617,0.000038,24.040443,0.0005,1.343
5188.00,7.613943,24.98480,0.000039,24.040199,0.0005,1.343
5190.00,7.614330,24.98577,0.000039,24.039244,0.0005,1.343
5192.00,7.614894,24.98601,0.000036,24.040790,0.0005,1.343
5194.00,7.615007,24.98615,0.000038,24.040997,0.0005,1.343
5196.00,7.615919,24.98683,0.000038,24.041259,0.0005,1.343
5198.00,7.615341,24.98633,0.000038,24.039774,0.0005,1.344
5200.00,7.615053,24.98824,0.000035,24.038877,0.0005,1.343
5202.00,7.615754,24.98787,0.000036,24.040375,0.0005,1.343
5204.00,7.615114,24.98615,0.000037,24.040061,0.0005,1.344
5206.00,7.614520,24.98613,0.000039,24.040017,0.0005,1.343
5208.00,7.614955,24.98702,0.000038,24.040428,0.0005,1.343
5210.00,7.615770,24.98706,0.000036,24.040125,0.0005,1.343
5212.00,7.615788,24.98604,0.000038,24.039984,0.0005,1.344
5214.00,7.615245,24.98584,0.000040,24.039432,0.0005,1.344
5216.00,7.615725,24.98643,0.000038,24.039110,0.0005,1.344
5218.00,7.616395,24.98626,0.000038,24.040643,0.0005,1.343
5220.00,7.615236,24.98527,0.000039,24.041943,0.0005,1.344
5222.00,7.614571,24.98517,0.000037,24.040735,0.0005,1.344
5224.00,7.614190,24.98556,0.000037,24.040219,0.0005,1.344
5226.00,7.613728,24.98578,0.000037,24.040154,0.0005,1.344
5228.00,7.613625,24.98518,0.000038,24.040370,0.0005,1.344
5230.00,7.613779,24.98498,0.000038,24.039914,0.0005,1.343
5232.00,7.614180,24.98567,0.000039,24.039939,0.0005,1.344
5234.00,7.614102,24.98482,0.000038,24.039286,0.0005,1.344
5236.00,7.614294,24.98533,0.000037,24.040494,0.0005,1.344
5238.00,7.614292,24.98503,0.000036,24.040457,0.0005,1.344
5240.00,7.614303,24.98384,0.000038,24.040868,0.0005,1.344
5242.00,7.613572,24.98398,0.000036,24.040181,0.0005,1.344
5244.00,7.613279,24.98332,0.000037,24.040285,0.0005,1.344
5246.00,7.613500,24.98387,0.000037,24.040228,0.0005,1.344
5248.00,7.613328,24.98340,0.000039,24.039534,0.0005,1.343
5250.00,7.614600,24.98372,0.000037,24.040265,0.0005,1.344
5252.00,7.615981,24.98321,0.000037,24.040845,0.0005,1.344
5254.00,7.616889,24.98385,0.000036,24.041206,0.0005,1.344
5256.00,7.616872,24.98366,0.000039,24.039912,0.0005,1.344
5258.00,7.617062,24.98287,0.000039,24.040443,0.0005,1.344
5260.00,7.616717,24.98285,0.000038,24.040379,0.0005,1.344
5262.00,7.615301,24.98339,0.000037,24.040128,0.0005,1.344
5264.00,7.613619,24.98421,0.000038,24.040754,0.0005,1.343
5266.00,7.613855,24.98367,0.000039,24.040321,0.0005,1.343
5268.00,7.613433,24.98362,0.000039,24.040012,0.0005,1.344
5270.00,7.613234,24.98333,0.000038,24.039992,0.0005,1.344
5272.00,7.613616,24.98288,0.000037,24.039606,0.0005,1.344
5274.00,7.613937,24.98378,0.000037,24.040572,0.0005,1.344
5276.00,7.614052,24.98430,0.000037,24.039957,0.0005,1.344
5278.00,7.614071,24.98398,0.000039,24.040381,0.0005,1.344
5280.00,7.613073,24.98448,0.000039,24.040308,0.0005,1.344
5282.00,7.613635,24.98391,0.000038,24.039046,0.0005,1.344
5284.00,7.613962,24.98410,0.000038,24.039179,0.0005,1.343
5286.00,7.614213,24.98358,0.000038,24.039877,0.0004,1.343
5288.00,7.614169,24.98464,0.000039,24.039415,0.0005,1.344
5290.00,7.613295,24.98443,0.000037,24.040581,0.0005,1.345
5292.00,7.614039,24.98367,0.000037,24.040563,0.0005,1.344
5294.00,7.615258,24.98298,0.000037,24.039974,0.0005,1.344
5296.00,7.615875,24.98435,0.000037,24.040112,0.0005,1.344
5298.00,7.615875,24.98497,0.000037,24.039932,0.0005,1.344
5300.00,7.614860,24.98411,0.000037,24.039624,0.0005,1.344
5302.00,7.614832,24.98408,0.000037,24.039444,0.0005,1.343
5304.00,7.615446,24.98407,0.000038,24.039726,0.0005,1.344
5306.00,7.615917,24.98466,0.000038,24.039357,0.0005,1.344
5308.00,7.615708,24.98403,0.000038,24.041052,0.0004,1.344
5310.00,7.614733,24.98343,0.000039,24.040615,0.0005,1.344
5312.00,7.614300,24.98393,0.000037,24.040683,0.0005,1.344
5314.00,7.614618,24.98282,0.000039,24.040294,0.0005,1.344
5316.00,7.613808,24.98227,0.000039,24.040939,0.0005,1.344
5318.00,7.613659,24.98195,0.000039,24.038704,0.0005,1.344
5320.00,7.613585,24.98330,0.000038,24.039472,0.0005,1.344
5322.00,7.613199,24.98291,0.000038,24.040312,0.0005,1.344
5324.00,7.614048,24.98295,0.000037,24.040235,0.0005,1.344
5326.00,7.613144,24.98293,0.000037,24.040561,0.0005,1.344
5328.00,7.613337,24.98273,0.000038,24.040935,0.0005,1.344
5330.00,7.613617,24.98295,0.000037,24.040586,0.0005,1.344
5332.00,7.614869,24.98220,0.000037,24.039874,0.0005,1.344
5334.00,7.615017,24.98230,0.000037,24.039781,0.0005,1.345
5336.00,7.615720,24.98181,0.000037,24.039195,0.0005,1.345
5338.00,7.616989,24.98144,0.000037,24.039961,0.0005,1.344
5340.00,7.616076,24.98229,0.000036,24.039063,0.0005,1.343
5342.00,7.615282,24.98202,0.000038,24.039597,0.0005,1.344
5344.00,7.615265,24.98258,0.000035,24.040155,0.0005,1.344
5346.00,7.616342,24.98298,0.000037,24.040732,0.0005,1.344
5348.00,7.615843,24.98230,0.000037,24.039897,0.0005,1.344
5350.00,7.615866,24.98027,0.000037,24.040110,0.0005,1.345
5352.00,7.616533,24.98107,0.000034,24.040519,0.0005,1.344
5354.00,7.617070,24.98183,0.000036,24.038552,0.0005,1.344
5356.00,7.617315,24.98241,0.000035,24.038415,0.0005,1.344
5358.00,7.617045,24.98174,0.000038,24.040172,0.0005,1.344
5360.00,7.615418,24.98264,0.000035,24.039435,0.0005,1.344
5362.00,7.614223,24.98269,0.000039,24.040106,0.0005,1.345
5364.00,7.613760,24.98256,0.000037,24.039657,0.0005,1.344
5366.00,7.614280,24.98213,0.000039,24.041594,0.0005,1.345
5368.00,7.614311,24.98275,0.000039,24.041681,0.0005,1.344
5370.00,7.614314,24.98172,0.000040,24.041110,0.0005,1.345
5372.00,7.613555,24.98333,0.000037,24.041005,0.0005,1.345
5374.00,7.614237,24.98295,0.000037,24.040543,0.0005,1.344
5376.00,7.614811,24.98338,0.000035,24.039759,0.0005,1.344
5378.00,7.616260,24.98386,0.000035,24.040257,0.0005,1.344
5380.00,7.616285,24.98328,0.000038,24.041534,0.0005,1.344
5382.00,7.616564,24.98333,0.000038,24.042016,0.0005,1.345
5384.00,7.616401,24.98277,0.000038,24.040808,0.0005,1.345
5386.00,7.615472,24.98214,0.000038,24.040548,0.0005,1.344
5388.00,7.614801,24.98356,0.000038,24.039750,0.0005,1.346
5390.00,7.614576,24.98381,0.000038,24.039257,0.0005,1.345
5392.00,7.615255,24.98326,0.000039,24.040225,0.0005,1.345
5394.00,7.615834,24.98423,0.000036,24.039497,0.0005,1.345
5396.00,7.615815,24.98355,0.000038,24.039915,0.0005,1.345
5398.00,7.614938,24.98365,0.000038,24.040730,0.0005,1.344
5400.00,7.614981,24.98457,0.000037,24.039154,0.0005,1.344
5402.00,7.614477,24.98364,0.000041,24.040114,0.0005,1.344
@9,12.0000,24.0
5404.00,7.614587,24.98345,0.000040,24.041297,0.0005,1.344
5406.00,7.613189,24.98361,0.000040,24.040477,0.0005,1.345
5408.00,7.607244,24.98407,0.000037,24.040906,0.0005,1.344
5410.00,7.600247,24.98390,0.000038,24.039650,0.0005,1.344
5412.00,7.595296,24.98464,0.000038,24.041146,0.0005,1.345
5414.00,7.593262,24.98540,0.000039,24.040657,0.0005,1.344
5416.00,7.596033,24.98553,0.000039,24.040314,0.0005,1.345
5418.00,7.602348,24.98649,0.000036,24.040306,0.0005,1.345
5420.00,7.608760,24.98623,0.000039,24.040917,0.0005,1.346
5422.00,7.616725,24.98670,0.000037,24.039650,0.0005,1.346
5424.00,7.626495,24.98658,0.000036,24.040515,0.0005,1.346
5426.00,7.636545,24.98625,0.000036,24.040632,0.0005,1.346
5428.00,7.645613,24.98654,0.000035,24.039932,0.0005,1.346
5430.00,7.653841,24.98554,0.000036,24.039870,0.0005,1.346
5432.00,7.665084,24.98583,0.000034,24.040425,0.0005,1.347
5434.00,7.676954,24.98495,0.000037,24.040857,0.0005,1.348
5436.00,7.685426,24.98505,0.000040,24.040123,0.0005,1.347
5438.00,7.689376,24.98620,0.000037,24.040128,0.0005,1.347
5440.00,7.688243,24.98646,0.000035,24.040346,0.0005,1.347
5442.00,7.684118,24.98606,0.000042,24.040917,0.0005,1.346
5444.00,7.680175,24.98689,0.000039,24.039881,0.0005,1.345
5446.00,7.675342,24.98692,0.000039,24.041292,0.0005,1.345
5448.00,7.669460,24.98646,0.000037,24.040579,0.0005,1.345
5450.00,7.663341,24.98653,0.000039,24.039837,0.0005,1.345
5452.00,7.658443,24.98593,0.000038,24.039630,0.0005,1.346
5454.00,7.653953,24.98405,0.000039,24.040119,0.0005,1.346
5456.00,7.651515,24.98477,0.000040,24.040290,0.0005,1.345
5458.00,7.648579,24.98498,0.000039,24.040352,0.0005,1.345
5460.00,7.647517,24.98401,0.000041,24.039837,0.0005,1.346
5462.00,7.647522,24.98537,0.000039,24.040292,0.0005,1.345
5464.00,7.647667,24.98557,0.000038,24.041112,0.0005,1.346
5466.00,7.647373,24.98584,0.000037,24.039684,0.0005,1.346
5468.00,7.647538,24.98410,0.000037,24.040030,0.0005,1.346
5470.00,7.647028,24.98395,0.000038,24.040026,0.0005,1.346
5472.00,7.646438,24.98451,0.000038,24.040632,0.0005,1.345
5474.00,7.647214,24.98513,0.000040,24.040514,0.0005,1.345
5476.00,7.647962,24.98651,0.000039,24.039935,0.0005,1.345
5478.00,7.647900,24.98646,0.000039,24.040145,0.0005,1.345
5480.00,7.648175,24.98593,0.000039,24.040568,0.0005,1.345
5482.00,7.648213,24.98537,0.000038,24.041097,0.0005,1.345
5484.00,7.647505,24.98599,0.000038,24.040039,0.0005,1.346
5486.00,7.646836,24.98605,0.000039,24.040966,0.0006,1.345
5488.00,7.646801,24.98446,0.000038,24.040066,0.0005,1.345
5490.00,7.646262,24.98535,0.000039,24.039855,0.0005,1.346
5492.00,7.645592,24.98484,0.000039,24.040470,0.0005,1.346
5494.00,7.644997,24.98529,0.000039,24.040275,0.0006,1.345
5496.00,7.644870,24.98521,0.000037,24.039957,0.0005,1.345
5498.00,7.645430,24.98429,0.000040,24.040843,0.0005,1.346
5500.00,7.646252,24.98346,0.000039,24.040943,0.0005,1.345
5502.00,7.645964,24.98316,0.000039,24.040437,0.0005,1.346
5504.00,7.645467,24.98374,0.000037,24.040783,0.0005,1.345
5506.00,7.645011,24.98475,0.000038,24.040252,0.0005,1.345
5508.00,7.644920,24.98452,0.000039,24.040383,0.0005,1.345
5510.00,7.644725,24.98411,0.000040,24.039692,0.0005,1.345
5512.00,7.644264,24.98371,0.000038,24.041143,0.0005,1.345
5514.00,7.643752,24.98407,0.000038,24.040386,0.0005,1.346
5516.00,7.643629,24.98392,0.000038,24.040832,0.0005,1.345
5518.00,7.642476,24.98398,0.000038,24.040095,0.0005,1.345
5520.00,7.641449,24.98423,0.000038,24.041432,0.0005,1.345
5522.00,7.640821,24.98377,0.000039,24.039635,0.0005,1.346
5524.00,7.639715,24.98349,0.000037,24.040310,0.0005,1.346
5526.00,7.638964,24.98350,0.000039,24.040852,0.0005,1.346
5528.00,7.637561,24.98328,0.000040,24.041270,0.0006,1.345
5530.00,7.636018,24.98334,0.000038,24.039892,0.0005,1.345
5532.00,7.635523,24.98420,0.000036,24.039410,0.0005,1.345
5534.00,7.635398,24.98445,0.000037,24.038626,0.0005,1.345
5536.00,7.634286,24.98316,0.000040,24.040348,0.0005,1.346
5538.00,7.632751,24.98255,0.000039,24.039483,0.0005,1.346
5540.00,7.632777,24.98177,0.000041,24.039961,0.0005,1.346
5542.00,7.631372,24.98321,0.000039,24.039955,0.0005,1.345
5544.00,7.630391,24.98350,0.000039,24.040770,0.0005,1.346
5546.00,7.629938,24.98370,0.000041,24.039930,0.0005,1.346
5548.00,7.630054,24.98438,0.000039,24.041999,0.0005,1.346
5550.00,7.629664,24.98314,0.000038,24.041876,0.0005,1.346
5552.00,7.629088,24.98335,0.000038,24.039703,0.0005,1.346
5554.00,7.627904,24.98440,0.000038,24.040797,0.0005,1.346
5556.00,7.626694,24.98495,0.000036,24.040046,0.0005,1.346
5558.00,7.627239,24.98461,0.000039,24.040159,0.0005,1.346
5560.00,7.628156,24.98487,0.000039,24.038781,0.0005,1.345
5562.00,7.627609,24.98452,0.000038,24.039395,0.0005,1.346
5564.00,7.627323,24.98364,0.000038,24.040064,0.0005,1.346
5566.00,7.626958,24.98373,0.000039,24.040548,0.0005,1.346
5568.00,7.626079,24.98426,0.000037,24.039974,0.0005,1.346
5570.00,7.626060,24.98340,0.000041,24.040965,0.0005,1.346
5572.00,7.625189,24.98391,0.000037,24.040897,0.0005,1.347
5574.00,7.624660,24.98469,0.000037,24.040159,0.0005,1.346
5576.00,7.625383,24.98443,0.000037,24.039221,0.0005,1.346
5578.00,7.625436,24.98520,0.000038,24.039866,0.0005,1.346
5580.00,7.625040,24.98486,0.000037,24.038577,0.0005,1.346
5582.00,7.623628,24.98436,0.000036,24.040635,0.0005,1.346
5584.00,7.622813,24.98394,0.000038,24.040401,0.0005,1.346
5586.00,7.622975,24.98382,0.000039,24.040434,0.0005,1.346
5588.00,7.622137,24.98421,0.000039,24.039915,0.0005,1.346
5590.00,7.621104,24.98411,0.000036,24.040123,0.0006,1.347
5592.00,7.619490,24.98395,0.000036,24.039252,0.0005,1.346
5594.00,7.619157,24.98346,0.000038,24.040044,0.0005,1.347
5596.00,7.618742,24.98415,0.000036,24.040185,0.0005,1.347
5598.00,7.618094,24.98426,0.000038,24.039548,0.0005,1.347
5600.00,7.617652,24.98201,0.000044,24.040679,0.0005,1.346
5602.00,7.618622,24.98313,0.000043,24.040372,0.0005,1.347
5604.00,7.618974,24.98438,0.000038,24.040328,0.0005,1.347
5606.00,7.618817,24.98327,0.000043,24.040894,0.0005,1.347
5608.00,7.619023,24.98404,0.000042,24.040177,0.0005,1.346
5610.00,7.618765,24.98484,0.000035,24.038579,0.0005,1.346
5612.00,7.618535,24.98484,0.000037,24.040801,0.0005,1.347
5614.00,7.619811,24.98540,0.000034,24.039432,0.0005,1.347
5616.00,7.619625,24.98384,0.000038,24.039246,0.0005,1.346
5618.00,7.619307,24.98322,0.000040,24.040852,0.0005,1.346
5620.00,7.620103,24.98318,0.000041,24.040575,0.0006,1.347
5622.00,7.620725,24.98427,0.000040,24.040108,0.0005,1.347
5624.00,7.619911,24.98577,0.000037,24.039888,0.0005,1.347
5626.00,7.620184,24.98668,0.000037,24.039779,0.0005,1.346
5628.00,7.620016,24.98534,0.000037,24.038301,0.0005,1.346
5630.00,7.619658,24.98510,0.000037,24.041457,0.0005,1.347
5632.00,7.619279,24.98661,0.000034,24.040321,0.0005,1.347
5634.00,7.619613,24.98589,0.000036,24.039292,0.0005,1.347
5636.00,7.619579,24.98566,0.000038,24.040041,0.0005,1.347
5638.00,7.618846,24.98657,0.000038,24.040355,0.0005,1.347
5640.00,7.617863,24.98619,0.000037,24.040632,0.0004,1.347
5642.00,7.616851,24.98613,0.000038,24.040035,0.0005,1.347
5644.00,7.615502,24.98600,0.000038,24.038552,0.0005,1.347
5646.00,7.616642,24.98588,0.000038,24.039550,0.0005,1.347
5648.00,7.616876,24.98496,0.000039,24.039117,0.0005,1.347
5650.00,7.617637,24.98498,0.000036,24.039932,0.0005,1.347
5652.00,7.618059,24.98569,0.000035,24.038815,0.0005,1.347
5654.00,7.616748,24.98552,0.000038,24.040452,0.0005,1.347
5656.00,7.615379,24.98507,0.000037,24.040541,0.0005,1.348
5658.00,7.615838,24.98526,0.000034,24.039450,0.0004,1.347
5660.00,7.616365,24.98436,0.000038,24.039879,0.0005,1.347
5662.00,7.616825,24.98475,0.000037,24.040241,0.0005,1.347
5664.00,7.617412,24.98359,0.000038,24.040330,0.0005,1.347
5666.00,7.616642,24.98369,0.000039,24.039903,0.0005,1.347
5668.00,7.616089,24.98437,0.000038,24.039070,0.0005,1.347
5670.00,7.616700,24.98558,0.000035,24.038983,0.0005,1.347
5672.00,7.617198,24.98484,0.000037,24.040099,0.0005,1.347
5674.00,7.616641,24.98428,0.000037,24.040221,0.0005,1.347
5676.00,7.616176,24.98379,0.000037,24.040019,0.0005,1.347
5678.00,7.616021,24.98377,0.000041,24.040657,0.0005,1.347
5680.00,7.615942,24.98419,0.000039,24.039712,0.0005,1.347
5682.00,7.615339,24.98339,0.000038,24.039101,0.0005,1.348
5684.00,7.615705,24.98441,0.000038,24.040050,0.0005,1.347
5686.00,7.615810,24.98401,0.000038,24.040612,0.0005,1.347
5688.00,7.615433,24.98351,0.000036,24.039966,0.0005,1.348
5690.00,7.615723,24.98270,0.000038,24.040074,0.0005,1.348
5692.00,7.616383,24.98252,0.000038,24.039628,0.0005,1.347
5694.00,7.615151,24.98399,0.000036,24.040475,0.0005,1.347
5696.00,7.614067,24.98416,0.000038,24.040565,0.0005,1.347
5698.00,7.614328,24.98362,0.000038,24.040205,0.0005,1.348
5700.00,7.615407,24.98505,0.000039,24.040572,0.0005,1.347
5702.00,7.616331,24.98569,0.000037,24.041348,0.0005,1.347
5704.00,7.616130,24.98471,0.000039,24.040259,0.0005,1.347
5706.00,7.616080,24.98462,0.000039,24.039301,0.0005,1.347
5708.00,7.616727,24.98555,0.000039,24.038992,0.0005,1.347
5710.00,7.616668,24.98565,0.000037,24.039546,0.0005,1.348
5712.00,7.616384,24.98482,0.000037,24.040095,0.0005,1.348
5714.00,7.615616,24.98480,0.000038,24.040281,0.0005,1.348
5716.00,7.615325,24.98449,0.000037,24.039648,0.0005,1.347
5718.00,7.615758,24.98394,0.000039,24.040023,0.0005,1.347
5720.00,7.615768,24.98340,0.000039,24.039506,0.0005,1.347
5722.00,7.615887,24.98322,0.000038,24.039415,0.0005,1.347
5724.00,7.615196,24.98381,0.000037,24.040114,0.0005,1.348
5726.00,7.615248,24.98349,0.000036,24.039752,0.0005,1.348
5728.00,7.615323,24.98258,0.000036,24.040248,0.0004,1.348
5730.00,7.615216,24.98289,0.000037,24.039423,0.0005,1.348
5732.00,7.615128,24.98310,0.000037,24.038903,0.0005,1.347
5734.00,7.614393,24.98292,0.000037,24.040006,0.0005,1.348
5736.00,7.614406,24.98335,0.000037,24.039181,0.0005,1.348
5738.00,7.614083,24.98343,0.000039,24.039372,0.0005,1.347
5740.00,7.613940,24.98221,0.000037,24.039050,0.0005,1.347
5742.00,7.613897,24.98257,0.000037,24.039375,0.0005,1.348
5744.00,7.614044,24.98274,0.000037,24.039830,0.0004,1.348
5746.00,7.614540,24.98360,0.000037,24.039895,0.0005,1.348
5748.00,7.614655,24.98261,0.000037,24.040205,0.0005,1.348
5750.00,7.613483,24.98204,0.000037,24.039804,0.0005,1.348
5752.00,7.613259,24.98259,0.000037,24.039406,0.0005,1.348
5754.00,7.614500,24.98244,0.000038,24.039895,0.0005,1.348
5756.00,7.613964,24.98219,0.000037,24.039528,0.0005,1.348
5758.00,7.613589,24.98258,0.000037,24.039424,0.0005,1.348
5760.00,7.614121,24.98353,0.000037,24.039461,0.0005,1.348
5762.00,7.614830,24.98307,0.000038,24.039728,0.0005,1.347
5764.00,7.615137,24.98193,0.000039,24.040055,0.0004,1.347
5766.00,7.615394,24.98272,0.000040,24.040394,0.0004,1.347
5768.00,7.616025,24.98303,0.000038,24.039814,0.0004,1.348
5770.00,7.615773,24.98284,0.000037,24.039808,0.0005,1.348
5772.00,7.615266,24.98242,0.000037,24.039888,0.0005,1.348
5774.00,7.615307,24.98245,0.000038,24.040254,0.0005,1.348
5776.00,7.614986,24.98238,0.000037,24.040088,0.0005,1.348
5778.00,7.613923,24.98259,0.000037,24.039784,0.0005,1.348
5780.00,7.613637,24.98269,0.000039,24.040030,0.0005,1.347
5782.00,7.613383,24.98282,0.000037,24.040545,0.0005,1.348
5784.00,7.613365,24.98298,0.000038,24.040768,0.0005,1.347
5786.00,7.613046,24.98337,0.000038,24.040292,0.0005,1.347
5788.00,7.613087,24.98282,0.000038,24.040406,0.0005,1.348
5790.00,7.614004,24.98202,0.000037,24.039763,0.0005,1.348
5792.00,7.614046,24.98235,0.000038,24.039541,0.0004,1.348
5794.00,7.613461,24.98341,0.000038,24.040012,0.0005,1.348
5796.00,7.613618,24.98256,0.000038,24.040077,0.0006,1.348
5798.00,7.614547,24.98299,0.000038,24.040143,0.0005,1.348
5800.00,7.614970,24.98233,0.000037,24.039374,0.0005,1.348
5802.00,7.614692,24.98216,0.000039,24.040452,0.0005,1.347
5804.00,7.615152,24.98241,0.000039,24.040234,0.0005,1.348
5806.00,7.615749,24.98241,0.000039,24.040086,0.0005,1.348
5808.00,7.615662,24.98233,0.000039,24.040095,0.0005,1.348
5810.00,7.615222,24.98159,0.000038,24.039788,0.0005,1.348
5812.00,7.615474,24.98214,0.000038,24.040465,0.0005,1.348
5814.00,7.614778,24.98234,0.000038,24.040270,0.0005,1.348
5816.00,7.614835,24.98362,0.000036,24.040359,0.0005,1.348
5818.00,7.615656,24.98295,0.000037,24.040355,0.0005,1.348
5820.00,7.615441,24.98242,0.000038,24.040526,0.0005,1.348
5822.00,7.614985,24.98272,0.000038,24.040101,0.0005,1.348
5824.00,7.614821,24.98327,0.000038,24.040717,0.0005,1.349
5826.00,7.614978,24.98143,0.000038,24.041081,0.0005,1.348
5828.00,7.614345,24.98060,0.000038,24.039974,0.0005,1.348
5830.00,7.614083,24.98082,0.000037,24.040125,0.0005,1.348
5832.00,7.614814,24.98189,0.000039,24.040270,0.0005,1.348
5834.00,7.614625,24.98178,0.000038,24.041015,0.0005,1.348
5836.00,7.614562,24.98242,0.000038,24.039743,0.0005,1.348
5838.00,7.614428,24.98202,0.000039,24.039792,0.0005,1.348
5840.00,7.614305,24.98157,0.000038,24.040145,0.0005,1.348
5842.00,7.614634,24.98229,0.000037,24.039775,0.0005,1.348
5844.00,7.614334,24.98299,0.000037,24.039226,0.0004,1.349
5846.00,7.614164,24.98238,0.000037,24.040397,0.0005,1.348
5848.00,7.613956,24.98215,0.000037,24.040639,0.0005,1.348
5850.00,7.613790,24.98204,0.000038,24.040112,0.0005,1.349
5852.00,7.613525,24.98261,0.000038,24.040645,0.0005,1.348
5854.00,7.613364,24.98229,0.000037,24.040154,0.0005,1.348
5856.00,7.613843,24.98301,0.000037,24.040257,0.0005,1.348
5858.00,7.613818,24.98269,0.000038,24.039988,0.0005,1.348
5860.00,7.613975,24.98243,0.000038,24.039803,0.0005,1.349
5862.00,7.613300,24.98279,0.000036,24.039734,0.0005,1.349
5864.00,7.612933,24.98201,0.000038,24.039755,0.0004,1.348
5866.00,7.613048,24.98241,0.000037,24.040654,0.0005,1.349
5868.00,7.613263,24.98314,0.000036,24.040686,0.0005,1.349
5870.00,7.614548,24.98366,0.000037,24.039644,0.0005,1.348
5872.00,7.614709,24.98464,0.000037,24.039984,0.0005,1.348
5874.00,7.613463,24.98420,0.000038,24.039495,0.0005,1.348
5876.00,7.612546,24.98361,0.000039,24.039983,0.0005,1.348
5878.00,7.613051,24.98337,0.000038,24.040030,0.0005,1.348
5880.00,7.613378,24.98282,0.000037,24.039730,0.0005,1.348
5882.00,7.612926,24.98255,0.000038,24.039710,0.0004,1.348
5884.00,7.613614,24.98290,0.000038,24.039895,0.0005,1.348
5886.00,7.613770,24.98396,0.000036,24.039663,0.0005,1.348
5888.00,7.612697,24.98419,0.000037,24.039994,0.0005,1.348
5890.00,7.612186,24.98301,0.000037,24.039724,0.0005,1.348
5892.00,7.611542,24.98276,0.000037,24.039810,0.0005,1.347
5894.00,7.611780,24.98266,0.000039,24.040106,0.0005,1.348
5896.00,7.612479,24.98301,0.000037,24.040472,0.0005,1.349
5898.00,7.612550,24.98247,0.000036,24.040174,0.0005,1.349
5900.00,7.613355,24.98281,0.000037,24.040055,0.0005,1.349
5902.00,7.614134,24.98314,0.000037,24.040030,0.0005,1.348
5904.00,7.615118,24.98212,0.000037,24.040295,0.0005,1.348
5906.00,7.615920,24.98309,0.000038,24.040014,0.0005,1.348
5908.00,7.616543,24.98297,0.000037,24.039846,0.0005,1.347
5910.00,7.616723,24.98273,0.000038,24.040883,0.0005,1.348
5912.00,7.616473,24.98299,0.000038,24.040535,0.0005,1.349
5914.00,7.615999,24.98414,0.000037,24.040570,0.0005,1.348
5916.00,7.616148,24.98381,0.000037,24.040799,0.0005,1.349
5918.00,7.616025,24.98341,0.000036,24.039804,0.0005,1.348
5920.00,7.616525,24.98384,0.000037,24.039721,0.0005,1.348
5922.00,7.616203,24.98468,0.000038,24.040634,0.0005,1.348
5924.00,7.616900,24.98502,0.000038,24.039763,0.0005,1.349
5926.00,7.616776,24.98438,0.000038,24.040515,0.0005,1.349
5928.00,7.615782,24.98530,0.000038,24.040072,0.0005,1.348
5930.00,7.615340,24.98667,0.000038,24.040008,0.0005,1.349
5932.00,7.615509,24.98589,0.000039,24.040248,0.0005,1.349
5934.00,7.615669,24.98485,0.000038,24.040028,0.0005,1.349
5936.00,7.615111,24.98471,0.000037,24.040314,0.0005,1.348
5938.00,7.615026,24.98506,0.000038,24.039924,0.0005,1.348
5940.00,7.615027,24.98462,0.000039,24.040354,0.0005,1.348
5942.00,7.613810,24.98454,0.000037,24.040343,0.0005,1.349
5944.00,7.615276,24.98433,0.000037,24.040486,0.0005,1.349
5946.00,7.615841,24.98439,0.000038,24.040190,0.0005,1.349
5948.00,7.614786,24.98532,0.000038,24.039726,0.0005,1.349
5950.00,7.614823,24.98466,0.000037,24.040537,0.0005,1.349
5952.00,7.615228,24.98471,0.000038,24.040214,0.0005,1.348
5954.00,7.615054,24.98398,0.000039,24.039792,0.0005,1.348
5956.00,7.615834,24.98450,0.000038,24.039424,0.0005,1.349
5958.00,7.616434,24.98356,0.000037,24.040261,0.0005,1.349
5960.00,7.616303,24.98245,0.000038,24.040134,0.0005,1.349
5962.00,7.615298,24.98347,0.000037,24.040230,0.0005,1.349
5964.00,7.614792,24.98376,0.000038,24.039819,0.0005,1.349
5966.00,7.614969,24.98396,0.000039,24.040512,0.0005,1.349
5968.00,7.614968,24.98330,0.000038,24.040686,0.0005,1.348
5970.00,7.614543,24.98365,0.000038,24.040385,0.0005,1.348
5972.00,7.613920,24.98309,0.000038,24.039866,0.0005,1.350
5974.00,7.613987,24.98243,0.000036,24.040206,0.0005,1.349
5976.00,7.613647,24.98279,0.000038,24.040243,0.0005,1.349
5978.00,7.614043,24.98315,0.000038,24.039939,0.0005,1.349
5980.00,7.614256,24.98249,0.000038,24.040303,0.0005,1.350
5982.00,7.614213,24.98218,0.000037,24.039395,0.0005,1.349
5984.00,7.613453,24.98244,0.000037,24.039679,0.0005,1.349
5986.00,7.614308,24.98315,0.000038,24.039954,0.0005,1.349
5988.00,7.615531,24.98357,0.000038,24.040359,0.0005,1.349
5990.00,7.616106,24.98465,0.000039,24.040866,0.0005,1.348
5992.00,7.615411,24.98450,0.000038,24.040521,0.0005,1.349
5994.00,7.615185,24.98491,0.000038,24.039788,0.0005,1.349
5996.00,7.615106,24.98491,0.000038,24.040443,0.0005,1.349
5998.00,7.614596,24.98456,0.000037,24.040526,0.0005,1.349
6000.00,7.613854,24.98454,0.000037,24.039799,0.0005,1.349
6002.00,7.612824,24.98408,0.000037,24.039861,0.0005,1.349
@10,12.0000,24.0
6004.00,7.612959,24.98377,0.000038,24.040345,0.0005,1.349
6006.00,7.611046,24.98285,0.000038,24.039886,0.0005,1.349
6008.00,7.605628,24.98366,0.000039,24.039824,0.0004,1.348
6010.00,7.598283,24.98345,0.000039,24.040050,0.0005,1.348
6012.00,7.593238,24.98329,0.000039,24.040485,0.0005,1.349
6014.00,7.590443,24.98399,0.000038,24.039995,0.0005,1.349
6016.00,7.591618,24.98458,0.000036,24.040266,0.0005,1.350
6018.00,7.595708,24.98399,0.000037,24.040225,0.0005,1.350
6020.00,7.603015,24.98370,0.000037,24.039957,0.0005,1.349
6022.00,7.612267,24.98331,0.000038,24.040461,0.0005,1.350
6024.00,7.623747,24.98422,0.000038,24.040301,0.0005,1.350
6026.00,7.634117,24.98405,0.000037,24.040741,0.0005,1.350
6028.00,7.642506,24.98364,0.000037,24.040114,0.0005,1.350
6030.00,7.651125,24.98393,0.000036,24.040030,0.0005,1.351
6032.00,7.663487,24.98448,0.000035,24.039443,0.0005,1.351
6034.00,7.676322,24.98439,0.000036,24.040135,0.0005,1.351
6036.00,7.684509,24.98487,0.000035,24.039959,0.0005,1.351
6038.00,7.688744,24.98516,0.000036,24.040066,0.0005,1.351
6040.00,7.688469,24.98501,0.000038,24.041354,0.0005,1.350
6042.00,7.685256,24.98520,0.000039,24.040084,0.0005,1.350
6044.00,7.681056,24.98520,0.000037,24.040323,0.0005,1.349
6046.00,7.675236,24.98426,0.000038,24.040254,0.0005,1.350
6048.00,7.668264,24.98331,0.000039,24.040848,0.0005,1.349
6050.00,7.662356,24.98377,0.000039,24.039421,0.0005,1.349
6052.00,7.657650,24.98425,0.000040,24.039784,0.0005,1.350
6054.00,7.652945,24.98476,0.000038,24.040405,0.0005,1.350
6056.00,7.649961,24.98507,0.000038,24.040748,0.0005,1.350
6058.00,7.648293,24.98494,0.000038,24.040241,0.0005,1.350
6060.00,7.646650,24.98578,0.000037,24.040461,0.0005,1.349
6062.00,7.646406,24.98491,0.000037,24.039557,0.0005,1.350
6064.00,7.646354,24.98463,0.000038,24.040203,0.0005,1.350
6066.00,7.645674,24.98483,0.000039,24.039641,0.0005,1.349
6068.00,7.646521,24.98493,0.000038,24.040277,0.0005,1.350
6070.00,7.646406,24.98466,0.000036,24.040092,0.0005,1.350
6072.00,7.645609,24.98501,0.000038,24.040343,0.0005,1.350
6074.00,7.645898,24.98462,0.000039,24.040734,0.0005,1.350
6076.00,7.645201,24.98481,0.000040,24.040279,0.0005,1.349
6078.00,7.645553,24.98534,0.000039,24.039884,0.0005,1.349
6080.00,7.645282,24.98519,0.000040,24.040450,0.0005,1.349
6082.00,7.644796,24.98506,0.000039,24.040170,0.0005,1.349
6084.00,7.643918,24.98493,0.000039,24.040499,0.0005,1.350
6086.00,7.643634,24.98472,0.000037,24.040710,0.0005,1.350
6088.00,7.644217,24.98401,0.000036,24.040185,0.0005,1.350
6090.00,7.644796,24.98463,0.000038,24.040123,0.0005,1.349
6092.00,7.644507,24.98399,0.000039,24.040294,0.0005,1.349
6094.00,7.644104,24.98424,0.000039,24.039495,0.0005,1.349
6096.00,7.644421,24.98493,0.000038,24.040615,0.0006,1.349
6098.00,7.644695,24.98486,0.000038,24.041145,0.0005,1.350
6100.00,7.643956,24.98600,0.000038,24.040032,0.0005,1.349
6102.00,7.643671,24.98516,0.000037,24.040583,0.0005,1.350
6104.00,7.642761,24.98527,0.000037,24.041066,0.0005,1.350
6106.00,7.642692,24.98591,0.000037,24.039661,0.0005,1.349
6108.00,7.642135,24.98620,0.000037,24.040697,0.0005,1.350
6110.00,7.642636,24.98604,0.000037,24.039923,0.0005,1.350
6112.00,7.643929,24.98442,0.000037,24.039404,0.0005,1.350
6114.00,7.643387,24.98522,0.000038,24.039959,0.0005,1.350
6116.00,7.642233,24.98549,0.000038,24.040004,0.0005,1.350
6118.00,7.642365,24.98530,0.000038,24.040275,0.0005,1.350
6120.00,7.642603,24.98481,0.000038,24.040346,0.0005,1.349
6122.00,7.642764,24.98542,0.000037,24.040061,0.0005,1.350
6124.00,7.641261,24.98499,0.000037,24.040281,0.0005,1.350
6126.00,7.639636,24.98554,0.000038,24.040381,0.0005,1.349
6128.00,7.638427,24.98564,0.000037,24.040081,0.0005,1.349
6130.00,7.637982,24.98652,0.000038,24.040106,0.0005,1.350
6132.00,7.637675,24.98667,0.000038,24.039997,0.0005,1.349
6134.00,7.637424,24.98624,0.000037,24.040432,0.0005,1.349
6136.00,7.637695,24.98632,0.000038,24.040090,0.0005,1.350
6138.00,7.636885,24.98602,0.000037,24.040310,0.0005,1.350
6140.00,7.635174,24.98600,0.000038,24.039950,0.0005,1.349
6142.00,7.634016,24.98671,0.000038,24.040059,0.0005,1.350
6144.00,7.633793,24.98683,0.000038,24.039523,0.0005,1.350
6146.00,7.632539,24.98571,0.000038,24.040339,0.0005,1.350
6148.00,7.631788,24.98567,0.000038,24.040481,0.0005,1.350
6150.00,7.630614,24.98583,0.000038,24.040483,0.0005,1.350
6152.00,7.629838,24.98564,0.000039,24.039748,0.0005,1.349
6154.00,7.629671,24.98484,0.000038,24.040206,0.0005,1.350
6156.00,7.629151,24.98530,0.000038,24.040919,0.0005,1.350
6158.00,7.629151,24.98601,0.000039,24.040545,0.0005,1.350
6160.00,7.628717,24.98564,0.000037,24.040015,0.0005,1.350
6162.00,7.627141,24.98536,0.000038,24.040341,0.0005,1.349
6164.00,7.626954,24.98597,0.000038,24.041017,0.0005,1.349
6166.00,7.627081,24.98525,0.000038,24.040552,0.0005,1.349
6168.00,7.626577,24.98485,0.000037,24.040028,0.0005,1.349
6170.00,7.625476,24.98540,0.000039,24.040245,0.0005,1.349
6172.00,7.625358,24.98644,0.000038,24.040235,0.0005,1.349
6174.00,7.625982,24.98568,0.000039,24.039952,0.0005,1.349
6176.00,7.625146,24.98594,0.000038,24.040450,0.0005,1.349
6178.00,7.624332,24.98593,0.000038,24.040295,0.0005,1.349
6180.00,7.623155,24.98480,0.000038,24.040592,0.0005,1.349
6182.00,7.622546,24.98537,0.000037,24.040741,0.0005,1.350
6184.00,7.621577,24.98470,0.000037,24.039877,0.0005,1.350
6186.00,7.621299,24.98461,0.000037,24.040166,0.0005,1.350
6188.00,7.620087,24.98437,0.000037,24.040003,0.0005,1.349
6190.00,7.619821,24.98517,0.000038,24.040459,0.0005,1.349
6192.00,7.619540,24.98584,0.000038,24.040572,0.0004,1.349
6194.00,7.619815,24.98551,0.000038,24.039697,0.0005,1.349
6196.00,7.619408,24.98547,0.000040,24.040590,0.0005,1.349
6198.00,7.618918,24.98563,0.000038,24.039986,0.0005,1.349
6200.00,7.618584,24.98571,0.000039,24.040614,0.0005,1.349
6202.00,7.618610,24.98616,0.000039,24.040450,0.0005,1.349
6204.00,7.618469,24.98639,0.000039,24.040205,0.0005,1.349
6206.00,7.619092,24.98611,0.000038,24.040354,0.0005,1.350
6208.00,7.620087,24.98560,0.000038,24.040019,0.0005,1.350
6210.00,7.620041,24.98594,0.000038,24.039995,0.0005,1.350
6212.00,7.619365,24.98645,0.000038,24.040450,0.0005,1.349
6214.00,7.619068,24.98619,0.000037,24.039779,0.0005,1.349
6216.00,7.618643,24.98578,0.000039,24.039550,0.0005,1.349
6218.00,7.618574,24.98596,0.000038,24.039783,0.0005,1.349
6220.00,7.619099,24.98577,0.000038,24.039906,0.0005,1.349
6222.00,7.618871,24.98507,0.000037,24.039857,0.0005,1.349
6224.00,7.618678,24.98499,0.000038,24.040492,0.0005,1.349
6226.00,7.617988,24.98586,0.000039,24.040250,0.0005,1.349
6228.00,7.618072,24.98464,0.000038,24.039948,0.0005,1.349
6230.00,7.617957,24.98475,0.000037,24.039717,0.0005,1.350
6232.00,7.618078,24.98508,0.000037,24.040355,0.0005,1.349
6234.00,7.616801,24.98573,0.000037,24.039770,0.0005,1.349
6236.00,7.617419,24.98501,0.000037,24.040032,0.0005,1.349
6238.00,7.617401,24.98537,0.000037,24.039939,0.0005,1.349
6240.00,7.617242,24.98543,0.000038,24.040846,0.0005,1.349
6242.00,7.617413,24.98508,0.000039,24.040546,0.0005,1.349
6244.00,7.617390,24.98585,0.000038,24.039352,0.0005,1.349
6246.00,7.616759,24.98470,0.000036,24.039563,0.0005,1.350
6248.00,7.616597,24.98541,0.000037,24.040326,0.0005,1.349
6250.00,7.615924,24.98663,0.000038,24.039679,0.0005,1.349
6252.00,7.616195,24.98777,0.000037,24.040179,0.0005,1.349
6254.00,7.616168,24.98662,0.000038,24.039737,0.0004,1.349
6256.00,7.615902,24.98647,0.000037,24.039808,0.0005,1.349
6258.00,7.617180,24.98523,0.000037,24.039832,0.0005,1.349
6260.00,7.617811,24.98507,0.000036,24.040606,0.0005,1.349
6262.00,7.616777,24.98515,0.000037,24.039917,0.0005,1.349
6264.00,7.615806,24.98592,0.000037,24.039692,0.0005,1.349
6266.00,7.616036,24.98516,0.000038,24.039979,0.0005,1.349
6268.00,7.615645,24.98495,0.000038,24.039859,0.0005,1.348
6270.00,7.615362,24.98475,0.000038,24.040312,0.0005,1.349
6272.00,7.615184,24.98490,0.000036,24.039621,0.0005,1.349
6274.00,7.615023,24.98499,0.000036,24.039868,0.0005,1.349
6276.00,7.615656,24.98490,0.000036,24.039430,0.0005,1.349
6278.00,7.615934,24.98513,0.000037,24.040112,0.0005,1.349
6280.00,7.615995,24.98496,0.000037,24.039963,0.0004,1.349
6282.00,7.615626,24.98385,0.000037,24.039114,0.0005,1.349
6284.00,7.615378,24.98374,0.000038,24.039837,0.0005,1.349
6286.00,7.615464,24.98448,0.000037,24.039581,0.0005,1.349
6288.00,7.615119,24.98479,0.000038,24.039792,0.0005,1.349
6290.00,7.615034,24.98403,0.000037,24.040359,0.0005,1.348
6292.00,7.615399,24.98504,0.000038,24.040719,0.0005,1.348
6294.00,7.615602,24.98474,0.000037,24.040134,0.0005,1.349
6296.00,7.614846,24.98446,0.000037,24.039650,0.0005,1.349
6298.00,7.614540,24.98397,0.000038,24.039412,0.0005,1.350
6300.00,7.615227,24.98372,0.000038,24.039914,0.0005,1.349
6302.00,7.616033,24.98526,0.000038,24.039510,0.0005,1.349
6304.00,7.615394,24.98437,0.000037,24.039639,0.0005,1.349
6306.00,7.614585,24.98566,0.000037,24.039828,0.0005,1.348
6308.00,7.615092,24.98514,0.000037,24.039841,0.0005,1.348
6310.00,7.615111,24.98505,0.000039,24.039841,0.0005,1.348
6312.00,7.614901,24.98527,0.000038,24.039823,0.0005,1.349
6314.00,7.615289,24.98462,0.000037,24.040163,0.0005,1.349
6316.00,7.614950,24.98400,0.000038,24.039826,0.0005,1.349
6318.00,7.614024,24.98422,0.000037,24.040055,0.0004,1.349
6320.00,7.614262,24.98501,0.000038,24.040435,0.0005,1.349
6322.00,7.615387,24.98498,0.000038,24.040170,0.0005,1.348
6324.00,7.614950,24.98491,0.000038,24.039992,0.0004,1.348
6326.00,7.613844,24.98395,0.000038,24.039806,0.0005,1.348
6328.00,7.613664,24.98314,0.000038,24.040064,0.0005,1.349
6330.00,7.613787,24.98361,0.000037,24.040285,0.0005,1.349
6332.00,7.615471,24.98494,0.000037,24.040266,0.0005,1.349
6334.00,7.616001,24.98464,0.000037,24.039730,0.0005,1.349
6336.00,7.615935,24.98435,0.000038,24.040394,0.0005,1.349
6338.00,7.614081,24.98518,0.000038,24.040557,0.0005,1.348
6340.00,7.613683,24.98433,0.000038,24.040961,0.0005,1.349
6342.00,7.613595,24.98312,0.000036,24.039957,0.0005,1.348
6344.00,7.612875,24.98284,0.000038,24.040010,0.0005,1.348
6346.00,7.612566,24.98338,0.000038,24.040626,0.0005,1.349
6348.00,7.613095,24.98411,0.000038,24.039610,0.0006,1.348
6350.00,7.613615,24.98516,0.000038,24.040257,0.0006,1.348
6352.00,7.613020,24.98414,0.000038,24.040245,0.0005,1.349
6354.00,7.613227,24.98373,0.000038,24.039792,0.0005,1.349
6356.00,7.614375,24.98420,0.000038,24.040445,0.0005,1.349
6358.00,7.614203,24.98407,0.000038,24.040323,0.0005,1.349
6360.00,7.613848,24.98399,0.000037,24.039744,0.0005,1.349
6362.00,7.614116,24.98388,0.000038,24.039757,0.0005,1.348
6364.00,7.614972,24.98430,0.000038,24.040032,0.0005,1.348
6366.00,7.615499,24.98411,0.000039,24.039994,0.0005,1.348
6368.00,7.615697,24.98340,0.000037,24.040310,0.0005,1.348
6370.00,7.615122,24.98323,0.000038,24.040181,0.0005,1.348
6372.00,7.614995,24.98340,0.000039,24.039684,0.0005,1.348
6374.00,7.615082,24.98349,0.000038,24.040079,0.0005,1.348
6376.00,7.614733,24.98255,0.000038,24.039914,0.0005,1.348
6378.00,7.614302,24.98246,0.000038,24.039641,0.0005,1.348
6380.00,7.613530,24.98262,0.000037,24.039986,0.0005,1.348
6382.00,7.613085,24.98299,0.000037,24.040145,0.0005,1.348
6384.00,7.612234,24.98322,0.000038,24.039499,0.0005,1.348
6386.00,7.613179,24.98340,0.000035,24.039704,0.0005,1.348
6388.00,7.613734,24.98358,0.000038,24.040257,0.0005,1.348
6390.00,7.613502,24.98386,0.000038,24.039772,0.0005,1.347
6392.00,7.612911,24.98442,0.000038,24.040375,0.0005,1.348
6394.00,7.613677,24.98485,0.000037,24.040354,0.0005,1.348
6396.00,7.614001,24.98472,0.000037,24.038899,0.0005,1.348
6398.00,7.613159,24.98450,0.000038,24.040024,0.0005,1.348
6400.00,7.612240,24.98461,0.000037,24.039857,0.0005,1.349
6402.00,7.612690,24.98418,0.000037,24.039986,0.0005,1.349
6404.00,7.612831,24.98410,0.000036,24.040483,0.0005,1.348
6406.00,7.611689,24.98385,0.000036,24.039737,0.0004,1.348
6408.00,7.611688,24.98415,0.000037,24.040212,0.0004,1.348
6410.00,7.612953,24.98362,0.000038,24.040015,0.0005,1.348
6412.00,7.614151,24.98416,0.000037,24.039857,0.0005,1.348
6414.00,7.613431,24.98528,0.000037,24.039926,0.0005,1.348
6416.00,7.613129,24.98550,0.000036,24.039441,0.0005,1.348
6418.00,7.613000,24.98537,0.000036,24.039824,0.0005,1.349
6420.00,7.613107,24.98582,0.000037,24.039523,0.0005,1.348
6422.00,7.613149,24.98443,0.000038,24.040290,0.0005,1.348
6424.00,7.613499,24.98442,0.000038,24.040279,0.0005,1.348
6426.00,7.613128,24.98482,0.000038,24.039734,0.0005,1.349
6428.00,7.612734,24.98553,0.000037,24.039661,0.0004,1.348
6430.00,7.613451,24.98472,0.000038,24.040099,0.0005,1.348
6432.00,7.613107,24.98427,0.000037,24.040235,0.0004,1.348
6434.00,7.614417,24.98484,0.000038,24.039317,0.0005,1.348
6436.00,7.615627,24.98470,0.000037,24.039223,0.0005,1.349
6438.00,7.615647,24.98442,0.000036,24.040463,0.0005,1.348
6440.00,7.615351,24.98353,0.000036,24.039355,0.0004,1.348
6442.00,7.614846,24.98385,0.000038,24.039566,0.0005,1.348
6444.00,7.613905,24.98324,0.000037,24.039614,0.0005,1.348
6446.00,7.613398,24.98405,0.000036,24.039308,0.0005,1.348
6448.00,7.613702,24.98409,0.000038,24.039495,0.0005,1.348
6450.00,7.613218,24.98353,0.000037,24.040294,0.0004,1.348
6452.00,7.613240,24.98411,0.000037,24.039663,0.0004,1.348
6454.00,7.612864,24.98470,0.000038,24.038813,0.0005,1.348
6456.00,7.612116,24.98480,0.000037,24.039255,0.0004,1.348
6458.00,7.613026,24.98431,0.000036,24.039686,0.0004,1.348
6460.00,7.613559,24.98475,0.000037,24.039975,0.0005,1.348
6462.00,7.613072,24.98410,0.000037,24.039472,0.0005,1.348
6464.00,7.612629,24.98361,0.000036,24.039672,0.0005,1.348
6466.00,7.612724,24.98431,0.000037,24.040066,0.0005,1.348
6468.00,7.612918,24.98494,0.000036,24.040454,0.0005,1.348
6470.00,7.613032,24.98496,0.000036,24.040534,0.0005,1.348
6472.00,7.612977,24.98491,0.000038,24.040017,0.0005,1.348
6474.00,7.613419,24.98445,0.000038,24.040263,0.0005,1.348
6476.00,7.612668,24.98394,0.000037,24.040254,0.0004,1.349
6478.00,7.611810,24.98505,0.000037,24.039935,0.0004,1.348
6480.00,7.611568,24.98542,0.000036,24.039874,0.0004,1.348
6482.00,7.611955,24.98438,0.000036,24.040366,0.0005,1.349
6484.00,7.612811,24.98420,0.000036,24.039375,0.0005,1.348
6486.00,7.612741,24.98424,0.000038,24.039726,0.0005,1.347
6488.00,7.613294,24.98394,0.000037,24.039806,0.0005,1.348
6490.00,7.613986,24.98490,0.000037,24.039544,0.0005,1.347
6492.00,7.614093,24.98474,0.000036,24.039701,0.0004,1.348
6494.00,7.614028,24.98466,0.000037,24.039699,0.0005,1.348
6496.00,7.614128,24.98486,0.000037,24.039059,0.0004,1.348
6498.00,7.613566,24.98516,0.000036,24.039844,0.0004,1.347
6500.00,7.613030,24.98454,0.000037,24.039883,0.0005,1.348
6502.00,7.613119,24.98453,0.000037,24.039941,0.0004,1.348
6504.00,7.613112,24.98501,0.000036,24.039223,0.0004,1.348
6506.00,7.613304,24.98647,0.000037,24.039975,0.0005,1.348
6508.00,7.613614,24.98658,0.000037,24.039875,0.0005,1.347
6510.00,7.612625,24.98597,0.000037,24.039346,0.0005,1.347
6512.00,7.612652,24.98585,0.000037,24.040559,0.0005,1.348
6514.00,7.612248,24.98560,0.000036,24.039972,0.0004,1.348
6516.00,7.611723,24.98538,0.000036,24.039897,0.0005,1.347
6518.00,7.612088,24.98554,0.000037,24.040265,0.0005,1.347
6520.00,7.612757,24.98593,0.000037,24.039770,0.0005,1.348
6522.00,7.612834,24.98563,0.000037,24.040064,0.0005,1.347
6524.00,7.612938,24.98531,0.000037,24.039934,0.0005,1.347
6526.00,7.613930,24.98490,0.000036,24.040143,0.0005,1.348
6528.00,7.614107,24.98495,0.000036,24.039768,0.0004,1.349
6530.00,7.613811,24.98482,0.000036,24.039881,0.0005,1.348
6532.00,7.613401,24.98446,0.000036,24.039244,0.0005,1.347
6534.00,7.613932,24.98418,0.000038,24.039726,0.0005,1.347
6536.00,7.614461,24.98373,0.000037,24.040274,0.0005,1.348
6538.00,7.614322,24.98347,0.000036,24.040174,0.0005,1.347
6540.00,7.613896,24.98349,0.000036,24.040039,0.0005,1.348
6542.00,7.613202,24.98378,0.000037,24.040105,0.0004,1.348
6544.00,7.612951,24.98295,0.000038,24.039975,0.0005,1.348
6546.00,7.612700,24.98226,0.000038,24.039981,0.0004,1.347
6548.00,7.612524,24.98291,0.000038,24.039763,0.0004,1.347
6550.00,7.613189,24.98277,0.000038,24.040134,0.0005,1.347
6552.00,7.614009,24.98307,0.000039,24.039706,0.0005,1.347
6554.00,7.613964,24.98359,0.000037,24.039866,0.0004,1.348
6556.00,7.612901,24.98343,0.000036,24.039879,0.0004,1.347
6558.00,7.612761,24.98301,0.000037,24.040061,0.0005,1.347
6560.00,7.613810,24.98321,0.000036,24.038790,0.0004,1.347
6562.00,7.613547,24.98354,0.000038,24.039792,0.0004,1.347
6564.00,7.612808,24.98320,0.000038,24.040199,0.0005,1.347
6566.00,7.613835,24.98271,0.000037,24.040028,0.0005,1.347
6568.00,7.614453,24.98320,0.000037,24.039472,0.0005,1.347
6570.00,7.615011,24.98420,0.000036,24.040226,0.0005,1.347
6572.00,7.614927,24.98421,0.000037,24.040994,0.0004,1.347
6574.00,7.614057,24.98411,0.000036,24.040561,0.0004,1.346
6576.00,7.613418,24.98456,0.000036,24.039281,0.0004,1.347
6578.00,7.613220,24.98449,0.000038,24.039683,0.0004,1.347
6580.00,7.613787,24.98501,0.000038,24.039859,0.0005,1.347
6582.00,7.614943,24.98461,0.000037,24.040288,0.0005,1.347
6584.00,7.614251,24.98469,0.000037,24.039590,0.0005,1.346
6586.00,7.613065,24.98466,0.000038,24.039670,0.0005,1.347
6588.00,7.612652,24.98545,0.000037,24.039930,0.0005,1.347
6590.00,7.612458,24.98587,0.000038,24.040052,0.0004,1.347
6592.00,7.613008,24.98516,0.000036,24.039274,0.0004,1.347
6594.00,7.612806,24.98433,0.000037,24.040392,0.0004,1.347
6596.00,7.612321,24.98383,0.000037,24.039901,0.0004,1.346
6598.00,7.611733,24.98365,0.000037,24.039668,0.0005,1.346
6600.00,7.611518,24.98354,0.000038,24.039544,0.0005,1.346
6602.00,7.612405,24.98313,0.000037,24.039526,0.0005,1.346
@11,12.0000,24.0
6604.00,7.612571,24.98378,0.000036,24.039579,0.0005,1.347
6606.00,7.610997,24.98386,0.000038,24.040306,0.0005,1.346
6608.00,7.606219,24.98350,0.000037,24.039443,0.0004,1.347
6610.00,7.599700,24.98316,0.000036,24.039599,0.0004,1.346
6612.00,7.593476,24.98301,0.000037,24.039874,0.0004,1.345
6614.00,7.590299,24.98252,0.000037,24.039928,0.0005,1.346
6616.00,7.591126,24.98283,0.000037,24.039337,0.0005,1.346
6618.00,7.594108,24.98353,0.000036,24.039768,0.0005,1.347
6620.00,7.599938,24.98410,0.000036,24.040094,0.0005,1.347
6622.00,7.609228,24.98403,0.000036,24.039986,0.0005,1.347
6624.00,7.619823,24.98353,0.000034,24.039521,0.0004,1.348
6626.00,7.629773,24.98430,0.000036,24.040421,0.0004,1.347
6628.00,7.638028,24.98448,0.000036,24.039944,0.0004,1.347
6630.00,7.647353,24.98477,0.000037,24.039710,0.0004,1.347
6632.00,7.658654,24.98449,0.000036,24.040024,0.0004,1.347
6634.00,7.670358,24.98490,0.000035,24.039824,0.0004,1.348
6636.00,7.679032,24.98535,0.000036,24.039755,0.0004,1.348
6638.00,7.683479,24.98425,0.000037,24.039463,0.0004,1.348
6640.00,7.684729,24.98445,0.000036,24.039612,0.0004,1.347
6642.00,7.681836,24.98532,0.000037,24.040003,0.0004,1.346
6644.00,7.677228,24.98440,0.000037,24.039855,0.0004,1.346
6646.00,7.671381,24.98423,0.000037,24.039406,0.0004,1.346
6648.00,7.665342,24.98463,0.000037,24.038972,0.0004,1.345
6650.00,7.659065,24.98433,0.000037,24.039472,0.0004,1.346
6652.00,7.653923,24.98415,0.000037,24.040395,0.0005,1.346
6654.00,7.649574,24.98441,0.000039,24.040037,0.0004,1.346
6656.00,7.647116,24.98501,0.000038,24.039866,0.0005,1.347
6658.00,7.644765,24.98455,0.000036,24.039704,0.0004,1.346
6660.00,7.643611,24.98485,0.000036,24.039757,0.0004,1.346
6662.00,7.644557,24.98445,0.000036,24.039601,0.0004,1.346
6664.00,7.643963,24.98290,0.000036,24.039163,0.0004,1.346
6666.00,7.643083,24.98406,0.000037,24.039824,0.0005,1.346
6668.00,7.642790,24.98439,0.000036,24.039181,0.0004,1.345
6670.00,7.643327,24.98502,0.000035,24.039463,0.0004,1.345
6672.00,7.643074,24.98592,0.000035,24.039364,0.0004,1.346
6674.00,7.642787,24.98563,0.000035,24.039844,0.0004,1.347
6676.00,7.642430,24.98439,0.000035,24.039555,0.0004,1.346
6678.00,7.642417,24.98377,0.000037,24.040114,0.0004,1.345
6680.00,7.641954,24.98344,0.000035,24.039954,0.0004,1.345
6682.00,7.642506,24.98297,0.000037,24.039648,0.0004,1.346
6684.00,7.643308,24.98359,0.000037,24.038853,0.0005,1.345
6686.00,7.644197,24.98233,0.000037,24.040154,0.0004,1.345
6688.00,7.645100,24.98206,0.000037,24.039886,0.0005,1.345
6690.00,7.646257,24.98268,0.000038,24.038997,0.0005,1.346
6692.00,7.646003,24.98376,0.000036,24.039781,0.0005,1.346
6694.00,7.646710,24.98242,0.000038,24.039335,0.0005,1.346
6696.00,7.645856,24.98338,0.000036,24.039561,0.0004,1.346
6698.00,7.645750,24.98314,0.000037,24.039923,0.0004,1.346
6700.00,7.645111,24.98270,0.000036,24.040077,0.0004,1.346
6702.00,7.645116,24.98342,0.000036,24.040237,0.0005,1.345
6704.00,7.644335,24.98442,0.000037,24.039246,0.0005,1.344
6706.00,7.644173,24.98380,0.000036,24.039474,0.0005,1.345
6708.00,7.644686,24.98411,0.000037,24.038775,0.0004,1.345
6710.00,7.644142,24.98453,0.000037,24.038813,0.0004,1.345
6712.00,7.643530,24.98502,0.000038,24.039834,0.0004,1.345
6714.00,7.642223,24.98448,0.000037,24.039588,0.0004,1.346
6716.00,7.642162,24.98443,0.000036,24.039655,0.0004,1.345
6718.00,7.640942,24.98436,0.000036,24.039554,0.0004,1.345
6720.00,7.639589,24.98443,0.000034,24.040057,0.0005,1.345
6722.00,7.639337,24.98509,0.000038,24.039606,0.0004,1.345
6724.00,7.638078,24.98520,0.000036,24.038873,0.0004,1.345
6726.00,7.637502,24.98489,0.000037,24.039683,0.0004,1.345
6728.00,7.636653,24.98472,0.000036,24.039304,0.0004,1.345
6730.00,7.635889,24.98499,0.000035,24.039684,0.0004,1.345
6732.00,7.635948,24.98365,0.000037,24.039690,0.0004,1.345
6734.00,7.636312,24.98419,0.000036,24.039364,0.0004,1.345
6736.00,7.634967,24.98345,0.000037,24.039704,0.0004,1.345
6738.00,7.633679,24.98314,0.000037,24.039872,0.0004,1.344
6740.00,7.634126,24.98276,0.000037,24.039479,0.0004,1.345
6742.00,7.632927,24.98288,0.000036,24.039772,0.0004,1.344
6744.00,7.632175,24.98416,0.000034,24.039555,0.0004,1.345
6746.00,7.630950,24.98403,0.000035,24.039274,0.0004,1.345
6748.00,7.630739,24.98392,0.000037,24.039503,0.0004,1.344
6750.00,7.630588,24.98415,0.000036,24.039457,0.0004,1.344
6752.00,7.629877,24.98485,0.000036,24.039808,0.0004,1.344
6754.00,7.630322,24.98483,0.000037,24.040037,0.0004,1.345
6756.00,7.629897,24.98440,0.000037,24.039672,0.0005,1.344
6758.00,7.629359,24.98475,0.000037,24.039739,0.0004,1.345
6760.00,7.628254,24.98506,0.000036,24.039852,0.0004,1.345
6762.00,7.626986,24.98484,0.000036,24.039664,0.0004,1.344
6764.00,7.626412,24.98543,0.000036,24.039404,0.0004,1.344
6766.00,7.625693,24.98448,0.000035,24.039419,0.0004,1.344
6768.00,7.624929,24.98499,0.000036,24.039423,0.0004,1.344
6770.00,7.624550,24.98479,0.000036,24.040263,0.0004,1.345
6772.00,7.624495,24.98452,0.000036,24.038697,0.0004,1.344
6774.00,7.623991,24.98517,0.000036,24.040263,0.0004,1.344
6776.00,7.623240,24.98486,0.000038,24.039915,0.0004,1.344
6778.00,7.622896,24.98500,0.000037,24.040615,0.0004,1.345
6780.00,7.622993,24.98462,0.000038,24.039348,0.0004,1.344
6782.00,7.622064,24.98530,0.000036,24.039121,0.0004,1.344
6784.00,7.621913,24.98551,0.000037,24.039321,0.0004,1.344
6786.00,7.621060,24.98553,0.000037,24.039828,0.0004,1.344
6788.00,7.622011,24.98520,0.000038,24.039884,0.0004,1.344
6790.00,7.621828,24.98436,0.000039,24.039681,0.0005,1.343
6792.00,7.620867,24.98475,0.000037,24.039290,0.0004,1.344
6794.00,7.621513,24.98669,0.000035,24.039219,0.0004,1.344
6796.00,7.622106,24.98672,0.000033,24.038359,0.0004,1.345
6798.00,7.621386,24.98562,0.000036,24.040461,0.0004,1.344
6800.00,7.619960,24.98552,0.000037,24.040101,0.0004,1.344
6802.00,7.620245,24.98520,0.000038,24.040017,0.0004,1.344
6804.00,7.620630,24.98473,0.000037,24.039726,0.0004,1.344
6806.00,7.621576,24.98327,0.000038,24.040094,0.0004,1.344
6808.00,7.621657,24.98456,0.000036,24.040123,0.0004,1.344
6810.00,7.621599,24.98444,0.000037,24.039628,0.0005,1.344
6812.00,7.620824,24.98538,0.000035,24.039777,0.0004,1.344
6814.00,7.620643,24.98629,0.000036,24.039528,0.0004,1.344
6816.00,7.621072,24.98500,0.000037,24.040326,0.0004,1.344
6818.00,7.621118,24.98569,0.000036,24.040245,0.0004,1.344
6820.00,7.619790,24.98522,0.000037,24.040645,0.0004,1.344
6822.00,7.619717,24.98585,0.000036,24.040003,0.0004,1.344
6824.00,7.619306,24.98471,0.000039,24.039783,0.0005,1.344
6826.00,7.618477,24.98558,0.000037,24.039824,0.0004,1.344
6828.00,7.618082,24.98626,0.000035,24.039323,0.0004,1.344
6830.00,7.618494,24.98619,0.000037,24.038363,0.0004,1.343
6832.00,7.618088,24.98653,0.000038,24.039146,0.0005,1.343
6834.00,7.618749,24.98718,0.000037,24.039303,0.0004,1.344
6836.00,7.618947,24.98636,0.000036,24.039755,0.0004,1.344
6838.00,7.618027,24.98636,0.000035,24.039335,0.0004,1.343
6840.00,7.617715,24.98716,0.000035,24.039548,0.0004,1.343
6842.00,7.617523,24.98585,0.000038,24.040021,0.0004,1.343
6844.00,7.617368,24.98542,0.000037,24.039415,0.0004,1.343
6846.00,7.616637,24.98589,0.000036,24.039564,0.0005,1.343
6848.00,7.616164,24.98613,0.000037,24.039764,0.0005,1.343
6850.00,7.616074,24.98652,0.000036,24.039879,0.0004,1.344
6852.00,7.616396,24.98664,0.000036,24.039139,0.0004,1.343
6854.00,7.616703,24.98631,0.000035,24.039439,0.0004,1.344
6856.00,7.616684,24.98709,0.000035,24.039839,0.0004,1.343
6858.00,7.616270,24.98741,0.000037,24.039612,0.0004,1.343
6860.00,7.616134,24.98652,0.000038,24.039610,0.0005,1.343
6862.00,7.615618,24.98624,0.000038,24.040143,0.0004,1.343
6864.00,7.615749,24.98622,0.000038,24.040125,0.0005,1.343
6866.00,7.616315,24.98579,0.000037,24.040212,0.0005,1.343
6868.00,7.616074,24.98557,0.000037,24.039401,0.0004,1.343
6870.00,7.616158,24.98533,0.000036,24.039950,0.0004,1.343
6872.00,7.616181,24.98627,0.000037,24.039101,0.0004,1.342
6874.00,7.615958,24.98607,0.000036,24.039263,0.0004,1.343
6876.00,7.616191,24.98648,0.000035,24.040632,0.0004,1.343
6878.00,7.616489,24.98459,0.000037,24.040286,0.0005,1.343
6880.00,7.617271,24.98488,0.000037,24.039510,0.0004,1.343
6882.00,7.617513,24.98584,0.000036,24.040132,0.0004,1.343
6884.00,7.617157,24.98612,0.000036,24.040052,0.0005,1.342
6886.00,7.617279,24.98663,0.000036,24.039461,0.0004,1.343
6888.00,7.618061,24.98672,0.000037,24.040423,0.0004,1.343
6890.00,7.617939,24.98568,0.000037,24.040130,0.0004,1.343
6892.00,7.617537,24.98607,0.000035,24.039694,0.0004,1.343
6894.00,7.617479,24.98534,0.000035,24.040072,0.0004,1.343
6896.00,7.617189,24.98576,0.000036,24.039974,0.0005,1.343
6898.00,7.617280,24.98517,0.000036,24.039288,0.0004,1.343
6900.00,7.616550,24.98618,0.000036,24.039870,0.0004,1.343
6902.00,7.615975,24.98579,0.000036,24.039748,0.0004,1.343
6904.00,7.615600,24.98608,0.000035,24.039184,0.0004,1.343
6906.00,7.615273,24.98599,0.000036,24.039803,0.0004,1.342
6908.00,7.614726,24.98668,0.000037,24.039872,0.0004,1.343
6910.00,7.615429,24.98659,0.000035,24.039590,0.0005,1.343
6912.00,7.615046,24.98658,0.000036,24.039475,0.0004,1.343
6914.00,7.614470,24.98697,0.000036,24.039006,0.0005,1.342
6916.00,7.614519,24.98649,0.000036,24.039930,0.0005,1.343
6918.00,7.614989,24.98525,0.000036,24.039988,0.0004,1.343
6920.00,7.614675,24.98592,0.000036,24.039441,0.0004,1.343
6922.00,7.614673,24.98578,0.000036,24.039179,0.0005,1.342
6924.00,7.613806,24.98600,0.000038,24.039659,0.0005,1.342
6926.00,7.613858,24.98611,0.000038,24.039917,0.0004,1.343
6928.00,7.615403,24.98561,0.000038,24.039844,0.0005,1.343
6930.00,7.616399,24.98597,0.000036,24.039123,0.0005,1.342
6932.00,7.615401,24.98654,0.000036,24.038699,0.0004,1.342
6934.00,7.615067,24.98687,0.000037,24.038872,0.0005,1.342
6936.00,7.614825,24.98677,0.000036,24.039268,0.0004,1.343
6938.00,7.614842,24.98771,0.000035,24.039555,0.0004,1.343
6940.00,7.614336,24.98805,0.000036,24.039859,0.0004,1.342
6942.00,7.614613,24.98711,0.000037,24.039688,0.0004,1.343
6944.00,7.615283,24.98644,0.000037,24.039955,0.0004,1.343
6946.00,7.615376,24.98594,0.000036,24.040148,0.0004,1.342
6948.00,7.615215,24.98564,0.000036,24.039070,0.0004,1.342
6950.00,7.614173,24.98575,0.000036,24.039508,0.0004,1.342
6952.00,7.614117,24.98655,0.000036,24.039781,0.0004,1.342
6954.00,7.614328,24.98660,0.000037,24.039790,0.0004,1.342
6956.00,7.614067,24.98578,0.000038,24.039543,0.0004,1.342
6958.00,7.614596,24.98502,0.000038,24.038784,0.0005,1.341
6960.00,7.614412,24.98528,0.000036,24.040217,0.0004,1.342
6962.00,7.613931,24.98652,0.000036,24.039510,0.0004,1.343
6964.00,7.613658,24.98643,0.000035,24.039635,0.0004,1.342
6966.00,7.613276,24.98604,0.000036,24.039332,0.0004,1.342
6968.00,7.614358,24.98533,0.000036,24.039454,0.0005,1.342
6970.00,7.615067,24.98501,0.000037,24.039910,0.0004,1.341
6972.00,7.614914,24.98514,0.000035,24.038699,0.0004,1.342
6974.00,7.615293,24.98539,0.000036,24.039192,0.0003,1.341
6976.00,7.615199,24.98672,0.000036,24.038821,0.0004,1.343
6978.00,7.614930,24.98584,0.000034,24.038743,0.0004,1.343
6980.00,7.614965,24.98575,0.000036,24.039383,0.0004,1.342
6982.00,7.615103,24.98519,0.000036,24.040181,0.0005,1.341
6984.00,7.614981,24.98586,0.000037,24.039948,0.0004,1.342
6986.00,7.614054,24.98591,0.000037,24.039543,0.0004,1.342
6988.00,7.614113,24.98613,0.000037,24.039497,0.0004,1.342
6990.00,7.613690,24.98640,0.000037,24.039048,0.0005,1.341
6992.00,7.613708,24.98627,0.000037,24.039923,0.0004,1.341
6994.00,7.614166,24.98558,0.000036,24.039644,0.0004,1.342
6996.00,7.614988,24.98582,0.000036,24.038904,0.0004,1.341
6998.00,7.615103,24.98581,0.000037,24.039710,0.0004,1.341
7000.00,7.614829,24.98582,0.000037,24.039621,0.0004,1.342
7002.00,7.613478,24.98594,0.000036,24.040083,0.0004,1.342
7004.00,7.612247,24.98522,0.000037,24.038930,0.0004,1.341
7006.00,7.612920,24.98594,0.000035,24.039174,0.0004,1.342
7008.00,7.613409,24.98604,0.000036,24.039123,0.0004,1.341
7010.00,7.613575,24.98605,0.000035,24.039908,0.0004,1.341
7012.00,7.613453,24.98562,0.000035,24.039275,0.0004,1.342
7014.00,7.613080,24.98555,0.000037,24.039010,0.0004,1.342
7016.00,7.613578,24.98576,0.000036,24.039335,0.0004,1.342
7018.00,7.614528,24.98570,0.000036,24.039301,0.0004,1.341
7020.00,7.614142,24.98589,0.000036,24.039506,0.0004,1.341
7022.00,7.614138,24.98542,0.000036,24.039403,0.0004,1.341
7024.00,7.614344,24.98605,0.000037,24.039464,0.0004,1.341
7026.00,7.614665,24.98629,0.000035,24.039941,0.0004,1.341
7028.00,7.614467,24.98665,0.000037,24.039564,0.0004,1.341
7030.00,7.614787,24.98637,0.000038,24.039612,0.0005,1.341
7032.00,7.615236,24.98629,0.000037,24.039381,0.0005,1.341
7034.00,7.613848,24.98622,0.000038,24.039510,0.0005,1.341
7036.00,7.614544,24.98645,0.000036,24.039948,0.0004,1.341
7038.00,7.615022,24.98647,0.000035,24.039746,0.0004,1.341
7040.00,7.615963,24.98611,0.000035,24.039235,0.0005,1.341
7042.00,7.615548,24.98701,0.000037,24.039772,0.0004,1.340
7044.00,7.615203,24.98811,0.000039,24.039350,0.0004,1.340
7046.00,7.614425,24.98694,0.000038,24.038912,0.0004,1.341
7048.00,7.613908,24.98662,0.000037,24.039628,0.0004,1.341
7050.00,7.613480,24.98604,0.000035,24.039510,0.0005,1.341
7052.00,7.613045,24.98575,0.000036,24.039488,0.0004,1.341
7054.00,7.613753,24.98554,0.000037,24.039506,0.0004,1.341
7056.00,7.614206,24.98517,0.000037,24.039104,0.0004,1.341
7058.00,7.614568,24.98583,0.000036,24.039277,0.0004,1.342
7060.00,7.615213,24.98643,0.000035,24.038830,0.0004,1.341
7062.00,7.614900,24.98585,0.000036,24.039501,0.0004,1.341
7064.00,7.614917,24.98585,0.000037,24.039766,0.0004,1.341
7066.00,7.615542,24.98643,0.000037,24.040066,0.0005,1.340
7068.00,7.615624,24.98640,0.000037,24.039912,0.0004,1.340
7070.00,7.615518,24.98711,0.000036,24.039595,0.0005,1.341
7072.00,7.615971,24.98714,0.000036,24.039574,0.0005,1.341
7074.00,7.614645,24.98779,0.000036,24.039535,0.0004,1.341
7076.00,7.614136,24.98863,0.000036,24.040226,0.0004,1.341
7078.00,7.614951,24.98773,0.000036,24.039672,0.0004,1.341
7080.00,7.614785,24.98658,0.000037,24.038893,0.0004,1.341
7082.00,7.613923,24.98581,0.000036,24.039814,0.0004,1.341
7084.00,7.613531,24.98696,0.000036,24.039499,0.0004,1.340
7086.00,7.613785,24.98749,0.000036,24.039730,0.0005,1.340
7088.00,7.614544,24.98755,0.000038,24.040239,0.0004,1.341
7090.00,7.614221,24.98646,0.000036,24.039826,0.0005,1.341
7092.00,7.613745,24.98673,0.000036,24.039834,0.0004,1.341
7094.00,7.613536,24.98679,0.000035,24.039888,0.0004,1.341
7096.00,7.613689,24.98677,0.000035,24.039859,0.0004,1.340
7098.00,7.614131,24.98595,0.000036,24.039450,0.0004,1.340
7100.00,7.614709,24.98525,0.000036,24.039406,0.0004,1.341
7102.00,7.615100,24.98529,0.000037,24.039452,0.0004,1.340
7104.00,7.614857,24.98563,0.000038,24.039799,0.0004,1.340
7106.00,7.615042,24.98571,0.000036,24.039777,0.0005,1.341
7108.00,7.615344,24.98588,0.000035,24.039479,0.0005,1.341
7110.00,7.616038,24.98528,0.000036,24.039781,0.0004,1.341
7112.00,7.615730,24.98539,0.000037,24.039290,0.0005,1.341
7114.00,7.615182,24.98473,0.000037,24.039655,0.0004,1.341
7116.00,7.615584,24.98597,0.000036,24.039639,0.0005,1.340
7118.00,7.615305,24.98617,0.000036,24.039972,0.0005,1.341
7120.00,7.614957,24.98626,0.000036,24.039977,0.0004,1.340
7122.00,7.614704,24.98672,0.000037,24.039519,0.0004,1.340
7124.00,7.614658,24.98615,0.000038,24.040223,0.0005,1.340
7126.00,7.614617,24.98599,0.000038,24.040728,0.0005,1.341
7128.00,7.615024,24.98593,0.000037,24.039634,0.0004,1.341
7130.00,7.615867,24.98538,0.000037,24.038910,0.0004,1.340
7132.00,7.615084,24.98495,0.000038,24.039519,0.0004,1.340
7134.00,7.615141,24.98541,0.000038,24.040114,0.0005,1.340
7136.00,7.614616,24.98601,0.000036,24.040054,0.0004,1.341
7138.00,7.614208,24.98577,0.000037,24.040061,0.0005,1.340
7140.00,7.613823,24.98528,0.000038,24.039654,0.0005,1.340
7142.00,7.614493,24.98589,0.000037,24.039319,0.0005,1.340
7144.00,7.614659,24.98614,0.000036,24.039068,0.0004,1.340
7146.00,7.614748,24.98568,0.000036,24.039494,0.0005,1.340
7148.00,7.615363,24.98485,0.000038,24.040381,0.0004,1.341
7150.00,7.615067,24.98570,0.000037,24.040037,0.0004,1.341
7152.00,7.615311,24.98550,0.000035,24.040026,0.0005,1.341
7154.00,7.616397,24.98591,0.000036,24.039499,0.0004,1.341
7156.00,7.617043,24.98590,0.000037,24.039284,0.0005,1.340
7158.00,7.617705,24.98535,0.000036,24.039630,0.0005,1.340
7160.00,7.616483,24.98553,0.000036,24.039608,0.0005,1.340
7162.00,7.616562,24.98562,0.000036,24.040192,0.0004,1.340
7164.00,7.616068,24.98583,0.000037,24.040110,0.0005,1.340
7166.00,7.615699,24.98662,0.000037,24.039546,0.0005,1.340
7168.00,7.615929,24.98652,0.000037,24.039488,0.0005,1.340
7170.00,7.615665,24.98588,0.000036,24.040125,0.0005,1.341
7172.00,7.615155,24.98746,0.000037,24.039441,0.0004,1.341
7174.00,7.615720,24.98638,0.000037,24.039503,0.0004,1.340
7176.00,7.615408,24.98646,0.000037,24.039190,0.0004,1.340
7178.00,7.614251,24.98777,0.000036,24.039897,0.0004,1.341
7180.00,7.613584,24.98691,0.000036,24.039817,0.0005,1.340
7182.00,7.613893,24.98693,0.000036,24.040819,0.0004,1.340
7184.00,7.614324,24.98710,0.000039,24.039579,0.0004,1.340
7186.00,7.615995,24.98759,0.000038,24.038748,0.0005,1.340
7188.00,7.615929,24.98682,0.000038,24.039192,0.0005,1.340
7190.00,7.614719,24.98614,0.000037,24.039263,0.0005,1.340
7192.00,7.614297,24.98678,0.000037,24.039944,0.0005,1.340
7194.00,7.614628,24.98712,0.000037,24.039595,0.0004,1.341
7196.00,7.615129,24.98706,0.000036,24.039557,0.0004,1.341
7198.00,7.615328,24.98706,0.000037,24.039388,0.0004,1.340
7200.00,7.615860,24.98694,0.000038,24.039908,0.0004,1.340
7202.00,7.615300,24.98677,0.000037,24.039272,0.0005,1.341
7204.00,7.614874,24.98655,0.000036,24.038599,0.0005,1.340
@12,12.0000,24.0
7206.00,7.613450,24.98681,0.000038,24.039350,0.0004,1.340
7208.00,7.608885,24.98732,0.000038,24.039461,0.0005,1.340
7210.00,7.601618,24.98796,0.000038,24.040339,0.0004,1.339
7212.00,7.595622,24.98799,0.000039,24.039546,0.0005,1.339
7214.00,7.593011,24.98760,0.000039,24.040975,0.0005,1.340
7216.00,7.594016,24.98844,0.000037,24.039730,0.0004,1.340
7218.00,7.597726,24.98835,0.000037,24.040230,0.0004,1.340
7220.00,7.603822,24.98864,0.000037,24.040064,0.0004,1.340
7222.00,7.611996,24.98910,0.000036,24.040063,0.0004,1.341
7224.00,7.620866,24.98842,0.000034,24.040394,0.0005,1.341
7226.00,7.630017,24.98681,0.000034,24.039766,0.0005,1.342
7228.00,7.638947,24.98692,0.000035,24.040192,0.0004,1.342
7230.00,7.647280,24.98806,0.000036,24.039783,0.0004,1.342
7232.00,7.657903,24.98766,0.000037,24.039604,0.0004,1.341
7234.00,7.669838,24.98866,0.000036,24.040757,0.0005,1.342
7236.00,7.679051,24.98789,0.000036,24.039897,0.0005,1.342
7238.00,7.682692,24.98898,0.000035,24.039350,0.0004,1.341
7240.00,7.683495,24.98900,0.000037,24.039395,0.0005,1.341
7242.00,7.681279,24.98896,0.000036,24.040405,0.0005,1.341
7244.00,7.677973,24.98801,0.000037,24.039852,0.0004,1.340
7246.00,7.673076,24.98782,0.000037,24.039554,0.0005,1.340
7248.00,7.667763,24.98847,0.000039,24.039217,0.0005,1.340
7250.00,7.661498,24.98817,0.000040,24.039241,0.0005,1.341
7252.00,7.655643,24.98896,0.000037,24.040883,0.0004,1.340
7254.00,7.651560,24.98874,0.000037,24.040143,0.0005,1.340
7256.00,7.649440,24.98834,0.000038,24.039795,0.0005,1.339
7258.00,7.647218,24.98792,0.000038,24.039895,0.0005,1.340
7260.00,7.646210,24.98834,0.000038,24.040554,0.0005,1.340
7262.00,7.644304,24.98831,0.000038,24.040265,0.0004,1.340
7264.00,7.644228,24.98852,0.000037,24.040535,0.0005,1.340
7266.00,7.643243,24.98772,0.000037,24.040299,0.0005,1.339
7268.00,7.642761,24.98801,0.000037,24.039052,0.0005,1.339
7270.00,7.642897,24.98866,0.000037,24.039252,0.0005,1.340
7272.00,7.642416,24.98839,0.000035,24.040301,0.0004,1.340
7274.00,7.643184,24.98919,0.000036,24.040208,0.0004,1.340
7276.00,7.642955,24.98978,0.000036,24.039603,0.0005,1.340
7278.00,7.643482,24.98878,0.000038,24.040023,0.0005,1.340
7280.00,7.644340,24.98890,0.000037,24.039875,0.0005,1.340
7282.00,7.644563,24.98903,0.000037,24.039990,0.0005,1.340
7284.00,7.644345,24.98855,0.000037,24.040674,0.0005,1.340
7286.00,7.644465,24.98931,0.000037,24.040021,0.0004,1.340
7288.00,7.644730,24.98887,0.000035,24.040412,0.0005,1.340
7290.00,7.644874,24.98875,0.000036,24.039744,0.0005,1.340
7292.00,7.645628,24.98903,0.000037,24.040215,0.0005,1.340
7294.00,7.646465,24.98926,0.000036,24.040023,0.0004,1.340
7296.00,7.646135,24.98991,0.000036,24.039439,0.0005,1.340
7298.00,7.646651,24.99070,0.000036,24.039935,0.0004,1.339
7300.00,7.646955,24.99009,0.000036,24.039652,0.0004,1.340
7302.00,7.645670,24.99042,0.000037,24.040343,0.0004,1.340
7304.00,7.645332,24.98928,0.000036,24.040230,0.0005,1.340
7306.00,7.645401,24.98948,0.000037,24.039830,0.0005,1.340
7308.00,7.644913,24.98957,0.000036,24.040001,0.0005,1.340
7310.00,7.644087,24.98970,0.000034,24.039899,0.0005,1.339
7312.00,7.642639,24.98903,0.000035,24.040443,0.0005,1.340
7314.00,7.641910,24.98786,0.000036,24.039743,0.0004,1.340
7316.00,7.641753,24.98823,0.000037,24.039844,0.0004,1.340
7318.00,7.640924,24.98835,0.000037,24.040461,0.0005,1.340
7320.00,7.640208,24.98786,0.000037,24.039310,0.0005,1.340
7322.00,7.639439,24.98777,0.000038,24.039464,0.0004,1.340
7324.00,7.638965,24.98816,0.000036,24.039164,0.0004,1.340
7326.00,7.638962,24.98812,0.000037,24.039832,0.0004,1.340
7328.00,7.638973,24.98789,0.000036,24.039281,0.0005,1.340
7330.00,7.637868,24.98808,0.000037,24.039028,0.0005,1.340
7332.00,7.637323,24.98770,0.000036,24.039664,0.0004,1.340
7334.00,7.637191,24.98837,0.000037,24.039755,0.0005,1.340
7336.00,7.635620,24.98796,0.000037,24.039968,0.0004,1.341
7338.00,7.634957,24.98794,0.000036,24.039359,0.0004,1.341
7340.00,7.635375,24.98828,0.000036,24.039486,0.0004,1.340
7342.00,7.634403,24.98840,0.000036,24.039752,0.0004,1.340
7344.00,7.633906,24.98871,0.000037,24.039172,0.0004,1.340
7346.00,7.633245,24.98939,0.000037,24.039854,0.0005,1.340
7348.00,7.632494,24.98971,0.000036,24.039679,0.0004,1.341
7350.00,7.632072,24.98944,0.000036,24.039654,0.0004,1.340
7352.00,7.631072,24.98750,0.000037,24.040668,0.0004,1.340
7354.00,7.630244,24.98807,0.000037,24.039799,0.0004,1.340
7356.00,7.630474,24.98862,0.000037,24.039003,0.0005,1.340
7358.00,7.629634,24.98834,0.000036,24.039748,0.0004,1.340
7360.00,7.627675,24.98766,0.000037,24.039626,0.0005,1.341
7362.00,7.627704,24.98646,0.000037,24.039823,0.0004,1.340
7364.00,7.628563,24.98778,0.000037,24.039743,0.0004,1.341
7366.00,7.627580,24.98763,0.000036,24.039624,0.0004,1.340
7368.00,7.627381,24.98807,0.000037,24.038903,0.0005,1.340
7370.00,7.627056,24.98816,0.000037,24.039859,0.0005,1.340
7372.00,7.627017,24.98809,0.000037,24.039679,0.0004,1.340
7374.00,7.627014,24.98779,0.000035,24.039546,0.0004,1.340
7376.00,7.626407,24.98845,0.000038,24.040241,0.0004,1.340
7378.00,7.625718,24.98848,0.000038,24.040279,0.0005,1.340
7380.00,7.624912,24.98875,0.000037,24.038806,0.0005,1.340
7382.00,7.624209,24.98840,0.000035,24.039499,0.0004,1.341
7384.00,7.623779,24.98903,0.000035,24.038835,0.0005,1.341
7386.00,7.623328,24.98905,0.000036,24.039737,0.0004,1.340
7388.00,7.623368,24.98926,0.000038,24.039724,0.0004,1.340
7390.00,7.622966,24.98922,0.000037,24.039824,0.0005,1.340
7392.00,7.623320,24.98957,0.000035,24.039901,0.0005,1.340
7394.00,7.623305,24.98965,0.000036,24.039861,0.0005,1.340
7396.00,7.623625,24.99048,0.000037,24.039430,0.0005,1.341
7398.00,7.622533,24.99052,0.000037,24.039775,0.0005,1.340
7400.00,7.623500,24.99061,0.000036,24.040141,0.0005,1.341
7402.00,7.622997,24.98917,0.000035,24.040146,0.0005,1.341
7404.00,7.622624,24.98997,0.000035,24.039574,0.0004,1.340
7406.00,7.622144,24.99074,0.000037,24.039941,0.0005,1.340
7408.00,7.621526,24.99072,0.000038,24.039917,0.0004,1.341
7410.00,7.621262,24.99018,0.000037,24.039868,0.0005,1.340
7412.00,7.621031,24.99015,0.000036,24.039457,0.0005,1.341
7414.00,7.620876,24.99004,0.000037,24.039906,0.0005,1.340
7416.00,7.620535,24.99126,0.000037,24.039657,0.0005,1.341
7418.00,7.620886,24.99164,0.000036,24.039290,0.0004,1.341
7420.00,7.621431,24.99115,0.000037,24.039723,0.0005,1.340
7422.00,7.621282,24.99045,0.000037,24.039835,0.0005,1.340
7424.00,7.620734,24.99022,0.000038,24.040519,0.0005,1.340
7426.00,7.621492,24.99051,0.000038,24.039688,0.0005,1.340
7428.00,7.622539,24.98942,0.000038,24.039706,0.0005,1.340
7430.00,7.621664,24.98911,0.000037,24.040046,0.0005,1.341
7432.00,7.620956,24.98954,0.000037,24.039494,0.0005,1.340
7434.00,7.621351,24.98956,0.000037,24.040339,0.0005,1.340
7436.00,7.621432,24.98936,0.000037,24.040801,0.0004,1.340
7438.00,7.621538,24.98830,0.000037,24.039910,0.0004,1.341
7440.00,7.621502,24.98829,0.000038,24.039226,0.0004,1.341
7442.00,7.620155,24.98703,0.000038,24.039788,0.0005,1.341
7444.00,7.619304,24.98819,0.000037,24.040003,0.0004,1.341
7446.00,7.619376,24.98802,0.000037,24.040108,0.0005,1.341
7448.00,7.619668,24.98693,0.000037,24.039995,0.0005,1.341
7450.00,7.618900,24.98672,0.000038,24.039926,0.0004,1.340
7452.00,7.618839,24.98706,0.000039,24.039763,0.0005,1.341
7454.00,7.618522,24.98679,0.000037,24.040208,0.0005,1.341
7456.00,7.618476,24.98705,0.000037,24.039886,0.0005,1.341
7458.00,7.618969,24.98756,0.000037,24.039026,0.0005,1.341
7460.00,7.618736,24.98823,0.000037,24.039595,0.0005,1.341
7462.00,7.617924,24.98828,0.000037,24.039299,0.0004,1.340
7464.00,7.618201,24.98807,0.000038,24.039019,0.0005,1.340
7466.00,7.619099,24.98802,0.000037,24.039881,0.0005,1.341
7468.00,7.618691,24.98776,0.000038,24.039544,0.0005,1.341
7470.00,7.618429,24.98728,0.000038,24.039966,0.0005,1.341
7472.00,7.618309,24.98845,0.000038,24.039444,0.0005,1.341
7474.00,7.617932,24.98841,0.000036,24.040150,0.0005,1.342
7476.00,7.617640,24.98813,0.000036,24.040021,0.0005,1.341
7478.00,7.618254,24.98828,0.000038,24.038906,0.0005,1.341
7480.00,7.617564,24.98818,0.000036,24.040768,0.0005,1.341
7482.00,7.617100,24.98805,0.000037,24.039706,0.0005,1.341
7484.00,7.616897,24.98686,0.000037,24.039159,0.0005,1.341
7486.00,7.616623,24.98736,0.000036,24.039399,0.0005,1.341
7488.00,7.617363,24.98724,0.000038,24.039481,0.0005,1.341
7490.00,7.617905,24.98760,0.000037,24.039370,0.0005,1.342
7492.00,7.617624,24.98834,0.000038,24.039899,0.0004,1.341
7494.00,7.616968,24.98844,0.000037,24.039421,0.0004,1.342
7496.00,7.616347,24.98821,0.000037,24.039974,0.0004,1.341
7498.00,7.616413,24.98816,0.000038,24.039128,0.0005,1.341
7500.00,7.616939,24.98852,0.000037,24.039572,0.0004,1.341
7502.00,7.617717,24.98807,0.000037,24.040279,0.0004,1.341
7504.00,7.618322,24.98748,0.000038,24.039235,0.0004,1.340
7506.00,7.617625,24.98770,0.000037,24.039801,0.0005,1.341
7508.00,7.618255,24.98832,0.000037,24.040068,0.0004,1.341
7510.00,7.618100,24.98863,0.000038,24.039568,0.0004,1.342
7512.00,7.618170,24.98947,0.000037,24.039741,0.0004,1.342
7514.00,7.618161,24.98961,0.000037,24.039706,0.0004,1.341
7516.00,7.617374,24.98920,0.000037,24.039641,0.0004,1.341
7518.00,7.616619,24.98924,0.000036,24.040610,0.0005,1.341
7520.00,7.616315,24.98827,0.000036,24.039728,0.0005,1.341
7522.00,7.616566,24.98901,0.000037,24.039590,0.0005,1.341
7524.00,7.616739,24.98939,0.000037,24.040250,0.0005,1.341
7526.00,7.617557,24.98916,0.000037,24.039957,0.0005,1.341
7528.00,7.617087,24.98978,0.000038,24.040263,0.0005,1.341
7530.00,7.616225,24.99083,0.000037,24.039677,0.0005,1.341
7532.00,7.616898,24.99044,0.000038,24.039444,0.0005,1.341
7534.00,7.617883,24.99045,0.000038,24.040312,0.0005,1.341
7536.00,7.618184,24.99078,0.000037,24.039681,0.0004,1.341
7538.00,7.617230,24.99062,0.000037,24.039728,0.0005,1.342
7540.00,7.616615,24.99015,0.000037,24.039924,0.0005,1.342
7542.00,7.616369,24.98998,0.000036,24.038695,0.0005,1.341
7544.00,7.615782,24.98999,0.000037,24.039301,0.0005,1.340
7546.00,7.615754,24.98868,0.000038,24.039954,0.0005,1.341
7548.00,7.616178,24.98850,0.000038,24.040024,0.0005,1.341
7550.00,7.616503,24.98957,0.000038,24.039334,0.0005,1.341
7552.00,7.617139,24.98962,0.000037,24.040048,0.0005,1.341
7554.00,7.616832,24.98911,0.000037,24.039548,0.0004,1.341
7556.00,7.617554,24.99011,0.000035,24.039926,0.0004,1.341
7558.00,7.617861,24.98987,0.000037,24.039461,0.0004,1.341
7560.00,7.617343,24.99042,0.000037,24.039317,0.0005,1.341
7562.00,7.617383,24.98971,0.000037,24.040579,0.0005,1.341
7564.00,7.617423,24.98966,0.000037,24.039806,0.0005,1.341
7566.00,7.617748,24.98902,0.000038,24.039030,0.0005,1.341
7568.00,7.618044,24.98896,0.000036,24.039483,0.0005,1.342
7570.00,7.617399,24.98854,0.000035,24.040246,0.0005,1.342
7572.00,7.615473,24.98904,0.000036,24.039435,0.0005,1.341
7574.00,7.615978,24.98991,0.000037,24.039492,0.0005,1.341
7576.00,7.616335,24.98978,0.000037,24.039997,0.0005,1.341
7578.00,7.616703,24.98957,0.000037,24.039594,0.0005,1.341
7580.00,7.617288,24.98896,0.000035,24.040505,0.0004,1.341
7582.00,7.617687,24.98971,0.000037,24.040152,0.0004,1.341
7584.00,7.617463,24.98921,0.000038,24.040177,0.0005,1.341
7586.00,7.618430,24.98989,0.000037,24.040090,0.0005,1.342
7588.00,7.616994,24.99033,0.000036,24.039121,0.0005,1.342
7590.00,7.615953,24.99059,0.000037,24.039184,0.0005,1.341
7592.00,7.615048,24.99038,0.000035,24.039521,0.0004,1.341
7594.00,7.615538,24.99047,0.000035,24.039806,0.0004,1.342
7596.00,7.615522,24.98933,0.000036,24.038984,0.0005,1.342
7598.00,7.615552,24.98878,0.000036,24.039474,0.0004,1.342
7600.00,7.616362,24.98822,0.000037,24.040072,0.0005,1.342
7602.00,7.616777,24.98749,0.000037,24.039910,0.0005,1.341
7604.00,7.616148,24.98678,0.000038,24.040574,0.0005,1.341
7606.00,7.615435,24.98896,0.000038,24.039930,0.0005,1.342
7608.00,7.616070,24.98886,0.000038,24.040115,0.0004,1.342
7610.00,7.616188,24.98882,0.000038,24.039857,0.0005,1.342
7612.00,7.616269,24.98965,0.000038,24.039759,0.0005,1.342
7614.00,7.616939,24.98972,0.000037,24.039890,0.0005,1.342
7616.00,7.616782,24.99008,0.000037,24.040235,0.0005,1.341
7618.00,7.616900,24.99066,0.000038,24.040003,0.0005,1.342
7620.00,7.616518,24.98900,0.000038,24.040095,0.0005,1.341
7622.00,7.616161,24.98898,0.000037,24.040310,0.0005,1.341
7624.00,7.615415,24.99028,0.000037,24.039674,0.0005,1.342
7626.00,7.614875,24.99023,0.000036,24.039359,0.0004,1.343
7628.00,7.615334,24.98911,0.000036,24.039837,0.0005,1.342
7630.00,7.614761,24.98996,0.000038,24.039463,0.0005,1.342
7632.00,7.615374,24.99028,0.000036,24.039530,0.0005,1.342
7634.00,7.615128,24.98983,0.000037,24.040212,0.0005,1.342
7636.00,7.615615,24.98960,0.000037,24.039581,0.0005,1.342
7638.00,7.616525,24.98872,0.000038,24.040130,0.0005,1.341
7640.00,7.616656,24.98912,0.000037,24.039866,0.0005,1.342
7642.00,7.616701,24.98992,0.000037,24.040255,0.0004,1.342
7644.00,7.615249,24.98992,0.000038,24.039995,0.0004,1.341
7646.00,7.615181,24.99047,0.000038,24.040374,0.0005,1.342
7648.00,7.615551,24.99028,0.000037,24.040430,0.0004,1.342
7650.00,7.616010,24.98973,0.000037,24.039874,0.0005,1.342
7652.00,7.616051,24.99040,0.000037,24.040395,0.0005,1.343
7654.00,7.615776,24.98977,0.000037,24.040066,0.0005,1.342
7656.00,7.615908,24.98984,0.000037,24.039595,0.0005,1.343
7658.00,7.616358,24.99000,0.000036,24.039614,0.0005,1.342
7660.00,7.615976,24.98847,0.000037,24.040155,0.0004,1.341
7662.00,7.615286,24.98883,0.000038,24.040375,0.0005,1.341
7664.00,7.614988,24.98839,0.000037,24.040512,0.0005,1.342
7666.00,7.615822,24.98789,0.000037,24.039670,0.0005,1.343
7668.00,7.616225,24.98791,0.000037,24.039086,0.0005,1.342
7670.00,7.617132,24.98665,0.000036,24.039984,0.0005,1.342
7672.00,7.617313,24.98677,0.000038,24.039823,0.0005,1.342
7674.00,7.617001,24.98769,0.000038,24.040108,0.0005,1.342
7676.00,7.616568,24.98781,0.000037,24.040017,0.0005,1.342
7678.00,7.615639,24.98727,0.000037,24.039415,0.0005,1.342
7680.00,7.616663,24.98827,0.000037,24.039668,0.0005,1.342
7682.00,7.617141,24.98726,0.000036,24.040337,0.0005,1.342
7684.00,7.616913,24.98721,0.000037,24.040088,0.0005,1.342
7686.00,7.616532,24.98744,0.000038,24.040839,0.0004,1.342
7688.00,7.616351,24.98736,0.000037,24.039952,0.0005,1.342
7690.00,7.616553,24.98695,0.000038,24.039363,0.0004,1.342
7692.00,7.615731,24.98662,0.000038,24.039703,0.0004,1.342
7694.00,7.615340,24.98660,0.000037,24.039897,0.0004,1.343
7696.00,7.616408,24.98634,0.000037,24.039304,0.0005,1.343
7698.00,7.617307,24.98672,0.000038,24.040079,0.0005,1.343
7700.00,7.617103,24.98716,0.000037,24.039517,0.0005,1.343
7702.00,7.615995,24.98662,0.000037,24.038646,0.0005,1.343
7704.00,7.615857,24.98831,0.000038,24.039888,0.0005,1.342
7706.00,7.616185,24.98798,0.000038,24.039692,0.0005,1.343
7708.00,7.615728,24.98736,0.000039,24.040043,0.0005,1.343
7710.00,7.615005,24.98661,0.000038,24.039684,0.0005,1.342
7712.00,7.615260,24.98631,0.000038,24.039659,0.0005,1.342
7714.00,7.615664,24.98696,0.000039,24.039874,0.0005,1.343
7716.00,7.615494,24.98733,0.000036,24.039432,0.0005,1.343
7718.00,7.615438,24.98663,0.000035,24.040079,0.0005,1.342
7720.00,7.615806,24.98629,0.000037,24.039403,0.0005,1.343
7722.00,7.615542,24.98631,0.000036,24.039664,0.0005,1.343
7724.00,7.615818,24.98629,0.000036,24.039952,0.0005,1.343
7726.00,7.616124,24.98673,0.000037,24.039979,0.0004,1.342
7728.00,7.616221,24.98676,0.000036,24.040064,0.0005,1.342
7730.00,7.615756,24.98640,0.000038,24.039846,0.0005,1.343
7732.00,7.615282,24.98698,0.000038,24.039664,0.0005,1.343
7734.00,7.615626,24.98816,0.000037,24.040037,0.0005,1.342
7736.00,7.616383,24.98796,0.000036,24.040083,0.0005,1.342
7738.00,7.616160,24.98704,0.000038,24.039892,0.0005,1.343
7740.00,7.615881,24.98728,0.000038,24.040285,0.0005,1.343
7742.00,7.615779,24.98803,0.000038,24.039684,0.0005,1.343
7744.00,7.615874,24.98764,0.000038,24.040277,0.0005,1.343
7746.00,7.616268,24.98747,0.000038,24.040081,0.0005,1.343
7748.00,7.616725,24.98809,0.000036,24.038792,0.0004,1.342
7750.00,7.616668,24.98817,0.000037,24.039261,0.0005,1.342
7752.00,7.616219,24.98769,0.000037,24.040225,0.0005,1.343
7754.00,7.615729,24.98771,0.000037,24.039904,0.0005,1.343
7756.00,7.615800,24.98786,0.000037,24.039568,0.0005,1.343
7758.00,7.615627,24.98774,0.000037,24.039537,0.0005,1.343
7760.00,7.615464,24.98845,0.000036,24.039846,0.0005,1.342
7762.00,7.615154,24.98857,0.000039,24.039997,0.0005,1.343
7764.00,7.615428,24.98891,0.000038,24.040463,0.0005,1.343
7766.00,7.615950,24.98935,0.000037,24.040699,0.0005,1.344
7768.00,7.616508,24.98988,0.000038,24.039706,0.0005,1.343
7770.00,7.616929,24.98924,0.000038,24.039583,0.0005,1.343
7772.00,7.617247,24.98955,0.000037,24.040470,0.0005,1.343
7774.00,7.616786,24.98919,0.000038,24.040150,0.0005,1.342
7776.00,7.616582,24.98911,0.000038,24.040121,0.0005,1.343
7778.00,7.617090,24.98937,0.000038,24.039635,0.0005,1.343
7780.00,7.617521,24.98899,0.000038,24.039984,0.0005,1.343
7782.00,7.616929,24.99006,0.000038,24.039981,0.0005,1.343
7784.00,7.616970,24.99128,0.000038,24.039714,0.0005,1.343
7786.00,7.616998,24.99135,0.000037,24.040290,0.0005,1.343
7788.00,7.617153,24.99115,0.000038,24.040052,0.0005,1.343
7790.00,7.616403,24.99008,0.000037,24.040239,0.0005,1.343
7792.00,7.616198,24.99072,0.000040,24.040330,0.0005,1.343
7794.00,7.616344,24.99109,0.000040,24.039632,0.0005,1.343
7796.00,7.616291,24.99013,0.000038,24.039697,0.0005,1.343
7798.00,7.615503,24.98983,0.000037,24.039932,0.0005,1.344
7800.00,7.615601,24.98991,0.000037,24.039890,0.0005,1.343
7802.00,7.615935,24.98980,0.000037,24.040257,0.0005,1.343
7804.00,7.615769,24.99052,0.000038,24.039841,0.0005,1.343
@13,12.0000,24.0
7806.00,7.615695,24.99080,0.000037,24.039848,0.0006,1.344
7808.00,7.611175,24.99115,0.000037,24.040550,0.0005,1.343
7810.00,7.604240,24.99134,0.000037,24.040052,0.0005,1.342
7812.00,7.598445,24.99127,0.000038,24.040979,0.0005,1.342
7814.00,7.595020,24.99127,0.000038,24.039834,0.0005,1.343
7816.00,7.595288,24.99063,0.000038,24.039619,0.0005,1.343
7818.00,7.600316,24.99093,0.000037,24.039639,0.0005,1.343
7820.00,7.605462,24.99043,0.000037,24.039741,0.0005,1.344
7822.00,7.611211,24.99013,0.000037,24.039906,0.0005,1.344
7824.00,7.619295,24.99126,0.000036,24.040392,0.0005,1.345
7826.00,7.627624,24.99193,0.000036,24.040532,0.0005,1.345
7828.00,7.635583,24.99152,0.000037,24.039599,0.0005,1.344
7830.00,7.644161,24.99108,0.000036,24.040330,0.0005,1.344
7832.00,7.655045,24.98987,0.000036,24.039288,0.0005,1.345
7834.00,7.667527,24.99032,0.000037,24.040001,0.0005,1.345
7836.00,7.678141,24.99004,0.000036,24.040348,0.0005,1.345
7838.00,7.682740,24.99056,0.000036,24.040888,0.0005,1.345
7840.00,7.682680,24.99082,0.000038,24.039388,0.0005,1.345
7842.00,7.680271,24.99078,0.000037,24.039364,0.0004,1.344
7844.00,7.675884,24.99043,0.000038,24.039761,0.0005,1.344
7846.00,7.671006,24.99084,0.000038,24.039957,0.0005,1.344
7848.00,7.665747,24.98999,0.000038,24.039943,0.0005,1.344
7850.00,7.660244,24.98951,0.000038,24.040064,0.0005,1.343
7852.00,7.655467,24.99040,0.000038,24.040383,0.0005,1.343
7854.00,7.651538,24.99016,0.000038,24.039001,0.0005,1.343
7856.00,7.648283,24.98993,0.000038,24.039414,0.0005,1.344
7858.00,7.646267,24.98962,0.000037,24.040548,0.0005,1.344
7860.00,7.644582,24.98938,0.000039,24.040230,0.0005,1.344
7862.00,7.643405,24.98826,0.000038,24.040063,0.0005,1.344
7864.00,7.642840,24.98902,0.000037,24.040059,0.0005,1.344
7866.00,7.643024,24.98864,0.000037,24.040128,0.0005,1.344
7868.00,7.641936,24.98856,0.000039,24.040321,0.0005,1.344
7870.00,7.641919,24.98859,0.000038,24.040445,0.0005,1.344
7872.00,7.642710,24.98896,0.000038,24.040401,0.0005,1.343
7874.00,7.643150,24.98821,0.000038,24.040352,0.0005,1.344
7876.00,7.642887,24.98837,0.000036,24.039557,0.0005,1.344
7878.00,7.643181,24.98836,0.000036,24.040383,0.0005,1.344
7880.00,7.644156,24.98899,0.000037,24.040888,0.0005,1.344
7882.00,7.644693,24.98904,0.000037,24.040090,0.0005,1.344
7884.00,7.644549,24.98844,0.000037,24.039964,0.0005,1.344
7886.00,7.644872,24.98830,0.000038,24.040541,0.0005,1.344
7888.00,7.644933,24.98912,0.000038,24.041043,0.0005,1.344
7890.00,7.645283,24.98965,0.000037,24.040748,0.0005,1.344
7892.00,7.645203,24.98918,0.000038,24.040355,0.0005,1.344
7894.00,7.645443,24.98913,0.000038,24.040537,0.0005,1.343
7896.00,7.646078,24.98940,0.000038,24.040901,0.0005,1.344
7898.00,7.647002,24.98951,0.000037,24.040319,0.0005,1.344
7900.00,7.646845,24.98955,0.000038,24.039757,0.0005,1.344
7902.00,7.646797,24.98905,0.000038,24.040348,0.0005,1.344
7904.00,7.646959,24.98953,0.000038,24.039692,0.0005,1.344
7906.00,7.646454,24.98950,0.000038,24.039892,0.0005,1.343
7908.00,7.645749,24.98966,0.000039,24.039932,0.0005,1.343
7910.00,7.645924,24.98876,0.000037,24.040072,0.0005,1.344
7912.00,7.646504,24.98899,0.000037,24.040550,0.0005,1.344
7914.00,7.646318,24.98956,0.000037,24.041174,0.0005,1.344
7916.00,7.645126,24.98925,0.000037,24.040266,0.0005,1.344
7918.00,7.645053,24.98952,0.000037,24.039981,0.0005,1.344
7920.00,7.644238,24.99030,0.000037,24.039554,0.0005,1.344
7922.00,7.643929,24.99027,0.000038,24.040485,0.0005,1.344
7924.00,7.643272,24.99003,0.000037,24.040479,0.0005,1.345
7926.00,7.642007,24.99060,0.000038,24.040305,0.0005,1.344
7928.00,7.640452,24.98937,0.000037,24.040243,0.0005,1.344
7930.00,7.639635,24.99051,0.000037,24.040292,0.0005,1.345
7932.00,7.640092,24.99042,0.000036,24.040386,0.0005,1.345
7934.00,7.639419,24.99018,0.000037,24.040459,0.0005,1.344
7936.00,7.638730,24.98937,0.000037,24.040566,0.0005,1.344
7938.00,7.638765,24.98875,0.000037,24.040406,0.0005,1.345
7940.00,7.637065,24.98938,0.000037,24.039679,0.0005,1.345
7942.00,7.636392,24.98965,0.000038,24.039832,0.0005,1.344
7944.00,7.635051,24.98904,0.000038,24.040452,0.0005,1.344
7946.00,7.634057,24.98927,0.000038,24.040952,0.0005,1.344
7948.00,7.633312,24.98847,0.000038,24.040126,0.0004,1.344
7950.00,7.632485,24.98972,0.000038,24.039017,0.0004,1.345
7952.00,7.630741,24.99056,0.000039,24.040877,0.0005,1.344
7954.00,7.630496,24.98954,0.000038,24.040397,0.0005,1.344
7956.00,7.629495,24.98974,0.000038,24.040621,0.0005,1.344
7958.00,7.628968,24.99034,0.000038,24.040674,0.0005,1.345
7960.00,7.627696,24.98991,0.000037,24.039350,0.0005,1.345
7962.00,7.626848,24.98971,0.000037,24.040106,0.0005,1.344
7964.00,7.626867,24.98935,0.000038,24.040370,0.0005,1.345
7966.00,7.626981,24.98933,0.000038,24.040221,0.0005,1.345
7968.00,7.626903,24.99011,0.000037,24.040174,0.0005,1.345
7970.00,7.626675,24.99012,0.000038,24.040377,0.0005,1.344
7972.00,7.626845,24.99009,0.000038,24.039981,0.0005,1.345
7974.00,7.626740,24.99024,0.000037,24.039655,0.0005,1.344
7976.00,7.627028,24.98977,0.000038,24.040008,0.0005,1.344
7978.00,7.626579,24.98872,0.000037,24.039088,0.0004,1.345
7980.00,7.626033,24.98939,0.000037,24.039955,0.0005,1.345
7982.00,7.625956,24.98962,0.000037,24.040079,0.0005,1.345
7984.00,7.626220,24.99032,0.000037,24.040079,0.0005,1.345
7986.00,7.626037,24.99051,0.000036,24.040595,0.0005,1.345
7988.00,7.625432,24.99039,0.000038,24.040234,0.0005,1.344
7990.00,7.624552,24.98975,0.000037,24.040003,0.0005,1.345
7992.00,7.623976,24.99065,0.000037,24.039612,0.0005,1.345
7994.00,7.623689,24.99078,0.000036,24.040603,0.0005,1.345
7996.00,7.625078,24.99122,0.000038,24.040121,0.0005,1.345
7998.00,7.625088,24.99113,0.000037,24.039979,0.0005,1.345
8000.00,7.624463,24.99052,0.000036,24.039490,0.0005,1.345
8002.00,7.623823,24.98973,0.000037,24.039954,0.0005,1.345
8004.00,7.624335,24.99031,0.000037,24.040659,0.0005,1.345
8006.00,7.623506,24.98977,0.000037,24.039890,0.0005,1.345
8008.00,7.622501,24.98999,0.000036,24.040135,0.0005,1.345
8010.00,7.622482,24.98942,0.000037,24.039654,0.0005,1.345
8012.00,7.622327,24.99026,0.000035,24.038884,0.0005,1.345
8014.00,7.621549,24.99076,0.000037,24.039834,0.0005,1.345
8016.00,7.622201,24.99053,0.000037,24.039499,0.0005,1.345
8018.00,7.622660,24.99077,0.000038,24.039804,0.0005,1.345
8020.00,7.622965,24.99064,0.000039,24.039541,0.0005,1.345
8022.00,7.622513,24.99013,0.000037,24.039708,0.0005,1.346
8024.00,7.620891,24.98997,0.000037,24.040054,0.0005,1.346
8026.00,7.620486,24.99002,0.000037,24.039894,0.0005,1.345
8028.00,7.620876,24.99033,0.000038,24.040368,0.0005,1.345
8030.00,7.621937,24.99025,0.000039,24.040641,0.0005,1.345
8032.00,7.621517,24.98936,0.000038,24.040448,0.0005,1.345
8034.00,7.621089,24.98928,0.000039,24.039828,0.0005,1.346
8036.00,7.619906,24.99008,0.000038,24.040086,0.0005,1.345
8038.00,7.620015,24.99039,0.000038,24.039072,0.0005,1.345
8040.00,7.619497,24.99033,0.000039,24.040237,0.0005,1.345
8042.00,7.620000,24.99074,0.000037,24.040406,0.0005,1.345
8044.00,7.620698,24.99049,0.000038,24.040581,0.0005,1.346
8046.00,7.619954,24.99060,0.000037,24.039910,0.0005,1.346
8048.00,7.619925,24.99173,0.000037,24.039326,0.0005,1.346
8050.00,7.619616,24.99147,0.000037,24.039184,0.0005,1.346
8052.00,7.620074,24.99197,0.000037,24.039408,0.0005,1.346
8054.00,7.620764,24.99166,0.000036,24.039192,0.0005,1.345
8056.00,7.620341,24.99043,0.000037,24.039581,0.0005,1.346
8058.00,7.620117,24.99099,0.000037,24.040974,0.0004,1.346
8060.00,7.620447,24.99085,0.000038,24.040086,0.0005,1.346
8062.00,7.620501,24.99050,0.000039,24.039846,0.0005,1.345
8064.00,7.619787,24.99057,0.000037,24.040325,0.0005,1.346
8066.00,7.620715,24.98982,0.000037,24.040174,0.0005,1.346
8068.00,7.620168,24.99010,0.000039,24.041334,0.0005,1.346
8070.00,7.619130,24.99042,0.000038,24.040208,0.0005,1.346
8072.00,7.618718,24.99070,0.000037,24.039648,0.0005,1.347
8074.00,7.618590,24.99107,0.000036,24.040190,0.0005,1.346
8076.00,7.619232,24.98953,0.000037,24.041217,0.0005,1.346
8078.00,7.619069,24.98959,0.000037,24.040141,0.0005,1.346
8080.00,7.619393,24.99005,0.000036,24.039939,0.0005,1.346
8082.00,7.619555,24.99060,0.000038,24.039875,0.0004,1.345
8084.00,7.618177,24.98979,0.000038,24.040503,0.0004,1.346
8086.00,7.617611,24.98984,0.000038,24.040445,0.0005,1.347
8088.00,7.617380,24.98933,0.000038,24.040295,0.0005,1.346
8090.00,7.617231,24.99102,0.000037,24.040035,0.0005,1.346
8092.00,7.617172,24.99081,0.000038,24.040228,0.0005,1.346
8094.00,7.617186,24.99080,0.000038,24.040026,0.0005,1.346
8096.00,7.617716,24.99087,0.000039,24.040297,0.0005,1.346
8098.00,7.617930,24.99123,0.000038,24.040434,0.0005,1.346
8100.00,7.618587,24.99071,0.000039,24.040143,0.0005,1.346
8102.00,7.618135,24.99085,0.000039,24.039564,0.0005,1.346
8104.00,7.618320,24.99082,0.000039,24.039435,0.0004,1.346
8106.00,7.618946,24.99062,0.000037,24.040145,0.0004,1.347
8108.00,7.618816,24.99014,0.000037,24.040130,0.0005,1.347
8110.00,7.619004,24.99047,0.000038,24.039317,0.0005,1.346
8112.00,7.619857,24.98965,0.000037,24.040314,0.0005,1.346
8114.00,7.619729,24.99109,0.000038,24.039775,0.0005,1.346
8116.00,7.618486,24.99094,0.000039,24.039904,0.0005,1.346
8118.00,7.618218,24.99102,0.000038,24.040275,0.0005,1.346
8120.00,7.617628,24.98981,0.000036,24.039872,0.0005,1.346
8122.00,7.617502,24.99025,0.000038,24.039637,0.0005,1.346
8124.00,7.617798,24.99053,0.000037,24.040815,0.0005,1.346
8126.00,7.618401,24.98983,0.000038,24.040590,0.0005,1.346
8128.00,7.618366,24.98976,0.000037,24.040408,0.0005,1.346
8130.00,7.617801,24.98979,0.000037,24.039810,0.0005,1.346
8132.00,7.617668,24.99023,0.000037,24.039774,0.0005,1.347
8134.00,7.617052,24.99134,0.000038,24.039690,0.0005,1.347
8136.00,7.616819,24.99054,0.000038,24.040652,0.0005,1.346
8138.00,7.617193,24.99015,0.000038,24.040766,0.0005,1.346
8140.00,7.616646,24.99059,0.000038,24.040752,0.0005,1.346
8142.00,7.616834,24.99052,0.000038,24.040792,0.0005,1.347
8144.00,7.617065,24.98962,0.000039,24.039404,0.0005,1.347
8146.00,7.617110,24.98948,0.000039,24.040510,0.0005,1.346
8148.00,7.616286,24.99004,0.000038,24.040305,0.0005,1.347
8150.00,7.616055,24.98941,0.000038,24.040075,0.0005,1.347
8152.00,7.616472,24.99029,0.000038,24.039777,0.0005,1.347
8154.00,7.616904,24.99139,0.000039,24.039923,0.0005,1.346
8156.00,7.616919,24.99106,0.000037,24.039761,0.0005,1.346
8158.00,7.617255,24.99139,0.000039,24.040295,0.0005,1.346
8160.00,7.616937,24.99078,0.000037,24.040635,0.0005,1.347
8162.00,7.617173,24.99092,0.000038,24.040770,0.0005,1.346
8164.00,7.616530,24.99036,0.000038,24.040481,0.0005,1.346
8166.00,7.615521,24.98986,0.000037,24.040239,0.0005,1.346
8168.00,7.615852,24.99053,0.000038,24.040574,0.0005,1.347
8170.00,7.615748,24.99127,0.000036,24.040386,0.0005,1.347
8172.00,7.615694,24.99049,0.000037,24.040350,0.0005,1.347
8174.00,7.616107,24.99027,0.000036,24.040066,0.0005,1.347
8176.00,7.616636,24.99091,0.000037,24.040835,0.0005,1.346
8178.00,7.617111,24.99091,0.000039,24.040397,0.0005,1.346
8180.00,7.616917,24.99088,0.000039,24.040365,0.0005,1.346
8182.00,7.616782,24.99016,0.000038,24.040332,0.0005,1.346
8184.00,7.617069,24.99073,0.000037,24.039784,0.0005,1.347
8186.00,7.616110,24.99053,0.000037,24.040066,0.0005,1.346
8188.00,7.616119,24.99103,0.000037,24.040579,0.0005,1.347
8190.00,7.615926,24.99079,0.000038,24.040145,0.0005,1.346
8192.00,7.615401,24.99067,0.000038,24.040505,0.0005,1.346
8194.00,7.616040,24.99098,0.000039,24.040565,0.0005,1.347
8196.00,7.616435,24.99097,0.000037,24.040037,0.0005,1.347
8198.00,7.617014,24.99140,0.000038,24.039354,0.0005,1.347
8200.00,7.617568,24.99151,0.000039,24.039686,0.0004,1.347
8202.00,7.617196,24.99106,0.000038,24.039579,0.0005,1.347
8204.00,7.616600,24.99001,0.000039,24.039877,0.0005,1.347
8206.00,7.617199,24.99062,0.000037,24.040352,0.0005,1.347
8208.00,7.616359,24.99018,0.000038,24.039770,0.0005,1.347
8210.00,7.616685,24.99037,0.000037,24.039852,0.0005,1.347
8212.00,7.617273,24.99073,0.000037,24.039468,0.0005,1.347
8214.00,7.618120,24.99050,0.000037,24.039943,0.0005,1.347
8216.00,7.619386,24.98999,0.000038,24.040066,0.0005,1.347
8218.00,7.619533,24.99075,0.000040,24.040061,0.0005,1.347
8220.00,7.619841,24.99144,0.000039,24.040230,0.0005,1.347
8222.00,7.619165,24.99129,0.000038,24.041083,0.0005,1.347
8224.00,7.618588,24.99155,0.000038,24.039992,0.0005,1.347
8226.00,7.617377,24.99098,0.000039,24.039886,0.0005,1.347
8228.00,7.617307,24.99078,0.000037,24.039966,0.0005,1.347
8230.00,7.616982,24.99057,0.000037,24.039988,0.0005,1.347
8232.00,7.617109,24.99170,0.000037,24.039343,0.0005,1.346
8234.00,7.617795,24.99048,0.000039,24.039068,0.0005,1.347
8236.00,7.617490,24.99063,0.000038,24.039401,0.0005,1.348
8238.00,7.616448,24.99110,0.000037,24.040595,0.0005,1.347
8240.00,7.616385,24.99101,0.000038,24.040412,0.0005,1.347
8242.00,7.616846,24.99083,0.000038,24.040243,0.0005,1.347
8244.00,7.616514,24.99059,0.000039,24.039514,0.0005,1.347
8246.00,7.616714,24.99153,0.000038,24.040312,0.0005,1.347
8248.00,7.616803,24.99138,0.000037,24.040625,0.0005,1.347
8250.00,7.617135,24.99097,0.000038,24.040810,0.0005,1.347
8252.00,7.616402,24.99193,0.000038,24.039639,0.0005,1.347
8254.00,7.616246,24.99156,0.000038,24.039597,0.0005,1.347
8256.00,7.616424,24.99260,0.000038,24.039928,0.0005,1.347
8258.00,7.616843,24.99302,0.000037,24.040072,0.0005,1.348
8260.00,7.617154,24.99145,0.000037,24.039217,0.0005,1.348
8262.00,7.616942,24.99224,0.000036,24.040063,0.0005,1.347
8264.00,7.616385,24.99190,0.000037,24.040004,0.0005,1.348
8266.00,7.615667,24.99219,0.000037,24.039339,0.0005,1.347
8268.00,7.616271,24.99119,0.000037,24.040463,0.0005,1.348
8270.00,7.616286,24.99200,0.000038,24.040001,0.0005,1.347
8272.00,7.616939,24.99249,0.000037,24.040448,0.0005,1.347
8274.00,7.616638,24.99142,0.000036,24.039874,0.0005,1.348
8276.00,7.616876,24.99060,0.000037,24.039341,0.0005,1.348
8278.00,7.617484,24.99130,0.000037,24.039063,0.0005,1.348
8280.00,7.617862,24.99103,0.000038,24.039964,0.0005,1.347
8282.00,7.617620,24.99112,0.000038,24.040235,0.0005,1.347
8284.00,7.616956,24.99115,0.000038,24.039290,0.0005,1.347
8286.00,7.616643,24.99116,0.000039,24.039779,0.0005,1.348
8288.00,7.616708,24.99234,0.000038,24.040254,0.0005,1.348
8290.00,7.616819,24.99141,0.000038,24.040386,0.0005,1.347
8292.00,7.617016,24.99061,0.000038,24.040090,0.0005,1.347
8294.00,7.616759,24.99079,0.000037,24.039366,0.0005,1.348
8296.00,7.617298,24.99204,0.000036,24.039674,0.0005,1.349
8298.00,7.618081,24.99162,0.000036,24.040301,0.0005,1.348
8300.00,7.616889,24.99237,0.000035,24.040745,0.0005,1.347
8302.00,7.616981,24.99188,0.000037,24.039975,0.0005,1.347
8304.00,7.617591,24.99226,0.000039,24.040730,0.0005,1.347
8306.00,7.617876,24.99155,0.000038,24.040768,0.0005,1.347
8308.00,7.617625,24.99084,0.000038,24.040492,0.0005,1.348
8310.00,7.617192,24.99124,0.000038,24.039946,0.0005,1.347
8312.00,7.616999,24.99148,0.000037,24.039868,0.0005,1.347
8314.00,7.617653,24.99055,0.000037,24.040372,0.0005,1.347
8316.00,7.617500,24.98985,0.000037,24.040915,0.0005,1.348
8318.00,7.617139,24.99033,0.000039,24.040214,0.0005,1.348
8320.00,7.617300,24.99079,0.000037,24.039124,0.0005,1.348
8322.00,7.617528,24.99042,0.000037,24.040285,0.0005,1.348
8324.00,7.617731,24.99055,0.000034,24.039515,0.0005,1.348
8326.00,7.617996,24.99092,0.000036,24.038764,0.0005,1.348
8328.00,7.617928,24.99076,0.000037,24.038757,0.0005,1.349
8330.00,7.617528,24.99145,0.000037,24.040526,0.0005,1.348
8332.00,7.617919,24.99162,0.000037,24.039715,0.0005,1.348
8334.00,7.618152,24.99100,0.000037,24.039961,0.0005,1.348
8336.00,7.618330,24.99117,0.000038,24.040015,0.0005,1.348
8338.00,7.617660,24.99130,0.000037,24.040026,0.0005,1.349
8340.00,7.617155,24.99061,0.000038,24.039124,0.0005,1.348
8342.00,7.616852,24.99064,0.000037,24.040332,0.0005,1.348
8344.00,7.617609,24.99132,0.000037,24.040375,0.0005,1.348
8346.00,7.617661,24.99161,0.000038,24.039954,0.0005,1.348
8348.00,7.617449,24.99149,0.000039,24.039814,0.0005,1.349
8350.00,7.617223,24.99131,0.000037,24.040015,0.0005,1.348
8352.00,7.617406,24.99158,0.000037,24.039557,0.0005,1.348
8354.00,7.617843,24.99179,0.000037,24.039801,0.0005,1.349
8356.00,7.617944,24.99129,0.000037,24.040266,0.0005,1.348
8358.00,7.616959,24.99227,0.000038,24.040225,0.0005,1.348
8360.00,7.616563,24.99180,0.000037,24.039659,0.0005,1.348
8362.00,7.616597,24.99129,0.000039,24.040383,0.0005,1.348
8364.00,7.616825,24.99087,0.000038,24.039952,0.0005,1.349
8366.00,7.617287,24.99164,0.000037,24.039294,0.0005,1.348
8368.00,7.616833,24.99220,0.000038,24.039994,0.0005,1.349
8370.00,7.616161,24.99294,0.000038,24.040070,0.0005,1.349
8372.00,7.615169,24.99318,0.000038,24.040759,0.0005,1.348
8374.00,7.615506,24.99241,0.000037,24.040497,0.0005,1.349
8376.00,7.615601,24.99286,0.000038,24.040839,0.0005,1.349
8378.00,7.615567,24.99283,0.000037,24.040112,0.0005,1.349
8380.00,7.615559,24.99212,0.000037,24.040301,0.0005,1.349
8382.00,7.616672,24.99183,0.000036,24.040494,0.0005,1.349
8384.00,7.617375,24.99158,0.000038,24.040595,0.0005,1.348
8386.00,7.616381,24.99216,0.000039,24.040039,0.0005,1.348
8388.00,7.616778,24.99110,0.000039,24.040054,0.0005,1.349
8390.00,7.616751,24.99126,0.000039,24.040157,0.0005,1.349
8392.00,7.616657,24.99168,0.000038,24.040254,0.0005,1.348
8394.00,7.615979,24.99202,0.000038,24.039812,0.0005,1.349
8396.00,7.616317,24.99140,0.000038,24.039890,0.0005,1.349
8398.00,7.616926,24.99159,0.000039,24.038604,0.0005,1.349
8400.00,7.616986,24.99152,0.000037,24.038886,0.0005,1.349
8402.00,7.616564,24.99159,0.000038,24.039021,0.0005,1.348
8404.00,7.616229,24.99253,0.000037,24.039659,0.0005,1.349
@14,12.0000,24.0
8406.00,7.615736,24.99176,0.000039,24.040850,0.0005,1.349
8408.00,7.613126,24.99168,0.000038,24.039704,0.0005,1.349
8410.00,7.606279,24.99144,0.000038,24.039821,0.0005,1.348
8412.00,7.599329,24.99180,0.000037,24.039421,0.0005,1.348
8414.00,7.594920,24.99192,0.000039,24.039592,0.0005,1.348
8416.00,7.595041,24.99178,0.000038,24.039326,0.0005,1.348
8418.00,7.598588,24.99170,0.000037,24.039312,0.0005,1.349
8420.00,7.603426,24.99089,0.000038,24.039950,0.0005,1.350
8422.00,7.609897,24.99037,0.000036,24.039677,0.0005,1.350
8424.00,7.618594,24.99098,0.000035,24.039794,0.0005,1.351
8426.00,7.628136,24.99130,0.000034,24.039230,0.0005,1.351
8428.00,7.636561,24.99124,0.000037,24.039408,0.0005,1.350
8430.00,7.644766,24.99216,0.000036,24.040774,0.0005,1.349
8432.00,7.654707,24.99156,0.000037,24.040079,0.0005,1.351
8434.00,7.665714,24.99119,0.000036,24.039975,0.0005,1.352
8436.00,7.676204,24.99185,0.000034,24.039888,0.0005,1.351
8438.00,7.682731,24.99129,0.000035,24.039572,0.0004,1.351
8440.00,7.683431,24.99126,0.000037,24.039054,0.0005,1.350
8442.00,7.680317,24.99093,0.000038,24.039410,0.0005,1.350
8444.00,7.676788,24.99145,0.000036,24.040123,0.0005,1.350
8446.00,7.672826,24.99180,0.000036,24.040725,0.0005,1.349
8448.00,7.667853,24.99103,0.000038,24.039732,0.0005,1.349
8450.00,7.661847,24.99094,0.000037,24.039572,0.0005,1.349
8452.00,7.655552,24.99036,0.000037,24.040030,0.0005,1.348
8454.00,7.650995,24.99087,0.000039,24.038915,0.0005,1.349
8456.00,7.648017,24.99031,0.000039,24.040308,0.0005,1.350
8458.00,7.646236,24.98985,0.000037,24.040392,0.0006,1.350
8460.00,7.644382,24.99035,0.000038,24.039203,0.0005,1.350
8462.00,7.642495,24.99056,0.000038,24.039897,0.0005,1.349
8464.00,7.641646,24.99027,0.000038,24.039568,0.0005,1.349
8466.00,7.642126,24.99056,0.000037,24.038964,0.0005,1.349
8468.00,7.642815,24.99034,0.000037,24.040121,0.0005,1.349
8470.00,7.642795,24.99051,0.000038,24.040106,0.0004,1.350
8472.00,7.643524,24.99058,0.000038,24.040166,0.0005,1.350
8474.00,7.643769,24.99045,0.000036,24.040145,0.0005,1.350
8476.00,7.643466,24.99029,0.000039,24.040235,0.0005,1.349
8478.00,7.642883,24.99008,0.000038,24.039704,0.0005,1.349
8480.00,7.643739,24.99100,0.000037,24.039850,0.0005,1.350
8482.00,7.643926,24.99066,0.000037,24.040334,0.0005,1.349
8484.00,7.644100,24.99010,0.000037,24.039050,0.0005,1.350
8486.00,7.644755,24.98986,0.000038,24.039417,0.0005,1.349
8488.00,7.644973,24.99052,0.000036,24.039737,0.0005,1.350
8490.00,7.644740,24.98935,0.000038,24.040241,0.0005,1.349
8492.00,7.644545,24.98932,0.000040,24.040034,0.0005,1.349
8494.00,7.644454,24.98960,0.000038,24.041161,0.0005,1.349
8496.00,7.644915,24.98948,0.000038,24.039881,0.0005,1.350
8498.00,7.646272,24.98983,0.000039,24.039917,0.0005,1.350
8500.00,7.646635,24.99134,0.000037,24.038110,0.0005,1.350
8502.00,7.646272,24.99191,0.000037,24.038495,0.0005,1.350
8504.00,7.645791,24.99159,0.000038,24.039617,0.0005,1.350
8506.00,7.646811,24.99147,0.000040,24.040077,0.0005,1.350
8508.00,7.645934,24.99206,0.000040,24.040821,0.0005,1.350
8510.00,7.646091,24.99171,0.000038,24.039881,0.0005,1.349
8512.00,7.645857,24.99138,0.000038,24.040135,0.0005,1.350
8514.00,7.645592,24.99175,0.000038,24.038875,0.0005,1.349
8516.00,7.645965,24.99179,0.000039,24.039684,0.0005,1.350
8518.00,7.645310,24.99175,0.000039,24.039544,0.0005,1.350
8520.00,7.644668,24.99164,0.000039,24.040550,0.0005,1.350
8522.00,7.644081,24.99151,0.000039,24.039819,0.0005,1.350
8524.00,7.643451,24.99230,0.000039,24.040566,0.0005,1.350
8526.00,7.642293,24.99177,0.000040,24.040390,0.0005,1.350
8528.00,7.642279,24.99158,0.000040,24.039912,0.0005,1.350
8530.00,7.642443,24.99234,0.000038,24.040695,0.0005,1.350
8532.00,7.641955,24.99272,0.000038,24.040123,0.0005,1.350
8534.00,7.640787,24.99332,0.000038,24.040297,0.0005,1.350
8536.00,7.640378,24.99247,0.000038,24.040670,0.0005,1.350
8538.00,7.639993,24.99183,0.000038,24.040837,0.0005,1.350
8540.00,7.639535,24.99239,0.000037,24.040781,0.0005,1.350
8542.00,7.638292,24.99210,0.000038,24.040043,0.0005,1.350
8544.00,7.637391,24.99107,0.000037,24.039068,0.0005,1.350
8546.00,7.636956,24.99127,0.000038,24.039475,0.0005,1.350
8548.00,7.636341,24.99133,0.000039,24.039683,0.0005,1.350
8550.00,7.635726,24.99116,0.000039,24.039457,0.0005,1.349
8552.00,7.634758,24.99147,0.000039,24.039461,0.0005,1.350
8554.00,7.633748,24.99091,0.000037,24.040175,0.0005,1.350
8556.00,7.633023,24.99081,0.000036,24.039644,0.0005,1.351
8558.00,7.632431,24.99133,0.000038,24.039872,0.0005,1.351
8560.00,7.631928,24.99094,0.000037,24.040012,0.0005,1.350
8562.00,7.631536,24.99000,0.000036,24.039586,0.0005,1.351
8564.00,7.630641,24.98983,0.000038,24.040950,0.0005,1.350
8566.00,7.630253,24.98970,0.000038,24.039730,0.0005,1.350
8568.00,7.630304,24.99033,0.000037,24.040159,0.0005,1.350
8570.00,7.629504,24.98954,0.000038,24.041239,0.0005,1.350
8572.00,7.629802,24.98965,0.000038,24.039874,0.0005,1.351
8574.00,7.629246,24.98942,0.000039,24.039879,0.0005,1.350
8576.00,7.627598,24.99001,0.000039,24.040708,0.0005,1.351
8578.00,7.628327,24.99001,0.000038,24.040305,0.0005,1.350
8580.00,7.627857,24.98977,0.000038,24.041103,0.0005,1.351
8582.00,7.627816,24.98917,0.000037,24.040314,0.0005,1.350
8584.00,7.627606,24.98830,0.000039,24.039930,0.0005,1.350
8586.00,7.627099,24.98870,0.000037,24.040090,0.0005,1.351
8588.00,7.626909,24.98872,0.000038,24.040474,0.0005,1.350
8590.00,7.626840,24.98945,0.000038,24.039966,0.0005,1.351
8592.00,7.626486,24.98938,0.000038,24.040330,0.0005,1.350
8594.00,7.626049,24.98907,0.000038,24.040410,0.0005,1.350
8596.00,7.625523,24.98926,0.000038,24.040810,0.0005,1.351
8598.00,7.625395,24.98831,0.000038,24.039374,0.0005,1.350
8600.00,7.625015,24.98841,0.000037,24.039984,0.0005,1.351
8602.00,7.625734,24.98856,0.000038,24.041086,0.0005,1.351
8604.00,7.625593,24.98797,0.000040,24.040388,0.0005,1.351
8606.00,7.625168,24.98810,0.000036,24.039781,0.0005,1.351
8608.00,7.625077,24.98859,0.000036,24.039750,0.0005,1.351
8610.00,7.625352,24.98900,0.000036,24.040481,0.0005,1.351
8612.00,7.624496,24.99043,0.000033,24.039672,0.0005,1.351
8614.00,7.623467,24.98901,0.000038,24.040806,0.0005,1.351
8616.00,7.623658,24.98858,0.000039,24.040703,0.0005,1.351
8618.00,7.623965,24.98856,0.000039,24.041403,0.0005,1.351
8620.00,7.625059,24.98824,0.000040,24.040523,0.0005,1.351
8622.00,7.623637,24.98895,0.000039,24.040130,0.0005,1.351
8624.00,7.622962,24.98979,0.000036,24.039641,0.0006,1.351
8626.00,7.622504,24.98950,0.000037,24.040175,0.0005,1.351
8628.00,7.622643,24.98978,0.000037,24.039710,0.0005,1.351
8630.00,7.621834,24.98973,0.000039,24.040375,0.0005,1.351
8632.00,7.621548,24.98942,0.000038,24.040565,0.0005,1.351
8634.00,7.622260,24.98916,0.000038,24.040074,0.0005,1.351
8636.00,7.622523,24.98960,0.000038,24.041034,0.0006,1.350
8638.00,7.621883,24.98993,0.000039,24.039624,0.0005,1.350
8640.00,7.620938,24.99022,0.000038,24.040095,0.0006,1.350
8642.00,7.619934,24.98995,0.000038,24.040379,0.0005,1.351
8644.00,7.618948,24.98970,0.000039,24.040255,0.0005,1.351
8646.00,7.619312,24.98983,0.000040,24.040419,0.0005,1.351
8648.00,7.618894,24.98966,0.000038,24.039943,0.0005,1.351
8650.00,7.619460,24.98983,0.000037,24.039459,0.0005,1.351
8652.00,7.620661,24.98940,0.000037,24.039701,0.0005,1.351
8654.00,7.620621,24.99042,0.000035,24.039246,0.0005,1.351
8656.00,7.621310,24.98946,0.000038,24.040034,0.0005,1.351
8658.00,7.621825,24.98872,0.000042,24.040832,0.0005,1.351
8660.00,7.621722,24.98920,0.000040,24.042092,0.0005,1.351
8662.00,7.621754,24.98887,0.000039,24.040852,0.0005,1.351
8664.00,7.622507,24.98921,0.000038,24.040034,0.0005,1.351
8666.00,7.622187,24.99013,0.000037,24.040166,0.0005,1.351
8668.00,7.621661,24.99053,0.000037,24.039675,0.0005,1.351
8670.00,7.621340,24.99051,0.000037,24.039877,0.0005,1.351
8672.00,7.620494,24.99050,0.000039,24.039641,0.0005,1.351
8674.00,7.619971,24.99019,0.000038,24.039635,0.0005,1.351
8676.00,7.619775,24.99055,0.000037,24.039534,0.0005,1.351
8678.00,7.620050,24.99015,0.000038,24.040570,0.0005,1.352
8680.00,7.620326,24.98907,0.000039,24.040730,0.0005,1.351
8682.00,7.619915,24.98927,0.000038,24.039343,0.0005,1.351
8684.00,7.620627,24.98976,0.000038,24.039883,0.0005,1.351
8686.00,7.620647,24.98926,0.000039,24.040417,0.0005,1.351
8688.00,7.619675,24.99048,0.000039,24.040517,0.0005,1.351
8690.00,7.619050,24.98996,0.000039,24.040803,0.0005,1.351
8692.00,7.619011,24.98982,0.000037,24.040128,0.0005,1.351
8694.00,7.618996,24.99013,0.000035,24.039561,0.0005,1.351
8696.00,7.619378,24.98933,0.000038,24.041190,0.0005,1.351
8698.00,7.619088,24.99046,0.000037,24.040183,0.0005,1.352
8700.00,7.619538,24.98966,0.000038,24.040834,0.0005,1.351
8702.00,7.619510,24.99101,0.000039,24.042263,0.0005,1.351
8704.00,7.619424,24.99005,0.000040,24.041265,0.0005,1.351
8706.00,7.618723,24.99069,0.000037,24.039821,0.0005,1.351
8708.00,7.618939,24.99178,0.000035,24.038584,0.0005,1.351
8710.00,7.619125,24.99238,0.000037,24.038786,0.0005,1.352
8712.00,7.619180,24.99177,0.000037,24.040430,0.0005,1.352
8714.00,7.618803,24.99134,0.000037,24.040057,0.0005,1.351
8716.00,7.618641,24.99069,0.000038,24.041059,0.0005,1.352
8718.00,7.618988,24.99055,0.000037,24.039981,0.0005,1.351
8720.00,7.619447,24.99096,0.000036,24.039361,0.0005,1.351
8722.00,7.619558,24.99078,0.000038,24.039972,0.0005,1.351
8724.00,7.619094,24.99079,0.000038,24.040063,0.0005,1.351
8726.00,7.618152,24.99052,0.000038,24.040306,0.0005,1.351
8728.00,7.618052,24.99032,0.000040,24.039952,0.0005,1.351
8730.00,7.617631,24.99058,0.000038,24.039146,0.0005,1.351
8732.00,7.617931,24.99026,0.000036,24.039088,0.0005,1.352
8734.00,7.617905,24.98996,0.000037,24.040608,0.0005,1.352
8736.00,7.617911,24.98984,0.000037,24.041237,0.0006,1.352
8738.00,7.617898,24.98945,0.000038,24.040443,0.0005,1.351
8740.00,7.618129,24.99018,0.000039,24.039794,0.0005,1.351
8742.00,7.618658,24.99029,0.000038,24.040044,0.0005,1.351
8744.00,7.619036,24.98983,0.000038,24.040274,0.0005,1.352
8746.00,7.619538,24.98926,0.000038,24.039632,0.0005,1.352
8748.00,7.619063,24.98980,0.000037,24.039848,0.0005,1.352
8750.00,7.618556,24.99031,0.000036,24.040917,0.0005,1.352
8752.00,7.617920,24.98977,0.000037,24.040552,0.0005,1.351
8754.00,7.617974,24.98944,0.000038,24.040555,0.0005,1.352
8756.00,7.617247,24.98942,0.000036,24.039926,0.0005,1.352
8758.00,7.617289,24.98874,0.000038,24.040555,0.0005,1.351
8760.00,7.618237,24.98934,0.000038,24.040130,0.0005,1.352
8762.00,7.618293,24.98899,0.000039,24.040603,0.0005,1.351
8764.00,7.617914,24.98909,0.000038,24.040170,0.0005,1.352
8766.00,7.617498,24.98915,0.000039,24.040415,0.0005,1.351
8768.00,7.617522,24.98971,0.000039,24.040208,0.0005,1.351
8770.00,7.617658,24.98972,0.000038,24.040397,0.0005,1.351
8772.00,7.618111,24.99002,0.000036,24.040332,0.0005,1.351
8774.00,7.619031,24.98996,0.000038,24.040848,0.0005,1.351
8776.00,7.619018,24.98978,0.000038,24.040621,0.0005,1.352
8778.00,7.618592,24.99027,0.000037,24.040197,0.0004,1.352
8780.00,7.618377,24.99065,0.000037,24.039655,0.0005,1.352
8782.00,7.617077,24.99124,0.000037,24.039904,0.0005,1.352
8784.00,7.616719,24.99147,0.000038,24.040459,0.0005,1.352
8786.00,7.617412,24.99118,0.000036,24.040521,0.0005,1.352
8788.00,7.617940,24.99135,0.000038,24.040230,0.0005,1.351
8790.00,7.618883,24.99121,0.000038,24.039637,0.0005,1.352
8792.00,7.618955,24.99008,0.000038,24.040626,0.0005,1.352
8794.00,7.618991,24.99018,0.000038,24.039979,0.0005,1.352
8796.00,7.618797,24.99027,0.000037,24.039523,0.0005,1.351
8798.00,7.618863,24.99071,0.000037,24.039577,0.0005,1.352
8800.00,7.619957,24.99007,0.000038,24.039966,0.0005,1.351
8802.00,7.619116,24.98921,0.000039,24.040792,0.0005,1.351
8804.00,7.619288,24.99099,0.000038,24.039697,0.0005,1.351
8806.00,7.619072,24.99035,0.000037,24.040123,0.0005,1.352
8808.00,7.618324,24.99058,0.000038,24.039644,0.0005,1.352
8810.00,7.617471,24.99081,0.000037,24.040154,0.0005,1.352
8812.00,7.616765,24.98892,0.000037,24.040448,0.0005,1.352
8814.00,7.616344,24.98913,0.000037,24.040179,0.0005,1.352
8816.00,7.617053,24.98966,0.000039,24.040094,0.0005,1.352
8818.00,7.616971,24.98909,0.000038,24.040125,0.0005,1.352
8820.00,7.617442,24.98910,0.000038,24.039954,0.0005,1.352
8822.00,7.618443,24.99039,0.000038,24.039717,0.0005,1.352
8824.00,7.617628,24.99032,0.000038,24.039910,0.0005,1.352
8826.00,7.617537,24.98912,0.000037,24.039728,0.0005,1.352
8828.00,7.617230,24.98890,0.000037,24.039968,0.0005,1.352
8830.00,7.617367,24.98960,0.000037,24.039875,0.0005,1.352
8832.00,7.617287,24.98911,0.000036,24.040234,0.0005,1.352
8834.00,7.618074,24.98939,0.000037,24.039439,0.0005,1.352
8836.00,7.618007,24.98971,0.000037,24.040254,0.0005,1.352
8838.00,7.618008,24.98865,0.000037,24.039935,0.0005,1.352
8840.00,7.617551,24.98820,0.000038,24.040448,0.0005,1.352
8842.00,7.617323,24.98738,0.000037,24.039272,0.0005,1.352
8844.00,7.617562,24.98751,0.000037,24.039839,0.0005,1.352
8846.00,7.617013,24.98772,0.000038,24.040328,0.0005,1.352
8848.00,7.617936,24.98772,0.000037,24.039884,0.0005,1.352
8850.00,7.617020,24.98700,0.000038,24.040250,0.0005,1.352
8852.00,7.616193,24.98778,0.000037,24.039959,0.0005,1.352
8854.00,7.616735,24.98740,0.000037,24.039263,0.0005,1.353
8856.00,7.617041,24.98695,0.000039,24.039594,0.0005,1.351
8858.00,7.617445,24.98761,0.000038,24.040014,0.0005,1.352
8860.00,7.618140,24.98764,0.000038,24.040423,0.0005,1.352
8862.00,7.616670,24.98734,0.000037,24.040365,0.0005,1.352
8864.00,7.615784,24.98764,0.000036,24.040748,0.0005,1.352
8866.00,7.616323,24.98765,0.000037,24.040785,0.0005,1.352
8868.00,7.616472,24.98771,0.000037,24.039361,0.0005,1.352
8870.00,7.617247,24.98809,0.000038,24.040279,0.0005,1.352
8872.00,7.617356,24.98726,0.000037,24.040114,0.0005,1.352
8874.00,7.617349,24.98764,0.000039,24.039935,0.0005,1.352
8876.00,7.616615,24.98787,0.000038,24.040390,0.0005,1.352
8878.00,7.616304,24.98810,0.000038,24.039686,0.0005,1.352
8880.00,7.616334,24.98887,0.000038,24.039532,0.0005,1.352
8882.00,7.616766,24.98888,0.000038,24.040448,0.0005,1.352
8884.00,7.617606,24.98943,0.000038,24.040385,0.0005,1.352
8886.00,7.617996,24.98919,0.000039,24.040214,0.0005,1.352
8888.00,7.617636,24.98878,0.000038,24.040483,0.0005,1.353
8890.00,7.617288,24.98879,0.000039,24.040690,0.0005,1.352
8892.00,7.617170,24.98965,0.000038,24.039439,0.0005,1.353
8894.00,7.616576,24.98975,0.000037,24.040205,0.0005,1.352
8896.00,7.617269,24.98992,0.000038,24.040252,0.0005,1.353
8898.00,7.617621,24.98996,0.000038,24.040894,0.0005,1.352
8900.00,7.617145,24.98850,0.000037,24.040165,0.0005,1.353
8902.00,7.617212,24.98848,0.000038,24.040763,0.0005,1.352
8904.00,7.616554,24.98938,0.000038,24.040823,0.0005,1.352
8906.00,7.616859,24.98928,0.000038,24.041130,0.0005,1.352
8908.00,7.617591,24.98826,0.000038,24.040543,0.0005,1.353
8910.00,7.616803,24.98841,0.000037,24.040008,0.0005,1.353
8912.00,7.616980,24.98883,0.000038,24.040079,0.0005,1.352
8914.00,7.617059,24.98960,0.000037,24.040254,0.0005,1.353
8916.00,7.616537,24.98836,0.000038,24.040092,0.0005,1.352
8918.00,7.616438,24.98796,0.000039,24.039924,0.0005,1.352
8920.00,7.616549,24.98758,0.000038,24.039644,0.0005,1.352
8922.00,7.616341,24.98925,0.000038,24.039450,0.0005,1.352
8924.00,7.616632,24.98948,0.000038,24.040337,0.0005,1.353
8926.00,7.617228,24.98904,0.000037,24.039632,0.0005,1.353
8928.00,7.616042,24.98816,0.000038,24.039855,0.0005,1.353
8930.00,7.616554,24.98862,0.000038,24.040232,0.0005,1.352
8932.00,7.617373,24.98918,0.000038,24.039821,0.0005,1.352
8934.00,7.617979,24.99000,0.000037,24.039664,0.0005,1.352
8936.00,7.617277,24.98957,0.000038,24.039684,0.0005,1.352
8938.00,7.617370,24.98936,0.000038,24.039672,0.0005,1.352
8940.00,7.616824,24.98988,0.000038,24.040123,0.0005,1.352
8942.00,7.615967,24.98972,0.000040,24.040008,0.0005,1.353
8944.00,7.616179,24.98947,0.000040,24.039992,0.0005,1.352
8946.00,7.616155,24.99031,0.000038,24.039843,0.0005,1.352
8948.00,7.616608,24.99038,0.000038,24.039834,0.0005,1.352
8950.00,7.615336,24.99063,0.000038,24.040106,0.0005,1.353
8952.00,7.614199,24.99015,0.000037,24.040212,0.0005,1.352
8954.00,7.614626,24.99027,0.000038,24.040441,0.0005,1.352
8956.00,7.614612,24.99070,0.000038,24.040485,0.0005,1.353
8958.00,7.614327,24.99178,0.000038,24.040841,0.0005,1.352
8960.00,7.614989,24.99032,0.000039,24.039928,0.0005,1.352
8962.00,7.615512,24.99055,0.000038,24.040474,0.0005,1.352
8964.00,7.616684,24.99017,0.000038,24.040063,0.0005,1.352
8966.00,7.617094,24.99031,0.000039,24.039943,0.0005,1.352
8968.00,7.616974,24.99020,0.000038,24.040628,0.0005,1.352
8970.00,7.615762,24.99014,0.000039,24.040437,0.0005,1.353
8972.00,7.615411,24.98974,0.000038,24.039417,0.0005,1.353
8974.00,7.615768,24.98936,0.000038,24.039659,0.0005,1.353
8976.00,7.615909,24.98864,0.000038,24.040321,0.0005,1.353
8978.00,7.616406,24.98884,0.000038,24.039817,0.0005,1.352
8980.00,7.616711,24.98830,0.000039,24.040746,0.0005,1.352
8982.00,7.616959,24.98904,0.000039,24.039999,0.0005,1.352
8984.00,7.617048,24.98924,0.000037,24.039363,0.0005,1.352
8986.00,7.617435,24.98913,0.000037,24.040283,0.0005,1.353
8988.00,7.617620,24.98935,0.000036,24.039272,0.0005,1.352
8990.00,7.617285,24.98930,0.000039,24.040034,0.0005,1.352
8992.00,7.616655,24.99076,0.000039,24.040297,0.0005,1.353
8994.00,7.617218,24.99090,0.000037,24.039935,0.0005,1.352
8996.00,7.617259,24.99165,0.000038,24.040392,0.0005,1.352
8998.00,7.616609,24.99159,0.000038,24.040597,0.0005,1.352
9000.00,7.616004,24.99087,0.000038,24.040812,0.0005,1.352
9002.00,7.615614,24.99116,0.000039,24.039755,0.0005,1.352
9004.00,7.616771,24.99114,0.000039,24.040075,0.0005,1.352
@15,12.0000,24.0
9006.00,7.616696,24.99089,0.000038,24.039544,0.0005,1.353
9008.00,7.613019,24.99070,0.000038,24.040010,0.0005,1.352
9010.00,7.606543,24.99025,0.000037,24.040039,0.0005,1.351
9012.00,7.598702,24.98948,0.000039,24.041059,0.0005,1.351
9014.00,7.593874,24.99065,0.000038,24.040159,0.0005,1.352
9016.00,7.593656,24.99055,0.000039,24.040683,0.0005,1.351
9018.00,7.597317,24.99005,0.000039,24.040428,0.0005,1.352
9020.00,7.602118,24.98954,0.000038,24.040286,0.0005,1.353
9022.00,7.608947,24.99054,0.000037,24.040097,0.0005,1.353
9024.00,7.617709,24.99011,0.000037,24.039264,0.0005,1.353
9026.00,7.625879,24.99016,0.000035,24.040643,0.0005,1.354
9028.00,7.634107,24.99022,0.000036,24.040568,0.0005,1.353
9030.00,7.641019,24.99027,0.000036,24.040297,0.0005,1.353
9032.00,7.650671,24.99048,0.000037,24.040681,0.0005,1.354
9034.00,7.662652,24.99001,0.000036,24.039868,0.0005,1.353
9036.00,7.673845,24.99054,0.000036,24.039594,0.0005,1.354
9038.00,7.679992,24.99010,0.000036,24.040343,0.0005,1.354
9040.00,7.680581,24.98939,0.000038,24.039939,0.0005,1.353
9042.00,7.679078,24.99016,0.000037,24.039721,0.0005,1.353
9044.00,7.676013,24.99013,0.000038,24.040146,0.0005,1.352
9046.00,7.670643,24.99000,0.000038,24.040410,0.0005,1.352
9048.00,7.664448,24.98990,0.000038,24.040381,0.0005,1.352
9050.00,7.658838,24.98982,0.000037,24.039828,0.0005,1.352
9052.00,7.653961,24.99044,0.000038,24.039924,0.0005,1.352
9054.00,7.650952,24.98972,0.000039,24.040079,0.0005,1.352
9056.00,7.648219,24.98903,0.000039,24.040092,0.0005,1.352
9058.00,7.645264,24.98863,0.000039,24.040441,0.0005,1.352
9060.00,7.642887,24.98835,0.000039,24.040135,0.0005,1.352
9062.00,7.641821,24.98769,0.000038,24.039512,0.0005,1.352
9064.00,7.641520,24.98815,0.000038,24.040343,0.0005,1.353
9066.00,7.641694,24.98946,0.000038,24.040195,0.0005,1.352
9068.00,7.640621,24.98966,0.000038,24.040072,0.0005,1.352
9070.00,7.640603,24.98955,0.000037,24.040101,0.0005,1.352
9072.00,7.641818,24.99033,0.000037,24.039455,0.0005,1.352
9074.00,7.641986,24.98920,0.000038,24.040777,0.0005,1.352
9076.00,7.641351,24.98964,0.000037,24.040426,0.0005,1.352
9078.00,7.641635,24.98937,0.000037,24.040177,0.0005,1.352
9080.00,7.642170,24.98893,0.000038,24.040061,0.0005,1.352
9082.00,7.643246,24.98893,0.000038,24.040128,0.0005,1.352
9084.00,7.643360,24.98839,0.000037,24.039952,0.0005,1.352
9086.00,7.642973,24.98826,0.000037,24.039854,0.0005,1.352
9088.00,7.643461,24.98821,0.000038,24.039901,0.0005,1.352
9090.00,7.643233,24.98817,0.000038,24.039941,0.0005,1.352
9092.00,7.643005,24.98842,0.000038,24.040023,0.0005,1.351
9094.00,7.643637,24.98801,0.000038,24.039710,0.0005,1.352
9096.00,7.643872,24.98765,0.000037,24.039984,0.0005,1.352
9098.00,7.643830,24.98787,0.000035,24.040206,0.0005,1.352
9100.00,7.644389,24.98787,0.000037,24.039479,0.0005,1.351
9102.00,7.645049,24.98818,0.000038,24.039614,0.0006,1.351
9104.00,7.644881,24.98729,0.000039,24.039206,0.0004,1.351
9106.00,7.645147,24.98671,0.000039,24.038859,0.0004,1.351
9108.00,7.645390,24.98691,0.000038,24.039961,0.0005,1.351
9110.00,7.644698,24.98776,0.000037,24.039875,0.0005,1.352
9112.00,7.644949,24.98760,0.000037,24.039501,0.0005,1.352
9114.00,7.644802,24.98760,0.000037,24.040365,0.0004,1.352
9116.00,7.643437,24.98732,0.000036,24.040185,0.0004,1.352
9118.00,7.643148,24.98785,0.000037,24.040283,0.0005,1.351
9120.00,7.642418,24.98756,0.000036,24.039821,0.0005,1.351
9122.00,7.641883,24.98757,0.000037,24.039934,0.0004,1.352
9124.00,7.642237,24.98814,0.000036,24.039855,0.0005,1.352
9126.00,7.641269,24.98756,0.000034,24.039295,0.0005,1.352
9128.00,7.640542,24.98822,0.000037,24.039374,0.0005,1.351
9130.00,7.639612,24.98786,0.000037,24.039801,0.0004,1.352
9132.00,7.638960,24.98805,0.000037,24.040039,0.0005,1.351
9134.00,7.637783,24.98868,0.000037,24.039019,0.0005,1.352
9136.00,7.637389,24.98909,0.000037,24.039201,0.0005,1.352
9138.00,7.636897,24.98835,0.000037,24.040055,0.0005,1.352
9140.00,7.636505,24.98888,0.000036,24.040095,0.0005,1.352
9142.00,7.635869,24.98872,0.000038,24.039354,0.0004,1.352
9144.00,7.636094,24.98870,0.000039,24.040639,0.0004,1.352
9146.00,7.636349,24.98918,0.000037,24.040252,0.0005,1.352
9148.00,7.635111,24.98969,0.000037,24.039463,0.0005,1.352
9150.00,7.633740,24.98913,0.000038,24.039797,0.0005,1.352
9152.00,7.633528,24.98957,0.000036,24.039870,0.0005,1.352
9154.00,7.632684,24.99015,0.000036,24.039794,0.0005,1.352
9156.00,7.632256,24.99009,0.000038,24.039743,0.0005,1.352
9158.00,7.632714,24.99026,0.000036,24.040017,0.0005,1.352
9160.00,7.632289,24.98964,0.000036,24.039410,0.0005,1.352
9162.00,7.632169,24.98969,0.000038,24.040272,0.0005,1.351
9164.00,7.632588,24.99043,0.000037,24.039532,0.0005,1.351
9166.00,7.632180,24.99063,0.000038,24.039623,0.0005,1.351
9168.00,7.631460,24.99165,0.000037,24.040612,0.0005,1.352
9170.00,7.631152,24.99060,0.000037,24.039934,0.0004,1.352
9172.00,7.630444,24.99070,0.000036,24.039852,0.0005,1.352
9174.00,7.630347,24.98990,0.000037,24.039164,0.0005,1.352
9176.00,7.629620,24.98952,0.000037,24.039886,0.0005,1.352
9178.00,7.628524,24.98943,0.000038,24.040363,0.0005,1.352
9180.00,7.628846,24.98939,0.000037,24.039603,0.0005,1.352
9182.00,7.627780,24.98897,0.000037,24.039564,0.0005,1.351
9184.00,7.627197,24.98941,0.000035,24.039581,0.0004,1.351
9186.00,7.626966,24.98904,0.000036,24.040141,0.0005,1.352
9188.00,7.627126,24.98871,0.000037,24.039852,0.0005,1.352
9190.00,7.625641,24.98853,0.000037,24.039737,0.0005,1.352
9192.00,7.625335,24.98892,0.000035,24.039686,0.0005,1.352
9194.00,7.625520,24.98928,0.000038,24.040310,0.0005,1.351
9196.00,7.624907,24.98966,0.000038,24.040163,0.0005,1.351
9198.00,7.624811,24.98972,0.000037,24.040152,0.0005,1.351
9200.00,7.624739,24.98897,0.000038,24.039766,0.0005,1.351
9202.00,7.625628,24.98998,0.000037,24.039697,0.0005,1.351
9204.00,7.625340,24.98909,0.000037,24.039926,0.0004,1.351
9206.00,7.624080,24.98942,0.000037,24.039743,0.0004,1.352
9208.00,7.623413,24.98877,0.000038,24.039988,0.0005,1.351
9210.00,7.623179,24.98884,0.000037,24.039626,0.0004,1.351
9212.00,7.622442,24.98855,0.000037,24.039619,0.0005,1.351
9214.00,7.622384,24.98945,0.000037,24.039686,0.0005,1.351
9216.00,7.621688,24.98916,0.000037,24.039603,0.0005,1.351
9218.00,7.621601,24.98883,0.000036,24.039690,0.0005,1.351
9220.00,7.621754,24.98985,0.000038,24.039843,0.0005,1.351
9222.00,7.622112,24.99018,0.000037,24.039988,0.0004,1.351
9224.00,7.622383,24.98928,0.000036,24.039032,0.0004,1.352
9226.00,7.623331,24.98915,0.000037,24.039748,0.0004,1.351
9228.00,7.623644,24.98853,0.000036,24.040057,0.0005,1.351
9230.00,7.622489,24.98739,0.000039,24.039859,0.0005,1.351
9232.00,7.622866,24.98822,0.000037,24.040388,0.0004,1.351
9234.00,7.622777,24.98919,0.000035,24.039301,0.0005,1.352
9236.00,7.621061,24.98869,0.000037,24.040161,0.0005,1.352
9238.00,7.620526,24.98911,0.000036,24.040350,0.0005,1.351
9240.00,7.620419,24.98937,0.000037,24.040390,0.0005,1.351
9242.00,7.619702,24.98850,0.000037,24.039583,0.0004,1.351
9244.00,7.619795,24.98878,0.000037,24.039717,0.0004,1.351
9246.00,7.620106,24.98879,0.000037,24.040361,0.0005,1.352
9248.00,7.619794,24.98916,0.000037,24.039224,0.0004,1.351
9250.00,7.619713,24.98958,0.000037,24.039032,0.0005,1.351
9252.00,7.619583,24.99009,0.000037,24.040039,0.0004,1.351
9254.00,7.619830,24.99118,0.000037,24.040948,0.0005,1.351
9256.00,7.619886,24.98945,0.000037,24.039926,0.0005,1.352
9258.00,7.619752,24.98931,0.000036,24.039944,0.0005,1.352
9260.00,7.619246,24.99048,0.000036,24.039559,0.0004,1.352
9262.00,7.620400,24.98978,0.000036,24.039779,0.0004,1.352
9264.00,7.621181,24.98942,0.000037,24.039794,0.0005,1.351
9266.00,7.620556,24.98955,0.000037,24.040428,0.0005,1.351
9268.00,7.620288,24.98940,0.000036,24.040306,0.0005,1.351
9270.00,7.620011,24.99006,0.000036,24.040054,0.0005,1.352
9272.00,7.619816,24.98985,0.000037,24.039964,0.0005,1.352
9274.00,7.619215,24.98985,0.000036,24.039943,0.0005,1.351
9276.00,7.619377,24.98968,0.000037,24.039234,0.0004,1.351
9278.00,7.619709,24.98928,0.000037,24.040468,0.0005,1.351
9280.00,7.620022,24.99004,0.000036,24.039866,0.0004,1.351
9282.00,7.620126,24.98966,0.000036,24.039495,0.0004,1.351
9284.00,7.620565,24.98993,0.000036,24.039974,0.0005,1.352
9286.00,7.620906,24.98956,0.000035,24.040777,0.0005,1.352
9288.00,7.620843,24.98905,0.000034,24.039314,0.0004,1.351
9290.00,7.621194,24.98916,0.000036,24.040368,0.0004,1.351
9292.00,7.620509,24.98950,0.000039,24.040168,0.0005,1.351
9294.00,7.620951,24.99066,0.000037,24.039161,0.0005,1.351
9296.00,7.620312,24.99061,0.000037,24.039550,0.0004,1.351
9298.00,7.620198,24.98929,0.000037,24.039906,0.0004,1.352
9300.00,7.620003,24.98892,0.000037,24.039086,0.0004,1.351
9302.00,7.619746,24.98894,0.000034,24.039541,0.0004,1.351
9304.00,7.619879,24.98880,0.000037,24.039875,0.0005,1.351
9306.00,7.618848,24.98921,0.000038,24.039715,0.0005,1.351
9308.00,7.618414,24.98907,0.000037,24.040508,0.0004,1.351
9310.00,7.618625,24.98922,0.000035,24.041277,0.0004,1.351
9312.00,7.618370,24.98970,0.000036,24.040595,0.0004,1.352
9314.00,7.618424,24.98938,0.000036,24.039792,0.0004,1.351
9316.00,7.618417,24.99066,0.000037,24.040064,0.0005,1.351
9318.00,7.618293,24.99081,0.000035,24.039264,0.0004,1.351
9320.00,7.618150,24.98916,0.000037,24.039057,0.0005,1.351
9322.00,7.617988,24.99065,0.000037,24.039668,0.0005,1.351
9324.00,7.618227,24.99073,0.000036,24.039834,0.0004,1.352
9326.00,7.617856,24.99094,0.000037,24.038633,0.0004,1.351
9328.00,7.617177,24.99068,0.000036,24.039497,0.0005,1.351
9330.00,7.616519,24.99106,0.000036,24.040605,0.0005,1.351
9332.00,7.616746,24.99026,0.000039,24.040723,0.0005,1.351
9334.00,7.617095,24.99105,0.000037,24.040552,0.0005,1.351
9336.00,7.616966,24.99079,0.000038,24.039810,0.0005,1.351
9338.00,7.616758,24.99118,0.000038,24.039977,0.0005,1.351
9340.00,7.616240,24.99120,0.000036,24.038430,0.0005,1.351
9342.00,7.616870,24.99039,0.000036,24.039755,0.0005,1.350
9344.00,7.616965,24.99027,0.000037,24.040132,0.0005,1.351
9346.00,7.615931,24.99082,0.000036,24.038186,0.0004,1.350
9348.00,7.615056,24.99064,0.000035,24.038799,0.0004,1.350
9350.00,7.616306,24.99083,0.000037,24.038750,0.0004,1.351
9352.00,7.617132,24.99125,0.000035,24.040575,0.0005,1.351
9354.00,7.617432,24.99015,0.000039,24.041636,0.0004,1.351
9356.00,7.617533,24.99113,0.000036,24.040239,0.0005,1.351
9358.00,7.617594,24.99047,0.000038,24.039190,0.0005,1.351
9360.00,7.617392,24.98867,0.000038,24.039854,0.0005,1.351
9362.00,7.617381,24.98890,0.000036,24.039675,0.0005,1.351
9364.00,7.617664,24.99003,0.000037,24.039917,0.0004,1.351
9366.00,7.617439,24.99044,0.000036,24.039954,0.0004,1.350
9368.00,7.617631,24.98901,0.000039,24.040879,0.0004,1.351
9370.00,7.616583,24.98972,0.000037,24.040061,0.0005,1.351
9372.00,7.615994,24.99016,0.000035,24.040421,0.0004,1.351
9374.00,7.616404,24.98955,0.000035,24.039644,0.0004,1.350
9376.00,7.617780,24.98945,0.000036,24.038763,0.0004,1.350
9378.00,7.617778,24.98980,0.000037,24.040594,0.0004,1.350
9380.00,7.618376,24.99051,0.000035,24.039201,0.0004,1.351
9382.00,7.618009,24.98906,0.000038,24.039974,0.0004,1.351
9384.00,7.617426,24.99027,0.000035,24.040083,0.0004,1.351
9386.00,7.617081,24.99099,0.000034,24.039714,0.0004,1.351
9388.00,7.617384,24.99104,0.000034,24.039383,0.0004,1.350
9390.00,7.616739,24.99001,0.000038,24.041126,0.0005,1.351
9392.00,7.617465,24.99096,0.000033,24.039248,0.0005,1.351
9394.00,7.617202,24.99082,0.000036,24.040959,0.0005,1.351
9396.00,7.616923,24.99017,0.000037,24.040637,0.0005,1.351
9398.00,7.616819,24.99114,0.000035,24.039706,0.0005,1.351
9400.00,7.616556,24.99002,0.000037,24.039326,0.0005,1.351
9402.00,7.617545,24.99020,0.000036,24.039808,0.0005,1.351
9404.00,7.618199,24.98981,0.000035,24.039404,0.0004,1.351
9406.00,7.617300,24.99056,0.000037,24.039710,0.0004,1.351
9408.00,7.618038,24.99114,0.000037,24.040074,0.0004,1.351
9410.00,7.618270,24.99082,0.000035,24.038668,0.0004,1.350
9412.00,7.617406,24.99056,0.000035,24.038817,0.0004,1.350
9414.00,7.617384,24.99039,0.000039,24.040041,0.0005,1.350
9416.00,7.617882,24.99077,0.000038,24.040939,0.0005,1.351
9418.00,7.617422,24.99202,0.000034,24.039172,0.0005,1.350
9420.00,7.616708,24.99118,0.000036,24.039777,0.0005,1.350
9422.00,7.615961,24.99065,0.000036,24.037524,0.0005,1.350
9424.00,7.615466,24.99215,0.000033,24.038644,0.0004,1.351
9426.00,7.616117,24.99211,0.000034,24.039517,0.0005,1.351
9428.00,7.616527,24.99119,0.000037,24.040374,0.0005,1.351
9430.00,7.616528,24.99171,0.000037,24.040683,0.0005,1.351
9432.00,7.617620,24.99100,0.000039,24.041856,0.0005,1.350
9434.00,7.617863,24.99045,0.000042,24.040577,0.0005,1.350
9436.00,7.616657,24.99268,0.000037,24.040674,0.0005,1.350
9438.00,7.616917,24.99290,0.000037,24.039452,0.0004,1.350
9440.00,7.617258,24.99303,0.000038,24.039984,0.0004,1.349
9442.00,7.617402,24.99385,0.000035,24.040394,0.0004,1.350
9444.00,7.616745,24.99409,0.000035,24.039915,0.0004,1.350
9446.00,7.617232,24.99406,0.000037,24.039374,0.0004,1.350
9448.00,7.615780,24.99479,0.000035,24.037333,0.0005,1.350
9450.00,7.616058,24.99446,0.000036,24.039224,0.0004,1.350
9452.00,7.617356,24.99314,0.000038,24.039970,0.0005,1.350
9454.00,7.616838,24.99277,0.000038,24.040215,0.0005,1.350
9456.00,7.615679,24.99354,0.000038,24.039977,0.0005,1.350
9458.00,7.615084,24.99286,0.000037,24.040377,0.0005,1.350
9460.00,7.615528,24.99246,0.000036,24.040195,0.0004,1.351
9462.00,7.616307,24.99167,0.000036,24.039714,0.0005,1.350
9464.00,7.616555,24.99302,0.000035,24.039406,0.0004,1.350
9466.00,7.615919,24.99210,0.000036,24.039850,0.0004,1.350
9468.00,7.616305,24.99145,0.000036,24.039657,0.0004,1.350
9470.00,7.616583,24.99242,0.000036,24.039639,0.0004,1.350
9472.00,7.615376,24.99200,0.000036,24.039175,0.0005,1.350
9474.00,7.615755,24.99154,0.000038,24.039352,0.0005,1.350
9476.00,7.615584,24.99166,0.000038,24.040066,0.0005,1.350
9478.00,7.615566,24.99211,0.000036,24.038621,0.0005,1.350
9480.00,7.615647,24.99150,0.000037,24.039652,0.0004,1.350
9482.00,7.616216,24.99184,0.000036,24.039728,0.0005,1.350
9484.00,7.615637,24.99283,0.000034,24.038804,0.0005,1.350
9486.00,7.615621,24.99116,0.000037,24.040308,0.0005,1.350
9488.00,7.615895,24.98884,0.000041,24.040552,0.0005,1.350
9490.00,7.616497,24.99205,0.000035,24.039639,0.0005,1.350
9492.00,7.616696,24.99269,0.000035,24.038390,0.0004,1.349
9494.00,7.617581,24.98995,0.000039,24.040497,0.0004,1.349
9496.00,7.618292,24.99083,0.000038,24.039421,0.0004,1.350
9498.00,7.618001,24.99064,0.000037,24.040730,0.0005,1.350
9500.00,7.617463,24.98964,0.000037,24.040577,0.0004,1.350
9502.00,7.617350,24.98900,0.000037,24.039219,0.0004,1.350
9504.00,7.617618,24.98996,0.000037,24.040019,0.0005,1.350
9506.00,7.617307,24.99010,0.000037,24.039806,0.0005,1.350
9508.00,7.617884,24.99002,0.000037,24.040946,0.0005,1.350
9510.00,7.617777,24.98952,0.000037,24.040125,0.0005,1.350
9512.00,7.618431,24.98984,0.000036,24.040210,0.0004,1.350
9514.00,7.619126,24.99004,0.000036,24.039886,0.0005,1.350
9516.00,7.619082,24.98994,0.000038,24.040143,0.0005,1.349
9518.00,7.618848,24.99079,0.000036,24.040488,0.0005,1.349
9520.00,7.618589,24.98997,0.000038,24.040066,0.0005,1.350
9522.00,7.617819,24.98944,0.000036,24.040445,0.0005,1.350
9524.00,7.617632,24.99025,0.000036,24.040017,0.0005,1.350
9526.00,7.618374,24.99105,0.000035,24.038568,0.0005,1.350
9528.00,7.618634,24.98928,0.000037,24.040265,0.0005,1.350
9530.00,7.618523,24.98989,0.000035,24.039954,0.0005,1.350
9532.00,7.616522,24.99071,0.000035,24.039106,0.0005,1.349
9534.00,7.615855,24.99124,0.000037,24.039635,0.0005,1.349
9536.00,7.616753,24.99060,0.000039,24.038981,0.0005,1.349
9538.00,7.617576,24.99102,0.000037,24.040306,0.0005,1.349
9540.00,7.617778,24.99105,0.000036,24.040426,0.0005,1.349
9542.00,7.618114,24.99017,0.000038,24.040355,0.0004,1.349
9544.00,7.618370,24.99243,0.000034,24.039874,0.0004,1.349
9546.00,7.618329,24.99156,0.000036,24.040823,0.0004,1.349
9548.00,7.618284,24.98986,0.000037,24.039744,0.0005,1.349
9550.00,7.618244,24.99080,0.000037,24.040063,0.0004,1.349
9552.00,7.617997,24.99223,0.000036,24.040088,0.0005,1.349
9554.00,7.617785,24.99138,0.000037,24.039704,0.0004,1.349
9556.00,7.616817,24.99169,0.000036,24.039612,0.0004,1.349
9558.00,7.615599,24.99239,0.000037,24.040072,0.0005,1.348
9560.00,7.614817,24.99229,0.000036,24.039523,0.0004,1.349
9562.00,7.614866,24.99243,0.000035,24.039203,0.0004,1.349
9564.00,7.616200,24.99105,0.000036,24.039708,0.0004,1.349
9566.00,7.616218,24.99174,0.000039,24.040275,0.0005,1.349
9568.00,7.616536,24.99177,0.000037,24.039292,0.0005,1.349
9570.00,7.617177,24.99067,0.000036,24.039792,0.0005,1.349
9572.00,7.616143,24.99181,0.000038,24.040585,0.0004,1.349
9574.00,7.615599,24.99160,0.000036,24.040050,0.0005,1.349
9576.00,7.615714,24.99136,0.000035,24.039804,0.0005,1.349
9578.00,7.615947,24.99170,0.000036,24.039648,0.0004,1.349
9580.00,7.615775,24.99094,0.000037,24.040310,0.0005,1.348
9582.00,7.616742,24.99159,0.000037,24.039761,0.0005,1.349
9584.00,7.617308,24.99163,0.000037,24.040035,0.0004,1.348
9586.00,7.617726,24.99204,0.000038,24.040481,0.0005,1.348
9588.00,7.616894,24.99266,0.000037,24.040063,0.0005,1.349
9590.00,7.616719,24.99200,0.000036,24.039481,0.0004,1.349
9592.00,7.616973,24.99162,0.000037,24.039710,0.0005,1.348
9594.00,7.616289,24.99094,0.000037,24.039552,0.0005,1.349
9596.00,7.615773,24.99221,0.000036,24.039306,0.0005,1.348
9598.00,7.615767,24.99138,0.000037,24.039643,0.0004,1.349
9600.00,7.616451,24.99081,0.000038,24.039695,0.0005,1.348
9602.00,7.616526,24.99131,0.000036,24.040039,0.0004,1.349
9604.00,7.615341,24.99138,0.000035,24.040048,0.0004,1.348
@16,12.0000,24.0
9606.00,7.615052,24.99048,0.000036,24.040092,0.0005,1.348
9608.00,7.612714,24.99096,0.000037,24.038992,0.0005,1.348
9610.00,7.606147,24.99106,0.000037,24.039486,0.0004,1.348
9612.00,7.599602,24.99066,0.000038,24.040170,0.0005,1.347
9614.00,7.595130,24.99179,0.000037,24.039408,0.0005,1.347
9616.00,7.594446,24.99051,0.000039,24.039808,0.0005,1.348
9618.00,7.598006,24.99094,0.000037,24.039999,0.0005,1.348
9620.00,7.604003,24.99165,0.000036,24.039774,0.0004,1.349
9622.00,7.609793,24.99126,0.000037,24.040139,0.0004,1.349
9624.00,7.617509,24.99096,0.000036,24.040323,0.0005,1.350
9626.00,7.626208,24.99036,0.000037,24.040463,0.0005,1.349
9628.00,7.634247,24.99096,0.000036,24.040517,0.0005,1.349
9630.00,7.641793,24.99032,0.000036,24.040597,0.0005,1.349
9632.00,7.650522,24.99014,0.000034,24.040261,0.0005,1.349
9634.00,7.662031,24.98955,0.000036,24.040046,0.0005,1.349
9636.00,7.672418,24.98986,0.000035,24.039750,0.0004,1.350
9638.00,7.679121,24.99047,0.000034,24.039864,0.0004,1.350
9640.00,7.679899,24.99041,0.000035,24.039666,0.0004,1.349
9642.00,7.677587,24.99081,0.000037,24.039801,0.0004,1.348
9644.00,7.674287,24.99155,0.000037,24.039703,0.0004,1.348
9646.00,7.669403,24.99213,0.000038,24.039914,0.0004,1.348
9648.00,7.664204,24.99172,0.000039,24.040288,0.0005,1.348
9650.00,7.658710,24.99073,0.000038,24.039950,0.0005,1.348
9652.00,7.653488,24.99036,0.000038,24.040363,0.0005,1.348
9654.00,7.648759,24.99184,0.000038,24.039984,0.0004,1.348
9656.00,7.644906,24.99081,0.000038,24.039997,0.0004,1.348
9658.00,7.642488,24.99154,0.000038,24.040090,0.0004,1.348
9660.00,7.640730,24.99151,0.000037,24.040206,0.0005,1.348
9662.00,7.638604,24.99112,0.000037,24.040185,0.0004,1.347
9664.00,7.637299,24.99152,0.000037,24.039141,0.0005,1.348
9666.00,7.636959,24.99219,0.000037,24.039959,0.0005,1.348
9668.00,7.636936,24.99320,0.000038,24.039317,0.0004,1.348
9670.00,7.638110,24.99269,0.000037,24.039930,0.0004,1.347
9672.00,7.637546,24.99156,0.000037,24.040385,0.0004,1.348
9674.00,7.637356,24.99183,0.000036,24.039628,0.0004,1.348
9676.00,7.638509,24.99203,0.000035,24.040203,0.0004,1.347
9678.00,7.638064,24.99254,0.000037,24.039604,0.0004,1.347
9680.00,7.638474,24.99312,0.000038,24.039924,0.0004,1.348
9682.00,7.639844,24.99330,0.000038,24.040295,0.0005,1.348
9684.00,7.640504,24.99207,0.000036,24.040395,0.0005,1.348
9686.00,7.641108,24.99116,0.000035,24.039423,0.0005,1.347
9688.00,7.641858,24.99145,0.000037,24.039912,0.0004,1.347
9690.00,7.642266,24.99197,0.000036,24.039528,0.0004,1.348
9692.00,7.641501,24.99124,0.000036,24.039557,0.0004,1.348
9694.00,7.641393,24.99185,0.000037,24.039863,0.0005,1.347
9696.00,7.642090,24.99269,0.000036,24.039764,0.0005,1.347
9698.00,7.641712,24.99309,0.000036,24.039750,0.0005,1.347
9700.00,7.641812,24.99310,0.000037,24.039888,0.0005,1.347
9702.00,7.642061,24.99278,0.000036,24.040334,0.0005,1.347
9704.00,7.642221,24.99248,0.000036,24.040357,0.0004,1.347
9706.00,7.642728,24.99348,0.000037,24.039837,0.0004,1.348
9708.00,7.642446,24.99240,0.000036,24.039766,0.0005,1.347
9710.00,7.642723,24.99205,0.000037,24.040090,0.0005,1.348
9712.00,7.641967,24.99167,0.000038,24.039659,0.0005,1.347
9714.00,7.641913,24.99246,0.000037,24.039112,0.0005,1.347
9716.00,7.641458,24.99186,0.000037,24.039732,0.0005,1.347
9718.00,7.641358,24.99184,0.000038,24.040614,0.0005,1.347
9720.00,7.641643,24.99235,0.000037,24.040168,0.0005,1.348
9722.00,7.642600,24.99344,0.000037,24.040277,0.0005,1.347
9724.00,7.641209,24.99272,0.000036,24.040092,0.0004,1.347
9726.00,7.641183,24.99252,0.000036,24.040214,0.0004,1.347
9728.00,7.640425,24.99244,0.000036,24.040148,0.0005,1.348
9730.00,7.641017,24.99252,0.000037,24.040066,0.0005,1.346
9732.00,7.641061,24.99334,0.000037,24.039090,0.0005,1.347
9734.00,7.639203,24.99382,0.000036,24.039934,0.0005,1.348
9736.00,7.639003,24.99422,0.000036,24.039497,0.0005,1.347
9738.00,7.639029,24.99363,0.000038,24.039834,0.0004,1.346
9740.00,7.637969,24.99410,0.000037,24.040235,0.0005,1.346
9742.00,7.637173,24.99360,0.000037,24.040254,0.0005,1.347
9744.00,7.635826,24.99326,0.000036,24.039950,0.0005,1.348
9746.00,7.635429,24.99310,0.000036,24.040017,0.0005,1.347
9748.00,7.635922,24.99397,0.000036,24.039917,0.0005,1.347
9750.00,7.635568,24.99339,0.000036,24.040014,0.0004,1.347
9752.00,7.634572,24.99342,0.000037,24.039777,0.0004,1.346
9754.00,7.633894,24.99481,0.000038,24.038704,0.0005,1.347
9756.00,7.633087,24.99403,0.000036,24.039832,0.0005,1.347
9758.00,7.632623,24.99352,0.000036,24.039601,0.0004,1.347
9760.00,7.631925,24.99373,0.000036,24.040079,0.0004,1.347
9762.00,7.630313,24.99523,0.000037,24.040314,0.0004,1.347
9764.00,7.628753,24.99542,0.000036,24.039644,0.0004,1.347
9766.00,7.628235,24.99424,0.000036,24.039468,0.0005,1.347
9768.00,7.628075,24.99377,0.000038,24.040477,0.0005,1.347
9770.00,7.627921,24.99438,0.000037,24.040934,0.0005,1.347
9772.00,7.627693,24.99442,0.000037,24.040068,0.0004,1.347
9774.00,7.627707,24.99395,0.000036,24.039554,0.0004,1.347
9776.00,7.627264,24.99363,0.000036,24.039866,0.0005,1.346
9778.00,7.627549,24.99409,0.000036,24.039183,0.0005,1.347
9780.00,7.626794,24.99507,0.000036,24.039683,0.0005,1.346
9782.00,7.625561,24.99453,0.000037,24.039863,0.0005,1.347
9784.00,7.625829,24.99485,0.000038,24.039557,0.0004,1.346
9786.00,7.625645,24.99398,0.000037,24.040494,0.0005,1.347
9788.00,7.625071,24.99366,0.000036,24.039674,0.0005,1.347
9790.00,7.624764,24.99474,0.000037,24.040303,0.0005,1.346
9792.00,7.624892,24.99411,0.000036,24.040257,0.0005,1.347
9794.00,7.625375,24.99395,0.000037,24.039568,0.0004,1.347
9796.00,7.624665,24.99463,0.000038,24.039839,0.0004,1.347
9798.00,7.623683,24.99490,0.000038,24.039488,0.0005,1.347
9800.00,7.624132,24.99483,0.000037,24.039264,0.0005,1.347
9802.00,7.624386,24.99436,0.000037,24.039934,0.0005,1.346
9804.00,7.625532,24.99366,0.000037,24.040217,0.0005,1.347
9806.00,7.625088,24.99366,0.000037,24.040599,0.0004,1.346
9808.00,7.624548,24.99389,0.000038,24.039641,0.0005,1.347
9810.00,7.623914,24.99326,0.000036,24.040523,0.0004,1.346
9812.00,7.623367,24.99267,0.000036,24.040292,0.0005,1.347
9814.00,7.622623,24.99323,0.000036,24.040026,0.0005,1.347
9816.00,7.622674,24.99362,0.000037,24.040110,0.0005,1.346
9818.00,7.622663,24.99353,0.000037,24.040035,0.0005,1.346
9820.00,7.621726,24.99410,0.000037,24.039721,0.0004,1.347
9822.00,7.621292,24.99373,0.000037,24.039652,0.0005,1.346
9824.00,7.621448,24.99396,0.000036,24.039177,0.0005,1.346
9826.00,7.621614,24.99376,0.000036,24.039490,0.0004,1.346
9828.00,7.620300,24.99393,0.000036,24.039724,0.0005,1.346
9830.00,7.620945,24.99443,0.000037,24.040425,0.0004,1.347
9832.00,7.621439,24.99438,0.000037,24.039432,0.0005,1.346
9834.00,7.621121,24.99502,0.000038,24.039194,0.0005,1.345
9836.00,7.621181,24.99564,0.000038,24.039523,0.0004,1.346
9838.00,7.620876,24.99507,0.000036,24.039635,0.0004,1.346
9840.00,7.620846,24.99441,0.000037,24.039466,0.0005,1.346
9842.00,7.621494,24.99507,0.000036,24.039364,0.0005,1.346
9844.00,7.621505,24.99485,0.000036,24.039641,0.0005,1.345
9846.00,7.621089,24.99529,0.000037,24.039624,0.0005,1.346
9848.00,7.621298,24.99458,0.000038,24.039974,0.0005,1.346
9850.00,7.622313,24.99438,0.000037,24.039526,0.0005,1.346
9852.00,7.621597,24.99390,0.000037,24.040054,0.0005,1.346
9854.00,7.621878,24.99442,0.000037,24.040083,0.0004,1.346
9856.00,7.622448,24.99410,0.000037,24.040145,0.0005,1.346
9858.00,7.621108,24.99381,0.000038,24.040070,0.0005,1.346
9860.00,7.620382,24.99333,0.000036,24.039983,0.0005,1.346
9862.00,7.620247,24.99247,0.000036,24.039566,0.0005,1.346
9864.00,7.621356,24.99250,0.000036,24.040581,0.0004,1.346
9866.00,7.622911,24.99238,0.000037,24.040474,0.0005,1.346
9868.00,7.622308,24.99346,0.000037,24.039935,0.0005,1.346
9870.00,7.620374,24.99412,0.000036,24.039634,0.0005,1.346
9872.00,7.620223,24.99326,0.000037,24.039735,0.0005,1.347
9874.00,7.620404,24.99333,0.000036,24.040617,0.0005,1.346
9876.00,7.620106,24.99347,0.000036,24.041128,0.0005,1.346
9878.00,7.621053,24.99246,0.000037,24.039877,0.0005,1.346
9880.00,7.621154,24.99159,0.000038,24.039617,0.0005,1.346
9882.00,7.620523,24.99123,0.000036,24.039846,0.0005,1.346
9884.00,7.619276,24.99275,0.000038,24.039710,0.0005,1.345
9886.00,7.619395,24.99296,0.000037,24.039443,0.0005,1.346
9888.00,7.619631,24.99346,0.000037,24.039428,0.0005,1.345
9890.00,7.619481,24.99398,0.000036,24.040035,0.0005,1.346
9892.00,7.619281,24.99323,0.000036,24.040219,0.0005,1.347
9894.00,7.619389,24.99260,0.000037,24.040214,0.0005,1.346
9896.00,7.619518,24.99288,0.000037,24.039990,0.0005,1.345
9898.00,7.618405,24.99283,0.000037,24.040546,0.0005,1.346
9900.00,7.617895,24.99277,0.000037,24.039339,0.0004,1.346
9902.00,7.617276,24.99260,0.000039,24.039817,0.0004,1.346
9904.00,7.618019,24.99306,0.000038,24.039283,0.0005,1.346
9906.00,7.618444,24.99307,0.000037,24.039210,0.0004,1.347
9908.00,7.618636,24.99299,0.000036,24.039235,0.0005,1.346
9910.00,7.619097,24.99412,0.000038,24.040095,0.0005,1.346
9912.00,7.619821,24.99458,0.000037,24.040166,0.0004,1.345
9914.00,7.620397,24.99497,0.000037,24.039944,0.0005,1.346
9916.00,7.619119,24.99383,0.000038,24.039677,0.0005,1.346
9918.00,7.618690,24.99479,0.000038,24.040035,0.0005,1.346
9920.00,7.619237,24.99506,0.000037,24.040734,0.0005,1.346
9922.00,7.618520,24.99470,0.000037,24.040455,0.0004,1.346
9924.00,7.617913,24.99460,0.000037,24.039914,0.0005,1.346
9926.00,7.617930,24.99454,0.000037,24.040035,0.0004,1.346
9928.00,7.618076,24.99469,0.000037,24.039279,0.0005,1.346
9930.00,7.617406,24.99419,0.000037,24.039588,0.0004,1.345
9932.00,7.617298,24.99334,0.000037,24.040566,0.0005,1.345
9934.00,7.616678,24.99269,0.000037,24.039588,0.0005,1.346
9936.00,7.617350,24.99212,0.000036,24.040134,0.0005,1.346
9938.00,7.617329,24.99278,0.000038,24.040354,0.0005,1.346
9940.00,7.617243,24.99353,0.000038,24.039392,0.0005,1.346
9942.00,7.617298,24.99296,0.000038,24.039923,0.0005,1.345
9944.00,7.618390,24.99258,0.000038,24.039895,0.0005,1.345
9946.00,7.618675,24.99270,0.000038,24.039732,0.0004,1.346
9948.00,7.618267,24.99333,0.000037,24.039915,0.0005,1.346
9950.00,7.617825,24.99284,0.000036,24.040854,0.0004,1.346
9952.00,7.618127,24.99346,0.000036,24.040601,0.0005,1.346
9954.00,7.617658,24.99417,0.000036,24.039588,0.0005,1.346
9956.00,7.617049,24.99272,0.000037,24.039752,0.0005,1.346
9958.00,7.617168,24.99293,0.000036,24.039730,0.0005,1.346
9960.00,7.617734,24.99206,0.000038,24.040326,0.0005,1.346
9962.00,7.617538,24.99331,0.000037,24.039575,0.0005,1.346
9964.00,7.617242,24.99371,0.000038,24.039943,0.0005,1.346
9966.00,7.617599,24.99408,0.000037,24.039681,0.0005,1.345
9968.00,7.618133,24.99400,0.000037,24.039968,0.0005,1.345
9970.00,7.618218,24.99343,0.000038,24.040257,0.0005,1.345
9972.00,7.617591,24.99318,0.000038,24.039803,0.0004,1.345
9974.00,7.616912,24.99255,0.000037,24.039539,0.0005,1.345
9976.00,7.616494,24.99281,0.000037,24.039984,0.0005,1.346
9978.00,7.616643,24.99266,0.000037,24.040077,0.0005,1.346
9980.00,7.617114,24.99262,0.000037,24.039492,0.0005,1.345
9982.00,7.617302,24.99331,0.000038,24.039944,0.0005,1.345
9984.00,7.617740,24.99209,0.000039,24.040621,0.0005,1.345
9986.00,7.617864,24.99234,0.000038,24.040726,0.0005,1.345
9988.00,7.617372,24.99236,0.000038,24.039974,0.0005,1.345
9990.00,7.617327,24.99336,0.000037,24.040046,0.0005,1.345
9992.00,7.618328,24.99365,0.000037,24.039921,0.0005,1.346
9994.00,7.617665,24.99317,0.000037,24.039968,0.0005,1.346
9996.00,7.617355,24.99320,0.000036,24.040063,0.0005,1.346
9998.00,7.617732,24.99378,0.000037,24.039304,0.0005,1.345
10000.00,7.617509,24.99451,0.000038,24.039648,0.0005,1.345
10002.00,7.618225,24.99432,0.000038,24.040272,0.0005,1.345
10004.00,7.618709,24.99431,0.000038,24.039784,0.0005,1.345
10006.00,7.619231,24.99386,0.000038,24.040094,0.0005,1.346
10008.00,7.619653,24.99366,0.000036,24.039914,0.0005,1.346
10010.00,7.619470,24.99429,0.000037,24.040268,0.0005,1.346
10012.00,7.619083,24.99509,0.000038,24.040221,0.0005,1.345
10014.00,7.619193,24.99444,0.000039,24.039823,0.0005,1.345
10016.00,7.619619,24.99434,0.000038,24.039646,0.0005,1.346
10018.00,7.619172,24.99424,0.000038,24.040021,0.0005,1.345
10020.00,7.618369,24.99477,0.000038,24.040625,0.0005,1.345
10022.00,7.618338,24.99427,0.000037,24.040917,0.0005,1.346
10024.00,7.618588,24.99408,0.000037,24.039443,0.0004,1.345
10026.00,7.618893,24.99452,0.000037,24.039630,0.0005,1.346
10028.00,7.618577,24.99503,0.000038,24.040357,0.0005,1.345
10030.00,7.618800,24.99548,0.000036,24.039754,0.0005,1.345
10032.00,7.619015,24.99629,0.000036,24.039992,0.0005,1.346
10034.00,7.618291,24.99667,0.000036,24.039301,0.0004,1.346
10036.00,7.618403,24.99634,0.000036,24.039883,0.0005,1.346
10038.00,7.618181,24.99625,0.000037,24.040014,0.0005,1.346
10040.00,7.617894,24.99616,0.000036,24.039954,0.0005,1.346
10042.00,7.617497,24.99606,0.000037,24.040279,0.0005,1.346
10044.00,7.617834,24.99573,0.000038,24.039428,0.0005,1.345
10046.00,7.619253,24.99578,0.000038,24.039546,0.0004,1.345
10048.00,7.618488,24.99564,0.000038,24.040037,0.0005,1.345
10050.00,7.617270,24.99606,0.000037,24.040112,0.0004,1.345
10052.00,7.617434,24.99587,0.000037,24.039815,0.0005,1.345
10054.00,7.617256,24.99545,0.000038,24.039477,0.0004,1.345
10056.00,7.617346,24.99486,0.000038,24.039695,0.0004,1.346
10058.00,7.618218,24.99512,0.000037,24.040099,0.0005,1.346
10060.00,7.617943,24.99478,0.000037,24.040003,0.0005,1.346
10062.00,7.617819,24.99504,0.000036,24.040150,0.0005,1.345
10064.00,7.617531,24.99541,0.000037,24.039826,0.0005,1.345
10066.00,7.617511,24.99481,0.000037,24.039723,0.0005,1.346
10068.00,7.617085,24.99450,0.000037,24.040632,0.0005,1.346
10070.00,7.617268,24.99510,0.000036,24.040105,0.0005,1.345
10072.00,7.617461,24.99638,0.000038,24.039930,0.0005,1.345
10074.00,7.616498,24.99532,0.000039,24.040312,0.0005,1.345
10076.00,7.617073,24.99553,0.000039,24.040072,0.0005,1.344
10078.00,7.618114,24.99613,0.000038,24.040335,0.0005,1.345
10080.00,7.617665,24.99683,0.000037,24.040506,0.0005,1.345
10082.00,7.618244,24.99612,0.000037,24.039923,0.0005,1.346
10084.00,7.617097,24.99629,0.000036,24.039744,0.0005,1.346
10086.00,7.617021,24.99655,0.000036,24.040154,0.0005,1.346
10088.00,7.616405,24.99576,0.000036,24.040225,0.0005,1.346
10090.00,7.615896,24.99652,0.000038,24.040050,0.0005,1.345
10092.00,7.617625,24.99611,0.000037,24.040190,0.0005,1.345
10094.00,7.617718,24.99562,0.000038,24.039737,0.0005,1.345
10096.00,7.617298,24.99497,0.000038,24.040225,0.0005,1.345
10098.00,7.617450,24.99537,0.000037,24.039801,0.0005,1.345
10100.00,7.617827,24.99556,0.000038,24.040241,0.0005,1.345
10102.00,7.617526,24.99576,0.000037,24.039895,0.0005,1.346
10104.00,7.618288,24.99680,0.000037,24.040395,0.0005,1.346
10106.00,7.619034,24.99667,0.000038,24.040101,0.0005,1.345
10108.00,7.617980,24.99655,0.000038,24.039737,0.0005,1.345
10110.00,7.617741,24.99590,0.000038,24.039981,0.0005,1.345
10112.00,7.618673,24.99600,0.000038,24.040437,0.0005,1.345
10114.00,7.617412,24.99530,0.000037,24.039899,0.0004,1.345
10116.00,7.616625,24.99500,0.000038,24.039690,0.0005,1.345
10118.00,7.616765,24.99526,0.000038,24.040232,0.0005,1.346
10120.00,7.617548,24.99549,0.000036,24.040383,0.0005,1.345
10122.00,7.617873,24.99458,0.000037,24.039944,0.0005,1.345
10124.00,7.618043,24.99539,0.000038,24.040021,0.0005,1.346
10126.00,7.618064,24.99544,0.000038,24.040294,0.0005,1.346
10128.00,7.619087,24.99527,0.000036,24.040125,0.0005,1.346
10130.00,7.618955,24.99546,0.000037,24.040575,0.0005,1.345
10132.00,7.619670,24.99566,0.000038,24.039599,0.0005,1.345
10134.00,7.619652,24.99546,0.000038,24.039190,0.0005,1.346
10136.00,7.619877,24.99522,0.000038,24.040279,0.0005,1.346
10138.00,7.618365,24.99486,0.000037,24.040386,0.0005,1.346
10140.00,7.617694,24.99469,0.000037,24.040034,0.0005,1.345
10142.00,7.617990,24.99448,0.000038,24.039966,0.0005,1.345
10144.00,7.617882,24.99491,0.000037,24.040350,0.0005,1.345
10146.00,7.617104,24.99432,0.000037,24.039654,0.0005,1.345
10148.00,7.616461,24.99507,0.000037,24.039364,0.0005,1.345
10150.00,7.615788,24.99554,0.000037,24.040288,0.0005,1.346
10152.00,7.615731,24.99597,0.000036,24.039821,0.0005,1.346
10154.00,7.615891,24.99576,0.000037,24.039941,0.0005,1.346
10156.00,7.616383,24.99434,0.000035,24.039972,0.0005,1.346
10158.00,7.618201,24.99439,0.000037,24.040064,0.0005,1.345
10160.00,7.618579,24.99461,0.000037,24.039690,0.0005,1.345
10162.00,7.618371,24.99446,0.000038,24.040470,0.0005,1.346
10164.00,7.618360,24.99517,0.000038,24.039557,0.0005,1.346
10166.00,7.618615,24.99409,0.000038,24.040266,0.0005,1.345
10168.00,7.618159,24.99425,0.000038,24.039692,0.0005,1.345
10170.00,7.617759,24.99345,0.000038,24.039966,0.0005,1.345
10172.00,7.618525,24.99318,0.000037,24.040314,0.0005,1.346
10174.00,7.617549,24.99304,0.000038,24.039730,0.0004,1.345
10176.00,7.616756,24.99367,0.000037,24.040154,0.0005,1.346
10178.00,7.617231,24.99419,0.000037,24.039463,0.0005,1.345
10180.00,7.617500,24.99376,0.000037,24.040617,0.0005,1.346
10182.00,7.617531,24.99408,0.000038,24.040352,0.0005,1.346
10184.00,7.617537,24.99427,0.000039,24.040301,0.0005,1.346
10186.00,7.617978,24.99451,0.000039,24.040023,0.0005,1.345
10188.00,7.618149,24.99510,0.000038,24.039479,0.0005,1.345
10190.00,7.618635,24.99501,0.000037,24.040019,0.0005,1.345
10192.00,7.617859,24.99502,0.000038,24.040044,0.0005,1.346
10194.00,7.618073,24.99398,0.000038,24.040254,0.0006,1.346
10196.00,7.617837,24.99428,0.000038,24.040094,0.0005,1.346
10198.00,7.617609,24.99451,0.000037,24.039541,0.0005,1.346
10200.00,7.618179,24.99548,0.000037,24.040325,0.0005,1.345
10202.00,7.617744,24.99500,0.000038,24.040101,0.0005,1.346
10204.00,7.617857,24.99422,0.000038,24.039632,0.0005,1.346
@17,12.0000,24.0
10206.00,7.618178,24.99460,0.000038,24.040552,0.0005,1.346
10208.00,7.615539,24.99481,0.000039,24.039763,0.0005,1.345
10210.00,7.609549,24.99474,0.000038,24.040539,0.0005,1.345
10212.00,7.603372,24.99497,0.000039,24.040335,0.0005,1.344
10214.00,7.597459,24.99613,0.000038,24.039752,0.0005,1.345
10216.00,7.594802,24.99609,0.000039,24.039755,0.0005,1.345
10218.00,7.597199,24.99530,0.000037,24.040617,0.0005,1.346
10220.00,7.601530,24.99572,0.000036,24.040801,0.0005,1.347
10222.00,7.607404,24.99595,0.000037,24.040026,0.0006,1.347
10224.00,7.615160,24.99546,0.000036,24.040201,0.0005,1.347
10226.00,7.623592,24.99584,0.000037,24.040466,0.0005,1.346
10228.00,7.631981,24.99624,0.000038,24.040628,0.0005,1.346
10230.00,7.638887,24.99530,0.000037,24.040152,0.0005,1.346
10232.00,7.647538,24.99542,0.000037,24.040475,0.0005,1.347
10234.00,7.659043,24.99450,0.000035,24.040488,0.0005,1.348
10236.00,7.669622,24.99500,0.000035,24.039846,0.0005,1.348
10238.00,7.676084,24.99489,0.000037,24.040219,0.0005,1.346
10240.00,7.679246,24.99443,0.000037,24.039835,0.0005,1.347
10242.00,7.679068,24.99470,0.000038,24.040408,0.0005,1.346
10244.00,7.675353,24.99529,0.000039,24.040392,0.0005,1.346
10246.00,7.670678,24.99528,0.000038,24.039824,0.0005,1.346
10248.00,7.665055,24.99529,0.000038,24.039759,0.0005,1.346
10250.00,7.657818,24.99405,0.000039,24.040197,0.0005,1.346
10252.00,7.651410,24.99381,0.000039,24.039686,0.0005,1.345
10254.00,7.645725,24.99458,0.000039,24.040750,0.0005,1.345
10256.00,7.642980,24.99501,0.000038,24.040614,0.0005,1.346
10258.00,7.641226,24.99559,0.000039,24.040026,0.0004,1.345
10260.00,7.639770,24.99522,0.000038,24.040039,0.0005,1.346
10262.00,7.639490,24.99482,0.000038,24.040686,0.0005,1.346
10264.00,7.639200,24.99547,0.000039,24.040023,0.0005,1.345
10266.00,7.639059,24.99501,0.000038,24.040014,0.0005,1.345
10268.00,7.638307,24.99541,0.000038,24.040643,0.0005,1.345
10270.00,7.639246,24.99611,0.000038,24.040455,0.0005,1.346
10272.00,7.639728,24.99605,0.000038,24.040077,0.0005,1.346
10274.00,7.640493,24.99594,0.000038,24.039568,0.0005,1.346
10276.00,7.640934,24.99632,0.000038,24.039550,0.0005,1.345
10278.00,7.640780,24.99586,0.000039,24.040206,0.0005,1.346
10280.00,7.640690,24.99477,0.000038,24.040032,0.0005,1.346
10282.00,7.640717,24.99458,0.000039,24.039946,0.0005,1.345
10284.00,7.641328,24.99520,0.000038,24.039764,0.0005,1.346
10286.00,7.642632,24.99325,0.000037,24.040445,0.0005,1.346
10288.00,7.643113,24.99368,0.000038,24.040426,0.0005,1.346
10290.00,7.644043,24.99393,0.000038,24.040399,0.0005,1.346
10292.00,7.644306,24.99383,0.000038,24.040328,0.0004,1.345
10294.00,7.645339,24.99459,0.000037,24.040024,0.0005,1.346
10296.00,7.646552,24.99456,0.000038,24.040185,0.0005,1.346
10298.00,7.647117,24.99448,0.000038,24.040761,0.0005,1.346
10300.00,7.647600,24.99501,0.000038,24.039970,0.0005,1.346
10302.00,7.646874,24.99493,0.000038,24.040277,0.0005,1.346
10304.00,7.646218,24.99523,0.000038,24.040141,0.0005,1.346
10306.00,7.647319,24.99536,0.000039,24.040450,0.0005,1.346
10308.00,7.647077,24.99497,0.000038,24.040354,0.0005,1.347
10310.00,7.646135,24.99417,0.000037,24.040101,0.0005,1.346
10312.00,7.646083,24.99471,0.000039,24.040339,0.0006,1.346
10314.00,7.646051,24.99481,0.000038,24.040688,0.0005,1.346
10316.00,7.645942,24.99466,0.000037,24.039748,0.0005,1.346
10318.00,7.645492,24.99406,0.000038,24.039994,0.0005,1.346
10320.00,7.644981,24.99434,0.000037,24.039517,0.0005,1.347
10322.00,7.644972,24.99447,0.000038,24.040099,0.0005,1.347
10324.00,7.645404,24.99416,0.000038,24.041034,0.0005,1.347
10326.00,7.646052,24.99403,0.000038,24.040101,0.0005,1.346
10328.00,7.645912,24.99483,0.000039,24.039715,0.0005,1.346
10330.00,7.644523,24.99449,0.000039,24.040046,0.0005,1.346
10332.00,7.642744,24.99541,0.000039,24.040028,0.0005,1.346
10334.00,7.642303,24.99466,0.000037,24.039732,0.0005,1.347
10336.00,7.642870,24.99441,0.000038,24.040023,0.0005,1.346
10338.00,7.642027,24.99369,0.000039,24.039939,0.0005,1.346
10340.00,7.641100,24.99358,0.000039,24.039563,0.0005,1.346
10342.00,7.640010,24.99310,0.000039,24.040495,0.0005,1.346
10344.00,7.638943,24.99381,0.000038,24.040541,0.0005,1.346
10346.00,7.637196,24.99393,0.000038,24.040017,0.0005,1.346
10348.00,7.636358,24.99443,0.000037,24.040334,0.0005,1.346
10350.00,7.635755,24.99405,0.000037,24.040252,0.0005,1.347
10352.00,7.635248,24.99366,0.000039,24.040585,0.0005,1.346
10354.00,7.635055,24.99329,0.000039,24.039804,0.0005,1.346
10356.00,7.633866,24.99382,0.000037,24.040485,0.0005,1.346
10358.00,7.634501,24.99390,0.000038,24.040532,0.0005,1.346
10360.00,7.634183,24.99401,0.000038,24.040346,0.0005,1.347
10362.00,7.634312,24.99415,0.000037,24.040277,0.0005,1.347
10364.00,7.633961,24.99469,0.000038,24.040255,0.0005,1.347
10366.00,7.633385,24.99395,0.000038,24.039254,0.0005,1.346
10368.00,7.633982,24.99480,0.000037,24.040454,0.0005,1.347
10370.00,7.633051,24.99495,0.000037,24.040497,0.0005,1.346
10372.00,7.631998,24.99577,0.000038,24.039677,0.0005,1.346
10374.00,7.632563,24.99494,0.000038,24.039779,0.0005,1.346
10376.00,7.632739,24.99390,0.000039,24.040526,0.0005,1.347
10378.00,7.631750,24.99435,0.000038,24.040186,0.0005,1.346
10380.00,7.630464,24.99450,0.000037,24.039721,0.0005,1.347
10382.00,7.630545,24.99480,0.000037,24.039644,0.0005,1.346
10384.00,7.630304,24.99425,0.000037,24.039663,0.0005,1.346
10386.00,7.629729,24.99494,0.000038,24.040146,0.0005,1.346
10388.00,7.629751,24.99474,0.000038,24.040246,0.0005,1.346
10390.00,7.629872,24.99513,0.000038,24.040283,0.0005,1.346
10392.00,7.629037,24.99421,0.000039,24.040450,0.0005,1.346
10394.00,7.629271,24.99465,0.000038,24.039899,0.0005,1.347
10396.00,7.629124,24.99539,0.000037,24.040214,0.0005,1.347
10398.00,7.627588,24.99465,0.000037,24.040501,0.0005,1.347
10400.00,7.627558,24.99536,0.000037,24.039617,0.0005,1.347
10402.00,7.626986,24.99491,0.000037,24.040183,0.0005,1.346
10404.00,7.626744,24.99466,0.000036,24.040399,0.0005,1.347
10406.00,7.627244,24.99499,0.000039,24.039857,0.0005,1.347
10408.00,7.627314,24.99434,0.000038,24.040068,0.0005,1.347
10410.00,7.626750,24.99379,0.000037,24.040061,0.0005,1.347
10412.00,7.626373,24.99382,0.000036,24.040139,0.0005,1.347
10414.00,7.627056,24.99427,0.000037,24.039944,0.0005,1.347
10416.00,7.627145,24.99530,0.000037,24.039948,0.0005,1.347
10418.00,7.625860,24.99542,0.000037,24.039934,0.0005,1.347
10420.00,7.625714,24.99562,0.000037,24.040044,0.0005,1.347
10422.00,7.626338,24.99500,0.000037,24.039850,0.0005,1.347
10424.00,7.626931,24.99438,0.000038,24.040028,0.0005,1.347
10426.00,7.626834,24.99402,0.000039,24.040390,0.0005,1.347
10428.00,7.625888,24.99479,0.000037,24.039912,0.0005,1.347
10430.00,7.625506,24.99467,0.000037,24.040392,0.0005,1.347
10432.00,7.625503,24.99415,0.000038,24.039444,0.0004,1.347
10434.00,7.624605,24.99402,0.000037,24.040192,0.0005,1.348
10436.00,7.623980,24.99374,0.000037,24.039510,0.0005,1.347
10438.00,7.623301,24.99517,0.000039,24.040448,0.0005,1.347
10440.00,7.623738,24.99567,0.000038,24.039554,0.0005,1.347
10442.00,7.623681,24.99534,0.000037,24.039795,0.0005,1.347
10444.00,7.623022,24.99502,0.000038,24.039923,0.0005,1.347
10446.00,7.623610,24.99408,0.000037,24.040381,0.0005,1.347
10448.00,7.622469,24.99439,0.000038,24.039939,0.0005,1.346
10450.00,7.622965,24.99400,0.000039,24.040237,0.0004,1.347
10452.00,7.623361,24.99371,0.000038,24.040410,0.0005,1.347
10454.00,7.623210,24.99377,0.000037,24.039684,0.0005,1.348
10456.00,7.623841,24.99389,0.000037,24.040092,0.0005,1.348
10458.00,7.623616,24.99443,0.000036,24.039834,0.0005,1.347
10460.00,7.623260,24.99453,0.000037,24.039537,0.0005,1.347
10462.00,7.622299,24.99407,0.000037,24.040408,0.0005,1.347
10464.00,7.621432,24.99479,0.000037,24.040421,0.0005,1.347
10466.00,7.621809,24.99450,0.000037,24.040688,0.0005,1.348
10468.00,7.622331,24.99506,0.000037,24.040006,0.0005,1.348
10470.00,7.621436,24.99525,0.000038,24.039999,0.0005,1.347
10472.00,7.620389,24.99593,0.000038,24.040817,0.0005,1.346
10474.00,7.620597,24.99632,0.000038,24.040134,0.0005,1.347
10476.00,7.620750,24.99603,0.000037,24.039583,0.0005,1.348
10478.00,7.620991,24.99614,0.000038,24.040259,0.0005,1.348
10480.00,7.621256,24.99584,0.000038,24.040815,0.0005,1.348
10482.00,7.622895,24.99642,0.000039,24.040179,0.0005,1.348
10484.00,7.624462,24.99695,0.000038,24.040303,0.0005,1.347
10486.00,7.624689,24.99615,0.000038,24.039977,0.0005,1.347
10488.00,7.624576,24.99531,0.000037,24.040317,0.0005,1.348
10490.00,7.624565,24.99562,0.000037,24.040541,0.0005,1.348
10492.00,7.625981,24.99598,0.000038,24.039968,0.0005,1.348
10494.00,7.625921,24.99497,0.000038,24.040526,0.0005,1.348
10496.00,7.625069,24.99572,0.000038,24.040752,0.0005,1.347
10498.00,7.626051,24.99583,0.000039,24.039581,0.0005,1.348
10500.00,7.626737,24.99461,0.000038,24.039715,0.0005,1.348
10502.00,7.626639,24.99565,0.000037,24.040081,0.0005,1.348
10504.00,7.625576,24.99694,0.000038,24.040592,0.0005,1.348
10506.00,7.624010,24.99741,0.000038,24.040370,0.0005,1.348
10508.00,7.622844,24.99726,0.000038,24.040652,0.0005,1.348
10510.00,7.621648,24.99772,0.000038,24.040108,0.0005,1.349
10512.00,7.621005,24.99723,0.000037,24.039643,0.0005,1.349
10514.00,7.620585,24.99682,0.000038,24.040548,0.0005,1.348
10516.00,7.620720,24.99749,0.000038,24.040145,0.0005,1.348
10518.00,7.619553,24.99720,0.000038,24.040325,0.0005,1.347
10520.00,7.619285,24.99737,0.000038,24.040541,0.0006,1.348
10522.00,7.620374,24.99728,0.000038,24.040450,0.0005,1.348
10524.00,7.621075,24.99687,0.000038,24.040405,0.0005,1.348
10526.00,7.619968,24.99646,0.000038,24.040952,0.0005,1.348
10528.00,7.620159,24.99658,0.000038,24.039208,0.0005,1.348
10530.00,7.619675,24.99690,0.000039,24.039937,0.0005,1.348
10532.00,7.619460,24.99637,0.000039,24.040555,0.0005,1.348
10534.00,7.619615,24.99599,0.000038,24.040603,0.0005,1.348
10536.00,7.618750,24.99629,0.000039,24.040690,0.0005,1.348
10538.00,7.618890,24.99506,0.000038,24.040228,0.0005,1.349
10540.00,7.618252,24.99628,0.000038,24.040250,0.0005,1.348
10542.00,7.618928,24.99578,0.000038,24.040354,0.0005,1.348
10544.00,7.618976,24.99614,0.000038,24.040308,0.0005,1.348
10546.00,7.618379,24.99606,0.000038,24.040692,0.0005,1.348
10548.00,7.618716,24.99653,0.000038,24.039966,0.0005,1.348
10550.00,7.619986,24.99618,0.000039,24.040163,0.0004,1.348
10552.00,7.619889,24.99610,0.000039,24.040981,0.0005,1.348
10554.00,7.619102,24.99569,0.000039,24.040377,0.0005,1.348
10556.00,7.619609,24.99643,0.000038,24.040354,0.0005,1.349
10558.00,7.619921,24.99702,0.000038,24.039879,0.0005,1.349
10560.00,7.620139,24.99705,0.000037,24.040515,0.0005,1.349
10562.00,7.621522,24.99676,0.000038,24.040268,0.0005,1.349
10564.00,7.621759,24.99625,0.000037,24.040394,0.0005,1.348
10566.00,7.621332,24.99595,0.000038,24.039868,0.0005,1.348
10568.00,7.621634,24.99655,0.000039,24.039850,0.0006,1.349
10570.00,7.621814,24.99614,0.000038,24.040101,0.0005,1.348
10572.00,7.621020,24.99579,0.000039,24.040406,0.0005,1.349
10574.00,7.620952,24.99604,0.000038,24.040463,0.0005,1.349
10576.00,7.621163,24.99506,0.000037,24.040159,0.0005,1.349
10578.00,7.621205,24.99450,0.000036,24.040261,0.0005,1.349
10580.00,7.619462,24.99454,0.000037,24.041436,0.0005,1.349
10582.00,7.618722,24.99518,0.000037,24.040492,0.0005,1.349
10584.00,7.618927,24.99593,0.000038,24.039803,0.0005,1.349
10586.00,7.618499,24.99679,0.000038,24.040492,0.0005,1.349
10588.00,7.618442,24.99672,0.000038,24.040115,0.0005,1.349
10590.00,7.617988,24.99611,0.000037,24.039641,0.0005,1.350
10592.00,7.618126,24.99611,0.000037,24.040265,0.0005,1.350
10594.00,7.618139,24.99644,0.000037,24.040612,0.0005,1.349
10596.00,7.618410,24.99646,0.000038,24.040188,0.0005,1.349
10598.00,7.618226,24.99646,0.000038,24.040475,0.0005,1.349
10600.00,7.617098,24.99578,0.000038,24.039724,0.0005,1.349
10602.00,7.617516,24.99598,0.000037,24.040175,0.0005,1.350
10604.00,7.618438,24.99571,0.000037,24.039801,0.0005,1.349
10606.00,7.618946,24.99565,0.000039,24.039988,0.0005,1.349
10608.00,7.619844,24.99683,0.000039,24.040510,0.0005,1.350
10610.00,7.619956,24.99736,0.000040,24.039757,0.0005,1.349
10612.00,7.618693,24.99570,0.000038,24.040261,0.0005,1.349
10614.00,7.618400,24.99547,0.000037,24.040332,0.0005,1.350
10616.00,7.619078,24.99591,0.000039,24.040312,0.0005,1.350
10618.00,7.619683,24.99573,0.000038,24.040097,0.0005,1.350
10620.00,7.619076,24.99619,0.000037,24.039814,0.0006,1.350
10622.00,7.618783,24.99728,0.000038,24.039915,0.0005,1.349
10624.00,7.619782,24.99721,0.000038,24.039968,0.0005,1.350
10626.00,7.619769,24.99613,0.000037,24.040254,0.0006,1.350
10628.00,7.619782,24.99668,0.000038,24.040439,0.0005,1.349
10630.00,7.619776,24.99745,0.000038,24.040323,0.0005,1.349
10632.00,7.620022,24.99660,0.000038,24.040243,0.0005,1.349
10634.00,7.619330,24.99595,0.000037,24.040646,0.0005,1.350
10636.00,7.619543,24.99606,0.000037,24.040463,0.0005,1.349
10638.00,7.619409,24.99650,0.000038,24.040563,0.0005,1.349
10640.00,7.619408,24.99641,0.000037,24.039974,0.0005,1.350
10642.00,7.618822,24.99673,0.000037,24.040054,0.0005,1.350
10644.00,7.618420,24.99631,0.000038,24.040221,0.0005,1.350
10646.00,7.618172,24.99638,0.000038,24.040445,0.0005,1.350
10648.00,7.618177,24.99645,0.000037,24.040235,0.0005,1.350
10650.00,7.617755,24.99626,0.000037,24.040074,0.0005,1.350
10652.00,7.617924,24.99629,0.000038,24.040119,0.0005,1.350
10654.00,7.619112,24.99651,0.000037,24.040228,0.0005,1.350
10656.00,7.620069,24.99623,0.000037,24.040203,0.0005,1.350
10658.00,7.621384,24.99623,0.000038,24.039966,0.0004,1.349
10660.00,7.622645,24.99705,0.000040,24.040263,0.0005,1.349
10662.00,7.622590,24.99692,0.000038,24.039841,0.0005,1.349
10664.00,7.622473,24.99644,0.000039,24.039828,0.0006,1.350
10666.00,7.622871,24.99650,0.000038,24.040121,0.0005,1.349
10668.00,7.622586,24.99646,0.000037,24.039806,0.0005,1.349
10670.00,7.621785,24.99692,0.000037,24.039768,0.0005,1.350
10672.00,7.621056,24.99618,0.000038,24.040094,0.0005,1.350
10674.00,7.621078,24.99581,0.000038,24.040535,0.0005,1.350
10676.00,7.622231,24.99621,0.000038,24.040701,0.0005,1.350
10678.00,7.621968,24.99705,0.000038,24.040963,0.0005,1.350
10680.00,7.621669,24.99730,0.000038,24.039344,0.0005,1.350
10682.00,7.621455,24.99830,0.000038,24.039846,0.0005,1.351
10684.00,7.621690,24.99822,0.000037,24.039930,0.0005,1.350
10686.00,7.621399,24.99732,0.000039,24.040235,0.0005,1.349
10688.00,7.620515,24.99702,0.000039,24.040201,0.0005,1.350
10690.00,7.620084,24.99735,0.000037,24.040803,0.0005,1.351
10692.00,7.619867,24.99743,0.000037,24.040163,0.0005,1.350
10694.00,7.619311,24.99678,0.000037,24.038768,0.0005,1.350
10696.00,7.618993,24.99665,0.000037,24.039377,0.0005,1.350
10698.00,7.619434,24.99680,0.000037,24.040792,0.0005,1.350
10700.00,7.619420,24.99570,0.000038,24.040406,0.0005,1.350
10702.00,7.620454,24.99537,0.000037,24.039859,0.0005,1.350
10704.00,7.619798,24.99451,0.000038,24.039932,0.0005,1.350
10706.00,7.619250,24.99533,0.000038,24.039683,0.0005,1.351
10708.00,7.619289,24.99596,0.000037,24.040494,0.0005,1.351
10710.00,7.619876,24.99601,0.000036,24.040308,0.0005,1.351
10712.00,7.619993,24.99657,0.000038,24.040070,0.0005,1.350
10714.00,7.620544,24.99624,0.000038,24.040054,0.0005,1.350
10716.00,7.620345,24.99577,0.000038,24.040186,0.0005,1.350
10718.00,7.619943,24.99582,0.000038,24.039919,0.0005,1.352
10720.00,7.618714,24.99658,0.000036,24.040088,0.0005,1.350
10722.00,7.618758,24.99687,0.000037,24.040148,0.0005,1.350
10724.00,7.619103,24.99689,0.000039,24.039546,0.0005,1.350
10726.00,7.619493,24.99649,0.000039,24.040783,0.0005,1.350
10728.00,7.618972,24.99622,0.000037,24.040530,0.0005,1.351
10730.00,7.618831,24.99703,0.000037,24.040714,0.0005,1.351
10732.00,7.618907,24.99627,0.000038,24.040115,0.0005,1.351
10734.00,7.619271,24.99671,0.000038,24.040541,0.0005,1.351
10736.00,7.619795,24.99734,0.000038,24.040112,0.0005,1.350
10738.00,7.619782,24.99693,0.000039,24.040288,0.0005,1.350
10740.00,7.618845,24.99697,0.000038,24.039657,0.0005,1.350
10742.00,7.619226,24.99647,0.000038,24.040064,0.0005,1.351
10744.00,7.619228,24.99676,0.000037,24.040081,0.0005,1.351
10746.00,7.618720,24.99599,0.000037,24.040445,0.0005,1.351
10748.00,7.619074,24.99604,0.000037,24.040690,0.0005,1.351
10750.00,7.619387,24.99519,0.000037,24.040034,0.0005,1.351
10752.00,7.618417,24.99594,0.000038,24.040497,0.0005,1.350
10754.00,7.618094,24.99625,0.000038,24.039455,0.0005,1.351
10756.00,7.618877,24.99567,0.000038,24.040197,0.0005,1.350
10758.00,7.619037,24.99676,0.000039,24.041083,0.0005,1.350
10760.00,7.618817,24.99624,0.000039,24.040466,0.0005,1.351
10762.00,7.618351,24.99609,0.000038,24.040859,0.0005,1.351
10764.00,7.618604,24.99546,0.000038,24.039888,0.0005,1.350
10766.00,7.618827,24.99513,0.000039,24.039730,0.0004,1.351
10768.00,7.618538,24.99546,0.000039,24.040277,0.0005,1.351
10770.00,7.618908,24.99613,0.000038,24.040701,0.0005,1.351
10772.00,7.619563,24.99614,0.000038,24.040230,0.0005,1.352
10774.00,7.619909,24.99583,0.000038,24.040081,0.0005,1.351
10776.00,7.618206,24.99518,0.000039,24.039586,0.0005,1.351
10778.00,7.618427,24.99520,0.000038,24.039675,0.0005,1.352
10780.00,7.618691,24.99553,0.000038,24.040550,0.0005,1.352
10782.00,7.619054,24.99599,0.000039,24.040777,0.0005,1.352
10784.00,7.619771,24.99749,0.000038,24.040386,0.0005,1.351
10786.00,7.619771,24.99681,0.000039,24.039744,0.0005,1.351
10788.00,7.619798,24.99669,0.000038,24.040217,0.0005,1.350
10790.00,7.619785,24.99774,0.000038,24.039870,0.0005,1.351
10792.00,7.620225,24.99836,0.000039,24.040430,0.0005,1.351
10794.00,7.618932,24.99722,0.000039,24.039703,0.0005,1.351
10796.00,7.618516,24.99653,0.000038,24.039774,0.0005,1.351
10798.00,7.618989,24.99559,0.000039,24.039484,0.0005,1.351
10800.00,7.619599,24.99589,0.000038,24.039410,0.0005,1.351
10802.00,7.619886,24.99629,0.000039,24.039692,0.0005,1.351
10804.00,7.619142,24.99668,0.000039,24.039394,0.0005,1.351
@18,12.0000,24.0
10806.00,7.619070,24.99619,0.000039,24.040064,0.0005,1.352
10808.00,7.617399,24.99612,0.000039,24.039964,0.0005,1.351
10810.00,7.611346,24.99563,0.000038,24.040421,0.0005,1.351
10812.00,7.604039,24.99517,0.000039,24.040866,0.0005,1.351
10814.00,7.598483,24.99552,0.000038,24.040137,0.0005,1.350
10816.00,7.596452,24.99639,0.000039,24.040383,0.0005,1.351
10818.00,7.598366,24.99543,0.000038,24.039803,0.0005,1.351
10820.00,7.602646,24.99564,0.000038,24.040850,0.0005,1.351
10822.00,7.609049,24.99700,0.000038,24.040668,0.0005,1.352
10824.00,7.615097,24.99701,0.000036,24.040043,0.0005,1.353
10826.00,7.622936,24.99664,0.000036,24.039694,0.0005,1.353
10828.00,7.631581,24.99732,0.000036,24.040466,0.0005,1.353
10830.00,7.639112,24.99776,0.000036,24.041030,0.0005,1.353
10832.00,7.646178,24.99770,0.000036,24.040126,0.0005,1.353
10834.00,7.656426,24.99707,0.000037,24.040004,0.0005,1.353
10836.00,7.666701,24.99785,0.000037,24.040606,0.0005,1.354
10838.00,7.674510,24.99646,0.000037,24.039532,0.0005,1.354
10840.00,7.677701,24.99700,0.000036,24.040390,0.0005,1.353
10842.00,7.676686,24.99782,0.000038,24.040415,0.0005,1.353
10844.00,7.671838,24.99788,0.000037,24.040275,0.0005,1.352
10846.00,7.668244,24.99803,0.000038,24.040377,0.0005,1.351
10848.00,7.663115,24.99800,0.000038,24.040274,0.0005,1.351
10850.00,7.657924,24.99740,0.000038,24.039748,0.0005,1.351
10852.00,7.652671,24.99834,0.000039,24.040066,0.0005,1.352
10854.00,7.647239,24.99609,0.000038,24.041126,0.0005,1.352
10856.00,7.643046,24.99564,0.000039,24.040519,0.0005,1.351
10858.00,7.640652,24.99692,0.000039,24.040234,0.0005,1.351
10860.00,7.639785,24.99691,0.000040,24.040526,0.0005,1.352
10862.00,7.640019,24.99647,0.000039,24.040181,0.0005,1.351
10864.00,7.639172,24.99734,0.000039,24.039013,0.0005,1.352
10866.00,7.639654,24.99865,0.000039,24.039941,0.0005,1.352
10868.00,7.639620,24.99777,0.000039,24.040257,0.0005,1.351
10870.00,7.640038,24.99701,0.000039,24.040812,0.0005,1.352
10872.00,7.640435,24.99705,0.000038,24.040734,0.0005,1.351
10874.00,7.640383,24.99665,0.000038,24.040610,0.0006,1.352
10876.00,7.640527,24.99601,0.000039,24.041634,0.0005,1.352
10878.00,7.640852,24.99640,0.000038,24.040512,0.0005,1.351
10880.00,7.642019,24.99645,0.000040,24.040637,0.0005,1.352
10882.00,7.642367,24.99725,0.000038,24.040766,0.0005,1.352
10884.00,7.642952,24.99674,0.000038,24.040859,0.0005,1.352
10886.00,7.643376,24.99528,0.000040,24.040626,0.0005,1.352
10888.00,7.644131,24.99544,0.000040,24.040865,0.0005,1.352
10890.00,7.645439,24.99500,0.000038,24.040128,0.0006,1.352
10892.00,7.645803,24.99524,0.000038,24.040275,0.0005,1.352
10894.00,7.646379,24.99585,0.000038,24.040466,0.0005,1.352
10896.00,7.647189,24.99583,0.000039,24.039757,0.0005,1.352
10898.00,7.646832,24.99527,0.000038,24.039995,0.0005,1.352
10900.00,7.647067,24.99559,0.000038,24.040726,0.0005,1.352
10902.00,7.647151,24.99482,0.000039,24.039666,0.0005,1.352
10904.00,7.647437,24.99449,0.000039,24.040541,0.0005,1.352
10906.00,7.647178,24.99478,0.000040,24.039679,0.0005,1.352
10908.00,7.647600,24.99591,0.000039,24.040208,0.0005,1.352
10910.00,7.647742,24.99638,0.000038,24.039990,0.0005,1.352
10912.00,7.647949,24.99617,0.000038,24.039575,0.0005,1.351
10914.00,7.648958,24.99571,0.000039,24.040570,0.0005,1.351
10916.00,7.647432,24.99614,0.000037,24.040910,0.0005,1.353
10918.00,7.647181,24.99687,0.000038,24.039828,0.0005,1.353
10920.00,7.647176,24.99651,0.000038,24.039604,0.0005,1.352
10922.00,7.646114,24.99594,0.000037,24.039821,0.0005,1.352
10924.00,7.645419,24.99649,0.000038,24.040683,0.0006,1.352
10926.00,7.645039,24.99627,0.000039,24.040355,0.0005,1.352
10928.00,7.646142,24.99587,0.000039,24.040301,0.0005,1.352
10930.00,7.645300,24.99615,0.000039,24.040874,0.0006,1.352
10932.00,7.644529,24.99717,0.000038,24.039981,0.0005,1.352
10934.00,7.644231,24.99665,0.000039,24.040323,0.0005,1.352
10936.00,7.643681,24.99707,0.000038,24.039599,0.0005,1.352
10938.00,7.641785,24.99668,0.000039,24.039701,0.0005,1.353
10940.00,7.640898,24.99644,0.000036,24.039597,0.0005,1.353
10942.00,7.641365,24.99586,0.000037,24.040168,0.0005,1.353
10944.00,7.642050,24.99596,0.000038,24.039583,0.0005,1.352
10946.00,7.641182,24.99748,0.000037,24.040110,0.0005,1.353
10948.00,7.639856,24.99792,0.000038,24.040366,0.0005,1.352
10950.00,7.639471,24.99681,0.000038,24.040245,0.0005,1.353
10952.00,7.638869,24.99672,0.000037,24.039957,0.0005,1.353
10954.00,7.638007,24.99647,0.000037,24.040019,0.0005,1.353
10956.00,7.638044,24.99662,0.000038,24.040341,0.0005,1.353
10958.00,7.637342,24.99666,0.000039,24.039550,0.0005,1.353
10960.00,7.635688,24.99593,0.000038,24.039912,0.0005,1.353
10962.00,7.634348,24.99503,0.000040,24.040646,0.0005,1.353
10964.00,7.633064,24.99529,0.000039,24.040654,0.0005,1.353
10966.00,7.632463,24.99433,0.000039,24.040648,0.0005,1.353
10968.00,7.632763,24.99492,0.000040,24.040334,0.0005,1.353
10970.00,7.632431,24.99544,0.000039,24.041346,0.0006,1.352
10972.00,7.631987,24.99609,0.000040,24.040017,0.0005,1.353
10974.00,7.632275,24.99577,0.000037,24.040286,0.0005,1.353
10976.00,7.632526,24.99395,0.000039,24.040735,0.0005,1.353
10978.00,7.632770,24.99440,0.000039,24.040719,0.0005,1.353
10980.00,7.632178,24.99436,0.000039,24.040823,0.0005,1.353
10982.00,7.631275,24.99494,0.000038,24.040241,0.0005,1.353
10984.00,7.630479,24.99558,0.000038,24.040161,0.0005,1.353
10986.00,7.629694,24.99527,0.000038,24.040328,0.0005,1.354
10988.00,7.629660,24.99634,0.000037,24.040615,0.0005,1.353
10990.00,7.629702,24.99548,0.000038,24.040454,0.0005,1.353
10992.00,7.630174,24.99529,0.000039,24.040137,0.0005,1.353
10994.00,7.630799,24.99553,0.000038,24.040534,0.0005,1.353
10996.00,7.629990,24.99578,0.000037,24.040199,0.0005,1.353
10998.00,7.628750,24.99527,0.000038,24.040090,0.0005,1.353
11000.00,7.628295,24.99486,0.000038,24.040552,0.0005,1.353
11002.00,7.627603,24.99556,0.000037,24.040148,0.0005,1.353
11004.00,7.626923,24.99661,0.000039,24.040519,0.0005,1.353
11006.00,7.627254,24.99649,0.000039,24.040641,0.0005,1.353
11008.00,7.626956,24.99726,0.000038,24.040048,0.0005,1.353
11010.00,7.626999,24.99702,0.000038,24.040381,0.0005,1.353
11012.00,7.627076,24.99733,0.000039,24.040785,0.0005,1.353
11014.00,7.627659,24.99799,0.000039,24.040635,0.0005,1.354
11016.00,7.627774,24.99738,0.000039,24.040957,0.0005,1.353
11018.00,7.627161,24.99810,0.000037,24.040803,0.0005,1.353
11020.00,7.628329,24.99834,0.000038,24.039790,0.0005,1.353
11022.00,7.627855,24.99809,0.000039,24.039888,0.0005,1.353
11024.00,7.627190,24.99840,0.000038,24.040197,0.0006,1.354
11026.00,7.627111,24.99761,0.000038,24.039514,0.0005,1.353
11028.00,7.627431,24.99736,0.000039,24.040130,0.0005,1.354
11030.00,7.626755,24.99726,0.000037,24.040632,0.0005,1.354
11032.00,7.625371,24.99838,0.000038,24.040432,0.0005,1.354
11034.00,7.623955,24.99836,0.000038,24.039928,0.0006,1.353
11036.00,7.624464,24.99842,0.000038,24.040157,0.0006,1.353
11038.00,7.625418,24.99772,0.000038,24.040337,0.0005,1.354
11040.00,7.625707,24.99781,0.000039,24.040106,0.0005,1.354
11042.00,7.625472,24.99755,0.000038,24.040335,0.0005,1.353
11044.00,7.626043,24.99711,0.000038,24.040410,0.0005,1.354
11046.00,7.625647,24.99796,0.000039,24.040432,0.0005,1.353
11048.00,7.624758,24.99740,0.000039,24.040037,0.0005,1.354
11050.00,7.623214,24.99799,0.000037,24.039964,0.0005,1.354
11052.00,7.623074,24.99787,0.000039,24.040328,0.0005,1.353
11054.00,7.622692,24.99862,0.000039,24.040141,0.0005,1.354
11056.00,7.622949,24.99866,0.000037,24.039561,0.0005,1.354
11058.00,7.623437,24.99857,0.000038,24.039392,0.0005,1.353
11060.00,7.623546,24.99813,0.000038,24.040208,0.0006,1.354
11062.00,7.623835,24.99861,0.000038,24.039866,0.0005,1.353
11064.00,7.623983,24.99828,0.000038,24.040348,0.0005,1.354
11066.00,7.625054,24.99719,0.000037,24.039890,0.0005,1.354
11068.00,7.624758,24.99661,0.000038,24.040123,0.0005,1.354
11070.00,7.624083,24.99671,0.000037,24.040341,0.0005,1.354
11072.00,7.623774,24.99710,0.000038,24.039846,0.0005,1.354
11074.00,7.623738,24.99775,0.000038,24.039914,0.0005,1.354
11076.00,7.623964,24.99714,0.000038,24.039952,0.0005,1.354
11078.00,7.623706,24.99606,0.000039,24.040383,0.0005,1.354
11080.00,7.623382,24.99650,0.000038,24.039512,0.0005,1.354
11082.00,7.622655,24.99737,0.000038,24.040288,0.0005,1.354
11084.00,7.622453,24.99656,0.000039,24.040901,0.0005,1.354
11086.00,7.622642,24.99635,0.000038,24.040539,0.0005,1.355
11088.00,7.622994,24.99707,0.000038,24.040525,0.0005,1.354
11090.00,7.622387,24.99701,0.000038,24.040912,0.0005,1.354
11092.00,7.622305,24.99693,0.000039,24.040141,0.0005,1.354
11094.00,7.623445,24.99689,0.000038,24.040695,0.0005,1.354
11096.00,7.623506,24.99773,0.000038,24.041183,0.0005,1.354
11098.00,7.623566,24.99758,0.000039,24.040385,0.0005,1.354
11100.00,7.622963,24.99759,0.000038,24.040394,0.0005,1.354
11102.00,7.622272,24.99757,0.000039,24.040106,0.0005,1.355
11104.00,7.623020,24.99681,0.000039,24.040044,0.0005,1.354
11106.00,7.623578,24.99706,0.000038,24.040459,0.0006,1.354
11108.00,7.623848,24.99761,0.000038,24.040165,0.0005,1.354
11110.00,7.623015,24.99710,0.000039,24.040725,0.0005,1.354
11112.00,7.622345,24.99764,0.000040,24.040750,0.0005,1.354
11114.00,7.622991,24.99704,0.000039,24.040274,0.0005,1.354
11116.00,7.622371,24.99715,0.000039,24.040197,0.0005,1.354
11118.00,7.622490,24.99789,0.000040,24.041366,0.0005,1.354
11120.00,7.622492,24.99853,0.000038,24.040841,0.0005,1.354
11122.00,7.621824,24.99769,0.000038,24.040839,0.0005,1.355
11124.00,7.621518,24.99776,0.000038,24.039983,0.0005,1.354
11126.00,7.621036,24.99831,0.000037,24.040175,0.0005,1.354
11128.00,7.620401,24.99882,0.000037,24.040188,0.0005,1.355
11130.00,7.619281,24.99845,0.000037,24.040228,0.0005,1.354
11132.00,7.619700,24.99915,0.000037,24.040003,0.0005,1.354
11134.00,7.620709,24.99971,0.000036,24.040761,0.0005,1.354
11136.00,7.621538,24.99908,0.000036,24.040366,0.0005,1.354
11138.00,7.621266,24.99882,0.000038,24.040614,0.0005,1.354
11140.00,7.621307,24.99869,0.000038,24.039954,0.0005,1.354
11142.00,7.621679,24.99867,0.000039,24.039999,0.0005,1.354
11144.00,7.621585,24.99892,0.000038,24.039819,0.0004,1.354
11146.00,7.621501,24.99889,0.000039,24.040061,0.0005,1.354
11148.00,7.621102,24.99776,0.000039,24.040906,0.0005,1.354
11150.00,7.620819,24.99867,0.000039,24.040283,0.0005,1.355
11152.00,7.620707,24.99973,0.000038,24.039863,0.0005,1.355
11154.00,7.619519,24.99921,0.000037,24.040434,0.0005,1.354
11156.00,7.617581,24.99978,0.000037,24.040179,0.0005,1.355
11158.00,7.617140,24.99940,0.000038,24.040359,0.0005,1.355
11160.00,7.617821,24.99920,0.000038,24.040028,0.0005,1.355
11162.00,7.618615,24.99922,0.000036,24.040143,0.0005,1.355
11164.00,7.619066,24.99879,0.000037,24.040952,0.0005,1.355
11166.00,7.619800,24.99859,0.000039,24.040495,0.0005,1.355
11168.00,7.620275,24.99907,0.000037,24.040817,0.0005,1.354
11170.00,7.622172,24.99831,0.000038,24.039577,0.0005,1.355
11172.00,7.622655,24.99841,0.000038,24.040230,0.0005,1.355
11174.00,7.622240,24.99898,0.000035,24.039794,0.0005,1.355
11176.00,7.622089,24.99866,0.000037,24.040179,0.0005,1.354
11178.00,7.623428,24.99764,0.000038,24.041010,0.0005,1.355
11180.00,7.623999,24.99821,0.000038,24.039912,0.0005,1.355
11182.00,7.624165,24.99771,0.000039,24.040875,0.0005,1.354
11184.00,7.623152,24.99838,0.000039,24.039790,0.0006,1.355
11186.00,7.622587,24.99991,0.000039,24.040245,0.0005,1.355
11188.00,7.621762,25.00073,0.000039,24.039968,0.0005,1.355
11190.00,7.621726,25.00006,0.000038,24.040835,0.0005,1.355
11192.00,7.621266,24.99962,0.000039,24.040739,0.0005,1.355
11194.00,7.621520,24.99992,0.000037,24.040445,0.0006,1.355
11196.00,7.621561,24.99939,0.000037,24.040530,0.0006,1.355
11198.00,7.621447,24.99875,0.000037,24.039204,0.0006,1.355
11200.00,7.621609,24.99951,0.000037,24.040170,0.0005,1.354
11202.00,7.622007,24.99986,0.000038,24.040861,0.0005,1.355
11204.00,7.621877,25.00039,0.000038,24.039734,0.0005,1.355
11206.00,7.621008,25.00030,0.000038,24.040934,0.0005,1.355
11208.00,7.620732,25.00031,0.000038,24.040508,0.0005,1.355
11210.00,7.620744,25.00115,0.000038,24.040241,0.0005,1.354
11212.00,7.620438,25.00073,0.000038,24.039770,0.0005,1.354
11214.00,7.620477,25.00026,0.000038,24.040019,0.0005,1.356
11216.00,7.619921,24.99906,0.000037,24.040006,0.0005,1.355
11218.00,7.619282,24.99996,0.000036,24.039994,0.0005,1.355
11220.00,7.620140,24.99981,0.000037,24.040565,0.0005,1.355
11222.00,7.619894,25.00086,0.000039,24.039821,0.0005,1.355
11224.00,7.619635,25.00082,0.000037,24.040943,0.0005,1.355
11226.00,7.619811,25.00018,0.000038,24.039599,0.0005,1.355
11228.00,7.618858,24.99985,0.000039,24.040059,0.0005,1.355
11230.00,7.618698,24.99975,0.000037,24.039457,0.0005,1.355
11232.00,7.618815,24.99847,0.000038,24.039703,0.0005,1.355
11234.00,7.619301,24.99895,0.000038,24.039924,0.0005,1.355
11236.00,7.618418,24.99943,0.000037,24.039686,0.0005,1.355
11238.00,7.618008,24.99962,0.000038,24.040441,0.0005,1.355
11240.00,7.618720,24.99931,0.000039,24.040555,0.0005,1.355
11242.00,7.618119,24.99857,0.000039,24.040599,0.0005,1.355
11244.00,7.618181,24.99957,0.000037,24.040035,0.0005,1.356
11246.00,7.618012,24.99856,0.000036,24.039352,0.0005,1.356
11248.00,7.617314,24.99765,0.000038,24.041432,0.0005,1.355
11250.00,7.617761,24.99846,0.000037,24.039823,0.0005,1.355
11252.00,7.617691,24.99942,0.000037,24.039692,0.0005,1.355
11254.00,7.618316,24.99931,0.000038,24.040026,0.0005,1.355
11256.00,7.619089,24.99851,0.000039,24.040014,0.0004,1.355
11258.00,7.619607,24.99895,0.000040,24.039250,0.0005,1.355
11260.00,7.619203,24.99861,0.000040,24.040577,0.0005,1.355
11262.00,7.618831,24.99930,0.000038,24.039955,0.0005,1.355
11264.00,7.618604,24.99848,0.000038,24.040155,0.0005,1.355
11266.00,7.617539,24.99915,0.000038,24.040037,0.0005,1.355
11268.00,7.617858,24.99875,0.000038,24.040343,0.0005,1.355
11270.00,7.617799,24.99876,0.000038,24.040635,0.0005,1.355
11272.00,7.617405,24.99846,0.000038,24.039870,0.0005,1.355
11274.00,7.617430,24.99862,0.000037,24.039755,0.0005,1.355
11276.00,7.617233,24.99864,0.000037,24.039130,0.0005,1.355
11278.00,7.617487,24.99842,0.000037,24.039779,0.0006,1.355
11280.00,7.617661,24.99831,0.000038,24.040388,0.0005,1.355
11282.00,7.618454,24.99839,0.000039,24.040043,0.0005,1.356
11284.00,7.617647,24.99858,0.000040,24.040299,0.0006,1.355
11286.00,7.617220,24.99867,0.000039,24.040465,0.0005,1.355
11288.00,7.617939,24.99916,0.000039,24.039652,0.0005,1.356
11290.00,7.618482,25.00023,0.000037,24.039804,0.0005,1.355
11292.00,7.618538,24.99901,0.000038,24.039650,0.0005,1.355
11294.00,7.618441,24.99884,0.000038,24.040877,0.0005,1.355
11296.00,7.617862,24.99871,0.000038,24.040515,0.0005,1.356
11298.00,7.617871,24.99813,0.000038,24.040672,0.0005,1.355
11300.00,7.617763,24.99857,0.000038,24.039863,0.0005,1.355
11302.00,7.617826,24.99834,0.000038,24.039644,0.0006,1.355
11304.00,7.618013,24.99761,0.000037,24.040115,0.0005,1.356
11306.00,7.619308,24.99750,0.000038,24.039844,0.0005,1.355
11308.00,7.620199,24.99799,0.000036,24.040572,0.0005,1.356
11310.00,7.619423,24.99781,0.000038,24.040445,0.0005,1.355
11312.00,7.618679,24.99804,0.000039,24.039855,0.0005,1.357
11314.00,7.618447,24.99865,0.000038,24.040483,0.0005,1.356
11316.00,7.618471,24.99971,0.000038,24.040761,0.0006,1.356
11318.00,7.618719,24.99892,0.000039,24.040015,0.0005,1.355
11320.00,7.618333,24.99892,0.000039,24.039899,0.0005,1.356
11322.00,7.618026,24.99883,0.000039,24.040441,0.0005,1.355
11324.00,7.617994,24.99949,0.000039,24.040255,0.0005,1.355
11326.00,7.618893,24.99853,0.000039,24.040175,0.0005,1.356
11328.00,7.618767,24.99846,0.000037,24.040225,0.0005,1.356
11330.00,7.618649,24.99837,0.000039,24.039826,0.0005,1.356
11332.00,7.619099,24.99864,0.000039,24.039919,0.0005,1.356
11334.00,7.619107,24.99784,0.000038,24.040479,0.0005,1.356
11336.00,7.618368,24.99792,0.000038,24.039739,0.0005,1.356
11338.00,7.617794,24.99807,0.000040,24.039294,0.0005,1.355
11340.00,7.618376,24.99762,0.000038,24.040654,0.0005,1.356
11342.00,7.618322,24.99699,0.000037,24.039715,0.0005,1.356
11344.00,7.618009,24.99755,0.000038,24.039797,0.0005,1.356
11346.00,7.618076,24.99742,0.000038,24.039603,0.0005,1.356
11348.00,7.617799,24.99700,0.000038,24.039094,0.0005,1.355
11350.00,7.618446,24.99717,0.000038,24.040004,0.0005,1.356
11352.00,7.617699,24.99692,0.000037,24.040272,0.0005,1.357
11354.00,7.618092,24.99742,0.000038,24.040115,0.0005,1.357
11356.00,7.617851,24.99751,0.000039,24.039799,0.0005,1.356
11358.00,7.618208,24.99735,0.000038,24.039690,0.0005,1.356
11360.00,7.618755,24.99778,0.000037,24.039586,0.0005,1.356
11362.00,7.618810,24.99783,0.000038,24.040654,0.0005,1.357
11364.00,7.619108,24.99784,0.000038,24.040641,0.0005,1.356
11366.00,7.618788,24.99880,0.000038,24.039734,0.0005,1.357
11368.00,7.618582,24.99793,0.000037,24.040095,0.0005,1.357
11370.00,7.618310,24.99724,0.000037,24.040752,0.0005,1.357
11372.00,7.619489,24.99683,0.000037,24.040154,0.0005,1.357
11374.00,7.619122,24.99731,0.000037,24.039446,0.0005,1.356
11376.00,7.618703,24.99693,0.000038,24.040350,0.0005,1.356
11378.00,7.619181,24.99677,0.000040,24.040099,0.0005,1.356
11380.00,7.619218,24.99682,0.000040,24.039724,0.0005,1.356
11382.00,7.620121,24.99694,0.000038,24.039432,0.0005,1.357
11384.00,7.619519,24.99688,0.000038,24.040785,0.0005,1.357
11386.00,7.618741,24.99705,0.000038,24.040888,0.0005,1.357
11388.00,7.618400,24.99604,0.000038,24.040492,0.0005,1.357
11390.00,7.618455,24.99650,0.000037,24.039734,0.0005,1.357
11392.00,7.617959,24.99649,0.000036,24.039772,0.0005,1.356
11394.00,7.617631,24.99775,0.000038,24.039999,0.0005,1.356
11396.00,7.618117,24.99750,0.000039,24.039486,0.0005,1.357
11398.00,7.618386,24.99801,0.000037,24.040354,0.0004,1.357
11400.00,7.617418,24.99769,0.000039,24.040717,0.0005,1.356
11402.00,7.616668,24.99761,0.000038,24.040039,0.0005,1.356
11404.00,7.616873,24.99730,0.000038,24.039554,0.0006,1.356
@19,12.0000,24.0
11406.00,7.616234,24.99794,0.000038,24.039795,0.0006,1.357
11408.00,7.614954,24.99832,0.000038,24.039866,0.0005,1.357
11410.00,7.610783,24.99786,0.000038,24.040084,0.0005,1.357
11412.00,7.604548,24.99796,0.000038,24.040170,0.0005,1.356
11414.00,7.598154,24.99806,0.000039,24.039534,0.0005,1.356
11416.00,7.595060,24.99816,0.000039,24.039890,0.0005,1.356
11418.00,7.596608,24.99759,0.000039,24.040023,0.0005,1.356
11420.00,7.600712,24.99782,0.000037,24.039954,0.0005,1.357
11422.00,7.605998,24.99665,0.000037,24.040652,0.0005,1.358
11424.00,7.612493,24.99629,0.000036,24.040330,0.0005,1.359
11426.00,7.620205,24.99753,0.000035,24.040312,0.0005,1.358
11428.00,7.628861,24.99718,0.000038,24.039797,0.0005,1.358
11430.00,7.636225,24.99743,0.000037,24.039904,0.0005,1.358
11432.00,7.643050,24.99801,0.000036,24.040314,0.0005,1.358
11434.00,7.652419,24.99768,0.000037,24.040661,0.0005,1.359
11436.00,7.663356,24.99632,0.000038,24.040119,0.0005,1.359
11438.00,7.670916,24.99721,0.000035,24.039906,0.0005,1.359
11440.00,7.674484,24.99630,0.000036,24.040037,0.0004,1.359
11442.00,7.673961,24.99651,0.000037,24.040014,0.0005,1.358
11444.00,7.671809,24.99729,0.000037,24.040212,0.0005,1.357
11446.00,7.668026,24.99728,0.000040,24.042634,0.0005,1.357
11448.00,7.664000,24.99705,0.000038,24.040177,0.0005,1.358
11450.00,7.658150,24.99612,0.000039,24.039819,0.0005,1.357
11452.00,7.653086,24.99685,0.000039,24.040815,0.0005,1.357
11454.00,7.648145,24.99727,0.000039,24.040510,0.0005,1.357
11456.00,7.644000,24.99665,0.000038,24.040417,0.0005,1.357
11458.00,7.640996,24.99583,0.000039,24.039075,0.0005,1.358
11460.00,7.639072,24.99567,0.000038,24.040408,0.0005,1.358
11462.00,7.637464,24.99663,0.000038,24.039937,0.0005,1.358
11464.00,7.637297,24.99593,0.000038,24.040121,0.0005,1.358
11466.00,7.637202,24.99594,0.000039,24.039914,0.0005,1.357
11468.00,7.637972,24.99653,0.000039,24.040581,0.0005,1.357
11470.00,7.638459,24.99600,0.000037,24.041241,0.0005,1.357
11472.00,7.639159,24.99589,0.000038,24.040028,0.0005,1.357
11474.00,7.639697,24.99509,0.000038,24.040188,0.0005,1.358
11476.00,7.640411,24.99518,0.000040,24.040157,0.0006,1.358
11478.00,7.640591,24.99631,0.000038,24.040297,0.0005,1.358
11480.00,7.640371,24.99650,0.000037,24.039592,0.0005,1.358
11482.00,7.640607,24.99626,0.000039,24.040112,0.0005,1.358
11484.00,7.641613,24.99607,0.000040,24.041254,0.0005,1.357
11486.00,7.642880,24.99727,0.000038,24.039537,0.0005,1.358
11488.00,7.643713,24.99744,0.000035,24.039104,0.0005,1.358
11490.00,7.642793,24.99767,0.000035,24.039906,0.0005,1.357
11492.00,7.643391,24.99739,0.000038,24.040901,0.0005,1.357
11494.00,7.644308,24.99689,0.000040,24.040048,0.0005,1.358
11496.00,7.643561,24.99718,0.000038,24.039572,0.0005,1.358
11498.00,7.643189,24.99767,0.000038,24.039815,0.0005,1.358
11500.00,7.643580,24.99705,0.000039,24.041405,0.0006,1.358
11502.00,7.644038,24.99652,0.000038,24.039021,0.0005,1.358
11504.00,7.645114,24.99667,0.000038,24.040021,0.0005,1.357
11506.00,7.645858,24.99647,0.000038,24.040715,0.0005,1.357
11508.00,7.645666,24.99689,0.000039,24.039735,0.0005,1.358
11510.00,7.645886,24.99624,0.000041,24.040959,0.0005,1.358
11512.00,7.645692,24.99470,0.000045,24.039663,0.0005,1.358
11514.00,7.646409,24.99538,0.000043,24.040925,0.0006,1.358
11516.00,7.646086,24.99633,0.000038,24.040112,0.0005,1.357
11518.00,7.645614,24.99753,0.000039,24.041732,0.0005,1.358
11520.00,7.646131,24.99687,0.000039,24.040621,0.0005,1.358
11522.00,7.645440,24.99798,0.000038,24.039630,0.0005,1.358
11524.00,7.645242,24.99764,0.000037,24.039044,0.0005,1.358
11526.00,7.645657,24.99762,0.000035,24.038321,0.0005,1.358
11528.00,7.645556,24.99770,0.000037,24.038455,0.0005,1.358
11530.00,7.645297,24.99661,0.000037,24.039594,0.0005,1.359
11532.00,7.644463,24.99731,0.000037,24.039501,0.0005,1.358
11534.00,7.642687,24.99682,0.000039,24.039706,0.0005,1.358
11536.00,7.642417,24.99529,0.000041,24.040335,0.0005,1.358
11538.00,7.643218,24.99573,0.000038,24.039659,0.0005,1.358
11540.00,7.642573,24.99495,0.000040,24.040354,0.0005,1.359
11542.00,7.642098,24.99590,0.000040,24.040868,0.0006,1.358
11544.00,7.641121,24.99697,0.000038,24.040881,0.0005,1.359
11546.00,7.641896,24.99711,0.000038,24.039483,0.0005,1.358
11548.00,7.641214,24.99585,0.000041,24.040092,0.0005,1.358
11550.00,7.640546,24.99731,0.000036,24.040385,0.0005,1.359
11552.00,7.639977,24.99743,0.000036,24.042225,0.0005,1.359
11554.00,7.638302,24.99782,0.000036,24.040024,0.0005,1.359
11556.00,7.637695,24.99789,0.000036,24.039604,0.0006,1.359
11558.00,7.638006,24.99703,0.000039,24.040757,0.0005,1.359
11560.00,7.637749,24.99740,0.000038,24.039879,0.0005,1.358
11562.00,7.637451,24.99693,0.000038,24.039841,0.0005,1.358
11564.00,7.636939,24.99530,0.000042,24.040030,0.0005,1.358
11566.00,7.635948,24.99657,0.000039,24.040563,0.0005,1.358
11568.00,7.634699,24.99654,0.000039,24.041486,0.0005,1.359
11570.00,7.633909,24.99740,0.000038,24.039584,0.0005,1.359
11572.00,7.633797,24.99633,0.000037,24.040466,0.0005,1.358
11574.00,7.633491,24.99681,0.000038,24.039701,0.0005,1.359
11576.00,7.633567,24.99623,0.000041,24.040808,0.0006,1.359
11578.00,7.632118,24.99663,0.000039,24.040494,0.0006,1.359
11580.00,7.631414,24.99685,0.000037,24.040528,0.0005,1.358
11582.00,7.631418,24.99664,0.000037,24.041583,0.0005,1.359
11584.00,7.632002,24.99677,0.000039,24.040937,0.0005,1.359
11586.00,7.632782,24.99673,0.000039,24.039719,0.0006,1.359
11588.00,7.632421,24.99653,0.000038,24.040799,0.0005,1.358
11590.00,7.631290,24.99701,0.000039,24.041559,0.0005,1.359
11592.00,7.629921,24.99687,0.000037,24.039614,0.0005,1.359
11594.00,7.629628,24.99606,0.000039,24.040825,0.0005,1.358
11596.00,7.628499,24.99694,0.000038,24.040475,0.0004,1.358
11598.00,7.628673,24.99619,0.000039,24.040837,0.0005,1.358
11600.00,7.628551,24.99587,0.000037,24.038910,0.0005,1.359
11602.00,7.628260,24.99622,0.000038,24.040299,0.0005,1.359
11604.00,7.628549,24.99655,0.000037,24.040374,0.0005,1.358
11606.00,7.629276,24.99553,0.000040,24.040199,0.0005,1.358
11608.00,7.629829,24.99589,0.000039,24.039806,0.0005,1.359
11610.00,7.629538,24.99607,0.000039,24.040648,0.0005,1.359
11612.00,7.628551,24.99474,0.000041,24.040263,0.0005,1.357
11614.00,7.628474,24.99473,0.000038,24.040165,0.0005,1.359
11616.00,7.628484,24.99490,0.000037,24.040843,0.0005,1.360
11618.00,7.627514,24.99621,0.000038,24.039855,0.0005,1.359
11620.00,7.627204,24.99614,0.000038,24.040103,0.0005,1.359
11622.00,7.626740,24.99589,0.000037,24.040097,0.0005,1.359
11624.00,7.626480,24.99592,0.000039,24.040645,0.0005,1.360
11626.00,7.626887,24.99586,0.000038,24.040568,0.0005,1.359
11628.00,7.626786,24.99602,0.000038,24.039384,0.0005,1.359
11630.00,7.626944,24.99669,0.000039,24.040095,0.0005,1.359
11632.00,7.626239,24.99683,0.000037,24.040510,0.0005,1.359
11634.00,7.625977,24.99627,0.000039,24.040363,0.0005,1.359
11636.00,7.625269,24.99638,0.000038,24.039461,0.0005,1.359
11638.00,7.624636,24.99714,0.000039,24.039586,0.0005,1.359
11640.00,7.624319,24.99646,0.000039,24.040906,0.0005,1.359
11642.00,7.624382,24.99680,0.000039,24.041095,0.0005,1.359
11644.00,7.624327,24.99650,0.000039,24.040848,0.0005,1.359
11646.00,7.624585,24.99650,0.000037,24.039414,0.0005,1.359
11648.00,7.624894,24.99598,0.000037,24.039348,0.0005,1.359
11650.00,7.624840,24.99664,0.000037,24.040885,0.0005,1.359
11652.00,7.624088,24.99708,0.000038,24.040412,0.0005,1.359
11654.00,7.623137,24.99698,0.000040,24.040068,0.0005,1.359
11656.00,7.622848,24.99760,0.000039,24.040428,0.0005,1.359
11658.00,7.622648,24.99722,0.000039,24.040681,0.0005,1.358
11660.00,7.623286,24.99745,0.000039,24.040348,0.0005,1.358
11662.00,7.623856,24.99684,0.000039,24.040248,0.0005,1.358
11664.00,7.624261,24.99629,0.000038,24.039968,0.0005,1.359
11666.00,7.625062,24.99617,0.000037,24.039910,0.0005,1.359
11668.00,7.624230,24.99582,0.000037,24.040272,0.0005,1.359
11670.00,7.623588,24.99652,0.000039,24.039584,0.0005,1.359
11672.00,7.623393,24.99777,0.000038,24.040335,0.0005,1.359
11674.00,7.623824,24.99737,0.000037,24.039790,0.0005,1.359
11676.00,7.623986,24.99848,0.000037,24.040648,0.0006,1.359
11678.00,7.622848,24.99773,0.000038,24.040514,0.0005,1.358
11680.00,7.622913,24.99730,0.000039,24.040601,0.0005,1.359
11682.00,7.622501,24.99699,0.000039,24.039635,0.0005,1.359
11684.00,7.621509,24.99634,0.000038,24.039912,0.0005,1.359
11686.00,7.621509,24.99737,0.000037,24.039444,0.0005,1.359
11688.00,7.621857,24.99805,0.000038,24.040068,0.0005,1.359
11690.00,7.621231,24.99798,0.000039,24.040408,0.0006,1.359
11692.00,7.621658,24.99809,0.000038,24.040708,0.0005,1.359
11694.00,7.622184,24.99777,0.000037,24.040308,0.0005,1.359
11696.00,7.622232,24.99708,0.000037,24.039694,0.0005,1.359
11698.00,7.622694,24.99669,0.000039,24.039848,0.0005,1.359
11700.00,7.623133,24.99750,0.000038,24.039754,0.0005,1.359
11702.00,7.622241,24.99726,0.000038,24.040377,0.0005,1.359
11704.00,7.622303,24.99592,0.000037,24.039864,0.0005,1.359
11706.00,7.621818,24.99574,0.000037,24.039152,0.0005,1.359
11708.00,7.621879,24.99698,0.000038,24.040072,0.0005,1.359
11710.00,7.621708,24.99718,0.000037,24.040394,0.0005,1.359
11712.00,7.620611,24.99725,0.000037,24.040459,0.0005,1.359
11714.00,7.620680,24.99630,0.000036,24.039399,0.0005,1.360
11716.00,7.619794,24.99626,0.000037,24.040461,0.0005,1.359
11718.00,7.620126,24.99733,0.000038,24.039701,0.0005,1.359
11720.00,7.619662,24.99740,0.000038,24.039875,0.0005,1.359
11722.00,7.619699,24.99787,0.000038,24.039639,0.0005,1.359
11724.00,7.620824,24.99811,0.000038,24.039328,0.0005,1.359
11726.00,7.620197,24.99734,0.000039,24.040417,0.0005,1.359
11728.00,7.620670,24.99825,0.000038,24.040472,0.0005,1.359
11730.00,7.620408,24.99812,0.000037,24.040121,0.0005,1.359
11732.00,7.619378,24.99805,0.000037,24.039390,0.0005,1.360
11734.00,7.619336,24.99862,0.000038,24.039794,0.0005,1.359
11736.00,7.619568,24.99876,0.000038,24.039790,0.0005,1.359
11738.00,7.619070,24.99881,0.000037,24.040174,0.0005,1.360
11740.00,7.618467,24.99801,0.000038,24.040832,0.0005,1.360
11742.00,7.618970,24.99813,0.000038,24.040217,0.0005,1.359
11744.00,7.619328,24.99830,0.000037,24.041010,0.0005,1.359
11746.00,7.619547,24.99895,0.000037,24.040443,0.0005,1.359
11748.00,7.619477,24.99797,0.000038,24.040026,0.0005,1.359
11750.00,7.619420,24.99741,0.000037,24.040239,0.0005,1.359
11752.00,7.619964,24.99757,0.000039,24.040192,0.0005,1.359
11754.00,7.620497,24.99777,0.000038,24.039828,0.0005,1.359
11756.00,7.620930,24.99753,0.000039,24.039674,0.0005,1.360
11758.00,7.621137,24.99858,0.000038,24.039588,0.0006,1.360
11760.00,7.621457,24.99802,0.000039,24.039786,0.0005,1.359
11762.00,7.622046,24.99935,0.000038,24.039983,0.0005,1.360
11764.00,7.621555,24.99930,0.000037,24.040455,0.0005,1.360
11766.00,7.622083,24.99904,0.000037,24.040270,0.0005,1.359
11768.00,7.621967,24.99894,0.000038,24.040250,0.0005,1.359
11770.00,7.621167,24.99935,0.000038,24.039674,0.0005,1.359
11772.00,7.621107,24.99901,0.000038,24.040135,0.0005,1.360
11774.00,7.620908,24.99887,0.000038,24.040921,0.0005,1.359
11776.00,7.620919,24.99809,0.000037,24.039908,0.0005,1.359
11778.00,7.620870,24.99881,0.000038,24.040455,0.0006,1.359
11780.00,7.620827,24.99916,0.000037,24.040214,0.0005,1.359
11782.00,7.620918,24.99888,0.000038,24.039717,0.0005,1.360
11784.00,7.621146,24.99876,0.000038,24.039784,0.0005,1.360
11786.00,7.620529,24.99767,0.000039,24.039228,0.0005,1.360
11788.00,7.619254,24.99702,0.000037,24.040777,0.0005,1.359
11790.00,7.619174,24.99744,0.000036,24.040068,0.0005,1.359
11792.00,7.619664,24.99711,0.000038,24.040199,0.0005,1.360
11794.00,7.620244,24.99710,0.000038,24.040790,0.0005,1.360
11796.00,7.619917,24.99693,0.000037,24.039890,0.0005,1.359
11798.00,7.619134,24.99671,0.000038,24.039554,0.0005,1.359
11800.00,7.619998,24.99526,0.000039,24.040154,0.0005,1.359
11802.00,7.619639,24.99626,0.000038,24.040177,0.0005,1.359
11804.00,7.618887,24.99733,0.000037,24.040185,0.0005,1.360
11806.00,7.618264,24.99617,0.000037,24.040199,0.0005,1.360
11808.00,7.619388,24.99646,0.000037,24.040079,0.0005,1.360
11810.00,7.618911,24.99642,0.000038,24.040044,0.0005,1.360
11812.00,7.619342,24.99708,0.000037,24.040445,0.0005,1.360
11814.00,7.619335,24.99684,0.000037,24.040477,0.0005,1.360
11816.00,7.619141,24.99709,0.000037,24.040197,0.0005,1.360
11818.00,7.618448,24.99656,0.000038,24.040375,0.0005,1.360
11820.00,7.618423,24.99629,0.000040,24.040705,0.0005,1.359
11822.00,7.618529,24.99647,0.000039,24.040450,0.0005,1.359
11824.00,7.619774,24.99589,0.000038,24.040012,0.0005,1.360
11826.00,7.620207,24.99604,0.000039,24.040785,0.0005,1.360
11828.00,7.620095,24.99615,0.000039,24.040077,0.0005,1.360
11830.00,7.619826,24.99664,0.000038,24.040385,0.0005,1.360
11832.00,7.619156,24.99649,0.000037,24.040755,0.0005,1.360
11834.00,7.619038,24.99624,0.000037,24.039828,0.0005,1.360
11836.00,7.618835,24.99538,0.000037,24.040010,0.0005,1.360
11838.00,7.619209,24.99466,0.000036,24.040079,0.0005,1.360
11840.00,7.620194,24.99619,0.000038,24.040728,0.0005,1.360
11842.00,7.620747,24.99699,0.000037,24.040448,0.0005,1.359
11844.00,7.621201,24.99632,0.000037,24.039801,0.0005,1.360
11846.00,7.620692,24.99506,0.000037,24.039981,0.0005,1.360
11848.00,7.619806,24.99522,0.000038,24.039581,0.0005,1.360
11850.00,7.619275,24.99607,0.000037,24.039732,0.0005,1.359
11852.00,7.618759,24.99631,0.000037,24.040459,0.0005,1.359
11854.00,7.619234,24.99624,0.000037,24.039434,0.0005,1.360
11856.00,7.619126,24.99687,0.000038,24.039859,0.0005,1.360
11858.00,7.618021,24.99645,0.000037,24.039870,0.0005,1.360
11860.00,7.618198,24.99613,0.000038,24.040332,0.0005,1.360
11862.00,7.618631,24.99581,0.000038,24.040712,0.0005,1.359
11864.00,7.619071,24.99583,0.000038,24.039650,0.0005,1.359
11866.00,7.619136,24.99655,0.000038,24.040252,0.0005,1.360
11868.00,7.618204,24.99643,0.000037,24.040130,0.0005,1.360
11870.00,7.618065,24.99619,0.000039,24.039821,0.0005,1.360
11872.00,7.618347,24.99704,0.000038,24.039124,0.0005,1.360
11874.00,7.618317,24.99738,0.000038,24.039866,0.0005,1.359
11876.00,7.618126,24.99692,0.000037,24.040246,0.0005,1.360
11878.00,7.618659,24.99728,0.000038,24.040497,0.0005,1.360
11880.00,7.618821,24.99777,0.000037,24.039257,0.0005,1.360
11882.00,7.619248,24.99788,0.000038,24.040090,0.0005,1.360
11884.00,7.619614,24.99748,0.000039,24.040275,0.0005,1.360
11886.00,7.619015,24.99723,0.000038,24.040077,0.0005,1.360
11888.00,7.618473,24.99639,0.000038,24.040475,0.0005,1.360
11890.00,7.618582,24.99749,0.000038,24.039837,0.0005,1.360
11892.00,7.619427,24.99798,0.000038,24.040443,0.0005,1.359
11894.00,7.619493,24.99781,0.000038,24.039355,0.0005,1.359
11896.00,7.619327,24.99726,0.000038,24.039448,0.0005,1.359
11898.00,7.618964,24.99741,0.000037,24.040312,0.0005,1.360
11900.00,7.618147,24.99735,0.000037,24.040225,0.0005,1.360
11902.00,7.617754,24.99774,0.000036,24.040826,0.0005,1.360
11904.00,7.618625,24.99673,0.000037,24.039575,0.0005,1.359
11906.00,7.618844,24.99742,0.000038,24.040677,0.0005,1.360
11908.00,7.618731,24.99735,0.000039,24.040550,0.0005,1.359
11910.00,7.618995,24.99693,0.000038,24.040595,0.0005,1.359
11912.00,7.618489,24.99821,0.000038,24.039772,0.0005,1.359
11914.00,7.618899,24.99800,0.000038,24.040055,0.0005,1.359
11916.00,7.618773,24.99821,0.000038,24.040055,0.0005,1.359
11918.00,7.618823,24.99790,0.000038,24.040305,0.0005,1.359
11920.00,7.618152,24.99718,0.000038,24.039650,0.0005,1.360
11922.00,7.617615,24.99691,0.000037,24.040168,0.0005,1.359
11924.00,7.617323,24.99639,0.000038,24.040139,0.0005,1.359
11926.00,7.617198,24.99569,0.000037,24.039964,0.0005,1.360
11928.00,7.617696,24.99612,0.000038,24.040335,0.0005,1.359
11930.00,7.617676,24.99642,0.000039,24.040786,0.0005,1.360
11932.00,7.617939,24.99587,0.000040,24.040565,0.0005,1.359
11934.00,7.618060,24.99601,0.000038,24.040890,0.0005,1.358
11936.00,7.618754,24.99609,0.000037,24.040225,0.0005,1.359
11938.00,7.618119,24.99727,0.000038,24.039977,0.0005,1.359
11940.00,7.617700,24.99763,0.000039,24.039757,0.0005,1.359
11942.00,7.617538,24.99710,0.000038,24.040290,0.0005,1.359
11944.00,7.617573,24.99742,0.000038,24.039801,0.0005,1.359
11946.00,7.617855,24.99692,0.000038,24.039877,0.0005,1.360
11948.00,7.617240,24.99728,0.000037,24.039543,0.0005,1.359
11950.00,7.617222,24.99726,0.000039,24.040434,0.0005,1.359
11952.00,7.617375,24.99649,0.000038,24.040372,0.0005,1.359
11954.00,7.617915,24.99684,0.000038,24.040152,0.0005,1.358
11956.00,7.616924,24.99656,0.000037,24.040250,0.0005,1.360
11958.00,7.616787,24.99627,0.000038,24.040077,0.0005,1.359
11960.00,7.617736,24.99601,0.000039,24.040345,0.0005,1.358
11962.00,7.617657,24.99629,0.000038,24.040155,0.0005,1.359
11964.00,7.617146,24.99609,0.000038,24.040512,0.0005,1.359
11966.00,7.617464,24.99584,0.000037,24.040295,0.0005,1.359
11968.00,7.617487,24.99652,0.000038,24.039784,0.0005,1.360
11970.00,7.617357,24.99646,0.000037,24.040461,0.0005,1.359
11972.00,7.617773,24.99648,0.000038,24.040510,0.0005,1.359
11974.00,7.618163,24.99667,0.000038,24.040370,0.0005,1.360
11976.00,7.617939,24.99678,0.000037,24.040159,0.0005,1.359
11978.00,7.617845,24.99667,0.000038,24.039310,0.0005,1.359
11980.00,7.619063,24.99654,0.000039,24.039826,0.0005,1.359
11982.00,7.618652,24.99615,0.000038,24.039594,0.0005,1.358
11984.00,7.617950,24.99595,0.000039,24.039539,0.0005,1.359
11986.00,7.618315,24.99557,0.000037,24.040126,0.0005,1.359
11988.00,7.618833,24.99638,0.000038,24.039663,0.0005,1.359
11990.00,7.617846,24.99653,0.000037,24.039912,0.0005,1.359
11992.00,7.618148,24.99670,0.000037,24.040817,0.0005,1.360
11994.00,7.618406,24.99700,0.000037,24.040272,0.0005,1.359
11996.00,7.618375,24.99738,0.000037,24.039684,0.0005,1.359
11998.00,7.619235,24.99741,0.000038,24.039383,0.0005,1.359
12000.00,7.619594,24.99715,0.000038,24.039970,0.0005,1.359
12002.00,7.618752,24.99633,0.000038,24.040866,0.0005,1.358
12004.00,7.618789,24.99714,0.000037,24.040235,0.0005,1.359
@20,12.0000,24.0
12006.00,7.618659,24.99736,0.000037,24.040735,0.0005,1.359
12008.00,7.618018,24.99680,0.000037,24.040781,0.0005,1.359
12010.00,7.613042,24.99736,0.000037,24.040465,0.0005,1.359
12012.00,7.605750,24.99781,0.000039,24.040539,0.0005,1.358
12014.00,7.599475,24.99769,0.000038,24.040286,0.0005,1.358
12016.00,7.595820,24.99820,0.000038,24.040445,0.0004,1.358
12018.00,7.596266,24.99765,0.000037,24.039694,0.0005,1.358
12020.00,7.599986,24.99744,0.000038,24.040163,0.0005,1.359
12022.00,7.604931,24.99822,0.000036,24.040246,0.0005,1.359
12024.00,7.611374,24.99842,0.000037,24.041379,0.0005,1.360
12026.00,7.618082,24.99767,0.000036,24.040105,0.0005,1.360
12028.00,7.626294,24.99691,0.000036,24.040024,0.0005,1.360
12030.00,7.633005,24.99731,0.000037,24.040330,0.0005,1.360
12032.00,7.638942,24.99734,0.000037,24.039741,0.0005,1.360
12034.00,7.647480,24.99672,0.000036,24.040441,0.0005,1.361
12036.00,7.657204,24.99710,0.000036,24.040610,0.0005,1.361
12038.00,7.664226,24.99774,0.000036,24.040075,0.0005,1.361
12040.00,7.668306,24.99708,0.000036,24.040063,0.0005,1.361
12042.00,7.668074,24.99725,0.000036,24.040168,0.0005,1.359
12044.00,7.666956,24.99747,0.000037,24.039572,0.0004,1.359
12046.00,7.662768,24.99716,0.000038,24.039743,0.0004,1.359
12048.00,7.658224,24.99746,0.000038,24.040626,0.0005,1.359
12050.00,7.652933,24.99730,0.000038,24.040295,0.0005,1.359
12052.00,7.646325,24.99677,0.000039,24.039446,0.0005,1.358
12054.00,7.642582,24.99734,0.000039,24.040123,0.0005,1.359
12056.00,7.639643,24.99670,0.000038,24.039859,0.0004,1.359
12058.00,7.636259,24.99656,0.000039,24.039744,0.0005,1.359
12060.00,7.634370,24.99653,0.000038,24.040130,0.0005,1.359
12062.00,7.634668,24.99710,0.000038,24.040421,0.0005,1.359
12064.00,7.636095,24.99757,0.000038,24.039861,0.0005,1.359
12066.00,7.636381,24.99678,0.000039,24.040961,0.0005,1.358
12068.00,7.636541,24.99668,0.000038,24.040235,0.0005,1.359
12070.00,7.636622,24.99719,0.000038,24.040199,0.0005,1.359
12072.00,7.636371,24.99807,0.000037,24.039406,0.0004,1.358
12074.00,7.636345,24.99773,0.000037,24.039843,0.0005,1.359
12076.00,7.636201,24.99763,0.000037,24.040246,0.0005,1.359
12078.00,7.636548,24.99749,0.000038,24.039737,0.0005,1.358
12080.00,7.637202,24.99763,0.000039,24.040159,0.0004,1.358
12082.00,7.637910,24.99746,0.000039,24.039304,0.0005,1.358
12084.00,7.638993,24.99785,0.000038,24.039972,0.0005,1.360
12086.00,7.639363,24.99753,0.000037,24.040925,0.0005,1.359
12088.00,7.638077,24.99773,0.000037,24.039812,0.0005,1.359
12090.00,7.638150,24.99868,0.000037,24.040374,0.0004,1.359
12092.00,7.639470,24.99807,0.000037,24.040485,0.0005,1.359
12094.00,7.638763,24.99800,0.000038,24.040126,0.0005,1.359
12096.00,7.639209,24.99818,0.000037,24.039264,0.0004,1.358
12098.00,7.640814,24.99720,0.000036,24.039852,0.0005,1.358
12100.00,7.641928,24.99697,0.000038,24.040395,0.0005,1.358
12102.00,7.642411,24.99782,0.000037,24.039010,0.0005,1.359
12104.00,7.642675,24.99813,0.000037,24.039524,0.0005,1.359
12106.00,7.643364,24.99684,0.000036,24.039746,0.0005,1.359
12108.00,7.642656,24.99672,0.000037,24.040565,0.0005,1.359
12110.00,7.643062,24.99582,0.000038,24.039950,0.0005,1.359
12112.00,7.643259,24.99704,0.000038,24.040110,0.0005,1.358
12114.00,7.644147,24.99633,0.000039,24.040292,0.0005,1.359
12116.00,7.643830,24.99597,0.000038,24.039503,0.0005,1.358
12118.00,7.643369,24.99584,0.000036,24.039684,0.0005,1.358
12120.00,7.642192,24.99537,0.000038,24.040339,0.0005,1.358
12122.00,7.641782,24.99559,0.000036,24.040417,0.0005,1.358
12124.00,7.641068,24.99668,0.000037,24.040095,0.0005,1.358
12126.00,7.641167,24.99832,0.000037,24.039775,0.0005,1.358
12128.00,7.641273,24.99813,0.000037,24.039972,0.0005,1.358
12130.00,7.641708,24.99809,0.000037,24.039792,0.0005,1.358
12132.00,7.640943,24.99761,0.000038,24.040428,0.0005,1.358
12134.00,7.640045,24.99758,0.000037,24.040685,0.0005,1.358
12136.00,7.639177,24.99797,0.000038,24.039557,0.0005,1.358
12138.00,7.637620,24.99924,0.000039,24.039964,0.0005,1.358
12140.00,7.637192,24.99996,0.000039,24.039930,0.0005,1.358
12142.00,7.637513,24.99862,0.000038,24.039964,0.0005,1.358
12144.00,7.636657,24.99960,0.000037,24.039670,0.0005,1.358
12146.00,7.635456,24.99978,0.000038,24.040250,0.0005,1.359
12148.00,7.634672,24.99975,0.000037,24.040199,0.0005,1.358
12150.00,7.635649,24.99988,0.000038,24.039694,0.0005,1.358
12152.00,7.635688,24.99887,0.000039,24.040301,0.0005,1.358
12154.00,7.636014,24.99770,0.000037,24.039986,0.0005,1.358
12156.00,7.636202,24.99660,0.000037,24.040495,0.0005,1.358
12158.00,7.635692,24.99703,0.000037,24.040839,0.0005,1.357
12160.00,7.635125,24.99746,0.000038,24.040185,0.0005,1.358
12162.00,7.634274,24.99747,0.000037,24.038943,0.0004,1.358
12164.00,7.632769,24.99771,0.000037,24.039494,0.0005,1.358
12166.00,7.632551,24.99755,0.000037,24.039361,0.0005,1.358
12168.00,7.631569,24.99759,0.000037,24.040550,0.0005,1.358
12170.00,7.631667,24.99826,0.000037,24.040426,0.0005,1.358
12172.00,7.631989,24.99762,0.000036,24.039712,0.0004,1.358
12174.00,7.632031,24.99825,0.000036,24.039826,0.0004,1.358
12176.00,7.631086,24.99928,0.000037,24.040297,0.0005,1.358
12178.00,7.631916,24.99952,0.000037,24.039890,0.0005,1.357
12180.00,7.631091,24.99964,0.000037,24.039904,0.0005,1.357
12182.00,7.630431,24.99953,0.000036,24.039784,0.0005,1.358
12184.00,7.630578,24.99893,0.000035,24.039530,0.0005,1.358
12186.00,7.629921,24.99898,0.000037,24.040214,0.0005,1.358
12188.00,7.629236,24.99726,0.000036,24.040390,0.0005,1.358
12190.00,7.629443,24.99780,0.000037,24.039901,0.0004,1.357
12192.00,7.628897,24.99737,0.000037,24.039288,0.0005,1.358
12194.00,7.628279,24.99691,0.000035,24.040221,0.0005,1.357
12196.00,7.627925,24.99727,0.000037,24.039617,0.0005,1.357
12198.00,7.627764,24.99751,0.000039,24.040261,0.0005,1.357
12200.00,7.627296,24.99736,0.000038,24.039184,0.0004,1.358
12202.00,7.627317,24.99676,0.000037,24.040115,0.0004,1.357
12204.00,7.627713,24.99663,0.000038,24.040961,0.0005,1.357
12206.00,7.626955,24.99604,0.000037,24.040017,0.0005,1.357
12208.00,7.625423,24.99601,0.000037,24.040486,0.0005,1.358
12210.00,7.625142,24.99716,0.000036,24.040332,0.0005,1.358
12212.00,7.626218,24.99600,0.000036,24.039814,0.0005,1.359
12214.00,7.625677,24.99645,0.000036,24.039261,0.0004,1.358
12216.00,7.625199,24.99689,0.000036,24.040375,0.0004,1.357
12218.00,7.625421,24.99771,0.000036,24.039455,0.0005,1.357
12220.00,7.626176,24.99741,0.000037,24.040328,0.0005,1.357
12222.00,7.626215,24.99733,0.000039,24.039935,0.0004,1.357
12224.00,7.625669,24.99692,0.000038,24.039621,0.0005,1.357
12226.00,7.626379,24.99630,0.000037,24.039535,0.0005,1.357
12228.00,7.627249,24.99604,0.000036,24.039672,0.0004,1.358
12230.00,7.626196,24.99644,0.000037,24.039275,0.0005,1.357
12232.00,7.624865,24.99679,0.000037,24.039241,0.0005,1.358
12234.00,7.624619,24.99711,0.000036,24.039875,0.0005,1.358
12236.00,7.625334,24.99744,0.000037,24.040546,0.0005,1.357
12238.00,7.625361,24.99699,0.000037,24.040315,0.0005,1.357
12240.00,7.623895,24.99697,0.000038,24.040474,0.0005,1.357
12242.00,7.623937,24.99719,0.000036,24.040315,0.0005,1.358
12244.00,7.624356,24.99669,0.000037,24.039870,0.0004,1.358
12246.00,7.624540,24.99627,0.000038,24.040608,0.0005,1.357
12248.00,7.624504,24.99581,0.000036,24.040339,0.0005,1.358
12250.00,7.624408,24.99537,0.000038,24.039946,0.0005,1.356
12252.00,7.625019,24.99662,0.000038,24.039041,0.0005,1.357
12254.00,7.624339,24.99767,0.000036,24.038984,0.0005,1.357
12256.00,7.624245,24.99673,0.000037,24.039828,0.0005,1.357
12258.00,7.623432,24.99694,0.000037,24.040541,0.0004,1.357
12260.00,7.622652,24.99752,0.000038,24.040290,0.0005,1.357
12262.00,7.623257,24.99774,0.000037,24.039928,0.0004,1.356
12264.00,7.623425,24.99640,0.000038,24.040548,0.0005,1.357
12266.00,7.623801,24.99635,0.000039,24.040170,0.0005,1.356
12268.00,7.623943,24.99653,0.000037,24.040988,0.0004,1.357
12270.00,7.624212,24.99678,0.000037,24.040021,0.0005,1.357
12272.00,7.622527,24.99661,0.000037,24.039912,0.0005,1.357
12274.00,7.622210,24.99647,0.000038,24.039741,0.0005,1.357
12276.00,7.622739,24.99650,0.000037,24.039510,0.0005,1.356
12278.00,7.622158,24.99589,0.000039,24.040241,0.0005,1.357
12280.00,7.621784,24.99618,0.000038,24.039484,0.0005,1.356
12282.00,7.621894,24.99591,0.000038,24.039672,0.0005,1.357
12284.00,7.621455,24.99553,0.000036,24.040477,0.0005,1.357
12286.00,7.621677,24.99482,0.000037,24.040266,0.0005,1.357
12288.00,7.622189,24.99476,0.000037,24.039719,0.0005,1.356
12290.00,7.621880,24.99465,0.000038,24.039992,0.0005,1.356
12292.00,7.620937,24.99479,0.000039,24.039877,0.0005,1.356
12294.00,7.620911,24.99539,0.000036,24.039710,0.0004,1.358
12296.00,7.620679,24.99550,0.000035,24.039328,0.0004,1.357
12298.00,7.620494,24.99629,0.000035,24.039217,0.0005,1.357
12300.00,7.620851,24.99659,0.000036,24.039701,0.0005,1.357
12302.00,7.621117,24.99666,0.000036,24.040046,0.0004,1.356
12304.00,7.620515,24.99605,0.000036,24.040568,0.0004,1.356
12306.00,7.621054,24.99584,0.000037,24.040779,0.0004,1.356
12308.00,7.622154,24.99485,0.000037,24.039710,0.0004,1.356
12310.00,7.621912,24.99609,0.000038,24.039639,0.0005,1.356
12312.00,7.621457,24.99657,0.000037,24.038984,0.0005,1.356
12314.00,7.621328,24.99676,0.000038,24.039703,0.0004,1.356
12316.00,7.621104,24.99756,0.000037,24.040021,0.0004,1.356
12318.00,7.621548,24.99737,0.000037,24.039597,0.0004,1.356
12320.00,7.620735,24.99678,0.000038,24.039984,0.0004,1.356
12322.00,7.619685,24.99713,0.000036,24.039788,0.0004,1.356
12324.00,7.620357,24.99782,0.000035,24.040121,0.0004,1.357
12326.00,7.620059,24.99706,0.000034,24.039494,0.0004,1.356
12328.00,7.619784,24.99484,0.000040,24.040621,0.0004,1.356
12330.00,7.619727,24.99767,0.000036,24.039383,0.0004,1.356
12332.00,7.620421,24.99587,0.000038,24.039668,0.0005,1.356
12334.00,7.620260,24.99610,0.000037,24.040315,0.0004,1.356
12336.00,7.620246,24.99594,0.000033,24.039068,0.0004,1.356
12338.00,7.620149,24.99600,0.000035,24.040835,0.0005,1.356
12340.00,7.620198,24.99613,0.000036,24.041741,0.0004,1.356
12342.00,7.619939,24.99597,0.000035,24.039874,0.0004,1.356
12344.00,7.619904,24.99585,0.000035,24.039286,0.0004,1.355
12346.00,7.620097,24.99642,0.000037,24.040168,0.0004,1.356
12348.00,7.620082,24.99606,0.000036,24.039546,0.0005,1.356
12350.00,7.620652,24.99517,0.000038,24.040505,0.0005,1.356
12352.00,7.619993,24.99548,0.000037,24.039408,0.0005,1.357
12354.00,7.619184,24.99550,0.000038,24.039528,0.0005,1.356
12356.00,7.619113,24.99479,0.000039,24.039610,0.0005,1.356
12358.00,7.619153,24.99500,0.000038,24.040270,0.0004,1.356
12360.00,7.619627,24.99500,0.000036,24.039619,0.0004,1.356
12362.00,7.619686,24.99469,0.000036,24.040145,0.0004,1.356
12364.00,7.620259,24.99482,0.000036,24.039975,0.0005,1.356
12366.00,7.619461,24.99588,0.000035,24.039157,0.0004,1.356
12368.00,7.619463,24.99700,0.000035,24.039283,0.0004,1.356
12370.00,7.619609,24.99539,0.000038,24.040245,0.0004,1.356
12372.00,7.619565,24.99570,0.000038,24.040623,0.0004,1.356
12374.00,7.619461,24.99699,0.000036,24.040074,0.0005,1.356
12376.00,7.618934,24.99769,0.000036,24.040292,0.0004,1.356
12378.00,7.618957,24.99630,0.000039,24.039935,0.0004,1.355
12380.00,7.618863,24.99628,0.000037,24.039495,0.0004,1.355
12382.00,7.618473,24.99639,0.000037,24.040090,0.0004,1.356
12384.00,7.618069,24.99666,0.000036,24.039835,0.0004,1.356
12386.00,7.618450,24.99645,0.000037,24.039572,0.0005,1.356
12388.00,7.618911,24.99483,0.000037,24.040012,0.0004,1.356
12390.00,7.618859,24.99589,0.000037,24.039799,0.0004,1.356
12392.00,7.619599,24.99748,0.000034,24.039864,0.0004,1.356
12394.00,7.618993,24.99671,0.000036,24.039717,0.0004,1.356
12396.00,7.618692,24.99756,0.000035,24.040108,0.0004,1.356
12398.00,7.618754,24.99791,0.000038,24.040375,0.0004,1.356
12400.00,7.618768,24.99821,0.000037,24.039988,0.0004,1.356
12402.00,7.618822,24.99782,0.000037,24.039612,0.0005,1.355
12404.00,7.618900,24.99781,0.000037,24.039884,0.0005,1.356
12406.00,7.619031,24.99760,0.000037,24.039528,0.0005,1.356
12408.00,7.619648,24.99811,0.000037,24.039790,0.0004,1.356
12410.00,7.619264,24.99704,0.000038,24.039323,0.0005,1.355
12412.00,7.618235,24.99749,0.000037,24.039283,0.0004,1.355
12414.00,7.618573,24.99813,0.000036,24.039870,0.0005,1.355
12416.00,7.618440,24.99732,0.000038,24.039581,0.0005,1.355
12418.00,7.618280,24.99775,0.000037,24.039832,0.0004,1.356
12420.00,7.618692,24.99707,0.000036,24.040566,0.0005,1.355
12422.00,7.618540,24.99641,0.000038,24.039861,0.0005,1.355
12424.00,7.618652,24.99648,0.000038,24.039877,0.0005,1.355
12426.00,7.618565,24.99684,0.000038,24.038957,0.0005,1.356
12428.00,7.618834,24.99745,0.000035,24.039521,0.0004,1.356
12430.00,7.618243,24.99788,0.000035,24.039159,0.0004,1.355
12432.00,7.617874,24.99824,0.000036,24.039872,0.0004,1.355
12434.00,7.619311,24.99823,0.000035,24.038881,0.0004,1.355
12436.00,7.618977,24.99784,0.000037,24.041063,0.0004,1.355
12438.00,7.618516,24.99838,0.000036,24.039526,0.0004,1.355
12440.00,7.619135,24.99789,0.000035,24.038770,0.0004,1.354
12442.00,7.618928,24.99747,0.000037,24.039919,0.0004,1.354
12444.00,7.618725,24.99745,0.000035,24.039179,0.0005,1.355
12446.00,7.617747,24.99719,0.000036,24.040497,0.0004,1.355
12448.00,7.618161,24.99768,0.000035,24.040535,0.0004,1.355
12450.00,7.617749,24.99704,0.000037,24.039661,0.0004,1.355
12452.00,7.617741,24.99831,0.000037,24.038713,0.0004,1.354
12454.00,7.617939,24.99917,0.000035,24.037872,0.0004,1.355
12456.00,7.617628,24.99854,0.000036,24.039884,0.0004,1.354
12458.00,7.618130,24.99734,0.000038,24.039783,0.0005,1.355
12460.00,7.618389,24.99817,0.000037,24.039286,0.0004,1.355
12462.00,7.617660,24.99886,0.000036,24.039814,0.0005,1.355
12464.00,7.618291,24.99834,0.000035,24.039361,0.0004,1.355
12466.00,7.617750,24.99767,0.000034,24.038750,0.0004,1.355
12468.00,7.617998,24.99840,0.000035,24.040319,0.0005,1.354
12470.00,7.619849,24.99768,0.000038,24.040388,0.0005,1.354
12472.00,7.620288,24.99812,0.000037,24.039992,0.0004,1.355
12474.00,7.619751,24.99778,0.000038,24.040414,0.0004,1.355
12476.00,7.619429,24.99837,0.000037,24.038928,0.0004,1.355
12478.00,7.619061,24.99733,0.000038,24.040625,0.0004,1.354
12480.00,7.618601,24.99752,0.000035,24.040395,0.0004,1.354
12482.00,7.619041,24.99740,0.000037,24.038932,0.0004,1.355
12484.00,7.618564,24.99672,0.000038,24.039801,0.0004,1.355
12486.00,7.618509,24.99649,0.000037,24.039966,0.0004,1.354
12488.00,7.617913,24.99744,0.000037,24.039226,0.0004,1.355
12490.00,7.616743,24.99774,0.000036,24.039906,0.0004,1.355
12492.00,7.617995,24.99788,0.000035,24.040548,0.0004,1.354
12494.00,7.618627,24.99795,0.000036,24.039610,0.0004,1.355
12496.00,7.619004,24.99815,0.000036,24.039575,0.0005,1.354
12498.00,7.618807,24.99836,0.000037,24.039177,0.0004,1.354
12500.00,7.618563,24.99852,0.000037,24.039317,0.0004,1.354
12502.00,7.618034,24.99748,0.000038,24.040083,0.0004,1.354
12504.00,7.618004,24.99609,0.000038,24.039559,0.0004,1.354
12506.00,7.617323,24.99631,0.000039,24.039626,0.0005,1.354
12508.00,7.617178,24.99703,0.000039,24.039134,0.0005,1.354
12510.00,7.617462,24.99724,0.000037,24.040399,0.0004,1.354
12512.00,7.617481,24.99643,0.000037,24.039783,0.0005,1.354
12514.00,7.617181,24.99680,0.000038,24.040314,0.0005,1.354
12516.00,7.616679,24.99779,0.000037,24.039837,0.0004,1.354
12518.00,7.616047,24.99863,0.000035,24.039539,0.0004,1.354
12520.00,7.616278,24.99994,0.000035,24.039552,0.0004,1.354
12522.00,7.616770,24.99856,0.000036,24.039868,0.0004,1.354
12524.00,7.617274,24.99830,0.000037,24.039437,0.0004,1.355
12526.00,7.618753,24.99874,0.000036,24.040021,0.0004,1.354
12528.00,7.618568,24.99882,0.000036,24.039515,0.0004,1.354
12530.00,7.617840,24.99865,0.000037,24.040317,0.0004,1.354
12532.00,7.618058,24.99916,0.000036,24.040037,0.0005,1.353
12534.00,7.618307,24.99880,0.000038,24.039350,0.0005,1.354
12536.00,7.618590,24.99844,0.000036,24.040084,0.0005,1.354
12538.00,7.618843,24.99829,0.000037,24.039588,0.0005,1.354
12540.00,7.618885,24.99878,0.000035,24.039175,0.0005,1.354
12542.00,7.619382,24.99917,0.000037,24.039783,0.0005,1.353
12544.00,7.617524,24.99983,0.000037,24.039464,0.0005,1.354
12546.00,7.616491,24.99979,0.000035,24.038868,0.0005,1.354
12548.00,7.616514,24.99904,0.000036,24.039228,0.0005,1.354
12550.00,7.616790,24.99886,0.000037,24.040332,0.0005,1.354
12552.00,7.617434,24.99925,0.000036,24.040043,0.0005,1.354
12554.00,7.617436,24.99944,0.000036,24.039644,0.0005,1.353
12556.00,7.618263,25.00003,0.000037,24.039746,0.0005,1.353
12558.00,7.618790,24.99981,0.000037,24.040185,0.0005,1.353
12560.00,7.618082,25.00011,0.000038,24.039872,0.0005,1.353
12562.00,7.617864,25.00061,0.000037,24.040239,0.0004,1.354
12564.00,7.617860,24.99983,0.000038,24.039375,0.0004,1.354
12566.00,7.617587,25.00006,0.000037,24.039906,0.0004,1.353
12568.00,7.617845,24.99998,0.000036,24.040383,0.0004,1.353
12570.00,7.617572,25.00057,0.000037,24.040090,0.0004,1.353
12572.00,7.617379,24.99989,0.000036,24.038632,0.0004,1.353
12574.00,7.617523,25.00055,0.000036,24.039821,0.0004,1.353
12576.00,7.617559,25.00153,0.000038,24.039581,0.0004,1.353
12578.00,7.618382,25.00077,0.000037,24.039708,0.0005,1.354
12580.00,7.617842,25.00068,0.000036,24.040479,0.0005,1.353
12582.00,7.616947,25.00067,0.000037,24.040223,0.0005,1.353
12584.00,7.616904,25.00029,0.000039,24.039681,0.0004,1.354
12586.00,7.617608,25.00032,0.000037,24.039848,0.0005,1.354
12588.00,7.618010,24.99991,0.000034,24.039770,0.0005,1.354
12590.00,7.618444,25.00067,0.000037,24.039019,0.0004,1.353
12592.00,7.618604,25.00140,0.000038,24.040803,0.0004,1.353
12594.00,7.619028,25.00177,0.000036,24.040290,0.0005,1.353
12596.00,7.620300,25.00185,0.000036,24.039590,0.0004,1.353
12598.00,7.620147,25.00056,0.000038,24.039859,0.0004,1.353
12600.00,7.618810,24.99978,0.000037,24.039632,0.0004,1.353
12602.00,7.618108,25.00047,0.000037,24.039950,0.0004,1.353
12604.00,7.617413,25.00019,0.000037,24.039934,0.0005,1.353
12606.00,7.617414,24.99983,0.000036,24.039583,0.0004,1.354
@21,12.0000,24.0
12608.00,7.616633,25.00000,0.000038,24.039932,0.0005,1.353
12610.00,7.612453,25.00136,0.000037,24.040270,0.0004,1.353
12612.00,7.604284,25.00152,0.000037,24.039935,0.0004,1.352
12614.00,7.597938,25.00133,0.000037,24.040510,0.0004,1.352
12616.00,7.594658,25.00073,0.000038,24.039864,0.0005,1.353
12618.00,7.595122,25.00093,0.000037,24.039661,0.0005,1.353
12620.00,7.597976,25.00106,0.000037,24.039346,0.0005,1.353
12622.00,7.603526,25.00133,0.000036,24.039721,0.0004,1.354
12624.00,7.609703,25.00086,0.000036,24.039661,0.0005,1.355
12626.00,7.617790,25.00067,0.000035,24.040545,0.0005,1.355
12628.00,7.624447,25.00121,0.000037,24.040439,0.0005,1.355
12630.00,7.631451,25.00118,0.000036,24.039386,0.0005,1.354
12632.00,7.638031,25.00091,0.000035,24.039470,0.0005,1.354
12634.00,7.646365,25.00014,0.000037,24.039904,0.0005,1.354
12636.00,7.656810,24.99991,0.000040,24.039314,0.0005,1.355
12638.00,7.664999,25.00024,0.000034,24.039930,0.0005,1.356
12640.00,7.668603,25.00048,0.000037,24.040535,0.0004,1.355
12642.00,7.666696,24.99996,0.000036,24.040355,0.0005,1.354
12644.00,7.664509,24.99876,0.000037,24.040090,0.0005,1.354
12646.00,7.660753,24.99969,0.000038,24.039864,0.0005,1.354
12648.00,7.655674,24.99892,0.000037,24.039954,0.0005,1.354
12650.00,7.650882,24.99804,0.000038,24.040426,0.0005,1.353
12652.00,7.646345,24.99941,0.000039,24.039977,0.0005,1.353
12654.00,7.641152,24.99948,0.000038,24.039588,0.0005,1.353
12656.00,7.636172,24.99979,0.000038,24.039843,0.0004,1.353
12658.00,7.633850,24.99917,0.000036,24.039013,0.0005,1.353
12660.00,7.632763,24.99920,0.000037,24.039544,0.0005,1.353
12662.00,7.632435,24.99903,0.000037,24.039701,0.0005,1.353
12664.00,7.632572,24.99949,0.000038,24.039559,0.0005,1.353
12666.00,7.632417,24.99898,0.000038,24.039604,0.0005,1.353
12668.00,7.632522,24.99920,0.000037,24.039641,0.0004,1.353
12670.00,7.633308,24.99970,0.000037,24.039126,0.0004,1.352
12672.00,7.633585,24.99992,0.000037,24.040235,0.0005,1.353
12674.00,7.634812,24.99985,0.000038,24.040352,0.0005,1.352
12676.00,7.635951,24.99968,0.000037,24.039626,0.0005,1.353
12678.00,7.635233,24.99989,0.000038,24.040017,0.0005,1.353
12680.00,7.635250,24.99949,0.000038,24.039406,0.0005,1.352
12682.00,7.636392,24.99881,0.000036,24.040210,0.0004,1.353
12684.00,7.637101,24.99953,0.000037,24.040181,0.0005,1.352
12686.00,7.637215,25.00011,0.000036,24.039166,0.0005,1.353
12688.00,7.638128,24.99979,0.000036,24.039554,0.0005,1.353
12690.00,7.638874,24.99969,0.000035,24.039819,0.0005,1.353
12692.00,7.638653,24.99997,0.000037,24.039683,0.0005,1.352
12694.00,7.639289,24.99982,0.000037,24.039688,0.0005,1.352
12696.00,7.640387,24.99942,0.000036,24.039588,0.0005,1.352
12698.00,7.640443,24.99864,0.000037,24.039688,0.0005,1.352
12700.00,7.640719,24.99834,0.000038,24.040081,0.0005,1.353
12702.00,7.641113,24.99853,0.000037,24.040663,0.0005,1.353
12704.00,7.640461,25.00020,0.000037,24.039706,0.0004,1.352
12706.00,7.641143,24.99944,0.000038,24.040472,0.0004,1.352
12708.00,7.642402,24.99861,0.000038,24.039781,0.0004,1.353
12710.00,7.643219,24.99842,0.000038,24.039401,0.0004,1.352
12712.00,7.642991,24.99897,0.000037,24.039897,0.0005,1.352
12714.00,7.642953,24.99946,0.000036,24.039786,0.0004,1.352
12716.00,7.642519,24.99922,0.000035,24.039583,0.0005,1.352
12718.00,7.642233,24.99976,0.000037,24.039763,0.0005,1.352
12720.00,7.641145,24.99909,0.000037,24.039981,0.0005,1.352
12722.00,7.641009,25.00072,0.000037,24.039672,0.0005,1.353
12724.00,7.640402,25.00088,0.000037,24.039430,0.0005,1.352
12726.00,7.640333,25.00047,0.000037,24.039986,0.0005,1.352
12728.00,7.640116,24.99992,0.000036,24.040455,0.0005,1.352
12730.00,7.639689,24.99957,0.000038,24.040450,0.0004,1.352
12732.00,7.639827,24.99930,0.000037,24.040683,0.0004,1.352
12734.00,7.639730,25.00021,0.000039,24.039379,0.0004,1.353
12736.00,7.639394,25.00079,0.000037,24.039970,0.0005,1.353
12738.00,7.638301,25.00015,0.000036,24.040230,0.0005,1.352
12740.00,7.638130,24.99998,0.000037,24.039592,0.0005,1.352
12742.00,7.638642,25.00009,0.000038,24.039886,0.0005,1.352
12744.00,7.638113,25.00019,0.000037,24.040388,0.0005,1.352
12746.00,7.637820,25.00076,0.000036,24.039741,0.0004,1.353
12748.00,7.636694,25.00118,0.000036,24.039863,0.0004,1.352
12750.00,7.635960,25.00014,0.000037,24.040757,0.0005,1.352
12752.00,7.635975,24.99944,0.000038,24.040554,0.0005,1.352
12754.00,7.635529,24.99928,0.000038,24.039910,0.0005,1.352
12756.00,7.634736,24.99877,0.000037,24.039452,0.0005,1.352
12758.00,7.634545,24.99913,0.000037,24.039539,0.0004,1.352
12760.00,7.633659,24.99980,0.000037,24.040010,0.0005,1.352
12762.00,7.632525,24.99989,0.000037,24.039932,0.0005,1.352
12764.00,7.631191,24.99968,0.000036,24.039581,0.0005,1.352
12766.00,7.630647,25.00000,0.000037,24.039654,0.0005,1.352
12768.00,7.630574,24.99948,0.000037,24.040137,0.0005,1.352
12770.00,7.630084,24.99964,0.000038,24.039621,0.0004,1.352
12772.00,7.630112,24.99981,0.000036,24.038955,0.0004,1.352
12774.00,7.630309,25.00020,0.000036,24.039352,0.0004,1.351
12776.00,7.629937,24.99978,0.000038,24.039761,0.0005,1.352
12778.00,7.628817,24.99847,0.000037,24.040166,0.0005,1.352
12780.00,7.628475,24.99950,0.000038,24.040572,0.0005,1.351
12782.00,7.628472,24.99937,0.000038,24.040405,0.0005,1.351
12784.00,7.629068,24.99963,0.000037,24.039515,0.0004,1.352
12786.00,7.628684,24.99981,0.000037,24.039801,0.0004,1.352
12788.00,7.628960,24.99964,0.000037,24.040006,0.0005,1.352
12790.00,7.628066,24.99997,0.000036,24.040206,0.0005,1.352
12792.00,7.628145,25.00000,0.000039,24.039737,0.0005,1.352
12794.00,7.628522,25.00018,0.000037,24.039895,0.0005,1.351
12796.00,7.629138,25.00037,0.000038,24.040126,0.0005,1.351
12798.00,7.628230,25.00059,0.000038,24.039470,0.0005,1.352
12800.00,7.627229,25.00047,0.000037,24.039608,0.0005,1.352
12802.00,7.627932,25.00096,0.000037,24.040739,0.0005,1.351
12804.00,7.627042,25.00065,0.000037,24.040143,0.0004,1.351
12806.00,7.626526,25.00019,0.000038,24.039399,0.0005,1.351
12808.00,7.627270,25.00066,0.000038,24.040779,0.0005,1.351
12810.00,7.626957,25.00100,0.000038,24.039223,0.0005,1.352
12812.00,7.626809,25.00125,0.000037,24.039821,0.0005,1.352
12814.00,7.626824,25.00129,0.000036,24.040270,0.0004,1.352
12816.00,7.626016,25.00052,0.000038,24.040137,0.0005,1.351
12818.00,7.626703,25.00132,0.000037,24.039884,0.0005,1.352
12820.00,7.626414,25.00115,0.000036,24.039768,0.0005,1.352
12822.00,7.626057,25.00162,0.000036,24.039806,0.0005,1.352
12824.00,7.626082,25.00259,0.000037,24.039352,0.0005,1.352
12826.00,7.625509,25.00290,0.000036,24.039855,0.0005,1.351
12828.00,7.624644,25.00260,0.000038,24.039944,0.0005,1.351
12830.00,7.624663,25.00217,0.000037,24.039815,0.0005,1.351
12832.00,7.624702,25.00243,0.000037,24.039826,0.0005,1.351
12834.00,7.624254,25.00285,0.000038,24.039968,0.0005,1.351
12836.00,7.624197,25.00339,0.000037,24.039730,0.0005,1.351
12838.00,7.624724,25.00249,0.000037,24.038526,0.0005,1.351
12840.00,7.624429,25.00180,0.000037,24.040026,0.0005,1.352
12842.00,7.623735,25.00186,0.000037,24.040741,0.0005,1.352
12844.00,7.623439,25.00250,0.000037,24.039499,0.0005,1.352
12846.00,7.623857,25.00151,0.000037,24.040237,0.0005,1.352
12848.00,7.624617,25.00105,0.000036,24.039615,0.0005,1.352
12850.00,7.624218,25.00145,0.000037,24.040128,0.0005,1.351
12852.00,7.624215,25.00183,0.000037,24.040115,0.0005,1.351
12854.00,7.623901,25.00149,0.000037,24.040377,0.0005,1.351
12856.00,7.623952,25.00168,0.000037,24.040175,0.0005,1.351
12858.00,7.623801,25.00258,0.000038,24.040526,0.0005,1.351
12860.00,7.624260,25.00216,0.000038,24.040161,0.0005,1.350
12862.00,7.624307,25.00186,0.000037,24.040090,0.0005,1.351
12864.00,7.624508,25.00311,0.000037,24.040132,0.0005,1.351
12866.00,7.624058,25.00396,0.000037,24.040303,0.0005,1.350
12868.00,7.623816,25.00405,0.000037,24.039226,0.0005,1.351
12870.00,7.623538,25.00416,0.000037,24.039697,0.0005,1.352
12872.00,7.623585,25.00346,0.000036,24.040443,0.0005,1.352
12874.00,7.622983,25.00266,0.000037,24.039483,0.0004,1.352
12876.00,7.622650,25.00311,0.000036,24.040541,0.0005,1.351
12878.00,7.622503,25.00301,0.000037,24.039975,0.0005,1.351
12880.00,7.622993,25.00197,0.000038,24.040183,0.0005,1.352
12882.00,7.622467,25.00281,0.000037,24.039924,0.0005,1.351
12884.00,7.623288,25.00311,0.000038,24.039928,0.0005,1.352
12886.00,7.623347,25.00231,0.000037,24.039690,0.0005,1.352
12888.00,7.623808,25.00186,0.000035,24.039548,0.0005,1.351
12890.00,7.623547,25.00255,0.000037,24.039459,0.0005,1.351
12892.00,7.623438,25.00204,0.000038,24.040084,0.0005,1.351
12894.00,7.622708,25.00180,0.000037,24.039803,0.0005,1.351
12896.00,7.623126,25.00179,0.000037,24.039815,0.0005,1.352
12898.00,7.622648,25.00107,0.000039,24.040190,0.0005,1.351
12900.00,7.621914,25.00156,0.000038,24.039792,0.0005,1.351
12902.00,7.622166,25.00110,0.000037,24.039695,0.0005,1.351
12904.00,7.621666,25.00170,0.000038,24.039986,0.0005,1.351
12906.00,7.621876,25.00247,0.000036,24.040206,0.0005,1.352
12908.00,7.622036,25.00258,0.000037,24.039404,0.0005,1.352
12910.00,7.621923,25.00220,0.000037,24.039961,0.0004,1.351
12912.00,7.622662,25.00223,0.000037,24.040208,0.0005,1.351
12914.00,7.622667,25.00236,0.000037,24.040435,0.0004,1.351
12916.00,7.623135,25.00249,0.000037,24.039923,0.0005,1.351
12918.00,7.622086,25.00210,0.000038,24.040117,0.0005,1.352
12920.00,7.621951,25.00234,0.000036,24.039010,0.0005,1.353
12922.00,7.621750,25.00234,0.000037,24.039357,0.0004,1.352
12924.00,7.622345,25.00258,0.000037,24.039983,0.0004,1.352
12926.00,7.622894,25.00249,0.000038,24.040175,0.0005,1.351
12928.00,7.622662,25.00342,0.000037,24.039979,0.0005,1.351
12930.00,7.622542,25.00319,0.000037,24.040032,0.0004,1.351
12932.00,7.622515,25.00262,0.000038,24.040166,0.0005,1.351
12934.00,7.623155,25.00167,0.000039,24.039715,0.0005,1.350
12936.00,7.623241,25.00150,0.000038,24.039315,0.0005,1.351
12938.00,7.623410,25.00083,0.000037,24.040023,0.0005,1.351
12940.00,7.621714,25.00112,0.000037,24.039883,0.0005,1.351
12942.00,7.621310,25.00207,0.000037,24.039559,0.0004,1.352
12944.00,7.621505,25.00213,0.000036,24.039599,0.0005,1.352
12946.00,7.621541,25.00132,0.000036,24.039537,0.0005,1.351
12948.00,7.622200,25.00060,0.000037,24.039712,0.0005,1.351
12950.00,7.621834,25.00142,0.000038,24.039408,0.0005,1.351
12952.00,7.621360,25.00119,0.000037,24.040021,0.0005,1.352
12954.00,7.621139,25.00132,0.000037,24.039181,0.0005,1.352
12956.00,7.621301,25.00056,0.000037,24.039686,0.0005,1.351
12958.00,7.621993,25.00110,0.000037,24.039374,0.0005,1.352
12960.00,7.622577,25.00072,0.000037,24.039966,0.0005,1.352
12962.00,7.621868,25.00115,0.000037,24.039377,0.0005,1.351
12964.00,7.621215,25.00068,0.000037,24.039494,0.0004,1.351
12966.00,7.621136,25.00138,0.000037,24.040206,0.0005,1.352
12968.00,7.620879,25.00131,0.000037,24.040386,0.0005,1.352
12970.00,7.621853,25.00058,0.000037,24.039946,0.0005,1.352
12972.00,7.621835,25.00056,0.000038,24.039768,0.0004,1.351
12974.00,7.622152,24.99964,0.000038,24.039959,0.0004,1.351
12976.00,7.622014,25.00046,0.000038,24.039546,0.0004,1.351
12978.00,7.621100,24.99992,0.000037,24.039763,0.0005,1.352
12980.00,7.620985,24.99966,0.000037,24.040072,0.0005,1.352
12982.00,7.620693,24.99982,0.000036,24.039664,0.0005,1.352
12984.00,7.621337,25.00014,0.000036,24.039861,0.0005,1.351
12986.00,7.621652,25.00065,0.000038,24.039724,0.0005,1.351
12988.00,7.621478,25.00042,0.000038,24.040090,0.0005,1.352
12990.00,7.621306,24.99970,0.000038,24.039972,0.0005,1.351
12992.00,7.621394,25.00119,0.000036,24.040265,0.0005,1.352
12994.00,7.620529,25.00067,0.000037,24.040181,0.0005,1.352
12996.00,7.619612,25.00038,0.000038,24.039710,0.0005,1.351
12998.00,7.619456,24.99882,0.000038,24.040077,0.0005,1.351
13000.00,7.620301,24.99967,0.000038,24.040099,0.0005,1.351
13002.00,7.620527,25.00158,0.000037,24.040732,0.0005,1.351
13004.00,7.620790,25.00106,0.000036,24.040741,0.0005,1.352
13006.00,7.620911,25.00088,0.000037,24.040030,0.0005,1.352
13008.00,7.620949,25.00146,0.000038,24.039779,0.0005,1.352
13010.00,7.620208,25.00194,0.000037,24.040248,0.0005,1.352
13012.00,7.619249,25.00167,0.000037,24.039663,0.0005,1.352
13014.00,7.619941,25.00226,0.000038,24.039530,0.0005,1.351
13016.00,7.620253,25.00137,0.000039,24.040515,0.0005,1.351
13018.00,7.619145,25.00196,0.000039,24.040270,0.0004,1.351
13020.00,7.620334,25.00176,0.000037,24.039884,0.0005,1.351
13022.00,7.620499,25.00169,0.000037,24.040845,0.0005,1.351
13024.00,7.620342,25.00132,0.000038,24.040132,0.0005,1.352
13026.00,7.620325,25.00024,0.000038,24.038913,0.0005,1.352
13028.00,7.620301,25.00037,0.000036,24.039937,0.0005,1.352
13030.00,7.619464,25.00130,0.000037,24.040194,0.0005,1.352
13032.00,7.618804,25.00072,0.000038,24.039679,0.0005,1.352
13034.00,7.619094,25.00032,0.000038,24.039546,0.0005,1.352
13036.00,7.620336,25.00016,0.000037,24.040517,0.0005,1.352
13038.00,7.621398,25.00161,0.000037,24.040010,0.0005,1.352
13040.00,7.620429,25.00092,0.000037,24.040337,0.0005,1.352
13042.00,7.620297,25.00129,0.000037,24.040068,0.0005,1.352
13044.00,7.619913,25.00033,0.000036,24.040190,0.0004,1.352
13046.00,7.620297,24.99970,0.000036,24.039948,0.0004,1.351
13048.00,7.620239,24.99994,0.000038,24.040032,0.0005,1.351
13050.00,7.620656,25.00080,0.000038,24.039435,0.0005,1.352
13052.00,7.620185,25.00188,0.000037,24.039197,0.0005,1.351
13054.00,7.619280,25.00088,0.000038,24.039684,0.0005,1.352
13056.00,7.618817,25.00073,0.000037,24.040279,0.0005,1.352
13058.00,7.619673,25.00108,0.000038,24.039715,0.0005,1.352
13060.00,7.619529,25.00087,0.000038,24.040261,0.0005,1.351
13062.00,7.619427,25.00001,0.000038,24.039326,0.0005,1.352
13064.00,7.620297,25.00070,0.000036,24.039741,0.0005,1.352
13066.00,7.620450,24.99981,0.000037,24.040150,0.0005,1.352
13068.00,7.620967,24.99988,0.000037,24.040488,0.0005,1.352
13070.00,7.621102,25.00004,0.000037,24.040583,0.0005,1.352
13072.00,7.621180,24.99956,0.000038,24.039964,0.0005,1.351
13074.00,7.621714,24.99937,0.000036,24.039970,0.0005,1.352
13076.00,7.621655,25.00099,0.000037,24.040041,0.0005,1.353
13078.00,7.621979,25.00055,0.000036,24.040379,0.0005,1.352
13080.00,7.621971,25.00054,0.000037,24.040308,0.0005,1.351
13082.00,7.621066,25.00065,0.000038,24.040092,0.0005,1.351
13084.00,7.620565,25.00021,0.000038,24.039717,0.0004,1.352
13086.00,7.620564,25.00102,0.000038,24.040024,0.0005,1.352
13088.00,7.620206,25.00137,0.000038,24.040595,0.0005,1.352
13090.00,7.619762,25.00050,0.000039,24.040766,0.0005,1.352
13092.00,7.619708,25.00107,0.000039,24.039732,0.0005,1.352
13094.00,7.620039,25.00032,0.000038,24.040517,0.0005,1.352
13096.00,7.619567,24.99952,0.000038,24.040179,0.0005,1.352
13098.00,7.619461,24.99961,0.000038,24.039954,0.0005,1.351
13100.00,7.620075,24.99988,0.000039,24.039801,0.0005,1.352
13102.00,7.619937,24.99983,0.000038,24.039619,0.0005,1.352
13104.00,7.619386,25.00037,0.000038,24.039628,0.0005,1.352
13106.00,7.619061,24.99994,0.000037,24.039806,0.0005,1.352
13108.00,7.618881,25.00041,0.000039,24.039210,0.0005,1.353
13110.00,7.619773,25.00135,0.000038,24.039384,0.0005,1.352
13112.00,7.620340,25.00017,0.000037,24.040125,0.0005,1.352
13114.00,7.620342,25.00004,0.000037,24.040121,0.0005,1.352
13116.00,7.619666,25.00013,0.000038,24.040434,0.0005,1.352
13118.00,7.619153,25.00035,0.000038,24.040274,0.0005,1.352
13120.00,7.619400,25.00021,0.000038,24.039926,0.0005,1.352
13122.00,7.619882,24.99989,0.000038,24.040230,0.0005,1.352
13124.00,7.620112,25.00003,0.000038,24.039448,0.0005,1.353
13126.00,7.619541,25.00006,0.000037,24.040235,0.0005,1.352
13128.00,7.620442,24.99906,0.000037,24.039872,0.0005,1.352
13130.00,7.620615,24.99916,0.000037,24.039915,0.0005,1.352
13132.00,7.620886,24.99964,0.000037,24.040846,0.0005,1.353
13134.00,7.620251,25.00028,0.000038,24.039950,0.0005,1.353
13136.00,7.619589,25.00015,0.000037,24.039959,0.0005,1.352
13138.00,7.619535,24.99960,0.000036,24.039775,0.0005,1.353
13140.00,7.618547,25.00062,0.000038,24.040470,0.0005,1.352
13142.00,7.618894,25.00113,0.000037,24.039677,0.0005,1.353
13144.00,7.619424,25.00094,0.000037,24.039668,0.0005,1.352
13146.00,7.619068,25.00171,0.000036,24.039764,0.0005,1.353
13148.00,7.618864,25.00076,0.000038,24.040066,0.0005,1.352
13150.00,7.619903,25.00035,0.000038,24.039514,0.0005,1.352
13152.00,7.619793,25.00083,0.000038,24.039888,0.0005,1.352
13154.00,7.619161,25.00130,0.000037,24.040257,0.0005,1.353
13156.00,7.619270,25.00079,0.000037,24.040294,0.0005,1.352
13158.00,7.619757,25.00013,0.000037,24.039763,0.0005,1.353
13160.00,7.618743,25.00159,0.000037,24.039704,0.0005,1.353
13162.00,7.618581,25.00232,0.000038,24.040001,0.0005,1.353
13164.00,7.618866,25.00266,0.000038,24.039975,0.0005,1.353
13166.00,7.619621,25.00277,0.000038,24.040310,0.0005,1.353
13168.00,7.619991,25.00367,0.000037,24.040059,0.0005,1.353
13170.00,7.619196,25.00236,0.000039,24.039854,0.0005,1.353
13172.00,7.620382,25.00193,0.000038,24.039704,0.0005,1.353
13174.00,7.621095,25.00214,0.000037,24.040466,0.0005,1.352
13176.00,7.620926,25.00238,0.000039,24.040041,0.0005,1.352
13178.00,7.620409,25.00210,0.000038,24.039764,0.0005,1.352
13180.00,7.620496,25.00165,0.000037,24.039777,0.0005,1.353
13182.00,7.619848,25.00239,0.000038,24.040074,0.0005,1.353
13184.00,7.618975,25.00177,0.000037,24.040441,0.0005,1.353
13186.00,7.619715,25.00231,0.000037,24.040097,0.0005,1.353
13188.00,7.620365,25.00262,0.000037,24.040290,0.0005,1.353
13190.00,7.619769,25.00247,0.000037,24.039597,0.0004,1.352
13192.00,7.618950,25.00237,0.000036,24.039463,0.0004,1.353
13194.00,7.619361,25.00175,0.000037,24.040361,0.0005,1.353
13196.00,7.619546,25.00164,0.000037,24.039332,0.0005,1.353
13198.00,7.620252,25.00175,0.000037,24.040228,0.0005,1.353
13200.00,7.620080,25.00207,0.000038,24.039135,0.0005,1.352
13202.00,7.621462,25.00148,0.000039,24.039284,0.0005,1.353
13204.00,7.621131,25.00116,0.000036,24.039510,0.0005,1.353
13206.00,7.620508,25.00148,0.000035,24.040006,0.0005,1.353
@22,12.0000,24.0
13208.00,7.620237,25.00141,0.000037,24.039832,0.0005,1.353
13210.00,7.615623,25.00124,0.000037,24.040203,0.0005,1.353
13212.00,7.608009,25.00163,0.000037,24.039608,0.0005,1.352
13214.00,7.601317,25.00096,0.000038,24.040263,0.0005,1.352
13216.00,7.598153,25.00179,0.000039,24.040505,0.0005,1.353
13218.00,7.598678,25.00061,0.000038,24.040465,0.0005,1.353
13220.00,7.601968,25.00099,0.000039,24.039634,0.0005,1.353
13222.00,7.607395,25.00131,0.000037,24.039490,0.0005,1.354
13224.00,7.612889,25.00092,0.000036,24.039923,0.0005,1.353
13226.00,7.619321,25.00094,0.000038,24.040406,0.0005,1.354
13228.00,7.626213,25.00175,0.000036,24.040163,0.0005,1.354
13230.00,7.632795,25.00126,0.000037,24.039155,0.0004,1.354
13232.00,7.639196,25.00070,0.000036,24.039919,0.0005,1.354
13234.00,7.646787,25.00083,0.000037,24.040415,0.0005,1.355
13236.00,7.656017,25.00100,0.000037,24.039783,0.0005,1.355
13238.00,7.663953,25.00203,0.000037,24.039286,0.0005,1.355
13240.00,7.668333,25.00085,0.000037,24.039472,0.0005,1.354
13242.00,7.668355,25.00167,0.000038,24.039850,0.0005,1.353
13244.00,7.665615,25.00176,0.000039,24.039259,0.0005,1.353
13246.00,7.662407,25.00077,0.000038,24.039801,0.0005,1.354
13248.00,7.657015,25.00227,0.000037,24.040474,0.0005,1.353
13250.00,7.651738,25.00202,0.000039,24.039679,0.0005,1.353
13252.00,7.645432,25.00188,0.000039,24.040208,0.0005,1.353
13254.00,7.639140,25.00142,0.000038,24.039770,0.0005,1.353
13256.00,7.635241,25.00170,0.000038,24.039715,0.0005,1.353
13258.00,7.633710,25.00140,0.000039,24.039846,0.0005,1.353
13260.00,7.632568,25.00089,0.000039,24.039684,0.0005,1.354
13262.00,7.631150,25.00090,0.000038,24.039612,0.0005,1.353
13264.00,7.630840,25.00039,0.000039,24.039674,0.0005,1.353
13266.00,7.630690,25.00122,0.000038,24.039837,0.0005,1.353
13268.00,7.630876,25.00174,0.000039,24.039734,0.0005,1.354
13270.00,7.631020,25.00156,0.000038,24.039826,0.0005,1.353
13272.00,7.630993,25.00260,0.000038,24.039961,0.0006,1.354
13274.00,7.632151,25.00199,0.000036,24.039754,0.0005,1.354
13276.00,7.632737,25.00192,0.000037,24.039894,0.0005,1.354
13278.00,7.632974,25.00159,0.000037,24.039748,0.0005,1.354
13280.00,7.633739,25.00093,0.000039,24.039341,0.0005,1.354
13282.00,7.634712,25.00173,0.000037,24.040245,0.0005,1.354
13284.00,7.635126,25.00181,0.000036,24.039163,0.0005,1.354
13286.00,7.636187,25.00221,0.000037,24.039814,0.0005,1.354
13288.00,7.638518,25.00127,0.000037,24.040557,0.0005,1.354
13290.00,7.639897,25.00071,0.000038,24.039695,0.0005,1.354
13292.00,7.640754,25.00152,0.000038,24.039221,0.0005,1.354
13294.00,7.639877,25.00105,0.000038,24.039834,0.0005,1.353
13296.00,7.640411,25.00171,0.000038,24.040081,0.0005,1.354
13298.00,7.640591,25.00243,0.000038,24.039839,0.0005,1.354
13300.00,7.641883,25.00184,0.000038,24.039468,0.0005,1.354
13302.00,7.642929,25.00142,0.000036,24.039974,0.0005,1.354
13304.00,7.643762,25.00099,0.000038,24.039514,0.0005,1.354
13306.00,7.643907,25.00089,0.000037,24.040557,0.0005,1.354
13308.00,7.643991,25.00053,0.000039,24.040866,0.0005,1.353
13310.00,7.644073,25.00101,0.000037,24.040654,0.0005,1.354
13312.00,7.643829,25.00160,0.000038,24.040290,0.0005,1.354
13314.00,7.642720,25.00194,0.000038,24.040003,0.0005,1.353
13316.00,7.642751,25.00232,0.000038,24.039575,0.0005,1.353
13318.00,7.643726,25.00218,0.000037,24.039792,0.0005,1.354
13320.00,7.643952,25.00201,0.000038,24.040154,0.0005,1.354
13322.00,7.643652,25.00191,0.000040,24.040745,0.0005,1.354
13324.00,7.642861,25.00201,0.000038,24.040681,0.0005,1.354
13326.00,7.642275,25.00128,0.000036,24.039748,0.0005,1.354
13328.00,7.642463,25.00194,0.000038,24.040121,0.0005,1.354
13330.00,7.642031,25.00295,0.000038,24.039874,0.0005,1.353
13332.00,7.641117,25.00245,0.000037,24.039561,0.0005,1.354
13334.00,7.640695,25.00186,0.000038,24.039883,0.0005,1.354
13336.00,7.641280,25.00168,0.000038,24.040694,0.0005,1.354
13338.00,7.641645,25.00160,0.000038,24.040235,0.0005,1.354
13340.00,7.640901,25.00248,0.000037,24.040115,0.0005,1.354
13342.00,7.639951,25.00282,0.000036,24.040448,0.0005,1.354
13344.00,7.638471,25.00231,0.000036,24.039486,0.0005,1.354
13346.00,7.638002,25.00246,0.000038,24.039390,0.0005,1.354
13348.00,7.637542,25.00261,0.000040,24.040188,0.0005,1.354
13350.00,7.637221,25.00261,0.000038,24.040908,0.0005,1.353
13352.00,7.636667,25.00216,0.000039,24.040663,0.0005,1.354
13354.00,7.636474,25.00200,0.000039,24.039757,0.0005,1.354
13356.00,7.635910,25.00174,0.000038,24.039355,0.0005,1.354
13358.00,7.635269,25.00157,0.000037,24.040146,0.0005,1.354
13360.00,7.635750,25.00132,0.000037,24.040277,0.0005,1.354
13362.00,7.635102,25.00103,0.000037,24.040577,0.0005,1.354
13364.00,7.633583,25.00105,0.000038,24.040323,0.0005,1.354
13366.00,7.633540,25.00135,0.000037,24.039901,0.0005,1.354
13368.00,7.633046,25.00169,0.000037,24.040806,0.0005,1.355
13370.00,7.633111,25.00223,0.000036,24.040166,0.0005,1.354
13372.00,7.632179,25.00316,0.000037,24.039630,0.0005,1.354
13374.00,7.631736,25.00339,0.000037,24.039779,0.0005,1.354
13376.00,7.632920,25.00281,0.000038,24.039995,0.0005,1.354
13378.00,7.633311,25.00306,0.000037,24.040261,0.0005,1.354
13380.00,7.633632,25.00207,0.000039,24.040197,0.0005,1.354
13382.00,7.632849,25.00231,0.000038,24.039495,0.0005,1.355
13384.00,7.633253,25.00283,0.000038,24.039541,0.0005,1.354
13386.00,7.633600,25.00308,0.000039,24.039594,0.0005,1.354
13388.00,7.632343,25.00327,0.000037,24.040359,0.0005,1.355
13390.00,7.631668,25.00251,0.000037,24.040526,0.0005,1.354
13392.00,7.630464,25.00310,0.000038,24.040201,0.0005,1.354
13394.00,7.629901,25.00254,0.000038,24.039692,0.0005,1.354
13396.00,7.629737,25.00254,0.000038,24.039903,0.0005,1.354
13398.00,7.629176,25.00364,0.000038,24.039961,0.0005,1.355
13400.00,7.629336,25.00346,0.000037,24.040150,0.0005,1.355
13402.00,7.629196,25.00232,0.000038,24.040246,0.0005,1.354
13404.00,7.629591,25.00177,0.000037,24.040357,0.0005,1.355
13406.00,7.628661,25.00275,0.000037,24.039981,0.0005,1.355
13408.00,7.628649,25.00241,0.000038,24.039963,0.0005,1.354
13410.00,7.627511,25.00254,0.000039,24.040286,0.0005,1.354
13412.00,7.627041,25.00258,0.000039,24.040235,0.0005,1.354
13414.00,7.626633,25.00272,0.000038,24.040406,0.0005,1.355
13416.00,7.626856,25.00249,0.000037,24.039661,0.0005,1.355
13418.00,7.627051,25.00103,0.000037,24.039157,0.0005,1.355
13420.00,7.627214,25.00189,0.000037,24.039775,0.0006,1.355
13422.00,7.627094,25.00324,0.000037,24.040185,0.0005,1.355
13424.00,7.626549,25.00323,0.000036,24.040948,0.0005,1.355
13426.00,7.626462,25.00261,0.000035,24.040066,0.0004,1.356
13428.00,7.626153,25.00323,0.000036,24.040099,0.0005,1.355
13430.00,7.625814,25.00323,0.000037,24.040185,0.0005,1.355
13432.00,7.626458,25.00242,0.000037,24.039626,0.0005,1.355
13434.00,7.626520,25.00276,0.000039,24.039401,0.0005,1.355
13436.00,7.625949,25.00317,0.000039,24.040221,0.0005,1.354
13438.00,7.626878,25.00270,0.000038,24.039530,0.0005,1.355
13440.00,7.627229,25.00264,0.000037,24.040161,0.0005,1.355
13442.00,7.627010,25.00228,0.000037,24.040083,0.0005,1.355
13444.00,7.627184,25.00256,0.000037,24.039995,0.0005,1.355
13446.00,7.626826,25.00140,0.000037,24.039295,0.0005,1.355
13448.00,7.626134,25.00139,0.000037,24.040099,0.0005,1.355
13450.00,7.626089,25.00267,0.000038,24.039952,0.0005,1.355
13452.00,7.625398,25.00278,0.000038,24.039157,0.0005,1.355
13454.00,7.624605,25.00224,0.000037,24.039786,0.0005,1.355
13456.00,7.624056,25.00289,0.000037,24.040032,0.0005,1.355
13458.00,7.624505,25.00331,0.000036,24.039935,0.0005,1.355
13460.00,7.624380,25.00253,0.000036,24.039674,0.0005,1.355
13462.00,7.624276,25.00223,0.000038,24.040023,0.0005,1.354
13464.00,7.625007,25.00240,0.000039,24.039597,0.0005,1.355
13466.00,7.624852,25.00275,0.000038,24.040615,0.0005,1.355
13468.00,7.624224,25.00192,0.000038,24.040014,0.0005,1.355
13470.00,7.624469,25.00253,0.000036,24.039423,0.0005,1.355
13472.00,7.625408,25.00308,0.000037,24.039730,0.0005,1.355
13474.00,7.625287,25.00298,0.000037,24.039226,0.0005,1.356
13476.00,7.624871,25.00273,0.000038,24.039599,0.0005,1.355
13478.00,7.625706,25.00252,0.000036,24.039875,0.0005,1.355
13480.00,7.625992,25.00289,0.000038,24.040379,0.0005,1.355
13482.00,7.625313,25.00228,0.000037,24.040130,0.0005,1.355
13484.00,7.624402,25.00169,0.000037,24.040243,0.0005,1.356
13486.00,7.623857,25.00214,0.000036,24.040123,0.0005,1.356
13488.00,7.624000,25.00292,0.000037,24.039959,0.0005,1.356
13490.00,7.624854,25.00280,0.000038,24.039835,0.0005,1.356
13492.00,7.625144,25.00367,0.000038,24.039259,0.0005,1.356
13494.00,7.624470,25.00375,0.000038,24.039981,0.0005,1.356
13496.00,7.624930,25.00323,0.000038,24.039815,0.0005,1.356
13498.00,7.624664,25.00336,0.000038,24.040650,0.0005,1.356
13500.00,7.623855,25.00290,0.000037,24.040003,0.0005,1.356
13502.00,7.623224,25.00268,0.000037,24.040408,0.0005,1.355
13504.00,7.622086,25.00310,0.000039,24.039683,0.0005,1.356
13506.00,7.621848,25.00331,0.000039,24.040339,0.0005,1.356
13508.00,7.621914,25.00328,0.000038,24.040006,0.0005,1.356
13510.00,7.622824,25.00359,0.000038,24.040326,0.0004,1.356
13512.00,7.624205,25.00369,0.000038,24.040146,0.0005,1.356
13514.00,7.625248,25.00363,0.000035,24.039972,0.0005,1.356
13516.00,7.624451,25.00322,0.000037,24.040125,0.0005,1.356
13518.00,7.624209,25.00286,0.000037,24.039870,0.0005,1.356
13520.00,7.623740,25.00258,0.000037,24.039988,0.0005,1.356
13522.00,7.623537,25.00282,0.000039,24.039804,0.0005,1.356
13524.00,7.623997,25.00180,0.000039,24.040914,0.0005,1.356
13526.00,7.624224,25.00280,0.000036,24.039848,0.0005,1.356
13528.00,7.623738,25.00301,0.000038,24.039728,0.0005,1.356
13530.00,7.622395,25.00339,0.000039,24.039286,0.0005,1.356
13532.00,7.622047,25.00314,0.000039,24.040670,0.0005,1.356
13534.00,7.622256,25.00314,0.000038,24.040448,0.0005,1.357
13536.00,7.622780,25.00450,0.000038,24.039892,0.0005,1.356
13538.00,7.623092,25.00417,0.000038,24.040232,0.0005,1.355
13540.00,7.622403,25.00453,0.000040,24.039846,0.0005,1.356
13542.00,7.621447,25.00383,0.000037,24.039701,0.0005,1.356
13544.00,7.621736,25.00373,0.000038,24.040055,0.0005,1.356
13546.00,7.622404,25.00418,0.000037,24.039932,0.0005,1.356
13548.00,7.623123,25.00365,0.000038,24.040754,0.0005,1.356
13550.00,7.623414,25.00286,0.000039,24.040812,0.0005,1.356
13552.00,7.623276,25.00358,0.000039,24.039919,0.0005,1.356
13554.00,7.622527,25.00363,0.000038,24.040494,0.0005,1.356
13556.00,7.621813,25.00362,0.000038,24.040199,0.0005,1.356
13558.00,7.621704,25.00303,0.000038,24.040403,0.0005,1.356
13560.00,7.621638,25.00287,0.000038,24.040786,0.0005,1.356
13562.00,7.621711,25.00307,0.000038,24.040285,0.0005,1.356
13564.00,7.621674,25.00309,0.000038,24.039741,0.0005,1.356
13566.00,7.621877,25.00232,0.000038,24.039523,0.0005,1.356
13568.00,7.622411,25.00219,0.000038,24.040970,0.0005,1.355
13570.00,7.621647,25.00330,0.000039,24.040234,0.0005,1.356
13572.00,7.621538,25.00358,0.000038,24.040912,0.0005,1.356
13574.00,7.621645,25.00299,0.000037,24.040614,0.0005,1.356
13576.00,7.621542,25.00384,0.000038,24.040477,0.0005,1.357
13578.00,7.621511,25.00349,0.000038,24.039970,0.0005,1.357
13580.00,7.621962,25.00334,0.000040,24.040495,0.0005,1.357
13582.00,7.622619,25.00255,0.000038,24.040585,0.0005,1.357
13584.00,7.622066,25.00279,0.000038,24.040850,0.0005,1.356
13586.00,7.621576,25.00328,0.000038,24.040225,0.0005,1.357
13588.00,7.622609,25.00411,0.000036,24.039788,0.0005,1.356
13590.00,7.623009,25.00367,0.000038,24.040212,0.0005,1.356
13592.00,7.622622,25.00299,0.000038,24.040783,0.0005,1.357
13594.00,7.621844,25.00259,0.000038,24.040084,0.0005,1.357
13596.00,7.621605,25.00319,0.000037,24.040625,0.0005,1.356
13598.00,7.622474,25.00346,0.000037,24.039404,0.0005,1.357
13600.00,7.622145,25.00405,0.000038,24.039770,0.0005,1.357
13602.00,7.622758,25.00429,0.000038,24.040634,0.0005,1.357
13604.00,7.622060,25.00411,0.000037,24.040614,0.0005,1.357
13606.00,7.622292,25.00309,0.000037,24.040806,0.0005,1.356
13608.00,7.621940,25.00367,0.000038,24.039943,0.0005,1.356
13610.00,7.621694,25.00343,0.000038,24.040145,0.0005,1.356
13612.00,7.621925,25.00323,0.000038,24.040215,0.0005,1.356
13614.00,7.621879,25.00345,0.000039,24.040528,0.0005,1.357
13616.00,7.621387,25.00425,0.000038,24.039721,0.0005,1.357
13618.00,7.621745,25.00410,0.000038,24.039468,0.0005,1.357
13620.00,7.622054,25.00424,0.000038,24.039815,0.0004,1.357
13622.00,7.621300,25.00317,0.000038,24.040239,0.0005,1.357
13624.00,7.620881,25.00406,0.000037,24.040090,0.0005,1.356
13626.00,7.620860,25.00441,0.000038,24.040225,0.0005,1.357
13628.00,7.621895,25.00384,0.000038,24.040723,0.0005,1.357
13630.00,7.622814,25.00286,0.000039,24.040832,0.0005,1.358
13632.00,7.622482,25.00323,0.000037,24.040695,0.0005,1.357
13634.00,7.621729,25.00454,0.000037,24.040095,0.0005,1.357
13636.00,7.621497,25.00410,0.000038,24.040348,0.0005,1.357
13638.00,7.621438,25.00327,0.000038,24.040192,0.0005,1.357
13640.00,7.621629,25.00311,0.000038,24.039919,0.0005,1.357
13642.00,7.621469,25.00381,0.000038,24.040266,0.0005,1.357
13644.00,7.622123,25.00429,0.000037,24.039632,0.0005,1.358
13646.00,7.621675,25.00434,0.000037,24.040997,0.0005,1.357
13648.00,7.621732,25.00279,0.000038,24.040281,0.0005,1.357
13650.00,7.621786,25.00265,0.000038,24.040208,0.0005,1.357
13652.00,7.621799,25.00411,0.000039,24.040645,0.0005,1.357
13654.00,7.621538,25.00398,0.000037,24.040394,0.0005,1.357
13656.00,7.621859,25.00365,0.000036,24.039381,0.0005,1.358
13658.00,7.622384,25.00335,0.000038,24.039810,0.0005,1.358
13660.00,7.622379,25.00295,0.000038,24.039190,0.0005,1.357
13662.00,7.622193,25.00293,0.000037,24.040430,0.0005,1.358
13664.00,7.622113,25.00383,0.000038,24.039266,0.0005,1.356
13666.00,7.622641,25.00365,0.000037,24.038743,0.0005,1.357
13668.00,7.622077,25.00258,0.000037,24.039832,0.0005,1.358
13670.00,7.621797,25.00193,0.000038,24.041474,0.0005,1.358
13672.00,7.621714,25.00192,0.000039,24.041254,0.0005,1.358
13674.00,7.620977,25.00307,0.000036,24.040012,0.0005,1.357
13676.00,7.620687,25.00365,0.000038,24.040255,0.0005,1.358
13678.00,7.620974,25.00368,0.000037,24.040797,0.0005,1.358
13680.00,7.621112,25.00333,0.000037,24.040112,0.0005,1.358
13682.00,7.620733,25.00368,0.000036,24.040857,0.0005,1.358
13684.00,7.620355,25.00325,0.000039,24.040870,0.0005,1.358
13686.00,7.620962,25.00346,0.000037,24.040232,0.0005,1.358
13688.00,7.620801,25.00345,0.000037,24.038879,0.0005,1.357
13690.00,7.620414,25.00397,0.000038,24.039559,0.0005,1.357
13692.00,7.621120,25.00353,0.000036,24.039815,0.0004,1.360
13694.00,7.621325,25.00335,0.000039,24.039652,0.0005,1.357
13696.00,7.621035,25.00326,0.000039,24.039115,0.0005,1.358
13698.00,7.620376,25.00290,0.000035,24.039670,0.0005,1.358
13700.00,7.620249,25.00437,0.000036,24.039901,0.0004,1.358
[truncated: 38,562 more chars]
