# Supplementary material for: Hormonal steroids induce multidrug resistance and stress response genes in Neisseria gonorrhoeae by binding to MtrR
Source: Nat Commun. 2024 Feb 7;15:1153. doi: 10.1038/s41467-024-45195-1 (PMC10850145; doi:10.1038/s41467-024-45195-1)
Supplement: Supplementary file 6 — Source Data [file 41467_2024_45195_MOESM6_ESM.zip › Source Data/ITC/D171A/3P4MtrRD171A2022Aug25.itc]

$ITC
$ 25 
$NOT
$ 25 
$ 600 
$ 199 
$ 8 
$ 2 
$ADCGainCode:  3 
$True,True,True
$ 2 , 4 , 600 , 2 
$ 12 , 24 , 600 , 2 
$ 12 , 24 , 600 , 2 
$ 12 , 24 , 600 , 2 
$ 12 , 24 , 600 , 2 
$ 12 , 24 , 600 , 2 
$ 12 , 24 , 600 , 2 
$ 12 , 24 , 600 , 2 
$ 12 , 24 , 600 , 2 
$ 12 , 24 , 600 , 2 
$ 12 , 24 , 600 , 2 
$ 12 , 24 , 600 , 2 
$ 12 , 24 , 600 , 2 
$ 12 , 24 , 600 , 2 
$ 12 , 24 , 600 , 2 
$ 12 , 24 , 600 , 2 
$ 12 , 24 , 600 , 2 
$ 12 , 24 , 600 , 2 
$ 12 , 24 , 600 , 2 
$ 12 , 24 , 600 , 2 
$ 12 , 24 , 600 , 2 
$ 12 , 24 , 600 , 2 
$ 12 , 24 , 600 , 2 
$ 12 , 24 , 600 , 2 
$ 12 , 24 , 600 , 2 
# 0 
# 0.2 
# 0.02 
# 1.436 
# 25 
# 29.0035 
# 14.64618 
?
% VPITC03.11.1013
% 1.436 
% 29.0035 
%-1.310173 , 100.568017 
%-0.021015 , 96.054492 
% 0.2232 
% 127.69 , 127.96 
% 1 , 80 
% 0.018449 , 0.054871 
% 0 , 8 
% 0 , 18 
% 104422       319212 
% 101.8 
% 260 , 310 , 470 , 530 
% 0.08777 ,-0.00347 , 0.0000197388 ,-0.0000000384634 , 0.000000000436023 
% VPViewer2000 Ver: 1.40.0
@0
2.00,7.903584,24.93586,0.000037,24.039248,0.0004,1.313
4.00,7.903374,24.93581,0.000037,24.040021,0.0005,1.313
6.00,7.902665,24.93694,0.000037,24.039819,0.0005,1.313
8.00,7.902291,24.93671,0.000037,24.040501,0.0005,1.313
10.00,7.901911,24.93580,0.000037,24.039421,0.0005,1.313
12.00,7.901792,24.93540,0.000039,24.040521,0.0005,1.314
14.00,7.900530,24.93588,0.000040,24.040523,0.0005,1.314
16.00,7.899153,24.93585,0.000042,24.041546,0.0005,1.314
18.00,7.898446,24.93687,0.000037,24.041721,0.0005,1.314
20.00,7.897842,24.93689,0.000034,24.040268,0.0005,1.314
22.00,7.897495,24.93510,0.000039,24.041308,0.0005,1.314
24.00,7.896718,24.93502,0.000039,24.039719,0.0005,1.313
26.00,7.896313,24.93551,0.000037,24.038197,0.0005,1.314
28.00,7.896101,24.93502,0.000036,24.039423,0.0005,1.314
30.00,7.895237,24.93477,0.000036,24.040115,0.0005,1.314
32.00,7.895399,24.93417,0.000039,24.039679,0.0006,1.314
34.00,7.895281,24.93479,0.000038,24.040517,0.0005,1.314
36.00,7.894454,24.93419,0.000040,24.040217,0.0005,1.314
38.00,7.893537,24.93584,0.000037,24.039566,0.0005,1.314
40.00,7.892961,24.93645,0.000036,24.040199,0.0005,1.314
42.00,7.892532,24.93558,0.000038,24.039754,0.0005,1.314
44.00,7.891352,24.93494,0.000040,24.040632,0.0005,1.314
46.00,7.890282,24.93334,0.000043,24.040599,0.0005,1.313
48.00,7.890396,24.93460,0.000039,24.041266,0.0005,1.314
50.00,7.889994,24.93377,0.000039,24.041088,0.0005,1.314
52.00,7.889347,24.93409,0.000038,24.041154,0.0005,1.314
54.00,7.889390,24.93514,0.000036,24.038808,0.0005,1.314
56.00,7.889340,24.93540,0.000035,24.038124,0.0005,1.314
58.00,7.887763,24.93469,0.000036,24.039314,0.0005,1.314
60.00,7.887639,24.93507,0.000038,24.041623,0.0005,1.314
62.00,7.886944,24.93394,0.000041,24.041699,0.0005,1.314
64.00,7.885256,24.93445,0.000041,24.040239,0.0005,1.314
66.00,7.884858,24.93577,0.000039,24.040955,0.0005,1.314
68.00,7.884465,24.93579,0.000037,24.037881,0.0005,1.314
70.00,7.884515,24.93698,0.000038,24.038353,0.0005,1.314
72.00,7.882948,24.93709,0.000037,24.040341,0.0005,1.314
74.00,7.882471,24.93574,0.000039,24.040846,0.0005,1.314
76.00,7.882807,24.93576,0.000038,24.039708,0.0005,1.314
78.00,7.882267,24.93640,0.000037,24.040719,0.0005,1.314
80.00,7.881441,24.93654,0.000037,24.040772,0.0005,1.314
82.00,7.880665,24.93612,0.000037,24.040730,0.0005,1.315
84.00,7.879304,24.93623,0.000038,24.041135,0.0005,1.314
86.00,7.878989,24.93645,0.000039,24.039299,0.0005,1.314
88.00,7.878251,24.93659,0.000038,24.040561,0.0005,1.314
90.00,7.877501,24.93712,0.000038,24.040297,0.0005,1.314
92.00,7.877022,24.93770,0.000037,24.040112,0.0005,1.315
94.00,7.877356,24.93744,0.000036,24.040428,0.0005,1.314
96.00,7.876336,24.93719,0.000038,24.040321,0.0005,1.314
98.00,7.874820,24.93883,0.000037,24.039921,0.0004,1.314
100.00,7.873486,24.93829,0.000038,24.039859,0.0004,1.314
102.00,7.873710,24.93899,0.000038,24.039610,0.0005,1.314
104.00,7.873852,24.93964,0.000037,24.040028,0.0005,1.314
106.00,7.873764,24.93863,0.000037,24.040341,0.0005,1.314
108.00,7.872880,24.93887,0.000039,24.040157,0.0005,1.314
110.00,7.871860,24.93868,0.000038,24.039619,0.0005,1.314
112.00,7.871171,24.93817,0.000038,24.039724,0.0005,1.315
114.00,7.870326,24.93815,0.000037,24.039908,0.0005,1.314
116.00,7.869919,24.93726,0.000038,24.039861,0.0005,1.314
118.00,7.869767,24.93717,0.000037,24.039352,0.0004,1.314
120.00,7.868042,24.93795,0.000037,24.039654,0.0005,1.314
122.00,7.867590,24.93849,0.000038,24.039814,0.0005,1.314
124.00,7.867885,24.93750,0.000037,24.039979,0.0005,1.315
126.00,7.867499,24.93724,0.000039,24.041212,0.0005,1.314
128.00,7.866751,24.93711,0.000038,24.040545,0.0005,1.314
130.00,7.866501,24.93745,0.000038,24.040452,0.0005,1.314
132.00,7.866898,24.93841,0.000038,24.040610,0.0005,1.315
134.00,7.866819,24.93722,0.000037,24.040014,0.0005,1.314
136.00,7.866284,24.93756,0.000038,24.039999,0.0005,1.314
138.00,7.866203,24.93706,0.000039,24.040128,0.0005,1.314
140.00,7.865321,24.93744,0.000037,24.039126,0.0005,1.314
142.00,7.863853,24.93775,0.000038,24.039068,0.0005,1.314
144.00,7.863466,24.93751,0.000038,24.039174,0.0005,1.314
146.00,7.862391,24.93684,0.000038,24.040723,0.0005,1.315
148.00,7.861219,24.93698,0.000038,24.040715,0.0005,1.314
150.00,7.860001,24.93632,0.000038,24.040466,0.0005,1.314
152.00,7.860330,24.93590,0.000039,24.040732,0.0005,1.314
154.00,7.858902,24.93624,0.000038,24.040474,0.0005,1.314
156.00,7.858441,24.93668,0.000039,24.041279,0.0005,1.314
158.00,7.857250,24.93636,0.000039,24.040014,0.0005,1.314
160.00,7.856660,24.93655,0.000037,24.040094,0.0005,1.314
162.00,7.856794,24.93685,0.000037,24.039790,0.0005,1.314
164.00,7.857745,24.93569,0.000039,24.039757,0.0005,1.314
166.00,7.857345,24.93688,0.000038,24.040012,0.0005,1.315
168.00,7.857419,24.93775,0.000039,24.040024,0.0005,1.314
170.00,7.856775,24.93742,0.000039,24.039590,0.0005,1.314
172.00,7.855947,24.93688,0.000039,24.040321,0.0005,1.314
174.00,7.855063,24.93760,0.000039,24.040906,0.0005,1.314
176.00,7.854502,24.93806,0.000037,24.040414,0.0004,1.315
178.00,7.853864,24.93816,0.000037,24.040303,0.0005,1.314
180.00,7.853615,24.93807,0.000038,24.040435,0.0005,1.314
182.00,7.853507,24.93829,0.000039,24.040365,0.0005,1.314
184.00,7.853003,24.93878,0.000038,24.039695,0.0005,1.315
186.00,7.851890,24.93891,0.000038,24.039983,0.0005,1.313
188.00,7.851127,24.93792,0.000040,24.041039,0.0005,1.314
190.00,7.850474,24.93854,0.000038,24.040803,0.0005,1.314
192.00,7.850599,24.93793,0.000037,24.039595,0.0005,1.315
194.00,7.849942,24.93725,0.000037,24.040226,0.0005,1.315
196.00,7.850197,24.93831,0.000038,24.040299,0.0005,1.314
198.00,7.849143,24.93781,0.000037,24.040041,0.0005,1.315
200.00,7.848255,24.93734,0.000038,24.040174,0.0005,1.315
202.00,7.847580,24.93797,0.000038,24.040725,0.0005,1.314
204.00,7.847468,24.93710,0.000038,24.040912,0.0004,1.314
206.00,7.847834,24.93655,0.000039,24.039706,0.0005,1.314
208.00,7.847778,24.93667,0.000038,24.039924,0.0005,1.314
210.00,7.846760,24.93584,0.000038,24.040435,0.0005,1.314
212.00,7.845635,24.93598,0.000038,24.039879,0.0005,1.314
214.00,7.846115,24.93592,0.000038,24.039719,0.0005,1.314
216.00,7.845766,24.93519,0.000037,24.040235,0.0005,1.314
218.00,7.845443,24.93545,0.000038,24.040252,0.0005,1.314
220.00,7.843911,24.93601,0.000037,24.040501,0.0005,1.314
222.00,7.842560,24.93479,0.000039,24.040661,0.0005,1.314
224.00,7.842537,24.93515,0.000039,24.040519,0.0005,1.314
226.00,7.841908,24.93580,0.000039,24.040852,0.0005,1.314
228.00,7.842040,24.93602,0.000039,24.040968,0.0005,1.314
230.00,7.841291,24.93534,0.000039,24.040757,0.0005,1.314
232.00,7.840095,24.93496,0.000038,24.040181,0.0005,1.314
234.00,7.839318,24.93508,0.000037,24.039579,0.0005,1.315
236.00,7.839172,24.93545,0.000036,24.040235,0.0005,1.314
238.00,7.838907,24.93531,0.000037,24.040886,0.0005,1.314
240.00,7.839022,24.93558,0.000038,24.040945,0.0005,1.314
242.00,7.839640,24.93596,0.000038,24.039812,0.0005,1.314
244.00,7.839235,24.93692,0.000036,24.040312,0.0005,1.314
246.00,7.839374,24.93553,0.000037,24.040428,0.0005,1.315
248.00,7.838574,24.93577,0.000035,24.039954,0.0005,1.314
250.00,7.837531,24.93652,0.000035,24.039661,0.0005,1.315
252.00,7.836882,24.93689,0.000037,24.040970,0.0005,1.315
254.00,7.837142,24.93756,0.000036,24.039301,0.0004,1.314
256.00,7.836213,24.93689,0.000037,24.037646,0.0005,1.314
258.00,7.834824,24.93693,0.000038,24.040274,0.0005,1.315
260.00,7.834533,24.93820,0.000037,24.040859,0.0005,1.314
262.00,7.834970,24.93695,0.000041,24.040959,0.0005,1.314
264.00,7.834155,24.93711,0.000036,24.040454,0.0005,1.314
266.00,7.833555,24.93712,0.000039,24.040968,0.0005,1.314
268.00,7.832814,24.93666,0.000039,24.040017,0.0005,1.314
270.00,7.831939,24.93720,0.000038,24.040170,0.0005,1.314
272.00,7.830934,24.93761,0.000036,24.039061,0.0005,1.314
274.00,7.830519,24.93761,0.000037,24.039557,0.0005,1.314
276.00,7.829106,24.93742,0.000037,24.039124,0.0005,1.314
278.00,7.827734,24.93806,0.000038,24.040666,0.0005,1.314
280.00,7.828051,24.93826,0.000037,24.040877,0.0005,1.314
282.00,7.828133,24.93753,0.000037,24.040561,0.0005,1.314
284.00,7.828011,24.93847,0.000038,24.039892,0.0005,1.314
286.00,7.827493,24.93776,0.000040,24.039948,0.0005,1.314
288.00,7.827622,24.93857,0.000038,24.039708,0.0005,1.314
290.00,7.827089,24.93929,0.000037,24.039214,0.0005,1.314
292.00,7.824697,24.93756,0.000038,24.040405,0.0005,1.314
294.00,7.823806,24.93636,0.000039,24.041737,0.0005,1.313
296.00,7.824038,24.93681,0.000038,24.040406,0.0004,1.314
298.00,7.823233,24.93652,0.000037,24.040132,0.0005,1.314
300.00,7.822745,24.93653,0.000037,24.040668,0.0005,1.314
302.00,7.822855,24.93727,0.000037,24.039870,0.0005,1.314
304.00,7.823257,24.93716,0.000038,24.039781,0.0005,1.313
306.00,7.823278,24.93723,0.000038,24.040528,0.0005,1.315
308.00,7.822652,24.93855,0.000037,24.040423,0.0005,1.314
310.00,7.822196,24.93884,0.000037,24.040894,0.0004,1.314
312.00,7.822126,24.93806,0.000038,24.040490,0.0004,1.314
314.00,7.822329,24.93858,0.000037,24.040077,0.0005,1.314
316.00,7.821920,24.93772,0.000038,24.040034,0.0005,1.315
318.00,7.822500,24.93836,0.000037,24.040554,0.0005,1.314
320.00,7.822463,24.93819,0.000037,24.039290,0.0005,1.314
322.00,7.821946,24.93848,0.000037,24.040034,0.0005,1.314
324.00,7.821309,24.93861,0.000038,24.040326,0.0004,1.314
326.00,7.820615,24.93827,0.000038,24.040241,0.0005,1.314
328.00,7.820487,24.93875,0.000037,24.040221,0.0005,1.314
330.00,7.820140,24.93880,0.000037,24.039777,0.0005,1.314
332.00,7.819278,24.93859,0.000037,24.040155,0.0004,1.314
334.00,7.818595,24.93798,0.000036,24.040232,0.0004,1.314
336.00,7.817738,24.93793,0.000037,24.039744,0.0004,1.314
338.00,7.817468,24.93772,0.000037,24.039986,0.0005,1.314
340.00,7.816727,24.93784,0.000037,24.039986,0.0005,1.314
342.00,7.817363,24.93697,0.000039,24.040472,0.0005,1.314
344.00,7.817372,24.93712,0.000038,24.040377,0.0005,1.314
346.00,7.816088,24.93660,0.000037,24.040214,0.0005,1.314
348.00,7.814327,24.93669,0.000036,24.040064,0.0005,1.315
350.00,7.812783,24.93726,0.000036,24.039655,0.0005,1.315
352.00,7.811693,24.93726,0.000036,24.040528,0.0005,1.314
354.00,7.811319,24.93701,0.000036,24.039188,0.0005,1.314
356.00,7.810819,24.93596,0.000037,24.038961,0.0005,1.314
358.00,7.810701,24.93560,0.000037,24.039370,0.0005,1.313
360.00,7.811793,24.93528,0.000039,24.039475,0.0004,1.314
362.00,7.812150,24.93559,0.000038,24.039983,0.0004,1.314
364.00,7.811113,24.93563,0.000038,24.039601,0.0005,1.314
366.00,7.810116,24.93504,0.000039,24.039995,0.0005,1.315
368.00,7.809155,24.93588,0.000037,24.039628,0.0005,1.315
370.00,7.809354,24.93556,0.000036,24.039734,0.0005,1.314
372.00,7.808326,24.93508,0.000036,24.038572,0.0005,1.314
374.00,7.808438,24.93473,0.000038,24.039013,0.0005,1.314
376.00,7.808393,24.93478,0.000038,24.040532,0.0005,1.314
378.00,7.808472,24.93456,0.000037,24.039359,0.0005,1.314
380.00,7.807956,24.93468,0.000040,24.039652,0.0005,1.314
382.00,7.807434,24.93607,0.000039,24.039539,0.0005,1.313
384.00,7.807142,24.93557,0.000038,24.039735,0.0005,1.313
386.00,7.805745,24.93552,0.000038,24.039537,0.0004,1.314
388.00,7.806175,24.93500,0.000037,24.039850,0.0005,1.314
390.00,7.807335,24.93482,0.000039,24.039510,0.0005,1.314
392.00,7.806515,24.93560,0.000036,24.040110,0.0005,1.314
394.00,7.804304,24.93628,0.000037,24.041370,0.0005,1.314
396.00,7.802220,24.93560,0.000037,24.040652,0.0005,1.314
398.00,7.802575,24.93596,0.000037,24.039595,0.0005,1.314
400.00,7.801409,24.93537,0.000037,24.040488,0.0005,1.314
402.00,7.801496,24.93630,0.000037,24.039681,0.0005,1.313
404.00,7.801639,24.93693,0.000036,24.039681,0.0004,1.314
406.00,7.801458,24.93639,0.000037,24.041072,0.0005,1.314
408.00,7.800777,24.93652,0.000038,24.041030,0.0005,1.314
410.00,7.800966,24.93720,0.000038,24.039575,0.0005,1.313
412.00,7.801247,24.93728,0.000039,24.040483,0.0005,1.314
414.00,7.801245,24.93784,0.000038,24.040137,0.0005,1.314
416.00,7.800174,24.93711,0.000037,24.039559,0.0005,1.314
418.00,7.798953,24.93772,0.000038,24.040585,0.0005,1.314
420.00,7.797865,24.93761,0.000037,24.040768,0.0005,1.314
422.00,7.796971,24.93646,0.000037,24.040017,0.0004,1.314
424.00,7.797031,24.93535,0.000037,24.040526,0.0004,1.314
426.00,7.797736,24.93595,0.000036,24.040554,0.0005,1.314
428.00,7.796552,24.93638,0.000037,24.040486,0.0004,1.315
430.00,7.796846,24.93628,0.000037,24.039295,0.0004,1.314
432.00,7.797896,24.93787,0.000038,24.039903,0.0004,1.314
434.00,7.798323,24.93607,0.000038,24.040672,0.0005,1.314
436.00,7.798535,24.93536,0.000040,24.039890,0.0005,1.314
438.00,7.797714,24.93686,0.000037,24.039354,0.0005,1.314
440.00,7.797213,24.93526,0.000038,24.039859,0.0005,1.314
442.00,7.795008,24.93548,0.000037,24.039135,0.0005,1.314
444.00,7.794406,24.93568,0.000036,24.040968,0.0005,1.314
446.00,7.794167,24.93522,0.000039,24.040766,0.0005,1.313
448.00,7.793945,24.93525,0.000037,24.039572,0.0005,1.313
450.00,7.793547,24.93519,0.000038,24.039443,0.0004,1.314
452.00,7.792212,24.93606,0.000037,24.040566,0.0004,1.314
454.00,7.791944,24.93577,0.000036,24.039964,0.0004,1.314
456.00,7.792276,24.93544,0.000036,24.039588,0.0005,1.314
458.00,7.792227,24.93577,0.000038,24.040972,0.0005,1.314
460.00,7.790989,24.93546,0.000035,24.040268,0.0005,1.314
462.00,7.790310,24.93548,0.000036,24.038964,0.0005,1.314
464.00,7.789766,24.93605,0.000035,24.039906,0.0005,1.315
466.00,7.790063,24.93613,0.000036,24.040057,0.0005,1.314
468.00,7.789162,24.93564,0.000037,24.040039,0.0005,1.313
470.00,7.789316,24.93617,0.000038,24.040728,0.0005,1.313
472.00,7.789427,24.93585,0.000039,24.040048,0.0005,1.314
474.00,7.789194,24.93623,0.000038,24.039675,0.0005,1.314
476.00,7.788482,24.93691,0.000039,24.039977,0.0005,1.314
478.00,7.787782,24.93672,0.000039,24.040483,0.0005,1.313
480.00,7.787445,24.93606,0.000037,24.040845,0.0005,1.314
482.00,7.786262,24.93516,0.000041,24.040594,0.0005,1.314
484.00,7.785373,24.93619,0.000036,24.040683,0.0005,1.314
486.00,7.784218,24.93565,0.000036,24.040595,0.0005,1.313
488.00,7.784939,24.93537,0.000037,24.039726,0.0005,1.314
490.00,7.786850,24.93518,0.000036,24.039812,0.0005,1.314
492.00,7.787617,24.93532,0.000037,24.039974,0.0005,1.314
494.00,7.786619,24.93484,0.000038,24.040839,0.0005,1.314
496.00,7.785964,24.93483,0.000038,24.039555,0.0005,1.313
498.00,7.785227,24.93442,0.000038,24.039579,0.0005,1.313
500.00,7.785095,24.93360,0.000038,24.040365,0.0005,1.313
502.00,7.783938,24.93376,0.000037,24.039803,0.0005,1.314
504.00,7.782180,24.93436,0.000038,24.039848,0.0005,1.313
506.00,7.782498,24.93485,0.000038,24.040652,0.0004,1.314
508.00,7.782067,24.93527,0.000038,24.040168,0.0005,1.313
510.00,7.781584,24.93648,0.000036,24.039832,0.0005,1.314
512.00,7.781435,24.93627,0.000037,24.039846,0.0005,1.314
514.00,7.782533,24.93575,0.000038,24.041065,0.0005,1.313
516.00,7.781694,24.93581,0.000037,24.039334,0.0004,1.313
518.00,7.781249,24.93619,0.000038,24.039086,0.0005,1.313
520.00,7.781322,24.93633,0.000038,24.041068,0.0005,1.313
522.00,7.780999,24.93633,0.000037,24.039779,0.0005,1.313
524.00,7.779998,24.93581,0.000040,24.040230,0.0005,1.313
526.00,7.779928,24.93626,0.000039,24.040870,0.0005,1.314
528.00,7.780071,24.93590,0.000037,24.039537,0.0005,1.314
530.00,7.781144,24.93567,0.000037,24.040597,0.0005,1.314
532.00,7.779872,24.93606,0.000037,24.040690,0.0005,1.314
534.00,7.778890,24.93639,0.000038,24.040999,0.0005,1.313
536.00,7.777457,24.93693,0.000038,24.041276,0.0005,1.313
538.00,7.777349,24.93701,0.000038,24.040472,0.0005,1.313
540.00,7.778099,24.93735,0.000038,24.039279,0.0005,1.313
542.00,7.778117,24.93744,0.000038,24.040794,0.0004,1.313
544.00,7.777943,24.93749,0.000037,24.039454,0.0004,1.313
546.00,7.777811,24.93789,0.000038,24.039954,0.0005,1.313
548.00,7.777072,24.93786,0.000037,24.040063,0.0005,1.313
550.00,7.776118,24.93778,0.000037,24.040537,0.0005,1.314
552.00,7.774759,24.93711,0.000037,24.040223,0.0004,1.313
554.00,7.773934,24.93859,0.000035,24.038863,0.0004,1.313
556.00,7.774459,24.93822,0.000036,24.040099,0.0005,1.314
558.00,7.774032,24.93845,0.000034,24.039717,0.0005,1.313
560.00,7.773379,24.93833,0.000036,24.040832,0.0005,1.313
562.00,7.771849,24.93819,0.000038,24.040426,0.0005,1.313
564.00,7.771999,24.93768,0.000038,24.040326,0.0005,1.313
566.00,7.771829,24.93727,0.000037,24.039172,0.0005,1.312
568.00,7.772145,24.93698,0.000040,24.042076,0.0005,1.313
570.00,7.773007,24.93676,0.000038,24.040803,0.0005,1.313
572.00,7.773020,24.93679,0.000037,24.040219,0.0005,1.313
574.00,7.772256,24.93577,0.000037,24.040605,0.0004,1.313
576.00,7.771217,24.93652,0.000037,24.040814,0.0005,1.313
578.00,7.770370,24.93674,0.000035,24.039841,0.0005,1.313
580.00,7.769684,24.93586,0.000038,24.041816,0.0005,1.313
582.00,7.768236,24.93574,0.000037,24.040121,0.0005,1.313
584.00,7.767803,24.93617,0.000038,24.041065,0.0005,1.312
586.00,7.767918,24.93664,0.000037,24.039695,0.0005,1.312
588.00,7.768440,24.93783,0.000037,24.039804,0.0005,1.312
590.00,7.769248,24.93681,0.000037,24.040515,0.0005,1.313
592.00,7.768536,24.93699,0.000036,24.038901,0.0005,1.312
594.00,7.767840,24.93637,0.000037,24.040181,0.0005,1.313
596.00,7.766948,24.93729,0.000036,24.040166,0.0005,1.313
598.00,7.764919,24.93718,0.000035,24.040428,0.0005,1.313
600.00,7.763928,24.93639,0.000036,24.039744,0.0005,1.312
@1,2.0000,4.0
602.00,7.764517,24.93667,0.000038,24.041328,0.0005,1.313
604.00,7.764184,24.93620,0.000037,24.041597,0.0005,1.313
606.00,7.764000,24.93565,0.000039,24.041165,0.0005,1.313
608.00,7.764254,24.93696,0.000037,24.039941,0.0004,1.313
610.00,7.763941,24.93590,0.000037,24.038703,0.0005,1.313
612.00,7.763946,24.93555,0.000038,24.040339,0.0005,1.313
614.00,7.764200,24.93561,0.000037,24.039528,0.0004,1.313
616.00,7.763212,24.93556,0.000037,24.040210,0.0004,1.313
618.00,7.762316,24.93594,0.000039,24.040523,0.0005,1.313
620.00,7.761741,24.93663,0.000036,24.039877,0.0004,1.312
622.00,7.761426,24.93643,0.000037,24.039252,0.0005,1.312
624.00,7.761949,24.93571,0.000039,24.040601,0.0005,1.312
626.00,7.762341,24.93624,0.000038,24.041468,0.0005,1.312
628.00,7.762926,24.93642,0.000039,24.040375,0.0005,1.313
630.00,7.762554,24.93727,0.000035,24.039877,0.0005,1.312
632.00,7.761653,24.93631,0.000035,24.039459,0.0005,1.312
634.00,7.760496,24.93613,0.000036,24.039206,0.0005,1.312
636.00,7.759723,24.93516,0.000038,24.041126,0.0004,1.313
638.00,7.759636,24.93611,0.000036,24.040043,0.0004,1.313
640.00,7.759320,24.93629,0.000038,24.040170,0.0004,1.312
642.00,7.758461,24.93668,0.000036,24.041685,0.0004,1.313
644.00,7.759000,24.93539,0.000039,24.040263,0.0005,1.312
646.00,7.758938,24.93475,0.000038,24.041270,0.0005,1.312
648.00,7.758467,24.93640,0.000035,24.039810,0.0004,1.312
650.00,7.757429,24.93528,0.000040,24.040592,0.0005,1.312
652.00,7.756788,24.93445,0.000039,24.041357,0.0005,1.312
654.00,7.756844,24.93521,0.000037,24.040386,0.0004,1.312
656.00,7.756986,24.93617,0.000038,24.040999,0.0005,1.312
658.00,7.756723,24.93730,0.000038,24.040450,0.0005,1.312
660.00,7.755728,24.93714,0.000036,24.037790,0.0004,1.313
662.00,7.756063,24.93714,0.000035,24.037090,0.0004,1.313
664.00,7.756885,24.93729,0.000034,24.040194,0.0004,1.312
666.00,7.756762,24.93566,0.000036,24.042268,0.0005,1.313
668.00,7.755100,24.93558,0.000035,24.039214,0.0004,1.312
670.00,7.754227,24.93593,0.000037,24.040570,0.0005,1.312
672.00,7.752614,24.93588,0.000036,24.037486,0.0005,1.312
674.00,7.751625,24.93551,0.000038,24.039523,0.0005,1.312
676.00,7.752944,24.93643,0.000036,24.038415,0.0005,1.312
678.00,7.754385,24.93655,0.000036,24.039184,0.0005,1.313
680.00,7.754419,24.93649,0.000036,24.039844,0.0005,1.312
682.00,7.752803,24.93634,0.000038,24.040772,0.0005,1.313
684.00,7.752383,24.93427,0.000038,24.040199,0.0004,1.312
686.00,7.752828,24.93446,0.000038,24.041263,0.0005,1.312
688.00,7.753440,24.93558,0.000037,24.042021,0.0005,1.312
690.00,7.753364,24.93532,0.000039,24.041241,0.0005,1.312
692.00,7.752539,24.93602,0.000036,24.039277,0.0005,1.312
694.00,7.752678,24.93528,0.000038,24.039284,0.0005,1.312
696.00,7.752641,24.93597,0.000036,24.039566,0.0004,1.312
698.00,7.752173,24.93509,0.000037,24.040035,0.0005,1.312
700.00,7.751487,24.93490,0.000038,24.040815,0.0005,1.312
702.00,7.749692,24.93565,0.000036,24.040332,0.0004,1.312
704.00,7.748022,24.93567,0.000037,24.039986,0.0005,1.311
706.00,7.747378,24.93478,0.000038,24.040919,0.0005,1.312
708.00,7.747542,24.93515,0.000038,24.040265,0.0005,1.312
710.00,7.748627,24.93501,0.000036,24.038815,0.0005,1.312
712.00,7.748721,24.93476,0.000037,24.039443,0.0005,1.313
714.00,7.748111,24.93499,0.000037,24.039688,0.0005,1.312
716.00,7.747324,24.93503,0.000036,24.039606,0.0005,1.311
718.00,7.746824,24.93514,0.000037,24.039890,0.0005,1.311
720.00,7.746076,24.93576,0.000037,24.040114,0.0005,1.312
722.00,7.745578,24.93522,0.000036,24.040339,0.0005,1.312
724.00,7.744955,24.93484,0.000037,24.040746,0.0004,1.312
726.00,7.745166,24.93536,0.000037,24.040417,0.0004,1.312
728.00,7.744904,24.93592,0.000036,24.040232,0.0005,1.311
730.00,7.744030,24.93592,0.000038,24.040755,0.0005,1.311
732.00,7.743679,24.93619,0.000038,24.039943,0.0005,1.312
734.00,7.744006,24.93585,0.000037,24.039670,0.0005,1.312
736.00,7.744633,24.93628,0.000037,24.040966,0.0004,1.312
738.00,7.745060,24.93640,0.000037,24.041075,0.0005,1.311
740.00,7.744591,24.93669,0.000037,24.039808,0.0004,1.312
742.00,7.744288,24.93728,0.000037,24.040217,0.0004,1.312
744.00,7.744493,24.93634,0.000038,24.039815,0.0004,1.311
746.00,7.744896,24.93659,0.000037,24.039994,0.0004,1.312
748.00,7.743931,24.93760,0.000036,24.039726,0.0005,1.311
750.00,7.743097,24.93784,0.000038,24.038835,0.0005,1.311
752.00,7.741933,24.93853,0.000036,24.040285,0.0004,1.312
754.00,7.741770,24.93867,0.000037,24.039846,0.0004,1.312
756.00,7.742332,24.93894,0.000036,24.040110,0.0004,1.311
758.00,7.742813,24.93890,0.000037,24.040435,0.0005,1.311
760.00,7.742642,24.93852,0.000037,24.039943,0.0005,1.312
762.00,7.742253,24.93858,0.000037,24.039957,0.0004,1.311
764.00,7.741578,24.93768,0.000037,24.040125,0.0004,1.312
766.00,7.742076,24.93705,0.000038,24.040030,0.0004,1.311
768.00,7.741542,24.93749,0.000038,24.040023,0.0005,1.311
770.00,7.740201,24.93784,0.000038,24.039532,0.0004,1.311
772.00,7.739420,24.93823,0.000036,24.039937,0.0004,1.311
774.00,7.738976,24.93794,0.000036,24.039390,0.0004,1.311
776.00,7.738820,24.93724,0.000036,24.040330,0.0005,1.311
778.00,7.738517,24.93660,0.000037,24.039828,0.0005,1.311
780.00,7.738461,24.93646,0.000036,24.040266,0.0004,1.311
782.00,7.737315,24.93630,0.000036,24.039952,0.0004,1.311
784.00,7.736878,24.93563,0.000037,24.040528,0.0004,1.312
786.00,7.737588,24.93580,0.000038,24.040437,0.0005,1.311
788.00,7.738342,24.93525,0.000036,24.040641,0.0005,1.311
790.00,7.738061,24.93560,0.000038,24.040017,0.0004,1.311
792.00,7.737271,24.93603,0.000036,24.039875,0.0005,1.311
794.00,7.735968,24.93548,0.000037,24.040137,0.0005,1.310
796.00,7.735212,24.93532,0.000037,24.040430,0.0005,1.310
798.00,7.734668,24.93567,0.000039,24.039092,0.0005,1.310
800.00,7.734419,24.93669,0.000037,24.040206,0.0004,1.311
802.00,7.734992,24.93543,0.000038,24.039799,0.0004,1.310
804.00,7.734394,24.93455,0.000037,24.039586,0.0004,1.311
806.00,7.734299,24.93451,0.000036,24.040875,0.0004,1.311
808.00,7.734817,24.93533,0.000035,24.040021,0.0004,1.311
810.00,7.733449,24.93612,0.000036,24.040026,0.0005,1.311
812.00,7.734121,24.93537,0.000035,24.040230,0.0005,1.311
814.00,7.733311,24.93474,0.000035,24.039981,0.0004,1.310
816.00,7.732665,24.93537,0.000037,24.039870,0.0005,1.310
818.00,7.733974,24.93545,0.000037,24.040048,0.0005,1.311
820.00,7.734323,24.93557,0.000036,24.039994,0.0005,1.310
822.00,7.732212,24.93575,0.000037,24.040652,0.0004,1.310
824.00,7.730907,24.93534,0.000038,24.039959,0.0005,1.310
826.00,7.730010,24.93501,0.000036,24.039868,0.0005,1.311
828.00,7.729344,24.93524,0.000038,24.040654,0.0005,1.310
830.00,7.729019,24.93524,0.000038,24.040261,0.0005,1.310
832.00,7.729540,24.93543,0.000037,24.039644,0.0004,1.310
834.00,7.728880,24.93503,0.000037,24.040114,0.0004,1.311
836.00,7.728472,24.93499,0.000036,24.039770,0.0004,1.310
838.00,7.729065,24.93464,0.000035,24.040141,0.0005,1.311
840.00,7.729708,24.93506,0.000035,24.039641,0.0004,1.311
842.00,7.729637,24.93469,0.000037,24.039888,0.0004,1.310
844.00,7.729919,24.93337,0.000036,24.040205,0.0005,1.309
846.00,7.729061,24.93455,0.000037,24.040023,0.0004,1.310
848.00,7.727461,24.93404,0.000038,24.040137,0.0005,1.311
850.00,7.727574,24.93532,0.000037,24.039061,0.0004,1.310
852.00,7.726994,24.93487,0.000037,24.040037,0.0005,1.310
854.00,7.726074,24.93479,0.000037,24.039504,0.0004,1.310
856.00,7.727620,24.93485,0.000037,24.039539,0.0005,1.310
858.00,7.727967,24.93409,0.000037,24.039854,0.0005,1.310
860.00,7.727891,24.93406,0.000037,24.040155,0.0004,1.310
862.00,7.727958,24.93457,0.000036,24.039539,0.0004,1.310
864.00,7.727419,24.93461,0.000037,24.040181,0.0004,1.310
866.00,7.727531,24.93432,0.000038,24.039697,0.0004,1.310
868.00,7.728257,24.93419,0.000037,24.040261,0.0004,1.310
870.00,7.728408,24.93350,0.000036,24.039944,0.0004,1.310
872.00,7.727770,24.93250,0.000036,24.039414,0.0004,1.310
874.00,7.727359,24.93381,0.000036,24.039479,0.0005,1.310
876.00,7.727755,24.93298,0.000037,24.040066,0.0004,1.310
878.00,7.726498,24.93336,0.000037,24.039495,0.0005,1.310
880.00,7.725869,24.93340,0.000037,24.040254,0.0005,1.310
882.00,7.725885,24.93361,0.000037,24.040195,0.0004,1.310
884.00,7.725786,24.93425,0.000038,24.040294,0.0004,1.310
886.00,7.724740,24.93383,0.000036,24.040006,0.0004,1.310
888.00,7.724915,24.93312,0.000036,24.039743,0.0005,1.310
890.00,7.725017,24.93318,0.000037,24.039654,0.0004,1.310
892.00,7.724555,24.93287,0.000037,24.039523,0.0005,1.310
894.00,7.723150,24.93263,0.000036,24.039514,0.0005,1.310
896.00,7.721950,24.93239,0.000036,24.039281,0.0005,1.310
898.00,7.720739,24.93238,0.000037,24.039894,0.0005,1.310
900.00,7.720693,24.93222,0.000037,24.040357,0.0005,1.309
902.00,7.720316,24.93242,0.000037,24.040154,0.0005,1.309
904.00,7.719688,24.93309,0.000038,24.039859,0.0005,1.309
906.00,7.720097,24.93330,0.000037,24.040350,0.0005,1.309
908.00,7.720343,24.93345,0.000037,24.040034,0.0004,1.309
910.00,7.719512,24.93458,0.000037,24.039603,0.0004,1.310
912.00,7.719020,24.93377,0.000037,24.040519,0.0004,1.310
914.00,7.719704,24.93350,0.000038,24.039946,0.0005,1.310
916.00,7.719641,24.93382,0.000039,24.039719,0.0005,1.309
918.00,7.719006,24.93416,0.000037,24.040095,0.0004,1.310
920.00,7.719624,24.93414,0.000036,24.040121,0.0005,1.310
922.00,7.720245,24.93354,0.000037,24.040974,0.0005,1.310
924.00,7.720122,24.93365,0.000037,24.040465,0.0004,1.309
926.00,7.719655,24.93404,0.000037,24.039346,0.0004,1.309
928.00,7.718960,24.93342,0.000038,24.040439,0.0005,1.309
930.00,7.719221,24.93331,0.000038,24.040606,0.0005,1.308
932.00,7.718777,24.93297,0.000038,24.040952,0.0005,1.308
934.00,7.718399,24.93419,0.000037,24.039988,0.0004,1.309
936.00,7.718543,24.93499,0.000038,24.040035,0.0004,1.309
938.00,7.718425,24.93491,0.000038,24.040212,0.0005,1.309
940.00,7.718910,24.93584,0.000037,24.039792,0.0005,1.309
942.00,7.718664,24.93540,0.000036,24.039366,0.0004,1.309
944.00,7.718224,24.93511,0.000037,24.039448,0.0005,1.309
946.00,7.717179,24.93561,0.000037,24.040106,0.0004,1.309
948.00,7.716524,24.93588,0.000037,24.039777,0.0005,1.309
950.00,7.716463,24.93518,0.000036,24.039823,0.0005,1.309
952.00,7.716048,24.93504,0.000036,24.039564,0.0005,1.309
954.00,7.715495,24.93509,0.000037,24.039992,0.0005,1.309
956.00,7.714789,24.93578,0.000039,24.040266,0.0005,1.309
958.00,7.714647,24.93551,0.000037,24.039714,0.0005,1.309
960.00,7.715113,24.93454,0.000036,24.039984,0.0005,1.309
962.00,7.715416,24.93477,0.000037,24.040086,0.0005,1.309
964.00,7.715324,24.93550,0.000037,24.039775,0.0005,1.309
966.00,7.715163,24.93595,0.000036,24.039714,0.0005,1.309
968.00,7.715029,24.93542,0.000036,24.039895,0.0004,1.309
970.00,7.714194,24.93427,0.000036,24.038939,0.0005,1.309
972.00,7.713754,24.93347,0.000037,24.040914,0.0004,1.309
974.00,7.713595,24.93468,0.000037,24.040268,0.0004,1.309
976.00,7.713542,24.93558,0.000037,24.040148,0.0004,1.309
978.00,7.712738,24.93549,0.000036,24.039694,0.0005,1.309
980.00,7.712938,24.93533,0.000036,24.040074,0.0005,1.309
982.00,7.712374,24.93541,0.000037,24.039466,0.0005,1.308
984.00,7.712105,24.93584,0.000038,24.039592,0.0005,1.308
986.00,7.712083,24.93542,0.000036,24.039475,0.0005,1.308
988.00,7.711426,24.93555,0.000035,24.039319,0.0004,1.309
990.00,7.710312,24.93645,0.000035,24.040621,0.0004,1.309
992.00,7.710607,24.93656,0.000035,24.039512,0.0004,1.309
994.00,7.710454,24.93760,0.000035,24.039844,0.0005,1.309
996.00,7.710567,24.93675,0.000037,24.039703,0.0004,1.308
998.00,7.709584,24.93594,0.000036,24.040432,0.0005,1.309
1000.00,7.709917,24.93551,0.000035,24.039697,0.0005,1.309
1002.00,7.710319,24.93582,0.000035,24.039608,0.0004,1.309
1004.00,7.711381,24.93555,0.000037,24.040123,0.0005,1.308
1006.00,7.710765,24.93505,0.000037,24.040030,0.0005,1.309
1008.00,7.710581,24.93526,0.000036,24.039921,0.0005,1.308
1010.00,7.709946,24.93556,0.000037,24.039314,0.0005,1.309
1012.00,7.709524,24.93547,0.000036,24.040063,0.0005,1.309
1014.00,7.709009,24.93605,0.000036,24.040685,0.0004,1.309
1016.00,7.708965,24.93454,0.000036,24.039984,0.0005,1.309
1018.00,7.707847,24.93502,0.000036,24.039861,0.0005,1.309
1020.00,7.708561,24.93462,0.000036,24.039663,0.0004,1.308
1022.00,7.708780,24.93511,0.000038,24.040054,0.0004,1.309
1024.00,7.707331,24.93531,0.000036,24.040077,0.0004,1.309
1026.00,7.707759,24.93616,0.000036,24.039974,0.0005,1.309
1028.00,7.707096,24.93522,0.000036,24.040106,0.0004,1.309
1030.00,7.707260,24.93574,0.000036,24.040345,0.0004,1.309
1032.00,7.707577,24.93566,0.000037,24.039634,0.0004,1.308
1034.00,7.707608,24.93600,0.000036,24.040165,0.0004,1.308
1036.00,7.707249,24.93566,0.000036,24.039701,0.0004,1.308
1038.00,7.706192,24.93584,0.000035,24.039935,0.0004,1.308
1040.00,7.705483,24.93637,0.000037,24.039917,0.0005,1.308
1042.00,7.705312,24.93630,0.000037,24.039448,0.0005,1.308
1044.00,7.705623,24.93670,0.000037,24.039584,0.0004,1.309
1046.00,7.705592,24.93604,0.000036,24.040475,0.0005,1.309
1048.00,7.705734,24.93622,0.000036,24.040692,0.0004,1.309
1050.00,7.705195,24.93627,0.000037,24.040499,0.0005,1.308
1052.00,7.703840,24.93611,0.000037,24.039994,0.0005,1.308
1054.00,7.702344,24.93576,0.000038,24.040146,0.0005,1.308
1056.00,7.702552,24.93616,0.000038,24.039339,0.0004,1.308
1058.00,7.702234,24.93540,0.000037,24.039870,0.0004,1.308
1060.00,7.702284,24.93456,0.000036,24.039850,0.0005,1.308
1062.00,7.702197,24.93491,0.000037,24.039446,0.0004,1.308
1064.00,7.702537,24.93475,0.000037,24.039894,0.0004,1.308
1066.00,7.703416,24.93519,0.000037,24.040512,0.0004,1.308
1068.00,7.702334,24.93478,0.000039,24.039715,0.0004,1.308
1070.00,7.701434,24.93496,0.000036,24.039754,0.0004,1.308
1072.00,7.702684,24.93474,0.000037,24.040401,0.0004,1.307
1074.00,7.703344,24.93450,0.000038,24.039314,0.0004,1.307
1076.00,7.703296,24.93395,0.000038,24.039884,0.0005,1.308
1078.00,7.702569,24.93592,0.000036,24.039379,0.0004,1.308
1080.00,7.703025,24.93427,0.000036,24.040274,0.0004,1.308
1082.00,7.703185,24.93449,0.000035,24.039972,0.0004,1.308
1084.00,7.701895,24.93393,0.000036,24.040181,0.0004,1.308
1086.00,7.701004,24.93406,0.000036,24.039781,0.0004,1.307
1088.00,7.700520,24.93395,0.000036,24.038592,0.0004,1.307
1090.00,7.701783,24.93420,0.000036,24.039752,0.0004,1.308
1092.00,7.701564,24.93452,0.000037,24.039401,0.0005,1.308
1094.00,7.700261,24.93398,0.000036,24.039684,0.0004,1.308
1096.00,7.699181,24.93421,0.000038,24.039772,0.0005,1.307
1098.00,7.698906,24.93386,0.000037,24.039699,0.0005,1.308
1100.00,7.699036,24.93464,0.000036,24.039666,0.0004,1.308
1102.00,7.698933,24.93392,0.000036,24.039661,0.0004,1.308
1104.00,7.697814,24.93385,0.000036,24.039232,0.0004,1.308
1106.00,7.698311,24.93484,0.000036,24.039115,0.0004,1.308
1108.00,7.698366,24.93479,0.000036,24.039839,0.0004,1.307
1110.00,7.698123,24.93549,0.000036,24.040035,0.0004,1.307
1112.00,7.697672,24.93534,0.000036,24.039526,0.0004,1.307
1114.00,7.697616,24.93476,0.000036,24.039584,0.0004,1.308
1116.00,7.697211,24.93535,0.000036,24.040024,0.0004,1.308
1118.00,7.697114,24.93462,0.000035,24.039241,0.0005,1.308
1120.00,7.697167,24.93651,0.000035,24.039884,0.0004,1.307
1122.00,7.696652,24.93640,0.000036,24.038846,0.0004,1.307
1124.00,7.696526,24.93636,0.000037,24.039283,0.0004,1.307
1126.00,7.696343,24.93714,0.000036,24.039370,0.0004,1.307
1128.00,7.695915,24.93655,0.000036,24.040439,0.0004,1.307
1130.00,7.694623,24.93677,0.000036,24.039512,0.0004,1.306
1132.00,7.694867,24.93617,0.000036,24.039257,0.0004,1.307
1134.00,7.695543,24.93536,0.000037,24.039910,0.0004,1.307
1136.00,7.695599,24.93563,0.000036,24.039464,0.0004,1.308
1138.00,7.695643,24.93574,0.000036,24.039457,0.0004,1.308
1140.00,7.695311,24.93528,0.000036,24.039766,0.0004,1.307
1142.00,7.695452,24.93595,0.000036,24.038613,0.0004,1.307
1144.00,7.696356,24.93618,0.000037,24.039341,0.0004,1.307
1146.00,7.696997,24.93575,0.000037,24.039803,0.0004,1.307
1148.00,7.697286,24.93607,0.000037,24.039163,0.0004,1.307
1150.00,7.696395,24.93572,0.000037,24.039394,0.0004,1.307
1152.00,7.696485,24.93559,0.000035,24.038879,0.0004,1.307
1154.00,7.697209,24.93544,0.000036,24.039652,0.0004,1.307
1156.00,7.695285,24.93568,0.000037,24.040117,0.0004,1.307
1158.00,7.693571,24.93598,0.000038,24.039232,0.0004,1.307
1160.00,7.693660,24.93591,0.000038,24.039195,0.0005,1.307
1162.00,7.693759,24.93554,0.000036,24.039954,0.0005,1.308
1164.00,7.692720,24.93653,0.000035,24.039474,0.0004,1.307
1166.00,7.691972,24.93666,0.000037,24.039226,0.0004,1.307
1168.00,7.690982,24.93671,0.000036,24.039530,0.0004,1.307
1170.00,7.691395,24.93612,0.000037,24.039244,0.0004,1.306
1172.00,7.691432,24.93647,0.000038,24.039848,0.0005,1.307
1174.00,7.691536,24.93623,0.000039,24.039888,0.0004,1.307
1176.00,7.691871,24.93596,0.000037,24.039966,0.0004,1.307
1178.00,7.692085,24.93605,0.000036,24.039432,0.0005,1.306
1180.00,7.692567,24.93610,0.000036,24.039439,0.0004,1.307
1182.00,7.692598,24.93537,0.000036,24.040012,0.0004,1.307
1184.00,7.692817,24.93498,0.000037,24.039875,0.0004,1.306
1186.00,7.693687,24.93561,0.000037,24.039477,0.0004,1.307
1188.00,7.694251,24.93579,0.000036,24.039877,0.0004,1.307
1190.00,7.694500,24.93595,0.000036,24.039377,0.0004,1.307
1192.00,7.693036,24.93525,0.000036,24.039932,0.0004,1.306
1194.00,7.691477,24.93616,0.000036,24.039612,0.0004,1.306
1196.00,7.690414,24.93570,0.000036,24.038950,0.0004,1.307
1198.00,7.689395,24.93615,0.000036,24.039752,0.0004,1.306
1200.00,7.688385,24.93654,0.000037,24.040066,0.0004,1.306
@2,12.0000,24.0
1202.00,7.688271,24.93686,0.000037,24.039512,0.0004,1.306
1204.00,7.687089,24.93666,0.000037,24.039419,0.0004,1.306
1206.00,7.683160,24.93602,0.000037,24.040094,0.0004,1.306
1208.00,7.675040,24.93633,0.000035,24.040212,0.0005,1.307
1210.00,7.661114,24.93615,0.000037,24.039157,0.0005,1.306
1212.00,7.639729,24.93732,0.000038,24.039410,0.0004,1.306
1214.00,7.616897,24.93682,0.000038,24.039270,0.0004,1.305
1216.00,7.593776,24.93712,0.000037,24.040210,0.0004,1.306
1218.00,7.571859,24.93797,0.000037,24.039259,0.0004,1.307
1220.00,7.551199,24.93778,0.000035,24.039686,0.0005,1.307
1222.00,7.537023,24.93792,0.000034,24.040432,0.0004,1.308
1224.00,7.528762,24.93693,0.000035,24.039468,0.0004,1.307
1226.00,7.524231,24.93668,0.000035,24.039868,0.0004,1.307
1228.00,7.521724,24.93687,0.000035,24.039764,0.0004,1.307
1230.00,7.524826,24.93648,0.000036,24.039343,0.0005,1.308
1232.00,7.531605,24.93782,0.000036,24.039794,0.0004,1.308
1234.00,7.539808,24.93831,0.000033,24.040534,0.0005,1.308
1236.00,7.547796,24.93799,0.000034,24.039674,0.0005,1.307
1238.00,7.556475,24.93786,0.000036,24.039181,0.0005,1.307
1240.00,7.566946,24.93728,0.000038,24.039868,0.0004,1.306
1242.00,7.575168,24.93771,0.000037,24.040170,0.0004,1.306
1244.00,7.583316,24.93768,0.000038,24.039594,0.0005,1.306
1246.00,7.592622,24.93878,0.000038,24.039517,0.0004,1.306
1248.00,7.602818,24.93878,0.000037,24.039992,0.0005,1.307
1250.00,7.612510,24.93871,0.000036,24.039706,0.0005,1.307
1252.00,7.622480,24.93886,0.000037,24.040105,0.0004,1.306
1254.00,7.631704,24.93940,0.000037,24.039737,0.0004,1.306
1256.00,7.640428,24.93951,0.000037,24.039981,0.0005,1.306
1258.00,7.647027,24.93919,0.000036,24.040035,0.0005,1.306
1260.00,7.652720,24.93960,0.000037,24.040063,0.0005,1.306
1262.00,7.658061,24.93918,0.000036,24.039657,0.0005,1.306
1264.00,7.661964,24.93867,0.000037,24.040117,0.0005,1.305
1266.00,7.664581,24.93866,0.000036,24.040086,0.0005,1.306
1268.00,7.666329,24.93863,0.000036,24.039635,0.0005,1.305
1270.00,7.668585,24.93738,0.000037,24.039590,0.0005,1.306
1272.00,7.669189,24.93707,0.000037,24.039928,0.0005,1.306
1274.00,7.669713,24.93784,0.000036,24.040052,0.0005,1.306
1276.00,7.670195,24.93866,0.000034,24.039197,0.0005,1.306
1278.00,7.671815,24.93849,0.000035,24.039519,0.0005,1.306
1280.00,7.672796,24.93911,0.000035,24.039850,0.0005,1.306
1282.00,7.673010,24.93993,0.000037,24.039746,0.0004,1.306
1284.00,7.672913,24.93846,0.000037,24.039557,0.0004,1.306
1286.00,7.673243,24.93972,0.000036,24.039997,0.0004,1.306
1288.00,7.673149,24.93989,0.000037,24.038892,0.0005,1.306
1290.00,7.674057,24.93941,0.000036,24.040004,0.0005,1.306
1292.00,7.675639,24.93943,0.000039,24.040214,0.0004,1.307
1294.00,7.676958,24.93969,0.000037,24.039948,0.0005,1.307
1296.00,7.676218,24.93990,0.000037,24.039768,0.0005,1.306
1298.00,7.676573,24.94020,0.000037,24.039595,0.0005,1.305
1300.00,7.677767,24.93995,0.000036,24.039910,0.0004,1.305
1302.00,7.677607,24.93881,0.000036,24.039995,0.0005,1.306
1304.00,7.677068,24.93907,0.000038,24.039739,0.0005,1.306
1306.00,7.677956,24.93923,0.000035,24.040563,0.0004,1.306
1308.00,7.677159,24.94003,0.000036,24.040303,0.0005,1.306
1310.00,7.676220,24.93908,0.000036,24.039984,0.0004,1.306
1312.00,7.675571,24.93801,0.000037,24.039663,0.0004,1.305
1314.00,7.675523,24.93743,0.000037,24.039319,0.0005,1.306
1316.00,7.675370,24.93788,0.000036,24.039974,0.0005,1.306
1318.00,7.674500,24.93777,0.000036,24.039804,0.0004,1.306
1320.00,7.674359,24.93766,0.000036,24.039701,0.0004,1.306
1322.00,7.674626,24.93758,0.000037,24.039224,0.0005,1.306
1324.00,7.673753,24.93797,0.000036,24.039219,0.0005,1.306
1326.00,7.674445,24.93762,0.000038,24.040128,0.0005,1.306
1328.00,7.673976,24.93727,0.000036,24.040235,0.0004,1.307
1330.00,7.673497,24.93761,0.000036,24.039135,0.0004,1.306
1332.00,7.672982,24.93732,0.000036,24.039097,0.0005,1.305
1334.00,7.672819,24.93773,0.000037,24.039681,0.0005,1.306
1336.00,7.673908,24.93780,0.000036,24.039654,0.0005,1.306
1338.00,7.674640,24.93798,0.000038,24.039839,0.0005,1.306
1340.00,7.674049,24.93726,0.000036,24.039774,0.0005,1.306
1342.00,7.673962,24.93740,0.000037,24.040277,0.0004,1.306
1344.00,7.673730,24.93820,0.000037,24.039864,0.0005,1.306
1346.00,7.673840,24.93817,0.000035,24.040055,0.0005,1.306
1348.00,7.674437,24.93893,0.000035,24.040328,0.0005,1.306
1350.00,7.675088,24.93829,0.000036,24.039350,0.0005,1.306
1352.00,7.674968,24.93896,0.000037,24.039712,0.0005,1.305
1354.00,7.674313,24.93920,0.000037,24.039481,0.0005,1.305
1356.00,7.674003,24.93904,0.000037,24.039954,0.0005,1.306
1358.00,7.673807,24.93964,0.000036,24.040721,0.0005,1.305
1360.00,7.673951,24.93927,0.000037,24.040297,0.0004,1.306
1362.00,7.673489,24.93904,0.000034,24.040117,0.0004,1.306
1364.00,7.672866,24.93925,0.000035,24.039275,0.0004,1.306
1366.00,7.673811,24.93950,0.000036,24.039846,0.0004,1.305
1368.00,7.673509,24.93998,0.000036,24.039752,0.0005,1.306
1370.00,7.673129,24.93860,0.000036,24.039959,0.0005,1.306
1372.00,7.672061,24.93886,0.000036,24.039241,0.0005,1.306
1374.00,7.670696,24.93872,0.000036,24.039010,0.0005,1.307
1376.00,7.671145,24.93899,0.000036,24.040043,0.0005,1.306
1378.00,7.670826,24.93903,0.000036,24.039995,0.0005,1.305
1380.00,7.670362,24.93887,0.000036,24.040043,0.0004,1.306
1382.00,7.670778,24.93856,0.000036,24.039634,0.0005,1.306
1384.00,7.670650,24.93898,0.000036,24.039583,0.0005,1.306
1386.00,7.670861,24.93978,0.000036,24.039999,0.0005,1.306
1388.00,7.670428,24.93974,0.000035,24.040032,0.0005,1.306
1390.00,7.670222,24.94066,0.000035,24.040165,0.0005,1.307
1392.00,7.669698,24.93967,0.000036,24.039528,0.0005,1.306
1394.00,7.668753,24.93970,0.000037,24.039954,0.0004,1.306
1396.00,7.668903,24.93929,0.000037,24.039904,0.0004,1.305
1398.00,7.669161,24.93820,0.000037,24.040237,0.0005,1.306
1400.00,7.669433,24.93819,0.000036,24.039879,0.0005,1.306
1402.00,7.669123,24.93839,0.000037,24.039610,0.0004,1.306
1404.00,7.668996,24.93886,0.000036,24.039184,0.0004,1.306
1406.00,7.669026,24.93866,0.000036,24.039237,0.0004,1.306
1408.00,7.668541,24.93905,0.000036,24.039092,0.0004,1.306
1410.00,7.668668,24.93994,0.000036,24.039484,0.0005,1.306
1412.00,7.668814,24.93967,0.000036,24.039708,0.0005,1.306
1414.00,7.668521,24.93796,0.000037,24.039670,0.0005,1.305
1416.00,7.668124,24.93839,0.000038,24.040235,0.0004,1.306
1418.00,7.667513,24.93991,0.000037,24.039161,0.0005,1.306
1420.00,7.666757,24.93946,0.000037,24.040465,0.0005,1.306
1422.00,7.666866,24.94056,0.000037,24.039861,0.0005,1.305
1424.00,7.666721,24.94004,0.000036,24.039415,0.0005,1.305
1426.00,7.666606,24.93904,0.000037,24.039103,0.0005,1.306
1428.00,7.666637,24.93991,0.000037,24.040112,0.0005,1.306
1430.00,7.666494,24.93968,0.000038,24.040194,0.0005,1.306
1432.00,7.666086,24.94076,0.000038,24.039570,0.0004,1.305
1434.00,7.666161,24.94084,0.000036,24.039181,0.0004,1.306
1436.00,7.665387,24.94018,0.000036,24.040186,0.0004,1.305
1438.00,7.666130,24.93965,0.000037,24.040335,0.0004,1.305
1440.00,7.666921,24.94034,0.000036,24.039570,0.0004,1.307
1442.00,7.667360,24.94063,0.000036,24.038855,0.0004,1.307
1444.00,7.666897,24.94023,0.000036,24.040615,0.0005,1.307
1446.00,7.666976,24.94108,0.000035,24.039844,0.0005,1.306
1448.00,7.666808,24.94013,0.000036,24.039777,0.0005,1.306
1450.00,7.666326,24.94109,0.000035,24.039777,0.0005,1.306
1452.00,7.666224,24.94200,0.000038,24.039790,0.0005,1.306
1454.00,7.665798,24.94167,0.000037,24.040570,0.0005,1.306
1456.00,7.665179,24.94155,0.000036,24.039964,0.0005,1.306
1458.00,7.664630,24.94248,0.000037,24.040457,0.0004,1.307
1460.00,7.664327,24.94188,0.000036,24.039743,0.0005,1.306
1462.00,7.663885,24.94177,0.000036,24.040514,0.0005,1.306
1464.00,7.664175,24.94188,0.000038,24.039581,0.0005,1.306
1466.00,7.665013,24.94178,0.000037,24.039677,0.0004,1.306
1468.00,7.664243,24.94100,0.000037,24.039639,0.0005,1.306
1470.00,7.663602,24.94092,0.000036,24.040034,0.0005,1.306
1472.00,7.663905,24.94101,0.000038,24.040754,0.0005,1.306
1474.00,7.664557,24.94132,0.000037,24.039643,0.0005,1.306
1476.00,7.663734,24.94118,0.000037,24.039119,0.0005,1.307
1478.00,7.662506,24.94107,0.000037,24.040035,0.0005,1.306
1480.00,7.661611,24.94022,0.000037,24.039946,0.0005,1.306
1482.00,7.661551,24.94094,0.000036,24.039704,0.0004,1.306
1484.00,7.662221,24.94123,0.000037,24.039670,0.0005,1.307
1486.00,7.660549,24.94014,0.000037,24.040330,0.0005,1.306
1488.00,7.660682,24.93989,0.000037,24.040932,0.0005,1.306
1490.00,7.661624,24.94107,0.000038,24.040186,0.0004,1.306
1492.00,7.662566,24.94101,0.000037,24.040545,0.0004,1.306
1494.00,7.662819,24.93971,0.000037,24.040350,0.0004,1.306
1496.00,7.663144,24.94049,0.000037,24.040295,0.0004,1.306
1498.00,7.664047,24.94136,0.000037,24.039706,0.0005,1.306
1500.00,7.664345,24.94053,0.000037,24.040265,0.0005,1.306
1502.00,7.665374,24.94014,0.000037,24.039935,0.0005,1.306
1504.00,7.665622,24.93998,0.000036,24.040423,0.0005,1.306
1506.00,7.664806,24.93970,0.000036,24.040361,0.0005,1.306
1508.00,7.663179,24.94060,0.000037,24.039532,0.0005,1.307
1510.00,7.662923,24.94122,0.000037,24.039526,0.0005,1.306
1512.00,7.662446,24.94030,0.000037,24.039814,0.0005,1.307
1514.00,7.662224,24.94010,0.000037,24.040352,0.0005,1.307
1516.00,7.661628,24.93984,0.000037,24.039495,0.0005,1.306
1518.00,7.661287,24.93921,0.000036,24.040106,0.0004,1.307
1520.00,7.660843,24.93902,0.000036,24.039890,0.0004,1.306
1522.00,7.660751,24.93970,0.000037,24.039732,0.0005,1.306
1524.00,7.660972,24.93952,0.000038,24.040268,0.0005,1.306
1526.00,7.661110,24.93886,0.000038,24.039712,0.0004,1.306
1528.00,7.661238,24.93815,0.000037,24.039601,0.0004,1.306
1530.00,7.661025,24.93885,0.000036,24.039986,0.0005,1.306
1532.00,7.659406,24.93973,0.000037,24.040255,0.0005,1.306
1534.00,7.658240,24.93964,0.000037,24.040492,0.0005,1.306
1536.00,7.657446,24.93875,0.000037,24.040521,0.0005,1.307
1538.00,7.657758,24.93948,0.000036,24.040199,0.0005,1.307
1540.00,7.658312,24.93901,0.000036,24.041205,0.0005,1.306
1542.00,7.658397,24.93946,0.000037,24.039870,0.0005,1.306
1544.00,7.659843,24.93963,0.000037,24.039872,0.0005,1.306
1546.00,7.660130,24.93950,0.000036,24.040297,0.0005,1.306
1548.00,7.659880,24.93937,0.000037,24.040119,0.0005,1.307
1550.00,7.659151,24.93920,0.000037,24.040475,0.0005,1.307
1552.00,7.659402,24.93888,0.000037,24.039697,0.0005,1.307
1554.00,7.659743,24.93869,0.000037,24.040141,0.0005,1.306
1556.00,7.660637,24.93877,0.000038,24.039728,0.0005,1.306
1558.00,7.660451,24.93913,0.000038,24.039850,0.0005,1.306
1560.00,7.659762,24.93939,0.000039,24.040430,0.0005,1.307
1562.00,7.660077,24.93993,0.000037,24.040875,0.0005,1.307
1564.00,7.659572,24.93885,0.000037,24.039983,0.0005,1.306
1566.00,7.657993,24.93975,0.000038,24.039888,0.0005,1.306
1568.00,7.657442,24.93911,0.000037,24.040130,0.0005,1.307
1570.00,7.657272,24.93862,0.000037,24.040370,0.0005,1.306
1572.00,7.656411,24.93800,0.000036,24.039806,0.0005,1.307
1574.00,7.655473,24.93767,0.000037,24.039981,0.0005,1.306
1576.00,7.656678,24.93711,0.000037,24.041059,0.0005,1.307
1578.00,7.656986,24.93608,0.000036,24.040281,0.0005,1.306
1580.00,7.656554,24.93636,0.000037,24.039948,0.0005,1.307
1582.00,7.655075,24.93661,0.000036,24.040039,0.0005,1.307
1584.00,7.655342,24.93721,0.000038,24.039323,0.0005,1.306
1586.00,7.656239,24.93843,0.000038,24.040406,0.0005,1.307
1588.00,7.656620,24.93868,0.000037,24.040643,0.0005,1.306
1590.00,7.656799,24.93904,0.000037,24.039515,0.0005,1.307
1592.00,7.656822,24.93745,0.000036,24.039346,0.0005,1.306
1594.00,7.656461,24.93733,0.000037,24.041030,0.0005,1.306
1596.00,7.656069,24.93802,0.000037,24.040024,0.0005,1.307
1598.00,7.657067,24.93703,0.000036,24.038997,0.0004,1.307
1600.00,7.657311,24.93746,0.000037,24.039732,0.0005,1.307
1602.00,7.656757,24.93805,0.000037,24.040090,0.0005,1.307
1604.00,7.656773,24.93782,0.000038,24.039628,0.0005,1.307
1606.00,7.656941,24.93741,0.000037,24.040148,0.0005,1.307
1608.00,7.656368,24.93716,0.000037,24.039883,0.0005,1.307
1610.00,7.656496,24.93719,0.000036,24.040690,0.0005,1.306
1612.00,7.656057,24.93696,0.000037,24.039970,0.0005,1.307
1614.00,7.655488,24.93747,0.000037,24.040155,0.0005,1.307
1616.00,7.655295,24.93608,0.000037,24.040215,0.0005,1.307
1618.00,7.655659,24.93723,0.000037,24.040303,0.0004,1.307
1620.00,7.654470,24.93729,0.000037,24.040055,0.0004,1.307
1622.00,7.654384,24.93614,0.000037,24.040590,0.0005,1.307
1624.00,7.654119,24.93716,0.000036,24.039883,0.0005,1.307
1626.00,7.653102,24.93714,0.000036,24.039774,0.0004,1.308
1628.00,7.652875,24.93708,0.000036,24.039988,0.0004,1.308
1630.00,7.653364,24.93732,0.000037,24.040332,0.0005,1.308
1632.00,7.653246,24.93634,0.000036,24.040197,0.0005,1.308
1634.00,7.652741,24.93713,0.000038,24.039664,0.0005,1.307
1636.00,7.653124,24.93768,0.000039,24.040232,0.0005,1.306
1638.00,7.653409,24.93621,0.000038,24.039464,0.0005,1.307
1640.00,7.653102,24.93646,0.000036,24.040014,0.0005,1.307
1642.00,7.652919,24.93667,0.000037,24.040279,0.0005,1.308
1644.00,7.653285,24.93695,0.000036,24.040463,0.0005,1.308
1646.00,7.653302,24.93722,0.000036,24.040317,0.0005,1.307
1648.00,7.652663,24.93817,0.000037,24.040437,0.0005,1.307
1650.00,7.652618,24.93880,0.000037,24.040557,0.0005,1.307
1652.00,7.652790,24.93773,0.000039,24.040185,0.0005,1.307
1654.00,7.653700,24.93788,0.000038,24.040555,0.0005,1.308
1656.00,7.653175,24.93761,0.000038,24.039879,0.0005,1.308
1658.00,7.653317,24.93772,0.000037,24.039226,0.0005,1.307
1660.00,7.653553,24.93783,0.000037,24.040339,0.0005,1.307
1662.00,7.653417,24.93704,0.000037,24.040137,0.0005,1.308
1664.00,7.653523,24.93809,0.000037,24.040270,0.0005,1.308
1666.00,7.653714,24.93770,0.000036,24.039424,0.0005,1.308
1668.00,7.653484,24.93759,0.000036,24.039284,0.0005,1.307
1670.00,7.653713,24.93783,0.000037,24.039441,0.0004,1.307
1672.00,7.653196,24.93781,0.000037,24.040241,0.0005,1.308
1674.00,7.653599,24.93803,0.000038,24.039575,0.0005,1.308
1676.00,7.654498,24.93888,0.000038,24.039939,0.0005,1.307
1678.00,7.654180,24.93826,0.000037,24.039924,0.0005,1.308
1680.00,7.652764,24.93769,0.000036,24.040168,0.0005,1.308
1682.00,7.652097,24.93898,0.000037,24.039688,0.0005,1.308
1684.00,7.650999,24.93973,0.000038,24.040066,0.0004,1.308
1686.00,7.651023,24.93899,0.000038,24.039843,0.0005,1.308
1688.00,7.651403,24.94020,0.000037,24.039783,0.0005,1.308
1690.00,7.651067,24.94048,0.000038,24.040597,0.0005,1.308
1692.00,7.650641,24.93957,0.000037,24.039854,0.0005,1.307
1694.00,7.650481,24.94009,0.000037,24.040165,0.0005,1.307
1696.00,7.651158,24.93959,0.000038,24.039330,0.0005,1.307
1698.00,7.650247,24.93909,0.000037,24.040615,0.0005,1.308
1700.00,7.649670,24.94016,0.000037,24.040726,0.0005,1.308
1702.00,7.649271,24.94051,0.000036,24.039539,0.0005,1.308
1704.00,7.648979,24.93988,0.000037,24.039786,0.0005,1.308
1706.00,7.649500,24.94029,0.000038,24.039428,0.0005,1.308
1708.00,7.649605,24.94088,0.000038,24.039908,0.0005,1.308
1710.00,7.649413,24.94165,0.000038,24.040075,0.0005,1.308
1712.00,7.649714,24.94214,0.000037,24.039623,0.0005,1.308
1714.00,7.650379,24.94165,0.000036,24.040001,0.0005,1.307
1716.00,7.650839,24.94200,0.000035,24.039919,0.0005,1.307
1718.00,7.650354,24.94178,0.000037,24.039990,0.0005,1.308
1720.00,7.650551,24.94163,0.000037,24.039672,0.0005,1.307
1722.00,7.650329,24.94124,0.000038,24.039968,0.0005,1.308
1724.00,7.651135,24.94166,0.000038,24.039795,0.0005,1.308
1726.00,7.650199,24.94090,0.000038,24.040261,0.0005,1.308
1728.00,7.649476,24.94153,0.000038,24.040257,0.0005,1.308
1730.00,7.648886,24.94110,0.000037,24.040345,0.0005,1.309
1732.00,7.648552,24.94163,0.000038,24.039975,0.0005,1.308
1734.00,7.647842,24.94204,0.000036,24.040288,0.0005,1.308
1736.00,7.647998,24.94128,0.000038,24.039861,0.0005,1.308
1738.00,7.648004,24.94158,0.000036,24.039726,0.0005,1.309
1740.00,7.648134,24.94189,0.000036,24.040014,0.0005,1.308
1742.00,7.648089,24.94136,0.000037,24.040581,0.0005,1.308
1744.00,7.648006,24.94036,0.000037,24.039372,0.0005,1.308
1746.00,7.647362,24.94142,0.000038,24.040192,0.0005,1.308
1748.00,7.646866,24.94122,0.000038,24.039986,0.0005,1.308
1750.00,7.646721,24.94069,0.000039,24.039855,0.0005,1.308
1752.00,7.647045,24.94010,0.000038,24.040174,0.0005,1.309
1754.00,7.646365,24.93989,0.000037,24.039194,0.0005,1.308
1756.00,7.645767,24.93935,0.000037,24.040321,0.0005,1.308
1758.00,7.645546,24.93966,0.000038,24.040115,0.0005,1.308
1760.00,7.645368,24.93934,0.000037,24.039674,0.0005,1.309
1762.00,7.646627,24.93979,0.000036,24.039512,0.0005,1.308
1764.00,7.647281,24.94072,0.000037,24.040086,0.0005,1.308
1766.00,7.647299,24.94010,0.000036,24.039228,0.0005,1.309
1768.00,7.647696,24.94057,0.000037,24.039328,0.0005,1.309
1770.00,7.648576,24.94019,0.000037,24.039815,0.0005,1.308
1772.00,7.648223,24.94120,0.000037,24.040414,0.0005,1.309
1774.00,7.646914,24.94257,0.000038,24.039826,0.0005,1.308
1776.00,7.647521,24.94280,0.000037,24.040215,0.0005,1.308
1778.00,7.645723,24.94121,0.000037,24.039995,0.0005,1.309
1780.00,7.645016,24.94046,0.000036,24.039446,0.0005,1.308
1782.00,7.645510,24.94028,0.000038,24.040012,0.0005,1.308
1784.00,7.645527,24.93968,0.000036,24.040381,0.0005,1.309
1786.00,7.644250,24.93932,0.000037,24.040130,0.0005,1.309
1788.00,7.643592,24.93930,0.000035,24.039432,0.0004,1.308
1790.00,7.644425,24.93953,0.000036,24.039472,0.0005,1.308
1792.00,7.644922,24.93966,0.000038,24.039610,0.0005,1.309
1794.00,7.645309,24.94049,0.000038,24.039708,0.0004,1.308
1796.00,7.645007,24.94131,0.000038,24.039983,0.0005,1.308
1798.00,7.645149,24.94078,0.000035,24.040055,0.0005,1.309
1800.00,7.645282,24.94043,0.000035,24.040088,0.0005,1.309
@3,12.0000,24.0
1802.00,7.645661,24.94068,0.000036,24.040246,0.0005,1.309
1804.00,7.643223,24.94032,0.000037,24.041186,0.0005,1.309
1806.00,7.635804,24.94088,0.000036,24.040023,0.0005,1.308
1808.00,7.624745,24.94087,0.000037,24.039995,0.0005,1.308
1810.00,7.609177,24.94065,0.000037,24.039377,0.0005,1.308
1812.00,7.591663,24.94157,0.000038,24.040426,0.0005,1.308
1814.00,7.575526,24.94021,0.000038,24.039644,0.0005,1.309
1816.00,7.559961,24.94017,0.000037,24.040559,0.0005,1.309
1818.00,7.546940,24.94047,0.000036,24.040855,0.0004,1.310
1820.00,7.537532,24.94179,0.000036,24.040172,0.0005,1.310
1822.00,7.530946,24.94162,0.000036,24.039755,0.0004,1.310
1824.00,7.523412,24.94146,0.000036,24.039761,0.0004,1.310
1826.00,7.516497,24.94051,0.000036,24.039341,0.0005,1.310
1828.00,7.512689,24.93998,0.000036,24.039624,0.0005,1.310
1830.00,7.513632,24.94012,0.000036,24.039635,0.0005,1.310
1832.00,7.519672,24.94002,0.000037,24.039888,0.0005,1.311
1834.00,7.528672,24.94016,0.000036,24.039983,0.0005,1.311
1836.00,7.538574,24.93967,0.000037,24.039964,0.0005,1.310
1838.00,7.547536,24.93921,0.000036,24.039450,0.0004,1.310
1840.00,7.556023,24.93954,0.000037,24.040337,0.0005,1.310
1842.00,7.564777,24.93932,0.000038,24.040321,0.0005,1.310
1844.00,7.571481,24.93873,0.000037,24.040070,0.0005,1.309
1846.00,7.576748,24.93871,0.000037,24.040385,0.0005,1.309
1848.00,7.582227,24.93963,0.000038,24.040928,0.0005,1.310
1850.00,7.589071,24.93916,0.000037,24.040257,0.0005,1.309
1852.00,7.594766,24.93854,0.000037,24.039608,0.0005,1.309
1854.00,7.600024,24.93830,0.000037,24.039926,0.0005,1.310
1856.00,7.605765,24.93848,0.000038,24.038992,0.0005,1.309
1858.00,7.611142,24.93889,0.000038,24.041103,0.0005,1.309
1860.00,7.615930,24.93898,0.000038,24.040446,0.0005,1.309
1862.00,7.619368,24.93784,0.000038,24.040092,0.0005,1.309
1864.00,7.622506,24.93740,0.000038,24.040630,0.0005,1.310
1866.00,7.624722,24.93700,0.000038,24.040563,0.0005,1.310
1868.00,7.625448,24.93761,0.000038,24.040205,0.0005,1.309
1870.00,7.626828,24.93846,0.000038,24.039690,0.0005,1.309
1872.00,7.627664,24.93788,0.000038,24.040274,0.0005,1.310
1874.00,7.628379,24.93839,0.000037,24.040577,0.0005,1.309
1876.00,7.630336,24.93840,0.000037,24.039590,0.0005,1.310
1878.00,7.632159,24.93758,0.000038,24.040277,0.0005,1.309
1880.00,7.632060,24.93856,0.000038,24.040621,0.0005,1.309
1882.00,7.632990,24.93775,0.000038,24.039715,0.0005,1.310
1884.00,7.633548,24.93851,0.000036,24.039735,0.0005,1.310
1886.00,7.633678,24.93891,0.000038,24.040445,0.0005,1.310
1888.00,7.633843,24.93959,0.000037,24.040217,0.0005,1.310
1890.00,7.635202,24.93924,0.000035,24.040995,0.0005,1.310
1892.00,7.636707,24.93898,0.000036,24.039975,0.0005,1.310
1894.00,7.637144,24.93854,0.000038,24.039324,0.0005,1.309
1896.00,7.637684,24.94020,0.000036,24.039675,0.0005,1.310
1898.00,7.637737,24.93943,0.000037,24.040003,0.0005,1.310
1900.00,7.638159,24.93869,0.000039,24.040217,0.0005,1.310
1902.00,7.638962,24.93886,0.000038,24.040134,0.0004,1.310
1904.00,7.638588,24.93815,0.000037,24.039248,0.0005,1.309
1906.00,7.638490,24.93892,0.000038,24.039841,0.0004,1.309
1908.00,7.638157,24.93907,0.000037,24.040188,0.0005,1.310
1910.00,7.637880,24.93868,0.000035,24.040035,0.0005,1.311
1912.00,7.638133,24.93823,0.000036,24.038635,0.0005,1.311
1914.00,7.638302,24.93717,0.000036,24.039350,0.0005,1.311
1916.00,7.637728,24.93658,0.000035,24.040115,0.0005,1.310
1918.00,7.637093,24.93761,0.000037,24.040383,0.0005,1.310
1920.00,7.636783,24.93763,0.000037,24.040441,0.0005,1.310
1922.00,7.637212,24.93822,0.000037,24.040157,0.0005,1.310
1924.00,7.636967,24.93809,0.000037,24.040950,0.0005,1.311
1926.00,7.635941,24.93808,0.000037,24.039852,0.0005,1.310
1928.00,7.634788,24.93789,0.000037,24.040268,0.0005,1.310
1930.00,7.634531,24.93770,0.000038,24.040574,0.0005,1.310
1932.00,7.634664,24.93741,0.000036,24.039748,0.0004,1.310
1934.00,7.636088,24.93658,0.000037,24.039595,0.0005,1.311
1936.00,7.636847,24.93679,0.000037,24.040472,0.0005,1.310
1938.00,7.637310,24.93692,0.000037,24.039992,0.0005,1.310
1940.00,7.637846,24.93811,0.000037,24.039472,0.0005,1.310
1942.00,7.637438,24.93887,0.000038,24.040199,0.0005,1.310
1944.00,7.637754,24.93766,0.000037,24.039806,0.0005,1.310
1946.00,7.637292,24.93771,0.000037,24.038477,0.0004,1.311
1948.00,7.636622,24.93683,0.000038,24.039783,0.0005,1.310
1950.00,7.636458,24.93795,0.000036,24.040374,0.0004,1.310
1952.00,7.635963,24.93877,0.000037,24.040123,0.0005,1.311
1954.00,7.635733,24.93939,0.000037,24.040008,0.0005,1.311
1956.00,7.635599,24.93896,0.000038,24.040397,0.0004,1.310
1958.00,7.635784,24.93913,0.000038,24.040223,0.0005,1.311
1960.00,7.636401,24.94032,0.000037,24.039579,0.0005,1.311
1962.00,7.635804,24.94002,0.000038,24.039892,0.0005,1.310
1964.00,7.634783,24.93955,0.000037,24.039648,0.0005,1.311
1966.00,7.634211,24.93985,0.000036,24.039784,0.0005,1.311
1968.00,7.633200,24.94036,0.000037,24.040092,0.0005,1.310
1970.00,7.632442,24.94058,0.000038,24.040010,0.0004,1.310
1972.00,7.632321,24.94123,0.000038,24.040625,0.0005,1.311
1974.00,7.632190,24.94108,0.000036,24.040145,0.0005,1.311
1976.00,7.631489,24.94135,0.000036,24.040101,0.0005,1.310
1978.00,7.632969,24.94167,0.000036,24.040470,0.0005,1.311
1980.00,7.634135,24.94123,0.000038,24.040006,0.0005,1.311
1982.00,7.635603,24.94080,0.000038,24.040468,0.0005,1.311
1984.00,7.635870,24.94089,0.000037,24.040077,0.0005,1.310
1986.00,7.635666,24.94116,0.000037,24.040435,0.0005,1.311
1988.00,7.635930,24.94138,0.000037,24.040026,0.0005,1.311
1990.00,7.635841,24.94059,0.000037,24.039743,0.0005,1.311
1992.00,7.634858,24.93990,0.000037,24.040626,0.0005,1.310
1994.00,7.633793,24.94072,0.000038,24.038804,0.0005,1.311
1996.00,7.633870,24.94146,0.000037,24.040232,0.0005,1.311
1998.00,7.634659,24.94083,0.000038,24.040112,0.0005,1.311
2000.00,7.634725,24.94066,0.000038,24.040137,0.0005,1.311
2002.00,7.634868,24.94150,0.000035,24.040428,0.0005,1.311
2004.00,7.634600,24.94075,0.000036,24.039735,0.0005,1.311
2006.00,7.634385,24.94131,0.000037,24.039875,0.0005,1.312
2008.00,7.634494,24.94163,0.000037,24.039121,0.0005,1.312
2010.00,7.633072,24.94164,0.000037,24.041115,0.0005,1.312
2012.00,7.633383,24.94201,0.000037,24.040334,0.0005,1.311
2014.00,7.634124,24.94154,0.000037,24.039812,0.0005,1.310
2016.00,7.633892,24.94106,0.000038,24.039597,0.0005,1.311
2018.00,7.633261,24.94137,0.000037,24.039474,0.0005,1.311
2020.00,7.632483,24.94161,0.000037,24.040039,0.0005,1.311
2022.00,7.632102,24.94181,0.000036,24.039728,0.0005,1.312
2024.00,7.631276,24.94069,0.000037,24.039566,0.0005,1.312
2026.00,7.630736,24.93972,0.000037,24.039466,0.0005,1.312
2028.00,7.630530,24.94043,0.000037,24.039932,0.0005,1.311
2030.00,7.631412,24.93998,0.000039,24.039661,0.0005,1.312
2032.00,7.631340,24.94003,0.000038,24.039455,0.0005,1.311
2034.00,7.632305,24.94033,0.000037,24.040666,0.0005,1.311
2036.00,7.631751,24.94052,0.000037,24.040612,0.0005,1.311
2038.00,7.631356,24.94026,0.000039,24.040868,0.0005,1.312
2040.00,7.631609,24.94035,0.000038,24.040614,0.0005,1.312
2042.00,7.631477,24.94156,0.000038,24.039955,0.0005,1.311
2044.00,7.631215,24.94074,0.000038,24.040926,0.0005,1.312
2046.00,7.631691,24.93991,0.000039,24.041137,0.0005,1.312
2048.00,7.631127,24.94062,0.000038,24.040041,0.0005,1.311
2050.00,7.631360,24.94159,0.000038,24.039943,0.0005,1.312
2052.00,7.631590,24.94135,0.000037,24.039919,0.0005,1.312
2054.00,7.630665,24.94155,0.000036,24.040375,0.0005,1.312
2056.00,7.629934,24.94199,0.000037,24.040072,0.0005,1.311
2058.00,7.631252,24.94266,0.000036,24.039695,0.0005,1.312
2060.00,7.632094,24.94290,0.000038,24.039912,0.0005,1.312
2062.00,7.632411,24.94258,0.000039,24.039730,0.0005,1.312
2064.00,7.632288,24.94272,0.000038,24.040059,0.0005,1.312
2066.00,7.630888,24.94245,0.000036,24.039892,0.0005,1.312
2068.00,7.629460,24.94349,0.000037,24.039550,0.0005,1.312
2070.00,7.628850,24.94325,0.000036,24.039563,0.0005,1.312
2072.00,7.629216,24.94380,0.000036,24.040097,0.0005,1.312
2074.00,7.629596,24.94331,0.000038,24.040485,0.0005,1.312
2076.00,7.630749,24.94133,0.000038,24.040043,0.0005,1.312
2078.00,7.632569,24.94220,0.000039,24.039563,0.0005,1.312
2080.00,7.633135,24.94267,0.000037,24.040354,0.0005,1.312
2082.00,7.632435,24.94264,0.000037,24.040392,0.0005,1.311
2084.00,7.631708,24.94231,0.000040,24.040445,0.0005,1.312
2086.00,7.631151,24.94169,0.000038,24.040468,0.0005,1.312
2088.00,7.630788,24.94314,0.000037,24.041186,0.0005,1.313
2090.00,7.631245,24.94233,0.000035,24.040223,0.0005,1.312
2092.00,7.631749,24.94110,0.000036,24.039446,0.0005,1.312
2094.00,7.631706,24.94078,0.000039,24.039604,0.0005,1.312
2096.00,7.631191,24.94161,0.000037,24.039888,0.0005,1.313
2098.00,7.630369,24.94161,0.000038,24.040634,0.0005,1.313
2100.00,7.629210,24.94175,0.000038,24.040561,0.0005,1.312
2102.00,7.629144,24.94175,0.000037,24.040274,0.0005,1.312
2104.00,7.628517,24.94203,0.000037,24.039855,0.0005,1.313
2106.00,7.628189,24.94193,0.000037,24.040150,0.0005,1.312
2108.00,7.629247,24.94086,0.000038,24.041075,0.0005,1.312
2110.00,7.628966,24.94108,0.000037,24.040592,0.0005,1.313
2112.00,7.629973,24.94164,0.000038,24.040506,0.0005,1.313
2114.00,7.631267,24.94078,0.000038,24.039539,0.0005,1.312
2116.00,7.630780,24.93950,0.000040,24.041157,0.0005,1.313
2118.00,7.630033,24.93981,0.000040,24.040530,0.0005,1.313
2120.00,7.629715,24.94016,0.000037,24.040103,0.0005,1.313
2122.00,7.630152,24.94091,0.000038,24.039734,0.0005,1.312
2124.00,7.630691,24.94158,0.000038,24.038932,0.0005,1.312
2126.00,7.630152,24.94179,0.000040,24.039844,0.0005,1.312
2128.00,7.630218,24.94174,0.000038,24.040606,0.0005,1.312
2130.00,7.630545,24.94086,0.000038,24.040165,0.0005,1.312
2132.00,7.629450,24.94170,0.000037,24.040430,0.0005,1.313
2134.00,7.627787,24.94162,0.000036,24.040848,0.0005,1.312
2136.00,7.627895,24.94134,0.000038,24.039444,0.0005,1.312
2138.00,7.628131,24.94066,0.000039,24.040001,0.0005,1.313
2140.00,7.628440,24.93902,0.000040,24.040632,0.0005,1.313
2142.00,7.628050,24.94078,0.000037,24.040368,0.0005,1.313
2144.00,7.627949,24.94011,0.000037,24.039752,0.0005,1.312
2146.00,7.628512,24.93954,0.000037,24.040699,0.0004,1.313
2148.00,7.628586,24.93914,0.000038,24.039430,0.0004,1.313
2150.00,7.628456,24.93949,0.000038,24.040110,0.0005,1.313
2152.00,7.628431,24.94014,0.000037,24.040570,0.0005,1.313
2154.00,7.627295,24.93962,0.000036,24.040415,0.0005,1.313
2156.00,7.627225,24.93907,0.000038,24.040657,0.0005,1.313
2158.00,7.626851,24.93962,0.000036,24.040205,0.0005,1.313
2160.00,7.627439,24.93869,0.000038,24.040579,0.0005,1.313
2162.00,7.628574,24.94021,0.000038,24.039646,0.0005,1.313
2164.00,7.628662,24.93939,0.000036,24.039050,0.0005,1.313
2166.00,7.627967,24.93823,0.000037,24.040345,0.0004,1.313
2168.00,7.627739,24.93897,0.000039,24.041141,0.0005,1.314
2170.00,7.628962,24.93935,0.000037,24.040019,0.0005,1.313
2172.00,7.628485,24.93907,0.000036,24.037575,0.0005,1.313
2174.00,7.627682,24.93963,0.000038,24.039675,0.0005,1.313
2176.00,7.628035,24.93987,0.000038,24.040261,0.0005,1.314
2178.00,7.628733,24.93984,0.000037,24.041245,0.0005,1.314
2180.00,7.627992,24.93972,0.000037,24.040568,0.0005,1.314
2182.00,7.626860,24.93977,0.000036,24.040526,0.0005,1.314
2184.00,7.627620,24.93976,0.000037,24.040421,0.0005,1.314
2186.00,7.626901,24.93990,0.000037,24.040839,0.0005,1.313
2188.00,7.626071,24.93875,0.000037,24.040623,0.0005,1.313
2190.00,7.626249,24.93926,0.000038,24.039861,0.0005,1.314
2192.00,7.626562,24.93936,0.000038,24.040734,0.0005,1.314
2194.00,7.625553,24.93867,0.000040,24.040734,0.0005,1.313
2196.00,7.625086,24.93939,0.000038,24.040012,0.0005,1.313
2198.00,7.624973,24.93989,0.000039,24.040043,0.0005,1.313
2200.00,7.625751,24.93967,0.000038,24.040712,0.0005,1.314
2202.00,7.626078,24.93925,0.000038,24.040799,0.0005,1.315
2204.00,7.625490,24.93997,0.000037,24.040375,0.0005,1.314
2206.00,7.625879,24.94077,0.000038,24.040330,0.0006,1.313
2208.00,7.625048,24.94098,0.000037,24.039577,0.0005,1.314
2210.00,7.624831,24.94030,0.000038,24.039888,0.0005,1.314
2212.00,7.624645,24.93951,0.000039,24.041135,0.0005,1.314
2214.00,7.624206,24.94030,0.000038,24.040681,0.0005,1.314
2216.00,7.625587,24.93936,0.000037,24.040445,0.0005,1.314
2218.00,7.626083,24.94009,0.000037,24.039679,0.0005,1.314
2220.00,7.625865,24.93916,0.000038,24.040083,0.0005,1.314
2222.00,7.625276,24.93898,0.000036,24.039552,0.0005,1.314
2224.00,7.625561,24.93823,0.000038,24.040819,0.0006,1.314
2226.00,7.625701,24.93791,0.000038,24.040305,0.0005,1.314
2228.00,7.624875,24.93837,0.000037,24.040892,0.0005,1.314
2230.00,7.624268,24.93848,0.000037,24.040181,0.0005,1.315
2232.00,7.623790,24.93921,0.000037,24.039777,0.0005,1.314
2234.00,7.623872,24.93935,0.000038,24.040041,0.0005,1.314
2236.00,7.625097,24.93962,0.000038,24.040577,0.0005,1.314
2238.00,7.625854,24.93947,0.000038,24.039723,0.0005,1.314
2240.00,7.626556,24.93872,0.000038,24.039615,0.0005,1.314
2242.00,7.625772,24.93861,0.000039,24.040510,0.0005,1.314
2244.00,7.625312,24.93994,0.000038,24.039875,0.0005,1.314
2246.00,7.625541,24.94009,0.000036,24.040145,0.0005,1.315
2248.00,7.624576,24.94051,0.000036,24.039566,0.0005,1.315
2250.00,7.625747,24.94024,0.000036,24.040514,0.0005,1.314
2252.00,7.626257,24.94076,0.000038,24.039743,0.0005,1.314
2254.00,7.626033,24.94085,0.000037,24.039634,0.0005,1.314
2256.00,7.624272,24.94043,0.000038,24.040395,0.0005,1.314
2258.00,7.622983,24.94098,0.000038,24.040881,0.0005,1.315
2260.00,7.622942,24.94027,0.000039,24.040037,0.0005,1.314
2262.00,7.623298,24.93988,0.000038,24.039801,0.0005,1.314
2264.00,7.624067,24.94091,0.000038,24.039579,0.0005,1.314
2266.00,7.623645,24.94174,0.000038,24.040555,0.0005,1.315
2268.00,7.623562,24.94144,0.000037,24.039548,0.0005,1.315
2270.00,7.623225,24.94089,0.000037,24.040915,0.0005,1.315
2272.00,7.622808,24.93973,0.000038,24.040083,0.0005,1.315
2274.00,7.623389,24.94114,0.000038,24.040365,0.0005,1.315
2276.00,7.623383,24.94210,0.000036,24.039861,0.0005,1.315
2278.00,7.623705,24.94152,0.000038,24.040335,0.0005,1.314
2280.00,7.624300,24.94141,0.000038,24.039766,0.0005,1.314
2282.00,7.625167,24.94244,0.000038,24.040579,0.0005,1.314
2284.00,7.625610,24.94217,0.000038,24.040615,0.0005,1.314
2286.00,7.624926,24.94209,0.000038,24.039532,0.0005,1.315
2288.00,7.625712,24.94190,0.000038,24.040346,0.0005,1.314
2290.00,7.625556,24.94209,0.000037,24.039314,0.0005,1.315
2292.00,7.624615,24.94257,0.000037,24.039595,0.0005,1.315
2294.00,7.624037,24.94370,0.000037,24.039501,0.0005,1.315
2296.00,7.623025,24.94375,0.000036,24.039944,0.0005,1.314
2298.00,7.622761,24.94305,0.000039,24.040803,0.0006,1.315
2300.00,7.622714,24.94299,0.000037,24.040859,0.0005,1.316
2302.00,7.621963,24.94265,0.000038,24.041041,0.0005,1.315
2304.00,7.622038,24.94307,0.000038,24.040152,0.0005,1.315
2306.00,7.622546,24.94235,0.000038,24.040024,0.0005,1.315
2308.00,7.623605,24.94314,0.000038,24.040112,0.0005,1.315
2310.00,7.624519,24.94397,0.000036,24.039575,0.0005,1.315
2312.00,7.623764,24.94370,0.000037,24.040117,0.0005,1.316
2314.00,7.623231,24.94333,0.000037,24.039912,0.0005,1.315
2316.00,7.623043,24.94268,0.000039,24.039475,0.0005,1.315
2318.00,7.622735,24.94262,0.000038,24.040390,0.0005,1.315
2320.00,7.623310,24.94221,0.000038,24.040208,0.0005,1.316
2322.00,7.622827,24.94258,0.000038,24.040792,0.0005,1.316
2324.00,7.622544,24.94202,0.000038,24.040150,0.0005,1.316
2326.00,7.623144,24.94314,0.000037,24.039426,0.0005,1.315
2328.00,7.624187,24.94221,0.000038,24.040172,0.0005,1.315
2330.00,7.623786,24.94215,0.000037,24.040115,0.0005,1.316
2332.00,7.624317,24.94294,0.000038,24.039983,0.0006,1.316
2334.00,7.624661,24.94182,0.000036,24.040326,0.0005,1.316
2336.00,7.624153,24.94183,0.000039,24.038950,0.0005,1.316
2338.00,7.624045,24.94227,0.000040,24.040126,0.0005,1.315
2340.00,7.624147,24.94207,0.000039,24.041059,0.0005,1.315
2342.00,7.623728,24.94239,0.000038,24.041245,0.0005,1.316
2344.00,7.622932,24.94285,0.000037,24.041168,0.0005,1.316
2346.00,7.623006,24.94193,0.000038,24.039112,0.0005,1.315
2348.00,7.622579,24.94061,0.000038,24.040148,0.0006,1.316
2350.00,7.621780,24.94072,0.000038,24.040619,0.0005,1.316
2352.00,7.621539,24.94041,0.000039,24.040288,0.0005,1.316
2354.00,7.621052,24.94086,0.000038,24.040803,0.0005,1.317
2356.00,7.621715,24.94111,0.000036,24.039324,0.0005,1.316
2358.00,7.622707,24.94212,0.000036,24.039737,0.0005,1.316
2360.00,7.622564,24.94123,0.000037,24.039083,0.0005,1.316
2362.00,7.622602,24.94061,0.000039,24.040143,0.0005,1.316
2364.00,7.622144,24.94069,0.000037,24.039461,0.0005,1.316
2366.00,7.620966,24.94107,0.000036,24.038917,0.0005,1.316
2368.00,7.621295,24.93976,0.000038,24.039283,0.0005,1.316
2370.00,7.621072,24.94056,0.000035,24.039921,0.0005,1.316
2372.00,7.621877,24.94019,0.000037,24.040314,0.0005,1.316
2374.00,7.623199,24.94073,0.000037,24.040930,0.0005,1.316
2376.00,7.622294,24.94086,0.000037,24.040306,0.0006,1.317
2378.00,7.621419,24.94106,0.000038,24.039708,0.0005,1.316
2380.00,7.621244,24.94066,0.000038,24.040246,0.0005,1.316
2382.00,7.620922,24.94113,0.000039,24.040103,0.0005,1.316
2384.00,7.621700,24.94003,0.000037,24.040690,0.0005,1.316
2386.00,7.622193,24.94074,0.000037,24.039966,0.0005,1.315
2388.00,7.622014,24.94225,0.000039,24.039735,0.0005,1.316
2390.00,7.622376,24.94198,0.000037,24.040330,0.0005,1.316
2392.00,7.620986,24.94134,0.000037,24.040261,0.0005,1.317
2394.00,7.619451,24.94219,0.000038,24.040532,0.0005,1.317
2396.00,7.620541,24.94218,0.000038,24.040226,0.0005,1.316
2398.00,7.621315,24.94226,0.000038,24.040006,0.0005,1.316
2400.00,7.621058,24.94256,0.000039,24.041170,0.0005,1.317
@4,12.0000,24.0
2402.00,7.620641,24.94353,0.000038,24.040148,0.0005,1.317
2404.00,7.619555,24.94286,0.000037,24.039934,0.0005,1.317
2406.00,7.613270,24.94277,0.000037,24.040617,0.0005,1.316
2408.00,7.602884,24.94304,0.000036,24.040023,0.0005,1.316
2410.00,7.587617,24.94242,0.000039,24.040781,0.0005,1.315
2412.00,7.570702,24.94218,0.000040,24.040586,0.0006,1.315
2414.00,7.556054,24.94230,0.000039,24.040290,0.0005,1.316
2416.00,7.543031,24.94269,0.000040,24.040361,0.0005,1.316
2418.00,7.531641,24.94324,0.000039,24.041017,0.0005,1.318
2420.00,7.522931,24.94382,0.000037,24.039823,0.0005,1.317
2422.00,7.515823,24.94366,0.000037,24.040765,0.0005,1.318
2424.00,7.509674,24.94397,0.000036,24.040699,0.0005,1.318
2426.00,7.503942,24.94369,0.000036,24.040255,0.0005,1.317
2428.00,7.500732,24.94253,0.000037,24.040134,0.0005,1.318
2430.00,7.501661,24.94199,0.000037,24.040734,0.0005,1.318
2432.00,7.506688,24.94287,0.000036,24.041117,0.0005,1.319
2434.00,7.515131,24.94331,0.000035,24.039548,0.0005,1.319
2436.00,7.523205,24.94244,0.000037,24.039966,0.0005,1.318
2438.00,7.530871,24.94216,0.000037,24.040295,0.0005,1.317
2440.00,7.539313,24.94186,0.000037,24.039763,0.0005,1.317
2442.00,7.546903,24.94131,0.000039,24.040457,0.0005,1.317
2444.00,7.552943,24.94271,0.000039,24.039732,0.0005,1.317
2446.00,7.558250,24.94396,0.000039,24.040066,0.0006,1.317
2448.00,7.563121,24.94369,0.000039,24.040595,0.0005,1.317
2450.00,7.569052,24.94348,0.000038,24.040199,0.0005,1.317
2452.00,7.574932,24.94387,0.000038,24.040485,0.0005,1.317
2454.00,7.580554,24.94429,0.000039,24.040135,0.0005,1.317
2456.00,7.586033,24.94332,0.000038,24.040148,0.0005,1.317
2458.00,7.591978,24.94297,0.000038,24.040274,0.0005,1.317
2460.00,7.595760,24.94373,0.000038,24.040466,0.0005,1.317
2462.00,7.598970,24.94351,0.000037,24.039710,0.0005,1.317
2464.00,7.600947,24.94314,0.000038,24.040390,0.0005,1.317
2466.00,7.602188,24.94323,0.000038,24.039899,0.0005,1.317
2468.00,7.604839,24.94332,0.000037,24.039714,0.0005,1.317
2470.00,7.605971,24.94304,0.000038,24.039777,0.0005,1.317
2472.00,7.607270,24.94271,0.000037,24.040335,0.0005,1.317
2474.00,7.608543,24.94217,0.000038,24.040494,0.0005,1.317
2476.00,7.609307,24.94278,0.000038,24.040786,0.0005,1.317
2478.00,7.611199,24.94249,0.000039,24.039714,0.0005,1.317
2480.00,7.612481,24.94240,0.000039,24.040248,0.0005,1.317
2482.00,7.612265,24.94212,0.000039,24.040017,0.0006,1.317
2484.00,7.613199,24.94182,0.000038,24.040763,0.0005,1.317
2486.00,7.613342,24.94154,0.000038,24.039812,0.0005,1.317
2488.00,7.613642,24.94171,0.000038,24.040274,0.0005,1.317
2490.00,7.613955,24.94152,0.000037,24.039539,0.0005,1.317
2492.00,7.614077,24.94114,0.000039,24.040599,0.0005,1.317
2494.00,7.613846,24.94126,0.000039,24.039710,0.0005,1.317
2496.00,7.614540,24.94139,0.000036,24.039575,0.0005,1.317
2498.00,7.615445,24.94118,0.000037,24.040134,0.0005,1.317
2500.00,7.616521,24.94044,0.000039,24.039675,0.0005,1.317
2502.00,7.615922,24.94066,0.000038,24.039590,0.0006,1.317
2504.00,7.615491,24.94102,0.000038,24.040361,0.0005,1.318
2506.00,7.615437,24.94193,0.000037,24.039859,0.0005,1.318
2508.00,7.615761,24.94104,0.000039,24.039772,0.0005,1.317
2510.00,7.615439,24.94130,0.000037,24.039784,0.0005,1.318
2512.00,7.615311,24.94078,0.000037,24.040239,0.0005,1.317
2514.00,7.616072,24.94097,0.000039,24.040806,0.0005,1.317
2516.00,7.615932,24.94130,0.000039,24.040161,0.0005,1.317
2518.00,7.615567,24.94012,0.000038,24.040645,0.0004,1.317
2520.00,7.615604,24.94082,0.000037,24.039861,0.0005,1.318
2522.00,7.615835,24.94166,0.000037,24.040010,0.0005,1.318
2524.00,7.615646,24.94106,0.000038,24.040448,0.0005,1.318
2526.00,7.615309,24.94136,0.000038,24.039799,0.0005,1.318
2528.00,7.614838,24.94170,0.000039,24.039379,0.0005,1.317
2530.00,7.615063,24.94144,0.000038,24.040101,0.0005,1.318
2532.00,7.616092,24.94119,0.000038,24.040397,0.0005,1.318
2534.00,7.616177,24.94088,0.000039,24.039114,0.0005,1.318
2536.00,7.615417,24.94177,0.000039,24.039719,0.0005,1.318
2538.00,7.615255,24.94110,0.000038,24.039950,0.0005,1.318
2540.00,7.614991,24.94049,0.000037,24.040417,0.0005,1.318
2542.00,7.615308,24.94073,0.000037,24.040117,0.0005,1.318
2544.00,7.615612,24.94137,0.000037,24.040230,0.0005,1.318
2546.00,7.615576,24.94171,0.000037,24.040074,0.0005,1.318
2548.00,7.615777,24.94201,0.000038,24.039563,0.0005,1.318
2550.00,7.615957,24.94118,0.000038,24.039946,0.0005,1.318
2552.00,7.616131,24.94142,0.000038,24.040205,0.0005,1.317
2554.00,7.615550,24.94162,0.000039,24.040288,0.0005,1.317
2556.00,7.616298,24.94147,0.000038,24.040094,0.0005,1.317
2558.00,7.616723,24.94155,0.000038,24.039430,0.0005,1.317
2560.00,7.616443,24.94159,0.000040,24.040895,0.0005,1.318
2562.00,7.615599,24.94175,0.000038,24.040541,0.0005,1.319
2564.00,7.615072,24.94121,0.000038,24.040343,0.0005,1.317
2566.00,7.614833,24.94043,0.000038,24.040201,0.0005,1.317
2568.00,7.614542,24.93948,0.000039,24.040263,0.0005,1.318
2570.00,7.615171,24.94039,0.000039,24.039477,0.0005,1.318
2572.00,7.616331,24.94178,0.000039,24.039495,0.0005,1.318
2574.00,7.616415,24.94062,0.000038,24.040059,0.0005,1.318
2576.00,7.615496,24.94071,0.000038,24.040375,0.0005,1.318
2578.00,7.615224,24.94098,0.000039,24.040028,0.0005,1.317
2580.00,7.615274,24.94158,0.000039,24.040114,0.0005,1.318
2582.00,7.615438,24.94219,0.000038,24.041045,0.0005,1.318
2584.00,7.615143,24.94211,0.000039,24.040646,0.0005,1.318
2586.00,7.614140,24.94192,0.000038,24.040706,0.0005,1.318
2588.00,7.614389,24.94158,0.000038,24.040048,0.0005,1.318
2590.00,7.614076,24.94117,0.000038,24.040075,0.0005,1.318
2592.00,7.615108,24.94184,0.000038,24.039772,0.0005,1.318
2594.00,7.615059,24.94178,0.000038,24.039577,0.0005,1.318
2596.00,7.613730,24.94125,0.000037,24.040308,0.0006,1.319
2598.00,7.612852,24.94051,0.000037,24.039812,0.0005,1.318
2600.00,7.612833,24.94070,0.000039,24.040288,0.0005,1.318
2602.00,7.612493,24.94033,0.000039,24.040041,0.0005,1.318
2604.00,7.613138,24.94102,0.000038,24.040486,0.0005,1.319
2606.00,7.613123,24.94144,0.000037,24.039874,0.0005,1.318
2608.00,7.612417,24.94099,0.000037,24.040675,0.0005,1.319
2610.00,7.612897,24.94072,0.000037,24.040221,0.0005,1.318
2612.00,7.613413,24.94165,0.000038,24.040421,0.0005,1.318
2614.00,7.613236,24.94182,0.000037,24.039626,0.0005,1.318
2616.00,7.612846,24.94164,0.000038,24.039659,0.0005,1.318
2618.00,7.612825,24.94177,0.000038,24.039797,0.0005,1.319
2620.00,7.612787,24.94084,0.000037,24.040179,0.0005,1.318
2622.00,7.612794,24.94086,0.000038,24.040565,0.0005,1.319
2624.00,7.613325,24.94160,0.000039,24.039904,0.0005,1.318
2626.00,7.613414,24.94113,0.000039,24.039448,0.0005,1.319
2628.00,7.613574,24.94120,0.000038,24.040161,0.0006,1.319
2630.00,7.614228,24.94083,0.000038,24.039626,0.0005,1.319
2632.00,7.614054,24.94162,0.000039,24.040619,0.0005,1.319
2634.00,7.612638,24.94199,0.000038,24.040674,0.0006,1.319
2636.00,7.611259,24.94056,0.000038,24.040337,0.0005,1.319
2638.00,7.611225,24.94037,0.000039,24.039946,0.0005,1.319
2640.00,7.611265,24.94088,0.000039,24.040128,0.0005,1.319
2642.00,7.611365,24.94003,0.000038,24.040408,0.0005,1.319
2644.00,7.611933,24.94074,0.000037,24.040754,0.0005,1.319
2646.00,7.613233,24.94037,0.000038,24.040714,0.0005,1.319
2648.00,7.613190,24.93935,0.000040,24.040272,0.0005,1.318
2650.00,7.613734,24.93995,0.000039,24.040010,0.0006,1.319
2652.00,7.613456,24.94010,0.000039,24.040315,0.0005,1.319
2654.00,7.612485,24.94036,0.000040,24.040017,0.0005,1.319
2656.00,7.612052,24.94117,0.000039,24.039877,0.0005,1.320
2658.00,7.612394,24.94190,0.000037,24.040059,0.0005,1.320
2660.00,7.612743,24.94052,0.000039,24.039939,0.0005,1.319
2662.00,7.613827,24.94007,0.000039,24.041363,0.0005,1.319
2664.00,7.613473,24.93959,0.000040,24.040499,0.0005,1.319
2666.00,7.612673,24.93872,0.000039,24.040428,0.0005,1.319
2668.00,7.611916,24.94035,0.000039,24.039943,0.0005,1.319
2670.00,7.612422,24.94042,0.000038,24.039710,0.0005,1.319
2672.00,7.612633,24.94087,0.000038,24.040512,0.0005,1.320
2674.00,7.612482,24.94075,0.000038,24.039826,0.0005,1.319
2676.00,7.611746,24.93987,0.000038,24.041365,0.0005,1.319
2678.00,7.611525,24.93962,0.000038,24.040434,0.0005,1.320
2680.00,7.612786,24.93962,0.000039,24.040710,0.0005,1.320
2682.00,7.612613,24.94023,0.000039,24.040459,0.0005,1.320
2684.00,7.612293,24.94005,0.000038,24.040526,0.0005,1.320
2686.00,7.612713,24.93956,0.000039,24.039277,0.0005,1.319
2688.00,7.613064,24.94089,0.000038,24.040246,0.0005,1.319
2690.00,7.612205,24.94070,0.000038,24.040223,0.0005,1.320
2692.00,7.612612,24.94058,0.000038,24.039908,0.0005,1.320
2694.00,7.612802,24.94017,0.000039,24.039621,0.0005,1.319
2696.00,7.612819,24.93973,0.000039,24.040665,0.0006,1.320
2698.00,7.612108,24.93877,0.000038,24.040605,0.0005,1.320
2700.00,7.611527,24.93979,0.000037,24.039586,0.0005,1.319
2702.00,7.610846,24.94061,0.000038,24.039675,0.0005,1.319
2704.00,7.610727,24.94064,0.000039,24.040905,0.0005,1.319
2706.00,7.610821,24.94081,0.000038,24.039659,0.0005,1.319
2708.00,7.610140,24.94098,0.000036,24.040785,0.0005,1.320
2710.00,7.610815,24.94132,0.000038,24.040690,0.0005,1.319
2712.00,7.611256,24.94046,0.000039,24.040706,0.0005,1.320
2714.00,7.610925,24.94008,0.000039,24.040865,0.0005,1.319
2716.00,7.609949,24.94099,0.000038,24.040717,0.0005,1.320
2718.00,7.609608,24.93962,0.000038,24.040621,0.0005,1.320
2720.00,7.610092,24.94013,0.000040,24.040208,0.0005,1.319
2722.00,7.610861,24.94034,0.000038,24.040621,0.0005,1.320
2724.00,7.611091,24.94046,0.000038,24.040955,0.0005,1.319
2726.00,7.611104,24.94043,0.000039,24.040950,0.0005,1.319
2728.00,7.611318,24.94090,0.000039,24.040450,0.0006,1.319
2730.00,7.611304,24.94063,0.000039,24.039595,0.0006,1.319
2732.00,7.610490,24.94026,0.000040,24.040237,0.0005,1.319
2734.00,7.609822,24.94168,0.000040,24.040415,0.0005,1.320
2736.00,7.609559,24.94171,0.000038,24.040325,0.0005,1.320
2738.00,7.610239,24.94190,0.000039,24.040303,0.0005,1.319
2740.00,7.610147,24.94097,0.000039,24.040345,0.0005,1.320
2742.00,7.610432,24.94032,0.000039,24.040561,0.0005,1.320
2744.00,7.611752,24.94055,0.000039,24.040581,0.0005,1.319
2746.00,7.611652,24.94027,0.000039,24.040521,0.0005,1.321
2748.00,7.610714,24.94075,0.000039,24.040263,0.0005,1.320
2750.00,7.610904,24.94029,0.000039,24.040277,0.0005,1.320
2752.00,7.611214,24.94011,0.000037,24.040108,0.0005,1.320
2754.00,7.611536,24.94121,0.000039,24.040141,0.0006,1.320
2756.00,7.611751,24.94038,0.000039,24.041119,0.0006,1.320
2758.00,7.610050,24.94086,0.000038,24.040583,0.0005,1.320
2760.00,7.609624,24.94133,0.000038,24.040479,0.0005,1.320
2762.00,7.610294,24.94029,0.000039,24.040188,0.0005,1.320
2764.00,7.610068,24.93992,0.000038,24.040610,0.0005,1.320
2766.00,7.609540,24.94036,0.000038,24.040699,0.0005,1.320
2768.00,7.610441,24.94018,0.000039,24.040299,0.0005,1.320
2770.00,7.610584,24.94029,0.000038,24.039946,0.0005,1.320
2772.00,7.610567,24.94029,0.000038,24.039932,0.0005,1.320
2774.00,7.609831,24.93957,0.000037,24.040339,0.0005,1.321
2776.00,7.609288,24.93980,0.000038,24.040605,0.0005,1.320
2778.00,7.610209,24.93903,0.000038,24.039857,0.0005,1.320
2780.00,7.610698,24.93910,0.000038,24.040414,0.0005,1.320
2782.00,7.611084,24.93996,0.000037,24.040712,0.0005,1.320
2784.00,7.611887,24.94106,0.000038,24.041026,0.0005,1.320
2786.00,7.611265,24.94009,0.000038,24.040061,0.0005,1.321
2788.00,7.610427,24.93895,0.000039,24.040595,0.0005,1.320
2790.00,7.610192,24.93925,0.000039,24.040874,0.0005,1.320
2792.00,7.610777,24.94008,0.000038,24.040677,0.0005,1.321
2794.00,7.610161,24.94046,0.000039,24.040641,0.0005,1.320
2796.00,7.610912,24.93976,0.000039,24.040286,0.0005,1.321
2798.00,7.610154,24.93990,0.000038,24.040755,0.0005,1.320
2800.00,7.609282,24.94134,0.000037,24.040032,0.0005,1.320
2802.00,7.609086,24.94158,0.000037,24.039534,0.0006,1.321
2804.00,7.609399,24.94179,0.000037,24.039963,0.0006,1.321
2806.00,7.609854,24.94146,0.000038,24.039910,0.0006,1.320
2808.00,7.610140,24.94116,0.000039,24.040474,0.0005,1.320
2810.00,7.610935,24.94223,0.000039,24.040595,0.0005,1.321
2812.00,7.610388,24.94293,0.000038,24.040774,0.0006,1.320
2814.00,7.609822,24.94259,0.000040,24.041321,0.0006,1.321
2816.00,7.610284,24.94255,0.000040,24.040665,0.0005,1.321
2818.00,7.610256,24.94202,0.000039,24.040966,0.0005,1.320
2820.00,7.610504,24.94186,0.000040,24.040595,0.0005,1.320
2822.00,7.609592,24.94286,0.000038,24.039828,0.0006,1.321
2824.00,7.609945,24.94194,0.000039,24.039901,0.0006,1.321
2826.00,7.610825,24.94157,0.000039,24.039968,0.0006,1.321
2828.00,7.610244,24.94263,0.000039,24.039979,0.0006,1.320
2830.00,7.610131,24.94198,0.000038,24.040106,0.0006,1.321
2832.00,7.610319,24.94193,0.000037,24.040443,0.0006,1.321
2834.00,7.610350,24.94294,0.000037,24.040257,0.0005,1.321
2836.00,7.610647,24.94169,0.000038,24.040625,0.0005,1.320
2838.00,7.609702,24.94138,0.000038,24.041514,0.0005,1.321
2840.00,7.609559,24.94188,0.000037,24.040508,0.0005,1.321
2842.00,7.609693,24.94229,0.000038,24.040241,0.0005,1.321
2844.00,7.609493,24.94175,0.000038,24.040152,0.0005,1.321
2846.00,7.609787,24.94225,0.000037,24.040181,0.0005,1.321
2848.00,7.610083,24.94166,0.000038,24.039703,0.0005,1.320
2850.00,7.610305,24.94081,0.000039,24.040285,0.0005,1.320
2852.00,7.610365,24.94062,0.000039,24.039855,0.0005,1.320
2854.00,7.611020,24.94057,0.000039,24.039788,0.0005,1.321
2856.00,7.611236,24.93990,0.000037,24.039490,0.0005,1.321
2858.00,7.610650,24.94035,0.000039,24.040321,0.0005,1.321
2860.00,7.609312,24.94014,0.000038,24.039608,0.0005,1.321
2862.00,7.608647,24.94125,0.000039,24.040048,0.0005,1.321
2864.00,7.608562,24.94134,0.000039,24.040757,0.0005,1.321
2866.00,7.608643,24.94275,0.000038,24.039506,0.0005,1.321
2868.00,7.609064,24.94198,0.000037,24.040601,0.0005,1.321
2870.00,7.609197,24.94053,0.000038,24.040643,0.0005,1.321
2872.00,7.609439,24.94121,0.000039,24.040483,0.0005,1.321
2874.00,7.609057,24.94191,0.000038,24.040725,0.0005,1.321
2876.00,7.609008,24.94199,0.000038,24.040603,0.0005,1.321
2878.00,7.608856,24.94141,0.000038,24.039881,0.0005,1.321
2880.00,7.609173,24.94180,0.000038,24.041012,0.0005,1.321
2882.00,7.609296,24.94271,0.000039,24.040610,0.0005,1.321
2884.00,7.609400,24.94219,0.000037,24.040814,0.0005,1.322
2886.00,7.608712,24.94162,0.000036,24.040121,0.0005,1.322
2888.00,7.609789,24.94141,0.000037,24.041035,0.0005,1.322
2890.00,7.609912,24.94260,0.000039,24.040612,0.0005,1.321
2892.00,7.608238,24.94215,0.000039,24.041054,0.0005,1.321
2894.00,7.607549,24.94195,0.000039,24.040392,0.0005,1.321
2896.00,7.607950,24.94208,0.000037,24.040012,0.0005,1.321
2898.00,7.607843,24.94207,0.000037,24.040221,0.0005,1.321
2900.00,7.607777,24.94169,0.000038,24.040505,0.0005,1.322
2902.00,7.608139,24.94183,0.000039,24.040345,0.0005,1.321
2904.00,7.608520,24.94256,0.000037,24.041028,0.0005,1.322
2906.00,7.607758,24.94179,0.000037,24.039983,0.0005,1.322
2908.00,7.607682,24.94113,0.000039,24.041021,0.0005,1.322
2910.00,7.607943,24.94058,0.000037,24.040545,0.0006,1.321
2912.00,7.607499,24.94058,0.000038,24.040024,0.0005,1.322
2914.00,7.607999,24.94047,0.000039,24.040325,0.0005,1.321
2916.00,7.608686,24.94094,0.000038,24.040557,0.0005,1.321
2918.00,7.608339,24.94194,0.000037,24.040737,0.0005,1.321
2920.00,7.608178,24.94278,0.000037,24.040194,0.0005,1.321
2922.00,7.608041,24.94362,0.000037,24.040166,0.0005,1.322
2924.00,7.608341,24.94422,0.000038,24.040488,0.0005,1.322
2926.00,7.608861,24.94440,0.000038,24.040543,0.0005,1.322
2928.00,7.609395,24.94414,0.000037,24.040250,0.0005,1.322
2930.00,7.608924,24.94457,0.000037,24.040414,0.0005,1.321
2932.00,7.607404,24.94405,0.000036,24.039910,0.0005,1.322
2934.00,7.607054,24.94390,0.000038,24.039908,0.0006,1.322
2936.00,7.607198,24.94447,0.000037,24.040714,0.0005,1.321
2938.00,7.607095,24.94495,0.000037,24.039790,0.0005,1.322
2940.00,7.607405,24.94434,0.000037,24.040481,0.0005,1.322
2942.00,7.607899,24.94369,0.000037,24.039921,0.0006,1.322
2944.00,7.608000,24.94311,0.000038,24.039643,0.0005,1.322
2946.00,7.607955,24.94357,0.000038,24.040310,0.0005,1.322
2948.00,7.606738,24.94429,0.000038,24.039292,0.0005,1.321
2950.00,7.607252,24.94373,0.000037,24.039814,0.0005,1.322
2952.00,7.607050,24.94358,0.000037,24.040663,0.0005,1.322
2954.00,7.606863,24.94272,0.000037,24.040401,0.0005,1.322
2956.00,7.606646,24.94252,0.000037,24.040075,0.0005,1.322
2958.00,7.606597,24.94226,0.000037,24.040357,0.0005,1.322
2960.00,7.606681,24.94241,0.000038,24.040175,0.0005,1.321
2962.00,7.606334,24.94259,0.000038,24.040399,0.0005,1.322
2964.00,7.606762,24.94222,0.000038,24.039615,0.0005,1.322
2966.00,7.606241,24.94180,0.000037,24.039875,0.0005,1.322
2968.00,7.605987,24.94128,0.000038,24.039583,0.0005,1.322
2970.00,7.606578,24.94146,0.000038,24.040525,0.0005,1.321
2972.00,7.606390,24.94241,0.000037,24.040234,0.0005,1.322
2974.00,7.606687,24.94307,0.000037,24.039535,0.0005,1.321
2976.00,7.606342,24.94262,0.000037,24.039623,0.0005,1.322
2978.00,7.606838,24.94279,0.000038,24.040501,0.0005,1.321
2980.00,7.606608,24.94324,0.000038,24.040261,0.0005,1.322
2982.00,7.606253,24.94275,0.000037,24.041117,0.0005,1.322
2984.00,7.605450,24.94115,0.000037,24.040508,0.0005,1.322
2986.00,7.605184,24.94183,0.000037,24.039568,0.0005,1.322
2988.00,7.605971,24.94222,0.000038,24.039637,0.0005,1.322
2990.00,7.606598,24.94119,0.000038,24.039863,0.0005,1.322
2992.00,7.606635,24.94225,0.000037,24.039428,0.0005,1.322
2994.00,7.606792,24.94272,0.000037,24.040575,0.0005,1.322
2996.00,7.607150,24.94266,0.000037,24.040910,0.0005,1.322
2998.00,7.607420,24.94155,0.000037,24.040294,0.0005,1.322
3000.00,7.607256,24.94192,0.000038,24.040390,0.0005,1.322
@5,12.0000,24.0
3002.00,7.607737,24.94213,0.000037,24.039457,0.0005,1.322
3004.00,7.606111,24.94164,0.000039,24.040172,0.0005,1.322
3006.00,7.600113,24.94237,0.000039,24.040277,0.0005,1.321
3008.00,7.590492,24.94317,0.000037,24.039981,0.0005,1.322
3010.00,7.577021,24.94236,0.000038,24.039343,0.0005,1.322
3012.00,7.560896,24.94144,0.000038,24.039841,0.0005,1.322
3014.00,7.546597,24.94176,0.000039,24.040428,0.0005,1.322
3016.00,7.533520,24.94257,0.000038,24.040185,0.0005,1.323
3018.00,7.522578,24.94144,0.000037,24.039963,0.0005,1.323
3020.00,7.514579,24.94199,0.000036,24.040050,0.0005,1.323
3022.00,7.507331,24.94162,0.000037,24.040894,0.0005,1.323
3024.00,7.501178,24.94147,0.000038,24.040997,0.0005,1.323
3026.00,7.495633,24.94028,0.000036,24.040377,0.0005,1.323
3028.00,7.491978,24.94078,0.000037,24.040081,0.0005,1.323
3030.00,7.491720,24.94069,0.000036,24.040041,0.0005,1.324
3032.00,7.496230,24.94111,0.000035,24.040172,0.0005,1.325
3034.00,7.504167,24.94137,0.000035,24.040214,0.0005,1.324
3036.00,7.513543,24.94183,0.000036,24.040044,0.0005,1.324
3038.00,7.522262,24.94223,0.000035,24.040377,0.0005,1.323
3040.00,7.530004,24.94277,0.000037,24.039968,0.0005,1.323
3042.00,7.538192,24.94202,0.000038,24.039670,0.0005,1.322
3044.00,7.543724,24.94162,0.000040,24.040557,0.0005,1.322
3046.00,7.550083,24.94234,0.000039,24.040717,0.0005,1.322
3048.00,7.555484,24.94339,0.000040,24.040499,0.0005,1.322
3050.00,7.560938,24.94247,0.000040,24.041015,0.0005,1.322
3052.00,7.566751,24.94242,0.000039,24.040097,0.0005,1.323
3054.00,7.572078,24.94353,0.000037,24.039984,0.0005,1.323
3056.00,7.577486,24.94358,0.000037,24.040737,0.0005,1.323
3058.00,7.582218,24.94372,0.000038,24.039452,0.0005,1.322
3060.00,7.585153,24.94270,0.000038,24.040166,0.0005,1.322
3062.00,7.588856,24.94269,0.000039,24.040250,0.0005,1.322
3064.00,7.590789,24.94200,0.000038,24.040323,0.0005,1.322
3066.00,7.592714,24.94261,0.000038,24.040723,0.0005,1.322
3068.00,7.594554,24.94318,0.000039,24.040474,0.0005,1.322
3070.00,7.596375,24.94355,0.000038,24.039561,0.0005,1.322
3072.00,7.597896,24.94308,0.000037,24.040241,0.0005,1.323
3074.00,7.597826,24.94238,0.000038,24.040545,0.0005,1.322
3076.00,7.597669,24.94272,0.000038,24.040614,0.0005,1.322
3078.00,7.598430,24.94195,0.000038,24.040194,0.0005,1.322
3080.00,7.598766,24.94212,0.000039,24.040468,0.0005,1.322
3082.00,7.599599,24.94151,0.000038,24.039734,0.0005,1.322
3084.00,7.600117,24.94082,0.000038,24.040512,0.0005,1.322
3086.00,7.600838,24.94107,0.000036,24.040166,0.0005,1.323
3088.00,7.601089,24.94132,0.000037,24.039952,0.0005,1.321
3090.00,7.602351,24.94167,0.000037,24.040261,0.0005,1.322
3092.00,7.601683,24.94100,0.000038,24.040599,0.0005,1.322
3094.00,7.601506,24.94052,0.000037,24.039915,0.0005,1.322
3096.00,7.601942,24.94097,0.000038,24.040406,0.0005,1.322
3098.00,7.602194,24.94148,0.000036,24.040232,0.0005,1.322
3100.00,7.601602,24.94118,0.000037,24.039555,0.0005,1.322
3102.00,7.601749,24.94196,0.000037,24.040015,0.0005,1.323
3104.00,7.602476,24.94143,0.000037,24.039777,0.0005,1.322
3106.00,7.602796,24.94174,0.000038,24.039364,0.0005,1.321
3108.00,7.604114,24.94177,0.000038,24.039450,0.0005,1.322
3110.00,7.604372,24.94173,0.000037,24.040239,0.0005,1.322
3112.00,7.604805,24.94065,0.000038,24.040006,0.0005,1.323
3114.00,7.604595,24.94074,0.000037,24.040939,0.0005,1.322
3116.00,7.604149,24.94107,0.000038,24.039903,0.0005,1.322
3118.00,7.603768,24.94148,0.000036,24.039048,0.0005,1.322
3120.00,7.602971,24.94183,0.000037,24.040099,0.0005,1.322
3122.00,7.602528,24.94191,0.000037,24.040468,0.0004,1.322
3124.00,7.602521,24.94236,0.000037,24.039617,0.0005,1.322
3126.00,7.602663,24.94259,0.000038,24.040115,0.0005,1.322
3128.00,7.602880,24.94190,0.000038,24.039919,0.0005,1.322
3130.00,7.603151,24.94321,0.000038,24.039797,0.0005,1.322
3132.00,7.603410,24.94262,0.000037,24.039841,0.0005,1.322
3134.00,7.603028,24.94339,0.000036,24.039708,0.0005,1.322
3136.00,7.602672,24.94297,0.000038,24.040137,0.0005,1.322
3138.00,7.603002,24.94228,0.000038,24.040152,0.0005,1.322
3140.00,7.602230,24.94250,0.000038,24.040043,0.0005,1.322
3142.00,7.602076,24.94277,0.000037,24.039750,0.0005,1.322
3144.00,7.602477,24.94234,0.000036,24.040061,0.0005,1.323
3146.00,7.602743,24.94191,0.000035,24.040228,0.0005,1.323
3148.00,7.603304,24.94215,0.000037,24.040004,0.0005,1.322
3150.00,7.603318,24.94302,0.000038,24.040777,0.0005,1.322
3152.00,7.603060,24.94249,0.000038,24.040028,0.0005,1.322
3154.00,7.602357,24.94156,0.000038,24.040423,0.0005,1.322
3156.00,7.602124,24.94272,0.000037,24.041236,0.0005,1.322
3158.00,7.602216,24.94171,0.000038,24.040555,0.0005,1.321
3160.00,7.603466,24.94134,0.000038,24.040252,0.0005,1.322
3162.00,7.603359,24.94137,0.000038,24.040423,0.0005,1.322
3164.00,7.603191,24.94117,0.000039,24.040288,0.0005,1.322
3166.00,7.602934,24.94066,0.000039,24.039679,0.0005,1.322
3168.00,7.602512,24.94057,0.000039,24.040099,0.0005,1.322
3170.00,7.603506,24.94101,0.000038,24.040323,0.0005,1.322
3172.00,7.603757,24.94110,0.000038,24.040074,0.0005,1.322
3174.00,7.604595,24.94087,0.000036,24.039666,0.0005,1.322
3176.00,7.604627,24.94042,0.000037,24.040101,0.0004,1.322
3178.00,7.604008,24.94078,0.000037,24.040572,0.0005,1.322
3180.00,7.603829,24.94035,0.000038,24.040197,0.0005,1.322
3182.00,7.602907,24.94051,0.000037,24.039859,0.0005,1.322
3184.00,7.602799,24.94137,0.000037,24.040250,0.0005,1.322
3186.00,7.602733,24.94186,0.000036,24.039701,0.0005,1.322
3188.00,7.602642,24.94141,0.000037,24.039870,0.0005,1.322
3190.00,7.602155,24.94114,0.000037,24.039412,0.0005,1.322
3192.00,7.601402,24.94087,0.000037,24.039990,0.0005,1.322
3194.00,7.601534,24.94130,0.000037,24.040277,0.0005,1.322
3196.00,7.600986,24.94129,0.000037,24.039532,0.0005,1.322
3198.00,7.600837,24.94177,0.000038,24.039534,0.0005,1.322
3200.00,7.600662,24.94251,0.000038,24.040743,0.0005,1.322
3202.00,7.600042,24.94198,0.000038,24.039881,0.0005,1.322
3204.00,7.600210,24.94155,0.000037,24.040443,0.0005,1.322
3206.00,7.600593,24.94185,0.000038,24.039906,0.0005,1.321
3208.00,7.601947,24.94186,0.000037,24.039899,0.0005,1.321
3210.00,7.602029,24.94194,0.000037,24.040215,0.0005,1.323
3212.00,7.600939,24.94336,0.000036,24.039930,0.0005,1.322
3214.00,7.600468,24.94220,0.000037,24.039781,0.0004,1.322
3216.00,7.600606,24.94174,0.000036,24.040645,0.0005,1.323
3218.00,7.600381,24.94181,0.000036,24.040059,0.0005,1.323
3220.00,7.599560,24.94235,0.000036,24.039414,0.0005,1.322
3222.00,7.599908,24.94292,0.000037,24.040526,0.0005,1.322
3224.00,7.599338,24.94262,0.000038,24.040515,0.0005,1.322
3226.00,7.599758,24.94201,0.000038,24.040877,0.0005,1.322
3228.00,7.600196,24.94218,0.000039,24.040057,0.0005,1.321
3230.00,7.600987,24.94137,0.000038,24.039506,0.0004,1.322
3232.00,7.600275,24.94099,0.000039,24.040192,0.0005,1.322
3234.00,7.600447,24.94138,0.000038,24.040377,0.0004,1.322
3236.00,7.600901,24.94194,0.000038,24.040574,0.0005,1.322
3238.00,7.601056,24.94162,0.000038,24.039530,0.0005,1.321
3240.00,7.600605,24.94263,0.000039,24.040039,0.0005,1.321
3242.00,7.601121,24.94223,0.000037,24.040435,0.0005,1.322
3244.00,7.600663,24.94163,0.000036,24.040312,0.0005,1.322
3246.00,7.599682,24.94229,0.000037,24.040621,0.0005,1.322
3248.00,7.600569,24.94188,0.000038,24.039648,0.0005,1.322
3250.00,7.601097,24.94140,0.000039,24.039917,0.0005,1.322
3252.00,7.600697,24.94156,0.000038,24.040466,0.0005,1.321
3254.00,7.601049,24.94203,0.000037,24.040377,0.0005,1.321
3256.00,7.600962,24.94132,0.000037,24.040435,0.0005,1.321
3258.00,7.600548,24.94191,0.000039,24.039932,0.0005,1.321
3260.00,7.600079,24.94139,0.000037,24.040281,0.0005,1.321
3262.00,7.600505,24.94091,0.000037,24.040468,0.0005,1.321
3264.00,7.600719,24.94002,0.000038,24.039828,0.0005,1.321
3266.00,7.600534,24.94043,0.000037,24.039828,0.0005,1.321
3268.00,7.600486,24.94119,0.000038,24.039399,0.0005,1.321
3270.00,7.601026,24.94017,0.000038,24.040430,0.0005,1.321
3272.00,7.602022,24.94091,0.000038,24.040279,0.0005,1.321
3274.00,7.601761,24.94096,0.000037,24.039499,0.0005,1.321
3276.00,7.602004,24.94075,0.000038,24.040081,0.0005,1.321
3278.00,7.600667,24.94076,0.000036,24.040021,0.0005,1.322
3280.00,7.600719,24.94189,0.000037,24.040192,0.0005,1.321
3282.00,7.601596,24.94166,0.000038,24.039946,0.0005,1.321
3284.00,7.600604,24.94078,0.000038,24.040325,0.0004,1.322
3286.00,7.600773,24.94187,0.000036,24.039879,0.0005,1.322
3288.00,7.601429,24.94125,0.000037,24.040215,0.0005,1.322
3290.00,7.601132,24.94138,0.000037,24.040125,0.0005,1.322
3292.00,7.600997,24.94224,0.000036,24.039852,0.0005,1.321
3294.00,7.601152,24.94230,0.000037,24.040185,0.0005,1.321
3296.00,7.601346,24.94176,0.000038,24.039603,0.0005,1.321
3298.00,7.600622,24.94241,0.000039,24.040377,0.0005,1.322
3300.00,7.600664,24.94270,0.000037,24.039763,0.0005,1.322
3302.00,7.600976,24.94231,0.000036,24.039763,0.0005,1.322
3304.00,7.601279,24.94276,0.000037,24.040297,0.0005,1.321
3306.00,7.601814,24.94285,0.000037,24.040490,0.0005,1.321
3308.00,7.601302,24.94270,0.000036,24.040779,0.0005,1.321
3310.00,7.600653,24.94237,0.000037,24.039748,0.0005,1.321
3312.00,7.600590,24.94205,0.000038,24.038981,0.0005,1.321
3314.00,7.600501,24.94181,0.000039,24.040450,0.0005,1.321
3316.00,7.600128,24.94165,0.000037,24.040155,0.0005,1.322
3318.00,7.600225,24.94202,0.000036,24.039501,0.0005,1.322
3320.00,7.600806,24.94233,0.000037,24.040488,0.0005,1.322
3322.00,7.600700,24.94252,0.000037,24.040337,0.0004,1.321
3324.00,7.601174,24.94288,0.000038,24.040214,0.0005,1.321
3326.00,7.600523,24.94321,0.000039,24.040186,0.0004,1.321
3328.00,7.600067,24.94232,0.000037,24.040377,0.0005,1.321
3330.00,7.599888,24.94235,0.000037,24.039779,0.0005,1.320
3332.00,7.600714,24.94252,0.000037,24.040199,0.0005,1.321
3334.00,7.601396,24.94160,0.000037,24.040446,0.0005,1.321
3336.00,7.601574,24.94170,0.000037,24.039166,0.0005,1.321
3338.00,7.601277,24.94199,0.000037,24.039877,0.0005,1.321
3340.00,7.601020,24.94180,0.000036,24.039844,0.0005,1.321
3342.00,7.600521,24.94204,0.000037,24.039486,0.0005,1.321
3344.00,7.600049,24.94205,0.000036,24.039843,0.0005,1.321
3346.00,7.599407,24.94229,0.000037,24.039621,0.0005,1.322
3348.00,7.599499,24.94243,0.000037,24.040815,0.0005,1.321
3350.00,7.599127,24.94232,0.000037,24.040181,0.0005,1.321
3352.00,7.599810,24.94153,0.000038,24.040890,0.0004,1.321
3354.00,7.599586,24.94156,0.000037,24.041005,0.0005,1.321
3356.00,7.599300,24.94181,0.000038,24.039724,0.0005,1.321
3358.00,7.598721,24.94252,0.000038,24.040374,0.0005,1.321
3360.00,7.597822,24.94242,0.000037,24.040386,0.0005,1.321
3362.00,7.598722,24.94145,0.000037,24.040625,0.0005,1.321
3364.00,7.599070,24.94186,0.000036,24.040337,0.0004,1.321
3366.00,7.599256,24.94182,0.000038,24.039646,0.0004,1.322
3368.00,7.599940,24.94148,0.000037,24.039701,0.0005,1.321
3370.00,7.599629,24.94161,0.000036,24.039919,0.0005,1.321
3372.00,7.600107,24.94160,0.000036,24.038683,0.0005,1.320
3374.00,7.599879,24.94199,0.000038,24.039814,0.0005,1.321
3376.00,7.598646,24.94178,0.000038,24.039763,0.0005,1.321
3378.00,7.598568,24.94160,0.000038,24.040401,0.0004,1.321
3380.00,7.599196,24.94132,0.000037,24.040539,0.0005,1.320
3382.00,7.599750,24.94019,0.000037,24.040486,0.0005,1.321
3384.00,7.599665,24.94037,0.000037,24.040488,0.0005,1.321
3386.00,7.599993,24.94045,0.000037,24.040399,0.0004,1.321
3388.00,7.599345,24.94154,0.000036,24.039423,0.0004,1.321
3390.00,7.598970,24.94195,0.000037,24.039432,0.0005,1.321
3392.00,7.599288,24.94248,0.000036,24.039059,0.0004,1.321
3394.00,7.599543,24.94188,0.000036,24.039621,0.0005,1.321
3396.00,7.598959,24.94164,0.000035,24.039548,0.0005,1.321
3398.00,7.598236,24.94149,0.000036,24.039523,0.0005,1.321
3400.00,7.597988,24.94116,0.000037,24.040726,0.0005,1.321
3402.00,7.598425,24.94100,0.000038,24.040346,0.0005,1.321
3404.00,7.599124,24.94139,0.000037,24.040119,0.0005,1.321
3406.00,7.599691,24.94135,0.000038,24.039808,0.0005,1.321
3408.00,7.600385,24.94166,0.000036,24.039919,0.0005,1.321
3410.00,7.599459,24.94226,0.000036,24.039774,0.0004,1.321
3412.00,7.598635,24.94236,0.000037,24.039486,0.0004,1.321
3414.00,7.599020,24.94256,0.000039,24.039926,0.0005,1.321
3416.00,7.599043,24.94375,0.000038,24.040297,0.0005,1.321
3418.00,7.598692,24.94346,0.000036,24.040714,0.0004,1.321
3420.00,7.599000,24.94221,0.000037,24.039841,0.0005,1.321
3422.00,7.598890,24.94234,0.000039,24.039548,0.0005,1.322
3424.00,7.598896,24.94151,0.000037,24.040403,0.0005,1.322
3426.00,7.598226,24.94103,0.000036,24.039206,0.0005,1.321
3428.00,7.598502,24.94228,0.000036,24.039450,0.0004,1.320
3430.00,7.597923,24.94344,0.000037,24.039488,0.0005,1.320
3432.00,7.597682,24.94324,0.000038,24.039550,0.0005,1.320
3434.00,7.598906,24.94270,0.000037,24.039928,0.0005,1.321
3436.00,7.598760,24.94219,0.000036,24.039830,0.0004,1.321
3438.00,7.599320,24.94205,0.000035,24.039819,0.0005,1.321
3440.00,7.599316,24.94232,0.000037,24.040103,0.0005,1.321
3442.00,7.600023,24.94251,0.000038,24.040208,0.0004,1.321
3444.00,7.599395,24.94268,0.000039,24.040110,0.0005,1.321
3446.00,7.599047,24.94297,0.000037,24.040441,0.0005,1.321
3448.00,7.599530,24.94257,0.000038,24.040461,0.0004,1.321
3450.00,7.599948,24.94230,0.000036,24.040123,0.0005,1.320
3452.00,7.599764,24.94198,0.000038,24.039655,0.0005,1.321
3454.00,7.599740,24.94131,0.000037,24.039983,0.0005,1.321
3456.00,7.598796,24.94098,0.000037,24.040537,0.0005,1.321
3458.00,7.598196,24.94101,0.000038,24.039695,0.0005,1.321
3460.00,7.598488,24.94170,0.000036,24.039744,0.0005,1.321
3462.00,7.597855,24.94188,0.000037,24.040301,0.0005,1.321
3464.00,7.598085,24.94299,0.000038,24.040174,0.0005,1.321
3466.00,7.597539,24.94156,0.000037,24.040288,0.0005,1.320
3468.00,7.598124,24.94110,0.000038,24.039830,0.0005,1.320
3470.00,7.598613,24.94128,0.000037,24.040008,0.0004,1.320
3472.00,7.598370,24.94120,0.000037,24.040217,0.0004,1.321
3474.00,7.599655,24.94116,0.000038,24.040448,0.0004,1.321
3476.00,7.599602,24.94248,0.000037,24.040395,0.0005,1.320
3478.00,7.599086,24.94327,0.000037,24.039743,0.0004,1.320
3480.00,7.598780,24.94324,0.000037,24.039546,0.0005,1.320
3482.00,7.598772,24.94335,0.000038,24.039595,0.0005,1.320
3484.00,7.598549,24.94361,0.000038,24.039783,0.0005,1.320
3486.00,7.598970,24.94374,0.000037,24.040370,0.0004,1.320
3488.00,7.599824,24.94357,0.000037,24.039761,0.0005,1.321
3490.00,7.600567,24.94330,0.000038,24.040277,0.0005,1.320
3492.00,7.600606,24.94355,0.000037,24.040081,0.0005,1.320
3494.00,7.600032,24.94343,0.000038,24.040028,0.0005,1.320
3496.00,7.599497,24.94386,0.000038,24.039655,0.0005,1.320
3498.00,7.599199,24.94364,0.000038,24.040179,0.0005,1.320
3500.00,7.598743,24.94405,0.000037,24.040490,0.0004,1.321
3502.00,7.597990,24.94438,0.000037,24.040288,0.0005,1.320
3504.00,7.597814,24.94389,0.000037,24.040694,0.0005,1.321
3506.00,7.598112,24.94315,0.000037,24.040388,0.0005,1.321
3508.00,7.597783,24.94279,0.000036,24.039703,0.0005,1.321
3510.00,7.598081,24.94237,0.000037,24.040468,0.0005,1.321
3512.00,7.598437,24.94233,0.000037,24.040145,0.0005,1.321
3514.00,7.597805,24.94214,0.000036,24.039634,0.0005,1.320
3516.00,7.597239,24.94291,0.000037,24.040932,0.0005,1.320
3518.00,7.597652,24.94257,0.000038,24.039975,0.0005,1.320
3520.00,7.597867,24.94353,0.000038,24.039952,0.0005,1.320
3522.00,7.598095,24.94355,0.000037,24.040017,0.0005,1.320
3524.00,7.597441,24.94314,0.000037,24.039997,0.0004,1.320
3526.00,7.597976,24.94254,0.000038,24.040150,0.0005,1.320
3528.00,7.597978,24.94311,0.000037,24.039575,0.0005,1.320
3530.00,7.597661,24.94359,0.000037,24.040503,0.0004,1.320
3532.00,7.597192,24.94403,0.000036,24.040334,0.0005,1.321
3534.00,7.597192,24.94446,0.000036,24.040150,0.0004,1.320
3536.00,7.597162,24.94412,0.000037,24.039537,0.0005,1.320
3538.00,7.597972,24.94334,0.000037,24.040448,0.0005,1.321
3540.00,7.598568,24.94226,0.000037,24.040046,0.0005,1.321
3542.00,7.598972,24.94250,0.000038,24.039630,0.0005,1.320
3544.00,7.599480,24.94214,0.000037,24.040457,0.0004,1.320
3546.00,7.599255,24.94277,0.000037,24.040003,0.0004,1.320
3548.00,7.598512,24.94314,0.000038,24.039919,0.0004,1.320
3550.00,7.597406,24.94357,0.000038,24.040321,0.0005,1.320
3552.00,7.597433,24.94369,0.000037,24.039426,0.0005,1.320
3554.00,7.597796,24.94360,0.000036,24.039755,0.0004,1.321
3556.00,7.597903,24.94337,0.000036,24.039692,0.0005,1.320
3558.00,7.597498,24.94284,0.000038,24.039992,0.0005,1.320
3560.00,7.597266,24.94325,0.000037,24.039804,0.0005,1.320
3562.00,7.597397,24.94397,0.000038,24.039744,0.0005,1.320
3564.00,7.597449,24.94415,0.000037,24.040230,0.0005,1.320
3566.00,7.597715,24.94335,0.000036,24.039877,0.0005,1.320
3568.00,7.597631,24.94326,0.000036,24.040048,0.0005,1.320
3570.00,7.597813,24.94239,0.000036,24.039944,0.0005,1.320
3572.00,7.597618,24.94353,0.000036,24.040105,0.0005,1.321
3574.00,7.597529,24.94329,0.000036,24.039975,0.0004,1.320
3576.00,7.597838,24.94335,0.000037,24.039926,0.0005,1.320
3578.00,7.598275,24.94388,0.000037,24.040145,0.0005,1.319
3580.00,7.597941,24.94337,0.000037,24.039781,0.0005,1.320
3582.00,7.598690,24.94244,0.000036,24.040130,0.0005,1.320
3584.00,7.598751,24.94187,0.000037,24.039515,0.0005,1.319
3586.00,7.598331,24.94211,0.000037,24.039332,0.0005,1.319
3588.00,7.598453,24.94218,0.000037,24.039797,0.0005,1.320
3590.00,7.598039,24.94123,0.000037,24.039859,0.0004,1.319
3592.00,7.598259,24.94240,0.000037,24.040052,0.0005,1.320
3594.00,7.598193,24.94206,0.000037,24.038955,0.0005,1.319
3596.00,7.597465,24.94135,0.000037,24.039572,0.0005,1.320
3598.00,7.596515,24.94070,0.000036,24.039730,0.0004,1.320
3600.00,7.596299,24.94109,0.000037,24.039637,0.0005,1.320
3602.00,7.596496,24.94215,0.000037,24.040492,0.0005,1.320
@6,12.0000,24.0
3604.00,7.595707,24.94115,0.000038,24.039384,0.0005,1.319
3606.00,7.589897,24.94127,0.000038,24.040139,0.0005,1.318
3608.00,7.580598,24.94102,0.000038,24.039683,0.0005,1.318
3610.00,7.567549,24.94085,0.000038,24.040499,0.0005,1.318
3612.00,7.552792,24.94152,0.000038,24.040163,0.0005,1.318
3614.00,7.538025,24.94136,0.000037,24.040905,0.0005,1.319
3616.00,7.525386,24.94112,0.000038,24.039704,0.0005,1.319
3618.00,7.515189,24.94057,0.000037,24.040306,0.0005,1.321
3620.00,7.507739,24.94056,0.000036,24.040266,0.0005,1.320
3622.00,7.500675,24.94057,0.000035,24.039326,0.0005,1.320
3624.00,7.495339,24.94163,0.000035,24.039594,0.0005,1.320
3626.00,7.489970,24.94090,0.000035,24.039808,0.0005,1.321
3628.00,7.486324,24.94172,0.000033,24.040081,0.0004,1.321
3630.00,7.487150,24.94203,0.000033,24.039746,0.0004,1.322
3632.00,7.491529,24.94186,0.000034,24.040192,0.0005,1.322
3634.00,7.500408,24.94170,0.000035,24.039301,0.0004,1.321
3636.00,7.509886,24.94153,0.000037,24.040110,0.0004,1.319
3638.00,7.518899,24.94149,0.000036,24.039877,0.0004,1.320
3640.00,7.526903,24.94156,0.000036,24.039984,0.0005,1.320
3642.00,7.533696,24.94130,0.000038,24.039963,0.0005,1.320
3644.00,7.539648,24.94135,0.000036,24.040077,0.0005,1.321
3646.00,7.545564,24.94123,0.000037,24.040285,0.0005,1.320
3648.00,7.549719,24.94084,0.000037,24.040054,0.0004,1.319
3650.00,7.554096,24.94139,0.000037,24.038703,0.0004,1.319
3652.00,7.559022,24.94054,0.000039,24.039314,0.0005,1.318
3654.00,7.564184,24.94010,0.000037,24.039446,0.0004,1.319
3656.00,7.569058,24.94038,0.000039,24.039963,0.0005,1.319
3658.00,7.573558,24.94058,0.000037,24.039124,0.0005,1.319
3660.00,7.576750,24.94052,0.000037,24.039984,0.0004,1.319
3662.00,7.581087,24.94073,0.000037,24.040248,0.0005,1.318
3664.00,7.583138,24.94104,0.000037,24.038859,0.0005,1.318
3666.00,7.584236,24.94094,0.000038,24.039512,0.0005,1.319
3668.00,7.586388,24.94142,0.000036,24.040155,0.0005,1.319
3670.00,7.588633,24.94140,0.000037,24.039777,0.0005,1.319
3672.00,7.589209,24.94178,0.000037,24.040455,0.0005,1.318
3674.00,7.589535,24.94177,0.000038,24.040170,0.0004,1.318
3676.00,7.589964,24.94098,0.000037,24.039799,0.0005,1.318
3678.00,7.590955,24.94186,0.000038,24.039986,0.0005,1.318
3680.00,7.591328,24.94163,0.000037,24.039875,0.0004,1.318
3682.00,7.591083,24.94140,0.000038,24.039617,0.0004,1.318
3684.00,7.591730,24.94229,0.000037,24.040019,0.0005,1.318
3686.00,7.591808,24.94295,0.000036,24.039332,0.0005,1.319
3688.00,7.592197,24.94239,0.000036,24.040308,0.0004,1.318
3690.00,7.592869,24.94195,0.000037,24.040323,0.0004,1.318
3692.00,7.593279,24.94215,0.000036,24.039795,0.0005,1.318
3694.00,7.593463,24.94235,0.000038,24.039212,0.0005,1.318
3696.00,7.594165,24.94207,0.000038,24.039459,0.0005,1.318
3698.00,7.594448,24.94226,0.000036,24.040615,0.0005,1.318
3700.00,7.594374,24.94336,0.000037,24.039784,0.0005,1.318
3702.00,7.593995,24.94297,0.000037,24.039588,0.0004,1.318
3704.00,7.594102,24.94274,0.000036,24.039870,0.0005,1.318
3706.00,7.594739,24.94364,0.000037,24.040041,0.0004,1.318
3708.00,7.594517,24.94443,0.000036,24.039906,0.0005,1.318
3710.00,7.594670,24.94291,0.000035,24.040201,0.0005,1.318
3712.00,7.595278,24.94330,0.000038,24.039617,0.0005,1.318
3714.00,7.596043,24.94388,0.000037,24.039948,0.0005,1.318
3716.00,7.595950,24.94316,0.000037,24.040221,0.0005,1.318
3718.00,7.595191,24.94324,0.000036,24.038623,0.0005,1.318
3720.00,7.595394,24.94387,0.000036,24.039674,0.0005,1.318
3722.00,7.596131,24.94377,0.000036,24.040510,0.0004,1.318
3724.00,7.596562,24.94355,0.000037,24.039921,0.0005,1.318
3726.00,7.595374,24.94395,0.000038,24.040008,0.0005,1.318
3728.00,7.595448,24.94369,0.000036,24.039794,0.0005,1.317
3730.00,7.595618,24.94378,0.000037,24.039517,0.0004,1.317
3732.00,7.595249,24.94321,0.000037,24.039550,0.0004,1.317
3734.00,7.595037,24.94364,0.000037,24.039544,0.0005,1.318
3736.00,7.596170,24.94359,0.000036,24.039968,0.0004,1.318
3738.00,7.596923,24.94315,0.000035,24.039817,0.0005,1.318
3740.00,7.596089,24.94358,0.000036,24.039521,0.0005,1.317
3742.00,7.595701,24.94340,0.000037,24.040555,0.0004,1.317
3744.00,7.595485,24.94378,0.000039,24.040219,0.0005,1.317
3746.00,7.596619,24.94276,0.000037,24.039755,0.0004,1.318
3748.00,7.596386,24.94320,0.000037,24.040690,0.0005,1.317
3750.00,7.596276,24.94299,0.000038,24.040121,0.0005,1.317
3752.00,7.596389,24.94276,0.000037,24.040452,0.0005,1.318
3754.00,7.595720,24.94267,0.000036,24.040446,0.0005,1.318
3756.00,7.595307,24.94288,0.000038,24.040343,0.0005,1.318
3758.00,7.595176,24.94267,0.000038,24.040277,0.0005,1.317
3760.00,7.594839,24.94286,0.000039,24.040594,0.0005,1.317
3762.00,7.594530,24.94326,0.000038,24.040526,0.0004,1.317
3764.00,7.594133,24.94405,0.000036,24.040663,0.0004,1.317
3766.00,7.594589,24.94416,0.000036,24.040081,0.0004,1.317
3768.00,7.594652,24.94348,0.000036,24.040063,0.0005,1.317
3770.00,7.594588,24.94291,0.000037,24.040021,0.0005,1.317
3772.00,7.593980,24.94335,0.000037,24.040008,0.0004,1.317
3774.00,7.593337,24.94322,0.000036,24.039937,0.0004,1.317
3776.00,7.593252,24.94304,0.000037,24.040623,0.0005,1.317
3778.00,7.593437,24.94422,0.000038,24.039757,0.0005,1.317
3780.00,7.594029,24.94401,0.000036,24.039895,0.0005,1.318
3782.00,7.594999,24.94406,0.000037,24.040321,0.0005,1.317
3784.00,7.595539,24.94381,0.000038,24.039343,0.0004,1.317
3786.00,7.595588,24.94399,0.000037,24.040048,0.0005,1.317
3788.00,7.594821,24.94383,0.000037,24.039850,0.0005,1.318
3790.00,7.594117,24.94392,0.000037,24.039288,0.0005,1.317
3792.00,7.594646,24.94346,0.000036,24.039357,0.0005,1.317
3794.00,7.594406,24.94401,0.000036,24.039977,0.0004,1.317
3796.00,7.593842,24.94404,0.000037,24.039644,0.0004,1.317
3798.00,7.592326,24.94351,0.000036,24.039537,0.0004,1.317
3800.00,7.592830,24.94347,0.000035,24.039808,0.0004,1.317
3802.00,7.593614,24.94303,0.000036,24.039892,0.0004,1.317
3804.00,7.593537,24.94348,0.000035,24.039857,0.0004,1.317
3806.00,7.593656,24.94342,0.000037,24.040123,0.0004,1.317
3808.00,7.593891,24.94332,0.000039,24.039937,0.0005,1.317
3810.00,7.594262,24.94336,0.000037,24.039846,0.0004,1.317
3812.00,7.594304,24.94278,0.000037,24.040015,0.0005,1.317
3814.00,7.594087,24.94287,0.000038,24.039988,0.0005,1.317
3816.00,7.594096,24.94187,0.000036,24.039617,0.0005,1.317
3818.00,7.593602,24.94177,0.000035,24.040172,0.0005,1.317
3820.00,7.593933,24.94243,0.000037,24.040388,0.0004,1.317
3822.00,7.594306,24.94226,0.000037,24.040272,0.0004,1.316
3824.00,7.593177,24.94236,0.000037,24.040132,0.0004,1.317
3826.00,7.593222,24.94292,0.000035,24.039390,0.0005,1.317
3828.00,7.592659,24.94346,0.000035,24.039346,0.0005,1.316
3830.00,7.592306,24.94284,0.000036,24.039939,0.0005,1.316
3832.00,7.593337,24.94221,0.000038,24.039999,0.0004,1.316
3834.00,7.593163,24.94246,0.000037,24.039597,0.0004,1.317
3836.00,7.593046,24.94345,0.000037,24.039939,0.0004,1.316
3838.00,7.592732,24.94352,0.000038,24.039584,0.0004,1.316
3840.00,7.593317,24.94312,0.000037,24.040161,0.0004,1.317
3842.00,7.593458,24.94291,0.000035,24.039959,0.0004,1.317
3844.00,7.593543,24.94371,0.000036,24.040174,0.0005,1.317
3846.00,7.593641,24.94309,0.000036,24.039492,0.0005,1.316
3848.00,7.593315,24.94327,0.000037,24.039988,0.0004,1.316
3850.00,7.593576,24.94364,0.000039,24.040252,0.0005,1.316
3852.00,7.594613,24.94389,0.000036,24.040155,0.0005,1.317
3854.00,7.594086,24.94287,0.000037,24.040201,0.0005,1.316
3856.00,7.593519,24.94327,0.000037,24.039641,0.0004,1.316
3858.00,7.593068,24.94358,0.000038,24.040332,0.0005,1.316
3860.00,7.593888,24.94348,0.000037,24.040132,0.0004,1.316
3862.00,7.593732,24.94247,0.000036,24.039663,0.0005,1.316
3864.00,7.594217,24.94279,0.000036,24.040039,0.0005,1.317
3866.00,7.593629,24.94255,0.000036,24.039744,0.0005,1.316
3868.00,7.593543,24.94157,0.000036,24.040068,0.0004,1.316
3870.00,7.594410,24.94207,0.000035,24.040024,0.0005,1.316
3872.00,7.593669,24.94294,0.000038,24.039797,0.0005,1.316
3874.00,7.593631,24.94143,0.000038,24.039554,0.0004,1.316
3876.00,7.593747,24.94143,0.000037,24.039799,0.0005,1.316
3878.00,7.593426,24.94177,0.000038,24.040363,0.0005,1.315
3880.00,7.593266,24.94272,0.000037,24.039350,0.0004,1.315
3882.00,7.593704,24.94225,0.000037,24.039426,0.0005,1.316
3884.00,7.594773,24.94226,0.000037,24.039743,0.0005,1.316
3886.00,7.594884,24.94263,0.000037,24.040130,0.0004,1.317
3888.00,7.595519,24.94266,0.000036,24.040570,0.0004,1.316
3890.00,7.595082,24.94343,0.000035,24.040783,0.0004,1.316
3892.00,7.594113,24.94380,0.000036,24.040006,0.0005,1.316
3894.00,7.593399,24.94303,0.000036,24.039648,0.0005,1.316
3896.00,7.593414,24.94286,0.000037,24.039877,0.0004,1.315
3898.00,7.593746,24.94325,0.000037,24.039637,0.0004,1.315
3900.00,7.593981,24.94334,0.000036,24.039806,0.0004,1.316
3902.00,7.593297,24.94314,0.000037,24.039855,0.0004,1.316
3904.00,7.593822,24.94251,0.000036,24.039579,0.0004,1.316
3906.00,7.593930,24.94359,0.000036,24.039237,0.0004,1.315
3908.00,7.593348,24.94397,0.000037,24.038664,0.0004,1.315
3910.00,7.593270,24.94473,0.000036,24.039528,0.0004,1.315
3912.00,7.594257,24.94437,0.000036,24.039059,0.0004,1.315
3914.00,7.594070,24.94349,0.000036,24.039246,0.0004,1.316
3916.00,7.594535,24.94320,0.000036,24.039643,0.0004,1.316
3918.00,7.594075,24.94329,0.000036,24.040155,0.0005,1.316
3920.00,7.593687,24.94360,0.000036,24.039723,0.0004,1.316
3922.00,7.592710,24.94374,0.000037,24.039366,0.0004,1.315
3924.00,7.592875,24.94425,0.000037,24.040032,0.0004,1.315
3926.00,7.593350,24.94407,0.000037,24.039537,0.0004,1.315
3928.00,7.594183,24.94292,0.000035,24.040041,0.0004,1.315
3930.00,7.594488,24.94373,0.000036,24.039992,0.0004,1.315
3932.00,7.593144,24.94361,0.000038,24.039981,0.0004,1.315
3934.00,7.593355,24.94395,0.000036,24.039495,0.0004,1.315
3936.00,7.594294,24.94422,0.000036,24.039230,0.0004,1.315
3938.00,7.593776,24.94445,0.000037,24.040519,0.0004,1.315
3940.00,7.593609,24.94397,0.000036,24.039786,0.0004,1.315
3942.00,7.592681,24.94307,0.000036,24.039337,0.0005,1.315
3944.00,7.592251,24.94272,0.000038,24.040135,0.0004,1.315
3946.00,7.592835,24.94327,0.000036,24.039448,0.0004,1.315
3948.00,7.593360,24.94432,0.000036,24.039724,0.0004,1.315
3950.00,7.592227,24.94483,0.000036,24.039488,0.0004,1.315
3952.00,7.591838,24.94323,0.000036,24.039912,0.0004,1.314
3954.00,7.591420,24.94321,0.000036,24.039735,0.0004,1.315
3956.00,7.592277,24.94261,0.000037,24.039888,0.0004,1.315
3958.00,7.593465,24.94312,0.000036,24.038655,0.0004,1.315
3960.00,7.593555,24.94280,0.000036,24.039534,0.0004,1.315
3962.00,7.593408,24.94245,0.000037,24.039572,0.0004,1.315
3964.00,7.593790,24.94207,0.000036,24.039606,0.0004,1.315
3966.00,7.594137,24.94171,0.000036,24.039774,0.0004,1.315
3968.00,7.594316,24.94178,0.000038,24.039983,0.0004,1.314
3970.00,7.593511,24.94210,0.000036,24.039074,0.0004,1.315
3972.00,7.593596,24.94186,0.000035,24.039823,0.0004,1.315
3974.00,7.593312,24.94105,0.000036,24.039752,0.0004,1.314
3976.00,7.593432,24.94145,0.000036,24.039368,0.0005,1.314
3978.00,7.593150,24.94097,0.000036,24.039537,0.0005,1.314
3980.00,7.593358,24.94199,0.000038,24.039812,0.0005,1.315
3982.00,7.593107,24.94131,0.000037,24.038806,0.0004,1.314
3984.00,7.593808,24.94228,0.000037,24.039926,0.0004,1.314
3986.00,7.592441,24.94076,0.000037,24.039604,0.0005,1.314
3988.00,7.592488,24.94026,0.000036,24.039955,0.0005,1.314
3990.00,7.592789,24.94039,0.000038,24.040186,0.0004,1.314
3992.00,7.592483,24.94038,0.000037,24.040175,0.0005,1.314
3994.00,7.593702,24.94016,0.000037,24.039841,0.0004,1.314
3996.00,7.594900,24.93996,0.000036,24.040135,0.0004,1.314
3998.00,7.594833,24.94112,0.000036,24.039759,0.0004,1.314
4000.00,7.594659,24.94175,0.000038,24.039803,0.0004,1.313
4002.00,7.593993,24.94171,0.000036,24.039717,0.0004,1.314
4004.00,7.593578,24.94186,0.000036,24.040479,0.0004,1.314
4006.00,7.594165,24.94138,0.000036,24.039852,0.0004,1.314
4008.00,7.594529,24.94213,0.000037,24.039924,0.0004,1.314
4010.00,7.594354,24.94165,0.000037,24.039301,0.0004,1.314
4012.00,7.594475,24.94202,0.000037,24.040277,0.0004,1.313
4014.00,7.593486,24.94158,0.000038,24.040283,0.0004,1.314
4016.00,7.592896,24.94205,0.000036,24.040572,0.0004,1.314
4018.00,7.591918,24.94264,0.000036,24.039739,0.0004,1.314
4020.00,7.593316,24.94176,0.000036,24.040014,0.0005,1.314
4022.00,7.593018,24.94162,0.000036,24.039543,0.0005,1.314
4024.00,7.592859,24.94257,0.000036,24.039550,0.0005,1.313
4026.00,7.592743,24.94190,0.000037,24.040246,0.0005,1.314
4028.00,7.593198,24.94137,0.000035,24.038717,0.0004,1.313
4030.00,7.593047,24.94143,0.000036,24.038819,0.0004,1.314
4032.00,7.593115,24.94165,0.000035,24.039923,0.0005,1.314
4034.00,7.594151,24.94220,0.000037,24.039735,0.0005,1.314
4036.00,7.594600,24.94140,0.000036,24.040803,0.0005,1.314
4038.00,7.594489,24.94190,0.000037,24.038846,0.0005,1.315
4040.00,7.593950,24.94221,0.000038,24.039634,0.0005,1.314
4042.00,7.593727,24.94313,0.000035,24.039872,0.0004,1.313
4044.00,7.594178,24.94271,0.000037,24.038726,0.0004,1.313
4046.00,7.593489,24.94157,0.000037,24.038873,0.0004,1.313
4048.00,7.593257,24.94053,0.000041,24.039772,0.0005,1.313
4050.00,7.593685,24.94218,0.000037,24.039528,0.0005,1.314
4052.00,7.593147,24.94248,0.000036,24.039412,0.0004,1.314
4054.00,7.592995,24.94311,0.000038,24.040503,0.0004,1.313
4056.00,7.593352,24.94374,0.000036,24.040199,0.0004,1.314
4058.00,7.593079,24.94345,0.000036,24.039301,0.0004,1.313
4060.00,7.592980,24.94278,0.000037,24.039819,0.0004,1.314
4062.00,7.592937,24.94326,0.000035,24.039426,0.0005,1.314
4064.00,7.592124,24.94309,0.000036,24.039890,0.0004,1.313
4066.00,7.592316,24.94282,0.000037,24.039614,0.0005,1.313
4068.00,7.592765,24.94223,0.000036,24.040043,0.0004,1.313
4070.00,7.592475,24.94222,0.000036,24.039612,0.0004,1.314
4072.00,7.591546,24.94289,0.000036,24.039470,0.0004,1.314
4074.00,7.592349,24.94244,0.000037,24.039519,0.0004,1.313
4076.00,7.593549,24.94188,0.000035,24.040024,0.0004,1.314
4078.00,7.594239,24.94382,0.000034,24.039770,0.0004,1.313
4080.00,7.592787,24.94243,0.000035,24.039515,0.0005,1.313
4082.00,7.591964,24.94270,0.000036,24.040030,0.0005,1.313
4084.00,7.593131,24.94321,0.000037,24.039432,0.0004,1.313
4086.00,7.593341,24.94321,0.000036,24.039603,0.0004,1.313
4088.00,7.593133,24.94270,0.000037,24.039963,0.0005,1.313
4090.00,7.592570,24.94149,0.000036,24.039799,0.0005,1.313
4092.00,7.592363,24.94235,0.000035,24.039039,0.0004,1.314
4094.00,7.592491,24.94287,0.000035,24.039103,0.0004,1.313
4096.00,7.593310,24.94348,0.000036,24.038950,0.0004,1.313
4098.00,7.593852,24.94380,0.000039,24.039323,0.0005,1.313
4100.00,7.593457,24.94356,0.000036,24.039663,0.0005,1.313
4102.00,7.593244,24.94300,0.000036,24.040221,0.0005,1.313
4104.00,7.593973,24.94294,0.000038,24.040501,0.0005,1.313
4106.00,7.594035,24.94306,0.000037,24.039534,0.0005,1.313
4108.00,7.593644,24.94347,0.000037,24.040095,0.0004,1.313
4110.00,7.593598,24.94409,0.000036,24.039572,0.0004,1.313
4112.00,7.594175,24.94422,0.000037,24.039963,0.0004,1.313
4114.00,7.594076,24.94397,0.000038,24.039532,0.0004,1.313
4116.00,7.593748,24.94349,0.000038,24.040241,0.0005,1.312
4118.00,7.593328,24.94310,0.000037,24.040372,0.0004,1.313
4120.00,7.593136,24.94148,0.000038,24.039761,0.0004,1.313
4122.00,7.592138,24.94237,0.000039,24.039910,0.0004,1.313
4124.00,7.592226,24.94277,0.000037,24.040017,0.0004,1.313
4126.00,7.591539,24.94348,0.000037,24.040037,0.0005,1.312
4128.00,7.592078,24.94269,0.000036,24.039675,0.0004,1.313
4130.00,7.592738,24.94288,0.000035,24.039719,0.0004,1.313
4132.00,7.593009,24.94257,0.000036,24.039279,0.0004,1.313
4134.00,7.593506,24.94312,0.000037,24.039363,0.0005,1.313
4136.00,7.593382,24.94374,0.000036,24.039877,0.0004,1.313
4138.00,7.593893,24.94415,0.000035,24.039401,0.0004,1.313
4140.00,7.593465,24.94440,0.000037,24.039884,0.0004,1.313
4142.00,7.592592,24.94432,0.000036,24.040486,0.0005,1.312
4144.00,7.592910,24.94405,0.000036,24.040154,0.0005,1.313
4146.00,7.593303,24.94409,0.000037,24.040434,0.0005,1.313
4148.00,7.593727,24.94416,0.000037,24.039435,0.0005,1.313
4150.00,7.593908,24.94370,0.000037,24.039670,0.0005,1.312
4152.00,7.593353,24.94414,0.000037,24.040112,0.0004,1.312
4154.00,7.593260,24.94444,0.000037,24.039863,0.0004,1.313
4156.00,7.593533,24.94398,0.000037,24.040052,0.0004,1.313
4158.00,7.594074,24.94455,0.000036,24.040270,0.0004,1.312
4160.00,7.594489,24.94469,0.000037,24.040105,0.0004,1.312
4162.00,7.594859,24.94434,0.000036,24.039655,0.0005,1.312
4164.00,7.594215,24.94448,0.000036,24.039606,0.0005,1.312
4166.00,7.594291,24.94534,0.000036,24.038961,0.0005,1.312
4168.00,7.595665,24.94542,0.000035,24.039899,0.0004,1.312
4170.00,7.595105,24.94366,0.000038,24.039850,0.0004,1.312
4172.00,7.594806,24.94430,0.000038,24.039837,0.0004,1.312
4174.00,7.595115,24.94469,0.000038,24.038973,0.0004,1.313
4176.00,7.595718,24.94383,0.000037,24.040037,0.0005,1.313
4178.00,7.594940,24.94333,0.000035,24.039492,0.0005,1.312
4180.00,7.594121,24.94391,0.000036,24.038590,0.0005,1.312
4182.00,7.593466,24.94441,0.000036,24.039726,0.0004,1.312
4184.00,7.593520,24.94519,0.000036,24.039744,0.0004,1.312
4186.00,7.592949,24.94536,0.000035,24.039450,0.0004,1.312
4188.00,7.593463,24.94514,0.000035,24.040017,0.0004,1.312
4190.00,7.592980,24.94473,0.000036,24.039284,0.0004,1.312
4192.00,7.593271,24.94449,0.000037,24.039141,0.0005,1.313
4194.00,7.593919,24.94527,0.000037,24.039915,0.0005,1.312
4196.00,7.593592,24.94438,0.000038,24.039772,0.0005,1.312
4198.00,7.593445,24.94464,0.000036,24.039135,0.0004,1.312
4200.00,7.592179,24.94489,0.000038,24.040263,0.0005,1.312
4202.00,7.591869,24.94443,0.000036,24.039939,0.0005,1.312
@7,12.0000,24.0
4204.00,7.591297,24.94446,0.000037,24.039790,0.0004,1.312
4206.00,7.586946,24.94511,0.000036,24.039928,0.0005,1.311
4208.00,7.578583,24.94528,0.000037,24.039417,0.0004,1.311
4210.00,7.567146,24.94454,0.000037,24.040437,0.0004,1.311
4212.00,7.552552,24.94498,0.000037,24.039935,0.0004,1.311
4214.00,7.539545,24.94571,0.000037,24.039154,0.0004,1.312
4216.00,7.528233,24.94637,0.000036,24.040106,0.0005,1.312
4218.00,7.517488,24.94530,0.000036,24.039472,0.0005,1.313
4220.00,7.509048,24.94650,0.000034,24.039370,0.0004,1.313
4222.00,7.503365,24.94605,0.000034,24.039194,0.0004,1.313
4224.00,7.499172,24.94666,0.000034,24.039921,0.0004,1.312
4226.00,7.494301,24.94731,0.000036,24.040030,0.0005,1.313
4228.00,7.491112,24.94721,0.000036,24.039521,0.0004,1.314
4230.00,7.491725,24.94661,0.000034,24.039630,0.0005,1.313
4232.00,7.495615,24.94753,0.000033,24.039935,0.0004,1.314
4234.00,7.502485,24.94729,0.000036,24.039824,0.0005,1.314
4236.00,7.509160,24.94697,0.000034,24.038997,0.0004,1.314
4238.00,7.516121,24.94639,0.000036,24.039164,0.0004,1.313
4240.00,7.523626,24.94715,0.000035,24.039314,0.0005,1.313
4242.00,7.530744,24.94701,0.000039,24.039121,0.0005,1.312
4244.00,7.536653,24.94739,0.000039,24.040337,0.0005,1.312
4246.00,7.542163,24.94671,0.000038,24.039874,0.0004,1.312
4248.00,7.547386,24.94723,0.000038,24.039384,0.0005,1.311
4250.00,7.552770,24.94752,0.000038,24.040332,0.0005,1.312
4252.00,7.558535,24.94706,0.000037,24.040290,0.0004,1.312
4254.00,7.563591,24.94669,0.000039,24.040225,0.0005,1.311
4256.00,7.568696,24.94662,0.000038,24.039786,0.0004,1.312
4258.00,7.573161,24.94797,0.000036,24.040832,0.0004,1.311
4260.00,7.576818,24.94780,0.000036,24.039275,0.0004,1.311
4262.00,7.578838,24.94793,0.000036,24.039110,0.0004,1.311
4264.00,7.582249,24.94745,0.000035,24.039824,0.0004,1.312
4266.00,7.584763,24.94781,0.000035,24.039288,0.0005,1.312
4268.00,7.585862,24.94688,0.000034,24.040148,0.0005,1.311
4270.00,7.586137,24.94624,0.000037,24.039610,0.0005,1.311
4272.00,7.585908,24.94652,0.000036,24.038986,0.0004,1.311
4274.00,7.586572,24.94693,0.000036,24.039819,0.0004,1.311
4276.00,7.588128,24.94693,0.000035,24.039637,0.0005,1.312
4278.00,7.588231,24.94727,0.000036,24.039766,0.0005,1.311
4280.00,7.589117,24.94639,0.000035,24.040123,0.0004,1.312
4282.00,7.589054,24.94661,0.000035,24.039192,0.0005,1.312
4284.00,7.588216,24.94691,0.000035,24.040583,0.0005,1.312
4286.00,7.588655,24.94638,0.000035,24.039517,0.0004,1.312
4288.00,7.589083,24.94687,0.000036,24.040368,0.0004,1.312
4290.00,7.589548,24.94779,0.000036,24.040783,0.0004,1.312
4292.00,7.590161,24.94650,0.000035,24.039619,0.0005,1.312
4294.00,7.591572,24.94676,0.000036,24.039819,0.0004,1.312
4296.00,7.591378,24.94718,0.000037,24.040263,0.0005,1.312
4298.00,7.592062,24.94626,0.000036,24.039588,0.0004,1.311
4300.00,7.591800,24.94615,0.000035,24.039381,0.0005,1.311
4302.00,7.591475,24.94605,0.000035,24.040081,0.0005,1.312
4304.00,7.591870,24.94638,0.000036,24.040303,0.0005,1.312
4306.00,7.592360,24.94579,0.000036,24.038757,0.0005,1.311
4308.00,7.593127,24.94511,0.000037,24.039550,0.0005,1.312
4310.00,7.593092,24.94490,0.000036,24.039701,0.0004,1.312
4312.00,7.592752,24.94644,0.000036,24.039490,0.0004,1.312
4314.00,7.592486,24.94634,0.000036,24.040128,0.0004,1.312
4316.00,7.591360,24.94573,0.000037,24.040230,0.0004,1.312
4318.00,7.592328,24.94533,0.000037,24.039477,0.0004,1.311
4320.00,7.593627,24.94566,0.000037,24.039663,0.0004,1.312
4322.00,7.593136,24.94543,0.000037,24.039908,0.0005,1.311
4324.00,7.592956,24.94505,0.000037,24.040303,0.0005,1.312
4326.00,7.592067,24.94359,0.000035,24.039994,0.0005,1.312
4328.00,7.591848,24.94485,0.000036,24.039668,0.0004,1.312
4330.00,7.593076,24.94578,0.000036,24.039815,0.0004,1.312
4332.00,7.592963,24.94555,0.000036,24.040268,0.0005,1.311
4334.00,7.592148,24.94575,0.000038,24.040217,0.0005,1.311
4336.00,7.592411,24.94519,0.000039,24.040234,0.0005,1.312
4338.00,7.592985,24.94613,0.000038,24.039997,0.0005,1.311
4340.00,7.593989,24.94545,0.000039,24.040075,0.0005,1.312
4342.00,7.594456,24.94462,0.000036,24.039746,0.0004,1.312
4344.00,7.593878,24.94500,0.000035,24.040097,0.0005,1.312
4346.00,7.593025,24.94403,0.000036,24.040357,0.0005,1.311
4348.00,7.593181,24.94473,0.000037,24.039475,0.0005,1.312
4350.00,7.593221,24.94555,0.000036,24.040135,0.0004,1.312
4352.00,7.592096,24.94425,0.000038,24.039806,0.0005,1.312
4354.00,7.592112,24.94511,0.000037,24.039970,0.0005,1.311
4356.00,7.592384,24.94546,0.000038,24.040503,0.0005,1.312
4358.00,7.591805,24.94465,0.000036,24.039937,0.0005,1.312
4360.00,7.592368,24.94452,0.000036,24.039715,0.0004,1.312
4362.00,7.592037,24.94422,0.000037,24.040563,0.0004,1.312
4364.00,7.592086,24.94357,0.000039,24.039335,0.0004,1.312
4366.00,7.592000,24.94459,0.000037,24.040112,0.0004,1.312
4368.00,7.591797,24.94414,0.000037,24.039670,0.0005,1.312
4370.00,7.592649,24.94510,0.000038,24.039637,0.0005,1.311
4372.00,7.592983,24.94699,0.000036,24.039464,0.0005,1.312
4374.00,7.592931,24.94567,0.000037,24.039812,0.0005,1.312
4376.00,7.592196,24.94588,0.000037,24.039479,0.0005,1.312
4378.00,7.592125,24.94561,0.000037,24.039544,0.0005,1.312
4380.00,7.591623,24.94497,0.000038,24.040525,0.0005,1.312
4382.00,7.591519,24.94452,0.000038,24.039624,0.0005,1.312
4384.00,7.591731,24.94509,0.000038,24.039908,0.0005,1.312
4386.00,7.592400,24.94482,0.000037,24.040348,0.0005,1.311
4388.00,7.593247,24.94580,0.000036,24.040448,0.0005,1.312
4390.00,7.593347,24.94557,0.000035,24.039884,0.0005,1.312
4392.00,7.593136,24.94575,0.000037,24.039930,0.0005,1.312
4394.00,7.592699,24.94661,0.000037,24.039768,0.0004,1.312
4396.00,7.591629,24.94588,0.000037,24.039821,0.0005,1.312
4398.00,7.591776,24.94620,0.000036,24.039464,0.0005,1.312
4400.00,7.592394,24.94532,0.000038,24.040095,0.0005,1.312
4402.00,7.592241,24.94423,0.000037,24.040388,0.0005,1.312
4404.00,7.592789,24.94465,0.000036,24.039741,0.0005,1.313
4406.00,7.593187,24.94489,0.000037,24.039861,0.0005,1.312
4408.00,7.592627,24.94509,0.000037,24.040450,0.0005,1.312
4410.00,7.593019,24.94525,0.000038,24.040652,0.0005,1.312
4412.00,7.594369,24.94469,0.000037,24.040010,0.0005,1.312
4414.00,7.594290,24.94442,0.000038,24.039917,0.0005,1.312
4416.00,7.593450,24.94528,0.000037,24.039930,0.0005,1.312
4418.00,7.593443,24.94545,0.000038,24.040043,0.0005,1.312
4420.00,7.592996,24.94508,0.000037,24.039784,0.0004,1.313
4422.00,7.591865,24.94489,0.000036,24.039754,0.0005,1.312
4424.00,7.591117,24.94475,0.000036,24.039512,0.0005,1.312
4426.00,7.591121,24.94451,0.000038,24.039477,0.0005,1.312
4428.00,7.591698,24.94528,0.000037,24.039561,0.0005,1.312
4430.00,7.590630,24.94575,0.000037,24.040603,0.0005,1.312
4432.00,7.589865,24.94538,0.000036,24.039912,0.0005,1.312
4434.00,7.591026,24.94445,0.000037,24.039386,0.0004,1.312
4436.00,7.592115,24.94447,0.000038,24.039672,0.0005,1.312
4438.00,7.592975,24.94525,0.000037,24.040797,0.0005,1.312
4440.00,7.591995,24.94393,0.000038,24.040308,0.0005,1.312
4442.00,7.590758,24.94380,0.000037,24.040143,0.0005,1.313
4444.00,7.590624,24.94471,0.000036,24.040035,0.0005,1.312
4446.00,7.591314,24.94418,0.000037,24.039508,0.0005,1.312
4448.00,7.591607,24.94444,0.000036,24.040152,0.0005,1.312
4450.00,7.591717,24.94587,0.000038,24.040215,0.0005,1.312
4452.00,7.592103,24.94629,0.000037,24.039697,0.0004,1.312
4454.00,7.591383,24.94661,0.000037,24.040517,0.0005,1.312
4456.00,7.591193,24.94604,0.000038,24.040125,0.0005,1.312
4458.00,7.591024,24.94588,0.000037,24.040006,0.0004,1.312
4460.00,7.590313,24.94579,0.000035,24.039677,0.0005,1.312
4462.00,7.589393,24.94584,0.000037,24.040126,0.0005,1.312
4464.00,7.590510,24.94648,0.000036,24.040205,0.0005,1.313
4466.00,7.590974,24.94567,0.000037,24.039790,0.0005,1.312
4468.00,7.590252,24.94639,0.000036,24.039997,0.0005,1.312
4470.00,7.590410,24.94701,0.000035,24.039988,0.0005,1.313
4472.00,7.591053,24.94640,0.000038,24.041070,0.0004,1.313
4474.00,7.591139,24.94601,0.000037,24.040434,0.0004,1.312
4476.00,7.591400,24.94575,0.000037,24.040148,0.0005,1.312
4478.00,7.592104,24.94538,0.000039,24.040275,0.0005,1.312
4480.00,7.591976,24.94635,0.000037,24.039932,0.0005,1.313
4482.00,7.591245,24.94614,0.000038,24.040203,0.0005,1.312
4484.00,7.591447,24.94634,0.000037,24.039712,0.0005,1.311
4486.00,7.591757,24.94558,0.000037,24.039810,0.0005,1.312
4488.00,7.591971,24.94571,0.000036,24.039854,0.0005,1.313
4490.00,7.591550,24.94435,0.000038,24.040395,0.0005,1.312
4492.00,7.591335,24.94524,0.000037,24.039461,0.0005,1.312
4494.00,7.591289,24.94500,0.000038,24.040270,0.0005,1.313
4496.00,7.591623,24.94531,0.000037,24.040106,0.0005,1.313
4498.00,7.590790,24.94556,0.000037,24.040254,0.0005,1.313
4500.00,7.589814,24.94674,0.000037,24.040110,0.0005,1.313
4502.00,7.589653,24.94605,0.000037,24.040365,0.0005,1.312
4504.00,7.590849,24.94627,0.000037,24.040095,0.0005,1.312
4506.00,7.590421,24.94594,0.000037,24.040010,0.0004,1.313
4508.00,7.589923,24.94691,0.000037,24.039690,0.0005,1.312
4510.00,7.589494,24.94692,0.000037,24.040141,0.0005,1.313
4512.00,7.590903,24.94708,0.000035,24.040048,0.0005,1.313
4514.00,7.592526,24.94673,0.000037,24.039981,0.0005,1.312
4516.00,7.592802,24.94657,0.000037,24.040019,0.0005,1.313
4518.00,7.592293,24.94607,0.000036,24.039632,0.0005,1.314
4520.00,7.591944,24.94551,0.000035,24.040405,0.0005,1.313
4522.00,7.591521,24.94648,0.000036,24.039619,0.0005,1.313
4524.00,7.591222,24.94614,0.000036,24.039661,0.0005,1.313
4526.00,7.591447,24.94556,0.000036,24.039999,0.0005,1.312
4528.00,7.591625,24.94478,0.000038,24.040112,0.0005,1.313
4530.00,7.591028,24.94580,0.000039,24.039655,0.0005,1.312
4532.00,7.591118,24.94547,0.000038,24.040452,0.0005,1.312
4534.00,7.591837,24.94491,0.000039,24.040183,0.0005,1.312
4536.00,7.591249,24.94429,0.000038,24.039603,0.0005,1.313
4538.00,7.591431,24.94519,0.000038,24.040126,0.0005,1.313
4540.00,7.591404,24.94512,0.000038,24.040019,0.0005,1.313
4542.00,7.591469,24.94469,0.000038,24.039114,0.0005,1.312
4544.00,7.591932,24.94437,0.000039,24.039206,0.0005,1.313
4546.00,7.591617,24.94470,0.000038,24.040586,0.0005,1.313
4548.00,7.591156,24.94558,0.000038,24.039884,0.0005,1.313
4550.00,7.589832,24.94523,0.000038,24.040106,0.0005,1.314
4552.00,7.590636,24.94583,0.000037,24.039557,0.0005,1.313
4554.00,7.590400,24.94576,0.000036,24.040075,0.0005,1.313
4556.00,7.590726,24.94643,0.000036,24.040381,0.0005,1.312
4558.00,7.591860,24.94488,0.000038,24.040063,0.0005,1.312
4560.00,7.591780,24.94496,0.000038,24.040492,0.0005,1.313
4562.00,7.591843,24.94409,0.000039,24.040170,0.0005,1.312
4564.00,7.592654,24.94434,0.000039,24.040845,0.0005,1.312
4566.00,7.592412,24.94503,0.000037,24.040501,0.0005,1.313
4568.00,7.592528,24.94491,0.000038,24.039914,0.0005,1.313
4570.00,7.592436,24.94493,0.000037,24.040059,0.0005,1.313
4572.00,7.592152,24.94418,0.000037,24.040490,0.0005,1.313
4574.00,7.592407,24.94374,0.000037,24.039590,0.0005,1.313
4576.00,7.592455,24.94441,0.000037,24.039935,0.0005,1.313
4578.00,7.591439,24.94411,0.000037,24.040132,0.0005,1.313
4580.00,7.592707,24.94458,0.000037,24.039346,0.0005,1.313
4582.00,7.593486,24.94437,0.000039,24.039923,0.0005,1.313
4584.00,7.592906,24.94449,0.000037,24.039461,0.0005,1.312
4586.00,7.592956,24.94397,0.000037,24.040363,0.0005,1.313
4588.00,7.592820,24.94421,0.000037,24.040294,0.0005,1.314
4590.00,7.592518,24.94503,0.000038,24.039415,0.0005,1.314
4592.00,7.592028,24.94480,0.000036,24.040295,0.0005,1.313
4594.00,7.591226,24.94471,0.000036,24.040641,0.0005,1.313
4596.00,7.591812,24.94500,0.000037,24.039855,0.0005,1.313
4598.00,7.592629,24.94457,0.000038,24.040270,0.0005,1.313
4600.00,7.591620,24.94567,0.000038,24.040203,0.0005,1.313
4602.00,7.591168,24.94564,0.000038,24.040592,0.0005,1.313
4604.00,7.590747,24.94556,0.000038,24.040928,0.0005,1.313
4606.00,7.591235,24.94543,0.000039,24.040474,0.0005,1.312
4608.00,7.592790,24.94451,0.000038,24.039950,0.0005,1.313
4610.00,7.592059,24.94428,0.000037,24.040785,0.0005,1.313
4612.00,7.592799,24.94373,0.000038,24.040181,0.0005,1.313
4614.00,7.593459,24.94324,0.000038,24.040068,0.0004,1.313
4616.00,7.592282,24.94322,0.000038,24.039894,0.0005,1.313
4618.00,7.593260,24.94459,0.000036,24.040488,0.0005,1.314
4620.00,7.592857,24.94404,0.000037,24.040294,0.0005,1.313
4622.00,7.591937,24.94466,0.000038,24.040030,0.0005,1.313
4624.00,7.591780,24.94473,0.000038,24.039830,0.0005,1.313
4626.00,7.591689,24.94568,0.000038,24.040434,0.0005,1.313
4628.00,7.591530,24.94604,0.000037,24.040328,0.0005,1.313
4630.00,7.591963,24.94619,0.000037,24.040274,0.0005,1.313
4632.00,7.592581,24.94534,0.000037,24.040537,0.0005,1.314
4634.00,7.592996,24.94516,0.000036,24.039684,0.0005,1.313
4636.00,7.593255,24.94537,0.000037,24.039835,0.0005,1.314
4638.00,7.592900,24.94556,0.000037,24.039992,0.0005,1.314
4640.00,7.593746,24.94563,0.000037,24.039875,0.0005,1.314
4642.00,7.594101,24.94580,0.000037,24.039801,0.0005,1.314
4644.00,7.593302,24.94567,0.000037,24.040265,0.0005,1.313
4646.00,7.592609,24.94427,0.000038,24.040137,0.0005,1.313
4648.00,7.592786,24.94365,0.000038,24.039784,0.0005,1.314
4650.00,7.591973,24.94397,0.000037,24.040239,0.0005,1.314
4652.00,7.592161,24.94425,0.000036,24.040201,0.0005,1.314
4654.00,7.591917,24.94424,0.000036,24.039921,0.0005,1.313
4656.00,7.591472,24.94437,0.000038,24.040094,0.0005,1.313
4658.00,7.591938,24.94377,0.000038,24.039614,0.0005,1.314
4660.00,7.592174,24.94429,0.000038,24.039757,0.0006,1.314
4662.00,7.592961,24.94357,0.000037,24.039843,0.0005,1.313
4664.00,7.591325,24.94428,0.000038,24.039854,0.0005,1.314
4666.00,7.590666,24.94474,0.000037,24.040283,0.0005,1.313
4668.00,7.590893,24.94453,0.000037,24.040030,0.0004,1.313
4670.00,7.591704,24.94530,0.000037,24.040039,0.0005,1.314
4672.00,7.591716,24.94512,0.000036,24.040415,0.0005,1.315
4674.00,7.591830,24.94583,0.000036,24.039866,0.0005,1.314
4676.00,7.592627,24.94573,0.000036,24.040650,0.0005,1.313
4678.00,7.592643,24.94568,0.000037,24.040208,0.0005,1.313
4680.00,7.593358,24.94561,0.000038,24.040254,0.0005,1.314
4682.00,7.594229,24.94536,0.000036,24.039583,0.0005,1.314
4684.00,7.593753,24.94557,0.000036,24.040048,0.0005,1.314
4686.00,7.593741,24.94537,0.000037,24.040321,0.0005,1.314
4688.00,7.593707,24.94543,0.000036,24.039703,0.0005,1.314
4690.00,7.592919,24.94516,0.000037,24.039974,0.0005,1.315
4692.00,7.592425,24.94499,0.000037,24.040265,0.0004,1.314
4694.00,7.592367,24.94455,0.000038,24.040150,0.0004,1.314
4696.00,7.592554,24.94549,0.000037,24.040261,0.0005,1.315
4698.00,7.591958,24.94558,0.000037,24.040254,0.0005,1.315
4700.00,7.592254,24.94574,0.000037,24.039724,0.0004,1.314
4702.00,7.592851,24.94532,0.000036,24.039946,0.0005,1.314
4704.00,7.592497,24.94434,0.000039,24.039828,0.0005,1.314
4706.00,7.592412,24.94541,0.000038,24.039979,0.0004,1.314
4708.00,7.592231,24.94634,0.000038,24.039950,0.0004,1.314
4710.00,7.592029,24.94597,0.000037,24.039866,0.0005,1.315
4712.00,7.592204,24.94505,0.000036,24.040245,0.0005,1.315
4714.00,7.592386,24.94522,0.000036,24.039481,0.0005,1.314
4716.00,7.591960,24.94493,0.000036,24.040070,0.0005,1.314
4718.00,7.591340,24.94573,0.000037,24.040028,0.0005,1.314
4720.00,7.590851,24.94598,0.000037,24.040088,0.0005,1.314
4722.00,7.591227,24.94641,0.000037,24.039934,0.0005,1.315
4724.00,7.592579,24.94573,0.000037,24.039630,0.0004,1.315
4726.00,7.592163,24.94520,0.000037,24.040234,0.0005,1.315
4728.00,7.591258,24.94570,0.000036,24.040470,0.0005,1.315
4730.00,7.591761,24.94700,0.000037,24.040332,0.0005,1.315
4732.00,7.591823,24.94682,0.000037,24.040008,0.0004,1.315
4734.00,7.592094,24.94652,0.000037,24.039772,0.0005,1.314
4736.00,7.592291,24.94684,0.000037,24.039801,0.0005,1.315
4738.00,7.592025,24.94618,0.000037,24.039448,0.0005,1.315
4740.00,7.592512,24.94614,0.000037,24.039357,0.0005,1.314
4742.00,7.592013,24.94591,0.000037,24.040265,0.0005,1.315
4744.00,7.592576,24.94621,0.000037,24.039903,0.0005,1.315
4746.00,7.593983,24.94611,0.000038,24.040079,0.0005,1.314
4748.00,7.593948,24.94661,0.000038,24.039970,0.0005,1.314
4750.00,7.594288,24.94480,0.000038,24.039866,0.0005,1.315
4752.00,7.593891,24.94473,0.000037,24.039914,0.0005,1.315
4754.00,7.593028,24.94583,0.000036,24.039748,0.0005,1.315
4756.00,7.592725,24.94524,0.000036,24.040448,0.0005,1.315
4758.00,7.592621,24.94575,0.000036,24.039808,0.0005,1.316
4760.00,7.592240,24.94569,0.000037,24.040034,0.0005,1.316
4762.00,7.592715,24.94558,0.000037,24.039761,0.0005,1.315
4764.00,7.593095,24.94578,0.000037,24.040126,0.0005,1.315
4766.00,7.593446,24.94455,0.000038,24.039661,0.0005,1.314
4768.00,7.593065,24.94432,0.000038,24.040570,0.0005,1.314
4770.00,7.592162,24.94454,0.000037,24.040057,0.0005,1.314
4772.00,7.592755,24.94514,0.000038,24.040032,0.0005,1.315
4774.00,7.593279,24.94553,0.000037,24.039719,0.0005,1.315
4776.00,7.593087,24.94544,0.000038,24.039352,0.0005,1.314
4778.00,7.591572,24.94508,0.000038,24.040295,0.0005,1.315
4780.00,7.591902,24.94496,0.000037,24.039552,0.0005,1.315
4782.00,7.592889,24.94521,0.000036,24.039430,0.0005,1.316
4784.00,7.592568,24.94501,0.000036,24.040283,0.0005,1.315
4786.00,7.591381,24.94415,0.000037,24.039883,0.0005,1.315
4788.00,7.591050,24.94354,0.000037,24.039643,0.0005,1.315
4790.00,7.591442,24.94396,0.000038,24.039283,0.0004,1.315
4792.00,7.591694,24.94349,0.000038,24.040268,0.0005,1.315
4794.00,7.591754,24.94318,0.000037,24.039163,0.0005,1.315
4796.00,7.591488,24.94333,0.000036,24.039957,0.0005,1.315
4798.00,7.591843,24.94348,0.000036,24.039932,0.0005,1.315
4800.00,7.592518,24.94257,0.000037,24.039924,0.0005,1.315
4802.00,7.592203,24.94306,0.000038,24.039515,0.0005,1.315
@8,12.0000,24.0
4804.00,7.591740,24.94385,0.000037,24.039863,0.0005,1.315
4806.00,7.588362,24.94375,0.000036,24.040465,0.0005,1.314
4808.00,7.579669,24.94356,0.000038,24.040374,0.0005,1.315
4810.00,7.569342,24.94343,0.000038,24.040141,0.0005,1.315
4812.00,7.556419,24.94318,0.000038,24.039754,0.0005,1.315
4814.00,7.543794,24.94339,0.000038,24.040059,0.0005,1.314
4816.00,7.532228,24.94393,0.000037,24.039228,0.0005,1.315
4818.00,7.523331,24.94397,0.000037,24.039063,0.0005,1.316
4820.00,7.515156,24.94315,0.000037,24.039888,0.0005,1.317
4822.00,7.508591,24.94353,0.000036,24.039964,0.0005,1.317
4824.00,7.503142,24.94490,0.000035,24.039675,0.0005,1.317
4826.00,7.497228,24.94379,0.000035,24.039161,0.0005,1.316
4828.00,7.493218,24.94337,0.000036,24.040259,0.0005,1.317
4830.00,7.493344,24.94328,0.000035,24.039499,0.0005,1.317
4832.00,7.498441,24.94441,0.000035,24.039730,0.0005,1.317
4834.00,7.505591,24.94496,0.000035,24.039337,0.0005,1.318
4836.00,7.514221,24.94537,0.000036,24.040779,0.0005,1.317
4838.00,7.521756,24.94471,0.000035,24.040221,0.0005,1.317
4840.00,7.529636,24.94525,0.000037,24.039375,0.0005,1.316
4842.00,7.536426,24.94491,0.000037,24.039461,0.0005,1.316
4844.00,7.541118,24.94532,0.000038,24.039599,0.0005,1.316
4846.00,7.544968,24.94591,0.000038,24.039817,0.0005,1.316
4848.00,7.548855,24.94424,0.000039,24.040575,0.0005,1.316
4850.00,7.553101,24.94515,0.000037,24.040888,0.0005,1.316
4852.00,7.557928,24.94691,0.000037,24.039654,0.0005,1.316
4854.00,7.563412,24.94681,0.000038,24.039530,0.0005,1.316
4856.00,7.568202,24.94771,0.000039,24.040277,0.0005,1.316
4858.00,7.571928,24.94693,0.000038,24.040626,0.0005,1.316
4860.00,7.574769,24.94514,0.000038,24.040750,0.0005,1.316
4862.00,7.576872,24.94617,0.000038,24.039584,0.0005,1.316
4864.00,7.578951,24.94606,0.000038,24.039621,0.0005,1.317
4866.00,7.579752,24.94578,0.000038,24.040975,0.0005,1.316
4868.00,7.580158,24.94636,0.000039,24.040363,0.0005,1.316
4870.00,7.581275,24.94655,0.000038,24.040208,0.0005,1.316
4872.00,7.582664,24.94709,0.000039,24.039464,0.0006,1.316
4874.00,7.584071,24.94684,0.000038,24.039901,0.0006,1.316
4876.00,7.584417,24.94636,0.000038,24.040483,0.0005,1.316
4878.00,7.585201,24.94635,0.000039,24.040570,0.0005,1.316
4880.00,7.586409,24.94620,0.000038,24.040215,0.0005,1.316
4882.00,7.586450,24.94631,0.000038,24.040239,0.0005,1.317
4884.00,7.587444,24.94622,0.000037,24.039610,0.0005,1.317
4886.00,7.587903,24.94658,0.000037,24.040050,0.0005,1.316
4888.00,7.588445,24.94628,0.000036,24.040128,0.0005,1.316
4890.00,7.588934,24.94656,0.000037,24.039670,0.0005,1.316
4892.00,7.589559,24.94752,0.000037,24.039874,0.0005,1.316
4894.00,7.589868,24.94555,0.000037,24.040414,0.0005,1.316
4896.00,7.589683,24.94518,0.000037,24.040134,0.0005,1.317
4898.00,7.590768,24.94641,0.000038,24.040885,0.0005,1.316
4900.00,7.591322,24.94631,0.000038,24.040199,0.0005,1.317
4902.00,7.591352,24.94625,0.000036,24.039959,0.0005,1.317
4904.00,7.591730,24.94593,0.000037,24.039984,0.0005,1.316
4906.00,7.592100,24.94609,0.000038,24.040055,0.0005,1.316
4908.00,7.592115,24.94605,0.000038,24.040003,0.0005,1.317
4910.00,7.592337,24.94650,0.000037,24.039601,0.0005,1.316
4912.00,7.592346,24.94530,0.000036,24.040665,0.0006,1.317
4914.00,7.592155,24.94488,0.000036,24.040225,0.0005,1.317
4916.00,7.591861,24.94579,0.000037,24.040655,0.0005,1.317
4918.00,7.591572,24.94584,0.000038,24.040288,0.0005,1.317
4920.00,7.590576,24.94612,0.000037,24.040672,0.0005,1.317
4922.00,7.591114,24.94610,0.000037,24.040532,0.0005,1.317
4924.00,7.591579,24.94610,0.000036,24.040165,0.0005,1.317
4926.00,7.591023,24.94619,0.000037,24.039921,0.0005,1.316
4928.00,7.590331,24.94551,0.000037,24.040303,0.0005,1.316
4930.00,7.590017,24.94490,0.000037,24.040188,0.0005,1.316
4932.00,7.589550,24.94451,0.000038,24.040448,0.0005,1.316
4934.00,7.589118,24.94499,0.000038,24.040286,0.0005,1.317
4936.00,7.588737,24.94489,0.000038,24.040219,0.0005,1.317
4938.00,7.588267,24.94392,0.000037,24.039992,0.0005,1.318
4940.00,7.588585,24.94451,0.000036,24.039579,0.0005,1.317
4942.00,7.589496,24.94495,0.000036,24.039679,0.0005,1.318
4944.00,7.591362,24.94403,0.000036,24.040394,0.0005,1.317
4946.00,7.591018,24.94484,0.000037,24.040572,0.0005,1.318
4948.00,7.590542,24.94405,0.000037,24.040495,0.0005,1.318
4950.00,7.590599,24.94364,0.000036,24.039764,0.0005,1.317
4952.00,7.590421,24.94453,0.000038,24.039883,0.0005,1.317
4954.00,7.590456,24.94383,0.000038,24.040617,0.0005,1.317
4956.00,7.590149,24.94398,0.000037,24.039532,0.0005,1.317
4958.00,7.591279,24.94305,0.000037,24.039644,0.0005,1.318
4960.00,7.591603,24.94339,0.000038,24.039908,0.0005,1.318
4962.00,7.590935,24.94279,0.000037,24.040141,0.0005,1.318
4964.00,7.590758,24.94278,0.000037,24.040146,0.0005,1.318
4966.00,7.590493,24.94460,0.000037,24.040995,0.0005,1.318
4968.00,7.590682,24.94517,0.000038,24.041099,0.0005,1.318
4970.00,7.591602,24.94581,0.000039,24.040759,0.0005,1.317
4972.00,7.592546,24.94556,0.000038,24.040252,0.0005,1.318
4974.00,7.592287,24.94564,0.000038,24.040039,0.0005,1.318
4976.00,7.591654,24.94588,0.000038,24.040937,0.0005,1.318
4978.00,7.590787,24.94640,0.000038,24.040706,0.0005,1.318
4980.00,7.590415,24.94632,0.000037,24.040446,0.0005,1.318
4982.00,7.590954,24.94675,0.000037,24.039455,0.0005,1.317
4984.00,7.590914,24.94545,0.000038,24.039706,0.0005,1.317
4986.00,7.590851,24.94538,0.000038,24.040323,0.0005,1.318
4988.00,7.591081,24.94499,0.000038,24.041048,0.0005,1.318
4990.00,7.590910,24.94572,0.000038,24.039904,0.0005,1.318
4992.00,7.590269,24.94531,0.000037,24.040917,0.0005,1.318
4994.00,7.589563,24.94609,0.000037,24.040194,0.0005,1.318
4996.00,7.589838,24.94546,0.000038,24.040435,0.0005,1.317
4998.00,7.589732,24.94501,0.000039,24.040205,0.0005,1.317
5000.00,7.588970,24.94477,0.000038,24.040026,0.0005,1.318
5002.00,7.589012,24.94418,0.000037,24.040872,0.0005,1.319
5004.00,7.589444,24.94517,0.000037,24.039863,0.0005,1.318
5006.00,7.589641,24.94508,0.000036,24.040017,0.0005,1.318
5008.00,7.589682,24.94560,0.000037,24.039790,0.0005,1.317
5010.00,7.589984,24.94684,0.000038,24.040277,0.0005,1.318
5012.00,7.588574,24.94665,0.000038,24.039392,0.0005,1.318
5014.00,7.588687,24.94696,0.000037,24.040139,0.0005,1.318
5016.00,7.588206,24.94694,0.000038,24.040443,0.0005,1.318
5018.00,7.588451,24.94852,0.000038,24.039854,0.0005,1.318
5020.00,7.589093,24.94734,0.000039,24.040474,0.0005,1.318
5022.00,7.588998,24.94733,0.000038,24.040494,0.0005,1.318
5024.00,7.589266,24.94692,0.000038,24.039826,0.0005,1.319
5026.00,7.589148,24.94673,0.000038,24.040226,0.0005,1.318
5028.00,7.589249,24.94658,0.000037,24.039859,0.0005,1.318
5030.00,7.590177,24.94673,0.000037,24.040348,0.0005,1.318
5032.00,7.590244,24.94666,0.000038,24.040237,0.0005,1.318
5034.00,7.590738,24.94733,0.000038,24.040795,0.0005,1.318
5036.00,7.590807,24.94799,0.000039,24.041221,0.0005,1.318
5038.00,7.589990,24.94853,0.000038,24.040246,0.0005,1.319
5040.00,7.590559,24.94812,0.000037,24.040270,0.0005,1.319
5042.00,7.590955,24.94670,0.000038,24.040872,0.0005,1.319
5044.00,7.591878,24.94765,0.000037,24.040495,0.0005,1.318
5046.00,7.592340,24.94758,0.000039,24.040570,0.0006,1.318
5048.00,7.591782,24.94719,0.000039,24.040537,0.0005,1.318
5050.00,7.590765,24.94796,0.000037,24.040528,0.0005,1.319
5052.00,7.590484,24.94790,0.000037,24.039848,0.0005,1.319
5054.00,7.590814,24.94681,0.000039,24.039963,0.0005,1.318
5056.00,7.590729,24.94763,0.000040,24.040241,0.0006,1.319
5058.00,7.589939,24.94812,0.000036,24.040135,0.0006,1.319
5060.00,7.588908,24.94872,0.000039,24.041114,0.0005,1.319
5062.00,7.588905,24.94803,0.000039,24.040386,0.0005,1.319
5064.00,7.588636,24.94755,0.000038,24.039999,0.0005,1.319
5066.00,7.587906,24.94703,0.000038,24.040445,0.0005,1.318
5068.00,7.587585,24.94734,0.000037,24.040375,0.0005,1.319
5070.00,7.588420,24.94674,0.000038,24.041281,0.0005,1.319
5072.00,7.588195,24.94754,0.000039,24.040210,0.0005,1.319
5074.00,7.588595,24.94756,0.000039,24.039970,0.0005,1.319
5076.00,7.588583,24.94882,0.000038,24.040899,0.0005,1.319
5078.00,7.588449,24.94897,0.000038,24.040623,0.0005,1.319
5080.00,7.588553,24.94830,0.000037,24.040454,0.0005,1.319
5082.00,7.588657,24.94823,0.000038,24.039772,0.0005,1.319
5084.00,7.589531,24.94823,0.000038,24.040385,0.0005,1.319
5086.00,7.589952,24.94769,0.000037,24.040001,0.0005,1.319
5088.00,7.590321,24.94866,0.000038,24.040103,0.0005,1.319
5090.00,7.590329,24.94932,0.000037,24.040623,0.0005,1.319
5092.00,7.590492,24.94841,0.000037,24.039810,0.0005,1.319
5094.00,7.590598,24.94850,0.000037,24.039552,0.0005,1.320
5096.00,7.590715,24.94806,0.000037,24.040088,0.0005,1.319
5098.00,7.591433,24.94798,0.000038,24.039895,0.0006,1.319
5100.00,7.592195,24.94826,0.000038,24.040137,0.0005,1.320
5102.00,7.592201,24.94851,0.000038,24.039984,0.0005,1.320
5104.00,7.591581,24.94773,0.000037,24.040148,0.0005,1.319
5106.00,7.591584,24.94805,0.000037,24.039817,0.0005,1.320
5108.00,7.590748,24.94821,0.000037,24.039546,0.0005,1.319
5110.00,7.591272,24.94816,0.000038,24.038946,0.0005,1.319
5112.00,7.590840,24.94758,0.000037,24.039535,0.0005,1.319
5114.00,7.591299,24.94841,0.000037,24.040206,0.0005,1.320
5116.00,7.590777,24.94786,0.000038,24.040645,0.0005,1.319
5118.00,7.590576,24.94843,0.000038,24.039919,0.0005,1.319
5120.00,7.590532,24.94801,0.000037,24.039343,0.0005,1.320
5122.00,7.588974,24.94790,0.000037,24.039808,0.0005,1.319
5124.00,7.588617,24.94731,0.000037,24.040279,0.0005,1.319
5126.00,7.588489,24.94760,0.000038,24.040872,0.0005,1.319
5128.00,7.589010,24.94839,0.000037,24.040239,0.0004,1.319
5130.00,7.590111,24.94820,0.000037,24.040197,0.0005,1.320
5132.00,7.590074,24.94864,0.000037,24.040054,0.0005,1.320
5134.00,7.589688,24.94808,0.000036,24.040539,0.0004,1.319
5136.00,7.589955,24.94856,0.000037,24.039934,0.0005,1.320
5138.00,7.590091,24.94783,0.000037,24.039915,0.0005,1.320
5140.00,7.590309,24.94812,0.000038,24.040114,0.0005,1.319
5142.00,7.590267,24.94802,0.000038,24.039288,0.0005,1.319
5144.00,7.590742,24.94778,0.000037,24.040355,0.0005,1.320
5146.00,7.590453,24.94844,0.000037,24.039806,0.0005,1.320
5148.00,7.589085,24.94825,0.000038,24.039981,0.0005,1.320
5150.00,7.588869,24.94798,0.000036,24.040090,0.0005,1.319
5152.00,7.589557,24.94741,0.000036,24.040706,0.0005,1.319
5154.00,7.589792,24.94748,0.000037,24.040024,0.0005,1.319
5156.00,7.590363,24.94730,0.000037,24.039561,0.0005,1.319
5158.00,7.590107,24.94713,0.000037,24.040001,0.0005,1.320
5160.00,7.590841,24.94726,0.000036,24.039928,0.0005,1.320
5162.00,7.590430,24.94739,0.000038,24.040075,0.0005,1.320
5164.00,7.589786,24.94836,0.000036,24.039621,0.0005,1.320
5166.00,7.589283,24.94697,0.000036,24.039930,0.0005,1.320
5168.00,7.589610,24.94674,0.000037,24.040221,0.0005,1.320
5170.00,7.589905,24.94631,0.000036,24.040190,0.0005,1.320
5172.00,7.589598,24.94590,0.000038,24.039997,0.0005,1.320
5174.00,7.588777,24.94738,0.000037,24.040148,0.0005,1.320
5176.00,7.589034,24.94708,0.000038,24.039399,0.0005,1.320
5178.00,7.589702,24.94820,0.000038,24.040032,0.0005,1.320
5180.00,7.589011,24.94825,0.000037,24.039892,0.0005,1.320
5182.00,7.588893,24.94855,0.000037,24.040283,0.0005,1.321
5184.00,7.589121,24.94782,0.000037,24.040266,0.0005,1.320
5186.00,7.589342,24.94743,0.000037,24.039997,0.0005,1.320
5188.00,7.590496,24.94771,0.000038,24.039954,0.0005,1.320
5190.00,7.591050,24.94863,0.000038,24.040094,0.0005,1.320
5192.00,7.591713,24.94875,0.000037,24.039694,0.0005,1.320
5194.00,7.591234,24.94893,0.000037,24.039866,0.0005,1.320
5196.00,7.591217,24.94859,0.000037,24.040250,0.0005,1.320
5198.00,7.591890,24.94961,0.000036,24.040543,0.0005,1.320
5200.00,7.591417,24.94924,0.000037,24.039661,0.0005,1.320
5202.00,7.590668,24.94940,0.000038,24.040454,0.0005,1.320
5204.00,7.590425,24.95016,0.000039,24.040063,0.0005,1.320
5206.00,7.590932,24.94951,0.000038,24.039959,0.0005,1.321
5208.00,7.590738,24.94887,0.000037,24.040432,0.0005,1.321
5210.00,7.589781,24.94878,0.000039,24.040141,0.0005,1.320
5212.00,7.588671,24.94799,0.000038,24.040072,0.0005,1.320
5214.00,7.587745,24.94922,0.000037,24.039879,0.0005,1.320
5216.00,7.589052,24.94965,0.000038,24.039764,0.0005,1.320
5218.00,7.589687,24.94869,0.000038,24.040846,0.0005,1.320
5220.00,7.589397,24.94896,0.000038,24.040670,0.0005,1.320
5222.00,7.588836,24.94844,0.000037,24.039688,0.0005,1.320
5224.00,7.588327,24.94871,0.000038,24.040494,0.0005,1.320
5226.00,7.588248,24.94829,0.000038,24.040172,0.0005,1.320
5228.00,7.588928,24.94778,0.000037,24.039772,0.0005,1.320
5230.00,7.589006,24.94851,0.000037,24.039794,0.0005,1.321
5232.00,7.589021,24.94848,0.000037,24.040685,0.0005,1.321
5234.00,7.589545,24.94910,0.000036,24.040286,0.0005,1.320
5236.00,7.588405,24.94954,0.000037,24.039775,0.0005,1.320
5238.00,7.588623,24.94910,0.000038,24.040410,0.0005,1.320
5240.00,7.588724,24.94996,0.000038,24.040168,0.0005,1.320
5242.00,7.588687,24.94997,0.000038,24.040265,0.0005,1.321
5244.00,7.589641,24.94933,0.000037,24.040532,0.0005,1.322
5246.00,7.589083,24.94862,0.000037,24.040226,0.0005,1.321
5248.00,7.589380,24.94791,0.000037,24.040332,0.0005,1.320
5250.00,7.589716,24.94784,0.000037,24.040348,0.0005,1.320
5252.00,7.589150,24.94803,0.000038,24.040403,0.0005,1.320
5254.00,7.588612,24.94904,0.000039,24.040155,0.0005,1.320
5256.00,7.589096,24.94877,0.000039,24.039923,0.0005,1.320
5258.00,7.588581,24.94878,0.000037,24.039697,0.0005,1.321
5260.00,7.587924,24.94905,0.000037,24.039317,0.0005,1.321
5262.00,7.587964,24.94971,0.000037,24.039423,0.0005,1.322
5264.00,7.588657,24.94987,0.000036,24.040197,0.0005,1.322
5266.00,7.588477,24.94923,0.000037,24.040041,0.0005,1.320
5268.00,7.588513,24.94743,0.000039,24.040177,0.0005,1.321
5270.00,7.588059,24.94753,0.000038,24.039681,0.0005,1.321
5272.00,7.588631,24.94801,0.000039,24.040237,0.0005,1.321
5274.00,7.589393,24.94744,0.000037,24.040585,0.0005,1.321
5276.00,7.589404,24.94770,0.000038,24.040090,0.0005,1.321
5278.00,7.589520,24.94704,0.000038,24.039921,0.0005,1.321
5280.00,7.589400,24.94731,0.000036,24.040272,0.0005,1.321
5282.00,7.589319,24.94809,0.000037,24.040125,0.0005,1.321
5284.00,7.588994,24.94760,0.000037,24.039401,0.0005,1.321
5286.00,7.589067,24.94789,0.000037,24.040377,0.0005,1.321
5288.00,7.589004,24.94704,0.000036,24.039744,0.0005,1.322
5290.00,7.589785,24.94752,0.000038,24.039934,0.0005,1.321
5292.00,7.589501,24.94723,0.000037,24.040710,0.0005,1.321
5294.00,7.590109,24.94778,0.000037,24.040403,0.0006,1.321
5296.00,7.590183,24.94840,0.000037,24.040270,0.0005,1.321
5298.00,7.589373,24.94830,0.000037,24.040032,0.0005,1.322
5300.00,7.589375,24.94874,0.000037,24.039672,0.0005,1.322
5302.00,7.589171,24.94876,0.000037,24.040174,0.0005,1.321
5304.00,7.589825,24.94836,0.000037,24.040010,0.0005,1.322
5306.00,7.590782,24.94895,0.000036,24.039899,0.0006,1.321
5308.00,7.591794,24.94910,0.000037,24.040368,0.0005,1.321
5310.00,7.590865,24.94899,0.000038,24.040377,0.0005,1.322
5312.00,7.590048,24.94816,0.000036,24.039903,0.0005,1.322
5314.00,7.590153,24.94847,0.000038,24.040343,0.0005,1.321
5316.00,7.589956,24.94786,0.000038,24.040237,0.0005,1.322
5318.00,7.590314,24.94895,0.000036,24.039839,0.0005,1.322
5320.00,7.589373,24.94906,0.000036,24.039792,0.0005,1.322
5322.00,7.589616,24.94962,0.000037,24.040195,0.0005,1.322
5324.00,7.589603,24.94923,0.000038,24.040195,0.0005,1.322
5326.00,7.588956,24.94983,0.000037,24.040139,0.0005,1.322
5328.00,7.589802,24.94974,0.000037,24.039517,0.0005,1.322
5330.00,7.589854,24.94922,0.000037,24.040279,0.0005,1.322
5332.00,7.590020,24.94926,0.000037,24.040526,0.0005,1.322
5334.00,7.589775,24.94995,0.000038,24.040363,0.0005,1.322
5336.00,7.589915,24.95050,0.000037,24.040305,0.0005,1.322
5338.00,7.590360,24.95053,0.000037,24.040006,0.0005,1.322
5340.00,7.590073,24.95063,0.000037,24.039603,0.0005,1.321
5342.00,7.590184,24.95015,0.000038,24.039944,0.0005,1.322
5344.00,7.591089,24.95018,0.000037,24.040479,0.0005,1.322
5346.00,7.591343,24.95030,0.000037,24.040443,0.0005,1.322
5348.00,7.590362,24.95027,0.000037,24.040290,0.0005,1.322
5350.00,7.589816,24.95017,0.000038,24.040308,0.0005,1.322
5352.00,7.590534,24.95057,0.000038,24.039843,0.0005,1.322
5354.00,7.590175,24.95007,0.000039,24.040128,0.0005,1.322
5356.00,7.589580,24.95005,0.000038,24.039817,0.0005,1.322
5358.00,7.589262,24.95094,0.000038,24.040632,0.0005,1.322
5360.00,7.589012,24.95008,0.000037,24.039995,0.0005,1.322
5362.00,7.590561,24.94972,0.000038,24.040128,0.0005,1.323
5364.00,7.590704,24.94974,0.000037,24.039968,0.0005,1.322
5366.00,7.590364,24.94986,0.000037,24.039639,0.0005,1.322
5368.00,7.590218,24.95088,0.000037,24.040872,0.0005,1.322
5370.00,7.589752,24.95191,0.000036,24.040083,0.0005,1.322
5372.00,7.589809,24.95059,0.000037,24.039981,0.0005,1.322
5374.00,7.589674,24.95063,0.000037,24.039706,0.0005,1.323
5376.00,7.589789,24.94999,0.000037,24.039795,0.0005,1.322
5378.00,7.589532,24.95029,0.000039,24.039923,0.0005,1.322
5380.00,7.589450,24.95048,0.000038,24.040030,0.0005,1.323
5382.00,7.589389,24.95041,0.000036,24.040110,0.0005,1.323
5384.00,7.589892,24.95082,0.000037,24.040435,0.0005,1.322
5386.00,7.589912,24.94989,0.000038,24.040612,0.0005,1.322
5388.00,7.590061,24.94959,0.000039,24.039426,0.0005,1.323
5390.00,7.590333,24.95009,0.000038,24.040303,0.0005,1.323
5392.00,7.590174,24.94970,0.000037,24.039719,0.0005,1.323
5394.00,7.589431,24.94961,0.000036,24.039599,0.0005,1.323
5396.00,7.590026,24.95026,0.000036,24.040935,0.0005,1.323
5398.00,7.590193,24.94960,0.000036,24.040568,0.0005,1.323
5400.00,7.589684,24.94935,0.000037,24.040212,0.0005,1.323
5402.00,7.589730,24.94918,0.000037,24.039803,0.0005,1.323
@9,12.0000,24.0
5404.00,7.590062,24.94860,0.000037,24.040112,0.0005,1.323
5406.00,7.586073,24.94840,0.000038,24.040126,0.0005,1.323
5408.00,7.578165,24.94885,0.000038,24.040159,0.0005,1.322
5410.00,7.567447,24.94907,0.000038,24.040523,0.0005,1.322
5412.00,7.555015,24.94894,0.000039,24.040150,0.0005,1.322
5414.00,7.542865,24.94923,0.000040,24.040259,0.0005,1.323
5416.00,7.531581,24.94936,0.000039,24.040366,0.0005,1.323
5418.00,7.521158,24.94928,0.000039,24.040694,0.0005,1.323
5420.00,7.514017,24.94977,0.000037,24.039994,0.0005,1.324
5422.00,7.508006,24.94890,0.000038,24.039786,0.0005,1.325
5424.00,7.503405,24.94850,0.000036,24.039935,0.0005,1.324
5426.00,7.500509,24.94900,0.000035,24.040017,0.0005,1.324
5428.00,7.497748,24.94907,0.000036,24.040261,0.0005,1.324
5430.00,7.496217,24.94956,0.000036,24.040166,0.0005,1.325
5432.00,7.499027,24.94912,0.000037,24.040392,0.0005,1.324
5434.00,7.506175,24.94896,0.000037,24.040254,0.0004,1.325
5436.00,7.514183,24.94929,0.000036,24.040554,0.0005,1.325
5438.00,7.521238,24.94933,0.000037,24.039272,0.0005,1.324
5440.00,7.527733,24.94931,0.000037,24.039750,0.0005,1.324
5442.00,7.534804,24.94896,0.000038,24.040426,0.0005,1.324
5444.00,7.540046,24.94919,0.000039,24.039106,0.0005,1.324
5446.00,7.544524,24.94960,0.000038,24.039594,0.0005,1.323
5448.00,7.548294,24.94949,0.000038,24.040252,0.0005,1.324
5450.00,7.552458,24.94839,0.000039,24.039908,0.0005,1.323
5452.00,7.557029,24.94929,0.000038,24.039168,0.0005,1.324
5454.00,7.562031,24.94853,0.000039,24.040210,0.0005,1.323
5456.00,7.566438,24.94869,0.000038,24.040050,0.0005,1.323
5458.00,7.570348,24.94875,0.000038,24.040503,0.0005,1.323
5460.00,7.573895,24.94929,0.000038,24.040668,0.0005,1.324
5462.00,7.576783,24.94918,0.000038,24.039921,0.0005,1.324
5464.00,7.578806,24.94992,0.000038,24.040205,0.0005,1.324
5466.00,7.579859,24.94924,0.000038,24.040077,0.0005,1.324
5468.00,7.581510,24.94813,0.000039,24.040046,0.0005,1.324
5470.00,7.582040,24.94917,0.000039,24.040135,0.0005,1.323
5472.00,7.583505,24.94966,0.000038,24.040354,0.0005,1.323
5474.00,7.584338,24.94955,0.000038,24.040425,0.0005,1.323
5476.00,7.584926,24.94953,0.000039,24.040145,0.0005,1.323
5478.00,7.585111,24.94918,0.000037,24.039328,0.0005,1.323
5480.00,7.585206,24.95006,0.000037,24.039923,0.0005,1.324
5482.00,7.586100,24.95059,0.000037,24.039614,0.0005,1.324
5484.00,7.586191,24.95020,0.000036,24.040674,0.0005,1.324
5486.00,7.586404,24.95008,0.000037,24.040063,0.0005,1.324
5488.00,7.587143,24.94928,0.000037,24.039403,0.0005,1.324
5490.00,7.587607,24.94936,0.000038,24.040306,0.0005,1.324
5492.00,7.587487,24.94905,0.000039,24.040041,0.0005,1.323
5494.00,7.588205,24.94856,0.000039,24.039799,0.0005,1.323
5496.00,7.590078,24.94805,0.000038,24.040159,0.0005,1.323
5498.00,7.588985,24.94839,0.000038,24.039594,0.0005,1.324
5500.00,7.588697,24.94836,0.000039,24.040052,0.0005,1.325
5502.00,7.589623,24.94870,0.000038,24.040517,0.0005,1.324
5504.00,7.589314,24.95001,0.000039,24.039790,0.0005,1.324
5506.00,7.588199,24.94944,0.000038,24.040024,0.0005,1.325
5508.00,7.588058,24.94811,0.000037,24.040725,0.0005,1.324
5510.00,7.588277,24.94893,0.000037,24.040559,0.0005,1.324
5512.00,7.588948,24.94872,0.000036,24.039792,0.0005,1.323
5514.00,7.589556,24.94777,0.000037,24.040366,0.0005,1.323
5516.00,7.588940,24.94815,0.000040,24.040328,0.0006,1.324
5518.00,7.588818,24.94784,0.000039,24.039857,0.0005,1.324
5520.00,7.588255,24.94816,0.000038,24.040135,0.0005,1.324
5522.00,7.587968,24.94755,0.000038,24.039972,0.0005,1.323
5524.00,7.588667,24.94733,0.000039,24.040086,0.0005,1.324
5526.00,7.588733,24.94724,0.000038,24.040354,0.0005,1.325
5528.00,7.589047,24.94796,0.000038,24.040135,0.0005,1.325
5530.00,7.588377,24.94996,0.000038,24.040134,0.0005,1.324
5532.00,7.587838,24.94927,0.000037,24.039674,0.0006,1.324
5534.00,7.588096,24.94943,0.000038,24.040155,0.0005,1.324
5536.00,7.588679,24.94928,0.000038,24.040125,0.0005,1.325
5538.00,7.589655,24.94986,0.000037,24.040494,0.0005,1.325
5540.00,7.590502,24.94854,0.000039,24.040395,0.0005,1.324
5542.00,7.590136,24.94806,0.000038,24.039777,0.0005,1.325
5544.00,7.589917,24.94873,0.000037,24.039977,0.0005,1.325
5546.00,7.590624,24.94938,0.000037,24.039794,0.0005,1.324
5548.00,7.590273,24.94976,0.000038,24.040070,0.0005,1.324
5550.00,7.590606,24.94964,0.000038,24.040528,0.0005,1.325
5552.00,7.590786,24.94950,0.000037,24.040454,0.0005,1.324
5554.00,7.590601,24.94917,0.000039,24.040288,0.0005,1.325
5556.00,7.590218,24.94829,0.000037,24.040252,0.0005,1.325
5558.00,7.590914,24.94824,0.000038,24.040694,0.0005,1.325
5560.00,7.591010,24.94848,0.000038,24.040494,0.0005,1.325
5562.00,7.589449,24.94919,0.000036,24.040034,0.0005,1.324
5564.00,7.588575,24.94970,0.000038,24.040666,0.0005,1.325
5566.00,7.588620,24.95023,0.000037,24.039637,0.0005,1.325
5568.00,7.589508,24.94975,0.000037,24.039708,0.0005,1.325
5570.00,7.589982,24.94941,0.000039,24.040735,0.0005,1.324
5572.00,7.589280,24.94895,0.000038,24.040190,0.0005,1.325
5574.00,7.589322,24.94837,0.000037,24.040448,0.0005,1.325
5576.00,7.589950,24.94796,0.000038,24.040446,0.0005,1.325
5578.00,7.589602,24.94846,0.000038,24.040192,0.0005,1.325
5580.00,7.589100,24.94813,0.000037,24.040057,0.0006,1.325
5582.00,7.588599,24.94815,0.000037,24.040203,0.0005,1.325
5584.00,7.588424,24.94858,0.000038,24.040028,0.0005,1.324
5586.00,7.588024,24.94943,0.000039,24.039835,0.0005,1.325
5588.00,7.588608,24.94897,0.000038,24.040257,0.0006,1.325
5590.00,7.587755,24.94901,0.000037,24.039992,0.0005,1.326
5592.00,7.588022,24.95007,0.000037,24.040566,0.0005,1.325
5594.00,7.588188,24.94997,0.000038,24.039984,0.0005,1.325
5596.00,7.587690,24.95032,0.000037,24.040363,0.0005,1.326
5598.00,7.588335,24.94975,0.000037,24.040015,0.0005,1.325
5600.00,7.588363,24.94976,0.000037,24.040263,0.0005,1.325
5602.00,7.588752,24.94981,0.000037,24.039917,0.0005,1.325
5604.00,7.588935,24.95033,0.000039,24.041008,0.0005,1.325
5606.00,7.588541,24.95047,0.000038,24.040732,0.0005,1.325
5608.00,7.588910,24.95185,0.000038,24.040708,0.0005,1.325
5610.00,7.588650,24.95139,0.000037,24.039759,0.0005,1.325
5612.00,7.587364,24.95012,0.000039,24.040646,0.0005,1.325
5614.00,7.587014,24.95034,0.000037,24.039710,0.0005,1.325
5616.00,7.588645,24.95108,0.000037,24.039797,0.0005,1.325
5618.00,7.588293,24.95086,0.000038,24.040194,0.0005,1.325
5620.00,7.587669,24.95111,0.000037,24.039839,0.0005,1.325
5622.00,7.587267,24.95005,0.000039,24.040683,0.0005,1.325
5624.00,7.587880,24.95091,0.000038,24.039943,0.0005,1.325
5626.00,7.587792,24.95076,0.000037,24.039994,0.0005,1.325
5628.00,7.587875,24.95030,0.000037,24.039703,0.0005,1.326
5630.00,7.587783,24.95087,0.000037,24.040112,0.0005,1.326
5632.00,7.588481,24.94977,0.000038,24.039575,0.0004,1.325
5634.00,7.588813,24.94960,0.000036,24.039786,0.0005,1.325
5636.00,7.588259,24.95019,0.000037,24.040472,0.0005,1.326
5638.00,7.587350,24.95080,0.000037,24.039279,0.0005,1.326
5640.00,7.587720,24.94971,0.000037,24.040274,0.0005,1.326
5642.00,7.587109,24.95010,0.000037,24.039083,0.0005,1.326
5644.00,7.587856,24.95005,0.000038,24.039375,0.0005,1.325
5646.00,7.588526,24.95019,0.000038,24.040450,0.0005,1.325
5648.00,7.588941,24.95074,0.000039,24.040717,0.0005,1.325
5650.00,7.588560,24.95056,0.000038,24.040401,0.0005,1.326
5652.00,7.588281,24.95070,0.000036,24.040299,0.0005,1.326
5654.00,7.589303,24.95150,0.000037,24.040559,0.0005,1.326
5656.00,7.589231,24.95114,0.000037,24.040474,0.0005,1.326
5658.00,7.588700,24.95102,0.000037,24.040452,0.0006,1.326
5660.00,7.589011,24.95040,0.000037,24.040488,0.0005,1.325
5662.00,7.589330,24.95014,0.000037,24.040535,0.0005,1.327
5664.00,7.589422,24.95032,0.000038,24.040977,0.0004,1.326
5666.00,7.589102,24.94868,0.000039,24.040932,0.0005,1.326
5668.00,7.589865,24.94859,0.000038,24.040786,0.0005,1.326
5670.00,7.589267,24.94989,0.000037,24.039797,0.0005,1.326
5672.00,7.590169,24.94954,0.000038,24.040172,0.0006,1.326
5674.00,7.589603,24.95000,0.000038,24.040701,0.0005,1.325
5676.00,7.589600,24.95043,0.000038,24.040734,0.0005,1.325
5678.00,7.589591,24.95006,0.000038,24.040061,0.0005,1.326
5680.00,7.589546,24.95057,0.000037,24.040546,0.0005,1.326
5682.00,7.589282,24.95031,0.000036,24.040166,0.0005,1.326
5684.00,7.589280,24.95062,0.000036,24.040041,0.0005,1.326
5686.00,7.589406,24.95017,0.000036,24.039681,0.0005,1.326
5688.00,7.589400,24.95128,0.000038,24.040615,0.0005,1.326
5690.00,7.589611,24.95119,0.000038,24.040503,0.0005,1.326
5692.00,7.588867,24.95057,0.000039,24.040955,0.0005,1.326
5694.00,7.587931,24.95078,0.000037,24.040468,0.0005,1.326
5696.00,7.587914,24.95062,0.000037,24.040472,0.0005,1.326
5698.00,7.588585,24.95084,0.000038,24.040399,0.0005,1.326
5700.00,7.588723,24.95105,0.000038,24.040070,0.0005,1.326
5702.00,7.588741,24.95201,0.000037,24.040290,0.0005,1.326
5704.00,7.588382,24.95166,0.000038,24.039968,0.0005,1.327
5706.00,7.587771,24.95129,0.000037,24.040068,0.0005,1.327
5708.00,7.587251,24.95085,0.000037,24.040004,0.0005,1.326
5710.00,7.587265,24.95149,0.000038,24.039924,0.0005,1.326
5712.00,7.587289,24.95140,0.000038,24.040666,0.0005,1.326
5714.00,7.587686,24.95107,0.000039,24.039835,0.0005,1.326
5716.00,7.588427,24.95106,0.000039,24.039874,0.0005,1.326
5718.00,7.589405,24.95080,0.000038,24.040114,0.0005,1.326
5720.00,7.589633,24.95022,0.000037,24.039675,0.0005,1.326
5722.00,7.589598,24.94929,0.000037,24.040539,0.0005,1.326
5724.00,7.589853,24.94905,0.000039,24.040145,0.0005,1.327
5726.00,7.588547,24.94907,0.000038,24.040084,0.0005,1.327
5728.00,7.587885,24.94934,0.000038,24.039828,0.0005,1.326
5730.00,7.588291,24.95068,0.000037,24.040026,0.0005,1.326
5732.00,7.588950,24.95109,0.000036,24.039884,0.0005,1.326
5734.00,7.590208,24.95197,0.000036,24.040283,0.0005,1.327
5736.00,7.590376,24.95194,0.000037,24.040306,0.0005,1.327
5738.00,7.588948,24.95277,0.000038,24.040552,0.0005,1.326
5740.00,7.587951,24.95267,0.000038,24.040399,0.0005,1.326
5742.00,7.588155,24.95155,0.000039,24.039863,0.0005,1.326
5744.00,7.588851,24.95134,0.000039,24.040021,0.0005,1.326
5746.00,7.589361,24.95157,0.000038,24.039730,0.0005,1.327
5748.00,7.588910,24.95166,0.000037,24.040910,0.0005,1.327
5750.00,7.588657,24.95018,0.000038,24.040134,0.0005,1.326
5752.00,7.588518,24.94872,0.000038,24.040435,0.0005,1.325
5754.00,7.588887,24.94991,0.000038,24.040270,0.0005,1.326
5756.00,7.588566,24.95008,0.000038,24.040044,0.0005,1.326
5758.00,7.588517,24.94868,0.000038,24.040495,0.0004,1.327
5760.00,7.588598,24.94929,0.000038,24.040037,0.0005,1.327
5762.00,7.588427,24.95061,0.000036,24.040090,0.0005,1.327
5764.00,7.587325,24.95037,0.000038,24.040064,0.0005,1.326
5766.00,7.587413,24.94949,0.000038,24.040601,0.0005,1.326
5768.00,7.587203,24.94949,0.000037,24.040705,0.0005,1.326
5770.00,7.587000,24.95047,0.000037,24.040255,0.0005,1.327
5772.00,7.587744,24.95072,0.000037,24.040210,0.0005,1.326
5774.00,7.587847,24.95064,0.000038,24.040055,0.0005,1.327
5776.00,7.587976,24.95005,0.000038,24.040134,0.0005,1.327
5778.00,7.588154,24.95071,0.000038,24.040474,0.0005,1.326
5780.00,7.588574,24.95105,0.000038,24.040083,0.0005,1.326
5782.00,7.587940,24.95089,0.000038,24.040897,0.0005,1.326
5784.00,7.588150,24.94996,0.000038,24.039594,0.0005,1.327
5786.00,7.588000,24.94934,0.000037,24.040334,0.0005,1.327
5788.00,7.588640,24.94971,0.000037,24.040577,0.0005,1.327
5790.00,7.588005,24.94919,0.000037,24.039566,0.0005,1.326
5792.00,7.587335,24.94857,0.000038,24.040503,0.0005,1.326
5794.00,7.587621,24.94900,0.000038,24.040683,0.0005,1.327
5796.00,7.588140,24.94924,0.000039,24.040188,0.0005,1.327
5798.00,7.588158,24.94964,0.000037,24.039779,0.0005,1.327
5800.00,7.588782,24.94992,0.000037,24.040024,0.0005,1.327
5802.00,7.589528,24.95072,0.000037,24.040279,0.0005,1.327
5804.00,7.590413,24.95108,0.000037,24.040010,0.0005,1.327
5806.00,7.590141,24.95130,0.000038,24.040410,0.0005,1.327
5808.00,7.589203,24.95058,0.000037,24.040706,0.0005,1.327
5810.00,7.588915,24.95111,0.000037,24.039824,0.0005,1.326
5812.00,7.588201,24.95258,0.000038,24.039801,0.0005,1.327
5814.00,7.587850,24.95252,0.000037,24.040072,0.0005,1.327
5816.00,7.587846,24.95153,0.000037,24.039568,0.0005,1.327
5818.00,7.587467,24.95228,0.000038,24.040146,0.0005,1.327
5820.00,7.587954,24.95128,0.000038,24.040448,0.0005,1.327
5822.00,7.588159,24.95172,0.000037,24.040875,0.0005,1.327
5824.00,7.587712,24.95078,0.000036,24.039863,0.0005,1.328
5826.00,7.586869,24.95119,0.000037,24.040581,0.0005,1.327
5828.00,7.586699,24.95127,0.000037,24.040146,0.0005,1.327
5830.00,7.587447,24.95080,0.000038,24.039661,0.0005,1.326
5832.00,7.588750,24.95115,0.000038,24.040850,0.0005,1.327
5834.00,7.589025,24.95094,0.000039,24.040106,0.0005,1.327
5836.00,7.589450,24.95182,0.000037,24.040157,0.0005,1.327
5838.00,7.590130,24.95188,0.000037,24.040434,0.0005,1.327
5840.00,7.591109,24.95156,0.000038,24.040414,0.0005,1.327
5842.00,7.589842,24.95094,0.000038,24.040735,0.0005,1.327
5844.00,7.588209,24.95132,0.000037,24.039926,0.0005,1.327
5846.00,7.587781,24.95175,0.000038,24.039688,0.0005,1.327
5848.00,7.587305,24.95177,0.000038,24.040090,0.0005,1.327
5850.00,7.588217,24.95095,0.000038,24.040445,0.0005,1.327
5852.00,7.587763,24.95110,0.000039,24.041101,0.0005,1.327
5854.00,7.586673,24.95102,0.000038,24.039990,0.0005,1.327
5856.00,7.587106,24.95127,0.000038,24.040119,0.0005,1.328
5858.00,7.586427,24.95156,0.000039,24.040606,0.0005,1.327
5860.00,7.587001,24.95100,0.000037,24.040428,0.0005,1.327
5862.00,7.587350,24.95112,0.000038,24.039743,0.0005,1.327
5864.00,7.587758,24.95145,0.000038,24.040788,0.0005,1.326
5866.00,7.587245,24.95041,0.000038,24.040175,0.0005,1.327
5868.00,7.586639,24.95046,0.000038,24.039414,0.0005,1.327
5870.00,7.586649,24.95112,0.000039,24.040448,0.0005,1.327
5872.00,7.587270,24.95083,0.000039,24.040445,0.0005,1.326
5874.00,7.587279,24.95139,0.000039,24.040192,0.0005,1.327
5876.00,7.586677,24.95094,0.000038,24.040532,0.0005,1.328
5878.00,7.586967,24.95069,0.000037,24.039539,0.0005,1.327
5880.00,7.587264,24.95004,0.000037,24.040268,0.0005,1.327
5882.00,7.587186,24.94940,0.000038,24.040314,0.0005,1.327
5884.00,7.588442,24.95008,0.000038,24.040217,0.0005,1.327
5886.00,7.588135,24.95084,0.000037,24.040026,0.0005,1.327
5888.00,7.588114,24.95086,0.000038,24.039826,0.0005,1.327
5890.00,7.587865,24.95068,0.000038,24.040250,0.0005,1.327
5892.00,7.588009,24.95053,0.000038,24.039823,0.0005,1.327
5894.00,7.588280,24.94990,0.000037,24.039732,0.0005,1.328
5896.00,7.588959,24.95017,0.000037,24.040863,0.0005,1.328
5898.00,7.588249,24.94992,0.000037,24.040190,0.0005,1.328
5900.00,7.588180,24.95047,0.000038,24.039692,0.0005,1.328
5902.00,7.587539,24.95058,0.000037,24.039675,0.0005,1.327
5904.00,7.586904,24.95047,0.000038,24.040077,0.0005,1.327
5906.00,7.587510,24.94975,0.000037,24.039834,0.0005,1.327
5908.00,7.587821,24.95049,0.000037,24.039370,0.0005,1.327
5910.00,7.587636,24.95030,0.000037,24.040208,0.0005,1.328
5912.00,7.587499,24.95064,0.000037,24.040681,0.0005,1.327
5914.00,7.587040,24.94945,0.000037,24.040788,0.0005,1.327
5916.00,7.586917,24.94943,0.000036,24.040501,0.0005,1.328
5918.00,7.587565,24.94923,0.000039,24.040101,0.0005,1.327
5920.00,7.587502,24.94910,0.000039,24.040663,0.0005,1.327
5922.00,7.587658,24.94904,0.000038,24.039843,0.0005,1.327
5924.00,7.587174,24.94958,0.000037,24.039877,0.0005,1.327
5926.00,7.587080,24.94940,0.000037,24.039363,0.0004,1.327
5928.00,7.586451,24.94930,0.000038,24.039992,0.0005,1.327
5930.00,7.585992,24.94936,0.000038,24.040654,0.0005,1.327
5932.00,7.586166,24.94894,0.000037,24.039959,0.0005,1.327
5934.00,7.586446,24.94889,0.000036,24.039923,0.0005,1.327
5936.00,7.586121,24.94881,0.000039,24.040930,0.0005,1.327
5938.00,7.587539,24.94849,0.000038,24.040850,0.0005,1.327
5940.00,7.587487,24.94890,0.000038,24.039792,0.0005,1.327
5942.00,7.587159,24.94893,0.000037,24.040599,0.0005,1.327
5944.00,7.587521,24.94910,0.000039,24.039886,0.0005,1.327
5946.00,7.587972,24.94908,0.000037,24.039908,0.0005,1.327
5948.00,7.588028,24.94887,0.000038,24.040105,0.0004,1.327
5950.00,7.588236,24.94850,0.000037,24.040492,0.0005,1.328
5952.00,7.588422,24.94822,0.000037,24.039484,0.0005,1.328
5954.00,7.588791,24.94762,0.000037,24.039781,0.0005,1.328
5956.00,7.590041,24.94824,0.000037,24.039935,0.0005,1.328
5958.00,7.589817,24.94881,0.000037,24.040525,0.0005,1.327
5960.00,7.589430,24.94827,0.000037,24.039757,0.0005,1.328
5962.00,7.589618,24.94907,0.000038,24.039910,0.0005,1.327
5964.00,7.589603,24.94942,0.000037,24.039852,0.0005,1.327
5966.00,7.587953,24.94941,0.000037,24.039961,0.0005,1.327
5968.00,7.587885,24.94875,0.000036,24.040303,0.0005,1.328
5970.00,7.587554,24.94859,0.000037,24.039923,0.0005,1.328
5972.00,7.587195,24.94819,0.000037,24.039359,0.0005,1.328
5974.00,7.588606,24.94962,0.000036,24.039934,0.0005,1.328
5976.00,7.588399,24.94994,0.000037,24.039981,0.0005,1.327
5978.00,7.587486,24.94961,0.000037,24.040501,0.0005,1.328
5980.00,7.586677,24.94847,0.000037,24.040343,0.0005,1.327
5982.00,7.586569,24.94797,0.000038,24.039872,0.0005,1.327
5984.00,7.586741,24.94819,0.000037,24.040550,0.0005,1.328
5986.00,7.586745,24.94866,0.000037,24.040161,0.0005,1.328
5988.00,7.587577,24.94941,0.000037,24.039943,0.0005,1.328
5990.00,7.588190,24.94957,0.000037,24.039897,0.0005,1.328
5992.00,7.588620,24.94934,0.000038,24.040475,0.0005,1.327
5994.00,7.588506,24.94901,0.000037,24.039897,0.0005,1.328
5996.00,7.588244,24.94971,0.000038,24.040374,0.0005,1.328
5998.00,7.587463,24.95064,0.000038,24.039263,0.0005,1.328
6000.00,7.586995,24.95089,0.000037,24.040205,0.0005,1.327
6002.00,7.586751,24.95133,0.000038,24.040428,0.0005,1.327
@10,12.0000,24.0
6004.00,7.587481,24.95131,0.000037,24.039684,0.0005,1.327
6006.00,7.584592,24.95158,0.000037,24.040003,0.0005,1.328
6008.00,7.577632,24.95016,0.000038,24.039912,0.0005,1.327
6010.00,7.567505,24.94995,0.000038,24.039637,0.0005,1.327
6012.00,7.554906,24.95016,0.000039,24.039648,0.0005,1.326
6014.00,7.543441,24.95057,0.000039,24.040766,0.0005,1.327
6016.00,7.533031,24.95029,0.000038,24.040221,0.0005,1.327
6018.00,7.524669,24.94965,0.000038,24.040185,0.0005,1.328
6020.00,7.518410,24.95017,0.000037,24.039963,0.0005,1.328
6022.00,7.513453,24.95005,0.000036,24.039603,0.0005,1.328
6024.00,7.508953,24.95043,0.000037,24.040499,0.0005,1.328
6026.00,7.505076,24.95057,0.000036,24.039964,0.0005,1.329
6028.00,7.500694,24.94997,0.000036,24.040537,0.0005,1.328
6030.00,7.499279,24.94967,0.000035,24.039708,0.0005,1.329
6032.00,7.502193,24.95065,0.000035,24.040017,0.0005,1.330
6034.00,7.509116,24.95145,0.000035,24.039921,0.0005,1.329
6036.00,7.517756,24.95121,0.000036,24.040397,0.0005,1.329
6038.00,7.526190,24.95051,0.000036,24.039866,0.0005,1.329
6040.00,7.532541,24.95056,0.000038,24.040123,0.0005,1.327
6042.00,7.539010,24.95025,0.000038,24.039979,0.0005,1.328
6044.00,7.544404,24.95123,0.000039,24.039543,0.0005,1.328
6046.00,7.548006,24.95062,0.000038,24.040039,0.0005,1.327
6048.00,7.551824,24.94919,0.000038,24.039057,0.0005,1.328
6050.00,7.556138,24.94856,0.000038,24.040306,0.0005,1.327
6052.00,7.560314,24.94933,0.000039,24.040285,0.0004,1.327
6054.00,7.564891,24.94940,0.000039,24.040112,0.0005,1.326
6056.00,7.568597,24.94813,0.000039,24.039557,0.0005,1.327
6058.00,7.572269,24.94833,0.000039,24.040348,0.0005,1.327
6060.00,7.574862,24.94964,0.000038,24.040012,0.0005,1.328
6062.00,7.577281,24.94940,0.000038,24.040643,0.0005,1.328
6064.00,7.578758,24.94915,0.000038,24.040375,0.0004,1.328
6066.00,7.580784,24.94983,0.000039,24.039361,0.0005,1.327
6068.00,7.581922,24.94927,0.000038,24.040255,0.0005,1.327
6070.00,7.581824,24.94904,0.000037,24.040337,0.0004,1.327
6072.00,7.582575,24.94881,0.000037,24.040186,0.0005,1.327
6074.00,7.583662,24.94929,0.000037,24.040626,0.0005,1.327
6076.00,7.583619,24.95035,0.000037,24.040032,0.0005,1.327
6078.00,7.583751,24.95074,0.000037,24.039997,0.0005,1.328
6080.00,7.583656,24.94980,0.000037,24.040050,0.0005,1.327
6082.00,7.583393,24.95070,0.000037,24.040125,0.0005,1.327
6084.00,7.583609,24.95064,0.000037,24.040646,0.0005,1.327
6086.00,7.584675,24.95120,0.000037,24.039204,0.0005,1.327
6088.00,7.585442,24.95117,0.000037,24.039748,0.0005,1.327
6090.00,7.585730,24.95047,0.000037,24.040666,0.0005,1.327
6092.00,7.585659,24.95009,0.000037,24.039915,0.0005,1.327
6094.00,7.585742,24.95053,0.000037,24.039948,0.0005,1.326
6096.00,7.585427,24.95037,0.000038,24.039934,0.0005,1.327
6098.00,7.586090,24.94912,0.000038,24.040206,0.0005,1.327
6100.00,7.587124,24.94998,0.000037,24.039948,0.0005,1.327
6102.00,7.587180,24.95026,0.000038,24.040530,0.0005,1.327
6104.00,7.586708,24.95015,0.000037,24.040914,0.0005,1.327
6106.00,7.586393,24.95046,0.000037,24.040268,0.0005,1.327
6108.00,7.587205,24.95115,0.000038,24.039979,0.0005,1.327
6110.00,7.586889,24.95088,0.000037,24.040281,0.0005,1.327
6112.00,7.586740,24.95198,0.000037,24.041012,0.0004,1.327
6114.00,7.586862,24.95214,0.000037,24.040112,0.0005,1.327
6116.00,7.586680,24.95186,0.000037,24.040395,0.0005,1.328
6118.00,7.586919,24.95174,0.000038,24.040192,0.0005,1.327
6120.00,7.586881,24.95087,0.000038,24.039614,0.0005,1.327
6122.00,7.585469,24.94982,0.000037,24.040365,0.0004,1.327
6124.00,7.585091,24.95005,0.000037,24.040154,0.0005,1.327
6126.00,7.585445,24.95084,0.000037,24.039894,0.0005,1.327
6128.00,7.585364,24.95090,0.000037,24.039943,0.0005,1.327
6130.00,7.586071,24.94986,0.000038,24.039835,0.0005,1.327
6132.00,7.586980,24.95011,0.000038,24.039632,0.0005,1.327
6134.00,7.587182,24.94978,0.000037,24.039668,0.0005,1.327
6136.00,7.587200,24.94941,0.000036,24.040190,0.0005,1.327
6138.00,7.586975,24.95052,0.000037,24.039692,0.0005,1.327
6140.00,7.587538,24.95050,0.000037,24.039852,0.0005,1.327
6142.00,7.588777,24.95018,0.000038,24.040285,0.0005,1.326
6144.00,7.589178,24.95007,0.000037,24.039917,0.0005,1.327
6146.00,7.588693,24.95030,0.000037,24.039750,0.0005,1.326
6148.00,7.587892,24.95077,0.000037,24.039474,0.0005,1.327
6150.00,7.587836,24.95033,0.000037,24.039554,0.0005,1.327
6152.00,7.587486,24.95020,0.000037,24.040772,0.0005,1.327
6154.00,7.588355,24.95011,0.000038,24.040010,0.0005,1.327
6156.00,7.589651,24.94948,0.000037,24.040012,0.0005,1.327
6158.00,7.589700,24.95003,0.000037,24.040255,0.0005,1.327
6160.00,7.588954,24.95062,0.000037,24.039957,0.0004,1.327
6162.00,7.588255,24.95007,0.000037,24.040126,0.0004,1.327
6164.00,7.589287,24.94949,0.000036,24.039266,0.0005,1.327
6166.00,7.588187,24.94974,0.000036,24.040414,0.0005,1.327
6168.00,7.586914,24.94905,0.000036,24.039808,0.0005,1.327
6170.00,7.587238,24.94859,0.000037,24.040517,0.0005,1.327
6172.00,7.587597,24.94935,0.000038,24.039724,0.0005,1.327
6174.00,7.587594,24.94942,0.000038,24.039995,0.0005,1.326
6176.00,7.587554,24.94971,0.000037,24.040832,0.0005,1.327
6178.00,7.586272,24.94960,0.000038,24.039790,0.0005,1.327
6180.00,7.586253,24.94952,0.000037,24.039837,0.0004,1.327
6182.00,7.585290,24.94947,0.000038,24.040046,0.0005,1.327
6184.00,7.585365,24.94900,0.000038,24.039904,0.0005,1.327
6186.00,7.585630,24.94875,0.000038,24.040812,0.0004,1.327
6188.00,7.585220,24.94840,0.000038,24.040177,0.0005,1.326
6190.00,7.585591,24.94921,0.000040,24.040055,0.0005,1.327
6192.00,7.585386,24.94984,0.000038,24.040854,0.0005,1.327
6194.00,7.584750,24.94936,0.000036,24.040026,0.0005,1.327
6196.00,7.584649,24.94958,0.000036,24.039459,0.0005,1.327
6198.00,7.585581,24.95029,0.000038,24.039437,0.0005,1.327
6200.00,7.584580,24.95052,0.000036,24.040752,0.0005,1.327
6202.00,7.584808,24.95088,0.000036,24.040592,0.0005,1.327
6204.00,7.584400,24.94952,0.000038,24.040061,0.0005,1.326
6206.00,7.584249,24.94836,0.000038,24.039932,0.0005,1.327
6208.00,7.584516,24.94884,0.000037,24.040172,0.0005,1.327
6210.00,7.584066,24.94903,0.000037,24.040095,0.0004,1.327
6212.00,7.584989,24.94761,0.000036,24.040212,0.0005,1.326
6214.00,7.585873,24.94866,0.000037,24.040263,0.0004,1.326
6216.00,7.587193,24.94900,0.000037,24.040172,0.0004,1.326
6218.00,7.588318,24.94766,0.000037,24.040188,0.0004,1.327
6220.00,7.587825,24.94849,0.000038,24.040770,0.0004,1.326
6222.00,7.587621,24.94747,0.000037,24.040454,0.0005,1.327
6224.00,7.587622,24.94753,0.000036,24.040610,0.0005,1.327
6226.00,7.588171,24.94769,0.000037,24.040215,0.0005,1.326
6228.00,7.587915,24.94753,0.000036,24.039824,0.0005,1.327
6230.00,7.588135,24.94724,0.000036,24.039548,0.0005,1.327
6232.00,7.587647,24.94758,0.000037,24.040115,0.0005,1.326
6234.00,7.587443,24.94845,0.000037,24.039772,0.0004,1.326
6236.00,7.586746,24.94867,0.000037,24.039864,0.0005,1.326
6238.00,7.585715,24.94863,0.000038,24.039941,0.0005,1.326
6240.00,7.585675,24.94843,0.000038,24.039772,0.0005,1.326
6242.00,7.585955,24.94894,0.000036,24.039775,0.0005,1.326
6244.00,7.585634,24.94941,0.000037,24.040566,0.0005,1.326
6246.00,7.584449,24.94936,0.000036,24.040757,0.0004,1.326
6248.00,7.583680,24.94925,0.000037,24.040077,0.0004,1.326
6250.00,7.584476,24.94906,0.000041,24.039697,0.0004,1.327
6252.00,7.585242,24.95007,0.000038,24.040215,0.0004,1.327
6254.00,7.584945,24.95038,0.000035,24.040217,0.0004,1.327
6256.00,7.584901,24.95086,0.000036,24.039706,0.0005,1.327
6258.00,7.585510,24.95028,0.000037,24.040199,0.0004,1.326
6260.00,7.585962,24.95100,0.000037,24.040135,0.0005,1.326
6262.00,7.585769,24.94999,0.000038,24.039868,0.0005,1.326
6264.00,7.586084,24.94859,0.000038,24.039208,0.0005,1.326
6266.00,7.586458,24.94875,0.000038,24.039892,0.0005,1.326
6268.00,7.586394,24.94969,0.000037,24.040394,0.0005,1.326
6270.00,7.586906,24.94888,0.000037,24.039555,0.0005,1.326
6272.00,7.587219,24.94905,0.000037,24.040366,0.0005,1.327
6274.00,7.587662,24.94950,0.000038,24.040155,0.0005,1.326
6276.00,7.587156,24.94927,0.000037,24.040568,0.0005,1.326
6278.00,7.586798,24.94861,0.000038,24.040003,0.0005,1.326
6280.00,7.586302,24.94847,0.000038,24.040105,0.0005,1.326
6282.00,7.585734,24.94809,0.000036,24.040294,0.0005,1.326
6284.00,7.586588,24.94824,0.000037,24.040088,0.0005,1.326
6286.00,7.587074,24.94897,0.000038,24.041234,0.0004,1.326
6288.00,7.586259,24.94968,0.000038,24.041479,0.0004,1.326
6290.00,7.585933,24.94916,0.000037,24.040425,0.0005,1.327
6292.00,7.585839,24.94888,0.000036,24.039879,0.0005,1.326
6294.00,7.586033,24.94933,0.000037,24.039897,0.0005,1.326
6296.00,7.586579,24.94910,0.000037,24.039850,0.0005,1.326
6298.00,7.585425,24.94859,0.000038,24.039190,0.0005,1.326
6300.00,7.586327,24.94883,0.000037,24.039943,0.0004,1.326
6302.00,7.586387,24.94880,0.000037,24.039748,0.0004,1.326
6304.00,7.586441,24.94897,0.000037,24.039941,0.0005,1.326
6306.00,7.585417,24.94920,0.000037,24.039950,0.0005,1.326
6308.00,7.585588,24.94945,0.000036,24.039637,0.0005,1.326
6310.00,7.586113,24.94973,0.000037,24.041045,0.0005,1.325
6312.00,7.585769,24.94909,0.000039,24.040521,0.0005,1.326
6314.00,7.585764,24.94838,0.000037,24.039743,0.0005,1.326
6316.00,7.585759,24.94867,0.000036,24.039979,0.0005,1.326
6318.00,7.586336,24.94896,0.000036,24.040092,0.0004,1.326
6320.00,7.586504,24.94832,0.000036,24.039817,0.0004,1.326
6322.00,7.586977,24.94828,0.000036,24.040059,0.0005,1.326
6324.00,7.587073,24.94769,0.000036,24.039710,0.0005,1.326
6326.00,7.586946,24.94800,0.000038,24.039983,0.0005,1.326
6328.00,7.587356,24.94751,0.000038,24.040361,0.0005,1.325
6330.00,7.587731,24.94808,0.000038,24.040252,0.0005,1.325
6332.00,7.587792,24.94853,0.000038,24.040345,0.0004,1.325
6334.00,7.586648,24.94893,0.000037,24.040230,0.0005,1.326
6336.00,7.586493,24.94847,0.000036,24.040221,0.0005,1.326
6338.00,7.586314,24.94844,0.000037,24.039832,0.0004,1.326
6340.00,7.585381,24.94859,0.000037,24.039550,0.0004,1.326
6342.00,7.585538,24.94999,0.000039,24.040226,0.0004,1.325
6344.00,7.586066,24.95041,0.000037,24.039857,0.0005,1.326
6346.00,7.586141,24.95018,0.000037,24.040245,0.0005,1.326
6348.00,7.585792,24.95017,0.000037,24.040610,0.0004,1.326
6350.00,7.585996,24.94983,0.000037,24.039924,0.0005,1.325
6352.00,7.586477,24.95027,0.000037,24.039957,0.0005,1.325
6354.00,7.586873,24.94987,0.000037,24.039523,0.0005,1.325
6356.00,7.587540,24.95045,0.000037,24.039766,0.0005,1.326
6358.00,7.588165,24.95079,0.000036,24.040197,0.0005,1.326
6360.00,7.587447,24.95112,0.000037,24.040043,0.0005,1.325
6362.00,7.587191,24.95119,0.000037,24.041035,0.0005,1.325
6364.00,7.587385,24.95106,0.000037,24.040012,0.0005,1.326
6366.00,7.586238,24.95089,0.000036,24.039641,0.0005,1.326
6368.00,7.586093,24.95080,0.000037,24.039794,0.0005,1.326
6370.00,7.585898,24.95056,0.000037,24.040148,0.0005,1.325
6372.00,7.586105,24.95166,0.000037,24.039968,0.0005,1.325
6374.00,7.586154,24.95102,0.000038,24.040701,0.0005,1.325
6376.00,7.586695,24.95064,0.000037,24.040257,0.0005,1.326
6378.00,7.587038,24.95103,0.000037,24.040355,0.0005,1.326
6380.00,7.586443,24.95096,0.000036,24.039610,0.0005,1.326
6382.00,7.586229,24.95007,0.000036,24.040392,0.0005,1.326
6384.00,7.585873,24.95020,0.000037,24.039737,0.0005,1.325
6386.00,7.585546,24.95061,0.000037,24.039924,0.0005,1.325
6388.00,7.586272,24.95118,0.000037,24.039286,0.0005,1.325
6390.00,7.586412,24.95068,0.000037,24.040003,0.0005,1.325
6392.00,7.586393,24.95092,0.000036,24.039966,0.0004,1.325
6394.00,7.586631,24.95078,0.000037,24.040248,0.0004,1.325
6396.00,7.586900,24.95102,0.000036,24.040414,0.0005,1.325
6398.00,7.586432,24.95103,0.000037,24.039341,0.0005,1.325
6400.00,7.586820,24.95080,0.000037,24.040161,0.0005,1.326
6402.00,7.586382,24.95126,0.000037,24.039723,0.0005,1.326
6404.00,7.585795,24.95118,0.000037,24.039619,0.0005,1.325
6406.00,7.586604,24.95111,0.000037,24.040043,0.0005,1.325
6408.00,7.587618,24.95140,0.000037,24.039854,0.0005,1.325
6410.00,7.587219,24.95206,0.000036,24.040186,0.0004,1.325
6412.00,7.587061,24.95240,0.000036,24.040110,0.0005,1.325
6414.00,7.587378,24.95271,0.000038,24.039179,0.0005,1.325
6416.00,7.586907,24.95314,0.000037,24.039412,0.0005,1.326
6418.00,7.586581,24.95262,0.000037,24.040537,0.0005,1.325
6420.00,7.587494,24.95284,0.000037,24.040326,0.0005,1.325
6422.00,7.587127,24.95250,0.000038,24.040075,0.0005,1.325
6424.00,7.585765,24.95207,0.000037,24.040108,0.0005,1.326
6426.00,7.585501,24.95273,0.000037,24.039599,0.0005,1.325
6428.00,7.585674,24.95170,0.000038,24.039683,0.0005,1.325
6430.00,7.585692,24.95225,0.000038,24.039697,0.0005,1.325
6432.00,7.585676,24.95152,0.000037,24.040428,0.0005,1.325
6434.00,7.585732,24.95183,0.000036,24.039917,0.0004,1.325
6436.00,7.585524,24.95188,0.000037,24.039879,0.0004,1.325
6438.00,7.585731,24.95165,0.000037,24.039923,0.0005,1.325
6440.00,7.585591,24.95146,0.000037,24.039786,0.0005,1.325
6442.00,7.585417,24.95166,0.000038,24.039084,0.0005,1.325
6444.00,7.585261,24.95153,0.000038,24.040175,0.0005,1.325
6446.00,7.584869,24.95184,0.000037,24.039532,0.0005,1.325
6448.00,7.586426,24.95202,0.000037,24.040017,0.0005,1.326
6450.00,7.586416,24.95105,0.000036,24.040375,0.0005,1.325
6452.00,7.586058,24.95090,0.000036,24.039924,0.0005,1.325
6454.00,7.586613,24.94993,0.000037,24.040323,0.0005,1.325
6456.00,7.587481,24.95065,0.000039,24.039861,0.0005,1.325
6458.00,7.588017,24.95073,0.000038,24.039706,0.0005,1.325
6460.00,7.588546,24.94935,0.000036,24.040081,0.0005,1.324
6462.00,7.588828,24.94926,0.000037,24.039837,0.0005,1.324
6464.00,7.588492,24.94976,0.000036,24.040337,0.0005,1.325
6466.00,7.587253,24.95050,0.000036,24.040234,0.0005,1.325
6468.00,7.587463,24.95051,0.000036,24.040123,0.0005,1.324
6470.00,7.587163,24.95072,0.000037,24.040101,0.0004,1.325
6472.00,7.587020,24.95085,0.000038,24.040825,0.0004,1.324
6474.00,7.587651,24.95030,0.000038,24.040585,0.0005,1.325
6476.00,7.587468,24.95035,0.000036,24.040539,0.0005,1.325
6478.00,7.587673,24.94959,0.000036,24.040086,0.0005,1.325
6480.00,7.588117,24.94997,0.000036,24.039715,0.0005,1.325
6482.00,7.587711,24.94987,0.000036,24.039190,0.0005,1.325
6484.00,7.587361,24.95014,0.000036,24.039903,0.0005,1.324
6486.00,7.587242,24.94961,0.000036,24.039963,0.0005,1.325
6488.00,7.586325,24.95014,0.000037,24.040370,0.0005,1.325
6490.00,7.585961,24.95053,0.000037,24.040443,0.0004,1.324
6492.00,7.586121,24.95096,0.000038,24.040557,0.0005,1.324
6494.00,7.586671,24.95034,0.000036,24.039734,0.0005,1.325
6496.00,7.587029,24.95032,0.000036,24.039481,0.0005,1.325
6498.00,7.586293,24.95106,0.000037,24.039939,0.0005,1.325
6500.00,7.585974,24.95141,0.000037,24.039674,0.0005,1.325
6502.00,7.586667,24.95137,0.000038,24.039732,0.0005,1.325
6504.00,7.586885,24.95043,0.000037,24.040117,0.0005,1.325
6506.00,7.587101,24.95034,0.000036,24.040365,0.0005,1.325
6508.00,7.585862,24.95044,0.000035,24.040334,0.0005,1.324
6510.00,7.585101,24.95012,0.000036,24.039712,0.0004,1.325
6512.00,7.585268,24.95073,0.000036,24.040734,0.0004,1.324
6514.00,7.585574,24.95066,0.000038,24.040390,0.0005,1.324
6516.00,7.585134,24.95047,0.000038,24.039803,0.0005,1.324
6518.00,7.585034,24.95150,0.000038,24.039815,0.0005,1.325
6520.00,7.585159,24.95108,0.000037,24.039568,0.0005,1.325
6522.00,7.584443,24.95199,0.000037,24.040454,0.0005,1.324
6524.00,7.584453,24.95158,0.000038,24.039848,0.0004,1.324
6526.00,7.584139,24.95021,0.000037,24.039995,0.0005,1.324
6528.00,7.584004,24.95172,0.000036,24.039883,0.0005,1.324
6530.00,7.585280,24.95160,0.000037,24.040190,0.0005,1.325
6532.00,7.585414,24.95159,0.000037,24.040952,0.0004,1.325
6534.00,7.586974,24.95083,0.000037,24.040030,0.0005,1.324
6536.00,7.587607,24.95136,0.000038,24.040485,0.0005,1.325
6538.00,7.586412,24.95075,0.000036,24.040223,0.0005,1.325
6540.00,7.585815,24.95068,0.000037,24.040105,0.0005,1.324
6542.00,7.586260,24.95069,0.000038,24.040361,0.0005,1.324
6544.00,7.586227,24.94954,0.000039,24.040232,0.0005,1.324
6546.00,7.586277,24.95049,0.000038,24.040019,0.0005,1.324
6548.00,7.586837,24.95086,0.000037,24.040601,0.0005,1.324
6550.00,7.586333,24.95014,0.000037,24.039894,0.0004,1.324
6552.00,7.585152,24.95071,0.000036,24.039763,0.0004,1.324
6554.00,7.585365,24.95049,0.000038,24.040334,0.0005,1.324
6556.00,7.585584,24.94988,0.000037,24.039866,0.0005,1.324
6558.00,7.586491,24.95072,0.000036,24.040519,0.0005,1.324
6560.00,7.586547,24.95062,0.000036,24.041114,0.0004,1.324
6562.00,7.586071,24.95100,0.000037,24.040403,0.0004,1.324
6564.00,7.586222,24.95147,0.000038,24.039959,0.0004,1.323
6566.00,7.586536,24.95183,0.000037,24.040561,0.0005,1.324
6568.00,7.586770,24.95125,0.000037,24.040123,0.0005,1.324
6570.00,7.587371,24.95149,0.000037,24.039650,0.0005,1.324
6572.00,7.588530,24.95159,0.000036,24.040235,0.0005,1.324
6574.00,7.588196,24.95108,0.000036,24.040321,0.0004,1.324
6576.00,7.588376,24.95106,0.000037,24.039990,0.0005,1.324
6578.00,7.587751,24.95146,0.000037,24.040232,0.0005,1.324
6580.00,7.587347,24.95063,0.000037,24.041256,0.0005,1.324
6582.00,7.588037,24.95045,0.000037,24.039912,0.0005,1.323
6584.00,7.588975,24.95012,0.000039,24.040399,0.0005,1.323
6586.00,7.588086,24.95125,0.000038,24.040063,0.0005,1.324
6588.00,7.587170,24.95142,0.000038,24.040434,0.0004,1.324
6590.00,7.586950,24.95028,0.000037,24.040657,0.0005,1.324
6592.00,7.586755,24.95012,0.000036,24.040055,0.0005,1.324
6594.00,7.587034,24.95005,0.000036,24.039664,0.0005,1.323
6596.00,7.586839,24.95036,0.000036,24.040605,0.0005,1.323
6598.00,7.586821,24.95164,0.000037,24.039921,0.0005,1.324
6600.00,7.586365,24.95127,0.000038,24.039752,0.0005,1.323
6602.00,7.586099,24.95128,0.000037,24.040259,0.0005,1.323
@11,12.0000,24.0
6604.00,7.585171,24.95123,0.000037,24.039561,0.0005,1.324
6606.00,7.582738,24.95026,0.000037,24.039886,0.0005,1.323
6608.00,7.575652,24.94904,0.000037,24.039881,0.0004,1.324
6610.00,7.566631,24.94937,0.000037,24.039188,0.0005,1.322
6612.00,7.555187,24.94994,0.000037,24.039652,0.0005,1.322
6614.00,7.543735,24.94946,0.000037,24.039526,0.0004,1.323
6616.00,7.534520,24.94995,0.000036,24.039510,0.0004,1.323
6618.00,7.525831,24.94981,0.000035,24.040117,0.0004,1.324
6620.00,7.517795,24.95070,0.000035,24.039654,0.0004,1.324
6622.00,7.513540,24.95148,0.000035,24.039806,0.0004,1.324
6624.00,7.511512,24.95093,0.000036,24.040523,0.0004,1.324
6626.00,7.509128,24.95064,0.000035,24.040119,0.0004,1.324
6628.00,7.506827,24.94989,0.000035,24.040435,0.0004,1.324
6630.00,7.507514,24.94969,0.000035,24.040215,0.0005,1.324
6632.00,7.510542,24.94998,0.000036,24.039275,0.0005,1.324
6634.00,7.516978,24.95078,0.000034,24.040355,0.0004,1.325
6636.00,7.524788,24.95023,0.000034,24.040497,0.0005,1.325
6638.00,7.530961,24.95007,0.000035,24.040043,0.0005,1.325
6640.00,7.537192,24.95012,0.000035,24.039543,0.0005,1.324
6642.00,7.543884,24.94952,0.000036,24.039894,0.0005,1.323
6644.00,7.548945,24.94955,0.000037,24.040081,0.0004,1.323
6646.00,7.551099,24.95033,0.000037,24.039779,0.0005,1.323
6648.00,7.553507,24.94999,0.000038,24.040137,0.0005,1.323
6650.00,7.556687,24.95012,0.000037,24.039515,0.0005,1.323
6652.00,7.561107,24.95026,0.000037,24.039912,0.0005,1.322
6654.00,7.565308,24.94983,0.000040,24.039357,0.0005,1.322
6656.00,7.568336,24.94994,0.000038,24.039834,0.0005,1.323
6658.00,7.569849,24.94956,0.000037,24.039681,0.0005,1.323
6660.00,7.572634,24.94863,0.000037,24.039734,0.0005,1.323
6662.00,7.574567,24.94836,0.000038,24.040359,0.0005,1.322
6664.00,7.575983,24.94978,0.000039,24.040325,0.0004,1.322
6666.00,7.577385,24.94923,0.000039,24.039723,0.0005,1.322
6668.00,7.578440,24.94939,0.000037,24.039870,0.0004,1.322
6670.00,7.580053,24.94996,0.000038,24.040190,0.0005,1.322
6672.00,7.581947,24.95031,0.000038,24.040579,0.0005,1.322
6674.00,7.581516,24.94973,0.000037,24.040457,0.0004,1.322
6676.00,7.581677,24.95098,0.000037,24.040552,0.0004,1.322
6678.00,7.581675,24.95064,0.000037,24.040381,0.0005,1.322
6680.00,7.581541,24.95039,0.000036,24.039926,0.0005,1.322
6682.00,7.581874,24.95084,0.000036,24.039572,0.0004,1.322
6684.00,7.582668,24.95130,0.000037,24.040190,0.0005,1.321
6686.00,7.583189,24.95082,0.000037,24.040046,0.0005,1.322
6688.00,7.583043,24.95044,0.000038,24.039397,0.0005,1.322
6690.00,7.583706,24.94998,0.000037,24.039968,0.0005,1.322
6692.00,7.584867,24.95006,0.000037,24.039761,0.0005,1.322
6694.00,7.584849,24.95125,0.000036,24.039884,0.0004,1.322
6696.00,7.585939,24.95094,0.000037,24.040030,0.0005,1.322
6698.00,7.585936,24.95113,0.000035,24.039421,0.0005,1.322
6700.00,7.586667,24.95004,0.000037,24.039963,0.0005,1.322
6702.00,7.586210,24.94962,0.000036,24.040626,0.0005,1.322
6704.00,7.585392,24.95022,0.000036,24.039772,0.0005,1.322
6706.00,7.585187,24.94996,0.000036,24.039883,0.0005,1.322
6708.00,7.585358,24.95014,0.000038,24.040074,0.0004,1.322
6710.00,7.585434,24.95052,0.000037,24.040377,0.0005,1.322
6712.00,7.585909,24.94963,0.000037,24.039950,0.0005,1.322
6714.00,7.586061,24.94888,0.000036,24.039437,0.0004,1.322
6716.00,7.585237,24.94921,0.000036,24.040526,0.0004,1.322
6718.00,7.585258,24.94960,0.000036,24.039734,0.0004,1.321
6720.00,7.585874,24.94894,0.000038,24.039634,0.0005,1.322
6722.00,7.585980,24.94907,0.000037,24.039435,0.0004,1.322
6724.00,7.586117,24.94969,0.000037,24.039854,0.0004,1.321
6726.00,7.585873,24.94898,0.000037,24.039712,0.0004,1.322
6728.00,7.586562,24.94854,0.000036,24.039461,0.0004,1.322
6730.00,7.586756,24.94888,0.000037,24.039410,0.0004,1.322
6732.00,7.587117,24.94890,0.000037,24.040059,0.0004,1.321
6734.00,7.587616,24.94924,0.000036,24.039594,0.0004,1.321
6736.00,7.587451,24.94946,0.000035,24.039635,0.0004,1.322
6738.00,7.587038,24.94854,0.000035,24.040235,0.0005,1.321
6740.00,7.586870,24.94879,0.000037,24.040043,0.0004,1.321
6742.00,7.586594,24.94812,0.000037,24.039970,0.0004,1.322
6744.00,7.586074,24.94791,0.000037,24.039581,0.0004,1.321
6746.00,7.584986,24.94815,0.000037,24.040665,0.0005,1.321
6748.00,7.584856,24.94800,0.000037,24.040223,0.0005,1.321
6750.00,7.584917,24.94869,0.000036,24.040588,0.0005,1.321
6752.00,7.584995,24.94870,0.000036,24.040215,0.0005,1.321
6754.00,7.584332,24.94939,0.000036,24.039084,0.0005,1.322
6756.00,7.585147,24.95028,0.000036,24.039254,0.0004,1.321
6758.00,7.585403,24.94959,0.000036,24.040074,0.0005,1.322
6760.00,7.585276,24.94984,0.000036,24.039701,0.0005,1.321
6762.00,7.586308,24.94987,0.000036,24.040275,0.0004,1.321
6764.00,7.586901,24.94911,0.000035,24.040315,0.0004,1.322
6766.00,7.586553,24.94893,0.000036,24.040557,0.0005,1.322
6768.00,7.585844,24.94983,0.000037,24.039964,0.0004,1.322
6770.00,7.586064,24.94981,0.000037,24.039779,0.0004,1.321
6772.00,7.586762,24.95006,0.000037,24.039674,0.0005,1.321
6774.00,7.586672,24.95052,0.000037,24.039777,0.0005,1.321
6776.00,7.586534,24.94961,0.000036,24.040008,0.0004,1.322
6778.00,7.586429,24.94912,0.000037,24.039804,0.0005,1.320
6780.00,7.586069,24.95036,0.000038,24.040283,0.0004,1.321
6782.00,7.586319,24.95067,0.000036,24.040108,0.0004,1.321
6784.00,7.586583,24.95106,0.000037,24.039735,0.0005,1.321
6786.00,7.586772,24.95054,0.000036,24.039724,0.0005,1.321
6788.00,7.586639,24.95029,0.000036,24.039752,0.0004,1.321
6790.00,7.586227,24.95083,0.000037,24.039292,0.0005,1.321
6792.00,7.584876,24.95064,0.000038,24.039763,0.0005,1.321
6794.00,7.583805,24.95089,0.000037,24.040877,0.0004,1.321
6796.00,7.584314,24.95100,0.000037,24.040548,0.0004,1.321
6798.00,7.585199,24.95129,0.000037,24.040084,0.0005,1.321
6800.00,7.585216,24.95161,0.000036,24.040410,0.0005,1.321
6802.00,7.584896,24.95093,0.000036,24.040439,0.0004,1.321
6804.00,7.585563,24.95028,0.000036,24.040306,0.0004,1.321
6806.00,7.585848,24.94993,0.000037,24.040361,0.0004,1.320
6808.00,7.585219,24.94941,0.000036,24.040023,0.0004,1.321
6810.00,7.584648,24.95043,0.000037,24.039937,0.0005,1.321
6812.00,7.585383,24.95086,0.000037,24.040041,0.0004,1.321
6814.00,7.586030,24.95079,0.000036,24.039770,0.0004,1.320
6816.00,7.584357,24.95010,0.000036,24.039839,0.0004,1.321
6818.00,7.583923,24.95024,0.000036,24.039697,0.0004,1.321
6820.00,7.584252,24.95040,0.000036,24.039781,0.0004,1.321
6822.00,7.583940,24.95066,0.000036,24.039621,0.0004,1.321
6824.00,7.584131,24.95071,0.000036,24.039544,0.0004,1.320
6826.00,7.584867,24.95063,0.000037,24.039897,0.0004,1.320
6828.00,7.585022,24.94939,0.000036,24.039819,0.0004,1.320
6830.00,7.584808,24.94895,0.000037,24.040008,0.0004,1.321
6832.00,7.584991,24.94979,0.000038,24.040341,0.0005,1.320
6834.00,7.585371,24.94999,0.000036,24.040319,0.0005,1.320
6836.00,7.585987,24.95050,0.000037,24.039581,0.0005,1.320
6838.00,7.586667,24.95111,0.000037,24.039655,0.0005,1.320
6840.00,7.585786,24.95051,0.000037,24.039604,0.0004,1.320
6842.00,7.585418,24.95070,0.000038,24.039615,0.0004,1.320
6844.00,7.585880,24.95156,0.000038,24.040126,0.0005,1.320
6846.00,7.585949,24.95204,0.000037,24.039539,0.0005,1.321
6848.00,7.585502,24.95204,0.000036,24.040506,0.0004,1.320
6850.00,7.584447,24.95124,0.000037,24.039975,0.0005,1.320
6852.00,7.584887,24.95033,0.000036,24.039943,0.0004,1.319
6854.00,7.585511,24.95011,0.000037,24.039963,0.0004,1.320
6856.00,7.585355,24.95140,0.000037,24.040108,0.0004,1.320
6858.00,7.584699,24.95039,0.000037,24.040212,0.0005,1.320
6860.00,7.585250,24.95173,0.000037,24.039837,0.0004,1.319
6862.00,7.585527,24.95192,0.000038,24.039739,0.0005,1.320
6864.00,7.585262,24.95130,0.000037,24.040601,0.0004,1.320
6866.00,7.585138,24.95074,0.000037,24.040032,0.0004,1.319
6868.00,7.584722,24.95049,0.000037,24.040165,0.0005,1.319
6870.00,7.584680,24.95005,0.000037,24.039759,0.0005,1.320
6872.00,7.584402,24.94990,0.000036,24.039903,0.0005,1.320
6874.00,7.584243,24.95121,0.000036,24.040019,0.0005,1.320
6876.00,7.583501,24.95259,0.000037,24.040114,0.0005,1.320
6878.00,7.584121,24.95224,0.000036,24.040566,0.0005,1.320
6880.00,7.585021,24.95280,0.000037,24.039914,0.0005,1.319
6882.00,7.584803,24.95353,0.000036,24.040408,0.0004,1.320
6884.00,7.585810,24.95233,0.000036,24.040692,0.0005,1.320
6886.00,7.586755,24.95186,0.000036,24.040201,0.0005,1.320
6888.00,7.587051,24.95200,0.000037,24.040081,0.0004,1.320
6890.00,7.587254,24.95250,0.000037,24.040192,0.0004,1.320
6892.00,7.587089,24.95251,0.000037,24.039626,0.0005,1.320
6894.00,7.586918,24.95305,0.000037,24.040004,0.0004,1.319
6896.00,7.586581,24.95210,0.000037,24.040506,0.0005,1.319
6898.00,7.586451,24.95196,0.000037,24.039964,0.0004,1.318
6900.00,7.585899,24.95255,0.000038,24.040205,0.0005,1.319
6902.00,7.586571,24.95272,0.000038,24.040528,0.0005,1.320
6904.00,7.587208,24.95329,0.000038,24.040337,0.0005,1.319
6906.00,7.586859,24.95285,0.000037,24.040499,0.0004,1.319
6908.00,7.586528,24.95162,0.000037,24.040601,0.0005,1.319
6910.00,7.587003,24.95165,0.000037,24.039997,0.0005,1.319
6912.00,7.585838,24.95175,0.000037,24.039643,0.0005,1.319
6914.00,7.586044,24.95206,0.000038,24.039610,0.0005,1.319
6916.00,7.586065,24.95264,0.000037,24.040175,0.0005,1.319
6918.00,7.586363,24.95264,0.000036,24.040279,0.0005,1.319
6920.00,7.586733,24.95243,0.000037,24.039835,0.0004,1.319
6922.00,7.586296,24.95210,0.000036,24.039623,0.0004,1.319
6924.00,7.585910,24.95100,0.000036,24.039714,0.0005,1.320
6926.00,7.585832,24.95082,0.000037,24.039855,0.0005,1.319
6928.00,7.586320,24.95164,0.000036,24.040152,0.0005,1.319
6930.00,7.585363,24.95082,0.000037,24.039308,0.0005,1.318
6932.00,7.585671,24.95202,0.000037,24.039759,0.0005,1.319
6934.00,7.585518,24.95235,0.000038,24.040237,0.0004,1.319
6936.00,7.585792,24.95251,0.000036,24.039746,0.0005,1.319
6938.00,7.586330,24.95230,0.000038,24.039441,0.0005,1.318
6940.00,7.586276,24.95144,0.000037,24.040228,0.0005,1.319
6942.00,7.586418,24.94999,0.000036,24.040450,0.0005,1.319
6944.00,7.586290,24.95108,0.000037,24.040974,0.0005,1.319
6946.00,7.586513,24.95192,0.000037,24.040225,0.0005,1.319
6948.00,7.585988,24.95190,0.000038,24.039988,0.0005,1.319
6950.00,7.585251,24.95174,0.000038,24.040379,0.0005,1.318
6952.00,7.585636,24.95196,0.000036,24.039566,0.0005,1.319
6954.00,7.586007,24.95177,0.000036,24.039839,0.0005,1.319
6956.00,7.586169,24.95213,0.000037,24.039899,0.0005,1.319
6958.00,7.586607,24.95239,0.000038,24.039741,0.0005,1.319
6960.00,7.586541,24.95183,0.000037,24.039930,0.0005,1.319
6962.00,7.585822,24.95169,0.000038,24.040275,0.0005,1.319
6964.00,7.586067,24.95152,0.000037,24.039806,0.0005,1.319
6966.00,7.586333,24.95107,0.000035,24.039950,0.0005,1.319
6968.00,7.585850,24.95092,0.000036,24.039892,0.0005,1.319
6970.00,7.585377,24.95053,0.000036,24.039354,0.0005,1.319
6972.00,7.584766,24.94963,0.000036,24.039879,0.0005,1.318
6974.00,7.584688,24.94995,0.000037,24.040306,0.0005,1.319
6976.00,7.584903,24.95082,0.000038,24.039641,0.0005,1.318
6978.00,7.584789,24.95138,0.000037,24.040041,0.0004,1.319
6980.00,7.584463,24.95153,0.000037,24.040015,0.0004,1.319
6982.00,7.584006,24.95134,0.000035,24.039826,0.0004,1.318
6984.00,7.584876,24.95054,0.000035,24.039943,0.0005,1.319
6986.00,7.584947,24.95072,0.000037,24.039188,0.0004,1.318
6988.00,7.584607,24.95117,0.000037,24.040377,0.0004,1.319
6990.00,7.584760,24.95187,0.000035,24.039350,0.0005,1.319
6992.00,7.584689,24.95235,0.000035,24.040046,0.0004,1.319
6994.00,7.584676,24.95223,0.000036,24.040359,0.0005,1.319
6996.00,7.585066,24.95278,0.000037,24.040052,0.0005,1.318
6998.00,7.585668,24.95186,0.000037,24.039552,0.0005,1.318
7000.00,7.585355,24.95113,0.000038,24.039337,0.0005,1.319
7002.00,7.584854,24.95084,0.000036,24.040161,0.0005,1.319
7004.00,7.584847,24.95162,0.000037,24.039786,0.0005,1.318
7006.00,7.584626,24.95106,0.000037,24.039610,0.0005,1.319
7008.00,7.585068,24.95066,0.000037,24.040163,0.0005,1.318
7010.00,7.585197,24.95025,0.000037,24.040070,0.0005,1.318
7012.00,7.585196,24.95101,0.000037,24.039797,0.0005,1.318
7014.00,7.586185,24.95098,0.000037,24.039939,0.0004,1.318
7016.00,7.586617,24.95103,0.000037,24.039610,0.0005,1.318
7018.00,7.585990,24.95168,0.000037,24.040188,0.0005,1.319
7020.00,7.585477,24.95173,0.000036,24.039639,0.0004,1.318
7022.00,7.585711,24.95149,0.000036,24.040443,0.0005,1.318
7024.00,7.586303,24.95109,0.000036,24.040057,0.0005,1.318
7026.00,7.586247,24.95106,0.000036,24.040361,0.0005,1.318
7028.00,7.585044,24.95114,0.000035,24.040675,0.0004,1.319
7030.00,7.585709,24.95064,0.000037,24.040557,0.0005,1.318
7032.00,7.585624,24.95078,0.000036,24.040157,0.0005,1.319
7034.00,7.586021,24.95120,0.000036,24.039957,0.0005,1.318
7036.00,7.585700,24.95179,0.000037,24.040099,0.0005,1.319
7038.00,7.584706,24.95124,0.000036,24.040450,0.0005,1.318
7040.00,7.584177,24.95149,0.000037,24.039699,0.0005,1.318
7042.00,7.584522,24.95200,0.000037,24.039939,0.0004,1.318
7044.00,7.585242,24.95156,0.000036,24.039970,0.0005,1.319
7046.00,7.585978,24.95100,0.000038,24.040221,0.0005,1.318
7048.00,7.585649,24.95253,0.000038,24.039470,0.0005,1.318
7050.00,7.585903,24.95169,0.000038,24.040514,0.0005,1.318
7052.00,7.586185,24.95154,0.000037,24.040317,0.0006,1.318
7054.00,7.585517,24.95154,0.000037,24.040254,0.0005,1.318
7056.00,7.586138,24.95127,0.000035,24.039975,0.0005,1.317
7058.00,7.587173,24.95092,0.000038,24.038955,0.0004,1.318
7060.00,7.587035,24.95077,0.000036,24.039526,0.0005,1.318
7062.00,7.587177,24.95069,0.000037,24.039594,0.0005,1.318
7064.00,7.587297,24.95178,0.000036,24.040248,0.0005,1.319
7066.00,7.587069,24.95127,0.000037,24.040206,0.0004,1.318
7068.00,7.586584,24.95135,0.000037,24.040379,0.0005,1.318
7070.00,7.587009,24.95197,0.000037,24.039961,0.0005,1.317
7072.00,7.586741,24.95117,0.000037,24.040032,0.0005,1.318
7074.00,7.586591,24.95139,0.000037,24.040234,0.0005,1.318
7076.00,7.585780,24.95136,0.000037,24.040066,0.0005,1.318
7078.00,7.586157,24.95080,0.000036,24.039984,0.0005,1.317
7080.00,7.585899,24.95135,0.000037,24.040037,0.0005,1.318
7082.00,7.586000,24.95126,0.000036,24.040023,0.0005,1.318
7084.00,7.586091,24.95070,0.000038,24.040819,0.0005,1.318
7086.00,7.586991,24.95170,0.000038,24.040395,0.0005,1.318
7088.00,7.586442,24.95164,0.000037,24.040001,0.0005,1.319
7090.00,7.586536,24.95076,0.000036,24.039779,0.0005,1.319
7092.00,7.587288,24.95045,0.000037,24.039624,0.0005,1.319
7094.00,7.587745,24.95097,0.000036,24.039603,0.0005,1.319
7096.00,7.587557,24.95199,0.000036,24.040041,0.0005,1.318
7098.00,7.587783,24.95170,0.000035,24.040130,0.0005,1.318
7100.00,7.588658,24.95210,0.000038,24.040608,0.0005,1.317
7102.00,7.588372,24.95246,0.000037,24.040179,0.0005,1.318
7104.00,7.588064,24.95288,0.000037,24.040044,0.0005,1.318
7106.00,7.587061,24.95327,0.000037,24.039412,0.0005,1.319
7108.00,7.587239,24.95393,0.000037,24.040088,0.0005,1.318
7110.00,7.586972,24.95307,0.000035,24.040423,0.0005,1.318
7112.00,7.587142,24.95329,0.000036,24.040230,0.0005,1.318
7114.00,7.586667,24.95349,0.000036,24.040310,0.0004,1.318
7116.00,7.585938,24.95336,0.000037,24.039846,0.0005,1.318
7118.00,7.585717,24.95254,0.000036,24.039781,0.0005,1.318
7120.00,7.585550,24.95249,0.000036,24.039668,0.0005,1.318
7122.00,7.585130,24.95220,0.000036,24.039975,0.0004,1.318
7124.00,7.584642,24.95190,0.000037,24.039304,0.0005,1.318
7126.00,7.584034,24.95157,0.000036,24.040055,0.0004,1.319
7128.00,7.583909,24.95167,0.000035,24.040455,0.0005,1.318
7130.00,7.584570,24.95177,0.000036,24.039917,0.0004,1.318
7132.00,7.585370,24.95171,0.000037,24.040439,0.0004,1.318
7134.00,7.584616,24.95221,0.000037,24.039988,0.0005,1.319
7136.00,7.585086,24.95204,0.000036,24.039168,0.0005,1.319
7138.00,7.585482,24.95151,0.000037,24.039804,0.0005,1.317
7140.00,7.584119,24.95142,0.000037,24.039635,0.0004,1.318
7142.00,7.584713,24.95161,0.000037,24.039855,0.0005,1.318
7144.00,7.584838,24.95048,0.000037,24.039932,0.0005,1.318
7146.00,7.585299,24.95098,0.000038,24.040255,0.0005,1.318
7148.00,7.585833,24.95049,0.000037,24.039801,0.0005,1.319
7150.00,7.586509,24.95105,0.000036,24.040537,0.0005,1.319
7152.00,7.586383,24.95141,0.000038,24.039441,0.0004,1.318
7154.00,7.586104,24.95072,0.000037,24.040026,0.0005,1.319
7156.00,7.586292,24.95090,0.000035,24.039801,0.0005,1.319
7158.00,7.586370,24.94967,0.000037,24.040439,0.0005,1.318
7160.00,7.587395,24.94976,0.000036,24.039899,0.0005,1.318
7162.00,7.587875,24.94917,0.000036,24.040154,0.0005,1.319
7164.00,7.588216,24.94933,0.000036,24.040372,0.0005,1.318
7166.00,7.587378,24.94933,0.000037,24.040183,0.0005,1.318
7168.00,7.587281,24.94956,0.000036,24.040225,0.0005,1.318
7170.00,7.587515,24.95067,0.000037,24.039741,0.0005,1.318
7172.00,7.587796,24.95058,0.000037,24.039288,0.0005,1.318
7174.00,7.588049,24.95052,0.000037,24.040021,0.0005,1.318
7176.00,7.587197,24.95100,0.000037,24.039868,0.0005,1.318
7178.00,7.586308,24.95206,0.000037,24.039719,0.0005,1.318
7180.00,7.586563,24.95170,0.000037,24.040135,0.0005,1.318
7182.00,7.586549,24.95070,0.000037,24.039912,0.0005,1.318
7184.00,7.585859,24.95046,0.000037,24.039450,0.0004,1.319
7186.00,7.585027,24.95071,0.000037,24.039619,0.0005,1.318
7188.00,7.585156,24.95104,0.000038,24.040259,0.0005,1.318
7190.00,7.585913,24.95135,0.000037,24.040077,0.0005,1.318
7192.00,7.586073,24.95181,0.000037,24.039986,0.0005,1.318
7194.00,7.586641,24.95153,0.000036,24.040112,0.0005,1.318
7196.00,7.586364,24.95098,0.000038,24.040143,0.0005,1.318
7198.00,7.585909,24.95063,0.000038,24.039904,0.0005,1.318
7200.00,7.585963,24.95073,0.000037,24.040381,0.0005,1.318
7202.00,7.586008,24.95135,0.000037,24.039692,0.0005,1.318
@12,12.0000,24.0
7204.00,7.586143,24.95240,0.000037,24.040172,0.0004,1.318
7206.00,7.584025,24.95140,0.000037,24.039797,0.0005,1.318
7208.00,7.577599,24.95190,0.000038,24.039906,0.0005,1.317
7210.00,7.568614,24.95257,0.000037,24.039497,0.0004,1.317
7212.00,7.557845,24.95124,0.000038,24.040106,0.0004,1.317
7214.00,7.547733,24.95181,0.000038,24.039057,0.0004,1.317
7216.00,7.538174,24.95207,0.000036,24.040188,0.0005,1.319
7218.00,7.530484,24.95290,0.000035,24.040083,0.0004,1.318
7220.00,7.524317,24.95312,0.000035,24.039450,0.0005,1.319
7222.00,7.520684,24.95152,0.000036,24.040139,0.0005,1.319
7224.00,7.518790,24.95150,0.000036,24.040292,0.0005,1.319
7226.00,7.516837,24.95185,0.000036,24.039515,0.0004,1.319
7228.00,7.514813,24.95137,0.000036,24.039197,0.0004,1.319
7230.00,7.514271,24.95103,0.000035,24.040306,0.0004,1.320
7232.00,7.517187,24.95152,0.000034,24.039861,0.0005,1.320
7234.00,7.523503,24.95194,0.000034,24.039995,0.0005,1.320
7236.00,7.531831,24.95148,0.000036,24.039574,0.0005,1.320
7238.00,7.538378,24.95112,0.000036,24.040394,0.0005,1.320
7240.00,7.543848,24.95071,0.000037,24.040014,0.0005,1.319
7242.00,7.548589,24.95125,0.000038,24.040377,0.0005,1.318
7244.00,7.552257,24.95187,0.000037,24.040199,0.0005,1.318
7246.00,7.555598,24.95227,0.000038,24.040390,0.0005,1.318
7248.00,7.558341,24.95087,0.000038,24.039134,0.0005,1.318
7250.00,7.560807,24.95101,0.000037,24.039590,0.0005,1.318
7252.00,7.564000,24.95205,0.000037,24.039864,0.0005,1.318
7254.00,7.568588,24.95178,0.000037,24.039528,0.0005,1.318
7256.00,7.570893,24.95173,0.000038,24.040330,0.0005,1.318
7258.00,7.573555,24.95126,0.000037,24.039617,0.0005,1.318
7260.00,7.575778,24.95142,0.000038,24.039837,0.0005,1.318
7262.00,7.577609,24.95091,0.000037,24.040010,0.0004,1.319
7264.00,7.578653,24.95095,0.000037,24.039977,0.0005,1.318
7266.00,7.579248,24.95190,0.000037,24.039530,0.0005,1.318
7268.00,7.579576,24.95250,0.000039,24.040428,0.0005,1.318
7270.00,7.581478,24.95180,0.000036,24.040603,0.0005,1.318
7272.00,7.582627,24.95186,0.000038,24.039566,0.0005,1.318
7274.00,7.583520,24.95148,0.000038,24.040135,0.0005,1.318
7276.00,7.583492,24.95213,0.000038,24.039770,0.0005,1.317
7278.00,7.583560,24.95179,0.000037,24.039574,0.0004,1.318
7280.00,7.583645,24.95147,0.000036,24.039081,0.0005,1.318
7282.00,7.583080,24.95202,0.000037,24.039630,0.0005,1.319
7284.00,7.583288,24.95128,0.000035,24.039701,0.0005,1.318
7286.00,7.583453,24.95098,0.000036,24.039288,0.0005,1.318
7288.00,7.584343,24.95007,0.000037,24.039368,0.0005,1.318
7290.00,7.585100,24.95012,0.000037,24.039301,0.0005,1.318
7292.00,7.585256,24.95089,0.000037,24.039814,0.0004,1.318
7294.00,7.585700,24.95187,0.000037,24.039052,0.0005,1.318
7296.00,7.586004,24.95168,0.000037,24.039712,0.0005,1.318
7298.00,7.586491,24.95146,0.000037,24.040350,0.0005,1.318
7300.00,7.586770,24.95065,0.000038,24.040725,0.0005,1.317
7302.00,7.586955,24.95012,0.000038,24.039026,0.0005,1.317
7304.00,7.587354,24.95075,0.000038,24.039959,0.0005,1.318
7306.00,7.587153,24.95051,0.000039,24.040225,0.0005,1.318
7308.00,7.587591,24.95026,0.000039,24.040044,0.0005,1.318
7310.00,7.588288,24.95024,0.000037,24.040266,0.0005,1.318
7312.00,7.588195,24.95097,0.000039,24.040108,0.0005,1.318
7314.00,7.587497,24.95132,0.000038,24.039801,0.0005,1.319
7316.00,7.586622,24.95154,0.000036,24.039774,0.0004,1.318
7318.00,7.585550,24.95143,0.000037,24.039770,0.0005,1.318
7320.00,7.586252,24.95169,0.000036,24.039859,0.0005,1.319
7322.00,7.586617,24.95166,0.000036,24.038443,0.0005,1.318
7324.00,7.586928,24.95107,0.000037,24.039895,0.0005,1.319
7326.00,7.587652,24.95039,0.000037,24.039524,0.0004,1.318
7328.00,7.588067,24.94953,0.000037,24.039532,0.0004,1.318
7330.00,7.587856,24.94992,0.000038,24.039486,0.0005,1.318
7332.00,7.587766,24.95003,0.000037,24.039726,0.0004,1.318
7334.00,7.587177,24.95082,0.000037,24.039690,0.0004,1.318
7336.00,7.586940,24.95117,0.000037,24.039904,0.0005,1.318
7338.00,7.586531,24.95072,0.000036,24.040274,0.0005,1.318
7340.00,7.586910,24.95082,0.000037,24.040043,0.0005,1.319
7342.00,7.586707,24.95127,0.000036,24.040150,0.0005,1.318
7344.00,7.586793,24.95137,0.000037,24.040179,0.0005,1.318
7346.00,7.586920,24.95107,0.000036,24.040030,0.0005,1.319
7348.00,7.587656,24.95114,0.000036,24.039566,0.0005,1.318
7350.00,7.588396,24.95101,0.000037,24.040210,0.0005,1.318
7352.00,7.587956,24.95106,0.000037,24.040505,0.0005,1.319
7354.00,7.588170,24.95150,0.000037,24.040172,0.0005,1.318
7356.00,7.587620,24.95116,0.000036,24.040399,0.0005,1.319
7358.00,7.587281,24.95084,0.000037,24.040359,0.0005,1.318
7360.00,7.587608,24.95026,0.000036,24.039610,0.0004,1.318
7362.00,7.586971,24.94969,0.000036,24.039824,0.0005,1.318
7364.00,7.586753,24.94891,0.000037,24.039614,0.0005,1.319
7366.00,7.586536,24.94870,0.000037,24.039683,0.0005,1.319
7368.00,7.585541,24.94945,0.000037,24.039915,0.0005,1.318
7370.00,7.585170,24.94939,0.000037,24.040414,0.0005,1.319
7372.00,7.584893,24.94966,0.000036,24.040328,0.0005,1.319
7374.00,7.585708,24.95015,0.000036,24.039941,0.0005,1.318
7376.00,7.586103,24.95081,0.000037,24.040023,0.0005,1.319
7378.00,7.586175,24.95088,0.000037,24.039175,0.0005,1.318
7380.00,7.585974,24.95182,0.000037,24.039828,0.0005,1.318
7382.00,7.584858,24.95154,0.000037,24.040108,0.0005,1.319
7384.00,7.584302,24.95077,0.000037,24.040135,0.0005,1.319
7386.00,7.584987,24.95125,0.000037,24.040306,0.0005,1.319
7388.00,7.585571,24.95130,0.000037,24.039837,0.0005,1.318
7390.00,7.586369,24.95122,0.000038,24.039761,0.0005,1.319
7392.00,7.586334,24.94999,0.000037,24.039559,0.0005,1.319
7394.00,7.587505,24.95014,0.000038,24.039781,0.0005,1.319
7396.00,7.587060,24.95077,0.000037,24.040230,0.0005,1.318
7398.00,7.586830,24.95067,0.000037,24.040294,0.0005,1.318
7400.00,7.586632,24.94995,0.000036,24.040250,0.0005,1.319
7402.00,7.586557,24.94955,0.000038,24.040121,0.0005,1.318
7404.00,7.587669,24.94947,0.000038,24.039917,0.0005,1.318
7406.00,7.588516,24.94993,0.000037,24.040186,0.0005,1.319
7408.00,7.587764,24.94987,0.000036,24.040099,0.0005,1.320
7410.00,7.587350,24.94983,0.000037,24.040421,0.0005,1.318
7412.00,7.587771,24.94931,0.000038,24.039643,0.0005,1.319
7414.00,7.587193,24.94881,0.000036,24.040155,0.0005,1.319
7416.00,7.586774,24.95030,0.000037,24.040004,0.0005,1.319
7418.00,7.586982,24.95046,0.000037,24.039928,0.0005,1.319
7420.00,7.585217,24.95142,0.000038,24.040115,0.0005,1.318
7422.00,7.584058,24.95078,0.000038,24.040114,0.0005,1.319
7424.00,7.584119,24.95132,0.000037,24.039646,0.0005,1.319
7426.00,7.584123,24.95192,0.000037,24.039734,0.0005,1.319
7428.00,7.584242,24.95236,0.000037,24.040106,0.0005,1.319
7430.00,7.583982,24.95239,0.000037,24.039608,0.0005,1.320
7432.00,7.584122,24.95197,0.000037,24.039874,0.0005,1.319
7434.00,7.584292,24.95205,0.000038,24.039699,0.0005,1.318
7436.00,7.584710,24.95268,0.000038,24.039877,0.0005,1.319
7438.00,7.585175,24.95293,0.000037,24.039877,0.0005,1.319
7440.00,7.584709,24.95285,0.000038,24.040325,0.0005,1.319
7442.00,7.584166,24.95213,0.000036,24.040075,0.0005,1.318
7444.00,7.584117,24.95313,0.000037,24.040054,0.0005,1.319
7446.00,7.585263,24.95262,0.000038,24.039877,0.0005,1.319
7448.00,7.586010,24.95213,0.000037,24.039872,0.0005,1.319
7450.00,7.586714,24.95182,0.000037,24.040237,0.0004,1.319
7452.00,7.586730,24.95216,0.000036,24.039464,0.0005,1.319
7454.00,7.585961,24.95294,0.000036,24.040215,0.0005,1.319
7456.00,7.585785,24.95137,0.000036,24.039864,0.0004,1.319
7458.00,7.586235,24.95200,0.000036,24.039688,0.0005,1.320
7460.00,7.587040,24.95326,0.000036,24.039130,0.0005,1.319
7462.00,7.587375,24.95385,0.000036,24.039919,0.0005,1.319
7464.00,7.586752,24.95352,0.000036,24.039654,0.0005,1.319
7466.00,7.587241,24.95240,0.000036,24.039772,0.0005,1.319
7468.00,7.586893,24.95243,0.000036,24.039628,0.0005,1.318
7470.00,7.587033,24.95209,0.000037,24.040105,0.0005,1.319
7472.00,7.587597,24.95297,0.000038,24.039824,0.0005,1.319
7474.00,7.587914,24.95389,0.000037,24.040019,0.0005,1.319
7476.00,7.587550,24.95482,0.000036,24.039714,0.0005,1.319
7478.00,7.586725,24.95545,0.000037,24.039652,0.0005,1.319
7480.00,7.587182,24.95481,0.000037,24.039297,0.0005,1.320
7482.00,7.586307,24.95486,0.000037,24.039634,0.0004,1.319
7484.00,7.586651,24.95424,0.000036,24.040241,0.0005,1.320
7486.00,7.586796,24.95479,0.000036,24.040217,0.0005,1.319
7488.00,7.586848,24.95429,0.000036,24.040208,0.0004,1.319
7490.00,7.586523,24.95488,0.000038,24.039377,0.0004,1.319
7492.00,7.586541,24.95482,0.000038,24.040024,0.0005,1.319
7494.00,7.585540,24.95374,0.000037,24.039806,0.0005,1.319
7496.00,7.585553,24.95341,0.000036,24.039928,0.0005,1.319
7498.00,7.585430,24.95384,0.000038,24.040166,0.0005,1.319
7500.00,7.585089,24.95348,0.000037,24.039399,0.0005,1.318
7502.00,7.585284,24.95282,0.000037,24.040381,0.0005,1.320
7504.00,7.585391,24.95389,0.000038,24.039606,0.0005,1.320
7506.00,7.585611,24.95433,0.000037,24.039254,0.0005,1.319
7508.00,7.584597,24.95447,0.000037,24.039721,0.0005,1.320
7510.00,7.584476,24.95499,0.000037,24.039599,0.0004,1.320
7512.00,7.584537,24.95466,0.000037,24.040030,0.0005,1.320
7514.00,7.585542,24.95466,0.000037,24.039783,0.0005,1.319
7516.00,7.587800,24.95506,0.000038,24.039575,0.0005,1.319
7518.00,7.586832,24.95413,0.000037,24.039777,0.0005,1.320
7520.00,7.586952,24.95371,0.000038,24.040628,0.0005,1.320
7522.00,7.587416,24.95325,0.000036,24.039757,0.0005,1.320
7524.00,7.586415,24.95326,0.000037,24.039528,0.0005,1.319
7526.00,7.586511,24.95340,0.000037,24.039657,0.0005,1.319
7528.00,7.586835,24.95302,0.000037,24.039970,0.0005,1.320
7530.00,7.587135,24.95306,0.000037,24.040766,0.0005,1.320
7532.00,7.586944,24.95330,0.000037,24.039674,0.0005,1.320
7534.00,7.587199,24.95286,0.000038,24.040034,0.0005,1.319
7536.00,7.587412,24.95276,0.000039,24.039828,0.0005,1.319
7538.00,7.586720,24.95328,0.000038,24.040301,0.0005,1.319
7540.00,7.586656,24.95446,0.000038,24.040814,0.0005,1.319
7542.00,7.585867,24.95442,0.000037,24.040110,0.0005,1.319
7544.00,7.586594,24.95419,0.000037,24.040188,0.0005,1.320
7546.00,7.587135,24.95396,0.000038,24.040410,0.0005,1.320
7548.00,7.587877,24.95307,0.000037,24.039895,0.0005,1.320
7550.00,7.587470,24.95283,0.000037,24.039470,0.0005,1.319
7552.00,7.587362,24.95422,0.000037,24.039854,0.0005,1.319
7554.00,7.587776,24.95319,0.000037,24.040054,0.0005,1.320
7556.00,7.588269,24.95350,0.000036,24.040083,0.0005,1.320
7558.00,7.587973,24.95387,0.000036,24.040503,0.0005,1.320
7560.00,7.587015,24.95419,0.000036,24.039246,0.0005,1.320
7562.00,7.587732,24.95417,0.000038,24.039917,0.0005,1.320
7564.00,7.588018,24.95338,0.000036,24.039748,0.0005,1.320
7566.00,7.586520,24.95357,0.000037,24.039828,0.0005,1.319
7568.00,7.585855,24.95320,0.000037,24.040857,0.0005,1.320
7570.00,7.586214,24.95292,0.000036,24.039786,0.0005,1.320
7572.00,7.586148,24.95338,0.000038,24.039717,0.0005,1.320
7574.00,7.585665,24.95249,0.000037,24.040155,0.0005,1.320
7576.00,7.585069,24.95248,0.000037,24.039952,0.0005,1.320
7578.00,7.585009,24.95329,0.000037,24.039328,0.0005,1.321
7580.00,7.585752,24.95435,0.000036,24.040517,0.0005,1.321
7582.00,7.586848,24.95489,0.000035,24.040030,0.0005,1.320
7584.00,7.586582,24.95465,0.000037,24.039746,0.0005,1.320
7586.00,7.586342,24.95389,0.000037,24.040485,0.0005,1.320
7588.00,7.585729,24.95444,0.000038,24.039761,0.0004,1.320
7590.00,7.586795,24.95367,0.000038,24.040212,0.0004,1.320
7592.00,7.586703,24.95480,0.000037,24.040523,0.0005,1.321
7594.00,7.585976,24.95464,0.000036,24.039786,0.0005,1.320
7596.00,7.586257,24.95447,0.000037,24.039235,0.0004,1.321
7598.00,7.586153,24.95536,0.000036,24.039795,0.0005,1.321
7600.00,7.586844,24.95525,0.000037,24.039850,0.0005,1.320
7602.00,7.588171,24.95402,0.000036,24.039792,0.0005,1.320
7604.00,7.586989,24.95370,0.000037,24.040650,0.0005,1.320
7606.00,7.586360,24.95426,0.000037,24.040286,0.0005,1.321
7608.00,7.585525,24.95483,0.000037,24.040375,0.0005,1.320
7610.00,7.585324,24.95492,0.000038,24.039950,0.0005,1.320
7612.00,7.585534,24.95554,0.000038,24.039168,0.0005,1.320
7614.00,7.586328,24.95445,0.000038,24.040012,0.0005,1.321
7616.00,7.586695,24.95444,0.000038,24.039790,0.0005,1.320
7618.00,7.586606,24.95441,0.000037,24.040030,0.0005,1.320
7620.00,7.586796,24.95395,0.000037,24.040117,0.0004,1.321
7622.00,7.586219,24.95385,0.000036,24.039686,0.0005,1.320
7624.00,7.587107,24.95366,0.000037,24.039741,0.0005,1.320
7626.00,7.587419,24.95257,0.000039,24.040195,0.0005,1.321
7628.00,7.586644,24.95394,0.000038,24.039730,0.0005,1.320
7630.00,7.586326,24.95414,0.000038,24.040523,0.0005,1.320
7632.00,7.586777,24.95386,0.000038,24.040037,0.0005,1.320
7634.00,7.586675,24.95397,0.000037,24.041028,0.0005,1.321
7636.00,7.586372,24.95380,0.000036,24.040321,0.0005,1.321
7638.00,7.585766,24.95297,0.000037,24.040457,0.0005,1.321
7640.00,7.586007,24.95288,0.000038,24.040465,0.0005,1.321
7642.00,7.585727,24.95283,0.000038,24.040215,0.0005,1.320
7644.00,7.586502,24.95301,0.000037,24.039975,0.0005,1.321
7646.00,7.586625,24.95338,0.000037,24.040534,0.0005,1.321
7648.00,7.586903,24.95345,0.000038,24.040294,0.0004,1.321
7650.00,7.587919,24.95350,0.000037,24.040245,0.0005,1.321
7652.00,7.587462,24.95312,0.000036,24.039161,0.0005,1.321
7654.00,7.587534,24.95315,0.000037,24.039992,0.0005,1.321
7656.00,7.587574,24.95289,0.000036,24.040754,0.0005,1.321
7658.00,7.587279,24.95223,0.000036,24.039917,0.0005,1.321
7660.00,7.587819,24.95225,0.000036,24.040221,0.0005,1.321
7662.00,7.587827,24.95302,0.000037,24.040255,0.0005,1.321
7664.00,7.587104,24.95264,0.000038,24.039261,0.0005,1.321
7666.00,7.587018,24.95293,0.000037,24.039743,0.0005,1.321
7668.00,7.587158,24.95243,0.000036,24.040217,0.0005,1.321
7670.00,7.588027,24.95305,0.000038,24.040323,0.0005,1.321
7672.00,7.588205,24.95325,0.000038,24.039859,0.0005,1.321
7674.00,7.588390,24.95383,0.000038,24.040305,0.0005,1.320
7676.00,7.587894,24.95401,0.000038,24.040317,0.0005,1.321
7678.00,7.586744,24.95294,0.000037,24.040348,0.0005,1.321
7680.00,7.585737,24.95273,0.000037,24.040859,0.0005,1.321
7682.00,7.585617,24.95268,0.000037,24.039748,0.0005,1.321
7684.00,7.585607,24.95312,0.000037,24.040037,0.0005,1.321
7686.00,7.584522,24.95327,0.000039,24.040445,0.0005,1.321
7688.00,7.585026,24.95343,0.000039,24.040139,0.0005,1.321
7690.00,7.585508,24.95295,0.000037,24.040537,0.0005,1.321
7692.00,7.585868,24.95310,0.000038,24.040146,0.0005,1.321
7694.00,7.585789,24.95199,0.000037,24.040581,0.0005,1.322
7696.00,7.585891,24.95269,0.000037,24.040410,0.0005,1.322
7698.00,7.586382,24.95214,0.000038,24.039657,0.0005,1.321
7700.00,7.586296,24.95255,0.000037,24.040001,0.0005,1.321
7702.00,7.587202,24.95249,0.000037,24.040405,0.0005,1.321
7704.00,7.587188,24.95233,0.000038,24.039915,0.0005,1.321
7706.00,7.586620,24.95167,0.000038,24.040208,0.0005,1.321
7708.00,7.587094,24.95130,0.000037,24.039766,0.0005,1.321
7710.00,7.587471,24.95111,0.000037,24.040868,0.0005,1.321
7712.00,7.587277,24.95160,0.000039,24.039943,0.0005,1.321
7714.00,7.587383,24.95132,0.000037,24.039621,0.0005,1.321
7716.00,7.588084,24.95139,0.000037,24.040588,0.0005,1.321
7718.00,7.587743,24.95133,0.000037,24.040366,0.0005,1.322
7720.00,7.586777,24.95145,0.000037,24.040654,0.0005,1.322
7722.00,7.587290,24.95170,0.000037,24.040319,0.0005,1.322
7724.00,7.587436,24.95157,0.000039,24.039886,0.0005,1.322
7726.00,7.587278,24.95179,0.000037,24.039886,0.0005,1.321
7728.00,7.587061,24.95265,0.000038,24.040255,0.0005,1.321
7730.00,7.586326,24.95198,0.000037,24.040266,0.0005,1.321
7732.00,7.586079,24.95297,0.000036,24.039410,0.0005,1.321
7734.00,7.586281,24.95392,0.000038,24.040610,0.0005,1.321
7736.00,7.584813,24.95296,0.000038,24.040041,0.0005,1.322
7738.00,7.585694,24.95332,0.000038,24.039701,0.0005,1.322
7740.00,7.585697,24.95317,0.000036,24.040721,0.0005,1.322
7742.00,7.585040,24.95211,0.000036,24.039470,0.0005,1.322
7744.00,7.584959,24.95353,0.000038,24.039944,0.0005,1.322
7746.00,7.585775,24.95328,0.000037,24.039581,0.0005,1.322
7748.00,7.585803,24.95441,0.000037,24.040023,0.0005,1.322
7750.00,7.585552,24.95369,0.000036,24.040030,0.0005,1.322
7752.00,7.585581,24.95424,0.000037,24.039694,0.0005,1.321
7754.00,7.586246,24.95434,0.000036,24.039630,0.0005,1.321
7756.00,7.586427,24.95500,0.000038,24.041055,0.0005,1.321
7758.00,7.586549,24.95543,0.000037,24.040177,0.0005,1.322
7760.00,7.587079,24.95458,0.000037,24.040497,0.0005,1.322
7762.00,7.587224,24.95538,0.000037,24.040170,0.0005,1.322
7764.00,7.587861,24.95566,0.000037,24.040828,0.0005,1.322
7766.00,7.587955,24.95532,0.000037,24.040183,0.0005,1.322
7768.00,7.587912,24.95570,0.000037,24.040188,0.0005,1.322
7770.00,7.588816,24.95562,0.000037,24.040066,0.0005,1.321
7772.00,7.588977,24.95523,0.000038,24.040172,0.0005,1.322
7774.00,7.588402,24.95604,0.000038,24.039799,0.0005,1.322
7776.00,7.587313,24.95546,0.000037,24.040354,0.0005,1.322
7778.00,7.587293,24.95550,0.000038,24.040039,0.0005,1.322
7780.00,7.587554,24.95636,0.000038,24.039735,0.0005,1.322
7782.00,7.587274,24.95639,0.000037,24.040084,0.0005,1.322
7784.00,7.587740,24.95628,0.000038,24.039859,0.0005,1.322
7786.00,7.587580,24.95689,0.000038,24.039839,0.0005,1.321
7788.00,7.586305,24.95659,0.000039,24.040330,0.0005,1.322
7790.00,7.586120,24.95540,0.000037,24.040515,0.0005,1.322
7792.00,7.585669,24.95546,0.000037,24.039806,0.0005,1.323
7794.00,7.586195,24.95497,0.000037,24.040135,0.0005,1.322
7796.00,7.586455,24.95558,0.000037,24.040179,0.0005,1.322
7798.00,7.586204,24.95607,0.000036,24.040361,0.0005,1.322
7800.00,7.586164,24.95615,0.000038,24.040632,0.0005,1.321
7802.00,7.586570,24.95472,0.000038,24.039939,0.0005,1.322
@13,12.0000,24.0
7804.00,7.585768,24.95463,0.000038,24.040608,0.0005,1.321
7806.00,7.583910,24.95534,0.000038,24.040243,0.0005,1.322
7808.00,7.577563,24.95490,0.000038,24.040450,0.0005,1.321
7810.00,7.570391,24.95544,0.000039,24.040392,0.0005,1.320
7812.00,7.560729,24.95501,0.000040,24.040615,0.0005,1.321
7814.00,7.550968,24.95492,0.000039,24.040601,0.0005,1.321
7816.00,7.542775,24.95550,0.000038,24.040286,0.0005,1.321
7818.00,7.534932,24.95544,0.000037,24.040121,0.0005,1.322
7820.00,7.529212,24.95650,0.000036,24.040423,0.0005,1.322
7822.00,7.525332,24.95628,0.000036,24.040326,0.0005,1.323
7824.00,7.522321,24.95546,0.000036,24.040285,0.0005,1.323
7826.00,7.519844,24.95679,0.000036,24.040305,0.0004,1.323
7828.00,7.517028,24.95672,0.000036,24.040335,0.0005,1.323
7830.00,7.516982,24.95622,0.000036,24.039357,0.0005,1.323
7832.00,7.521106,24.95641,0.000035,24.039690,0.0005,1.324
7834.00,7.528105,24.95660,0.000035,24.039915,0.0005,1.324
7836.00,7.535383,24.95696,0.000036,24.040486,0.0006,1.324
7838.00,7.542069,24.95682,0.000037,24.040157,0.0005,1.324
7840.00,7.548662,24.95603,0.000036,24.039706,0.0005,1.323
7842.00,7.554240,24.95682,0.000036,24.039863,0.0005,1.323
7844.00,7.558230,24.95715,0.000038,24.041117,0.0005,1.322
7846.00,7.561268,24.95756,0.000039,24.039764,0.0005,1.323
7848.00,7.563805,24.95803,0.000038,24.039737,0.0005,1.323
7850.00,7.565954,24.95750,0.000038,24.039881,0.0005,1.323
7852.00,7.568411,24.95785,0.000038,24.039555,0.0005,1.324
7854.00,7.571676,24.95829,0.000036,24.040455,0.0005,1.323
7856.00,7.575129,24.95787,0.000039,24.039783,0.0005,1.322
7858.00,7.577449,24.95704,0.000039,24.040566,0.0005,1.322
7860.00,7.578972,24.95788,0.000039,24.040403,0.0005,1.323
7862.00,7.580404,24.95794,0.000037,24.040206,0.0005,1.322
7864.00,7.581630,24.95722,0.000037,24.040621,0.0005,1.322
7866.00,7.582871,24.95684,0.000038,24.039544,0.0005,1.322
7868.00,7.583214,24.95629,0.000036,24.039739,0.0005,1.323
7870.00,7.584787,24.95608,0.000037,24.039981,0.0005,1.323
7872.00,7.584801,24.95625,0.000037,24.039783,0.0005,1.322
7874.00,7.584233,24.95679,0.000037,24.040734,0.0005,1.322
7876.00,7.584344,24.95673,0.000039,24.040328,0.0005,1.322
7878.00,7.584318,24.95720,0.000038,24.040339,0.0005,1.323
7880.00,7.584371,24.95592,0.000037,24.040925,0.0004,1.322
7882.00,7.583804,24.95690,0.000038,24.040799,0.0005,1.322
7884.00,7.584617,24.95737,0.000039,24.040350,0.0005,1.322
7886.00,7.585003,24.95632,0.000037,24.040705,0.0005,1.323
7888.00,7.585513,24.95662,0.000037,24.040026,0.0005,1.323
7890.00,7.585592,24.95646,0.000037,24.040559,0.0005,1.323
7892.00,7.586890,24.95649,0.000038,24.039832,0.0005,1.322
7894.00,7.586791,24.95745,0.000038,24.040310,0.0005,1.323
7896.00,7.588022,24.95658,0.000037,24.040606,0.0005,1.323
7898.00,7.588470,24.95664,0.000038,24.040530,0.0005,1.323
7900.00,7.587700,24.95648,0.000038,24.041066,0.0005,1.323
7902.00,7.587510,24.95584,0.000037,24.040190,0.0005,1.323
7904.00,7.588126,24.95535,0.000037,24.039948,0.0005,1.323
7906.00,7.587672,24.95584,0.000037,24.040050,0.0005,1.322
7908.00,7.588375,24.95559,0.000039,24.040479,0.0005,1.323
7910.00,7.588399,24.95573,0.000038,24.039695,0.0005,1.324
7912.00,7.588548,24.95508,0.000037,24.040257,0.0005,1.323
7914.00,7.588704,24.95546,0.000038,24.040275,0.0005,1.322
7916.00,7.588746,24.95518,0.000038,24.040030,0.0005,1.323
7918.00,7.588192,24.95548,0.000038,24.039499,0.0005,1.323
7920.00,7.587009,24.95520,0.000037,24.040483,0.0005,1.323
7922.00,7.586861,24.95481,0.000037,24.039910,0.0005,1.323
7924.00,7.587552,24.95462,0.000037,24.039937,0.0005,1.323
7926.00,7.588054,24.95403,0.000037,24.039983,0.0005,1.323
7928.00,7.587861,24.95405,0.000037,24.039457,0.0005,1.323
7930.00,7.587721,24.95517,0.000037,24.040161,0.0005,1.323
7932.00,7.587604,24.95496,0.000038,24.039770,0.0005,1.323
7934.00,7.589371,24.95408,0.000038,24.040152,0.0005,1.323
7936.00,7.589417,24.95373,0.000038,24.040385,0.0005,1.323
7938.00,7.588887,24.95343,0.000038,24.040465,0.0004,1.324
7940.00,7.587840,24.95333,0.000037,24.039888,0.0005,1.324
7942.00,7.588794,24.95343,0.000036,24.040317,0.0005,1.323
7944.00,7.588769,24.95349,0.000037,24.040197,0.0005,1.323
7946.00,7.588614,24.95370,0.000038,24.039859,0.0005,1.323
7948.00,7.588097,24.95321,0.000036,24.040068,0.0005,1.323
7950.00,7.587537,24.95369,0.000039,24.040105,0.0005,1.323
7952.00,7.588263,24.95384,0.000038,24.039208,0.0005,1.323
7954.00,7.588080,24.95385,0.000037,24.039746,0.0005,1.323
7956.00,7.587607,24.95455,0.000037,24.039812,0.0005,1.323
7958.00,7.587274,24.95424,0.000036,24.040654,0.0005,1.323
7960.00,7.588229,24.95301,0.000037,24.040395,0.0005,1.323
7962.00,7.588422,24.95289,0.000036,24.040752,0.0005,1.324
7964.00,7.588728,24.95393,0.000036,24.040145,0.0005,1.323
7966.00,7.588067,24.95285,0.000036,24.039524,0.0005,1.324
7968.00,7.587231,24.95180,0.000037,24.040472,0.0005,1.323
7970.00,7.588108,24.95351,0.000036,24.040163,0.0005,1.323
7972.00,7.588135,24.95367,0.000037,24.040206,0.0005,1.323
7974.00,7.587714,24.95365,0.000038,24.040288,0.0005,1.324
7976.00,7.586812,24.95433,0.000038,24.039817,0.0005,1.324
7978.00,7.586628,24.95371,0.000037,24.040617,0.0005,1.323
7980.00,7.586593,24.95424,0.000037,24.040277,0.0005,1.323
7982.00,7.586389,24.95329,0.000037,24.040081,0.0005,1.323
7984.00,7.585683,24.95354,0.000037,24.039950,0.0005,1.324
7986.00,7.585907,24.95360,0.000037,24.040255,0.0005,1.323
7988.00,7.586453,24.95361,0.000038,24.040337,0.0005,1.324
7990.00,7.586862,24.95423,0.000038,24.040177,0.0005,1.324
7992.00,7.586648,24.95490,0.000037,24.040563,0.0005,1.324
7994.00,7.586775,24.95478,0.000038,24.039868,0.0005,1.324
7996.00,7.586655,24.95513,0.000037,24.039246,0.0005,1.323
7998.00,7.586951,24.95448,0.000038,24.040128,0.0005,1.324
8000.00,7.586460,24.95350,0.000038,24.039954,0.0005,1.324
8002.00,7.586971,24.95371,0.000038,24.040232,0.0006,1.324
8004.00,7.587008,24.95239,0.000037,24.040375,0.0005,1.324
8006.00,7.586311,24.95365,0.000037,24.040166,0.0005,1.324
8008.00,7.585845,24.95306,0.000037,24.040846,0.0005,1.324
8010.00,7.587278,24.95308,0.000038,24.039748,0.0005,1.323
8012.00,7.587979,24.95260,0.000039,24.039541,0.0005,1.324
8014.00,7.587846,24.95254,0.000038,24.040648,0.0004,1.324
8016.00,7.586871,24.95271,0.000036,24.040974,0.0005,1.325
8018.00,7.587229,24.95231,0.000036,24.040310,0.0005,1.324
8020.00,7.588174,24.95264,0.000037,24.039703,0.0006,1.324
8022.00,7.588416,24.95280,0.000037,24.040234,0.0005,1.325
8024.00,7.588546,24.95224,0.000037,24.040259,0.0005,1.324
8026.00,7.589141,24.95170,0.000038,24.039590,0.0005,1.324
8028.00,7.589087,24.95166,0.000038,24.040448,0.0005,1.324
8030.00,7.589054,24.95151,0.000038,24.040199,0.0005,1.324
8032.00,7.588459,24.95105,0.000037,24.040685,0.0005,1.325
8034.00,7.587721,24.95098,0.000037,24.040555,0.0005,1.325
8036.00,7.588292,24.95231,0.000037,24.040052,0.0005,1.325
8038.00,7.588637,24.95287,0.000037,24.040246,0.0005,1.325
8040.00,7.587689,24.95322,0.000038,24.040515,0.0005,1.325
8042.00,7.587797,24.95372,0.000038,24.040285,0.0005,1.324
8044.00,7.588219,24.95293,0.000038,24.040675,0.0005,1.325
8046.00,7.587586,24.95210,0.000037,24.040857,0.0005,1.325
8048.00,7.587188,24.95191,0.000039,24.039914,0.0005,1.324
8050.00,7.586028,24.95279,0.000038,24.039988,0.0005,1.324
8052.00,7.585948,24.95441,0.000038,24.040223,0.0005,1.325
8054.00,7.585971,24.95341,0.000038,24.039692,0.0005,1.325
8056.00,7.586375,24.95404,0.000037,24.040390,0.0005,1.325
8058.00,7.585829,24.95423,0.000037,24.040265,0.0005,1.325
8060.00,7.585052,24.95373,0.000037,24.039863,0.0005,1.324
8062.00,7.585818,24.95357,0.000036,24.040912,0.0005,1.325
8064.00,7.586074,24.95369,0.000038,24.040785,0.0005,1.325
8066.00,7.585325,24.95427,0.000038,24.039881,0.0005,1.324
8068.00,7.585490,24.95344,0.000038,24.039397,0.0005,1.324
8070.00,7.585274,24.95254,0.000039,24.039404,0.0005,1.324
8072.00,7.585179,24.95387,0.000038,24.039537,0.0005,1.325
8074.00,7.585442,24.95489,0.000037,24.039237,0.0005,1.325
8076.00,7.584411,24.95499,0.000037,24.040457,0.0005,1.325
8078.00,7.585310,24.95407,0.000037,24.039830,0.0005,1.325
8080.00,7.586008,24.95435,0.000037,24.040550,0.0005,1.325
8082.00,7.586529,24.95441,0.000037,24.039666,0.0005,1.324
8084.00,7.586994,24.95423,0.000038,24.039274,0.0005,1.324
8086.00,7.586569,24.95476,0.000038,24.039230,0.0005,1.325
8088.00,7.586261,24.95369,0.000036,24.040710,0.0005,1.325
8090.00,7.586229,24.95368,0.000038,24.040172,0.0005,1.325
8092.00,7.586396,24.95413,0.000039,24.040188,0.0005,1.325
8094.00,7.585994,24.95411,0.000037,24.039344,0.0005,1.325
8096.00,7.585850,24.95337,0.000037,24.039810,0.0005,1.324
8098.00,7.586223,24.95384,0.000037,24.039870,0.0005,1.325
8100.00,7.587040,24.95399,0.000037,24.040275,0.0006,1.325
8102.00,7.586805,24.95389,0.000038,24.040477,0.0005,1.325
8104.00,7.586409,24.95301,0.000038,24.040557,0.0005,1.325
8106.00,7.586102,24.95339,0.000038,24.040114,0.0005,1.324
8108.00,7.587088,24.95409,0.000039,24.039919,0.0005,1.325
8110.00,7.587741,24.95344,0.000039,24.040570,0.0005,1.324
8112.00,7.587112,24.95311,0.000039,24.040650,0.0005,1.324
8114.00,7.586463,24.95394,0.000038,24.040601,0.0005,1.325
8116.00,7.587139,24.95451,0.000038,24.040661,0.0005,1.325
8118.00,7.587342,24.95532,0.000038,24.039786,0.0005,1.325
8120.00,7.587664,24.95535,0.000038,24.039921,0.0005,1.325
8122.00,7.587745,24.95520,0.000037,24.040077,0.0005,1.325
8124.00,7.587632,24.95448,0.000037,24.040315,0.0005,1.324
8126.00,7.588218,24.95427,0.000038,24.040508,0.0005,1.325
8128.00,7.588577,24.95481,0.000038,24.040095,0.0005,1.325
8130.00,7.587259,24.95502,0.000038,24.040770,0.0005,1.325
8132.00,7.587598,24.95537,0.000037,24.040335,0.0005,1.325
8134.00,7.587965,24.95528,0.000038,24.040063,0.0005,1.325
8136.00,7.588218,24.95519,0.000037,24.040326,0.0005,1.325
8138.00,7.588041,24.95497,0.000037,24.040515,0.0005,1.324
8140.00,7.586114,24.95548,0.000037,24.040117,0.0005,1.325
8142.00,7.585246,24.95520,0.000038,24.040328,0.0005,1.325
8144.00,7.584682,24.95461,0.000038,24.039995,0.0005,1.325
8146.00,7.584150,24.95528,0.000040,24.039774,0.0005,1.324
8148.00,7.584409,24.95551,0.000039,24.039875,0.0005,1.325
8150.00,7.585342,24.95446,0.000038,24.040506,0.0005,1.325
8152.00,7.585770,24.95539,0.000037,24.040766,0.0005,1.325
8154.00,7.585424,24.95468,0.000037,24.039699,0.0005,1.325
8156.00,7.585344,24.95457,0.000038,24.038966,0.0005,1.325
8158.00,7.584495,24.95530,0.000038,24.040535,0.0005,1.325
8160.00,7.584396,24.95509,0.000038,24.040123,0.0005,1.325
8162.00,7.585422,24.95559,0.000036,24.039577,0.0005,1.325
8164.00,7.586571,24.95533,0.000037,24.040368,0.0005,1.325
8166.00,7.586814,24.95517,0.000037,24.040681,0.0005,1.325
8168.00,7.587181,24.95538,0.000037,24.040261,0.0005,1.325
8170.00,7.586857,24.95478,0.000037,24.040459,0.0004,1.325
8172.00,7.587193,24.95478,0.000038,24.040715,0.0005,1.325
8174.00,7.586988,24.95532,0.000038,24.039983,0.0005,1.325
8176.00,7.586558,24.95480,0.000039,24.040534,0.0005,1.325
8178.00,7.586318,24.95443,0.000037,24.039830,0.0005,1.325
8180.00,7.586579,24.95451,0.000038,24.039254,0.0005,1.325
8182.00,7.585738,24.95503,0.000038,24.040570,0.0005,1.325
8184.00,7.586375,24.95436,0.000036,24.040185,0.0005,1.326
8186.00,7.587234,24.95404,0.000037,24.040221,0.0005,1.325
8188.00,7.585933,24.95446,0.000036,24.040408,0.0005,1.326
8190.00,7.586561,24.95358,0.000037,24.040639,0.0005,1.326
8192.00,7.586807,24.95362,0.000037,24.039870,0.0005,1.325
8194.00,7.586751,24.95323,0.000038,24.039655,0.0005,1.325
8196.00,7.587506,24.95357,0.000037,24.040028,0.0005,1.325
8198.00,7.587664,24.95330,0.000038,24.040192,0.0005,1.325
8200.00,7.587083,24.95316,0.000037,24.040192,0.0006,1.326
8202.00,7.586474,24.95339,0.000038,24.040597,0.0005,1.325
8204.00,7.586431,24.95361,0.000038,24.040459,0.0005,1.325
8206.00,7.586072,24.95416,0.000038,24.040054,0.0005,1.325
8208.00,7.586067,24.95431,0.000038,24.040137,0.0005,1.325
8210.00,7.585400,24.95414,0.000038,24.040088,0.0005,1.325
8212.00,7.584965,24.95424,0.000038,24.040348,0.0005,1.326
8214.00,7.585493,24.95471,0.000037,24.040494,0.0005,1.326
8216.00,7.584925,24.95417,0.000037,24.040481,0.0005,1.325
8218.00,7.585138,24.95264,0.000038,24.039775,0.0005,1.326
8220.00,7.585224,24.95247,0.000038,24.040495,0.0005,1.326
8222.00,7.585135,24.95226,0.000038,24.040315,0.0005,1.325
8224.00,7.585183,24.95224,0.000039,24.039943,0.0005,1.325
8226.00,7.585699,24.95272,0.000037,24.040401,0.0005,1.325
8228.00,7.585798,24.95301,0.000038,24.039759,0.0005,1.326
8230.00,7.586344,24.95225,0.000036,24.040068,0.0005,1.326
8232.00,7.586961,24.95236,0.000038,24.040232,0.0005,1.326
8234.00,7.586207,24.95273,0.000037,24.040335,0.0005,1.326
8236.00,7.586287,24.95254,0.000037,24.040004,0.0005,1.326
8238.00,7.587131,24.95259,0.000037,24.040590,0.0005,1.326
8240.00,7.587255,24.95349,0.000038,24.040317,0.0005,1.325
8242.00,7.586592,24.95353,0.000037,24.040335,0.0005,1.326
8244.00,7.586159,24.95347,0.000037,24.040554,0.0005,1.325
8246.00,7.586261,24.95324,0.000037,24.040084,0.0005,1.326
8248.00,7.586618,24.95330,0.000037,24.040685,0.0005,1.325
8250.00,7.586727,24.95383,0.000038,24.040683,0.0005,1.326
8252.00,7.586085,24.95344,0.000038,24.040252,0.0005,1.326
8254.00,7.586405,24.95373,0.000037,24.040652,0.0005,1.326
8256.00,7.587270,24.95415,0.000038,24.040206,0.0005,1.326
8258.00,7.586913,24.95445,0.000038,24.040325,0.0005,1.326
8260.00,7.586808,24.95425,0.000038,24.040215,0.0005,1.326
8262.00,7.586616,24.95490,0.000037,24.040266,0.0005,1.326
8264.00,7.586562,24.95471,0.000037,24.040370,0.0005,1.325
8266.00,7.586637,24.95386,0.000037,24.040499,0.0005,1.326
8268.00,7.586257,24.95454,0.000038,24.040330,0.0005,1.326
8270.00,7.586336,24.95480,0.000038,24.039804,0.0005,1.325
8272.00,7.586316,24.95404,0.000038,24.040434,0.0005,1.325
8274.00,7.586625,24.95334,0.000038,24.039724,0.0005,1.325
8276.00,7.586929,24.95341,0.000039,24.039337,0.0005,1.326
8278.00,7.585936,24.95425,0.000038,24.040317,0.0005,1.325
8280.00,7.585623,24.95515,0.000039,24.039895,0.0005,1.326
8282.00,7.585605,24.95449,0.000038,24.039954,0.0005,1.326
8284.00,7.586190,24.95495,0.000037,24.040299,0.0005,1.326
8286.00,7.586248,24.95507,0.000037,24.040808,0.0005,1.326
8288.00,7.586061,24.95550,0.000037,24.039994,0.0005,1.325
8290.00,7.586053,24.95520,0.000038,24.039564,0.0005,1.325
8292.00,7.585511,24.95572,0.000038,24.039781,0.0005,1.326
8294.00,7.585372,24.95574,0.000038,24.039877,0.0005,1.327
8296.00,7.586320,24.95578,0.000037,24.040337,0.0006,1.326
8298.00,7.586826,24.95568,0.000036,24.040528,0.0005,1.326
8300.00,7.587126,24.95527,0.000036,24.039597,0.0005,1.327
8302.00,7.586704,24.95487,0.000037,24.040057,0.0005,1.326
8304.00,7.586520,24.95533,0.000038,24.039830,0.0005,1.326
8306.00,7.587067,24.95503,0.000038,24.039757,0.0005,1.326
8308.00,7.586457,24.95445,0.000037,24.040406,0.0005,1.326
8310.00,7.586245,24.95400,0.000038,24.040799,0.0005,1.326
8312.00,7.586852,24.95355,0.000039,24.040021,0.0005,1.326
8314.00,7.587047,24.95426,0.000038,24.040217,0.0005,1.326
8316.00,7.586903,24.95504,0.000039,24.040872,0.0005,1.326
8318.00,7.586763,24.95469,0.000037,24.040715,0.0005,1.326
8320.00,7.587720,24.95436,0.000038,24.040417,0.0005,1.326
8322.00,7.587592,24.95483,0.000039,24.041272,0.0005,1.327
8324.00,7.586416,24.95369,0.000038,24.040985,0.0005,1.326
8326.00,7.586325,24.95362,0.000038,24.040388,0.0005,1.326
8328.00,7.586753,24.95387,0.000038,24.039979,0.0006,1.326
8330.00,7.585429,24.95419,0.000038,24.040050,0.0005,1.326
8332.00,7.586003,24.95469,0.000038,24.041063,0.0005,1.326
8334.00,7.586366,24.95347,0.000039,24.040595,0.0005,1.326
8336.00,7.585524,24.95293,0.000038,24.039841,0.0005,1.327
8338.00,7.586220,24.95338,0.000038,24.040430,0.0005,1.326
8340.00,7.586329,24.95338,0.000037,24.040603,0.0005,1.326
8342.00,7.586609,24.95467,0.000039,24.040275,0.0005,1.326
8344.00,7.586024,24.95532,0.000038,24.039697,0.0005,1.326
8346.00,7.586549,24.95536,0.000038,24.040057,0.0005,1.326
8348.00,7.585509,24.95683,0.000038,24.040532,0.0005,1.326
8350.00,7.585250,24.95709,0.000038,24.040206,0.0005,1.327
8352.00,7.584824,24.95702,0.000039,24.039752,0.0005,1.326
8354.00,7.585092,24.95669,0.000039,24.041012,0.0005,1.326
8356.00,7.585384,24.95592,0.000039,24.040661,0.0005,1.326
8358.00,7.584558,24.95510,0.000038,24.040617,0.0005,1.326
8360.00,7.585350,24.95460,0.000038,24.040272,0.0005,1.326
8362.00,7.586309,24.95513,0.000037,24.039494,0.0005,1.327
8364.00,7.585917,24.95531,0.000039,24.040317,0.0005,1.326
8366.00,7.585698,24.95476,0.000038,24.040521,0.0005,1.326
8368.00,7.584944,24.95515,0.000037,24.040514,0.0005,1.326
8370.00,7.585487,24.95451,0.000037,24.040315,0.0005,1.327
8372.00,7.586038,24.95458,0.000037,24.040079,0.0005,1.327
8374.00,7.587239,24.95527,0.000038,24.039434,0.0005,1.327
8376.00,7.587520,24.95532,0.000038,24.040234,0.0005,1.327
8378.00,7.586292,24.95464,0.000038,24.040083,0.0005,1.327
8380.00,7.586396,24.95478,0.000038,24.040172,0.0005,1.327
8382.00,7.587594,24.95344,0.000038,24.040057,0.0005,1.326
8384.00,7.587465,24.95315,0.000037,24.040103,0.0005,1.327
8386.00,7.587635,24.95364,0.000037,24.040172,0.0005,1.327
8388.00,7.587172,24.95461,0.000038,24.040430,0.0005,1.327
8390.00,7.587602,24.95475,0.000038,24.040075,0.0005,1.327
8392.00,7.587959,24.95398,0.000038,24.039837,0.0005,1.327
8394.00,7.587640,24.95352,0.000038,24.039837,0.0005,1.327
8396.00,7.587825,24.95441,0.000037,24.040248,0.0005,1.327
8398.00,7.587182,24.95445,0.000037,24.040419,0.0005,1.328
8400.00,7.587263,24.95424,0.000036,24.040305,0.0005,1.327
8402.00,7.587456,24.95509,0.000037,24.039770,0.0005,1.327
@14,12.0000,24.0
8404.00,7.586386,24.95473,0.000038,24.039872,0.0005,1.327
8406.00,7.584653,24.95470,0.000038,24.040230,0.0005,1.326
8408.00,7.579504,24.95366,0.000036,24.040155,0.0005,1.327
8410.00,7.571706,24.95362,0.000038,24.040101,0.0005,1.326
8412.00,7.561387,24.95352,0.000039,24.040661,0.0005,1.326
8414.00,7.551936,24.95455,0.000038,24.039532,0.0005,1.327
8416.00,7.543815,24.95486,0.000037,24.039959,0.0005,1.327
8418.00,7.536950,24.95464,0.000037,24.040412,0.0005,1.327
8420.00,7.530451,24.95509,0.000037,24.040572,0.0005,1.328
8422.00,7.525993,24.95585,0.000037,24.040341,0.0005,1.328
8424.00,7.523788,24.95556,0.000036,24.040643,0.0005,1.328
8426.00,7.522556,24.95421,0.000036,24.041008,0.0005,1.327
8428.00,7.521440,24.95463,0.000037,24.040146,0.0005,1.328
8430.00,7.520601,24.95476,0.000037,24.040617,0.0005,1.329
8432.00,7.523571,24.95384,0.000036,24.040414,0.0005,1.328
8434.00,7.529936,24.95410,0.000036,24.040561,0.0005,1.329
8436.00,7.537077,24.95414,0.000035,24.040475,0.0005,1.330
8438.00,7.543862,24.95477,0.000036,24.039984,0.0005,1.329
8440.00,7.550314,24.95372,0.000037,24.040010,0.0005,1.328
8442.00,7.556340,24.95320,0.000037,24.040106,0.0005,1.328
8444.00,7.560553,24.95289,0.000037,24.040388,0.0005,1.328
8446.00,7.562872,24.95381,0.000038,24.040161,0.0005,1.328
8448.00,7.564175,24.95435,0.000037,24.039532,0.0005,1.328
8450.00,7.566218,24.95357,0.000038,24.039592,0.0005,1.327
8452.00,7.568616,24.95420,0.000039,24.040250,0.0004,1.327
8454.00,7.571258,24.95544,0.000038,24.040192,0.0005,1.328
8456.00,7.574487,24.95590,0.000038,24.040203,0.0005,1.328
8458.00,7.577815,24.95593,0.000038,24.040883,0.0005,1.328
8460.00,7.579118,24.95574,0.000038,24.040521,0.0005,1.328
8462.00,7.580870,24.95518,0.000040,24.040346,0.0005,1.328
8464.00,7.583044,24.95539,0.000039,24.040550,0.0005,1.328
8466.00,7.583809,24.95608,0.000038,24.040003,0.0005,1.328
8468.00,7.584081,24.95621,0.000038,24.039808,0.0005,1.328
8470.00,7.584796,24.95607,0.000037,24.040163,0.0005,1.328
8472.00,7.584825,24.95589,0.000038,24.039403,0.0005,1.328
8474.00,7.584954,24.95657,0.000038,24.039072,0.0005,1.329
8476.00,7.584536,24.95637,0.000037,24.039670,0.0005,1.328
8478.00,7.583492,24.95658,0.000037,24.040152,0.0005,1.328
8480.00,7.582934,24.95608,0.000037,24.040190,0.0005,1.328
8482.00,7.582536,24.95548,0.000038,24.040266,0.0005,1.328
8484.00,7.582939,24.95614,0.000038,24.039283,0.0005,1.327
8486.00,7.583077,24.95556,0.000038,24.040754,0.0004,1.328
8488.00,7.583742,24.95567,0.000038,24.039974,0.0005,1.328
8490.00,7.584431,24.95531,0.000038,24.039430,0.0006,1.328
8492.00,7.584801,24.95588,0.000038,24.039788,0.0005,1.328
8494.00,7.584307,24.95567,0.000038,24.040283,0.0005,1.328
8496.00,7.584861,24.95503,0.000038,24.040412,0.0005,1.328
8498.00,7.585211,24.95549,0.000038,24.040437,0.0005,1.328
8500.00,7.586509,24.95530,0.000037,24.040068,0.0005,1.328
8502.00,7.586755,24.95388,0.000037,24.039404,0.0005,1.328
8504.00,7.586763,24.95427,0.000037,24.040034,0.0005,1.327
8506.00,7.586469,24.95469,0.000038,24.040455,0.0005,1.328
8508.00,7.587112,24.95499,0.000038,24.039792,0.0005,1.328
8510.00,7.587080,24.95561,0.000038,24.040345,0.0005,1.328
8512.00,7.587049,24.95461,0.000037,24.040385,0.0005,1.328
8514.00,7.586909,24.95544,0.000037,24.039804,0.0005,1.328
8516.00,7.586716,24.95599,0.000037,24.040135,0.0005,1.328
8518.00,7.586590,24.95632,0.000037,24.040075,0.0005,1.329
8520.00,7.586527,24.95653,0.000037,24.040064,0.0005,1.328
8522.00,7.585871,24.95650,0.000037,24.040208,0.0005,1.328
8524.00,7.586114,24.95744,0.000037,24.039990,0.0005,1.328
8526.00,7.586930,24.95737,0.000037,24.039866,0.0005,1.328
8528.00,7.587454,24.95703,0.000038,24.040052,0.0005,1.328
8530.00,7.586010,24.95730,0.000038,24.040626,0.0005,1.328
8532.00,7.585246,24.95686,0.000037,24.040004,0.0005,1.328
8534.00,7.585142,24.95675,0.000037,24.039724,0.0005,1.329
8536.00,7.585969,24.95704,0.000037,24.040297,0.0005,1.328
8538.00,7.586594,24.95754,0.000038,24.039846,0.0005,1.328
8540.00,7.586529,24.95691,0.000037,24.040039,0.0005,1.328
8542.00,7.587813,24.95703,0.000037,24.040325,0.0005,1.328
8544.00,7.587743,24.95715,0.000037,24.040421,0.0005,1.329
8546.00,7.587396,24.95662,0.000037,24.039906,0.0005,1.328
8548.00,7.586948,24.95564,0.000038,24.040092,0.0005,1.328
8550.00,7.586843,24.95533,0.000038,24.040501,0.0005,1.328
8552.00,7.587100,24.95492,0.000037,24.040719,0.0005,1.328
8554.00,7.587659,24.95451,0.000037,24.040268,0.0005,1.328
8556.00,7.587792,24.95441,0.000038,24.040192,0.0005,1.328
8558.00,7.587292,24.95408,0.000037,24.040225,0.0005,1.328
8560.00,7.587135,24.95381,0.000038,24.040032,0.0005,1.328
8562.00,7.587201,24.95499,0.000038,24.040392,0.0005,1.328
8564.00,7.586973,24.95536,0.000037,24.040519,0.0005,1.328
8566.00,7.587612,24.95505,0.000037,24.040265,0.0005,1.328
8568.00,7.587186,24.95530,0.000038,24.039990,0.0005,1.328
8570.00,7.587395,24.95537,0.000037,24.039906,0.0005,1.328
8572.00,7.586727,24.95647,0.000037,24.040174,0.0005,1.328
8574.00,7.586542,24.95716,0.000038,24.040286,0.0005,1.328
8576.00,7.586403,24.95683,0.000038,24.039879,0.0005,1.328
8578.00,7.586296,24.95628,0.000037,24.040681,0.0005,1.328
8580.00,7.586286,24.95574,0.000037,24.040115,0.0005,1.329
8582.00,7.585714,24.95595,0.000036,24.040023,0.0005,1.329
8584.00,7.585250,24.95568,0.000037,24.040321,0.0005,1.329
8586.00,7.586192,24.95555,0.000037,24.040577,0.0005,1.329
8588.00,7.586404,24.95591,0.000038,24.041003,0.0005,1.328
8590.00,7.584807,24.95666,0.000038,24.039677,0.0005,1.328
8592.00,7.584463,24.95669,0.000038,24.039759,0.0005,1.328
8594.00,7.585085,24.95689,0.000038,24.040263,0.0005,1.328
8596.00,7.585669,24.95653,0.000038,24.040954,0.0005,1.329
8598.00,7.586041,24.95636,0.000036,24.040897,0.0005,1.329
8600.00,7.584953,24.95752,0.000037,24.040672,0.0005,1.329
8602.00,7.584804,24.95730,0.000038,24.040403,0.0005,1.328
8604.00,7.585391,24.95722,0.000037,24.040486,0.0005,1.329
8606.00,7.584894,24.95674,0.000039,24.040161,0.0005,1.329
8608.00,7.585064,24.95734,0.000038,24.040445,0.0005,1.328
8610.00,7.585661,24.95832,0.000037,24.040446,0.0005,1.329
8612.00,7.585638,24.95617,0.000037,24.040125,0.0005,1.329
8614.00,7.586042,24.95530,0.000038,24.040428,0.0005,1.329
8616.00,7.585786,24.95510,0.000037,24.040581,0.0005,1.329
8618.00,7.585988,24.95499,0.000038,24.040743,0.0005,1.329
8620.00,7.585963,24.95517,0.000038,24.040379,0.0005,1.329
8622.00,7.585759,24.95524,0.000038,24.040948,0.0005,1.329
8624.00,7.585946,24.95515,0.000038,24.040779,0.0005,1.329
8626.00,7.585565,24.95649,0.000038,24.040435,0.0005,1.329
8628.00,7.585781,24.95539,0.000038,24.040399,0.0005,1.329
8630.00,7.585767,24.95507,0.000038,24.040348,0.0005,1.329
8632.00,7.584685,24.95584,0.000037,24.040821,0.0005,1.329
8634.00,7.584159,24.95584,0.000038,24.039508,0.0005,1.329
8636.00,7.583465,24.95558,0.000037,24.040223,0.0005,1.329
8638.00,7.583080,24.95468,0.000037,24.040685,0.0005,1.329
8640.00,7.583801,24.95411,0.000038,24.040312,0.0005,1.329
8642.00,7.583299,24.95417,0.000038,24.039984,0.0005,1.329
8644.00,7.584146,24.95408,0.000038,24.040019,0.0005,1.329
8646.00,7.583554,24.95462,0.000038,24.039990,0.0005,1.329
8648.00,7.584257,24.95460,0.000038,24.040108,0.0005,1.329
8650.00,7.583413,24.95496,0.000038,24.040534,0.0005,1.329
8652.00,7.583105,24.95518,0.000039,24.039386,0.0005,1.329
8654.00,7.584771,24.95386,0.000038,24.039635,0.0005,1.329
8656.00,7.585492,24.95324,0.000038,24.040397,0.0005,1.329
8658.00,7.585850,24.95443,0.000037,24.040265,0.0005,1.328
8660.00,7.586458,24.95462,0.000039,24.040281,0.0005,1.328
8662.00,7.585728,24.95507,0.000038,24.040232,0.0005,1.329
8664.00,7.585815,24.95459,0.000037,24.040734,0.0005,1.330
8666.00,7.585181,24.95418,0.000037,24.040734,0.0005,1.329
8668.00,7.584742,24.95609,0.000038,24.040797,0.0005,1.329
8670.00,7.584624,24.95536,0.000039,24.041017,0.0005,1.329
8672.00,7.584185,24.95561,0.000038,24.040728,0.0005,1.329
8674.00,7.584424,24.95506,0.000039,24.040137,0.0005,1.329
8676.00,7.584007,24.95501,0.000038,24.040546,0.0005,1.329
8678.00,7.584668,24.95472,0.000040,24.040188,0.0005,1.329
8680.00,7.585320,24.95458,0.000039,24.040388,0.0005,1.329
8682.00,7.586087,24.95463,0.000039,24.041063,0.0005,1.329
8684.00,7.585327,24.95598,0.000038,24.040632,0.0005,1.330
8686.00,7.585048,24.95556,0.000038,24.040892,0.0005,1.329
8688.00,7.584313,24.95589,0.000039,24.040532,0.0005,1.329
8690.00,7.584522,24.95631,0.000038,24.039370,0.0005,1.330
8692.00,7.584627,24.95648,0.000038,24.040410,0.0005,1.330
8694.00,7.584686,24.95685,0.000037,24.040659,0.0005,1.329
8696.00,7.585740,24.95765,0.000039,24.040266,0.0005,1.330
8698.00,7.585346,24.95691,0.000038,24.040995,0.0005,1.329
8700.00,7.584858,24.95711,0.000038,24.040586,0.0005,1.329
8702.00,7.584998,24.95738,0.000037,24.040335,0.0004,1.330
8704.00,7.584350,24.95690,0.000037,24.040063,0.0005,1.330
8706.00,7.584343,24.95758,0.000037,24.039790,0.0005,1.330
8708.00,7.585379,24.95769,0.000037,24.039463,0.0005,1.330
8710.00,7.586078,24.95680,0.000038,24.040475,0.0005,1.329
8712.00,7.586174,24.95766,0.000037,24.040214,0.0005,1.329
8714.00,7.586233,24.95714,0.000037,24.039721,0.0005,1.329
8716.00,7.585930,24.95626,0.000039,24.040437,0.0005,1.329
8718.00,7.586979,24.95706,0.000038,24.040530,0.0005,1.329
8720.00,7.586364,24.95805,0.000038,24.040252,0.0005,1.330
8722.00,7.585702,24.95806,0.000037,24.039623,0.0005,1.330
8724.00,7.585337,24.95791,0.000037,24.040192,0.0005,1.329
8726.00,7.584988,24.95773,0.000038,24.040272,0.0005,1.329
8728.00,7.584125,24.95766,0.000038,24.040530,0.0005,1.329
8730.00,7.584274,24.95801,0.000038,24.040785,0.0004,1.330
8732.00,7.585203,24.95787,0.000037,24.040279,0.0005,1.329
8734.00,7.586325,24.95684,0.000037,24.040114,0.0005,1.329
8736.00,7.585662,24.95729,0.000038,24.040948,0.0005,1.329
8738.00,7.586045,24.95755,0.000039,24.040337,0.0005,1.329
8740.00,7.586576,24.95710,0.000038,24.039541,0.0005,1.330
8742.00,7.586491,24.95656,0.000038,24.040128,0.0005,1.330
8744.00,7.585367,24.95623,0.000038,24.040097,0.0005,1.329
8746.00,7.584913,24.95666,0.000037,24.040646,0.0005,1.329
8748.00,7.585697,24.95676,0.000037,24.039326,0.0004,1.330
8750.00,7.586157,24.95645,0.000037,24.040175,0.0005,1.330
8752.00,7.586146,24.95601,0.000037,24.039901,0.0005,1.330
8754.00,7.585488,24.95628,0.000037,24.039721,0.0005,1.330
8756.00,7.584794,24.95711,0.000037,24.040354,0.0005,1.330
8758.00,7.584776,24.95632,0.000037,24.039543,0.0006,1.329
8760.00,7.585505,24.95710,0.000037,24.039523,0.0005,1.329
8762.00,7.586412,24.95667,0.000038,24.040397,0.0005,1.329
8764.00,7.586102,24.95540,0.000039,24.040830,0.0005,1.329
8766.00,7.584913,24.95548,0.000038,24.040061,0.0005,1.329
8768.00,7.585097,24.95576,0.000037,24.040341,0.0005,1.329
8770.00,7.585119,24.95650,0.000038,24.040721,0.0005,1.330
8772.00,7.585259,24.95605,0.000037,24.039910,0.0005,1.329
8774.00,7.586394,24.95516,0.000037,24.040734,0.0005,1.330
8776.00,7.587064,24.95428,0.000037,24.039321,0.0005,1.330
8778.00,7.587374,24.95394,0.000037,24.039810,0.0005,1.329
8780.00,7.586179,24.95438,0.000038,24.040048,0.0005,1.330
8782.00,7.584327,24.95357,0.000037,24.040050,0.0005,1.329
8784.00,7.583662,24.95409,0.000037,24.039535,0.0005,1.330
8786.00,7.583399,24.95412,0.000037,24.040108,0.0005,1.330
8788.00,7.584014,24.95403,0.000037,24.040659,0.0005,1.329
8790.00,7.584201,24.95296,0.000038,24.039944,0.0005,1.330
8792.00,7.583668,24.95363,0.000037,24.039801,0.0005,1.330
8794.00,7.583748,24.95313,0.000036,24.040334,0.0005,1.329
8796.00,7.585144,24.95334,0.000037,24.039306,0.0005,1.329
8798.00,7.584533,24.95328,0.000038,24.040019,0.0005,1.329
8800.00,7.584143,24.95365,0.000037,24.040670,0.0005,1.330
8802.00,7.583955,24.95415,0.000037,24.040599,0.0005,1.330
8804.00,7.583766,24.95409,0.000036,24.039710,0.0005,1.330
8806.00,7.583323,24.95531,0.000036,24.040157,0.0005,1.330
8808.00,7.583811,24.95561,0.000037,24.040546,0.0005,1.330
8810.00,7.584700,24.95535,0.000038,24.040332,0.0005,1.329
8812.00,7.585032,24.95553,0.000038,24.040170,0.0005,1.329
8814.00,7.585104,24.95623,0.000038,24.040981,0.0005,1.330
8816.00,7.585554,24.95656,0.000038,24.040934,0.0005,1.329
8818.00,7.585793,24.95605,0.000037,24.040428,0.0005,1.330
8820.00,7.586101,24.95589,0.000038,24.040585,0.0005,1.330
8822.00,7.585891,24.95594,0.000038,24.040090,0.0005,1.330
8824.00,7.585860,24.95521,0.000037,24.039830,0.0005,1.330
8826.00,7.585861,24.95492,0.000038,24.040310,0.0005,1.330
8828.00,7.585843,24.95540,0.000039,24.040106,0.0005,1.329
8830.00,7.585763,24.95570,0.000039,24.039797,0.0005,1.330
8832.00,7.585309,24.95644,0.000038,24.040119,0.0005,1.330
8834.00,7.585167,24.95694,0.000038,24.040283,0.0005,1.329
8836.00,7.584634,24.95513,0.000038,24.040537,0.0005,1.329
8838.00,7.584637,24.95531,0.000038,24.039730,0.0005,1.330
8840.00,7.585024,24.95690,0.000038,24.040666,0.0005,1.330
8842.00,7.585191,24.95656,0.000037,24.039930,0.0005,1.330
8844.00,7.584870,24.95669,0.000037,24.040352,0.0005,1.330
8846.00,7.584644,24.95662,0.000038,24.039659,0.0005,1.330
8848.00,7.585170,24.95535,0.000038,24.040064,0.0005,1.330
8850.00,7.584764,24.95620,0.000038,24.040390,0.0005,1.330
8852.00,7.584253,24.95634,0.000038,24.040214,0.0005,1.330
8854.00,7.584264,24.95637,0.000038,24.040006,0.0005,1.330
8856.00,7.584108,24.95703,0.000037,24.040268,0.0005,1.330
8858.00,7.584838,24.95690,0.000038,24.039708,0.0005,1.329
8860.00,7.585421,24.95649,0.000038,24.040457,0.0005,1.329
8862.00,7.584828,24.95637,0.000039,24.040434,0.0005,1.330
8864.00,7.584470,24.95697,0.000038,24.040697,0.0005,1.330
8866.00,7.584695,24.95680,0.000037,24.040599,0.0005,1.329
8868.00,7.584649,24.95674,0.000038,24.039439,0.0005,1.329
8870.00,7.583764,24.95729,0.000038,24.040935,0.0005,1.330
8872.00,7.583547,24.95760,0.000038,24.040179,0.0005,1.329
8874.00,7.584764,24.95722,0.000038,24.039879,0.0005,1.330
8876.00,7.585555,24.95709,0.000039,24.039764,0.0005,1.330
8878.00,7.585431,24.95748,0.000037,24.040086,0.0005,1.330
8880.00,7.585940,24.95777,0.000038,24.040383,0.0005,1.330
8882.00,7.585970,24.95737,0.000039,24.040501,0.0005,1.330
8884.00,7.586050,24.95705,0.000038,24.040321,0.0005,1.330
8886.00,7.585403,24.95799,0.000038,24.039686,0.0005,1.330
8888.00,7.584150,24.95767,0.000038,24.040535,0.0005,1.330
8890.00,7.584345,24.95693,0.000037,24.039977,0.0005,1.329
8892.00,7.584894,24.95772,0.000037,24.039837,0.0005,1.329
8894.00,7.585163,24.95679,0.000037,24.040390,0.0005,1.330
8896.00,7.583984,24.95714,0.000038,24.040654,0.0005,1.330
8898.00,7.584227,24.95688,0.000040,24.040757,0.0005,1.330
8900.00,7.584956,24.95658,0.000038,24.040403,0.0005,1.330
8902.00,7.585669,24.95606,0.000038,24.040285,0.0005,1.330
8904.00,7.585445,24.95626,0.000038,24.040414,0.0005,1.329
8906.00,7.585320,24.95698,0.000038,24.040406,0.0005,1.329
8908.00,7.584335,24.95698,0.000038,24.040828,0.0005,1.330
8910.00,7.583870,24.95719,0.000038,24.039977,0.0005,1.330
8912.00,7.583770,24.95687,0.000036,24.040335,0.0005,1.329
8914.00,7.584173,24.95612,0.000037,24.040128,0.0005,1.330
8916.00,7.584026,24.95695,0.000038,24.041248,0.0005,1.329
8918.00,7.584037,24.95747,0.000038,24.040630,0.0004,1.329
8920.00,7.584461,24.95738,0.000039,24.039254,0.0005,1.329
8922.00,7.584782,24.95747,0.000038,24.040194,0.0005,1.330
8924.00,7.585021,24.95687,0.000038,24.040606,0.0005,1.329
8926.00,7.584672,24.95639,0.000038,24.040259,0.0005,1.330
8928.00,7.584489,24.95699,0.000037,24.040477,0.0005,1.330
8930.00,7.583778,24.95747,0.000037,24.040246,0.0005,1.330
8932.00,7.583656,24.95688,0.000038,24.040488,0.0005,1.329
8934.00,7.584672,24.95596,0.000037,24.039892,0.0005,1.330
8936.00,7.585050,24.95535,0.000037,24.040017,0.0005,1.330
8938.00,7.585130,24.95547,0.000037,24.039741,0.0005,1.330
8940.00,7.585232,24.95601,0.000038,24.040039,0.0005,1.330
8942.00,7.585016,24.95638,0.000038,24.039734,0.0005,1.330
8944.00,7.584871,24.95640,0.000038,24.039295,0.0005,1.329
8946.00,7.584391,24.95586,0.000038,24.040317,0.0005,1.329
8948.00,7.583675,24.95540,0.000039,24.041008,0.0005,1.329
8950.00,7.583758,24.95558,0.000039,24.039846,0.0005,1.329
8952.00,7.584005,24.95527,0.000038,24.040575,0.0005,1.330
8954.00,7.583852,24.95510,0.000037,24.039770,0.0005,1.329
8956.00,7.584176,24.95520,0.000037,24.039912,0.0005,1.330
8958.00,7.584501,24.95566,0.000037,24.040130,0.0005,1.330
8960.00,7.584058,24.95520,0.000036,24.039994,0.0005,1.330
8962.00,7.583662,24.95580,0.000037,24.040110,0.0006,1.330
8964.00,7.583816,24.95684,0.000037,24.039999,0.0005,1.330
8966.00,7.583372,24.95587,0.000037,24.040548,0.0005,1.329
8968.00,7.583438,24.95492,0.000037,24.040957,0.0005,1.330
8970.00,7.584794,24.95592,0.000037,24.040295,0.0005,1.330
8972.00,7.584637,24.95585,0.000038,24.039510,0.0005,1.329
8974.00,7.584380,24.95625,0.000038,24.039324,0.0005,1.329
8976.00,7.584080,24.95670,0.000038,24.040412,0.0005,1.329
8978.00,7.583790,24.95614,0.000037,24.040052,0.0005,1.330
8980.00,7.583268,24.95650,0.000037,24.040394,0.0005,1.330
8982.00,7.583446,24.95640,0.000037,24.039950,0.0005,1.330
8984.00,7.585162,24.95661,0.000038,24.040597,0.0005,1.329
8986.00,7.585307,24.95654,0.000038,24.040397,0.0005,1.329
8988.00,7.584922,24.95580,0.000039,24.040105,0.0005,1.329
8990.00,7.584770,24.95501,0.000038,24.040086,0.0005,1.329
8992.00,7.584916,24.95466,0.000039,24.040923,0.0005,1.329
8994.00,7.585092,24.95491,0.000037,24.040970,0.0005,1.330
8996.00,7.584953,24.95498,0.000037,24.040259,0.0005,1.329
8998.00,7.584888,24.95483,0.000037,24.040546,0.0005,1.329
9000.00,7.585180,24.95420,0.000039,24.040359,0.0005,1.329
9002.00,7.585759,24.95467,0.000039,24.040163,0.0005,1.329
9004.00,7.584588,24.95497,0.000038,24.040819,0.0005,1.328
@15,12.0000,24.0
9006.00,7.584189,24.95550,0.000038,24.040217,0.0005,1.330
9008.00,7.579521,24.95577,0.000037,24.039988,0.0005,1.329
9010.00,7.570985,24.95493,0.000038,24.040308,0.0005,1.329
9012.00,7.561211,24.95486,0.000038,24.040326,0.0005,1.328
9014.00,7.551526,24.95521,0.000038,24.039855,0.0005,1.329
9016.00,7.544516,24.95476,0.000038,24.040012,0.0005,1.329
9018.00,7.538203,24.95561,0.000037,24.040126,0.0005,1.329
9020.00,7.533309,24.95542,0.000037,24.040748,0.0005,1.330
9022.00,7.530865,24.95438,0.000035,24.040310,0.0005,1.330
9024.00,7.529036,24.95433,0.000036,24.040648,0.0005,1.330
9026.00,7.528394,24.95425,0.000037,24.040303,0.0005,1.330
9028.00,7.526491,24.95536,0.000036,24.040528,0.0005,1.330
9030.00,7.526225,24.95518,0.000037,24.039890,0.0005,1.329
9032.00,7.530130,24.95491,0.000037,24.040052,0.0005,1.330
9034.00,7.536475,24.95557,0.000037,24.040705,0.0005,1.331
9036.00,7.543755,24.95666,0.000037,24.039797,0.0005,1.331
9038.00,7.549315,24.95682,0.000037,24.040275,0.0005,1.331
9040.00,7.553482,24.95597,0.000037,24.040106,0.0005,1.330
9042.00,7.556844,24.95582,0.000038,24.040477,0.0005,1.329
9044.00,7.559515,24.95550,0.000038,24.040366,0.0005,1.330
9046.00,7.561050,24.95523,0.000037,24.040915,0.0005,1.329
9048.00,7.561982,24.95507,0.000037,24.040448,0.0005,1.329
9050.00,7.563400,24.95408,0.000040,24.039644,0.0005,1.329
9052.00,7.564938,24.95469,0.000039,24.040219,0.0005,1.329
9054.00,7.566924,24.95466,0.000038,24.040795,0.0005,1.329
9056.00,7.569573,24.95455,0.000038,24.040663,0.0005,1.329
9058.00,7.571943,24.95342,0.000038,24.039830,0.0005,1.329
9060.00,7.575317,24.95416,0.000037,24.039774,0.0005,1.329
9062.00,7.577501,24.95502,0.000038,24.039950,0.0005,1.330
9064.00,7.578693,24.95487,0.000037,24.041081,0.0005,1.329
9066.00,7.579350,24.95480,0.000036,24.039964,0.0005,1.328
9068.00,7.580318,24.95414,0.000039,24.039919,0.0005,1.328
9070.00,7.581202,24.95442,0.000039,24.039588,0.0005,1.329
9072.00,7.581637,24.95386,0.000039,24.039937,0.0005,1.329
9074.00,7.581847,24.95514,0.000038,24.040845,0.0005,1.329
9076.00,7.581993,24.95617,0.000038,24.040019,0.0005,1.329
9078.00,7.582323,24.95570,0.000036,24.039864,0.0005,1.329
9080.00,7.581717,24.95534,0.000036,24.040397,0.0006,1.329
9082.00,7.581455,24.95487,0.000037,24.040039,0.0005,1.329
9084.00,7.581555,24.95486,0.000036,24.040545,0.0005,1.329
9086.00,7.582022,24.95543,0.000037,24.039995,0.0005,1.329
9088.00,7.582077,24.95382,0.000039,24.039972,0.0005,1.328
9090.00,7.582234,24.95444,0.000038,24.040163,0.0005,1.329
9092.00,7.583144,24.95486,0.000038,24.040172,0.0004,1.329
9094.00,7.584087,24.95557,0.000037,24.040499,0.0005,1.328
9096.00,7.583940,24.95605,0.000038,24.040434,0.0005,1.329
9098.00,7.583582,24.95487,0.000037,24.041432,0.0005,1.329
9100.00,7.583403,24.95390,0.000036,24.040126,0.0005,1.329
9102.00,7.584969,24.95458,0.000037,24.040403,0.0005,1.328
9104.00,7.585765,24.95404,0.000037,24.040706,0.0005,1.329
9106.00,7.586553,24.95399,0.000038,24.040546,0.0005,1.328
9108.00,7.586430,24.95400,0.000038,24.039059,0.0005,1.329
9110.00,7.585468,24.95371,0.000037,24.040034,0.0005,1.329
9112.00,7.584831,24.95421,0.000036,24.040337,0.0005,1.330
9114.00,7.585465,24.95469,0.000038,24.040495,0.0005,1.329
9116.00,7.584935,24.95377,0.000038,24.039050,0.0005,1.329
9118.00,7.584915,24.95447,0.000037,24.040635,0.0004,1.329
9120.00,7.585792,24.95449,0.000038,24.040730,0.0005,1.329
9122.00,7.586026,24.95355,0.000038,24.040070,0.0005,1.329
9124.00,7.585524,24.95450,0.000037,24.040263,0.0005,1.329
9126.00,7.585714,24.95449,0.000037,24.040263,0.0005,1.329
9128.00,7.584953,24.95408,0.000038,24.040126,0.0005,1.329
9130.00,7.585419,24.95471,0.000037,24.040545,0.0005,1.329
9132.00,7.586223,24.95472,0.000037,24.040165,0.0005,1.329
9134.00,7.585465,24.95430,0.000037,24.040332,0.0005,1.329
9136.00,7.584775,24.95413,0.000040,24.040859,0.0005,1.329
9138.00,7.584034,24.95508,0.000037,24.040179,0.0005,1.328
9140.00,7.585009,24.95457,0.000037,24.040761,0.0005,1.329
9142.00,7.585087,24.95497,0.000038,24.039748,0.0005,1.328
9144.00,7.585356,24.95522,0.000037,24.040701,0.0004,1.329
9146.00,7.585877,24.95576,0.000036,24.040541,0.0005,1.329
9148.00,7.585538,24.95589,0.000036,24.040514,0.0005,1.329
9150.00,7.585962,24.95551,0.000037,24.040603,0.0005,1.329
9152.00,7.586085,24.95599,0.000037,24.040114,0.0005,1.329
9154.00,7.586640,24.95624,0.000037,24.040452,0.0005,1.329
9156.00,7.585887,24.95542,0.000036,24.039646,0.0005,1.328
9158.00,7.586265,24.95474,0.000038,24.040441,0.0005,1.328
9160.00,7.585847,24.95461,0.000039,24.040501,0.0005,1.329
9162.00,7.586129,24.95523,0.000036,24.040599,0.0005,1.329
9164.00,7.586485,24.95517,0.000037,24.040486,0.0005,1.328
9166.00,7.586543,24.95478,0.000038,24.039928,0.0005,1.328
9168.00,7.586998,24.95478,0.000037,24.039723,0.0005,1.329
9170.00,7.586573,24.95426,0.000037,24.040234,0.0005,1.328
9172.00,7.585631,24.95520,0.000037,24.040223,0.0005,1.328
9174.00,7.585532,24.95559,0.000036,24.040299,0.0005,1.328
9176.00,7.586553,24.95463,0.000037,24.039910,0.0005,1.328
9178.00,7.586818,24.95418,0.000038,24.040665,0.0005,1.328
9180.00,7.585514,24.95523,0.000038,24.040112,0.0005,1.328
9182.00,7.585317,24.95537,0.000037,24.040975,0.0005,1.328
9184.00,7.584925,24.95627,0.000037,24.040621,0.0005,1.328
9186.00,7.584534,24.95676,0.000037,24.039612,0.0005,1.328
9188.00,7.584438,24.95745,0.000037,24.040366,0.0005,1.329
9190.00,7.583916,24.95667,0.000037,24.040359,0.0005,1.328
9192.00,7.584855,24.95676,0.000037,24.040519,0.0005,1.327
9194.00,7.584956,24.95700,0.000038,24.039630,0.0005,1.328
9196.00,7.583912,24.95687,0.000038,24.040279,0.0005,1.328
9198.00,7.583974,24.95619,0.000038,24.040270,0.0005,1.328
9200.00,7.583646,24.95588,0.000039,24.039670,0.0005,1.328
9202.00,7.584214,24.95612,0.000038,24.039784,0.0005,1.329
9204.00,7.584133,24.95672,0.000036,24.040628,0.0005,1.329
9206.00,7.584328,24.95604,0.000036,24.040628,0.0005,1.329
9208.00,7.584068,24.95539,0.000037,24.040648,0.0005,1.328
9210.00,7.583731,24.95640,0.000038,24.040237,0.0005,1.328
9212.00,7.584004,24.95587,0.000038,24.040084,0.0004,1.328
9214.00,7.583967,24.95566,0.000039,24.040914,0.0005,1.328
9216.00,7.583512,24.95557,0.000037,24.040414,0.0004,1.328
9218.00,7.583635,24.95569,0.000037,24.040166,0.0005,1.328
9220.00,7.583585,24.95532,0.000037,24.040632,0.0005,1.328
9222.00,7.583893,24.95505,0.000038,24.040346,0.0005,1.327
9224.00,7.584220,24.95536,0.000039,24.040057,0.0005,1.328
9226.00,7.584493,24.95594,0.000039,24.040072,0.0005,1.328
9228.00,7.585082,24.95486,0.000038,24.040305,0.0005,1.327
9230.00,7.584887,24.95464,0.000038,24.040517,0.0004,1.327
9232.00,7.585405,24.95433,0.000037,24.040006,0.0004,1.328
9234.00,7.585196,24.95432,0.000036,24.040479,0.0005,1.329
9236.00,7.585503,24.95514,0.000037,24.040339,0.0005,1.328
9238.00,7.585900,24.95541,0.000038,24.040286,0.0005,1.327
9240.00,7.585047,24.95558,0.000038,24.040152,0.0004,1.328
9242.00,7.585954,24.95524,0.000037,24.040321,0.0005,1.328
9244.00,7.586656,24.95574,0.000037,24.040203,0.0005,1.328
9246.00,7.585317,24.95506,0.000038,24.040759,0.0005,1.328
9248.00,7.584926,24.95410,0.000037,24.040041,0.0005,1.328
9250.00,7.584517,24.95460,0.000037,24.039750,0.0005,1.328
9252.00,7.584298,24.95493,0.000037,24.040419,0.0005,1.328
9254.00,7.583767,24.95424,0.000038,24.040234,0.0005,1.329
9256.00,7.582943,24.95383,0.000038,24.039823,0.0005,1.328
9258.00,7.583164,24.95416,0.000037,24.040066,0.0005,1.328
9260.00,7.583725,24.95488,0.000036,24.040812,0.0005,1.327
9262.00,7.584538,24.95568,0.000037,24.039928,0.0005,1.328
9264.00,7.585354,24.95533,0.000038,24.039621,0.0005,1.328
9266.00,7.584951,24.95523,0.000037,24.039768,0.0005,1.328
9268.00,7.584462,24.95535,0.000038,24.039964,0.0005,1.328
9270.00,7.584624,24.95585,0.000038,24.039619,0.0005,1.328
9272.00,7.584785,24.95580,0.000037,24.040375,0.0004,1.328
9274.00,7.584773,24.95493,0.000037,24.039806,0.0004,1.328
9276.00,7.583747,24.95561,0.000037,24.039668,0.0005,1.328
9278.00,7.583571,24.95561,0.000037,24.039777,0.0005,1.328
9280.00,7.583108,24.95598,0.000038,24.040110,0.0005,1.328
9282.00,7.582333,24.95534,0.000037,24.040903,0.0005,1.328
9284.00,7.582864,24.95520,0.000036,24.040197,0.0004,1.327
9286.00,7.583895,24.95523,0.000037,24.040301,0.0005,1.328
9288.00,7.584464,24.95525,0.000037,24.040259,0.0005,1.327
9290.00,7.584425,24.95526,0.000037,24.039981,0.0005,1.328
9292.00,7.584020,24.95544,0.000037,24.040092,0.0005,1.327
9294.00,7.584962,24.95520,0.000038,24.040783,0.0005,1.328
9296.00,7.584959,24.95580,0.000036,24.039424,0.0005,1.328
9298.00,7.584676,24.95564,0.000037,24.039837,0.0004,1.328
9300.00,7.583578,24.95539,0.000037,24.040623,0.0005,1.327
9302.00,7.583889,24.95517,0.000037,24.040041,0.0005,1.327
9304.00,7.583951,24.95485,0.000037,24.040986,0.0005,1.327
9306.00,7.582933,24.95557,0.000037,24.039815,0.0004,1.327
9308.00,7.583125,24.95500,0.000037,24.039721,0.0005,1.328
9310.00,7.582828,24.95508,0.000038,24.040532,0.0005,1.327
9312.00,7.582972,24.95441,0.000037,24.039750,0.0005,1.328
9314.00,7.583856,24.95479,0.000036,24.039206,0.0004,1.328
9316.00,7.583921,24.95466,0.000036,24.039399,0.0005,1.327
9318.00,7.583820,24.95461,0.000036,24.039628,0.0005,1.328
9320.00,7.584353,24.95513,0.000037,24.039543,0.0004,1.328
9322.00,7.584688,24.95526,0.000037,24.040188,0.0005,1.328
9324.00,7.584693,24.95479,0.000037,24.039572,0.0005,1.327
9326.00,7.584967,24.95505,0.000038,24.040230,0.0005,1.326
9328.00,7.585446,24.95462,0.000039,24.039666,0.0005,1.327
9330.00,7.585036,24.95468,0.000038,24.040337,0.0005,1.327
9332.00,7.584818,24.95293,0.000038,24.039975,0.0005,1.327
9334.00,7.584278,24.95368,0.000037,24.039884,0.0005,1.327
9336.00,7.584288,24.95430,0.000037,24.040777,0.0005,1.327
9338.00,7.584809,24.95492,0.000036,24.040505,0.0005,1.328
9340.00,7.585933,24.95515,0.000036,24.040063,0.0005,1.327
9342.00,7.585683,24.95502,0.000038,24.039537,0.0005,1.326
9344.00,7.584418,24.95456,0.000037,24.040468,0.0004,1.327
9346.00,7.584572,24.95518,0.000036,24.039944,0.0004,1.327
9348.00,7.584342,24.95666,0.000037,24.040934,0.0005,1.327
9350.00,7.584450,24.95638,0.000037,24.039943,0.0005,1.327
9352.00,7.584690,24.95553,0.000037,24.039870,0.0004,1.326
9354.00,7.583539,24.95531,0.000037,24.040446,0.0004,1.327
9356.00,7.583334,24.95610,0.000037,24.040514,0.0005,1.328
9358.00,7.583192,24.95607,0.000037,24.040583,0.0005,1.326
9360.00,7.584785,24.95628,0.000037,24.040044,0.0004,1.326
9362.00,7.585054,24.95600,0.000036,24.040772,0.0005,1.327
9364.00,7.585135,24.95610,0.000036,24.039914,0.0005,1.327
9366.00,7.584768,24.95579,0.000038,24.039621,0.0005,1.326
9368.00,7.583952,24.95552,0.000038,24.039590,0.0005,1.326
9370.00,7.583975,24.95541,0.000037,24.039957,0.0005,1.327
9372.00,7.584195,24.95546,0.000037,24.039490,0.0005,1.327
9374.00,7.583614,24.95587,0.000036,24.040303,0.0005,1.327
9376.00,7.583166,24.95539,0.000037,24.040426,0.0005,1.326
9378.00,7.584176,24.95581,0.000037,24.040330,0.0005,1.326
9380.00,7.584474,24.95574,0.000037,24.040366,0.0005,1.327
9382.00,7.584422,24.95584,0.000037,24.040463,0.0005,1.326
9384.00,7.583855,24.95651,0.000037,24.039792,0.0005,1.327
9386.00,7.583929,24.95557,0.000036,24.039970,0.0005,1.327
9388.00,7.583719,24.95544,0.000037,24.040308,0.0005,1.327
9390.00,7.584251,24.95524,0.000038,24.038972,0.0004,1.326
9392.00,7.584315,24.95544,0.000037,24.039688,0.0004,1.326
9394.00,7.584776,24.95565,0.000037,24.039137,0.0004,1.327
9396.00,7.586635,24.95509,0.000037,24.040092,0.0005,1.327
9398.00,7.587663,24.95484,0.000037,24.040737,0.0005,1.327
9400.00,7.587141,24.95405,0.000037,24.040208,0.0005,1.327
9402.00,7.586900,24.95426,0.000037,24.040064,0.0005,1.326
9404.00,7.585617,24.95452,0.000037,24.039510,0.0005,1.325
9406.00,7.585463,24.95478,0.000038,24.038633,0.0004,1.326
9408.00,7.585565,24.95414,0.000038,24.040146,0.0004,1.326
9410.00,7.585287,24.95528,0.000037,24.039834,0.0005,1.326
9412.00,7.584795,24.95442,0.000037,24.040479,0.0005,1.326
9414.00,7.584467,24.95415,0.000036,24.040719,0.0005,1.326
9416.00,7.583490,24.95475,0.000036,24.040277,0.0005,1.326
9418.00,7.584038,24.95444,0.000037,24.039119,0.0004,1.326
9420.00,7.584810,24.95485,0.000036,24.039284,0.0004,1.325
9422.00,7.584634,24.95479,0.000035,24.040641,0.0005,1.325
9424.00,7.583710,24.95437,0.000036,24.040259,0.0004,1.326
9426.00,7.583163,24.95431,0.000037,24.039795,0.0004,1.326
9428.00,7.583477,24.95501,0.000036,24.039803,0.0004,1.326
9430.00,7.583288,24.95445,0.000036,24.039668,0.0004,1.326
9432.00,7.583312,24.95573,0.000037,24.039495,0.0004,1.326
9434.00,7.583551,24.95476,0.000037,24.040441,0.0004,1.326
9436.00,7.582768,24.95502,0.000036,24.040161,0.0004,1.326
9438.00,7.582351,24.95531,0.000036,24.040081,0.0004,1.326
9440.00,7.583205,24.95523,0.000036,24.039763,0.0004,1.326
9442.00,7.583814,24.95542,0.000037,24.040319,0.0004,1.326
9444.00,7.583129,24.95526,0.000038,24.040205,0.0004,1.325
9446.00,7.584347,24.95545,0.000039,24.039697,0.0005,1.325
9448.00,7.584690,24.95553,0.000037,24.040050,0.0005,1.326
9450.00,7.583690,24.95606,0.000037,24.040310,0.0005,1.325
9452.00,7.583725,24.95585,0.000036,24.040008,0.0004,1.326
9454.00,7.584061,24.95579,0.000037,24.040099,0.0004,1.326
9456.00,7.584494,24.95611,0.000036,24.039623,0.0004,1.326
9458.00,7.583706,24.95612,0.000036,24.040097,0.0004,1.326
9460.00,7.583801,24.95584,0.000037,24.039477,0.0004,1.325
9462.00,7.583110,24.95489,0.000036,24.039330,0.0004,1.326
9464.00,7.583412,24.95421,0.000037,24.039208,0.0004,1.325
9466.00,7.583406,24.95417,0.000037,24.040195,0.0004,1.325
9468.00,7.582526,24.95435,0.000036,24.039944,0.0004,1.325
9470.00,7.582154,24.95397,0.000037,24.040041,0.0004,1.325
9472.00,7.582693,24.95395,0.000036,24.039639,0.0004,1.325
9474.00,7.583530,24.95524,0.000036,24.039692,0.0004,1.324
9476.00,7.584043,24.95552,0.000037,24.040105,0.0005,1.326
9478.00,7.583928,24.95513,0.000036,24.039261,0.0004,1.325
9480.00,7.584070,24.95535,0.000037,24.039668,0.0005,1.325
9482.00,7.584579,24.95568,0.000037,24.039992,0.0005,1.325
9484.00,7.583709,24.95533,0.000037,24.039708,0.0005,1.325
9486.00,7.584404,24.95620,0.000036,24.039606,0.0004,1.325
9488.00,7.584058,24.95676,0.000036,24.040170,0.0004,1.325
9490.00,7.584345,24.95699,0.000036,24.039924,0.0005,1.325
9492.00,7.584349,24.95728,0.000037,24.039899,0.0005,1.325
9494.00,7.584361,24.95736,0.000038,24.040403,0.0005,1.325
9496.00,7.583329,24.95637,0.000037,24.039797,0.0004,1.325
9498.00,7.582386,24.95586,0.000038,24.039539,0.0005,1.324
9500.00,7.582829,24.95485,0.000037,24.040399,0.0005,1.325
9502.00,7.583486,24.95482,0.000037,24.040092,0.0004,1.325
9504.00,7.583896,24.95552,0.000036,24.040415,0.0004,1.325
9506.00,7.584290,24.95599,0.000036,24.039557,0.0005,1.325
9508.00,7.584328,24.95571,0.000036,24.039852,0.0005,1.325
9510.00,7.584511,24.95657,0.000035,24.039194,0.0004,1.325
9512.00,7.584842,24.95746,0.000036,24.039586,0.0004,1.325
9514.00,7.584870,24.95708,0.000037,24.039750,0.0004,1.325
9516.00,7.585119,24.95718,0.000036,24.039606,0.0004,1.325
9518.00,7.584798,24.95702,0.000036,24.039966,0.0005,1.325
9520.00,7.583907,24.95761,0.000036,24.040368,0.0004,1.325
9522.00,7.583510,24.95703,0.000036,24.040372,0.0004,1.324
9524.00,7.583862,24.95764,0.000037,24.040043,0.0005,1.324
9526.00,7.583964,24.95775,0.000037,24.040397,0.0005,1.324
9528.00,7.584482,24.95769,0.000037,24.039946,0.0004,1.325
9530.00,7.584757,24.95701,0.000037,24.039194,0.0004,1.324
9532.00,7.584323,24.95711,0.000036,24.040001,0.0004,1.325
9534.00,7.584280,24.95702,0.000036,24.040354,0.0005,1.324
9536.00,7.584284,24.95708,0.000037,24.040281,0.0005,1.324
9538.00,7.583782,24.95700,0.000037,24.039746,0.0004,1.325
9540.00,7.583213,24.95700,0.000036,24.040181,0.0004,1.325
9542.00,7.583784,24.95763,0.000037,24.039968,0.0005,1.324
9544.00,7.584534,24.95767,0.000037,24.039794,0.0004,1.324
9546.00,7.584726,24.95746,0.000035,24.039461,0.0005,1.325
9548.00,7.583993,24.95724,0.000036,24.040068,0.0005,1.324
9550.00,7.584299,24.95639,0.000036,24.039966,0.0005,1.324
9552.00,7.584831,24.95634,0.000035,24.040286,0.0005,1.324
9554.00,7.584628,24.95699,0.000036,24.039917,0.0004,1.324
9556.00,7.584952,24.95748,0.000036,24.039974,0.0004,1.324
9558.00,7.584265,24.95665,0.000036,24.039810,0.0005,1.324
9560.00,7.583543,24.95670,0.000037,24.040354,0.0004,1.324
9562.00,7.584340,24.95671,0.000036,24.040481,0.0005,1.325
9564.00,7.584106,24.95559,0.000036,24.039557,0.0004,1.325
9566.00,7.582929,24.95542,0.000036,24.039346,0.0004,1.324
9568.00,7.582105,24.95579,0.000037,24.039926,0.0004,1.324
9570.00,7.583052,24.95569,0.000037,24.040297,0.0004,1.324
9572.00,7.583792,24.95581,0.000036,24.039868,0.0004,1.323
9574.00,7.584538,24.95679,0.000037,24.039490,0.0004,1.324
9576.00,7.584501,24.95636,0.000037,24.039834,0.0004,1.324
9578.00,7.583850,24.95628,0.000035,24.040283,0.0005,1.325
9580.00,7.583562,24.95585,0.000035,24.039635,0.0004,1.324
9582.00,7.583303,24.95623,0.000036,24.040001,0.0005,1.324
9584.00,7.582658,24.95665,0.000037,24.039904,0.0005,1.323
9586.00,7.582886,24.95713,0.000037,24.040146,0.0005,1.324
9588.00,7.582515,24.95676,0.000037,24.039377,0.0004,1.324
9590.00,7.581904,24.95505,0.000038,24.039677,0.0004,1.324
9592.00,7.582436,24.95540,0.000036,24.040032,0.0004,1.324
9594.00,7.582477,24.95598,0.000037,24.039732,0.0004,1.324
9596.00,7.583606,24.95618,0.000037,24.039828,0.0004,1.324
9598.00,7.584187,24.95647,0.000036,24.039634,0.0004,1.324
9600.00,7.584227,24.95660,0.000036,24.040103,0.0005,1.324
9602.00,7.583533,24.95519,0.000036,24.039790,0.0005,1.324
9604.00,7.584414,24.95590,0.000037,24.040148,0.0005,1.324
@16,12.0000,24.0
9606.00,7.583384,24.95574,0.000037,24.039866,0.0005,1.324
9608.00,7.578631,24.95622,0.000038,24.040004,0.0005,1.323
9610.00,7.571037,24.95602,0.000037,24.039968,0.0005,1.323
9612.00,7.562524,24.95557,0.000038,24.040135,0.0005,1.323
9614.00,7.553770,24.95517,0.000037,24.040299,0.0004,1.323
9616.00,7.545917,24.95602,0.000038,24.040634,0.0005,1.323
9618.00,7.540803,24.95580,0.000036,24.040279,0.0005,1.324
9620.00,7.537501,24.95693,0.000036,24.040066,0.0005,1.324
9622.00,7.534555,24.95629,0.000036,24.039328,0.0004,1.324
9624.00,7.533549,24.95637,0.000036,24.039659,0.0004,1.324
9626.00,7.531842,24.95703,0.000035,24.039934,0.0004,1.324
9628.00,7.530143,24.95688,0.000035,24.039574,0.0004,1.325
9630.00,7.529306,24.95628,0.000034,24.039364,0.0004,1.324
9632.00,7.531974,24.95601,0.000035,24.039864,0.0005,1.324
9634.00,7.538034,24.95634,0.000034,24.040443,0.0004,1.325
9636.00,7.544240,24.95653,0.000034,24.040119,0.0005,1.326
9638.00,7.549406,24.95739,0.000034,24.039283,0.0005,1.324
9640.00,7.553691,24.95666,0.000036,24.040048,0.0004,1.324
9642.00,7.556443,24.95662,0.000036,24.040674,0.0004,1.324
9644.00,7.558067,24.95699,0.000037,24.040681,0.0004,1.323
9646.00,7.560481,24.95610,0.000036,24.039999,0.0005,1.323
9648.00,7.561316,24.95544,0.000036,24.039703,0.0004,1.322
9650.00,7.562066,24.95561,0.000038,24.039688,0.0004,1.323
9652.00,7.563294,24.95562,0.000038,24.039403,0.0004,1.323
9654.00,7.566368,24.95631,0.000038,24.039806,0.0004,1.323
9656.00,7.568718,24.95645,0.000036,24.040492,0.0004,1.323
9658.00,7.570640,24.95717,0.000036,24.040154,0.0005,1.323
9660.00,7.573228,24.95723,0.000037,24.039477,0.0004,1.323
9662.00,7.575447,24.95622,0.000037,24.040470,0.0005,1.323
9664.00,7.576553,24.95639,0.000036,24.039832,0.0004,1.323
9666.00,7.577175,24.95612,0.000037,24.039092,0.0004,1.322
9668.00,7.577531,24.95565,0.000037,24.039448,0.0005,1.322
9670.00,7.578323,24.95523,0.000036,24.039674,0.0004,1.323
9672.00,7.578412,24.95574,0.000037,24.040315,0.0004,1.323
9674.00,7.579349,24.95654,0.000036,24.039834,0.0005,1.323
9676.00,7.581108,24.95583,0.000037,24.039730,0.0005,1.323
9678.00,7.580927,24.95581,0.000037,24.040346,0.0005,1.322
9680.00,7.580549,24.95624,0.000037,24.040405,0.0005,1.323
9682.00,7.580386,24.95685,0.000035,24.039954,0.0004,1.322
9684.00,7.580425,24.95617,0.000037,24.039674,0.0004,1.322
9686.00,7.581407,24.95684,0.000037,24.039772,0.0004,1.322
9688.00,7.580856,24.95772,0.000037,24.040246,0.0004,1.322
9690.00,7.580503,24.95711,0.000036,24.040705,0.0004,1.322
9692.00,7.581360,24.95771,0.000036,24.040195,0.0004,1.322
9694.00,7.582124,24.95763,0.000035,24.040279,0.0004,1.322
9696.00,7.582692,24.95716,0.000036,24.039192,0.0004,1.323
9698.00,7.584087,24.95656,0.000035,24.039357,0.0004,1.323
9700.00,7.585282,24.95554,0.000036,24.040335,0.0004,1.322
9702.00,7.584987,24.95511,0.000036,24.040375,0.0004,1.321
9704.00,7.585266,24.95550,0.000036,24.039204,0.0004,1.322
9706.00,7.585140,24.95512,0.000036,24.039421,0.0004,1.321
9708.00,7.585216,24.95584,0.000037,24.039904,0.0004,1.321
9710.00,7.586386,24.95559,0.000036,24.039939,0.0004,1.322
9712.00,7.585345,24.95504,0.000035,24.039781,0.0004,1.322
9714.00,7.584029,24.95570,0.000036,24.039966,0.0004,1.322
9716.00,7.584496,24.95464,0.000037,24.040248,0.0004,1.322
9718.00,7.585054,24.95514,0.000035,24.040423,0.0004,1.322
9720.00,7.584681,24.95552,0.000036,24.039421,0.0004,1.321
9722.00,7.583840,24.95562,0.000036,24.040015,0.0004,1.322
9724.00,7.583782,24.95562,0.000038,24.039741,0.0005,1.321
9726.00,7.583248,24.95529,0.000037,24.040037,0.0005,1.321
9728.00,7.582767,24.95501,0.000036,24.039990,0.0005,1.322
9730.00,7.582187,24.95485,0.000036,24.040019,0.0004,1.321
9732.00,7.583494,24.95568,0.000035,24.039943,0.0004,1.322
9734.00,7.584433,24.95555,0.000034,24.039475,0.0004,1.322
9736.00,7.584172,24.95467,0.000035,24.039706,0.0004,1.322
9738.00,7.584659,24.95583,0.000035,24.039963,0.0004,1.321
9740.00,7.584441,24.95613,0.000036,24.039619,0.0004,1.321
9742.00,7.584849,24.95556,0.000036,24.040219,0.0004,1.321
9744.00,7.584772,24.95607,0.000037,24.039890,0.0004,1.322
9746.00,7.584745,24.95654,0.000035,24.040028,0.0004,1.321
9748.00,7.584771,24.95713,0.000036,24.040383,0.0004,1.321
9750.00,7.585014,24.95620,0.000036,24.040061,0.0004,1.321
9752.00,7.585150,24.95564,0.000037,24.038984,0.0004,1.321
9754.00,7.584610,24.95661,0.000036,24.039904,0.0004,1.321
9756.00,7.584090,24.95648,0.000035,24.040046,0.0004,1.321
9758.00,7.584771,24.95663,0.000036,24.040403,0.0004,1.322
9760.00,7.585111,24.95722,0.000037,24.040608,0.0004,1.321
9762.00,7.585082,24.95636,0.000037,24.040457,0.0005,1.321
9764.00,7.584063,24.95564,0.000036,24.039484,0.0004,1.321
9766.00,7.584410,24.95554,0.000036,24.039868,0.0004,1.320
9768.00,7.585179,24.95575,0.000036,24.039890,0.0004,1.321
9770.00,7.584460,24.95592,0.000037,24.039672,0.0004,1.321
9772.00,7.584800,24.95620,0.000037,24.039306,0.0004,1.321
9774.00,7.585087,24.95629,0.000036,24.039172,0.0004,1.321
9776.00,7.584320,24.95649,0.000037,24.039830,0.0004,1.321
9778.00,7.584162,24.95642,0.000036,24.040181,0.0004,1.321
9780.00,7.584070,24.95640,0.000036,24.039895,0.0005,1.320
9782.00,7.585292,24.95583,0.000036,24.039512,0.0005,1.321
9784.00,7.583914,24.95582,0.000038,24.039686,0.0004,1.320
9786.00,7.583016,24.95520,0.000036,24.039954,0.0004,1.321
9788.00,7.582790,24.95516,0.000038,24.040112,0.0005,1.320
9790.00,7.583001,24.95608,0.000036,24.039341,0.0005,1.321
9792.00,7.583294,24.95656,0.000037,24.040077,0.0005,1.321
9794.00,7.583223,24.95620,0.000035,24.039614,0.0004,1.321
9796.00,7.583365,24.95680,0.000036,24.038801,0.0004,1.321
9798.00,7.583336,24.95693,0.000037,24.039855,0.0004,1.321
9800.00,7.583215,24.95673,0.000037,24.039674,0.0005,1.320
9802.00,7.583789,24.95693,0.000038,24.039823,0.0004,1.320
9804.00,7.583024,24.95783,0.000036,24.039284,0.0005,1.321
9806.00,7.582130,24.95646,0.000036,24.039681,0.0004,1.320
9808.00,7.582233,24.95595,0.000036,24.039975,0.0005,1.321
9810.00,7.582121,24.95607,0.000036,24.039821,0.0005,1.321
9812.00,7.582398,24.95621,0.000037,24.039864,0.0004,1.320
9814.00,7.582212,24.95555,0.000037,24.039704,0.0004,1.320
9816.00,7.582005,24.95592,0.000037,24.039928,0.0004,1.320
9818.00,7.582222,24.95697,0.000037,24.039990,0.0005,1.320
9820.00,7.582038,24.95715,0.000037,24.039259,0.0004,1.321
9822.00,7.581735,24.95675,0.000036,24.039532,0.0004,1.321
9824.00,7.581640,24.95767,0.000035,24.039670,0.0004,1.321
9826.00,7.582569,24.95720,0.000035,24.040666,0.0004,1.321
9828.00,7.582849,24.95703,0.000036,24.039037,0.0005,1.321
9830.00,7.582236,24.95750,0.000036,24.039561,0.0005,1.321
9832.00,7.582452,24.95764,0.000035,24.040412,0.0004,1.320
9834.00,7.582465,24.95750,0.000036,24.039332,0.0004,1.320
9836.00,7.582478,24.95805,0.000037,24.039672,0.0004,1.320
9838.00,7.582803,24.95750,0.000036,24.039237,0.0004,1.320
9840.00,7.582788,24.95763,0.000037,24.039206,0.0004,1.320
9842.00,7.583181,24.95665,0.000036,24.039614,0.0004,1.320
9844.00,7.584597,24.95806,0.000035,24.039868,0.0004,1.321
9846.00,7.583968,24.95846,0.000034,24.040146,0.0004,1.321
9848.00,7.583704,24.95722,0.000036,24.040452,0.0005,1.320
9850.00,7.582954,24.95749,0.000036,24.040139,0.0005,1.320
9852.00,7.582874,24.95790,0.000037,24.040110,0.0004,1.320
9854.00,7.583692,24.95790,0.000037,24.039357,0.0004,1.320
9856.00,7.583953,24.95738,0.000036,24.040190,0.0005,1.320
9858.00,7.583894,24.95750,0.000037,24.039637,0.0005,1.320
9860.00,7.585120,24.95728,0.000036,24.039443,0.0005,1.320
9862.00,7.585466,24.95770,0.000037,24.039006,0.0004,1.320
9864.00,7.584356,24.95755,0.000035,24.040352,0.0004,1.320
9866.00,7.584726,24.95745,0.000035,24.039534,0.0004,1.319
9868.00,7.585016,24.95773,0.000037,24.039454,0.0004,1.320
9870.00,7.584417,24.95815,0.000037,24.040259,0.0004,1.320
9872.00,7.584219,24.95808,0.000036,24.040114,0.0004,1.320
9874.00,7.584099,24.95750,0.000035,24.039937,0.0004,1.321
9876.00,7.584052,24.95713,0.000035,24.039784,0.0004,1.321
9878.00,7.584682,24.95717,0.000035,24.039572,0.0004,1.320
9880.00,7.584407,24.95687,0.000036,24.039246,0.0004,1.319
9882.00,7.584001,24.95724,0.000036,24.039808,0.0004,1.319
9884.00,7.584174,24.95714,0.000036,24.039383,0.0004,1.319
9886.00,7.583318,24.95706,0.000037,24.039795,0.0004,1.320
9888.00,7.584274,24.95767,0.000037,24.039781,0.0004,1.320
9890.00,7.583904,24.95771,0.000037,24.039304,0.0004,1.321
9892.00,7.584929,24.95711,0.000036,24.039861,0.0004,1.320
9894.00,7.584820,24.95704,0.000037,24.040041,0.0005,1.320
9896.00,7.583831,24.95666,0.000038,24.040265,0.0004,1.320
9898.00,7.583208,24.95688,0.000037,24.039714,0.0005,1.320
9900.00,7.583228,24.95692,0.000035,24.039828,0.0004,1.320
9902.00,7.584152,24.95687,0.000037,24.039695,0.0004,1.319
9904.00,7.584088,24.95758,0.000036,24.039879,0.0004,1.320
9906.00,7.584728,24.95724,0.000036,24.039106,0.0004,1.320
9908.00,7.584243,24.95747,0.000036,24.039999,0.0004,1.319
9910.00,7.584180,24.95739,0.000037,24.039457,0.0004,1.319
9912.00,7.583435,24.95737,0.000035,24.039859,0.0005,1.320
9914.00,7.583406,24.95743,0.000035,24.039779,0.0005,1.320
9916.00,7.584726,24.95738,0.000036,24.039835,0.0004,1.321
9918.00,7.584305,24.95741,0.000036,24.039657,0.0004,1.320
9920.00,7.583653,24.95698,0.000036,24.039241,0.0005,1.319
9922.00,7.583977,24.95704,0.000035,24.040312,0.0004,1.320
9924.00,7.584163,24.95698,0.000036,24.039746,0.0004,1.320
9926.00,7.583596,24.95516,0.000035,24.040345,0.0004,1.319
9928.00,7.584150,24.95524,0.000036,24.039514,0.0004,1.320
9930.00,7.584262,24.95521,0.000036,24.039701,0.0004,1.319
9932.00,7.584266,24.95501,0.000037,24.039477,0.0004,1.319
9934.00,7.583388,24.95562,0.000037,24.039764,0.0004,1.319
9936.00,7.582857,24.95575,0.000036,24.040461,0.0004,1.319
9938.00,7.582373,24.95599,0.000036,24.040043,0.0004,1.319
9940.00,7.582485,24.95644,0.000035,24.039672,0.0004,1.320
9942.00,7.583213,24.95667,0.000036,24.040064,0.0005,1.319
9944.00,7.583311,24.95594,0.000037,24.040206,0.0005,1.319
9946.00,7.583146,24.95512,0.000037,24.040081,0.0004,1.319
9948.00,7.583978,24.95615,0.000037,24.039423,0.0004,1.319
9950.00,7.583965,24.95610,0.000036,24.039332,0.0004,1.319
9952.00,7.584203,24.95624,0.000036,24.038412,0.0004,1.319
9954.00,7.584583,24.95651,0.000036,24.039206,0.0005,1.320
9956.00,7.584427,24.95662,0.000036,24.040037,0.0004,1.319
9958.00,7.584350,24.95632,0.000036,24.040225,0.0004,1.319
9960.00,7.585152,24.95623,0.000037,24.039914,0.0004,1.319
9962.00,7.584511,24.95584,0.000036,24.039128,0.0004,1.319
9964.00,7.583549,24.95643,0.000036,24.039503,0.0004,1.319
9966.00,7.583780,24.95717,0.000036,24.039741,0.0004,1.319
9968.00,7.583658,24.95688,0.000036,24.039919,0.0004,1.319
9970.00,7.584127,24.95653,0.000036,24.039881,0.0005,1.319
9972.00,7.583749,24.95638,0.000037,24.039908,0.0005,1.318
9974.00,7.584337,24.95718,0.000038,24.039774,0.0004,1.319
9976.00,7.584741,24.95631,0.000037,24.039466,0.0004,1.319
9978.00,7.584096,24.95524,0.000036,24.040268,0.0004,1.319
9980.00,7.583602,24.95531,0.000036,24.040410,0.0005,1.319
9982.00,7.583671,24.95580,0.000036,24.039924,0.0005,1.319
9984.00,7.583150,24.95594,0.000036,24.040125,0.0005,1.319
9986.00,7.582388,24.95596,0.000035,24.039890,0.0004,1.319
9988.00,7.582429,24.95592,0.000035,24.040023,0.0004,1.318
9990.00,7.582247,24.95604,0.000037,24.039403,0.0005,1.319
9992.00,7.582779,24.95698,0.000036,24.039974,0.0005,1.319
9994.00,7.583750,24.95686,0.000037,24.039634,0.0004,1.318
9996.00,7.582987,24.95674,0.000037,24.039723,0.0004,1.319
9998.00,7.583174,24.95671,0.000036,24.040161,0.0005,1.319
10000.00,7.583357,24.95692,0.000035,24.040312,0.0004,1.318
10002.00,7.582998,24.95835,0.000035,24.039528,0.0005,1.319
10004.00,7.583022,24.95807,0.000037,24.039344,0.0004,1.319
10006.00,7.583473,24.95792,0.000035,24.040252,0.0004,1.318
10008.00,7.582594,24.95809,0.000035,24.039395,0.0005,1.318
10010.00,7.582539,24.95781,0.000035,24.039695,0.0005,1.319
10012.00,7.582782,24.95854,0.000035,24.040163,0.0005,1.319
10014.00,7.583091,24.95803,0.000036,24.040586,0.0005,1.319
10016.00,7.583064,24.95789,0.000036,24.039490,0.0004,1.318
10018.00,7.583361,24.95832,0.000036,24.040414,0.0004,1.319
10020.00,7.584398,24.95831,0.000037,24.039934,0.0004,1.318
10022.00,7.583174,24.95834,0.000036,24.040443,0.0004,1.319
10024.00,7.581412,24.95800,0.000036,24.039928,0.0004,1.319
10026.00,7.581639,24.95785,0.000036,24.040132,0.0004,1.319
10028.00,7.582093,24.95856,0.000035,24.039659,0.0005,1.319
10030.00,7.583129,24.95766,0.000036,24.039961,0.0005,1.319
10032.00,7.583670,24.95876,0.000035,24.039806,0.0005,1.319
10034.00,7.584724,24.95838,0.000036,24.039779,0.0004,1.319
10036.00,7.585060,24.95814,0.000036,24.039277,0.0004,1.319
10038.00,7.584972,24.95798,0.000036,24.039954,0.0004,1.319
10040.00,7.584524,24.95807,0.000037,24.039594,0.0004,1.318
10042.00,7.584730,24.95873,0.000036,24.040494,0.0004,1.317
10044.00,7.585162,24.95871,0.000038,24.040225,0.0004,1.318
10046.00,7.585822,24.95988,0.000037,24.039730,0.0004,1.319
10048.00,7.584661,24.95928,0.000037,24.040099,0.0004,1.319
10050.00,7.583909,24.95966,0.000037,24.039024,0.0004,1.319
10052.00,7.583434,24.95946,0.000035,24.039415,0.0005,1.319
10054.00,7.583426,24.95899,0.000035,24.039359,0.0004,1.319
10056.00,7.583213,24.95809,0.000037,24.039537,0.0004,1.318
10058.00,7.583155,24.95800,0.000037,24.040239,0.0004,1.318
10060.00,7.583782,24.95843,0.000038,24.039894,0.0004,1.318
10062.00,7.583838,24.95811,0.000037,24.039517,0.0005,1.318
10064.00,7.583030,24.95824,0.000036,24.039346,0.0004,1.318
10066.00,7.584323,24.95792,0.000037,24.040319,0.0004,1.318
10068.00,7.584602,24.95815,0.000037,24.040328,0.0005,1.318
10070.00,7.583422,24.95865,0.000036,24.039988,0.0005,1.318
10072.00,7.582294,24.95862,0.000036,24.039644,0.0004,1.319
10074.00,7.582241,24.95886,0.000035,24.039459,0.0004,1.318
10076.00,7.582078,24.95951,0.000036,24.039739,0.0004,1.318
10078.00,7.582648,24.96010,0.000037,24.040319,0.0004,1.317
10080.00,7.582180,24.96086,0.000037,24.040074,0.0004,1.318
10082.00,7.581910,24.95974,0.000037,24.039735,0.0005,1.318
10084.00,7.582450,24.95939,0.000037,24.040114,0.0004,1.318
10086.00,7.582602,24.95859,0.000036,24.040026,0.0005,1.318
10088.00,7.582468,24.95885,0.000036,24.039432,0.0004,1.318
10090.00,7.582331,24.95976,0.000036,24.039281,0.0004,1.318
10092.00,7.582290,24.95898,0.000036,24.040375,0.0004,1.319
10094.00,7.582337,24.95908,0.000035,24.040305,0.0004,1.318
10096.00,7.582360,24.95805,0.000036,24.039897,0.0004,1.319
10098.00,7.581788,24.95801,0.000036,24.039835,0.0004,1.318
10100.00,7.583060,24.95904,0.000037,24.040099,0.0005,1.318
10102.00,7.583670,24.95875,0.000037,24.039341,0.0004,1.318
10104.00,7.583689,24.95906,0.000037,24.039886,0.0005,1.318
10106.00,7.584511,24.95932,0.000037,24.039979,0.0004,1.318
10108.00,7.584879,24.95872,0.000036,24.039834,0.0004,1.318
10110.00,7.585166,24.95938,0.000036,24.039510,0.0004,1.318
10112.00,7.585470,24.95938,0.000035,24.039283,0.0004,1.318
10114.00,7.587284,24.95935,0.000036,24.039652,0.0004,1.318
10116.00,7.587052,24.95996,0.000036,24.039217,0.0004,1.318
10118.00,7.585403,24.96086,0.000036,24.039934,0.0004,1.318
10120.00,7.584574,24.96005,0.000036,24.039363,0.0004,1.318
10122.00,7.583967,24.95989,0.000035,24.040403,0.0005,1.319
10124.00,7.584307,24.95962,0.000035,24.040139,0.0004,1.318
10126.00,7.584580,24.95932,0.000035,24.039381,0.0004,1.318
10128.00,7.583657,24.95989,0.000035,24.039917,0.0004,1.318
10130.00,7.583387,24.95969,0.000036,24.039988,0.0004,1.318
10132.00,7.583160,24.96024,0.000035,24.039212,0.0004,1.318
10134.00,7.582875,24.96012,0.000037,24.038983,0.0005,1.317
10136.00,7.581919,24.96076,0.000036,24.040545,0.0004,1.318
10138.00,7.582367,24.96058,0.000035,24.040148,0.0004,1.318
10140.00,7.582747,24.96000,0.000035,24.039497,0.0004,1.318
10142.00,7.582156,24.95976,0.000037,24.039041,0.0004,1.318
10144.00,7.582707,24.95996,0.000037,24.039706,0.0005,1.318
10146.00,7.583342,24.95998,0.000037,24.039274,0.0004,1.317
10148.00,7.583435,24.95930,0.000036,24.040092,0.0005,1.318
10150.00,7.583614,24.95955,0.000036,24.039935,0.0004,1.318
10152.00,7.584756,24.96017,0.000037,24.039795,0.0004,1.318
10154.00,7.584125,24.96032,0.000035,24.038910,0.0004,1.318
10156.00,7.583681,24.95930,0.000035,24.040261,0.0004,1.319
10158.00,7.584311,24.95896,0.000035,24.039541,0.0004,1.318
10160.00,7.584639,24.95914,0.000036,24.040121,0.0004,1.318
10162.00,7.584038,24.95874,0.000035,24.039094,0.0004,1.318
10164.00,7.583909,24.95819,0.000035,24.040094,0.0004,1.318
10166.00,7.584115,24.95826,0.000038,24.039261,0.0004,1.318
10168.00,7.584053,24.95939,0.000035,24.040001,0.0004,1.318
10170.00,7.584444,24.95905,0.000035,24.039677,0.0004,1.317
10172.00,7.584184,24.95902,0.000037,24.039517,0.0004,1.317
10174.00,7.584120,24.95946,0.000036,24.040526,0.0004,1.318
10176.00,7.583735,24.95896,0.000036,24.040146,0.0004,1.318
10178.00,7.585112,24.95842,0.000035,24.039574,0.0004,1.318
10180.00,7.584857,24.95891,0.000037,24.038775,0.0004,1.318
10182.00,7.585050,24.95865,0.000036,24.039164,0.0005,1.318
10184.00,7.585177,24.95866,0.000035,24.039484,0.0005,1.318
10186.00,7.584693,24.95910,0.000032,24.039628,0.0004,1.318
10188.00,7.583806,24.95917,0.000034,24.039192,0.0004,1.317
10190.00,7.583377,24.95838,0.000037,24.039852,0.0004,1.317
10192.00,7.583607,24.95900,0.000036,24.039723,0.0004,1.318
10194.00,7.583566,24.95929,0.000034,24.038592,0.0004,1.318
10196.00,7.583872,24.95927,0.000036,24.039944,0.0004,1.318
10198.00,7.584287,24.95832,0.000037,24.040064,0.0004,1.318
10200.00,7.584229,24.95878,0.000035,24.039237,0.0004,1.318
10202.00,7.584092,24.95913,0.000035,24.038861,0.0004,1.318
10204.00,7.583499,24.95982,0.000034,24.038866,0.0004,1.319
@17,12.0000,24.0
10206.00,7.583671,24.95907,0.000035,24.038832,0.0004,1.318
10208.00,7.580608,24.95813,0.000036,24.039883,0.0004,1.318
10210.00,7.574367,24.95880,0.000036,24.039595,0.0005,1.318
10212.00,7.565208,24.96010,0.000034,24.039475,0.0004,1.317
10214.00,7.555277,24.96051,0.000037,24.039917,0.0005,1.317
10216.00,7.548404,24.96053,0.000036,24.039406,0.0005,1.318
10218.00,7.543008,24.96097,0.000036,24.039206,0.0005,1.317
10220.00,7.538226,24.96040,0.000036,24.039588,0.0004,1.319
10222.00,7.535999,24.95909,0.000035,24.039268,0.0004,1.319
10224.00,7.534154,24.95949,0.000034,24.038568,0.0004,1.319
10226.00,7.532940,24.95942,0.000035,24.039523,0.0004,1.319
10228.00,7.531576,24.95965,0.000034,24.039352,0.0004,1.319
10230.00,7.529332,24.95937,0.000034,24.039717,0.0004,1.319
10232.00,7.530813,24.95903,0.000035,24.039628,0.0004,1.319
10234.00,7.536990,24.95876,0.000035,24.040563,0.0004,1.320
10236.00,7.543973,24.95795,0.000034,24.039570,0.0004,1.321
10238.00,7.550144,24.95855,0.000034,24.039739,0.0004,1.319
10240.00,7.555422,24.95863,0.000034,24.040330,0.0004,1.319
10242.00,7.558622,24.95910,0.000037,24.039308,0.0004,1.318
10244.00,7.561152,24.95799,0.000036,24.040341,0.0004,1.318
10246.00,7.562763,24.95632,0.000036,24.039679,0.0004,1.318
10248.00,7.563832,24.95720,0.000036,24.039212,0.0004,1.318
10250.00,7.565339,24.95690,0.000036,24.039763,0.0004,1.318
10252.00,7.568644,24.95629,0.000036,24.039479,0.0004,1.319
10254.00,7.571040,24.95612,0.000037,24.039574,0.0004,1.318
10256.00,7.572762,24.95747,0.000037,24.039795,0.0005,1.318
10258.00,7.574288,24.95728,0.000036,24.040541,0.0004,1.319
10260.00,7.577045,24.95761,0.000037,24.040034,0.0005,1.319
10262.00,7.579197,24.95815,0.000037,24.039586,0.0004,1.318
10264.00,7.579396,24.95828,0.000038,24.039184,0.0005,1.317
10266.00,7.580295,24.95821,0.000035,24.039246,0.0005,1.318
10268.00,7.581092,24.95893,0.000035,24.039944,0.0004,1.318
10270.00,7.581502,24.95917,0.000036,24.039350,0.0004,1.318
10272.00,7.582239,24.95884,0.000035,24.039112,0.0004,1.318
10274.00,7.581440,24.95917,0.000035,24.039844,0.0004,1.318
10276.00,7.580540,24.95912,0.000035,24.040066,0.0004,1.319
10278.00,7.580879,24.95985,0.000036,24.039650,0.0005,1.319
10280.00,7.581543,24.96018,0.000036,24.040017,0.0004,1.318
10282.00,7.582130,24.95958,0.000037,24.039939,0.0005,1.318
10284.00,7.582165,24.95917,0.000038,24.039395,0.0004,1.318
10286.00,7.581553,24.95933,0.000035,24.039948,0.0004,1.318
10288.00,7.581709,24.96010,0.000034,24.039603,0.0004,1.318
10290.00,7.582205,24.96088,0.000035,24.039783,0.0004,1.318
10292.00,7.582401,24.95994,0.000036,24.039739,0.0004,1.318
10294.00,7.582978,24.95941,0.000036,24.039048,0.0005,1.318
10296.00,7.582926,24.95939,0.000036,24.039079,0.0004,1.318
10298.00,7.582719,24.95883,0.000037,24.040439,0.0004,1.318
10300.00,7.583083,24.95891,0.000036,24.039954,0.0004,1.318
10302.00,7.583024,24.95916,0.000036,24.039819,0.0004,1.318
10304.00,7.583653,24.95938,0.000036,24.039634,0.0004,1.318
10306.00,7.582902,24.95889,0.000035,24.039439,0.0004,1.318
10308.00,7.582153,24.95984,0.000036,24.039990,0.0004,1.319
10310.00,7.582714,24.96081,0.000036,24.040074,0.0005,1.318
10312.00,7.584514,24.96033,0.000035,24.039999,0.0004,1.318
10314.00,7.584891,24.96027,0.000037,24.040194,0.0004,1.318
10316.00,7.584843,24.96034,0.000036,24.039548,0.0004,1.318
10318.00,7.584348,24.95938,0.000036,24.039774,0.0004,1.318
10320.00,7.584190,24.95891,0.000037,24.040510,0.0004,1.318
10322.00,7.584080,24.95961,0.000037,24.040746,0.0004,1.318
10324.00,7.585036,24.95988,0.000036,24.039970,0.0005,1.318
10326.00,7.585377,24.96023,0.000036,24.039548,0.0005,1.318
10328.00,7.584062,24.95948,0.000037,24.040354,0.0004,1.318
10330.00,7.584682,24.95982,0.000036,24.040746,0.0004,1.318
10332.00,7.585235,24.95977,0.000036,24.040534,0.0004,1.317
10334.00,7.584704,24.96026,0.000037,24.040174,0.0005,1.318
10336.00,7.584992,24.96010,0.000037,24.039250,0.0004,1.318
10338.00,7.585178,24.95991,0.000036,24.040292,0.0004,1.318
10340.00,7.585520,24.96022,0.000037,24.040039,0.0004,1.318
10342.00,7.584619,24.96013,0.000036,24.039388,0.0004,1.319
10344.00,7.584524,24.96011,0.000036,24.039857,0.0004,1.318
10346.00,7.584563,24.96115,0.000036,24.039337,0.0004,1.319
10348.00,7.584665,24.96095,0.000036,24.039981,0.0005,1.319
10350.00,7.585148,24.96070,0.000034,24.039390,0.0004,1.319
10352.00,7.585051,24.96080,0.000035,24.039041,0.0004,1.318
10354.00,7.584487,24.96050,0.000035,24.039346,0.0004,1.317
10356.00,7.584281,24.96057,0.000037,24.039895,0.0004,1.318
10358.00,7.583939,24.96016,0.000037,24.039639,0.0004,1.318
10360.00,7.583711,24.96079,0.000036,24.039763,0.0004,1.318
10362.00,7.583994,24.96040,0.000037,24.040683,0.0005,1.318
10364.00,7.583946,24.95954,0.000036,24.039234,0.0004,1.318
10366.00,7.584156,24.96006,0.000036,24.038879,0.0004,1.317
10368.00,7.584146,24.96149,0.000037,24.039295,0.0004,1.318
10370.00,7.584082,24.96044,0.000037,24.038528,0.0005,1.318
10372.00,7.583334,24.96031,0.000036,24.039424,0.0004,1.318
10374.00,7.583507,24.95954,0.000034,24.040234,0.0004,1.319
10376.00,7.583191,24.95997,0.000035,24.039755,0.0004,1.319
10378.00,7.583471,24.95944,0.000034,24.039828,0.0004,1.318
10380.00,7.583933,24.95910,0.000035,24.039824,0.0004,1.318
10382.00,7.583395,24.95951,0.000036,24.040032,0.0004,1.318
10384.00,7.583491,24.95966,0.000037,24.040715,0.0004,1.318
10386.00,7.583826,24.95933,0.000037,24.040335,0.0004,1.317
10388.00,7.584374,24.95895,0.000036,24.039552,0.0004,1.318
10390.00,7.585335,24.95908,0.000035,24.039935,0.0004,1.318
10392.00,7.586229,24.95970,0.000036,24.039894,0.0004,1.317
10394.00,7.585981,24.95969,0.000036,24.040046,0.0004,1.317
10396.00,7.585952,24.95940,0.000035,24.039995,0.0005,1.318
10398.00,7.586101,24.95963,0.000036,24.038921,0.0005,1.318
10400.00,7.586246,24.96024,0.000037,24.040363,0.0005,1.318
10402.00,7.585407,24.96065,0.000036,24.039646,0.0004,1.318
10404.00,7.583480,24.96018,0.000037,24.039054,0.0004,1.318
10406.00,7.582966,24.96007,0.000037,24.038766,0.0004,1.318
10408.00,7.582968,24.96018,0.000036,24.039572,0.0004,1.318
10410.00,7.582081,24.95957,0.000034,24.039566,0.0004,1.319
10412.00,7.582240,24.95905,0.000036,24.039268,0.0004,1.318
10414.00,7.582747,24.95894,0.000037,24.039979,0.0005,1.318
10416.00,7.582231,24.95852,0.000036,24.039944,0.0004,1.318
10418.00,7.582622,24.95877,0.000037,24.040030,0.0004,1.317
10420.00,7.583413,24.95937,0.000037,24.040123,0.0004,1.318
10422.00,7.583555,24.95818,0.000037,24.039739,0.0005,1.317
10424.00,7.583305,24.95876,0.000038,24.039292,0.0004,1.318
10426.00,7.583551,24.95942,0.000036,24.039301,0.0004,1.318
10428.00,7.583298,24.95967,0.000035,24.039061,0.0004,1.318
10430.00,7.583381,24.95916,0.000036,24.039528,0.0005,1.318
10432.00,7.583227,24.95801,0.000035,24.039286,0.0004,1.318
10434.00,7.584026,24.95792,0.000035,24.039177,0.0004,1.317
10436.00,7.584760,24.95890,0.000036,24.038815,0.0005,1.318
10438.00,7.584975,24.95920,0.000036,24.040090,0.0004,1.318
10440.00,7.584470,24.95973,0.000036,24.040308,0.0004,1.318
10442.00,7.584368,24.95815,0.000040,24.039930,0.0005,1.318
10444.00,7.583856,24.95812,0.000039,24.039370,0.0004,1.317
10446.00,7.583326,24.95993,0.000037,24.039319,0.0004,1.318
10448.00,7.583539,24.96056,0.000035,24.039230,0.0004,1.318
10450.00,7.583881,24.95960,0.000036,24.039450,0.0004,1.318
10452.00,7.583794,24.95959,0.000036,24.039610,0.0004,1.317
10454.00,7.583398,24.95986,0.000036,24.040154,0.0005,1.318
10456.00,7.583383,24.96034,0.000035,24.038144,0.0004,1.317
10458.00,7.583696,24.95997,0.000037,24.038955,0.0005,1.318
10460.00,7.583050,24.95992,0.000037,24.039430,0.0004,1.318
10462.00,7.583096,24.95906,0.000038,24.039834,0.0005,1.318
10464.00,7.583454,24.95842,0.000036,24.040466,0.0004,1.318
10466.00,7.584611,24.95875,0.000037,24.039790,0.0005,1.318
10468.00,7.584602,24.95839,0.000038,24.040054,0.0004,1.317
10470.00,7.584700,24.96019,0.000035,24.040699,0.0005,1.317
10472.00,7.584368,24.96072,0.000036,24.039123,0.0004,1.317
10474.00,7.584400,24.95910,0.000038,24.039663,0.0004,1.317
10476.00,7.584847,24.96026,0.000038,24.040232,0.0004,1.318
10478.00,7.584346,24.96140,0.000035,24.040279,0.0004,1.317
10480.00,7.584186,24.96143,0.000036,24.040255,0.0005,1.317
10482.00,7.583167,24.96064,0.000037,24.038981,0.0005,1.317
10484.00,7.583267,24.96080,0.000037,24.039590,0.0005,1.318
10486.00,7.583681,24.96045,0.000037,24.040312,0.0005,1.318
10488.00,7.584191,24.96077,0.000037,24.040965,0.0004,1.317
10490.00,7.584550,24.96082,0.000035,24.038639,0.0004,1.318
10492.00,7.584524,24.96071,0.000036,24.040812,0.0005,1.318
10494.00,7.584363,24.95952,0.000037,24.039806,0.0005,1.318
10496.00,7.582719,24.95893,0.000037,24.039850,0.0005,1.318
10498.00,7.582497,24.95945,0.000036,24.040688,0.0004,1.318
10500.00,7.582312,24.95949,0.000035,24.040106,0.0004,1.317
10502.00,7.581467,24.95878,0.000041,24.040945,0.0005,1.317
10504.00,7.581658,24.95881,0.000039,24.040821,0.0005,1.318
10506.00,7.581764,24.96058,0.000036,24.038292,0.0004,1.317
10508.00,7.583138,24.95935,0.000035,24.038306,0.0005,1.317
10510.00,7.584264,24.95777,0.000038,24.040515,0.0004,1.318
10512.00,7.584895,24.95887,0.000033,24.040697,0.0004,1.318
10514.00,7.585471,24.95959,0.000034,24.040435,0.0005,1.317
10516.00,7.584681,24.95954,0.000034,24.040115,0.0004,1.318
10518.00,7.583614,24.95936,0.000034,24.039054,0.0004,1.318
10520.00,7.583196,24.95877,0.000035,24.038523,0.0004,1.317
10522.00,7.583330,24.95751,0.000037,24.040754,0.0004,1.318
10524.00,7.583753,24.95875,0.000036,24.040170,0.0004,1.318
10526.00,7.583476,24.95901,0.000036,24.039357,0.0005,1.318
10528.00,7.583197,24.95908,0.000033,24.039008,0.0004,1.318
10530.00,7.583925,24.95896,0.000033,24.039066,0.0004,1.318
10532.00,7.583406,24.95833,0.000034,24.039204,0.0004,1.318
10534.00,7.583170,24.95728,0.000037,24.040901,0.0004,1.318
10536.00,7.583231,24.95761,0.000035,24.041168,0.0005,1.318
10538.00,7.582185,24.95851,0.000034,24.039095,0.0004,1.318
10540.00,7.581549,24.95850,0.000037,24.039877,0.0004,1.317
10542.00,7.581500,24.96022,0.000033,24.039323,0.0004,1.318
10544.00,7.582086,24.95873,0.000036,24.040494,0.0005,1.318
10546.00,7.582552,24.95888,0.000035,24.038424,0.0005,1.318
10548.00,7.582277,24.95916,0.000034,24.038988,0.0004,1.318
10550.00,7.582151,24.95811,0.000037,24.039875,0.0004,1.318
10552.00,7.581293,24.95776,0.000038,24.041034,0.0005,1.318
10554.00,7.581057,24.95739,0.000035,24.040763,0.0005,1.318
10556.00,7.581491,24.95846,0.000036,24.038272,0.0004,1.318
10558.00,7.581619,24.96019,0.000036,24.038063,0.0004,1.318
10560.00,7.581696,24.96032,0.000036,24.039346,0.0004,1.318
10562.00,7.582051,24.95943,0.000037,24.040083,0.0005,1.318
10564.00,7.582419,24.95864,0.000037,24.040299,0.0005,1.318
10566.00,7.582087,24.95973,0.000036,24.041130,0.0005,1.318
10568.00,7.582067,24.95938,0.000034,24.039739,0.0004,1.318
10570.00,7.582220,24.95834,0.000037,24.039948,0.0005,1.318
10572.00,7.581211,24.95840,0.000037,24.039326,0.0004,1.318
10574.00,7.581835,24.95799,0.000036,24.039175,0.0004,1.317
10576.00,7.583224,24.95851,0.000036,24.039601,0.0004,1.318
10578.00,7.583785,24.95880,0.000036,24.039743,0.0004,1.318
10580.00,7.584224,24.95923,0.000035,24.039563,0.0005,1.318
10582.00,7.584134,24.95847,0.000036,24.040372,0.0005,1.319
10584.00,7.583276,24.95839,0.000035,24.040828,0.0004,1.318
10586.00,7.583216,24.95893,0.000036,24.039619,0.0004,1.319
10588.00,7.584033,24.95876,0.000036,24.039944,0.0005,1.318
10590.00,7.583632,24.95716,0.000035,24.039923,0.0005,1.318
10592.00,7.583875,24.95816,0.000036,24.039937,0.0004,1.317
10594.00,7.584538,24.95850,0.000038,24.040166,0.0005,1.318
10596.00,7.584446,24.95945,0.000036,24.040021,0.0005,1.318
10598.00,7.584169,24.95954,0.000037,24.039572,0.0004,1.318
10600.00,7.584465,24.95932,0.000035,24.039886,0.0005,1.318
10602.00,7.585693,24.95882,0.000036,24.040150,0.0005,1.318
10604.00,7.585597,24.95842,0.000037,24.040714,0.0005,1.318
10606.00,7.585337,24.95879,0.000036,24.039299,0.0004,1.318
10608.00,7.584452,24.95859,0.000035,24.039581,0.0005,1.319
10610.00,7.584007,24.95832,0.000035,24.040039,0.0005,1.318
10612.00,7.583482,24.95796,0.000037,24.039995,0.0005,1.318
10614.00,7.583262,24.95828,0.000036,24.039510,0.0004,1.318
10616.00,7.584065,24.95904,0.000036,24.039735,0.0005,1.318
10618.00,7.584026,24.95829,0.000036,24.040059,0.0005,1.318
10620.00,7.583989,24.95843,0.000036,24.040041,0.0005,1.318
10622.00,7.584953,24.95804,0.000036,24.040150,0.0005,1.318
10624.00,7.585657,24.95841,0.000037,24.039794,0.0004,1.319
10626.00,7.585836,24.95843,0.000036,24.040063,0.0005,1.318
10628.00,7.586055,24.95879,0.000037,24.039304,0.0004,1.317
10630.00,7.586598,24.95903,0.000036,24.039284,0.0004,1.318
10632.00,7.586511,24.95880,0.000036,24.040063,0.0005,1.318
10634.00,7.586126,24.95807,0.000037,24.040092,0.0004,1.318
10636.00,7.585835,24.95909,0.000036,24.039388,0.0004,1.318
10638.00,7.586048,24.95892,0.000036,24.040419,0.0004,1.318
10640.00,7.585003,24.95895,0.000037,24.040226,0.0005,1.319
10642.00,7.584254,24.95818,0.000037,24.039424,0.0005,1.318
10644.00,7.584168,24.95840,0.000038,24.040395,0.0005,1.318
10646.00,7.584522,24.95850,0.000035,24.039875,0.0005,1.318
10648.00,7.584410,24.95893,0.000035,24.039810,0.0004,1.318
10650.00,7.584804,24.95820,0.000039,24.040226,0.0005,1.318
10652.00,7.585178,24.95811,0.000039,24.040166,0.0005,1.318
10654.00,7.584876,24.95849,0.000037,24.040575,0.0004,1.318
10656.00,7.585145,24.95842,0.000038,24.040215,0.0005,1.318
10658.00,7.584727,24.95842,0.000037,24.040459,0.0005,1.318
10660.00,7.585071,24.95879,0.000036,24.039346,0.0005,1.318
10662.00,7.585526,24.95793,0.000039,24.040157,0.0004,1.318
10664.00,7.585247,24.95848,0.000037,24.040737,0.0005,1.318
10666.00,7.584764,24.95941,0.000035,24.039523,0.0005,1.318
10668.00,7.584061,24.95937,0.000037,24.041165,0.0005,1.318
10670.00,7.583946,24.95936,0.000037,24.040521,0.0005,1.319
10672.00,7.584024,24.95860,0.000036,24.040492,0.0004,1.319
10674.00,7.584409,24.95954,0.000035,24.039568,0.0005,1.319
10676.00,7.583912,24.95959,0.000036,24.039526,0.0005,1.318
10678.00,7.583367,24.95902,0.000035,24.039510,0.0004,1.318
10680.00,7.583498,24.95920,0.000035,24.040668,0.0004,1.318
10682.00,7.583461,24.95821,0.000039,24.039723,0.0005,1.319
10684.00,7.584040,24.95727,0.000039,24.040861,0.0004,1.319
10686.00,7.584134,24.95876,0.000037,24.041183,0.0004,1.319
10688.00,7.583798,24.95914,0.000040,24.040125,0.0005,1.318
10690.00,7.584343,24.95824,0.000040,24.039914,0.0004,1.318
10692.00,7.584645,24.95841,0.000038,24.040619,0.0005,1.318
10694.00,7.583399,24.95894,0.000037,24.039319,0.0005,1.318
10696.00,7.582839,24.95934,0.000038,24.039703,0.0005,1.318
10698.00,7.582371,24.96033,0.000037,24.039832,0.0005,1.318
10700.00,7.582672,24.96137,0.000035,24.039357,0.0005,1.319
10702.00,7.582523,24.95930,0.000037,24.040370,0.0005,1.319
10704.00,7.583250,24.95908,0.000040,24.040983,0.0005,1.319
10706.00,7.584410,24.95840,0.000041,24.040650,0.0005,1.318
10708.00,7.584021,24.95926,0.000038,24.040123,0.0005,1.318
10710.00,7.583326,24.96031,0.000039,24.040474,0.0004,1.318
10712.00,7.583999,24.96034,0.000037,24.040323,0.0005,1.318
10714.00,7.584190,24.95911,0.000040,24.040879,0.0005,1.318
10716.00,7.584206,24.96068,0.000036,24.040985,0.0004,1.318
10718.00,7.583984,24.95976,0.000038,24.039366,0.0004,1.318
10720.00,7.583966,24.96154,0.000037,24.038608,0.0005,1.318
10722.00,7.583775,24.96177,0.000035,24.038103,0.0004,1.318
10724.00,7.584516,24.96101,0.000036,24.040119,0.0004,1.318
10726.00,7.584535,24.96177,0.000035,24.039903,0.0004,1.319
10728.00,7.584524,24.96192,0.000036,24.039286,0.0004,1.319
10730.00,7.584167,24.96198,0.000037,24.039366,0.0005,1.319
10732.00,7.584726,24.96096,0.000036,24.039064,0.0004,1.319
10734.00,7.585000,24.96271,0.000035,24.039330,0.0004,1.319
10736.00,7.585079,24.96144,0.000037,24.039859,0.0004,1.318
10738.00,7.585007,24.96152,0.000037,24.039381,0.0004,1.318
10740.00,7.584750,24.96180,0.000036,24.038890,0.0004,1.319
10742.00,7.584600,24.96273,0.000036,24.039535,0.0004,1.319
10744.00,7.584750,24.96077,0.000041,24.041228,0.0004,1.319
10746.00,7.584626,24.96210,0.000038,24.040501,0.0004,1.319
10748.00,7.584776,24.96177,0.000037,24.040406,0.0005,1.319
10750.00,7.584590,24.96234,0.000034,24.039470,0.0005,1.319
10752.00,7.584292,24.96182,0.000037,24.039208,0.0005,1.319
10754.00,7.584398,24.96101,0.000037,24.040605,0.0004,1.319
10756.00,7.584850,24.96163,0.000037,24.039699,0.0004,1.319
10758.00,7.584936,24.96251,0.000035,24.040063,0.0004,1.318
10760.00,7.584267,24.96309,0.000035,24.040446,0.0005,1.319
10762.00,7.583764,24.96366,0.000032,24.039403,0.0004,1.319
10764.00,7.583439,24.96232,0.000034,24.040385,0.0004,1.319
10766.00,7.584073,24.96213,0.000036,24.040194,0.0004,1.319
10768.00,7.584094,24.96073,0.000037,24.039157,0.0005,1.318
10770.00,7.583888,24.96021,0.000036,24.038544,0.0005,1.319
10772.00,7.583790,24.96035,0.000035,24.038810,0.0004,1.319
10774.00,7.583405,24.96053,0.000037,24.039455,0.0004,1.318
10776.00,7.583570,24.96069,0.000038,24.040154,0.0005,1.318
10778.00,7.583959,24.96041,0.000038,24.040786,0.0004,1.319
10780.00,7.583138,24.96123,0.000034,24.039917,0.0005,1.319
10782.00,7.583335,24.96128,0.000036,24.039446,0.0004,1.319
10784.00,7.583921,24.96002,0.000035,24.040448,0.0004,1.319
10786.00,7.583305,24.96067,0.000034,24.039181,0.0005,1.320
10788.00,7.582106,24.96033,0.000035,24.038666,0.0005,1.319
10790.00,7.581796,24.95919,0.000037,24.039295,0.0004,1.319
10792.00,7.582819,24.95910,0.000036,24.040003,0.0005,1.318
10794.00,7.583795,24.95968,0.000037,24.039394,0.0004,1.319
10796.00,7.584463,24.95829,0.000039,24.040726,0.0005,1.319
10798.00,7.583430,24.95910,0.000037,24.040892,0.0005,1.319
10800.00,7.582746,24.95953,0.000035,24.038157,0.0004,1.319
10802.00,7.583185,24.95968,0.000036,24.039184,0.0004,1.319
10804.00,7.583689,24.95959,0.000036,24.040192,0.0004,1.319
@18,12.0000,24.0
10806.00,7.583163,24.95898,0.000039,24.041188,0.0004,1.318
10808.00,7.580099,24.95728,0.000041,24.040417,0.0005,1.319
10810.00,7.572785,24.95799,0.000039,24.039855,0.0005,1.318
10812.00,7.564292,24.95831,0.000039,24.040225,0.0005,1.318
10814.00,7.555928,24.95963,0.000039,24.042203,0.0004,1.318
10816.00,7.548670,24.95980,0.000036,24.039559,0.0004,1.319
10818.00,7.542571,24.95940,0.000037,24.039894,0.0005,1.319
10820.00,7.538187,24.95894,0.000036,24.040165,0.0005,1.319
10822.00,7.535400,24.95822,0.000035,24.039208,0.0004,1.320
10824.00,7.533519,24.95956,0.000032,24.038441,0.0004,1.320
10826.00,7.531864,24.95829,0.000034,24.038221,0.0004,1.320
10828.00,7.530303,24.95918,0.000035,24.039341,0.0004,1.320
10830.00,7.529107,24.95898,0.000036,24.039755,0.0004,1.320
10832.00,7.529698,24.95895,0.000035,24.040510,0.0005,1.320
10834.00,7.535930,24.95921,0.000034,24.039634,0.0005,1.320
10836.00,7.542157,24.95930,0.000033,24.038935,0.0004,1.321
10838.00,7.547960,24.95974,0.000034,24.038899,0.0004,1.321
10840.00,7.553972,24.96015,0.000035,24.038890,0.0004,1.320
10842.00,7.558378,24.95934,0.000036,24.039774,0.0004,1.319
10844.00,7.561631,24.95844,0.000037,24.040485,0.0004,1.319
10846.00,7.564201,24.96011,0.000035,24.038606,0.0004,1.319
10848.00,7.566322,24.96101,0.000037,24.040314,0.0004,1.319
10850.00,7.568148,24.96009,0.000036,24.039164,0.0005,1.319
10852.00,7.570733,24.95982,0.000036,24.040214,0.0005,1.319
10854.00,7.573742,24.95928,0.000037,24.039486,0.0004,1.319
10856.00,7.576942,24.95979,0.000038,24.040043,0.0005,1.319
10858.00,7.579197,24.95929,0.000037,24.039963,0.0005,1.319
10860.00,7.580380,24.95945,0.000037,24.039843,0.0004,1.319
10862.00,7.581102,24.95909,0.000036,24.040179,0.0004,1.318
10864.00,7.582535,24.95921,0.000036,24.040575,0.0004,1.319
10866.00,7.583184,24.95908,0.000036,24.040306,0.0005,1.320
10868.00,7.584428,24.95980,0.000038,24.040094,0.0005,1.319
10870.00,7.585543,24.95929,0.000036,24.039290,0.0004,1.319
10872.00,7.585573,24.95926,0.000036,24.039423,0.0004,1.319
10874.00,7.584685,24.96001,0.000036,24.039423,0.0004,1.319
10876.00,7.584790,24.95966,0.000037,24.040781,0.0004,1.319
10878.00,7.584909,24.96057,0.000037,24.038986,0.0005,1.319
10880.00,7.585136,24.96177,0.000037,24.039561,0.0004,1.319
10882.00,7.585396,24.95977,0.000037,24.039950,0.0004,1.319
10884.00,7.584248,24.95949,0.000036,24.040208,0.0005,1.320
10886.00,7.583488,24.95893,0.000036,24.039639,0.0004,1.319
10888.00,7.583096,24.96012,0.000035,24.039061,0.0005,1.320
10890.00,7.583129,24.96002,0.000035,24.039312,0.0004,1.319
10892.00,7.583593,24.96040,0.000037,24.040119,0.0004,1.319
10894.00,7.583828,24.96095,0.000037,24.040614,0.0004,1.320
10896.00,7.583357,24.95973,0.000038,24.039301,0.0004,1.320
10898.00,7.583753,24.96036,0.000037,24.039450,0.0005,1.319
10900.00,7.584104,24.96109,0.000036,24.040023,0.0004,1.319
10902.00,7.585257,24.96101,0.000035,24.039963,0.0005,1.320
10904.00,7.584236,24.96031,0.000036,24.039775,0.0005,1.319
10906.00,7.584282,24.96025,0.000035,24.039244,0.0005,1.320
10908.00,7.584641,24.95974,0.000036,24.040239,0.0004,1.319
10910.00,7.585680,24.95967,0.000035,24.039330,0.0004,1.319
10912.00,7.585672,24.96096,0.000034,24.039715,0.0005,1.319
10914.00,7.585158,24.96059,0.000034,24.038719,0.0004,1.320
10916.00,7.585828,24.95961,0.000035,24.039421,0.0004,1.320
10918.00,7.585440,24.95999,0.000036,24.039475,0.0005,1.320
10920.00,7.585521,24.96062,0.000036,24.039744,0.0005,1.319
10922.00,7.584619,24.95935,0.000036,24.039184,0.0004,1.320
10924.00,7.585316,24.95979,0.000037,24.039932,0.0005,1.320
10926.00,7.583897,24.95996,0.000038,24.039268,0.0004,1.319
10928.00,7.583510,24.96038,0.000035,24.039863,0.0004,1.320
10930.00,7.583969,24.96038,0.000037,24.040017,0.0004,1.320
10932.00,7.583798,24.96044,0.000036,24.040468,0.0004,1.320
10934.00,7.582858,24.96007,0.000036,24.040995,0.0004,1.320
10936.00,7.583899,24.96137,0.000035,24.039086,0.0005,1.320
10938.00,7.584830,24.96119,0.000036,24.039654,0.0005,1.319
10940.00,7.584520,24.96176,0.000036,24.040148,0.0005,1.319
10942.00,7.584616,24.96085,0.000036,24.041214,0.0005,1.320
10944.00,7.584731,24.96080,0.000035,24.039835,0.0004,1.321
10946.00,7.584587,24.96066,0.000035,24.040086,0.0004,1.320
10948.00,7.584111,24.96044,0.000035,24.039657,0.0004,1.320
10950.00,7.584294,24.96103,0.000035,24.038990,0.0005,1.319
10952.00,7.584838,24.96172,0.000036,24.040295,0.0005,1.319
10954.00,7.584339,24.96081,0.000035,24.039768,0.0005,1.320
10956.00,7.583714,24.95977,0.000035,24.040186,0.0005,1.320
10958.00,7.583440,24.95979,0.000036,24.039583,0.0004,1.319
10960.00,7.584497,24.96010,0.000036,24.039794,0.0004,1.319
10962.00,7.584880,24.96018,0.000035,24.039908,0.0004,1.320
10964.00,7.585361,24.96050,0.000035,24.039474,0.0004,1.320
10966.00,7.585391,24.95985,0.000036,24.040043,0.0004,1.320
10968.00,7.585301,24.95988,0.000034,24.039477,0.0004,1.320
10970.00,7.585462,24.95912,0.000034,24.039337,0.0005,1.320
10972.00,7.585706,24.95891,0.000036,24.040128,0.0004,1.320
10974.00,7.585924,24.95844,0.000039,24.039214,0.0005,1.320
10976.00,7.585853,24.95966,0.000037,24.039806,0.0005,1.320
10978.00,7.586339,24.95983,0.000034,24.039268,0.0004,1.320
10980.00,7.585638,24.95942,0.000035,24.039244,0.0004,1.320
10982.00,7.585380,24.95974,0.000036,24.039077,0.0004,1.320
10984.00,7.585117,24.96042,0.000038,24.040874,0.0004,1.320
10986.00,7.584807,24.95989,0.000037,24.039710,0.0004,1.319
10988.00,7.584787,24.96049,0.000038,24.040465,0.0004,1.320
10990.00,7.585091,24.96060,0.000035,24.039124,0.0004,1.319
10992.00,7.584902,24.96010,0.000036,24.041114,0.0004,1.320
10994.00,7.584654,24.96074,0.000035,24.041026,0.0004,1.320
10996.00,7.584358,24.96172,0.000033,24.039041,0.0004,1.319
10998.00,7.583509,24.96033,0.000037,24.039363,0.0004,1.320
11000.00,7.583264,24.96033,0.000034,24.038024,0.0004,1.320
11002.00,7.584147,24.96069,0.000034,24.039486,0.0004,1.320
11004.00,7.584195,24.95969,0.000036,24.040044,0.0004,1.320
11006.00,7.584747,24.96117,0.000033,24.039430,0.0004,1.320
11008.00,7.584430,24.96114,0.000034,24.038950,0.0004,1.320
11010.00,7.584028,24.96174,0.000034,24.038546,0.0004,1.320
11012.00,7.583100,24.96207,0.000032,24.039157,0.0004,1.321
11014.00,7.582919,24.96168,0.000033,24.037515,0.0004,1.320
11016.00,7.583222,24.96049,0.000037,24.039792,0.0004,1.320
11018.00,7.582886,24.96074,0.000036,24.041241,0.0005,1.320
11020.00,7.583608,24.95908,0.000038,24.039174,0.0004,1.320
11022.00,7.583303,24.96048,0.000038,24.039604,0.0005,1.320
11024.00,7.582927,24.96073,0.000036,24.040343,0.0004,1.319
11026.00,7.583606,24.96047,0.000035,24.039766,0.0004,1.319
11028.00,7.584048,24.95948,0.000037,24.041190,0.0004,1.320
11030.00,7.584767,24.96183,0.000034,24.038788,0.0004,1.320
11032.00,7.584843,24.96164,0.000033,24.039077,0.0004,1.320
11034.00,7.584918,24.95923,0.000039,24.040583,0.0005,1.320
11036.00,7.584247,24.96050,0.000038,24.040297,0.0005,1.319
11038.00,7.585091,24.96178,0.000034,24.039430,0.0005,1.320
11040.00,7.584599,24.96047,0.000036,24.040579,0.0005,1.320
11042.00,7.584114,24.96011,0.000035,24.038959,0.0005,1.321
11044.00,7.584650,24.95870,0.000039,24.039130,0.0005,1.320
11046.00,7.585460,24.95817,0.000039,24.040017,0.0005,1.320
11048.00,7.585248,24.96001,0.000033,24.038353,0.0004,1.320
11050.00,7.585301,24.96026,0.000033,24.039099,0.0004,1.320
11052.00,7.584843,24.95899,0.000038,24.039239,0.0005,1.320
11054.00,7.584315,24.95969,0.000037,24.039121,0.0004,1.320
11056.00,7.584416,24.95992,0.000035,24.039586,0.0004,1.320
11058.00,7.583754,24.96040,0.000033,24.039499,0.0005,1.320
11060.00,7.583783,24.96054,0.000034,24.038792,0.0004,1.320
11062.00,7.584054,24.95990,0.000033,24.037892,0.0005,1.320
11064.00,7.583926,24.95955,0.000035,24.037668,0.0004,1.320
11066.00,7.583091,24.95982,0.000035,24.038213,0.0004,1.319
11068.00,7.583134,24.95799,0.000041,24.040152,0.0005,1.320
11070.00,7.583434,24.95975,0.000035,24.039834,0.0005,1.320
11072.00,7.583463,24.95938,0.000038,24.039535,0.0005,1.320
11074.00,7.583442,24.96075,0.000036,24.039679,0.0005,1.321
11076.00,7.584550,24.96072,0.000036,24.039688,0.0005,1.320
11078.00,7.584652,24.96016,0.000037,24.039868,0.0004,1.320
11080.00,7.584168,24.96079,0.000036,24.039592,0.0004,1.320
11082.00,7.584232,24.96048,0.000036,24.039504,0.0004,1.320
11084.00,7.584737,24.96030,0.000036,24.039679,0.0004,1.320
11086.00,7.584554,24.96079,0.000035,24.040448,0.0004,1.320
11088.00,7.584150,24.96112,0.000035,24.039724,0.0004,1.321
11090.00,7.583917,24.96082,0.000036,24.038908,0.0004,1.320
11092.00,7.583285,24.96004,0.000036,24.039052,0.0004,1.320
11094.00,7.583281,24.96037,0.000035,24.039746,0.0005,1.319
11096.00,7.583723,24.96073,0.000036,24.039946,0.0004,1.320
11098.00,7.583770,24.96010,0.000036,24.039730,0.0004,1.321
11100.00,7.583452,24.95999,0.000037,24.039648,0.0004,1.321
11102.00,7.583745,24.96037,0.000037,24.039419,0.0004,1.320
11104.00,7.584509,24.96002,0.000036,24.039464,0.0004,1.321
11106.00,7.583943,24.96053,0.000036,24.039241,0.0005,1.320
11108.00,7.583043,24.96008,0.000036,24.039694,0.0005,1.320
11110.00,7.582630,24.96045,0.000037,24.040125,0.0005,1.321
11112.00,7.582994,24.96132,0.000036,24.040084,0.0004,1.320
11114.00,7.583672,24.96030,0.000037,24.040763,0.0004,1.320
11116.00,7.583519,24.96008,0.000039,24.040165,0.0004,1.320
11118.00,7.583576,24.96145,0.000037,24.039090,0.0004,1.320
11120.00,7.583745,24.96186,0.000036,24.039972,0.0004,1.320
11122.00,7.583983,24.96104,0.000037,24.039664,0.0005,1.320
11124.00,7.583594,24.96205,0.000036,24.039830,0.0005,1.320
11126.00,7.583396,24.96124,0.000040,24.040201,0.0005,1.320
11128.00,7.583547,24.96178,0.000037,24.040063,0.0005,1.320
11130.00,7.582996,24.96127,0.000035,24.039939,0.0005,1.321
11132.00,7.582951,24.96141,0.000037,24.039652,0.0004,1.321
11134.00,7.583317,24.96091,0.000036,24.040135,0.0005,1.320
11136.00,7.583474,24.96054,0.000037,24.039612,0.0004,1.320
11138.00,7.582731,24.96131,0.000037,24.040001,0.0005,1.320
11140.00,7.582538,24.96208,0.000036,24.040537,0.0004,1.320
11142.00,7.581985,24.96337,0.000036,24.039939,0.0004,1.320
11144.00,7.582538,24.96328,0.000035,24.040081,0.0004,1.320
11146.00,7.583851,24.96092,0.000037,24.041234,0.0004,1.321
11148.00,7.584433,24.95943,0.000039,24.039961,0.0005,1.321
11150.00,7.584563,24.96062,0.000036,24.041772,0.0004,1.321
11152.00,7.584001,24.96047,0.000037,24.041630,0.0004,1.321
11154.00,7.583448,24.96102,0.000036,24.040361,0.0004,1.320
11156.00,7.583450,24.96125,0.000036,24.039968,0.0005,1.320
11158.00,7.584201,24.95998,0.000040,24.040535,0.0005,1.320
11160.00,7.584291,24.96054,0.000037,24.039997,0.0004,1.320
11162.00,7.583838,24.96154,0.000036,24.039981,0.0004,1.320
11164.00,7.583807,24.96109,0.000037,24.041516,0.0005,1.321
11166.00,7.584465,24.96073,0.000037,24.040835,0.0004,1.321
11168.00,7.584004,24.96088,0.000037,24.039044,0.0005,1.321
11170.00,7.583637,24.96094,0.000035,24.039852,0.0004,1.320
11172.00,7.583537,24.96018,0.000036,24.040295,0.0005,1.321
11174.00,7.583905,24.96027,0.000035,24.040706,0.0004,1.321
11176.00,7.583956,24.96027,0.000036,24.042041,0.0004,1.321
11178.00,7.584603,24.96092,0.000035,24.041079,0.0005,1.321
11180.00,7.583682,24.96115,0.000035,24.039699,0.0004,1.321
11182.00,7.582724,24.96009,0.000038,24.039650,0.0004,1.320
11184.00,7.582752,24.96110,0.000035,24.038944,0.0004,1.320
11186.00,7.583426,24.96109,0.000036,24.039652,0.0004,1.320
11188.00,7.583187,24.96214,0.000035,24.040705,0.0005,1.321
11190.00,7.582782,24.96098,0.000035,24.040354,0.0004,1.321
11192.00,7.583010,24.95912,0.000039,24.039888,0.0004,1.321
11194.00,7.583598,24.95927,0.000037,24.040012,0.0004,1.321
11196.00,7.583774,24.96002,0.000038,24.040701,0.0004,1.320
11198.00,7.584580,24.96042,0.000037,24.041105,0.0004,1.319
11200.00,7.585314,24.96048,0.000037,24.041306,0.0004,1.320
11202.00,7.585601,24.96075,0.000037,24.040775,0.0004,1.321
11204.00,7.585107,24.96094,0.000035,24.037001,0.0004,1.320
11206.00,7.585267,24.96103,0.000036,24.040046,0.0005,1.320
11208.00,7.585464,24.96167,0.000037,24.040203,0.0004,1.320
11210.00,7.584498,24.96151,0.000035,24.039986,0.0005,1.321
11212.00,7.584408,24.96285,0.000035,24.037799,0.0005,1.321
11214.00,7.584813,24.96200,0.000039,24.039074,0.0005,1.320
11216.00,7.585428,24.96045,0.000040,24.040897,0.0005,1.321
11218.00,7.584909,24.96227,0.000036,24.040857,0.0004,1.320
11220.00,7.584444,24.96169,0.000036,24.039621,0.0004,1.320
11222.00,7.584411,24.96042,0.000040,24.041828,0.0005,1.320
11224.00,7.584518,24.96145,0.000035,24.040805,0.0005,1.321
11226.00,7.584213,24.95957,0.000037,24.039206,0.0005,1.321
11228.00,7.583770,24.95999,0.000037,24.040434,0.0005,1.320
11230.00,7.584269,24.96151,0.000037,24.041217,0.0005,1.320
11232.00,7.585110,24.96041,0.000039,24.040934,0.0005,1.321
11234.00,7.584969,24.96085,0.000038,24.039615,0.0005,1.321
11236.00,7.583144,24.96140,0.000039,24.040926,0.0004,1.321
11238.00,7.582700,24.96064,0.000038,24.039794,0.0004,1.320
11240.00,7.583539,24.96089,0.000036,24.039292,0.0005,1.321
11242.00,7.583648,24.96050,0.000037,24.041186,0.0005,1.320
11244.00,7.584315,24.96062,0.000037,24.041143,0.0004,1.321
11246.00,7.583282,24.95970,0.000038,24.040690,0.0005,1.321
11248.00,7.583701,24.95988,0.000035,24.039979,0.0004,1.321
11250.00,7.584224,24.95957,0.000036,24.039588,0.0005,1.321
11252.00,7.583425,24.95913,0.000037,24.039510,0.0005,1.321
11254.00,7.582628,24.95944,0.000036,24.039532,0.0004,1.320
11256.00,7.583214,24.96040,0.000036,24.039983,0.0005,1.320
11258.00,7.582894,24.95983,0.000038,24.039664,0.0004,1.320
11260.00,7.583360,24.95992,0.000037,24.038937,0.0004,1.320
11262.00,7.583997,24.96040,0.000036,24.039692,0.0004,1.320
11264.00,7.583219,24.96090,0.000038,24.039821,0.0004,1.320
11266.00,7.582910,24.96082,0.000036,24.040388,0.0004,1.321
11268.00,7.583052,24.96066,0.000037,24.040614,0.0004,1.320
11270.00,7.582582,24.96140,0.000038,24.039297,0.0004,1.320
11272.00,7.582955,24.96223,0.000035,24.039721,0.0004,1.320
11274.00,7.582980,24.96124,0.000036,24.040145,0.0004,1.321
11276.00,7.582811,24.96155,0.000035,24.039754,0.0004,1.321
11278.00,7.582561,24.96078,0.000035,24.038653,0.0004,1.321
11280.00,7.582992,24.96128,0.000035,24.040099,0.0004,1.321
11282.00,7.582716,24.96117,0.000035,24.040052,0.0004,1.321
11284.00,7.582517,24.96089,0.000037,24.039706,0.0004,1.321
11286.00,7.582559,24.96128,0.000037,24.040628,0.0004,1.321
11288.00,7.583605,24.96156,0.000035,24.040106,0.0004,1.320
11290.00,7.584427,24.96141,0.000036,24.038953,0.0004,1.321
11292.00,7.584218,24.96148,0.000036,24.039077,0.0005,1.321
11294.00,7.583665,24.96128,0.000034,24.040088,0.0004,1.321
11296.00,7.584496,24.96117,0.000035,24.039221,0.0004,1.321
11298.00,7.583992,24.96221,0.000036,24.038833,0.0004,1.321
11300.00,7.583493,24.96145,0.000036,24.039804,0.0004,1.321
11302.00,7.583392,24.96133,0.000036,24.038964,0.0004,1.320
11304.00,7.583370,24.96036,0.000038,24.040019,0.0004,1.321
11306.00,7.583396,24.96191,0.000033,24.038801,0.0004,1.322
11308.00,7.584199,24.96325,0.000034,24.037659,0.0004,1.320
11310.00,7.583842,24.96014,0.000038,24.038030,0.0005,1.321
11312.00,7.583407,24.95967,0.000038,24.040030,0.0005,1.321
11314.00,7.583666,24.96058,0.000034,24.039328,0.0004,1.321
11316.00,7.582573,24.96107,0.000036,24.037657,0.0004,1.322
11318.00,7.583898,24.96098,0.000035,24.039101,0.0004,1.322
11320.00,7.584074,24.96045,0.000036,24.041606,0.0004,1.321
11322.00,7.583847,24.96025,0.000035,24.039517,0.0004,1.322
11324.00,7.583497,24.96042,0.000037,24.040334,0.0004,1.322
11326.00,7.584249,24.96187,0.000037,24.040054,0.0004,1.321
11328.00,7.582918,24.96221,0.000036,24.039821,0.0004,1.322
11330.00,7.582233,24.96227,0.000037,24.039626,0.0004,1.321
11332.00,7.582930,24.96201,0.000037,24.040595,0.0005,1.322
11334.00,7.582542,24.96065,0.000039,24.038890,0.0004,1.321
11336.00,7.582974,24.96018,0.000041,24.040490,0.0004,1.321
11338.00,7.583469,24.96153,0.000037,24.040603,0.0004,1.321
11340.00,7.581893,24.96238,0.000036,24.040775,0.0005,1.322
11342.00,7.581447,24.96271,0.000036,24.039150,0.0004,1.321
11344.00,7.581710,24.96338,0.000035,24.038975,0.0005,1.321
11346.00,7.582588,24.96153,0.000036,24.039803,0.0005,1.322
11348.00,7.582604,24.96174,0.000035,24.039295,0.0005,1.321
11350.00,7.583801,24.96247,0.000037,24.038979,0.0005,1.321
11352.00,7.584901,24.96188,0.000035,24.038759,0.0004,1.321
11354.00,7.584563,24.96208,0.000035,24.039690,0.0004,1.321
11356.00,7.584624,24.96204,0.000036,24.040032,0.0004,1.322
11358.00,7.584973,24.96250,0.000035,24.040337,0.0004,1.322
11360.00,7.584163,24.96192,0.000035,24.038683,0.0005,1.322
11362.00,7.584782,24.96087,0.000034,24.040157,0.0005,1.321
11364.00,7.585049,24.96041,0.000037,24.041246,0.0005,1.322
11366.00,7.585536,24.96094,0.000036,24.040046,0.0005,1.322
11368.00,7.585480,24.96174,0.000033,24.037313,0.0004,1.322
11370.00,7.584966,24.96175,0.000033,24.037373,0.0004,1.321
11372.00,7.584306,24.96218,0.000033,24.038626,0.0004,1.321
11374.00,7.584288,24.96178,0.000035,24.040357,0.0004,1.322
11376.00,7.583796,24.96261,0.000036,24.040946,0.0004,1.322
11378.00,7.583545,24.96241,0.000036,24.040143,0.0005,1.321
11380.00,7.583055,24.96288,0.000034,24.039874,0.0004,1.322
11382.00,7.583675,24.96276,0.000036,24.040546,0.0005,1.322
11384.00,7.584199,24.96203,0.000039,24.039474,0.0005,1.322
11386.00,7.584490,24.96279,0.000036,24.039788,0.0004,1.322
11388.00,7.584364,24.96263,0.000034,24.038959,0.0004,1.322
11390.00,7.584149,24.96283,0.000035,24.039041,0.0004,1.322
11392.00,7.584218,24.96167,0.000035,24.039648,0.0004,1.322
11394.00,7.583687,24.96227,0.000032,24.039419,0.0004,1.322
11396.00,7.583516,24.96131,0.000034,24.039590,0.0004,1.322
11398.00,7.583283,24.96073,0.000037,24.039930,0.0005,1.322
11400.00,7.583496,24.96106,0.000037,24.041296,0.0005,1.322
11402.00,7.583993,24.96176,0.000036,24.040241,0.0005,1.321
11404.00,7.583217,24.96242,0.000035,24.039277,0.0004,1.322
@19,12.0000,24.0
11406.00,7.583146,24.96103,0.000038,24.040001,0.0004,1.322
11408.00,7.580448,24.96147,0.000040,24.039552,0.0005,1.322
11410.00,7.573977,24.96364,0.000034,24.039499,0.0004,1.321
11412.00,7.565396,24.96348,0.000035,24.038975,0.0004,1.321
11414.00,7.556691,24.96313,0.000033,24.037326,0.0004,1.321
11416.00,7.550004,24.96231,0.000037,24.039015,0.0004,1.321
11418.00,7.545055,24.96111,0.000040,24.040799,0.0004,1.322
11420.00,7.541579,24.96163,0.000037,24.040179,0.0004,1.322
11422.00,7.539318,24.96101,0.000036,24.040590,0.0004,1.323
11424.00,7.538375,24.96197,0.000033,24.039226,0.0004,1.323
11426.00,7.539116,24.96291,0.000031,24.038121,0.0004,1.324
11428.00,7.539024,24.96220,0.000034,24.039419,0.0005,1.323
11430.00,7.538087,24.96166,0.000034,24.039550,0.0004,1.322
11432.00,7.539675,24.96115,0.000035,24.039532,0.0004,1.323
11434.00,7.544532,24.96102,0.000035,24.039039,0.0004,1.323
11436.00,7.551279,24.96165,0.000032,24.039077,0.0004,1.324
11438.00,7.556435,24.96127,0.000035,24.041054,0.0004,1.324
11440.00,7.560876,24.96062,0.000037,24.040746,0.0005,1.323
11442.00,7.563016,24.96151,0.000038,24.040788,0.0004,1.323
11444.00,7.564811,24.96229,0.000035,24.039312,0.0004,1.322
11446.00,7.565096,24.96183,0.000036,24.039268,0.0004,1.323
11448.00,7.566202,24.96202,0.000038,24.038684,0.0005,1.322
11450.00,7.567472,24.96272,0.000037,24.039839,0.0004,1.322
11452.00,7.568225,24.96188,0.000037,24.039710,0.0005,1.323
11454.00,7.570108,24.96299,0.000037,24.039081,0.0005,1.322
11456.00,7.572021,24.96162,0.000037,24.040072,0.0005,1.322
11458.00,7.573229,24.96141,0.000036,24.039439,0.0005,1.321
11460.00,7.575015,24.96073,0.000039,24.039644,0.0005,1.322
11462.00,7.576362,24.96107,0.000039,24.039359,0.0005,1.322
11464.00,7.577057,24.96070,0.000036,24.039586,0.0004,1.322
11466.00,7.578097,24.96042,0.000038,24.040725,0.0004,1.322
11468.00,7.579265,24.96005,0.000039,24.040108,0.0005,1.322
11470.00,7.579562,24.96045,0.000039,24.041417,0.0004,1.322
11472.00,7.579507,24.96022,0.000037,24.042388,0.0004,1.322
11474.00,7.578834,24.96133,0.000034,24.040350,0.0004,1.322
11476.00,7.579343,24.96102,0.000036,24.039439,0.0004,1.322
11478.00,7.580152,24.96051,0.000036,24.039779,0.0004,1.322
11480.00,7.580964,24.96079,0.000035,24.040057,0.0004,1.322
11482.00,7.580784,24.96092,0.000037,24.039588,0.0005,1.322
11484.00,7.581493,24.95985,0.000041,24.040132,0.0004,1.322
11486.00,7.581964,24.96242,0.000035,24.038299,0.0004,1.321
11488.00,7.581996,24.96073,0.000036,24.039879,0.0005,1.322
11490.00,7.582570,24.96118,0.000036,24.040439,0.0004,1.322
11492.00,7.583466,24.96260,0.000034,24.038855,0.0004,1.321
11494.00,7.584364,24.96212,0.000037,24.038855,0.0005,1.322
11496.00,7.583900,24.96220,0.000035,24.038963,0.0005,1.322
11498.00,7.583881,24.96293,0.000033,24.039719,0.0005,1.323
11500.00,7.584905,24.96268,0.000036,24.039283,0.0004,1.322
11502.00,7.585018,24.96249,0.000037,24.041154,0.0004,1.322
11504.00,7.584756,24.96204,0.000037,24.039170,0.0004,1.323
11506.00,7.584953,24.96185,0.000034,24.040766,0.0005,1.323
11508.00,7.584989,24.96238,0.000034,24.038788,0.0004,1.323
11510.00,7.585908,24.96221,0.000036,24.038848,0.0004,1.322
11512.00,7.586751,24.96114,0.000034,24.039784,0.0004,1.322
11514.00,7.586918,24.96037,0.000036,24.040350,0.0004,1.322
11516.00,7.586520,24.96055,0.000037,24.039584,0.0004,1.322
11518.00,7.584774,24.96165,0.000035,24.040215,0.0004,1.323
11520.00,7.584373,24.96154,0.000037,24.040614,0.0005,1.323
11522.00,7.584634,24.96139,0.000036,24.039177,0.0004,1.322
11524.00,7.584766,24.96100,0.000035,24.040028,0.0004,1.322
11526.00,7.584255,24.96074,0.000037,24.039997,0.0005,1.322
11528.00,7.583686,24.96194,0.000036,24.040117,0.0005,1.322
11530.00,7.583987,24.96204,0.000037,24.039703,0.0005,1.323
11532.00,7.584224,24.96305,0.000036,24.039634,0.0005,1.322
11534.00,7.584962,24.96291,0.000036,24.039934,0.0004,1.323
11536.00,7.584626,24.96258,0.000037,24.039259,0.0005,1.323
11538.00,7.584711,24.96301,0.000036,24.039254,0.0005,1.322
11540.00,7.584490,24.96280,0.000034,24.039524,0.0004,1.322
11542.00,7.584469,24.96183,0.000037,24.040003,0.0004,1.322
11544.00,7.584523,24.96152,0.000036,24.040194,0.0005,1.323
11546.00,7.584692,24.96151,0.000036,24.040639,0.0005,1.322
11548.00,7.584599,24.96169,0.000036,24.039434,0.0004,1.322
11550.00,7.584817,24.96284,0.000036,24.039301,0.0005,1.322
11552.00,7.584346,24.96291,0.000036,24.040059,0.0005,1.323
11554.00,7.583922,24.96286,0.000035,24.040037,0.0005,1.323
11556.00,7.584789,24.96227,0.000037,24.040495,0.0005,1.322
11558.00,7.584816,24.96231,0.000037,24.039015,0.0004,1.322
11560.00,7.584058,24.96238,0.000038,24.039181,0.0005,1.322
11562.00,7.584774,24.96277,0.000037,24.039094,0.0005,1.322
11564.00,7.584624,24.96311,0.000036,24.039332,0.0005,1.322
11566.00,7.584272,24.96311,0.000034,24.038844,0.0004,1.323
11568.00,7.584911,24.96237,0.000036,24.040066,0.0004,1.323
11570.00,7.584703,24.96152,0.000036,24.039943,0.0004,1.322
11572.00,7.584998,24.96293,0.000035,24.038761,0.0004,1.322
11574.00,7.585352,24.96266,0.000035,24.040908,0.0004,1.323
11576.00,7.585267,24.96187,0.000037,24.040150,0.0004,1.322
11578.00,7.585200,24.96263,0.000036,24.039275,0.0004,1.322
11580.00,7.584380,24.96394,0.000032,24.038641,0.0004,1.322
11582.00,7.583956,24.96229,0.000037,24.039677,0.0004,1.322
11584.00,7.584786,24.96284,0.000038,24.039632,0.0005,1.323
11586.00,7.584583,24.96353,0.000035,24.039357,0.0004,1.323
11588.00,7.583915,24.96251,0.000036,24.038677,0.0004,1.323
11590.00,7.584323,24.96297,0.000034,24.039774,0.0004,1.322
11592.00,7.584297,24.96225,0.000035,24.041001,0.0005,1.323
11594.00,7.583940,24.96143,0.000036,24.039552,0.0004,1.323
11596.00,7.584700,24.96234,0.000037,24.039323,0.0004,1.323
11598.00,7.584896,24.96267,0.000037,24.039488,0.0004,1.323
11600.00,7.583768,24.96247,0.000039,24.040519,0.0004,1.322
11602.00,7.583763,24.96349,0.000038,24.041121,0.0005,1.322
11604.00,7.584299,24.96314,0.000037,24.040081,0.0005,1.322
11606.00,7.584467,24.96380,0.000034,24.038548,0.0004,1.322
11608.00,7.584733,24.96362,0.000036,24.038306,0.0004,1.323
11610.00,7.585088,24.96295,0.000035,24.039735,0.0004,1.322
11612.00,7.585352,24.96326,0.000035,24.038608,0.0005,1.323
11614.00,7.584914,24.96333,0.000036,24.038908,0.0004,1.322
11616.00,7.584517,24.96308,0.000035,24.039448,0.0004,1.323
11618.00,7.584305,24.96255,0.000038,24.039388,0.0005,1.323
11620.00,7.583194,24.96181,0.000036,24.038915,0.0005,1.323
11622.00,7.583091,24.96280,0.000035,24.039543,0.0004,1.322
11624.00,7.583045,24.96259,0.000036,24.039357,0.0004,1.322
11626.00,7.583756,24.96323,0.000035,24.039339,0.0005,1.323
11628.00,7.583899,24.96261,0.000036,24.040735,0.0005,1.322
11630.00,7.583625,24.96310,0.000036,24.040535,0.0004,1.322
11632.00,7.582440,24.96094,0.000041,24.040886,0.0005,1.322
11634.00,7.581640,24.96235,0.000037,24.039594,0.0005,1.322
11636.00,7.581386,24.96226,0.000037,24.039864,0.0005,1.322
11638.00,7.582030,24.96366,0.000034,24.039024,0.0004,1.322
11640.00,7.581931,24.96400,0.000034,24.039324,0.0004,1.323
11642.00,7.581336,24.96209,0.000035,24.040535,0.0004,1.322
11644.00,7.581889,24.96215,0.000034,24.039795,0.0005,1.323
11646.00,7.581691,24.96283,0.000034,24.039270,0.0004,1.322
11648.00,7.581586,24.96298,0.000034,24.039510,0.0004,1.323
11650.00,7.581758,24.96181,0.000033,24.039535,0.0004,1.322
11652.00,7.582329,24.96163,0.000036,24.041039,0.0004,1.322
11654.00,7.582153,24.96143,0.000034,24.038930,0.0004,1.322
11656.00,7.581807,24.96181,0.000034,24.038455,0.0004,1.322
11658.00,7.581924,24.96214,0.000034,24.036906,0.0004,1.323
11660.00,7.581991,24.96192,0.000033,24.038157,0.0004,1.323
11662.00,7.583206,24.96290,0.000033,24.039126,0.0004,1.323
11664.00,7.583662,24.96207,0.000036,24.039528,0.0005,1.323
11666.00,7.584022,24.96212,0.000036,24.040745,0.0004,1.323
11668.00,7.584272,24.96327,0.000038,24.039654,0.0004,1.322
11670.00,7.583163,24.96376,0.000036,24.039499,0.0004,1.322
11672.00,7.583023,24.96260,0.000036,24.039514,0.0005,1.322
11674.00,7.583253,24.96157,0.000036,24.040577,0.0004,1.322
11676.00,7.583531,24.96239,0.000036,24.040097,0.0004,1.322
11678.00,7.583261,24.96254,0.000035,24.039706,0.0004,1.323
11680.00,7.582840,24.96148,0.000037,24.039708,0.0004,1.323
11682.00,7.583175,24.96173,0.000036,24.039614,0.0005,1.323
11684.00,7.582924,24.96160,0.000037,24.039368,0.0004,1.323
11686.00,7.583033,24.96065,0.000037,24.039083,0.0004,1.323
11688.00,7.582945,24.96034,0.000037,24.040150,0.0004,1.323
11690.00,7.583344,24.96082,0.000036,24.039854,0.0004,1.322
11692.00,7.583892,24.96168,0.000036,24.039894,0.0005,1.323
11694.00,7.583862,24.96137,0.000035,24.039139,0.0005,1.323
11696.00,7.583497,24.96068,0.000036,24.039237,0.0004,1.323
11698.00,7.583301,24.95971,0.000036,24.039879,0.0004,1.322
11700.00,7.582907,24.96019,0.000036,24.039290,0.0004,1.322
11702.00,7.584124,24.96167,0.000037,24.039546,0.0005,1.322
11704.00,7.584443,24.96113,0.000036,24.039404,0.0004,1.323
11706.00,7.584731,24.96043,0.000035,24.040314,0.0004,1.322
11708.00,7.583819,24.96060,0.000037,24.040225,0.0004,1.322
11710.00,7.584046,24.96075,0.000036,24.039812,0.0004,1.322
11712.00,7.584115,24.96099,0.000036,24.039208,0.0004,1.322
11714.00,7.583482,24.96246,0.000034,24.039519,0.0005,1.322
11716.00,7.582651,24.96135,0.000036,24.040895,0.0005,1.323
11718.00,7.581858,24.96073,0.000034,24.038972,0.0004,1.322
11720.00,7.581802,24.96129,0.000034,24.040077,0.0004,1.322
11722.00,7.582790,24.96240,0.000036,24.039288,0.0004,1.323
11724.00,7.583186,24.96227,0.000035,24.038517,0.0005,1.323
11726.00,7.582774,24.96120,0.000036,24.039441,0.0004,1.323
11728.00,7.583187,24.96123,0.000035,24.039364,0.0004,1.323
11730.00,7.582862,24.96166,0.000036,24.039775,0.0004,1.322
11732.00,7.583091,24.96148,0.000034,24.039821,0.0004,1.323
11734.00,7.584332,24.96074,0.000037,24.040035,0.0004,1.323
11736.00,7.584577,24.96001,0.000037,24.039844,0.0004,1.323
11738.00,7.583597,24.96153,0.000036,24.040059,0.0004,1.323
11740.00,7.582516,24.96286,0.000036,24.040239,0.0004,1.323
11742.00,7.582573,24.96159,0.000038,24.041228,0.0005,1.323
11744.00,7.582185,24.96160,0.000037,24.040403,0.0004,1.323
11746.00,7.582563,24.96245,0.000034,24.039675,0.0004,1.323
11748.00,7.582790,24.96267,0.000035,24.039557,0.0004,1.323
11750.00,7.582722,24.96317,0.000034,24.038839,0.0004,1.323
11752.00,7.582339,24.96194,0.000037,24.039352,0.0005,1.323
11754.00,7.581633,24.96250,0.000036,24.040094,0.0004,1.322
11756.00,7.581019,24.96279,0.000038,24.039037,0.0004,1.322
11758.00,7.580982,24.96278,0.000037,24.039912,0.0004,1.322
11760.00,7.581483,24.96264,0.000037,24.039559,0.0004,1.323
11762.00,7.581458,24.96218,0.000036,24.039990,0.0004,1.322
11764.00,7.581098,24.96238,0.000037,24.040130,0.0004,1.322
11766.00,7.582073,24.96274,0.000038,24.039374,0.0004,1.323
11768.00,7.582076,24.96233,0.000037,24.040530,0.0004,1.323
11770.00,7.581813,24.96199,0.000038,24.040245,0.0004,1.323
11772.00,7.580767,24.96311,0.000037,24.039452,0.0004,1.322
11774.00,7.580767,24.96205,0.000035,24.040052,0.0005,1.322
11776.00,7.581755,24.96212,0.000037,24.038821,0.0004,1.322
11778.00,7.581904,24.96176,0.000037,24.039277,0.0005,1.323
11780.00,7.581350,24.96214,0.000036,24.039968,0.0004,1.322
11782.00,7.581878,24.96206,0.000035,24.039684,0.0005,1.322
11784.00,7.582085,24.96216,0.000036,24.040545,0.0004,1.322
11786.00,7.582196,24.96220,0.000038,24.039494,0.0004,1.322
11788.00,7.583184,24.96089,0.000037,24.039928,0.0005,1.322
11790.00,7.583906,24.96031,0.000037,24.039290,0.0004,1.322
11792.00,7.584197,24.96077,0.000036,24.039824,0.0004,1.322
11794.00,7.584183,24.96183,0.000037,24.039443,0.0004,1.323
11796.00,7.582933,24.96116,0.000039,24.040590,0.0004,1.323
11798.00,7.582492,24.96134,0.000036,24.039068,0.0005,1.322
11800.00,7.583545,24.96194,0.000037,24.039530,0.0005,1.322
11802.00,7.583389,24.96248,0.000036,24.039434,0.0004,1.323
11804.00,7.582348,24.96229,0.000037,24.039217,0.0005,1.322
11806.00,7.582412,24.96240,0.000037,24.039970,0.0004,1.322
11808.00,7.582316,24.96322,0.000036,24.039828,0.0005,1.322
11810.00,7.582258,24.96287,0.000038,24.040259,0.0005,1.322
11812.00,7.582932,24.96212,0.000038,24.040439,0.0004,1.322
11814.00,7.584164,24.96201,0.000036,24.039994,0.0004,1.322
11816.00,7.584316,24.96237,0.000036,24.039612,0.0004,1.322
11818.00,7.583228,24.96293,0.000035,24.040112,0.0004,1.323
11820.00,7.583026,24.96226,0.000034,24.039908,0.0004,1.322
11822.00,7.582819,24.96214,0.000036,24.039390,0.0004,1.322
11824.00,7.582544,24.96225,0.000036,24.039799,0.0004,1.322
11826.00,7.583037,24.96296,0.000037,24.040248,0.0005,1.323
11828.00,7.583285,24.96259,0.000037,24.040166,0.0005,1.322
11830.00,7.583030,24.96249,0.000036,24.039190,0.0004,1.322
11832.00,7.582458,24.96198,0.000035,24.040377,0.0004,1.323
11834.00,7.583049,24.96231,0.000035,24.039121,0.0005,1.323
11836.00,7.583530,24.96282,0.000036,24.039712,0.0005,1.322
11838.00,7.583234,24.96333,0.000037,24.039426,0.0005,1.322
11840.00,7.583436,24.96317,0.000036,24.039383,0.0005,1.322
11842.00,7.583396,24.96316,0.000036,24.040152,0.0005,1.322
11844.00,7.583898,24.96299,0.000037,24.039992,0.0005,1.322
11846.00,7.583226,24.96169,0.000037,24.039410,0.0005,1.323
11848.00,7.582982,24.96186,0.000036,24.040399,0.0004,1.323
11850.00,7.583237,24.96237,0.000036,24.039041,0.0004,1.322
11852.00,7.582772,24.96185,0.000036,24.039694,0.0005,1.322
11854.00,7.582956,24.96209,0.000035,24.039841,0.0004,1.322
11856.00,7.582317,24.96248,0.000036,24.039475,0.0004,1.322
11858.00,7.581965,24.96376,0.000035,24.039774,0.0004,1.322
11860.00,7.582689,24.96212,0.000035,24.039457,0.0004,1.323
11862.00,7.582423,24.96254,0.000036,24.039781,0.0004,1.323
11864.00,7.581139,24.96274,0.000037,24.039912,0.0004,1.322
11866.00,7.581895,24.96210,0.000037,24.039443,0.0005,1.322
11868.00,7.582134,24.96133,0.000037,24.039203,0.0004,1.322
11870.00,7.581817,24.96189,0.000036,24.039646,0.0005,1.322
11872.00,7.580917,24.96221,0.000036,24.039814,0.0005,1.322
11874.00,7.581046,24.96134,0.000037,24.039435,0.0005,1.323
11876.00,7.581854,24.96183,0.000036,24.040023,0.0004,1.322
11878.00,7.581898,24.96246,0.000037,24.039801,0.0004,1.322
11880.00,7.582430,24.96219,0.000037,24.039455,0.0004,1.322
11882.00,7.583077,24.96167,0.000037,24.039606,0.0004,1.321
11884.00,7.582716,24.96130,0.000036,24.039794,0.0004,1.322
11886.00,7.582501,24.96160,0.000037,24.039779,0.0004,1.323
11888.00,7.581920,24.96175,0.000036,24.039835,0.0004,1.323
11890.00,7.582263,24.96160,0.000038,24.040181,0.0005,1.322
11892.00,7.582392,24.96201,0.000037,24.039908,0.0005,1.323
11894.00,7.583136,24.96162,0.000036,24.039474,0.0005,1.322
11896.00,7.582708,24.96123,0.000037,24.040026,0.0005,1.322
11898.00,7.583686,24.96079,0.000036,24.039670,0.0005,1.323
11900.00,7.583906,24.96061,0.000037,24.039681,0.0005,1.322
11902.00,7.583141,24.96182,0.000036,24.039397,0.0005,1.322
11904.00,7.582484,24.96187,0.000035,24.039706,0.0004,1.322
11906.00,7.583313,24.96145,0.000036,24.039895,0.0004,1.322
11908.00,7.583937,24.96103,0.000036,24.040086,0.0004,1.323
11910.00,7.583050,24.96101,0.000036,24.040410,0.0005,1.322
11912.00,7.583253,24.96047,0.000037,24.040295,0.0004,1.322
11914.00,7.583565,24.96108,0.000037,24.040243,0.0005,1.322
11916.00,7.583327,24.96188,0.000037,24.040594,0.0005,1.322
11918.00,7.583206,24.96239,0.000037,24.040635,0.0005,1.322
11920.00,7.584025,24.96187,0.000037,24.039568,0.0004,1.322
11922.00,7.584066,24.96134,0.000037,24.039417,0.0004,1.322
11924.00,7.584349,24.96080,0.000036,24.039790,0.0004,1.322
11926.00,7.584136,24.96195,0.000036,24.039764,0.0004,1.321
11928.00,7.584429,24.96182,0.000036,24.040014,0.0005,1.322
11930.00,7.584230,24.96187,0.000038,24.040448,0.0005,1.322
11932.00,7.584096,24.96126,0.000038,24.039721,0.0005,1.322
11934.00,7.584406,24.96031,0.000037,24.039775,0.0005,1.322
11936.00,7.583740,24.95983,0.000038,24.039990,0.0005,1.322
11938.00,7.583832,24.95986,0.000037,24.040490,0.0004,1.322
11940.00,7.584040,24.96083,0.000037,24.039944,0.0005,1.322
11942.00,7.584373,24.96094,0.000037,24.039935,0.0005,1.322
11944.00,7.583012,24.96088,0.000036,24.039415,0.0004,1.321
11946.00,7.581574,24.96086,0.000036,24.040068,0.0004,1.322
11948.00,7.581767,24.96088,0.000035,24.039364,0.0005,1.322
11950.00,7.582218,24.96122,0.000036,24.039468,0.0004,1.322
11952.00,7.581902,24.96092,0.000035,24.039404,0.0004,1.322
11954.00,7.581630,24.96113,0.000037,24.039768,0.0004,1.322
11956.00,7.581455,24.96154,0.000037,24.040374,0.0005,1.321
11958.00,7.582039,24.96177,0.000036,24.040179,0.0005,1.322
11960.00,7.582291,24.96189,0.000036,24.039881,0.0004,1.321
11962.00,7.582174,24.96174,0.000036,24.040128,0.0004,1.321
11964.00,7.581309,24.96163,0.000036,24.040874,0.0004,1.322
11966.00,7.580903,24.96205,0.000036,24.039126,0.0005,1.322
11968.00,7.581435,24.96240,0.000037,24.040208,0.0004,1.322
11970.00,7.582089,24.96153,0.000037,24.039944,0.0004,1.322
11972.00,7.582329,24.96157,0.000037,24.040074,0.0004,1.322
11974.00,7.582271,24.96253,0.000036,24.039948,0.0005,1.322
11976.00,7.581564,24.96298,0.000036,24.040277,0.0004,1.321
11978.00,7.581430,24.96329,0.000037,24.039495,0.0004,1.322
11980.00,7.581637,24.96222,0.000037,24.040054,0.0005,1.322
11982.00,7.581967,24.96211,0.000036,24.040017,0.0004,1.322
11984.00,7.581165,24.96309,0.000036,24.040357,0.0005,1.322
11986.00,7.581472,24.96240,0.000036,24.039228,0.0005,1.322
11988.00,7.581740,24.96226,0.000036,24.039428,0.0005,1.322
11990.00,7.581567,24.96315,0.000036,24.039228,0.0004,1.322
11992.00,7.580910,24.96233,0.000036,24.039828,0.0004,1.322
11994.00,7.580488,24.96187,0.000036,24.040166,0.0005,1.322
11996.00,7.581289,24.96159,0.000035,24.039868,0.0005,1.322
11998.00,7.581359,24.96151,0.000035,24.039975,0.0004,1.322
12000.00,7.581784,24.96212,0.000036,24.040092,0.0004,1.322
12002.00,7.581956,24.96079,0.000037,24.039732,0.0004,1.322
12004.00,7.581853,24.96119,0.000036,24.040368,0.0004,1.321
@20,12.0000,24.0
12006.00,7.582623,24.96100,0.000037,24.040186,0.0004,1.322
12008.00,7.580705,24.96111,0.000035,24.040039,0.0004,1.321
12010.00,7.573633,24.96170,0.000036,24.040097,0.0004,1.320
12012.00,7.565177,24.96108,0.000038,24.039795,0.0004,1.320
12014.00,7.556251,24.96056,0.000038,24.039657,0.0005,1.321
12016.00,7.548810,24.96187,0.000038,24.039314,0.0005,1.322
12018.00,7.543676,24.96086,0.000035,24.039650,0.0004,1.322
12020.00,7.541339,24.96059,0.000035,24.039692,0.0004,1.322
12022.00,7.539514,24.96066,0.000036,24.039335,0.0004,1.322
12024.00,7.538426,24.96137,0.000036,24.040590,0.0004,1.322
12026.00,7.538175,24.96108,0.000035,24.039195,0.0004,1.323
12028.00,7.536531,24.96095,0.000034,24.039306,0.0004,1.323
12030.00,7.535235,24.96102,0.000035,24.039937,0.0004,1.323
12032.00,7.536260,24.96148,0.000035,24.039892,0.0004,1.322
12034.00,7.541618,24.96173,0.000035,24.039628,0.0004,1.323
12036.00,7.549427,24.96112,0.000036,24.039277,0.0005,1.323
12038.00,7.556600,24.96110,0.000036,24.039795,0.0004,1.322
12040.00,7.562876,24.96092,0.000035,24.039810,0.0004,1.323
12042.00,7.568079,24.96124,0.000035,24.039681,0.0005,1.322
12044.00,7.571420,24.96127,0.000035,24.039614,0.0005,1.322
12046.00,7.572453,24.96146,0.000037,24.039843,0.0004,1.321
12048.00,7.572255,24.96110,0.000037,24.039744,0.0004,1.322
12050.00,7.572477,24.96132,0.000037,24.039590,0.0005,1.322
12052.00,7.574010,24.96191,0.000037,24.039568,0.0004,1.321
12054.00,7.574302,24.96210,0.000037,24.040219,0.0004,1.321
12056.00,7.575916,24.96124,0.000037,24.039641,0.0004,1.321
12058.00,7.577149,24.96029,0.000037,24.039506,0.0004,1.321
12060.00,7.578199,24.96009,0.000037,24.039984,0.0004,1.321
12062.00,7.578174,24.95987,0.000038,24.039684,0.0004,1.321
12064.00,7.578439,24.96089,0.000037,24.040068,0.0004,1.321
12066.00,7.578875,24.96106,0.000037,24.039499,0.0005,1.322
12068.00,7.579645,24.96124,0.000035,24.039652,0.0005,1.322
12070.00,7.580531,24.96066,0.000036,24.039432,0.0004,1.321
12072.00,7.580316,24.96110,0.000036,24.039604,0.0004,1.321
12074.00,7.579400,24.96248,0.000036,24.039137,0.0004,1.321
12076.00,7.579784,24.96167,0.000035,24.039328,0.0004,1.321
12078.00,7.579560,24.96062,0.000036,24.039548,0.0005,1.320
12080.00,7.580414,24.96084,0.000037,24.040334,0.0005,1.321
12082.00,7.581352,24.96166,0.000037,24.040039,0.0004,1.321
12084.00,7.581468,24.96109,0.000036,24.039723,0.0004,1.321
12086.00,7.581406,24.96174,0.000036,24.039619,0.0004,1.321
12088.00,7.581793,24.96167,0.000036,24.039295,0.0004,1.321
12090.00,7.581989,24.96180,0.000035,24.039664,0.0004,1.321
12092.00,7.582227,24.96220,0.000035,24.039897,0.0004,1.321
12094.00,7.582712,24.96140,0.000035,24.039283,0.0004,1.320
12096.00,7.582543,24.96111,0.000037,24.039457,0.0004,1.320
12098.00,7.582166,24.96079,0.000036,24.039177,0.0004,1.321
12100.00,7.581702,24.96056,0.000036,24.039594,0.0004,1.321
12102.00,7.582411,24.96009,0.000036,24.039950,0.0004,1.321
12104.00,7.582665,24.96035,0.000036,24.039544,0.0005,1.321
12106.00,7.582553,24.95987,0.000035,24.039681,0.0004,1.320
12108.00,7.582816,24.96016,0.000036,24.039777,0.0004,1.320
12110.00,7.583736,24.96197,0.000036,24.040099,0.0004,1.321
12112.00,7.584122,24.96215,0.000036,24.040135,0.0004,1.321
12114.00,7.584942,24.96216,0.000036,24.040681,0.0004,1.321
12116.00,7.584924,24.96242,0.000034,24.040137,0.0004,1.321
12118.00,7.585888,24.96164,0.000035,24.040201,0.0004,1.321
12120.00,7.586917,24.96148,0.000036,24.039986,0.0004,1.321
12122.00,7.585801,24.96149,0.000036,24.039554,0.0004,1.321
12124.00,7.585715,24.96231,0.000036,24.039512,0.0004,1.321
12126.00,7.585916,24.96244,0.000035,24.039686,0.0004,1.321
12128.00,7.585358,24.96303,0.000036,24.040405,0.0004,1.321
12130.00,7.584698,24.96223,0.000037,24.039619,0.0004,1.320
12132.00,7.584874,24.96284,0.000036,24.040365,0.0004,1.321
12134.00,7.584102,24.96278,0.000036,24.040486,0.0004,1.321
12136.00,7.583034,24.96290,0.000035,24.039775,0.0004,1.321
12138.00,7.583594,24.96278,0.000036,24.039441,0.0004,1.321
12140.00,7.583363,24.96275,0.000036,24.039781,0.0005,1.320
12142.00,7.583675,24.96201,0.000036,24.039688,0.0004,1.321
12144.00,7.583353,24.96199,0.000035,24.039761,0.0004,1.322
12146.00,7.583570,24.96312,0.000035,24.038955,0.0005,1.321
12148.00,7.583137,24.96293,0.000034,24.039568,0.0004,1.322
12150.00,7.583543,24.96259,0.000035,24.040443,0.0004,1.321
12152.00,7.583392,24.96245,0.000036,24.039617,0.0004,1.321
12154.00,7.583177,24.96275,0.000036,24.039499,0.0005,1.321
12156.00,7.582814,24.96307,0.000036,24.040075,0.0004,1.320
12158.00,7.583289,24.96304,0.000036,24.039919,0.0004,1.321
12160.00,7.583233,24.96298,0.000036,24.039719,0.0004,1.321
12162.00,7.582381,24.96270,0.000036,24.039064,0.0004,1.321
12164.00,7.583024,24.96239,0.000036,24.040024,0.0004,1.320
12166.00,7.583360,24.96264,0.000037,24.039181,0.0004,1.321
12168.00,7.582337,24.96326,0.000036,24.040212,0.0005,1.321
12170.00,7.581274,24.96387,0.000035,24.039677,0.0005,1.321
12172.00,7.581362,24.96359,0.000036,24.039812,0.0004,1.321
12174.00,7.582157,24.96254,0.000037,24.039204,0.0004,1.320
12176.00,7.582806,24.96255,0.000037,24.039579,0.0004,1.321
12178.00,7.583186,24.96308,0.000036,24.039599,0.0004,1.321
12180.00,7.582206,24.96261,0.000036,24.039797,0.0004,1.321
12182.00,7.582941,24.96287,0.000035,24.039855,0.0004,1.321
12184.00,7.582940,24.96435,0.000036,24.040366,0.0004,1.320
12186.00,7.582828,24.96355,0.000035,24.039892,0.0004,1.320
12188.00,7.582291,24.96296,0.000035,24.039699,0.0004,1.321
12190.00,7.583235,24.96323,0.000036,24.039815,0.0004,1.321
12192.00,7.583195,24.96303,0.000036,24.039957,0.0005,1.320
12194.00,7.582673,24.96364,0.000036,24.040130,0.0005,1.320
12196.00,7.581978,24.96413,0.000036,24.039608,0.0004,1.321
12198.00,7.581752,24.96382,0.000036,24.039254,0.0004,1.320
12200.00,7.581408,24.96387,0.000037,24.039195,0.0004,1.320
12202.00,7.581377,24.96340,0.000037,24.040072,0.0004,1.320
12204.00,7.581455,24.96404,0.000036,24.040090,0.0004,1.320
12206.00,7.581720,24.96408,0.000036,24.040139,0.0004,1.320
12208.00,7.581640,24.96354,0.000037,24.039077,0.0004,1.320
12210.00,7.581116,24.96358,0.000037,24.040066,0.0005,1.321
12212.00,7.580941,24.96276,0.000035,24.039568,0.0004,1.321
12214.00,7.581222,24.96248,0.000036,24.039863,0.0004,1.320
12216.00,7.581523,24.96302,0.000036,24.039484,0.0004,1.321
12218.00,7.580792,24.96333,0.000035,24.039248,0.0004,1.320
12220.00,7.581304,24.96313,0.000034,24.039619,0.0004,1.321
12222.00,7.581720,24.96367,0.000035,24.039632,0.0004,1.321
12224.00,7.581516,24.96292,0.000036,24.039055,0.0004,1.320
12226.00,7.582262,24.96240,0.000035,24.039657,0.0004,1.320
12228.00,7.582420,24.96244,0.000036,24.039621,0.0004,1.320
12230.00,7.581645,24.96326,0.000036,24.039475,0.0004,1.320
12232.00,7.582235,24.96353,0.000035,24.039281,0.0004,1.321
12234.00,7.582890,24.96288,0.000035,24.040206,0.0004,1.320
12236.00,7.582189,24.96316,0.000035,24.040535,0.0004,1.321
12238.00,7.581217,24.96290,0.000035,24.039794,0.0004,1.320
12240.00,7.580676,24.96351,0.000036,24.039708,0.0004,1.320
12242.00,7.580621,24.96393,0.000036,24.039999,0.0005,1.320
12244.00,7.581357,24.96338,0.000035,24.039917,0.0005,1.320
12246.00,7.580912,24.96407,0.000035,24.039766,0.0005,1.320
12248.00,7.581974,24.96398,0.000036,24.040288,0.0004,1.320
12250.00,7.581892,24.96408,0.000035,24.039944,0.0004,1.321
12252.00,7.580923,24.96422,0.000035,24.039037,0.0005,1.320
12254.00,7.581451,24.96364,0.000036,24.040590,0.0004,1.320
12256.00,7.581841,24.96362,0.000036,24.039734,0.0004,1.320
12258.00,7.581724,24.96310,0.000036,24.040043,0.0005,1.320
12260.00,7.581289,24.96391,0.000036,24.040397,0.0004,1.320
12262.00,7.581255,24.96389,0.000037,24.040074,0.0004,1.319
12264.00,7.581825,24.96354,0.000036,24.038863,0.0004,1.321
12266.00,7.581048,24.96323,0.000036,24.039394,0.0004,1.320
12268.00,7.580840,24.96303,0.000037,24.040128,0.0004,1.320
12270.00,7.580593,24.96382,0.000037,24.039306,0.0005,1.320
12272.00,7.581128,24.96385,0.000036,24.039212,0.0004,1.321
12274.00,7.580876,24.96346,0.000035,24.039954,0.0004,1.321
12276.00,7.580954,24.96264,0.000034,24.039919,0.0004,1.321
12278.00,7.581496,24.96313,0.000035,24.039121,0.0004,1.320
12280.00,7.581469,24.96415,0.000036,24.040165,0.0004,1.319
12282.00,7.580840,24.96372,0.000037,24.040105,0.0004,1.319
12284.00,7.581143,24.96364,0.000037,24.039992,0.0004,1.320
12286.00,7.580924,24.96385,0.000037,24.039088,0.0004,1.320
12288.00,7.580025,24.96276,0.000035,24.039270,0.0004,1.320
12290.00,7.580472,24.96258,0.000035,24.039866,0.0005,1.320
12292.00,7.580491,24.96405,0.000036,24.039519,0.0004,1.320
12294.00,7.579648,24.96401,0.000035,24.039154,0.0004,1.320
12296.00,7.580202,24.96352,0.000035,24.039563,0.0005,1.320
12298.00,7.580389,24.96309,0.000036,24.040123,0.0005,1.319
12300.00,7.579773,24.96327,0.000036,24.039881,0.0004,1.320
12302.00,7.579599,24.96377,0.000036,24.039506,0.0004,1.320
12304.00,7.580008,24.96477,0.000035,24.039872,0.0004,1.320
12306.00,7.581108,24.96390,0.000035,24.039599,0.0005,1.320
12308.00,7.581184,24.96418,0.000035,24.039774,0.0004,1.320
12310.00,7.580968,24.96382,0.000035,24.040061,0.0004,1.320
12312.00,7.581230,24.96364,0.000035,24.039146,0.0004,1.320
12314.00,7.581773,24.96399,0.000034,24.040161,0.0004,1.320
12316.00,7.580531,24.96313,0.000035,24.039926,0.0004,1.320
12318.00,7.581010,24.96270,0.000035,24.039744,0.0005,1.320
12320.00,7.581857,24.96334,0.000035,24.038768,0.0004,1.320
12322.00,7.581112,24.96394,0.000035,24.039710,0.0004,1.320
12324.00,7.581700,24.96339,0.000035,24.039134,0.0005,1.320
12326.00,7.582648,24.96321,0.000035,24.039139,0.0004,1.320
12328.00,7.583010,24.96394,0.000036,24.040359,0.0004,1.320
12330.00,7.582489,24.96336,0.000037,24.039768,0.0004,1.320
12332.00,7.581371,24.96294,0.000037,24.040125,0.0004,1.320
12334.00,7.582200,24.96358,0.000035,24.040879,0.0004,1.320
12336.00,7.582259,24.96433,0.000036,24.039210,0.0004,1.320
12338.00,7.581199,24.96444,0.000036,24.039314,0.0005,1.319
12340.00,7.580393,24.96376,0.000035,24.040105,0.0004,1.320
12342.00,7.580636,24.96412,0.000036,24.039341,0.0004,1.320
12344.00,7.580567,24.96348,0.000035,24.038630,0.0004,1.319
12346.00,7.580386,24.96323,0.000035,24.038908,0.0004,1.321
12348.00,7.580444,24.96325,0.000034,24.039288,0.0004,1.321
12350.00,7.581067,24.96258,0.000034,24.039255,0.0004,1.320
12352.00,7.580201,24.96258,0.000034,24.040139,0.0004,1.320
12354.00,7.579622,24.96274,0.000036,24.040245,0.0004,1.319
12356.00,7.580508,24.96226,0.000036,24.039417,0.0004,1.319
12358.00,7.580426,24.96194,0.000037,24.040115,0.0004,1.319
12360.00,7.580323,24.96269,0.000037,24.039975,0.0004,1.320
12362.00,7.580262,24.96292,0.000037,24.038995,0.0004,1.319
12364.00,7.580175,24.96239,0.000036,24.039181,0.0004,1.320
12366.00,7.581079,24.96343,0.000037,24.039454,0.0004,1.320
12368.00,7.580522,24.96269,0.000035,24.039266,0.0004,1.321
12370.00,7.581639,24.96245,0.000035,24.039214,0.0004,1.320
12372.00,7.582641,24.96298,0.000035,24.039606,0.0004,1.320
12374.00,7.582925,24.96249,0.000036,24.039481,0.0005,1.319
12376.00,7.582591,24.96269,0.000036,24.039495,0.0005,1.320
12378.00,7.582047,24.96227,0.000036,24.039066,0.0004,1.319
12380.00,7.581104,24.96236,0.000036,24.040103,0.0004,1.319
12382.00,7.581208,24.96308,0.000036,24.039844,0.0004,1.320
12384.00,7.580728,24.96246,0.000036,24.039488,0.0004,1.320
12386.00,7.580942,24.96245,0.000037,24.039383,0.0004,1.319
12388.00,7.581754,24.96405,0.000037,24.040068,0.0004,1.319
12390.00,7.581786,24.96418,0.000036,24.039728,0.0004,1.320
12392.00,7.581207,24.96368,0.000036,24.039359,0.0004,1.320
12394.00,7.581050,24.96388,0.000036,24.039975,0.0004,1.319
12396.00,7.581319,24.96341,0.000036,24.040366,0.0004,1.320
12398.00,7.580985,24.96289,0.000036,24.040159,0.0004,1.320
12400.00,7.581086,24.96330,0.000035,24.039690,0.0004,1.319
12402.00,7.581157,24.96391,0.000037,24.039915,0.0005,1.319
12404.00,7.580631,24.96408,0.000037,24.039775,0.0005,1.319
12406.00,7.580424,24.96455,0.000036,24.039957,0.0005,1.319
12408.00,7.580660,24.96436,0.000036,24.040514,0.0004,1.319
12410.00,7.580608,24.96441,0.000035,24.039752,0.0004,1.320
12412.00,7.579900,24.96366,0.000036,24.039483,0.0004,1.319
12414.00,7.579641,24.96377,0.000036,24.040072,0.0004,1.319
12416.00,7.580963,24.96386,0.000036,24.040477,0.0004,1.320
12418.00,7.581718,24.96391,0.000036,24.040039,0.0004,1.319
12420.00,7.582885,24.96364,0.000036,24.039559,0.0004,1.319
12422.00,7.582438,24.96390,0.000036,24.039857,0.0004,1.319
12424.00,7.582130,24.96319,0.000036,24.040103,0.0004,1.319
12426.00,7.581761,24.96347,0.000034,24.039675,0.0004,1.319
12428.00,7.582011,24.96272,0.000035,24.039708,0.0004,1.319
12430.00,7.581941,24.96294,0.000036,24.039561,0.0004,1.319
12432.00,7.581912,24.96322,0.000037,24.039350,0.0004,1.319
12434.00,7.581451,24.96432,0.000036,24.039864,0.0004,1.319
12436.00,7.581628,24.96426,0.000036,24.039152,0.0004,1.320
12438.00,7.582419,24.96403,0.000035,24.039530,0.0004,1.320
12440.00,7.582017,24.96398,0.000035,24.039994,0.0004,1.319
12442.00,7.581533,24.96404,0.000036,24.040515,0.0004,1.319
12444.00,7.580805,24.96470,0.000036,24.040292,0.0004,1.319
12446.00,7.581408,24.96378,0.000037,24.039584,0.0004,1.319
12448.00,7.582468,24.96373,0.000036,24.039534,0.0004,1.319
12450.00,7.582829,24.96424,0.000037,24.040375,0.0004,1.319
12452.00,7.581822,24.96351,0.000036,24.039932,0.0004,1.319
12454.00,7.581468,24.96323,0.000037,24.040041,0.0005,1.319
12456.00,7.582636,24.96317,0.000036,24.039850,0.0005,1.319
12458.00,7.581908,24.96257,0.000037,24.040465,0.0004,1.319
12460.00,7.581027,24.96337,0.000036,24.040505,0.0004,1.319
12462.00,7.581294,24.96264,0.000036,24.040270,0.0005,1.319
12464.00,7.581594,24.96292,0.000036,24.039419,0.0005,1.319
12466.00,7.581357,24.96273,0.000036,24.039735,0.0005,1.319
12468.00,7.580868,24.96367,0.000035,24.039684,0.0004,1.319
12470.00,7.580469,24.96425,0.000035,24.039523,0.0004,1.319
12472.00,7.580668,24.96436,0.000036,24.039404,0.0004,1.319
12474.00,7.580364,24.96398,0.000036,24.039279,0.0004,1.319
12476.00,7.579801,24.96395,0.000035,24.040245,0.0004,1.319
12478.00,7.579960,24.96355,0.000036,24.039694,0.0004,1.319
12480.00,7.580841,24.96376,0.000036,24.039675,0.0004,1.319
12482.00,7.581243,24.96459,0.000037,24.039114,0.0004,1.319
12484.00,7.580665,24.96431,0.000037,24.040121,0.0004,1.319
12486.00,7.580798,24.96465,0.000037,24.038968,0.0005,1.318
12488.00,7.581032,24.96471,0.000035,24.039254,0.0004,1.320
12490.00,7.581160,24.96475,0.000036,24.038952,0.0004,1.318
12492.00,7.580455,24.96408,0.000036,24.040026,0.0004,1.318
12494.00,7.580941,24.96438,0.000034,24.039586,0.0004,1.318
12496.00,7.581490,24.96389,0.000035,24.039657,0.0004,1.319
12498.00,7.581346,24.96396,0.000035,24.039699,0.0004,1.319
12500.00,7.581155,24.96441,0.000036,24.040012,0.0004,1.318
12502.00,7.581117,24.96492,0.000035,24.040150,0.0004,1.318
12504.00,7.581221,24.96451,0.000037,24.039384,0.0005,1.318
12506.00,7.581642,24.96433,0.000037,24.039383,0.0005,1.318
12508.00,7.581608,24.96493,0.000035,24.040150,0.0004,1.319
12510.00,7.582235,24.96501,0.000037,24.040114,0.0004,1.319
12512.00,7.582266,24.96485,0.000036,24.040754,0.0004,1.319
12514.00,7.581107,24.96525,0.000037,24.039923,0.0004,1.319
12516.00,7.581609,24.96466,0.000036,24.040243,0.0004,1.318
12518.00,7.582127,24.96317,0.000036,24.040137,0.0004,1.318
12520.00,7.582185,24.96462,0.000036,24.040592,0.0004,1.318
12522.00,7.582809,24.96460,0.000036,24.039321,0.0004,1.318
12524.00,7.582552,24.96358,0.000036,24.040297,0.0004,1.318
12526.00,7.582580,24.96361,0.000037,24.040145,0.0004,1.318
12528.00,7.582695,24.96419,0.000036,24.039232,0.0005,1.318
12530.00,7.582416,24.96495,0.000036,24.039346,0.0004,1.318
12532.00,7.582325,24.96470,0.000036,24.040377,0.0004,1.318
12534.00,7.581790,24.96536,0.000035,24.039477,0.0004,1.318
12536.00,7.582241,24.96530,0.000037,24.040003,0.0004,1.319
12538.00,7.582225,24.96501,0.000037,24.039026,0.0005,1.318
12540.00,7.581821,24.96588,0.000037,24.039557,0.0004,1.319
12542.00,7.581577,24.96626,0.000036,24.040455,0.0004,1.318
12544.00,7.581539,24.96544,0.000036,24.040161,0.0004,1.318
12546.00,7.582094,24.96544,0.000037,24.039770,0.0005,1.317
12548.00,7.582415,24.96486,0.000038,24.039888,0.0004,1.318
12550.00,7.582201,24.96374,0.000037,24.039526,0.0004,1.317
12552.00,7.581749,24.96424,0.000038,24.039035,0.0005,1.317
12554.00,7.581929,24.96502,0.000037,24.039984,0.0005,1.318
12556.00,7.581381,24.96384,0.000037,24.039575,0.0004,1.318
12558.00,7.581076,24.96358,0.000036,24.039706,0.0004,1.318
12560.00,7.580335,24.96430,0.000036,24.039586,0.0004,1.318
12562.00,7.579910,24.96420,0.000035,24.039903,0.0004,1.318
12564.00,7.580297,24.96451,0.000037,24.040383,0.0004,1.318
12566.00,7.580690,24.96359,0.000035,24.039450,0.0004,1.318
12568.00,7.580767,24.96490,0.000035,24.039384,0.0004,1.318
12570.00,7.582073,24.96470,0.000036,24.039994,0.0004,1.317
12572.00,7.581517,24.96450,0.000035,24.038853,0.0004,1.318
12574.00,7.581298,24.96422,0.000036,24.039906,0.0004,1.318
12576.00,7.582449,24.96468,0.000035,24.039830,0.0004,1.318
12578.00,7.583365,24.96368,0.000037,24.040232,0.0004,1.318
12580.00,7.583143,24.96338,0.000036,24.040163,0.0004,1.318
12582.00,7.582907,24.96300,0.000036,24.039341,0.0004,1.318
12584.00,7.582794,24.96426,0.000037,24.040248,0.0005,1.317
12586.00,7.582549,24.96365,0.000038,24.039792,0.0004,1.318
12588.00,7.582703,24.96344,0.000036,24.039810,0.0005,1.318
12590.00,7.582223,24.96433,0.000037,24.039488,0.0004,1.317
12592.00,7.581997,24.96456,0.000037,24.039579,0.0004,1.318
12594.00,7.581623,24.96530,0.000035,24.039464,0.0004,1.318
12596.00,7.580670,24.96490,0.000035,24.040443,0.0004,1.318
12598.00,7.582164,24.96493,0.000035,24.040715,0.0004,1.318
12600.00,7.581998,24.96457,0.000035,24.039635,0.0005,1.318
12602.00,7.581519,24.96487,0.000035,24.039863,0.0005,1.318
12604.00,7.581301,24.96450,0.000037,24.039975,0.0005,1.318
@21,12.0000,24.0
12606.00,7.581480,24.96429,0.000036,24.039003,0.0005,1.318
12608.00,7.580519,24.96479,0.000037,24.039504,0.0005,1.318
12610.00,7.575258,24.96423,0.000037,24.040575,0.0004,1.317
12612.00,7.567842,24.96498,0.000037,24.039984,0.0004,1.316
12614.00,7.559044,24.96486,0.000038,24.038953,0.0004,1.316
12616.00,7.551554,24.96372,0.000037,24.040032,0.0005,1.317
12618.00,7.546060,24.96382,0.000036,24.039264,0.0004,1.318
12620.00,7.542256,24.96472,0.000034,24.039644,0.0004,1.319
12622.00,7.539067,24.96493,0.000034,24.039432,0.0004,1.318
12624.00,7.537389,24.96491,0.000036,24.039397,0.0004,1.318
12626.00,7.537072,24.96442,0.000035,24.039363,0.0005,1.318
12628.00,7.537362,24.96517,0.000035,24.039966,0.0005,1.318
12630.00,7.536952,24.96527,0.000035,24.040061,0.0005,1.318
12632.00,7.536784,24.96486,0.000036,24.039190,0.0004,1.318
12634.00,7.541325,24.96447,0.000035,24.039821,0.0004,1.319
12636.00,7.549118,24.96525,0.000035,24.039652,0.0004,1.320
12638.00,7.555561,24.96411,0.000035,24.040205,0.0005,1.319
12640.00,7.559658,24.96404,0.000036,24.039455,0.0005,1.319
12642.00,7.562854,24.96427,0.000035,24.039717,0.0005,1.318
12644.00,7.565564,24.96342,0.000036,24.040024,0.0004,1.318
12646.00,7.567538,24.96360,0.000036,24.040041,0.0004,1.318
12648.00,7.567952,24.96281,0.000036,24.040261,0.0004,1.318
12650.00,7.568733,24.96291,0.000036,24.040206,0.0005,1.317
12652.00,7.570088,24.96299,0.000037,24.039939,0.0004,1.317
12654.00,7.571107,24.96413,0.000037,24.039126,0.0005,1.317
12656.00,7.573169,24.96449,0.000037,24.039388,0.0004,1.317
12658.00,7.575585,24.96294,0.000037,24.039994,0.0004,1.317
12660.00,7.577435,24.96275,0.000037,24.039677,0.0005,1.317
12662.00,7.579283,24.96286,0.000037,24.039892,0.0004,1.318
12664.00,7.580134,24.96291,0.000036,24.040059,0.0004,1.318
12666.00,7.580451,24.96194,0.000036,24.039795,0.0004,1.318
12668.00,7.580913,24.96209,0.000037,24.039959,0.0004,1.317
12670.00,7.582000,24.96214,0.000037,24.039921,0.0005,1.317
12672.00,7.581648,24.96371,0.000036,24.039270,0.0004,1.318
12674.00,7.581201,24.96465,0.000036,24.040401,0.0004,1.317
12676.00,7.581899,24.96482,0.000036,24.040146,0.0004,1.318
12678.00,7.583368,24.96466,0.000035,24.040041,0.0004,1.318
12680.00,7.583819,24.96408,0.000036,24.040554,0.0004,1.318
12682.00,7.582934,24.96384,0.000036,24.039428,0.0005,1.318
12684.00,7.583217,24.96400,0.000035,24.039319,0.0005,1.318
12686.00,7.583236,24.96453,0.000035,24.040495,0.0004,1.318
12688.00,7.583377,24.96403,0.000037,24.039512,0.0004,1.317
12690.00,7.583258,24.96313,0.000036,24.039868,0.0005,1.318
12692.00,7.582988,24.96298,0.000037,24.040001,0.0004,1.318
12694.00,7.582987,24.96362,0.000036,24.040030,0.0005,1.318
12696.00,7.583346,24.96463,0.000037,24.039821,0.0004,1.318
12698.00,7.584045,24.96477,0.000036,24.040301,0.0005,1.318
12700.00,7.584600,24.96447,0.000036,24.040090,0.0004,1.317
12702.00,7.584326,24.96464,0.000037,24.039957,0.0005,1.317
12704.00,7.584235,24.96478,0.000036,24.039875,0.0005,1.318
12706.00,7.584095,24.96478,0.000035,24.039872,0.0004,1.318
12708.00,7.583198,24.96491,0.000036,24.039630,0.0004,1.317
12710.00,7.583575,24.96535,0.000036,24.039744,0.0004,1.318
12712.00,7.583267,24.96469,0.000035,24.039526,0.0005,1.318
12714.00,7.583163,24.96481,0.000036,24.039250,0.0005,1.318
12716.00,7.582872,24.96362,0.000035,24.039764,0.0005,1.317
12718.00,7.583137,24.96405,0.000036,24.040652,0.0004,1.318
12720.00,7.583403,24.96417,0.000036,24.040474,0.0004,1.318
12722.00,7.583418,24.96486,0.000036,24.039588,0.0005,1.318
12724.00,7.582273,24.96440,0.000036,24.040805,0.0004,1.318
12726.00,7.582160,24.96422,0.000036,24.040350,0.0004,1.317
12728.00,7.582633,24.96434,0.000037,24.039821,0.0005,1.317
12730.00,7.582684,24.96439,0.000037,24.039686,0.0005,1.317
12732.00,7.583150,24.96511,0.000036,24.039121,0.0004,1.318
12734.00,7.582390,24.96459,0.000037,24.039975,0.0005,1.318
12736.00,7.582584,24.96448,0.000037,24.039992,0.0005,1.317
12738.00,7.583712,24.96500,0.000036,24.039548,0.0004,1.318
12740.00,7.583696,24.96513,0.000035,24.039695,0.0004,1.318
12742.00,7.583809,24.96497,0.000036,24.039497,0.0004,1.318
12744.00,7.584594,24.96401,0.000037,24.040106,0.0004,1.317
12746.00,7.584603,24.96350,0.000036,24.039757,0.0004,1.318
12748.00,7.583788,24.96409,0.000037,24.039994,0.0004,1.317
12750.00,7.583286,24.96353,0.000037,24.040368,0.0005,1.317
12752.00,7.583461,24.96333,0.000037,24.038810,0.0004,1.317
12754.00,7.583578,24.96345,0.000036,24.039604,0.0004,1.317
12756.00,7.584275,24.96421,0.000037,24.040701,0.0005,1.317
12758.00,7.584699,24.96413,0.000036,24.039943,0.0005,1.318
12760.00,7.584024,24.96505,0.000037,24.039555,0.0005,1.318
12762.00,7.583208,24.96474,0.000037,24.040135,0.0005,1.318
12764.00,7.582606,24.96519,0.000036,24.039515,0.0004,1.318
12766.00,7.582566,24.96464,0.000036,24.039843,0.0004,1.318
12768.00,7.582212,24.96509,0.000035,24.039594,0.0004,1.318
12770.00,7.582041,24.96421,0.000036,24.039695,0.0004,1.317
12772.00,7.582490,24.96417,0.000036,24.039334,0.0005,1.317
12774.00,7.583529,24.96452,0.000036,24.039601,0.0004,1.318
12776.00,7.583395,24.96444,0.000034,24.040219,0.0004,1.317
12778.00,7.582727,24.96396,0.000036,24.040475,0.0004,1.317
12780.00,7.582665,24.96400,0.000037,24.039984,0.0004,1.317
12782.00,7.582944,24.96417,0.000038,24.040259,0.0005,1.318
12784.00,7.583739,24.96437,0.000037,24.040043,0.0004,1.318
12786.00,7.584487,24.96416,0.000037,24.039784,0.0004,1.318
12788.00,7.584048,24.96326,0.000035,24.039915,0.0004,1.317
12790.00,7.584135,24.96331,0.000035,24.039715,0.0004,1.318
12792.00,7.583261,24.96385,0.000036,24.039130,0.0005,1.318
12794.00,7.582661,24.96368,0.000036,24.039646,0.0004,1.318
12796.00,7.583019,24.96315,0.000035,24.039944,0.0005,1.318
12798.00,7.582539,24.96382,0.000036,24.039572,0.0005,1.318
12800.00,7.582324,24.96352,0.000035,24.039834,0.0005,1.317
12802.00,7.582331,24.96369,0.000035,24.039234,0.0004,1.317
12804.00,7.581721,24.96433,0.000035,24.039595,0.0005,1.317
12806.00,7.581521,24.96397,0.000035,24.039343,0.0004,1.318
12808.00,7.581380,24.96324,0.000036,24.039464,0.0004,1.318
12810.00,7.581441,24.96347,0.000036,24.039537,0.0004,1.318
12812.00,7.581523,24.96360,0.000037,24.039415,0.0005,1.317
12814.00,7.582090,24.96461,0.000036,24.039986,0.0004,1.318
12816.00,7.582306,24.96450,0.000037,24.039757,0.0005,1.318
12818.00,7.582742,24.96426,0.000036,24.039555,0.0004,1.318
12820.00,7.582186,24.96514,0.000037,24.040839,0.0004,1.317
12822.00,7.582321,24.96425,0.000037,24.040015,0.0005,1.317
12824.00,7.582233,24.96361,0.000036,24.039217,0.0004,1.318
12826.00,7.582491,24.96495,0.000036,24.039761,0.0005,1.317
12828.00,7.583127,24.96457,0.000036,24.039643,0.0005,1.317
12830.00,7.583174,24.96492,0.000038,24.039797,0.0005,1.317
12832.00,7.583577,24.96418,0.000036,24.039834,0.0005,1.318
12834.00,7.582957,24.96464,0.000036,24.039923,0.0004,1.317
12836.00,7.582124,24.96489,0.000036,24.039704,0.0004,1.317
12838.00,7.581590,24.96445,0.000037,24.039239,0.0004,1.318
12840.00,7.582317,24.96468,0.000037,24.039544,0.0004,1.318
12842.00,7.582505,24.96430,0.000036,24.040246,0.0005,1.317
12844.00,7.582134,24.96421,0.000037,24.039657,0.0004,1.317
12846.00,7.582261,24.96381,0.000037,24.040385,0.0004,1.317
12848.00,7.582405,24.96393,0.000036,24.039528,0.0005,1.317
12850.00,7.581616,24.96378,0.000036,24.039450,0.0004,1.317
12852.00,7.581811,24.96465,0.000036,24.040517,0.0005,1.317
12854.00,7.582285,24.96488,0.000037,24.039628,0.0005,1.318
12856.00,7.582230,24.96496,0.000037,24.039657,0.0005,1.318
12858.00,7.581427,24.96520,0.000036,24.039510,0.0005,1.318
12860.00,7.580878,24.96428,0.000037,24.040030,0.0005,1.318
12862.00,7.581423,24.96489,0.000035,24.039966,0.0005,1.317
12864.00,7.581770,24.96491,0.000036,24.039883,0.0004,1.318
12866.00,7.581142,24.96465,0.000036,24.039528,0.0004,1.317
12868.00,7.581673,24.96368,0.000036,24.040541,0.0004,1.317
12870.00,7.582913,24.96342,0.000037,24.039597,0.0004,1.318
12872.00,7.582928,24.96295,0.000035,24.040365,0.0005,1.318
12874.00,7.583455,24.96382,0.000036,24.040208,0.0004,1.317
12876.00,7.583386,24.96405,0.000036,24.039584,0.0004,1.318
12878.00,7.583401,24.96454,0.000036,24.039846,0.0005,1.318
12880.00,7.583235,24.96517,0.000035,24.039824,0.0004,1.318
12882.00,7.583125,24.96420,0.000035,24.039526,0.0004,1.318
12884.00,7.583837,24.96387,0.000037,24.039306,0.0005,1.318
12886.00,7.583633,24.96387,0.000036,24.040375,0.0004,1.318
12888.00,7.583372,24.96309,0.000035,24.039490,0.0005,1.318
12890.00,7.583101,24.96459,0.000036,24.039383,0.0005,1.318
12892.00,7.582738,24.96327,0.000035,24.040146,0.0004,1.319
12894.00,7.582409,24.96329,0.000035,24.040508,0.0005,1.317
12896.00,7.583480,24.96443,0.000037,24.039595,0.0005,1.318
12898.00,7.584274,24.96439,0.000036,24.039734,0.0004,1.318
12900.00,7.583700,24.96464,0.000036,24.039674,0.0004,1.317
12902.00,7.583118,24.96413,0.000036,24.039454,0.0004,1.317
12904.00,7.583743,24.96336,0.000037,24.039643,0.0005,1.318
12906.00,7.584019,24.96376,0.000036,24.039350,0.0005,1.319
12908.00,7.583845,24.96343,0.000036,24.039286,0.0005,1.318
12910.00,7.583570,24.96487,0.000036,24.039954,0.0005,1.318
12912.00,7.583073,24.96386,0.000037,24.039334,0.0004,1.318
12914.00,7.582790,24.96327,0.000036,24.040159,0.0004,1.317
12916.00,7.582951,24.96375,0.000036,24.040046,0.0004,1.317
12918.00,7.582425,24.96348,0.000037,24.039497,0.0004,1.317
12920.00,7.582768,24.96383,0.000036,24.039341,0.0004,1.318
12922.00,7.582164,24.96438,0.000035,24.039479,0.0004,1.318
12924.00,7.582417,24.96467,0.000037,24.040001,0.0004,1.317
12926.00,7.583971,24.96471,0.000036,24.040121,0.0004,1.317
12928.00,7.584238,24.96465,0.000036,24.040170,0.0005,1.318
12930.00,7.584122,24.96440,0.000037,24.040415,0.0005,1.318
12932.00,7.584655,24.96428,0.000037,24.040050,0.0005,1.318
12934.00,7.583994,24.96519,0.000037,24.040283,0.0004,1.317
12936.00,7.583228,24.96529,0.000037,24.040079,0.0005,1.318
12938.00,7.583323,24.96477,0.000036,24.039624,0.0004,1.318
12940.00,7.583588,24.96550,0.000037,24.039968,0.0004,1.318
12942.00,7.583116,24.96494,0.000037,24.039368,0.0004,1.318
12944.00,7.583178,24.96469,0.000036,24.040021,0.0004,1.318
12946.00,7.582371,24.96393,0.000035,24.040330,0.0004,1.318
12948.00,7.582984,24.96517,0.000036,24.039581,0.0004,1.318
12950.00,7.582292,24.96419,0.000035,24.039864,0.0004,1.318
12952.00,7.583058,24.96382,0.000035,24.039814,0.0004,1.318
12954.00,7.584059,24.96447,0.000035,24.039246,0.0004,1.319
12956.00,7.583655,24.96463,0.000035,24.040174,0.0004,1.319
12958.00,7.583805,24.96531,0.000034,24.039748,0.0004,1.319
12960.00,7.583783,24.96556,0.000036,24.040397,0.0005,1.318
12962.00,7.584009,24.96579,0.000036,24.039430,0.0005,1.318
12964.00,7.583929,24.96483,0.000036,24.039697,0.0005,1.318
12966.00,7.582792,24.96552,0.000036,24.040434,0.0005,1.318
12968.00,7.581793,24.96562,0.000036,24.040177,0.0005,1.318
12970.00,7.582384,24.96629,0.000037,24.040215,0.0005,1.318
12972.00,7.582082,24.96561,0.000036,24.039519,0.0005,1.319
12974.00,7.581680,24.96594,0.000036,24.039935,0.0004,1.319
12976.00,7.582044,24.96624,0.000036,24.039903,0.0004,1.318
12978.00,7.582183,24.96582,0.000036,24.039519,0.0004,1.318
12980.00,7.580997,24.96519,0.000035,24.039586,0.0004,1.318
12982.00,7.580532,24.96632,0.000036,24.040279,0.0005,1.318
12984.00,7.581619,24.96595,0.000036,24.039972,0.0004,1.318
12986.00,7.581599,24.96483,0.000036,24.039375,0.0004,1.318
12988.00,7.580697,24.96444,0.000036,24.039683,0.0004,1.318
12990.00,7.580908,24.96417,0.000034,24.040148,0.0005,1.319
12992.00,7.581182,24.96441,0.000037,24.039826,0.0005,1.318
12994.00,7.581641,24.96431,0.000036,24.039506,0.0004,1.319
12996.00,7.581442,24.96472,0.000037,24.040188,0.0004,1.317
12998.00,7.581973,24.96517,0.000037,24.040534,0.0004,1.318
13000.00,7.582026,24.96503,0.000037,24.039581,0.0005,1.319
13002.00,7.582090,24.96487,0.000037,24.039268,0.0005,1.319
13004.00,7.581575,24.96529,0.000035,24.039223,0.0005,1.319
13006.00,7.581902,24.96446,0.000036,24.040168,0.0005,1.318
13008.00,7.582621,24.96443,0.000036,24.039970,0.0004,1.318
13010.00,7.583172,24.96379,0.000037,24.040285,0.0004,1.318
13012.00,7.583050,24.96294,0.000037,24.039759,0.0005,1.318
13014.00,7.582462,24.96399,0.000037,24.039770,0.0004,1.318
13016.00,7.582101,24.96413,0.000036,24.040170,0.0004,1.318
13018.00,7.582615,24.96396,0.000036,24.039872,0.0005,1.319
13020.00,7.582912,24.96484,0.000035,24.039315,0.0005,1.319
13022.00,7.583936,24.96563,0.000036,24.039903,0.0005,1.319
13024.00,7.583417,24.96569,0.000037,24.039534,0.0005,1.318
13026.00,7.583500,24.96522,0.000037,24.039663,0.0005,1.319
13028.00,7.583504,24.96457,0.000037,24.039984,0.0005,1.318
13030.00,7.583881,24.96480,0.000037,24.039755,0.0005,1.318
13032.00,7.582999,24.96528,0.000037,24.040077,0.0005,1.318
13034.00,7.583243,24.96574,0.000037,24.039570,0.0004,1.318
13036.00,7.583618,24.96599,0.000037,24.039570,0.0005,1.319
13038.00,7.583556,24.96535,0.000036,24.040155,0.0005,1.318
13040.00,7.583352,24.96578,0.000036,24.040041,0.0005,1.318
13042.00,7.582353,24.96610,0.000036,24.040134,0.0004,1.318
13044.00,7.581732,24.96625,0.000036,24.040328,0.0005,1.318
13046.00,7.582281,24.96618,0.000036,24.040328,0.0004,1.318
13048.00,7.583308,24.96701,0.000036,24.040125,0.0004,1.318
13050.00,7.583314,24.96718,0.000036,24.038739,0.0005,1.318
13052.00,7.582975,24.96692,0.000037,24.040210,0.0004,1.319
13054.00,7.582993,24.96691,0.000037,24.039412,0.0004,1.319
13056.00,7.583620,24.96662,0.000036,24.039426,0.0005,1.319
13058.00,7.583797,24.96779,0.000036,24.040221,0.0004,1.319
13060.00,7.583151,24.96760,0.000036,24.040317,0.0004,1.319
13062.00,7.583962,24.96680,0.000037,24.039550,0.0004,1.318
13064.00,7.583575,24.96842,0.000036,24.039832,0.0004,1.319
13066.00,7.582827,24.96810,0.000035,24.039710,0.0005,1.319
13068.00,7.582788,24.96851,0.000035,24.039779,0.0004,1.319
13070.00,7.583033,24.96850,0.000037,24.039903,0.0005,1.319
13072.00,7.582313,24.96744,0.000037,24.039826,0.0005,1.319
13074.00,7.581766,24.96683,0.000037,24.039479,0.0005,1.319
13076.00,7.581672,24.96729,0.000037,24.039799,0.0004,1.318
13078.00,7.582602,24.96732,0.000037,24.040323,0.0005,1.318
13080.00,7.582962,24.96675,0.000037,24.040646,0.0005,1.318
13082.00,7.583568,24.96688,0.000037,24.039728,0.0005,1.318
13084.00,7.583590,24.96798,0.000037,24.040399,0.0004,1.319
13086.00,7.583643,24.96783,0.000037,24.039935,0.0005,1.319
13088.00,7.582298,24.96741,0.000036,24.040328,0.0005,1.319
13090.00,7.582054,24.96793,0.000036,24.039388,0.0004,1.319
13092.00,7.582364,24.96681,0.000036,24.039486,0.0004,1.319
13094.00,7.581482,24.96598,0.000037,24.040288,0.0004,1.318
13096.00,7.581230,24.96659,0.000037,24.039757,0.0004,1.319
13098.00,7.581527,24.96693,0.000036,24.040259,0.0004,1.319
13100.00,7.582170,24.96666,0.000036,24.040499,0.0004,1.319
13102.00,7.582405,24.96638,0.000035,24.040677,0.0005,1.319
13104.00,7.583371,24.96659,0.000036,24.040395,0.0005,1.320
13106.00,7.583276,24.96724,0.000035,24.040019,0.0004,1.319
13108.00,7.583303,24.96632,0.000037,24.039666,0.0005,1.319
13110.00,7.583919,24.96581,0.000036,24.039644,0.0005,1.320
13112.00,7.582914,24.96564,0.000037,24.039208,0.0005,1.319
13114.00,7.582955,24.96566,0.000037,24.040243,0.0005,1.319
13116.00,7.582902,24.96540,0.000036,24.039932,0.0004,1.320
13118.00,7.582718,24.96566,0.000036,24.039846,0.0005,1.320
13120.00,7.582572,24.96624,0.000037,24.039570,0.0005,1.320
13122.00,7.582582,24.96657,0.000037,24.039183,0.0005,1.319
13124.00,7.582580,24.96752,0.000036,24.039646,0.0004,1.319
13126.00,7.581918,24.96729,0.000037,24.040174,0.0005,1.320
13128.00,7.581843,24.96740,0.000037,24.040323,0.0005,1.319
13130.00,7.581450,24.96664,0.000037,24.040390,0.0005,1.319
13132.00,7.581098,24.96663,0.000036,24.039748,0.0005,1.320
13134.00,7.581432,24.96649,0.000036,24.039692,0.0004,1.320
13136.00,7.581205,24.96671,0.000037,24.039663,0.0004,1.319
13138.00,7.580854,24.96757,0.000037,24.039892,0.0004,1.320
13140.00,7.581141,24.96659,0.000036,24.039606,0.0004,1.320
13142.00,7.582440,24.96625,0.000036,24.039923,0.0004,1.319
13144.00,7.583049,24.96664,0.000037,24.040306,0.0005,1.319
13146.00,7.582810,24.96674,0.000037,24.040332,0.0005,1.319
13148.00,7.582932,24.96679,0.000037,24.040154,0.0004,1.319
13150.00,7.583002,24.96652,0.000037,24.039684,0.0004,1.320
13152.00,7.582946,24.96629,0.000037,24.040094,0.0004,1.319
13154.00,7.583149,24.96597,0.000037,24.040265,0.0004,1.320
13156.00,7.583738,24.96604,0.000036,24.039992,0.0005,1.320
13158.00,7.583701,24.96600,0.000037,24.040272,0.0004,1.320
13160.00,7.583717,24.96597,0.000038,24.039944,0.0004,1.319
13162.00,7.583702,24.96605,0.000037,24.039526,0.0005,1.319
13164.00,7.583401,24.96620,0.000036,24.039295,0.0004,1.320
13166.00,7.582470,24.96667,0.000036,24.039690,0.0005,1.320
13168.00,7.582052,24.96664,0.000036,24.039923,0.0005,1.320
13170.00,7.581980,24.96563,0.000036,24.040175,0.0005,1.320
13172.00,7.582573,24.96588,0.000036,24.039474,0.0004,1.320
13174.00,7.583173,24.96645,0.000035,24.039506,0.0004,1.320
13176.00,7.582428,24.96670,0.000036,24.040148,0.0005,1.320
13178.00,7.582119,24.96633,0.000038,24.040205,0.0005,1.320
13180.00,7.582127,24.96667,0.000036,24.039697,0.0004,1.320
13182.00,7.582355,24.96640,0.000035,24.039272,0.0005,1.320
13184.00,7.582829,24.96494,0.000036,24.039466,0.0005,1.320
13186.00,7.583123,24.96560,0.000036,24.039794,0.0004,1.320
13188.00,7.583411,24.96564,0.000035,24.039295,0.0004,1.320
13190.00,7.583184,24.96586,0.000037,24.040230,0.0004,1.319
13192.00,7.582611,24.96567,0.000036,24.039143,0.0004,1.320
13194.00,7.581874,24.96569,0.000036,24.039179,0.0004,1.320
13196.00,7.581372,24.96601,0.000036,24.039483,0.0004,1.320
13198.00,7.582163,24.96595,0.000037,24.039692,0.0004,1.320
13200.00,7.580996,24.96617,0.000035,24.039428,0.0004,1.320
13202.00,7.580908,24.96567,0.000036,24.039515,0.0004,1.319
13204.00,7.581469,24.96496,0.000035,24.039534,0.0005,1.320
@22,12.0000,24.0
13206.00,7.581978,24.96569,0.000037,24.040641,0.0004,1.320
13208.00,7.581430,24.96623,0.000036,24.040175,0.0004,1.320
13210.00,7.575359,24.96595,0.000036,24.040068,0.0005,1.320
13212.00,7.567251,24.96564,0.000037,24.040168,0.0005,1.319
13214.00,7.559254,24.96616,0.000037,24.039417,0.0004,1.320
13216.00,7.552578,24.96627,0.000037,24.039872,0.0004,1.320
13218.00,7.547847,24.96539,0.000037,24.039550,0.0005,1.321
13220.00,7.543411,24.96597,0.000037,24.039794,0.0004,1.320
13222.00,7.540276,24.96521,0.000037,24.038955,0.0005,1.321
13224.00,7.537252,24.96535,0.000035,24.039735,0.0004,1.321
13226.00,7.536604,24.96496,0.000034,24.039401,0.0005,1.321
13228.00,7.536778,24.96520,0.000035,24.039248,0.0004,1.321
13230.00,7.537591,24.96508,0.000034,24.040154,0.0005,1.321
13232.00,7.537228,24.96439,0.000036,24.039050,0.0004,1.322
13234.00,7.542016,24.96441,0.000037,24.038621,0.0004,1.321
13236.00,7.548392,24.96537,0.000034,24.040126,0.0004,1.322
13238.00,7.554153,24.96567,0.000031,24.039617,0.0004,1.323
13240.00,7.560004,24.96474,0.000035,24.039644,0.0004,1.322
13242.00,7.564186,24.96441,0.000034,24.039630,0.0004,1.321
13244.00,7.567184,24.96406,0.000035,24.039895,0.0004,1.322
13246.00,7.569015,24.96496,0.000036,24.039043,0.0004,1.320
13248.00,7.569986,24.96536,0.000037,24.038875,0.0004,1.320
13250.00,7.571288,24.96589,0.000037,24.039579,0.0004,1.320
13252.00,7.573029,24.96582,0.000037,24.039343,0.0004,1.320
13254.00,7.574174,24.96576,0.000036,24.039734,0.0004,1.320
13256.00,7.575894,24.96558,0.000037,24.040150,0.0004,1.320
13258.00,7.578575,24.96590,0.000038,24.040641,0.0004,1.320
13260.00,7.579993,24.96618,0.000036,24.039444,0.0004,1.320
13262.00,7.580846,24.96621,0.000038,24.039483,0.0005,1.320
13264.00,7.582337,24.96575,0.000037,24.039063,0.0005,1.321
13266.00,7.582147,24.96596,0.000034,24.040014,0.0004,1.321
13268.00,7.582541,24.96590,0.000035,24.040030,0.0004,1.321
13270.00,7.583867,24.96537,0.000036,24.040148,0.0004,1.320
13272.00,7.584395,24.96569,0.000036,24.039948,0.0004,1.321
13274.00,7.583838,24.96646,0.000036,24.039868,0.0004,1.321
13276.00,7.583898,24.96633,0.000036,24.039966,0.0005,1.321
13278.00,7.583653,24.96560,0.000036,24.039710,0.0005,1.320
13280.00,7.583301,24.96600,0.000036,24.039903,0.0005,1.320
13282.00,7.583248,24.96550,0.000036,24.040097,0.0005,1.321
13284.00,7.582752,24.96606,0.000035,24.039561,0.0004,1.321
13286.00,7.582749,24.96604,0.000037,24.039914,0.0005,1.321
13288.00,7.582103,24.96609,0.000036,24.039855,0.0005,1.320
13290.00,7.582294,24.96577,0.000037,24.039824,0.0004,1.320
13292.00,7.582637,24.96587,0.000037,24.039759,0.0004,1.320
13294.00,7.583240,24.96628,0.000038,24.040210,0.0005,1.320
13296.00,7.583818,24.96605,0.000037,24.040012,0.0005,1.321
13298.00,7.585032,24.96467,0.000036,24.039610,0.0005,1.320
13300.00,7.584390,24.96549,0.000036,24.040372,0.0005,1.321
13302.00,7.583271,24.96590,0.000036,24.039986,0.0005,1.321
13304.00,7.582813,24.96561,0.000036,24.039532,0.0005,1.321
13306.00,7.583818,24.96497,0.000037,24.040015,0.0004,1.321
13308.00,7.584093,24.96473,0.000035,24.039308,0.0004,1.321
13310.00,7.584418,24.96515,0.000035,24.039968,0.0005,1.321
13312.00,7.585369,24.96598,0.000035,24.040101,0.0004,1.321
13314.00,7.585080,24.96618,0.000037,24.039783,0.0005,1.320
13316.00,7.584514,24.96588,0.000036,24.040021,0.0004,1.321
13318.00,7.583858,24.96557,0.000036,24.039499,0.0005,1.321
13320.00,7.584742,24.96615,0.000036,24.039486,0.0005,1.321
13322.00,7.583996,24.96505,0.000037,24.039968,0.0005,1.321
13324.00,7.584118,24.96444,0.000036,24.040337,0.0005,1.321
13326.00,7.583735,24.96523,0.000035,24.039612,0.0004,1.321
13328.00,7.583464,24.96549,0.000036,24.039677,0.0005,1.321
13330.00,7.582793,24.96556,0.000037,24.039992,0.0005,1.321
13332.00,7.583523,24.96503,0.000036,24.039964,0.0005,1.321
13334.00,7.582840,24.96502,0.000036,24.039410,0.0004,1.321
13336.00,7.582777,24.96535,0.000036,24.040177,0.0004,1.321
13338.00,7.582956,24.96532,0.000036,24.040337,0.0004,1.320
13340.00,7.582880,24.96478,0.000036,24.039814,0.0005,1.320
13342.00,7.582920,24.96493,0.000037,24.040255,0.0005,1.321
13344.00,7.582623,24.96526,0.000036,24.039686,0.0004,1.322
13346.00,7.582910,24.96608,0.000035,24.039759,0.0005,1.321
13348.00,7.582484,24.96621,0.000036,24.040012,0.0004,1.321
13350.00,7.582325,24.96528,0.000035,24.039952,0.0004,1.322
13352.00,7.582092,24.96559,0.000035,24.040197,0.0004,1.321
13354.00,7.581481,24.96549,0.000036,24.039879,0.0004,1.321
13356.00,7.581305,24.96586,0.000035,24.040239,0.0005,1.322
13358.00,7.581933,24.96561,0.000036,24.039957,0.0004,1.321
13360.00,7.583324,24.96661,0.000035,24.039944,0.0004,1.321
13362.00,7.582531,24.96606,0.000035,24.040485,0.0004,1.320
13364.00,7.582638,24.96665,0.000037,24.040237,0.0004,1.321
13366.00,7.582667,24.96588,0.000035,24.039615,0.0004,1.321
13368.00,7.583455,24.96595,0.000035,24.039283,0.0004,1.321
13370.00,7.582795,24.96609,0.000036,24.039915,0.0004,1.321
13372.00,7.582834,24.96555,0.000035,24.038619,0.0004,1.322
13374.00,7.583169,24.96568,0.000037,24.039874,0.0004,1.322
13376.00,7.583314,24.96517,0.000036,24.040232,0.0004,1.322
13378.00,7.583500,24.96542,0.000035,24.040117,0.0004,1.322
13380.00,7.583108,24.96474,0.000035,24.039288,0.0004,1.322
13382.00,7.582779,24.96599,0.000036,24.038939,0.0004,1.322
13384.00,7.582603,24.96654,0.000038,24.039519,0.0004,1.321
13386.00,7.583011,24.96674,0.000037,24.040119,0.0004,1.321
13388.00,7.582827,24.96660,0.000038,24.040152,0.0005,1.322
13390.00,7.581951,24.96715,0.000036,24.039906,0.0005,1.322
13392.00,7.581830,24.96713,0.000036,24.039817,0.0005,1.322
13394.00,7.581631,24.96650,0.000036,24.040106,0.0005,1.322
13396.00,7.582479,24.96607,0.000036,24.039508,0.0004,1.321
13398.00,7.581957,24.96701,0.000037,24.039177,0.0004,1.320
13400.00,7.582077,24.96679,0.000036,24.039719,0.0004,1.321
13402.00,7.582299,24.96648,0.000036,24.039870,0.0004,1.321
13404.00,7.581712,24.96655,0.000037,24.039912,0.0004,1.322
13406.00,7.581338,24.96575,0.000036,24.040126,0.0004,1.322
13408.00,7.582332,24.96615,0.000036,24.039864,0.0005,1.321
13410.00,7.582774,24.96703,0.000036,24.039490,0.0004,1.322
13412.00,7.582751,24.96554,0.000036,24.039419,0.0005,1.321
13414.00,7.582789,24.96616,0.000036,24.039944,0.0004,1.322
13416.00,7.581979,24.96645,0.000036,24.039594,0.0004,1.322
13418.00,7.581969,24.96785,0.000036,24.040161,0.0004,1.322
13420.00,7.581743,24.96721,0.000036,24.040248,0.0004,1.322
13422.00,7.582012,24.96689,0.000036,24.039499,0.0004,1.322
13424.00,7.581858,24.96831,0.000037,24.039801,0.0004,1.322
13426.00,7.582297,24.96901,0.000036,24.039759,0.0004,1.321
13428.00,7.582155,24.96805,0.000036,24.039579,0.0004,1.322
13430.00,7.581380,24.96831,0.000037,24.039161,0.0005,1.321
13432.00,7.582500,24.96741,0.000035,24.039566,0.0004,1.322
13434.00,7.582152,24.96760,0.000036,24.039943,0.0004,1.322
13436.00,7.581921,24.96912,0.000036,24.040203,0.0004,1.322
13438.00,7.582401,24.96900,0.000036,24.040115,0.0004,1.322
13440.00,7.582239,24.96922,0.000036,24.039855,0.0005,1.322
13442.00,7.581560,24.96850,0.000035,24.039928,0.0005,1.322
13444.00,7.580353,24.96813,0.000037,24.040734,0.0004,1.321
13446.00,7.580517,24.96809,0.000038,24.039959,0.0005,1.321
13448.00,7.581542,24.96761,0.000037,24.039623,0.0005,1.321
13450.00,7.582771,24.96719,0.000036,24.039792,0.0005,1.322
13452.00,7.582941,24.96797,0.000037,24.040003,0.0005,1.322
13454.00,7.582725,24.96840,0.000038,24.040757,0.0004,1.323
13456.00,7.583248,24.96784,0.000036,24.040446,0.0005,1.322
13458.00,7.582619,24.96736,0.000037,24.039574,0.0005,1.322
13460.00,7.582614,24.96699,0.000036,24.039619,0.0005,1.322
13462.00,7.583504,24.96708,0.000036,24.040150,0.0005,1.322
13464.00,7.583726,24.96662,0.000036,24.040077,0.0005,1.322
13466.00,7.582853,24.96610,0.000036,24.039324,0.0005,1.322
13468.00,7.582144,24.96560,0.000035,24.040003,0.0005,1.322
13470.00,7.581821,24.96519,0.000036,24.039530,0.0004,1.322
13472.00,7.582288,24.96509,0.000035,24.039881,0.0004,1.322
13474.00,7.582438,24.96610,0.000036,24.040346,0.0004,1.322
13476.00,7.581995,24.96583,0.000037,24.040075,0.0004,1.322
13478.00,7.582269,24.96479,0.000036,24.039308,0.0005,1.322
13480.00,7.581507,24.96513,0.000038,24.040192,0.0004,1.321
13482.00,7.582482,24.96639,0.000037,24.039872,0.0004,1.322
13484.00,7.581735,24.96594,0.000036,24.039543,0.0005,1.322
13486.00,7.581836,24.96478,0.000037,24.039834,0.0004,1.322
13488.00,7.581933,24.96557,0.000035,24.039952,0.0005,1.323
13490.00,7.582773,24.96566,0.000036,24.039290,0.0004,1.323
13492.00,7.583121,24.96601,0.000037,24.040008,0.0005,1.322
13494.00,7.582691,24.96582,0.000037,24.040423,0.0005,1.322
13496.00,7.583534,24.96484,0.000036,24.039770,0.0005,1.322
13498.00,7.583832,24.96587,0.000036,24.039290,0.0005,1.322
13500.00,7.583035,24.96584,0.000036,24.040601,0.0005,1.322
13502.00,7.581879,24.96487,0.000037,24.039735,0.0005,1.322
13504.00,7.582347,24.96567,0.000035,24.039535,0.0005,1.323
13506.00,7.582255,24.96548,0.000036,24.039441,0.0004,1.322
13508.00,7.581199,24.96567,0.000035,24.039275,0.0004,1.323
13510.00,7.581291,24.96592,0.000037,24.039859,0.0005,1.321
13512.00,7.582202,24.96610,0.000037,24.039824,0.0004,1.322
13514.00,7.581818,24.96573,0.000035,24.039886,0.0004,1.322
13516.00,7.580965,24.96553,0.000037,24.040366,0.0004,1.322
13518.00,7.580874,24.96652,0.000037,24.040257,0.0004,1.322
13520.00,7.580820,24.96683,0.000037,24.040245,0.0005,1.322
13522.00,7.581642,24.96681,0.000037,24.039775,0.0005,1.322
13524.00,7.581918,24.96720,0.000036,24.039828,0.0004,1.322
13526.00,7.582225,24.96709,0.000035,24.039657,0.0004,1.323
13528.00,7.581719,24.96732,0.000035,24.040721,0.0004,1.323
13530.00,7.580911,24.96620,0.000036,24.039888,0.0004,1.323
13532.00,7.582048,24.96630,0.000036,24.039508,0.0005,1.322
13534.00,7.582050,24.96595,0.000037,24.040221,0.0005,1.321
13536.00,7.581063,24.96671,0.000037,24.040414,0.0005,1.322
13538.00,7.580979,24.96680,0.000036,24.040599,0.0005,1.322
13540.00,7.581780,24.96708,0.000036,24.039677,0.0005,1.322
13542.00,7.582196,24.96696,0.000035,24.039828,0.0005,1.323
13544.00,7.582884,24.96588,0.000037,24.039930,0.0005,1.323
13546.00,7.582241,24.96553,0.000036,24.040230,0.0005,1.323
13548.00,7.581991,24.96540,0.000037,24.040401,0.0005,1.323
13550.00,7.582646,24.96610,0.000038,24.040177,0.0005,1.322
13552.00,7.583040,24.96570,0.000037,24.039614,0.0004,1.322
13554.00,7.583167,24.96532,0.000036,24.039575,0.0005,1.324
13556.00,7.583872,24.96559,0.000037,24.040279,0.0005,1.324
13558.00,7.583087,24.96619,0.000036,24.040314,0.0005,1.323
13560.00,7.583461,24.96665,0.000036,24.039588,0.0004,1.322
13562.00,7.583541,24.96643,0.000038,24.040194,0.0004,1.322
13564.00,7.583461,24.96681,0.000038,24.040626,0.0005,1.323
13566.00,7.582392,24.96683,0.000036,24.040650,0.0004,1.323
13568.00,7.582766,24.96661,0.000036,24.041014,0.0004,1.324
13570.00,7.582528,24.96686,0.000036,24.039866,0.0005,1.324
13572.00,7.581892,24.96720,0.000036,24.039794,0.0005,1.323
13574.00,7.581288,24.96752,0.000037,24.040177,0.0005,1.323
13576.00,7.581228,24.96733,0.000038,24.039737,0.0005,1.323
13578.00,7.581481,24.96847,0.000037,24.039532,0.0004,1.323
13580.00,7.580742,24.96835,0.000037,24.039846,0.0005,1.322
13582.00,7.580460,24.96859,0.000038,24.039983,0.0004,1.324
13584.00,7.580482,24.96803,0.000037,24.039961,0.0005,1.323
13586.00,7.580023,24.96696,0.000037,24.039959,0.0005,1.323
13588.00,7.580396,24.96752,0.000036,24.040212,0.0005,1.324
13590.00,7.580461,24.96794,0.000037,24.040165,0.0004,1.323
13592.00,7.580380,24.96789,0.000037,24.039957,0.0005,1.324
13594.00,7.580687,24.96798,0.000036,24.039897,0.0005,1.324
13596.00,7.580901,24.96806,0.000036,24.039843,0.0005,1.324
13598.00,7.580546,24.96797,0.000037,24.040312,0.0005,1.323
13600.00,7.580429,24.96686,0.000037,24.040465,0.0005,1.323
13602.00,7.580425,24.96727,0.000037,24.040439,0.0005,1.323
13604.00,7.581057,24.96669,0.000036,24.039837,0.0004,1.323
13606.00,7.581007,24.96722,0.000037,24.039766,0.0005,1.323
13608.00,7.582115,24.96736,0.000037,24.039683,0.0004,1.323
13610.00,7.583001,24.96791,0.000038,24.039579,0.0004,1.324
13612.00,7.581955,24.96801,0.000037,24.041334,0.0005,1.324
13614.00,7.579995,24.96794,0.000037,24.040115,0.0005,1.324
13616.00,7.580593,24.96840,0.000036,24.039881,0.0005,1.324
13618.00,7.581381,24.96856,0.000037,24.040066,0.0004,1.324
13620.00,7.581305,24.96797,0.000036,24.039803,0.0004,1.323
13622.00,7.581074,24.96740,0.000037,24.040494,0.0004,1.323
13624.00,7.581551,24.96799,0.000037,24.039228,0.0005,1.323
13626.00,7.582061,24.96788,0.000037,24.040125,0.0005,1.323
13628.00,7.582235,24.96739,0.000036,24.040281,0.0005,1.323
13630.00,7.582081,24.96780,0.000037,24.040214,0.0005,1.323
13632.00,7.581684,24.96828,0.000037,24.040061,0.0004,1.323
13634.00,7.581645,24.96754,0.000037,24.039790,0.0004,1.324
13636.00,7.581111,24.96699,0.000036,24.040399,0.0004,1.324
13638.00,7.581403,24.96611,0.000036,24.039452,0.0005,1.324
13640.00,7.581804,24.96652,0.000036,24.040334,0.0005,1.323
13642.00,7.581758,24.96752,0.000036,24.040135,0.0004,1.323
13644.00,7.581476,24.96711,0.000035,24.040112,0.0004,1.324
13646.00,7.581444,24.96717,0.000037,24.039883,0.0004,1.324
13648.00,7.581558,24.96628,0.000036,24.040519,0.0004,1.323
13650.00,7.582170,24.96581,0.000037,24.039704,0.0005,1.323
13652.00,7.581982,24.96617,0.000036,24.039668,0.0004,1.324
13654.00,7.581874,24.96639,0.000037,24.039708,0.0004,1.323
13656.00,7.581802,24.96624,0.000036,24.040363,0.0004,1.323
13658.00,7.582643,24.96602,0.000036,24.040230,0.0004,1.324
13660.00,7.581649,24.96545,0.000036,24.039557,0.0005,1.324
13662.00,7.580203,24.96594,0.000036,24.039974,0.0004,1.324
13664.00,7.580728,24.96690,0.000037,24.039854,0.0004,1.323
13666.00,7.580471,24.96732,0.000036,24.040141,0.0005,1.323
13668.00,7.580964,24.96705,0.000037,24.040125,0.0005,1.324
13670.00,7.580696,24.96701,0.000037,24.040084,0.0004,1.324
13672.00,7.580912,24.96735,0.000036,24.040599,0.0004,1.324
13674.00,7.582239,24.96673,0.000037,24.039697,0.0004,1.324
13676.00,7.583308,24.96558,0.000035,24.039943,0.0005,1.323
13678.00,7.583361,24.96529,0.000036,24.040639,0.0005,1.323
13680.00,7.582418,24.96566,0.000036,24.040395,0.0004,1.324
13682.00,7.582476,24.96643,0.000036,24.040103,0.0004,1.324
13684.00,7.581987,24.96720,0.000037,24.039957,0.0004,1.323
13686.00,7.581392,24.96645,0.000036,24.039850,0.0005,1.323
13688.00,7.581795,24.96650,0.000036,24.039503,0.0005,1.324
13690.00,7.582163,24.96744,0.000037,24.040292,0.0004,1.324
13692.00,7.582553,24.96767,0.000037,24.040241,0.0005,1.324
13694.00,7.582799,24.96774,0.000036,24.039561,0.0004,1.324
13696.00,7.582610,24.96763,0.000036,24.040279,0.0004,1.323
13698.00,7.582143,24.96681,0.000036,24.040070,0.0004,1.323
13700.00,7.582491,24.96681,0.000037,24.039794,0.0004,1.324
[truncated: 38,562 more chars]
