# Supplementary material for: Hormonal steroids induce multidrug resistance and stress response genes in Neisseria gonorrhoeae by binding to MtrR
Source: Nat Commun. 2024 Feb 7;15:1153. doi: 10.1038/s41467-024-45195-1 (PMC10850145; doi:10.1038/s41467-024-45195-1)
Supplement: Supplementary file 6 — Source Data [file 41467_2024_45195_MOESM6_ESM.zip › Source Data/ITC/D171A/1TMtrRD171A2022Aug25.itc]

$ITC
$ 25 
$NOT
$ 25 
$ 600 
$ 199 
$ 8 
$ 2 
$ADCGainCode:  3 
$False,True,True
$ 2 , 4 , 600 , 2 
$ 12 , 24 , 600 , 2 
$ 12 , 24 , 600 , 2 
$ 12 , 24 , 600 , 2 
$ 12 , 24 , 600 , 2 
$ 12 , 24 , 600 , 2 
$ 12 , 24 , 600 , 2 
$ 12 , 24 , 600 , 2 
$ 12 , 24 , 600 , 2 
$ 12 , 24 , 600 , 2 
$ 12 , 24 , 600 , 2 
$ 12 , 24 , 600 , 2 
$ 12 , 24 , 600 , 2 
$ 12 , 24 , 600 , 2 
$ 12 , 24 , 600 , 2 
$ 12 , 24 , 600 , 2 
$ 12 , 24 , 600 , 2 
$ 12 , 24 , 600 , 2 
$ 12 , 24 , 600 , 2 
$ 12 , 24 , 600 , 2 
$ 12 , 24 , 600 , 2 
$ 12 , 24 , 600 , 2 
$ 12 , 24 , 600 , 2 
$ 12 , 24 , 600 , 2 
$ 12 , 24 , 600 , 2 
# 0 
# 0.5 
# 0.02 
# 1.4485 
# 25 
# 28.9316 
# 15.91949 
?
% VPITC12.10.1003
% 1.4485 
% 28.9316 
%-1.096232 , 100.1901 
% 0.443748 , 95.77349 
% 0.2232 
% 124.02 , 123.95 
% 1 , 80 
%-0.001812 , 0.055139 
% 0 , 8 
% 0 , 18 
% 104422       320637 
% 101.8 
% 260 , 310 , 470 , 530 
% 0.08632 ,-0.00346 , 0.0000110163 , 0.000000290198 ,-0.0000000019883 
% VPViewer2000 Ver: 1.40.0
@0
2.00,7.450999,25.00797,-0.000192,24.016840,-0.0078,1.366
4.00,7.450315,25.00706,-0.000192,24.016731,-0.0078,1.366
6.00,7.449756,25.00753,-0.000192,24.017047,-0.0078,1.367
8.00,7.448960,25.00618,-0.000191,24.017092,-0.0078,1.366
10.00,7.447203,25.00687,-0.000191,24.017107,-0.0078,1.367
12.00,7.447689,25.00667,-0.000192,24.017047,-0.0078,1.366
14.00,7.447796,25.00670,-0.000192,24.016911,-0.0078,1.367
16.00,7.447641,25.00738,-0.000191,24.016815,-0.0077,1.367
18.00,7.446834,25.00711,-0.000192,24.015546,-0.0078,1.366
20.00,7.447220,25.00722,-0.000191,24.017058,-0.0078,1.366
22.00,7.447203,25.00819,-0.000190,24.017007,-0.0078,1.366
24.00,7.446632,25.00798,-0.000192,24.016264,-0.0078,1.367
26.00,7.446470,25.00746,-0.000191,24.016742,-0.0078,1.366
28.00,7.446268,25.00735,-0.000191,24.016992,-0.0078,1.366
30.00,7.446537,25.00688,-0.000191,24.016800,-0.0078,1.366
32.00,7.447423,25.00782,-0.000190,24.017895,-0.0078,1.367
34.00,7.446997,25.00842,-0.000192,24.017085,-0.0078,1.367
36.00,7.446515,25.00789,-0.000191,24.016958,-0.0078,1.366
38.00,7.446385,25.00714,-0.000191,24.017665,-0.0078,1.366
40.00,7.447021,25.00773,-0.000191,24.017661,-0.0078,1.366
42.00,7.447112,25.00869,-0.000191,24.016884,-0.0078,1.366
44.00,7.447051,25.00810,-0.000190,24.016474,-0.0078,1.366
46.00,7.446053,25.00816,-0.000190,24.016800,-0.0078,1.366
48.00,7.445753,25.00782,-0.000191,24.017121,-0.0078,1.367
50.00,7.445408,25.00886,-0.000191,24.016866,-0.0078,1.367
52.00,7.445052,25.00901,-0.000191,24.016465,-0.0078,1.366
54.00,7.445470,25.00797,-0.000191,24.017476,-0.0078,1.366
56.00,7.445241,25.00841,-0.000190,24.017012,-0.0078,1.366
58.00,7.444398,25.00829,-0.000192,24.017263,-0.0078,1.366
60.00,7.443775,25.00886,-0.000192,24.016695,-0.0078,1.365
62.00,7.444238,25.00875,-0.000190,24.017090,-0.0078,1.365
64.00,7.443762,25.00954,-0.000191,24.017139,-0.0078,1.366
66.00,7.443602,25.01020,-0.000191,24.017400,-0.0078,1.367
68.00,7.443839,25.01012,-0.000191,24.017400,-0.0078,1.366
70.00,7.443235,25.00947,-0.000191,24.017224,-0.0078,1.366
72.00,7.442983,25.00897,-0.000192,24.017516,-0.0078,1.366
74.00,7.443727,25.00954,-0.000191,24.017286,-0.0078,1.365
76.00,7.442530,25.00920,-0.000191,24.017886,-0.0077,1.366
78.00,7.442049,25.00906,-0.000191,24.017583,-0.0077,1.365
80.00,7.442031,25.00984,-0.000191,24.016858,-0.0077,1.366
82.00,7.441718,25.00986,-0.000191,24.017065,-0.0078,1.365
84.00,7.441666,25.00947,-0.000191,24.017460,-0.0078,1.366
86.00,7.441260,25.00871,-0.000191,24.017172,-0.0078,1.366
88.00,7.441457,25.00852,-0.000191,24.017049,-0.0078,1.365
90.00,7.441297,25.00921,-0.000192,24.017408,-0.0078,1.365
92.00,7.441130,25.00946,-0.000192,24.016915,-0.0078,1.366
94.00,7.440884,25.00951,-0.000192,24.017375,-0.0078,1.365
96.00,7.439818,25.00979,-0.000190,24.016938,-0.0078,1.365
98.00,7.439939,25.00949,-0.000190,24.017333,-0.0078,1.366
100.00,7.440309,25.00931,-0.000191,24.017939,-0.0078,1.365
102.00,7.440802,25.00862,-0.000191,24.016795,-0.0078,1.366
104.00,7.440449,25.00858,-0.000193,24.016266,-0.0078,1.366
106.00,7.440991,25.00858,-0.000193,24.017324,-0.0078,1.366
108.00,7.441341,25.00754,-0.000194,24.016697,-0.0078,1.366
110.00,7.441414,25.00778,-0.000193,24.017301,-0.0078,1.364
112.00,7.440202,25.00794,-0.000191,24.017413,-0.0078,1.366
114.00,7.440440,25.00872,-0.000192,24.016690,-0.0078,1.365
116.00,7.440573,25.00895,-0.000192,24.017045,-0.0078,1.365
118.00,7.439929,25.00822,-0.000191,24.017078,-0.0078,1.365
120.00,7.438864,25.00819,-0.000192,24.016702,-0.0078,1.365
122.00,7.437769,25.00839,-0.000192,24.017400,-0.0078,1.366
124.00,7.438060,25.00830,-0.000192,24.016900,-0.0078,1.366
126.00,7.437887,25.00729,-0.000192,24.016211,-0.0078,1.365
128.00,7.438165,25.00755,-0.000192,24.016876,-0.0078,1.365
130.00,7.438612,25.00785,-0.000192,24.016501,-0.0078,1.365
132.00,7.438947,25.00788,-0.000192,24.016907,-0.0078,1.366
134.00,7.438122,25.00795,-0.000193,24.016610,-0.0078,1.365
136.00,7.437824,25.00862,-0.000192,24.016610,-0.0078,1.366
138.00,7.438325,25.00822,-0.000191,24.017143,-0.0078,1.365
140.00,7.437949,25.00824,-0.000192,24.017219,-0.0078,1.365
142.00,7.437824,25.00773,-0.000192,24.016806,-0.0078,1.365
144.00,7.438172,25.00761,-0.000191,24.017270,-0.0078,1.365
146.00,7.438067,25.00847,-0.000191,24.017505,-0.0078,1.365
148.00,7.437701,25.00863,-0.000193,24.017237,-0.0078,1.366
150.00,7.438132,25.00866,-0.000191,24.016744,-0.0078,1.365
152.00,7.437305,25.00918,-0.000191,24.016784,-0.0078,1.365
154.00,7.436482,25.00875,-0.000191,24.016605,-0.0078,1.365
156.00,7.436047,25.00925,-0.000192,24.016740,-0.0078,1.365
158.00,7.436021,25.00907,-0.000192,24.016822,-0.0078,1.365
160.00,7.435749,25.00922,-0.000192,24.016824,-0.0078,1.365
162.00,7.435517,25.00804,-0.000191,24.016884,-0.0078,1.365
164.00,7.435885,25.00875,-0.000192,24.016516,-0.0078,1.364
166.00,7.435826,25.00872,-0.000191,24.016320,-0.0078,1.365
168.00,7.435319,25.00841,-0.000191,24.016655,-0.0078,1.365
170.00,7.436280,25.00886,-0.000191,24.016873,-0.0078,1.365
172.00,7.435750,25.00809,-0.000192,24.016418,-0.0078,1.365
174.00,7.435356,25.00847,-0.000191,24.016818,-0.0078,1.365
176.00,7.435490,25.00843,-0.000192,24.016079,-0.0079,1.365
178.00,7.435465,25.00857,-0.000192,24.017036,-0.0078,1.365
180.00,7.435490,25.00756,-0.000192,24.016659,-0.0078,1.365
182.00,7.434808,25.00821,-0.000192,24.016686,-0.0078,1.365
184.00,7.434940,25.00797,-0.000192,24.016499,-0.0078,1.365
186.00,7.435257,25.00842,-0.000192,24.016367,-0.0078,1.364
188.00,7.435645,25.00907,-0.000192,24.016385,-0.0078,1.364
190.00,7.434286,25.00875,-0.000190,24.017226,-0.0078,1.365
192.00,7.434076,25.00899,-0.000192,24.016855,-0.0078,1.365
194.00,7.434010,25.00838,-0.000192,24.017027,-0.0078,1.365
196.00,7.434046,25.00879,-0.000192,24.016838,-0.0078,1.365
198.00,7.433974,25.00812,-0.000192,24.015830,-0.0078,1.364
200.00,7.433491,25.00824,-0.000192,24.017036,-0.0078,1.365
202.00,7.432864,25.00786,-0.000191,24.016855,-0.0078,1.364
204.00,7.433182,25.00779,-0.000191,24.016619,-0.0078,1.364
206.00,7.432851,25.00815,-0.000192,24.016753,-0.0078,1.365
208.00,7.432827,25.00879,-0.000190,24.016708,-0.0078,1.364
210.00,7.433122,25.00838,-0.000191,24.016472,-0.0078,1.365
212.00,7.432308,25.00906,-0.000191,24.016550,-0.0078,1.364
214.00,7.431864,25.00878,-0.000191,24.016922,-0.0078,1.364
216.00,7.431524,25.00916,-0.000192,24.016697,-0.0078,1.365
218.00,7.431368,25.00832,-0.000191,24.016784,-0.0078,1.365
220.00,7.431003,25.00766,-0.000191,24.016773,-0.0078,1.364
222.00,7.430343,25.00764,-0.000192,24.016438,-0.0078,1.364
224.00,7.431568,25.00807,-0.000192,24.017083,-0.0079,1.364
226.00,7.432141,25.00722,-0.000193,24.016889,-0.0078,1.364
228.00,7.432582,25.00762,-0.000191,24.017147,-0.0079,1.365
230.00,7.432681,25.00758,-0.000191,24.016956,-0.0078,1.364
232.00,7.432999,25.00713,-0.000192,24.015990,-0.0078,1.365
234.00,7.431988,25.00746,-0.000191,24.016724,-0.0078,1.364
236.00,7.431121,25.00729,-0.000191,24.016262,-0.0078,1.364
238.00,7.430403,25.00759,-0.000190,24.016224,-0.0078,1.364
240.00,7.429812,25.00794,-0.000191,24.016673,-0.0078,1.364
242.00,7.430492,25.00792,-0.000192,24.016238,-0.0078,1.364
244.00,7.430928,25.00791,-0.000191,24.017141,-0.0078,1.365
246.00,7.431001,25.00827,-0.000191,24.016692,-0.0078,1.365
248.00,7.429764,25.00787,-0.000192,24.016224,-0.0078,1.364
250.00,7.428773,25.00862,-0.000191,24.016895,-0.0079,1.364
252.00,7.428424,25.00786,-0.000191,24.016285,-0.0078,1.364
254.00,7.428081,25.00898,-0.000190,24.016536,-0.0078,1.364
256.00,7.427485,25.00891,-0.000190,24.016198,-0.0078,1.364
258.00,7.427767,25.00754,-0.000191,24.016162,-0.0078,1.365
260.00,7.426664,25.00789,-0.000191,24.016470,-0.0079,1.364
262.00,7.426216,25.00771,-0.000192,24.016577,-0.0078,1.364
264.00,7.426956,25.00763,-0.000193,24.015852,-0.0078,1.364
266.00,7.426595,25.00840,-0.000192,24.017065,-0.0078,1.364
268.00,7.426291,25.00816,-0.000193,24.016717,-0.0078,1.364
270.00,7.425746,25.00827,-0.000193,24.016275,-0.0078,1.364
272.00,7.426221,25.00883,-0.000191,24.016880,-0.0078,1.364
274.00,7.426674,25.00951,-0.000191,24.016177,-0.0078,1.364
276.00,7.427549,25.00879,-0.000191,24.016907,-0.0078,1.364
278.00,7.427801,25.00885,-0.000191,24.016722,-0.0078,1.364
280.00,7.427283,25.00926,-0.000191,24.016739,-0.0078,1.363
282.00,7.426411,25.00844,-0.000191,24.016724,-0.0078,1.364
284.00,7.427270,25.00825,-0.000192,24.016392,-0.0078,1.364
286.00,7.426845,25.00806,-0.000191,24.016423,-0.0079,1.364
288.00,7.425896,25.00838,-0.000191,24.015869,-0.0079,1.364
290.00,7.425818,25.00733,-0.000191,24.016229,-0.0078,1.364
292.00,7.425760,25.00807,-0.000190,24.016815,-0.0078,1.364
294.00,7.425684,25.00837,-0.000191,24.016383,-0.0078,1.364
296.00,7.425931,25.00863,-0.000191,24.016474,-0.0079,1.364
298.00,7.426075,25.00859,-0.000192,24.016467,-0.0078,1.364
300.00,7.426526,25.00855,-0.000192,24.016559,-0.0078,1.364
302.00,7.426580,25.00888,-0.000192,24.016759,-0.0078,1.364
304.00,7.426363,25.00793,-0.000191,24.016822,-0.0078,1.364
306.00,7.426723,25.00763,-0.000190,24.016389,-0.0078,1.363
308.00,7.427090,25.00894,-0.000190,24.016443,-0.0078,1.363
310.00,7.426136,25.00823,-0.000190,24.016817,-0.0078,1.364
312.00,7.425383,25.00896,-0.000191,24.016954,-0.0078,1.364
314.00,7.424534,25.00825,-0.000192,24.016465,-0.0078,1.364
316.00,7.424529,25.00799,-0.000191,24.016467,-0.0078,1.364
318.00,7.424940,25.00742,-0.000192,24.016266,-0.0078,1.364
320.00,7.424646,25.00799,-0.000192,24.015794,-0.0078,1.363
322.00,7.424472,25.00777,-0.000191,24.016202,-0.0078,1.364
324.00,7.424650,25.00735,-0.000191,24.016447,-0.0078,1.364
326.00,7.424622,25.00782,-0.000192,24.016518,-0.0078,1.364
328.00,7.424369,25.00779,-0.000193,24.016052,-0.0078,1.363
330.00,7.423419,25.00808,-0.000192,24.015834,-0.0078,1.363
332.00,7.423561,25.00852,-0.000191,24.016432,-0.0079,1.364
334.00,7.424384,25.00823,-0.000192,24.015705,-0.0079,1.363
336.00,7.424504,25.00831,-0.000192,24.015205,-0.0079,1.364
338.00,7.423325,25.00799,-0.000192,24.015901,-0.0078,1.363
340.00,7.422426,25.00777,-0.000191,24.016037,-0.0078,1.364
342.00,7.422890,25.00756,-0.000192,24.016276,-0.0078,1.363
344.00,7.422907,25.00701,-0.000193,24.016095,-0.0078,1.364
346.00,7.422645,25.00804,-0.000193,24.016151,-0.0078,1.364
348.00,7.422536,25.00792,-0.000191,24.015843,-0.0078,1.363
350.00,7.422632,25.00749,-0.000191,24.016282,-0.0078,1.363
352.00,7.422130,25.00768,-0.000192,24.016064,-0.0078,1.364
354.00,7.422459,25.00766,-0.000193,24.016356,-0.0079,1.364
356.00,7.422732,25.00805,-0.000192,24.016523,-0.0078,1.364
358.00,7.422706,25.00861,-0.000190,24.016581,-0.0078,1.364
360.00,7.422374,25.00842,-0.000192,24.016592,-0.0079,1.364
362.00,7.421725,25.00761,-0.000191,24.016570,-0.0079,1.363
364.00,7.421454,25.00788,-0.000191,24.016374,-0.0078,1.363
366.00,7.421281,25.00796,-0.000192,24.015809,-0.0079,1.363
368.00,7.421885,25.00837,-0.000192,24.016088,-0.0078,1.364
370.00,7.422361,25.00870,-0.000192,24.016034,-0.0078,1.364
372.00,7.422004,25.00903,-0.000192,24.015687,-0.0078,1.363
374.00,7.422310,25.00855,-0.000191,24.016008,-0.0078,1.364
376.00,7.421654,25.00821,-0.000193,24.016469,-0.0078,1.364
378.00,7.420507,25.00810,-0.000192,24.016131,-0.0078,1.363
380.00,7.420508,25.00740,-0.000191,24.016300,-0.0079,1.363
382.00,7.420697,25.00754,-0.000192,24.016242,-0.0079,1.364
384.00,7.420936,25.00768,-0.000191,24.016548,-0.0079,1.364
386.00,7.420839,25.00757,-0.000191,24.016046,-0.0078,1.363
388.00,7.420998,25.00800,-0.000191,24.015946,-0.0078,1.363
390.00,7.421119,25.00795,-0.000191,24.015925,-0.0078,1.363
392.00,7.421595,25.00731,-0.000191,24.016148,-0.0078,1.363
394.00,7.420622,25.00693,-0.000191,24.016026,-0.0078,1.363
396.00,7.419788,25.00754,-0.000191,24.016075,-0.0079,1.363
398.00,7.419154,25.00731,-0.000192,24.015863,-0.0079,1.364
400.00,7.418536,25.00682,-0.000191,24.016276,-0.0079,1.363
402.00,7.417578,25.00658,-0.000191,24.015680,-0.0079,1.363
404.00,7.417771,25.00651,-0.000189,24.016202,-0.0079,1.363
406.00,7.418119,25.00653,-0.000191,24.016483,-0.0078,1.363
408.00,7.419020,25.00733,-0.000190,24.016472,-0.0078,1.363
410.00,7.418445,25.00671,-0.000191,24.016630,-0.0078,1.364
412.00,7.417920,25.00659,-0.000191,24.016460,-0.0078,1.363
414.00,7.418359,25.00726,-0.000191,24.016358,-0.0078,1.363
416.00,7.418631,25.00716,-0.000191,24.016434,-0.0079,1.364
418.00,7.418300,25.00765,-0.000191,24.016035,-0.0078,1.363
420.00,7.418425,25.00763,-0.000191,24.015789,-0.0078,1.363
422.00,7.417804,25.00782,-0.000189,24.016043,-0.0079,1.363
424.00,7.417864,25.00773,-0.000191,24.016072,-0.0078,1.363
426.00,7.418038,25.00750,-0.000190,24.015771,-0.0078,1.363
428.00,7.417995,25.00669,-0.000189,24.016093,-0.0078,1.362
430.00,7.417731,25.00706,-0.000189,24.016808,-0.0079,1.362
432.00,7.417554,25.00660,-0.000189,24.016110,-0.0078,1.363
434.00,7.416991,25.00714,-0.000191,24.015477,-0.0078,1.363
436.00,7.417727,25.00692,-0.000191,24.015858,-0.0079,1.363
438.00,7.418250,25.00732,-0.000191,24.016305,-0.0078,1.363
440.00,7.418079,25.00753,-0.000190,24.016644,-0.0078,1.363
442.00,7.418045,25.00771,-0.000191,24.016706,-0.0079,1.363
444.00,7.417742,25.00709,-0.000192,24.016117,-0.0079,1.363
446.00,7.417898,25.00714,-0.000190,24.017012,-0.0078,1.363
448.00,7.417832,25.00742,-0.000191,24.016597,-0.0078,1.363
450.00,7.416696,25.00769,-0.000191,24.015943,-0.0078,1.362
452.00,7.416601,25.00746,-0.000190,24.016512,-0.0078,1.362
454.00,7.416065,25.00736,-0.000191,24.015934,-0.0078,1.363
456.00,7.416096,25.00770,-0.000189,24.016090,-0.0078,1.362
458.00,7.415803,25.00821,-0.000190,24.015499,-0.0078,1.363
460.00,7.414782,25.00854,-0.000191,24.016391,-0.0079,1.363
462.00,7.414948,25.00830,-0.000191,24.016208,-0.0079,1.363
464.00,7.415004,25.00825,-0.000191,24.016024,-0.0078,1.363
466.00,7.414968,25.00880,-0.000191,24.015878,-0.0079,1.363
468.00,7.414953,25.00843,-0.000192,24.016211,-0.0079,1.363
470.00,7.415016,25.00771,-0.000191,24.016403,-0.0078,1.363
472.00,7.415397,25.00788,-0.000189,24.016715,-0.0078,1.362
474.00,7.415448,25.00813,-0.000189,24.016050,-0.0079,1.362
476.00,7.415897,25.00876,-0.000191,24.016209,-0.0079,1.363
478.00,7.415170,25.00881,-0.000192,24.016782,-0.0079,1.362
480.00,7.414843,25.00940,-0.000190,24.016527,-0.0078,1.363
482.00,7.414972,25.00920,-0.000189,24.015673,-0.0078,1.362
484.00,7.415670,25.00888,-0.000190,24.016269,-0.0078,1.362
486.00,7.416222,25.00956,-0.000190,24.016954,-0.0079,1.362
488.00,7.415293,25.00930,-0.000190,24.015807,-0.0079,1.362
490.00,7.415340,25.00860,-0.000192,24.015482,-0.0078,1.363
492.00,7.415241,25.00815,-0.000190,24.016282,-0.0078,1.363
494.00,7.415484,25.00845,-0.000191,24.016391,-0.0078,1.363
496.00,7.414905,25.00830,-0.000190,24.015910,-0.0078,1.363
498.00,7.414277,25.00823,-0.000190,24.014982,-0.0079,1.363
500.00,7.413812,25.00732,-0.000190,24.016037,-0.0079,1.362
502.00,7.413858,25.00819,-0.000190,24.016938,-0.0078,1.363
504.00,7.414431,25.00774,-0.000190,24.016438,-0.0078,1.362
506.00,7.414129,25.00826,-0.000190,24.016298,-0.0078,1.362
508.00,7.414393,25.00850,-0.000190,24.016675,-0.0078,1.363
510.00,7.413958,25.00783,-0.000191,24.016021,-0.0078,1.363
512.00,7.413818,25.00845,-0.000190,24.016227,-0.0078,1.362
514.00,7.413661,25.00828,-0.000189,24.017054,-0.0078,1.362
516.00,7.413082,25.00812,-0.000188,24.016347,-0.0078,1.363
518.00,7.412849,25.00807,-0.000190,24.016721,-0.0078,1.363
520.00,7.412508,25.00798,-0.000189,24.015930,-0.0078,1.362
522.00,7.412798,25.00775,-0.000191,24.016108,-0.0078,1.362
524.00,7.413280,25.00755,-0.000191,24.016436,-0.0079,1.361
526.00,7.413037,25.00837,-0.000189,24.016159,-0.0078,1.362
528.00,7.413316,25.00782,-0.000190,24.016139,-0.0078,1.362
530.00,7.413039,25.00774,-0.000190,24.016028,-0.0078,1.363
532.00,7.412286,25.00794,-0.000189,24.016092,-0.0078,1.363
534.00,7.412056,25.00757,-0.000189,24.016304,-0.0078,1.362
536.00,7.412188,25.00763,-0.000190,24.016537,-0.0078,1.362
538.00,7.412415,25.00782,-0.000190,24.016838,-0.0078,1.362
540.00,7.412640,25.00792,-0.000191,24.016289,-0.0078,1.362
542.00,7.412587,25.00745,-0.000189,24.017206,-0.0078,1.362
544.00,7.412357,25.00698,-0.000189,24.016460,-0.0078,1.362
546.00,7.413279,25.00846,-0.000190,24.016886,-0.0078,1.363
548.00,7.413332,25.00853,-0.000189,24.017007,-0.0078,1.362
550.00,7.412690,25.00860,-0.000188,24.016791,-0.0078,1.362
552.00,7.411893,25.00850,-0.000188,24.017012,-0.0078,1.362
554.00,7.412451,25.00757,-0.000189,24.016547,-0.0078,1.362
556.00,7.413184,25.00667,-0.000189,24.016650,-0.0078,1.362
558.00,7.412797,25.00677,-0.000190,24.016951,-0.0078,1.363
560.00,7.412030,25.00694,-0.000190,24.016994,-0.0078,1.363
562.00,7.412093,25.00829,-0.000190,24.016967,-0.0078,1.362
564.00,7.411359,25.00863,-0.000189,24.016463,-0.0078,1.362
566.00,7.410896,25.00804,-0.000190,24.016407,-0.0078,1.362
568.00,7.410933,25.00762,-0.000189,24.016610,-0.0078,1.362
570.00,7.410407,25.00777,-0.000189,24.016989,-0.0078,1.362
572.00,7.411218,25.00713,-0.000189,24.016985,-0.0078,1.362
574.00,7.411683,25.00821,-0.000190,24.016918,-0.0078,1.362
576.00,7.411183,25.00901,-0.000190,24.016550,-0.0078,1.363
578.00,7.410287,25.00913,-0.000190,24.016407,-0.0078,1.362
580.00,7.409909,25.00820,-0.000189,24.016706,-0.0078,1.362
582.00,7.410224,25.00749,-0.000189,24.016630,-0.0078,1.362
584.00,7.410433,25.00857,-0.000189,24.016405,-0.0078,1.363
586.00,7.411370,25.00871,-0.000190,24.016501,-0.0078,1.362
588.00,7.411574,25.00958,-0.000190,24.016537,-0.0078,1.363
590.00,7.410169,25.00951,-0.000190,24.016634,-0.0079,1.363
592.00,7.409530,25.00940,-0.000189,24.016405,-0.0078,1.362
594.00,7.409886,25.00867,-0.000189,24.016666,-0.0078,1.362
596.00,7.410850,25.00892,-0.000189,24.016925,-0.0078,1.361
598.00,7.411134,25.00970,-0.000188,24.017034,-0.0078,1.362
600.00,7.410630,25.00994,-0.000190,24.016704,-0.0078,1.363
@1,2.0000,4.0
602.00,7.410347,25.01023,-0.000189,24.016173,-0.0078,1.363
604.00,7.409660,25.01026,-0.000188,24.017163,-0.0078,1.362
606.00,7.401831,25.01022,-0.000188,24.017214,-0.0078,1.361
608.00,7.393378,25.00922,-0.000188,24.016610,-0.0078,1.361
610.00,7.387139,25.00881,-0.000189,24.016661,-0.0078,1.362
612.00,7.377444,25.00909,-0.000188,24.016285,-0.0079,1.362
614.00,7.369761,25.00946,-0.000190,24.016628,-0.0078,1.363
616.00,7.364652,25.00977,-0.000191,24.016179,-0.0078,1.363
618.00,7.361075,25.00936,-0.000191,24.016300,-0.0078,1.363
620.00,7.358750,25.00950,-0.000192,24.016826,-0.0078,1.362
622.00,7.355692,25.00954,-0.000190,24.016061,-0.0078,1.361
624.00,7.353748,25.00934,-0.000189,24.017299,-0.0078,1.362
626.00,7.352426,25.00973,-0.000190,24.016681,-0.0078,1.363
628.00,7.352072,25.01004,-0.000191,24.016704,-0.0078,1.363
630.00,7.352064,25.00971,-0.000191,24.016962,-0.0078,1.362
632.00,7.354624,25.00942,-0.000191,24.016690,-0.0078,1.362
634.00,7.358031,25.00968,-0.000190,24.016139,-0.0078,1.362
636.00,7.360822,25.00925,-0.000189,24.016414,-0.0078,1.362
638.00,7.363968,25.00934,-0.000190,24.016889,-0.0078,1.362
640.00,7.367689,25.00854,-0.000190,24.016378,-0.0078,1.361
642.00,7.371283,25.00838,-0.000189,24.016233,-0.0078,1.361
644.00,7.373845,25.00890,-0.000189,24.016826,-0.0078,1.361
646.00,7.376278,25.00931,-0.000190,24.016817,-0.0078,1.362
648.00,7.378976,25.00954,-0.000190,24.016548,-0.0078,1.362
650.00,7.381231,25.00922,-0.000188,24.016889,-0.0078,1.361
652.00,7.382610,25.00946,-0.000189,24.016523,-0.0078,1.362
654.00,7.385630,25.00977,-0.000190,24.016644,-0.0078,1.361
656.00,7.388551,25.00899,-0.000190,24.016030,-0.0078,1.362
658.00,7.389018,25.00927,-0.000190,24.016331,-0.0078,1.362
660.00,7.389575,25.00873,-0.000189,24.016833,-0.0078,1.362
662.00,7.390298,25.00880,-0.000190,24.017089,-0.0078,1.362
664.00,7.391441,25.00867,-0.000190,24.016391,-0.0078,1.362
666.00,7.393224,25.00939,-0.000190,24.016227,-0.0078,1.362
668.00,7.394119,25.01005,-0.000189,24.015948,-0.0078,1.361
670.00,7.394677,25.01064,-0.000189,24.016371,-0.0078,1.361
672.00,7.396195,25.01014,-0.000189,24.015950,-0.0078,1.362
674.00,7.398123,25.00893,-0.000189,24.015771,-0.0078,1.362
676.00,7.398002,25.00942,-0.000188,24.015778,-0.0078,1.361
678.00,7.398675,25.01015,-0.000189,24.015898,-0.0078,1.362
680.00,7.399604,25.01094,-0.000189,24.016982,-0.0078,1.362
682.00,7.400301,25.01049,-0.000189,24.016771,-0.0078,1.362
684.00,7.401147,25.01063,-0.000188,24.017397,-0.0078,1.361
686.00,7.401808,25.00996,-0.000190,24.016684,-0.0078,1.361
688.00,7.402986,25.01034,-0.000189,24.016615,-0.0078,1.362
690.00,7.402800,25.01028,-0.000191,24.016291,-0.0078,1.361
692.00,7.402517,25.01032,-0.000189,24.016853,-0.0078,1.361
694.00,7.403255,25.01120,-0.000189,24.015582,-0.0078,1.361
696.00,7.402330,25.01099,-0.000189,24.016331,-0.0078,1.362
698.00,7.402267,25.01127,-0.000188,24.016568,-0.0078,1.361
700.00,7.403188,25.01103,-0.000188,24.015992,-0.0078,1.361
702.00,7.403685,25.00941,-0.000189,24.016672,-0.0079,1.361
704.00,7.404371,25.01008,-0.000189,24.015923,-0.0078,1.361
706.00,7.404408,25.01001,-0.000189,24.015685,-0.0078,1.361
708.00,7.404445,25.00869,-0.000189,24.016253,-0.0078,1.361
710.00,7.405171,25.00935,-0.000189,24.016293,-0.0078,1.361
712.00,7.405169,25.00956,-0.000189,24.016719,-0.0079,1.362
714.00,7.405638,25.01004,-0.000191,24.017246,-0.0078,1.362
716.00,7.405696,25.00983,-0.000190,24.016496,-0.0078,1.362
718.00,7.405117,25.00966,-0.000190,24.015493,-0.0078,1.361
720.00,7.405172,25.00903,-0.000190,24.016331,-0.0079,1.362
722.00,7.404984,25.00952,-0.000190,24.016291,-0.0079,1.362
724.00,7.404952,25.00966,-0.000191,24.016291,-0.0078,1.362
726.00,7.404113,25.00972,-0.000190,24.016699,-0.0079,1.361
728.00,7.403863,25.00972,-0.000188,24.016940,-0.0079,1.361
730.00,7.404345,25.00968,-0.000189,24.016396,-0.0079,1.361
732.00,7.404018,25.00928,-0.000189,24.016864,-0.0078,1.362
734.00,7.404477,25.00951,-0.000189,24.017090,-0.0079,1.361
736.00,7.405341,25.00960,-0.000190,24.016030,-0.0078,1.361
738.00,7.403865,25.00906,-0.000189,24.016256,-0.0078,1.361
740.00,7.403072,25.01028,-0.000189,24.016911,-0.0078,1.361
742.00,7.404044,25.01017,-0.000188,24.016296,-0.0078,1.361
744.00,7.403422,25.01028,-0.000189,24.016336,-0.0078,1.361
746.00,7.403911,25.01021,-0.000189,24.016697,-0.0078,1.361
748.00,7.404408,25.00991,-0.000188,24.016507,-0.0078,1.362
750.00,7.403966,25.00919,-0.000189,24.016670,-0.0078,1.361
752.00,7.403357,25.00988,-0.000190,24.016271,-0.0078,1.361
754.00,7.403389,25.00926,-0.000188,24.016126,-0.0078,1.361
756.00,7.403555,25.00940,-0.000189,24.016960,-0.0079,1.362
758.00,7.402925,25.00939,-0.000189,24.016485,-0.0078,1.361
760.00,7.402322,25.00997,-0.000189,24.015975,-0.0079,1.361
762.00,7.402126,25.00927,-0.000189,24.016777,-0.0078,1.361
764.00,7.402221,25.00877,-0.000188,24.016405,-0.0078,1.361
766.00,7.402068,25.00968,-0.000189,24.015548,-0.0078,1.362
768.00,7.402257,25.00873,-0.000188,24.016690,-0.0079,1.361
770.00,7.402398,25.00891,-0.000189,24.016079,-0.0078,1.362
772.00,7.403068,25.00969,-0.000190,24.015948,-0.0078,1.361
774.00,7.402421,25.00971,-0.000189,24.016396,-0.0078,1.361
776.00,7.403161,25.00955,-0.000189,24.016793,-0.0078,1.361
778.00,7.402534,25.00873,-0.000188,24.016588,-0.0078,1.361
780.00,7.401873,25.00781,-0.000188,24.016519,-0.0078,1.361
782.00,7.401993,25.00888,-0.000189,24.016425,-0.0078,1.361
784.00,7.401878,25.00905,-0.000188,24.016200,-0.0078,1.361
786.00,7.402026,25.00860,-0.000187,24.016624,-0.0078,1.361
788.00,7.402467,25.01012,-0.000188,24.016554,-0.0078,1.361
790.00,7.402287,25.00946,-0.000189,24.016382,-0.0078,1.361
792.00,7.402118,25.00897,-0.000190,24.015843,-0.0078,1.361
794.00,7.401995,25.00999,-0.000189,24.016909,-0.0078,1.362
796.00,7.401961,25.00967,-0.000188,24.016719,-0.0078,1.361
798.00,7.401458,25.00894,-0.000188,24.016499,-0.0078,1.361
800.00,7.401699,25.00914,-0.000187,24.016358,-0.0078,1.361
802.00,7.401631,25.00947,-0.000188,24.016715,-0.0078,1.361
804.00,7.401231,25.00796,-0.000188,24.016661,-0.0078,1.361
806.00,7.401738,25.00700,-0.000188,24.016871,-0.0078,1.361
808.00,7.402192,25.00830,-0.000188,24.016827,-0.0079,1.362
810.00,7.402418,25.00886,-0.000190,24.016679,-0.0078,1.361
812.00,7.401713,25.00895,-0.000189,24.016430,-0.0078,1.361
814.00,7.401739,25.00799,-0.000188,24.016583,-0.0078,1.361
816.00,7.401495,25.00842,-0.000189,24.017012,-0.0078,1.360
818.00,7.401733,25.00779,-0.000187,24.015974,-0.0078,1.361
820.00,7.402153,25.00916,-0.000188,24.016849,-0.0078,1.361
822.00,7.401681,25.00947,-0.000188,24.016550,-0.0078,1.361
824.00,7.401464,25.00897,-0.000189,24.016215,-0.0078,1.362
826.00,7.401827,25.00781,-0.000189,24.016269,-0.0078,1.361
828.00,7.401981,25.00796,-0.000189,24.016735,-0.0078,1.361
830.00,7.402318,25.00797,-0.000188,24.016619,-0.0079,1.360
832.00,7.401937,25.00791,-0.000187,24.016382,-0.0079,1.361
834.00,7.402141,25.00845,-0.000188,24.016911,-0.0078,1.361
836.00,7.402066,25.00829,-0.000187,24.015874,-0.0078,1.360
838.00,7.402063,25.00888,-0.000188,24.016246,-0.0078,1.361
840.00,7.401398,25.00859,-0.000188,24.016343,-0.0078,1.360
842.00,7.399779,25.00914,-0.000187,24.016614,-0.0078,1.360
844.00,7.400068,25.00931,-0.000188,24.016581,-0.0078,1.361
846.00,7.400124,25.00894,-0.000189,24.016659,-0.0078,1.361
848.00,7.400181,25.00818,-0.000189,24.016460,-0.0078,1.361
850.00,7.400658,25.00834,-0.000188,24.016017,-0.0078,1.361
852.00,7.399843,25.00915,-0.000188,24.016686,-0.0078,1.361
854.00,7.399664,25.00887,-0.000188,24.016644,-0.0078,1.361
856.00,7.399819,25.00823,-0.000187,24.016454,-0.0078,1.361
858.00,7.399953,25.00825,-0.000188,24.016697,-0.0078,1.361
860.00,7.399246,25.00824,-0.000189,24.016882,-0.0079,1.362
862.00,7.399178,25.00871,-0.000188,24.016715,-0.0078,1.361
864.00,7.399856,25.00848,-0.000188,24.016510,-0.0078,1.361
866.00,7.399843,25.00835,-0.000188,24.016215,-0.0078,1.361
868.00,7.399508,25.00848,-0.000188,24.016795,-0.0078,1.360
870.00,7.399586,25.00902,-0.000187,24.017079,-0.0078,1.360
872.00,7.400229,25.00867,-0.000187,24.016668,-0.0078,1.361
874.00,7.400578,25.00856,-0.000187,24.016371,-0.0078,1.360
876.00,7.400723,25.00807,-0.000188,24.016226,-0.0078,1.360
878.00,7.400100,25.00874,-0.000187,24.016284,-0.0079,1.361
880.00,7.399869,25.00849,-0.000188,24.016302,-0.0078,1.361
882.00,7.400005,25.00841,-0.000188,24.016142,-0.0078,1.361
884.00,7.399997,25.00876,-0.000189,24.016452,-0.0078,1.361
886.00,7.399297,25.00956,-0.000189,24.016682,-0.0078,1.361
888.00,7.399206,25.00919,-0.000189,24.016902,-0.0078,1.361
890.00,7.400043,25.00984,-0.000188,24.016713,-0.0078,1.362
892.00,7.399371,25.01046,-0.000188,24.016956,-0.0078,1.361
894.00,7.400220,25.01028,-0.000187,24.017050,-0.0078,1.360
896.00,7.400781,25.00952,-0.000187,24.016929,-0.0078,1.361
898.00,7.400580,25.00969,-0.000187,24.016719,-0.0078,1.360
900.00,7.399553,25.00970,-0.000187,24.016735,-0.0078,1.361
902.00,7.399092,25.00959,-0.000188,24.016148,-0.0078,1.361
904.00,7.398575,25.00965,-0.000189,24.016456,-0.0078,1.361
906.00,7.398108,25.00869,-0.000188,24.016971,-0.0078,1.361
908.00,7.398240,25.00933,-0.000188,24.016646,-0.0078,1.360
910.00,7.398169,25.00951,-0.000187,24.017050,-0.0078,1.361
912.00,7.398434,25.00983,-0.000188,24.017038,-0.0078,1.360
914.00,7.399110,25.01046,-0.000188,24.016746,-0.0078,1.360
916.00,7.399915,25.01020,-0.000187,24.016253,-0.0078,1.360
918.00,7.400197,25.01022,-0.000188,24.016122,-0.0078,1.360
920.00,7.400442,25.00941,-0.000187,24.016385,-0.0078,1.360
922.00,7.399880,25.00935,-0.000188,24.015872,-0.0078,1.361
924.00,7.399503,25.00908,-0.000188,24.017159,-0.0078,1.360
926.00,7.399305,25.00904,-0.000186,24.016931,-0.0078,1.361
928.00,7.399115,25.00996,-0.000188,24.017101,-0.0078,1.360
930.00,7.399806,25.00926,-0.000187,24.017384,-0.0078,1.360
932.00,7.400422,25.00899,-0.000188,24.016285,-0.0078,1.360
934.00,7.400770,25.00996,-0.000188,24.016802,-0.0078,1.361
936.00,7.400014,25.00995,-0.000187,24.017002,-0.0078,1.360
938.00,7.399791,25.00963,-0.000187,24.016679,-0.0078,1.360
940.00,7.399971,25.00875,-0.000188,24.016398,-0.0078,1.361
942.00,7.399587,25.00908,-0.000188,24.016965,-0.0078,1.361
944.00,7.398486,25.00952,-0.000188,24.016599,-0.0078,1.361
946.00,7.398656,25.00938,-0.000187,24.017121,-0.0078,1.361
948.00,7.398849,25.00883,-0.000189,24.016780,-0.0079,1.361
950.00,7.399095,25.00941,-0.000187,24.016514,-0.0078,1.360
952.00,7.398085,25.00950,-0.000187,24.016646,-0.0078,1.360
954.00,7.397440,25.00973,-0.000187,24.016519,-0.0078,1.360
956.00,7.397276,25.01016,-0.000187,24.016818,-0.0078,1.361
958.00,7.397556,25.00984,-0.000188,24.016360,-0.0078,1.361
960.00,7.397958,25.00962,-0.000188,24.016430,-0.0078,1.361
962.00,7.399049,25.00912,-0.000187,24.017152,-0.0078,1.361
964.00,7.398054,25.00956,-0.000187,24.017290,-0.0078,1.361
966.00,7.398135,25.01032,-0.000187,24.016605,-0.0078,1.361
968.00,7.397578,25.00968,-0.000188,24.016369,-0.0078,1.360
970.00,7.398226,25.00970,-0.000188,24.016425,-0.0078,1.361
972.00,7.398397,25.00952,-0.000188,24.016608,-0.0078,1.360
974.00,7.398567,25.00946,-0.000188,24.016494,-0.0078,1.361
976.00,7.398059,25.00909,-0.000189,24.016146,-0.0078,1.361
978.00,7.398098,25.00919,-0.000188,24.016251,-0.0078,1.361
980.00,7.398848,25.00923,-0.000187,24.016224,-0.0078,1.361
982.00,7.398303,25.00998,-0.000189,24.016385,-0.0078,1.361
984.00,7.396944,25.00997,-0.000188,24.016499,-0.0078,1.360
986.00,7.397732,25.00984,-0.000187,24.016084,-0.0078,1.360
988.00,7.397013,25.00980,-0.000188,24.016102,-0.0078,1.361
990.00,7.396904,25.00997,-0.000188,24.017580,-0.0078,1.361
992.00,7.397787,25.00951,-0.000188,24.016672,-0.0078,1.360
994.00,7.397561,25.00954,-0.000188,24.016929,-0.0078,1.360
996.00,7.398671,25.00903,-0.000187,24.016710,-0.0078,1.360
998.00,7.397969,25.00891,-0.000187,24.017016,-0.0079,1.360
1000.00,7.397476,25.00940,-0.000187,24.016708,-0.0078,1.360
1002.00,7.397716,25.01031,-0.000187,24.015975,-0.0078,1.361
1004.00,7.397675,25.00987,-0.000188,24.016944,-0.0078,1.361
1006.00,7.397565,25.00879,-0.000188,24.017079,-0.0078,1.360
1008.00,7.396931,25.00889,-0.000187,24.016773,-0.0078,1.360
1010.00,7.396271,25.00928,-0.000187,24.016483,-0.0078,1.361
1012.00,7.396061,25.00896,-0.000187,24.016229,-0.0078,1.359
1014.00,7.396249,25.00948,-0.000186,24.017052,-0.0078,1.360
1016.00,7.397125,25.01024,-0.000187,24.016374,-0.0078,1.361
1018.00,7.396630,25.01064,-0.000187,24.016858,-0.0078,1.361
1020.00,7.396867,25.00978,-0.000188,24.016753,-0.0078,1.361
1022.00,7.397324,25.00975,-0.000188,24.016612,-0.0078,1.361
1024.00,7.396730,25.01023,-0.000188,24.016762,-0.0078,1.360
1026.00,7.396565,25.01030,-0.000187,24.017302,-0.0078,1.360
1028.00,7.396384,25.01004,-0.000188,24.016942,-0.0078,1.360
1030.00,7.397547,25.01044,-0.000187,24.016351,-0.0078,1.360
1032.00,7.397146,25.01043,-0.000187,24.016690,-0.0078,1.360
1034.00,7.396414,25.01114,-0.000187,24.017205,-0.0078,1.360
1036.00,7.395857,25.01061,-0.000187,24.016991,-0.0078,1.361
1038.00,7.395853,25.01019,-0.000188,24.016276,-0.0078,1.361
1040.00,7.395717,25.01019,-0.000187,24.015950,-0.0078,1.360
1042.00,7.395675,25.01004,-0.000186,24.016012,-0.0078,1.360
1044.00,7.395720,25.00915,-0.000187,24.016793,-0.0078,1.361
1046.00,7.395960,25.00993,-0.000186,24.016508,-0.0077,1.360
1048.00,7.396180,25.00942,-0.000186,24.016619,-0.0078,1.361
1050.00,7.396212,25.00922,-0.000187,24.016507,-0.0078,1.360
1052.00,7.395484,25.00933,-0.000186,24.016905,-0.0078,1.360
1054.00,7.395604,25.00959,-0.000187,24.017569,-0.0078,1.360
1056.00,7.396101,25.00999,-0.000186,24.016231,-0.0078,1.360
1058.00,7.396092,25.01001,-0.000186,24.016702,-0.0078,1.361
1060.00,7.396062,25.01021,-0.000187,24.016866,-0.0078,1.360
1062.00,7.396415,25.01074,-0.000187,24.017110,-0.0078,1.360
1064.00,7.396554,25.01024,-0.000186,24.016817,-0.0078,1.361
1066.00,7.396458,25.01102,-0.000186,24.016068,-0.0078,1.360
1068.00,7.397343,25.01059,-0.000186,24.016737,-0.0078,1.361
1070.00,7.397482,25.01038,-0.000187,24.016949,-0.0078,1.361
1072.00,7.397164,25.00993,-0.000187,24.016965,-0.0078,1.360
1074.00,7.397220,25.00978,-0.000187,24.016722,-0.0078,1.360
1076.00,7.397175,25.01021,-0.000188,24.016960,-0.0078,1.360
1078.00,7.396384,25.01068,-0.000186,24.016577,-0.0078,1.360
1080.00,7.396788,25.01085,-0.000186,24.016878,-0.0078,1.360
1082.00,7.397006,25.01084,-0.000185,24.016969,-0.0078,1.360
1084.00,7.395986,25.01084,-0.000185,24.016371,-0.0078,1.361
1086.00,7.395759,25.01117,-0.000186,24.016936,-0.0078,1.361
1088.00,7.395964,25.01133,-0.000186,24.016673,-0.0078,1.360
1090.00,7.395550,25.01101,-0.000187,24.016244,-0.0078,1.360
1092.00,7.395996,25.01006,-0.000188,24.016452,-0.0078,1.361
1094.00,7.396076,25.01029,-0.000187,24.016849,-0.0078,1.360
1096.00,7.395573,25.01135,-0.000187,24.016543,-0.0078,1.360
1098.00,7.395888,25.01108,-0.000185,24.016681,-0.0078,1.360
1100.00,7.395905,25.01031,-0.000187,24.017310,-0.0078,1.360
1102.00,7.395856,25.01025,-0.000187,24.016579,-0.0078,1.360
1104.00,7.395326,25.01094,-0.000187,24.016594,-0.0078,1.360
1106.00,7.395437,25.01063,-0.000186,24.017098,-0.0078,1.360
1108.00,7.395507,25.01091,-0.000186,24.016746,-0.0078,1.360
1110.00,7.395371,25.01011,-0.000186,24.016764,-0.0078,1.360
1112.00,7.394661,25.00968,-0.000186,24.016942,-0.0078,1.360
1114.00,7.394118,25.00982,-0.000187,24.016316,-0.0078,1.360
1116.00,7.394913,25.01005,-0.000187,24.016556,-0.0078,1.361
1118.00,7.394901,25.01023,-0.000186,24.017524,-0.0078,1.360
1120.00,7.393532,25.01018,-0.000188,24.016666,-0.0078,1.360
1122.00,7.393751,25.00980,-0.000186,24.017304,-0.0078,1.359
1124.00,7.393718,25.01008,-0.000186,24.017406,-0.0078,1.360
1126.00,7.393661,25.00920,-0.000186,24.016771,-0.0078,1.360
1128.00,7.393987,25.00956,-0.000185,24.016624,-0.0078,1.361
1130.00,7.394722,25.00985,-0.000187,24.016750,-0.0078,1.360
1132.00,7.395563,25.00982,-0.000187,24.016751,-0.0078,1.360
1134.00,7.395381,25.00928,-0.000187,24.016831,-0.0078,1.360
1136.00,7.394206,25.00956,-0.000186,24.017112,-0.0078,1.360
1138.00,7.393808,25.00987,-0.000185,24.016264,-0.0078,1.359
1140.00,7.394625,25.00988,-0.000185,24.016113,-0.0078,1.360
1142.00,7.394781,25.00997,-0.000186,24.017043,-0.0078,1.360
1144.00,7.395025,25.00908,-0.000186,24.016605,-0.0078,1.360
1146.00,7.395344,25.00861,-0.000186,24.016713,-0.0078,1.360
1148.00,7.395489,25.00891,-0.000186,24.016514,-0.0078,1.360
1150.00,7.394598,25.00802,-0.000186,24.016304,-0.0078,1.360
1152.00,7.395411,25.00839,-0.000185,24.016681,-0.0078,1.360
1154.00,7.395744,25.00935,-0.000186,24.016858,-0.0078,1.360
1156.00,7.395798,25.00912,-0.000184,24.016224,-0.0078,1.359
1158.00,7.393703,25.00927,-0.000185,24.016866,-0.0078,1.360
1160.00,7.393402,25.01003,-0.000185,24.016682,-0.0077,1.359
1162.00,7.394976,25.01023,-0.000186,24.016559,-0.0078,1.360
1164.00,7.395356,25.00963,-0.000187,24.016818,-0.0078,1.360
1166.00,7.394976,25.01042,-0.000186,24.016345,-0.0078,1.360
1168.00,7.394314,25.00933,-0.000188,24.016710,-0.0078,1.360
1170.00,7.393995,25.01017,-0.000185,24.015874,-0.0078,1.360
1172.00,7.393772,25.00948,-0.000187,24.016835,-0.0078,1.360
1174.00,7.393523,25.00951,-0.000187,24.016898,-0.0078,1.359
1176.00,7.393250,25.00956,-0.000185,24.016353,-0.0078,1.360
1178.00,7.393586,25.01050,-0.000186,24.016333,-0.0078,1.359
1180.00,7.393174,25.01056,-0.000186,24.016735,-0.0078,1.359
1182.00,7.393436,25.01013,-0.000186,24.017205,-0.0078,1.360
1184.00,7.393665,25.01006,-0.000187,24.016827,-0.0078,1.360
1186.00,7.393480,25.01060,-0.000185,24.016554,-0.0078,1.359
1188.00,7.393287,25.01064,-0.000186,24.016713,-0.0078,1.359
1190.00,7.393717,25.01034,-0.000185,24.016499,-0.0078,1.360
1192.00,7.392878,25.00962,-0.000185,24.016499,-0.0078,1.359
1194.00,7.392821,25.00912,-0.000186,24.016693,-0.0078,1.360
1196.00,7.393391,25.00902,-0.000186,24.016804,-0.0078,1.360
1198.00,7.392356,25.00960,-0.000186,24.016710,-0.0078,1.359
1200.00,7.392337,25.01009,-0.000186,24.016695,-0.0078,1.360
@2,12.0000,24.0
1202.00,7.393021,25.01076,-0.000187,24.017585,-0.0078,1.360
1204.00,7.390517,25.01045,-0.000187,24.016365,-0.0078,1.360
1206.00,7.383342,25.01030,-0.000187,24.016744,-0.0078,1.360
1208.00,7.372491,25.01067,-0.000185,24.017150,-0.0078,1.358
1210.00,7.356336,25.01095,-0.000186,24.017418,-0.0078,1.358
1212.00,7.338724,25.01073,-0.000186,24.016608,-0.0078,1.359
1214.00,7.319423,25.00994,-0.000187,24.016681,-0.0078,1.360
1216.00,7.297962,25.00965,-0.000187,24.016844,-0.0078,1.360
1218.00,7.274396,25.00958,-0.000188,24.016673,-0.0078,1.361
1220.00,7.251614,25.00973,-0.000188,24.017156,-0.0078,1.361
1222.00,7.228466,25.01030,-0.000188,24.016844,-0.0078,1.361
1224.00,7.206706,25.00967,-0.000188,24.016896,-0.0078,1.361
1226.00,7.185956,25.01017,-0.000189,24.016786,-0.0078,1.360
1228.00,7.167912,25.01081,-0.000187,24.016008,-0.0078,1.361
1230.00,7.159021,25.01031,-0.000188,24.017000,-0.0078,1.361
1232.00,7.154242,25.01054,-0.000189,24.017134,-0.0078,1.362
1234.00,7.154232,25.01045,-0.000190,24.015887,-0.0078,1.362
1236.00,7.159463,25.00969,-0.000190,24.016668,-0.0078,1.362
1238.00,7.166168,25.00993,-0.000188,24.016682,-0.0078,1.361
1240.00,7.174372,25.00933,-0.000187,24.016481,-0.0078,1.360
1242.00,7.183853,25.00959,-0.000188,24.016739,-0.0078,1.360
1244.00,7.193069,25.00945,-0.000188,24.017054,-0.0078,1.359
1246.00,7.203617,25.01007,-0.000188,24.016829,-0.0078,1.359
1248.00,7.214641,25.00980,-0.000188,24.016581,-0.0078,1.360
1250.00,7.225638,25.01027,-0.000187,24.016383,-0.0078,1.360
1252.00,7.235992,25.00994,-0.000187,24.016780,-0.0078,1.359
1254.00,7.245797,25.01064,-0.000187,24.016726,-0.0078,1.359
1256.00,7.254806,25.01089,-0.000184,24.016298,-0.0078,1.359
1258.00,7.263412,25.01092,-0.000187,24.016262,-0.0078,1.360
1260.00,7.270914,25.01046,-0.000186,24.015646,-0.0078,1.360
1262.00,7.278919,25.00936,-0.000187,24.016699,-0.0078,1.360
1264.00,7.286076,25.01069,-0.000188,24.017288,-0.0078,1.359
1266.00,7.291848,25.01098,-0.000186,24.016436,-0.0078,1.359
1268.00,7.297233,25.01057,-0.000187,24.017079,-0.0078,1.359
1270.00,7.302125,25.01022,-0.000187,24.016840,-0.0078,1.359
1272.00,7.307709,25.01046,-0.000186,24.016307,-0.0078,1.360
1274.00,7.312725,25.01056,-0.000187,24.016626,-0.0078,1.359
1276.00,7.317570,25.01054,-0.000188,24.016860,-0.0078,1.360
1278.00,7.321455,25.01089,-0.000187,24.016719,-0.0078,1.359
1280.00,7.325747,25.01105,-0.000186,24.016614,-0.0078,1.359
1282.00,7.330208,25.01046,-0.000186,24.017152,-0.0078,1.359
1284.00,7.334919,25.01066,-0.000188,24.017417,-0.0078,1.359
1286.00,7.340175,25.01107,-0.000186,24.016695,-0.0078,1.359
1288.00,7.344169,25.01089,-0.000187,24.016624,-0.0078,1.359
1290.00,7.346703,25.01078,-0.000187,24.016842,-0.0078,1.359
1292.00,7.349009,25.01091,-0.000187,24.015758,-0.0078,1.360
1294.00,7.352915,25.01100,-0.000188,24.017324,-0.0078,1.359
1296.00,7.356635,25.01006,-0.000188,24.016681,-0.0078,1.360
1298.00,7.359854,25.01028,-0.000187,24.016092,-0.0078,1.358
1300.00,7.362105,25.01120,-0.000187,24.017239,-0.0078,1.359
1302.00,7.364117,25.01182,-0.000187,24.016077,-0.0078,1.359
1304.00,7.365209,25.01165,-0.000186,24.017052,-0.0078,1.358
1306.00,7.367079,25.01227,-0.000187,24.016831,-0.0078,1.359
1308.00,7.369815,25.01075,-0.000188,24.016737,-0.0078,1.359
1310.00,7.372054,25.01046,-0.000187,24.016401,-0.0078,1.360
1312.00,7.373841,25.01113,-0.000186,24.016543,-0.0078,1.359
1314.00,7.374670,25.01149,-0.000186,24.016780,-0.0078,1.359
1316.00,7.376327,25.01185,-0.000187,24.016295,-0.0078,1.359
1318.00,7.378459,25.01166,-0.000186,24.016460,-0.0078,1.359
1320.00,7.380461,25.01128,-0.000186,24.016750,-0.0078,1.359
1322.00,7.381284,25.01079,-0.000186,24.016309,-0.0078,1.360
1324.00,7.381707,25.01068,-0.000188,24.015821,-0.0079,1.359
1326.00,7.382152,25.01104,-0.000186,24.016345,-0.0078,1.359
1328.00,7.382511,25.01041,-0.000185,24.016503,-0.0078,1.359
1330.00,7.382382,25.01070,-0.000185,24.016866,-0.0078,1.360
1332.00,7.382569,25.01059,-0.000186,24.016936,-0.0078,1.360
1334.00,7.383673,25.01019,-0.000187,24.016541,-0.0079,1.359
1336.00,7.384332,25.01081,-0.000186,24.016592,-0.0078,1.360
1338.00,7.384610,25.01191,-0.000186,24.016372,-0.0078,1.360
1340.00,7.384886,25.01183,-0.000186,24.016470,-0.0078,1.360
1342.00,7.385964,25.01109,-0.000187,24.016617,-0.0079,1.359
1344.00,7.387466,25.01107,-0.000187,24.016539,-0.0078,1.359
1346.00,7.387807,25.01098,-0.000186,24.016722,-0.0078,1.360
1348.00,7.388657,25.01102,-0.000186,24.016583,-0.0078,1.359
1350.00,7.389746,25.01068,-0.000187,24.016338,-0.0078,1.360
1352.00,7.389026,25.01062,-0.000187,24.016425,-0.0078,1.359
1354.00,7.388916,25.01012,-0.000186,24.016411,-0.0078,1.359
1356.00,7.388948,25.01092,-0.000186,24.016688,-0.0078,1.360
1358.00,7.388904,25.01202,-0.000185,24.016664,-0.0078,1.359
1360.00,7.388376,25.01085,-0.000185,24.017003,-0.0078,1.359
1362.00,7.387312,25.01073,-0.000186,24.016659,-0.0079,1.359
1364.00,7.387887,25.01093,-0.000185,24.016572,-0.0078,1.359
1366.00,7.388031,25.01069,-0.000187,24.016269,-0.0078,1.359
1368.00,7.388456,25.01106,-0.000187,24.016153,-0.0078,1.360
1370.00,7.388848,25.01073,-0.000186,24.015716,-0.0078,1.360
1372.00,7.389080,25.01046,-0.000187,24.016450,-0.0078,1.359
1374.00,7.389609,25.01031,-0.000188,24.016055,-0.0078,1.359
1376.00,7.389974,25.00974,-0.000186,24.016356,-0.0078,1.359
1378.00,7.390185,25.01020,-0.000186,24.016449,-0.0079,1.359
1380.00,7.390119,25.01113,-0.000185,24.016169,-0.0078,1.360
1382.00,7.391105,25.01067,-0.000186,24.016606,-0.0079,1.359
1384.00,7.390913,25.01162,-0.000186,24.016367,-0.0078,1.359
1386.00,7.390600,25.01146,-0.000185,24.016362,-0.0078,1.358
1388.00,7.389926,25.01096,-0.000186,24.016012,-0.0078,1.359
1390.00,7.389582,25.01109,-0.000187,24.015758,-0.0078,1.360
1392.00,7.389522,25.01063,-0.000187,24.016454,-0.0078,1.359
1394.00,7.389291,25.01052,-0.000187,24.016050,-0.0078,1.359
1396.00,7.388776,25.01111,-0.000187,24.016324,-0.0078,1.358
1398.00,7.388999,25.01100,-0.000186,24.016519,-0.0078,1.358
1400.00,7.389908,25.01115,-0.000187,24.016933,-0.0078,1.359
1402.00,7.390626,25.01069,-0.000186,24.016496,-0.0078,1.359
1404.00,7.390012,25.01126,-0.000185,24.016635,-0.0078,1.359
1406.00,7.390681,25.01066,-0.000186,24.016155,-0.0078,1.359
1408.00,7.390196,25.01181,-0.000186,24.016688,-0.0078,1.359
1410.00,7.389205,25.01192,-0.000187,24.016568,-0.0078,1.359
1412.00,7.390078,25.01044,-0.000187,24.015907,-0.0078,1.359
1414.00,7.391032,25.01073,-0.000187,24.016382,-0.0078,1.360
1416.00,7.390521,25.01159,-0.000185,24.017014,-0.0078,1.359
1418.00,7.390206,25.01151,-0.000186,24.016505,-0.0078,1.359
1420.00,7.390331,25.01125,-0.000186,24.016706,-0.0079,1.359
1422.00,7.390520,25.01086,-0.000186,24.016057,-0.0078,1.359
1424.00,7.390112,25.01090,-0.000185,24.016581,-0.0078,1.359
1426.00,7.390218,25.01040,-0.000186,24.016173,-0.0078,1.359
1428.00,7.389784,25.01043,-0.000186,24.016200,-0.0078,1.359
1430.00,7.390623,25.01025,-0.000185,24.016835,-0.0078,1.359
1432.00,7.390770,25.01025,-0.000186,24.015988,-0.0078,1.358
1434.00,7.391246,25.01020,-0.000186,24.016333,-0.0078,1.359
1436.00,7.390518,25.01077,-0.000186,24.016735,-0.0078,1.359
1438.00,7.389449,25.00984,-0.000187,24.016811,-0.0078,1.359
1440.00,7.388591,25.01052,-0.000187,24.016421,-0.0078,1.359
1442.00,7.388631,25.01140,-0.000186,24.016896,-0.0079,1.359
1444.00,7.389957,25.01158,-0.000186,24.016249,-0.0078,1.359
1446.00,7.390492,25.01135,-0.000186,24.016227,-0.0078,1.359
1448.00,7.390499,25.01076,-0.000186,24.016561,-0.0078,1.359
1450.00,7.391436,25.01181,-0.000187,24.016262,-0.0078,1.359
1452.00,7.391966,25.01158,-0.000186,24.016711,-0.0078,1.359
1454.00,7.390971,25.01197,-0.000186,24.016744,-0.0078,1.359
1456.00,7.390025,25.01205,-0.000187,24.016922,-0.0078,1.359
1458.00,7.390174,25.01173,-0.000186,24.016583,-0.0078,1.359
1460.00,7.390987,25.01254,-0.000186,24.016256,-0.0078,1.360
1462.00,7.390940,25.01203,-0.000187,24.016653,-0.0078,1.359
1464.00,7.390038,25.01223,-0.000186,24.016285,-0.0078,1.359
1466.00,7.389824,25.01194,-0.000186,24.016554,-0.0078,1.359
1468.00,7.389411,25.01234,-0.000186,24.016612,-0.0079,1.358
1470.00,7.389752,25.01206,-0.000186,24.016282,-0.0078,1.359
1472.00,7.390254,25.01200,-0.000186,24.016554,-0.0078,1.359
1474.00,7.389504,25.01222,-0.000186,24.017041,-0.0078,1.359
1476.00,7.389077,25.01264,-0.000186,24.016884,-0.0078,1.358
1478.00,7.389708,25.01340,-0.000186,24.017000,-0.0078,1.360
1480.00,7.389858,25.01311,-0.000186,24.016746,-0.0078,1.359
1482.00,7.389941,25.01188,-0.000186,24.016808,-0.0078,1.359
1484.00,7.389360,25.01257,-0.000187,24.016577,-0.0078,1.359
1486.00,7.389859,25.01288,-0.000186,24.016391,-0.0078,1.359
1488.00,7.390292,25.01258,-0.000185,24.017429,-0.0078,1.359
1490.00,7.390464,25.01249,-0.000186,24.016634,-0.0078,1.359
1492.00,7.389777,25.01254,-0.000186,24.016389,-0.0078,1.360
1494.00,7.389620,25.01295,-0.000187,24.016052,-0.0078,1.359
1496.00,7.390170,25.01228,-0.000186,24.016572,-0.0078,1.360
1498.00,7.391037,25.01274,-0.000186,24.016586,-0.0078,1.359
1500.00,7.390107,25.01218,-0.000185,24.016324,-0.0078,1.358
1502.00,7.389827,25.01189,-0.000185,24.016291,-0.0079,1.359
1504.00,7.389969,25.01221,-0.000185,24.016456,-0.0079,1.359
1506.00,7.389905,25.01218,-0.000186,24.016173,-0.0078,1.359
1508.00,7.389747,25.01238,-0.000186,24.016162,-0.0078,1.358
1510.00,7.389425,25.01190,-0.000187,24.016418,-0.0078,1.359
1512.00,7.390420,25.01191,-0.000185,24.016699,-0.0079,1.359
1514.00,7.391264,25.01178,-0.000186,24.016472,-0.0078,1.359
1516.00,7.390551,25.01260,-0.000185,24.016235,-0.0078,1.359
1518.00,7.390320,25.01316,-0.000187,24.016499,-0.0078,1.359
1520.00,7.390698,25.01294,-0.000186,24.016536,-0.0078,1.360
1522.00,7.390735,25.01172,-0.000187,24.015830,-0.0078,1.359
1524.00,7.390659,25.01222,-0.000186,24.016088,-0.0078,1.359
1526.00,7.390060,25.01082,-0.000186,24.016108,-0.0078,1.358
1528.00,7.390471,25.01074,-0.000186,24.016498,-0.0078,1.358
1530.00,7.390382,25.01146,-0.000184,24.016501,-0.0078,1.358
1532.00,7.390445,25.01164,-0.000185,24.016699,-0.0078,1.359
1534.00,7.390290,25.01162,-0.000185,24.016122,-0.0078,1.360
1536.00,7.390371,25.01170,-0.000185,24.016572,-0.0078,1.359
1538.00,7.389605,25.01130,-0.000185,24.016856,-0.0078,1.359
1540.00,7.389431,25.01165,-0.000186,24.016681,-0.0078,1.360
1542.00,7.388990,25.01246,-0.000188,24.016731,-0.0078,1.359
1544.00,7.388704,25.01280,-0.000187,24.017148,-0.0079,1.358
1546.00,7.388255,25.01231,-0.000187,24.016773,-0.0078,1.358
1548.00,7.388292,25.01229,-0.000186,24.015785,-0.0078,1.359
1550.00,7.388866,25.01237,-0.000186,24.015957,-0.0078,1.359
1552.00,7.388308,25.01229,-0.000186,24.015992,-0.0078,1.359
1554.00,7.388517,25.01310,-0.000186,24.016565,-0.0078,1.359
1556.00,7.388739,25.01283,-0.000187,24.016157,-0.0078,1.358
1558.00,7.389256,25.01261,-0.000186,24.016184,-0.0078,1.359
1560.00,7.389390,25.01171,-0.000186,24.016354,-0.0078,1.359
1562.00,7.388643,25.01246,-0.000186,24.016837,-0.0078,1.359
1564.00,7.387749,25.01224,-0.000186,24.016333,-0.0078,1.359
1566.00,7.388419,25.01200,-0.000186,24.015997,-0.0079,1.359
1568.00,7.388711,25.01191,-0.000185,24.016394,-0.0079,1.359
1570.00,7.388298,25.01274,-0.000186,24.016202,-0.0078,1.359
1572.00,7.387846,25.01220,-0.000187,24.016090,-0.0078,1.359
1574.00,7.388544,25.01120,-0.000186,24.016093,-0.0078,1.359
1576.00,7.389302,25.01142,-0.000186,24.016873,-0.0078,1.359
1578.00,7.388078,25.01166,-0.000186,24.015803,-0.0078,1.359
1580.00,7.388992,25.01121,-0.000187,24.015961,-0.0078,1.359
1582.00,7.389575,25.01153,-0.000186,24.016646,-0.0079,1.359
1584.00,7.390173,25.01208,-0.000186,24.016383,-0.0079,1.359
1586.00,7.389498,25.01182,-0.000186,24.014942,-0.0079,1.359
1588.00,7.388660,25.01117,-0.000186,24.015811,-0.0079,1.358
1590.00,7.389079,25.01094,-0.000186,24.016595,-0.0079,1.359
1592.00,7.390087,25.01178,-0.000186,24.016746,-0.0078,1.359
1594.00,7.389947,25.01102,-0.000187,24.016057,-0.0078,1.360
1596.00,7.388960,25.01028,-0.000186,24.016866,-0.0078,1.359
1598.00,7.388666,25.01114,-0.000186,24.016324,-0.0078,1.358
1600.00,7.389063,25.01119,-0.000185,24.016382,-0.0078,1.358
1602.00,7.389429,25.01067,-0.000186,24.015718,-0.0079,1.358
1604.00,7.389850,25.01166,-0.000187,24.016097,-0.0078,1.359
1606.00,7.388737,25.01105,-0.000186,24.015684,-0.0079,1.359
1608.00,7.387915,25.01055,-0.000186,24.016034,-0.0079,1.359
1610.00,7.386968,25.01057,-0.000186,24.016878,-0.0079,1.359
1612.00,7.387513,25.01077,-0.000186,24.016126,-0.0078,1.359
1614.00,7.388019,25.00997,-0.000186,24.015303,-0.0078,1.359
1616.00,7.387636,25.01039,-0.000187,24.016133,-0.0078,1.359
1618.00,7.387060,25.01137,-0.000186,24.016403,-0.0079,1.359
1620.00,7.387512,25.01214,-0.000186,24.016075,-0.0078,1.358
1622.00,7.387947,25.01163,-0.000185,24.016378,-0.0078,1.358
1624.00,7.388100,25.01048,-0.000187,24.016635,-0.0078,1.358
1626.00,7.388024,25.01077,-0.000185,24.016476,-0.0078,1.359
1628.00,7.388237,25.01123,-0.000186,24.016325,-0.0079,1.359
1630.00,7.388639,25.01174,-0.000185,24.016536,-0.0078,1.359
1632.00,7.387992,25.01094,-0.000186,24.015916,-0.0078,1.358
1634.00,7.387409,25.01089,-0.000185,24.016456,-0.0078,1.359
1636.00,7.387376,25.01117,-0.000186,24.016032,-0.0078,1.359
1638.00,7.386833,25.01163,-0.000186,24.016324,-0.0079,1.359
1640.00,7.387598,25.01125,-0.000186,24.016128,-0.0079,1.359
1642.00,7.388013,25.01197,-0.000187,24.016588,-0.0078,1.359
1644.00,7.387840,25.01201,-0.000186,24.016079,-0.0079,1.358
1646.00,7.388100,25.01184,-0.000185,24.016704,-0.0078,1.358
1648.00,7.388032,25.01117,-0.000186,24.016119,-0.0078,1.359
1650.00,7.388194,25.01069,-0.000187,24.016606,-0.0078,1.359
1652.00,7.388746,25.01155,-0.000186,24.016166,-0.0078,1.358
1654.00,7.388904,25.00987,-0.000186,24.016496,-0.0078,1.359
1656.00,7.389013,25.01011,-0.000186,24.015892,-0.0078,1.359
1658.00,7.387668,25.01040,-0.000187,24.016501,-0.0078,1.359
1660.00,7.387359,25.01040,-0.000186,24.016412,-0.0078,1.359
1662.00,7.387879,25.01098,-0.000185,24.015988,-0.0078,1.358
1664.00,7.388259,25.01086,-0.000184,24.017032,-0.0078,1.358
1666.00,7.388341,25.01069,-0.000185,24.017034,-0.0078,1.359
1668.00,7.387200,25.01064,-0.000186,24.016334,-0.0078,1.359
1670.00,7.387057,25.01144,-0.000187,24.016010,-0.0078,1.359
1672.00,7.387850,25.01108,-0.000185,24.016003,-0.0078,1.359
1674.00,7.388953,25.01086,-0.000186,24.015992,-0.0078,1.358
1676.00,7.389179,25.01056,-0.000186,24.015919,-0.0078,1.358
1678.00,7.388301,25.01046,-0.000185,24.016499,-0.0078,1.358
1680.00,7.387729,25.01061,-0.000186,24.015560,-0.0078,1.359
1682.00,7.388454,25.00948,-0.000187,24.016911,-0.0078,1.358
1684.00,7.388775,25.00980,-0.000186,24.016791,-0.0078,1.358
1686.00,7.389020,25.01068,-0.000186,24.015763,-0.0078,1.358
1688.00,7.389315,25.00996,-0.000186,24.015999,-0.0078,1.358
1690.00,7.388267,25.00951,-0.000186,24.016135,-0.0078,1.359
1692.00,7.388328,25.00983,-0.000187,24.016706,-0.0079,1.359
1694.00,7.388175,25.01121,-0.000187,24.015792,-0.0078,1.359
1696.00,7.388199,25.01109,-0.000186,24.016122,-0.0078,1.358
1698.00,7.387124,25.01065,-0.000186,24.015671,-0.0078,1.358
1700.00,7.386886,25.01033,-0.000186,24.016639,-0.0079,1.359
1702.00,7.387411,25.00984,-0.000187,24.015885,-0.0079,1.359
1704.00,7.387892,25.01097,-0.000186,24.015662,-0.0078,1.358
1706.00,7.388300,25.01098,-0.000186,24.016186,-0.0079,1.358
1708.00,7.388275,25.01116,-0.000185,24.016394,-0.0079,1.358
1710.00,7.388728,25.01030,-0.000185,24.016363,-0.0078,1.358
1712.00,7.388380,25.01071,-0.000186,24.015758,-0.0078,1.358
1714.00,7.388582,25.01070,-0.000185,24.016059,-0.0078,1.359
1716.00,7.389101,25.01043,-0.000186,24.016838,-0.0078,1.359
1718.00,7.388568,25.01050,-0.000186,24.016563,-0.0078,1.358
1720.00,7.387666,25.01053,-0.000185,24.016073,-0.0078,1.358
1722.00,7.387518,25.01082,-0.000186,24.016117,-0.0078,1.358
1724.00,7.388272,25.01036,-0.000185,24.016188,-0.0078,1.359
1726.00,7.389396,25.01035,-0.000186,24.016325,-0.0079,1.358
1728.00,7.389346,25.01019,-0.000186,24.016282,-0.0079,1.359
1730.00,7.388693,25.01034,-0.000186,24.015395,-0.0078,1.358
1732.00,7.388744,25.01067,-0.000186,24.016717,-0.0078,1.359
1734.00,7.388190,25.01047,-0.000185,24.016681,-0.0078,1.358
1736.00,7.388453,25.01060,-0.000186,24.016445,-0.0079,1.358
1738.00,7.388756,25.01023,-0.000186,24.016606,-0.0078,1.359
1740.00,7.388626,25.00992,-0.000187,24.016427,-0.0078,1.359
1742.00,7.388902,25.01026,-0.000186,24.016599,-0.0078,1.359
1744.00,7.388437,25.01025,-0.000187,24.015832,-0.0078,1.359
1746.00,7.387599,25.00989,-0.000187,24.016266,-0.0079,1.359
1748.00,7.388670,25.00974,-0.000186,24.016144,-0.0079,1.359
1750.00,7.389166,25.00996,-0.000185,24.015981,-0.0079,1.359
1752.00,7.389189,25.01022,-0.000186,24.016220,-0.0078,1.358
1754.00,7.389221,25.01009,-0.000185,24.016345,-0.0078,1.359
1756.00,7.389660,25.00948,-0.000185,24.016150,-0.0079,1.358
1758.00,7.388659,25.01010,-0.000186,24.016695,-0.0079,1.358
1760.00,7.388331,25.01117,-0.000186,24.016345,-0.0078,1.358
1762.00,7.388939,25.01022,-0.000185,24.015551,-0.0078,1.358
1764.00,7.389195,25.01060,-0.000185,24.016160,-0.0078,1.358
1766.00,7.389243,25.01118,-0.000185,24.016075,-0.0078,1.359
1768.00,7.388754,25.01125,-0.000186,24.015898,-0.0078,1.359
1770.00,7.388414,25.01125,-0.000185,24.016367,-0.0078,1.358
1772.00,7.388073,25.01165,-0.000186,24.016383,-0.0078,1.359
1774.00,7.387925,25.01130,-0.000186,24.015970,-0.0078,1.359
1776.00,7.388210,25.01176,-0.000185,24.015907,-0.0078,1.359
1778.00,7.388757,25.01159,-0.000185,24.015956,-0.0078,1.358
1780.00,7.388313,25.01073,-0.000185,24.016650,-0.0078,1.358
1782.00,7.388294,25.01054,-0.000185,24.016282,-0.0078,1.359
1784.00,7.388244,25.01080,-0.000185,24.016568,-0.0078,1.358
1786.00,7.388859,25.01052,-0.000185,24.016266,-0.0078,1.358
1788.00,7.388669,25.01149,-0.000186,24.016313,-0.0078,1.358
1790.00,7.388519,25.01180,-0.000185,24.016856,-0.0078,1.357
1792.00,7.388222,25.01196,-0.000185,24.016256,-0.0078,1.358
1794.00,7.387870,25.01170,-0.000185,24.017027,-0.0078,1.358
1796.00,7.387222,25.01193,-0.000186,24.016775,-0.0078,1.359
1798.00,7.388289,25.01156,-0.000186,24.015994,-0.0078,1.359
1800.00,7.388658,25.01102,-0.000186,24.016073,-0.0078,1.358
1802.00,7.388954,25.01131,-0.000185,24.016766,-0.0078,1.358
@3,12.0000,24.0
1804.00,7.388350,25.01140,-0.000186,24.016425,-0.0078,1.359
1806.00,7.380578,25.01188,-0.000185,24.016831,-0.0078,1.358
1808.00,7.369884,25.01162,-0.000183,24.016113,-0.0079,1.357
1810.00,7.355491,25.01153,-0.000184,24.016583,-0.0079,1.357
1812.00,7.338844,25.01192,-0.000185,24.016434,-0.0079,1.358
1814.00,7.322650,25.01143,-0.000185,24.016532,-0.0078,1.357
1816.00,7.305085,25.01057,-0.000185,24.016686,-0.0078,1.358
1818.00,7.288744,25.01107,-0.000186,24.016396,-0.0078,1.359
1820.00,7.272879,25.01166,-0.000188,24.016753,-0.0078,1.360
1822.00,7.256195,25.01203,-0.000187,24.017319,-0.0078,1.360
1824.00,7.238812,25.01158,-0.000186,24.016742,-0.0078,1.360
1826.00,7.223411,25.01067,-0.000187,24.016293,-0.0078,1.359
1828.00,7.210481,25.01071,-0.000187,24.016501,-0.0078,1.359
1830.00,7.204415,25.01085,-0.000187,24.016550,-0.0078,1.360
1832.00,7.202428,25.01059,-0.000187,24.016485,-0.0078,1.361
1834.00,7.203241,25.01028,-0.000188,24.016788,-0.0078,1.360
1836.00,7.207714,25.01083,-0.000187,24.016396,-0.0078,1.360
1838.00,7.214869,25.01056,-0.000187,24.016835,-0.0078,1.359
1840.00,7.222215,25.01049,-0.000186,24.016960,-0.0079,1.359
1842.00,7.231243,25.01061,-0.000185,24.016372,-0.0078,1.359
1844.00,7.239156,25.01039,-0.000185,24.016947,-0.0078,1.358
1846.00,7.247140,25.01071,-0.000185,24.016421,-0.0079,1.358
1848.00,7.256503,25.01165,-0.000184,24.016682,-0.0078,1.358
1850.00,7.266122,25.01163,-0.000185,24.016443,-0.0078,1.358
1852.00,7.274477,25.01167,-0.000186,24.017128,-0.0078,1.358
1854.00,7.281655,25.01159,-0.000185,24.016880,-0.0078,1.358
1856.00,7.288522,25.01215,-0.000185,24.016924,-0.0078,1.358
1858.00,7.294524,25.01213,-0.000185,24.016695,-0.0078,1.359
1860.00,7.300086,25.01167,-0.000184,24.016793,-0.0078,1.358
1862.00,7.305870,25.01230,-0.000185,24.016657,-0.0078,1.358
1864.00,7.311330,25.01192,-0.000184,24.016396,-0.0078,1.358
1866.00,7.316412,25.01152,-0.000184,24.016940,-0.0078,1.358
1868.00,7.320839,25.01263,-0.000185,24.016670,-0.0078,1.359
1870.00,7.324139,25.01265,-0.000185,24.016811,-0.0078,1.359
1872.00,7.328364,25.01241,-0.000186,24.017063,-0.0078,1.359
1874.00,7.332180,25.01260,-0.000185,24.017257,-0.0078,1.358
1876.00,7.336490,25.01261,-0.000184,24.016711,-0.0078,1.358
1878.00,7.340035,25.01179,-0.000184,24.017370,-0.0078,1.358
1880.00,7.343239,25.01261,-0.000185,24.016601,-0.0078,1.358
1882.00,7.346745,25.01351,-0.000184,24.016681,-0.0078,1.358
1884.00,7.351257,25.01344,-0.000186,24.016927,-0.0078,1.358
1886.00,7.354859,25.01360,-0.000184,24.016396,-0.0078,1.358
1888.00,7.356809,25.01298,-0.000184,24.017380,-0.0078,1.358
1890.00,7.359984,25.01250,-0.000185,24.017110,-0.0078,1.358
1892.00,7.362835,25.01320,-0.000185,24.016601,-0.0078,1.358
1894.00,7.365883,25.01315,-0.000186,24.017226,-0.0078,1.358
1896.00,7.367114,25.01405,-0.000186,24.017125,-0.0078,1.358
1898.00,7.368614,25.01374,-0.000185,24.017127,-0.0077,1.358
1900.00,7.370462,25.01355,-0.000186,24.017426,-0.0077,1.358
1902.00,7.372168,25.01452,-0.000184,24.016896,-0.0078,1.358
1904.00,7.373865,25.01372,-0.000183,24.016927,-0.0078,1.358
1906.00,7.376171,25.01460,-0.000182,24.017310,-0.0078,1.358
1908.00,7.378025,25.01498,-0.000184,24.016985,-0.0078,1.357
1910.00,7.379100,25.01375,-0.000183,24.016612,-0.0078,1.357
1912.00,7.379803,25.01385,-0.000184,24.016898,-0.0078,1.358
1914.00,7.380337,25.01335,-0.000184,24.017034,-0.0078,1.358
1916.00,7.380908,25.01401,-0.000183,24.017023,-0.0078,1.358
1918.00,7.381620,25.01379,-0.000185,24.017275,-0.0078,1.358
1920.00,7.382296,25.01459,-0.000184,24.017132,-0.0078,1.358
1922.00,7.382893,25.01444,-0.000184,24.017114,-0.0078,1.358
1924.00,7.383538,25.01343,-0.000184,24.017023,-0.0078,1.358
1926.00,7.383924,25.01423,-0.000185,24.017498,-0.0078,1.358
1928.00,7.384296,25.01418,-0.000184,24.017837,-0.0078,1.358
1930.00,7.384675,25.01466,-0.000184,24.017326,-0.0078,1.358
1932.00,7.386001,25.01399,-0.000184,24.016808,-0.0078,1.358
1934.00,7.385905,25.01443,-0.000183,24.017350,-0.0078,1.358
1936.00,7.384950,25.01399,-0.000183,24.017246,-0.0078,1.358
1938.00,7.385479,25.01426,-0.000183,24.017181,-0.0078,1.358
1940.00,7.385762,25.01463,-0.000184,24.016953,-0.0078,1.358
1942.00,7.385112,25.01424,-0.000183,24.017163,-0.0078,1.358
1944.00,7.384931,25.01387,-0.000184,24.017054,-0.0078,1.358
1946.00,7.385919,25.01458,-0.000185,24.017043,-0.0078,1.358
1948.00,7.385961,25.01467,-0.000182,24.017603,-0.0078,1.357
1950.00,7.384911,25.01454,-0.000181,24.017458,-0.0078,1.358
1952.00,7.386191,25.01469,-0.000183,24.016657,-0.0077,1.358
1954.00,7.387171,25.01428,-0.000184,24.017121,-0.0077,1.358
1956.00,7.387261,25.01417,-0.000184,24.017333,-0.0077,1.358
1958.00,7.387630,25.01368,-0.000183,24.017748,-0.0077,1.358
1960.00,7.387848,25.01303,-0.000184,24.017587,-0.0077,1.358
1962.00,7.387543,25.01350,-0.000183,24.017337,-0.0077,1.358
1964.00,7.386822,25.01395,-0.000183,24.017843,-0.0077,1.358
1966.00,7.387288,25.01395,-0.000182,24.017399,-0.0077,1.358
1968.00,7.387256,25.01364,-0.000182,24.016927,-0.0078,1.357
1970.00,7.387069,25.01416,-0.000182,24.017255,-0.0078,1.358
1972.00,7.387106,25.01381,-0.000183,24.017930,-0.0078,1.358
1974.00,7.387383,25.01290,-0.000183,24.017765,-0.0078,1.358
1976.00,7.386953,25.01369,-0.000182,24.016882,-0.0078,1.358
1978.00,7.386687,25.01480,-0.000182,24.017301,-0.0077,1.358
1980.00,7.386476,25.01418,-0.000183,24.017511,-0.0077,1.358
1982.00,7.386569,25.01396,-0.000184,24.016953,-0.0077,1.358
1984.00,7.385847,25.01417,-0.000182,24.017248,-0.0077,1.358
1986.00,7.386157,25.01441,-0.000183,24.018076,-0.0078,1.358
1988.00,7.386018,25.01440,-0.000183,24.017879,-0.0077,1.358
1990.00,7.386399,25.01386,-0.000182,24.017009,-0.0077,1.358
1992.00,7.386205,25.01361,-0.000181,24.017736,-0.0078,1.357
1994.00,7.385929,25.01401,-0.000182,24.017279,-0.0078,1.357
1996.00,7.386935,25.01364,-0.000181,24.017719,-0.0077,1.357
1998.00,7.386700,25.01378,-0.000183,24.016945,-0.0077,1.358
2000.00,7.386003,25.01318,-0.000184,24.017380,-0.0078,1.359
2002.00,7.386154,25.01354,-0.000184,24.016882,-0.0078,1.358
2004.00,7.386169,25.01314,-0.000182,24.017388,-0.0078,1.358
2006.00,7.386679,25.01306,-0.000182,24.017197,-0.0078,1.357
2008.00,7.386732,25.01393,-0.000182,24.017005,-0.0078,1.357
2010.00,7.386691,25.01396,-0.000182,24.017379,-0.0078,1.358
2012.00,7.386201,25.01325,-0.000184,24.017070,-0.0078,1.358
2014.00,7.386336,25.01255,-0.000183,24.016827,-0.0078,1.358
2016.00,7.386108,25.01334,-0.000183,24.016508,-0.0078,1.357
2018.00,7.385083,25.01382,-0.000183,24.017832,-0.0078,1.357
2020.00,7.385859,25.01457,-0.000181,24.017977,-0.0077,1.358
2022.00,7.385426,25.01454,-0.000182,24.018095,-0.0078,1.357
2024.00,7.384487,25.01486,-0.000181,24.017629,-0.0078,1.358
2026.00,7.384837,25.01467,-0.000183,24.017810,-0.0078,1.358
2028.00,7.384171,25.01515,-0.000183,24.017879,-0.0077,1.358
2030.00,7.383728,25.01571,-0.000183,24.017788,-0.0077,1.358
2032.00,7.384606,25.01540,-0.000183,24.017826,-0.0078,1.358
2034.00,7.384985,25.01477,-0.000184,24.017429,-0.0078,1.358
2036.00,7.385399,25.01471,-0.000184,24.017210,-0.0078,1.358
2038.00,7.385802,25.01501,-0.000183,24.016815,-0.0078,1.358
2040.00,7.386364,25.01510,-0.000183,24.016730,-0.0077,1.358
2042.00,7.385626,25.01481,-0.000182,24.017667,-0.0077,1.358
2044.00,7.385594,25.01451,-0.000183,24.016840,-0.0078,1.358
2046.00,7.386695,25.01514,-0.000181,24.017333,-0.0077,1.357
2048.00,7.387421,25.01599,-0.000182,24.017299,-0.0077,1.357
2050.00,7.386892,25.01588,-0.000182,24.017554,-0.0077,1.358
2052.00,7.386233,25.01486,-0.000183,24.017542,-0.0077,1.358
2054.00,7.386708,25.01503,-0.000183,24.016947,-0.0078,1.358
2056.00,7.387234,25.01546,-0.000182,24.017045,-0.0077,1.359
2058.00,7.386088,25.01526,-0.000184,24.016797,-0.0078,1.357
2060.00,7.386400,25.01514,-0.000184,24.017060,-0.0078,1.357
2062.00,7.386814,25.01549,-0.000183,24.017531,-0.0078,1.358
2064.00,7.386200,25.01516,-0.000183,24.016944,-0.0078,1.358
2066.00,7.386806,25.01562,-0.000183,24.017449,-0.0078,1.358
2068.00,7.386971,25.01537,-0.000184,24.017130,-0.0077,1.358
2070.00,7.386515,25.01455,-0.000184,24.017228,-0.0078,1.358
2072.00,7.385733,25.01514,-0.000184,24.016902,-0.0077,1.358
2074.00,7.384953,25.01579,-0.000183,24.017513,-0.0078,1.357
2076.00,7.384777,25.01570,-0.000182,24.016637,-0.0078,1.357
2078.00,7.385182,25.01468,-0.000183,24.017192,-0.0078,1.357
2080.00,7.385371,25.01435,-0.000183,24.017107,-0.0078,1.358
2082.00,7.385573,25.01478,-0.000182,24.017582,-0.0077,1.358
2084.00,7.385483,25.01431,-0.000182,24.017616,-0.0077,1.357
2086.00,7.385836,25.01387,-0.000183,24.017297,-0.0077,1.357
2088.00,7.385560,25.01404,-0.000182,24.017540,-0.0077,1.357
2090.00,7.385227,25.01483,-0.000182,24.016876,-0.0077,1.358
2092.00,7.385112,25.01430,-0.000183,24.017087,-0.0078,1.357
2094.00,7.385445,25.01403,-0.000182,24.017273,-0.0077,1.358
2096.00,7.385151,25.01451,-0.000182,24.016514,-0.0077,1.357
2098.00,7.385287,25.01439,-0.000182,24.016827,-0.0078,1.357
2100.00,7.385569,25.01393,-0.000183,24.017411,-0.0077,1.357
2102.00,7.385400,25.01371,-0.000183,24.016896,-0.0078,1.358
2104.00,7.385183,25.01423,-0.000183,24.017670,-0.0078,1.358
2106.00,7.385649,25.01387,-0.000183,24.017328,-0.0078,1.358
2108.00,7.385443,25.01265,-0.000183,24.016864,-0.0078,1.357
2110.00,7.385917,25.01260,-0.000182,24.017069,-0.0078,1.357
2112.00,7.386578,25.01300,-0.000181,24.017183,-0.0078,1.358
2114.00,7.386039,25.01325,-0.000183,24.017404,-0.0078,1.357
2116.00,7.385458,25.01191,-0.000184,24.017596,-0.0078,1.357
2118.00,7.386066,25.01229,-0.000183,24.017257,-0.0078,1.358
2120.00,7.387141,25.01274,-0.000183,24.017437,-0.0078,1.358
2122.00,7.386814,25.01283,-0.000183,24.016762,-0.0078,1.358
2124.00,7.386732,25.01346,-0.000183,24.017683,-0.0078,1.357
2126.00,7.385981,25.01299,-0.000183,24.017194,-0.0078,1.357
2128.00,7.385649,25.01273,-0.000183,24.016577,-0.0078,1.357
2130.00,7.385592,25.01318,-0.000183,24.017652,-0.0078,1.357
2132.00,7.385767,25.01249,-0.000183,24.017060,-0.0078,1.357
2134.00,7.385317,25.01265,-0.000183,24.017067,-0.0078,1.358
2136.00,7.384526,25.01283,-0.000182,24.017317,-0.0078,1.357
2138.00,7.384807,25.01234,-0.000182,24.016099,-0.0077,1.357
2140.00,7.385275,25.01299,-0.000182,24.017018,-0.0078,1.357
2142.00,7.385501,25.01254,-0.000183,24.017031,-0.0078,1.358
2144.00,7.385894,25.01252,-0.000183,24.017128,-0.0078,1.358
2146.00,7.385954,25.01238,-0.000183,24.017302,-0.0077,1.358
2148.00,7.385936,25.01255,-0.000183,24.017099,-0.0078,1.358
2150.00,7.385612,25.01220,-0.000183,24.016610,-0.0078,1.358
2152.00,7.385771,25.01295,-0.000182,24.017344,-0.0077,1.358
2154.00,7.386106,25.01357,-0.000183,24.016737,-0.0078,1.357
2156.00,7.387109,25.01294,-0.000182,24.017177,-0.0078,1.357
2158.00,7.387738,25.01203,-0.000184,24.017571,-0.0078,1.358
2160.00,7.387623,25.01204,-0.000184,24.017237,-0.0077,1.359
2162.00,7.387304,25.01214,-0.000183,24.016954,-0.0077,1.358
2164.00,7.386079,25.01208,-0.000183,24.017105,-0.0077,1.357
2166.00,7.386183,25.01258,-0.000182,24.017730,-0.0078,1.357
2168.00,7.385794,25.01217,-0.000183,24.017226,-0.0078,1.358
2170.00,7.384558,25.01192,-0.000183,24.017453,-0.0078,1.357
2172.00,7.384345,25.01137,-0.000182,24.016833,-0.0078,1.358
2174.00,7.385080,25.01244,-0.000182,24.017176,-0.0078,1.358
2176.00,7.384447,25.01276,-0.000182,24.017408,-0.0078,1.357
2178.00,7.384440,25.01221,-0.000183,24.017429,-0.0078,1.358
2180.00,7.384807,25.01228,-0.000184,24.016501,-0.0078,1.357
2182.00,7.385398,25.01309,-0.000183,24.016811,-0.0078,1.358
2184.00,7.385867,25.01335,-0.000183,24.017221,-0.0078,1.358
2186.00,7.386617,25.01326,-0.000182,24.017522,-0.0078,1.358
2188.00,7.386709,25.01337,-0.000183,24.017344,-0.0078,1.358
2190.00,7.386394,25.01365,-0.000183,24.017027,-0.0078,1.358
2192.00,7.386223,25.01308,-0.000182,24.017331,-0.0078,1.357
2194.00,7.386253,25.01352,-0.000181,24.016666,-0.0078,1.357
2196.00,7.386766,25.01357,-0.000183,24.017255,-0.0078,1.358
2198.00,7.387145,25.01323,-0.000181,24.017382,-0.0078,1.357
2200.00,7.385748,25.01312,-0.000182,24.017553,-0.0078,1.357
2202.00,7.384974,25.01284,-0.000183,24.017067,-0.0078,1.358
2204.00,7.385129,25.01366,-0.000183,24.017061,-0.0078,1.357
2206.00,7.384870,25.01337,-0.000181,24.016740,-0.0078,1.358
2208.00,7.385007,25.01360,-0.000183,24.016887,-0.0078,1.358
2210.00,7.385275,25.01354,-0.000183,24.016886,-0.0078,1.357
2212.00,7.385741,25.01365,-0.000182,24.016624,-0.0078,1.357
2214.00,7.385854,25.01337,-0.000183,24.016973,-0.0078,1.358
2216.00,7.385704,25.01284,-0.000182,24.017116,-0.0078,1.358
2218.00,7.385897,25.01321,-0.000183,24.017165,-0.0078,1.358
2220.00,7.386696,25.01400,-0.000183,24.017246,-0.0078,1.357
2222.00,7.386032,25.01360,-0.000184,24.017007,-0.0078,1.357
2224.00,7.385366,25.01327,-0.000182,24.016944,-0.0078,1.358
2226.00,7.387000,25.01304,-0.000183,24.017050,-0.0078,1.358
2228.00,7.387691,25.01270,-0.000184,24.016592,-0.0078,1.358
2230.00,7.388018,25.01324,-0.000184,24.017125,-0.0078,1.358
2232.00,7.386744,25.01218,-0.000183,24.017375,-0.0078,1.357
2234.00,7.386522,25.01268,-0.000183,24.017426,-0.0078,1.358
2236.00,7.387341,25.01293,-0.000182,24.017790,-0.0078,1.358
2238.00,7.386758,25.01193,-0.000184,24.017522,-0.0078,1.357
2240.00,7.386034,25.01253,-0.000183,24.017089,-0.0078,1.357
2242.00,7.386748,25.01268,-0.000184,24.016871,-0.0078,1.357
2244.00,7.387190,25.01284,-0.000182,24.016838,-0.0078,1.357
2246.00,7.387103,25.01344,-0.000182,24.016777,-0.0078,1.357
2248.00,7.387045,25.01314,-0.000181,24.017406,-0.0078,1.357
2250.00,7.387195,25.01296,-0.000182,24.017571,-0.0077,1.357
2252.00,7.387394,25.01290,-0.000181,24.017228,-0.0078,1.357
2254.00,7.387668,25.01358,-0.000183,24.017223,-0.0078,1.358
2256.00,7.386805,25.01313,-0.000183,24.016786,-0.0078,1.357
2258.00,7.386392,25.01304,-0.000182,24.016891,-0.0077,1.358
2260.00,7.385749,25.01278,-0.000182,24.016686,-0.0078,1.357
2262.00,7.386467,25.01254,-0.000183,24.017112,-0.0078,1.358
2264.00,7.386175,25.01233,-0.000183,24.017899,-0.0078,1.358
2266.00,7.386914,25.01230,-0.000183,24.016822,-0.0078,1.357
2268.00,7.386866,25.01292,-0.000183,24.016998,-0.0078,1.357
2270.00,7.386663,25.01208,-0.000183,24.016467,-0.0078,1.357
2272.00,7.387427,25.01158,-0.000183,24.017157,-0.0078,1.357
2274.00,7.387441,25.01157,-0.000183,24.017649,-0.0078,1.357
2276.00,7.387420,25.01193,-0.000183,24.016721,-0.0078,1.358
2278.00,7.387124,25.01233,-0.000184,24.017114,-0.0078,1.357
2280.00,7.386864,25.01211,-0.000183,24.016779,-0.0078,1.357
2282.00,7.386742,25.01178,-0.000181,24.017397,-0.0078,1.357
2284.00,7.387487,25.01138,-0.000182,24.017087,-0.0078,1.358
2286.00,7.388319,25.01193,-0.000183,24.016659,-0.0078,1.358
2288.00,7.387869,25.01183,-0.000184,24.016960,-0.0078,1.358
2290.00,7.386221,25.01177,-0.000184,24.016856,-0.0078,1.358
2292.00,7.385646,25.01200,-0.000182,24.016737,-0.0078,1.357
2294.00,7.385908,25.01207,-0.000182,24.015992,-0.0078,1.357
2296.00,7.386292,25.01189,-0.000183,24.017029,-0.0078,1.357
2298.00,7.387181,25.01197,-0.000183,24.018017,-0.0078,1.358
2300.00,7.386565,25.01136,-0.000183,24.017819,-0.0078,1.358
2302.00,7.386475,25.01171,-0.000183,24.016853,-0.0078,1.357
2304.00,7.386699,25.01215,-0.000182,24.017424,-0.0078,1.357
2306.00,7.386423,25.01276,-0.000182,24.017752,-0.0078,1.357
2308.00,7.385626,25.01228,-0.000183,24.016996,-0.0078,1.357
2310.00,7.386239,25.01239,-0.000182,24.016724,-0.0078,1.357
2312.00,7.387562,25.01281,-0.000183,24.017148,-0.0078,1.358
2314.00,7.387428,25.01364,-0.000183,24.016731,-0.0078,1.358
2316.00,7.387087,25.01319,-0.000183,24.016576,-0.0078,1.357
2318.00,7.386169,25.01260,-0.000182,24.016815,-0.0077,1.357
2320.00,7.386513,25.01315,-0.000182,24.017449,-0.0078,1.357
2322.00,7.386707,25.01358,-0.000183,24.016808,-0.0078,1.357
2324.00,7.387273,25.01350,-0.000183,24.016474,-0.0078,1.357
2326.00,7.387703,25.01313,-0.000182,24.016556,-0.0078,1.358
2328.00,7.386720,25.01317,-0.000183,24.016931,-0.0078,1.357
2330.00,7.385402,25.01256,-0.000183,24.016641,-0.0078,1.358
2332.00,7.386128,25.01233,-0.000185,24.016592,-0.0077,1.358
2334.00,7.386362,25.01187,-0.000184,24.017629,-0.0078,1.358
2336.00,7.387225,25.01097,-0.000184,24.016980,-0.0078,1.358
2338.00,7.387771,25.01145,-0.000184,24.017040,-0.0078,1.357
2340.00,7.388284,25.01059,-0.000182,24.017397,-0.0078,1.357
2342.00,7.388368,25.01119,-0.000182,24.016876,-0.0078,1.357
2344.00,7.387633,25.01125,-0.000183,24.016193,-0.0078,1.357
2346.00,7.387151,25.01241,-0.000183,24.016624,-0.0078,1.357
2348.00,7.386704,25.01301,-0.000182,24.017018,-0.0078,1.357
2350.00,7.387619,25.01240,-0.000183,24.016657,-0.0078,1.357
2352.00,7.388220,25.01326,-0.000183,24.016902,-0.0078,1.357
2354.00,7.387444,25.01283,-0.000183,24.016353,-0.0078,1.357
2356.00,7.387367,25.01268,-0.000182,24.017221,-0.0078,1.357
2358.00,7.387000,25.01232,-0.000183,24.017529,-0.0078,1.356
2360.00,7.387117,25.01271,-0.000183,24.017181,-0.0078,1.356
2362.00,7.387611,25.01218,-0.000183,24.016886,-0.0078,1.357
2364.00,7.387453,25.01239,-0.000183,24.016418,-0.0078,1.358
2366.00,7.386937,25.01233,-0.000184,24.016634,-0.0078,1.357
2368.00,7.386852,25.01185,-0.000184,24.016469,-0.0078,1.357
2370.00,7.386548,25.01259,-0.000183,24.016367,-0.0078,1.357
2372.00,7.385546,25.01253,-0.000184,24.017079,-0.0077,1.358
2374.00,7.386022,25.01184,-0.000183,24.017166,-0.0078,1.357
2376.00,7.386458,25.01249,-0.000182,24.016267,-0.0078,1.357
2378.00,7.387511,25.01215,-0.000183,24.016345,-0.0078,1.357
2380.00,7.387079,25.01213,-0.000184,24.017014,-0.0078,1.357
2382.00,7.386152,25.01201,-0.000183,24.017708,-0.0078,1.357
2384.00,7.385455,25.01260,-0.000183,24.017011,-0.0078,1.357
2386.00,7.385520,25.01270,-0.000183,24.016933,-0.0078,1.357
2388.00,7.386286,25.01316,-0.000184,24.016710,-0.0078,1.356
2390.00,7.385787,25.01262,-0.000184,24.016927,-0.0078,1.358
2392.00,7.386032,25.01267,-0.000183,24.016833,-0.0078,1.357
2394.00,7.386440,25.01297,-0.000182,24.016427,-0.0078,1.357
2396.00,7.386887,25.01366,-0.000183,24.016479,-0.0078,1.357
2398.00,7.387451,25.01317,-0.000183,24.016425,-0.0078,1.357
2400.00,7.387542,25.01351,-0.000183,24.016601,-0.0078,1.357
2402.00,7.388527,25.01290,-0.000183,24.016639,-0.0078,1.357
@4,12.0000,24.0
2404.00,7.387518,25.01252,-0.000184,24.016614,-0.0078,1.357
2406.00,7.380771,25.01241,-0.000184,24.016853,-0.0078,1.357
2408.00,7.370985,25.01285,-0.000184,24.016750,-0.0078,1.356
2410.00,7.358687,25.01237,-0.000181,24.016846,-0.0078,1.355
2412.00,7.343429,25.01310,-0.000182,24.017433,-0.0078,1.356
2414.00,7.329032,25.01307,-0.000183,24.017087,-0.0078,1.356
2416.00,7.316308,25.01318,-0.000183,24.016532,-0.0077,1.357
2418.00,7.302695,25.01408,-0.000185,24.016547,-0.0077,1.358
2420.00,7.288767,25.01476,-0.000185,24.016864,-0.0078,1.358
2422.00,7.275233,25.01452,-0.000185,24.016887,-0.0078,1.357
2424.00,7.261617,25.01431,-0.000184,24.017096,-0.0078,1.357
2426.00,7.248239,25.01527,-0.000183,24.017797,-0.0078,1.358
2428.00,7.237813,25.01483,-0.000183,24.017701,-0.0077,1.358
2430.00,7.234211,25.01477,-0.000184,24.017620,-0.0078,1.359
2432.00,7.235822,25.01512,-0.000186,24.017364,-0.0078,1.359
2434.00,7.237847,25.01505,-0.000185,24.016675,-0.0078,1.359
2436.00,7.242074,25.01447,-0.000185,24.017379,-0.0078,1.359
2438.00,7.248926,25.01458,-0.000184,24.016895,-0.0078,1.358
2440.00,7.255365,25.01433,-0.000184,24.017362,-0.0078,1.358
2442.00,7.261840,25.01426,-0.000183,24.017127,-0.0078,1.357
2444.00,7.267854,25.01368,-0.000183,24.016886,-0.0078,1.356
2446.00,7.274061,25.01347,-0.000183,24.017282,-0.0078,1.357
2448.00,7.279748,25.01361,-0.000182,24.017335,-0.0078,1.357
2450.00,7.286980,25.01439,-0.000182,24.017638,-0.0078,1.357
2452.00,7.293342,25.01488,-0.000183,24.017362,-0.0078,1.357
2454.00,7.297740,25.01421,-0.000183,24.016728,-0.0078,1.357
2456.00,7.303097,25.01367,-0.000182,24.016579,-0.0077,1.356
2458.00,7.308119,25.01315,-0.000183,24.017047,-0.0077,1.357
2460.00,7.312236,25.01356,-0.000183,24.017563,-0.0078,1.358
2462.00,7.317238,25.01467,-0.000183,24.017114,-0.0078,1.357
2464.00,7.321872,25.01431,-0.000183,24.017248,-0.0078,1.357
2466.00,7.325719,25.01404,-0.000184,24.018095,-0.0077,1.357
2468.00,7.329996,25.01435,-0.000182,24.017103,-0.0077,1.357
2470.00,7.336451,25.01361,-0.000183,24.016808,-0.0077,1.357
2472.00,7.341065,25.01407,-0.000182,24.016958,-0.0077,1.357
2474.00,7.344894,25.01447,-0.000182,24.016835,-0.0078,1.357
2476.00,7.349060,25.01440,-0.000183,24.016818,-0.0078,1.357
2478.00,7.353355,25.01397,-0.000184,24.017239,-0.0078,1.357
2480.00,7.357695,25.01384,-0.000183,24.017226,-0.0078,1.357
2482.00,7.361349,25.01470,-0.000183,24.017451,-0.0078,1.357
2484.00,7.364970,25.01484,-0.000184,24.017058,-0.0078,1.357
2486.00,7.368071,25.01457,-0.000182,24.016956,-0.0078,1.357
2488.00,7.368718,25.01480,-0.000183,24.017645,-0.0078,1.358
2490.00,7.371503,25.01548,-0.000184,24.017018,-0.0078,1.357
2492.00,7.372824,25.01457,-0.000183,24.016791,-0.0078,1.357
2494.00,7.373988,25.01469,-0.000182,24.017078,-0.0077,1.356
2496.00,7.376290,25.01369,-0.000182,24.017078,-0.0077,1.357
2498.00,7.377237,25.01400,-0.000182,24.016849,-0.0078,1.357
2500.00,7.378303,25.01437,-0.000182,24.016646,-0.0078,1.356
2502.00,7.379807,25.01347,-0.000182,24.016944,-0.0078,1.357
2504.00,7.380305,25.01427,-0.000183,24.016954,-0.0078,1.357
2506.00,7.381412,25.01400,-0.000182,24.016724,-0.0078,1.357
2508.00,7.382744,25.01276,-0.000182,24.016918,-0.0078,1.357
2510.00,7.382104,25.01336,-0.000182,24.016915,-0.0078,1.357
2512.00,7.383687,25.01398,-0.000183,24.016802,-0.0078,1.357
2514.00,7.385507,25.01343,-0.000183,24.016324,-0.0078,1.356
2516.00,7.385617,25.01340,-0.000182,24.016918,-0.0078,1.357
2518.00,7.385647,25.01406,-0.000182,24.017018,-0.0078,1.357
2520.00,7.386193,25.01476,-0.000182,24.017426,-0.0078,1.357
2522.00,7.386704,25.01479,-0.000183,24.017094,-0.0078,1.357
2524.00,7.386960,25.01421,-0.000182,24.017112,-0.0078,1.356
2526.00,7.387655,25.01393,-0.000183,24.016664,-0.0078,1.357
2528.00,7.387428,25.01392,-0.000184,24.016227,-0.0078,1.357
2530.00,7.387720,25.01417,-0.000183,24.015591,-0.0078,1.356
2532.00,7.387964,25.01472,-0.000183,24.017188,-0.0078,1.356
2534.00,7.388455,25.01496,-0.000184,24.017237,-0.0078,1.357
2536.00,7.388303,25.01392,-0.000183,24.016534,-0.0078,1.356
2538.00,7.387318,25.01462,-0.000183,24.016479,-0.0078,1.356
2540.00,7.388028,25.01342,-0.000183,24.016947,-0.0078,1.356
2542.00,7.388544,25.01275,-0.000184,24.016960,-0.0078,1.357
2544.00,7.388006,25.01283,-0.000183,24.016378,-0.0078,1.356
2546.00,7.388698,25.01353,-0.000183,24.016639,-0.0078,1.356
2548.00,7.389189,25.01384,-0.000182,24.016724,-0.0078,1.356
2550.00,7.388539,25.01349,-0.000184,24.016565,-0.0078,1.357
2552.00,7.388834,25.01342,-0.000183,24.016430,-0.0078,1.356
2554.00,7.389329,25.01362,-0.000183,24.016619,-0.0078,1.356
2556.00,7.388821,25.01315,-0.000183,24.016750,-0.0078,1.356
2558.00,7.388465,25.01244,-0.000183,24.017377,-0.0078,1.356
2560.00,7.387767,25.01282,-0.000182,24.016316,-0.0078,1.356
2562.00,7.387545,25.01331,-0.000183,24.016670,-0.0078,1.356
2564.00,7.387741,25.01407,-0.000183,24.016708,-0.0079,1.357
2566.00,7.387557,25.01387,-0.000183,24.016690,-0.0078,1.356
2568.00,7.387734,25.01418,-0.000183,24.017027,-0.0078,1.356
2570.00,7.387565,25.01368,-0.000183,24.016875,-0.0079,1.356
2572.00,7.387657,25.01383,-0.000184,24.016365,-0.0079,1.356
2574.00,7.387565,25.01397,-0.000184,24.016095,-0.0078,1.356
2576.00,7.387653,25.01377,-0.000184,24.016922,-0.0078,1.357
2578.00,7.387236,25.01370,-0.000185,24.016657,-0.0078,1.356
2580.00,7.386112,25.01347,-0.000184,24.016485,-0.0078,1.356
2582.00,7.387080,25.01316,-0.000183,24.015609,-0.0078,1.356
2584.00,7.387696,25.01327,-0.000184,24.016269,-0.0078,1.356
2586.00,7.387502,25.01309,-0.000184,24.016307,-0.0078,1.356
2588.00,7.387171,25.01343,-0.000184,24.016041,-0.0078,1.356
2590.00,7.386586,25.01395,-0.000184,24.016015,-0.0079,1.356
2592.00,7.385557,25.01304,-0.000184,24.016231,-0.0079,1.357
2594.00,7.384306,25.01373,-0.000184,24.016769,-0.0078,1.356
2596.00,7.385744,25.01338,-0.000185,24.015972,-0.0078,1.356
2598.00,7.386027,25.01315,-0.000184,24.016285,-0.0078,1.356
2600.00,7.386199,25.01212,-0.000184,24.015995,-0.0079,1.355
2602.00,7.386361,25.01262,-0.000183,24.016436,-0.0079,1.356
2604.00,7.386371,25.01216,-0.000184,24.015548,-0.0078,1.356
2606.00,7.385784,25.01255,-0.000185,24.015528,-0.0078,1.356
2608.00,7.385187,25.01200,-0.000185,24.016414,-0.0078,1.356
2610.00,7.384767,25.01273,-0.000184,24.016432,-0.0079,1.356
2612.00,7.385529,25.01286,-0.000184,24.016164,-0.0078,1.355
2614.00,7.384954,25.01287,-0.000183,24.016266,-0.0079,1.356
2616.00,7.384618,25.01185,-0.000183,24.016090,-0.0079,1.357
2618.00,7.384904,25.01215,-0.000185,24.016271,-0.0078,1.356
2620.00,7.385051,25.01167,-0.000184,24.016264,-0.0079,1.355
2622.00,7.385774,25.01256,-0.000184,24.015985,-0.0078,1.355
2624.00,7.386377,25.01317,-0.000183,24.016251,-0.0078,1.356
2626.00,7.385468,25.01332,-0.000185,24.015448,-0.0078,1.356
2628.00,7.385476,25.01364,-0.000183,24.015876,-0.0079,1.356
2630.00,7.385727,25.01315,-0.000184,24.016570,-0.0079,1.356
2632.00,7.386040,25.01267,-0.000182,24.015462,-0.0079,1.356
2634.00,7.385873,25.01224,-0.000183,24.015631,-0.0078,1.356
2636.00,7.386058,25.01255,-0.000184,24.016070,-0.0078,1.356
2638.00,7.385710,25.01307,-0.000184,24.016432,-0.0078,1.356
2640.00,7.386545,25.01305,-0.000184,24.015366,-0.0078,1.355
2642.00,7.387015,25.01221,-0.000183,24.015772,-0.0079,1.355
2644.00,7.386514,25.01302,-0.000183,24.015896,-0.0079,1.356
2646.00,7.385608,25.01272,-0.000183,24.016198,-0.0079,1.356
2648.00,7.385552,25.01230,-0.000184,24.015778,-0.0079,1.356
2650.00,7.385509,25.01262,-0.000185,24.015767,-0.0079,1.355
2652.00,7.384752,25.01297,-0.000185,24.015707,-0.0079,1.356
2654.00,7.384869,25.01290,-0.000183,24.015535,-0.0079,1.356
2656.00,7.385950,25.01223,-0.000184,24.016470,-0.0078,1.356
2658.00,7.386797,25.01267,-0.000184,24.015743,-0.0079,1.356
2660.00,7.385734,25.01218,-0.000184,24.016135,-0.0079,1.356
2662.00,7.385711,25.01172,-0.000184,24.015606,-0.0079,1.355
2664.00,7.386711,25.01214,-0.000184,24.015363,-0.0079,1.356
2666.00,7.386747,25.01235,-0.000184,24.015919,-0.0079,1.356
2668.00,7.386992,25.01190,-0.000184,24.016102,-0.0079,1.356
2670.00,7.386595,25.01218,-0.000185,24.015194,-0.0079,1.356
2672.00,7.386466,25.01149,-0.000184,24.016041,-0.0079,1.356
2674.00,7.385779,25.01141,-0.000184,24.017118,-0.0079,1.356
2676.00,7.385537,25.01130,-0.000184,24.016052,-0.0079,1.356
2678.00,7.385240,25.01163,-0.000185,24.015956,-0.0079,1.356
2680.00,7.386095,25.01169,-0.000184,24.016238,-0.0078,1.355
2682.00,7.385851,25.01158,-0.000183,24.016262,-0.0078,1.356
2684.00,7.385592,25.01118,-0.000184,24.016253,-0.0079,1.356
2686.00,7.386069,25.01149,-0.000184,24.015714,-0.0079,1.356
2688.00,7.386150,25.01138,-0.000183,24.016465,-0.0079,1.356
2690.00,7.386824,25.01207,-0.000184,24.015653,-0.0078,1.356
2692.00,7.386864,25.01219,-0.000185,24.015847,-0.0078,1.356
2694.00,7.387164,25.01138,-0.000184,24.016206,-0.0079,1.356
2696.00,7.388246,25.01213,-0.000184,24.016295,-0.0079,1.356
2698.00,7.387966,25.01199,-0.000184,24.016490,-0.0078,1.356
2700.00,7.387575,25.01231,-0.000184,24.016010,-0.0079,1.355
2702.00,7.388274,25.01251,-0.000184,24.016193,-0.0079,1.356
2704.00,7.388039,25.01265,-0.000185,24.016476,-0.0079,1.356
2706.00,7.388607,25.01258,-0.000185,24.016024,-0.0079,1.356
2708.00,7.388032,25.01224,-0.000184,24.016028,-0.0079,1.356
2710.00,7.387632,25.01168,-0.000183,24.015850,-0.0079,1.355
2712.00,7.386858,25.01114,-0.000184,24.015615,-0.0079,1.355
2714.00,7.385787,25.01223,-0.000183,24.015879,-0.0079,1.356
2716.00,7.386121,25.01246,-0.000183,24.015830,-0.0079,1.356
2718.00,7.386281,25.01237,-0.000185,24.016213,-0.0079,1.356
2720.00,7.386671,25.01212,-0.000184,24.016512,-0.0078,1.356
2722.00,7.386366,25.01235,-0.000185,24.016119,-0.0078,1.356
2724.00,7.386709,25.01264,-0.000185,24.015919,-0.0078,1.356
2726.00,7.386875,25.01275,-0.000185,24.016059,-0.0079,1.356
2728.00,7.387066,25.01249,-0.000185,24.016204,-0.0079,1.356
2730.00,7.386939,25.01269,-0.000184,24.015834,-0.0078,1.356
2732.00,7.386324,25.01218,-0.000185,24.016291,-0.0078,1.356
2734.00,7.386402,25.01226,-0.000184,24.016108,-0.0079,1.356
2736.00,7.386699,25.01329,-0.000184,24.015680,-0.0079,1.356
2738.00,7.387197,25.01258,-0.000184,24.015963,-0.0078,1.356
2740.00,7.386530,25.01226,-0.000184,24.016217,-0.0079,1.356
2742.00,7.387353,25.01259,-0.000184,24.016104,-0.0078,1.355
2744.00,7.387636,25.01266,-0.000184,24.016028,-0.0079,1.355
2746.00,7.387696,25.01238,-0.000185,24.015887,-0.0079,1.356
2748.00,7.387955,25.01274,-0.000184,24.016284,-0.0079,1.356
2750.00,7.387015,25.01323,-0.000183,24.016162,-0.0079,1.356
2752.00,7.386791,25.01292,-0.000183,24.015738,-0.0078,1.356
2754.00,7.386982,25.01283,-0.000184,24.015946,-0.0079,1.355
2756.00,7.387067,25.01233,-0.000183,24.015854,-0.0079,1.355
2758.00,7.386469,25.01241,-0.000183,24.016173,-0.0079,1.356
2760.00,7.386810,25.01263,-0.000185,24.015945,-0.0079,1.356
2762.00,7.387724,25.01253,-0.000185,24.016046,-0.0078,1.356
2764.00,7.387850,25.01152,-0.000184,24.015771,-0.0079,1.355
2766.00,7.386826,25.01288,-0.000183,24.015818,-0.0079,1.356
2768.00,7.387316,25.01273,-0.000185,24.015597,-0.0079,1.356
2770.00,7.387633,25.01216,-0.000185,24.015707,-0.0079,1.355
2772.00,7.387329,25.01162,-0.000183,24.016489,-0.0078,1.356
2774.00,7.387467,25.01108,-0.000183,24.016189,-0.0078,1.355
2776.00,7.387165,25.01184,-0.000184,24.015740,-0.0078,1.356
2778.00,7.387080,25.01191,-0.000184,24.016206,-0.0079,1.356
2780.00,7.387460,25.01168,-0.000183,24.016151,-0.0078,1.356
2782.00,7.386483,25.01194,-0.000182,24.016128,-0.0079,1.356
2784.00,7.386608,25.01181,-0.000184,24.015303,-0.0079,1.355
2786.00,7.386639,25.01193,-0.000183,24.015782,-0.0078,1.355
2788.00,7.387056,25.01178,-0.000183,24.016441,-0.0078,1.355
2790.00,7.388013,25.01195,-0.000184,24.015858,-0.0079,1.355
2792.00,7.387816,25.01201,-0.000183,24.016314,-0.0079,1.356
2794.00,7.386537,25.01109,-0.000184,24.015671,-0.0079,1.356
2796.00,7.386193,25.01147,-0.000185,24.016646,-0.0078,1.356
2798.00,7.386708,25.01146,-0.000184,24.016438,-0.0078,1.356
2800.00,7.386598,25.01190,-0.000184,24.015742,-0.0078,1.356
2802.00,7.387918,25.01117,-0.000185,24.015432,-0.0078,1.355
2804.00,7.388510,25.01111,-0.000185,24.015676,-0.0078,1.356
2806.00,7.388650,25.01184,-0.000183,24.015299,-0.0079,1.355
2808.00,7.388566,25.01124,-0.000184,24.016144,-0.0079,1.355
2810.00,7.388374,25.01200,-0.000184,24.015898,-0.0079,1.356
2812.00,7.387814,25.01168,-0.000183,24.015979,-0.0079,1.355
2814.00,7.387446,25.01156,-0.000183,24.015990,-0.0078,1.355
2816.00,7.387820,25.01180,-0.000184,24.015941,-0.0079,1.355
2818.00,7.387417,25.01149,-0.000184,24.015890,-0.0079,1.356
2820.00,7.387894,25.01156,-0.000184,24.015470,-0.0079,1.355
2822.00,7.388266,25.01196,-0.000184,24.016666,-0.0079,1.355
2824.00,7.387155,25.01256,-0.000184,24.016483,-0.0079,1.355
2826.00,7.387669,25.01152,-0.000184,24.015122,-0.0079,1.355
2828.00,7.388338,25.01162,-0.000183,24.015392,-0.0079,1.355
2830.00,7.388421,25.01146,-0.000184,24.015383,-0.0079,1.356
2832.00,7.388416,25.01146,-0.000185,24.016300,-0.0078,1.356
2834.00,7.388308,25.01077,-0.000185,24.016313,-0.0079,1.356
2836.00,7.387851,25.01145,-0.000184,24.015939,-0.0079,1.356
2838.00,7.388687,25.01064,-0.000183,24.015700,-0.0078,1.355
2840.00,7.388291,25.01025,-0.000185,24.015852,-0.0079,1.355
2842.00,7.387654,25.01093,-0.000184,24.016019,-0.0078,1.355
2844.00,7.387362,25.01105,-0.000184,24.015531,-0.0078,1.355
2846.00,7.387358,25.01108,-0.000184,24.016409,-0.0078,1.355
2848.00,7.388482,25.01190,-0.000183,24.016661,-0.0079,1.355
2850.00,7.387729,25.01152,-0.000183,24.016026,-0.0079,1.355
2852.00,7.387193,25.01170,-0.000184,24.016258,-0.0078,1.356
2854.00,7.388126,25.01204,-0.000183,24.015811,-0.0078,1.356
2856.00,7.388736,25.01233,-0.000185,24.016797,-0.0078,1.355
2858.00,7.388966,25.01299,-0.000184,24.016485,-0.0078,1.355
2860.00,7.388859,25.01240,-0.000183,24.015934,-0.0079,1.355
2862.00,7.388745,25.01230,-0.000183,24.016595,-0.0079,1.355
2864.00,7.389283,25.01174,-0.000184,24.015847,-0.0078,1.355
2866.00,7.388796,25.01162,-0.000183,24.016436,-0.0079,1.356
2868.00,7.388529,25.01175,-0.000184,24.016090,-0.0078,1.356
2870.00,7.388384,25.01163,-0.000184,24.015856,-0.0078,1.355
2872.00,7.388919,25.01167,-0.000183,24.016307,-0.0078,1.355
2874.00,7.389573,25.01181,-0.000184,24.016566,-0.0078,1.355
2876.00,7.390136,25.01141,-0.000184,24.016657,-0.0078,1.356
2878.00,7.389229,25.01223,-0.000184,24.016534,-0.0079,1.356
2880.00,7.389205,25.01148,-0.000184,24.016039,-0.0079,1.355
2882.00,7.388742,25.01174,-0.000184,24.016296,-0.0079,1.355
2884.00,7.388476,25.01172,-0.000183,24.016135,-0.0078,1.355
2886.00,7.387689,25.01190,-0.000183,24.016182,-0.0078,1.355
2888.00,7.386852,25.01245,-0.000184,24.015907,-0.0078,1.355
2890.00,7.387186,25.01261,-0.000183,24.016400,-0.0079,1.355
2892.00,7.387376,25.01228,-0.000184,24.016082,-0.0078,1.355
2894.00,7.387168,25.01234,-0.000184,24.016586,-0.0078,1.356
2896.00,7.388273,25.01242,-0.000184,24.015968,-0.0079,1.355
2898.00,7.387968,25.01261,-0.000185,24.016570,-0.0079,1.355
2900.00,7.387031,25.01247,-0.000183,24.015859,-0.0078,1.355
2902.00,7.386935,25.01279,-0.000184,24.016334,-0.0079,1.355
2904.00,7.386488,25.01350,-0.000183,24.016791,-0.0079,1.355
2906.00,7.386885,25.01399,-0.000183,24.016208,-0.0078,1.355
2908.00,7.386910,25.01374,-0.000184,24.016360,-0.0078,1.355
2910.00,7.387326,25.01402,-0.000183,24.016398,-0.0078,1.355
2912.00,7.388455,25.01354,-0.000183,24.016762,-0.0078,1.356
2914.00,7.387775,25.01315,-0.000183,24.016155,-0.0078,1.355
2916.00,7.388903,25.01366,-0.000183,24.016617,-0.0078,1.355
2918.00,7.389652,25.01378,-0.000183,24.015954,-0.0078,1.355
2920.00,7.390295,25.01245,-0.000182,24.016659,-0.0078,1.354
2922.00,7.390123,25.01298,-0.000182,24.016896,-0.0078,1.355
2924.00,7.390733,25.01305,-0.000183,24.016545,-0.0078,1.355
2926.00,7.390996,25.01298,-0.000182,24.016363,-0.0078,1.355
2928.00,7.390321,25.01280,-0.000182,24.016191,-0.0078,1.355
2930.00,7.389696,25.01359,-0.000181,24.016581,-0.0078,1.355
2932.00,7.389709,25.01253,-0.000182,24.016365,-0.0078,1.355
2934.00,7.389749,25.01332,-0.000182,24.016383,-0.0078,1.355
2936.00,7.390708,25.01326,-0.000181,24.016726,-0.0078,1.354
2938.00,7.391439,25.01312,-0.000182,24.016614,-0.0078,1.355
2940.00,7.390065,25.01382,-0.000182,24.016920,-0.0078,1.355
2942.00,7.389373,25.01464,-0.000181,24.016708,-0.0078,1.355
2944.00,7.389031,25.01451,-0.000181,24.016599,-0.0078,1.355
2946.00,7.389199,25.01464,-0.000183,24.016425,-0.0078,1.355
2948.00,7.388672,25.01427,-0.000184,24.016445,-0.0078,1.355
2950.00,7.388886,25.01404,-0.000183,24.016469,-0.0078,1.355
2952.00,7.388669,25.01509,-0.000183,24.017397,-0.0078,1.355
2954.00,7.388408,25.01481,-0.000182,24.016779,-0.0078,1.354
2956.00,7.388408,25.01483,-0.000182,24.016663,-0.0079,1.354
2958.00,7.388751,25.01443,-0.000183,24.016218,-0.0078,1.355
2960.00,7.388832,25.01378,-0.000184,24.016099,-0.0078,1.355
2962.00,7.388862,25.01475,-0.000184,24.016789,-0.0079,1.355
2964.00,7.389224,25.01485,-0.000182,24.016913,-0.0078,1.355
2966.00,7.389434,25.01449,-0.000182,24.016686,-0.0078,1.354
2968.00,7.389665,25.01439,-0.000182,24.016717,-0.0078,1.355
2970.00,7.389298,25.01531,-0.000182,24.017072,-0.0078,1.355
2972.00,7.388950,25.01539,-0.000183,24.016193,-0.0078,1.355
2974.00,7.389192,25.01527,-0.000182,24.016012,-0.0078,1.355
2976.00,7.389084,25.01544,-0.000183,24.017226,-0.0078,1.354
2978.00,7.388801,25.01493,-0.000183,24.017005,-0.0078,1.354
2980.00,7.388554,25.01514,-0.000182,24.016586,-0.0078,1.355
2982.00,7.389337,25.01463,-0.000182,24.016682,-0.0078,1.355
2984.00,7.390043,25.01425,-0.000182,24.016936,-0.0078,1.355
2986.00,7.389630,25.01483,-0.000182,24.017036,-0.0078,1.354
2988.00,7.390002,25.01494,-0.000182,24.016505,-0.0078,1.355
2990.00,7.389575,25.01484,-0.000181,24.016324,-0.0078,1.354
2992.00,7.388998,25.01495,-0.000182,24.016635,-0.0078,1.354
2994.00,7.389548,25.01460,-0.000182,24.016516,-0.0078,1.355
2996.00,7.389696,25.01512,-0.000183,24.016934,-0.0078,1.355
2998.00,7.389879,25.01508,-0.000182,24.016643,-0.0078,1.354
3000.00,7.389821,25.01516,-0.000181,24.017021,-0.0078,1.354
3002.00,7.389018,25.01456,-0.000182,24.016915,-0.0078,1.354
@5,12.0000,24.0
3004.00,7.388255,25.01444,-0.000182,24.017083,-0.0078,1.354
3006.00,7.382406,25.01432,-0.000181,24.017076,-0.0078,1.354
3008.00,7.372806,25.01504,-0.000182,24.017583,-0.0078,1.354
3010.00,7.361987,25.01457,-0.000183,24.016878,-0.0078,1.353
3012.00,7.350065,25.01539,-0.000182,24.016599,-0.0078,1.353
3014.00,7.336746,25.01505,-0.000183,24.017069,-0.0078,1.354
3016.00,7.324080,25.01499,-0.000183,24.016842,-0.0078,1.354
3018.00,7.313058,25.01478,-0.000182,24.016916,-0.0078,1.355
3020.00,7.301918,25.01468,-0.000182,24.017241,-0.0078,1.355
3022.00,7.291297,25.01442,-0.000184,24.017359,-0.0078,1.356
3024.00,7.280603,25.01444,-0.000185,24.016387,-0.0079,1.356
3026.00,7.269955,25.01399,-0.000184,24.016050,-0.0078,1.355
3028.00,7.260300,25.01388,-0.000183,24.017003,-0.0078,1.355
3030.00,7.257069,25.01350,-0.000183,24.016918,-0.0078,1.356
3032.00,7.258713,25.01376,-0.000185,24.016969,-0.0078,1.356
3034.00,7.262611,25.01438,-0.000184,24.017342,-0.0078,1.356
3036.00,7.267883,25.01356,-0.000184,24.016878,-0.0078,1.356
3038.00,7.273282,25.01412,-0.000183,24.016392,-0.0078,1.355
3040.00,7.279407,25.01434,-0.000183,24.016585,-0.0078,1.355
3042.00,7.285141,25.01412,-0.000183,24.017003,-0.0078,1.354
3044.00,7.290654,25.01377,-0.000183,24.016672,-0.0078,1.354
3046.00,7.295721,25.01416,-0.000182,24.017355,-0.0078,1.354
3048.00,7.299544,25.01430,-0.000182,24.017105,-0.0078,1.355
3050.00,7.304240,25.01428,-0.000181,24.016639,-0.0078,1.354
3052.00,7.308355,25.01391,-0.000181,24.016844,-0.0078,1.354
3054.00,7.312519,25.01440,-0.000181,24.017157,-0.0078,1.355
3056.00,7.316826,25.01446,-0.000182,24.017264,-0.0078,1.354
3058.00,7.320379,25.01429,-0.000182,24.017277,-0.0078,1.354
3060.00,7.323556,25.01427,-0.000181,24.017056,-0.0078,1.354
3062.00,7.326750,25.01447,-0.000182,24.017455,-0.0078,1.354
3064.00,7.330319,25.01430,-0.000182,24.017163,-0.0078,1.354
3066.00,7.333337,25.01484,-0.000182,24.016916,-0.0078,1.354
3068.00,7.338070,25.01512,-0.000183,24.016826,-0.0078,1.354
3070.00,7.343136,25.01499,-0.000183,24.017147,-0.0078,1.353
3072.00,7.348692,25.01522,-0.000183,24.016940,-0.0078,1.354
3074.00,7.354648,25.01486,-0.000182,24.017116,-0.0078,1.354
3076.00,7.360258,25.01551,-0.000182,24.017272,-0.0078,1.354
3078.00,7.364650,25.01558,-0.000182,24.017085,-0.0078,1.354
3080.00,7.368351,25.01437,-0.000182,24.016858,-0.0078,1.354
3082.00,7.372338,25.01510,-0.000182,24.017121,-0.0078,1.354
3084.00,7.375628,25.01533,-0.000182,24.017119,-0.0078,1.354
3086.00,7.377733,25.01510,-0.000181,24.017357,-0.0077,1.354
3088.00,7.379349,25.01479,-0.000181,24.017255,-0.0078,1.353
3090.00,7.380994,25.01441,-0.000179,24.017525,-0.0078,1.353
3092.00,7.381571,25.01506,-0.000181,24.017609,-0.0078,1.354
3094.00,7.382295,25.01510,-0.000180,24.017098,-0.0078,1.354
3096.00,7.383511,25.01537,-0.000182,24.017163,-0.0078,1.354
3098.00,7.384678,25.01566,-0.000179,24.017623,-0.0077,1.353
3100.00,7.384985,25.01553,-0.000180,24.017159,-0.0078,1.353
3102.00,7.385303,25.01492,-0.000180,24.017970,-0.0078,1.353
3104.00,7.385508,25.01498,-0.000180,24.017623,-0.0078,1.354
3106.00,7.386484,25.01514,-0.000180,24.017747,-0.0078,1.354
3108.00,7.386739,25.01521,-0.000180,24.018096,-0.0077,1.354
3110.00,7.387561,25.01517,-0.000182,24.017177,-0.0077,1.354
3112.00,7.387768,25.01510,-0.000182,24.016737,-0.0077,1.354
3114.00,7.388277,25.01528,-0.000180,24.017333,-0.0078,1.353
3116.00,7.389212,25.01596,-0.000181,24.017034,-0.0078,1.353
3118.00,7.390437,25.01495,-0.000181,24.017092,-0.0078,1.353
3120.00,7.390969,25.01469,-0.000181,24.017475,-0.0077,1.354
3122.00,7.390839,25.01446,-0.000181,24.017282,-0.0078,1.354
3124.00,7.391049,25.01448,-0.000181,24.018107,-0.0077,1.354
3126.00,7.391706,25.01484,-0.000180,24.017509,-0.0078,1.353
3128.00,7.390623,25.01527,-0.000180,24.016789,-0.0078,1.353
3130.00,7.388923,25.01507,-0.000181,24.017246,-0.0077,1.353
3132.00,7.388857,25.01462,-0.000183,24.017264,-0.0078,1.355
3134.00,7.388915,25.01424,-0.000182,24.017397,-0.0077,1.353
3136.00,7.389170,25.01442,-0.000179,24.017652,-0.0077,1.353
3138.00,7.389113,25.01524,-0.000181,24.017509,-0.0077,1.353
3140.00,7.389670,25.01471,-0.000181,24.017544,-0.0077,1.353
3142.00,7.389674,25.01395,-0.000181,24.016842,-0.0078,1.354
3144.00,7.388941,25.01477,-0.000182,24.017621,-0.0078,1.354
3146.00,7.389086,25.01357,-0.000182,24.018193,-0.0077,1.354
3148.00,7.389456,25.01412,-0.000180,24.017302,-0.0078,1.353
3150.00,7.389717,25.01396,-0.000180,24.017284,-0.0078,1.353
3152.00,7.390828,25.01466,-0.000180,24.017404,-0.0078,1.354
3154.00,7.390598,25.01459,-0.000181,24.016809,-0.0078,1.354
3156.00,7.389750,25.01347,-0.000182,24.016886,-0.0078,1.354
3158.00,7.389420,25.01459,-0.000180,24.017257,-0.0077,1.353
3160.00,7.388881,25.01464,-0.000181,24.016838,-0.0077,1.353
3162.00,7.389193,25.01430,-0.000181,24.017801,-0.0077,1.354
3164.00,7.388661,25.01365,-0.000181,24.017359,-0.0078,1.354
3166.00,7.388657,25.01348,-0.000182,24.017326,-0.0078,1.353
3168.00,7.388676,25.01405,-0.000181,24.017723,-0.0078,1.353
3170.00,7.388890,25.01408,-0.000181,24.017281,-0.0078,1.353
3172.00,7.388762,25.01501,-0.000182,24.017498,-0.0078,1.353
3174.00,7.388265,25.01480,-0.000182,24.017515,-0.0078,1.353
3176.00,7.389709,25.01487,-0.000181,24.016699,-0.0078,1.353
3178.00,7.389308,25.01519,-0.000180,24.016978,-0.0077,1.354
3180.00,7.389271,25.01518,-0.000180,24.017266,-0.0078,1.354
3182.00,7.390000,25.01499,-0.000180,24.016965,-0.0078,1.354
3184.00,7.389969,25.01436,-0.000182,24.017266,-0.0078,1.354
3186.00,7.389727,25.01439,-0.000181,24.016619,-0.0078,1.353
3188.00,7.389341,25.01435,-0.000181,24.017433,-0.0078,1.353
3190.00,7.389305,25.01374,-0.000182,24.017562,-0.0078,1.353
3192.00,7.389918,25.01429,-0.000181,24.017194,-0.0078,1.354
3194.00,7.389659,25.01509,-0.000181,24.016944,-0.0078,1.354
3196.00,7.389412,25.01489,-0.000182,24.017021,-0.0078,1.353
3198.00,7.389467,25.01375,-0.000181,24.017612,-0.0078,1.353
3200.00,7.389480,25.01465,-0.000181,24.016864,-0.0078,1.353
3202.00,7.389750,25.01475,-0.000181,24.017228,-0.0078,1.354
3204.00,7.389873,25.01571,-0.000181,24.017444,-0.0078,1.353
3206.00,7.389139,25.01450,-0.000181,24.017085,-0.0078,1.353
3208.00,7.388599,25.01459,-0.000181,24.016911,-0.0077,1.353
3210.00,7.388779,25.01497,-0.000180,24.017293,-0.0078,1.353
3212.00,7.390509,25.01454,-0.000180,24.017362,-0.0078,1.353
3214.00,7.391060,25.01444,-0.000181,24.016991,-0.0078,1.354
3216.00,7.391183,25.01502,-0.000182,24.017618,-0.0078,1.354
3218.00,7.390680,25.01486,-0.000180,24.017524,-0.0077,1.353
3220.00,7.390200,25.01471,-0.000180,24.017933,-0.0077,1.353
3222.00,7.390164,25.01404,-0.000181,24.017491,-0.0078,1.353
3224.00,7.390153,25.01420,-0.000180,24.017360,-0.0078,1.354
3226.00,7.389898,25.01433,-0.000181,24.017587,-0.0077,1.354
3228.00,7.388922,25.01431,-0.000181,24.017534,-0.0078,1.353
3230.00,7.388270,25.01449,-0.000181,24.017718,-0.0078,1.353
3232.00,7.388604,25.01386,-0.000180,24.016847,-0.0078,1.353
3234.00,7.389405,25.01453,-0.000180,24.017252,-0.0078,1.353
3236.00,7.389946,25.01395,-0.000180,24.017428,-0.0078,1.353
3238.00,7.390172,25.01409,-0.000180,24.017368,-0.0078,1.353
3240.00,7.390054,25.01454,-0.000180,24.017206,-0.0077,1.354
3242.00,7.389825,25.01403,-0.000180,24.017567,-0.0077,1.354
3244.00,7.391187,25.01491,-0.000181,24.017103,-0.0077,1.353
3246.00,7.390478,25.01497,-0.000181,24.016583,-0.0078,1.353
3248.00,7.389648,25.01474,-0.000181,24.017021,-0.0078,1.354
3250.00,7.390262,25.01446,-0.000181,24.017250,-0.0077,1.354
3252.00,7.390214,25.01538,-0.000181,24.017322,-0.0078,1.353
3254.00,7.389431,25.01548,-0.000181,24.017549,-0.0078,1.353
3256.00,7.389713,25.01685,-0.000180,24.017785,-0.0078,1.353
3258.00,7.390670,25.01574,-0.000180,24.017796,-0.0078,1.354
3260.00,7.390152,25.01637,-0.000180,24.017027,-0.0078,1.353
3262.00,7.390572,25.01603,-0.000181,24.017676,-0.0078,1.353
3264.00,7.390584,25.01658,-0.000181,24.017621,-0.0078,1.353
3266.00,7.390084,25.01667,-0.000180,24.017480,-0.0078,1.353
3268.00,7.390068,25.01685,-0.000180,24.017108,-0.0077,1.353
3270.00,7.391137,25.01682,-0.000180,24.017797,-0.0078,1.353
3272.00,7.391226,25.01706,-0.000181,24.017136,-0.0078,1.354
3274.00,7.391280,25.01707,-0.000181,24.017275,-0.0078,1.354
3276.00,7.390991,25.01660,-0.000182,24.017531,-0.0078,1.353
3278.00,7.391118,25.01671,-0.000182,24.017107,-0.0077,1.353
3280.00,7.390216,25.01670,-0.000182,24.016773,-0.0078,1.353
3282.00,7.389784,25.01630,-0.000182,24.017176,-0.0078,1.353
3284.00,7.389923,25.01680,-0.000182,24.017373,-0.0078,1.354
3286.00,7.390336,25.01593,-0.000182,24.017339,-0.0078,1.354
3288.00,7.390756,25.01679,-0.000182,24.017730,-0.0078,1.353
3290.00,7.390945,25.01652,-0.000181,24.017060,-0.0078,1.354
3292.00,7.391355,25.01595,-0.000181,24.016561,-0.0078,1.354
3294.00,7.391329,25.01529,-0.000181,24.016518,-0.0078,1.354
3296.00,7.390468,25.01532,-0.000180,24.016956,-0.0078,1.353
3298.00,7.389608,25.01591,-0.000181,24.017147,-0.0077,1.353
3300.00,7.389958,25.01625,-0.000181,24.016510,-0.0078,1.353
3302.00,7.390607,25.01635,-0.000181,24.016907,-0.0078,1.353
3304.00,7.390540,25.01598,-0.000181,24.016545,-0.0078,1.354
3306.00,7.390527,25.01652,-0.000182,24.016739,-0.0078,1.354
3308.00,7.390823,25.01633,-0.000181,24.017507,-0.0078,1.353
3310.00,7.390560,25.01585,-0.000181,24.017031,-0.0078,1.353
3312.00,7.390614,25.01649,-0.000181,24.016550,-0.0078,1.353
3314.00,7.390217,25.01559,-0.000181,24.016238,-0.0078,1.353
3316.00,7.389082,25.01587,-0.000182,24.017139,-0.0078,1.353
3318.00,7.389211,25.01603,-0.000182,24.017163,-0.0078,1.353
3320.00,7.390389,25.01607,-0.000181,24.016630,-0.0078,1.354
3322.00,7.391170,25.01624,-0.000182,24.016583,-0.0078,1.353
3324.00,7.391486,25.01599,-0.000182,24.016421,-0.0078,1.353
3326.00,7.390972,25.01567,-0.000181,24.016853,-0.0078,1.353
3328.00,7.391005,25.01650,-0.000182,24.016153,-0.0078,1.354
3330.00,7.391436,25.01618,-0.000182,24.016539,-0.0078,1.353
3332.00,7.390560,25.01656,-0.000181,24.016760,-0.0078,1.354
3334.00,7.391003,25.01634,-0.000181,24.016376,-0.0078,1.353
3336.00,7.392293,25.01611,-0.000182,24.016722,-0.0078,1.353
3338.00,7.392080,25.01525,-0.000182,24.016579,-0.0078,1.353
3340.00,7.392551,25.01597,-0.000182,24.017355,-0.0078,1.354
3342.00,7.393199,25.01677,-0.000181,24.016300,-0.0078,1.353
3344.00,7.393169,25.01628,-0.000181,24.016624,-0.0078,1.353
3346.00,7.393366,25.01668,-0.000180,24.017002,-0.0078,1.353
3348.00,7.392977,25.01694,-0.000181,24.017313,-0.0078,1.353
3350.00,7.392894,25.01709,-0.000181,24.017186,-0.0078,1.353
3352.00,7.392063,25.01706,-0.000182,24.017025,-0.0078,1.354
3354.00,7.391817,25.01678,-0.000182,24.016962,-0.0078,1.354
3356.00,7.391120,25.01703,-0.000182,24.016635,-0.0078,1.353
3358.00,7.391643,25.01699,-0.000181,24.017092,-0.0078,1.354
3360.00,7.391698,25.01688,-0.000182,24.016516,-0.0078,1.354
3362.00,7.391091,25.01673,-0.000182,24.017170,-0.0078,1.354
3364.00,7.391942,25.01774,-0.000182,24.017085,-0.0078,1.353
3366.00,7.392797,25.01679,-0.000181,24.017194,-0.0078,1.353
3368.00,7.392776,25.01742,-0.000181,24.016566,-0.0078,1.353
3370.00,7.392950,25.01707,-0.000181,24.017237,-0.0078,1.353
3372.00,7.393396,25.01695,-0.000182,24.016936,-0.0078,1.353
3374.00,7.393095,25.01666,-0.000180,24.016958,-0.0078,1.353
3376.00,7.392567,25.01692,-0.000181,24.016722,-0.0078,1.353
3378.00,7.392063,25.01700,-0.000182,24.016934,-0.0078,1.353
3380.00,7.391506,25.01683,-0.000182,24.017137,-0.0078,1.354
3382.00,7.391720,25.01707,-0.000181,24.016851,-0.0078,1.354
3384.00,7.391522,25.01683,-0.000180,24.016840,-0.0078,1.353
3386.00,7.392254,25.01714,-0.000181,24.016438,-0.0078,1.353
3388.00,7.392270,25.01656,-0.000181,24.016340,-0.0078,1.353
3390.00,7.391635,25.01592,-0.000181,24.016233,-0.0078,1.353
3392.00,7.391560,25.01675,-0.000181,24.016623,-0.0078,1.353
3394.00,7.391691,25.01575,-0.000181,24.016891,-0.0078,1.354
3396.00,7.391235,25.01583,-0.000182,24.016206,-0.0078,1.354
3398.00,7.391318,25.01539,-0.000181,24.016590,-0.0078,1.353
3400.00,7.392679,25.01571,-0.000181,24.016523,-0.0078,1.353
3402.00,7.393620,25.01554,-0.000182,24.016936,-0.0078,1.353
3404.00,7.392446,25.01568,-0.000180,24.017118,-0.0078,1.353
3406.00,7.391823,25.01713,-0.000180,24.017406,-0.0078,1.353
3408.00,7.392011,25.01724,-0.000181,24.017152,-0.0078,1.353
3410.00,7.392852,25.01708,-0.000180,24.017815,-0.0077,1.354
3412.00,7.392846,25.01730,-0.000181,24.017486,-0.0077,1.353
3414.00,7.392657,25.01716,-0.000180,24.017756,-0.0077,1.353
3416.00,7.393167,25.01753,-0.000181,24.017310,-0.0078,1.353
3418.00,7.393215,25.01677,-0.000182,24.016969,-0.0078,1.353
3420.00,7.392894,25.01687,-0.000179,24.017252,-0.0078,1.353
3422.00,7.393081,25.01635,-0.000179,24.016862,-0.0078,1.353
3424.00,7.392576,25.01572,-0.000180,24.016336,-0.0078,1.353
3426.00,7.392674,25.01639,-0.000180,24.016869,-0.0078,1.354
3428.00,7.392756,25.01620,-0.000181,24.017272,-0.0078,1.354
3430.00,7.393509,25.01691,-0.000181,24.017346,-0.0078,1.353
3432.00,7.393854,25.01710,-0.000180,24.016724,-0.0078,1.353
3434.00,7.393115,25.01768,-0.000181,24.016927,-0.0078,1.353
3436.00,7.393537,25.01752,-0.000181,24.017402,-0.0078,1.353
3438.00,7.393994,25.01708,-0.000181,24.017558,-0.0077,1.353
3440.00,7.394222,25.01741,-0.000180,24.017571,-0.0078,1.354
3442.00,7.393049,25.01747,-0.000181,24.017475,-0.0078,1.353
3444.00,7.393119,25.01720,-0.000180,24.016806,-0.0078,1.352
3446.00,7.392808,25.01728,-0.000181,24.016813,-0.0077,1.353
3448.00,7.392446,25.01710,-0.000179,24.016374,-0.0078,1.353
3450.00,7.392498,25.01656,-0.000180,24.016860,-0.0078,1.353
3452.00,7.392392,25.01660,-0.000180,24.016987,-0.0078,1.353
3454.00,7.392988,25.01683,-0.000180,24.017777,-0.0078,1.353
3456.00,7.392268,25.01748,-0.000180,24.017732,-0.0077,1.353
3458.00,7.392028,25.01708,-0.000180,24.017489,-0.0077,1.353
3460.00,7.392187,25.01710,-0.000181,24.016925,-0.0078,1.353
3462.00,7.392350,25.01737,-0.000180,24.017417,-0.0077,1.354
3464.00,7.392533,25.01639,-0.000181,24.016862,-0.0078,1.354
3466.00,7.392742,25.01732,-0.000181,24.016925,-0.0078,1.353
3468.00,7.392897,25.01718,-0.000180,24.017096,-0.0078,1.353
3470.00,7.392813,25.01738,-0.000180,24.016545,-0.0078,1.353
3472.00,7.392430,25.01699,-0.000179,24.017005,-0.0077,1.353
3474.00,7.391905,25.01674,-0.000180,24.016983,-0.0078,1.353
3476.00,7.391774,25.01686,-0.000181,24.017846,-0.0078,1.354
3478.00,7.392525,25.01721,-0.000180,24.017021,-0.0078,1.353
3480.00,7.392370,25.01717,-0.000181,24.017518,-0.0078,1.353
3482.00,7.392399,25.01704,-0.000181,24.017108,-0.0078,1.353
3484.00,7.392230,25.01719,-0.000180,24.016980,-0.0078,1.353
3486.00,7.392161,25.01778,-0.000181,24.016835,-0.0078,1.353
3488.00,7.392696,25.01706,-0.000181,24.016686,-0.0078,1.353
3490.00,7.392473,25.01617,-0.000182,24.016809,-0.0078,1.353
3492.00,7.392491,25.01615,-0.000180,24.017447,-0.0078,1.353
3494.00,7.391744,25.01758,-0.000180,24.017415,-0.0078,1.353
3496.00,7.391880,25.01735,-0.000180,24.016994,-0.0078,1.353
3498.00,7.392926,25.01728,-0.000180,24.016646,-0.0078,1.353
3500.00,7.393372,25.01678,-0.000180,24.017424,-0.0078,1.354
3502.00,7.393316,25.01682,-0.000180,24.017440,-0.0078,1.353
3504.00,7.393209,25.01744,-0.000180,24.017060,-0.0078,1.353
3506.00,7.393355,25.01681,-0.000180,24.017428,-0.0078,1.353
3508.00,7.393854,25.01533,-0.000180,24.017277,-0.0078,1.353
3510.00,7.393623,25.01588,-0.000181,24.017194,-0.0078,1.354
3512.00,7.393858,25.01604,-0.000181,24.018285,-0.0077,1.353
3514.00,7.395108,25.01487,-0.000181,24.016786,-0.0077,1.353
3516.00,7.394712,25.01500,-0.000179,24.017157,-0.0077,1.354
3518.00,7.394541,25.01559,-0.000181,24.017212,-0.0078,1.353
3520.00,7.394905,25.01528,-0.000182,24.017025,-0.0078,1.353
3522.00,7.394209,25.01518,-0.000180,24.016563,-0.0077,1.353
3524.00,7.394753,25.01520,-0.000181,24.017553,-0.0078,1.354
3526.00,7.395062,25.01605,-0.000180,24.017739,-0.0077,1.353
3528.00,7.395861,25.01616,-0.000181,24.017360,-0.0078,1.354
3530.00,7.395929,25.01583,-0.000181,24.017078,-0.0078,1.353
3532.00,7.396142,25.01550,-0.000180,24.017107,-0.0078,1.353
3534.00,7.395506,25.01491,-0.000180,24.017304,-0.0078,1.353
3536.00,7.394031,25.01528,-0.000180,24.017386,-0.0078,1.353
3538.00,7.394661,25.01567,-0.000181,24.016748,-0.0078,1.354
3540.00,7.393800,25.01541,-0.000181,24.017377,-0.0078,1.354
3542.00,7.394112,25.01571,-0.000181,24.017152,-0.0078,1.354
3544.00,7.394198,25.01648,-0.000180,24.017623,-0.0078,1.353
3546.00,7.393924,25.01628,-0.000180,24.018109,-0.0078,1.353
3548.00,7.394023,25.01617,-0.000180,24.017362,-0.0078,1.353
3550.00,7.394840,25.01642,-0.000181,24.017194,-0.0078,1.354
3552.00,7.394239,25.01641,-0.000181,24.017087,-0.0078,1.354
3554.00,7.393995,25.01579,-0.000181,24.017183,-0.0077,1.353
3556.00,7.394147,25.01630,-0.000180,24.017114,-0.0078,1.353
3558.00,7.393856,25.01531,-0.000181,24.016757,-0.0078,1.353
3560.00,7.393868,25.01554,-0.000181,24.017170,-0.0078,1.354
3562.00,7.393611,25.01685,-0.000181,24.017079,-0.0078,1.354
3564.00,7.392999,25.01626,-0.000180,24.017226,-0.0078,1.353
3566.00,7.394110,25.01535,-0.000179,24.016713,-0.0078,1.353
3568.00,7.394536,25.01569,-0.000179,24.017223,-0.0078,1.353
3570.00,7.393990,25.01594,-0.000180,24.016965,-0.0078,1.353
3572.00,7.393666,25.01588,-0.000179,24.017660,-0.0078,1.354
3574.00,7.393649,25.01569,-0.000180,24.016918,-0.0078,1.354
3576.00,7.393719,25.01589,-0.000181,24.017281,-0.0078,1.354
3578.00,7.393245,25.01584,-0.000180,24.016423,-0.0078,1.353
3580.00,7.394061,25.01545,-0.000181,24.016985,-0.0077,1.354
3582.00,7.394935,25.01541,-0.000181,24.017431,-0.0078,1.353
3584.00,7.394920,25.01586,-0.000181,24.017540,-0.0078,1.354
3586.00,7.394976,25.01616,-0.000180,24.017147,-0.0078,1.353
3588.00,7.395065,25.01581,-0.000181,24.017783,-0.0078,1.353
3590.00,7.395237,25.01642,-0.000180,24.016947,-0.0078,1.353
3592.00,7.395257,25.01706,-0.000180,24.016643,-0.0078,1.353
3594.00,7.395263,25.01672,-0.000180,24.017038,-0.0078,1.353
3596.00,7.394672,25.01604,-0.000179,24.018004,-0.0078,1.353
3598.00,7.393927,25.01658,-0.000181,24.016605,-0.0078,1.353
3600.00,7.394364,25.01658,-0.000180,24.016208,-0.0078,1.353
3602.00,7.394430,25.01698,-0.000179,24.017060,-0.0078,1.354
@6,12.0000,24.0
3604.00,7.393753,25.01669,-0.000180,24.017406,-0.0077,1.354
3606.00,7.388298,25.01654,-0.000180,24.016786,-0.0078,1.354
3608.00,7.379272,25.01665,-0.000180,24.016585,-0.0078,1.352
3610.00,7.368785,25.01711,-0.000180,24.017058,-0.0077,1.352
3612.00,7.357761,25.01672,-0.000181,24.017449,-0.0078,1.352
3614.00,7.346654,25.01655,-0.000181,24.017321,-0.0078,1.354
3616.00,7.336070,25.01715,-0.000181,24.017304,-0.0078,1.353
3618.00,7.326013,25.01738,-0.000181,24.017029,-0.0078,1.354
3620.00,7.315893,25.01731,-0.000182,24.016853,-0.0078,1.354
3622.00,7.305348,25.01768,-0.000183,24.017123,-0.0078,1.355
3624.00,7.295693,25.01782,-0.000183,24.017020,-0.0077,1.355
3626.00,7.286694,25.01776,-0.000182,24.017185,-0.0078,1.355
3628.00,7.278411,25.01794,-0.000183,24.017063,-0.0078,1.355
3630.00,7.275913,25.01826,-0.000183,24.017257,-0.0078,1.355
3632.00,7.279742,25.01830,-0.000184,24.017397,-0.0078,1.355
3634.00,7.284035,25.01804,-0.000183,24.017732,-0.0078,1.356
3636.00,7.288795,25.01819,-0.000183,24.016840,-0.0078,1.355
3638.00,7.293895,25.01793,-0.000181,24.017602,-0.0078,1.355
3640.00,7.298923,25.01769,-0.000183,24.017426,-0.0078,1.355
3642.00,7.304998,25.01730,-0.000181,24.017050,-0.0078,1.355
3644.00,7.310609,25.01784,-0.000180,24.016878,-0.0078,1.354
3646.00,7.314632,25.01802,-0.000180,24.017156,-0.0078,1.354
3648.00,7.317956,25.01762,-0.000180,24.017866,-0.0077,1.354
3650.00,7.320440,25.01791,-0.000181,24.017139,-0.0078,1.354
3652.00,7.322198,25.01721,-0.000180,24.016878,-0.0077,1.354
3654.00,7.324935,25.01725,-0.000180,24.016973,-0.0078,1.354
3656.00,7.328506,25.01673,-0.000180,24.017433,-0.0078,1.354
3658.00,7.332341,25.01717,-0.000180,24.017569,-0.0078,1.354
3660.00,7.335401,25.01646,-0.000182,24.017418,-0.0078,1.354
3662.00,7.338839,25.01622,-0.000180,24.017161,-0.0078,1.353
3664.00,7.343050,25.01622,-0.000181,24.016409,-0.0078,1.353
3666.00,7.346836,25.01612,-0.000180,24.017763,-0.0077,1.354
3668.00,7.350800,25.01580,-0.000181,24.017199,-0.0077,1.353
3670.00,7.355988,25.01641,-0.000181,24.017656,-0.0078,1.353
3672.00,7.360671,25.01646,-0.000180,24.016878,-0.0078,1.354
3674.00,7.364942,25.01559,-0.000183,24.016507,-0.0078,1.354
3676.00,7.369760,25.01539,-0.000182,24.017629,-0.0078,1.353
3678.00,7.374424,25.01474,-0.000179,24.017902,-0.0078,1.353
3680.00,7.379051,25.01522,-0.000181,24.016936,-0.0078,1.354
3682.00,7.381863,25.01494,-0.000180,24.017147,-0.0077,1.354
3684.00,7.383838,25.01527,-0.000179,24.017612,-0.0077,1.353
3686.00,7.385530,25.01569,-0.000180,24.018000,-0.0078,1.354
3688.00,7.387395,25.01574,-0.000181,24.017529,-0.0077,1.354
3690.00,7.388841,25.01579,-0.000180,24.018006,-0.0077,1.354
3692.00,7.389686,25.01640,-0.000180,24.017090,-0.0078,1.353
3694.00,7.390918,25.01619,-0.000180,24.017377,-0.0077,1.353
3696.00,7.391400,25.01599,-0.000178,24.017165,-0.0078,1.353
3698.00,7.392766,25.01555,-0.000178,24.017884,-0.0077,1.353
3700.00,7.394101,25.01518,-0.000179,24.017750,-0.0078,1.353
3702.00,7.394674,25.01607,-0.000180,24.017426,-0.0077,1.354
3704.00,7.395128,25.01596,-0.000181,24.017128,-0.0077,1.353
3706.00,7.395181,25.01571,-0.000180,24.017002,-0.0078,1.354
3708.00,7.393990,25.01517,-0.000180,24.017199,-0.0078,1.353
3710.00,7.393562,25.01580,-0.000180,24.017337,-0.0078,1.354
3712.00,7.394498,25.01548,-0.000180,24.017480,-0.0078,1.354
3714.00,7.395070,25.01597,-0.000180,24.016967,-0.0078,1.354
3716.00,7.395919,25.01597,-0.000180,24.016800,-0.0078,1.353
3718.00,7.396649,25.01525,-0.000179,24.016541,-0.0077,1.354
3720.00,7.396608,25.01504,-0.000179,24.017292,-0.0077,1.353
3722.00,7.397438,25.01434,-0.000180,24.017466,-0.0077,1.354
3724.00,7.397555,25.01525,-0.000181,24.017210,-0.0077,1.354
3726.00,7.397569,25.01704,-0.000180,24.017759,-0.0077,1.354
3728.00,7.396935,25.01677,-0.000181,24.017219,-0.0077,1.353
3730.00,7.397426,25.01673,-0.000181,24.017707,-0.0077,1.354
3732.00,7.396394,25.01624,-0.000180,24.016860,-0.0078,1.354
3734.00,7.395979,25.01621,-0.000181,24.017139,-0.0078,1.354
3736.00,7.396327,25.01618,-0.000180,24.016632,-0.0078,1.354
3738.00,7.396129,25.01571,-0.000180,24.017290,-0.0078,1.353
3740.00,7.396235,25.01638,-0.000181,24.016818,-0.0078,1.353
3742.00,7.396559,25.01615,-0.000181,24.017475,-0.0078,1.354
3744.00,7.396285,25.01688,-0.000180,24.016844,-0.0078,1.354
3746.00,7.396437,25.01703,-0.000181,24.017105,-0.0078,1.354
3748.00,7.396952,25.01690,-0.000181,24.017281,-0.0078,1.354
3750.00,7.396377,25.01566,-0.000182,24.017177,-0.0078,1.354
3752.00,7.397124,25.01602,-0.000180,24.017366,-0.0078,1.354
3754.00,7.397335,25.01690,-0.000181,24.017016,-0.0078,1.354
3756.00,7.396884,25.01576,-0.000180,24.016726,-0.0078,1.354
3758.00,7.396046,25.01581,-0.000181,24.016519,-0.0078,1.354
3760.00,7.395931,25.01519,-0.000181,24.017631,-0.0078,1.354
3762.00,7.395958,25.01582,-0.000181,24.017000,-0.0077,1.354
3764.00,7.396921,25.01618,-0.000180,24.016793,-0.0078,1.353
3766.00,7.396219,25.01554,-0.000179,24.016893,-0.0078,1.353
3768.00,7.396230,25.01626,-0.000179,24.016934,-0.0078,1.353
3770.00,7.396247,25.01690,-0.000180,24.017016,-0.0078,1.354
3772.00,7.396318,25.01756,-0.000181,24.016686,-0.0078,1.354
3774.00,7.396020,25.01632,-0.000182,24.015985,-0.0078,1.354
3776.00,7.395485,25.01612,-0.000181,24.016753,-0.0078,1.354
3778.00,7.395089,25.01603,-0.000181,24.017011,-0.0078,1.354
3780.00,7.394258,25.01603,-0.000181,24.016886,-0.0078,1.355
3782.00,7.394404,25.01594,-0.000181,24.016779,-0.0078,1.354
3784.00,7.395331,25.01671,-0.000182,24.016541,-0.0078,1.354
3786.00,7.394916,25.01681,-0.000181,24.017206,-0.0078,1.354
3788.00,7.394544,25.01630,-0.000180,24.016514,-0.0078,1.354
3790.00,7.394762,25.01581,-0.000180,24.017002,-0.0078,1.353
3792.00,7.394030,25.01580,-0.000179,24.016721,-0.0078,1.354
3794.00,7.393647,25.01569,-0.000181,24.016372,-0.0078,1.354
3796.00,7.394314,25.01636,-0.000180,24.016508,-0.0078,1.354
3798.00,7.393722,25.01584,-0.000180,24.016793,-0.0078,1.354
3800.00,7.393704,25.01594,-0.000180,24.017219,-0.0078,1.354
3802.00,7.393752,25.01644,-0.000181,24.016724,-0.0078,1.354
3804.00,7.393247,25.01610,-0.000182,24.016595,-0.0078,1.354
3806.00,7.393957,25.01572,-0.000180,24.016365,-0.0078,1.354
3808.00,7.394750,25.01630,-0.000181,24.016159,-0.0078,1.353
3810.00,7.395506,25.01642,-0.000182,24.016755,-0.0078,1.354
3812.00,7.395479,25.01703,-0.000181,24.016311,-0.0078,1.354
3814.00,7.395401,25.01623,-0.000181,24.016624,-0.0078,1.354
3816.00,7.396086,25.01612,-0.000181,24.016541,-0.0079,1.353
3818.00,7.397037,25.01620,-0.000181,24.016608,-0.0078,1.354
3820.00,7.396917,25.01628,-0.000181,24.016102,-0.0078,1.354
3822.00,7.396824,25.01562,-0.000182,24.017032,-0.0078,1.354
3824.00,7.396765,25.01589,-0.000181,24.016730,-0.0078,1.353
3826.00,7.396280,25.01635,-0.000181,24.017136,-0.0078,1.354
3828.00,7.395343,25.01575,-0.000180,24.017292,-0.0078,1.354
3830.00,7.395371,25.01615,-0.000181,24.016721,-0.0077,1.355
3832.00,7.395447,25.01579,-0.000180,24.016527,-0.0078,1.354
3834.00,7.394734,25.01578,-0.000180,24.016436,-0.0078,1.354
3836.00,7.395153,25.01654,-0.000181,24.016907,-0.0077,1.354
3838.00,7.395448,25.01578,-0.000182,24.017234,-0.0078,1.354
3840.00,7.394881,25.01570,-0.000183,24.016518,-0.0078,1.355
3842.00,7.395076,25.01552,-0.000181,24.016992,-0.0078,1.354
3844.00,7.395386,25.01540,-0.000181,24.016605,-0.0078,1.354
3846.00,7.395385,25.01539,-0.000180,24.016280,-0.0078,1.354
3848.00,7.396113,25.01581,-0.000180,24.016449,-0.0078,1.354
3850.00,7.396623,25.01524,-0.000180,24.016808,-0.0078,1.354
3852.00,7.396171,25.01560,-0.000180,24.016639,-0.0078,1.355
3854.00,7.396078,25.01582,-0.000180,24.016637,-0.0078,1.354
3856.00,7.396788,25.01542,-0.000181,24.016829,-0.0078,1.355
3858.00,7.396374,25.01493,-0.000181,24.017290,-0.0078,1.354
3860.00,7.396580,25.01586,-0.000181,24.016539,-0.0078,1.354
3862.00,7.396590,25.01641,-0.000181,24.016920,-0.0078,1.355
3864.00,7.396214,25.01712,-0.000181,24.016595,-0.0078,1.355
3866.00,7.395524,25.01621,-0.000181,24.016969,-0.0078,1.354
3868.00,7.395530,25.01479,-0.000182,24.016586,-0.0078,1.354
3870.00,7.394526,25.01448,-0.000180,24.016568,-0.0078,1.353
3872.00,7.394017,25.01573,-0.000180,24.016692,-0.0078,1.354
3874.00,7.394514,25.01605,-0.000181,24.016876,-0.0078,1.354
3876.00,7.395052,25.01583,-0.000181,24.016240,-0.0078,1.354
3878.00,7.395859,25.01541,-0.000180,24.016766,-0.0078,1.354
3880.00,7.395725,25.01587,-0.000181,24.016987,-0.0078,1.354
3882.00,7.395139,25.01645,-0.000181,24.016751,-0.0078,1.355
3884.00,7.396368,25.01614,-0.000181,24.016817,-0.0078,1.354
3886.00,7.396235,25.01656,-0.000181,24.016452,-0.0078,1.354
3888.00,7.396297,25.01638,-0.000180,24.016711,-0.0078,1.354
3890.00,7.396642,25.01711,-0.000179,24.017060,-0.0078,1.354
3892.00,7.396977,25.01738,-0.000180,24.016766,-0.0078,1.355
3894.00,7.396976,25.01658,-0.000181,24.017315,-0.0078,1.355
3896.00,7.396791,25.01697,-0.000180,24.017241,-0.0078,1.354
3898.00,7.396476,25.01661,-0.000180,24.016171,-0.0078,1.354
3900.00,7.397160,25.01626,-0.000180,24.016392,-0.0078,1.354
3902.00,7.397394,25.01725,-0.000180,24.017509,-0.0078,1.354
3904.00,7.396965,25.01688,-0.000179,24.017244,-0.0078,1.354
3906.00,7.397015,25.01658,-0.000181,24.016866,-0.0078,1.354
3908.00,7.396615,25.01551,-0.000182,24.016882,-0.0078,1.354
3910.00,7.396354,25.01543,-0.000181,24.016779,-0.0078,1.354
3912.00,7.396436,25.01516,-0.000181,24.016746,-0.0078,1.355
3914.00,7.397009,25.01521,-0.000181,24.016744,-0.0078,1.355
3916.00,7.396931,25.01594,-0.000181,24.016895,-0.0078,1.355
3918.00,7.396775,25.01569,-0.000182,24.016293,-0.0078,1.354
3920.00,7.397162,25.01566,-0.000181,24.016701,-0.0078,1.354
3922.00,7.396881,25.01517,-0.000181,24.017072,-0.0078,1.355
3924.00,7.395733,25.01529,-0.000181,24.016403,-0.0078,1.354
3926.00,7.395367,25.01553,-0.000180,24.016672,-0.0078,1.354
3928.00,7.396061,25.01572,-0.000181,24.016668,-0.0078,1.355
3930.00,7.396532,25.01479,-0.000181,24.016896,-0.0078,1.355
3932.00,7.395995,25.01482,-0.000180,24.016405,-0.0078,1.354
3934.00,7.396311,25.01409,-0.000181,24.016588,-0.0078,1.354
3936.00,7.396181,25.01359,-0.000181,24.017029,-0.0078,1.355
3938.00,7.396412,25.01445,-0.000181,24.017257,-0.0078,1.355
3940.00,7.396933,25.01470,-0.000181,24.017045,-0.0078,1.355
3942.00,7.396119,25.01421,-0.000181,24.016360,-0.0078,1.354
3944.00,7.396445,25.01392,-0.000181,24.016639,-0.0078,1.354
3946.00,7.396509,25.01439,-0.000182,24.017524,-0.0078,1.354
3948.00,7.395152,25.01449,-0.000182,24.016842,-0.0078,1.355
3950.00,7.394871,25.01421,-0.000181,24.016991,-0.0078,1.355
3952.00,7.394382,25.01443,-0.000181,24.016639,-0.0078,1.355
3954.00,7.394080,25.01491,-0.000180,24.016135,-0.0078,1.354
3956.00,7.394861,25.01500,-0.000182,24.016931,-0.0078,1.354
3958.00,7.395858,25.01493,-0.000180,24.016927,-0.0078,1.354
3960.00,7.396413,25.01573,-0.000180,24.016820,-0.0078,1.354
3962.00,7.396946,25.01539,-0.000180,24.017263,-0.0078,1.355
3964.00,7.395564,25.01536,-0.000182,24.016915,-0.0078,1.355
3966.00,7.395597,25.01526,-0.000182,24.017253,-0.0078,1.355
3968.00,7.395880,25.01505,-0.000182,24.016639,-0.0078,1.355
3970.00,7.396115,25.01533,-0.000182,24.016541,-0.0078,1.355
3972.00,7.396543,25.01543,-0.000181,24.016969,-0.0078,1.355
3974.00,7.396131,25.01519,-0.000180,24.017466,-0.0078,1.355
3976.00,7.395918,25.01525,-0.000180,24.016450,-0.0078,1.354
3978.00,7.395781,25.01560,-0.000181,24.016641,-0.0078,1.355
3980.00,7.396349,25.01586,-0.000181,24.017324,-0.0078,1.355
3982.00,7.396647,25.01529,-0.000180,24.017043,-0.0078,1.355
3984.00,7.395958,25.01514,-0.000181,24.016450,-0.0078,1.354
3986.00,7.395642,25.01516,-0.000181,24.016556,-0.0078,1.355
3988.00,7.395911,25.01586,-0.000181,24.017357,-0.0078,1.355
3990.00,7.396048,25.01567,-0.000181,24.017563,-0.0078,1.354
3992.00,7.396890,25.01600,-0.000181,24.016663,-0.0078,1.354
3994.00,7.397513,25.01550,-0.000181,24.016280,-0.0078,1.355
3996.00,7.396821,25.01586,-0.000181,24.017185,-0.0078,1.355
3998.00,7.396929,25.01604,-0.000181,24.017270,-0.0078,1.355
4000.00,7.397642,25.01633,-0.000181,24.016663,-0.0078,1.355
4002.00,7.397459,25.01636,-0.000182,24.017228,-0.0078,1.355
4004.00,7.396769,25.01580,-0.000181,24.016991,-0.0078,1.354
4006.00,7.397004,25.01496,-0.000180,24.016666,-0.0078,1.355
4008.00,7.396829,25.01539,-0.000180,24.016536,-0.0078,1.355
4010.00,7.396626,25.01597,-0.000180,24.016200,-0.0078,1.355
4012.00,7.396582,25.01540,-0.000180,24.016933,-0.0078,1.355
4014.00,7.396810,25.01630,-0.000182,24.016570,-0.0078,1.355
4016.00,7.397029,25.01745,-0.000181,24.016396,-0.0078,1.355
4018.00,7.396458,25.01694,-0.000180,24.016793,-0.0078,1.355
4020.00,7.396089,25.01637,-0.000181,24.016340,-0.0078,1.355
4022.00,7.395956,25.01659,-0.000180,24.017025,-0.0078,1.355
4024.00,7.395760,25.01706,-0.000180,24.017183,-0.0078,1.354
4026.00,7.395811,25.01732,-0.000181,24.016628,-0.0078,1.355
4028.00,7.396488,25.01744,-0.000181,24.017366,-0.0078,1.356
4030.00,7.396971,25.01810,-0.000180,24.016818,-0.0078,1.355
4032.00,7.397692,25.01805,-0.000180,24.016362,-0.0078,1.355
4034.00,7.397654,25.01761,-0.000179,24.016681,-0.0078,1.355
4036.00,7.397263,25.01753,-0.000179,24.016844,-0.0078,1.355
4038.00,7.397486,25.01776,-0.000180,24.016561,-0.0078,1.355
4040.00,7.398082,25.01651,-0.000181,24.017079,-0.0078,1.355
4042.00,7.397877,25.01671,-0.000181,24.017600,-0.0078,1.355
4044.00,7.397522,25.01647,-0.000180,24.016983,-0.0078,1.356
4046.00,7.397244,25.01649,-0.000181,24.017587,-0.0078,1.355
4048.00,7.396454,25.01712,-0.000181,24.017012,-0.0078,1.355
4050.00,7.395827,25.01653,-0.000181,24.016954,-0.0078,1.355
4052.00,7.395497,25.01677,-0.000178,24.017257,-0.0078,1.354
4054.00,7.395889,25.01756,-0.000180,24.017141,-0.0078,1.355
4056.00,7.395990,25.01736,-0.000181,24.017228,-0.0078,1.356
4058.00,7.395697,25.01735,-0.000179,24.016969,-0.0078,1.355
4060.00,7.395790,25.01746,-0.000179,24.015936,-0.0078,1.355
4062.00,7.396587,25.01726,-0.000180,24.016967,-0.0078,1.356
4064.00,7.397525,25.01809,-0.000180,24.017422,-0.0077,1.355
4066.00,7.397645,25.01787,-0.000180,24.017195,-0.0078,1.355
4068.00,7.396517,25.01900,-0.000179,24.016898,-0.0077,1.355
4070.00,7.396942,25.01920,-0.000180,24.016755,-0.0078,1.355
4072.00,7.397508,25.01942,-0.000181,24.016895,-0.0078,1.355
4074.00,7.397059,25.01779,-0.000181,24.017128,-0.0078,1.356
4076.00,7.397012,25.01844,-0.000181,24.017504,-0.0078,1.355
4078.00,7.397610,25.01916,-0.000180,24.016822,-0.0078,1.355
4080.00,7.397381,25.01831,-0.000180,24.017009,-0.0078,1.355
4082.00,7.397243,25.01771,-0.000180,24.016641,-0.0078,1.355
4084.00,7.397091,25.01869,-0.000180,24.017457,-0.0078,1.355
4086.00,7.397661,25.01902,-0.000180,24.017647,-0.0078,1.355
4088.00,7.398570,25.01898,-0.000180,24.016938,-0.0078,1.356
4090.00,7.399330,25.01882,-0.000180,24.016936,-0.0078,1.356
4092.00,7.399630,25.01889,-0.000179,24.017377,-0.0078,1.356
4094.00,7.399309,25.01899,-0.000180,24.017125,-0.0078,1.355
4096.00,7.398537,25.01840,-0.000181,24.016953,-0.0078,1.355
4098.00,7.398792,25.01910,-0.000181,24.017199,-0.0078,1.355
4100.00,7.398424,25.01902,-0.000181,24.017243,-0.0078,1.356
4102.00,7.398908,25.01841,-0.000180,24.016862,-0.0078,1.355
4104.00,7.398406,25.01838,-0.000179,24.017203,-0.0078,1.356
4106.00,7.397958,25.01820,-0.000180,24.017408,-0.0078,1.355
4108.00,7.398271,25.01759,-0.000180,24.017406,-0.0078,1.355
4110.00,7.398861,25.01715,-0.000180,24.016728,-0.0078,1.355
4112.00,7.399075,25.01716,-0.000180,24.017259,-0.0078,1.355
4114.00,7.399805,25.01744,-0.000180,24.017509,-0.0078,1.355
4116.00,7.399643,25.01792,-0.000180,24.016927,-0.0078,1.355
4118.00,7.399200,25.01733,-0.000181,24.016927,-0.0078,1.356
4120.00,7.398764,25.01683,-0.000179,24.016307,-0.0078,1.355
4122.00,7.398091,25.01794,-0.000179,24.016916,-0.0077,1.356
4124.00,7.397956,25.01875,-0.000180,24.017154,-0.0078,1.356
4126.00,7.397919,25.01746,-0.000179,24.016385,-0.0077,1.355
4128.00,7.397682,25.01823,-0.000179,24.017447,-0.0077,1.356
4130.00,7.397828,25.01873,-0.000179,24.017025,-0.0078,1.356
4132.00,7.398633,25.01722,-0.000179,24.016846,-0.0077,1.356
4134.00,7.398210,25.01722,-0.000180,24.017081,-0.0077,1.356
4136.00,7.398009,25.01744,-0.000179,24.017195,-0.0077,1.356
4138.00,7.398403,25.01793,-0.000179,24.017031,-0.0077,1.355
4140.00,7.398904,25.01803,-0.000180,24.017569,-0.0077,1.355
4142.00,7.398801,25.01775,-0.000179,24.017188,-0.0077,1.356
4144.00,7.398614,25.01714,-0.000180,24.017156,-0.0077,1.356
4146.00,7.398119,25.01765,-0.000180,24.017518,-0.0077,1.355
4148.00,7.397796,25.01755,-0.000180,24.016902,-0.0078,1.355
4150.00,7.398108,25.01702,-0.000178,24.017023,-0.0077,1.355
4152.00,7.398263,25.01821,-0.000179,24.017854,-0.0078,1.355
4154.00,7.399397,25.01806,-0.000180,24.017061,-0.0077,1.356
4156.00,7.399079,25.01748,-0.000181,24.017232,-0.0077,1.356
4158.00,7.398799,25.01746,-0.000180,24.017823,-0.0078,1.357
4160.00,7.399061,25.01704,-0.000181,24.017366,-0.0077,1.356
4162.00,7.398883,25.01770,-0.000180,24.016610,-0.0078,1.356
4164.00,7.399284,25.01825,-0.000180,24.017234,-0.0077,1.356
4166.00,7.399460,25.01831,-0.000180,24.017417,-0.0078,1.356
4168.00,7.398957,25.01892,-0.000179,24.017562,-0.0078,1.355
4170.00,7.398852,25.01859,-0.000179,24.017489,-0.0078,1.355
4172.00,7.397974,25.01741,-0.000178,24.017614,-0.0077,1.356
4174.00,7.398509,25.01729,-0.000179,24.017099,-0.0078,1.356
4176.00,7.398949,25.01721,-0.000179,24.017243,-0.0077,1.355
4178.00,7.398973,25.01757,-0.000180,24.017491,-0.0078,1.356
4180.00,7.398357,25.01695,-0.000179,24.017036,-0.0078,1.356
4182.00,7.398564,25.01784,-0.000180,24.017591,-0.0077,1.356
4184.00,7.398885,25.01758,-0.000180,24.017362,-0.0077,1.356
4186.00,7.399728,25.01754,-0.000179,24.016831,-0.0077,1.355
4188.00,7.399532,25.01684,-0.000179,24.017473,-0.0077,1.356
4190.00,7.398853,25.01744,-0.000179,24.016891,-0.0077,1.356
4192.00,7.399596,25.01755,-0.000179,24.017018,-0.0077,1.356
4194.00,7.399767,25.01735,-0.000179,24.017101,-0.0077,1.356
4196.00,7.398867,25.01717,-0.000179,24.017397,-0.0078,1.355
4198.00,7.399004,25.01709,-0.000179,24.017408,-0.0078,1.355
4200.00,7.399603,25.01675,-0.000178,24.017652,-0.0077,1.356
4202.00,7.399568,25.01840,-0.000178,24.017935,-0.0077,1.356
@7,12.0000,24.0
4204.00,7.399001,25.01761,-0.000179,24.017623,-0.0077,1.356
4206.00,7.394744,25.01732,-0.000179,24.017507,-0.0078,1.356
4208.00,7.385785,25.01839,-0.000178,24.017665,-0.0078,1.354
4210.00,7.375906,25.01775,-0.000178,24.017580,-0.0078,1.354
4212.00,7.365906,25.01733,-0.000178,24.017259,-0.0078,1.355
4214.00,7.355201,25.01714,-0.000179,24.017431,-0.0077,1.355
4216.00,7.345513,25.01750,-0.000179,24.018218,-0.0077,1.355
4218.00,7.337489,25.01717,-0.000179,24.017656,-0.0077,1.357
4220.00,7.328463,25.01751,-0.000181,24.017141,-0.0077,1.357
4222.00,7.319107,25.01795,-0.000180,24.017134,-0.0078,1.357
4224.00,7.310265,25.01714,-0.000181,24.017884,-0.0078,1.357
4226.00,7.301831,25.01770,-0.000181,24.017230,-0.0077,1.357
4228.00,7.295392,25.01730,-0.000183,24.017105,-0.0077,1.357
4230.00,7.294669,25.01745,-0.000182,24.017779,-0.0078,1.357
4232.00,7.297676,25.01831,-0.000181,24.018187,-0.0078,1.358
4234.00,7.301599,25.01830,-0.000181,24.017288,-0.0078,1.358
4236.00,7.306592,25.01717,-0.000180,24.017449,-0.0077,1.358
4238.00,7.311936,25.01720,-0.000180,24.017870,-0.0077,1.357
4240.00,7.316589,25.01799,-0.000179,24.017547,-0.0077,1.357
4242.00,7.321185,25.01862,-0.000179,24.017589,-0.0078,1.357
4244.00,7.326910,25.01843,-0.000179,24.017979,-0.0078,1.357
4246.00,7.330307,25.01748,-0.000179,24.017540,-0.0078,1.357
4248.00,7.332383,25.01669,-0.000179,24.016949,-0.0077,1.356
4250.00,7.334177,25.01723,-0.000181,24.017734,-0.0078,1.356
4252.00,7.337441,25.01712,-0.000179,24.017776,-0.0078,1.356
4254.00,7.340186,25.01748,-0.000179,24.017101,-0.0078,1.357
4256.00,7.343146,25.01724,-0.000180,24.017612,-0.0078,1.357
4258.00,7.346649,25.01769,-0.000180,24.017790,-0.0078,1.356
4260.00,7.349922,25.01705,-0.000180,24.017621,-0.0077,1.356
4262.00,7.352754,25.01787,-0.000180,24.016336,-0.0078,1.356
4264.00,7.355063,25.01785,-0.000180,24.017076,-0.0077,1.357
4266.00,7.357880,25.01699,-0.000180,24.016429,-0.0078,1.357
4268.00,7.361350,25.01665,-0.000180,24.017399,-0.0078,1.357
4270.00,7.365301,25.01661,-0.000181,24.017301,-0.0078,1.356
4272.00,7.369494,25.01636,-0.000180,24.017529,-0.0078,1.356
4274.00,7.373765,25.01635,-0.000178,24.017400,-0.0077,1.356
4276.00,7.377712,25.01737,-0.000178,24.017728,-0.0078,1.356
4278.00,7.381673,25.01731,-0.000177,24.017212,-0.0077,1.356
4280.00,7.385652,25.01766,-0.000178,24.017915,-0.0077,1.357
4282.00,7.388314,25.01724,-0.000179,24.016940,-0.0077,1.357
4284.00,7.389952,25.01672,-0.000180,24.017119,-0.0077,1.356
4286.00,7.390888,25.01709,-0.000179,24.017476,-0.0077,1.357
4288.00,7.393167,25.01709,-0.000180,24.017368,-0.0077,1.357
4290.00,7.395190,25.01648,-0.000179,24.018218,-0.0077,1.357
4292.00,7.395535,25.01729,-0.000179,24.017743,-0.0077,1.357
4294.00,7.396019,25.01688,-0.000180,24.017743,-0.0077,1.356
4296.00,7.396297,25.01602,-0.000178,24.017502,-0.0077,1.356
4298.00,7.397032,25.01670,-0.000180,24.016846,-0.0078,1.356
4300.00,7.397548,25.01613,-0.000180,24.017174,-0.0077,1.356
4302.00,7.398251,25.01654,-0.000180,24.017395,-0.0077,1.356
4304.00,7.399209,25.01692,-0.000178,24.017386,-0.0078,1.356
4306.00,7.400177,25.01734,-0.000178,24.018075,-0.0077,1.356
4308.00,7.401189,25.01757,-0.000178,24.017534,-0.0078,1.357
4310.00,7.401866,25.01735,-0.000178,24.017168,-0.0078,1.357
4312.00,7.400881,25.01704,-0.000179,24.017620,-0.0077,1.357
4314.00,7.400623,25.01750,-0.000180,24.017177,-0.0078,1.356
4316.00,7.400682,25.01736,-0.000178,24.017219,-0.0077,1.356
4318.00,7.401322,25.01749,-0.000179,24.017950,-0.0077,1.357
4320.00,7.401407,25.01824,-0.000178,24.017727,-0.0077,1.357
4322.00,7.402051,25.01773,-0.000178,24.017455,-0.0077,1.357
4324.00,7.401877,25.01746,-0.000179,24.017915,-0.0077,1.357
4326.00,7.402380,25.01729,-0.000178,24.017391,-0.0077,1.357
4328.00,7.402773,25.01755,-0.000178,24.016982,-0.0077,1.357
4330.00,7.402165,25.01784,-0.000179,24.017321,-0.0077,1.356
4332.00,7.401255,25.01755,-0.000177,24.017330,-0.0077,1.356
4334.00,7.402669,25.01694,-0.000178,24.018042,-0.0077,1.356
4336.00,7.402478,25.01650,-0.000180,24.018562,-0.0077,1.357
4338.00,7.401799,25.01699,-0.000180,24.017710,-0.0077,1.357
4340.00,7.401115,25.01826,-0.000179,24.017538,-0.0077,1.357
4342.00,7.399941,25.01842,-0.000178,24.017953,-0.0078,1.356
4344.00,7.400013,25.01852,-0.000178,24.017953,-0.0077,1.357
4346.00,7.399914,25.01858,-0.000179,24.018254,-0.0077,1.356
4348.00,7.400203,25.01860,-0.000179,24.016920,-0.0077,1.357
4350.00,7.399785,25.01835,-0.000179,24.017085,-0.0077,1.356
4352.00,7.399877,25.01784,-0.000177,24.017273,-0.0077,1.356
4354.00,7.399900,25.01831,-0.000179,24.017708,-0.0077,1.357
4356.00,7.401415,25.01899,-0.000176,24.018006,-0.0077,1.356
4358.00,7.401809,25.01825,-0.000178,24.017957,-0.0077,1.357
4360.00,7.400856,25.01821,-0.000178,24.017951,-0.0077,1.356
4362.00,7.401625,25.01916,-0.000178,24.017979,-0.0077,1.357
4364.00,7.401398,25.01884,-0.000178,24.017748,-0.0078,1.357
4366.00,7.401689,25.01894,-0.000179,24.017968,-0.0078,1.357
4368.00,7.401268,25.01801,-0.000178,24.018075,-0.0077,1.357
4370.00,7.401074,25.01839,-0.000178,24.017957,-0.0077,1.357
4372.00,7.400043,25.01849,-0.000178,24.017232,-0.0077,1.356
4374.00,7.399278,25.01831,-0.000178,24.017897,-0.0077,1.357
4376.00,7.399929,25.01803,-0.000178,24.018057,-0.0077,1.357
4378.00,7.399992,25.01782,-0.000178,24.017988,-0.0077,1.357
4380.00,7.399542,25.01868,-0.000179,24.018173,-0.0077,1.357
4382.00,7.400272,25.01923,-0.000178,24.017732,-0.0077,1.357
4384.00,7.400513,25.01798,-0.000179,24.017538,-0.0077,1.357
4386.00,7.400148,25.01785,-0.000178,24.017817,-0.0077,1.357
4388.00,7.399654,25.01806,-0.000177,24.017266,-0.0077,1.356
4390.00,7.399335,25.01915,-0.000177,24.017924,-0.0077,1.357
4392.00,7.398281,25.01915,-0.000178,24.017935,-0.0077,1.357
4394.00,7.398375,25.01834,-0.000178,24.017966,-0.0077,1.356
4396.00,7.398961,25.01811,-0.000178,24.017886,-0.0077,1.357
4398.00,7.398575,25.01813,-0.000179,24.017458,-0.0077,1.358
4400.00,7.398581,25.01758,-0.000179,24.017699,-0.0078,1.357
4402.00,7.399352,25.01793,-0.000178,24.018004,-0.0077,1.357
4404.00,7.399399,25.01860,-0.000179,24.018109,-0.0077,1.357
4406.00,7.399054,25.01818,-0.000178,24.018129,-0.0077,1.357
4408.00,7.398979,25.01853,-0.000177,24.017486,-0.0077,1.357
4410.00,7.398713,25.01841,-0.000178,24.017301,-0.0077,1.357
4412.00,7.397835,25.01789,-0.000178,24.017239,-0.0077,1.358
4414.00,7.398799,25.01789,-0.000178,24.017558,-0.0077,1.357
4416.00,7.398713,25.01770,-0.000179,24.017902,-0.0077,1.357
4418.00,7.398905,25.01755,-0.000179,24.017685,-0.0077,1.356
4420.00,7.400119,25.01793,-0.000178,24.018104,-0.0077,1.358
4422.00,7.400298,25.01790,-0.000179,24.018338,-0.0077,1.357
4424.00,7.400700,25.01810,-0.000177,24.017823,-0.0077,1.357
4426.00,7.400809,25.01838,-0.000177,24.017723,-0.0077,1.357
4428.00,7.399871,25.01936,-0.000177,24.018080,-0.0077,1.357
4430.00,7.399831,25.01866,-0.000177,24.018606,-0.0077,1.357
4432.00,7.399895,25.01849,-0.000178,24.018299,-0.0077,1.358
4434.00,7.399514,25.01839,-0.000178,24.017908,-0.0077,1.358
4436.00,7.399923,25.01795,-0.000178,24.017794,-0.0077,1.358
4438.00,7.400268,25.01822,-0.000178,24.017892,-0.0077,1.357
4440.00,7.400191,25.01857,-0.000178,24.017821,-0.0077,1.358
4442.00,7.400119,25.01870,-0.000177,24.018069,-0.0077,1.357
4444.00,7.401296,25.01882,-0.000177,24.018434,-0.0077,1.358
4446.00,7.400686,25.01874,-0.000178,24.018002,-0.0077,1.358
4448.00,7.400651,25.01893,-0.000178,24.017480,-0.0077,1.357
4450.00,7.401063,25.01846,-0.000179,24.018087,-0.0077,1.357
4452.00,7.399971,25.01837,-0.000179,24.018187,-0.0077,1.358
4454.00,7.400129,25.01952,-0.000178,24.017116,-0.0077,1.358
4456.00,7.401416,25.01867,-0.000178,24.017603,-0.0077,1.357
4458.00,7.401890,25.01817,-0.000178,24.018011,-0.0077,1.358
4460.00,7.401170,25.01799,-0.000179,24.018062,-0.0077,1.358
4462.00,7.401158,25.01728,-0.000179,24.017500,-0.0077,1.358
4464.00,7.400290,25.01844,-0.000179,24.017446,-0.0077,1.357
4466.00,7.400202,25.01887,-0.000178,24.017738,-0.0077,1.357
4468.00,7.400647,25.01792,-0.000179,24.017487,-0.0077,1.357
4470.00,7.401047,25.01936,-0.000179,24.018125,-0.0077,1.357
4472.00,7.400531,25.01889,-0.000180,24.018109,-0.0077,1.357
4474.00,7.400608,25.01803,-0.000177,24.017466,-0.0077,1.358
4476.00,7.399954,25.01816,-0.000177,24.017837,-0.0077,1.358
4478.00,7.399853,25.01895,-0.000177,24.018590,-0.0077,1.358
4480.00,7.399500,25.01854,-0.000177,24.017777,-0.0077,1.357
4482.00,7.399250,25.01922,-0.000177,24.017966,-0.0077,1.357
4484.00,7.399067,25.01961,-0.000178,24.018359,-0.0077,1.357
4486.00,7.399479,25.01982,-0.000180,24.018657,-0.0077,1.358
4488.00,7.399872,25.02016,-0.000179,24.017984,-0.0078,1.358
4490.00,7.399489,25.02001,-0.000179,24.017516,-0.0077,1.358
4492.00,7.400010,25.01989,-0.000179,24.018026,-0.0077,1.358
4494.00,7.399916,25.02024,-0.000177,24.018783,-0.0077,1.358
4496.00,7.400348,25.02045,-0.000177,24.018020,-0.0077,1.357
4498.00,7.400711,25.01940,-0.000176,24.018724,-0.0077,1.358
4500.00,7.400198,25.02022,-0.000177,24.018441,-0.0077,1.358
4502.00,7.401145,25.02025,-0.000177,24.017926,-0.0077,1.357
4504.00,7.401699,25.02063,-0.000177,24.017857,-0.0077,1.357
4506.00,7.401281,25.02033,-0.000178,24.018162,-0.0077,1.358
4508.00,7.401109,25.02012,-0.000177,24.018658,-0.0077,1.358
4510.00,7.400302,25.01961,-0.000178,24.018193,-0.0078,1.358
4512.00,7.400443,25.01964,-0.000178,24.018595,-0.0077,1.358
4514.00,7.401269,25.01956,-0.000177,24.017879,-0.0077,1.357
4516.00,7.401142,25.01919,-0.000177,24.017313,-0.0077,1.358
4518.00,7.400081,25.01883,-0.000178,24.018327,-0.0077,1.358
4520.00,7.399703,25.01928,-0.000178,24.017707,-0.0077,1.359
4522.00,7.400191,25.01904,-0.000179,24.017808,-0.0077,1.359
4524.00,7.401150,25.01980,-0.000179,24.017989,-0.0077,1.358
4526.00,7.401281,25.01951,-0.000179,24.017950,-0.0077,1.358
4528.00,7.400916,25.01995,-0.000178,24.017500,-0.0077,1.358
4530.00,7.400240,25.01901,-0.000178,24.017518,-0.0077,1.358
4532.00,7.401386,25.01894,-0.000177,24.018439,-0.0077,1.357
4534.00,7.401904,25.02002,-0.000178,24.017451,-0.0077,1.359
4536.00,7.401522,25.01951,-0.000179,24.017426,-0.0077,1.358
4538.00,7.401322,25.01907,-0.000178,24.018379,-0.0077,1.358
4540.00,7.400608,25.01997,-0.000179,24.017892,-0.0077,1.359
4542.00,7.400932,25.01914,-0.000178,24.017679,-0.0077,1.358
4544.00,7.400206,25.01913,-0.000178,24.018091,-0.0077,1.358
4546.00,7.400382,25.01928,-0.000179,24.017979,-0.0077,1.359
4548.00,7.401207,25.02004,-0.000178,24.017616,-0.0077,1.359
4550.00,7.400311,25.01978,-0.000178,24.017899,-0.0077,1.358
4552.00,7.400217,25.01929,-0.000178,24.017843,-0.0077,1.358
4554.00,7.400738,25.01863,-0.000179,24.018252,-0.0077,1.358
4556.00,7.401145,25.01923,-0.000176,24.018512,-0.0077,1.357
4558.00,7.400854,25.02024,-0.000177,24.017859,-0.0077,1.359
4560.00,7.399695,25.01931,-0.000177,24.017538,-0.0077,1.359
4562.00,7.400132,25.02001,-0.000178,24.017406,-0.0077,1.359
4564.00,7.401899,25.02008,-0.000178,24.018102,-0.0077,1.359
4566.00,7.402000,25.01997,-0.000178,24.017930,-0.0077,1.359
4568.00,7.402012,25.02042,-0.000179,24.017922,-0.0077,1.358
4570.00,7.402066,25.01967,-0.000177,24.017719,-0.0077,1.358
4572.00,7.401265,25.01906,-0.000178,24.018521,-0.0077,1.359
4574.00,7.401300,25.01941,-0.000178,24.018249,-0.0077,1.359
4576.00,7.401324,25.01961,-0.000178,24.018018,-0.0077,1.358
4578.00,7.400987,25.01941,-0.000179,24.017873,-0.0077,1.358
4580.00,7.400787,25.01901,-0.000178,24.018283,-0.0078,1.358
4582.00,7.401666,25.01864,-0.000178,24.017933,-0.0077,1.358
4584.00,7.401013,25.01887,-0.000179,24.017525,-0.0077,1.359
4586.00,7.399843,25.01830,-0.000179,24.018173,-0.0077,1.359
4588.00,7.400241,25.01863,-0.000179,24.018046,-0.0077,1.358
4590.00,7.400371,25.01889,-0.000179,24.018189,-0.0078,1.359
4592.00,7.400160,25.01824,-0.000178,24.017819,-0.0077,1.359
4594.00,7.400283,25.01785,-0.000178,24.017826,-0.0077,1.359
4596.00,7.400538,25.01925,-0.000179,24.017692,-0.0077,1.359
4598.00,7.399867,25.01953,-0.000178,24.017438,-0.0077,1.359
4600.00,7.399717,25.01910,-0.000177,24.017757,-0.0077,1.358
4602.00,7.400070,25.01892,-0.000177,24.018434,-0.0077,1.359
4604.00,7.400911,25.01909,-0.000178,24.018124,-0.0077,1.359
4606.00,7.401841,25.01843,-0.000178,24.017339,-0.0077,1.359
4608.00,7.401423,25.01835,-0.000178,24.017999,-0.0077,1.358
4610.00,7.400910,25.01854,-0.000178,24.018029,-0.0077,1.359
4612.00,7.400856,25.01882,-0.000178,24.017652,-0.0077,1.359
4614.00,7.400499,25.01940,-0.000179,24.017520,-0.0077,1.359
4616.00,7.400042,25.01947,-0.000178,24.017705,-0.0077,1.359
4618.00,7.400292,25.01969,-0.000178,24.018463,-0.0077,1.359
4620.00,7.400298,25.01960,-0.000179,24.018006,-0.0077,1.358
4622.00,7.401100,25.02031,-0.000176,24.018653,-0.0077,1.358
4624.00,7.400318,25.02020,-0.000177,24.017745,-0.0077,1.359
4626.00,7.400413,25.01970,-0.000177,24.017951,-0.0077,1.359
4628.00,7.400615,25.01903,-0.000178,24.017841,-0.0077,1.359
4630.00,7.400009,25.01858,-0.000177,24.018158,-0.0077,1.359
4632.00,7.400951,25.01874,-0.000177,24.019106,-0.0077,1.359
4634.00,7.401458,25.01865,-0.000178,24.018086,-0.0077,1.359
4636.00,7.401781,25.01913,-0.000177,24.017957,-0.0077,1.359
4638.00,7.401752,25.01867,-0.000177,24.017964,-0.0077,1.359
4640.00,7.401235,25.01865,-0.000177,24.018323,-0.0077,1.360
4642.00,7.401678,25.01874,-0.000177,24.018183,-0.0076,1.359
4644.00,7.402730,25.01805,-0.000177,24.018258,-0.0077,1.359
4646.00,7.402567,25.01804,-0.000177,24.018125,-0.0077,1.359
4648.00,7.402027,25.01888,-0.000178,24.018234,-0.0077,1.360
4650.00,7.401211,25.01969,-0.000178,24.017797,-0.0077,1.360
4652.00,7.401773,25.01949,-0.000177,24.018410,-0.0077,1.359
4654.00,7.401518,25.01879,-0.000177,24.018731,-0.0077,1.358
4656.00,7.401539,25.01785,-0.000176,24.018553,-0.0077,1.359
4658.00,7.401188,25.01880,-0.000177,24.017770,-0.0077,1.359
4660.00,7.401602,25.01856,-0.000178,24.017676,-0.0077,1.359
4662.00,7.401706,25.01844,-0.000178,24.018414,-0.0077,1.360
4664.00,7.403084,25.01902,-0.000178,24.017721,-0.0077,1.360
4666.00,7.402700,25.01871,-0.000179,24.017743,-0.0077,1.359
4668.00,7.402600,25.01798,-0.000178,24.017244,-0.0077,1.359
4670.00,7.402577,25.01823,-0.000177,24.017950,-0.0077,1.359
4672.00,7.401506,25.01893,-0.000178,24.017884,-0.0077,1.360
4674.00,7.400624,25.01894,-0.000179,24.017743,-0.0077,1.360
4676.00,7.401388,25.01840,-0.000179,24.017592,-0.0077,1.359
4678.00,7.401404,25.01788,-0.000178,24.017959,-0.0077,1.359
4680.00,7.402146,25.01757,-0.000177,24.017732,-0.0077,1.359
4682.00,7.402170,25.01731,-0.000177,24.018153,-0.0077,1.359
4684.00,7.401991,25.01834,-0.000178,24.017919,-0.0077,1.359
4686.00,7.401377,25.01880,-0.000178,24.017984,-0.0077,1.359
4688.00,7.401374,25.01828,-0.000177,24.017997,-0.0077,1.360
4690.00,7.401703,25.01796,-0.000179,24.017906,-0.0078,1.359
4692.00,7.401879,25.01809,-0.000178,24.018223,-0.0077,1.359
4694.00,7.401049,25.01859,-0.000177,24.018229,-0.0077,1.359
4696.00,7.401160,25.01899,-0.000178,24.017837,-0.0077,1.359
4698.00,7.401921,25.01911,-0.000177,24.018069,-0.0077,1.360
4700.00,7.402463,25.01890,-0.000178,24.017542,-0.0077,1.360
4702.00,7.402169,25.01788,-0.000179,24.018078,-0.0077,1.359
4704.00,7.402862,25.01707,-0.000178,24.018162,-0.0077,1.359
4706.00,7.403255,25.01809,-0.000178,24.017883,-0.0077,1.360
4708.00,7.403640,25.01813,-0.000178,24.018247,-0.0077,1.360
4710.00,7.403439,25.01810,-0.000177,24.017781,-0.0077,1.360
4712.00,7.402841,25.01831,-0.000177,24.017582,-0.0077,1.359
4714.00,7.402871,25.01780,-0.000177,24.017069,-0.0077,1.359
4716.00,7.403378,25.01711,-0.000178,24.017609,-0.0077,1.360
4718.00,7.402680,25.01687,-0.000178,24.018657,-0.0077,1.360
4720.00,7.403096,25.01763,-0.000179,24.017810,-0.0077,1.360
4722.00,7.402659,25.01846,-0.000178,24.017989,-0.0077,1.360
4724.00,7.402654,25.01857,-0.000178,24.017698,-0.0077,1.360
4726.00,7.402587,25.01879,-0.000179,24.018008,-0.0077,1.360
4728.00,7.403060,25.01892,-0.000177,24.017732,-0.0077,1.360
4730.00,7.403378,25.01787,-0.000178,24.017979,-0.0077,1.360
4732.00,7.403250,25.01766,-0.000177,24.018584,-0.0077,1.360
4734.00,7.403472,25.01862,-0.000176,24.017404,-0.0077,1.359
4736.00,7.402766,25.01894,-0.000178,24.017331,-0.0077,1.360
4738.00,7.401414,25.01891,-0.000179,24.017803,-0.0077,1.360
4740.00,7.402147,25.01890,-0.000177,24.017834,-0.0078,1.360
4742.00,7.402276,25.01889,-0.000178,24.017922,-0.0078,1.359
4744.00,7.401557,25.01837,-0.000178,24.017455,-0.0077,1.359
4746.00,7.401178,25.01860,-0.000178,24.017333,-0.0077,1.359
4748.00,7.401840,25.01927,-0.000177,24.017879,-0.0077,1.359
4750.00,7.402223,25.01870,-0.000178,24.017864,-0.0077,1.360
4752.00,7.402505,25.01918,-0.000178,24.017728,-0.0077,1.360
4754.00,7.402901,25.01928,-0.000178,24.017154,-0.0077,1.360
4756.00,7.403570,25.01946,-0.000178,24.017663,-0.0077,1.360
4758.00,7.402550,25.01942,-0.000178,24.017991,-0.0077,1.360
4760.00,7.402167,25.02014,-0.000177,24.018270,-0.0077,1.359
4762.00,7.402807,25.02008,-0.000175,24.018116,-0.0077,1.360
4764.00,7.401842,25.01997,-0.000176,24.017393,-0.0077,1.360
4766.00,7.402108,25.01909,-0.000177,24.017881,-0.0077,1.360
4768.00,7.401835,25.01849,-0.000177,24.017921,-0.0077,1.361
4770.00,7.401919,25.01872,-0.000178,24.017790,-0.0077,1.360
4772.00,7.402329,25.01787,-0.000176,24.018022,-0.0077,1.359
4774.00,7.402493,25.01850,-0.000176,24.018312,-0.0077,1.360
4776.00,7.402496,25.01817,-0.000177,24.018725,-0.0077,1.361
4778.00,7.402188,25.01821,-0.000180,24.018432,-0.0077,1.360
4780.00,7.402742,25.01845,-0.000178,24.018361,-0.0077,1.360
4782.00,7.401983,25.01783,-0.000178,24.018419,-0.0077,1.360
4784.00,7.402464,25.01833,-0.000178,24.018234,-0.0077,1.360
4786.00,7.403124,25.01878,-0.000178,24.017864,-0.0077,1.360
4788.00,7.402101,25.01942,-0.000178,24.018031,-0.0077,1.360
4790.00,7.402299,25.01876,-0.000178,24.017835,-0.0077,1.360
4792.00,7.402363,25.01828,-0.000178,24.017641,-0.0077,1.360
4794.00,7.402474,25.01916,-0.000178,24.017959,-0.0077,1.360
4796.00,7.402202,25.01923,-0.000178,24.017674,-0.0077,1.360
4798.00,7.402823,25.01817,-0.000179,24.018687,-0.0077,1.360
4800.00,7.402928,25.01834,-0.000177,24.018241,-0.0078,1.361
4802.00,7.403225,25.01873,-0.000178,24.017723,-0.0077,1.360
@8,12.0000,24.0
4804.00,7.403454,25.01880,-0.000179,24.018546,-0.0077,1.361
4806.00,7.399769,25.01890,-0.000178,24.018064,-0.0077,1.360
4808.00,7.390196,25.01845,-0.000177,24.018113,-0.0077,1.359
4810.00,7.381106,25.01880,-0.000176,24.017428,-0.0077,1.359
4812.00,7.370981,25.01906,-0.000178,24.017638,-0.0077,1.359
4814.00,7.362128,25.01918,-0.000179,24.017491,-0.0077,1.360
4816.00,7.353426,25.01864,-0.000178,24.017609,-0.0077,1.360
4818.00,7.344982,25.01914,-0.000178,24.018417,-0.0078,1.360
4820.00,7.337474,25.01954,-0.000178,24.017199,-0.0077,1.362
4822.00,7.330159,25.01856,-0.000180,24.018009,-0.0077,1.362
4824.00,7.323149,25.01903,-0.000179,24.018169,-0.0077,1.362
4826.00,7.316100,25.01967,-0.000178,24.018202,-0.0077,1.362
4828.00,7.309144,25.02010,-0.000180,24.018787,-0.0077,1.362
4830.00,7.307084,25.01941,-0.000180,24.018470,-0.0077,1.362
4832.00,7.311285,25.02007,-0.000180,24.017638,-0.0077,1.363
4834.00,7.316450,25.02019,-0.000180,24.017984,-0.0077,1.363
4836.00,7.321712,25.01952,-0.000179,24.018590,-0.0077,1.363
4838.00,7.326755,25.01980,-0.000181,24.017534,-0.0077,1.362
4840.00,7.331870,25.01975,-0.000180,24.017669,-0.0077,1.362
4842.00,7.336272,25.01979,-0.000180,24.017960,-0.0078,1.361
4844.00,7.339917,25.01999,-0.000178,24.017573,-0.0077,1.360
4846.00,7.344496,25.01942,-0.000179,24.017518,-0.0077,1.361
4848.00,7.347351,25.01959,-0.000179,24.017761,-0.0077,1.361
4850.00,7.349629,25.01946,-0.000179,24.017774,-0.0078,1.361
4852.00,7.352269,25.01939,-0.000179,24.017534,-0.0077,1.361
4854.00,7.354155,25.01966,-0.000179,24.018116,-0.0077,1.361
4856.00,7.356881,25.01974,-0.000179,24.017495,-0.0077,1.361
4858.00,7.359149,25.01994,-0.000179,24.018008,-0.0077,1.361
4860.00,7.360205,25.01976,-0.000178,24.017295,-0.0077,1.360
4862.00,7.362308,25.02002,-0.000179,24.017223,-0.0077,1.361
4864.00,7.364955,25.01908,-0.000179,24.018316,-0.0077,1.361
4866.00,7.366922,25.01943,-0.000180,24.017825,-0.0077,1.361
4868.00,7.369504,25.01954,-0.000178,24.016556,-0.0077,1.360
4870.00,7.373541,25.01968,-0.000178,24.017531,-0.0077,1.360
4872.00,7.377429,25.02001,-0.000177,24.017444,-0.0077,1.361
4874.00,7.380637,25.01909,-0.000177,24.017466,-0.0077,1.361
4876.00,7.384180,25.02042,-0.000178,24.016713,-0.0077,1.361
4878.00,7.387297,25.02022,-0.000178,24.016953,-0.0077,1.361
4880.00,7.389587,25.02015,-0.000179,24.017418,-0.0077,1.361
4882.00,7.392157,25.02033,-0.000177,24.017241,-0.0077,1.361
4884.00,7.393750,25.01982,-0.000178,24.016991,-0.0078,1.360
4886.00,7.395496,25.02016,-0.000178,24.017495,-0.0078,1.361
4888.00,7.397513,25.02061,-0.000177,24.017261,-0.0078,1.361
4890.00,7.399390,25.02004,-0.000179,24.017319,-0.0077,1.362
4892.00,7.399762,25.02023,-0.000179,24.017183,-0.0077,1.361
4894.00,7.399689,25.02065,-0.000178,24.018439,-0.0077,1.361
4896.00,7.400110,25.02141,-0.000179,24.018475,-0.0077,1.361
4898.00,7.400815,25.02096,-0.000176,24.017406,-0.0078,1.361
4900.00,7.401452,25.02033,-0.000178,24.017475,-0.0077,1.361
4902.00,7.401910,25.02064,-0.000177,24.017674,-0.0077,1.361
4904.00,7.401783,25.02036,-0.000178,24.016942,-0.0077,1.361
4906.00,7.402382,25.01950,-0.000179,24.017190,-0.0077,1.361
4908.00,7.403086,25.01913,-0.000178,24.017467,-0.0077,1.362
4910.00,7.403545,25.01971,-0.000179,24.017574,-0.0077,1.361
4912.00,7.402771,25.02039,-0.000179,24.017056,-0.0077,1.362
4914.00,7.403278,25.02010,-0.000178,24.017594,-0.0077,1.361
4916.00,7.404534,25.02081,-0.000178,24.017855,-0.0077,1.361
4918.00,7.404944,25.02039,-0.000178,24.017467,-0.0077,1.361
4920.00,7.404664,25.02026,-0.000179,24.017038,-0.0077,1.361
4922.00,7.404833,25.02039,-0.000179,24.017440,-0.0078,1.360
4924.00,7.405158,25.02070,-0.000178,24.017806,-0.0077,1.361
4926.00,7.404950,25.02058,-0.000177,24.018722,-0.0077,1.361
4928.00,7.404600,25.01960,-0.000178,24.018312,-0.0077,1.361
4930.00,7.405251,25.01994,-0.000179,24.017886,-0.0077,1.361
4932.00,7.405562,25.01919,-0.000179,24.017908,-0.0077,1.361
4934.00,7.406242,25.01955,-0.000177,24.017953,-0.0077,1.361
4936.00,7.406484,25.01968,-0.000176,24.018149,-0.0077,1.361
4938.00,7.406846,25.01971,-0.000177,24.017507,-0.0077,1.361
4940.00,7.406606,25.01973,-0.000178,24.017422,-0.0077,1.361
4942.00,7.407461,25.01982,-0.000179,24.017266,-0.0078,1.361
4944.00,7.407368,25.01923,-0.000179,24.017721,-0.0078,1.361
4946.00,7.407404,25.02000,-0.000178,24.018075,-0.0078,1.362
4948.00,7.407548,25.01976,-0.000178,24.018006,-0.0077,1.362
4950.00,7.407230,25.01986,-0.000179,24.018234,-0.0077,1.362
4952.00,7.407039,25.01996,-0.000178,24.017444,-0.0077,1.362
4954.00,7.406683,25.01969,-0.000178,24.017542,-0.0077,1.361
4956.00,7.406794,25.01952,-0.000178,24.018115,-0.0077,1.361
4958.00,7.406040,25.01943,-0.000177,24.018399,-0.0077,1.362
4960.00,7.405686,25.01867,-0.000179,24.017710,-0.0077,1.362
4962.00,7.405300,25.01809,-0.000177,24.017980,-0.0077,1.361
4964.00,7.404921,25.01881,-0.000177,24.017971,-0.0077,1.361
4966.00,7.405406,25.01838,-0.000177,24.017879,-0.0077,1.362
4968.00,7.405316,25.01830,-0.000178,24.017944,-0.0077,1.361
4970.00,7.404938,25.01927,-0.000178,24.017270,-0.0077,1.361
4972.00,7.404537,25.01905,-0.000177,24.017989,-0.0077,1.362
4974.00,7.404718,25.01950,-0.000179,24.018044,-0.0077,1.362
4976.00,7.404177,25.01942,-0.000178,24.017453,-0.0078,1.362
4978.00,7.404261,25.01869,-0.000178,24.017404,-0.0078,1.361
4980.00,7.403920,25.01919,-0.000179,24.018080,-0.0077,1.362
4982.00,7.403888,25.01921,-0.000178,24.017980,-0.0077,1.361
4984.00,7.403533,25.01906,-0.000177,24.017756,-0.0077,1.362
4986.00,7.403259,25.01910,-0.000178,24.017556,-0.0077,1.362
4988.00,7.403249,25.01833,-0.000178,24.017754,-0.0077,1.362
4990.00,7.403557,25.01781,-0.000179,24.017471,-0.0078,1.361
4992.00,7.403967,25.01794,-0.000179,24.017391,-0.0078,1.362
4994.00,7.403258,25.01918,-0.000178,24.016853,-0.0077,1.362
4996.00,7.403009,25.01892,-0.000178,24.017261,-0.0077,1.362
4998.00,7.402635,25.01869,-0.000178,24.017917,-0.0077,1.362
5000.00,7.402288,25.01891,-0.000177,24.017237,-0.0077,1.362
5002.00,7.402044,25.01838,-0.000179,24.017110,-0.0078,1.361
5004.00,7.402508,25.01860,-0.000179,24.017545,-0.0077,1.362
5006.00,7.403231,25.01894,-0.000178,24.017050,-0.0078,1.362
5008.00,7.403492,25.01908,-0.000179,24.017058,-0.0078,1.362
5010.00,7.403781,25.01832,-0.000179,24.017351,-0.0078,1.361
5012.00,7.404163,25.01869,-0.000179,24.017817,-0.0078,1.361
5014.00,7.403586,25.01827,-0.000179,24.017148,-0.0078,1.362
5016.00,7.403566,25.01780,-0.000180,24.017573,-0.0078,1.362
5018.00,7.403149,25.01871,-0.000178,24.017250,-0.0078,1.362
5020.00,7.402177,25.01877,-0.000178,24.017036,-0.0078,1.362
5022.00,7.402161,25.01862,-0.000180,24.017694,-0.0078,1.362
5024.00,7.403918,25.01914,-0.000179,24.016960,-0.0078,1.362
5026.00,7.403961,25.01902,-0.000178,24.017195,-0.0078,1.362
5028.00,7.403760,25.01826,-0.000179,24.016931,-0.0077,1.362
5030.00,7.404367,25.01779,-0.000179,24.017544,-0.0077,1.362
5032.00,7.404544,25.01827,-0.000179,24.016965,-0.0077,1.361
5034.00,7.405163,25.01785,-0.000178,24.017009,-0.0077,1.362
5036.00,7.404979,25.01841,-0.000179,24.017085,-0.0077,1.362
5038.00,7.403705,25.01953,-0.000179,24.017408,-0.0078,1.362
5040.00,7.403235,25.01942,-0.000179,24.017582,-0.0078,1.363
5042.00,7.402819,25.01870,-0.000179,24.017076,-0.0077,1.362
5044.00,7.402858,25.01863,-0.000178,24.017409,-0.0077,1.361
5046.00,7.402620,25.01851,-0.000178,24.016804,-0.0077,1.361
5048.00,7.402821,25.01927,-0.000179,24.017103,-0.0078,1.362
5050.00,7.402225,25.01883,-0.000179,24.017282,-0.0078,1.362
5052.00,7.402727,25.01902,-0.000180,24.017270,-0.0078,1.362
5054.00,7.403282,25.01990,-0.000179,24.017502,-0.0078,1.362
5056.00,7.403212,25.02043,-0.000179,24.017297,-0.0078,1.362
5058.00,7.403042,25.01986,-0.000179,24.017415,-0.0078,1.362
5060.00,7.402598,25.01952,-0.000178,24.017768,-0.0078,1.362
5062.00,7.402253,25.02011,-0.000178,24.018149,-0.0078,1.362
5064.00,7.402590,25.01968,-0.000180,24.017377,-0.0078,1.362
5066.00,7.402810,25.02013,-0.000178,24.016951,-0.0077,1.362
5068.00,7.402924,25.02041,-0.000178,24.017027,-0.0077,1.362
5070.00,7.403013,25.02002,-0.000178,24.016989,-0.0077,1.362
5072.00,7.403030,25.02034,-0.000179,24.017054,-0.0078,1.362
5074.00,7.403225,25.01941,-0.000178,24.017023,-0.0078,1.362
5076.00,7.403425,25.02015,-0.000178,24.017698,-0.0077,1.362
5078.00,7.403609,25.01989,-0.000179,24.017469,-0.0077,1.362
5080.00,7.403199,25.01994,-0.000179,24.017210,-0.0077,1.363
5082.00,7.402557,25.01988,-0.000179,24.017288,-0.0078,1.362
5084.00,7.403023,25.01939,-0.000179,24.017107,-0.0078,1.362
5086.00,7.404241,25.01991,-0.000178,24.017901,-0.0078,1.362
5088.00,7.403812,25.01996,-0.000178,24.017612,-0.0077,1.362
5090.00,7.402357,25.02046,-0.000179,24.017473,-0.0078,1.362
5092.00,7.402841,25.02014,-0.000179,24.017029,-0.0078,1.363
5094.00,7.404066,25.01987,-0.000179,24.017491,-0.0078,1.363
5096.00,7.404122,25.01979,-0.000180,24.016996,-0.0078,1.362
5098.00,7.404235,25.02064,-0.000180,24.017554,-0.0078,1.363
5100.00,7.404394,25.02085,-0.000180,24.017228,-0.0078,1.363
5102.00,7.404141,25.01996,-0.000180,24.017612,-0.0078,1.363
5104.00,7.404147,25.01945,-0.000180,24.017339,-0.0078,1.363
5106.00,7.404591,25.01997,-0.000179,24.017103,-0.0077,1.363
5108.00,7.403998,25.01976,-0.000180,24.017393,-0.0078,1.363
5110.00,7.403953,25.02011,-0.000180,24.017437,-0.0077,1.363
5112.00,7.404276,25.02026,-0.000181,24.016887,-0.0078,1.363
5114.00,7.403685,25.01973,-0.000180,24.017464,-0.0078,1.363
5116.00,7.403666,25.01887,-0.000179,24.016775,-0.0078,1.363
5118.00,7.404229,25.01936,-0.000179,24.016717,-0.0078,1.362
5120.00,7.404030,25.01979,-0.000180,24.016956,-0.0077,1.363
5122.00,7.403427,25.01925,-0.000179,24.017210,-0.0078,1.364
5124.00,7.402936,25.01972,-0.000179,24.016590,-0.0078,1.363
5126.00,7.403416,25.01903,-0.000179,24.016847,-0.0078,1.363
5128.00,7.403812,25.01847,-0.000178,24.017094,-0.0078,1.363
5130.00,7.403769,25.01859,-0.000179,24.017286,-0.0078,1.363
5132.00,7.404121,25.01890,-0.000177,24.017313,-0.0078,1.363
5134.00,7.404675,25.01830,-0.000179,24.016846,-0.0078,1.363
5136.00,7.404591,25.01734,-0.000180,24.017101,-0.0078,1.363
5138.00,7.404482,25.01669,-0.000180,24.016824,-0.0078,1.363
5140.00,7.404259,25.01696,-0.000179,24.016978,-0.0078,1.363
5142.00,7.405076,25.01732,-0.000179,24.016702,-0.0078,1.363
5144.00,7.404717,25.01736,-0.000179,24.016954,-0.0078,1.363
5146.00,7.404180,25.01730,-0.000179,24.017476,-0.0078,1.363
5148.00,7.404420,25.01653,-0.000179,24.016886,-0.0078,1.363
5150.00,7.403963,25.01662,-0.000179,24.017253,-0.0077,1.362
5152.00,7.404387,25.01648,-0.000179,24.017206,-0.0077,1.363
5154.00,7.404805,25.01694,-0.000179,24.016867,-0.0078,1.363
5156.00,7.403846,25.01702,-0.000179,24.017257,-0.0078,1.363
5158.00,7.403630,25.01743,-0.000179,24.017467,-0.0078,1.363
5160.00,7.403839,25.01778,-0.000179,24.017409,-0.0078,1.363
5162.00,7.403332,25.01788,-0.000179,24.017745,-0.0078,1.363
5164.00,7.403020,25.01674,-0.000180,24.016973,-0.0078,1.363
5166.00,7.403750,25.01644,-0.000179,24.016730,-0.0078,1.362
5168.00,7.404282,25.01738,-0.000179,24.017438,-0.0078,1.363
5170.00,7.404190,25.01718,-0.000179,24.017371,-0.0078,1.364
5172.00,7.403954,25.01692,-0.000179,24.017002,-0.0077,1.363
5174.00,7.404243,25.01597,-0.000179,24.017228,-0.0078,1.363
5176.00,7.403912,25.01673,-0.000179,24.017136,-0.0077,1.363
5178.00,7.405163,25.01694,-0.000178,24.017446,-0.0077,1.363
5180.00,7.405052,25.01792,-0.000178,24.017076,-0.0077,1.363
5182.00,7.404782,25.01792,-0.000180,24.017583,-0.0077,1.364
5184.00,7.404814,25.01783,-0.000179,24.017098,-0.0077,1.363
5186.00,7.404659,25.01785,-0.000178,24.017252,-0.0078,1.363
5188.00,7.404300,25.01813,-0.000178,24.017614,-0.0078,1.363
5190.00,7.404534,25.01837,-0.000180,24.017567,-0.0078,1.364
5192.00,7.405125,25.01955,-0.000179,24.016808,-0.0078,1.363
5194.00,7.405676,25.01962,-0.000179,24.016653,-0.0077,1.363
5196.00,7.406119,25.01906,-0.000179,24.017043,-0.0077,1.364
5198.00,7.405377,25.01938,-0.000179,24.017215,-0.0078,1.363
5200.00,7.406114,25.01911,-0.000178,24.017221,-0.0078,1.363
5202.00,7.405866,25.02017,-0.000179,24.017286,-0.0078,1.363
5204.00,7.405333,25.01980,-0.000179,24.017344,-0.0077,1.363
5206.00,7.405379,25.02025,-0.000179,24.017393,-0.0077,1.363
5208.00,7.405001,25.01953,-0.000179,24.017743,-0.0078,1.363
5210.00,7.404602,25.01925,-0.000179,24.017652,-0.0077,1.363
5212.00,7.404852,25.01925,-0.000178,24.017243,-0.0078,1.364
5214.00,7.405389,25.01949,-0.000178,24.017732,-0.0078,1.364
5216.00,7.405022,25.01938,-0.000178,24.017689,-0.0077,1.364
5218.00,7.404350,25.01886,-0.000178,24.017009,-0.0077,1.363
5220.00,7.403329,25.01838,-0.000178,24.017594,-0.0077,1.363
5222.00,7.404123,25.01955,-0.000177,24.017020,-0.0077,1.363
5224.00,7.404556,25.01990,-0.000179,24.017081,-0.0077,1.363
5226.00,7.404405,25.02008,-0.000179,24.017868,-0.0077,1.364
5228.00,7.404232,25.02043,-0.000179,24.017594,-0.0077,1.363
5230.00,7.403637,25.01993,-0.000178,24.017544,-0.0077,1.364
5232.00,7.404013,25.01994,-0.000178,24.017487,-0.0078,1.363
5234.00,7.404471,25.02011,-0.000176,24.017284,-0.0077,1.363
5236.00,7.404755,25.01983,-0.000178,24.017574,-0.0077,1.364
5238.00,7.404746,25.01930,-0.000179,24.017817,-0.0077,1.364
5240.00,7.405131,25.01956,-0.000178,24.017776,-0.0077,1.364
5242.00,7.404648,25.01991,-0.000178,24.017884,-0.0077,1.364
5244.00,7.404588,25.02012,-0.000178,24.017757,-0.0077,1.363
5246.00,7.405201,25.01933,-0.000177,24.017116,-0.0077,1.364
5248.00,7.405706,25.01866,-0.000177,24.017297,-0.0078,1.364
5250.00,7.405398,25.01930,-0.000178,24.017168,-0.0077,1.364
5252.00,7.405860,25.01934,-0.000178,24.017549,-0.0077,1.364
5254.00,7.406892,25.01908,-0.000178,24.017745,-0.0078,1.363
5256.00,7.406551,25.01959,-0.000178,24.018031,-0.0078,1.364
5258.00,7.406016,25.01924,-0.000178,24.017763,-0.0077,1.364
5260.00,7.405192,25.01878,-0.000179,24.018096,-0.0077,1.364
5262.00,7.404971,25.01927,-0.000177,24.017531,-0.0077,1.364
5264.00,7.405178,25.01941,-0.000179,24.018006,-0.0077,1.364
5266.00,7.405466,25.01945,-0.000178,24.018319,-0.0077,1.364
5268.00,7.406192,25.01997,-0.000178,24.017757,-0.0077,1.364
5270.00,7.406077,25.01996,-0.000179,24.017883,-0.0077,1.364
5272.00,7.405392,25.02021,-0.000179,24.018020,-0.0077,1.364
5274.00,7.405434,25.02117,-0.000178,24.017975,-0.0077,1.364
5276.00,7.405440,25.02065,-0.000178,24.017549,-0.0077,1.364
5278.00,7.405705,25.02065,-0.000177,24.017854,-0.0077,1.364
5280.00,7.405758,25.02050,-0.000177,24.018031,-0.0077,1.364
5282.00,7.405792,25.02027,-0.000177,24.018245,-0.0077,1.364
5284.00,7.405087,25.02055,-0.000177,24.018269,-0.0077,1.364
5286.00,7.404714,25.02060,-0.000177,24.018526,-0.0077,1.364
5288.00,7.404241,25.02063,-0.000177,24.017863,-0.0077,1.364
5290.00,7.404010,25.01958,-0.000177,24.018160,-0.0077,1.364
5292.00,7.405391,25.01977,-0.000177,24.017915,-0.0077,1.364
5294.00,7.405334,25.02009,-0.000178,24.017901,-0.0077,1.364
5296.00,7.404524,25.01949,-0.000177,24.018193,-0.0077,1.364
5298.00,7.405333,25.01976,-0.000177,24.018417,-0.0077,1.364
5300.00,7.405242,25.01968,-0.000176,24.018348,-0.0077,1.364
5302.00,7.406013,25.01973,-0.000178,24.018193,-0.0077,1.365
5304.00,7.405856,25.01992,-0.000178,24.017554,-0.0077,1.364
5306.00,7.405424,25.02005,-0.000178,24.017906,-0.0077,1.364
5308.00,7.405567,25.01954,-0.000177,24.018064,-0.0077,1.364
5310.00,7.406040,25.01965,-0.000177,24.018207,-0.0077,1.364
5312.00,7.405545,25.02042,-0.000178,24.018600,-0.0077,1.364
5314.00,7.404739,25.02076,-0.000176,24.018421,-0.0077,1.364
5316.00,7.405103,25.02065,-0.000177,24.018145,-0.0077,1.364
5318.00,7.404968,25.02027,-0.000177,24.018247,-0.0077,1.364
5320.00,7.404305,25.01980,-0.000177,24.017605,-0.0077,1.364
5322.00,7.404627,25.01994,-0.000177,24.017999,-0.0077,1.364
5324.00,7.405540,25.01945,-0.000177,24.017906,-0.0077,1.363
5326.00,7.405439,25.01926,-0.000177,24.018118,-0.0077,1.364
5328.00,7.405931,25.01877,-0.000178,24.018241,-0.0077,1.364
5330.00,7.406912,25.01850,-0.000178,24.018323,-0.0077,1.364
5332.00,7.407302,25.01897,-0.000177,24.017426,-0.0077,1.365
5334.00,7.408049,25.01884,-0.000176,24.017710,-0.0077,1.364
5336.00,7.407390,25.01907,-0.000178,24.017625,-0.0077,1.364
5338.00,7.406583,25.01953,-0.000178,24.018125,-0.0077,1.365
5340.00,7.407253,25.01996,-0.000177,24.018327,-0.0077,1.364
5342.00,7.407087,25.02058,-0.000176,24.017761,-0.0077,1.364
5344.00,7.406575,25.02017,-0.000178,24.018570,-0.0077,1.364
5346.00,7.406681,25.01987,-0.000176,24.018495,-0.0077,1.364
5348.00,7.407018,25.02000,-0.000176,24.018207,-0.0077,1.364
5350.00,7.407611,25.02008,-0.000177,24.017801,-0.0077,1.365
5352.00,7.407406,25.02007,-0.000177,24.017324,-0.0077,1.364
5354.00,7.405382,25.02034,-0.000177,24.017910,-0.0077,1.364
5356.00,7.405035,25.02054,-0.000178,24.017721,-0.0077,1.364
5358.00,7.404598,25.02020,-0.000178,24.017743,-0.0077,1.365
5360.00,7.404147,25.01904,-0.000178,24.017995,-0.0077,1.365
5362.00,7.404238,25.01948,-0.000178,24.018038,-0.0077,1.365
5364.00,7.404318,25.02023,-0.000178,24.018018,-0.0077,1.364
5366.00,7.403994,25.02000,-0.000176,24.018118,-0.0077,1.364
5368.00,7.405113,25.01961,-0.000176,24.018111,-0.0077,1.365
5370.00,7.405166,25.01926,-0.000177,24.017931,-0.0077,1.364
5372.00,7.405746,25.01971,-0.000177,24.018412,-0.0077,1.365
5374.00,7.405527,25.01989,-0.000178,24.017975,-0.0077,1.364
5376.00,7.405134,25.02006,-0.000179,24.017919,-0.0077,1.365
5378.00,7.405836,25.01984,-0.000178,24.017979,-0.0077,1.365
5380.00,7.406224,25.02075,-0.000179,24.018249,-0.0077,1.364
5382.00,7.406549,25.02028,-0.000178,24.017404,-0.0077,1.365
5384.00,7.407457,25.02046,-0.000177,24.017750,-0.0077,1.364
5386.00,7.407016,25.02031,-0.000178,24.017937,-0.0077,1.365
5388.00,7.406972,25.02004,-0.000179,24.017645,-0.0077,1.364
5390.00,7.406157,25.02026,-0.000178,24.017692,-0.0077,1.364
5392.00,7.406122,25.02089,-0.000177,24.017906,-0.0077,1.365
5394.00,7.406678,25.02105,-0.000177,24.017288,-0.0077,1.364
5396.00,7.407151,25.02131,-0.000177,24.017883,-0.0077,1.364
5398.00,7.406500,25.02079,-0.000177,24.018265,-0.0077,1.364
5400.00,7.406358,25.02006,-0.000178,24.018517,-0.0077,1.365
5402.00,7.406213,25.02004,-0.000178,24.018160,-0.0077,1.365
@9,12.0000,24.0
5404.00,7.405946,25.02140,-0.000178,24.017975,-0.0077,1.364
5406.00,7.403745,25.02108,-0.000178,24.018000,-0.0077,1.365
5408.00,7.395000,25.02097,-0.000177,24.018024,-0.0076,1.364
5410.00,7.385294,25.02032,-0.000176,24.018492,-0.0077,1.363
5412.00,7.375907,25.01998,-0.000176,24.018573,-0.0077,1.363
5414.00,7.367007,25.02077,-0.000178,24.018524,-0.0077,1.364
5416.00,7.359044,25.02090,-0.000177,24.017854,-0.0077,1.364
5418.00,7.351860,25.02000,-0.000178,24.017857,-0.0077,1.365
5420.00,7.345044,25.01915,-0.000179,24.017319,-0.0077,1.365
5422.00,7.338771,25.01958,-0.000177,24.017817,-0.0077,1.366
5424.00,7.332152,25.01925,-0.000179,24.018535,-0.0078,1.366
5426.00,7.326278,25.01885,-0.000179,24.017942,-0.0077,1.365
5428.00,7.320842,25.01911,-0.000178,24.017728,-0.0077,1.365
5430.00,7.319336,25.01918,-0.000178,24.018033,-0.0077,1.366
5432.00,7.323812,25.01932,-0.000178,24.018561,-0.0077,1.367
5434.00,7.328702,25.01938,-0.000180,24.017919,-0.0077,1.367
5436.00,7.334057,25.02069,-0.000180,24.018209,-0.0077,1.367
5438.00,7.339149,25.02108,-0.000179,24.018332,-0.0077,1.366
5440.00,7.342286,25.02107,-0.000177,24.018432,-0.0077,1.365
5442.00,7.345861,25.02043,-0.000178,24.017883,-0.0077,1.365
5444.00,7.349190,25.02104,-0.000178,24.017210,-0.0077,1.365
5446.00,7.352266,25.02079,-0.000177,24.017888,-0.0077,1.365
5448.00,7.356234,25.02031,-0.000177,24.017098,-0.0077,1.365
5450.00,7.359550,25.01990,-0.000178,24.017551,-0.0077,1.365
5452.00,7.363263,25.02043,-0.000178,24.017897,-0.0077,1.365
5454.00,7.365391,25.02092,-0.000178,24.017415,-0.0077,1.365
5456.00,7.367506,25.02119,-0.000178,24.018312,-0.0077,1.365
5458.00,7.370013,25.02130,-0.000177,24.018444,-0.0077,1.365
5460.00,7.370462,25.02051,-0.000177,24.017406,-0.0077,1.365
5462.00,7.371746,25.02098,-0.000177,24.018216,-0.0077,1.365
5464.00,7.373863,25.02039,-0.000176,24.017979,-0.0077,1.365
5466.00,7.376023,25.02010,-0.000176,24.018196,-0.0077,1.365
5468.00,7.377941,25.02029,-0.000176,24.018124,-0.0077,1.365
5470.00,7.379963,25.02062,-0.000175,24.017866,-0.0077,1.364
5472.00,7.382724,25.02134,-0.000176,24.018006,-0.0077,1.365
5474.00,7.385751,25.02081,-0.000175,24.018078,-0.0077,1.365
5476.00,7.389316,25.02025,-0.000177,24.018298,-0.0077,1.365
5478.00,7.392539,25.02031,-0.000176,24.018269,-0.0077,1.365
5480.00,7.395353,25.02099,-0.000175,24.018064,-0.0077,1.364
5482.00,7.396880,25.02082,-0.000176,24.018274,-0.0077,1.365
5484.00,7.398347,25.02025,-0.000176,24.018412,-0.0077,1.364
5486.00,7.400093,25.02095,-0.000176,24.018122,-0.0077,1.364
5488.00,7.401138,25.02122,-0.000178,24.018736,-0.0077,1.364
5490.00,7.403121,25.02078,-0.000177,24.018069,-0.0077,1.365
5492.00,7.403264,25.02075,-0.000177,24.018450,-0.0077,1.365
5494.00,7.403780,25.02071,-0.000177,24.018169,-0.0077,1.365
5496.00,7.404431,25.02131,-0.000177,24.017973,-0.0077,1.365
5498.00,7.405119,25.02155,-0.000178,24.017674,-0.0077,1.365
5500.00,7.405384,25.02088,-0.000177,24.018229,-0.0077,1.365
5502.00,7.405285,25.02068,-0.000177,24.018193,-0.0077,1.365
5504.00,7.406011,25.02108,-0.000178,24.018381,-0.0077,1.366
5506.00,7.406289,25.02031,-0.000178,24.018290,-0.0077,1.365
5508.00,7.406601,25.02065,-0.000177,24.018385,-0.0077,1.365
5510.00,7.406631,25.02075,-0.000177,24.018245,-0.0077,1.365
5512.00,7.407938,25.02080,-0.000176,24.018602,-0.0077,1.364
5514.00,7.408651,25.02185,-0.000177,24.017324,-0.0077,1.365
5516.00,7.409365,25.02112,-0.000176,24.018309,-0.0077,1.365
5518.00,7.410095,25.01995,-0.000175,24.018677,-0.0077,1.366
5520.00,7.409794,25.01988,-0.000176,24.017594,-0.0077,1.365
5522.00,7.410517,25.02064,-0.000176,24.018321,-0.0077,1.365
5524.00,7.410590,25.02012,-0.000176,24.018149,-0.0077,1.365
5526.00,7.411263,25.02034,-0.000177,24.017846,-0.0077,1.365
5528.00,7.411468,25.02075,-0.000178,24.018256,-0.0077,1.365
5530.00,7.410685,25.02160,-0.000177,24.017815,-0.0077,1.365
5532.00,7.410010,25.02121,-0.000176,24.018309,-0.0077,1.365
5534.00,7.409839,25.02109,-0.000176,24.017980,-0.0077,1.365
5536.00,7.409580,25.02050,-0.000177,24.018062,-0.0077,1.366
5538.00,7.409880,25.02035,-0.000177,24.017801,-0.0077,1.365
5540.00,7.409926,25.02098,-0.000177,24.017502,-0.0077,1.365
5542.00,7.409838,25.02123,-0.000176,24.017594,-0.0077,1.365
5544.00,7.409466,25.02169,-0.000176,24.017852,-0.0077,1.365
5546.00,7.409288,25.02073,-0.000176,24.018303,-0.0077,1.365
5548.00,7.409176,25.02050,-0.000176,24.018490,-0.0077,1.365
5550.00,7.410034,25.02077,-0.000176,24.018142,-0.0077,1.365
5552.00,7.409644,25.02130,-0.000176,24.018216,-0.0077,1.365
5554.00,7.410101,25.02122,-0.000176,24.018780,-0.0077,1.366
5556.00,7.410539,25.02072,-0.000176,24.018234,-0.0077,1.365
5558.00,7.410989,25.02101,-0.000176,24.018153,-0.0077,1.365
5560.00,7.410044,25.02087,-0.000176,24.018392,-0.0077,1.365
5562.00,7.408624,25.02100,-0.000177,24.018486,-0.0077,1.366
5564.00,7.409243,25.01987,-0.000177,24.018541,-0.0077,1.365
5566.00,7.409169,25.01976,-0.000176,24.018695,-0.0077,1.365
5568.00,7.408411,25.02060,-0.000176,24.018247,-0.0077,1.366
5570.00,7.407990,25.02057,-0.000177,24.018049,-0.0077,1.365
5572.00,7.408326,25.02052,-0.000177,24.017892,-0.0077,1.365
5574.00,7.408888,25.02081,-0.000177,24.017573,-0.0077,1.365
5576.00,7.409568,25.02099,-0.000176,24.018171,-0.0077,1.365
5578.00,7.409640,25.02042,-0.000175,24.018611,-0.0077,1.365
5580.00,7.409368,25.01961,-0.000177,24.017788,-0.0077,1.366
5582.00,7.408512,25.01993,-0.000177,24.018849,-0.0077,1.366
5584.00,7.408744,25.02069,-0.000176,24.017810,-0.0077,1.365
5586.00,7.408288,25.02104,-0.000177,24.017941,-0.0077,1.365
5588.00,7.407856,25.02097,-0.000177,24.018232,-0.0077,1.366
5590.00,7.406623,25.02086,-0.000178,24.018147,-0.0077,1.366
5592.00,7.405830,25.02023,-0.000176,24.018952,-0.0077,1.365
5594.00,7.406890,25.02038,-0.000177,24.018124,-0.0077,1.366
5596.00,7.407137,25.02027,-0.000177,24.017837,-0.0077,1.366
5598.00,7.407771,25.02061,-0.000175,24.018207,-0.0077,1.366
5600.00,7.408170,25.02001,-0.000175,24.018749,-0.0077,1.365
5602.00,7.407455,25.02086,-0.000176,24.018490,-0.0077,1.365
5604.00,7.406672,25.02124,-0.000175,24.018689,-0.0076,1.366
5606.00,7.406912,25.02114,-0.000176,24.018008,-0.0077,1.366
5608.00,7.406996,25.02077,-0.000175,24.018009,-0.0077,1.366
5610.00,7.406304,25.02083,-0.000175,24.017540,-0.0077,1.366
5612.00,7.406552,25.02155,-0.000177,24.018370,-0.0077,1.365
5614.00,7.407233,25.02165,-0.000177,24.018292,-0.0077,1.365
5616.00,7.407904,25.02200,-0.000175,24.017973,-0.0077,1.366
5618.00,7.407844,25.02133,-0.000174,24.019190,-0.0077,1.365
5620.00,7.407902,25.02063,-0.000174,24.018535,-0.0077,1.366
5622.00,7.408237,25.02130,-0.000175,24.018628,-0.0077,1.366
5624.00,7.408163,25.02186,-0.000177,24.018666,-0.0077,1.366
5626.00,7.408118,25.02179,-0.000176,24.017730,-0.0077,1.366
5628.00,7.407983,25.02076,-0.000176,24.018285,-0.0077,1.365
5630.00,7.407688,25.02075,-0.000176,24.018403,-0.0077,1.366
5632.00,7.408113,25.02109,-0.000176,24.018691,-0.0077,1.366
5634.00,7.408678,25.02101,-0.000176,24.018539,-0.0077,1.366
5636.00,7.409245,25.02125,-0.000177,24.017988,-0.0077,1.366
5638.00,7.408695,25.02067,-0.000175,24.017699,-0.0077,1.366
5640.00,7.408182,25.02033,-0.000176,24.017928,-0.0077,1.366
5642.00,7.407529,25.02069,-0.000178,24.018102,-0.0077,1.366
5644.00,7.407355,25.02056,-0.000176,24.018055,-0.0077,1.366
5646.00,7.407763,25.01998,-0.000176,24.018131,-0.0077,1.366
5648.00,7.407523,25.01981,-0.000177,24.018591,-0.0077,1.366
5650.00,7.407527,25.02078,-0.000176,24.018689,-0.0077,1.365
5652.00,7.407605,25.02085,-0.000177,24.017854,-0.0077,1.366
5654.00,7.407571,25.02072,-0.000176,24.018566,-0.0077,1.366
5656.00,7.407290,25.02092,-0.000176,24.018374,-0.0077,1.366
5658.00,7.407919,25.02106,-0.000177,24.017879,-0.0077,1.366
5660.00,7.408278,25.01964,-0.000176,24.018046,-0.0077,1.365
5662.00,7.407821,25.02070,-0.000175,24.017959,-0.0077,1.366
5664.00,7.407446,25.02086,-0.000177,24.017817,-0.0077,1.366
5666.00,7.405831,25.02070,-0.000177,24.018408,-0.0077,1.366
5668.00,7.406613,25.02049,-0.000177,24.018546,-0.0077,1.366
5670.00,7.407020,25.01977,-0.000177,24.018348,-0.0077,1.367
5672.00,7.406758,25.02038,-0.000177,24.018138,-0.0077,1.366
5674.00,7.407125,25.02101,-0.000177,24.017924,-0.0077,1.366
5676.00,7.406746,25.02086,-0.000177,24.017422,-0.0077,1.366
5678.00,7.406965,25.02098,-0.000177,24.018945,-0.0077,1.366
5680.00,7.407195,25.02053,-0.000177,24.018225,-0.0077,1.366
5682.00,7.407633,25.02053,-0.000177,24.018216,-0.0077,1.366
5684.00,7.408189,25.02090,-0.000176,24.018040,-0.0077,1.366
5686.00,7.407418,25.02082,-0.000176,24.017591,-0.0077,1.366
5688.00,7.407134,25.02074,-0.000177,24.017710,-0.0077,1.365
5690.00,7.406395,25.02152,-0.000179,24.018223,-0.0077,1.366
5692.00,7.405775,25.02090,-0.000178,24.018095,-0.0077,1.367
5694.00,7.406350,25.02105,-0.000177,24.018287,-0.0077,1.366
5696.00,7.406757,25.02111,-0.000178,24.018060,-0.0077,1.366
5698.00,7.407719,25.02189,-0.000177,24.018149,-0.0077,1.366
5700.00,7.408266,25.02200,-0.000177,24.017272,-0.0077,1.367
5702.00,7.409320,25.02194,-0.000176,24.017504,-0.0077,1.366
5704.00,7.409163,25.02208,-0.000175,24.018820,-0.0077,1.366
5706.00,7.408741,25.02205,-0.000176,24.018098,-0.0077,1.367
5708.00,7.408794,25.02241,-0.000177,24.018078,-0.0077,1.367
5710.00,7.408351,25.02221,-0.000177,24.017594,-0.0077,1.367
5712.00,7.408908,25.02235,-0.000177,24.017993,-0.0077,1.366
5714.00,7.409000,25.02292,-0.000176,24.017703,-0.0077,1.366
5716.00,7.408280,25.02208,-0.000175,24.018280,-0.0077,1.365
5718.00,7.408316,25.02145,-0.000176,24.018017,-0.0077,1.366
5720.00,7.408134,25.02230,-0.000176,24.017719,-0.0077,1.367
5722.00,7.408288,25.02247,-0.000176,24.018289,-0.0077,1.367
5724.00,7.408165,25.02184,-0.000177,24.018040,-0.0078,1.367
5726.00,7.407420,25.02228,-0.000177,24.017719,-0.0077,1.367
5728.00,7.407127,25.02211,-0.000177,24.018162,-0.0077,1.366
5730.00,7.407756,25.02252,-0.000177,24.018129,-0.0077,1.366
5732.00,7.408275,25.02247,-0.000177,24.017725,-0.0077,1.366
5734.00,7.407888,25.02236,-0.000178,24.017616,-0.0077,1.366
5736.00,7.407304,25.02293,-0.000177,24.018015,-0.0077,1.367
5738.00,7.406785,25.02258,-0.000177,24.017226,-0.0077,1.367
5740.00,7.407417,25.02296,-0.000177,24.017417,-0.0077,1.367
5742.00,7.407916,25.02237,-0.000177,24.017533,-0.0077,1.367
5744.00,7.407717,25.02288,-0.000177,24.017690,-0.0077,1.366
5746.00,7.407472,25.02293,-0.000176,24.017910,-0.0077,1.366
5748.00,7.408230,25.02181,-0.000178,24.017893,-0.0077,1.366
5750.00,7.407971,25.02214,-0.000177,24.017770,-0.0077,1.367
5752.00,7.407780,25.02173,-0.000177,24.018035,-0.0077,1.367
5754.00,7.407999,25.02087,-0.000178,24.018107,-0.0077,1.367
5756.00,7.408337,25.02113,-0.000177,24.017083,-0.0077,1.367
5758.00,7.408002,25.02060,-0.000177,24.017297,-0.0078,1.367
5760.00,7.408268,25.02143,-0.000178,24.017587,-0.0077,1.367
5762.00,7.407970,25.02145,-0.000178,24.017799,-0.0077,1.366
5764.00,7.409000,25.02037,-0.000176,24.018521,-0.0077,1.366
5766.00,7.409408,25.02038,-0.000176,24.017897,-0.0078,1.367
5768.00,7.409224,25.02105,-0.000177,24.017186,-0.0078,1.367
5770.00,7.409229,25.02030,-0.000177,24.017772,-0.0077,1.366
5772.00,7.409922,25.02113,-0.000177,24.017982,-0.0077,1.367
5774.00,7.410368,25.02138,-0.000176,24.018115,-0.0077,1.367
5776.00,7.410248,25.02043,-0.000176,24.017926,-0.0077,1.366
5778.00,7.409188,25.02089,-0.000175,24.017226,-0.0077,1.367
5780.00,7.407849,25.02130,-0.000176,24.017275,-0.0077,1.367
5782.00,7.407008,25.02117,-0.000177,24.018060,-0.0077,1.366
5784.00,7.407156,25.02120,-0.000179,24.017835,-0.0077,1.367
5786.00,7.406788,25.02051,-0.000177,24.018222,-0.0078,1.367
5788.00,7.406376,25.02082,-0.000178,24.017723,-0.0077,1.367
5790.00,7.406875,25.02130,-0.000178,24.017529,-0.0077,1.367
5792.00,7.407919,25.02134,-0.000177,24.017843,-0.0077,1.367
5794.00,7.408814,25.02170,-0.000177,24.018314,-0.0077,1.367
5796.00,7.409051,25.02180,-0.000175,24.017683,-0.0076,1.366
5798.00,7.409761,25.02144,-0.000176,24.018167,-0.0077,1.367
5800.00,7.410131,25.02130,-0.000176,24.018522,-0.0077,1.367
5802.00,7.408567,25.02179,-0.000174,24.018287,-0.0077,1.367
5804.00,7.408078,25.02135,-0.000177,24.018100,-0.0077,1.367
5806.00,7.408935,25.02203,-0.000177,24.017861,-0.0077,1.367
5808.00,7.408680,25.02189,-0.000176,24.017663,-0.0077,1.366
5810.00,7.408299,25.02156,-0.000175,24.017785,-0.0077,1.366
5812.00,7.407279,25.02089,-0.000176,24.018299,-0.0077,1.367
5814.00,7.407837,25.02118,-0.000176,24.018488,-0.0076,1.367
5816.00,7.407835,25.02197,-0.000177,24.017968,-0.0077,1.368
5818.00,7.408117,25.02162,-0.000177,24.017538,-0.0077,1.367
5820.00,7.407675,25.02144,-0.000176,24.018570,-0.0077,1.367
5822.00,7.408362,25.02199,-0.000176,24.018225,-0.0077,1.367
5824.00,7.408912,25.02276,-0.000175,24.018490,-0.0077,1.367
5826.00,7.408778,25.02273,-0.000175,24.018985,-0.0076,1.367
5828.00,7.409309,25.02259,-0.000176,24.018138,-0.0077,1.367
5830.00,7.409788,25.02209,-0.000175,24.017611,-0.0077,1.367
5832.00,7.410067,25.02128,-0.000175,24.018151,-0.0077,1.367
5834.00,7.409657,25.02109,-0.000177,24.017747,-0.0077,1.367
5836.00,7.409772,25.02138,-0.000176,24.018653,-0.0077,1.367
5838.00,7.409747,25.02144,-0.000175,24.018617,-0.0077,1.367
5840.00,7.409961,25.02174,-0.000176,24.018553,-0.0077,1.367
5842.00,7.409380,25.02182,-0.000176,24.018591,-0.0077,1.367
5844.00,7.408736,25.02203,-0.000176,24.018475,-0.0077,1.367
5846.00,7.409132,25.02203,-0.000176,24.018142,-0.0077,1.367
5848.00,7.409014,25.02179,-0.000177,24.018153,-0.0077,1.367
5850.00,7.409055,25.02243,-0.000176,24.018164,-0.0077,1.367
5852.00,7.408825,25.02283,-0.000176,24.017768,-0.0077,1.367
5854.00,7.408738,25.02309,-0.000176,24.017444,-0.0077,1.368
5856.00,7.409291,25.02236,-0.000178,24.018251,-0.0077,1.368
5858.00,7.409659,25.02296,-0.000177,24.018319,-0.0077,1.367
5860.00,7.409781,25.02282,-0.000176,24.017594,-0.0077,1.367
5862.00,7.409264,25.02224,-0.000176,24.018294,-0.0077,1.367
5864.00,7.408868,25.02270,-0.000175,24.018241,-0.0077,1.367
5866.00,7.408136,25.02226,-0.000176,24.017991,-0.0077,1.367
5868.00,7.408060,25.02211,-0.000175,24.017687,-0.0077,1.367
5870.00,7.408514,25.02204,-0.000175,24.018860,-0.0077,1.368
5872.00,7.409230,25.02206,-0.000176,24.018292,-0.0077,1.368
5874.00,7.409575,25.02231,-0.000177,24.018276,-0.0077,1.368
5876.00,7.410414,25.02311,-0.000176,24.017823,-0.0077,1.368
5878.00,7.409844,25.02292,-0.000175,24.018218,-0.0077,1.368
5880.00,7.409910,25.02375,-0.000175,24.018464,-0.0076,1.367
5882.00,7.410128,25.02336,-0.000174,24.018571,-0.0076,1.368
5884.00,7.409188,25.02315,-0.000175,24.018464,-0.0077,1.368
5886.00,7.408652,25.02267,-0.000175,24.018510,-0.0076,1.368
5888.00,7.408928,25.02301,-0.000175,24.017435,-0.0077,1.368
5890.00,7.408583,25.02194,-0.000175,24.018160,-0.0076,1.368
5892.00,7.408244,25.02250,-0.000175,24.017979,-0.0077,1.367
5894.00,7.408708,25.02263,-0.000175,24.018385,-0.0077,1.366
5896.00,7.408383,25.02201,-0.000175,24.018164,-0.0077,1.367
5898.00,7.408615,25.02254,-0.000175,24.018577,-0.0077,1.368
5900.00,7.408577,25.02291,-0.000176,24.018682,-0.0076,1.368
5902.00,7.407974,25.02225,-0.000175,24.017975,-0.0077,1.367
5904.00,7.408373,25.02264,-0.000176,24.018464,-0.0077,1.367
5906.00,7.408702,25.02264,-0.000176,24.018182,-0.0077,1.368
5908.00,7.408271,25.02196,-0.000176,24.017377,-0.0077,1.368
5910.00,7.408942,25.02217,-0.000175,24.018455,-0.0077,1.368
5912.00,7.409703,25.02178,-0.000177,24.018336,-0.0077,1.367
5914.00,7.410320,25.02178,-0.000175,24.018147,-0.0077,1.367
5916.00,7.410401,25.02299,-0.000175,24.018956,-0.0077,1.368
5918.00,7.411203,25.02288,-0.000176,24.018490,-0.0077,1.368
5920.00,7.411097,25.02339,-0.000176,24.018203,-0.0077,1.369
5922.00,7.410702,25.02294,-0.000176,24.017576,-0.0077,1.368
5924.00,7.410195,25.02384,-0.000176,24.018493,-0.0077,1.368
5926.00,7.409883,25.02351,-0.000176,24.018483,-0.0077,1.368
5928.00,7.410183,25.02354,-0.000176,24.018017,-0.0077,1.369
5930.00,7.410901,25.02362,-0.000175,24.018037,-0.0077,1.368
5932.00,7.410515,25.02356,-0.000175,24.018434,-0.0077,1.367
5934.00,7.410507,25.02289,-0.000174,24.018109,-0.0077,1.367
5936.00,7.409367,25.02284,-0.000175,24.018091,-0.0076,1.369
5938.00,7.409934,25.02267,-0.000176,24.017946,-0.0077,1.369
5940.00,7.410340,25.02314,-0.000176,24.017669,-0.0076,1.368
5942.00,7.410177,25.02367,-0.000175,24.018390,-0.0076,1.368
5944.00,7.409293,25.02339,-0.000175,24.018350,-0.0076,1.368
5946.00,7.408428,25.02378,-0.000175,24.018463,-0.0077,1.368
5948.00,7.408783,25.02387,-0.000176,24.018066,-0.0077,1.368
5950.00,7.409471,25.02260,-0.000178,24.018247,-0.0077,1.369
5952.00,7.409497,25.02240,-0.000175,24.018348,-0.0077,1.367
5954.00,7.409370,25.02221,-0.000174,24.018102,-0.0076,1.368
5956.00,7.409568,25.02246,-0.000175,24.018425,-0.0076,1.368
5958.00,7.410639,25.02200,-0.000174,24.017989,-0.0076,1.368
5960.00,7.411073,25.02162,-0.000175,24.017732,-0.0077,1.369
5962.00,7.410361,25.02222,-0.000176,24.018191,-0.0077,1.369
5964.00,7.409623,25.02231,-0.000177,24.018805,-0.0077,1.368
5966.00,7.409477,25.02291,-0.000177,24.017647,-0.0077,1.368
5968.00,7.409481,25.02266,-0.000175,24.017660,-0.0077,1.368
5970.00,7.409927,25.02275,-0.000175,24.017939,-0.0076,1.369
5972.00,7.410684,25.02262,-0.000176,24.018307,-0.0076,1.368
5974.00,7.411130,25.02283,-0.000177,24.018437,-0.0077,1.368
5976.00,7.410803,25.02276,-0.000176,24.018484,-0.0077,1.368
5978.00,7.410217,25.02330,-0.000176,24.018452,-0.0077,1.368
5980.00,7.409557,25.02355,-0.000175,24.018459,-0.0077,1.368
5982.00,7.409781,25.02303,-0.000175,24.018330,-0.0077,1.368
5984.00,7.410192,25.02293,-0.000176,24.018254,-0.0077,1.368
5986.00,7.410364,25.02307,-0.000176,24.017960,-0.0077,1.368
5988.00,7.409945,25.02367,-0.000176,24.017569,-0.0077,1.368
5990.00,7.409820,25.02316,-0.000176,24.017641,-0.0077,1.368
5992.00,7.409638,25.02334,-0.000176,24.018276,-0.0077,1.368
5994.00,7.410377,25.02353,-0.000175,24.018247,-0.0077,1.368
5996.00,7.410543,25.02395,-0.000174,24.017767,-0.0077,1.369
5998.00,7.410042,25.02355,-0.000177,24.017460,-0.0077,1.368
6000.00,7.410192,25.02296,-0.000177,24.018905,-0.0076,1.368
6002.00,7.409901,25.02292,-0.000176,24.018203,-0.0077,1.368
@10,12.0000,24.0
6004.00,7.409742,25.02313,-0.000176,24.018412,-0.0077,1.368
6006.00,7.407416,25.02343,-0.000177,24.017868,-0.0077,1.368
6008.00,7.399506,25.02392,-0.000175,24.018037,-0.0077,1.367
6010.00,7.391579,25.02315,-0.000176,24.017710,-0.0077,1.367
6012.00,7.381857,25.02245,-0.000174,24.018076,-0.0077,1.367
6014.00,7.372729,25.02313,-0.000175,24.018446,-0.0077,1.368
6016.00,7.366299,25.02382,-0.000178,24.017707,-0.0077,1.369
6018.00,7.359467,25.02277,-0.000179,24.017873,-0.0077,1.369
6020.00,7.353777,25.02339,-0.000178,24.018245,-0.0076,1.369
6022.00,7.347243,25.02323,-0.000179,24.018147,-0.0077,1.369
6024.00,7.340835,25.02220,-0.000179,24.017931,-0.0077,1.370
6026.00,7.334894,25.02227,-0.000179,24.017551,-0.0077,1.370
6028.00,7.329375,25.02251,-0.000179,24.017805,-0.0077,1.370
6030.00,7.327717,25.02232,-0.000179,24.017638,-0.0077,1.370
6032.00,7.330917,25.02238,-0.000180,24.018064,-0.0077,1.371
6034.00,7.335974,25.02339,-0.000179,24.017694,-0.0077,1.371
6036.00,7.341712,25.02347,-0.000178,24.017696,-0.0077,1.370
6038.00,7.346796,25.02286,-0.000179,24.017689,-0.0077,1.370
6040.00,7.350528,25.02225,-0.000179,24.017632,-0.0077,1.370
6042.00,7.354187,25.02263,-0.000179,24.017910,-0.0077,1.369
6044.00,7.357393,25.02282,-0.000178,24.018856,-0.0077,1.369
6046.00,7.361016,25.02255,-0.000179,24.018648,-0.0077,1.369
6048.00,7.364461,25.02233,-0.000178,24.017718,-0.0077,1.368
6050.00,7.367611,25.02297,-0.000178,24.017823,-0.0077,1.369
6052.00,7.370508,25.02289,-0.000177,24.017404,-0.0077,1.368
6054.00,7.372993,25.02260,-0.000175,24.017850,-0.0077,1.369
6056.00,7.375058,25.02243,-0.000175,24.017136,-0.0077,1.369
6058.00,7.376644,25.02284,-0.000175,24.018385,-0.0077,1.369
6060.00,7.377583,25.02259,-0.000176,24.018138,-0.0077,1.369
6062.00,7.379627,25.02228,-0.000175,24.017752,-0.0077,1.369
6064.00,7.380838,25.02234,-0.000174,24.018283,-0.0077,1.369
6066.00,7.381340,25.02217,-0.000176,24.017768,-0.0077,1.368
6068.00,7.383168,25.02155,-0.000177,24.018232,-0.0077,1.369
6070.00,7.385197,25.02208,-0.000176,24.018236,-0.0077,1.369
6072.00,7.388472,25.02255,-0.000176,24.018267,-0.0077,1.368
6074.00,7.391489,25.02266,-0.000177,24.018370,-0.0077,1.368
6076.00,7.395118,25.02223,-0.000177,24.018017,-0.0077,1.369
6078.00,7.397283,25.02191,-0.000177,24.017873,-0.0077,1.369
6080.00,7.399048,25.02141,-0.000177,24.018254,-0.0077,1.369
6082.00,7.400442,25.02118,-0.000177,24.018066,-0.0077,1.369
6084.00,7.402126,25.02190,-0.000176,24.017930,-0.0077,1.369
6086.00,7.403167,25.02130,-0.000178,24.018006,-0.0077,1.368
6088.00,7.403740,25.02185,-0.000176,24.018174,-0.0077,1.368
6090.00,7.405565,25.02162,-0.000177,24.018617,-0.0077,1.368
6092.00,7.406429,25.02132,-0.000176,24.018245,-0.0077,1.369
6094.00,7.407570,25.02132,-0.000176,24.017792,-0.0077,1.369
6096.00,7.407572,25.02081,-0.000176,24.018281,-0.0077,1.368
6098.00,7.407888,25.02116,-0.000175,24.018096,-0.0077,1.369
6100.00,7.409095,25.02159,-0.000176,24.018546,-0.0077,1.369
6102.00,7.409814,25.02219,-0.000176,24.017602,-0.0077,1.369
6104.00,7.410409,25.02184,-0.000175,24.017834,-0.0077,1.369
6106.00,7.410595,25.02172,-0.000175,24.019048,-0.0077,1.369
6108.00,7.410071,25.02153,-0.000176,24.018816,-0.0077,1.369
6110.00,7.410476,25.02201,-0.000175,24.018499,-0.0077,1.369
6112.00,7.411381,25.02201,-0.000175,24.018426,-0.0077,1.369
6114.00,7.411889,25.02170,-0.000176,24.017970,-0.0077,1.368
6116.00,7.411871,25.02215,-0.000174,24.018044,-0.0076,1.369
6118.00,7.411193,25.02252,-0.000176,24.018104,-0.0077,1.369
6120.00,7.412378,25.02143,-0.000177,24.017924,-0.0077,1.369
6122.00,7.412759,25.02119,-0.000177,24.018044,-0.0077,1.369
6124.00,7.412875,25.02130,-0.000175,24.018035,-0.0077,1.369
6126.00,7.413693,25.02145,-0.000176,24.017933,-0.0077,1.369
6128.00,7.413654,25.02175,-0.000177,24.018263,-0.0077,1.370
6130.00,7.412986,25.02213,-0.000176,24.018544,-0.0077,1.369
6132.00,7.412580,25.02189,-0.000176,24.017989,-0.0077,1.369
6134.00,7.412103,25.02160,-0.000176,24.017382,-0.0077,1.369
6136.00,7.412147,25.02158,-0.000176,24.017513,-0.0077,1.370
6138.00,7.411707,25.02191,-0.000177,24.018276,-0.0077,1.370
6140.00,7.411669,25.02192,-0.000177,24.018347,-0.0077,1.369
6142.00,7.412462,25.02194,-0.000178,24.017906,-0.0077,1.369
6144.00,7.412838,25.02210,-0.000176,24.017524,-0.0077,1.370
6146.00,7.412658,25.02222,-0.000176,24.017199,-0.0077,1.369
6148.00,7.412227,25.02167,-0.000175,24.017763,-0.0077,1.369
6150.00,7.411572,25.02103,-0.000174,24.018354,-0.0077,1.369
6152.00,7.411630,25.02102,-0.000174,24.018084,-0.0077,1.369
6154.00,7.411944,25.02174,-0.000176,24.017979,-0.0077,1.369
6156.00,7.411171,25.02283,-0.000175,24.017424,-0.0077,1.370
6158.00,7.411136,25.02200,-0.000177,24.018042,-0.0076,1.370
6160.00,7.412078,25.02187,-0.000177,24.017997,-0.0077,1.370
6162.00,7.412530,25.02165,-0.000176,24.017373,-0.0077,1.369
6164.00,7.411091,25.02171,-0.000175,24.018644,-0.0077,1.369
6166.00,7.409878,25.02099,-0.000175,24.019081,-0.0077,1.369
6168.00,7.409683,25.02062,-0.000175,24.018194,-0.0077,1.369
6170.00,7.410113,25.02085,-0.000176,24.018776,-0.0077,1.369
6172.00,7.409846,25.02054,-0.000175,24.018722,-0.0077,1.369
6174.00,7.410253,25.02084,-0.000176,24.018167,-0.0077,1.370
6176.00,7.411406,25.02121,-0.000176,24.017678,-0.0077,1.369
6178.00,7.410812,25.02123,-0.000177,24.018232,-0.0077,1.369
6180.00,7.410256,25.02051,-0.000176,24.018309,-0.0077,1.370
6182.00,7.410181,25.02083,-0.000175,24.018301,-0.0077,1.370
6184.00,7.410058,25.02068,-0.000175,24.018265,-0.0077,1.370
6186.00,7.409305,25.02141,-0.000176,24.018037,-0.0077,1.370
6188.00,7.408964,25.02086,-0.000176,24.018156,-0.0077,1.369
6190.00,7.409111,25.02165,-0.000175,24.018452,-0.0077,1.369
6192.00,7.409372,25.02106,-0.000175,24.018441,-0.0077,1.369
6194.00,7.410219,25.02106,-0.000176,24.018347,-0.0077,1.370
6196.00,7.410755,25.02169,-0.000174,24.018211,-0.0077,1.369
6198.00,7.410433,25.02143,-0.000175,24.018357,-0.0077,1.369
6200.00,7.410786,25.02139,-0.000176,24.018443,-0.0077,1.369
6202.00,7.411285,25.02082,-0.000175,24.018142,-0.0077,1.369
6204.00,7.410369,25.02039,-0.000177,24.018222,-0.0077,1.370
6206.00,7.410458,25.02123,-0.000175,24.018651,-0.0076,1.370
6208.00,7.410923,25.02107,-0.000176,24.018809,-0.0076,1.370
6210.00,7.410820,25.02049,-0.000175,24.017418,-0.0076,1.369
6212.00,7.410624,25.02095,-0.000174,24.018394,-0.0077,1.370
6214.00,7.410677,25.02045,-0.000174,24.018388,-0.0077,1.370
6216.00,7.410170,25.02125,-0.000174,24.017897,-0.0077,1.369
6218.00,7.410258,25.02112,-0.000174,24.018249,-0.0077,1.370
6220.00,7.409992,25.02024,-0.000175,24.017968,-0.0076,1.370
6222.00,7.410656,25.02054,-0.000177,24.017761,-0.0077,1.370
6224.00,7.410904,25.02064,-0.000175,24.018430,-0.0077,1.370
6226.00,7.410840,25.02020,-0.000175,24.017908,-0.0077,1.369
6228.00,7.410771,25.02036,-0.000175,24.017957,-0.0077,1.370
6230.00,7.410275,25.02096,-0.000176,24.018461,-0.0076,1.370
6232.00,7.409433,25.02005,-0.000175,24.018051,-0.0077,1.369
6234.00,7.410147,25.01977,-0.000175,24.018066,-0.0077,1.370
6236.00,7.411160,25.01987,-0.000176,24.018336,-0.0077,1.370
6238.00,7.410598,25.02001,-0.000175,24.017846,-0.0077,1.370
6240.00,7.409743,25.01942,-0.000176,24.018568,-0.0077,1.370
6242.00,7.409182,25.01938,-0.000176,24.018385,-0.0077,1.370
6244.00,7.408679,25.01962,-0.000177,24.017846,-0.0077,1.370
6246.00,7.408773,25.02094,-0.000175,24.017841,-0.0077,1.370
6248.00,7.409446,25.02090,-0.000175,24.017699,-0.0077,1.370
6250.00,7.409879,25.02015,-0.000177,24.017636,-0.0077,1.369
6252.00,7.410124,25.02038,-0.000177,24.017701,-0.0077,1.370
6254.00,7.409778,25.01946,-0.000176,24.018232,-0.0077,1.370
6256.00,7.409967,25.01955,-0.000176,24.017150,-0.0077,1.370
6258.00,7.409445,25.02050,-0.000176,24.017892,-0.0077,1.370
6260.00,7.410192,25.02077,-0.000175,24.018212,-0.0077,1.371
6262.00,7.410277,25.02067,-0.000176,24.017979,-0.0078,1.370
6264.00,7.410472,25.01984,-0.000177,24.017683,-0.0078,1.370
6266.00,7.410934,25.01962,-0.000176,24.017797,-0.0077,1.370
6268.00,7.411474,25.02002,-0.000177,24.017096,-0.0077,1.371
6270.00,7.410745,25.01977,-0.000177,24.017946,-0.0078,1.370
6272.00,7.411553,25.02030,-0.000177,24.017942,-0.0077,1.370
6274.00,7.410032,25.01955,-0.000176,24.017837,-0.0077,1.370
6276.00,7.409202,25.01959,-0.000176,24.017079,-0.0077,1.371
6278.00,7.410173,25.01990,-0.000176,24.017694,-0.0077,1.370
6280.00,7.409867,25.01965,-0.000175,24.017783,-0.0077,1.370
6282.00,7.409970,25.01997,-0.000176,24.017864,-0.0077,1.370
6284.00,7.410622,25.01981,-0.000175,24.018089,-0.0077,1.370
6286.00,7.410685,25.02011,-0.000176,24.017881,-0.0077,1.371
6288.00,7.409580,25.01912,-0.000177,24.017199,-0.0078,1.371
6290.00,7.408506,25.01916,-0.000177,24.018367,-0.0077,1.371
6292.00,7.409286,25.01927,-0.000178,24.017636,-0.0077,1.370
6294.00,7.409757,25.01901,-0.000175,24.017844,-0.0077,1.370
6296.00,7.409012,25.01885,-0.000176,24.017883,-0.0077,1.371
6298.00,7.409298,25.01914,-0.000176,24.017710,-0.0077,1.371
6300.00,7.410622,25.01898,-0.000176,24.017719,-0.0077,1.371
6302.00,7.410352,25.01977,-0.000176,24.017565,-0.0077,1.370
6304.00,7.410743,25.01890,-0.000176,24.017748,-0.0077,1.370
6306.00,7.411294,25.01882,-0.000176,24.017855,-0.0077,1.370
6308.00,7.410897,25.01918,-0.000175,24.017643,-0.0077,1.370
6310.00,7.410628,25.01955,-0.000176,24.017708,-0.0077,1.370
6312.00,7.410157,25.01897,-0.000178,24.018435,-0.0077,1.370
6314.00,7.410221,25.01896,-0.000177,24.017670,-0.0077,1.371
6316.00,7.410578,25.01835,-0.000178,24.017484,-0.0077,1.371
6318.00,7.410156,25.01900,-0.000177,24.018107,-0.0077,1.371
6320.00,7.409375,25.01942,-0.000177,24.017663,-0.0077,1.371
6322.00,7.409615,25.01923,-0.000176,24.017767,-0.0077,1.371
6324.00,7.410700,25.01981,-0.000176,24.018042,-0.0077,1.370
6326.00,7.410109,25.01953,-0.000175,24.017612,-0.0077,1.371
6328.00,7.409389,25.01970,-0.000175,24.017883,-0.0077,1.371
6330.00,7.409961,25.01969,-0.000178,24.017747,-0.0077,1.371
6332.00,7.410055,25.01902,-0.000177,24.018267,-0.0077,1.371
6334.00,7.409599,25.01963,-0.000177,24.018073,-0.0077,1.370
6336.00,7.410739,25.01938,-0.000176,24.017154,-0.0077,1.371
6338.00,7.410992,25.01843,-0.000177,24.017797,-0.0077,1.371
6340.00,7.410820,25.01981,-0.000176,24.017714,-0.0077,1.371
6342.00,7.411700,25.02033,-0.000175,24.018066,-0.0077,1.371
6344.00,7.411668,25.01982,-0.000176,24.018258,-0.0077,1.371
6346.00,7.411372,25.02000,-0.000176,24.018040,-0.0077,1.370
6348.00,7.411811,25.02017,-0.000177,24.017544,-0.0077,1.372
6350.00,7.411520,25.01974,-0.000178,24.018051,-0.0077,1.371
6352.00,7.410918,25.02081,-0.000177,24.017585,-0.0077,1.371
6354.00,7.411164,25.02060,-0.000176,24.017272,-0.0077,1.371
6356.00,7.412151,25.01978,-0.000176,24.017284,-0.0077,1.371
6358.00,7.411823,25.01968,-0.000176,24.017355,-0.0077,1.371
6360.00,7.411524,25.02013,-0.000176,24.018211,-0.0077,1.371
6362.00,7.410846,25.02036,-0.000176,24.018241,-0.0077,1.371
6364.00,7.411159,25.02092,-0.000176,24.018200,-0.0077,1.372
6366.00,7.411162,25.02122,-0.000176,24.018225,-0.0077,1.371
6368.00,7.411768,25.01953,-0.000176,24.017835,-0.0077,1.370
6370.00,7.411028,25.01892,-0.000176,24.017654,-0.0077,1.371
6372.00,7.410195,25.01940,-0.000177,24.018232,-0.0077,1.371
6374.00,7.410614,25.01997,-0.000177,24.017386,-0.0077,1.371
6376.00,7.411473,25.02033,-0.000176,24.018138,-0.0077,1.371
6378.00,7.411129,25.02056,-0.000177,24.017931,-0.0077,1.371
6380.00,7.411264,25.02069,-0.000177,24.017565,-0.0077,1.371
6382.00,7.411515,25.02045,-0.000175,24.016949,-0.0077,1.372
6384.00,7.410795,25.02081,-0.000175,24.017515,-0.0077,1.371
6386.00,7.410614,25.02127,-0.000175,24.018367,-0.0077,1.371
6388.00,7.411283,25.02140,-0.000176,24.018531,-0.0077,1.371
6390.00,7.411226,25.02054,-0.000176,24.017776,-0.0077,1.371
6392.00,7.410976,25.02037,-0.000176,24.017890,-0.0077,1.371
6394.00,7.410783,25.02028,-0.000175,24.017884,-0.0077,1.371
6396.00,7.410693,25.02066,-0.000175,24.017906,-0.0077,1.371
6398.00,7.411234,25.02033,-0.000175,24.017977,-0.0077,1.371
6400.00,7.411727,25.02062,-0.000176,24.018145,-0.0077,1.371
6402.00,7.412675,25.02090,-0.000177,24.017573,-0.0077,1.371
6404.00,7.411991,25.02019,-0.000176,24.018075,-0.0077,1.371
6406.00,7.411521,25.02072,-0.000176,24.017781,-0.0077,1.371
6408.00,7.411585,25.01992,-0.000175,24.018136,-0.0077,1.372
6410.00,7.411572,25.02176,-0.000174,24.018066,-0.0077,1.371
6412.00,7.411698,25.02168,-0.000175,24.017821,-0.0077,1.372
6414.00,7.411422,25.02123,-0.000176,24.017806,-0.0077,1.371
6416.00,7.411699,25.02199,-0.000175,24.018802,-0.0076,1.371
6418.00,7.412176,25.02146,-0.000176,24.018696,-0.0077,1.372
6420.00,7.411826,25.02099,-0.000176,24.017844,-0.0077,1.371
6422.00,7.411476,25.02046,-0.000176,24.018178,-0.0076,1.371
6424.00,7.412115,25.01982,-0.000177,24.018637,-0.0077,1.371
6426.00,7.411266,25.01956,-0.000175,24.018265,-0.0077,1.371
6428.00,7.411127,25.02046,-0.000175,24.018125,-0.0077,1.370
6430.00,7.411440,25.02093,-0.000175,24.018000,-0.0077,1.371
6432.00,7.411824,25.02032,-0.000175,24.018098,-0.0077,1.371
6434.00,7.411634,25.02075,-0.000177,24.017629,-0.0077,1.372
6436.00,7.411558,25.02081,-0.000177,24.018182,-0.0077,1.371
6438.00,7.411771,25.02140,-0.000176,24.017781,-0.0077,1.372
6440.00,7.411544,25.02228,-0.000175,24.018042,-0.0077,1.371
6442.00,7.410792,25.02170,-0.000176,24.018310,-0.0077,1.371
6444.00,7.411107,25.02130,-0.000176,24.018183,-0.0077,1.371
6446.00,7.411131,25.02171,-0.000175,24.018227,-0.0077,1.371
6448.00,7.412001,25.02155,-0.000175,24.018417,-0.0077,1.372
6450.00,7.412073,25.02127,-0.000176,24.018129,-0.0077,1.371
6452.00,7.410482,25.02090,-0.000174,24.018923,-0.0077,1.371
6454.00,7.410227,25.02060,-0.000175,24.018827,-0.0077,1.371
6456.00,7.409877,25.02129,-0.000175,24.018169,-0.0077,1.371
6458.00,7.410228,25.02115,-0.000176,24.018562,-0.0077,1.371
6460.00,7.410202,25.02123,-0.000175,24.018470,-0.0077,1.371
6462.00,7.410745,25.02138,-0.000176,24.017917,-0.0077,1.372
6464.00,7.410380,25.02095,-0.000177,24.018252,-0.0077,1.372
6466.00,7.410509,25.02143,-0.000176,24.018448,-0.0077,1.372
6468.00,7.411743,25.02199,-0.000175,24.018167,-0.0077,1.371
6470.00,7.411554,25.02173,-0.000175,24.017652,-0.0077,1.371
6472.00,7.410893,25.02112,-0.000175,24.018330,-0.0077,1.372
6474.00,7.411887,25.02219,-0.000174,24.018290,-0.0077,1.371
6476.00,7.411946,25.02317,-0.000176,24.018421,-0.0076,1.371
6478.00,7.411367,25.02296,-0.000176,24.018405,-0.0077,1.371
6480.00,7.410978,25.02238,-0.000175,24.017950,-0.0077,1.372
6482.00,7.410842,25.02233,-0.000175,24.018473,-0.0076,1.371
6484.00,7.410785,25.02291,-0.000175,24.017815,-0.0077,1.371
6486.00,7.410328,25.02291,-0.000176,24.018377,-0.0077,1.371
6488.00,7.410672,25.02340,-0.000176,24.018481,-0.0077,1.371
6490.00,7.411348,25.02298,-0.000176,24.018504,-0.0077,1.371
6492.00,7.411083,25.02269,-0.000176,24.017694,-0.0077,1.371
6494.00,7.410667,25.02197,-0.000176,24.017942,-0.0077,1.371
6496.00,7.410977,25.02267,-0.000176,24.018758,-0.0077,1.371
6498.00,7.411634,25.02205,-0.000175,24.017565,-0.0077,1.371
6500.00,7.412077,25.02177,-0.000176,24.017854,-0.0077,1.371
6502.00,7.411984,25.02181,-0.000176,24.018133,-0.0077,1.371
6504.00,7.412022,25.02180,-0.000177,24.017895,-0.0077,1.371
6506.00,7.411571,25.02216,-0.000177,24.017614,-0.0077,1.372
6508.00,7.411184,25.02304,-0.000176,24.017946,-0.0077,1.371
6510.00,7.411128,25.02341,-0.000176,24.017806,-0.0077,1.371
6512.00,7.411746,25.02312,-0.000175,24.017569,-0.0077,1.371
6514.00,7.412550,25.02302,-0.000176,24.018098,-0.0078,1.371
6516.00,7.411523,25.02268,-0.000176,24.018307,-0.0077,1.371
6518.00,7.411844,25.02241,-0.000176,24.017922,-0.0077,1.371
6520.00,7.411928,25.02171,-0.000177,24.017801,-0.0078,1.371
6522.00,7.411940,25.02184,-0.000177,24.017224,-0.0077,1.372
6524.00,7.412122,25.02226,-0.000177,24.017734,-0.0077,1.372
6526.00,7.411234,25.02220,-0.000176,24.017469,-0.0077,1.372
6528.00,7.410949,25.02256,-0.000177,24.017689,-0.0077,1.371
6530.00,7.410812,25.02303,-0.000175,24.017835,-0.0077,1.371
6532.00,7.410993,25.02243,-0.000175,24.017576,-0.0077,1.371
6534.00,7.410951,25.02236,-0.000175,24.017844,-0.0077,1.372
6536.00,7.411966,25.02255,-0.000176,24.018294,-0.0077,1.371
6538.00,7.411804,25.02284,-0.000176,24.017442,-0.0077,1.371
6540.00,7.411917,25.02332,-0.000176,24.018325,-0.0077,1.371
6542.00,7.412403,25.02309,-0.000175,24.018289,-0.0077,1.371
6544.00,7.412035,25.02308,-0.000177,24.017397,-0.0077,1.371
6546.00,7.412450,25.02318,-0.000177,24.017901,-0.0077,1.372
6548.00,7.412493,25.02226,-0.000177,24.018693,-0.0077,1.372
6550.00,7.411803,25.02325,-0.000177,24.017892,-0.0077,1.372
6552.00,7.411293,25.02257,-0.000177,24.018301,-0.0077,1.372
6554.00,7.411440,25.02239,-0.000177,24.018281,-0.0077,1.371
6556.00,7.411503,25.02286,-0.000177,24.018305,-0.0077,1.371
6558.00,7.412386,25.02295,-0.000175,24.018368,-0.0077,1.371
6560.00,7.411883,25.02223,-0.000174,24.018849,-0.0077,1.371
6562.00,7.412215,25.02275,-0.000174,24.018593,-0.0077,1.372
6564.00,7.411649,25.02293,-0.000175,24.017379,-0.0077,1.372
6566.00,7.410668,25.02273,-0.000177,24.018348,-0.0077,1.372
6568.00,7.410959,25.02288,-0.000177,24.017888,-0.0077,1.372
6570.00,7.411194,25.02263,-0.000176,24.017634,-0.0077,1.372
6572.00,7.411174,25.02268,-0.000175,24.017598,-0.0077,1.371
6574.00,7.410840,25.02384,-0.000174,24.017993,-0.0077,1.371
6576.00,7.411281,25.02354,-0.000175,24.017908,-0.0077,1.372
6578.00,7.411670,25.02413,-0.000176,24.018178,-0.0077,1.372
6580.00,7.411818,25.02377,-0.000177,24.018401,-0.0077,1.371
6582.00,7.411403,25.02299,-0.000176,24.018029,-0.0077,1.372
6584.00,7.410932,25.02321,-0.000177,24.017999,-0.0077,1.372
6586.00,7.410836,25.02329,-0.000176,24.017772,-0.0077,1.372
6588.00,7.411442,25.02373,-0.000175,24.018096,-0.0077,1.371
6590.00,7.411757,25.02305,-0.000175,24.018243,-0.0077,1.371
6592.00,7.411318,25.02270,-0.000174,24.018169,-0.0077,1.372
6594.00,7.411603,25.02317,-0.000175,24.018345,-0.0076,1.372
6596.00,7.412272,25.02298,-0.000175,24.018323,-0.0077,1.372
6598.00,7.412397,25.02317,-0.000175,24.018838,-0.0076,1.371
6600.00,7.412613,25.02384,-0.000173,24.018965,-0.0077,1.372
6602.00,7.412797,25.02362,-0.000175,24.018066,-0.0077,1.372
@11,12.0000,24.0
6604.00,7.412454,25.02344,-0.000176,24.018303,-0.0077,1.372
6606.00,7.410455,25.02332,-0.000174,24.018042,-0.0077,1.372
6608.00,7.403394,25.02349,-0.000176,24.018412,-0.0077,1.371
6610.00,7.394591,25.02340,-0.000176,24.019001,-0.0077,1.371
6612.00,7.386047,25.02337,-0.000174,24.018280,-0.0077,1.371
6614.00,7.378459,25.02376,-0.000175,24.018816,-0.0077,1.371
6616.00,7.371154,25.02346,-0.000175,24.018546,-0.0077,1.371
6618.00,7.366094,25.02371,-0.000176,24.018062,-0.0077,1.372
6620.00,7.359937,25.02335,-0.000176,24.017991,-0.0077,1.372
6622.00,7.353857,25.02352,-0.000177,24.018272,-0.0077,1.373
6624.00,7.348216,25.02373,-0.000177,24.018209,-0.0077,1.373
6626.00,7.342094,25.02403,-0.000177,24.018334,-0.0077,1.374
6628.00,7.337471,25.02288,-0.000178,24.018334,-0.0077,1.374
6630.00,7.334597,25.02337,-0.000179,24.018461,-0.0077,1.374
6632.00,7.337234,25.02276,-0.000177,24.017930,-0.0077,1.373
6634.00,7.343280,25.02278,-0.000178,24.018492,-0.0076,1.375
6636.00,7.348460,25.02282,-0.000178,24.018551,-0.0076,1.375
6638.00,7.352353,25.02305,-0.000178,24.018916,-0.0077,1.374
6640.00,7.356411,25.02290,-0.000177,24.017941,-0.0077,1.373
6642.00,7.360279,25.02293,-0.000177,24.017803,-0.0077,1.373
6644.00,7.363794,25.02245,-0.000176,24.018225,-0.0077,1.372
6646.00,7.367312,25.02274,-0.000175,24.018689,-0.0077,1.372
6648.00,7.370002,25.02314,-0.000176,24.018256,-0.0077,1.372
6650.00,7.372693,25.02281,-0.000176,24.018154,-0.0077,1.372
6652.00,7.376087,25.02245,-0.000175,24.018015,-0.0077,1.372
6654.00,7.378556,25.02296,-0.000173,24.018327,-0.0077,1.372
6656.00,7.380730,25.02333,-0.000174,24.017384,-0.0077,1.372
6658.00,7.381888,25.02378,-0.000175,24.018290,-0.0077,1.373
6660.00,7.382122,25.02384,-0.000175,24.017955,-0.0077,1.373
6662.00,7.382310,25.02327,-0.000176,24.018225,-0.0077,1.372
6664.00,7.383686,25.02390,-0.000176,24.018086,-0.0077,1.372
6666.00,7.385155,25.02419,-0.000175,24.018067,-0.0077,1.372
6668.00,7.385702,25.02344,-0.000175,24.018319,-0.0077,1.372
6670.00,7.387762,25.02396,-0.000176,24.018118,-0.0077,1.373
6672.00,7.390933,25.02339,-0.000176,24.017799,-0.0076,1.372
6674.00,7.393922,25.02255,-0.000176,24.018104,-0.0077,1.372
6676.00,7.395454,25.02322,-0.000176,24.018318,-0.0077,1.373
6678.00,7.397905,25.02314,-0.000175,24.018020,-0.0077,1.372
6680.00,7.399726,25.02315,-0.000176,24.017910,-0.0076,1.372
6682.00,7.401615,25.02316,-0.000175,24.018321,-0.0077,1.372
6684.00,7.403983,25.02327,-0.000177,24.018568,-0.0077,1.372
6686.00,7.405451,25.02271,-0.000176,24.018069,-0.0077,1.372
6688.00,7.406303,25.02312,-0.000176,24.017913,-0.0077,1.372
6690.00,7.407507,25.02303,-0.000176,24.018437,-0.0077,1.372
6692.00,7.408766,25.02321,-0.000176,24.018686,-0.0077,1.373
6694.00,7.409181,25.02349,-0.000176,24.018403,-0.0077,1.372
6696.00,7.410107,25.02380,-0.000175,24.017993,-0.0077,1.372
6698.00,7.410865,25.02392,-0.000175,24.018049,-0.0077,1.372
6700.00,7.411559,25.02420,-0.000175,24.018044,-0.0077,1.372
6702.00,7.412414,25.02426,-0.000175,24.018328,-0.0077,1.373
6704.00,7.412346,25.02392,-0.000175,24.018328,-0.0077,1.373
6706.00,7.413452,25.02409,-0.000176,24.017708,-0.0077,1.373
6708.00,7.414347,25.02392,-0.000175,24.017832,-0.0077,1.372
6710.00,7.414562,25.02369,-0.000175,24.018251,-0.0077,1.372
6712.00,7.414792,25.02377,-0.000176,24.018706,-0.0077,1.373
6714.00,7.415097,25.02382,-0.000175,24.017714,-0.0077,1.373
6716.00,7.414505,25.02414,-0.000175,24.018254,-0.0077,1.372
6718.00,7.414269,25.02403,-0.000175,24.017913,-0.0077,1.372
6720.00,7.414059,25.02367,-0.000175,24.017602,-0.0077,1.373
6722.00,7.414566,25.02377,-0.000175,24.017194,-0.0077,1.373
6724.00,7.415888,25.02378,-0.000176,24.018725,-0.0077,1.372
6726.00,7.416305,25.02459,-0.000176,24.018662,-0.0077,1.373
6728.00,7.416034,25.02439,-0.000175,24.017739,-0.0077,1.373
6730.00,7.416175,25.02505,-0.000176,24.018319,-0.0077,1.372
6732.00,7.415832,25.02451,-0.000176,24.017576,-0.0077,1.373
6734.00,7.415029,25.02517,-0.000176,24.017902,-0.0077,1.373
6736.00,7.414992,25.02443,-0.000176,24.017453,-0.0077,1.373
6738.00,7.413990,25.02427,-0.000175,24.017999,-0.0077,1.372
6740.00,7.413757,25.02457,-0.000176,24.017560,-0.0076,1.373
6742.00,7.413176,25.02384,-0.000177,24.018062,-0.0077,1.372
6744.00,7.413321,25.02363,-0.000176,24.016876,-0.0077,1.373
6746.00,7.413853,25.02393,-0.000176,24.018434,-0.0077,1.373
6748.00,7.414040,25.02362,-0.000177,24.018702,-0.0076,1.373
6750.00,7.413860,25.02380,-0.000175,24.017999,-0.0077,1.372
6752.00,7.415091,25.02441,-0.000174,24.017953,-0.0077,1.373
6754.00,7.414784,25.02475,-0.000175,24.017087,-0.0076,1.373
6756.00,7.414307,25.02504,-0.000176,24.018363,-0.0076,1.373
6758.00,7.414844,25.02502,-0.000176,24.018446,-0.0077,1.373
6760.00,7.415279,25.02470,-0.000177,24.018158,-0.0077,1.373
6762.00,7.415391,25.02454,-0.000177,24.018080,-0.0077,1.373
6764.00,7.414746,25.02424,-0.000176,24.017801,-0.0076,1.373
6766.00,7.415006,25.02441,-0.000176,24.018448,-0.0077,1.373
6768.00,7.414161,25.02427,-0.000176,24.018116,-0.0077,1.373
6770.00,7.413324,25.02382,-0.000175,24.018414,-0.0077,1.373
6772.00,7.413775,25.02448,-0.000174,24.018448,-0.0077,1.373
6774.00,7.414177,25.02437,-0.000175,24.018062,-0.0077,1.373
6776.00,7.413618,25.02447,-0.000175,24.018093,-0.0077,1.373
6778.00,7.413512,25.02509,-0.000175,24.018145,-0.0077,1.373
6780.00,7.412802,25.02495,-0.000174,24.018452,-0.0076,1.373
6782.00,7.411943,25.02373,-0.000173,24.018185,-0.0076,1.373
6784.00,7.412581,25.02333,-0.000175,24.018029,-0.0077,1.372
6786.00,7.413670,25.02418,-0.000175,24.018336,-0.0077,1.373
6788.00,7.413233,25.02480,-0.000175,24.018758,-0.0077,1.373
6790.00,7.413179,25.02501,-0.000175,24.018211,-0.0077,1.373
6792.00,7.413119,25.02414,-0.000175,24.018542,-0.0076,1.373
6794.00,7.413342,25.02381,-0.000175,24.018638,-0.0077,1.373
6796.00,7.412995,25.02438,-0.000175,24.017968,-0.0077,1.373
6798.00,7.412375,25.02419,-0.000175,24.017828,-0.0077,1.374
6800.00,7.412360,25.02501,-0.000176,24.017796,-0.0077,1.373
6802.00,7.413036,25.02487,-0.000175,24.017993,-0.0077,1.373
6804.00,7.412797,25.02430,-0.000176,24.018662,-0.0077,1.372
6806.00,7.412992,25.02452,-0.000174,24.018744,-0.0077,1.373
6808.00,7.412772,25.02544,-0.000173,24.018312,-0.0077,1.373
6810.00,7.412776,25.02554,-0.000175,24.018238,-0.0077,1.373
6812.00,7.413091,25.02487,-0.000175,24.017707,-0.0076,1.374
6814.00,7.413245,25.02402,-0.000176,24.018347,-0.0077,1.373
6816.00,7.412368,25.02389,-0.000175,24.018793,-0.0077,1.373
6818.00,7.412172,25.02401,-0.000175,24.017948,-0.0077,1.373
6820.00,7.411938,25.02409,-0.000174,24.018649,-0.0077,1.373
6822.00,7.412242,25.02339,-0.000175,24.018406,-0.0077,1.373
6824.00,7.412700,25.02407,-0.000175,24.018263,-0.0077,1.374
6826.00,7.413133,25.02335,-0.000176,24.018115,-0.0077,1.372
6828.00,7.413982,25.02290,-0.000175,24.018778,-0.0077,1.373
6830.00,7.413157,25.02333,-0.000175,24.018740,-0.0077,1.373
6832.00,7.411824,25.02395,-0.000176,24.018977,-0.0077,1.373
6834.00,7.410673,25.02457,-0.000175,24.018376,-0.0077,1.373
6836.00,7.411211,25.02430,-0.000175,24.017451,-0.0076,1.373
6838.00,7.411475,25.02425,-0.000174,24.017592,-0.0076,1.374
6840.00,7.411916,25.02412,-0.000175,24.018071,-0.0076,1.373
6842.00,7.411316,25.02449,-0.000174,24.018847,-0.0077,1.374
6844.00,7.411475,25.02473,-0.000175,24.018646,-0.0076,1.374
6846.00,7.412493,25.02395,-0.000175,24.017953,-0.0077,1.373
6848.00,7.412784,25.02422,-0.000173,24.019068,-0.0076,1.373
6850.00,7.412974,25.02418,-0.000173,24.018435,-0.0077,1.373
6852.00,7.413009,25.02349,-0.000174,24.018397,-0.0077,1.373
6854.00,7.413418,25.02370,-0.000174,24.018347,-0.0077,1.373
6856.00,7.413548,25.02444,-0.000175,24.017467,-0.0077,1.374
6858.00,7.414583,25.02405,-0.000175,24.017946,-0.0076,1.373
6860.00,7.413835,25.02423,-0.000174,24.018919,-0.0077,1.373
6862.00,7.413391,25.02454,-0.000175,24.018412,-0.0077,1.373
6864.00,7.412651,25.02489,-0.000174,24.017948,-0.0076,1.373
6866.00,7.412342,25.02440,-0.000175,24.018782,-0.0076,1.373
6868.00,7.412610,25.02403,-0.000176,24.018397,-0.0077,1.373
6870.00,7.412283,25.02478,-0.000174,24.018388,-0.0077,1.374
6872.00,7.412487,25.02407,-0.000176,24.018102,-0.0077,1.374
6874.00,7.412807,25.02408,-0.000175,24.018698,-0.0076,1.373
6876.00,7.412348,25.02485,-0.000174,24.018252,-0.0077,1.373
6878.00,7.412173,25.02338,-0.000173,24.018901,-0.0076,1.373
6880.00,7.412506,25.02273,-0.000175,24.019117,-0.0077,1.374
6882.00,7.411876,25.02342,-0.000176,24.017884,-0.0076,1.374
6884.00,7.413047,25.02351,-0.000175,24.018463,-0.0077,1.373
6886.00,7.413967,25.02350,-0.000176,24.018305,-0.0077,1.373
6888.00,7.413557,25.02371,-0.000175,24.018419,-0.0076,1.373
6890.00,7.412954,25.02391,-0.000173,24.018727,-0.0076,1.373
6892.00,7.412578,25.02440,-0.000174,24.018443,-0.0076,1.374
6894.00,7.413101,25.02499,-0.000175,24.018704,-0.0077,1.374
6896.00,7.413151,25.02531,-0.000176,24.018869,-0.0076,1.373
6898.00,7.412988,25.02460,-0.000176,24.018631,-0.0077,1.373
6900.00,7.412782,25.02414,-0.000176,24.018684,-0.0077,1.374
6902.00,7.412547,25.02379,-0.000174,24.018747,-0.0076,1.374
6904.00,7.412239,25.02353,-0.000175,24.018497,-0.0076,1.374
6906.00,7.411867,25.02323,-0.000175,24.018744,-0.0077,1.374
6908.00,7.413368,25.02390,-0.000175,24.018281,-0.0077,1.373
6910.00,7.413814,25.02399,-0.000174,24.018934,-0.0076,1.373
6912.00,7.413477,25.02360,-0.000173,24.018649,-0.0076,1.373
6914.00,7.412501,25.02293,-0.000175,24.018049,-0.0076,1.373
6916.00,7.412506,25.02296,-0.000174,24.019045,-0.0076,1.373
6918.00,7.413201,25.02380,-0.000176,24.018354,-0.0077,1.373
6920.00,7.413442,25.02429,-0.000175,24.017979,-0.0077,1.373
6922.00,7.413143,25.02432,-0.000174,24.017763,-0.0077,1.374
6924.00,7.413315,25.02334,-0.000176,24.018425,-0.0077,1.374
6926.00,7.413917,25.02356,-0.000174,24.018044,-0.0077,1.373
6928.00,7.414500,25.02400,-0.000174,24.018432,-0.0077,1.373
6930.00,7.413381,25.02400,-0.000174,24.018044,-0.0076,1.373
6932.00,7.413561,25.02435,-0.000175,24.017799,-0.0077,1.374
6934.00,7.413380,25.02504,-0.000175,24.018243,-0.0076,1.374
6936.00,7.413419,25.02438,-0.000175,24.018455,-0.0076,1.373
6938.00,7.412913,25.02376,-0.000173,24.019316,-0.0076,1.373
6940.00,7.412514,25.02348,-0.000175,24.018604,-0.0077,1.374
6942.00,7.412033,25.02361,-0.000175,24.018394,-0.0076,1.374
6944.00,7.412416,25.02437,-0.000175,24.018410,-0.0076,1.374
6946.00,7.412942,25.02487,-0.000175,24.018515,-0.0076,1.374
6948.00,7.412788,25.02397,-0.000176,24.018397,-0.0076,1.374
6950.00,7.412972,25.02374,-0.000175,24.018142,-0.0077,1.374
6952.00,7.412709,25.02339,-0.000174,24.018608,-0.0077,1.374
6954.00,7.412502,25.02414,-0.000174,24.018296,-0.0077,1.373
6956.00,7.412581,25.02431,-0.000173,24.018198,-0.0077,1.374
6958.00,7.412867,25.02399,-0.000174,24.018952,-0.0077,1.374
6960.00,7.412731,25.02425,-0.000175,24.019159,-0.0076,1.374
6962.00,7.411956,25.02425,-0.000175,24.018457,-0.0076,1.374
6964.00,7.411887,25.02407,-0.000174,24.018642,-0.0076,1.374
6966.00,7.411935,25.02349,-0.000173,24.018448,-0.0077,1.373
6968.00,7.413020,25.02357,-0.000174,24.018626,-0.0076,1.374
6970.00,7.413991,25.02397,-0.000175,24.018979,-0.0077,1.374
6972.00,7.413702,25.02359,-0.000174,24.018522,-0.0077,1.374
6974.00,7.413934,25.02379,-0.000174,24.018555,-0.0077,1.374
6976.00,7.413611,25.02391,-0.000173,24.018448,-0.0077,1.374
6978.00,7.413504,25.02435,-0.000173,24.018629,-0.0076,1.374
6980.00,7.414379,25.02374,-0.000174,24.018354,-0.0076,1.374
6982.00,7.414809,25.02332,-0.000175,24.017995,-0.0077,1.374
6984.00,7.414215,25.02344,-0.000174,24.018084,-0.0077,1.374
6986.00,7.414291,25.02426,-0.000174,24.018802,-0.0076,1.374
6988.00,7.414458,25.02434,-0.000175,24.018368,-0.0076,1.375
6990.00,7.414119,25.02376,-0.000175,24.018294,-0.0076,1.374
6992.00,7.413686,25.02385,-0.000173,24.017797,-0.0076,1.373
6994.00,7.413840,25.02339,-0.000175,24.018604,-0.0076,1.374
6996.00,7.413690,25.02399,-0.000175,24.018764,-0.0077,1.374
6998.00,7.413275,25.02406,-0.000176,24.018272,-0.0077,1.375
7000.00,7.413140,25.02396,-0.000175,24.018303,-0.0076,1.374
7002.00,7.412948,25.02412,-0.000174,24.018314,-0.0076,1.373
7004.00,7.413224,25.02370,-0.000174,24.018706,-0.0077,1.374
7006.00,7.412775,25.02395,-0.000175,24.018401,-0.0077,1.374
7008.00,7.412569,25.02397,-0.000176,24.019200,-0.0077,1.374
7010.00,7.413578,25.02402,-0.000174,24.018356,-0.0077,1.374
7012.00,7.414006,25.02370,-0.000173,24.018695,-0.0076,1.374
7014.00,7.413765,25.02407,-0.000174,24.018479,-0.0076,1.374
7016.00,7.413593,25.02396,-0.000174,24.018464,-0.0077,1.374
7018.00,7.413117,25.02421,-0.000174,24.018640,-0.0077,1.374
7020.00,7.412783,25.02334,-0.000175,24.017986,-0.0076,1.375
7022.00,7.413538,25.02344,-0.000174,24.018216,-0.0077,1.374
7024.00,7.413514,25.02311,-0.000174,24.018316,-0.0076,1.374
7026.00,7.413695,25.02381,-0.000176,24.018571,-0.0076,1.374
7028.00,7.413596,25.02327,-0.000174,24.018047,-0.0077,1.374
7030.00,7.413674,25.02341,-0.000174,24.018502,-0.0077,1.374
7032.00,7.413629,25.02363,-0.000175,24.018158,-0.0077,1.374
7034.00,7.413062,25.02298,-0.000175,24.018314,-0.0077,1.374
7036.00,7.412161,25.02386,-0.000175,24.017719,-0.0077,1.374
7038.00,7.412586,25.02418,-0.000175,24.018437,-0.0077,1.375
7040.00,7.413248,25.02352,-0.000175,24.018136,-0.0077,1.374
7042.00,7.414655,25.02328,-0.000175,24.018160,-0.0077,1.374
7044.00,7.415060,25.02336,-0.000175,24.018245,-0.0076,1.374
7046.00,7.415117,25.02366,-0.000175,24.018254,-0.0077,1.374
7048.00,7.415577,25.02421,-0.000173,24.018066,-0.0077,1.374
7050.00,7.415639,25.02359,-0.000174,24.018028,-0.0076,1.374
7052.00,7.415304,25.02389,-0.000175,24.018561,-0.0077,1.375
7054.00,7.415201,25.02479,-0.000175,24.018976,-0.0076,1.374
7056.00,7.414707,25.02521,-0.000174,24.018426,-0.0076,1.375
7058.00,7.414546,25.02451,-0.000175,24.018820,-0.0076,1.374
7060.00,7.414749,25.02504,-0.000174,24.018283,-0.0077,1.374
7062.00,7.415382,25.02473,-0.000175,24.018713,-0.0076,1.375
7064.00,7.415340,25.02419,-0.000176,24.018205,-0.0076,1.375
7066.00,7.413899,25.02477,-0.000175,24.018269,-0.0077,1.375
7068.00,7.413802,25.02455,-0.000174,24.018695,-0.0076,1.375
7070.00,7.414032,25.02468,-0.000174,24.018118,-0.0076,1.374
7072.00,7.413374,25.02500,-0.000172,24.018270,-0.0076,1.374
7074.00,7.413901,25.02490,-0.000173,24.019081,-0.0076,1.375
7076.00,7.414071,25.02463,-0.000174,24.019063,-0.0076,1.374
7078.00,7.413484,25.02484,-0.000174,24.018956,-0.0077,1.374
7080.00,7.414156,25.02500,-0.000174,24.018267,-0.0077,1.374
7082.00,7.414287,25.02471,-0.000175,24.018706,-0.0077,1.374
7084.00,7.413956,25.02510,-0.000174,24.018867,-0.0076,1.375
7086.00,7.413143,25.02489,-0.000175,24.018256,-0.0076,1.375
7088.00,7.412529,25.02492,-0.000175,24.018047,-0.0077,1.374
7090.00,7.413686,25.02433,-0.000174,24.018588,-0.0076,1.374
7092.00,7.413597,25.02422,-0.000173,24.019048,-0.0076,1.374
7094.00,7.413592,25.02461,-0.000174,24.019075,-0.0076,1.375
7096.00,7.412912,25.02453,-0.000174,24.019331,-0.0076,1.375
7098.00,7.412641,25.02377,-0.000174,24.018744,-0.0077,1.374
7100.00,7.412952,25.02439,-0.000173,24.018930,-0.0076,1.374
7102.00,7.413306,25.02302,-0.000174,24.018207,-0.0076,1.375
7104.00,7.413336,25.02390,-0.000174,24.018686,-0.0076,1.374
7106.00,7.414149,25.02472,-0.000174,24.018838,-0.0076,1.375
7108.00,7.413998,25.02471,-0.000174,24.018945,-0.0076,1.375
7110.00,7.413670,25.02481,-0.000174,24.018898,-0.0076,1.375
7112.00,7.414580,25.02469,-0.000173,24.018546,-0.0077,1.374
7114.00,7.414079,25.02447,-0.000173,24.017612,-0.0077,1.374
7116.00,7.414264,25.02424,-0.000174,24.017752,-0.0076,1.374
7118.00,7.414155,25.02480,-0.000174,24.018644,-0.0076,1.375
7120.00,7.413669,25.02503,-0.000173,24.018599,-0.0076,1.375
7122.00,7.414229,25.02489,-0.000174,24.018798,-0.0077,1.374
7124.00,7.414066,25.02495,-0.000175,24.018222,-0.0077,1.374
7126.00,7.413967,25.02481,-0.000176,24.018443,-0.0077,1.375
7128.00,7.413510,25.02525,-0.000175,24.018225,-0.0077,1.375
7130.00,7.413450,25.02553,-0.000175,24.018109,-0.0077,1.374
7132.00,7.413611,25.02536,-0.000174,24.018203,-0.0076,1.375
7134.00,7.414251,25.02531,-0.000175,24.018410,-0.0076,1.375
7136.00,7.413701,25.02598,-0.000175,24.018619,-0.0077,1.375
7138.00,7.413220,25.02660,-0.000175,24.018484,-0.0077,1.375
7140.00,7.413938,25.02615,-0.000175,24.018207,-0.0077,1.375
7142.00,7.414539,25.02578,-0.000175,24.018363,-0.0077,1.374
7144.00,7.414330,25.02601,-0.000175,24.017830,-0.0076,1.374
7146.00,7.413954,25.02588,-0.000175,24.018370,-0.0077,1.375
7148.00,7.414114,25.02588,-0.000175,24.018191,-0.0077,1.375
7150.00,7.413742,25.02558,-0.000175,24.018742,-0.0077,1.375
7152.00,7.413225,25.02578,-0.000175,24.018892,-0.0077,1.375
7154.00,7.414028,25.02572,-0.000175,24.017995,-0.0077,1.375
7156.00,7.413617,25.02598,-0.000174,24.018252,-0.0077,1.375
7158.00,7.412326,25.02609,-0.000173,24.018256,-0.0077,1.374
7160.00,7.412028,25.02550,-0.000175,24.017904,-0.0077,1.374
7162.00,7.413436,25.02478,-0.000175,24.018098,-0.0077,1.375
7164.00,7.414748,25.02490,-0.000175,24.018316,-0.0077,1.375
7166.00,7.414883,25.02506,-0.000175,24.017968,-0.0077,1.375
7168.00,7.414402,25.02539,-0.000175,24.018272,-0.0077,1.375
7170.00,7.414800,25.02529,-0.000175,24.018303,-0.0076,1.375
7172.00,7.414188,25.02494,-0.000174,24.018502,-0.0077,1.374
7174.00,7.415014,25.02442,-0.000174,24.018642,-0.0077,1.375
7176.00,7.414713,25.02393,-0.000175,24.018492,-0.0077,1.374
7178.00,7.415235,25.02399,-0.000175,24.018154,-0.0077,1.375
7180.00,7.415352,25.02399,-0.000175,24.018600,-0.0077,1.375
7182.00,7.415724,25.02306,-0.000174,24.017609,-0.0077,1.375
7184.00,7.415454,25.02269,-0.000176,24.018561,-0.0077,1.374
7186.00,7.414978,25.02270,-0.000174,24.018193,-0.0077,1.374
7188.00,7.413979,25.02225,-0.000175,24.017540,-0.0077,1.375
7190.00,7.413248,25.02307,-0.000175,24.018417,-0.0077,1.375
7192.00,7.413241,25.02308,-0.000175,24.018515,-0.0077,1.374
7194.00,7.413000,25.02305,-0.000174,24.017910,-0.0077,1.375
7196.00,7.413002,25.02263,-0.000174,24.017989,-0.0076,1.375
7198.00,7.412821,25.02220,-0.000175,24.017574,-0.0076,1.375
7200.00,7.412830,25.02267,-0.000174,24.018593,-0.0077,1.375
7202.00,7.412643,25.02235,-0.000175,24.018925,-0.0077,1.375
7204.00,7.414114,25.02244,-0.000176,24.018109,-0.0076,1.375
@12,12.0000,24.0
7206.00,7.412939,25.02196,-0.000175,24.017669,-0.0077,1.375
7208.00,7.405952,25.02180,-0.000175,24.017922,-0.0077,1.374
7210.00,7.396272,25.02123,-0.000175,24.018568,-0.0077,1.373
7212.00,7.389279,25.02210,-0.000174,24.018415,-0.0077,1.374
7214.00,7.382750,25.02285,-0.000173,24.018169,-0.0077,1.375
7216.00,7.375729,25.02291,-0.000174,24.019213,-0.0077,1.375
7218.00,7.369957,25.02260,-0.000176,24.018648,-0.0076,1.375
7220.00,7.364105,25.02304,-0.000176,24.018374,-0.0077,1.376
7222.00,7.358378,25.02388,-0.000178,24.018461,-0.0077,1.376
7224.00,7.352993,25.02396,-0.000177,24.018385,-0.0077,1.376
7226.00,7.347631,25.02398,-0.000176,24.018967,-0.0077,1.376
7228.00,7.342637,25.02316,-0.000176,24.018811,-0.0077,1.377
7230.00,7.339892,25.02292,-0.000176,24.018626,-0.0077,1.377
7232.00,7.344006,25.02284,-0.000178,24.018401,-0.0077,1.377
7234.00,7.350057,25.02221,-0.000178,24.018165,-0.0077,1.377
7236.00,7.356312,25.02307,-0.000178,24.018493,-0.0077,1.377
7238.00,7.360576,25.02320,-0.000178,24.017850,-0.0077,1.377
7240.00,7.364958,25.02335,-0.000177,24.018631,-0.0077,1.376
7242.00,7.368587,25.02362,-0.000177,24.018444,-0.0077,1.376
7244.00,7.371036,25.02350,-0.000176,24.017993,-0.0077,1.376
7246.00,7.374616,25.02358,-0.000174,24.017502,-0.0077,1.376
7248.00,7.377272,25.02276,-0.000175,24.017507,-0.0077,1.376
7250.00,7.380205,25.02264,-0.000174,24.018338,-0.0077,1.376
7252.00,7.382861,25.02265,-0.000174,24.018044,-0.0077,1.375
7254.00,7.384859,25.02260,-0.000175,24.017881,-0.0077,1.376
7256.00,7.386360,25.02310,-0.000175,24.018029,-0.0076,1.375
7258.00,7.387666,25.02302,-0.000175,24.017507,-0.0077,1.376
7260.00,7.388799,25.02312,-0.000175,24.018437,-0.0076,1.375
7262.00,7.390450,25.02384,-0.000175,24.017971,-0.0077,1.375
7264.00,7.390199,25.02361,-0.000173,24.018410,-0.0077,1.375
7266.00,7.391181,25.02400,-0.000174,24.018428,-0.0076,1.375
7268.00,7.392501,25.02388,-0.000175,24.017433,-0.0076,1.376
7270.00,7.393041,25.02344,-0.000175,24.018570,-0.0077,1.375
7272.00,7.394083,25.02254,-0.000174,24.018967,-0.0077,1.375
7274.00,7.396794,25.02353,-0.000175,24.018972,-0.0077,1.375
7276.00,7.398839,25.02462,-0.000176,24.018216,-0.0077,1.376
7278.00,7.399745,25.02439,-0.000174,24.017685,-0.0077,1.375
7280.00,7.402024,25.02401,-0.000175,24.018582,-0.0077,1.375
7282.00,7.403263,25.02358,-0.000174,24.018753,-0.0076,1.376
7284.00,7.405098,25.02359,-0.000174,24.018856,-0.0077,1.376
7286.00,7.406947,25.02355,-0.000176,24.018448,-0.0077,1.375
7288.00,7.407262,25.02337,-0.000175,24.019048,-0.0076,1.375
7290.00,7.408785,25.02374,-0.000173,24.019336,-0.0076,1.375
7292.00,7.410799,25.02388,-0.000174,24.018357,-0.0076,1.375
7294.00,7.412360,25.02334,-0.000175,24.018517,-0.0076,1.375
7296.00,7.413310,25.02325,-0.000175,24.018412,-0.0077,1.375
7298.00,7.413505,25.02344,-0.000175,24.017534,-0.0076,1.376
7300.00,7.413566,25.02392,-0.000174,24.018593,-0.0077,1.375
7302.00,7.414466,25.02400,-0.000174,24.018437,-0.0077,1.376
7304.00,7.414549,25.02422,-0.000175,24.018580,-0.0077,1.375
7306.00,7.414948,25.02424,-0.000175,24.018260,-0.0077,1.375
7308.00,7.415433,25.02483,-0.000176,24.018147,-0.0076,1.375
7310.00,7.415927,25.02390,-0.000175,24.017850,-0.0077,1.375
7312.00,7.415937,25.02306,-0.000174,24.017607,-0.0077,1.375
7314.00,7.416185,25.02355,-0.000174,24.018028,-0.0076,1.376
7316.00,7.416666,25.02382,-0.000175,24.018475,-0.0077,1.376
7318.00,7.417134,25.02412,-0.000175,24.018461,-0.0077,1.376
7320.00,7.418154,25.02421,-0.000176,24.017650,-0.0077,1.376
7322.00,7.418078,25.02333,-0.000176,24.018434,-0.0077,1.375
7324.00,7.417320,25.02310,-0.000175,24.018832,-0.0077,1.375
7326.00,7.417475,25.02369,-0.000175,24.018541,-0.0077,1.375
7328.00,7.417765,25.02323,-0.000175,24.017960,-0.0077,1.375
7330.00,7.418637,25.02325,-0.000175,24.018644,-0.0077,1.376
7332.00,7.418962,25.02322,-0.000174,24.018533,-0.0077,1.375
7334.00,7.418129,25.02304,-0.000176,24.017955,-0.0077,1.375
7336.00,7.417143,25.02304,-0.000175,24.018736,-0.0077,1.376
7338.00,7.416753,25.02292,-0.000176,24.018620,-0.0077,1.376
7340.00,7.416451,25.02282,-0.000175,24.018713,-0.0077,1.376
7342.00,7.416772,25.02253,-0.000174,24.018651,-0.0076,1.376
7344.00,7.417445,25.02225,-0.000174,24.018058,-0.0076,1.376
7346.00,7.416820,25.02220,-0.000174,24.018515,-0.0076,1.376
7348.00,7.417349,25.02226,-0.000174,24.018149,-0.0077,1.375
7350.00,7.417015,25.02243,-0.000175,24.018754,-0.0077,1.375
7352.00,7.416978,25.02200,-0.000175,24.018800,-0.0077,1.375
7354.00,7.417114,25.02245,-0.000174,24.018412,-0.0077,1.376
7356.00,7.416817,25.02332,-0.000174,24.018256,-0.0077,1.377
7358.00,7.416471,25.02259,-0.000175,24.018823,-0.0076,1.376
7360.00,7.416327,25.02265,-0.000174,24.018653,-0.0076,1.376
7362.00,7.416149,25.02198,-0.000174,24.018754,-0.0077,1.376
7364.00,7.416594,25.02267,-0.000174,24.018805,-0.0076,1.375
7366.00,7.416646,25.02368,-0.000174,24.018473,-0.0077,1.375
7368.00,7.417109,25.02283,-0.000174,24.017841,-0.0077,1.375
7370.00,7.417747,25.02363,-0.000175,24.019032,-0.0076,1.376
7372.00,7.417450,25.02339,-0.000174,24.018475,-0.0077,1.376
7374.00,7.416331,25.02358,-0.000175,24.018292,-0.0077,1.376
7376.00,7.415613,25.02374,-0.000175,24.018600,-0.0077,1.376
7378.00,7.415746,25.02404,-0.000175,24.019137,-0.0077,1.376
7380.00,7.416492,25.02438,-0.000174,24.018727,-0.0077,1.376
7382.00,7.415876,25.02402,-0.000174,24.018263,-0.0077,1.376
7384.00,7.415327,25.02354,-0.000175,24.018502,-0.0077,1.376
7386.00,7.414733,25.02346,-0.000175,24.018260,-0.0077,1.376
7388.00,7.415232,25.02368,-0.000175,24.018136,-0.0076,1.376
7390.00,7.414827,25.02315,-0.000174,24.018502,-0.0076,1.376
7392.00,7.414250,25.02399,-0.000174,24.018548,-0.0077,1.376
7394.00,7.415029,25.02354,-0.000175,24.018200,-0.0076,1.376
7396.00,7.414878,25.02387,-0.000174,24.018336,-0.0077,1.376
7398.00,7.414911,25.02353,-0.000175,24.019220,-0.0076,1.376
7400.00,7.414498,25.02359,-0.000175,24.018212,-0.0077,1.376
7402.00,7.414074,25.02333,-0.000175,24.018495,-0.0077,1.376
7404.00,7.414575,25.02342,-0.000175,24.018535,-0.0077,1.376
7406.00,7.415055,25.02363,-0.000174,24.018486,-0.0076,1.376
7408.00,7.415288,25.02313,-0.000175,24.017863,-0.0077,1.376
7410.00,7.415108,25.02255,-0.000175,24.018765,-0.0077,1.376
7412.00,7.414485,25.02216,-0.000173,24.018093,-0.0077,1.376
7414.00,7.414332,25.02247,-0.000174,24.017852,-0.0077,1.376
7416.00,7.414174,25.02278,-0.000174,24.018749,-0.0076,1.376
7418.00,7.414040,25.02305,-0.000174,24.017989,-0.0076,1.377
7420.00,7.413037,25.02282,-0.000174,24.018232,-0.0077,1.377
7422.00,7.413464,25.02275,-0.000174,24.018243,-0.0077,1.376
7424.00,7.414151,25.02248,-0.000174,24.018910,-0.0076,1.376
7426.00,7.414409,25.02323,-0.000174,24.017736,-0.0077,1.376
7428.00,7.413965,25.02384,-0.000174,24.018319,-0.0077,1.377
7430.00,7.413514,25.02316,-0.000175,24.018011,-0.0077,1.377
7432.00,7.413595,25.02395,-0.000173,24.018017,-0.0077,1.376
7434.00,7.413349,25.02323,-0.000173,24.018464,-0.0077,1.376
7436.00,7.414334,25.02312,-0.000174,24.018508,-0.0077,1.376
7438.00,7.414272,25.02376,-0.000175,24.018104,-0.0077,1.377
7440.00,7.413819,25.02394,-0.000173,24.018066,-0.0077,1.377
7442.00,7.413919,25.02340,-0.000174,24.018133,-0.0076,1.377
7444.00,7.414105,25.02280,-0.000175,24.018305,-0.0076,1.377
7446.00,7.414808,25.02266,-0.000174,24.018263,-0.0077,1.377
7448.00,7.415082,25.02297,-0.000175,24.018666,-0.0076,1.376
7450.00,7.414626,25.02411,-0.000176,24.018542,-0.0077,1.376
7452.00,7.415184,25.02426,-0.000175,24.018642,-0.0077,1.377
7454.00,7.415246,25.02425,-0.000175,24.018109,-0.0076,1.377
7456.00,7.414567,25.02384,-0.000174,24.018504,-0.0077,1.376
7458.00,7.414281,25.02411,-0.000175,24.017823,-0.0076,1.376
7460.00,7.414275,25.02399,-0.000175,24.018294,-0.0076,1.377
7462.00,7.415218,25.02344,-0.000175,24.018066,-0.0077,1.377
7464.00,7.416088,25.02345,-0.000175,24.018330,-0.0077,1.376
7466.00,7.415404,25.02400,-0.000175,24.018709,-0.0077,1.376
7468.00,7.415297,25.02418,-0.000175,24.018135,-0.0077,1.377
7470.00,7.415203,25.02407,-0.000175,24.017747,-0.0077,1.377
7472.00,7.414855,25.02380,-0.000174,24.018223,-0.0077,1.376
7474.00,7.414581,25.02316,-0.000175,24.018028,-0.0077,1.376
7476.00,7.414687,25.02340,-0.000175,24.018087,-0.0077,1.377
7478.00,7.415185,25.02318,-0.000177,24.018700,-0.0077,1.376
7480.00,7.415493,25.02301,-0.000176,24.018096,-0.0077,1.376
7482.00,7.416276,25.02372,-0.000174,24.017768,-0.0077,1.376
7484.00,7.415645,25.02378,-0.000175,24.017962,-0.0077,1.377
7486.00,7.415486,25.02339,-0.000175,24.017846,-0.0077,1.377
7488.00,7.415928,25.02329,-0.000176,24.018243,-0.0077,1.377
7490.00,7.414760,25.02342,-0.000175,24.018076,-0.0077,1.376
7492.00,7.414701,25.02373,-0.000174,24.018269,-0.0077,1.376
7494.00,7.414927,25.02417,-0.000175,24.018281,-0.0077,1.376
7496.00,7.415993,25.02378,-0.000174,24.018390,-0.0077,1.377
7498.00,7.415853,25.02416,-0.000174,24.018403,-0.0077,1.377
7500.00,7.414902,25.02417,-0.000175,24.018430,-0.0077,1.377
7502.00,7.415188,25.02435,-0.000174,24.018104,-0.0077,1.376
7504.00,7.414792,25.02435,-0.000176,24.017718,-0.0077,1.377
7506.00,7.414859,25.02406,-0.000175,24.018211,-0.0077,1.376
7508.00,7.414249,25.02482,-0.000174,24.018265,-0.0077,1.376
7510.00,7.413661,25.02472,-0.000175,24.018174,-0.0076,1.377
7512.00,7.413795,25.02408,-0.000174,24.018466,-0.0077,1.377
7514.00,7.414083,25.02404,-0.000173,24.018660,-0.0077,1.376
7516.00,7.414626,25.02411,-0.000174,24.018218,-0.0077,1.376
7518.00,7.415386,25.02459,-0.000175,24.018254,-0.0076,1.377
7520.00,7.415340,25.02459,-0.000175,24.018426,-0.0077,1.376
7522.00,7.414697,25.02464,-0.000175,24.018783,-0.0077,1.376
7524.00,7.415359,25.02461,-0.000174,24.017701,-0.0077,1.376
7526.00,7.415468,25.02465,-0.000175,24.017902,-0.0077,1.377
7528.00,7.414967,25.02464,-0.000176,24.018002,-0.0076,1.377
7530.00,7.415121,25.02511,-0.000175,24.018367,-0.0077,1.377
7532.00,7.414901,25.02556,-0.000175,24.018243,-0.0077,1.376
7534.00,7.414623,25.02549,-0.000176,24.017406,-0.0077,1.377
7536.00,7.415278,25.02559,-0.000175,24.018357,-0.0076,1.377
7538.00,7.415149,25.02520,-0.000175,24.018590,-0.0077,1.377
7540.00,7.414763,25.02457,-0.000175,24.018455,-0.0077,1.377
7542.00,7.414922,25.02495,-0.000175,24.018080,-0.0077,1.377
7544.00,7.415733,25.02436,-0.000173,24.018167,-0.0077,1.376
7546.00,7.416333,25.02446,-0.000175,24.017964,-0.0077,1.377
7548.00,7.415979,25.02507,-0.000175,24.017939,-0.0076,1.377
7550.00,7.416463,25.02467,-0.000175,24.018501,-0.0076,1.377
7552.00,7.415430,25.02432,-0.000176,24.018566,-0.0076,1.377
7554.00,7.414810,25.02548,-0.000175,24.018379,-0.0076,1.377
7556.00,7.414738,25.02565,-0.000174,24.018579,-0.0077,1.377
7558.00,7.415166,25.02501,-0.000174,24.018015,-0.0077,1.377
7560.00,7.416188,25.02511,-0.000174,24.018178,-0.0076,1.377
7562.00,7.415431,25.02525,-0.000174,24.017326,-0.0076,1.377
7564.00,7.414536,25.02503,-0.000175,24.018470,-0.0076,1.377
7566.00,7.414713,25.02512,-0.000175,24.019068,-0.0076,1.377
7568.00,7.415040,25.02602,-0.000174,24.018178,-0.0076,1.377
7570.00,7.414566,25.02557,-0.000174,24.018144,-0.0077,1.377
7572.00,7.414007,25.02489,-0.000174,24.018684,-0.0077,1.377
7574.00,7.414705,25.02527,-0.000173,24.018220,-0.0077,1.377
7576.00,7.415590,25.02569,-0.000173,24.018357,-0.0077,1.377
7578.00,7.414972,25.02652,-0.000175,24.018561,-0.0077,1.377
7580.00,7.414165,25.02591,-0.000174,24.018189,-0.0076,1.377
7582.00,7.414970,25.02599,-0.000174,24.018724,-0.0077,1.377
7584.00,7.414344,25.02666,-0.000174,24.018673,-0.0076,1.376
7586.00,7.413788,25.02611,-0.000174,24.018502,-0.0076,1.377
7588.00,7.414031,25.02546,-0.000175,24.017819,-0.0076,1.377
7590.00,7.414940,25.02539,-0.000175,24.018745,-0.0076,1.377
7592.00,7.415116,25.02584,-0.000174,24.018564,-0.0077,1.377
7594.00,7.416283,25.02567,-0.000175,24.018794,-0.0076,1.377
7596.00,7.416424,25.02633,-0.000174,24.018410,-0.0076,1.377
7598.00,7.416532,25.02608,-0.000174,24.018704,-0.0077,1.376
7600.00,7.417031,25.02669,-0.000175,24.019034,-0.0076,1.377
7602.00,7.416877,25.02690,-0.000175,24.018626,-0.0077,1.377
7604.00,7.416754,25.02742,-0.000174,24.018914,-0.0076,1.377
7606.00,7.415849,25.02625,-0.000174,24.018004,-0.0077,1.377
7608.00,7.416223,25.02650,-0.000174,24.018463,-0.0076,1.377
7610.00,7.416378,25.02645,-0.000175,24.018446,-0.0077,1.377
7612.00,7.415943,25.02686,-0.000174,24.018439,-0.0076,1.378
7614.00,7.416281,25.02712,-0.000174,24.018513,-0.0076,1.377
7616.00,7.415966,25.02801,-0.000173,24.018624,-0.0076,1.377
7618.00,7.416365,25.02788,-0.000173,24.018956,-0.0077,1.377
7620.00,7.416302,25.02758,-0.000173,24.018098,-0.0077,1.377
7622.00,7.416045,25.02734,-0.000174,24.017957,-0.0076,1.378
7624.00,7.415946,25.02785,-0.000174,24.019222,-0.0076,1.378
7626.00,7.416673,25.02765,-0.000175,24.017538,-0.0077,1.377
7628.00,7.416817,25.02739,-0.000176,24.017828,-0.0076,1.377
7630.00,7.416547,25.02754,-0.000173,24.018715,-0.0077,1.377
7632.00,7.416348,25.02728,-0.000173,24.018067,-0.0077,1.377
7634.00,7.415869,25.02676,-0.000174,24.018118,-0.0077,1.377
7636.00,7.415808,25.02677,-0.000175,24.018709,-0.0077,1.377
7638.00,7.415720,25.02606,-0.000176,24.018265,-0.0077,1.377
7640.00,7.415853,25.02587,-0.000175,24.018564,-0.0077,1.377
7642.00,7.416164,25.02649,-0.000174,24.018394,-0.0077,1.378
7644.00,7.416119,25.02588,-0.000175,24.018765,-0.0077,1.378
7646.00,7.415660,25.02621,-0.000175,24.018539,-0.0077,1.377
7648.00,7.415701,25.02653,-0.000175,24.018191,-0.0077,1.377
7650.00,7.416513,25.02591,-0.000174,24.018187,-0.0077,1.377
7652.00,7.416778,25.02552,-0.000175,24.018258,-0.0077,1.377
7654.00,7.417233,25.02625,-0.000176,24.018530,-0.0077,1.378
7656.00,7.415782,25.02540,-0.000174,24.018347,-0.0077,1.377
7658.00,7.415931,25.02527,-0.000174,24.018098,-0.0076,1.377
7660.00,7.416446,25.02521,-0.000175,24.018448,-0.0077,1.377
7662.00,7.415927,25.02574,-0.000175,24.018905,-0.0077,1.377
7664.00,7.415389,25.02615,-0.000175,24.018347,-0.0077,1.377
7666.00,7.415346,25.02627,-0.000175,24.018711,-0.0077,1.377
7668.00,7.415358,25.02628,-0.000174,24.018075,-0.0077,1.378
7670.00,7.415330,25.02583,-0.000174,24.018564,-0.0077,1.378
7672.00,7.415202,25.02644,-0.000176,24.018165,-0.0077,1.377
7674.00,7.415241,25.02593,-0.000176,24.017480,-0.0077,1.377
7676.00,7.414856,25.02695,-0.000176,24.018488,-0.0077,1.378
7678.00,7.414066,25.02717,-0.000176,24.017576,-0.0077,1.378
7680.00,7.414563,25.02719,-0.000176,24.018347,-0.0076,1.377
7682.00,7.413898,25.02764,-0.000175,24.018026,-0.0076,1.377
7684.00,7.413602,25.02700,-0.000175,24.018089,-0.0077,1.377
7686.00,7.413576,25.02723,-0.000175,24.018742,-0.0077,1.377
7688.00,7.414242,25.02664,-0.000175,24.018183,-0.0077,1.377
7690.00,7.414166,25.02705,-0.000175,24.018104,-0.0076,1.378
7692.00,7.414223,25.02632,-0.000175,24.018091,-0.0077,1.377
7694.00,7.414576,25.02678,-0.000174,24.018773,-0.0077,1.377
7696.00,7.414938,25.02719,-0.000175,24.018379,-0.0077,1.377
7698.00,7.416005,25.02679,-0.000174,24.018064,-0.0077,1.378
7700.00,7.416559,25.02663,-0.000175,24.017962,-0.0076,1.378
7702.00,7.416968,25.02654,-0.000175,24.017870,-0.0076,1.378
7704.00,7.416276,25.02533,-0.000175,24.017866,-0.0076,1.377
7706.00,7.415940,25.02552,-0.000175,24.018144,-0.0077,1.377
7708.00,7.416796,25.02529,-0.000176,24.018220,-0.0077,1.378
7710.00,7.417076,25.02544,-0.000176,24.018154,-0.0077,1.378
7712.00,7.416433,25.02548,-0.000176,24.018595,-0.0077,1.378
7714.00,7.416015,25.02632,-0.000176,24.018102,-0.0077,1.378
7716.00,7.416598,25.02630,-0.000175,24.018232,-0.0077,1.377
7718.00,7.416548,25.02640,-0.000175,24.018881,-0.0077,1.377
7720.00,7.415324,25.02494,-0.000174,24.018591,-0.0077,1.377
7722.00,7.415789,25.02502,-0.000174,24.018502,-0.0077,1.378
7724.00,7.415777,25.02490,-0.000174,24.017844,-0.0076,1.377
7726.00,7.415722,25.02522,-0.000175,24.017736,-0.0077,1.377
7728.00,7.415979,25.02534,-0.000175,24.018677,-0.0077,1.377
7730.00,7.415438,25.02549,-0.000174,24.018484,-0.0077,1.378
7732.00,7.415558,25.02582,-0.000175,24.017968,-0.0077,1.378
7734.00,7.415514,25.02577,-0.000176,24.018328,-0.0077,1.378
7736.00,7.416038,25.02602,-0.000175,24.018571,-0.0076,1.378
7738.00,7.415776,25.02638,-0.000176,24.018316,-0.0077,1.378
7740.00,7.415998,25.02682,-0.000175,24.018267,-0.0076,1.377
7742.00,7.416086,25.02648,-0.000173,24.018042,-0.0076,1.378
7744.00,7.416254,25.02628,-0.000175,24.018321,-0.0077,1.377
7746.00,7.416118,25.02642,-0.000175,24.018512,-0.0077,1.377
7748.00,7.416902,25.02608,-0.000176,24.018577,-0.0077,1.378
7750.00,7.416644,25.02621,-0.000176,24.018314,-0.0077,1.378
7752.00,7.416588,25.02535,-0.000175,24.018053,-0.0077,1.378
7754.00,7.416699,25.02570,-0.000175,24.018205,-0.0077,1.377
7756.00,7.416048,25.02515,-0.000175,24.018316,-0.0077,1.378
7758.00,7.416015,25.02479,-0.000176,24.017435,-0.0077,1.378
7760.00,7.416745,25.02512,-0.000176,24.018191,-0.0077,1.378
7762.00,7.416397,25.02535,-0.000175,24.018022,-0.0076,1.378
7764.00,7.416433,25.02485,-0.000175,24.018044,-0.0076,1.379
7766.00,7.415330,25.02500,-0.000176,24.018162,-0.0077,1.378
7768.00,7.415068,25.02484,-0.000176,24.018267,-0.0077,1.377
7770.00,7.416221,25.02468,-0.000175,24.017993,-0.0077,1.377
7772.00,7.417673,25.02382,-0.000174,24.018269,-0.0077,1.378
7774.00,7.417137,25.02363,-0.000175,24.017719,-0.0077,1.378
7776.00,7.416578,25.02392,-0.000175,24.018100,-0.0077,1.378
7778.00,7.416579,25.02391,-0.000175,24.018642,-0.0077,1.378
7780.00,7.416711,25.02449,-0.000176,24.018446,-0.0077,1.378
7782.00,7.416217,25.02429,-0.000175,24.017765,-0.0077,1.378
7784.00,7.415518,25.02453,-0.000175,24.017567,-0.0077,1.378
7786.00,7.415951,25.02447,-0.000176,24.018044,-0.0077,1.378
7788.00,7.415907,25.02498,-0.000176,24.018513,-0.0077,1.377
7790.00,7.415980,25.02489,-0.000174,24.018149,-0.0077,1.377
7792.00,7.415829,25.02534,-0.000174,24.018067,-0.0076,1.378
7794.00,7.416167,25.02532,-0.000175,24.018783,-0.0077,1.378
7796.00,7.416851,25.02528,-0.000175,24.018450,-0.0077,1.378
7798.00,7.416789,25.02609,-0.000175,24.018452,-0.0077,1.378
7800.00,7.416799,25.02660,-0.000174,24.018771,-0.0077,1.377
7802.00,7.416060,25.02617,-0.000174,24.018202,-0.0076,1.377
7804.00,7.415535,25.02669,-0.000174,24.018222,-0.0076,1.377
@13,12.0000,24.0
7806.00,7.415110,25.02679,-0.000174,24.018274,-0.0076,1.378
7808.00,7.408487,25.02726,-0.000175,24.018635,-0.0077,1.378
7810.00,7.398947,25.02628,-0.000175,24.018385,-0.0077,1.377
7812.00,7.391965,25.02616,-0.000174,24.018352,-0.0077,1.377
7814.00,7.384062,25.02580,-0.000173,24.018464,-0.0077,1.377
7816.00,7.377606,25.02600,-0.000174,24.017629,-0.0077,1.378
7818.00,7.371940,25.02657,-0.000176,24.017948,-0.0077,1.378
7820.00,7.367052,25.02501,-0.000178,24.018385,-0.0077,1.379
7822.00,7.361974,25.02481,-0.000177,24.017656,-0.0077,1.378
7824.00,7.357295,25.02616,-0.000177,24.018361,-0.0077,1.379
7826.00,7.353053,25.02615,-0.000177,24.017899,-0.0077,1.379
7828.00,7.348806,25.02573,-0.000178,24.017645,-0.0077,1.379
7830.00,7.345824,25.02566,-0.000179,24.017692,-0.0077,1.380
7832.00,7.349353,25.02536,-0.000177,24.018272,-0.0077,1.380
7834.00,7.355460,25.02536,-0.000178,24.017370,-0.0077,1.380
7836.00,7.360746,25.02608,-0.000178,24.018144,-0.0077,1.381
7838.00,7.366226,25.02530,-0.000178,24.018406,-0.0077,1.380
7840.00,7.370460,25.02565,-0.000177,24.018343,-0.0077,1.379
7842.00,7.373048,25.02583,-0.000175,24.017669,-0.0077,1.379
7844.00,7.375767,25.02528,-0.000176,24.018078,-0.0077,1.379
7846.00,7.379184,25.02525,-0.000175,24.018272,-0.0077,1.378
7848.00,7.383178,25.02548,-0.000173,24.018769,-0.0077,1.378
7850.00,7.386312,25.02593,-0.000173,24.018512,-0.0077,1.378
7852.00,7.388910,25.02587,-0.000174,24.018131,-0.0077,1.378
7854.00,7.391388,25.02586,-0.000175,24.018040,-0.0077,1.378
7856.00,7.392426,25.02547,-0.000175,24.017935,-0.0076,1.379
7858.00,7.393103,25.02463,-0.000174,24.017957,-0.0077,1.377
7860.00,7.392884,25.02457,-0.000174,24.018504,-0.0077,1.378
7862.00,7.393186,25.02561,-0.000173,24.017654,-0.0077,1.378
7864.00,7.393731,25.02551,-0.000173,24.018058,-0.0077,1.378
7866.00,7.393936,25.02538,-0.000175,24.018816,-0.0077,1.379
7868.00,7.394683,25.02531,-0.000176,24.017946,-0.0077,1.379
7870.00,7.395910,25.02455,-0.000175,24.017676,-0.0077,1.377
7872.00,7.396699,25.02481,-0.000174,24.018483,-0.0076,1.378
7874.00,7.398425,25.02434,-0.000175,24.018006,-0.0077,1.378
7876.00,7.399986,25.02381,-0.000176,24.017176,-0.0077,1.378
7878.00,7.401774,25.02334,-0.000175,24.018113,-0.0077,1.377
7880.00,7.403237,25.02458,-0.000174,24.018073,-0.0077,1.378
7882.00,7.404889,25.02468,-0.000175,24.017957,-0.0077,1.378
7884.00,7.406474,25.02444,-0.000175,24.017881,-0.0077,1.378
7886.00,7.408055,25.02388,-0.000175,24.017529,-0.0077,1.378
7888.00,7.409091,25.02344,-0.000176,24.018057,-0.0077,1.378
7890.00,7.410463,25.02382,-0.000175,24.017716,-0.0077,1.378
7892.00,7.411953,25.02417,-0.000176,24.017872,-0.0077,1.378
7894.00,7.412504,25.02431,-0.000175,24.017708,-0.0077,1.379
7896.00,7.413330,25.02455,-0.000176,24.017870,-0.0076,1.379
7898.00,7.413921,25.02459,-0.000176,24.017627,-0.0077,1.377
7900.00,7.414677,25.02525,-0.000176,24.018105,-0.0077,1.378
7902.00,7.415328,25.02572,-0.000175,24.017899,-0.0077,1.378
7904.00,7.415806,25.02500,-0.000174,24.018086,-0.0077,1.378
7906.00,7.415950,25.02517,-0.000175,24.018727,-0.0077,1.378
7908.00,7.416831,25.02578,-0.000176,24.018091,-0.0077,1.377
7910.00,7.416776,25.02500,-0.000175,24.017723,-0.0077,1.377
7912.00,7.417288,25.02475,-0.000174,24.017830,-0.0077,1.378
7914.00,7.417576,25.02550,-0.000175,24.017678,-0.0077,1.378
7916.00,7.416363,25.02526,-0.000175,24.018225,-0.0077,1.378
7918.00,7.416632,25.02551,-0.000175,24.018263,-0.0077,1.378
7920.00,7.417966,25.02547,-0.000176,24.017839,-0.0077,1.378
7922.00,7.418977,25.02519,-0.000176,24.018323,-0.0077,1.378
7924.00,7.419418,25.02598,-0.000175,24.017716,-0.0077,1.378
7926.00,7.419571,25.02617,-0.000176,24.017331,-0.0077,1.378
7928.00,7.419776,25.02517,-0.000176,24.017602,-0.0077,1.378
7930.00,7.419938,25.02559,-0.000176,24.018223,-0.0077,1.377
7932.00,7.419549,25.02625,-0.000174,24.017475,-0.0077,1.378
7934.00,7.419074,25.02637,-0.000176,24.017444,-0.0077,1.378
7936.00,7.418507,25.02640,-0.000176,24.017690,-0.0077,1.378
7938.00,7.418271,25.02612,-0.000177,24.018009,-0.0077,1.378
7940.00,7.419572,25.02565,-0.000177,24.017834,-0.0077,1.378
7942.00,7.419912,25.02557,-0.000176,24.018073,-0.0077,1.378
7944.00,7.419261,25.02621,-0.000175,24.017857,-0.0077,1.378
7946.00,7.418141,25.02599,-0.000174,24.017330,-0.0077,1.377
7948.00,7.418764,25.02595,-0.000175,24.018550,-0.0077,1.378
7950.00,7.419059,25.02619,-0.000175,24.017776,-0.0077,1.379
7952.00,7.418871,25.02603,-0.000175,24.017379,-0.0077,1.379
7954.00,7.417994,25.02602,-0.000175,24.017893,-0.0077,1.378
7956.00,7.418129,25.02542,-0.000176,24.017507,-0.0077,1.379
7958.00,7.417986,25.02477,-0.000175,24.017292,-0.0077,1.378
7960.00,7.417349,25.02507,-0.000175,24.017576,-0.0077,1.378
7962.00,7.416828,25.02511,-0.000175,24.017841,-0.0077,1.378
7964.00,7.417120,25.02531,-0.000176,24.018251,-0.0077,1.378
7966.00,7.417790,25.02554,-0.000175,24.017507,-0.0077,1.378
7968.00,7.418117,25.02525,-0.000175,24.017796,-0.0077,1.378
7970.00,7.417964,25.02570,-0.000175,24.017217,-0.0077,1.378
7972.00,7.417627,25.02571,-0.000176,24.018336,-0.0077,1.379
7974.00,7.418474,25.02617,-0.000176,24.017703,-0.0077,1.379
7976.00,7.418378,25.02651,-0.000176,24.017759,-0.0077,1.378
7978.00,7.417630,25.02643,-0.000176,24.018372,-0.0077,1.378
7980.00,7.417220,25.02645,-0.000175,24.018709,-0.0077,1.378
7982.00,7.417541,25.02567,-0.000175,24.018332,-0.0077,1.378
7984.00,7.417776,25.02567,-0.000175,24.017582,-0.0077,1.379
7986.00,7.417111,25.02518,-0.000176,24.017844,-0.0077,1.378
7988.00,7.416593,25.02552,-0.000175,24.017525,-0.0077,1.377
7990.00,7.416514,25.02642,-0.000174,24.017482,-0.0077,1.378
7992.00,7.417472,25.02701,-0.000175,24.017799,-0.0077,1.378
7994.00,7.417119,25.02654,-0.000176,24.017482,-0.0077,1.378
7996.00,7.416360,25.02621,-0.000175,24.018104,-0.0077,1.379
7998.00,7.415643,25.02615,-0.000177,24.018180,-0.0077,1.378
8000.00,7.416043,25.02620,-0.000177,24.017832,-0.0077,1.378
8002.00,7.416217,25.02626,-0.000176,24.017638,-0.0077,1.378
8004.00,7.416228,25.02555,-0.000176,24.016933,-0.0078,1.378
8006.00,7.416346,25.02566,-0.000176,24.017460,-0.0078,1.378
8008.00,7.416680,25.02551,-0.000176,24.018526,-0.0077,1.378
8010.00,7.416424,25.02522,-0.000175,24.017587,-0.0077,1.377
8012.00,7.416682,25.02533,-0.000176,24.018125,-0.0077,1.378
8014.00,7.416342,25.02576,-0.000176,24.017534,-0.0077,1.378
8016.00,7.415550,25.02582,-0.000175,24.017620,-0.0077,1.378
8018.00,7.414650,25.02605,-0.000175,24.018035,-0.0077,1.378
8020.00,7.413489,25.02550,-0.000176,24.018024,-0.0077,1.378
8022.00,7.413539,25.02591,-0.000176,24.017118,-0.0077,1.378
8024.00,7.414410,25.02638,-0.000175,24.018147,-0.0077,1.378
8026.00,7.415472,25.02640,-0.000176,24.018105,-0.0077,1.379
8028.00,7.416494,25.02692,-0.000175,24.017931,-0.0077,1.378
8030.00,7.416588,25.02681,-0.000177,24.017540,-0.0077,1.378
8032.00,7.416313,25.02670,-0.000177,24.017179,-0.0077,1.379
8034.00,7.415963,25.02695,-0.000176,24.017609,-0.0077,1.379
8036.00,7.415757,25.02636,-0.000176,24.017148,-0.0077,1.378
8038.00,7.416273,25.02604,-0.000175,24.017647,-0.0077,1.379
8040.00,7.415999,25.02611,-0.000177,24.017665,-0.0077,1.379
8042.00,7.415124,25.02573,-0.000176,24.017986,-0.0077,1.379
8044.00,7.416224,25.02631,-0.000177,24.018028,-0.0077,1.378
8046.00,7.417043,25.02616,-0.000176,24.018115,-0.0077,1.379
8048.00,7.416857,25.02632,-0.000177,24.017808,-0.0077,1.379
8050.00,7.416461,25.02560,-0.000177,24.017551,-0.0077,1.379
8052.00,7.416670,25.02551,-0.000176,24.017551,-0.0077,1.378
8054.00,7.417091,25.02476,-0.000175,24.017538,-0.0077,1.378
8056.00,7.417157,25.02456,-0.000175,24.018461,-0.0077,1.378
8058.00,7.416956,25.02540,-0.000176,24.017259,-0.0077,1.379
8060.00,7.416938,25.02589,-0.000176,24.016733,-0.0077,1.379
8062.00,7.417344,25.02582,-0.000175,24.018515,-0.0077,1.379
8064.00,7.417726,25.02562,-0.000176,24.018058,-0.0077,1.379
8066.00,7.418534,25.02533,-0.000176,24.017674,-0.0077,1.379
8068.00,7.417733,25.02548,-0.000177,24.017714,-0.0077,1.379
8070.00,7.417475,25.02525,-0.000177,24.017857,-0.0077,1.379
8072.00,7.416297,25.02548,-0.000175,24.017538,-0.0077,1.379
8074.00,7.415542,25.02607,-0.000175,24.017375,-0.0077,1.378
8076.00,7.415768,25.02745,-0.000175,24.017708,-0.0077,1.379
8078.00,7.416537,25.02753,-0.000175,24.017650,-0.0077,1.379
8080.00,7.416341,25.02674,-0.000175,24.017950,-0.0077,1.379
8082.00,7.415630,25.02642,-0.000176,24.017496,-0.0077,1.380
8084.00,7.415709,25.02665,-0.000176,24.017009,-0.0077,1.380
8086.00,7.416732,25.02753,-0.000178,24.017098,-0.0077,1.379
8088.00,7.417911,25.02721,-0.000177,24.017451,-0.0077,1.379
8090.00,7.417188,25.02628,-0.000176,24.017774,-0.0077,1.378
8092.00,7.416446,25.02600,-0.000176,24.017689,-0.0077,1.378
8094.00,7.416893,25.02581,-0.000176,24.017799,-0.0077,1.379
8096.00,7.416768,25.02551,-0.000175,24.017359,-0.0077,1.379
8098.00,7.416053,25.02611,-0.000176,24.017529,-0.0077,1.379
8100.00,7.416663,25.02643,-0.000175,24.017032,-0.0077,1.378
8102.00,7.416911,25.02644,-0.000175,24.017694,-0.0077,1.377
8104.00,7.416607,25.02721,-0.000174,24.017694,-0.0077,1.379
8106.00,7.416898,25.02734,-0.000175,24.017377,-0.0077,1.379
8108.00,7.417085,25.02702,-0.000176,24.017554,-0.0077,1.379
8110.00,7.416890,25.02680,-0.000176,24.017096,-0.0078,1.379
8112.00,7.415869,25.02660,-0.000176,24.017587,-0.0077,1.378
8114.00,7.415311,25.02611,-0.000176,24.017618,-0.0077,1.379
8116.00,7.417001,25.02632,-0.000175,24.018118,-0.0077,1.379
8118.00,7.417104,25.02699,-0.000176,24.018265,-0.0077,1.379
8120.00,7.416767,25.02618,-0.000176,24.017649,-0.0077,1.379
8122.00,7.416795,25.02606,-0.000175,24.017676,-0.0076,1.379
8124.00,7.417411,25.02629,-0.000176,24.017908,-0.0077,1.380
8126.00,7.417333,25.02630,-0.000175,24.018078,-0.0077,1.378
8128.00,7.416799,25.02609,-0.000175,24.017669,-0.0077,1.379
8130.00,7.417343,25.02624,-0.000175,24.018109,-0.0077,1.379
8132.00,7.418219,25.02629,-0.000175,24.017832,-0.0077,1.379
8134.00,7.417426,25.02658,-0.000175,24.018086,-0.0077,1.379
8136.00,7.417929,25.02569,-0.000175,24.017631,-0.0077,1.379
8138.00,7.418402,25.02587,-0.000177,24.017819,-0.0077,1.379
8140.00,7.418484,25.02539,-0.000176,24.017937,-0.0077,1.379
8142.00,7.416962,25.02620,-0.000176,24.017060,-0.0077,1.379
8144.00,7.416781,25.02594,-0.000176,24.017310,-0.0077,1.379
8146.00,7.416366,25.02554,-0.000176,24.017805,-0.0078,1.379
8148.00,7.416174,25.02643,-0.000176,24.017781,-0.0077,1.379
8150.00,7.416178,25.02622,-0.000176,24.017913,-0.0077,1.379
8152.00,7.416505,25.02639,-0.000175,24.017333,-0.0077,1.379
8154.00,7.416510,25.02636,-0.000176,24.018047,-0.0077,1.378
8156.00,7.417189,25.02666,-0.000176,24.017863,-0.0077,1.379
8158.00,7.417314,25.02736,-0.000174,24.017609,-0.0077,1.379
8160.00,7.416851,25.02750,-0.000175,24.017701,-0.0077,1.379
8162.00,7.417274,25.02700,-0.000176,24.018276,-0.0077,1.379
8164.00,7.417389,25.02678,-0.000177,24.018174,-0.0077,1.380
8166.00,7.418214,25.02757,-0.000176,24.018428,-0.0077,1.379
8168.00,7.418504,25.02749,-0.000175,24.018430,-0.0077,1.378
8170.00,7.417958,25.02738,-0.000175,24.018078,-0.0077,1.378
8172.00,7.417184,25.02789,-0.000176,24.017473,-0.0077,1.379
8174.00,7.417237,25.02817,-0.000175,24.018008,-0.0077,1.378
8176.00,7.417094,25.02777,-0.000176,24.018571,-0.0077,1.379
8178.00,7.416876,25.02742,-0.000175,24.018455,-0.0077,1.379
8180.00,7.416549,25.02744,-0.000175,24.018209,-0.0077,1.379
8182.00,7.417691,25.02740,-0.000175,24.018071,-0.0077,1.379
8184.00,7.417548,25.02752,-0.000176,24.018020,-0.0077,1.379
8186.00,7.417903,25.02761,-0.000175,24.018252,-0.0077,1.378
8188.00,7.417784,25.02757,-0.000174,24.018062,-0.0077,1.379
8190.00,7.416788,25.02721,-0.000175,24.018635,-0.0077,1.379
8192.00,7.416445,25.02702,-0.000174,24.018174,-0.0077,1.379
8194.00,7.415692,25.02704,-0.000176,24.018278,-0.0077,1.379
8196.00,7.415639,25.02663,-0.000175,24.018136,-0.0077,1.379
8198.00,7.415958,25.02649,-0.000175,24.018238,-0.0077,1.379
8200.00,7.416438,25.02604,-0.000176,24.017723,-0.0077,1.379
8202.00,7.417264,25.02654,-0.000177,24.018238,-0.0077,1.379
8204.00,7.417943,25.02693,-0.000175,24.017977,-0.0077,1.379
8206.00,7.418206,25.02711,-0.000175,24.018381,-0.0077,1.380
8208.00,7.418220,25.02693,-0.000175,24.018515,-0.0077,1.379
8210.00,7.417877,25.02689,-0.000175,24.018129,-0.0077,1.380
8212.00,7.417763,25.02756,-0.000175,24.017603,-0.0077,1.379
8214.00,7.418232,25.02753,-0.000174,24.018066,-0.0077,1.379
8216.00,7.418652,25.02675,-0.000174,24.018202,-0.0077,1.379
8218.00,7.417358,25.02607,-0.000175,24.018542,-0.0077,1.379
8220.00,7.417228,25.02600,-0.000175,24.017676,-0.0077,1.379
8222.00,7.417098,25.02689,-0.000175,24.017904,-0.0077,1.379
8224.00,7.417466,25.02732,-0.000175,24.018060,-0.0077,1.379
8226.00,7.417461,25.02750,-0.000175,24.017966,-0.0077,1.379
8228.00,7.416688,25.02702,-0.000175,24.018249,-0.0077,1.379
8230.00,7.416886,25.02720,-0.000175,24.017663,-0.0077,1.379
8232.00,7.416912,25.02766,-0.000175,24.017428,-0.0077,1.379
8234.00,7.417146,25.02773,-0.000175,24.018026,-0.0077,1.379
8236.00,7.417730,25.02725,-0.000174,24.018167,-0.0077,1.378
8238.00,7.417688,25.02672,-0.000174,24.017877,-0.0077,1.379
8240.00,7.417128,25.02702,-0.000175,24.017870,-0.0077,1.380
8242.00,7.417440,25.02658,-0.000176,24.017873,-0.0077,1.379
8244.00,7.418069,25.02740,-0.000175,24.017852,-0.0078,1.379
8246.00,7.417315,25.02684,-0.000175,24.018249,-0.0077,1.379
8248.00,7.416250,25.02698,-0.000175,24.017745,-0.0077,1.378
8250.00,7.416453,25.02648,-0.000176,24.017319,-0.0077,1.379
8252.00,7.416807,25.02626,-0.000174,24.018145,-0.0077,1.379
8254.00,7.417420,25.02649,-0.000175,24.017915,-0.0077,1.379
8256.00,7.417667,25.02679,-0.000175,24.017670,-0.0077,1.379
8258.00,7.417042,25.02610,-0.000175,24.018211,-0.0077,1.380
8260.00,7.417270,25.02553,-0.000175,24.017960,-0.0077,1.379
8262.00,7.417898,25.02580,-0.000175,24.018125,-0.0077,1.379
8264.00,7.418882,25.02633,-0.000176,24.017986,-0.0077,1.379
8266.00,7.418633,25.02665,-0.000175,24.017533,-0.0077,1.380
8268.00,7.419076,25.02654,-0.000175,24.017739,-0.0077,1.380
8270.00,7.417975,25.02677,-0.000176,24.017650,-0.0077,1.379
8272.00,7.417194,25.02649,-0.000175,24.018129,-0.0077,1.380
8274.00,7.416576,25.02704,-0.000177,24.018105,-0.0077,1.380
8276.00,7.417058,25.02707,-0.000176,24.017747,-0.0077,1.379
8278.00,7.417219,25.02659,-0.000176,24.018296,-0.0077,1.379
8280.00,7.416715,25.02620,-0.000175,24.017803,-0.0077,1.379
8282.00,7.416506,25.02679,-0.000176,24.018089,-0.0077,1.379
8284.00,7.416780,25.02677,-0.000175,24.017821,-0.0077,1.379
8286.00,7.416950,25.02674,-0.000174,24.017563,-0.0077,1.379
8288.00,7.416853,25.02620,-0.000175,24.017873,-0.0077,1.380
8290.00,7.416658,25.02652,-0.000175,24.017915,-0.0077,1.380
8292.00,7.417032,25.02709,-0.000176,24.017375,-0.0077,1.380
8294.00,7.417348,25.02720,-0.000176,24.017872,-0.0077,1.380
8296.00,7.417496,25.02653,-0.000176,24.018234,-0.0077,1.379
8298.00,7.416782,25.02702,-0.000175,24.017877,-0.0077,1.379
8300.00,7.416659,25.02763,-0.000175,24.018102,-0.0077,1.379
8302.00,7.417269,25.02697,-0.000175,24.017921,-0.0077,1.379
8304.00,7.417481,25.02687,-0.000175,24.018241,-0.0077,1.379
8306.00,7.416252,25.02696,-0.000174,24.018341,-0.0077,1.379
8308.00,7.416908,25.02636,-0.000175,24.017959,-0.0077,1.379
8310.00,7.416966,25.02676,-0.000176,24.018033,-0.0077,1.380
8312.00,7.417014,25.02694,-0.000174,24.018704,-0.0077,1.379
8314.00,7.417072,25.02711,-0.000174,24.018214,-0.0077,1.380
8316.00,7.417122,25.02642,-0.000174,24.018008,-0.0077,1.380
8318.00,7.416957,25.02687,-0.000174,24.018319,-0.0077,1.378
8320.00,7.418158,25.02656,-0.000175,24.017844,-0.0077,1.379
8322.00,7.418360,25.02636,-0.000175,24.017721,-0.0077,1.379
8324.00,7.417784,25.02607,-0.000175,24.018064,-0.0077,1.379
8326.00,7.417907,25.02640,-0.000175,24.017924,-0.0077,1.380
8328.00,7.418240,25.02577,-0.000174,24.017435,-0.0077,1.380
8330.00,7.418132,25.02608,-0.000176,24.018060,-0.0077,1.379
8332.00,7.418810,25.02695,-0.000175,24.017699,-0.0077,1.379
8334.00,7.419179,25.02677,-0.000176,24.017533,-0.0077,1.379
8336.00,7.419154,25.02674,-0.000176,24.017672,-0.0077,1.380
8338.00,7.418755,25.02730,-0.000177,24.018098,-0.0077,1.380
8340.00,7.418320,25.02750,-0.000176,24.018249,-0.0077,1.380
8342.00,7.418328,25.02648,-0.000176,24.017297,-0.0077,1.379
8344.00,7.418280,25.02648,-0.000176,24.018216,-0.0077,1.380
8346.00,7.418440,25.02627,-0.000176,24.018076,-0.0077,1.380
8348.00,7.419114,25.02641,-0.000176,24.018290,-0.0077,1.380
8350.00,7.418894,25.02639,-0.000176,24.017631,-0.0077,1.379
8352.00,7.418134,25.02609,-0.000174,24.017417,-0.0077,1.379
8354.00,7.418494,25.02629,-0.000176,24.018270,-0.0077,1.380
8356.00,7.418634,25.02696,-0.000177,24.017482,-0.0077,1.380
8358.00,7.419174,25.02709,-0.000177,24.017589,-0.0077,1.379
8360.00,7.418440,25.02647,-0.000175,24.017953,-0.0077,1.380
8362.00,7.418605,25.02638,-0.000176,24.017982,-0.0077,1.379
8364.00,7.417666,25.02616,-0.000175,24.017660,-0.0077,1.379
8366.00,7.417384,25.02595,-0.000175,24.017935,-0.0077,1.379
8368.00,7.418452,25.02619,-0.000177,24.018111,-0.0078,1.380
8370.00,7.419051,25.02590,-0.000177,24.017875,-0.0078,1.380
8372.00,7.419098,25.02572,-0.000174,24.017893,-0.0077,1.380
8374.00,7.417768,25.02541,-0.000175,24.018127,-0.0077,1.379
8376.00,7.417405,25.02645,-0.000175,24.017710,-0.0077,1.379
8378.00,7.418195,25.02606,-0.000174,24.017408,-0.0076,1.380
8380.00,7.418909,25.02691,-0.000175,24.018528,-0.0077,1.380
8382.00,7.418578,25.02603,-0.000174,24.018629,-0.0077,1.379
8384.00,7.417862,25.02578,-0.000173,24.018269,-0.0077,1.379
8386.00,7.418107,25.02627,-0.000173,24.018602,-0.0077,1.380
8388.00,7.419018,25.02613,-0.000174,24.017953,-0.0077,1.380
8390.00,7.418591,25.02548,-0.000176,24.018071,-0.0077,1.380
8392.00,7.418732,25.02572,-0.000175,24.018104,-0.0077,1.379
8394.00,7.419017,25.02558,-0.000174,24.017960,-0.0077,1.379
8396.00,7.419016,25.02546,-0.000173,24.017602,-0.0077,1.379
8398.00,7.418966,25.02554,-0.000174,24.017147,-0.0077,1.379
8400.00,7.418211,25.02530,-0.000175,24.018223,-0.0077,1.379
8402.00,7.418764,25.02540,-0.000175,24.017823,-0.0077,1.380
8404.00,7.419232,25.02509,-0.000174,24.017797,-0.0077,1.379
@14,12.0000,24.0
8406.00,7.418642,25.02524,-0.000175,24.018234,-0.0077,1.379
8408.00,7.412359,25.02616,-0.000174,24.017781,-0.0077,1.379
8410.00,7.402819,25.02603,-0.000174,24.018238,-0.0077,1.379
8412.00,7.394249,25.02627,-0.000174,24.018642,-0.0077,1.379
8414.00,7.387153,25.02610,-0.000173,24.018162,-0.0077,1.378
8416.00,7.381343,25.02646,-0.000174,24.018564,-0.0077,1.379
8418.00,7.376804,25.02616,-0.000174,24.018388,-0.0077,1.380
8420.00,7.371778,25.02642,-0.000175,24.018020,-0.0077,1.381
8422.00,7.367111,25.02683,-0.000177,24.018648,-0.0077,1.381
8424.00,7.363128,25.02656,-0.000178,24.018459,-0.0077,1.380
8426.00,7.358496,25.02687,-0.000176,24.018357,-0.0077,1.381
8428.00,7.354333,25.02709,-0.000176,24.018064,-0.0077,1.381
8430.00,7.351430,25.02709,-0.000176,24.018472,-0.0077,1.381
8432.00,7.353723,25.02703,-0.000177,24.018325,-0.0077,1.381
8434.00,7.360358,25.02739,-0.000178,24.017437,-0.0077,1.382
8436.00,7.365915,25.02758,-0.000178,24.017681,-0.0077,1.382
8438.00,7.371333,25.02744,-0.000177,24.018290,-0.0076,1.381
8440.00,7.374852,25.02735,-0.000175,24.018328,-0.0077,1.381
8442.00,7.377473,25.02714,-0.000174,24.018644,-0.0077,1.380
8444.00,7.381210,25.02638,-0.000175,24.018374,-0.0077,1.381
8446.00,7.384333,25.02740,-0.000173,24.019253,-0.0076,1.380
8448.00,7.387762,25.02753,-0.000173,24.018753,-0.0077,1.379
8450.00,7.390788,25.02682,-0.000174,24.018321,-0.0077,1.380
8452.00,7.392916,25.02654,-0.000174,24.018338,-0.0077,1.381
8454.00,7.394604,25.02699,-0.000174,24.018758,-0.0077,1.380
8456.00,7.397476,25.02693,-0.000175,24.018008,-0.0077,1.380
8458.00,7.399031,25.02656,-0.000175,24.017268,-0.0077,1.380
8460.00,7.400561,25.02662,-0.000174,24.017988,-0.0077,1.379
8462.00,7.400881,25.02632,-0.000174,24.018709,-0.0077,1.380
8464.00,7.400871,25.02650,-0.000174,24.017683,-0.0077,1.380
8466.00,7.401410,25.02652,-0.000174,24.018327,-0.0077,1.380
8468.00,7.402656,25.02727,-0.000175,24.017692,-0.0077,1.379
8470.00,7.402610,25.02746,-0.000175,24.017888,-0.0077,1.380
8472.00,7.403281,25.02684,-0.000176,24.018446,-0.0077,1.380
8474.00,7.404125,25.02763,-0.000175,24.018553,-0.0077,1.380
8476.00,7.404979,25.02756,-0.000176,24.018236,-0.0077,1.380
8478.00,7.405108,25.02743,-0.000175,24.018254,-0.0077,1.380
8480.00,7.406736,25.02746,-0.000175,24.018037,-0.0077,1.380
8482.00,7.408668,25.02693,-0.000174,24.017893,-0.0077,1.380
8484.00,7.409666,25.02712,-0.000173,24.018664,-0.0077,1.380
8486.00,7.410956,25.02767,-0.000174,24.018671,-0.0077,1.380
8488.00,7.412492,25.02629,-0.000174,24.018470,-0.0077,1.380
8490.00,7.413888,25.02617,-0.000175,24.018026,-0.0077,1.379
8492.00,7.415594,25.02672,-0.000175,24.017388,-0.0077,1.380
8494.00,7.416981,25.02668,-0.000175,24.018722,-0.0077,1.380
8496.00,7.417114,25.02723,-0.000174,24.018162,-0.0076,1.381
8498.00,7.416940,25.02798,-0.000175,24.018069,-0.0076,1.380
8500.00,7.417175,25.02665,-0.000176,24.018269,-0.0077,1.379
8502.00,7.417802,25.02708,-0.000175,24.018310,-0.0077,1.380
8504.00,7.418457,25.02625,-0.000175,24.018205,-0.0077,1.380
8506.00,7.418442,25.02582,-0.000174,24.017444,-0.0077,1.380
8508.00,7.418331,25.02641,-0.000175,24.017745,-0.0077,1.380
8510.00,7.418840,25.02621,-0.000174,24.018617,-0.0077,1.380
8512.00,7.419442,25.02671,-0.000174,24.018138,-0.0077,1.380
8514.00,7.419052,25.02591,-0.000175,24.017955,-0.0077,1.380
8516.00,7.419952,25.02606,-0.000175,24.018053,-0.0077,1.380
8518.00,7.420218,25.02684,-0.000176,24.018399,-0.0077,1.380
8520.00,7.420387,25.02757,-0.000175,24.017672,-0.0077,1.380
8522.00,7.420975,25.02709,-0.000175,24.017919,-0.0076,1.380
8524.00,7.420490,25.02714,-0.000175,24.017710,-0.0077,1.380
8526.00,7.420533,25.02715,-0.000175,24.018256,-0.0077,1.380
8528.00,7.419930,25.02730,-0.000174,24.017835,-0.0077,1.380
8530.00,7.419580,25.02665,-0.000174,24.018035,-0.0077,1.379
8532.00,7.420303,25.02643,-0.000174,24.018385,-0.0077,1.380
8534.00,7.420555,25.02794,-0.000175,24.018263,-0.0077,1.380
8536.00,7.420779,25.02723,-0.000176,24.017993,-0.0077,1.380
8538.00,7.420435,25.02692,-0.000175,24.018328,-0.0076,1.380
8540.00,7.419759,25.02590,-0.000175,24.018218,-0.0077,1.380
8542.00,7.420030,25.02592,-0.000174,24.017716,-0.0077,1.380
8544.00,7.420306,25.02676,-0.000175,24.017683,-0.0077,1.380
8546.00,7.420016,25.02648,-0.000175,24.017926,-0.0077,1.380
8548.00,7.420056,25.02677,-0.000174,24.018651,-0.0077,1.380
8550.00,7.420292,25.02605,-0.000175,24.018910,-0.0077,1.380
8552.00,7.419901,25.02690,-0.000175,24.017623,-0.0077,1.380
8554.00,7.419371,25.02696,-0.000175,24.018234,-0.0077,1.381
8556.00,7.420214,25.02627,-0.000176,24.018658,-0.0077,1.380
8558.00,7.419697,25.02631,-0.000176,24.018307,-0.0077,1.380
8560.00,7.419751,25.02537,-0.000176,24.017444,-0.0077,1.380
8562.00,7.419732,25.02625,-0.000175,24.017560,-0.0077,1.380
8564.00,7.420225,25.02711,-0.000175,24.017562,-0.0077,1.380
8566.00,7.419743,25.02771,-0.000176,24.017915,-0.0077,1.381
8568.00,7.420829,25.02800,-0.000175,24.018307,-0.0076,1.380
8570.00,7.421175,25.02722,-0.000175,24.017738,-0.0077,1.380
8572.00,7.419746,25.02662,-0.000173,24.018222,-0.0077,1.380
8574.00,7.419160,25.02696,-0.000175,24.018303,-0.0077,1.380
8576.00,7.418537,25.02735,-0.000175,24.018096,-0.0077,1.380
8578.00,7.417973,25.02677,-0.000175,24.018446,-0.0076,1.380
8580.00,7.417386,25.02759,-0.000174,24.018501,-0.0077,1.380
8582.00,7.418721,25.02677,-0.000174,24.017864,-0.0077,1.381
8584.00,7.418305,25.02619,-0.000175,24.017902,-0.0077,1.380
8586.00,7.417858,25.02626,-0.000174,24.018595,-0.0077,1.380
8588.00,7.417932,25.02651,-0.000174,24.018104,-0.0077,1.380
8590.00,7.418260,25.02590,-0.000175,24.017616,-0.0077,1.381
8592.00,7.418594,25.02636,-0.000175,24.018082,-0.0077,1.380
8594.00,7.418930,25.02692,-0.000174,24.018437,-0.0076,1.379
8596.00,7.419950,25.02763,-0.000174,24.017763,-0.0076,1.380
8598.00,7.419150,25.02708,-0.000174,24.018211,-0.0077,1.381
8600.00,7.419074,25.02741,-0.000174,24.018069,-0.0076,1.381
8602.00,7.419275,25.02736,-0.000173,24.018544,-0.0077,1.381
8604.00,7.418405,25.02689,-0.000175,24.018725,-0.0076,1.381
8606.00,7.418731,25.02686,-0.000174,24.018318,-0.0077,1.381
8608.00,7.419180,25.02654,-0.000175,24.018597,-0.0076,1.381
8610.00,7.418996,25.02709,-0.000174,24.018368,-0.0077,1.381
8612.00,7.419157,25.02748,-0.000174,24.019106,-0.0076,1.380
8614.00,7.418970,25.02788,-0.000173,24.018999,-0.0077,1.381
8616.00,7.418684,25.02734,-0.000174,24.018290,-0.0077,1.381
8618.00,7.418869,25.02778,-0.000174,24.018314,-0.0076,1.380
8620.00,7.418921,25.02719,-0.000173,24.018635,-0.0077,1.380
8622.00,7.418994,25.02703,-0.000175,24.017844,-0.0077,1.381
8624.00,7.418958,25.02767,-0.000175,24.018570,-0.0077,1.381
8626.00,7.418836,25.02775,-0.000175,24.019052,-0.0076,1.380
8628.00,7.418721,25.02824,-0.000174,24.018655,-0.0076,1.381
8630.00,7.419330,25.02800,-0.000174,24.018245,-0.0076,1.380
8632.00,7.419267,25.02760,-0.000174,24.017995,-0.0076,1.380
8634.00,7.418808,25.02731,-0.000174,24.018024,-0.0077,1.381
8636.00,7.417992,25.02730,-0.000173,24.018289,-0.0076,1.381
8638.00,7.418025,25.02787,-0.000173,24.018664,-0.0076,1.380
8640.00,7.418243,25.02780,-0.000173,24.018740,-0.0077,1.381
8642.00,7.417941,25.02784,-0.000174,24.018426,-0.0076,1.381
8644.00,7.418285,25.02719,-0.000175,24.018849,-0.0076,1.381
8646.00,7.417410,25.02726,-0.000174,24.018947,-0.0076,1.381
8648.00,7.417908,25.02772,-0.000172,24.018347,-0.0076,1.381
8650.00,7.418789,25.02684,-0.000173,24.018316,-0.0077,1.381
8652.00,7.419161,25.02735,-0.000173,24.017912,-0.0076,1.380
8654.00,7.419026,25.02819,-0.000174,24.019280,-0.0076,1.381
8656.00,7.419701,25.02735,-0.000173,24.018345,-0.0076,1.380
8658.00,7.418988,25.02737,-0.000174,24.018780,-0.0077,1.381
8660.00,7.418823,25.02691,-0.000174,24.018716,-0.0077,1.381
8662.00,7.418760,25.02769,-0.000174,24.018272,-0.0076,1.380
8664.00,7.418498,25.02728,-0.000174,24.018696,-0.0077,1.381
8666.00,7.418726,25.02835,-0.000175,24.018887,-0.0077,1.381
8668.00,7.419632,25.02835,-0.000174,24.018693,-0.0076,1.380
8670.00,7.419828,25.02828,-0.000173,24.018771,-0.0076,1.381
8672.00,7.419060,25.02783,-0.000174,24.019199,-0.0076,1.381
8674.00,7.419412,25.02774,-0.000174,24.018785,-0.0076,1.380
8676.00,7.419974,25.02893,-0.000173,24.018548,-0.0076,1.380
8678.00,7.419194,25.02894,-0.000173,24.018646,-0.0076,1.381
8680.00,7.419130,25.02955,-0.000173,24.018905,-0.0077,1.381
8682.00,7.418908,25.02950,-0.000173,24.018533,-0.0076,1.381
8684.00,7.418944,25.02933,-0.000173,24.018938,-0.0077,1.381
8686.00,7.418780,25.02911,-0.000174,24.018345,-0.0076,1.381
8688.00,7.418746,25.02866,-0.000172,24.018251,-0.0076,1.380
8690.00,7.419481,25.02888,-0.000173,24.018950,-0.0077,1.380
8692.00,7.420002,25.02819,-0.000174,24.018700,-0.0076,1.381
8694.00,7.420034,25.02778,-0.000173,24.018829,-0.0077,1.381
8696.00,7.419727,25.02815,-0.000174,24.019220,-0.0077,1.381
8698.00,7.419161,25.02917,-0.000174,24.018921,-0.0077,1.381
8700.00,7.419329,25.02913,-0.000175,24.018764,-0.0076,1.381
8702.00,7.419910,25.02953,-0.000173,24.018696,-0.0076,1.381
8704.00,7.420045,25.02940,-0.000173,24.018847,-0.0076,1.380
8706.00,7.419854,25.02937,-0.000173,24.018812,-0.0076,1.380
8708.00,7.419708,25.02924,-0.000172,24.018189,-0.0076,1.381
8710.00,7.420612,25.02886,-0.000173,24.018310,-0.0077,1.381
8712.00,7.419440,25.02935,-0.000173,24.018292,-0.0076,1.381
8714.00,7.418588,25.02808,-0.000174,24.018285,-0.0076,1.382
8716.00,7.419091,25.02814,-0.000174,24.018347,-0.0077,1.381
8718.00,7.419484,25.02762,-0.000174,24.018472,-0.0077,1.381
8720.00,7.419157,25.02817,-0.000173,24.018559,-0.0077,1.381
8722.00,7.418808,25.02797,-0.000173,24.018648,-0.0077,1.381
8724.00,7.419123,25.02766,-0.000174,24.018689,-0.0076,1.382
8726.00,7.419559,25.02745,-0.000175,24.018454,-0.0076,1.381
8728.00,7.420223,25.02771,-0.000174,24.018002,-0.0077,1.380
8730.00,7.420332,25.02781,-0.000174,24.018535,-0.0076,1.381
8732.00,7.419765,25.02825,-0.000175,24.017879,-0.0077,1.382
8734.00,7.419612,25.02806,-0.000175,24.017763,-0.0077,1.381
8736.00,7.419019,25.02696,-0.000174,24.017388,-0.0077,1.381
8738.00,7.418505,25.02687,-0.000174,24.017984,-0.0077,1.382
8740.00,7.417533,25.02781,-0.000175,24.018319,-0.0076,1.382
8742.00,7.417761,25.02859,-0.000174,24.018049,-0.0076,1.381
8744.00,7.417874,25.02819,-0.000173,24.019016,-0.0077,1.381
8746.00,7.417978,25.02802,-0.000174,24.018042,-0.0077,1.381
8748.00,7.417891,25.02814,-0.000174,24.018098,-0.0077,1.381
8750.00,7.417704,25.02821,-0.000174,24.018417,-0.0077,1.382
8752.00,7.417804,25.02829,-0.000173,24.018245,-0.0077,1.381
8754.00,7.417791,25.02851,-0.000173,24.018274,-0.0076,1.382
8756.00,7.418061,25.02959,-0.000174,24.018809,-0.0077,1.381
8758.00,7.417730,25.02860,-0.000174,24.018321,-0.0077,1.381
8760.00,7.418014,25.02802,-0.000174,24.018386,-0.0077,1.381
8762.00,7.418730,25.02751,-0.000174,24.017944,-0.0077,1.382
8764.00,7.418725,25.02772,-0.000174,24.018562,-0.0076,1.382
8766.00,7.419441,25.02933,-0.000174,24.018707,-0.0076,1.381
8768.00,7.419841,25.02762,-0.000174,24.019240,-0.0077,1.381
8770.00,7.420254,25.02723,-0.000174,24.018434,-0.0076,1.381
8772.00,7.419400,25.02772,-0.000173,24.018263,-0.0077,1.381
8774.00,7.418589,25.02845,-0.000174,24.019193,-0.0077,1.381
8776.00,7.417551,25.02922,-0.000174,24.019059,-0.0076,1.381
8778.00,7.417704,25.02924,-0.000174,24.018562,-0.0077,1.381
8780.00,7.418505,25.02986,-0.000175,24.018345,-0.0077,1.382
8782.00,7.419289,25.02888,-0.000174,24.018379,-0.0077,1.381
8784.00,7.419147,25.02929,-0.000174,24.018064,-0.0076,1.381
8786.00,7.419178,25.02943,-0.000173,24.018845,-0.0076,1.381
8788.00,7.419116,25.02938,-0.000174,24.019244,-0.0077,1.382
8790.00,7.418442,25.02956,-0.000173,24.018531,-0.0076,1.381
8792.00,7.418906,25.02997,-0.000173,24.018452,-0.0076,1.381
8794.00,7.419096,25.02907,-0.000174,24.018662,-0.0077,1.381
8796.00,7.418798,25.02898,-0.000175,24.018432,-0.0077,1.381
8798.00,7.418601,25.02870,-0.000173,24.018249,-0.0077,1.381
8800.00,7.419730,25.02896,-0.000174,24.018633,-0.0076,1.381
8802.00,7.419644,25.02932,-0.000174,24.018131,-0.0077,1.382
8804.00,7.419632,25.02928,-0.000174,24.018211,-0.0076,1.382
8806.00,7.419542,25.02968,-0.000173,24.018629,-0.0077,1.382
8808.00,7.419266,25.02867,-0.000175,24.018832,-0.0076,1.382
8810.00,7.419544,25.02895,-0.000174,24.018687,-0.0077,1.382
8812.00,7.420102,25.02902,-0.000175,24.018599,-0.0076,1.382
8814.00,7.420158,25.02935,-0.000174,24.018314,-0.0076,1.381
8816.00,7.420067,25.03002,-0.000174,24.017645,-0.0076,1.381
8818.00,7.420377,25.02927,-0.000175,24.018463,-0.0076,1.382
8820.00,7.419736,25.02804,-0.000173,24.018481,-0.0076,1.382
8822.00,7.418775,25.02894,-0.000173,24.018838,-0.0077,1.382
8824.00,7.418115,25.02931,-0.000174,24.019003,-0.0076,1.381
8826.00,7.418097,25.02881,-0.000173,24.018176,-0.0077,1.382
8828.00,7.418332,25.02953,-0.000174,24.018421,-0.0076,1.381
8830.00,7.419348,25.02957,-0.000173,24.018521,-0.0077,1.381
8832.00,7.419254,25.03001,-0.000173,24.018541,-0.0076,1.381
8834.00,7.419610,25.03014,-0.000174,24.017913,-0.0077,1.381
8836.00,7.420200,25.02969,-0.000174,24.018716,-0.0077,1.382
8838.00,7.418879,25.02907,-0.000174,24.018865,-0.0077,1.382
8840.00,7.418319,25.02945,-0.000175,24.018615,-0.0077,1.382
8842.00,7.419172,25.02911,-0.000174,24.018459,-0.0077,1.382
8844.00,7.419302,25.02885,-0.000174,24.018515,-0.0077,1.382
8846.00,7.420333,25.02890,-0.000173,24.018693,-0.0077,1.381
8848.00,7.419842,25.02940,-0.000174,24.018945,-0.0076,1.382
8850.00,7.419011,25.02950,-0.000175,24.018376,-0.0076,1.382
8852.00,7.419047,25.02908,-0.000174,24.017571,-0.0076,1.382
8854.00,7.419739,25.02848,-0.000173,24.017890,-0.0077,1.381
8856.00,7.420300,25.02849,-0.000174,24.017901,-0.0077,1.382
8858.00,7.420108,25.02840,-0.000174,24.018096,-0.0077,1.382
8860.00,7.420005,25.02848,-0.000174,24.018764,-0.0077,1.381
8862.00,7.420000,25.02909,-0.000174,24.018785,-0.0076,1.382
8864.00,7.419705,25.02907,-0.000174,24.018153,-0.0077,1.382
8866.00,7.419427,25.02873,-0.000174,24.018038,-0.0077,1.381
8868.00,7.418711,25.02862,-0.000174,24.018256,-0.0077,1.382
8870.00,7.419199,25.02792,-0.000174,24.018332,-0.0077,1.382
8872.00,7.419665,25.02790,-0.000174,24.018493,-0.0077,1.382
8874.00,7.419983,25.02775,-0.000174,24.018443,-0.0076,1.382
8876.00,7.419910,25.02849,-0.000175,24.018066,-0.0077,1.382
8878.00,7.420252,25.02877,-0.000175,24.017660,-0.0077,1.382
8880.00,7.420343,25.02895,-0.000174,24.017960,-0.0077,1.382
8882.00,7.420210,25.02835,-0.000175,24.017937,-0.0077,1.382
8884.00,7.420260,25.02846,-0.000175,24.018533,-0.0077,1.381
8886.00,7.419231,25.02906,-0.000173,24.018115,-0.0077,1.381
8888.00,7.419196,25.02795,-0.000173,24.017826,-0.0077,1.382
8890.00,7.419139,25.02836,-0.000175,24.017672,-0.0077,1.381
8892.00,7.418956,25.02975,-0.000174,24.017955,-0.0077,1.382
8894.00,7.419022,25.02936,-0.000175,24.018087,-0.0077,1.382
8896.00,7.418982,25.03030,-0.000175,24.018323,-0.0077,1.382
8898.00,7.419515,25.03007,-0.000175,24.018896,-0.0076,1.382
8900.00,7.419474,25.03019,-0.000174,24.018189,-0.0076,1.382
8902.00,7.418821,25.02957,-0.000175,24.018069,-0.0077,1.382
8904.00,7.418404,25.02902,-0.000175,24.018671,-0.0077,1.383
8906.00,7.418585,25.02920,-0.000175,24.017562,-0.0077,1.382
8908.00,7.418819,25.02841,-0.000174,24.018018,-0.0077,1.381
8910.00,7.419884,25.02875,-0.000175,24.018174,-0.0077,1.382
8912.00,7.420784,25.02922,-0.000175,24.017855,-0.0077,1.382
8914.00,7.421736,25.02917,-0.000175,24.018158,-0.0077,1.382
8916.00,7.421353,25.02872,-0.000176,24.018290,-0.0077,1.382
8918.00,7.420856,25.02897,-0.000175,24.018127,-0.0077,1.383
8920.00,7.421092,25.02955,-0.000176,24.018281,-0.0077,1.383
8922.00,7.421046,25.02954,-0.000176,24.017455,-0.0077,1.382
8924.00,7.420045,25.02937,-0.000175,24.017230,-0.0077,1.382
8926.00,7.420268,25.02898,-0.000175,24.017623,-0.0077,1.381
8928.00,7.421009,25.02940,-0.000175,24.018142,-0.0077,1.382
8930.00,7.420879,25.02879,-0.000174,24.017718,-0.0077,1.382
8932.00,7.420534,25.02875,-0.000175,24.017868,-0.0077,1.382
8934.00,7.420447,25.02865,-0.000176,24.017527,-0.0077,1.382
8936.00,7.420167,25.02966,-0.000176,24.017884,-0.0077,1.382
8938.00,7.419117,25.03066,-0.000175,24.018203,-0.0077,1.381
8940.00,7.418921,25.03052,-0.000175,24.018028,-0.0077,1.382
8942.00,7.420178,25.03044,-0.000175,24.018637,-0.0077,1.382
8944.00,7.420741,25.02886,-0.000176,24.018089,-0.0077,1.383
8946.00,7.420526,25.02805,-0.000176,24.018009,-0.0077,1.382
8948.00,7.420690,25.02865,-0.000175,24.018129,-0.0077,1.382
8950.00,7.420318,25.02752,-0.000175,24.018096,-0.0077,1.382
8952.00,7.420281,25.02731,-0.000174,24.017594,-0.0077,1.382
8954.00,7.419847,25.02746,-0.000174,24.018298,-0.0077,1.382
8956.00,7.419495,25.02856,-0.000175,24.017796,-0.0077,1.382
8958.00,7.420223,25.02752,-0.000175,24.017714,-0.0077,1.382
8960.00,7.419809,25.02676,-0.000175,24.017437,-0.0077,1.383
8962.00,7.419770,25.02717,-0.000176,24.018421,-0.0077,1.382
8964.00,7.419426,25.02723,-0.000175,24.018323,-0.0077,1.382
8966.00,7.419301,25.02609,-0.000175,24.017591,-0.0077,1.382
8968.00,7.418803,25.02695,-0.000175,24.018454,-0.0077,1.382
8970.00,7.418947,25.02748,-0.000176,24.017902,-0.0078,1.382
8972.00,7.419901,25.02741,-0.000175,24.017598,-0.0077,1.382
8974.00,7.420055,25.02768,-0.000174,24.017781,-0.0077,1.381
8976.00,7.419452,25.02740,-0.000175,24.018247,-0.0077,1.382
8978.00,7.419084,25.02728,-0.000174,24.018113,-0.0077,1.382
8980.00,7.419832,25.02779,-0.000175,24.017884,-0.0077,1.383
8982.00,7.420596,25.02797,-0.000175,24.018488,-0.0077,1.382
8984.00,7.421671,25.02788,-0.000175,24.017788,-0.0077,1.383
8986.00,7.421856,25.02789,-0.000177,24.018383,-0.0077,1.382
8988.00,7.421535,25.02809,-0.000176,24.018512,-0.0077,1.382
8990.00,7.421052,25.02869,-0.000175,24.017902,-0.0077,1.382
8992.00,7.420079,25.02857,-0.000175,24.017669,-0.0077,1.382
8994.00,7.419474,25.02944,-0.000174,24.017614,-0.0077,1.382
8996.00,7.419497,25.02835,-0.000175,24.017602,-0.0077,1.382
8998.00,7.419840,25.02864,-0.000176,24.018448,-0.0077,1.382
9000.00,7.420191,25.02795,-0.000175,24.017690,-0.0077,1.383
9002.00,7.421219,25.02738,-0.000175,24.017881,-0.0077,1.382
9004.00,7.420637,25.02756,-0.000174,24.017627,-0.0077,1.382
@15,12.0000,24.0
9006.00,7.420464,25.02856,-0.000175,24.017866,-0.0077,1.382
9008.00,7.415790,25.02846,-0.000174,24.018269,-0.0077,1.382
9010.00,7.405387,25.02866,-0.000175,24.018044,-0.0077,1.382
9012.00,7.396353,25.02837,-0.000175,24.017437,-0.0076,1.381
9014.00,7.389217,25.02839,-0.000173,24.017993,-0.0077,1.381
9016.00,7.384762,25.02864,-0.000174,24.017781,-0.0077,1.382
9018.00,7.380224,25.02838,-0.000174,24.018269,-0.0077,1.382
9020.00,7.375099,25.02866,-0.000175,24.017971,-0.0077,1.383
9022.00,7.370735,25.02867,-0.000177,24.017953,-0.0077,1.384
9024.00,7.366954,25.02898,-0.000177,24.017950,-0.0077,1.383
9026.00,7.363651,25.02934,-0.000177,24.018075,-0.0077,1.383
9028.00,7.360177,25.02919,-0.000178,24.017913,-0.0077,1.383
9030.00,7.357226,25.02886,-0.000177,24.018260,-0.0077,1.384
9032.00,7.359778,25.02963,-0.000177,24.017714,-0.0077,1.384
9034.00,7.365463,25.02919,-0.000177,24.017803,-0.0077,1.384
9036.00,7.371652,25.02925,-0.000178,24.017681,-0.0077,1.384
9038.00,7.375926,25.02905,-0.000177,24.017616,-0.0077,1.384
9040.00,7.379107,25.02899,-0.000175,24.017979,-0.0077,1.384
9042.00,7.381742,25.02947,-0.000176,24.017531,-0.0077,1.383
9044.00,7.384404,25.02994,-0.000175,24.018038,-0.0077,1.383
9046.00,7.386794,25.02900,-0.000175,24.017654,-0.0077,1.383
9048.00,7.390146,25.02879,-0.000175,24.018372,-0.0077,1.382
9050.00,7.393347,25.02925,-0.000174,24.017767,-0.0077,1.383
9052.00,7.395848,25.02878,-0.000174,24.018241,-0.0077,1.382
9054.00,7.397494,25.02885,-0.000175,24.018024,-0.0077,1.383
9056.00,7.399966,25.02938,-0.000175,24.018319,-0.0077,1.382
9058.00,7.402036,25.02892,-0.000174,24.018394,-0.0077,1.382
9060.00,7.404893,25.02861,-0.000175,24.017815,-0.0077,1.383
9062.00,7.405947,25.02835,-0.000175,24.017725,-0.0077,1.383
9064.00,7.406855,25.02905,-0.000176,24.018234,-0.0077,1.383
9066.00,7.406520,25.02907,-0.000175,24.018013,-0.0077,1.383
9068.00,7.406318,25.02878,-0.000175,24.018258,-0.0077,1.382
9070.00,7.406373,25.02839,-0.000175,24.018091,-0.0077,1.382
9072.00,7.406831,25.02826,-0.000175,24.018071,-0.0077,1.382
9074.00,7.407201,25.02765,-0.000174,24.018105,-0.0077,1.383
9076.00,7.408813,25.02828,-0.000174,24.017308,-0.0077,1.383
9078.00,7.409538,25.02808,-0.000174,24.017825,-0.0077,1.382
9080.00,7.409386,25.02792,-0.000176,24.017476,-0.0077,1.383
9082.00,7.409432,25.02870,-0.000175,24.017627,-0.0077,1.383
9084.00,7.411194,25.02890,-0.000175,24.018116,-0.0077,1.383
9086.00,7.412952,25.02823,-0.000174,24.017777,-0.0077,1.382
9088.00,7.412997,25.02842,-0.000174,24.017966,-0.0077,1.383
9090.00,7.414137,25.02910,-0.000175,24.017826,-0.0077,1.383
9092.00,7.416670,25.02857,-0.000175,24.017591,-0.0077,1.383
9094.00,7.417565,25.02781,-0.000175,24.017828,-0.0077,1.382
9096.00,7.417445,25.02910,-0.000175,24.017897,-0.0077,1.383
9098.00,7.417500,25.02926,-0.000175,24.017750,-0.0077,1.383
9100.00,7.418851,25.02864,-0.000175,24.017935,-0.0077,1.382
9102.00,7.419323,25.02828,-0.000175,24.017295,-0.0077,1.382
9104.00,7.419618,25.02826,-0.000176,24.017928,-0.0077,1.383
9106.00,7.420049,25.02892,-0.000176,24.018051,-0.0077,1.383
9108.00,7.420868,25.02870,-0.000174,24.017612,-0.0077,1.383
9110.00,7.421252,25.02833,-0.000175,24.017781,-0.0077,1.383
9112.00,7.421454,25.02848,-0.000175,24.017959,-0.0077,1.382
9114.00,7.421245,25.02852,-0.000174,24.017848,-0.0077,1.382
9116.00,7.421799,25.02866,-0.000175,24.017904,-0.0077,1.383
9118.00,7.422942,25.02854,-0.000175,24.018135,-0.0077,1.383
9120.00,7.422638,25.02874,-0.000175,24.017857,-0.0077,1.383
9122.00,7.422029,25.02875,-0.000175,24.017640,-0.0077,1.383
9124.00,7.422268,25.02838,-0.000175,24.017912,-0.0077,1.383
9126.00,7.423551,25.02929,-0.000175,24.017683,-0.0077,1.382
9128.00,7.423638,25.02866,-0.000174,24.017933,-0.0077,1.383
9130.00,7.423280,25.02828,-0.000175,24.017573,-0.0077,1.383
9132.00,7.422932,25.02800,-0.000176,24.017460,-0.0077,1.383
9134.00,7.422920,25.02821,-0.000175,24.018301,-0.0077,1.382
9136.00,7.422760,25.02839,-0.000174,24.018889,-0.0077,1.382
9138.00,7.422840,25.02831,-0.000174,24.017939,-0.0077,1.383
9140.00,7.422570,25.02803,-0.000176,24.018265,-0.0077,1.384
9142.00,7.422658,25.02875,-0.000176,24.018113,-0.0077,1.383
9144.00,7.422630,25.02828,-0.000176,24.018046,-0.0077,1.383
9146.00,7.422928,25.02846,-0.000174,24.018309,-0.0077,1.382
9148.00,7.422194,25.02804,-0.000175,24.018376,-0.0077,1.383
9150.00,7.422211,25.02830,-0.000175,24.018789,-0.0077,1.382
9152.00,7.422629,25.02870,-0.000175,24.018274,-0.0077,1.383
9154.00,7.423142,25.02907,-0.000175,24.018564,-0.0077,1.383
9156.00,7.423000,25.02963,-0.000177,24.017607,-0.0077,1.383
9158.00,7.422123,25.02972,-0.000176,24.017959,-0.0077,1.383
9160.00,7.422885,25.02924,-0.000176,24.018408,-0.0077,1.383
9162.00,7.423504,25.02858,-0.000176,24.018863,-0.0077,1.383
9164.00,7.422864,25.02882,-0.000176,24.018314,-0.0077,1.383
9166.00,7.423163,25.02879,-0.000176,24.017518,-0.0077,1.383
9168.00,7.423304,25.02819,-0.000175,24.018211,-0.0077,1.383
9170.00,7.423013,25.02888,-0.000175,24.018767,-0.0076,1.383
9172.00,7.422548,25.02861,-0.000175,24.018124,-0.0077,1.383
9174.00,7.423265,25.02884,-0.000175,24.018339,-0.0077,1.383
9176.00,7.422842,25.02853,-0.000174,24.017699,-0.0077,1.383
9178.00,7.422231,25.02927,-0.000175,24.017821,-0.0077,1.383
9180.00,7.422410,25.02915,-0.000176,24.018058,-0.0077,1.383
9182.00,7.421681,25.02874,-0.000175,24.018182,-0.0077,1.383
9184.00,7.420945,25.02825,-0.000175,24.017893,-0.0077,1.384
9186.00,7.420897,25.02887,-0.000175,24.017504,-0.0077,1.383
9188.00,7.421054,25.02879,-0.000176,24.017839,-0.0077,1.384
9190.00,7.421692,25.02899,-0.000176,24.018104,-0.0077,1.384
9192.00,7.421711,25.03029,-0.000174,24.017946,-0.0077,1.383
9194.00,7.420791,25.03009,-0.000175,24.017232,-0.0077,1.384
9196.00,7.420957,25.02934,-0.000174,24.017980,-0.0077,1.383
9198.00,7.421354,25.02933,-0.000174,24.018223,-0.0077,1.382
9200.00,7.421066,25.02920,-0.000175,24.017913,-0.0077,1.383
9202.00,7.420009,25.02931,-0.000174,24.018136,-0.0077,1.383
9204.00,7.420136,25.02921,-0.000175,24.018252,-0.0077,1.384
9206.00,7.420598,25.02842,-0.000175,24.017799,-0.0077,1.384
9208.00,7.421305,25.02913,-0.000176,24.017629,-0.0077,1.383
9210.00,7.421475,25.02844,-0.000176,24.018158,-0.0077,1.384
9212.00,7.420721,25.02921,-0.000175,24.018403,-0.0077,1.383
9214.00,7.420484,25.02975,-0.000175,24.018098,-0.0077,1.383
9216.00,7.420933,25.02984,-0.000175,24.017618,-0.0077,1.383
9218.00,7.420975,25.02988,-0.000175,24.017815,-0.0077,1.383
9220.00,7.420064,25.02996,-0.000175,24.017021,-0.0077,1.383
9222.00,7.420771,25.02995,-0.000175,24.017446,-0.0077,1.383
9224.00,7.420759,25.02965,-0.000175,24.018439,-0.0077,1.383
9226.00,7.421450,25.02918,-0.000175,24.018149,-0.0077,1.383
9228.00,7.420482,25.02964,-0.000174,24.018218,-0.0077,1.383
9230.00,7.420086,25.02936,-0.000175,24.017902,-0.0077,1.383
9232.00,7.420193,25.02827,-0.000175,24.018176,-0.0077,1.383
9234.00,7.420374,25.02832,-0.000176,24.017817,-0.0077,1.383
9236.00,7.420433,25.02807,-0.000176,24.017293,-0.0077,1.383
9238.00,7.421199,25.02845,-0.000176,24.016960,-0.0077,1.383
9240.00,7.421445,25.02816,-0.000176,24.017783,-0.0077,1.383
9242.00,7.421383,25.02856,-0.000174,24.018129,-0.0077,1.383
9244.00,7.420878,25.02849,-0.000175,24.017768,-0.0077,1.383
9246.00,7.420799,25.02854,-0.000175,24.017879,-0.0077,1.383
9248.00,7.420783,25.02808,-0.000176,24.017752,-0.0077,1.383
9250.00,7.420587,25.02759,-0.000175,24.018314,-0.0076,1.383
9252.00,7.420623,25.02780,-0.000176,24.017926,-0.0077,1.383
9254.00,7.420831,25.02760,-0.000175,24.017779,-0.0077,1.383
9256.00,7.421597,25.02838,-0.000175,24.017275,-0.0077,1.382
9258.00,7.421398,25.02740,-0.000175,24.017736,-0.0077,1.383
9260.00,7.421333,25.02694,-0.000176,24.017819,-0.0077,1.383
9262.00,7.421315,25.02752,-0.000176,24.017951,-0.0077,1.383
9264.00,7.421517,25.02736,-0.000175,24.017957,-0.0077,1.383
9266.00,7.421520,25.02702,-0.000175,24.018414,-0.0077,1.383
9268.00,7.421432,25.02673,-0.000175,24.018452,-0.0077,1.383
9270.00,7.420507,25.02771,-0.000175,24.018164,-0.0077,1.383
9272.00,7.420473,25.02779,-0.000176,24.017090,-0.0077,1.383
9274.00,7.420616,25.02810,-0.000175,24.018441,-0.0077,1.382
9276.00,7.421670,25.02676,-0.000175,24.017293,-0.0077,1.383
9278.00,7.421629,25.02663,-0.000175,24.017313,-0.0077,1.383
9280.00,7.420858,25.02755,-0.000175,24.017455,-0.0077,1.383
9282.00,7.420304,25.02784,-0.000176,24.017047,-0.0077,1.383
9284.00,7.420174,25.02771,-0.000175,24.017600,-0.0077,1.383
9286.00,7.419758,25.02778,-0.000176,24.018111,-0.0077,1.384
9288.00,7.420046,25.02828,-0.000175,24.017745,-0.0077,1.382
9290.00,7.420738,25.02832,-0.000175,24.017750,-0.0077,1.383
9292.00,7.421433,25.02829,-0.000176,24.018270,-0.0077,1.383
9294.00,7.420455,25.02892,-0.000174,24.017540,-0.0077,1.383
9296.00,7.419690,25.02886,-0.000176,24.017645,-0.0077,1.384
9298.00,7.419232,25.02800,-0.000176,24.017123,-0.0077,1.383
9300.00,7.419510,25.02771,-0.000175,24.017663,-0.0077,1.383
9302.00,7.419870,25.02801,-0.000175,24.018173,-0.0077,1.383
9304.00,7.419499,25.02777,-0.000175,24.017181,-0.0077,1.383
9306.00,7.419487,25.02799,-0.000175,24.017284,-0.0077,1.383
9308.00,7.420117,25.02880,-0.000176,24.018544,-0.0077,1.383
9310.00,7.420281,25.02852,-0.000177,24.017950,-0.0077,1.383
9312.00,7.420198,25.02778,-0.000177,24.018028,-0.0077,1.383
9314.00,7.420400,25.02876,-0.000175,24.017864,-0.0078,1.383
9316.00,7.420336,25.02893,-0.000175,24.017942,-0.0077,1.383
9318.00,7.420615,25.02859,-0.000174,24.017951,-0.0077,1.383
9320.00,7.421755,25.02909,-0.000175,24.017828,-0.0077,1.383
9322.00,7.422447,25.02806,-0.000176,24.017857,-0.0077,1.383
9324.00,7.422555,25.02759,-0.000177,24.017658,-0.0077,1.383
9326.00,7.421981,25.02802,-0.000176,24.016731,-0.0077,1.383
9328.00,7.421628,25.02847,-0.000175,24.017761,-0.0077,1.383
9330.00,7.421958,25.02807,-0.000177,24.017924,-0.0077,1.384
9332.00,7.421123,25.02841,-0.000176,24.017797,-0.0077,1.383
9334.00,7.421460,25.02866,-0.000175,24.017834,-0.0077,1.383
9336.00,7.421648,25.02871,-0.000175,24.018144,-0.0077,1.383
9338.00,7.421922,25.02821,-0.000175,24.017551,-0.0077,1.383
9340.00,7.421257,25.02808,-0.000175,24.017959,-0.0077,1.383
9342.00,7.420261,25.02793,-0.000176,24.018285,-0.0077,1.384
9344.00,7.420936,25.02850,-0.000176,24.017573,-0.0077,1.384
9346.00,7.422075,25.02832,-0.000176,24.017999,-0.0077,1.383
9348.00,7.422804,25.02704,-0.000175,24.017750,-0.0077,1.383
9350.00,7.421711,25.02794,-0.000176,24.018075,-0.0077,1.384
9352.00,7.421310,25.02858,-0.000175,24.018024,-0.0077,1.383
9354.00,7.421327,25.02805,-0.000175,24.017591,-0.0077,1.383
9356.00,7.422390,25.02791,-0.000175,24.017823,-0.0077,1.384
9358.00,7.422541,25.02765,-0.000175,24.018425,-0.0077,1.383
9360.00,7.422197,25.02770,-0.000175,24.017719,-0.0077,1.383
9362.00,7.421807,25.02793,-0.000175,24.017388,-0.0077,1.383
9364.00,7.420642,25.02798,-0.000173,24.017665,-0.0076,1.383
9366.00,7.421061,25.02852,-0.000175,24.017348,-0.0077,1.384
9368.00,7.421101,25.02854,-0.000175,24.017611,-0.0077,1.384
9370.00,7.421318,25.02826,-0.000176,24.018258,-0.0077,1.384
9372.00,7.420202,25.02773,-0.000175,24.018461,-0.0077,1.384
9374.00,7.419473,25.02700,-0.000175,24.018261,-0.0077,1.383
9376.00,7.420183,25.02742,-0.000175,24.018144,-0.0077,1.383
9378.00,7.420617,25.02780,-0.000175,24.018290,-0.0077,1.383
9380.00,7.421751,25.02768,-0.000176,24.018173,-0.0077,1.383
9382.00,7.421501,25.02782,-0.000175,24.018047,-0.0077,1.383
9384.00,7.420771,25.02691,-0.000176,24.018599,-0.0077,1.384
9386.00,7.420826,25.02777,-0.000175,24.017747,-0.0077,1.383
9388.00,7.420057,25.02892,-0.000175,24.017513,-0.0077,1.383
9390.00,7.419371,25.02816,-0.000175,24.017837,-0.0077,1.384
9392.00,7.420013,25.02880,-0.000175,24.017478,-0.0077,1.384
9394.00,7.420007,25.02930,-0.000176,24.017460,-0.0077,1.383
9396.00,7.420044,25.02938,-0.000176,24.017734,-0.0077,1.383
9398.00,7.420754,25.02830,-0.000176,24.017716,-0.0077,1.384
9400.00,7.421937,25.02847,-0.000176,24.018198,-0.0077,1.384
9402.00,7.422517,25.02842,-0.000175,24.017995,-0.0078,1.383
9404.00,7.422351,25.02818,-0.000175,24.018276,-0.0077,1.384
9406.00,7.421933,25.02805,-0.000174,24.017786,-0.0077,1.384
9408.00,7.421827,25.02825,-0.000176,24.017656,-0.0077,1.384
9410.00,7.421450,25.02727,-0.000175,24.017326,-0.0077,1.383
9412.00,7.422007,25.02766,-0.000175,24.017179,-0.0077,1.383
9414.00,7.422706,25.02773,-0.000175,24.017866,-0.0076,1.384
9416.00,7.422430,25.02818,-0.000175,24.018463,-0.0077,1.384
9418.00,7.422586,25.02841,-0.000176,24.016800,-0.0077,1.383
9420.00,7.422560,25.02861,-0.000175,24.017669,-0.0077,1.384
9422.00,7.422546,25.02873,-0.000175,24.018171,-0.0077,1.384
9424.00,7.422816,25.02866,-0.000175,24.017542,-0.0077,1.383
9426.00,7.422061,25.02809,-0.000176,24.017143,-0.0077,1.384
9428.00,7.422244,25.02794,-0.000175,24.017451,-0.0077,1.384
9430.00,7.422606,25.02733,-0.000176,24.017585,-0.0077,1.384
9432.00,7.423007,25.02736,-0.000175,24.017777,-0.0077,1.383
9434.00,7.422917,25.02724,-0.000175,24.017767,-0.0077,1.384
9436.00,7.422353,25.02753,-0.000175,24.017790,-0.0077,1.384
9438.00,7.422222,25.02817,-0.000175,24.018183,-0.0077,1.383
9440.00,7.421751,25.02830,-0.000176,24.017870,-0.0077,1.383
9442.00,7.421763,25.02854,-0.000175,24.017959,-0.0077,1.383
9444.00,7.421170,25.02812,-0.000175,24.017574,-0.0077,1.384
9446.00,7.420010,25.02813,-0.000175,24.017944,-0.0077,1.384
9448.00,7.419893,25.02900,-0.000175,24.017728,-0.0077,1.383
9450.00,7.420305,25.02890,-0.000175,24.018450,-0.0077,1.384
9452.00,7.420206,25.02860,-0.000176,24.018125,-0.0077,1.384
9454.00,7.420931,25.02967,-0.000176,24.018544,-0.0077,1.384
9456.00,7.421313,25.03013,-0.000176,24.018348,-0.0077,1.384
9458.00,7.420583,25.03015,-0.000174,24.018412,-0.0077,1.384
9460.00,7.420287,25.02999,-0.000173,24.018142,-0.0077,1.383
9462.00,7.420540,25.02917,-0.000174,24.017866,-0.0077,1.384
9464.00,7.420991,25.02891,-0.000174,24.018539,-0.0077,1.384
9466.00,7.420868,25.02951,-0.000175,24.018677,-0.0077,1.384
9468.00,7.421078,25.02923,-0.000176,24.018252,-0.0077,1.383
9470.00,7.421160,25.02910,-0.000174,24.017721,-0.0077,1.384
9472.00,7.420649,25.02906,-0.000175,24.017623,-0.0077,1.384
9474.00,7.421051,25.02893,-0.000173,24.018561,-0.0077,1.383
9476.00,7.420538,25.02950,-0.000174,24.018127,-0.0077,1.384
9478.00,7.421204,25.02885,-0.000175,24.017935,-0.0077,1.384
9480.00,7.420763,25.02864,-0.000175,24.018633,-0.0077,1.384
9482.00,7.420508,25.02959,-0.000175,24.018548,-0.0077,1.384
9484.00,7.420333,25.03094,-0.000175,24.017812,-0.0077,1.384
9486.00,7.420776,25.03054,-0.000175,24.018047,-0.0077,1.384
9488.00,7.420960,25.03018,-0.000175,24.018115,-0.0077,1.384
9490.00,7.421340,25.03031,-0.000175,24.017935,-0.0077,1.383
9492.00,7.421502,25.03013,-0.000174,24.017821,-0.0077,1.384
9494.00,7.421466,25.02976,-0.000174,24.017689,-0.0077,1.384
9496.00,7.422502,25.03065,-0.000174,24.018118,-0.0077,1.384
9498.00,7.422896,25.03116,-0.000175,24.018198,-0.0077,1.384
9500.00,7.423298,25.03028,-0.000175,24.017866,-0.0077,1.385
9502.00,7.422368,25.03050,-0.000177,24.018035,-0.0077,1.385
9504.00,7.421579,25.03106,-0.000176,24.017785,-0.0077,1.384
9506.00,7.421663,25.03057,-0.000174,24.017618,-0.0077,1.383
9508.00,7.422098,25.03018,-0.000175,24.018200,-0.0077,1.384
9510.00,7.422076,25.03103,-0.000176,24.018272,-0.0077,1.384
9512.00,7.422562,25.03060,-0.000175,24.018479,-0.0077,1.384
9514.00,7.422918,25.03047,-0.000176,24.018013,-0.0077,1.384
9516.00,7.422994,25.02987,-0.000175,24.017678,-0.0077,1.384
9518.00,7.422960,25.02927,-0.000175,24.018116,-0.0077,1.384
9520.00,7.424396,25.02896,-0.000176,24.018080,-0.0077,1.384
9522.00,7.424013,25.02887,-0.000175,24.018628,-0.0077,1.384
9524.00,7.422914,25.02958,-0.000174,24.018330,-0.0077,1.384
9526.00,7.421908,25.03010,-0.000175,24.018693,-0.0077,1.383
9528.00,7.421631,25.02929,-0.000175,24.018104,-0.0077,1.383
9530.00,7.422171,25.02910,-0.000175,24.017703,-0.0077,1.384
9532.00,7.422776,25.02999,-0.000175,24.017544,-0.0077,1.384
9534.00,7.422619,25.03016,-0.000176,24.017650,-0.0077,1.384
9536.00,7.422042,25.03008,-0.000175,24.018125,-0.0077,1.384
9538.00,7.421595,25.03029,-0.000175,24.017957,-0.0077,1.384
9540.00,7.421733,25.03013,-0.000175,24.017801,-0.0077,1.384
9542.00,7.421766,25.03008,-0.000175,24.018745,-0.0077,1.385
9544.00,7.421604,25.02943,-0.000175,24.018521,-0.0077,1.384
9546.00,7.421972,25.02952,-0.000175,24.017312,-0.0077,1.383
9548.00,7.422229,25.02950,-0.000174,24.018000,-0.0077,1.384
9550.00,7.421538,25.02961,-0.000175,24.018368,-0.0076,1.384
9552.00,7.421523,25.02990,-0.000174,24.017924,-0.0077,1.384
9554.00,7.421821,25.02943,-0.000174,24.018205,-0.0077,1.384
9556.00,7.421363,25.02919,-0.000174,24.018260,-0.0077,1.383
9558.00,7.420859,25.02925,-0.000174,24.017386,-0.0077,1.383
9560.00,7.421035,25.02952,-0.000174,24.018731,-0.0077,1.384
9562.00,7.421498,25.02953,-0.000174,24.018147,-0.0077,1.384
9564.00,7.420789,25.02981,-0.000174,24.018212,-0.0077,1.384
9566.00,7.419906,25.02872,-0.000174,24.019057,-0.0077,1.384
9568.00,7.420140,25.02796,-0.000174,24.017863,-0.0077,1.384
9570.00,7.421468,25.02846,-0.000175,24.017650,-0.0077,1.384
9572.00,7.421763,25.02898,-0.000174,24.017808,-0.0077,1.384
9574.00,7.421088,25.02841,-0.000174,24.018203,-0.0077,1.384
9576.00,7.420897,25.02854,-0.000176,24.018339,-0.0076,1.384
9578.00,7.422473,25.02785,-0.000175,24.017701,-0.0077,1.384
9580.00,7.422892,25.02816,-0.000175,24.018067,-0.0077,1.384
9582.00,7.422627,25.02854,-0.000175,24.017912,-0.0077,1.384
9584.00,7.422059,25.02881,-0.000175,24.018216,-0.0077,1.385
9586.00,7.422077,25.02863,-0.000176,24.018296,-0.0077,1.385
9588.00,7.422092,25.02866,-0.000174,24.017946,-0.0077,1.384
9590.00,7.421585,25.02928,-0.000174,24.018521,-0.0077,1.384
9592.00,7.421834,25.02954,-0.000175,24.018448,-0.0077,1.384
9594.00,7.422030,25.03054,-0.000175,24.018280,-0.0077,1.384
9596.00,7.421735,25.02935,-0.000175,24.017897,-0.0077,1.384
9598.00,7.422095,25.02979,-0.000174,24.018049,-0.0077,1.384
9600.00,7.422993,25.02951,-0.000174,24.017797,-0.0077,1.384
9602.00,7.423822,25.03007,-0.000175,24.017944,-0.0077,1.384
9604.00,7.422766,25.03001,-0.000174,24.018484,-0.0077,1.384
@16,12.0000,24.0
9606.00,7.421734,25.02996,-0.000174,24.017955,-0.0077,1.384
9608.00,7.418325,25.03000,-0.000173,24.018330,-0.0076,1.384
9610.00,7.408853,25.03119,-0.000174,24.018948,-0.0076,1.383
9612.00,7.400193,25.03111,-0.000173,24.018622,-0.0077,1.383
9614.00,7.393240,25.03062,-0.000173,24.018638,-0.0077,1.383
9616.00,7.388135,25.03083,-0.000173,24.018154,-0.0077,1.383
9618.00,7.383073,25.03022,-0.000174,24.018357,-0.0077,1.384
9620.00,7.379026,25.03050,-0.000175,24.017953,-0.0076,1.385
9622.00,7.374966,25.03090,-0.000175,24.018062,-0.0077,1.385
9624.00,7.371506,25.03115,-0.000177,24.018417,-0.0077,1.386
9626.00,7.367295,25.03107,-0.000178,24.018162,-0.0077,1.386
9628.00,7.363347,25.03153,-0.000177,24.018169,-0.0077,1.385
9630.00,7.360796,25.03134,-0.000175,24.018057,-0.0077,1.385
9632.00,7.363571,25.03135,-0.000176,24.018158,-0.0076,1.386
9634.00,7.370637,25.03152,-0.000177,24.018675,-0.0076,1.386
9636.00,7.377967,25.03120,-0.000176,24.018341,-0.0077,1.387
9638.00,7.383196,25.03142,-0.000176,24.017864,-0.0077,1.386
9640.00,7.387219,25.03131,-0.000174,24.017754,-0.0077,1.385
9642.00,7.390421,25.03086,-0.000174,24.018252,-0.0077,1.385
9644.00,7.392513,25.03168,-0.000174,24.017872,-0.0077,1.385
9646.00,7.393638,25.03185,-0.000173,24.018305,-0.0076,1.385
9648.00,7.395595,25.03170,-0.000173,24.018936,-0.0077,1.384
9650.00,7.398553,25.03084,-0.000174,24.018339,-0.0077,1.384
9652.00,7.401517,25.03019,-0.000174,24.018939,-0.0077,1.384
9654.00,7.403263,25.02954,-0.000173,24.018038,-0.0076,1.384
9656.00,7.405115,25.03037,-0.000173,24.018814,-0.0077,1.385
9658.00,7.406321,25.03030,-0.000173,24.018553,-0.0077,1.384
9660.00,7.406893,25.03068,-0.000174,24.018122,-0.0077,1.384
9662.00,7.407690,25.03042,-0.000174,24.018299,-0.0076,1.384
9664.00,7.408412,25.03068,-0.000173,24.018327,-0.0077,1.385
9666.00,7.408630,25.03103,-0.000173,24.017917,-0.0077,1.384
9668.00,7.409138,25.03043,-0.000174,24.018941,-0.0077,1.385
9670.00,7.410053,25.03005,-0.000174,24.018336,-0.0077,1.385
9672.00,7.411637,25.03094,-0.000174,24.018164,-0.0077,1.384
9674.00,7.412640,25.03053,-0.000174,24.018336,-0.0077,1.385
9676.00,7.412832,25.03081,-0.000174,24.018664,-0.0076,1.384
9678.00,7.413234,25.03096,-0.000174,24.018410,-0.0077,1.385
9680.00,7.413679,25.03044,-0.000174,24.018283,-0.0077,1.385
9682.00,7.414617,25.02997,-0.000174,24.018774,-0.0077,1.384
9684.00,7.414891,25.03059,-0.000174,24.017863,-0.0077,1.385
9686.00,7.415888,25.03044,-0.000174,24.018167,-0.0077,1.385
9688.00,7.416032,25.02978,-0.000174,24.018466,-0.0076,1.384
9690.00,7.416813,25.02992,-0.000174,24.018512,-0.0077,1.384
9692.00,7.417809,25.02999,-0.000175,24.017605,-0.0077,1.384
9694.00,7.417737,25.03013,-0.000173,24.018098,-0.0077,1.384
9696.00,7.419197,25.02974,-0.000174,24.018292,-0.0077,1.385
9698.00,7.419487,25.02985,-0.000175,24.018347,-0.0077,1.385
9700.00,7.419915,25.02956,-0.000174,24.018057,-0.0077,1.385
9702.00,7.419777,25.02980,-0.000175,24.018075,-0.0077,1.384
9704.00,7.420333,25.02928,-0.000175,24.018060,-0.0076,1.385
9706.00,7.420718,25.02931,-0.000175,24.018497,-0.0077,1.385
9708.00,7.421473,25.02959,-0.000175,24.018651,-0.0077,1.385
9710.00,7.422149,25.03053,-0.000174,24.019093,-0.0077,1.385
9712.00,7.423097,25.03056,-0.000174,24.018312,-0.0077,1.385
9714.00,7.422797,25.02988,-0.000175,24.018218,-0.0077,1.385
9716.00,7.422842,25.02956,-0.000174,24.019209,-0.0077,1.385
9718.00,7.423398,25.03043,-0.000173,24.018011,-0.0076,1.385
9720.00,7.423507,25.03021,-0.000173,24.018671,-0.0076,1.385
9722.00,7.423705,25.03067,-0.000173,24.018528,-0.0077,1.384
9724.00,7.423784,25.03017,-0.000174,24.018548,-0.0077,1.385
9726.00,7.424305,25.03037,-0.000174,24.018591,-0.0076,1.385
9728.00,7.425298,25.02901,-0.000173,24.018035,-0.0077,1.385
9730.00,7.424451,25.02858,-0.000174,24.018249,-0.0077,1.385
9732.00,7.424257,25.02839,-0.000175,24.018570,-0.0077,1.385
9734.00,7.424828,25.02959,-0.000173,24.018620,-0.0077,1.385
9736.00,7.425104,25.03022,-0.000174,24.018216,-0.0076,1.385
9738.00,7.425372,25.03003,-0.000175,24.018343,-0.0076,1.385
9740.00,7.425954,25.02972,-0.000173,24.018546,-0.0076,1.385
9742.00,7.425602,25.02939,-0.000173,24.018678,-0.0076,1.385
9744.00,7.425877,25.03021,-0.000174,24.019090,-0.0076,1.385
9746.00,7.425697,25.03063,-0.000174,24.018430,-0.0076,1.385
9748.00,7.426045,25.03075,-0.000173,24.018084,-0.0077,1.384
9750.00,7.425540,25.03011,-0.000173,24.018417,-0.0077,1.386
9752.00,7.424835,25.03028,-0.000175,24.018626,-0.0077,1.385
9754.00,7.424543,25.03048,-0.000176,24.018225,-0.0076,1.384
9756.00,7.423700,25.03120,-0.000174,24.019045,-0.0076,1.385
9758.00,7.423661,25.03089,-0.000174,24.019340,-0.0077,1.385
9760.00,7.423231,25.03087,-0.000174,24.018439,-0.0077,1.385
9762.00,7.422645,25.03024,-0.000173,24.018026,-0.0077,1.385
9764.00,7.422290,25.03013,-0.000174,24.018582,-0.0077,1.385
9766.00,7.422307,25.03021,-0.000174,24.018972,-0.0077,1.385
9768.00,7.423190,25.03028,-0.000174,24.018736,-0.0077,1.385
9770.00,7.423375,25.03035,-0.000174,24.018399,-0.0077,1.385
9772.00,7.423477,25.03042,-0.000175,24.018225,-0.0077,1.386
9774.00,7.423241,25.02988,-0.000176,24.018020,-0.0076,1.385
9776.00,7.422778,25.02901,-0.000175,24.018135,-0.0077,1.385
9778.00,7.422335,25.02910,-0.000175,24.018252,-0.0077,1.385
9780.00,7.422524,25.02966,-0.000175,24.018359,-0.0077,1.385
9782.00,7.422019,25.03040,-0.000175,24.018232,-0.0077,1.385
9784.00,7.422612,25.02999,-0.000175,24.018359,-0.0076,1.384
9786.00,7.422532,25.02937,-0.000174,24.018898,-0.0076,1.385
9788.00,7.422296,25.02905,-0.000174,24.018062,-0.0077,1.385
9790.00,7.422302,25.02886,-0.000176,24.017812,-0.0077,1.385
9792.00,7.422096,25.02888,-0.000175,24.018600,-0.0076,1.385
9794.00,7.422108,25.02900,-0.000174,24.017959,-0.0077,1.385
9796.00,7.422849,25.02891,-0.000175,24.018553,-0.0077,1.385
9798.00,7.422723,25.02868,-0.000175,24.018223,-0.0077,1.385
9800.00,7.421593,25.02810,-0.000175,24.018309,-0.0077,1.386
9802.00,7.421579,25.02802,-0.000174,24.018160,-0.0077,1.386
9804.00,7.422057,25.02777,-0.000175,24.017384,-0.0077,1.386
9806.00,7.421783,25.02887,-0.000175,24.017667,-0.0077,1.386
9808.00,7.421911,25.02981,-0.000175,24.018020,-0.0077,1.384
9810.00,7.421857,25.02928,-0.000173,24.018196,-0.0077,1.385
9812.00,7.422268,25.02899,-0.000174,24.017962,-0.0077,1.385
9814.00,7.422499,25.02895,-0.000175,24.018526,-0.0076,1.385
9816.00,7.421918,25.02779,-0.000175,24.017574,-0.0077,1.386
9818.00,7.422399,25.02832,-0.000175,24.018160,-0.0077,1.386
9820.00,7.422589,25.02852,-0.000175,24.018009,-0.0077,1.386
9822.00,7.422791,25.02773,-0.000174,24.018976,-0.0077,1.385
9824.00,7.422201,25.02728,-0.000174,24.018584,-0.0076,1.386
9826.00,7.422377,25.02806,-0.000174,24.018292,-0.0077,1.385
9828.00,7.422574,25.02909,-0.000174,24.018936,-0.0077,1.385
9830.00,7.423176,25.02835,-0.000174,24.017881,-0.0076,1.386
9832.00,7.423471,25.02895,-0.000176,24.017902,-0.0077,1.385
9834.00,7.423001,25.02994,-0.000175,24.018122,-0.0077,1.385
9836.00,7.423206,25.02921,-0.000174,24.017944,-0.0077,1.385
9838.00,7.422922,25.02870,-0.000175,24.018729,-0.0076,1.385
9840.00,7.423351,25.02868,-0.000175,24.017948,-0.0077,1.385
9842.00,7.424060,25.02923,-0.000174,24.017716,-0.0077,1.386
9844.00,7.423860,25.02987,-0.000175,24.018544,-0.0077,1.387
9846.00,7.423505,25.02902,-0.000177,24.018144,-0.0076,1.386
9848.00,7.424131,25.02848,-0.000175,24.018124,-0.0077,1.385
9850.00,7.423769,25.02940,-0.000174,24.018584,-0.0077,1.385
9852.00,7.423419,25.03034,-0.000174,24.018194,-0.0077,1.385
9854.00,7.422434,25.03010,-0.000174,24.018058,-0.0077,1.385
9856.00,7.421926,25.02951,-0.000176,24.017531,-0.0077,1.385
9858.00,7.422663,25.02994,-0.000176,24.018450,-0.0077,1.386
9860.00,7.422453,25.02990,-0.000174,24.018283,-0.0077,1.386
9862.00,7.421774,25.02971,-0.000175,24.018473,-0.0077,1.386
9864.00,7.421503,25.02950,-0.000175,24.018526,-0.0077,1.386
9866.00,7.420903,25.02921,-0.000173,24.018992,-0.0077,1.386
9868.00,7.420960,25.02976,-0.000174,24.018608,-0.0076,1.386
9870.00,7.420760,25.03056,-0.000174,24.018582,-0.0077,1.386
9872.00,7.421031,25.03009,-0.000174,24.018446,-0.0076,1.386
9874.00,7.421008,25.02940,-0.000174,24.018502,-0.0077,1.386
9876.00,7.421876,25.02977,-0.000175,24.018439,-0.0077,1.386
9878.00,7.422479,25.03024,-0.000174,24.018582,-0.0077,1.386
9880.00,7.422521,25.03022,-0.000173,24.017803,-0.0076,1.386
9882.00,7.423244,25.02993,-0.000174,24.018330,-0.0076,1.386
9884.00,7.423664,25.03030,-0.000175,24.018939,-0.0077,1.386
9886.00,7.423623,25.03021,-0.000173,24.019090,-0.0077,1.386
9888.00,7.423753,25.02992,-0.000175,24.018125,-0.0077,1.386
9890.00,7.424148,25.03000,-0.000175,24.018542,-0.0077,1.386
9892.00,7.424226,25.02935,-0.000174,24.018504,-0.0077,1.386
9894.00,7.423732,25.02972,-0.000174,24.018425,-0.0077,1.385
9896.00,7.422795,25.02971,-0.000175,24.018298,-0.0077,1.386
9898.00,7.422747,25.03005,-0.000174,24.018919,-0.0077,1.386
9900.00,7.422599,25.03041,-0.000174,24.019115,-0.0077,1.386
9902.00,7.422391,25.03038,-0.000174,24.018232,-0.0077,1.386
9904.00,7.422696,25.03073,-0.000173,24.018613,-0.0077,1.385
9906.00,7.422630,25.03065,-0.000173,24.018051,-0.0077,1.386
9908.00,7.422972,25.03010,-0.000175,24.018109,-0.0077,1.386
9910.00,7.422714,25.02974,-0.000174,24.018301,-0.0077,1.386
9912.00,7.422391,25.02981,-0.000174,24.018236,-0.0077,1.386
9914.00,7.422255,25.03081,-0.000174,24.018299,-0.0077,1.386
9916.00,7.421422,25.03040,-0.000174,24.018006,-0.0076,1.386
9918.00,7.422364,25.03064,-0.000174,24.018535,-0.0076,1.385
9920.00,7.421550,25.03081,-0.000174,24.018403,-0.0077,1.386
9922.00,7.421588,25.03117,-0.000174,24.018028,-0.0077,1.386
9924.00,7.421720,25.03149,-0.000175,24.018519,-0.0077,1.386
9926.00,7.421972,25.03061,-0.000175,24.017901,-0.0077,1.386
9928.00,7.422137,25.03011,-0.000175,24.017977,-0.0077,1.386
9930.00,7.422239,25.03056,-0.000175,24.018272,-0.0076,1.385
9932.00,7.422278,25.03012,-0.000174,24.017607,-0.0077,1.386
9934.00,7.422875,25.03012,-0.000174,24.017484,-0.0077,1.386
9936.00,7.423715,25.03004,-0.000175,24.017917,-0.0077,1.386
9938.00,7.423960,25.03143,-0.000175,24.017625,-0.0077,1.385
9940.00,7.424188,25.03131,-0.000174,24.018812,-0.0077,1.386
9942.00,7.423598,25.03110,-0.000175,24.017884,-0.0077,1.386
9944.00,7.423635,25.03126,-0.000174,24.017578,-0.0077,1.386
9946.00,7.423960,25.03128,-0.000174,24.018046,-0.0077,1.385
9948.00,7.423657,25.03027,-0.000174,24.018037,-0.0076,1.385
9950.00,7.422117,25.03023,-0.000175,24.018502,-0.0076,1.386
9952.00,7.423055,25.03106,-0.000175,24.018682,-0.0077,1.387
9954.00,7.422681,25.03079,-0.000174,24.018261,-0.0077,1.386
9956.00,7.422358,25.03131,-0.000175,24.018582,-0.0077,1.386
9958.00,7.422459,25.03151,-0.000175,24.018847,-0.0076,1.386
9960.00,7.422168,25.03218,-0.000175,24.018493,-0.0077,1.386
9962.00,7.421723,25.03210,-0.000174,24.018468,-0.0077,1.386
9964.00,7.421849,25.03223,-0.000176,24.018144,-0.0077,1.387
9966.00,7.422315,25.03191,-0.000176,24.018075,-0.0077,1.386
9968.00,7.423489,25.03203,-0.000176,24.018559,-0.0077,1.386
9970.00,7.424174,25.03248,-0.000176,24.017950,-0.0077,1.386
9972.00,7.423343,25.03132,-0.000175,24.017591,-0.0077,1.387
9974.00,7.423899,25.03087,-0.000176,24.018113,-0.0077,1.387
9976.00,7.422694,25.03031,-0.000174,24.018461,-0.0077,1.387
9978.00,7.421723,25.02993,-0.000175,24.018854,-0.0076,1.386
9980.00,7.421978,25.03102,-0.000175,24.018334,-0.0077,1.387
9982.00,7.423293,25.03053,-0.000174,24.017854,-0.0077,1.386
9984.00,7.422729,25.02976,-0.000175,24.018321,-0.0076,1.386
9986.00,7.422709,25.03112,-0.000175,24.017796,-0.0076,1.386
9988.00,7.423136,25.03052,-0.000176,24.018298,-0.0077,1.387
9990.00,7.422914,25.03001,-0.000177,24.018702,-0.0077,1.387
9992.00,7.423356,25.03013,-0.000175,24.018363,-0.0077,1.386
9994.00,7.422604,25.03024,-0.000175,24.018548,-0.0077,1.386
9996.00,7.422935,25.03036,-0.000176,24.018504,-0.0077,1.386
9998.00,7.424180,25.03001,-0.000174,24.018169,-0.0077,1.386
10000.00,7.424302,25.02938,-0.000174,24.017888,-0.0077,1.386
10002.00,7.423523,25.02922,-0.000175,24.018356,-0.0077,1.386
10004.00,7.423710,25.02996,-0.000177,24.018299,-0.0077,1.386
10006.00,7.423230,25.02995,-0.000176,24.018173,-0.0077,1.386
10008.00,7.423179,25.02963,-0.000175,24.018314,-0.0077,1.386
10010.00,7.424323,25.03062,-0.000174,24.018323,-0.0077,1.386
10012.00,7.424398,25.03053,-0.000175,24.018189,-0.0077,1.386
10014.00,7.423910,25.02963,-0.000176,24.018803,-0.0077,1.387
10016.00,7.424652,25.02971,-0.000175,24.017854,-0.0077,1.387
10018.00,7.425045,25.02978,-0.000175,24.016895,-0.0076,1.386
10020.00,7.424892,25.03040,-0.000175,24.017431,-0.0077,1.386
10022.00,7.424825,25.03109,-0.000174,24.018521,-0.0077,1.386
10024.00,7.424285,25.03157,-0.000174,24.018087,-0.0076,1.386
10026.00,7.424062,25.03186,-0.000176,24.018135,-0.0076,1.386
10028.00,7.423752,25.03107,-0.000175,24.017928,-0.0077,1.387
10030.00,7.422496,25.03159,-0.000176,24.017915,-0.0077,1.387
10032.00,7.422287,25.03126,-0.000175,24.018619,-0.0077,1.387
10034.00,7.422592,25.03138,-0.000175,24.018216,-0.0077,1.386
10036.00,7.423309,25.03156,-0.000173,24.018294,-0.0077,1.386
10038.00,7.423346,25.03094,-0.000174,24.018570,-0.0077,1.386
10040.00,7.423527,25.03178,-0.000175,24.017647,-0.0076,1.387
10042.00,7.423569,25.03148,-0.000174,24.017910,-0.0077,1.387
10044.00,7.423609,25.03074,-0.000175,24.017699,-0.0077,1.387
10046.00,7.424150,25.03073,-0.000174,24.018733,-0.0077,1.387
10048.00,7.424644,25.03146,-0.000175,24.018080,-0.0077,1.387
10050.00,7.424296,25.03076,-0.000175,24.017919,-0.0077,1.387
10052.00,7.424421,25.03089,-0.000174,24.018299,-0.0076,1.387
10054.00,7.424037,25.03072,-0.000174,24.018617,-0.0077,1.386
10056.00,7.424461,25.03036,-0.000174,24.018028,-0.0077,1.387
10058.00,7.425076,25.02957,-0.000176,24.017977,-0.0076,1.386
10060.00,7.424255,25.03083,-0.000175,24.018968,-0.0077,1.387
10062.00,7.423957,25.03061,-0.000175,24.018390,-0.0077,1.386
10064.00,7.423753,25.03009,-0.000174,24.018680,-0.0077,1.386
10066.00,7.423302,25.02991,-0.000175,24.018274,-0.0077,1.386
10068.00,7.423577,25.02909,-0.000175,24.018169,-0.0077,1.386
10070.00,7.423403,25.02837,-0.000173,24.017788,-0.0077,1.386
10072.00,7.424041,25.02884,-0.000174,24.018459,-0.0077,1.387
10074.00,7.424086,25.02878,-0.000174,24.018207,-0.0077,1.387
10076.00,7.423629,25.02880,-0.000174,24.017433,-0.0077,1.387
10078.00,7.422776,25.02844,-0.000173,24.018185,-0.0077,1.387
10080.00,7.423047,25.02902,-0.000175,24.017901,-0.0077,1.387
10082.00,7.423460,25.02957,-0.000175,24.018167,-0.0077,1.386
10084.00,7.422930,25.02956,-0.000173,24.018339,-0.0077,1.386
10086.00,7.423751,25.03006,-0.000175,24.018236,-0.0077,1.387
10088.00,7.423803,25.03004,-0.000175,24.017554,-0.0077,1.386
10090.00,7.422932,25.02928,-0.000174,24.017839,-0.0077,1.386
10092.00,7.422421,25.02973,-0.000174,24.017872,-0.0077,1.387
10094.00,7.423123,25.03018,-0.000174,24.017863,-0.0077,1.387
10096.00,7.422813,25.03053,-0.000175,24.017939,-0.0077,1.386
10098.00,7.422529,25.03056,-0.000174,24.018194,-0.0077,1.386
10100.00,7.423068,25.03048,-0.000176,24.018421,-0.0076,1.387
10102.00,7.423826,25.03014,-0.000176,24.017944,-0.0077,1.386
10104.00,7.424207,25.02993,-0.000175,24.018261,-0.0077,1.387
10106.00,7.423757,25.02977,-0.000175,24.018334,-0.0076,1.386
10108.00,7.423138,25.02936,-0.000174,24.018202,-0.0077,1.387
10110.00,7.422903,25.02944,-0.000175,24.018541,-0.0077,1.387
10112.00,7.422368,25.02923,-0.000175,24.018011,-0.0077,1.387
10114.00,7.421539,25.02816,-0.000175,24.018100,-0.0077,1.387
10116.00,7.421903,25.02880,-0.000175,24.018961,-0.0077,1.387
10118.00,7.421650,25.02950,-0.000175,24.018332,-0.0077,1.386
10120.00,7.421023,25.02896,-0.000175,24.018365,-0.0077,1.386
10122.00,7.422378,25.02898,-0.000176,24.018135,-0.0077,1.387
10124.00,7.423713,25.02933,-0.000176,24.017757,-0.0077,1.387
10126.00,7.423682,25.02856,-0.000176,24.017875,-0.0077,1.387
10128.00,7.422516,25.02916,-0.000175,24.018169,-0.0077,1.386
10130.00,7.422700,25.02894,-0.000174,24.018073,-0.0077,1.387
10132.00,7.423866,25.02919,-0.000174,24.017995,-0.0077,1.386
10134.00,7.424244,25.02930,-0.000174,24.018156,-0.0077,1.387
10136.00,7.424010,25.02931,-0.000175,24.017997,-0.0077,1.387
10138.00,7.424124,25.03037,-0.000176,24.018225,-0.0077,1.387
10140.00,7.424349,25.03023,-0.000175,24.017986,-0.0077,1.387
10142.00,7.425161,25.03073,-0.000175,24.017863,-0.0077,1.387
10144.00,7.425133,25.03053,-0.000175,24.017854,-0.0077,1.387
10146.00,7.424537,25.03064,-0.000174,24.017156,-0.0077,1.387
10148.00,7.424615,25.03036,-0.000175,24.017950,-0.0077,1.386
10150.00,7.424335,25.03038,-0.000174,24.018272,-0.0077,1.387
10152.00,7.424501,25.03094,-0.000175,24.017734,-0.0077,1.387
10154.00,7.423674,25.03042,-0.000174,24.018269,-0.0077,1.386
10156.00,7.422789,25.03005,-0.000174,24.018323,-0.0077,1.387
10158.00,7.422757,25.02958,-0.000175,24.017986,-0.0077,1.387
10160.00,7.422673,25.02902,-0.000175,24.017942,-0.0077,1.387
10162.00,7.422848,25.02956,-0.000174,24.018633,-0.0077,1.387
10164.00,7.422386,25.02872,-0.000174,24.018642,-0.0077,1.387
10166.00,7.422676,25.02944,-0.000174,24.018834,-0.0077,1.387
10168.00,7.423193,25.02961,-0.000175,24.018396,-0.0077,1.387
10170.00,7.423369,25.03017,-0.000175,24.017393,-0.0076,1.387
10172.00,7.423627,25.02997,-0.000175,24.018640,-0.0077,1.386
10174.00,7.423583,25.02954,-0.000174,24.018205,-0.0076,1.387
10176.00,7.424303,25.02871,-0.000175,24.017489,-0.0077,1.387
10178.00,7.425219,25.02885,-0.000175,24.017585,-0.0077,1.388
10180.00,7.424504,25.02933,-0.000175,24.018544,-0.0077,1.387
10182.00,7.424076,25.02911,-0.000174,24.017805,-0.0077,1.387
10184.00,7.424063,25.02918,-0.000175,24.018202,-0.0077,1.387
10186.00,7.424033,25.02901,-0.000175,24.017806,-0.0077,1.387
10188.00,7.423699,25.02955,-0.000174,24.017864,-0.0077,1.387
10190.00,7.423371,25.02850,-0.000175,24.018140,-0.0077,1.387
10192.00,7.423229,25.02925,-0.000175,24.018158,-0.0077,1.387
10194.00,7.423089,25.02921,-0.000174,24.018113,-0.0077,1.387
10196.00,7.422746,25.02893,-0.000175,24.017616,-0.0077,1.387
10198.00,7.422573,25.02844,-0.000175,24.017553,-0.0077,1.387
10200.00,7.422347,25.02882,-0.000176,24.017825,-0.0077,1.387
10202.00,7.422747,25.02887,-0.000175,24.017634,-0.0077,1.387
10204.00,7.423218,25.02865,-0.000175,24.018426,-0.0077,1.386
@17,12.0000,24.0
10206.00,7.422891,25.02915,-0.000176,24.018316,-0.0077,1.387
10208.00,7.419344,25.02942,-0.000174,24.018089,-0.0077,1.387
10210.00,7.410905,25.02917,-0.000174,24.017931,-0.0077,1.386
10212.00,7.402671,25.02978,-0.000173,24.018158,-0.0077,1.387
10214.00,7.395411,25.03056,-0.000174,24.017892,-0.0077,1.386
10216.00,7.389495,25.03049,-0.000173,24.017955,-0.0077,1.386
10218.00,7.385278,25.03002,-0.000173,24.017884,-0.0077,1.387
10220.00,7.381873,25.02981,-0.000174,24.018131,-0.0077,1.388
10222.00,7.378293,25.02944,-0.000176,24.017877,-0.0077,1.388
10224.00,7.375254,25.02949,-0.000176,24.018280,-0.0077,1.387
10226.00,7.371172,25.02980,-0.000177,24.018131,-0.0077,1.388
10228.00,7.368138,25.02985,-0.000177,24.017980,-0.0077,1.388
10230.00,7.364872,25.02921,-0.000178,24.018024,-0.0077,1.388
10232.00,7.366654,25.02868,-0.000176,24.017815,-0.0077,1.388
10234.00,7.372800,25.02916,-0.000175,24.017281,-0.0077,1.389
10236.00,7.379162,25.02887,-0.000176,24.017772,-0.0077,1.389
10238.00,7.383980,25.02874,-0.000175,24.018055,-0.0077,1.389
10240.00,7.388727,25.02914,-0.000177,24.017924,-0.0077,1.389
10242.00,7.392177,25.02938,-0.000175,24.018488,-0.0077,1.388
10244.00,7.394499,25.02929,-0.000174,24.018517,-0.0077,1.388
10246.00,7.395817,25.02946,-0.000173,24.018274,-0.0077,1.388
10248.00,7.398133,25.02932,-0.000174,24.017649,-0.0077,1.387
10250.00,7.400257,25.02969,-0.000174,24.017852,-0.0077,1.387
10252.00,7.403251,25.02979,-0.000174,24.017330,-0.0077,1.387
10254.00,7.406756,25.02928,-0.000175,24.017457,-0.0077,1.388
10256.00,7.408089,25.02905,-0.000175,24.017984,-0.0077,1.387
10258.00,7.408636,25.02987,-0.000174,24.018379,-0.0077,1.387
10260.00,7.409083,25.02970,-0.000174,24.017768,-0.0077,1.387
10262.00,7.409694,25.03035,-0.000174,24.017462,-0.0077,1.387
10264.00,7.411488,25.03019,-0.000175,24.017770,-0.0077,1.387
10266.00,7.413242,25.03042,-0.000174,24.018015,-0.0077,1.387
10268.00,7.414222,25.03011,-0.000174,24.018454,-0.0077,1.386
10270.00,7.414073,25.03067,-0.000174,24.017745,-0.0077,1.387
10272.00,7.413522,25.03157,-0.000174,24.017921,-0.0077,1.387
10274.00,7.412531,25.03145,-0.000175,24.017808,-0.0077,1.388
10276.00,7.413071,25.03140,-0.000174,24.017540,-0.0077,1.388
10278.00,7.413801,25.03107,-0.000175,24.017951,-0.0077,1.387
10280.00,7.414432,25.03045,-0.000174,24.018147,-0.0077,1.387
10282.00,7.414538,25.03031,-0.000175,24.017805,-0.0077,1.387
10284.00,7.415174,25.03046,-0.000175,24.017866,-0.0077,1.388
10286.00,7.415823,25.03127,-0.000176,24.018318,-0.0077,1.387
10288.00,7.415905,25.03143,-0.000176,24.017899,-0.0077,1.387
10290.00,7.415953,25.03221,-0.000175,24.017672,-0.0077,1.387
10292.00,7.417717,25.03193,-0.000175,24.018441,-0.0077,1.387
10294.00,7.419140,25.03134,-0.000174,24.018309,-0.0077,1.388
10296.00,7.419645,25.03073,-0.000175,24.017759,-0.0077,1.388
10298.00,7.419650,25.03120,-0.000173,24.017754,-0.0077,1.387
10300.00,7.420159,25.03143,-0.000174,24.018711,-0.0077,1.387
10302.00,7.420671,25.03231,-0.000174,24.018731,-0.0077,1.387
10304.00,7.421007,25.03251,-0.000175,24.017292,-0.0077,1.388
10306.00,7.421836,25.03182,-0.000175,24.017580,-0.0077,1.388
10308.00,7.423076,25.03112,-0.000176,24.018290,-0.0077,1.388
10310.00,7.423780,25.03050,-0.000176,24.017602,-0.0077,1.388
10312.00,7.424377,25.03025,-0.000176,24.017353,-0.0077,1.388
10314.00,7.424262,25.03014,-0.000176,24.018452,-0.0077,1.387
10316.00,7.424575,25.02971,-0.000175,24.018047,-0.0077,1.387
10318.00,7.424560,25.02987,-0.000175,24.018129,-0.0077,1.387
10320.00,7.424617,25.03057,-0.000175,24.017582,-0.0077,1.387
10322.00,7.424754,25.03054,-0.000173,24.017685,-0.0077,1.387
10324.00,7.425400,25.03072,-0.000174,24.018144,-0.0077,1.388
10326.00,7.425842,25.03082,-0.000175,24.017817,-0.0077,1.387
10328.00,7.425984,25.02997,-0.000176,24.017854,-0.0077,1.388
10330.00,7.425438,25.03075,-0.000176,24.017498,-0.0077,1.387
10332.00,7.425249,25.03066,-0.000175,24.017406,-0.0077,1.387
10334.00,7.424512,25.03022,-0.000174,24.018055,-0.0077,1.387
10336.00,7.424843,25.03054,-0.000174,24.018122,-0.0077,1.387
10338.00,7.425261,25.03104,-0.000175,24.018711,-0.0077,1.387
10340.00,7.426231,25.03114,-0.000175,24.018265,-0.0077,1.387
10342.00,7.425928,25.03107,-0.000175,24.017937,-0.0077,1.388
10344.00,7.426371,25.03110,-0.000174,24.018372,-0.0077,1.387
10346.00,7.425613,25.03108,-0.000174,24.017743,-0.0077,1.387
10348.00,7.425283,25.03116,-0.000175,24.017848,-0.0077,1.387
10350.00,7.425441,25.03061,-0.000176,24.018011,-0.0077,1.387
10352.00,7.426087,25.03112,-0.000175,24.017250,-0.0077,1.387
10354.00,7.426506,25.03104,-0.000175,24.018024,-0.0077,1.387
10356.00,7.426376,25.03106,-0.000174,24.017484,-0.0077,1.388
10358.00,7.427018,25.03134,-0.000175,24.018406,-0.0077,1.388
10360.00,7.426940,25.03032,-0.000176,24.018111,-0.0077,1.388
10362.00,7.425915,25.03107,-0.000176,24.017612,-0.0077,1.387
10364.00,7.425952,25.03083,-0.000174,24.017768,-0.0077,1.387
10366.00,7.425834,25.03142,-0.000175,24.017768,-0.0077,1.387
10368.00,7.425628,25.03109,-0.000175,24.017603,-0.0077,1.388
10370.00,7.425535,25.03162,-0.000176,24.018252,-0.0077,1.387
10372.00,7.426476,25.03113,-0.000174,24.017801,-0.0077,1.388
10374.00,7.426414,25.03107,-0.000175,24.017621,-0.0077,1.387
10376.00,7.425645,25.03065,-0.000175,24.018075,-0.0077,1.387
10378.00,7.424763,25.03043,-0.000175,24.018031,-0.0077,1.388
10380.00,7.423846,25.03032,-0.000175,24.018731,-0.0077,1.387
10382.00,7.424384,25.03105,-0.000174,24.017997,-0.0077,1.387
10384.00,7.424696,25.03087,-0.000174,24.017930,-0.0077,1.387
10386.00,7.424413,25.03136,-0.000175,24.018196,-0.0077,1.387
10388.00,7.424255,25.03125,-0.000175,24.018318,-0.0077,1.388
10390.00,7.424565,25.03235,-0.000175,24.018892,-0.0077,1.388
10392.00,7.424668,25.03162,-0.000174,24.017621,-0.0077,1.387
10394.00,7.425011,25.03156,-0.000175,24.017781,-0.0077,1.388
10396.00,7.425069,25.03197,-0.000174,24.017679,-0.0077,1.388
10398.00,7.424854,25.03154,-0.000175,24.018205,-0.0076,1.388
10400.00,7.424208,25.03209,-0.000175,24.017632,-0.0077,1.387
10402.00,7.423741,25.03162,-0.000174,24.017776,-0.0077,1.388
10404.00,7.423770,25.03156,-0.000175,24.018579,-0.0077,1.388
10406.00,7.424920,25.03154,-0.000175,24.017886,-0.0077,1.388
10408.00,7.424886,25.03070,-0.000176,24.017962,-0.0077,1.388
10410.00,7.423783,25.03009,-0.000176,24.017815,-0.0077,1.388
10412.00,7.424269,25.02984,-0.000175,24.018421,-0.0077,1.388
10414.00,7.424200,25.03039,-0.000175,24.017275,-0.0077,1.388
10416.00,7.422756,25.03053,-0.000174,24.017783,-0.0077,1.388
10418.00,7.423734,25.03095,-0.000173,24.018214,-0.0077,1.388
10420.00,7.423759,25.02958,-0.000175,24.017707,-0.0077,1.388
10422.00,7.423509,25.02985,-0.000175,24.017877,-0.0077,1.388
10424.00,7.423938,25.02996,-0.000175,24.017464,-0.0077,1.388
10426.00,7.423709,25.02980,-0.000175,24.017897,-0.0077,1.388
10428.00,7.423226,25.03033,-0.000175,24.017888,-0.0077,1.387
10430.00,7.423694,25.03029,-0.000175,24.017660,-0.0077,1.388
10432.00,7.423577,25.03051,-0.000173,24.017935,-0.0077,1.387
10434.00,7.423687,25.03015,-0.000174,24.017319,-0.0076,1.388
10436.00,7.423737,25.03030,-0.000174,24.017496,-0.0077,1.388
10438.00,7.424156,25.03001,-0.000175,24.018584,-0.0077,1.387
10440.00,7.423938,25.03031,-0.000175,24.017556,-0.0077,1.387
10442.00,7.424023,25.03076,-0.000175,24.017933,-0.0077,1.388
10444.00,7.424058,25.03139,-0.000175,24.018169,-0.0077,1.388
10446.00,7.423888,25.03124,-0.000175,24.018000,-0.0077,1.388
10448.00,7.424475,25.03146,-0.000176,24.017957,-0.0076,1.388
10450.00,7.424918,25.03122,-0.000176,24.018310,-0.0077,1.388
10452.00,7.424438,25.03076,-0.000175,24.018051,-0.0077,1.387
10454.00,7.423707,25.02991,-0.000176,24.017928,-0.0077,1.388
10456.00,7.423759,25.03023,-0.000174,24.017234,-0.0077,1.389
10458.00,7.423867,25.02987,-0.000176,24.017957,-0.0077,1.388
10460.00,7.422466,25.03040,-0.000175,24.017991,-0.0077,1.388
10462.00,7.422368,25.03024,-0.000174,24.017315,-0.0077,1.387
10464.00,7.423475,25.03052,-0.000175,24.017467,-0.0077,1.387
10466.00,7.423791,25.03079,-0.000175,24.017848,-0.0077,1.387
10468.00,7.423454,25.03092,-0.000176,24.017368,-0.0077,1.388
10470.00,7.424697,25.03071,-0.000175,24.017857,-0.0077,1.387
10472.00,7.424200,25.03110,-0.000174,24.018138,-0.0077,1.387
10474.00,7.423075,25.03055,-0.000175,24.018261,-0.0077,1.388
10476.00,7.423451,25.03026,-0.000174,24.018100,-0.0077,1.389
10478.00,7.423302,25.03095,-0.000176,24.018138,-0.0077,1.388
10480.00,7.423086,25.03072,-0.000176,24.018162,-0.0077,1.388
10482.00,7.422496,25.03087,-0.000176,24.017206,-0.0077,1.388
10484.00,7.423527,25.03059,-0.000175,24.017147,-0.0077,1.388
10486.00,7.423679,25.03047,-0.000175,24.018754,-0.0077,1.387
10488.00,7.423883,25.03073,-0.000175,24.017973,-0.0077,1.388
10490.00,7.423683,25.03004,-0.000174,24.018080,-0.0077,1.387
10492.00,7.423617,25.02967,-0.000176,24.017687,-0.0077,1.388
10494.00,7.423305,25.03023,-0.000175,24.017988,-0.0077,1.388
10496.00,7.422509,25.03045,-0.000176,24.018241,-0.0077,1.388
10498.00,7.422529,25.03062,-0.000175,24.017946,-0.0077,1.388
10500.00,7.422591,25.03006,-0.000175,24.018053,-0.0077,1.388
10502.00,7.422824,25.03063,-0.000176,24.017335,-0.0077,1.388
10504.00,7.423447,25.03026,-0.000175,24.017852,-0.0077,1.387
10506.00,7.423595,25.02929,-0.000176,24.017738,-0.0077,1.387
10508.00,7.423198,25.02898,-0.000175,24.018212,-0.0077,1.388
10510.00,7.424660,25.03011,-0.000175,24.017701,-0.0077,1.388
10512.00,7.424492,25.02998,-0.000176,24.017781,-0.0077,1.387
10514.00,7.424068,25.02900,-0.000175,24.017513,-0.0077,1.387
10516.00,7.425199,25.02941,-0.000176,24.017243,-0.0077,1.388
10518.00,7.425775,25.02940,-0.000175,24.017480,-0.0077,1.387
10520.00,7.425172,25.02980,-0.000176,24.018135,-0.0077,1.388
10522.00,7.424557,25.02962,-0.000175,24.018144,-0.0077,1.388
10524.00,7.424044,25.02895,-0.000175,24.016953,-0.0077,1.388
10526.00,7.423976,25.02915,-0.000175,24.018461,-0.0077,1.387
10528.00,7.423305,25.02907,-0.000175,24.017854,-0.0077,1.388
10530.00,7.423784,25.02947,-0.000175,24.017667,-0.0077,1.388
10532.00,7.423661,25.02967,-0.000176,24.018214,-0.0077,1.388
10534.00,7.424116,25.02937,-0.000176,24.017478,-0.0077,1.388
10536.00,7.424424,25.02919,-0.000175,24.017578,-0.0077,1.387
10538.00,7.424396,25.02878,-0.000175,24.017355,-0.0077,1.387
10540.00,7.424139,25.02906,-0.000174,24.018229,-0.0077,1.388
10542.00,7.423682,25.02943,-0.000174,24.017806,-0.0077,1.388
10544.00,7.423662,25.03023,-0.000174,24.018212,-0.0077,1.389
10546.00,7.423574,25.03042,-0.000175,24.018047,-0.0077,1.388
10548.00,7.423758,25.03025,-0.000177,24.018129,-0.0077,1.387
10550.00,7.423747,25.03031,-0.000176,24.018174,-0.0077,1.388
10552.00,7.423339,25.03005,-0.000175,24.018555,-0.0077,1.387
10554.00,7.422701,25.02972,-0.000175,24.017774,-0.0077,1.388
10556.00,7.423869,25.02962,-0.000176,24.017953,-0.0077,1.388
10558.00,7.424467,25.02936,-0.000175,24.017815,-0.0077,1.388
10560.00,7.424128,25.02990,-0.000176,24.018334,-0.0077,1.388
10562.00,7.424175,25.02956,-0.000175,24.018343,-0.0077,1.388
10564.00,7.424166,25.02958,-0.000176,24.017844,-0.0077,1.388
10566.00,7.424376,25.02950,-0.000176,24.017870,-0.0077,1.389
10568.00,7.424354,25.02944,-0.000176,24.017942,-0.0077,1.388
10570.00,7.424441,25.02938,-0.000173,24.018029,-0.0077,1.387
10572.00,7.424149,25.02909,-0.000174,24.017846,-0.0077,1.389
10574.00,7.423493,25.02917,-0.000175,24.017573,-0.0077,1.388
10576.00,7.424136,25.02872,-0.000176,24.018035,-0.0077,1.388
10578.00,7.423936,25.02913,-0.000175,24.017739,-0.0077,1.388
10580.00,7.424429,25.02876,-0.000175,24.018004,-0.0077,1.388
10582.00,7.424776,25.02885,-0.000175,24.017973,-0.0077,1.388
10584.00,7.424311,25.02833,-0.000174,24.018361,-0.0077,1.388
10586.00,7.423853,25.02920,-0.000175,24.018044,-0.0077,1.388
10588.00,7.424076,25.02935,-0.000175,24.017418,-0.0077,1.388
10590.00,7.424566,25.02928,-0.000175,24.018658,-0.0077,1.388
10592.00,7.424404,25.02899,-0.000175,24.018267,-0.0077,1.388
10594.00,7.424354,25.02896,-0.000176,24.017712,-0.0076,1.389
10596.00,7.422540,25.02951,-0.000176,24.017384,-0.0077,1.389
10598.00,7.422395,25.02971,-0.000175,24.017475,-0.0077,1.388
10600.00,7.422683,25.02990,-0.000176,24.017221,-0.0077,1.389
10602.00,7.422795,25.02915,-0.000176,24.017866,-0.0077,1.388
10604.00,7.422812,25.02939,-0.000176,24.017429,-0.0077,1.388
10606.00,7.423694,25.03015,-0.000175,24.018031,-0.0077,1.388
10608.00,7.423873,25.03042,-0.000175,24.017547,-0.0077,1.388
10610.00,7.423401,25.03013,-0.000176,24.018267,-0.0077,1.389
10612.00,7.423235,25.02943,-0.000176,24.017658,-0.0077,1.388
10614.00,7.423032,25.02956,-0.000175,24.017587,-0.0077,1.388
10616.00,7.423345,25.02931,-0.000175,24.017672,-0.0077,1.388
10618.00,7.424319,25.02957,-0.000175,24.017997,-0.0077,1.388
10620.00,7.423524,25.03000,-0.000175,24.018095,-0.0077,1.389
10622.00,7.424236,25.03058,-0.000174,24.017676,-0.0077,1.388
10624.00,7.424887,25.02959,-0.000174,24.017694,-0.0077,1.388
10626.00,7.424586,25.03034,-0.000175,24.018231,-0.0077,1.388
10628.00,7.424891,25.03068,-0.000175,24.017912,-0.0077,1.388
10630.00,7.424477,25.03058,-0.000176,24.017710,-0.0077,1.388
10632.00,7.423554,25.03039,-0.000175,24.017721,-0.0077,1.388
10634.00,7.423492,25.03041,-0.000175,24.018338,-0.0077,1.388
10636.00,7.424622,25.02967,-0.000176,24.017908,-0.0077,1.389
10638.00,7.424976,25.02978,-0.000175,24.018042,-0.0077,1.388
10640.00,7.425128,25.02987,-0.000175,24.018397,-0.0077,1.388
10642.00,7.424285,25.03027,-0.000175,24.018401,-0.0077,1.388
10644.00,7.424375,25.02987,-0.000175,24.018309,-0.0077,1.388
10646.00,7.424618,25.02972,-0.000175,24.017620,-0.0077,1.389
10648.00,7.424724,25.02989,-0.000175,24.018202,-0.0077,1.389
10650.00,7.424943,25.03000,-0.000175,24.018481,-0.0077,1.389
10652.00,7.424252,25.03029,-0.000175,24.017754,-0.0077,1.389
10654.00,7.424301,25.02964,-0.000174,24.017516,-0.0077,1.388
10656.00,7.424633,25.03052,-0.000175,24.017723,-0.0077,1.389
10658.00,7.424578,25.03062,-0.000175,24.018205,-0.0077,1.389
10660.00,7.423688,25.03125,-0.000175,24.017569,-0.0077,1.388
10662.00,7.423654,25.03069,-0.000175,24.018029,-0.0077,1.388
10664.00,7.423808,25.03054,-0.000176,24.017866,-0.0077,1.388
10666.00,7.423263,25.03013,-0.000175,24.017970,-0.0077,1.388
10668.00,7.423606,25.02975,-0.000175,24.018388,-0.0077,1.388
10670.00,7.424282,25.02894,-0.000175,24.017707,-0.0077,1.388
10672.00,7.424293,25.02935,-0.000174,24.017868,-0.0077,1.388
10674.00,7.424180,25.02989,-0.000175,24.017904,-0.0077,1.388
10676.00,7.424903,25.03080,-0.000175,24.018080,-0.0077,1.389
10678.00,7.425377,25.03008,-0.000176,24.017689,-0.0077,1.388
10680.00,7.425768,25.02976,-0.000174,24.017549,-0.0077,1.388
10682.00,7.425790,25.02968,-0.000175,24.018073,-0.0077,1.388
10684.00,7.424831,25.02980,-0.000175,24.017738,-0.0077,1.388
10686.00,7.424879,25.03061,-0.000175,24.017707,-0.0077,1.388
10688.00,7.424713,25.03012,-0.000174,24.018417,-0.0077,1.388
10690.00,7.425328,25.03010,-0.000175,24.017444,-0.0077,1.389
10692.00,7.425331,25.03075,-0.000175,24.017469,-0.0077,1.388
10694.00,7.424163,25.03029,-0.000174,24.018410,-0.0077,1.388
10696.00,7.423196,25.03010,-0.000174,24.017948,-0.0077,1.388
10698.00,7.424308,25.02982,-0.000174,24.017942,-0.0077,1.388
10700.00,7.424806,25.03015,-0.000174,24.017899,-0.0077,1.388
10702.00,7.424933,25.03107,-0.000175,24.017810,-0.0077,1.388
10704.00,7.424424,25.03111,-0.000175,24.018682,-0.0077,1.389
10706.00,7.424107,25.03024,-0.000175,24.018854,-0.0077,1.389
10708.00,7.422955,25.02998,-0.000175,24.017676,-0.0077,1.388
10710.00,7.423428,25.03002,-0.000175,24.017596,-0.0077,1.388
10712.00,7.423461,25.02992,-0.000174,24.018599,-0.0077,1.388
10714.00,7.423846,25.03008,-0.000174,24.017832,-0.0077,1.388
10716.00,7.424020,25.03027,-0.000175,24.017777,-0.0077,1.389
10718.00,7.423958,25.02955,-0.000175,24.017348,-0.0077,1.389
10720.00,7.425233,25.02937,-0.000175,24.017895,-0.0077,1.388
10722.00,7.425759,25.02884,-0.000174,24.018526,-0.0077,1.388
10724.00,7.425930,25.02901,-0.000174,24.017616,-0.0077,1.389
10726.00,7.425098,25.02870,-0.000175,24.017991,-0.0077,1.388
10728.00,7.424683,25.02889,-0.000175,24.017783,-0.0077,1.389
10730.00,7.424766,25.02989,-0.000175,24.017986,-0.0077,1.388
10732.00,7.424114,25.03022,-0.000174,24.018247,-0.0077,1.388
10734.00,7.424497,25.02999,-0.000175,24.018133,-0.0077,1.388
10736.00,7.424947,25.03022,-0.000176,24.017368,-0.0077,1.389
10738.00,7.424994,25.03062,-0.000176,24.017243,-0.0077,1.389
10740.00,7.425393,25.03048,-0.000175,24.018318,-0.0077,1.389
10742.00,7.425712,25.03014,-0.000174,24.017888,-0.0077,1.388
10744.00,7.425236,25.03038,-0.000175,24.017951,-0.0077,1.389
10746.00,7.424503,25.03040,-0.000176,24.017699,-0.0077,1.388
10748.00,7.424191,25.03003,-0.000175,24.017074,-0.0077,1.388
10750.00,7.424562,25.03070,-0.000174,24.017527,-0.0077,1.388
10752.00,7.425023,25.03036,-0.000175,24.017866,-0.0077,1.388
10754.00,7.425861,25.02971,-0.000175,24.016838,-0.0077,1.388
10756.00,7.426071,25.02936,-0.000174,24.018434,-0.0077,1.389
10758.00,7.425324,25.02946,-0.000175,24.017761,-0.0077,1.388
10760.00,7.425317,25.02999,-0.000175,24.018062,-0.0077,1.388
10762.00,7.425309,25.03013,-0.000175,24.017435,-0.0077,1.388
10764.00,7.424831,25.02932,-0.000175,24.017359,-0.0077,1.389
10766.00,7.425013,25.02958,-0.000175,24.018588,-0.0077,1.389
10768.00,7.424333,25.03025,-0.000175,24.017844,-0.0077,1.389
10770.00,7.424031,25.02950,-0.000175,24.017631,-0.0077,1.389
10772.00,7.424484,25.02994,-0.000175,24.017754,-0.0078,1.389
10774.00,7.424909,25.02840,-0.000174,24.017819,-0.0077,1.388
10776.00,7.425208,25.02891,-0.000175,24.018410,-0.0077,1.388
10778.00,7.425508,25.02935,-0.000175,24.018423,-0.0077,1.389
10780.00,7.424749,25.02914,-0.000174,24.018113,-0.0077,1.389
10782.00,7.424774,25.02925,-0.000175,24.016780,-0.0077,1.389
10784.00,7.424394,25.02867,-0.000175,24.017228,-0.0077,1.388
10786.00,7.424329,25.02823,-0.000175,24.018131,-0.0077,1.388
10788.00,7.425453,25.02979,-0.000175,24.018522,-0.0077,1.389
10790.00,7.426541,25.03002,-0.000175,24.018058,-0.0077,1.389
10792.00,7.426245,25.02970,-0.000176,24.017743,-0.0077,1.389
10794.00,7.426151,25.02909,-0.000176,24.017805,-0.0077,1.389
10796.00,7.426128,25.02920,-0.000175,24.018165,-0.0077,1.388
10798.00,7.426693,25.02859,-0.000175,24.017832,-0.0077,1.388
10800.00,7.425665,25.02870,-0.000176,24.017823,-0.0077,1.388
10802.00,7.425091,25.02908,-0.000175,24.018278,-0.0077,1.388
10804.00,7.424665,25.02865,-0.000175,24.018116,-0.0077,1.388
@18,12.0000,24.0
10806.00,7.424084,25.02993,-0.000176,24.018276,-0.0077,1.389
10808.00,7.421212,25.02906,-0.000176,24.017061,-0.0077,1.388
10810.00,7.413438,25.02972,-0.000174,24.017156,-0.0077,1.388
10812.00,7.405369,25.03019,-0.000175,24.018122,-0.0077,1.388
10814.00,7.398733,25.02989,-0.000174,24.017241,-0.0077,1.387
10816.00,7.392670,25.02969,-0.000175,24.017098,-0.0077,1.388
10818.00,7.388490,25.02980,-0.000173,24.017707,-0.0077,1.387
10820.00,7.384962,25.03007,-0.000174,24.017464,-0.0077,1.389
10822.00,7.381239,25.03053,-0.000175,24.016991,-0.0078,1.390
10824.00,7.378208,25.03037,-0.000176,24.017631,-0.0077,1.390
10826.00,7.374458,25.03069,-0.000176,24.017594,-0.0077,1.390
10828.00,7.370589,25.02988,-0.000178,24.018057,-0.0077,1.390
10830.00,7.367732,25.02975,-0.000177,24.017676,-0.0077,1.389
10832.00,7.368141,25.02899,-0.000178,24.017772,-0.0077,1.390
10834.00,7.375051,25.02887,-0.000176,24.017346,-0.0077,1.391
10836.00,7.381836,25.02938,-0.000177,24.017321,-0.0078,1.391
10838.00,7.387940,25.02961,-0.000177,24.017177,-0.0078,1.391
10840.00,7.392144,25.02927,-0.000175,24.017696,-0.0077,1.390
10842.00,7.394644,25.02954,-0.000176,24.017444,-0.0077,1.390
10844.00,7.397759,25.02942,-0.000176,24.017317,-0.0077,1.389
10846.00,7.400513,25.03045,-0.000174,24.017835,-0.0077,1.389
10848.00,7.403010,25.03073,-0.000175,24.017375,-0.0077,1.389
10850.00,7.405848,25.03034,-0.000175,24.017087,-0.0077,1.389
10852.00,7.407352,25.03078,-0.000174,24.017730,-0.0077,1.389
10854.00,7.409387,25.03097,-0.000174,24.017264,-0.0077,1.389
10856.00,7.411522,25.03042,-0.000175,24.017545,-0.0077,1.389
10858.00,7.412862,25.02981,-0.000174,24.017828,-0.0077,1.389
10860.00,7.413859,25.02994,-0.000174,24.017614,-0.0077,1.389
10862.00,7.415241,25.03025,-0.000176,24.017719,-0.0077,1.389
10864.00,7.415119,25.02973,-0.000174,24.017511,-0.0077,1.389
10866.00,7.415679,25.02904,-0.000174,24.017551,-0.0077,1.389
10868.00,7.416279,25.02957,-0.000174,24.017643,-0.0077,1.389
10870.00,7.416161,25.02906,-0.000174,24.017515,-0.0077,1.389
10872.00,7.416267,25.02945,-0.000174,24.018419,-0.0077,1.389
10874.00,7.416655,25.02927,-0.000175,24.018171,-0.0077,1.388
10876.00,7.417245,25.02942,-0.000174,24.018247,-0.0077,1.389
10878.00,7.417551,25.02952,-0.000174,24.018249,-0.0077,1.389
10880.00,7.417765,25.02922,-0.000175,24.017672,-0.0077,1.389
10882.00,7.418219,25.02885,-0.000175,24.017781,-0.0077,1.388
10884.00,7.418630,25.02888,-0.000175,24.018495,-0.0077,1.388
10886.00,7.418899,25.02932,-0.000174,24.018089,-0.0077,1.389
10888.00,7.419026,25.02975,-0.000175,24.018104,-0.0077,1.389
10890.00,7.420539,25.02923,-0.000176,24.017797,-0.0077,1.389
10892.00,7.421126,25.03015,-0.000174,24.017879,-0.0077,1.389
10894.00,7.421985,25.03000,-0.000175,24.018256,-0.0077,1.389
10896.00,7.422533,25.03083,-0.000173,24.017803,-0.0077,1.389
10898.00,7.423662,25.03007,-0.000173,24.018183,-0.0077,1.389
10900.00,7.423968,25.02949,-0.000175,24.017948,-0.0077,1.389
10902.00,7.424298,25.02935,-0.000176,24.017975,-0.0077,1.389
10904.00,7.424629,25.03012,-0.000176,24.017408,-0.0077,1.389
10906.00,7.424473,25.03013,-0.000175,24.017444,-0.0077,1.389
10908.00,7.424127,25.02909,-0.000175,24.017754,-0.0077,1.389
10910.00,7.424944,25.02913,-0.000176,24.017496,-0.0077,1.390
10912.00,7.425098,25.02891,-0.000175,24.017732,-0.0077,1.389
10914.00,7.425538,25.02895,-0.000176,24.018133,-0.0077,1.389
10916.00,7.425733,25.02882,-0.000175,24.017790,-0.0077,1.389
10918.00,7.425680,25.02880,-0.000175,24.017892,-0.0077,1.389
10920.00,7.425177,25.02931,-0.000174,24.017538,-0.0077,1.389
10922.00,7.425589,25.02964,-0.000175,24.017852,-0.0077,1.389
10924.00,7.425363,25.03018,-0.000175,24.018165,-0.0077,1.389
10926.00,7.425486,25.02940,-0.000176,24.017931,-0.0077,1.389
10928.00,7.425850,25.02920,-0.000175,24.017478,-0.0077,1.389
10930.00,7.425965,25.02946,-0.000175,24.018020,-0.0077,1.388
10932.00,7.426083,25.03027,-0.000175,24.018430,-0.0077,1.389
10934.00,7.427107,25.02949,-0.000174,24.017970,-0.0077,1.389
10936.00,7.428043,25.02958,-0.000175,24.018537,-0.0077,1.389
10938.00,7.427917,25.03059,-0.000174,24.017603,-0.0077,1.389
10940.00,7.428207,25.03130,-0.000173,24.017375,-0.0077,1.389
10942.00,7.427722,25.03087,-0.000174,24.018113,-0.0077,1.389
10944.00,7.428135,25.03068,-0.000175,24.018047,-0.0077,1.389
10946.00,7.427829,25.03089,-0.000174,24.017565,-0.0077,1.389
10948.00,7.427882,25.03117,-0.000174,24.017382,-0.0077,1.388
10950.00,7.428055,25.03129,-0.000174,24.018352,-0.0077,1.389
10952.00,7.428948,25.03061,-0.000175,24.017863,-0.0077,1.389
10954.00,7.429414,25.03134,-0.000175,24.017665,-0.0077,1.389
10956.00,7.429408,25.03154,-0.000175,24.017763,-0.0077,1.389
10958.00,7.428659,25.03100,-0.000175,24.018073,-0.0077,1.389
10960.00,7.428352,25.03005,-0.000175,24.017486,-0.0077,1.389
10962.00,7.428535,25.02991,-0.000175,24.017487,-0.0077,1.389
10964.00,7.428335,25.02934,-0.000175,24.017429,-0.0077,1.389
10966.00,7.427529,25.02942,-0.000176,24.017466,-0.0077,1.388
10968.00,7.427154,25.02971,-0.000175,24.018227,-0.0077,1.389
10970.00,7.427506,25.02943,-0.000175,24.017852,-0.0077,1.389
10972.00,7.427321,25.02932,-0.000175,24.017957,-0.0077,1.389
10974.00,7.426327,25.02932,-0.000174,24.017964,-0.0077,1.389
10976.00,7.427093,25.02981,-0.000173,24.018100,-0.0077,1.389
10978.00,7.426815,25.02971,-0.000174,24.018419,-0.0077,1.389
10980.00,7.427243,25.03006,-0.000175,24.018165,-0.0077,1.389
10982.00,7.427550,25.02966,-0.000173,24.017116,-0.0077,1.389
10984.00,7.427533,25.02953,-0.000174,24.018203,-0.0077,1.388
10986.00,7.427279,25.02959,-0.000175,24.018312,-0.0077,1.389
10988.00,7.427079,25.02989,-0.000174,24.017837,-0.0077,1.389
10990.00,7.426579,25.02902,-0.000174,24.017928,-0.0077,1.388
10992.00,7.426267,25.02918,-0.000174,24.018671,-0.0076,1.388
10994.00,7.424971,25.02991,-0.000175,24.018334,-0.0076,1.389
10996.00,7.425435,25.02959,-0.000174,24.018109,-0.0077,1.389
10998.00,7.426746,25.02934,-0.000175,24.018133,-0.0077,1.389
11000.00,7.426517,25.02978,-0.000176,24.017785,-0.0077,1.389
11002.00,7.427093,25.02994,-0.000176,24.017808,-0.0077,1.389
11004.00,7.426256,25.03035,-0.000175,24.018280,-0.0077,1.389
11006.00,7.425787,25.03045,-0.000176,24.018078,-0.0077,1.389
11008.00,7.425818,25.02987,-0.000175,24.017814,-0.0077,1.389
11010.00,7.426310,25.02933,-0.000175,24.017583,-0.0077,1.389
11012.00,7.426792,25.02968,-0.000175,24.017776,-0.0077,1.389
11014.00,7.426370,25.03042,-0.000174,24.018261,-0.0077,1.389
11016.00,7.426540,25.03047,-0.000173,24.017435,-0.0077,1.389
11018.00,7.426320,25.02969,-0.000174,24.017201,-0.0077,1.389
11020.00,7.426411,25.02967,-0.000175,24.017705,-0.0077,1.389
11022.00,7.427418,25.02971,-0.000174,24.017692,-0.0077,1.389
11024.00,7.426982,25.02973,-0.000175,24.017902,-0.0077,1.389
11026.00,7.426408,25.02985,-0.000175,24.018133,-0.0077,1.389
11028.00,7.426025,25.02965,-0.000175,24.017924,-0.0077,1.389
11030.00,7.426385,25.02884,-0.000175,24.017879,-0.0077,1.389
11032.00,7.426723,25.02878,-0.000174,24.017944,-0.0077,1.389
11034.00,7.426473,25.02843,-0.000174,24.017770,-0.0077,1.389
11036.00,7.427070,25.02929,-0.000174,24.017794,-0.0077,1.389
11038.00,7.426660,25.03019,-0.000175,24.017868,-0.0077,1.388
11040.00,7.426754,25.03020,-0.000174,24.017754,-0.0077,1.389
11042.00,7.426284,25.03032,-0.000176,24.017549,-0.0077,1.389
11044.00,7.425978,25.03054,-0.000174,24.017511,-0.0077,1.389
11046.00,7.425835,25.03089,-0.000174,24.017529,-0.0077,1.389
11048.00,7.426125,25.03047,-0.000175,24.017989,-0.0077,1.389
11050.00,7.425428,25.03041,-0.000174,24.018506,-0.0077,1.388
11052.00,7.425329,25.03132,-0.000173,24.017973,-0.0077,1.388
11054.00,7.425607,25.03028,-0.000174,24.017681,-0.0077,1.389
11056.00,7.426885,25.03018,-0.000175,24.018104,-0.0077,1.390
11058.00,7.426751,25.03101,-0.000174,24.017672,-0.0077,1.389
11060.00,7.426145,25.03134,-0.000174,24.018336,-0.0077,1.389
11062.00,7.426697,25.03103,-0.000174,24.018109,-0.0077,1.389
11064.00,7.426555,25.03074,-0.000174,24.018164,-0.0077,1.389
11066.00,7.426370,25.03031,-0.000176,24.017625,-0.0077,1.389
11068.00,7.425403,25.02969,-0.000175,24.018267,-0.0077,1.389
11070.00,7.426242,25.02907,-0.000175,24.017875,-0.0077,1.390
11072.00,7.426502,25.02952,-0.000175,24.018251,-0.0077,1.389
11074.00,7.426295,25.02957,-0.000174,24.017739,-0.0077,1.389
11076.00,7.425789,25.02951,-0.000175,24.017941,-0.0077,1.389
11078.00,7.426661,25.03003,-0.000174,24.018082,-0.0077,1.388
11080.00,7.426462,25.02998,-0.000175,24.018254,-0.0077,1.389
11082.00,7.425595,25.03001,-0.000175,24.018037,-0.0077,1.389
11084.00,7.426279,25.03010,-0.000174,24.018133,-0.0077,1.389
11086.00,7.426548,25.03076,-0.000173,24.018330,-0.0077,1.389
11088.00,7.427357,25.03107,-0.000173,24.017888,-0.0077,1.389
11090.00,7.426422,25.03074,-0.000174,24.017855,-0.0077,1.389
11092.00,7.426275,25.03156,-0.000175,24.018100,-0.0077,1.389
11094.00,7.426902,25.03132,-0.000175,24.018408,-0.0077,1.389
11096.00,7.426413,25.03100,-0.000175,24.018075,-0.0077,1.389
11098.00,7.426586,25.03115,-0.000176,24.017772,-0.0077,1.389
11100.00,7.426610,25.03185,-0.000176,24.018057,-0.0077,1.389
11102.00,7.426346,25.03173,-0.000174,24.018142,-0.0077,1.389
11104.00,7.426329,25.03121,-0.000174,24.017808,-0.0077,1.389
11106.00,7.426303,25.03083,-0.000174,24.017815,-0.0077,1.389
11108.00,7.426441,25.02983,-0.000174,24.018047,-0.0077,1.389
11110.00,7.426195,25.03054,-0.000175,24.018711,-0.0077,1.389
11112.00,7.425523,25.03084,-0.000175,24.017484,-0.0077,1.389
11114.00,7.425111,25.02988,-0.000175,24.017834,-0.0077,1.389
11116.00,7.424954,25.02964,-0.000175,24.018260,-0.0077,1.389
11118.00,7.425698,25.03066,-0.000175,24.018015,-0.0077,1.388
11120.00,7.425949,25.03079,-0.000175,24.017638,-0.0077,1.389
11122.00,7.425560,25.03048,-0.000175,24.018138,-0.0077,1.389
11124.00,7.426371,25.03051,-0.000175,24.018488,-0.0077,1.390
11126.00,7.426387,25.03112,-0.000174,24.017919,-0.0077,1.390
11128.00,7.426151,25.03095,-0.000174,24.017679,-0.0077,1.389
11130.00,7.426473,25.03087,-0.000176,24.017912,-0.0077,1.389
11132.00,7.427093,25.02990,-0.000174,24.018457,-0.0077,1.389
11134.00,7.427413,25.03001,-0.000174,24.017772,-0.0077,1.388
11136.00,7.426750,25.02988,-0.000174,24.017466,-0.0077,1.389
11138.00,7.426229,25.03061,-0.000174,24.018249,-0.0077,1.389
11140.00,7.426263,25.02999,-0.000174,24.017734,-0.0077,1.389
11142.00,7.426939,25.02998,-0.000176,24.017799,-0.0077,1.389
11144.00,7.427010,25.03039,-0.000175,24.018198,-0.0077,1.389
11146.00,7.425578,25.03093,-0.000175,24.017797,-0.0077,1.389
11148.00,7.425687,25.03047,-0.000175,24.018140,-0.0077,1.389
11150.00,7.426065,25.03012,-0.000175,24.017962,-0.0077,1.389
11152.00,7.426296,25.03045,-0.000176,24.018017,-0.0077,1.389
11154.00,7.426226,25.03025,-0.000176,24.017781,-0.0077,1.389
11156.00,7.426473,25.03019,-0.000174,24.017745,-0.0077,1.389
11158.00,7.426422,25.03000,-0.000174,24.018104,-0.0077,1.389
11160.00,7.426066,25.03040,-0.000174,24.017939,-0.0077,1.389
11162.00,7.426560,25.03004,-0.000174,24.017913,-0.0077,1.389
11164.00,7.426434,25.03072,-0.000174,24.018096,-0.0077,1.388
11166.00,7.425700,25.03019,-0.000175,24.017645,-0.0077,1.389
11168.00,7.425768,25.03012,-0.000175,24.017632,-0.0077,1.389
11170.00,7.425520,25.02985,-0.000175,24.018376,-0.0077,1.389
11172.00,7.425817,25.03033,-0.000175,24.017589,-0.0077,1.389
11174.00,7.426623,25.03066,-0.000175,24.018580,-0.0077,1.389
11176.00,7.427217,25.03028,-0.000174,24.018129,-0.0077,1.389
11178.00,7.426459,25.03093,-0.000175,24.017946,-0.0077,1.389
11180.00,7.426495,25.03164,-0.000175,24.017950,-0.0077,1.389
11182.00,7.426936,25.03101,-0.000175,24.017890,-0.0077,1.389
11184.00,7.427156,25.03060,-0.000175,24.018254,-0.0077,1.389
11186.00,7.426591,25.03066,-0.000174,24.017835,-0.0077,1.389
11188.00,7.426585,25.03080,-0.000175,24.017292,-0.0077,1.389
11190.00,7.426488,25.03003,-0.000174,24.017301,-0.0077,1.389
11192.00,7.425543,25.03051,-0.000175,24.018223,-0.0077,1.389
11194.00,7.425388,25.03077,-0.000176,24.018064,-0.0077,1.390
11196.00,7.425525,25.03117,-0.000175,24.017690,-0.0077,1.389
11198.00,7.425610,25.03110,-0.000175,24.017121,-0.0077,1.389
11200.00,7.425927,25.03062,-0.000175,24.017611,-0.0077,1.389
11202.00,7.426151,25.03094,-0.000175,24.018513,-0.0077,1.389
11204.00,7.426138,25.03043,-0.000176,24.017473,-0.0077,1.390
11206.00,7.426023,25.03035,-0.000175,24.017500,-0.0077,1.389
11208.00,7.426078,25.03075,-0.000175,24.018153,-0.0077,1.389
11210.00,7.425391,25.03120,-0.000174,24.017326,-0.0077,1.389
11212.00,7.425375,25.02994,-0.000175,24.017725,-0.0077,1.390
11214.00,7.424820,25.03007,-0.000175,24.018037,-0.0077,1.390
11216.00,7.424978,25.03071,-0.000175,24.018738,-0.0077,1.389
11218.00,7.426457,25.03072,-0.000174,24.018178,-0.0077,1.389
11220.00,7.427456,25.03006,-0.000175,24.017486,-0.0077,1.389
11222.00,7.427238,25.03014,-0.000174,24.017009,-0.0077,1.388
11224.00,7.426883,25.02915,-0.000175,24.018435,-0.0077,1.389
11226.00,7.426201,25.02940,-0.000175,24.018080,-0.0077,1.389
11228.00,7.426170,25.03093,-0.000175,24.018287,-0.0077,1.389
11230.00,7.426348,25.03037,-0.000175,24.017446,-0.0077,1.389
11232.00,7.426145,25.03026,-0.000175,24.018057,-0.0077,1.389
11234.00,7.426610,25.03069,-0.000175,24.018116,-0.0077,1.389
11236.00,7.426406,25.02997,-0.000176,24.017854,-0.0077,1.389
11238.00,7.425659,25.03055,-0.000175,24.018015,-0.0077,1.389
11240.00,7.425586,25.03049,-0.000176,24.017286,-0.0077,1.389
11242.00,7.426242,25.03100,-0.000176,24.017431,-0.0077,1.389
11244.00,7.426316,25.03157,-0.000176,24.017698,-0.0077,1.390
11246.00,7.426160,25.03155,-0.000175,24.017732,-0.0077,1.389
11248.00,7.426950,25.03176,-0.000174,24.017669,-0.0077,1.389
11250.00,7.426814,25.03176,-0.000174,24.018158,-0.0077,1.389
11252.00,7.426250,25.03148,-0.000175,24.018104,-0.0077,1.389
11254.00,7.426509,25.03141,-0.000175,24.017699,-0.0077,1.389
11256.00,7.425931,25.03150,-0.000175,24.018403,-0.0077,1.390
11258.00,7.425321,25.03148,-0.000174,24.018700,-0.0077,1.389
11260.00,7.425544,25.03193,-0.000175,24.017786,-0.0077,1.389
11262.00,7.425270,25.03184,-0.000175,24.017872,-0.0077,1.389
11264.00,7.425347,25.03194,-0.000175,24.017542,-0.0077,1.389
11266.00,7.426099,25.03145,-0.000175,24.017797,-0.0077,1.389
11268.00,7.426320,25.03158,-0.000176,24.017471,-0.0078,1.389
11270.00,7.426273,25.03101,-0.000175,24.018109,-0.0077,1.390
11272.00,7.426945,25.03114,-0.000175,24.017772,-0.0077,1.389
11274.00,7.426836,25.03037,-0.000175,24.018328,-0.0077,1.389
11276.00,7.426700,25.03147,-0.000174,24.017875,-0.0077,1.389
11278.00,7.426686,25.03186,-0.000174,24.017632,-0.0077,1.389
11280.00,7.426391,25.03133,-0.000175,24.017716,-0.0077,1.389
11282.00,7.425922,25.03124,-0.000175,24.017538,-0.0077,1.389
11284.00,7.426419,25.03157,-0.000175,24.017989,-0.0077,1.390
11286.00,7.426816,25.03244,-0.000175,24.018031,-0.0077,1.390
11288.00,7.427455,25.03192,-0.000176,24.018218,-0.0077,1.389
11290.00,7.426741,25.03156,-0.000175,24.017939,-0.0077,1.389
11292.00,7.425674,25.03160,-0.000175,24.017650,-0.0077,1.389
11294.00,7.424835,25.03158,-0.000175,24.017563,-0.0077,1.389
11296.00,7.426243,25.03120,-0.000174,24.017583,-0.0077,1.390
11298.00,7.426819,25.03158,-0.000175,24.018510,-0.0077,1.389
11300.00,7.426086,25.03154,-0.000175,24.018031,-0.0077,1.389
11302.00,7.425762,25.03053,-0.000175,24.017993,-0.0077,1.389
11304.00,7.426082,25.03101,-0.000175,24.017669,-0.0077,1.389
11306.00,7.425841,25.03204,-0.000177,24.017870,-0.0078,1.390
11308.00,7.426479,25.03311,-0.000176,24.017522,-0.0077,1.389
11310.00,7.426706,25.03271,-0.000174,24.017544,-0.0077,1.389
11312.00,7.426058,25.03253,-0.000174,24.018392,-0.0077,1.389
11314.00,7.426154,25.03162,-0.000174,24.017326,-0.0077,1.389
11316.00,7.426453,25.03132,-0.000175,24.017435,-0.0077,1.389
11318.00,7.426588,25.03043,-0.000174,24.017493,-0.0077,1.390
11320.00,7.426348,25.03082,-0.000174,24.017544,-0.0077,1.389
11322.00,7.426595,25.03126,-0.000175,24.018258,-0.0077,1.389
11324.00,7.426100,25.03063,-0.000175,24.017525,-0.0077,1.389
11326.00,7.425427,25.03168,-0.000175,24.017913,-0.0077,1.389
11328.00,7.425009,25.03186,-0.000175,24.017922,-0.0077,1.389
11330.00,7.424719,25.03200,-0.000176,24.017937,-0.0077,1.389
11332.00,7.424348,25.03162,-0.000175,24.017420,-0.0077,1.389
11334.00,7.425059,25.03159,-0.000176,24.017881,-0.0077,1.389
11336.00,7.425079,25.03219,-0.000176,24.017924,-0.0077,1.390
11338.00,7.426042,25.03190,-0.000175,24.018472,-0.0077,1.390
11340.00,7.426774,25.03188,-0.000176,24.018057,-0.0077,1.389
11342.00,7.426882,25.03199,-0.000176,24.018111,-0.0077,1.390
11344.00,7.426017,25.03170,-0.000176,24.017547,-0.0077,1.390
11346.00,7.425486,25.03074,-0.000176,24.017681,-0.0078,1.389
11348.00,7.425911,25.03049,-0.000176,24.017143,-0.0077,1.389
11350.00,7.426493,25.03039,-0.000176,24.017712,-0.0077,1.389
11352.00,7.427327,25.03015,-0.000174,24.017139,-0.0077,1.389
11354.00,7.426999,25.03091,-0.000175,24.016942,-0.0077,1.390
11356.00,7.427524,25.03115,-0.000175,24.017505,-0.0077,1.390
11358.00,7.427181,25.03069,-0.000175,24.017997,-0.0077,1.389
11360.00,7.426987,25.03169,-0.000175,24.017779,-0.0077,1.390
11362.00,7.426588,25.03145,-0.000176,24.017950,-0.0077,1.389
11364.00,7.425744,25.03166,-0.000175,24.018298,-0.0077,1.389
11366.00,7.426626,25.03225,-0.000175,24.017437,-0.0077,1.389
11368.00,7.426990,25.03183,-0.000174,24.017360,-0.0077,1.389
11370.00,7.427455,25.03093,-0.000175,24.018107,-0.0077,1.389
11372.00,7.427653,25.03116,-0.000174,24.018461,-0.0077,1.389
11374.00,7.426864,25.03094,-0.000175,24.017770,-0.0077,1.390
11376.00,7.426570,25.03137,-0.000176,24.017551,-0.0077,1.389
11378.00,7.427009,25.03089,-0.000174,24.018216,-0.0077,1.389
11380.00,7.426539,25.03003,-0.000175,24.017785,-0.0077,1.390
11382.00,7.426841,25.03126,-0.000177,24.017966,-0.0077,1.390
11384.00,7.426635,25.03119,-0.000175,24.018149,-0.0077,1.390
11386.00,7.426379,25.03113,-0.000175,24.018029,-0.0077,1.389
11388.00,7.427204,25.03057,-0.000174,24.017975,-0.0077,1.389
11390.00,7.427074,25.03013,-0.000174,24.018165,-0.0077,1.389
11392.00,7.426912,25.03090,-0.000175,24.017839,-0.0078,1.389
11394.00,7.427189,25.03177,-0.000175,24.017866,-0.0077,1.389
11396.00,7.426743,25.03100,-0.000175,24.017877,-0.0077,1.389
11398.00,7.425924,25.03066,-0.000175,24.017148,-0.0077,1.390
11400.00,7.425584,25.03084,-0.000175,24.017703,-0.0077,1.389
11402.00,7.426365,25.03134,-0.000173,24.017799,-0.0077,1.389
11404.00,7.426839,25.03172,-0.000174,24.017834,-0.0077,1.390
@19,12.0000,24.0
11406.00,7.427046,25.03163,-0.000175,24.018127,-0.0077,1.390
11408.00,7.424282,25.03099,-0.000176,24.017435,-0.0077,1.389
11410.00,7.415554,25.03221,-0.000175,24.017669,-0.0077,1.389
11412.00,7.406625,25.03234,-0.000175,24.018261,-0.0077,1.388
11414.00,7.401121,25.03170,-0.000174,24.017779,-0.0077,1.387
11416.00,7.395957,25.03131,-0.000172,24.018113,-0.0077,1.388
11418.00,7.391507,25.03136,-0.000174,24.017263,-0.0077,1.389
11420.00,7.386771,25.03237,-0.000175,24.017962,-0.0077,1.390
11422.00,7.383724,25.03238,-0.000177,24.017067,-0.0077,1.390
11424.00,7.380993,25.03150,-0.000177,24.017163,-0.0078,1.391
11426.00,7.378494,25.03175,-0.000175,24.017931,-0.0078,1.391
11428.00,7.375844,25.03213,-0.000175,24.018174,-0.0077,1.391
11430.00,7.373964,25.03169,-0.000177,24.017482,-0.0077,1.390
11432.00,7.373448,25.03113,-0.000176,24.017509,-0.0077,1.390
11434.00,7.378619,25.03169,-0.000176,24.017464,-0.0078,1.391
11436.00,7.384197,25.03136,-0.000177,24.016744,-0.0077,1.391
11438.00,7.389233,25.03149,-0.000177,24.018053,-0.0077,1.391
11440.00,7.393021,25.03175,-0.000177,24.017302,-0.0077,1.391
11442.00,7.396287,25.03216,-0.000176,24.017549,-0.0077,1.390
11444.00,7.398316,25.03220,-0.000175,24.017275,-0.0077,1.390
11446.00,7.400081,25.03219,-0.000176,24.017957,-0.0077,1.390
11448.00,7.402856,25.03199,-0.000176,24.017263,-0.0078,1.390
11450.00,7.405257,25.03188,-0.000175,24.017834,-0.0077,1.390
11452.00,7.407555,25.03227,-0.000174,24.017119,-0.0077,1.390
11454.00,7.410228,25.03235,-0.000175,24.017944,-0.0077,1.390
11456.00,7.412998,25.03210,-0.000175,24.017594,-0.0077,1.389
11458.00,7.414387,25.03169,-0.000175,24.017380,-0.0077,1.390
11460.00,7.414881,25.03242,-0.000175,24.017183,-0.0077,1.389
11462.00,7.415098,25.03237,-0.000174,24.017547,-0.0078,1.389
11464.00,7.416284,25.03261,-0.000174,24.017794,-0.0078,1.389
11466.00,7.417174,25.03233,-0.000174,24.017627,-0.0077,1.390
11468.00,7.418098,25.03301,-0.000175,24.016967,-0.0077,1.390
11470.00,7.417946,25.03348,-0.000175,24.017616,-0.0077,1.389
11472.00,7.417778,25.03349,-0.000174,24.017718,-0.0078,1.390
11474.00,7.418092,25.03308,-0.000174,24.017825,-0.0077,1.389
11476.00,7.417692,25.03348,-0.000174,24.018018,-0.0077,1.389
11478.00,7.418021,25.03319,-0.000174,24.017206,-0.0077,1.390
11480.00,7.418233,25.03267,-0.000175,24.017721,-0.0077,1.389
11482.00,7.418646,25.03209,-0.000175,24.017524,-0.0077,1.389
11484.00,7.419070,25.03251,-0.000175,24.017168,-0.0077,1.389
11486.00,7.420179,25.03196,-0.000174,24.017594,-0.0077,1.389
11488.00,7.420340,25.03176,-0.000175,24.017855,-0.0077,1.390
11490.00,7.420994,25.03218,-0.000176,24.017989,-0.0077,1.389
11492.00,7.422009,25.03339,-0.000177,24.016817,-0.0077,1.389
11494.00,7.422927,25.03277,-0.000176,24.017223,-0.0077,1.389
11496.00,7.424111,25.03254,-0.000176,24.017631,-0.0077,1.389
11498.00,7.425574,25.03410,-0.000175,24.017826,-0.0078,1.389
11500.00,7.425758,25.03338,-0.000175,24.017980,-0.0077,1.390
11502.00,7.425653,25.03368,-0.000175,24.017197,-0.0077,1.389
11504.00,7.426164,25.03340,-0.000174,24.017654,-0.0077,1.389
11506.00,7.426380,25.03347,-0.000176,24.017754,-0.0078,1.390
11508.00,7.426392,25.03279,-0.000175,24.017125,-0.0077,1.389
11510.00,7.426730,25.03189,-0.000175,24.017583,-0.0077,1.390
11512.00,7.426088,25.03274,-0.000175,24.017796,-0.0077,1.390
11514.00,7.426430,25.03323,-0.000175,24.018057,-0.0077,1.389
11516.00,7.426392,25.03343,-0.000175,24.018013,-0.0077,1.389
11518.00,7.426233,25.03244,-0.000174,24.017409,-0.0077,1.389
11520.00,7.426499,25.03338,-0.000175,24.017444,-0.0077,1.389
11522.00,7.426304,25.03310,-0.000175,24.017279,-0.0077,1.389
11524.00,7.427092,25.03221,-0.000175,24.017602,-0.0077,1.390
11526.00,7.427405,25.03327,-0.000176,24.017714,-0.0078,1.390
11528.00,7.427305,25.03343,-0.000177,24.017658,-0.0077,1.389
11530.00,7.427494,25.03360,-0.000176,24.017433,-0.0077,1.389
11532.00,7.428167,25.03298,-0.000175,24.016670,-0.0077,1.389
11534.00,7.428223,25.03350,-0.000175,24.017360,-0.0077,1.389
11536.00,7.428608,25.03362,-0.000174,24.017500,-0.0077,1.389
11538.00,7.428540,25.03283,-0.000175,24.017819,-0.0077,1.389
11540.00,7.429089,25.03223,-0.000177,24.017243,-0.0078,1.389
11542.00,7.429722,25.03155,-0.000176,24.017128,-0.0077,1.389
11544.00,7.429016,25.03225,-0.000175,24.017319,-0.0077,1.389
11546.00,7.428730,25.03231,-0.000175,24.018022,-0.0077,1.389
11548.00,7.429098,25.03293,-0.000175,24.018430,-0.0077,1.389
11550.00,7.429143,25.03368,-0.000175,24.017743,-0.0077,1.389
11552.00,7.429183,25.03339,-0.000173,24.017582,-0.0077,1.389
11554.00,7.428913,25.03304,-0.000175,24.018254,-0.0077,1.389
11556.00,7.428764,25.03360,-0.000175,24.017513,-0.0077,1.389
11558.00,7.428415,25.03207,-0.000175,24.016860,-0.0077,1.390
11560.00,7.427939,25.03256,-0.000176,24.017132,-0.0077,1.390
11562.00,7.427939,25.03294,-0.000176,24.017257,-0.0078,1.389
11564.00,7.428262,25.03377,-0.000175,24.017859,-0.0077,1.389
11566.00,7.427584,25.03315,-0.000175,24.017620,-0.0077,1.389
11568.00,7.428168,25.03327,-0.000175,24.017817,-0.0077,1.389
11570.00,7.429427,25.03419,-0.000176,24.017442,-0.0077,1.389
11572.00,7.429604,25.03396,-0.000174,24.017056,-0.0077,1.389
11574.00,7.428672,25.03326,-0.000175,24.017803,-0.0077,1.389
11576.00,7.428270,25.03271,-0.000175,24.017930,-0.0077,1.389
11578.00,7.427971,25.03341,-0.000175,24.017011,-0.0077,1.390
11580.00,7.427261,25.03322,-0.000175,24.018231,-0.0077,1.389
11582.00,7.428220,25.03331,-0.000176,24.017520,-0.0077,1.389
11584.00,7.428658,25.03337,-0.000176,24.017507,-0.0077,1.389
11586.00,7.428775,25.03369,-0.000175,24.018251,-0.0077,1.388
11588.00,7.428490,25.03304,-0.000175,24.017632,-0.0077,1.389
11590.00,7.427572,25.03332,-0.000174,24.017224,-0.0077,1.389
11592.00,7.427791,25.03359,-0.000175,24.016954,-0.0077,1.389
11594.00,7.428104,25.03317,-0.000176,24.017185,-0.0077,1.389
11596.00,7.428299,25.03292,-0.000175,24.017288,-0.0077,1.389
11598.00,7.428310,25.03355,-0.000174,24.017047,-0.0078,1.388
11600.00,7.426971,25.03379,-0.000174,24.017614,-0.0077,1.389
11602.00,7.427172,25.03327,-0.000176,24.017892,-0.0077,1.389
11604.00,7.427234,25.03393,-0.000176,24.017457,-0.0077,1.389
11606.00,7.427462,25.03397,-0.000175,24.017844,-0.0077,1.389
11608.00,7.427677,25.03334,-0.000175,24.017331,-0.0077,1.389
11610.00,7.428159,25.03350,-0.000175,24.017212,-0.0077,1.389
11612.00,7.427713,25.03296,-0.000174,24.016666,-0.0078,1.389
11614.00,7.426525,25.03277,-0.000175,24.017159,-0.0077,1.389
11616.00,7.425722,25.03205,-0.000176,24.017400,-0.0077,1.389
11618.00,7.425655,25.03109,-0.000176,24.017830,-0.0077,1.389
11620.00,7.426196,25.03160,-0.000176,24.017625,-0.0077,1.389
11622.00,7.426186,25.03211,-0.000176,24.017308,-0.0077,1.389
11624.00,7.426833,25.03240,-0.000176,24.017504,-0.0077,1.389
11626.00,7.426740,25.03292,-0.000176,24.016681,-0.0077,1.389
11628.00,7.426138,25.03271,-0.000175,24.016851,-0.0077,1.388
11630.00,7.427095,25.03261,-0.000176,24.017696,-0.0078,1.389
11632.00,7.427623,25.03245,-0.000175,24.017623,-0.0078,1.389
11634.00,7.427902,25.03282,-0.000176,24.017065,-0.0077,1.389
11636.00,7.427832,25.03254,-0.000176,24.017538,-0.0078,1.389
11638.00,7.427577,25.03278,-0.000176,24.017428,-0.0077,1.389
11640.00,7.427733,25.03261,-0.000175,24.017049,-0.0077,1.388
11642.00,7.428246,25.03258,-0.000175,24.017683,-0.0077,1.389
11644.00,7.428368,25.03278,-0.000175,24.017725,-0.0078,1.390
11646.00,7.428142,25.03307,-0.000177,24.017192,-0.0078,1.389
11648.00,7.427859,25.03207,-0.000176,24.016862,-0.0077,1.389
11650.00,7.427588,25.03138,-0.000175,24.017400,-0.0078,1.389
11652.00,7.427999,25.03135,-0.000175,24.017670,-0.0077,1.389
11654.00,7.428264,25.03197,-0.000175,24.017333,-0.0078,1.389
11656.00,7.427783,25.03193,-0.000176,24.017185,-0.0077,1.389
11658.00,7.427052,25.03276,-0.000175,24.017330,-0.0077,1.389
11660.00,7.427026,25.03250,-0.000175,24.017038,-0.0077,1.388
11662.00,7.426081,25.03224,-0.000175,24.017382,-0.0077,1.388
11664.00,7.425442,25.03242,-0.000175,24.017658,-0.0077,1.389
11666.00,7.426169,25.03272,-0.000175,24.017870,-0.0077,1.389
11668.00,7.425832,25.03287,-0.000176,24.016581,-0.0078,1.389
11670.00,7.426401,25.03231,-0.000175,24.017040,-0.0077,1.389
11672.00,7.426637,25.03256,-0.000176,24.017286,-0.0077,1.389
11674.00,7.427040,25.03275,-0.000177,24.017449,-0.0077,1.389
11676.00,7.427428,25.03300,-0.000175,24.017105,-0.0077,1.389
11678.00,7.427222,25.03260,-0.000175,24.017194,-0.0077,1.389
11680.00,7.427433,25.03311,-0.000176,24.017266,-0.0078,1.389
11682.00,7.427816,25.03296,-0.000175,24.017754,-0.0077,1.389
11684.00,7.427316,25.03286,-0.000175,24.017533,-0.0077,1.389
11686.00,7.427540,25.03315,-0.000175,24.017540,-0.0078,1.389
11688.00,7.428196,25.03341,-0.000175,24.017324,-0.0078,1.389
11690.00,7.428490,25.03272,-0.000175,24.016742,-0.0078,1.389
11692.00,7.427689,25.03334,-0.000175,24.017306,-0.0078,1.388
11694.00,7.427750,25.03356,-0.000176,24.017248,-0.0078,1.389
11696.00,7.427079,25.03389,-0.000176,24.016565,-0.0077,1.389
11698.00,7.428052,25.03329,-0.000176,24.017223,-0.0078,1.389
11700.00,7.427983,25.03338,-0.000176,24.017290,-0.0078,1.389
11702.00,7.427415,25.03243,-0.000176,24.017081,-0.0077,1.389
11704.00,7.427604,25.03263,-0.000177,24.017348,-0.0077,1.389
11706.00,7.427514,25.03281,-0.000176,24.017440,-0.0077,1.389
11708.00,7.427362,25.03281,-0.000176,24.017491,-0.0077,1.389
11710.00,7.426787,25.03304,-0.000175,24.016982,-0.0077,1.389
11712.00,7.426513,25.03367,-0.000175,24.017402,-0.0077,1.389
11714.00,7.426968,25.03311,-0.000174,24.017143,-0.0077,1.389
11716.00,7.427235,25.03318,-0.000176,24.017293,-0.0077,1.389
11718.00,7.427341,25.03297,-0.000176,24.017721,-0.0077,1.389
11720.00,7.427179,25.03280,-0.000175,24.017437,-0.0077,1.389
11722.00,7.427193,25.03281,-0.000174,24.016557,-0.0077,1.389
11724.00,7.428324,25.03257,-0.000176,24.017143,-0.0078,1.389
11726.00,7.428220,25.03293,-0.000175,24.017141,-0.0078,1.388
11728.00,7.427746,25.03381,-0.000176,24.017003,-0.0078,1.389
11730.00,7.428715,25.03358,-0.000175,24.017415,-0.0078,1.389
11732.00,7.428557,25.03356,-0.000176,24.017487,-0.0078,1.389
11734.00,7.428928,25.03345,-0.000175,24.017797,-0.0077,1.389
11736.00,7.428657,25.03213,-0.000176,24.017114,-0.0078,1.389
11738.00,7.428253,25.03223,-0.000176,24.017475,-0.0077,1.389
11740.00,7.427350,25.03273,-0.000175,24.017527,-0.0078,1.389
11742.00,7.427456,25.03326,-0.000176,24.017647,-0.0078,1.388
11744.00,7.426892,25.03257,-0.000175,24.017312,-0.0077,1.388
11746.00,7.427477,25.03290,-0.000175,24.017308,-0.0077,1.389
11748.00,7.428565,25.03272,-0.000176,24.017402,-0.0078,1.389
11750.00,7.428725,25.03155,-0.000176,24.017627,-0.0078,1.389
11752.00,7.429216,25.03123,-0.000175,24.017522,-0.0077,1.389
11754.00,7.428204,25.03207,-0.000176,24.018066,-0.0077,1.389
11756.00,7.427966,25.03171,-0.000175,24.016895,-0.0078,1.389
11758.00,7.427524,25.03084,-0.000175,24.016751,-0.0077,1.388
11760.00,7.427601,25.03069,-0.000174,24.017208,-0.0077,1.388
11762.00,7.428328,25.03093,-0.000175,24.017545,-0.0077,1.389
11764.00,7.427879,25.03166,-0.000175,24.017739,-0.0077,1.389
11766.00,7.427255,25.03210,-0.000175,24.017995,-0.0077,1.389
11768.00,7.427697,25.03172,-0.000175,24.017482,-0.0077,1.389
11770.00,7.427775,25.03133,-0.000175,24.017246,-0.0077,1.389
11772.00,7.427237,25.03208,-0.000174,24.017594,-0.0077,1.388
11774.00,7.427812,25.03209,-0.000174,24.017145,-0.0078,1.388
11776.00,7.427381,25.03125,-0.000175,24.017241,-0.0077,1.388
11778.00,7.426326,25.03235,-0.000175,24.017852,-0.0077,1.388
11780.00,7.426549,25.03244,-0.000175,24.017881,-0.0078,1.389
11782.00,7.427079,25.03303,-0.000175,24.017306,-0.0077,1.389
11784.00,7.427444,25.03236,-0.000174,24.017449,-0.0077,1.388
11786.00,7.427720,25.03199,-0.000176,24.017725,-0.0077,1.389
11788.00,7.427637,25.03102,-0.000175,24.017139,-0.0077,1.388
11790.00,7.427582,25.03169,-0.000175,24.017177,-0.0077,1.388
11792.00,7.427747,25.03203,-0.000175,24.017293,-0.0077,1.388
11794.00,7.428101,25.03185,-0.000176,24.017873,-0.0078,1.389
11796.00,7.428664,25.03159,-0.000176,24.017799,-0.0077,1.389
11798.00,7.427718,25.03190,-0.000176,24.017944,-0.0078,1.389
11800.00,7.427561,25.03228,-0.000176,24.017223,-0.0078,1.389
11802.00,7.428386,25.03248,-0.000177,24.017522,-0.0078,1.389
11804.00,7.428677,25.03276,-0.000176,24.017493,-0.0077,1.389
11806.00,7.428727,25.03285,-0.000176,24.016829,-0.0077,1.389
11808.00,7.428826,25.03196,-0.000176,24.016875,-0.0078,1.388
11810.00,7.428723,25.03219,-0.000175,24.017293,-0.0078,1.388
11812.00,7.428350,25.03260,-0.000175,24.016583,-0.0077,1.389
11814.00,7.428412,25.03215,-0.000176,24.016902,-0.0077,1.389
11816.00,7.428559,25.03180,-0.000175,24.017422,-0.0077,1.388
11818.00,7.429264,25.03186,-0.000176,24.017872,-0.0078,1.389
11820.00,7.428946,25.03220,-0.000176,24.017781,-0.0078,1.389
11822.00,7.427546,25.03154,-0.000176,24.016875,-0.0077,1.388
11824.00,7.427890,25.03234,-0.000176,24.017328,-0.0077,1.389
11826.00,7.427631,25.03186,-0.000177,24.017275,-0.0078,1.389
11828.00,7.427215,25.03154,-0.000176,24.016958,-0.0078,1.388
11830.00,7.427758,25.03311,-0.000175,24.017127,-0.0077,1.388
11832.00,7.427865,25.03343,-0.000175,24.017750,-0.0077,1.389
11834.00,7.428368,25.03318,-0.000175,24.017263,-0.0077,1.389
11836.00,7.429143,25.03254,-0.000176,24.017411,-0.0078,1.389
11838.00,7.428192,25.03277,-0.000177,24.017739,-0.0077,1.388
11840.00,7.427967,25.03273,-0.000174,24.017830,-0.0078,1.388
11842.00,7.428247,25.03161,-0.000176,24.016663,-0.0078,1.388
11844.00,7.429101,25.03175,-0.000175,24.017670,-0.0078,1.389
11846.00,7.429060,25.03223,-0.000175,24.016423,-0.0077,1.389
11848.00,7.428410,25.03107,-0.000175,24.017408,-0.0077,1.388
11850.00,7.428189,25.03226,-0.000175,24.018174,-0.0077,1.389
11852.00,7.428149,25.03219,-0.000175,24.017344,-0.0078,1.388
11854.00,7.427409,25.03214,-0.000175,24.017589,-0.0077,1.388
11856.00,7.427678,25.03216,-0.000176,24.017399,-0.0077,1.388
11858.00,7.428059,25.03204,-0.000176,24.017324,-0.0077,1.388
11860.00,7.428475,25.03217,-0.000176,24.017150,-0.0077,1.388
11862.00,7.428771,25.03218,-0.000176,24.017125,-0.0078,1.389
11864.00,7.428488,25.03174,-0.000176,24.017634,-0.0077,1.389
11866.00,7.428650,25.03198,-0.000177,24.017402,-0.0077,1.389
11868.00,7.428196,25.03220,-0.000176,24.017018,-0.0077,1.389
11870.00,7.427670,25.03233,-0.000175,24.016976,-0.0078,1.388
11872.00,7.427801,25.03263,-0.000174,24.017415,-0.0077,1.389
11874.00,7.426976,25.03309,-0.000175,24.017339,-0.0078,1.388
11876.00,7.427192,25.03261,-0.000175,24.016922,-0.0077,1.388
11878.00,7.428147,25.03243,-0.000176,24.017370,-0.0077,1.388
11880.00,7.428237,25.03245,-0.000176,24.017850,-0.0077,1.388
11882.00,7.427527,25.03226,-0.000176,24.017656,-0.0077,1.388
11884.00,7.426515,25.03214,-0.000175,24.017656,-0.0077,1.388
11886.00,7.426296,25.03228,-0.000175,24.017302,-0.0077,1.388
11888.00,7.426581,25.03247,-0.000174,24.017415,-0.0077,1.388
11890.00,7.426987,25.03251,-0.000175,24.017716,-0.0077,1.389
11892.00,7.428017,25.03228,-0.000176,24.017366,-0.0077,1.389
11894.00,7.428382,25.03293,-0.000175,24.017841,-0.0077,1.388
11896.00,7.428944,25.03210,-0.000175,24.017449,-0.0078,1.389
11898.00,7.429328,25.03195,-0.000175,24.017288,-0.0077,1.388
11900.00,7.429511,25.03218,-0.000175,24.017643,-0.0077,1.389
11902.00,7.429726,25.03243,-0.000176,24.017391,-0.0077,1.388
11904.00,7.429441,25.03242,-0.000174,24.017569,-0.0077,1.389
11906.00,7.429470,25.03195,-0.000176,24.017560,-0.0078,1.388
11908.00,7.429246,25.03196,-0.000175,24.016944,-0.0077,1.388
11910.00,7.429513,25.03199,-0.000176,24.017308,-0.0077,1.388
11912.00,7.429360,25.03223,-0.000175,24.017328,-0.0077,1.389
11914.00,7.428184,25.03251,-0.000175,24.017520,-0.0077,1.389
11916.00,7.428591,25.03202,-0.000177,24.017018,-0.0077,1.389
11918.00,7.428289,25.03197,-0.000176,24.017507,-0.0077,1.388
11920.00,7.427851,25.03269,-0.000175,24.017420,-0.0077,1.389
11922.00,7.427598,25.03290,-0.000175,24.017330,-0.0078,1.389
11924.00,7.427751,25.03260,-0.000177,24.017159,-0.0077,1.389
11926.00,7.428013,25.03197,-0.000175,24.017130,-0.0077,1.388
11928.00,7.427770,25.03263,-0.000175,24.017312,-0.0077,1.388
11930.00,7.427428,25.03263,-0.000175,24.017034,-0.0077,1.388
11932.00,7.427331,25.03122,-0.000175,24.017435,-0.0078,1.388
11934.00,7.426487,25.03086,-0.000174,24.017730,-0.0078,1.388
11936.00,7.427094,25.03247,-0.000174,24.017513,-0.0078,1.388
11938.00,7.428782,25.03219,-0.000175,24.017725,-0.0078,1.389
11940.00,7.428793,25.03166,-0.000176,24.017043,-0.0077,1.389
11942.00,7.428500,25.03137,-0.000175,24.016913,-0.0077,1.389
11944.00,7.427703,25.03129,-0.000175,24.017505,-0.0077,1.388
11946.00,7.428237,25.03167,-0.000175,24.018459,-0.0077,1.388
11948.00,7.428209,25.03160,-0.000178,24.017355,-0.0077,1.389
11950.00,7.428735,25.03144,-0.000177,24.016889,-0.0078,1.388
11952.00,7.428926,25.03128,-0.000176,24.017118,-0.0078,1.388
11954.00,7.427990,25.03192,-0.000175,24.017743,-0.0078,1.389
11956.00,7.427364,25.03211,-0.000176,24.018332,-0.0077,1.389
11958.00,7.428097,25.03245,-0.000176,24.017636,-0.0077,1.389
11960.00,7.428632,25.03271,-0.000175,24.017188,-0.0077,1.388
11962.00,7.428507,25.03256,-0.000175,24.017524,-0.0077,1.388
11964.00,7.429383,25.03212,-0.000175,24.018298,-0.0077,1.388
11966.00,7.429742,25.03111,-0.000175,24.017901,-0.0077,1.389
11968.00,7.430415,25.03120,-0.000176,24.017460,-0.0077,1.388
11970.00,7.430030,25.03205,-0.000175,24.017678,-0.0077,1.389
11972.00,7.428820,25.03229,-0.000175,24.017440,-0.0077,1.388
11974.00,7.428432,25.03149,-0.000176,24.017069,-0.0077,1.388
11976.00,7.429180,25.03105,-0.000176,24.017079,-0.0077,1.388
11978.00,7.428839,25.03102,-0.000176,24.016833,-0.0077,1.389
11980.00,7.428434,25.03147,-0.000176,24.017380,-0.0077,1.389
11982.00,7.428613,25.03146,-0.000176,24.018127,-0.0077,1.389
11984.00,7.429186,25.03198,-0.000175,24.017781,-0.0077,1.388
11986.00,7.429716,25.03314,-0.000174,24.016947,-0.0077,1.388
11988.00,7.429272,25.03276,-0.000175,24.017069,-0.0077,1.388
11990.00,7.429242,25.03206,-0.000175,24.017796,-0.0077,1.388
11992.00,7.429764,25.03206,-0.000177,24.017315,-0.0077,1.389
11994.00,7.428987,25.03219,-0.000177,24.017480,-0.0077,1.389
11996.00,7.428898,25.03164,-0.000176,24.017721,-0.0078,1.388
11998.00,7.429430,25.03125,-0.000175,24.016913,-0.0078,1.388
12000.00,7.428777,25.03080,-0.000175,24.017139,-0.0077,1.388
12002.00,7.428754,25.03076,-0.000175,24.017391,-0.0077,1.388
12004.00,7.428400,25.03092,-0.000175,24.017790,-0.0078,1.389
@20,12.0000,24.0
12006.00,7.427786,25.03162,-0.000175,24.017319,-0.0078,1.389
12008.00,7.424891,25.03221,-0.000177,24.018232,-0.0078,1.389
12010.00,7.417880,25.03105,-0.000176,24.017257,-0.0077,1.388
12012.00,7.409828,25.02985,-0.000175,24.016875,-0.0078,1.387
12014.00,7.403553,25.03125,-0.000174,24.017946,-0.0078,1.387
12016.00,7.398175,25.03106,-0.000176,24.017524,-0.0077,1.388
12018.00,7.393523,25.03191,-0.000175,24.017500,-0.0077,1.388
12020.00,7.390796,25.03119,-0.000175,24.017665,-0.0077,1.389
12022.00,7.388171,25.03123,-0.000177,24.017219,-0.0077,1.389
12024.00,7.384929,25.03079,-0.000177,24.017301,-0.0077,1.389
12026.00,7.381495,25.03120,-0.000178,24.017471,-0.0077,1.390
12028.00,7.378576,25.03099,-0.000177,24.017252,-0.0077,1.389
12030.00,7.375421,25.03100,-0.000176,24.017634,-0.0077,1.390
12032.00,7.374823,25.03135,-0.000176,24.017747,-0.0077,1.389
12034.00,7.381126,25.03191,-0.000176,24.017563,-0.0077,1.389
12036.00,7.388383,25.03177,-0.000175,24.017554,-0.0077,1.390
12038.00,7.394357,25.03129,-0.000176,24.017221,-0.0077,1.391
12040.00,7.399784,25.03144,-0.000177,24.017290,-0.0077,1.390
12042.00,7.403786,25.03123,-0.000178,24.017243,-0.0077,1.390
12044.00,7.406392,25.03158,-0.000176,24.017672,-0.0077,1.389
12046.00,7.407983,25.03172,-0.000175,24.017424,-0.0077,1.388
12048.00,7.409384,25.03082,-0.000174,24.017235,-0.0077,1.388
12050.00,7.411616,25.03057,-0.000173,24.017400,-0.0077,1.388
12052.00,7.413094,25.03166,-0.000174,24.017246,-0.0077,1.388
12054.00,7.415074,25.03188,-0.000175,24.017076,-0.0077,1.388
12056.00,7.416930,25.03207,-0.000174,24.017576,-0.0077,1.388
12058.00,7.418146,25.03190,-0.000174,24.017611,-0.0077,1.388
12060.00,7.419575,25.03168,-0.000174,24.017326,-0.0077,1.388
12062.00,7.420566,25.03213,-0.000175,24.017772,-0.0078,1.389
12064.00,7.421271,25.03266,-0.000175,24.017683,-0.0077,1.389
12066.00,7.420633,25.03216,-0.000174,24.017308,-0.0077,1.388
12068.00,7.419789,25.03137,-0.000175,24.017025,-0.0077,1.388
12070.00,7.419598,25.03145,-0.000175,24.016837,-0.0077,1.389
12072.00,7.419367,25.03087,-0.000176,24.017712,-0.0077,1.388
12074.00,7.420106,25.03073,-0.000174,24.017814,-0.0077,1.388
12076.00,7.420884,25.03069,-0.000175,24.017745,-0.0077,1.388
12078.00,7.420353,25.03021,-0.000176,24.017177,-0.0077,1.388
12080.00,7.420150,25.02952,-0.000175,24.017165,-0.0077,1.389
12082.00,7.420731,25.02995,-0.000175,24.017674,-0.0077,1.388
12084.00,7.421253,25.03007,-0.000177,24.017357,-0.0077,1.388
12086.00,7.422007,25.03016,-0.000176,24.017234,-0.0077,1.388
12088.00,7.422083,25.03062,-0.000175,24.017025,-0.0077,1.389
12090.00,7.423066,25.03130,-0.000177,24.017435,-0.0077,1.389
12092.00,7.422962,25.03144,-0.000176,24.017297,-0.0077,1.388
12094.00,7.423231,25.03072,-0.000176,24.018020,-0.0077,1.388
12096.00,7.425716,25.03100,-0.000175,24.017723,-0.0077,1.388
12098.00,7.427106,25.03140,-0.000175,24.017605,-0.0077,1.388
12100.00,7.427435,25.03082,-0.000174,24.017823,-0.0077,1.388
12102.00,7.427999,25.03122,-0.000176,24.017585,-0.0077,1.389
12104.00,7.428526,25.03127,-0.000176,24.017290,-0.0077,1.389
12106.00,7.429783,25.03103,-0.000176,24.018102,-0.0077,1.388
12108.00,7.429827,25.03123,-0.000175,24.017743,-0.0077,1.389
12110.00,7.429267,25.03188,-0.000176,24.017324,-0.0077,1.389
12112.00,7.429743,25.03226,-0.000176,24.017614,-0.0077,1.388
12114.00,7.429790,25.03326,-0.000175,24.016800,-0.0078,1.388
12116.00,7.430309,25.03262,-0.000175,24.017234,-0.0077,1.389
12118.00,7.430182,25.03224,-0.000175,24.017757,-0.0077,1.388
12120.00,7.429878,25.03278,-0.000175,24.017429,-0.0077,1.388
12122.00,7.429883,25.03230,-0.000175,24.016875,-0.0077,1.388
12124.00,7.429993,25.03288,-0.000175,24.017982,-0.0077,1.388
12126.00,7.430085,25.03341,-0.000175,24.018249,-0.0077,1.389
12128.00,7.430386,25.03303,-0.000175,24.017681,-0.0077,1.388
12130.00,7.429506,25.03427,-0.000175,24.017201,-0.0078,1.388
12132.00,7.429561,25.03448,-0.000176,24.017079,-0.0077,1.388
12134.00,7.430401,25.03371,-0.000175,24.017246,-0.0077,1.388
12136.00,7.430777,25.03410,-0.000175,24.017241,-0.0077,1.388
12138.00,7.430509,25.03348,-0.000175,24.017406,-0.0077,1.389
12140.00,7.430602,25.03336,-0.000176,24.017767,-0.0077,1.388
12142.00,7.430671,25.03416,-0.000174,24.017701,-0.0077,1.388
12144.00,7.430304,25.03429,-0.000175,24.017239,-0.0077,1.388
12146.00,7.430670,25.03298,-0.000175,24.016951,-0.0077,1.388
12148.00,7.430779,25.03241,-0.000176,24.017078,-0.0077,1.388
12150.00,7.430068,25.03256,-0.000175,24.016802,-0.0077,1.388
12152.00,7.430506,25.03293,-0.000174,24.017656,-0.0077,1.388
12154.00,7.430452,25.03323,-0.000176,24.018104,-0.0077,1.389
12156.00,7.430831,25.03302,-0.000176,24.017524,-0.0077,1.388
12158.00,7.431072,25.03375,-0.000174,24.017235,-0.0078,1.388
12160.00,7.431229,25.03415,-0.000174,24.017616,-0.0077,1.388
12162.00,7.430942,25.03417,-0.000174,24.017748,-0.0077,1.388
12164.00,7.430887,25.03365,-0.000174,24.017444,-0.0077,1.388
12166.00,7.430893,25.03292,-0.000175,24.017457,-0.0078,1.388
12168.00,7.431602,25.03371,-0.000175,24.017676,-0.0077,1.389
12170.00,7.431711,25.03377,-0.000175,24.017801,-0.0077,1.388
12172.00,7.431241,25.03336,-0.000176,24.017817,-0.0077,1.388
12174.00,7.430260,25.03348,-0.000175,24.017930,-0.0077,1.388
12176.00,7.431068,25.03290,-0.000175,24.017718,-0.0077,1.388
12178.00,7.431467,25.03305,-0.000175,24.017703,-0.0077,1.389
12180.00,7.431135,25.03350,-0.000176,24.017699,-0.0077,1.388
12182.00,7.431368,25.03330,-0.000174,24.018136,-0.0077,1.389
12184.00,7.430722,25.03375,-0.000175,24.017623,-0.0077,1.388
12186.00,7.431357,25.03349,-0.000174,24.017462,-0.0077,1.388
12188.00,7.430893,25.03344,-0.000174,24.017478,-0.0077,1.388
12190.00,7.430355,25.03326,-0.000175,24.017767,-0.0077,1.389
12192.00,7.430819,25.03394,-0.000177,24.017259,-0.0077,1.388
12194.00,7.430526,25.03436,-0.000175,24.017335,-0.0077,1.389
12196.00,7.429828,25.03408,-0.000175,24.017476,-0.0077,1.389
12198.00,7.429166,25.03352,-0.000175,24.017487,-0.0077,1.388
12200.00,7.429321,25.03356,-0.000175,24.017299,-0.0077,1.388
12202.00,7.429477,25.03256,-0.000175,24.017984,-0.0077,1.389
12204.00,7.429805,25.03227,-0.000175,24.017290,-0.0077,1.388
12206.00,7.429718,25.03287,-0.000175,24.017547,-0.0077,1.389
12208.00,7.430120,25.03320,-0.000175,24.017589,-0.0077,1.388
12210.00,7.430448,25.03208,-0.000175,24.017268,-0.0077,1.389
12212.00,7.430414,25.03255,-0.000175,24.017948,-0.0077,1.388
12214.00,7.430250,25.03313,-0.000175,24.017038,-0.0077,1.389
12216.00,7.429524,25.03271,-0.000175,24.016876,-0.0077,1.388
12218.00,7.430465,25.03326,-0.000176,24.017855,-0.0077,1.388
12220.00,7.430778,25.03315,-0.000175,24.017002,-0.0077,1.388
12222.00,7.431142,25.03310,-0.000175,24.017582,-0.0077,1.388
12224.00,7.430198,25.03371,-0.000175,24.017971,-0.0077,1.388
12226.00,7.429082,25.03435,-0.000176,24.017304,-0.0077,1.388
12228.00,7.429149,25.03325,-0.000177,24.017060,-0.0077,1.389
12230.00,7.428929,25.03303,-0.000175,24.017732,-0.0077,1.388
12232.00,7.429188,25.03337,-0.000174,24.017136,-0.0077,1.388
12234.00,7.430276,25.03260,-0.000176,24.017442,-0.0077,1.389
12236.00,7.430595,25.03258,-0.000176,24.017558,-0.0077,1.389
12238.00,7.430177,25.03317,-0.000175,24.017587,-0.0077,1.388
12240.00,7.429192,25.03272,-0.000174,24.017406,-0.0077,1.387
12242.00,7.429028,25.03189,-0.000174,24.016936,-0.0078,1.388
12244.00,7.429184,25.03244,-0.000175,24.017299,-0.0078,1.389
12246.00,7.429980,25.03328,-0.000175,24.017826,-0.0077,1.388
12248.00,7.429270,25.03253,-0.000175,24.017815,-0.0077,1.388
12250.00,7.428801,25.03294,-0.000175,24.017473,-0.0078,1.388
12252.00,7.429041,25.03201,-0.000176,24.017518,-0.0077,1.388
12254.00,7.429148,25.03322,-0.000175,24.017641,-0.0077,1.388
12256.00,7.429848,25.03271,-0.000175,24.017458,-0.0077,1.388
12258.00,7.430029,25.03191,-0.000176,24.017515,-0.0077,1.389
12260.00,7.429977,25.03195,-0.000175,24.017826,-0.0077,1.388
12262.00,7.429380,25.03249,-0.000174,24.016916,-0.0077,1.388
12264.00,7.429444,25.03221,-0.000175,24.017893,-0.0077,1.388
12266.00,7.429157,25.03205,-0.000174,24.017402,-0.0077,1.388
12268.00,7.429058,25.03295,-0.000175,24.017011,-0.0077,1.388
12270.00,7.429605,25.03290,-0.000175,24.017663,-0.0077,1.388
12272.00,7.429422,25.03237,-0.000175,24.017710,-0.0077,1.388
12274.00,7.428965,25.03273,-0.000174,24.017616,-0.0077,1.388
12276.00,7.428922,25.03252,-0.000176,24.017331,-0.0077,1.388
12278.00,7.429400,25.03288,-0.000176,24.018551,-0.0077,1.388
12280.00,7.430136,25.03229,-0.000176,24.017335,-0.0077,1.388
12282.00,7.430528,25.03205,-0.000176,24.017819,-0.0077,1.388
12284.00,7.430443,25.03358,-0.000175,24.018194,-0.0077,1.388
12286.00,7.430515,25.03319,-0.000175,24.017377,-0.0077,1.388
12288.00,7.429872,25.03234,-0.000175,24.017699,-0.0077,1.388
12290.00,7.429419,25.03280,-0.000175,24.017765,-0.0077,1.388
12292.00,7.428798,25.03314,-0.000175,24.017469,-0.0077,1.388
12294.00,7.428919,25.03414,-0.000175,24.017397,-0.0077,1.389
12296.00,7.429504,25.03463,-0.000177,24.017484,-0.0077,1.388
12298.00,7.429455,25.03361,-0.000175,24.017293,-0.0077,1.388
12300.00,7.429381,25.03269,-0.000175,24.017832,-0.0077,1.388
12302.00,7.429461,25.03283,-0.000175,24.017785,-0.0077,1.388
12304.00,7.428610,25.03334,-0.000174,24.017255,-0.0077,1.388
12306.00,7.428379,25.03318,-0.000175,24.017495,-0.0077,1.388
12308.00,7.428627,25.03340,-0.000174,24.017669,-0.0077,1.388
12310.00,7.429203,25.03374,-0.000175,24.017428,-0.0077,1.389
12312.00,7.429764,25.03392,-0.000174,24.017931,-0.0077,1.388
12314.00,7.429262,25.03421,-0.000175,24.017844,-0.0077,1.388
12316.00,7.428916,25.03450,-0.000175,24.017437,-0.0077,1.388
12318.00,7.429296,25.03376,-0.000174,24.017540,-0.0077,1.387
12320.00,7.429466,25.03357,-0.000175,24.017382,-0.0077,1.388
12322.00,7.428717,25.03393,-0.000175,24.017810,-0.0078,1.388
12324.00,7.429128,25.03429,-0.000176,24.017625,-0.0077,1.388
12326.00,7.429083,25.03435,-0.000176,24.017699,-0.0077,1.388
12328.00,7.428584,25.03380,-0.000175,24.017571,-0.0077,1.388
12330.00,7.428364,25.03382,-0.000176,24.017545,-0.0077,1.388
12332.00,7.428678,25.03450,-0.000175,24.017674,-0.0077,1.388
12334.00,7.429103,25.03394,-0.000175,24.017752,-0.0077,1.388
12336.00,7.429495,25.03362,-0.000175,24.016800,-0.0077,1.388
12338.00,7.429363,25.03408,-0.000175,24.017649,-0.0077,1.389
12340.00,7.430042,25.03319,-0.000176,24.017063,-0.0077,1.389
12342.00,7.429916,25.03311,-0.000177,24.017438,-0.0077,1.388
12344.00,7.429831,25.03377,-0.000176,24.017841,-0.0077,1.388
12346.00,7.430037,25.03435,-0.000175,24.017683,-0.0077,1.388
12348.00,7.429491,25.03373,-0.000175,24.017609,-0.0077,1.387
12350.00,7.429394,25.03339,-0.000175,24.017041,-0.0077,1.388
12352.00,7.429364,25.03325,-0.000175,24.017417,-0.0077,1.388
12354.00,7.429386,25.03360,-0.000174,24.017177,-0.0077,1.387
12356.00,7.430317,25.03412,-0.000175,24.017723,-0.0077,1.388
12358.00,7.430592,25.03325,-0.000176,24.018127,-0.0077,1.388
12360.00,7.430611,25.03283,-0.000175,24.017534,-0.0077,1.388
12362.00,7.430652,25.03378,-0.000176,24.017966,-0.0077,1.388
12364.00,7.429966,25.03371,-0.000176,24.017897,-0.0077,1.388
12366.00,7.429991,25.03286,-0.000176,24.017554,-0.0077,1.388
12368.00,7.429954,25.03254,-0.000175,24.017505,-0.0078,1.388
12370.00,7.430732,25.03239,-0.000175,24.017491,-0.0077,1.387
12372.00,7.430957,25.03362,-0.000175,24.017808,-0.0077,1.387
12374.00,7.430226,25.03287,-0.000175,24.018004,-0.0077,1.388
12376.00,7.430111,25.03234,-0.000175,24.017883,-0.0077,1.387
12378.00,7.430885,25.03262,-0.000176,24.017556,-0.0077,1.388
12380.00,7.430912,25.03304,-0.000175,24.016983,-0.0077,1.388
12382.00,7.430085,25.03315,-0.000176,24.017014,-0.0078,1.388
12384.00,7.429389,25.03206,-0.000176,24.016998,-0.0078,1.388
12386.00,7.429915,25.03227,-0.000175,24.016572,-0.0078,1.388
12388.00,7.430099,25.03208,-0.000175,24.017741,-0.0078,1.388
12390.00,7.429956,25.03258,-0.000176,24.017212,-0.0078,1.388
12392.00,7.428223,25.03254,-0.000175,24.017112,-0.0078,1.388
12394.00,7.428541,25.03222,-0.000176,24.017951,-0.0077,1.388
12396.00,7.429213,25.03187,-0.000174,24.017301,-0.0077,1.388
12398.00,7.429554,25.03160,-0.000176,24.017435,-0.0077,1.388
12400.00,7.429844,25.03231,-0.000176,24.017819,-0.0077,1.389
12402.00,7.430167,25.03206,-0.000177,24.017654,-0.0077,1.388
12404.00,7.429885,25.03133,-0.000177,24.017438,-0.0078,1.389
12406.00,7.429840,25.03168,-0.000176,24.017529,-0.0077,1.388
12408.00,7.430231,25.03233,-0.000176,24.017312,-0.0077,1.388
12410.00,7.430373,25.03138,-0.000174,24.017553,-0.0077,1.387
12412.00,7.429528,25.03131,-0.000175,24.017190,-0.0077,1.388
12414.00,7.430529,25.03210,-0.000175,24.017243,-0.0077,1.388
12416.00,7.430596,25.03204,-0.000176,24.017950,-0.0077,1.388
12418.00,7.430330,25.03250,-0.000176,24.018011,-0.0077,1.389
12420.00,7.430888,25.03225,-0.000175,24.017282,-0.0077,1.389
12422.00,7.431019,25.03180,-0.000176,24.017339,-0.0078,1.388
12424.00,7.430367,25.03171,-0.000176,24.017301,-0.0078,1.388
12426.00,7.429726,25.03235,-0.000174,24.017567,-0.0077,1.388
12428.00,7.429251,25.03258,-0.000175,24.018240,-0.0077,1.388
12430.00,7.429298,25.03294,-0.000176,24.017685,-0.0077,1.388
12432.00,7.429835,25.03348,-0.000174,24.017685,-0.0077,1.388
12434.00,7.430260,25.03360,-0.000174,24.017752,-0.0077,1.389
12436.00,7.430124,25.03371,-0.000175,24.018024,-0.0077,1.388
12438.00,7.430341,25.03360,-0.000176,24.017716,-0.0077,1.389
12440.00,7.430883,25.03320,-0.000175,24.017263,-0.0077,1.388
12442.00,7.430728,25.03401,-0.000175,24.017482,-0.0078,1.388
12444.00,7.430801,25.03371,-0.000175,24.017576,-0.0077,1.389
12446.00,7.430310,25.03415,-0.000175,24.017603,-0.0077,1.388
12448.00,7.429578,25.03329,-0.000175,24.016837,-0.0077,1.388
12450.00,7.429479,25.03325,-0.000175,24.017154,-0.0078,1.388
12452.00,7.428790,25.03378,-0.000175,24.017373,-0.0077,1.388
12454.00,7.428626,25.03410,-0.000175,24.017235,-0.0077,1.388
12456.00,7.428484,25.03408,-0.000174,24.017192,-0.0077,1.388
12458.00,7.428124,25.03459,-0.000175,24.017197,-0.0077,1.388
12460.00,7.428338,25.03352,-0.000174,24.017540,-0.0077,1.388
12462.00,7.428403,25.03267,-0.000175,24.018022,-0.0077,1.388
12464.00,7.428125,25.03272,-0.000174,24.017473,-0.0077,1.388
12466.00,7.428706,25.03292,-0.000175,24.017137,-0.0078,1.388
12468.00,7.429079,25.03260,-0.000175,24.016893,-0.0077,1.388
12470.00,7.429075,25.03206,-0.000175,24.016875,-0.0077,1.388
12472.00,7.428971,25.03123,-0.000175,24.017123,-0.0077,1.388
12474.00,7.428484,25.03161,-0.000175,24.017409,-0.0077,1.388
12476.00,7.429259,25.03169,-0.000175,24.017357,-0.0077,1.388
12478.00,7.429358,25.03270,-0.000176,24.017248,-0.0077,1.388
12480.00,7.429977,25.03227,-0.000176,24.017515,-0.0077,1.388
12482.00,7.430236,25.03182,-0.000176,24.017574,-0.0077,1.388
12484.00,7.430166,25.03264,-0.000176,24.017464,-0.0078,1.388
12486.00,7.430355,25.03268,-0.000175,24.017168,-0.0077,1.388
12488.00,7.430528,25.03200,-0.000175,24.017052,-0.0077,1.387
12490.00,7.430862,25.03209,-0.000176,24.017774,-0.0078,1.388
12492.00,7.430612,25.03255,-0.000176,24.017228,-0.0077,1.388
12494.00,7.431139,25.03197,-0.000177,24.017137,-0.0078,1.388
12496.00,7.430533,25.03123,-0.000176,24.017674,-0.0078,1.388
12498.00,7.430007,25.03215,-0.000176,24.016900,-0.0077,1.388
12500.00,7.429553,25.03213,-0.000176,24.017480,-0.0077,1.388
12502.00,7.428832,25.03218,-0.000175,24.017712,-0.0077,1.388
12504.00,7.429771,25.03212,-0.000175,24.016891,-0.0077,1.387
12506.00,7.429212,25.03209,-0.000175,24.017355,-0.0078,1.388
12508.00,7.429456,25.03173,-0.000175,24.017632,-0.0077,1.388
12510.00,7.429416,25.03248,-0.000176,24.017139,-0.0077,1.388
12512.00,7.429472,25.03227,-0.000176,24.017161,-0.0077,1.388
12514.00,7.429835,25.03157,-0.000175,24.017779,-0.0077,1.387
12516.00,7.430149,25.03134,-0.000174,24.017333,-0.0078,1.388
12518.00,7.430259,25.03071,-0.000175,24.016933,-0.0077,1.388
12520.00,7.429787,25.03121,-0.000175,24.017246,-0.0077,1.388
12522.00,7.429507,25.03070,-0.000174,24.017473,-0.0077,1.388
12524.00,7.428998,25.03038,-0.000175,24.017074,-0.0077,1.388
12526.00,7.429253,25.03006,-0.000175,24.017060,-0.0077,1.388
12528.00,7.428653,25.03078,-0.000176,24.017736,-0.0077,1.388
12530.00,7.427892,25.03135,-0.000175,24.017157,-0.0077,1.388
12532.00,7.428195,25.03134,-0.000175,24.017420,-0.0077,1.388
12534.00,7.429870,25.03126,-0.000175,24.018105,-0.0077,1.388
12536.00,7.431037,25.03129,-0.000175,24.017877,-0.0077,1.388
12538.00,7.430588,25.03109,-0.000176,24.017002,-0.0078,1.388
12540.00,7.429793,25.03047,-0.000176,24.017197,-0.0077,1.388
12542.00,7.429784,25.03106,-0.000177,24.017185,-0.0078,1.388
12544.00,7.429866,25.03157,-0.000175,24.017415,-0.0077,1.387
12546.00,7.430604,25.03182,-0.000176,24.017850,-0.0077,1.388
12548.00,7.431279,25.03179,-0.000175,24.017021,-0.0077,1.388
12550.00,7.429729,25.03227,-0.000175,24.017701,-0.0077,1.387
12552.00,7.429554,25.03228,-0.000174,24.017563,-0.0077,1.387
12554.00,7.430195,25.03158,-0.000175,24.017219,-0.0077,1.388
12556.00,7.430997,25.03098,-0.000176,24.017288,-0.0077,1.388
12558.00,7.431382,25.03091,-0.000176,24.017899,-0.0078,1.388
12560.00,7.430935,25.03124,-0.000175,24.016904,-0.0078,1.388
12562.00,7.430803,25.03123,-0.000176,24.017745,-0.0077,1.388
12564.00,7.429460,25.03187,-0.000176,24.017674,-0.0077,1.388
12566.00,7.430124,25.03184,-0.000175,24.017342,-0.0078,1.388
12568.00,7.429871,25.03266,-0.000175,24.017397,-0.0077,1.387
12570.00,7.428600,25.03318,-0.000175,24.016704,-0.0078,1.388
12572.00,7.429345,25.03232,-0.000177,24.016735,-0.0077,1.389
12574.00,7.429647,25.03258,-0.000176,24.017823,-0.0077,1.388
12576.00,7.429689,25.03306,-0.000177,24.016956,-0.0077,1.388
12578.00,7.429638,25.03361,-0.000176,24.017319,-0.0077,1.388
12580.00,7.429541,25.03329,-0.000176,24.017679,-0.0078,1.388
12582.00,7.429912,25.03371,-0.000176,24.017021,-0.0078,1.388
12584.00,7.430042,25.03295,-0.000175,24.016938,-0.0077,1.388
12586.00,7.430590,25.03251,-0.000175,24.017252,-0.0077,1.387
12588.00,7.430952,25.03261,-0.000175,24.017230,-0.0077,1.388
12590.00,7.431549,25.03302,-0.000175,24.016909,-0.0077,1.388
12592.00,7.430907,25.03289,-0.000176,24.016605,-0.0077,1.388
12594.00,7.430050,25.03253,-0.000176,24.016721,-0.0078,1.388
12596.00,7.429952,25.03228,-0.000176,24.016650,-0.0077,1.387
12598.00,7.429931,25.03239,-0.000176,24.016646,-0.0078,1.388
12600.00,7.430484,25.03166,-0.000176,24.017641,-0.0077,1.389
12602.00,7.430410,25.03215,-0.000177,24.017226,-0.0078,1.388
12604.00,7.431001,25.03264,-0.000175,24.017377,-0.0078,1.388
12606.00,7.429985,25.03353,-0.000175,24.017486,-0.0078,1.388
@21,12.0000,24.0
12608.00,7.427845,25.03341,-0.000175,24.017040,-0.0078,1.387
12610.00,7.421003,25.03307,-0.000176,24.017061,-0.0078,1.388
12612.00,7.413103,25.03292,-0.000175,24.017197,-0.0078,1.387
12614.00,7.406061,25.03360,-0.000175,24.017654,-0.0077,1.387
12616.00,7.399889,25.03321,-0.000175,24.017638,-0.0077,1.388
12618.00,7.395392,25.03274,-0.000176,24.017759,-0.0078,1.388
12620.00,7.392690,25.03246,-0.000175,24.017413,-0.0078,1.388
12622.00,7.390007,25.03275,-0.000175,24.016835,-0.0078,1.389
12624.00,7.387149,25.03257,-0.000176,24.017105,-0.0077,1.389
12626.00,7.383617,25.03177,-0.000176,24.016898,-0.0077,1.389
12628.00,7.380727,25.03275,-0.000177,24.016983,-0.0077,1.389
12630.00,7.378302,25.03239,-0.000176,24.017295,-0.0078,1.389
12632.00,7.377921,25.03207,-0.000175,24.017402,-0.0078,1.389
12634.00,7.383552,25.03239,-0.000177,24.017719,-0.0078,1.390
12636.00,7.389885,25.03211,-0.000176,24.017114,-0.0078,1.391
12638.00,7.395914,25.03269,-0.000177,24.017520,-0.0078,1.391
12640.00,7.400621,25.03219,-0.000178,24.017502,-0.0077,1.389
12642.00,7.403862,25.03275,-0.000177,24.016827,-0.0078,1.389
12644.00,7.406509,25.03323,-0.000177,24.017061,-0.0077,1.389
12646.00,7.408849,25.03371,-0.000175,24.017747,-0.0077,1.389
12648.00,7.410436,25.03297,-0.000175,24.017107,-0.0077,1.388
12650.00,7.412103,25.03326,-0.000174,24.017321,-0.0078,1.388
12652.00,7.413503,25.03294,-0.000174,24.017041,-0.0077,1.388
12654.00,7.415579,25.03246,-0.000174,24.017099,-0.0077,1.388
12656.00,7.416989,25.03205,-0.000175,24.017650,-0.0077,1.389
12658.00,7.419354,25.03262,-0.000175,24.017647,-0.0077,1.388
12660.00,7.420403,25.03318,-0.000175,24.017540,-0.0078,1.387
12662.00,7.421680,25.03344,-0.000174,24.017772,-0.0077,1.388
12664.00,7.422367,25.03323,-0.000174,24.017620,-0.0077,1.388
12666.00,7.422739,25.03305,-0.000175,24.017614,-0.0077,1.388
12668.00,7.422989,25.03307,-0.000175,24.017734,-0.0077,1.389
12670.00,7.422012,25.03337,-0.000175,24.017304,-0.0077,1.388
12672.00,7.420972,25.03326,-0.000174,24.016931,-0.0077,1.388
12674.00,7.421048,25.03332,-0.000174,24.017873,-0.0077,1.388
12676.00,7.422828,25.03334,-0.000176,24.017130,-0.0077,1.387
12678.00,7.423699,25.03424,-0.000175,24.017302,-0.0077,1.388
12680.00,7.422809,25.03494,-0.000177,24.016795,-0.0077,1.389
12682.00,7.423078,25.03595,-0.000177,24.017562,-0.0077,1.388
12684.00,7.423996,25.03570,-0.000175,24.018147,-0.0078,1.388
12686.00,7.424105,25.03499,-0.000174,24.018044,-0.0077,1.388
12688.00,7.424459,25.03545,-0.000175,24.017455,-0.0078,1.387
12690.00,7.424331,25.03523,-0.000175,24.016806,-0.0077,1.388
12692.00,7.425026,25.03528,-0.000175,24.017161,-0.0078,1.388
12694.00,7.425660,25.03475,-0.000176,24.016880,-0.0077,1.388
12696.00,7.426744,25.03443,-0.000176,24.017437,-0.0077,1.388
12698.00,7.426811,25.03482,-0.000175,24.017400,-0.0078,1.388
12700.00,7.426999,25.03492,-0.000175,24.017928,-0.0078,1.388
12702.00,7.428396,25.03434,-0.000176,24.017206,-0.0077,1.388
12704.00,7.428482,25.03365,-0.000175,24.017389,-0.0078,1.387
12706.00,7.427789,25.03365,-0.000174,24.017433,-0.0077,1.387
12708.00,7.428160,25.03426,-0.000174,24.017625,-0.0077,1.388
12710.00,7.428981,25.03422,-0.000176,24.017418,-0.0077,1.388
12712.00,7.430039,25.03409,-0.000175,24.017502,-0.0077,1.388
12714.00,7.430097,25.03267,-0.000175,24.017598,-0.0077,1.388
12716.00,7.430066,25.03319,-0.000175,24.017386,-0.0077,1.388
12718.00,7.430062,25.03378,-0.000174,24.017016,-0.0077,1.387
12720.00,7.430220,25.03378,-0.000174,24.017553,-0.0077,1.388
12722.00,7.430917,25.03381,-0.000176,24.017690,-0.0077,1.387
12724.00,7.432604,25.03356,-0.000175,24.017904,-0.0077,1.388
12726.00,7.432585,25.03440,-0.000176,24.017446,-0.0077,1.388
12728.00,7.432395,25.03453,-0.000175,24.017679,-0.0078,1.387
12730.00,7.431134,25.03380,-0.000176,24.017400,-0.0077,1.388
12732.00,7.431446,25.03342,-0.000176,24.017883,-0.0077,1.388
12734.00,7.432272,25.03360,-0.000175,24.016956,-0.0077,1.388
12736.00,7.431594,25.03360,-0.000175,24.017391,-0.0077,1.388
12738.00,7.432301,25.03309,-0.000176,24.017431,-0.0077,1.388
12740.00,7.431631,25.03417,-0.000176,24.017232,-0.0077,1.387
12742.00,7.432022,25.03436,-0.000176,24.017511,-0.0077,1.388
12744.00,7.433354,25.03401,-0.000176,24.017991,-0.0077,1.388
12746.00,7.434214,25.03379,-0.000177,24.017544,-0.0077,1.388
12748.00,7.434006,25.03407,-0.000177,24.017625,-0.0077,1.389
12750.00,7.433908,25.03356,-0.000176,24.017469,-0.0077,1.388
12752.00,7.432598,25.03324,-0.000176,24.017531,-0.0077,1.388
12754.00,7.432230,25.03308,-0.000176,24.017823,-0.0077,1.388
12756.00,7.432024,25.03289,-0.000175,24.017672,-0.0077,1.388
12758.00,7.432142,25.03241,-0.000174,24.016998,-0.0077,1.387
12760.00,7.431476,25.03341,-0.000174,24.017253,-0.0077,1.387
12762.00,7.430915,25.03377,-0.000175,24.017754,-0.0077,1.387
12764.00,7.431424,25.03360,-0.000175,24.018069,-0.0077,1.388
12766.00,7.431564,25.03423,-0.000175,24.016996,-0.0077,1.388
12768.00,7.432511,25.03391,-0.000175,24.017533,-0.0078,1.388
12770.00,7.432221,25.03408,-0.000175,24.017252,-0.0078,1.387
12772.00,7.432119,25.03417,-0.000175,24.017801,-0.0077,1.388
12774.00,7.432074,25.03381,-0.000176,24.017828,-0.0077,1.388
12776.00,7.432001,25.03360,-0.000176,24.017161,-0.0077,1.388
12778.00,7.430763,25.03356,-0.000176,24.018309,-0.0077,1.388
12780.00,7.430610,25.03423,-0.000175,24.017556,-0.0077,1.388
12782.00,7.430749,25.03422,-0.000175,24.017493,-0.0077,1.388
12784.00,7.430301,25.03370,-0.000176,24.017565,-0.0077,1.388
12786.00,7.430099,25.03396,-0.000175,24.017203,-0.0078,1.387
12788.00,7.430694,25.03378,-0.000175,24.017752,-0.0077,1.388
12790.00,7.430518,25.03326,-0.000176,24.017437,-0.0077,1.388
12792.00,7.430638,25.03339,-0.000175,24.017027,-0.0077,1.388
12794.00,7.430831,25.03394,-0.000175,24.017478,-0.0077,1.388
12796.00,7.431172,25.03394,-0.000174,24.017672,-0.0077,1.388
12798.00,7.430879,25.03366,-0.000175,24.017679,-0.0077,1.388
12800.00,7.430048,25.03347,-0.000176,24.017317,-0.0077,1.388
12802.00,7.430088,25.03430,-0.000176,24.017687,-0.0077,1.388
12804.00,7.429947,25.03454,-0.000175,24.017656,-0.0077,1.387
12806.00,7.429991,25.03392,-0.000174,24.017602,-0.0078,1.388
12808.00,7.430425,25.03366,-0.000175,24.017719,-0.0077,1.388
12810.00,7.431144,25.03416,-0.000175,24.018053,-0.0077,1.388
12812.00,7.431071,25.03349,-0.000174,24.017739,-0.0077,1.387
12814.00,7.430827,25.03369,-0.000175,24.017857,-0.0077,1.388
12816.00,7.430978,25.03363,-0.000175,24.017469,-0.0077,1.388
12818.00,7.431152,25.03410,-0.000175,24.017884,-0.0077,1.388
12820.00,7.431107,25.03403,-0.000174,24.018232,-0.0077,1.388
12822.00,7.430955,25.03299,-0.000175,24.017457,-0.0077,1.388
12824.00,7.431072,25.03357,-0.000175,24.017850,-0.0077,1.387
12826.00,7.430574,25.03312,-0.000177,24.016623,-0.0078,1.387
12828.00,7.429779,25.03347,-0.000176,24.018037,-0.0077,1.388
12830.00,7.429884,25.03336,-0.000175,24.017560,-0.0077,1.388
12832.00,7.429799,25.03311,-0.000174,24.017154,-0.0077,1.388
12834.00,7.430038,25.03279,-0.000176,24.017912,-0.0077,1.388
12836.00,7.431554,25.03336,-0.000176,24.017997,-0.0077,1.388
12838.00,7.431974,25.03335,-0.000176,24.017621,-0.0077,1.388
12840.00,7.431036,25.03423,-0.000175,24.017603,-0.0078,1.388
12842.00,7.430452,25.03345,-0.000175,24.017565,-0.0077,1.387
12844.00,7.430825,25.03317,-0.000175,24.017638,-0.0077,1.388
12846.00,7.430923,25.03362,-0.000176,24.017783,-0.0077,1.388
12848.00,7.430267,25.03289,-0.000177,24.017321,-0.0078,1.388
12850.00,7.429966,25.03321,-0.000176,24.017901,-0.0077,1.388
12852.00,7.431411,25.03279,-0.000175,24.017743,-0.0077,1.388
12854.00,7.431126,25.03243,-0.000177,24.017301,-0.0077,1.388
12856.00,7.431089,25.03359,-0.000175,24.017542,-0.0077,1.388
12858.00,7.430844,25.03330,-0.000175,24.017636,-0.0078,1.387
12860.00,7.430541,25.03258,-0.000175,24.018075,-0.0077,1.387
12862.00,7.430380,25.03326,-0.000174,24.018033,-0.0077,1.388
12864.00,7.430634,25.03315,-0.000175,24.017475,-0.0077,1.387
12866.00,7.431024,25.03252,-0.000174,24.017931,-0.0077,1.388
12868.00,7.431885,25.03293,-0.000174,24.018046,-0.0077,1.388
12870.00,7.431682,25.03365,-0.000175,24.017556,-0.0077,1.388
12872.00,7.430985,25.03385,-0.000175,24.017339,-0.0078,1.388
12874.00,7.430255,25.03380,-0.000174,24.017031,-0.0077,1.387
12876.00,7.430172,25.03350,-0.000174,24.017386,-0.0077,1.387
12878.00,7.430748,25.03327,-0.000174,24.017640,-0.0077,1.388
12880.00,7.430517,25.03393,-0.000175,24.018265,-0.0077,1.387
12882.00,7.430527,25.03411,-0.000176,24.017464,-0.0077,1.388
12884.00,7.430512,25.03387,-0.000175,24.017863,-0.0077,1.387
12886.00,7.431398,25.03509,-0.000174,24.018307,-0.0077,1.387
12888.00,7.431001,25.03390,-0.000175,24.017600,-0.0077,1.387
12890.00,7.431083,25.03325,-0.000175,24.017444,-0.0077,1.387
12892.00,7.431650,25.03371,-0.000176,24.017545,-0.0077,1.388
12894.00,7.432228,25.03438,-0.000175,24.017023,-0.0077,1.387
12896.00,7.432134,25.03387,-0.000176,24.017962,-0.0077,1.388
12898.00,7.431093,25.03418,-0.000175,24.017915,-0.0077,1.388
12900.00,7.430840,25.03344,-0.000176,24.017391,-0.0077,1.388
12902.00,7.431724,25.03408,-0.000175,24.017342,-0.0077,1.388
12904.00,7.431793,25.03385,-0.000176,24.018153,-0.0077,1.388
12906.00,7.431991,25.03352,-0.000175,24.017728,-0.0077,1.388
12908.00,7.430995,25.03354,-0.000175,24.017156,-0.0077,1.388
12910.00,7.431469,25.03377,-0.000176,24.017491,-0.0077,1.388
12912.00,7.431972,25.03342,-0.000175,24.017698,-0.0078,1.388
12914.00,7.431616,25.03398,-0.000175,24.018017,-0.0078,1.388
12916.00,7.430000,25.03427,-0.000173,24.017915,-0.0078,1.388
12918.00,7.429626,25.03328,-0.000174,24.016701,-0.0077,1.387
12920.00,7.431847,25.03415,-0.000175,24.017457,-0.0077,1.387
12922.00,7.431654,25.03362,-0.000175,24.017634,-0.0077,1.387
12924.00,7.431788,25.03348,-0.000176,24.017143,-0.0077,1.387
12926.00,7.432203,25.03417,-0.000176,24.018200,-0.0077,1.388
12928.00,7.431144,25.03444,-0.000175,24.017609,-0.0077,1.387
12930.00,7.431111,25.03390,-0.000176,24.017214,-0.0077,1.388
12932.00,7.431416,25.03382,-0.000176,24.017714,-0.0077,1.388
12934.00,7.430527,25.03485,-0.000175,24.017261,-0.0077,1.388
12936.00,7.430151,25.03454,-0.000175,24.017692,-0.0077,1.388
12938.00,7.430180,25.03424,-0.000176,24.018075,-0.0077,1.388
12940.00,7.429653,25.03470,-0.000175,24.017527,-0.0077,1.388
12942.00,7.430118,25.03442,-0.000174,24.017413,-0.0077,1.387
12944.00,7.431084,25.03427,-0.000175,24.017268,-0.0077,1.388
12946.00,7.430390,25.03540,-0.000174,24.017509,-0.0077,1.387
12948.00,7.430494,25.03487,-0.000175,24.017466,-0.0078,1.388
12950.00,7.431113,25.03470,-0.000174,24.016989,-0.0077,1.387
12952.00,7.430803,25.03461,-0.000175,24.017518,-0.0077,1.387
12954.00,7.431372,25.03454,-0.000174,24.017486,-0.0077,1.387
12956.00,7.431201,25.03528,-0.000175,24.017672,-0.0077,1.388
12958.00,7.430367,25.03535,-0.000175,24.018334,-0.0077,1.388
12960.00,7.430763,25.03473,-0.000175,24.018047,-0.0077,1.388
12962.00,7.430735,25.03531,-0.000175,24.017980,-0.0077,1.388
12964.00,7.430554,25.03451,-0.000176,24.017315,-0.0077,1.387
12966.00,7.430517,25.03431,-0.000175,24.017553,-0.0077,1.387
12968.00,7.430760,25.03531,-0.000175,24.017346,-0.0077,1.388
12970.00,7.430559,25.03455,-0.000175,24.016933,-0.0077,1.387
12972.00,7.430450,25.03485,-0.000175,24.017457,-0.0077,1.387
12974.00,7.430354,25.03579,-0.000174,24.017418,-0.0077,1.387
12976.00,7.429484,25.03540,-0.000174,24.017935,-0.0077,1.387
12978.00,7.429416,25.03518,-0.000174,24.018154,-0.0077,1.388
12980.00,7.430372,25.03493,-0.000175,24.017504,-0.0077,1.388
12982.00,7.430513,25.03460,-0.000176,24.017393,-0.0078,1.387
12984.00,7.430333,25.03476,-0.000174,24.017859,-0.0077,1.388
12986.00,7.429968,25.03471,-0.000175,24.017480,-0.0077,1.387
12988.00,7.430651,25.03412,-0.000175,24.017344,-0.0077,1.387
12990.00,7.431227,25.03432,-0.000175,24.017661,-0.0077,1.388
12992.00,7.431538,25.03439,-0.000175,24.017208,-0.0077,1.387
12994.00,7.430935,25.03470,-0.000175,24.017600,-0.0077,1.387
12996.00,7.430269,25.03409,-0.000174,24.017002,-0.0077,1.387
12998.00,7.431087,25.03339,-0.000174,24.017545,-0.0077,1.388
13000.00,7.430878,25.03406,-0.000175,24.017883,-0.0078,1.387
13002.00,7.430268,25.03425,-0.000176,24.017264,-0.0078,1.387
13004.00,7.429684,25.03471,-0.000176,24.017941,-0.0077,1.387
13006.00,7.430603,25.03435,-0.000176,24.017195,-0.0077,1.387
13008.00,7.431457,25.03408,-0.000175,24.017467,-0.0077,1.387
13010.00,7.431980,25.03367,-0.000174,24.017384,-0.0077,1.388
13012.00,7.432604,25.03403,-0.000175,24.017656,-0.0077,1.388
13014.00,7.433249,25.03366,-0.000175,24.017099,-0.0077,1.388
13016.00,7.432902,25.03364,-0.000175,24.018111,-0.0077,1.387
13018.00,7.433132,25.03342,-0.000176,24.017438,-0.0078,1.387
13020.00,7.433350,25.03365,-0.000175,24.017632,-0.0078,1.388
13022.00,7.432717,25.03353,-0.000176,24.017707,-0.0077,1.387
13024.00,7.432334,25.03383,-0.000175,24.017643,-0.0077,1.387
13026.00,7.431741,25.03444,-0.000174,24.017714,-0.0077,1.387
13028.00,7.431308,25.03421,-0.000174,24.017770,-0.0077,1.388
13030.00,7.431512,25.03427,-0.000174,24.017250,-0.0077,1.387
13032.00,7.430954,25.03349,-0.000174,24.018526,-0.0077,1.387
13034.00,7.431202,25.03355,-0.000175,24.017973,-0.0077,1.388
13036.00,7.431244,25.03420,-0.000176,24.018183,-0.0077,1.388
13038.00,7.431474,25.03437,-0.000176,24.018307,-0.0077,1.388
13040.00,7.430906,25.03398,-0.000175,24.017268,-0.0077,1.387
13042.00,7.430502,25.03378,-0.000174,24.017388,-0.0077,1.387
13044.00,7.429312,25.03348,-0.000175,24.017707,-0.0077,1.388
13046.00,7.429175,25.03336,-0.000176,24.017170,-0.0077,1.388
13048.00,7.428857,25.03323,-0.000176,24.017930,-0.0077,1.388
13050.00,7.429243,25.03326,-0.000175,24.017924,-0.0077,1.387
13052.00,7.429154,25.03336,-0.000175,24.017359,-0.0077,1.387
13054.00,7.429384,25.03368,-0.000175,24.018031,-0.0077,1.388
13056.00,7.430166,25.03337,-0.000175,24.017881,-0.0077,1.387
13058.00,7.430345,25.03415,-0.000175,24.016731,-0.0077,1.387
13060.00,7.430119,25.03507,-0.000176,24.017152,-0.0078,1.387
13062.00,7.430245,25.03466,-0.000176,24.018118,-0.0077,1.388
13064.00,7.430441,25.03466,-0.000176,24.017293,-0.0077,1.388
13066.00,7.430453,25.03443,-0.000175,24.016782,-0.0077,1.387
13068.00,7.430904,25.03419,-0.000176,24.017040,-0.0077,1.388
13070.00,7.431116,25.03441,-0.000175,24.017255,-0.0077,1.388
13072.00,7.431276,25.03498,-0.000175,24.017446,-0.0077,1.387
13074.00,7.430535,25.03495,-0.000176,24.018979,-0.0077,1.388
13076.00,7.430504,25.03411,-0.000176,24.018345,-0.0077,1.388
13078.00,7.431197,25.03488,-0.000176,24.017935,-0.0077,1.388
13080.00,7.432071,25.03547,-0.000176,24.017783,-0.0077,1.388
13082.00,7.432636,25.03528,-0.000174,24.017640,-0.0078,1.388
13084.00,7.431711,25.03506,-0.000175,24.017203,-0.0077,1.387
13086.00,7.431885,25.03548,-0.000176,24.017331,-0.0077,1.387
13088.00,7.431669,25.03547,-0.000175,24.018183,-0.0077,1.387
13090.00,7.431340,25.03554,-0.000174,24.017674,-0.0077,1.388
13092.00,7.432092,25.03496,-0.000175,24.017638,-0.0077,1.388
13094.00,7.431844,25.03509,-0.000176,24.017043,-0.0078,1.387
13096.00,7.431511,25.03531,-0.000174,24.017313,-0.0077,1.387
13098.00,7.431229,25.03490,-0.000174,24.017099,-0.0077,1.387
13100.00,7.430531,25.03444,-0.000175,24.017282,-0.0078,1.387
13102.00,7.430121,25.03478,-0.000177,24.017687,-0.0077,1.388
13104.00,7.429875,25.03515,-0.000176,24.017348,-0.0078,1.388
13106.00,7.429887,25.03549,-0.000174,24.017841,-0.0077,1.388
13108.00,7.430212,25.03555,-0.000175,24.017522,-0.0077,1.388
13110.00,7.430476,25.03512,-0.000176,24.017607,-0.0077,1.387
13112.00,7.431553,25.03443,-0.000177,24.017605,-0.0077,1.387
13114.00,7.431048,25.03449,-0.000176,24.016773,-0.0077,1.388
13116.00,7.430040,25.03548,-0.000175,24.016967,-0.0077,1.388
13118.00,7.429987,25.03518,-0.000175,24.017473,-0.0077,1.388
13120.00,7.430185,25.03545,-0.000175,24.017979,-0.0077,1.388
13122.00,7.430656,25.03540,-0.000175,24.017346,-0.0078,1.387
13124.00,7.430633,25.03530,-0.000176,24.017453,-0.0077,1.388
13126.00,7.430636,25.03547,-0.000176,24.017496,-0.0077,1.388
13128.00,7.431003,25.03402,-0.000176,24.016902,-0.0078,1.388
13130.00,7.431653,25.03439,-0.000176,24.017197,-0.0077,1.388
13132.00,7.431522,25.03449,-0.000174,24.017674,-0.0078,1.387
13134.00,7.430873,25.03403,-0.000175,24.017431,-0.0077,1.388
13136.00,7.430992,25.03442,-0.000175,24.016891,-0.0077,1.387
13138.00,7.431323,25.03409,-0.000175,24.017612,-0.0077,1.387
13140.00,7.431501,25.03383,-0.000175,24.016945,-0.0077,1.387
13142.00,7.431408,25.03366,-0.000175,24.017819,-0.0077,1.387
13144.00,7.430756,25.03353,-0.000174,24.017634,-0.0077,1.388
13146.00,7.431660,25.03351,-0.000175,24.017388,-0.0077,1.388
13148.00,7.430764,25.03363,-0.000176,24.017609,-0.0077,1.388
13150.00,7.430446,25.03327,-0.000176,24.017395,-0.0077,1.388
13152.00,7.430787,25.03409,-0.000176,24.016583,-0.0077,1.388
13154.00,7.430468,25.03443,-0.000176,24.017290,-0.0077,1.387
13156.00,7.431370,25.03440,-0.000174,24.017551,-0.0077,1.388
13158.00,7.432425,25.03452,-0.000175,24.016864,-0.0077,1.388
13160.00,7.433219,25.03439,-0.000175,24.017331,-0.0077,1.387
13162.00,7.433719,25.03422,-0.000175,24.017567,-0.0077,1.387
13164.00,7.433440,25.03444,-0.000176,24.017473,-0.0077,1.388
13166.00,7.433905,25.03451,-0.000176,24.017850,-0.0077,1.388
13168.00,7.433590,25.03396,-0.000176,24.017841,-0.0077,1.388
13170.00,7.434137,25.03428,-0.000176,24.017424,-0.0077,1.387
13172.00,7.434014,25.03480,-0.000174,24.017915,-0.0077,1.387
13174.00,7.433180,25.03492,-0.000176,24.017973,-0.0077,1.387
13176.00,7.432882,25.03493,-0.000174,24.017536,-0.0078,1.387
13178.00,7.433171,25.03650,-0.000176,24.017364,-0.0077,1.387
13180.00,7.432489,25.03623,-0.000175,24.017462,-0.0077,1.388
13182.00,7.431776,25.03628,-0.000175,24.017016,-0.0077,1.387
13184.00,7.432031,25.03603,-0.000176,24.017788,-0.0077,1.388
13186.00,7.432435,25.03630,-0.000176,24.017728,-0.0077,1.388
13188.00,7.431661,25.03577,-0.000176,24.017253,-0.0078,1.387
13190.00,7.431972,25.03541,-0.000175,24.016798,-0.0078,1.387
13192.00,7.431428,25.03534,-0.000176,24.017574,-0.0077,1.387
13194.00,7.432006,25.03509,-0.000174,24.017536,-0.0077,1.387
13196.00,7.431411,25.03492,-0.000175,24.017531,-0.0078,1.387
13198.00,7.431222,25.03429,-0.000175,24.017527,-0.0077,1.387
13200.00,7.431474,25.03367,-0.000176,24.017428,-0.0077,1.387
13202.00,7.430985,25.03400,-0.000176,24.017433,-0.0077,1.387
13204.00,7.430254,25.03364,-0.000177,24.017848,-0.0077,1.387
13206.00,7.430711,25.03390,-0.000176,24.017145,-0.0077,1.387
@22,12.0000,24.0
13208.00,7.429774,25.03410,-0.000175,24.017429,-0.0077,1.387
13210.00,7.423162,25.03446,-0.000176,24.016900,-0.0077,1.387
13212.00,7.414253,25.03490,-0.000175,24.017473,-0.0077,1.387
13214.00,7.407290,25.03500,-0.000175,24.017192,-0.0077,1.387
13216.00,7.400957,25.03491,-0.000175,24.017631,-0.0077,1.386
13218.00,7.396452,25.03504,-0.000174,24.017429,-0.0077,1.387
13220.00,7.393181,25.03491,-0.000175,24.017699,-0.0077,1.388
13222.00,7.390751,25.03500,-0.000176,24.017408,-0.0077,1.388
13224.00,7.388048,25.03473,-0.000176,24.017279,-0.0077,1.388
13226.00,7.385675,25.03477,-0.000175,24.018095,-0.0077,1.388
13228.00,7.383720,25.03500,-0.000176,24.017750,-0.0077,1.388
13230.00,7.381039,25.03513,-0.000176,24.017777,-0.0078,1.388
13232.00,7.379965,25.03453,-0.000177,24.017357,-0.0078,1.389
13234.00,7.385563,25.03487,-0.000177,24.017315,-0.0078,1.389
13236.00,7.391537,25.03553,-0.000176,24.017435,-0.0077,1.389
13238.00,7.396731,25.03535,-0.000177,24.017515,-0.0077,1.390
13240.00,7.401231,25.03515,-0.000177,24.017397,-0.0077,1.390
13242.00,7.404752,25.03456,-0.000177,24.016951,-0.0078,1.388
13244.00,7.406259,25.03460,-0.000177,24.017205,-0.0077,1.388
13246.00,7.408867,25.03456,-0.000175,24.018113,-0.0078,1.388
13248.00,7.410148,25.03488,-0.000174,24.017221,-0.0077,1.387
13250.00,7.411677,25.03456,-0.000174,24.016557,-0.0078,1.387
13252.00,7.414358,25.03402,-0.000175,24.016717,-0.0078,1.387
[truncated: 53,532 more chars]
