# Supplementary material for: Hormonal steroids induce multidrug resistance and stress response genes in Neisseria gonorrhoeae by binding to MtrR
Source: Nat Commun. 2024 Feb 7;15:1153. doi: 10.1038/s41467-024-45195-1 (PMC10850145; doi:10.1038/s41467-024-45195-1)
Supplement: Supplementary file 6 — Source Data [file 41467_2024_45195_MOESM6_ESM.zip › Source Data/ITC/D171A/2TMtrRD171A2022Aug25.itc]

$ITC
$ 25 
$NOT
$ 25 
$ 600 
$ 199 
$ 8 
$ 2 
$ADCGainCode:  3 
$True,True,True
$ 2 , 4 , 600 , 2 
$ 12 , 24 , 600 , 2 
$ 12 , 24 , 600 , 2 
$ 12 , 24 , 600 , 2 
$ 12 , 24 , 600 , 2 
$ 12 , 24 , 600 , 2 
$ 12 , 24 , 600 , 2 
$ 12 , 24 , 600 , 2 
$ 12 , 24 , 600 , 2 
$ 12 , 24 , 600 , 2 
$ 12 , 24 , 600 , 2 
$ 12 , 24 , 600 , 2 
$ 12 , 24 , 600 , 2 
$ 12 , 24 , 600 , 2 
$ 12 , 24 , 600 , 2 
$ 12 , 24 , 600 , 2 
$ 12 , 24 , 600 , 2 
$ 12 , 24 , 600 , 2 
$ 12 , 24 , 600 , 2 
$ 12 , 24 , 600 , 2 
$ 12 , 24 , 600 , 2 
$ 12 , 24 , 600 , 2 
$ 12 , 24 , 600 , 2 
$ 12 , 24 , 600 , 2 
$ 12 , 24 , 600 , 2 
# 0 
# 0.5 
# 0.02 
# 1.436 
# 25 
# 29.0035 
# 14.64618 
?
% VPITC03.11.1013
% 1.436 
% 29.0035 
%-1.310173 , 100.568017 
%-0.021015 , 96.054492 
% 0.2232 
% 127.69 , 127.96 
% 1 , 80 
% 0.018449 , 0.054871 
% 0 , 8 
% 0 , 18 
% 104422       319212 
% 101.8 
% 260 , 310 , 470 , 530 
% 0.08777 ,-0.00347 , 0.0000197388 ,-0.0000000384634 , 0.000000000436023 
% VPViewer2000 Ver: 1.40.0
@0
2.00,7.549294,25.22470,0.000036,24.039777,0.0005,1.497
4.00,7.549483,25.22486,0.000037,24.039475,0.0005,1.496
6.00,7.549657,25.22485,0.000037,24.040319,0.0005,1.496
8.00,7.549603,25.22511,0.000038,24.040288,0.0005,1.496
10.00,7.549811,25.22296,0.000037,24.040265,0.0005,1.496
12.00,7.550672,25.22415,0.000036,24.039994,0.0005,1.496
14.00,7.550458,25.22411,0.000036,24.040412,0.0005,1.496
16.00,7.550326,25.22465,0.000036,24.039748,0.0004,1.496
18.00,7.548972,25.22349,0.000036,24.040066,0.0004,1.496
20.00,7.547469,25.22321,0.000038,24.040246,0.0005,1.495
22.00,7.546423,25.22328,0.000038,24.039955,0.0005,1.496
24.00,7.545859,25.22388,0.000038,24.039794,0.0005,1.496
26.00,7.544982,25.22358,0.000038,24.040368,0.0005,1.496
28.00,7.545178,25.22307,0.000038,24.040515,0.0005,1.496
30.00,7.545447,25.22365,0.000037,24.040628,0.0005,1.497
32.00,7.544451,25.22345,0.000036,24.040305,0.0005,1.496
34.00,7.544105,25.22477,0.000036,24.040119,0.0005,1.496
36.00,7.543996,25.22413,0.000037,24.039997,0.0005,1.496
38.00,7.543603,25.22394,0.000036,24.040092,0.0005,1.496
40.00,7.544313,25.22387,0.000036,24.039886,0.0005,1.497
42.00,7.544778,25.22378,0.000037,24.039895,0.0005,1.497
44.00,7.544548,25.22443,0.000037,24.040126,0.0005,1.496
46.00,7.544316,25.22389,0.000036,24.040245,0.0005,1.496
48.00,7.543681,25.22401,0.000036,24.040188,0.0005,1.496
50.00,7.543238,25.22349,0.000037,24.040252,0.0005,1.496
52.00,7.542886,25.22267,0.000037,24.039944,0.0005,1.497
54.00,7.543091,25.22249,0.000037,24.040105,0.0005,1.497
56.00,7.542064,25.22322,0.000038,24.040859,0.0005,1.496
58.00,7.542309,25.22253,0.000037,24.040539,0.0005,1.496
60.00,7.542005,25.22269,0.000035,24.039543,0.0005,1.497
62.00,7.541580,25.22269,0.000037,24.040363,0.0005,1.496
64.00,7.541295,25.22239,0.000037,24.040354,0.0005,1.496
66.00,7.541511,25.22197,0.000036,24.039930,0.0005,1.497
68.00,7.540696,25.22331,0.000036,24.040139,0.0005,1.496
70.00,7.540088,25.22313,0.000036,24.040037,0.0005,1.497
72.00,7.540427,25.22377,0.000036,24.039379,0.0005,1.497
74.00,7.540764,25.22422,0.000036,24.040072,0.0005,1.496
76.00,7.540986,25.22515,0.000037,24.040350,0.0005,1.497
78.00,7.540477,25.22498,0.000037,24.040810,0.0005,1.496
80.00,7.540213,25.22463,0.000039,24.039614,0.0005,1.496
82.00,7.540206,25.22371,0.000039,24.040361,0.0005,1.497
84.00,7.539386,25.22360,0.000037,24.039812,0.0005,1.497
86.00,7.538745,25.22298,0.000037,24.040012,0.0005,1.496
88.00,7.538404,25.22227,0.000037,24.040625,0.0005,1.497
90.00,7.538322,25.22173,0.000037,24.039686,0.0005,1.497
92.00,7.537601,25.22226,0.000037,24.040585,0.0004,1.497
94.00,7.537243,25.22230,0.000037,24.039815,0.0005,1.496
96.00,7.536861,25.22232,0.000036,24.039306,0.0005,1.496
98.00,7.536472,25.22274,0.000036,24.039686,0.0005,1.497
100.00,7.537490,25.22305,0.000037,24.040375,0.0004,1.497
102.00,7.538194,25.22311,0.000037,24.040283,0.0005,1.497
104.00,7.537987,25.22312,0.000037,24.040530,0.0005,1.497
106.00,7.537296,25.22287,0.000039,24.040581,0.0004,1.496
108.00,7.536469,25.22369,0.000038,24.040014,0.0005,1.497
110.00,7.536267,25.22369,0.000037,24.040923,0.0005,1.496
112.00,7.536737,25.22316,0.000037,24.040579,0.0005,1.497
114.00,7.536232,25.22289,0.000037,24.040334,0.0005,1.497
116.00,7.536095,25.22326,0.000036,24.040655,0.0005,1.497
118.00,7.536024,25.22296,0.000037,24.039732,0.0005,1.497
120.00,7.535462,25.22246,0.000036,24.039817,0.0005,1.497
122.00,7.534633,25.22298,0.000036,24.039710,0.0005,1.497
124.00,7.534414,25.22303,0.000037,24.040586,0.0005,1.496
126.00,7.534264,25.22323,0.000037,24.040145,0.0005,1.497
128.00,7.534130,25.22265,0.000036,24.040126,0.0005,1.497
130.00,7.534170,25.22267,0.000036,24.040023,0.0005,1.498
132.00,7.535226,25.22222,0.000036,24.039546,0.0005,1.497
134.00,7.535031,25.22187,0.000037,24.040132,0.0005,1.497
136.00,7.534951,25.22197,0.000036,24.040455,0.0004,1.497
138.00,7.534253,25.22175,0.000037,24.039890,0.0005,1.496
140.00,7.533501,25.22232,0.000037,24.040225,0.0005,1.497
142.00,7.532170,25.22269,0.000037,24.040457,0.0005,1.496
144.00,7.531263,25.22366,0.000037,24.040166,0.0005,1.497
146.00,7.531086,25.22352,0.000037,24.039644,0.0005,1.497
148.00,7.530835,25.22317,0.000037,24.039899,0.0005,1.497
150.00,7.530321,25.22385,0.000036,24.039926,0.0005,1.497
152.00,7.529514,25.22397,0.000036,24.040423,0.0005,1.497
154.00,7.529167,25.22350,0.000038,24.040532,0.0005,1.497
156.00,7.528365,25.22294,0.000037,24.039728,0.0005,1.497
158.00,7.527949,25.22256,0.000037,24.039726,0.0005,1.497
160.00,7.528274,25.22233,0.000036,24.039659,0.0005,1.497
162.00,7.528256,25.22234,0.000037,24.040214,0.0005,1.497
164.00,7.528294,25.22124,0.000037,24.039054,0.0005,1.497
166.00,7.528238,25.22205,0.000037,24.039926,0.0005,1.497
168.00,7.527972,25.22203,0.000037,24.040148,0.0005,1.497
170.00,7.527974,25.22133,0.000037,24.040650,0.0005,1.497
172.00,7.527884,25.22118,0.000036,24.040232,0.0005,1.497
174.00,7.528328,25.22127,0.000038,24.040006,0.0005,1.496
176.00,7.529212,25.22070,0.000037,24.039924,0.0005,1.497
178.00,7.528460,25.22142,0.000037,24.039432,0.0005,1.497
180.00,7.529119,25.22177,0.000037,24.040057,0.0004,1.497
182.00,7.529001,25.22309,0.000037,24.039379,0.0005,1.498
184.00,7.528484,25.22275,0.000037,24.040465,0.0005,1.497
186.00,7.527775,25.22213,0.000036,24.039855,0.0005,1.497
188.00,7.527763,25.22332,0.000037,24.039688,0.0004,1.498
190.00,7.526436,25.22328,0.000036,24.040399,0.0005,1.497
192.00,7.526897,25.22468,0.000038,24.039764,0.0005,1.497
194.00,7.527003,25.22479,0.000036,24.039963,0.0005,1.497
196.00,7.526046,25.22394,0.000036,24.040261,0.0005,1.497
198.00,7.525417,25.22353,0.000036,24.040910,0.0005,1.497
200.00,7.524530,25.22380,0.000038,24.040234,0.0005,1.497
202.00,7.524139,25.22347,0.000036,24.040248,0.0005,1.498
204.00,7.525415,25.22332,0.000036,24.040495,0.0005,1.498
206.00,7.526590,25.22446,0.000035,24.040306,0.0005,1.498
208.00,7.526653,25.22418,0.000036,24.040026,0.0005,1.497
210.00,7.525481,25.22354,0.000038,24.039810,0.0005,1.497
212.00,7.525000,25.22372,0.000037,24.040132,0.0005,1.498
214.00,7.525344,25.22416,0.000036,24.039955,0.0005,1.497
216.00,7.525497,25.22432,0.000036,24.040145,0.0005,1.497
218.00,7.525095,25.22480,0.000035,24.039859,0.0005,1.497
220.00,7.525371,25.22567,0.000037,24.040294,0.0005,1.498
222.00,7.525747,25.22521,0.000037,24.039624,0.0005,1.497
224.00,7.525361,25.22449,0.000035,24.040339,0.0005,1.498
226.00,7.524596,25.22388,0.000036,24.040737,0.0005,1.498
228.00,7.524235,25.22377,0.000036,24.039297,0.0005,1.498
230.00,7.522571,25.22436,0.000036,24.040001,0.0005,1.498
232.00,7.521278,25.22376,0.000038,24.040745,0.0005,1.498
234.00,7.520954,25.22440,0.000037,24.040126,0.0005,1.498
236.00,7.521569,25.22466,0.000038,24.039421,0.0005,1.497
238.00,7.521899,25.22479,0.000038,24.039623,0.0005,1.498
240.00,7.521668,25.22491,0.000037,24.040725,0.0005,1.497
242.00,7.521149,25.22536,0.000037,24.040328,0.0005,1.497
244.00,7.520486,25.22472,0.000036,24.040203,0.0005,1.498
246.00,7.519978,25.22422,0.000036,24.040019,0.0005,1.498
248.00,7.520125,25.22501,0.000036,24.040283,0.0005,1.498
250.00,7.520118,25.22518,0.000037,24.040137,0.0004,1.497
252.00,7.519437,25.22387,0.000037,24.040865,0.0005,1.498
254.00,7.519476,25.22407,0.000036,24.040352,0.0005,1.498
256.00,7.520260,25.22464,0.000035,24.040250,0.0005,1.499
258.00,7.519714,25.22413,0.000037,24.040252,0.0005,1.498
260.00,7.518702,25.22313,0.000037,24.039681,0.0005,1.498
262.00,7.518202,25.22310,0.000038,24.039563,0.0005,1.497
264.00,7.518183,25.22364,0.000038,24.039315,0.0005,1.498
266.00,7.519008,25.22393,0.000037,24.039904,0.0005,1.498
268.00,7.519979,25.22384,0.000038,24.040868,0.0005,1.498
270.00,7.519998,25.22406,0.000037,24.039510,0.0005,1.498
272.00,7.520329,25.22473,0.000036,24.039886,0.0005,1.498
274.00,7.519137,25.22438,0.000035,24.040255,0.0005,1.498
276.00,7.519088,25.22438,0.000036,24.039603,0.0005,1.498
278.00,7.518957,25.22453,0.000037,24.040212,0.0005,1.498
280.00,7.518554,25.22479,0.000037,24.040032,0.0005,1.497
282.00,7.518294,25.22440,0.000038,24.040343,0.0005,1.498
284.00,7.518228,25.22457,0.000038,24.040385,0.0005,1.498
286.00,7.517802,25.22438,0.000037,24.039684,0.0005,1.498
288.00,7.517343,25.22443,0.000037,24.040726,0.0005,1.498
290.00,7.516676,25.22429,0.000038,24.040135,0.0005,1.498
292.00,7.517239,25.22439,0.000037,24.039701,0.0005,1.499
294.00,7.518189,25.22387,0.000037,24.040610,0.0005,1.498
296.00,7.517325,25.22417,0.000036,24.040410,0.0005,1.497
298.00,7.516181,25.22379,0.000036,24.040483,0.0005,1.498
300.00,7.515658,25.22418,0.000036,24.040592,0.0005,1.499
302.00,7.516303,25.22421,0.000036,24.039808,0.0005,1.498
304.00,7.516900,25.22416,0.000037,24.040039,0.0005,1.498
306.00,7.516868,25.22363,0.000037,24.039548,0.0005,1.497
308.00,7.516001,25.22375,0.000038,24.040350,0.0005,1.497
310.00,7.514495,25.22441,0.000037,24.040459,0.0005,1.498
312.00,7.514076,25.22482,0.000037,24.040826,0.0005,1.498
314.00,7.513542,25.22343,0.000037,24.039932,0.0005,1.498
316.00,7.513700,25.22317,0.000037,24.040157,0.0005,1.498
318.00,7.514332,25.22479,0.000037,24.039894,0.0005,1.498
320.00,7.514545,25.22487,0.000036,24.039246,0.0005,1.498
322.00,7.513834,25.22412,0.000036,24.039766,0.0005,1.498
324.00,7.513092,25.22473,0.000035,24.039668,0.0005,1.498
326.00,7.512059,25.22416,0.000035,24.039957,0.0005,1.498
328.00,7.512186,25.22402,0.000036,24.040154,0.0005,1.498
330.00,7.512211,25.22452,0.000036,24.039899,0.0005,1.498
332.00,7.512106,25.22534,0.000037,24.039932,0.0005,1.498
334.00,7.512199,25.22595,0.000037,24.040443,0.0005,1.498
336.00,7.512673,25.22521,0.000037,24.040568,0.0005,1.498
338.00,7.512155,25.22425,0.000037,24.040265,0.0005,1.498
340.00,7.511824,25.22474,0.000037,24.039917,0.0005,1.498
342.00,7.512089,25.22432,0.000038,24.039823,0.0005,1.497
344.00,7.511883,25.22434,0.000038,24.040359,0.0005,1.498
346.00,7.511607,25.22448,0.000037,24.040203,0.0005,1.498
348.00,7.512095,25.22432,0.000036,24.039664,0.0005,1.498
350.00,7.511945,25.22345,0.000037,24.040032,0.0005,1.499
352.00,7.511235,25.22363,0.000037,24.040586,0.0005,1.498
354.00,7.510796,25.22441,0.000037,24.039681,0.0005,1.498
356.00,7.510122,25.22399,0.000036,24.039490,0.0005,1.498
358.00,7.510094,25.22375,0.000036,24.040597,0.0005,1.498
360.00,7.510081,25.22353,0.000037,24.040110,0.0005,1.498
362.00,7.510257,25.22409,0.000036,24.039924,0.0005,1.498
364.00,7.509745,25.22470,0.000037,24.040225,0.0005,1.498
366.00,7.510247,25.22380,0.000038,24.039648,0.0005,1.499
368.00,7.511094,25.22393,0.000036,24.040401,0.0005,1.498
370.00,7.510141,25.22372,0.000037,24.039632,0.0005,1.498
372.00,7.508961,25.22313,0.000036,24.039992,0.0005,1.498
374.00,7.509003,25.22281,0.000036,24.040286,0.0005,1.498
376.00,7.508976,25.22264,0.000036,24.039861,0.0005,1.498
378.00,7.509590,25.22276,0.000038,24.040206,0.0005,1.498
380.00,7.509637,25.22365,0.000037,24.040044,0.0005,1.498
382.00,7.508975,25.22397,0.000037,24.039912,0.0005,1.499
384.00,7.508073,25.22458,0.000037,24.039684,0.0005,1.499
386.00,7.507734,25.22424,0.000036,24.040157,0.0005,1.499
388.00,7.507586,25.22413,0.000036,24.039915,0.0005,1.498
390.00,7.506609,25.22451,0.000037,24.040101,0.0005,1.498
392.00,7.506783,25.22511,0.000037,24.040279,0.0005,1.498
394.00,7.506803,25.22540,0.000037,24.040565,0.0005,1.498
396.00,7.507036,25.22552,0.000037,24.039879,0.0005,1.499
398.00,7.506848,25.22498,0.000037,24.040305,0.0005,1.499
400.00,7.506617,25.22469,0.000037,24.040179,0.0005,1.498
402.00,7.507165,25.22577,0.000036,24.039930,0.0005,1.498
404.00,7.507346,25.22635,0.000037,24.040332,0.0005,1.498
406.00,7.507155,25.22605,0.000038,24.039972,0.0005,1.498
408.00,7.506836,25.22585,0.000036,24.040292,0.0005,1.498
410.00,7.506428,25.22530,0.000037,24.040377,0.0005,1.499
412.00,7.505681,25.22543,0.000038,24.039994,0.0005,1.499
414.00,7.505503,25.22540,0.000037,24.040019,0.0005,1.498
416.00,7.505622,25.22529,0.000036,24.040210,0.0005,1.499
418.00,7.504661,25.22583,0.000038,24.040281,0.0005,1.499
420.00,7.505096,25.22535,0.000037,24.040425,0.0005,1.498
422.00,7.505745,25.22484,0.000037,24.039561,0.0005,1.499
424.00,7.505610,25.22444,0.000036,24.039977,0.0005,1.499
426.00,7.505813,25.22390,0.000036,24.039948,0.0005,1.499
428.00,7.505099,25.22400,0.000037,24.040435,0.0005,1.498
430.00,7.505104,25.22421,0.000038,24.040050,0.0005,1.499
432.00,7.504202,25.22339,0.000037,24.039746,0.0005,1.499
434.00,7.503459,25.22261,0.000036,24.040039,0.0004,1.498
436.00,7.502520,25.22246,0.000038,24.040455,0.0004,1.498
438.00,7.502049,25.22299,0.000038,24.040385,0.0004,1.499
440.00,7.501821,25.22262,0.000038,24.040379,0.0005,1.499
442.00,7.501899,25.22334,0.000038,24.040308,0.0005,1.499
444.00,7.501614,25.22262,0.000037,24.040457,0.0005,1.499
446.00,7.503160,25.22301,0.000037,24.039703,0.0005,1.499
448.00,7.503425,25.22375,0.000036,24.040004,0.0005,1.499
450.00,7.502609,25.22401,0.000037,24.039979,0.0005,1.499
452.00,7.502195,25.22427,0.000038,24.040255,0.0005,1.499
454.00,7.502224,25.22244,0.000038,24.039579,0.0005,1.499
456.00,7.503455,25.22358,0.000036,24.040325,0.0005,1.499
458.00,7.503076,25.22392,0.000036,24.040215,0.0005,1.499
460.00,7.502693,25.22351,0.000037,24.039803,0.0005,1.499
462.00,7.502210,25.22316,0.000037,24.040281,0.0005,1.499
464.00,7.501788,25.22310,0.000036,24.040546,0.0005,1.499
466.00,7.502096,25.22302,0.000036,24.040386,0.0005,1.499
468.00,7.502823,25.22387,0.000037,24.039950,0.0005,1.499
470.00,7.502211,25.22378,0.000037,24.040279,0.0005,1.499
472.00,7.501383,25.22429,0.000036,24.040092,0.0005,1.499
474.00,7.500817,25.22403,0.000036,24.039964,0.0005,1.499
476.00,7.501083,25.22406,0.000036,24.040483,0.0005,1.499
478.00,7.501205,25.22370,0.000036,24.040392,0.0005,1.499
480.00,7.501159,25.22384,0.000036,24.039586,0.0005,1.499
482.00,7.501096,25.22400,0.000037,24.039795,0.0005,1.499
484.00,7.499738,25.22393,0.000038,24.040348,0.0005,1.499
486.00,7.499246,25.22325,0.000037,24.040665,0.0005,1.499
488.00,7.499444,25.22390,0.000037,24.040048,0.0005,1.499
490.00,7.500108,25.22400,0.000037,24.040495,0.0005,1.500
492.00,7.499824,25.22415,0.000036,24.040692,0.0005,1.499
494.00,7.499699,25.22347,0.000036,24.040948,0.0005,1.499
496.00,7.499393,25.22317,0.000036,24.040506,0.0005,1.499
498.00,7.499256,25.22301,0.000037,24.040694,0.0005,1.498
500.00,7.499646,25.22214,0.000037,24.040950,0.0005,1.499
502.00,7.498790,25.22175,0.000036,24.040050,0.0005,1.499
504.00,7.499751,25.22165,0.000037,24.040412,0.0005,1.498
506.00,7.499555,25.22204,0.000038,24.040357,0.0005,1.499
508.00,7.498998,25.22297,0.000038,24.040283,0.0004,1.499
510.00,7.498129,25.22283,0.000038,24.040732,0.0005,1.499
512.00,7.497028,25.22230,0.000038,24.040630,0.0005,1.499
514.00,7.496301,25.22249,0.000036,24.040608,0.0005,1.499
516.00,7.495740,25.22203,0.000037,24.040739,0.0005,1.499
518.00,7.496865,25.22240,0.000037,24.040446,0.0005,1.499
520.00,7.496701,25.22227,0.000037,24.040321,0.0005,1.500
522.00,7.495963,25.22287,0.000037,24.041005,0.0005,1.499
524.00,7.496181,25.22338,0.000037,24.040285,0.0005,1.499
526.00,7.497095,25.22328,0.000037,24.039577,0.0005,1.500
528.00,7.498205,25.22284,0.000037,24.040283,0.0005,1.499
530.00,7.497792,25.22243,0.000037,24.040132,0.0005,1.499
532.00,7.496818,25.22218,0.000036,24.040954,0.0005,1.499
534.00,7.496846,25.22244,0.000037,24.040415,0.0005,1.499
536.00,7.497069,25.22250,0.000037,24.040950,0.0005,1.499
538.00,7.496167,25.22254,0.000037,24.039906,0.0005,1.498
540.00,7.495889,25.22328,0.000038,24.040314,0.0005,1.499
542.00,7.495750,25.22275,0.000038,24.040550,0.0005,1.499
544.00,7.495722,25.22290,0.000038,24.040381,0.0005,1.499
546.00,7.496121,25.22362,0.000037,24.040186,0.0005,1.499
548.00,7.495661,25.22330,0.000037,24.040308,0.0005,1.499
550.00,7.496074,25.22396,0.000036,24.040285,0.0005,1.499
552.00,7.496809,25.22441,0.000038,24.040943,0.0005,1.499
554.00,7.497027,25.22397,0.000037,24.040346,0.0005,1.500
556.00,7.496903,25.22356,0.000036,24.040021,0.0005,1.499
558.00,7.495862,25.22301,0.000037,24.040057,0.0005,1.499
560.00,7.496143,25.22332,0.000038,24.039101,0.0005,1.499
562.00,7.496626,25.22310,0.000037,24.040015,0.0005,1.499
564.00,7.495424,25.22343,0.000037,24.040265,0.0005,1.499
566.00,7.494819,25.22451,0.000037,24.041486,0.0005,1.499
568.00,7.495324,25.22435,0.000037,24.039970,0.0005,1.499
570.00,7.495350,25.22398,0.000038,24.040454,0.0005,1.499
572.00,7.494062,25.22410,0.000037,24.040083,0.0005,1.499
574.00,7.493135,25.22308,0.000037,24.040361,0.0005,1.499
576.00,7.492446,25.22340,0.000038,24.040841,0.0005,1.499
578.00,7.493319,25.22329,0.000038,24.040126,0.0005,1.499
580.00,7.494200,25.22345,0.000038,24.039601,0.0005,1.499
582.00,7.492990,25.22352,0.000036,24.040492,0.0005,1.500
584.00,7.492292,25.22378,0.000037,24.040757,0.0005,1.499
586.00,7.492234,25.22334,0.000037,24.040037,0.0005,1.499
588.00,7.492135,25.22332,0.000037,24.040028,0.0005,1.499
590.00,7.492442,25.22287,0.000037,24.040786,0.0005,1.498
592.00,7.493101,25.22221,0.000037,24.040039,0.0005,1.499
594.00,7.492264,25.22240,0.000038,24.041028,0.0005,1.499
596.00,7.492184,25.22214,0.000038,24.040795,0.0005,1.499
598.00,7.492601,25.22194,0.000036,24.040143,0.0005,1.500
600.00,7.491969,25.22266,0.000037,24.040388,0.0005,1.500
@1,2.0000,4.0
602.00,7.492698,25.22235,0.000038,24.040879,0.0005,1.499
604.00,7.493196,25.22158,0.000038,24.040839,0.0005,1.500
606.00,7.493487,25.22341,0.000037,24.040041,0.0005,1.499
608.00,7.493627,25.22420,0.000037,24.040712,0.0005,1.499
610.00,7.493426,25.22393,0.000038,24.040588,0.0005,1.500
612.00,7.492942,25.22326,0.000039,24.040666,0.0005,1.500
614.00,7.491516,25.22301,0.000037,24.039692,0.0005,1.499
616.00,7.491612,25.22359,0.000038,24.040623,0.0004,1.499
618.00,7.491873,25.22314,0.000038,24.040399,0.0005,1.500
620.00,7.491251,25.22279,0.000037,24.040339,0.0005,1.499
622.00,7.490949,25.22194,0.000037,24.040652,0.0005,1.499
624.00,7.490782,25.22285,0.000037,24.039801,0.0005,1.499
626.00,7.491055,25.22323,0.000038,24.040415,0.0005,1.499
628.00,7.491206,25.22321,0.000037,24.039884,0.0005,1.500
630.00,7.490306,25.22330,0.000037,24.039801,0.0005,1.500
632.00,7.489973,25.22214,0.000037,24.040015,0.0005,1.499
634.00,7.489884,25.22205,0.000038,24.040272,0.0005,1.499
636.00,7.488924,25.22217,0.000037,24.040634,0.0005,1.500
638.00,7.489234,25.22168,0.000037,24.040470,0.0005,1.499
640.00,7.489963,25.22202,0.000037,24.040583,0.0005,1.499
642.00,7.489747,25.22162,0.000038,24.040446,0.0005,1.499
644.00,7.489708,25.22164,0.000037,24.040315,0.0005,1.500
646.00,7.488918,25.22191,0.000038,24.040024,0.0005,1.499
648.00,7.488491,25.22133,0.000037,24.040328,0.0005,1.499
650.00,7.487916,25.22145,0.000037,24.040714,0.0005,1.500
652.00,7.488279,25.22170,0.000036,24.040257,0.0005,1.499
654.00,7.489277,25.22190,0.000036,24.040606,0.0005,1.499
656.00,7.488926,25.22194,0.000038,24.041045,0.0005,1.499
658.00,7.488346,25.22335,0.000039,24.040892,0.0005,1.499
660.00,7.488148,25.22361,0.000038,24.039810,0.0006,1.500
662.00,7.488012,25.22336,0.000037,24.040577,0.0005,1.500
664.00,7.487213,25.22250,0.000037,24.040550,0.0005,1.500
666.00,7.487284,25.22224,0.000038,24.040663,0.0005,1.500
668.00,7.487440,25.22261,0.000037,24.040754,0.0005,1.499
670.00,7.487542,25.22311,0.000037,24.040415,0.0005,1.500
672.00,7.487375,25.22252,0.000038,24.039854,0.0005,1.499
674.00,7.486619,25.22313,0.000038,24.040712,0.0005,1.500
676.00,7.487163,25.22342,0.000038,24.039501,0.0005,1.500
678.00,7.487382,25.22352,0.000038,24.041203,0.0005,1.499
680.00,7.487274,25.22429,0.000037,24.040405,0.0005,1.499
682.00,7.487247,25.22476,0.000038,24.040188,0.0005,1.500
684.00,7.487264,25.22403,0.000038,24.040365,0.0005,1.500
686.00,7.487037,25.22501,0.000038,24.040383,0.0006,1.500
688.00,7.486356,25.22480,0.000037,24.041146,0.0005,1.499
690.00,7.486648,25.22523,0.000038,24.040734,0.0005,1.500
692.00,7.487384,25.22471,0.000038,24.041014,0.0005,1.499
694.00,7.487188,25.22555,0.000038,24.040030,0.0005,1.499
696.00,7.486211,25.22539,0.000038,24.040572,0.0005,1.500
698.00,7.486660,25.22448,0.000039,24.040948,0.0005,1.500
700.00,7.486948,25.22467,0.000038,24.040434,0.0005,1.500
702.00,7.485933,25.22425,0.000037,24.040643,0.0005,1.499
704.00,7.486217,25.22467,0.000036,24.040117,0.0005,1.500
706.00,7.486484,25.22360,0.000037,24.040388,0.0005,1.500
708.00,7.486764,25.22338,0.000037,24.040510,0.0005,1.499
710.00,7.486501,25.22401,0.000037,24.040450,0.0005,1.500
712.00,7.486373,25.22365,0.000038,24.039754,0.0005,1.500
714.00,7.486306,25.22401,0.000039,24.041206,0.0005,1.500
716.00,7.485132,25.22456,0.000037,24.040526,0.0005,1.500
718.00,7.485014,25.22448,0.000037,24.041048,0.0005,1.500
720.00,7.485495,25.22353,0.000037,24.040575,0.0005,1.499
722.00,7.485038,25.22429,0.000038,24.039788,0.0005,1.499
724.00,7.482955,25.22398,0.000037,24.040675,0.0005,1.499
726.00,7.483036,25.22338,0.000038,24.040232,0.0005,1.500
728.00,7.482649,25.22349,0.000037,24.039604,0.0005,1.500
730.00,7.482649,25.22311,0.000039,24.040077,0.0005,1.500
732.00,7.483362,25.22293,0.000039,24.040975,0.0005,1.500
734.00,7.483674,25.22220,0.000039,24.040986,0.0005,1.500
736.00,7.484473,25.22251,0.000037,24.040052,0.0005,1.500
738.00,7.483904,25.22285,0.000038,24.039592,0.0005,1.499
740.00,7.484200,25.22228,0.000038,24.040357,0.0005,1.500
742.00,7.484044,25.22278,0.000038,24.040455,0.0005,1.500
744.00,7.484189,25.22290,0.000037,24.039572,0.0005,1.500
746.00,7.484667,25.22356,0.000037,24.040888,0.0005,1.500
748.00,7.483744,25.22341,0.000037,24.040726,0.0005,1.500
750.00,7.483562,25.22225,0.000036,24.040637,0.0005,1.500
752.00,7.483944,25.22270,0.000036,24.040132,0.0005,1.500
754.00,7.484249,25.22273,0.000039,24.040274,0.0005,1.499
756.00,7.483304,25.22302,0.000038,24.040666,0.0005,1.501
758.00,7.483217,25.22328,0.000037,24.039752,0.0005,1.500
760.00,7.483723,25.22316,0.000037,24.039844,0.0005,1.500
762.00,7.483083,25.22295,0.000038,24.039986,0.0005,1.500
764.00,7.482605,25.22307,0.000038,24.041299,0.0005,1.500
766.00,7.482877,25.22328,0.000037,24.040681,0.0005,1.499
768.00,7.482137,25.22303,0.000038,24.040210,0.0005,1.500
770.00,7.481753,25.22295,0.000039,24.040894,0.0005,1.500
772.00,7.480561,25.22277,0.000037,24.039519,0.0005,1.500
774.00,7.480352,25.22308,0.000038,24.040234,0.0005,1.499
776.00,7.481277,25.22417,0.000037,24.040668,0.0005,1.500
778.00,7.482052,25.22450,0.000037,24.040379,0.0005,1.500
780.00,7.481792,25.22375,0.000038,24.040548,0.0005,1.500
782.00,7.481229,25.22376,0.000037,24.040521,0.0005,1.500
784.00,7.481542,25.22407,0.000038,24.040283,0.0005,1.500
786.00,7.480556,25.22444,0.000038,24.039906,0.0005,1.500
788.00,7.480920,25.22436,0.000038,24.040463,0.0005,1.500
790.00,7.480576,25.22340,0.000037,24.039830,0.0005,1.500
792.00,7.479896,25.22428,0.000037,24.040306,0.0005,1.500
794.00,7.479235,25.22339,0.000037,24.040430,0.0005,1.500
796.00,7.480461,25.22350,0.000038,24.039764,0.0005,1.499
798.00,7.480453,25.22439,0.000039,24.040199,0.0005,1.500
800.00,7.480362,25.22503,0.000038,24.040050,0.0005,1.500
802.00,7.480761,25.22535,0.000037,24.039977,0.0005,1.501
804.00,7.480278,25.22466,0.000036,24.040450,0.0005,1.500
806.00,7.480978,25.22484,0.000037,24.039537,0.0005,1.500
808.00,7.480748,25.22385,0.000038,24.040792,0.0005,1.500
810.00,7.480307,25.22456,0.000037,24.040552,0.0005,1.501
812.00,7.480043,25.22548,0.000037,24.040392,0.0005,1.500
814.00,7.479931,25.22475,0.000038,24.040814,0.0005,1.500
816.00,7.480390,25.22443,0.000037,24.040628,0.0005,1.501
818.00,7.479784,25.22509,0.000036,24.040366,0.0005,1.500
820.00,7.480218,25.22411,0.000037,24.040423,0.0005,1.500
822.00,7.480700,25.22372,0.000037,24.040401,0.0005,1.501
824.00,7.479973,25.22484,0.000038,24.040310,0.0005,1.501
826.00,7.479410,25.22542,0.000037,24.041183,0.0005,1.501
828.00,7.479815,25.22490,0.000039,24.041239,0.0005,1.501
830.00,7.479651,25.22351,0.000039,24.040641,0.0005,1.500
832.00,7.479536,25.22409,0.000037,24.040330,0.0005,1.500
834.00,7.478938,25.22411,0.000039,24.040785,0.0005,1.500
836.00,7.479355,25.22460,0.000039,24.040024,0.0005,1.500
838.00,7.480043,25.22458,0.000038,24.040863,0.0005,1.500
840.00,7.479929,25.22466,0.000038,24.040750,0.0005,1.501
842.00,7.479394,25.22486,0.000039,24.040077,0.0006,1.501
844.00,7.478948,25.22491,0.000037,24.040454,0.0006,1.501
846.00,7.478896,25.22450,0.000039,24.040594,0.0005,1.501
848.00,7.478810,25.22384,0.000038,24.040779,0.0005,1.500
850.00,7.479356,25.22368,0.000038,24.041021,0.0005,1.501
852.00,7.479044,25.22370,0.000038,24.040392,0.0005,1.501
854.00,7.479095,25.22437,0.000038,24.040995,0.0005,1.500
856.00,7.479041,25.22428,0.000038,24.039641,0.0005,1.499
858.00,7.478976,25.22436,0.000039,24.040526,0.0005,1.501
860.00,7.478558,25.22357,0.000037,24.041132,0.0005,1.500
862.00,7.478600,25.22422,0.000037,24.039659,0.0005,1.500
864.00,7.478300,25.22538,0.000038,24.040914,0.0005,1.501
866.00,7.478321,25.22582,0.000037,24.040306,0.0005,1.501
868.00,7.478094,25.22579,0.000036,24.039977,0.0005,1.501
870.00,7.478628,25.22594,0.000038,24.039852,0.0005,1.501
872.00,7.478452,25.22593,0.000038,24.040828,0.0005,1.501
874.00,7.478162,25.22563,0.000038,24.040848,0.0005,1.500
876.00,7.477795,25.22548,0.000036,24.040212,0.0005,1.500
878.00,7.477871,25.22589,0.000037,24.040083,0.0005,1.500
880.00,7.477116,25.22489,0.000037,24.039737,0.0005,1.501
882.00,7.477546,25.22508,0.000037,24.040217,0.0005,1.500
884.00,7.477967,25.22487,0.000036,24.040299,0.0005,1.500
886.00,7.476862,25.22404,0.000036,24.040505,0.0005,1.501
888.00,7.476990,25.22425,0.000036,24.040677,0.0005,1.501
890.00,7.477345,25.22484,0.000037,24.039568,0.0005,1.500
892.00,7.477556,25.22457,0.000037,24.040532,0.0005,1.500
894.00,7.476770,25.22398,0.000037,24.040583,0.0005,1.500
896.00,7.475638,25.22495,0.000037,24.039543,0.0005,1.500
898.00,7.476300,25.22460,0.000036,24.039943,0.0005,1.500
900.00,7.477153,25.22489,0.000037,24.040172,0.0005,1.501
902.00,7.477177,25.22459,0.000036,24.040048,0.0005,1.501
904.00,7.476803,25.22494,0.000039,24.040426,0.0005,1.500
906.00,7.476340,25.22544,0.000039,24.040741,0.0005,1.500
908.00,7.475801,25.22483,0.000038,24.040035,0.0005,1.501
910.00,7.476288,25.22504,0.000038,24.040186,0.0005,1.500
912.00,7.476624,25.22508,0.000039,24.040321,0.0005,1.500
914.00,7.475731,25.22459,0.000039,24.040414,0.0005,1.501
916.00,7.475542,25.22510,0.000039,24.040606,0.0005,1.501
918.00,7.475231,25.22453,0.000038,24.040170,0.0005,1.501
920.00,7.475431,25.22434,0.000039,24.040245,0.0005,1.501
922.00,7.475314,25.22500,0.000037,24.039883,0.0005,1.501
924.00,7.476066,25.22600,0.000036,24.040514,0.0005,1.500
926.00,7.475912,25.22605,0.000037,24.040601,0.0005,1.500
928.00,7.475646,25.22680,0.000038,24.039639,0.0005,1.500
930.00,7.475377,25.22690,0.000038,24.039568,0.0005,1.501
932.00,7.475605,25.22688,0.000038,24.039572,0.0005,1.500
934.00,7.475640,25.22616,0.000037,24.039224,0.0005,1.500
936.00,7.475052,25.22625,0.000037,24.040110,0.0005,1.501
938.00,7.474834,25.22622,0.000038,24.040081,0.0005,1.501
940.00,7.475137,25.22590,0.000037,24.039886,0.0005,1.501
942.00,7.474994,25.22615,0.000036,24.040175,0.0005,1.501
944.00,7.475153,25.22545,0.000037,24.040601,0.0005,1.501
946.00,7.475693,25.22453,0.000037,24.040317,0.0005,1.501
948.00,7.474915,25.22551,0.000037,24.040145,0.0004,1.501
950.00,7.474559,25.22680,0.000037,24.040228,0.0005,1.501
952.00,7.474824,25.22715,0.000036,24.039832,0.0004,1.501
954.00,7.474105,25.22594,0.000037,24.040630,0.0005,1.501
956.00,7.473799,25.22532,0.000037,24.040537,0.0005,1.501
958.00,7.473786,25.22530,0.000037,24.039488,0.0005,1.501
960.00,7.473641,25.22545,0.000038,24.039584,0.0005,1.501
962.00,7.474052,25.22740,0.000035,24.040115,0.0005,1.501
964.00,7.474108,25.22667,0.000036,24.040468,0.0005,1.501
966.00,7.474955,25.22714,0.000038,24.039854,0.0005,1.501
968.00,7.475252,25.22667,0.000039,24.039490,0.0005,1.501
970.00,7.474371,25.22722,0.000037,24.040214,0.0005,1.501
972.00,7.474002,25.22696,0.000037,24.039895,0.0005,1.501
974.00,7.474579,25.22668,0.000039,24.040194,0.0005,1.501
976.00,7.474742,25.22794,0.000038,24.040601,0.0005,1.501
978.00,7.474194,25.22815,0.000037,24.040361,0.0005,1.501
980.00,7.474710,25.22791,0.000037,24.040454,0.0005,1.501
982.00,7.473408,25.22751,0.000036,24.040317,0.0005,1.500
984.00,7.472713,25.22668,0.000038,24.039624,0.0005,1.501
986.00,7.472273,25.22650,0.000038,24.039614,0.0005,1.500
988.00,7.472354,25.22712,0.000038,24.040268,0.0005,1.500
990.00,7.473547,25.22626,0.000038,24.041008,0.0005,1.502
992.00,7.474472,25.22543,0.000038,24.040235,0.0005,1.501
994.00,7.474199,25.22514,0.000038,24.040157,0.0005,1.501
996.00,7.473643,25.22594,0.000037,24.041079,0.0005,1.501
998.00,7.472150,25.22562,0.000037,24.040115,0.0005,1.501
1000.00,7.471750,25.22589,0.000038,24.041216,0.0005,1.502
1002.00,7.470685,25.22542,0.000041,24.040399,0.0005,1.501
1004.00,7.470319,25.22652,0.000037,24.040061,0.0005,1.502
1006.00,7.471593,25.22577,0.000036,24.039604,0.0005,1.501
1008.00,7.471967,25.22526,0.000038,24.040570,0.0005,1.501
1010.00,7.472055,25.22490,0.000037,24.040415,0.0005,1.501
1012.00,7.472197,25.22559,0.000039,24.039704,0.0005,1.501
1014.00,7.472654,25.22485,0.000040,24.040548,0.0005,1.501
1016.00,7.471717,25.22579,0.000038,24.040477,0.0005,1.501
1018.00,7.471521,25.22634,0.000036,24.039944,0.0005,1.501
1020.00,7.471709,25.22544,0.000037,24.040299,0.0005,1.501
1022.00,7.471491,25.22543,0.000040,24.039741,0.0005,1.501
1024.00,7.471884,25.22508,0.000040,24.040554,0.0006,1.501
1026.00,7.472531,25.22571,0.000039,24.040341,0.0005,1.501
1028.00,7.472697,25.22594,0.000037,24.038824,0.0005,1.501
1030.00,7.472216,25.22666,0.000035,24.039812,0.0005,1.501
1032.00,7.472751,25.22566,0.000037,24.040848,0.0005,1.500
1034.00,7.472455,25.22608,0.000037,24.039881,0.0005,1.501
1036.00,7.472600,25.22631,0.000038,24.040057,0.0005,1.501
1038.00,7.473202,25.22547,0.000038,24.040581,0.0005,1.501
1040.00,7.472853,25.22659,0.000036,24.039741,0.0005,1.501
1042.00,7.471642,25.22563,0.000037,24.039484,0.0005,1.501
1044.00,7.470103,25.22487,0.000039,24.039595,0.0005,1.501
1046.00,7.469535,25.22549,0.000037,24.040568,0.0005,1.502
1048.00,7.469505,25.22455,0.000039,24.040917,0.0006,1.501
1050.00,7.470103,25.22556,0.000037,24.040123,0.0005,1.501
1052.00,7.470533,25.22562,0.000039,24.040926,0.0005,1.501
1054.00,7.470682,25.22406,0.000038,24.040259,0.0005,1.502
1056.00,7.470494,25.22613,0.000036,24.040399,0.0006,1.501
1058.00,7.470368,25.22651,0.000038,24.041523,0.0005,1.502
1060.00,7.469961,25.22591,0.000039,24.040763,0.0005,1.501
1062.00,7.469381,25.22599,0.000038,24.040525,0.0005,1.501
1064.00,7.469714,25.22697,0.000037,24.040675,0.0005,1.501
1066.00,7.469591,25.22684,0.000038,24.040270,0.0005,1.501
1068.00,7.470029,25.22658,0.000038,24.039684,0.0005,1.501
1070.00,7.470951,25.22804,0.000037,24.041003,0.0005,1.501
1072.00,7.470041,25.22706,0.000038,24.040132,0.0005,1.502
1074.00,7.469854,25.22689,0.000037,24.039892,0.0005,1.502
1076.00,7.469916,25.22693,0.000037,24.040037,0.0005,1.502
1078.00,7.470222,25.22631,0.000037,24.040223,0.0005,1.502
1080.00,7.470484,25.22618,0.000037,24.040555,0.0005,1.501
1082.00,7.470972,25.22655,0.000039,24.040737,0.0005,1.501
1084.00,7.470509,25.22618,0.000038,24.040621,0.0005,1.501
1086.00,7.469478,25.22652,0.000036,24.040365,0.0005,1.502
1088.00,7.470415,25.22763,0.000037,24.040134,0.0005,1.501
1090.00,7.470558,25.22717,0.000038,24.040128,0.0005,1.501
1092.00,7.469647,25.22765,0.000037,24.039523,0.0005,1.501
1094.00,7.468746,25.22632,0.000037,24.040117,0.0005,1.501
1096.00,7.468147,25.22623,0.000036,24.039772,0.0005,1.502
1098.00,7.469357,25.22647,0.000037,24.040779,0.0005,1.501
1100.00,7.470367,25.22563,0.000038,24.041732,0.0005,1.501
1102.00,7.470453,25.22489,0.000036,24.039259,0.0005,1.502
1104.00,7.469707,25.22535,0.000037,24.039394,0.0005,1.501
1106.00,7.468251,25.22504,0.000038,24.039163,0.0005,1.502
1108.00,7.468317,25.22535,0.000037,24.039304,0.0005,1.501
1110.00,7.468200,25.22513,0.000039,24.040654,0.0005,1.501
1112.00,7.469065,25.22541,0.000038,24.040895,0.0005,1.501
1114.00,7.469147,25.22458,0.000040,24.042148,0.0005,1.501
1116.00,7.469109,25.22534,0.000038,24.040352,0.0005,1.502
1118.00,7.469049,25.22590,0.000037,24.038955,0.0005,1.501
1120.00,7.469351,25.22476,0.000039,24.041112,0.0005,1.501
1122.00,7.468822,25.22647,0.000038,24.040023,0.0005,1.502
1124.00,7.468665,25.22622,0.000038,24.040154,0.0005,1.502
1126.00,7.468299,25.22531,0.000040,24.041416,0.0005,1.502
1128.00,7.468123,25.22578,0.000039,24.040503,0.0005,1.502
1130.00,7.468969,25.22471,0.000041,24.040572,0.0005,1.502
1132.00,7.469383,25.22568,0.000039,24.040790,0.0005,1.501
1134.00,7.469148,25.22576,0.000038,24.041045,0.0005,1.502
1136.00,7.469010,25.22673,0.000039,24.040539,0.0005,1.501
1138.00,7.469033,25.22748,0.000037,24.040666,0.0005,1.502
1140.00,7.469413,25.22752,0.000037,24.040303,0.0005,1.502
1142.00,7.468772,25.22652,0.000038,24.041037,0.0005,1.502
1144.00,7.468189,25.22665,0.000040,24.041114,0.0006,1.502
1146.00,7.468425,25.22689,0.000039,24.040541,0.0005,1.502
1148.00,7.467180,25.22648,0.000037,24.038761,0.0005,1.501
1150.00,7.467796,25.22537,0.000037,24.040508,0.0005,1.502
1152.00,7.468230,25.22657,0.000037,24.040501,0.0005,1.502
1154.00,7.468362,25.22642,0.000038,24.041192,0.0005,1.502
1156.00,7.467715,25.22593,0.000037,24.040821,0.0005,1.501
1158.00,7.467615,25.22599,0.000037,24.040846,0.0005,1.501
1160.00,7.467955,25.22608,0.000038,24.040475,0.0005,1.502
1162.00,7.468023,25.22595,0.000037,24.039926,0.0005,1.502
1164.00,7.467817,25.22619,0.000035,24.040568,0.0005,1.502
1166.00,7.467158,25.22498,0.000038,24.040590,0.0005,1.502
1168.00,7.466907,25.22426,0.000040,24.041648,0.0005,1.502
1170.00,7.467487,25.22588,0.000038,24.040974,0.0005,1.502
1172.00,7.467250,25.22564,0.000037,24.041181,0.0005,1.502
1174.00,7.466949,25.22575,0.000037,24.040872,0.0005,1.502
1176.00,7.466706,25.22481,0.000038,24.040759,0.0005,1.502
1178.00,7.466838,25.22508,0.000040,24.041212,0.0005,1.501
1180.00,7.465922,25.22610,0.000037,24.040448,0.0005,1.502
1182.00,7.466245,25.22605,0.000037,24.040286,0.0005,1.503
1184.00,7.467431,25.22661,0.000037,24.040185,0.0005,1.502
1186.00,7.467771,25.22656,0.000038,24.039874,0.0005,1.501
1188.00,7.468639,25.22681,0.000038,24.040952,0.0004,1.502
1190.00,7.468150,25.22668,0.000038,24.040266,0.0005,1.503
1192.00,7.467041,25.22671,0.000038,24.040926,0.0005,1.502
1194.00,7.466579,25.22639,0.000038,24.040895,0.0005,1.501
1196.00,7.466325,25.22681,0.000037,24.039723,0.0005,1.501
1198.00,7.465945,25.22711,0.000037,24.040503,0.0005,1.502
1200.00,7.466229,25.22588,0.000039,24.040617,0.0005,1.501
@2,12.0000,24.0
1202.00,7.466417,25.22611,0.000039,24.040646,0.0005,1.502
1204.00,7.464848,25.22755,0.000036,24.039839,0.0005,1.502
1206.00,7.457407,25.22607,0.000037,24.038793,0.0005,1.502
1208.00,7.441819,25.22547,0.000038,24.041225,0.0005,1.501
1210.00,7.409272,25.22524,0.000038,24.040448,0.0005,1.500
1212.00,7.365023,25.22595,0.000037,24.040925,0.0005,1.501
1214.00,7.320504,25.22621,0.000037,24.039310,0.0005,1.502
1216.00,7.278188,25.22628,0.000035,24.038981,0.0005,1.502
1218.00,7.236396,25.22604,0.000036,24.040877,0.0005,1.503
1220.00,7.198781,25.22550,0.000036,24.040772,0.0005,1.503
1222.00,7.170178,25.22489,0.000035,24.039668,0.0005,1.503
1224.00,7.151987,25.22396,0.000037,24.040052,0.0005,1.503
1226.00,7.142925,25.22426,0.000037,24.041261,0.0005,1.503
1228.00,7.143997,25.22363,0.000037,24.040752,0.0005,1.504
1230.00,7.153216,25.22327,0.000036,24.040083,0.0005,1.504
1232.00,7.168394,25.22412,0.000035,24.039952,0.0005,1.504
1234.00,7.187154,25.22360,0.000038,24.040930,0.0005,1.503
1236.00,7.205013,25.22411,0.000036,24.040550,0.0005,1.502
1238.00,7.220842,25.22408,0.000039,24.039781,0.0005,1.503
1240.00,7.235559,25.22440,0.000040,24.039919,0.0005,1.502
1242.00,7.249852,25.22453,0.000040,24.040525,0.0005,1.502
1244.00,7.262702,25.22366,0.000039,24.043037,0.0005,1.502
1246.00,7.276174,25.22406,0.000040,24.040910,0.0005,1.502
1248.00,7.289719,25.22467,0.000039,24.040961,0.0005,1.502
1250.00,7.302326,25.22535,0.000038,24.040430,0.0005,1.502
1252.00,7.312618,25.22473,0.000040,24.041285,0.0005,1.502
1254.00,7.323126,25.22454,0.000036,24.039888,0.0005,1.502
1256.00,7.332238,25.22487,0.000036,24.037528,0.0005,1.502
1258.00,7.339587,25.22572,0.000036,24.039864,0.0005,1.502
1260.00,7.346025,25.22445,0.000039,24.042137,0.0006,1.502
1262.00,7.352889,25.22426,0.000042,24.042650,0.0006,1.501
1264.00,7.358943,25.22379,0.000043,24.041085,0.0006,1.501
1266.00,7.364604,25.22543,0.000036,24.039301,0.0005,1.501
1268.00,7.370490,25.22482,0.000037,24.038857,0.0005,1.502
1270.00,7.376063,25.22401,0.000038,24.040557,0.0005,1.502
1272.00,7.381184,25.22457,0.000039,24.041288,0.0005,1.502
1274.00,7.386638,25.22531,0.000036,24.039143,0.0005,1.501
1276.00,7.391505,25.22484,0.000035,24.038601,0.0005,1.501
1278.00,7.395523,25.22423,0.000037,24.040352,0.0005,1.502
1280.00,7.400035,25.22417,0.000037,24.041448,0.0005,1.501
1282.00,7.404173,25.22408,0.000038,24.040986,0.0005,1.502
1284.00,7.408497,25.22427,0.000038,24.041312,0.0005,1.502
1286.00,7.412283,25.22451,0.000040,24.042952,0.0005,1.501
1288.00,7.415550,25.22513,0.000038,24.040990,0.0005,1.502
1290.00,7.419412,25.22573,0.000036,24.038277,0.0005,1.502
1292.00,7.423111,25.22567,0.000039,24.041563,0.0005,1.501
1294.00,7.426608,25.22529,0.000040,24.040415,0.0005,1.501
1296.00,7.429320,25.22495,0.000039,24.040761,0.0005,1.502
1298.00,7.432905,25.22467,0.000040,24.041216,0.0005,1.502
1300.00,7.436497,25.22484,0.000037,24.041390,0.0005,1.502
1302.00,7.438546,25.22374,0.000039,24.041626,0.0005,1.502
1304.00,7.440363,25.22462,0.000038,24.042014,0.0006,1.501
1306.00,7.441803,25.22528,0.000037,24.040132,0.0005,1.501
1308.00,7.443560,25.22524,0.000037,24.039786,0.0005,1.502
1310.00,7.444944,25.22526,0.000039,24.041103,0.0005,1.502
1312.00,7.446331,25.22540,0.000039,24.042097,0.0005,1.502
1314.00,7.446405,25.22483,0.000037,24.040034,0.0005,1.502
1316.00,7.447578,25.22505,0.000038,24.040905,0.0005,1.502
1318.00,7.448886,25.22407,0.000039,24.041341,0.0005,1.502
1320.00,7.449179,25.22448,0.000038,24.040041,0.0005,1.502
1322.00,7.450328,25.22511,0.000037,24.039666,0.0005,1.502
1324.00,7.451134,25.22551,0.000036,24.038873,0.0005,1.502
1326.00,7.451972,25.22611,0.000038,24.038853,0.0005,1.502
1328.00,7.451945,25.22511,0.000039,24.040399,0.0005,1.502
1330.00,7.451886,25.22630,0.000038,24.042190,0.0005,1.502
1332.00,7.452736,25.22652,0.000038,24.041750,0.0005,1.503
1334.00,7.453046,25.22673,0.000036,24.040330,0.0005,1.502
1336.00,7.454041,25.22644,0.000035,24.039828,0.0005,1.502
1338.00,7.452829,25.22601,0.000038,24.040586,0.0005,1.501
1340.00,7.452498,25.22546,0.000037,24.039383,0.0005,1.502
1342.00,7.452010,25.22539,0.000038,24.039964,0.0005,1.502
1344.00,7.451227,25.22453,0.000041,24.040441,0.0005,1.502
1346.00,7.450979,25.22539,0.000037,24.041336,0.0006,1.503
1348.00,7.450846,25.22538,0.000039,24.041161,0.0005,1.502
1350.00,7.450495,25.22501,0.000039,24.040935,0.0005,1.501
1352.00,7.451615,25.22521,0.000037,24.038666,0.0005,1.502
1354.00,7.452392,25.22535,0.000039,24.040355,0.0005,1.502
1356.00,7.452945,25.22574,0.000038,24.040283,0.0005,1.503
1358.00,7.452375,25.22681,0.000037,24.040855,0.0005,1.502
1360.00,7.452551,25.22662,0.000039,24.040468,0.0005,1.503
1362.00,7.452368,25.22548,0.000037,24.040004,0.0005,1.502
1364.00,7.453237,25.22517,0.000038,24.040425,0.0005,1.502
1366.00,7.452428,25.22556,0.000039,24.040925,0.0005,1.502
1368.00,7.451605,25.22615,0.000039,24.040972,0.0005,1.502
1370.00,7.451426,25.22598,0.000038,24.041326,0.0005,1.503
1372.00,7.450908,25.22661,0.000037,24.040577,0.0005,1.503
1374.00,7.450716,25.22514,0.000038,24.040888,0.0005,1.502
1376.00,7.450161,25.22610,0.000036,24.040303,0.0005,1.502
1378.00,7.450476,25.22733,0.000035,24.040486,0.0005,1.502
1380.00,7.450941,25.22647,0.000036,24.039657,0.0005,1.502
1382.00,7.452127,25.22602,0.000038,24.040288,0.0005,1.502
1384.00,7.453382,25.22728,0.000038,24.041312,0.0005,1.502
1386.00,7.453474,25.22488,0.000039,24.042752,0.0005,1.502
1388.00,7.452669,25.22486,0.000039,24.042517,0.0006,1.503
1390.00,7.451772,25.22567,0.000036,24.039797,0.0005,1.502
1392.00,7.451228,25.22547,0.000036,24.038290,0.0005,1.502
1394.00,7.450886,25.22453,0.000039,24.040592,0.0005,1.502
1396.00,7.450640,25.22417,0.000037,24.040797,0.0005,1.502
1398.00,7.450984,25.22517,0.000036,24.040170,0.0005,1.502
1400.00,7.451769,25.22455,0.000036,24.040490,0.0005,1.502
1402.00,7.452947,25.22367,0.000036,24.040648,0.0005,1.503
1404.00,7.452865,25.22452,0.000037,24.039648,0.0005,1.503
1406.00,7.451464,25.22482,0.000037,24.040932,0.0005,1.502
1408.00,7.449934,25.22533,0.000037,24.041026,0.0005,1.502
1410.00,7.450136,25.22563,0.000038,24.040959,0.0005,1.502
1412.00,7.449903,25.22541,0.000038,24.040557,0.0005,1.502
1414.00,7.450163,25.22432,0.000037,24.039755,0.0005,1.502
1416.00,7.449712,25.22380,0.000038,24.040024,0.0005,1.502
1418.00,7.450073,25.22399,0.000038,24.039577,0.0005,1.502
1420.00,7.450042,25.22420,0.000038,24.040254,0.0005,1.502
1422.00,7.450474,25.22335,0.000037,24.040370,0.0005,1.502
1424.00,7.451113,25.22324,0.000037,24.040205,0.0005,1.502
1426.00,7.451361,25.22362,0.000037,24.040890,0.0005,1.502
1428.00,7.450455,25.22300,0.000038,24.040697,0.0005,1.503
1430.00,7.450490,25.22394,0.000038,24.040383,0.0005,1.502
1432.00,7.450578,25.22505,0.000037,24.039899,0.0005,1.503
1434.00,7.450924,25.22456,0.000036,24.040139,0.0005,1.502
1436.00,7.451257,25.22410,0.000038,24.040348,0.0005,1.502
1438.00,7.451941,25.22441,0.000038,24.040230,0.0005,1.502
1440.00,7.451717,25.22482,0.000037,24.040190,0.0006,1.502
1442.00,7.450835,25.22384,0.000038,24.040217,0.0005,1.502
1444.00,7.450756,25.22320,0.000039,24.040186,0.0005,1.502
1446.00,7.450552,25.22335,0.000039,24.040614,0.0005,1.502
1448.00,7.450308,25.22385,0.000038,24.040561,0.0005,1.502
1450.00,7.451267,25.22370,0.000039,24.040779,0.0005,1.501
1452.00,7.451856,25.22414,0.000038,24.039354,0.0005,1.502
1454.00,7.451389,25.22457,0.000037,24.039768,0.0005,1.502
1456.00,7.451361,25.22346,0.000038,24.040525,0.0005,1.502
1458.00,7.450892,25.22322,0.000040,24.040350,0.0005,1.502
1460.00,7.450435,25.22513,0.000038,24.040557,0.0005,1.502
1462.00,7.450009,25.22497,0.000037,24.040650,0.0005,1.502
1464.00,7.450222,25.22501,0.000038,24.040703,0.0005,1.502
1466.00,7.450532,25.22490,0.000039,24.040543,0.0005,1.502
1468.00,7.450191,25.22463,0.000037,24.040432,0.0005,1.502
1470.00,7.450183,25.22613,0.000037,24.039701,0.0005,1.501
1472.00,7.449695,25.22528,0.000038,24.040004,0.0004,1.502
1474.00,7.449093,25.22589,0.000038,24.040363,0.0006,1.502
1476.00,7.448804,25.22588,0.000039,24.040165,0.0005,1.502
1478.00,7.448175,25.22693,0.000039,24.040805,0.0005,1.502
1480.00,7.448599,25.22691,0.000037,24.040137,0.0005,1.501
1482.00,7.448562,25.22647,0.000037,24.039503,0.0005,1.502
1484.00,7.447742,25.22610,0.000037,24.040595,0.0006,1.503
1486.00,7.446827,25.22588,0.000038,24.040603,0.0006,1.502
1488.00,7.447384,25.22627,0.000038,24.040948,0.0005,1.501
1490.00,7.447280,25.22616,0.000040,24.040625,0.0005,1.502
1492.00,7.447928,25.22562,0.000038,24.040790,0.0005,1.502
1494.00,7.448291,25.22514,0.000038,24.041486,0.0005,1.502
1496.00,7.448208,25.22404,0.000039,24.040619,0.0005,1.502
1498.00,7.447578,25.22407,0.000038,24.039955,0.0005,1.503
1500.00,7.447329,25.22418,0.000038,24.040495,0.0005,1.502
1502.00,7.448351,25.22423,0.000036,24.041074,0.0005,1.503
1504.00,7.448689,25.22462,0.000038,24.040105,0.0005,1.502
1506.00,7.448788,25.22442,0.000037,24.039659,0.0005,1.502
1508.00,7.449487,25.22459,0.000037,24.040301,0.0005,1.502
1510.00,7.448793,25.22451,0.000039,24.040314,0.0005,1.502
1512.00,7.447845,25.22484,0.000038,24.040186,0.0005,1.502
1514.00,7.449101,25.22552,0.000038,24.040214,0.0005,1.503
1516.00,7.449132,25.22553,0.000038,24.040090,0.0005,1.502
1518.00,7.448948,25.22568,0.000037,24.040952,0.0005,1.502
1520.00,7.449416,25.22544,0.000036,24.039859,0.0005,1.502
1522.00,7.449618,25.22601,0.000037,24.038804,0.0005,1.502
1524.00,7.449624,25.22570,0.000038,24.040241,0.0004,1.502
1526.00,7.450026,25.22416,0.000039,24.040219,0.0005,1.502
1528.00,7.451539,25.22459,0.000039,24.040401,0.0005,1.502
1530.00,7.451855,25.22459,0.000036,24.039652,0.0005,1.502
1532.00,7.451162,25.22351,0.000037,24.040390,0.0005,1.503
1534.00,7.450907,25.22216,0.000038,24.040379,0.0005,1.503
1536.00,7.450395,25.22335,0.000036,24.040555,0.0005,1.502
1538.00,7.450026,25.22383,0.000037,24.041037,0.0005,1.502
1540.00,7.450012,25.22391,0.000039,24.040088,0.0005,1.502
1542.00,7.450464,25.22350,0.000040,24.040423,0.0005,1.502
1544.00,7.450801,25.22347,0.000039,24.039984,0.0005,1.502
1546.00,7.451662,25.22381,0.000038,24.039690,0.0005,1.503
1548.00,7.451389,25.22299,0.000038,24.040777,0.0005,1.503
1550.00,7.450683,25.22387,0.000037,24.040237,0.0005,1.502
1552.00,7.450256,25.22489,0.000038,24.040181,0.0005,1.502
1554.00,7.451357,25.22499,0.000040,24.040645,0.0005,1.502
1556.00,7.451351,25.22506,0.000038,24.040561,0.0005,1.502
1558.00,7.450185,25.22500,0.000037,24.040146,0.0006,1.503
1560.00,7.449551,25.22475,0.000038,24.040490,0.0005,1.502
1562.00,7.448983,25.22508,0.000038,24.039928,0.0005,1.502
1564.00,7.447702,25.22588,0.000038,24.040265,0.0005,1.502
1566.00,7.447043,25.22529,0.000039,24.040910,0.0005,1.502
1568.00,7.447623,25.22645,0.000037,24.040024,0.0005,1.502
1570.00,7.448765,25.22708,0.000038,24.039488,0.0005,1.502
1572.00,7.449190,25.22681,0.000038,24.040777,0.0005,1.503
1574.00,7.448535,25.22709,0.000037,24.040685,0.0005,1.503
1576.00,7.448350,25.22708,0.000036,24.040515,0.0005,1.502
1578.00,7.447969,25.22644,0.000038,24.039948,0.0005,1.502
1580.00,7.448587,25.22700,0.000038,24.040141,0.0005,1.502
1582.00,7.449403,25.22688,0.000037,24.040834,0.0005,1.503
1584.00,7.450142,25.22694,0.000038,24.040468,0.0005,1.503
1586.00,7.450940,25.22736,0.000039,24.040219,0.0005,1.502
1588.00,7.450098,25.22666,0.000037,24.040534,0.0005,1.502
1590.00,7.450980,25.22638,0.000036,24.040126,0.0005,1.502
1592.00,7.451372,25.22567,0.000038,24.040855,0.0005,1.503
1594.00,7.450759,25.22596,0.000039,24.040246,0.0006,1.503
1596.00,7.450759,25.22651,0.000037,24.039834,0.0005,1.502
1598.00,7.450202,25.22627,0.000038,24.040225,0.0005,1.502
1600.00,7.450330,25.22513,0.000038,24.040394,0.0005,1.502
1602.00,7.450023,25.22525,0.000037,24.040934,0.0005,1.503
1604.00,7.449648,25.22485,0.000038,24.040912,0.0005,1.503
1606.00,7.448707,25.22459,0.000037,24.040879,0.0005,1.503
1608.00,7.449034,25.22423,0.000037,24.040234,0.0005,1.503
1610.00,7.449366,25.22429,0.000038,24.040779,0.0005,1.503
1612.00,7.449677,25.22394,0.000038,24.040952,0.0005,1.503
1614.00,7.450101,25.22410,0.000038,24.040190,0.0005,1.503
1616.00,7.450174,25.22427,0.000037,24.040625,0.0005,1.502
1618.00,7.449522,25.22388,0.000037,24.040292,0.0006,1.503
1620.00,7.449348,25.22408,0.000038,24.041032,0.0005,1.502
1622.00,7.450045,25.22496,0.000039,24.040074,0.0005,1.502
1624.00,7.450191,25.22480,0.000038,24.040663,0.0005,1.502
1626.00,7.451648,25.22447,0.000038,24.040281,0.0005,1.502
1628.00,7.451196,25.22452,0.000037,24.040437,0.0005,1.503
1630.00,7.450196,25.22464,0.000037,24.040445,0.0005,1.503
1632.00,7.450386,25.22464,0.000038,24.040537,0.0005,1.502
1634.00,7.449708,25.22489,0.000038,24.039839,0.0005,1.503
1636.00,7.449533,25.22546,0.000038,24.041043,0.0005,1.503
1638.00,7.449225,25.22459,0.000038,24.041183,0.0005,1.503
1640.00,7.448246,25.22444,0.000039,24.040212,0.0005,1.503
1642.00,7.447991,25.22508,0.000037,24.040199,0.0005,1.502
1644.00,7.447791,25.22576,0.000038,24.040746,0.0005,1.502
1646.00,7.447987,25.22469,0.000038,24.039910,0.0005,1.502
1648.00,7.448458,25.22476,0.000038,24.040370,0.0005,1.503
1650.00,7.448812,25.22493,0.000038,24.040217,0.0005,1.503
1652.00,7.449043,25.22504,0.000038,24.040514,0.0005,1.503
1654.00,7.449414,25.22601,0.000038,24.040761,0.0005,1.503
1656.00,7.448819,25.22736,0.000038,24.039699,0.0005,1.503
1658.00,7.448667,25.22777,0.000039,24.039988,0.0005,1.502
1660.00,7.449195,25.22790,0.000038,24.040168,0.0005,1.503
1662.00,7.449085,25.22717,0.000037,24.040375,0.0005,1.503
1664.00,7.448973,25.22655,0.000039,24.040145,0.0005,1.502
1666.00,7.450000,25.22553,0.000038,24.040328,0.0005,1.502
1668.00,7.449685,25.22572,0.000038,24.040255,0.0005,1.503
1670.00,7.448877,25.22581,0.000036,24.040026,0.0005,1.503
1672.00,7.448950,25.22545,0.000037,24.040063,0.0005,1.503
1674.00,7.449435,25.22569,0.000036,24.040750,0.0005,1.504
1676.00,7.450219,25.22641,0.000037,24.040239,0.0005,1.503
1678.00,7.450073,25.22566,0.000038,24.040426,0.0005,1.503
1680.00,7.451040,25.22613,0.000038,24.040592,0.0005,1.503
1682.00,7.451509,25.22452,0.000037,24.040419,0.0006,1.503
1684.00,7.451167,25.22464,0.000039,24.039494,0.0005,1.503
1686.00,7.450655,25.22613,0.000038,24.040139,0.0005,1.503
1688.00,7.449730,25.22599,0.000037,24.040612,0.0005,1.503
1690.00,7.450068,25.22521,0.000038,24.040375,0.0005,1.503
1692.00,7.449765,25.22507,0.000039,24.039575,0.0005,1.503
1694.00,7.449230,25.22538,0.000038,24.039712,0.0005,1.503
1696.00,7.449368,25.22580,0.000037,24.040210,0.0005,1.503
1698.00,7.449954,25.22495,0.000038,24.040890,0.0006,1.503
1700.00,7.450371,25.22547,0.000038,24.040355,0.0005,1.503
1702.00,7.450154,25.22620,0.000038,24.040528,0.0005,1.503
1704.00,7.450049,25.22606,0.000039,24.040497,0.0005,1.503
1706.00,7.449337,25.22672,0.000037,24.040275,0.0005,1.503
1708.00,7.449725,25.22715,0.000037,24.040032,0.0005,1.502
1710.00,7.449710,25.22633,0.000038,24.039894,0.0005,1.503
1712.00,7.449616,25.22579,0.000038,24.039739,0.0005,1.503
1714.00,7.449455,25.22490,0.000038,24.040937,0.0005,1.503
1716.00,7.449327,25.22512,0.000039,24.040372,0.0005,1.503
1718.00,7.449640,25.22648,0.000038,24.040386,0.0005,1.503
1720.00,7.449847,25.22670,0.000038,24.040499,0.0005,1.503
1722.00,7.449912,25.22538,0.000039,24.040174,0.0005,1.503
1724.00,7.449538,25.22592,0.000039,24.040748,0.0005,1.503
1726.00,7.449813,25.22539,0.000039,24.041214,0.0005,1.503
1728.00,7.450594,25.22500,0.000040,24.040717,0.0005,1.503
1730.00,7.450618,25.22545,0.000038,24.040186,0.0005,1.502
1732.00,7.450107,25.22519,0.000038,24.039541,0.0005,1.503
1734.00,7.450145,25.22468,0.000036,24.040965,0.0005,1.503
1736.00,7.450198,25.22453,0.000039,24.040668,0.0005,1.503
1738.00,7.450204,25.22416,0.000037,24.039614,0.0005,1.503
1740.00,7.449919,25.22451,0.000037,24.040532,0.0005,1.504
1742.00,7.450577,25.22559,0.000037,24.040874,0.0005,1.503
1744.00,7.450653,25.22504,0.000039,24.040857,0.0005,1.502
1746.00,7.449746,25.22499,0.000039,24.040966,0.0005,1.502
1748.00,7.449445,25.22504,0.000037,24.040419,0.0005,1.503
1750.00,7.449248,25.22637,0.000038,24.039766,0.0005,1.503
1752.00,7.449648,25.22664,0.000038,24.040599,0.0005,1.503
1754.00,7.449696,25.22670,0.000038,24.040401,0.0005,1.503
1756.00,7.449310,25.22713,0.000038,24.040219,0.0005,1.503
1758.00,7.448891,25.22667,0.000038,24.040866,0.0005,1.503
1760.00,7.448941,25.22663,0.000038,24.040159,0.0005,1.503
1762.00,7.449038,25.22791,0.000039,24.040428,0.0005,1.503
1764.00,7.449308,25.22827,0.000039,24.040115,0.0005,1.503
1766.00,7.449981,25.22756,0.000037,24.040403,0.0005,1.503
1768.00,7.449522,25.22672,0.000037,24.040632,0.0005,1.503
1770.00,7.450138,25.22755,0.000037,24.040770,0.0005,1.503
1772.00,7.450596,25.22701,0.000038,24.040072,0.0005,1.503
1774.00,7.450515,25.22673,0.000038,24.040586,0.0005,1.503
1776.00,7.450972,25.22640,0.000038,24.040865,0.0005,1.503
1778.00,7.451040,25.22648,0.000037,24.040385,0.0005,1.503
1780.00,7.450241,25.22705,0.000037,24.040803,0.0005,1.503
1782.00,7.449809,25.22677,0.000037,24.040312,0.0005,1.503
1784.00,7.449368,25.22718,0.000037,24.040786,0.0005,1.503
1786.00,7.449545,25.22786,0.000039,24.040565,0.0005,1.503
1788.00,7.449267,25.22824,0.000038,24.040534,0.0005,1.502
1790.00,7.448797,25.22810,0.000038,24.040357,0.0005,1.503
1792.00,7.449591,25.22769,0.000037,24.041035,0.0005,1.503
1794.00,7.450557,25.22760,0.000038,24.040250,0.0005,1.503
1796.00,7.450326,25.22657,0.000038,24.040483,0.0005,1.503
1798.00,7.449717,25.22593,0.000038,24.039674,0.0005,1.503
1800.00,7.450223,25.22615,0.000038,24.040165,0.0005,1.503
@3,12.0000,24.0
1802.00,7.450541,25.22578,0.000037,24.040146,0.0005,1.503
1804.00,7.447713,25.22606,0.000037,24.039834,0.0005,1.503
1806.00,7.438649,25.22729,0.000038,24.039944,0.0006,1.502
1808.00,7.421000,25.22757,0.000038,24.040374,0.0005,1.502
1810.00,7.395648,25.22707,0.000039,24.040915,0.0005,1.502
1812.00,7.369209,25.22692,0.000039,24.040375,0.0005,1.502
1814.00,7.346360,25.22726,0.000038,24.040537,0.0005,1.504
1816.00,7.324801,25.22700,0.000036,24.040254,0.0005,1.503
1818.00,7.303523,25.22799,0.000036,24.039739,0.0005,1.504
1820.00,7.284134,25.22825,0.000038,24.040546,0.0005,1.504
1822.00,7.268055,25.22723,0.000038,24.040270,0.0005,1.504
1824.00,7.254623,25.22695,0.000039,24.040470,0.0005,1.504
1826.00,7.243458,25.22752,0.000037,24.040366,0.0005,1.505
1828.00,7.238140,25.22771,0.000036,24.039994,0.0005,1.504
1830.00,7.239245,25.22827,0.000036,24.041234,0.0005,1.505
1832.00,7.244774,25.22846,0.000036,24.040748,0.0005,1.505
1834.00,7.254860,25.22886,0.000036,24.040181,0.0005,1.505
1836.00,7.266796,25.22890,0.000037,24.040775,0.0005,1.504
1838.00,7.277816,25.22881,0.000037,24.040315,0.0005,1.504
1840.00,7.289560,25.22954,0.000038,24.040555,0.0005,1.504
1842.00,7.301119,25.22899,0.000037,24.040866,0.0005,1.503
1844.00,7.311560,25.22856,0.000038,24.040401,0.0005,1.502
1846.00,7.322124,25.22751,0.000038,24.039752,0.0005,1.503
1848.00,7.333453,25.22717,0.000040,24.040610,0.0005,1.503
1850.00,7.343489,25.22780,0.000039,24.040265,0.0005,1.503
1852.00,7.353269,25.22692,0.000038,24.040306,0.0006,1.503
1854.00,7.361684,25.22680,0.000038,24.040846,0.0006,1.503
1856.00,7.370115,25.22668,0.000038,24.040799,0.0005,1.503
1858.00,7.377107,25.22732,0.000038,24.039979,0.0005,1.503
1860.00,7.382698,25.22624,0.000037,24.039835,0.0005,1.503
1862.00,7.387706,25.22581,0.000038,24.039890,0.0005,1.503
1864.00,7.391803,25.22595,0.000037,24.039123,0.0005,1.503
1866.00,7.396263,25.22641,0.000038,24.040266,0.0005,1.502
1868.00,7.400175,25.22533,0.000038,24.040866,0.0005,1.503
1870.00,7.405079,25.22537,0.000038,24.040446,0.0005,1.503
1872.00,7.408228,25.22531,0.000039,24.040481,0.0005,1.503
1874.00,7.409392,25.22516,0.000038,24.040405,0.0006,1.504
1876.00,7.412521,25.22596,0.000037,24.040737,0.0005,1.503
1878.00,7.415202,25.22470,0.000037,24.040126,0.0005,1.503
1880.00,7.416035,25.22543,0.000039,24.040265,0.0005,1.503
1882.00,7.419289,25.22602,0.000039,24.040926,0.0005,1.503
1884.00,7.421193,25.22666,0.000038,24.039770,0.0005,1.502
1886.00,7.422746,25.22598,0.000038,24.040206,0.0005,1.502
1888.00,7.424602,25.22501,0.000037,24.040548,0.0005,1.503
1890.00,7.426130,25.22544,0.000038,24.040419,0.0005,1.503
1892.00,7.427669,25.22682,0.000038,24.040137,0.0005,1.503
1894.00,7.428933,25.22667,0.000038,24.040739,0.0006,1.503
1896.00,7.429244,25.22678,0.000038,24.040694,0.0006,1.502
1898.00,7.430328,25.22673,0.000040,24.041236,0.0005,1.503
1900.00,7.431750,25.22660,0.000038,24.041223,0.0005,1.503
1902.00,7.432431,25.22749,0.000038,24.040899,0.0005,1.502
1904.00,7.432688,25.22722,0.000038,24.040548,0.0005,1.503
1906.00,7.432912,25.22645,0.000038,24.040785,0.0005,1.504
1908.00,7.434396,25.22611,0.000037,24.040665,0.0005,1.503
1910.00,7.435233,25.22701,0.000038,24.040983,0.0005,1.503
1912.00,7.434995,25.22825,0.000037,24.040970,0.0005,1.503
1914.00,7.434587,25.22844,0.000038,24.040054,0.0005,1.503
1916.00,7.435533,25.22775,0.000037,24.040932,0.0005,1.503
1918.00,7.437218,25.22845,0.000037,24.040706,0.0005,1.503
1920.00,7.438147,25.22827,0.000038,24.040163,0.0005,1.503
1922.00,7.439166,25.22798,0.000038,24.040288,0.0005,1.503
1924.00,7.439427,25.22777,0.000038,24.040568,0.0005,1.503
1926.00,7.439767,25.22832,0.000038,24.040865,0.0005,1.503
1928.00,7.440576,25.22994,0.000037,24.040092,0.0006,1.504
1930.00,7.440810,25.22942,0.000037,24.040348,0.0005,1.503
1932.00,7.441426,25.22932,0.000038,24.040265,0.0005,1.503
1934.00,7.440252,25.22904,0.000038,24.040035,0.0005,1.503
1936.00,7.438974,25.22855,0.000039,24.040301,0.0005,1.503
1938.00,7.438787,25.22864,0.000038,24.040881,0.0005,1.503
1940.00,7.438626,25.22782,0.000039,24.040959,0.0005,1.502
1942.00,7.439843,25.22842,0.000039,24.040323,0.0005,1.503
1944.00,7.440480,25.22845,0.000037,24.039750,0.0005,1.503
1946.00,7.439857,25.22763,0.000038,24.040055,0.0005,1.504
1948.00,7.439726,25.22733,0.000038,24.040797,0.0005,1.504
1950.00,7.439488,25.22743,0.000038,24.040955,0.0005,1.503
1952.00,7.439826,25.22738,0.000038,24.040146,0.0005,1.502
1954.00,7.440108,25.22684,0.000039,24.040721,0.0005,1.503
1956.00,7.440814,25.22689,0.000039,24.039768,0.0006,1.503
1958.00,7.440954,25.22744,0.000038,24.040948,0.0005,1.503
1960.00,7.441240,25.22836,0.000037,24.040826,0.0005,1.503
1962.00,7.441805,25.22742,0.000038,24.039832,0.0005,1.503
1964.00,7.442312,25.22794,0.000038,24.040494,0.0005,1.503
1966.00,7.441520,25.22834,0.000038,24.040135,0.0005,1.504
1968.00,7.441241,25.22778,0.000038,24.039768,0.0005,1.503
1970.00,7.441317,25.22795,0.000037,24.040295,0.0005,1.503
1972.00,7.441485,25.22682,0.000038,24.040021,0.0005,1.503
1974.00,7.440765,25.22670,0.000037,24.040574,0.0005,1.503
1976.00,7.440094,25.22762,0.000037,24.040090,0.0005,1.503
1978.00,7.440532,25.22688,0.000037,24.040077,0.0005,1.503
1980.00,7.441430,25.22681,0.000038,24.040199,0.0005,1.503
1982.00,7.440709,25.22729,0.000038,24.040334,0.0005,1.503
1984.00,7.440792,25.22711,0.000038,24.040421,0.0005,1.504
1986.00,7.440667,25.22807,0.000037,24.039939,0.0005,1.503
1988.00,7.441343,25.22854,0.000038,24.039555,0.0005,1.503
1990.00,7.442570,25.22823,0.000037,24.040668,0.0005,1.504
1992.00,7.441981,25.22763,0.000038,24.039975,0.0005,1.503
1994.00,7.441555,25.22864,0.000038,24.039748,0.0006,1.502
1996.00,7.441960,25.22815,0.000038,24.040206,0.0005,1.503
1998.00,7.441464,25.22741,0.000038,24.040106,0.0006,1.503
2000.00,7.442043,25.22711,0.000038,24.040050,0.0006,1.504
2002.00,7.441856,25.22713,0.000037,24.039828,0.0005,1.503
2004.00,7.441863,25.22700,0.000038,24.040855,0.0005,1.504
2006.00,7.441382,25.22685,0.000038,24.040915,0.0005,1.503
2008.00,7.441876,25.22702,0.000039,24.040801,0.0005,1.503
2010.00,7.443839,25.22744,0.000038,24.040139,0.0005,1.503
2012.00,7.444163,25.22730,0.000039,24.039626,0.0005,1.503
2014.00,7.443282,25.22742,0.000038,24.040546,0.0005,1.504
2016.00,7.443264,25.22889,0.000037,24.040485,0.0005,1.504
2018.00,7.443186,25.22924,0.000038,24.040575,0.0005,1.504
2020.00,7.442989,25.22884,0.000039,24.040706,0.0005,1.503
2022.00,7.442142,25.22857,0.000037,24.040325,0.0005,1.504
2024.00,7.442522,25.22830,0.000037,24.040792,0.0005,1.503
2026.00,7.442330,25.22865,0.000038,24.041232,0.0005,1.503
2028.00,7.442546,25.22889,0.000038,24.040139,0.0005,1.504
2030.00,7.442313,25.22822,0.000038,24.039939,0.0005,1.504
2032.00,7.441854,25.22768,0.000038,24.040206,0.0005,1.504
2034.00,7.441587,25.22678,0.000036,24.040643,0.0005,1.504
2036.00,7.441554,25.22664,0.000037,24.040999,0.0005,1.503
2038.00,7.442127,25.22734,0.000037,24.040088,0.0005,1.504
2040.00,7.441595,25.22646,0.000038,24.040357,0.0005,1.504
2042.00,7.441879,25.22660,0.000038,24.039804,0.0005,1.503
2044.00,7.443450,25.22629,0.000038,24.040101,0.0005,1.504
2046.00,7.443131,25.22690,0.000038,24.040272,0.0005,1.503
2048.00,7.442376,25.22873,0.000037,24.040365,0.0005,1.503
2050.00,7.442617,25.22886,0.000038,24.039548,0.0005,1.503
2052.00,7.442576,25.22808,0.000038,24.040446,0.0005,1.503
2054.00,7.442701,25.22759,0.000038,24.040861,0.0006,1.503
2056.00,7.442922,25.22736,0.000040,24.040875,0.0006,1.503
2058.00,7.444132,25.22745,0.000039,24.041052,0.0005,1.504
2060.00,7.444388,25.22716,0.000037,24.040143,0.0005,1.504
2062.00,7.444446,25.22724,0.000038,24.040761,0.0005,1.504
2064.00,7.443772,25.22736,0.000038,24.040763,0.0005,1.504
2066.00,7.442700,25.22659,0.000036,24.040052,0.0005,1.503
2068.00,7.442779,25.22619,0.000038,24.039586,0.0005,1.503
2070.00,7.443186,25.22720,0.000038,24.040706,0.0005,1.504
2072.00,7.443671,25.22651,0.000037,24.040483,0.0005,1.504
2074.00,7.443354,25.22759,0.000039,24.040894,0.0005,1.504
2076.00,7.444131,25.22821,0.000038,24.040799,0.0005,1.503
2078.00,7.444326,25.22838,0.000038,24.039790,0.0005,1.504
2080.00,7.444063,25.22749,0.000039,24.041590,0.0005,1.503
2082.00,7.444322,25.22716,0.000038,24.040237,0.0005,1.504
2084.00,7.444584,25.22673,0.000037,24.040315,0.0005,1.504
2086.00,7.444579,25.22720,0.000037,24.040952,0.0005,1.503
2088.00,7.444675,25.22756,0.000038,24.040299,0.0005,1.504
2090.00,7.444887,25.22701,0.000037,24.040474,0.0005,1.504
2092.00,7.444787,25.22749,0.000038,24.041277,0.0006,1.504
2094.00,7.444776,25.22667,0.000037,24.040550,0.0005,1.504
2096.00,7.444763,25.22686,0.000038,24.040765,0.0005,1.504
2098.00,7.444349,25.22694,0.000038,24.040465,0.0005,1.503
2100.00,7.443432,25.22645,0.000039,24.040155,0.0005,1.504
2102.00,7.442246,25.22615,0.000038,24.040190,0.0005,1.504
2104.00,7.442895,25.22693,0.000038,24.040495,0.0005,1.504
2106.00,7.442300,25.22705,0.000038,24.040617,0.0005,1.504
2108.00,7.442987,25.22662,0.000038,24.041019,0.0005,1.504
2110.00,7.443203,25.22758,0.000038,24.040072,0.0005,1.504
2112.00,7.444255,25.22832,0.000038,24.040421,0.0005,1.504
2114.00,7.443899,25.22711,0.000039,24.040492,0.0005,1.504
2116.00,7.443832,25.22751,0.000038,24.039779,0.0005,1.503
2118.00,7.444856,25.22846,0.000038,24.039850,0.0005,1.504
2120.00,7.445287,25.22742,0.000038,24.040379,0.0005,1.504
2122.00,7.445499,25.22742,0.000038,24.040188,0.0005,1.504
2124.00,7.446155,25.22748,0.000038,24.040630,0.0005,1.504
2126.00,7.445872,25.22760,0.000038,24.040605,0.0006,1.504
2128.00,7.444263,25.22742,0.000038,24.040394,0.0005,1.504
2130.00,7.444516,25.22787,0.000039,24.040274,0.0005,1.504
2132.00,7.444702,25.22770,0.000039,24.039903,0.0005,1.504
2134.00,7.444827,25.22715,0.000038,24.039672,0.0005,1.505
2136.00,7.444680,25.22767,0.000038,24.040254,0.0005,1.504
2138.00,7.444757,25.22755,0.000038,24.040214,0.0005,1.504
2140.00,7.444029,25.22784,0.000037,24.040335,0.0005,1.504
2142.00,7.443649,25.22701,0.000037,24.039579,0.0005,1.504
2144.00,7.443232,25.22687,0.000037,24.040534,0.0005,1.504
2146.00,7.443479,25.22723,0.000037,24.040375,0.0005,1.503
2148.00,7.443167,25.22691,0.000037,24.040419,0.0005,1.504
2150.00,7.442730,25.22683,0.000038,24.040108,0.0005,1.504
2152.00,7.442566,25.22738,0.000038,24.039939,0.0005,1.504
2154.00,7.443573,25.22676,0.000037,24.040335,0.0005,1.503
2156.00,7.443437,25.22667,0.000037,24.040495,0.0005,1.504
2158.00,7.443860,25.22816,0.000037,24.040312,0.0005,1.504
2160.00,7.444786,25.22865,0.000037,24.040186,0.0005,1.504
2162.00,7.444273,25.22883,0.000037,24.040015,0.0005,1.504
2164.00,7.444056,25.22911,0.000038,24.040257,0.0005,1.504
2166.00,7.444347,25.22783,0.000037,24.040052,0.0005,1.504
2168.00,7.445311,25.22762,0.000037,24.041216,0.0005,1.504
2170.00,7.446115,25.22756,0.000037,24.040279,0.0005,1.503
2172.00,7.445193,25.22712,0.000038,24.039992,0.0005,1.504
2174.00,7.444206,25.22739,0.000038,24.040237,0.0005,1.505
2176.00,7.444191,25.22763,0.000037,24.040852,0.0005,1.503
2178.00,7.444075,25.22840,0.000038,24.040037,0.0005,1.504
2180.00,7.444039,25.22750,0.000038,24.039463,0.0005,1.504
2182.00,7.444464,25.22772,0.000038,24.040026,0.0005,1.504
2184.00,7.445423,25.22795,0.000038,24.040146,0.0005,1.504
2186.00,7.444551,25.22753,0.000038,24.040685,0.0005,1.504
2188.00,7.444162,25.22697,0.000037,24.040674,0.0005,1.504
2190.00,7.445293,25.22596,0.000037,24.040437,0.0005,1.504
2192.00,7.446267,25.22616,0.000038,24.039768,0.0005,1.504
2194.00,7.446328,25.22635,0.000037,24.040595,0.0005,1.504
2196.00,7.445748,25.22677,0.000038,24.039761,0.0005,1.504
2198.00,7.445212,25.22751,0.000037,24.039277,0.0005,1.504
2200.00,7.445923,25.22789,0.000037,24.039890,0.0005,1.504
2202.00,7.445981,25.22719,0.000037,24.040608,0.0005,1.504
2204.00,7.445727,25.22720,0.000037,24.040505,0.0005,1.504
2206.00,7.445518,25.22595,0.000038,24.039414,0.0005,1.504
2208.00,7.445181,25.22561,0.000038,24.040746,0.0005,1.504
2210.00,7.445005,25.22617,0.000038,24.040826,0.0005,1.505
2212.00,7.444886,25.22627,0.000037,24.039572,0.0005,1.504
2214.00,7.444272,25.22547,0.000037,24.040659,0.0005,1.504
2216.00,7.443666,25.22587,0.000037,24.040203,0.0005,1.504
2218.00,7.443757,25.22670,0.000037,24.040388,0.0005,1.504
2220.00,7.445349,25.22551,0.000039,24.040077,0.0006,1.504
2222.00,7.446204,25.22573,0.000038,24.040619,0.0005,1.504
2224.00,7.445013,25.22510,0.000038,24.040583,0.0005,1.504
2226.00,7.445016,25.22611,0.000038,24.040561,0.0005,1.504
2228.00,7.445992,25.22569,0.000037,24.040072,0.0005,1.504
2230.00,7.446682,25.22519,0.000037,24.040206,0.0005,1.504
2232.00,7.446488,25.22501,0.000037,24.039875,0.0005,1.504
2234.00,7.444794,25.22496,0.000038,24.040166,0.0005,1.504
2236.00,7.444879,25.22508,0.000037,24.040357,0.0005,1.505
2238.00,7.445388,25.22507,0.000037,24.040146,0.0005,1.505
2240.00,7.445279,25.22512,0.000037,24.040328,0.0005,1.504
2242.00,7.444319,25.22430,0.000037,24.040248,0.0005,1.504
2244.00,7.443465,25.22466,0.000037,24.040663,0.0005,1.504
2246.00,7.443198,25.22506,0.000037,24.040974,0.0005,1.504
2248.00,7.443134,25.22595,0.000036,24.039988,0.0005,1.504
2250.00,7.444060,25.22579,0.000037,24.039988,0.0005,1.505
2252.00,7.443826,25.22639,0.000037,24.040795,0.0005,1.505
2254.00,7.444191,25.22547,0.000037,24.040030,0.0005,1.505
2256.00,7.445775,25.22504,0.000038,24.039386,0.0005,1.504
2258.00,7.446320,25.22568,0.000039,24.039866,0.0005,1.504
2260.00,7.446497,25.22562,0.000037,24.040539,0.0005,1.504
2262.00,7.445693,25.22663,0.000036,24.040272,0.0005,1.504
2264.00,7.444420,25.22625,0.000037,24.039508,0.0005,1.504
2266.00,7.444994,25.22594,0.000038,24.040495,0.0005,1.504
2268.00,7.445943,25.22573,0.000038,24.039915,0.0005,1.504
2270.00,7.446134,25.22545,0.000038,24.039774,0.0005,1.504
2272.00,7.445946,25.22679,0.000038,24.040210,0.0005,1.504
2274.00,7.446101,25.22764,0.000039,24.040317,0.0005,1.505
2276.00,7.446171,25.22602,0.000037,24.039863,0.0005,1.505
2278.00,7.445753,25.22597,0.000036,24.039614,0.0005,1.505
2280.00,7.445591,25.22574,0.000038,24.040261,0.0005,1.504
2282.00,7.445787,25.22547,0.000038,24.040432,0.0005,1.504
2284.00,7.445575,25.22628,0.000038,24.039748,0.0005,1.504
2286.00,7.445034,25.22619,0.000038,24.039744,0.0005,1.504
2288.00,7.444373,25.22617,0.000038,24.040328,0.0005,1.504
2290.00,7.445059,25.22580,0.000037,24.039914,0.0005,1.505
2292.00,7.445510,25.22573,0.000036,24.040517,0.0005,1.505
2294.00,7.444633,25.22496,0.000037,24.040335,0.0005,1.505
2296.00,7.444671,25.22550,0.000037,24.040894,0.0005,1.504
2298.00,7.445234,25.22554,0.000037,24.040575,0.0005,1.504
2300.00,7.445940,25.22507,0.000036,24.040457,0.0005,1.505
2302.00,7.445755,25.22610,0.000038,24.040310,0.0005,1.505
2304.00,7.446434,25.22629,0.000038,24.040532,0.0005,1.504
2306.00,7.446864,25.22573,0.000037,24.040508,0.0005,1.505
2308.00,7.446904,25.22513,0.000037,24.040681,0.0005,1.504
2310.00,7.447050,25.22565,0.000037,24.039944,0.0005,1.505
2312.00,7.447104,25.22588,0.000037,24.039841,0.0005,1.505
2314.00,7.447445,25.22592,0.000037,24.040488,0.0005,1.505
2316.00,7.447351,25.22735,0.000037,24.040494,0.0005,1.504
2318.00,7.446864,25.22752,0.000038,24.040010,0.0005,1.504
2320.00,7.446838,25.22785,0.000038,24.040059,0.0005,1.504
2322.00,7.447458,25.22750,0.000039,24.040463,0.0005,1.504
2324.00,7.447851,25.22765,0.000039,24.040159,0.0005,1.505
2326.00,7.448034,25.22752,0.000037,24.040370,0.0005,1.505
2328.00,7.447944,25.22712,0.000037,24.039884,0.0005,1.505
2330.00,7.448295,25.22704,0.000037,24.040721,0.0005,1.504
2332.00,7.447300,25.22602,0.000038,24.040268,0.0005,1.505
2334.00,7.447385,25.22636,0.000038,24.040455,0.0005,1.505
2336.00,7.447822,25.22619,0.000038,24.040628,0.0005,1.505
2338.00,7.447014,25.22645,0.000038,24.040485,0.0005,1.504
2340.00,7.447230,25.22607,0.000038,24.039634,0.0005,1.504
2342.00,7.446685,25.22615,0.000037,24.039984,0.0005,1.505
2344.00,7.446057,25.22621,0.000037,24.039461,0.0005,1.505
2346.00,7.446336,25.22585,0.000038,24.039626,0.0005,1.505
2348.00,7.446701,25.22628,0.000037,24.040326,0.0005,1.505
2350.00,7.446458,25.22643,0.000037,24.040495,0.0005,1.505
2352.00,7.445380,25.22676,0.000037,24.039719,0.0005,1.505
2354.00,7.445862,25.22690,0.000037,24.040499,0.0005,1.504
2356.00,7.446224,25.22541,0.000038,24.040230,0.0005,1.505
2358.00,7.446068,25.22660,0.000037,24.040259,0.0005,1.505
2360.00,7.445690,25.22629,0.000039,24.040365,0.0005,1.505
2362.00,7.445275,25.22532,0.000038,24.040410,0.0005,1.505
2364.00,7.445449,25.22531,0.000038,24.040466,0.0005,1.504
2366.00,7.446301,25.22531,0.000038,24.040490,0.0005,1.505
2368.00,7.446893,25.22672,0.000038,24.039943,0.0005,1.505
2370.00,7.446755,25.22545,0.000037,24.040599,0.0005,1.505
2372.00,7.446899,25.22576,0.000038,24.040123,0.0005,1.504
2374.00,7.447088,25.22640,0.000038,24.040128,0.0005,1.505
2376.00,7.446566,25.22656,0.000037,24.040343,0.0005,1.505
2378.00,7.447412,25.22700,0.000038,24.040259,0.0005,1.505
2380.00,7.447496,25.22640,0.000038,24.039730,0.0005,1.505
2382.00,7.447776,25.22690,0.000037,24.039795,0.0005,1.504
2384.00,7.447501,25.22726,0.000038,24.041196,0.0005,1.505
2386.00,7.446706,25.22713,0.000038,24.040877,0.0005,1.504
2388.00,7.446152,25.22748,0.000038,24.040175,0.0005,1.504
2390.00,7.446729,25.22819,0.000038,24.039694,0.0004,1.505
2392.00,7.446627,25.22785,0.000037,24.040139,0.0005,1.505
2394.00,7.446717,25.22848,0.000037,24.039979,0.0006,1.505
2396.00,7.446625,25.22835,0.000037,24.040079,0.0005,1.505
2398.00,7.447158,25.22903,0.000038,24.040594,0.0005,1.505
2400.00,7.446877,25.22901,0.000038,24.039830,0.0005,1.505
@4,12.0000,24.0
2402.00,7.446021,25.22844,0.000038,24.039984,0.0005,1.504
2404.00,7.444067,25.22785,0.000038,24.040885,0.0005,1.505
2406.00,7.435626,25.22807,0.000038,24.040012,0.0005,1.504
2408.00,7.421957,25.22891,0.000039,24.039848,0.0005,1.504
2410.00,7.400213,25.22954,0.000038,24.039999,0.0005,1.504
2412.00,7.375676,25.22892,0.000036,24.040101,0.0004,1.505
2414.00,7.353659,25.22759,0.000037,24.040246,0.0005,1.505
2416.00,7.334683,25.22775,0.000036,24.040345,0.0005,1.506
2418.00,7.316034,25.22730,0.000036,24.039783,0.0005,1.505
2420.00,7.299902,25.22738,0.000037,24.040646,0.0005,1.505
2422.00,7.285360,25.22744,0.000036,24.040875,0.0005,1.506
2424.00,7.273490,25.22832,0.000037,24.040154,0.0005,1.506
2426.00,7.263402,25.22908,0.000035,24.040555,0.0005,1.506
2428.00,7.258410,25.22735,0.000035,24.039810,0.0005,1.506
2430.00,7.260208,25.22747,0.000036,24.040108,0.0005,1.507
2432.00,7.265771,25.22813,0.000036,24.040186,0.0005,1.507
2434.00,7.274579,25.22816,0.000036,24.040177,0.0005,1.506
2436.00,7.286893,25.22953,0.000036,24.039930,0.0005,1.506
2438.00,7.298279,25.22892,0.000037,24.040774,0.0005,1.506
2440.00,7.308759,25.22897,0.000038,24.040192,0.0005,1.505
2442.00,7.319663,25.22792,0.000036,24.040314,0.0005,1.505
2444.00,7.330780,25.22833,0.000038,24.040119,0.0005,1.505
2446.00,7.341517,25.22752,0.000038,24.040674,0.0005,1.505
2448.00,7.352093,25.22710,0.000038,24.040668,0.0005,1.505
2450.00,7.362414,25.22801,0.000038,24.039481,0.0005,1.505
2452.00,7.370705,25.22801,0.000037,24.040041,0.0005,1.505
2454.00,7.378505,25.22729,0.000037,24.040479,0.0005,1.505
2456.00,7.385489,25.22731,0.000036,24.040594,0.0005,1.505
2458.00,7.392466,25.22739,0.000036,24.039986,0.0005,1.505
2460.00,7.398221,25.22686,0.000038,24.040259,0.0005,1.505
2462.00,7.401770,25.22696,0.000036,24.040557,0.0005,1.504
2464.00,7.405688,25.22782,0.000037,24.040395,0.0005,1.504
2466.00,7.408667,25.22691,0.000037,24.039326,0.0005,1.505
2468.00,7.412048,25.22658,0.000037,24.039855,0.0005,1.504
2470.00,7.414419,25.22739,0.000038,24.039224,0.0005,1.504
2472.00,7.416054,25.22771,0.000038,24.039677,0.0005,1.504
2474.00,7.417905,25.22692,0.000039,24.040281,0.0005,1.504
2476.00,7.418731,25.22692,0.000039,24.039657,0.0005,1.505
2478.00,7.419933,25.22701,0.000038,24.039906,0.0005,1.505
2480.00,7.421994,25.22646,0.000038,24.039454,0.0005,1.504
2482.00,7.423805,25.22713,0.000038,24.040466,0.0005,1.504
2484.00,7.424019,25.22629,0.000038,24.040048,0.0005,1.505
2486.00,7.424683,25.22711,0.000036,24.040068,0.0005,1.505
2488.00,7.426104,25.22654,0.000038,24.040585,0.0005,1.505
2490.00,7.426902,25.22638,0.000037,24.039735,0.0005,1.505
2492.00,7.428227,25.22700,0.000036,24.040332,0.0005,1.504
2494.00,7.429677,25.22692,0.000038,24.040263,0.0005,1.504
2496.00,7.430291,25.22648,0.000038,24.040445,0.0005,1.505
2498.00,7.431460,25.22640,0.000036,24.040474,0.0005,1.504
2500.00,7.433253,25.22649,0.000036,24.040159,0.0005,1.505
2502.00,7.433342,25.22616,0.000038,24.041001,0.0005,1.504
2504.00,7.432831,25.22617,0.000039,24.040543,0.0005,1.504
2506.00,7.434361,25.22725,0.000038,24.039779,0.0005,1.504
2508.00,7.435425,25.22774,0.000036,24.039757,0.0005,1.504
2510.00,7.435434,25.22697,0.000038,24.040379,0.0004,1.505
2512.00,7.434903,25.22649,0.000037,24.039755,0.0004,1.505
2514.00,7.435766,25.22733,0.000038,24.040024,0.0005,1.504
2516.00,7.436511,25.22669,0.000037,24.040668,0.0005,1.504
2518.00,7.436836,25.22639,0.000038,24.040465,0.0005,1.504
2520.00,7.437500,25.22723,0.000038,24.040674,0.0005,1.505
2522.00,7.438020,25.22701,0.000038,24.039648,0.0005,1.504
2524.00,7.438515,25.22785,0.000037,24.040379,0.0005,1.505
2526.00,7.438030,25.22834,0.000037,24.039910,0.0005,1.504
2528.00,7.438122,25.22692,0.000037,24.039801,0.0005,1.504
2530.00,7.438627,25.22710,0.000038,24.040199,0.0005,1.505
2532.00,7.439006,25.22753,0.000037,24.040439,0.0005,1.505
2534.00,7.438195,25.22625,0.000038,24.040890,0.0005,1.504
2536.00,7.438595,25.22677,0.000037,24.039999,0.0005,1.505
2538.00,7.439687,25.22674,0.000037,24.040445,0.0005,1.504
2540.00,7.441018,25.22701,0.000037,24.039934,0.0005,1.504
2542.00,7.440798,25.22690,0.000038,24.040519,0.0005,1.504
2544.00,7.440981,25.22748,0.000037,24.040465,0.0005,1.504
2546.00,7.441479,25.22729,0.000037,24.040159,0.0005,1.504
2548.00,7.441059,25.22772,0.000037,24.039734,0.0005,1.504
2550.00,7.441135,25.22745,0.000038,24.040406,0.0005,1.504
2552.00,7.441927,25.22791,0.000039,24.040557,0.0005,1.505
2554.00,7.441726,25.22747,0.000038,24.039872,0.0005,1.504
2556.00,7.441239,25.22705,0.000037,24.039803,0.0004,1.505
2558.00,7.442014,25.22680,0.000036,24.039899,0.0005,1.505
2560.00,7.441674,25.22644,0.000036,24.040526,0.0004,1.505
2562.00,7.442104,25.22663,0.000037,24.040134,0.0004,1.504
2564.00,7.442961,25.22706,0.000036,24.040621,0.0005,1.505
2566.00,7.443372,25.22646,0.000037,24.040215,0.0005,1.505
2568.00,7.443765,25.22683,0.000036,24.040326,0.0005,1.504
2570.00,7.444600,25.22719,0.000037,24.040301,0.0005,1.504
2572.00,7.445479,25.22787,0.000037,24.040455,0.0005,1.505
2574.00,7.445410,25.22878,0.000038,24.041043,0.0005,1.505
2576.00,7.445218,25.22856,0.000036,24.040732,0.0005,1.504
2578.00,7.445834,25.22956,0.000037,24.040068,0.0004,1.505
2580.00,7.445703,25.22912,0.000038,24.040386,0.0005,1.505
2582.00,7.445744,25.22965,0.000037,24.039861,0.0005,1.504
2584.00,7.445945,25.22870,0.000036,24.040205,0.0005,1.504
2586.00,7.445092,25.22808,0.000038,24.039794,0.0005,1.505
2588.00,7.444195,25.22810,0.000037,24.040537,0.0005,1.505
2590.00,7.442958,25.22872,0.000038,24.040235,0.0005,1.505
2592.00,7.443552,25.22789,0.000037,24.040985,0.0005,1.504
2594.00,7.443749,25.22782,0.000037,24.040417,0.0005,1.505
2596.00,7.443131,25.22804,0.000037,24.039792,0.0005,1.504
2598.00,7.442879,25.22833,0.000036,24.040206,0.0005,1.504
2600.00,7.443037,25.22871,0.000037,24.040723,0.0005,1.505
2602.00,7.443532,25.22877,0.000036,24.040237,0.0005,1.505
2604.00,7.444634,25.22831,0.000036,24.040272,0.0005,1.504
2606.00,7.444954,25.22802,0.000036,24.039975,0.0005,1.504
2608.00,7.444714,25.22881,0.000038,24.040374,0.0005,1.504
2610.00,7.445284,25.22920,0.000036,24.039961,0.0005,1.505
2612.00,7.444725,25.22878,0.000036,24.039508,0.0005,1.505
2614.00,7.445007,25.22892,0.000037,24.039750,0.0005,1.504
2616.00,7.444841,25.22845,0.000038,24.040850,0.0005,1.504
2618.00,7.444475,25.22844,0.000038,24.040023,0.0005,1.504
2620.00,7.445100,25.22857,0.000038,24.039175,0.0004,1.505
2622.00,7.445282,25.22894,0.000037,24.040408,0.0005,1.505
2624.00,7.445121,25.22871,0.000038,24.039790,0.0005,1.505
2626.00,7.445633,25.22878,0.000038,24.041216,0.0005,1.505
2628.00,7.446566,25.22837,0.000037,24.040772,0.0005,1.505
2630.00,7.446161,25.22835,0.000037,24.040426,0.0005,1.505
2632.00,7.445998,25.22809,0.000036,24.040094,0.0005,1.505
2634.00,7.444796,25.22725,0.000037,24.040139,0.0005,1.504
2636.00,7.444534,25.22719,0.000038,24.039534,0.0005,1.505
2638.00,7.445302,25.22657,0.000037,24.040044,0.0005,1.504
2640.00,7.445668,25.22628,0.000038,24.040641,0.0004,1.504
2642.00,7.444791,25.22714,0.000038,24.039795,0.0005,1.504
2644.00,7.444252,25.22673,0.000037,24.039515,0.0005,1.505
2646.00,7.443506,25.22690,0.000038,24.040577,0.0005,1.504
2648.00,7.444018,25.22630,0.000038,24.040257,0.0005,1.504
2650.00,7.444913,25.22592,0.000038,24.039726,0.0005,1.504
2652.00,7.445051,25.22593,0.000037,24.040241,0.0005,1.505
2654.00,7.445334,25.22596,0.000038,24.039714,0.0005,1.504
2656.00,7.445300,25.22608,0.000037,24.039652,0.0005,1.504
2658.00,7.445852,25.22722,0.000038,24.040481,0.0005,1.505
2660.00,7.445929,25.22751,0.000037,24.040330,0.0005,1.505
2662.00,7.445476,25.22720,0.000036,24.040715,0.0004,1.504
2664.00,7.444860,25.22695,0.000036,24.040446,0.0005,1.504
2666.00,7.445223,25.22663,0.000038,24.040295,0.0005,1.504
2668.00,7.445643,25.22749,0.000036,24.040115,0.0005,1.504
2670.00,7.446894,25.22695,0.000037,24.040225,0.0005,1.504
2672.00,7.446384,25.22664,0.000037,24.039817,0.0005,1.505
2674.00,7.446259,25.22656,0.000037,24.040044,0.0005,1.504
2676.00,7.445957,25.22568,0.000037,24.039979,0.0005,1.504
2678.00,7.446209,25.22578,0.000038,24.040335,0.0005,1.504
2680.00,7.446843,25.22743,0.000039,24.039619,0.0005,1.504
2682.00,7.446473,25.22671,0.000037,24.040655,0.0005,1.504
2684.00,7.445924,25.22667,0.000037,24.040946,0.0005,1.504
2686.00,7.446461,25.22667,0.000038,24.040963,0.0005,1.504
2688.00,7.446390,25.22552,0.000039,24.040399,0.0005,1.505
2690.00,7.445667,25.22572,0.000036,24.040641,0.0005,1.504
2692.00,7.446113,25.22646,0.000036,24.040297,0.0005,1.503
2694.00,7.445929,25.22689,0.000037,24.040257,0.0005,1.504
2696.00,7.444926,25.22606,0.000036,24.040130,0.0005,1.504
2698.00,7.444864,25.22668,0.000037,24.040101,0.0005,1.505
2700.00,7.445205,25.22672,0.000037,24.040735,0.0005,1.504
2702.00,7.445612,25.22752,0.000037,24.041008,0.0005,1.504
2704.00,7.445582,25.22767,0.000038,24.039617,0.0005,1.503
2706.00,7.444859,25.22783,0.000038,24.040728,0.0005,1.504
2708.00,7.445919,25.22785,0.000036,24.040034,0.0005,1.505
2710.00,7.446599,25.22790,0.000037,24.040132,0.0005,1.504
2712.00,7.446739,25.22790,0.000037,24.039841,0.0005,1.503
2714.00,7.446668,25.22762,0.000038,24.039650,0.0005,1.504
2716.00,7.445928,25.22832,0.000037,24.040465,0.0005,1.504
2718.00,7.446396,25.22862,0.000037,24.040303,0.0005,1.504
2720.00,7.447009,25.22776,0.000036,24.040012,0.0005,1.504
2722.00,7.447003,25.22857,0.000036,24.040585,0.0005,1.504
2724.00,7.446702,25.22735,0.000036,24.040543,0.0005,1.504
2726.00,7.447042,25.22721,0.000038,24.040472,0.0005,1.504
2728.00,7.447137,25.22711,0.000037,24.040810,0.0005,1.504
2730.00,7.447086,25.22746,0.000037,24.040292,0.0005,1.504
2732.00,7.446229,25.22736,0.000037,24.039563,0.0005,1.504
2734.00,7.446516,25.22805,0.000038,24.039341,0.0005,1.504
2736.00,7.446887,25.22662,0.000037,24.040483,0.0005,1.504
2738.00,7.446395,25.22646,0.000037,24.039450,0.0005,1.504
2740.00,7.445946,25.22800,0.000037,24.040834,0.0005,1.504
2742.00,7.446594,25.22788,0.000037,24.040641,0.0005,1.504
2744.00,7.446917,25.22781,0.000037,24.040126,0.0005,1.504
2746.00,7.447433,25.22741,0.000036,24.039388,0.0005,1.504
2748.00,7.448034,25.22776,0.000037,24.039603,0.0005,1.504
2750.00,7.447770,25.22768,0.000036,24.040665,0.0005,1.504
2752.00,7.447252,25.22739,0.000036,24.040146,0.0005,1.504
2754.00,7.446090,25.22789,0.000038,24.039957,0.0005,1.504
2756.00,7.446155,25.22720,0.000037,24.040043,0.0005,1.504
2758.00,7.446324,25.22737,0.000036,24.040297,0.0005,1.504
2760.00,7.445746,25.22727,0.000037,24.039666,0.0005,1.504
2762.00,7.446099,25.22683,0.000037,24.040892,0.0004,1.504
2764.00,7.444839,25.22661,0.000037,24.040754,0.0004,1.503
2766.00,7.444888,25.22548,0.000037,24.040575,0.0004,1.504
2768.00,7.446267,25.22521,0.000037,24.040494,0.0005,1.504
2770.00,7.447343,25.22484,0.000036,24.039995,0.0005,1.503
2772.00,7.447322,25.22522,0.000038,24.039310,0.0004,1.503
2774.00,7.447555,25.22556,0.000038,24.039163,0.0005,1.504
2776.00,7.447905,25.22519,0.000037,24.039570,0.0005,1.504
2778.00,7.447280,25.22498,0.000035,24.039894,0.0005,1.504
2780.00,7.446509,25.22494,0.000035,24.040315,0.0004,1.504
2782.00,7.447042,25.22454,0.000037,24.039788,0.0005,1.504
2784.00,7.446532,25.22446,0.000035,24.040235,0.0005,1.504
2786.00,7.446918,25.22489,0.000036,24.040252,0.0005,1.504
2788.00,7.446755,25.22578,0.000036,24.040161,0.0005,1.503
2790.00,7.446677,25.22627,0.000038,24.040566,0.0005,1.503
2792.00,7.447773,25.22624,0.000037,24.040075,0.0005,1.504
2794.00,7.448240,25.22552,0.000037,24.040168,0.0004,1.503
2796.00,7.448185,25.22530,0.000036,24.040077,0.0005,1.504
2798.00,7.447906,25.22449,0.000036,24.039797,0.0005,1.504
2800.00,7.448525,25.22449,0.000035,24.039764,0.0005,1.503
2802.00,7.448542,25.22417,0.000037,24.040277,0.0005,1.503
2804.00,7.447902,25.22314,0.000035,24.040239,0.0005,1.504
2806.00,7.447684,25.22454,0.000037,24.040388,0.0005,1.503
2808.00,7.446888,25.22471,0.000037,24.040150,0.0005,1.503
2810.00,7.446654,25.22494,0.000036,24.039566,0.0005,1.503
2812.00,7.446345,25.22455,0.000037,24.040346,0.0005,1.503
2814.00,7.446708,25.22456,0.000037,24.040521,0.0005,1.503
2816.00,7.446955,25.22549,0.000036,24.040141,0.0004,1.504
2818.00,7.446815,25.22537,0.000036,24.040885,0.0005,1.503
2820.00,7.446558,25.22548,0.000036,24.041086,0.0005,1.504
2822.00,7.446867,25.22595,0.000036,24.040152,0.0004,1.503
2824.00,7.446947,25.22600,0.000038,24.040759,0.0005,1.503
2826.00,7.446409,25.22638,0.000038,24.041075,0.0004,1.502
2828.00,7.446676,25.22598,0.000037,24.039994,0.0005,1.503
2830.00,7.446261,25.22545,0.000036,24.040412,0.0005,1.503
2832.00,7.447131,25.22570,0.000037,24.040663,0.0005,1.503
2834.00,7.447329,25.22552,0.000036,24.040581,0.0005,1.503
2836.00,7.447072,25.22666,0.000037,24.039983,0.0005,1.504
2838.00,7.447264,25.22668,0.000036,24.040210,0.0005,1.504
2840.00,7.446321,25.22613,0.000036,24.040821,0.0005,1.503
2842.00,7.446343,25.22523,0.000037,24.040172,0.0005,1.503
2844.00,7.447405,25.22673,0.000036,24.039590,0.0004,1.503
2846.00,7.447177,25.22788,0.000037,24.040381,0.0004,1.503
2848.00,7.447399,25.22788,0.000035,24.040286,0.0005,1.503
2850.00,7.447231,25.22763,0.000037,24.040430,0.0005,1.504
2852.00,7.446759,25.22787,0.000038,24.040290,0.0005,1.503
2854.00,7.447080,25.22740,0.000037,24.040075,0.0005,1.503
2856.00,7.446277,25.22756,0.000037,24.040074,0.0005,1.503
2858.00,7.446197,25.22765,0.000036,24.039586,0.0005,1.503
2860.00,7.447310,25.22746,0.000037,24.040235,0.0005,1.503
2862.00,7.448105,25.22741,0.000038,24.040001,0.0005,1.503
2864.00,7.448063,25.22811,0.000037,24.040465,0.0004,1.504
2866.00,7.448258,25.22841,0.000036,24.040492,0.0005,1.503
2868.00,7.447554,25.22756,0.000037,24.040212,0.0005,1.503
2870.00,7.447148,25.22731,0.000037,24.039619,0.0005,1.503
2872.00,7.446436,25.22660,0.000036,24.040117,0.0005,1.503
2874.00,7.447141,25.22603,0.000038,24.040383,0.0004,1.503
2876.00,7.446529,25.22638,0.000038,24.040386,0.0005,1.503
2878.00,7.445869,25.22648,0.000037,24.040474,0.0005,1.503
2880.00,7.445729,25.22659,0.000036,24.039835,0.0005,1.503
2882.00,7.446740,25.22735,0.000037,24.040272,0.0005,1.503
2884.00,7.447566,25.22659,0.000036,24.039374,0.0004,1.503
2886.00,7.447624,25.22601,0.000036,24.040135,0.0005,1.503
2888.00,7.446459,25.22622,0.000036,24.040179,0.0004,1.503
2890.00,7.446421,25.22651,0.000036,24.040450,0.0005,1.503
2892.00,7.446964,25.22675,0.000036,24.040237,0.0005,1.503
2894.00,7.446649,25.22557,0.000039,24.040141,0.0004,1.503
2896.00,7.447058,25.22565,0.000036,24.040181,0.0004,1.503
2898.00,7.446773,25.22600,0.000036,24.040123,0.0005,1.503
2900.00,7.446992,25.22542,0.000036,24.039846,0.0004,1.503
2902.00,7.448339,25.22543,0.000037,24.040117,0.0005,1.503
2904.00,7.449397,25.22625,0.000037,24.040450,0.0005,1.502
2906.00,7.449495,25.22678,0.000037,24.040521,0.0005,1.503
2908.00,7.449018,25.22665,0.000036,24.040554,0.0004,1.503
2910.00,7.447977,25.22584,0.000037,24.039848,0.0004,1.503
2912.00,7.446712,25.22611,0.000037,24.040448,0.0005,1.503
2914.00,7.446769,25.22508,0.000036,24.040525,0.0005,1.503
2916.00,7.447123,25.22540,0.000037,24.040368,0.0005,1.503
2918.00,7.446654,25.22671,0.000037,24.039257,0.0005,1.503
2920.00,7.446829,25.22624,0.000037,24.040172,0.0005,1.502
2922.00,7.446995,25.22592,0.000036,24.040428,0.0004,1.502
2924.00,7.446901,25.22530,0.000037,24.040274,0.0004,1.503
2926.00,7.446165,25.22572,0.000037,24.040392,0.0005,1.503
2928.00,7.446426,25.22593,0.000036,24.040486,0.0005,1.504
2930.00,7.447759,25.22574,0.000036,24.040163,0.0005,1.503
2932.00,7.448351,25.22621,0.000036,24.040425,0.0004,1.502
2934.00,7.447125,25.22692,0.000036,24.040121,0.0005,1.502
2936.00,7.448303,25.22614,0.000036,24.040795,0.0005,1.503
2938.00,7.449979,25.22683,0.000036,24.039921,0.0005,1.503
2940.00,7.450025,25.22641,0.000036,24.039668,0.0004,1.502
2942.00,7.449327,25.22527,0.000036,24.040290,0.0004,1.503
2944.00,7.449017,25.22502,0.000036,24.040797,0.0005,1.503
2946.00,7.448808,25.22608,0.000038,24.040275,0.0004,1.502
2948.00,7.448263,25.22650,0.000038,24.040079,0.0004,1.503
2950.00,7.449084,25.22666,0.000037,24.040035,0.0005,1.503
2952.00,7.449178,25.22671,0.000037,24.040145,0.0005,1.502
2954.00,7.449941,25.22660,0.000037,24.039883,0.0005,1.502
2956.00,7.448397,25.22728,0.000037,24.039832,0.0005,1.503
2958.00,7.448055,25.22669,0.000036,24.040050,0.0005,1.503
2960.00,7.448628,25.22710,0.000037,24.040232,0.0005,1.503
2962.00,7.449474,25.22730,0.000036,24.039564,0.0005,1.503
2964.00,7.450426,25.22615,0.000036,24.039544,0.0005,1.502
2966.00,7.450215,25.22582,0.000037,24.039999,0.0004,1.503
2968.00,7.449741,25.22582,0.000036,24.040212,0.0005,1.503
2970.00,7.449019,25.22608,0.000038,24.040068,0.0004,1.502
2972.00,7.449060,25.22535,0.000037,24.040166,0.0004,1.502
2974.00,7.449469,25.22520,0.000035,24.039986,0.0005,1.503
2976.00,7.449393,25.22528,0.000036,24.039748,0.0005,1.503
2978.00,7.448544,25.22588,0.000037,24.040477,0.0005,1.502
2980.00,7.448306,25.22613,0.000037,24.039943,0.0004,1.502
2982.00,7.448289,25.22586,0.000037,24.040032,0.0004,1.502
2984.00,7.449010,25.22567,0.000036,24.040050,0.0004,1.503
2986.00,7.449076,25.22632,0.000036,24.039404,0.0004,1.503
2988.00,7.449900,25.22533,0.000037,24.039964,0.0005,1.501
2990.00,7.448525,25.22599,0.000038,24.039668,0.0005,1.502
2992.00,7.448184,25.22555,0.000038,24.039966,0.0004,1.502
2994.00,7.448314,25.22464,0.000037,24.039888,0.0004,1.503
2996.00,7.447764,25.22419,0.000035,24.039897,0.0005,1.502
2998.00,7.446999,25.22389,0.000036,24.040595,0.0004,1.502
3000.00,7.447763,25.22419,0.000037,24.040235,0.0005,1.503
@5,12.0000,24.0
3002.00,7.447589,25.22463,0.000037,24.040019,0.0004,1.501
3004.00,7.446431,25.22432,0.000036,24.040275,0.0005,1.501
3006.00,7.439691,25.22506,0.000037,24.040545,0.0004,1.501
3008.00,7.427049,25.22534,0.000037,24.040103,0.0005,1.500
3010.00,7.407978,25.22477,0.000037,24.039781,0.0004,1.501
3012.00,7.385530,25.22532,0.000036,24.039775,0.0004,1.502
3014.00,7.365853,25.22440,0.000037,24.039768,0.0004,1.501
3016.00,7.348388,25.22452,0.000035,24.039824,0.0004,1.502
3018.00,7.331476,25.22432,0.000034,24.039741,0.0004,1.502
3020.00,7.317030,25.22472,0.000035,24.039994,0.0004,1.502
3022.00,7.305234,25.22430,0.000035,24.039870,0.0004,1.502
3024.00,7.294304,25.22483,0.000034,24.039915,0.0004,1.503
3026.00,7.286169,25.22466,0.000034,24.040239,0.0004,1.503
3028.00,7.280950,25.22553,0.000034,24.040179,0.0004,1.503
3030.00,7.282388,25.22570,0.000033,24.040081,0.0004,1.503
3032.00,7.287828,25.22513,0.000034,24.039743,0.0004,1.504
3034.00,7.297151,25.22554,0.000033,24.040345,0.0004,1.503
3036.00,7.308578,25.22477,0.000034,24.039568,0.0004,1.502
3038.00,7.318817,25.22530,0.000035,24.039952,0.0004,1.502
3040.00,7.327776,25.22560,0.000035,24.039923,0.0004,1.503
3042.00,7.337761,25.22520,0.000036,24.039814,0.0004,1.502
3044.00,7.347776,25.22519,0.000035,24.039395,0.0004,1.501
3046.00,7.357276,25.22460,0.000036,24.039797,0.0004,1.501
3048.00,7.366549,25.22392,0.000036,24.039410,0.0004,1.502
3050.00,7.375462,25.22414,0.000037,24.040215,0.0004,1.502
3052.00,7.383103,25.22477,0.000036,24.039901,0.0004,1.501
3054.00,7.390277,25.22541,0.000035,24.039488,0.0004,1.502
3056.00,7.396571,25.22538,0.000036,24.039801,0.0004,1.501
3058.00,7.401600,25.22617,0.000036,24.039806,0.0005,1.502
3060.00,7.406917,25.22602,0.000037,24.039292,0.0005,1.502
3062.00,7.411361,25.22602,0.000036,24.038906,0.0005,1.502
3064.00,7.414317,25.22608,0.000035,24.039255,0.0004,1.501
3066.00,7.417533,25.22580,0.000035,24.039724,0.0004,1.502
3068.00,7.420432,25.22590,0.000036,24.040248,0.0004,1.502
3070.00,7.422775,25.22598,0.000037,24.039877,0.0004,1.501
3072.00,7.424690,25.22500,0.000035,24.039563,0.0004,1.502
3074.00,7.426360,25.22518,0.000036,24.039486,0.0004,1.501
3076.00,7.427760,25.22551,0.000035,24.039186,0.0004,1.500
3078.00,7.428987,25.22713,0.000036,24.039208,0.0005,1.501
3080.00,7.429767,25.22644,0.000036,24.039997,0.0004,1.501
3082.00,7.430879,25.22624,0.000035,24.040135,0.0004,1.502
3084.00,7.431993,25.22588,0.000036,24.039877,0.0004,1.501
3086.00,7.433693,25.22473,0.000036,24.039972,0.0004,1.501
3088.00,7.435008,25.22561,0.000037,24.040035,0.0004,1.501
3090.00,7.435423,25.22560,0.000036,24.040419,0.0004,1.501
3092.00,7.435406,25.22573,0.000035,24.039632,0.0005,1.501
3094.00,7.434883,25.22471,0.000035,24.040003,0.0005,1.501
3096.00,7.435680,25.22521,0.000035,24.040004,0.0004,1.501
3098.00,7.436284,25.22567,0.000036,24.040095,0.0004,1.501
3100.00,7.436958,25.22478,0.000036,24.040497,0.0004,1.501
3102.00,7.437677,25.22498,0.000037,24.039763,0.0004,1.501
3104.00,7.439353,25.22545,0.000035,24.039575,0.0004,1.501
3106.00,7.439682,25.22569,0.000036,24.039534,0.0004,1.501
3108.00,7.439442,25.22453,0.000036,24.040061,0.0004,1.501
3110.00,7.440213,25.22442,0.000037,24.039728,0.0004,1.501
3112.00,7.441633,25.22488,0.000035,24.039124,0.0004,1.501
3114.00,7.442009,25.22549,0.000035,24.039826,0.0005,1.501
3116.00,7.441982,25.22436,0.000036,24.039559,0.0004,1.501
3118.00,7.441476,25.22497,0.000036,24.039832,0.0004,1.501
3120.00,7.441325,25.22578,0.000036,24.039786,0.0004,1.501
3122.00,7.440823,25.22534,0.000036,24.039744,0.0005,1.501
3124.00,7.441188,25.22486,0.000037,24.039861,0.0004,1.501
3126.00,7.441397,25.22594,0.000037,24.039508,0.0004,1.501
3128.00,7.441872,25.22611,0.000035,24.040395,0.0004,1.501
3130.00,7.441722,25.22573,0.000036,24.039457,0.0005,1.501
3132.00,7.442190,25.22553,0.000035,24.040510,0.0004,1.501
3134.00,7.442040,25.22542,0.000035,24.039375,0.0004,1.501
3136.00,7.442644,25.22545,0.000036,24.039626,0.0004,1.501
3138.00,7.443557,25.22442,0.000036,24.040466,0.0004,1.500
3140.00,7.444313,25.22539,0.000037,24.039379,0.0004,1.500
3142.00,7.444730,25.22594,0.000036,24.039214,0.0004,1.500
3144.00,7.444167,25.22505,0.000036,24.039879,0.0004,1.501
3146.00,7.445136,25.22580,0.000036,24.039421,0.0004,1.501
3148.00,7.445983,25.22572,0.000035,24.039281,0.0004,1.500
3150.00,7.445752,25.22667,0.000036,24.039935,0.0005,1.501
3152.00,7.445774,25.22627,0.000037,24.040137,0.0005,1.501
3154.00,7.445597,25.22642,0.000036,24.039928,0.0005,1.500
3156.00,7.445201,25.22679,0.000036,24.039212,0.0005,1.500
3158.00,7.444896,25.22620,0.000036,24.039086,0.0005,1.500
3160.00,7.445398,25.22493,0.000036,24.039952,0.0004,1.500
3162.00,7.445366,25.22489,0.000036,24.039610,0.0004,1.500
3164.00,7.444472,25.22541,0.000036,24.040179,0.0004,1.501
3166.00,7.444798,25.22535,0.000036,24.039581,0.0004,1.500
3168.00,7.444596,25.22537,0.000036,24.039526,0.0004,1.500
3170.00,7.445044,25.22482,0.000036,24.039739,0.0005,1.500
3172.00,7.445761,25.22450,0.000035,24.040730,0.0005,1.500
3174.00,7.446113,25.22519,0.000036,24.039361,0.0005,1.500
3176.00,7.446502,25.22659,0.000035,24.040261,0.0004,1.500
3178.00,7.446693,25.22606,0.000036,24.039894,0.0004,1.500
3180.00,7.446020,25.22583,0.000037,24.039775,0.0004,1.499
3182.00,7.446172,25.22522,0.000036,24.040004,0.0004,1.500
3184.00,7.446364,25.22478,0.000036,24.039386,0.0005,1.501
3186.00,7.446282,25.22552,0.000036,24.039359,0.0004,1.500
3188.00,7.446092,25.22560,0.000036,24.039692,0.0004,1.500
3190.00,7.446129,25.22556,0.000037,24.039934,0.0004,1.499
3192.00,7.446244,25.22478,0.000036,24.039775,0.0004,1.501
3194.00,7.445693,25.22521,0.000035,24.040243,0.0004,1.500
3196.00,7.446523,25.22457,0.000036,24.039608,0.0004,1.500
3198.00,7.446860,25.22374,0.000036,24.040321,0.0005,1.500
3200.00,7.446644,25.22313,0.000035,24.040099,0.0005,1.499
3202.00,7.447625,25.22397,0.000035,24.039230,0.0004,1.499
3204.00,7.448420,25.22412,0.000036,24.040481,0.0004,1.499
3206.00,7.449327,25.22497,0.000036,24.039619,0.0004,1.499
3208.00,7.449408,25.22606,0.000037,24.040125,0.0004,1.500
3210.00,7.448414,25.22590,0.000036,24.039848,0.0004,1.499
3212.00,7.448679,25.22622,0.000037,24.039977,0.0005,1.500
3214.00,7.448708,25.22610,0.000037,24.040154,0.0004,1.499
3216.00,7.448049,25.22544,0.000037,24.040001,0.0005,1.499
3218.00,7.446497,25.22628,0.000036,24.039152,0.0004,1.499
3220.00,7.446356,25.22645,0.000037,24.039988,0.0004,1.499
3222.00,7.446684,25.22660,0.000035,24.039883,0.0005,1.499
3224.00,7.446599,25.22604,0.000035,24.039930,0.0004,1.499
3226.00,7.445751,25.22677,0.000036,24.039824,0.0004,1.499
3228.00,7.446233,25.22646,0.000035,24.039854,0.0004,1.500
3230.00,7.447330,25.22657,0.000034,24.040526,0.0004,1.500
3232.00,7.446823,25.22621,0.000035,24.040030,0.0004,1.499
3234.00,7.447017,25.22708,0.000035,24.039203,0.0004,1.499
3236.00,7.446863,25.22678,0.000036,24.040186,0.0004,1.499
3238.00,7.447295,25.22689,0.000036,24.040332,0.0004,1.500
3240.00,7.446264,25.22710,0.000036,24.040035,0.0004,1.499
3242.00,7.447146,25.22805,0.000037,24.039344,0.0005,1.498
3244.00,7.447340,25.22952,0.000036,24.039932,0.0005,1.499
3246.00,7.446224,25.22897,0.000035,24.039950,0.0004,1.499
3248.00,7.445758,25.22911,0.000036,24.040081,0.0004,1.499
3250.00,7.446303,25.22836,0.000036,24.040723,0.0004,1.499
3252.00,7.446927,25.22830,0.000036,24.040181,0.0004,1.499
3254.00,7.447188,25.22934,0.000036,24.039623,0.0005,1.499
3256.00,7.447103,25.22954,0.000036,24.040008,0.0004,1.500
3258.00,7.447779,25.22902,0.000036,24.040166,0.0004,1.499
3260.00,7.447622,25.22929,0.000036,24.039946,0.0004,1.499
3262.00,7.447247,25.22878,0.000035,24.039932,0.0004,1.499
3264.00,7.447355,25.22827,0.000036,24.040166,0.0004,1.499
3266.00,7.448008,25.22869,0.000036,24.040445,0.0004,1.498
3268.00,7.448188,25.22873,0.000037,24.040095,0.0004,1.499
3270.00,7.447708,25.22861,0.000036,24.039652,0.0004,1.499
3272.00,7.448074,25.22826,0.000036,24.040095,0.0004,1.498
3274.00,7.448069,25.22815,0.000035,24.040130,0.0005,1.499
3276.00,7.448696,25.22847,0.000035,24.039786,0.0004,1.499
3278.00,7.448418,25.22683,0.000035,24.040421,0.0004,1.499
3280.00,7.447553,25.22748,0.000035,24.040043,0.0005,1.500
3282.00,7.446887,25.22738,0.000037,24.040137,0.0004,1.498
3284.00,7.447763,25.22752,0.000036,24.039875,0.0004,1.500
3286.00,7.448491,25.22721,0.000035,24.040094,0.0004,1.499
3288.00,7.447879,25.22752,0.000036,24.039852,0.0005,1.499
3290.00,7.448560,25.22777,0.000036,24.040106,0.0004,1.499
3292.00,7.447401,25.22804,0.000037,24.039795,0.0005,1.499
3294.00,7.447925,25.22779,0.000036,24.040081,0.0005,1.499
3296.00,7.448455,25.22756,0.000035,24.039866,0.0004,1.498
3298.00,7.449704,25.22808,0.000037,24.040021,0.0004,1.498
3300.00,7.450372,25.22698,0.000037,24.039468,0.0005,1.499
3302.00,7.449430,25.22677,0.000036,24.039426,0.0005,1.499
3304.00,7.449577,25.22675,0.000036,24.039894,0.0004,1.498
3306.00,7.449320,25.22747,0.000036,24.039835,0.0004,1.498
3308.00,7.449030,25.22764,0.000036,24.039724,0.0004,1.499
3310.00,7.448676,25.22783,0.000035,24.040388,0.0004,1.499
3312.00,7.449391,25.22868,0.000035,24.040024,0.0005,1.499
3314.00,7.449528,25.22793,0.000036,24.040126,0.0004,1.498
3316.00,7.449270,25.22835,0.000037,24.040108,0.0005,1.498
3318.00,7.448549,25.22815,0.000037,24.039846,0.0004,1.498
3320.00,7.448903,25.22734,0.000036,24.040001,0.0004,1.499
3322.00,7.449158,25.22674,0.000036,24.039506,0.0005,1.498
3324.00,7.448567,25.22765,0.000036,24.040004,0.0005,1.498
3326.00,7.447016,25.22740,0.000037,24.040474,0.0004,1.498
3328.00,7.446705,25.22834,0.000036,24.039932,0.0004,1.499
3330.00,7.447398,25.22871,0.000036,24.040195,0.0004,1.499
3332.00,7.448970,25.22724,0.000035,24.040328,0.0004,1.499
3334.00,7.447598,25.22766,0.000035,24.039519,0.0004,1.498
3336.00,7.448111,25.22768,0.000035,24.039817,0.0004,1.499
3338.00,7.448436,25.22824,0.000035,24.039559,0.0004,1.499
3340.00,7.449021,25.22801,0.000036,24.039419,0.0004,1.498
3342.00,7.450019,25.22674,0.000037,24.039854,0.0004,1.498
3344.00,7.450291,25.22741,0.000037,24.039459,0.0004,1.498
3346.00,7.449810,25.22708,0.000037,24.040228,0.0004,1.498
3348.00,7.449149,25.22634,0.000036,24.039977,0.0004,1.498
3350.00,7.449858,25.22694,0.000036,24.040352,0.0004,1.499
3352.00,7.449240,25.22677,0.000035,24.039970,0.0004,1.498
3354.00,7.449707,25.22693,0.000035,24.039717,0.0004,1.498
3356.00,7.450115,25.22786,0.000036,24.040381,0.0005,1.498
3358.00,7.449400,25.22809,0.000037,24.040543,0.0004,1.498
3360.00,7.449289,25.22799,0.000037,24.039777,0.0005,1.497
3362.00,7.448987,25.22792,0.000036,24.039324,0.0004,1.497
3364.00,7.449106,25.22691,0.000036,24.040390,0.0004,1.497
3366.00,7.449658,25.22696,0.000035,24.038864,0.0004,1.498
3368.00,7.449689,25.22796,0.000036,24.039832,0.0005,1.498
3370.00,7.449840,25.22763,0.000036,24.040234,0.0005,1.499
3372.00,7.449760,25.22711,0.000035,24.039668,0.0005,1.498
3374.00,7.450135,25.22717,0.000036,24.040225,0.0005,1.498
3376.00,7.449712,25.22728,0.000036,24.039941,0.0004,1.497
3378.00,7.448681,25.22791,0.000037,24.040081,0.0005,1.497
3380.00,7.448884,25.22831,0.000037,24.039995,0.0004,1.497
3382.00,7.449322,25.22728,0.000036,24.040257,0.0004,1.498
3384.00,7.449319,25.22738,0.000036,24.040015,0.0004,1.497
3386.00,7.450334,25.22775,0.000037,24.040077,0.0005,1.497
3388.00,7.450061,25.22740,0.000036,24.039683,0.0005,1.498
3390.00,7.450011,25.22769,0.000036,24.040095,0.0004,1.497
3392.00,7.450437,25.22827,0.000036,24.039683,0.0004,1.497
3394.00,7.449456,25.22858,0.000036,24.040159,0.0004,1.497
3396.00,7.449438,25.22871,0.000036,24.039832,0.0004,1.497
3398.00,7.449151,25.22794,0.000037,24.040010,0.0005,1.497
3400.00,7.449558,25.22838,0.000037,24.039826,0.0005,1.497
3402.00,7.449007,25.22805,0.000037,24.040290,0.0004,1.497
3404.00,7.449215,25.22773,0.000036,24.040405,0.0005,1.497
3406.00,7.450019,25.22816,0.000037,24.039579,0.0004,1.497
3408.00,7.450462,25.22801,0.000036,24.039444,0.0005,1.497
3410.00,7.450276,25.22812,0.000037,24.039457,0.0005,1.497
3412.00,7.450277,25.22916,0.000036,24.040239,0.0005,1.497
3414.00,7.449812,25.22929,0.000036,24.039444,0.0004,1.497
3416.00,7.450149,25.22939,0.000036,24.040021,0.0005,1.498
3418.00,7.450961,25.22941,0.000036,24.039643,0.0004,1.497
3420.00,7.450739,25.22929,0.000037,24.039964,0.0004,1.497
3422.00,7.450773,25.23062,0.000036,24.039959,0.0005,1.497
3424.00,7.450538,25.22961,0.000035,24.040115,0.0005,1.498
3426.00,7.451293,25.22845,0.000036,24.040530,0.0005,1.497
3428.00,7.450780,25.22862,0.000036,24.040394,0.0004,1.497
3430.00,7.451203,25.22769,0.000036,24.040379,0.0004,1.497
3432.00,7.450866,25.22746,0.000037,24.040208,0.0005,1.496
3434.00,7.451042,25.22743,0.000037,24.040910,0.0005,1.497
3436.00,7.450936,25.22776,0.000037,24.039935,0.0004,1.497
3438.00,7.451102,25.22810,0.000036,24.040399,0.0005,1.497
3440.00,7.450959,25.22818,0.000036,24.039739,0.0005,1.497
3442.00,7.450926,25.22765,0.000036,24.039955,0.0005,1.497
3444.00,7.450891,25.22776,0.000037,24.039732,0.0005,1.497
3446.00,7.450520,25.22887,0.000036,24.040514,0.0005,1.497
3448.00,7.451031,25.22839,0.000035,24.039897,0.0006,1.497
3450.00,7.451614,25.22913,0.000036,24.039461,0.0004,1.497
3452.00,7.452516,25.22882,0.000037,24.039744,0.0005,1.497
3454.00,7.451847,25.22924,0.000037,24.039819,0.0004,1.497
3456.00,7.451609,25.22993,0.000036,24.040528,0.0005,1.497
3458.00,7.452680,25.22921,0.000038,24.039924,0.0005,1.497
3460.00,7.452641,25.22866,0.000036,24.040094,0.0005,1.497
3462.00,7.452373,25.22858,0.000037,24.039850,0.0005,1.497
3464.00,7.452825,25.22866,0.000037,24.040637,0.0004,1.496
3466.00,7.453077,25.22895,0.000036,24.040228,0.0004,1.497
3468.00,7.452807,25.22910,0.000037,24.039397,0.0004,1.497
3470.00,7.453371,25.22890,0.000037,24.039728,0.0004,1.497
3472.00,7.453265,25.22871,0.000037,24.039797,0.0005,1.497
3474.00,7.453068,25.22716,0.000036,24.040263,0.0005,1.497
3476.00,7.452397,25.22828,0.000036,24.039908,0.0005,1.496
3478.00,7.453294,25.22852,0.000037,24.039901,0.0005,1.497
3480.00,7.454734,25.22790,0.000036,24.040694,0.0005,1.497
3482.00,7.453573,25.22801,0.000036,24.039412,0.0004,1.496
3484.00,7.453567,25.22744,0.000036,24.039770,0.0004,1.496
3486.00,7.453438,25.22735,0.000036,24.039803,0.0005,1.496
3488.00,7.453969,25.22692,0.000036,24.040486,0.0004,1.497
3490.00,7.453714,25.22710,0.000036,24.040395,0.0005,1.496
3492.00,7.453134,25.22690,0.000037,24.040134,0.0005,1.497
3494.00,7.452585,25.22729,0.000036,24.039952,0.0004,1.496
3496.00,7.453042,25.22718,0.000036,24.040530,0.0005,1.496
3498.00,7.453545,25.22670,0.000037,24.039630,0.0004,1.497
3500.00,7.453431,25.22603,0.000036,24.040383,0.0005,1.496
3502.00,7.453269,25.22612,0.000037,24.040163,0.0005,1.496
3504.00,7.453170,25.22769,0.000036,24.039614,0.0005,1.497
3506.00,7.454163,25.22841,0.000036,24.039559,0.0005,1.496
3508.00,7.454659,25.22820,0.000037,24.040486,0.0005,1.496
3510.00,7.453674,25.22764,0.000037,24.040501,0.0005,1.496
3512.00,7.453639,25.22722,0.000035,24.039606,0.0005,1.496
3514.00,7.454212,25.22717,0.000036,24.040024,0.0005,1.497
3516.00,7.454016,25.22790,0.000036,24.039308,0.0004,1.497
3518.00,7.453713,25.22775,0.000038,24.040605,0.0005,1.497
3520.00,7.453958,25.22847,0.000036,24.040152,0.0004,1.496
3522.00,7.453869,25.22885,0.000036,24.040635,0.0004,1.496
3524.00,7.454305,25.22855,0.000036,24.040332,0.0004,1.495
3526.00,7.454202,25.22822,0.000037,24.040359,0.0004,1.496
3528.00,7.454260,25.22776,0.000037,24.039877,0.0004,1.497
3530.00,7.454940,25.22711,0.000036,24.040077,0.0004,1.496
3532.00,7.454818,25.22780,0.000036,24.040095,0.0005,1.497
3534.00,7.454501,25.22817,0.000036,24.039435,0.0004,1.496
3536.00,7.454715,25.22719,0.000036,24.040048,0.0005,1.496
3538.00,7.454368,25.22703,0.000037,24.040117,0.0005,1.496
3540.00,7.454747,25.22768,0.000037,24.040190,0.0005,1.496
3542.00,7.453861,25.22712,0.000036,24.039244,0.0005,1.497
3544.00,7.453644,25.22660,0.000036,24.038997,0.0005,1.496
3546.00,7.454140,25.22813,0.000036,24.039504,0.0005,1.496
3548.00,7.453891,25.22742,0.000035,24.040048,0.0005,1.496
3550.00,7.453753,25.22662,0.000036,24.039783,0.0005,1.496
3552.00,7.453996,25.22763,0.000037,24.039852,0.0005,1.496
3554.00,7.454172,25.22797,0.000037,24.039766,0.0005,1.496
3556.00,7.453993,25.22795,0.000037,24.039972,0.0005,1.495
3558.00,7.453730,25.22725,0.000036,24.039857,0.0005,1.496
3560.00,7.453930,25.22777,0.000036,24.040030,0.0005,1.496
3562.00,7.454291,25.22710,0.000037,24.040168,0.0004,1.496
3564.00,7.454676,25.22656,0.000037,24.040054,0.0005,1.496
3566.00,7.455364,25.22763,0.000036,24.039859,0.0004,1.496
3568.00,7.454546,25.22756,0.000036,24.039315,0.0004,1.496
3570.00,7.454039,25.22758,0.000036,24.040212,0.0004,1.496
3572.00,7.454746,25.22845,0.000037,24.040044,0.0004,1.496
3574.00,7.454555,25.22868,0.000036,24.040014,0.0004,1.496
3576.00,7.454520,25.22824,0.000036,24.039644,0.0004,1.496
3578.00,7.453858,25.22889,0.000037,24.039470,0.0005,1.496
3580.00,7.453681,25.22860,0.000037,24.039215,0.0005,1.496
3582.00,7.454385,25.22773,0.000037,24.039706,0.0005,1.496
3584.00,7.454479,25.22810,0.000038,24.040675,0.0005,1.496
3586.00,7.454682,25.22796,0.000036,24.039812,0.0005,1.497
3588.00,7.454299,25.22807,0.000036,24.040315,0.0005,1.496
3590.00,7.455068,25.22789,0.000037,24.040890,0.0004,1.496
3592.00,7.455190,25.22740,0.000037,24.039630,0.0005,1.496
3594.00,7.455218,25.22834,0.000036,24.039535,0.0005,1.496
3596.00,7.454732,25.22788,0.000038,24.040246,0.0005,1.496
3598.00,7.454551,25.22751,0.000037,24.039935,0.0005,1.496
3600.00,7.454557,25.22816,0.000037,24.039444,0.0004,1.496
@6,12.0000,24.0
3602.00,7.455029,25.22810,0.000037,24.039214,0.0004,1.495
3604.00,7.454492,25.22860,0.000035,24.039639,0.0005,1.496
3606.00,7.447192,25.22927,0.000036,24.039779,0.0004,1.496
3608.00,7.435934,25.22938,0.000037,24.040186,0.0005,1.495
3610.00,7.418564,25.22892,0.000037,24.039790,0.0004,1.495
3612.00,7.399595,25.22910,0.000037,24.040105,0.0005,1.495
3614.00,7.380458,25.22940,0.000037,24.039675,0.0005,1.496
3616.00,7.365259,25.22900,0.000037,24.039992,0.0005,1.496
3618.00,7.350038,25.22850,0.000036,24.040754,0.0005,1.496
3620.00,7.336602,25.22841,0.000035,24.038819,0.0005,1.497
3622.00,7.326154,25.22891,0.000036,24.039684,0.0005,1.497
3624.00,7.317108,25.22884,0.000035,24.039924,0.0005,1.497
3626.00,7.309574,25.22864,0.000035,24.039450,0.0005,1.496
3628.00,7.304705,25.22816,0.000035,24.040130,0.0004,1.497
3630.00,7.306705,25.22891,0.000036,24.039312,0.0005,1.498
3632.00,7.313019,25.22801,0.000035,24.040839,0.0005,1.498
3634.00,7.321661,25.22758,0.000035,24.040170,0.0005,1.498
3636.00,7.331354,25.22799,0.000036,24.040052,0.0004,1.497
3638.00,7.339764,25.22731,0.000035,24.039361,0.0005,1.496
3640.00,7.347872,25.22832,0.000037,24.039255,0.0005,1.495
3642.00,7.356523,25.22878,0.000037,24.040397,0.0005,1.496
3644.00,7.365903,25.22871,0.000037,24.039937,0.0005,1.496
3646.00,7.375252,25.22905,0.000037,24.039043,0.0005,1.496
3648.00,7.382878,25.22841,0.000037,24.040254,0.0005,1.496
3650.00,7.389953,25.22784,0.000038,24.040528,0.0005,1.496
3652.00,7.397551,25.22848,0.000037,24.040245,0.0005,1.496
3654.00,7.404534,25.22853,0.000038,24.039843,0.0005,1.495
3656.00,7.410532,25.22756,0.000038,24.040128,0.0004,1.496
3658.00,7.415353,25.22865,0.000039,24.039803,0.0005,1.495
3660.00,7.418710,25.22815,0.000038,24.039632,0.0005,1.495
3662.00,7.422050,25.22745,0.000037,24.040161,0.0004,1.496
3664.00,7.425127,25.22817,0.000037,24.039408,0.0004,1.496
3666.00,7.427040,25.22839,0.000037,24.039663,0.0005,1.496
3668.00,7.429024,25.22828,0.000036,24.041101,0.0005,1.495
3670.00,7.430643,25.22782,0.000037,24.040535,0.0005,1.495
3672.00,7.432495,25.22807,0.000037,24.040017,0.0005,1.496
3674.00,7.434122,25.22743,0.000037,24.040074,0.0005,1.496
3676.00,7.435779,25.22719,0.000037,24.040201,0.0005,1.495
3678.00,7.436997,25.22767,0.000037,24.039872,0.0005,1.495
3680.00,7.437525,25.22784,0.000037,24.039988,0.0005,1.495
3682.00,7.438638,25.22805,0.000036,24.040690,0.0005,1.495
3684.00,7.439792,25.22858,0.000036,24.040064,0.0005,1.496
3686.00,7.441964,25.22814,0.000037,24.039652,0.0005,1.496
3688.00,7.442601,25.22946,0.000036,24.040530,0.0005,1.496
3690.00,7.442357,25.22994,0.000037,24.039854,0.0005,1.496
3692.00,7.442988,25.22956,0.000037,24.039850,0.0005,1.495
3694.00,7.443887,25.22902,0.000038,24.040421,0.0005,1.495
3696.00,7.445078,25.22906,0.000039,24.040499,0.0005,1.495
3698.00,7.446200,25.22888,0.000037,24.040565,0.0005,1.496
3700.00,7.446662,25.23020,0.000037,24.040499,0.0005,1.495
3702.00,7.446663,25.22957,0.000038,24.040614,0.0005,1.496
3704.00,7.446751,25.23043,0.000036,24.040108,0.0005,1.496
3706.00,7.447373,25.22928,0.000037,24.040308,0.0005,1.495
3708.00,7.447773,25.22888,0.000037,24.039606,0.0005,1.496
3710.00,7.448057,25.23009,0.000036,24.039997,0.0005,1.495
3712.00,7.447610,25.23026,0.000036,24.040097,0.0005,1.495
3714.00,7.447941,25.23072,0.000037,24.040634,0.0005,1.496
3716.00,7.447908,25.23023,0.000037,24.040339,0.0005,1.496
3718.00,7.448484,25.23067,0.000037,24.040797,0.0005,1.495
3720.00,7.449000,25.23102,0.000039,24.040288,0.0005,1.495
3722.00,7.449649,25.22968,0.000038,24.040688,0.0005,1.496
3724.00,7.450191,25.23013,0.000038,24.040435,0.0005,1.496
3726.00,7.450247,25.23049,0.000037,24.040125,0.0005,1.496
3728.00,7.451177,25.23060,0.000038,24.039941,0.0005,1.495
3730.00,7.451663,25.23056,0.000036,24.039324,0.0005,1.496
3732.00,7.451114,25.23017,0.000036,24.040737,0.0005,1.496
3734.00,7.450604,25.23024,0.000037,24.040886,0.0005,1.496
3736.00,7.450711,25.23046,0.000038,24.040410,0.0005,1.495
3738.00,7.450877,25.22952,0.000036,24.040681,0.0005,1.496
3740.00,7.451385,25.22969,0.000038,24.040374,0.0005,1.495
3742.00,7.452210,25.22988,0.000037,24.040654,0.0005,1.496
3744.00,7.452071,25.23018,0.000038,24.040492,0.0005,1.495
3746.00,7.451394,25.22940,0.000038,24.039812,0.0005,1.495
3748.00,7.451284,25.23022,0.000037,24.039530,0.0005,1.496
3750.00,7.451142,25.22942,0.000036,24.040057,0.0005,1.495
3752.00,7.450859,25.23012,0.000036,24.039926,0.0005,1.496
3754.00,7.451078,25.23016,0.000038,24.039755,0.0005,1.495
3756.00,7.451645,25.23007,0.000038,24.040537,0.0005,1.495
3758.00,7.452945,25.23005,0.000037,24.040128,0.0005,1.495
3760.00,7.453539,25.23013,0.000037,24.040044,0.0005,1.495
3762.00,7.452863,25.23065,0.000037,24.040115,0.0005,1.495
3764.00,7.452608,25.22942,0.000036,24.039928,0.0005,1.495
3766.00,7.452278,25.22948,0.000036,24.039935,0.0005,1.495
3768.00,7.452599,25.23050,0.000036,24.040174,0.0005,1.495
3770.00,7.453082,25.23003,0.000038,24.040050,0.0005,1.496
3772.00,7.453912,25.22905,0.000037,24.040885,0.0004,1.495
3774.00,7.454234,25.22908,0.000037,24.040261,0.0005,1.496
3776.00,7.454326,25.22989,0.000037,24.039539,0.0005,1.495
3778.00,7.453629,25.23004,0.000038,24.040646,0.0005,1.495
3780.00,7.453235,25.23083,0.000037,24.039923,0.0005,1.496
3782.00,7.452891,25.23018,0.000038,24.039561,0.0005,1.496
3784.00,7.452689,25.23105,0.000036,24.040361,0.0005,1.496
3786.00,7.452525,25.22812,0.000036,24.040125,0.0005,1.496
3788.00,7.452561,25.22759,0.000038,24.040466,0.0004,1.495
3790.00,7.452356,25.22804,0.000038,24.040619,0.0005,1.495
3792.00,7.453203,25.22806,0.000037,24.040234,0.0005,1.494
3794.00,7.452982,25.22833,0.000037,24.040497,0.0005,1.495
3796.00,7.453891,25.22876,0.000037,24.040795,0.0005,1.495
3798.00,7.454356,25.22857,0.000037,24.040119,0.0005,1.495
3800.00,7.454127,25.22944,0.000036,24.040106,0.0005,1.495
3802.00,7.454284,25.22879,0.000036,24.040419,0.0005,1.496
3804.00,7.454525,25.22816,0.000036,24.040539,0.0005,1.496
3806.00,7.454428,25.22829,0.000038,24.040303,0.0005,1.496
3808.00,7.455116,25.22858,0.000036,24.040643,0.0005,1.496
3810.00,7.455542,25.22806,0.000037,24.040221,0.0005,1.495
3812.00,7.455884,25.22840,0.000038,24.040046,0.0005,1.495
3814.00,7.454998,25.22817,0.000038,24.039757,0.0005,1.495
3816.00,7.454196,25.22822,0.000038,24.040337,0.0005,1.495
3818.00,7.453767,25.22850,0.000037,24.040577,0.0005,1.495
3820.00,7.453652,25.22878,0.000037,24.040237,0.0005,1.495
3822.00,7.453716,25.22972,0.000037,24.040703,0.0005,1.495
3824.00,7.454162,25.22996,0.000037,24.040241,0.0005,1.496
3826.00,7.454772,25.23024,0.000037,24.040408,0.0005,1.495
3828.00,7.454618,25.23009,0.000037,24.040445,0.0005,1.495
3830.00,7.454110,25.22968,0.000036,24.039919,0.0005,1.496
3832.00,7.453772,25.22990,0.000037,24.040266,0.0005,1.495
3834.00,7.453630,25.23008,0.000037,24.039954,0.0004,1.496
3836.00,7.453434,25.22970,0.000036,24.040061,0.0005,1.496
3838.00,7.454699,25.22923,0.000037,24.040710,0.0004,1.495
3840.00,7.455172,25.22945,0.000037,24.040175,0.0005,1.496
3842.00,7.454218,25.22977,0.000038,24.040639,0.0005,1.495
3844.00,7.454080,25.22980,0.000037,24.040419,0.0005,1.496
3846.00,7.454426,25.22959,0.000036,24.040157,0.0005,1.496
3848.00,7.455397,25.22916,0.000036,24.041221,0.0005,1.496
3850.00,7.455114,25.22853,0.000037,24.039890,0.0005,1.495
3852.00,7.454897,25.22880,0.000037,24.040726,0.0005,1.495
3854.00,7.455691,25.22903,0.000038,24.039988,0.0005,1.496
3856.00,7.456837,25.22845,0.000038,24.040525,0.0005,1.495
3858.00,7.456124,25.22884,0.000038,24.039821,0.0005,1.495
3860.00,7.454563,25.22903,0.000037,24.039103,0.0004,1.495
3862.00,7.453268,25.22819,0.000038,24.040197,0.0004,1.496
3864.00,7.454751,25.22786,0.000037,24.039684,0.0005,1.496
3866.00,7.455124,25.22734,0.000037,24.039852,0.0005,1.496
3868.00,7.454704,25.22707,0.000039,24.039743,0.0005,1.496
3870.00,7.454834,25.22725,0.000038,24.039759,0.0005,1.497
3872.00,7.455261,25.22780,0.000037,24.040297,0.0005,1.496
3874.00,7.454834,25.22860,0.000038,24.039839,0.0005,1.496
3876.00,7.455114,25.22777,0.000036,24.040270,0.0005,1.496
3878.00,7.455362,25.22729,0.000038,24.041045,0.0005,1.496
3880.00,7.456215,25.22792,0.000037,24.040554,0.0005,1.496
3882.00,7.456170,25.22914,0.000037,24.039743,0.0005,1.496
3884.00,7.456161,25.22835,0.000038,24.039568,0.0005,1.496
3886.00,7.456174,25.22762,0.000037,24.039950,0.0005,1.496
3888.00,7.455487,25.22776,0.000036,24.039806,0.0005,1.496
3890.00,7.455108,25.22803,0.000037,24.039908,0.0005,1.496
3892.00,7.455903,25.22811,0.000036,24.039921,0.0005,1.496
3894.00,7.457207,25.22841,0.000037,24.040048,0.0005,1.496
3896.00,7.456685,25.22950,0.000037,24.040126,0.0005,1.496
3898.00,7.457280,25.22900,0.000036,24.040330,0.0005,1.496
3900.00,7.457657,25.22890,0.000037,24.039892,0.0005,1.495
3902.00,7.457547,25.22855,0.000037,24.040252,0.0005,1.496
3904.00,7.457724,25.22871,0.000036,24.040057,0.0005,1.496
3906.00,7.458583,25.22808,0.000037,24.040177,0.0005,1.496
3908.00,7.458341,25.22872,0.000037,24.039786,0.0005,1.496
3910.00,7.456896,25.22897,0.000037,24.039050,0.0005,1.496
3912.00,7.455922,25.22796,0.000037,24.040155,0.0005,1.496
3914.00,7.455427,25.22811,0.000037,24.040059,0.0005,1.496
3916.00,7.455037,25.22734,0.000037,24.040312,0.0005,1.496
3918.00,7.456225,25.22838,0.000037,24.039706,0.0005,1.496
3920.00,7.457464,25.22905,0.000038,24.040332,0.0005,1.496
3922.00,7.457463,25.22870,0.000036,24.040014,0.0005,1.496
3924.00,7.457316,25.22890,0.000037,24.040445,0.0005,1.496
3926.00,7.457810,25.22917,0.000038,24.041168,0.0005,1.496
3928.00,7.456923,25.22958,0.000037,24.040554,0.0005,1.496
3930.00,7.456868,25.22953,0.000037,24.041094,0.0005,1.496
3932.00,7.457196,25.22923,0.000038,24.040670,0.0005,1.496
3934.00,7.457529,25.22973,0.000037,24.039354,0.0004,1.496
3936.00,7.457872,25.22945,0.000037,24.040095,0.0005,1.496
3938.00,7.458704,25.22892,0.000036,24.039988,0.0005,1.496
3940.00,7.457777,25.23010,0.000036,24.040168,0.0005,1.496
3942.00,7.456919,25.23052,0.000037,24.040630,0.0005,1.496
3944.00,7.457002,25.23098,0.000037,24.040363,0.0005,1.496
3946.00,7.456886,25.23163,0.000037,24.040777,0.0005,1.496
3948.00,7.457038,25.23132,0.000038,24.040072,0.0005,1.496
3950.00,7.457003,25.23232,0.000038,24.040548,0.0005,1.496
3952.00,7.457388,25.23185,0.000039,24.040054,0.0005,1.496
3954.00,7.457312,25.23199,0.000037,24.040170,0.0005,1.497
3956.00,7.457564,25.23201,0.000037,24.039546,0.0005,1.497
3958.00,7.458269,25.23217,0.000037,24.039812,0.0005,1.496
3960.00,7.458051,25.23233,0.000037,24.040210,0.0005,1.496
3962.00,7.458242,25.23157,0.000038,24.040079,0.0005,1.496
3964.00,7.458735,25.23150,0.000038,24.040621,0.0005,1.496
3966.00,7.458366,25.23115,0.000037,24.040310,0.0005,1.496
3968.00,7.458477,25.23012,0.000036,24.039990,0.0005,1.497
3970.00,7.458901,25.22985,0.000038,24.039374,0.0004,1.496
3972.00,7.458330,25.23140,0.000037,24.040101,0.0005,1.497
3974.00,7.458040,25.23094,0.000038,24.040197,0.0005,1.496
3976.00,7.458701,25.23076,0.000038,24.040215,0.0005,1.496
3978.00,7.458641,25.23072,0.000036,24.039848,0.0005,1.497
3980.00,7.458216,25.23081,0.000037,24.039744,0.0005,1.497
3982.00,7.458788,25.23109,0.000038,24.039741,0.0005,1.497
3984.00,7.459988,25.23064,0.000037,24.039879,0.0005,1.496
3986.00,7.460104,25.23091,0.000037,24.039566,0.0005,1.497
3988.00,7.459568,25.23089,0.000037,24.039964,0.0005,1.497
3990.00,7.459159,25.22988,0.000037,24.040975,0.0005,1.497
3992.00,7.458716,25.23000,0.000037,24.040168,0.0005,1.497
3994.00,7.458710,25.23011,0.000037,24.040199,0.0005,1.497
3996.00,7.458903,25.23070,0.000037,24.040525,0.0005,1.497
3998.00,7.459036,25.23102,0.000037,24.040270,0.0005,1.496
4000.00,7.459129,25.23096,0.000037,24.040657,0.0005,1.497
4002.00,7.458614,25.23119,0.000037,24.040021,0.0005,1.497
4004.00,7.458616,25.23012,0.000038,24.039570,0.0005,1.497
4006.00,7.458996,25.22970,0.000038,24.039712,0.0005,1.497
4008.00,7.460210,25.22933,0.000037,24.039763,0.0005,1.498
4010.00,7.459795,25.23005,0.000036,24.040485,0.0005,1.497
4012.00,7.459425,25.22987,0.000037,24.040514,0.0005,1.497
4014.00,7.459230,25.22979,0.000036,24.039935,0.0005,1.497
4016.00,7.458285,25.22942,0.000037,24.039930,0.0005,1.497
4018.00,7.459116,25.22971,0.000038,24.040439,0.0005,1.497
4020.00,7.460102,25.22920,0.000036,24.040330,0.0005,1.496
4022.00,7.459641,25.22937,0.000037,24.040152,0.0005,1.497
4024.00,7.460443,25.22984,0.000037,24.040183,0.0005,1.498
4026.00,7.460359,25.22992,0.000037,24.038935,0.0005,1.497
4028.00,7.459365,25.22982,0.000037,24.040079,0.0005,1.497
4030.00,7.458930,25.22946,0.000038,24.039892,0.0005,1.497
4032.00,7.459102,25.22961,0.000038,24.039908,0.0005,1.497
4034.00,7.459989,25.23029,0.000037,24.040285,0.0005,1.497
4036.00,7.458917,25.23016,0.000038,24.039739,0.0004,1.497
4038.00,7.459508,25.23032,0.000037,24.040263,0.0004,1.498
4040.00,7.459522,25.22999,0.000037,24.040470,0.0005,1.497
4042.00,7.460701,25.23010,0.000038,24.040154,0.0005,1.497
4044.00,7.461325,25.23015,0.000038,24.040225,0.0005,1.497
4046.00,7.461407,25.23060,0.000037,24.039514,0.0005,1.498
4048.00,7.461136,25.23070,0.000038,24.040075,0.0005,1.497
4050.00,7.461130,25.23036,0.000038,24.040206,0.0005,1.497
4052.00,7.461245,25.23004,0.000038,24.040525,0.0005,1.497
4054.00,7.462604,25.22977,0.000038,24.040763,0.0005,1.497
4056.00,7.461989,25.22953,0.000038,24.040448,0.0005,1.497
4058.00,7.462093,25.22962,0.000039,24.040084,0.0005,1.497
4060.00,7.462148,25.22973,0.000038,24.040357,0.0005,1.497
4062.00,7.461784,25.23012,0.000039,24.040581,0.0005,1.497
4064.00,7.461362,25.23093,0.000038,24.040159,0.0005,1.497
4066.00,7.461422,25.22976,0.000037,24.040037,0.0005,1.498
4068.00,7.461455,25.23027,0.000037,24.040083,0.0005,1.497
4070.00,7.460950,25.23055,0.000038,24.040152,0.0005,1.497
4072.00,7.461189,25.23117,0.000039,24.040421,0.0005,1.498
4074.00,7.461616,25.23216,0.000037,24.040294,0.0005,1.498
4076.00,7.461868,25.23126,0.000037,24.039919,0.0005,1.497
4078.00,7.461823,25.23113,0.000036,24.039757,0.0005,1.498
4080.00,7.462132,25.23091,0.000036,24.039539,0.0005,1.497
4082.00,7.462187,25.23111,0.000037,24.040481,0.0005,1.497
4084.00,7.461474,25.23134,0.000037,24.039208,0.0005,1.497
4086.00,7.461663,25.23093,0.000038,24.039757,0.0005,1.497
4088.00,7.462027,25.23088,0.000038,24.040735,0.0005,1.497
4090.00,7.462318,25.23131,0.000037,24.039814,0.0005,1.498
4092.00,7.462184,25.23165,0.000037,24.040465,0.0005,1.498
4094.00,7.461636,25.23153,0.000036,24.039084,0.0005,1.497
4096.00,7.462196,25.23159,0.000038,24.040452,0.0005,1.497
4098.00,7.462181,25.23235,0.000037,24.040550,0.0005,1.497
4100.00,7.462691,25.23302,0.000037,24.039604,0.0005,1.498
4102.00,7.463364,25.23326,0.000038,24.039783,0.0005,1.498
4104.00,7.462971,25.23272,0.000036,24.040312,0.0005,1.498
4106.00,7.462580,25.23256,0.000038,24.039559,0.0005,1.497
4108.00,7.463330,25.23314,0.000036,24.039848,0.0005,1.498
4110.00,7.462767,25.23335,0.000036,24.040341,0.0005,1.497
4112.00,7.461798,25.23233,0.000037,24.040081,0.0005,1.498
4114.00,7.462377,25.23283,0.000038,24.040079,0.0005,1.498
4116.00,7.462180,25.23226,0.000037,24.040292,0.0005,1.497
4118.00,7.462476,25.23164,0.000037,24.040748,0.0005,1.497
4120.00,7.462088,25.23234,0.000036,24.039794,0.0005,1.498
4122.00,7.460988,25.23316,0.000036,24.040532,0.0004,1.497
4124.00,7.460711,25.23286,0.000037,24.040066,0.0005,1.498
4126.00,7.460727,25.23250,0.000037,24.040688,0.0005,1.497
4128.00,7.460434,25.23171,0.000038,24.040301,0.0005,1.497
4130.00,7.460355,25.23103,0.000037,24.039670,0.0005,1.498
4132.00,7.460272,25.23049,0.000037,24.040659,0.0005,1.497
4134.00,7.460372,25.23007,0.000038,24.039830,0.0005,1.498
4136.00,7.461701,25.23091,0.000038,24.039524,0.0005,1.497
4138.00,7.462699,25.23103,0.000037,24.039848,0.0005,1.498
4140.00,7.462252,25.22990,0.000037,24.040090,0.0005,1.498
4142.00,7.460191,25.23006,0.000038,24.040505,0.0005,1.498
4144.00,7.460312,25.23057,0.000037,24.040652,0.0005,1.498
4146.00,7.461192,25.23137,0.000038,24.040546,0.0005,1.498
4148.00,7.460830,25.23116,0.000037,24.040301,0.0005,1.497
4150.00,7.461079,25.23173,0.000038,24.039732,0.0005,1.498
4152.00,7.461681,25.23166,0.000038,24.040950,0.0005,1.498
4154.00,7.461605,25.23219,0.000037,24.040419,0.0005,1.497
4156.00,7.461205,25.23227,0.000037,24.040465,0.0005,1.498
4158.00,7.462127,25.23232,0.000036,24.040375,0.0005,1.498
4160.00,7.462008,25.23271,0.000037,24.040779,0.0005,1.498
4162.00,7.462029,25.23233,0.000038,24.039663,0.0005,1.498
4164.00,7.462599,25.23253,0.000036,24.040441,0.0005,1.498
4166.00,7.462329,25.23299,0.000036,24.040285,0.0005,1.498
4168.00,7.462058,25.23144,0.000038,24.040585,0.0005,1.498
4170.00,7.462546,25.23128,0.000038,24.039866,0.0005,1.497
4172.00,7.463190,25.23174,0.000038,24.039984,0.0005,1.498
4174.00,7.463260,25.23067,0.000039,24.040346,0.0005,1.498
4176.00,7.463175,25.23062,0.000037,24.040072,0.0004,1.499
4178.00,7.463430,25.23049,0.000037,24.040381,0.0005,1.499
4180.00,7.463169,25.23063,0.000038,24.040699,0.0005,1.498
4182.00,7.462779,25.23141,0.000038,24.040175,0.0005,1.499
4184.00,7.463008,25.23235,0.000037,24.040170,0.0005,1.498
4186.00,7.463060,25.23171,0.000038,24.040430,0.0005,1.498
4188.00,7.463039,25.23110,0.000038,24.040357,0.0005,1.498
4190.00,7.463261,25.23132,0.000038,24.040683,0.0005,1.498
4192.00,7.463155,25.23046,0.000037,24.040754,0.0005,1.498
4194.00,7.462129,25.23111,0.000038,24.040614,0.0005,1.498
4196.00,7.462475,25.23094,0.000038,24.039588,0.0005,1.498
4198.00,7.462066,25.23044,0.000038,24.040004,0.0005,1.499
4200.00,7.461312,25.23117,0.000038,24.040090,0.0005,1.499
4202.00,7.462002,25.23138,0.000038,24.040945,0.0005,1.498
@7,12.0000,24.0
4204.00,7.462036,25.23131,0.000038,24.040370,0.0005,1.498
4206.00,7.455593,25.23045,0.000037,24.040194,0.0005,1.498
4208.00,7.444810,25.23147,0.000040,24.039564,0.0005,1.497
4210.00,7.429858,25.23217,0.000040,24.039868,0.0005,1.497
4212.00,7.410462,25.23282,0.000040,24.040814,0.0005,1.497
4214.00,7.393758,25.23241,0.000039,24.039863,0.0005,1.498
4216.00,7.379517,25.23166,0.000037,24.039928,0.0005,1.499
4218.00,7.365848,25.23134,0.000036,24.040626,0.0005,1.499
4220.00,7.353946,25.23071,0.000036,24.039935,0.0005,1.499
4222.00,7.343599,25.23144,0.000036,24.039957,0.0005,1.500
4224.00,7.335162,25.23143,0.000037,24.040506,0.0005,1.500
4226.00,7.328374,25.23116,0.000037,24.040403,0.0005,1.500
4228.00,7.324236,25.23054,0.000037,24.039794,0.0005,1.500
4230.00,7.327297,25.23047,0.000036,24.040401,0.0005,1.500
4232.00,7.333020,25.23028,0.000035,24.040752,0.0005,1.500
4234.00,7.341641,25.23070,0.000036,24.040254,0.0005,1.500
4236.00,7.351122,25.23049,0.000035,24.039926,0.0005,1.500
4238.00,7.359741,25.23050,0.000037,24.040139,0.0005,1.499
4240.00,7.368001,25.22973,0.000037,24.039839,0.0005,1.499
4242.00,7.375960,25.22946,0.000038,24.039946,0.0005,1.499
4244.00,7.384372,25.22930,0.000038,24.039979,0.0005,1.499
4246.00,7.392268,25.22971,0.000037,24.040054,0.0005,1.499
4248.00,7.400261,25.22867,0.000039,24.040381,0.0005,1.499
4250.00,7.407910,25.22879,0.000039,24.040097,0.0005,1.499
4252.00,7.415001,25.22906,0.000037,24.040194,0.0005,1.499
4254.00,7.419979,25.22876,0.000039,24.040674,0.0005,1.498
4256.00,7.425920,25.22956,0.000038,24.040417,0.0005,1.499
4258.00,7.430204,25.23037,0.000037,24.041221,0.0005,1.499
4260.00,7.433855,25.22851,0.000038,24.040441,0.0005,1.499
4262.00,7.436379,25.22948,0.000037,24.040543,0.0005,1.499
4264.00,7.438705,25.22966,0.000038,24.040548,0.0005,1.499
4266.00,7.441340,25.22966,0.000037,24.040323,0.0005,1.499
4268.00,7.443019,25.22885,0.000038,24.040010,0.0005,1.499
4270.00,7.443769,25.22927,0.000037,24.040363,0.0005,1.499
4272.00,7.446012,25.22980,0.000039,24.040505,0.0005,1.498
4274.00,7.447323,25.23066,0.000039,24.040950,0.0005,1.498
4276.00,7.449530,25.23056,0.000039,24.040057,0.0005,1.499
4278.00,7.450031,25.23067,0.000038,24.040370,0.0005,1.499
4280.00,7.449478,25.23062,0.000038,24.040828,0.0005,1.498
4282.00,7.450003,25.23013,0.000038,24.040572,0.0005,1.499
4284.00,7.451276,25.23069,0.000039,24.040141,0.0005,1.499
4286.00,7.451958,25.23071,0.000038,24.040115,0.0005,1.500
4288.00,7.452879,25.23068,0.000036,24.040850,0.0005,1.499
4290.00,7.453787,25.23082,0.000037,24.039886,0.0005,1.499
4292.00,7.453939,25.23088,0.000039,24.040665,0.0005,1.499
4294.00,7.453447,25.23056,0.000037,24.040626,0.0005,1.499
4296.00,7.452252,25.22996,0.000038,24.040146,0.0005,1.499
4298.00,7.452721,25.22904,0.000038,24.040975,0.0005,1.499
4300.00,7.454025,25.23011,0.000037,24.039777,0.0005,1.499
4302.00,7.454898,25.23048,0.000038,24.040121,0.0005,1.498
4304.00,7.455867,25.23138,0.000039,24.040650,0.0005,1.499
4306.00,7.455442,25.23160,0.000038,24.040166,0.0005,1.499
4308.00,7.454341,25.23184,0.000037,24.039979,0.0006,1.499
4310.00,7.454988,25.23168,0.000038,24.039919,0.0005,1.500
4312.00,7.455812,25.23111,0.000038,24.040119,0.0005,1.500
4314.00,7.455949,25.23062,0.000038,24.040699,0.0005,1.499
4316.00,7.455719,25.23114,0.000037,24.040572,0.0005,1.500
4318.00,7.455538,25.23164,0.000038,24.040352,0.0005,1.499
4320.00,7.455516,25.23366,0.000037,24.040526,0.0005,1.499
4322.00,7.455790,25.23300,0.000037,24.039854,0.0005,1.500
4324.00,7.456925,25.23194,0.000036,24.039777,0.0005,1.500
4326.00,7.457282,25.23206,0.000037,24.039692,0.0005,1.499
4328.00,7.457346,25.23004,0.000038,24.040510,0.0005,1.499
4330.00,7.457539,25.23077,0.000038,24.040179,0.0005,1.499
4332.00,7.457426,25.23040,0.000038,24.040003,0.0005,1.499
4334.00,7.457444,25.23107,0.000036,24.039868,0.0005,1.500
4336.00,7.458023,25.23049,0.000038,24.040521,0.0005,1.500
4338.00,7.457766,25.23146,0.000038,24.040141,0.0005,1.499
4340.00,7.457612,25.23176,0.000038,24.039952,0.0006,1.499
4342.00,7.458415,25.23179,0.000038,24.040259,0.0005,1.499
4344.00,7.458599,25.23209,0.000039,24.040030,0.0005,1.500
4346.00,7.458899,25.23210,0.000037,24.039339,0.0005,1.499
4348.00,7.459922,25.23216,0.000037,24.039932,0.0005,1.500
4350.00,7.459853,25.23175,0.000038,24.040648,0.0005,1.500
4352.00,7.459326,25.23170,0.000038,24.040585,0.0005,1.500
4354.00,7.458276,25.23184,0.000037,24.040190,0.0006,1.500
4356.00,7.458015,25.23182,0.000037,24.040965,0.0005,1.500
4358.00,7.458704,25.23168,0.000037,24.039490,0.0005,1.499
4360.00,7.459786,25.23214,0.000038,24.039863,0.0005,1.500
4362.00,7.459634,25.23100,0.000038,24.040132,0.0005,1.500
4364.00,7.459043,25.23145,0.000037,24.039775,0.0005,1.499
4366.00,7.459051,25.23191,0.000037,24.040281,0.0005,1.500
4368.00,7.459707,25.23224,0.000038,24.040359,0.0005,1.500
4370.00,7.459483,25.23204,0.000038,24.040532,0.0005,1.500
4372.00,7.460225,25.23151,0.000037,24.040345,0.0005,1.500
4374.00,7.460713,25.23102,0.000037,24.039964,0.0005,1.500
4376.00,7.460826,25.23132,0.000037,24.040268,0.0005,1.500
4378.00,7.460878,25.23068,0.000037,24.040308,0.0005,1.500
4380.00,7.460918,25.23015,0.000037,24.040463,0.0005,1.500
4382.00,7.460483,25.22958,0.000037,24.040295,0.0005,1.500
4384.00,7.460748,25.23008,0.000036,24.039599,0.0005,1.501
4386.00,7.461221,25.23186,0.000037,24.040928,0.0005,1.500
4388.00,7.461611,25.23172,0.000038,24.040895,0.0005,1.500
4390.00,7.460984,25.23231,0.000039,24.040394,0.0005,1.500
4392.00,7.461314,25.23085,0.000038,24.040437,0.0005,1.500
4394.00,7.461351,25.23141,0.000037,24.040437,0.0005,1.500
4396.00,7.461931,25.23091,0.000037,24.040895,0.0005,1.500
4398.00,7.461880,25.23015,0.000038,24.040681,0.0005,1.500
4400.00,7.462162,25.23083,0.000038,24.039646,0.0005,1.500
4402.00,7.462197,25.23058,0.000038,24.040717,0.0005,1.499
4404.00,7.462029,25.23123,0.000039,24.040348,0.0005,1.500
4406.00,7.462229,25.23075,0.000037,24.040241,0.0005,1.501
4408.00,7.462428,25.23071,0.000038,24.040385,0.0005,1.501
4410.00,7.461805,25.23165,0.000038,24.040928,0.0005,1.500
4412.00,7.463180,25.23131,0.000038,24.040299,0.0006,1.500
4414.00,7.463591,25.23056,0.000038,24.040875,0.0005,1.500
4416.00,7.463223,25.23035,0.000038,24.040450,0.0005,1.501
4418.00,7.463158,25.23144,0.000037,24.039555,0.0005,1.501
4420.00,7.463141,25.23068,0.000037,24.040114,0.0005,1.501
4422.00,7.463505,25.23140,0.000037,24.040288,0.0005,1.500
4424.00,7.463055,25.23181,0.000038,24.040837,0.0006,1.500
4426.00,7.463024,25.23166,0.000038,24.040774,0.0005,1.500
4428.00,7.462917,25.23147,0.000038,24.040788,0.0005,1.500
4430.00,7.463043,25.23208,0.000038,24.040459,0.0005,1.501
4432.00,7.463491,25.23260,0.000038,24.040088,0.0005,1.501
4434.00,7.463801,25.23218,0.000037,24.040652,0.0005,1.501
4436.00,7.464421,25.23172,0.000038,24.040179,0.0005,1.500
4438.00,7.465026,25.23124,0.000038,24.040641,0.0005,1.501
4440.00,7.465300,25.23092,0.000036,24.040494,0.0005,1.501
4442.00,7.465186,25.23120,0.000038,24.040826,0.0006,1.501
4444.00,7.465768,25.23152,0.000039,24.040348,0.0005,1.501
4446.00,7.466636,25.23063,0.000038,24.040655,0.0005,1.501
4448.00,7.466131,25.23003,0.000037,24.040706,0.0005,1.501
4450.00,7.464976,25.23081,0.000039,24.040243,0.0005,1.500
4452.00,7.464658,25.23133,0.000039,24.040499,0.0005,1.500
4454.00,7.464048,25.23218,0.000039,24.041283,0.0005,1.500
4456.00,7.463742,25.23310,0.000038,24.040403,0.0005,1.501
4458.00,7.464488,25.23389,0.000038,24.040615,0.0005,1.500
4460.00,7.464319,25.23337,0.000038,24.040272,0.0005,1.502
4462.00,7.462825,25.23421,0.000038,24.040165,0.0005,1.502
4464.00,7.462283,25.23355,0.000037,24.040805,0.0005,1.501
4466.00,7.462081,25.23314,0.000038,24.041236,0.0005,1.501
4468.00,7.461918,25.23346,0.000038,24.039928,0.0005,1.501
4470.00,7.461986,25.23328,0.000039,24.040572,0.0005,1.500
4472.00,7.461986,25.23324,0.000039,24.041105,0.0005,1.500
4474.00,7.461560,25.23435,0.000038,24.040034,0.0005,1.501
4476.00,7.461594,25.23390,0.000037,24.039806,0.0005,1.501
4478.00,7.462728,25.23424,0.000038,24.039999,0.0005,1.501
4480.00,7.463791,25.23424,0.000038,24.039843,0.0005,1.501
4482.00,7.463630,25.23402,0.000038,24.040385,0.0005,1.501
4484.00,7.463777,25.23344,0.000037,24.040554,0.0005,1.501
4486.00,7.463250,25.23253,0.000037,24.041085,0.0005,1.501
4488.00,7.463211,25.23333,0.000036,24.040497,0.0005,1.501
4490.00,7.464301,25.23379,0.000038,24.040148,0.0005,1.501
4492.00,7.464950,25.23292,0.000037,24.040265,0.0005,1.501
4494.00,7.464457,25.23228,0.000037,24.040835,0.0005,1.501
4496.00,7.464592,25.23137,0.000037,24.041121,0.0005,1.502
4498.00,7.465604,25.23216,0.000038,24.040254,0.0005,1.501
4500.00,7.466085,25.23299,0.000038,24.040265,0.0005,1.501
4502.00,7.465978,25.23157,0.000037,24.040432,0.0005,1.501
4504.00,7.464593,25.23274,0.000037,24.040192,0.0005,1.501
4506.00,7.463741,25.23322,0.000038,24.040875,0.0005,1.501
4508.00,7.464060,25.23425,0.000036,24.040550,0.0005,1.502
4510.00,7.464733,25.23441,0.000038,24.040845,0.0005,1.501
4512.00,7.465586,25.23374,0.000039,24.040768,0.0005,1.501
4514.00,7.465566,25.23423,0.000038,24.039490,0.0005,1.501
4516.00,7.464684,25.23423,0.000039,24.040672,0.0005,1.501
4518.00,7.465946,25.23409,0.000038,24.040361,0.0005,1.502
4520.00,7.466123,25.23373,0.000038,24.040441,0.0005,1.501
4522.00,7.466028,25.23350,0.000037,24.039872,0.0005,1.502
4524.00,7.465808,25.23324,0.000037,24.041072,0.0005,1.502
4526.00,7.465867,25.23260,0.000036,24.040435,0.0005,1.501
4528.00,7.466543,25.23178,0.000038,24.040885,0.0005,1.501
4530.00,7.465836,25.23300,0.000037,24.040283,0.0005,1.502
4532.00,7.465797,25.23268,0.000037,24.039875,0.0005,1.501
4534.00,7.466584,25.23230,0.000039,24.040275,0.0005,1.501
4536.00,7.465811,25.23256,0.000037,24.039788,0.0005,1.502
4538.00,7.464064,25.23294,0.000037,24.039701,0.0005,1.502
4540.00,7.463631,25.23368,0.000037,24.040345,0.0005,1.501
4542.00,7.464607,25.23335,0.000038,24.039759,0.0005,1.501
4544.00,7.465638,25.23342,0.000038,24.040110,0.0005,1.502
4546.00,7.465373,25.23382,0.000037,24.040046,0.0005,1.502
4548.00,7.465171,25.23307,0.000036,24.040450,0.0005,1.502
4550.00,7.464774,25.23369,0.000036,24.039197,0.0005,1.502
4552.00,7.464571,25.23448,0.000037,24.039652,0.0005,1.502
4554.00,7.464050,25.23446,0.000036,24.039724,0.0005,1.502
4556.00,7.464683,25.23425,0.000038,24.040281,0.0005,1.501
4558.00,7.464548,25.23408,0.000038,24.039926,0.0005,1.501
4560.00,7.463951,25.23449,0.000038,24.039415,0.0004,1.501
4562.00,7.463965,25.23496,0.000039,24.040474,0.0005,1.501
4564.00,7.463759,25.23486,0.000037,24.040583,0.0005,1.502
4566.00,7.463728,25.23506,0.000037,24.039757,0.0005,1.502
4568.00,7.464510,25.23474,0.000037,24.039999,0.0005,1.503
4570.00,7.465792,25.23431,0.000036,24.040112,0.0005,1.503
4572.00,7.466498,25.23462,0.000036,24.040410,0.0005,1.503
4574.00,7.465921,25.23536,0.000036,24.039537,0.0005,1.502
4576.00,7.466589,25.23526,0.000038,24.040024,0.0005,1.502
4578.00,7.466860,25.23541,0.000038,24.040612,0.0005,1.502
4580.00,7.467591,25.23632,0.000039,24.041066,0.0005,1.502
4582.00,7.467591,25.23517,0.000037,24.039954,0.0005,1.502
4584.00,7.467421,25.23448,0.000037,24.039777,0.0005,1.501
4586.00,7.467354,25.23420,0.000037,24.040317,0.0005,1.502
4588.00,7.467413,25.23416,0.000038,24.039806,0.0005,1.502
4590.00,7.467416,25.23382,0.000038,24.040546,0.0005,1.502
4592.00,7.467199,25.23341,0.000039,24.040574,0.0005,1.502
4594.00,7.465939,25.23495,0.000038,24.040754,0.0005,1.502
4596.00,7.465874,25.23423,0.000038,24.040481,0.0006,1.502
4598.00,7.466564,25.23347,0.000038,24.040594,0.0005,1.502
4600.00,7.467528,25.23367,0.000037,24.040563,0.0005,1.502
4602.00,7.468006,25.23361,0.000038,24.039970,0.0005,1.502
4604.00,7.468729,25.23331,0.000038,24.040486,0.0005,1.502
4606.00,7.468228,25.23266,0.000037,24.040566,0.0005,1.503
4608.00,7.467477,25.23281,0.000037,24.040675,0.0005,1.502
4610.00,7.467390,25.23291,0.000038,24.039797,0.0005,1.502
4612.00,7.467160,25.23264,0.000038,24.040752,0.0005,1.503
4614.00,7.465786,25.23337,0.000039,24.041026,0.0005,1.502
4616.00,7.466664,25.23336,0.000039,24.040486,0.0005,1.502
4618.00,7.466771,25.23312,0.000038,24.040572,0.0005,1.502
4620.00,7.467079,25.23330,0.000039,24.040084,0.0005,1.502
4622.00,7.466899,25.23302,0.000037,24.040317,0.0005,1.503
4624.00,7.468019,25.23323,0.000038,24.040855,0.0005,1.503
4626.00,7.469101,25.23319,0.000038,24.040841,0.0005,1.503
4628.00,7.469321,25.23325,0.000037,24.040024,0.0005,1.503
4630.00,7.469153,25.23272,0.000039,24.040132,0.0005,1.503
4632.00,7.468965,25.23262,0.000038,24.039935,0.0005,1.502
4634.00,7.468895,25.23283,0.000038,24.040077,0.0005,1.502
4636.00,7.469233,25.23237,0.000038,24.040490,0.0005,1.503
4638.00,7.468706,25.23321,0.000037,24.039861,0.0005,1.503
4640.00,7.468761,25.23307,0.000039,24.040068,0.0005,1.503
4642.00,7.468189,25.23337,0.000038,24.040439,0.0005,1.503
4644.00,7.467036,25.23332,0.000038,24.040101,0.0005,1.502
4646.00,7.466357,25.23315,0.000039,24.040295,0.0005,1.502
4648.00,7.466047,25.23412,0.000038,24.039817,0.0005,1.503
4650.00,7.466012,25.23415,0.000038,24.039784,0.0005,1.502
4652.00,7.465235,25.23406,0.000039,24.040501,0.0005,1.502
4654.00,7.465734,25.23492,0.000037,24.040363,0.0005,1.503
4656.00,7.467266,25.23445,0.000037,24.040894,0.0005,1.503
4658.00,7.467796,25.23433,0.000037,24.040657,0.0005,1.502
4660.00,7.468511,25.23432,0.000037,24.040530,0.0005,1.503
4662.00,7.468882,25.23350,0.000037,24.039963,0.0005,1.503
4664.00,7.469017,25.23398,0.000038,24.040550,0.0005,1.502
4666.00,7.468728,25.23423,0.000038,24.040961,0.0005,1.502
4668.00,7.468643,25.23437,0.000038,24.039584,0.0005,1.503
4670.00,7.468702,25.23524,0.000039,24.039794,0.0005,1.502
4672.00,7.469611,25.23444,0.000040,24.040501,0.0005,1.502
4674.00,7.470348,25.23363,0.000039,24.040268,0.0005,1.503
4676.00,7.470333,25.23420,0.000038,24.040359,0.0005,1.503
4678.00,7.469772,25.23460,0.000037,24.040479,0.0005,1.503
4680.00,7.469442,25.23484,0.000039,24.040194,0.0005,1.502
4682.00,7.468757,25.23448,0.000039,24.040648,0.0005,1.502
4684.00,7.469154,25.23374,0.000038,24.040548,0.0005,1.502
4686.00,7.469822,25.23294,0.000039,24.039723,0.0005,1.503
4688.00,7.468836,25.23342,0.000037,24.040434,0.0005,1.503
4690.00,7.468112,25.23355,0.000038,24.040628,0.0005,1.503
4692.00,7.467260,25.23367,0.000040,24.040250,0.0005,1.503
4694.00,7.467571,25.23382,0.000039,24.040004,0.0005,1.503
4696.00,7.467943,25.23260,0.000038,24.040026,0.0005,1.502
4698.00,7.468104,25.23229,0.000038,24.040685,0.0005,1.503
4700.00,7.467892,25.23320,0.000039,24.040114,0.0005,1.503
4702.00,7.468003,25.23335,0.000039,24.040679,0.0005,1.503
4704.00,7.468974,25.23338,0.000037,24.039775,0.0005,1.503
4706.00,7.469031,25.23355,0.000037,24.039495,0.0005,1.503
4708.00,7.468803,25.23392,0.000038,24.039986,0.0005,1.502
4710.00,7.468273,25.23370,0.000038,24.040346,0.0005,1.503
4712.00,7.468833,25.23328,0.000038,24.040899,0.0005,1.502
4714.00,7.469451,25.23257,0.000038,24.040566,0.0006,1.503
4716.00,7.470003,25.23285,0.000038,24.040166,0.0005,1.504
4718.00,7.469661,25.23297,0.000038,24.040241,0.0005,1.503
4720.00,7.469730,25.23252,0.000038,24.040265,0.0005,1.503
4722.00,7.469551,25.23295,0.000038,24.039934,0.0005,1.503
4724.00,7.469430,25.23292,0.000038,24.040934,0.0005,1.503
4726.00,7.468953,25.23258,0.000037,24.040359,0.0005,1.504
4728.00,7.469123,25.23227,0.000036,24.040377,0.0005,1.503
4730.00,7.470677,25.23228,0.000038,24.040266,0.0005,1.503
4732.00,7.469875,25.23225,0.000038,24.040305,0.0005,1.503
4734.00,7.470012,25.23305,0.000037,24.039546,0.0005,1.503
4736.00,7.470734,25.23203,0.000038,24.040888,0.0005,1.503
4738.00,7.469874,25.23232,0.000039,24.040655,0.0005,1.503
4740.00,7.470198,25.23216,0.000039,24.040270,0.0005,1.503
4742.00,7.470365,25.23176,0.000039,24.039823,0.0005,1.503
4744.00,7.469961,25.23196,0.000038,24.040079,0.0005,1.503
4746.00,7.468257,25.23221,0.000038,24.039857,0.0005,1.504
4748.00,7.468452,25.23202,0.000037,24.040717,0.0005,1.504
4750.00,7.468925,25.23280,0.000038,24.039788,0.0005,1.504
4752.00,7.469596,25.23170,0.000038,24.039452,0.0005,1.504
4754.00,7.469608,25.23167,0.000037,24.039408,0.0005,1.504
4756.00,7.470278,25.23229,0.000038,24.040359,0.0005,1.504
4758.00,7.469880,25.23176,0.000038,24.040081,0.0005,1.503
4760.00,7.469710,25.23186,0.000039,24.040634,0.0005,1.503
4762.00,7.470597,25.23136,0.000038,24.040861,0.0005,1.504
4764.00,7.471474,25.23183,0.000037,24.040026,0.0005,1.504
4766.00,7.471442,25.23223,0.000037,24.040565,0.0005,1.504
4768.00,7.471033,25.23114,0.000037,24.040366,0.0005,1.503
4770.00,7.470874,25.23217,0.000038,24.040766,0.0005,1.503
4772.00,7.471214,25.23138,0.000038,24.040326,0.0005,1.503
4774.00,7.471611,25.23198,0.000038,24.039788,0.0005,1.504
4776.00,7.471206,25.23279,0.000038,24.040625,0.0005,1.504
4778.00,7.470383,25.23228,0.000038,24.040930,0.0005,1.503
4780.00,7.470977,25.23180,0.000038,24.040185,0.0005,1.504
4782.00,7.470594,25.23249,0.000038,24.040108,0.0005,1.504
4784.00,7.470900,25.23247,0.000038,24.040674,0.0005,1.504
4786.00,7.470831,25.23106,0.000038,24.040935,0.0005,1.503
4788.00,7.471823,25.23186,0.000039,24.041176,0.0006,1.503
4790.00,7.471782,25.23311,0.000039,24.040797,0.0005,1.504
4792.00,7.470628,25.23145,0.000039,24.039941,0.0005,1.504
4794.00,7.470071,25.23130,0.000038,24.040585,0.0005,1.503
4796.00,7.470232,25.23185,0.000038,24.039868,0.0005,1.504
4798.00,7.470502,25.23156,0.000037,24.039846,0.0005,1.504
4800.00,7.470295,25.23186,0.000038,24.040190,0.0005,1.504
4802.00,7.469826,25.23174,0.000038,24.040208,0.0005,1.505
@8,12.0000,24.0
4804.00,7.470113,25.23234,0.000037,24.040090,0.0005,1.504
4806.00,7.464481,25.23295,0.000037,24.040423,0.0005,1.504
4808.00,7.453792,25.23364,0.000037,24.040623,0.0005,1.503
4810.00,7.438333,25.23316,0.000039,24.040770,0.0005,1.503
4812.00,7.422079,25.23308,0.000038,24.040721,0.0005,1.503
4814.00,7.406314,25.23285,0.000039,24.040694,0.0005,1.504
4816.00,7.392513,25.23283,0.000038,24.040245,0.0005,1.505
4818.00,7.380726,25.23303,0.000035,24.040061,0.0005,1.505
4820.00,7.370571,25.23268,0.000036,24.039597,0.0005,1.505
4822.00,7.362645,25.23299,0.000037,24.040070,0.0005,1.506
4824.00,7.355243,25.23231,0.000036,24.040412,0.0005,1.506
4826.00,7.348454,25.23167,0.000035,24.040275,0.0005,1.506
4828.00,7.343123,25.23180,0.000036,24.040841,0.0005,1.505
4830.00,7.345136,25.23204,0.000036,24.040605,0.0005,1.506
4832.00,7.352570,25.23165,0.000036,24.040814,0.0005,1.507
4834.00,7.361561,25.23266,0.000034,24.040405,0.0005,1.507
4836.00,7.370922,25.23216,0.000036,24.039892,0.0005,1.506
4838.00,7.378904,25.23295,0.000037,24.040072,0.0005,1.506
4840.00,7.386372,25.23338,0.000038,24.040814,0.0005,1.505
4842.00,7.393042,25.23326,0.000037,24.040174,0.0005,1.505
4844.00,7.400688,25.23194,0.000038,24.039883,0.0005,1.505
4846.00,7.407975,25.23307,0.000038,24.039954,0.0006,1.505
4848.00,7.415072,25.23368,0.000038,24.039554,0.0005,1.504
4850.00,7.421132,25.23300,0.000038,24.039574,0.0005,1.504
4852.00,7.427627,25.23423,0.000038,24.040074,0.0005,1.505
4854.00,7.432744,25.23432,0.000037,24.040626,0.0005,1.505
4856.00,7.436446,25.23351,0.000039,24.040003,0.0005,1.504
4858.00,7.440050,25.23319,0.000038,24.040610,0.0005,1.505
4860.00,7.443082,25.23258,0.000038,24.040952,0.0005,1.505
4862.00,7.445699,25.23234,0.000037,24.040077,0.0005,1.506
4864.00,7.448559,25.23257,0.000037,24.040117,0.0005,1.505
4866.00,7.451063,25.23292,0.000038,24.040039,0.0006,1.505
4868.00,7.453215,25.23308,0.000036,24.040310,0.0005,1.505
4870.00,7.454257,25.23191,0.000038,24.040963,0.0005,1.505
4872.00,7.455830,25.23220,0.000037,24.039597,0.0005,1.504
4874.00,7.457526,25.23327,0.000037,24.039388,0.0005,1.505
4876.00,7.458669,25.23288,0.000038,24.040281,0.0005,1.505
4878.00,7.458555,25.23158,0.000038,24.040386,0.0005,1.505
4880.00,7.459031,25.23171,0.000038,24.040425,0.0005,1.505
4882.00,7.460220,25.23202,0.000038,24.040270,0.0005,1.505
4884.00,7.460783,25.23249,0.000037,24.040386,0.0005,1.505
4886.00,7.461352,25.23172,0.000038,24.040061,0.0005,1.505
4888.00,7.461126,25.23214,0.000038,24.039941,0.0005,1.505
4890.00,7.461198,25.23217,0.000038,24.041068,0.0005,1.505
4892.00,7.462066,25.23319,0.000037,24.040148,0.0005,1.505
4894.00,7.461714,25.23297,0.000039,24.040606,0.0005,1.505
4896.00,7.461741,25.23313,0.000038,24.040408,0.0005,1.505
4898.00,7.462676,25.23278,0.000037,24.039981,0.0005,1.505
4900.00,7.462863,25.23216,0.000037,24.040174,0.0005,1.504
4902.00,7.463637,25.23166,0.000038,24.039930,0.0005,1.505
4904.00,7.464664,25.23232,0.000038,24.040199,0.0005,1.505
4906.00,7.464299,25.23321,0.000038,24.040363,0.0005,1.505
4908.00,7.464237,25.23275,0.000037,24.040015,0.0005,1.505
4910.00,7.464533,25.23328,0.000037,24.040645,0.0005,1.505
4912.00,7.464518,25.23328,0.000037,24.040710,0.0005,1.505
4914.00,7.464107,25.23397,0.000036,24.040090,0.0005,1.505
4916.00,7.464069,25.23293,0.000036,24.039923,0.0005,1.505
4918.00,7.463747,25.23332,0.000038,24.040126,0.0005,1.505
4920.00,7.465054,25.23315,0.000039,24.040368,0.0005,1.505
4922.00,7.464869,25.23336,0.000039,24.040486,0.0005,1.505
4924.00,7.464913,25.23318,0.000038,24.040265,0.0005,1.504
4926.00,7.464976,25.23275,0.000036,24.040272,0.0005,1.506
4928.00,7.464280,25.23298,0.000037,24.040903,0.0005,1.505
4930.00,7.464931,25.23319,0.000040,24.040923,0.0005,1.505
4932.00,7.464973,25.23415,0.000038,24.041234,0.0005,1.505
4934.00,7.464926,25.23415,0.000039,24.040946,0.0005,1.505
4936.00,7.464970,25.23344,0.000039,24.040288,0.0005,1.504
4938.00,7.465164,25.23367,0.000039,24.040035,0.0005,1.505
4940.00,7.465372,25.23462,0.000038,24.040983,0.0005,1.505
4942.00,7.465880,25.23354,0.000038,24.040948,0.0005,1.505
4944.00,7.465846,25.23369,0.000038,24.039664,0.0005,1.505
4946.00,7.465563,25.23351,0.000039,24.040345,0.0005,1.505
4948.00,7.466357,25.23332,0.000039,24.040765,0.0005,1.505
4950.00,7.466793,25.23356,0.000039,24.040334,0.0005,1.505
4952.00,7.467717,25.23309,0.000038,24.040694,0.0005,1.506
4954.00,7.468752,25.23355,0.000037,24.040754,0.0005,1.506
4956.00,7.468585,25.23385,0.000038,24.040386,0.0005,1.505
4958.00,7.468248,25.23400,0.000038,24.041010,0.0005,1.505
4960.00,7.468873,25.23335,0.000039,24.040375,0.0005,1.505
4962.00,7.468375,25.23273,0.000039,24.040370,0.0005,1.505
4964.00,7.467912,25.23256,0.000038,24.040706,0.0005,1.505
4966.00,7.468557,25.23332,0.000037,24.040906,0.0005,1.506
4968.00,7.468840,25.23325,0.000039,24.040903,0.0005,1.505
4970.00,7.467652,25.23383,0.000039,24.041079,0.0005,1.505
4972.00,7.467963,25.23288,0.000038,24.040568,0.0006,1.505
4974.00,7.468161,25.23238,0.000038,24.040061,0.0005,1.505
4976.00,7.467745,25.23199,0.000039,24.040219,0.0005,1.506
4978.00,7.468105,25.23203,0.000039,24.040488,0.0005,1.505
4980.00,7.467998,25.23170,0.000039,24.040401,0.0005,1.505
4982.00,7.468051,25.23186,0.000039,24.039859,0.0005,1.505
4984.00,7.469069,25.23208,0.000039,24.040308,0.0005,1.506
4986.00,7.468566,25.23246,0.000039,24.040650,0.0005,1.505
4988.00,7.468407,25.23229,0.000038,24.040141,0.0005,1.506
4990.00,7.467541,25.23148,0.000037,24.040877,0.0005,1.505
4992.00,7.467497,25.23168,0.000038,24.040581,0.0005,1.505
4994.00,7.468908,25.23215,0.000038,24.040474,0.0005,1.506
4996.00,7.470247,25.23218,0.000038,24.040759,0.0005,1.505
4998.00,7.470324,25.23169,0.000037,24.040706,0.0005,1.505
5000.00,7.469415,25.23207,0.000038,24.040123,0.0005,1.506
5002.00,7.469460,25.23250,0.000038,24.040754,0.0005,1.506
5004.00,7.469436,25.23263,0.000038,24.040017,0.0005,1.505
5006.00,7.469761,25.23276,0.000039,24.038726,0.0005,1.505
5008.00,7.470372,25.23350,0.000038,24.040517,0.0005,1.505
5010.00,7.470170,25.23335,0.000038,24.040677,0.0005,1.505
5012.00,7.469733,25.23319,0.000037,24.041359,0.0005,1.506
5014.00,7.469720,25.23351,0.000038,24.040763,0.0005,1.506
5016.00,7.470959,25.23370,0.000036,24.039937,0.0005,1.505
5018.00,7.471546,25.23359,0.000037,24.040352,0.0005,1.506
5020.00,7.471231,25.23320,0.000038,24.040366,0.0005,1.505
5022.00,7.470851,25.23269,0.000038,24.039964,0.0005,1.506
5024.00,7.471888,25.23348,0.000038,24.040679,0.0005,1.506
5026.00,7.471807,25.23358,0.000038,24.040881,0.0005,1.505
5028.00,7.471300,25.23254,0.000037,24.040254,0.0005,1.506
5030.00,7.471168,25.23245,0.000037,24.039684,0.0005,1.506
5032.00,7.470682,25.23249,0.000038,24.040134,0.0005,1.506
5034.00,7.471527,25.23174,0.000037,24.040550,0.0005,1.506
5036.00,7.471229,25.23206,0.000038,24.040157,0.0005,1.506
5038.00,7.470629,25.23239,0.000039,24.040061,0.0005,1.506
5040.00,7.469765,25.23257,0.000038,24.040928,0.0005,1.506
5042.00,7.470164,25.23406,0.000037,24.039461,0.0005,1.506
5044.00,7.470314,25.23368,0.000036,24.040139,0.0005,1.506
5046.00,7.470489,25.23405,0.000036,24.039734,0.0005,1.506
5048.00,7.471668,25.23412,0.000037,24.039695,0.0005,1.505
5050.00,7.471755,25.23216,0.000037,24.039884,0.0005,1.506
5052.00,7.471472,25.23313,0.000039,24.040301,0.0005,1.505
5054.00,7.471955,25.23291,0.000038,24.040343,0.0005,1.506
5056.00,7.471722,25.23250,0.000037,24.040041,0.0005,1.505
5058.00,7.471260,25.23324,0.000038,24.040635,0.0005,1.505
5060.00,7.471243,25.23358,0.000038,24.040510,0.0005,1.506
5062.00,7.472359,25.23381,0.000038,24.040328,0.0005,1.506
5064.00,7.472986,25.23276,0.000037,24.040619,0.0005,1.507
5066.00,7.472855,25.23260,0.000037,24.040150,0.0005,1.506
5068.00,7.471982,25.23388,0.000038,24.040335,0.0005,1.506
5070.00,7.471743,25.23415,0.000038,24.040226,0.0005,1.506
5072.00,7.472356,25.23402,0.000037,24.040386,0.0005,1.506
5074.00,7.472368,25.23452,0.000038,24.040785,0.0005,1.506
5076.00,7.471726,25.23397,0.000038,24.041145,0.0005,1.506
5078.00,7.471631,25.23348,0.000039,24.040874,0.0005,1.506
5080.00,7.472329,25.23393,0.000038,24.040894,0.0005,1.506
5082.00,7.472203,25.23422,0.000038,24.040699,0.0005,1.506
5084.00,7.472560,25.23418,0.000038,24.040737,0.0005,1.506
5086.00,7.473286,25.23363,0.000038,24.039877,0.0005,1.507
5088.00,7.472791,25.23509,0.000037,24.040999,0.0006,1.506
5090.00,7.472745,25.23439,0.000038,24.040006,0.0005,1.506
5092.00,7.471652,25.23470,0.000037,24.040210,0.0005,1.506
5094.00,7.472467,25.23473,0.000037,24.040305,0.0006,1.507
5096.00,7.473044,25.23541,0.000037,24.040510,0.0006,1.506
5098.00,7.473408,25.23530,0.000038,24.040270,0.0005,1.506
5100.00,7.473799,25.23455,0.000039,24.040728,0.0005,1.507
5102.00,7.473615,25.23386,0.000038,24.040441,0.0005,1.506
5104.00,7.473152,25.23398,0.000038,24.040077,0.0005,1.506
5106.00,7.473215,25.23366,0.000037,24.040632,0.0005,1.506
5108.00,7.473324,25.23365,0.000036,24.040535,0.0005,1.506
5110.00,7.472427,25.23325,0.000038,24.040772,0.0005,1.506
5112.00,7.472194,25.23303,0.000039,24.040623,0.0005,1.507
5114.00,7.471840,25.23287,0.000038,24.040084,0.0005,1.506
5116.00,7.472760,25.23261,0.000037,24.040263,0.0005,1.507
5118.00,7.472415,25.23307,0.000038,24.040619,0.0005,1.506
5120.00,7.472233,25.23404,0.000038,24.040385,0.0006,1.507
5122.00,7.472683,25.23431,0.000037,24.040081,0.0005,1.507
5124.00,7.473183,25.23457,0.000038,24.039904,0.0005,1.506
5126.00,7.473685,25.23346,0.000038,24.040335,0.0005,1.506
5128.00,7.474168,25.23423,0.000038,24.040135,0.0005,1.507
5130.00,7.474118,25.23450,0.000038,24.039950,0.0005,1.506
5132.00,7.474361,25.23490,0.000037,24.040308,0.0005,1.507
5134.00,7.473540,25.23474,0.000038,24.040545,0.0005,1.507
5136.00,7.473298,25.23542,0.000038,24.040385,0.0005,1.507
5138.00,7.473608,25.23492,0.000038,24.040459,0.0005,1.507
5140.00,7.474170,25.23502,0.000038,24.040812,0.0005,1.507
5142.00,7.473563,25.23531,0.000039,24.040508,0.0005,1.506
5144.00,7.473354,25.23543,0.000038,24.040872,0.0005,1.507
5146.00,7.474290,25.23494,0.000038,24.040757,0.0005,1.508
5148.00,7.474238,25.23513,0.000037,24.040505,0.0005,1.507
5150.00,7.473952,25.23489,0.000037,24.041068,0.0005,1.507
5152.00,7.473172,25.23573,0.000038,24.040177,0.0005,1.507
5154.00,7.472593,25.23514,0.000037,24.040292,0.0005,1.507
5156.00,7.472370,25.23545,0.000038,24.039628,0.0005,1.507
5158.00,7.473120,25.23462,0.000039,24.040283,0.0005,1.507
5160.00,7.474280,25.23514,0.000037,24.039797,0.0005,1.507
5162.00,7.473896,25.23484,0.000039,24.039848,0.0005,1.507
5164.00,7.472535,25.23378,0.000039,24.039819,0.0005,1.507
5166.00,7.472589,25.23490,0.000037,24.040350,0.0005,1.507
5168.00,7.472627,25.23573,0.000038,24.039732,0.0005,1.507
5170.00,7.472731,25.23519,0.000037,24.039794,0.0005,1.507
5172.00,7.473319,25.23584,0.000037,24.039826,0.0005,1.507
5174.00,7.474285,25.23550,0.000038,24.039792,0.0005,1.507
5176.00,7.474304,25.23527,0.000038,24.040550,0.0005,1.507
5178.00,7.472717,25.23508,0.000037,24.040325,0.0005,1.507
5180.00,7.471971,25.23423,0.000038,24.039879,0.0005,1.508
5182.00,7.471509,25.23426,0.000037,24.040197,0.0005,1.507
5184.00,7.471459,25.23436,0.000038,24.040521,0.0005,1.507
5186.00,7.472713,25.23392,0.000037,24.040363,0.0005,1.506
5188.00,7.473404,25.23308,0.000038,24.040439,0.0005,1.506
5190.00,7.473144,25.23379,0.000038,24.039875,0.0005,1.507
5192.00,7.473072,25.23313,0.000039,24.040641,0.0005,1.508
5194.00,7.472487,25.23385,0.000038,24.039828,0.0005,1.507
5196.00,7.473700,25.23416,0.000039,24.039899,0.0005,1.507
5198.00,7.474037,25.23288,0.000039,24.040623,0.0005,1.507
5200.00,7.474008,25.23406,0.000039,24.040081,0.0005,1.507
5202.00,7.474281,25.23376,0.000038,24.040237,0.0005,1.507
5204.00,7.473912,25.23372,0.000038,24.040677,0.0005,1.507
5206.00,7.474363,25.23334,0.000039,24.040608,0.0005,1.507
5208.00,7.475228,25.23387,0.000038,24.040292,0.0005,1.507
5210.00,7.475482,25.23360,0.000040,24.040908,0.0005,1.507
5212.00,7.474616,25.23314,0.000039,24.039774,0.0005,1.508
5214.00,7.474317,25.23349,0.000037,24.040346,0.0005,1.508
5216.00,7.474486,25.23293,0.000039,24.040690,0.0005,1.507
5218.00,7.474276,25.23330,0.000038,24.039990,0.0005,1.508
5220.00,7.474544,25.23294,0.000038,24.040455,0.0005,1.507
5222.00,7.474992,25.23351,0.000038,24.040799,0.0005,1.507
5224.00,7.474806,25.23292,0.000039,24.039863,0.0005,1.508
5226.00,7.474698,25.23315,0.000037,24.040455,0.0005,1.508
5228.00,7.474572,25.23356,0.000038,24.039524,0.0005,1.507
5230.00,7.474776,25.23456,0.000038,24.040257,0.0006,1.508
5232.00,7.475181,25.23399,0.000038,24.040530,0.0006,1.508
5234.00,7.475237,25.23368,0.000039,24.040297,0.0005,1.507
5236.00,7.474805,25.23334,0.000039,24.040397,0.0005,1.508
5238.00,7.475213,25.23305,0.000038,24.040975,0.0005,1.508
5240.00,7.474837,25.23281,0.000037,24.040414,0.0005,1.508
5242.00,7.474634,25.23316,0.000037,24.040668,0.0005,1.507
5244.00,7.474601,25.23316,0.000038,24.040737,0.0005,1.508
5246.00,7.474689,25.23326,0.000039,24.040626,0.0005,1.506
5248.00,7.474618,25.23402,0.000039,24.040154,0.0005,1.507
5250.00,7.474268,25.23394,0.000039,24.040683,0.0005,1.508
5252.00,7.474852,25.23421,0.000039,24.040301,0.0005,1.508
5254.00,7.475937,25.23401,0.000038,24.039992,0.0005,1.507
5256.00,7.476253,25.23395,0.000037,24.040514,0.0005,1.507
5258.00,7.476571,25.23341,0.000039,24.040314,0.0005,1.507
5260.00,7.476974,25.23366,0.000038,24.040306,0.0005,1.508
5262.00,7.476652,25.23472,0.000039,24.040285,0.0005,1.508
5264.00,7.476043,25.23465,0.000037,24.040866,0.0005,1.508
5266.00,7.475131,25.23384,0.000036,24.040701,0.0005,1.508
5268.00,7.475546,25.23360,0.000037,24.040354,0.0005,1.508
5270.00,7.474714,25.23374,0.000038,24.040157,0.0005,1.508
5272.00,7.474252,25.23327,0.000038,24.039854,0.0005,1.507
5274.00,7.474179,25.23440,0.000039,24.040585,0.0005,1.507
5276.00,7.474204,25.23333,0.000038,24.040675,0.0005,1.508
5278.00,7.474258,25.23446,0.000038,24.040172,0.0005,1.507
5280.00,7.474604,25.23409,0.000038,24.040399,0.0005,1.507
5282.00,7.474091,25.23357,0.000038,24.040015,0.0005,1.508
5284.00,7.474086,25.23485,0.000038,24.040514,0.0005,1.508
5286.00,7.475401,25.23532,0.000038,24.040390,0.0005,1.508
5288.00,7.475478,25.23486,0.000039,24.040157,0.0005,1.508
5290.00,7.475424,25.23404,0.000038,24.040679,0.0006,1.508
5292.00,7.475870,25.23466,0.000039,24.039839,0.0005,1.508
5294.00,7.475583,25.23464,0.000039,24.041257,0.0005,1.507
5296.00,7.475308,25.23399,0.000039,24.041299,0.0005,1.507
5298.00,7.475101,25.23503,0.000037,24.040714,0.0005,1.508
5300.00,7.475325,25.23585,0.000037,24.040092,0.0005,1.508
5302.00,7.474900,25.23586,0.000038,24.040325,0.0006,1.508
5304.00,7.474260,25.23469,0.000039,24.040706,0.0005,1.508
5306.00,7.474679,25.23434,0.000038,24.040710,0.0005,1.508
5308.00,7.475524,25.23485,0.000038,24.040735,0.0005,1.507
5310.00,7.475880,25.23494,0.000038,24.040534,0.0005,1.508
5312.00,7.475429,25.23564,0.000037,24.039994,0.0005,1.508
5314.00,7.475433,25.23464,0.000040,24.040261,0.0005,1.508
5316.00,7.476256,25.23333,0.000038,24.040739,0.0005,1.508
5318.00,7.475859,25.23378,0.000039,24.041243,0.0005,1.507
5320.00,7.475894,25.23421,0.000039,24.040563,0.0005,1.508
5322.00,7.476436,25.23527,0.000038,24.040586,0.0005,1.508
5324.00,7.476952,25.23458,0.000038,24.039721,0.0005,1.509
5326.00,7.476957,25.23467,0.000037,24.041015,0.0005,1.508
5328.00,7.477059,25.23413,0.000038,24.040583,0.0005,1.508
5330.00,7.475769,25.23447,0.000038,24.040366,0.0006,1.508
5332.00,7.475064,25.23534,0.000038,24.039832,0.0006,1.508
5334.00,7.475043,25.23477,0.000038,24.039948,0.0005,1.508
5336.00,7.476347,25.23520,0.000038,24.040566,0.0005,1.508
5338.00,7.477070,25.23526,0.000039,24.040283,0.0005,1.508
5340.00,7.477499,25.23532,0.000039,24.040566,0.0005,1.508
5342.00,7.477953,25.23559,0.000038,24.040694,0.0005,1.508
5344.00,7.477277,25.23534,0.000038,24.040643,0.0005,1.508
5346.00,7.475865,25.23496,0.000038,24.040928,0.0005,1.508
5348.00,7.476840,25.23446,0.000039,24.040626,0.0005,1.508
5350.00,7.477238,25.23411,0.000038,24.040146,0.0005,1.508
5352.00,7.477497,25.23411,0.000039,24.040259,0.0005,1.508
5354.00,7.477761,25.23347,0.000039,24.040172,0.0005,1.508
5356.00,7.479069,25.23448,0.000038,24.039919,0.0005,1.508
5358.00,7.479259,25.23557,0.000039,24.040190,0.0006,1.508
5360.00,7.479195,25.23586,0.000038,24.040661,0.0005,1.508
5362.00,7.477821,25.23622,0.000038,24.040512,0.0005,1.508
5364.00,7.477713,25.23665,0.000038,24.039921,0.0005,1.508
5366.00,7.478016,25.23595,0.000038,24.040283,0.0005,1.508
5368.00,7.478245,25.23570,0.000037,24.040739,0.0005,1.508
5370.00,7.478129,25.23577,0.000038,24.040275,0.0005,1.508
5372.00,7.477705,25.23569,0.000038,24.040625,0.0006,1.508
5374.00,7.477600,25.23657,0.000039,24.040079,0.0005,1.509
5376.00,7.478033,25.23659,0.000039,24.040597,0.0006,1.509
5378.00,7.477250,25.23656,0.000039,24.040059,0.0005,1.508
5380.00,7.476586,25.23558,0.000039,24.040566,0.0005,1.508
5382.00,7.476381,25.23526,0.000039,24.040583,0.0005,1.509
5384.00,7.477096,25.23507,0.000038,24.039763,0.0005,1.508
5386.00,7.476572,25.23521,0.000038,24.039523,0.0005,1.508
5388.00,7.477251,25.23510,0.000038,24.039763,0.0005,1.509
5390.00,7.477176,25.23508,0.000039,24.039828,0.0005,1.508
5392.00,7.476467,25.23555,0.000040,24.040285,0.0006,1.508
5394.00,7.477476,25.23632,0.000038,24.040419,0.0005,1.508
5396.00,7.477658,25.23628,0.000039,24.040939,0.0005,1.508
5398.00,7.477886,25.23610,0.000038,24.040315,0.0005,1.508
5400.00,7.478498,25.23686,0.000039,24.040381,0.0005,1.509
5402.00,7.478300,25.23626,0.000038,24.040632,0.0005,1.509
@9,12.0000,24.0
5404.00,7.478048,25.23620,0.000037,24.040394,0.0006,1.508
5406.00,7.472574,25.23672,0.000039,24.039970,0.0005,1.508
5408.00,7.461346,25.23708,0.000039,24.039666,0.0005,1.507
5410.00,7.447463,25.23618,0.000040,24.040501,0.0005,1.507
5412.00,7.432631,25.23569,0.000040,24.040328,0.0005,1.507
5414.00,7.419556,25.23547,0.000040,24.039919,0.0005,1.508
5416.00,7.406849,25.23586,0.000038,24.040648,0.0005,1.509
5418.00,7.395558,25.23575,0.000038,24.040319,0.0005,1.509
5420.00,7.384816,25.23496,0.000036,24.040443,0.0005,1.510
5422.00,7.375819,25.23543,0.000036,24.040715,0.0005,1.510
5424.00,7.368179,25.23606,0.000037,24.040910,0.0005,1.509
5426.00,7.361992,25.23628,0.000037,24.040285,0.0005,1.509
5428.00,7.358426,25.23648,0.000037,24.040914,0.0005,1.510
5430.00,7.361086,25.23456,0.000037,24.040234,0.0005,1.510
5432.00,7.368434,25.23535,0.000037,24.040439,0.0005,1.511
5434.00,7.376469,25.23610,0.000037,24.040428,0.0005,1.512
5436.00,7.384661,25.23640,0.000036,24.040221,0.0005,1.511
5438.00,7.392701,25.23754,0.000036,24.039954,0.0006,1.510
5440.00,7.400055,25.23805,0.000038,24.040006,0.0006,1.510
5442.00,7.405150,25.23800,0.000038,24.039904,0.0005,1.509
5444.00,7.412087,25.23766,0.000038,24.040099,0.0005,1.509
5446.00,7.419508,25.23808,0.000039,24.040394,0.0005,1.508
5448.00,7.426047,25.23806,0.000040,24.040588,0.0005,1.508
5450.00,7.431475,25.23784,0.000041,24.040865,0.0005,1.509
5452.00,7.437194,25.23750,0.000039,24.040445,0.0005,1.509
5454.00,7.441264,25.23628,0.000039,24.039832,0.0005,1.508
5456.00,7.445670,25.23589,0.000038,24.041354,0.0005,1.508
5458.00,7.448473,25.23673,0.000039,24.040472,0.0005,1.509
5460.00,7.452053,25.23660,0.000039,24.040208,0.0005,1.509
5462.00,7.455667,25.23641,0.000039,24.040186,0.0005,1.509
5464.00,7.459021,25.23795,0.000038,24.040221,0.0005,1.509
5466.00,7.460824,25.23644,0.000037,24.040312,0.0005,1.509
5468.00,7.462484,25.23703,0.000038,24.040105,0.0005,1.509
5470.00,7.464339,25.23641,0.000038,24.040032,0.0005,1.509
5472.00,7.465513,25.23712,0.000038,24.040625,0.0005,1.509
5474.00,7.465823,25.23607,0.000039,24.040517,0.0005,1.508
5476.00,7.466062,25.23689,0.000039,24.040403,0.0005,1.508
5478.00,7.467827,25.23691,0.000039,24.040043,0.0005,1.509
5480.00,7.467476,25.23692,0.000038,24.040585,0.0005,1.509
5482.00,7.467506,25.23680,0.000038,24.040465,0.0005,1.508
5484.00,7.468528,25.23728,0.000039,24.040585,0.0005,1.508
5486.00,7.468756,25.23743,0.000038,24.040352,0.0005,1.509
5488.00,7.469354,25.23630,0.000039,24.041134,0.0005,1.509
5490.00,7.469307,25.23554,0.000039,24.040323,0.0005,1.509
5492.00,7.469467,25.23608,0.000039,24.040554,0.0005,1.509
5494.00,7.469203,25.23547,0.000039,24.040759,0.0005,1.509
5496.00,7.469444,25.23595,0.000039,24.040966,0.0005,1.508
5498.00,7.470008,25.23617,0.000040,24.040010,0.0006,1.509
5500.00,7.469737,25.23595,0.000038,24.040599,0.0005,1.509
5502.00,7.469382,25.23582,0.000038,24.040590,0.0005,1.508
5504.00,7.469897,25.23566,0.000038,24.039828,0.0005,1.508
5506.00,7.470586,25.23602,0.000038,24.039643,0.0005,1.508
5508.00,7.470324,25.23599,0.000038,24.040068,0.0005,1.509
5510.00,7.471215,25.23558,0.000037,24.039584,0.0006,1.509
5512.00,7.470983,25.23522,0.000039,24.041574,0.0005,1.509
5514.00,7.471079,25.23479,0.000039,24.040955,0.0005,1.508
5516.00,7.471486,25.23387,0.000039,24.040097,0.0005,1.509
5518.00,7.471130,25.23444,0.000039,24.040934,0.0005,1.508
5520.00,7.471147,25.23507,0.000039,24.040752,0.0005,1.509
5522.00,7.471399,25.23532,0.000039,24.040854,0.0005,1.509
5524.00,7.471330,25.23534,0.000041,24.040641,0.0005,1.508
5526.00,7.471341,25.23602,0.000039,24.040412,0.0005,1.509
5528.00,7.471794,25.23536,0.000038,24.040519,0.0005,1.509
5530.00,7.472868,25.23470,0.000039,24.040486,0.0006,1.509
5532.00,7.472581,25.23529,0.000040,24.040559,0.0005,1.508
5534.00,7.472129,25.23622,0.000039,24.040414,0.0005,1.508
5536.00,7.472476,25.23578,0.000038,24.040321,0.0005,1.509
5538.00,7.473443,25.23637,0.000039,24.039808,0.0005,1.509
5540.00,7.472749,25.23640,0.000038,24.039984,0.0005,1.509
5542.00,7.473258,25.23609,0.000038,24.040670,0.0005,1.510
5544.00,7.473902,25.23622,0.000038,24.040608,0.0005,1.510
5546.00,7.474786,25.23612,0.000038,24.040450,0.0005,1.509
5548.00,7.475087,25.23598,0.000038,24.040437,0.0005,1.509
5550.00,7.475558,25.23584,0.000038,24.040532,0.0005,1.509
5552.00,7.475209,25.23550,0.000039,24.039770,0.0005,1.508
5554.00,7.473860,25.23588,0.000038,24.040435,0.0005,1.510
5556.00,7.473217,25.23605,0.000038,24.040517,0.0005,1.509
5558.00,7.473687,25.23509,0.000039,24.040397,0.0005,1.509
5560.00,7.474475,25.23453,0.000038,24.040334,0.0005,1.509
5562.00,7.474809,25.23505,0.000038,24.040774,0.0006,1.508
5564.00,7.475115,25.23557,0.000038,24.040043,0.0006,1.509
5566.00,7.475149,25.23487,0.000038,24.040035,0.0006,1.509
5568.00,7.475745,25.23546,0.000039,24.040815,0.0005,1.509
5570.00,7.475892,25.23576,0.000038,24.040521,0.0005,1.509
5572.00,7.476446,25.23579,0.000038,24.040445,0.0005,1.509
5574.00,7.475088,25.23555,0.000038,24.040366,0.0006,1.509
5576.00,7.474377,25.23514,0.000039,24.040470,0.0006,1.509
5578.00,7.474640,25.23513,0.000039,24.040506,0.0006,1.509
5580.00,7.474791,25.23579,0.000038,24.040670,0.0005,1.509
5582.00,7.474286,25.23534,0.000038,24.040225,0.0006,1.509
5584.00,7.474729,25.23599,0.000038,24.040408,0.0005,1.509
5586.00,7.475121,25.23628,0.000039,24.040708,0.0006,1.509
5588.00,7.475622,25.23571,0.000038,24.040465,0.0005,1.509
5590.00,7.476032,25.23602,0.000039,24.040937,0.0006,1.509
5592.00,7.475924,25.23612,0.000039,24.040570,0.0005,1.509
5594.00,7.475494,25.23627,0.000040,24.040357,0.0006,1.509
5596.00,7.474848,25.23686,0.000039,24.041165,0.0006,1.509
5598.00,7.475641,25.23640,0.000038,24.040890,0.0006,1.509
5600.00,7.475698,25.23535,0.000039,24.040730,0.0005,1.510
5602.00,7.475537,25.23559,0.000038,24.041257,0.0005,1.509
5604.00,7.475388,25.23518,0.000038,24.040077,0.0005,1.509
5606.00,7.475089,25.23509,0.000039,24.040719,0.0005,1.509
5608.00,7.476162,25.23504,0.000039,24.041043,0.0005,1.509
5610.00,7.476629,25.23533,0.000038,24.039884,0.0005,1.509
5612.00,7.477155,25.23608,0.000038,24.040537,0.0006,1.509
5614.00,7.476924,25.23673,0.000039,24.040974,0.0005,1.509
5616.00,7.476574,25.23595,0.000039,24.041250,0.0005,1.510
5618.00,7.476128,25.23568,0.000039,24.040306,0.0006,1.509
5620.00,7.476802,25.23664,0.000040,24.040750,0.0005,1.510
5622.00,7.476536,25.23633,0.000038,24.040865,0.0005,1.510
5624.00,7.476108,25.23602,0.000038,24.040474,0.0005,1.510
5626.00,7.476208,25.23596,0.000039,24.039872,0.0005,1.509
5628.00,7.476483,25.23709,0.000039,24.040074,0.0005,1.509
5630.00,7.476400,25.23649,0.000040,24.040597,0.0006,1.509
5632.00,7.476736,25.23706,0.000039,24.040494,0.0005,1.510
5634.00,7.475546,25.23653,0.000038,24.040866,0.0005,1.510
5636.00,7.475343,25.23655,0.000039,24.040286,0.0005,1.510
5638.00,7.475444,25.23698,0.000038,24.040488,0.0005,1.510
5640.00,7.476514,25.23680,0.000037,24.040706,0.0005,1.510
5642.00,7.476877,25.23586,0.000038,24.040050,0.0005,1.510
5644.00,7.476822,25.23546,0.000039,24.040845,0.0005,1.510
5646.00,7.477547,25.23534,0.000038,24.040863,0.0005,1.510
5648.00,7.478156,25.23550,0.000037,24.040457,0.0005,1.510
5650.00,7.478255,25.23656,0.000038,24.040914,0.0005,1.509
5652.00,7.478344,25.23656,0.000038,24.039506,0.0005,1.510
5654.00,7.478774,25.23664,0.000038,24.040221,0.0005,1.510
5656.00,7.478840,25.23603,0.000038,24.040855,0.0005,1.510
5658.00,7.478692,25.23517,0.000038,24.041066,0.0005,1.510
5660.00,7.478764,25.23497,0.000038,24.041052,0.0005,1.511
5662.00,7.477908,25.23544,0.000038,24.040895,0.0005,1.510
5664.00,7.478084,25.23482,0.000038,24.040426,0.0005,1.510
5666.00,7.478768,25.23397,0.000038,24.040483,0.0005,1.510
5668.00,7.478746,25.23431,0.000038,24.040972,0.0006,1.510
5670.00,7.478657,25.23478,0.000039,24.040205,0.0006,1.509
5672.00,7.478067,25.23444,0.000039,24.040335,0.0005,1.510
5674.00,7.478029,25.23586,0.000039,24.040143,0.0005,1.510
5676.00,7.477622,25.23723,0.000038,24.040823,0.0005,1.511
5678.00,7.477065,25.23720,0.000038,24.040354,0.0005,1.510
5680.00,7.478746,25.23657,0.000038,24.039977,0.0006,1.511
5682.00,7.479836,25.23649,0.000037,24.039984,0.0005,1.510
5684.00,7.478879,25.23669,0.000038,24.039810,0.0005,1.510
5686.00,7.478440,25.23723,0.000038,24.040897,0.0006,1.509
5688.00,7.478373,25.23637,0.000039,24.040474,0.0005,1.510
5690.00,7.478299,25.23704,0.000038,24.040426,0.0005,1.510
5692.00,7.478432,25.23758,0.000038,24.040530,0.0005,1.510
5694.00,7.478666,25.23726,0.000039,24.040479,0.0005,1.511
5696.00,7.478979,25.23634,0.000038,24.040841,0.0005,1.510
5698.00,7.478665,25.23590,0.000038,24.041026,0.0005,1.510
5700.00,7.478451,25.23663,0.000038,24.040419,0.0005,1.510
5702.00,7.479056,25.23729,0.000038,24.040306,0.0005,1.510
5704.00,7.480066,25.23740,0.000039,24.040652,0.0006,1.510
5706.00,7.480296,25.23734,0.000037,24.040117,0.0005,1.510
5708.00,7.479361,25.23728,0.000038,24.040859,0.0005,1.510
5710.00,7.479117,25.23709,0.000038,24.040415,0.0005,1.510
5712.00,7.479679,25.23666,0.000039,24.040830,0.0005,1.511
5714.00,7.478759,25.23684,0.000039,24.040254,0.0005,1.510
5716.00,7.479166,25.23738,0.000038,24.040215,0.0005,1.510
5718.00,7.479731,25.23711,0.000038,24.040755,0.0005,1.510
5720.00,7.479854,25.23682,0.000038,24.040494,0.0005,1.511
5722.00,7.480670,25.23693,0.000037,24.040388,0.0005,1.510
5724.00,7.479948,25.23717,0.000038,24.039872,0.0005,1.510
5726.00,7.479897,25.23728,0.000040,24.040528,0.0005,1.510
5728.00,7.479850,25.23776,0.000039,24.040565,0.0006,1.510
5730.00,7.479365,25.23805,0.000038,24.040379,0.0005,1.510
5732.00,7.478640,25.23708,0.000038,24.040472,0.0006,1.510
5734.00,7.478505,25.23514,0.000039,24.040683,0.0005,1.510
5736.00,7.478470,25.23543,0.000038,24.041052,0.0005,1.510
5738.00,7.479175,25.23615,0.000037,24.040374,0.0005,1.510
5740.00,7.480629,25.23598,0.000038,24.040499,0.0005,1.510
5742.00,7.480486,25.23629,0.000039,24.041123,0.0005,1.511
5744.00,7.479731,25.23648,0.000038,24.040759,0.0005,1.511
5746.00,7.480264,25.23660,0.000039,24.041126,0.0005,1.511
5748.00,7.481193,25.23658,0.000037,24.040546,0.0005,1.510
5750.00,7.480244,25.23649,0.000038,24.039895,0.0005,1.510
5752.00,7.479939,25.23538,0.000038,24.041063,0.0005,1.509
5754.00,7.479993,25.23481,0.000040,24.040690,0.0006,1.510
5756.00,7.480127,25.23504,0.000039,24.040503,0.0006,1.510
5758.00,7.480867,25.23445,0.000039,24.040706,0.0005,1.510
5760.00,7.481249,25.23525,0.000038,24.040428,0.0005,1.510
5762.00,7.481462,25.23602,0.000038,24.039508,0.0005,1.510
5764.00,7.480865,25.23558,0.000039,24.040194,0.0005,1.510
5766.00,7.480050,25.23525,0.000038,24.040790,0.0005,1.510
5768.00,7.479368,25.23552,0.000038,24.040972,0.0005,1.510
5770.00,7.478815,25.23517,0.000038,24.040554,0.0006,1.511
5772.00,7.479511,25.23628,0.000038,24.040323,0.0005,1.510
5774.00,7.480350,25.23608,0.000039,24.040712,0.0005,1.510
5776.00,7.480843,25.23613,0.000039,24.040039,0.0005,1.511
5778.00,7.480824,25.23669,0.000038,24.040486,0.0005,1.511
5780.00,7.480814,25.23678,0.000037,24.040783,0.0005,1.510
5782.00,7.480406,25.23698,0.000038,24.040615,0.0006,1.511
5784.00,7.480420,25.23692,0.000038,24.040305,0.0005,1.510
5786.00,7.480840,25.23733,0.000038,24.039855,0.0005,1.509
5788.00,7.481356,25.23684,0.000039,24.040354,0.0005,1.509
5790.00,7.482785,25.23666,0.000039,24.040190,0.0005,1.511
5792.00,7.482428,25.23630,0.000038,24.040552,0.0005,1.511
5794.00,7.482387,25.23689,0.000037,24.039921,0.0005,1.511
5796.00,7.482588,25.23696,0.000037,24.039939,0.0005,1.511
5798.00,7.482436,25.23684,0.000037,24.039779,0.0006,1.511
5800.00,7.481997,25.23661,0.000038,24.040443,0.0006,1.511
5802.00,7.481823,25.23724,0.000038,24.040535,0.0005,1.510
5804.00,7.481908,25.23797,0.000039,24.040688,0.0005,1.510
5806.00,7.481787,25.23863,0.000040,24.041328,0.0005,1.510
5808.00,7.481117,25.23785,0.000038,24.040599,0.0006,1.511
5810.00,7.481089,25.23762,0.000038,24.040690,0.0005,1.510
5812.00,7.482313,25.23718,0.000039,24.040523,0.0006,1.510
5814.00,7.482854,25.23674,0.000038,24.040559,0.0006,1.510
5816.00,7.481844,25.23657,0.000039,24.040337,0.0005,1.510
5818.00,7.481444,25.23698,0.000038,24.040588,0.0005,1.510
5820.00,7.481856,25.23775,0.000039,24.040999,0.0005,1.510
5822.00,7.481006,25.23823,0.000038,24.040219,0.0006,1.511
5824.00,7.481499,25.23831,0.000038,24.040299,0.0006,1.511
5826.00,7.482493,25.23822,0.000039,24.040135,0.0005,1.511
5828.00,7.483406,25.23849,0.000039,24.040746,0.0005,1.510
5830.00,7.483218,25.23863,0.000039,24.040799,0.0005,1.510
5832.00,7.482971,25.23765,0.000039,24.040892,0.0005,1.510
5834.00,7.482497,25.23701,0.000039,24.040888,0.0005,1.511
5836.00,7.481879,25.23698,0.000038,24.040894,0.0005,1.511
5838.00,7.482509,25.23651,0.000038,24.040395,0.0005,1.510
5840.00,7.482539,25.23664,0.000040,24.040614,0.0005,1.510
5842.00,7.481834,25.23734,0.000039,24.040868,0.0006,1.510
5844.00,7.481592,25.23690,0.000037,24.040457,0.0005,1.510
5846.00,7.482075,25.23630,0.000038,24.040545,0.0005,1.511
5848.00,7.482718,25.23557,0.000039,24.040983,0.0005,1.510
5850.00,7.482228,25.23527,0.000039,24.040026,0.0005,1.510
5852.00,7.482509,25.23574,0.000040,24.040417,0.0005,1.510
5854.00,7.482634,25.23633,0.000040,24.040752,0.0005,1.510
5856.00,7.483154,25.23582,0.000038,24.040668,0.0005,1.511
5858.00,7.483486,25.23652,0.000039,24.040763,0.0006,1.511
5860.00,7.483074,25.23633,0.000038,24.040352,0.0005,1.511
5862.00,7.482679,25.23600,0.000038,24.040288,0.0005,1.510
5864.00,7.482534,25.23584,0.000040,24.040352,0.0005,1.510
5866.00,7.482558,25.23557,0.000038,24.040255,0.0006,1.510
5868.00,7.482945,25.23506,0.000039,24.040454,0.0005,1.510
5870.00,7.482666,25.23581,0.000039,24.040603,0.0005,1.510
5872.00,7.483873,25.23696,0.000039,24.040681,0.0005,1.511
5874.00,7.484218,25.23755,0.000038,24.040292,0.0005,1.511
5876.00,7.483807,25.23766,0.000038,24.039986,0.0005,1.510
5878.00,7.483474,25.23715,0.000037,24.040879,0.0005,1.510
5880.00,7.483466,25.23639,0.000040,24.040521,0.0005,1.511
5882.00,7.483445,25.23639,0.000038,24.041225,0.0005,1.510
5884.00,7.483157,25.23669,0.000038,24.040277,0.0005,1.511
5886.00,7.483016,25.23702,0.000039,24.040632,0.0005,1.511
5888.00,7.483514,25.23778,0.000039,24.040061,0.0005,1.511
5890.00,7.483806,25.23679,0.000038,24.040659,0.0005,1.510
5892.00,7.483015,25.23674,0.000038,24.040217,0.0005,1.511
5894.00,7.482616,25.23686,0.000039,24.040626,0.0005,1.511
5896.00,7.481718,25.23784,0.000038,24.040535,0.0005,1.511
5898.00,7.481624,25.23727,0.000039,24.040021,0.0005,1.510
5900.00,7.482379,25.23691,0.000039,24.040506,0.0005,1.511
5902.00,7.483513,25.23686,0.000040,24.040461,0.0005,1.511
5904.00,7.483730,25.23774,0.000039,24.040492,0.0005,1.510
5906.00,7.484410,25.23817,0.000039,24.039979,0.0006,1.511
5908.00,7.483237,25.23701,0.000039,24.040568,0.0005,1.511
5910.00,7.483989,25.23846,0.000039,24.040734,0.0005,1.511
5912.00,7.484949,25.23888,0.000039,24.040343,0.0005,1.511
5914.00,7.485428,25.23752,0.000039,24.040572,0.0005,1.511
5916.00,7.485168,25.23769,0.000038,24.040295,0.0005,1.511
5918.00,7.485219,25.23800,0.000039,24.041632,0.0005,1.510
5920.00,7.484849,25.23818,0.000039,24.041145,0.0005,1.511
5922.00,7.484449,25.23747,0.000038,24.040728,0.0005,1.511
5924.00,7.483915,25.23691,0.000038,24.040608,0.0005,1.511
5926.00,7.484745,25.23727,0.000038,24.040750,0.0005,1.511
5928.00,7.485009,25.23696,0.000039,24.040397,0.0005,1.511
5930.00,7.484768,25.23773,0.000039,24.040668,0.0005,1.510
5932.00,7.485552,25.23789,0.000039,24.040566,0.0005,1.511
5934.00,7.485629,25.23851,0.000040,24.040066,0.0005,1.511
5936.00,7.485483,25.23845,0.000039,24.040448,0.0005,1.511
5938.00,7.483995,25.23825,0.000039,24.039752,0.0005,1.511
5940.00,7.483947,25.23813,0.000038,24.040064,0.0005,1.511
5942.00,7.483997,25.23835,0.000039,24.039934,0.0005,1.511
5944.00,7.484465,25.23844,0.000038,24.040423,0.0005,1.511
5946.00,7.484880,25.23844,0.000039,24.040265,0.0006,1.511
5948.00,7.484838,25.23805,0.000039,24.040335,0.0005,1.511
5950.00,7.484627,25.23679,0.000039,24.039964,0.0005,1.512
5952.00,7.483999,25.23651,0.000038,24.039292,0.0005,1.511
5954.00,7.483696,25.23737,0.000038,24.040068,0.0006,1.510
5956.00,7.484567,25.23735,0.000039,24.040185,0.0005,1.511
5958.00,7.484494,25.23626,0.000039,24.040241,0.0005,1.511
5960.00,7.484684,25.23615,0.000039,24.040004,0.0005,1.512
5962.00,7.485411,25.23693,0.000039,24.039870,0.0005,1.511
5964.00,7.484832,25.23608,0.000038,24.040732,0.0005,1.511
5966.00,7.483884,25.23607,0.000040,24.039643,0.0005,1.511
5968.00,7.483314,25.23670,0.000038,24.040172,0.0005,1.511
5970.00,7.484137,25.23682,0.000039,24.039668,0.0006,1.511
5972.00,7.484627,25.23615,0.000038,24.040486,0.0005,1.511
5974.00,7.484857,25.23628,0.000039,24.040272,0.0005,1.511
5976.00,7.485305,25.23640,0.000039,24.040650,0.0005,1.511
5978.00,7.486159,25.23582,0.000038,24.040185,0.0005,1.511
5980.00,7.486670,25.23597,0.000039,24.040101,0.0005,1.511
5982.00,7.485737,25.23695,0.000038,24.040272,0.0005,1.511
5984.00,7.485736,25.23658,0.000039,24.040334,0.0005,1.510
5986.00,7.485755,25.23639,0.000039,24.040585,0.0005,1.511
5988.00,7.485901,25.23715,0.000038,24.040261,0.0006,1.511
5990.00,7.485932,25.23722,0.000039,24.039626,0.0006,1.511
5992.00,7.485709,25.23716,0.000038,24.040550,0.0006,1.511
5994.00,7.485514,25.23705,0.000037,24.041050,0.0005,1.511
5996.00,7.485982,25.23688,0.000037,24.040857,0.0005,1.511
5998.00,7.485680,25.23674,0.000040,24.040230,0.0005,1.511
6000.00,7.485961,25.23620,0.000039,24.039810,0.0005,1.511
6002.00,7.484968,25.23621,0.000039,24.040699,0.0005,1.511
@10,12.0000,24.0
6004.00,7.484131,25.23680,0.000038,24.039484,0.0005,1.511
6006.00,7.481622,25.23698,0.000039,24.040283,0.0005,1.511
6008.00,7.472936,25.23725,0.000038,24.041041,0.0005,1.510
6010.00,7.459533,25.23771,0.000040,24.040726,0.0005,1.510
6012.00,7.444957,25.23780,0.000039,24.040519,0.0005,1.510
6014.00,7.431510,25.23780,0.000038,24.040988,0.0005,1.511
6016.00,7.419589,25.23674,0.000039,24.040610,0.0005,1.511
6018.00,7.408274,25.23841,0.000039,24.040477,0.0005,1.512
6020.00,7.398301,25.23783,0.000038,24.040054,0.0005,1.512
6022.00,7.390060,25.23691,0.000036,24.039575,0.0005,1.513
6024.00,7.384479,25.23734,0.000035,24.040297,0.0006,1.512
6026.00,7.378873,25.23883,0.000037,24.040354,0.0005,1.512
6028.00,7.374948,25.23860,0.000037,24.039275,0.0005,1.512
6030.00,7.376851,25.23741,0.000036,24.039537,0.0005,1.512
6032.00,7.384068,25.23694,0.000036,24.039654,0.0005,1.513
6034.00,7.391950,25.23734,0.000036,24.040030,0.0005,1.513
6036.00,7.400608,25.23798,0.000037,24.040339,0.0005,1.513
6038.00,7.407962,25.23777,0.000037,24.040108,0.0005,1.513
6040.00,7.414575,25.23787,0.000037,24.040625,0.0005,1.512
6042.00,7.420794,25.23767,0.000038,24.040588,0.0005,1.511
6044.00,7.427057,25.23756,0.000039,24.040490,0.0005,1.511
6046.00,7.433198,25.23771,0.000040,24.040383,0.0006,1.511
6048.00,7.439516,25.23684,0.000040,24.040028,0.0005,1.511
6050.00,7.445212,25.23587,0.000040,24.039657,0.0005,1.511
6052.00,7.450267,25.23612,0.000039,24.039843,0.0005,1.511
6054.00,7.453392,25.23654,0.000039,24.040886,0.0005,1.512
6056.00,7.458105,25.23666,0.000038,24.040048,0.0005,1.512
6058.00,7.462523,25.23693,0.000037,24.040179,0.0005,1.512
6060.00,7.464774,25.23616,0.000037,24.040094,0.0005,1.511
6062.00,7.467780,25.23670,0.000039,24.040154,0.0005,1.511
6064.00,7.470345,25.23535,0.000039,24.039663,0.0005,1.511
6066.00,7.471457,25.23576,0.000037,24.040819,0.0005,1.511
6068.00,7.471803,25.23661,0.000038,24.040908,0.0005,1.511
6070.00,7.473272,25.23578,0.000040,24.040101,0.0005,1.511
6072.00,7.474201,25.23511,0.000038,24.039970,0.0005,1.512
6074.00,7.474459,25.23550,0.000038,24.040461,0.0005,1.511
6076.00,7.474759,25.23598,0.000038,24.039372,0.0005,1.511
6078.00,7.476942,25.23644,0.000038,24.040252,0.0005,1.510
6080.00,7.476803,25.23583,0.000039,24.040479,0.0005,1.511
6082.00,7.476614,25.23623,0.000039,24.040272,0.0005,1.512
6084.00,7.476734,25.23671,0.000038,24.040666,0.0005,1.511
6086.00,7.477545,25.23597,0.000038,24.040706,0.0005,1.512
6088.00,7.478439,25.23628,0.000038,24.040132,0.0005,1.511
6090.00,7.478793,25.23587,0.000038,24.040497,0.0005,1.511
6092.00,7.478368,25.23555,0.000038,24.040848,0.0005,1.511
6094.00,7.478954,25.23478,0.000038,24.040486,0.0005,1.512
6096.00,7.479532,25.23605,0.000038,24.040203,0.0005,1.512
6098.00,7.479609,25.23604,0.000037,24.040746,0.0005,1.512
6100.00,7.479838,25.23674,0.000038,24.040119,0.0005,1.511
6102.00,7.480985,25.23622,0.000038,24.040372,0.0005,1.511
6104.00,7.480976,25.23476,0.000039,24.040112,0.0005,1.511
6106.00,7.481551,25.23473,0.000037,24.040004,0.0005,1.512
6108.00,7.481326,25.23502,0.000038,24.040210,0.0005,1.512
6110.00,7.480911,25.23559,0.000040,24.039870,0.0006,1.511
6112.00,7.480392,25.23490,0.000039,24.040559,0.0005,1.512
6114.00,7.480631,25.23489,0.000037,24.040617,0.0005,1.511
6116.00,7.480658,25.23522,0.000037,24.040477,0.0005,1.512
6118.00,7.479300,25.23659,0.000038,24.040550,0.0006,1.512
6120.00,7.478505,25.23662,0.000037,24.040877,0.0005,1.512
6122.00,7.479319,25.23711,0.000038,24.040434,0.0005,1.511
6124.00,7.478395,25.23726,0.000038,24.040712,0.0005,1.512
6126.00,7.479841,25.23664,0.000038,24.040252,0.0006,1.512
6128.00,7.480744,25.23607,0.000038,24.040405,0.0005,1.511
6130.00,7.481174,25.23630,0.000038,24.040746,0.0005,1.511
6132.00,7.482255,25.23558,0.000040,24.040601,0.0005,1.511
6134.00,7.482587,25.23659,0.000038,24.040325,0.0005,1.511
6136.00,7.482079,25.23726,0.000039,24.040772,0.0005,1.512
6138.00,7.480932,25.23684,0.000039,24.039906,0.0005,1.512
6140.00,7.481236,25.23706,0.000038,24.040310,0.0005,1.512
6142.00,7.482975,25.23725,0.000038,24.040555,0.0005,1.512
6144.00,7.482864,25.23683,0.000038,24.040492,0.0005,1.512
6146.00,7.481865,25.23659,0.000038,24.040103,0.0005,1.512
6148.00,7.481086,25.23602,0.000039,24.040463,0.0005,1.511
6150.00,7.480668,25.23547,0.000038,24.040805,0.0005,1.512
6152.00,7.481482,25.23558,0.000038,24.040192,0.0005,1.512
6154.00,7.481558,25.23547,0.000039,24.040361,0.0005,1.512
6156.00,7.481546,25.23654,0.000037,24.040881,0.0005,1.512
6158.00,7.482384,25.23616,0.000037,24.039746,0.0005,1.512
6160.00,7.482743,25.23584,0.000037,24.040475,0.0005,1.512
6162.00,7.483267,25.23437,0.000038,24.040377,0.0005,1.512
6164.00,7.483642,25.23463,0.000038,24.039830,0.0005,1.512
6166.00,7.484857,25.23508,0.000038,24.040461,0.0005,1.512
6168.00,7.484461,25.23523,0.000038,24.040277,0.0005,1.512
6170.00,7.483988,25.23439,0.000039,24.040734,0.0005,1.511
6172.00,7.484105,25.23355,0.000040,24.040375,0.0005,1.512
6174.00,7.483233,25.23397,0.000041,24.040355,0.0005,1.511
6176.00,7.483401,25.23510,0.000040,24.040786,0.0006,1.512
6178.00,7.483360,25.23586,0.000041,24.040694,0.0005,1.512
6180.00,7.483415,25.23732,0.000039,24.040606,0.0005,1.511
6182.00,7.482990,25.23812,0.000039,24.041046,0.0005,1.512
6184.00,7.482958,25.23785,0.000038,24.040230,0.0005,1.511
6186.00,7.482503,25.23771,0.000039,24.040123,0.0006,1.512
6188.00,7.482527,25.23762,0.000039,24.040268,0.0005,1.511
6190.00,7.482041,25.23735,0.000040,24.040210,0.0005,1.511
6192.00,7.482468,25.23770,0.000040,24.040110,0.0005,1.512
6194.00,7.482350,25.23747,0.000037,24.040212,0.0005,1.512
6196.00,7.482432,25.23792,0.000038,24.040185,0.0005,1.511
6198.00,7.483195,25.23721,0.000038,24.040348,0.0006,1.511
6200.00,7.483945,25.23745,0.000039,24.040265,0.0006,1.512
6202.00,7.484316,25.23780,0.000039,24.040772,0.0005,1.512
6204.00,7.484433,25.23813,0.000037,24.040039,0.0005,1.512
6206.00,7.484007,25.23837,0.000038,24.039830,0.0005,1.511
6208.00,7.483788,25.23749,0.000038,24.039984,0.0005,1.512
6210.00,7.484075,25.23855,0.000039,24.040726,0.0005,1.512
6212.00,7.484569,25.23979,0.000038,24.039981,0.0005,1.512
6214.00,7.485637,25.23885,0.000040,24.040725,0.0005,1.511
6216.00,7.485862,25.23956,0.000039,24.041316,0.0005,1.511
6218.00,7.486304,25.23960,0.000040,24.040199,0.0005,1.512
6220.00,7.485697,25.23975,0.000038,24.040470,0.0006,1.512
6222.00,7.484591,25.23878,0.000039,24.040323,0.0005,1.512
6224.00,7.483934,25.23876,0.000039,24.040528,0.0005,1.511
6226.00,7.484021,25.23920,0.000039,24.040832,0.0005,1.512
6228.00,7.484737,25.23929,0.000038,24.040337,0.0005,1.512
6230.00,7.485587,25.23918,0.000038,24.040323,0.0006,1.512
6232.00,7.485668,25.23848,0.000038,24.040874,0.0005,1.511
6234.00,7.485307,25.23851,0.000039,24.040643,0.0005,1.511
6236.00,7.486087,25.23806,0.000038,24.040421,0.0005,1.512
6238.00,7.485614,25.23831,0.000039,24.040530,0.0006,1.512
6240.00,7.484699,25.23735,0.000038,24.040943,0.0005,1.512
6242.00,7.484656,25.23709,0.000037,24.040530,0.0005,1.512
6244.00,7.484329,25.23724,0.000039,24.040277,0.0005,1.511
6246.00,7.484658,25.23702,0.000038,24.040863,0.0005,1.512
6248.00,7.484392,25.23686,0.000039,24.040535,0.0005,1.512
6250.00,7.484389,25.23702,0.000039,24.040799,0.0006,1.512
6252.00,7.484850,25.23796,0.000039,24.040525,0.0006,1.512
6254.00,7.485980,25.23809,0.000039,24.040783,0.0005,1.512
6256.00,7.486571,25.23879,0.000039,24.040632,0.0005,1.512
6258.00,7.486299,25.23779,0.000039,24.040252,0.0005,1.512
6260.00,7.486156,25.23745,0.000039,24.040263,0.0005,1.512
6262.00,7.485626,25.23765,0.000039,24.040083,0.0005,1.512
6264.00,7.485561,25.23819,0.000038,24.039835,0.0006,1.513
6266.00,7.485615,25.23719,0.000038,24.040750,0.0006,1.513
6268.00,7.485525,25.23746,0.000039,24.040077,0.0005,1.513
6270.00,7.485470,25.23635,0.000038,24.040681,0.0005,1.513
6272.00,7.486543,25.23638,0.000038,24.040668,0.0005,1.512
6274.00,7.486353,25.23627,0.000038,24.041163,0.0005,1.511
6276.00,7.485973,25.23681,0.000039,24.040541,0.0005,1.512
6278.00,7.485312,25.23607,0.000038,24.040810,0.0006,1.511
6280.00,7.485085,25.23601,0.000039,24.040617,0.0005,1.512
6282.00,7.485130,25.23619,0.000039,24.039912,0.0005,1.512
6284.00,7.485645,25.23740,0.000038,24.039906,0.0005,1.512
6286.00,7.485190,25.23669,0.000038,24.040172,0.0005,1.512
6288.00,7.485169,25.23512,0.000038,24.040625,0.0006,1.512
6290.00,7.485723,25.23591,0.000038,24.040370,0.0006,1.512
6292.00,7.486693,25.23625,0.000038,24.040135,0.0006,1.512
6294.00,7.487440,25.23627,0.000037,24.040312,0.0005,1.512
6296.00,7.486618,25.23637,0.000038,24.040226,0.0005,1.512
6298.00,7.487003,25.23721,0.000039,24.040374,0.0006,1.512
6300.00,7.487737,25.23734,0.000039,24.040341,0.0005,1.512
6302.00,7.487761,25.23762,0.000039,24.040346,0.0005,1.512
6304.00,7.487892,25.23707,0.000039,24.040350,0.0005,1.511
6306.00,7.487920,25.23667,0.000037,24.040263,0.0006,1.512
6308.00,7.487694,25.23736,0.000037,24.040446,0.0005,1.513
6310.00,7.487148,25.23668,0.000039,24.040035,0.0005,1.512
6312.00,7.487370,25.23772,0.000039,24.040054,0.0005,1.512
6314.00,7.488006,25.23706,0.000038,24.040543,0.0005,1.512
6316.00,7.486584,25.23713,0.000039,24.040477,0.0005,1.512
6318.00,7.486052,25.23868,0.000039,24.039868,0.0006,1.512
6320.00,7.486071,25.23768,0.000038,24.040763,0.0006,1.513
6322.00,7.486302,25.23740,0.000037,24.040888,0.0005,1.512
6324.00,7.485485,25.23696,0.000038,24.040255,0.0005,1.512
6326.00,7.486199,25.23650,0.000039,24.040743,0.0005,1.512
6328.00,7.486929,25.23673,0.000039,24.040657,0.0005,1.513
6330.00,7.486771,25.23700,0.000038,24.040265,0.0005,1.512
6332.00,7.487263,25.23616,0.000039,24.040750,0.0005,1.512
6334.00,7.487803,25.23612,0.000039,24.041448,0.0005,1.512
6336.00,7.486578,25.23580,0.000039,24.040805,0.0005,1.512
6338.00,7.486903,25.23609,0.000039,24.041608,0.0005,1.513
6340.00,7.487299,25.23657,0.000039,24.040610,0.0005,1.512
6342.00,7.487676,25.23667,0.000039,24.040199,0.0005,1.513
6344.00,7.487808,25.23641,0.000038,24.040606,0.0005,1.512
6346.00,7.487631,25.23584,0.000039,24.040168,0.0005,1.512
6348.00,7.487465,25.23684,0.000038,24.040639,0.0005,1.512
6350.00,7.487868,25.23706,0.000039,24.040675,0.0006,1.512
6352.00,7.487844,25.23875,0.000039,24.040912,0.0005,1.512
6354.00,7.487488,25.23839,0.000037,24.040501,0.0005,1.512
6356.00,7.487613,25.23874,0.000038,24.039675,0.0005,1.513
6358.00,7.487416,25.23895,0.000037,24.040605,0.0005,1.512
6360.00,7.487115,25.23848,0.000037,24.040812,0.0005,1.512
6362.00,7.487554,25.23832,0.000037,24.040610,0.0005,1.512
6364.00,7.487366,25.23914,0.000039,24.040057,0.0005,1.513
6366.00,7.487778,25.23837,0.000038,24.040463,0.0005,1.513
6368.00,7.487985,25.23892,0.000038,24.040730,0.0005,1.513
6370.00,7.487744,25.23914,0.000038,24.041154,0.0006,1.512
6372.00,7.487370,25.23953,0.000039,24.040037,0.0006,1.512
6374.00,7.487070,25.23988,0.000038,24.040004,0.0005,1.512
6376.00,7.486820,25.23964,0.000039,24.040608,0.0006,1.513
6378.00,7.486932,25.24017,0.000038,24.040855,0.0006,1.512
6380.00,7.487742,25.23988,0.000039,24.040161,0.0006,1.512
6382.00,7.487667,25.23864,0.000039,24.041108,0.0006,1.512
6384.00,7.487855,25.23862,0.000039,24.040246,0.0005,1.511
6386.00,7.488353,25.23885,0.000038,24.040334,0.0006,1.512
6388.00,7.489550,25.23795,0.000038,24.040185,0.0005,1.512
6390.00,7.489839,25.23811,0.000038,24.040846,0.0006,1.513
6392.00,7.490004,25.23839,0.000039,24.040914,0.0005,1.513
6394.00,7.489295,25.23914,0.000038,24.040048,0.0005,1.512
6396.00,7.489687,25.23904,0.000038,24.040215,0.0005,1.513
6398.00,7.489210,25.23888,0.000038,24.041077,0.0005,1.513
6400.00,7.488047,25.23911,0.000039,24.040023,0.0005,1.513
6402.00,7.487710,25.23860,0.000040,24.040186,0.0005,1.512
6404.00,7.488089,25.23883,0.000039,24.040670,0.0005,1.512
6406.00,7.487953,25.23829,0.000040,24.040030,0.0005,1.513
6408.00,7.487035,25.23827,0.000039,24.040868,0.0005,1.512
6410.00,7.487448,25.23864,0.000039,24.040643,0.0005,1.512
6412.00,7.488477,25.23849,0.000039,24.040068,0.0006,1.513
6414.00,7.487920,25.23884,0.000039,24.040925,0.0005,1.512
6416.00,7.488149,25.23954,0.000039,24.041079,0.0006,1.512
6418.00,7.488943,25.23896,0.000039,24.040728,0.0005,1.512
6420.00,7.488339,25.23795,0.000039,24.041152,0.0005,1.512
6422.00,7.487884,25.23870,0.000039,24.040210,0.0005,1.512
6424.00,7.488137,25.23711,0.000039,24.040765,0.0006,1.512
6426.00,7.488067,25.23661,0.000040,24.040617,0.0005,1.512
6428.00,7.487468,25.23778,0.000039,24.040603,0.0005,1.513
6430.00,7.488179,25.23743,0.000039,24.040061,0.0006,1.513
6432.00,7.487795,25.23756,0.000038,24.040412,0.0005,1.513
6434.00,7.487600,25.23726,0.000039,24.039806,0.0005,1.513
6436.00,7.487560,25.23736,0.000039,24.040737,0.0005,1.512
6438.00,7.488494,25.23704,0.000039,24.040510,0.0005,1.512
6440.00,7.488871,25.23762,0.000039,24.040477,0.0005,1.513
6442.00,7.488625,25.23835,0.000038,24.040688,0.0006,1.513
6444.00,7.488845,25.23783,0.000038,24.041086,0.0006,1.512
6446.00,7.489350,25.23798,0.000039,24.040774,0.0006,1.513
6448.00,7.489740,25.23840,0.000039,24.040574,0.0006,1.513
6450.00,7.489866,25.23856,0.000039,24.040795,0.0006,1.512
6452.00,7.489869,25.23827,0.000039,24.040686,0.0006,1.513
6454.00,7.488819,25.23804,0.000039,24.040245,0.0005,1.512
6456.00,7.488202,25.23807,0.000039,24.040390,0.0005,1.512
6458.00,7.488245,25.23789,0.000039,24.040795,0.0005,1.512
6460.00,7.488626,25.23683,0.000038,24.040797,0.0005,1.513
6462.00,7.489492,25.23701,0.000040,24.040915,0.0005,1.512
6464.00,7.489617,25.23678,0.000040,24.040850,0.0005,1.513
6466.00,7.490062,25.23698,0.000039,24.040170,0.0005,1.513
6468.00,7.490570,25.23720,0.000039,24.040375,0.0006,1.513
6470.00,7.489449,25.23555,0.000040,24.040505,0.0006,1.512
6472.00,7.489134,25.23550,0.000039,24.040623,0.0005,1.513
6474.00,7.489067,25.23548,0.000039,24.040735,0.0006,1.513
6476.00,7.489922,25.23526,0.000039,24.040725,0.0005,1.513
6478.00,7.490784,25.23526,0.000039,24.040252,0.0005,1.512
6480.00,7.491081,25.23572,0.000038,24.040041,0.0005,1.513
6482.00,7.490750,25.23574,0.000038,24.040648,0.0005,1.513
6484.00,7.490196,25.23519,0.000037,24.041148,0.0005,1.513
6486.00,7.490031,25.23606,0.000038,24.040721,0.0005,1.513
6488.00,7.489731,25.23457,0.000038,24.040401,0.0005,1.513
6490.00,7.490652,25.23429,0.000039,24.040015,0.0006,1.513
6492.00,7.491135,25.23488,0.000040,24.040821,0.0005,1.512
6494.00,7.489441,25.23466,0.000039,24.040692,0.0005,1.513
6496.00,7.487953,25.23414,0.000039,24.040350,0.0006,1.513
6498.00,7.488319,25.23479,0.000039,24.040674,0.0006,1.513
6500.00,7.489552,25.23575,0.000039,24.040814,0.0005,1.513
6502.00,7.489966,25.23610,0.000038,24.039190,0.0005,1.513
6504.00,7.490348,25.23551,0.000039,24.040545,0.0005,1.512
6506.00,7.490229,25.23580,0.000038,24.040766,0.0005,1.513
6508.00,7.489978,25.23623,0.000038,24.040508,0.0005,1.513
6510.00,7.489745,25.23624,0.000038,24.039955,0.0006,1.513
6512.00,7.489917,25.23576,0.000038,24.040255,0.0005,1.514
6514.00,7.489955,25.23631,0.000038,24.040090,0.0005,1.513
6516.00,7.490237,25.23636,0.000038,24.040148,0.0005,1.513
6518.00,7.490045,25.23571,0.000037,24.040259,0.0005,1.513
6520.00,7.489703,25.23531,0.000038,24.040732,0.0006,1.513
6522.00,7.489730,25.23574,0.000038,24.041146,0.0006,1.513
6524.00,7.490865,25.23566,0.000038,24.040621,0.0005,1.513
6526.00,7.491156,25.23608,0.000039,24.040685,0.0005,1.514
6528.00,7.492575,25.23599,0.000037,24.041197,0.0005,1.514
6530.00,7.492415,25.23638,0.000036,24.039754,0.0005,1.513
6532.00,7.491787,25.23679,0.000038,24.040552,0.0005,1.513
6534.00,7.492094,25.23708,0.000038,24.040781,0.0005,1.513
6536.00,7.491175,25.23716,0.000038,24.040668,0.0005,1.513
6538.00,7.491247,25.23734,0.000040,24.040719,0.0005,1.513
6540.00,7.491462,25.23782,0.000038,24.040990,0.0005,1.513
6542.00,7.491581,25.23791,0.000038,24.039997,0.0005,1.514
6544.00,7.491361,25.23709,0.000039,24.040403,0.0006,1.513
6546.00,7.490872,25.23710,0.000038,24.040506,0.0006,1.513
6548.00,7.491022,25.23799,0.000038,24.040437,0.0005,1.513
6550.00,7.491700,25.23713,0.000039,24.040332,0.0005,1.513
6552.00,7.491630,25.23694,0.000039,24.040095,0.0005,1.513
6554.00,7.492705,25.23594,0.000038,24.041137,0.0005,1.513
6556.00,7.492388,25.23691,0.000038,24.040201,0.0005,1.513
6558.00,7.493398,25.23766,0.000038,24.040514,0.0005,1.513
6560.00,7.493045,25.23746,0.000038,24.040326,0.0005,1.513
6562.00,7.492088,25.23721,0.000039,24.041177,0.0005,1.513
6564.00,7.491583,25.23741,0.000039,24.041128,0.0006,1.514
6566.00,7.491585,25.23779,0.000038,24.040666,0.0005,1.513
6568.00,7.491211,25.23819,0.000038,24.040226,0.0006,1.514
6570.00,7.491859,25.23906,0.000039,24.039510,0.0005,1.513
6572.00,7.492130,25.23929,0.000039,24.040565,0.0005,1.513
6574.00,7.492421,25.23868,0.000038,24.040419,0.0005,1.513
6576.00,7.493200,25.23761,0.000039,24.040221,0.0005,1.513
6578.00,7.493643,25.23712,0.000038,24.040181,0.0005,1.513
6580.00,7.494571,25.23672,0.000039,24.040439,0.0005,1.513
6582.00,7.492994,25.23757,0.000039,24.040426,0.0005,1.513
6584.00,7.491812,25.23783,0.000039,24.040155,0.0005,1.513
6586.00,7.492195,25.23879,0.000038,24.040610,0.0006,1.513
6588.00,7.493035,25.23954,0.000038,24.040697,0.0005,1.513
6590.00,7.493382,25.23981,0.000038,24.040004,0.0005,1.513
6592.00,7.493321,25.23953,0.000040,24.040194,0.0006,1.513
6594.00,7.494149,25.23939,0.000039,24.040766,0.0005,1.513
6596.00,7.493891,25.23881,0.000039,24.040885,0.0006,1.513
6598.00,7.492755,25.23891,0.000039,24.040743,0.0005,1.513
6600.00,7.492068,25.23891,0.000039,24.040697,0.0005,1.513
6602.00,7.491795,25.23878,0.000039,24.040355,0.0005,1.513
@11,12.0000,24.0
6604.00,7.491795,25.23879,0.000038,24.039783,0.0005,1.513
6606.00,7.488233,25.23893,0.000038,24.040508,0.0006,1.513
6608.00,7.479237,25.23902,0.000039,24.040750,0.0006,1.513
6610.00,7.467650,25.23970,0.000039,24.041039,0.0005,1.512
6612.00,7.455154,25.23966,0.000038,24.040652,0.0006,1.512
6614.00,7.443121,25.23907,0.000039,24.040150,0.0005,1.512
6616.00,7.432452,25.23866,0.000038,24.040044,0.0005,1.513
6618.00,7.422305,25.23818,0.000038,24.040217,0.0006,1.514
6620.00,7.413534,25.23859,0.000038,24.040841,0.0005,1.514
6622.00,7.404620,25.23941,0.000038,24.040728,0.0006,1.514
6624.00,7.396980,25.23931,0.000038,24.040535,0.0006,1.515
6626.00,7.392396,25.23914,0.000037,24.040177,0.0005,1.514
6628.00,7.388777,25.24001,0.000038,24.040450,0.0005,1.514
6630.00,7.389923,25.23977,0.000037,24.040139,0.0005,1.515
6632.00,7.395962,25.23887,0.000037,24.039848,0.0005,1.516
6634.00,7.404815,25.23894,0.000036,24.040412,0.0005,1.515
6636.00,7.412551,25.23922,0.000038,24.040714,0.0005,1.515
6638.00,7.419956,25.23993,0.000037,24.040641,0.0005,1.514
6640.00,7.426825,25.23984,0.000038,24.040566,0.0005,1.514
6642.00,7.431174,25.24014,0.000039,24.040468,0.0006,1.514
6644.00,7.436810,25.23987,0.000039,24.040668,0.0005,1.514
6646.00,7.443104,25.23913,0.000040,24.040606,0.0006,1.513
6648.00,7.448850,25.23948,0.000040,24.041201,0.0005,1.514
6650.00,7.453926,25.23894,0.000039,24.040626,0.0006,1.513
6652.00,7.457862,25.23854,0.000039,24.040677,0.0005,1.514
6654.00,7.462020,25.23952,0.000038,24.040346,0.0005,1.514
6656.00,7.465727,25.23852,0.000038,24.039934,0.0005,1.514
6658.00,7.468541,25.23794,0.000039,24.040165,0.0005,1.513
6660.00,7.471805,25.23795,0.000041,24.040570,0.0005,1.513
6662.00,7.473599,25.23830,0.000040,24.040741,0.0005,1.513
6664.00,7.476593,25.23868,0.000038,24.040890,0.0005,1.514
6666.00,7.479329,25.23734,0.000040,24.040423,0.0005,1.513
6668.00,7.480985,25.23835,0.000040,24.040541,0.0005,1.514
6670.00,7.482083,25.23833,0.000041,24.040272,0.0005,1.514
6672.00,7.482958,25.23846,0.000039,24.040517,0.0006,1.514
6674.00,7.483602,25.23856,0.000039,24.040845,0.0005,1.514
6676.00,7.483545,25.23911,0.000039,24.040528,0.0006,1.513
6678.00,7.483507,25.23878,0.000041,24.040359,0.0006,1.514
6680.00,7.484798,25.23936,0.000040,24.039795,0.0006,1.514
6682.00,7.485102,25.23879,0.000039,24.040423,0.0005,1.514
6684.00,7.485121,25.23835,0.000041,24.040912,0.0006,1.513
6686.00,7.484951,25.23886,0.000040,24.040348,0.0006,1.513
6688.00,7.484226,25.23876,0.000038,24.041032,0.0005,1.514
6690.00,7.484261,25.23846,0.000039,24.040899,0.0005,1.514
6692.00,7.485446,25.23831,0.000039,24.040321,0.0006,1.513
6694.00,7.486211,25.23924,0.000039,24.041019,0.0006,1.513
6696.00,7.485242,25.23971,0.000041,24.041103,0.0005,1.513
6698.00,7.484600,25.23921,0.000040,24.041425,0.0005,1.513
6700.00,7.484391,25.23958,0.000040,24.040519,0.0006,1.514
6702.00,7.484854,25.23850,0.000039,24.040259,0.0006,1.514
6704.00,7.485441,25.23990,0.000039,24.040514,0.0005,1.513
6706.00,7.486704,25.24037,0.000040,24.040666,0.0005,1.514
6708.00,7.487314,25.24000,0.000039,24.040557,0.0005,1.514
6710.00,7.486499,25.23938,0.000039,24.040715,0.0005,1.514
6712.00,7.486029,25.23871,0.000039,24.040528,0.0006,1.514
6714.00,7.485768,25.23850,0.000040,24.039966,0.0006,1.513
6716.00,7.486038,25.23851,0.000040,24.040226,0.0005,1.513
6718.00,7.487187,25.23924,0.000040,24.040132,0.0005,1.513
6720.00,7.488161,25.23912,0.000038,24.041376,0.0006,1.514
6722.00,7.488523,25.23836,0.000039,24.041441,0.0005,1.514
6724.00,7.489061,25.23799,0.000040,24.040743,0.0005,1.513
6726.00,7.488662,25.23743,0.000041,24.040521,0.0005,1.513
6728.00,7.488022,25.23830,0.000040,24.040741,0.0005,1.514
6730.00,7.488079,25.23730,0.000039,24.040903,0.0005,1.513
6732.00,7.488554,25.23680,0.000039,24.040545,0.0005,1.514
6734.00,7.488582,25.23811,0.000040,24.040450,0.0006,1.513
6736.00,7.488234,25.23797,0.000039,24.040601,0.0006,1.513
6738.00,7.488295,25.23871,0.000039,24.040163,0.0006,1.513
6740.00,7.488296,25.23816,0.000039,24.040694,0.0006,1.513
6742.00,7.487912,25.23865,0.000037,24.040221,0.0005,1.514
6744.00,7.487777,25.23746,0.000039,24.040312,0.0005,1.513
6746.00,7.487414,25.23726,0.000039,24.040406,0.0005,1.514
6748.00,7.487528,25.23764,0.000038,24.040745,0.0006,1.514
6750.00,7.488857,25.23827,0.000038,24.040757,0.0006,1.514
6752.00,7.489135,25.23758,0.000039,24.040395,0.0006,1.514
6754.00,7.489128,25.23674,0.000040,24.041066,0.0005,1.514
6756.00,7.488953,25.23695,0.000039,24.040703,0.0005,1.513
6758.00,7.490392,25.23732,0.000040,24.040312,0.0005,1.513
6760.00,7.489639,25.23747,0.000039,24.041226,0.0006,1.514
6762.00,7.489640,25.23711,0.000039,24.041143,0.0006,1.514
6764.00,7.489868,25.23764,0.000039,24.040215,0.0006,1.513
6766.00,7.490060,25.23785,0.000038,24.040355,0.0006,1.514
6768.00,7.490699,25.23734,0.000038,24.040666,0.0006,1.514
6770.00,7.490120,25.23753,0.000039,24.040257,0.0006,1.514
6772.00,7.488238,25.23820,0.000039,24.040385,0.0006,1.513
6774.00,7.488402,25.23752,0.000038,24.040695,0.0006,1.514
6776.00,7.488057,25.23743,0.000039,24.041319,0.0005,1.514
6778.00,7.488115,25.23755,0.000039,24.040432,0.0005,1.514
6780.00,7.488753,25.23728,0.000039,24.040483,0.0005,1.514
6782.00,7.489822,25.23792,0.000038,24.040605,0.0005,1.514
6784.00,7.490302,25.23808,0.000039,24.039872,0.0005,1.514
6786.00,7.491065,25.23771,0.000039,24.040623,0.0006,1.513
6788.00,7.490123,25.23811,0.000038,24.040226,0.0006,1.514
6790.00,7.489285,25.23780,0.000038,24.040183,0.0006,1.514
6792.00,7.489437,25.23777,0.000039,24.040812,0.0005,1.514
6794.00,7.488847,25.23860,0.000039,24.040521,0.0005,1.513
6796.00,7.488674,25.23756,0.000039,24.040546,0.0005,1.514
6798.00,7.489208,25.23804,0.000038,24.040237,0.0006,1.514
6800.00,7.489081,25.23855,0.000038,24.039572,0.0006,1.514
6802.00,7.490145,25.23914,0.000038,24.040299,0.0006,1.514
6804.00,7.489890,25.23946,0.000038,24.040554,0.0005,1.514
6806.00,7.489746,25.23908,0.000038,24.040361,0.0006,1.514
6808.00,7.489992,25.24010,0.000038,24.040734,0.0006,1.514
6810.00,7.490308,25.23952,0.000039,24.041150,0.0005,1.514
6812.00,7.491461,25.23841,0.000039,24.041110,0.0005,1.513
6814.00,7.491238,25.23867,0.000040,24.040683,0.0005,1.514
6816.00,7.490662,25.23915,0.000039,24.040725,0.0006,1.514
6818.00,7.490794,25.23963,0.000038,24.041152,0.0006,1.514
6820.00,7.490167,25.23960,0.000039,24.040535,0.0006,1.515
6822.00,7.490837,25.23949,0.000040,24.040434,0.0006,1.514
6824.00,7.490914,25.23928,0.000039,24.040739,0.0005,1.514
6826.00,7.491151,25.23894,0.000040,24.040334,0.0006,1.513
6828.00,7.491443,25.23919,0.000039,24.040074,0.0006,1.514
6830.00,7.491442,25.23879,0.000039,24.040726,0.0005,1.514
6832.00,7.491591,25.23871,0.000039,24.040210,0.0005,1.514
6834.00,7.491515,25.23900,0.000037,24.040461,0.0005,1.514
6836.00,7.491521,25.23983,0.000038,24.040312,0.0005,1.515
6838.00,7.491060,25.24047,0.000038,24.040563,0.0005,1.514
6840.00,7.491346,25.23976,0.000039,24.040106,0.0005,1.514
6842.00,7.491331,25.23950,0.000039,24.040683,0.0006,1.513
6844.00,7.491014,25.23857,0.000039,24.040715,0.0006,1.514
6846.00,7.491682,25.23757,0.000039,24.040799,0.0005,1.514
6848.00,7.492627,25.23718,0.000040,24.040943,0.0006,1.514
6850.00,7.492689,25.23767,0.000040,24.040479,0.0006,1.514
6852.00,7.492519,25.23763,0.000038,24.040708,0.0005,1.514
6854.00,7.492773,25.23780,0.000038,24.040848,0.0006,1.514
6856.00,7.492401,25.23832,0.000039,24.040443,0.0005,1.514
6858.00,7.492499,25.23836,0.000039,24.040545,0.0005,1.514
6860.00,7.492470,25.23836,0.000039,24.040426,0.0005,1.514
6862.00,7.492370,25.23833,0.000038,24.040915,0.0006,1.514
6864.00,7.492855,25.23765,0.000039,24.040697,0.0005,1.514
6866.00,7.493461,25.23807,0.000039,24.039910,0.0005,1.514
6868.00,7.493269,25.23797,0.000038,24.041374,0.0005,1.514
6870.00,7.493396,25.23778,0.000038,24.040837,0.0005,1.514
6872.00,7.494661,25.23831,0.000038,24.040312,0.0005,1.514
6874.00,7.493727,25.23760,0.000039,24.040363,0.0006,1.514
6876.00,7.492928,25.23728,0.000038,24.041083,0.0006,1.515
6878.00,7.492992,25.23711,0.000039,24.040555,0.0005,1.514
6880.00,7.493337,25.23738,0.000039,24.040414,0.0005,1.514
6882.00,7.492710,25.23651,0.000039,24.039844,0.0005,1.515
6884.00,7.492009,25.23616,0.000038,24.039895,0.0005,1.513
6886.00,7.492887,25.23661,0.000038,24.040832,0.0005,1.514
6888.00,7.493361,25.23644,0.000038,24.040517,0.0005,1.514
6890.00,7.493266,25.23632,0.000038,24.040297,0.0005,1.514
6892.00,7.493495,25.23702,0.000039,24.040263,0.0005,1.514
6894.00,7.494107,25.23743,0.000038,24.040015,0.0005,1.514
6896.00,7.494070,25.23771,0.000038,24.040134,0.0005,1.514
6898.00,7.494890,25.23811,0.000039,24.040292,0.0005,1.514
6900.00,7.494964,25.23745,0.000039,24.040639,0.0005,1.514
6902.00,7.494861,25.23686,0.000038,24.039977,0.0005,1.514
6904.00,7.493841,25.23662,0.000039,24.040406,0.0006,1.514
6906.00,7.493099,25.23667,0.000039,24.041065,0.0005,1.514
6908.00,7.493453,25.23642,0.000039,24.041350,0.0005,1.514
6910.00,7.493593,25.23744,0.000040,24.040723,0.0006,1.514
6912.00,7.493747,25.23748,0.000039,24.040941,0.0005,1.514
6914.00,7.493394,25.23793,0.000039,24.040195,0.0006,1.514
6916.00,7.493497,25.23816,0.000038,24.040845,0.0006,1.514
6918.00,7.494234,25.23719,0.000040,24.040914,0.0005,1.514
6920.00,7.493980,25.23821,0.000038,24.041388,0.0006,1.514
6922.00,7.494394,25.23843,0.000040,24.040481,0.0006,1.514
6924.00,7.494731,25.23800,0.000039,24.040579,0.0006,1.514
6926.00,7.494005,25.23818,0.000040,24.040152,0.0005,1.514
6928.00,7.493904,25.23734,0.000040,24.040974,0.0005,1.514
6930.00,7.493813,25.23719,0.000038,24.040417,0.0006,1.514
6932.00,7.493590,25.23715,0.000039,24.040257,0.0005,1.514
6934.00,7.494067,25.23647,0.000038,24.040854,0.0005,1.514
6936.00,7.494753,25.23596,0.000039,24.040906,0.0006,1.514
6938.00,7.494451,25.23678,0.000039,24.040448,0.0006,1.514
6940.00,7.494197,25.23680,0.000040,24.040999,0.0005,1.514
6942.00,7.494381,25.23663,0.000040,24.041308,0.0005,1.514
6944.00,7.495047,25.23775,0.000039,24.040785,0.0006,1.515
6946.00,7.494630,25.23819,0.000039,24.041034,0.0006,1.514
6948.00,7.494346,25.23830,0.000038,24.040763,0.0005,1.514
6950.00,7.494534,25.23761,0.000039,24.040399,0.0006,1.514
6952.00,7.494210,25.23653,0.000039,24.040679,0.0006,1.514
6954.00,7.494539,25.23851,0.000039,24.041441,0.0005,1.514
6956.00,7.494669,25.23770,0.000038,24.040757,0.0005,1.515
6958.00,7.494198,25.23686,0.000039,24.041176,0.0006,1.514
6960.00,7.494457,25.23787,0.000040,24.039634,0.0006,1.514
6962.00,7.494695,25.23863,0.000039,24.041054,0.0006,1.514
6964.00,7.495048,25.23854,0.000039,24.041095,0.0005,1.513
6966.00,7.494837,25.23839,0.000039,24.040841,0.0005,1.514
6968.00,7.494219,25.23796,0.000038,24.041261,0.0005,1.515
6970.00,7.494328,25.23865,0.000038,24.040483,0.0006,1.514
6972.00,7.495090,25.23896,0.000039,24.040001,0.0005,1.514
6974.00,7.494752,25.23908,0.000039,24.040508,0.0006,1.514
6976.00,7.494364,25.23946,0.000039,24.040286,0.0005,1.514
6978.00,7.494476,25.23898,0.000040,24.040410,0.0005,1.514
6980.00,7.494115,25.23813,0.000040,24.040686,0.0005,1.513
6982.00,7.493779,25.23832,0.000040,24.040497,0.0005,1.513
6984.00,7.493755,25.23724,0.000040,24.040875,0.0006,1.514
6986.00,7.493425,25.23688,0.000040,24.040610,0.0005,1.514
6988.00,7.493616,25.23746,0.000038,24.040363,0.0006,1.515
6990.00,7.494878,25.23749,0.000038,24.040563,0.0006,1.514
6992.00,7.494436,25.23737,0.000038,24.040174,0.0005,1.514
6994.00,7.494569,25.23779,0.000038,24.040394,0.0005,1.515
6996.00,7.494173,25.23780,0.000038,24.040710,0.0005,1.514
6998.00,7.494258,25.23734,0.000039,24.041037,0.0005,1.514
7000.00,7.495564,25.23793,0.000037,24.040874,0.0005,1.514
7002.00,7.496370,25.23841,0.000038,24.040906,0.0006,1.514
7004.00,7.496805,25.23796,0.000039,24.041032,0.0005,1.514
7006.00,7.495925,25.23747,0.000038,24.040539,0.0005,1.514
7008.00,7.496279,25.23816,0.000039,24.040919,0.0005,1.513
7010.00,7.496311,25.23848,0.000040,24.040748,0.0005,1.514
7012.00,7.495964,25.23831,0.000039,24.040425,0.0005,1.514
7014.00,7.495667,25.23865,0.000038,24.040615,0.0005,1.515
7016.00,7.495265,25.23860,0.000039,24.040050,0.0005,1.514
7018.00,7.496217,25.23815,0.000039,24.040014,0.0005,1.514
7020.00,7.496530,25.23839,0.000039,24.040708,0.0005,1.514
7022.00,7.496109,25.23927,0.000040,24.041008,0.0005,1.513
7024.00,7.495323,25.24011,0.000039,24.040763,0.0005,1.514
7026.00,7.495196,25.23968,0.000039,24.040079,0.0005,1.514
7028.00,7.494599,25.23969,0.000038,24.040577,0.0005,1.513
7030.00,7.494555,25.23887,0.000039,24.039979,0.0005,1.514
7032.00,7.494952,25.23839,0.000038,24.040826,0.0005,1.515
7034.00,7.495588,25.23844,0.000038,24.040654,0.0006,1.514
7036.00,7.496114,25.23901,0.000039,24.040310,0.0006,1.514
7038.00,7.495540,25.23985,0.000039,24.040230,0.0005,1.515
7040.00,7.494901,25.23970,0.000038,24.039781,0.0005,1.514
7042.00,7.495473,25.23941,0.000038,24.040712,0.0006,1.514
7044.00,7.496467,25.23986,0.000039,24.040532,0.0006,1.514
7046.00,7.496572,25.23980,0.000039,24.040754,0.0005,1.515
7048.00,7.495725,25.23896,0.000038,24.040923,0.0006,1.515
7050.00,7.495608,25.23846,0.000038,24.040552,0.0005,1.514
7052.00,7.496195,25.23835,0.000039,24.040883,0.0005,1.514
7054.00,7.495733,25.23863,0.000039,24.041254,0.0005,1.514
7056.00,7.496006,25.23797,0.000040,24.040850,0.0005,1.514
7058.00,7.496627,25.23852,0.000039,24.040041,0.0006,1.514
7060.00,7.495998,25.23892,0.000039,24.040728,0.0005,1.514
7062.00,7.496037,25.23852,0.000039,24.040299,0.0005,1.515
7064.00,7.496577,25.23844,0.000039,24.040092,0.0005,1.515
7066.00,7.496096,25.23901,0.000038,24.040392,0.0005,1.514
7068.00,7.495898,25.23940,0.000038,24.040226,0.0005,1.514
7070.00,7.496567,25.23875,0.000039,24.040548,0.0005,1.515
7072.00,7.496539,25.23847,0.000038,24.040735,0.0005,1.515
7074.00,7.496164,25.23878,0.000038,24.040130,0.0005,1.515
7076.00,7.497159,25.23914,0.000037,24.039984,0.0005,1.514
7078.00,7.497529,25.23834,0.000038,24.039914,0.0005,1.513
7080.00,7.497435,25.23808,0.000039,24.039743,0.0005,1.514
7082.00,7.496885,25.23877,0.000039,24.040545,0.0005,1.515
7084.00,7.495675,25.23857,0.000038,24.040237,0.0005,1.515
7086.00,7.495561,25.23858,0.000037,24.040779,0.0005,1.514
7088.00,7.495992,25.23856,0.000038,24.040321,0.0005,1.515
7090.00,7.495275,25.23977,0.000038,24.040583,0.0005,1.515
7092.00,7.495247,25.23982,0.000038,24.041370,0.0005,1.514
7094.00,7.495357,25.23950,0.000040,24.041274,0.0006,1.514
7096.00,7.495640,25.23858,0.000040,24.039954,0.0006,1.514
7098.00,7.495687,25.23820,0.000038,24.040794,0.0005,1.514
7100.00,7.495524,25.23782,0.000039,24.040137,0.0006,1.515
7102.00,7.496290,25.23773,0.000039,24.040552,0.0006,1.515
7104.00,7.495804,25.23721,0.000039,24.040359,0.0006,1.515
7106.00,7.495284,25.23702,0.000039,24.040385,0.0006,1.515
7108.00,7.495612,25.23655,0.000038,24.040917,0.0006,1.515
7110.00,7.496189,25.23730,0.000040,24.040086,0.0005,1.514
7112.00,7.496364,25.23733,0.000040,24.040806,0.0005,1.514
7114.00,7.496119,25.23630,0.000039,24.040168,0.0005,1.515
7116.00,7.496020,25.23750,0.000038,24.040875,0.0005,1.514
7118.00,7.495839,25.23726,0.000038,24.040150,0.0005,1.515
7120.00,7.494908,25.23714,0.000038,24.040821,0.0005,1.515
7122.00,7.496195,25.23701,0.000037,24.040688,0.0005,1.515
7124.00,7.496628,25.23719,0.000038,24.040152,0.0006,1.514
7126.00,7.496547,25.23810,0.000039,24.039992,0.0005,1.514
7128.00,7.497049,25.23811,0.000040,24.039924,0.0005,1.515
7130.00,7.496417,25.23694,0.000039,24.041065,0.0006,1.515
7132.00,7.496542,25.23703,0.000038,24.040859,0.0005,1.515
7134.00,7.497652,25.23688,0.000039,24.040445,0.0005,1.515
7136.00,7.497661,25.23717,0.000038,24.041135,0.0006,1.515
7138.00,7.496915,25.23783,0.000038,24.040801,0.0005,1.514
7140.00,7.496635,25.23863,0.000039,24.040357,0.0005,1.515
7142.00,7.496957,25.23735,0.000038,24.040417,0.0005,1.514
7144.00,7.497823,25.23749,0.000038,24.040775,0.0005,1.515
7146.00,7.498030,25.23736,0.000038,24.040699,0.0006,1.515
7148.00,7.498545,25.23818,0.000037,24.040457,0.0005,1.514
7150.00,7.498588,25.23737,0.000038,24.040223,0.0005,1.515
7152.00,7.498181,25.23703,0.000038,24.040165,0.0005,1.514
7154.00,7.499142,25.23865,0.000039,24.041088,0.0006,1.514
7156.00,7.498775,25.23846,0.000040,24.040988,0.0005,1.514
7158.00,7.498282,25.23763,0.000038,24.040843,0.0005,1.515
7160.00,7.497293,25.23718,0.000039,24.040728,0.0005,1.515
7162.00,7.497102,25.23728,0.000039,24.040745,0.0006,1.515
7164.00,7.497591,25.23873,0.000038,24.040465,0.0005,1.515
7166.00,7.497762,25.23879,0.000036,24.041316,0.0005,1.515
7168.00,7.497747,25.23924,0.000038,24.040050,0.0005,1.515
7170.00,7.497190,25.23882,0.000039,24.040414,0.0005,1.514
7172.00,7.498039,25.23874,0.000039,24.040503,0.0006,1.514
7174.00,7.497947,25.23774,0.000039,24.040585,0.0006,1.515
7176.00,7.498099,25.23864,0.000040,24.040710,0.0005,1.514
7178.00,7.498564,25.23872,0.000040,24.040545,0.0005,1.515
7180.00,7.498387,25.23904,0.000040,24.039912,0.0005,1.515
7182.00,7.497963,25.23942,0.000038,24.040501,0.0005,1.515
7184.00,7.497569,25.23939,0.000038,24.040185,0.0005,1.514
7186.00,7.498326,25.24015,0.000040,24.040488,0.0005,1.514
7188.00,7.499188,25.23953,0.000040,24.040270,0.0005,1.515
7190.00,7.498332,25.23895,0.000038,24.040545,0.0006,1.515
7192.00,7.497769,25.23978,0.000038,24.039837,0.0005,1.514
7194.00,7.498286,25.24032,0.000038,24.039910,0.0006,1.515
7196.00,7.498120,25.24003,0.000038,24.040254,0.0005,1.514
7198.00,7.497988,25.23946,0.000038,24.040790,0.0006,1.514
7200.00,7.497834,25.24004,0.000039,24.040710,0.0005,1.514
7202.00,7.497912,25.23986,0.000039,24.040268,0.0005,1.514
@12,12.0000,24.0
7204.00,7.497488,25.24018,0.000039,24.040337,0.0005,1.515
7206.00,7.494475,25.24064,0.000039,24.040855,0.0005,1.515
7208.00,7.486979,25.24004,0.000038,24.040894,0.0005,1.514
7210.00,7.475995,25.23990,0.000039,24.040790,0.0005,1.513
7212.00,7.463241,25.23974,0.000041,24.040568,0.0006,1.514
7214.00,7.450377,25.23946,0.000039,24.041112,0.0005,1.514
7216.00,7.440183,25.24011,0.000040,24.041256,0.0005,1.514
7218.00,7.431524,25.23923,0.000040,24.040715,0.0005,1.514
7220.00,7.422250,25.23950,0.000038,24.040417,0.0006,1.515
7222.00,7.413917,25.23920,0.000037,24.040603,0.0006,1.515
7224.00,7.408839,25.23925,0.000037,24.039934,0.0005,1.516
7226.00,7.404848,25.23974,0.000037,24.040935,0.0006,1.516
7228.00,7.401452,25.23896,0.000037,24.041188,0.0006,1.516
7230.00,7.401515,25.23950,0.000037,24.040366,0.0005,1.516
7232.00,7.406969,25.24002,0.000036,24.040463,0.0005,1.517
7234.00,7.415067,25.23982,0.000038,24.040477,0.0006,1.516
7236.00,7.424071,25.24097,0.000038,24.040457,0.0006,1.516
7238.00,7.431777,25.24042,0.000037,24.040577,0.0005,1.517
7240.00,7.438372,25.24083,0.000039,24.041463,0.0005,1.515
7242.00,7.444393,25.24099,0.000039,24.040232,0.0005,1.515
7244.00,7.449222,25.24041,0.000039,24.039766,0.0005,1.515
7246.00,7.454221,25.23943,0.000040,24.040706,0.0005,1.514
7248.00,7.459686,25.23905,0.000040,24.040837,0.0005,1.514
7250.00,7.463656,25.23945,0.000040,24.040245,0.0005,1.514
7252.00,7.466992,25.23924,0.000040,24.040228,0.0005,1.515
7254.00,7.470758,25.23948,0.000040,24.041041,0.0005,1.515
7256.00,7.473745,25.23925,0.000041,24.040515,0.0005,1.515
7258.00,7.476838,25.23998,0.000040,24.040506,0.0006,1.514
7260.00,7.478193,25.23972,0.000040,24.039824,0.0005,1.515
7262.00,7.480111,25.24072,0.000038,24.040685,0.0005,1.515
7264.00,7.482651,25.24062,0.000038,24.040114,0.0005,1.515
7266.00,7.485117,25.24042,0.000038,24.040694,0.0005,1.515
7268.00,7.486771,25.23944,0.000038,24.041316,0.0005,1.515
7270.00,7.487215,25.23946,0.000038,24.039721,0.0005,1.515
7272.00,7.487827,25.24038,0.000039,24.040272,0.0005,1.515
7274.00,7.488860,25.24086,0.000038,24.041077,0.0005,1.515
7276.00,7.490188,25.24053,0.000038,24.041217,0.0005,1.515
7278.00,7.490529,25.24097,0.000039,24.039841,0.0006,1.515
7280.00,7.490731,25.24049,0.000038,24.039841,0.0006,1.515
7282.00,7.490689,25.24143,0.000039,24.040635,0.0005,1.515
7284.00,7.491611,25.24162,0.000040,24.040817,0.0005,1.515
7286.00,7.492166,25.24204,0.000039,24.040786,0.0005,1.515
7288.00,7.492248,25.24221,0.000038,24.040375,0.0005,1.515
7290.00,7.491029,25.24055,0.000039,24.039995,0.0005,1.514
7292.00,7.490213,25.24081,0.000038,24.040490,0.0005,1.514
7294.00,7.490290,25.24091,0.000039,24.040601,0.0006,1.514
7296.00,7.491935,25.24074,0.000040,24.040694,0.0005,1.515
7298.00,7.492168,25.24072,0.000040,24.040374,0.0005,1.515
7300.00,7.491567,25.24125,0.000039,24.040075,0.0005,1.516
7302.00,7.491758,25.24134,0.000038,24.040428,0.0005,1.515
7304.00,7.492139,25.23993,0.000038,24.040679,0.0005,1.515
7306.00,7.491863,25.23935,0.000038,24.040432,0.0006,1.515
7308.00,7.491886,25.23942,0.000038,24.040448,0.0005,1.515
7310.00,7.492595,25.23967,0.000038,24.040294,0.0005,1.515
7312.00,7.493149,25.24001,0.000038,24.040508,0.0005,1.515
7314.00,7.493500,25.23958,0.000040,24.041336,0.0005,1.515
7316.00,7.493231,25.23955,0.000039,24.040625,0.0005,1.515
7318.00,7.492113,25.23929,0.000038,24.040741,0.0006,1.515
7320.00,7.492233,25.23952,0.000039,24.041526,0.0005,1.516
7322.00,7.491126,25.24009,0.000038,24.040783,0.0005,1.515
7324.00,7.491722,25.24062,0.000039,24.041292,0.0005,1.515
7326.00,7.492264,25.24097,0.000038,24.040432,0.0006,1.515
7328.00,7.492636,25.24078,0.000039,24.039734,0.0005,1.515
7330.00,7.492261,25.24016,0.000039,24.041174,0.0005,1.515
7332.00,7.493266,25.23981,0.000038,24.040548,0.0006,1.515
7334.00,7.492755,25.24067,0.000038,24.040495,0.0006,1.515
7336.00,7.492854,25.24018,0.000039,24.040777,0.0005,1.515
7338.00,7.492420,25.24048,0.000038,24.041356,0.0006,1.516
7340.00,7.492642,25.24118,0.000040,24.040566,0.0005,1.514
7342.00,7.493439,25.24063,0.000039,24.040695,0.0006,1.515
7344.00,7.493196,25.24034,0.000038,24.040910,0.0006,1.515
7346.00,7.492937,25.24042,0.000038,24.040855,0.0005,1.516
7348.00,7.492881,25.24039,0.000038,24.040834,0.0006,1.516
7350.00,7.493021,25.23923,0.000038,24.040875,0.0005,1.515
7352.00,7.493284,25.24037,0.000039,24.040777,0.0005,1.514
7354.00,7.494115,25.24012,0.000037,24.040575,0.0006,1.515
7356.00,7.494647,25.24041,0.000038,24.039890,0.0005,1.516
7358.00,7.494389,25.24143,0.000038,24.040632,0.0005,1.515
7360.00,7.494032,25.24103,0.000039,24.041061,0.0005,1.516
7362.00,7.493384,25.24089,0.000039,24.040325,0.0005,1.516
7364.00,7.493726,25.24085,0.000039,24.040810,0.0005,1.516
7366.00,7.494721,25.24095,0.000038,24.040348,0.0005,1.516
7368.00,7.494824,25.24099,0.000039,24.040919,0.0005,1.515
7370.00,7.494496,25.24007,0.000039,24.040337,0.0005,1.515
7372.00,7.494409,25.23972,0.000039,24.041075,0.0005,1.515
7374.00,7.494545,25.23929,0.000040,24.040012,0.0006,1.515
7376.00,7.494274,25.24018,0.000038,24.040359,0.0006,1.516
7378.00,7.494412,25.23922,0.000038,24.040912,0.0005,1.515
7380.00,7.494965,25.23984,0.000039,24.041143,0.0005,1.515
7382.00,7.495541,25.23907,0.000039,24.040574,0.0005,1.515
7384.00,7.495386,25.23855,0.000038,24.040090,0.0005,1.516
7386.00,7.494756,25.23994,0.000040,24.040115,0.0005,1.515
7388.00,7.494207,25.23948,0.000038,24.040886,0.0005,1.515
7390.00,7.494388,25.23920,0.000039,24.041095,0.0005,1.515
7392.00,7.495968,25.24018,0.000040,24.040406,0.0005,1.515
7394.00,7.496251,25.23963,0.000039,24.040277,0.0005,1.515
7396.00,7.496475,25.23992,0.000039,24.040332,0.0005,1.516
7398.00,7.496068,25.24001,0.000039,24.040475,0.0005,1.516
7400.00,7.496271,25.23980,0.000039,24.040848,0.0005,1.516
7402.00,7.495928,25.24060,0.000039,24.040426,0.0005,1.515
7404.00,7.496808,25.24011,0.000041,24.041148,0.0005,1.515
7406.00,7.496348,25.23960,0.000038,24.040305,0.0005,1.516
7408.00,7.496642,25.24037,0.000038,24.040790,0.0005,1.516
7410.00,7.497117,25.24095,0.000039,24.040390,0.0005,1.514
7412.00,7.496989,25.24135,0.000039,24.039963,0.0005,1.516
7414.00,7.497899,25.24134,0.000038,24.040170,0.0006,1.516
7416.00,7.497732,25.24166,0.000039,24.040023,0.0005,1.515
7418.00,7.497132,25.24126,0.000038,24.041079,0.0005,1.515
7420.00,7.497229,25.24111,0.000037,24.040395,0.0006,1.515
7422.00,7.497269,25.24090,0.000038,24.040335,0.0005,1.516
7424.00,7.497532,25.24135,0.000038,24.040108,0.0005,1.516
7426.00,7.497080,25.24212,0.000038,24.040066,0.0006,1.515
7428.00,7.497160,25.24201,0.000038,24.040317,0.0006,1.515
7430.00,7.497240,25.24117,0.000038,24.040268,0.0005,1.516
7432.00,7.496446,25.24059,0.000038,24.040188,0.0005,1.516
7434.00,7.496330,25.24154,0.000038,24.039990,0.0005,1.515
7436.00,7.496623,25.24145,0.000038,24.040108,0.0005,1.516
7438.00,7.497089,25.24143,0.000037,24.040217,0.0006,1.516
7440.00,7.496421,25.24179,0.000039,24.040217,0.0005,1.515
7442.00,7.495845,25.24167,0.000038,24.040510,0.0005,1.515
7444.00,7.496036,25.24160,0.000039,24.040379,0.0006,1.515
7446.00,7.496017,25.24265,0.000040,24.040252,0.0006,1.516
7448.00,7.495934,25.24278,0.000038,24.040485,0.0005,1.517
7450.00,7.495665,25.24235,0.000037,24.040437,0.0005,1.516
7452.00,7.496173,25.24115,0.000038,24.040228,0.0005,1.516
7454.00,7.496538,25.24027,0.000038,24.040143,0.0005,1.515
7456.00,7.497196,25.24112,0.000038,24.040621,0.0006,1.515
7458.00,7.497802,25.24121,0.000038,24.041141,0.0005,1.515
7460.00,7.497924,25.24140,0.000039,24.040330,0.0005,1.516
7462.00,7.498043,25.24108,0.000039,24.040294,0.0005,1.516
7464.00,7.497960,25.24222,0.000037,24.040850,0.0005,1.516
7466.00,7.497953,25.24149,0.000038,24.040625,0.0005,1.516
7468.00,7.498387,25.24136,0.000038,24.041075,0.0005,1.516
7470.00,7.498455,25.24116,0.000039,24.040348,0.0005,1.516
7472.00,7.497902,25.24065,0.000039,24.040374,0.0005,1.516
7474.00,7.497972,25.24181,0.000039,24.039708,0.0005,1.515
7476.00,7.497110,25.24170,0.000038,24.039526,0.0005,1.515
7478.00,7.497152,25.24126,0.000038,24.039959,0.0005,1.515
7480.00,7.497682,25.24187,0.000039,24.040334,0.0005,1.516
7482.00,7.497636,25.24115,0.000039,24.040434,0.0005,1.516
7484.00,7.496458,25.24083,0.000039,24.039806,0.0005,1.516
7486.00,7.496123,25.24125,0.000037,24.040626,0.0005,1.516
7488.00,7.496687,25.24081,0.000038,24.040195,0.0005,1.516
7490.00,7.496846,25.24017,0.000038,24.040437,0.0005,1.516
7492.00,7.496571,25.24120,0.000039,24.040608,0.0005,1.516
7494.00,7.497180,25.24129,0.000038,24.040843,0.0005,1.516
7496.00,7.498026,25.24081,0.000038,24.040488,0.0005,1.515
7498.00,7.497456,25.24154,0.000038,24.041172,0.0005,1.515
7500.00,7.497277,25.24099,0.000038,24.040750,0.0006,1.515
7502.00,7.497746,25.24025,0.000039,24.040788,0.0005,1.515
7504.00,7.498307,25.23995,0.000039,24.040610,0.0005,1.516
7506.00,7.497823,25.24072,0.000039,24.040443,0.0005,1.515
7508.00,7.497764,25.24127,0.000040,24.040599,0.0005,1.516
7510.00,7.498541,25.24020,0.000039,24.040752,0.0005,1.516
7512.00,7.498238,25.23987,0.000039,24.040452,0.0005,1.516
7514.00,7.497846,25.24023,0.000039,24.040503,0.0005,1.516
7516.00,7.497579,25.23929,0.000039,24.040697,0.0005,1.516
7518.00,7.498564,25.23917,0.000038,24.040028,0.0005,1.515
7520.00,7.498369,25.23939,0.000037,24.040550,0.0005,1.515
7522.00,7.498430,25.23932,0.000037,24.040875,0.0005,1.516
7524.00,7.499752,25.23851,0.000038,24.040366,0.0005,1.516
7526.00,7.499544,25.23914,0.000039,24.040483,0.0005,1.515
7528.00,7.499172,25.24021,0.000038,24.040250,0.0005,1.516
7530.00,7.499159,25.24100,0.000037,24.040077,0.0005,1.516
7532.00,7.499557,25.24088,0.000037,24.039917,0.0005,1.516
7534.00,7.499796,25.24073,0.000037,24.040654,0.0005,1.516
7536.00,7.500006,25.23938,0.000038,24.040741,0.0005,1.516
7538.00,7.499757,25.23972,0.000037,24.040514,0.0005,1.516
7540.00,7.500120,25.23993,0.000039,24.040634,0.0005,1.516
7542.00,7.499872,25.24031,0.000038,24.040394,0.0005,1.516
7544.00,7.498631,25.24036,0.000037,24.040354,0.0006,1.516
7546.00,7.499766,25.24090,0.000038,24.039490,0.0006,1.515
7548.00,7.500779,25.24136,0.000038,24.040563,0.0005,1.515
7550.00,7.499970,25.24008,0.000039,24.040765,0.0005,1.515
7552.00,7.499044,25.23958,0.000038,24.039928,0.0006,1.515
7554.00,7.498742,25.23987,0.000038,24.040515,0.0005,1.516
7556.00,7.497871,25.23973,0.000039,24.040734,0.0005,1.516
7558.00,7.498266,25.23946,0.000038,24.040625,0.0006,1.516
7560.00,7.498197,25.23928,0.000040,24.040450,0.0005,1.516
7562.00,7.498245,25.23965,0.000039,24.040355,0.0005,1.516
7564.00,7.498590,25.24063,0.000038,24.040565,0.0005,1.515
7566.00,7.498825,25.23982,0.000038,24.041030,0.0005,1.516
7568.00,7.499047,25.23950,0.000038,24.040434,0.0006,1.515
7570.00,7.498421,25.23856,0.000038,24.040084,0.0006,1.516
7572.00,7.498274,25.23931,0.000038,24.040590,0.0006,1.516
7574.00,7.499074,25.23994,0.000038,24.040610,0.0006,1.516
7576.00,7.499935,25.23910,0.000038,24.040077,0.0005,1.516
7578.00,7.500278,25.24037,0.000039,24.040657,0.0006,1.516
7580.00,7.499717,25.24137,0.000038,24.040312,0.0005,1.515
7582.00,7.498942,25.24038,0.000038,24.040712,0.0005,1.515
7584.00,7.499213,25.23994,0.000039,24.040741,0.0005,1.515
7586.00,7.499047,25.24036,0.000039,24.039986,0.0006,1.516
7588.00,7.498185,25.24107,0.000037,24.040301,0.0006,1.516
7590.00,7.499045,25.24055,0.000039,24.040555,0.0006,1.516
7592.00,7.499430,25.24048,0.000038,24.040503,0.0005,1.516
7594.00,7.499555,25.24007,0.000038,24.040168,0.0005,1.516
7596.00,7.499527,25.24118,0.000039,24.041019,0.0005,1.516
7598.00,7.498972,25.24068,0.000039,24.040172,0.0005,1.515
7600.00,7.499181,25.24052,0.000038,24.040610,0.0005,1.516
7602.00,7.499610,25.24017,0.000039,24.040535,0.0006,1.515
7604.00,7.499671,25.23967,0.000039,24.040410,0.0005,1.515
7606.00,7.499865,25.23951,0.000038,24.040315,0.0005,1.515
7608.00,7.500159,25.24071,0.000038,24.040134,0.0005,1.516
7610.00,7.500284,25.24078,0.000037,24.040583,0.0005,1.516
7612.00,7.500333,25.24046,0.000039,24.040472,0.0005,1.516
7614.00,7.500482,25.24024,0.000038,24.040992,0.0005,1.516
7616.00,7.500389,25.24013,0.000038,24.040385,0.0005,1.516
7618.00,7.500991,25.24027,0.000038,24.040543,0.0005,1.516
7620.00,7.500768,25.24040,0.000039,24.040721,0.0005,1.516
7622.00,7.500035,25.24078,0.000039,24.040583,0.0005,1.515
7624.00,7.500615,25.24050,0.000039,24.040528,0.0005,1.516
7626.00,7.500792,25.24080,0.000039,24.041379,0.0005,1.516
7628.00,7.500460,25.24137,0.000038,24.041243,0.0005,1.516
7630.00,7.501080,25.24079,0.000038,24.040923,0.0005,1.516
7632.00,7.501157,25.24028,0.000038,24.040921,0.0005,1.516
7634.00,7.500563,25.24010,0.000038,24.039664,0.0005,1.516
7636.00,7.500618,25.24050,0.000039,24.040426,0.0005,1.516
7638.00,7.500721,25.24017,0.000038,24.040952,0.0005,1.516
7640.00,7.500646,25.24019,0.000039,24.040514,0.0005,1.515
7642.00,7.501133,25.24066,0.000039,24.040623,0.0006,1.516
7644.00,7.501102,25.23905,0.000040,24.040626,0.0005,1.516
7646.00,7.500699,25.23876,0.000039,24.040777,0.0005,1.516
7648.00,7.500216,25.23845,0.000039,24.040175,0.0005,1.516
7650.00,7.499633,25.23896,0.000040,24.040321,0.0005,1.515
7652.00,7.500452,25.24079,0.000039,24.040677,0.0005,1.516
7654.00,7.500681,25.24008,0.000039,24.040817,0.0006,1.515
7656.00,7.501367,25.24019,0.000039,24.040203,0.0005,1.516
7658.00,7.501292,25.23994,0.000038,24.040966,0.0005,1.516
7660.00,7.501526,25.23929,0.000038,24.041366,0.0005,1.516
7662.00,7.501284,25.24016,0.000038,24.040881,0.0005,1.515
7664.00,7.501773,25.24026,0.000039,24.040548,0.0005,1.516
7666.00,7.501692,25.23958,0.000039,24.040730,0.0005,1.516
7668.00,7.501886,25.24007,0.000039,24.040905,0.0005,1.516
7670.00,7.501134,25.24007,0.000038,24.040703,0.0006,1.516
7672.00,7.500206,25.23964,0.000039,24.041054,0.0005,1.516
7674.00,7.500283,25.24109,0.000039,24.040357,0.0005,1.516
7676.00,7.500192,25.24045,0.000037,24.040506,0.0005,1.516
7678.00,7.500696,25.24000,0.000038,24.040779,0.0005,1.516
7680.00,7.500162,25.23927,0.000039,24.040628,0.0005,1.516
7682.00,7.500049,25.23848,0.000039,24.040712,0.0005,1.516
7684.00,7.500557,25.23918,0.000040,24.040175,0.0005,1.516
7686.00,7.501168,25.23897,0.000039,24.040044,0.0005,1.515
7688.00,7.500730,25.23931,0.000039,24.040375,0.0006,1.516
7690.00,7.501143,25.23947,0.000039,24.040043,0.0006,1.516
7692.00,7.501285,25.23865,0.000038,24.041348,0.0006,1.516
7694.00,7.501284,25.23898,0.000038,24.040839,0.0005,1.516
7696.00,7.500723,25.23945,0.000039,24.039701,0.0005,1.516
7698.00,7.501002,25.23925,0.000038,24.040332,0.0005,1.516
7700.00,7.501193,25.23899,0.000037,24.041448,0.0006,1.516
7702.00,7.501558,25.23908,0.000039,24.040190,0.0005,1.516
7704.00,7.502177,25.23931,0.000040,24.040543,0.0005,1.516
7706.00,7.502852,25.23966,0.000039,24.040850,0.0005,1.516
7708.00,7.501906,25.23902,0.000040,24.041210,0.0005,1.516
7710.00,7.501868,25.23947,0.000040,24.040044,0.0005,1.516
7712.00,7.501593,25.24058,0.000040,24.040643,0.0005,1.516
7714.00,7.501752,25.24055,0.000040,24.041345,0.0006,1.516
7716.00,7.501619,25.24068,0.000039,24.040672,0.0005,1.516
7718.00,7.501410,25.24068,0.000039,24.040877,0.0005,1.516
7720.00,7.501640,25.24044,0.000038,24.040395,0.0005,1.516
7722.00,7.501257,25.24002,0.000039,24.039923,0.0005,1.516
7724.00,7.501692,25.23957,0.000038,24.040039,0.0006,1.516
7726.00,7.502100,25.24033,0.000038,24.040385,0.0005,1.516
7728.00,7.502256,25.24006,0.000039,24.041334,0.0006,1.516
7730.00,7.502451,25.23982,0.000040,24.040037,0.0005,1.516
7732.00,7.502787,25.23993,0.000038,24.040343,0.0006,1.516
7734.00,7.502062,25.23905,0.000039,24.040721,0.0006,1.516
7736.00,7.501464,25.23974,0.000038,24.040663,0.0005,1.516
7738.00,7.500034,25.24000,0.000038,24.040457,0.0005,1.516
7740.00,7.500719,25.23972,0.000039,24.040477,0.0005,1.516
7742.00,7.500195,25.23970,0.000039,24.040559,0.0005,1.516
7744.00,7.500084,25.23948,0.000039,24.040008,0.0005,1.516
7746.00,7.500335,25.23969,0.000039,24.040485,0.0005,1.516
7748.00,7.500202,25.24045,0.000039,24.040706,0.0005,1.516
7750.00,7.500970,25.24049,0.000038,24.039459,0.0005,1.516
7752.00,7.501449,25.24093,0.000038,24.040781,0.0005,1.516
7754.00,7.501557,25.23997,0.000039,24.041256,0.0006,1.516
7756.00,7.502022,25.23997,0.000039,24.040805,0.0005,1.516
7758.00,7.502731,25.23911,0.000040,24.040781,0.0005,1.516
7760.00,7.503519,25.23947,0.000040,24.040210,0.0006,1.516
7762.00,7.503683,25.23945,0.000038,24.040335,0.0006,1.516
7764.00,7.504296,25.24034,0.000038,24.041705,0.0005,1.517
7766.00,7.503699,25.24032,0.000037,24.040606,0.0005,1.516
7768.00,7.503088,25.23974,0.000038,24.040183,0.0005,1.516
7770.00,7.502995,25.24014,0.000040,24.040906,0.0005,1.516
7772.00,7.503725,25.24066,0.000039,24.040752,0.0005,1.516
7774.00,7.503745,25.24069,0.000038,24.040868,0.0005,1.516
7776.00,7.502323,25.24078,0.000040,24.041108,0.0006,1.516
7778.00,7.501451,25.23978,0.000039,24.040561,0.0006,1.516
7780.00,7.501653,25.23924,0.000038,24.040670,0.0005,1.516
7782.00,7.502732,25.23896,0.000039,24.040574,0.0005,1.516
7784.00,7.503305,25.23946,0.000039,24.040812,0.0006,1.516
7786.00,7.502891,25.24017,0.000039,24.040861,0.0005,1.516
7788.00,7.502704,25.24020,0.000039,24.040414,0.0005,1.517
7790.00,7.502166,25.23999,0.000039,24.040977,0.0005,1.516
7792.00,7.501969,25.23976,0.000040,24.040303,0.0005,1.515
7794.00,7.503199,25.23941,0.000039,24.040632,0.0005,1.516
7796.00,7.503100,25.23906,0.000039,24.040495,0.0005,1.517
7798.00,7.502789,25.23906,0.000040,24.040574,0.0005,1.516
7800.00,7.501939,25.23855,0.000039,24.041101,0.0006,1.516
7802.00,7.501874,25.23767,0.000039,24.040546,0.0006,1.516
@13,12.0000,24.0
7804.00,7.501923,25.23765,0.000039,24.040530,0.0005,1.516
7806.00,7.499031,25.23845,0.000039,24.040854,0.0006,1.516
7808.00,7.490580,25.23879,0.000039,24.040277,0.0006,1.515
7810.00,7.479401,25.23883,0.000039,24.040492,0.0006,1.514
7812.00,7.467651,25.23916,0.000038,24.040870,0.0005,1.515
7814.00,7.456748,25.24033,0.000040,24.040835,0.0005,1.515
7816.00,7.447722,25.24041,0.000041,24.040377,0.0005,1.516
7818.00,7.438849,25.24056,0.000039,24.040024,0.0005,1.517
7820.00,7.431051,25.24096,0.000038,24.040661,0.0005,1.516
7822.00,7.423980,25.24136,0.000037,24.040783,0.0005,1.516
7824.00,7.418058,25.24065,0.000037,24.040597,0.0006,1.518
7826.00,7.412996,25.24027,0.000037,24.040315,0.0005,1.517
7828.00,7.410644,25.23990,0.000038,24.041077,0.0005,1.516
7830.00,7.411329,25.23941,0.000036,24.039972,0.0006,1.518
7832.00,7.417733,25.23917,0.000036,24.040139,0.0005,1.518
7834.00,7.427009,25.23846,0.000037,24.040190,0.0005,1.518
7836.00,7.435100,25.23855,0.000037,24.040670,0.0005,1.517
7838.00,7.441739,25.23905,0.000037,24.040541,0.0005,1.517
7840.00,7.447677,25.23870,0.000038,24.040034,0.0005,1.517
7842.00,7.453150,25.23927,0.000038,24.040403,0.0005,1.517
7844.00,7.457371,25.23883,0.000039,24.040395,0.0005,1.516
7846.00,7.462421,25.23893,0.000039,24.040203,0.0005,1.516
7848.00,7.467062,25.23926,0.000041,24.040735,0.0005,1.515
7850.00,7.470357,25.24000,0.000040,24.040961,0.0005,1.516
7852.00,7.473595,25.24009,0.000040,24.040550,0.0005,1.516
7854.00,7.477054,25.23959,0.000040,24.040437,0.0005,1.515
7856.00,7.480438,25.23981,0.000040,24.040415,0.0005,1.516
7858.00,7.483371,25.23982,0.000039,24.040215,0.0005,1.516
7860.00,7.485629,25.24026,0.000039,24.040672,0.0005,1.516
7862.00,7.487150,25.24025,0.000041,24.040088,0.0006,1.516
7864.00,7.489068,25.24115,0.000039,24.040450,0.0005,1.516
7866.00,7.490327,25.24082,0.000040,24.040703,0.0005,1.516
7868.00,7.492361,25.24143,0.000039,24.040454,0.0005,1.516
7870.00,7.493814,25.24199,0.000039,24.040094,0.0005,1.516
7872.00,7.495081,25.24032,0.000039,24.040661,0.0006,1.516
7874.00,7.495916,25.24108,0.000038,24.040279,0.0006,1.516
7876.00,7.496075,25.24043,0.000039,24.040743,0.0005,1.515
7878.00,7.496412,25.24132,0.000040,24.040577,0.0005,1.516
7880.00,7.496610,25.24149,0.000040,24.040195,0.0005,1.516
7882.00,7.497015,25.24123,0.000038,24.041241,0.0005,1.516
7884.00,7.496585,25.24075,0.000038,24.040975,0.0005,1.515
7886.00,7.496142,25.24195,0.000039,24.039092,0.0005,1.516
7888.00,7.495945,25.24149,0.000039,24.040088,0.0005,1.516
7890.00,7.495751,25.24103,0.000038,24.040534,0.0005,1.516
7892.00,7.496713,25.24180,0.000040,24.040339,0.0005,1.516
7894.00,7.497721,25.24203,0.000039,24.040026,0.0006,1.516
7896.00,7.498363,25.24105,0.000038,24.040412,0.0005,1.515
7898.00,7.497711,25.24117,0.000038,24.040890,0.0005,1.516
7900.00,7.497587,25.24125,0.000039,24.040832,0.0005,1.516
7902.00,7.497536,25.24096,0.000038,24.040755,0.0005,1.517
7904.00,7.497183,25.24118,0.000039,24.040410,0.0006,1.515
7906.00,7.497330,25.24188,0.000038,24.040699,0.0005,1.516
7908.00,7.497765,25.24091,0.000037,24.040775,0.0005,1.516
7910.00,7.497881,25.24061,0.000038,24.040385,0.0006,1.516
7912.00,7.498510,25.24108,0.000039,24.040084,0.0005,1.516
7914.00,7.497805,25.24021,0.000039,24.041070,0.0005,1.515
7916.00,7.497396,25.23982,0.000039,24.040592,0.0006,1.516
7918.00,7.498265,25.23952,0.000040,24.040345,0.0005,1.516
7920.00,7.498372,25.24089,0.000040,24.040150,0.0005,1.516
7922.00,7.498809,25.24035,0.000039,24.040221,0.0005,1.515
7924.00,7.499248,25.24050,0.000039,24.040579,0.0006,1.516
7926.00,7.499299,25.24014,0.000039,24.040110,0.0005,1.516
7928.00,7.499617,25.23854,0.000038,24.040024,0.0005,1.516
7930.00,7.499062,25.23920,0.000038,24.040775,0.0005,1.516
7932.00,7.498435,25.23962,0.000039,24.040412,0.0005,1.516
7934.00,7.498491,25.23925,0.000039,24.040554,0.0006,1.516
7936.00,7.499572,25.23930,0.000040,24.040766,0.0005,1.515
7938.00,7.499907,25.24072,0.000039,24.041045,0.0005,1.516
7940.00,7.500507,25.24019,0.000039,24.039703,0.0005,1.516
7942.00,7.500389,25.24013,0.000039,24.040412,0.0005,1.516
7944.00,7.501767,25.24036,0.000037,24.040966,0.0005,1.516
7946.00,7.501276,25.24112,0.000038,24.040957,0.0005,1.516
7948.00,7.500858,25.24046,0.000039,24.040101,0.0005,1.516
7950.00,7.500652,25.24054,0.000040,24.040619,0.0005,1.516
7952.00,7.500175,25.24085,0.000038,24.040035,0.0005,1.516
7954.00,7.499945,25.24053,0.000039,24.040170,0.0005,1.516
7956.00,7.500840,25.24017,0.000037,24.040401,0.0005,1.517
7958.00,7.501129,25.23995,0.000037,24.040321,0.0006,1.516
7960.00,7.500567,25.23998,0.000037,24.040577,0.0005,1.516
7962.00,7.500580,25.23995,0.000039,24.041405,0.0005,1.516
7964.00,7.500530,25.24146,0.000038,24.040779,0.0005,1.516
7966.00,7.500624,25.24206,0.000039,24.040179,0.0005,1.516
7968.00,7.500489,25.24209,0.000039,24.041568,0.0006,1.516
7970.00,7.501176,25.24174,0.000039,24.040403,0.0005,1.516
7972.00,7.501330,25.24153,0.000039,24.040023,0.0005,1.516
7974.00,7.501123,25.24116,0.000038,24.039844,0.0005,1.516
7976.00,7.500908,25.24144,0.000038,24.040834,0.0005,1.515
7978.00,7.501045,25.24157,0.000039,24.040837,0.0005,1.516
7980.00,7.501200,25.24142,0.000038,24.040381,0.0005,1.516
7982.00,7.501044,25.24188,0.000038,24.041126,0.0005,1.516
7984.00,7.501039,25.24170,0.000038,24.040623,0.0005,1.516
7986.00,7.500822,25.24190,0.000038,24.040990,0.0005,1.516
7988.00,7.500667,25.24233,0.000038,24.040865,0.0005,1.516
7990.00,7.500037,25.24245,0.000039,24.041270,0.0005,1.516
7992.00,7.500731,25.24105,0.000039,24.040508,0.0005,1.515
7994.00,7.501307,25.24044,0.000039,24.040595,0.0005,1.516
7996.00,7.502512,25.24092,0.000039,24.040079,0.0005,1.516
7998.00,7.501789,25.24161,0.000039,24.040103,0.0005,1.516
8000.00,7.501264,25.24165,0.000038,24.040734,0.0005,1.516
8002.00,7.502310,25.24064,0.000038,24.040965,0.0005,1.516
8004.00,7.502154,25.24176,0.000038,24.040999,0.0005,1.516
8006.00,7.501853,25.24117,0.000038,24.040912,0.0005,1.516
8008.00,7.501061,25.24192,0.000039,24.040770,0.0006,1.516
8010.00,7.501149,25.24241,0.000039,24.040168,0.0006,1.516
8012.00,7.501704,25.24183,0.000039,24.040041,0.0006,1.516
8014.00,7.502621,25.24153,0.000038,24.041012,0.0005,1.516
8016.00,7.502196,25.24124,0.000039,24.040346,0.0005,1.516
8018.00,7.503022,25.24140,0.000040,24.040161,0.0006,1.516
8020.00,7.503810,25.24119,0.000040,24.039988,0.0006,1.516
8022.00,7.504683,25.24137,0.000039,24.041145,0.0006,1.517
8024.00,7.504415,25.24085,0.000039,24.041054,0.0006,1.516
8026.00,7.503443,25.24133,0.000039,24.040432,0.0005,1.516
8028.00,7.503144,25.24186,0.000039,24.040863,0.0006,1.516
8030.00,7.503498,25.24292,0.000039,24.040357,0.0005,1.517
8032.00,7.503275,25.24156,0.000039,24.041039,0.0005,1.517
8034.00,7.503793,25.24155,0.000038,24.040654,0.0005,1.516
8036.00,7.504021,25.24116,0.000041,24.040995,0.0005,1.517
8038.00,7.503691,25.24085,0.000040,24.040657,0.0005,1.516
8040.00,7.503588,25.24162,0.000039,24.039852,0.0005,1.516
8042.00,7.502866,25.24142,0.000039,24.040650,0.0005,1.516
8044.00,7.502296,25.24081,0.000040,24.040917,0.0005,1.516
8046.00,7.502245,25.23959,0.000037,24.039881,0.0006,1.517
8048.00,7.503481,25.24033,0.000039,24.039748,0.0006,1.516
8050.00,7.503669,25.24015,0.000039,24.040919,0.0005,1.516
8052.00,7.502978,25.23980,0.000039,24.040114,0.0005,1.516
8054.00,7.502658,25.24028,0.000039,24.040245,0.0006,1.516
8056.00,7.502940,25.24146,0.000039,24.041081,0.0006,1.517
8058.00,7.503225,25.24186,0.000039,24.040066,0.0005,1.516
8060.00,7.503292,25.24202,0.000040,24.040728,0.0005,1.516
8062.00,7.504040,25.24149,0.000039,24.040794,0.0005,1.516
8064.00,7.503994,25.24140,0.000039,24.040779,0.0006,1.517
8066.00,7.504179,25.24165,0.000039,24.040141,0.0005,1.516
8068.00,7.504996,25.24248,0.000039,24.040325,0.0005,1.516
8070.00,7.504903,25.24236,0.000038,24.040786,0.0005,1.516
8072.00,7.504989,25.24280,0.000039,24.039557,0.0005,1.516
8074.00,7.505230,25.24324,0.000039,24.040926,0.0005,1.516
8076.00,7.504528,25.24253,0.000039,24.040610,0.0005,1.517
8078.00,7.504912,25.24321,0.000038,24.040586,0.0005,1.516
8080.00,7.504458,25.24293,0.000038,24.040179,0.0005,1.517
8082.00,7.503540,25.24191,0.000038,24.040843,0.0005,1.517
8084.00,7.502861,25.24136,0.000038,24.040499,0.0005,1.516
8086.00,7.503239,25.24084,0.000038,24.040632,0.0005,1.516
8088.00,7.503650,25.24142,0.000038,24.040461,0.0005,1.516
8090.00,7.504342,25.24193,0.000039,24.040106,0.0005,1.516
8092.00,7.503955,25.24216,0.000039,24.040419,0.0005,1.517
8094.00,7.504708,25.24189,0.000038,24.040310,0.0005,1.517
8096.00,7.504004,25.24227,0.000039,24.040254,0.0005,1.517
8098.00,7.503956,25.24189,0.000039,24.040339,0.0005,1.516
8100.00,7.503727,25.24333,0.000040,24.040210,0.0006,1.516
8102.00,7.503507,25.24274,0.000040,24.040528,0.0005,1.517
8104.00,7.503795,25.24141,0.000039,24.040346,0.0005,1.517
8106.00,7.503817,25.24229,0.000039,24.039710,0.0005,1.517
8108.00,7.503497,25.24231,0.000038,24.040332,0.0005,1.517
8110.00,7.503517,25.24202,0.000039,24.040650,0.0005,1.517
8112.00,7.503576,25.24353,0.000039,24.041046,0.0005,1.516
8114.00,7.503967,25.24297,0.000039,24.041099,0.0005,1.516
8116.00,7.503629,25.24281,0.000039,24.040870,0.0006,1.517
8118.00,7.503091,25.24199,0.000039,24.040215,0.0006,1.516
8120.00,7.503105,25.24229,0.000038,24.040201,0.0006,1.516
8122.00,7.503102,25.24331,0.000039,24.040617,0.0005,1.517
8124.00,7.502782,25.24185,0.000040,24.040279,0.0005,1.517
8126.00,7.504089,25.24238,0.000038,24.041450,0.0006,1.517
8128.00,7.505373,25.24234,0.000039,24.040792,0.0005,1.516
8130.00,7.506028,25.24245,0.000040,24.040579,0.0005,1.516
8132.00,7.505764,25.24282,0.000041,24.041063,0.0005,1.516
8134.00,7.505505,25.24254,0.000040,24.040646,0.0005,1.516
8136.00,7.505222,25.24241,0.000040,24.040832,0.0005,1.517
8138.00,7.504272,25.24245,0.000040,24.040830,0.0005,1.517
8140.00,7.504425,25.24146,0.000039,24.040657,0.0005,1.517
8142.00,7.504778,25.24114,0.000039,24.040499,0.0005,1.516
8144.00,7.504505,25.24187,0.000038,24.040495,0.0005,1.517
8146.00,7.504032,25.24212,0.000039,24.040401,0.0005,1.516
8148.00,7.503705,25.24163,0.000040,24.040657,0.0005,1.516
8150.00,7.504157,25.24212,0.000040,24.040110,0.0005,1.516
8152.00,7.503772,25.24209,0.000039,24.041208,0.0005,1.517
8154.00,7.503107,25.24170,0.000038,24.041030,0.0005,1.517
8156.00,7.503171,25.24258,0.000038,24.041423,0.0006,1.517
8158.00,7.503986,25.24194,0.000038,24.040810,0.0006,1.517
8160.00,7.504199,25.24226,0.000039,24.041148,0.0006,1.517
8162.00,7.504197,25.24162,0.000039,24.040170,0.0005,1.517
8164.00,7.504662,25.24167,0.000040,24.040963,0.0006,1.516
8166.00,7.504972,25.24228,0.000039,24.040548,0.0005,1.516
8168.00,7.504946,25.24235,0.000040,24.041039,0.0005,1.516
8170.00,7.504570,25.24316,0.000040,24.041241,0.0005,1.516
8172.00,7.504514,25.24388,0.000039,24.040166,0.0006,1.516
8174.00,7.505144,25.24357,0.000038,24.041236,0.0005,1.516
8176.00,7.505435,25.24246,0.000040,24.040919,0.0006,1.516
8178.00,7.505754,25.24172,0.000041,24.040774,0.0005,1.516
8180.00,7.504879,25.24206,0.000040,24.040772,0.0006,1.516
8182.00,7.504820,25.24192,0.000039,24.040432,0.0005,1.517
8184.00,7.505745,25.24122,0.000038,24.040770,0.0006,1.517
8186.00,7.505600,25.24219,0.000038,24.041165,0.0005,1.517
8188.00,7.505460,25.24140,0.000039,24.041021,0.0005,1.516
8190.00,7.505535,25.24152,0.000039,24.040257,0.0005,1.517
8192.00,7.505451,25.24193,0.000040,24.040437,0.0006,1.516
8194.00,7.505201,25.24163,0.000039,24.041039,0.0005,1.516
8196.00,7.504667,25.24188,0.000038,24.041432,0.0005,1.516
8198.00,7.504567,25.24216,0.000039,24.040552,0.0006,1.517
8200.00,7.504365,25.24291,0.000039,24.040301,0.0005,1.517
8202.00,7.505046,25.24263,0.000039,24.040243,0.0005,1.517
8204.00,7.505462,25.24211,0.000038,24.040906,0.0005,1.517
8206.00,7.505116,25.24220,0.000037,24.040434,0.0005,1.516
8208.00,7.505885,25.24218,0.000039,24.041505,0.0006,1.516
8210.00,7.506202,25.24348,0.000040,24.040350,0.0006,1.516
8212.00,7.506833,25.24311,0.000040,24.039906,0.0006,1.516
8214.00,7.506911,25.24209,0.000039,24.040301,0.0005,1.517
8216.00,7.506323,25.24243,0.000039,24.041034,0.0006,1.516
8218.00,7.506054,25.24248,0.000039,24.040695,0.0005,1.517
8220.00,7.505692,25.24220,0.000037,24.041590,0.0006,1.517
8222.00,7.506179,25.24206,0.000037,24.040461,0.0005,1.517
8224.00,7.506034,25.24152,0.000038,24.040855,0.0006,1.517
8226.00,7.506079,25.24302,0.000039,24.040348,0.0005,1.516
8228.00,7.506142,25.24385,0.000039,24.040565,0.0005,1.517
8230.00,7.505964,25.24362,0.000039,24.040732,0.0005,1.517
8232.00,7.505685,25.24460,0.000039,24.040265,0.0005,1.517
8234.00,7.506112,25.24397,0.000038,24.040952,0.0006,1.516
8236.00,7.506596,25.24320,0.000037,24.040230,0.0005,1.516
8238.00,7.506591,25.24302,0.000038,24.040999,0.0005,1.517
8240.00,7.506366,25.24222,0.000038,24.040923,0.0005,1.517
8242.00,7.506109,25.24268,0.000038,24.039937,0.0005,1.517
8244.00,7.505398,25.24277,0.000038,24.040615,0.0006,1.517
8246.00,7.505334,25.24275,0.000039,24.040183,0.0005,1.517
8248.00,7.505062,25.24201,0.000038,24.040652,0.0005,1.516
8250.00,7.505134,25.24353,0.000039,24.039670,0.0005,1.516
8252.00,7.505551,25.24313,0.000039,24.040470,0.0005,1.517
8254.00,7.505973,25.24257,0.000039,24.040850,0.0005,1.517
8256.00,7.506064,25.24210,0.000039,24.040503,0.0005,1.517
8258.00,7.505908,25.24172,0.000038,24.040790,0.0005,1.517
8260.00,7.506097,25.24170,0.000039,24.040064,0.0005,1.516
8262.00,7.505931,25.24206,0.000038,24.040903,0.0005,1.517
8264.00,7.505439,25.24297,0.000039,24.041115,0.0005,1.517
8266.00,7.505570,25.24270,0.000039,24.040997,0.0005,1.517
8268.00,7.506443,25.24263,0.000040,24.040635,0.0005,1.516
8270.00,7.506688,25.24266,0.000040,24.039975,0.0005,1.517
8272.00,7.505904,25.24180,0.000039,24.040183,0.0005,1.517
8274.00,7.505810,25.24123,0.000040,24.040761,0.0005,1.517
8276.00,7.506247,25.24077,0.000039,24.040705,0.0005,1.517
8278.00,7.506459,25.24162,0.000038,24.040554,0.0005,1.517
8280.00,7.506669,25.24165,0.000038,24.039819,0.0005,1.517
8282.00,7.506700,25.24082,0.000038,24.040939,0.0005,1.517
8284.00,7.506853,25.24082,0.000039,24.040508,0.0005,1.517
8286.00,7.507082,25.24112,0.000038,24.040426,0.0005,1.517
8288.00,7.507168,25.24144,0.000037,24.040508,0.0005,1.516
8290.00,7.508099,25.24151,0.000040,24.040670,0.0005,1.516
8292.00,7.508946,25.24218,0.000039,24.040479,0.0005,1.517
8294.00,7.507937,25.24170,0.000039,24.040257,0.0005,1.517
8296.00,7.508102,25.24212,0.000039,24.041065,0.0005,1.517
8298.00,7.508626,25.24135,0.000040,24.040055,0.0005,1.516
8300.00,7.508140,25.24121,0.000039,24.040468,0.0005,1.516
8302.00,7.508265,25.24156,0.000040,24.040965,0.0005,1.517
8304.00,7.508636,25.24188,0.000039,24.040794,0.0005,1.518
8306.00,7.507795,25.24224,0.000039,24.041150,0.0006,1.517
8308.00,7.507055,25.24290,0.000039,24.041170,0.0005,1.517
8310.00,7.506480,25.24280,0.000040,24.041221,0.0005,1.516
8312.00,7.505249,25.24216,0.000039,24.040395,0.0005,1.517
8314.00,7.505257,25.24221,0.000039,24.040877,0.0005,1.517
8316.00,7.505369,25.24208,0.000040,24.041075,0.0005,1.516
8318.00,7.506410,25.24262,0.000040,24.040790,0.0005,1.517
8320.00,7.506888,25.24307,0.000037,24.040214,0.0005,1.517
8322.00,7.506990,25.24212,0.000039,24.040826,0.0005,1.517
8324.00,7.506738,25.24194,0.000039,24.040443,0.0005,1.517
8326.00,7.506855,25.24197,0.000039,24.041236,0.0005,1.516
8328.00,7.506494,25.24273,0.000040,24.040881,0.0005,1.516
8330.00,7.506264,25.24247,0.000040,24.040817,0.0006,1.516
8332.00,7.506106,25.24264,0.000040,24.040681,0.0006,1.517
8334.00,7.506325,25.24250,0.000040,24.040801,0.0005,1.516
8336.00,7.507259,25.24245,0.000040,24.041425,0.0005,1.517
8338.00,7.507423,25.24203,0.000039,24.041141,0.0006,1.516
8340.00,7.507473,25.24169,0.000040,24.040937,0.0006,1.516
8342.00,7.507184,25.24205,0.000040,24.041372,0.0006,1.516
8344.00,7.506206,25.24116,0.000040,24.040635,0.0005,1.517
8346.00,7.506008,25.24140,0.000039,24.040495,0.0005,1.517
8348.00,7.506180,25.24141,0.000040,24.039921,0.0006,1.517
8350.00,7.505729,25.24150,0.000039,24.040712,0.0006,1.517
8352.00,7.506000,25.24241,0.000038,24.040972,0.0005,1.517
8354.00,7.506817,25.24189,0.000039,24.040714,0.0005,1.517
8356.00,7.507114,25.24220,0.000039,24.040448,0.0005,1.516
8358.00,7.507728,25.24204,0.000040,24.040597,0.0005,1.516
8360.00,7.507233,25.24177,0.000040,24.040345,0.0005,1.517
8362.00,7.506872,25.24274,0.000040,24.041134,0.0005,1.517
8364.00,7.506330,25.24138,0.000039,24.040446,0.0005,1.517
8366.00,7.507165,25.24195,0.000039,24.039999,0.0005,1.517
8368.00,7.507087,25.24228,0.000039,24.040815,0.0006,1.517
8370.00,7.507908,25.24290,0.000039,24.040630,0.0005,1.517
8372.00,7.508415,25.24260,0.000038,24.040128,0.0005,1.517
8374.00,7.507894,25.24246,0.000039,24.040028,0.0005,1.517
8376.00,7.507794,25.24261,0.000039,24.039854,0.0006,1.517
8378.00,7.507252,25.24243,0.000039,24.039992,0.0005,1.517
8380.00,7.507127,25.24244,0.000039,24.040634,0.0006,1.517
8382.00,7.506957,25.24313,0.000039,24.040743,0.0005,1.517
8384.00,7.506607,25.24297,0.000039,24.041045,0.0006,1.517
8386.00,7.507364,25.24324,0.000038,24.040683,0.0005,1.516
8388.00,7.507888,25.24268,0.000039,24.040508,0.0005,1.516
8390.00,7.508266,25.24265,0.000038,24.039952,0.0006,1.517
8392.00,7.508100,25.24263,0.000040,24.040528,0.0005,1.517
8394.00,7.507273,25.24325,0.000038,24.040337,0.0005,1.517
8396.00,7.507048,25.24276,0.000038,24.040212,0.0005,1.517
8398.00,7.507954,25.24349,0.000038,24.040595,0.0005,1.517
8400.00,7.507150,25.24427,0.000039,24.040872,0.0005,1.517
8402.00,7.506456,25.24383,0.000039,24.040194,0.0005,1.516
@14,12.0000,24.0
8404.00,7.506221,25.24449,0.000038,24.040206,0.0005,1.517
8406.00,7.505843,25.24423,0.000039,24.040312,0.0005,1.517
8408.00,7.498995,25.24463,0.000038,24.041179,0.0005,1.516
8410.00,7.487123,25.24409,0.000039,24.040721,0.0005,1.516
8412.00,7.475873,25.24405,0.000039,24.039919,0.0005,1.516
8414.00,7.465340,25.24448,0.000040,24.040543,0.0005,1.516
8416.00,7.456164,25.24437,0.000039,24.041028,0.0005,1.517
8418.00,7.448592,25.24517,0.000038,24.040652,0.0004,1.517
8420.00,7.441021,25.24448,0.000038,24.040066,0.0005,1.517
8422.00,7.434208,25.24399,0.000038,24.040037,0.0005,1.518
8424.00,7.429736,25.24323,0.000038,24.040490,0.0005,1.518
8426.00,7.425833,25.24393,0.000039,24.040357,0.0005,1.518
8428.00,7.423661,25.24366,0.000037,24.040870,0.0006,1.518
8430.00,7.423709,25.24467,0.000037,24.041099,0.0005,1.519
8432.00,7.429343,25.24413,0.000037,24.040768,0.0005,1.518
8434.00,7.436464,25.24456,0.000037,24.040121,0.0005,1.519
8436.00,7.443004,25.24613,0.000037,24.040490,0.0006,1.518
8438.00,7.450815,25.24532,0.000038,24.039939,0.0005,1.518
8440.00,7.456585,25.24489,0.000037,24.040350,0.0005,1.518
8442.00,7.460742,25.24517,0.000038,24.040039,0.0005,1.518
8444.00,7.465231,25.24499,0.000038,24.040395,0.0005,1.517
8446.00,7.469790,25.24492,0.000040,24.040810,0.0005,1.517
8448.00,7.473750,25.24397,0.000039,24.041137,0.0005,1.517
8450.00,7.477639,25.24362,0.000039,24.039730,0.0005,1.517
8452.00,7.481843,25.24423,0.000039,24.039928,0.0005,1.517
8454.00,7.484507,25.24470,0.000040,24.040145,0.0006,1.516
8456.00,7.487730,25.24553,0.000040,24.040874,0.0006,1.517
8458.00,7.490155,25.24566,0.000040,24.040115,0.0005,1.517
8460.00,7.492469,25.24519,0.000039,24.041266,0.0005,1.516
8462.00,7.494866,25.24495,0.000038,24.040625,0.0005,1.516
8464.00,7.496952,25.24461,0.000040,24.040623,0.0005,1.517
8466.00,7.498939,25.24420,0.000040,24.041248,0.0006,1.517
8468.00,7.500120,25.24380,0.000039,24.040268,0.0005,1.517
8470.00,7.500994,25.24445,0.000039,24.040408,0.0005,1.517
8472.00,7.502441,25.24378,0.000038,24.041183,0.0006,1.517
8474.00,7.502884,25.24433,0.000038,24.040435,0.0005,1.517
8476.00,7.504201,25.24436,0.000037,24.040714,0.0006,1.517
8478.00,7.504709,25.24378,0.000039,24.041577,0.0006,1.517
8480.00,7.503620,25.24297,0.000039,24.041236,0.0006,1.517
8482.00,7.503665,25.24301,0.000040,24.040652,0.0006,1.516
8484.00,7.503711,25.24346,0.000040,24.041134,0.0005,1.517
8486.00,7.504110,25.24318,0.000040,24.040817,0.0005,1.517
8488.00,7.504494,25.24403,0.000039,24.040519,0.0005,1.517
8490.00,7.504845,25.24348,0.000039,24.040185,0.0005,1.517
8492.00,7.504373,25.24354,0.000039,24.041297,0.0005,1.517
8494.00,7.503982,25.24337,0.000040,24.040857,0.0006,1.517
8496.00,7.504074,25.24365,0.000040,24.040601,0.0005,1.517
8498.00,7.503470,25.24418,0.000040,24.040006,0.0005,1.516
8500.00,7.504239,25.24369,0.000040,24.040026,0.0005,1.517
8502.00,7.505065,25.24440,0.000038,24.040881,0.0005,1.517
8504.00,7.505799,25.24382,0.000038,24.041032,0.0005,1.517
8506.00,7.505880,25.24367,0.000039,24.040945,0.0005,1.516
8508.00,7.505574,25.24407,0.000039,24.040679,0.0005,1.516
8510.00,7.505997,25.24365,0.000039,24.040874,0.0005,1.518
8512.00,7.505932,25.24295,0.000038,24.040325,0.0005,1.517
8514.00,7.505463,25.24285,0.000038,24.040808,0.0006,1.517
8516.00,7.504945,25.24345,0.000039,24.040768,0.0005,1.517
8518.00,7.504913,25.24416,0.000039,24.039728,0.0006,1.517
8520.00,7.504394,25.24346,0.000039,24.040354,0.0005,1.517
8522.00,7.503808,25.24405,0.000039,24.040646,0.0005,1.516
8524.00,7.503455,25.24394,0.000038,24.040966,0.0005,1.517
8526.00,7.503299,25.24349,0.000039,24.040866,0.0005,1.517
8528.00,7.503740,25.24256,0.000039,24.040386,0.0005,1.517
8530.00,7.503925,25.24222,0.000038,24.040117,0.0005,1.517
8532.00,7.504073,25.24225,0.000039,24.040948,0.0005,1.517
8534.00,7.503966,25.24290,0.000039,24.041070,0.0005,1.517
8536.00,7.504404,25.24228,0.000038,24.040265,0.0005,1.517
8538.00,7.503707,25.24189,0.000038,24.040917,0.0005,1.516
8540.00,7.503784,25.24169,0.000039,24.040777,0.0005,1.517
8542.00,7.504112,25.24216,0.000040,24.041072,0.0006,1.517
8544.00,7.504259,25.24302,0.000039,24.040161,0.0005,1.516
8546.00,7.504797,25.24341,0.000038,24.040350,0.0005,1.517
8548.00,7.504332,25.24365,0.000038,24.040235,0.0005,1.517
8550.00,7.503960,25.24394,0.000039,24.040181,0.0006,1.517
8552.00,7.503611,25.24381,0.000040,24.040508,0.0005,1.517
8554.00,7.504145,25.24393,0.000038,24.040365,0.0005,1.517
8556.00,7.505349,25.24352,0.000039,24.040357,0.0005,1.517
8558.00,7.506157,25.24420,0.000038,24.040326,0.0005,1.517
8560.00,7.505814,25.24433,0.000039,24.040154,0.0005,1.517
8562.00,7.504977,25.24406,0.000039,24.041157,0.0005,1.517
8564.00,7.504846,25.24406,0.000037,24.040885,0.0005,1.518
8566.00,7.505278,25.24503,0.000038,24.040339,0.0005,1.517
8568.00,7.505349,25.24494,0.000038,24.040301,0.0006,1.517
8570.00,7.505828,25.24433,0.000039,24.040555,0.0006,1.517
8572.00,7.506737,25.24457,0.000039,24.040414,0.0006,1.516
8574.00,7.506662,25.24438,0.000039,24.040446,0.0006,1.517
8576.00,7.506210,25.24483,0.000039,24.040752,0.0005,1.517
8578.00,7.506380,25.24502,0.000039,24.040897,0.0005,1.518
8580.00,7.505782,25.24451,0.000038,24.040963,0.0005,1.517
8582.00,7.505346,25.24340,0.000039,24.040595,0.0006,1.517
8584.00,7.505516,25.24353,0.000039,24.040212,0.0005,1.517
8586.00,7.506075,25.24456,0.000039,24.039994,0.0005,1.517
8588.00,7.505899,25.24365,0.000039,24.041030,0.0006,1.517
8590.00,7.506478,25.24359,0.000038,24.040814,0.0005,1.517
8592.00,7.506336,25.24338,0.000040,24.040470,0.0005,1.517
8594.00,7.506879,25.24357,0.000039,24.040670,0.0005,1.517
8596.00,7.506741,25.24405,0.000038,24.040270,0.0006,1.517
8598.00,7.506958,25.24538,0.000039,24.041246,0.0006,1.518
8600.00,7.507413,25.24541,0.000038,24.040612,0.0005,1.518
8602.00,7.506439,25.24572,0.000038,24.040423,0.0005,1.518
8604.00,7.505533,25.24519,0.000039,24.040354,0.0005,1.517
8606.00,7.506754,25.24523,0.000039,24.039964,0.0005,1.517
8608.00,7.506851,25.24534,0.000038,24.041045,0.0005,1.517
8610.00,7.506873,25.24530,0.000040,24.040632,0.0005,1.517
8612.00,7.507889,25.24454,0.000040,24.040161,0.0005,1.517
8614.00,7.508576,25.24480,0.000039,24.040066,0.0005,1.517
8616.00,7.508478,25.24417,0.000040,24.040066,0.0005,1.517
8618.00,7.508225,25.24536,0.000038,24.040881,0.0005,1.517
8620.00,7.508759,25.24559,0.000039,24.041068,0.0005,1.517
8622.00,7.509347,25.24576,0.000038,24.040646,0.0005,1.517
8624.00,7.508044,25.24508,0.000039,24.040725,0.0005,1.518
8626.00,7.507875,25.24521,0.000039,24.040894,0.0005,1.517
8628.00,7.507444,25.24525,0.000039,24.040528,0.0006,1.518
8630.00,7.507302,25.24404,0.000038,24.040879,0.0006,1.517
8632.00,7.507670,25.24490,0.000038,24.041012,0.0006,1.517
8634.00,7.507554,25.24485,0.000039,24.039788,0.0006,1.517
8636.00,7.507705,25.24425,0.000039,24.040565,0.0005,1.517
8638.00,7.507353,25.24413,0.000038,24.040790,0.0005,1.516
8640.00,7.508045,25.24374,0.000039,24.040665,0.0006,1.517
8642.00,7.508819,25.24340,0.000039,24.040230,0.0006,1.517
8644.00,7.508122,25.24290,0.000040,24.040581,0.0006,1.517
8646.00,7.508050,25.24298,0.000038,24.040490,0.0005,1.517
8648.00,7.508273,25.24389,0.000038,24.040875,0.0006,1.517
8650.00,7.508830,25.24400,0.000038,24.040335,0.0005,1.517
8652.00,7.509205,25.24388,0.000039,24.040495,0.0006,1.517
8654.00,7.509360,25.24369,0.000039,24.040577,0.0006,1.517
8656.00,7.509043,25.24422,0.000039,24.040925,0.0005,1.518
8658.00,7.508371,25.24398,0.000039,24.040990,0.0006,1.518
8660.00,7.506927,25.24546,0.000040,24.040219,0.0005,1.518
8662.00,7.506204,25.24513,0.000039,24.040801,0.0005,1.517
8664.00,7.506255,25.24434,0.000039,24.040552,0.0006,1.517
8666.00,7.506213,25.24378,0.000039,24.039892,0.0005,1.517
8668.00,7.507127,25.24310,0.000039,24.040434,0.0005,1.517
8670.00,7.507526,25.24252,0.000038,24.040072,0.0005,1.517
8672.00,7.508419,25.24248,0.000039,24.040625,0.0005,1.517
8674.00,7.508856,25.24222,0.000039,24.041050,0.0006,1.517
8676.00,7.509194,25.24209,0.000039,24.040550,0.0005,1.517
8678.00,7.508918,25.24239,0.000038,24.040739,0.0005,1.517
8680.00,7.509169,25.24208,0.000038,24.041115,0.0005,1.518
8682.00,7.509334,25.24196,0.000039,24.040235,0.0005,1.517
8684.00,7.508818,25.24160,0.000039,24.040734,0.0005,1.517
8686.00,7.509016,25.24152,0.000040,24.040470,0.0005,1.517
8688.00,7.509878,25.24266,0.000038,24.040915,0.0005,1.518
8690.00,7.509347,25.24198,0.000039,24.040843,0.0005,1.517
8692.00,7.509370,25.24253,0.000038,24.040237,0.0005,1.517
8694.00,7.509776,25.24234,0.000038,24.040099,0.0005,1.517
8696.00,7.509555,25.24208,0.000038,24.040134,0.0005,1.517
8698.00,7.508481,25.24186,0.000038,24.040366,0.0005,1.517
8700.00,7.509200,25.24156,0.000039,24.040614,0.0005,1.517
8702.00,7.509740,25.24180,0.000039,24.040341,0.0005,1.517
8704.00,7.509741,25.24133,0.000039,24.040963,0.0005,1.517
8706.00,7.509769,25.24117,0.000038,24.040234,0.0005,1.518
8708.00,7.509722,25.24118,0.000037,24.040366,0.0005,1.518
8710.00,7.509280,25.24185,0.000039,24.040421,0.0005,1.517
8712.00,7.510549,25.24319,0.000039,24.040519,0.0005,1.517
8714.00,7.510026,25.24367,0.000039,24.040719,0.0005,1.517
8716.00,7.509403,25.24350,0.000039,24.040188,0.0006,1.517
8718.00,7.508746,25.24408,0.000039,24.040481,0.0005,1.518
8720.00,7.508812,25.24336,0.000039,24.040481,0.0005,1.517
8722.00,7.509110,25.24374,0.000037,24.040083,0.0005,1.518
8724.00,7.508848,25.24394,0.000037,24.041039,0.0005,1.517
8726.00,7.509495,25.24482,0.000038,24.040510,0.0005,1.517
8728.00,7.509982,25.24549,0.000039,24.040988,0.0005,1.517
8730.00,7.509792,25.24478,0.000038,24.040550,0.0005,1.517
8732.00,7.509617,25.24509,0.000039,24.040797,0.0005,1.518
8734.00,7.509911,25.24454,0.000039,24.040841,0.0005,1.518
8736.00,7.508699,25.24352,0.000038,24.039972,0.0005,1.518
8738.00,7.508747,25.24296,0.000038,24.040854,0.0005,1.518
8740.00,7.508618,25.24388,0.000038,24.040445,0.0005,1.517
8742.00,7.508117,25.24368,0.000038,24.040583,0.0005,1.517
8744.00,7.508513,25.24329,0.000040,24.040405,0.0006,1.517
8746.00,7.508521,25.24345,0.000039,24.040105,0.0006,1.517
8748.00,7.509141,25.24309,0.000040,24.040303,0.0005,1.518
8750.00,7.509499,25.24352,0.000038,24.040305,0.0005,1.518
8752.00,7.509677,25.24301,0.000038,24.040621,0.0005,1.518
8754.00,7.509571,25.24217,0.000038,24.040481,0.0005,1.517
8756.00,7.508714,25.24221,0.000039,24.040834,0.0005,1.517
8758.00,7.508481,25.24286,0.000039,24.040308,0.0005,1.518
8760.00,7.508493,25.24290,0.000038,24.040699,0.0005,1.517
8762.00,7.508683,25.24334,0.000039,24.040305,0.0005,1.517
8764.00,7.509307,25.24292,0.000039,24.040788,0.0005,1.518
8766.00,7.510658,25.24239,0.000039,24.040928,0.0005,1.518
8768.00,7.511056,25.24208,0.000038,24.040581,0.0005,1.518
8770.00,7.510436,25.24246,0.000039,24.040312,0.0005,1.517
8772.00,7.510381,25.24256,0.000039,24.040519,0.0005,1.517
8774.00,7.509912,25.24250,0.000039,24.040659,0.0006,1.518
8776.00,7.510521,25.24294,0.000040,24.040535,0.0005,1.518
8778.00,7.511161,25.24192,0.000039,24.041477,0.0005,1.517
8780.00,7.510806,25.24170,0.000040,24.040354,0.0005,1.517
8782.00,7.509606,25.24211,0.000039,24.040695,0.0005,1.518
8784.00,7.509637,25.24298,0.000038,24.039377,0.0005,1.518
8786.00,7.510400,25.24282,0.000039,24.039426,0.0005,1.517
8788.00,7.510420,25.24287,0.000039,24.040608,0.0005,1.517
8790.00,7.509963,25.24236,0.000039,24.040877,0.0006,1.518
8792.00,7.509604,25.24380,0.000038,24.040337,0.0006,1.518
8794.00,7.508929,25.24484,0.000039,24.040572,0.0005,1.517
8796.00,7.508551,25.24420,0.000039,24.040343,0.0005,1.518
8798.00,7.509840,25.24351,0.000037,24.040181,0.0006,1.518
8800.00,7.511327,25.24318,0.000039,24.040652,0.0006,1.517
8802.00,7.510969,25.24277,0.000039,24.040897,0.0005,1.517
8804.00,7.510818,25.24314,0.000039,24.040630,0.0005,1.517
8806.00,7.511947,25.24269,0.000039,24.040641,0.0005,1.517
8808.00,7.511570,25.24236,0.000039,24.039334,0.0005,1.517
8810.00,7.511014,25.24278,0.000039,24.039859,0.0005,1.518
8812.00,7.511086,25.24345,0.000039,24.040794,0.0006,1.517
8814.00,7.511296,25.24400,0.000039,24.040492,0.0005,1.517
8816.00,7.511888,25.24397,0.000038,24.039834,0.0005,1.518
8818.00,7.511498,25.24479,0.000039,24.040659,0.0005,1.518
8820.00,7.510112,25.24441,0.000038,24.040657,0.0005,1.517
8822.00,7.509309,25.24409,0.000039,24.040381,0.0006,1.518
8824.00,7.509933,25.24528,0.000038,24.040565,0.0005,1.517
8826.00,7.510789,25.24522,0.000039,24.040532,0.0005,1.517
8828.00,7.511041,25.24426,0.000039,24.041463,0.0005,1.517
8830.00,7.511801,25.24385,0.000039,24.040201,0.0005,1.517
8832.00,7.512933,25.24336,0.000040,24.040790,0.0006,1.517
8834.00,7.512050,25.24317,0.000039,24.040908,0.0006,1.517
8836.00,7.511700,25.24274,0.000039,24.040463,0.0006,1.518
8838.00,7.511563,25.24261,0.000039,24.040552,0.0005,1.517
8840.00,7.511371,25.24314,0.000038,24.040295,0.0005,1.518
8842.00,7.511472,25.24370,0.000037,24.040661,0.0005,1.517
8844.00,7.511076,25.24302,0.000038,24.040926,0.0005,1.517
8846.00,7.511686,25.24268,0.000039,24.040543,0.0005,1.517
8848.00,7.512995,25.24253,0.000038,24.040550,0.0005,1.517
8850.00,7.513433,25.24291,0.000038,24.040855,0.0005,1.517
8852.00,7.513217,25.24245,0.000037,24.040854,0.0005,1.517
8854.00,7.513110,25.24281,0.000038,24.040803,0.0005,1.517
8856.00,7.513165,25.24312,0.000038,24.040757,0.0005,1.517
8858.00,7.512659,25.24320,0.000039,24.040770,0.0005,1.517
8860.00,7.513170,25.24297,0.000039,24.040837,0.0005,1.517
8862.00,7.513215,25.24218,0.000038,24.040986,0.0005,1.518
8864.00,7.512670,25.24165,0.000038,24.040928,0.0005,1.517
8866.00,7.512293,25.24315,0.000038,24.040299,0.0005,1.518
8868.00,7.511946,25.24314,0.000038,24.040394,0.0005,1.517
8870.00,7.512194,25.24237,0.000039,24.040745,0.0006,1.518
8872.00,7.512011,25.24208,0.000038,24.039950,0.0006,1.517
8874.00,7.511444,25.24161,0.000038,24.041152,0.0005,1.517
8876.00,7.511119,25.24105,0.000038,24.040741,0.0005,1.518
8878.00,7.511346,25.24049,0.000039,24.040004,0.0005,1.518
8880.00,7.511361,25.24111,0.000038,24.040474,0.0005,1.517
8882.00,7.511681,25.24185,0.000039,24.039821,0.0005,1.517
8884.00,7.511785,25.24167,0.000039,24.040955,0.0005,1.518
8886.00,7.511161,25.24165,0.000038,24.040555,0.0005,1.518
8888.00,7.511545,25.24150,0.000039,24.040535,0.0005,1.517
8890.00,7.510938,25.24160,0.000040,24.039999,0.0005,1.517
8892.00,7.510221,25.24189,0.000039,24.040637,0.0005,1.517
8894.00,7.510375,25.24196,0.000038,24.041374,0.0005,1.517
8896.00,7.510136,25.24235,0.000039,24.040908,0.0005,1.518
8898.00,7.510715,25.24238,0.000038,24.040535,0.0006,1.518
8900.00,7.511281,25.24235,0.000039,24.041132,0.0006,1.517
8902.00,7.511277,25.24243,0.000039,24.041256,0.0005,1.518
8904.00,7.510381,25.24206,0.000039,24.040595,0.0005,1.518
8906.00,7.510652,25.24170,0.000038,24.040715,0.0005,1.517
8908.00,7.510562,25.24107,0.000040,24.041345,0.0005,1.517
8910.00,7.511547,25.24053,0.000041,24.041125,0.0005,1.518
8912.00,7.512087,25.24060,0.000040,24.040563,0.0005,1.517
8914.00,7.512859,25.24092,0.000039,24.041025,0.0005,1.517
8916.00,7.512319,25.24154,0.000039,24.041061,0.0006,1.517
8918.00,7.511615,25.24167,0.000040,24.040603,0.0006,1.517
8920.00,7.511321,25.24239,0.000039,24.041268,0.0005,1.518
8922.00,7.512563,25.24173,0.000039,24.040525,0.0006,1.518
8924.00,7.512670,25.24235,0.000040,24.040508,0.0006,1.518
8926.00,7.511129,25.24241,0.000039,24.041699,0.0006,1.518
8928.00,7.511582,25.24234,0.000038,24.040688,0.0005,1.517
8930.00,7.512296,25.24232,0.000039,24.041021,0.0005,1.517
8932.00,7.512407,25.24207,0.000040,24.040566,0.0006,1.517
8934.00,7.512559,25.24203,0.000039,24.040574,0.0006,1.517
8936.00,7.513377,25.24260,0.000039,24.040974,0.0005,1.518
8938.00,7.512523,25.24220,0.000039,24.040665,0.0005,1.517
8940.00,7.511861,25.24204,0.000038,24.040483,0.0005,1.517
8942.00,7.511988,25.24224,0.000040,24.041023,0.0005,1.517
8944.00,7.512143,25.24128,0.000039,24.040806,0.0005,1.518
8946.00,7.511810,25.24124,0.000038,24.040179,0.0005,1.518
8948.00,7.511305,25.24218,0.000037,24.040426,0.0005,1.517
8950.00,7.511293,25.24164,0.000038,24.040608,0.0005,1.517
8952.00,7.511975,25.24136,0.000039,24.040837,0.0006,1.517
8954.00,7.512339,25.24079,0.000039,24.041766,0.0005,1.517
8956.00,7.512917,25.24035,0.000040,24.041081,0.0006,1.518
8958.00,7.511288,25.24098,0.000038,24.040779,0.0006,1.518
8960.00,7.510991,25.24146,0.000037,24.040892,0.0005,1.518
8962.00,7.511973,25.24207,0.000040,24.040719,0.0006,1.517
8964.00,7.512299,25.24172,0.000039,24.040061,0.0005,1.517
8966.00,7.511117,25.24148,0.000039,24.041277,0.0005,1.517
8968.00,7.510536,25.24104,0.000039,24.040975,0.0005,1.517
8970.00,7.510270,25.24019,0.000039,24.040675,0.0006,1.517
8972.00,7.510942,25.24086,0.000038,24.040548,0.0006,1.517
8974.00,7.510912,25.24069,0.000039,24.040192,0.0006,1.517
8976.00,7.511470,25.24178,0.000038,24.039921,0.0005,1.518
8978.00,7.511809,25.24098,0.000038,24.041155,0.0006,1.518
8980.00,7.510879,25.24090,0.000039,24.040701,0.0005,1.517
8982.00,7.512022,25.24137,0.000040,24.040332,0.0005,1.517
8984.00,7.512307,25.24172,0.000038,24.040766,0.0005,1.518
8986.00,7.512108,25.24203,0.000037,24.040095,0.0005,1.518
8988.00,7.511758,25.24252,0.000039,24.040635,0.0006,1.517
8990.00,7.512138,25.24174,0.000039,24.040495,0.0005,1.517
8992.00,7.512326,25.24140,0.000039,24.040899,0.0005,1.517
8994.00,7.512338,25.24196,0.000039,24.040435,0.0006,1.518
8996.00,7.514118,25.24249,0.000038,24.040563,0.0005,1.518
8998.00,7.514998,25.24221,0.000038,24.040379,0.0006,1.517
9000.00,7.514903,25.24187,0.000039,24.040768,0.0006,1.517
9002.00,7.513449,25.24171,0.000039,24.040755,0.0005,1.517
9004.00,7.512451,25.24203,0.000040,24.041176,0.0005,1.518
@15,12.0000,24.0
9006.00,7.511106,25.24345,0.000040,24.040674,0.0005,1.518
9008.00,7.504485,25.24341,0.000039,24.040241,0.0005,1.517
9010.00,7.495100,25.24263,0.000040,24.040619,0.0005,1.516
9012.00,7.484571,25.24184,0.000040,24.040470,0.0005,1.516
9014.00,7.473548,25.24209,0.000041,24.040275,0.0005,1.517
9016.00,7.464178,25.24259,0.000040,24.040443,0.0005,1.517
9018.00,7.456462,25.24185,0.000038,24.040330,0.0005,1.518
9020.00,7.449407,25.24097,0.000038,24.040374,0.0005,1.518
9022.00,7.442917,25.24166,0.000038,24.040585,0.0006,1.519
9024.00,7.437560,25.24260,0.000038,24.040066,0.0006,1.519
9026.00,7.433813,25.24307,0.000038,24.040917,0.0006,1.518
9028.00,7.430219,25.24189,0.000037,24.040641,0.0005,1.518
9030.00,7.430066,25.24308,0.000037,24.041348,0.0005,1.519
9032.00,7.435658,25.24295,0.000037,24.040772,0.0005,1.519
9034.00,7.443920,25.24277,0.000037,24.040285,0.0005,1.519
9036.00,7.451770,25.24248,0.000035,24.040519,0.0005,1.519
9038.00,7.458061,25.24246,0.000037,24.040375,0.0005,1.518
9040.00,7.463511,25.24220,0.000038,24.040074,0.0006,1.519
9042.00,7.468901,25.24188,0.000038,24.039812,0.0005,1.518
9044.00,7.474004,25.24186,0.000039,24.039826,0.0005,1.518
9046.00,7.478127,25.24180,0.000040,24.040425,0.0005,1.517
9048.00,7.481959,25.24251,0.000041,24.040263,0.0005,1.517
9050.00,7.486015,25.24217,0.000040,24.040348,0.0005,1.517
9052.00,7.489223,25.24174,0.000038,24.041137,0.0005,1.518
9054.00,7.491845,25.24227,0.000038,24.041294,0.0005,1.518
9056.00,7.494716,25.24242,0.000039,24.040665,0.0005,1.517
9058.00,7.496665,25.24180,0.000039,24.040330,0.0005,1.518
9060.00,7.498666,25.24192,0.000040,24.040599,0.0006,1.517
9062.00,7.501013,25.24202,0.000039,24.040335,0.0005,1.517
9064.00,7.503910,25.24210,0.000040,24.039915,0.0005,1.517
9066.00,7.505058,25.24198,0.000039,24.040101,0.0005,1.517
9068.00,7.505748,25.24217,0.000039,24.041083,0.0006,1.517
9070.00,7.506634,25.24266,0.000040,24.041094,0.0005,1.518
9072.00,7.507530,25.24289,0.000039,24.040619,0.0005,1.518
9074.00,7.508095,25.24225,0.000038,24.040730,0.0006,1.518
9076.00,7.508316,25.24248,0.000039,24.040988,0.0006,1.518
9078.00,7.508929,25.24316,0.000039,24.040979,0.0005,1.518
9080.00,7.509203,25.24392,0.000039,24.040457,0.0005,1.518
9082.00,7.509697,25.24393,0.000038,24.041197,0.0006,1.517
9084.00,7.509196,25.24384,0.000039,24.040554,0.0006,1.518
9086.00,7.508915,25.24297,0.000039,24.040805,0.0005,1.518
9088.00,7.509022,25.24349,0.000038,24.041015,0.0005,1.518
9090.00,7.509572,25.24419,0.000038,24.039914,0.0005,1.517
9092.00,7.509295,25.24425,0.000038,24.040694,0.0006,1.518
9094.00,7.508627,25.24396,0.000039,24.040588,0.0005,1.518
9096.00,7.508357,25.24317,0.000039,24.040619,0.0005,1.517
9098.00,7.508881,25.24318,0.000039,24.040414,0.0005,1.518
9100.00,7.508954,25.24302,0.000038,24.040930,0.0006,1.518
9102.00,7.510309,25.24373,0.000038,24.040719,0.0005,1.517
9104.00,7.510516,25.24321,0.000039,24.040623,0.0005,1.517
9106.00,7.509678,25.24213,0.000039,24.040057,0.0005,1.517
9108.00,7.508238,25.24204,0.000038,24.040735,0.0005,1.518
9110.00,7.508762,25.24330,0.000039,24.040488,0.0005,1.517
9112.00,7.510072,25.24308,0.000039,24.040810,0.0005,1.517
9114.00,7.510081,25.24330,0.000039,24.040675,0.0006,1.517
9116.00,7.509986,25.24453,0.000038,24.041201,0.0005,1.517
9118.00,7.511010,25.24367,0.000038,24.041341,0.0006,1.518
9120.00,7.511626,25.24366,0.000038,24.040666,0.0006,1.517
9122.00,7.511118,25.24342,0.000039,24.040517,0.0005,1.518
9124.00,7.511053,25.24285,0.000039,24.041243,0.0005,1.518
9126.00,7.510196,25.24331,0.000039,24.040806,0.0006,1.517
9128.00,7.509625,25.24344,0.000038,24.039666,0.0005,1.517
9130.00,7.509668,25.24363,0.000039,24.040968,0.0005,1.517
9132.00,7.509711,25.24433,0.000039,24.041095,0.0005,1.517
9134.00,7.510360,25.24420,0.000038,24.040406,0.0006,1.518
9136.00,7.511002,25.24357,0.000038,24.040317,0.0006,1.517
9138.00,7.510616,25.24416,0.000038,24.040546,0.0005,1.517
9140.00,7.510044,25.24377,0.000038,24.039830,0.0006,1.518
9142.00,7.510483,25.24364,0.000038,24.040641,0.0006,1.517
9144.00,7.510923,25.24369,0.000038,24.040494,0.0005,1.518
9146.00,7.510424,25.24327,0.000038,24.040443,0.0006,1.517
9148.00,7.511423,25.24231,0.000040,24.040277,0.0005,1.517
9150.00,7.511172,25.24280,0.000039,24.040325,0.0006,1.518
9152.00,7.511179,25.24332,0.000039,24.040368,0.0006,1.517
9154.00,7.511093,25.24358,0.000039,24.041146,0.0005,1.517
9156.00,7.511291,25.24321,0.000040,24.040630,0.0005,1.518
9158.00,7.511311,25.24323,0.000039,24.040499,0.0006,1.517
9160.00,7.511069,25.24496,0.000040,24.040708,0.0005,1.517
9162.00,7.511141,25.24414,0.000039,24.040325,0.0005,1.517
9164.00,7.511054,25.24385,0.000039,24.039554,0.0006,1.517
9166.00,7.510651,25.24439,0.000040,24.039906,0.0006,1.517
9168.00,7.510501,25.24523,0.000040,24.040599,0.0006,1.518
9170.00,7.511441,25.24530,0.000038,24.041068,0.0005,1.518
9172.00,7.512485,25.24494,0.000039,24.041072,0.0005,1.518
9174.00,7.512507,25.24403,0.000038,24.040803,0.0005,1.517
9176.00,7.512981,25.24354,0.000039,24.040452,0.0006,1.517
9178.00,7.512927,25.24404,0.000039,24.040228,0.0006,1.517
9180.00,7.511825,25.24358,0.000039,24.040470,0.0006,1.517
9182.00,7.511238,25.24375,0.000040,24.040828,0.0005,1.517
9184.00,7.510874,25.24405,0.000039,24.041141,0.0005,1.517
9186.00,7.511102,25.24446,0.000039,24.041103,0.0005,1.517
9188.00,7.511533,25.24454,0.000039,24.040461,0.0006,1.518
9190.00,7.511401,25.24453,0.000038,24.039944,0.0006,1.518
9192.00,7.511474,25.24364,0.000039,24.040490,0.0006,1.517
9194.00,7.510273,25.24335,0.000040,24.040259,0.0005,1.518
9196.00,7.510966,25.24320,0.000040,24.040877,0.0006,1.517
9198.00,7.511399,25.24312,0.000039,24.040345,0.0006,1.517
9200.00,7.511776,25.24331,0.000038,24.040705,0.0006,1.518
9202.00,7.511472,25.24319,0.000038,24.040943,0.0005,1.517
9204.00,7.511012,25.24251,0.000039,24.041085,0.0005,1.517
9206.00,7.511465,25.24328,0.000039,24.040039,0.0005,1.518
9208.00,7.511874,25.24280,0.000039,24.039684,0.0006,1.517
9210.00,7.511257,25.24265,0.000039,24.040388,0.0005,1.517
9212.00,7.511450,25.24235,0.000039,24.040061,0.0005,1.517
9214.00,7.511882,25.24235,0.000039,24.040485,0.0005,1.517
9216.00,7.511953,25.24200,0.000038,24.041434,0.0005,1.518
9218.00,7.512948,25.24202,0.000039,24.040305,0.0005,1.517
9220.00,7.512956,25.24202,0.000040,24.040848,0.0005,1.517
9222.00,7.512921,25.24140,0.000039,24.041268,0.0006,1.516
9224.00,7.512848,25.24167,0.000039,24.040721,0.0006,1.518
9226.00,7.512392,25.24093,0.000038,24.040303,0.0006,1.518
9228.00,7.512716,25.24268,0.000039,24.040448,0.0005,1.518
9230.00,7.513101,25.24333,0.000038,24.040626,0.0005,1.518
9232.00,7.514133,25.24218,0.000038,24.040532,0.0006,1.518
9234.00,7.513800,25.24187,0.000039,24.040834,0.0006,1.518
9236.00,7.514589,25.24260,0.000040,24.040254,0.0005,1.517
9238.00,7.514335,25.24304,0.000038,24.040050,0.0006,1.517
9240.00,7.513631,25.24259,0.000039,24.040634,0.0006,1.516
9242.00,7.515103,25.24324,0.000040,24.040237,0.0005,1.517
9244.00,7.514870,25.24245,0.000038,24.041363,0.0006,1.517
9246.00,7.514173,25.24213,0.000039,24.040708,0.0005,1.518
9248.00,7.513720,25.24205,0.000038,24.040757,0.0005,1.518
9250.00,7.513892,25.24175,0.000040,24.039834,0.0006,1.517
9252.00,7.513760,25.24121,0.000039,24.040526,0.0006,1.517
9254.00,7.513871,25.24181,0.000039,24.040959,0.0005,1.518
9256.00,7.513613,25.24198,0.000038,24.040555,0.0005,1.518
9258.00,7.513312,25.24177,0.000039,24.041563,0.0006,1.517
9260.00,7.513213,25.24292,0.000039,24.041219,0.0006,1.517
9262.00,7.512643,25.24332,0.000039,24.040079,0.0005,1.517
9264.00,7.512451,25.24321,0.000039,24.040310,0.0005,1.517
9266.00,7.513787,25.24288,0.000039,24.040183,0.0005,1.518
9268.00,7.513426,25.24386,0.000039,24.040390,0.0005,1.518
9270.00,7.513295,25.24366,0.000038,24.040392,0.0005,1.518
9272.00,7.513131,25.24365,0.000038,24.040372,0.0006,1.518
9274.00,7.512240,25.24391,0.000038,24.040474,0.0005,1.517
9276.00,7.512248,25.24392,0.000039,24.041168,0.0005,1.517
9278.00,7.512149,25.24397,0.000038,24.040814,0.0006,1.517
9280.00,7.512435,25.24483,0.000039,24.040608,0.0005,1.517
9282.00,7.512084,25.24479,0.000038,24.040417,0.0006,1.517
9284.00,7.511534,25.24386,0.000039,24.040370,0.0005,1.517
9286.00,7.511997,25.24385,0.000040,24.040928,0.0006,1.517
9288.00,7.512834,25.24319,0.000038,24.040174,0.0005,1.518
9290.00,7.513344,25.24373,0.000038,24.040819,0.0005,1.518
9292.00,7.513106,25.24486,0.000039,24.040508,0.0005,1.518
9294.00,7.513569,25.24348,0.000038,24.040257,0.0005,1.518
9296.00,7.514304,25.24292,0.000039,24.040779,0.0005,1.517
9298.00,7.514643,25.24343,0.000039,24.040241,0.0005,1.517
9300.00,7.514784,25.24410,0.000038,24.040064,0.0005,1.517
9302.00,7.515166,25.24333,0.000039,24.040866,0.0005,1.517
9304.00,7.514659,25.24337,0.000040,24.040037,0.0005,1.517
9306.00,7.513503,25.24373,0.000040,24.039877,0.0006,1.518
9308.00,7.513046,25.24304,0.000039,24.041157,0.0006,1.517
9310.00,7.513809,25.24314,0.000039,24.041188,0.0005,1.517
9312.00,7.514822,25.24253,0.000038,24.040357,0.0006,1.518
9314.00,7.514839,25.24189,0.000040,24.041166,0.0005,1.518
9316.00,7.514385,25.24120,0.000039,24.040521,0.0005,1.517
9318.00,7.514373,25.24161,0.000038,24.040952,0.0006,1.518
9320.00,7.514898,25.24141,0.000039,24.041112,0.0006,1.517
9322.00,7.514643,25.24197,0.000040,24.041512,0.0005,1.517
9324.00,7.514428,25.24171,0.000040,24.040579,0.0005,1.517
9326.00,7.513869,25.24268,0.000039,24.041114,0.0005,1.518
9328.00,7.513196,25.24271,0.000038,24.041321,0.0005,1.518
9330.00,7.514179,25.24329,0.000039,24.041254,0.0005,1.517
9332.00,7.513360,25.24295,0.000039,24.040692,0.0006,1.517
9334.00,7.513270,25.24335,0.000039,24.040730,0.0006,1.518
9336.00,7.514035,25.24473,0.000040,24.040910,0.0005,1.517
9338.00,7.514293,25.24514,0.000040,24.040737,0.0006,1.518
9340.00,7.514730,25.24364,0.000039,24.040761,0.0006,1.518
9342.00,7.514421,25.24319,0.000038,24.040681,0.0005,1.518
9344.00,7.514425,25.24335,0.000039,24.041401,0.0005,1.517
9346.00,7.514123,25.24502,0.000039,24.040799,0.0005,1.517
9348.00,7.514379,25.24384,0.000040,24.040972,0.0005,1.518
9350.00,7.514899,25.24311,0.000039,24.040386,0.0006,1.517
9352.00,7.514806,25.24373,0.000039,24.040417,0.0005,1.518
9354.00,7.514210,25.24383,0.000038,24.040821,0.0005,1.518
9356.00,7.514019,25.24283,0.000039,24.040706,0.0005,1.517
9358.00,7.514782,25.24276,0.000039,24.041745,0.0005,1.517
9360.00,7.514759,25.24325,0.000040,24.041196,0.0005,1.517
9362.00,7.514835,25.24278,0.000040,24.040715,0.0006,1.517
9364.00,7.514536,25.24317,0.000040,24.040654,0.0005,1.518
9366.00,7.513643,25.24410,0.000039,24.040999,0.0005,1.518
9368.00,7.513398,25.24369,0.000039,24.041512,0.0005,1.517
9370.00,7.513530,25.24375,0.000039,24.041148,0.0006,1.517
9372.00,7.513106,25.24390,0.000039,24.040235,0.0005,1.518
9374.00,7.513078,25.24283,0.000039,24.041032,0.0005,1.517
9376.00,7.513372,25.24283,0.000040,24.040870,0.0005,1.517
9378.00,7.514670,25.24371,0.000039,24.040575,0.0006,1.518
9380.00,7.515277,25.24409,0.000038,24.039583,0.0005,1.518
9382.00,7.515313,25.24367,0.000038,24.040275,0.0005,1.517
9384.00,7.513922,25.24336,0.000039,24.040637,0.0005,1.517
9386.00,7.512779,25.24360,0.000039,24.041232,0.0005,1.517
9388.00,7.513493,25.24360,0.000040,24.040725,0.0005,1.517
9390.00,7.514362,25.24491,0.000039,24.041081,0.0006,1.518
9392.00,7.514154,25.24469,0.000039,24.040272,0.0006,1.518
9394.00,7.513365,25.24397,0.000039,24.040614,0.0006,1.517
9396.00,7.512755,25.24367,0.000040,24.040790,0.0005,1.518
9398.00,7.513017,25.24487,0.000040,24.040688,0.0005,1.517
9400.00,7.513825,25.24420,0.000039,24.040935,0.0005,1.517
9402.00,7.513835,25.24452,0.000037,24.040039,0.0006,1.518
9404.00,7.512836,25.24449,0.000039,24.040550,0.0006,1.517
9406.00,7.512903,25.24381,0.000039,24.040563,0.0005,1.518
9408.00,7.513220,25.24365,0.000039,24.040228,0.0005,1.517
9410.00,7.513053,25.24351,0.000038,24.040703,0.0006,1.517
9412.00,7.513137,25.24352,0.000038,24.040008,0.0006,1.518
9414.00,7.513115,25.24350,0.000039,24.040723,0.0006,1.517
9416.00,7.513810,25.24420,0.000040,24.040612,0.0005,1.517
9418.00,7.514976,25.24401,0.000040,24.040646,0.0005,1.517
9420.00,7.515025,25.24400,0.000040,24.040906,0.0005,1.518
9422.00,7.514939,25.24282,0.000039,24.040714,0.0005,1.518
9424.00,7.514607,25.24366,0.000038,24.040686,0.0005,1.517
9426.00,7.514795,25.24325,0.000038,24.041085,0.0005,1.517
9428.00,7.515629,25.24385,0.000038,24.040855,0.0006,1.517
9430.00,7.516099,25.24373,0.000039,24.040921,0.0006,1.517
9432.00,7.516875,25.24344,0.000038,24.040397,0.0006,1.517
9434.00,7.517508,25.24328,0.000037,24.040192,0.0005,1.517
9436.00,7.517808,25.24365,0.000038,24.040335,0.0005,1.518
9438.00,7.517178,25.24402,0.000039,24.039726,0.0005,1.518
9440.00,7.517434,25.24406,0.000039,24.040837,0.0005,1.517
9442.00,7.517900,25.24444,0.000040,24.040325,0.0005,1.517
9444.00,7.518168,25.24417,0.000039,24.040939,0.0005,1.518
9446.00,7.517078,25.24448,0.000039,24.041059,0.0005,1.518
9448.00,7.516119,25.24399,0.000039,24.040290,0.0005,1.518
9450.00,7.516004,25.24461,0.000038,24.039328,0.0005,1.517
9452.00,7.515876,25.24345,0.000039,24.040439,0.0006,1.517
9454.00,7.515809,25.24386,0.000039,24.040895,0.0005,1.517
9456.00,7.515698,25.24462,0.000038,24.040370,0.0005,1.518
9458.00,7.515392,25.24452,0.000040,24.040761,0.0005,1.517
9460.00,7.514442,25.24389,0.000039,24.040243,0.0005,1.518
9462.00,7.513901,25.24482,0.000038,24.040801,0.0005,1.518
9464.00,7.513773,25.24466,0.000038,24.040445,0.0005,1.519
9466.00,7.514825,25.24480,0.000039,24.041234,0.0005,1.518
9468.00,7.514986,25.24434,0.000039,24.040755,0.0006,1.518
9470.00,7.515645,25.24408,0.000040,24.040615,0.0006,1.518
9472.00,7.516046,25.24380,0.000040,24.040381,0.0005,1.517
9474.00,7.515981,25.24403,0.000040,24.040545,0.0005,1.517
9476.00,7.516315,25.24461,0.000040,24.040435,0.0006,1.517
9478.00,7.517008,25.24536,0.000039,24.041383,0.0005,1.517
9480.00,7.517092,25.24444,0.000039,24.040881,0.0005,1.517
9482.00,7.517076,25.24407,0.000039,24.040190,0.0006,1.518
9484.00,7.516240,25.24405,0.000038,24.040614,0.0005,1.518
9486.00,7.516495,25.24492,0.000038,24.041245,0.0005,1.518
9488.00,7.516979,25.24464,0.000038,24.040705,0.0005,1.518
9490.00,7.517298,25.24394,0.000038,24.040914,0.0005,1.518
9492.00,7.517576,25.24423,0.000039,24.040515,0.0005,1.517
9494.00,7.517520,25.24441,0.000039,24.039804,0.0005,1.517
9496.00,7.516699,25.24459,0.000039,24.041052,0.0005,1.518
9498.00,7.516198,25.24556,0.000038,24.040326,0.0005,1.517
9500.00,7.516110,25.24651,0.000039,24.040006,0.0005,1.518
9502.00,7.516756,25.24600,0.000039,24.040325,0.0005,1.518
9504.00,7.516937,25.24522,0.000039,24.040437,0.0005,1.518
9506.00,7.516666,25.24586,0.000039,24.040748,0.0005,1.518
9508.00,7.516319,25.24575,0.000037,24.041206,0.0005,1.517
9510.00,7.515774,25.24608,0.000038,24.040841,0.0005,1.518
9512.00,7.515526,25.24606,0.000038,24.040514,0.0005,1.518
9514.00,7.515021,25.24580,0.000039,24.040479,0.0005,1.518
9516.00,7.515340,25.24587,0.000039,24.040888,0.0005,1.518
9518.00,7.515380,25.24525,0.000039,24.039655,0.0006,1.518
9520.00,7.515625,25.24569,0.000039,24.040363,0.0006,1.518
9522.00,7.515255,25.24612,0.000038,24.040492,0.0005,1.517
9524.00,7.516405,25.24614,0.000040,24.040597,0.0005,1.518
9526.00,7.516939,25.24665,0.000039,24.040645,0.0005,1.518
9528.00,7.516587,25.24605,0.000039,24.040917,0.0005,1.518
9530.00,7.516000,25.24565,0.000040,24.040574,0.0005,1.517
9532.00,7.516504,25.24515,0.000039,24.040301,0.0006,1.518
9534.00,7.517443,25.24568,0.000038,24.040486,0.0005,1.518
9536.00,7.517118,25.24608,0.000039,24.041005,0.0006,1.518
9538.00,7.518401,25.24604,0.000038,24.040739,0.0006,1.518
9540.00,7.517624,25.24531,0.000039,24.040481,0.0006,1.518
9542.00,7.518398,25.24652,0.000039,24.040495,0.0005,1.518
9544.00,7.517045,25.24696,0.000039,24.039983,0.0006,1.517
9546.00,7.516508,25.24676,0.000039,24.040094,0.0005,1.518
9548.00,7.516678,25.24564,0.000039,24.040750,0.0006,1.518
9550.00,7.517385,25.24610,0.000039,24.040750,0.0005,1.518
9552.00,7.517793,25.24556,0.000038,24.040568,0.0005,1.518
9554.00,7.518628,25.24465,0.000039,24.040057,0.0005,1.518
9556.00,7.518854,25.24453,0.000039,24.040325,0.0005,1.518
9558.00,7.519099,25.24424,0.000039,24.040661,0.0005,1.517
9560.00,7.519443,25.24446,0.000039,24.040557,0.0006,1.517
9562.00,7.519749,25.24549,0.000039,24.040354,0.0005,1.518
9564.00,7.518749,25.24431,0.000040,24.040006,0.0005,1.518
9566.00,7.516643,25.24445,0.000039,24.040150,0.0005,1.518
9568.00,7.516349,25.24404,0.000039,24.040132,0.0005,1.518
9570.00,7.517299,25.24439,0.000039,24.040986,0.0005,1.518
9572.00,7.517086,25.24468,0.000038,24.040243,0.0005,1.518
9574.00,7.516892,25.24379,0.000037,24.040588,0.0006,1.518
9576.00,7.516285,25.24362,0.000039,24.040950,0.0006,1.518
9578.00,7.516941,25.24369,0.000039,24.040374,0.0005,1.518
9580.00,7.516584,25.24437,0.000039,24.041092,0.0005,1.518
9582.00,7.515910,25.24365,0.000039,24.040830,0.0006,1.518
9584.00,7.516664,25.24389,0.000039,24.039864,0.0006,1.518
9586.00,7.517790,25.24387,0.000038,24.041146,0.0005,1.518
9588.00,7.517158,25.24374,0.000039,24.040514,0.0005,1.517
9590.00,7.516795,25.24369,0.000039,24.040403,0.0005,1.518
9592.00,7.516975,25.24448,0.000039,24.040237,0.0005,1.517
9594.00,7.516407,25.24469,0.000038,24.040259,0.0005,1.518
9596.00,7.517305,25.24549,0.000038,24.040214,0.0005,1.518
9598.00,7.517789,25.24618,0.000039,24.039774,0.0005,1.518
9600.00,7.517915,25.24637,0.000038,24.040763,0.0005,1.518
9602.00,7.518022,25.24546,0.000039,24.040895,0.0005,1.518
9604.00,7.517816,25.24456,0.000038,24.040415,0.0005,1.518
@16,12.0000,24.0
9606.00,7.515847,25.24471,0.000038,24.039344,0.0005,1.517
9608.00,7.510098,25.24522,0.000039,24.041270,0.0005,1.517
9610.00,7.499944,25.24530,0.000039,24.040610,0.0005,1.517
9612.00,7.489620,25.24524,0.000040,24.040110,0.0005,1.517
9614.00,7.479143,25.24526,0.000040,24.040768,0.0005,1.517
9616.00,7.470376,25.24553,0.000040,24.040734,0.0006,1.518
9618.00,7.462876,25.24601,0.000039,24.040266,0.0005,1.518
9620.00,7.456341,25.24548,0.000039,24.040454,0.0005,1.518
9622.00,7.450450,25.24477,0.000037,24.040785,0.0005,1.519
9624.00,7.445009,25.24570,0.000037,24.039734,0.0005,1.519
9626.00,7.441450,25.24473,0.000037,24.040894,0.0005,1.519
9628.00,7.439267,25.24401,0.000037,24.040977,0.0005,1.519
9630.00,7.438369,25.24349,0.000038,24.039935,0.0005,1.519
9632.00,7.443348,25.24477,0.000036,24.040797,0.0005,1.519
9634.00,7.450473,25.24447,0.000037,24.040135,0.0005,1.519
9636.00,7.458830,25.24406,0.000037,24.040166,0.0005,1.520
9638.00,7.465751,25.24425,0.000038,24.040819,0.0005,1.519
9640.00,7.470746,25.24421,0.000039,24.040841,0.0005,1.519
9642.00,7.476438,25.24449,0.000039,24.040525,0.0005,1.518
9644.00,7.480683,25.24407,0.000039,24.040897,0.0005,1.518
9646.00,7.484509,25.24525,0.000040,24.040939,0.0006,1.518
9648.00,7.488604,25.24498,0.000040,24.040201,0.0005,1.518
9650.00,7.491800,25.24461,0.000039,24.039963,0.0005,1.518
9652.00,7.494891,25.24515,0.000039,24.040601,0.0005,1.518
9654.00,7.497837,25.24528,0.000038,24.041308,0.0006,1.518
9656.00,7.500796,25.24557,0.000039,24.040590,0.0006,1.518
9658.00,7.502678,25.24458,0.000039,24.040937,0.0006,1.518
9660.00,7.504094,25.24468,0.000040,24.040486,0.0005,1.518
9662.00,7.507192,25.24416,0.000040,24.040410,0.0005,1.518
9664.00,7.508297,25.24504,0.000039,24.040055,0.0005,1.518
9666.00,7.509004,25.24536,0.000038,24.040974,0.0005,1.519
9668.00,7.510006,25.24524,0.000038,24.040626,0.0006,1.518
9670.00,7.511307,25.24454,0.000040,24.040801,0.0005,1.517
9672.00,7.511496,25.24548,0.000039,24.039806,0.0005,1.518
9674.00,7.512321,25.24607,0.000039,24.041190,0.0005,1.518
9676.00,7.512818,25.24674,0.000039,24.041194,0.0005,1.518
9678.00,7.512940,25.24614,0.000038,24.040339,0.0005,1.517
9680.00,7.512857,25.24616,0.000039,24.040577,0.0005,1.518
9682.00,7.514053,25.24591,0.000039,24.041048,0.0005,1.518
9684.00,7.514044,25.24507,0.000039,24.040257,0.0006,1.519
9686.00,7.514294,25.24520,0.000038,24.040921,0.0006,1.518
9688.00,7.515072,25.24472,0.000038,24.040808,0.0005,1.517
9690.00,7.514205,25.24517,0.000039,24.040877,0.0005,1.517
9692.00,7.514063,25.24572,0.000039,24.039795,0.0005,1.518
9694.00,7.514140,25.24526,0.000040,24.040721,0.0005,1.518
9696.00,7.514036,25.24465,0.000039,24.040425,0.0006,1.517
9698.00,7.513411,25.24543,0.000038,24.039975,0.0005,1.518
9700.00,7.513041,25.24548,0.000039,24.040806,0.0005,1.518
9702.00,7.513052,25.24532,0.000039,24.040508,0.0006,1.518
9704.00,7.512465,25.24569,0.000039,24.040572,0.0005,1.518
9706.00,7.511869,25.24634,0.000039,24.040248,0.0005,1.518
9708.00,7.512960,25.24563,0.000038,24.040674,0.0005,1.518
9710.00,7.513879,25.24499,0.000039,24.040377,0.0005,1.517
9712.00,7.514347,25.24538,0.000039,24.040345,0.0006,1.518
9714.00,7.514112,25.24590,0.000038,24.040246,0.0005,1.518
9716.00,7.513887,25.24567,0.000037,24.040486,0.0005,1.518
9718.00,7.513581,25.24602,0.000037,24.040703,0.0005,1.518
9720.00,7.512749,25.24604,0.000038,24.040454,0.0005,1.518
9722.00,7.512807,25.24531,0.000038,24.040443,0.0005,1.518
9724.00,7.513504,25.24471,0.000038,24.039924,0.0005,1.518
9726.00,7.512753,25.24539,0.000038,24.040454,0.0005,1.518
9728.00,7.512294,25.24565,0.000039,24.040783,0.0005,1.518
9730.00,7.512935,25.24579,0.000039,24.040428,0.0005,1.518
9732.00,7.513004,25.24459,0.000039,24.039932,0.0005,1.518
9734.00,7.512928,25.24435,0.000040,24.040425,0.0005,1.518
9736.00,7.513680,25.24454,0.000040,24.041170,0.0005,1.518
9738.00,7.513481,25.24452,0.000040,24.040594,0.0005,1.518
9740.00,7.513730,25.24449,0.000038,24.040550,0.0005,1.518
9742.00,7.513929,25.24548,0.000037,24.040708,0.0005,1.518
9744.00,7.515243,25.24534,0.000040,24.040857,0.0005,1.518
9746.00,7.516082,25.24504,0.000040,24.041021,0.0005,1.518
9748.00,7.515218,25.24400,0.000039,24.040755,0.0005,1.518
9750.00,7.514539,25.24493,0.000038,24.040330,0.0005,1.518
9752.00,7.515057,25.24538,0.000039,24.040279,0.0005,1.519
9754.00,7.515108,25.24506,0.000037,24.040519,0.0006,1.518
9756.00,7.514726,25.24513,0.000038,24.040745,0.0006,1.518
9758.00,7.514859,25.24499,0.000038,24.039486,0.0005,1.518
9760.00,7.515276,25.24411,0.000038,24.040579,0.0005,1.518
9762.00,7.515631,25.24482,0.000038,24.040901,0.0005,1.518
9764.00,7.515676,25.24546,0.000039,24.040830,0.0005,1.518
9766.00,7.516560,25.24522,0.000037,24.039955,0.0005,1.518
9768.00,7.516658,25.24504,0.000039,24.040515,0.0005,1.518
9770.00,7.515697,25.24537,0.000038,24.040908,0.0005,1.518
9772.00,7.515984,25.24662,0.000038,24.040859,0.0005,1.518
9774.00,7.516761,25.24681,0.000039,24.040097,0.0005,1.518
9776.00,7.516521,25.24615,0.000039,24.040205,0.0005,1.518
9778.00,7.515174,25.24649,0.000039,24.040837,0.0005,1.518
9780.00,7.514542,25.24721,0.000038,24.040848,0.0005,1.518
9782.00,7.514734,25.24786,0.000038,24.040741,0.0005,1.518
9784.00,7.515097,25.24789,0.000038,24.040270,0.0006,1.519
9786.00,7.514957,25.24863,0.000038,24.040034,0.0006,1.519
9788.00,7.514937,25.24731,0.000040,24.040352,0.0006,1.518
9790.00,7.515836,25.24750,0.000040,24.041657,0.0005,1.518
9792.00,7.516832,25.24673,0.000039,24.040241,0.0005,1.518
9794.00,7.516402,25.24678,0.000038,24.040741,0.0005,1.518
9796.00,7.515620,25.24667,0.000040,24.041128,0.0006,1.518
9798.00,7.515916,25.24608,0.000039,24.040232,0.0005,1.518
9800.00,7.516331,25.24530,0.000040,24.040603,0.0006,1.518
9802.00,7.516044,25.24569,0.000039,24.040350,0.0005,1.518
9804.00,7.515833,25.24588,0.000039,24.040654,0.0005,1.518
9806.00,7.515706,25.24614,0.000039,24.040775,0.0005,1.519
9808.00,7.516050,25.24523,0.000039,24.040875,0.0005,1.518
9810.00,7.515956,25.24585,0.000038,24.040101,0.0005,1.518
9812.00,7.516192,25.24727,0.000039,24.040130,0.0005,1.518
9814.00,7.515617,25.24667,0.000039,24.040661,0.0005,1.518
9816.00,7.514945,25.24585,0.000038,24.040395,0.0005,1.518
9818.00,7.515535,25.24577,0.000040,24.039399,0.0005,1.517
9820.00,7.515851,25.24572,0.000039,24.040328,0.0005,1.518
9822.00,7.516202,25.24479,0.000039,24.041348,0.0005,1.518
9824.00,7.516294,25.24612,0.000039,24.041135,0.0006,1.519
9826.00,7.516817,25.24579,0.000038,24.040790,0.0005,1.518
9828.00,7.516937,25.24549,0.000038,24.040106,0.0005,1.518
9830.00,7.517582,25.24572,0.000039,24.040643,0.0005,1.518
9832.00,7.516644,25.24532,0.000039,24.040879,0.0005,1.518
9834.00,7.516971,25.24536,0.000041,24.039510,0.0006,1.518
9836.00,7.517028,25.24486,0.000039,24.041077,0.0005,1.518
9838.00,7.516915,25.24457,0.000039,24.040846,0.0005,1.519
9840.00,7.517236,25.24412,0.000037,24.041119,0.0005,1.519
9842.00,7.517713,25.24460,0.000037,24.040325,0.0006,1.518
9844.00,7.518531,25.24526,0.000038,24.041021,0.0005,1.518
9846.00,7.517801,25.24636,0.000039,24.040939,0.0005,1.518
9848.00,7.517207,25.24555,0.000039,24.040457,0.0005,1.518
9850.00,7.518619,25.24573,0.000039,24.040454,0.0005,1.518
9852.00,7.519577,25.24577,0.000040,24.040235,0.0005,1.517
9854.00,7.519296,25.24582,0.000040,24.040788,0.0005,1.518
9856.00,7.519873,25.24501,0.000040,24.041159,0.0005,1.518
9858.00,7.519322,25.24618,0.000039,24.040794,0.0005,1.518
9860.00,7.519310,25.24621,0.000039,24.040532,0.0005,1.518
9862.00,7.518728,25.24676,0.000039,24.039739,0.0005,1.518
9864.00,7.519018,25.24645,0.000038,24.040334,0.0005,1.518
9866.00,7.518850,25.24561,0.000040,24.040143,0.0005,1.519
9868.00,7.519203,25.24600,0.000039,24.041263,0.0006,1.518
9870.00,7.518780,25.24574,0.000040,24.040919,0.0005,1.518
9872.00,7.517521,25.24457,0.000038,24.040401,0.0006,1.519
9874.00,7.517706,25.24412,0.000039,24.040590,0.0005,1.519
9876.00,7.517627,25.24442,0.000038,24.040110,0.0005,1.518
9878.00,7.517269,25.24483,0.000039,24.040270,0.0005,1.518
9880.00,7.518786,25.24470,0.000040,24.040465,0.0005,1.519
9882.00,7.519368,25.24436,0.000038,24.040034,0.0005,1.519
9884.00,7.519175,25.24361,0.000038,24.041152,0.0006,1.518
9886.00,7.518442,25.24566,0.000039,24.040628,0.0005,1.518
9888.00,7.517156,25.24486,0.000039,24.040210,0.0005,1.519
9890.00,7.516998,25.24403,0.000038,24.040815,0.0005,1.519
9892.00,7.517805,25.24417,0.000038,24.039864,0.0006,1.518
9894.00,7.517573,25.24438,0.000039,24.040521,0.0005,1.517
9896.00,7.517033,25.24394,0.000038,24.041516,0.0006,1.518
9898.00,7.516940,25.24367,0.000039,24.040345,0.0005,1.519
9900.00,7.517063,25.24362,0.000038,24.041061,0.0006,1.519
9902.00,7.517525,25.24441,0.000038,24.040721,0.0006,1.519
9904.00,7.517528,25.24567,0.000036,24.039984,0.0005,1.519
9906.00,7.517143,25.24566,0.000038,24.041163,0.0005,1.518
9908.00,7.516959,25.24462,0.000041,24.041372,0.0005,1.518
9910.00,7.517087,25.24562,0.000039,24.039521,0.0005,1.519
9912.00,7.516592,25.24667,0.000039,24.040228,0.0005,1.519
9914.00,7.516951,25.24601,0.000039,24.040759,0.0005,1.519
9916.00,7.516003,25.24631,0.000039,24.040937,0.0005,1.519
9918.00,7.516669,25.24623,0.000039,24.041194,0.0006,1.518
9920.00,7.517283,25.24648,0.000040,24.040541,0.0005,1.518
9922.00,7.517531,25.24654,0.000039,24.041054,0.0005,1.519
9924.00,7.517546,25.24622,0.000038,24.040021,0.0005,1.519
9926.00,7.517195,25.24620,0.000038,24.040001,0.0005,1.518
9928.00,7.517724,25.24618,0.000039,24.040970,0.0006,1.518
9930.00,7.517420,25.24649,0.000039,24.040475,0.0005,1.519
9932.00,7.516758,25.24586,0.000039,24.041285,0.0005,1.518
9934.00,7.516915,25.24583,0.000038,24.040083,0.0005,1.519
9936.00,7.516925,25.24556,0.000038,24.041026,0.0005,1.519
9938.00,7.518194,25.24516,0.000038,24.040212,0.0006,1.519
9940.00,7.518846,25.24514,0.000037,24.040125,0.0005,1.519
9942.00,7.519677,25.24562,0.000039,24.040185,0.0005,1.518
9944.00,7.519091,25.24616,0.000041,24.040705,0.0005,1.518
9946.00,7.519069,25.24616,0.000040,24.040650,0.0006,1.518
9948.00,7.519211,25.24606,0.000040,24.041510,0.0006,1.518
9950.00,7.518687,25.24534,0.000039,24.041068,0.0005,1.518
9952.00,7.518399,25.24499,0.000039,24.040895,0.0005,1.519
9954.00,7.518679,25.24547,0.000039,24.040965,0.0006,1.519
9956.00,7.519122,25.24600,0.000039,24.040934,0.0005,1.519
9958.00,7.519729,25.24578,0.000040,24.040714,0.0005,1.519
9960.00,7.519559,25.24564,0.000039,24.041248,0.0006,1.519
9962.00,7.519774,25.24570,0.000040,24.041372,0.0006,1.519
9964.00,7.520417,25.24547,0.000039,24.040615,0.0005,1.519
9966.00,7.520587,25.24605,0.000038,24.040968,0.0005,1.519
9968.00,7.520608,25.24506,0.000038,24.040486,0.0006,1.519
9970.00,7.520499,25.24494,0.000038,24.041205,0.0006,1.519
9972.00,7.520049,25.24438,0.000038,24.040866,0.0005,1.519
9974.00,7.519234,25.24495,0.000040,24.041986,0.0005,1.518
9976.00,7.518444,25.24505,0.000040,24.040361,0.0006,1.518
9978.00,7.517527,25.24455,0.000039,24.040235,0.0006,1.519
9980.00,7.518538,25.24447,0.000038,24.040430,0.0005,1.519
9982.00,7.518409,25.24487,0.000038,24.040203,0.0006,1.519
9984.00,7.518923,25.24560,0.000039,24.040470,0.0005,1.519
9986.00,7.519110,25.24546,0.000039,24.040590,0.0006,1.518
9988.00,7.518182,25.24456,0.000040,24.040595,0.0005,1.519
9990.00,7.518689,25.24457,0.000039,24.040619,0.0006,1.519
9992.00,7.518927,25.24488,0.000040,24.041005,0.0006,1.519
9994.00,7.519139,25.24519,0.000039,24.040341,0.0005,1.518
9996.00,7.519340,25.24464,0.000041,24.041363,0.0005,1.519
9998.00,7.519450,25.24495,0.000041,24.040999,0.0006,1.518
10000.00,7.518964,25.24501,0.000040,24.040706,0.0006,1.519
10002.00,7.519845,25.24473,0.000039,24.041546,0.0005,1.519
10004.00,7.519089,25.24487,0.000039,24.040166,0.0006,1.519
10006.00,7.519166,25.24572,0.000039,24.040634,0.0005,1.519
10008.00,7.520213,25.24571,0.000039,24.040897,0.0006,1.519
10010.00,7.520024,25.24604,0.000039,24.041141,0.0006,1.519
10012.00,7.519822,25.24586,0.000039,24.040810,0.0006,1.520
10014.00,7.520356,25.24607,0.000038,24.040655,0.0006,1.519
10016.00,7.519202,25.24550,0.000039,24.040717,0.0006,1.519
10018.00,7.518990,25.24434,0.000039,24.040941,0.0006,1.519
10020.00,7.518953,25.24445,0.000038,24.041279,0.0005,1.519
10022.00,7.519320,25.24432,0.000039,24.040735,0.0006,1.518
10024.00,7.520296,25.24471,0.000040,24.040663,0.0006,1.518
10026.00,7.521589,25.24492,0.000039,24.040135,0.0005,1.519
10028.00,7.521866,25.24545,0.000040,24.040926,0.0005,1.519
10030.00,7.521891,25.24531,0.000040,24.041665,0.0005,1.519
10032.00,7.521309,25.24604,0.000039,24.040454,0.0005,1.518
10034.00,7.521070,25.24625,0.000040,24.041477,0.0005,1.518
10036.00,7.520324,25.24586,0.000039,24.041297,0.0005,1.519
10038.00,7.520183,25.24556,0.000039,24.040872,0.0005,1.518
10040.00,7.520052,25.24628,0.000037,24.041028,0.0005,1.519
10042.00,7.520081,25.24568,0.000038,24.040221,0.0006,1.519
10044.00,7.519500,25.24601,0.000039,24.040352,0.0005,1.518
10046.00,7.519051,25.24638,0.000040,24.040650,0.0005,1.519
10048.00,7.520268,25.24535,0.000038,24.041456,0.0005,1.519
10050.00,7.520654,25.24521,0.000038,24.040552,0.0006,1.518
10052.00,7.520089,25.24494,0.000040,24.040426,0.0005,1.518
10054.00,7.520823,25.24460,0.000039,24.040495,0.0005,1.519
10056.00,7.520788,25.24513,0.000039,24.039899,0.0006,1.519
10058.00,7.521095,25.24571,0.000039,24.040526,0.0005,1.518
10060.00,7.522195,25.24639,0.000040,24.041548,0.0005,1.519
10062.00,7.521896,25.24719,0.000040,24.040990,0.0006,1.519
10064.00,7.520780,25.24613,0.000040,24.040405,0.0006,1.518
10066.00,7.520740,25.24538,0.000040,24.040028,0.0005,1.519
10068.00,7.520657,25.24618,0.000040,24.040361,0.0006,1.518
10070.00,7.520673,25.24578,0.000039,24.041077,0.0005,1.519
10072.00,7.521608,25.24519,0.000039,24.040790,0.0005,1.519
10074.00,7.521205,25.24486,0.000039,24.041388,0.0006,1.519
10076.00,7.519988,25.24499,0.000040,24.041383,0.0006,1.518
10078.00,7.518160,25.24553,0.000041,24.040557,0.0006,1.519
10080.00,7.517777,25.24698,0.000039,24.040557,0.0006,1.519
10082.00,7.518705,25.24628,0.000039,24.040521,0.0005,1.519
10084.00,7.519254,25.24588,0.000038,24.039959,0.0006,1.519
10086.00,7.519854,25.24617,0.000037,24.040021,0.0005,1.518
10088.00,7.519938,25.24640,0.000037,24.040466,0.0006,1.519
10090.00,7.519799,25.24645,0.000039,24.040223,0.0006,1.519
10092.00,7.519615,25.24629,0.000040,24.040432,0.0005,1.519
10094.00,7.520099,25.24661,0.000039,24.041023,0.0005,1.518
10096.00,7.519256,25.24706,0.000039,24.040506,0.0005,1.519
10098.00,7.519669,25.24635,0.000038,24.040792,0.0006,1.519
10100.00,7.520325,25.24532,0.000039,24.040490,0.0006,1.519
10102.00,7.519785,25.24518,0.000039,24.040570,0.0006,1.519
10104.00,7.519578,25.24527,0.000039,24.040363,0.0005,1.519
10106.00,7.519976,25.24600,0.000039,24.040323,0.0006,1.519
10108.00,7.520814,25.24528,0.000039,24.040883,0.0006,1.519
10110.00,7.520262,25.24549,0.000038,24.040572,0.0005,1.519
10112.00,7.519757,25.24524,0.000040,24.039986,0.0005,1.519
10114.00,7.519221,25.24548,0.000040,24.040763,0.0006,1.518
10116.00,7.519055,25.24618,0.000039,24.040037,0.0005,1.518
10118.00,7.518917,25.24659,0.000038,24.039963,0.0005,1.519
10120.00,7.519916,25.24593,0.000038,24.040654,0.0005,1.519
10122.00,7.520795,25.24545,0.000039,24.041061,0.0005,1.519
10124.00,7.520924,25.24604,0.000039,24.041245,0.0006,1.519
10126.00,7.521136,25.24569,0.000039,24.041263,0.0006,1.519
10128.00,7.521481,25.24521,0.000039,24.040846,0.0006,1.518
10130.00,7.522169,25.24537,0.000040,24.041290,0.0006,1.518
10132.00,7.521824,25.24461,0.000040,24.040957,0.0006,1.519
10134.00,7.520532,25.24468,0.000039,24.040795,0.0006,1.519
10136.00,7.521409,25.24420,0.000039,24.041386,0.0005,1.519
10138.00,7.521894,25.24419,0.000039,24.041443,0.0005,1.520
10140.00,7.521197,25.24409,0.000039,24.040723,0.0005,1.519
10142.00,7.520631,25.24343,0.000038,24.040939,0.0006,1.519
10144.00,7.519945,25.24380,0.000039,24.041012,0.0006,1.519
10146.00,7.520621,25.24476,0.000041,24.040861,0.0006,1.519
10148.00,7.520949,25.24462,0.000040,24.040301,0.0006,1.519
10150.00,7.520869,25.24406,0.000039,24.040461,0.0005,1.519
10152.00,7.521617,25.24353,0.000038,24.040535,0.0006,1.519
10154.00,7.521279,25.24313,0.000040,24.040785,0.0006,1.518
10156.00,7.521098,25.24378,0.000039,24.040745,0.0005,1.520
10158.00,7.521218,25.24427,0.000038,24.040152,0.0005,1.520
10160.00,7.521308,25.24381,0.000038,24.040606,0.0006,1.519
10162.00,7.521441,25.24324,0.000039,24.041274,0.0006,1.519
10164.00,7.522341,25.24343,0.000039,24.041545,0.0005,1.519
10166.00,7.522107,25.24440,0.000039,24.040906,0.0005,1.519
10168.00,7.521630,25.24397,0.000038,24.041536,0.0006,1.519
10170.00,7.521214,25.24362,0.000039,24.041514,0.0005,1.519
10172.00,7.520956,25.24473,0.000039,24.040059,0.0006,1.519
10174.00,7.519760,25.24511,0.000039,24.040921,0.0006,1.519
10176.00,7.520810,25.24539,0.000039,24.040650,0.0005,1.519
10178.00,7.520656,25.24608,0.000038,24.040672,0.0006,1.519
10180.00,7.519943,25.24644,0.000040,24.040594,0.0005,1.519
10182.00,7.519531,25.24628,0.000039,24.041305,0.0005,1.519
10184.00,7.519498,25.24434,0.000037,24.040443,0.0006,1.519
10186.00,7.520602,25.24415,0.000038,24.040428,0.0006,1.519
10188.00,7.521621,25.24500,0.000039,24.040861,0.0005,1.519
10190.00,7.521521,25.24432,0.000039,24.040468,0.0005,1.520
10192.00,7.520837,25.24419,0.000039,24.040426,0.0005,1.519
10194.00,7.521655,25.24474,0.000039,24.040788,0.0006,1.519
10196.00,7.521930,25.24590,0.000041,24.040839,0.0005,1.519
10198.00,7.521379,25.24557,0.000038,24.040988,0.0005,1.519
10200.00,7.521303,25.24489,0.000039,24.040621,0.0006,1.519
10202.00,7.521384,25.24400,0.000040,24.040934,0.0005,1.520
10204.00,7.520608,25.24391,0.000040,24.040646,0.0006,1.520
@17,12.0000,24.0
10206.00,7.519364,25.24473,0.000040,24.041014,0.0006,1.520
10208.00,7.514424,25.24429,0.000039,24.040819,0.0006,1.519
10210.00,7.504781,25.24382,0.000039,24.040670,0.0006,1.518
10212.00,7.494827,25.24376,0.000041,24.041288,0.0006,1.519
10214.00,7.485602,25.24323,0.000040,24.040372,0.0006,1.519
10216.00,7.477922,25.24342,0.000041,24.040537,0.0006,1.519
10218.00,7.470408,25.24426,0.000041,24.040615,0.0005,1.519
10220.00,7.464089,25.24422,0.000039,24.040643,0.0005,1.520
10222.00,7.459727,25.24463,0.000037,24.040961,0.0006,1.520
10224.00,7.455515,25.24488,0.000037,24.040279,0.0005,1.520
10226.00,7.451559,25.24455,0.000037,24.040654,0.0005,1.521
10228.00,7.448281,25.24491,0.000036,24.040512,0.0005,1.520
10230.00,7.446781,25.24526,0.000038,24.040554,0.0005,1.521
10232.00,7.449973,25.24499,0.000040,24.040448,0.0005,1.521
10234.00,7.458383,25.24412,0.000037,24.040666,0.0005,1.521
10236.00,7.466402,25.24432,0.000037,24.040766,0.0005,1.521
10238.00,7.473629,25.24396,0.000037,24.041208,0.0006,1.521
10240.00,7.479688,25.24505,0.000038,24.040454,0.0005,1.521
10242.00,7.485265,25.24442,0.000040,24.041648,0.0005,1.520
10244.00,7.488856,25.24510,0.000040,24.040886,0.0005,1.520
10246.00,7.491351,25.24487,0.000040,24.040044,0.0005,1.519
10248.00,7.494605,25.24448,0.000040,24.040072,0.0006,1.519
10250.00,7.497086,25.24463,0.000040,24.040561,0.0005,1.519
10252.00,7.500357,25.24644,0.000039,24.040879,0.0006,1.519
10254.00,7.503716,25.24612,0.000041,24.040525,0.0005,1.519
10256.00,7.506088,25.24580,0.000040,24.040732,0.0005,1.520
10258.00,7.509201,25.24501,0.000040,24.040545,0.0005,1.520
10260.00,7.509852,25.24538,0.000040,24.040917,0.0005,1.519
10262.00,7.511103,25.24525,0.000038,24.040421,0.0006,1.520
10264.00,7.512478,25.24558,0.000038,24.039863,0.0006,1.520
10266.00,7.513812,25.24672,0.000038,24.040306,0.0005,1.519
10268.00,7.514895,25.24557,0.000038,24.040695,0.0005,1.520
10270.00,7.516571,25.24645,0.000039,24.040668,0.0005,1.519
10272.00,7.517327,25.24600,0.000041,24.040343,0.0005,1.519
10274.00,7.517335,25.24533,0.000039,24.040308,0.0006,1.520
10276.00,7.516743,25.24497,0.000038,24.040110,0.0005,1.519
10278.00,7.517248,25.24534,0.000039,24.040541,0.0005,1.519
10280.00,7.517689,25.24540,0.000039,24.040794,0.0005,1.519
10282.00,7.519117,25.24476,0.000039,24.040888,0.0006,1.519
10284.00,7.518229,25.24493,0.000039,24.040359,0.0006,1.519
10286.00,7.517160,25.24480,0.000040,24.040790,0.0005,1.519
10288.00,7.516055,25.24561,0.000038,24.040006,0.0006,1.521
10290.00,7.516078,25.24546,0.000039,24.040423,0.0006,1.519
10292.00,7.517938,25.24569,0.000040,24.041376,0.0006,1.519
10294.00,7.517737,25.24568,0.000038,24.040635,0.0006,1.520
10296.00,7.517485,25.24570,0.000038,24.039895,0.0006,1.519
10298.00,7.515914,25.24569,0.000039,24.040535,0.0005,1.519
10300.00,7.516429,25.24648,0.000039,24.041135,0.0005,1.519
10302.00,7.516412,25.24562,0.000039,24.040854,0.0006,1.520
10304.00,7.515927,25.24596,0.000039,24.039937,0.0006,1.520
10306.00,7.516213,25.24537,0.000040,24.040375,0.0006,1.519
10308.00,7.516928,25.24578,0.000041,24.040006,0.0005,1.519
10310.00,7.517702,25.24541,0.000041,24.041188,0.0005,1.520
10312.00,7.516562,25.24612,0.000041,24.040661,0.0006,1.519
10314.00,7.516433,25.24594,0.000039,24.040779,0.0006,1.519
10316.00,7.517318,25.24581,0.000039,24.040754,0.0006,1.520
10318.00,7.517606,25.24547,0.000038,24.040585,0.0006,1.519
10320.00,7.517248,25.24459,0.000038,24.040768,0.0005,1.519
10322.00,7.517582,25.24497,0.000039,24.040170,0.0005,1.519
10324.00,7.517779,25.24641,0.000039,24.040643,0.0005,1.519
10326.00,7.517430,25.24700,0.000041,24.040905,0.0006,1.519
10328.00,7.517504,25.24602,0.000039,24.040419,0.0005,1.520
10330.00,7.518146,25.24569,0.000040,24.040772,0.0005,1.520
10332.00,7.518733,25.24548,0.000040,24.039966,0.0005,1.519
10334.00,7.517679,25.24489,0.000038,24.039930,0.0005,1.519
10336.00,7.518087,25.24513,0.000038,24.040810,0.0005,1.520
10338.00,7.518837,25.24518,0.000040,24.040210,0.0006,1.520
10340.00,7.518830,25.24547,0.000040,24.040592,0.0006,1.519
10342.00,7.518851,25.24542,0.000040,24.040774,0.0006,1.519
10344.00,7.518525,25.24575,0.000039,24.040448,0.0006,1.520
10346.00,7.518534,25.24547,0.000040,24.040297,0.0006,1.520
10348.00,7.518826,25.24672,0.000039,24.040790,0.0005,1.519
10350.00,7.519297,25.24775,0.000040,24.041170,0.0006,1.519
10352.00,7.519369,25.24660,0.000040,24.040543,0.0005,1.520
10354.00,7.518873,25.24639,0.000040,24.041023,0.0005,1.519
10356.00,7.519616,25.24593,0.000040,24.040815,0.0005,1.519
10358.00,7.519511,25.24621,0.000040,24.040335,0.0005,1.519
10360.00,7.519627,25.24674,0.000040,24.040968,0.0005,1.519
10362.00,7.519885,25.24638,0.000040,24.041097,0.0005,1.519
10364.00,7.519583,25.24659,0.000039,24.040852,0.0005,1.519
10366.00,7.518891,25.24674,0.000037,24.041017,0.0006,1.519
10368.00,7.519674,25.24669,0.000037,24.040466,0.0006,1.520
10370.00,7.520185,25.24632,0.000038,24.040641,0.0006,1.520
10372.00,7.519256,25.24593,0.000039,24.040314,0.0005,1.520
10374.00,7.518292,25.24603,0.000038,24.040768,0.0005,1.520
10376.00,7.518680,25.24683,0.000038,24.040572,0.0005,1.520
10378.00,7.519498,25.24676,0.000038,24.040465,0.0005,1.519
10380.00,7.519747,25.24597,0.000039,24.040150,0.0005,1.519
10382.00,7.520909,25.24482,0.000038,24.039950,0.0005,1.520
10384.00,7.520232,25.24529,0.000039,24.040137,0.0005,1.520
10386.00,7.519708,25.24527,0.000039,24.040597,0.0005,1.520
10388.00,7.519349,25.24591,0.000040,24.040826,0.0006,1.519
10390.00,7.520093,25.24673,0.000038,24.041070,0.0006,1.520
10392.00,7.520928,25.24641,0.000039,24.040010,0.0005,1.520
10394.00,7.521744,25.24638,0.000038,24.040145,0.0006,1.519
10396.00,7.521252,25.24636,0.000040,24.040386,0.0006,1.519
10398.00,7.521103,25.24649,0.000039,24.040475,0.0006,1.519
10400.00,7.521415,25.24679,0.000041,24.040143,0.0006,1.519
10402.00,7.520682,25.24662,0.000040,24.040157,0.0005,1.520
10404.00,7.520381,25.24627,0.000039,24.040177,0.0005,1.519
10406.00,7.520162,25.24534,0.000039,24.040303,0.0006,1.519
10408.00,7.521020,25.24528,0.000039,24.041479,0.0005,1.519
10410.00,7.520982,25.24553,0.000039,24.040917,0.0005,1.519
10412.00,7.520764,25.24578,0.000039,24.040428,0.0006,1.520
10414.00,7.520715,25.24518,0.000039,24.041130,0.0005,1.519
10416.00,7.519782,25.24517,0.000040,24.040985,0.0005,1.519
10418.00,7.519533,25.24528,0.000040,24.041037,0.0005,1.519
10420.00,7.519550,25.24484,0.000039,24.040650,0.0006,1.520
10422.00,7.519871,25.24605,0.000037,24.040923,0.0005,1.520
10424.00,7.520942,25.24569,0.000039,24.041170,0.0006,1.519
10426.00,7.521748,25.24586,0.000040,24.041265,0.0006,1.520
10428.00,7.520949,25.24652,0.000040,24.040477,0.0005,1.520
10430.00,7.521102,25.24612,0.000038,24.040768,0.0005,1.520
10432.00,7.521776,25.24642,0.000039,24.040134,0.0005,1.520
10434.00,7.521911,25.24607,0.000039,24.040825,0.0005,1.520
10436.00,7.521106,25.24683,0.000038,24.040494,0.0005,1.520
10438.00,7.521595,25.24692,0.000038,24.040368,0.0005,1.520
10440.00,7.522547,25.24760,0.000038,24.040388,0.0005,1.520
10442.00,7.522270,25.24786,0.000039,24.040974,0.0006,1.520
10444.00,7.522213,25.24732,0.000039,24.040645,0.0006,1.520
10446.00,7.522305,25.24692,0.000040,24.041019,0.0005,1.520
10448.00,7.522770,25.24612,0.000040,24.039723,0.0005,1.519
10450.00,7.522111,25.24702,0.000040,24.040408,0.0005,1.519
10452.00,7.521258,25.24700,0.000039,24.041246,0.0005,1.520
10454.00,7.521217,25.24717,0.000039,24.040581,0.0005,1.520
10456.00,7.521092,25.24628,0.000038,24.040588,0.0006,1.519
10458.00,7.521014,25.24568,0.000039,24.040875,0.0005,1.520
10460.00,7.520997,25.24546,0.000039,24.040628,0.0006,1.520
10462.00,7.521034,25.24648,0.000039,24.040554,0.0005,1.520
10464.00,7.520776,25.24704,0.000040,24.040412,0.0005,1.520
10466.00,7.521262,25.24629,0.000039,24.041201,0.0005,1.520
10468.00,7.521671,25.24663,0.000039,24.040292,0.0005,1.519
10470.00,7.520462,25.24697,0.000039,24.040652,0.0005,1.520
10472.00,7.520827,25.24520,0.000040,24.040572,0.0005,1.520
10474.00,7.521338,25.24546,0.000039,24.040943,0.0005,1.521
10476.00,7.521938,25.24693,0.000039,24.041190,0.0005,1.520
10478.00,7.522015,25.24639,0.000039,24.040563,0.0005,1.520
10480.00,7.522259,25.24678,0.000038,24.039986,0.0005,1.520
10482.00,7.521835,25.24719,0.000039,24.041177,0.0006,1.520
10484.00,7.522132,25.24817,0.000039,24.040554,0.0005,1.520
10486.00,7.521598,25.24721,0.000039,24.040681,0.0005,1.520
10488.00,7.521581,25.24762,0.000040,24.040726,0.0005,1.520
10490.00,7.522314,25.24784,0.000038,24.040490,0.0005,1.520
10492.00,7.522593,25.24807,0.000038,24.040681,0.0006,1.520
10494.00,7.522837,25.24732,0.000039,24.040779,0.0006,1.520
10496.00,7.522847,25.24707,0.000038,24.040768,0.0005,1.520
10498.00,7.522319,25.24700,0.000040,24.040401,0.0005,1.520
10500.00,7.522207,25.24747,0.000040,24.040215,0.0005,1.520
10502.00,7.523552,25.24794,0.000039,24.040770,0.0005,1.520
10504.00,7.524358,25.24833,0.000039,24.039904,0.0005,1.520
10506.00,7.524082,25.24771,0.000039,24.040472,0.0005,1.520
10508.00,7.522910,25.24800,0.000038,24.040434,0.0005,1.520
10510.00,7.522256,25.24789,0.000038,24.040408,0.0005,1.521
10512.00,7.522104,25.24750,0.000039,24.040243,0.0005,1.520
10514.00,7.523019,25.24620,0.000039,24.040317,0.0005,1.519
10516.00,7.522632,25.24713,0.000039,24.040650,0.0005,1.520
10518.00,7.522899,25.24751,0.000040,24.040395,0.0005,1.520
10520.00,7.522080,25.24780,0.000040,24.041657,0.0005,1.520
10522.00,7.522590,25.24818,0.000039,24.040775,0.0006,1.520
10524.00,7.523163,25.24725,0.000039,24.040335,0.0005,1.520
10526.00,7.522723,25.24782,0.000039,24.040252,0.0006,1.521
10528.00,7.522847,25.24829,0.000040,24.040934,0.0006,1.520
10530.00,7.523586,25.24858,0.000038,24.039932,0.0005,1.520
10532.00,7.523776,25.24799,0.000038,24.040192,0.0005,1.520
10534.00,7.522516,25.24814,0.000040,24.041497,0.0006,1.520
10536.00,7.521728,25.24792,0.000039,24.041061,0.0005,1.520
10538.00,7.522193,25.24715,0.000040,24.040935,0.0005,1.520
10540.00,7.521982,25.24671,0.000038,24.039503,0.0005,1.520
10542.00,7.521906,25.24752,0.000039,24.040850,0.0005,1.520
10544.00,7.522212,25.24781,0.000039,24.040828,0.0005,1.520
10546.00,7.522334,25.24826,0.000039,24.040412,0.0005,1.520
10548.00,7.522317,25.24873,0.000039,24.040297,0.0005,1.521
10550.00,7.522315,25.24852,0.000039,24.039868,0.0005,1.520
10552.00,7.522427,25.24812,0.000038,24.041312,0.0006,1.521
10554.00,7.522088,25.24817,0.000038,24.040095,0.0005,1.520
10556.00,7.521980,25.24730,0.000038,24.040052,0.0005,1.520
10558.00,7.521808,25.24706,0.000039,24.039859,0.0006,1.521
10560.00,7.522427,25.24713,0.000039,24.040943,0.0005,1.520
10562.00,7.522871,25.24665,0.000038,24.040792,0.0006,1.520
10564.00,7.522717,25.24657,0.000039,24.040825,0.0005,1.520
10566.00,7.522606,25.24672,0.000040,24.040479,0.0006,1.520
10568.00,7.523381,25.24686,0.000040,24.041121,0.0005,1.520
10570.00,7.524127,25.24690,0.000039,24.040981,0.0005,1.521
10572.00,7.523970,25.24578,0.000039,24.040623,0.0006,1.520
10574.00,7.523827,25.24529,0.000040,24.039681,0.0006,1.521
10576.00,7.523538,25.24591,0.000039,24.040368,0.0006,1.520
10578.00,7.522823,25.24604,0.000038,24.040806,0.0005,1.521
10580.00,7.522701,25.24447,0.000039,24.040728,0.0005,1.520
10582.00,7.522150,25.24538,0.000039,24.040765,0.0005,1.520
10584.00,7.522648,25.24652,0.000039,24.040055,0.0005,1.521
10586.00,7.523733,25.24633,0.000040,24.040479,0.0005,1.520
10588.00,7.523437,25.24673,0.000038,24.041588,0.0005,1.520
10590.00,7.523983,25.24652,0.000039,24.040283,0.0005,1.520
10592.00,7.523697,25.24734,0.000039,24.041026,0.0006,1.520
10594.00,7.524019,25.24773,0.000039,24.041354,0.0005,1.520
10596.00,7.523949,25.24769,0.000040,24.040703,0.0005,1.520
10598.00,7.524460,25.24756,0.000039,24.040543,0.0006,1.520
10600.00,7.524387,25.24778,0.000039,24.040394,0.0006,1.521
10602.00,7.524573,25.24807,0.000039,24.040450,0.0005,1.521
10604.00,7.524792,25.24777,0.000039,24.040001,0.0005,1.520
10606.00,7.524083,25.24732,0.000039,24.040554,0.0005,1.520
10608.00,7.523220,25.24851,0.000039,24.040112,0.0005,1.520
10610.00,7.522349,25.24780,0.000038,24.039837,0.0006,1.521
10612.00,7.522947,25.24789,0.000037,24.040917,0.0005,1.521
10614.00,7.523022,25.24798,0.000038,24.040646,0.0006,1.520
10616.00,7.523384,25.24811,0.000038,24.040295,0.0005,1.520
10618.00,7.523482,25.24830,0.000039,24.040268,0.0005,1.520
10620.00,7.524208,25.24766,0.000039,24.041406,0.0006,1.520
10622.00,7.524038,25.24714,0.000039,24.041232,0.0006,1.521
10624.00,7.523692,25.24805,0.000040,24.040395,0.0005,1.520
10626.00,7.523918,25.24799,0.000040,24.040757,0.0005,1.520
10628.00,7.524454,25.24755,0.000040,24.040377,0.0005,1.520
10630.00,7.524432,25.24764,0.000039,24.041294,0.0005,1.520
10632.00,7.524360,25.24781,0.000039,24.041459,0.0005,1.519
10634.00,7.523855,25.24707,0.000038,24.041277,0.0006,1.520
10636.00,7.524273,25.24693,0.000038,24.040685,0.0005,1.520
10638.00,7.524840,25.24578,0.000039,24.041043,0.0005,1.521
10640.00,7.524934,25.24649,0.000038,24.039543,0.0005,1.520
10642.00,7.523747,25.24782,0.000039,24.040008,0.0005,1.520
10644.00,7.523514,25.24786,0.000040,24.040308,0.0005,1.520
10646.00,7.524155,25.24769,0.000039,24.040846,0.0005,1.521
10648.00,7.524672,25.24816,0.000038,24.041223,0.0005,1.521
10650.00,7.524790,25.24872,0.000038,24.040537,0.0006,1.520
10652.00,7.524761,25.24834,0.000038,24.040721,0.0005,1.520
10654.00,7.524631,25.24830,0.000040,24.040788,0.0005,1.520
10656.00,7.524990,25.24826,0.000038,24.040808,0.0005,1.521
10658.00,7.524787,25.24788,0.000038,24.039955,0.0005,1.521
10660.00,7.524467,25.24744,0.000038,24.040266,0.0005,1.521
10662.00,7.525113,25.24751,0.000039,24.040512,0.0006,1.521
10664.00,7.524888,25.24756,0.000038,24.040683,0.0005,1.520
10666.00,7.525260,25.24774,0.000039,24.041477,0.0006,1.519
10668.00,7.524559,25.24719,0.000040,24.039674,0.0005,1.520
10670.00,7.524736,25.24738,0.000038,24.040819,0.0005,1.520
10672.00,7.525163,25.24751,0.000038,24.040803,0.0005,1.521
10674.00,7.524813,25.24772,0.000038,24.040279,0.0005,1.520
10676.00,7.524763,25.24585,0.000039,24.040592,0.0005,1.520
10678.00,7.524917,25.24573,0.000040,24.040606,0.0006,1.521
10680.00,7.525599,25.24674,0.000039,24.040294,0.0005,1.521
10682.00,7.525463,25.24741,0.000039,24.040746,0.0005,1.520
10684.00,7.525601,25.24634,0.000038,24.041081,0.0005,1.520
10686.00,7.525653,25.24657,0.000039,24.040999,0.0005,1.520
10688.00,7.525396,25.24610,0.000039,24.040617,0.0005,1.520
10690.00,7.525666,25.24624,0.000038,24.040521,0.0005,1.520
10692.00,7.525820,25.24647,0.000040,24.040917,0.0005,1.520
10694.00,7.526068,25.24817,0.000038,24.040828,0.0005,1.520
10696.00,7.525945,25.24825,0.000038,24.041343,0.0005,1.521
10698.00,7.525791,25.24815,0.000038,24.040190,0.0005,1.520
10700.00,7.524666,25.24853,0.000039,24.040054,0.0006,1.520
10702.00,7.525122,25.24912,0.000038,24.040141,0.0006,1.520
10704.00,7.526096,25.24810,0.000040,24.041234,0.0005,1.520
10706.00,7.526037,25.24831,0.000039,24.040115,0.0006,1.520
10708.00,7.526073,25.24866,0.000039,24.040341,0.0006,1.521
10710.00,7.525966,25.24759,0.000038,24.040679,0.0006,1.521
10712.00,7.525942,25.24673,0.000039,24.040830,0.0006,1.520
10714.00,7.525559,25.24671,0.000039,24.040643,0.0006,1.520
10716.00,7.524896,25.24744,0.000040,24.041203,0.0006,1.521
10718.00,7.524718,25.24816,0.000039,24.040863,0.0006,1.520
10720.00,7.525965,25.24812,0.000041,24.041086,0.0006,1.520
10722.00,7.525572,25.24788,0.000041,24.040528,0.0005,1.520
10724.00,7.525878,25.24800,0.000039,24.041277,0.0005,1.520
10726.00,7.525586,25.24839,0.000039,24.039866,0.0005,1.520
10728.00,7.525413,25.24865,0.000040,24.040377,0.0006,1.520
10730.00,7.526006,25.24949,0.000040,24.040308,0.0006,1.520
10732.00,7.525504,25.25031,0.000039,24.041137,0.0005,1.520
10734.00,7.525875,25.24905,0.000039,24.041379,0.0005,1.520
10736.00,7.525648,25.24787,0.000039,24.041130,0.0005,1.521
10738.00,7.525193,25.24860,0.000040,24.041199,0.0006,1.521
10740.00,7.524909,25.24900,0.000039,24.041015,0.0005,1.521
10742.00,7.525860,25.24981,0.000039,24.040048,0.0005,1.520
10744.00,7.525691,25.24927,0.000039,24.040470,0.0006,1.521
10746.00,7.525754,25.24839,0.000039,24.040497,0.0006,1.520
10748.00,7.525471,25.24750,0.000039,24.040846,0.0005,1.520
10750.00,7.525053,25.24662,0.000040,24.040619,0.0005,1.520
10752.00,7.525040,25.24795,0.000039,24.040370,0.0005,1.520
10754.00,7.525378,25.24777,0.000040,24.041366,0.0005,1.520
10756.00,7.525849,25.24754,0.000040,24.040268,0.0005,1.521
10758.00,7.525802,25.24816,0.000039,24.040112,0.0005,1.520
10760.00,7.526122,25.24830,0.000038,24.040763,0.0006,1.521
10762.00,7.526736,25.24786,0.000039,24.040710,0.0005,1.520
10764.00,7.526051,25.24749,0.000039,24.040970,0.0005,1.520
10766.00,7.525867,25.24819,0.000040,24.040305,0.0005,1.521
10768.00,7.526122,25.24823,0.000039,24.040601,0.0005,1.520
10770.00,7.526183,25.24728,0.000039,24.040935,0.0005,1.521
10772.00,7.526922,25.24718,0.000039,24.040534,0.0005,1.520
10774.00,7.526599,25.24779,0.000038,24.040245,0.0005,1.520
10776.00,7.526351,25.24755,0.000038,24.040483,0.0005,1.520
10778.00,7.526429,25.24683,0.000038,24.040695,0.0005,1.521
10780.00,7.526849,25.24715,0.000038,24.040728,0.0006,1.520
10782.00,7.526510,25.24713,0.000037,24.041252,0.0006,1.521
10784.00,7.526059,25.24720,0.000038,24.040537,0.0006,1.521
10786.00,7.525182,25.24799,0.000040,24.040308,0.0005,1.520
10788.00,7.525073,25.24829,0.000040,24.040786,0.0005,1.520
10790.00,7.524732,25.24772,0.000039,24.041281,0.0005,1.521
10792.00,7.525515,25.24688,0.000038,24.040672,0.0005,1.521
10794.00,7.526159,25.24684,0.000038,24.040428,0.0005,1.520
10796.00,7.526040,25.24818,0.000038,24.040068,0.0005,1.520
10798.00,7.526136,25.24762,0.000039,24.040621,0.0005,1.520
10800.00,7.525318,25.24713,0.000039,24.040621,0.0005,1.521
10802.00,7.525432,25.24672,0.000039,24.040768,0.0006,1.520
10804.00,7.525486,25.24651,0.000039,24.040670,0.0005,1.520
@18,12.0000,24.0
10806.00,7.525820,25.24682,0.000039,24.039990,0.0005,1.520
10808.00,7.521428,25.24710,0.000040,24.040930,0.0005,1.520
10810.00,7.512173,25.24700,0.000040,24.040874,0.0006,1.520
10812.00,7.502875,25.24633,0.000041,24.040777,0.0005,1.520
10814.00,7.493234,25.24619,0.000040,24.040868,0.0006,1.520
10816.00,7.484251,25.24712,0.000040,24.040879,0.0006,1.521
10818.00,7.476189,25.24752,0.000039,24.040246,0.0005,1.521
10820.00,7.469854,25.24653,0.000039,24.040792,0.0006,1.521
10822.00,7.465587,25.24638,0.000037,24.040823,0.0006,1.522
10824.00,7.461838,25.24632,0.000037,24.041225,0.0006,1.521
10826.00,7.458038,25.24624,0.000038,24.040266,0.0006,1.522
10828.00,7.455631,25.24745,0.000038,24.040963,0.0005,1.521
10830.00,7.453950,25.24749,0.000038,24.041437,0.0005,1.522
10832.00,7.456389,25.24665,0.000038,24.040941,0.0005,1.522
10834.00,7.464365,25.24644,0.000037,24.041114,0.0005,1.522
10836.00,7.472618,25.24788,0.000038,24.039857,0.0005,1.522
10838.00,7.479790,25.24796,0.000037,24.041243,0.0005,1.522
10840.00,7.484178,25.24783,0.000038,24.041028,0.0006,1.522
10842.00,7.489125,25.24831,0.000039,24.040650,0.0006,1.522
10844.00,7.492790,25.24818,0.000039,24.040214,0.0006,1.521
10846.00,7.496764,25.24772,0.000039,24.040725,0.0006,1.520
10848.00,7.500370,25.24771,0.000039,24.040921,0.0006,1.520
10850.00,7.502358,25.24755,0.000040,24.040330,0.0005,1.521
10852.00,7.505298,25.24831,0.000040,24.040652,0.0005,1.521
10854.00,7.506740,25.24736,0.000039,24.041094,0.0006,1.520
10856.00,7.508219,25.24704,0.000039,24.040634,0.0006,1.520
10858.00,7.511077,25.24790,0.000040,24.040137,0.0006,1.520
10860.00,7.513092,25.24788,0.000040,24.040790,0.0005,1.521
10862.00,7.515789,25.24812,0.000041,24.040774,0.0005,1.520
10864.00,7.517886,25.24870,0.000040,24.040174,0.0006,1.521
10866.00,7.518195,25.24848,0.000038,24.041010,0.0005,1.521
10868.00,7.519728,25.24831,0.000039,24.040868,0.0005,1.521
10870.00,7.521224,25.24853,0.000039,24.039894,0.0005,1.521
10872.00,7.521009,25.24896,0.000040,24.040526,0.0006,1.520
10874.00,7.520489,25.24912,0.000041,24.040503,0.0006,1.520
10876.00,7.521025,25.24923,0.000040,24.040001,0.0005,1.521
10878.00,7.520986,25.24847,0.000039,24.040725,0.0006,1.520
10880.00,7.521876,25.24874,0.000040,24.040526,0.0006,1.521
10882.00,7.522321,25.24808,0.000038,24.041006,0.0005,1.521
10884.00,7.523092,25.24829,0.000038,24.040539,0.0005,1.521
10886.00,7.523003,25.24864,0.000039,24.040445,0.0005,1.521
10888.00,7.522906,25.24895,0.000040,24.041301,0.0005,1.521
10890.00,7.521961,25.24896,0.000039,24.041270,0.0005,1.521
10892.00,7.522787,25.24921,0.000039,24.040165,0.0005,1.520
10894.00,7.522669,25.24828,0.000040,24.040084,0.0005,1.520
10896.00,7.522775,25.24846,0.000040,24.041554,0.0006,1.520
10898.00,7.521680,25.24817,0.000040,24.040221,0.0006,1.520
10900.00,7.521848,25.24795,0.000040,24.040172,0.0005,1.521
10902.00,7.522831,25.24915,0.000039,24.040674,0.0005,1.520
10904.00,7.522972,25.24917,0.000039,24.041072,0.0005,1.520
10906.00,7.522317,25.24831,0.000038,24.040523,0.0005,1.521
10908.00,7.522854,25.24777,0.000039,24.040030,0.0005,1.520
10910.00,7.522436,25.24804,0.000040,24.040328,0.0005,1.520
10912.00,7.522752,25.24729,0.000039,24.040405,0.0006,1.521
10914.00,7.523264,25.24685,0.000038,24.040672,0.0006,1.521
10916.00,7.522611,25.24702,0.000038,24.040206,0.0005,1.520
10918.00,7.521822,25.24677,0.000038,24.039955,0.0005,1.520
10920.00,7.521804,25.24751,0.000039,24.040310,0.0005,1.520
10922.00,7.522515,25.24736,0.000038,24.040006,0.0005,1.521
10924.00,7.521697,25.24826,0.000039,24.040194,0.0005,1.521
10926.00,7.521306,25.24864,0.000039,24.040603,0.0005,1.520
10928.00,7.521678,25.24813,0.000037,24.040455,0.0005,1.521
10930.00,7.521324,25.24790,0.000038,24.040343,0.0005,1.521
10932.00,7.521080,25.24768,0.000038,24.039741,0.0005,1.520
10934.00,7.522601,25.24702,0.000040,24.040201,0.0005,1.520
10936.00,7.523514,25.24717,0.000039,24.040728,0.0005,1.520
10938.00,7.523404,25.24651,0.000038,24.040441,0.0005,1.521
10940.00,7.522529,25.24654,0.000038,24.039952,0.0005,1.521
10942.00,7.522868,25.24710,0.000038,24.040386,0.0005,1.521
10944.00,7.523092,25.24725,0.000037,24.040097,0.0006,1.520
10946.00,7.523974,25.24774,0.000038,24.039950,0.0005,1.521
10948.00,7.524286,25.24796,0.000039,24.040475,0.0005,1.520
10950.00,7.523736,25.24793,0.000039,24.040681,0.0005,1.520
10952.00,7.523490,25.24829,0.000039,24.040946,0.0006,1.521
10954.00,7.523714,25.24754,0.000037,24.040337,0.0005,1.521
10956.00,7.522813,25.24745,0.000037,24.040452,0.0005,1.521
10958.00,7.522941,25.24774,0.000040,24.040905,0.0005,1.521
10960.00,7.523497,25.24804,0.000040,24.041163,0.0005,1.521
10962.00,7.522244,25.24795,0.000040,24.040477,0.0005,1.520
10964.00,7.522675,25.24887,0.000040,24.040590,0.0005,1.520
10966.00,7.523438,25.24947,0.000038,24.040455,0.0006,1.521
10968.00,7.523368,25.24905,0.000038,24.040414,0.0006,1.521
10970.00,7.524071,25.24925,0.000038,24.039906,0.0005,1.520
10972.00,7.523728,25.24872,0.000039,24.040241,0.0005,1.520
10974.00,7.523768,25.24880,0.000039,24.040539,0.0005,1.520
10976.00,7.524956,25.24944,0.000039,24.040835,0.0005,1.521
10978.00,7.524016,25.24881,0.000038,24.040505,0.0005,1.521
10980.00,7.524434,25.24870,0.000038,24.040750,0.0005,1.521
10982.00,7.523450,25.24804,0.000039,24.040672,0.0005,1.521
10984.00,7.523347,25.24831,0.000037,24.040408,0.0005,1.521
10986.00,7.523586,25.24709,0.000038,24.040377,0.0005,1.520
10988.00,7.524522,25.24905,0.000039,24.039994,0.0006,1.521
10990.00,7.524693,25.24843,0.000039,24.041459,0.0005,1.521
10992.00,7.525122,25.24801,0.000039,24.041119,0.0005,1.521
10994.00,7.525299,25.24787,0.000038,24.040514,0.0005,1.521
10996.00,7.525157,25.24761,0.000039,24.039828,0.0005,1.521
10998.00,7.524722,25.24715,0.000038,24.039797,0.0005,1.521
11000.00,7.524088,25.24692,0.000037,24.040597,0.0005,1.521
11002.00,7.523768,25.24661,0.000039,24.040066,0.0005,1.521
11004.00,7.524696,25.24713,0.000039,24.040506,0.0005,1.521
11006.00,7.525957,25.24766,0.000038,24.041128,0.0005,1.521
11008.00,7.525151,25.24677,0.000039,24.040350,0.0006,1.521
11010.00,7.524876,25.24629,0.000039,24.040777,0.0005,1.520
11012.00,7.525609,25.24644,0.000038,24.041414,0.0005,1.521
11014.00,7.526522,25.24646,0.000038,24.040523,0.0005,1.521
11016.00,7.526384,25.24543,0.000039,24.040959,0.0005,1.521
11018.00,7.525968,25.24644,0.000038,24.041112,0.0005,1.521
11020.00,7.526687,25.24642,0.000037,24.039703,0.0005,1.521
11022.00,7.526356,25.24648,0.000038,24.040123,0.0005,1.520
11024.00,7.525324,25.24656,0.000039,24.040546,0.0005,1.521
11026.00,7.526222,25.24539,0.000038,24.040332,0.0005,1.521
11028.00,7.526201,25.24549,0.000038,24.040701,0.0005,1.521
11030.00,7.525897,25.24661,0.000038,24.039957,0.0005,1.521
11032.00,7.525621,25.24609,0.000039,24.040294,0.0005,1.521
11034.00,7.525146,25.24537,0.000038,24.040014,0.0005,1.520
11036.00,7.524962,25.24508,0.000038,24.039655,0.0005,1.521
11038.00,7.524432,25.24540,0.000038,24.040706,0.0005,1.521
11040.00,7.524597,25.24561,0.000037,24.039746,0.0005,1.521
11042.00,7.524873,25.24404,0.000038,24.040892,0.0005,1.520
11044.00,7.525241,25.24345,0.000039,24.040532,0.0005,1.521
11046.00,7.525555,25.24494,0.000039,24.040030,0.0005,1.520
11048.00,7.525342,25.24550,0.000039,24.040497,0.0006,1.521
11050.00,7.525304,25.24619,0.000038,24.040992,0.0006,1.521
11052.00,7.525360,25.24625,0.000038,24.040928,0.0006,1.521
11054.00,7.524820,25.24688,0.000038,24.040646,0.0005,1.521
11056.00,7.524753,25.24665,0.000038,24.040537,0.0005,1.521
11058.00,7.525377,25.24673,0.000039,24.040534,0.0005,1.520
11060.00,7.525590,25.24565,0.000039,24.039754,0.0006,1.521
11062.00,7.525163,25.24592,0.000038,24.040601,0.0005,1.521
11064.00,7.525181,25.24673,0.000039,24.040943,0.0005,1.521
11066.00,7.525834,25.24689,0.000039,24.040561,0.0005,1.521
11068.00,7.525550,25.24765,0.000038,24.039912,0.0005,1.521
11070.00,7.526028,25.24826,0.000038,24.040303,0.0005,1.521
11072.00,7.526639,25.24747,0.000040,24.040719,0.0005,1.521
11074.00,7.526709,25.24829,0.000039,24.041157,0.0006,1.521
11076.00,7.527076,25.24849,0.000038,24.041048,0.0006,1.521
11078.00,7.526478,25.24822,0.000038,24.040206,0.0006,1.521
11080.00,7.525746,25.24917,0.000038,24.040879,0.0006,1.521
11082.00,7.525482,25.24822,0.000038,24.040715,0.0005,1.521
11084.00,7.526299,25.24794,0.000039,24.040941,0.0006,1.521
11086.00,7.526183,25.24675,0.000039,24.039903,0.0006,1.521
11088.00,7.526788,25.24636,0.000038,24.040292,0.0005,1.521
11090.00,7.528279,25.24646,0.000038,24.040048,0.0005,1.521
11092.00,7.527792,25.24694,0.000040,24.039961,0.0005,1.521
11094.00,7.526094,25.24729,0.000039,24.041059,0.0005,1.521
11096.00,7.526783,25.24582,0.000039,24.040994,0.0005,1.521
11098.00,7.527322,25.24649,0.000039,24.040199,0.0005,1.521
11100.00,7.526828,25.24680,0.000039,24.040377,0.0005,1.521
11102.00,7.527065,25.24755,0.000039,24.039886,0.0006,1.521
11104.00,7.526461,25.24828,0.000040,24.040708,0.0006,1.521
11106.00,7.525919,25.24772,0.000039,24.040383,0.0006,1.522
11108.00,7.527008,25.24672,0.000039,24.040425,0.0006,1.521
11110.00,7.527507,25.24698,0.000039,24.040374,0.0006,1.521
11112.00,7.526180,25.24766,0.000039,24.040483,0.0005,1.521
11114.00,7.525414,25.24744,0.000038,24.040435,0.0005,1.521
11116.00,7.525406,25.24744,0.000039,24.040725,0.0005,1.521
11118.00,7.525911,25.24703,0.000039,24.040490,0.0006,1.521
11120.00,7.526725,25.24760,0.000039,24.040119,0.0005,1.521
11122.00,7.527689,25.24734,0.000039,24.040632,0.0005,1.522
11124.00,7.527183,25.24729,0.000038,24.040963,0.0005,1.521
11126.00,7.526391,25.24685,0.000039,24.040859,0.0005,1.521
11128.00,7.527025,25.24657,0.000039,24.040986,0.0005,1.521
11130.00,7.527258,25.24726,0.000040,24.040590,0.0005,1.521
11132.00,7.527251,25.24733,0.000039,24.040308,0.0005,1.522
11134.00,7.527629,25.24739,0.000040,24.040508,0.0005,1.521
11136.00,7.528245,25.24822,0.000039,24.041172,0.0006,1.521
11138.00,7.527782,25.24760,0.000039,24.040208,0.0006,1.521
11140.00,7.527594,25.24706,0.000038,24.040114,0.0006,1.521
11142.00,7.528049,25.24791,0.000039,24.040497,0.0006,1.521
11144.00,7.527806,25.24798,0.000039,24.040415,0.0005,1.521
11146.00,7.527919,25.24790,0.000039,24.041126,0.0005,1.521
11148.00,7.527326,25.24771,0.000038,24.041201,0.0005,1.522
11150.00,7.526861,25.24744,0.000038,24.040592,0.0006,1.521
11152.00,7.526278,25.24733,0.000039,24.041032,0.0006,1.521
11154.00,7.526285,25.24809,0.000039,24.040512,0.0005,1.521
11156.00,7.527963,25.24776,0.000039,24.040617,0.0005,1.521
11158.00,7.528595,25.24659,0.000038,24.040763,0.0005,1.521
11160.00,7.527830,25.24638,0.000039,24.040826,0.0005,1.521
11162.00,7.527133,25.24693,0.000038,24.040439,0.0005,1.520
11164.00,7.527175,25.24696,0.000039,24.041048,0.0005,1.521
11166.00,7.527290,25.24758,0.000039,24.040403,0.0005,1.521
11168.00,7.527928,25.24656,0.000040,24.040523,0.0005,1.521
11170.00,7.528311,25.24620,0.000039,24.039984,0.0005,1.521
11172.00,7.528195,25.24649,0.000039,24.040254,0.0005,1.521
11174.00,7.528184,25.24615,0.000039,24.040417,0.0006,1.521
11176.00,7.528367,25.24653,0.000039,24.040534,0.0006,1.521
11178.00,7.528460,25.24618,0.000039,24.040097,0.0005,1.521
11180.00,7.528639,25.24735,0.000039,24.040343,0.0005,1.521
11182.00,7.527965,25.24855,0.000039,24.040405,0.0005,1.520
11184.00,7.527646,25.24864,0.000038,24.040490,0.0006,1.521
11186.00,7.526930,25.24807,0.000039,24.040470,0.0005,1.521
11188.00,7.526684,25.24847,0.000040,24.040703,0.0006,1.520
11190.00,7.526044,25.24781,0.000039,24.040650,0.0005,1.520
11192.00,7.526450,25.24813,0.000039,24.040781,0.0005,1.521
11194.00,7.526978,25.24865,0.000039,24.040330,0.0005,1.521
11196.00,7.527277,25.24943,0.000040,24.040265,0.0005,1.521
11198.00,7.527170,25.24937,0.000039,24.040345,0.0005,1.521
11200.00,7.526835,25.24904,0.000037,24.040139,0.0005,1.521
11202.00,7.528311,25.24928,0.000039,24.040234,0.0005,1.520
11204.00,7.527796,25.24973,0.000038,24.039941,0.0005,1.521
11206.00,7.527243,25.24982,0.000039,24.040961,0.0005,1.521
11208.00,7.526854,25.25037,0.000039,24.040441,0.0005,1.521
11210.00,7.526623,25.25007,0.000039,24.040946,0.0006,1.521
11212.00,7.527507,25.24947,0.000039,24.040721,0.0005,1.521
11214.00,7.526531,25.24916,0.000038,24.040501,0.0006,1.521
11216.00,7.526353,25.24934,0.000039,24.040830,0.0006,1.521
11218.00,7.526272,25.24875,0.000038,24.040805,0.0005,1.521
11220.00,7.526544,25.24836,0.000038,24.040574,0.0005,1.521
11222.00,7.526340,25.24799,0.000038,24.040108,0.0005,1.521
11224.00,7.526537,25.24859,0.000039,24.040272,0.0005,1.521
11226.00,7.526163,25.24799,0.000040,24.040699,0.0005,1.520
11228.00,7.526415,25.24754,0.000039,24.040394,0.0005,1.521
11230.00,7.527016,25.24760,0.000039,24.040346,0.0005,1.521
11232.00,7.527947,25.24744,0.000039,24.040185,0.0005,1.521
11234.00,7.528129,25.24797,0.000038,24.040323,0.0006,1.521
11236.00,7.527742,25.24851,0.000038,24.040128,0.0005,1.521
11238.00,7.527762,25.24790,0.000037,24.040825,0.0005,1.521
11240.00,7.527346,25.24870,0.000039,24.040594,0.0005,1.521
11242.00,7.527196,25.24892,0.000039,24.040755,0.0006,1.521
11244.00,7.527938,25.24815,0.000038,24.040375,0.0006,1.521
11246.00,7.528516,25.24803,0.000037,24.041130,0.0005,1.522
11248.00,7.528451,25.24793,0.000038,24.040385,0.0005,1.521
11250.00,7.529094,25.24760,0.000039,24.040165,0.0005,1.520
11252.00,7.528591,25.24740,0.000039,24.040483,0.0005,1.521
11254.00,7.528683,25.24688,0.000039,24.039904,0.0005,1.522
11256.00,7.528381,25.24830,0.000038,24.040541,0.0005,1.521
11258.00,7.527764,25.24788,0.000037,24.040459,0.0006,1.522
11260.00,7.526792,25.24816,0.000038,24.040650,0.0005,1.522
11262.00,7.526901,25.24772,0.000037,24.040135,0.0005,1.522
11264.00,7.527507,25.24809,0.000039,24.040161,0.0005,1.522
11266.00,7.527848,25.24850,0.000038,24.040746,0.0005,1.522
11268.00,7.527756,25.24867,0.000038,24.040023,0.0005,1.521
11270.00,7.528454,25.24854,0.000039,24.039863,0.0006,1.521
11272.00,7.528790,25.24842,0.000039,24.041039,0.0005,1.521
11274.00,7.529984,25.24791,0.000038,24.039995,0.0006,1.521
11276.00,7.529513,25.24807,0.000039,24.040857,0.0005,1.522
11278.00,7.529578,25.24770,0.000039,24.041603,0.0006,1.522
11280.00,7.529250,25.24801,0.000039,24.040497,0.0005,1.522
11282.00,7.528884,25.24842,0.000038,24.040479,0.0005,1.521
11284.00,7.528659,25.24858,0.000039,24.040385,0.0005,1.521
11286.00,7.528903,25.24785,0.000039,24.040332,0.0006,1.521
11288.00,7.529134,25.24742,0.000038,24.040834,0.0006,1.521
11290.00,7.529132,25.24833,0.000039,24.040237,0.0005,1.521
11292.00,7.528732,25.24912,0.000041,24.041065,0.0005,1.521
11294.00,7.528770,25.24846,0.000039,24.041181,0.0005,1.521
11296.00,7.529264,25.24843,0.000038,24.040041,0.0005,1.522
11298.00,7.528955,25.24780,0.000038,24.040399,0.0005,1.522
11300.00,7.528776,25.24756,0.000039,24.040281,0.0005,1.521
11302.00,7.527627,25.24772,0.000038,24.039908,0.0005,1.521
11304.00,7.527539,25.24855,0.000039,24.040781,0.0005,1.521
11306.00,7.528658,25.24917,0.000039,24.040259,0.0005,1.522
11308.00,7.529402,25.24790,0.000038,24.040832,0.0005,1.522
11310.00,7.529038,25.24794,0.000038,24.040257,0.0005,1.522
11312.00,7.528359,25.24891,0.000039,24.040532,0.0005,1.522
11314.00,7.528984,25.24890,0.000039,24.041170,0.0005,1.520
11316.00,7.529513,25.24858,0.000038,24.040345,0.0005,1.521
11318.00,7.529802,25.24785,0.000039,24.040014,0.0005,1.522
11320.00,7.529991,25.24728,0.000038,24.040221,0.0005,1.522
11322.00,7.530296,25.24753,0.000039,24.040625,0.0005,1.522
11324.00,7.529844,25.24777,0.000038,24.040955,0.0005,1.521
11326.00,7.529407,25.24837,0.000038,24.040452,0.0005,1.522
11328.00,7.528151,25.24720,0.000039,24.040363,0.0005,1.521
11330.00,7.528513,25.24744,0.000039,24.040255,0.0005,1.521
11332.00,7.529061,25.24752,0.000038,24.040086,0.0005,1.522
11334.00,7.529448,25.24760,0.000038,24.040814,0.0005,1.521
11336.00,7.529886,25.24810,0.000039,24.040734,0.0005,1.521
11338.00,7.530114,25.24679,0.000039,24.040559,0.0005,1.521
11340.00,7.529893,25.24748,0.000039,24.040555,0.0005,1.521
11342.00,7.530361,25.24765,0.000040,24.039915,0.0005,1.521
11344.00,7.531751,25.24788,0.000040,24.039834,0.0005,1.522
11346.00,7.531387,25.24784,0.000039,24.040510,0.0005,1.521
11348.00,7.531672,25.24847,0.000039,24.040063,0.0005,1.521
11350.00,7.531220,25.24830,0.000039,24.040477,0.0005,1.521
11352.00,7.530057,25.24865,0.000038,24.040628,0.0005,1.521
11354.00,7.530255,25.24901,0.000039,24.040428,0.0006,1.521
11356.00,7.530969,25.24798,0.000039,24.040368,0.0006,1.522
11358.00,7.530325,25.24744,0.000039,24.040623,0.0005,1.521
11360.00,7.529376,25.24760,0.000038,24.040666,0.0005,1.521
11362.00,7.529003,25.24747,0.000038,24.040592,0.0005,1.521
11364.00,7.528482,25.24636,0.000039,24.040770,0.0005,1.522
11366.00,7.528299,25.24590,0.000039,24.040559,0.0005,1.522
11368.00,7.527574,25.24576,0.000038,24.041074,0.0005,1.522
11370.00,7.527411,25.24608,0.000038,24.040868,0.0005,1.521
11372.00,7.528199,25.24674,0.000040,24.040745,0.0006,1.521
11374.00,7.529350,25.24711,0.000039,24.040323,0.0005,1.522
11376.00,7.528863,25.24705,0.000039,24.040845,0.0005,1.522
11378.00,7.528931,25.24665,0.000038,24.040210,0.0005,1.521
11380.00,7.530131,25.24622,0.000039,24.040912,0.0005,1.521
11382.00,7.530555,25.24641,0.000037,24.041305,0.0005,1.521
11384.00,7.531327,25.24704,0.000038,24.040310,0.0005,1.521
11386.00,7.530846,25.24756,0.000039,24.041017,0.0005,1.522
11388.00,7.530775,25.24759,0.000039,24.041370,0.0005,1.522
11390.00,7.530965,25.24744,0.000039,24.040674,0.0005,1.521
11392.00,7.530633,25.24655,0.000039,24.040857,0.0005,1.521
11394.00,7.531217,25.24771,0.000038,24.040306,0.0005,1.521
11396.00,7.531584,25.24796,0.000038,24.039995,0.0005,1.521
11398.00,7.531639,25.24854,0.000039,24.040466,0.0005,1.521
11400.00,7.531946,25.24899,0.000039,24.039603,0.0005,1.522
11402.00,7.531847,25.24879,0.000038,24.040079,0.0005,1.522
11404.00,7.530917,25.24886,0.000038,24.040905,0.0006,1.521
@19,12.0000,24.0
11406.00,7.530244,25.24962,0.000039,24.040466,0.0005,1.522
11408.00,7.526161,25.24959,0.000038,24.040343,0.0005,1.521
11410.00,7.516932,25.24964,0.000039,24.040959,0.0005,1.520
11412.00,7.506041,25.24863,0.000040,24.039777,0.0005,1.520
11414.00,7.497257,25.24856,0.000040,24.040515,0.0005,1.520
11416.00,7.489489,25.24799,0.000040,24.040455,0.0005,1.521
11418.00,7.482783,25.24832,0.000039,24.040277,0.0005,1.521
11420.00,7.476179,25.24738,0.000039,24.040477,0.0005,1.522
11422.00,7.471795,25.24755,0.000036,24.039646,0.0005,1.523
11424.00,7.467470,25.24798,0.000038,24.039981,0.0005,1.522
11426.00,7.464829,25.24731,0.000038,24.039970,0.0005,1.522
11428.00,7.462169,25.24677,0.000037,24.039594,0.0005,1.523
11430.00,7.460671,25.24699,0.000037,24.040710,0.0006,1.523
11432.00,7.463419,25.24795,0.000037,24.040899,0.0006,1.523
11434.00,7.471534,25.24732,0.000037,24.040603,0.0005,1.524
11436.00,7.479786,25.24705,0.000036,24.040521,0.0005,1.523
11438.00,7.487672,25.24779,0.000038,24.040690,0.0005,1.523
11440.00,7.492976,25.24739,0.000039,24.040555,0.0006,1.523
11442.00,7.497629,25.24728,0.000038,24.040410,0.0005,1.522
11444.00,7.501959,25.24732,0.000039,24.040583,0.0005,1.522
11446.00,7.505458,25.24707,0.000038,24.041063,0.0006,1.522
11448.00,7.507789,25.24747,0.000039,24.040134,0.0005,1.522
11450.00,7.510142,25.24765,0.000039,24.040499,0.0005,1.522
11452.00,7.512277,25.24773,0.000039,24.040064,0.0005,1.522
11454.00,7.514719,25.24741,0.000039,24.040125,0.0005,1.522
11456.00,7.516732,25.24872,0.000040,24.040435,0.0005,1.521
11458.00,7.517739,25.24861,0.000039,24.040148,0.0005,1.521
11460.00,7.520039,25.24729,0.000039,24.040626,0.0005,1.522
11462.00,7.521300,25.24686,0.000039,24.040845,0.0005,1.522
11464.00,7.522437,25.24693,0.000038,24.040070,0.0005,1.522
11466.00,7.524360,25.24656,0.000040,24.039868,0.0005,1.522
11468.00,7.524856,25.24649,0.000040,24.040008,0.0005,1.521
11470.00,7.526579,25.24605,0.000040,24.039423,0.0005,1.521
11472.00,7.527121,25.24523,0.000039,24.041099,0.0005,1.521
11474.00,7.527038,25.24637,0.000039,24.040474,0.0005,1.522
11476.00,7.526848,25.24569,0.000039,24.039934,0.0005,1.522
11478.00,7.526735,25.24591,0.000039,24.040490,0.0005,1.521
11480.00,7.526776,25.24622,0.000038,24.040845,0.0005,1.521
11482.00,7.526297,25.24603,0.000039,24.040326,0.0005,1.522
11484.00,7.526434,25.24654,0.000038,24.040181,0.0005,1.522
11486.00,7.526245,25.24722,0.000039,24.040575,0.0005,1.521
11488.00,7.526846,25.24678,0.000040,24.041276,0.0005,1.521
11490.00,7.527463,25.24644,0.000039,24.040626,0.0005,1.522
11492.00,7.527067,25.24635,0.000039,24.040343,0.0005,1.521
11494.00,7.526629,25.24639,0.000038,24.040548,0.0005,1.522
11496.00,7.526728,25.24706,0.000038,24.040697,0.0005,1.522
11498.00,7.527159,25.24664,0.000038,24.040595,0.0005,1.522
11500.00,7.526691,25.24677,0.000039,24.040641,0.0005,1.522
11502.00,7.525681,25.24644,0.000038,24.040803,0.0005,1.522
11504.00,7.525932,25.24573,0.000039,24.040932,0.0005,1.522
11506.00,7.527145,25.24560,0.000038,24.040446,0.0005,1.522
11508.00,7.527074,25.24613,0.000039,24.041134,0.0005,1.522
11510.00,7.525921,25.24470,0.000039,24.040863,0.0005,1.522
11512.00,7.526064,25.24548,0.000038,24.039868,0.0005,1.522
11514.00,7.526925,25.24602,0.000038,24.040661,0.0005,1.522
11516.00,7.527002,25.24616,0.000038,24.039819,0.0005,1.522
11518.00,7.527030,25.24574,0.000037,24.040272,0.0005,1.522
11520.00,7.527664,25.24581,0.000039,24.040759,0.0005,1.521
11522.00,7.527329,25.24645,0.000039,24.039830,0.0005,1.522
11524.00,7.527588,25.24641,0.000039,24.039990,0.0005,1.521
11526.00,7.527868,25.24539,0.000040,24.039892,0.0005,1.522
11528.00,7.528452,25.24564,0.000038,24.040463,0.0005,1.522
11530.00,7.527331,25.24644,0.000038,24.040126,0.0005,1.522
11532.00,7.526996,25.24728,0.000039,24.040054,0.0006,1.522
11534.00,7.527039,25.24795,0.000039,24.040821,0.0005,1.522
11536.00,7.526905,25.24726,0.000039,24.041054,0.0005,1.522
11538.00,7.527234,25.24796,0.000039,24.040659,0.0005,1.522
11540.00,7.527147,25.24752,0.000038,24.039439,0.0005,1.522
11542.00,7.527343,25.24745,0.000040,24.040372,0.0005,1.522
11544.00,7.527264,25.24800,0.000039,24.040572,0.0005,1.522
11546.00,7.527001,25.24792,0.000037,24.040072,0.0005,1.522
11548.00,7.525507,25.24800,0.000038,24.040374,0.0005,1.521
11550.00,7.525562,25.24762,0.000038,24.040534,0.0006,1.522
11552.00,7.526311,25.24829,0.000038,24.040728,0.0006,1.522
11554.00,7.527496,25.24820,0.000038,24.040695,0.0005,1.522
11556.00,7.527850,25.24805,0.000039,24.040386,0.0006,1.522
11558.00,7.528537,25.24796,0.000039,24.041303,0.0005,1.521
11560.00,7.528749,25.24775,0.000038,24.040295,0.0005,1.522
11562.00,7.528295,25.24814,0.000039,24.039670,0.0006,1.522
11564.00,7.528578,25.24787,0.000039,24.039799,0.0006,1.521
11566.00,7.528702,25.24943,0.000039,24.040341,0.0005,1.521
11568.00,7.529488,25.24811,0.000039,24.040250,0.0005,1.522
11570.00,7.528779,25.24855,0.000039,24.040545,0.0005,1.521
11572.00,7.528206,25.24864,0.000038,24.040579,0.0005,1.521
11574.00,7.527274,25.24898,0.000039,24.039684,0.0005,1.521
11576.00,7.527115,25.24881,0.000038,24.040448,0.0005,1.522
11578.00,7.527524,25.24873,0.000038,24.040488,0.0005,1.522
11580.00,7.528258,25.24915,0.000038,24.040288,0.0005,1.522
11582.00,7.528362,25.24865,0.000038,24.040095,0.0005,1.522
11584.00,7.527806,25.24936,0.000037,24.039974,0.0005,1.522
11586.00,7.528265,25.24900,0.000038,24.041434,0.0005,1.522
11588.00,7.529112,25.24941,0.000038,24.040061,0.0005,1.522
11590.00,7.530288,25.24956,0.000037,24.040917,0.0005,1.521
11592.00,7.530238,25.24993,0.000038,24.040561,0.0005,1.522
11594.00,7.530027,25.24989,0.000038,24.040314,0.0005,1.523
11596.00,7.530233,25.25020,0.000038,24.040681,0.0005,1.522
11598.00,7.530499,25.24956,0.000038,24.039895,0.0005,1.522
11600.00,7.529605,25.24953,0.000038,24.040315,0.0005,1.522
11602.00,7.529351,25.24931,0.000039,24.040657,0.0005,1.522
11604.00,7.530256,25.24981,0.000039,24.040281,0.0005,1.522
11606.00,7.529627,25.24946,0.000039,24.040385,0.0005,1.522
11608.00,7.529145,25.24897,0.000038,24.040174,0.0005,1.522
11610.00,7.529287,25.24959,0.000039,24.040374,0.0005,1.522
11612.00,7.529627,25.24990,0.000039,24.040194,0.0005,1.522
11614.00,7.529049,25.24975,0.000039,24.040119,0.0005,1.522
11616.00,7.529077,25.25009,0.000038,24.040643,0.0005,1.522
11618.00,7.528492,25.24981,0.000037,24.040730,0.0005,1.523
11620.00,7.528788,25.24946,0.000039,24.040315,0.0005,1.521
11622.00,7.528890,25.24967,0.000040,24.039841,0.0005,1.522
11624.00,7.529561,25.24917,0.000038,24.041270,0.0005,1.522
11626.00,7.529532,25.25030,0.000039,24.040566,0.0005,1.522
11628.00,7.529186,25.25070,0.000038,24.039559,0.0005,1.522
11630.00,7.529274,25.24968,0.000038,24.039910,0.0005,1.521
11632.00,7.528454,25.24933,0.000039,24.040766,0.0006,1.522
11634.00,7.528385,25.24987,0.000038,24.040372,0.0006,1.522
11636.00,7.528353,25.24990,0.000038,24.041110,0.0006,1.522
11638.00,7.527821,25.24961,0.000037,24.040166,0.0005,1.522
11640.00,7.528433,25.24928,0.000037,24.039866,0.0005,1.522
11642.00,7.529391,25.25014,0.000037,24.039959,0.0005,1.522
11644.00,7.529540,25.25000,0.000039,24.040125,0.0005,1.522
11646.00,7.529499,25.24858,0.000039,24.040008,0.0005,1.522
11648.00,7.529845,25.24874,0.000038,24.040377,0.0005,1.523
11650.00,7.530321,25.24818,0.000038,24.040530,0.0005,1.523
11652.00,7.529835,25.24840,0.000036,24.040679,0.0005,1.522
11654.00,7.529804,25.24860,0.000038,24.041021,0.0005,1.522
11656.00,7.530931,25.24892,0.000038,24.040901,0.0005,1.522
11658.00,7.530717,25.24861,0.000039,24.040401,0.0005,1.522
11660.00,7.530292,25.24868,0.000039,24.039884,0.0005,1.523
11662.00,7.530318,25.24846,0.000038,24.041066,0.0005,1.523
11664.00,7.530115,25.24836,0.000038,24.041057,0.0005,1.522
11666.00,7.530018,25.24824,0.000039,24.040861,0.0005,1.522
11668.00,7.530037,25.24834,0.000039,24.040148,0.0005,1.522
11670.00,7.530370,25.24780,0.000038,24.039715,0.0005,1.522
11672.00,7.529495,25.24805,0.000038,24.040452,0.0005,1.522
11674.00,7.528861,25.24838,0.000038,24.039797,0.0005,1.522
11676.00,7.528420,25.24868,0.000038,24.040452,0.0006,1.522
11678.00,7.528217,25.24829,0.000037,24.040614,0.0006,1.522
11680.00,7.528987,25.24836,0.000037,24.040888,0.0005,1.523
11682.00,7.528937,25.24885,0.000037,24.040470,0.0005,1.522
11684.00,7.528687,25.24878,0.000038,24.040619,0.0005,1.522
11686.00,7.528490,25.24918,0.000039,24.039999,0.0005,1.522
11688.00,7.529483,25.24863,0.000039,24.040177,0.0005,1.521
11690.00,7.530486,25.24799,0.000038,24.040237,0.0005,1.522
11692.00,7.530184,25.24873,0.000037,24.040219,0.0005,1.522
11694.00,7.529200,25.24908,0.000039,24.040135,0.0005,1.522
11696.00,7.529567,25.24869,0.000039,24.040192,0.0005,1.522
11698.00,7.530299,25.24898,0.000037,24.040521,0.0005,1.522
11700.00,7.529727,25.24861,0.000037,24.040625,0.0005,1.522
11702.00,7.529469,25.24831,0.000037,24.039923,0.0005,1.522
11704.00,7.530158,25.24920,0.000039,24.040510,0.0005,1.522
11706.00,7.530582,25.24925,0.000039,24.040132,0.0005,1.522
11708.00,7.530347,25.24912,0.000038,24.040492,0.0005,1.522
11710.00,7.530026,25.24887,0.000038,24.041052,0.0005,1.522
11712.00,7.529732,25.24880,0.000039,24.040057,0.0005,1.522
11714.00,7.529583,25.24930,0.000039,24.040981,0.0005,1.522
11716.00,7.530121,25.24908,0.000038,24.040414,0.0006,1.522
11718.00,7.529942,25.24799,0.000039,24.040417,0.0005,1.522
11720.00,7.530483,25.24723,0.000038,24.041232,0.0005,1.522
11722.00,7.529775,25.24765,0.000038,24.040755,0.0005,1.522
11724.00,7.529394,25.24874,0.000038,24.039977,0.0005,1.522
11726.00,7.529682,25.24864,0.000039,24.040490,0.0005,1.522
11728.00,7.530084,25.24805,0.000038,24.040475,0.0005,1.523
11730.00,7.530062,25.24802,0.000038,24.040434,0.0005,1.522
11732.00,7.529685,25.24817,0.000038,24.040281,0.0005,1.522
11734.00,7.528968,25.24788,0.000039,24.040659,0.0005,1.522
11736.00,7.528977,25.24779,0.000038,24.040774,0.0005,1.522
11738.00,7.529316,25.24811,0.000037,24.040399,0.0005,1.522
11740.00,7.529667,25.24839,0.000037,24.040515,0.0005,1.522
11742.00,7.529497,25.24853,0.000037,24.040021,0.0005,1.522
11744.00,7.530187,25.24854,0.000037,24.039946,0.0005,1.522
11746.00,7.530722,25.24881,0.000038,24.040314,0.0005,1.522
11748.00,7.530362,25.24940,0.000037,24.039837,0.0005,1.523
11750.00,7.530272,25.24954,0.000038,24.040508,0.0005,1.522
11752.00,7.530264,25.24902,0.000038,24.040157,0.0005,1.522
11754.00,7.530227,25.24927,0.000038,24.040232,0.0005,1.522
11756.00,7.530497,25.24899,0.000038,24.039554,0.0005,1.522
11758.00,7.530900,25.24882,0.000038,24.040105,0.0005,1.522
11760.00,7.530865,25.24880,0.000037,24.040506,0.0005,1.522
11762.00,7.532221,25.24860,0.000038,24.040541,0.0005,1.522
11764.00,7.532353,25.24945,0.000038,24.039943,0.0005,1.522
11766.00,7.532162,25.24961,0.000038,24.040243,0.0006,1.523
11768.00,7.532263,25.25039,0.000037,24.040794,0.0005,1.522
11770.00,7.531698,25.25004,0.000037,24.040748,0.0005,1.522
11772.00,7.531638,25.24954,0.000038,24.040363,0.0005,1.522
11774.00,7.531546,25.24974,0.000040,24.040283,0.0005,1.522
11776.00,7.531137,25.24973,0.000041,24.039932,0.0005,1.522
11778.00,7.530400,25.24891,0.000039,24.040386,0.0005,1.523
11780.00,7.530013,25.24864,0.000038,24.040690,0.0005,1.522
11782.00,7.530792,25.24793,0.000038,24.040554,0.0005,1.522
11784.00,7.531621,25.24789,0.000039,24.041032,0.0005,1.523
11786.00,7.532273,25.24831,0.000038,24.040497,0.0005,1.522
11788.00,7.532053,25.24797,0.000037,24.040061,0.0005,1.522
11790.00,7.531416,25.24824,0.000038,24.040206,0.0005,1.522
11792.00,7.532081,25.24843,0.000038,24.040935,0.0005,1.522
11794.00,7.532901,25.24828,0.000038,24.040648,0.0005,1.522
11796.00,7.532807,25.24794,0.000039,24.039855,0.0005,1.522
11798.00,7.532104,25.24831,0.000038,24.039754,0.0005,1.522
11800.00,7.531927,25.24822,0.000039,24.040686,0.0005,1.522
11802.00,7.532236,25.24723,0.000039,24.040625,0.0005,1.522
11804.00,7.531608,25.24755,0.000037,24.040228,0.0005,1.522
11806.00,7.532145,25.24714,0.000037,24.040346,0.0005,1.522
11808.00,7.533242,25.24740,0.000038,24.040288,0.0005,1.522
11810.00,7.532143,25.24874,0.000036,24.040828,0.0005,1.522
11812.00,7.531240,25.24820,0.000038,24.040259,0.0005,1.522
11814.00,7.531205,25.24849,0.000038,24.040003,0.0005,1.522
11816.00,7.531199,25.24825,0.000038,24.040172,0.0005,1.522
11818.00,7.531267,25.24819,0.000038,24.040385,0.0005,1.523
11820.00,7.531477,25.24840,0.000039,24.039750,0.0005,1.522
11822.00,7.531297,25.24714,0.000038,24.039872,0.0005,1.522
11824.00,7.531106,25.24824,0.000040,24.039923,0.0005,1.522
11826.00,7.530646,25.24828,0.000039,24.040632,0.0005,1.522
11828.00,7.531297,25.24822,0.000038,24.040759,0.0005,1.522
11830.00,7.531666,25.24865,0.000038,24.040388,0.0005,1.522
11832.00,7.531935,25.24900,0.000037,24.040379,0.0005,1.522
11834.00,7.531977,25.24985,0.000039,24.040248,0.0005,1.522
11836.00,7.532096,25.25022,0.000037,24.041015,0.0005,1.522
11838.00,7.532338,25.24943,0.000038,24.040350,0.0005,1.522
11840.00,7.532525,25.24871,0.000038,24.040399,0.0005,1.522
11842.00,7.532517,25.24893,0.000038,24.039932,0.0005,1.522
11844.00,7.533289,25.24832,0.000038,24.040044,0.0005,1.522
11846.00,7.532995,25.24746,0.000037,24.039804,0.0005,1.523
11848.00,7.533297,25.24747,0.000037,24.041216,0.0005,1.523
11850.00,7.532395,25.24737,0.000037,24.040910,0.0005,1.522
11852.00,7.532712,25.24684,0.000039,24.040283,0.0005,1.521
11854.00,7.532513,25.24672,0.000038,24.040652,0.0005,1.522
11856.00,7.532389,25.24757,0.000038,24.040470,0.0005,1.523
11858.00,7.531890,25.24628,0.000036,24.040488,0.0005,1.523
11860.00,7.531765,25.24686,0.000037,24.039917,0.0005,1.522
11862.00,7.532855,25.24751,0.000037,24.040445,0.0006,1.521
11864.00,7.532427,25.24627,0.000038,24.040537,0.0005,1.522
11866.00,7.532270,25.24712,0.000039,24.040917,0.0005,1.522
11868.00,7.532593,25.24745,0.000037,24.040583,0.0005,1.523
11870.00,7.532470,25.24738,0.000037,24.040681,0.0005,1.522
11872.00,7.532341,25.24785,0.000037,24.041212,0.0005,1.522
11874.00,7.532356,25.24743,0.000036,24.039912,0.0006,1.522
11876.00,7.532698,25.24744,0.000037,24.040288,0.0005,1.522
11878.00,7.532667,25.24881,0.000038,24.039759,0.0005,1.522
11880.00,7.532228,25.24912,0.000038,24.040230,0.0005,1.522
11882.00,7.531918,25.24811,0.000037,24.040590,0.0005,1.522
11884.00,7.531870,25.24777,0.000039,24.040019,0.0005,1.522
11886.00,7.532532,25.24847,0.000038,24.040115,0.0005,1.522
11888.00,7.531987,25.24765,0.000038,24.040779,0.0005,1.522
11890.00,7.531400,25.24692,0.000039,24.040626,0.0005,1.522
11892.00,7.531022,25.24749,0.000039,24.039735,0.0005,1.522
11894.00,7.530786,25.24740,0.000038,24.039803,0.0005,1.521
11896.00,7.530937,25.24783,0.000039,24.040375,0.0005,1.522
11898.00,7.531163,25.24869,0.000039,24.040054,0.0005,1.522
11900.00,7.531243,25.24904,0.000038,24.039857,0.0005,1.522
11902.00,7.532297,25.24909,0.000037,24.040357,0.0005,1.522
11904.00,7.532029,25.24903,0.000038,24.040719,0.0005,1.522
11906.00,7.532208,25.24743,0.000039,24.040732,0.0005,1.522
11908.00,7.531921,25.24798,0.000036,24.040588,0.0005,1.522
11910.00,7.531470,25.24960,0.000038,24.040755,0.0005,1.523
11912.00,7.531624,25.24950,0.000038,24.040519,0.0005,1.522
11914.00,7.531763,25.24961,0.000037,24.040735,0.0005,1.522
11916.00,7.531475,25.24922,0.000037,24.040437,0.0005,1.522
11918.00,7.531687,25.24979,0.000038,24.039935,0.0005,1.522
11920.00,7.531893,25.24948,0.000039,24.039995,0.0005,1.522
11922.00,7.533311,25.24967,0.000038,24.039641,0.0005,1.522
11924.00,7.533555,25.24980,0.000037,24.039764,0.0005,1.522
11926.00,7.533004,25.24949,0.000038,24.040134,0.0005,1.522
11928.00,7.532949,25.24894,0.000038,24.040221,0.0005,1.522
11930.00,7.533214,25.24823,0.000037,24.039884,0.0005,1.522
11932.00,7.532866,25.24812,0.000039,24.040754,0.0005,1.523
11934.00,7.532555,25.24804,0.000039,24.040661,0.0005,1.522
11936.00,7.532925,25.24780,0.000038,24.040548,0.0005,1.522
11938.00,7.533885,25.24910,0.000039,24.040066,0.0005,1.522
11940.00,7.532710,25.24859,0.000038,24.040332,0.0005,1.522
11942.00,7.531336,25.24823,0.000038,24.039824,0.0005,1.522
11944.00,7.530638,25.24696,0.000038,24.039944,0.0005,1.522
11946.00,7.530655,25.24744,0.000039,24.041337,0.0005,1.522
11948.00,7.530850,25.24825,0.000038,24.040981,0.0005,1.522
11950.00,7.530974,25.24801,0.000038,24.039861,0.0005,1.522
11952.00,7.531726,25.24848,0.000037,24.040252,0.0005,1.522
11954.00,7.532693,25.24947,0.000038,24.040366,0.0005,1.522
11956.00,7.533403,25.24797,0.000038,24.040470,0.0005,1.522
11958.00,7.533622,25.24816,0.000038,24.039883,0.0005,1.522
11960.00,7.532992,25.24881,0.000039,24.040159,0.0005,1.522
11962.00,7.533332,25.24960,0.000038,24.040330,0.0005,1.523
11964.00,7.534255,25.24871,0.000038,24.040630,0.0005,1.522
11966.00,7.533611,25.24843,0.000040,24.040119,0.0004,1.522
11968.00,7.533840,25.24849,0.000038,24.040230,0.0004,1.522
11970.00,7.534135,25.24932,0.000038,24.040145,0.0005,1.522
11972.00,7.533810,25.24828,0.000038,24.039732,0.0005,1.522
11974.00,7.533677,25.24760,0.000038,24.039930,0.0005,1.522
11976.00,7.533381,25.24861,0.000038,24.040326,0.0005,1.522
11978.00,7.532899,25.24910,0.000038,24.040639,0.0005,1.522
11980.00,7.532384,25.24868,0.000038,24.040455,0.0005,1.522
11982.00,7.532109,25.24859,0.000039,24.040381,0.0005,1.522
11984.00,7.533251,25.24852,0.000038,24.040872,0.0005,1.523
11986.00,7.533391,25.24793,0.000038,24.039524,0.0005,1.522
11988.00,7.533750,25.24857,0.000038,24.040599,0.0005,1.522
11990.00,7.534439,25.24924,0.000038,24.040281,0.0005,1.522
11992.00,7.534200,25.24900,0.000038,24.040386,0.0005,1.523
11994.00,7.534513,25.24918,0.000038,24.040868,0.0005,1.522
11996.00,7.534884,25.24925,0.000038,24.040579,0.0005,1.522
11998.00,7.534463,25.24941,0.000038,24.040714,0.0005,1.523
12000.00,7.533673,25.25027,0.000038,24.039579,0.0005,1.523
12002.00,7.533776,25.24861,0.000038,24.040646,0.0005,1.522
12004.00,7.533103,25.24900,0.000038,24.040608,0.0005,1.523
@20,12.0000,24.0
12006.00,7.532417,25.25016,0.000039,24.040810,0.0005,1.522
12008.00,7.530482,25.24975,0.000037,24.040859,0.0005,1.522
12010.00,7.523071,25.24898,0.000039,24.040510,0.0005,1.522
12012.00,7.513417,25.24922,0.000040,24.040565,0.0005,1.521
12014.00,7.502533,25.24961,0.000039,24.040386,0.0005,1.521
12016.00,7.493965,25.24839,0.000037,24.039810,0.0005,1.522
12018.00,7.487755,25.24838,0.000038,24.039612,0.0005,1.523
12020.00,7.482887,25.24823,0.000037,24.040686,0.0006,1.523
12022.00,7.477714,25.24817,0.000037,24.041132,0.0005,1.523
12024.00,7.473713,25.24832,0.000037,24.040495,0.0005,1.523
12026.00,7.471764,25.24833,0.000037,24.040055,0.0005,1.524
12028.00,7.470064,25.24873,0.000037,24.040172,0.0005,1.523
12030.00,7.468480,25.24864,0.000037,24.040592,0.0005,1.524
12032.00,7.469794,25.24950,0.000036,24.040272,0.0005,1.524
12034.00,7.476989,25.24957,0.000036,24.039586,0.0005,1.524
12036.00,7.485847,25.24997,0.000035,24.040228,0.0005,1.525
12038.00,7.492494,25.24999,0.000036,24.040023,0.0005,1.524
12040.00,7.497501,25.25018,0.000037,24.039266,0.0005,1.524
12042.00,7.501526,25.25020,0.000037,24.040403,0.0005,1.523
12044.00,7.504878,25.24942,0.000039,24.039735,0.0005,1.523
12046.00,7.507725,25.24864,0.000038,24.040177,0.0005,1.523
12048.00,7.510342,25.24857,0.000039,24.039494,0.0005,1.523
12050.00,7.513483,25.24894,0.000039,24.039795,0.0005,1.522
12052.00,7.515241,25.24991,0.000040,24.040210,0.0005,1.522
12054.00,7.517179,25.24964,0.000038,24.039857,0.0005,1.522
12056.00,7.519744,25.24872,0.000038,24.040039,0.0005,1.522
12058.00,7.522141,25.24859,0.000038,24.040315,0.0005,1.522
12060.00,7.523597,25.24846,0.000038,24.040039,0.0005,1.522
12062.00,7.524290,25.24912,0.000040,24.039690,0.0005,1.522
12064.00,7.526060,25.24921,0.000039,24.040694,0.0005,1.522
12066.00,7.527915,25.25008,0.000039,24.041188,0.0005,1.523
12068.00,7.528385,25.24904,0.000039,24.040921,0.0005,1.522
12070.00,7.529174,25.24971,0.000038,24.040123,0.0005,1.522
12072.00,7.529866,25.25091,0.000039,24.040234,0.0005,1.523
12074.00,7.530811,25.25117,0.000038,24.040179,0.0005,1.522
12076.00,7.530785,25.25097,0.000038,24.040910,0.0005,1.522
12078.00,7.531117,25.24995,0.000038,24.040279,0.0005,1.523
12080.00,7.530686,25.25026,0.000038,24.040621,0.0005,1.522
12082.00,7.530836,25.25017,0.000039,24.039824,0.0005,1.523
12084.00,7.529993,25.24908,0.000039,24.040677,0.0005,1.522
12086.00,7.529506,25.24924,0.000038,24.040617,0.0005,1.522
12088.00,7.529613,25.24880,0.000038,24.040317,0.0005,1.523
12090.00,7.529388,25.24947,0.000037,24.039957,0.0005,1.523
12092.00,7.528928,25.24951,0.000038,24.040728,0.0005,1.521
12094.00,7.529391,25.25014,0.000039,24.040305,0.0005,1.522
12096.00,7.529713,25.24941,0.000039,24.040285,0.0005,1.522
12098.00,7.528847,25.24930,0.000038,24.040905,0.0005,1.523
12100.00,7.529367,25.25006,0.000039,24.039783,0.0005,1.522
12102.00,7.529451,25.25011,0.000039,24.039463,0.0005,1.522
12104.00,7.529526,25.24986,0.000039,24.040006,0.0006,1.522
12106.00,7.529816,25.24978,0.000038,24.040406,0.0005,1.522
12108.00,7.529506,25.24923,0.000039,24.039868,0.0005,1.522
12110.00,7.530022,25.24869,0.000038,24.040705,0.0005,1.523
12112.00,7.530722,25.24787,0.000037,24.040823,0.0005,1.522
12114.00,7.530815,25.24788,0.000039,24.040388,0.0005,1.522
12116.00,7.531154,25.24892,0.000039,24.040243,0.0006,1.521
12118.00,7.531551,25.24870,0.000038,24.040781,0.0005,1.522
12120.00,7.531581,25.24886,0.000038,24.040632,0.0005,1.522
12122.00,7.531276,25.24887,0.000038,24.040399,0.0005,1.522
12124.00,7.530433,25.24942,0.000039,24.040543,0.0005,1.522
12126.00,7.529744,25.24963,0.000038,24.039794,0.0005,1.522
12128.00,7.530095,25.24928,0.000038,24.040030,0.0005,1.522
12130.00,7.530122,25.24905,0.000039,24.041037,0.0005,1.522
12132.00,7.530327,25.24922,0.000039,24.040059,0.0005,1.522
12134.00,7.529880,25.24937,0.000038,24.040459,0.0005,1.522
12136.00,7.529576,25.24922,0.000039,24.040499,0.0006,1.522
12138.00,7.528475,25.24830,0.000039,24.041114,0.0005,1.521
12140.00,7.527954,25.24795,0.000039,24.040535,0.0005,1.522
12142.00,7.529124,25.24871,0.000039,24.040746,0.0005,1.523
12144.00,7.530220,25.24780,0.000038,24.040385,0.0006,1.522
12146.00,7.530191,25.24911,0.000039,24.041170,0.0006,1.522
12148.00,7.529389,25.24881,0.000038,24.040630,0.0006,1.522
12150.00,7.529516,25.24828,0.000039,24.040530,0.0006,1.522
12152.00,7.530620,25.24798,0.000038,24.040854,0.0005,1.522
12154.00,7.530861,25.24738,0.000037,24.041150,0.0005,1.522
12156.00,7.531435,25.24970,0.000038,24.040466,0.0005,1.522
12158.00,7.531734,25.24936,0.000038,24.039770,0.0006,1.522
12160.00,7.532131,25.24886,0.000037,24.040732,0.0006,1.523
12162.00,7.532342,25.24855,0.000038,24.040532,0.0005,1.522
12164.00,7.531798,25.24805,0.000039,24.040106,0.0005,1.522
12166.00,7.532073,25.24744,0.000039,24.039815,0.0005,1.523
12168.00,7.533210,25.24813,0.000039,24.040545,0.0005,1.522
12170.00,7.532686,25.24768,0.000039,24.040465,0.0006,1.522
12172.00,7.532435,25.24726,0.000039,24.039939,0.0005,1.522
12174.00,7.532470,25.24709,0.000039,24.040419,0.0006,1.523
12176.00,7.533242,25.24741,0.000038,24.040279,0.0006,1.523
12178.00,7.533569,25.24814,0.000039,24.040770,0.0005,1.522
12180.00,7.532692,25.24744,0.000038,24.040997,0.0005,1.522
12182.00,7.531232,25.24788,0.000038,24.040406,0.0005,1.522
12184.00,7.530615,25.24898,0.000038,24.039995,0.0005,1.522
12186.00,7.530727,25.24773,0.000038,24.040450,0.0005,1.523
12188.00,7.530575,25.24802,0.000038,24.040114,0.0005,1.522
12190.00,7.531240,25.24904,0.000039,24.040206,0.0005,1.523
12192.00,7.531923,25.24842,0.000038,24.040585,0.0005,1.523
12194.00,7.531214,25.24836,0.000039,24.040828,0.0005,1.522
12196.00,7.530186,25.24888,0.000040,24.040337,0.0005,1.522
12198.00,7.530574,25.24887,0.000039,24.040886,0.0005,1.523
12200.00,7.531773,25.24976,0.000038,24.040015,0.0005,1.522
12202.00,7.531771,25.24945,0.000038,24.040748,0.0005,1.522
12204.00,7.531797,25.25008,0.000038,24.040603,0.0005,1.522
12206.00,7.531064,25.24940,0.000038,24.041139,0.0005,1.522
12208.00,7.531891,25.24929,0.000037,24.040759,0.0005,1.522
12210.00,7.530928,25.24979,0.000038,24.040077,0.0005,1.523
12212.00,7.531501,25.24983,0.000038,24.040432,0.0005,1.522
12214.00,7.532498,25.24933,0.000037,24.040735,0.0005,1.523
12216.00,7.532552,25.24918,0.000039,24.041785,0.0005,1.522
12218.00,7.531617,25.24935,0.000038,24.040321,0.0005,1.522
12220.00,7.532511,25.24976,0.000038,24.040697,0.0005,1.522
12222.00,7.533287,25.25047,0.000038,24.040146,0.0005,1.522
12224.00,7.532926,25.25018,0.000037,24.041074,0.0005,1.523
12226.00,7.533119,25.24997,0.000038,24.040745,0.0005,1.523
12228.00,7.533231,25.24996,0.000038,24.041143,0.0005,1.522
12230.00,7.532430,25.24909,0.000039,24.040412,0.0005,1.522
12232.00,7.532552,25.24893,0.000039,24.040461,0.0005,1.522
12234.00,7.532284,25.24948,0.000039,24.040057,0.0005,1.522
12236.00,7.531997,25.24993,0.000039,24.040859,0.0005,1.522
12238.00,7.532471,25.25025,0.000038,24.040128,0.0005,1.523
12240.00,7.533008,25.25007,0.000038,24.039817,0.0005,1.523
12242.00,7.533412,25.24944,0.000039,24.040810,0.0006,1.522
12244.00,7.533509,25.25008,0.000039,24.040590,0.0005,1.522
12246.00,7.532832,25.24935,0.000038,24.040017,0.0006,1.523
12248.00,7.533686,25.24949,0.000037,24.040023,0.0005,1.523
12250.00,7.534421,25.24933,0.000038,24.040026,0.0005,1.522
12252.00,7.533745,25.24908,0.000039,24.040361,0.0005,1.522
12254.00,7.533939,25.25004,0.000039,24.040926,0.0005,1.522
12256.00,7.534434,25.25019,0.000036,24.040077,0.0005,1.523
12258.00,7.534682,25.24964,0.000038,24.040723,0.0006,1.523
12260.00,7.535226,25.24920,0.000038,24.040272,0.0005,1.522
12262.00,7.534930,25.24969,0.000038,24.040577,0.0005,1.522
12264.00,7.534476,25.25015,0.000038,24.040586,0.0005,1.523
12266.00,7.534340,25.25071,0.000038,24.039815,0.0005,1.523
12268.00,7.534619,25.25008,0.000038,24.040265,0.0005,1.523
12270.00,7.535062,25.24986,0.000038,24.040605,0.0005,1.522
12272.00,7.535117,25.24956,0.000038,24.040737,0.0005,1.522
12274.00,7.534491,25.25028,0.000039,24.040388,0.0005,1.523
12276.00,7.533690,25.24969,0.000038,24.039943,0.0005,1.522
12278.00,7.534210,25.24985,0.000038,24.040915,0.0005,1.523
12280.00,7.535465,25.24952,0.000038,24.040790,0.0005,1.522
12282.00,7.534957,25.24933,0.000038,24.040925,0.0005,1.523
12284.00,7.534725,25.24926,0.000039,24.041303,0.0005,1.523
12286.00,7.535127,25.24999,0.000037,24.040028,0.0005,1.523
12288.00,7.535186,25.25021,0.000038,24.040625,0.0005,1.523
12290.00,7.534882,25.25004,0.000038,24.040703,0.0005,1.523
12292.00,7.533875,25.24972,0.000038,24.040830,0.0005,1.523
12294.00,7.534097,25.25014,0.000038,24.040128,0.0005,1.523
12296.00,7.535270,25.24944,0.000039,24.040543,0.0005,1.523
12298.00,7.534745,25.24928,0.000038,24.040599,0.0006,1.523
12300.00,7.533610,25.24951,0.000039,24.040765,0.0005,1.522
12302.00,7.534286,25.24972,0.000039,24.040861,0.0006,1.523
12304.00,7.534180,25.24931,0.000038,24.040606,0.0005,1.523
12306.00,7.533567,25.24996,0.000038,24.040395,0.0005,1.523
12308.00,7.533612,25.24961,0.000039,24.040699,0.0005,1.523
12310.00,7.534071,25.25010,0.000038,24.040068,0.0005,1.523
12312.00,7.534005,25.24941,0.000038,24.040299,0.0005,1.523
12314.00,7.534190,25.24942,0.000038,24.040248,0.0005,1.522
12316.00,7.534865,25.24826,0.000038,24.040461,0.0005,1.523
12318.00,7.533731,25.24835,0.000037,24.040219,0.0005,1.523
12320.00,7.533615,25.24898,0.000038,24.040475,0.0005,1.523
12322.00,7.533895,25.24874,0.000038,24.040955,0.0005,1.523
12324.00,7.533982,25.24864,0.000038,24.040228,0.0005,1.523
12326.00,7.533466,25.24850,0.000039,24.040114,0.0005,1.523
12328.00,7.533371,25.24765,0.000038,24.040428,0.0006,1.522
12330.00,7.533680,25.24774,0.000039,24.040819,0.0005,1.523
12332.00,7.533898,25.24836,0.000038,24.040188,0.0005,1.523
12334.00,7.534323,25.24780,0.000038,24.041023,0.0005,1.522
12336.00,7.535041,25.24812,0.000040,24.040850,0.0005,1.522
12338.00,7.535442,25.24764,0.000039,24.040499,0.0005,1.522
12340.00,7.535738,25.24836,0.000040,24.040054,0.0005,1.523
12342.00,7.535709,25.24849,0.000039,24.040039,0.0005,1.523
12344.00,7.534287,25.24910,0.000038,24.041085,0.0005,1.522
12346.00,7.533647,25.24888,0.000039,24.040186,0.0005,1.522
12348.00,7.533450,25.24879,0.000038,24.040495,0.0006,1.523
12350.00,7.533191,25.24839,0.000038,24.039892,0.0005,1.524
12352.00,7.533156,25.24898,0.000039,24.040410,0.0006,1.523
12354.00,7.534176,25.24900,0.000038,24.040754,0.0006,1.523
12356.00,7.534881,25.24957,0.000038,24.040786,0.0005,1.523
12358.00,7.534226,25.24997,0.000038,24.040474,0.0005,1.523
12360.00,7.534503,25.24963,0.000039,24.040254,0.0005,1.522
12362.00,7.535123,25.24975,0.000039,24.040443,0.0005,1.522
12364.00,7.535320,25.24961,0.000038,24.040535,0.0005,1.522
12366.00,7.534599,25.24972,0.000038,24.039677,0.0005,1.523
12368.00,7.534438,25.25072,0.000038,24.039937,0.0005,1.523
12370.00,7.534341,25.25047,0.000038,24.040785,0.0005,1.522
12372.00,7.534435,25.25050,0.000038,24.040168,0.0005,1.523
12374.00,7.535243,25.25161,0.000038,24.039846,0.0005,1.522
12376.00,7.535596,25.25130,0.000039,24.040434,0.0005,1.523
12378.00,7.535524,25.25120,0.000038,24.040734,0.0006,1.523
12380.00,7.534779,25.25111,0.000037,24.040450,0.0005,1.523
12382.00,7.534626,25.25078,0.000040,24.040574,0.0005,1.522
12384.00,7.534058,25.24997,0.000040,24.040375,0.0005,1.523
12386.00,7.534512,25.25065,0.000039,24.040695,0.0006,1.522
12388.00,7.534945,25.25032,0.000039,24.040915,0.0005,1.523
12390.00,7.533996,25.24976,0.000039,24.040681,0.0005,1.523
12392.00,7.533392,25.24946,0.000038,24.039974,0.0005,1.523
12394.00,7.533060,25.24903,0.000037,24.040074,0.0005,1.523
12396.00,7.533645,25.24867,0.000038,24.039888,0.0005,1.523
12398.00,7.534733,25.24935,0.000038,24.039515,0.0005,1.523
12400.00,7.535168,25.24944,0.000038,24.039797,0.0005,1.523
12402.00,7.534899,25.24977,0.000038,24.040232,0.0005,1.523
12404.00,7.535379,25.24992,0.000039,24.039861,0.0005,1.523
12406.00,7.536794,25.25055,0.000039,24.040439,0.0005,1.523
12408.00,7.537086,25.25208,0.000038,24.040101,0.0005,1.524
12410.00,7.536489,25.25233,0.000039,24.039935,0.0005,1.523
12412.00,7.536264,25.25115,0.000038,24.039946,0.0005,1.522
12414.00,7.535938,25.25098,0.000038,24.040759,0.0005,1.523
12416.00,7.536081,25.25123,0.000038,24.040101,0.0005,1.523
12418.00,7.536492,25.25117,0.000038,24.040145,0.0005,1.523
12420.00,7.536130,25.25110,0.000037,24.040786,0.0005,1.523
12422.00,7.536069,25.24983,0.000038,24.040375,0.0005,1.523
12424.00,7.535847,25.25099,0.000037,24.040072,0.0005,1.523
12426.00,7.535096,25.25079,0.000038,24.040112,0.0005,1.522
12428.00,7.534600,25.25127,0.000038,24.039939,0.0005,1.523
12430.00,7.533903,25.25091,0.000038,24.040543,0.0005,1.523
12432.00,7.533641,25.25180,0.000038,24.039728,0.0005,1.523
12434.00,7.534309,25.25215,0.000038,24.040046,0.0005,1.523
12436.00,7.534358,25.25169,0.000038,24.040428,0.0005,1.523
12438.00,7.534408,25.25180,0.000037,24.040512,0.0005,1.523
12440.00,7.535466,25.25193,0.000038,24.040355,0.0005,1.523
12442.00,7.535969,25.25106,0.000039,24.040552,0.0005,1.522
12444.00,7.535722,25.25016,0.000039,24.039924,0.0005,1.523
12446.00,7.536327,25.25034,0.000038,24.040359,0.0005,1.523
12448.00,7.537380,25.24968,0.000038,24.040545,0.0005,1.523
12450.00,7.537948,25.25013,0.000038,24.040583,0.0005,1.523
12452.00,7.537136,25.24961,0.000039,24.040826,0.0005,1.523
12454.00,7.535871,25.25091,0.000039,24.040457,0.0005,1.523
12456.00,7.535816,25.24977,0.000038,24.039875,0.0005,1.524
12458.00,7.535476,25.24964,0.000038,24.040172,0.0005,1.523
12460.00,7.534920,25.25042,0.000038,24.039977,0.0005,1.523
12462.00,7.534728,25.24985,0.000039,24.040386,0.0005,1.522
12464.00,7.535119,25.24976,0.000039,24.040439,0.0005,1.523
12466.00,7.534733,25.25004,0.000039,24.040952,0.0005,1.524
12468.00,7.534990,25.25131,0.000038,24.040588,0.0006,1.523
12470.00,7.535334,25.25165,0.000038,24.040070,0.0005,1.523
12472.00,7.535150,25.25052,0.000039,24.040134,0.0005,1.523
12474.00,7.535139,25.25083,0.000039,24.040052,0.0005,1.523
12476.00,7.534501,25.25060,0.000038,24.040348,0.0005,1.523
12478.00,7.535804,25.25120,0.000039,24.040899,0.0005,1.523
12480.00,7.535602,25.25200,0.000038,24.039930,0.0005,1.523
12482.00,7.535644,25.25171,0.000038,24.040312,0.0005,1.523
12484.00,7.536164,25.25201,0.000038,24.040337,0.0006,1.523
12486.00,7.537031,25.25194,0.000039,24.040068,0.0005,1.523
12488.00,7.537582,25.25201,0.000040,24.039821,0.0005,1.523
12490.00,7.536633,25.25174,0.000038,24.040565,0.0005,1.524
12492.00,7.535853,25.25203,0.000038,24.040850,0.0005,1.523
12494.00,7.536507,25.25210,0.000039,24.040906,0.0005,1.523
12496.00,7.536397,25.25163,0.000038,24.040601,0.0005,1.523
12498.00,7.536015,25.25138,0.000038,24.040705,0.0005,1.523
12500.00,7.534953,25.25153,0.000038,24.040112,0.0005,1.523
12502.00,7.535868,25.25132,0.000039,24.040337,0.0005,1.523
12504.00,7.536515,25.25059,0.000039,24.040374,0.0005,1.523
12506.00,7.537095,25.25074,0.000041,24.039850,0.0005,1.523
12508.00,7.537509,25.25136,0.000040,24.040088,0.0005,1.523
12510.00,7.536436,25.25113,0.000038,24.039439,0.0005,1.523
12512.00,7.535858,25.25127,0.000038,24.040039,0.0005,1.523
12514.00,7.536204,25.25176,0.000038,24.040199,0.0005,1.523
12516.00,7.536410,25.25200,0.000038,24.040395,0.0005,1.523
12518.00,7.535714,25.25093,0.000038,24.040694,0.0005,1.524
12520.00,7.535467,25.25064,0.000038,24.039975,0.0005,1.523
12522.00,7.535816,25.25115,0.000038,24.040143,0.0005,1.523
12524.00,7.536653,25.25064,0.000039,24.040685,0.0005,1.523
12526.00,7.537164,25.25005,0.000038,24.040412,0.0005,1.523
12528.00,7.536518,25.25081,0.000038,24.040023,0.0005,1.523
12530.00,7.536282,25.25000,0.000039,24.040514,0.0005,1.522
12532.00,7.535990,25.24956,0.000037,24.040710,0.0005,1.523
12534.00,7.537024,25.25000,0.000039,24.040255,0.0006,1.524
12536.00,7.536934,25.25000,0.000038,24.040603,0.0006,1.523
12538.00,7.537752,25.24940,0.000038,24.040757,0.0005,1.523
12540.00,7.537608,25.25009,0.000038,24.040379,0.0006,1.523
12542.00,7.537732,25.24916,0.000040,24.040179,0.0005,1.523
12544.00,7.537961,25.24885,0.000039,24.039910,0.0005,1.523
12546.00,7.537972,25.24927,0.000040,24.040152,0.0005,1.524
12548.00,7.538099,25.25034,0.000038,24.040172,0.0005,1.524
12550.00,7.537506,25.25014,0.000037,24.040195,0.0005,1.523
12552.00,7.537600,25.24961,0.000039,24.039932,0.0005,1.523
12554.00,7.537353,25.24981,0.000039,24.040001,0.0006,1.523
12556.00,7.537847,25.25010,0.000039,24.040239,0.0005,1.523
12558.00,7.537168,25.24896,0.000037,24.039674,0.0005,1.523
12560.00,7.537385,25.24924,0.000038,24.039501,0.0005,1.524
12562.00,7.537400,25.25009,0.000039,24.041190,0.0005,1.524
12564.00,7.537723,25.24920,0.000039,24.040208,0.0005,1.523
12566.00,7.537629,25.24978,0.000039,24.039870,0.0005,1.524
12568.00,7.536951,25.24998,0.000038,24.040826,0.0005,1.523
12570.00,7.536621,25.24999,0.000038,24.040225,0.0005,1.523
12572.00,7.536241,25.25052,0.000038,24.040181,0.0005,1.523
12574.00,7.537281,25.25186,0.000038,24.040612,0.0005,1.523
12576.00,7.537326,25.25174,0.000038,24.040115,0.0006,1.523
12578.00,7.536480,25.25177,0.000038,24.039961,0.0005,1.523
12580.00,7.536922,25.25172,0.000039,24.040952,0.0005,1.523
12582.00,7.536694,25.25142,0.000039,24.040879,0.0005,1.523
12584.00,7.536073,25.25041,0.000039,24.039901,0.0005,1.524
12586.00,7.535434,25.25095,0.000038,24.040439,0.0006,1.524
12588.00,7.536318,25.25115,0.000038,24.041003,0.0006,1.523
12590.00,7.537062,25.25085,0.000039,24.040283,0.0006,1.523
12592.00,7.536664,25.25157,0.000039,24.040050,0.0005,1.523
12594.00,7.536742,25.25093,0.000039,24.040885,0.0005,1.523
12596.00,7.537640,25.25030,0.000038,24.040285,0.0005,1.524
12598.00,7.538537,25.24959,0.000038,24.041028,0.0005,1.523
12600.00,7.537922,25.24979,0.000038,24.041306,0.0005,1.524
12602.00,7.537526,25.24992,0.000038,24.040443,0.0005,1.523
12604.00,7.537944,25.24983,0.000039,24.040572,0.0005,1.523
@21,12.0000,24.0
12606.00,7.537861,25.24996,0.000040,24.040470,0.0005,1.523
12608.00,7.535335,25.24871,0.000038,24.040965,0.0005,1.524
12610.00,7.527128,25.24918,0.000038,24.040914,0.0005,1.523
12612.00,7.516665,25.24910,0.000039,24.040232,0.0005,1.522
12614.00,7.507422,25.24933,0.000039,24.040546,0.0005,1.523
12616.00,7.501022,25.25005,0.000040,24.039959,0.0005,1.523
12618.00,7.495488,25.24989,0.000039,24.039830,0.0005,1.523
12620.00,7.490212,25.25023,0.000038,24.040286,0.0005,1.524
12622.00,7.485122,25.25005,0.000038,24.040845,0.0005,1.524
12624.00,7.480285,25.25025,0.000038,24.040541,0.0005,1.525
12626.00,7.477383,25.24979,0.000037,24.040034,0.0005,1.525
12628.00,7.476279,25.25025,0.000038,24.040683,0.0005,1.525
12630.00,7.475372,25.25011,0.000037,24.039684,0.0006,1.525
12632.00,7.476170,25.24992,0.000034,24.040381,0.0005,1.530
12634.00,7.482713,25.24944,0.000035,24.040319,0.0005,1.524
12636.00,7.490334,25.24873,0.000037,24.039706,0.0006,1.524
12638.00,7.497471,25.24884,0.000039,24.041416,0.0006,1.524
12640.00,7.502893,25.24951,0.000041,24.040459,0.0005,1.524
12642.00,7.506733,25.24944,0.000040,24.040059,0.0005,1.524
12644.00,7.509800,25.24949,0.000040,24.040770,0.0005,1.524
12646.00,7.512551,25.24871,0.000039,24.040581,0.0006,1.524
12648.00,7.515423,25.24917,0.000038,24.039877,0.0005,1.523
12650.00,7.516776,25.25021,0.000040,24.040263,0.0005,1.524
12652.00,7.519654,25.25088,0.000040,24.041188,0.0005,1.524
12654.00,7.522587,25.25064,0.000040,24.040979,0.0005,1.523
12656.00,7.525272,25.25042,0.000040,24.040334,0.0005,1.523
12658.00,7.527121,25.25046,0.000039,24.040326,0.0005,1.523
12660.00,7.527956,25.25079,0.000041,24.039777,0.0005,1.523
12662.00,7.529276,25.25045,0.000040,24.040341,0.0005,1.524
12664.00,7.530449,25.25065,0.000039,24.040734,0.0005,1.524
12666.00,7.530724,25.25050,0.000040,24.041137,0.0005,1.524
12668.00,7.531502,25.25089,0.000039,24.040552,0.0006,1.523
12670.00,7.533058,25.25100,0.000040,24.041263,0.0005,1.523
12672.00,7.532779,25.25024,0.000039,24.040461,0.0005,1.523
12674.00,7.532567,25.25032,0.000039,24.040997,0.0005,1.523
12676.00,7.532994,25.24928,0.000037,24.040044,0.0006,1.524
12678.00,7.534228,25.24939,0.000037,24.039797,0.0006,1.523
12680.00,7.534561,25.24951,0.000039,24.040195,0.0005,1.523
12682.00,7.533722,25.24906,0.000039,24.040390,0.0005,1.523
12684.00,7.533710,25.25006,0.000039,24.040066,0.0006,1.523
12686.00,7.533385,25.24941,0.000039,24.040886,0.0005,1.524
12688.00,7.532824,25.24910,0.000039,24.040325,0.0005,1.524
12690.00,7.533060,25.24888,0.000038,24.041132,0.0005,1.524
12692.00,7.534362,25.24924,0.000038,24.040506,0.0005,1.524
12694.00,7.533899,25.24991,0.000039,24.040621,0.0005,1.524
12696.00,7.534445,25.24957,0.000040,24.040330,0.0006,1.523
12698.00,7.533587,25.24925,0.000040,24.040565,0.0005,1.523
12700.00,7.533071,25.24928,0.000039,24.040568,0.0005,1.524
12702.00,7.534143,25.24893,0.000039,24.040370,0.0005,1.523
12704.00,7.535117,25.24905,0.000037,24.040108,0.0005,1.524
12706.00,7.534943,25.24835,0.000038,24.040152,0.0005,1.523
12708.00,7.535046,25.24767,0.000038,24.040981,0.0005,1.524
12710.00,7.535027,25.24663,0.000038,24.040230,0.0005,1.524
12712.00,7.535369,25.24829,0.000038,24.040008,0.0005,1.523
12714.00,7.534232,25.24772,0.000037,24.040163,0.0005,1.524
12716.00,7.533718,25.24743,0.000038,24.040543,0.0006,1.524
12718.00,7.534543,25.24952,0.000038,24.040581,0.0005,1.523
12720.00,7.534444,25.24934,0.000039,24.040661,0.0005,1.523
12722.00,7.533269,25.24902,0.000038,24.040670,0.0006,1.523
12724.00,7.533521,25.24915,0.000039,24.040612,0.0005,1.524
12726.00,7.534706,25.24863,0.000038,24.041377,0.0005,1.524
12728.00,7.534667,25.24889,0.000038,24.040794,0.0006,1.523
12730.00,7.533496,25.25033,0.000039,24.040797,0.0005,1.523
12732.00,7.534099,25.25054,0.000038,24.040288,0.0005,1.523
12734.00,7.534479,25.25096,0.000039,24.041130,0.0005,1.523
12736.00,7.534593,25.25080,0.000039,24.041463,0.0005,1.523
12738.00,7.534760,25.25066,0.000039,24.040728,0.0005,1.523
12740.00,7.535261,25.24982,0.000039,24.040459,0.0005,1.524
12742.00,7.534791,25.25060,0.000037,24.040092,0.0005,1.523
12744.00,7.534052,25.25061,0.000038,24.040672,0.0006,1.524
12746.00,7.533977,25.24943,0.000038,24.041088,0.0006,1.524
12748.00,7.535291,25.24978,0.000039,24.040094,0.0005,1.523
12750.00,7.535432,25.24960,0.000039,24.040915,0.0005,1.524
12752.00,7.534430,25.25023,0.000039,24.040655,0.0006,1.523
12754.00,7.534784,25.25000,0.000040,24.040183,0.0006,1.523
12756.00,7.535289,25.25057,0.000039,24.040381,0.0005,1.524
12758.00,7.535800,25.24970,0.000037,24.040445,0.0005,1.524
12760.00,7.536099,25.24990,0.000038,24.040639,0.0005,1.523
12762.00,7.535953,25.24889,0.000037,24.040721,0.0005,1.523
12764.00,7.535675,25.24869,0.000039,24.040050,0.0005,1.523
12766.00,7.535747,25.25049,0.000039,24.040990,0.0005,1.523
12768.00,7.536005,25.25069,0.000039,24.040577,0.0005,1.523
12770.00,7.535926,25.25060,0.000039,24.040946,0.0005,1.524
12772.00,7.536222,25.25091,0.000038,24.040334,0.0005,1.524
12774.00,7.535874,25.24929,0.000038,24.041410,0.0006,1.523
12776.00,7.535217,25.24982,0.000039,24.041554,0.0006,1.523
12778.00,7.535548,25.24885,0.000039,24.040812,0.0006,1.523
12780.00,7.535753,25.24909,0.000040,24.040206,0.0006,1.524
12782.00,7.535779,25.24983,0.000040,24.040423,0.0006,1.524
12784.00,7.536748,25.25011,0.000039,24.040983,0.0005,1.524
12786.00,7.536910,25.25017,0.000039,24.041092,0.0005,1.524
12788.00,7.536795,25.25097,0.000039,24.040057,0.0006,1.523
12790.00,7.536270,25.25167,0.000039,24.039841,0.0006,1.524
12792.00,7.535903,25.25121,0.000039,24.040612,0.0006,1.524
12794.00,7.535386,25.25115,0.000038,24.040575,0.0006,1.524
12796.00,7.536580,25.25115,0.000038,24.040348,0.0006,1.524
12798.00,7.536477,25.25167,0.000039,24.040721,0.0005,1.523
12800.00,7.536137,25.25141,0.000040,24.040477,0.0005,1.523
12802.00,7.536068,25.25182,0.000040,24.040685,0.0005,1.523
12804.00,7.536062,25.25093,0.000039,24.040948,0.0005,1.524
12806.00,7.535621,25.25085,0.000038,24.040034,0.0005,1.524
12808.00,7.535489,25.25114,0.000039,24.040232,0.0005,1.523
12810.00,7.534773,25.24997,0.000039,24.040434,0.0005,1.523
12812.00,7.535019,25.24988,0.000039,24.040712,0.0005,1.523
12814.00,7.536114,25.24994,0.000040,24.041132,0.0005,1.524
12816.00,7.535815,25.24989,0.000040,24.041072,0.0005,1.524
12818.00,7.535582,25.25079,0.000038,24.040495,0.0005,1.524
12820.00,7.536095,25.25112,0.000038,24.039999,0.0006,1.524
12822.00,7.536669,25.25162,0.000039,24.040303,0.0006,1.523
12824.00,7.537286,25.25015,0.000039,24.040255,0.0006,1.524
12826.00,7.536894,25.25055,0.000039,24.040685,0.0005,1.524
12828.00,7.537205,25.25012,0.000039,24.040454,0.0005,1.524
12830.00,7.538411,25.24956,0.000040,24.040445,0.0005,1.523
12832.00,7.537780,25.24913,0.000039,24.040361,0.0005,1.523
12834.00,7.536632,25.24978,0.000039,24.039981,0.0005,1.523
12836.00,7.536973,25.25000,0.000040,24.040821,0.0005,1.523
12838.00,7.536773,25.24950,0.000040,24.040565,0.0005,1.524
12840.00,7.536871,25.24922,0.000039,24.040301,0.0005,1.524
12842.00,7.536747,25.24970,0.000038,24.040330,0.0005,1.524
12844.00,7.536962,25.24941,0.000038,24.040272,0.0005,1.523
12846.00,7.536930,25.24994,0.000038,24.039874,0.0005,1.524
12848.00,7.537004,25.24927,0.000038,24.040925,0.0006,1.523
12850.00,7.537835,25.24945,0.000039,24.040068,0.0006,1.523
12852.00,7.537571,25.24948,0.000038,24.039904,0.0005,1.524
12854.00,7.536639,25.24921,0.000039,24.040668,0.0006,1.523
12856.00,7.535888,25.24842,0.000038,24.040510,0.0005,1.524
12858.00,7.535570,25.24907,0.000038,24.040539,0.0005,1.523
12860.00,7.536558,25.24862,0.000039,24.041115,0.0005,1.524
12862.00,7.536977,25.24906,0.000038,24.040639,0.0005,1.524
12864.00,7.536838,25.24804,0.000037,24.039768,0.0005,1.524
12866.00,7.535954,25.24793,0.000039,24.040265,0.0006,1.523
12868.00,7.536439,25.24872,0.000039,24.040299,0.0006,1.524
12870.00,7.536545,25.24989,0.000039,24.040568,0.0005,1.524
12872.00,7.536668,25.24957,0.000038,24.040828,0.0005,1.524
12874.00,7.535907,25.24992,0.000039,24.041154,0.0005,1.524
12876.00,7.537004,25.25051,0.000040,24.041196,0.0005,1.523
12878.00,7.537126,25.24969,0.000040,24.039950,0.0006,1.523
12880.00,7.536495,25.25004,0.000039,24.040183,0.0006,1.524
12882.00,7.536855,25.25086,0.000038,24.041310,0.0005,1.524
12884.00,7.537262,25.24981,0.000038,24.041135,0.0005,1.524
12886.00,7.537924,25.24929,0.000038,24.040257,0.0005,1.523
12888.00,7.538243,25.25058,0.000039,24.040295,0.0005,1.523
12890.00,7.537611,25.25111,0.000040,24.040685,0.0005,1.524
12892.00,7.537341,25.25163,0.000039,24.040705,0.0006,1.524
12894.00,7.536679,25.25166,0.000039,24.040485,0.0006,1.524
12896.00,7.536417,25.25025,0.000038,24.040517,0.0005,1.524
12898.00,7.536860,25.25036,0.000039,24.040397,0.0005,1.524
12900.00,7.536627,25.25123,0.000039,24.040217,0.0005,1.524
12902.00,7.537351,25.25015,0.000039,24.040406,0.0005,1.524
12904.00,7.537899,25.25052,0.000038,24.040966,0.0005,1.524
12906.00,7.538329,25.25002,0.000039,24.040146,0.0005,1.524
12908.00,7.537776,25.25010,0.000039,24.040823,0.0005,1.523
12910.00,7.536947,25.25083,0.000039,24.040619,0.0005,1.524
12912.00,7.537248,25.25080,0.000039,24.040563,0.0005,1.524
12914.00,7.537996,25.25105,0.000040,24.040552,0.0005,1.524
12916.00,7.538182,25.25083,0.000039,24.040061,0.0005,1.524
12918.00,7.538143,25.25081,0.000039,24.040325,0.0005,1.524
12920.00,7.538800,25.25038,0.000039,24.039972,0.0005,1.524
12922.00,7.538942,25.25064,0.000040,24.040563,0.0005,1.524
12924.00,7.538898,25.25078,0.000040,24.040743,0.0006,1.525
12926.00,7.537554,25.25092,0.000039,24.041148,0.0005,1.524
12928.00,7.537471,25.25168,0.000040,24.040423,0.0005,1.523
12930.00,7.537991,25.25229,0.000040,24.040939,0.0005,1.524
12932.00,7.538127,25.25160,0.000039,24.040388,0.0005,1.523
12934.00,7.538692,25.24998,0.000040,24.040128,0.0005,1.523
12936.00,7.538638,25.25011,0.000040,24.040519,0.0005,1.524
12938.00,7.538495,25.24943,0.000040,24.040292,0.0005,1.524
12940.00,7.537975,25.25037,0.000038,24.040534,0.0005,1.524
12942.00,7.538312,25.25037,0.000038,24.039986,0.0005,1.524
12944.00,7.537629,25.24990,0.000038,24.040163,0.0005,1.524
12946.00,7.537352,25.25000,0.000038,24.040475,0.0006,1.524
12948.00,7.537144,25.24998,0.000039,24.040386,0.0006,1.524
12950.00,7.538845,25.25060,0.000038,24.040919,0.0005,1.524
12952.00,7.539584,25.25100,0.000038,24.040790,0.0006,1.524
12954.00,7.538561,25.25112,0.000040,24.040397,0.0005,1.524
12956.00,7.537967,25.25014,0.000039,24.040886,0.0005,1.524
12958.00,7.538034,25.24992,0.000040,24.040501,0.0006,1.523
12960.00,7.538355,25.25003,0.000040,24.040977,0.0006,1.524
12962.00,7.538616,25.24960,0.000038,24.040021,0.0006,1.524
12964.00,7.538588,25.24982,0.000039,24.039781,0.0005,1.524
12966.00,7.538060,25.24986,0.000039,24.040332,0.0005,1.524
12968.00,7.538629,25.24997,0.000038,24.041425,0.0005,1.524
12970.00,7.539415,25.24952,0.000039,24.040115,0.0005,1.525
12972.00,7.539378,25.25025,0.000038,24.040272,0.0005,1.524
12974.00,7.538987,25.25134,0.000039,24.040714,0.0005,1.525
12976.00,7.538266,25.25092,0.000039,24.041497,0.0006,1.524
12978.00,7.537832,25.25079,0.000038,24.040781,0.0006,1.524
12980.00,7.537907,25.25137,0.000039,24.040748,0.0005,1.524
12982.00,7.538172,25.25097,0.000039,24.040366,0.0006,1.524
12984.00,7.538787,25.25095,0.000040,24.041230,0.0005,1.524
12986.00,7.538905,25.25154,0.000039,24.040639,0.0005,1.524
12988.00,7.539036,25.25110,0.000038,24.040730,0.0005,1.524
12990.00,7.539884,25.25097,0.000039,24.040252,0.0005,1.524
12992.00,7.539720,25.25091,0.000040,24.040488,0.0005,1.524
12994.00,7.539392,25.25147,0.000039,24.040014,0.0006,1.524
12996.00,7.539361,25.25167,0.000039,24.040559,0.0005,1.524
12998.00,7.539618,25.25224,0.000040,24.040377,0.0005,1.524
13000.00,7.539927,25.25155,0.000039,24.039992,0.0005,1.525
13002.00,7.539772,25.25150,0.000039,24.040248,0.0005,1.524
13004.00,7.539270,25.25236,0.000039,24.040435,0.0006,1.525
13006.00,7.538675,25.25250,0.000038,24.041079,0.0006,1.527
13008.00,7.538642,25.25195,0.000038,24.041023,0.0006,1.524
13010.00,7.539183,25.25190,0.000040,24.041390,0.0006,1.523
13012.00,7.538464,25.25119,0.000040,24.041257,0.0005,1.523
13014.00,7.537504,25.25070,0.000041,24.041066,0.0006,1.524
13016.00,7.537824,25.25094,0.000041,24.040688,0.0006,1.525
13018.00,7.538385,25.25147,0.000041,24.041272,0.0006,1.525
13020.00,7.538170,25.25108,0.000039,24.041086,0.0006,1.525
13022.00,7.538952,25.25071,0.000039,24.040768,0.0006,1.525
13024.00,7.538440,25.25101,0.000039,24.040977,0.0006,1.524
13026.00,7.538096,25.25100,0.000040,24.041012,0.0005,1.524
13028.00,7.538452,25.25072,0.000040,24.040410,0.0006,1.524
13030.00,7.539162,25.25004,0.000040,24.041099,0.0006,1.524
13032.00,7.539605,25.25002,0.000040,24.040410,0.0005,1.525
13034.00,7.539078,25.25014,0.000040,24.040186,0.0005,1.525
13036.00,7.539201,25.25027,0.000039,24.040257,0.0005,1.524
13038.00,7.539221,25.25078,0.000039,24.040694,0.0005,1.525
13040.00,7.539652,25.25044,0.000038,24.041426,0.0006,1.524
13042.00,7.539546,25.25110,0.000038,24.041686,0.0005,1.525
13044.00,7.539675,25.25024,0.000040,24.040912,0.0006,1.524
13046.00,7.540346,25.25040,0.000040,24.040334,0.0006,1.524
13048.00,7.540019,25.25011,0.000041,24.041048,0.0006,1.524
13050.00,7.540567,25.25018,0.000039,24.040301,0.0006,1.525
13052.00,7.540543,25.25040,0.000039,24.041121,0.0006,1.524
13054.00,7.539816,25.25096,0.000038,24.040837,0.0005,1.524
13056.00,7.539452,25.25044,0.000038,24.040139,0.0005,1.525
13058.00,7.539511,25.24978,0.000039,24.041061,0.0005,1.525
13060.00,7.539752,25.25038,0.000040,24.040334,0.0005,1.524
13062.00,7.540420,25.24990,0.000038,24.040563,0.0005,1.525
13064.00,7.541057,25.24994,0.000038,24.040826,0.0005,1.525
13066.00,7.540140,25.25109,0.000040,24.040630,0.0005,1.524
13068.00,7.540123,25.25164,0.000039,24.039648,0.0006,1.524
13070.00,7.540837,25.25223,0.000040,24.040452,0.0006,1.525
13072.00,7.540079,25.25185,0.000040,24.040637,0.0006,1.525
13074.00,7.539090,25.25104,0.000040,24.040815,0.0005,1.525
13076.00,7.539030,25.25103,0.000041,24.040950,0.0005,1.523
13078.00,7.539225,25.25132,0.000041,24.040999,0.0005,1.524
13080.00,7.540433,25.25153,0.000040,24.040377,0.0005,1.524
13082.00,7.540399,25.25157,0.000038,24.040254,0.0005,1.524
13084.00,7.539848,25.25042,0.000040,24.040430,0.0006,1.525
13086.00,7.539694,25.25030,0.000040,24.040732,0.0005,1.525
13088.00,7.540335,25.25015,0.000038,24.040814,0.0006,1.525
13090.00,7.539705,25.25054,0.000039,24.039726,0.0006,1.525
13092.00,7.539793,25.25065,0.000040,24.040254,0.0006,1.525
13094.00,7.538875,25.25074,0.000039,24.040261,0.0005,1.525
13096.00,7.538373,25.25120,0.000040,24.040097,0.0006,1.524
13098.00,7.538679,25.25052,0.000040,24.040208,0.0006,1.525
13100.00,7.539079,25.25003,0.000040,24.040084,0.0005,1.524
13102.00,7.539493,25.25062,0.000040,24.040821,0.0005,1.525
13104.00,7.540278,25.25191,0.000040,24.041132,0.0006,1.524
13106.00,7.539623,25.25133,0.000040,24.041081,0.0005,1.525
13108.00,7.539396,25.25152,0.000039,24.040852,0.0005,1.524
13110.00,7.539479,25.25119,0.000039,24.040503,0.0006,1.525
13112.00,7.539330,25.25108,0.000040,24.040621,0.0006,1.525
13114.00,7.539860,25.25113,0.000040,24.040377,0.0006,1.525
13116.00,7.539582,25.25033,0.000040,24.040719,0.0005,1.524
13118.00,7.539400,25.25061,0.000041,24.041274,0.0005,1.525
13120.00,7.538881,25.25082,0.000039,24.041303,0.0005,1.524
13122.00,7.538733,25.25099,0.000039,24.040635,0.0005,1.524
13124.00,7.539415,25.25049,0.000039,24.040337,0.0005,1.525
13126.00,7.539747,25.25087,0.000040,24.039972,0.0005,1.525
13128.00,7.540469,25.25160,0.000039,24.041061,0.0005,1.525
13130.00,7.539731,25.25077,0.000040,24.040168,0.0005,1.524
13132.00,7.539987,25.25024,0.000039,24.040557,0.0005,1.525
13134.00,7.540392,25.25016,0.000038,24.040321,0.0005,1.525
13136.00,7.540553,25.25075,0.000038,24.041061,0.0005,1.525
13138.00,7.539938,25.25081,0.000038,24.040706,0.0006,1.525
13140.00,7.539439,25.25029,0.000039,24.040183,0.0005,1.525
13142.00,7.539288,25.25048,0.000039,24.039739,0.0005,1.524
13144.00,7.540095,25.25101,0.000039,24.040521,0.0005,1.524
13146.00,7.540013,25.25257,0.000040,24.040139,0.0005,1.524
13148.00,7.539846,25.25201,0.000040,24.040354,0.0005,1.525
13150.00,7.539389,25.25168,0.000039,24.040555,0.0005,1.525
13152.00,7.539511,25.25229,0.000039,24.040228,0.0005,1.525
13154.00,7.539367,25.25182,0.000040,24.040590,0.0006,1.525
13156.00,7.540096,25.25236,0.000040,24.040746,0.0006,1.525
13158.00,7.540233,25.25230,0.000039,24.039950,0.0006,1.525
13160.00,7.539843,25.25238,0.000040,24.039648,0.0006,1.525
13162.00,7.539688,25.25285,0.000038,24.040994,0.0005,1.525
13164.00,7.540326,25.25225,0.000039,24.040903,0.0005,1.524
13166.00,7.539983,25.25224,0.000040,24.041148,0.0006,1.525
13168.00,7.539994,25.25197,0.000041,24.040972,0.0006,1.525
13170.00,7.539730,25.25223,0.000038,24.040754,0.0006,1.525
13172.00,7.539642,25.25109,0.000039,24.040848,0.0006,1.525
13174.00,7.539616,25.25137,0.000040,24.040546,0.0006,1.524
13176.00,7.540715,25.25097,0.000040,24.041134,0.0006,1.524
13178.00,7.540649,25.25116,0.000041,24.041050,0.0006,1.525
13180.00,7.540264,25.25121,0.000040,24.041363,0.0005,1.525
13182.00,7.539928,25.25096,0.000038,24.040732,0.0006,1.524
13184.00,7.539598,25.25144,0.000041,24.040266,0.0005,1.524
13186.00,7.539560,25.25087,0.000040,24.041203,0.0006,1.524
13188.00,7.540232,25.25066,0.000040,24.040074,0.0005,1.525
13190.00,7.539992,25.25063,0.000040,24.040419,0.0005,1.525
13192.00,7.540111,25.25072,0.000040,24.040677,0.0005,1.525
13194.00,7.540332,25.25103,0.000040,24.040986,0.0005,1.525
13196.00,7.539978,25.25130,0.000038,24.040881,0.0006,1.525
13198.00,7.539825,25.25183,0.000040,24.040977,0.0005,1.524
13200.00,7.541353,25.25202,0.000040,24.041572,0.0005,1.524
13202.00,7.540720,25.25219,0.000039,24.040617,0.0006,1.525
13204.00,7.540365,25.25216,0.000040,24.041125,0.0006,1.525
@22,12.0000,24.0
13206.00,7.540076,25.25244,0.000040,24.041779,0.0005,1.525
13208.00,7.537816,25.25218,0.000041,24.040214,0.0006,1.525
13210.00,7.531266,25.25317,0.000039,24.040437,0.0006,1.524
13212.00,7.522368,25.25312,0.000040,24.040850,0.0005,1.524
13214.00,7.513819,25.25265,0.000040,24.040805,0.0006,1.524
13216.00,7.505594,25.25190,0.000040,24.039952,0.0005,1.524
13218.00,7.499078,25.25199,0.000039,24.041077,0.0006,1.525
13220.00,7.494684,25.25295,0.000039,24.041306,0.0006,1.526
13222.00,7.490090,25.25278,0.000039,24.040288,0.0006,1.526
13224.00,7.485580,25.25290,0.000038,24.040808,0.0006,1.525
13226.00,7.482765,25.25245,0.000037,24.041172,0.0005,1.526
13228.00,7.481456,25.25172,0.000037,24.041221,0.0005,1.526
13230.00,7.479440,25.25220,0.000038,24.040801,0.0005,1.526
13232.00,7.479111,25.25241,0.000038,24.039841,0.0006,1.526
13234.00,7.486258,25.25258,0.000039,24.040766,0.0005,1.526
13236.00,7.495098,25.25177,0.000037,24.040399,0.0005,1.527
13238.00,7.501845,25.25174,0.000036,24.040943,0.0006,1.527
13240.00,7.508004,25.25201,0.000038,24.040901,0.0005,1.526
13242.00,7.511211,25.25203,0.000039,24.040286,0.0005,1.527
13244.00,7.513940,25.25190,0.000039,24.040854,0.0005,1.526
13246.00,7.517912,25.25126,0.000039,24.041006,0.0006,1.525
13248.00,7.520627,25.25103,0.000041,24.040645,0.0006,1.525
13250.00,7.523577,25.25194,0.000040,24.040757,0.0006,1.525
13252.00,7.526414,25.25238,0.000040,24.040339,0.0006,1.525
13254.00,7.527642,25.25061,0.000040,24.040768,0.0005,1.525
13256.00,7.528326,25.25157,0.000040,24.040601,0.0006,1.525
13258.00,7.529384,25.25182,0.000040,24.040294,0.0006,1.525
13260.00,7.530327,25.25155,0.000039,24.040488,0.0005,1.525
13262.00,7.532361,25.25091,0.000040,24.039877,0.0005,1.525
13264.00,7.533766,25.25035,0.000040,24.040663,0.0006,1.525
13266.00,7.535381,25.25113,0.000040,24.040539,0.0006,1.525
13268.00,7.536510,25.25093,0.000039,24.040374,0.0006,1.525
13270.00,7.537340,25.25065,0.000039,24.040432,0.0006,1.525
13272.00,7.537556,25.25106,0.000040,24.040548,0.0005,1.525
13274.00,7.537975,25.25088,0.000039,24.040863,0.0005,1.525
13276.00,7.538268,25.25154,0.000039,24.040295,0.0005,1.525
13278.00,7.538321,25.25180,0.000039,24.040294,0.0005,1.525
13280.00,7.538243,25.25168,0.000040,24.040077,0.0006,1.525
13282.00,7.538511,25.25162,0.000040,24.041088,0.0006,1.525
13284.00,7.539196,25.25172,0.000039,24.040414,0.0006,1.525
13286.00,7.538759,25.25204,0.000040,24.040443,0.0005,1.525
13288.00,7.539438,25.25207,0.000039,24.040477,0.0006,1.525
13290.00,7.539022,25.25229,0.000040,24.040625,0.0006,1.525
13292.00,7.538986,25.25252,0.000039,24.040477,0.0006,1.525
13294.00,7.539467,25.25178,0.000039,24.040774,0.0005,1.525
13296.00,7.539065,25.25314,0.000038,24.039766,0.0005,1.525
13298.00,7.538343,25.25308,0.000039,24.041085,0.0005,1.525
13300.00,7.537561,25.25273,0.000040,24.040305,0.0006,1.525
13302.00,7.537115,25.25262,0.000039,24.040723,0.0005,1.525
13304.00,7.537309,25.25283,0.000038,24.041114,0.0005,1.525
13306.00,7.538719,25.25363,0.000038,24.040863,0.0005,1.526
13308.00,7.538532,25.25349,0.000038,24.040150,0.0005,1.525
13310.00,7.538794,25.25342,0.000040,24.040757,0.0005,1.525
13312.00,7.538804,25.25389,0.000040,24.040452,0.0005,1.525
13314.00,7.538220,25.25358,0.000039,24.039979,0.0005,1.525
13316.00,7.538619,25.25341,0.000039,24.040652,0.0005,1.525
13318.00,7.538162,25.25408,0.000039,24.040485,0.0005,1.526
13320.00,7.538135,25.25349,0.000039,24.040086,0.0005,1.525
13322.00,7.538359,25.25346,0.000040,24.040886,0.0005,1.525
13324.00,7.537202,25.25348,0.000039,24.040535,0.0005,1.525
13326.00,7.537099,25.25324,0.000038,24.040639,0.0005,1.525
13328.00,7.536785,25.25280,0.000038,24.040077,0.0005,1.526
13330.00,7.537059,25.25204,0.000039,24.040590,0.0005,1.525
13332.00,7.537499,25.25173,0.000040,24.040601,0.0006,1.525
13334.00,7.537364,25.25134,0.000041,24.039554,0.0005,1.525
13336.00,7.538270,25.25182,0.000039,24.039617,0.0005,1.525
13338.00,7.538255,25.25318,0.000039,24.040748,0.0005,1.525
13340.00,7.538994,25.25306,0.000041,24.040268,0.0005,1.525
13342.00,7.539707,25.25209,0.000039,24.040545,0.0005,1.525
13344.00,7.539888,25.25242,0.000038,24.040628,0.0006,1.525
13346.00,7.538622,25.25288,0.000039,24.040561,0.0005,1.525
13348.00,7.537968,25.25289,0.000039,24.040659,0.0005,1.525
13350.00,7.538463,25.25317,0.000038,24.039990,0.0005,1.526
13352.00,7.539437,25.25301,0.000039,24.040654,0.0006,1.526
13354.00,7.538783,25.25340,0.000040,24.040288,0.0005,1.525
13356.00,7.538331,25.25386,0.000039,24.040545,0.0005,1.525
13358.00,7.538012,25.25375,0.000039,24.040343,0.0005,1.525
13360.00,7.537466,25.25360,0.000039,24.040688,0.0005,1.525
13362.00,7.538017,25.25375,0.000039,24.040746,0.0005,1.525
13364.00,7.538536,25.25395,0.000039,24.040210,0.0005,1.525
13366.00,7.539301,25.25312,0.000040,24.040157,0.0005,1.525
13368.00,7.539641,25.25431,0.000039,24.040086,0.0005,1.526
13370.00,7.539223,25.25367,0.000039,24.040108,0.0005,1.526
13372.00,7.539345,25.25429,0.000039,24.040754,0.0005,1.525
13374.00,7.540051,25.25427,0.000038,24.040612,0.0005,1.525
13376.00,7.539771,25.25429,0.000039,24.040455,0.0005,1.526
13378.00,7.538902,25.25404,0.000039,24.040585,0.0005,1.526
13380.00,7.538186,25.25417,0.000040,24.040208,0.0005,1.525
13382.00,7.538438,25.25378,0.000040,24.040044,0.0005,1.525
13384.00,7.538856,25.25406,0.000040,24.040946,0.0005,1.526
13386.00,7.537963,25.25383,0.000039,24.040805,0.0005,1.526
13388.00,7.538243,25.25419,0.000038,24.040388,0.0005,1.525
13390.00,7.539541,25.25408,0.000039,24.040575,0.0005,1.526
13392.00,7.539967,25.25429,0.000039,24.040268,0.0005,1.526
13394.00,7.538707,25.25406,0.000039,24.040648,0.0005,1.525
13396.00,7.539074,25.25394,0.000040,24.040874,0.0005,1.525
13398.00,7.540515,25.25283,0.000040,24.041417,0.0005,1.525
13400.00,7.540832,25.25273,0.000040,24.039921,0.0006,1.525
13402.00,7.541300,25.25280,0.000040,24.040888,0.0005,1.525
13404.00,7.540446,25.25347,0.000039,24.040677,0.0005,1.526
13406.00,7.540023,25.25215,0.000040,24.040192,0.0005,1.525
13408.00,7.539572,25.25147,0.000038,24.040817,0.0006,1.526
13410.00,7.540005,25.25170,0.000038,24.040083,0.0005,1.525
13412.00,7.540684,25.25205,0.000039,24.039843,0.0005,1.525
13414.00,7.540476,25.25175,0.000039,24.041055,0.0006,1.525
13416.00,7.540217,25.25267,0.000040,24.040388,0.0005,1.525
13418.00,7.540280,25.25234,0.000040,24.040239,0.0005,1.525
13420.00,7.539820,25.25233,0.000038,24.040621,0.0005,1.526
13422.00,7.539908,25.25198,0.000038,24.040972,0.0006,1.526
13424.00,7.540751,25.25338,0.000038,24.040457,0.0006,1.526
13426.00,7.541388,25.25268,0.000038,24.040266,0.0005,1.525
13428.00,7.540579,25.25266,0.000039,24.040526,0.0005,1.525
13430.00,7.540134,25.25198,0.000040,24.041039,0.0005,1.525
13432.00,7.539872,25.25150,0.000040,24.041357,0.0006,1.525
13434.00,7.539497,25.25165,0.000039,24.040677,0.0006,1.525
13436.00,7.538943,25.25283,0.000039,24.041119,0.0005,1.525
13438.00,7.538833,25.25351,0.000039,24.040681,0.0005,1.525
13440.00,7.538837,25.25303,0.000040,24.040350,0.0005,1.526
13442.00,7.538650,25.25293,0.000040,24.040357,0.0005,1.526
13444.00,7.538674,25.25253,0.000039,24.040239,0.0006,1.526
13446.00,7.539622,25.25356,0.000039,24.040795,0.0005,1.526
13448.00,7.539836,25.25282,0.000039,24.040583,0.0006,1.525
13450.00,7.539504,25.25345,0.000039,24.040705,0.0005,1.526
13452.00,7.539362,25.25291,0.000039,24.040643,0.0005,1.525
13454.00,7.540350,25.25197,0.000040,24.040215,0.0005,1.525
13456.00,7.540693,25.25217,0.000040,24.040137,0.0005,1.526
13458.00,7.539853,25.25183,0.000039,24.040434,0.0005,1.526
13460.00,7.539022,25.25148,0.000040,24.040181,0.0005,1.526
13462.00,7.538836,25.25110,0.000039,24.040685,0.0005,1.525
13464.00,7.539697,25.25094,0.000041,24.040319,0.0005,1.525
13466.00,7.539723,25.25136,0.000039,24.040306,0.0006,1.526
13468.00,7.539615,25.25056,0.000039,24.041066,0.0005,1.525
13470.00,7.540152,25.25079,0.000038,24.040643,0.0005,1.526
13472.00,7.539851,25.25114,0.000039,24.041101,0.0005,1.526
13474.00,7.538720,25.25076,0.000040,24.040737,0.0006,1.525
13476.00,7.538753,25.25103,0.000040,24.040770,0.0005,1.525
13478.00,7.538625,25.25105,0.000041,24.040654,0.0005,1.525
13480.00,7.538627,25.25004,0.000039,24.040372,0.0005,1.526
13482.00,7.538635,25.25115,0.000039,24.040395,0.0005,1.526
13484.00,7.538669,25.25111,0.000040,24.040075,0.0005,1.525
13486.00,7.539202,25.25096,0.000041,24.040714,0.0006,1.526
13488.00,7.539438,25.25248,0.000039,24.040614,0.0005,1.526
13490.00,7.538826,25.25240,0.000038,24.040486,0.0005,1.526
13492.00,7.538576,25.25111,0.000040,24.040565,0.0006,1.526
13494.00,7.538623,25.25074,0.000039,24.041419,0.0006,1.526
13496.00,7.538984,25.25084,0.000039,24.040810,0.0006,1.526
13498.00,7.539832,25.25031,0.000040,24.040341,0.0006,1.526
13500.00,7.539905,25.25096,0.000040,24.040628,0.0006,1.526
13502.00,7.540898,25.24995,0.000040,24.041305,0.0005,1.526
13504.00,7.541107,25.24990,0.000040,24.040568,0.0006,1.525
13506.00,7.540425,25.25018,0.000040,24.040652,0.0005,1.526
13508.00,7.540928,25.25061,0.000040,24.040403,0.0005,1.525
13510.00,7.540870,25.25088,0.000038,24.040810,0.0005,1.526
13512.00,7.540881,25.25119,0.000040,24.040685,0.0006,1.526
13514.00,7.541990,25.25152,0.000040,24.040474,0.0006,1.526
13516.00,7.542200,25.25033,0.000039,24.040165,0.0006,1.526
13518.00,7.542040,25.25051,0.000040,24.041039,0.0005,1.526
13520.00,7.540893,25.25157,0.000038,24.040474,0.0006,1.526
13522.00,7.541162,25.25163,0.000040,24.040743,0.0005,1.526
13524.00,7.541608,25.25147,0.000039,24.040179,0.0006,1.526
13526.00,7.541287,25.25171,0.000039,24.040401,0.0006,1.526
13528.00,7.542419,25.25072,0.000039,24.040326,0.0005,1.526
13530.00,7.541951,25.25067,0.000039,24.040659,0.0006,1.526
13532.00,7.541137,25.24972,0.000039,24.040930,0.0006,1.526
13534.00,7.541676,25.24979,0.000039,24.040832,0.0005,1.526
13536.00,7.542378,25.25036,0.000039,24.040474,0.0005,1.526
13538.00,7.542878,25.25079,0.000038,24.040685,0.0006,1.525
13540.00,7.542029,25.25071,0.000038,24.040765,0.0006,1.526
13542.00,7.542141,25.25021,0.000038,24.040461,0.0005,1.527
13544.00,7.541962,25.24988,0.000038,24.039739,0.0005,1.526
13546.00,7.541204,25.25114,0.000039,24.041077,0.0005,1.526
13548.00,7.540006,25.25113,0.000041,24.040279,0.0005,1.526
13550.00,7.540035,25.25031,0.000041,24.040272,0.0005,1.526
13552.00,7.539432,25.25051,0.000039,24.041266,0.0005,1.526
13554.00,7.540228,25.25082,0.000039,24.040454,0.0006,1.526
13556.00,7.541406,25.25100,0.000039,24.041050,0.0006,1.526
13558.00,7.541631,25.25207,0.000041,24.040174,0.0005,1.526
13560.00,7.541129,25.25186,0.000040,24.040466,0.0006,1.526
13562.00,7.542081,25.25117,0.000039,24.040301,0.0005,1.526
13564.00,7.542412,25.25073,0.000038,24.040525,0.0006,1.526
13566.00,7.542068,25.25162,0.000039,24.040534,0.0005,1.526
13568.00,7.541404,25.25084,0.000040,24.041003,0.0006,1.526
13570.00,7.541305,25.25073,0.000040,24.041588,0.0005,1.526
13572.00,7.542081,25.25126,0.000040,24.040794,0.0006,1.526
13574.00,7.541884,25.25119,0.000040,24.041010,0.0006,1.526
13576.00,7.541908,25.25171,0.000040,24.040712,0.0006,1.526
13578.00,7.541537,25.25107,0.000040,24.040725,0.0006,1.525
13580.00,7.542542,25.25068,0.000040,24.040766,0.0006,1.526
13582.00,7.543266,25.25048,0.000039,24.040032,0.0005,1.526
13584.00,7.542704,25.25100,0.000040,24.040954,0.0005,1.526
13586.00,7.542346,25.25079,0.000039,24.040503,0.0005,1.526
13588.00,7.542047,25.25066,0.000040,24.040754,0.0006,1.526
13590.00,7.542282,25.25044,0.000040,24.041957,0.0006,1.526
13592.00,7.542032,25.25020,0.000040,24.040508,0.0005,1.527
13594.00,7.542301,25.25008,0.000040,24.040608,0.0005,1.526
13596.00,7.542489,25.25000,0.000040,24.040921,0.0005,1.526
13598.00,7.542904,25.24961,0.000040,24.040494,0.0005,1.526
13600.00,7.542410,25.24950,0.000041,24.040875,0.0006,1.526
13602.00,7.541810,25.24971,0.000040,24.040701,0.0005,1.526
13604.00,7.541325,25.24884,0.000039,24.040601,0.0006,1.527
13606.00,7.541349,25.24949,0.000039,24.040468,0.0006,1.526
13608.00,7.541370,25.25030,0.000040,24.040306,0.0005,1.526
13610.00,7.542108,25.25013,0.000039,24.040306,0.0005,1.526
13612.00,7.542102,25.24997,0.000039,24.040541,0.0005,1.526
13614.00,7.541737,25.24995,0.000039,24.041277,0.0005,1.526
13616.00,7.542786,25.25059,0.000038,24.041025,0.0005,1.526
13618.00,7.542880,25.24967,0.000039,24.040737,0.0006,1.526
13620.00,7.541581,25.24878,0.000040,24.040365,0.0005,1.526
13622.00,7.541295,25.24943,0.000040,24.039997,0.0005,1.526
13624.00,7.541643,25.25057,0.000040,24.040643,0.0005,1.527
13626.00,7.541203,25.25070,0.000039,24.040566,0.0005,1.526
13628.00,7.542075,25.25000,0.000039,24.040905,0.0006,1.526
13630.00,7.541806,25.25045,0.000040,24.040439,0.0006,1.526
13632.00,7.541114,25.24982,0.000040,24.040528,0.0005,1.527
13634.00,7.542030,25.25121,0.000038,24.041157,0.0005,1.526
13636.00,7.542085,25.25189,0.000039,24.040926,0.0005,1.526
13638.00,7.542859,25.25198,0.000038,24.040555,0.0005,1.526
13640.00,7.542422,25.25161,0.000039,24.039917,0.0005,1.526
13642.00,7.541568,25.25232,0.000038,24.040279,0.0005,1.526
13644.00,7.542530,25.25110,0.000039,24.040312,0.0005,1.527
13646.00,7.542704,25.25142,0.000039,24.040539,0.0005,1.526
13648.00,7.542715,25.25144,0.000039,24.040835,0.0006,1.526
13650.00,7.543027,25.25150,0.000040,24.040588,0.0005,1.526
13652.00,7.542765,25.25076,0.000041,24.040863,0.0005,1.526
13654.00,7.542982,25.25103,0.000039,24.041423,0.0005,1.527
13656.00,7.543027,25.25130,0.000039,24.040310,0.0005,1.527
13658.00,7.542900,25.25199,0.000039,24.040255,0.0006,1.526
13660.00,7.542021,25.25105,0.000040,24.041099,0.0005,1.527
13662.00,7.542344,25.25173,0.000039,24.040699,0.0005,1.527
13664.00,7.542291,25.25204,0.000039,24.041183,0.0006,1.527
13666.00,7.542091,25.25168,0.000038,24.040932,0.0006,1.526
13668.00,7.542277,25.25259,0.000039,24.040506,0.0005,1.527
13670.00,7.542010,25.25184,0.000040,24.040581,0.0005,1.527
13672.00,7.542047,25.25170,0.000039,24.040532,0.0005,1.526
13674.00,7.543409,25.25085,0.000039,24.039721,0.0005,1.526
13676.00,7.543465,25.25182,0.000039,24.039872,0.0006,1.527
13678.00,7.542665,25.25263,0.000039,24.040292,0.0006,1.526
13680.00,7.542763,25.25223,0.000039,24.040459,0.0005,1.527
13682.00,7.543494,25.25138,0.000039,24.040075,0.0006,1.527
13684.00,7.543161,25.25084,0.000039,24.040874,0.0005,1.526
13686.00,7.543275,25.25140,0.000040,24.040663,0.0006,1.527
13688.00,7.542948,25.25149,0.000039,24.039981,0.0005,1.527
13690.00,7.543699,25.25128,0.000038,24.039974,0.0005,1.527
13692.00,7.542907,25.25101,0.000038,24.040761,0.0005,1.527
13694.00,7.542255,25.25228,0.000039,24.040374,0.0005,1.527
13696.00,7.541759,25.25155,0.000039,24.041457,0.0005,1.527
13698.00,7.541950,25.25145,0.000039,24.040157,0.0005,1.526
13700.00,7.542820,25.25166,0.000040,24.040548,0.0006,1.526
[truncated: 38,562 more chars]
