# Supplementary material for: Hormonal steroids induce multidrug resistance and stress response genes in Neisseria gonorrhoeae by binding to MtrR
Source: Nat Commun. 2024 Feb 7;15:1153. doi: 10.1038/s41467-024-45195-1 (PMC10850145; doi:10.1038/s41467-024-45195-1)
Supplement: Supplementary file 6 — Source Data [file 41467_2024_45195_MOESM6_ESM.zip › Source Data/ITC/D171A/4TMtrRD171A2022Aug26.itc]

$ITC
$ 25 
$NOT
$ 25 
$ 600 
$ 199 
$ 8 
$ 2 
$ADCGainCode:  3 
$True,True,True
$ 2 , 4 , 600 , 2 
$ 12 , 24 , 600 , 2 
$ 12 , 24 , 600 , 2 
$ 12 , 24 , 600 , 2 
$ 12 , 24 , 600 , 2 
$ 12 , 24 , 600 , 2 
$ 12 , 24 , 600 , 2 
$ 12 , 24 , 600 , 2 
$ 12 , 24 , 600 , 2 
$ 12 , 24 , 600 , 2 
$ 12 , 24 , 600 , 2 
$ 12 , 24 , 600 , 2 
$ 12 , 24 , 600 , 2 
$ 12 , 24 , 600 , 2 
$ 12 , 24 , 600 , 2 
$ 12 , 24 , 600 , 2 
$ 12 , 24 , 600 , 2 
$ 12 , 24 , 600 , 2 
$ 12 , 24 , 600 , 2 
$ 12 , 24 , 600 , 2 
$ 12 , 24 , 600 , 2 
$ 12 , 24 , 600 , 2 
$ 12 , 24 , 600 , 2 
$ 12 , 24 , 600 , 2 
$ 12 , 24 , 600 , 2 
# 0 
# 0.5 
# 0.02 
# 1.436 
# 25 
# 29.0035 
# 14.64618 
?
% VPITC03.11.1013
% 1.436 
% 29.0035 
%-1.310173 , 100.568017 
%-0.021015 , 96.054492 
% 0.2232 
% 127.69 , 127.96 
% 1 , 80 
% 0.018449 , 0.054871 
% 0 , 8 
% 0 , 18 
% 104422       319212 
% 101.8 
% 260 , 310 , 470 , 530 
% 0.08777 ,-0.00347 , 0.0000197388 ,-0.0000000384634 , 0.000000000436023 
% VPViewer2000 Ver: 1.40.0
@0
2.00,7.565666,24.89246,0.000037,24.040472,0.0005,1.285
4.00,7.565733,24.89219,0.000037,24.039606,0.0005,1.285
6.00,7.565851,24.89294,0.000037,24.039990,0.0004,1.285
8.00,7.566593,24.89355,0.000037,24.040195,0.0004,1.285
10.00,7.565404,24.89389,0.000038,24.039414,0.0004,1.284
12.00,7.566036,24.89317,0.000038,24.039099,0.0005,1.284
14.00,7.565769,24.89322,0.000037,24.039255,0.0004,1.285
16.00,7.565529,24.89271,0.000038,24.038966,0.0004,1.284
18.00,7.565062,24.89397,0.000037,24.040034,0.0004,1.285
20.00,7.565225,24.89302,0.000037,24.040443,0.0005,1.284
22.00,7.565376,24.89304,0.000038,24.039272,0.0005,1.284
24.00,7.565862,24.89321,0.000037,24.039263,0.0005,1.284
26.00,7.564931,24.89290,0.000037,24.039644,0.0005,1.284
28.00,7.564467,24.89258,0.000037,24.040470,0.0005,1.284
30.00,7.564918,24.89330,0.000037,24.040652,0.0004,1.284
32.00,7.564508,24.89344,0.000037,24.040010,0.0005,1.284
34.00,7.563985,24.89354,0.000038,24.039128,0.0005,1.284
36.00,7.564314,24.89322,0.000037,24.040066,0.0004,1.284
38.00,7.564410,24.89304,0.000037,24.040103,0.0005,1.284
40.00,7.563886,24.89341,0.000038,24.039555,0.0005,1.284
42.00,7.562920,24.89414,0.000037,24.039610,0.0005,1.285
44.00,7.561469,24.89399,0.000036,24.039270,0.0005,1.285
46.00,7.562143,24.89316,0.000036,24.039854,0.0005,1.284
48.00,7.562974,24.89331,0.000037,24.039710,0.0005,1.284
50.00,7.562919,24.89476,0.000036,24.040506,0.0004,1.284
52.00,7.562374,24.89402,0.000036,24.039983,0.0005,1.284
54.00,7.561693,24.89348,0.000037,24.039275,0.0004,1.284
56.00,7.561225,24.89384,0.000036,24.040026,0.0005,1.284
58.00,7.561010,24.89394,0.000037,24.039935,0.0004,1.284
60.00,7.561841,24.89219,0.000037,24.040259,0.0005,1.284
62.00,7.561996,24.89122,0.000036,24.038359,0.0005,1.284
64.00,7.562283,24.89246,0.000037,24.039766,0.0005,1.284
66.00,7.562493,24.89227,0.000039,24.039939,0.0005,1.284
68.00,7.561776,24.89249,0.000038,24.040024,0.0005,1.285
70.00,7.561063,24.89171,0.000037,24.039794,0.0005,1.284
72.00,7.560378,24.89106,0.000037,24.039348,0.0004,1.283
74.00,7.560008,24.89279,0.000037,24.040232,0.0004,1.283
76.00,7.560190,24.89299,0.000037,24.039743,0.0005,1.284
78.00,7.560164,24.89218,0.000038,24.039730,0.0004,1.284
80.00,7.559922,24.89199,0.000038,24.039204,0.0004,1.283
82.00,7.560040,24.89210,0.000038,24.039946,0.0004,1.284
84.00,7.559770,24.89358,0.000038,24.039899,0.0005,1.284
86.00,7.560045,24.89368,0.000038,24.039875,0.0005,1.284
88.00,7.560021,24.89457,0.000038,24.039935,0.0005,1.283
90.00,7.559919,24.89410,0.000039,24.040186,0.0004,1.283
92.00,7.559602,24.89380,0.000038,24.039634,0.0005,1.284
94.00,7.559738,24.89325,0.000037,24.040335,0.0004,1.284
96.00,7.559450,24.89492,0.000038,24.039959,0.0005,1.283
98.00,7.559261,24.89465,0.000040,24.039321,0.0005,1.284
100.00,7.558312,24.89413,0.000038,24.038970,0.0005,1.284
102.00,7.558669,24.89461,0.000036,24.039757,0.0004,1.283
104.00,7.558346,24.89514,0.000038,24.040177,0.0005,1.283
106.00,7.558116,24.89502,0.000037,24.039875,0.0004,1.284
108.00,7.558910,24.89519,0.000037,24.039479,0.0004,1.283
110.00,7.558924,24.89545,0.000038,24.039786,0.0004,1.283
112.00,7.559049,24.89521,0.000037,24.040126,0.0005,1.283
114.00,7.558041,24.89430,0.000037,24.039772,0.0005,1.284
116.00,7.557001,24.89423,0.000036,24.040083,0.0005,1.284
118.00,7.555881,24.89453,0.000038,24.039921,0.0005,1.283
120.00,7.554661,24.89400,0.000037,24.040006,0.0005,1.284
122.00,7.553940,24.89407,0.000037,24.039961,0.0005,1.283
124.00,7.554204,24.89373,0.000036,24.040043,0.0005,1.283
126.00,7.554207,24.89378,0.000036,24.040141,0.0005,1.283
128.00,7.554657,24.89535,0.000037,24.040084,0.0005,1.283
130.00,7.554162,24.89389,0.000037,24.040128,0.0005,1.283
132.00,7.554245,24.89287,0.000038,24.040088,0.0005,1.283
134.00,7.553288,24.89373,0.000037,24.040323,0.0005,1.283
136.00,7.553642,24.89410,0.000039,24.039410,0.0004,1.283
138.00,7.552813,24.89369,0.000039,24.039223,0.0005,1.283
140.00,7.552591,24.89333,0.000037,24.039388,0.0005,1.284
142.00,7.552906,24.89389,0.000038,24.039506,0.0005,1.283
144.00,7.553425,24.89360,0.000037,24.039506,0.0005,1.283
146.00,7.554053,24.89384,0.000037,24.040108,0.0005,1.283
148.00,7.553721,24.89407,0.000039,24.039617,0.0005,1.283
150.00,7.553105,24.89481,0.000038,24.039484,0.0004,1.284
152.00,7.554083,24.89516,0.000037,24.040283,0.0005,1.283
154.00,7.554617,24.89559,0.000037,24.039644,0.0004,1.283
156.00,7.555454,24.89686,0.000037,24.039966,0.0005,1.283
158.00,7.557602,24.89617,0.000039,24.039583,0.0005,1.283
160.00,7.557222,24.89665,0.000037,24.040245,0.0005,1.283
162.00,7.555586,24.89544,0.000038,24.039859,0.0005,1.283
164.00,7.556079,24.89475,0.000037,24.039712,0.0005,1.283
166.00,7.557061,24.89530,0.000037,24.039830,0.0004,1.283
168.00,7.557684,24.89598,0.000038,24.040579,0.0004,1.283
170.00,7.558161,24.89645,0.000038,24.039895,0.0004,1.284
172.00,7.558395,24.89662,0.000036,24.040999,0.0005,1.283
174.00,7.558397,24.89612,0.000037,24.040063,0.0005,1.283
176.00,7.558111,24.89592,0.000037,24.038995,0.0005,1.283
178.00,7.557282,24.89559,0.000037,24.039632,0.0004,1.283
180.00,7.557708,24.89539,0.000038,24.039570,0.0005,1.283
182.00,7.558356,24.89577,0.000037,24.039779,0.0005,1.283
184.00,7.557396,24.89472,0.000037,24.040641,0.0005,1.283
186.00,7.556985,24.89506,0.000037,24.040064,0.0005,1.283
188.00,7.557207,24.89454,0.000038,24.039674,0.0005,1.282
190.00,7.557310,24.89537,0.000038,24.039961,0.0005,1.282
192.00,7.557141,24.89505,0.000038,24.039743,0.0005,1.283
194.00,7.556576,24.89512,0.000038,24.040270,0.0005,1.283
196.00,7.555289,24.89490,0.000038,24.040425,0.0005,1.283
198.00,7.555742,24.89548,0.000037,24.039092,0.0005,1.283
200.00,7.556063,24.89579,0.000038,24.038904,0.0005,1.283
202.00,7.555481,24.89583,0.000038,24.039019,0.0005,1.282
204.00,7.555025,24.89531,0.000037,24.039448,0.0004,1.283
206.00,7.555487,24.89564,0.000037,24.039657,0.0004,1.283
208.00,7.555353,24.89523,0.000037,24.039814,0.0005,1.284
210.00,7.556028,24.89584,0.000036,24.039950,0.0005,1.283
212.00,7.555015,24.89517,0.000037,24.039270,0.0004,1.282
214.00,7.554837,24.89464,0.000037,24.039892,0.0005,1.282
216.00,7.555418,24.89547,0.000037,24.040192,0.0005,1.282
218.00,7.554554,24.89470,0.000038,24.039775,0.0005,1.282
220.00,7.554312,24.89378,0.000038,24.039466,0.0004,1.282
222.00,7.553912,24.89414,0.000038,24.039957,0.0004,1.282
224.00,7.552508,24.89358,0.000037,24.039403,0.0005,1.283
226.00,7.552508,24.89350,0.000037,24.040114,0.0005,1.283
228.00,7.551774,24.89322,0.000037,24.038988,0.0005,1.283
230.00,7.550970,24.89258,0.000036,24.039339,0.0005,1.283
232.00,7.550678,24.89196,0.000038,24.038964,0.0005,1.282
234.00,7.551926,24.89248,0.000039,24.039461,0.0005,1.282
236.00,7.552736,24.89263,0.000038,24.040181,0.0005,1.282
238.00,7.552327,24.89356,0.000037,24.039463,0.0005,1.283
240.00,7.551951,24.89239,0.000037,24.040574,0.0005,1.282
242.00,7.552515,24.89186,0.000036,24.039859,0.0005,1.283
244.00,7.551932,24.89115,0.000038,24.039892,0.0005,1.283
246.00,7.552113,24.89183,0.000037,24.040365,0.0005,1.283
248.00,7.552912,24.89280,0.000036,24.039712,0.0005,1.282
250.00,7.552849,24.89260,0.000038,24.039235,0.0005,1.282
252.00,7.552396,24.89218,0.000037,24.039452,0.0004,1.283
254.00,7.552291,24.89220,0.000036,24.039537,0.0004,1.282
256.00,7.552162,24.89181,0.000038,24.040350,0.0005,1.282
258.00,7.551719,24.89184,0.000037,24.039941,0.0005,1.283
260.00,7.552234,24.89225,0.000037,24.039612,0.0005,1.282
262.00,7.552175,24.89238,0.000038,24.039654,0.0005,1.282
264.00,7.551321,24.89278,0.000038,24.040177,0.0005,1.283
266.00,7.550701,24.89243,0.000037,24.040243,0.0004,1.282
268.00,7.550690,24.89253,0.000037,24.040206,0.0004,1.282
270.00,7.550755,24.89292,0.000038,24.039754,0.0005,1.282
272.00,7.550717,24.89251,0.000038,24.040141,0.0005,1.282
274.00,7.551243,24.89362,0.000038,24.040326,0.0005,1.283
276.00,7.551040,24.89360,0.000036,24.040181,0.0005,1.282
278.00,7.551003,24.89388,0.000038,24.040383,0.0005,1.282
280.00,7.550736,24.89426,0.000038,24.040192,0.0005,1.282
282.00,7.550744,24.89500,0.000038,24.040401,0.0005,1.282
284.00,7.550801,24.89488,0.000037,24.039832,0.0005,1.282
286.00,7.550951,24.89507,0.000037,24.039543,0.0005,1.283
288.00,7.551333,24.89492,0.000038,24.040668,0.0004,1.282
290.00,7.552016,24.89502,0.000039,24.040266,0.0005,1.282
292.00,7.552048,24.89561,0.000038,24.039899,0.0005,1.282
294.00,7.551687,24.89579,0.000039,24.039359,0.0005,1.282
296.00,7.552155,24.89572,0.000038,24.039995,0.0005,1.282
298.00,7.551435,24.89576,0.000037,24.039904,0.0005,1.282
300.00,7.551305,24.89643,0.000038,24.040161,0.0005,1.282
302.00,7.551301,24.89635,0.000037,24.039852,0.0005,1.283
304.00,7.550667,24.89553,0.000037,24.040397,0.0005,1.283
306.00,7.550666,24.89663,0.000039,24.040092,0.0004,1.282
308.00,7.550958,24.89694,0.000038,24.039866,0.0005,1.283
310.00,7.551279,24.89634,0.000037,24.039219,0.0005,1.282
312.00,7.550468,24.89614,0.000038,24.040099,0.0005,1.282
314.00,7.550577,24.89761,0.000039,24.039943,0.0005,1.282
316.00,7.550103,24.89718,0.000038,24.039757,0.0005,1.281
318.00,7.549866,24.89709,0.000039,24.039357,0.0005,1.282
320.00,7.550159,24.89756,0.000038,24.039628,0.0005,1.282
322.00,7.549401,24.89831,0.000038,24.040543,0.0005,1.282
324.00,7.549631,24.89717,0.000037,24.040083,0.0005,1.283
326.00,7.550054,24.89635,0.000037,24.039514,0.0005,1.282
328.00,7.550065,24.89636,0.000037,24.040835,0.0005,1.282
330.00,7.548857,24.89590,0.000038,24.040024,0.0005,1.282
332.00,7.548310,24.89508,0.000037,24.039906,0.0005,1.282
334.00,7.548835,24.89542,0.000039,24.040026,0.0005,1.283
336.00,7.549879,24.89460,0.000037,24.039812,0.0005,1.282
338.00,7.549832,24.89565,0.000037,24.040572,0.0005,1.282
340.00,7.550300,24.89634,0.000039,24.040197,0.0005,1.282
342.00,7.550248,24.89535,0.000037,24.040483,0.0005,1.282
344.00,7.550145,24.89574,0.000037,24.040101,0.0005,1.282
346.00,7.550112,24.89588,0.000037,24.039997,0.0005,1.282
348.00,7.549530,24.89585,0.000037,24.039894,0.0005,1.282
350.00,7.548697,24.89624,0.000039,24.039503,0.0005,1.282
352.00,7.548454,24.89626,0.000037,24.039028,0.0005,1.283
354.00,7.547948,24.89572,0.000036,24.040145,0.0005,1.283
356.00,7.547672,24.89649,0.000038,24.039939,0.0005,1.282
358.00,7.547377,24.89656,0.000038,24.040594,0.0005,1.282
360.00,7.546730,24.89693,0.000038,24.040532,0.0005,1.282
362.00,7.546877,24.89694,0.000037,24.040406,0.0005,1.282
364.00,7.546868,24.89611,0.000038,24.039370,0.0005,1.282
366.00,7.547950,24.89659,0.000038,24.039270,0.0005,1.283
368.00,7.548283,24.89649,0.000038,24.040215,0.0005,1.283
370.00,7.548244,24.89680,0.000037,24.039752,0.0005,1.282
372.00,7.547952,24.89745,0.000039,24.040490,0.0005,1.281
374.00,7.547412,24.89688,0.000038,24.040208,0.0005,1.282
376.00,7.547265,24.89715,0.000037,24.040079,0.0005,1.282
378.00,7.547159,24.89518,0.000039,24.040543,0.0005,1.282
380.00,7.547215,24.89461,0.000037,24.039306,0.0005,1.282
382.00,7.546240,24.89453,0.000037,24.040001,0.0005,1.282
384.00,7.546586,24.89497,0.000037,24.040245,0.0005,1.283
386.00,7.546519,24.89565,0.000037,24.039717,0.0005,1.282
388.00,7.547116,24.89519,0.000039,24.040139,0.0005,1.283
390.00,7.546649,24.89529,0.000037,24.040299,0.0005,1.283
392.00,7.546374,24.89509,0.000037,24.039488,0.0005,1.282
394.00,7.546452,24.89550,0.000038,24.039684,0.0005,1.282
396.00,7.546499,24.89559,0.000037,24.039586,0.0004,1.282
398.00,7.546865,24.89561,0.000039,24.039597,0.0005,1.282
400.00,7.547090,24.89598,0.000039,24.039817,0.0004,1.282
402.00,7.546841,24.89616,0.000038,24.039883,0.0005,1.282
404.00,7.545750,24.89509,0.000038,24.039710,0.0005,1.282
406.00,7.546245,24.89548,0.000038,24.040612,0.0005,1.283
408.00,7.546513,24.89526,0.000037,24.039619,0.0005,1.282
410.00,7.546471,24.89474,0.000038,24.040366,0.0005,1.282
412.00,7.546446,24.89485,0.000037,24.040254,0.0005,1.282
414.00,7.546249,24.89590,0.000037,24.039904,0.0005,1.282
416.00,7.545848,24.89592,0.000037,24.040077,0.0005,1.283
418.00,7.545969,24.89466,0.000038,24.040597,0.0005,1.282
420.00,7.545487,24.89517,0.000038,24.039866,0.0005,1.282
422.00,7.545089,24.89617,0.000037,24.039492,0.0005,1.282
424.00,7.545345,24.89589,0.000037,24.039752,0.0005,1.283
426.00,7.545638,24.89621,0.000037,24.039430,0.0005,1.283
428.00,7.546614,24.89534,0.000037,24.039903,0.0005,1.282
430.00,7.547621,24.89569,0.000038,24.039534,0.0005,1.282
432.00,7.547396,24.89563,0.000038,24.039486,0.0005,1.282
434.00,7.546871,24.89553,0.000037,24.039934,0.0005,1.281
436.00,7.546004,24.89578,0.000038,24.039590,0.0005,1.282
438.00,7.545439,24.89612,0.000038,24.040110,0.0005,1.282
440.00,7.545627,24.89623,0.000036,24.040208,0.0005,1.283
442.00,7.545387,24.89660,0.000037,24.040345,0.0005,1.283
444.00,7.544541,24.89641,0.000038,24.039894,0.0005,1.282
446.00,7.544222,24.89555,0.000037,24.040115,0.0005,1.282
448.00,7.545028,24.89651,0.000037,24.040715,0.0005,1.282
450.00,7.544938,24.89621,0.000039,24.039963,0.0005,1.282
452.00,7.544223,24.89658,0.000038,24.039897,0.0005,1.282
454.00,7.543886,24.89506,0.000037,24.040419,0.0005,1.282
456.00,7.544659,24.89616,0.000038,24.039890,0.0005,1.282
458.00,7.545317,24.89621,0.000039,24.040279,0.0005,1.282
460.00,7.545720,24.89590,0.000040,24.039915,0.0005,1.282
462.00,7.545476,24.89588,0.000039,24.039317,0.0005,1.282
464.00,7.545538,24.89614,0.000038,24.039728,0.0005,1.282
466.00,7.545171,24.89660,0.000039,24.039886,0.0005,1.282
468.00,7.544482,24.89693,0.000039,24.040970,0.0005,1.283
470.00,7.543713,24.89700,0.000038,24.040141,0.0005,1.282
472.00,7.543818,24.89613,0.000039,24.039524,0.0005,1.282
474.00,7.542639,24.89532,0.000038,24.040008,0.0005,1.282
476.00,7.543187,24.89565,0.000038,24.040168,0.0005,1.282
478.00,7.543765,24.89628,0.000038,24.040108,0.0005,1.282
480.00,7.544129,24.89695,0.000039,24.039614,0.0005,1.282
482.00,7.543943,24.89709,0.000037,24.040363,0.0005,1.283
484.00,7.542926,24.89766,0.000037,24.040061,0.0005,1.283
486.00,7.543309,24.89766,0.000036,24.039990,0.0005,1.283
488.00,7.544106,24.89704,0.000037,24.039752,0.0005,1.283
490.00,7.543523,24.89732,0.000038,24.039294,0.0005,1.283
492.00,7.543096,24.89791,0.000037,24.040170,0.0005,1.283
494.00,7.542732,24.89725,0.000037,24.040365,0.0005,1.282
496.00,7.542617,24.89643,0.000038,24.040097,0.0005,1.282
498.00,7.542033,24.89610,0.000038,24.039264,0.0005,1.282
500.00,7.541177,24.89659,0.000037,24.039448,0.0005,1.283
502.00,7.541827,24.89565,0.000038,24.039575,0.0005,1.283
504.00,7.541891,24.89419,0.000038,24.040105,0.0005,1.283
506.00,7.541436,24.89411,0.000038,24.040057,0.0005,1.282
508.00,7.541480,24.89419,0.000038,24.039650,0.0005,1.283
510.00,7.540967,24.89485,0.000037,24.039499,0.0005,1.282
512.00,7.540726,24.89572,0.000038,24.040345,0.0005,1.283
514.00,7.540250,24.89600,0.000039,24.040432,0.0005,1.283
516.00,7.540893,24.89480,0.000039,24.039935,0.0005,1.282
518.00,7.540898,24.89572,0.000039,24.039597,0.0005,1.283
520.00,7.540887,24.89605,0.000038,24.040348,0.0005,1.283
522.00,7.540705,24.89494,0.000037,24.039224,0.0005,1.282
524.00,7.540202,24.89530,0.000038,24.039910,0.0005,1.283
526.00,7.540286,24.89684,0.000038,24.040212,0.0005,1.283
528.00,7.540123,24.89622,0.000038,24.040128,0.0005,1.283
530.00,7.540044,24.89660,0.000036,24.039530,0.0005,1.283
532.00,7.539824,24.89721,0.000036,24.040103,0.0005,1.283
534.00,7.540645,24.89672,0.000037,24.039699,0.0005,1.284
536.00,7.541307,24.89631,0.000037,24.039604,0.0005,1.283
538.00,7.541713,24.89536,0.000039,24.039730,0.0005,1.282
540.00,7.541447,24.89632,0.000039,24.039895,0.0005,1.283
542.00,7.541981,24.89552,0.000037,24.040285,0.0005,1.283
544.00,7.541317,24.89610,0.000038,24.040052,0.0005,1.283
546.00,7.541204,24.89607,0.000038,24.039677,0.0005,1.283
548.00,7.541503,24.89586,0.000038,24.040259,0.0005,1.283
550.00,7.541432,24.89479,0.000038,24.039288,0.0005,1.283
552.00,7.541550,24.89461,0.000037,24.040201,0.0005,1.283
554.00,7.540999,24.89593,0.000038,24.040186,0.0005,1.283
556.00,7.540338,24.89495,0.000039,24.039834,0.0005,1.283
558.00,7.541134,24.89469,0.000039,24.039672,0.0005,1.283
560.00,7.541482,24.89428,0.000039,24.040417,0.0005,1.283
562.00,7.541405,24.89413,0.000038,24.039939,0.0005,1.283
564.00,7.540089,24.89481,0.000038,24.040590,0.0005,1.283
566.00,7.539884,24.89390,0.000038,24.040032,0.0005,1.283
568.00,7.539697,24.89417,0.000037,24.040348,0.0005,1.283
570.00,7.538697,24.89446,0.000037,24.040234,0.0005,1.283
572.00,7.538643,24.89357,0.000038,24.040245,0.0005,1.283
574.00,7.539101,24.89456,0.000038,24.039492,0.0005,1.283
576.00,7.539820,24.89485,0.000040,24.040352,0.0005,1.283
578.00,7.539976,24.89520,0.000038,24.040745,0.0005,1.283
580.00,7.539464,24.89453,0.000038,24.039695,0.0005,1.283
582.00,7.539106,24.89493,0.000038,24.040708,0.0005,1.283
584.00,7.538181,24.89521,0.000037,24.039904,0.0005,1.283
586.00,7.539075,24.89579,0.000039,24.039559,0.0005,1.283
588.00,7.539420,24.89667,0.000039,24.040197,0.0005,1.283
590.00,7.539623,24.89612,0.000038,24.040515,0.0005,1.284
592.00,7.538370,24.89699,0.000037,24.039981,0.0005,1.283
594.00,7.537800,24.89751,0.000038,24.039964,0.0005,1.283
596.00,7.538224,24.89774,0.000039,24.039881,0.0005,1.283
598.00,7.538503,24.89661,0.000038,24.040072,0.0005,1.283
600.00,7.538461,24.89656,0.000038,24.040283,0.0005,1.283
@1,2.0000,4.0
602.00,7.538782,24.89706,0.000038,24.039984,0.0005,1.283
604.00,7.538457,24.89803,0.000036,24.039895,0.0005,1.284
606.00,7.539070,24.89647,0.000037,24.039594,0.0005,1.283
608.00,7.538582,24.89703,0.000037,24.039495,0.0005,1.283
610.00,7.537820,24.89588,0.000037,24.040106,0.0005,1.284
612.00,7.537704,24.89533,0.000038,24.039437,0.0005,1.282
614.00,7.538380,24.89468,0.000038,24.039975,0.0004,1.283
616.00,7.539030,24.89511,0.000037,24.039468,0.0005,1.283
618.00,7.538736,24.89561,0.000037,24.039626,0.0005,1.283
620.00,7.539056,24.89503,0.000037,24.040430,0.0005,1.283
622.00,7.538077,24.89514,0.000038,24.040859,0.0005,1.283
624.00,7.537470,24.89545,0.000038,24.040628,0.0005,1.283
626.00,7.537077,24.89457,0.000038,24.039948,0.0005,1.283
628.00,7.537673,24.89493,0.000037,24.040068,0.0005,1.283
630.00,7.537621,24.89561,0.000037,24.039583,0.0005,1.283
632.00,7.536966,24.89480,0.000038,24.040132,0.0005,1.283
634.00,7.538111,24.89471,0.000039,24.041094,0.0005,1.283
636.00,7.537715,24.89531,0.000038,24.040943,0.0005,1.283
638.00,7.537300,24.89502,0.000039,24.041068,0.0005,1.283
640.00,7.537411,24.89619,0.000039,24.040401,0.0005,1.283
642.00,7.538298,24.89632,0.000037,24.040814,0.0005,1.284
644.00,7.537870,24.89567,0.000038,24.040617,0.0005,1.283
646.00,7.537518,24.89577,0.000038,24.040450,0.0005,1.283
648.00,7.538075,24.89621,0.000038,24.040728,0.0005,1.282
650.00,7.537996,24.89594,0.000038,24.040539,0.0005,1.283
652.00,7.538053,24.89589,0.000037,24.040537,0.0005,1.283
654.00,7.537594,24.89636,0.000037,24.040068,0.0005,1.283
656.00,7.537045,24.89711,0.000037,24.040063,0.0005,1.284
658.00,7.536686,24.89784,0.000037,24.040028,0.0005,1.284
660.00,7.536457,24.89737,0.000038,24.040259,0.0005,1.283
662.00,7.536686,24.89686,0.000038,24.039672,0.0005,1.283
664.00,7.536641,24.89667,0.000038,24.040043,0.0005,1.284
666.00,7.537351,24.89696,0.000037,24.039750,0.0005,1.283
668.00,7.537995,24.89736,0.000038,24.039532,0.0005,1.283
670.00,7.537169,24.89761,0.000038,24.040470,0.0005,1.284
672.00,7.537132,24.89846,0.000037,24.040497,0.0005,1.284
674.00,7.537521,24.89812,0.000039,24.040348,0.0005,1.283
676.00,7.536377,24.89810,0.000038,24.039881,0.0005,1.284
678.00,7.535695,24.89755,0.000038,24.040494,0.0005,1.283
680.00,7.535870,24.89739,0.000038,24.040121,0.0005,1.284
682.00,7.536099,24.89756,0.000037,24.039650,0.0005,1.284
684.00,7.536331,24.89755,0.000038,24.039874,0.0005,1.283
686.00,7.536169,24.89784,0.000038,24.039386,0.0005,1.284
688.00,7.535973,24.89748,0.000037,24.039815,0.0005,1.283
690.00,7.535231,24.89761,0.000038,24.039935,0.0005,1.283
692.00,7.535302,24.89765,0.000038,24.040024,0.0005,1.284
694.00,7.535510,24.89784,0.000037,24.039943,0.0005,1.284
696.00,7.535353,24.89782,0.000036,24.040034,0.0005,1.284
698.00,7.534880,24.89742,0.000038,24.040052,0.0005,1.284
700.00,7.535345,24.89760,0.000038,24.039592,0.0005,1.284
702.00,7.534947,24.89826,0.000037,24.039606,0.0005,1.284
704.00,7.534794,24.89793,0.000036,24.039794,0.0005,1.284
706.00,7.535265,24.89858,0.000036,24.039892,0.0005,1.284
708.00,7.535093,24.89760,0.000038,24.040108,0.0005,1.284
710.00,7.535095,24.89770,0.000037,24.039986,0.0005,1.284
712.00,7.533972,24.89873,0.000038,24.040459,0.0005,1.284
714.00,7.533837,24.89784,0.000038,24.040028,0.0005,1.284
716.00,7.534274,24.89737,0.000038,24.040283,0.0005,1.284
718.00,7.533622,24.89703,0.000037,24.039668,0.0005,1.284
720.00,7.534057,24.89655,0.000036,24.039672,0.0005,1.284
722.00,7.534262,24.89672,0.000037,24.039835,0.0005,1.284
724.00,7.535027,24.89664,0.000038,24.039648,0.0005,1.284
726.00,7.535457,24.89682,0.000037,24.039364,0.0005,1.284
728.00,7.535170,24.89722,0.000037,24.040470,0.0005,1.284
730.00,7.535208,24.89702,0.000038,24.039984,0.0005,1.284
732.00,7.534576,24.89638,0.000037,24.039492,0.0005,1.284
734.00,7.533839,24.89662,0.000038,24.040626,0.0005,1.284
736.00,7.533403,24.89671,0.000038,24.040308,0.0005,1.284
738.00,7.533464,24.89719,0.000037,24.039266,0.0005,1.284
740.00,7.533816,24.89750,0.000038,24.039999,0.0005,1.284
742.00,7.533932,24.89809,0.000037,24.039806,0.0005,1.284
744.00,7.534158,24.89854,0.000037,24.040497,0.0005,1.285
746.00,7.534059,24.89871,0.000038,24.039799,0.0005,1.285
748.00,7.534410,24.89748,0.000037,24.039875,0.0005,1.285
750.00,7.533590,24.89748,0.000037,24.040819,0.0005,1.284
752.00,7.532829,24.89829,0.000038,24.040939,0.0005,1.284
754.00,7.532404,24.89852,0.000038,24.039808,0.0005,1.285
756.00,7.533567,24.89835,0.000038,24.040817,0.0005,1.285
758.00,7.533667,24.89752,0.000038,24.040041,0.0005,1.285
760.00,7.533621,24.89825,0.000038,24.040054,0.0005,1.285
762.00,7.533470,24.89815,0.000039,24.040070,0.0005,1.284
764.00,7.534108,24.89769,0.000039,24.040555,0.0005,1.285
766.00,7.534464,24.89679,0.000038,24.040988,0.0005,1.285
768.00,7.534773,24.89772,0.000039,24.040281,0.0005,1.285
770.00,7.534256,24.89795,0.000038,24.040641,0.0005,1.285
772.00,7.534212,24.89819,0.000038,24.040392,0.0005,1.285
774.00,7.534210,24.89905,0.000040,24.040261,0.0005,1.285
776.00,7.533990,24.89904,0.000038,24.039546,0.0005,1.284
778.00,7.533666,24.89905,0.000038,24.039506,0.0005,1.285
780.00,7.533136,24.89911,0.000037,24.040590,0.0005,1.286
782.00,7.533271,24.89921,0.000038,24.040146,0.0006,1.285
784.00,7.533479,24.89965,0.000036,24.040937,0.0005,1.285
786.00,7.534469,24.89956,0.000037,24.039650,0.0005,1.285
788.00,7.533488,24.89937,0.000037,24.040157,0.0005,1.285
790.00,7.533148,24.89926,0.000037,24.040039,0.0005,1.285
792.00,7.533241,24.89941,0.000037,24.039950,0.0005,1.285
794.00,7.532666,24.89928,0.000037,24.039394,0.0005,1.285
796.00,7.532652,24.89886,0.000037,24.040641,0.0005,1.285
798.00,7.532429,24.89949,0.000037,24.040601,0.0005,1.285
800.00,7.531889,24.89942,0.000038,24.039539,0.0005,1.285
802.00,7.532341,24.89925,0.000037,24.039837,0.0005,1.286
804.00,7.532618,24.90006,0.000037,24.039201,0.0005,1.286
806.00,7.532559,24.89986,0.000038,24.040055,0.0005,1.286
808.00,7.533752,24.89848,0.000038,24.040532,0.0005,1.286
810.00,7.533936,24.89852,0.000038,24.039821,0.0005,1.285
812.00,7.533506,24.89931,0.000038,24.039828,0.0005,1.285
814.00,7.532660,24.89893,0.000039,24.040348,0.0005,1.285
816.00,7.532751,24.89921,0.000039,24.040572,0.0005,1.285
818.00,7.532497,24.89942,0.000038,24.040174,0.0006,1.285
820.00,7.532727,24.90022,0.000037,24.040325,0.0005,1.286
822.00,7.532448,24.89966,0.000039,24.040079,0.0005,1.285
824.00,7.531936,24.89954,0.000039,24.039484,0.0005,1.285
826.00,7.531603,24.90025,0.000038,24.039692,0.0005,1.285
828.00,7.532130,24.89985,0.000037,24.039986,0.0005,1.286
830.00,7.531309,24.89903,0.000037,24.039748,0.0005,1.286
832.00,7.530543,24.89793,0.000037,24.040570,0.0005,1.286
834.00,7.529919,24.89866,0.000037,24.040261,0.0006,1.285
836.00,7.530710,24.89868,0.000038,24.040875,0.0006,1.286
838.00,7.531646,24.89815,0.000038,24.039650,0.0006,1.286
840.00,7.531734,24.89837,0.000039,24.040215,0.0006,1.285
842.00,7.531995,24.89772,0.000040,24.040137,0.0005,1.285
844.00,7.532025,24.89810,0.000040,24.040925,0.0005,1.286
846.00,7.532467,24.89858,0.000038,24.040874,0.0005,1.286
848.00,7.533072,24.89858,0.000038,24.040510,0.0005,1.286
850.00,7.533545,24.89850,0.000038,24.040594,0.0005,1.286
852.00,7.532974,24.89763,0.000039,24.039699,0.0005,1.286
854.00,7.532608,24.89875,0.000038,24.039817,0.0005,1.286
856.00,7.531656,24.89761,0.000038,24.040634,0.0006,1.286
858.00,7.531361,24.89735,0.000037,24.040357,0.0006,1.286
860.00,7.531355,24.89689,0.000038,24.039983,0.0006,1.286
862.00,7.530861,24.89675,0.000037,24.040470,0.0005,1.286
864.00,7.530092,24.89697,0.000038,24.040708,0.0005,1.287
866.00,7.529977,24.89695,0.000038,24.040339,0.0005,1.286
868.00,7.529856,24.89750,0.000040,24.040159,0.0006,1.286
870.00,7.531446,24.89763,0.000038,24.039515,0.0005,1.286
872.00,7.531133,24.89764,0.000038,24.039477,0.0005,1.287
874.00,7.530781,24.89717,0.000038,24.040394,0.0005,1.286
876.00,7.531692,24.89836,0.000038,24.040110,0.0005,1.286
878.00,7.531051,24.89743,0.000038,24.040099,0.0005,1.286
880.00,7.530082,24.89678,0.000038,24.040623,0.0005,1.286
882.00,7.530933,24.89647,0.000039,24.040541,0.0005,1.286
884.00,7.531207,24.89699,0.000039,24.040157,0.0005,1.286
886.00,7.531465,24.89691,0.000038,24.040086,0.0005,1.286
888.00,7.531543,24.89655,0.000039,24.040423,0.0005,1.286
890.00,7.531204,24.89608,0.000038,24.040026,0.0006,1.286
892.00,7.531681,24.89594,0.000037,24.040370,0.0005,1.286
894.00,7.531147,24.89511,0.000038,24.040552,0.0005,1.286
896.00,7.531480,24.89462,0.000038,24.040426,0.0005,1.287
898.00,7.531580,24.89646,0.000036,24.039764,0.0005,1.287
900.00,7.531615,24.89767,0.000037,24.040532,0.0005,1.286
902.00,7.530711,24.89714,0.000037,24.039666,0.0005,1.286
904.00,7.531849,24.89624,0.000039,24.038910,0.0005,1.286
906.00,7.532345,24.89733,0.000038,24.039997,0.0005,1.286
908.00,7.532030,24.89799,0.000037,24.040077,0.0005,1.287
910.00,7.531504,24.89824,0.000037,24.039521,0.0005,1.287
912.00,7.532018,24.89742,0.000039,24.039868,0.0005,1.286
914.00,7.531051,24.89784,0.000038,24.039750,0.0005,1.286
916.00,7.530106,24.89854,0.000038,24.040305,0.0005,1.286
918.00,7.530206,24.89830,0.000039,24.040035,0.0005,1.286
920.00,7.529959,24.89909,0.000039,24.040004,0.0005,1.286
922.00,7.530872,24.89907,0.000038,24.040452,0.0005,1.286
924.00,7.532455,24.89892,0.000038,24.040645,0.0005,1.287
926.00,7.533124,24.89775,0.000038,24.040268,0.0005,1.286
928.00,7.533985,24.89803,0.000038,24.040039,0.0005,1.287
930.00,7.533603,24.89706,0.000037,24.040174,0.0005,1.287
932.00,7.532505,24.89691,0.000038,24.040070,0.0005,1.287
934.00,7.532844,24.89834,0.000037,24.039068,0.0005,1.287
936.00,7.534282,24.89884,0.000037,24.039243,0.0005,1.287
938.00,7.533866,24.89843,0.000038,24.040401,0.0005,1.287
940.00,7.532963,24.89874,0.000038,24.040999,0.0005,1.287
942.00,7.531430,24.89854,0.000038,24.040514,0.0005,1.287
944.00,7.531381,24.89926,0.000038,24.039846,0.0005,1.287
946.00,7.531434,24.89902,0.000038,24.040215,0.0005,1.287
948.00,7.530519,24.89885,0.000039,24.040752,0.0005,1.287
950.00,7.530539,24.89883,0.000038,24.040192,0.0006,1.287
952.00,7.530493,24.89968,0.000037,24.039868,0.0005,1.287
954.00,7.531591,24.89889,0.000037,24.040472,0.0005,1.287
956.00,7.531629,24.89886,0.000037,24.040166,0.0005,1.288
958.00,7.531460,24.89952,0.000037,24.040046,0.0005,1.288
960.00,7.531449,24.89913,0.000038,24.040872,0.0005,1.287
962.00,7.531447,24.89864,0.000037,24.040146,0.0005,1.287
964.00,7.531707,24.89967,0.000038,24.040301,0.0006,1.288
966.00,7.531635,24.90010,0.000038,24.040023,0.0005,1.288
968.00,7.531496,24.89925,0.000038,24.040423,0.0005,1.287
970.00,7.531778,24.89873,0.000038,24.040421,0.0005,1.287
972.00,7.532081,24.89881,0.000040,24.040157,0.0005,1.287
974.00,7.532534,24.89845,0.000039,24.039606,0.0006,1.286
976.00,7.532405,24.89758,0.000039,24.040541,0.0005,1.287
978.00,7.531507,24.89757,0.000037,24.039430,0.0005,1.287
980.00,7.531011,24.89814,0.000038,24.040288,0.0005,1.288
982.00,7.530554,24.89828,0.000039,24.039790,0.0005,1.288
984.00,7.530380,24.89853,0.000039,24.040510,0.0006,1.288
986.00,7.529382,24.89932,0.000038,24.039935,0.0005,1.288
988.00,7.529369,24.89896,0.000038,24.040110,0.0006,1.288
990.00,7.530088,24.89886,0.000038,24.040014,0.0005,1.288
992.00,7.530081,24.89948,0.000038,24.040346,0.0005,1.287
994.00,7.529827,24.89916,0.000039,24.040555,0.0005,1.288
996.00,7.529041,24.89877,0.000039,24.040510,0.0005,1.288
998.00,7.528106,24.89895,0.000039,24.039997,0.0006,1.288
1000.00,7.528007,24.89919,0.000038,24.040517,0.0005,1.288
1002.00,7.528476,24.89906,0.000039,24.040701,0.0005,1.287
1004.00,7.528891,24.89866,0.000040,24.041301,0.0006,1.288
1006.00,7.529211,24.89887,0.000040,24.040432,0.0006,1.288
1008.00,7.529293,24.89893,0.000038,24.039799,0.0005,1.288
1010.00,7.529265,24.90007,0.000039,24.040088,0.0006,1.287
1012.00,7.528971,24.90077,0.000038,24.039963,0.0005,1.288
1014.00,7.528925,24.90138,0.000038,24.040179,0.0005,1.288
1016.00,7.528698,24.90156,0.000039,24.039670,0.0005,1.287
1018.00,7.529012,24.90082,0.000038,24.040270,0.0005,1.288
1020.00,7.529170,24.90058,0.000038,24.039783,0.0005,1.288
1022.00,7.529380,24.90034,0.000038,24.040250,0.0005,1.288
1024.00,7.529501,24.90020,0.000037,24.040592,0.0006,1.288
1026.00,7.529243,24.90075,0.000038,24.039835,0.0006,1.288
1028.00,7.529145,24.89991,0.000039,24.040525,0.0005,1.287
1030.00,7.530004,24.90067,0.000038,24.039408,0.0006,1.288
1032.00,7.529587,24.90004,0.000038,24.039575,0.0006,1.288
1034.00,7.528122,24.89973,0.000038,24.039981,0.0006,1.288
1036.00,7.528941,24.89957,0.000038,24.040452,0.0005,1.288
1038.00,7.528895,24.89953,0.000038,24.040857,0.0005,1.287
1040.00,7.529070,24.89995,0.000038,24.040155,0.0006,1.288
1042.00,7.528451,24.89920,0.000039,24.040268,0.0005,1.288
1044.00,7.527791,24.89994,0.000039,24.040679,0.0006,1.288
1046.00,7.528890,24.90037,0.000038,24.040863,0.0005,1.288
1048.00,7.528953,24.89936,0.000041,24.040461,0.0006,1.288
1050.00,7.528532,24.89897,0.000039,24.040101,0.0005,1.288
1052.00,7.527570,24.89886,0.000039,24.040348,0.0005,1.288
1054.00,7.526753,24.89878,0.000039,24.039908,0.0005,1.288
1056.00,7.527215,24.89875,0.000038,24.040101,0.0006,1.288
1058.00,7.527537,24.89871,0.000039,24.040666,0.0005,1.288
1060.00,7.527714,24.89844,0.000039,24.040506,0.0005,1.289
1062.00,7.528035,24.89805,0.000039,24.040463,0.0006,1.288
1064.00,7.528368,24.89751,0.000037,24.040203,0.0005,1.288
1066.00,7.528222,24.89790,0.000039,24.040363,0.0005,1.288
1068.00,7.527669,24.89760,0.000039,24.040050,0.0005,1.289
1070.00,7.527998,24.89763,0.000039,24.040534,0.0006,1.288
1072.00,7.528201,24.89806,0.000040,24.041014,0.0005,1.288
1074.00,7.527510,24.89906,0.000039,24.040172,0.0005,1.289
1076.00,7.527362,24.89851,0.000038,24.039894,0.0005,1.288
1078.00,7.527010,24.89824,0.000039,24.039968,0.0006,1.289
1080.00,7.527140,24.89750,0.000038,24.040448,0.0005,1.289
1082.00,7.526943,24.89763,0.000038,24.040541,0.0005,1.288
1084.00,7.527204,24.89887,0.000039,24.040121,0.0005,1.288
1086.00,7.527722,24.89914,0.000039,24.039763,0.0006,1.289
1088.00,7.527315,24.89855,0.000038,24.039819,0.0005,1.289
1090.00,7.527965,24.89825,0.000038,24.040355,0.0005,1.289
1092.00,7.528421,24.89863,0.000038,24.040555,0.0005,1.289
1094.00,7.528242,24.89884,0.000038,24.039919,0.0005,1.289
1096.00,7.527874,24.89776,0.000039,24.040665,0.0005,1.288
1098.00,7.528601,24.89692,0.000038,24.040566,0.0005,1.288
1100.00,7.528705,24.89767,0.000038,24.040483,0.0005,1.288
1102.00,7.528459,24.89833,0.000039,24.040166,0.0005,1.288
1104.00,7.528326,24.89893,0.000038,24.039688,0.0005,1.289
1106.00,7.528080,24.89836,0.000038,24.041119,0.0005,1.289
1108.00,7.528091,24.89866,0.000039,24.040315,0.0005,1.288
1110.00,7.527706,24.89831,0.000039,24.040635,0.0005,1.288
1112.00,7.527844,24.89858,0.000039,24.039994,0.0005,1.289
1114.00,7.527393,24.89790,0.000038,24.040105,0.0005,1.289
1116.00,7.527870,24.89818,0.000038,24.040421,0.0005,1.289
1118.00,7.528689,24.89890,0.000039,24.040879,0.0006,1.289
1120.00,7.528674,24.89935,0.000038,24.040655,0.0005,1.289
1122.00,7.528228,24.89967,0.000039,24.040230,0.0006,1.289
1124.00,7.528594,24.89982,0.000038,24.040004,0.0006,1.289
1126.00,7.527700,24.89991,0.000038,24.039383,0.0005,1.289
1128.00,7.527082,24.89908,0.000038,24.040470,0.0005,1.289
1130.00,7.527180,24.89852,0.000038,24.040797,0.0005,1.289
1132.00,7.526369,24.89834,0.000040,24.040095,0.0005,1.288
1134.00,7.526134,24.89851,0.000040,24.039926,0.0005,1.288
1136.00,7.526262,24.89968,0.000040,24.041021,0.0006,1.289
1138.00,7.526703,24.89944,0.000039,24.040128,0.0006,1.289
1140.00,7.526367,24.89946,0.000039,24.040705,0.0005,1.289
1142.00,7.526277,24.89927,0.000038,24.040634,0.0005,1.289
1144.00,7.526274,24.89951,0.000038,24.040526,0.0005,1.289
1146.00,7.526403,24.89919,0.000038,24.040306,0.0006,1.289
1148.00,7.527457,24.89869,0.000039,24.040785,0.0006,1.289
1150.00,7.527496,24.90006,0.000038,24.040959,0.0006,1.290
1152.00,7.527720,24.89995,0.000038,24.040108,0.0006,1.289
1154.00,7.527665,24.89802,0.000037,24.040488,0.0006,1.289
1156.00,7.526885,24.89776,0.000039,24.040548,0.0005,1.289
1158.00,7.526766,24.89769,0.000040,24.040494,0.0005,1.288
1160.00,7.526125,24.89799,0.000039,24.040192,0.0005,1.288
1162.00,7.526339,24.89828,0.000039,24.040125,0.0005,1.289
1164.00,7.526202,24.89937,0.000039,24.040310,0.0005,1.289
1166.00,7.526781,24.89886,0.000039,24.040383,0.0005,1.289
1168.00,7.527710,24.89998,0.000038,24.040499,0.0006,1.289
1170.00,7.526807,24.89929,0.000039,24.040186,0.0005,1.289
1172.00,7.526715,24.89910,0.000040,24.040135,0.0005,1.289
1174.00,7.526881,24.89985,0.000038,24.040505,0.0005,1.290
1176.00,7.526343,24.89857,0.000038,24.040595,0.0006,1.289
1178.00,7.525742,24.89764,0.000039,24.040566,0.0006,1.289
1180.00,7.525293,24.89756,0.000040,24.040092,0.0005,1.289
1182.00,7.526389,24.89742,0.000039,24.040541,0.0006,1.289
1184.00,7.526454,24.89769,0.000038,24.040786,0.0006,1.289
1186.00,7.527057,24.89709,0.000039,24.039972,0.0006,1.289
1188.00,7.526553,24.89781,0.000039,24.039408,0.0005,1.289
1190.00,7.525692,24.89857,0.000038,24.040423,0.0005,1.289
1192.00,7.525583,24.89732,0.000040,24.040730,0.0005,1.290
1194.00,7.525810,24.89885,0.000039,24.040321,0.0005,1.290
1196.00,7.526549,24.89923,0.000038,24.040341,0.0006,1.290
1198.00,7.526533,24.89963,0.000038,24.039972,0.0005,1.290
1200.00,7.526478,24.90001,0.000039,24.040435,0.0005,1.290
@2,12.0000,24.0
1202.00,7.526648,24.90039,0.000040,24.040532,0.0006,1.289
1204.00,7.526917,24.89993,0.000040,24.040230,0.0005,1.289
1206.00,7.523011,24.89939,0.000039,24.040817,0.0005,1.289
1208.00,7.513657,24.89864,0.000039,24.040181,0.0005,1.289
1210.00,7.499645,24.89843,0.000040,24.040479,0.0005,1.288
1212.00,7.478353,24.89843,0.000040,24.040608,0.0005,1.288
1214.00,7.455186,24.89927,0.000039,24.040610,0.0005,1.289
1216.00,7.433868,24.89897,0.000037,24.040745,0.0005,1.290
1218.00,7.412363,24.89832,0.000038,24.040534,0.0006,1.290
1220.00,7.393593,24.89740,0.000036,24.039901,0.0005,1.290
1222.00,7.381927,24.89746,0.000036,24.040234,0.0005,1.291
1224.00,7.378665,24.89900,0.000037,24.040683,0.0006,1.290
1226.00,7.381144,24.89878,0.000037,24.040395,0.0005,1.291
1228.00,7.386657,24.89884,0.000036,24.040143,0.0005,1.291
1230.00,7.394436,24.89825,0.000037,24.040788,0.0005,1.292
1232.00,7.401727,24.89869,0.000036,24.039901,0.0005,1.292
1234.00,7.409333,24.89917,0.000037,24.039935,0.0005,1.292
1236.00,7.415314,24.89855,0.000038,24.040168,0.0005,1.291
1238.00,7.419908,24.89790,0.000038,24.040285,0.0005,1.291
1240.00,7.423730,24.89680,0.000038,24.040672,0.0005,1.290
1242.00,7.427266,24.89673,0.000038,24.040337,0.0005,1.290
1244.00,7.428396,24.89712,0.000039,24.040190,0.0006,1.290
1246.00,7.430177,24.89798,0.000039,24.039972,0.0006,1.290
1248.00,7.431134,24.89756,0.000039,24.039788,0.0006,1.290
1250.00,7.432137,24.89746,0.000039,24.040295,0.0005,1.290
1252.00,7.435866,24.89758,0.000039,24.040674,0.0005,1.290
1254.00,7.442734,24.89762,0.000039,24.039708,0.0005,1.290
1256.00,7.449369,24.89774,0.000039,24.040503,0.0005,1.289
1258.00,7.456457,24.89759,0.000039,24.041301,0.0005,1.290
1260.00,7.464903,24.89746,0.000038,24.039643,0.0006,1.290
1262.00,7.472314,24.89752,0.000039,24.040890,0.0006,1.290
1264.00,7.480107,24.89757,0.000039,24.040970,0.0006,1.290
1266.00,7.487478,24.89805,0.000040,24.040221,0.0005,1.290
1268.00,7.493807,24.89748,0.000040,24.040439,0.0006,1.290
1270.00,7.499084,24.89835,0.000039,24.040514,0.0006,1.290
1272.00,7.504018,24.89772,0.000037,24.039872,0.0005,1.291
1274.00,7.507805,24.89793,0.000038,24.040305,0.0005,1.291
1276.00,7.511872,24.89822,0.000038,24.039697,0.0006,1.290
1278.00,7.514786,24.89894,0.000038,24.040221,0.0005,1.290
1280.00,7.515943,24.89880,0.000038,24.039695,0.0005,1.290
1282.00,7.516306,24.89802,0.000038,24.039908,0.0005,1.290
1284.00,7.516513,24.89781,0.000038,24.039990,0.0005,1.291
1286.00,7.516511,24.89828,0.000038,24.040185,0.0005,1.291
1288.00,7.517120,24.89829,0.000038,24.039035,0.0005,1.290
1290.00,7.517894,24.89874,0.000039,24.039883,0.0005,1.290
1292.00,7.517903,24.89870,0.000039,24.040086,0.0005,1.290
1294.00,7.518372,24.89805,0.000038,24.040295,0.0005,1.290
1296.00,7.518022,24.89700,0.000038,24.041177,0.0005,1.291
1298.00,7.517696,24.89744,0.000039,24.040328,0.0005,1.290
1300.00,7.518088,24.89657,0.000038,24.040108,0.0005,1.290
1302.00,7.518973,24.89655,0.000038,24.039930,0.0005,1.290
1304.00,7.518075,24.89723,0.000037,24.041034,0.0005,1.290
1306.00,7.518129,24.89743,0.000039,24.039892,0.0005,1.290
1308.00,7.518536,24.89764,0.000039,24.040805,0.0005,1.290
1310.00,7.519418,24.89894,0.000039,24.039794,0.0006,1.291
1312.00,7.519441,24.89819,0.000039,24.040381,0.0005,1.291
1314.00,7.520161,24.89864,0.000038,24.040321,0.0005,1.291
1316.00,7.520657,24.89879,0.000038,24.040403,0.0006,1.291
1318.00,7.520373,24.89803,0.000037,24.040619,0.0006,1.291
1320.00,7.520082,24.89940,0.000038,24.040177,0.0005,1.291
1322.00,7.519936,24.89892,0.000037,24.041106,0.0005,1.291
1324.00,7.520003,24.89806,0.000039,24.040595,0.0006,1.291
1326.00,7.520121,24.89848,0.000040,24.040034,0.0006,1.291
1328.00,7.520390,24.89802,0.000039,24.040626,0.0005,1.291
1330.00,7.520474,24.89879,0.000039,24.040339,0.0005,1.291
1332.00,7.520832,24.89837,0.000038,24.040539,0.0005,1.291
1334.00,7.520958,24.89702,0.000039,24.040310,0.0006,1.291
1336.00,7.520656,24.89748,0.000038,24.040057,0.0005,1.291
1338.00,7.520626,24.89710,0.000038,24.040603,0.0005,1.291
1340.00,7.520244,24.89746,0.000038,24.040194,0.0005,1.291
1342.00,7.520139,24.89873,0.000039,24.039859,0.0006,1.291
1344.00,7.519386,24.89834,0.000038,24.040781,0.0006,1.292
1346.00,7.520273,24.89805,0.000037,24.040463,0.0005,1.292
1348.00,7.521054,24.89948,0.000038,24.039814,0.0005,1.291
1350.00,7.521200,24.89930,0.000038,24.040044,0.0005,1.291
1352.00,7.520820,24.89906,0.000039,24.040283,0.0005,1.291
1354.00,7.520539,24.89860,0.000039,24.040270,0.0005,1.291
1356.00,7.520075,24.89811,0.000038,24.039703,0.0006,1.291
1358.00,7.521195,24.89775,0.000039,24.039904,0.0005,1.290
1360.00,7.521402,24.89770,0.000038,24.040212,0.0005,1.291
1362.00,7.521544,24.89744,0.000038,24.039692,0.0005,1.292
1364.00,7.521429,24.89765,0.000036,24.039961,0.0005,1.292
1366.00,7.521104,24.89756,0.000038,24.040203,0.0005,1.291
1368.00,7.520651,24.89798,0.000039,24.040326,0.0005,1.291
1370.00,7.519822,24.89884,0.000038,24.039701,0.0005,1.291
1372.00,7.520254,24.89884,0.000039,24.040485,0.0006,1.291
1374.00,7.520000,24.89877,0.000038,24.040081,0.0006,1.291
1376.00,7.519873,24.89904,0.000039,24.039788,0.0005,1.292
1378.00,7.519790,24.89835,0.000038,24.040206,0.0005,1.291
1380.00,7.519930,24.89948,0.000040,24.039459,0.0005,1.291
1382.00,7.520692,24.89996,0.000039,24.040048,0.0005,1.291
1384.00,7.521573,24.90020,0.000039,24.040515,0.0005,1.291
1386.00,7.520594,24.89959,0.000039,24.040674,0.0006,1.292
1388.00,7.521000,24.89941,0.000038,24.040292,0.0005,1.292
1390.00,7.521686,24.89988,0.000039,24.039866,0.0005,1.292
1392.00,7.521338,24.89974,0.000038,24.040557,0.0005,1.291
1394.00,7.521658,24.89953,0.000040,24.040348,0.0006,1.292
1396.00,7.521272,24.90007,0.000039,24.040215,0.0005,1.292
1398.00,7.520887,24.90037,0.000037,24.040152,0.0005,1.291
1400.00,7.521019,24.90021,0.000039,24.039792,0.0005,1.291
1402.00,7.521360,24.89987,0.000037,24.040803,0.0005,1.291
1404.00,7.520966,24.89990,0.000039,24.040543,0.0005,1.291
1406.00,7.521285,24.90019,0.000039,24.040043,0.0005,1.291
1408.00,7.521604,24.90093,0.000039,24.040119,0.0005,1.292
1410.00,7.521276,24.90005,0.000039,24.040443,0.0005,1.291
1412.00,7.521478,24.89999,0.000038,24.040215,0.0005,1.291
1414.00,7.521001,24.90025,0.000038,24.039901,0.0005,1.291
1416.00,7.520352,24.90099,0.000038,24.040066,0.0005,1.292
1418.00,7.520959,24.90146,0.000038,24.040297,0.0005,1.292
1420.00,7.520930,24.90116,0.000038,24.040572,0.0005,1.291
1422.00,7.521346,24.90068,0.000038,24.040710,0.0005,1.292
1424.00,7.521495,24.89978,0.000038,24.040214,0.0005,1.292
1426.00,7.521360,24.89994,0.000038,24.040210,0.0005,1.292
1428.00,7.521419,24.89960,0.000039,24.039137,0.0005,1.292
1430.00,7.520457,24.89951,0.000038,24.039746,0.0005,1.291
1432.00,7.520403,24.89950,0.000040,24.040375,0.0005,1.291
1434.00,7.521413,24.89972,0.000040,24.040939,0.0005,1.291
1436.00,7.521737,24.90009,0.000039,24.039684,0.0006,1.291
1438.00,7.521215,24.89938,0.000038,24.040263,0.0006,1.292
1440.00,7.521011,24.89919,0.000039,24.040130,0.0006,1.292
1442.00,7.520882,24.89906,0.000039,24.041541,0.0005,1.292
1444.00,7.520609,24.89930,0.000038,24.040719,0.0005,1.293
1446.00,7.520505,24.89952,0.000038,24.040295,0.0005,1.293
1448.00,7.520572,24.89988,0.000038,24.040672,0.0006,1.291
1450.00,7.521722,24.89994,0.000040,24.040697,0.0006,1.291
1452.00,7.521578,24.89998,0.000041,24.040172,0.0005,1.292
1454.00,7.520458,24.89987,0.000040,24.039737,0.0005,1.292
1456.00,7.520120,24.89988,0.000038,24.040386,0.0005,1.292
1458.00,7.519866,24.90019,0.000040,24.040905,0.0005,1.292
1460.00,7.519658,24.90072,0.000040,24.039690,0.0006,1.292
1462.00,7.519845,24.90065,0.000038,24.040799,0.0006,1.292
1464.00,7.520052,24.90003,0.000037,24.040192,0.0006,1.293
1466.00,7.520548,24.89948,0.000038,24.040446,0.0005,1.293
1468.00,7.519833,24.89984,0.000038,24.040150,0.0005,1.293
1470.00,7.519208,24.89955,0.000038,24.040192,0.0006,1.293
1472.00,7.519312,24.90009,0.000037,24.040205,0.0005,1.293
1474.00,7.520401,24.90011,0.000038,24.040435,0.0005,1.292
1476.00,7.520352,24.90085,0.000038,24.040454,0.0005,1.293
1478.00,7.521237,24.90089,0.000038,24.039719,0.0005,1.292
1480.00,7.520911,24.90099,0.000038,24.040306,0.0005,1.292
1482.00,7.520588,24.90110,0.000040,24.040194,0.0005,1.292
1484.00,7.520143,24.90024,0.000039,24.040306,0.0006,1.292
1486.00,7.520240,24.90000,0.000038,24.040766,0.0006,1.294
1488.00,7.520491,24.90010,0.000038,24.041137,0.0006,1.293
1490.00,7.520193,24.90016,0.000038,24.039992,0.0006,1.293
1492.00,7.520235,24.90049,0.000039,24.040594,0.0006,1.293
1494.00,7.519878,24.90064,0.000038,24.040317,0.0005,1.293
1496.00,7.519880,24.90148,0.000038,24.040521,0.0006,1.293
1498.00,7.519948,24.90150,0.000039,24.040654,0.0005,1.292
1500.00,7.520517,24.90225,0.000040,24.040501,0.0006,1.293
1502.00,7.520578,24.90215,0.000039,24.040852,0.0006,1.293
1504.00,7.520893,24.90260,0.000039,24.040983,0.0005,1.293
1506.00,7.520888,24.90262,0.000039,24.040185,0.0005,1.292
1508.00,7.520507,24.90329,0.000039,24.039712,0.0005,1.293
1510.00,7.520173,24.90284,0.000038,24.040230,0.0006,1.293
1512.00,7.519290,24.90246,0.000038,24.040388,0.0005,1.293
1514.00,7.518597,24.90193,0.000037,24.040208,0.0005,1.293
1516.00,7.517898,24.90294,0.000037,24.040428,0.0005,1.294
1518.00,7.518857,24.90342,0.000038,24.040245,0.0005,1.293
1520.00,7.519682,24.90362,0.000040,24.041014,0.0005,1.292
1522.00,7.520127,24.90334,0.000040,24.040186,0.0006,1.293
1524.00,7.520326,24.90381,0.000038,24.039943,0.0005,1.293
1526.00,7.520643,24.90412,0.000038,24.040112,0.0005,1.293
1528.00,7.521210,24.90239,0.000040,24.040472,0.0006,1.293
1530.00,7.521152,24.90155,0.000040,24.040555,0.0005,1.293
1532.00,7.520662,24.90237,0.000040,24.040166,0.0006,1.292
1534.00,7.521452,24.90281,0.000040,24.040495,0.0005,1.292
1536.00,7.521351,24.90248,0.000039,24.040346,0.0005,1.293
1538.00,7.521370,24.90213,0.000039,24.040801,0.0005,1.293
1540.00,7.521460,24.90238,0.000038,24.040395,0.0005,1.294
1542.00,7.521346,24.90214,0.000038,24.040381,0.0005,1.294
1544.00,7.520990,24.90135,0.000038,24.040203,0.0006,1.293
1546.00,7.521528,24.90214,0.000038,24.040561,0.0005,1.293
1548.00,7.520855,24.90198,0.000038,24.039877,0.0005,1.293
1550.00,7.520447,24.90100,0.000037,24.040283,0.0005,1.294
1552.00,7.520161,24.90126,0.000038,24.040610,0.0005,1.294
1554.00,7.519533,24.90172,0.000039,24.040255,0.0006,1.294
1556.00,7.519246,24.90184,0.000038,24.039723,0.0005,1.294
1558.00,7.518755,24.90209,0.000038,24.040239,0.0005,1.294
1560.00,7.517945,24.90191,0.000038,24.040252,0.0005,1.293
1562.00,7.517811,24.90042,0.000039,24.040145,0.0005,1.293
1564.00,7.518623,24.90054,0.000038,24.040181,0.0006,1.294
1566.00,7.518468,24.90020,0.000040,24.040346,0.0006,1.294
1568.00,7.518547,24.90028,0.000039,24.040383,0.0006,1.294
1570.00,7.518238,24.90115,0.000038,24.039748,0.0005,1.294
1572.00,7.517541,24.90169,0.000039,24.040554,0.0005,1.294
1574.00,7.517519,24.90125,0.000038,24.040325,0.0005,1.294
1576.00,7.518341,24.90033,0.000038,24.040394,0.0005,1.294
1578.00,7.518574,24.90016,0.000040,24.040761,0.0006,1.294
1580.00,7.519788,24.90000,0.000038,24.040152,0.0006,1.294
1582.00,7.519616,24.89982,0.000038,24.040775,0.0006,1.294
1584.00,7.519824,24.90040,0.000039,24.040525,0.0005,1.293
1586.00,7.520110,24.90086,0.000039,24.039852,0.0005,1.293
1588.00,7.520521,24.90045,0.000039,24.039988,0.0005,1.294
1590.00,7.521479,24.90076,0.000038,24.039070,0.0005,1.293
1592.00,7.520298,24.90076,0.000039,24.040154,0.0005,1.294
1594.00,7.520180,24.90082,0.000038,24.040483,0.0005,1.294
1596.00,7.519578,24.90095,0.000038,24.039788,0.0005,1.293
1598.00,7.519083,24.90125,0.000038,24.040352,0.0005,1.294
1600.00,7.519776,24.90132,0.000038,24.040788,0.0006,1.293
1602.00,7.520356,24.90206,0.000038,24.041270,0.0005,1.294
1604.00,7.520235,24.90176,0.000039,24.040474,0.0005,1.294
1606.00,7.519529,24.90101,0.000038,24.039924,0.0005,1.294
1608.00,7.519656,24.90042,0.000038,24.040128,0.0005,1.294
1610.00,7.520250,24.90107,0.000039,24.040750,0.0005,1.294
1612.00,7.519457,24.90133,0.000039,24.040466,0.0005,1.294
1614.00,7.519785,24.90112,0.000038,24.040410,0.0006,1.294
1616.00,7.519299,24.90085,0.000038,24.040021,0.0005,1.294
1618.00,7.518809,24.90169,0.000038,24.039921,0.0005,1.294
1620.00,7.518803,24.90223,0.000038,24.040490,0.0005,1.294
1622.00,7.519337,24.90195,0.000039,24.040563,0.0005,1.294
1624.00,7.518898,24.90188,0.000039,24.039668,0.0005,1.293
1626.00,7.518419,24.90194,0.000039,24.039832,0.0005,1.294
1628.00,7.519223,24.90225,0.000038,24.040894,0.0005,1.294
1630.00,7.519850,24.90203,0.000038,24.040457,0.0005,1.294
1632.00,7.519972,24.90167,0.000038,24.039708,0.0005,1.294
1634.00,7.520206,24.90144,0.000038,24.040215,0.0005,1.294
1636.00,7.519430,24.90154,0.000038,24.040614,0.0005,1.295
1638.00,7.519414,24.90077,0.000039,24.039924,0.0005,1.295
1640.00,7.518525,24.90189,0.000038,24.040188,0.0005,1.295
1642.00,7.518305,24.90170,0.000038,24.039941,0.0006,1.294
1644.00,7.519129,24.90171,0.000040,24.040521,0.0005,1.294
1646.00,7.519344,24.90158,0.000039,24.040617,0.0005,1.294
1648.00,7.520158,24.90188,0.000038,24.040352,0.0006,1.294
1650.00,7.520354,24.90242,0.000039,24.040199,0.0005,1.294
1652.00,7.520699,24.90249,0.000039,24.039901,0.0005,1.294
1654.00,7.520443,24.90310,0.000038,24.040539,0.0006,1.294
1656.00,7.519720,24.90400,0.000037,24.040732,0.0006,1.294
1658.00,7.520566,24.90405,0.000038,24.040792,0.0006,1.295
1660.00,7.520346,24.90329,0.000038,24.040064,0.0006,1.294
1662.00,7.519247,24.90363,0.000039,24.040655,0.0006,1.295
1664.00,7.519869,24.90269,0.000039,24.040414,0.0006,1.295
1666.00,7.520199,24.90227,0.000038,24.040299,0.0005,1.295
1668.00,7.519181,24.90238,0.000038,24.040845,0.0005,1.294
1670.00,7.518713,24.90310,0.000038,24.039594,0.0005,1.294
1672.00,7.518982,24.90316,0.000038,24.040230,0.0005,1.295
1674.00,7.518111,24.90229,0.000038,24.040674,0.0006,1.295
1676.00,7.518159,24.90254,0.000038,24.039983,0.0005,1.295
1678.00,7.517858,24.90217,0.000038,24.040294,0.0005,1.294
1680.00,7.518735,24.90228,0.000039,24.040259,0.0006,1.295
1682.00,7.518348,24.90224,0.000039,24.040466,0.0005,1.295
1684.00,7.517771,24.90161,0.000037,24.040319,0.0005,1.295
1686.00,7.517145,24.90137,0.000038,24.040408,0.0005,1.295
1688.00,7.518107,24.90100,0.000038,24.040228,0.0005,1.295
1690.00,7.519212,24.90097,0.000038,24.040261,0.0005,1.294
1692.00,7.519217,24.90118,0.000038,24.040355,0.0005,1.294
1694.00,7.519424,24.90122,0.000038,24.040677,0.0005,1.294
1696.00,7.518839,24.90094,0.000038,24.040175,0.0006,1.295
1698.00,7.518014,24.90169,0.000038,24.041046,0.0006,1.295
1700.00,7.518363,24.90148,0.000039,24.040830,0.0005,1.295
1702.00,7.518689,24.90038,0.000038,24.040388,0.0005,1.295
1704.00,7.517698,24.90141,0.000039,24.040272,0.0006,1.295
1706.00,7.517745,24.90154,0.000038,24.040675,0.0005,1.295
1708.00,7.517259,24.89992,0.000040,24.040654,0.0005,1.295
1710.00,7.518260,24.89945,0.000039,24.040983,0.0005,1.295
1712.00,7.519972,24.89952,0.000038,24.040181,0.0006,1.295
1714.00,7.519061,24.89951,0.000038,24.039814,0.0005,1.295
1716.00,7.519607,24.90034,0.000038,24.039850,0.0005,1.295
1718.00,7.519412,24.90073,0.000039,24.040568,0.0005,1.296
1720.00,7.519138,24.90035,0.000039,24.040655,0.0005,1.296
1722.00,7.519640,24.89977,0.000039,24.039788,0.0006,1.295
1724.00,7.518918,24.89981,0.000038,24.039897,0.0006,1.295
1726.00,7.519433,24.90014,0.000037,24.039717,0.0006,1.295
1728.00,7.519050,24.90067,0.000037,24.040568,0.0006,1.295
1730.00,7.519275,24.90072,0.000039,24.040666,0.0006,1.295
1732.00,7.519552,24.90008,0.000038,24.039968,0.0005,1.295
1734.00,7.519539,24.89905,0.000039,24.040101,0.0005,1.295
1736.00,7.519904,24.89958,0.000039,24.040128,0.0005,1.296
1738.00,7.519717,24.90051,0.000037,24.040517,0.0006,1.295
1740.00,7.518591,24.89990,0.000038,24.040999,0.0006,1.295
1742.00,7.518905,24.89957,0.000038,24.040823,0.0006,1.295
1744.00,7.518989,24.89991,0.000039,24.040550,0.0005,1.296
1746.00,7.518249,24.90023,0.000039,24.041101,0.0005,1.296
1748.00,7.517859,24.89923,0.000039,24.039941,0.0005,1.295
1750.00,7.518604,24.89944,0.000038,24.040643,0.0006,1.295
1752.00,7.519365,24.89950,0.000039,24.039139,0.0005,1.296
1754.00,7.518494,24.89936,0.000039,24.040165,0.0005,1.295
1756.00,7.518767,24.89911,0.000038,24.040943,0.0005,1.296
1758.00,7.518900,24.89952,0.000037,24.040146,0.0005,1.296
1760.00,7.518646,24.89928,0.000039,24.040132,0.0005,1.296
1762.00,7.519198,24.89880,0.000039,24.040526,0.0006,1.296
1764.00,7.519559,24.89908,0.000039,24.040094,0.0005,1.296
1766.00,7.519694,24.89883,0.000037,24.040537,0.0005,1.296
1768.00,7.520214,24.89879,0.000039,24.040061,0.0005,1.296
1770.00,7.519269,24.89906,0.000039,24.041154,0.0005,1.296
1772.00,7.518710,24.89929,0.000039,24.040186,0.0006,1.296
1774.00,7.519614,24.89891,0.000039,24.040068,0.0005,1.295
1776.00,7.520037,24.89942,0.000040,24.040443,0.0006,1.296
1778.00,7.519403,24.90001,0.000039,24.040674,0.0006,1.296
1780.00,7.518479,24.90052,0.000039,24.040777,0.0005,1.296
1782.00,7.518200,24.89985,0.000039,24.040439,0.0005,1.296
1784.00,7.518357,24.89898,0.000038,24.040590,0.0005,1.296
1786.00,7.518359,24.89874,0.000037,24.040466,0.0005,1.296
1788.00,7.517994,24.89931,0.000039,24.040185,0.0005,1.295
1790.00,7.518706,24.89872,0.000038,24.040625,0.0005,1.296
1792.00,7.519231,24.89972,0.000039,24.039663,0.0005,1.297
1794.00,7.518569,24.89897,0.000037,24.040137,0.0005,1.296
1796.00,7.519150,24.89840,0.000038,24.040421,0.0005,1.296
1798.00,7.519724,24.89792,0.000038,24.040177,0.0006,1.296
1800.00,7.519274,24.89768,0.000037,24.040381,0.0006,1.296
@3,12.0000,24.0
1802.00,7.519189,24.89816,0.000038,24.040825,0.0005,1.296
1804.00,7.517027,24.89823,0.000038,24.039950,0.0005,1.296
1806.00,7.509541,24.89869,0.000039,24.040101,0.0005,1.296
1808.00,7.499479,24.89950,0.000039,24.040921,0.0005,1.295
1810.00,7.485146,24.89962,0.000040,24.040463,0.0005,1.295
1812.00,7.469502,24.89948,0.000038,24.040386,0.0005,1.296
1814.00,7.454953,24.89938,0.000038,24.040008,0.0005,1.295
1816.00,7.442008,24.89881,0.000039,24.039912,0.0005,1.296
1818.00,7.431332,24.89984,0.000038,24.040532,0.0006,1.297
1820.00,7.424990,24.89940,0.000038,24.040226,0.0005,1.297
1822.00,7.422642,24.89902,0.000037,24.040843,0.0005,1.297
1824.00,7.421742,24.89848,0.000037,24.040405,0.0005,1.297
1826.00,7.418730,24.89863,0.000036,24.040394,0.0006,1.298
1828.00,7.417131,24.89922,0.000037,24.040014,0.0005,1.297
1830.00,7.419134,24.89927,0.000038,24.040026,0.0005,1.297
1832.00,7.423698,24.89951,0.000037,24.040106,0.0005,1.297
1834.00,7.430382,24.89902,0.000037,24.040137,0.0005,1.298
1836.00,7.435804,24.89804,0.000037,24.040206,0.0005,1.298
1838.00,7.441018,24.89854,0.000036,24.039788,0.0005,1.297
1840.00,7.445148,24.89848,0.000038,24.039601,0.0005,1.297
1842.00,7.448388,24.89804,0.000038,24.039935,0.0006,1.296
1844.00,7.449844,24.89838,0.000039,24.040561,0.0005,1.296
1846.00,7.452046,24.89880,0.000039,24.040223,0.0005,1.296
1848.00,7.453820,24.89812,0.000037,24.039021,0.0005,1.296
1850.00,7.455409,24.89727,0.000039,24.040485,0.0005,1.296
1852.00,7.457510,24.89782,0.000039,24.040530,0.0005,1.296
1854.00,7.461085,24.89803,0.000037,24.040195,0.0005,1.297
1856.00,7.465840,24.89862,0.000038,24.040266,0.0005,1.297
1858.00,7.470594,24.89887,0.000038,24.039808,0.0006,1.296
1860.00,7.474632,24.89888,0.000038,24.039995,0.0005,1.296
1862.00,7.479386,24.89895,0.000038,24.040186,0.0006,1.296
1864.00,7.484282,24.89916,0.000037,24.040426,0.0005,1.296
1866.00,7.489805,24.89918,0.000039,24.039999,0.0006,1.296
1868.00,7.493000,24.89965,0.000038,24.039635,0.0006,1.297
1870.00,7.496395,24.89884,0.000038,24.039744,0.0005,1.296
1872.00,7.499828,24.89821,0.000038,24.040041,0.0005,1.296
1874.00,7.502152,24.89802,0.000039,24.040545,0.0005,1.296
1876.00,7.504447,24.89800,0.000039,24.040505,0.0006,1.296
1878.00,7.507026,24.89766,0.000039,24.040234,0.0005,1.296
1880.00,7.508894,24.89777,0.000038,24.039383,0.0005,1.296
1882.00,7.509131,24.89768,0.000038,24.040401,0.0005,1.297
1884.00,7.509608,24.89725,0.000039,24.039934,0.0005,1.296
1886.00,7.509575,24.89698,0.000039,24.039997,0.0005,1.295
1888.00,7.510089,24.89709,0.000038,24.040668,0.0005,1.296
1890.00,7.510596,24.89631,0.000039,24.040095,0.0005,1.296
1892.00,7.510540,24.89644,0.000038,24.039630,0.0005,1.296
1894.00,7.510156,24.89563,0.000038,24.039490,0.0005,1.296
1896.00,7.510869,24.89540,0.000039,24.040125,0.0005,1.297
1898.00,7.511579,24.89623,0.000038,24.041083,0.0005,1.297
1900.00,7.512324,24.89580,0.000039,24.039754,0.0005,1.296
1902.00,7.512693,24.89628,0.000038,24.040841,0.0005,1.296
1904.00,7.512583,24.89691,0.000038,24.040621,0.0005,1.296
1906.00,7.513386,24.89667,0.000038,24.040597,0.0005,1.297
1908.00,7.513917,24.89726,0.000038,24.040041,0.0005,1.296
1910.00,7.513497,24.89673,0.000039,24.039879,0.0005,1.296
1912.00,7.513669,24.89678,0.000039,24.040279,0.0005,1.296
1914.00,7.514654,24.89610,0.000037,24.039886,0.0005,1.296
1916.00,7.514933,24.89600,0.000038,24.039979,0.0005,1.295
1918.00,7.514326,24.89635,0.000039,24.039552,0.0005,1.296
1920.00,7.514219,24.89635,0.000038,24.039975,0.0005,1.296
1922.00,7.514530,24.89596,0.000038,24.040294,0.0005,1.297
1924.00,7.514614,24.89672,0.000039,24.040346,0.0005,1.296
1926.00,7.515716,24.89729,0.000038,24.040486,0.0005,1.296
1928.00,7.515861,24.89692,0.000039,24.039917,0.0005,1.296
1930.00,7.514174,24.89779,0.000038,24.040235,0.0005,1.296
1932.00,7.514411,24.89831,0.000037,24.039934,0.0005,1.296
1934.00,7.515677,24.89832,0.000038,24.040555,0.0005,1.296
1936.00,7.516964,24.89750,0.000038,24.039612,0.0005,1.296
1938.00,7.516598,24.89838,0.000038,24.039884,0.0005,1.296
1940.00,7.517271,24.89819,0.000039,24.040755,0.0005,1.296
1942.00,7.516958,24.89773,0.000038,24.040397,0.0005,1.296
1944.00,7.516763,24.89771,0.000037,24.040281,0.0005,1.296
1946.00,7.516188,24.89797,0.000037,24.040143,0.0005,1.296
1948.00,7.515920,24.89766,0.000037,24.040225,0.0005,1.296
1950.00,7.515841,24.89731,0.000037,24.039946,0.0005,1.296
1952.00,7.515346,24.89776,0.000038,24.039954,0.0005,1.296
1954.00,7.514288,24.89779,0.000038,24.040028,0.0005,1.296
1956.00,7.515387,24.89814,0.000038,24.040634,0.0005,1.296
1958.00,7.515412,24.89891,0.000039,24.039934,0.0005,1.296
1960.00,7.515546,24.89851,0.000039,24.039475,0.0005,1.296
1962.00,7.515769,24.89808,0.000038,24.039877,0.0005,1.296
1964.00,7.516010,24.89899,0.000038,24.040406,0.0005,1.297
1966.00,7.515420,24.89893,0.000037,24.039728,0.0005,1.296
1968.00,7.515916,24.89859,0.000037,24.039895,0.0005,1.296
1970.00,7.516563,24.89775,0.000038,24.040186,0.0005,1.297
1972.00,7.515861,24.89667,0.000038,24.039694,0.0005,1.297
1974.00,7.516318,24.89667,0.000038,24.040168,0.0005,1.296
1976.00,7.516635,24.89772,0.000040,24.039752,0.0006,1.296
1978.00,7.516180,24.89766,0.000039,24.039517,0.0005,1.296
1980.00,7.516556,24.89808,0.000038,24.039406,0.0006,1.296
1982.00,7.517197,24.89882,0.000037,24.039552,0.0006,1.296
1984.00,7.517562,24.89780,0.000038,24.040739,0.0005,1.296
1986.00,7.517641,24.89815,0.000037,24.040488,0.0005,1.296
1988.00,7.517813,24.89828,0.000037,24.040266,0.0005,1.296
1990.00,7.518115,24.89826,0.000038,24.040405,0.0005,1.296
1992.00,7.517857,24.89841,0.000037,24.040103,0.0005,1.296
1994.00,7.516945,24.89833,0.000038,24.040245,0.0005,1.297
1996.00,7.517563,24.89836,0.000038,24.040374,0.0005,1.296
1998.00,7.517985,24.89790,0.000038,24.041045,0.0005,1.296
2000.00,7.517232,24.89776,0.000037,24.039477,0.0005,1.297
2002.00,7.515809,24.89893,0.000037,24.039874,0.0005,1.296
2004.00,7.516300,24.89807,0.000037,24.040461,0.0005,1.296
2006.00,7.515751,24.89764,0.000038,24.039788,0.0005,1.297
2008.00,7.515990,24.89788,0.000037,24.039934,0.0005,1.296
2010.00,7.516688,24.89725,0.000038,24.039403,0.0005,1.297
2012.00,7.516374,24.89757,0.000037,24.040174,0.0005,1.297
2014.00,7.516376,24.89826,0.000038,24.040004,0.0005,1.296
2016.00,7.516546,24.89813,0.000038,24.040563,0.0005,1.297
2018.00,7.515372,24.89820,0.000039,24.040730,0.0005,1.296
2020.00,7.515462,24.89719,0.000038,24.040566,0.0005,1.297
2022.00,7.515831,24.89715,0.000037,24.040579,0.0005,1.296
2024.00,7.516490,24.89891,0.000038,24.039914,0.0005,1.296
2026.00,7.516751,24.89883,0.000038,24.039357,0.0005,1.297
2028.00,7.516350,24.89855,0.000038,24.039721,0.0006,1.297
2030.00,7.515970,24.89889,0.000037,24.039875,0.0005,1.297
2032.00,7.515169,24.89858,0.000038,24.040014,0.0005,1.297
2034.00,7.515758,24.89727,0.000040,24.040152,0.0005,1.296
2036.00,7.516853,24.89765,0.000039,24.041228,0.0005,1.296
2038.00,7.517090,24.89789,0.000038,24.041205,0.0005,1.296
2040.00,7.517423,24.89794,0.000038,24.040035,0.0005,1.297
2042.00,7.517099,24.89756,0.000038,24.039652,0.0006,1.296
2044.00,7.517668,24.89711,0.000038,24.040541,0.0006,1.297
2046.00,7.517045,24.89731,0.000038,24.040185,0.0005,1.297
2048.00,7.517335,24.89665,0.000038,24.039892,0.0005,1.297
2050.00,7.518274,24.89786,0.000039,24.039604,0.0005,1.296
2052.00,7.518279,24.89654,0.000039,24.039812,0.0005,1.297
2054.00,7.517415,24.89694,0.000038,24.040250,0.0005,1.297
2056.00,7.516372,24.89732,0.000039,24.040665,0.0005,1.296
2058.00,7.516050,24.89746,0.000039,24.040334,0.0005,1.297
2060.00,7.516534,24.89758,0.000038,24.040745,0.0005,1.297
2062.00,7.516687,24.89768,0.000038,24.040530,0.0005,1.296
2064.00,7.516432,24.89762,0.000039,24.040306,0.0005,1.296
2066.00,7.517015,24.89773,0.000040,24.040185,0.0005,1.297
2068.00,7.518589,24.89745,0.000038,24.039606,0.0005,1.297
2070.00,7.518363,24.89782,0.000038,24.040228,0.0005,1.297
2072.00,7.517026,24.89812,0.000038,24.040394,0.0005,1.296
2074.00,7.517085,24.89775,0.000038,24.040030,0.0006,1.296
2076.00,7.516660,24.89816,0.000038,24.040748,0.0006,1.297
2078.00,7.516387,24.89852,0.000038,24.040166,0.0006,1.297
2080.00,7.516495,24.89891,0.000039,24.039530,0.0005,1.297
2082.00,7.516441,24.89827,0.000040,24.040370,0.0005,1.297
2084.00,7.515330,24.89954,0.000038,24.040275,0.0005,1.297
2086.00,7.514898,24.90019,0.000038,24.040421,0.0005,1.297
2088.00,7.516253,24.89954,0.000039,24.040285,0.0005,1.297
2090.00,7.516645,24.89978,0.000039,24.040879,0.0006,1.297
2092.00,7.516546,24.90003,0.000038,24.039841,0.0005,1.297
2094.00,7.515691,24.90020,0.000038,24.040295,0.0005,1.297
2096.00,7.514926,24.89987,0.000038,24.041041,0.0005,1.297
2098.00,7.514417,24.89821,0.000039,24.041085,0.0005,1.297
2100.00,7.514794,24.90039,0.000040,24.039752,0.0005,1.297
2102.00,7.515352,24.90047,0.000039,24.040174,0.0005,1.297
2104.00,7.516435,24.89992,0.000039,24.040277,0.0005,1.297
2106.00,7.516707,24.89955,0.000039,24.040417,0.0005,1.296
2108.00,7.517535,24.89961,0.000040,24.040559,0.0005,1.297
2110.00,7.517649,24.90003,0.000039,24.040446,0.0005,1.296
2112.00,7.517193,24.89914,0.000039,24.041201,0.0006,1.297
2114.00,7.516024,24.89892,0.000038,24.040868,0.0005,1.297
2116.00,7.516166,24.89947,0.000038,24.039637,0.0005,1.297
2118.00,7.516400,24.89871,0.000038,24.040397,0.0005,1.298
2120.00,7.516631,24.89888,0.000038,24.040568,0.0005,1.297
2122.00,7.516826,24.89934,0.000038,24.040965,0.0006,1.297
2124.00,7.516843,24.89941,0.000039,24.039997,0.0005,1.297
2126.00,7.516963,24.89916,0.000038,24.039821,0.0005,1.297
2128.00,7.517192,24.89864,0.000038,24.040297,0.0006,1.297
2130.00,7.517774,24.89835,0.000039,24.040328,0.0006,1.296
2132.00,7.517620,24.89924,0.000040,24.040446,0.0005,1.297
2134.00,7.517077,24.89912,0.000038,24.039844,0.0006,1.297
2136.00,7.516041,24.89867,0.000038,24.040421,0.0006,1.297
2138.00,7.515180,24.89839,0.000038,24.040235,0.0005,1.297
2140.00,7.514613,24.89867,0.000038,24.039728,0.0005,1.298
2142.00,7.514850,24.89882,0.000039,24.039352,0.0005,1.297
2144.00,7.515564,24.89864,0.000038,24.040185,0.0005,1.297
2146.00,7.516527,24.89757,0.000038,24.039557,0.0005,1.297
2148.00,7.516508,24.89829,0.000039,24.039514,0.0005,1.297
2150.00,7.516121,24.89819,0.000037,24.040221,0.0005,1.298
2152.00,7.515855,24.89799,0.000037,24.039714,0.0006,1.298
2154.00,7.516538,24.89753,0.000037,24.040270,0.0006,1.297
2156.00,7.517342,24.89805,0.000038,24.040508,0.0005,1.297
2158.00,7.517666,24.89784,0.000039,24.040135,0.0005,1.297
2160.00,7.518032,24.89802,0.000039,24.040174,0.0005,1.297
2162.00,7.519246,24.89793,0.000038,24.040210,0.0005,1.297
2164.00,7.519203,24.89855,0.000038,24.039608,0.0006,1.297
2166.00,7.518515,24.89894,0.000038,24.040721,0.0005,1.297
2168.00,7.517748,24.89879,0.000038,24.040043,0.0005,1.298
2170.00,7.517243,24.89848,0.000039,24.040348,0.0005,1.297
2172.00,7.517190,24.89903,0.000038,24.040425,0.0005,1.297
2174.00,7.517861,24.89977,0.000038,24.040757,0.0005,1.297
2176.00,7.518070,24.89876,0.000038,24.040059,0.0005,1.297
2178.00,7.518541,24.89818,0.000038,24.039948,0.0005,1.297
2180.00,7.518129,24.89837,0.000039,24.040334,0.0005,1.297
2182.00,7.518101,24.89834,0.000037,24.039926,0.0005,1.297
2184.00,7.517191,24.89880,0.000037,24.039586,0.0005,1.297
2186.00,7.517753,24.89858,0.000038,24.040086,0.0005,1.297
2188.00,7.517647,24.89923,0.000038,24.040074,0.0005,1.297
2190.00,7.517072,24.89901,0.000038,24.040337,0.0005,1.297
2192.00,7.517407,24.89903,0.000038,24.039681,0.0005,1.297
2194.00,7.517397,24.89851,0.000038,24.040039,0.0005,1.298
2196.00,7.516762,24.89796,0.000038,24.039806,0.0006,1.297
2198.00,7.516201,24.89802,0.000038,24.040383,0.0005,1.297
2200.00,7.515798,24.89844,0.000039,24.039826,0.0005,1.298
2202.00,7.515986,24.89817,0.000037,24.040457,0.0005,1.298
2204.00,7.517137,24.89824,0.000038,24.039592,0.0005,1.297
2206.00,7.517114,24.89783,0.000038,24.039504,0.0005,1.297
2208.00,7.516293,24.89821,0.000039,24.039834,0.0005,1.297
2210.00,7.515634,24.89855,0.000039,24.040475,0.0005,1.297
2212.00,7.515708,24.89838,0.000039,24.040708,0.0006,1.297
2214.00,7.516961,24.89810,0.000038,24.040392,0.0005,1.297
2216.00,7.516446,24.89829,0.000039,24.040350,0.0005,1.296
2218.00,7.516343,24.89839,0.000039,24.040426,0.0005,1.297
2220.00,7.517058,24.89785,0.000038,24.040108,0.0005,1.297
2222.00,7.516454,24.89862,0.000039,24.039772,0.0005,1.297
2224.00,7.517437,24.89900,0.000039,24.040366,0.0005,1.297
2226.00,7.517378,24.89862,0.000038,24.040385,0.0005,1.297
2228.00,7.516620,24.89818,0.000040,24.040774,0.0005,1.297
2230.00,7.517063,24.89808,0.000040,24.040088,0.0005,1.297
2232.00,7.517831,24.89787,0.000038,24.040161,0.0005,1.298
2234.00,7.516953,24.89813,0.000038,24.040886,0.0005,1.298
2236.00,7.516636,24.89841,0.000038,24.040899,0.0005,1.297
2238.00,7.516753,24.89847,0.000038,24.040341,0.0005,1.296
2240.00,7.516482,24.89836,0.000038,24.039788,0.0005,1.297
2242.00,7.517460,24.89919,0.000038,24.040345,0.0005,1.297
2244.00,7.517478,24.89924,0.000038,24.040746,0.0005,1.297
2246.00,7.516627,24.89867,0.000039,24.040123,0.0005,1.297
2248.00,7.517309,24.89827,0.000039,24.040134,0.0005,1.297
2250.00,7.517285,24.89854,0.000039,24.039868,0.0006,1.296
2252.00,7.517694,24.89847,0.000039,24.040055,0.0005,1.297
2254.00,7.518821,24.89743,0.000038,24.040297,0.0005,1.297
2256.00,7.518500,24.89760,0.000037,24.040705,0.0005,1.297
2258.00,7.517854,24.89743,0.000038,24.040519,0.0005,1.297
2260.00,7.518221,24.89770,0.000038,24.040525,0.0005,1.297
2262.00,7.518592,24.89782,0.000039,24.039770,0.0005,1.297
2264.00,7.517937,24.89778,0.000038,24.040772,0.0005,1.297
2266.00,7.517031,24.89844,0.000039,24.040735,0.0005,1.297
2268.00,7.516804,24.89932,0.000040,24.040477,0.0005,1.297
2270.00,7.516588,24.89919,0.000040,24.040621,0.0005,1.297
2272.00,7.516677,24.89827,0.000037,24.039941,0.0005,1.297
2274.00,7.516626,24.89852,0.000038,24.040312,0.0005,1.297
2276.00,7.516153,24.89883,0.000038,24.040834,0.0005,1.297
2278.00,7.516157,24.89801,0.000038,24.040990,0.0005,1.297
2280.00,7.516962,24.89859,0.000038,24.039901,0.0005,1.297
2282.00,7.517697,24.89867,0.000038,24.039941,0.0005,1.297
2284.00,7.517572,24.89849,0.000039,24.040068,0.0005,1.297
2286.00,7.517528,24.89875,0.000038,24.039932,0.0005,1.297
2288.00,7.517147,24.89843,0.000038,24.040094,0.0005,1.297
2290.00,7.517780,24.89834,0.000039,24.040081,0.0005,1.297
2292.00,7.517761,24.89781,0.000038,24.039955,0.0005,1.297
2294.00,7.517579,24.89806,0.000037,24.039626,0.0005,1.298
2296.00,7.518214,24.89849,0.000037,24.039415,0.0005,1.297
2298.00,7.517475,24.89936,0.000038,24.040017,0.0005,1.297
2300.00,7.517513,24.89911,0.000038,24.040283,0.0005,1.297
2302.00,7.517397,24.90049,0.000038,24.039357,0.0005,1.297
2304.00,7.517235,24.90078,0.000038,24.040130,0.0005,1.297
2306.00,7.517076,24.90068,0.000039,24.039386,0.0005,1.297
2308.00,7.517588,24.90051,0.000038,24.040455,0.0005,1.297
2310.00,7.518132,24.89978,0.000039,24.040257,0.0005,1.297
2312.00,7.518024,24.90054,0.000038,24.040405,0.0005,1.296
2314.00,7.517551,24.89989,0.000040,24.040812,0.0005,1.297
2316.00,7.518288,24.89976,0.000039,24.039510,0.0005,1.297
2318.00,7.517579,24.89945,0.000038,24.039737,0.0005,1.297
2320.00,7.516833,24.89853,0.000037,24.040555,0.0005,1.298
2322.00,7.516224,24.89882,0.000036,24.040626,0.0005,1.298
2324.00,7.515717,24.89912,0.000037,24.040295,0.0005,1.297
2326.00,7.515977,24.89994,0.000038,24.039335,0.0005,1.297
2328.00,7.515981,24.89980,0.000037,24.039990,0.0005,1.297
2330.00,7.516661,24.89947,0.000037,24.040048,0.0005,1.297
2332.00,7.516438,24.90018,0.000038,24.040814,0.0005,1.297
2334.00,7.515876,24.90036,0.000037,24.040586,0.0005,1.297
2336.00,7.516398,24.90026,0.000037,24.040226,0.0005,1.297
2338.00,7.517239,24.90019,0.000038,24.040439,0.0005,1.297
2340.00,7.517714,24.89947,0.000037,24.039903,0.0005,1.297
2342.00,7.518002,24.89927,0.000037,24.039724,0.0005,1.296
2344.00,7.518033,24.90020,0.000038,24.039984,0.0005,1.297
2346.00,7.518904,24.90035,0.000038,24.040434,0.0005,1.297
2348.00,7.518627,24.90035,0.000038,24.040174,0.0005,1.298
2350.00,7.518271,24.90057,0.000038,24.040354,0.0005,1.298
2352.00,7.518320,24.89978,0.000038,24.040181,0.0005,1.297
2354.00,7.518121,24.90015,0.000037,24.040626,0.0005,1.297
2356.00,7.518956,24.90032,0.000037,24.039824,0.0005,1.297
2358.00,7.518431,24.89985,0.000037,24.040835,0.0005,1.296
2360.00,7.517594,24.89875,0.000038,24.039681,0.0005,1.296
2362.00,7.518183,24.89965,0.000040,24.040272,0.0004,1.297
2364.00,7.517901,24.89982,0.000038,24.040275,0.0005,1.297
2366.00,7.518059,24.89869,0.000038,24.040145,0.0005,1.297
2368.00,7.519182,24.89960,0.000038,24.040805,0.0005,1.297
2370.00,7.518221,24.89857,0.000038,24.039386,0.0005,1.297
2372.00,7.517588,24.89931,0.000037,24.039644,0.0005,1.297
2374.00,7.517426,24.90091,0.000038,24.040066,0.0005,1.296
2376.00,7.517275,24.90001,0.000038,24.040334,0.0005,1.297
2378.00,7.517364,24.89922,0.000038,24.040405,0.0005,1.297
2380.00,7.517840,24.89898,0.000038,24.039872,0.0005,1.297
2382.00,7.518281,24.89870,0.000038,24.039474,0.0005,1.296
2384.00,7.518244,24.89945,0.000038,24.039946,0.0005,1.297
2386.00,7.517183,24.89949,0.000038,24.040305,0.0005,1.297
2388.00,7.517864,24.89931,0.000037,24.039721,0.0005,1.298
2390.00,7.518395,24.89973,0.000037,24.040337,0.0005,1.297
2392.00,7.518596,24.89958,0.000038,24.039290,0.0006,1.296
2394.00,7.517630,24.89989,0.000038,24.040243,0.0005,1.297
2396.00,7.517854,24.89988,0.000037,24.040101,0.0005,1.297
2398.00,7.518335,24.89974,0.000037,24.040352,0.0005,1.297
2400.00,7.518413,24.90075,0.000038,24.039612,0.0005,1.296
2402.00,7.517997,24.90121,0.000038,24.040168,0.0005,1.297
@4,12.0000,24.0
2404.00,7.516983,24.90098,0.000038,24.040026,0.0005,1.297
2406.00,7.511486,24.90045,0.000037,24.039879,0.0005,1.297
2408.00,7.501481,24.90035,0.000039,24.039432,0.0005,1.296
2410.00,7.488466,24.90126,0.000038,24.038957,0.0005,1.295
2412.00,7.474824,24.90071,0.000040,24.040061,0.0005,1.295
2414.00,7.462952,24.90026,0.000039,24.040277,0.0005,1.296
2416.00,7.452373,24.89971,0.000039,24.040465,0.0005,1.296
2418.00,7.445573,24.90002,0.000038,24.040054,0.0005,1.297
2420.00,7.441751,24.90063,0.000037,24.039788,0.0005,1.298
2422.00,7.440551,24.90111,0.000037,24.040701,0.0005,1.297
2424.00,7.440766,24.90105,0.000036,24.040428,0.0005,1.297
2426.00,7.440733,24.90046,0.000037,24.039892,0.0005,1.298
2428.00,7.441619,24.89960,0.000034,24.039777,0.0005,1.298
2430.00,7.444453,24.89941,0.000036,24.039519,0.0005,1.298
2432.00,7.450720,24.89991,0.000036,24.039472,0.0005,1.298
2434.00,7.457973,24.89957,0.000035,24.039861,0.0005,1.299
2436.00,7.463734,24.89976,0.000035,24.039959,0.0005,1.298
2438.00,7.467230,24.90024,0.000037,24.040235,0.0005,1.297
2440.00,7.470559,24.90018,0.000038,24.040528,0.0005,1.297
2442.00,7.472138,24.89935,0.000037,24.040288,0.0005,1.296
2444.00,7.473874,24.89780,0.000039,24.039768,0.0005,1.295
2446.00,7.473026,24.89823,0.000039,24.039899,0.0005,1.296
2448.00,7.472280,24.89834,0.000039,24.040528,0.0005,1.296
2450.00,7.472256,24.89996,0.000039,24.040004,0.0005,1.297
2452.00,7.471852,24.89965,0.000038,24.040301,0.0005,1.297
2454.00,7.473142,24.89925,0.000037,24.040128,0.0005,1.297
2456.00,7.476707,24.89806,0.000038,24.039939,0.0005,1.296
2458.00,7.481330,24.89836,0.000039,24.039603,0.0005,1.296
2460.00,7.485339,24.89888,0.000038,24.039495,0.0005,1.296
2462.00,7.489003,24.89925,0.000038,24.039986,0.0005,1.296
2464.00,7.492782,24.89916,0.000038,24.040588,0.0005,1.296
2466.00,7.495802,24.89826,0.000038,24.039683,0.0005,1.296
2468.00,7.499268,24.89956,0.000039,24.040072,0.0005,1.296
2470.00,7.502082,24.89835,0.000038,24.040315,0.0005,1.296
2472.00,7.504219,24.89762,0.000037,24.040815,0.0005,1.296
2474.00,7.506228,24.89812,0.000038,24.040088,0.0005,1.297
2476.00,7.508866,24.89851,0.000037,24.039803,0.0005,1.296
2478.00,7.509252,24.89874,0.000037,24.040583,0.0004,1.296
2480.00,7.509945,24.89845,0.000038,24.039703,0.0005,1.296
2482.00,7.509763,24.89887,0.000038,24.039737,0.0005,1.296
2484.00,7.510456,24.90007,0.000039,24.040559,0.0005,1.296
2486.00,7.511768,24.89894,0.000037,24.039541,0.0005,1.296
2488.00,7.513657,24.89908,0.000038,24.039846,0.0005,1.296
2490.00,7.514264,24.89855,0.000038,24.040084,0.0005,1.295
2492.00,7.513949,24.89845,0.000039,24.039863,0.0005,1.296
2494.00,7.514252,24.89853,0.000038,24.040225,0.0005,1.296
2496.00,7.514303,24.89843,0.000038,24.039624,0.0005,1.296
2498.00,7.514353,24.89855,0.000036,24.040485,0.0005,1.296
2500.00,7.514491,24.89952,0.000037,24.042159,0.0005,1.295
2502.00,7.514746,24.89858,0.000038,24.040357,0.0005,1.296
2504.00,7.514851,24.89852,0.000038,24.040908,0.0005,1.297
2506.00,7.514652,24.89924,0.000037,24.040357,0.0005,1.296
2508.00,7.515153,24.89933,0.000038,24.041110,0.0005,1.295
2510.00,7.515302,24.90029,0.000038,24.039814,0.0005,1.295
2512.00,7.515749,24.89880,0.000038,24.039975,0.0005,1.296
2514.00,7.515102,24.89859,0.000039,24.039872,0.0005,1.296
2516.00,7.515998,24.89880,0.000038,24.039688,0.0005,1.296
2518.00,7.516149,24.89879,0.000038,24.040992,0.0005,1.296
2520.00,7.516514,24.89808,0.000036,24.040166,0.0005,1.296
2522.00,7.516311,24.89794,0.000037,24.039686,0.0005,1.296
2524.00,7.516588,24.89850,0.000037,24.039963,0.0005,1.296
2526.00,7.517343,24.89831,0.000038,24.040439,0.0005,1.295
2528.00,7.517280,24.89869,0.000040,24.039828,0.0005,1.296
2530.00,7.517507,24.89900,0.000038,24.040084,0.0005,1.296
2532.00,7.517855,24.89839,0.000037,24.039512,0.0005,1.296
2534.00,7.517698,24.89816,0.000037,24.040672,0.0005,1.295
2536.00,7.517350,24.89785,0.000037,24.040379,0.0005,1.295
2538.00,7.517856,24.89811,0.000040,24.040032,0.0005,1.295
2540.00,7.517437,24.89868,0.000039,24.039914,0.0005,1.295
2542.00,7.517288,24.89816,0.000037,24.040039,0.0005,1.295
2544.00,7.517735,24.89841,0.000037,24.040035,0.0005,1.296
2546.00,7.518430,24.89838,0.000036,24.040734,0.0005,1.296
2548.00,7.517250,24.89867,0.000037,24.039961,0.0004,1.296
2550.00,7.516577,24.89841,0.000037,24.038952,0.0005,1.296
2552.00,7.517158,24.89789,0.000037,24.039468,0.0005,1.295
2554.00,7.517808,24.89780,0.000037,24.040415,0.0005,1.295
2556.00,7.518362,24.89676,0.000036,24.039941,0.0005,1.295
2558.00,7.518738,24.89762,0.000037,24.039684,0.0004,1.295
2560.00,7.518477,24.89729,0.000036,24.040472,0.0005,1.295
2562.00,7.518665,24.89810,0.000038,24.040274,0.0005,1.295
2564.00,7.518655,24.89764,0.000036,24.041139,0.0005,1.295
2566.00,7.518696,24.89766,0.000036,24.040281,0.0005,1.296
2568.00,7.517893,24.89783,0.000037,24.039563,0.0004,1.296
2570.00,7.517031,24.89855,0.000036,24.039328,0.0004,1.295
2572.00,7.516748,24.89799,0.000037,24.039206,0.0004,1.295
2574.00,7.517486,24.89875,0.000037,24.039590,0.0005,1.295
2576.00,7.517889,24.89916,0.000037,24.039890,0.0005,1.295
2578.00,7.517565,24.89823,0.000038,24.040303,0.0005,1.295
2580.00,7.516660,24.89884,0.000038,24.040128,0.0005,1.296
2582.00,7.517562,24.89871,0.000036,24.039732,0.0005,1.295
2584.00,7.517246,24.89988,0.000037,24.039999,0.0004,1.295
2586.00,7.517304,24.89871,0.000038,24.040172,0.0005,1.295
2588.00,7.517512,24.89839,0.000037,24.039794,0.0005,1.295
2590.00,7.517773,24.89888,0.000037,24.040503,0.0004,1.296
2592.00,7.517312,24.89913,0.000038,24.039921,0.0005,1.294
2594.00,7.517539,24.89907,0.000037,24.040675,0.0005,1.294
2596.00,7.517667,24.89905,0.000037,24.040088,0.0005,1.295
2598.00,7.517730,24.89807,0.000037,24.040681,0.0004,1.295
2600.00,7.517845,24.89941,0.000037,24.040157,0.0004,1.295
2602.00,7.517760,24.89935,0.000036,24.039855,0.0005,1.295
2604.00,7.517964,24.89878,0.000037,24.040563,0.0005,1.295
2606.00,7.518010,24.89853,0.000038,24.040679,0.0005,1.295
2608.00,7.517164,24.89801,0.000038,24.040201,0.0005,1.294
2610.00,7.516823,24.89754,0.000037,24.040637,0.0005,1.295
2612.00,7.516375,24.89727,0.000037,24.039846,0.0005,1.296
2614.00,7.517199,24.89798,0.000036,24.039424,0.0005,1.295
2616.00,7.517444,24.89845,0.000037,24.040146,0.0005,1.295
2618.00,7.516572,24.89839,0.000037,24.040748,0.0005,1.294
2620.00,7.516892,24.89873,0.000037,24.040377,0.0005,1.294
2622.00,7.516340,24.89887,0.000038,24.039795,0.0005,1.295
2624.00,7.516203,24.89864,0.000038,24.039795,0.0005,1.295
2626.00,7.516767,24.89926,0.000038,24.039292,0.0005,1.295
2628.00,7.517061,24.90019,0.000038,24.039899,0.0005,1.295
2630.00,7.516690,24.89977,0.000037,24.040497,0.0005,1.295
2632.00,7.517584,24.89942,0.000037,24.039915,0.0005,1.295
2634.00,7.518286,24.89869,0.000036,24.039786,0.0005,1.295
2636.00,7.517602,24.89839,0.000036,24.040134,0.0005,1.294
2638.00,7.518151,24.89860,0.000036,24.040625,0.0005,1.294
2640.00,7.517566,24.89788,0.000036,24.039826,0.0005,1.294
2642.00,7.517260,24.89682,0.000038,24.039721,0.0005,1.294
2644.00,7.516901,24.89828,0.000036,24.039390,0.0005,1.294
2646.00,7.516781,24.89950,0.000036,24.039886,0.0005,1.295
2648.00,7.516378,24.89913,0.000037,24.039910,0.0005,1.295
2650.00,7.516240,24.89840,0.000038,24.040052,0.0005,1.294
2652.00,7.517057,24.89948,0.000038,24.039819,0.0005,1.294
2654.00,7.517817,24.89947,0.000036,24.039703,0.0005,1.294
2656.00,7.517679,24.89859,0.000038,24.040446,0.0005,1.294
2658.00,7.517591,24.89805,0.000038,24.039786,0.0005,1.294
2660.00,7.517598,24.89718,0.000037,24.039774,0.0005,1.294
2662.00,7.518411,24.89704,0.000037,24.040208,0.0005,1.293
2664.00,7.518982,24.89881,0.000038,24.039630,0.0005,1.294
2666.00,7.517705,24.89890,0.000037,24.040794,0.0005,1.294
2668.00,7.517088,24.89830,0.000037,24.040530,0.0005,1.293
2670.00,7.517180,24.89892,0.000038,24.040688,0.0005,1.293
2672.00,7.517545,24.89889,0.000038,24.040415,0.0004,1.293
2674.00,7.517581,24.89942,0.000038,24.039366,0.0005,1.294
2676.00,7.517975,24.89882,0.000037,24.040230,0.0005,1.294
2678.00,7.517875,24.89822,0.000036,24.039877,0.0005,1.293
2680.00,7.517426,24.89813,0.000038,24.040030,0.0004,1.293
2682.00,7.516706,24.89818,0.000037,24.040134,0.0004,1.293
2684.00,7.517392,24.89887,0.000038,24.040230,0.0005,1.293
2686.00,7.517475,24.89873,0.000037,24.040483,0.0005,1.294
2688.00,7.518114,24.89789,0.000037,24.040230,0.0005,1.293
2690.00,7.518322,24.89666,0.000036,24.039779,0.0005,1.293
2692.00,7.517735,24.89755,0.000037,24.039570,0.0005,1.293
2694.00,7.517952,24.89862,0.000036,24.040103,0.0004,1.294
2696.00,7.516969,24.89870,0.000037,24.039495,0.0005,1.293
2698.00,7.516771,24.89876,0.000037,24.040050,0.0005,1.293
2700.00,7.517848,24.89863,0.000037,24.039912,0.0005,1.293
2702.00,7.517632,24.89868,0.000037,24.040072,0.0005,1.293
2704.00,7.517818,24.89901,0.000038,24.039921,0.0005,1.293
2706.00,7.517814,24.90023,0.000037,24.040323,0.0005,1.293
2708.00,7.517958,24.90038,0.000037,24.040761,0.0005,1.293
2710.00,7.518294,24.89895,0.000036,24.040305,0.0005,1.293
2712.00,7.518259,24.89844,0.000037,24.040341,0.0005,1.293
2714.00,7.518117,24.89875,0.000037,24.039314,0.0005,1.293
2716.00,7.518380,24.89919,0.000037,24.040181,0.0005,1.293
2718.00,7.517906,24.89874,0.000037,24.039506,0.0005,1.293
2720.00,7.517356,24.89858,0.000037,24.039486,0.0005,1.293
2722.00,7.517279,24.89879,0.000038,24.040037,0.0005,1.293
2724.00,7.516460,24.89935,0.000037,24.040074,0.0005,1.293
2726.00,7.517053,24.89955,0.000036,24.040146,0.0004,1.293
2728.00,7.518244,24.89867,0.000036,24.040523,0.0004,1.294
2730.00,7.518471,24.89839,0.000037,24.040272,0.0005,1.293
2732.00,7.517958,24.89838,0.000036,24.040470,0.0005,1.293
2734.00,7.517901,24.89966,0.000037,24.040064,0.0005,1.292
2736.00,7.517871,24.90012,0.000038,24.039764,0.0004,1.293
2738.00,7.518964,24.90055,0.000036,24.040346,0.0005,1.293
2740.00,7.519060,24.90067,0.000037,24.040548,0.0005,1.293
2742.00,7.518420,24.89996,0.000037,24.040270,0.0005,1.293
2744.00,7.519402,24.89894,0.000036,24.040170,0.0005,1.292
2746.00,7.519197,24.89923,0.000037,24.039488,0.0004,1.293
2748.00,7.519218,24.89945,0.000037,24.040041,0.0005,1.292
2750.00,7.519263,24.89934,0.000037,24.040559,0.0005,1.292
2752.00,7.519008,24.89957,0.000037,24.040681,0.0005,1.293
2754.00,7.518695,24.89925,0.000037,24.040055,0.0005,1.293
2756.00,7.518686,24.89882,0.000038,24.039619,0.0005,1.292
2758.00,7.518534,24.89844,0.000038,24.040463,0.0005,1.292
2760.00,7.517911,24.89967,0.000037,24.040770,0.0005,1.292
2762.00,7.517485,24.89894,0.000036,24.039786,0.0005,1.292
2764.00,7.518028,24.89939,0.000038,24.039924,0.0005,1.292
2766.00,7.518140,24.89924,0.000037,24.040494,0.0005,1.292
2768.00,7.518289,24.89760,0.000037,24.039843,0.0004,1.292
2770.00,7.518507,24.89749,0.000036,24.039821,0.0004,1.293
2772.00,7.518554,24.89707,0.000036,24.039886,0.0004,1.292
2774.00,7.518835,24.89775,0.000037,24.040259,0.0005,1.292
2776.00,7.518394,24.89750,0.000038,24.040495,0.0005,1.293
2778.00,7.519091,24.89690,0.000038,24.040350,0.0005,1.292
2780.00,7.518553,24.89790,0.000037,24.039808,0.0005,1.292
2782.00,7.518712,24.89930,0.000036,24.039777,0.0004,1.292
2784.00,7.519206,24.89764,0.000037,24.039946,0.0004,1.292
2786.00,7.519038,24.89855,0.000038,24.038935,0.0004,1.292
2788.00,7.518964,24.89744,0.000036,24.039650,0.0004,1.292
2790.00,7.519555,24.89781,0.000037,24.039999,0.0005,1.292
2792.00,7.519804,24.89709,0.000035,24.039897,0.0004,1.292
2794.00,7.519554,24.89659,0.000036,24.039457,0.0004,1.292
2796.00,7.519028,24.89736,0.000037,24.039444,0.0005,1.292
2798.00,7.518219,24.89723,0.000037,24.038768,0.0004,1.292
2800.00,7.518258,24.89703,0.000035,24.039986,0.0004,1.292
2802.00,7.519173,24.89673,0.000036,24.039944,0.0004,1.293
2804.00,7.520120,24.89644,0.000035,24.039621,0.0005,1.292
2806.00,7.519424,24.89749,0.000037,24.039804,0.0005,1.291
2808.00,7.519338,24.89795,0.000038,24.039650,0.0005,1.291
2810.00,7.518946,24.89736,0.000037,24.039566,0.0004,1.291
2812.00,7.518594,24.89735,0.000036,24.039777,0.0005,1.292
2814.00,7.518030,24.89660,0.000036,24.039946,0.0004,1.292
2816.00,7.518096,24.89617,0.000037,24.039648,0.0005,1.291
2818.00,7.518690,24.89616,0.000037,24.039894,0.0004,1.291
2820.00,7.519469,24.89708,0.000037,24.040172,0.0004,1.292
2822.00,7.519325,24.89664,0.000035,24.039881,0.0005,1.291
2824.00,7.518135,24.89634,0.000037,24.039512,0.0005,1.291
2826.00,7.518678,24.89729,0.000038,24.039679,0.0005,1.292
2828.00,7.518977,24.89811,0.000037,24.039739,0.0004,1.291
2830.00,7.517986,24.89864,0.000037,24.040150,0.0004,1.291
2832.00,7.518041,24.89957,0.000038,24.039652,0.0004,1.291
2834.00,7.517771,24.89902,0.000037,24.039712,0.0005,1.292
2836.00,7.518016,24.89814,0.000036,24.039284,0.0005,1.291
2838.00,7.518011,24.89793,0.000037,24.039666,0.0004,1.291
2840.00,7.517293,24.89796,0.000036,24.039588,0.0005,1.291
2842.00,7.516183,24.89832,0.000036,24.039639,0.0005,1.291
2844.00,7.515890,24.89865,0.000037,24.039923,0.0005,1.291
2846.00,7.517021,24.89918,0.000037,24.040088,0.0004,1.291
2848.00,7.517518,24.89905,0.000036,24.039544,0.0005,1.291
2850.00,7.517614,24.89947,0.000036,24.039617,0.0004,1.291
2852.00,7.518439,24.89890,0.000037,24.040044,0.0005,1.291
2854.00,7.518340,24.89895,0.000037,24.039706,0.0005,1.291
2856.00,7.517681,24.89823,0.000036,24.038912,0.0004,1.291
2858.00,7.518094,24.89860,0.000037,24.039974,0.0004,1.291
2860.00,7.518591,24.89930,0.000037,24.039803,0.0004,1.291
2862.00,7.518901,24.89920,0.000037,24.039826,0.0005,1.291
2864.00,7.518709,24.89947,0.000037,24.040561,0.0005,1.291
2866.00,7.518731,24.89888,0.000036,24.040014,0.0005,1.291
2868.00,7.518097,24.89867,0.000037,24.039603,0.0005,1.291
2870.00,7.518101,24.89938,0.000036,24.040023,0.0005,1.291
2872.00,7.518563,24.89934,0.000036,24.039215,0.0004,1.291
2874.00,7.518352,24.89985,0.000037,24.039712,0.0004,1.291
2876.00,7.518084,24.89901,0.000036,24.039808,0.0004,1.291
2878.00,7.517745,24.89992,0.000037,24.039304,0.0005,1.291
2880.00,7.518152,24.90001,0.000036,24.039617,0.0004,1.291
2882.00,7.518894,24.89919,0.000037,24.039308,0.0004,1.291
2884.00,7.519072,24.89967,0.000036,24.039759,0.0004,1.290
2886.00,7.519252,24.90019,0.000037,24.039752,0.0004,1.290
2888.00,7.518935,24.89927,0.000037,24.039535,0.0004,1.291
2890.00,7.518535,24.89937,0.000037,24.040572,0.0005,1.290
2892.00,7.518386,24.89922,0.000036,24.038966,0.0004,1.291
2894.00,7.518563,24.90005,0.000036,24.038795,0.0005,1.290
2896.00,7.518364,24.90029,0.000036,24.039817,0.0004,1.290
2898.00,7.518232,24.90107,0.000037,24.039857,0.0005,1.290
2900.00,7.518612,24.90011,0.000037,24.039955,0.0005,1.291
2902.00,7.517940,24.90027,0.000037,24.039684,0.0005,1.290
2904.00,7.518596,24.90118,0.000036,24.039570,0.0004,1.290
2906.00,7.516817,24.90103,0.000036,24.040272,0.0004,1.290
2908.00,7.517226,24.89994,0.000037,24.039883,0.0004,1.290
2910.00,7.518109,24.89962,0.000037,24.039284,0.0005,1.290
2912.00,7.518711,24.89911,0.000035,24.040623,0.0004,1.291
2914.00,7.518374,24.90003,0.000035,24.039517,0.0004,1.290
2916.00,7.518064,24.89912,0.000036,24.039910,0.0005,1.289
2918.00,7.517785,24.89921,0.000036,24.040044,0.0005,1.290
2920.00,7.517854,24.90019,0.000037,24.039166,0.0005,1.290
2922.00,7.517230,24.90014,0.000038,24.039794,0.0005,1.290
2924.00,7.517548,24.89968,0.000037,24.040014,0.0005,1.290
2926.00,7.517800,24.90006,0.000036,24.040112,0.0004,1.290
2928.00,7.518120,24.90071,0.000036,24.040439,0.0004,1.290
2930.00,7.518207,24.90026,0.000037,24.039179,0.0004,1.290
2932.00,7.518158,24.90051,0.000038,24.040123,0.0005,1.289
2934.00,7.518205,24.89970,0.000036,24.039728,0.0005,1.290
2936.00,7.518629,24.89985,0.000036,24.039103,0.0004,1.290
2938.00,7.518488,24.90072,0.000035,24.039708,0.0005,1.289
2940.00,7.518585,24.89942,0.000039,24.039155,0.0005,1.290
2942.00,7.518527,24.89992,0.000037,24.039457,0.0004,1.290
2944.00,7.518866,24.90062,0.000036,24.039995,0.0004,1.289
2946.00,7.518822,24.90086,0.000036,24.039935,0.0005,1.290
2948.00,7.518196,24.90141,0.000035,24.040046,0.0005,1.290
2950.00,7.518825,24.90024,0.000036,24.039957,0.0004,1.289
2952.00,7.518272,24.90125,0.000039,24.040265,0.0005,1.289
2954.00,7.518753,24.90090,0.000038,24.039766,0.0004,1.289
2956.00,7.520142,24.89989,0.000037,24.039470,0.0005,1.290
2958.00,7.520301,24.90051,0.000036,24.039810,0.0004,1.289
2960.00,7.520569,24.89977,0.000037,24.040690,0.0004,1.289
2962.00,7.520419,24.89879,0.000038,24.040610,0.0004,1.290
2964.00,7.518983,24.89975,0.000035,24.040506,0.0005,1.290
2966.00,7.519471,24.89943,0.000036,24.039710,0.0005,1.289
2968.00,7.520123,24.89943,0.000036,24.038906,0.0005,1.289
2970.00,7.519871,24.90009,0.000037,24.039695,0.0005,1.289
2972.00,7.519458,24.90126,0.000037,24.041239,0.0005,1.289
2974.00,7.518729,24.89980,0.000037,24.040272,0.0004,1.289
2976.00,7.518328,24.89977,0.000038,24.039710,0.0005,1.289
2978.00,7.518626,24.89965,0.000037,24.040425,0.0005,1.289
2980.00,7.518642,24.90023,0.000037,24.040928,0.0004,1.289
2982.00,7.518461,24.89963,0.000035,24.040470,0.0004,1.288
2984.00,7.518808,24.89921,0.000035,24.040068,0.0005,1.289
2986.00,7.518594,24.89939,0.000036,24.040352,0.0005,1.289
2988.00,7.517634,24.89998,0.000037,24.040134,0.0005,1.289
2990.00,7.517588,24.89930,0.000037,24.039552,0.0005,1.289
2992.00,7.517873,24.89847,0.000037,24.040003,0.0005,1.289
2994.00,7.517669,24.89844,0.000035,24.040050,0.0005,1.289
2996.00,7.516870,24.89969,0.000036,24.039484,0.0004,1.289
2998.00,7.516871,24.90010,0.000036,24.040301,0.0005,1.289
3000.00,7.516422,24.89961,0.000037,24.039834,0.0005,1.289
3002.00,7.516284,24.90032,0.000036,24.039886,0.0004,1.289
@5,12.0000,24.0
3004.00,7.516765,24.90062,0.000036,24.039654,0.0005,1.289
3006.00,7.511986,24.90155,0.000037,24.039894,0.0005,1.289
3008.00,7.503048,24.90222,0.000037,24.039644,0.0005,1.288
3010.00,7.491314,24.90197,0.000038,24.039750,0.0004,1.287
3012.00,7.479768,24.90137,0.000038,24.040012,0.0005,1.288
3014.00,7.469739,24.90091,0.000038,24.039879,0.0004,1.289
3016.00,7.462075,24.90154,0.000037,24.040446,0.0005,1.289
3018.00,7.456161,24.90171,0.000035,24.040055,0.0005,1.289
3020.00,7.453233,24.90193,0.000034,24.039804,0.0004,1.289
3022.00,7.452640,24.90178,0.000035,24.039548,0.0004,1.289
3024.00,7.453504,24.90205,0.000036,24.039328,0.0004,1.289
3026.00,7.454686,24.90171,0.000036,24.040243,0.0004,1.290
3028.00,7.454716,24.90151,0.000035,24.040368,0.0005,1.289
3030.00,7.457613,24.90187,0.000037,24.039563,0.0005,1.290
3032.00,7.463722,24.90242,0.000036,24.039181,0.0005,1.290
3034.00,7.469722,24.90187,0.000036,24.038943,0.0004,1.290
3036.00,7.473421,24.90114,0.000035,24.039841,0.0004,1.290
3038.00,7.475355,24.90154,0.000035,24.040352,0.0005,1.289
3040.00,7.477703,24.90227,0.000036,24.039974,0.0004,1.288
3042.00,7.478480,24.90126,0.000038,24.039919,0.0004,1.287
3044.00,7.479012,24.90148,0.000036,24.038872,0.0005,1.288
3046.00,7.478782,24.90183,0.000037,24.039550,0.0004,1.288
3048.00,7.478020,24.90090,0.000038,24.040326,0.0005,1.288
3050.00,7.477636,24.90065,0.000037,24.039686,0.0005,1.288
3052.00,7.478029,24.90050,0.000037,24.039821,0.0005,1.289
3054.00,7.478826,24.89926,0.000037,24.039855,0.0005,1.288
3056.00,7.481353,24.90012,0.000037,24.039444,0.0005,1.287
3058.00,7.484097,24.89979,0.000038,24.040028,0.0004,1.287
3060.00,7.487706,24.90043,0.000038,24.040279,0.0004,1.288
3062.00,7.491850,24.90107,0.000037,24.039172,0.0004,1.288
3064.00,7.495197,24.90189,0.000037,24.039524,0.0004,1.288
3066.00,7.498421,24.90288,0.000037,24.039419,0.0004,1.288
3068.00,7.502509,24.90208,0.000038,24.039350,0.0005,1.288
3070.00,7.505773,24.90210,0.000037,24.039370,0.0005,1.288
3072.00,7.508111,24.90252,0.000036,24.039603,0.0005,1.288
3074.00,7.508884,24.90194,0.000036,24.039841,0.0004,1.288
3076.00,7.510503,24.90291,0.000037,24.039244,0.0004,1.288
3078.00,7.512433,24.90291,0.000037,24.039659,0.0005,1.288
3080.00,7.513836,24.90181,0.000036,24.040126,0.0005,1.288
3082.00,7.514223,24.90272,0.000037,24.040035,0.0005,1.287
3084.00,7.515074,24.90294,0.000036,24.039706,0.0004,1.288
3086.00,7.515173,24.90265,0.000036,24.039823,0.0004,1.288
3088.00,7.515324,24.90161,0.000037,24.039734,0.0004,1.288
3090.00,7.514975,24.90216,0.000037,24.039924,0.0004,1.288
3092.00,7.515226,24.90180,0.000037,24.039468,0.0005,1.288
3094.00,7.515655,24.90126,0.000037,24.039979,0.0004,1.287
3096.00,7.516618,24.90102,0.000037,24.039754,0.0004,1.288
3098.00,7.517140,24.90120,0.000036,24.039684,0.0004,1.288
3100.00,7.517850,24.90140,0.000035,24.039372,0.0005,1.288
3102.00,7.518657,24.90109,0.000036,24.039128,0.0004,1.287
3104.00,7.518827,24.90092,0.000036,24.040099,0.0004,1.288
3106.00,7.518034,24.90089,0.000036,24.039664,0.0004,1.287
3108.00,7.516987,24.90045,0.000037,24.039403,0.0004,1.287
3110.00,7.516027,24.90017,0.000037,24.039539,0.0004,1.287
3112.00,7.516030,24.90098,0.000036,24.038692,0.0004,1.287
3114.00,7.516183,24.90090,0.000037,24.039759,0.0004,1.287
3116.00,7.517048,24.90163,0.000036,24.040563,0.0004,1.287
3118.00,7.517254,24.89942,0.000038,24.039210,0.0005,1.288
3120.00,7.516840,24.90018,0.000035,24.040154,0.0005,1.288
3122.00,7.518159,24.90070,0.000035,24.039979,0.0005,1.287
3124.00,7.518391,24.90034,0.000037,24.039699,0.0004,1.287
3126.00,7.517253,24.90098,0.000037,24.040450,0.0004,1.287
3128.00,7.517272,24.90044,0.000037,24.039835,0.0005,1.287
3130.00,7.517213,24.90041,0.000038,24.039341,0.0005,1.287
3132.00,7.517794,24.90009,0.000039,24.039794,0.0005,1.287
3134.00,7.518105,24.90032,0.000037,24.039872,0.0005,1.287
3136.00,7.518914,24.89961,0.000037,24.039732,0.0004,1.287
3138.00,7.519544,24.90007,0.000037,24.039281,0.0005,1.286
3140.00,7.518822,24.89994,0.000036,24.039672,0.0005,1.287
3142.00,7.518559,24.90009,0.000036,24.039754,0.0005,1.287
3144.00,7.517866,24.90069,0.000037,24.039721,0.0005,1.287
3146.00,7.518324,24.90098,0.000037,24.039655,0.0004,1.287
3148.00,7.517974,24.90094,0.000035,24.039494,0.0004,1.287
3150.00,7.517646,24.90084,0.000037,24.039404,0.0004,1.287
3152.00,7.518512,24.90094,0.000038,24.039839,0.0005,1.287
3154.00,7.519540,24.90050,0.000036,24.039932,0.0004,1.287
3156.00,7.519774,24.90038,0.000035,24.039264,0.0004,1.287
3158.00,7.518269,24.89987,0.000036,24.038992,0.0004,1.287
3160.00,7.517483,24.90003,0.000036,24.039019,0.0004,1.287
3162.00,7.517934,24.90021,0.000035,24.039584,0.0005,1.286
3164.00,7.517891,24.90040,0.000037,24.039834,0.0004,1.286
3166.00,7.518229,24.90004,0.000037,24.039510,0.0004,1.286
3168.00,7.517898,24.90021,0.000036,24.039963,0.0004,1.286
3170.00,7.518298,24.90080,0.000037,24.040105,0.0004,1.287
3172.00,7.519285,24.90134,0.000035,24.039832,0.0005,1.287
3174.00,7.519028,24.90026,0.000036,24.040185,0.0005,1.287
3176.00,7.518760,24.89976,0.000035,24.040126,0.0004,1.287
3178.00,7.518573,24.89925,0.000036,24.039250,0.0005,1.286
3180.00,7.517965,24.90059,0.000035,24.040314,0.0004,1.286
3182.00,7.517792,24.90169,0.000037,24.039723,0.0004,1.287
3184.00,7.518254,24.90077,0.000036,24.039568,0.0004,1.287
3186.00,7.517581,24.89962,0.000039,24.038815,0.0004,1.287
3188.00,7.517824,24.89995,0.000039,24.039394,0.0005,1.286
3190.00,7.517462,24.90085,0.000038,24.039735,0.0005,1.286
3192.00,7.517723,24.90078,0.000037,24.039388,0.0005,1.286
3194.00,7.518576,24.90117,0.000037,24.039894,0.0004,1.286
3196.00,7.518005,24.90173,0.000037,24.039734,0.0004,1.286
3198.00,7.518391,24.90073,0.000036,24.040234,0.0005,1.286
3200.00,7.518896,24.90088,0.000036,24.040206,0.0004,1.286
3202.00,7.519015,24.90134,0.000036,24.039534,0.0005,1.286
3204.00,7.518854,24.90224,0.000037,24.039741,0.0005,1.286
3206.00,7.518860,24.90248,0.000036,24.039448,0.0005,1.285
3208.00,7.518776,24.90202,0.000037,24.039426,0.0005,1.286
3210.00,7.519234,24.90388,0.000038,24.040205,0.0005,1.286
3212.00,7.519265,24.90391,0.000037,24.039741,0.0005,1.287
3214.00,7.518502,24.90318,0.000037,24.039390,0.0004,1.286
3216.00,7.517355,24.90422,0.000037,24.039910,0.0004,1.286
3218.00,7.517933,24.90432,0.000038,24.039843,0.0005,1.286
3220.00,7.518947,24.90364,0.000038,24.039697,0.0004,1.286
3222.00,7.519351,24.90359,0.000036,24.039734,0.0004,1.287
3224.00,7.518820,24.90407,0.000035,24.039432,0.0005,1.286
3226.00,7.517250,24.90315,0.000037,24.040201,0.0005,1.286
3228.00,7.517118,24.90382,0.000037,24.039674,0.0005,1.286
3230.00,7.517532,24.90375,0.000037,24.039557,0.0004,1.286
3232.00,7.517606,24.90387,0.000037,24.039814,0.0005,1.286
3234.00,7.517970,24.90371,0.000037,24.040161,0.0005,1.286
3236.00,7.518700,24.90383,0.000036,24.039690,0.0005,1.286
3238.00,7.519382,24.90457,0.000037,24.040123,0.0005,1.286
3240.00,7.518705,24.90432,0.000037,24.041256,0.0004,1.287
3242.00,7.518491,24.90287,0.000037,24.039761,0.0004,1.287
3244.00,7.518739,24.90335,0.000039,24.039814,0.0005,1.286
3246.00,7.518651,24.90366,0.000036,24.039979,0.0005,1.286
3248.00,7.518413,24.90382,0.000037,24.040443,0.0005,1.286
3250.00,7.518502,24.90284,0.000037,24.040601,0.0005,1.286
3252.00,7.518725,24.90276,0.000038,24.039703,0.0005,1.286
3254.00,7.519583,24.90253,0.000038,24.039686,0.0005,1.286
3256.00,7.518559,24.90291,0.000038,24.039374,0.0005,1.286
3258.00,7.519084,24.90376,0.000037,24.040165,0.0004,1.285
3260.00,7.518743,24.90322,0.000037,24.039803,0.0005,1.286
3262.00,7.518885,24.90220,0.000036,24.039761,0.0004,1.286
3264.00,7.519260,24.90250,0.000036,24.040521,0.0004,1.286
3266.00,7.519379,24.90214,0.000037,24.039626,0.0004,1.286
3268.00,7.519532,24.90222,0.000036,24.039934,0.0005,1.286
3270.00,7.520368,24.90166,0.000037,24.039706,0.0005,1.286
3272.00,7.519963,24.90146,0.000037,24.039459,0.0004,1.286
3274.00,7.519154,24.90142,0.000036,24.039610,0.0005,1.287
3276.00,7.519659,24.90119,0.000036,24.039914,0.0005,1.287
3278.00,7.520027,24.90082,0.000040,24.038883,0.0005,1.286
3280.00,7.518901,24.90221,0.000036,24.039288,0.0005,1.286
3282.00,7.518011,24.90273,0.000036,24.039503,0.0005,1.287
3284.00,7.518405,24.90230,0.000036,24.039675,0.0005,1.286
3286.00,7.518527,24.90205,0.000036,24.039828,0.0005,1.286
3288.00,7.518400,24.90208,0.000036,24.039797,0.0005,1.286
3290.00,7.518197,24.90211,0.000037,24.040337,0.0004,1.287
3292.00,7.519697,24.90228,0.000038,24.039966,0.0005,1.286
3294.00,7.519543,24.90229,0.000036,24.039844,0.0005,1.286
3296.00,7.518695,24.90210,0.000036,24.039617,0.0005,1.286
3298.00,7.518912,24.90210,0.000038,24.040143,0.0005,1.286
3300.00,7.518979,24.90215,0.000038,24.040095,0.0005,1.286
3302.00,7.519493,24.90269,0.000037,24.039074,0.0005,1.287
3304.00,7.519645,24.90292,0.000036,24.039286,0.0005,1.287
3306.00,7.519778,24.90320,0.000036,24.039499,0.0005,1.286
3308.00,7.519142,24.90337,0.000036,24.040179,0.0005,1.287
3310.00,7.518518,24.90391,0.000037,24.039932,0.0005,1.286
3312.00,7.519327,24.90439,0.000036,24.040679,0.0004,1.286
3314.00,7.519354,24.90429,0.000037,24.040206,0.0005,1.286
3316.00,7.519313,24.90457,0.000037,24.039926,0.0005,1.286
3318.00,7.518691,24.90532,0.000037,24.039361,0.0005,1.286
3320.00,7.519087,24.90571,0.000037,24.040719,0.0005,1.286
3322.00,7.518912,24.90420,0.000036,24.039964,0.0005,1.286
3324.00,7.518907,24.90473,0.000037,24.039944,0.0005,1.287
3326.00,7.518630,24.90435,0.000036,24.040295,0.0005,1.286
3328.00,7.518405,24.90451,0.000037,24.039234,0.0005,1.286
3330.00,7.518501,24.90371,0.000038,24.040277,0.0005,1.286
3332.00,7.519027,24.90390,0.000038,24.040643,0.0005,1.286
3334.00,7.519207,24.90427,0.000038,24.039112,0.0005,1.286
3336.00,7.519171,24.90406,0.000038,24.039677,0.0005,1.286
3338.00,7.518644,24.90423,0.000036,24.040432,0.0005,1.287
3340.00,7.519267,24.90353,0.000035,24.040357,0.0005,1.287
3342.00,7.519412,24.90315,0.000037,24.039670,0.0005,1.286
3344.00,7.519322,24.90250,0.000037,24.039344,0.0005,1.286
3346.00,7.519300,24.90253,0.000036,24.039206,0.0005,1.286
3348.00,7.520051,24.90266,0.000037,24.039890,0.0004,1.286
3350.00,7.519885,24.90297,0.000039,24.039754,0.0005,1.286
3352.00,7.517789,24.90289,0.000038,24.040277,0.0005,1.286
3354.00,7.517715,24.90380,0.000037,24.040414,0.0005,1.286
3356.00,7.518877,24.90365,0.000038,24.039375,0.0005,1.286
3358.00,7.519205,24.90375,0.000038,24.039921,0.0005,1.286
3360.00,7.520606,24.90375,0.000038,24.039424,0.0005,1.286
3362.00,7.520533,24.90351,0.000037,24.040292,0.0005,1.287
3364.00,7.519331,24.90317,0.000036,24.040914,0.0005,1.287
3366.00,7.519240,24.90252,0.000036,24.040372,0.0005,1.286
3368.00,7.519787,24.90317,0.000037,24.040165,0.0005,1.286
3370.00,7.519406,24.90226,0.000038,24.040074,0.0005,1.286
3372.00,7.519042,24.90224,0.000037,24.040175,0.0005,1.286
3374.00,7.518983,24.90252,0.000038,24.039350,0.0005,1.286
3376.00,7.519101,24.90244,0.000036,24.039055,0.0005,1.286
3378.00,7.519783,24.90183,0.000036,24.039481,0.0005,1.287
3380.00,7.519940,24.90317,0.000036,24.039928,0.0004,1.286
3382.00,7.519158,24.90361,0.000037,24.040090,0.0005,1.285
3384.00,7.518814,24.90285,0.000036,24.039459,0.0005,1.286
3386.00,7.519287,24.90333,0.000038,24.039197,0.0005,1.286
3388.00,7.520454,24.90314,0.000038,24.039861,0.0005,1.287
3390.00,7.520598,24.90357,0.000036,24.040066,0.0005,1.286
3392.00,7.520029,24.90339,0.000037,24.039657,0.0004,1.286
3394.00,7.520308,24.90315,0.000037,24.039983,0.0005,1.286
3396.00,7.520482,24.90258,0.000036,24.040410,0.0005,1.286
3398.00,7.520465,24.90177,0.000037,24.039608,0.0005,1.286
3400.00,7.520651,24.90273,0.000037,24.040135,0.0005,1.286
3402.00,7.520319,24.90217,0.000037,24.039764,0.0004,1.286
3404.00,7.520776,24.90274,0.000038,24.039883,0.0004,1.285
3406.00,7.521244,24.90262,0.000038,24.040595,0.0005,1.286
3408.00,7.520892,24.90215,0.000037,24.039463,0.0005,1.286
3410.00,7.520183,24.90216,0.000037,24.040217,0.0005,1.286
3412.00,7.519894,24.90238,0.000037,24.039772,0.0005,1.286
3414.00,7.520278,24.90259,0.000038,24.040226,0.0004,1.286
3416.00,7.520234,24.90334,0.000037,24.040152,0.0005,1.286
3418.00,7.519348,24.90415,0.000038,24.039543,0.0005,1.286
3420.00,7.520023,24.90326,0.000038,24.039384,0.0005,1.285
3422.00,7.520602,24.90228,0.000037,24.040274,0.0005,1.286
3424.00,7.519384,24.90167,0.000037,24.040525,0.0005,1.286
3426.00,7.519944,24.90153,0.000037,24.040185,0.0005,1.287
3428.00,7.519825,24.90161,0.000038,24.039804,0.0005,1.286
3430.00,7.519217,24.90153,0.000038,24.040077,0.0005,1.286
3432.00,7.520232,24.90138,0.000038,24.039883,0.0004,1.286
3434.00,7.520629,24.90168,0.000038,24.039252,0.0005,1.286
3436.00,7.520818,24.90127,0.000036,24.040108,0.0005,1.287
3438.00,7.521293,24.90102,0.000037,24.039781,0.0005,1.286
3440.00,7.521049,24.90108,0.000038,24.039963,0.0005,1.286
3442.00,7.520552,24.90097,0.000037,24.039828,0.0005,1.286
3444.00,7.520580,24.90107,0.000037,24.040646,0.0005,1.286
3446.00,7.521163,24.90133,0.000038,24.039881,0.0005,1.286
3448.00,7.522424,24.90153,0.000036,24.040179,0.0005,1.286
3450.00,7.522986,24.90106,0.000037,24.040014,0.0005,1.286
3452.00,7.521885,24.90079,0.000037,24.040766,0.0005,1.286
3454.00,7.521477,24.90087,0.000037,24.040039,0.0005,1.287
3456.00,7.521545,24.90174,0.000036,24.039243,0.0005,1.287
3458.00,7.521221,24.90166,0.000037,24.040068,0.0005,1.286
3460.00,7.520756,24.90168,0.000036,24.040223,0.0005,1.286
3462.00,7.521192,24.90110,0.000037,24.039830,0.0005,1.286
3464.00,7.520626,24.90098,0.000037,24.039888,0.0005,1.286
3466.00,7.519935,24.90113,0.000037,24.040185,0.0005,1.286
3468.00,7.520811,24.90094,0.000038,24.040021,0.0005,1.286
3470.00,7.521682,24.90098,0.000038,24.039386,0.0005,1.286
3472.00,7.521513,24.90087,0.000037,24.039406,0.0005,1.287
3474.00,7.520607,24.90141,0.000038,24.040303,0.0005,1.286
3476.00,7.520352,24.90216,0.000038,24.040337,0.0005,1.286
3478.00,7.520685,24.90316,0.000036,24.040330,0.0004,1.286
3480.00,7.520160,24.90331,0.000036,24.040237,0.0005,1.287
3482.00,7.519924,24.90326,0.000036,24.039184,0.0005,1.286
3484.00,7.520725,24.90439,0.000037,24.039912,0.0005,1.286
3486.00,7.520519,24.90411,0.000037,24.039824,0.0004,1.286
3488.00,7.518989,24.90418,0.000038,24.040141,0.0005,1.287
3490.00,7.519614,24.90465,0.000037,24.040117,0.0005,1.287
3492.00,7.520782,24.90413,0.000037,24.039392,0.0005,1.286
3494.00,7.520673,24.90455,0.000037,24.039094,0.0004,1.286
3496.00,7.520808,24.90439,0.000037,24.039766,0.0005,1.286
3498.00,7.520435,24.90440,0.000036,24.039963,0.0005,1.288
3500.00,7.520234,24.90476,0.000035,24.040028,0.0005,1.287
3502.00,7.520731,24.90506,0.000036,24.039826,0.0005,1.286
3504.00,7.520641,24.90540,0.000038,24.040061,0.0005,1.285
3506.00,7.520107,24.90558,0.000037,24.040363,0.0005,1.286
3508.00,7.520217,24.90516,0.000038,24.039543,0.0005,1.286
3510.00,7.520771,24.90512,0.000038,24.039701,0.0005,1.286
3512.00,7.521402,24.90491,0.000038,24.040365,0.0005,1.286
3514.00,7.520920,24.90568,0.000036,24.040157,0.0005,1.287
3516.00,7.520266,24.90491,0.000036,24.040383,0.0005,1.286
3518.00,7.520243,24.90425,0.000038,24.039155,0.0005,1.286
3520.00,7.520348,24.90433,0.000038,24.039452,0.0005,1.286
3522.00,7.520134,24.90471,0.000037,24.039357,0.0005,1.286
3524.00,7.521109,24.90399,0.000037,24.039544,0.0005,1.286
3526.00,7.521342,24.90243,0.000037,24.039946,0.0005,1.286
3528.00,7.521503,24.90290,0.000037,24.039934,0.0005,1.286
3530.00,7.520903,24.90202,0.000038,24.040526,0.0005,1.286
3532.00,7.520897,24.90200,0.000037,24.040088,0.0005,1.286
3534.00,7.521796,24.90328,0.000037,24.039335,0.0005,1.287
3536.00,7.522342,24.90287,0.000036,24.039679,0.0005,1.287
3538.00,7.521908,24.90265,0.000035,24.039697,0.0004,1.287
3540.00,7.522610,24.90223,0.000037,24.039639,0.0005,1.286
3542.00,7.521814,24.90264,0.000037,24.040254,0.0005,1.285
3544.00,7.520729,24.90206,0.000038,24.039692,0.0005,1.286
3546.00,7.521094,24.90240,0.000037,24.040217,0.0005,1.286
3548.00,7.521765,24.90279,0.000037,24.039734,0.0005,1.286
3550.00,7.522225,24.90311,0.000037,24.040132,0.0005,1.286
3552.00,7.522055,24.90287,0.000038,24.040235,0.0005,1.286
3554.00,7.521693,24.90183,0.000037,24.039243,0.0005,1.286
3556.00,7.522153,24.90097,0.000037,24.039264,0.0005,1.286
3558.00,7.521804,24.90067,0.000036,24.039937,0.0005,1.287
3560.00,7.522016,24.90145,0.000037,24.040701,0.0005,1.287
3562.00,7.522222,24.90150,0.000036,24.039919,0.0005,1.287
3564.00,7.522049,24.90182,0.000037,24.040159,0.0005,1.287
3566.00,7.522179,24.90041,0.000037,24.040077,0.0005,1.287
3568.00,7.522889,24.90025,0.000038,24.039888,0.0005,1.287
3570.00,7.523380,24.90126,0.000038,24.039917,0.0004,1.286
3572.00,7.522612,24.90120,0.000038,24.039435,0.0004,1.287
3574.00,7.522339,24.90086,0.000036,24.040334,0.0005,1.287
3576.00,7.522544,24.90182,0.000037,24.040517,0.0004,1.286
3578.00,7.521459,24.90194,0.000038,24.039595,0.0005,1.286
3580.00,7.521100,24.90180,0.000036,24.039986,0.0005,1.287
3582.00,7.520307,24.90232,0.000036,24.040126,0.0005,1.287
3584.00,7.519877,24.90240,0.000036,24.040797,0.0005,1.287
3586.00,7.520598,24.90258,0.000037,24.039728,0.0005,1.287
3588.00,7.521042,24.90163,0.000037,24.039499,0.0005,1.287
3590.00,7.521266,24.90169,0.000038,24.039452,0.0005,1.287
3592.00,7.521372,24.90256,0.000036,24.040412,0.0005,1.287
3594.00,7.521724,24.90201,0.000037,24.040303,0.0005,1.287
3596.00,7.522086,24.90209,0.000037,24.039781,0.0005,1.287
3598.00,7.522220,24.90280,0.000038,24.040614,0.0005,1.286
3600.00,7.522158,24.90325,0.000038,24.040554,0.0005,1.286
3602.00,7.522276,24.90339,0.000037,24.040612,0.0005,1.287
@6,12.0000,24.0
3604.00,7.522282,24.90292,0.000037,24.040248,0.0005,1.287
3606.00,7.517619,24.90258,0.000037,24.039799,0.0005,1.286
3608.00,7.508978,24.90295,0.000037,24.039886,0.0005,1.286
3610.00,7.497571,24.90287,0.000038,24.039697,0.0005,1.287
3612.00,7.484697,24.90246,0.000038,24.040190,0.0005,1.286
3614.00,7.475154,24.90242,0.000038,24.039732,0.0005,1.287
3616.00,7.467834,24.90299,0.000038,24.039372,0.0005,1.287
3618.00,7.461840,24.90363,0.000037,24.040448,0.0005,1.287
3620.00,7.457857,24.90324,0.000037,24.039677,0.0005,1.288
3622.00,7.456819,24.90348,0.000037,24.040219,0.0005,1.288
3624.00,7.458421,24.90401,0.000037,24.040094,0.0005,1.288
3626.00,7.459796,24.90469,0.000035,24.039983,0.0005,1.288
3628.00,7.461244,24.90461,0.000036,24.040046,0.0005,1.288
3630.00,7.465079,24.90347,0.000036,24.040230,0.0005,1.289
3632.00,7.471326,24.90398,0.000036,24.039508,0.0005,1.289
3634.00,7.479050,24.90459,0.000036,24.039830,0.0005,1.289
3636.00,7.484534,24.90438,0.000037,24.039335,0.0005,1.288
3638.00,7.487968,24.90380,0.000037,24.040010,0.0005,1.288
3640.00,7.490359,24.90276,0.000038,24.040761,0.0006,1.288
3642.00,7.490864,24.90306,0.000038,24.039710,0.0005,1.287
3644.00,7.490922,24.90298,0.000038,24.040730,0.0005,1.288
3646.00,7.489840,24.90277,0.000037,24.039681,0.0005,1.287
3648.00,7.487603,24.90299,0.000038,24.039952,0.0005,1.287
3650.00,7.485727,24.90321,0.000038,24.040372,0.0005,1.288
3652.00,7.484130,24.90343,0.000037,24.039552,0.0005,1.287
3654.00,7.485167,24.90314,0.000036,24.039615,0.0005,1.287
3656.00,7.487257,24.90310,0.000038,24.039812,0.0005,1.287
3658.00,7.489735,24.90267,0.000038,24.039810,0.0005,1.288
3660.00,7.493182,24.90224,0.000038,24.039939,0.0005,1.287
3662.00,7.496509,24.90264,0.000038,24.039788,0.0005,1.287
3664.00,7.500107,24.90304,0.000038,24.039508,0.0005,1.287
3666.00,7.502169,24.90302,0.000038,24.040028,0.0005,1.287
3668.00,7.505284,24.90293,0.000037,24.039832,0.0005,1.288
3670.00,7.508327,24.90397,0.000037,24.039606,0.0005,1.288
3672.00,7.510985,24.90355,0.000038,24.040634,0.0005,1.287
3674.00,7.513310,24.90290,0.000038,24.039434,0.0005,1.287
3676.00,7.515766,24.90295,0.000037,24.040105,0.0005,1.287
3678.00,7.516591,24.90228,0.000037,24.040803,0.0005,1.287
3680.00,7.518179,24.90419,0.000036,24.040365,0.0005,1.288
3682.00,7.519203,24.90433,0.000036,24.039739,0.0005,1.288
3684.00,7.519108,24.90334,0.000038,24.040474,0.0005,1.287
3686.00,7.519508,24.90488,0.000038,24.039954,0.0005,1.287
3688.00,7.519842,24.90459,0.000038,24.039795,0.0005,1.287
3690.00,7.520315,24.90449,0.000037,24.040225,0.0005,1.288
3692.00,7.519685,24.90381,0.000038,24.040326,0.0005,1.288
3694.00,7.518833,24.90424,0.000037,24.040101,0.0005,1.287
3696.00,7.519739,24.90435,0.000038,24.040386,0.0005,1.288
3698.00,7.519831,24.90515,0.000037,24.040525,0.0005,1.288
3700.00,7.520260,24.90509,0.000037,24.040697,0.0005,1.288
3702.00,7.519990,24.90426,0.000037,24.040041,0.0005,1.288
3704.00,7.519796,24.90525,0.000037,24.040439,0.0005,1.287
3706.00,7.520623,24.90471,0.000038,24.040215,0.0005,1.288
3708.00,7.520954,24.90471,0.000038,24.040130,0.0005,1.287
3710.00,7.520807,24.90506,0.000039,24.039635,0.0005,1.287
3712.00,7.520680,24.90528,0.000038,24.040488,0.0005,1.287
3714.00,7.520752,24.90567,0.000038,24.040205,0.0005,1.288
3716.00,7.521386,24.90548,0.000037,24.039723,0.0005,1.287
3718.00,7.521880,24.90480,0.000037,24.039486,0.0005,1.287
3720.00,7.522291,24.90491,0.000037,24.040272,0.0005,1.288
3722.00,7.521897,24.90475,0.000037,24.039912,0.0005,1.288
3724.00,7.521827,24.90405,0.000038,24.039921,0.0005,1.288
3726.00,7.521203,24.90541,0.000038,24.040308,0.0005,1.288
3728.00,7.521786,24.90509,0.000038,24.040759,0.0005,1.288
3730.00,7.521429,24.90549,0.000037,24.039454,0.0005,1.288
3732.00,7.521649,24.90486,0.000037,24.039741,0.0005,1.287
3734.00,7.522115,24.90405,0.000038,24.040695,0.0005,1.288
3736.00,7.522501,24.90412,0.000037,24.040046,0.0005,1.288
3738.00,7.522359,24.90566,0.000038,24.040606,0.0005,1.288
3740.00,7.522049,24.90539,0.000037,24.040105,0.0005,1.289
3742.00,7.522629,24.90597,0.000036,24.039979,0.0005,1.289
3744.00,7.522012,24.90469,0.000037,24.040257,0.0005,1.289
3746.00,7.521964,24.90401,0.000038,24.039868,0.0005,1.288
3748.00,7.522586,24.90463,0.000038,24.041154,0.0005,1.288
3750.00,7.523012,24.90429,0.000039,24.040235,0.0005,1.288
3752.00,7.523888,24.90486,0.000038,24.039179,0.0005,1.288
3754.00,7.522282,24.90420,0.000038,24.040163,0.0005,1.289
3756.00,7.521863,24.90467,0.000038,24.039588,0.0005,1.288
3758.00,7.522016,24.90497,0.000037,24.040472,0.0005,1.289
3760.00,7.522408,24.90496,0.000037,24.040550,0.0005,1.289
3762.00,7.523487,24.90547,0.000037,24.039914,0.0005,1.289
3764.00,7.523290,24.90501,0.000037,24.040101,0.0005,1.289
3766.00,7.522680,24.90541,0.000038,24.040179,0.0005,1.288
3768.00,7.521733,24.90519,0.000038,24.040212,0.0005,1.288
3770.00,7.521004,24.90400,0.000037,24.040246,0.0005,1.288
3772.00,7.520961,24.90449,0.000038,24.040566,0.0005,1.288
3774.00,7.521037,24.90421,0.000037,24.040381,0.0005,1.288
3776.00,7.520849,24.90402,0.000038,24.039892,0.0005,1.288
3778.00,7.520854,24.90494,0.000038,24.039943,0.0005,1.288
3780.00,7.520398,24.90575,0.000038,24.040001,0.0005,1.289
3782.00,7.520304,24.90596,0.000038,24.039872,0.0005,1.289
3784.00,7.519802,24.90591,0.000037,24.039823,0.0005,1.288
3786.00,7.519783,24.90573,0.000037,24.039783,0.0005,1.289
3788.00,7.520596,24.90556,0.000037,24.040197,0.0005,1.289
3790.00,7.519808,24.90625,0.000037,24.040410,0.0005,1.288
3792.00,7.520162,24.90605,0.000038,24.040210,0.0004,1.289
3794.00,7.520509,24.90494,0.000038,24.039981,0.0005,1.289
3796.00,7.519795,24.90497,0.000039,24.039981,0.0005,1.289
3798.00,7.520796,24.90486,0.000037,24.039599,0.0005,1.289
3800.00,7.521114,24.90473,0.000038,24.040455,0.0005,1.289
3802.00,7.520420,24.90497,0.000037,24.040345,0.0005,1.289
3804.00,7.520750,24.90493,0.000037,24.039843,0.0005,1.289
3806.00,7.521231,24.90534,0.000039,24.040101,0.0005,1.289
3808.00,7.521976,24.90552,0.000039,24.040108,0.0005,1.289
3810.00,7.522184,24.90572,0.000038,24.039950,0.0004,1.289
3812.00,7.520967,24.90488,0.000038,24.040572,0.0005,1.288
3814.00,7.520819,24.90572,0.000039,24.040141,0.0006,1.288
3816.00,7.520448,24.90629,0.000039,24.039475,0.0006,1.289
3818.00,7.521194,24.90635,0.000038,24.040008,0.0005,1.289
3820.00,7.521949,24.90609,0.000038,24.040183,0.0005,1.288
3822.00,7.521229,24.90606,0.000038,24.040239,0.0005,1.288
3824.00,7.519997,24.90682,0.000038,24.041161,0.0005,1.288
3826.00,7.521074,24.90589,0.000039,24.039734,0.0005,1.289
3828.00,7.521660,24.90549,0.000038,24.039539,0.0005,1.289
3830.00,7.521555,24.90583,0.000037,24.039459,0.0005,1.289
3832.00,7.520256,24.90630,0.000038,24.040148,0.0005,1.289
3834.00,7.521138,24.90536,0.000038,24.039626,0.0005,1.289
3836.00,7.522269,24.90500,0.000037,24.040046,0.0005,1.288
3838.00,7.522719,24.90510,0.000036,24.040068,0.0005,1.289
3840.00,7.522909,24.90559,0.000038,24.039730,0.0005,1.290
3842.00,7.522239,24.90667,0.000037,24.039983,0.0005,1.289
3844.00,7.520926,24.90644,0.000037,24.039932,0.0005,1.289
3846.00,7.521207,24.90552,0.000038,24.039532,0.0005,1.288
3848.00,7.521808,24.90518,0.000037,24.039539,0.0005,1.288
3850.00,7.521616,24.90489,0.000038,24.039714,0.0005,1.289
3852.00,7.521860,24.90491,0.000038,24.040241,0.0005,1.289
3854.00,7.521771,24.90590,0.000039,24.039979,0.0005,1.289
3856.00,7.522567,24.90616,0.000038,24.040201,0.0005,1.290
3858.00,7.522774,24.90669,0.000038,24.040055,0.0005,1.290
3860.00,7.522620,24.90717,0.000038,24.039606,0.0005,1.289
3862.00,7.523018,24.90636,0.000038,24.040515,0.0005,1.289
3864.00,7.522613,24.90648,0.000038,24.040203,0.0005,1.289
3866.00,7.521233,24.90615,0.000038,24.039710,0.0005,1.289
3868.00,7.521775,24.90566,0.000040,24.040070,0.0005,1.289
3870.00,7.522745,24.90541,0.000039,24.040179,0.0005,1.290
3872.00,7.522601,24.90532,0.000040,24.039948,0.0005,1.289
3874.00,7.521332,24.90599,0.000039,24.040208,0.0005,1.289
3876.00,7.521531,24.90584,0.000039,24.040412,0.0005,1.289
3878.00,7.521775,24.90575,0.000038,24.040806,0.0005,1.290
3880.00,7.520980,24.90501,0.000039,24.040515,0.0005,1.290
3882.00,7.521403,24.90443,0.000037,24.040165,0.0005,1.289
3884.00,7.521707,24.90482,0.000037,24.040465,0.0005,1.290
3886.00,7.522780,24.90498,0.000037,24.040739,0.0005,1.290
3888.00,7.522082,24.90561,0.000037,24.040141,0.0005,1.290
3890.00,7.521230,24.90461,0.000038,24.040161,0.0005,1.290
3892.00,7.520979,24.90550,0.000038,24.039906,0.0005,1.289
3894.00,7.522669,24.90565,0.000039,24.040119,0.0005,1.289
3896.00,7.523779,24.90496,0.000039,24.039908,0.0005,1.289
3898.00,7.522790,24.90468,0.000038,24.040601,0.0005,1.290
3900.00,7.522469,24.90510,0.000038,24.040674,0.0005,1.290
3902.00,7.523449,24.90496,0.000038,24.039952,0.0006,1.290
3904.00,7.523060,24.90541,0.000038,24.040746,0.0005,1.290
3906.00,7.522795,24.90544,0.000039,24.040501,0.0005,1.289
3908.00,7.522371,24.90593,0.000038,24.038993,0.0005,1.290
3910.00,7.522834,24.90577,0.000038,24.039970,0.0005,1.290
3912.00,7.523201,24.90576,0.000038,24.040588,0.0005,1.290
3914.00,7.522896,24.90595,0.000038,24.039561,0.0005,1.290
3916.00,7.522526,24.90639,0.000037,24.039843,0.0005,1.290
3918.00,7.522142,24.90560,0.000038,24.039795,0.0005,1.290
3920.00,7.522575,24.90545,0.000039,24.040174,0.0005,1.290
3922.00,7.522623,24.90540,0.000037,24.040099,0.0005,1.290
3924.00,7.522816,24.90541,0.000037,24.040790,0.0005,1.289
3926.00,7.524165,24.90617,0.000039,24.040825,0.0005,1.290
3928.00,7.523933,24.90619,0.000039,24.039921,0.0005,1.289
3930.00,7.522754,24.90644,0.000039,24.039975,0.0005,1.290
3932.00,7.522253,24.90703,0.000038,24.040986,0.0005,1.290
3934.00,7.522664,24.90734,0.000037,24.040541,0.0005,1.290
3936.00,7.521418,24.90709,0.000038,24.040535,0.0005,1.290
3938.00,7.521074,24.90716,0.000039,24.040917,0.0005,1.290
3940.00,7.521994,24.90710,0.000039,24.040252,0.0005,1.290
3942.00,7.522920,24.90621,0.000038,24.039455,0.0005,1.290
3944.00,7.522259,24.90616,0.000037,24.039679,0.0005,1.291
3946.00,7.521223,24.90597,0.000038,24.039899,0.0005,1.291
3948.00,7.521282,24.90552,0.000039,24.040294,0.0005,1.290
3950.00,7.521315,24.90626,0.000038,24.040379,0.0005,1.290
3952.00,7.521602,24.90643,0.000037,24.040479,0.0005,1.291
3954.00,7.521525,24.90695,0.000037,24.040672,0.0005,1.290
3956.00,7.521733,24.90730,0.000039,24.040259,0.0005,1.290
3958.00,7.521507,24.90697,0.000039,24.040463,0.0005,1.290
3960.00,7.522232,24.90749,0.000039,24.039170,0.0005,1.290
3962.00,7.522713,24.90711,0.000037,24.039857,0.0005,1.290
3964.00,7.522974,24.90683,0.000039,24.040437,0.0005,1.290
3966.00,7.523217,24.90680,0.000037,24.039710,0.0005,1.291
3968.00,7.523106,24.90805,0.000037,24.040143,0.0005,1.291
3970.00,7.522973,24.90709,0.000039,24.040366,0.0006,1.291
3972.00,7.522419,24.90644,0.000039,24.039615,0.0005,1.291
3974.00,7.522426,24.90591,0.000037,24.039952,0.0006,1.291
3976.00,7.522563,24.90559,0.000036,24.040125,0.0005,1.291
3978.00,7.522649,24.90515,0.000038,24.040630,0.0005,1.291
3980.00,7.521714,24.90480,0.000036,24.039923,0.0005,1.291
3982.00,7.521092,24.90535,0.000037,24.040352,0.0005,1.291
3984.00,7.522476,24.90508,0.000038,24.039644,0.0005,1.290
3986.00,7.523680,24.90549,0.000038,24.039995,0.0005,1.290
3988.00,7.523007,24.90587,0.000039,24.040505,0.0005,1.290
3990.00,7.522675,24.90578,0.000039,24.039543,0.0005,1.290
3992.00,7.522317,24.90612,0.000039,24.040201,0.0005,1.291
3994.00,7.522470,24.90540,0.000037,24.040183,0.0005,1.292
3996.00,7.521964,24.90588,0.000037,24.040490,0.0005,1.292
3998.00,7.521383,24.90565,0.000037,24.040392,0.0005,1.291
4000.00,7.521582,24.90578,0.000036,24.040386,0.0005,1.291
4002.00,7.522424,24.90535,0.000038,24.040357,0.0005,1.290
4004.00,7.522900,24.90591,0.000038,24.040310,0.0005,1.291
4006.00,7.522142,24.90519,0.000038,24.039975,0.0005,1.291
4008.00,7.522095,24.90628,0.000038,24.040123,0.0005,1.291
4010.00,7.522424,24.90645,0.000038,24.040245,0.0005,1.291
4012.00,7.523107,24.90655,0.000038,24.040174,0.0005,1.291
4014.00,7.522793,24.90625,0.000038,24.040239,0.0005,1.292
4016.00,7.522604,24.90636,0.000038,24.040288,0.0005,1.291
4018.00,7.521886,24.90697,0.000037,24.040368,0.0005,1.291
4020.00,7.522517,24.90679,0.000038,24.039419,0.0005,1.291
4022.00,7.522484,24.90619,0.000038,24.039995,0.0005,1.291
4024.00,7.523324,24.90680,0.000038,24.040974,0.0005,1.291
4026.00,7.524187,24.90635,0.000039,24.039923,0.0005,1.291
4028.00,7.523668,24.90568,0.000038,24.040130,0.0005,1.291
4030.00,7.523413,24.90600,0.000036,24.040088,0.0005,1.291
4032.00,7.523589,24.90716,0.000038,24.040174,0.0005,1.292
4034.00,7.523556,24.90676,0.000038,24.040535,0.0005,1.292
4036.00,7.523705,24.90591,0.000038,24.039968,0.0005,1.292
4038.00,7.523900,24.90565,0.000038,24.039975,0.0005,1.292
4040.00,7.523849,24.90600,0.000037,24.040328,0.0005,1.292
4042.00,7.523183,24.90634,0.000038,24.040315,0.0005,1.292
4044.00,7.523683,24.90591,0.000038,24.040174,0.0005,1.291
4046.00,7.523693,24.90605,0.000039,24.040726,0.0005,1.291
4048.00,7.522920,24.90548,0.000038,24.039688,0.0005,1.292
4050.00,7.523048,24.90578,0.000038,24.040170,0.0005,1.291
4052.00,7.523288,24.90585,0.000039,24.040448,0.0005,1.292
4054.00,7.522770,24.90594,0.000038,24.039826,0.0005,1.292
4056.00,7.522861,24.90641,0.000038,24.040483,0.0005,1.292
4058.00,7.523547,24.90614,0.000038,24.040455,0.0005,1.292
4060.00,7.522869,24.90556,0.000038,24.040155,0.0005,1.292
4062.00,7.523186,24.90415,0.000038,24.040352,0.0005,1.293
4064.00,7.523640,24.90305,0.000037,24.040732,0.0005,1.292
4066.00,7.523111,24.90273,0.000038,24.039906,0.0005,1.291
4068.00,7.523141,24.90318,0.000039,24.040145,0.0005,1.292
4070.00,7.523709,24.90373,0.000037,24.040270,0.0005,1.292
4072.00,7.523573,24.90386,0.000037,24.040148,0.0005,1.292
4074.00,7.523169,24.90453,0.000038,24.040063,0.0005,1.291
4076.00,7.523062,24.90415,0.000040,24.040003,0.0005,1.292
4078.00,7.523433,24.90479,0.000039,24.040515,0.0005,1.291
4080.00,7.524128,24.90600,0.000039,24.039774,0.0005,1.292
4082.00,7.523823,24.90547,0.000038,24.041039,0.0005,1.292
4084.00,7.524695,24.90510,0.000038,24.040134,0.0005,1.292
4086.00,7.524921,24.90562,0.000038,24.040135,0.0005,1.292
4088.00,7.524717,24.90579,0.000038,24.040235,0.0005,1.293
4090.00,7.525209,24.90577,0.000038,24.040555,0.0006,1.292
4092.00,7.525499,24.90617,0.000038,24.039879,0.0006,1.291
4094.00,7.524214,24.90584,0.000038,24.039732,0.0005,1.292
4096.00,7.524272,24.90631,0.000038,24.040457,0.0005,1.292
4098.00,7.524242,24.90501,0.000038,24.040594,0.0005,1.292
4100.00,7.524815,24.90527,0.000039,24.040415,0.0005,1.292
4102.00,7.524984,24.90605,0.000038,24.040201,0.0006,1.291
4104.00,7.524496,24.90659,0.000039,24.040563,0.0005,1.292
4106.00,7.524060,24.90716,0.000038,24.039908,0.0005,1.292
4108.00,7.523642,24.90750,0.000039,24.039954,0.0005,1.292
4110.00,7.523373,24.90757,0.000038,24.040379,0.0006,1.293
4112.00,7.524662,24.90735,0.000038,24.040659,0.0005,1.292
4114.00,7.523972,24.90740,0.000039,24.040841,0.0005,1.292
4116.00,7.523155,24.90736,0.000038,24.039863,0.0005,1.293
4118.00,7.523143,24.90697,0.000039,24.040283,0.0005,1.292
4120.00,7.523284,24.90617,0.000039,24.040019,0.0005,1.293
4122.00,7.523825,24.90624,0.000039,24.040026,0.0006,1.292
4124.00,7.523055,24.90647,0.000039,24.039763,0.0005,1.292
4126.00,7.523055,24.90654,0.000039,24.039583,0.0005,1.292
4128.00,7.523221,24.90651,0.000038,24.039470,0.0005,1.293
4130.00,7.522767,24.90615,0.000038,24.039937,0.0005,1.293
4132.00,7.522734,24.90511,0.000037,24.040617,0.0005,1.292
4134.00,7.523424,24.90577,0.000038,24.040701,0.0005,1.293
4136.00,7.523273,24.90606,0.000038,24.040272,0.0005,1.293
4138.00,7.522633,24.90664,0.000038,24.039724,0.0005,1.293
4140.00,7.523586,24.90675,0.000038,24.039552,0.0006,1.292
4142.00,7.522989,24.90667,0.000038,24.040052,0.0005,1.292
4144.00,7.522888,24.90698,0.000039,24.040059,0.0005,1.293
4146.00,7.523873,24.90698,0.000038,24.039870,0.0005,1.294
4148.00,7.524733,24.90698,0.000037,24.040406,0.0005,1.293
4150.00,7.525178,24.90648,0.000039,24.041321,0.0005,1.293
4152.00,7.524485,24.90695,0.000038,24.040528,0.0005,1.293
4154.00,7.525084,24.90663,0.000038,24.040074,0.0005,1.294
4156.00,7.524314,24.90639,0.000037,24.040330,0.0005,1.293
4158.00,7.524715,24.90693,0.000038,24.039517,0.0005,1.293
4160.00,7.524567,24.90714,0.000039,24.040774,0.0005,1.293
4162.00,7.524279,24.90715,0.000039,24.040368,0.0005,1.293
4164.00,7.524608,24.90749,0.000038,24.040632,0.0005,1.293
4166.00,7.523715,24.90774,0.000037,24.039854,0.0005,1.293
4168.00,7.523503,24.90720,0.000039,24.040092,0.0005,1.293
4170.00,7.524560,24.90759,0.000038,24.040577,0.0005,1.293
4172.00,7.524352,24.90712,0.000037,24.040265,0.0005,1.293
4174.00,7.523745,24.90676,0.000038,24.039354,0.0006,1.293
4176.00,7.524590,24.90670,0.000038,24.039801,0.0005,1.293
4178.00,7.524476,24.90679,0.000038,24.040363,0.0005,1.294
4180.00,7.524105,24.90664,0.000037,24.039779,0.0005,1.294
4182.00,7.524087,24.90615,0.000038,24.039797,0.0005,1.293
4184.00,7.524248,24.90714,0.000039,24.040270,0.0005,1.294
4186.00,7.523354,24.90636,0.000039,24.039910,0.0005,1.294
4188.00,7.522076,24.90592,0.000039,24.040583,0.0005,1.294
4190.00,7.522603,24.90485,0.000038,24.040561,0.0006,1.293
4192.00,7.523470,24.90434,0.000038,24.040626,0.0006,1.294
4194.00,7.524488,24.90474,0.000037,24.040521,0.0006,1.293
4196.00,7.525606,24.90433,0.000038,24.040003,0.0005,1.294
4198.00,7.524786,24.90459,0.000038,24.040723,0.0005,1.294
4200.00,7.525043,24.90416,0.000038,24.040177,0.0005,1.294
4202.00,7.525970,24.90397,0.000039,24.040445,0.0005,1.294
@7,12.0000,24.0
4204.00,7.525085,24.90429,0.000038,24.040381,0.0005,1.294
4206.00,7.520332,24.90449,0.000038,24.040135,0.0006,1.294
4208.00,7.511557,24.90455,0.000039,24.040285,0.0005,1.292
4210.00,7.501134,24.90514,0.000039,24.040365,0.0005,1.293
4212.00,7.489303,24.90499,0.000039,24.040610,0.0006,1.293
4214.00,7.479535,24.90475,0.000039,24.040645,0.0006,1.293
4216.00,7.471259,24.90415,0.000039,24.040181,0.0005,1.294
4218.00,7.466044,24.90489,0.000038,24.040670,0.0005,1.294
4220.00,7.463766,24.90432,0.000037,24.040383,0.0005,1.295
4222.00,7.464604,24.90467,0.000038,24.040199,0.0006,1.294
4224.00,7.465648,24.90488,0.000036,24.040672,0.0005,1.295
4226.00,7.467454,24.90489,0.000038,24.040692,0.0006,1.295
4228.00,7.468074,24.90509,0.000038,24.039892,0.0005,1.295
4230.00,7.471821,24.90467,0.000038,24.039786,0.0006,1.295
4232.00,7.478585,24.90428,0.000037,24.040423,0.0006,1.296
4234.00,7.485206,24.90454,0.000036,24.040454,0.0006,1.296
4236.00,7.489751,24.90626,0.000036,24.040321,0.0005,1.296
4238.00,7.490853,24.90613,0.000037,24.040257,0.0005,1.296
4240.00,7.492619,24.90572,0.000038,24.040132,0.0005,1.295
4242.00,7.493786,24.90637,0.000039,24.040090,0.0005,1.295
4244.00,7.494482,24.90687,0.000038,24.039710,0.0005,1.295
4246.00,7.494945,24.90677,0.000040,24.040388,0.0005,1.294
4248.00,7.493280,24.90655,0.000040,24.040119,0.0006,1.294
4250.00,7.490884,24.90605,0.000041,24.040359,0.0005,1.294
4252.00,7.490212,24.90533,0.000040,24.040105,0.0005,1.295
4254.00,7.490941,24.90616,0.000039,24.039984,0.0005,1.295
4256.00,7.492231,24.90656,0.000039,24.040601,0.0005,1.295
4258.00,7.495078,24.90655,0.000038,24.040594,0.0005,1.295
4260.00,7.498687,24.90630,0.000038,24.040106,0.0005,1.295
4262.00,7.501180,24.90714,0.000038,24.039955,0.0005,1.295
4264.00,7.504076,24.90731,0.000038,24.040937,0.0006,1.294
4266.00,7.507760,24.90651,0.000039,24.040357,0.0005,1.294
4268.00,7.511365,24.90625,0.000038,24.040565,0.0005,1.294
4270.00,7.513465,24.90659,0.000038,24.041021,0.0005,1.294
4272.00,7.515013,24.90686,0.000039,24.040055,0.0005,1.294
4274.00,7.517281,24.90766,0.000040,24.039894,0.0006,1.294
4276.00,7.518423,24.90757,0.000039,24.040801,0.0005,1.295
4278.00,7.519963,24.90734,0.000039,24.039635,0.0005,1.295
4280.00,7.520887,24.90642,0.000038,24.040448,0.0005,1.295
4282.00,7.520857,24.90583,0.000038,24.040239,0.0005,1.294
4284.00,7.521631,24.90599,0.000039,24.040445,0.0005,1.294
4286.00,7.522178,24.90666,0.000039,24.040121,0.0005,1.295
4288.00,7.521467,24.90697,0.000038,24.039926,0.0005,1.295
4290.00,7.521538,24.90638,0.000038,24.040632,0.0005,1.295
4292.00,7.522117,24.90666,0.000039,24.041088,0.0005,1.295
4294.00,7.522175,24.90607,0.000039,24.040335,0.0005,1.295
4296.00,7.522965,24.90572,0.000038,24.040266,0.0006,1.295
4298.00,7.523010,24.90658,0.000038,24.040301,0.0005,1.294
4300.00,7.522417,24.90785,0.000038,24.040288,0.0005,1.295
4302.00,7.522545,24.90665,0.000040,24.040146,0.0005,1.295
4304.00,7.522897,24.90740,0.000038,24.040506,0.0005,1.296
4306.00,7.523541,24.90804,0.000038,24.041086,0.0005,1.296
4308.00,7.523573,24.90770,0.000038,24.040890,0.0006,1.296
4310.00,7.524081,24.90648,0.000039,24.040768,0.0005,1.295
4312.00,7.523197,24.90711,0.000039,24.040575,0.0005,1.294
4314.00,7.523040,24.90697,0.000039,24.040434,0.0005,1.295
4316.00,7.523883,24.90786,0.000038,24.040314,0.0005,1.295
4318.00,7.523805,24.90706,0.000038,24.040139,0.0005,1.295
4320.00,7.523362,24.90706,0.000039,24.040037,0.0005,1.296
4322.00,7.522799,24.90681,0.000037,24.039794,0.0005,1.296
4324.00,7.523189,24.90714,0.000037,24.040348,0.0005,1.296
4326.00,7.523446,24.90642,0.000038,24.039986,0.0005,1.295
4328.00,7.524027,24.90564,0.000038,24.039850,0.0005,1.295
4330.00,7.523219,24.90557,0.000038,24.040828,0.0005,1.295
4332.00,7.523214,24.90612,0.000038,24.040706,0.0005,1.295
4334.00,7.523320,24.90666,0.000038,24.040717,0.0005,1.296
4336.00,7.524427,24.90593,0.000038,24.040374,0.0005,1.295
4338.00,7.524121,24.90585,0.000039,24.040154,0.0005,1.296
4340.00,7.522936,24.90574,0.000039,24.041354,0.0005,1.295
4342.00,7.522815,24.90609,0.000041,24.039650,0.0005,1.295
4344.00,7.522914,24.90669,0.000039,24.040652,0.0005,1.295
4346.00,7.523723,24.90712,0.000040,24.040717,0.0006,1.295
4348.00,7.523969,24.90766,0.000039,24.040801,0.0005,1.296
4350.00,7.524274,24.90614,0.000038,24.040650,0.0005,1.296
4352.00,7.524981,24.90625,0.000038,24.040712,0.0005,1.296
4354.00,7.525373,24.90601,0.000039,24.040177,0.0005,1.295
4356.00,7.525443,24.90544,0.000039,24.040728,0.0006,1.296
4358.00,7.525556,24.90526,0.000040,24.040646,0.0006,1.296
4360.00,7.525613,24.90627,0.000039,24.039804,0.0005,1.295
4362.00,7.525145,24.90636,0.000038,24.040537,0.0005,1.296
4364.00,7.524703,24.90584,0.000039,24.041348,0.0005,1.296
4366.00,7.524207,24.90582,0.000038,24.040421,0.0005,1.296
4368.00,7.523545,24.90689,0.000038,24.040426,0.0005,1.296
4370.00,7.522858,24.90705,0.000039,24.040506,0.0005,1.296
4372.00,7.522044,24.90687,0.000038,24.040546,0.0005,1.296
4374.00,7.522357,24.90628,0.000038,24.040468,0.0005,1.296
4376.00,7.522635,24.90735,0.000038,24.040541,0.0005,1.295
4378.00,7.523821,24.90770,0.000040,24.040494,0.0005,1.296
4380.00,7.524540,24.90852,0.000039,24.040375,0.0005,1.296
4382.00,7.524124,24.90887,0.000039,24.040421,0.0005,1.296
4384.00,7.523439,24.90792,0.000039,24.040692,0.0005,1.296
4386.00,7.524165,24.90716,0.000039,24.040268,0.0005,1.296
4388.00,7.524320,24.90744,0.000038,24.040450,0.0006,1.297
4390.00,7.524442,24.90767,0.000039,24.040674,0.0005,1.296
4392.00,7.524680,24.90735,0.000039,24.040757,0.0005,1.296
4394.00,7.524866,24.90689,0.000038,24.039799,0.0005,1.296
4396.00,7.524137,24.90742,0.000038,24.040368,0.0005,1.296
4398.00,7.524031,24.90859,0.000040,24.040990,0.0005,1.296
4400.00,7.525007,24.90844,0.000040,24.040286,0.0005,1.297
4402.00,7.525129,24.90690,0.000039,24.040346,0.0005,1.296
4404.00,7.524785,24.90532,0.000039,24.040945,0.0006,1.297
4406.00,7.523687,24.90607,0.000040,24.040948,0.0005,1.297
4408.00,7.523268,24.90672,0.000039,24.040270,0.0005,1.296
4410.00,7.523993,24.90689,0.000040,24.040523,0.0006,1.296
4412.00,7.523694,24.90676,0.000040,24.041045,0.0006,1.297
4414.00,7.523458,24.90667,0.000039,24.040335,0.0006,1.296
4416.00,7.524424,24.90638,0.000039,24.040572,0.0006,1.296
4418.00,7.524733,24.90682,0.000039,24.040612,0.0006,1.296
4420.00,7.524266,24.90648,0.000041,24.040934,0.0005,1.296
4422.00,7.524009,24.90653,0.000040,24.040330,0.0006,1.297
4424.00,7.523667,24.90692,0.000040,24.040585,0.0005,1.296
4426.00,7.522970,24.90718,0.000039,24.040406,0.0005,1.297
4428.00,7.523454,24.90745,0.000038,24.040474,0.0006,1.297
4430.00,7.524307,24.90841,0.000039,24.040706,0.0006,1.296
4432.00,7.523937,24.90776,0.000040,24.040370,0.0006,1.297
4434.00,7.523629,24.90795,0.000038,24.041190,0.0006,1.297
4436.00,7.523884,24.90763,0.000039,24.040510,0.0005,1.297
4438.00,7.524918,24.90779,0.000039,24.040405,0.0006,1.297
4440.00,7.524323,24.90749,0.000040,24.041639,0.0006,1.297
4442.00,7.524058,24.90871,0.000040,24.040454,0.0006,1.297
4444.00,7.523555,24.90885,0.000040,24.039932,0.0006,1.296
4446.00,7.522765,24.90919,0.000040,24.040448,0.0006,1.296
4448.00,7.522591,24.90842,0.000039,24.040850,0.0006,1.296
4450.00,7.521791,24.90858,0.000039,24.040961,0.0006,1.297
4452.00,7.522086,24.90880,0.000039,24.039799,0.0005,1.297
4454.00,7.522933,24.90831,0.000039,24.040721,0.0005,1.297
4456.00,7.522658,24.90801,0.000038,24.041014,0.0005,1.297
4458.00,7.522720,24.90727,0.000037,24.040535,0.0006,1.297
4460.00,7.523005,24.90658,0.000038,24.040201,0.0006,1.297
4462.00,7.522436,24.90652,0.000038,24.040692,0.0006,1.297
4464.00,7.522575,24.90719,0.000038,24.040346,0.0005,1.297
4466.00,7.522475,24.90770,0.000039,24.040695,0.0005,1.297
4468.00,7.522119,24.90720,0.000039,24.040379,0.0005,1.298
4470.00,7.521908,24.90645,0.000039,24.040708,0.0006,1.297
4472.00,7.522589,24.90663,0.000039,24.040825,0.0005,1.297
4474.00,7.523909,24.90584,0.000039,24.040306,0.0005,1.297
4476.00,7.524144,24.90664,0.000038,24.040319,0.0005,1.298
4478.00,7.524471,24.90668,0.000038,24.040734,0.0006,1.297
4480.00,7.523609,24.90658,0.000038,24.040779,0.0005,1.297
4482.00,7.524313,24.90611,0.000039,24.040855,0.0006,1.297
4484.00,7.524109,24.90702,0.000039,24.040768,0.0006,1.297
4486.00,7.525055,24.90674,0.000038,24.040634,0.0005,1.297
4488.00,7.525283,24.90688,0.000039,24.040185,0.0006,1.298
4490.00,7.524501,24.90736,0.000039,24.040281,0.0006,1.297
4492.00,7.525003,24.90672,0.000039,24.039859,0.0005,1.297
4494.00,7.524854,24.90743,0.000040,24.039864,0.0006,1.297
4496.00,7.524242,24.90679,0.000038,24.040515,0.0005,1.297
4498.00,7.524811,24.90725,0.000039,24.040606,0.0005,1.297
4500.00,7.526062,24.90658,0.000039,24.040979,0.0005,1.297
4502.00,7.526557,24.90632,0.000039,24.040917,0.0005,1.297
4504.00,7.526238,24.90693,0.000039,24.040615,0.0005,1.297
4506.00,7.525761,24.90672,0.000040,24.039995,0.0006,1.297
4508.00,7.524817,24.90695,0.000039,24.039294,0.0005,1.298
4510.00,7.524945,24.90803,0.000038,24.040328,0.0005,1.298
4512.00,7.525316,24.90864,0.000038,24.039848,0.0006,1.297
4514.00,7.525224,24.90858,0.000039,24.040848,0.0006,1.298
4516.00,7.525336,24.90788,0.000039,24.040272,0.0006,1.297
4518.00,7.525147,24.90850,0.000038,24.040186,0.0005,1.297
4520.00,7.524599,24.90864,0.000038,24.040683,0.0005,1.297
4522.00,7.524834,24.90789,0.000039,24.040008,0.0005,1.297
4524.00,7.524343,24.90724,0.000039,24.039910,0.0005,1.297
4526.00,7.524525,24.90764,0.000039,24.039988,0.0005,1.297
4528.00,7.524744,24.90799,0.000038,24.040408,0.0005,1.297
4530.00,7.524646,24.90710,0.000039,24.040274,0.0005,1.297
4532.00,7.524425,24.90734,0.000038,24.040721,0.0005,1.298
4534.00,7.524212,24.90791,0.000039,24.039999,0.0005,1.297
4536.00,7.524213,24.90818,0.000039,24.040548,0.0005,1.297
4538.00,7.523492,24.90825,0.000039,24.040270,0.0005,1.297
4540.00,7.522627,24.90823,0.000038,24.040474,0.0005,1.298
4542.00,7.523810,24.90815,0.000038,24.040088,0.0005,1.297
4544.00,7.524529,24.90859,0.000038,24.040095,0.0005,1.297
4546.00,7.524584,24.90840,0.000038,24.039881,0.0005,1.297
4548.00,7.524700,24.90784,0.000038,24.040181,0.0005,1.297
4550.00,7.524672,24.90768,0.000038,24.040768,0.0006,1.298
4552.00,7.524341,24.90824,0.000039,24.039772,0.0006,1.297
4554.00,7.524373,24.90811,0.000039,24.039781,0.0005,1.298
4556.00,7.524032,24.90732,0.000037,24.040070,0.0005,1.297
4558.00,7.524136,24.90717,0.000039,24.040161,0.0005,1.298
4560.00,7.524304,24.90736,0.000038,24.040668,0.0006,1.298
4562.00,7.524846,24.90764,0.000038,24.040044,0.0006,1.298
4564.00,7.525573,24.90779,0.000038,24.040175,0.0005,1.297
4566.00,7.524386,24.90757,0.000039,24.040368,0.0005,1.297
4568.00,7.523427,24.90754,0.000039,24.040255,0.0005,1.298
4570.00,7.524022,24.90774,0.000039,24.040215,0.0006,1.299
4572.00,7.523592,24.90864,0.000037,24.039941,0.0005,1.298
4574.00,7.524563,24.90906,0.000038,24.039904,0.0006,1.298
4576.00,7.525095,24.90842,0.000039,24.039906,0.0006,1.298
4578.00,7.524450,24.90814,0.000039,24.040255,0.0005,1.298
4580.00,7.524462,24.90908,0.000039,24.040088,0.0005,1.298
4582.00,7.524073,24.90867,0.000040,24.040635,0.0006,1.297
4584.00,7.524217,24.90889,0.000040,24.040199,0.0005,1.298
4586.00,7.525461,24.90952,0.000038,24.040214,0.0005,1.298
4588.00,7.525029,24.90956,0.000039,24.040214,0.0005,1.298
4590.00,7.524325,24.90826,0.000040,24.040643,0.0005,1.298
4592.00,7.524911,24.90833,0.000039,24.040826,0.0005,1.298
4594.00,7.525263,24.90787,0.000038,24.039868,0.0005,1.298
4596.00,7.523760,24.90797,0.000039,24.040272,0.0006,1.297
4598.00,7.523646,24.90817,0.000039,24.040701,0.0005,1.297
4600.00,7.525121,24.90803,0.000038,24.040123,0.0006,1.298
4602.00,7.525082,24.90746,0.000038,24.040465,0.0005,1.299
4604.00,7.524624,24.90786,0.000038,24.039930,0.0005,1.298
4606.00,7.524619,24.90789,0.000039,24.039788,0.0005,1.299
4608.00,7.526033,24.90719,0.000037,24.039214,0.0006,1.299
4610.00,7.526008,24.90763,0.000038,24.039781,0.0006,1.299
4612.00,7.525739,24.90773,0.000038,24.040481,0.0005,1.298
4614.00,7.525061,24.90714,0.000039,24.040059,0.0005,1.298
4616.00,7.525351,24.90685,0.000039,24.039894,0.0005,1.298
4618.00,7.525683,24.90591,0.000038,24.040317,0.0005,1.299
4620.00,7.526114,24.90554,0.000038,24.040021,0.0005,1.299
4622.00,7.526066,24.90536,0.000039,24.040774,0.0006,1.298
4624.00,7.525443,24.90550,0.000039,24.040145,0.0005,1.299
4626.00,7.524371,24.90567,0.000038,24.039761,0.0005,1.298
4628.00,7.524154,24.90550,0.000038,24.039974,0.0005,1.298
4630.00,7.524747,24.90605,0.000039,24.040315,0.0006,1.299
4632.00,7.524934,24.90587,0.000039,24.040361,0.0006,1.299
4634.00,7.525703,24.90583,0.000037,24.040163,0.0006,1.300
4636.00,7.525685,24.90523,0.000038,24.040523,0.0005,1.298
4638.00,7.525313,24.90552,0.000039,24.040394,0.0005,1.298
4640.00,7.525403,24.90572,0.000039,24.041155,0.0005,1.299
4642.00,7.525527,24.90587,0.000039,24.040566,0.0005,1.299
4644.00,7.525059,24.90559,0.000039,24.039514,0.0005,1.299
4646.00,7.524311,24.90681,0.000039,24.040603,0.0005,1.299
4648.00,7.524754,24.90650,0.000039,24.040643,0.0005,1.299
4650.00,7.526116,24.90668,0.000037,24.040245,0.0006,1.299
4652.00,7.526512,24.90604,0.000038,24.040241,0.0006,1.299
4654.00,7.525647,24.90542,0.000039,24.039699,0.0005,1.299
4656.00,7.525549,24.90678,0.000038,24.040430,0.0005,1.299
4658.00,7.525572,24.90643,0.000039,24.040675,0.0006,1.299
4660.00,7.525753,24.90638,0.000038,24.040137,0.0006,1.299
4662.00,7.526213,24.90575,0.000038,24.040379,0.0005,1.299
4664.00,7.526097,24.90611,0.000038,24.040061,0.0005,1.299
4666.00,7.526209,24.90663,0.000039,24.040254,0.0005,1.299
4668.00,7.526167,24.90655,0.000038,24.040337,0.0005,1.299
4670.00,7.525065,24.90718,0.000039,24.041026,0.0005,1.299
4672.00,7.524833,24.90733,0.000040,24.040125,0.0005,1.299
4674.00,7.525185,24.90825,0.000039,24.040297,0.0005,1.300
4676.00,7.525401,24.90865,0.000038,24.040383,0.0005,1.300
4678.00,7.525743,24.90737,0.000038,24.040017,0.0005,1.300
4680.00,7.525649,24.90719,0.000037,24.040635,0.0005,1.300
4682.00,7.526110,24.90706,0.000038,24.039664,0.0005,1.300
4684.00,7.526357,24.90617,0.000038,24.040754,0.0005,1.300
4686.00,7.525881,24.90590,0.000039,24.040628,0.0005,1.300
4688.00,7.525500,24.90590,0.000039,24.040977,0.0005,1.299
4690.00,7.525448,24.90555,0.000040,24.040846,0.0005,1.299
4692.00,7.526442,24.90552,0.000040,24.040245,0.0005,1.299
4694.00,7.525523,24.90564,0.000039,24.040559,0.0005,1.300
4696.00,7.525412,24.90544,0.000038,24.040495,0.0005,1.301
4698.00,7.525944,24.90540,0.000038,24.040912,0.0005,1.299
4700.00,7.526777,24.90494,0.000037,24.040868,0.0006,1.299
4702.00,7.527034,24.90500,0.000037,24.039650,0.0005,1.299
4704.00,7.526557,24.90552,0.000039,24.040037,0.0005,1.300
4706.00,7.525291,24.90582,0.000039,24.040232,0.0005,1.300
4708.00,7.524447,24.90549,0.000037,24.040139,0.0005,1.300
4710.00,7.525220,24.90532,0.000038,24.040583,0.0006,1.300
4712.00,7.525505,24.90532,0.000038,24.039704,0.0005,1.301
4714.00,7.525857,24.90560,0.000038,24.040137,0.0005,1.300
4716.00,7.525418,24.90532,0.000039,24.039626,0.0006,1.300
4718.00,7.525610,24.90559,0.000039,24.040346,0.0005,1.299
4720.00,7.526798,24.90562,0.000038,24.040048,0.0005,1.300
4722.00,7.527070,24.90586,0.000039,24.039488,0.0005,1.301
4724.00,7.526602,24.90568,0.000040,24.040368,0.0005,1.301
4726.00,7.526836,24.90528,0.000038,24.040372,0.0006,1.301
4728.00,7.526696,24.90600,0.000038,24.040697,0.0006,1.301
4730.00,7.526193,24.90634,0.000037,24.040017,0.0005,1.300
4732.00,7.526202,24.90681,0.000038,24.040165,0.0005,1.300
4734.00,7.526026,24.90702,0.000039,24.040525,0.0005,1.300
4736.00,7.525478,24.90707,0.000039,24.040675,0.0006,1.300
4738.00,7.525559,24.90686,0.000038,24.040439,0.0006,1.301
4740.00,7.527104,24.90627,0.000038,24.039986,0.0005,1.301
4742.00,7.527084,24.90604,0.000038,24.040150,0.0005,1.300
4744.00,7.526339,24.90572,0.000039,24.040174,0.0005,1.301
4746.00,7.525868,24.90628,0.000039,24.039748,0.0005,1.301
4748.00,7.525168,24.90682,0.000038,24.040559,0.0005,1.301
4750.00,7.525128,24.90594,0.000039,24.040717,0.0005,1.300
4752.00,7.524618,24.90606,0.000039,24.040605,0.0006,1.300
4754.00,7.524554,24.90632,0.000038,24.040299,0.0005,1.301
4756.00,7.524571,24.90680,0.000039,24.040348,0.0005,1.301
4758.00,7.525494,24.90687,0.000039,24.040992,0.0006,1.301
4760.00,7.524975,24.90682,0.000038,24.040139,0.0006,1.301
4762.00,7.525558,24.90573,0.000039,24.040230,0.0006,1.300
4764.00,7.525525,24.90532,0.000038,24.040574,0.0005,1.301
4766.00,7.525656,24.90633,0.000038,24.040470,0.0006,1.301
4768.00,7.526178,24.90513,0.000038,24.040154,0.0006,1.301
4770.00,7.527133,24.90503,0.000039,24.040112,0.0005,1.301
4772.00,7.527001,24.90536,0.000039,24.040043,0.0006,1.301
4774.00,7.525473,24.90551,0.000039,24.040303,0.0005,1.301
4776.00,7.524726,24.90497,0.000039,24.040095,0.0005,1.301
4778.00,7.524811,24.90601,0.000039,24.040250,0.0005,1.302
4780.00,7.525669,24.90692,0.000039,24.040554,0.0005,1.301
4782.00,7.526036,24.90640,0.000038,24.040028,0.0005,1.301
4784.00,7.525535,24.90713,0.000038,24.040105,0.0005,1.301
4786.00,7.524770,24.90754,0.000038,24.040801,0.0005,1.301
4788.00,7.525473,24.90710,0.000038,24.040135,0.0005,1.301
4790.00,7.526082,24.90766,0.000039,24.041217,0.0006,1.301
4792.00,7.526483,24.90781,0.000038,24.040810,0.0005,1.302
4794.00,7.526256,24.90671,0.000039,24.040074,0.0006,1.301
4796.00,7.526400,24.90604,0.000038,24.040392,0.0006,1.301
4798.00,7.527018,24.90594,0.000039,24.039574,0.0005,1.301
4800.00,7.527341,24.90684,0.000039,24.039952,0.0005,1.301
4802.00,7.526974,24.90824,0.000038,24.040294,0.0005,1.302
@8,12.0000,24.0
4804.00,7.526379,24.90740,0.000039,24.039968,0.0005,1.301
4806.00,7.523062,24.90746,0.000040,24.040008,0.0005,1.301
4808.00,7.515104,24.90752,0.000040,24.040385,0.0006,1.300
4810.00,7.504920,24.90751,0.000039,24.040350,0.0006,1.300
4812.00,7.492780,24.90651,0.000039,24.040454,0.0006,1.301
4814.00,7.482970,24.90691,0.000040,24.040621,0.0006,1.300
4816.00,7.475504,24.90630,0.000040,24.039877,0.0006,1.300
4818.00,7.470267,24.90667,0.000039,24.040846,0.0005,1.302
4820.00,7.467605,24.90614,0.000038,24.040841,0.0006,1.303
4822.00,7.468016,24.90630,0.000037,24.040475,0.0005,1.303
4824.00,7.469735,24.90612,0.000037,24.040395,0.0006,1.303
4826.00,7.472025,24.90641,0.000038,24.040972,0.0006,1.302
4828.00,7.473826,24.90616,0.000038,24.040415,0.0006,1.303
4830.00,7.477763,24.90656,0.000038,24.040963,0.0005,1.303
4832.00,7.484218,24.90710,0.000038,24.040157,0.0005,1.303
4834.00,7.491828,24.90683,0.000038,24.040670,0.0005,1.303
4836.00,7.497075,24.90699,0.000038,24.040246,0.0005,1.303
4838.00,7.500542,24.90586,0.000037,24.040550,0.0005,1.303
4840.00,7.502499,24.90691,0.000038,24.039944,0.0005,1.302
4842.00,7.503270,24.90561,0.000038,24.040566,0.0005,1.302
4844.00,7.502886,24.90636,0.000039,24.041232,0.0006,1.302
4846.00,7.500779,24.90680,0.000041,24.040681,0.0006,1.301
4848.00,7.498943,24.90772,0.000041,24.040563,0.0006,1.301
4850.00,7.496342,24.90637,0.000041,24.040735,0.0005,1.301
4852.00,7.495401,24.90754,0.000040,24.040928,0.0006,1.302
4854.00,7.495608,24.90734,0.000039,24.040023,0.0006,1.302
4856.00,7.496823,24.90739,0.000038,24.041023,0.0006,1.302
4858.00,7.498805,24.90633,0.000038,24.040803,0.0006,1.302
4860.00,7.500705,24.90536,0.000039,24.039966,0.0005,1.302
4862.00,7.503438,24.90658,0.000039,24.039563,0.0006,1.302
4864.00,7.506830,24.90662,0.000039,24.040059,0.0006,1.302
4866.00,7.509310,24.90682,0.000038,24.039830,0.0006,1.302
4868.00,7.512281,24.90690,0.000038,24.040168,0.0006,1.302
4870.00,7.515158,24.90639,0.000039,24.040410,0.0006,1.302
4872.00,7.517508,24.90721,0.000040,24.040301,0.0006,1.302
4874.00,7.519996,24.90730,0.000039,24.040601,0.0005,1.302
4876.00,7.521758,24.90659,0.000039,24.040830,0.0005,1.302
4878.00,7.523429,24.90600,0.000038,24.040079,0.0006,1.302
4880.00,7.523182,24.90505,0.000038,24.040086,0.0006,1.302
4882.00,7.523343,24.90574,0.000039,24.040290,0.0005,1.302
4884.00,7.523350,24.90572,0.000039,24.040090,0.0005,1.302
4886.00,7.522527,24.90584,0.000039,24.040001,0.0005,1.302
4888.00,7.522545,24.90721,0.000038,24.040375,0.0005,1.303
4890.00,7.523706,24.90682,0.000038,24.040279,0.0005,1.302
4892.00,7.524303,24.90622,0.000039,24.040841,0.0006,1.303
4894.00,7.524054,24.90586,0.000040,24.040432,0.0006,1.302
4896.00,7.524520,24.90598,0.000039,24.040081,0.0006,1.302
4898.00,7.524779,24.90574,0.000039,24.040415,0.0006,1.302
4900.00,7.525188,24.90580,0.000038,24.040603,0.0005,1.302
4902.00,7.524861,24.90632,0.000038,24.040066,0.0005,1.302
4904.00,7.524884,24.90696,0.000039,24.039839,0.0005,1.302
4906.00,7.526342,24.90630,0.000038,24.040277,0.0005,1.303
4908.00,7.525613,24.90641,0.000039,24.039844,0.0006,1.302
4910.00,7.525366,24.90644,0.000039,24.040354,0.0006,1.303
4912.00,7.525352,24.90642,0.000038,24.040312,0.0005,1.303
4914.00,7.525499,24.90635,0.000037,24.039930,0.0005,1.303
4916.00,7.525056,24.90625,0.000038,24.040545,0.0006,1.302
4918.00,7.525826,24.90643,0.000040,24.040581,0.0006,1.302
4920.00,7.526393,24.90712,0.000038,24.040530,0.0005,1.303
4922.00,7.525188,24.90699,0.000038,24.040063,0.0006,1.303
4924.00,7.525351,24.90722,0.000039,24.040675,0.0006,1.302
4926.00,7.524810,24.90817,0.000039,24.041052,0.0006,1.303
4928.00,7.524055,24.90835,0.000039,24.041032,0.0005,1.303
4930.00,7.523211,24.90753,0.000038,24.040299,0.0005,1.302
4932.00,7.523203,24.90652,0.000039,24.040830,0.0006,1.303
4934.00,7.523120,24.90543,0.000039,24.040965,0.0006,1.302
4936.00,7.523539,24.90443,0.000039,24.040299,0.0005,1.303
4938.00,7.523615,24.90528,0.000038,24.040788,0.0005,1.303
4940.00,7.523482,24.90508,0.000038,24.040445,0.0005,1.303
4942.00,7.523150,24.90421,0.000039,24.040199,0.0005,1.302
4944.00,7.524004,24.90472,0.000038,24.040332,0.0005,1.303
4946.00,7.523854,24.90521,0.000039,24.040921,0.0005,1.303
4948.00,7.523904,24.90534,0.000040,24.040197,0.0006,1.302
4950.00,7.524214,24.90632,0.000039,24.040499,0.0006,1.302
4952.00,7.523844,24.90697,0.000039,24.040670,0.0005,1.302
4954.00,7.523936,24.90665,0.000040,24.040348,0.0006,1.303
4956.00,7.524149,24.90601,0.000041,24.040150,0.0005,1.302
4958.00,7.523651,24.90645,0.000038,24.039386,0.0005,1.303
4960.00,7.522422,24.90614,0.000037,24.040052,0.0005,1.303
4962.00,7.523474,24.90632,0.000039,24.040623,0.0005,1.303
4964.00,7.524897,24.90591,0.000039,24.040926,0.0005,1.302
4966.00,7.525139,24.90652,0.000038,24.039715,0.0005,1.302
4968.00,7.524802,24.90689,0.000039,24.040101,0.0005,1.303
4970.00,7.525127,24.90669,0.000038,24.040692,0.0005,1.303
4972.00,7.524839,24.90609,0.000038,24.040494,0.0006,1.303
4974.00,7.524998,24.90648,0.000038,24.039034,0.0005,1.302
4976.00,7.524101,24.90661,0.000039,24.039792,0.0006,1.303
4978.00,7.523239,24.90719,0.000039,24.039972,0.0005,1.303
4980.00,7.523926,24.90734,0.000039,24.040908,0.0005,1.302
4982.00,7.524681,24.90648,0.000038,24.039783,0.0005,1.303
4984.00,7.525486,24.90757,0.000040,24.040359,0.0005,1.303
4986.00,7.525431,24.90663,0.000038,24.039783,0.0005,1.303
4988.00,7.524874,24.90671,0.000039,24.041155,0.0005,1.303
4990.00,7.524908,24.90680,0.000038,24.040370,0.0005,1.303
4992.00,7.525063,24.90698,0.000038,24.040365,0.0006,1.302
4994.00,7.525285,24.90704,0.000039,24.040539,0.0005,1.303
4996.00,7.524859,24.90762,0.000038,24.040386,0.0005,1.303
4998.00,7.525600,24.90760,0.000039,24.040026,0.0005,1.303
5000.00,7.526149,24.90728,0.000039,24.039866,0.0005,1.303
5002.00,7.526428,24.90759,0.000038,24.040310,0.0005,1.303
5004.00,7.527013,24.90740,0.000038,24.040337,0.0005,1.303
5006.00,7.526778,24.90767,0.000038,24.039795,0.0006,1.303
5008.00,7.526462,24.90791,0.000038,24.040475,0.0005,1.303
5010.00,7.525841,24.90831,0.000038,24.039904,0.0005,1.303
5012.00,7.525319,24.90793,0.000039,24.040215,0.0006,1.303
5014.00,7.525230,24.90857,0.000039,24.041117,0.0006,1.302
5016.00,7.524829,24.90789,0.000039,24.040777,0.0006,1.303
5018.00,7.524190,24.90771,0.000040,24.040792,0.0005,1.302
5020.00,7.523520,24.90772,0.000040,24.040326,0.0005,1.303
5022.00,7.523313,24.90792,0.000039,24.039161,0.0005,1.303
5024.00,7.523503,24.90857,0.000038,24.040501,0.0006,1.303
5026.00,7.523421,24.90918,0.000038,24.039777,0.0006,1.304
5028.00,7.524311,24.90923,0.000037,24.041183,0.0005,1.304
5030.00,7.525348,24.90979,0.000039,24.040386,0.0005,1.303
5032.00,7.525613,24.90945,0.000040,24.040112,0.0005,1.303
5034.00,7.525966,24.90923,0.000040,24.040635,0.0005,1.303
5036.00,7.524938,24.90918,0.000039,24.040437,0.0005,1.303
5038.00,7.524016,24.90894,0.000038,24.040248,0.0005,1.304
5040.00,7.524371,24.90942,0.000038,24.039823,0.0005,1.303
5042.00,7.524818,24.90855,0.000039,24.039557,0.0005,1.303
5044.00,7.525460,24.90865,0.000039,24.040372,0.0006,1.303
5046.00,7.525756,24.90919,0.000038,24.040328,0.0006,1.303
5048.00,7.525215,24.90757,0.000038,24.041068,0.0005,1.304
5050.00,7.524663,24.90732,0.000039,24.040748,0.0005,1.303
5052.00,7.524786,24.90783,0.000038,24.040399,0.0006,1.303
5054.00,7.524694,24.90708,0.000039,24.040632,0.0006,1.303
5056.00,7.525806,24.90759,0.000040,24.040317,0.0005,1.304
5058.00,7.526437,24.90763,0.000038,24.040283,0.0006,1.304
5060.00,7.526160,24.90832,0.000038,24.040174,0.0005,1.303
5062.00,7.526007,24.90886,0.000040,24.040763,0.0005,1.303
5064.00,7.525928,24.90733,0.000039,24.040403,0.0006,1.303
5066.00,7.525476,24.90778,0.000039,24.039792,0.0005,1.303
5068.00,7.524721,24.90830,0.000037,24.040252,0.0005,1.304
5070.00,7.524967,24.90889,0.000038,24.040257,0.0005,1.304
5072.00,7.525250,24.90873,0.000038,24.040183,0.0005,1.303
5074.00,7.524538,24.90771,0.000038,24.040503,0.0005,1.302
5076.00,7.524776,24.90789,0.000040,24.040290,0.0006,1.302
5078.00,7.525462,24.90745,0.000040,24.040630,0.0005,1.304
5080.00,7.524663,24.90777,0.000039,24.040146,0.0005,1.304
5082.00,7.524772,24.90765,0.000040,24.041474,0.0005,1.303
5084.00,7.524494,24.90875,0.000039,24.041861,0.0005,1.303
5086.00,7.524410,24.90824,0.000039,24.040014,0.0005,1.303
5088.00,7.524710,24.90755,0.000039,24.040106,0.0005,1.304
5090.00,7.523614,24.90805,0.000038,24.041066,0.0005,1.303
5092.00,7.524402,24.90629,0.000038,24.040263,0.0005,1.303
5094.00,7.524185,24.90670,0.000039,24.040746,0.0005,1.303
5096.00,7.523926,24.90696,0.000038,24.040872,0.0005,1.304
5098.00,7.524529,24.90664,0.000040,24.040310,0.0005,1.303
5100.00,7.524737,24.90744,0.000039,24.039890,0.0005,1.303
5102.00,7.525581,24.90778,0.000037,24.040675,0.0005,1.303
5104.00,7.525162,24.90753,0.000039,24.039901,0.0005,1.303
5106.00,7.524967,24.90767,0.000039,24.039906,0.0005,1.303
5108.00,7.524782,24.90700,0.000038,24.039930,0.0005,1.304
5110.00,7.523948,24.90716,0.000039,24.039424,0.0005,1.304
5112.00,7.523864,24.90733,0.000038,24.040830,0.0005,1.303
5114.00,7.523695,24.90733,0.000039,24.040768,0.0005,1.303
5116.00,7.524292,24.90573,0.000039,24.039930,0.0005,1.303
5118.00,7.524574,24.90568,0.000038,24.040386,0.0005,1.303
5120.00,7.523893,24.90644,0.000038,24.039970,0.0005,1.304
5122.00,7.524598,24.90652,0.000037,24.040017,0.0005,1.304
5124.00,7.523933,24.90669,0.000037,24.040479,0.0005,1.303
5126.00,7.525452,24.90706,0.000038,24.040030,0.0005,1.304
5128.00,7.525296,24.90755,0.000038,24.040781,0.0006,1.304
5130.00,7.525827,24.90655,0.000038,24.039999,0.0006,1.303
5132.00,7.525629,24.90653,0.000039,24.040541,0.0005,1.304
5134.00,7.525808,24.90623,0.000039,24.040499,0.0005,1.304
5136.00,7.526420,24.90697,0.000037,24.040475,0.0005,1.304
5138.00,7.525953,24.90729,0.000038,24.040132,0.0005,1.304
5140.00,7.525938,24.90731,0.000038,24.039823,0.0005,1.304
5142.00,7.525681,24.90660,0.000038,24.040357,0.0005,1.304
5144.00,7.525271,24.90606,0.000039,24.039657,0.0005,1.304
5146.00,7.525053,24.90609,0.000039,24.040410,0.0005,1.304
5148.00,7.526204,24.90728,0.000038,24.040588,0.0005,1.303
5150.00,7.526648,24.90703,0.000037,24.040645,0.0005,1.304
5152.00,7.526898,24.90643,0.000038,24.040168,0.0005,1.304
5154.00,7.526853,24.90716,0.000037,24.040070,0.0005,1.304
5156.00,7.526590,24.90787,0.000038,24.040021,0.0005,1.304
5158.00,7.527037,24.90826,0.000038,24.040150,0.0005,1.304
5160.00,7.527122,24.90819,0.000037,24.040554,0.0005,1.304
5162.00,7.527520,24.90764,0.000037,24.040623,0.0006,1.304
5164.00,7.528182,24.90725,0.000038,24.040054,0.0005,1.304
5166.00,7.528064,24.90702,0.000038,24.040899,0.0006,1.304
5168.00,7.527227,24.90715,0.000038,24.040801,0.0005,1.303
5170.00,7.526270,24.90747,0.000039,24.040365,0.0005,1.304
5172.00,7.525940,24.90742,0.000039,24.040135,0.0005,1.304
5174.00,7.524978,24.90680,0.000039,24.040219,0.0005,1.304
5176.00,7.525660,24.90709,0.000038,24.040052,0.0005,1.303
5178.00,7.525984,24.90737,0.000039,24.039448,0.0005,1.304
5180.00,7.525990,24.90759,0.000038,24.039657,0.0005,1.304
5182.00,7.525975,24.90759,0.000037,24.040215,0.0005,1.304
5184.00,7.526451,24.90669,0.000038,24.040299,0.0005,1.304
5186.00,7.526803,24.90712,0.000039,24.040246,0.0005,1.304
5188.00,7.526160,24.90622,0.000038,24.039937,0.0005,1.304
5190.00,7.525128,24.90579,0.000039,24.040135,0.0005,1.304
5192.00,7.524660,24.90638,0.000039,24.040335,0.0006,1.304
5194.00,7.525929,24.90511,0.000038,24.040392,0.0006,1.304
5196.00,7.524881,24.90471,0.000038,24.040208,0.0005,1.304
5198.00,7.524865,24.90497,0.000039,24.039886,0.0005,1.304
5200.00,7.524603,24.90503,0.000039,24.039719,0.0005,1.304
5202.00,7.525737,24.90596,0.000040,24.040634,0.0005,1.304
5204.00,7.527071,24.90620,0.000039,24.040757,0.0006,1.304
5206.00,7.526078,24.90485,0.000039,24.040588,0.0005,1.304
5208.00,7.525451,24.90505,0.000038,24.040112,0.0005,1.304
5210.00,7.525661,24.90645,0.000038,24.040619,0.0005,1.305
5212.00,7.525796,24.90573,0.000038,24.040106,0.0005,1.304
5214.00,7.527012,24.90532,0.000038,24.039423,0.0006,1.304
5216.00,7.526526,24.90575,0.000039,24.040621,0.0005,1.304
5218.00,7.525788,24.90528,0.000039,24.040663,0.0005,1.304
5220.00,7.525976,24.90577,0.000038,24.039974,0.0005,1.304
5222.00,7.526322,24.90639,0.000038,24.040805,0.0005,1.304
5224.00,7.526176,24.90640,0.000039,24.040597,0.0006,1.303
5226.00,7.525661,24.90661,0.000040,24.040886,0.0005,1.304
5228.00,7.526025,24.90678,0.000037,24.040092,0.0005,1.304
5230.00,7.526744,24.90598,0.000038,24.040648,0.0005,1.304
5232.00,7.527132,24.90679,0.000038,24.040939,0.0005,1.304
5234.00,7.527218,24.90605,0.000039,24.041296,0.0005,1.304
5236.00,7.527434,24.90532,0.000039,24.040670,0.0005,1.304
5238.00,7.527575,24.90494,0.000039,24.040525,0.0005,1.304
5240.00,7.527186,24.90559,0.000038,24.040606,0.0005,1.304
5242.00,7.526772,24.90643,0.000039,24.040870,0.0005,1.304
5244.00,7.526967,24.90574,0.000039,24.039988,0.0005,1.304
5246.00,7.526918,24.90577,0.000040,24.040059,0.0005,1.304
5248.00,7.527014,24.90587,0.000040,24.039721,0.0005,1.303
5250.00,7.526733,24.90576,0.000039,24.041030,0.0005,1.304
5252.00,7.526459,24.90566,0.000038,24.040355,0.0005,1.304
5254.00,7.526598,24.90520,0.000038,24.040106,0.0005,1.304
5256.00,7.526966,24.90539,0.000040,24.040083,0.0005,1.305
5258.00,7.527436,24.90562,0.000040,24.040417,0.0005,1.304
5260.00,7.527568,24.90584,0.000038,24.040326,0.0005,1.304
5262.00,7.528045,24.90607,0.000040,24.040999,0.0005,1.303
5264.00,7.527944,24.90482,0.000039,24.040712,0.0006,1.304
5266.00,7.527855,24.90473,0.000039,24.040826,0.0006,1.304
5268.00,7.528481,24.90473,0.000040,24.040554,0.0006,1.304
5270.00,7.528007,24.90453,0.000041,24.040410,0.0006,1.303
5272.00,7.527183,24.90484,0.000040,24.040981,0.0006,1.304
5274.00,7.527695,24.90482,0.000039,24.040763,0.0005,1.304
5276.00,7.528403,24.90369,0.000039,24.040086,0.0005,1.304
5278.00,7.528114,24.90457,0.000040,24.040654,0.0005,1.303
5280.00,7.527936,24.90500,0.000039,24.040806,0.0005,1.303
5282.00,7.528200,24.90485,0.000039,24.040399,0.0005,1.304
5284.00,7.528387,24.90464,0.000038,24.040388,0.0005,1.304
5286.00,7.527138,24.90502,0.000037,24.040532,0.0005,1.304
5288.00,7.526463,24.90562,0.000038,24.040592,0.0005,1.303
5290.00,7.526249,24.90541,0.000038,24.040461,0.0006,1.304
5292.00,7.526720,24.90516,0.000039,24.040335,0.0005,1.304
5294.00,7.526468,24.90486,0.000038,24.041370,0.0005,1.304
5296.00,7.526401,24.90551,0.000038,24.040894,0.0006,1.304
5298.00,7.526077,24.90455,0.000037,24.040450,0.0005,1.303
5300.00,7.525637,24.90464,0.000038,24.040299,0.0006,1.303
5302.00,7.526758,24.90529,0.000038,24.040461,0.0005,1.304
5304.00,7.527003,24.90642,0.000038,24.040652,0.0005,1.304
5306.00,7.527626,24.90657,0.000039,24.040950,0.0006,1.304
5308.00,7.527644,24.90565,0.000038,24.041105,0.0005,1.304
5310.00,7.526774,24.90583,0.000038,24.040146,0.0005,1.304
5312.00,7.527291,24.90599,0.000039,24.039861,0.0005,1.304
5314.00,7.527734,24.90595,0.000038,24.040010,0.0005,1.303
5316.00,7.526733,24.90682,0.000040,24.040330,0.0005,1.303
5318.00,7.527094,24.90585,0.000039,24.040328,0.0005,1.303
5320.00,7.526925,24.90548,0.000039,24.040532,0.0005,1.304
5322.00,7.526712,24.90582,0.000038,24.040526,0.0005,1.304
5324.00,7.526374,24.90607,0.000038,24.040448,0.0005,1.303
5326.00,7.526291,24.90479,0.000039,24.040443,0.0005,1.304
5328.00,7.527604,24.90495,0.000038,24.040252,0.0005,1.303
5330.00,7.527951,24.90497,0.000037,24.040285,0.0005,1.304
5332.00,7.527051,24.90417,0.000038,24.040512,0.0006,1.304
5334.00,7.527076,24.90385,0.000040,24.041388,0.0005,1.303
5336.00,7.527188,24.90441,0.000039,24.040368,0.0005,1.304
5338.00,7.527617,24.90490,0.000038,24.040152,0.0005,1.304
5340.00,7.527700,24.90527,0.000037,24.040288,0.0005,1.304
5342.00,7.527638,24.90462,0.000037,24.040906,0.0005,1.304
5344.00,7.528356,24.90411,0.000037,24.040143,0.0005,1.303
5346.00,7.527268,24.90538,0.000038,24.040286,0.0005,1.303
5348.00,7.527407,24.90522,0.000038,24.040352,0.0005,1.303
5350.00,7.528259,24.90384,0.000037,24.040650,0.0005,1.303
5352.00,7.528719,24.90386,0.000037,24.039975,0.0005,1.304
5354.00,7.529426,24.90477,0.000038,24.040461,0.0005,1.304
5356.00,7.530185,24.90472,0.000038,24.040097,0.0005,1.304
5358.00,7.529033,24.90405,0.000037,24.039603,0.0005,1.304
5360.00,7.528715,24.90459,0.000038,24.040139,0.0005,1.303
5362.00,7.528215,24.90520,0.000038,24.040032,0.0005,1.303
5364.00,7.526925,24.90539,0.000037,24.039984,0.0005,1.303
5366.00,7.527128,24.90449,0.000037,24.040299,0.0005,1.304
5368.00,7.526847,24.90393,0.000038,24.040632,0.0005,1.304
5370.00,7.526192,24.90448,0.000037,24.040008,0.0005,1.303
5372.00,7.526492,24.90448,0.000038,24.040350,0.0005,1.303
5374.00,7.526619,24.90433,0.000038,24.040346,0.0005,1.304
5376.00,7.525560,24.90372,0.000038,24.040415,0.0005,1.303
5378.00,7.524311,24.90366,0.000038,24.040017,0.0005,1.303
5380.00,7.524003,24.90336,0.000039,24.040481,0.0005,1.303
5382.00,7.523706,24.90283,0.000039,24.040454,0.0005,1.303
5384.00,7.524506,24.90257,0.000038,24.040515,0.0005,1.303
5386.00,7.524616,24.90222,0.000038,24.040315,0.0005,1.304
5388.00,7.524881,24.90291,0.000038,24.039894,0.0005,1.304
5390.00,7.525152,24.90245,0.000038,24.040177,0.0005,1.303
5392.00,7.525326,24.90283,0.000038,24.040306,0.0005,1.304
5394.00,7.525435,24.90259,0.000038,24.040317,0.0005,1.304
5396.00,7.527063,24.90258,0.000038,24.040488,0.0005,1.303
5398.00,7.526802,24.90327,0.000037,24.040004,0.0005,1.303
5400.00,7.526649,24.90282,0.000039,24.040272,0.0005,1.303
5402.00,7.526828,24.90343,0.000039,24.040768,0.0005,1.303
@9,12.0000,24.0
5404.00,7.527472,24.90309,0.000037,24.040772,0.0005,1.304
5406.00,7.524671,24.90279,0.000038,24.040845,0.0005,1.303
5408.00,7.516545,24.90290,0.000039,24.040521,0.0005,1.303
5410.00,7.506201,24.90302,0.000039,24.040481,0.0005,1.302
5412.00,7.495221,24.90299,0.000039,24.040383,0.0005,1.303
5414.00,7.485740,24.90324,0.000039,24.040390,0.0005,1.303
5416.00,7.478948,24.90420,0.000039,24.039601,0.0005,1.303
5418.00,7.475063,24.90457,0.000039,24.040652,0.0005,1.304
5420.00,7.474061,24.90357,0.000037,24.039979,0.0005,1.304
5422.00,7.474631,24.90321,0.000038,24.039843,0.0005,1.305
5424.00,7.476228,24.90330,0.000036,24.040408,0.0005,1.305
5426.00,7.478262,24.90317,0.000037,24.040195,0.0005,1.305
5428.00,7.480731,24.90346,0.000038,24.040070,0.0005,1.305
5430.00,7.485372,24.90423,0.000036,24.040894,0.0005,1.305
5432.00,7.491948,24.90364,0.000037,24.039984,0.0005,1.304
5434.00,7.499355,24.90370,0.000037,24.039874,0.0005,1.305
5436.00,7.505662,24.90401,0.000035,24.040510,0.0005,1.305
5438.00,7.508475,24.90392,0.000037,24.040105,0.0005,1.305
5440.00,7.510341,24.90422,0.000036,24.040654,0.0006,1.305
5442.00,7.511075,24.90445,0.000038,24.040641,0.0005,1.304
5444.00,7.511646,24.90397,0.000039,24.040175,0.0005,1.303
5446.00,7.510407,24.90401,0.000039,24.040326,0.0005,1.303
5448.00,7.508277,24.90370,0.000040,24.040241,0.0005,1.304
5450.00,7.505256,24.90335,0.000038,24.040423,0.0005,1.304
5452.00,7.503783,24.90400,0.000037,24.040685,0.0005,1.304
5454.00,7.503785,24.90300,0.000039,24.039935,0.0005,1.304
5456.00,7.505240,24.90350,0.000039,24.039632,0.0005,1.304
5458.00,7.507417,24.90418,0.000040,24.040146,0.0005,1.304
5460.00,7.509856,24.90375,0.000039,24.040743,0.0005,1.303
5462.00,7.512194,24.90398,0.000039,24.039704,0.0005,1.303
5464.00,7.514476,24.90586,0.000038,24.040510,0.0005,1.304
5466.00,7.517720,24.90592,0.000039,24.041446,0.0006,1.303
5468.00,7.519991,24.90491,0.000039,24.040581,0.0005,1.303
5470.00,7.521609,24.90552,0.000038,24.040035,0.0006,1.303
5472.00,7.523414,24.90558,0.000038,24.039541,0.0005,1.304
5474.00,7.524327,24.90574,0.000038,24.040232,0.0005,1.304
5476.00,7.525445,24.90536,0.000038,24.040974,0.0005,1.303
5478.00,7.526007,24.90442,0.000039,24.040679,0.0006,1.303
5480.00,7.527109,24.90446,0.000038,24.039866,0.0005,1.303
5482.00,7.528778,24.90452,0.000038,24.039683,0.0005,1.304
5484.00,7.528420,24.90613,0.000037,24.040272,0.0005,1.304
5486.00,7.528001,24.90605,0.000038,24.040615,0.0005,1.304
5488.00,7.527923,24.90611,0.000040,24.040024,0.0005,1.303
5490.00,7.527907,24.90579,0.000039,24.041023,0.0005,1.303
5492.00,7.526609,24.90660,0.000037,24.040685,0.0005,1.304
5494.00,7.526913,24.90597,0.000037,24.039955,0.0005,1.304
5496.00,7.526646,24.90586,0.000038,24.040454,0.0005,1.304
5498.00,7.527010,24.90572,0.000038,24.040835,0.0005,1.303
5500.00,7.527040,24.90540,0.000038,24.040166,0.0005,1.303
5502.00,7.526070,24.90539,0.000038,24.040219,0.0005,1.303
5504.00,7.526013,24.90542,0.000039,24.040221,0.0005,1.304
5506.00,7.525538,24.90449,0.000038,24.039897,0.0005,1.303
5508.00,7.526129,24.90553,0.000037,24.040072,0.0005,1.303
5510.00,7.526523,24.90583,0.000038,24.040657,0.0005,1.303
5512.00,7.525786,24.90667,0.000039,24.040212,0.0005,1.303
5514.00,7.525881,24.90656,0.000038,24.040617,0.0005,1.304
5516.00,7.526502,24.90783,0.000037,24.040897,0.0005,1.304
5518.00,7.526726,24.90672,0.000038,24.040448,0.0005,1.303
5520.00,7.527378,24.90665,0.000038,24.040548,0.0005,1.304
5522.00,7.527053,24.90680,0.000038,24.040110,0.0005,1.304
5524.00,7.527268,24.90738,0.000038,24.040394,0.0005,1.304
5526.00,7.527328,24.90674,0.000036,24.040399,0.0005,1.304
5528.00,7.527450,24.90779,0.000038,24.040619,0.0005,1.304
5530.00,7.528309,24.90628,0.000038,24.040341,0.0005,1.304
5532.00,7.528752,24.90691,0.000037,24.040163,0.0005,1.304
5534.00,7.528349,24.90690,0.000038,24.040152,0.0005,1.304
5536.00,7.528602,24.90674,0.000037,24.040068,0.0005,1.304
5538.00,7.529189,24.90541,0.000037,24.041057,0.0005,1.303
5540.00,7.528466,24.90589,0.000038,24.040514,0.0005,1.304
5542.00,7.528166,24.90597,0.000038,24.039870,0.0005,1.304
5544.00,7.527765,24.90632,0.000038,24.039683,0.0005,1.303
5546.00,7.526928,24.90588,0.000039,24.040663,0.0005,1.304
5548.00,7.526046,24.90610,0.000037,24.040161,0.0005,1.304
5550.00,7.525833,24.90666,0.000038,24.039815,0.0005,1.303
5552.00,7.526047,24.90572,0.000038,24.040423,0.0005,1.303
5554.00,7.525539,24.90513,0.000037,24.041006,0.0005,1.303
5556.00,7.524201,24.90508,0.000038,24.040641,0.0005,1.303
5558.00,7.523251,24.90605,0.000039,24.040537,0.0005,1.303
5560.00,7.523617,24.90564,0.000038,24.039763,0.0005,1.304
5562.00,7.523520,24.90568,0.000038,24.040206,0.0005,1.304
5564.00,7.523931,24.90566,0.000038,24.040385,0.0005,1.304
5566.00,7.524546,24.90573,0.000037,24.040534,0.0005,1.303
5568.00,7.525259,24.90561,0.000039,24.039783,0.0005,1.303
5570.00,7.525926,24.90591,0.000039,24.040048,0.0005,1.303
5572.00,7.526195,24.90498,0.000037,24.040852,0.0005,1.303
5574.00,7.527199,24.90605,0.000037,24.040103,0.0005,1.303
5576.00,7.527479,24.90543,0.000037,24.040172,0.0005,1.303
5578.00,7.527711,24.90522,0.000037,24.040266,0.0005,1.303
5580.00,7.526968,24.90556,0.000038,24.040855,0.0005,1.303
5582.00,7.527159,24.90618,0.000038,24.040514,0.0005,1.303
5584.00,7.528203,24.90616,0.000039,24.040339,0.0005,1.304
5586.00,7.528061,24.90499,0.000038,24.040359,0.0005,1.303
5588.00,7.528268,24.90523,0.000038,24.039934,0.0005,1.303
5590.00,7.527427,24.90517,0.000039,24.040574,0.0005,1.303
5592.00,7.527379,24.90538,0.000039,24.040365,0.0005,1.303
5594.00,7.526200,24.90538,0.000037,24.040225,0.0005,1.303
5596.00,7.525847,24.90672,0.000037,24.040917,0.0005,1.303
5598.00,7.525805,24.90598,0.000038,24.039757,0.0005,1.303
5600.00,7.525806,24.90614,0.000037,24.040248,0.0005,1.303
5602.00,7.525559,24.90571,0.000037,24.040601,0.0005,1.304
5604.00,7.525231,24.90594,0.000038,24.040459,0.0006,1.303
5606.00,7.525657,24.90595,0.000039,24.040399,0.0005,1.303
5608.00,7.524713,24.90580,0.000037,24.039943,0.0005,1.304
5610.00,7.524650,24.90588,0.000038,24.040610,0.0005,1.303
5612.00,7.524057,24.90554,0.000038,24.040712,0.0005,1.303
5614.00,7.523975,24.90537,0.000039,24.040352,0.0005,1.303
5616.00,7.523897,24.90486,0.000038,24.040090,0.0005,1.303
5618.00,7.523149,24.90470,0.000038,24.040041,0.0005,1.303
5620.00,7.522742,24.90502,0.000039,24.040639,0.0005,1.303
5622.00,7.522421,24.90523,0.000039,24.040706,0.0005,1.302
5624.00,7.522812,24.90573,0.000039,24.040077,0.0005,1.303
5626.00,7.523519,24.90588,0.000038,24.040046,0.0005,1.303
5628.00,7.524686,24.90585,0.000038,24.040174,0.0005,1.303
5630.00,7.524557,24.90512,0.000037,24.039614,0.0005,1.303
5632.00,7.524073,24.90515,0.000037,24.040043,0.0005,1.303
5634.00,7.523750,24.90523,0.000037,24.040034,0.0005,1.303
5636.00,7.524216,24.90586,0.000037,24.039643,0.0004,1.303
5638.00,7.525028,24.90545,0.000037,24.040774,0.0005,1.303
5640.00,7.525128,24.90526,0.000038,24.040081,0.0005,1.302
5642.00,7.524637,24.90539,0.000038,24.039824,0.0005,1.303
5644.00,7.524656,24.90513,0.000038,24.040199,0.0005,1.302
5646.00,7.524725,24.90461,0.000039,24.040659,0.0005,1.303
5648.00,7.524430,24.90481,0.000036,24.040457,0.0005,1.303
5650.00,7.525097,24.90440,0.000038,24.040366,0.0005,1.303
5652.00,7.526275,24.90480,0.000037,24.039995,0.0005,1.303
5654.00,7.526717,24.90464,0.000038,24.039963,0.0005,1.302
5656.00,7.526975,24.90462,0.000038,24.039941,0.0005,1.302
5658.00,7.527244,24.90439,0.000038,24.040326,0.0005,1.303
5660.00,7.526850,24.90513,0.000038,24.040194,0.0005,1.302
5662.00,7.526725,24.90545,0.000038,24.040121,0.0005,1.303
5664.00,7.526246,24.90569,0.000039,24.040221,0.0005,1.302
5666.00,7.527153,24.90593,0.000039,24.039541,0.0005,1.302
5668.00,7.528276,24.90509,0.000038,24.039319,0.0005,1.302
5670.00,7.528584,24.90540,0.000040,24.039663,0.0005,1.302
5672.00,7.527710,24.90624,0.000039,24.039286,0.0005,1.302
5674.00,7.527662,24.90618,0.000038,24.039984,0.0005,1.302
5676.00,7.527870,24.90563,0.000038,24.040561,0.0005,1.302
5678.00,7.527846,24.90617,0.000038,24.040463,0.0005,1.302
5680.00,7.527392,24.90513,0.000038,24.040057,0.0005,1.302
5682.00,7.528161,24.90480,0.000038,24.040181,0.0005,1.302
5684.00,7.527767,24.90583,0.000038,24.040481,0.0005,1.303
5686.00,7.528824,24.90541,0.000037,24.040915,0.0005,1.302
5688.00,7.529033,24.90482,0.000038,24.039952,0.0005,1.302
5690.00,7.528749,24.90490,0.000038,24.040305,0.0005,1.302
5692.00,7.528932,24.90542,0.000037,24.040415,0.0005,1.302
5694.00,7.528820,24.90572,0.000039,24.039912,0.0005,1.302
5696.00,7.528436,24.90565,0.000039,24.040346,0.0005,1.302
5698.00,7.527872,24.90530,0.000038,24.040030,0.0005,1.302
5700.00,7.528112,24.90479,0.000040,24.039964,0.0005,1.302
5702.00,7.528474,24.90485,0.000038,24.041112,0.0005,1.302
5704.00,7.528528,24.90456,0.000038,24.039935,0.0005,1.302
5706.00,7.527917,24.90471,0.000039,24.040248,0.0005,1.302
5708.00,7.527082,24.90369,0.000039,24.040084,0.0005,1.302
5710.00,7.526979,24.90408,0.000037,24.040392,0.0005,1.302
5712.00,7.527422,24.90409,0.000037,24.039599,0.0005,1.302
5714.00,7.528350,24.90408,0.000036,24.039975,0.0005,1.302
5716.00,7.528318,24.90387,0.000038,24.039915,0.0005,1.302
5718.00,7.527661,24.90464,0.000039,24.040128,0.0005,1.301
5720.00,7.526757,24.90424,0.000037,24.039603,0.0005,1.302
5722.00,7.526158,24.90370,0.000036,24.039901,0.0005,1.302
5724.00,7.526524,24.90375,0.000037,24.039914,0.0005,1.303
5726.00,7.527561,24.90464,0.000038,24.040035,0.0005,1.302
5728.00,7.528016,24.90423,0.000037,24.039695,0.0005,1.301
5730.00,7.527892,24.90363,0.000038,24.039870,0.0005,1.301
5732.00,7.528485,24.90366,0.000039,24.040474,0.0005,1.301
5734.00,7.528412,24.90479,0.000039,24.039921,0.0005,1.301
5736.00,7.528428,24.90425,0.000038,24.040268,0.0005,1.302
5738.00,7.527701,24.90358,0.000038,24.039683,0.0005,1.302
5740.00,7.527420,24.90299,0.000038,24.040377,0.0005,1.302
5742.00,7.526970,24.90356,0.000038,24.040024,0.0005,1.301
5744.00,7.528048,24.90408,0.000038,24.039728,0.0005,1.301
5746.00,7.528009,24.90325,0.000037,24.039517,0.0005,1.301
5748.00,7.527469,24.90453,0.000037,24.040325,0.0005,1.301
5750.00,7.526246,24.90501,0.000038,24.040374,0.0005,1.301
5752.00,7.525381,24.90537,0.000037,24.039761,0.0005,1.302
5754.00,7.525315,24.90523,0.000037,24.040826,0.0005,1.302
5756.00,7.525454,24.90433,0.000037,24.040661,0.0005,1.302
5758.00,7.526056,24.90422,0.000038,24.041148,0.0005,1.302
5760.00,7.526042,24.90480,0.000038,24.040048,0.0005,1.301
5762.00,7.526961,24.90522,0.000039,24.040295,0.0005,1.300
5764.00,7.528088,24.90517,0.000039,24.041026,0.0005,1.301
5766.00,7.528905,24.90419,0.000039,24.040494,0.0005,1.301
5768.00,7.529073,24.90552,0.000037,24.040285,0.0005,1.302
5770.00,7.528398,24.90570,0.000037,24.040474,0.0005,1.302
5772.00,7.528597,24.90514,0.000039,24.040674,0.0005,1.301
5774.00,7.529084,24.90433,0.000039,24.039981,0.0006,1.302
5776.00,7.528833,24.90458,0.000038,24.040339,0.0005,1.301
5778.00,7.528304,24.90485,0.000038,24.040274,0.0006,1.301
5780.00,7.528152,24.90456,0.000037,24.040461,0.0005,1.302
5782.00,7.528657,24.90558,0.000037,24.040199,0.0005,1.301
5784.00,7.528166,24.90566,0.000039,24.040857,0.0005,1.300
5786.00,7.528810,24.90561,0.000038,24.040163,0.0006,1.300
5788.00,7.528920,24.90552,0.000037,24.040483,0.0005,1.301
5790.00,7.529192,24.90505,0.000038,24.041046,0.0005,1.301
5792.00,7.528708,24.90587,0.000037,24.039761,0.0005,1.301
5794.00,7.528446,24.90611,0.000039,24.039699,0.0005,1.302
5796.00,7.528087,24.90481,0.000038,24.039859,0.0005,1.301
5798.00,7.528166,24.90540,0.000036,24.040352,0.0005,1.302
5800.00,7.528473,24.90480,0.000038,24.040865,0.0005,1.301
5802.00,7.527880,24.90547,0.000039,24.039746,0.0005,1.301
5804.00,7.528034,24.90468,0.000037,24.040186,0.0005,1.301
5806.00,7.527973,24.90595,0.000038,24.039617,0.0005,1.301
5808.00,7.528585,24.90635,0.000037,24.039788,0.0005,1.301
5810.00,7.528587,24.90656,0.000038,24.040352,0.0005,1.301
5812.00,7.527652,24.90648,0.000037,24.039259,0.0005,1.301
5814.00,7.528231,24.90616,0.000037,24.039694,0.0005,1.301
5816.00,7.528688,24.90645,0.000039,24.040721,0.0005,1.300
5818.00,7.528513,24.90642,0.000038,24.040430,0.0005,1.301
5820.00,7.528362,24.90673,0.000039,24.041346,0.0005,1.300
5822.00,7.528735,24.90580,0.000038,24.040732,0.0005,1.300
5824.00,7.528651,24.90545,0.000039,24.040106,0.0005,1.300
5826.00,7.528734,24.90631,0.000039,24.039970,0.0005,1.301
5828.00,7.528619,24.90679,0.000039,24.039886,0.0005,1.301
5830.00,7.529014,24.90773,0.000039,24.040665,0.0005,1.300
5832.00,7.529203,24.90665,0.000039,24.039744,0.0005,1.300
5834.00,7.529056,24.90617,0.000038,24.040365,0.0005,1.301
5836.00,7.528416,24.90653,0.000038,24.040359,0.0005,1.300
5838.00,7.528181,24.90653,0.000038,24.040125,0.0005,1.301
5840.00,7.527426,24.90568,0.000037,24.040083,0.0005,1.301
5842.00,7.527874,24.90598,0.000037,24.040594,0.0005,1.301
5844.00,7.527764,24.90623,0.000037,24.039795,0.0005,1.301
5846.00,7.527605,24.90594,0.000038,24.040274,0.0005,1.300
5848.00,7.527465,24.90612,0.000039,24.040375,0.0005,1.300
5850.00,7.527326,24.90630,0.000037,24.040532,0.0005,1.301
5852.00,7.528129,24.90641,0.000037,24.040574,0.0005,1.300
5854.00,7.528091,24.90613,0.000038,24.040203,0.0005,1.300
5856.00,7.528257,24.90617,0.000036,24.040637,0.0005,1.301
5858.00,7.528032,24.90645,0.000037,24.040435,0.0005,1.301
5860.00,7.528112,24.90568,0.000037,24.039388,0.0005,1.300
5862.00,7.528156,24.90531,0.000038,24.040163,0.0005,1.300
5864.00,7.527939,24.90541,0.000038,24.040117,0.0005,1.300
5866.00,7.528380,24.90458,0.000038,24.040325,0.0005,1.299
5868.00,7.527815,24.90494,0.000039,24.039999,0.0005,1.299
5870.00,7.527399,24.90559,0.000038,24.039624,0.0005,1.300
5872.00,7.527917,24.90592,0.000038,24.039897,0.0005,1.299
5874.00,7.527936,24.90567,0.000038,24.040030,0.0005,1.301
5876.00,7.529166,24.90450,0.000037,24.040035,0.0005,1.300
5878.00,7.529163,24.90469,0.000037,24.039684,0.0004,1.300
5880.00,7.528559,24.90572,0.000038,24.040086,0.0005,1.300
5882.00,7.529155,24.90483,0.000037,24.040405,0.0005,1.299
5884.00,7.529009,24.90477,0.000038,24.040635,0.0004,1.299
5886.00,7.529130,24.90547,0.000040,24.040317,0.0005,1.300
5888.00,7.529137,24.90576,0.000038,24.041165,0.0005,1.300
5890.00,7.529975,24.90483,0.000038,24.040623,0.0005,1.300
5892.00,7.529885,24.90521,0.000037,24.040106,0.0005,1.300
5894.00,7.529605,24.90632,0.000038,24.039683,0.0005,1.299
5896.00,7.529027,24.90489,0.000037,24.039686,0.0005,1.299
5898.00,7.528741,24.90584,0.000038,24.040674,0.0005,1.299
5900.00,7.528929,24.90530,0.000038,24.040599,0.0005,1.299
5902.00,7.529081,24.90463,0.000038,24.040097,0.0005,1.300
5904.00,7.528212,24.90449,0.000037,24.039270,0.0005,1.300
5906.00,7.528563,24.90569,0.000036,24.039928,0.0005,1.299
5908.00,7.528186,24.90513,0.000037,24.040439,0.0005,1.300
5910.00,7.528532,24.90582,0.000037,24.040414,0.0005,1.299
5912.00,7.529042,24.90514,0.000037,24.040121,0.0005,1.299
5914.00,7.528915,24.90488,0.000036,24.040530,0.0005,1.299
5916.00,7.527900,24.90494,0.000037,24.040074,0.0005,1.299
5918.00,7.527771,24.90469,0.000036,24.039857,0.0005,1.299
5920.00,7.528390,24.90544,0.000036,24.039455,0.0005,1.299
5922.00,7.528829,24.90596,0.000038,24.039992,0.0005,1.299
5924.00,7.528863,24.90526,0.000037,24.040015,0.0005,1.300
5926.00,7.528603,24.90580,0.000037,24.040632,0.0004,1.299
5928.00,7.528859,24.90574,0.000038,24.039714,0.0005,1.299
5930.00,7.529403,24.90598,0.000037,24.040372,0.0005,1.299
5932.00,7.529261,24.90664,0.000037,24.039379,0.0005,1.299
5934.00,7.529446,24.90614,0.000038,24.040648,0.0005,1.299
5936.00,7.529183,24.90581,0.000038,24.039806,0.0004,1.299
5938.00,7.528940,24.90553,0.000037,24.039659,0.0005,1.299
5940.00,7.528839,24.90601,0.000037,24.040008,0.0005,1.300
5942.00,7.528539,24.90537,0.000037,24.040154,0.0005,1.299
5944.00,7.527954,24.90509,0.000038,24.040108,0.0005,1.299
5946.00,7.528228,24.90536,0.000037,24.040105,0.0005,1.299
5948.00,7.529204,24.90529,0.000038,24.040317,0.0005,1.298
5950.00,7.528566,24.90548,0.000038,24.040008,0.0005,1.299
5952.00,7.528711,24.90584,0.000037,24.039544,0.0005,1.299
5954.00,7.528463,24.90439,0.000037,24.040465,0.0005,1.299
5956.00,7.528887,24.90509,0.000037,24.040206,0.0005,1.299
5958.00,7.529588,24.90509,0.000038,24.040295,0.0005,1.299
5960.00,7.529515,24.90557,0.000037,24.039583,0.0005,1.299
5962.00,7.529691,24.90621,0.000036,24.040221,0.0005,1.299
5964.00,7.530003,24.90657,0.000037,24.039772,0.0005,1.299
5966.00,7.529813,24.90613,0.000037,24.040206,0.0005,1.299
5968.00,7.529017,24.90535,0.000037,24.040579,0.0005,1.298
5970.00,7.529042,24.90423,0.000038,24.040257,0.0005,1.298
5972.00,7.529662,24.90518,0.000038,24.040208,0.0005,1.299
5974.00,7.529285,24.90557,0.000037,24.040165,0.0005,1.298
5976.00,7.529221,24.90584,0.000036,24.039650,0.0005,1.299
5978.00,7.529783,24.90511,0.000038,24.040015,0.0005,1.299
5980.00,7.530456,24.90527,0.000038,24.040474,0.0005,1.299
5982.00,7.529858,24.90520,0.000038,24.040063,0.0005,1.299
5984.00,7.529080,24.90539,0.000038,24.039759,0.0005,1.299
5986.00,7.528629,24.90544,0.000038,24.040235,0.0005,1.298
5988.00,7.528746,24.90527,0.000038,24.040217,0.0005,1.298
5990.00,7.529868,24.90479,0.000037,24.040719,0.0005,1.298
5992.00,7.530575,24.90557,0.000039,24.040075,0.0005,1.299
5994.00,7.530499,24.90605,0.000037,24.040832,0.0005,1.299
5996.00,7.529674,24.90510,0.000038,24.039832,0.0005,1.298
5998.00,7.528592,24.90571,0.000038,24.040357,0.0005,1.298
6000.00,7.528360,24.90577,0.000037,24.040088,0.0005,1.299
6002.00,7.527610,24.90564,0.000037,24.040519,0.0005,1.299
@10,12.0000,24.0
6004.00,7.527229,24.90488,0.000036,24.040385,0.0005,1.299
6006.00,7.525422,24.90481,0.000037,24.040077,0.0005,1.299
6008.00,7.518844,24.90411,0.000037,24.040659,0.0005,1.298
6010.00,7.509660,24.90520,0.000038,24.040225,0.0005,1.297
6012.00,7.500006,24.90533,0.000037,24.039697,0.0005,1.297
6014.00,7.491590,24.90564,0.000038,24.040914,0.0005,1.297
6016.00,7.485773,24.90519,0.000039,24.039924,0.0005,1.299
6018.00,7.483088,24.90485,0.000037,24.040092,0.0005,1.299
6020.00,7.483569,24.90528,0.000038,24.039515,0.0005,1.299
6022.00,7.485284,24.90505,0.000037,24.040175,0.0005,1.299
6024.00,7.487364,24.90549,0.000036,24.039714,0.0005,1.299
6026.00,7.490933,24.90686,0.000037,24.040195,0.0005,1.299
6028.00,7.493366,24.90714,0.000037,24.039697,0.0005,1.299
6030.00,7.497311,24.90708,0.000037,24.039632,0.0005,1.299
6032.00,7.503896,24.90690,0.000037,24.039875,0.0005,1.300
6034.00,7.511376,24.90675,0.000035,24.039835,0.0005,1.300
6036.00,7.516681,24.90582,0.000035,24.039877,0.0005,1.300
6038.00,7.519263,24.90624,0.000035,24.040172,0.0005,1.299
6040.00,7.518113,24.90635,0.000038,24.040081,0.0005,1.298
6042.00,7.516680,24.90791,0.000039,24.039375,0.0005,1.298
6044.00,7.514179,24.90837,0.000039,24.039699,0.0005,1.298
6046.00,7.510488,24.90892,0.000039,24.040086,0.0005,1.298
6048.00,7.505529,24.90808,0.000039,24.040417,0.0005,1.297
6050.00,7.501646,24.90784,0.000038,24.040194,0.0005,1.298
6052.00,7.499170,24.90789,0.000037,24.039843,0.0005,1.298
6054.00,7.497219,24.90756,0.000038,24.040026,0.0005,1.298
6056.00,7.496896,24.90699,0.000039,24.039706,0.0005,1.297
6058.00,7.497690,24.90663,0.000039,24.039877,0.0005,1.297
6060.00,7.499602,24.90731,0.000039,24.040245,0.0005,1.297
6062.00,7.502874,24.90636,0.000039,24.039961,0.0004,1.297
6064.00,7.506454,24.90611,0.000038,24.039221,0.0004,1.297
6066.00,7.508766,24.90651,0.000039,24.039777,0.0004,1.297
6068.00,7.512347,24.90712,0.000038,24.039672,0.0005,1.297
6070.00,7.514793,24.90815,0.000036,24.039363,0.0005,1.297
6072.00,7.515840,24.90866,0.000038,24.039550,0.0005,1.297
6074.00,7.517403,24.90867,0.000039,24.040539,0.0005,1.297
6076.00,7.519349,24.90714,0.000038,24.040275,0.0005,1.297
6078.00,7.520832,24.90733,0.000037,24.039708,0.0005,1.297
6080.00,7.521854,24.90752,0.000038,24.039521,0.0004,1.297
6082.00,7.522208,24.90680,0.000037,24.040015,0.0005,1.297
6084.00,7.523409,24.90708,0.000037,24.040726,0.0005,1.297
6086.00,7.523575,24.90697,0.000038,24.039332,0.0005,1.297
6088.00,7.523821,24.90754,0.000037,24.040135,0.0005,1.297
6090.00,7.523831,24.90761,0.000039,24.040261,0.0005,1.297
6092.00,7.524163,24.90717,0.000037,24.040526,0.0005,1.296
6094.00,7.525262,24.90693,0.000038,24.039744,0.0005,1.296
6096.00,7.526089,24.90754,0.000038,24.039543,0.0005,1.297
6098.00,7.526375,24.90769,0.000037,24.039846,0.0005,1.297
6100.00,7.526668,24.90678,0.000037,24.040063,0.0005,1.296
6102.00,7.527146,24.90692,0.000038,24.039832,0.0005,1.296
6104.00,7.527045,24.90636,0.000037,24.040199,0.0005,1.296
6106.00,7.528908,24.90721,0.000037,24.039950,0.0005,1.296
6108.00,7.529524,24.90676,0.000038,24.039794,0.0005,1.296
6110.00,7.530101,24.90675,0.000038,24.039546,0.0005,1.296
6112.00,7.530425,24.90628,0.000038,24.040046,0.0005,1.295
6114.00,7.529677,24.90640,0.000037,24.040192,0.0005,1.296
6116.00,7.529737,24.90663,0.000038,24.040035,0.0005,1.296
6118.00,7.529885,24.90647,0.000037,24.040250,0.0005,1.296
6120.00,7.530729,24.90698,0.000038,24.040568,0.0005,1.296
6122.00,7.531077,24.90655,0.000036,24.040024,0.0005,1.296
6124.00,7.530266,24.90581,0.000039,24.039975,0.0005,1.296
6126.00,7.530619,24.90586,0.000039,24.040263,0.0005,1.296
6128.00,7.531163,24.90564,0.000037,24.040210,0.0004,1.296
6130.00,7.531192,24.90656,0.000036,24.039895,0.0005,1.296
6132.00,7.530636,24.90649,0.000037,24.040157,0.0005,1.295
6134.00,7.530698,24.90548,0.000038,24.039724,0.0005,1.296
6136.00,7.530798,24.90522,0.000037,24.039781,0.0005,1.296
6138.00,7.530565,24.90604,0.000037,24.039750,0.0005,1.296
6140.00,7.531286,24.90596,0.000037,24.039337,0.0005,1.295
6142.00,7.530844,24.90529,0.000038,24.039688,0.0005,1.295
6144.00,7.530858,24.90528,0.000037,24.040175,0.0005,1.296
6146.00,7.530036,24.90564,0.000036,24.040923,0.0005,1.296
6148.00,7.529693,24.90601,0.000036,24.040635,0.0005,1.295
6150.00,7.530388,24.90627,0.000038,24.040726,0.0004,1.295
6152.00,7.530499,24.90646,0.000038,24.040435,0.0004,1.295
6154.00,7.529729,24.90655,0.000038,24.039926,0.0005,1.295
6156.00,7.529168,24.90633,0.000037,24.039677,0.0005,1.296
6158.00,7.528779,24.90664,0.000037,24.039634,0.0005,1.295
6160.00,7.529605,24.90621,0.000038,24.040325,0.0005,1.295
6162.00,7.530245,24.90644,0.000038,24.040941,0.0005,1.296
6164.00,7.529788,24.90627,0.000037,24.039817,0.0005,1.294
6166.00,7.530370,24.90498,0.000037,24.039774,0.0005,1.295
6168.00,7.530384,24.90560,0.000036,24.040372,0.0004,1.295
6170.00,7.529696,24.90643,0.000037,24.040452,0.0004,1.295
6172.00,7.530040,24.90792,0.000037,24.040372,0.0004,1.295
6174.00,7.530275,24.90656,0.000035,24.039574,0.0004,1.295
6176.00,7.530231,24.90613,0.000036,24.040084,0.0004,1.295
6178.00,7.529887,24.90559,0.000037,24.040250,0.0005,1.295
6180.00,7.530184,24.90557,0.000036,24.040461,0.0005,1.295
6182.00,7.529386,24.90604,0.000037,24.039432,0.0004,1.294
6184.00,7.530211,24.90602,0.000038,24.039714,0.0005,1.295
6186.00,7.529782,24.90630,0.000037,24.040212,0.0005,1.295
6188.00,7.529464,24.90660,0.000037,24.040232,0.0004,1.295
6190.00,7.529501,24.90595,0.000037,24.040543,0.0005,1.295
6192.00,7.529495,24.90522,0.000038,24.039899,0.0005,1.294
6194.00,7.529274,24.90482,0.000037,24.040155,0.0005,1.295
6196.00,7.528962,24.90534,0.000038,24.040030,0.0005,1.294
6198.00,7.528595,24.90521,0.000039,24.040554,0.0005,1.295
6200.00,7.528571,24.90622,0.000037,24.040657,0.0004,1.295
6202.00,7.529069,24.90632,0.000037,24.040639,0.0005,1.294
6204.00,7.529323,24.90617,0.000037,24.039524,0.0005,1.294
6206.00,7.529206,24.90576,0.000037,24.039981,0.0005,1.294
6208.00,7.528451,24.90522,0.000038,24.040597,0.0005,1.294
6210.00,7.528783,24.90569,0.000038,24.040059,0.0005,1.294
6212.00,7.528761,24.90647,0.000037,24.039863,0.0005,1.294
6214.00,7.529260,24.90469,0.000036,24.039795,0.0005,1.294
6216.00,7.529297,24.90436,0.000038,24.039721,0.0005,1.294
6218.00,7.528948,24.90482,0.000038,24.039374,0.0005,1.294
6220.00,7.528920,24.90457,0.000036,24.040486,0.0005,1.295
6222.00,7.528965,24.90531,0.000037,24.039639,0.0005,1.294
6224.00,7.530004,24.90637,0.000038,24.040474,0.0005,1.294
6226.00,7.530092,24.90624,0.000039,24.039432,0.0004,1.294
6228.00,7.529636,24.90574,0.000038,24.040234,0.0005,1.294
6230.00,7.530384,24.90659,0.000038,24.040092,0.0005,1.294
6232.00,7.530350,24.90657,0.000038,24.039612,0.0005,1.293
6234.00,7.529792,24.90540,0.000037,24.040108,0.0004,1.293
6236.00,7.529199,24.90568,0.000038,24.040601,0.0004,1.294
6238.00,7.529285,24.90565,0.000037,24.040515,0.0005,1.293
6240.00,7.530384,24.90552,0.000037,24.040117,0.0005,1.294
6242.00,7.529534,24.90546,0.000036,24.040337,0.0005,1.294
6244.00,7.528642,24.90529,0.000036,24.039637,0.0005,1.294
6246.00,7.528925,24.90573,0.000036,24.039524,0.0005,1.294
6248.00,7.528738,24.90589,0.000037,24.040372,0.0005,1.293
6250.00,7.528511,24.90544,0.000036,24.039939,0.0004,1.294
6252.00,7.528137,24.90567,0.000038,24.040268,0.0005,1.294
6254.00,7.528130,24.90603,0.000036,24.040423,0.0005,1.293
6256.00,7.528761,24.90636,0.000037,24.039935,0.0005,1.293
6258.00,7.529075,24.90606,0.000036,24.040432,0.0005,1.294
6260.00,7.529432,24.90600,0.000036,24.039681,0.0005,1.294
6262.00,7.528362,24.90676,0.000036,24.039695,0.0005,1.294
6264.00,7.528263,24.90654,0.000036,24.039623,0.0005,1.293
6266.00,7.529616,24.90605,0.000037,24.039477,0.0005,1.292
6268.00,7.530008,24.90641,0.000037,24.040326,0.0005,1.293
6270.00,7.528783,24.90597,0.000038,24.040115,0.0005,1.293
6272.00,7.527923,24.90574,0.000037,24.039757,0.0005,1.293
6274.00,7.528850,24.90681,0.000037,24.040223,0.0005,1.293
6276.00,7.528141,24.90720,0.000037,24.040028,0.0005,1.294
6278.00,7.528572,24.90706,0.000036,24.039654,0.0005,1.293
6280.00,7.528321,24.90783,0.000035,24.040034,0.0005,1.293
6282.00,7.528774,24.90782,0.000036,24.039379,0.0005,1.294
6284.00,7.529125,24.90749,0.000036,24.039659,0.0005,1.293
6286.00,7.528865,24.90757,0.000037,24.039830,0.0005,1.293
6288.00,7.528711,24.90738,0.000037,24.039915,0.0005,1.293
6290.00,7.528155,24.90779,0.000037,24.039995,0.0005,1.293
6292.00,7.528063,24.90782,0.000036,24.039110,0.0004,1.293
6294.00,7.527142,24.90803,0.000037,24.039688,0.0005,1.293
6296.00,7.527617,24.90753,0.000037,24.040059,0.0005,1.292
6298.00,7.528918,24.90727,0.000038,24.039895,0.0005,1.292
6300.00,7.529294,24.90660,0.000038,24.039879,0.0004,1.293
6302.00,7.528801,24.90677,0.000037,24.039968,0.0005,1.293
6304.00,7.528318,24.90623,0.000036,24.039726,0.0004,1.293
6306.00,7.528651,24.90645,0.000037,24.039324,0.0004,1.293
6308.00,7.528117,24.90682,0.000038,24.040068,0.0004,1.293
6310.00,7.528311,24.90737,0.000038,24.039928,0.0005,1.293
6312.00,7.528780,24.90707,0.000035,24.039934,0.0005,1.293
6314.00,7.529180,24.90680,0.000035,24.039970,0.0005,1.293
6316.00,7.528582,24.90727,0.000037,24.039223,0.0005,1.293
6318.00,7.528822,24.90739,0.000037,24.040061,0.0004,1.292
6320.00,7.529638,24.90820,0.000038,24.039683,0.0004,1.293
6322.00,7.528733,24.90851,0.000038,24.039886,0.0004,1.293
6324.00,7.528371,24.90835,0.000039,24.040057,0.0005,1.292
6326.00,7.528873,24.90841,0.000038,24.040095,0.0005,1.293
6328.00,7.528631,24.90787,0.000036,24.039832,0.0005,1.293
6330.00,7.528888,24.90935,0.000037,24.040274,0.0004,1.293
6332.00,7.528463,24.90829,0.000037,24.040612,0.0005,1.293
6334.00,7.529166,24.90795,0.000037,24.040250,0.0005,1.292
6336.00,7.529736,24.90972,0.000038,24.039714,0.0005,1.292
6338.00,7.529929,24.90864,0.000037,24.039701,0.0005,1.293
6340.00,7.528787,24.90948,0.000037,24.039926,0.0004,1.293
6342.00,7.528475,24.91003,0.000037,24.039932,0.0005,1.293
6344.00,7.528852,24.91016,0.000037,24.040099,0.0004,1.292
6346.00,7.529547,24.91068,0.000037,24.039839,0.0005,1.292
6348.00,7.529638,24.90999,0.000038,24.040388,0.0005,1.292
6350.00,7.528730,24.91011,0.000036,24.040254,0.0005,1.292
6352.00,7.529137,24.90998,0.000035,24.039846,0.0005,1.293
6354.00,7.529484,24.91142,0.000036,24.040588,0.0005,1.293
6356.00,7.529049,24.91163,0.000038,24.040279,0.0005,1.292
6358.00,7.528062,24.91146,0.000038,24.040214,0.0005,1.293
6360.00,7.528626,24.91092,0.000037,24.039963,0.0005,1.293
6362.00,7.529606,24.91040,0.000037,24.039830,0.0005,1.292
6364.00,7.529907,24.90961,0.000037,24.040115,0.0004,1.292
6366.00,7.529200,24.90939,0.000036,24.039437,0.0004,1.292
6368.00,7.529390,24.90988,0.000037,24.039828,0.0005,1.293
6370.00,7.529873,24.90936,0.000038,24.039877,0.0005,1.292
6372.00,7.530790,24.90995,0.000037,24.039621,0.0005,1.292
6374.00,7.530606,24.90944,0.000037,24.040294,0.0005,1.292
6376.00,7.530015,24.90879,0.000038,24.039666,0.0005,1.292
6378.00,7.529649,24.90895,0.000037,24.039503,0.0005,1.293
6380.00,7.529482,24.90902,0.000037,24.039383,0.0004,1.292
6382.00,7.529383,24.90930,0.000036,24.039848,0.0005,1.292
6384.00,7.529255,24.90940,0.000037,24.040112,0.0005,1.292
6386.00,7.528330,24.91024,0.000038,24.039486,0.0005,1.292
6388.00,7.528408,24.90963,0.000038,24.039910,0.0005,1.292
6390.00,7.528546,24.90993,0.000037,24.040183,0.0005,1.292
6392.00,7.528318,24.91023,0.000036,24.040319,0.0005,1.292
6394.00,7.528278,24.90995,0.000037,24.040454,0.0005,1.292
6396.00,7.528860,24.90976,0.000037,24.039646,0.0005,1.293
6398.00,7.529819,24.90935,0.000038,24.039681,0.0005,1.293
6400.00,7.530487,24.90909,0.000038,24.039624,0.0005,1.292
6402.00,7.529955,24.90919,0.000038,24.040234,0.0005,1.292
6404.00,7.530233,24.90915,0.000037,24.041005,0.0005,1.292
6406.00,7.530737,24.90934,0.000038,24.039594,0.0005,1.292
6408.00,7.530608,24.90987,0.000036,24.039644,0.0005,1.292
6410.00,7.531337,24.90975,0.000037,24.039541,0.0005,1.292
6412.00,7.530720,24.91054,0.000037,24.040043,0.0005,1.292
6414.00,7.530187,24.91121,0.000036,24.040375,0.0005,1.292
6416.00,7.530379,24.91071,0.000038,24.040006,0.0005,1.292
6418.00,7.529930,24.91073,0.000039,24.040403,0.0005,1.292
6420.00,7.529125,24.91083,0.000038,24.039946,0.0005,1.292
6422.00,7.529182,24.91014,0.000038,24.039737,0.0005,1.291
6424.00,7.529334,24.91010,0.000038,24.039168,0.0005,1.292
6426.00,7.530065,24.91066,0.000037,24.040726,0.0005,1.291
6428.00,7.530063,24.91081,0.000038,24.039995,0.0005,1.291
6430.00,7.530130,24.91131,0.000037,24.040114,0.0005,1.292
6432.00,7.530279,24.91113,0.000037,24.039532,0.0005,1.292
6434.00,7.530060,24.91081,0.000037,24.039352,0.0005,1.291
6436.00,7.530677,24.91120,0.000038,24.039463,0.0005,1.291
6438.00,7.530481,24.91114,0.000037,24.039419,0.0005,1.291
6440.00,7.529670,24.91130,0.000037,24.040074,0.0005,1.292
6442.00,7.529549,24.91084,0.000037,24.039723,0.0005,1.292
6444.00,7.530001,24.91145,0.000036,24.040008,0.0005,1.292
6446.00,7.530574,24.91167,0.000037,24.040155,0.0005,1.292
6448.00,7.529921,24.91160,0.000038,24.040417,0.0005,1.291
6450.00,7.529626,24.91045,0.000038,24.039470,0.0005,1.291
6452.00,7.530430,24.91133,0.000038,24.040403,0.0005,1.292
6454.00,7.529921,24.91196,0.000037,24.040128,0.0005,1.291
6456.00,7.530204,24.91248,0.000038,24.040174,0.0005,1.291
6458.00,7.530451,24.91120,0.000038,24.040135,0.0005,1.292
6460.00,7.529320,24.91124,0.000038,24.040432,0.0005,1.292
6462.00,7.528910,24.91246,0.000037,24.039092,0.0005,1.291
6464.00,7.528974,24.91230,0.000037,24.039390,0.0005,1.292
6466.00,7.529578,24.91216,0.000037,24.039872,0.0005,1.292
6468.00,7.529795,24.91113,0.000037,24.039655,0.0005,1.291
6470.00,7.530082,24.91091,0.000037,24.040415,0.0005,1.291
6472.00,7.530448,24.91026,0.000037,24.039786,0.0005,1.291
6474.00,7.530610,24.91082,0.000037,24.039955,0.0005,1.292
6476.00,7.530293,24.91085,0.000037,24.039712,0.0005,1.292
6478.00,7.530826,24.91017,0.000037,24.040230,0.0005,1.291
6480.00,7.531452,24.91083,0.000037,24.039957,0.0005,1.292
6482.00,7.530534,24.91114,0.000038,24.039506,0.0005,1.291
6484.00,7.530557,24.91090,0.000037,24.039555,0.0005,1.292
6486.00,7.531096,24.91009,0.000037,24.040235,0.0005,1.291
6488.00,7.530906,24.90987,0.000037,24.039723,0.0005,1.292
6490.00,7.531406,24.91008,0.000037,24.040452,0.0005,1.291
6492.00,7.530705,24.91016,0.000038,24.040001,0.0005,1.291
6494.00,7.531030,24.91005,0.000037,24.040459,0.0005,1.291
6496.00,7.531050,24.90985,0.000038,24.039923,0.0005,1.291
6498.00,7.531908,24.90969,0.000038,24.039912,0.0005,1.291
6500.00,7.532339,24.90935,0.000038,24.040026,0.0005,1.290
6502.00,7.531524,24.90912,0.000038,24.039999,0.0005,1.291
6504.00,7.531269,24.90816,0.000038,24.039910,0.0005,1.291
6506.00,7.531045,24.90877,0.000038,24.040503,0.0005,1.291
6508.00,7.530445,24.90944,0.000038,24.039961,0.0005,1.291
6510.00,7.530472,24.90821,0.000037,24.040728,0.0005,1.292
6512.00,7.529751,24.90885,0.000037,24.039712,0.0005,1.292
6514.00,7.529977,24.90853,0.000038,24.039732,0.0005,1.291
6516.00,7.529592,24.90881,0.000038,24.039995,0.0005,1.291
6518.00,7.529712,24.90881,0.000038,24.040370,0.0005,1.291
6520.00,7.529670,24.90870,0.000037,24.040359,0.0005,1.291
6522.00,7.529810,24.90876,0.000038,24.040490,0.0005,1.290
6524.00,7.530531,24.90937,0.000038,24.040486,0.0006,1.291
6526.00,7.531107,24.90969,0.000037,24.040043,0.0005,1.291
6528.00,7.530772,24.90969,0.000038,24.040945,0.0005,1.291
6530.00,7.531162,24.90925,0.000037,24.040346,0.0005,1.291
6532.00,7.532213,24.90951,0.000037,24.039344,0.0005,1.291
6534.00,7.532128,24.90986,0.000037,24.040454,0.0005,1.292
6536.00,7.532512,24.91017,0.000039,24.040148,0.0005,1.292
6538.00,7.532685,24.90933,0.000037,24.040075,0.0005,1.291
6540.00,7.532125,24.90960,0.000037,24.039894,0.0005,1.292
6542.00,7.531452,24.90898,0.000037,24.039783,0.0005,1.291
6544.00,7.531259,24.90964,0.000037,24.040044,0.0005,1.291
6546.00,7.531465,24.91010,0.000037,24.039524,0.0005,1.291
6548.00,7.530524,24.90943,0.000037,24.040294,0.0005,1.291
6550.00,7.530924,24.90971,0.000039,24.039924,0.0005,1.291
6552.00,7.530430,24.90981,0.000039,24.040961,0.0005,1.291
6554.00,7.530422,24.91002,0.000038,24.040081,0.0005,1.291
6556.00,7.531293,24.91018,0.000037,24.040037,0.0005,1.291
6558.00,7.531707,24.90925,0.000038,24.040003,0.0005,1.291
6560.00,7.532170,24.90903,0.000038,24.040388,0.0005,1.291
6562.00,7.531084,24.90926,0.000037,24.040454,0.0005,1.292
6564.00,7.530666,24.91001,0.000037,24.040235,0.0005,1.291
6566.00,7.530689,24.90968,0.000039,24.040039,0.0005,1.291
6568.00,7.531163,24.90939,0.000037,24.039910,0.0005,1.291
6570.00,7.530818,24.90970,0.000038,24.039457,0.0005,1.290
6572.00,7.530119,24.90979,0.000039,24.040083,0.0005,1.291
6574.00,7.529891,24.91071,0.000039,24.040477,0.0005,1.290
6576.00,7.529903,24.90957,0.000037,24.040539,0.0005,1.291
6578.00,7.530242,24.91011,0.000038,24.039890,0.0005,1.291
6580.00,7.530872,24.91032,0.000038,24.040215,0.0005,1.291
6582.00,7.530693,24.91005,0.000038,24.040277,0.0006,1.291
6584.00,7.530675,24.90916,0.000037,24.040105,0.0005,1.291
6586.00,7.530801,24.90961,0.000038,24.039894,0.0005,1.291
6588.00,7.531126,24.91037,0.000038,24.040679,0.0005,1.291
6590.00,7.531884,24.90986,0.000036,24.040486,0.0005,1.292
6592.00,7.531644,24.90946,0.000037,24.040348,0.0005,1.291
6594.00,7.531414,24.91006,0.000037,24.039939,0.0005,1.291
6596.00,7.531762,24.91020,0.000038,24.040043,0.0005,1.290
6598.00,7.532078,24.90996,0.000038,24.040146,0.0005,1.291
6600.00,7.531958,24.90947,0.000038,24.039744,0.0005,1.291
6602.00,7.532257,24.90896,0.000038,24.040497,0.0005,1.291
@11,12.0000,24.0
6604.00,7.532189,24.90921,0.000038,24.040252,0.0005,1.291
6606.00,7.530415,24.90951,0.000036,24.039808,0.0005,1.292
6608.00,7.524218,24.90876,0.000037,24.040170,0.0005,1.290
6610.00,7.514642,24.90856,0.000039,24.040705,0.0005,1.291
6612.00,7.503641,24.90925,0.000039,24.040037,0.0005,1.290
6614.00,7.495868,24.90894,0.000039,24.040903,0.0005,1.290
6616.00,7.491058,24.90920,0.000039,24.039906,0.0005,1.291
6618.00,7.488191,24.90886,0.000037,24.039784,0.0005,1.292
6620.00,7.487475,24.90944,0.000037,24.039739,0.0005,1.292
6622.00,7.488813,24.90962,0.000037,24.039952,0.0005,1.292
6624.00,7.492676,24.90967,0.000037,24.039957,0.0005,1.292
6626.00,7.497608,24.90865,0.000037,24.039608,0.0005,1.292
6628.00,7.500948,24.90871,0.000038,24.040648,0.0005,1.292
6630.00,7.504903,24.90863,0.000037,24.040188,0.0005,1.292
6632.00,7.512207,24.90772,0.000037,24.040070,0.0005,1.293
6634.00,7.519208,24.90853,0.000035,24.040024,0.0005,1.293
6636.00,7.524625,24.90967,0.000036,24.040286,0.0005,1.293
6638.00,7.527677,24.90930,0.000035,24.040054,0.0005,1.293
6640.00,7.527784,24.90909,0.000036,24.039308,0.0005,1.293
6642.00,7.525504,24.90960,0.000038,24.040701,0.0005,1.291
6644.00,7.522696,24.90946,0.000040,24.040525,0.0005,1.291
6646.00,7.519398,24.91012,0.000039,24.040870,0.0006,1.291
6648.00,7.515042,24.90969,0.000039,24.040374,0.0005,1.291
6650.00,7.510548,24.90931,0.000040,24.039799,0.0005,1.291
6652.00,7.507817,24.90927,0.000040,24.039804,0.0005,1.290
6654.00,7.507077,24.90936,0.000040,24.039888,0.0005,1.290
6656.00,7.505974,24.90861,0.000039,24.039877,0.0005,1.291
6658.00,7.507246,24.90967,0.000039,24.040352,0.0005,1.291
6660.00,7.508049,24.91009,0.000038,24.040623,0.0005,1.291
6662.00,7.509635,24.90894,0.000039,24.039652,0.0005,1.291
6664.00,7.512711,24.90906,0.000039,24.040185,0.0006,1.291
6666.00,7.516991,24.90965,0.000039,24.039834,0.0005,1.291
6668.00,7.519574,24.90846,0.000038,24.040254,0.0005,1.292
6670.00,7.520523,24.90826,0.000037,24.040046,0.0004,1.292
6672.00,7.521512,24.90911,0.000036,24.040010,0.0005,1.291
6674.00,7.523924,24.90987,0.000038,24.040543,0.0005,1.291
6676.00,7.526183,24.91036,0.000039,24.040103,0.0005,1.291
6678.00,7.527031,24.90882,0.000040,24.039592,0.0005,1.290
6680.00,7.527811,24.90903,0.000039,24.040130,0.0005,1.290
6682.00,7.528596,24.90896,0.000037,24.040245,0.0005,1.291
6684.00,7.529589,24.90882,0.000037,24.041223,0.0005,1.292
6686.00,7.530526,24.90888,0.000037,24.040519,0.0005,1.291
6688.00,7.530702,24.90805,0.000037,24.040185,0.0005,1.291
6690.00,7.531168,24.90846,0.000038,24.039566,0.0005,1.291
6692.00,7.531370,24.90936,0.000036,24.039215,0.0005,1.291
6694.00,7.531279,24.90973,0.000037,24.039452,0.0005,1.291
6696.00,7.531922,24.91013,0.000038,24.040208,0.0005,1.291
6698.00,7.532433,24.90834,0.000038,24.040615,0.0005,1.291
6700.00,7.532472,24.90845,0.000038,24.040097,0.0005,1.291
6702.00,7.533201,24.90869,0.000039,24.040501,0.0005,1.291
6704.00,7.533955,24.90946,0.000039,24.040001,0.0005,1.291
6706.00,7.533217,24.90944,0.000039,24.040314,0.0005,1.291
6708.00,7.532721,24.91001,0.000039,24.040190,0.0005,1.291
6710.00,7.533466,24.90981,0.000038,24.040232,0.0005,1.292
6712.00,7.533998,24.91008,0.000038,24.040774,0.0005,1.292
6714.00,7.533003,24.91027,0.000037,24.040290,0.0005,1.292
6716.00,7.533794,24.91066,0.000036,24.040839,0.0005,1.292
6718.00,7.533695,24.90958,0.000037,24.039854,0.0005,1.291
6720.00,7.533460,24.90969,0.000038,24.040101,0.0005,1.291
6722.00,7.532624,24.91025,0.000038,24.040259,0.0005,1.292
6724.00,7.532057,24.91082,0.000037,24.040186,0.0005,1.292
6726.00,7.532427,24.91117,0.000037,24.040828,0.0005,1.291
6728.00,7.532218,24.91021,0.000039,24.040630,0.0005,1.291
6730.00,7.532025,24.91018,0.000038,24.040888,0.0005,1.291
6732.00,7.531147,24.90996,0.000038,24.039623,0.0005,1.291
6734.00,7.531562,24.90995,0.000038,24.039426,0.0005,1.291
6736.00,7.532349,24.90970,0.000038,24.040165,0.0005,1.292
6738.00,7.532207,24.91029,0.000038,24.040428,0.0005,1.292
6740.00,7.530804,24.90990,0.000037,24.040346,0.0005,1.292
6742.00,7.530915,24.91037,0.000037,24.039852,0.0005,1.292
6744.00,7.531025,24.90996,0.000038,24.040557,0.0005,1.292
6746.00,7.532132,24.91056,0.000038,24.040281,0.0005,1.291
6748.00,7.532093,24.91147,0.000037,24.041086,0.0005,1.292
6750.00,7.532343,24.91067,0.000037,24.039977,0.0005,1.292
6752.00,7.531853,24.91010,0.000038,24.039910,0.0005,1.292
6754.00,7.532253,24.91078,0.000038,24.039997,0.0005,1.292
6756.00,7.532365,24.91110,0.000037,24.040554,0.0005,1.292
6758.00,7.532432,24.90953,0.000037,24.040137,0.0005,1.293
6760.00,7.532421,24.90974,0.000037,24.040154,0.0005,1.292
6762.00,7.531926,24.90921,0.000038,24.040823,0.0005,1.291
6764.00,7.530802,24.90954,0.000039,24.039970,0.0005,1.292
6766.00,7.530351,24.91046,0.000038,24.040852,0.0005,1.292
6768.00,7.531336,24.91061,0.000038,24.040419,0.0005,1.292
6770.00,7.531890,24.91031,0.000039,24.040432,0.0005,1.292
6772.00,7.532916,24.91037,0.000038,24.040750,0.0005,1.292
6774.00,7.531774,24.91006,0.000039,24.040057,0.0005,1.291
6776.00,7.531299,24.91028,0.000038,24.039655,0.0005,1.292
6778.00,7.531299,24.91030,0.000037,24.040083,0.0005,1.292
6780.00,7.531483,24.91025,0.000037,24.040539,0.0005,1.292
6782.00,7.531719,24.91022,0.000037,24.040634,0.0005,1.293
6784.00,7.532513,24.91029,0.000037,24.039897,0.0005,1.292
6786.00,7.532332,24.90883,0.000037,24.039357,0.0005,1.292
6788.00,7.532066,24.90918,0.000037,24.040370,0.0005,1.292
6790.00,7.532325,24.90888,0.000038,24.039910,0.0005,1.292
6792.00,7.532259,24.91047,0.000037,24.040915,0.0005,1.292
6794.00,7.532651,24.91024,0.000038,24.039819,0.0006,1.292
6796.00,7.531988,24.90999,0.000037,24.040179,0.0005,1.292
6798.00,7.531454,24.90989,0.000037,24.040281,0.0005,1.293
6800.00,7.530893,24.90916,0.000037,24.039450,0.0005,1.292
6802.00,7.529732,24.91003,0.000037,24.039834,0.0005,1.292
6804.00,7.530349,24.90962,0.000037,24.040490,0.0005,1.292
6806.00,7.531118,24.90925,0.000038,24.039628,0.0005,1.292
6808.00,7.531213,24.90875,0.000037,24.039510,0.0005,1.292
6810.00,7.530481,24.90892,0.000038,24.039984,0.0005,1.292
6812.00,7.529732,24.90894,0.000037,24.040323,0.0005,1.292
6814.00,7.529298,24.90895,0.000038,24.039066,0.0005,1.292
6816.00,7.529956,24.90929,0.000037,24.039359,0.0005,1.292
6818.00,7.529778,24.90867,0.000038,24.040245,0.0005,1.293
6820.00,7.529092,24.90864,0.000037,24.040070,0.0005,1.293
6822.00,7.529468,24.90905,0.000037,24.040024,0.0005,1.292
6824.00,7.529874,24.90868,0.000038,24.039728,0.0005,1.292
6826.00,7.529947,24.90812,0.000037,24.040628,0.0005,1.293
6828.00,7.530126,24.90829,0.000037,24.040066,0.0005,1.293
6830.00,7.530057,24.90865,0.000037,24.039963,0.0005,1.292
6832.00,7.531011,24.90891,0.000038,24.039866,0.0005,1.292
6834.00,7.530613,24.90896,0.000037,24.040439,0.0005,1.292
6836.00,7.530671,24.90960,0.000038,24.040179,0.0005,1.292
6838.00,7.531275,24.91035,0.000038,24.040301,0.0005,1.292
6840.00,7.531426,24.90930,0.000037,24.040474,0.0005,1.293
6842.00,7.531792,24.90947,0.000038,24.039950,0.0005,1.292
6844.00,7.531119,24.91004,0.000038,24.039739,0.0005,1.292
6846.00,7.531448,24.91021,0.000038,24.040203,0.0005,1.293
6848.00,7.532122,24.91085,0.000038,24.040288,0.0005,1.292
6850.00,7.532788,24.90955,0.000038,24.040337,0.0005,1.292
6852.00,7.532890,24.91008,0.000038,24.040192,0.0005,1.293
6854.00,7.533135,24.91040,0.000037,24.040910,0.0005,1.293
6856.00,7.532607,24.91099,0.000038,24.040084,0.0005,1.293
6858.00,7.531888,24.91140,0.000038,24.040174,0.0005,1.292
6860.00,7.532177,24.91079,0.000038,24.040781,0.0005,1.292
6862.00,7.531601,24.91116,0.000038,24.040485,0.0005,1.292
6864.00,7.532080,24.91143,0.000038,24.039666,0.0005,1.293
6866.00,7.531615,24.91191,0.000038,24.039634,0.0005,1.293
6868.00,7.530695,24.91069,0.000037,24.040586,0.0005,1.293
6870.00,7.529798,24.91042,0.000038,24.039544,0.0005,1.292
6872.00,7.529822,24.91005,0.000038,24.039710,0.0005,1.293
6874.00,7.530849,24.90976,0.000037,24.039884,0.0006,1.293
6876.00,7.530410,24.91008,0.000037,24.040044,0.0006,1.293
6878.00,7.530424,24.91065,0.000038,24.040485,0.0005,1.293
6880.00,7.530715,24.91095,0.000037,24.039519,0.0005,1.293
6882.00,7.531386,24.91110,0.000037,24.040239,0.0005,1.293
6884.00,7.530788,24.91061,0.000038,24.040755,0.0005,1.293
6886.00,7.530331,24.91144,0.000038,24.040135,0.0006,1.293
6888.00,7.530506,24.91190,0.000039,24.040250,0.0006,1.293
6890.00,7.531182,24.91222,0.000038,24.040306,0.0005,1.292
6892.00,7.530823,24.91151,0.000038,24.040161,0.0005,1.293
6894.00,7.529963,24.91149,0.000038,24.040077,0.0005,1.293
6896.00,7.529865,24.91147,0.000039,24.040417,0.0005,1.293
6898.00,7.529721,24.91129,0.000038,24.040299,0.0005,1.293
6900.00,7.529917,24.91069,0.000037,24.039899,0.0005,1.294
6902.00,7.529955,24.91119,0.000036,24.039814,0.0005,1.294
6904.00,7.530362,24.91138,0.000037,24.040930,0.0005,1.293
6906.00,7.530719,24.91089,0.000038,24.040064,0.0005,1.294
6908.00,7.531095,24.91195,0.000038,24.039501,0.0005,1.294
6910.00,7.531594,24.91265,0.000036,24.039497,0.0006,1.294
6912.00,7.531859,24.91160,0.000037,24.040115,0.0005,1.294
6914.00,7.531203,24.91223,0.000038,24.040492,0.0005,1.293
6916.00,7.530794,24.91230,0.000038,24.039783,0.0005,1.293
6918.00,7.530606,24.91233,0.000038,24.040195,0.0005,1.293
6920.00,7.531175,24.91218,0.000038,24.040515,0.0005,1.294
6922.00,7.530731,24.91281,0.000037,24.039988,0.0005,1.293
6924.00,7.530410,24.91267,0.000038,24.040412,0.0005,1.293
6926.00,7.529526,24.91256,0.000038,24.040490,0.0006,1.293
6928.00,7.529516,24.91191,0.000037,24.039994,0.0005,1.294
6930.00,7.530784,24.91206,0.000037,24.040530,0.0005,1.294
6932.00,7.530834,24.91243,0.000037,24.040183,0.0005,1.293
6934.00,7.530833,24.91272,0.000038,24.040430,0.0006,1.293
6936.00,7.530478,24.91310,0.000039,24.040739,0.0005,1.294
6938.00,7.530507,24.91383,0.000039,24.040099,0.0005,1.294
6940.00,7.530733,24.91277,0.000038,24.040415,0.0005,1.293
6942.00,7.531242,24.91209,0.000037,24.039897,0.0006,1.293
6944.00,7.531523,24.91183,0.000039,24.039495,0.0006,1.294
6946.00,7.531493,24.91136,0.000038,24.040368,0.0006,1.294
6948.00,7.531052,24.91281,0.000038,24.039594,0.0005,1.294
6950.00,7.531186,24.91235,0.000038,24.039608,0.0005,1.294
6952.00,7.531609,24.91199,0.000038,24.040908,0.0006,1.294
6954.00,7.531436,24.91280,0.000039,24.039879,0.0005,1.293
6956.00,7.531611,24.91317,0.000039,24.041025,0.0005,1.294
6958.00,7.531701,24.91348,0.000038,24.040281,0.0005,1.294
6960.00,7.531004,24.91411,0.000038,24.040230,0.0005,1.294
6962.00,7.530299,24.91334,0.000038,24.039890,0.0005,1.294
6964.00,7.530441,24.91395,0.000037,24.040435,0.0005,1.294
6966.00,7.530684,24.91457,0.000037,24.040550,0.0005,1.293
6968.00,7.530646,24.91389,0.000037,24.040250,0.0005,1.294
6970.00,7.530316,24.91419,0.000037,24.040323,0.0005,1.294
6972.00,7.530350,24.91409,0.000036,24.040250,0.0005,1.294
6974.00,7.531156,24.91417,0.000037,24.040466,0.0005,1.294
6976.00,7.531351,24.91411,0.000038,24.039883,0.0005,1.294
6978.00,7.531126,24.91332,0.000038,24.039928,0.0005,1.293
6980.00,7.530987,24.91400,0.000038,24.039544,0.0005,1.294
6982.00,7.530828,24.91392,0.000037,24.040088,0.0005,1.295
6984.00,7.531013,24.91375,0.000037,24.040368,0.0005,1.295
6986.00,7.531225,24.91414,0.000037,24.040490,0.0005,1.295
6988.00,7.532427,24.91449,0.000037,24.040154,0.0005,1.295
6990.00,7.532343,24.91424,0.000037,24.040205,0.0005,1.295
6992.00,7.531507,24.91410,0.000038,24.039977,0.0005,1.294
6994.00,7.532690,24.91399,0.000038,24.040326,0.0005,1.294
6996.00,7.532590,24.91410,0.000039,24.039570,0.0005,1.294
6998.00,7.531804,24.91384,0.000037,24.040412,0.0005,1.295
7000.00,7.531618,24.91492,0.000037,24.040230,0.0005,1.294
7002.00,7.532221,24.91463,0.000037,24.040421,0.0005,1.295
7004.00,7.531650,24.91389,0.000038,24.040570,0.0005,1.295
7006.00,7.532513,24.91319,0.000038,24.039984,0.0005,1.295
7008.00,7.532059,24.91367,0.000037,24.039781,0.0005,1.294
7010.00,7.531078,24.91440,0.000038,24.039294,0.0005,1.294
7012.00,7.531564,24.91432,0.000037,24.039801,0.0005,1.295
7014.00,7.531219,24.91478,0.000038,24.040515,0.0005,1.295
7016.00,7.531056,24.91420,0.000038,24.039895,0.0005,1.295
7018.00,7.530855,24.91451,0.000038,24.040421,0.0005,1.295
7020.00,7.530631,24.91450,0.000038,24.040106,0.0005,1.294
7022.00,7.531607,24.91420,0.000039,24.040739,0.0005,1.294
7024.00,7.531950,24.91382,0.000038,24.040541,0.0005,1.295
7026.00,7.532052,24.91399,0.000038,24.039695,0.0005,1.295
7028.00,7.531775,24.91344,0.000037,24.040325,0.0005,1.296
7030.00,7.532341,24.91331,0.000039,24.040166,0.0005,1.295
7032.00,7.533366,24.91343,0.000039,24.039870,0.0005,1.295
7034.00,7.532944,24.91368,0.000038,24.040368,0.0005,1.295
7036.00,7.531683,24.91381,0.000036,24.040252,0.0005,1.296
7038.00,7.530463,24.91298,0.000037,24.040010,0.0005,1.295
7040.00,7.530812,24.91277,0.000038,24.039904,0.0005,1.296
7042.00,7.531303,24.91281,0.000037,24.040446,0.0005,1.296
7044.00,7.532489,24.91252,0.000037,24.040219,0.0006,1.295
7046.00,7.533061,24.91346,0.000037,24.039735,0.0005,1.296
7048.00,7.533568,24.91434,0.000037,24.039552,0.0005,1.296
7050.00,7.533568,24.91396,0.000037,24.040054,0.0005,1.295
7052.00,7.533488,24.91351,0.000038,24.039959,0.0005,1.295
7054.00,7.533099,24.91353,0.000039,24.040359,0.0006,1.296
7056.00,7.532446,24.91333,0.000038,24.040408,0.0005,1.295
7058.00,7.532331,24.91407,0.000037,24.040721,0.0005,1.295
7060.00,7.532567,24.91429,0.000038,24.039712,0.0005,1.295
7062.00,7.532963,24.91319,0.000038,24.039528,0.0005,1.296
7064.00,7.531976,24.91327,0.000038,24.040394,0.0005,1.295
7066.00,7.531150,24.91318,0.000038,24.040726,0.0005,1.296
7068.00,7.530380,24.91239,0.000038,24.039835,0.0005,1.296
7070.00,7.530366,24.91260,0.000037,24.040659,0.0005,1.296
7072.00,7.530593,24.91335,0.000038,24.041403,0.0006,1.296
7074.00,7.531115,24.91346,0.000038,24.040375,0.0005,1.296
7076.00,7.532140,24.91297,0.000038,24.040121,0.0005,1.295
7078.00,7.531958,24.91230,0.000037,24.040154,0.0005,1.296
7080.00,7.532414,24.91261,0.000038,24.039412,0.0005,1.296
7082.00,7.532225,24.91298,0.000039,24.039248,0.0005,1.296
7084.00,7.531940,24.91313,0.000038,24.040052,0.0005,1.296
7086.00,7.531762,24.91383,0.000038,24.041119,0.0005,1.296
7088.00,7.532160,24.91302,0.000038,24.039779,0.0005,1.295
7090.00,7.532575,24.91248,0.000039,24.040283,0.0006,1.295
7092.00,7.532981,24.91308,0.000040,24.040359,0.0005,1.296
7094.00,7.532948,24.91237,0.000038,24.040466,0.0005,1.297
7096.00,7.532597,24.91128,0.000037,24.040052,0.0005,1.297
7098.00,7.532505,24.91179,0.000038,24.040405,0.0005,1.296
7100.00,7.532758,24.91162,0.000039,24.040152,0.0005,1.296
7102.00,7.532317,24.91161,0.000038,24.039870,0.0005,1.296
7104.00,7.532200,24.91147,0.000039,24.039941,0.0005,1.296
7106.00,7.532818,24.91198,0.000038,24.039912,0.0005,1.296
7108.00,7.532091,24.91218,0.000036,24.039332,0.0005,1.297
7110.00,7.531582,24.91257,0.000037,24.040355,0.0006,1.297
7112.00,7.531729,24.91232,0.000037,24.040335,0.0005,1.296
7114.00,7.532162,24.91129,0.000037,24.040661,0.0005,1.296
7116.00,7.532659,24.91127,0.000037,24.040445,0.0005,1.296
7118.00,7.532139,24.91094,0.000037,24.039864,0.0005,1.296
7120.00,7.531591,24.91134,0.000038,24.039812,0.0005,1.296
7122.00,7.531318,24.91119,0.000038,24.040263,0.0005,1.296
7124.00,7.531050,24.90998,0.000038,24.040632,0.0005,1.297
7126.00,7.531356,24.90977,0.000039,24.039746,0.0005,1.297
7128.00,7.531914,24.90956,0.000038,24.040219,0.0005,1.296
7130.00,7.532844,24.91017,0.000037,24.039963,0.0005,1.296
7132.00,7.532652,24.91091,0.000038,24.039835,0.0005,1.295
7134.00,7.531214,24.91106,0.000038,24.040474,0.0006,1.297
7136.00,7.531378,24.91149,0.000038,24.040532,0.0005,1.297
7138.00,7.532174,24.91097,0.000037,24.039935,0.0005,1.297
7140.00,7.531638,24.91143,0.000039,24.039899,0.0005,1.296
7142.00,7.530653,24.91124,0.000038,24.039735,0.0005,1.297
7144.00,7.530350,24.91167,0.000039,24.040565,0.0005,1.296
7146.00,7.531066,24.91149,0.000039,24.040528,0.0005,1.296
7148.00,7.531713,24.91091,0.000040,24.040515,0.0005,1.297
7150.00,7.531867,24.91075,0.000039,24.040165,0.0005,1.296
7152.00,7.532128,24.91194,0.000038,24.040170,0.0005,1.297
7154.00,7.532403,24.91227,0.000037,24.040386,0.0005,1.297
7156.00,7.532590,24.91332,0.000037,24.040385,0.0006,1.296
7158.00,7.532422,24.91307,0.000038,24.040694,0.0006,1.296
7160.00,7.532434,24.91399,0.000038,24.040239,0.0005,1.297
7162.00,7.532240,24.91353,0.000037,24.040312,0.0005,1.297
7164.00,7.531408,24.91385,0.000037,24.039934,0.0005,1.297
7166.00,7.530948,24.91404,0.000037,24.040357,0.0005,1.298
7168.00,7.531055,24.91450,0.000038,24.040590,0.0005,1.296
7170.00,7.531292,24.91418,0.000038,24.040301,0.0005,1.297
7172.00,7.531799,24.91424,0.000037,24.040637,0.0005,1.297
7174.00,7.533169,24.91432,0.000038,24.040268,0.0005,1.297
7176.00,7.533170,24.91428,0.000038,24.040405,0.0005,1.297
7178.00,7.533872,24.91363,0.000037,24.040221,0.0005,1.297
7180.00,7.533412,24.91406,0.000039,24.039961,0.0006,1.297
7182.00,7.533228,24.91398,0.000039,24.040390,0.0005,1.296
7184.00,7.533238,24.91296,0.000038,24.040690,0.0005,1.297
7186.00,7.533677,24.91176,0.000038,24.039923,0.0005,1.297
7188.00,7.533681,24.91265,0.000037,24.040608,0.0005,1.297
7190.00,7.533191,24.91222,0.000037,24.040857,0.0006,1.298
7192.00,7.533444,24.91155,0.000038,24.039897,0.0006,1.298
7194.00,7.533840,24.91161,0.000037,24.039770,0.0005,1.297
7196.00,7.534588,24.91091,0.000038,24.039923,0.0005,1.298
7198.00,7.533877,24.91182,0.000039,24.039950,0.0005,1.297
7200.00,7.532911,24.91211,0.000039,24.041252,0.0005,1.297
7202.00,7.532530,24.91257,0.000037,24.040541,0.0005,1.298
@12,12.0000,24.0
7204.00,7.532689,24.91110,0.000037,24.039884,0.0005,1.298
7206.00,7.531368,24.91089,0.000038,24.039790,0.0005,1.297
7208.00,7.524659,24.91213,0.000038,24.040345,0.0005,1.296
7210.00,7.515812,24.91223,0.000040,24.040272,0.0005,1.296
7212.00,7.506378,24.91208,0.000040,24.040328,0.0005,1.296
7214.00,7.498259,24.91118,0.000039,24.039888,0.0005,1.297
7216.00,7.493332,24.91209,0.000038,24.040134,0.0005,1.298
7218.00,7.491625,24.91071,0.000038,24.040815,0.0005,1.298
7220.00,7.491003,24.91111,0.000038,24.039512,0.0005,1.298
7222.00,7.491991,24.91101,0.000038,24.040752,0.0005,1.298
7224.00,7.495681,24.91090,0.000036,24.041239,0.0005,1.298
7226.00,7.500561,24.91059,0.000038,24.041176,0.0005,1.299
7228.00,7.504089,24.91115,0.000037,24.040228,0.0005,1.299
7230.00,7.507576,24.91082,0.000036,24.040232,0.0006,1.298
7232.00,7.514936,24.91092,0.000037,24.040254,0.0005,1.299
7234.00,7.522931,24.91104,0.000037,24.040592,0.0005,1.299
7236.00,7.527706,24.91147,0.000037,24.039883,0.0006,1.299
7238.00,7.530210,24.91150,0.000037,24.040766,0.0005,1.299
7240.00,7.529326,24.91126,0.000037,24.040210,0.0005,1.299
7242.00,7.528021,24.91052,0.000039,24.039948,0.0005,1.298
7244.00,7.526375,24.91043,0.000040,24.039888,0.0006,1.298
7246.00,7.522664,24.90999,0.000040,24.040595,0.0006,1.298
7248.00,7.518472,24.91042,0.000039,24.040937,0.0005,1.299
7250.00,7.513393,24.91073,0.000040,24.040310,0.0005,1.299
7252.00,7.509953,24.91144,0.000039,24.040290,0.0005,1.299
7254.00,7.508591,24.91058,0.000040,24.039854,0.0005,1.298
7256.00,7.509037,24.91088,0.000040,24.040525,0.0005,1.298
7258.00,7.510189,24.91144,0.000039,24.039903,0.0005,1.298
7260.00,7.513339,24.91097,0.000039,24.039921,0.0005,1.299
7262.00,7.516268,24.91027,0.000040,24.040237,0.0006,1.299
7264.00,7.517567,24.91036,0.000038,24.040185,0.0006,1.299
7266.00,7.519049,24.91096,0.000039,24.040121,0.0006,1.298
7268.00,7.521184,24.91121,0.000040,24.040937,0.0006,1.299
7270.00,7.523134,24.91158,0.000040,24.040084,0.0006,1.298
7272.00,7.525104,24.91064,0.000039,24.040225,0.0005,1.298
7274.00,7.528284,24.91108,0.000038,24.040541,0.0005,1.298
7276.00,7.529878,24.91188,0.000038,24.039504,0.0005,1.298
7278.00,7.531177,24.91269,0.000039,24.040394,0.0006,1.298
7280.00,7.531789,24.91303,0.000039,24.040579,0.0005,1.299
7282.00,7.533020,24.91200,0.000040,24.040225,0.0006,1.299
7284.00,7.534071,24.91268,0.000038,24.040923,0.0005,1.299
7286.00,7.534024,24.91287,0.000038,24.040535,0.0005,1.298
7288.00,7.533372,24.91364,0.000040,24.040977,0.0006,1.299
7290.00,7.533817,24.91333,0.000038,24.040574,0.0005,1.299
7292.00,7.533629,24.91260,0.000039,24.040710,0.0006,1.298
7294.00,7.532826,24.91157,0.000039,24.040345,0.0006,1.298
7296.00,7.532480,24.91281,0.000038,24.040601,0.0005,1.298
7298.00,7.532532,24.91208,0.000037,24.040528,0.0005,1.299
7300.00,7.532077,24.91241,0.000037,24.040481,0.0005,1.298
7302.00,7.532531,24.91312,0.000040,24.040241,0.0005,1.298
7304.00,7.531428,24.91309,0.000039,24.040177,0.0006,1.299
7306.00,7.530436,24.91306,0.000039,24.040055,0.0006,1.299
7308.00,7.530759,24.91361,0.000039,24.040412,0.0006,1.299
7310.00,7.530888,24.91428,0.000039,24.040905,0.0005,1.299
7312.00,7.531381,24.91345,0.000039,24.040390,0.0005,1.299
7314.00,7.531595,24.91398,0.000040,24.040214,0.0006,1.299
7316.00,7.531597,24.91409,0.000038,24.040119,0.0006,1.299
7318.00,7.531681,24.91368,0.000037,24.040283,0.0005,1.299
7320.00,7.531178,24.91324,0.000037,24.040768,0.0006,1.299
7322.00,7.532891,24.91331,0.000038,24.040250,0.0005,1.299
7324.00,7.533376,24.91352,0.000039,24.040146,0.0005,1.300
7326.00,7.533334,24.91354,0.000039,24.040543,0.0005,1.300
7328.00,7.534226,24.91301,0.000038,24.039814,0.0005,1.300
7330.00,7.534597,24.91318,0.000038,24.040032,0.0005,1.299
7332.00,7.533660,24.91258,0.000039,24.040237,0.0005,1.299
7334.00,7.533757,24.91309,0.000039,24.039886,0.0005,1.299
7336.00,7.533536,24.91341,0.000039,24.040017,0.0005,1.299
7338.00,7.532523,24.91230,0.000040,24.040666,0.0005,1.299
7340.00,7.531133,24.91218,0.000040,24.041496,0.0006,1.299
7342.00,7.531388,24.91322,0.000039,24.040828,0.0006,1.300
7344.00,7.531849,24.91338,0.000038,24.039954,0.0005,1.299
7346.00,7.532248,24.91297,0.000037,24.040141,0.0005,1.300
7348.00,7.532707,24.91295,0.000037,24.040245,0.0005,1.299
7350.00,7.532094,24.91407,0.000038,24.040625,0.0005,1.299
7352.00,7.532902,24.91335,0.000040,24.040161,0.0005,1.299
7354.00,7.533952,24.91293,0.000039,24.040750,0.0006,1.300
7356.00,7.533246,24.91291,0.000039,24.039788,0.0005,1.300
7358.00,7.533869,24.91270,0.000039,24.040006,0.0005,1.300
7360.00,7.534248,24.91344,0.000039,24.041045,0.0005,1.299
7362.00,7.533827,24.91345,0.000040,24.040670,0.0005,1.299
7364.00,7.533550,24.91323,0.000040,24.041023,0.0006,1.299
7366.00,7.534100,24.91419,0.000037,24.040694,0.0005,1.300
7368.00,7.534866,24.91425,0.000038,24.040114,0.0005,1.301
7370.00,7.535089,24.91277,0.000038,24.041674,0.0005,1.300
7372.00,7.534190,24.91216,0.000038,24.040623,0.0005,1.300
7374.00,7.534171,24.91300,0.000038,24.040748,0.0005,1.300
7376.00,7.534522,24.91315,0.000039,24.040135,0.0006,1.300
7378.00,7.534318,24.91226,0.000039,24.040305,0.0006,1.300
7380.00,7.534662,24.91239,0.000039,24.040446,0.0005,1.300
7382.00,7.534187,24.91203,0.000039,24.040059,0.0005,1.300
7384.00,7.533543,24.91217,0.000039,24.040321,0.0006,1.300
7386.00,7.533966,24.91275,0.000039,24.040308,0.0006,1.300
7388.00,7.533614,24.91236,0.000039,24.040723,0.0005,1.300
7390.00,7.533590,24.91360,0.000039,24.040161,0.0006,1.300
7392.00,7.532320,24.91317,0.000039,24.040175,0.0006,1.300
7394.00,7.531850,24.91302,0.000037,24.040079,0.0005,1.300
7396.00,7.532354,24.91286,0.000038,24.039804,0.0005,1.301
7398.00,7.532206,24.91192,0.000038,24.040417,0.0005,1.301
7400.00,7.531488,24.91132,0.000038,24.041112,0.0006,1.300
7402.00,7.531387,24.91283,0.000038,24.040450,0.0006,1.300
7404.00,7.531984,24.91420,0.000040,24.040552,0.0005,1.300
7406.00,7.532289,24.91359,0.000039,24.040505,0.0005,1.300
7408.00,7.533067,24.91294,0.000038,24.040214,0.0005,1.301
7410.00,7.533509,24.91236,0.000037,24.040512,0.0005,1.300
7412.00,7.532953,24.91209,0.000039,24.040021,0.0005,1.300
7414.00,7.531524,24.91200,0.000039,24.041374,0.0005,1.300
7416.00,7.531898,24.91157,0.000039,24.040505,0.0006,1.301
7418.00,7.532508,24.91202,0.000038,24.040652,0.0005,1.301
7420.00,7.533070,24.91178,0.000040,24.039535,0.0005,1.300
7422.00,7.533050,24.91308,0.000039,24.040303,0.0005,1.300
7424.00,7.532882,24.91366,0.000040,24.040908,0.0005,1.301
7426.00,7.532702,24.91335,0.000038,24.040083,0.0006,1.301
7428.00,7.532630,24.91329,0.000037,24.040181,0.0005,1.301
7430.00,7.532787,24.91304,0.000039,24.040605,0.0006,1.301
7432.00,7.532270,24.91333,0.000038,24.040275,0.0005,1.301
7434.00,7.533118,24.91306,0.000038,24.040485,0.0005,1.300
7436.00,7.532777,24.91224,0.000039,24.040219,0.0005,1.301
7438.00,7.532326,24.91265,0.000039,24.040375,0.0006,1.301
7440.00,7.532406,24.91285,0.000039,24.040666,0.0006,1.301
7442.00,7.531832,24.91250,0.000038,24.040779,0.0005,1.302
7444.00,7.532707,24.91274,0.000037,24.039866,0.0005,1.301
7446.00,7.532585,24.91309,0.000038,24.039964,0.0005,1.301
7448.00,7.532460,24.91320,0.000038,24.040494,0.0005,1.301
7450.00,7.533131,24.91295,0.000039,24.039577,0.0005,1.301
7452.00,7.533706,24.91257,0.000038,24.040330,0.0005,1.301
7454.00,7.533617,24.91249,0.000037,24.039977,0.0005,1.301
7456.00,7.534605,24.91215,0.000038,24.040330,0.0005,1.301
7458.00,7.536826,24.91159,0.000037,24.040295,0.0006,1.302
7460.00,7.535988,24.91126,0.000038,24.039341,0.0005,1.303
7462.00,7.534989,24.91147,0.000037,24.039968,0.0005,1.302
7464.00,7.534122,24.91190,0.000039,24.040030,0.0005,1.302
7466.00,7.534079,24.91167,0.000039,24.040735,0.0005,1.302
7468.00,7.534287,24.91166,0.000039,24.041339,0.0005,1.301
7470.00,7.533502,24.91158,0.000040,24.039901,0.0005,1.302
7472.00,7.533433,24.91121,0.000039,24.039912,0.0006,1.302
7474.00,7.533536,24.91146,0.000038,24.039779,0.0006,1.302
7476.00,7.532931,24.91206,0.000038,24.040390,0.0005,1.301
7478.00,7.533215,24.91165,0.000038,24.039697,0.0005,1.302
7480.00,7.532847,24.91121,0.000038,24.040212,0.0005,1.302
7482.00,7.533026,24.91150,0.000038,24.040679,0.0005,1.302
7484.00,7.533177,24.91165,0.000038,24.040275,0.0005,1.302
7486.00,7.532588,24.91144,0.000038,24.040352,0.0005,1.302
7488.00,7.532101,24.91122,0.000038,24.039866,0.0005,1.302
7490.00,7.532647,24.91214,0.000038,24.040250,0.0005,1.301
7492.00,7.532245,24.91230,0.000038,24.040010,0.0005,1.301
7494.00,7.532128,24.91268,0.000038,24.040395,0.0005,1.302
7496.00,7.533031,24.91260,0.000038,24.040246,0.0005,1.302
7498.00,7.532688,24.91279,0.000038,24.040114,0.0005,1.302
7500.00,7.532555,24.91370,0.000040,24.040630,0.0005,1.302
7502.00,7.532388,24.91419,0.000038,24.041017,0.0006,1.302
7504.00,7.531947,24.91316,0.000038,24.039890,0.0005,1.302
7506.00,7.531788,24.91317,0.000036,24.040952,0.0005,1.302
7508.00,7.530975,24.91340,0.000038,24.040455,0.0005,1.302
7510.00,7.530379,24.91374,0.000038,24.040323,0.0005,1.302
7512.00,7.531424,24.91303,0.000038,24.040063,0.0005,1.302
7514.00,7.530994,24.91322,0.000039,24.041026,0.0006,1.303
7516.00,7.531032,24.91373,0.000038,24.040028,0.0005,1.302
7518.00,7.531362,24.91354,0.000039,24.039561,0.0005,1.302
7520.00,7.530626,24.91248,0.000038,24.040325,0.0006,1.303
7522.00,7.530126,24.91284,0.000039,24.040432,0.0006,1.302
7524.00,7.530849,24.91338,0.000039,24.039654,0.0005,1.302
7526.00,7.531809,24.91294,0.000037,24.040115,0.0005,1.303
7528.00,7.532060,24.91153,0.000037,24.040248,0.0005,1.303
7530.00,7.531767,24.91232,0.000037,24.039983,0.0005,1.303
7532.00,7.531577,24.91231,0.000039,24.040361,0.0005,1.302
7534.00,7.530493,24.91161,0.000039,24.040303,0.0005,1.302
7536.00,7.530809,24.91190,0.000038,24.039719,0.0005,1.302
7538.00,7.531335,24.91162,0.000038,24.039866,0.0006,1.303
7540.00,7.531482,24.91205,0.000040,24.039470,0.0005,1.303
7542.00,7.531510,24.91279,0.000037,24.040181,0.0005,1.303
7544.00,7.532626,24.91255,0.000037,24.040595,0.0005,1.303
7546.00,7.532697,24.91247,0.000037,24.039343,0.0005,1.304
7548.00,7.532884,24.91344,0.000037,24.039955,0.0005,1.303
7550.00,7.531648,24.91367,0.000038,24.039883,0.0005,1.303
7552.00,7.531685,24.91364,0.000039,24.040405,0.0005,1.303
7554.00,7.533320,24.91304,0.000039,24.040581,0.0005,1.303
7556.00,7.533748,24.91335,0.000039,24.039824,0.0006,1.303
7558.00,7.533121,24.91325,0.000039,24.040206,0.0006,1.303
7560.00,7.533743,24.91255,0.000039,24.040190,0.0006,1.303
7562.00,7.533922,24.91286,0.000039,24.040950,0.0006,1.303
7564.00,7.533425,24.91393,0.000039,24.040514,0.0005,1.303
7566.00,7.532714,24.91397,0.000039,24.040868,0.0005,1.303
7568.00,7.532163,24.91353,0.000039,24.039921,0.0005,1.304
7570.00,7.531348,24.91389,0.000039,24.040106,0.0005,1.303
7572.00,7.531243,24.91348,0.000039,24.040461,0.0006,1.303
7574.00,7.531269,24.91373,0.000039,24.039732,0.0006,1.303
7576.00,7.531760,24.91364,0.000038,24.040923,0.0005,1.303
7578.00,7.531120,24.91441,0.000039,24.041003,0.0005,1.303
7580.00,7.530917,24.91489,0.000039,24.041145,0.0006,1.303
7582.00,7.530799,24.91491,0.000037,24.039890,0.0005,1.304
7584.00,7.530896,24.91497,0.000037,24.040161,0.0006,1.304
7586.00,7.530718,24.91487,0.000038,24.040166,0.0006,1.303
7588.00,7.531020,24.91407,0.000039,24.040439,0.0006,1.303
7590.00,7.531162,24.91431,0.000039,24.040812,0.0006,1.303
7592.00,7.531486,24.91473,0.000039,24.040145,0.0005,1.303
7594.00,7.531625,24.91458,0.000039,24.040730,0.0005,1.304
7596.00,7.531661,24.91385,0.000039,24.040192,0.0005,1.304
7598.00,7.531448,24.91362,0.000039,24.040490,0.0006,1.303
7600.00,7.531483,24.91386,0.000040,24.040077,0.0005,1.303
7602.00,7.531175,24.91324,0.000039,24.040599,0.0005,1.304
7604.00,7.531208,24.91234,0.000039,24.040990,0.0005,1.304
7606.00,7.531727,24.91241,0.000039,24.040101,0.0005,1.304
7608.00,7.532190,24.91262,0.000039,24.039866,0.0006,1.304
7610.00,7.532025,24.91233,0.000039,24.040088,0.0006,1.304
7612.00,7.532522,24.91257,0.000039,24.039926,0.0005,1.304
7614.00,7.532835,24.91281,0.000039,24.039855,0.0006,1.304
7616.00,7.532664,24.91215,0.000038,24.040701,0.0006,1.304
7618.00,7.532157,24.91231,0.000038,24.040075,0.0005,1.304
7620.00,7.531609,24.91283,0.000038,24.040875,0.0006,1.304
7622.00,7.531442,24.91213,0.000039,24.040805,0.0006,1.304
7624.00,7.532376,24.91178,0.000038,24.040185,0.0006,1.304
7626.00,7.532866,24.91239,0.000039,24.040485,0.0005,1.303
7628.00,7.532016,24.91230,0.000040,24.041048,0.0005,1.304
7630.00,7.532716,24.91180,0.000039,24.040139,0.0006,1.304
7632.00,7.533163,24.91116,0.000038,24.040855,0.0005,1.304
7634.00,7.534097,24.91153,0.000039,24.040795,0.0005,1.304
7636.00,7.533650,24.91074,0.000039,24.040579,0.0005,1.305
7638.00,7.534561,24.91218,0.000038,24.039328,0.0005,1.304
7640.00,7.533860,24.91238,0.000039,24.040279,0.0005,1.304
7642.00,7.532884,24.91218,0.000039,24.040648,0.0006,1.305
7644.00,7.532790,24.91096,0.000039,24.040126,0.0006,1.304
7646.00,7.532389,24.91130,0.000038,24.040337,0.0005,1.304
7648.00,7.532214,24.91211,0.000037,24.039528,0.0006,1.305
7650.00,7.531361,24.91219,0.000038,24.040179,0.0005,1.304
7652.00,7.531319,24.91156,0.000038,24.040303,0.0006,1.305
7654.00,7.532018,24.91098,0.000037,24.039963,0.0005,1.305
7656.00,7.532473,24.91161,0.000038,24.040059,0.0005,1.305
7658.00,7.532281,24.91223,0.000037,24.039572,0.0006,1.305
7660.00,7.532541,24.91144,0.000038,24.041170,0.0005,1.305
7662.00,7.532888,24.91058,0.000039,24.040870,0.0005,1.304
7664.00,7.534085,24.91131,0.000038,24.040155,0.0006,1.305
7666.00,7.533696,24.91198,0.000039,24.040379,0.0005,1.305
7668.00,7.532565,24.91198,0.000039,24.040072,0.0006,1.304
7670.00,7.532671,24.91208,0.000039,24.040203,0.0006,1.305
7672.00,7.532693,24.91192,0.000039,24.040365,0.0005,1.305
7674.00,7.533193,24.91195,0.000039,24.040457,0.0006,1.305
7676.00,7.533338,24.91122,0.000040,24.040585,0.0005,1.306
7678.00,7.532449,24.91105,0.000038,24.040099,0.0005,1.305
7680.00,7.532201,24.91174,0.000037,24.040439,0.0005,1.305
7682.00,7.532558,24.91216,0.000039,24.040001,0.0005,1.305
7684.00,7.532985,24.91194,0.000038,24.041188,0.0006,1.305
7686.00,7.532332,24.91146,0.000037,24.040832,0.0006,1.306
7688.00,7.532166,24.91103,0.000037,24.040934,0.0006,1.306
7690.00,7.532826,24.91117,0.000036,24.040003,0.0005,1.306
7692.00,7.532321,24.91217,0.000038,24.040148,0.0005,1.305
7694.00,7.533208,24.91194,0.000039,24.040248,0.0005,1.305
7696.00,7.533154,24.91146,0.000038,24.040494,0.0006,1.306
7698.00,7.532577,24.91180,0.000038,24.040514,0.0005,1.305
7700.00,7.532624,24.91248,0.000039,24.040623,0.0005,1.306
7702.00,7.532778,24.91209,0.000039,24.040135,0.0006,1.306
7704.00,7.532297,24.91287,0.000039,24.040134,0.0005,1.306
7706.00,7.532401,24.91234,0.000038,24.040326,0.0005,1.306
7708.00,7.531864,24.91149,0.000038,24.040137,0.0005,1.306
7710.00,7.531911,24.91155,0.000037,24.039919,0.0005,1.306
7712.00,7.533682,24.91124,0.000037,24.040532,0.0005,1.306
7714.00,7.533441,24.91144,0.000037,24.040983,0.0005,1.306
7716.00,7.532635,24.91193,0.000038,24.040028,0.0005,1.306
7718.00,7.532314,24.91153,0.000040,24.039834,0.0005,1.306
7720.00,7.532685,24.91129,0.000038,24.040328,0.0006,1.306
7722.00,7.533564,24.91166,0.000038,24.040194,0.0006,1.306
7724.00,7.533331,24.91172,0.000040,24.040732,0.0005,1.306
7726.00,7.533621,24.91189,0.000038,24.040843,0.0005,1.305
7728.00,7.533636,24.91254,0.000040,24.040903,0.0005,1.305
7730.00,7.533720,24.91213,0.000040,24.040361,0.0005,1.306
7732.00,7.533101,24.91274,0.000039,24.040734,0.0005,1.306
7734.00,7.533138,24.91323,0.000039,24.040435,0.0006,1.306
7736.00,7.532677,24.91260,0.000039,24.039977,0.0005,1.306
7738.00,7.532751,24.91313,0.000038,24.040246,0.0005,1.306
7740.00,7.532559,24.91254,0.000039,24.040715,0.0005,1.306
7742.00,7.532469,24.91243,0.000039,24.041397,0.0005,1.306
7744.00,7.533193,24.91218,0.000039,24.039770,0.0005,1.306
7746.00,7.533921,24.91235,0.000039,24.040155,0.0005,1.306
7748.00,7.533094,24.91254,0.000039,24.040906,0.0006,1.307
7750.00,7.532906,24.91266,0.000038,24.040326,0.0006,1.307
7752.00,7.533360,24.91285,0.000039,24.040770,0.0006,1.306
7754.00,7.533957,24.91336,0.000038,24.040281,0.0005,1.306
7756.00,7.534122,24.91281,0.000037,24.039994,0.0005,1.306
7758.00,7.533598,24.91272,0.000038,24.040750,0.0005,1.306
7760.00,7.534028,24.91298,0.000038,24.040881,0.0005,1.307
7762.00,7.533537,24.91369,0.000038,24.040761,0.0005,1.307
7764.00,7.533040,24.91386,0.000038,24.040870,0.0005,1.306
7766.00,7.532653,24.91425,0.000039,24.040070,0.0006,1.306
7768.00,7.532618,24.91383,0.000039,24.039750,0.0006,1.306
7770.00,7.533586,24.91348,0.000038,24.039877,0.0005,1.307
7772.00,7.533176,24.91368,0.000038,24.040870,0.0006,1.306
7774.00,7.533023,24.91386,0.000038,24.040392,0.0005,1.306
7776.00,7.532490,24.91359,0.000039,24.040426,0.0005,1.307
7778.00,7.533125,24.91319,0.000037,24.040283,0.0005,1.306
7780.00,7.532992,24.91337,0.000039,24.040359,0.0006,1.305
7782.00,7.532915,24.91256,0.000040,24.040317,0.0006,1.306
7784.00,7.532522,24.91224,0.000039,24.040181,0.0005,1.306
7786.00,7.532217,24.91187,0.000039,24.040359,0.0005,1.306
7788.00,7.532733,24.91324,0.000039,24.039979,0.0005,1.306
7790.00,7.532609,24.91385,0.000038,24.040321,0.0006,1.307
7792.00,7.532299,24.91261,0.000039,24.040715,0.0005,1.306
7794.00,7.532158,24.91330,0.000039,24.040610,0.0005,1.306
7796.00,7.531755,24.91371,0.000039,24.040145,0.0006,1.307
7798.00,7.531585,24.91441,0.000040,24.040517,0.0006,1.306
7800.00,7.531000,24.91508,0.000039,24.040555,0.0005,1.307
7802.00,7.532304,24.91585,0.000038,24.040534,0.0006,1.307
7804.00,7.533198,24.91453,0.000039,24.040841,0.0006,1.307
@13,12.0000,24.0
7806.00,7.531922,24.91483,0.000038,24.040317,0.0006,1.306
7808.00,7.526267,24.91456,0.000040,24.040188,0.0006,1.306
7810.00,7.517213,24.91589,0.000040,24.039979,0.0006,1.306
7812.00,7.508152,24.91649,0.000039,24.040143,0.0006,1.305
7814.00,7.499729,24.91501,0.000039,24.040034,0.0005,1.307
7816.00,7.494946,24.91538,0.000039,24.040861,0.0006,1.307
7818.00,7.492929,24.91567,0.000039,24.040792,0.0005,1.307
7820.00,7.492270,24.91438,0.000038,24.040910,0.0005,1.308
7822.00,7.494288,24.91409,0.000038,24.041192,0.0005,1.308
7824.00,7.498112,24.91422,0.000037,24.040552,0.0006,1.308
7826.00,7.503237,24.91430,0.000037,24.040415,0.0006,1.308
7828.00,7.506455,24.91387,0.000037,24.040174,0.0005,1.309
7830.00,7.509777,24.91398,0.000038,24.040321,0.0006,1.308
7832.00,7.515630,24.91477,0.000037,24.040414,0.0006,1.308
7834.00,7.523255,24.91564,0.000037,24.040283,0.0005,1.308
7836.00,7.529568,24.91522,0.000037,24.040626,0.0006,1.309
7838.00,7.532071,24.91657,0.000038,24.040232,0.0005,1.308
7840.00,7.533567,24.91663,0.000039,24.040868,0.0005,1.308
7842.00,7.532974,24.91583,0.000039,24.040512,0.0006,1.308
7844.00,7.530206,24.91596,0.000039,24.041439,0.0005,1.307
7846.00,7.527518,24.91476,0.000040,24.041268,0.0005,1.307
7848.00,7.522485,24.91504,0.000040,24.040623,0.0006,1.307
7850.00,7.518093,24.91485,0.000039,24.040599,0.0006,1.307
7852.00,7.514849,24.91565,0.000040,24.040637,0.0006,1.308
7854.00,7.512991,24.91554,0.000039,24.040161,0.0005,1.307
7856.00,7.513076,24.91489,0.000039,24.040648,0.0006,1.307
7858.00,7.512337,24.91533,0.000038,24.040746,0.0005,1.308
7860.00,7.513156,24.91490,0.000039,24.040625,0.0005,1.307
7862.00,7.515440,24.91459,0.000038,24.040423,0.0006,1.307
7864.00,7.516922,24.91449,0.000040,24.040215,0.0005,1.307
7866.00,7.519112,24.91459,0.000040,24.040463,0.0005,1.307
7868.00,7.522601,24.91445,0.000040,24.040255,0.0005,1.307
7870.00,7.524686,24.91516,0.000040,24.040595,0.0006,1.307
7872.00,7.526159,24.91448,0.000039,24.040490,0.0006,1.307
7874.00,7.528365,24.91408,0.000039,24.039963,0.0005,1.307
7876.00,7.528750,24.91404,0.000039,24.040343,0.0006,1.307
7878.00,7.529407,24.91423,0.000037,24.040319,0.0005,1.308
7880.00,7.530690,24.91361,0.000038,24.040743,0.0005,1.308
7882.00,7.531875,24.91453,0.000041,24.040408,0.0006,1.307
7884.00,7.532456,24.91450,0.000039,24.039975,0.0005,1.307
7886.00,7.532473,24.91390,0.000038,24.040439,0.0005,1.307
7888.00,7.532566,24.91370,0.000038,24.040930,0.0005,1.307
7890.00,7.533303,24.91354,0.000039,24.040161,0.0006,1.308
7892.00,7.534041,24.91343,0.000039,24.041425,0.0005,1.308
7894.00,7.533495,24.91339,0.000038,24.040514,0.0005,1.307
7896.00,7.532914,24.91419,0.000039,24.040428,0.0005,1.307
7898.00,7.532823,24.91469,0.000041,24.040501,0.0006,1.307
7900.00,7.532341,24.91465,0.000039,24.039806,0.0006,1.307
7902.00,7.531364,24.91423,0.000039,24.041063,0.0006,1.307
7904.00,7.531999,24.91428,0.000039,24.040990,0.0006,1.308
7906.00,7.532209,24.91496,0.000039,24.040519,0.0006,1.307
7908.00,7.533281,24.91515,0.000039,24.041117,0.0005,1.307
7910.00,7.533404,24.91539,0.000040,24.040612,0.0006,1.307
7912.00,7.533378,24.91486,0.000039,24.040128,0.0006,1.307
7914.00,7.532060,24.91585,0.000040,24.039974,0.0006,1.308
7916.00,7.532497,24.91536,0.000038,24.040332,0.0005,1.308
7918.00,7.532834,24.91470,0.000037,24.040375,0.0006,1.308
7920.00,7.533395,24.91505,0.000038,24.040381,0.0006,1.308
7922.00,7.533999,24.91464,0.000038,24.040577,0.0006,1.307
7924.00,7.533875,24.91444,0.000039,24.040717,0.0006,1.307
7926.00,7.533489,24.91478,0.000038,24.040430,0.0006,1.308
7928.00,7.532740,24.91449,0.000038,24.040968,0.0006,1.307
7930.00,7.533287,24.91444,0.000039,24.041150,0.0006,1.307
7932.00,7.532552,24.91412,0.000039,24.041059,0.0005,1.308
7934.00,7.531614,24.91467,0.000038,24.041277,0.0005,1.308
7936.00,7.532245,24.91418,0.000038,24.039959,0.0005,1.308
7938.00,7.532618,24.91504,0.000039,24.040623,0.0005,1.308
7940.00,7.531878,24.91526,0.000039,24.041112,0.0005,1.308
7942.00,7.531975,24.91585,0.000040,24.040195,0.0005,1.308
7944.00,7.532670,24.91437,0.000038,24.040361,0.0006,1.308
7946.00,7.531894,24.91399,0.000038,24.040726,0.0006,1.309
7948.00,7.530698,24.91454,0.000038,24.040141,0.0006,1.308
7950.00,7.530613,24.91408,0.000038,24.040701,0.0006,1.308
7952.00,7.530853,24.91436,0.000039,24.039334,0.0005,1.308
7954.00,7.530946,24.91386,0.000039,24.040106,0.0006,1.308
7956.00,7.531413,24.91363,0.000039,24.040495,0.0006,1.308
7958.00,7.531207,24.91382,0.000039,24.041154,0.0006,1.308
7960.00,7.531822,24.91325,0.000039,24.040994,0.0005,1.308
7962.00,7.531084,24.91342,0.000039,24.040512,0.0005,1.309
7964.00,7.531602,24.91383,0.000039,24.040726,0.0006,1.308
7966.00,7.531796,24.91398,0.000039,24.040119,0.0006,1.307
7968.00,7.531997,24.91271,0.000041,24.040635,0.0005,1.308
7970.00,7.532462,24.91311,0.000040,24.039970,0.0005,1.308
7972.00,7.531717,24.91449,0.000039,24.040946,0.0005,1.308
7974.00,7.530888,24.91395,0.000038,24.040525,0.0005,1.308
7976.00,7.531339,24.91306,0.000039,24.040052,0.0005,1.308
7978.00,7.530677,24.91297,0.000039,24.040106,0.0005,1.308
7980.00,7.530712,24.91281,0.000039,24.040999,0.0006,1.309
7982.00,7.530718,24.91315,0.000039,24.040310,0.0005,1.309
7984.00,7.530524,24.91273,0.000038,24.040979,0.0005,1.308
7986.00,7.531575,24.91238,0.000038,24.040801,0.0005,1.308
7988.00,7.532339,24.91242,0.000038,24.039879,0.0006,1.308
7990.00,7.531518,24.91185,0.000038,24.040277,0.0005,1.309
7992.00,7.530997,24.91201,0.000037,24.040723,0.0005,1.308
7994.00,7.531039,24.91293,0.000037,24.040452,0.0005,1.308
7996.00,7.531194,24.91328,0.000039,24.041312,0.0005,1.308
7998.00,7.532132,24.91307,0.000039,24.040552,0.0005,1.308
8000.00,7.532522,24.91256,0.000039,24.040252,0.0005,1.309
8002.00,7.532179,24.91222,0.000039,24.040957,0.0006,1.309
8004.00,7.531073,24.91236,0.000039,24.039974,0.0005,1.309
8006.00,7.530622,24.91231,0.000038,24.040374,0.0005,1.308
8008.00,7.531577,24.91186,0.000038,24.040385,0.0005,1.309
8010.00,7.531939,24.91259,0.000037,24.040721,0.0005,1.308
8012.00,7.531772,24.91287,0.000038,24.041075,0.0005,1.308
8014.00,7.530514,24.91335,0.000038,24.040452,0.0005,1.308
8016.00,7.531320,24.91288,0.000038,24.039466,0.0005,1.308
8018.00,7.531609,24.91367,0.000039,24.039868,0.0006,1.308
8020.00,7.531385,24.91372,0.000039,24.040385,0.0005,1.308
8022.00,7.531522,24.91305,0.000038,24.040381,0.0005,1.308
8024.00,7.531528,24.91280,0.000039,24.040410,0.0005,1.308
8026.00,7.531707,24.91138,0.000038,24.040439,0.0005,1.308
8028.00,7.531866,24.91174,0.000040,24.040730,0.0005,1.308
8030.00,7.532091,24.91261,0.000039,24.040917,0.0005,1.309
8032.00,7.531597,24.91261,0.000039,24.040135,0.0005,1.309
8034.00,7.530852,24.91399,0.000038,24.040463,0.0005,1.308
8036.00,7.531237,24.91428,0.000039,24.040510,0.0005,1.308
8038.00,7.531586,24.91372,0.000039,24.040452,0.0006,1.308
8040.00,7.531504,24.91324,0.000038,24.040337,0.0005,1.309
8042.00,7.531734,24.91274,0.000039,24.040475,0.0005,1.308
8044.00,7.531369,24.91308,0.000037,24.040388,0.0005,1.309
8046.00,7.532530,24.91278,0.000038,24.040763,0.0005,1.308
8048.00,7.531916,24.91221,0.000039,24.041143,0.0005,1.309
8050.00,7.531935,24.91224,0.000039,24.040237,0.0006,1.308
8052.00,7.531048,24.91263,0.000037,24.040601,0.0005,1.309
8054.00,7.531549,24.91276,0.000037,24.039359,0.0005,1.308
8056.00,7.531680,24.91203,0.000036,24.040348,0.0006,1.308
8058.00,7.531555,24.91163,0.000039,24.040319,0.0005,1.308
8060.00,7.531712,24.91145,0.000038,24.040677,0.0005,1.309
8062.00,7.532520,24.91222,0.000038,24.040050,0.0006,1.309
8064.00,7.531183,24.91344,0.000038,24.040534,0.0005,1.308
8066.00,7.530894,24.91309,0.000039,24.040372,0.0005,1.308
8068.00,7.530580,24.91249,0.000038,24.040412,0.0006,1.309
8070.00,7.530632,24.91314,0.000039,24.039917,0.0006,1.309
8072.00,7.530819,24.91326,0.000038,24.040534,0.0006,1.309
8074.00,7.531176,24.91277,0.000039,24.041165,0.0005,1.308
8076.00,7.531076,24.91261,0.000040,24.040785,0.0005,1.308
8078.00,7.530873,24.91290,0.000039,24.040523,0.0005,1.309
8080.00,7.531410,24.91257,0.000040,24.041176,0.0005,1.308
8082.00,7.531176,24.91264,0.000040,24.040165,0.0005,1.309
8084.00,7.530871,24.91267,0.000038,24.040130,0.0005,1.309
8086.00,7.531021,24.91276,0.000038,24.039921,0.0005,1.309
8088.00,7.531743,24.91333,0.000039,24.040728,0.0005,1.309
8090.00,7.531001,24.91449,0.000039,24.041610,0.0005,1.309
8092.00,7.530567,24.91396,0.000039,24.040895,0.0005,1.309
8094.00,7.530949,24.91307,0.000038,24.040530,0.0005,1.310
8096.00,7.531014,24.91295,0.000039,24.039657,0.0005,1.309
8098.00,7.531374,24.91351,0.000040,24.040843,0.0006,1.309
8100.00,7.531829,24.91327,0.000039,24.040394,0.0006,1.308
8102.00,7.532199,24.91267,0.000039,24.040528,0.0005,1.308
8104.00,7.532162,24.91318,0.000040,24.040277,0.0005,1.308
8106.00,7.532437,24.91374,0.000038,24.040825,0.0005,1.309
8108.00,7.531571,24.91281,0.000038,24.040439,0.0005,1.308
8110.00,7.531001,24.91297,0.000038,24.040701,0.0006,1.309
8112.00,7.531148,24.91414,0.000037,24.040779,0.0006,1.309
8114.00,7.531220,24.91375,0.000037,24.040670,0.0005,1.309
8116.00,7.531145,24.91380,0.000037,24.040999,0.0005,1.309
8118.00,7.530375,24.91354,0.000038,24.040186,0.0005,1.309
8120.00,7.529407,24.91345,0.000038,24.040335,0.0006,1.309
8122.00,7.530445,24.91378,0.000039,24.040428,0.0005,1.308
8124.00,7.531466,24.91292,0.000040,24.040625,0.0006,1.309
8126.00,7.531047,24.91333,0.000040,24.040870,0.0006,1.309
8128.00,7.531068,24.91292,0.000038,24.040519,0.0006,1.309
8130.00,7.531742,24.91192,0.000038,24.040337,0.0005,1.309
8132.00,7.531375,24.91258,0.000039,24.040901,0.0005,1.308
8134.00,7.530511,24.91200,0.000039,24.040850,0.0005,1.308
8136.00,7.530425,24.91192,0.000038,24.040465,0.0005,1.308
8138.00,7.530436,24.91210,0.000039,24.040146,0.0005,1.308
8140.00,7.530795,24.91138,0.000039,24.040306,0.0005,1.309
8142.00,7.529967,24.91136,0.000037,24.040797,0.0005,1.309
8144.00,7.530544,24.91203,0.000038,24.040719,0.0005,1.309
8146.00,7.530614,24.91134,0.000038,24.040748,0.0005,1.309
8148.00,7.529745,24.91219,0.000039,24.040905,0.0005,1.308
8150.00,7.529664,24.91198,0.000039,24.041094,0.0005,1.308
8152.00,7.530324,24.91220,0.000039,24.040188,0.0006,1.308
8154.00,7.530425,24.91351,0.000039,24.039723,0.0006,1.310
8156.00,7.530675,24.91323,0.000038,24.040714,0.0006,1.309
8158.00,7.530193,24.91281,0.000038,24.039879,0.0005,1.309
8160.00,7.531164,24.91308,0.000038,24.040126,0.0005,1.309
8162.00,7.531015,24.91166,0.000038,24.039690,0.0005,1.309
8164.00,7.530646,24.91166,0.000038,24.040799,0.0005,1.309
8166.00,7.530582,24.91229,0.000038,24.040726,0.0005,1.309
8168.00,7.531966,24.91306,0.000040,24.040319,0.0005,1.309
8170.00,7.532687,24.91313,0.000039,24.040630,0.0005,1.308
8172.00,7.532805,24.91181,0.000039,24.039326,0.0005,1.309
8174.00,7.531220,24.91132,0.000038,24.039954,0.0005,1.309
8176.00,7.530616,24.91268,0.000038,24.040766,0.0005,1.308
8178.00,7.531062,24.91331,0.000040,24.039852,0.0005,1.309
8180.00,7.531284,24.91379,0.000039,24.040110,0.0005,1.308
8182.00,7.530896,24.91235,0.000038,24.040461,0.0006,1.309
8184.00,7.530854,24.91202,0.000039,24.040159,0.0005,1.309
8186.00,7.531985,24.91323,0.000038,24.040783,0.0005,1.308
8188.00,7.532152,24.91324,0.000038,24.040494,0.0005,1.308
8190.00,7.532052,24.91292,0.000039,24.040528,0.0005,1.309
8192.00,7.532502,24.91324,0.000038,24.040321,0.0005,1.309
8194.00,7.532351,24.91317,0.000038,24.039875,0.0005,1.308
8196.00,7.533243,24.91342,0.000039,24.040445,0.0005,1.308
8198.00,7.532111,24.91265,0.000039,24.041006,0.0005,1.309
8200.00,7.532041,24.91142,0.000039,24.040446,0.0005,1.308
8202.00,7.532083,24.91213,0.000037,24.039706,0.0005,1.309
8204.00,7.531902,24.91247,0.000037,24.040486,0.0005,1.309
8206.00,7.532319,24.91250,0.000038,24.040992,0.0005,1.309
8208.00,7.533298,24.91346,0.000038,24.040823,0.0005,1.309
8210.00,7.532785,24.91388,0.000037,24.040246,0.0005,1.308
8212.00,7.531675,24.91409,0.000038,24.040410,0.0005,1.309
8214.00,7.532023,24.91393,0.000037,24.040699,0.0005,1.309
8216.00,7.532733,24.91430,0.000039,24.040579,0.0005,1.309
8218.00,7.532869,24.91471,0.000039,24.039514,0.0005,1.308
8220.00,7.533542,24.91419,0.000038,24.040012,0.0005,1.309
8222.00,7.533459,24.91433,0.000038,24.040103,0.0005,1.309
8224.00,7.534174,24.91545,0.000038,24.039824,0.0006,1.309
8226.00,7.534764,24.91392,0.000038,24.039950,0.0005,1.308
8228.00,7.534815,24.91375,0.000039,24.040205,0.0005,1.309
8230.00,7.534291,24.91414,0.000039,24.040306,0.0005,1.309
8232.00,7.533722,24.91521,0.000040,24.040466,0.0005,1.308
8234.00,7.533175,24.91478,0.000040,24.040092,0.0005,1.308
8236.00,7.532340,24.91414,0.000040,24.040061,0.0005,1.309
8238.00,7.532366,24.91355,0.000038,24.039883,0.0006,1.308
8240.00,7.533238,24.91424,0.000038,24.040290,0.0005,1.308
8242.00,7.533339,24.91368,0.000039,24.039935,0.0005,1.308
8244.00,7.532503,24.91368,0.000039,24.040130,0.0005,1.308
8246.00,7.531687,24.91399,0.000039,24.040434,0.0005,1.308
8248.00,7.531189,24.91289,0.000037,24.039834,0.0005,1.309
8250.00,7.530502,24.91339,0.000037,24.039744,0.0005,1.308
8252.00,7.531224,24.91427,0.000039,24.039808,0.0006,1.308
8254.00,7.531141,24.91304,0.000038,24.040165,0.0006,1.308
8256.00,7.531474,24.91388,0.000038,24.039657,0.0005,1.308
8258.00,7.531659,24.91479,0.000038,24.039694,0.0005,1.308
8260.00,7.531873,24.91508,0.000039,24.040619,0.0005,1.309
8262.00,7.531823,24.91453,0.000037,24.040034,0.0005,1.309
8264.00,7.531413,24.91493,0.000038,24.040646,0.0005,1.309
8266.00,7.531422,24.91515,0.000038,24.040123,0.0005,1.309
8268.00,7.531128,24.91576,0.000038,24.040603,0.0005,1.309
8270.00,7.531798,24.91530,0.000039,24.040303,0.0005,1.309
8272.00,7.530858,24.91507,0.000039,24.039804,0.0005,1.308
8274.00,7.530752,24.91547,0.000038,24.039272,0.0005,1.308
8276.00,7.531175,24.91596,0.000038,24.040203,0.0005,1.308
8278.00,7.531841,24.91628,0.000040,24.040548,0.0005,1.308
8280.00,7.532191,24.91524,0.000040,24.040525,0.0005,1.309
8282.00,7.532252,24.91539,0.000038,24.040274,0.0005,1.309
8284.00,7.532276,24.91606,0.000037,24.040019,0.0005,1.309
8286.00,7.531699,24.91537,0.000037,24.040166,0.0005,1.308
8288.00,7.532044,24.91568,0.000037,24.039992,0.0005,1.309
8290.00,7.531810,24.91498,0.000038,24.040035,0.0005,1.308
8292.00,7.531789,24.91472,0.000039,24.040825,0.0005,1.309
8294.00,7.532498,24.91416,0.000038,24.040439,0.0005,1.308
8296.00,7.533098,24.91418,0.000039,24.040443,0.0005,1.309
8298.00,7.533210,24.91380,0.000039,24.039781,0.0005,1.308
8300.00,7.532927,24.91380,0.000039,24.040064,0.0005,1.308
8302.00,7.532270,24.91352,0.000039,24.040486,0.0005,1.308
8304.00,7.532560,24.91357,0.000039,24.040137,0.0005,1.308
8306.00,7.533006,24.91353,0.000039,24.040015,0.0005,1.308
8308.00,7.531658,24.91455,0.000039,24.040208,0.0005,1.308
8310.00,7.531556,24.91483,0.000038,24.040114,0.0005,1.308
8312.00,7.530904,24.91460,0.000038,24.040134,0.0005,1.309
8314.00,7.530713,24.91387,0.000038,24.041134,0.0005,1.308
8316.00,7.531907,24.91404,0.000039,24.040379,0.0005,1.308
8318.00,7.532163,24.91435,0.000039,24.040488,0.0005,1.308
8320.00,7.532932,24.91387,0.000038,24.040050,0.0005,1.308
8322.00,7.533663,24.91378,0.000040,24.039406,0.0005,1.308
8324.00,7.533497,24.91429,0.000038,24.040357,0.0005,1.309
8326.00,7.533084,24.91326,0.000039,24.040399,0.0005,1.308
8328.00,7.533215,24.91318,0.000038,24.040975,0.0005,1.308
8330.00,7.532310,24.91252,0.000039,24.040688,0.0005,1.308
8332.00,7.532398,24.91225,0.000039,24.040368,0.0005,1.309
8334.00,7.532773,24.91257,0.000039,24.040477,0.0005,1.308
8336.00,7.532561,24.91166,0.000038,24.040848,0.0005,1.308
8338.00,7.532465,24.91202,0.000039,24.040059,0.0005,1.308
8340.00,7.532801,24.91184,0.000037,24.040594,0.0005,1.308
8342.00,7.531447,24.91182,0.000038,24.040052,0.0005,1.308
8344.00,7.530812,24.91147,0.000038,24.040241,0.0005,1.308
8346.00,7.531417,24.91197,0.000038,24.040152,0.0005,1.308
8348.00,7.532869,24.91218,0.000037,24.039632,0.0005,1.308
8350.00,7.533017,24.91215,0.000037,24.040334,0.0005,1.308
8352.00,7.533579,24.91257,0.000037,24.040383,0.0005,1.308
8354.00,7.533962,24.91337,0.000038,24.039957,0.0005,1.309
8356.00,7.534641,24.91337,0.000037,24.040339,0.0005,1.308
8358.00,7.534005,24.91301,0.000036,24.040112,0.0005,1.308
8360.00,7.533569,24.91329,0.000038,24.039668,0.0005,1.308
8362.00,7.533989,24.91330,0.000037,24.040126,0.0005,1.309
8364.00,7.534431,24.91449,0.000038,24.040645,0.0005,1.309
8366.00,7.534976,24.91391,0.000038,24.040112,0.0005,1.308
8368.00,7.534945,24.91426,0.000039,24.040097,0.0005,1.308
8370.00,7.533025,24.91385,0.000038,24.040192,0.0005,1.309
8372.00,7.532291,24.91389,0.000037,24.040099,0.0005,1.308
8374.00,7.533160,24.91389,0.000038,24.040706,0.0005,1.308
8376.00,7.533581,24.91372,0.000038,24.040417,0.0005,1.308
8378.00,7.533764,24.91352,0.000038,24.040063,0.0005,1.308
8380.00,7.534105,24.91380,0.000038,24.039877,0.0005,1.308
8382.00,7.535334,24.91374,0.000038,24.040663,0.0005,1.308
8384.00,7.536174,24.91377,0.000038,24.040706,0.0005,1.308
8386.00,7.536767,24.91214,0.000038,24.039943,0.0005,1.308
8388.00,7.536102,24.91316,0.000039,24.039946,0.0005,1.309
8390.00,7.536008,24.91401,0.000038,24.040239,0.0005,1.308
8392.00,7.534882,24.91333,0.000039,24.040881,0.0005,1.308
8394.00,7.535264,24.91230,0.000039,24.040650,0.0005,1.308
8396.00,7.535996,24.91204,0.000038,24.039690,0.0005,1.308
8398.00,7.535918,24.91269,0.000037,24.040239,0.0005,1.308
8400.00,7.536229,24.91215,0.000038,24.039654,0.0005,1.309
8402.00,7.535447,24.91209,0.000038,24.040223,0.0005,1.308
8404.00,7.534777,24.91161,0.000038,24.040039,0.0005,1.308
@14,12.0000,24.0
8406.00,7.533351,24.91212,0.000038,24.039528,0.0005,1.307
8408.00,7.527343,24.91227,0.000038,24.039646,0.0006,1.308
8410.00,7.519174,24.91228,0.000038,24.039561,0.0005,1.307
8412.00,7.510652,24.91354,0.000038,24.040074,0.0006,1.307
8414.00,7.501852,24.91416,0.000038,24.040210,0.0005,1.307
8416.00,7.496419,24.91384,0.000039,24.040472,0.0005,1.308
8418.00,7.493663,24.91417,0.000038,24.040454,0.0005,1.308
8420.00,7.494340,24.91314,0.000036,24.040426,0.0005,1.309
8422.00,7.496894,24.91306,0.000036,24.040270,0.0005,1.308
8424.00,7.501265,24.91271,0.000036,24.040341,0.0005,1.309
8426.00,7.507025,24.91316,0.000037,24.039835,0.0005,1.309
8428.00,7.511533,24.91294,0.000036,24.040230,0.0005,1.309
8430.00,7.515895,24.91341,0.000036,24.039594,0.0006,1.309
8432.00,7.521963,24.91426,0.000036,24.040985,0.0005,1.309
8434.00,7.530379,24.91459,0.000036,24.040321,0.0005,1.309
8436.00,7.537813,24.91474,0.000036,24.039686,0.0005,1.309
8438.00,7.540695,24.91530,0.000037,24.040114,0.0006,1.309
8440.00,7.540831,24.91467,0.000038,24.040666,0.0005,1.308
8442.00,7.539184,24.91511,0.000038,24.039077,0.0005,1.309
8444.00,7.536335,24.91505,0.000038,24.039008,0.0005,1.308
8446.00,7.531778,24.91501,0.000038,24.040046,0.0005,1.308
8448.00,7.524800,24.91531,0.000039,24.040105,0.0005,1.307
8450.00,7.519022,24.91645,0.000038,24.039266,0.0005,1.307
8452.00,7.514687,24.91541,0.000038,24.040299,0.0005,1.308
8454.00,7.512241,24.91538,0.000038,24.040357,0.0005,1.308
8456.00,7.511330,24.91546,0.000038,24.040472,0.0005,1.308
8458.00,7.511155,24.91549,0.000038,24.039983,0.0005,1.308
8460.00,7.510970,24.91547,0.000037,24.040486,0.0005,1.307
8462.00,7.512563,24.91531,0.000038,24.040635,0.0005,1.307
8464.00,7.514931,24.91532,0.000039,24.039941,0.0005,1.308
8466.00,7.517355,24.91540,0.000037,24.039544,0.0005,1.308
8468.00,7.518216,24.91450,0.000037,24.040337,0.0005,1.308
8470.00,7.520156,24.91420,0.000038,24.040346,0.0005,1.308
8472.00,7.521729,24.91459,0.000037,24.040539,0.0005,1.308
8474.00,7.522991,24.91535,0.000037,24.039843,0.0005,1.307
8476.00,7.524760,24.91610,0.000037,24.039443,0.0005,1.307
8478.00,7.526427,24.91576,0.000037,24.040225,0.0005,1.308
8480.00,7.527902,24.91491,0.000037,24.040166,0.0005,1.309
8482.00,7.528729,24.91483,0.000038,24.039770,0.0005,1.308
8484.00,7.528806,24.91483,0.000037,24.039103,0.0005,1.308
8486.00,7.529731,24.91478,0.000037,24.039728,0.0005,1.307
8488.00,7.529832,24.91523,0.000038,24.039690,0.0005,1.307
8490.00,7.530223,24.91440,0.000036,24.039917,0.0005,1.307
8492.00,7.530570,24.91494,0.000038,24.040817,0.0005,1.307
8494.00,7.530766,24.91447,0.000038,24.040628,0.0005,1.307
8496.00,7.530765,24.91436,0.000039,24.039915,0.0005,1.308
8498.00,7.530761,24.91556,0.000039,24.040361,0.0005,1.307
8500.00,7.530854,24.91511,0.000038,24.039543,0.0005,1.308
8502.00,7.531379,24.91435,0.000037,24.039708,0.0005,1.307
8504.00,7.532346,24.91418,0.000037,24.040481,0.0005,1.308
8506.00,7.533119,24.91358,0.000037,24.040803,0.0005,1.308
8508.00,7.533263,24.91377,0.000036,24.039610,0.0005,1.308
8510.00,7.533123,24.91421,0.000037,24.040186,0.0005,1.307
8512.00,7.534551,24.91329,0.000040,24.039843,0.0005,1.307
8514.00,7.535304,24.91320,0.000038,24.040383,0.0005,1.308
8516.00,7.535009,24.91266,0.000037,24.040235,0.0005,1.308
8518.00,7.535602,24.91215,0.000038,24.039954,0.0005,1.307
8520.00,7.536210,24.91229,0.000037,24.040101,0.0005,1.308
8522.00,7.536403,24.91274,0.000038,24.040461,0.0005,1.308
8524.00,7.536884,24.91268,0.000038,24.039746,0.0005,1.307
8526.00,7.536621,24.91288,0.000036,24.039966,0.0005,1.307
8528.00,7.536569,24.91306,0.000037,24.039928,0.0005,1.307
8530.00,7.536547,24.91309,0.000038,24.039823,0.0005,1.307
8532.00,7.536936,24.91310,0.000038,24.040292,0.0005,1.307
8534.00,7.536476,24.91297,0.000036,24.040043,0.0005,1.308
8536.00,7.536338,24.91241,0.000037,24.040075,0.0005,1.308
8538.00,7.537027,24.91298,0.000037,24.040321,0.0005,1.307
8540.00,7.535916,24.91182,0.000037,24.039963,0.0005,1.307
8542.00,7.535004,24.91143,0.000037,24.039686,0.0005,1.307
8544.00,7.535936,24.91184,0.000036,24.039763,0.0005,1.307
8546.00,7.536372,24.91285,0.000037,24.039870,0.0005,1.307
8548.00,7.536277,24.91184,0.000036,24.039823,0.0005,1.307
8550.00,7.535994,24.91144,0.000037,24.040328,0.0005,1.307
8552.00,7.535913,24.91099,0.000037,24.040054,0.0005,1.308
8554.00,7.536345,24.90949,0.000039,24.039181,0.0005,1.307
8556.00,7.536923,24.91082,0.000036,24.040181,0.0005,1.308
8558.00,7.535755,24.91094,0.000037,24.039579,0.0005,1.307
8560.00,7.536678,24.91089,0.000036,24.040452,0.0006,1.308
8562.00,7.535885,24.91067,0.000036,24.039428,0.0005,1.308
8564.00,7.535335,24.91131,0.000037,24.040348,0.0004,1.307
8566.00,7.534639,24.91159,0.000037,24.040761,0.0005,1.307
8568.00,7.534736,24.91167,0.000037,24.040283,0.0005,1.307
8570.00,7.534972,24.91044,0.000038,24.039781,0.0005,1.307
8572.00,7.533738,24.91151,0.000038,24.039948,0.0005,1.307
8574.00,7.532543,24.91162,0.000037,24.040626,0.0005,1.307
8576.00,7.532706,24.91195,0.000038,24.040066,0.0005,1.307
8578.00,7.533409,24.91157,0.000038,24.039872,0.0005,1.308
8580.00,7.533303,24.91054,0.000037,24.039819,0.0005,1.307
8582.00,7.532140,24.91103,0.000038,24.039923,0.0005,1.306
8584.00,7.532199,24.91146,0.000038,24.040348,0.0005,1.307
8586.00,7.532673,24.91249,0.000037,24.039706,0.0005,1.307
8588.00,7.533215,24.91265,0.000038,24.040752,0.0004,1.307
8590.00,7.533550,24.91233,0.000037,24.040883,0.0005,1.307
8592.00,7.533499,24.91285,0.000038,24.039555,0.0005,1.306
8594.00,7.533082,24.91321,0.000037,24.040428,0.0005,1.307
8596.00,7.533246,24.91241,0.000038,24.040230,0.0005,1.307
8598.00,7.533145,24.91257,0.000038,24.040094,0.0005,1.307
8600.00,7.532927,24.91165,0.000037,24.040263,0.0005,1.307
8602.00,7.532162,24.91181,0.000037,24.039604,0.0005,1.306
8604.00,7.531652,24.91245,0.000039,24.040490,0.0005,1.306
8606.00,7.532298,24.91213,0.000038,24.039468,0.0005,1.306
8608.00,7.532707,24.91186,0.000038,24.039884,0.0005,1.307
8610.00,7.532871,24.91106,0.000038,24.040295,0.0005,1.306
8612.00,7.532380,24.91238,0.000037,24.041390,0.0004,1.307
8614.00,7.532239,24.91193,0.000039,24.039908,0.0004,1.306
8616.00,7.532431,24.91158,0.000039,24.040168,0.0005,1.306
8618.00,7.532891,24.91261,0.000038,24.040137,0.0005,1.306
8620.00,7.532871,24.91247,0.000038,24.039735,0.0005,1.306
8622.00,7.533922,24.91226,0.000038,24.040701,0.0005,1.307
8624.00,7.533506,24.91272,0.000037,24.041025,0.0005,1.306
8626.00,7.532971,24.91281,0.000038,24.040294,0.0005,1.306
8628.00,7.533623,24.91190,0.000037,24.040323,0.0005,1.306
8630.00,7.533014,24.91254,0.000038,24.040439,0.0005,1.306
8632.00,7.532370,24.91290,0.000038,24.040339,0.0005,1.306
8634.00,7.532451,24.91339,0.000038,24.039990,0.0005,1.306
8636.00,7.533115,24.91367,0.000037,24.040165,0.0005,1.306
8638.00,7.533461,24.91325,0.000038,24.040141,0.0005,1.306
8640.00,7.532899,24.91227,0.000037,24.039652,0.0005,1.306
8642.00,7.533339,24.91275,0.000037,24.040154,0.0005,1.306
8644.00,7.533040,24.91261,0.000038,24.040535,0.0005,1.306
8646.00,7.532960,24.91300,0.000038,24.040454,0.0005,1.306
8648.00,7.532576,24.91198,0.000038,24.040566,0.0005,1.306
8650.00,7.531779,24.91284,0.000038,24.040417,0.0004,1.306
8652.00,7.532161,24.91368,0.000036,24.040006,0.0005,1.306
8654.00,7.532354,24.91344,0.000036,24.040248,0.0005,1.307
8656.00,7.532638,24.91414,0.000036,24.040579,0.0005,1.306
8658.00,7.532056,24.91320,0.000037,24.040403,0.0005,1.306
8660.00,7.532877,24.91263,0.000037,24.039903,0.0005,1.306
8662.00,7.533018,24.91271,0.000038,24.039874,0.0005,1.306
8664.00,7.532498,24.91232,0.000038,24.039804,0.0005,1.305
8666.00,7.532403,24.91308,0.000037,24.039041,0.0005,1.306
8668.00,7.532994,24.91338,0.000038,24.039715,0.0005,1.306
8670.00,7.532714,24.91371,0.000037,24.040670,0.0005,1.306
8672.00,7.532165,24.91423,0.000037,24.039752,0.0005,1.306
8674.00,7.532468,24.91425,0.000038,24.040357,0.0005,1.305
8676.00,7.534117,24.91421,0.000036,24.039772,0.0005,1.305
8678.00,7.534502,24.91470,0.000037,24.039690,0.0005,1.306
8680.00,7.534031,24.91347,0.000037,24.040210,0.0005,1.305
8682.00,7.533433,24.91372,0.000037,24.040565,0.0005,1.306
8684.00,7.533351,24.91372,0.000037,24.039983,0.0005,1.306
8686.00,7.532991,24.91398,0.000038,24.040254,0.0005,1.305
8688.00,7.531729,24.91349,0.000037,24.039850,0.0005,1.306
8690.00,7.531901,24.91484,0.000037,24.039799,0.0005,1.305
8692.00,7.532021,24.91434,0.000038,24.039988,0.0005,1.305
8694.00,7.531254,24.91414,0.000037,24.040412,0.0004,1.305
8696.00,7.531494,24.91413,0.000038,24.039972,0.0004,1.305
8698.00,7.531988,24.91448,0.000038,24.039968,0.0005,1.305
8700.00,7.531817,24.91437,0.000039,24.040755,0.0005,1.306
8702.00,7.531954,24.91282,0.000037,24.040645,0.0005,1.306
8704.00,7.532295,24.91297,0.000037,24.040857,0.0005,1.305
8706.00,7.531523,24.91318,0.000038,24.040395,0.0005,1.305
8708.00,7.531753,24.91372,0.000038,24.039975,0.0005,1.305
8710.00,7.531680,24.91398,0.000037,24.040041,0.0005,1.305
8712.00,7.530705,24.91459,0.000037,24.040434,0.0004,1.305
8714.00,7.530750,24.91417,0.000038,24.040943,0.0005,1.304
8716.00,7.530976,24.91409,0.000038,24.040790,0.0005,1.305
8718.00,7.530726,24.91365,0.000038,24.039937,0.0005,1.305
8720.00,7.530606,24.91248,0.000038,24.040379,0.0005,1.305
8722.00,7.531124,24.91268,0.000039,24.039954,0.0005,1.304
8724.00,7.531809,24.91310,0.000038,24.040577,0.0005,1.305
8726.00,7.532651,24.91304,0.000037,24.040795,0.0005,1.305
8728.00,7.533133,24.91337,0.000038,24.040886,0.0005,1.305
8730.00,7.533032,24.91397,0.000038,24.040139,0.0005,1.304
8732.00,7.532324,24.91393,0.000037,24.040135,0.0005,1.304
8734.00,7.532501,24.91322,0.000037,24.039855,0.0005,1.305
8736.00,7.532997,24.91301,0.000036,24.040432,0.0005,1.305
8738.00,7.534350,24.91376,0.000036,24.040081,0.0005,1.306
8740.00,7.534146,24.91335,0.000036,24.040439,0.0005,1.305
8742.00,7.533481,24.91235,0.000037,24.039703,0.0005,1.305
8744.00,7.532938,24.91272,0.000037,24.039903,0.0005,1.304
8746.00,7.533866,24.91387,0.000037,24.040341,0.0005,1.304
8748.00,7.533155,24.91389,0.000037,24.039995,0.0005,1.304
8750.00,7.532628,24.91392,0.000038,24.040272,0.0006,1.304
8752.00,7.531830,24.91360,0.000038,24.040185,0.0005,1.304
8754.00,7.531254,24.91445,0.000038,24.040083,0.0005,1.304
8756.00,7.531489,24.91488,0.000038,24.039690,0.0005,1.305
8758.00,7.531943,24.91433,0.000037,24.040132,0.0004,1.305
8760.00,7.531822,24.91523,0.000037,24.039964,0.0005,1.304
8762.00,7.532148,24.91521,0.000037,24.040195,0.0005,1.304
8764.00,7.531564,24.91483,0.000037,24.040305,0.0005,1.305
8766.00,7.531779,24.91442,0.000037,24.039563,0.0005,1.305
8768.00,7.532872,24.91415,0.000037,24.041099,0.0005,1.304
8770.00,7.532880,24.91414,0.000037,24.040768,0.0005,1.304
8772.00,7.534363,24.91543,0.000038,24.040248,0.0005,1.304
8774.00,7.534662,24.91345,0.000037,24.040530,0.0005,1.304
8776.00,7.534471,24.91383,0.000038,24.040303,0.0005,1.303
8778.00,7.534741,24.91358,0.000039,24.039554,0.0005,1.304
8780.00,7.534340,24.91345,0.000038,24.040295,0.0005,1.304
8782.00,7.533743,24.91317,0.000037,24.040566,0.0005,1.304
8784.00,7.533451,24.91247,0.000036,24.039612,0.0005,1.304
8786.00,7.533173,24.91308,0.000037,24.039566,0.0004,1.304
8788.00,7.533530,24.91337,0.000038,24.040745,0.0005,1.304
8790.00,7.533852,24.91336,0.000037,24.039694,0.0004,1.304
8792.00,7.532807,24.91390,0.000037,24.040457,0.0005,1.304
8794.00,7.532909,24.91304,0.000037,24.040726,0.0005,1.304
8796.00,7.532518,24.91270,0.000036,24.040635,0.0005,1.304
8798.00,7.532127,24.91277,0.000037,24.040232,0.0005,1.304
8800.00,7.532303,24.91276,0.000038,24.040185,0.0005,1.304
8802.00,7.532506,24.91312,0.000037,24.040299,0.0005,1.303
8804.00,7.532469,24.91339,0.000037,24.040250,0.0005,1.303
8806.00,7.531819,24.91327,0.000039,24.039654,0.0005,1.303
8808.00,7.532121,24.91297,0.000037,24.040086,0.0005,1.304
8810.00,7.532589,24.91308,0.000037,24.039870,0.0005,1.304
8812.00,7.532920,24.91343,0.000037,24.040230,0.0005,1.304
8814.00,7.532557,24.91320,0.000037,24.040094,0.0005,1.303
8816.00,7.533167,24.91344,0.000038,24.039679,0.0005,1.303
8818.00,7.534005,24.91300,0.000037,24.040068,0.0005,1.304
8820.00,7.533960,24.91338,0.000037,24.040055,0.0005,1.304
8822.00,7.532786,24.91313,0.000038,24.040623,0.0005,1.303
8824.00,7.532446,24.91301,0.000037,24.040041,0.0004,1.303
8826.00,7.533494,24.91264,0.000039,24.039619,0.0005,1.303
8828.00,7.533453,24.91276,0.000037,24.039844,0.0005,1.303
8830.00,7.533598,24.91288,0.000038,24.040130,0.0005,1.303
8832.00,7.533837,24.91179,0.000037,24.040017,0.0005,1.303
8834.00,7.534341,24.91190,0.000037,24.040294,0.0004,1.303
8836.00,7.533865,24.91278,0.000037,24.040679,0.0005,1.303
8838.00,7.533435,24.91236,0.000036,24.040421,0.0005,1.303
8840.00,7.533363,24.91289,0.000037,24.039694,0.0005,1.303
8842.00,7.533368,24.91261,0.000038,24.039184,0.0004,1.303
8844.00,7.533301,24.91329,0.000037,24.039801,0.0005,1.303
8846.00,7.533824,24.91259,0.000037,24.040388,0.0005,1.303
8848.00,7.534722,24.91290,0.000037,24.040363,0.0004,1.302
8850.00,7.534303,24.91241,0.000036,24.040152,0.0005,1.303
8852.00,7.533894,24.91281,0.000036,24.039714,0.0005,1.303
8854.00,7.533640,24.91255,0.000036,24.040317,0.0004,1.303
8856.00,7.533932,24.91181,0.000037,24.039517,0.0004,1.302
8858.00,7.534334,24.91263,0.000037,24.039803,0.0004,1.303
8860.00,7.533998,24.91216,0.000036,24.039214,0.0005,1.302
8862.00,7.533648,24.91249,0.000037,24.039770,0.0005,1.303
8864.00,7.533316,24.91258,0.000037,24.039583,0.0005,1.303
8866.00,7.533312,24.91241,0.000036,24.040237,0.0005,1.303
8868.00,7.532646,24.91272,0.000037,24.040115,0.0005,1.303
8870.00,7.532254,24.91263,0.000038,24.040123,0.0005,1.302
8872.00,7.532915,24.91325,0.000036,24.040315,0.0004,1.303
8874.00,7.533604,24.91273,0.000036,24.039363,0.0004,1.302
8876.00,7.533491,24.91202,0.000037,24.040021,0.0004,1.302
8878.00,7.532936,24.91212,0.000038,24.040024,0.0004,1.302
8880.00,7.533686,24.91146,0.000036,24.040483,0.0005,1.303
8882.00,7.533591,24.91170,0.000036,24.039475,0.0005,1.303
8884.00,7.533560,24.91054,0.000036,24.039866,0.0004,1.302
8886.00,7.533067,24.91070,0.000036,24.039986,0.0005,1.302
8888.00,7.533549,24.91061,0.000037,24.040034,0.0004,1.302
8890.00,7.532937,24.91026,0.000037,24.038559,0.0004,1.302
8892.00,7.532943,24.91078,0.000037,24.039277,0.0005,1.302
8894.00,7.532759,24.91154,0.000036,24.039604,0.0004,1.302
8896.00,7.533720,24.91100,0.000036,24.040286,0.0004,1.302
8898.00,7.534297,24.91110,0.000035,24.039695,0.0005,1.301
8900.00,7.534562,24.91124,0.000036,24.040203,0.0005,1.302
8902.00,7.534363,24.91153,0.000036,24.039966,0.0004,1.302
8904.00,7.534695,24.91164,0.000036,24.039603,0.0004,1.302
8906.00,7.534995,24.91209,0.000037,24.039575,0.0004,1.302
8908.00,7.534041,24.91160,0.000036,24.039943,0.0004,1.302
8910.00,7.533445,24.91143,0.000035,24.040199,0.0004,1.302
8912.00,7.533351,24.91193,0.000036,24.039890,0.0004,1.302
8914.00,7.532968,24.91208,0.000037,24.040221,0.0004,1.302
8916.00,7.532872,24.91276,0.000037,24.039635,0.0004,1.302
8918.00,7.534274,24.91127,0.000036,24.039361,0.0004,1.301
8920.00,7.534287,24.91172,0.000035,24.040103,0.0004,1.302
8922.00,7.534716,24.91216,0.000035,24.040423,0.0005,1.302
8924.00,7.534246,24.91276,0.000036,24.039408,0.0005,1.302
8926.00,7.533729,24.91200,0.000036,24.039824,0.0004,1.301
8928.00,7.533438,24.91137,0.000036,24.039839,0.0004,1.301
8930.00,7.533696,24.91130,0.000036,24.039486,0.0005,1.301
8932.00,7.534146,24.91252,0.000036,24.039810,0.0005,1.301
8934.00,7.533899,24.91229,0.000035,24.040084,0.0005,1.302
8936.00,7.533760,24.91172,0.000036,24.039395,0.0004,1.301
8938.00,7.533538,24.91316,0.000037,24.039290,0.0004,1.302
8940.00,7.533410,24.91382,0.000036,24.039592,0.0004,1.301
8942.00,7.533838,24.91343,0.000035,24.039801,0.0004,1.301
8944.00,7.534071,24.91385,0.000036,24.039461,0.0004,1.302
8946.00,7.533695,24.91414,0.000034,24.040472,0.0004,1.302
8948.00,7.533105,24.91382,0.000036,24.040037,0.0004,1.301
8950.00,7.533522,24.91394,0.000036,24.039926,0.0004,1.302
8952.00,7.532695,24.91405,0.000037,24.039663,0.0004,1.301
8954.00,7.533323,24.91316,0.000036,24.039479,0.0004,1.302
8956.00,7.533493,24.91215,0.000035,24.039555,0.0005,1.301
8958.00,7.533514,24.91261,0.000036,24.039506,0.0004,1.301
8960.00,7.532985,24.91219,0.000036,24.039819,0.0004,1.301
8962.00,7.533049,24.91194,0.000036,24.040252,0.0005,1.300
8964.00,7.533288,24.91332,0.000037,24.040066,0.0005,1.301
8966.00,7.533870,24.91256,0.000036,24.039690,0.0005,1.301
8968.00,7.533702,24.91292,0.000036,24.039530,0.0004,1.301
8970.00,7.533751,24.91223,0.000036,24.040175,0.0004,1.301
8972.00,7.533514,24.91261,0.000037,24.039781,0.0005,1.301
8974.00,7.533526,24.91354,0.000036,24.040339,0.0005,1.301
8976.00,7.533998,24.91377,0.000036,24.039617,0.0005,1.300
8978.00,7.534398,24.91415,0.000037,24.040014,0.0004,1.301
8980.00,7.534043,24.91432,0.000037,24.040383,0.0005,1.301
8982.00,7.533429,24.91405,0.000036,24.039908,0.0004,1.301
8984.00,7.533413,24.91329,0.000037,24.039879,0.0004,1.301
8986.00,7.533844,24.91293,0.000037,24.039790,0.0005,1.301
8988.00,7.534172,24.91280,0.000036,24.040263,0.0004,1.301
8990.00,7.534385,24.91265,0.000036,24.039781,0.0005,1.301
8992.00,7.534042,24.91320,0.000036,24.039888,0.0005,1.301
8994.00,7.534446,24.91254,0.000037,24.040250,0.0004,1.301
8996.00,7.533732,24.91197,0.000035,24.040145,0.0004,1.300
8998.00,7.532785,24.91281,0.000036,24.039423,0.0005,1.300
9000.00,7.532202,24.91288,0.000036,24.039210,0.0005,1.301
9002.00,7.534071,24.91358,0.000037,24.040357,0.0005,1.301
9004.00,7.534216,24.91311,0.000035,24.040472,0.0005,1.300
@15,12.0000,24.0
9006.00,7.533846,24.91250,0.000037,24.039512,0.0004,1.300
9008.00,7.528072,24.91260,0.000037,24.040101,0.0005,1.300
9010.00,7.519039,24.91248,0.000037,24.040110,0.0004,1.299
9012.00,7.510600,24.91299,0.000037,24.039774,0.0004,1.299
9014.00,7.502379,24.91255,0.000037,24.039779,0.0005,1.299
9016.00,7.496918,24.91220,0.000038,24.040081,0.0004,1.300
9018.00,7.495486,24.91267,0.000036,24.039161,0.0004,1.300
9020.00,7.496268,24.91315,0.000036,24.040205,0.0005,1.301
9022.00,7.498148,24.91342,0.000035,24.039708,0.0005,1.301
9024.00,7.502043,24.91295,0.000036,24.040006,0.0005,1.301
9026.00,7.507340,24.91259,0.000035,24.039492,0.0004,1.301
9028.00,7.512115,24.91224,0.000034,24.039699,0.0004,1.301
9030.00,7.515958,24.91175,0.000035,24.040365,0.0004,1.301
9032.00,7.522996,24.91134,0.000035,24.039808,0.0004,1.302
9034.00,7.531835,24.91076,0.000035,24.039259,0.0004,1.302
9036.00,7.539341,24.91068,0.000035,24.039561,0.0004,1.301
9038.00,7.542734,24.91075,0.000036,24.039421,0.0005,1.301
9040.00,7.542680,24.91088,0.000035,24.039817,0.0005,1.301
9042.00,7.541558,24.91158,0.000037,24.039741,0.0004,1.300
9044.00,7.538136,24.91270,0.000038,24.040510,0.0004,1.299
9046.00,7.534160,24.91282,0.000037,24.039339,0.0004,1.300
9048.00,7.529173,24.91241,0.000036,24.039530,0.0004,1.299
9050.00,7.523873,24.91220,0.000039,24.039684,0.0004,1.299
9052.00,7.519758,24.91307,0.000038,24.039937,0.0004,1.300
9054.00,7.516723,24.91160,0.000038,24.040665,0.0005,1.300
9056.00,7.513802,24.91114,0.000037,24.039799,0.0005,1.299
9058.00,7.513891,24.91209,0.000037,24.040306,0.0005,1.300
9060.00,7.514634,24.91260,0.000037,24.039528,0.0004,1.300
9062.00,7.515019,24.91219,0.000036,24.040263,0.0004,1.300
9064.00,7.516041,24.91218,0.000037,24.039823,0.0005,1.299
9066.00,7.517960,24.91167,0.000037,24.039837,0.0005,1.299
9068.00,7.520490,24.91219,0.000037,24.040217,0.0005,1.299
9070.00,7.522375,24.91206,0.000038,24.040328,0.0005,1.298
9072.00,7.524768,24.91251,0.000038,24.039352,0.0005,1.298
9074.00,7.526079,24.91220,0.000037,24.039826,0.0005,1.299
9076.00,7.527040,24.91197,0.000037,24.039652,0.0004,1.299
9078.00,7.528706,24.91307,0.000035,24.039808,0.0005,1.299
9080.00,7.530527,24.91415,0.000036,24.040501,0.0004,1.299
9082.00,7.531592,24.91373,0.000037,24.040041,0.0004,1.299
9084.00,7.532838,24.91392,0.000037,24.039917,0.0005,1.299
9086.00,7.533130,24.91383,0.000036,24.039528,0.0004,1.299
9088.00,7.532661,24.91345,0.000036,24.039726,0.0004,1.299
9090.00,7.532471,24.91375,0.000035,24.040752,0.0004,1.299
9092.00,7.531422,24.91379,0.000036,24.039841,0.0004,1.299
9094.00,7.530497,24.91341,0.000037,24.039228,0.0004,1.299
9096.00,7.530670,24.91253,0.000037,24.039326,0.0004,1.299
9098.00,7.531592,24.91311,0.000037,24.039401,0.0005,1.299
9100.00,7.530783,24.91299,0.000037,24.039801,0.0005,1.298
9102.00,7.530825,24.91400,0.000036,24.039557,0.0005,1.299
9104.00,7.531464,24.91337,0.000036,24.040335,0.0005,1.299
9106.00,7.530666,24.91313,0.000036,24.040195,0.0005,1.299
9108.00,7.530110,24.91255,0.000037,24.040352,0.0005,1.298
9110.00,7.530504,24.91214,0.000036,24.040506,0.0005,1.299
9112.00,7.531254,24.91247,0.000037,24.040123,0.0005,1.299
9114.00,7.531195,24.91196,0.000037,24.039995,0.0004,1.299
9116.00,7.531130,24.91205,0.000036,24.039824,0.0004,1.299
9118.00,7.532564,24.91273,0.000037,24.039903,0.0005,1.298
9120.00,7.533614,24.91342,0.000037,24.040257,0.0004,1.298
9122.00,7.534058,24.91378,0.000036,24.039703,0.0004,1.298
9124.00,7.534444,24.91344,0.000037,24.039288,0.0004,1.299
9126.00,7.535415,24.91460,0.000037,24.039850,0.0005,1.298
9128.00,7.535628,24.91399,0.000037,24.039757,0.0005,1.298
9130.00,7.535044,24.91450,0.000037,24.038948,0.0005,1.298
9132.00,7.535411,24.91557,0.000037,24.039799,0.0005,1.298
9134.00,7.535077,24.91616,0.000037,24.040299,0.0005,1.299
9136.00,7.535285,24.91584,0.000036,24.040203,0.0005,1.298
9138.00,7.535107,24.91627,0.000037,24.040079,0.0005,1.298
9140.00,7.534962,24.91578,0.000036,24.039650,0.0005,1.298
9142.00,7.535305,24.91524,0.000037,24.039750,0.0005,1.298
9144.00,7.534553,24.91555,0.000036,24.040063,0.0004,1.298
9146.00,7.534203,24.91533,0.000037,24.040734,0.0004,1.298
9148.00,7.534330,24.91473,0.000038,24.040655,0.0004,1.298
9150.00,7.534973,24.91482,0.000037,24.040137,0.0004,1.298
9152.00,7.534833,24.91410,0.000036,24.040659,0.0004,1.298
9154.00,7.534635,24.91425,0.000036,24.039343,0.0005,1.298
9156.00,7.534444,24.91399,0.000036,24.039797,0.0005,1.298
9158.00,7.535019,24.91424,0.000035,24.040190,0.0004,1.298
9160.00,7.535403,24.91394,0.000036,24.039114,0.0004,1.298
9162.00,7.534308,24.91459,0.000036,24.039506,0.0004,1.298
9164.00,7.533583,24.91381,0.000036,24.039528,0.0004,1.298
9166.00,7.533852,24.91385,0.000036,24.039301,0.0004,1.298
9168.00,7.533358,24.91400,0.000037,24.039901,0.0005,1.298
9170.00,7.532291,24.91387,0.000037,24.040506,0.0005,1.298
9172.00,7.533298,24.91488,0.000037,24.040228,0.0005,1.297
9174.00,7.533628,24.91532,0.000037,24.039644,0.0005,1.298
9176.00,7.533664,24.91508,0.000036,24.039595,0.0005,1.298
9178.00,7.532735,24.91445,0.000038,24.040199,0.0005,1.298
9180.00,7.532086,24.91457,0.000037,24.039821,0.0005,1.298
9182.00,7.532929,24.91579,0.000036,24.040939,0.0004,1.298
9184.00,7.533333,24.91621,0.000036,24.040465,0.0005,1.298
9186.00,7.533593,24.91552,0.000037,24.039374,0.0005,1.297
9188.00,7.533511,24.91450,0.000037,24.039434,0.0005,1.297
9190.00,7.532824,24.91590,0.000037,24.039863,0.0005,1.297
9192.00,7.532919,24.91619,0.000037,24.039892,0.0005,1.296
9194.00,7.533070,24.91643,0.000037,24.039137,0.0005,1.298
9196.00,7.533244,24.91601,0.000038,24.039015,0.0005,1.298
9198.00,7.533401,24.91714,0.000037,24.039950,0.0004,1.297
9200.00,7.533419,24.91683,0.000036,24.040392,0.0005,1.298
9202.00,7.533548,24.91559,0.000036,24.040455,0.0005,1.298
9204.00,7.533969,24.91619,0.000037,24.039875,0.0004,1.298
9206.00,7.533548,24.91682,0.000036,24.039797,0.0005,1.297
9208.00,7.533261,24.91522,0.000037,24.040226,0.0005,1.297
9210.00,7.532957,24.91606,0.000037,24.039541,0.0004,1.297
9212.00,7.533042,24.91599,0.000036,24.040014,0.0004,1.297
9214.00,7.533159,24.91639,0.000036,24.040785,0.0005,1.297
9216.00,7.532344,24.91688,0.000036,24.039204,0.0005,1.297
9218.00,7.531973,24.91717,0.000036,24.039764,0.0004,1.298
9220.00,7.533079,24.91650,0.000036,24.040674,0.0005,1.297
9222.00,7.533208,24.91694,0.000035,24.039626,0.0005,1.297
9224.00,7.532190,24.91632,0.000036,24.039457,0.0004,1.297
9226.00,7.532041,24.91701,0.000036,24.039561,0.0004,1.297
9228.00,7.532997,24.91623,0.000036,24.039934,0.0004,1.297
9230.00,7.532919,24.91549,0.000037,24.039092,0.0004,1.297
9232.00,7.532230,24.91548,0.000038,24.039446,0.0004,1.297
9234.00,7.532525,24.91650,0.000036,24.040301,0.0005,1.297
9236.00,7.531978,24.91659,0.000036,24.039406,0.0005,1.297
9238.00,7.531561,24.91667,0.000037,24.039777,0.0005,1.297
9240.00,7.532395,24.91671,0.000036,24.039970,0.0005,1.297
9242.00,7.532847,24.91627,0.000038,24.039899,0.0005,1.297
9244.00,7.532688,24.91667,0.000038,24.039834,0.0004,1.297
9246.00,7.533658,24.91654,0.000036,24.040688,0.0004,1.297
9248.00,7.533801,24.91635,0.000037,24.039744,0.0004,1.297
9250.00,7.534125,24.91689,0.000037,24.039504,0.0005,1.296
9252.00,7.534602,24.91698,0.000037,24.040255,0.0005,1.296
9254.00,7.534141,24.91652,0.000037,24.040044,0.0004,1.297
9256.00,7.534270,24.91581,0.000037,24.039803,0.0004,1.297
9258.00,7.533627,24.91556,0.000037,24.039424,0.0005,1.296
9260.00,7.533680,24.91607,0.000036,24.039721,0.0004,1.297
9262.00,7.534516,24.91630,0.000036,24.040188,0.0005,1.297
9264.00,7.535297,24.91639,0.000037,24.040665,0.0004,1.296
9266.00,7.534551,24.91699,0.000037,24.040261,0.0005,1.296
9268.00,7.534096,24.91722,0.000037,24.040112,0.0005,1.296
9270.00,7.534223,24.91745,0.000037,24.039944,0.0005,1.296
9272.00,7.534745,24.91781,0.000037,24.039954,0.0005,1.297
9274.00,7.534240,24.91762,0.000036,24.039617,0.0005,1.296
9276.00,7.533871,24.91683,0.000037,24.039677,0.0005,1.296
9278.00,7.533511,24.91669,0.000037,24.039408,0.0004,1.296
9280.00,7.532667,24.91754,0.000036,24.039821,0.0004,1.297
9282.00,7.532215,24.91745,0.000036,24.040394,0.0005,1.297
9284.00,7.532258,24.91717,0.000037,24.040225,0.0005,1.296
9286.00,7.531532,24.91731,0.000037,24.040394,0.0005,1.295
9288.00,7.531307,24.91723,0.000037,24.039917,0.0005,1.296
9290.00,7.532363,24.91720,0.000037,24.039872,0.0005,1.296
9292.00,7.532141,24.91605,0.000037,24.040708,0.0004,1.296
9294.00,7.532397,24.91648,0.000037,24.040190,0.0004,1.296
9296.00,7.532094,24.91659,0.000037,24.039966,0.0005,1.297
9298.00,7.532697,24.91693,0.000037,24.039410,0.0005,1.296
9300.00,7.532824,24.91704,0.000036,24.040670,0.0005,1.296
9302.00,7.533328,24.91710,0.000036,24.040305,0.0005,1.296
9304.00,7.532760,24.91726,0.000036,24.039724,0.0005,1.296
9306.00,7.532620,24.91775,0.000036,24.040695,0.0005,1.296
9308.00,7.532770,24.91745,0.000038,24.039503,0.0004,1.296
9310.00,7.534498,24.91660,0.000037,24.039848,0.0005,1.296
9312.00,7.534840,24.91664,0.000039,24.039735,0.0005,1.296
9314.00,7.534630,24.91716,0.000037,24.040128,0.0005,1.296
9316.00,7.534103,24.91680,0.000038,24.040819,0.0005,1.296
9318.00,7.533928,24.91684,0.000037,24.039683,0.0005,1.297
9320.00,7.534014,24.91724,0.000035,24.039477,0.0005,1.296
9322.00,7.534507,24.91820,0.000037,24.040526,0.0005,1.296
9324.00,7.534835,24.91734,0.000037,24.039597,0.0004,1.296
9326.00,7.534962,24.91660,0.000037,24.039995,0.0004,1.296
9328.00,7.534836,24.91697,0.000038,24.039797,0.0004,1.296
9330.00,7.534095,24.91755,0.000036,24.039979,0.0005,1.296
9332.00,7.533895,24.91716,0.000037,24.039746,0.0004,1.296
9334.00,7.534026,24.91726,0.000037,24.040112,0.0004,1.296
9336.00,7.533270,24.91718,0.000037,24.040250,0.0005,1.296
9338.00,7.533228,24.91674,0.000037,24.040228,0.0005,1.296
9340.00,7.532560,24.91721,0.000036,24.039795,0.0005,1.295
9342.00,7.533100,24.91692,0.000036,24.040190,0.0005,1.296
9344.00,7.532678,24.91671,0.000037,24.039112,0.0005,1.296
9346.00,7.533031,24.91755,0.000037,24.039297,0.0004,1.296
9348.00,7.533190,24.91736,0.000037,24.039350,0.0004,1.296
9350.00,7.532707,24.91832,0.000038,24.040635,0.0004,1.295
9352.00,7.533769,24.91689,0.000037,24.040521,0.0005,1.295
9354.00,7.533752,24.91732,0.000037,24.040166,0.0005,1.295
9356.00,7.532925,24.91790,0.000037,24.039528,0.0005,1.296
9358.00,7.533278,24.91797,0.000038,24.040181,0.0005,1.296
9360.00,7.534239,24.91770,0.000037,24.040634,0.0005,1.295
9362.00,7.534495,24.91710,0.000037,24.040603,0.0005,1.295
9364.00,7.533288,24.91843,0.000036,24.039408,0.0005,1.296
9366.00,7.533348,24.91934,0.000036,24.040050,0.0005,1.296
9368.00,7.533610,24.91852,0.000039,24.039583,0.0005,1.295
9370.00,7.533427,24.91843,0.000037,24.039670,0.0005,1.296
9372.00,7.533937,24.91817,0.000037,24.039863,0.0004,1.296
9374.00,7.533966,24.91858,0.000037,24.040434,0.0005,1.295
9376.00,7.533746,24.91789,0.000038,24.040330,0.0005,1.295
9378.00,7.533613,24.91814,0.000038,24.040968,0.0005,1.294
9380.00,7.533323,24.91819,0.000039,24.039550,0.0005,1.295
9382.00,7.532881,24.91903,0.000038,24.040128,0.0004,1.295
9384.00,7.533198,24.91923,0.000038,24.040952,0.0004,1.295
9386.00,7.534130,24.92030,0.000037,24.039806,0.0005,1.296
9388.00,7.534136,24.91888,0.000037,24.040199,0.0004,1.295
9390.00,7.534019,24.91928,0.000037,24.039461,0.0004,1.295
9392.00,7.534519,24.91982,0.000037,24.040157,0.0005,1.295
9394.00,7.534205,24.91845,0.000037,24.039828,0.0005,1.295
9396.00,7.533603,24.91792,0.000038,24.038984,0.0005,1.295
9398.00,7.534090,24.91901,0.000036,24.039492,0.0005,1.295
9400.00,7.533539,24.91914,0.000035,24.039104,0.0005,1.295
9402.00,7.533522,24.91957,0.000036,24.040421,0.0004,1.296
9404.00,7.534903,24.91884,0.000037,24.040212,0.0004,1.295
9406.00,7.535538,24.91835,0.000037,24.039575,0.0004,1.296
9408.00,7.534942,24.91824,0.000037,24.040341,0.0005,1.295
9410.00,7.534569,24.91841,0.000036,24.039399,0.0005,1.295
9412.00,7.534066,24.91800,0.000037,24.039935,0.0005,1.295
9414.00,7.533728,24.91751,0.000037,24.040175,0.0005,1.295
9416.00,7.534032,24.91714,0.000037,24.039719,0.0005,1.295
9418.00,7.534262,24.91662,0.000038,24.040075,0.0005,1.295
9420.00,7.533852,24.91668,0.000037,24.039834,0.0005,1.295
9422.00,7.533755,24.91729,0.000036,24.040095,0.0005,1.295
9424.00,7.533369,24.91603,0.000037,24.039228,0.0004,1.295
9426.00,7.533491,24.91723,0.000037,24.040139,0.0005,1.294
9428.00,7.533380,24.91739,0.000037,24.039886,0.0005,1.295
9430.00,7.533313,24.91781,0.000037,24.040077,0.0005,1.295
9432.00,7.533682,24.91709,0.000036,24.040619,0.0005,1.295
9434.00,7.533826,24.91725,0.000038,24.039681,0.0005,1.294
9436.00,7.534082,24.91674,0.000038,24.039406,0.0004,1.294
9438.00,7.533829,24.91710,0.000037,24.039763,0.0005,1.295
9440.00,7.533626,24.91717,0.000036,24.039624,0.0005,1.295
9442.00,7.534559,24.91725,0.000036,24.040275,0.0005,1.295
9444.00,7.535975,24.91704,0.000037,24.040726,0.0005,1.295
9446.00,7.535517,24.91747,0.000037,24.039539,0.0005,1.295
9448.00,7.535347,24.91774,0.000038,24.040348,0.0005,1.295
9450.00,7.535751,24.91699,0.000037,24.040372,0.0005,1.295
9452.00,7.534292,24.91624,0.000038,24.039755,0.0005,1.294
9454.00,7.534199,24.91768,0.000037,24.039723,0.0005,1.294
9456.00,7.535002,24.91784,0.000037,24.040174,0.0005,1.295
9458.00,7.535303,24.91820,0.000037,24.039474,0.0005,1.295
9460.00,7.534624,24.91816,0.000037,24.039955,0.0005,1.295
9462.00,7.534499,24.91796,0.000036,24.039799,0.0005,1.295
9464.00,7.535278,24.91911,0.000036,24.040305,0.0005,1.294
9466.00,7.535201,24.91808,0.000037,24.039743,0.0005,1.295
9468.00,7.535634,24.91793,0.000036,24.039895,0.0005,1.295
9470.00,7.535495,24.91801,0.000036,24.040390,0.0005,1.294
9472.00,7.534267,24.91803,0.000036,24.040024,0.0005,1.295
9474.00,7.534291,24.91715,0.000037,24.039943,0.0005,1.295
9476.00,7.535454,24.91704,0.000035,24.039724,0.0005,1.295
9478.00,7.534703,24.91735,0.000037,24.040145,0.0005,1.295
9480.00,7.535104,24.91813,0.000038,24.039761,0.0005,1.294
9482.00,7.535653,24.91845,0.000037,24.039786,0.0005,1.294
9484.00,7.535284,24.91862,0.000037,24.040517,0.0005,1.295
9486.00,7.533966,24.91776,0.000036,24.039299,0.0005,1.295
9488.00,7.533856,24.91830,0.000036,24.040197,0.0004,1.294
9490.00,7.534789,24.91805,0.000036,24.040126,0.0005,1.294
9492.00,7.534907,24.91785,0.000037,24.039684,0.0005,1.295
9494.00,7.535286,24.91797,0.000037,24.040412,0.0005,1.294
9496.00,7.534822,24.91740,0.000038,24.040083,0.0005,1.294
9498.00,7.535068,24.91765,0.000037,24.040397,0.0004,1.294
9500.00,7.534840,24.91724,0.000037,24.039766,0.0005,1.294
9502.00,7.535230,24.91712,0.000037,24.039346,0.0005,1.295
9504.00,7.535011,24.91779,0.000037,24.040375,0.0005,1.295
9506.00,7.535003,24.91769,0.000036,24.039844,0.0005,1.295
9508.00,7.535020,24.91833,0.000036,24.040217,0.0005,1.295
9510.00,7.534774,24.91850,0.000037,24.039799,0.0005,1.295
9512.00,7.535026,24.91719,0.000036,24.040083,0.0005,1.294
9514.00,7.535108,24.91794,0.000036,24.040650,0.0005,1.295
9516.00,7.534744,24.91772,0.000036,24.039739,0.0005,1.295
9518.00,7.534190,24.91762,0.000036,24.039641,0.0005,1.295
9520.00,7.534139,24.91805,0.000037,24.039930,0.0005,1.294
9522.00,7.534281,24.91845,0.000036,24.040103,0.0005,1.295
9524.00,7.533717,24.91811,0.000037,24.039739,0.0005,1.295
9526.00,7.532938,24.91837,0.000039,24.039623,0.0005,1.294
9528.00,7.533712,24.91812,0.000039,24.040454,0.0005,1.294
9530.00,7.535250,24.91982,0.000038,24.040248,0.0005,1.294
9532.00,7.535753,24.91884,0.000037,24.039879,0.0005,1.295
9534.00,7.535562,24.91822,0.000038,24.040314,0.0005,1.294
9536.00,7.536354,24.91806,0.000039,24.040614,0.0005,1.295
9538.00,7.535591,24.91853,0.000038,24.041006,0.0005,1.295
9540.00,7.535293,24.91784,0.000038,24.040084,0.0005,1.294
9542.00,7.534700,24.91799,0.000038,24.040343,0.0005,1.294
9544.00,7.534734,24.91780,0.000037,24.040050,0.0005,1.294
9546.00,7.533978,24.91809,0.000038,24.039124,0.0005,1.294
9548.00,7.535405,24.91739,0.000037,24.039374,0.0005,1.294
9550.00,7.535307,24.91783,0.000036,24.039655,0.0005,1.294
9552.00,7.535002,24.91779,0.000038,24.040330,0.0005,1.295
9554.00,7.534246,24.91795,0.000037,24.039503,0.0005,1.295
9556.00,7.534847,24.91699,0.000036,24.040339,0.0005,1.295
9558.00,7.534676,24.91739,0.000036,24.040315,0.0004,1.294
9560.00,7.535009,24.91834,0.000036,24.040194,0.0005,1.294
9562.00,7.534805,24.91813,0.000038,24.039992,0.0005,1.295
9564.00,7.533795,24.91877,0.000037,24.039564,0.0005,1.294
9566.00,7.534316,24.91923,0.000037,24.039415,0.0005,1.295
9568.00,7.535326,24.91851,0.000037,24.040335,0.0005,1.294
9570.00,7.535752,24.91908,0.000037,24.039930,0.0005,1.294
9572.00,7.534749,24.91912,0.000038,24.040101,0.0005,1.294
9574.00,7.535148,24.91811,0.000038,24.039826,0.0005,1.295
9576.00,7.534932,24.91815,0.000037,24.039926,0.0005,1.295
9578.00,7.533227,24.91813,0.000036,24.040086,0.0005,1.295
9580.00,7.533382,24.91784,0.000037,24.039906,0.0005,1.294
9582.00,7.534193,24.91775,0.000037,24.039888,0.0005,1.295
9584.00,7.534403,24.91772,0.000036,24.039192,0.0005,1.295
9586.00,7.534789,24.91765,0.000037,24.040423,0.0005,1.294
9588.00,7.535038,24.91845,0.000037,24.040332,0.0005,1.295
9590.00,7.535486,24.91840,0.000037,24.039546,0.0005,1.295
9592.00,7.535118,24.91829,0.000037,24.039708,0.0005,1.294
9594.00,7.535704,24.91742,0.000037,24.040308,0.0005,1.295
9596.00,7.535790,24.91639,0.000036,24.039804,0.0005,1.294
9598.00,7.536343,24.91582,0.000036,24.039884,0.0004,1.294
9600.00,7.535770,24.91628,0.000036,24.039423,0.0004,1.294
9602.00,7.535549,24.91760,0.000038,24.040286,0.0004,1.294
9604.00,7.535387,24.91742,0.000038,24.040123,0.0004,1.295
@16,12.0000,24.0
9606.00,7.535135,24.91766,0.000037,24.039879,0.0004,1.295
9608.00,7.531750,24.91740,0.000037,24.040174,0.0004,1.295
9610.00,7.523333,24.91759,0.000038,24.039948,0.0005,1.293
9612.00,7.514121,24.91725,0.000038,24.039175,0.0004,1.294
9614.00,7.506472,24.91745,0.000037,24.040092,0.0005,1.295
9616.00,7.501266,24.91763,0.000037,24.040594,0.0004,1.294
9618.00,7.499888,24.91816,0.000038,24.040037,0.0005,1.295
9620.00,7.499651,24.91843,0.000037,24.039646,0.0005,1.295
9622.00,7.501717,24.91788,0.000037,24.040694,0.0005,1.295
9624.00,7.506618,24.91796,0.000036,24.040332,0.0005,1.295
9626.00,7.512042,24.91798,0.000036,24.039899,0.0005,1.296
9628.00,7.515909,24.91860,0.000036,24.039923,0.0005,1.296
9630.00,7.519232,24.91879,0.000035,24.039608,0.0005,1.296
9632.00,7.525290,24.91859,0.000035,24.039935,0.0005,1.296
9634.00,7.533113,24.91933,0.000036,24.040343,0.0005,1.297
9636.00,7.542029,24.91957,0.000036,24.039844,0.0005,1.297
9638.00,7.546977,24.91880,0.000035,24.040232,0.0005,1.296
9640.00,7.547015,24.91841,0.000037,24.040554,0.0005,1.296
9642.00,7.545195,24.91890,0.000038,24.040003,0.0006,1.295
9644.00,7.542493,24.91843,0.000038,24.039946,0.0005,1.295
9646.00,7.538996,24.91870,0.000039,24.040195,0.0005,1.295
9648.00,7.532469,24.91784,0.000038,24.039766,0.0005,1.295
9650.00,7.525678,24.91823,0.000039,24.039914,0.0005,1.295
9652.00,7.520449,24.91853,0.000039,24.041019,0.0005,1.294
9654.00,7.516630,24.91787,0.000038,24.040674,0.0005,1.294
9656.00,7.514072,24.91794,0.000037,24.040459,0.0005,1.295
9658.00,7.513845,24.91816,0.000037,24.039968,0.0004,1.295
9660.00,7.514885,24.91730,0.000038,24.039777,0.0005,1.294
9662.00,7.516437,24.91777,0.000039,24.040726,0.0005,1.294
9664.00,7.518929,24.91771,0.000039,24.039895,0.0005,1.295
9666.00,7.521831,24.91716,0.000037,24.039563,0.0005,1.295
9668.00,7.522674,24.91737,0.000037,24.039597,0.0005,1.294
9670.00,7.524160,24.91777,0.000036,24.039894,0.0005,1.295
9672.00,7.527394,24.91790,0.000036,24.040368,0.0005,1.295
9674.00,7.529640,24.91692,0.000037,24.039712,0.0005,1.294
9676.00,7.529994,24.91683,0.000036,24.039563,0.0005,1.295
9678.00,7.530751,24.91632,0.000036,24.040114,0.0005,1.295
9680.00,7.530967,24.91685,0.000037,24.040408,0.0005,1.294
9682.00,7.530733,24.91686,0.000039,24.039832,0.0005,1.294
9684.00,7.531424,24.91741,0.000038,24.040392,0.0005,1.294
9686.00,7.531366,24.91778,0.000038,24.039114,0.0005,1.294
9688.00,7.531569,24.91762,0.000037,24.039552,0.0005,1.295
9690.00,7.532700,24.91766,0.000038,24.039999,0.0005,1.295
9692.00,7.533155,24.91788,0.000038,24.040315,0.0004,1.294
9694.00,7.532012,24.91806,0.000036,24.040152,0.0004,1.295
9696.00,7.532123,24.91808,0.000038,24.040197,0.0005,1.294
9698.00,7.533245,24.91837,0.000038,24.040317,0.0005,1.294
9700.00,7.533784,24.91935,0.000038,24.039923,0.0005,1.295
9702.00,7.533634,24.91935,0.000038,24.040246,0.0005,1.295
9704.00,7.534270,24.91914,0.000037,24.039719,0.0005,1.295
9706.00,7.534480,24.91732,0.000036,24.040521,0.0005,1.295
9708.00,7.534941,24.91769,0.000037,24.039957,0.0005,1.295
9710.00,7.535551,24.91796,0.000037,24.039848,0.0005,1.295
9712.00,7.536245,24.91872,0.000037,24.040132,0.0005,1.294
9714.00,7.536820,24.91850,0.000036,24.039692,0.0005,1.294
9716.00,7.537884,24.91824,0.000037,24.040288,0.0005,1.295
9718.00,7.538391,24.91755,0.000038,24.040112,0.0004,1.295
9720.00,7.538818,24.91837,0.000037,24.039179,0.0004,1.295
9722.00,7.538286,24.91925,0.000036,24.039370,0.0005,1.295
9724.00,7.538999,24.91890,0.000038,24.040055,0.0005,1.295
9726.00,7.539829,24.91859,0.000038,24.040195,0.0005,1.295
9728.00,7.539631,24.91831,0.000038,24.039828,0.0005,1.295
9730.00,7.539076,24.91831,0.000038,24.039726,0.0005,1.294
9732.00,7.538879,24.91845,0.000039,24.039672,0.0005,1.295
9734.00,7.538505,24.91820,0.000038,24.040570,0.0005,1.295
9736.00,7.537965,24.91841,0.000038,24.039743,0.0005,1.295
9738.00,7.538834,24.91827,0.000036,24.039910,0.0005,1.295
9740.00,7.539378,24.91938,0.000038,24.040243,0.0005,1.295
9742.00,7.538922,24.92017,0.000037,24.039381,0.0005,1.295
9744.00,7.539068,24.91863,0.000037,24.040059,0.0005,1.295
9746.00,7.538304,24.91923,0.000036,24.040074,0.0005,1.295
9748.00,7.538783,24.91839,0.000037,24.040634,0.0005,1.294
9750.00,7.538327,24.91882,0.000039,24.040599,0.0005,1.295
9752.00,7.536933,24.92011,0.000038,24.040334,0.0005,1.295
9754.00,7.537017,24.92011,0.000038,24.040626,0.0005,1.294
9756.00,7.537248,24.92007,0.000037,24.039908,0.0005,1.294
9758.00,7.537176,24.91967,0.000038,24.039963,0.0005,1.295
9760.00,7.537467,24.92004,0.000036,24.039863,0.0005,1.295
9762.00,7.537492,24.92004,0.000036,24.039568,0.0005,1.295
9764.00,7.537807,24.92018,0.000036,24.040212,0.0005,1.295
9766.00,7.537456,24.92077,0.000036,24.039766,0.0005,1.295
9768.00,7.537407,24.92090,0.000036,24.040061,0.0005,1.295
9770.00,7.537319,24.92033,0.000037,24.039754,0.0005,1.295
9772.00,7.537085,24.91951,0.000036,24.039210,0.0005,1.295
9774.00,7.536586,24.91942,0.000036,24.039388,0.0005,1.295
9776.00,7.536137,24.92061,0.000037,24.039294,0.0004,1.295
9778.00,7.535273,24.92131,0.000037,24.040035,0.0005,1.295
9780.00,7.534994,24.92117,0.000036,24.040259,0.0005,1.295
9782.00,7.535046,24.92075,0.000035,24.039206,0.0005,1.294
9784.00,7.535579,24.92025,0.000037,24.039563,0.0005,1.295
9786.00,7.535462,24.91999,0.000037,24.040099,0.0005,1.296
9788.00,7.535031,24.91899,0.000036,24.039844,0.0005,1.295
9790.00,7.535601,24.91916,0.000035,24.040312,0.0005,1.295
9792.00,7.535367,24.91932,0.000037,24.039868,0.0005,1.294
9794.00,7.535654,24.91959,0.000037,24.039857,0.0005,1.294
9796.00,7.535552,24.92026,0.000037,24.040145,0.0005,1.295
9798.00,7.536021,24.92059,0.000037,24.040546,0.0004,1.296
9800.00,7.536386,24.92043,0.000037,24.039992,0.0005,1.296
9802.00,7.535970,24.92073,0.000037,24.039808,0.0005,1.295
9804.00,7.535614,24.92081,0.000036,24.039444,0.0005,1.296
9806.00,7.535274,24.92017,0.000036,24.040501,0.0005,1.295
9808.00,7.535102,24.91968,0.000037,24.040325,0.0005,1.295
9810.00,7.535405,24.91927,0.000036,24.039986,0.0005,1.295
9812.00,7.535789,24.91908,0.000036,24.039939,0.0005,1.296
9814.00,7.536899,24.91801,0.000036,24.040257,0.0005,1.295
9816.00,7.536873,24.91789,0.000037,24.040119,0.0005,1.296
9818.00,7.536781,24.91952,0.000037,24.039928,0.0005,1.295
9820.00,7.535681,24.92002,0.000036,24.039712,0.0005,1.296
9822.00,7.534806,24.92011,0.000036,24.039221,0.0005,1.295
9824.00,7.535359,24.91914,0.000037,24.039799,0.0005,1.295
9826.00,7.535998,24.91823,0.000037,24.040019,0.0005,1.295
9828.00,7.536287,24.91878,0.000037,24.039955,0.0005,1.295
9830.00,7.535613,24.91911,0.000038,24.040446,0.0005,1.295
9832.00,7.534985,24.91881,0.000035,24.039723,0.0005,1.295
9834.00,7.535065,24.91875,0.000037,24.039166,0.0005,1.295
9836.00,7.534808,24.91829,0.000037,24.040008,0.0005,1.295
9838.00,7.534898,24.91871,0.000037,24.039604,0.0005,1.296
9840.00,7.534620,24.91808,0.000037,24.040365,0.0005,1.296
9842.00,7.533913,24.91882,0.000036,24.040192,0.0005,1.296
9844.00,7.533448,24.91890,0.000035,24.039946,0.0005,1.296
9846.00,7.533286,24.91859,0.000037,24.039892,0.0005,1.296
9848.00,7.533523,24.91930,0.000037,24.039308,0.0005,1.296
9850.00,7.534393,24.91978,0.000037,24.039561,0.0005,1.296
9852.00,7.534898,24.91909,0.000038,24.039277,0.0005,1.296
9854.00,7.534692,24.91834,0.000036,24.040225,0.0005,1.296
9856.00,7.534845,24.91886,0.000036,24.040117,0.0005,1.296
9858.00,7.536063,24.91863,0.000036,24.040143,0.0005,1.295
9860.00,7.536512,24.91793,0.000037,24.039864,0.0004,1.295
9862.00,7.536519,24.91740,0.000036,24.039981,0.0005,1.296
9864.00,7.536239,24.91678,0.000037,24.040217,0.0005,1.295
9866.00,7.535578,24.91694,0.000038,24.040845,0.0005,1.295
9868.00,7.534755,24.91704,0.000038,24.039879,0.0005,1.295
9870.00,7.534642,24.91745,0.000038,24.039570,0.0005,1.296
9872.00,7.535114,24.91789,0.000037,24.039808,0.0005,1.296
9874.00,7.535464,24.91735,0.000037,24.040145,0.0005,1.296
9876.00,7.535417,24.91716,0.000037,24.039314,0.0005,1.296
9878.00,7.535602,24.91608,0.000037,24.039579,0.0005,1.296
9880.00,7.535556,24.91754,0.000036,24.039915,0.0005,1.296
9882.00,7.534572,24.91822,0.000036,24.039708,0.0004,1.296
9884.00,7.534745,24.91811,0.000037,24.039977,0.0005,1.296
9886.00,7.536149,24.91700,0.000038,24.039910,0.0004,1.296
9888.00,7.536339,24.91699,0.000038,24.040252,0.0005,1.296
9890.00,7.535882,24.91764,0.000036,24.039941,0.0005,1.296
9892.00,7.535520,24.91683,0.000037,24.039781,0.0005,1.296
9894.00,7.535981,24.91688,0.000037,24.040223,0.0005,1.297
9896.00,7.536393,24.91779,0.000036,24.039064,0.0004,1.296
9898.00,7.537075,24.91716,0.000037,24.039986,0.0005,1.296
9900.00,7.536883,24.91782,0.000037,24.040265,0.0005,1.296
9902.00,7.536254,24.91734,0.000037,24.040185,0.0004,1.296
9904.00,7.535365,24.91754,0.000037,24.039644,0.0005,1.296
9906.00,7.535254,24.91731,0.000037,24.039835,0.0005,1.296
9908.00,7.536089,24.91687,0.000036,24.040494,0.0005,1.296
9910.00,7.535314,24.91685,0.000038,24.039748,0.0005,1.296
9912.00,7.534275,24.91826,0.000037,24.039461,0.0005,1.296
9914.00,7.534521,24.91771,0.000037,24.039470,0.0005,1.296
9916.00,7.534491,24.91854,0.000037,24.039761,0.0005,1.296
9918.00,7.534806,24.91881,0.000037,24.039859,0.0005,1.297
9920.00,7.534864,24.91781,0.000036,24.039741,0.0005,1.296
9922.00,7.534845,24.91765,0.000038,24.039508,0.0005,1.296
9924.00,7.534827,24.91774,0.000037,24.039770,0.0005,1.297
9926.00,7.533841,24.91782,0.000038,24.040043,0.0005,1.297
9928.00,7.534050,24.91731,0.000038,24.039908,0.0005,1.296
9930.00,7.534037,24.91766,0.000037,24.039446,0.0005,1.296
9932.00,7.534374,24.91800,0.000037,24.039439,0.0005,1.297
9934.00,7.534855,24.91852,0.000036,24.040048,0.0005,1.297
9936.00,7.535118,24.91835,0.000037,24.039850,0.0005,1.297
9938.00,7.534895,24.91846,0.000036,24.039959,0.0005,1.296
9940.00,7.533971,24.91846,0.000038,24.040168,0.0005,1.296
9942.00,7.533549,24.91899,0.000037,24.041119,0.0005,1.296
9944.00,7.533438,24.91845,0.000038,24.039906,0.0005,1.296
9946.00,7.533872,24.91679,0.000038,24.039906,0.0005,1.297
9948.00,7.533268,24.91689,0.000038,24.039966,0.0005,1.297
9950.00,7.533068,24.91819,0.000037,24.039723,0.0005,1.297
9952.00,7.534039,24.91930,0.000038,24.039841,0.0005,1.296
9954.00,7.534791,24.91988,0.000037,24.040046,0.0005,1.297
9956.00,7.535615,24.91831,0.000037,24.039826,0.0005,1.297
9958.00,7.535026,24.91803,0.000037,24.039779,0.0005,1.297
9960.00,7.533930,24.91727,0.000037,24.040194,0.0005,1.296
9962.00,7.534558,24.91826,0.000036,24.039995,0.0005,1.297
9964.00,7.534204,24.91860,0.000036,24.039970,0.0005,1.296
9966.00,7.533765,24.91851,0.000037,24.039461,0.0005,1.297
9968.00,7.533791,24.91848,0.000038,24.039761,0.0005,1.296
9970.00,7.535311,24.91802,0.000038,24.040057,0.0005,1.296
9972.00,7.536105,24.91865,0.000038,24.039952,0.0005,1.296
9974.00,7.535643,24.91906,0.000038,24.040335,0.0005,1.296
9976.00,7.535575,24.92025,0.000038,24.040439,0.0005,1.297
9978.00,7.535875,24.91965,0.000036,24.040257,0.0005,1.297
9980.00,7.535786,24.91865,0.000037,24.039888,0.0005,1.297
9982.00,7.535481,24.91917,0.000037,24.039703,0.0005,1.296
9984.00,7.536260,24.91990,0.000038,24.039374,0.0005,1.297
9986.00,7.536126,24.91924,0.000037,24.040159,0.0005,1.298
9988.00,7.535418,24.91870,0.000037,24.040199,0.0005,1.297
9990.00,7.535124,24.91959,0.000037,24.039890,0.0005,1.297
9992.00,7.535358,24.91909,0.000037,24.040306,0.0005,1.297
9994.00,7.535611,24.91958,0.000037,24.039474,0.0005,1.297
9996.00,7.535745,24.91978,0.000037,24.039190,0.0005,1.297
9998.00,7.536435,24.91904,0.000037,24.039934,0.0005,1.297
10000.00,7.536422,24.91946,0.000037,24.040168,0.0005,1.297
10002.00,7.535254,24.92012,0.000038,24.040381,0.0005,1.297
10004.00,7.534888,24.91939,0.000038,24.040205,0.0005,1.297
10006.00,7.535742,24.91992,0.000039,24.040121,0.0005,1.297
10008.00,7.535621,24.91967,0.000037,24.039481,0.0005,1.298
10010.00,7.535714,24.91960,0.000037,24.040054,0.0005,1.297
10012.00,7.535617,24.91934,0.000038,24.039744,0.0005,1.297
10014.00,7.534817,24.92050,0.000038,24.040270,0.0005,1.297
10016.00,7.535077,24.91942,0.000037,24.039243,0.0005,1.297
10018.00,7.534733,24.91772,0.000038,24.039637,0.0005,1.297
10020.00,7.534655,24.91759,0.000039,24.039855,0.0005,1.297
10022.00,7.533889,24.91798,0.000039,24.039941,0.0005,1.297
10024.00,7.534349,24.91824,0.000037,24.039803,0.0005,1.298
10026.00,7.534601,24.91765,0.000038,24.040845,0.0005,1.297
10028.00,7.534451,24.91780,0.000037,24.040508,0.0005,1.297
10030.00,7.534628,24.91835,0.000038,24.040194,0.0005,1.297
10032.00,7.534898,24.91779,0.000038,24.039877,0.0005,1.297
10034.00,7.535286,24.91892,0.000038,24.041081,0.0005,1.297
10036.00,7.534549,24.91969,0.000037,24.040510,0.0005,1.297
10038.00,7.533980,24.92007,0.000036,24.040250,0.0005,1.297
10040.00,7.533770,24.91994,0.000038,24.040675,0.0005,1.297
10042.00,7.534431,24.92019,0.000038,24.040599,0.0005,1.297
10044.00,7.534409,24.92075,0.000038,24.040266,0.0005,1.297
10046.00,7.534799,24.92098,0.000038,24.039912,0.0005,1.297
10048.00,7.534890,24.92172,0.000038,24.040666,0.0005,1.297
10050.00,7.535094,24.92160,0.000037,24.040332,0.0005,1.297
10052.00,7.535381,24.92155,0.000038,24.040192,0.0005,1.297
10054.00,7.535041,24.92130,0.000037,24.040210,0.0005,1.297
10056.00,7.535412,24.92115,0.000038,24.039819,0.0005,1.298
10058.00,7.536624,24.92082,0.000037,24.040508,0.0005,1.298
10060.00,7.536043,24.92158,0.000038,24.040335,0.0005,1.297
10062.00,7.535602,24.92065,0.000038,24.039868,0.0005,1.297
10064.00,7.535842,24.92025,0.000038,24.039926,0.0005,1.297
10066.00,7.535374,24.92014,0.000037,24.039328,0.0005,1.297
10068.00,7.535591,24.92000,0.000038,24.039986,0.0005,1.297
10070.00,7.536400,24.92023,0.000039,24.040139,0.0005,1.297
10072.00,7.536318,24.92106,0.000039,24.039319,0.0005,1.297
10074.00,7.536266,24.92174,0.000038,24.039934,0.0005,1.298
10076.00,7.535817,24.92051,0.000038,24.040888,0.0005,1.297
10078.00,7.535163,24.92034,0.000039,24.040046,0.0005,1.298
10080.00,7.535586,24.92080,0.000037,24.040126,0.0005,1.298
10082.00,7.535529,24.92005,0.000037,24.040194,0.0005,1.298
10084.00,7.535033,24.91970,0.000036,24.039914,0.0006,1.298
10086.00,7.535334,24.92144,0.000037,24.040566,0.0005,1.298
10088.00,7.535745,24.91991,0.000037,24.040646,0.0005,1.297
10090.00,7.535410,24.91958,0.000038,24.039844,0.0005,1.297
10092.00,7.534914,24.91975,0.000038,24.040146,0.0005,1.298
10094.00,7.535527,24.91963,0.000038,24.040695,0.0005,1.298
10096.00,7.535614,24.92064,0.000038,24.039995,0.0005,1.298
10098.00,7.536335,24.92045,0.000036,24.040381,0.0005,1.298
10100.00,7.536809,24.91991,0.000037,24.040308,0.0005,1.298
10102.00,7.535983,24.91998,0.000038,24.038973,0.0005,1.298
10104.00,7.535892,24.92103,0.000037,24.040701,0.0005,1.298
10106.00,7.535054,24.92009,0.000036,24.040372,0.0005,1.298
10108.00,7.535373,24.92066,0.000037,24.040152,0.0005,1.298
10110.00,7.536629,24.92036,0.000038,24.039855,0.0005,1.298
10112.00,7.536514,24.92084,0.000037,24.040510,0.0005,1.299
10114.00,7.536486,24.92026,0.000037,24.039323,0.0005,1.298
10116.00,7.536858,24.92000,0.000037,24.039668,0.0005,1.297
10118.00,7.536986,24.91996,0.000039,24.040652,0.0005,1.298
10120.00,7.536957,24.91973,0.000040,24.040405,0.0005,1.298
10122.00,7.536876,24.91974,0.000038,24.041305,0.0005,1.299
10124.00,7.536493,24.91958,0.000037,24.039954,0.0005,1.298
10126.00,7.536601,24.91989,0.000037,24.040490,0.0005,1.299
10128.00,7.536440,24.91953,0.000037,24.039464,0.0005,1.299
10130.00,7.535754,24.91924,0.000037,24.039935,0.0005,1.298
10132.00,7.535255,24.91939,0.000037,24.040250,0.0005,1.298
10134.00,7.535058,24.91929,0.000039,24.040374,0.0005,1.298
10136.00,7.534991,24.91978,0.000037,24.040412,0.0006,1.299
10138.00,7.536135,24.92036,0.000038,24.039552,0.0005,1.298
10140.00,7.535621,24.92022,0.000038,24.039121,0.0005,1.299
10142.00,7.535790,24.91907,0.000036,24.040046,0.0005,1.298
10144.00,7.535952,24.91938,0.000037,24.039650,0.0005,1.298
10146.00,7.536456,24.91772,0.000038,24.039639,0.0005,1.298
10148.00,7.536006,24.91819,0.000037,24.039308,0.0005,1.298
10150.00,7.536081,24.91867,0.000039,24.039441,0.0005,1.299
10152.00,7.536350,24.91803,0.000038,24.039377,0.0005,1.299
10154.00,7.535913,24.91839,0.000038,24.039912,0.0005,1.299
10156.00,7.535014,24.91816,0.000037,24.040148,0.0005,1.299
10158.00,7.534795,24.91766,0.000038,24.040350,0.0005,1.299
10160.00,7.535279,24.91800,0.000038,24.040399,0.0005,1.299
10162.00,7.535745,24.91838,0.000037,24.040843,0.0005,1.298
10164.00,7.535711,24.91680,0.000038,24.040812,0.0005,1.298
10166.00,7.534940,24.91759,0.000038,24.040159,0.0005,1.299
10168.00,7.534957,24.91842,0.000038,24.040490,0.0005,1.299
10170.00,7.535579,24.91879,0.000037,24.040510,0.0005,1.299
10172.00,7.535967,24.91822,0.000037,24.039992,0.0005,1.299
10174.00,7.535714,24.91867,0.000037,24.039923,0.0005,1.298
10176.00,7.536050,24.91805,0.000038,24.040566,0.0005,1.299
10178.00,7.536495,24.91837,0.000038,24.039995,0.0005,1.299
10180.00,7.537225,24.91902,0.000039,24.040466,0.0005,1.299
10182.00,7.536350,24.91874,0.000037,24.040439,0.0005,1.300
10184.00,7.535681,24.91853,0.000036,24.039555,0.0005,1.299
10186.00,7.535989,24.91848,0.000037,24.040141,0.0005,1.299
10188.00,7.536022,24.91932,0.000037,24.039950,0.0005,1.298
10190.00,7.536738,24.91854,0.000038,24.040237,0.0005,1.300
10192.00,7.536463,24.91886,0.000038,24.040086,0.0005,1.299
10194.00,7.535745,24.91880,0.000038,24.040430,0.0005,1.299
10196.00,7.536383,24.91964,0.000038,24.039892,0.0005,1.300
10198.00,7.536738,24.91943,0.000038,24.040110,0.0005,1.300
10200.00,7.536410,24.91987,0.000039,24.039988,0.0005,1.300
10202.00,7.535175,24.91978,0.000038,24.040581,0.0006,1.300
10204.00,7.534569,24.91983,0.000038,24.040179,0.0005,1.299
@17,12.0000,24.0
10206.00,7.535149,24.92007,0.000039,24.040623,0.0005,1.299
10208.00,7.532226,24.91987,0.000038,24.040146,0.0005,1.299
10210.00,7.524185,24.91989,0.000038,24.040581,0.0005,1.299
10212.00,7.515280,24.91880,0.000039,24.040366,0.0005,1.298
10214.00,7.507102,24.91826,0.000039,24.039644,0.0005,1.298
10216.00,7.502186,24.91803,0.000038,24.039810,0.0005,1.299
10218.00,7.499342,24.91916,0.000036,24.039679,0.0005,1.300
10220.00,7.498552,24.91982,0.000038,24.039899,0.0005,1.300
10222.00,7.501255,24.91975,0.000036,24.040015,0.0005,1.301
10224.00,7.506214,24.92017,0.000037,24.039454,0.0005,1.300
10226.00,7.512312,24.91974,0.000036,24.039492,0.0005,1.301
10228.00,7.517832,24.91903,0.000036,24.039977,0.0005,1.301
10230.00,7.521218,24.91849,0.000036,24.039494,0.0005,1.301
10232.00,7.526004,24.91827,0.000036,24.039490,0.0005,1.301
10234.00,7.534729,24.91793,0.000038,24.040121,0.0005,1.302
10236.00,7.542541,24.91910,0.000037,24.040061,0.0005,1.302
10238.00,7.548511,24.91931,0.000036,24.040297,0.0005,1.302
10240.00,7.549544,24.91803,0.000036,24.040385,0.0005,1.301
10242.00,7.547859,24.91806,0.000037,24.039257,0.0005,1.301
10244.00,7.544603,24.91821,0.000038,24.040379,0.0005,1.300
10246.00,7.540457,24.91868,0.000038,24.039734,0.0006,1.300
10248.00,7.534502,24.91942,0.000038,24.040805,0.0005,1.300
10250.00,7.528408,24.91877,0.000038,24.039544,0.0005,1.300
10252.00,7.522895,24.91867,0.000038,24.039917,0.0005,1.300
10254.00,7.519555,24.91888,0.000039,24.040001,0.0005,1.301
10256.00,7.516882,24.91863,0.000038,24.040072,0.0005,1.300
10258.00,7.516373,24.91797,0.000038,24.039688,0.0005,1.300
10260.00,7.516683,24.91886,0.000038,24.039794,0.0005,1.300
10262.00,7.516732,24.91919,0.000039,24.039708,0.0006,1.300
10264.00,7.517233,24.92071,0.000038,24.040035,0.0005,1.300
10266.00,7.519157,24.92110,0.000038,24.040121,0.0005,1.301
10268.00,7.520776,24.92026,0.000038,24.040695,0.0005,1.301
10270.00,7.522733,24.92064,0.000036,24.039937,0.0005,1.300
10272.00,7.524553,24.92082,0.000038,24.040281,0.0005,1.300
10274.00,7.526039,24.91970,0.000038,24.040672,0.0005,1.300
10276.00,7.527476,24.92003,0.000040,24.039621,0.0005,1.300
10278.00,7.528456,24.91930,0.000039,24.039626,0.0005,1.300
10280.00,7.529900,24.91941,0.000038,24.040257,0.0005,1.300
10282.00,7.530844,24.92044,0.000039,24.040455,0.0006,1.300
10284.00,7.531659,24.91985,0.000039,24.040681,0.0005,1.300
10286.00,7.532841,24.92012,0.000038,24.040501,0.0005,1.301
10288.00,7.533291,24.92050,0.000037,24.040679,0.0006,1.301
10290.00,7.532703,24.92022,0.000038,24.040345,0.0005,1.301
10292.00,7.532386,24.92073,0.000038,24.040354,0.0005,1.300
10294.00,7.533117,24.92087,0.000038,24.040781,0.0005,1.300
10296.00,7.533671,24.92044,0.000038,24.040006,0.0005,1.300
10298.00,7.534141,24.92052,0.000039,24.040423,0.0005,1.300
10300.00,7.534398,24.91996,0.000038,24.040066,0.0005,1.300
10302.00,7.534507,24.92034,0.000038,24.040375,0.0005,1.301
10304.00,7.534325,24.92054,0.000038,24.040539,0.0005,1.301
10306.00,7.534946,24.92052,0.000038,24.039955,0.0005,1.301
10308.00,7.536278,24.92023,0.000037,24.040343,0.0005,1.301
10310.00,7.537567,24.92083,0.000038,24.040185,0.0005,1.300
10312.00,7.538405,24.92159,0.000038,24.040370,0.0005,1.300
10314.00,7.538339,24.92268,0.000040,24.040321,0.0005,1.300
10316.00,7.538399,24.92137,0.000039,24.039799,0.0005,1.300
10318.00,7.539129,24.92159,0.000040,24.040210,0.0005,1.301
10320.00,7.539320,24.92209,0.000040,24.040366,0.0005,1.300
10322.00,7.538959,24.92239,0.000039,24.040345,0.0005,1.301
10324.00,7.538851,24.92286,0.000038,24.040610,0.0005,1.301
10326.00,7.539014,24.92213,0.000038,24.039844,0.0005,1.301
10328.00,7.539237,24.92210,0.000038,24.040328,0.0005,1.301
10330.00,7.538483,24.92219,0.000039,24.039719,0.0006,1.300
10332.00,7.538543,24.92207,0.000038,24.040161,0.0005,1.301
10334.00,7.538952,24.92206,0.000038,24.040570,0.0005,1.301
10336.00,7.538839,24.92176,0.000038,24.040059,0.0005,1.301
10338.00,7.538268,24.92241,0.000039,24.040548,0.0005,1.300
10340.00,7.538713,24.92269,0.000038,24.040117,0.0005,1.301
10342.00,7.538610,24.92189,0.000038,24.039975,0.0005,1.301
10344.00,7.538019,24.92093,0.000038,24.039334,0.0005,1.301
10346.00,7.537851,24.92017,0.000038,24.040515,0.0005,1.301
10348.00,7.538207,24.92081,0.000037,24.040043,0.0005,1.301
10350.00,7.538042,24.92137,0.000038,24.040141,0.0005,1.301
10352.00,7.538020,24.92178,0.000037,24.039964,0.0005,1.301
10354.00,7.538043,24.92252,0.000037,24.040595,0.0005,1.301
10356.00,7.538605,24.92264,0.000038,24.040257,0.0005,1.301
10358.00,7.538523,24.92202,0.000038,24.039723,0.0005,1.301
10360.00,7.537777,24.92253,0.000037,24.040365,0.0005,1.301
10362.00,7.537119,24.92128,0.000038,24.040674,0.0005,1.301
10364.00,7.537582,24.92060,0.000037,24.040548,0.0005,1.301
10366.00,7.537846,24.92047,0.000037,24.040199,0.0005,1.301
10368.00,7.537261,24.92094,0.000037,24.039850,0.0005,1.301
10370.00,7.537019,24.92172,0.000038,24.039377,0.0005,1.301
10372.00,7.536919,24.92204,0.000038,24.039981,0.0005,1.301
10374.00,7.536813,24.92225,0.000039,24.040735,0.0005,1.302
10376.00,7.535929,24.92225,0.000038,24.040170,0.0005,1.302
10378.00,7.535336,24.92216,0.000037,24.040121,0.0005,1.302
10380.00,7.535046,24.92220,0.000036,24.041083,0.0005,1.302
10382.00,7.534661,24.92282,0.000038,24.040410,0.0005,1.301
10384.00,7.536027,24.92246,0.000039,24.041012,0.0005,1.301
10386.00,7.536258,24.92324,0.000038,24.040206,0.0005,1.301
10388.00,7.535829,24.92355,0.000039,24.040305,0.0005,1.301
10390.00,7.535846,24.92284,0.000038,24.039824,0.0005,1.302
10392.00,7.535864,24.92337,0.000039,24.040528,0.0005,1.301
10394.00,7.537103,24.92256,0.000038,24.040541,0.0005,1.302
10396.00,7.537490,24.92229,0.000038,24.040559,0.0005,1.302
10398.00,7.537436,24.92162,0.000038,24.040357,0.0005,1.301
10400.00,7.536916,24.92117,0.000038,24.040837,0.0005,1.302
10402.00,7.537366,24.92129,0.000037,24.040034,0.0005,1.302
10404.00,7.537842,24.92100,0.000037,24.039934,0.0005,1.302
10406.00,7.538054,24.92045,0.000037,24.039830,0.0005,1.302
10408.00,7.538095,24.92057,0.000038,24.039444,0.0005,1.301
10410.00,7.538905,24.92089,0.000037,24.040303,0.0005,1.303
10412.00,7.538099,24.92094,0.000037,24.040599,0.0006,1.302
10414.00,7.537516,24.92035,0.000037,24.040575,0.0005,1.302
10416.00,7.538146,24.92014,0.000037,24.040423,0.0005,1.302
10418.00,7.538039,24.92047,0.000039,24.041077,0.0005,1.302
10420.00,7.538510,24.92031,0.000039,24.040403,0.0005,1.303
10422.00,7.538444,24.91960,0.000038,24.040139,0.0005,1.302
10424.00,7.538280,24.91947,0.000038,24.040185,0.0006,1.302
10426.00,7.537874,24.91937,0.000038,24.040868,0.0005,1.302
10428.00,7.537141,24.91971,0.000039,24.040332,0.0005,1.301
10430.00,7.536861,24.92078,0.000039,24.039828,0.0005,1.302
10432.00,7.536666,24.92071,0.000038,24.040012,0.0005,1.303
10434.00,7.536793,24.92030,0.000038,24.040701,0.0005,1.303
10436.00,7.536654,24.92002,0.000038,24.039841,0.0005,1.303
10438.00,7.535550,24.91959,0.000037,24.039984,0.0005,1.302
10440.00,7.535679,24.91947,0.000039,24.040150,0.0005,1.303
10442.00,7.536122,24.91998,0.000039,24.041110,0.0005,1.302
10444.00,7.535726,24.92076,0.000038,24.039917,0.0005,1.302
10446.00,7.535048,24.92046,0.000038,24.040834,0.0005,1.303
10448.00,7.534999,24.92072,0.000038,24.039897,0.0005,1.303
10450.00,7.535639,24.92070,0.000038,24.040555,0.0005,1.302
10452.00,7.534692,24.92027,0.000040,24.040048,0.0005,1.302
10454.00,7.534207,24.92014,0.000038,24.039899,0.0005,1.303
10456.00,7.533909,24.92109,0.000038,24.041097,0.0006,1.303
10458.00,7.534546,24.92118,0.000038,24.040183,0.0005,1.303
10460.00,7.534713,24.92061,0.000038,24.040430,0.0005,1.303
10462.00,7.534373,24.92013,0.000039,24.039963,0.0005,1.303
10464.00,7.534125,24.92035,0.000039,24.040305,0.0005,1.302
10466.00,7.534389,24.92049,0.000039,24.040625,0.0005,1.302
10468.00,7.534368,24.92135,0.000039,24.039539,0.0005,1.303
10470.00,7.534465,24.92096,0.000039,24.040557,0.0005,1.303
10472.00,7.533832,24.92088,0.000038,24.041297,0.0005,1.302
10474.00,7.534483,24.92005,0.000038,24.040272,0.0005,1.303
10476.00,7.534564,24.92081,0.000037,24.040497,0.0005,1.303
10478.00,7.534709,24.92088,0.000038,24.040279,0.0005,1.303
10480.00,7.534625,24.91974,0.000038,24.040083,0.0005,1.303
10482.00,7.534760,24.91971,0.000038,24.040308,0.0005,1.303
10484.00,7.534131,24.92071,0.000038,24.040223,0.0005,1.302
10486.00,7.533851,24.92004,0.000038,24.040368,0.0005,1.303
10488.00,7.533760,24.91940,0.000038,24.040592,0.0005,1.303
10490.00,7.534403,24.91974,0.000038,24.041079,0.0005,1.303
10492.00,7.534687,24.92013,0.000037,24.039935,0.0005,1.303
10494.00,7.534377,24.91965,0.000038,24.040395,0.0005,1.303
10496.00,7.534019,24.91971,0.000038,24.040641,0.0005,1.303
10498.00,7.534348,24.91964,0.000038,24.040355,0.0006,1.303
10500.00,7.534626,24.91915,0.000038,24.040575,0.0006,1.303
10502.00,7.534085,24.91978,0.000038,24.040530,0.0005,1.303
10504.00,7.534005,24.91912,0.000038,24.040757,0.0005,1.304
10506.00,7.534668,24.91946,0.000038,24.040577,0.0005,1.303
10508.00,7.534375,24.91981,0.000037,24.040579,0.0006,1.303
10510.00,7.533883,24.92046,0.000038,24.039681,0.0005,1.304
10512.00,7.534916,24.92098,0.000038,24.039908,0.0005,1.303
10514.00,7.535112,24.92056,0.000038,24.040594,0.0005,1.303
10516.00,7.535508,24.92043,0.000037,24.041050,0.0006,1.303
10518.00,7.536065,24.92033,0.000038,24.040701,0.0005,1.304
10520.00,7.536444,24.92151,0.000038,24.040110,0.0005,1.304
10522.00,7.536448,24.92132,0.000036,24.039868,0.0005,1.304
10524.00,7.536314,24.92034,0.000039,24.039617,0.0005,1.304
10526.00,7.536113,24.92129,0.000038,24.040675,0.0005,1.303
10528.00,7.535751,24.92012,0.000038,24.040857,0.0005,1.303
10530.00,7.535541,24.92027,0.000038,24.040110,0.0005,1.303
10532.00,7.535107,24.92150,0.000039,24.040661,0.0005,1.303
10534.00,7.535010,24.92164,0.000038,24.040428,0.0005,1.304
10536.00,7.535751,24.92168,0.000038,24.039994,0.0005,1.304
10538.00,7.536230,24.92237,0.000038,24.039990,0.0005,1.303
10540.00,7.536544,24.92202,0.000039,24.040739,0.0005,1.304
10542.00,7.536269,24.92079,0.000038,24.040432,0.0005,1.304
10544.00,7.536362,24.92114,0.000037,24.040110,0.0006,1.304
10546.00,7.535843,24.92214,0.000039,24.040841,0.0005,1.304
10548.00,7.536189,24.92296,0.000038,24.040628,0.0005,1.304
10550.00,7.536308,24.92240,0.000038,24.039848,0.0005,1.304
10552.00,7.537435,24.92204,0.000038,24.040328,0.0005,1.303
10554.00,7.537320,24.92242,0.000038,24.040346,0.0005,1.304
10556.00,7.536638,24.92171,0.000039,24.041172,0.0006,1.304
10558.00,7.537744,24.92218,0.000038,24.039835,0.0006,1.304
10560.00,7.537911,24.92268,0.000038,24.040183,0.0005,1.305
10562.00,7.537453,24.92251,0.000038,24.040026,0.0005,1.305
10564.00,7.537695,24.92257,0.000038,24.038988,0.0005,1.304
10566.00,7.538404,24.92254,0.000038,24.039794,0.0005,1.304
10568.00,7.538761,24.92239,0.000038,24.039619,0.0005,1.304
10570.00,7.538467,24.92193,0.000039,24.040526,0.0005,1.304
10572.00,7.538799,24.92181,0.000039,24.039812,0.0005,1.305
10574.00,7.538515,24.92221,0.000039,24.040230,0.0005,1.304
10576.00,7.537735,24.92290,0.000038,24.040106,0.0005,1.304
10578.00,7.537301,24.92276,0.000038,24.039968,0.0006,1.304
10580.00,7.536615,24.92228,0.000036,24.040181,0.0005,1.304
10582.00,7.536194,24.92202,0.000037,24.039821,0.0005,1.305
10584.00,7.535108,24.92250,0.000038,24.040723,0.0005,1.304
10586.00,7.533978,24.92240,0.000039,24.040161,0.0005,1.304
10588.00,7.533756,24.92177,0.000039,24.040132,0.0005,1.304
10590.00,7.534356,24.92122,0.000037,24.039904,0.0005,1.305
10592.00,7.534353,24.92179,0.000037,24.039857,0.0006,1.305
10594.00,7.534047,24.92294,0.000038,24.040026,0.0005,1.305
10596.00,7.534204,24.92323,0.000039,24.039490,0.0005,1.304
10598.00,7.534528,24.92276,0.000038,24.040712,0.0006,1.305
10600.00,7.535111,24.92349,0.000038,24.040205,0.0005,1.304
10602.00,7.535678,24.92363,0.000039,24.039599,0.0005,1.305
10604.00,7.535367,24.92283,0.000038,24.040935,0.0005,1.305
10606.00,7.536392,24.92236,0.000038,24.039455,0.0005,1.305
10608.00,7.536549,24.92208,0.000039,24.039817,0.0006,1.304
10610.00,7.536276,24.92231,0.000038,24.040375,0.0005,1.304
10612.00,7.536685,24.92275,0.000037,24.039266,0.0005,1.305
10614.00,7.537212,24.92226,0.000039,24.040334,0.0005,1.305
10616.00,7.537338,24.92212,0.000038,24.039928,0.0005,1.305
10618.00,7.535697,24.92158,0.000037,24.040295,0.0005,1.305
10620.00,7.534557,24.92109,0.000038,24.040250,0.0005,1.305
10622.00,7.535171,24.92053,0.000038,24.040008,0.0006,1.305
10624.00,7.535238,24.92237,0.000036,24.040463,0.0005,1.304
10626.00,7.534966,24.92249,0.000038,24.040110,0.0005,1.305
10628.00,7.535390,24.92195,0.000039,24.040110,0.0005,1.305
10630.00,7.535764,24.92192,0.000038,24.040539,0.0005,1.305
10632.00,7.535733,24.92192,0.000038,24.039877,0.0006,1.305
10634.00,7.536529,24.92114,0.000039,24.039761,0.0006,1.305
10636.00,7.536247,24.92136,0.000038,24.040390,0.0005,1.305
10638.00,7.536210,24.92086,0.000038,24.041097,0.0005,1.305
10640.00,7.536186,24.92099,0.000038,24.040483,0.0005,1.305
10642.00,7.535335,24.92139,0.000038,24.040205,0.0005,1.305
10644.00,7.535461,24.92193,0.000038,24.039555,0.0005,1.305
10646.00,7.535908,24.92134,0.000039,24.040072,0.0005,1.305
10648.00,7.536095,24.92110,0.000038,24.039872,0.0005,1.305
10650.00,7.536035,24.92158,0.000040,24.040435,0.0005,1.305
10652.00,7.536702,24.92215,0.000038,24.040497,0.0005,1.306
10654.00,7.537022,24.92260,0.000038,24.040688,0.0005,1.306
10656.00,7.536423,24.92203,0.000037,24.040555,0.0005,1.305
10658.00,7.537061,24.92223,0.000037,24.040114,0.0005,1.305
10660.00,7.537080,24.92240,0.000038,24.039741,0.0005,1.306
10662.00,7.537217,24.92201,0.000037,24.040015,0.0006,1.306
10664.00,7.537855,24.92253,0.000037,24.039601,0.0005,1.305
10666.00,7.537393,24.92238,0.000037,24.040037,0.0005,1.305
10668.00,7.536530,24.92246,0.000038,24.040083,0.0005,1.306
10670.00,7.536421,24.92265,0.000039,24.040088,0.0005,1.305
10672.00,7.535768,24.92279,0.000037,24.039846,0.0005,1.306
10674.00,7.535180,24.92345,0.000038,24.040439,0.0005,1.306
10676.00,7.535075,24.92282,0.000037,24.040057,0.0005,1.306
10678.00,7.536265,24.92243,0.000038,24.039937,0.0006,1.305
10680.00,7.536495,24.92164,0.000038,24.040030,0.0005,1.305
10682.00,7.536955,24.92188,0.000039,24.039339,0.0005,1.306
10684.00,7.536701,24.92200,0.000038,24.040275,0.0005,1.306
10686.00,7.536767,24.92177,0.000039,24.040788,0.0005,1.305
10688.00,7.536051,24.92098,0.000039,24.039910,0.0005,1.305
10690.00,7.536333,24.92038,0.000038,24.039719,0.0005,1.306
10692.00,7.536426,24.92033,0.000039,24.040521,0.0005,1.305
10694.00,7.536525,24.92050,0.000039,24.040063,0.0005,1.305
10696.00,7.536263,24.92104,0.000039,24.040014,0.0005,1.306
10698.00,7.535939,24.92113,0.000038,24.040130,0.0005,1.306
10700.00,7.535607,24.92097,0.000037,24.039781,0.0005,1.306
10702.00,7.536293,24.92031,0.000038,24.040074,0.0005,1.306
10704.00,7.535760,24.92013,0.000038,24.040234,0.0005,1.306
10706.00,7.534463,24.92138,0.000038,24.039228,0.0005,1.307
10708.00,7.535561,24.92115,0.000036,24.040319,0.0005,1.306
10710.00,7.536287,24.92132,0.000037,24.039921,0.0005,1.307
10712.00,7.536822,24.92071,0.000038,24.040610,0.0005,1.306
10714.00,7.536687,24.92212,0.000037,24.039930,0.0005,1.307
10716.00,7.535343,24.92016,0.000037,24.040048,0.0005,1.306
10718.00,7.536133,24.92100,0.000039,24.040406,0.0005,1.306
10720.00,7.536602,24.92210,0.000038,24.040435,0.0005,1.306
10722.00,7.537109,24.92188,0.000038,24.040541,0.0005,1.306
10724.00,7.537141,24.92131,0.000039,24.040183,0.0005,1.306
10726.00,7.535903,24.92128,0.000038,24.040050,0.0005,1.306
10728.00,7.535941,24.92113,0.000038,24.040705,0.0005,1.306
10730.00,7.536879,24.92076,0.000038,24.040555,0.0005,1.307
10732.00,7.537142,24.92038,0.000037,24.040425,0.0005,1.306
10734.00,7.536515,24.92010,0.000039,24.040468,0.0005,1.306
10736.00,7.536172,24.91983,0.000039,24.040659,0.0005,1.306
10738.00,7.535867,24.91914,0.000038,24.039439,0.0005,1.307
10740.00,7.535461,24.92004,0.000038,24.040135,0.0005,1.306
10742.00,7.535786,24.92113,0.000038,24.039897,0.0005,1.307
10744.00,7.536609,24.92143,0.000038,24.039555,0.0005,1.307
10746.00,7.536606,24.92121,0.000038,24.040715,0.0005,1.306
10748.00,7.536019,24.92127,0.000038,24.039690,0.0005,1.307
10750.00,7.536134,24.92158,0.000038,24.040190,0.0005,1.307
10752.00,7.535783,24.92254,0.000037,24.040946,0.0005,1.307
10754.00,7.535930,24.92163,0.000037,24.040792,0.0005,1.307
10756.00,7.536141,24.92004,0.000040,24.040230,0.0005,1.306
10758.00,7.536315,24.92015,0.000038,24.040430,0.0005,1.306
10760.00,7.536985,24.92059,0.000038,24.040992,0.0006,1.306
10762.00,7.537474,24.92066,0.000038,24.040048,0.0005,1.307
10764.00,7.537204,24.92010,0.000037,24.039732,0.0005,1.307
10766.00,7.537854,24.92058,0.000038,24.040495,0.0005,1.307
10768.00,7.537021,24.92067,0.000038,24.040225,0.0006,1.306
10770.00,7.536421,24.91983,0.000037,24.039244,0.0005,1.307
10772.00,7.536683,24.92109,0.000038,24.040106,0.0005,1.307
10774.00,7.535630,24.92093,0.000038,24.040601,0.0005,1.307
10776.00,7.535114,24.91999,0.000039,24.039959,0.0005,1.306
10778.00,7.536138,24.91994,0.000040,24.040794,0.0005,1.306
10780.00,7.535956,24.92035,0.000038,24.040539,0.0005,1.306
10782.00,7.535625,24.91985,0.000039,24.040868,0.0005,1.307
10784.00,7.536051,24.92002,0.000039,24.040750,0.0005,1.307
10786.00,7.535987,24.91992,0.000037,24.040052,0.0006,1.307
10788.00,7.536731,24.91964,0.000038,24.039670,0.0006,1.306
10790.00,7.536924,24.92040,0.000038,24.039604,0.0005,1.307
10792.00,7.536707,24.92088,0.000038,24.040135,0.0005,1.307
10794.00,7.536545,24.91988,0.000038,24.040668,0.0006,1.307
10796.00,7.534960,24.91970,0.000039,24.040054,0.0005,1.305
10798.00,7.534737,24.92032,0.000038,24.040526,0.0006,1.306
10800.00,7.534822,24.92030,0.000039,24.040048,0.0006,1.307
10802.00,7.534774,24.92010,0.000039,24.039983,0.0006,1.307
10804.00,7.535905,24.92008,0.000038,24.040143,0.0006,1.307
@18,12.0000,24.0
10806.00,7.536266,24.91967,0.000037,24.040270,0.0005,1.307
10808.00,7.533564,24.91944,0.000038,24.040688,0.0006,1.307
10810.00,7.526256,24.91864,0.000039,24.040054,0.0005,1.306
10812.00,7.516897,24.91944,0.000039,24.040497,0.0005,1.306
10814.00,7.508914,24.91891,0.000040,24.040225,0.0005,1.307
10816.00,7.504872,24.91927,0.000039,24.040186,0.0005,1.307
10818.00,7.502537,24.91923,0.000038,24.040008,0.0006,1.307
10820.00,7.502550,24.91955,0.000038,24.040472,0.0005,1.307
10822.00,7.503657,24.91943,0.000038,24.040326,0.0005,1.308
10824.00,7.507311,24.92012,0.000037,24.040305,0.0006,1.308
10826.00,7.512839,24.91890,0.000037,24.041366,0.0006,1.308
10828.00,7.518779,24.91871,0.000038,24.039615,0.0005,1.308
10830.00,7.523540,24.91843,0.000037,24.040579,0.0005,1.308
10832.00,7.528478,24.91799,0.000037,24.040445,0.0006,1.308
10834.00,7.535820,24.91789,0.000037,24.040612,0.0006,1.309
10836.00,7.543476,24.91853,0.000037,24.040450,0.0005,1.309
10838.00,7.548437,24.91901,0.000037,24.040277,0.0006,1.309
10840.00,7.548455,24.91972,0.000039,24.040372,0.0006,1.308
10842.00,7.546249,24.92086,0.000039,24.040581,0.0005,1.308
10844.00,7.543188,24.92099,0.000039,24.040388,0.0005,1.308
10846.00,7.539777,24.92055,0.000039,24.040985,0.0005,1.307
10848.00,7.534433,24.92061,0.000039,24.040206,0.0005,1.307
10850.00,7.528010,24.92107,0.000039,24.040814,0.0005,1.307
10852.00,7.522541,24.92052,0.000039,24.040641,0.0005,1.307
10854.00,7.517871,24.92007,0.000039,24.040095,0.0005,1.308
10856.00,7.515747,24.92053,0.000038,24.039794,0.0005,1.307
10858.00,7.514729,24.92030,0.000041,24.041097,0.0005,1.308
10860.00,7.514551,24.92038,0.000038,24.040708,0.0005,1.307
10862.00,7.516088,24.92121,0.000039,24.039768,0.0005,1.308
10864.00,7.517416,24.92190,0.000036,24.039695,0.0005,1.308
10866.00,7.518492,24.92157,0.000037,24.039888,0.0005,1.308
10868.00,7.519988,24.92196,0.000037,24.039954,0.0005,1.307
10870.00,7.521838,24.92072,0.000038,24.040574,0.0005,1.307
10872.00,7.524083,24.92055,0.000039,24.040586,0.0005,1.307
10874.00,7.526715,24.92188,0.000039,24.039970,0.0005,1.308
10876.00,7.528423,24.92085,0.000039,24.040305,0.0005,1.307
10878.00,7.530298,24.92165,0.000039,24.039228,0.0005,1.307
10880.00,7.530960,24.92091,0.000039,24.039868,0.0005,1.307
10882.00,7.530997,24.92054,0.000038,24.040768,0.0005,1.307
10884.00,7.531193,24.92078,0.000039,24.040719,0.0005,1.307
10886.00,7.531053,24.92075,0.000038,24.041405,0.0005,1.308
10888.00,7.530751,24.92078,0.000038,24.040465,0.0006,1.308
10890.00,7.530461,24.92088,0.000038,24.039763,0.0005,1.308
10892.00,7.530956,24.91978,0.000038,24.040163,0.0005,1.307
10894.00,7.530879,24.92050,0.000039,24.040706,0.0005,1.308
10896.00,7.531883,24.91982,0.000039,24.040392,0.0005,1.308
10898.00,7.532993,24.91981,0.000040,24.040157,0.0005,1.308
10900.00,7.533526,24.92079,0.000037,24.040506,0.0005,1.308
10902.00,7.534169,24.92073,0.000038,24.040346,0.0005,1.307
10904.00,7.534413,24.92052,0.000039,24.040174,0.0005,1.307
10906.00,7.535823,24.91981,0.000039,24.040039,0.0005,1.307
10908.00,7.535525,24.91991,0.000039,24.040837,0.0005,1.308
10910.00,7.535779,24.91964,0.000039,24.040921,0.0005,1.308
10912.00,7.535545,24.91973,0.000038,24.039972,0.0005,1.308
10914.00,7.535932,24.91957,0.000038,24.040639,0.0005,1.307
10916.00,7.536769,24.91933,0.000038,24.040743,0.0005,1.308
10918.00,7.536509,24.91954,0.000037,24.039514,0.0005,1.308
10920.00,7.536440,24.92009,0.000038,24.039941,0.0005,1.307
10922.00,7.536982,24.92042,0.000038,24.040486,0.0005,1.308
10924.00,7.537223,24.91974,0.000038,24.039790,0.0005,1.308
10926.00,7.536597,24.92015,0.000038,24.040163,0.0005,1.308
10928.00,7.536842,24.92005,0.000038,24.040094,0.0005,1.308
10930.00,7.537296,24.91946,0.000037,24.040350,0.0006,1.307
10932.00,7.537140,24.91943,0.000038,24.040195,0.0005,1.307
10934.00,7.537010,24.91839,0.000038,24.039750,0.0005,1.308
10936.00,7.537525,24.91887,0.000038,24.039864,0.0005,1.308
10938.00,7.538226,24.91925,0.000038,24.040946,0.0005,1.308
10940.00,7.538441,24.91856,0.000038,24.040028,0.0005,1.308
10942.00,7.538789,24.91888,0.000037,24.040426,0.0005,1.307
10944.00,7.537690,24.91905,0.000040,24.039844,0.0005,1.307
10946.00,7.537272,24.91834,0.000038,24.040785,0.0005,1.308
10948.00,7.537473,24.91849,0.000038,24.041012,0.0005,1.308
10950.00,7.537164,24.91943,0.000038,24.040195,0.0005,1.308
10952.00,7.536882,24.92032,0.000039,24.039812,0.0006,1.308
10954.00,7.537245,24.91987,0.000038,24.040537,0.0005,1.308
10956.00,7.537402,24.91994,0.000038,24.040715,0.0005,1.308
10958.00,7.536434,24.91978,0.000038,24.040854,0.0005,1.308
10960.00,7.536409,24.92003,0.000039,24.040570,0.0005,1.308
10962.00,7.536249,24.91984,0.000037,24.040088,0.0006,1.308
10964.00,7.536199,24.92031,0.000037,24.040292,0.0006,1.308
10966.00,7.535913,24.92020,0.000037,24.040428,0.0005,1.308
10968.00,7.535850,24.92040,0.000038,24.039763,0.0005,1.308
10970.00,7.536635,24.92035,0.000038,24.039944,0.0005,1.308
10972.00,7.536704,24.92027,0.000038,24.040983,0.0005,1.308
10974.00,7.536591,24.92087,0.000040,24.040350,0.0005,1.308
10976.00,7.536265,24.92092,0.000038,24.040335,0.0005,1.308
10978.00,7.535428,24.92094,0.000038,24.040219,0.0005,1.309
10980.00,7.534729,24.92094,0.000038,24.040115,0.0005,1.308
10982.00,7.534383,24.92037,0.000038,24.041086,0.0006,1.308
10984.00,7.534199,24.91981,0.000038,24.040468,0.0006,1.308
10986.00,7.534304,24.92047,0.000039,24.040214,0.0006,1.308
10988.00,7.533490,24.91981,0.000038,24.040310,0.0006,1.308
10990.00,7.533094,24.91994,0.000037,24.040368,0.0005,1.308
10992.00,7.533684,24.91985,0.000038,24.040495,0.0005,1.308
10994.00,7.534446,24.92001,0.000039,24.040126,0.0005,1.308
10996.00,7.535224,24.92029,0.000038,24.039834,0.0006,1.308
10998.00,7.534553,24.92051,0.000038,24.040912,0.0006,1.308
11000.00,7.533309,24.91985,0.000039,24.040799,0.0005,1.308
11002.00,7.534187,24.92000,0.000037,24.040401,0.0005,1.309
11004.00,7.534932,24.92029,0.000039,24.040525,0.0005,1.308
11006.00,7.534728,24.92059,0.000037,24.040001,0.0005,1.309
11008.00,7.534160,24.92142,0.000038,24.040381,0.0005,1.308
11010.00,7.532747,24.92044,0.000037,24.040252,0.0005,1.308
11012.00,7.532336,24.91982,0.000038,24.040006,0.0005,1.308
11014.00,7.532577,24.92026,0.000038,24.039844,0.0005,1.308
11016.00,7.532521,24.91965,0.000037,24.040385,0.0005,1.308
11018.00,7.532847,24.91960,0.000038,24.040577,0.0005,1.308
11020.00,7.533194,24.92077,0.000038,24.040479,0.0005,1.308
11022.00,7.533153,24.92108,0.000039,24.040445,0.0005,1.308
11024.00,7.532740,24.91987,0.000038,24.040117,0.0005,1.309
11026.00,7.532931,24.92018,0.000037,24.040179,0.0005,1.308
11028.00,7.532721,24.92036,0.000037,24.040226,0.0005,1.309
11030.00,7.532901,24.92088,0.000036,24.040468,0.0005,1.308
11032.00,7.533495,24.92068,0.000038,24.040019,0.0005,1.308
11034.00,7.533048,24.92132,0.000039,24.040728,0.0005,1.308
11036.00,7.533293,24.92091,0.000039,24.040515,0.0005,1.308
11038.00,7.533875,24.92082,0.000038,24.041057,0.0005,1.308
11040.00,7.534556,24.92091,0.000038,24.041126,0.0005,1.308
11042.00,7.534226,24.92132,0.000039,24.040350,0.0006,1.309
11044.00,7.533870,24.92117,0.000038,24.040612,0.0005,1.309
11046.00,7.533299,24.92142,0.000037,24.040132,0.0005,1.309
11048.00,7.533210,24.92084,0.000037,24.040759,0.0005,1.308
11050.00,7.534017,24.92109,0.000037,24.040739,0.0005,1.308
11052.00,7.533845,24.92072,0.000037,24.040639,0.0005,1.308
11054.00,7.535066,24.91989,0.000037,24.040188,0.0005,1.308
11056.00,7.535077,24.92024,0.000039,24.039935,0.0005,1.308
11058.00,7.534740,24.91977,0.000038,24.040781,0.0005,1.308
11060.00,7.534409,24.91958,0.000038,24.040054,0.0006,1.308
11062.00,7.534530,24.91973,0.000039,24.039874,0.0005,1.309
11064.00,7.534289,24.91931,0.000038,24.040630,0.0005,1.309
11066.00,7.534955,24.91889,0.000038,24.040917,0.0005,1.308
11068.00,7.534894,24.91927,0.000038,24.040319,0.0005,1.308
11070.00,7.534205,24.91853,0.000038,24.040383,0.0005,1.309
11072.00,7.534082,24.91843,0.000038,24.040225,0.0005,1.309
11074.00,7.534493,24.91786,0.000037,24.039843,0.0005,1.309
11076.00,7.534980,24.91750,0.000038,24.039408,0.0005,1.308
11078.00,7.535277,24.91885,0.000038,24.040448,0.0005,1.308
11080.00,7.535504,24.91976,0.000037,24.041085,0.0006,1.309
11082.00,7.535230,24.91986,0.000038,24.040548,0.0005,1.309
11084.00,7.534824,24.91953,0.000038,24.040806,0.0005,1.309
11086.00,7.534597,24.91922,0.000037,24.040346,0.0005,1.309
11088.00,7.535076,24.91910,0.000037,24.040265,0.0005,1.308
11090.00,7.535794,24.91996,0.000038,24.039901,0.0005,1.309
11092.00,7.535003,24.92006,0.000038,24.040234,0.0005,1.309
11094.00,7.534139,24.91955,0.000038,24.040386,0.0005,1.309
11096.00,7.534922,24.91893,0.000038,24.039824,0.0005,1.309
11098.00,7.534538,24.91874,0.000037,24.040015,0.0005,1.309
11100.00,7.534011,24.91919,0.000036,24.040105,0.0005,1.309
11102.00,7.534283,24.91883,0.000037,24.040265,0.0005,1.309
11104.00,7.534544,24.91865,0.000038,24.039961,0.0005,1.309
11106.00,7.534161,24.91834,0.000039,24.040090,0.0005,1.308
11108.00,7.533708,24.91824,0.000038,24.040046,0.0005,1.309
11110.00,7.534181,24.91875,0.000037,24.039946,0.0005,1.308
11112.00,7.534400,24.91966,0.000037,24.040461,0.0005,1.309
11114.00,7.534269,24.91926,0.000038,24.040543,0.0005,1.308
11116.00,7.533981,24.91870,0.000038,24.040015,0.0005,1.309
11118.00,7.534279,24.91894,0.000036,24.039268,0.0005,1.309
11120.00,7.534093,24.91933,0.000037,24.039177,0.0005,1.308
11122.00,7.534100,24.91927,0.000038,24.039632,0.0005,1.308
11124.00,7.534497,24.91892,0.000038,24.040297,0.0005,1.309
11126.00,7.534372,24.91905,0.000038,24.040203,0.0005,1.309
11128.00,7.534938,24.91973,0.000038,24.040314,0.0005,1.308
11130.00,7.534286,24.91967,0.000038,24.040003,0.0005,1.309
11132.00,7.534589,24.91889,0.000037,24.040119,0.0005,1.309
11134.00,7.534892,24.91902,0.000038,24.040590,0.0005,1.309
11136.00,7.534429,24.91913,0.000038,24.040343,0.0005,1.308
11138.00,7.534766,24.91833,0.000039,24.040479,0.0005,1.308
11140.00,7.534995,24.91880,0.000038,24.040059,0.0005,1.308
11142.00,7.535531,24.91901,0.000038,24.040663,0.0006,1.309
11144.00,7.535999,24.91907,0.000039,24.040861,0.0006,1.309
11146.00,7.535123,24.91910,0.000039,24.040372,0.0005,1.309
11148.00,7.535052,24.91881,0.000038,24.040234,0.0005,1.308
11150.00,7.535416,24.91971,0.000038,24.040877,0.0005,1.308
11152.00,7.534975,24.92000,0.000039,24.040332,0.0005,1.309
11154.00,7.533916,24.91977,0.000038,24.040470,0.0005,1.308
11156.00,7.534226,24.92006,0.000039,24.040599,0.0005,1.309
11158.00,7.533895,24.91906,0.000039,24.040174,0.0005,1.308
11160.00,7.534734,24.91877,0.000037,24.039659,0.0005,1.308
11162.00,7.535099,24.91955,0.000038,24.041366,0.0005,1.308
11164.00,7.534359,24.91917,0.000038,24.040214,0.0006,1.308
11166.00,7.534252,24.91890,0.000039,24.040975,0.0005,1.308
11168.00,7.534767,24.91913,0.000038,24.040605,0.0005,1.308
11170.00,7.534949,24.91984,0.000038,24.040506,0.0005,1.309
11172.00,7.534242,24.91918,0.000038,24.039819,0.0005,1.309
11174.00,7.534614,24.91845,0.000038,24.040141,0.0005,1.309
11176.00,7.534367,24.91899,0.000037,24.039832,0.0005,1.309
11178.00,7.533787,24.91959,0.000038,24.039919,0.0005,1.308
11180.00,7.533422,24.92021,0.000038,24.040621,0.0005,1.308
11182.00,7.534751,24.91883,0.000039,24.041236,0.0005,1.308
11184.00,7.535171,24.91860,0.000039,24.040188,0.0005,1.309
11186.00,7.535538,24.91791,0.000038,24.040563,0.0005,1.308
11188.00,7.535662,24.91698,0.000038,24.039803,0.0005,1.308
11190.00,7.535191,24.91699,0.000038,24.040619,0.0005,1.308
11192.00,7.535385,24.91747,0.000039,24.040394,0.0005,1.309
11194.00,7.534986,24.91729,0.000039,24.040083,0.0006,1.308
11196.00,7.535369,24.91773,0.000039,24.040552,0.0005,1.308
11198.00,7.534932,24.91733,0.000038,24.040565,0.0005,1.308
11200.00,7.533847,24.91837,0.000038,24.040154,0.0005,1.308
11202.00,7.534584,24.91894,0.000039,24.040734,0.0006,1.308
11204.00,7.534406,24.91828,0.000038,24.040425,0.0005,1.308
11206.00,7.534369,24.91761,0.000037,24.039519,0.0006,1.308
11208.00,7.534653,24.91680,0.000038,24.041234,0.0005,1.308
11210.00,7.534659,24.91775,0.000037,24.040370,0.0005,1.308
11212.00,7.534911,24.91869,0.000037,24.040603,0.0005,1.308
11214.00,7.535513,24.91866,0.000038,24.040457,0.0005,1.308
11216.00,7.535488,24.91897,0.000038,24.039841,0.0005,1.308
11218.00,7.534732,24.91897,0.000038,24.039772,0.0006,1.308
11220.00,7.533654,24.91953,0.000038,24.040039,0.0006,1.308
11222.00,7.534671,24.92024,0.000038,24.040217,0.0005,1.308
11224.00,7.534664,24.91953,0.000038,24.040023,0.0005,1.307
11226.00,7.534806,24.91911,0.000039,24.040141,0.0006,1.308
11228.00,7.533779,24.91886,0.000038,24.041185,0.0005,1.309
11230.00,7.533732,24.91957,0.000038,24.040354,0.0005,1.308
11232.00,7.534454,24.92035,0.000039,24.040345,0.0005,1.308
11234.00,7.534606,24.92022,0.000037,24.040295,0.0005,1.308
11236.00,7.533905,24.91957,0.000038,24.040683,0.0005,1.308
11238.00,7.533679,24.91885,0.000039,24.040852,0.0006,1.308
11240.00,7.534369,24.91964,0.000039,24.040901,0.0005,1.308
11242.00,7.535021,24.92011,0.000038,24.040477,0.0005,1.309
11244.00,7.534621,24.92067,0.000038,24.040075,0.0005,1.308
11246.00,7.534367,24.92074,0.000038,24.040477,0.0006,1.308
11248.00,7.534743,24.92055,0.000038,24.039837,0.0005,1.308
11250.00,7.534230,24.92095,0.000039,24.040092,0.0005,1.308
11252.00,7.534147,24.92088,0.000038,24.040455,0.0005,1.308
11254.00,7.533347,24.92122,0.000038,24.040510,0.0005,1.308
11256.00,7.534035,24.92106,0.000037,24.040788,0.0005,1.308
11258.00,7.534191,24.92095,0.000038,24.040305,0.0005,1.308
11260.00,7.534102,24.92074,0.000038,24.040439,0.0005,1.308
11262.00,7.535418,24.92123,0.000037,24.040635,0.0005,1.308
11264.00,7.535855,24.91988,0.000038,24.040441,0.0005,1.308
11266.00,7.535814,24.91993,0.000037,24.040275,0.0005,1.308
11268.00,7.535554,24.91908,0.000037,24.039543,0.0005,1.308
11270.00,7.534785,24.91946,0.000039,24.040643,0.0005,1.309
11272.00,7.534443,24.91974,0.000037,24.040117,0.0005,1.309
11274.00,7.533985,24.92013,0.000038,24.040032,0.0005,1.308
11276.00,7.533812,24.91958,0.000038,24.040823,0.0005,1.308
11278.00,7.533479,24.92004,0.000039,24.040757,0.0005,1.308
11280.00,7.533632,24.91950,0.000038,24.040210,0.0005,1.308
11282.00,7.533212,24.91901,0.000039,24.040437,0.0005,1.308
11284.00,7.533677,24.91982,0.000037,24.040905,0.0005,1.308
11286.00,7.534097,24.91896,0.000038,24.040652,0.0005,1.308
11288.00,7.533858,24.91931,0.000038,24.040041,0.0005,1.308
11290.00,7.534089,24.91851,0.000037,24.040654,0.0005,1.308
11292.00,7.534750,24.91894,0.000037,24.039750,0.0005,1.308
11294.00,7.535415,24.91883,0.000039,24.039226,0.0005,1.308
11296.00,7.535209,24.92065,0.000038,24.040024,0.0005,1.309
11298.00,7.535415,24.91977,0.000037,24.039948,0.0005,1.308
11300.00,7.535374,24.91949,0.000037,24.040557,0.0005,1.308
11302.00,7.534674,24.91933,0.000039,24.040765,0.0005,1.309
11304.00,7.534400,24.91981,0.000039,24.040519,0.0005,1.308
11306.00,7.534459,24.92001,0.000037,24.040486,0.0005,1.309
11308.00,7.534693,24.91983,0.000037,24.040439,0.0005,1.308
11310.00,7.534532,24.91991,0.000038,24.040739,0.0005,1.308
11312.00,7.533776,24.91977,0.000039,24.040803,0.0005,1.308
11314.00,7.534497,24.91984,0.000037,24.040752,0.0005,1.308
11316.00,7.535198,24.91933,0.000038,24.040865,0.0005,1.308
11318.00,7.535270,24.91853,0.000038,24.040506,0.0005,1.308
11320.00,7.534877,24.91798,0.000038,24.040046,0.0006,1.308
11322.00,7.533967,24.91876,0.000038,24.041015,0.0006,1.308
11324.00,7.533047,24.91801,0.000037,24.040223,0.0005,1.308
11326.00,7.533532,24.91817,0.000038,24.040443,0.0005,1.308
11328.00,7.533827,24.91812,0.000038,24.040837,0.0005,1.308
11330.00,7.533751,24.91851,0.000037,24.040479,0.0005,1.309
11332.00,7.534054,24.91824,0.000037,24.040835,0.0005,1.309
11334.00,7.534656,24.91825,0.000038,24.040239,0.0005,1.308
11336.00,7.533764,24.91829,0.000037,24.040105,0.0005,1.308
11338.00,7.533880,24.91942,0.000037,24.040192,0.0005,1.309
11340.00,7.534469,24.91950,0.000037,24.040505,0.0005,1.308
11342.00,7.533828,24.91851,0.000038,24.040855,0.0005,1.308
11344.00,7.533990,24.91867,0.000038,24.040719,0.0005,1.308
11346.00,7.534107,24.91940,0.000038,24.040305,0.0005,1.308
11348.00,7.534414,24.91988,0.000037,24.040525,0.0005,1.309
11350.00,7.534225,24.91923,0.000038,24.040821,0.0005,1.308
11352.00,7.532848,24.91985,0.000037,24.040148,0.0005,1.309
11354.00,7.533338,24.92040,0.000037,24.039977,0.0005,1.308
11356.00,7.534584,24.91955,0.000039,24.040639,0.0005,1.308
11358.00,7.535366,24.91907,0.000038,24.040228,0.0005,1.309
11360.00,7.535794,24.91941,0.000038,24.040234,0.0004,1.309
11362.00,7.534946,24.91837,0.000037,24.039395,0.0004,1.309
11364.00,7.534979,24.91907,0.000038,24.040657,0.0006,1.308
11366.00,7.534047,24.91989,0.000037,24.040897,0.0005,1.308
11368.00,7.534181,24.91951,0.000038,24.039815,0.0004,1.308
11370.00,7.534646,24.91850,0.000040,24.039324,0.0005,1.308
11372.00,7.534399,24.91948,0.000039,24.040034,0.0005,1.308
11374.00,7.533547,24.92004,0.000037,24.039624,0.0007,1.308
11376.00,7.532699,24.92017,0.000035,24.040265,0.0006,1.308
11378.00,7.531946,24.92008,0.000037,24.040925,0.0005,1.308
11380.00,7.533178,24.91869,0.000037,24.040674,0.0005,1.308
11382.00,7.533353,24.91880,0.000038,24.041166,0.0005,1.308
11384.00,7.533413,24.91896,0.000036,24.040126,0.0005,1.308
11386.00,7.532724,24.91891,0.000038,24.040034,0.0005,1.308
11388.00,7.532817,24.91781,0.000037,24.040621,0.0005,1.307
11390.00,7.533597,24.91811,0.000037,24.039775,0.0005,1.308
11392.00,7.533899,24.91815,0.000037,24.039774,0.0004,1.308
11394.00,7.533391,24.91905,0.000038,24.039854,0.0005,1.308
11396.00,7.533127,24.91850,0.000038,24.040465,0.0005,1.308
11398.00,7.532416,24.91886,0.000038,24.040203,0.0005,1.308
11400.00,7.533142,24.91920,0.000037,24.040565,0.0005,1.308
11402.00,7.533772,24.91859,0.000038,24.040999,0.0005,1.308
11404.00,7.535237,24.91831,0.000038,24.040226,0.0005,1.308
@19,12.0000,24.0
11406.00,7.535892,24.91744,0.000039,24.039952,0.0005,1.308
11408.00,7.534216,24.91751,0.000038,24.039624,0.0005,1.308
11410.00,7.526927,24.91836,0.000036,24.040183,0.0005,1.307
11412.00,7.516482,24.91777,0.000038,24.039695,0.0004,1.307
11414.00,7.507861,24.91893,0.000039,24.039310,0.0005,1.308
11416.00,7.502587,24.91862,0.000039,24.040084,0.0005,1.307
11418.00,7.499567,24.91792,0.000039,24.039814,0.0005,1.308
11420.00,7.499247,24.91866,0.000037,24.040088,0.0004,1.309
11422.00,7.502227,24.91911,0.000036,24.040834,0.0005,1.309
11424.00,7.506187,24.91896,0.000036,24.041186,0.0004,1.309
11426.00,7.511570,24.91891,0.000036,24.040708,0.0005,1.309
11428.00,7.515893,24.91869,0.000035,24.040145,0.0005,1.309
11430.00,7.518984,24.91952,0.000035,24.040374,0.0005,1.309
11432.00,7.523103,24.91929,0.000036,24.039374,0.0005,1.310
11434.00,7.530539,24.91961,0.000035,24.041008,0.0005,1.310
11436.00,7.539550,24.91976,0.000036,24.039892,0.0005,1.309
11438.00,7.545977,24.91934,0.000037,24.040110,0.0005,1.309
11440.00,7.547783,24.91919,0.000036,24.040568,0.0005,1.309
11442.00,7.546311,24.91966,0.000037,24.040626,0.0005,1.309
11444.00,7.543621,24.91925,0.000039,24.040983,0.0004,1.309
11446.00,7.540520,24.92064,0.000039,24.042003,0.0004,1.309
11448.00,7.535711,24.91990,0.000038,24.041361,0.0005,1.308
11450.00,7.530262,24.91870,0.000037,24.039741,0.0005,1.308
11452.00,7.525146,24.91886,0.000036,24.040170,0.0005,1.308
11454.00,7.520787,24.91950,0.000037,24.039494,0.0005,1.308
11456.00,7.517645,24.92006,0.000039,24.039981,0.0005,1.307
11458.00,7.516790,24.92033,0.000039,24.039894,0.0005,1.308
11460.00,7.517113,24.92057,0.000039,24.040072,0.0005,1.308
11462.00,7.517505,24.91951,0.000038,24.040470,0.0004,1.308
11464.00,7.519281,24.91861,0.000037,24.039979,0.0006,1.308
11466.00,7.520222,24.91992,0.000037,24.040788,0.0005,1.308
11468.00,7.521578,24.92015,0.000038,24.040297,0.0005,1.308
11470.00,7.523611,24.92055,0.000038,24.040083,0.0004,1.308
11472.00,7.525471,24.91975,0.000039,24.040499,0.0004,1.307
11474.00,7.527051,24.91897,0.000039,24.039781,0.0005,1.308
11476.00,7.527293,24.91955,0.000038,24.039944,0.0005,1.309
11478.00,7.527548,24.92008,0.000036,24.039815,0.0004,1.308
11480.00,7.528743,24.92026,0.000036,24.039806,0.0005,1.308
11482.00,7.529669,24.91977,0.000037,24.039308,0.0005,1.308
11484.00,7.530378,24.92055,0.000039,24.040292,0.0005,1.308
11486.00,7.531625,24.92061,0.000037,24.040617,0.0005,1.307
11488.00,7.532028,24.92042,0.000037,24.039683,0.0005,1.307
11490.00,7.531835,24.92046,0.000037,24.040519,0.0006,1.307
11492.00,7.531972,24.91895,0.000037,24.039912,0.0005,1.307
11494.00,7.532030,24.91828,0.000038,24.039506,0.0005,1.308
11496.00,7.532562,24.91836,0.000035,24.039946,0.0005,1.308
11498.00,7.532524,24.91781,0.000036,24.039770,0.0005,1.308
11500.00,7.532314,24.91845,0.000035,24.040712,0.0005,1.307
11502.00,7.533357,24.91891,0.000037,24.040339,0.0005,1.308
11504.00,7.534412,24.92015,0.000036,24.040865,0.0005,1.307
11506.00,7.534719,24.91929,0.000038,24.040237,0.0005,1.307
11508.00,7.535057,24.91906,0.000038,24.039979,0.0004,1.307
11510.00,7.534662,24.91941,0.000037,24.039743,0.0004,1.307
11512.00,7.534497,24.91955,0.000039,24.039890,0.0005,1.307
11514.00,7.534524,24.91980,0.000038,24.039466,0.0005,1.307
11516.00,7.534477,24.92048,0.000037,24.040446,0.0006,1.307
11518.00,7.535222,24.92024,0.000037,24.040275,0.0005,1.307
11520.00,7.535365,24.92069,0.000038,24.040206,0.0005,1.307
11522.00,7.534947,24.92086,0.000037,24.041115,0.0005,1.307
11524.00,7.534774,24.92164,0.000038,24.039721,0.0005,1.307
11526.00,7.534544,24.92211,0.000038,24.040083,0.0005,1.306
11528.00,7.535133,24.92199,0.000038,24.039888,0.0005,1.307
11530.00,7.535073,24.92172,0.000038,24.040110,0.0005,1.307
11532.00,7.535637,24.92156,0.000038,24.039650,0.0005,1.307
11534.00,7.535057,24.92136,0.000036,24.039690,0.0005,1.307
11536.00,7.535131,24.92122,0.000037,24.039955,0.0005,1.307
11538.00,7.535613,24.92084,0.000039,24.039863,0.0004,1.307
11540.00,7.535784,24.92116,0.000038,24.040626,0.0005,1.307
11542.00,7.535305,24.92106,0.000037,24.039364,0.0005,1.307
11544.00,7.535937,24.92159,0.000036,24.039726,0.0005,1.307
11546.00,7.536816,24.92189,0.000037,24.040577,0.0005,1.307
11548.00,7.536565,24.92194,0.000037,24.040630,0.0005,1.307
11550.00,7.536484,24.92167,0.000036,24.040350,0.0005,1.308
11552.00,7.535968,24.92214,0.000037,24.040046,0.0005,1.307
11554.00,7.535543,24.92264,0.000037,24.040454,0.0005,1.306
11556.00,7.535636,24.92216,0.000039,24.039634,0.0005,1.307
11558.00,7.535261,24.92259,0.000038,24.040697,0.0005,1.307
11560.00,7.535025,24.92303,0.000038,24.040443,0.0005,1.307
11562.00,7.535157,24.92206,0.000036,24.039964,0.0005,1.307
11564.00,7.535734,24.92132,0.000036,24.040097,0.0005,1.307
11566.00,7.534752,24.92118,0.000037,24.039804,0.0005,1.307
11568.00,7.533874,24.92072,0.000036,24.040417,0.0005,1.307
11570.00,7.534515,24.92030,0.000037,24.040321,0.0005,1.306
11572.00,7.535195,24.92042,0.000038,24.040463,0.0005,1.307
11574.00,7.535052,24.91987,0.000038,24.040225,0.0004,1.306
11576.00,7.534539,24.91906,0.000038,24.039812,0.0005,1.306
11578.00,7.534490,24.91958,0.000039,24.040172,0.0005,1.306
11580.00,7.534569,24.92050,0.000037,24.040432,0.0005,1.307
11582.00,7.534537,24.91962,0.000037,24.040863,0.0005,1.307
11584.00,7.532908,24.92022,0.000037,24.040181,0.0004,1.307
11586.00,7.532962,24.92096,0.000037,24.039275,0.0005,1.306
11588.00,7.533095,24.92110,0.000038,24.039497,0.0005,1.306
11590.00,7.532674,24.92069,0.000037,24.040012,0.0005,1.306
11592.00,7.532776,24.91948,0.000036,24.040132,0.0005,1.307
11594.00,7.533364,24.92025,0.000037,24.040975,0.0005,1.307
11596.00,7.533002,24.91958,0.000038,24.040148,0.0005,1.307
11598.00,7.532048,24.91915,0.000037,24.040265,0.0005,1.306
11600.00,7.532373,24.91867,0.000036,24.040423,0.0005,1.306
11602.00,7.532443,24.92035,0.000037,24.039906,0.0005,1.307
11604.00,7.531943,24.91976,0.000038,24.040068,0.0005,1.307
11606.00,7.532508,24.91937,0.000037,24.039279,0.0004,1.307
11608.00,7.533307,24.91979,0.000038,24.039892,0.0004,1.306
11610.00,7.532667,24.92023,0.000037,24.040759,0.0005,1.306
11612.00,7.532792,24.92112,0.000037,24.039524,0.0005,1.307
11614.00,7.533731,24.92125,0.000037,24.040059,0.0005,1.306
11616.00,7.533027,24.92079,0.000036,24.040437,0.0004,1.306
11618.00,7.533227,24.92081,0.000037,24.039879,0.0005,1.306
11620.00,7.533384,24.92046,0.000038,24.039479,0.0005,1.306
11622.00,7.533500,24.92129,0.000036,24.039724,0.0005,1.307
11624.00,7.533868,24.92100,0.000036,24.039679,0.0005,1.307
11626.00,7.534760,24.92116,0.000037,24.040263,0.0005,1.307
11628.00,7.535563,24.92152,0.000037,24.039741,0.0005,1.306
11630.00,7.535624,24.92062,0.000037,24.039703,0.0005,1.306
11632.00,7.535421,24.92024,0.000037,24.040337,0.0005,1.306
11634.00,7.535169,24.91968,0.000037,24.039970,0.0005,1.307
11636.00,7.534444,24.92043,0.000037,24.039408,0.0005,1.306
11638.00,7.533642,24.91938,0.000037,24.040325,0.0005,1.306
11640.00,7.533696,24.91969,0.000037,24.039728,0.0005,1.306
11642.00,7.534289,24.92093,0.000038,24.040146,0.0005,1.306
11644.00,7.534656,24.92071,0.000037,24.039797,0.0005,1.307
11646.00,7.534574,24.92062,0.000037,24.040839,0.0004,1.307
11648.00,7.534292,24.92157,0.000036,24.039519,0.0005,1.306
11650.00,7.533831,24.92239,0.000038,24.039772,0.0005,1.306
11652.00,7.533797,24.92175,0.000037,24.039641,0.0005,1.306
11654.00,7.534614,24.92143,0.000036,24.039157,0.0005,1.306
11656.00,7.534415,24.92126,0.000037,24.040026,0.0005,1.306
11658.00,7.534630,24.92224,0.000037,24.040290,0.0005,1.306
11660.00,7.534170,24.92264,0.000037,24.040266,0.0004,1.305
11662.00,7.533860,24.92275,0.000037,24.040066,0.0005,1.306
11664.00,7.534208,24.92201,0.000038,24.040295,0.0004,1.306
11666.00,7.533753,24.92143,0.000037,24.040035,0.0005,1.306
11668.00,7.533234,24.92221,0.000037,24.039783,0.0005,1.306
11670.00,7.533187,24.92299,0.000038,24.039621,0.0005,1.306
11672.00,7.533656,24.92265,0.000037,24.040239,0.0005,1.306
11674.00,7.533598,24.92186,0.000037,24.040030,0.0004,1.306
11676.00,7.533791,24.92182,0.000038,24.040163,0.0004,1.306
11678.00,7.534152,24.92173,0.000038,24.039470,0.0005,1.305
11680.00,7.533516,24.92167,0.000038,24.039846,0.0004,1.305
11682.00,7.533649,24.92153,0.000037,24.039966,0.0005,1.306
11684.00,7.532771,24.92156,0.000038,24.040401,0.0005,1.306
11686.00,7.532270,24.92160,0.000038,24.040752,0.0005,1.306
11688.00,7.532217,24.92236,0.000037,24.040465,0.0005,1.306
11690.00,7.532834,24.92350,0.000036,24.040661,0.0005,1.306
11692.00,7.533792,24.92261,0.000037,24.040377,0.0005,1.306
11694.00,7.534833,24.92309,0.000036,24.040306,0.0005,1.305
11696.00,7.534434,24.92242,0.000038,24.040059,0.0005,1.306
11698.00,7.534773,24.92195,0.000037,24.039388,0.0005,1.306
11700.00,7.535227,24.92198,0.000036,24.039681,0.0005,1.305
11702.00,7.535270,24.92162,0.000037,24.040305,0.0005,1.306
11704.00,7.534615,24.92078,0.000037,24.040357,0.0005,1.306
11706.00,7.533997,24.92106,0.000037,24.039917,0.0005,1.306
11708.00,7.533857,24.92156,0.000036,24.040881,0.0005,1.306
11710.00,7.533935,24.92087,0.000037,24.039930,0.0005,1.305
11712.00,7.534444,24.92173,0.000037,24.039768,0.0005,1.306
11714.00,7.534476,24.92228,0.000037,24.040185,0.0005,1.305
11716.00,7.534975,24.92130,0.000036,24.039624,0.0005,1.306
11718.00,7.534943,24.92165,0.000036,24.039923,0.0004,1.306
11720.00,7.534513,24.92200,0.000038,24.040172,0.0005,1.305
11722.00,7.534638,24.92234,0.000038,24.040459,0.0005,1.306
11724.00,7.534362,24.92166,0.000037,24.040079,0.0005,1.306
11726.00,7.534925,24.92192,0.000037,24.040281,0.0005,1.305
11728.00,7.535417,24.92216,0.000037,24.039997,0.0005,1.306
11730.00,7.535135,24.92221,0.000036,24.040135,0.0005,1.306
11732.00,7.534198,24.92219,0.000037,24.039746,0.0005,1.306
11734.00,7.534219,24.92224,0.000037,24.039686,0.0005,1.305
11736.00,7.535679,24.92238,0.000037,24.040257,0.0005,1.305
11738.00,7.535730,24.92231,0.000037,24.039590,0.0005,1.306
11740.00,7.534808,24.92325,0.000038,24.040010,0.0005,1.305
11742.00,7.534684,24.92320,0.000037,24.040794,0.0005,1.306
11744.00,7.534776,24.92288,0.000037,24.040055,0.0005,1.305
11746.00,7.535649,24.92358,0.000038,24.039452,0.0004,1.306
11748.00,7.536015,24.92288,0.000038,24.039546,0.0005,1.305
11750.00,7.536723,24.92276,0.000037,24.039788,0.0005,1.306
11752.00,7.536156,24.92229,0.000037,24.040601,0.0005,1.305
11754.00,7.535424,24.92144,0.000037,24.040395,0.0005,1.305
11756.00,7.535305,24.92140,0.000039,24.040092,0.0005,1.305
11758.00,7.534957,24.92164,0.000039,24.040170,0.0005,1.305
11760.00,7.534268,24.92160,0.000038,24.039783,0.0005,1.305
11762.00,7.533419,24.92203,0.000038,24.039908,0.0005,1.305
11764.00,7.533576,24.92174,0.000037,24.040423,0.0005,1.305
11766.00,7.533069,24.92175,0.000037,24.039484,0.0005,1.304
11768.00,7.532870,24.92213,0.000038,24.039888,0.0005,1.305
11770.00,7.532082,24.92223,0.000037,24.040030,0.0005,1.306
11772.00,7.532744,24.92281,0.000035,24.040366,0.0005,1.306
11774.00,7.533246,24.92251,0.000037,24.039577,0.0005,1.305
11776.00,7.533684,24.92188,0.000037,24.039439,0.0005,1.306
11778.00,7.534450,24.92147,0.000037,24.040265,0.0005,1.305
11780.00,7.534931,24.92209,0.000037,24.040474,0.0005,1.305
11782.00,7.534687,24.92238,0.000037,24.040270,0.0005,1.305
11784.00,7.535415,24.92244,0.000038,24.039955,0.0005,1.305
11786.00,7.536373,24.92240,0.000037,24.039706,0.0005,1.306
11788.00,7.536057,24.92249,0.000036,24.040765,0.0005,1.305
11790.00,7.535571,24.92286,0.000039,24.040466,0.0005,1.305
11792.00,7.535784,24.92264,0.000038,24.040846,0.0005,1.305
11794.00,7.536099,24.92278,0.000037,24.040106,0.0005,1.305
11796.00,7.535254,24.92222,0.000037,24.039606,0.0005,1.305
11798.00,7.534512,24.92271,0.000037,24.040064,0.0005,1.304
11800.00,7.535036,24.92169,0.000037,24.040206,0.0005,1.305
11802.00,7.534550,24.92186,0.000039,24.040605,0.0005,1.305
11804.00,7.533274,24.92219,0.000038,24.040146,0.0005,1.305
11806.00,7.533574,24.92221,0.000037,24.039619,0.0005,1.306
11808.00,7.533696,24.92291,0.000037,24.039664,0.0004,1.305
11810.00,7.533406,24.92390,0.000037,24.040126,0.0005,1.305
11812.00,7.532191,24.92345,0.000037,24.039735,0.0005,1.305
11814.00,7.531814,24.92409,0.000037,24.039755,0.0005,1.305
11816.00,7.532857,24.92526,0.000036,24.040214,0.0005,1.304
11818.00,7.533152,24.92484,0.000037,24.040672,0.0005,1.305
11820.00,7.533688,24.92499,0.000038,24.040472,0.0005,1.305
11822.00,7.533140,24.92545,0.000038,24.039943,0.0005,1.305
11824.00,7.533722,24.92517,0.000038,24.039819,0.0005,1.305
11826.00,7.533249,24.92506,0.000036,24.040614,0.0005,1.305
11828.00,7.533582,24.92414,0.000037,24.038566,0.0005,1.305
11830.00,7.534027,24.92376,0.000037,24.039719,0.0005,1.305
11832.00,7.534514,24.92392,0.000038,24.040692,0.0005,1.305
11834.00,7.536171,24.92348,0.000038,24.041010,0.0005,1.305
11836.00,7.536543,24.92358,0.000038,24.040157,0.0005,1.305
11838.00,7.535907,24.92401,0.000038,24.039741,0.0005,1.304
11840.00,7.534528,24.92399,0.000039,24.040539,0.0005,1.305
11842.00,7.534955,24.92357,0.000038,24.040325,0.0005,1.305
11844.00,7.535458,24.92373,0.000036,24.040354,0.0005,1.305
11846.00,7.535198,24.92356,0.000037,24.039935,0.0005,1.304
11848.00,7.534842,24.92361,0.000038,24.040675,0.0005,1.304
11850.00,7.535253,24.92380,0.000039,24.040003,0.0005,1.305
11852.00,7.535490,24.92528,0.000038,24.039903,0.0005,1.305
11854.00,7.535986,24.92536,0.000038,24.040350,0.0005,1.305
11856.00,7.535077,24.92523,0.000038,24.040225,0.0005,1.306
11858.00,7.534364,24.92604,0.000038,24.040399,0.0005,1.304
11860.00,7.534059,24.92613,0.000038,24.039732,0.0005,1.305
11862.00,7.534249,24.92604,0.000037,24.040868,0.0005,1.305
11864.00,7.534689,24.92585,0.000038,24.040092,0.0005,1.304
11866.00,7.535128,24.92510,0.000037,24.039288,0.0005,1.304
11868.00,7.534916,24.92553,0.000038,24.039921,0.0005,1.305
11870.00,7.534021,24.92574,0.000037,24.040625,0.0005,1.305
11872.00,7.534156,24.92621,0.000037,24.039699,0.0005,1.306
11874.00,7.534783,24.92723,0.000037,24.040245,0.0005,1.305
11876.00,7.535322,24.92632,0.000038,24.040235,0.0005,1.305
11878.00,7.535954,24.92632,0.000039,24.040499,0.0005,1.305
11880.00,7.535431,24.92489,0.000038,24.040077,0.0005,1.305
11882.00,7.535081,24.92551,0.000037,24.040130,0.0005,1.305
11884.00,7.534367,24.92477,0.000036,24.039812,0.0005,1.305
11886.00,7.533638,24.92550,0.000037,24.040459,0.0005,1.305
11888.00,7.534005,24.92546,0.000038,24.039955,0.0005,1.305
11890.00,7.534438,24.92534,0.000039,24.040445,0.0005,1.304
11892.00,7.534430,24.92542,0.000038,24.040950,0.0005,1.305
11894.00,7.534256,24.92523,0.000039,24.040519,0.0005,1.305
11896.00,7.534052,24.92562,0.000038,24.040319,0.0005,1.304
11898.00,7.534652,24.92568,0.000038,24.039983,0.0005,1.305
11900.00,7.534755,24.92582,0.000037,24.040446,0.0005,1.305
11902.00,7.534961,24.92606,0.000037,24.040257,0.0005,1.305
11904.00,7.534918,24.92523,0.000038,24.040672,0.0005,1.305
11906.00,7.535666,24.92543,0.000037,24.040657,0.0005,1.305
11908.00,7.535420,24.92569,0.000038,24.039844,0.0005,1.305
11910.00,7.535219,24.92559,0.000038,24.039761,0.0005,1.305
11912.00,7.535521,24.92490,0.000038,24.040757,0.0005,1.304
11914.00,7.534860,24.92626,0.000037,24.041174,0.0005,1.304
11916.00,7.534554,24.92593,0.000039,24.040123,0.0005,1.305
11918.00,7.534830,24.92641,0.000039,24.040294,0.0005,1.305
11920.00,7.534818,24.92580,0.000038,24.040257,0.0005,1.305
11922.00,7.534243,24.92561,0.000038,24.040694,0.0005,1.305
11924.00,7.534890,24.92556,0.000038,24.040612,0.0005,1.305
11926.00,7.535227,24.92587,0.000038,24.040030,0.0005,1.305
11928.00,7.535284,24.92602,0.000038,24.040619,0.0005,1.305
11930.00,7.535210,24.92531,0.000036,24.039394,0.0005,1.305
11932.00,7.536011,24.92504,0.000039,24.040034,0.0005,1.304
11934.00,7.536045,24.92523,0.000037,24.040132,0.0005,1.305
11936.00,7.536767,24.92536,0.000037,24.039294,0.0005,1.305
11938.00,7.535133,24.92492,0.000038,24.040310,0.0005,1.306
11940.00,7.534814,24.92488,0.000035,24.040199,0.0005,1.305
11942.00,7.534489,24.92416,0.000037,24.039808,0.0005,1.305
11944.00,7.534696,24.92491,0.000037,24.040010,0.0005,1.305
11946.00,7.535275,24.92446,0.000038,24.039721,0.0006,1.304
11948.00,7.534936,24.92401,0.000038,24.040661,0.0005,1.305
11950.00,7.535587,24.92441,0.000039,24.040283,0.0005,1.304
11952.00,7.534553,24.92398,0.000038,24.039930,0.0005,1.305
11954.00,7.534782,24.92357,0.000038,24.039763,0.0005,1.305
11956.00,7.534472,24.92434,0.000038,24.040252,0.0005,1.305
11958.00,7.534572,24.92358,0.000038,24.039692,0.0005,1.305
11960.00,7.534661,24.92279,0.000037,24.040297,0.0005,1.305
11962.00,7.534509,24.92322,0.000038,24.040266,0.0005,1.304
11964.00,7.534163,24.92371,0.000037,24.040266,0.0005,1.305
11966.00,7.533706,24.92447,0.000037,24.040170,0.0005,1.305
11968.00,7.534553,24.92448,0.000037,24.040463,0.0005,1.305
11970.00,7.535720,24.92420,0.000037,24.039997,0.0006,1.305
11972.00,7.535915,24.92333,0.000037,24.040297,0.0005,1.305
11974.00,7.535738,24.92512,0.000037,24.040312,0.0005,1.305
11976.00,7.535492,24.92576,0.000038,24.040132,0.0005,1.304
11978.00,7.535257,24.92657,0.000038,24.040354,0.0005,1.305
11980.00,7.534886,24.92579,0.000037,24.040548,0.0005,1.305
11982.00,7.533940,24.92603,0.000037,24.039777,0.0005,1.305
11984.00,7.533582,24.92632,0.000038,24.040479,0.0006,1.305
11986.00,7.533852,24.92632,0.000037,24.040057,0.0005,1.305
11988.00,7.534123,24.92616,0.000038,24.040181,0.0005,1.305
11990.00,7.535020,24.92621,0.000038,24.040323,0.0006,1.304
11992.00,7.535668,24.92721,0.000040,24.040321,0.0005,1.305
11994.00,7.535510,24.92764,0.000037,24.040312,0.0005,1.306
11996.00,7.535924,24.92618,0.000037,24.040012,0.0005,1.305
11998.00,7.536019,24.92513,0.000037,24.040510,0.0005,1.305
12000.00,7.535385,24.92555,0.000037,24.040234,0.0005,1.305
12002.00,7.535466,24.92673,0.000038,24.040548,0.0005,1.305
12004.00,7.535942,24.92619,0.000037,24.040603,0.0005,1.305
@20,12.0000,24.0
12006.00,7.535451,24.92657,0.000037,24.040548,0.0005,1.305
12008.00,7.534018,24.92525,0.000039,24.039864,0.0005,1.305
12010.00,7.527686,24.92510,0.000038,24.040681,0.0005,1.304
12012.00,7.518706,24.92440,0.000039,24.040759,0.0005,1.305
12014.00,7.510249,24.92494,0.000039,24.040366,0.0005,1.304
12016.00,7.503688,24.92587,0.000039,24.040126,0.0005,1.304
12018.00,7.501408,24.92600,0.000038,24.040423,0.0005,1.304
12020.00,7.502000,24.92596,0.000039,24.040652,0.0005,1.305
12022.00,7.503449,24.92621,0.000037,24.040474,0.0005,1.306
12024.00,7.506714,24.92713,0.000036,24.040046,0.0005,1.306
12026.00,7.512349,24.92638,0.000035,24.040015,0.0005,1.306
12028.00,7.518091,24.92524,0.000035,24.039708,0.0005,1.307
12030.00,7.522120,24.92521,0.000036,24.040848,0.0005,1.306
12032.00,7.527528,24.92419,0.000036,24.040894,0.0005,1.307
12034.00,7.535340,24.92488,0.000038,24.040466,0.0005,1.306
12036.00,7.543521,24.92516,0.000037,24.040348,0.0005,1.306
12038.00,7.548409,24.92468,0.000038,24.040261,0.0005,1.306
12040.00,7.550304,24.92499,0.000038,24.040423,0.0005,1.306
12042.00,7.550369,24.92477,0.000037,24.039650,0.0005,1.306
12044.00,7.547608,24.92422,0.000037,24.040114,0.0006,1.306
12046.00,7.542341,24.92442,0.000038,24.040415,0.0005,1.306
12048.00,7.537160,24.92449,0.000038,24.040261,0.0005,1.305
12050.00,7.530862,24.92462,0.000038,24.040341,0.0005,1.305
12052.00,7.524936,24.92367,0.000038,24.040403,0.0006,1.305
12054.00,7.520541,24.92360,0.000038,24.040592,0.0005,1.305
12056.00,7.517427,24.92307,0.000040,24.040014,0.0005,1.305
12058.00,7.515476,24.92229,0.000039,24.040428,0.0005,1.305
12060.00,7.515179,24.92252,0.000038,24.040610,0.0005,1.305
12062.00,7.516346,24.92378,0.000038,24.040083,0.0005,1.305
12064.00,7.518192,24.92411,0.000038,24.039935,0.0005,1.305
12066.00,7.521124,24.92483,0.000038,24.040790,0.0005,1.305
12068.00,7.523162,24.92451,0.000038,24.040295,0.0005,1.305
12070.00,7.525138,24.92412,0.000038,24.039981,0.0005,1.305
12072.00,7.527506,24.92420,0.000040,24.039812,0.0005,1.304
12074.00,7.529347,24.92427,0.000037,24.040348,0.0005,1.305
12076.00,7.530586,24.92428,0.000038,24.040155,0.0005,1.305
12078.00,7.531537,24.92441,0.000038,24.040410,0.0005,1.306
12080.00,7.531768,24.92477,0.000036,24.040068,0.0005,1.306
12082.00,7.531988,24.92445,0.000038,24.040101,0.0005,1.306
12084.00,7.532829,24.92455,0.000037,24.040475,0.0005,1.305
12086.00,7.533941,24.92557,0.000038,24.040499,0.0005,1.305
12088.00,7.535455,24.92510,0.000038,24.040565,0.0005,1.305
12090.00,7.535417,24.92619,0.000038,24.040810,0.0005,1.306
12092.00,7.534927,24.92627,0.000039,24.040052,0.0005,1.305
12094.00,7.535326,24.92581,0.000039,24.040590,0.0005,1.305
12096.00,7.535387,24.92554,0.000038,24.040337,0.0005,1.305
12098.00,7.534960,24.92507,0.000037,24.040097,0.0005,1.306
12100.00,7.534319,24.92544,0.000039,24.040815,0.0005,1.305
12102.00,7.535017,24.92566,0.000037,24.040375,0.0006,1.306
12104.00,7.535564,24.92693,0.000039,24.040165,0.0005,1.305
12106.00,7.535823,24.92743,0.000038,24.041425,0.0005,1.305
12108.00,7.536259,24.92748,0.000039,24.040195,0.0005,1.305
12110.00,7.536061,24.92747,0.000038,24.039637,0.0005,1.306
12112.00,7.535420,24.92790,0.000037,24.039239,0.0005,1.305
12114.00,7.535325,24.92794,0.000038,24.039943,0.0006,1.305
12116.00,7.535304,24.92718,0.000037,24.040606,0.0006,1.305
12118.00,7.535408,24.92690,0.000038,24.040692,0.0005,1.305
12120.00,7.535333,24.92617,0.000037,24.040466,0.0005,1.306
12122.00,7.535529,24.92655,0.000037,24.040445,0.0005,1.306
12124.00,7.535604,24.92579,0.000038,24.040068,0.0005,1.306
12126.00,7.535892,24.92561,0.000037,24.039897,0.0005,1.305
12128.00,7.536831,24.92537,0.000037,24.039974,0.0005,1.305
12130.00,7.538017,24.92573,0.000038,24.040194,0.0005,1.306
12132.00,7.538310,24.92515,0.000038,24.040543,0.0005,1.306
12134.00,7.537124,24.92502,0.000038,24.040585,0.0005,1.305
12136.00,7.536339,24.92516,0.000038,24.040221,0.0005,1.305
12138.00,7.536575,24.92592,0.000038,24.039495,0.0005,1.305
12140.00,7.536935,24.92609,0.000038,24.040230,0.0005,1.305
12142.00,7.538139,24.92542,0.000038,24.040252,0.0005,1.306
12144.00,7.537937,24.92593,0.000036,24.039808,0.0005,1.306
12146.00,7.537153,24.92547,0.000037,24.039884,0.0006,1.305
12148.00,7.535725,24.92495,0.000037,24.039994,0.0005,1.305
12150.00,7.535884,24.92507,0.000038,24.039664,0.0005,1.305
12152.00,7.535677,24.92485,0.000038,24.040323,0.0005,1.306
12154.00,7.535826,24.92505,0.000038,24.040668,0.0005,1.305
12156.00,7.535713,24.92458,0.000038,24.040115,0.0005,1.305
12158.00,7.535945,24.92355,0.000037,24.040052,0.0005,1.305
12160.00,7.536299,24.92424,0.000037,24.040312,0.0005,1.305
12162.00,7.536783,24.92448,0.000038,24.040392,0.0005,1.305
12164.00,7.537054,24.92545,0.000038,24.040905,0.0005,1.306
12166.00,7.537432,24.92485,0.000038,24.041125,0.0005,1.305
12168.00,7.537367,24.92514,0.000037,24.039983,0.0005,1.305
12170.00,7.537887,24.92594,0.000036,24.039604,0.0005,1.306
12172.00,7.537196,24.92632,0.000036,24.040648,0.0005,1.305
12174.00,7.536750,24.92640,0.000037,24.040686,0.0005,1.305
12176.00,7.537035,24.92643,0.000038,24.040181,0.0005,1.305
12178.00,7.537164,24.92578,0.000037,24.040355,0.0005,1.306
12180.00,7.537412,24.92610,0.000037,24.040572,0.0005,1.306
12182.00,7.537204,24.92596,0.000038,24.039935,0.0005,1.305
12184.00,7.536546,24.92623,0.000037,24.040517,0.0005,1.305
12186.00,7.535746,24.92577,0.000038,24.040592,0.0005,1.305
12188.00,7.534962,24.92582,0.000038,24.040548,0.0005,1.306
12190.00,7.534980,24.92526,0.000038,24.040361,0.0005,1.306
12192.00,7.534634,24.92554,0.000039,24.040250,0.0005,1.306
12194.00,7.534958,24.92562,0.000037,24.039459,0.0005,1.306
12196.00,7.534476,24.92597,0.000038,24.040008,0.0005,1.306
12198.00,7.534828,24.92617,0.000037,24.040315,0.0005,1.305
12200.00,7.536281,24.92619,0.000039,24.039674,0.0005,1.306
12202.00,7.537141,24.92606,0.000038,24.040141,0.0005,1.306
12204.00,7.538509,24.92556,0.000037,24.040659,0.0005,1.306
12206.00,7.537697,24.92563,0.000037,24.040515,0.0005,1.306
12208.00,7.537954,24.92526,0.000038,24.039443,0.0005,1.306
12210.00,7.537956,24.92548,0.000038,24.039490,0.0005,1.306
12212.00,7.538823,24.92500,0.000038,24.040323,0.0005,1.306
12214.00,7.538860,24.92526,0.000039,24.039777,0.0005,1.306
12216.00,7.537415,24.92479,0.000039,24.039852,0.0005,1.305
12218.00,7.536769,24.92539,0.000039,24.040223,0.0005,1.306
12220.00,7.535559,24.92593,0.000037,24.040601,0.0005,1.306
12222.00,7.535801,24.92614,0.000037,24.040608,0.0005,1.306
12224.00,7.535312,24.92567,0.000037,24.040234,0.0005,1.306
12226.00,7.536181,24.92592,0.000037,24.039975,0.0005,1.306
12228.00,7.536065,24.92612,0.000037,24.040010,0.0005,1.306
12230.00,7.535098,24.92659,0.000036,24.040590,0.0005,1.306
12232.00,7.534549,24.92669,0.000038,24.040857,0.0005,1.306
12234.00,7.533825,24.92584,0.000039,24.040526,0.0005,1.306
12236.00,7.533884,24.92490,0.000038,24.040755,0.0005,1.306
12238.00,7.534184,24.92526,0.000038,24.040470,0.0005,1.306
12240.00,7.534187,24.92601,0.000039,24.040588,0.0005,1.306
12242.00,7.534171,24.92639,0.000039,24.040737,0.0005,1.306
12244.00,7.533252,24.92614,0.000039,24.040679,0.0005,1.306
12246.00,7.533365,24.92640,0.000039,24.040448,0.0005,1.306
12248.00,7.533120,24.92641,0.000038,24.040410,0.0005,1.306
12250.00,7.533356,24.92657,0.000038,24.040563,0.0005,1.306
12252.00,7.533293,24.92652,0.000037,24.040148,0.0005,1.306
12254.00,7.533868,24.92715,0.000037,24.040625,0.0005,1.306
12256.00,7.534185,24.92702,0.000037,24.040568,0.0005,1.306
12258.00,7.533898,24.92612,0.000037,24.039648,0.0005,1.306
12260.00,7.533966,24.92664,0.000037,24.040214,0.0005,1.306
12262.00,7.533760,24.92730,0.000038,24.040785,0.0005,1.306
12264.00,7.533279,24.92807,0.000038,24.040472,0.0005,1.305
12266.00,7.534469,24.92803,0.000039,24.039723,0.0005,1.305
12268.00,7.535779,24.92793,0.000038,24.040146,0.0005,1.306
12270.00,7.535633,24.92735,0.000038,24.040959,0.0005,1.307
12272.00,7.534863,24.92693,0.000038,24.040254,0.0005,1.306
12274.00,7.534654,24.92672,0.000039,24.039664,0.0005,1.306
12276.00,7.534506,24.92620,0.000037,24.040368,0.0006,1.306
12278.00,7.534266,24.92680,0.000037,24.040739,0.0005,1.306
12280.00,7.534399,24.92725,0.000039,24.040599,0.0005,1.306
12282.00,7.534514,24.92645,0.000038,24.040066,0.0005,1.306
12284.00,7.534116,24.92613,0.000038,24.039752,0.0005,1.306
12286.00,7.533647,24.92630,0.000038,24.040419,0.0005,1.306
12288.00,7.533878,24.92616,0.000038,24.041226,0.0005,1.306
12290.00,7.533899,24.92638,0.000038,24.040230,0.0005,1.306
12292.00,7.533830,24.92642,0.000038,24.039595,0.0005,1.306
12294.00,7.533588,24.92644,0.000037,24.040408,0.0005,1.306
12296.00,7.533093,24.92595,0.000038,24.039694,0.0005,1.307
12298.00,7.532665,24.92644,0.000037,24.040674,0.0005,1.307
12300.00,7.534325,24.92706,0.000038,24.039644,0.0005,1.306
12302.00,7.534571,24.92658,0.000037,24.040515,0.0005,1.306
12304.00,7.533948,24.92639,0.000038,24.040141,0.0005,1.306
12306.00,7.533782,24.92664,0.000038,24.040455,0.0005,1.306
12308.00,7.534096,24.92640,0.000038,24.040728,0.0005,1.306
12310.00,7.534278,24.92600,0.000038,24.040570,0.0005,1.306
12312.00,7.533570,24.92528,0.000038,24.040943,0.0005,1.306
12314.00,7.533462,24.92549,0.000038,24.040925,0.0005,1.307
12316.00,7.534072,24.92522,0.000038,24.040494,0.0006,1.307
12318.00,7.534368,24.92498,0.000039,24.040814,0.0005,1.306
12320.00,7.535250,24.92527,0.000039,24.040032,0.0005,1.306
12322.00,7.535522,24.92481,0.000038,24.040139,0.0005,1.306
12324.00,7.534789,24.92469,0.000038,24.039719,0.0005,1.307
12326.00,7.534214,24.92519,0.000038,24.040177,0.0005,1.306
12328.00,7.533919,24.92529,0.000038,24.040763,0.0005,1.307
12330.00,7.533222,24.92519,0.000038,24.040248,0.0005,1.306
12332.00,7.533017,24.92542,0.000038,24.040614,0.0005,1.306
12334.00,7.534023,24.92510,0.000038,24.040595,0.0005,1.307
12336.00,7.534717,24.92553,0.000037,24.039983,0.0005,1.308
12338.00,7.534527,24.92571,0.000039,24.040465,0.0005,1.306
12340.00,7.533834,24.92596,0.000039,24.040479,0.0005,1.306
12342.00,7.533866,24.92679,0.000038,24.040115,0.0005,1.307
12344.00,7.534271,24.92674,0.000037,24.040052,0.0005,1.307
12346.00,7.534243,24.92662,0.000038,24.040475,0.0005,1.307
12348.00,7.535987,24.92636,0.000037,24.040859,0.0005,1.306
12350.00,7.536438,24.92698,0.000038,24.039532,0.0005,1.306
12352.00,7.535250,24.92632,0.000038,24.040817,0.0005,1.307
12354.00,7.534572,24.92608,0.000037,24.040165,0.0005,1.307
12356.00,7.533268,24.92620,0.000038,24.040066,0.0005,1.306
12358.00,7.533884,24.92542,0.000038,24.040117,0.0005,1.307
12360.00,7.535139,24.92555,0.000037,24.040108,0.0005,1.307
12362.00,7.535185,24.92633,0.000039,24.040086,0.0005,1.307
12364.00,7.534429,24.92563,0.000038,24.038819,0.0005,1.307
12366.00,7.534853,24.92584,0.000038,24.039928,0.0005,1.307
12368.00,7.534905,24.92621,0.000038,24.040459,0.0005,1.306
12370.00,7.535371,24.92702,0.000038,24.039870,0.0005,1.307
12372.00,7.534979,24.92748,0.000037,24.039532,0.0005,1.307
12374.00,7.535516,24.92545,0.000037,24.040512,0.0005,1.307
12376.00,7.535579,24.92551,0.000038,24.040634,0.0005,1.307
12378.00,7.535893,24.92604,0.000037,24.039708,0.0005,1.307
12380.00,7.534819,24.92654,0.000037,24.040814,0.0005,1.307
12382.00,7.534262,24.92611,0.000038,24.040715,0.0005,1.307
12384.00,7.534655,24.92573,0.000037,24.040779,0.0006,1.307
12386.00,7.535108,24.92607,0.000037,24.040488,0.0006,1.307
12388.00,7.534906,24.92550,0.000037,24.040057,0.0005,1.307
12390.00,7.533915,24.92540,0.000037,24.039752,0.0005,1.307
12392.00,7.534129,24.92566,0.000037,24.040363,0.0005,1.307
12394.00,7.534339,24.92552,0.000037,24.040365,0.0005,1.307
12396.00,7.534967,24.92546,0.000038,24.039726,0.0005,1.307
12398.00,7.534934,24.92627,0.000038,24.040739,0.0005,1.306
12400.00,7.534657,24.92644,0.000037,24.040594,0.0005,1.307
12402.00,7.533943,24.92630,0.000038,24.040399,0.0006,1.307
12404.00,7.534227,24.92628,0.000039,24.039824,0.0006,1.307
12406.00,7.533739,24.92567,0.000039,24.039972,0.0005,1.307
12408.00,7.532980,24.92591,0.000038,24.040895,0.0006,1.307
12410.00,7.533276,24.92616,0.000038,24.040275,0.0005,1.307
12412.00,7.532874,24.92585,0.000038,24.040110,0.0005,1.307
12414.00,7.533404,24.92671,0.000038,24.040961,0.0005,1.307
12416.00,7.534635,24.92704,0.000039,24.040759,0.0005,1.306
12418.00,7.535436,24.92535,0.000039,24.040490,0.0005,1.307
12420.00,7.535808,24.92559,0.000039,24.040392,0.0005,1.307
12422.00,7.535756,24.92552,0.000038,24.040365,0.0005,1.307
12424.00,7.535736,24.92531,0.000038,24.039870,0.0005,1.307
12426.00,7.536109,24.92602,0.000039,24.040143,0.0005,1.308
12428.00,7.535667,24.92629,0.000037,24.040477,0.0005,1.308
12430.00,7.535354,24.92602,0.000037,24.040506,0.0005,1.307
12432.00,7.534649,24.92572,0.000037,24.040183,0.0005,1.307
12434.00,7.534602,24.92613,0.000038,24.039737,0.0005,1.307
12436.00,7.534830,24.92709,0.000038,24.040512,0.0005,1.307
12438.00,7.534940,24.92646,0.000038,24.041059,0.0005,1.308
12440.00,7.534580,24.92696,0.000038,24.040572,0.0005,1.308
12442.00,7.534715,24.92774,0.000037,24.039779,0.0005,1.308
12444.00,7.534482,24.92747,0.000037,24.040441,0.0005,1.308
12446.00,7.534728,24.92781,0.000038,24.040228,0.0005,1.307
12448.00,7.535420,24.92763,0.000038,24.040643,0.0005,1.307
12450.00,7.535015,24.92658,0.000037,24.040561,0.0005,1.308
12452.00,7.535006,24.92678,0.000039,24.040945,0.0005,1.308
12454.00,7.535005,24.92673,0.000039,24.039999,0.0006,1.307
12456.00,7.535093,24.92739,0.000037,24.039803,0.0005,1.307
12458.00,7.535165,24.92807,0.000038,24.040583,0.0005,1.308
12460.00,7.534714,24.92636,0.000038,24.040543,0.0005,1.308
12462.00,7.533573,24.92594,0.000039,24.040610,0.0005,1.307
12464.00,7.534520,24.92536,0.000037,24.040846,0.0005,1.308
12466.00,7.534810,24.92534,0.000037,24.040792,0.0005,1.308
12468.00,7.533889,24.92635,0.000038,24.040406,0.0005,1.308
12470.00,7.533539,24.92667,0.000038,24.040601,0.0005,1.308
12472.00,7.533455,24.92667,0.000038,24.039810,0.0005,1.308
12474.00,7.534133,24.92698,0.000038,24.039739,0.0005,1.308
12476.00,7.534485,24.92595,0.000038,24.040199,0.0005,1.308
12478.00,7.534889,24.92669,0.000037,24.039874,0.0005,1.307
12480.00,7.534343,24.92689,0.000038,24.040014,0.0005,1.308
12482.00,7.533398,24.92714,0.000038,24.040177,0.0005,1.308
12484.00,7.534088,24.92790,0.000038,24.040148,0.0005,1.307
12486.00,7.534350,24.92738,0.000037,24.040343,0.0005,1.308
12488.00,7.534526,24.92723,0.000038,24.039954,0.0005,1.308
12490.00,7.534069,24.92744,0.000037,24.040072,0.0005,1.309
12492.00,7.534106,24.92749,0.000038,24.039450,0.0005,1.308
12494.00,7.534578,24.92701,0.000039,24.039612,0.0005,1.308
12496.00,7.533983,24.92688,0.000039,24.040905,0.0005,1.309
12498.00,7.534283,24.92755,0.000037,24.040652,0.0005,1.308
12500.00,7.534790,24.92703,0.000038,24.040668,0.0005,1.308
12502.00,7.535075,24.92782,0.000037,24.040548,0.0005,1.308
12504.00,7.535649,24.92808,0.000038,24.040239,0.0005,1.308
12506.00,7.535557,24.92866,0.000038,24.040508,0.0005,1.308
12508.00,7.535712,24.92838,0.000038,24.040334,0.0005,1.308
12510.00,7.535406,24.92744,0.000037,24.040908,0.0005,1.309
12512.00,7.535172,24.92657,0.000038,24.038921,0.0005,1.308
12514.00,7.534675,24.92647,0.000039,24.039895,0.0006,1.308
12516.00,7.534606,24.92696,0.000038,24.039972,0.0005,1.309
12518.00,7.533698,24.92787,0.000038,24.039723,0.0005,1.309
12520.00,7.532899,24.92833,0.000038,24.039784,0.0005,1.308
12522.00,7.533243,24.92761,0.000038,24.040490,0.0005,1.308
12524.00,7.533842,24.92736,0.000037,24.040706,0.0005,1.309
12526.00,7.533572,24.92768,0.000038,24.040330,0.0005,1.308
12528.00,7.532954,24.92675,0.000038,24.040695,0.0005,1.308
12530.00,7.532810,24.92832,0.000038,24.040145,0.0005,1.309
12532.00,7.533446,24.92751,0.000036,24.039514,0.0005,1.309
12534.00,7.533637,24.92762,0.000037,24.039777,0.0005,1.308
12536.00,7.533047,24.92702,0.000038,24.040285,0.0005,1.308
12538.00,7.533661,24.92563,0.000039,24.039897,0.0005,1.309
12540.00,7.533521,24.92560,0.000038,24.040817,0.0005,1.308
12542.00,7.532700,24.92531,0.000039,24.039783,0.0005,1.308
12544.00,7.532498,24.92489,0.000040,24.039877,0.0005,1.309
12546.00,7.533154,24.92570,0.000038,24.040015,0.0005,1.309
12548.00,7.533415,24.92546,0.000038,24.040021,0.0005,1.309
12550.00,7.533900,24.92475,0.000038,24.040261,0.0005,1.309
12552.00,7.534102,24.92480,0.000038,24.040355,0.0005,1.309
12554.00,7.534471,24.92488,0.000037,24.039523,0.0005,1.309
12556.00,7.534258,24.92561,0.000036,24.039948,0.0005,1.309
12558.00,7.535582,24.92584,0.000037,24.039570,0.0005,1.309
12560.00,7.535443,24.92504,0.000038,24.039354,0.0005,1.309
12562.00,7.534680,24.92472,0.000038,24.040390,0.0005,1.309
12564.00,7.534873,24.92563,0.000038,24.040425,0.0005,1.309
12566.00,7.535666,24.92577,0.000039,24.040481,0.0005,1.308
12568.00,7.535957,24.92633,0.000038,24.039839,0.0005,1.309
12570.00,7.536251,24.92576,0.000038,24.039974,0.0006,1.309
12572.00,7.535900,24.92560,0.000038,24.040608,0.0005,1.310
12574.00,7.536412,24.92617,0.000037,24.040261,0.0005,1.309
12576.00,7.535802,24.92646,0.000037,24.040581,0.0005,1.309
12578.00,7.535845,24.92699,0.000037,24.039814,0.0005,1.309
12580.00,7.535347,24.92568,0.000038,24.039988,0.0006,1.310
12582.00,7.535759,24.92707,0.000038,24.040865,0.0006,1.309
12584.00,7.535816,24.92629,0.000039,24.040021,0.0005,1.309
12586.00,7.534522,24.92604,0.000038,24.039914,0.0005,1.309
12588.00,7.534103,24.92572,0.000038,24.039981,0.0005,1.309
12590.00,7.533882,24.92552,0.000038,24.040477,0.0005,1.310
12592.00,7.533679,24.92620,0.000039,24.040539,0.0006,1.309
12594.00,7.533740,24.92585,0.000039,24.040225,0.0005,1.309
12596.00,7.534036,24.92634,0.000038,24.040541,0.0005,1.309
12598.00,7.532867,24.92541,0.000039,24.040475,0.0005,1.309
12600.00,7.532957,24.92601,0.000039,24.040208,0.0005,1.309
12602.00,7.534607,24.92586,0.000038,24.040021,0.0005,1.309
12604.00,7.534726,24.92624,0.000037,24.039566,0.0005,1.309
12606.00,7.534526,24.92558,0.000038,24.039690,0.0005,1.309
@21,12.0000,24.0
12608.00,7.533801,24.92507,0.000038,24.040354,0.0005,1.310
12610.00,7.528652,24.92552,0.000038,24.040970,0.0005,1.309
12612.00,7.519716,24.92574,0.000039,24.039870,0.0005,1.308
12614.00,7.511255,24.92602,0.000040,24.039797,0.0005,1.309
12616.00,7.506350,24.92552,0.000040,24.040417,0.0005,1.309
12618.00,7.504281,24.92582,0.000039,24.040566,0.0005,1.310
12620.00,7.503375,24.92579,0.000038,24.040725,0.0005,1.310
12622.00,7.504853,24.92569,0.000038,24.039641,0.0005,1.310
12624.00,7.508324,24.92729,0.000038,24.040401,0.0005,1.310
12626.00,7.513088,24.92680,0.000038,24.039997,0.0005,1.310
12628.00,7.519188,24.92603,0.000037,24.040255,0.0005,1.311
12630.00,7.523043,24.92608,0.000037,24.040341,0.0005,1.311
12632.00,7.527210,24.92695,0.000038,24.040215,0.0005,1.310
12634.00,7.535131,24.92543,0.000038,24.039815,0.0005,1.311
12636.00,7.543422,24.92528,0.000037,24.040726,0.0005,1.312
12638.00,7.550045,24.92656,0.000035,24.040310,0.0005,1.312
12640.00,7.552629,24.92666,0.000037,24.040126,0.0005,1.312
12642.00,7.550467,24.92719,0.000037,24.040448,0.0005,1.311
12644.00,7.546711,24.92758,0.000040,24.040317,0.0005,1.309
12646.00,7.542489,24.92714,0.000039,24.039994,0.0005,1.310
12648.00,7.537370,24.92723,0.000038,24.040201,0.0006,1.310
12650.00,7.531402,24.92731,0.000039,24.040339,0.0005,1.310
12652.00,7.526460,24.92692,0.000039,24.039895,0.0005,1.310
12654.00,7.522141,24.92633,0.000038,24.039235,0.0005,1.310
12656.00,7.519993,24.92588,0.000038,24.040545,0.0005,1.310
12658.00,7.518052,24.92763,0.000039,24.040299,0.0005,1.310
12660.00,7.516956,24.92697,0.000038,24.039730,0.0005,1.310
12662.00,7.518061,24.92720,0.000039,24.040159,0.0005,1.310
12664.00,7.518883,24.92690,0.000038,24.040863,0.0005,1.310
12666.00,7.520848,24.92672,0.000039,24.040054,0.0005,1.309
12668.00,7.523498,24.92700,0.000038,24.040228,0.0005,1.310
12670.00,7.525782,24.92693,0.000038,24.039952,0.0005,1.310
12672.00,7.526473,24.92622,0.000038,24.039806,0.0005,1.310
12674.00,7.527685,24.92690,0.000037,24.040619,0.0005,1.310
12676.00,7.529122,24.92697,0.000038,24.040172,0.0005,1.310
12678.00,7.530204,24.92670,0.000039,24.040346,0.0005,1.311
12680.00,7.531454,24.92706,0.000038,24.040659,0.0005,1.311
12682.00,7.531768,24.92608,0.000037,24.041050,0.0006,1.310
12684.00,7.532204,24.92594,0.000037,24.040679,0.0005,1.310
12686.00,7.532542,24.92575,0.000039,24.040370,0.0005,1.310
12688.00,7.532109,24.92537,0.000039,24.040077,0.0005,1.310
12690.00,7.532731,24.92608,0.000039,24.039814,0.0005,1.310
12692.00,7.532774,24.92619,0.000039,24.039906,0.0006,1.310
12694.00,7.532445,24.92662,0.000039,24.040363,0.0005,1.310
12696.00,7.532258,24.92608,0.000038,24.041101,0.0005,1.310
12698.00,7.532402,24.92599,0.000038,24.040368,0.0005,1.310
12700.00,7.532112,24.92594,0.000040,24.040688,0.0005,1.310
12702.00,7.532069,24.92646,0.000039,24.040594,0.0005,1.310
12704.00,7.533261,24.92671,0.000038,24.040399,0.0005,1.311
12706.00,7.533979,24.92659,0.000037,24.040248,0.0005,1.310
12708.00,7.534606,24.92672,0.000038,24.039621,0.0005,1.310
12710.00,7.534957,24.92640,0.000038,24.039643,0.0005,1.310
12712.00,7.535943,24.92629,0.000038,24.040063,0.0005,1.310
12714.00,7.536029,24.92628,0.000038,24.040037,0.0005,1.311
12716.00,7.536694,24.92563,0.000038,24.039915,0.0005,1.310
12718.00,7.536685,24.92545,0.000037,24.040428,0.0005,1.311
12720.00,7.536783,24.92597,0.000038,24.040661,0.0005,1.311
12722.00,7.537984,24.92548,0.000040,24.040952,0.0005,1.310
12724.00,7.538108,24.92546,0.000039,24.040446,0.0005,1.311
12726.00,7.538049,24.92505,0.000037,24.040214,0.0005,1.311
12728.00,7.537747,24.92542,0.000038,24.039539,0.0005,1.310
12730.00,7.537848,24.92590,0.000039,24.040226,0.0005,1.311
12732.00,7.538486,24.92652,0.000038,24.039899,0.0005,1.311
12734.00,7.538891,24.92672,0.000037,24.040266,0.0005,1.311
12736.00,7.539382,24.92746,0.000039,24.040139,0.0005,1.311
12738.00,7.538918,24.92658,0.000039,24.040581,0.0005,1.311
12740.00,7.537954,24.92597,0.000039,24.040463,0.0005,1.311
12742.00,7.538386,24.92559,0.000038,24.041190,0.0005,1.311
12744.00,7.538108,24.92664,0.000038,24.040594,0.0005,1.310
12746.00,7.538679,24.92722,0.000039,24.039937,0.0005,1.310
12748.00,7.538977,24.92766,0.000039,24.040297,0.0005,1.310
12750.00,7.538702,24.92760,0.000039,24.039886,0.0006,1.310
12752.00,7.538085,24.92802,0.000039,24.040183,0.0005,1.310
12754.00,7.538966,24.92776,0.000039,24.040557,0.0005,1.311
12756.00,7.538616,24.92693,0.000038,24.040472,0.0005,1.311
12758.00,7.538469,24.92698,0.000038,24.040323,0.0006,1.310
12760.00,7.538390,24.92712,0.000038,24.040695,0.0005,1.311
12762.00,7.538607,24.92870,0.000038,24.040481,0.0005,1.311
12764.00,7.537812,24.92818,0.000040,24.040135,0.0005,1.311
12766.00,7.537532,24.92795,0.000038,24.040214,0.0006,1.311
12768.00,7.536848,24.92827,0.000037,24.040248,0.0006,1.311
12770.00,7.536088,24.92651,0.000037,24.040059,0.0005,1.311
12772.00,7.535002,24.92668,0.000037,24.040214,0.0005,1.311
12774.00,7.534838,24.92669,0.000039,24.040459,0.0005,1.311
12776.00,7.535853,24.92663,0.000037,24.040257,0.0005,1.312
12778.00,7.536132,24.92741,0.000037,24.040163,0.0005,1.311
12780.00,7.536787,24.92778,0.000037,24.039744,0.0005,1.311
12782.00,7.536004,24.92821,0.000038,24.040559,0.0005,1.311
12784.00,7.535557,24.92896,0.000039,24.040703,0.0005,1.311
12786.00,7.535164,24.92908,0.000039,24.040457,0.0006,1.311
12788.00,7.534646,24.92972,0.000038,24.039434,0.0005,1.311
12790.00,7.535219,24.92974,0.000037,24.040041,0.0006,1.311
12792.00,7.535215,24.92824,0.000038,24.040263,0.0005,1.311
12794.00,7.534630,24.92700,0.000038,24.040064,0.0005,1.311
12796.00,7.534184,24.92771,0.000038,24.040845,0.0005,1.311
12798.00,7.534077,24.92712,0.000039,24.040245,0.0005,1.311
12800.00,7.533498,24.92689,0.000038,24.040575,0.0005,1.311
12802.00,7.534579,24.92790,0.000037,24.040963,0.0005,1.311
12804.00,7.535097,24.92906,0.000038,24.040628,0.0005,1.311
12806.00,7.534664,24.92958,0.000037,24.040712,0.0005,1.311
12808.00,7.535134,24.92922,0.000037,24.040468,0.0005,1.312
12810.00,7.534968,24.92878,0.000037,24.040132,0.0005,1.311
12812.00,7.534738,24.92876,0.000039,24.040697,0.0005,1.311
12814.00,7.534077,24.92787,0.000038,24.040221,0.0005,1.311
12816.00,7.534375,24.92823,0.000037,24.039872,0.0005,1.311
12818.00,7.534845,24.92784,0.000038,24.040388,0.0006,1.311
12820.00,7.534517,24.92755,0.000037,24.039908,0.0006,1.311
12822.00,7.533900,24.92787,0.000039,24.039792,0.0006,1.311
12824.00,7.534326,24.92807,0.000037,24.040261,0.0005,1.312
12826.00,7.534468,24.92882,0.000037,24.039988,0.0006,1.312
12828.00,7.535231,24.92961,0.000036,24.040217,0.0006,1.312
12830.00,7.535357,24.92975,0.000037,24.039174,0.0005,1.311
12832.00,7.534928,24.92833,0.000038,24.040385,0.0005,1.311
12834.00,7.534336,24.92797,0.000038,24.040428,0.0005,1.312
12836.00,7.533841,24.92847,0.000038,24.040035,0.0006,1.312
12838.00,7.533369,24.92814,0.000038,24.039610,0.0005,1.312
12840.00,7.533108,24.92774,0.000038,24.040372,0.0005,1.312
12842.00,7.533988,24.92675,0.000037,24.040143,0.0005,1.312
12844.00,7.535621,24.92772,0.000039,24.039152,0.0005,1.311
12846.00,7.535329,24.92806,0.000039,24.039988,0.0005,1.312
12848.00,7.533999,24.92863,0.000039,24.039655,0.0005,1.312
12850.00,7.533700,24.92836,0.000039,24.040357,0.0005,1.312
12852.00,7.533646,24.92874,0.000038,24.040166,0.0005,1.313
12854.00,7.534207,24.92859,0.000037,24.039630,0.0005,1.312
12856.00,7.535318,24.92903,0.000037,24.040168,0.0005,1.312
12858.00,7.535137,24.92843,0.000037,24.040123,0.0005,1.312
12860.00,7.534512,24.92831,0.000037,24.040252,0.0005,1.312
12862.00,7.535108,24.92765,0.000037,24.040328,0.0005,1.312
12864.00,7.534325,24.92742,0.000039,24.040488,0.0005,1.312
12866.00,7.534008,24.92888,0.000038,24.040044,0.0005,1.312
12868.00,7.533478,24.92949,0.000039,24.039699,0.0005,1.312
12870.00,7.532755,24.92922,0.000040,24.040881,0.0005,1.312
12872.00,7.532818,24.92877,0.000041,24.040650,0.0005,1.312
12874.00,7.533300,24.92845,0.000039,24.040201,0.0005,1.312
12876.00,7.533321,24.92765,0.000038,24.039855,0.0005,1.312
12878.00,7.532335,24.92757,0.000039,24.039679,0.0006,1.312
12880.00,7.532094,24.92712,0.000038,24.040232,0.0006,1.312
12882.00,7.531885,24.92830,0.000038,24.040401,0.0006,1.312
12884.00,7.532151,24.92855,0.000037,24.040252,0.0006,1.312
12886.00,7.534015,24.92930,0.000038,24.040439,0.0005,1.312
12888.00,7.534070,24.92934,0.000039,24.040890,0.0005,1.312
12890.00,7.533929,24.92941,0.000039,24.040510,0.0005,1.313
12892.00,7.534282,24.92896,0.000038,24.040108,0.0005,1.313
12894.00,7.534102,24.92956,0.000039,24.040250,0.0005,1.312
12896.00,7.534021,24.92890,0.000039,24.040783,0.0005,1.312
12898.00,7.534571,24.92881,0.000039,24.040275,0.0006,1.312
12900.00,7.534487,24.92912,0.000037,24.040452,0.0005,1.313
12902.00,7.534382,24.92861,0.000037,24.040374,0.0005,1.313
12904.00,7.534255,24.92841,0.000038,24.040439,0.0005,1.312
12906.00,7.533531,24.92774,0.000039,24.039837,0.0005,1.313
12908.00,7.533393,24.92782,0.000037,24.040017,0.0006,1.313
12910.00,7.533709,24.92792,0.000038,24.040094,0.0005,1.312
12912.00,7.534006,24.92776,0.000038,24.040265,0.0005,1.312
12914.00,7.533237,24.92731,0.000038,24.040112,0.0005,1.312
12916.00,7.533045,24.92761,0.000038,24.039604,0.0005,1.312
12918.00,7.533649,24.92801,0.000038,24.039492,0.0005,1.313
12920.00,7.533517,24.92775,0.000039,24.040070,0.0005,1.313
12922.00,7.532887,24.92805,0.000038,24.039828,0.0005,1.313
12924.00,7.532210,24.92776,0.000038,24.040457,0.0005,1.313
12926.00,7.532781,24.92699,0.000038,24.040314,0.0005,1.313
12928.00,7.533144,24.92590,0.000037,24.039863,0.0005,1.313
12930.00,7.533053,24.92649,0.000037,24.039797,0.0005,1.313
12932.00,7.533412,24.92604,0.000039,24.040801,0.0005,1.313
12934.00,7.534039,24.92626,0.000038,24.040428,0.0005,1.313
12936.00,7.534523,24.92692,0.000038,24.040814,0.0005,1.313
12938.00,7.534795,24.92651,0.000039,24.040186,0.0005,1.313
12940.00,7.535011,24.92619,0.000039,24.040115,0.0005,1.313
12942.00,7.534607,24.92682,0.000038,24.039741,0.0005,1.313
12944.00,7.534727,24.92619,0.000038,24.040315,0.0005,1.314
12946.00,7.535493,24.92483,0.000037,24.040485,0.0006,1.314
12948.00,7.534921,24.92484,0.000037,24.040234,0.0005,1.313
12950.00,7.533987,24.92628,0.000037,24.039997,0.0005,1.314
12952.00,7.533718,24.92589,0.000037,24.040623,0.0006,1.313
12954.00,7.534164,24.92650,0.000038,24.040632,0.0005,1.313
12956.00,7.533559,24.92726,0.000038,24.040112,0.0005,1.313
12958.00,7.532774,24.92700,0.000038,24.039899,0.0005,1.313
12960.00,7.533112,24.92669,0.000039,24.040061,0.0005,1.313
12962.00,7.532460,24.92563,0.000039,24.040352,0.0005,1.314
12964.00,7.531769,24.92571,0.000037,24.040268,0.0005,1.313
12966.00,7.531898,24.92651,0.000037,24.039943,0.0005,1.313
12968.00,7.533224,24.92806,0.000037,24.040410,0.0005,1.313
12970.00,7.533244,24.92801,0.000038,24.039994,0.0005,1.313
12972.00,7.532397,24.92713,0.000038,24.040390,0.0005,1.313
12974.00,7.532510,24.92748,0.000039,24.040443,0.0005,1.314
12976.00,7.532489,24.92771,0.000040,24.040286,0.0005,1.313
12978.00,7.532060,24.92891,0.000040,24.040079,0.0005,1.313
12980.00,7.532126,24.92843,0.000040,24.040819,0.0005,1.313
12982.00,7.532807,24.92791,0.000039,24.040499,0.0005,1.314
12984.00,7.532521,24.92846,0.000038,24.040857,0.0005,1.313
12986.00,7.532747,24.92848,0.000039,24.040323,0.0005,1.314
12988.00,7.532376,24.92780,0.000037,24.040219,0.0005,1.314
12990.00,7.533601,24.92842,0.000038,24.039543,0.0005,1.313
12992.00,7.533349,24.92845,0.000039,24.040095,0.0005,1.313
12994.00,7.533112,24.92822,0.000038,24.040626,0.0005,1.313
12996.00,7.533306,24.92841,0.000038,24.040343,0.0005,1.313
12998.00,7.533034,24.92730,0.000038,24.040232,0.0005,1.313
13000.00,7.532880,24.92811,0.000038,24.040143,0.0006,1.314
13002.00,7.533069,24.92795,0.000037,24.040625,0.0005,1.314
13004.00,7.533248,24.92707,0.000037,24.039935,0.0005,1.313
13006.00,7.533068,24.92650,0.000037,24.040606,0.0005,1.313
13008.00,7.534142,24.92685,0.000039,24.040552,0.0005,1.313
13010.00,7.534543,24.92706,0.000039,24.040355,0.0005,1.313
13012.00,7.533637,24.92711,0.000039,24.040490,0.0005,1.313
13014.00,7.534308,24.92840,0.000039,24.039977,0.0005,1.313
13016.00,7.534165,24.92860,0.000038,24.040674,0.0005,1.314
13018.00,7.534623,24.92855,0.000039,24.040288,0.0005,1.314
13020.00,7.535153,24.92873,0.000037,24.041114,0.0005,1.315
13022.00,7.535340,24.92804,0.000036,24.039375,0.0005,1.315
13024.00,7.536066,24.92815,0.000037,24.040075,0.0005,1.314
13026.00,7.535995,24.92785,0.000036,24.040768,0.0005,1.313
13028.00,7.536019,24.92773,0.000038,24.040103,0.0005,1.313
13030.00,7.535995,24.92693,0.000039,24.040021,0.0005,1.314
13032.00,7.536366,24.92766,0.000037,24.040235,0.0005,1.314
13034.00,7.536727,24.92752,0.000037,24.039928,0.0005,1.314
13036.00,7.535094,24.92712,0.000038,24.039937,0.0005,1.313
13038.00,7.533931,24.92686,0.000038,24.039955,0.0005,1.314
13040.00,7.533393,24.92685,0.000039,24.041012,0.0005,1.314
13042.00,7.533701,24.92709,0.000039,24.041083,0.0005,1.314
13044.00,7.533977,24.92695,0.000039,24.039928,0.0005,1.314
13046.00,7.535157,24.92597,0.000037,24.040121,0.0006,1.314
13048.00,7.535317,24.92600,0.000038,24.040275,0.0005,1.314
13050.00,7.535247,24.92690,0.000039,24.040097,0.0006,1.314
13052.00,7.534707,24.92676,0.000037,24.040597,0.0005,1.314
13054.00,7.535499,24.92592,0.000038,24.041119,0.0005,1.314
13056.00,7.535177,24.92562,0.000038,24.040252,0.0006,1.314
13058.00,7.535584,24.92583,0.000038,24.039988,0.0005,1.313
13060.00,7.536131,24.92669,0.000038,24.040901,0.0005,1.314
13062.00,7.535411,24.92745,0.000038,24.040541,0.0005,1.314
13064.00,7.534281,24.92706,0.000038,24.039919,0.0005,1.314
13066.00,7.533252,24.92647,0.000037,24.039730,0.0005,1.313
13068.00,7.533353,24.92626,0.000037,24.040181,0.0005,1.314
13070.00,7.533299,24.92731,0.000038,24.039590,0.0006,1.314
13072.00,7.533412,24.92757,0.000038,24.039939,0.0005,1.314
13074.00,7.533784,24.92692,0.000038,24.040314,0.0005,1.314
13076.00,7.534558,24.92635,0.000038,24.040014,0.0005,1.314
13078.00,7.534822,24.92609,0.000038,24.040399,0.0005,1.314
13080.00,7.534592,24.92581,0.000039,24.040383,0.0005,1.314
13082.00,7.533130,24.92635,0.000038,24.040594,0.0005,1.315
13084.00,7.532495,24.92660,0.000039,24.040177,0.0005,1.314
13086.00,7.532713,24.92709,0.000038,24.040055,0.0005,1.314
13088.00,7.533773,24.92734,0.000037,24.040626,0.0005,1.314
13090.00,7.533351,24.92770,0.000037,24.040166,0.0005,1.314
13092.00,7.533404,24.92758,0.000038,24.039937,0.0005,1.314
13094.00,7.532938,24.92792,0.000038,24.040166,0.0005,1.314
13096.00,7.534012,24.92842,0.000038,24.040126,0.0005,1.314
13098.00,7.534611,24.92883,0.000038,24.040266,0.0005,1.315
13100.00,7.534350,24.92877,0.000038,24.040341,0.0005,1.314
13102.00,7.533333,24.92873,0.000039,24.039903,0.0005,1.314
13104.00,7.533560,24.92842,0.000039,24.039750,0.0005,1.314
13106.00,7.534315,24.92791,0.000039,24.040646,0.0005,1.314
13108.00,7.534432,24.92789,0.000038,24.040283,0.0005,1.314
13110.00,7.534000,24.92767,0.000039,24.039683,0.0006,1.315
13112.00,7.533706,24.92817,0.000039,24.040414,0.0005,1.315
13114.00,7.533689,24.92759,0.000038,24.040455,0.0005,1.315
13116.00,7.533369,24.92778,0.000038,24.040094,0.0005,1.314
13118.00,7.533417,24.92845,0.000039,24.041054,0.0005,1.314
13120.00,7.534915,24.92889,0.000038,24.040081,0.0005,1.315
13122.00,7.535248,24.92834,0.000038,24.040761,0.0005,1.314
13124.00,7.534676,24.92857,0.000039,24.040297,0.0005,1.314
13126.00,7.535405,24.92874,0.000038,24.039941,0.0005,1.314
13128.00,7.536291,24.92905,0.000037,24.040959,0.0006,1.315
13130.00,7.534759,24.92928,0.000037,24.040121,0.0005,1.316
13132.00,7.534067,24.92787,0.000038,24.040586,0.0005,1.314
13134.00,7.533517,24.92812,0.000037,24.040503,0.0005,1.315
13136.00,7.534333,24.92816,0.000038,24.039624,0.0005,1.315
13138.00,7.534929,24.92793,0.000038,24.040217,0.0005,1.315
13140.00,7.534697,24.92905,0.000037,24.039834,0.0005,1.315
13142.00,7.534618,24.92919,0.000037,24.040446,0.0005,1.316
13144.00,7.534520,24.92880,0.000039,24.041292,0.0005,1.315
13146.00,7.534103,24.92870,0.000037,24.040375,0.0005,1.315
13148.00,7.532723,24.92900,0.000038,24.039963,0.0005,1.315
13150.00,7.532981,24.92842,0.000039,24.040225,0.0006,1.314
13152.00,7.532943,24.92746,0.000038,24.039810,0.0005,1.315
13154.00,7.533325,24.92732,0.000038,24.040079,0.0005,1.315
13156.00,7.533726,24.92744,0.000037,24.039755,0.0006,1.315
13158.00,7.533383,24.92726,0.000040,24.040661,0.0005,1.314
13160.00,7.533010,24.92708,0.000039,24.040568,0.0005,1.315
13162.00,7.532511,24.92706,0.000039,24.040241,0.0005,1.316
13164.00,7.532257,24.92768,0.000037,24.040861,0.0005,1.316
13166.00,7.533095,24.92802,0.000037,24.040283,0.0005,1.315
13168.00,7.532815,24.92700,0.000037,24.039741,0.0005,1.315
13170.00,7.533132,24.92662,0.000038,24.040139,0.0005,1.315
13172.00,7.533119,24.92568,0.000039,24.040024,0.0005,1.316
13174.00,7.532725,24.92638,0.000039,24.040557,0.0006,1.316
13176.00,7.532272,24.92683,0.000039,24.039941,0.0006,1.315
13178.00,7.532127,24.92720,0.000039,24.040439,0.0005,1.316
13180.00,7.532681,24.92798,0.000037,24.040639,0.0005,1.316
13182.00,7.532805,24.92746,0.000039,24.040397,0.0005,1.315
13184.00,7.532739,24.92711,0.000040,24.040632,0.0006,1.315
13186.00,7.533169,24.92704,0.000038,24.040057,0.0006,1.316
13188.00,7.533207,24.92782,0.000037,24.039970,0.0006,1.317
13190.00,7.533806,24.92791,0.000037,24.039795,0.0006,1.316
13192.00,7.534495,24.92792,0.000038,24.040454,0.0006,1.316
13194.00,7.534446,24.92850,0.000038,24.039890,0.0005,1.316
13196.00,7.534347,24.92728,0.000038,24.040332,0.0005,1.315
13198.00,7.534481,24.92751,0.000039,24.040735,0.0005,1.315
13200.00,7.533588,24.92791,0.000038,24.040410,0.0006,1.316
13202.00,7.534848,24.92809,0.000039,24.040517,0.0005,1.316
13204.00,7.536104,24.92788,0.000038,24.040815,0.0005,1.315
13206.00,7.534621,24.92838,0.000037,24.040745,0.0005,1.315
@22,12.0000,24.0
13208.00,7.532864,24.92860,0.000039,24.040268,0.0005,1.315
13210.00,7.527175,24.92825,0.000041,24.040492,0.0005,1.316
13212.00,7.518839,24.92858,0.000039,24.039999,0.0005,1.314
13214.00,7.510841,24.92945,0.000039,24.040230,0.0005,1.314
13216.00,7.504382,24.92856,0.000039,24.040914,0.0005,1.315
13218.00,7.500773,24.92836,0.000038,24.040125,0.0005,1.316
13220.00,7.500986,24.92911,0.000038,24.040050,0.0005,1.317
13222.00,7.503893,24.92873,0.000038,24.039970,0.0005,1.316
13224.00,7.507196,24.92855,0.000037,24.040374,0.0005,1.317
13226.00,7.512211,24.92902,0.000036,24.040766,0.0005,1.317
13228.00,7.517986,24.92816,0.000038,24.040637,0.0005,1.317
13230.00,7.522151,24.92952,0.000037,24.039695,0.0005,1.317
13232.00,7.526474,24.93003,0.000038,24.040245,0.0005,1.317
13234.00,7.534110,24.92916,0.000038,24.040583,0.0005,1.317
13236.00,7.542645,24.92848,0.000037,24.041061,0.0005,1.317
13238.00,7.548555,24.92821,0.000037,24.040503,0.0005,1.317
13240.00,7.552026,24.92829,0.000038,24.040094,0.0006,1.318
13242.00,7.551226,24.92759,0.000039,24.040648,0.0006,1.317
13244.00,7.548560,24.92848,0.000039,24.041894,0.0006,1.316
13246.00,7.544631,24.92825,0.000040,24.040446,0.0006,1.316
13248.00,7.539259,24.92824,0.000038,24.040468,0.0005,1.316
13250.00,7.532268,24.92866,0.000036,24.040565,0.0005,1.316
13252.00,7.527174,24.92879,0.000038,24.040114,0.0005,1.317
13254.00,7.522948,24.92982,0.000039,24.039986,0.0005,1.316
13256.00,7.518687,24.92965,0.000040,24.040699,0.0005,1.315
13258.00,7.516248,24.92984,0.000039,24.040808,0.0005,1.316
13260.00,7.515192,24.92948,0.000039,24.040895,0.0006,1.317
13262.00,7.516491,24.92868,0.000039,24.040077,0.0006,1.316
13264.00,7.517548,24.92863,0.000039,24.040697,0.0005,1.315
13266.00,7.518373,24.92832,0.000040,24.041083,0.0006,1.316
13268.00,7.519382,24.92844,0.000040,24.040472,0.0006,1.316
13270.00,7.521274,24.92776,0.000039,24.040668,0.0005,1.317
13272.00,7.523439,24.92689,0.000040,24.040050,0.0005,1.317
13274.00,7.525620,24.92709,0.000037,24.039332,0.0005,1.316
13276.00,7.527412,24.92742,0.000039,24.040341,0.0005,1.316
13278.00,7.527947,24.92784,0.000040,24.040795,0.0006,1.317
13280.00,7.528235,24.92739,0.000039,24.041216,0.0005,1.317
13282.00,7.529170,24.92730,0.000038,24.040154,0.0005,1.316
13284.00,7.529111,24.92750,0.000038,24.039435,0.0005,1.316
13286.00,7.529988,24.92674,0.000039,24.040830,0.0005,1.316
13288.00,7.530479,24.92756,0.000038,24.040375,0.0006,1.316
13290.00,7.530818,24.92718,0.000038,24.039519,0.0005,1.316
13292.00,7.531156,24.92751,0.000039,24.040392,0.0005,1.316
13294.00,7.531634,24.92648,0.000038,24.040254,0.0005,1.316
13296.00,7.531542,24.92618,0.000039,24.040337,0.0005,1.316
13298.00,7.530627,24.92594,0.000040,24.039683,0.0006,1.316
13300.00,7.530629,24.92656,0.000038,24.039879,0.0005,1.316
13302.00,7.531086,24.92640,0.000038,24.040043,0.0005,1.317
13304.00,7.532269,24.92587,0.000039,24.039799,0.0005,1.316
13306.00,7.532472,24.92511,0.000038,24.039839,0.0005,1.316
13308.00,7.532363,24.92501,0.000039,24.040666,0.0005,1.315
13310.00,7.532520,24.92562,0.000038,24.040177,0.0005,1.316
13312.00,7.533360,24.92584,0.000038,24.040777,0.0005,1.316
13314.00,7.533162,24.92586,0.000038,24.040083,0.0005,1.316
13316.00,7.533115,24.92653,0.000038,24.039626,0.0005,1.316
13318.00,7.533973,24.92657,0.000039,24.040214,0.0005,1.316
13320.00,7.534495,24.92569,0.000038,24.040294,0.0005,1.317
13322.00,7.535154,24.92533,0.000038,24.040990,0.0005,1.316
13324.00,7.534626,24.92607,0.000039,24.039819,0.0005,1.316
13326.00,7.535289,24.92718,0.000039,24.039846,0.0005,1.316
13328.00,7.535597,24.92777,0.000038,24.039861,0.0005,1.317
13330.00,7.534843,24.92748,0.000038,24.039923,0.0005,1.316
13332.00,7.534555,24.92753,0.000038,24.040477,0.0005,1.317
13334.00,7.534836,24.92824,0.000039,24.040870,0.0005,1.317
13336.00,7.535592,24.92799,0.000038,24.040179,0.0005,1.316
13338.00,7.535695,24.92712,0.000037,24.040859,0.0005,1.317
13340.00,7.534818,24.92803,0.000037,24.039992,0.0005,1.316
13342.00,7.534874,24.92751,0.000038,24.039892,0.0005,1.317
13344.00,7.535420,24.92847,0.000038,24.040519,0.0006,1.316
13346.00,7.535271,24.92893,0.000038,24.040521,0.0005,1.317
13348.00,7.534997,24.92759,0.000039,24.040123,0.0005,1.317
13350.00,7.535521,24.92694,0.000039,24.040425,0.0005,1.316
13352.00,7.535844,24.92729,0.000039,24.039564,0.0005,1.316
13354.00,7.536002,24.92764,0.000038,24.040214,0.0006,1.317
13356.00,7.536321,24.92712,0.000040,24.040521,0.0005,1.316
13358.00,7.536223,24.92784,0.000039,24.039914,0.0005,1.317
13360.00,7.535609,24.92824,0.000038,24.040221,0.0006,1.317
13362.00,7.535622,24.92704,0.000038,24.039670,0.0005,1.317
13364.00,7.535442,24.92731,0.000038,24.040106,0.0005,1.317
13366.00,7.535004,24.92747,0.000040,24.040330,0.0005,1.317
13368.00,7.533735,24.92802,0.000040,24.040641,0.0005,1.316
13370.00,7.534479,24.92842,0.000040,24.040159,0.0005,1.316
13372.00,7.533457,24.92726,0.000038,24.040705,0.0005,1.317
13374.00,7.533057,24.92769,0.000039,24.039806,0.0005,1.317
13376.00,7.533543,24.92768,0.000036,24.040339,0.0006,1.317
13378.00,7.533559,24.92785,0.000039,24.040795,0.0006,1.317
13380.00,7.534525,24.92696,0.000038,24.040132,0.0005,1.318
13382.00,7.533651,24.92658,0.000038,24.039812,0.0006,1.317
13384.00,7.533236,24.92653,0.000039,24.040263,0.0006,1.316
13386.00,7.533040,24.92669,0.000038,24.040208,0.0005,1.317
13388.00,7.532598,24.92585,0.000038,24.040448,0.0005,1.316
13390.00,7.533602,24.92607,0.000040,24.039941,0.0005,1.316
13392.00,7.533299,24.92649,0.000040,24.040995,0.0005,1.317
13394.00,7.532820,24.92631,0.000037,24.040814,0.0005,1.317
13396.00,7.532324,24.92628,0.000037,24.040694,0.0006,1.317
13398.00,7.532240,24.92657,0.000037,24.040943,0.0005,1.317
13400.00,7.531820,24.92652,0.000039,24.040015,0.0005,1.317
13402.00,7.531555,24.92585,0.000039,24.039715,0.0006,1.317
13404.00,7.531609,24.92644,0.000038,24.040763,0.0006,1.317
13406.00,7.531676,24.92719,0.000038,24.040641,0.0005,1.317
13408.00,7.531126,24.92687,0.000038,24.040701,0.0005,1.317
13410.00,7.531177,24.92605,0.000039,24.040666,0.0005,1.317
13412.00,7.532923,24.92640,0.000037,24.039875,0.0005,1.317
13414.00,7.532540,24.92684,0.000037,24.040032,0.0005,1.317
13416.00,7.532717,24.92715,0.000037,24.040177,0.0005,1.317
13418.00,7.532753,24.92683,0.000037,24.040037,0.0005,1.317
13420.00,7.532372,24.92709,0.000038,24.039875,0.0005,1.317
13422.00,7.532566,24.92792,0.000037,24.039963,0.0005,1.318
13424.00,7.532399,24.92885,0.000039,24.040814,0.0005,1.317
13426.00,7.532438,24.92758,0.000039,24.040441,0.0005,1.317
13428.00,7.531887,24.92691,0.000040,24.040581,0.0005,1.316
13430.00,7.531960,24.92726,0.000039,24.040755,0.0005,1.317
13432.00,7.532195,24.92783,0.000037,24.040499,0.0005,1.317
13434.00,7.532069,24.92811,0.000039,24.040825,0.0005,1.317
13436.00,7.532385,24.92874,0.000039,24.040292,0.0005,1.317
13438.00,7.532209,24.92847,0.000039,24.040532,0.0006,1.317
13440.00,7.532407,24.93029,0.000037,24.039539,0.0005,1.317
13442.00,7.532552,24.92985,0.000037,24.040392,0.0005,1.317
13444.00,7.532215,24.92871,0.000036,24.040192,0.0005,1.318
13446.00,7.532885,24.92871,0.000039,24.040428,0.0006,1.318
13448.00,7.533815,24.92924,0.000038,24.040134,0.0005,1.316
13450.00,7.533693,24.92912,0.000038,24.040268,0.0005,1.317
13452.00,7.533155,24.92884,0.000039,24.039730,0.0005,1.317
13454.00,7.532099,24.92845,0.000038,24.039826,0.0005,1.317
13456.00,7.532710,24.92888,0.000038,24.040306,0.0005,1.317
13458.00,7.533121,24.92946,0.000038,24.039950,0.0005,1.317
13460.00,7.532831,24.92994,0.000038,24.040583,0.0005,1.317
13462.00,7.532222,24.93004,0.000039,24.040494,0.0005,1.317
13464.00,7.531564,24.93019,0.000038,24.039901,0.0005,1.318
13466.00,7.531894,24.92959,0.000038,24.039775,0.0005,1.317
13468.00,7.531734,24.92995,0.000038,24.040328,0.0005,1.317
13470.00,7.532205,24.92951,0.000038,24.040426,0.0005,1.317
13472.00,7.532484,24.92943,0.000039,24.040168,0.0005,1.317
13474.00,7.532456,24.92955,0.000039,24.040301,0.0005,1.317
13476.00,7.532387,24.92994,0.000040,24.040630,0.0006,1.317
13478.00,7.531194,24.93029,0.000038,24.040072,0.0005,1.318
13480.00,7.530786,24.92990,0.000037,24.040370,0.0005,1.318
13482.00,7.532147,24.92976,0.000037,24.039441,0.0005,1.318
13484.00,7.532754,24.92990,0.000038,24.039864,0.0005,1.317
13486.00,7.532134,24.92946,0.000039,24.040515,0.0005,1.317
13488.00,7.532981,24.92840,0.000038,24.040815,0.0005,1.317
13490.00,7.533246,24.92862,0.000039,24.040334,0.0005,1.317
13492.00,7.533167,24.92866,0.000038,24.040719,0.0005,1.317
13494.00,7.533131,24.92869,0.000039,24.040043,0.0005,1.317
13496.00,7.533155,24.92817,0.000039,24.039955,0.0005,1.318
13498.00,7.533914,24.92759,0.000038,24.040274,0.0005,1.318
13500.00,7.532911,24.92784,0.000039,24.039797,0.0005,1.317
13502.00,7.532371,24.92844,0.000039,24.040706,0.0005,1.317
13504.00,7.532271,24.92883,0.000039,24.040526,0.0005,1.318
13506.00,7.531813,24.92889,0.000039,24.040008,0.0005,1.317
13508.00,7.531959,24.92897,0.000040,24.041063,0.0005,1.318
13510.00,7.532845,24.92790,0.000040,24.041001,0.0005,1.318
13512.00,7.532367,24.92739,0.000038,24.041021,0.0005,1.317
13514.00,7.532901,24.92742,0.000040,24.040234,0.0005,1.317
13516.00,7.532426,24.92770,0.000037,24.039675,0.0005,1.318
13518.00,7.532438,24.92714,0.000037,24.040577,0.0005,1.318
13520.00,7.532815,24.92787,0.000038,24.040539,0.0006,1.317
13522.00,7.532380,24.92731,0.000038,24.040314,0.0005,1.318
13524.00,7.532220,24.92731,0.000038,24.039719,0.0006,1.318
13526.00,7.531575,24.92745,0.000039,24.040510,0.0005,1.317
13528.00,7.531342,24.92713,0.000040,24.040212,0.0005,1.317
13530.00,7.532030,24.92646,0.000039,24.040205,0.0005,1.318
13532.00,7.531957,24.92562,0.000037,24.039614,0.0005,1.318
13534.00,7.532269,24.92550,0.000037,24.039712,0.0005,1.318
13536.00,7.532577,24.92627,0.000037,24.041006,0.0005,1.318
13538.00,7.532721,24.92616,0.000039,24.040388,0.0005,1.317
13540.00,7.532405,24.92699,0.000038,24.040374,0.0005,1.317
13542.00,7.532379,24.92777,0.000038,24.040252,0.0005,1.318
13544.00,7.531310,24.92790,0.000039,24.040172,0.0005,1.317
13546.00,7.530972,24.92797,0.000038,24.039977,0.0005,1.318
13548.00,7.531322,24.92760,0.000036,24.040274,0.0005,1.318
13550.00,7.532493,24.92821,0.000039,24.040470,0.0005,1.317
13552.00,7.533037,24.92861,0.000039,24.040599,0.0005,1.318
13554.00,7.532586,24.92747,0.000037,24.040145,0.0005,1.318
13556.00,7.532697,24.92772,0.000037,24.040565,0.0006,1.318
13558.00,7.532691,24.92789,0.000038,24.040279,0.0006,1.318
13560.00,7.533256,24.92707,0.000038,24.040132,0.0005,1.317
13562.00,7.532863,24.92633,0.000038,24.040385,0.0005,1.318
13564.00,7.532166,24.92627,0.000037,24.040505,0.0005,1.317
13566.00,7.531632,24.92702,0.000038,24.040072,0.0006,1.318
13568.00,7.531377,24.92729,0.000038,24.040272,0.0005,1.318
13570.00,7.532232,24.92811,0.000038,24.039906,0.0005,1.317
13572.00,7.532667,24.92764,0.000037,24.040135,0.0005,1.318
13574.00,7.532037,24.92686,0.000037,24.039664,0.0005,1.318
13576.00,7.532607,24.92714,0.000037,24.039643,0.0005,1.318
13578.00,7.532856,24.92779,0.000038,24.039692,0.0005,1.318
13580.00,7.532448,24.92824,0.000037,24.039990,0.0005,1.318
13582.00,7.532508,24.92787,0.000037,24.039617,0.0005,1.318
13584.00,7.533337,24.92824,0.000038,24.040348,0.0005,1.317
13586.00,7.533071,24.92799,0.000039,24.040395,0.0004,1.318
13588.00,7.533981,24.92892,0.000039,24.040401,0.0005,1.318
13590.00,7.532667,24.92958,0.000037,24.039390,0.0006,1.318
13592.00,7.531701,24.92903,0.000037,24.039315,0.0005,1.318
13594.00,7.531775,24.92915,0.000038,24.039794,0.0005,1.317
13596.00,7.532490,24.93028,0.000038,24.040359,0.0005,1.318
13598.00,7.532707,24.92929,0.000037,24.040272,0.0005,1.318
13600.00,7.532499,24.92852,0.000038,24.040106,0.0005,1.318
13602.00,7.533085,24.92801,0.000039,24.040683,0.0005,1.318
13604.00,7.533766,24.92885,0.000039,24.040614,0.0005,1.318
13606.00,7.533429,24.92817,0.000038,24.040059,0.0005,1.318
13608.00,7.533244,24.92810,0.000038,24.040366,0.0005,1.318
13610.00,7.533024,24.92861,0.000039,24.039984,0.0005,1.317
13612.00,7.532973,24.92854,0.000039,24.040443,0.0005,1.318
13614.00,7.532470,24.92863,0.000037,24.040272,0.0005,1.319
13616.00,7.533098,24.92812,0.000037,24.040003,0.0005,1.318
13618.00,7.533024,24.92769,0.000038,24.039979,0.0005,1.318
13620.00,7.532999,24.92734,0.000037,24.039895,0.0005,1.318
13622.00,7.532433,24.92717,0.000036,24.039972,0.0005,1.318
13624.00,7.532352,24.92736,0.000039,24.040094,0.0005,1.318
13626.00,7.532376,24.92730,0.000037,24.040108,0.0005,1.319
13628.00,7.531881,24.92718,0.000037,24.040023,0.0005,1.318
13630.00,7.532533,24.92719,0.000038,24.039688,0.0005,1.318
13632.00,7.532834,24.92674,0.000038,24.039652,0.0005,1.318
13634.00,7.533071,24.92664,0.000038,24.040177,0.0005,1.318
13636.00,7.532617,24.92640,0.000037,24.040012,0.0005,1.318
13638.00,7.532077,24.92734,0.000037,24.040466,0.0005,1.318
13640.00,7.531367,24.92725,0.000039,24.040479,0.0005,1.319
13642.00,7.530947,24.92722,0.000037,24.039523,0.0005,1.319
13644.00,7.531105,24.92701,0.000037,24.040410,0.0005,1.319
13646.00,7.530552,24.92734,0.000036,24.040570,0.0005,1.319
13648.00,7.530697,24.92717,0.000037,24.039772,0.0006,1.318
13650.00,7.531190,24.92637,0.000038,24.040941,0.0005,1.318
13652.00,7.531573,24.92736,0.000038,24.040903,0.0005,1.319
13654.00,7.531976,24.92715,0.000038,24.040099,0.0005,1.319
13656.00,7.531679,24.92714,0.000039,24.040301,0.0005,1.318
13658.00,7.531935,24.92713,0.000038,24.040561,0.0005,1.318
13660.00,7.531959,24.92703,0.000038,24.040110,0.0005,1.318
13662.00,7.531536,24.92745,0.000038,24.040714,0.0005,1.319
13664.00,7.532273,24.92779,0.000038,24.040272,0.0005,1.319
13666.00,7.532962,24.92822,0.000038,24.039243,0.0005,1.319
13668.00,7.533292,24.92857,0.000037,24.040081,0.0006,1.319
13670.00,7.532444,24.92844,0.000037,24.040174,0.0005,1.318
13672.00,7.532001,24.92922,0.000038,24.040775,0.0006,1.318
13674.00,7.532834,24.92950,0.000039,24.040026,0.0005,1.318
13676.00,7.532516,24.92861,0.000039,24.040214,0.0006,1.319
13678.00,7.531832,24.92770,0.000038,24.039861,0.0005,1.318
13680.00,7.532008,24.92787,0.000039,24.039334,0.0005,1.319
13682.00,7.531583,24.92803,0.000038,24.040375,0.0005,1.319
13684.00,7.531917,24.92807,0.000038,24.040421,0.0006,1.319
13686.00,7.532338,24.92762,0.000037,24.040461,0.0005,1.319
13688.00,7.531981,24.92831,0.000037,24.040977,0.0006,1.318
13690.00,7.532428,24.92870,0.000038,24.040539,0.0005,1.318
13692.00,7.532342,24.92844,0.000038,24.040530,0.0005,1.319
13694.00,7.532907,24.92813,0.000038,24.040463,0.0005,1.319
13696.00,7.533064,24.92780,0.000039,24.040232,0.0005,1.318
13698.00,7.533148,24.92773,0.000040,24.040934,0.0005,1.318
13700.00,7.532931,24.92721,0.000039,24.040299,0.0006,1.318
[truncated: 38,562 more chars]
