# Supplementary material for: Hormonal steroids induce multidrug resistance and stress response genes in Neisseria gonorrhoeae by binding to MtrR
Source: Nat Commun. 2024 Feb 7;15:1153. doi: 10.1038/s41467-024-45195-1 (PMC10850145; doi:10.1038/s41467-024-45195-1)
Supplement: Supplementary file 6 — Source Data [file 41467_2024_45195_MOESM6_ESM.zip › Source Data/ITC/D171A/3TMtrRD171A2022Aug25.itc]

$ITC
$ 25 
$NOT
$ 25 
$ 600 
$ 199 
$ 8 
$ 2 
$ADCGainCode:  3 
$False,True,True
$ 2 , 4 , 600 , 2 
$ 12 , 24 , 600 , 2 
$ 12 , 24 , 600 , 2 
$ 12 , 24 , 600 , 2 
$ 12 , 24 , 600 , 2 
$ 12 , 24 , 600 , 2 
$ 12 , 24 , 600 , 2 
$ 12 , 24 , 600 , 2 
$ 12 , 24 , 600 , 2 
$ 12 , 24 , 600 , 2 
$ 12 , 24 , 600 , 2 
$ 12 , 24 , 600 , 2 
$ 12 , 24 , 600 , 2 
$ 12 , 24 , 600 , 2 
$ 12 , 24 , 600 , 2 
$ 12 , 24 , 600 , 2 
$ 12 , 24 , 600 , 2 
$ 12 , 24 , 600 , 2 
$ 12 , 24 , 600 , 2 
$ 12 , 24 , 600 , 2 
$ 12 , 24 , 600 , 2 
$ 12 , 24 , 600 , 2 
$ 12 , 24 , 600 , 2 
$ 12 , 24 , 600 , 2 
$ 12 , 24 , 600 , 2 
# 0 
# 0.5 
# 0.02 
# 1.4485 
# 25 
# 28.9316 
# 15.91949 
?
% VPITC12.10.1003
% 1.4485 
% 28.9316 
%-1.096232 , 100.1901 
% 0.443748 , 95.77349 
% 0.2232 
% 124.02 , 123.95 
% 1 , 80 
%-0.001812 , 0.055139 
% 0 , 8 
% 0 , 18 
% 104422       320637 
% 101.8 
% 260 , 310 , 470 , 530 
% 0.08632 ,-0.00346 , 0.0000110163 , 0.000000290198 ,-0.0000000019883 
% VPViewer2000 Ver: 1.40.0
@0
2.00,7.712003,25.00904,-0.000171,24.017926,-0.0077,1.374
4.00,7.711516,25.00932,-0.000173,24.018796,-0.0077,1.374
6.00,7.711323,25.00961,-0.000172,24.017399,-0.0076,1.374
8.00,7.710915,25.00984,-0.000171,24.017473,-0.0077,1.374
10.00,7.711012,25.00920,-0.000172,24.018653,-0.0077,1.374
12.00,7.710034,25.00922,-0.000173,24.017881,-0.0077,1.374
14.00,7.709987,25.00864,-0.000173,24.017730,-0.0077,1.374
16.00,7.710215,25.00871,-0.000172,24.018138,-0.0077,1.374
18.00,7.709460,25.00914,-0.000172,24.018198,-0.0077,1.374
20.00,7.709914,25.00846,-0.000173,24.018142,-0.0077,1.374
22.00,7.709593,25.00793,-0.000173,24.017939,-0.0077,1.374
24.00,7.709277,25.00848,-0.000173,24.018171,-0.0077,1.374
26.00,7.708756,25.00762,-0.000173,24.017970,-0.0077,1.374
28.00,7.708144,25.00753,-0.000173,24.018234,-0.0077,1.374
30.00,7.708842,25.00757,-0.000173,24.017719,-0.0077,1.374
32.00,7.708699,25.00768,-0.000172,24.017879,-0.0077,1.374
34.00,7.708307,25.00768,-0.000172,24.017861,-0.0077,1.374
36.00,7.708480,25.00772,-0.000172,24.017986,-0.0077,1.375
38.00,7.708240,25.00781,-0.000173,24.017679,-0.0077,1.374
40.00,7.707864,25.00777,-0.000172,24.018153,-0.0077,1.374
42.00,7.707593,25.00776,-0.000171,24.017910,-0.0076,1.374
44.00,7.706836,25.00715,-0.000171,24.018231,-0.0077,1.374
46.00,7.706626,25.00842,-0.000172,24.018573,-0.0077,1.374
48.00,7.706346,25.00829,-0.000172,24.018327,-0.0077,1.375
50.00,7.705972,25.00745,-0.000174,24.017866,-0.0077,1.375
52.00,7.706779,25.00765,-0.000174,24.017562,-0.0077,1.375
54.00,7.706290,25.00817,-0.000174,24.018015,-0.0077,1.374
56.00,7.705605,25.00796,-0.000173,24.017431,-0.0077,1.374
58.00,7.704951,25.00844,-0.000173,24.017712,-0.0077,1.374
60.00,7.704897,25.00808,-0.000172,24.017536,-0.0077,1.375
62.00,7.703788,25.00818,-0.000172,24.017467,-0.0077,1.374
64.00,7.703493,25.00854,-0.000173,24.017438,-0.0077,1.374
66.00,7.703431,25.01003,-0.000172,24.017915,-0.0077,1.375
68.00,7.703218,25.01037,-0.000172,24.018287,-0.0077,1.374
70.00,7.702688,25.01036,-0.000173,24.018004,-0.0077,1.374
72.00,7.703291,25.01062,-0.000172,24.017955,-0.0077,1.375
74.00,7.702780,25.01111,-0.000173,24.018095,-0.0077,1.375
76.00,7.701329,25.01097,-0.000172,24.017257,-0.0077,1.374
78.00,7.702005,25.01231,-0.000172,24.017197,-0.0077,1.375
80.00,7.702331,25.01127,-0.000172,24.017767,-0.0077,1.374
82.00,7.702172,25.01127,-0.000172,24.017942,-0.0077,1.374
84.00,7.702267,25.01083,-0.000172,24.017520,-0.0077,1.374
86.00,7.700839,25.01116,-0.000174,24.017587,-0.0077,1.374
88.00,7.700181,25.01105,-0.000174,24.017946,-0.0077,1.375
90.00,7.700472,25.01151,-0.000173,24.018287,-0.0077,1.375
92.00,7.700706,25.01128,-0.000173,24.018162,-0.0077,1.375
94.00,7.700602,25.01160,-0.000172,24.017255,-0.0077,1.374
96.00,7.700287,25.01057,-0.000172,24.017897,-0.0077,1.374
98.00,7.700332,25.01077,-0.000174,24.017710,-0.0077,1.374
100.00,7.699679,25.01076,-0.000172,24.017518,-0.0077,1.374
102.00,7.699002,25.01143,-0.000172,24.018015,-0.0077,1.374
104.00,7.698511,25.01225,-0.000173,24.017859,-0.0077,1.375
106.00,7.698922,25.01298,-0.000172,24.017741,-0.0077,1.374
108.00,7.699411,25.01187,-0.000172,24.017975,-0.0077,1.374
110.00,7.698413,25.01124,-0.000172,24.018278,-0.0077,1.375
112.00,7.698182,25.01115,-0.000172,24.017389,-0.0077,1.374
114.00,7.698300,25.01112,-0.000173,24.018564,-0.0077,1.375
116.00,7.698201,25.01102,-0.000173,24.018658,-0.0077,1.375
118.00,7.697950,25.01043,-0.000173,24.018116,-0.0077,1.375
120.00,7.697537,25.00964,-0.000174,24.017857,-0.0077,1.374
122.00,7.696786,25.01001,-0.000173,24.017473,-0.0077,1.374
124.00,7.696786,25.00996,-0.000174,24.017324,-0.0077,1.374
126.00,7.696536,25.01049,-0.000172,24.018156,-0.0077,1.374
128.00,7.696893,25.01043,-0.000172,24.018537,-0.0077,1.374
130.00,7.697267,25.01141,-0.000173,24.018107,-0.0077,1.375
132.00,7.696620,25.01046,-0.000173,24.017725,-0.0077,1.374
134.00,7.695830,25.01003,-0.000172,24.017471,-0.0077,1.374
136.00,7.696132,25.01019,-0.000173,24.017991,-0.0077,1.374
138.00,7.696068,25.01070,-0.000173,24.018276,-0.0077,1.374
140.00,7.695624,25.00973,-0.000172,24.017540,-0.0077,1.374
142.00,7.695111,25.00962,-0.000171,24.017919,-0.0077,1.374
144.00,7.694687,25.01000,-0.000172,24.017690,-0.0077,1.375
146.00,7.695137,25.01106,-0.000173,24.018078,-0.0077,1.374
148.00,7.695265,25.01089,-0.000172,24.017708,-0.0077,1.374
150.00,7.694831,25.01045,-0.000173,24.018042,-0.0077,1.374
152.00,7.694633,25.01046,-0.000172,24.017888,-0.0077,1.374
154.00,7.693882,25.01000,-0.000172,24.017647,-0.0077,1.374
156.00,7.694001,25.00986,-0.000172,24.017930,-0.0077,1.374
158.00,7.693535,25.00991,-0.000173,24.018140,-0.0077,1.374
160.00,7.693294,25.01034,-0.000173,24.018037,-0.0077,1.374
162.00,7.693537,25.01073,-0.000173,24.017580,-0.0077,1.374
164.00,7.693922,25.00986,-0.000173,24.018269,-0.0077,1.375
166.00,7.693432,25.01009,-0.000172,24.017801,-0.0077,1.374
168.00,7.693332,25.01004,-0.000172,24.017850,-0.0077,1.375
170.00,7.693113,25.01049,-0.000171,24.018519,-0.0077,1.374
172.00,7.692887,25.01024,-0.000172,24.018619,-0.0077,1.374
174.00,7.692763,25.01032,-0.000172,24.017562,-0.0077,1.374
176.00,7.692205,25.00955,-0.000172,24.017159,-0.0077,1.374
178.00,7.692166,25.00873,-0.000171,24.017569,-0.0077,1.374
180.00,7.691473,25.00916,-0.000172,24.017516,-0.0077,1.374
182.00,7.690990,25.00956,-0.000172,24.017529,-0.0077,1.374
184.00,7.690781,25.01056,-0.000174,24.018095,-0.0077,1.375
186.00,7.690509,25.00983,-0.000173,24.017970,-0.0077,1.374
188.00,7.689616,25.00982,-0.000172,24.017738,-0.0077,1.374
190.00,7.690144,25.00960,-0.000173,24.018037,-0.0077,1.374
192.00,7.689415,25.01013,-0.000173,24.017440,-0.0077,1.375
194.00,7.689219,25.00993,-0.000174,24.018136,-0.0077,1.375
196.00,7.689814,25.00943,-0.000172,24.017573,-0.0077,1.375
198.00,7.689600,25.00906,-0.000173,24.017623,-0.0077,1.374
200.00,7.689339,25.00944,-0.000173,24.018178,-0.0077,1.374
202.00,7.689074,25.00927,-0.000174,24.017520,-0.0077,1.374
204.00,7.688434,25.00935,-0.000174,24.018060,-0.0077,1.375
206.00,7.688493,25.00920,-0.000174,24.017525,-0.0077,1.375
208.00,7.688153,25.00948,-0.000173,24.017629,-0.0077,1.374
210.00,7.688951,25.00992,-0.000173,24.018105,-0.0077,1.375
212.00,7.688357,25.01014,-0.000173,24.017632,-0.0077,1.374
214.00,7.687793,25.00975,-0.000174,24.017801,-0.0077,1.374
216.00,7.686877,25.00906,-0.000174,24.017864,-0.0077,1.374
218.00,7.686437,25.00993,-0.000173,24.017676,-0.0077,1.374
220.00,7.686393,25.01021,-0.000172,24.017137,-0.0077,1.374
222.00,7.686324,25.00944,-0.000173,24.017888,-0.0077,1.375
224.00,7.686609,25.00985,-0.000173,24.018040,-0.0077,1.375
226.00,7.686194,25.01033,-0.000172,24.017016,-0.0077,1.374
228.00,7.684960,25.01074,-0.000172,24.018254,-0.0077,1.375
230.00,7.684626,25.01121,-0.000172,24.018189,-0.0077,1.374
232.00,7.684212,25.01170,-0.000172,24.017837,-0.0077,1.374
234.00,7.684301,25.01082,-0.000173,24.017933,-0.0077,1.374
236.00,7.683754,25.01018,-0.000173,24.017995,-0.0077,1.374
238.00,7.683340,25.01025,-0.000171,24.017821,-0.0077,1.375
240.00,7.683149,25.01043,-0.000173,24.017797,-0.0077,1.374
242.00,7.683215,25.00954,-0.000173,24.017449,-0.0077,1.374
244.00,7.682765,25.00931,-0.000172,24.018298,-0.0077,1.374
246.00,7.681137,25.01014,-0.000173,24.017801,-0.0077,1.374
248.00,7.681076,25.01009,-0.000173,24.017127,-0.0077,1.375
250.00,7.681663,25.00968,-0.000173,24.018258,-0.0077,1.375
252.00,7.682093,25.01012,-0.000173,24.018769,-0.0077,1.375
254.00,7.681865,25.01033,-0.000172,24.017437,-0.0077,1.375
256.00,7.681087,25.00958,-0.000173,24.017310,-0.0077,1.375
258.00,7.681043,25.00994,-0.000173,24.017611,-0.0076,1.374
260.00,7.681803,25.00996,-0.000172,24.018209,-0.0077,1.374
262.00,7.681013,25.01032,-0.000173,24.017774,-0.0077,1.375
264.00,7.680816,25.01118,-0.000174,24.018095,-0.0077,1.375
266.00,7.680574,25.01114,-0.000174,24.018087,-0.0077,1.375
268.00,7.678884,25.01083,-0.000173,24.018149,-0.0077,1.374
270.00,7.679063,25.01081,-0.000173,24.017910,-0.0077,1.374
272.00,7.680050,25.01049,-0.000173,24.018281,-0.0077,1.375
274.00,7.680470,25.01039,-0.000172,24.018149,-0.0077,1.374
276.00,7.679386,25.01022,-0.000171,24.018252,-0.0077,1.375
278.00,7.678588,25.00963,-0.000172,24.018049,-0.0077,1.375
280.00,7.677572,25.01021,-0.000173,24.017670,-0.0077,1.374
282.00,7.677191,25.01121,-0.000172,24.018116,-0.0077,1.375
284.00,7.676537,25.01148,-0.000171,24.018107,-0.0077,1.374
286.00,7.675942,25.01076,-0.000170,24.017960,-0.0077,1.374
288.00,7.675835,25.01020,-0.000171,24.017819,-0.0077,1.374
290.00,7.676692,25.01018,-0.000172,24.017942,-0.0077,1.375
292.00,7.676891,25.01082,-0.000172,24.018015,-0.0077,1.375
294.00,7.675977,25.01026,-0.000172,24.018140,-0.0077,1.374
296.00,7.676078,25.00997,-0.000171,24.017957,-0.0077,1.374
298.00,7.675294,25.00970,-0.000172,24.018111,-0.0077,1.374
300.00,7.674664,25.00956,-0.000172,24.018499,-0.0077,1.375
302.00,7.673793,25.01045,-0.000173,24.017964,-0.0077,1.375
304.00,7.674694,25.01055,-0.000172,24.018116,-0.0076,1.375
306.00,7.674584,25.01019,-0.000173,24.017745,-0.0077,1.374
308.00,7.674629,25.00959,-0.000173,24.017596,-0.0077,1.375
310.00,7.673504,25.01034,-0.000173,24.017636,-0.0077,1.375
312.00,7.672910,25.01031,-0.000172,24.017214,-0.0077,1.375
314.00,7.672213,25.01058,-0.000172,24.018405,-0.0076,1.374
316.00,7.671878,25.01081,-0.000172,24.018160,-0.0077,1.374
318.00,7.671763,25.01057,-0.000172,24.017977,-0.0076,1.375
320.00,7.671946,25.01125,-0.000171,24.018169,-0.0077,1.375
322.00,7.671505,25.01132,-0.000172,24.017333,-0.0077,1.374
324.00,7.671481,25.01258,-0.000173,24.017826,-0.0077,1.374
326.00,7.671618,25.01051,-0.000172,24.017852,-0.0077,1.374
328.00,7.671747,25.01082,-0.000172,24.018203,-0.0077,1.374
330.00,7.671412,25.01112,-0.000173,24.018214,-0.0077,1.374
332.00,7.671132,25.01111,-0.000172,24.018343,-0.0076,1.374
334.00,7.671595,25.01071,-0.000171,24.018542,-0.0076,1.375
336.00,7.671319,25.01065,-0.000173,24.017834,-0.0077,1.375
338.00,7.669997,25.01013,-0.000173,24.018490,-0.0077,1.374
340.00,7.669821,25.01009,-0.000172,24.017796,-0.0077,1.374
342.00,7.670144,25.01038,-0.000172,24.018238,-0.0077,1.374
344.00,7.669640,25.01081,-0.000172,24.017747,-0.0077,1.374
346.00,7.668489,25.01040,-0.000172,24.018033,-0.0077,1.374
348.00,7.668066,25.01022,-0.000172,24.017968,-0.0077,1.374
350.00,7.668117,25.01064,-0.000173,24.018669,-0.0077,1.375
352.00,7.666889,25.01157,-0.000171,24.017607,-0.0077,1.374
354.00,7.666591,25.00982,-0.000171,24.018298,-0.0077,1.374
356.00,7.666796,25.00916,-0.000171,24.018354,-0.0077,1.374
358.00,7.667264,25.00988,-0.000172,24.017957,-0.0077,1.374
360.00,7.667379,25.00964,-0.000172,24.017973,-0.0077,1.375
362.00,7.666629,25.01024,-0.000172,24.018071,-0.0076,1.374
364.00,7.666539,25.01061,-0.000171,24.017843,-0.0077,1.374
366.00,7.666851,25.01036,-0.000172,24.018140,-0.0077,1.374
368.00,7.666542,25.01108,-0.000172,24.017716,-0.0077,1.374
370.00,7.666761,25.01055,-0.000171,24.017480,-0.0077,1.375
372.00,7.665946,25.01008,-0.000172,24.018231,-0.0077,1.374
374.00,7.665058,25.01104,-0.000173,24.018577,-0.0077,1.375
376.00,7.664732,25.01097,-0.000172,24.018165,-0.0076,1.374
378.00,7.664408,25.01163,-0.000172,24.017803,-0.0077,1.375
380.00,7.664583,25.01204,-0.000173,24.018220,-0.0077,1.375
382.00,7.664312,25.01142,-0.000172,24.017672,-0.0077,1.374
384.00,7.664138,25.01074,-0.000172,24.017946,-0.0076,1.375
386.00,7.664484,25.01075,-0.000172,24.018104,-0.0077,1.375
388.00,7.663890,25.01047,-0.000173,24.018287,-0.0077,1.375
390.00,7.663868,25.00998,-0.000172,24.017942,-0.0077,1.374
392.00,7.663473,25.01005,-0.000173,24.018216,-0.0077,1.374
394.00,7.662648,25.01047,-0.000171,24.018229,-0.0077,1.375
396.00,7.662421,25.01028,-0.000172,24.017988,-0.0077,1.375
398.00,7.662304,25.00998,-0.000171,24.017342,-0.0077,1.375
400.00,7.661315,25.01018,-0.000171,24.017875,-0.0077,1.375
402.00,7.661325,25.01054,-0.000172,24.018200,-0.0077,1.374
404.00,7.662724,25.01035,-0.000172,24.018512,-0.0077,1.375
406.00,7.662087,25.00985,-0.000173,24.017446,-0.0077,1.375
408.00,7.660280,25.00991,-0.000172,24.017531,-0.0077,1.375
410.00,7.660035,25.00884,-0.000172,24.017901,-0.0077,1.375
412.00,7.660053,25.00994,-0.000172,24.018243,-0.0077,1.375
414.00,7.659959,25.01045,-0.000172,24.017774,-0.0077,1.374
416.00,7.659535,25.01098,-0.000172,24.018198,-0.0077,1.375
418.00,7.659938,25.01079,-0.000172,24.018638,-0.0077,1.374
420.00,7.660130,25.01170,-0.000172,24.018234,-0.0077,1.374
422.00,7.659933,25.01152,-0.000172,24.018343,-0.0077,1.375
424.00,7.659706,25.01096,-0.000172,24.018009,-0.0077,1.375
426.00,7.659114,25.01153,-0.000172,24.017910,-0.0077,1.375
428.00,7.657286,25.01104,-0.000173,24.017812,-0.0077,1.374
430.00,7.657168,25.01097,-0.000173,24.018437,-0.0077,1.374
432.00,7.657487,25.01088,-0.000173,24.018129,-0.0077,1.375
434.00,7.657844,25.01115,-0.000172,24.017841,-0.0077,1.375
436.00,7.657350,25.01055,-0.000172,24.018118,-0.0077,1.375
438.00,7.655907,25.01072,-0.000174,24.018176,-0.0077,1.375
440.00,7.655984,25.01115,-0.000173,24.018104,-0.0077,1.375
442.00,7.656246,25.01177,-0.000173,24.018551,-0.0077,1.375
444.00,7.656057,25.01178,-0.000173,24.018240,-0.0077,1.374
446.00,7.655555,25.01186,-0.000173,24.018736,-0.0077,1.374
448.00,7.655657,25.01174,-0.000172,24.018657,-0.0077,1.375
450.00,7.655966,25.01180,-0.000172,24.018568,-0.0077,1.375
452.00,7.655632,25.01241,-0.000173,24.018542,-0.0077,1.375
454.00,7.654676,25.01286,-0.000174,24.018370,-0.0077,1.374
456.00,7.654479,25.01213,-0.000173,24.018069,-0.0076,1.374
458.00,7.654484,25.01165,-0.000173,24.017931,-0.0076,1.374
460.00,7.654875,25.01196,-0.000172,24.017803,-0.0077,1.375
462.00,7.654951,25.01206,-0.000173,24.017797,-0.0077,1.375
464.00,7.653106,25.01217,-0.000174,24.018548,-0.0077,1.375
466.00,7.652859,25.01104,-0.000175,24.017757,-0.0077,1.375
468.00,7.653099,25.01056,-0.000174,24.017826,-0.0077,1.374
470.00,7.652668,25.01139,-0.000173,24.017694,-0.0077,1.374
472.00,7.651994,25.01186,-0.000173,24.017823,-0.0077,1.374
474.00,7.652518,25.01136,-0.000173,24.017817,-0.0077,1.375
476.00,7.652877,25.01105,-0.000173,24.017980,-0.0077,1.374
478.00,7.652534,25.01081,-0.000174,24.018289,-0.0077,1.375
480.00,7.651879,25.01157,-0.000174,24.018357,-0.0077,1.375
482.00,7.651699,25.01224,-0.000173,24.017752,-0.0077,1.375
484.00,7.651385,25.01259,-0.000173,24.017645,-0.0077,1.375
486.00,7.650749,25.01279,-0.000173,24.018332,-0.0077,1.374
488.00,7.650824,25.01159,-0.000174,24.018401,-0.0077,1.374
490.00,7.650325,25.01074,-0.000173,24.018183,-0.0077,1.375
492.00,7.650422,25.01073,-0.000173,24.018000,-0.0077,1.375
494.00,7.651128,25.01156,-0.000173,24.018047,-0.0077,1.374
496.00,7.650178,25.01136,-0.000173,24.017772,-0.0077,1.375
498.00,7.649840,25.01139,-0.000174,24.017554,-0.0077,1.375
500.00,7.649720,25.01073,-0.000174,24.017574,-0.0077,1.375
502.00,7.649274,25.01106,-0.000173,24.017687,-0.0077,1.374
504.00,7.648909,25.01052,-0.000173,24.017592,-0.0077,1.374
506.00,7.648382,25.01003,-0.000173,24.017966,-0.0077,1.375
508.00,7.647563,25.01066,-0.000174,24.018222,-0.0077,1.375
510.00,7.647498,25.01108,-0.000173,24.017786,-0.0077,1.374
512.00,7.647163,25.01042,-0.000174,24.017734,-0.0077,1.374
514.00,7.646693,25.01003,-0.000175,24.017960,-0.0077,1.375
516.00,7.646272,25.01009,-0.000173,24.018390,-0.0077,1.375
518.00,7.645015,25.00952,-0.000173,24.018075,-0.0077,1.374
520.00,7.643223,25.00990,-0.000173,24.017948,-0.0077,1.374
522.00,7.641406,25.00968,-0.000172,24.018098,-0.0077,1.374
524.00,7.640619,25.00978,-0.000173,24.018082,-0.0077,1.375
526.00,7.640023,25.00977,-0.000174,24.017970,-0.0076,1.376
528.00,7.638801,25.00922,-0.000174,24.018218,-0.0076,1.375
530.00,7.637201,25.00971,-0.000174,24.017690,-0.0077,1.375
532.00,7.634621,25.01011,-0.000173,24.017602,-0.0077,1.374
534.00,7.628834,25.01053,-0.000174,24.017674,-0.0077,1.375
536.00,7.616808,25.01001,-0.000172,24.017576,-0.0077,1.375
538.00,7.604813,25.00973,-0.000173,24.018280,-0.0077,1.375
540.00,7.595748,25.00933,-0.000172,24.017810,-0.0077,1.374
542.00,7.589285,25.00897,-0.000173,24.018307,-0.0077,1.375
544.00,7.587158,25.00870,-0.000173,24.017408,-0.0077,1.374
546.00,7.587870,25.00860,-0.000172,24.017275,-0.0077,1.374
548.00,7.589782,25.00952,-0.000173,24.017681,-0.0077,1.375
550.00,7.592299,25.00849,-0.000173,24.018348,-0.0077,1.375
552.00,7.595703,25.00816,-0.000173,24.017908,-0.0077,1.375
554.00,7.598676,25.00852,-0.000174,24.018263,-0.0077,1.375
556.00,7.600113,25.00895,-0.000174,24.017991,-0.0077,1.375
558.00,7.601787,25.00843,-0.000174,24.017299,-0.0077,1.375
560.00,7.602776,25.00803,-0.000174,24.017834,-0.0077,1.375
562.00,7.602502,25.00842,-0.000172,24.017875,-0.0077,1.374
564.00,7.601448,25.00881,-0.000172,24.017897,-0.0077,1.375
566.00,7.601655,25.00835,-0.000171,24.018312,-0.0077,1.375
568.00,7.602153,25.00949,-0.000173,24.018013,-0.0077,1.375
570.00,7.602367,25.00920,-0.000175,24.017699,-0.0077,1.375
572.00,7.602148,25.00946,-0.000174,24.017957,-0.0077,1.375
574.00,7.602543,25.00884,-0.000174,24.017571,-0.0077,1.374
576.00,7.602572,25.00902,-0.000172,24.017736,-0.0077,1.374
578.00,7.601429,25.00958,-0.000173,24.017759,-0.0077,1.375
580.00,7.600117,25.00930,-0.000174,24.017757,-0.0077,1.375
582.00,7.599029,25.00972,-0.000174,24.017337,-0.0077,1.375
584.00,7.598603,25.00967,-0.000173,24.018437,-0.0077,1.376
586.00,7.597884,25.00993,-0.000174,24.018080,-0.0077,1.375
588.00,7.597006,25.00954,-0.000174,24.017984,-0.0077,1.375
590.00,7.596529,25.00979,-0.000173,24.017768,-0.0077,1.375
592.00,7.596005,25.01036,-0.000173,24.017674,-0.0077,1.374
594.00,7.595369,25.00943,-0.000172,24.017669,-0.0077,1.375
596.00,7.594433,25.00971,-0.000173,24.017502,-0.0077,1.375
598.00,7.593858,25.01040,-0.000172,24.017893,-0.0077,1.375
600.00,7.593153,25.01049,-0.000174,24.017857,-0.0077,1.374
@1,2.0000,4.0
602.00,7.592411,25.00996,-0.000171,24.017605,-0.0077,1.374
604.00,7.587889,25.00990,-0.000171,24.017708,-0.0077,1.375
606.00,7.556042,25.01010,-0.000173,24.018383,-0.0077,1.374
608.00,7.513960,25.01107,-0.000172,24.017186,-0.0077,1.373
610.00,7.488922,25.01062,-0.000173,24.017237,-0.0077,1.374
612.00,7.474313,25.01005,-0.000173,24.018493,-0.0077,1.375
614.00,7.475694,25.01000,-0.000173,24.018060,-0.0077,1.375
616.00,7.485236,25.01041,-0.000175,24.017897,-0.0077,1.375
618.00,7.492495,25.01074,-0.000175,24.018105,-0.0077,1.375
620.00,7.496367,25.01135,-0.000174,24.017406,-0.0077,1.376
622.00,7.498087,25.01065,-0.000174,24.017748,-0.0077,1.375
624.00,7.500351,25.01029,-0.000173,24.018415,-0.0077,1.375
626.00,7.503471,25.01105,-0.000174,24.018397,-0.0077,1.375
628.00,7.507506,25.01052,-0.000174,24.017991,-0.0077,1.375
630.00,7.514022,25.01070,-0.000173,24.017393,-0.0076,1.374
632.00,7.521161,25.01049,-0.000172,24.018122,-0.0077,1.375
634.00,7.527621,25.01060,-0.000173,24.018149,-0.0076,1.375
636.00,7.533554,25.01121,-0.000172,24.017583,-0.0077,1.375
638.00,7.538157,25.01115,-0.000173,24.017966,-0.0077,1.375
640.00,7.542659,25.01197,-0.000174,24.018073,-0.0077,1.375
642.00,7.545918,25.01105,-0.000173,24.018178,-0.0077,1.375
644.00,7.550118,25.01110,-0.000174,24.018408,-0.0077,1.375
646.00,7.553426,25.01079,-0.000173,24.018084,-0.0077,1.375
648.00,7.556345,25.01077,-0.000172,24.017201,-0.0077,1.374
650.00,7.558941,25.00962,-0.000173,24.017525,-0.0077,1.375
652.00,7.561149,25.00937,-0.000173,24.017545,-0.0077,1.375
654.00,7.562341,25.00981,-0.000172,24.018463,-0.0077,1.374
656.00,7.563844,25.00942,-0.000173,24.018414,-0.0077,1.374
658.00,7.566109,25.01064,-0.000174,24.017785,-0.0077,1.374
660.00,7.567351,25.01094,-0.000173,24.018129,-0.0077,1.374
662.00,7.568199,25.01133,-0.000172,24.017457,-0.0077,1.374
664.00,7.568751,25.01086,-0.000173,24.018223,-0.0077,1.375
666.00,7.569588,25.01090,-0.000172,24.017745,-0.0077,1.375
668.00,7.570780,25.01124,-0.000173,24.018309,-0.0077,1.375
670.00,7.571168,25.01131,-0.000174,24.017774,-0.0077,1.375
672.00,7.571331,25.01133,-0.000173,24.017282,-0.0077,1.374
674.00,7.570981,25.01097,-0.000173,24.017540,-0.0077,1.374
676.00,7.571221,25.01080,-0.000174,24.018283,-0.0077,1.375
678.00,7.571614,25.01140,-0.000174,24.018058,-0.0077,1.375
680.00,7.570772,25.01135,-0.000173,24.017661,-0.0077,1.374
682.00,7.570602,25.01093,-0.000172,24.017995,-0.0077,1.374
684.00,7.570151,25.01111,-0.000172,24.018238,-0.0077,1.375
686.00,7.570731,25.01239,-0.000173,24.017625,-0.0077,1.375
688.00,7.571212,25.01132,-0.000173,24.017652,-0.0076,1.375
690.00,7.571639,25.01137,-0.000173,24.018095,-0.0077,1.375
692.00,7.570973,25.01245,-0.000173,24.018414,-0.0076,1.375
694.00,7.571482,25.01296,-0.000172,24.018666,-0.0076,1.375
696.00,7.571508,25.01240,-0.000172,24.017656,-0.0077,1.375
698.00,7.571968,25.01277,-0.000174,24.017926,-0.0077,1.375
700.00,7.572206,25.01223,-0.000173,24.017620,-0.0077,1.375
702.00,7.571579,25.01261,-0.000173,24.018374,-0.0077,1.375
704.00,7.571837,25.01230,-0.000173,24.018069,-0.0077,1.375
706.00,7.571803,25.01199,-0.000173,24.018298,-0.0077,1.375
708.00,7.571754,25.01160,-0.000172,24.018214,-0.0076,1.374
710.00,7.571491,25.01207,-0.000173,24.017902,-0.0076,1.374
712.00,7.572357,25.01145,-0.000173,24.018026,-0.0076,1.374
714.00,7.572505,25.01161,-0.000173,24.017924,-0.0076,1.375
716.00,7.571607,25.01195,-0.000174,24.017779,-0.0077,1.375
718.00,7.570856,25.01134,-0.000173,24.018185,-0.0077,1.375
720.00,7.570551,25.01099,-0.000174,24.017890,-0.0077,1.375
722.00,7.571110,25.01147,-0.000174,24.017841,-0.0077,1.375
724.00,7.571130,25.01097,-0.000173,24.017770,-0.0077,1.375
726.00,7.571461,25.01021,-0.000173,24.017950,-0.0077,1.375
728.00,7.570813,25.01050,-0.000173,24.018145,-0.0077,1.375
730.00,7.572038,25.01048,-0.000173,24.017810,-0.0077,1.375
732.00,7.572210,25.01065,-0.000173,24.017631,-0.0076,1.375
734.00,7.571733,25.01053,-0.000174,24.018082,-0.0076,1.375
736.00,7.571988,25.01156,-0.000172,24.018247,-0.0077,1.374
738.00,7.571933,25.01154,-0.000171,24.017681,-0.0077,1.374
740.00,7.571167,25.01111,-0.000173,24.017701,-0.0077,1.375
742.00,7.570325,25.01201,-0.000173,24.017913,-0.0077,1.375
744.00,7.570461,25.01157,-0.000173,24.017803,-0.0077,1.375
746.00,7.570548,25.01205,-0.000172,24.018196,-0.0077,1.375
748.00,7.570764,25.01181,-0.000174,24.018269,-0.0077,1.375
750.00,7.569469,25.01146,-0.000173,24.018160,-0.0077,1.375
752.00,7.569201,25.01260,-0.000173,24.018575,-0.0077,1.375
754.00,7.569067,25.01206,-0.000173,24.018325,-0.0077,1.375
756.00,7.569383,25.01148,-0.000173,24.018258,-0.0077,1.375
758.00,7.569321,25.01103,-0.000173,24.018162,-0.0077,1.375
760.00,7.569453,25.01189,-0.000172,24.017884,-0.0077,1.374
762.00,7.568873,25.01071,-0.000173,24.017411,-0.0077,1.374
764.00,7.568326,25.01077,-0.000171,24.017518,-0.0077,1.375
766.00,7.567567,25.01100,-0.000172,24.018118,-0.0077,1.375
768.00,7.566989,25.01055,-0.000174,24.017457,-0.0077,1.375
770.00,7.567687,25.01085,-0.000174,24.018125,-0.0077,1.376
772.00,7.567116,25.01094,-0.000172,24.018187,-0.0077,1.375
774.00,7.566633,25.01105,-0.000172,24.018193,-0.0077,1.376
776.00,7.566333,25.01086,-0.000174,24.017790,-0.0077,1.375
778.00,7.566129,25.01029,-0.000173,24.017716,-0.0077,1.375
780.00,7.567028,25.01126,-0.000173,24.017861,-0.0077,1.374
782.00,7.567447,25.01113,-0.000172,24.017942,-0.0077,1.375
784.00,7.567910,25.01077,-0.000172,24.018015,-0.0077,1.375
786.00,7.566724,25.01149,-0.000173,24.017263,-0.0077,1.375
788.00,7.565527,25.01123,-0.000174,24.017855,-0.0077,1.375
790.00,7.565338,25.01012,-0.000174,24.018502,-0.0077,1.375
792.00,7.564783,25.01038,-0.000174,24.017815,-0.0077,1.375
794.00,7.565371,25.01081,-0.000172,24.017480,-0.0077,1.375
796.00,7.564182,25.01065,-0.000173,24.017904,-0.0077,1.376
798.00,7.563436,25.01015,-0.000173,24.018026,-0.0077,1.376
800.00,7.563831,25.00981,-0.000174,24.018136,-0.0077,1.375
802.00,7.564456,25.01011,-0.000173,24.018129,-0.0076,1.375
804.00,7.564256,25.01083,-0.000172,24.017699,-0.0077,1.374
806.00,7.563142,25.01097,-0.000173,24.017931,-0.0077,1.374
808.00,7.563583,25.01123,-0.000173,24.017482,-0.0077,1.376
810.00,7.563109,25.01132,-0.000173,24.018269,-0.0077,1.376
812.00,7.562886,25.01164,-0.000173,24.018082,-0.0077,1.375
814.00,7.562738,25.01152,-0.000172,24.017476,-0.0077,1.375
816.00,7.562538,25.01058,-0.000174,24.017670,-0.0077,1.375
818.00,7.562740,25.01003,-0.000174,24.018783,-0.0076,1.375
820.00,7.562221,25.01096,-0.000173,24.018084,-0.0076,1.375
822.00,7.561539,25.01055,-0.000173,24.017866,-0.0077,1.375
824.00,7.561592,25.01004,-0.000174,24.018323,-0.0077,1.375
826.00,7.562089,25.01138,-0.000174,24.018225,-0.0077,1.375
828.00,7.561516,25.01137,-0.000174,24.017542,-0.0077,1.376
830.00,7.561935,25.01176,-0.000174,24.017951,-0.0077,1.375
832.00,7.562487,25.01215,-0.000173,24.018040,-0.0077,1.375
834.00,7.562728,25.01182,-0.000172,24.018185,-0.0077,1.375
836.00,7.561628,25.01115,-0.000173,24.018020,-0.0077,1.374
838.00,7.561103,25.01136,-0.000172,24.018644,-0.0077,1.375
840.00,7.560608,25.01144,-0.000172,24.018245,-0.0076,1.376
842.00,7.560592,25.01192,-0.000173,24.018158,-0.0077,1.375
844.00,7.560996,25.01148,-0.000173,24.018376,-0.0077,1.375
846.00,7.560573,25.01223,-0.000173,24.018193,-0.0077,1.375
848.00,7.559938,25.01107,-0.000174,24.017765,-0.0077,1.375
850.00,7.560435,25.01148,-0.000173,24.018798,-0.0077,1.375
852.00,7.559980,25.01132,-0.000172,24.018290,-0.0077,1.375
854.00,7.559594,25.01139,-0.000173,24.017826,-0.0077,1.375
856.00,7.559491,25.01070,-0.000173,24.018310,-0.0077,1.375
858.00,7.558986,25.01069,-0.000173,24.018261,-0.0076,1.375
860.00,7.558997,25.01175,-0.000174,24.017730,-0.0077,1.375
862.00,7.558412,25.01075,-0.000173,24.018111,-0.0077,1.374
864.00,7.557421,25.01182,-0.000173,24.018709,-0.0077,1.374
866.00,7.556571,25.01153,-0.000174,24.017979,-0.0077,1.375
868.00,7.556046,25.01085,-0.000173,24.017574,-0.0077,1.376
870.00,7.556726,25.01097,-0.000174,24.018537,-0.0077,1.375
872.00,7.556967,25.01084,-0.000174,24.018571,-0.0077,1.375
874.00,7.556154,25.01079,-0.000174,24.018194,-0.0077,1.375
876.00,7.555754,25.01056,-0.000173,24.018426,-0.0077,1.375
878.00,7.555785,25.01083,-0.000172,24.017683,-0.0077,1.375
880.00,7.555796,25.01103,-0.000172,24.016967,-0.0076,1.375
882.00,7.555735,25.01156,-0.000173,24.017112,-0.0077,1.375
884.00,7.555851,25.01161,-0.000173,24.017946,-0.0077,1.375
886.00,7.555827,25.01166,-0.000173,24.017703,-0.0077,1.376
888.00,7.555491,25.01104,-0.000173,24.017224,-0.0076,1.375
890.00,7.554995,25.01054,-0.000172,24.017683,-0.0077,1.375
892.00,7.554872,25.01111,-0.000173,24.018057,-0.0077,1.376
894.00,7.555509,25.01135,-0.000173,24.017841,-0.0076,1.375
896.00,7.555262,25.01079,-0.000172,24.017498,-0.0077,1.375
898.00,7.555052,25.01031,-0.000173,24.017360,-0.0077,1.376
900.00,7.554134,25.01065,-0.000173,24.017654,-0.0077,1.376
902.00,7.553700,25.01090,-0.000174,24.018035,-0.0077,1.376
904.00,7.554245,25.01080,-0.000175,24.018127,-0.0077,1.375
906.00,7.554196,25.01110,-0.000173,24.017478,-0.0076,1.375
908.00,7.553690,25.01117,-0.000172,24.017455,-0.0077,1.376
910.00,7.553671,25.01111,-0.000172,24.018470,-0.0077,1.375
912.00,7.552583,25.01117,-0.000172,24.018515,-0.0077,1.375
914.00,7.553110,25.01110,-0.000172,24.018765,-0.0077,1.375
916.00,7.553750,25.01227,-0.000172,24.018142,-0.0077,1.375
918.00,7.552886,25.01221,-0.000172,24.017912,-0.0076,1.375
920.00,7.552513,25.01237,-0.000173,24.017953,-0.0077,1.375
922.00,7.551587,25.01271,-0.000174,24.017997,-0.0077,1.376
924.00,7.551193,25.01170,-0.000172,24.018287,-0.0077,1.376
926.00,7.550244,25.01141,-0.000173,24.017757,-0.0077,1.375
928.00,7.550178,25.01271,-0.000174,24.018020,-0.0077,1.375
930.00,7.551019,25.01174,-0.000173,24.017904,-0.0077,1.375
932.00,7.550867,25.01184,-0.000171,24.017580,-0.0076,1.375
934.00,7.550978,25.01099,-0.000172,24.017783,-0.0076,1.376
936.00,7.550825,25.01140,-0.000172,24.018334,-0.0077,1.376
938.00,7.550809,25.01192,-0.000173,24.017957,-0.0077,1.375
940.00,7.550604,25.01232,-0.000172,24.018655,-0.0077,1.375
942.00,7.549959,25.01213,-0.000172,24.018102,-0.0077,1.375
944.00,7.550078,25.01214,-0.000172,24.017924,-0.0077,1.375
946.00,7.550868,25.01222,-0.000171,24.019057,-0.0076,1.375
948.00,7.550539,25.01201,-0.000171,24.017846,-0.0076,1.376
950.00,7.549422,25.01220,-0.000172,24.019103,-0.0076,1.375
952.00,7.549072,25.01315,-0.000173,24.018738,-0.0077,1.375
954.00,7.549154,25.01301,-0.000171,24.018472,-0.0077,1.375
956.00,7.548805,25.01363,-0.000171,24.018493,-0.0077,1.375
958.00,7.549480,25.01354,-0.000173,24.018430,-0.0076,1.376
960.00,7.548856,25.01327,-0.000173,24.018443,-0.0077,1.375
962.00,7.548831,25.01327,-0.000173,24.018232,-0.0077,1.376
964.00,7.549460,25.01328,-0.000172,24.019104,-0.0076,1.376
966.00,7.549223,25.01322,-0.000172,24.018497,-0.0076,1.376
968.00,7.548490,25.01325,-0.000172,24.018417,-0.0076,1.376
970.00,7.548863,25.01344,-0.000172,24.018600,-0.0077,1.375
972.00,7.548585,25.01260,-0.000173,24.018678,-0.0076,1.375
974.00,7.547933,25.01251,-0.000173,24.018570,-0.0076,1.375
976.00,7.547791,25.01325,-0.000173,24.018461,-0.0077,1.375
978.00,7.546792,25.01254,-0.000171,24.018064,-0.0077,1.375
980.00,7.546095,25.01179,-0.000172,24.017714,-0.0076,1.376
982.00,7.546366,25.01239,-0.000173,24.017999,-0.0077,1.375
984.00,7.546384,25.01250,-0.000173,24.018116,-0.0077,1.376
986.00,7.544773,25.01252,-0.000172,24.018142,-0.0076,1.376
988.00,7.544098,25.01262,-0.000171,24.017989,-0.0077,1.376
990.00,7.545089,25.01309,-0.000173,24.018263,-0.0077,1.376
992.00,7.545258,25.01295,-0.000173,24.018350,-0.0077,1.375
994.00,7.545121,25.01233,-0.000172,24.018154,-0.0076,1.376
996.00,7.545629,25.01205,-0.000173,24.018635,-0.0077,1.376
998.00,7.545079,25.01130,-0.000172,24.018783,-0.0077,1.375
1000.00,7.544188,25.01116,-0.000172,24.018316,-0.0077,1.376
1002.00,7.542792,25.01148,-0.000173,24.017649,-0.0076,1.376
1004.00,7.541909,25.01146,-0.000172,24.018031,-0.0077,1.375
1006.00,7.541980,25.01140,-0.000171,24.017999,-0.0077,1.375
1008.00,7.542239,25.01166,-0.000172,24.018377,-0.0076,1.375
1010.00,7.541417,25.01164,-0.000173,24.018325,-0.0077,1.376
1012.00,7.541572,25.01172,-0.000173,24.018617,-0.0077,1.375
1014.00,7.541776,25.01205,-0.000172,24.018624,-0.0077,1.376
1016.00,7.541928,25.01281,-0.000172,24.018051,-0.0077,1.376
1018.00,7.542280,25.01215,-0.000172,24.018745,-0.0077,1.376
1020.00,7.542119,25.01218,-0.000172,24.018648,-0.0077,1.376
1022.00,7.541203,25.01229,-0.000173,24.018481,-0.0077,1.376
1024.00,7.540531,25.01226,-0.000173,24.018473,-0.0077,1.375
1026.00,7.540298,25.01224,-0.000173,24.018067,-0.0076,1.376
1028.00,7.540502,25.01176,-0.000172,24.017835,-0.0076,1.375
1030.00,7.540878,25.01115,-0.000172,24.018076,-0.0077,1.376
1032.00,7.540055,25.01128,-0.000172,24.018260,-0.0077,1.376
1034.00,7.540920,25.01126,-0.000173,24.018319,-0.0077,1.376
1036.00,7.541060,25.01167,-0.000174,24.017480,-0.0077,1.376
1038.00,7.541005,25.01177,-0.000173,24.017912,-0.0077,1.376
1040.00,7.541210,25.01186,-0.000174,24.017486,-0.0077,1.376
1042.00,7.540806,25.01177,-0.000173,24.017848,-0.0077,1.375
1044.00,7.540023,25.01177,-0.000173,24.017721,-0.0077,1.376
1046.00,7.539520,25.01093,-0.000172,24.018261,-0.0077,1.376
1048.00,7.539817,25.01108,-0.000172,24.018125,-0.0077,1.376
1050.00,7.539786,25.01103,-0.000174,24.018238,-0.0077,1.376
1052.00,7.539630,25.01121,-0.000173,24.017770,-0.0077,1.376
1054.00,7.539351,25.01151,-0.000173,24.018269,-0.0077,1.376
1056.00,7.539047,25.01178,-0.000173,24.018249,-0.0077,1.376
1058.00,7.539317,25.01140,-0.000173,24.018138,-0.0077,1.376
1060.00,7.538886,25.01110,-0.000172,24.017814,-0.0077,1.375
1062.00,7.537999,25.01156,-0.000172,24.018452,-0.0077,1.376
1064.00,7.537481,25.01129,-0.000172,24.018120,-0.0077,1.376
1066.00,7.537835,25.01291,-0.000172,24.018118,-0.0076,1.376
1068.00,7.538109,25.01313,-0.000172,24.018138,-0.0077,1.376
1070.00,7.538641,25.01231,-0.000171,24.018049,-0.0077,1.376
1072.00,7.538800,25.01170,-0.000171,24.017679,-0.0076,1.376
1074.00,7.537598,25.01211,-0.000172,24.018096,-0.0077,1.375
1076.00,7.537387,25.01237,-0.000172,24.017944,-0.0077,1.376
1078.00,7.538089,25.01223,-0.000172,24.018437,-0.0076,1.377
1080.00,7.538372,25.01167,-0.000173,24.018582,-0.0076,1.376
1082.00,7.537243,25.01289,-0.000172,24.018405,-0.0076,1.375
1084.00,7.536010,25.01214,-0.000171,24.018376,-0.0076,1.376
1086.00,7.535542,25.01246,-0.000171,24.018483,-0.0076,1.376
1088.00,7.535555,25.01298,-0.000173,24.017756,-0.0076,1.376
1090.00,7.536485,25.01301,-0.000172,24.018488,-0.0076,1.375
1092.00,7.536174,25.01283,-0.000172,24.017768,-0.0077,1.376
1094.00,7.535034,25.01293,-0.000173,24.018417,-0.0077,1.377
1096.00,7.534232,25.01296,-0.000171,24.018136,-0.0076,1.377
1098.00,7.533767,25.01319,-0.000172,24.018354,-0.0076,1.376
1100.00,7.534068,25.01276,-0.000171,24.018635,-0.0077,1.375
1102.00,7.534463,25.01245,-0.000172,24.018794,-0.0077,1.375
1104.00,7.534575,25.01230,-0.000172,24.017859,-0.0077,1.376
1106.00,7.534568,25.01229,-0.000173,24.018377,-0.0077,1.377
1108.00,7.535727,25.01175,-0.000173,24.018343,-0.0076,1.376
1110.00,7.535784,25.01092,-0.000172,24.018386,-0.0077,1.376
1112.00,7.535280,25.01126,-0.000171,24.018773,-0.0077,1.376
1114.00,7.535054,25.01137,-0.000171,24.017819,-0.0077,1.375
1116.00,7.534275,25.01167,-0.000172,24.018042,-0.0077,1.376
1118.00,7.534271,25.01115,-0.000173,24.018952,-0.0077,1.376
1120.00,7.534062,25.01205,-0.000172,24.018559,-0.0077,1.376
1122.00,7.533796,25.01179,-0.000172,24.018222,-0.0077,1.376
1124.00,7.533027,25.01148,-0.000171,24.018135,-0.0076,1.376
1126.00,7.532888,25.01137,-0.000172,24.019041,-0.0076,1.376
1128.00,7.532506,25.01085,-0.000172,24.018568,-0.0077,1.376
1130.00,7.532680,25.01077,-0.000172,24.018245,-0.0077,1.376
1132.00,7.532968,25.01179,-0.000172,24.018548,-0.0077,1.376
1134.00,7.532396,25.01154,-0.000172,24.018267,-0.0076,1.375
1136.00,7.531656,25.01178,-0.000172,24.018316,-0.0077,1.376
1138.00,7.531265,25.01232,-0.000172,24.018454,-0.0077,1.377
1140.00,7.531202,25.01281,-0.000173,24.018417,-0.0077,1.376
1142.00,7.531901,25.01283,-0.000173,24.018700,-0.0077,1.376
1144.00,7.531297,25.01301,-0.000172,24.018232,-0.0077,1.376
1146.00,7.531038,25.01251,-0.000172,24.018925,-0.0077,1.376
1148.00,7.531731,25.01197,-0.000172,24.018156,-0.0077,1.376
1150.00,7.532268,25.01101,-0.000172,24.018193,-0.0077,1.376
1152.00,7.532432,25.01188,-0.000173,24.018385,-0.0077,1.376
1154.00,7.531759,25.01232,-0.000173,24.018062,-0.0076,1.376
1156.00,7.530837,25.01205,-0.000172,24.018385,-0.0077,1.377
1158.00,7.531091,25.01179,-0.000172,24.018033,-0.0077,1.377
1160.00,7.531722,25.01200,-0.000173,24.018499,-0.0077,1.377
1162.00,7.531905,25.01305,-0.000173,24.018818,-0.0077,1.376
1164.00,7.531640,25.01356,-0.000173,24.018531,-0.0077,1.375
1166.00,7.530729,25.01378,-0.000172,24.017308,-0.0077,1.376
1168.00,7.530559,25.01299,-0.000172,24.017776,-0.0076,1.376
1170.00,7.530392,25.01286,-0.000172,24.018274,-0.0076,1.377
1172.00,7.530304,25.01291,-0.000173,24.018301,-0.0077,1.377
1174.00,7.529854,25.01303,-0.000174,24.018296,-0.0077,1.376
1176.00,7.529614,25.01290,-0.000174,24.018187,-0.0077,1.376
1178.00,7.529181,25.01278,-0.000173,24.018613,-0.0077,1.376
1180.00,7.529130,25.01343,-0.000172,24.018832,-0.0077,1.376
1182.00,7.528923,25.01202,-0.000173,24.018254,-0.0077,1.376
1184.00,7.527960,25.01175,-0.000172,24.017723,-0.0077,1.376
1186.00,7.528211,25.01256,-0.000172,24.017937,-0.0077,1.376
1188.00,7.528098,25.01260,-0.000172,24.018562,-0.0077,1.376
1190.00,7.526474,25.01222,-0.000172,24.018241,-0.0077,1.376
1192.00,7.526301,25.01272,-0.000173,24.018347,-0.0077,1.376
1194.00,7.526416,25.01259,-0.000173,24.018434,-0.0077,1.376
1196.00,7.526602,25.01192,-0.000173,24.018058,-0.0077,1.377
1198.00,7.526588,25.01247,-0.000172,24.018133,-0.0077,1.376
1200.00,7.526712,25.01269,-0.000171,24.018158,-0.0077,1.376
@2,12.0000,24.0
1202.00,7.527200,25.01221,-0.000173,24.018606,-0.0077,1.376
1204.00,7.521241,25.01215,-0.000173,24.018707,-0.0076,1.376
1206.00,7.487178,25.01261,-0.000174,24.017872,-0.0076,1.376
1208.00,7.441823,25.01221,-0.000173,24.018352,-0.0076,1.375
1210.00,7.397824,25.01247,-0.000172,24.017933,-0.0077,1.375
1212.00,7.359236,25.01228,-0.000172,24.018399,-0.0077,1.376
1214.00,7.331659,25.01283,-0.000172,24.018338,-0.0076,1.376
1216.00,7.310086,25.01310,-0.000172,24.018033,-0.0077,1.376
1218.00,7.289591,25.01287,-0.000173,24.018136,-0.0077,1.377
1220.00,7.266928,25.01286,-0.000174,24.018584,-0.0076,1.377
1222.00,7.243483,25.01329,-0.000175,24.018653,-0.0077,1.377
1224.00,7.219208,25.01344,-0.000174,24.018541,-0.0077,1.378
1226.00,7.194851,25.01278,-0.000174,24.017935,-0.0077,1.378
1228.00,7.178203,25.01288,-0.000173,24.018176,-0.0077,1.377
1230.00,7.180751,25.01254,-0.000174,24.018609,-0.0076,1.378
1232.00,7.191920,25.01227,-0.000176,24.017904,-0.0077,1.378
1234.00,7.211481,25.01314,-0.000176,24.017801,-0.0077,1.378
1236.00,7.232012,25.01306,-0.000176,24.018096,-0.0077,1.377
1238.00,7.250117,25.01265,-0.000175,24.018167,-0.0077,1.377
1240.00,7.266387,25.01309,-0.000174,24.017583,-0.0077,1.377
1242.00,7.284152,25.01387,-0.000173,24.018466,-0.0077,1.376
1244.00,7.302181,25.01290,-0.000172,24.018582,-0.0076,1.376
1246.00,7.320411,25.01322,-0.000172,24.018292,-0.0076,1.376
1248.00,7.338631,25.01344,-0.000172,24.018590,-0.0077,1.376
1250.00,7.354957,25.01360,-0.000173,24.018521,-0.0077,1.376
1252.00,7.369637,25.01392,-0.000173,24.018154,-0.0077,1.376
1254.00,7.383363,25.01320,-0.000170,24.017902,-0.0076,1.376
1256.00,7.394139,25.01279,-0.000172,24.017864,-0.0077,1.376
1258.00,7.404093,25.01231,-0.000172,24.018046,-0.0076,1.377
1260.00,7.412512,25.01237,-0.000172,24.018744,-0.0077,1.376
1262.00,7.418856,25.01193,-0.000173,24.018022,-0.0077,1.376
1264.00,7.425041,25.01181,-0.000173,24.017732,-0.0077,1.376
1266.00,7.430921,25.01139,-0.000173,24.018490,-0.0077,1.376
1268.00,7.434803,25.01118,-0.000172,24.018196,-0.0077,1.377
1270.00,7.438391,25.01222,-0.000174,24.018174,-0.0077,1.377
1272.00,7.442323,25.01226,-0.000175,24.018296,-0.0077,1.377
1274.00,7.445464,25.01204,-0.000174,24.018648,-0.0077,1.376
1276.00,7.448776,25.01260,-0.000172,24.018038,-0.0077,1.376
1278.00,7.452873,25.01281,-0.000173,24.017640,-0.0077,1.376
1280.00,7.456707,25.01284,-0.000174,24.018229,-0.0077,1.376
1282.00,7.459562,25.01248,-0.000173,24.018102,-0.0077,1.376
1284.00,7.461979,25.01196,-0.000172,24.018452,-0.0077,1.376
1286.00,7.465213,25.01288,-0.000172,24.018240,-0.0076,1.376
1288.00,7.468429,25.01331,-0.000173,24.017984,-0.0077,1.376
1290.00,7.470884,25.01382,-0.000173,24.018512,-0.0077,1.376
1292.00,7.474043,25.01288,-0.000173,24.017999,-0.0077,1.376
1294.00,7.475951,25.01261,-0.000174,24.018038,-0.0077,1.376
1296.00,7.478834,25.01211,-0.000174,24.017234,-0.0077,1.376
1298.00,7.481843,25.01253,-0.000173,24.018229,-0.0077,1.376
1300.00,7.483772,25.01239,-0.000173,24.017868,-0.0077,1.376
1302.00,7.486488,25.01260,-0.000174,24.018125,-0.0076,1.376
1304.00,7.488880,25.01284,-0.000172,24.017576,-0.0077,1.376
1306.00,7.490241,25.01238,-0.000173,24.017761,-0.0077,1.376
1308.00,7.492149,25.01195,-0.000173,24.017796,-0.0077,1.376
1310.00,7.494600,25.01171,-0.000173,24.018686,-0.0077,1.376
1312.00,7.496121,25.01297,-0.000173,24.018711,-0.0077,1.377
1314.00,7.497097,25.01341,-0.000173,24.017774,-0.0077,1.376
1316.00,7.498314,25.01330,-0.000172,24.017799,-0.0077,1.375
1318.00,7.499852,25.01349,-0.000172,24.017806,-0.0077,1.376
1320.00,7.500416,25.01356,-0.000173,24.018408,-0.0077,1.376
1322.00,7.501437,25.01418,-0.000173,24.018120,-0.0077,1.376
1324.00,7.501957,25.01319,-0.000173,24.018307,-0.0077,1.377
1326.00,7.502759,25.01292,-0.000174,24.017926,-0.0077,1.377
1328.00,7.503187,25.01286,-0.000173,24.018577,-0.0077,1.376
1330.00,7.503883,25.01334,-0.000173,24.018403,-0.0076,1.376
1332.00,7.504315,25.01352,-0.000173,24.018038,-0.0076,1.376
1334.00,7.506801,25.01355,-0.000172,24.017748,-0.0076,1.376
1336.00,7.508755,25.01329,-0.000173,24.018274,-0.0076,1.376
1338.00,7.508964,25.01256,-0.000174,24.018024,-0.0077,1.377
1340.00,7.511046,25.01190,-0.000173,24.017939,-0.0077,1.376
1342.00,7.513196,25.01239,-0.000173,24.018198,-0.0077,1.376
1344.00,7.514687,25.01200,-0.000173,24.018613,-0.0077,1.377
1346.00,7.516125,25.01180,-0.000173,24.018943,-0.0077,1.376
1348.00,7.517458,25.01251,-0.000172,24.018091,-0.0077,1.376
1350.00,7.518440,25.01189,-0.000173,24.017814,-0.0077,1.376
1352.00,7.519084,25.01207,-0.000173,24.018144,-0.0077,1.376
1354.00,7.520073,25.01259,-0.000173,24.018468,-0.0077,1.376
1356.00,7.522022,25.01223,-0.000172,24.018414,-0.0077,1.376
1358.00,7.522883,25.01224,-0.000172,24.018006,-0.0077,1.376
1360.00,7.524203,25.01230,-0.000173,24.018299,-0.0077,1.376
1362.00,7.525517,25.01254,-0.000172,24.018608,-0.0077,1.377
1364.00,7.526472,25.01315,-0.000173,24.018038,-0.0077,1.377
1366.00,7.526968,25.01295,-0.000173,24.018087,-0.0077,1.376
1368.00,7.527843,25.01331,-0.000173,24.018241,-0.0077,1.376
1370.00,7.528752,25.01307,-0.000173,24.018751,-0.0077,1.377
1372.00,7.529909,25.01294,-0.000173,24.018374,-0.0077,1.376
1374.00,7.531363,25.01275,-0.000173,24.018028,-0.0077,1.376
1376.00,7.532260,25.01275,-0.000174,24.017670,-0.0077,1.376
1378.00,7.532179,25.01271,-0.000173,24.018519,-0.0077,1.376
1380.00,7.532869,25.01254,-0.000171,24.017716,-0.0077,1.376
1382.00,7.534166,25.01327,-0.000173,24.017676,-0.0077,1.377
1384.00,7.534081,25.01401,-0.000173,24.017621,-0.0077,1.377
1386.00,7.533668,25.01394,-0.000173,24.017924,-0.0076,1.377
1388.00,7.533948,25.01369,-0.000172,24.017786,-0.0077,1.376
1390.00,7.535049,25.01323,-0.000172,24.018245,-0.0077,1.376
1392.00,7.535098,25.01383,-0.000171,24.018401,-0.0077,1.376
1394.00,7.534853,25.01363,-0.000172,24.018191,-0.0076,1.376
1396.00,7.535269,25.01282,-0.000171,24.018323,-0.0077,1.376
1398.00,7.535245,25.01270,-0.000172,24.018211,-0.0077,1.377
1400.00,7.534765,25.01364,-0.000173,24.018434,-0.0076,1.377
1402.00,7.534383,25.01368,-0.000173,24.018310,-0.0076,1.377
1404.00,7.535035,25.01348,-0.000172,24.018392,-0.0076,1.377
1406.00,7.534526,25.01431,-0.000172,24.017741,-0.0076,1.376
1408.00,7.534299,25.01381,-0.000171,24.018193,-0.0076,1.376
1410.00,7.534656,25.01323,-0.000171,24.018365,-0.0077,1.376
1412.00,7.534408,25.01340,-0.000173,24.018055,-0.0077,1.377
1414.00,7.533773,25.01310,-0.000173,24.018129,-0.0077,1.376
1416.00,7.533842,25.01254,-0.000173,24.018000,-0.0077,1.376
1418.00,7.534132,25.01256,-0.000171,24.018397,-0.0077,1.377
1420.00,7.533865,25.01286,-0.000172,24.018473,-0.0077,1.376
1422.00,7.533738,25.01269,-0.000170,24.018357,-0.0077,1.376
1424.00,7.534388,25.01250,-0.000172,24.018542,-0.0077,1.376
1426.00,7.534527,25.01282,-0.000173,24.018918,-0.0076,1.377
1428.00,7.534224,25.01366,-0.000172,24.018617,-0.0077,1.376
1430.00,7.534113,25.01307,-0.000173,24.017783,-0.0077,1.377
1432.00,7.534214,25.01228,-0.000174,24.018539,-0.0077,1.376
1434.00,7.534177,25.01239,-0.000173,24.018381,-0.0077,1.376
1436.00,7.534650,25.01188,-0.000173,24.018267,-0.0077,1.377
1438.00,7.534385,25.01282,-0.000172,24.017832,-0.0077,1.377
1440.00,7.534299,25.01184,-0.000174,24.017991,-0.0077,1.377
1442.00,7.534084,25.01141,-0.000172,24.018299,-0.0076,1.376
1444.00,7.534071,25.01208,-0.000172,24.018095,-0.0076,1.377
1446.00,7.534154,25.01208,-0.000172,24.017844,-0.0076,1.376
1448.00,7.534491,25.01180,-0.000171,24.018513,-0.0076,1.376
1450.00,7.533524,25.01224,-0.000171,24.018508,-0.0076,1.377
1452.00,7.532646,25.01159,-0.000172,24.018290,-0.0077,1.377
1454.00,7.532627,25.01181,-0.000172,24.018151,-0.0077,1.376
1456.00,7.532589,25.01188,-0.000171,24.018185,-0.0077,1.376
1458.00,7.532399,25.01187,-0.000171,24.018325,-0.0077,1.377
1460.00,7.531773,25.01288,-0.000171,24.018149,-0.0077,1.377
1462.00,7.532024,25.01265,-0.000171,24.018956,-0.0076,1.377
1464.00,7.531570,25.01255,-0.000172,24.018985,-0.0077,1.377
1466.00,7.530697,25.01222,-0.000172,24.018537,-0.0077,1.377
1468.00,7.530941,25.01132,-0.000172,24.018481,-0.0077,1.377
1470.00,7.531380,25.01110,-0.000171,24.018203,-0.0076,1.377
1472.00,7.531736,25.01115,-0.000173,24.017850,-0.0077,1.377
1474.00,7.531119,25.01059,-0.000173,24.018330,-0.0077,1.376
1476.00,7.531286,25.01093,-0.000172,24.018611,-0.0076,1.377
1478.00,7.531208,25.01050,-0.000171,24.018194,-0.0077,1.377
1480.00,7.529757,25.01110,-0.000172,24.018292,-0.0077,1.377
1482.00,7.529241,25.01204,-0.000173,24.018203,-0.0077,1.376
1484.00,7.528742,25.01304,-0.000173,24.018153,-0.0077,1.377
1486.00,7.528586,25.01269,-0.000172,24.018582,-0.0077,1.377
1488.00,7.529819,25.01221,-0.000172,24.018370,-0.0077,1.377
1490.00,7.529658,25.01220,-0.000174,24.018528,-0.0077,1.377
1492.00,7.530031,25.01172,-0.000173,24.018473,-0.0076,1.377
1494.00,7.529310,25.01190,-0.000173,24.018452,-0.0076,1.377
1496.00,7.528877,25.01198,-0.000171,24.018816,-0.0077,1.377
1498.00,7.528921,25.01168,-0.000172,24.018443,-0.0076,1.376
1500.00,7.528912,25.01293,-0.000172,24.018218,-0.0076,1.377
1502.00,7.529104,25.01207,-0.000173,24.018377,-0.0077,1.377
1504.00,7.529404,25.01199,-0.000174,24.018822,-0.0077,1.377
1506.00,7.529637,25.01210,-0.000173,24.018508,-0.0077,1.377
1508.00,7.529825,25.01217,-0.000173,24.018401,-0.0076,1.377
1510.00,7.529383,25.01171,-0.000173,24.018174,-0.0077,1.377
1512.00,7.528799,25.01145,-0.000172,24.017335,-0.0077,1.377
1514.00,7.529024,25.01200,-0.000172,24.018332,-0.0076,1.376
1516.00,7.528047,25.01168,-0.000172,24.018566,-0.0077,1.378
1518.00,7.527149,25.01166,-0.000172,24.017631,-0.0076,1.377
1520.00,7.527759,25.01096,-0.000173,24.017672,-0.0077,1.377
1522.00,7.527467,25.01020,-0.000173,24.018067,-0.0077,1.377
1524.00,7.527383,25.01027,-0.000172,24.018537,-0.0077,1.376
1526.00,7.527915,25.01072,-0.000173,24.018515,-0.0077,1.377
1528.00,7.528849,25.01180,-0.000172,24.018107,-0.0076,1.377
1530.00,7.528250,25.01198,-0.000172,24.018385,-0.0076,1.377
1532.00,7.527957,25.01224,-0.000173,24.018165,-0.0076,1.377
1534.00,7.528021,25.01236,-0.000172,24.018454,-0.0077,1.377
1536.00,7.527955,25.01282,-0.000173,24.018735,-0.0077,1.377
1538.00,7.527663,25.01243,-0.000172,24.018731,-0.0076,1.376
1540.00,7.526614,25.01179,-0.000171,24.017991,-0.0076,1.377
1542.00,7.525183,25.01098,-0.000173,24.018278,-0.0077,1.377
1544.00,7.525151,25.01163,-0.000172,24.018051,-0.0077,1.377
1546.00,7.525385,25.01177,-0.000172,24.017647,-0.0076,1.377
1548.00,7.525433,25.01182,-0.000173,24.018029,-0.0076,1.377
1550.00,7.525485,25.01204,-0.000173,24.018473,-0.0076,1.378
1552.00,7.525512,25.01244,-0.000171,24.018609,-0.0077,1.377
1554.00,7.526201,25.01286,-0.000172,24.018941,-0.0076,1.377
1556.00,7.526106,25.01270,-0.000172,24.018372,-0.0076,1.377
1558.00,7.525998,25.01168,-0.000172,24.018803,-0.0076,1.377
1560.00,7.525854,25.01273,-0.000172,24.018258,-0.0076,1.378
1562.00,7.525679,25.01206,-0.000172,24.017825,-0.0077,1.377
1564.00,7.525471,25.01124,-0.000172,24.018269,-0.0077,1.377
1566.00,7.525049,25.01207,-0.000173,24.018883,-0.0076,1.377
1568.00,7.525902,25.01265,-0.000172,24.018270,-0.0076,1.377
1570.00,7.525642,25.01179,-0.000172,24.018816,-0.0077,1.377
1572.00,7.525160,25.01204,-0.000172,24.018564,-0.0076,1.376
1574.00,7.524448,25.01259,-0.000172,24.018611,-0.0077,1.377
1576.00,7.523790,25.01237,-0.000171,24.018425,-0.0077,1.378
1578.00,7.524242,25.01299,-0.000172,24.018718,-0.0076,1.377
1580.00,7.524258,25.01278,-0.000172,24.017661,-0.0077,1.377
1582.00,7.524225,25.01282,-0.000173,24.017763,-0.0077,1.377
1584.00,7.523604,25.01274,-0.000172,24.018648,-0.0076,1.377
1586.00,7.523458,25.01229,-0.000171,24.018470,-0.0077,1.377
1588.00,7.523120,25.01267,-0.000173,24.018809,-0.0076,1.377
1590.00,7.523131,25.01311,-0.000172,24.018352,-0.0077,1.377
1592.00,7.522942,25.01315,-0.000172,24.017962,-0.0077,1.378
1594.00,7.522388,25.01294,-0.000171,24.018506,-0.0077,1.377
1596.00,7.522316,25.01280,-0.000172,24.018599,-0.0076,1.377
1598.00,7.522364,25.01255,-0.000172,24.017908,-0.0077,1.377
1600.00,7.522379,25.01260,-0.000171,24.018675,-0.0077,1.377
1602.00,7.523541,25.01227,-0.000172,24.018562,-0.0077,1.378
1604.00,7.524380,25.01250,-0.000172,24.018113,-0.0077,1.378
1606.00,7.522992,25.01256,-0.000173,24.018000,-0.0076,1.377
1608.00,7.521906,25.01315,-0.000172,24.018385,-0.0077,1.377
1610.00,7.522273,25.01251,-0.000171,24.018154,-0.0076,1.377
1612.00,7.522204,25.01229,-0.000172,24.018312,-0.0077,1.377
1614.00,7.521842,25.01211,-0.000172,24.018252,-0.0077,1.377
1616.00,7.522235,25.01302,-0.000171,24.019052,-0.0077,1.378
1618.00,7.522283,25.01403,-0.000173,24.019072,-0.0077,1.378
1620.00,7.522190,25.01391,-0.000173,24.018269,-0.0077,1.377
1622.00,7.522055,25.01269,-0.000171,24.018490,-0.0077,1.377
1624.00,7.521693,25.01310,-0.000171,24.017970,-0.0076,1.377
1626.00,7.521726,25.01332,-0.000171,24.018254,-0.0077,1.378
1628.00,7.522182,25.01288,-0.000171,24.018254,-0.0077,1.377
1630.00,7.522320,25.01411,-0.000173,24.017687,-0.0077,1.378
1632.00,7.521577,25.01286,-0.000173,24.018318,-0.0076,1.377
1634.00,7.521283,25.01319,-0.000172,24.018173,-0.0077,1.378
1636.00,7.522605,25.01332,-0.000173,24.017980,-0.0077,1.378
1638.00,7.522634,25.01255,-0.000173,24.018154,-0.0076,1.378
1640.00,7.521787,25.01309,-0.000171,24.018049,-0.0076,1.377
1642.00,7.520280,25.01282,-0.000171,24.018468,-0.0077,1.377
1644.00,7.519466,25.01195,-0.000172,24.018100,-0.0077,1.378
1646.00,7.519850,25.01295,-0.000172,24.018629,-0.0077,1.377
1648.00,7.520120,25.01231,-0.000171,24.018176,-0.0077,1.378
1650.00,7.519569,25.01175,-0.000171,24.018145,-0.0077,1.377
1652.00,7.519874,25.01151,-0.000172,24.018095,-0.0077,1.377
1654.00,7.519590,25.01232,-0.000172,24.017583,-0.0077,1.377
1656.00,7.519377,25.01197,-0.000171,24.017375,-0.0077,1.377
1658.00,7.519644,25.01194,-0.000172,24.018376,-0.0077,1.377
1660.00,7.519440,25.01188,-0.000172,24.018444,-0.0076,1.378
1662.00,7.519411,25.01172,-0.000171,24.018044,-0.0077,1.377
1664.00,7.518961,25.01210,-0.000173,24.017979,-0.0077,1.378
1666.00,7.519231,25.01153,-0.000173,24.018214,-0.0076,1.378
1668.00,7.519610,25.01207,-0.000172,24.018345,-0.0076,1.378
1670.00,7.519404,25.01287,-0.000171,24.018700,-0.0077,1.378
1672.00,7.519495,25.01243,-0.000171,24.017540,-0.0076,1.378
1674.00,7.520602,25.01245,-0.000172,24.017638,-0.0076,1.378
1676.00,7.519563,25.01171,-0.000172,24.018577,-0.0076,1.378
1678.00,7.519225,25.01137,-0.000173,24.018361,-0.0076,1.378
1680.00,7.519655,25.01175,-0.000170,24.018292,-0.0076,1.377
1682.00,7.519350,25.01165,-0.000170,24.018024,-0.0076,1.378
1684.00,7.518652,25.01152,-0.000171,24.018145,-0.0077,1.378
1686.00,7.518201,25.01199,-0.000171,24.018193,-0.0077,1.378
1688.00,7.518105,25.01202,-0.000172,24.017767,-0.0076,1.378
1690.00,7.518123,25.01198,-0.000172,24.018328,-0.0077,1.377
1692.00,7.518077,25.01228,-0.000172,24.018996,-0.0077,1.378
1694.00,7.517843,25.01259,-0.000172,24.018321,-0.0077,1.378
1696.00,7.517420,25.01262,-0.000172,24.018080,-0.0077,1.378
1698.00,7.517243,25.01322,-0.000171,24.018327,-0.0077,1.377
1700.00,7.517508,25.01256,-0.000171,24.018459,-0.0077,1.377
1702.00,7.517666,25.01206,-0.000170,24.018651,-0.0076,1.378
1704.00,7.517817,25.01198,-0.000172,24.017747,-0.0076,1.378
1706.00,7.517072,25.01197,-0.000172,24.017698,-0.0076,1.377
1708.00,7.516204,25.01251,-0.000172,24.017846,-0.0077,1.377
1710.00,7.515429,25.01164,-0.000172,24.018463,-0.0077,1.378
1712.00,7.515958,25.01174,-0.000172,24.018421,-0.0077,1.378
1714.00,7.516579,25.01146,-0.000171,24.018332,-0.0077,1.378
1716.00,7.516132,25.01195,-0.000172,24.018564,-0.0077,1.378
1718.00,7.516148,25.01163,-0.000172,24.018807,-0.0076,1.378
1720.00,7.517168,25.01229,-0.000172,24.018606,-0.0076,1.378
1722.00,7.516926,25.01251,-0.000171,24.018390,-0.0077,1.378
1724.00,7.516594,25.01343,-0.000171,24.018604,-0.0077,1.378
1726.00,7.516101,25.01293,-0.000173,24.018633,-0.0076,1.378
1728.00,7.515109,25.01354,-0.000173,24.017912,-0.0077,1.378
1730.00,7.515179,25.01375,-0.000171,24.018479,-0.0076,1.377
1732.00,7.514742,25.01474,-0.000173,24.018238,-0.0076,1.378
1734.00,7.514831,25.01389,-0.000173,24.017870,-0.0077,1.378
1736.00,7.515439,25.01276,-0.000172,24.018133,-0.0076,1.378
1738.00,7.515677,25.01219,-0.000172,24.018225,-0.0076,1.378
1740.00,7.514979,25.01283,-0.000172,24.017968,-0.0076,1.378
1742.00,7.514866,25.01298,-0.000172,24.018568,-0.0076,1.378
1744.00,7.515532,25.01317,-0.000172,24.018550,-0.0077,1.378
1746.00,7.515306,25.01225,-0.000172,24.018502,-0.0077,1.378
1748.00,7.515340,25.01251,-0.000171,24.018957,-0.0077,1.378
1750.00,7.514726,25.01315,-0.000172,24.018205,-0.0077,1.378
1752.00,7.514517,25.01268,-0.000171,24.018385,-0.0076,1.378
1754.00,7.514532,25.01302,-0.000171,24.018381,-0.0076,1.378
1756.00,7.514679,25.01218,-0.000171,24.018434,-0.0076,1.378
1758.00,7.515010,25.01301,-0.000172,24.018773,-0.0076,1.378
1760.00,7.515273,25.01355,-0.000172,24.018461,-0.0076,1.378
1762.00,7.514140,25.01413,-0.000173,24.018977,-0.0077,1.378
1764.00,7.513478,25.01396,-0.000173,24.017752,-0.0077,1.378
1766.00,7.514094,25.01326,-0.000173,24.018412,-0.0076,1.378
1768.00,7.514359,25.01324,-0.000173,24.018325,-0.0076,1.378
1770.00,7.513608,25.01337,-0.000172,24.018142,-0.0076,1.379
1772.00,7.513016,25.01330,-0.000173,24.018963,-0.0076,1.378
1774.00,7.513587,25.01362,-0.000172,24.018033,-0.0076,1.377
1776.00,7.514256,25.01342,-0.000172,24.018009,-0.0077,1.377
1778.00,7.514373,25.01350,-0.000172,24.017973,-0.0077,1.378
1780.00,7.514365,25.01327,-0.000172,24.018116,-0.0077,1.378
1782.00,7.514183,25.01273,-0.000172,24.018390,-0.0077,1.379
1784.00,7.514930,25.01319,-0.000172,24.018521,-0.0077,1.378
1786.00,7.515587,25.01310,-0.000171,24.018597,-0.0076,1.378
1788.00,7.515525,25.01244,-0.000172,24.018736,-0.0077,1.379
1790.00,7.514986,25.01252,-0.000172,24.018588,-0.0077,1.378
1792.00,7.514375,25.01284,-0.000174,24.018406,-0.0077,1.378
1794.00,7.514168,25.01391,-0.000173,24.018502,-0.0077,1.378
1796.00,7.514231,25.01397,-0.000173,24.018461,-0.0077,1.378
1798.00,7.514216,25.01432,-0.000172,24.017707,-0.0076,1.379
1800.00,7.514473,25.01381,-0.000172,24.017930,-0.0076,1.378
1802.00,7.514338,25.01358,-0.000172,24.018666,-0.0077,1.378
@3,12.0000,24.0
1804.00,7.510626,25.01399,-0.000173,24.018677,-0.0077,1.378
1806.00,7.482482,25.01405,-0.000173,24.018281,-0.0077,1.377
1808.00,7.445856,25.01328,-0.000171,24.018312,-0.0076,1.377
1810.00,7.411433,25.01245,-0.000171,24.017273,-0.0077,1.377
1812.00,7.381842,25.01361,-0.000171,24.017797,-0.0077,1.378
1814.00,7.358009,25.01338,-0.000173,24.018591,-0.0076,1.378
1816.00,7.340720,25.01366,-0.000173,24.018568,-0.0076,1.379
1818.00,7.324872,25.01371,-0.000174,24.017792,-0.0077,1.379
1820.00,7.307699,25.01334,-0.000175,24.018051,-0.0077,1.380
1822.00,7.290740,25.01341,-0.000174,24.017908,-0.0077,1.379
1824.00,7.272963,25.01306,-0.000173,24.018446,-0.0077,1.379
1826.00,7.254386,25.01287,-0.000174,24.018680,-0.0076,1.380
1828.00,7.240497,25.01328,-0.000175,24.018193,-0.0077,1.379
1830.00,7.243849,25.01295,-0.000175,24.018377,-0.0076,1.380
1832.00,7.255241,25.01345,-0.000175,24.018287,-0.0077,1.381
1834.00,7.273384,25.01273,-0.000174,24.018165,-0.0077,1.381
1836.00,7.292898,25.01398,-0.000175,24.017835,-0.0077,1.380
1838.00,7.308656,25.01338,-0.000174,24.018539,-0.0076,1.379
1840.00,7.321702,25.01303,-0.000173,24.018390,-0.0076,1.379
1842.00,7.333960,25.01315,-0.000174,24.018008,-0.0077,1.379
1844.00,7.347455,25.01403,-0.000173,24.018492,-0.0077,1.379
1846.00,7.362487,25.01331,-0.000173,24.018178,-0.0077,1.378
1848.00,7.377730,25.01361,-0.000172,24.017901,-0.0076,1.378
1850.00,7.391402,25.01348,-0.000173,24.018352,-0.0077,1.378
1852.00,7.404365,25.01355,-0.000172,24.018231,-0.0077,1.379
1854.00,7.414510,25.01384,-0.000172,24.017843,-0.0076,1.378
1856.00,7.422420,25.01366,-0.000173,24.017540,-0.0076,1.378
1858.00,7.429018,25.01434,-0.000173,24.018729,-0.0076,1.378
1860.00,7.434799,25.01409,-0.000173,24.018718,-0.0076,1.379
1862.00,7.440303,25.01387,-0.000172,24.018299,-0.0076,1.378
1864.00,7.445651,25.01337,-0.000172,24.018314,-0.0076,1.378
1866.00,7.448921,25.01363,-0.000171,24.018084,-0.0077,1.378
1868.00,7.452076,25.01355,-0.000172,24.018439,-0.0076,1.378
1870.00,7.455440,25.01309,-0.000173,24.018506,-0.0076,1.379
1872.00,7.459204,25.01309,-0.000174,24.018492,-0.0076,1.378
1874.00,7.462203,25.01278,-0.000172,24.018840,-0.0076,1.379
1876.00,7.465249,25.01311,-0.000172,24.019193,-0.0077,1.378
1878.00,7.467566,25.01333,-0.000172,24.018138,-0.0076,1.378
1880.00,7.469982,25.01390,-0.000172,24.018664,-0.0077,1.378
1882.00,7.472238,25.01380,-0.000171,24.018062,-0.0077,1.378
1884.00,7.473869,25.01381,-0.000172,24.018305,-0.0076,1.378
1886.00,7.475841,25.01300,-0.000173,24.019193,-0.0077,1.379
1888.00,7.477884,25.01378,-0.000173,24.018236,-0.0077,1.379
1890.00,7.478768,25.01373,-0.000173,24.018450,-0.0076,1.378
1892.00,7.479945,25.01378,-0.000172,24.018241,-0.0077,1.378
1894.00,7.480950,25.01385,-0.000172,24.018361,-0.0077,1.378
1896.00,7.482551,25.01347,-0.000172,24.018502,-0.0076,1.378
1898.00,7.484154,25.01308,-0.000172,24.018492,-0.0076,1.379
1900.00,7.485631,25.01316,-0.000174,24.018008,-0.0076,1.378
1902.00,7.486306,25.01363,-0.000172,24.018662,-0.0077,1.378
1904.00,7.486699,25.01271,-0.000173,24.017980,-0.0077,1.378
1906.00,7.486532,25.01286,-0.000173,24.018109,-0.0076,1.378
1908.00,7.487259,25.01314,-0.000172,24.018207,-0.0076,1.378
1910.00,7.487893,25.01258,-0.000171,24.017768,-0.0076,1.378
1912.00,7.487351,25.01329,-0.000172,24.018802,-0.0077,1.378
1914.00,7.486723,25.01281,-0.000173,24.018305,-0.0076,1.378
1916.00,7.486365,25.01340,-0.000173,24.018205,-0.0076,1.378
1918.00,7.486187,25.01310,-0.000173,24.018164,-0.0076,1.378
1920.00,7.486610,25.01384,-0.000172,24.018376,-0.0076,1.378
1922.00,7.486499,25.01400,-0.000173,24.018609,-0.0076,1.378
1924.00,7.487308,25.01368,-0.000172,24.018727,-0.0076,1.378
1926.00,7.488755,25.01400,-0.000172,24.018557,-0.0076,1.378
1928.00,7.490140,25.01379,-0.000171,24.018764,-0.0077,1.378
1930.00,7.491648,25.01362,-0.000172,24.017917,-0.0076,1.379
1932.00,7.493197,25.01400,-0.000172,24.018629,-0.0076,1.378
1934.00,7.494269,25.01403,-0.000173,24.018928,-0.0076,1.378
1936.00,7.496063,25.01342,-0.000172,24.017754,-0.0076,1.378
1938.00,7.498281,25.01338,-0.000173,24.018100,-0.0076,1.378
1940.00,7.500452,25.01379,-0.000172,24.019003,-0.0076,1.378
1942.00,7.502008,25.01463,-0.000172,24.019199,-0.0076,1.378
1944.00,7.502776,25.01432,-0.000173,24.018278,-0.0077,1.378
1946.00,7.503407,25.01449,-0.000172,24.018111,-0.0076,1.378
1948.00,7.504085,25.01450,-0.000172,24.018386,-0.0076,1.378
1950.00,7.506039,25.01467,-0.000172,24.018437,-0.0077,1.378
1952.00,7.507384,25.01468,-0.000171,24.018803,-0.0077,1.378
1954.00,7.507748,25.01454,-0.000171,24.018794,-0.0077,1.378
1956.00,7.508539,25.01458,-0.000172,24.019068,-0.0076,1.379
1958.00,7.509917,25.01423,-0.000172,24.018280,-0.0077,1.378
1960.00,7.510739,25.01385,-0.000172,24.018905,-0.0076,1.378
1962.00,7.511122,25.01417,-0.000173,24.018553,-0.0077,1.378
1964.00,7.512238,25.01440,-0.000174,24.018075,-0.0076,1.379
1966.00,7.512502,25.01454,-0.000173,24.018686,-0.0076,1.378
1968.00,7.513223,25.01460,-0.000171,24.018791,-0.0077,1.378
1970.00,7.513766,25.01513,-0.000173,24.018488,-0.0076,1.379
1972.00,7.513633,25.01446,-0.000174,24.018396,-0.0077,1.378
1974.00,7.514585,25.01492,-0.000173,24.018105,-0.0077,1.379
1976.00,7.514982,25.01530,-0.000172,24.018397,-0.0076,1.379
1978.00,7.515231,25.01452,-0.000172,24.018760,-0.0076,1.378
1980.00,7.516241,25.01484,-0.000171,24.019135,-0.0077,1.378
1982.00,7.516250,25.01544,-0.000171,24.018640,-0.0077,1.378
1984.00,7.516525,25.01510,-0.000172,24.018557,-0.0077,1.379
1986.00,7.516909,25.01462,-0.000173,24.019122,-0.0077,1.379
1988.00,7.517755,25.01445,-0.000173,24.019257,-0.0076,1.378
1990.00,7.517096,25.01484,-0.000171,24.018269,-0.0076,1.379
1992.00,7.516517,25.01520,-0.000172,24.018441,-0.0077,1.379
1994.00,7.516495,25.01525,-0.000171,24.019122,-0.0076,1.378
1996.00,7.516301,25.01497,-0.000172,24.018154,-0.0076,1.378
1998.00,7.516376,25.01472,-0.000172,24.018283,-0.0076,1.379
2000.00,7.516544,25.01448,-0.000171,24.017654,-0.0076,1.378
2002.00,7.515760,25.01500,-0.000171,24.018049,-0.0077,1.379
2004.00,7.514933,25.01504,-0.000172,24.018107,-0.0076,1.379
2006.00,7.515302,25.01574,-0.000171,24.019302,-0.0076,1.379
2008.00,7.516189,25.01519,-0.000172,24.019126,-0.0076,1.379
2010.00,7.516331,25.01474,-0.000172,24.018385,-0.0076,1.379
2012.00,7.516225,25.01421,-0.000171,24.018570,-0.0076,1.379
2014.00,7.516273,25.01380,-0.000170,24.018686,-0.0077,1.378
2016.00,7.515673,25.01359,-0.000170,24.018783,-0.0077,1.378
2018.00,7.515548,25.01463,-0.000172,24.018564,-0.0076,1.378
2020.00,7.515886,25.01464,-0.000172,24.018252,-0.0077,1.379
2022.00,7.516240,25.01466,-0.000171,24.018961,-0.0076,1.379
2024.00,7.516379,25.01478,-0.000171,24.018218,-0.0076,1.379
2026.00,7.516562,25.01422,-0.000171,24.018276,-0.0076,1.378
2028.00,7.516002,25.01409,-0.000171,24.018448,-0.0076,1.378
2030.00,7.516013,25.01391,-0.000171,24.018479,-0.0077,1.378
2032.00,7.515920,25.01480,-0.000172,24.018191,-0.0077,1.378
2034.00,7.514871,25.01522,-0.000172,24.018133,-0.0077,1.380
2036.00,7.514777,25.01577,-0.000173,24.018530,-0.0076,1.379
2038.00,7.514206,25.01561,-0.000173,24.018599,-0.0076,1.379
2040.00,7.514188,25.01503,-0.000172,24.018379,-0.0077,1.379
2042.00,7.514176,25.01466,-0.000172,24.018035,-0.0077,1.379
2044.00,7.514962,25.01450,-0.000172,24.018426,-0.0077,1.379
2046.00,7.515727,25.01453,-0.000172,24.018105,-0.0076,1.379
2048.00,7.514574,25.01513,-0.000172,24.018571,-0.0076,1.379
2050.00,7.513932,25.01460,-0.000172,24.018528,-0.0077,1.379
2052.00,7.513601,25.01463,-0.000172,24.018444,-0.0076,1.378
2054.00,7.513665,25.01465,-0.000173,24.017611,-0.0077,1.379
2056.00,7.513954,25.01508,-0.000173,24.017993,-0.0077,1.379
2058.00,7.513329,25.01460,-0.000173,24.018396,-0.0076,1.379
2060.00,7.513784,25.01415,-0.000173,24.018203,-0.0076,1.379
2062.00,7.513525,25.01368,-0.000173,24.018544,-0.0076,1.379
2064.00,7.512693,25.01277,-0.000173,24.018363,-0.0077,1.379
2066.00,7.512876,25.01343,-0.000173,24.018147,-0.0077,1.379
2068.00,7.513070,25.01366,-0.000173,24.018972,-0.0076,1.379
2070.00,7.512610,25.01464,-0.000172,24.018896,-0.0076,1.379
2072.00,7.512684,25.01568,-0.000171,24.018941,-0.0076,1.378
2074.00,7.512467,25.01575,-0.000172,24.018936,-0.0076,1.379
2076.00,7.512226,25.01558,-0.000172,24.018889,-0.0076,1.380
2078.00,7.511228,25.01521,-0.000173,24.018577,-0.0076,1.380
2080.00,7.510793,25.01480,-0.000173,24.018470,-0.0076,1.379
2082.00,7.510802,25.01448,-0.000172,24.018780,-0.0076,1.379
2084.00,7.511520,25.01500,-0.000172,24.019088,-0.0076,1.379
2086.00,7.512489,25.01515,-0.000172,24.018093,-0.0076,1.379
2088.00,7.511817,25.01516,-0.000173,24.018267,-0.0076,1.379
2090.00,7.510876,25.01540,-0.000172,24.018205,-0.0076,1.378
2092.00,7.511233,25.01546,-0.000172,24.018133,-0.0076,1.378
2094.00,7.511419,25.01474,-0.000172,24.018731,-0.0076,1.379
2096.00,7.510978,25.01479,-0.000173,24.019079,-0.0076,1.379
2098.00,7.510571,25.01444,-0.000173,24.018040,-0.0076,1.379
2100.00,7.510223,25.01410,-0.000172,24.018285,-0.0076,1.379
2102.00,7.510279,25.01432,-0.000172,24.018751,-0.0076,1.378
2104.00,7.510250,25.01417,-0.000172,24.018492,-0.0076,1.379
2106.00,7.509529,25.01466,-0.000172,24.018124,-0.0076,1.379
2108.00,7.508405,25.01460,-0.000171,24.019224,-0.0076,1.378
2110.00,7.508087,25.01395,-0.000172,24.018700,-0.0076,1.378
2112.00,7.509381,25.01432,-0.000172,24.018773,-0.0076,1.379
2114.00,7.509756,25.01487,-0.000173,24.018934,-0.0076,1.379
2116.00,7.509791,25.01464,-0.000174,24.018829,-0.0076,1.379
2118.00,7.509118,25.01501,-0.000174,24.018227,-0.0076,1.379
2120.00,7.508526,25.01455,-0.000172,24.017781,-0.0077,1.379
2122.00,7.508687,25.01404,-0.000172,24.018939,-0.0076,1.379
2124.00,7.508982,25.01524,-0.000173,24.018466,-0.0076,1.380
2126.00,7.508981,25.01452,-0.000173,24.018704,-0.0076,1.379
2128.00,7.509030,25.01499,-0.000172,24.018343,-0.0076,1.379
2130.00,7.508365,25.01489,-0.000172,24.018820,-0.0076,1.378
2132.00,7.507829,25.01641,-0.000172,24.018096,-0.0076,1.379
2134.00,7.508332,25.01495,-0.000173,24.018334,-0.0076,1.380
2136.00,7.508889,25.01554,-0.000173,24.019271,-0.0077,1.379
2138.00,7.508878,25.01553,-0.000172,24.018448,-0.0076,1.379
2140.00,7.508983,25.01572,-0.000171,24.018903,-0.0076,1.379
2142.00,7.508803,25.01579,-0.000172,24.018687,-0.0077,1.379
2144.00,7.507820,25.01552,-0.000173,24.018198,-0.0077,1.379
2146.00,7.507715,25.01549,-0.000172,24.018588,-0.0077,1.379
2148.00,7.508198,25.01552,-0.000172,24.018682,-0.0076,1.379
2150.00,7.507691,25.01520,-0.000173,24.018557,-0.0076,1.379
2152.00,7.506896,25.01635,-0.000172,24.018669,-0.0076,1.379
2154.00,7.506812,25.01660,-0.000173,24.018780,-0.0076,1.379
2156.00,7.507284,25.01581,-0.000173,24.018098,-0.0076,1.380
2158.00,7.506880,25.01599,-0.000173,24.018648,-0.0076,1.379
2160.00,7.506842,25.01657,-0.000172,24.018733,-0.0076,1.379
2162.00,7.507023,25.01644,-0.000172,24.019204,-0.0076,1.379
2164.00,7.507904,25.01586,-0.000171,24.019023,-0.0076,1.379
2166.00,7.508236,25.01654,-0.000172,24.018613,-0.0076,1.379
2168.00,7.507405,25.01625,-0.000172,24.018564,-0.0076,1.379
2170.00,7.506494,25.01662,-0.000172,24.018901,-0.0076,1.379
2172.00,7.507169,25.01727,-0.000172,24.018274,-0.0076,1.379
2174.00,7.506532,25.01620,-0.000172,24.018878,-0.0076,1.379
2176.00,7.505690,25.01635,-0.000171,24.018582,-0.0076,1.379
2178.00,7.504648,25.01668,-0.000172,24.018044,-0.0076,1.379
2180.00,7.504859,25.01672,-0.000171,24.019046,-0.0076,1.378
2182.00,7.505822,25.01702,-0.000171,24.018444,-0.0076,1.379
2184.00,7.506867,25.01723,-0.000172,24.018609,-0.0076,1.379
2186.00,7.506905,25.01593,-0.000173,24.018856,-0.0076,1.379
2188.00,7.506287,25.01552,-0.000172,24.018501,-0.0076,1.379
2190.00,7.505504,25.01645,-0.000172,24.019614,-0.0076,1.379
2192.00,7.505748,25.01674,-0.000172,24.018693,-0.0076,1.379
2194.00,7.504962,25.01656,-0.000172,24.018417,-0.0076,1.379
2196.00,7.504596,25.01576,-0.000171,24.018722,-0.0076,1.380
2198.00,7.505165,25.01548,-0.000173,24.018602,-0.0076,1.379
2200.00,7.504614,25.01496,-0.000173,24.018909,-0.0077,1.379
2202.00,7.503500,25.01548,-0.000173,24.018435,-0.0076,1.379
2204.00,7.503507,25.01557,-0.000172,24.018178,-0.0077,1.379
2206.00,7.504182,25.01502,-0.000171,24.018472,-0.0076,1.379
2208.00,7.504157,25.01527,-0.000172,24.018504,-0.0076,1.378
2210.00,7.504155,25.01594,-0.000173,24.018425,-0.0077,1.379
2212.00,7.504810,25.01563,-0.000172,24.018861,-0.0077,1.379
2214.00,7.505273,25.01477,-0.000173,24.018502,-0.0076,1.380
2216.00,7.504296,25.01480,-0.000173,24.018359,-0.0076,1.379
2218.00,7.504154,25.01541,-0.000173,24.018347,-0.0076,1.379
2220.00,7.504595,25.01576,-0.000171,24.018626,-0.0076,1.380
2222.00,7.504659,25.01531,-0.000173,24.018546,-0.0076,1.379
2224.00,7.503844,25.01537,-0.000172,24.018860,-0.0076,1.379
2226.00,7.504572,25.01569,-0.000172,24.017997,-0.0076,1.379
2228.00,7.505712,25.01576,-0.000172,24.018735,-0.0076,1.379
2230.00,7.506065,25.01566,-0.000171,24.018803,-0.0077,1.380
2232.00,7.506199,25.01573,-0.000172,24.018287,-0.0076,1.379
2234.00,7.505439,25.01509,-0.000171,24.017841,-0.0076,1.379
2236.00,7.505113,25.01660,-0.000172,24.018414,-0.0077,1.379
2238.00,7.504228,25.01587,-0.000171,24.018843,-0.0077,1.379
2240.00,7.503976,25.01425,-0.000171,24.017939,-0.0077,1.379
2242.00,7.504023,25.01437,-0.000171,24.017866,-0.0076,1.379
2244.00,7.504331,25.01527,-0.000171,24.018531,-0.0077,1.379
2246.00,7.504486,25.01523,-0.000172,24.018472,-0.0076,1.379
2248.00,7.503854,25.01471,-0.000172,24.018236,-0.0076,1.379
2250.00,7.504102,25.01482,-0.000172,24.018664,-0.0076,1.379
2252.00,7.504670,25.01519,-0.000171,24.018336,-0.0076,1.379
2254.00,7.503871,25.01541,-0.000172,24.018107,-0.0076,1.379
2256.00,7.503708,25.01601,-0.000172,24.018501,-0.0076,1.379
2258.00,7.503322,25.01503,-0.000172,24.018727,-0.0076,1.379
2260.00,7.503185,25.01531,-0.000172,24.018885,-0.0076,1.380
2262.00,7.502983,25.01471,-0.000172,24.018508,-0.0076,1.379
2264.00,7.502687,25.01405,-0.000172,24.018158,-0.0076,1.379
2266.00,7.502893,25.01479,-0.000171,24.018744,-0.0076,1.379
2268.00,7.502390,25.01487,-0.000170,24.018203,-0.0076,1.379
2270.00,7.502426,25.01541,-0.000171,24.018774,-0.0076,1.379
2272.00,7.503043,25.01632,-0.000172,24.018309,-0.0076,1.379
2274.00,7.502734,25.01592,-0.000170,24.018153,-0.0076,1.379
2276.00,7.502239,25.01494,-0.000172,24.018290,-0.0076,1.380
2278.00,7.502494,25.01503,-0.000172,24.018245,-0.0076,1.380
2280.00,7.503389,25.01550,-0.000172,24.018762,-0.0076,1.379
2282.00,7.502971,25.01552,-0.000171,24.018390,-0.0077,1.379
2284.00,7.502530,25.01529,-0.000171,24.019142,-0.0077,1.379
2286.00,7.502198,25.01541,-0.000171,24.019186,-0.0076,1.379
2288.00,7.501519,25.01482,-0.000171,24.018164,-0.0076,1.379
2290.00,7.501235,25.01495,-0.000172,24.018814,-0.0076,1.379
2292.00,7.501301,25.01488,-0.000171,24.018916,-0.0076,1.379
2294.00,7.501606,25.01479,-0.000172,24.018818,-0.0076,1.379
2296.00,7.501827,25.01537,-0.000172,24.018896,-0.0076,1.380
2298.00,7.501611,25.01493,-0.000171,24.018947,-0.0076,1.380
2300.00,7.501956,25.01481,-0.000173,24.018392,-0.0076,1.379
2302.00,7.502519,25.01449,-0.000172,24.018339,-0.0076,1.379
2304.00,7.502449,25.01500,-0.000171,24.018626,-0.0076,1.379
2306.00,7.501737,25.01431,-0.000171,24.018649,-0.0076,1.380
2308.00,7.502217,25.01376,-0.000172,24.018999,-0.0076,1.380
2310.00,7.501857,25.01474,-0.000172,24.019035,-0.0076,1.380
2312.00,7.501714,25.01484,-0.000172,24.018880,-0.0076,1.380
2314.00,7.501064,25.01486,-0.000172,24.018171,-0.0076,1.380
2316.00,7.500966,25.01505,-0.000172,24.018401,-0.0076,1.379
2318.00,7.501666,25.01480,-0.000172,24.018952,-0.0076,1.379
2320.00,7.501212,25.01546,-0.000172,24.018613,-0.0076,1.379
2322.00,7.499937,25.01506,-0.000171,24.018348,-0.0076,1.379
2324.00,7.499987,25.01532,-0.000171,24.018392,-0.0076,1.379
2326.00,7.500166,25.01536,-0.000172,24.018316,-0.0076,1.380
2328.00,7.500577,25.01539,-0.000172,24.017614,-0.0077,1.380
2330.00,7.500934,25.01497,-0.000172,24.018374,-0.0076,1.380
2332.00,7.501025,25.01480,-0.000171,24.018537,-0.0076,1.378
2334.00,7.500855,25.01450,-0.000172,24.018225,-0.0076,1.379
2336.00,7.500602,25.01472,-0.000172,24.017886,-0.0077,1.379
2338.00,7.500646,25.01431,-0.000172,24.017509,-0.0076,1.379
2340.00,7.500524,25.01500,-0.000171,24.019041,-0.0076,1.380
2342.00,7.500287,25.01453,-0.000172,24.019209,-0.0076,1.380
2344.00,7.499651,25.01406,-0.000171,24.018194,-0.0076,1.379
2346.00,7.499752,25.01442,-0.000172,24.017915,-0.0076,1.379
2348.00,7.499855,25.01479,-0.000172,24.017446,-0.0077,1.380
2350.00,7.500321,25.01543,-0.000172,24.018475,-0.0077,1.379
2352.00,7.499530,25.01504,-0.000172,24.018892,-0.0076,1.380
2354.00,7.499168,25.01454,-0.000173,24.018247,-0.0076,1.380
2356.00,7.499784,25.01502,-0.000172,24.018299,-0.0077,1.380
2358.00,7.500173,25.01464,-0.000173,24.018510,-0.0077,1.380
2360.00,7.499510,25.01452,-0.000171,24.018899,-0.0076,1.380
2362.00,7.499912,25.01464,-0.000173,24.018280,-0.0076,1.379
2364.00,7.499597,25.01419,-0.000172,24.018704,-0.0077,1.380
2366.00,7.498747,25.01426,-0.000171,24.018640,-0.0076,1.380
2368.00,7.499068,25.01478,-0.000172,24.018928,-0.0076,1.380
2370.00,7.498739,25.01482,-0.000173,24.018541,-0.0077,1.380
2372.00,7.498855,25.01452,-0.000172,24.018606,-0.0077,1.379
2374.00,7.499249,25.01421,-0.000173,24.018531,-0.0076,1.379
2376.00,7.499985,25.01472,-0.000172,24.018142,-0.0076,1.379
2378.00,7.499305,25.01417,-0.000171,24.017941,-0.0076,1.379
2380.00,7.498183,25.01441,-0.000171,24.017852,-0.0076,1.379
2382.00,7.498652,25.01382,-0.000172,24.019485,-0.0076,1.380
2384.00,7.498655,25.01378,-0.000172,24.018162,-0.0076,1.379
2386.00,7.498149,25.01457,-0.000172,24.018287,-0.0076,1.380
2388.00,7.497748,25.01440,-0.000173,24.018345,-0.0076,1.380
2390.00,7.496870,25.01444,-0.000171,24.018802,-0.0077,1.379
2392.00,7.496942,25.01417,-0.000172,24.018754,-0.0077,1.379
2394.00,7.497165,25.01448,-0.000172,24.018870,-0.0076,1.379
2396.00,7.497467,25.01417,-0.000172,24.018725,-0.0076,1.379
2398.00,7.497336,25.01445,-0.000171,24.018318,-0.0076,1.380
2400.00,7.497014,25.01460,-0.000172,24.017883,-0.0076,1.380
2402.00,7.497043,25.01417,-0.000172,24.018348,-0.0077,1.379
@4,12.0000,24.0
2404.00,7.494558,25.01388,-0.000172,24.018501,-0.0077,1.379
2406.00,7.470904,25.01552,-0.000172,24.019266,-0.0076,1.379
2408.00,7.435054,25.01530,-0.000172,24.018044,-0.0076,1.379
2410.00,7.401281,25.01405,-0.000171,24.018557,-0.0076,1.378
2412.00,7.372242,25.01422,-0.000170,24.018381,-0.0077,1.378
2414.00,7.352641,25.01536,-0.000171,24.018675,-0.0077,1.379
2416.00,7.340299,25.01552,-0.000172,24.018343,-0.0076,1.380
2418.00,7.330557,25.01557,-0.000172,24.018595,-0.0076,1.380
2420.00,7.321290,25.01512,-0.000173,24.018883,-0.0077,1.380
2422.00,7.309634,25.01508,-0.000173,24.018444,-0.0076,1.380
2424.00,7.295911,25.01555,-0.000173,24.019132,-0.0076,1.381
2426.00,7.281116,25.01563,-0.000174,24.018798,-0.0076,1.382
2428.00,7.268091,25.01564,-0.000173,24.018680,-0.0076,1.381
2430.00,7.273404,25.01539,-0.000173,24.018626,-0.0076,1.381
2432.00,7.287267,25.01603,-0.000174,24.018515,-0.0076,1.382
2434.00,7.306433,25.01596,-0.000175,24.018604,-0.0076,1.382
2436.00,7.325410,25.01604,-0.000173,24.017852,-0.0076,1.381
2438.00,7.340219,25.01583,-0.000173,24.018704,-0.0076,1.381
2440.00,7.350092,25.01512,-0.000173,24.018725,-0.0076,1.380
2442.00,7.359543,25.01460,-0.000173,24.018713,-0.0076,1.379
2444.00,7.370399,25.01413,-0.000172,24.018684,-0.0077,1.379
2446.00,7.383072,25.01482,-0.000171,24.018439,-0.0077,1.380
2448.00,7.395299,25.01463,-0.000171,24.018562,-0.0076,1.380
2450.00,7.407369,25.01488,-0.000171,24.018651,-0.0076,1.380
2452.00,7.416844,25.01459,-0.000171,24.018254,-0.0076,1.380
2454.00,7.424110,25.01567,-0.000171,24.018443,-0.0076,1.379
2456.00,7.428955,25.01601,-0.000171,24.018615,-0.0077,1.379
2458.00,7.432828,25.01523,-0.000172,24.018841,-0.0076,1.380
2460.00,7.436055,25.01547,-0.000172,24.018450,-0.0076,1.380
2462.00,7.438545,25.01567,-0.000172,24.018421,-0.0076,1.380
2464.00,7.440712,25.01472,-0.000172,24.019070,-0.0076,1.380
2466.00,7.443274,25.01400,-0.000171,24.018602,-0.0076,1.380
2468.00,7.445422,25.01467,-0.000170,24.018706,-0.0076,1.380
2470.00,7.447356,25.01441,-0.000172,24.018791,-0.0076,1.380
2472.00,7.450712,25.01418,-0.000172,24.018140,-0.0076,1.379
2474.00,7.453028,25.01447,-0.000172,24.017872,-0.0076,1.380
2476.00,7.454319,25.01505,-0.000172,24.018296,-0.0076,1.380
2478.00,7.454513,25.01484,-0.000170,24.019012,-0.0077,1.379
2480.00,7.455344,25.01442,-0.000171,24.018570,-0.0077,1.380
2482.00,7.456515,25.01458,-0.000171,24.018646,-0.0076,1.380
2484.00,7.456986,25.01458,-0.000171,24.019266,-0.0076,1.380
2486.00,7.458080,25.01566,-0.000172,24.018999,-0.0076,1.380
2488.00,7.459599,25.01527,-0.000172,24.018350,-0.0076,1.380
2490.00,7.460435,25.01524,-0.000172,24.018466,-0.0076,1.380
2492.00,7.461873,25.01531,-0.000173,24.018171,-0.0076,1.380
2494.00,7.463052,25.01577,-0.000172,24.018651,-0.0076,1.380
2496.00,7.464009,25.01549,-0.000171,24.018774,-0.0076,1.380
2498.00,7.464182,25.01584,-0.000172,24.018584,-0.0076,1.380
2500.00,7.464661,25.01620,-0.000171,24.018693,-0.0076,1.380
2502.00,7.464499,25.01596,-0.000171,24.019146,-0.0076,1.379
2504.00,7.464039,25.01579,-0.000172,24.018898,-0.0077,1.379
2506.00,7.463937,25.01509,-0.000170,24.018909,-0.0076,1.380
2508.00,7.463489,25.01476,-0.000171,24.018928,-0.0076,1.379
2510.00,7.462121,25.01503,-0.000171,24.018274,-0.0077,1.380
2512.00,7.462235,25.01480,-0.000171,24.018448,-0.0076,1.380
2514.00,7.462128,25.01447,-0.000171,24.018992,-0.0076,1.380
2516.00,7.462845,25.01456,-0.000170,24.018664,-0.0076,1.380
2518.00,7.464347,25.01438,-0.000172,24.018570,-0.0076,1.380
2520.00,7.466606,25.01527,-0.000173,24.018232,-0.0076,1.380
2522.00,7.469257,25.01588,-0.000172,24.019144,-0.0076,1.380
2524.00,7.470643,25.01663,-0.000170,24.019157,-0.0076,1.380
2526.00,7.472570,25.01625,-0.000172,24.018341,-0.0077,1.380
2528.00,7.474227,25.01623,-0.000171,24.018559,-0.0076,1.379
2530.00,7.476344,25.01624,-0.000172,24.019055,-0.0076,1.379
2532.00,7.477195,25.01739,-0.000173,24.018174,-0.0076,1.380
2534.00,7.478916,25.01722,-0.000172,24.018272,-0.0076,1.380
2536.00,7.480825,25.01710,-0.000170,24.018354,-0.0076,1.380
2538.00,7.482189,25.01643,-0.000171,24.018629,-0.0076,1.380
2540.00,7.483405,25.01635,-0.000171,24.019061,-0.0076,1.379
2542.00,7.484545,25.01689,-0.000171,24.018870,-0.0076,1.380
2544.00,7.485618,25.01626,-0.000171,24.018716,-0.0076,1.380
2546.00,7.486051,25.01665,-0.000172,24.018327,-0.0076,1.380
2548.00,7.487366,25.01630,-0.000172,24.018838,-0.0076,1.380
2550.00,7.489991,25.01642,-0.000173,24.018765,-0.0076,1.379
2552.00,7.490441,25.01683,-0.000172,24.018345,-0.0076,1.380
2554.00,7.490561,25.01690,-0.000172,24.018762,-0.0076,1.379
2556.00,7.491302,25.01726,-0.000171,24.019311,-0.0077,1.379
2558.00,7.492122,25.01744,-0.000172,24.018272,-0.0076,1.380
2560.00,7.492234,25.01668,-0.000173,24.018223,-0.0076,1.380
2562.00,7.491819,25.01689,-0.000172,24.019351,-0.0076,1.380
2564.00,7.491526,25.01645,-0.000173,24.018919,-0.0076,1.380
2566.00,7.492025,25.01620,-0.000172,24.018649,-0.0077,1.380
2568.00,7.492627,25.01681,-0.000173,24.019021,-0.0077,1.380
2570.00,7.492602,25.01712,-0.000172,24.017902,-0.0076,1.380
2572.00,7.493436,25.01774,-0.000172,24.018390,-0.0076,1.380
2574.00,7.493485,25.01691,-0.000172,24.019008,-0.0076,1.380
2576.00,7.493719,25.01784,-0.000171,24.018522,-0.0077,1.380
2578.00,7.493851,25.01760,-0.000172,24.018600,-0.0076,1.379
2580.00,7.493682,25.01735,-0.000172,24.018501,-0.0077,1.380
2582.00,7.493726,25.01661,-0.000173,24.018593,-0.0077,1.381
2584.00,7.493901,25.01768,-0.000172,24.019157,-0.0076,1.380
2586.00,7.494126,25.01762,-0.000171,24.018348,-0.0077,1.380
2588.00,7.493853,25.01748,-0.000171,24.018876,-0.0077,1.380
2590.00,7.492882,25.01728,-0.000171,24.018932,-0.0076,1.380
2592.00,7.493403,25.01788,-0.000172,24.018345,-0.0076,1.380
2594.00,7.493672,25.01780,-0.000172,24.018312,-0.0076,1.379
2596.00,7.493545,25.01748,-0.000173,24.017515,-0.0076,1.380
2598.00,7.494231,25.01808,-0.000172,24.018684,-0.0076,1.380
2600.00,7.493444,25.01781,-0.000172,24.018742,-0.0076,1.380
2602.00,7.493015,25.01742,-0.000172,24.018410,-0.0076,1.380
2604.00,7.493064,25.01749,-0.000173,24.018381,-0.0076,1.380
2606.00,7.492697,25.01698,-0.000173,24.018312,-0.0076,1.380
2608.00,7.492732,25.01705,-0.000172,24.018546,-0.0076,1.380
2610.00,7.491921,25.01636,-0.000172,24.018662,-0.0076,1.380
2612.00,7.491693,25.01648,-0.000171,24.018434,-0.0076,1.380
2614.00,7.492188,25.01638,-0.000171,24.018517,-0.0076,1.381
2616.00,7.493006,25.01602,-0.000172,24.018055,-0.0076,1.380
2618.00,7.493443,25.01538,-0.000172,24.018138,-0.0076,1.380
2620.00,7.493223,25.01528,-0.000171,24.018202,-0.0077,1.380
2622.00,7.493129,25.01499,-0.000172,24.018502,-0.0076,1.380
2624.00,7.493271,25.01606,-0.000173,24.018807,-0.0076,1.380
2626.00,7.493625,25.01516,-0.000171,24.018455,-0.0076,1.380
2628.00,7.493417,25.01480,-0.000172,24.018464,-0.0077,1.380
2630.00,7.492708,25.01482,-0.000173,24.018628,-0.0076,1.381
2632.00,7.492570,25.01540,-0.000173,24.017560,-0.0077,1.380
2634.00,7.492563,25.01545,-0.000173,24.018096,-0.0076,1.381
2636.00,7.492766,25.01552,-0.000172,24.018098,-0.0077,1.380
2638.00,7.492324,25.01518,-0.000171,24.018301,-0.0077,1.380
2640.00,7.491948,25.01494,-0.000171,24.018834,-0.0076,1.380
2642.00,7.492200,25.01556,-0.000172,24.018468,-0.0076,1.380
2644.00,7.491953,25.01619,-0.000172,24.018327,-0.0077,1.380
2646.00,7.492325,25.01587,-0.000172,24.018388,-0.0077,1.380
2648.00,7.493522,25.01611,-0.000172,24.018490,-0.0076,1.381
2650.00,7.493274,25.01653,-0.000172,24.017578,-0.0076,1.380
2652.00,7.492249,25.01693,-0.000171,24.018251,-0.0076,1.380
2654.00,7.492059,25.01760,-0.000171,24.018173,-0.0076,1.380
2656.00,7.492211,25.01587,-0.000173,24.018959,-0.0076,1.381
2658.00,7.492133,25.01594,-0.000172,24.018816,-0.0076,1.381
2660.00,7.491681,25.01562,-0.000172,24.018522,-0.0077,1.380
2662.00,7.491906,25.01615,-0.000170,24.019195,-0.0076,1.380
2664.00,7.491702,25.01669,-0.000171,24.018883,-0.0076,1.380
2666.00,7.491305,25.01654,-0.000171,24.018492,-0.0076,1.380
2668.00,7.491344,25.01632,-0.000172,24.018771,-0.0076,1.381
2670.00,7.491452,25.01636,-0.000172,24.018571,-0.0076,1.380
2672.00,7.490198,25.01659,-0.000172,24.018863,-0.0077,1.380
2674.00,7.490364,25.01708,-0.000173,24.018548,-0.0076,1.380
2676.00,7.489923,25.01741,-0.000172,24.018483,-0.0076,1.381
2678.00,7.490264,25.01665,-0.000171,24.017979,-0.0076,1.381
2680.00,7.490188,25.01626,-0.000173,24.018060,-0.0076,1.380
2682.00,7.489885,25.01627,-0.000171,24.018546,-0.0076,1.381
2684.00,7.490080,25.01729,-0.000172,24.018644,-0.0076,1.380
2686.00,7.491268,25.01728,-0.000172,24.018776,-0.0076,1.380
2688.00,7.491556,25.01651,-0.000172,24.017979,-0.0076,1.380
2690.00,7.490943,25.01588,-0.000172,24.018125,-0.0077,1.381
2692.00,7.490576,25.01564,-0.000172,24.019166,-0.0077,1.380
2694.00,7.490496,25.01624,-0.000172,24.018450,-0.0076,1.380
2696.00,7.491869,25.01632,-0.000171,24.018299,-0.0076,1.380
2698.00,7.491027,25.01539,-0.000172,24.018941,-0.0076,1.381
2700.00,7.489916,25.01620,-0.000172,24.018611,-0.0076,1.381
2702.00,7.489344,25.01624,-0.000172,24.018684,-0.0076,1.380
2704.00,7.488995,25.01557,-0.000172,24.018086,-0.0076,1.380
2706.00,7.489074,25.01631,-0.000172,24.018127,-0.0076,1.381
2708.00,7.488731,25.01661,-0.000172,24.018127,-0.0076,1.380
2710.00,7.488850,25.01734,-0.000171,24.018466,-0.0076,1.380
2712.00,7.489080,25.01697,-0.000171,24.018852,-0.0076,1.380
2714.00,7.488807,25.01588,-0.000171,24.018227,-0.0076,1.380
2716.00,7.488866,25.01643,-0.000172,24.018396,-0.0076,1.380
2718.00,7.488526,25.01682,-0.000172,24.018695,-0.0076,1.380
2720.00,7.488962,25.01625,-0.000171,24.018597,-0.0076,1.380
2722.00,7.488481,25.01654,-0.000172,24.018880,-0.0076,1.380
2724.00,7.488174,25.01549,-0.000172,24.018249,-0.0076,1.380
2726.00,7.488116,25.01627,-0.000172,24.018950,-0.0076,1.380
2728.00,7.488359,25.01567,-0.000173,24.018735,-0.0076,1.381
2730.00,7.487622,25.01549,-0.000173,24.018183,-0.0076,1.381
2732.00,7.487952,25.01590,-0.000173,24.018419,-0.0076,1.381
2734.00,7.488472,25.01536,-0.000171,24.018096,-0.0076,1.380
2736.00,7.488762,25.01586,-0.000171,24.018363,-0.0076,1.380
2738.00,7.488142,25.01614,-0.000172,24.018512,-0.0076,1.380
2740.00,7.488056,25.01543,-0.000171,24.018270,-0.0077,1.380
2742.00,7.487284,25.01530,-0.000172,24.018328,-0.0077,1.380
2744.00,7.486837,25.01631,-0.000172,24.018278,-0.0076,1.381
2746.00,7.487019,25.01612,-0.000172,24.019005,-0.0077,1.380
2748.00,7.486455,25.01619,-0.000171,24.018510,-0.0077,1.380
2750.00,7.486705,25.01523,-0.000172,24.018731,-0.0077,1.380
2752.00,7.486215,25.01540,-0.000172,24.017959,-0.0076,1.380
2754.00,7.485770,25.01517,-0.000171,24.018702,-0.0076,1.381
2756.00,7.485645,25.01571,-0.000172,24.018406,-0.0076,1.380
2758.00,7.486993,25.01523,-0.000173,24.017248,-0.0076,1.380
2760.00,7.487088,25.01547,-0.000171,24.018100,-0.0076,1.380
2762.00,7.486913,25.01571,-0.000172,24.018459,-0.0077,1.381
2764.00,7.486937,25.01562,-0.000172,24.018640,-0.0077,1.380
2766.00,7.486501,25.01534,-0.000172,24.018216,-0.0076,1.381
2768.00,7.486562,25.01505,-0.000171,24.018678,-0.0077,1.380
2770.00,7.485447,25.01495,-0.000172,24.018686,-0.0077,1.380
2772.00,7.485358,25.01454,-0.000171,24.017823,-0.0076,1.381
2774.00,7.484871,25.01473,-0.000172,24.017908,-0.0076,1.381
2776.00,7.485105,25.01468,-0.000172,24.018812,-0.0076,1.380
2778.00,7.485615,25.01497,-0.000171,24.018144,-0.0076,1.380
2780.00,7.484896,25.01527,-0.000171,24.018680,-0.0076,1.381
2782.00,7.485254,25.01543,-0.000171,24.018392,-0.0077,1.381
2784.00,7.484383,25.01589,-0.000172,24.018444,-0.0076,1.381
2786.00,7.483993,25.01610,-0.000172,24.018386,-0.0076,1.380
2788.00,7.484000,25.01675,-0.000173,24.018751,-0.0076,1.381
2790.00,7.483915,25.01617,-0.000173,24.018205,-0.0077,1.381
2792.00,7.483635,25.01598,-0.000172,24.017843,-0.0077,1.381
2794.00,7.484179,25.01630,-0.000172,24.018448,-0.0076,1.380
2796.00,7.484025,25.01547,-0.000172,24.018129,-0.0076,1.381
2798.00,7.484505,25.01686,-0.000172,24.017893,-0.0076,1.381
2800.00,7.485558,25.01686,-0.000171,24.018669,-0.0076,1.380
2802.00,7.485060,25.01632,-0.000170,24.018678,-0.0076,1.381
2804.00,7.484557,25.01632,-0.000173,24.018017,-0.0076,1.381
2806.00,7.485142,25.01588,-0.000173,24.018524,-0.0077,1.381
2808.00,7.484395,25.01632,-0.000172,24.018479,-0.0077,1.380
2810.00,7.484874,25.01552,-0.000172,24.018040,-0.0076,1.381
2812.00,7.484407,25.01536,-0.000171,24.018582,-0.0076,1.381
2814.00,7.484198,25.01604,-0.000173,24.018176,-0.0076,1.380
2816.00,7.484708,25.01601,-0.000172,24.018831,-0.0076,1.380
2818.00,7.484298,25.01573,-0.000171,24.018267,-0.0076,1.380
2820.00,7.483568,25.01604,-0.000171,24.017854,-0.0076,1.380
2822.00,7.483533,25.01623,-0.000172,24.018642,-0.0076,1.381
2824.00,7.483528,25.01650,-0.000170,24.019248,-0.0076,1.380
2826.00,7.483666,25.01615,-0.000171,24.018328,-0.0077,1.380
2828.00,7.482800,25.01658,-0.000172,24.018169,-0.0077,1.381
2830.00,7.481749,25.01675,-0.000173,24.017797,-0.0077,1.381
2832.00,7.482161,25.01785,-0.000173,24.018553,-0.0077,1.381
2834.00,7.482893,25.01834,-0.000171,24.018347,-0.0076,1.381
2836.00,7.483058,25.01764,-0.000172,24.017148,-0.0077,1.381
2838.00,7.483340,25.01635,-0.000172,24.018343,-0.0077,1.380
2840.00,7.483422,25.01674,-0.000172,24.018044,-0.0076,1.381
2842.00,7.483101,25.01717,-0.000172,24.018415,-0.0076,1.381
2844.00,7.483093,25.01801,-0.000172,24.018370,-0.0076,1.380
2846.00,7.482572,25.01801,-0.000171,24.018450,-0.0076,1.380
2848.00,7.482352,25.01843,-0.000172,24.019360,-0.0076,1.381
2850.00,7.482625,25.01850,-0.000172,24.018082,-0.0076,1.381
2852.00,7.483316,25.01748,-0.000172,24.018555,-0.0077,1.381
2854.00,7.482204,25.01765,-0.000172,24.018211,-0.0077,1.381
2856.00,7.481367,25.01746,-0.000171,24.018207,-0.0076,1.380
2858.00,7.481508,25.01716,-0.000171,24.018640,-0.0076,1.380
2860.00,7.481823,25.01745,-0.000170,24.018105,-0.0076,1.380
2862.00,7.481889,25.01764,-0.000171,24.018363,-0.0076,1.381
2864.00,7.481187,25.01672,-0.000172,24.018348,-0.0076,1.381
2866.00,7.481364,25.01660,-0.000172,24.018593,-0.0076,1.381
2868.00,7.482931,25.01709,-0.000172,24.018793,-0.0076,1.381
2870.00,7.483441,25.01709,-0.000172,24.018869,-0.0076,1.381
2872.00,7.483954,25.01713,-0.000172,24.019162,-0.0076,1.381
2874.00,7.483023,25.01781,-0.000172,24.018484,-0.0077,1.381
2876.00,7.482860,25.01786,-0.000172,24.018214,-0.0077,1.381
2878.00,7.482681,25.01800,-0.000171,24.018086,-0.0076,1.381
2880.00,7.482407,25.01745,-0.000173,24.017886,-0.0076,1.381
2882.00,7.481801,25.01681,-0.000173,24.017785,-0.0077,1.381
2884.00,7.480836,25.01680,-0.000172,24.017734,-0.0077,1.381
2886.00,7.480910,25.01689,-0.000172,24.018419,-0.0076,1.381
2888.00,7.481599,25.01683,-0.000172,24.018238,-0.0077,1.380
2890.00,7.481442,25.01701,-0.000172,24.018729,-0.0076,1.381
2892.00,7.481928,25.01757,-0.000172,24.018522,-0.0076,1.381
2894.00,7.481615,25.01707,-0.000172,24.018484,-0.0076,1.381
2896.00,7.481397,25.01714,-0.000173,24.018087,-0.0076,1.381
2898.00,7.482045,25.01649,-0.000172,24.018162,-0.0077,1.381
2900.00,7.482112,25.01642,-0.000173,24.017988,-0.0077,1.380
2902.00,7.482246,25.01650,-0.000172,24.018069,-0.0077,1.381
2904.00,7.482057,25.01644,-0.000171,24.018156,-0.0076,1.382
2906.00,7.482043,25.01682,-0.000172,24.018115,-0.0077,1.381
2908.00,7.482139,25.01645,-0.000172,24.018176,-0.0077,1.381
2910.00,7.483138,25.01598,-0.000173,24.018488,-0.0076,1.381
2912.00,7.482968,25.01616,-0.000172,24.017955,-0.0077,1.381
2914.00,7.482797,25.01635,-0.000172,24.018468,-0.0077,1.380
2916.00,7.482576,25.01598,-0.000171,24.017859,-0.0077,1.381
2918.00,7.481748,25.01545,-0.000172,24.018441,-0.0077,1.381
2920.00,7.481758,25.01675,-0.000172,24.018970,-0.0077,1.381
2922.00,7.481707,25.01703,-0.000172,24.018502,-0.0077,1.381
2924.00,7.481479,25.01675,-0.000171,24.018292,-0.0077,1.380
2926.00,7.480955,25.01669,-0.000172,24.018149,-0.0077,1.381
2928.00,7.480137,25.01746,-0.000172,24.018115,-0.0077,1.382
2930.00,7.480578,25.01639,-0.000173,24.019298,-0.0077,1.382
2932.00,7.480947,25.01655,-0.000172,24.018484,-0.0076,1.381
2934.00,7.481146,25.01593,-0.000171,24.018193,-0.0077,1.380
2936.00,7.481453,25.01604,-0.000170,24.018269,-0.0076,1.381
2938.00,7.481640,25.01557,-0.000171,24.018348,-0.0076,1.381
2940.00,7.480718,25.01585,-0.000172,24.018310,-0.0076,1.381
2942.00,7.480360,25.01639,-0.000173,24.018390,-0.0077,1.381
2944.00,7.480894,25.01554,-0.000172,24.018738,-0.0077,1.382
2946.00,7.480531,25.01497,-0.000171,24.017611,-0.0077,1.381
2948.00,7.480370,25.01528,-0.000172,24.018555,-0.0077,1.381
2950.00,7.480688,25.01522,-0.000172,24.018057,-0.0077,1.381
2952.00,7.480467,25.01568,-0.000174,24.018089,-0.0077,1.381
2954.00,7.480455,25.01612,-0.000173,24.018309,-0.0076,1.381
2956.00,7.480712,25.01594,-0.000171,24.018698,-0.0076,1.381
2958.00,7.480856,25.01573,-0.000172,24.018303,-0.0076,1.382
2960.00,7.480640,25.01549,-0.000172,24.018013,-0.0077,1.381
2962.00,7.480438,25.01547,-0.000171,24.018522,-0.0077,1.381
2964.00,7.480751,25.01595,-0.000171,24.017665,-0.0076,1.381
2966.00,7.480753,25.01648,-0.000171,24.018076,-0.0076,1.381
2968.00,7.480568,25.01711,-0.000172,24.018658,-0.0077,1.381
2970.00,7.479934,25.01708,-0.000172,24.018345,-0.0077,1.381
2972.00,7.479751,25.01683,-0.000173,24.017921,-0.0077,1.382
2974.00,7.479710,25.01670,-0.000172,24.018138,-0.0077,1.381
2976.00,7.480422,25.01608,-0.000173,24.017832,-0.0077,1.381
2978.00,7.480939,25.01604,-0.000174,24.017694,-0.0077,1.381
2980.00,7.480624,25.01581,-0.000172,24.017946,-0.0077,1.381
2982.00,7.480923,25.01661,-0.000171,24.017819,-0.0076,1.381
2984.00,7.481336,25.01715,-0.000171,24.017641,-0.0077,1.381
2986.00,7.479986,25.01681,-0.000172,24.018365,-0.0076,1.381
2988.00,7.478929,25.01645,-0.000173,24.017968,-0.0077,1.381
2990.00,7.479572,25.01695,-0.000172,24.018412,-0.0076,1.381
2992.00,7.480303,25.01653,-0.000171,24.018715,-0.0077,1.381
2994.00,7.479756,25.01567,-0.000174,24.017872,-0.0077,1.381
2996.00,7.479386,25.01665,-0.000172,24.017892,-0.0076,1.381
2998.00,7.478861,25.01629,-0.000172,24.017754,-0.0077,1.381
3000.00,7.478266,25.01572,-0.000172,24.018223,-0.0077,1.381
3002.00,7.479426,25.01633,-0.000172,24.018414,-0.0077,1.381
@5,12.0000,24.0
3004.00,7.478241,25.01553,-0.000172,24.017908,-0.0077,1.381
3006.00,7.457901,25.01554,-0.000172,24.018098,-0.0077,1.381
3008.00,7.422770,25.01573,-0.000172,24.018600,-0.0077,1.381
3010.00,7.390082,25.01705,-0.000171,24.018566,-0.0077,1.379
3012.00,7.361725,25.01637,-0.000173,24.018426,-0.0076,1.381
3014.00,7.341981,25.01583,-0.000172,24.017848,-0.0077,1.380
3016.00,7.331193,25.01630,-0.000172,24.017810,-0.0077,1.381
3018.00,7.324230,25.01649,-0.000173,24.018149,-0.0077,1.382
3020.00,7.317050,25.01633,-0.000174,24.018263,-0.0077,1.382
3022.00,7.308481,25.01604,-0.000174,24.017616,-0.0077,1.382
3024.00,7.296119,25.01640,-0.000174,24.018412,-0.0077,1.382
3026.00,7.282430,25.01665,-0.000175,24.018448,-0.0076,1.383
3028.00,7.271533,25.01713,-0.000174,24.018727,-0.0077,1.382
3030.00,7.277326,25.01618,-0.000174,24.018678,-0.0077,1.382
3032.00,7.292445,25.01582,-0.000174,24.017823,-0.0077,1.383
3034.00,7.310364,25.01678,-0.000174,24.019179,-0.0076,1.383
3036.00,7.329955,25.01686,-0.000174,24.017980,-0.0076,1.383
3038.00,7.343982,25.01593,-0.000174,24.018151,-0.0076,1.383
3040.00,7.352703,25.01599,-0.000174,24.018386,-0.0077,1.382
3042.00,7.361132,25.01650,-0.000174,24.018154,-0.0077,1.381
3044.00,7.369147,25.01754,-0.000173,24.018713,-0.0076,1.381
3046.00,7.378347,25.01719,-0.000171,24.018488,-0.0076,1.380
3048.00,7.388120,25.01660,-0.000171,24.018087,-0.0077,1.381
3050.00,7.398533,25.01753,-0.000172,24.018356,-0.0077,1.381
3052.00,7.407048,25.01791,-0.000173,24.017538,-0.0077,1.382
3054.00,7.412451,25.01710,-0.000171,24.018149,-0.0076,1.381
3056.00,7.416992,25.01728,-0.000172,24.017828,-0.0077,1.381
3058.00,7.419573,25.01636,-0.000172,24.017999,-0.0076,1.381
3060.00,7.421291,25.01640,-0.000173,24.018542,-0.0076,1.381
3062.00,7.422393,25.01689,-0.000173,24.018283,-0.0076,1.381
3064.00,7.422849,25.01611,-0.000171,24.017948,-0.0077,1.381
3066.00,7.424445,25.01565,-0.000172,24.018018,-0.0077,1.381
3068.00,7.426482,25.01620,-0.000172,24.017524,-0.0077,1.380
3070.00,7.427416,25.01596,-0.000171,24.018410,-0.0077,1.381
3072.00,7.427819,25.01658,-0.000173,24.018909,-0.0077,1.381
3074.00,7.428694,25.01656,-0.000173,24.018499,-0.0077,1.381
3076.00,7.430105,25.01695,-0.000174,24.017763,-0.0077,1.382
3078.00,7.432245,25.01670,-0.000174,24.017563,-0.0077,1.382
3080.00,7.433188,25.01666,-0.000174,24.018067,-0.0077,1.381
3082.00,7.433083,25.01728,-0.000173,24.017984,-0.0077,1.381
3084.00,7.433618,25.01715,-0.000173,24.018104,-0.0077,1.381
3086.00,7.435037,25.01737,-0.000173,24.018116,-0.0077,1.381
3088.00,7.434899,25.01688,-0.000173,24.018406,-0.0077,1.381
3090.00,7.433876,25.01690,-0.000174,24.018216,-0.0077,1.381
3092.00,7.433990,25.01735,-0.000174,24.018849,-0.0077,1.381
3094.00,7.434302,25.01681,-0.000173,24.018472,-0.0077,1.381
3096.00,7.434125,25.01629,-0.000174,24.018216,-0.0077,1.382
3098.00,7.434668,25.01635,-0.000172,24.018443,-0.0077,1.381
3100.00,7.434672,25.01673,-0.000173,24.017997,-0.0077,1.381
3102.00,7.436190,25.01621,-0.000174,24.018028,-0.0077,1.381
3104.00,7.438471,25.01594,-0.000174,24.017573,-0.0077,1.382
3106.00,7.439555,25.01628,-0.000174,24.017861,-0.0076,1.381
3108.00,7.439655,25.01614,-0.000174,24.017721,-0.0077,1.381
3110.00,7.439758,25.01624,-0.000173,24.017612,-0.0077,1.381
3112.00,7.439718,25.01596,-0.000175,24.017933,-0.0076,1.382
3114.00,7.439839,25.01520,-0.000174,24.018095,-0.0076,1.381
3116.00,7.438764,25.01526,-0.000173,24.018334,-0.0077,1.381
3118.00,7.438500,25.01557,-0.000171,24.017910,-0.0077,1.382
3120.00,7.439349,25.01615,-0.000172,24.018548,-0.0076,1.381
3122.00,7.440079,25.01598,-0.000173,24.018211,-0.0077,1.381
3124.00,7.440281,25.01565,-0.000173,24.017743,-0.0077,1.381
3126.00,7.440444,25.01497,-0.000174,24.017910,-0.0077,1.381
3128.00,7.439948,25.01492,-0.000173,24.018071,-0.0077,1.381
3130.00,7.440323,25.01529,-0.000173,24.017348,-0.0077,1.381
3132.00,7.440202,25.01546,-0.000173,24.017988,-0.0077,1.381
3134.00,7.440573,25.01629,-0.000173,24.017879,-0.0077,1.381
3136.00,7.441562,25.01614,-0.000173,24.017868,-0.0077,1.381
3138.00,7.442074,25.01619,-0.000173,24.017893,-0.0077,1.381
3140.00,7.442932,25.01552,-0.000171,24.017288,-0.0077,1.381
3142.00,7.443606,25.01557,-0.000174,24.018238,-0.0077,1.381
3144.00,7.443463,25.01608,-0.000173,24.018289,-0.0077,1.381
3146.00,7.443556,25.01531,-0.000172,24.017884,-0.0077,1.382
3148.00,7.445056,25.01608,-0.000173,24.018151,-0.0076,1.381
3150.00,7.447233,25.01632,-0.000172,24.018191,-0.0077,1.380
3152.00,7.447864,25.01585,-0.000172,24.017643,-0.0077,1.381
3154.00,7.448326,25.01536,-0.000171,24.017834,-0.0077,1.381
3156.00,7.449125,25.01533,-0.000172,24.018428,-0.0077,1.382
3158.00,7.450815,25.01529,-0.000171,24.018642,-0.0077,1.381
3160.00,7.451373,25.01502,-0.000173,24.018941,-0.0077,1.381
3162.00,7.452540,25.01511,-0.000173,24.018252,-0.0077,1.382
3164.00,7.453303,25.01512,-0.000173,24.019039,-0.0076,1.382
3166.00,7.453769,25.01527,-0.000173,24.018702,-0.0077,1.381
3168.00,7.454031,25.01594,-0.000172,24.017484,-0.0076,1.381
3170.00,7.454071,25.01471,-0.000172,24.018095,-0.0077,1.381
3172.00,7.454513,25.01456,-0.000173,24.018008,-0.0077,1.382
3174.00,7.454744,25.01475,-0.000173,24.017912,-0.0077,1.381
3176.00,7.455066,25.01590,-0.000173,24.018845,-0.0076,1.381
3178.00,7.454450,25.01595,-0.000172,24.018635,-0.0076,1.381
3180.00,7.453848,25.01598,-0.000172,24.017747,-0.0077,1.382
3182.00,7.455909,25.01511,-0.000174,24.018439,-0.0077,1.382
3184.00,7.456440,25.01513,-0.000173,24.017747,-0.0077,1.382
3186.00,7.457024,25.01542,-0.000173,24.018504,-0.0076,1.381
3188.00,7.457628,25.01530,-0.000173,24.017944,-0.0076,1.382
3190.00,7.457094,25.01610,-0.000173,24.018780,-0.0076,1.381
3192.00,7.456877,25.01601,-0.000172,24.018640,-0.0077,1.381
3194.00,7.456961,25.01647,-0.000171,24.018648,-0.0077,1.382
3196.00,7.457053,25.01622,-0.000173,24.018519,-0.0077,1.382
3198.00,7.456573,25.01734,-0.000172,24.018263,-0.0076,1.381
3200.00,7.455675,25.01792,-0.000171,24.018417,-0.0076,1.381
3202.00,7.455379,25.01777,-0.000171,24.018042,-0.0077,1.381
3204.00,7.455324,25.01783,-0.000171,24.018425,-0.0077,1.382
3206.00,7.455960,25.01767,-0.000172,24.018803,-0.0076,1.381
3208.00,7.455560,25.01685,-0.000171,24.018551,-0.0076,1.381
3210.00,7.455226,25.01717,-0.000171,24.018209,-0.0076,1.382
3212.00,7.454992,25.01759,-0.000172,24.019083,-0.0076,1.382
3214.00,7.454576,25.01819,-0.000172,24.018381,-0.0076,1.381
3216.00,7.454770,25.01811,-0.000172,24.018196,-0.0076,1.381
3218.00,7.455197,25.01799,-0.000171,24.018823,-0.0076,1.381
3220.00,7.454885,25.01789,-0.000172,24.018113,-0.0076,1.381
3222.00,7.454979,25.01748,-0.000171,24.018646,-0.0076,1.382
3224.00,7.455595,25.01691,-0.000171,24.018372,-0.0076,1.382
3226.00,7.455929,25.01706,-0.000171,24.019162,-0.0076,1.381
3228.00,7.455839,25.01784,-0.000171,24.018611,-0.0076,1.381
3230.00,7.455929,25.01771,-0.000171,24.018644,-0.0076,1.382
3232.00,7.455791,25.01705,-0.000171,24.018274,-0.0076,1.381
3234.00,7.455840,25.01772,-0.000171,24.019025,-0.0076,1.381
3236.00,7.455632,25.01740,-0.000171,24.018334,-0.0076,1.381
3238.00,7.454922,25.01775,-0.000172,24.018169,-0.0076,1.381
3240.00,7.454675,25.01777,-0.000171,24.019364,-0.0076,1.382
3242.00,7.454863,25.01786,-0.000172,24.018272,-0.0076,1.381
3244.00,7.455487,25.01725,-0.000172,24.018298,-0.0076,1.381
3246.00,7.454805,25.01803,-0.000171,24.017879,-0.0077,1.382
3248.00,7.455182,25.01866,-0.000173,24.018544,-0.0076,1.382
3250.00,7.455538,25.01909,-0.000171,24.018488,-0.0076,1.381
3252.00,7.455496,25.01895,-0.000170,24.018550,-0.0076,1.381
3254.00,7.455946,25.01940,-0.000172,24.019440,-0.0076,1.381
3256.00,7.455464,25.01931,-0.000172,24.019191,-0.0076,1.381
3258.00,7.455237,25.01847,-0.000170,24.018805,-0.0076,1.382
3260.00,7.455067,25.01836,-0.000173,24.019364,-0.0076,1.381
3262.00,7.454676,25.01890,-0.000172,24.018807,-0.0076,1.381
3264.00,7.454748,25.01852,-0.000170,24.019271,-0.0076,1.381
3266.00,7.454403,25.01801,-0.000171,24.018365,-0.0076,1.382
3268.00,7.454724,25.01759,-0.000171,24.018080,-0.0076,1.381
3270.00,7.454271,25.01759,-0.000171,24.018698,-0.0076,1.382
3272.00,7.454379,25.01761,-0.000173,24.017962,-0.0077,1.382
3274.00,7.454195,25.01806,-0.000172,24.017863,-0.0076,1.381
3276.00,7.455169,25.01741,-0.000171,24.018517,-0.0076,1.381
3278.00,7.455439,25.01726,-0.000172,24.018434,-0.0076,1.382
3280.00,7.454432,25.01696,-0.000173,24.018441,-0.0076,1.381
3282.00,7.453623,25.01755,-0.000171,24.018405,-0.0076,1.381
3284.00,7.453723,25.01714,-0.000173,24.018907,-0.0076,1.382
3286.00,7.453556,25.01676,-0.000173,24.018386,-0.0076,1.381
3288.00,7.454519,25.01639,-0.000173,24.018805,-0.0076,1.381
3290.00,7.454918,25.01731,-0.000171,24.018269,-0.0076,1.381
3292.00,7.454105,25.01777,-0.000172,24.018403,-0.0076,1.382
3294.00,7.453349,25.01760,-0.000172,24.018338,-0.0076,1.382
3296.00,7.453275,25.01778,-0.000172,24.018916,-0.0076,1.381
3298.00,7.453446,25.01720,-0.000170,24.018232,-0.0076,1.381
3300.00,7.453446,25.01727,-0.000170,24.019005,-0.0076,1.381
3302.00,7.453942,25.01747,-0.000171,24.018970,-0.0076,1.382
3304.00,7.454575,25.01772,-0.000170,24.018374,-0.0076,1.381
3306.00,7.453584,25.01733,-0.000171,24.018934,-0.0076,1.382
3308.00,7.453181,25.01721,-0.000172,24.018357,-0.0076,1.381
3310.00,7.452489,25.01715,-0.000171,24.018060,-0.0076,1.381
3312.00,7.452423,25.01640,-0.000172,24.018345,-0.0076,1.381
3314.00,7.451960,25.01681,-0.000171,24.018247,-0.0076,1.381
3316.00,7.451500,25.01590,-0.000172,24.018994,-0.0076,1.381
3318.00,7.451037,25.01590,-0.000172,24.018930,-0.0076,1.381
3320.00,7.451659,25.01602,-0.000171,24.017984,-0.0076,1.382
3322.00,7.452205,25.01637,-0.000171,24.018695,-0.0076,1.381
3324.00,7.451615,25.01605,-0.000171,24.018818,-0.0077,1.381
3326.00,7.451325,25.01651,-0.000170,24.018363,-0.0077,1.381
3328.00,7.451858,25.01714,-0.000170,24.018530,-0.0076,1.381
3330.00,7.451429,25.01728,-0.000171,24.019019,-0.0076,1.381
3332.00,7.451357,25.01778,-0.000171,24.018185,-0.0076,1.381
3334.00,7.451565,25.01735,-0.000172,24.018814,-0.0076,1.381
3336.00,7.451179,25.01765,-0.000172,24.018512,-0.0077,1.381
3338.00,7.450728,25.01751,-0.000171,24.018878,-0.0076,1.382
3340.00,7.450174,25.01756,-0.000172,24.018258,-0.0076,1.382
3342.00,7.449954,25.01807,-0.000172,24.018756,-0.0076,1.382
3344.00,7.449454,25.01805,-0.000172,24.018762,-0.0076,1.381
3346.00,7.449738,25.01784,-0.000171,24.019180,-0.0076,1.381
3348.00,7.450158,25.01810,-0.000170,24.019141,-0.0076,1.381
3350.00,7.450213,25.01851,-0.000170,24.018131,-0.0076,1.381
3352.00,7.450942,25.01836,-0.000171,24.018142,-0.0076,1.381
3354.00,7.450551,25.01814,-0.000172,24.018615,-0.0076,1.382
3356.00,7.450305,25.01833,-0.000172,24.017997,-0.0076,1.381
3358.00,7.450541,25.01827,-0.000172,24.018517,-0.0076,1.381
3360.00,7.451333,25.01809,-0.000171,24.018604,-0.0076,1.381
3362.00,7.451192,25.01832,-0.000171,24.018640,-0.0076,1.382
3364.00,7.450864,25.01904,-0.000172,24.018825,-0.0076,1.382
3366.00,7.451089,25.01930,-0.000171,24.018381,-0.0076,1.381
3368.00,7.450745,25.01913,-0.000170,24.018196,-0.0076,1.381
3370.00,7.450329,25.01943,-0.000172,24.018539,-0.0076,1.382
3372.00,7.450762,25.01952,-0.000171,24.018597,-0.0076,1.381
3374.00,7.450839,25.01916,-0.000170,24.018551,-0.0076,1.381
3376.00,7.450112,25.01948,-0.000171,24.018559,-0.0076,1.381
3378.00,7.450073,25.01997,-0.000172,24.018334,-0.0076,1.381
3380.00,7.450222,25.01986,-0.000172,24.018399,-0.0076,1.381
3382.00,7.450367,25.01996,-0.000170,24.018477,-0.0076,1.382
3384.00,7.449359,25.01979,-0.000171,24.018484,-0.0076,1.381
3386.00,7.448851,25.01968,-0.000172,24.018399,-0.0076,1.382
3388.00,7.448990,25.01974,-0.000172,24.018814,-0.0076,1.382
3390.00,7.449364,25.01935,-0.000172,24.018606,-0.0076,1.381
3392.00,7.449353,25.02002,-0.000171,24.018421,-0.0076,1.381
3394.00,7.448683,25.01946,-0.000171,24.018648,-0.0076,1.381
3396.00,7.448861,25.01963,-0.000171,24.018651,-0.0076,1.381
3398.00,7.448553,25.02070,-0.000171,24.018359,-0.0077,1.382
3400.00,7.448894,25.02029,-0.000171,24.019217,-0.0076,1.381
3402.00,7.449118,25.02055,-0.000170,24.018368,-0.0076,1.381
3404.00,7.450247,25.02155,-0.000171,24.018825,-0.0076,1.382
3406.00,7.450067,25.02027,-0.000171,24.018225,-0.0076,1.382
3408.00,7.450073,25.02007,-0.000171,24.018671,-0.0076,1.382
3410.00,7.449101,25.01998,-0.000171,24.018687,-0.0076,1.381
3412.00,7.448819,25.01986,-0.000172,24.018611,-0.0076,1.381
3414.00,7.448935,25.02027,-0.000170,24.019122,-0.0076,1.382
3416.00,7.449471,25.02035,-0.000171,24.018907,-0.0076,1.382
3418.00,7.450427,25.01934,-0.000171,24.018154,-0.0076,1.382
3420.00,7.449498,25.01932,-0.000172,24.018405,-0.0076,1.381
3422.00,7.449438,25.01976,-0.000170,24.018901,-0.0076,1.381
3424.00,7.449231,25.02029,-0.000171,24.019267,-0.0077,1.381
3426.00,7.449718,25.02042,-0.000171,24.018361,-0.0076,1.381
3428.00,7.449874,25.01946,-0.000172,24.018276,-0.0076,1.382
3430.00,7.449350,25.02052,-0.000172,24.018619,-0.0076,1.381
3432.00,7.449689,25.02153,-0.000171,24.019275,-0.0076,1.381
3434.00,7.449382,25.02128,-0.000171,24.018510,-0.0076,1.382
3436.00,7.448340,25.02065,-0.000172,24.018258,-0.0076,1.381
3438.00,7.448466,25.02040,-0.000173,24.018058,-0.0076,1.381
3440.00,7.449525,25.02015,-0.000172,24.018553,-0.0077,1.381
3442.00,7.449557,25.02072,-0.000172,24.019115,-0.0076,1.382
3444.00,7.449972,25.02028,-0.000172,24.018287,-0.0076,1.382
3446.00,7.449949,25.02044,-0.000172,24.018341,-0.0077,1.382
3448.00,7.450259,25.02038,-0.000170,24.019387,-0.0077,1.381
3450.00,7.450295,25.02032,-0.000171,24.018234,-0.0077,1.381
3452.00,7.450088,25.01981,-0.000171,24.018116,-0.0077,1.381
3454.00,7.449649,25.01928,-0.000171,24.018753,-0.0077,1.381
3456.00,7.449416,25.01888,-0.000171,24.018843,-0.0076,1.381
3458.00,7.448450,25.01946,-0.000171,24.019182,-0.0076,1.382
3460.00,7.449001,25.01960,-0.000171,24.017913,-0.0076,1.381
3462.00,7.449239,25.02011,-0.000171,24.018415,-0.0077,1.382
3464.00,7.449607,25.01965,-0.000172,24.018599,-0.0076,1.382
3466.00,7.449496,25.01914,-0.000173,24.018301,-0.0076,1.381
3468.00,7.448875,25.01832,-0.000172,24.018281,-0.0077,1.381
3470.00,7.448021,25.01894,-0.000171,24.018622,-0.0077,1.381
3472.00,7.448421,25.01920,-0.000171,24.018662,-0.0077,1.381
3474.00,7.448945,25.01898,-0.000171,24.018457,-0.0076,1.381
3476.00,7.449113,25.01832,-0.000172,24.018269,-0.0076,1.382
3478.00,7.448911,25.01867,-0.000171,24.018347,-0.0076,1.381
3480.00,7.449743,25.01953,-0.000172,24.018064,-0.0077,1.382
3482.00,7.449463,25.01886,-0.000172,24.018267,-0.0076,1.381
3484.00,7.449148,25.01879,-0.000172,24.018863,-0.0077,1.381
3486.00,7.450104,25.01796,-0.000172,24.017944,-0.0077,1.381
3488.00,7.450740,25.01788,-0.000171,24.019139,-0.0076,1.381
3490.00,7.450472,25.01787,-0.000172,24.019342,-0.0076,1.381
3492.00,7.450011,25.01833,-0.000173,24.018483,-0.0077,1.382
3494.00,7.449461,25.01842,-0.000172,24.018571,-0.0077,1.381
3496.00,7.449833,25.01781,-0.000173,24.018504,-0.0077,1.382
3498.00,7.449641,25.01800,-0.000173,24.018959,-0.0076,1.382
3500.00,7.448460,25.01844,-0.000172,24.018950,-0.0077,1.382
3502.00,7.448463,25.01768,-0.000173,24.018695,-0.0076,1.381
3504.00,7.448830,25.01856,-0.000173,24.018896,-0.0076,1.381
3506.00,7.449051,25.01877,-0.000172,24.018586,-0.0077,1.381
3508.00,7.449961,25.01868,-0.000172,24.018120,-0.0077,1.381
3510.00,7.449846,25.01819,-0.000172,24.018135,-0.0077,1.381
3512.00,7.449235,25.01798,-0.000172,24.018359,-0.0077,1.382
3514.00,7.449242,25.01804,-0.000171,24.019014,-0.0077,1.382
3516.00,7.448418,25.01808,-0.000172,24.018026,-0.0076,1.381
3518.00,7.448781,25.01728,-0.000172,24.017902,-0.0077,1.382
3520.00,7.449785,25.01731,-0.000173,24.018406,-0.0077,1.382
3522.00,7.450758,25.01693,-0.000173,24.018229,-0.0076,1.382
3524.00,7.449916,25.01723,-0.000172,24.018687,-0.0076,1.382
3526.00,7.449416,25.01746,-0.000174,24.018811,-0.0076,1.381
3528.00,7.450371,25.01753,-0.000172,24.018066,-0.0076,1.382
3530.00,7.450993,25.01736,-0.000172,24.017359,-0.0077,1.382
3532.00,7.450305,25.01758,-0.000171,24.018640,-0.0077,1.382
3534.00,7.450894,25.01816,-0.000172,24.018053,-0.0077,1.382
3536.00,7.450973,25.01844,-0.000172,24.018113,-0.0077,1.381
3538.00,7.450201,25.01892,-0.000171,24.018461,-0.0076,1.382
3540.00,7.450648,25.01836,-0.000172,24.017446,-0.0076,1.381
3542.00,7.451114,25.01804,-0.000171,24.018367,-0.0076,1.382
3544.00,7.451302,25.01835,-0.000172,24.019001,-0.0077,1.381
3546.00,7.450053,25.01927,-0.000172,24.018256,-0.0076,1.383
3548.00,7.449337,25.01887,-0.000172,24.018280,-0.0076,1.381
3550.00,7.450256,25.01842,-0.000172,24.018238,-0.0076,1.381
3552.00,7.450245,25.01818,-0.000173,24.018767,-0.0077,1.382
3554.00,7.449413,25.01862,-0.000171,24.017591,-0.0076,1.382
3556.00,7.449404,25.01848,-0.000173,24.018573,-0.0076,1.382
3558.00,7.450029,25.01734,-0.000173,24.018370,-0.0076,1.382
3560.00,7.449374,25.01779,-0.000173,24.017984,-0.0076,1.382
3562.00,7.449041,25.01746,-0.000172,24.018637,-0.0076,1.381
3564.00,7.449796,25.01776,-0.000171,24.018448,-0.0077,1.382
3566.00,7.450542,25.01793,-0.000171,24.018327,-0.0077,1.382
3568.00,7.450652,25.01749,-0.000172,24.018272,-0.0077,1.382
3570.00,7.450616,25.01744,-0.000172,24.018590,-0.0076,1.382
3572.00,7.450380,25.01807,-0.000172,24.018901,-0.0076,1.382
3574.00,7.449389,25.01871,-0.000171,24.018764,-0.0076,1.382
3576.00,7.449152,25.01852,-0.000171,24.018662,-0.0076,1.382
3578.00,7.449470,25.01785,-0.000171,24.018310,-0.0076,1.382
3580.00,7.449836,25.01842,-0.000172,24.018381,-0.0076,1.381
3582.00,7.449634,25.01868,-0.000171,24.019043,-0.0076,1.381
3584.00,7.449370,25.01823,-0.000171,24.018492,-0.0076,1.382
3586.00,7.449166,25.01879,-0.000172,24.018365,-0.0076,1.382
3588.00,7.449843,25.01830,-0.000171,24.018660,-0.0076,1.382
3590.00,7.450063,25.01824,-0.000171,24.018889,-0.0076,1.382
3592.00,7.449876,25.01827,-0.000171,24.019188,-0.0076,1.381
3594.00,7.449706,25.01841,-0.000172,24.019271,-0.0076,1.382
3596.00,7.450214,25.01928,-0.000172,24.018434,-0.0076,1.382
3598.00,7.450599,25.01902,-0.000171,24.018479,-0.0076,1.382
3600.00,7.450672,25.01928,-0.000171,24.018754,-0.0076,1.382
3602.00,7.450525,25.01943,-0.000171,24.018950,-0.0076,1.382
@6,12.0000,24.0
3604.00,7.448743,25.01989,-0.000171,24.018682,-0.0076,1.382
3606.00,7.430643,25.01946,-0.000171,24.018934,-0.0076,1.382
3608.00,7.393611,25.01937,-0.000171,24.018142,-0.0076,1.381
3610.00,7.359328,25.02027,-0.000172,24.018533,-0.0076,1.381
3612.00,7.333063,25.02018,-0.000171,24.018537,-0.0077,1.381
3614.00,7.314108,25.01912,-0.000172,24.018564,-0.0076,1.382
3616.00,7.303720,25.01961,-0.000171,24.018803,-0.0076,1.382
3618.00,7.300152,25.02097,-0.000173,24.018225,-0.0076,1.383
3620.00,7.295168,25.01971,-0.000174,24.018011,-0.0076,1.383
3622.00,7.287293,25.01977,-0.000173,24.018452,-0.0076,1.383
3624.00,7.276454,25.02059,-0.000174,24.018836,-0.0076,1.383
3626.00,7.265149,25.02012,-0.000173,24.018599,-0.0076,1.383
3628.00,7.256138,25.02108,-0.000174,24.018385,-0.0076,1.383
3630.00,7.263010,25.02027,-0.000174,24.018787,-0.0076,1.383
3632.00,7.281857,25.02011,-0.000174,24.018758,-0.0076,1.384
3634.00,7.303666,25.02040,-0.000174,24.018388,-0.0076,1.385
3636.00,7.324635,25.02089,-0.000175,24.018831,-0.0076,1.384
3638.00,7.339161,25.02123,-0.000173,24.018571,-0.0076,1.384
3640.00,7.349028,25.02083,-0.000173,24.019235,-0.0076,1.383
3642.00,7.357028,25.02078,-0.000172,24.018903,-0.0076,1.383
3644.00,7.365449,25.02146,-0.000171,24.018832,-0.0076,1.383
3646.00,7.374486,25.02126,-0.000171,24.019057,-0.0076,1.383
3648.00,7.382517,25.02132,-0.000170,24.018988,-0.0076,1.382
3650.00,7.391018,25.02071,-0.000170,24.019298,-0.0076,1.382
3652.00,7.399058,25.02109,-0.000170,24.019161,-0.0076,1.382
3654.00,7.404021,25.02137,-0.000169,24.018459,-0.0076,1.382
3656.00,7.408843,25.02182,-0.000169,24.019541,-0.0076,1.382
3658.00,7.411501,25.02195,-0.000170,24.019025,-0.0076,1.382
3660.00,7.413936,25.02129,-0.000170,24.019271,-0.0076,1.383
3662.00,7.415793,25.02091,-0.000170,24.019139,-0.0076,1.382
3664.00,7.416700,25.02092,-0.000171,24.019411,-0.0076,1.383
3666.00,7.418094,25.02071,-0.000171,24.018441,-0.0076,1.383
3668.00,7.418978,25.01963,-0.000171,24.018305,-0.0076,1.383
3670.00,7.419909,25.02012,-0.000172,24.018771,-0.0076,1.383
3672.00,7.420631,25.02061,-0.000172,24.019043,-0.0076,1.382
3674.00,7.422276,25.02122,-0.000172,24.019244,-0.0076,1.383
3676.00,7.424269,25.02103,-0.000171,24.019684,-0.0076,1.382
3678.00,7.425111,25.02095,-0.000169,24.018970,-0.0076,1.382
3680.00,7.426008,25.02059,-0.000171,24.018374,-0.0076,1.383
3682.00,7.426214,25.02055,-0.000171,24.018729,-0.0076,1.382
3684.00,7.427139,25.02005,-0.000171,24.019407,-0.0076,1.383
3686.00,7.427508,25.01979,-0.000170,24.018673,-0.0076,1.383
3688.00,7.427105,25.02093,-0.000171,24.018945,-0.0076,1.382
3690.00,7.427611,25.02139,-0.000170,24.019630,-0.0076,1.382
3692.00,7.427696,25.02085,-0.000170,24.019277,-0.0076,1.383
3694.00,7.427709,25.02042,-0.000170,24.019309,-0.0076,1.383
3696.00,7.428318,25.02039,-0.000170,24.019079,-0.0076,1.383
3698.00,7.428973,25.01998,-0.000170,24.018502,-0.0076,1.382
3700.00,7.429259,25.02053,-0.000170,24.018959,-0.0076,1.383
3702.00,7.429622,25.02112,-0.000171,24.019235,-0.0076,1.383
3704.00,7.429514,25.02164,-0.000171,24.018606,-0.0076,1.383
3706.00,7.430590,25.02132,-0.000170,24.018957,-0.0076,1.383
3708.00,7.431417,25.02127,-0.000171,24.018836,-0.0076,1.383
3710.00,7.432482,25.02147,-0.000171,24.018693,-0.0076,1.383
3712.00,7.432655,25.02205,-0.000172,24.018901,-0.0076,1.383
3714.00,7.432570,25.02236,-0.000170,24.019643,-0.0076,1.382
3716.00,7.432424,25.02183,-0.000170,24.019730,-0.0076,1.382
3718.00,7.432659,25.02294,-0.000171,24.019119,-0.0076,1.383
3720.00,7.433655,25.02253,-0.000170,24.019577,-0.0076,1.383
3722.00,7.432933,25.02243,-0.000170,24.019701,-0.0076,1.383
3724.00,7.432998,25.02314,-0.000171,24.019659,-0.0076,1.383
3726.00,7.434298,25.02249,-0.000171,24.019461,-0.0076,1.382
3728.00,7.435083,25.02246,-0.000172,24.019240,-0.0076,1.383
3730.00,7.436100,25.02241,-0.000171,24.018977,-0.0076,1.383
3732.00,7.437261,25.02222,-0.000171,24.019242,-0.0076,1.382
3734.00,7.438036,25.02224,-0.000170,24.018805,-0.0076,1.383
3736.00,7.438619,25.02187,-0.000170,24.019277,-0.0076,1.383
3738.00,7.439182,25.02206,-0.000171,24.019296,-0.0076,1.383
3740.00,7.439528,25.02180,-0.000172,24.019512,-0.0076,1.383
3742.00,7.440541,25.02212,-0.000172,24.019471,-0.0076,1.383
3744.00,7.441445,25.02169,-0.000171,24.019264,-0.0075,1.383
3746.00,7.442290,25.02138,-0.000170,24.019046,-0.0075,1.383
3748.00,7.442258,25.02078,-0.000170,24.018640,-0.0076,1.383
3750.00,7.442257,25.02064,-0.000171,24.019037,-0.0076,1.383
3752.00,7.442223,25.02108,-0.000170,24.019592,-0.0075,1.383
3754.00,7.443767,25.02028,-0.000169,24.019304,-0.0075,1.383
3756.00,7.443530,25.02120,-0.000170,24.018706,-0.0076,1.383
3758.00,7.443966,25.02128,-0.000170,24.018729,-0.0076,1.383
3760.00,7.444410,25.02120,-0.000169,24.018771,-0.0076,1.383
3762.00,7.444729,25.02091,-0.000169,24.019095,-0.0076,1.383
3764.00,7.445045,25.02057,-0.000170,24.018869,-0.0076,1.383
3766.00,7.445777,25.02145,-0.000169,24.018754,-0.0076,1.383
3768.00,7.446308,25.02123,-0.000170,24.019209,-0.0076,1.383
3770.00,7.446449,25.02170,-0.000170,24.019447,-0.0076,1.383
3772.00,7.447224,25.02154,-0.000170,24.019833,-0.0076,1.383
3774.00,7.448133,25.02092,-0.000171,24.019199,-0.0076,1.383
3776.00,7.448880,25.02139,-0.000170,24.018747,-0.0076,1.383
3778.00,7.448147,25.02048,-0.000170,24.018996,-0.0075,1.383
3780.00,7.448292,25.02032,-0.000171,24.019429,-0.0076,1.383
3782.00,7.447918,25.02112,-0.000170,24.019692,-0.0076,1.384
3784.00,7.447899,25.02127,-0.000170,24.019316,-0.0076,1.384
3786.00,7.448207,25.02102,-0.000170,24.019209,-0.0076,1.383
3788.00,7.448393,25.02136,-0.000170,24.019619,-0.0076,1.383
3790.00,7.448398,25.02090,-0.000170,24.019153,-0.0076,1.383
3792.00,7.448056,25.02039,-0.000169,24.019514,-0.0075,1.384
3794.00,7.448100,25.02012,-0.000170,24.019336,-0.0075,1.384
3796.00,7.448581,25.02077,-0.000171,24.019833,-0.0075,1.383
3798.00,7.449228,25.02081,-0.000170,24.019037,-0.0076,1.383
3800.00,7.448942,25.02145,-0.000169,24.019345,-0.0076,1.384
3802.00,7.448900,25.02090,-0.000169,24.019338,-0.0076,1.383
3804.00,7.448863,25.02025,-0.000169,24.019237,-0.0075,1.383
3806.00,7.448794,25.01988,-0.000169,24.018729,-0.0075,1.383
3808.00,7.449464,25.02033,-0.000170,24.019403,-0.0075,1.383
3810.00,7.449691,25.02093,-0.000169,24.019451,-0.0076,1.383
3812.00,7.448982,25.02143,-0.000169,24.019324,-0.0075,1.383
3814.00,7.448477,25.02118,-0.000169,24.019414,-0.0075,1.383
3816.00,7.449020,25.02112,-0.000169,24.019898,-0.0075,1.383
3818.00,7.449252,25.02112,-0.000170,24.018818,-0.0076,1.384
3820.00,7.448809,25.02119,-0.000171,24.019911,-0.0075,1.384
3822.00,7.449172,25.02152,-0.000170,24.019668,-0.0075,1.383
3824.00,7.449145,25.02162,-0.000169,24.019329,-0.0076,1.384
3826.00,7.448727,25.02165,-0.000169,24.019612,-0.0076,1.384
3828.00,7.447999,25.02148,-0.000171,24.019516,-0.0076,1.384
3830.00,7.448357,25.02171,-0.000170,24.020357,-0.0076,1.384
3832.00,7.448647,25.02168,-0.000171,24.019393,-0.0076,1.383
3834.00,7.448021,25.02232,-0.000170,24.019012,-0.0076,1.383
3836.00,7.448074,25.02162,-0.000169,24.019788,-0.0076,1.384
3838.00,7.448301,25.02261,-0.000169,24.019325,-0.0075,1.384
3840.00,7.447907,25.02222,-0.000169,24.019413,-0.0075,1.384
3842.00,7.448641,25.02225,-0.000168,24.019452,-0.0075,1.384
3844.00,7.448898,25.02206,-0.000169,24.019351,-0.0076,1.384
3846.00,7.448670,25.02245,-0.000170,24.019481,-0.0076,1.383
3848.00,7.448264,25.02159,-0.000168,24.019005,-0.0075,1.384
3850.00,7.447667,25.02089,-0.000170,24.019420,-0.0076,1.384
3852.00,7.448366,25.02127,-0.000170,24.020036,-0.0076,1.384
3854.00,7.448757,25.02176,-0.000169,24.019726,-0.0076,1.384
3856.00,7.449032,25.02238,-0.000170,24.018947,-0.0075,1.384
3858.00,7.448336,25.02156,-0.000168,24.020080,-0.0075,1.384
3860.00,7.447248,25.02075,-0.000169,24.020029,-0.0075,1.384
3862.00,7.447364,25.02075,-0.000170,24.019228,-0.0076,1.384
3864.00,7.447794,25.02141,-0.000170,24.018613,-0.0076,1.384
3866.00,7.447471,25.02183,-0.000170,24.019345,-0.0075,1.384
3868.00,7.447784,25.02081,-0.000170,24.019217,-0.0075,1.384
3870.00,7.447242,25.02034,-0.000169,24.019793,-0.0075,1.384
3872.00,7.446862,25.02041,-0.000169,24.018704,-0.0075,1.384
3874.00,7.447694,25.01966,-0.000170,24.019527,-0.0076,1.384
3876.00,7.447420,25.01955,-0.000170,24.019097,-0.0076,1.384
3878.00,7.447023,25.01996,-0.000169,24.019583,-0.0076,1.384
3880.00,7.447198,25.02033,-0.000168,24.019728,-0.0076,1.384
3882.00,7.446404,25.02067,-0.000169,24.019200,-0.0076,1.384
3884.00,7.445810,25.02023,-0.000170,24.018791,-0.0075,1.384
3886.00,7.446454,25.02108,-0.000170,24.019552,-0.0076,1.384
3888.00,7.445982,25.02094,-0.000169,24.019712,-0.0075,1.384
3890.00,7.445414,25.02105,-0.000170,24.018738,-0.0076,1.384
3892.00,7.445513,25.02082,-0.000170,24.019614,-0.0076,1.384
3894.00,7.445593,25.02080,-0.000170,24.019500,-0.0076,1.384
3896.00,7.445311,25.02110,-0.000170,24.018968,-0.0076,1.384
3898.00,7.445714,25.02056,-0.000169,24.019552,-0.0076,1.384
3900.00,7.445680,25.02070,-0.000170,24.019414,-0.0076,1.385
3902.00,7.446175,25.02089,-0.000171,24.019271,-0.0076,1.384
3904.00,7.445170,25.02079,-0.000169,24.019324,-0.0076,1.384
3906.00,7.444979,25.02005,-0.000170,24.019536,-0.0075,1.384
3908.00,7.445120,25.02019,-0.000170,24.019193,-0.0076,1.384
3910.00,7.445169,25.02062,-0.000169,24.019817,-0.0076,1.384
3912.00,7.444854,25.02115,-0.000171,24.019150,-0.0076,1.385
3914.00,7.444664,25.02067,-0.000171,24.019200,-0.0076,1.384
3916.00,7.444779,25.02110,-0.000170,24.019208,-0.0076,1.384
3918.00,7.444356,25.02152,-0.000169,24.018985,-0.0076,1.384
3920.00,7.444674,25.02195,-0.000170,24.019304,-0.0076,1.384
3922.00,7.445604,25.02151,-0.000170,24.019570,-0.0076,1.384
3924.00,7.445404,25.02181,-0.000170,24.019677,-0.0076,1.384
3926.00,7.445495,25.02214,-0.000170,24.019764,-0.0076,1.384
3928.00,7.445890,25.02165,-0.000169,24.019463,-0.0076,1.384
3930.00,7.445156,25.02165,-0.000170,24.018229,-0.0076,1.385
3932.00,7.444642,25.02112,-0.000170,24.019286,-0.0076,1.385
3934.00,7.444504,25.02192,-0.000169,24.019219,-0.0076,1.384
3936.00,7.444436,25.02161,-0.000171,24.019179,-0.0076,1.384
3938.00,7.444144,25.02156,-0.000170,24.019112,-0.0076,1.384
3940.00,7.443288,25.02095,-0.000170,24.019032,-0.0076,1.384
3942.00,7.443763,25.02026,-0.000170,24.019434,-0.0076,1.384
3944.00,7.444327,25.02111,-0.000171,24.018887,-0.0076,1.385
3946.00,7.444240,25.02188,-0.000171,24.018939,-0.0076,1.385
3948.00,7.444163,25.02199,-0.000172,24.018602,-0.0076,1.385
3950.00,7.443805,25.02168,-0.000172,24.018666,-0.0076,1.385
3952.00,7.444027,25.02193,-0.000171,24.019436,-0.0076,1.385
3954.00,7.443962,25.02258,-0.000170,24.018522,-0.0076,1.384
3956.00,7.444181,25.02174,-0.000170,24.019168,-0.0076,1.385
3958.00,7.444292,25.02193,-0.000172,24.018419,-0.0076,1.385
3960.00,7.443045,25.02144,-0.000172,24.018289,-0.0076,1.385
3962.00,7.443987,25.02150,-0.000171,24.019153,-0.0076,1.385
3964.00,7.444169,25.02155,-0.000170,24.018609,-0.0076,1.386
3966.00,7.444012,25.02186,-0.000171,24.018700,-0.0076,1.384
3968.00,7.444410,25.02210,-0.000170,24.018437,-0.0076,1.385
3970.00,7.444506,25.02179,-0.000170,24.018111,-0.0076,1.385
3972.00,7.444857,25.02064,-0.000171,24.018677,-0.0076,1.385
3974.00,7.443662,25.02157,-0.000171,24.019026,-0.0076,1.385
3976.00,7.443165,25.02167,-0.000171,24.018843,-0.0076,1.385
3978.00,7.443012,25.02115,-0.000172,24.018105,-0.0076,1.385
3980.00,7.442140,25.01991,-0.000171,24.019360,-0.0076,1.385
3982.00,7.442042,25.02044,-0.000171,24.018782,-0.0076,1.385
3984.00,7.441437,25.02149,-0.000171,24.019059,-0.0076,1.385
3986.00,7.441351,25.02117,-0.000171,24.018981,-0.0076,1.385
3988.00,7.441971,25.02045,-0.000171,24.019059,-0.0076,1.385
3990.00,7.442607,25.02101,-0.000170,24.019692,-0.0076,1.385
3992.00,7.442414,25.02051,-0.000169,24.019362,-0.0076,1.385
3994.00,7.442315,25.02043,-0.000171,24.018727,-0.0076,1.385
3996.00,7.441958,25.02095,-0.000171,24.018310,-0.0076,1.385
3998.00,7.441057,25.02036,-0.000172,24.018938,-0.0076,1.386
4000.00,7.440833,25.02069,-0.000173,24.018680,-0.0076,1.385
4002.00,7.440527,25.02032,-0.000172,24.019313,-0.0076,1.385
4004.00,7.440524,25.02025,-0.000172,24.018912,-0.0076,1.385
4006.00,7.441443,25.02026,-0.000171,24.018599,-0.0076,1.384
4008.00,7.441463,25.02025,-0.000172,24.018899,-0.0076,1.385
4010.00,7.441533,25.01987,-0.000171,24.018695,-0.0076,1.385
4012.00,7.441798,25.01950,-0.000171,24.019074,-0.0076,1.385
4014.00,7.441984,25.01948,-0.000172,24.018965,-0.0076,1.385
4016.00,7.440821,25.01940,-0.000171,24.018899,-0.0076,1.385
4018.00,7.440594,25.01960,-0.000172,24.019322,-0.0076,1.385
4020.00,7.439462,25.02000,-0.000171,24.018794,-0.0076,1.386
4022.00,7.437158,25.01991,-0.000171,24.018657,-0.0076,1.385
4024.00,7.436519,25.02017,-0.000171,24.018232,-0.0076,1.385
4026.00,7.436803,25.01981,-0.000171,24.018840,-0.0076,1.385
4028.00,7.436524,25.01987,-0.000170,24.019083,-0.0076,1.386
4030.00,7.436664,25.01962,-0.000172,24.019048,-0.0076,1.386
4032.00,7.436857,25.02031,-0.000173,24.019637,-0.0076,1.385
4034.00,7.438059,25.02016,-0.000171,24.019126,-0.0076,1.385
4036.00,7.439840,25.01872,-0.000171,24.018811,-0.0076,1.385
4038.00,7.440075,25.01886,-0.000171,24.019376,-0.0076,1.385
4040.00,7.440214,25.01913,-0.000171,24.019208,-0.0076,1.385
4042.00,7.440637,25.01937,-0.000171,24.018715,-0.0076,1.386
4044.00,7.441696,25.01941,-0.000172,24.018963,-0.0076,1.386
4046.00,7.441633,25.01881,-0.000171,24.018473,-0.0076,1.385
4048.00,7.440656,25.01885,-0.000171,24.019447,-0.0076,1.385
4050.00,7.440702,25.01983,-0.000172,24.019182,-0.0076,1.385
4052.00,7.440191,25.01945,-0.000172,24.018577,-0.0076,1.385
4054.00,7.440565,25.02038,-0.000171,24.019119,-0.0076,1.385
4056.00,7.441000,25.02075,-0.000170,24.019389,-0.0076,1.386
4058.00,7.441654,25.02002,-0.000171,24.018890,-0.0076,1.385
4060.00,7.442363,25.02055,-0.000171,24.019396,-0.0076,1.386
4062.00,7.442391,25.02049,-0.000171,24.018976,-0.0076,1.385
4064.00,7.441757,25.02000,-0.000172,24.018847,-0.0076,1.385
4066.00,7.441078,25.02065,-0.000172,24.018820,-0.0076,1.386
4068.00,7.441320,25.02018,-0.000172,24.018406,-0.0076,1.386
4070.00,7.441181,25.01925,-0.000173,24.019191,-0.0076,1.386
4072.00,7.441490,25.01818,-0.000173,24.018709,-0.0076,1.386
4074.00,7.441161,25.01849,-0.000172,24.018638,-0.0076,1.386
4076.00,7.441371,25.01836,-0.000171,24.019025,-0.0076,1.385
4078.00,7.441187,25.01792,-0.000171,24.019059,-0.0076,1.386
4080.00,7.441031,25.01810,-0.000172,24.019266,-0.0076,1.385
4082.00,7.441170,25.01906,-0.000172,24.019291,-0.0076,1.385
4084.00,7.441592,25.01935,-0.000171,24.018658,-0.0076,1.386
4086.00,7.440741,25.01848,-0.000171,24.018798,-0.0076,1.386
4088.00,7.440136,25.01821,-0.000171,24.018793,-0.0076,1.386
4090.00,7.440370,25.01817,-0.000174,24.018154,-0.0076,1.386
4092.00,7.440081,25.01875,-0.000171,24.019001,-0.0076,1.386
4094.00,7.439701,25.01925,-0.000171,24.019403,-0.0076,1.386
4096.00,7.439105,25.01901,-0.000170,24.018145,-0.0076,1.385
4098.00,7.439644,25.01785,-0.000169,24.019113,-0.0076,1.386
4100.00,7.440033,25.01806,-0.000171,24.018883,-0.0076,1.386
4102.00,7.440499,25.01889,-0.000172,24.018965,-0.0076,1.386
4104.00,7.441110,25.01781,-0.000171,24.018593,-0.0077,1.386
4106.00,7.441213,25.01728,-0.000172,24.018579,-0.0076,1.386
4108.00,7.440673,25.01755,-0.000172,24.019219,-0.0076,1.386
4110.00,7.440123,25.01897,-0.000172,24.018715,-0.0076,1.386
4112.00,7.439484,25.01771,-0.000171,24.018100,-0.0076,1.386
4114.00,7.439428,25.01816,-0.000171,24.019050,-0.0076,1.386
4116.00,7.440045,25.01869,-0.000172,24.018896,-0.0076,1.386
4118.00,7.439904,25.01797,-0.000172,24.018551,-0.0076,1.385
4120.00,7.439740,25.01748,-0.000170,24.018086,-0.0076,1.386
4122.00,7.440158,25.01781,-0.000172,24.018834,-0.0077,1.386
4124.00,7.440395,25.01768,-0.000172,24.018611,-0.0076,1.386
4126.00,7.439847,25.01885,-0.000171,24.019032,-0.0076,1.386
4128.00,7.439713,25.01780,-0.000171,24.018691,-0.0076,1.386
4130.00,7.439795,25.01851,-0.000172,24.018827,-0.0076,1.386
4132.00,7.440159,25.01850,-0.000171,24.018236,-0.0076,1.386
4134.00,7.440244,25.01890,-0.000172,24.018240,-0.0076,1.386
4136.00,7.440090,25.01894,-0.000172,24.019159,-0.0076,1.386
4138.00,7.439701,25.01955,-0.000171,24.019661,-0.0076,1.386
4140.00,7.440278,25.01907,-0.000171,24.018785,-0.0076,1.387
4142.00,7.440072,25.01909,-0.000172,24.018997,-0.0077,1.386
4144.00,7.440336,25.01927,-0.000172,24.019079,-0.0076,1.386
4146.00,7.440049,25.01925,-0.000172,24.018405,-0.0076,1.386
4148.00,7.440566,25.01926,-0.000173,24.018472,-0.0076,1.386
4150.00,7.441324,25.01976,-0.000174,24.018767,-0.0076,1.386
4152.00,7.441886,25.01958,-0.000172,24.019374,-0.0076,1.386
4154.00,7.441798,25.01901,-0.000172,24.019137,-0.0076,1.387
4156.00,7.441620,25.01908,-0.000172,24.018506,-0.0076,1.386
4158.00,7.441259,25.01915,-0.000172,24.018566,-0.0076,1.386
4160.00,7.440826,25.01943,-0.000171,24.019180,-0.0076,1.386
4162.00,7.441006,25.01913,-0.000172,24.018323,-0.0076,1.387
4164.00,7.440867,25.01900,-0.000171,24.018211,-0.0076,1.387
4166.00,7.440889,25.01895,-0.000172,24.018715,-0.0076,1.386
4168.00,7.441530,25.01945,-0.000173,24.018405,-0.0076,1.387
4170.00,7.441450,25.01924,-0.000173,24.019064,-0.0076,1.386
4172.00,7.442117,25.01933,-0.000171,24.018051,-0.0076,1.386
4174.00,7.441873,25.01869,-0.000173,24.018234,-0.0076,1.387
4176.00,7.442084,25.01889,-0.000172,24.018247,-0.0076,1.387
4178.00,7.442464,25.01899,-0.000174,24.019035,-0.0076,1.387
4180.00,7.442229,25.01807,-0.000174,24.018492,-0.0076,1.387
4182.00,7.441443,25.01806,-0.000171,24.018513,-0.0076,1.387
4184.00,7.441643,25.01814,-0.000171,24.018651,-0.0076,1.387
4186.00,7.441439,25.01798,-0.000173,24.018758,-0.0076,1.387
4188.00,7.440704,25.01777,-0.000173,24.018718,-0.0076,1.387
4190.00,7.440374,25.01825,-0.000171,24.018691,-0.0076,1.387
4192.00,7.440808,25.01833,-0.000172,24.018693,-0.0076,1.387
4194.00,7.440832,25.01874,-0.000172,24.018073,-0.0076,1.386
4196.00,7.441944,25.01913,-0.000172,24.018356,-0.0076,1.387
4198.00,7.441869,25.01877,-0.000173,24.018658,-0.0076,1.387
4200.00,7.440825,25.01868,-0.000173,24.018026,-0.0076,1.388
4202.00,7.440299,25.01829,-0.000172,24.018441,-0.0077,1.387
@7,12.0000,24.0
4204.00,7.440388,25.01880,-0.000173,24.018950,-0.0076,1.387
4206.00,7.425790,25.01815,-0.000171,24.018249,-0.0076,1.387
4208.00,7.383761,25.01806,-0.000171,24.018450,-0.0076,1.386
4210.00,7.341168,25.01805,-0.000172,24.018220,-0.0076,1.385
4212.00,7.308552,25.01818,-0.000171,24.018539,-0.0077,1.385
4214.00,7.288428,25.01822,-0.000173,24.018724,-0.0076,1.387
4216.00,7.282397,25.01873,-0.000172,24.018544,-0.0076,1.387
4218.00,7.287709,25.01801,-0.000174,24.018745,-0.0076,1.388
4220.00,7.292057,25.01810,-0.000175,24.018832,-0.0076,1.388
4222.00,7.290817,25.01836,-0.000175,24.018274,-0.0076,1.388
4224.00,7.284667,25.01803,-0.000175,24.019248,-0.0076,1.387
4226.00,7.276568,25.01774,-0.000174,24.018925,-0.0076,1.388
4228.00,7.267470,25.01766,-0.000174,24.018604,-0.0076,1.388
4230.00,7.270061,25.01828,-0.000174,24.018617,-0.0076,1.389
4232.00,7.290282,25.01808,-0.000174,24.017995,-0.0076,1.389
4234.00,7.312702,25.01778,-0.000176,24.018588,-0.0076,1.388
4236.00,7.333925,25.01789,-0.000176,24.018124,-0.0076,1.389
4238.00,7.348055,25.01853,-0.000175,24.018374,-0.0077,1.389
4240.00,7.358095,25.01810,-0.000174,24.018611,-0.0077,1.388
4242.00,7.365767,25.01779,-0.000173,24.018762,-0.0077,1.387
4244.00,7.372656,25.01826,-0.000172,24.018680,-0.0076,1.386
4246.00,7.380227,25.01893,-0.000170,24.018872,-0.0077,1.388
4248.00,7.387357,25.01856,-0.000171,24.018376,-0.0077,1.387
4250.00,7.394892,25.01894,-0.000170,24.018202,-0.0077,1.387
4252.00,7.401819,25.01836,-0.000172,24.018305,-0.0076,1.388
4254.00,7.407446,25.01803,-0.000172,24.018807,-0.0077,1.388
4256.00,7.410894,25.01798,-0.000172,24.018544,-0.0077,1.387
4258.00,7.412648,25.01804,-0.000172,24.017975,-0.0076,1.388
4260.00,7.413233,25.01840,-0.000172,24.017877,-0.0076,1.388
4262.00,7.413204,25.01746,-0.000172,24.018153,-0.0076,1.387
4264.00,7.412178,25.01853,-0.000172,24.018624,-0.0076,1.387
4266.00,7.411538,25.01825,-0.000172,24.018597,-0.0077,1.387
4268.00,7.411896,25.01921,-0.000172,24.018517,-0.0076,1.388
4270.00,7.412891,25.01978,-0.000172,24.018024,-0.0076,1.388
4272.00,7.414178,25.01915,-0.000172,24.018296,-0.0076,1.388
4274.00,7.415622,25.01861,-0.000172,24.018749,-0.0077,1.388
4276.00,7.415782,25.01827,-0.000173,24.018412,-0.0077,1.387
4278.00,7.416151,25.01869,-0.000171,24.018350,-0.0077,1.387
4280.00,7.415847,25.01924,-0.000172,24.017796,-0.0076,1.388
4282.00,7.414489,25.01859,-0.000172,24.018243,-0.0076,1.388
4284.00,7.414659,25.01826,-0.000172,24.018211,-0.0076,1.388
4286.00,7.416246,25.01841,-0.000172,24.018352,-0.0077,1.387
4288.00,7.417027,25.01794,-0.000173,24.018698,-0.0076,1.387
4290.00,7.417694,25.01775,-0.000173,24.018590,-0.0076,1.388
4292.00,7.418721,25.01716,-0.000172,24.018735,-0.0076,1.387
4294.00,7.419321,25.01721,-0.000174,24.018218,-0.0076,1.387
4296.00,7.420305,25.01760,-0.000172,24.017879,-0.0077,1.388
4298.00,7.421152,25.01788,-0.000173,24.018493,-0.0077,1.388
4300.00,7.421570,25.01776,-0.000173,24.018744,-0.0077,1.388
4302.00,7.422033,25.01750,-0.000173,24.018702,-0.0077,1.388
4304.00,7.421850,25.01699,-0.000173,24.017944,-0.0077,1.388
4306.00,7.422111,25.01702,-0.000172,24.018492,-0.0077,1.388
4308.00,7.423489,25.01804,-0.000172,24.018628,-0.0077,1.387
4310.00,7.424409,25.01825,-0.000173,24.017402,-0.0077,1.387
4312.00,7.424288,25.01752,-0.000173,24.018182,-0.0077,1.387
4314.00,7.425169,25.01832,-0.000173,24.018684,-0.0077,1.388
4316.00,7.426086,25.01867,-0.000172,24.017988,-0.0077,1.388
4318.00,7.427212,25.01846,-0.000172,24.018310,-0.0077,1.388
4320.00,7.427619,25.01921,-0.000173,24.018481,-0.0076,1.388
4322.00,7.428490,25.01890,-0.000174,24.018191,-0.0077,1.388
4324.00,7.429814,25.01866,-0.000172,24.017906,-0.0077,1.388
4326.00,7.430281,25.01881,-0.000172,24.018385,-0.0077,1.387
4328.00,7.430480,25.01869,-0.000173,24.018359,-0.0077,1.388
4330.00,7.430906,25.01890,-0.000173,24.018662,-0.0076,1.387
4332.00,7.430352,25.01918,-0.000173,24.018095,-0.0076,1.388
4334.00,7.430172,25.01881,-0.000173,24.018319,-0.0077,1.387
4336.00,7.431047,25.01884,-0.000173,24.018736,-0.0077,1.388
4338.00,7.432003,25.01972,-0.000173,24.018624,-0.0077,1.388
4340.00,7.432837,25.01906,-0.000174,24.018435,-0.0077,1.388
4342.00,7.433659,25.01921,-0.000174,24.018622,-0.0077,1.389
4344.00,7.432203,25.01873,-0.000172,24.018499,-0.0076,1.388
4346.00,7.431641,25.01904,-0.000173,24.018486,-0.0076,1.388
4348.00,7.433004,25.01916,-0.000173,24.018760,-0.0077,1.388
4350.00,7.433913,25.01858,-0.000173,24.018415,-0.0077,1.388
4352.00,7.434132,25.01825,-0.000171,24.018180,-0.0077,1.388
4354.00,7.435591,25.01843,-0.000171,24.018091,-0.0077,1.388
4356.00,7.437400,25.01871,-0.000172,24.017788,-0.0077,1.388
4358.00,7.437498,25.01864,-0.000173,24.018171,-0.0076,1.388
4360.00,7.437109,25.01805,-0.000173,24.018702,-0.0076,1.389
4362.00,7.437312,25.01832,-0.000175,24.018047,-0.0076,1.388
4364.00,7.437589,25.01738,-0.000173,24.017777,-0.0076,1.389
4366.00,7.437328,25.01713,-0.000173,24.018098,-0.0077,1.388
4368.00,7.438020,25.01779,-0.000173,24.017873,-0.0077,1.388
4370.00,7.439397,25.01852,-0.000171,24.017576,-0.0077,1.388
4372.00,7.439716,25.01736,-0.000173,24.018102,-0.0077,1.388
4374.00,7.439920,25.01850,-0.000173,24.017815,-0.0077,1.388
4376.00,7.439821,25.01790,-0.000171,24.017832,-0.0077,1.389
4378.00,7.438932,25.01795,-0.000173,24.017763,-0.0077,1.389
4380.00,7.439114,25.01774,-0.000174,24.017799,-0.0077,1.389
4382.00,7.440384,25.01800,-0.000173,24.018609,-0.0077,1.389
4384.00,7.440641,25.01788,-0.000174,24.018836,-0.0077,1.388
4386.00,7.440214,25.01834,-0.000173,24.018115,-0.0077,1.388
4388.00,7.439276,25.01900,-0.000173,24.018254,-0.0077,1.388
4390.00,7.439337,25.01813,-0.000173,24.018677,-0.0077,1.389
4392.00,7.439325,25.01895,-0.000172,24.017582,-0.0076,1.389
4394.00,7.439185,25.01915,-0.000172,24.017982,-0.0077,1.388
4396.00,7.438284,25.01846,-0.000172,24.017418,-0.0077,1.388
4398.00,7.437983,25.01826,-0.000172,24.017863,-0.0076,1.388
4400.00,7.438650,25.01791,-0.000172,24.018144,-0.0077,1.388
4402.00,7.437933,25.01747,-0.000173,24.018125,-0.0077,1.389
4404.00,7.438157,25.01719,-0.000173,24.018439,-0.0076,1.389
4406.00,7.439067,25.01792,-0.000174,24.018040,-0.0077,1.388
4408.00,7.439830,25.01863,-0.000174,24.017620,-0.0076,1.388
4410.00,7.439857,25.01788,-0.000173,24.018178,-0.0077,1.388
4412.00,7.439668,25.01761,-0.000171,24.018856,-0.0076,1.388
4414.00,7.440265,25.01796,-0.000173,24.017912,-0.0076,1.388
4416.00,7.439692,25.01800,-0.000173,24.018017,-0.0077,1.389
4418.00,7.438708,25.01800,-0.000172,24.018481,-0.0077,1.388
4420.00,7.439160,25.01793,-0.000172,24.018417,-0.0077,1.388
4422.00,7.438951,25.01829,-0.000172,24.018475,-0.0077,1.388
4424.00,7.437722,25.01779,-0.000173,24.018524,-0.0077,1.388
4426.00,7.437882,25.01822,-0.000173,24.018164,-0.0077,1.389
4428.00,7.438720,25.01853,-0.000172,24.018171,-0.0077,1.389
4430.00,7.438823,25.01854,-0.000173,24.018069,-0.0076,1.389
4432.00,7.438721,25.01888,-0.000175,24.018207,-0.0077,1.389
4434.00,7.438519,25.01941,-0.000175,24.017991,-0.0077,1.389
4436.00,7.438724,25.01908,-0.000175,24.018417,-0.0077,1.389
4438.00,7.438529,25.01843,-0.000174,24.018254,-0.0077,1.389
4440.00,7.438041,25.01926,-0.000173,24.018531,-0.0077,1.389
4442.00,7.438245,25.01918,-0.000172,24.018791,-0.0077,1.389
4444.00,7.437609,25.01923,-0.000172,24.019070,-0.0077,1.389
4446.00,7.436734,25.01918,-0.000171,24.018238,-0.0077,1.388
4448.00,7.436904,25.01943,-0.000172,24.018952,-0.0076,1.389
4450.00,7.437058,25.02003,-0.000174,24.017496,-0.0077,1.389
4452.00,7.436644,25.02027,-0.000175,24.017895,-0.0077,1.389
4454.00,7.435865,25.01971,-0.000172,24.018098,-0.0076,1.389
4456.00,7.435581,25.01890,-0.000173,24.018537,-0.0076,1.389
4458.00,7.435674,25.01857,-0.000174,24.017951,-0.0076,1.389
4460.00,7.436061,25.01920,-0.000173,24.017834,-0.0077,1.389
4462.00,7.436697,25.01886,-0.000173,24.018105,-0.0077,1.389
4464.00,7.436485,25.01834,-0.000173,24.018423,-0.0077,1.389
4466.00,7.436945,25.01875,-0.000172,24.018026,-0.0077,1.389
4468.00,7.437174,25.01820,-0.000172,24.018756,-0.0077,1.388
4470.00,7.436102,25.01750,-0.000174,24.018459,-0.0077,1.388
4472.00,7.436116,25.01843,-0.000174,24.018849,-0.0077,1.389
4474.00,7.435693,25.01849,-0.000174,24.017701,-0.0076,1.389
4476.00,7.435997,25.01871,-0.000173,24.017643,-0.0077,1.389
4478.00,7.436019,25.01839,-0.000173,24.017855,-0.0077,1.389
4480.00,7.436030,25.01847,-0.000173,24.017973,-0.0077,1.389
4482.00,7.435607,25.01851,-0.000174,24.017892,-0.0077,1.389
4484.00,7.435250,25.01865,-0.000172,24.017649,-0.0077,1.389
4486.00,7.435773,25.01885,-0.000174,24.017942,-0.0077,1.389
4488.00,7.435947,25.01969,-0.000175,24.017868,-0.0077,1.389
4490.00,7.436224,25.01907,-0.000175,24.017973,-0.0077,1.389
4492.00,7.435873,25.01975,-0.000174,24.017873,-0.0076,1.389
4494.00,7.436136,25.01916,-0.000172,24.018051,-0.0076,1.389
4496.00,7.436260,25.01927,-0.000175,24.017870,-0.0077,1.389
4498.00,7.435558,25.01887,-0.000174,24.017796,-0.0077,1.389
4500.00,7.435684,25.01842,-0.000173,24.018133,-0.0076,1.389
4502.00,7.435737,25.01809,-0.000171,24.017563,-0.0076,1.388
4504.00,7.435109,25.01782,-0.000173,24.018359,-0.0077,1.389
4506.00,7.435691,25.01776,-0.000173,24.017910,-0.0077,1.389
4508.00,7.435350,25.01822,-0.000174,24.018434,-0.0077,1.390
4510.00,7.435467,25.01854,-0.000175,24.018096,-0.0077,1.390
4512.00,7.435701,25.01875,-0.000175,24.017971,-0.0077,1.389
4514.00,7.435148,25.01923,-0.000174,24.017855,-0.0077,1.389
4516.00,7.434576,25.01915,-0.000174,24.017939,-0.0077,1.389
4518.00,7.434375,25.01881,-0.000173,24.018432,-0.0077,1.389
4520.00,7.434235,25.01829,-0.000172,24.018096,-0.0077,1.389
4522.00,7.434437,25.01841,-0.000173,24.018075,-0.0077,1.389
4524.00,7.434105,25.01829,-0.000173,24.017991,-0.0077,1.390
4526.00,7.434352,25.01732,-0.000172,24.017433,-0.0077,1.390
4528.00,7.434173,25.01732,-0.000174,24.017150,-0.0077,1.389
4530.00,7.433696,25.01802,-0.000174,24.018367,-0.0077,1.389
4532.00,7.434806,25.01742,-0.000173,24.017596,-0.0077,1.389
4534.00,7.435472,25.01738,-0.000172,24.017433,-0.0076,1.389
4536.00,7.435283,25.01734,-0.000172,24.017879,-0.0077,1.389
4538.00,7.434491,25.01812,-0.000171,24.017534,-0.0077,1.389
4540.00,7.434619,25.01795,-0.000172,24.017676,-0.0077,1.390
4542.00,7.434916,25.01829,-0.000174,24.017366,-0.0077,1.390
4544.00,7.435065,25.01833,-0.000173,24.017678,-0.0077,1.389
4546.00,7.434651,25.01888,-0.000173,24.018024,-0.0077,1.389
4548.00,7.434359,25.01932,-0.000173,24.017344,-0.0077,1.389
4550.00,7.433688,25.02033,-0.000172,24.018283,-0.0077,1.389
4552.00,7.433208,25.01994,-0.000173,24.018319,-0.0077,1.389
4554.00,7.433698,25.01969,-0.000173,24.018028,-0.0077,1.389
4556.00,7.434578,25.01979,-0.000173,24.018053,-0.0077,1.389
4558.00,7.433956,25.01988,-0.000174,24.018046,-0.0077,1.390
4560.00,7.434169,25.01922,-0.000173,24.017551,-0.0077,1.390
4562.00,7.433800,25.01886,-0.000173,24.017883,-0.0077,1.390
4564.00,7.433402,25.01907,-0.000173,24.018216,-0.0077,1.390
4566.00,7.434015,25.01894,-0.000174,24.017281,-0.0077,1.389
4568.00,7.434414,25.01906,-0.000173,24.018579,-0.0077,1.389
4570.00,7.433837,25.01934,-0.000173,24.018176,-0.0077,1.390
4572.00,7.434172,25.01967,-0.000173,24.018310,-0.0077,1.390
4574.00,7.434898,25.01913,-0.000173,24.017353,-0.0077,1.389
4576.00,7.436585,25.01994,-0.000173,24.017897,-0.0076,1.389
4578.00,7.437681,25.02025,-0.000173,24.018912,-0.0076,1.390
4580.00,7.436915,25.02061,-0.000174,24.018454,-0.0076,1.390
4582.00,7.436091,25.02084,-0.000174,24.018510,-0.0077,1.389
4584.00,7.435059,25.02072,-0.000172,24.018028,-0.0077,1.389
4586.00,7.435122,25.02065,-0.000173,24.018116,-0.0077,1.390
4588.00,7.434733,25.01953,-0.000173,24.018122,-0.0077,1.389
4590.00,7.434254,25.01967,-0.000173,24.018080,-0.0077,1.390
4592.00,7.434334,25.02023,-0.000174,24.018517,-0.0077,1.390
4594.00,7.434029,25.02063,-0.000174,24.017790,-0.0076,1.390
4596.00,7.433620,25.02023,-0.000174,24.017779,-0.0077,1.389
4598.00,7.433299,25.02086,-0.000173,24.017203,-0.0077,1.389
4600.00,7.433594,25.02049,-0.000173,24.017707,-0.0077,1.389
4602.00,7.434591,25.01964,-0.000174,24.017536,-0.0077,1.390
4604.00,7.435253,25.01903,-0.000174,24.017814,-0.0077,1.390
4606.00,7.433634,25.01969,-0.000173,24.018160,-0.0077,1.390
4608.00,7.432376,25.01896,-0.000173,24.018377,-0.0077,1.389
4610.00,7.432613,25.01867,-0.000173,24.017939,-0.0077,1.389
4612.00,7.433526,25.01935,-0.000173,24.018642,-0.0076,1.389
4614.00,7.432964,25.01954,-0.000173,24.018162,-0.0077,1.389
4616.00,7.432574,25.01932,-0.000174,24.018051,-0.0077,1.390
4618.00,7.433699,25.01993,-0.000173,24.018004,-0.0077,1.389
4620.00,7.433716,25.01918,-0.000172,24.018135,-0.0077,1.389
4622.00,7.433838,25.01875,-0.000172,24.017846,-0.0077,1.389
4624.00,7.433747,25.01948,-0.000174,24.018116,-0.0077,1.389
4626.00,7.433856,25.01886,-0.000173,24.018191,-0.0077,1.390
4628.00,7.433871,25.01947,-0.000173,24.018363,-0.0077,1.390
4630.00,7.433913,25.01973,-0.000173,24.018037,-0.0077,1.389
4632.00,7.433630,25.01948,-0.000173,24.017110,-0.0077,1.389
4634.00,7.433527,25.01980,-0.000173,24.018107,-0.0077,1.390
4636.00,7.434139,25.01855,-0.000172,24.017119,-0.0077,1.389
4638.00,7.434782,25.01828,-0.000173,24.017029,-0.0077,1.389
4640.00,7.434450,25.01792,-0.000174,24.018263,-0.0077,1.390
4642.00,7.434488,25.01771,-0.000173,24.018017,-0.0077,1.389
4644.00,7.433771,25.01864,-0.000174,24.018002,-0.0076,1.389
4646.00,7.433602,25.01888,-0.000173,24.018241,-0.0077,1.389
4648.00,7.434207,25.01798,-0.000173,24.017776,-0.0077,1.390
4650.00,7.434143,25.01775,-0.000173,24.017727,-0.0077,1.389
4652.00,7.433866,25.01746,-0.000173,24.017939,-0.0076,1.389
4654.00,7.434149,25.01887,-0.000173,24.017319,-0.0077,1.390
4656.00,7.434484,25.01923,-0.000173,24.017650,-0.0077,1.389
4658.00,7.434268,25.01942,-0.000173,24.016998,-0.0077,1.389
4660.00,7.434162,25.01861,-0.000174,24.017404,-0.0077,1.389
4662.00,7.434003,25.01769,-0.000173,24.017534,-0.0077,1.389
4664.00,7.433782,25.01779,-0.000172,24.017930,-0.0077,1.389
4666.00,7.432596,25.01827,-0.000173,24.017973,-0.0077,1.389
4668.00,7.431960,25.01802,-0.000174,24.017873,-0.0077,1.389
4670.00,7.431190,25.01854,-0.000173,24.017491,-0.0077,1.389
4672.00,7.430500,25.01796,-0.000173,24.017243,-0.0077,1.389
4674.00,7.430719,25.01787,-0.000174,24.017699,-0.0077,1.389
4676.00,7.430717,25.01820,-0.000174,24.017883,-0.0077,1.389
4678.00,7.431143,25.01867,-0.000174,24.018408,-0.0077,1.390
4680.00,7.431717,25.01885,-0.000172,24.018104,-0.0077,1.390
4682.00,7.432052,25.01822,-0.000173,24.017699,-0.0077,1.389
4684.00,7.432504,25.01818,-0.000173,24.018028,-0.0077,1.389
4686.00,7.431899,25.01813,-0.000174,24.018129,-0.0077,1.389
4688.00,7.431998,25.01794,-0.000173,24.017507,-0.0077,1.389
4690.00,7.432738,25.01857,-0.000173,24.017973,-0.0077,1.389
4692.00,7.432388,25.01763,-0.000173,24.017621,-0.0077,1.389
4694.00,7.432106,25.01743,-0.000174,24.017948,-0.0077,1.389
4696.00,7.431907,25.01896,-0.000173,24.017562,-0.0077,1.389
4698.00,7.433015,25.01864,-0.000174,24.017977,-0.0077,1.389
4700.00,7.431830,25.01832,-0.000175,24.017429,-0.0077,1.389
4702.00,7.431401,25.01916,-0.000174,24.018207,-0.0077,1.390
4704.00,7.430888,25.01873,-0.000175,24.018135,-0.0077,1.390
4706.00,7.430098,25.01896,-0.000175,24.018174,-0.0077,1.389
4708.00,7.430441,25.01936,-0.000174,24.018158,-0.0077,1.389
4710.00,7.429670,25.01966,-0.000173,24.017578,-0.0077,1.390
4712.00,7.430173,25.01981,-0.000173,24.018122,-0.0077,1.389
4714.00,7.431130,25.01937,-0.000173,24.017986,-0.0077,1.389
4716.00,7.431594,25.01865,-0.000173,24.018149,-0.0077,1.388
4718.00,7.432371,25.01982,-0.000174,24.018330,-0.0076,1.389
4720.00,7.432311,25.01978,-0.000173,24.017950,-0.0077,1.389
4722.00,7.431956,25.01945,-0.000173,24.017776,-0.0077,1.389
4724.00,7.431332,25.01862,-0.000173,24.018481,-0.0077,1.389
4726.00,7.431525,25.01891,-0.000172,24.017647,-0.0077,1.389
4728.00,7.431438,25.01941,-0.000172,24.017538,-0.0077,1.389
4730.00,7.431470,25.02005,-0.000173,24.018013,-0.0077,1.389
4732.00,7.432278,25.02059,-0.000174,24.018138,-0.0076,1.389
4734.00,7.433138,25.02110,-0.000173,24.018144,-0.0077,1.389
4736.00,7.432877,25.02146,-0.000172,24.017897,-0.0076,1.389
4738.00,7.433371,25.02150,-0.000174,24.018488,-0.0076,1.390
4740.00,7.433137,25.02112,-0.000173,24.017930,-0.0077,1.390
4742.00,7.431834,25.02106,-0.000174,24.018461,-0.0077,1.389
4744.00,7.431542,25.02211,-0.000172,24.018702,-0.0077,1.389
4746.00,7.431592,25.02203,-0.000171,24.018154,-0.0077,1.389
4748.00,7.430848,25.02144,-0.000172,24.018307,-0.0076,1.389
4750.00,7.430061,25.02258,-0.000172,24.018642,-0.0076,1.388
4752.00,7.429970,25.02196,-0.000172,24.017935,-0.0077,1.389
4754.00,7.429895,25.02265,-0.000171,24.017861,-0.0077,1.389
4756.00,7.429885,25.02157,-0.000173,24.017834,-0.0077,1.389
4758.00,7.430808,25.02084,-0.000174,24.018392,-0.0077,1.390
4760.00,7.430296,25.02141,-0.000173,24.019008,-0.0076,1.390
4762.00,7.429466,25.02186,-0.000171,24.018843,-0.0077,1.389
4764.00,7.429898,25.02241,-0.000172,24.018448,-0.0077,1.389
4766.00,7.430314,25.02241,-0.000172,24.018579,-0.0077,1.389
4768.00,7.430133,25.02226,-0.000172,24.018551,-0.0076,1.389
4770.00,7.429770,25.02222,-0.000173,24.018318,-0.0077,1.389
4772.00,7.429871,25.02159,-0.000172,24.018506,-0.0077,1.389
4774.00,7.430632,25.02092,-0.000173,24.017950,-0.0076,1.389
4776.00,7.429961,25.02119,-0.000173,24.017922,-0.0077,1.390
4778.00,7.429547,25.02104,-0.000174,24.017654,-0.0077,1.389
4780.00,7.429099,25.02109,-0.000173,24.017739,-0.0076,1.389
4782.00,7.428756,25.02077,-0.000171,24.018243,-0.0076,1.389
4784.00,7.430028,25.02107,-0.000171,24.018093,-0.0076,1.389
4786.00,7.429357,25.02078,-0.000172,24.018724,-0.0076,1.389
4788.00,7.429283,25.02104,-0.000172,24.018376,-0.0076,1.389
4790.00,7.430664,25.02118,-0.000171,24.018619,-0.0076,1.389
4792.00,7.431086,25.02237,-0.000172,24.018515,-0.0076,1.390
4794.00,7.431255,25.02225,-0.000173,24.018234,-0.0077,1.390
4796.00,7.430893,25.02242,-0.000172,24.018463,-0.0077,1.389
4798.00,7.430227,25.02328,-0.000172,24.018733,-0.0076,1.389
4800.00,7.429546,25.02308,-0.000172,24.018122,-0.0076,1.389
4802.00,7.429222,25.02283,-0.000171,24.018405,-0.0076,1.389
@8,12.0000,24.0
4804.00,7.428790,25.02278,-0.000171,24.018856,-0.0076,1.389
4806.00,7.415470,25.02314,-0.000171,24.019059,-0.0076,1.389
4808.00,7.370817,25.02256,-0.000173,24.018232,-0.0076,1.388
4810.00,7.320345,25.02266,-0.000171,24.017864,-0.0076,1.388
4812.00,7.273364,25.02304,-0.000171,24.018566,-0.0076,1.388
4814.00,7.194473,25.02241,-0.000171,24.018798,-0.0076,1.389
4816.00,6.783866,25.02309,-0.000172,24.019324,-0.0076,1.389
4818.00,5.926417,25.02304,-0.000173,24.019153,-0.0076,1.390
4820.00,5.337923,25.02348,-0.000174,24.018484,-0.0076,1.391
4822.00,5.134727,25.02343,-0.000176,24.018655,-0.0076,1.392
4824.00,5.137773,25.02279,-0.000179,24.018695,-0.0076,1.393
4826.00,5.314228,25.02285,-0.000180,24.018338,-0.0076,1.393
4828.00,5.512388,25.02280,-0.000179,24.019137,-0.0076,1.393
4830.00,6.157683,25.02293,-0.000181,24.018912,-0.0076,1.394
4832.00,7.411948,25.02284,-0.000181,24.018633,-0.0076,1.395
4834.00,8.203332,25.02316,-0.000179,24.018067,-0.0076,1.394
4836.00,8.509893,25.02292,-0.000177,24.018410,-0.0076,1.393
4838.00,8.576448,25.02225,-0.000175,24.018764,-0.0077,1.392
4840.00,8.539745,25.02200,-0.000172,24.018590,-0.0076,1.391
4842.00,8.459564,25.02220,-0.000172,24.018985,-0.0076,1.391
4844.00,8.364094,25.02295,-0.000170,24.018539,-0.0076,1.391
4846.00,8.266112,25.02346,-0.000171,24.018455,-0.0076,1.391
4848.00,8.169563,25.02333,-0.000170,24.017873,-0.0076,1.391
4850.00,8.077382,25.02365,-0.000169,24.018361,-0.0076,1.392
4852.00,7.990572,25.02322,-0.000171,24.019090,-0.0076,1.392
4854.00,7.907997,25.02356,-0.000170,24.018901,-0.0076,1.391
4856.00,7.831482,25.02386,-0.000170,24.018762,-0.0076,1.391
4858.00,7.764969,25.02316,-0.000171,24.018367,-0.0076,1.391
4860.00,7.706507,25.02272,-0.000169,24.019394,-0.0076,1.391
4862.00,7.654236,25.02258,-0.000168,24.018557,-0.0076,1.391
4864.00,7.609827,25.02279,-0.000170,24.019374,-0.0076,1.391
4866.00,7.573755,25.02310,-0.000169,24.019432,-0.0076,1.391
4868.00,7.546658,25.02370,-0.000169,24.019186,-0.0076,1.391
4870.00,7.517086,25.02414,-0.000169,24.018535,-0.0076,1.391
4872.00,7.474330,25.02334,-0.000169,24.019545,-0.0076,1.390
4874.00,7.453196,25.02319,-0.000168,24.019079,-0.0076,1.390
4876.00,7.451127,25.02357,-0.000170,24.019567,-0.0076,1.391
4878.00,7.450568,25.02355,-0.000170,24.019770,-0.0076,1.391
4880.00,7.454576,25.02379,-0.000169,24.019088,-0.0076,1.391
4882.00,7.459046,25.02307,-0.000170,24.018760,-0.0076,1.391
4884.00,7.455546,25.02354,-0.000169,24.019084,-0.0076,1.390
4886.00,7.453950,25.02326,-0.000169,24.019398,-0.0076,1.390
4888.00,7.455941,25.02280,-0.000170,24.019063,-0.0076,1.390
4890.00,7.455109,25.02281,-0.000170,24.018822,-0.0076,1.390
4892.00,7.450929,25.02366,-0.000170,24.019182,-0.0075,1.390
4894.00,7.443453,25.02298,-0.000171,24.018521,-0.0076,1.389
4896.00,7.435744,25.02230,-0.000170,24.018118,-0.0076,1.390
4898.00,7.427051,25.02223,-0.000171,24.018852,-0.0076,1.391
4900.00,7.420686,25.02282,-0.000172,24.018276,-0.0076,1.390
4902.00,7.417951,25.02324,-0.000170,24.018403,-0.0076,1.390
4904.00,7.418596,25.02339,-0.000171,24.018550,-0.0076,1.389
4906.00,7.419224,25.02326,-0.000171,24.018724,-0.0076,1.390
4908.00,7.421752,25.02214,-0.000170,24.018992,-0.0076,1.390
4910.00,7.423355,25.02193,-0.000170,24.019420,-0.0076,1.389
4912.00,7.422846,25.02201,-0.000171,24.019142,-0.0076,1.389
4914.00,7.421543,25.02206,-0.000171,24.019296,-0.0076,1.390
4916.00,7.420179,25.02204,-0.000170,24.018720,-0.0076,1.389
4918.00,7.418893,25.02177,-0.000169,24.019755,-0.0076,1.389
4920.00,7.418962,25.02185,-0.000170,24.019173,-0.0076,1.390
4922.00,7.421766,25.02159,-0.000170,24.019458,-0.0076,1.389
4924.00,7.423854,25.02168,-0.000169,24.019255,-0.0076,1.389
4926.00,7.425026,25.02166,-0.000171,24.019501,-0.0076,1.390
4928.00,7.423656,25.02177,-0.000171,24.018847,-0.0076,1.389
4930.00,7.422791,25.02215,-0.000171,24.018854,-0.0075,1.389
4932.00,7.429048,25.02253,-0.000172,24.019358,-0.0076,1.390
4934.00,7.435416,25.02311,-0.000172,24.019340,-0.0075,1.390
4936.00,7.432617,25.02184,-0.000171,24.018976,-0.0076,1.389
4938.00,7.428931,25.02169,-0.000170,24.018773,-0.0076,1.389
4940.00,7.427406,25.02150,-0.000171,24.019113,-0.0075,1.390
4942.00,7.427457,25.02115,-0.000170,24.018541,-0.0076,1.390
4944.00,7.427385,25.02108,-0.000170,24.018898,-0.0076,1.390
4946.00,7.425496,25.02130,-0.000172,24.019117,-0.0076,1.390
4948.00,7.425023,25.02119,-0.000171,24.018309,-0.0076,1.389
4950.00,7.423879,25.02186,-0.000170,24.018356,-0.0077,1.390
4952.00,7.423205,25.02216,-0.000172,24.018952,-0.0076,1.390
4954.00,7.424741,25.02152,-0.000173,24.018499,-0.0076,1.390
4956.00,7.425687,25.02142,-0.000171,24.018446,-0.0076,1.390
4958.00,7.427829,25.02193,-0.000171,24.018807,-0.0076,1.390
4960.00,7.429753,25.02192,-0.000171,24.018956,-0.0076,1.390
4962.00,7.428743,25.02223,-0.000170,24.019157,-0.0076,1.390
4964.00,7.427765,25.02148,-0.000170,24.018620,-0.0076,1.391
4966.00,7.429351,25.02168,-0.000171,24.018696,-0.0076,1.390
4968.00,7.431995,25.02201,-0.000170,24.019356,-0.0076,1.390
4970.00,7.434357,25.02285,-0.000170,24.018468,-0.0076,1.390
4972.00,7.437335,25.02210,-0.000172,24.018753,-0.0076,1.390
4974.00,7.439840,25.02182,-0.000171,24.018876,-0.0076,1.390
4976.00,7.442654,25.02276,-0.000171,24.018914,-0.0076,1.390
4978.00,7.444827,25.02241,-0.000172,24.019204,-0.0076,1.390
4980.00,7.445561,25.02215,-0.000171,24.019054,-0.0076,1.390
4982.00,7.443193,25.02227,-0.000170,24.020119,-0.0076,1.390
4984.00,7.442112,25.02265,-0.000170,24.019197,-0.0076,1.390
4986.00,7.440165,25.02183,-0.000171,24.019188,-0.0076,1.391
4988.00,7.439546,25.02160,-0.000171,24.018733,-0.0076,1.390
4990.00,7.440998,25.02186,-0.000171,24.018693,-0.0076,1.390
4992.00,7.436298,25.02151,-0.000171,24.018575,-0.0076,1.390
4994.00,7.435879,25.02094,-0.000172,24.019302,-0.0076,1.390
4996.00,7.437277,25.02032,-0.000172,24.019081,-0.0076,1.390
4998.00,7.433956,25.02087,-0.000171,24.018287,-0.0076,1.389
5000.00,7.433845,25.02073,-0.000171,24.019151,-0.0076,1.389
5002.00,7.436771,25.02117,-0.000172,24.019315,-0.0076,1.389
5004.00,7.435669,25.02193,-0.000172,24.019148,-0.0076,1.390
5006.00,7.434448,25.02078,-0.000170,24.018611,-0.0076,1.390
5008.00,7.435816,25.02112,-0.000171,24.018878,-0.0076,1.390
5010.00,7.437150,25.02155,-0.000170,24.019137,-0.0076,1.390
5012.00,7.435127,25.02044,-0.000172,24.018889,-0.0076,1.390
5014.00,7.435369,25.02063,-0.000173,24.019325,-0.0076,1.390
5016.00,7.439923,25.02030,-0.000171,24.018812,-0.0076,1.389
5018.00,7.443145,25.02145,-0.000170,24.018651,-0.0076,1.390
5020.00,7.441988,25.02138,-0.000171,24.018892,-0.0076,1.390
5022.00,7.440240,25.02187,-0.000171,24.018918,-0.0076,1.390
5024.00,7.439850,25.02092,-0.000172,24.019849,-0.0075,1.390
5026.00,7.440724,25.02164,-0.000172,24.019146,-0.0076,1.390
5028.00,7.439557,25.02185,-0.000171,24.018829,-0.0076,1.390
5030.00,7.437670,25.02153,-0.000172,24.018840,-0.0075,1.391
5032.00,7.435873,25.02181,-0.000172,24.019626,-0.0075,1.391
5034.00,7.434711,25.02133,-0.000171,24.018644,-0.0076,1.390
5036.00,7.433509,25.02154,-0.000171,24.019282,-0.0076,1.391
5038.00,7.429467,25.02142,-0.000171,24.019728,-0.0076,1.391
5040.00,7.424306,25.02112,-0.000172,24.018729,-0.0076,1.390
5042.00,7.416683,25.02154,-0.000171,24.018959,-0.0076,1.390
5044.00,7.409285,25.02081,-0.000169,24.018709,-0.0076,1.390
5046.00,7.406581,25.02115,-0.000170,24.018925,-0.0076,1.390
5048.00,7.407582,25.02110,-0.000170,24.018832,-0.0076,1.390
5050.00,7.417024,25.02078,-0.000169,24.018444,-0.0076,1.390
5052.00,7.428418,25.02065,-0.000171,24.018350,-0.0076,1.391
5054.00,7.432760,25.02114,-0.000171,24.019286,-0.0076,1.391
5056.00,7.432059,25.02141,-0.000173,24.019048,-0.0076,1.391
5058.00,7.428941,25.02276,-0.000172,24.018501,-0.0076,1.391
5060.00,7.427868,25.02139,-0.000171,24.019063,-0.0076,1.391
5062.00,7.429053,25.02215,-0.000171,24.019471,-0.0076,1.391
5064.00,7.430257,25.02298,-0.000171,24.019316,-0.0076,1.391
5066.00,7.430823,25.02272,-0.000171,24.019577,-0.0076,1.391
5068.00,7.432702,25.02247,-0.000170,24.020003,-0.0076,1.391
5070.00,7.433045,25.02303,-0.000169,24.019104,-0.0075,1.390
5072.00,7.434119,25.02205,-0.000170,24.019877,-0.0076,1.391
5074.00,7.435356,25.02158,-0.000170,24.019438,-0.0076,1.391
5076.00,7.434358,25.02198,-0.000171,24.018363,-0.0076,1.391
5078.00,7.433849,25.02210,-0.000170,24.019641,-0.0076,1.390
5080.00,7.432964,25.02243,-0.000170,24.018852,-0.0076,1.390
5082.00,7.430907,25.02318,-0.000170,24.018183,-0.0076,1.390
5084.00,7.429189,25.02298,-0.000169,24.019839,-0.0076,1.391
5086.00,7.426433,25.02316,-0.000170,24.018948,-0.0075,1.391
5088.00,7.425705,25.02414,-0.000170,24.018122,-0.0076,1.391
5090.00,7.424477,25.02385,-0.000171,24.019063,-0.0075,1.391
5092.00,7.425729,25.02415,-0.000170,24.019559,-0.0076,1.390
5094.00,7.427106,25.02489,-0.000171,24.019354,-0.0076,1.391
5096.00,7.425822,25.02492,-0.000171,24.019597,-0.0076,1.391
5098.00,7.427754,25.02457,-0.000170,24.019456,-0.0076,1.391
5100.00,7.433794,25.02508,-0.000170,24.019231,-0.0076,1.391
5102.00,7.436097,25.02501,-0.000170,24.019563,-0.0076,1.391
5104.00,7.434979,25.02465,-0.000170,24.019681,-0.0076,1.391
5106.00,7.432505,25.02539,-0.000169,24.019295,-0.0076,1.391
5108.00,7.431487,25.02546,-0.000170,24.018778,-0.0076,1.392
5110.00,7.434299,25.02485,-0.000171,24.019329,-0.0076,1.391
5112.00,7.436062,25.02413,-0.000170,24.019492,-0.0075,1.391
5114.00,7.433972,25.02378,-0.000170,24.019248,-0.0076,1.391
5116.00,7.434233,25.02411,-0.000171,24.019701,-0.0076,1.391
5118.00,7.432925,25.02428,-0.000170,24.019964,-0.0075,1.390
5120.00,7.430671,25.02408,-0.000169,24.019677,-0.0076,1.390
5122.00,7.430766,25.02571,-0.000169,24.019891,-0.0076,1.391
5124.00,7.431857,25.02427,-0.000170,24.019617,-0.0076,1.391
5126.00,7.431331,25.02398,-0.000169,24.019302,-0.0075,1.391
5128.00,7.431789,25.02395,-0.000170,24.019829,-0.0075,1.391
5130.00,7.431119,25.02406,-0.000169,24.019904,-0.0076,1.391
5132.00,7.428005,25.02423,-0.000169,24.019521,-0.0076,1.391
5134.00,7.425805,25.02490,-0.000170,24.019284,-0.0076,1.390
5136.00,7.425731,25.02460,-0.000168,24.019706,-0.0076,1.391
5138.00,7.426414,25.02424,-0.000170,24.019706,-0.0076,1.391
5140.00,7.428340,25.02464,-0.000171,24.019369,-0.0076,1.391
5142.00,7.427143,25.02432,-0.000170,24.019367,-0.0075,1.391
5144.00,7.422282,25.02269,-0.000171,24.019184,-0.0075,1.390
5146.00,7.419197,25.02276,-0.000170,24.019413,-0.0076,1.390
5148.00,7.420003,25.02335,-0.000171,24.018889,-0.0076,1.391
5150.00,7.421146,25.02320,-0.000171,24.018923,-0.0076,1.391
5152.00,7.423167,25.02354,-0.000171,24.019021,-0.0076,1.391
5154.00,7.421485,25.02377,-0.000169,24.019674,-0.0076,1.392
5156.00,7.420867,25.02289,-0.000170,24.019345,-0.0076,1.391
5158.00,7.423375,25.02219,-0.000171,24.019005,-0.0076,1.391
5160.00,7.425270,25.02201,-0.000171,24.019590,-0.0076,1.391
5162.00,7.425723,25.02291,-0.000171,24.019795,-0.0076,1.392
5164.00,7.426632,25.02312,-0.000171,24.019398,-0.0076,1.391
5166.00,7.427605,25.02298,-0.000171,24.019041,-0.0076,1.391
5168.00,7.426424,25.02408,-0.000171,24.019280,-0.0076,1.391
5170.00,7.425888,25.02388,-0.000171,24.019490,-0.0075,1.391
5172.00,7.427090,25.02330,-0.000171,24.019514,-0.0076,1.392
5174.00,7.426952,25.02342,-0.000171,24.019277,-0.0076,1.391
5176.00,7.425963,25.02309,-0.000171,24.019541,-0.0076,1.391
5178.00,7.426277,25.02292,-0.000170,24.019349,-0.0076,1.391
5180.00,7.427927,25.02315,-0.000170,24.019621,-0.0076,1.391
5182.00,7.430452,25.02384,-0.000169,24.019893,-0.0076,1.391
5184.00,7.430045,25.02434,-0.000170,24.019405,-0.0075,1.391
5186.00,7.428546,25.02386,-0.000170,24.019766,-0.0076,1.391
5188.00,7.427604,25.02436,-0.000170,24.019543,-0.0076,1.391
5190.00,7.425057,25.02370,-0.000170,24.019681,-0.0076,1.391
5192.00,7.424299,25.02304,-0.000169,24.019452,-0.0076,1.391
5194.00,7.424026,25.02326,-0.000170,24.019509,-0.0076,1.392
5196.00,7.424451,25.02431,-0.000170,24.019333,-0.0075,1.391
5198.00,7.425220,25.02455,-0.000170,24.020246,-0.0075,1.391
5200.00,7.424857,25.02323,-0.000169,24.019904,-0.0076,1.391
5202.00,7.425572,25.02303,-0.000170,24.019112,-0.0075,1.391
5204.00,7.425834,25.02339,-0.000170,24.018947,-0.0075,1.390
5206.00,7.428014,25.02451,-0.000169,24.019518,-0.0076,1.391
5208.00,7.427647,25.02427,-0.000170,24.019342,-0.0076,1.391
5210.00,7.425540,25.02451,-0.000171,24.018970,-0.0075,1.392
5212.00,7.424268,25.02495,-0.000170,24.018725,-0.0076,1.391
5214.00,7.424830,25.02488,-0.000170,24.019456,-0.0076,1.391
5216.00,7.425199,25.02471,-0.000170,24.019045,-0.0076,1.391
5218.00,7.427846,25.02531,-0.000170,24.019422,-0.0076,1.391
5220.00,7.426687,25.02516,-0.000171,24.019764,-0.0076,1.391
5222.00,7.428085,25.02511,-0.000170,24.019393,-0.0076,1.391
5224.00,7.428984,25.02459,-0.000170,24.019387,-0.0076,1.391
5226.00,7.427426,25.02433,-0.000171,24.019402,-0.0076,1.391
5228.00,7.427487,25.02453,-0.000170,24.019820,-0.0076,1.392
5230.00,7.428717,25.02503,-0.000170,24.018629,-0.0076,1.391
5232.00,7.429071,25.02513,-0.000170,24.019190,-0.0076,1.392
5234.00,7.429434,25.02497,-0.000170,24.019139,-0.0076,1.391
5236.00,7.429354,25.02503,-0.000169,24.018816,-0.0076,1.391
5238.00,7.429493,25.02454,-0.000170,24.019561,-0.0076,1.391
5240.00,7.428696,25.02492,-0.000172,24.019295,-0.0076,1.392
5242.00,7.427772,25.02464,-0.000171,24.019046,-0.0076,1.392
5244.00,7.426184,25.02433,-0.000172,24.019380,-0.0076,1.392
5246.00,7.425915,25.02438,-0.000170,24.019104,-0.0075,1.391
5248.00,7.427377,25.02461,-0.000171,24.018729,-0.0076,1.391
5250.00,7.429149,25.02492,-0.000171,24.019159,-0.0076,1.392
5252.00,7.432329,25.02522,-0.000171,24.019558,-0.0076,1.391
5254.00,7.433065,25.02565,-0.000171,24.019449,-0.0076,1.391
5256.00,7.431100,25.02525,-0.000171,24.018716,-0.0076,1.391
5258.00,7.428604,25.02495,-0.000170,24.018847,-0.0076,1.391
5260.00,7.428635,25.02516,-0.000172,24.018907,-0.0076,1.391
5262.00,7.428810,25.02498,-0.000170,24.018896,-0.0076,1.391
5264.00,7.430058,25.02460,-0.000169,24.019721,-0.0076,1.391
5266.00,7.430880,25.02421,-0.000170,24.019146,-0.0076,1.391
5268.00,7.432092,25.02393,-0.000172,24.018880,-0.0076,1.392
5270.00,7.430646,25.02454,-0.000171,24.018881,-0.0076,1.391
5272.00,7.426846,25.02501,-0.000172,24.018758,-0.0076,1.392
5274.00,7.426003,25.02468,-0.000170,24.019128,-0.0076,1.392
5276.00,7.425865,25.02417,-0.000171,24.019119,-0.0076,1.392
5278.00,7.426530,25.02366,-0.000170,24.019262,-0.0076,1.391
5280.00,7.429566,25.02410,-0.000171,24.019855,-0.0076,1.390
5282.00,7.430571,25.02428,-0.000171,24.019202,-0.0076,1.391
5284.00,7.431768,25.02408,-0.000171,24.018974,-0.0076,1.391
5286.00,7.430536,25.02380,-0.000171,24.019331,-0.0076,1.391
5288.00,7.430133,25.02471,-0.000170,24.019619,-0.0076,1.391
5290.00,7.428487,25.02543,-0.000169,24.019324,-0.0076,1.392
5292.00,7.426169,25.02588,-0.000170,24.019692,-0.0076,1.392
5294.00,7.424339,25.02555,-0.000171,24.018996,-0.0076,1.391
5296.00,7.424479,25.02543,-0.000170,24.018675,-0.0076,1.392
5298.00,7.426033,25.02536,-0.000171,24.018970,-0.0076,1.392
5300.00,7.428354,25.02499,-0.000170,24.018972,-0.0076,1.391
5302.00,7.428301,25.02475,-0.000171,24.019576,-0.0076,1.392
5304.00,7.428467,25.02571,-0.000171,24.019539,-0.0076,1.391
5306.00,7.429477,25.02528,-0.000171,24.019271,-0.0076,1.392
5308.00,7.429846,25.02483,-0.000171,24.019106,-0.0075,1.392
5310.00,7.430202,25.02430,-0.000172,24.019509,-0.0076,1.391
5312.00,7.430345,25.02529,-0.000170,24.019436,-0.0076,1.391
5314.00,7.432010,25.02590,-0.000170,24.019563,-0.0076,1.391
5316.00,7.430095,25.02515,-0.000169,24.019674,-0.0076,1.391
5318.00,7.428908,25.02496,-0.000170,24.019139,-0.0076,1.392
5320.00,7.431414,25.02458,-0.000171,24.018838,-0.0076,1.392
5322.00,7.430836,25.02476,-0.000171,24.019179,-0.0076,1.392
5324.00,7.429281,25.02550,-0.000171,24.019079,-0.0076,1.392
5326.00,7.427466,25.02500,-0.000171,24.018381,-0.0076,1.392
5328.00,7.428517,25.02449,-0.000171,24.018818,-0.0076,1.392
5330.00,7.431386,25.02419,-0.000169,24.019460,-0.0076,1.392
5332.00,7.430332,25.02358,-0.000171,24.018530,-0.0076,1.392
5334.00,7.428256,25.02288,-0.000171,24.019383,-0.0076,1.392
5336.00,7.426668,25.02274,-0.000172,24.018733,-0.0076,1.392
5338.00,7.425247,25.02312,-0.000170,24.018820,-0.0076,1.392
5340.00,7.426725,25.02353,-0.000170,24.019211,-0.0076,1.392
5342.00,7.427772,25.02355,-0.000171,24.018602,-0.0076,1.392
5344.00,7.426541,25.02392,-0.000171,24.019447,-0.0076,1.392
5346.00,7.426234,25.02465,-0.000170,24.019200,-0.0076,1.392
5348.00,7.427368,25.02361,-0.000171,24.018956,-0.0076,1.392
5350.00,7.428665,25.02357,-0.000171,24.018722,-0.0076,1.392
5352.00,7.427678,25.02407,-0.000171,24.018923,-0.0076,1.392
5354.00,7.426470,25.02460,-0.000171,24.018731,-0.0076,1.392
5356.00,7.425461,25.02447,-0.000171,24.018414,-0.0076,1.392
5358.00,7.424229,25.02338,-0.000171,24.018999,-0.0076,1.393
5360.00,7.425343,25.02421,-0.000171,24.018990,-0.0076,1.392
5362.00,7.427979,25.02403,-0.000171,24.018602,-0.0076,1.392
5364.00,7.428378,25.02361,-0.000171,24.018575,-0.0076,1.392
5366.00,7.427461,25.02329,-0.000170,24.019119,-0.0076,1.392
5368.00,7.428964,25.02380,-0.000170,24.019616,-0.0076,1.392
5370.00,7.428067,25.02398,-0.000170,24.018970,-0.0076,1.392
5372.00,7.425667,25.02379,-0.000171,24.018212,-0.0076,1.391
5374.00,7.423801,25.02335,-0.000171,24.018410,-0.0076,1.391
5376.00,7.422394,25.02343,-0.000171,24.019251,-0.0076,1.392
5378.00,7.422703,25.02242,-0.000171,24.018858,-0.0076,1.392
5380.00,7.423703,25.02170,-0.000171,24.019209,-0.0076,1.392
5382.00,7.424224,25.02134,-0.000171,24.018939,-0.0076,1.392
5384.00,7.424514,25.02142,-0.000172,24.018484,-0.0076,1.393
5386.00,7.425912,25.02063,-0.000171,24.018270,-0.0076,1.391
5388.00,7.427179,25.02116,-0.000171,24.018401,-0.0076,1.392
5390.00,7.427448,25.02133,-0.000171,24.018838,-0.0076,1.392
5392.00,7.427575,25.02201,-0.000171,24.018783,-0.0076,1.392
5394.00,7.428792,25.02157,-0.000171,24.018686,-0.0076,1.392
5396.00,7.428242,25.02199,-0.000171,24.018727,-0.0076,1.392
5398.00,7.427374,25.02190,-0.000173,24.018994,-0.0076,1.392
5400.00,7.427567,25.02143,-0.000172,24.018814,-0.0076,1.392
5402.00,7.428041,25.02161,-0.000172,24.018660,-0.0077,1.392
@9,12.0000,24.0
5404.00,7.427895,25.02186,-0.000171,24.018611,-0.0077,1.392
5406.00,7.418675,25.02182,-0.000172,24.018834,-0.0076,1.392
5408.00,7.388063,25.02236,-0.000171,24.018367,-0.0076,1.391
5410.00,7.356741,25.02226,-0.000171,24.017950,-0.0076,1.391
5412.00,7.326281,25.02182,-0.000171,24.018504,-0.0076,1.392
5414.00,7.299052,25.02123,-0.000171,24.019050,-0.0076,1.391
5416.00,7.272792,25.02119,-0.000171,24.017875,-0.0076,1.392
5418.00,7.245795,25.02263,-0.000171,24.018758,-0.0076,1.392
5420.00,7.239604,25.02217,-0.000172,24.018749,-0.0076,1.393
5422.00,7.254799,25.02190,-0.000173,24.018622,-0.0076,1.393
5424.00,7.267860,25.02206,-0.000174,24.019090,-0.0076,1.394
5426.00,7.262470,25.02241,-0.000174,24.019045,-0.0076,1.394
5428.00,7.243088,25.02284,-0.000173,24.018852,-0.0076,1.393
5430.00,7.233847,25.02249,-0.000172,24.019079,-0.0076,1.393
5432.00,7.272521,25.02205,-0.000174,24.019376,-0.0076,1.394
5434.00,7.319183,25.02158,-0.000175,24.019023,-0.0076,1.395
5436.00,7.356178,25.02115,-0.000174,24.018742,-0.0076,1.394
5438.00,7.379015,25.02114,-0.000173,24.018002,-0.0076,1.394
5440.00,7.387542,25.02155,-0.000172,24.018533,-0.0077,1.393
5442.00,7.396863,25.02168,-0.000171,24.018930,-0.0076,1.392
5444.00,7.404611,25.02191,-0.000171,24.018753,-0.0076,1.392
5446.00,7.404770,25.02235,-0.000171,24.018376,-0.0076,1.393
5448.00,7.406311,25.02209,-0.000171,24.018267,-0.0077,1.393
5450.00,7.410549,25.02167,-0.000170,24.018695,-0.0077,1.392
5452.00,7.411604,25.02164,-0.000171,24.019342,-0.0076,1.392
5454.00,7.407813,25.02212,-0.000170,24.018671,-0.0076,1.392
5456.00,7.407083,25.02212,-0.000171,24.018657,-0.0076,1.392
5458.00,7.405040,25.02222,-0.000171,24.018590,-0.0076,1.393
5460.00,7.404829,25.02156,-0.000171,24.018314,-0.0076,1.393
5462.00,7.405712,25.02109,-0.000173,24.018811,-0.0076,1.393
5464.00,7.402873,25.02092,-0.000172,24.018635,-0.0077,1.392
5466.00,7.396074,25.02154,-0.000172,24.018957,-0.0076,1.392
5468.00,7.385612,25.02156,-0.000171,24.018671,-0.0076,1.392
5470.00,7.375138,25.02112,-0.000171,24.018619,-0.0076,1.392
5472.00,7.369404,25.02155,-0.000173,24.018055,-0.0076,1.392
5474.00,7.374668,25.02166,-0.000172,24.018441,-0.0076,1.393
5476.00,7.391522,25.02081,-0.000171,24.017993,-0.0076,1.392
5478.00,7.402426,25.02068,-0.000171,24.018026,-0.0076,1.392
5480.00,7.402243,25.02072,-0.000172,24.018256,-0.0076,1.393
5482.00,7.401729,25.01993,-0.000173,24.017759,-0.0076,1.392
5484.00,7.408170,25.02004,-0.000173,24.017986,-0.0076,1.393
5486.00,7.417722,25.01976,-0.000173,24.018414,-0.0077,1.393
5488.00,7.416126,25.02016,-0.000171,24.018950,-0.0076,1.392
5490.00,7.413491,25.02035,-0.000170,24.018669,-0.0076,1.392
5492.00,7.414865,25.02079,-0.000171,24.018125,-0.0077,1.393
5494.00,7.416818,25.02090,-0.000172,24.018700,-0.0076,1.392
5496.00,7.411705,25.02060,-0.000172,24.018452,-0.0076,1.392
5498.00,7.406649,25.02080,-0.000171,24.018096,-0.0076,1.393
5500.00,7.409135,25.02140,-0.000172,24.018412,-0.0076,1.393
5502.00,7.414174,25.02063,-0.000172,24.019057,-0.0076,1.392
5504.00,7.419249,25.02040,-0.000172,24.018707,-0.0076,1.393
5506.00,7.417302,25.02026,-0.000172,24.018655,-0.0076,1.392
5508.00,7.406792,25.01989,-0.000173,24.018713,-0.0076,1.392
5510.00,7.400110,25.01978,-0.000172,24.018555,-0.0076,1.392
5512.00,7.398763,25.02028,-0.000172,24.018602,-0.0076,1.392
5514.00,7.399671,25.02038,-0.000171,24.018461,-0.0076,1.392
5516.00,7.404781,25.02075,-0.000171,24.018283,-0.0076,1.392
5518.00,7.408665,25.02011,-0.000170,24.018573,-0.0077,1.392
5520.00,7.403962,25.02003,-0.000171,24.018301,-0.0077,1.392
5522.00,7.416164,25.02017,-0.000171,24.018706,-0.0076,1.392
5524.00,7.435409,25.01957,-0.000170,24.018401,-0.0076,1.392
5526.00,7.444325,25.01905,-0.000171,24.019460,-0.0076,1.392
5528.00,7.446480,25.01898,-0.000170,24.019208,-0.0076,1.392
5530.00,7.432553,25.01811,-0.000171,24.019035,-0.0076,1.392
5532.00,7.429315,25.01869,-0.000171,24.018325,-0.0076,1.392
5534.00,7.429526,25.01804,-0.000171,24.018829,-0.0077,1.392
5536.00,7.426301,25.01788,-0.000172,24.017922,-0.0076,1.392
5538.00,7.424622,25.01832,-0.000172,24.018363,-0.0076,1.392
5540.00,7.430386,25.01833,-0.000173,24.019061,-0.0076,1.392
5542.00,7.444469,25.01867,-0.000171,24.018836,-0.0076,1.392
5544.00,7.451662,25.01898,-0.000171,24.018570,-0.0076,1.392
5546.00,7.452212,25.01948,-0.000171,24.019286,-0.0076,1.393
5548.00,7.453141,25.02027,-0.000173,24.018878,-0.0076,1.393
5550.00,7.456202,25.02023,-0.000171,24.018631,-0.0076,1.392
5552.00,7.458244,25.02022,-0.000171,24.018822,-0.0076,1.392
5554.00,7.450768,25.01981,-0.000171,24.018290,-0.0076,1.392
5556.00,7.443406,25.02051,-0.000172,24.018129,-0.0076,1.393
5558.00,7.440585,25.02042,-0.000173,24.018401,-0.0077,1.394
5560.00,7.436542,25.02029,-0.000173,24.018550,-0.0077,1.393
5562.00,7.432667,25.02050,-0.000172,24.018241,-0.0077,1.393
5564.00,7.427304,25.01974,-0.000172,24.018222,-0.0077,1.393
5566.00,7.423370,25.02002,-0.000171,24.018611,-0.0076,1.393
5568.00,7.418441,25.01972,-0.000171,24.019193,-0.0076,1.392
5570.00,7.415207,25.02026,-0.000172,24.018912,-0.0076,1.392
5572.00,7.423278,25.02056,-0.000171,24.019117,-0.0076,1.393
5574.00,7.427556,25.02040,-0.000170,24.018455,-0.0076,1.393
5576.00,7.419223,25.02064,-0.000171,24.018002,-0.0077,1.392
5578.00,7.412143,25.02063,-0.000171,24.017723,-0.0077,1.392
5580.00,7.407358,25.02086,-0.000171,24.018292,-0.0076,1.392
5582.00,7.406156,25.02012,-0.000171,24.018617,-0.0076,1.392
5584.00,7.407931,25.01929,-0.000171,24.018725,-0.0077,1.392
5586.00,7.407828,25.01999,-0.000172,24.019130,-0.0076,1.392
5588.00,7.413488,25.02054,-0.000172,24.018794,-0.0076,1.393
5590.00,7.416808,25.01993,-0.000172,24.017406,-0.0076,1.393
5592.00,7.418891,25.01887,-0.000171,24.018785,-0.0076,1.392
5594.00,7.425874,25.01928,-0.000170,24.018943,-0.0076,1.392
5596.00,7.425942,25.01950,-0.000171,24.018727,-0.0076,1.392
5598.00,7.425447,25.02016,-0.000171,24.018189,-0.0077,1.392
5600.00,7.427123,25.01886,-0.000172,24.018241,-0.0077,1.393
5602.00,7.427609,25.01934,-0.000171,24.018363,-0.0077,1.392
5604.00,7.426877,25.01971,-0.000171,24.018325,-0.0076,1.392
5606.00,7.428114,25.01926,-0.000172,24.018133,-0.0076,1.392
5608.00,7.432834,25.01876,-0.000172,24.018321,-0.0077,1.392
5610.00,7.428040,25.01983,-0.000171,24.018593,-0.0077,1.393
5612.00,7.424516,25.02012,-0.000172,24.018769,-0.0076,1.392
5614.00,7.429014,25.01936,-0.000172,24.018999,-0.0076,1.392
5616.00,7.428453,25.01940,-0.000172,24.017937,-0.0077,1.393
5618.00,7.425819,25.01984,-0.000173,24.018249,-0.0077,1.393
5620.00,7.427039,25.01942,-0.000173,24.018062,-0.0076,1.392
5622.00,7.430143,25.01886,-0.000173,24.018841,-0.0076,1.393
5624.00,7.431823,25.01943,-0.000173,24.019269,-0.0077,1.393
5626.00,7.433564,25.01964,-0.000172,24.018459,-0.0077,1.392
5628.00,7.442820,25.01926,-0.000171,24.018515,-0.0077,1.392
5630.00,7.440480,25.01828,-0.000172,24.017736,-0.0076,1.393
5632.00,7.432693,25.01937,-0.000173,24.018363,-0.0076,1.393
5634.00,7.428739,25.01954,-0.000173,24.018095,-0.0076,1.393
5636.00,7.431236,25.01991,-0.000173,24.018702,-0.0076,1.392
5638.00,7.429943,25.01842,-0.000172,24.018383,-0.0076,1.393
5640.00,7.431581,25.01849,-0.000173,24.018608,-0.0077,1.393
5642.00,7.437210,25.01959,-0.000173,24.018381,-0.0076,1.392
5644.00,7.433891,25.01888,-0.000172,24.018426,-0.0076,1.393
5646.00,7.433054,25.01860,-0.000173,24.017825,-0.0076,1.393
5648.00,7.439155,25.01926,-0.000172,24.018939,-0.0077,1.393
5650.00,7.442279,25.01982,-0.000172,24.018546,-0.0077,1.393
5652.00,7.432833,25.02006,-0.000173,24.018147,-0.0076,1.394
5654.00,7.426326,25.02002,-0.000172,24.018528,-0.0077,1.392
5656.00,7.425791,25.02022,-0.000172,24.018419,-0.0077,1.393
5658.00,7.428917,25.02020,-0.000172,24.018506,-0.0077,1.393
5660.00,7.429794,25.02001,-0.000173,24.017904,-0.0077,1.393
5662.00,7.425511,25.01979,-0.000172,24.018156,-0.0076,1.392
5664.00,7.428195,25.01983,-0.000173,24.018216,-0.0077,1.393
5666.00,7.429566,25.01973,-0.000173,24.018499,-0.0076,1.393
5668.00,7.426758,25.02081,-0.000172,24.018722,-0.0076,1.393
5670.00,7.426576,25.02050,-0.000172,24.018004,-0.0077,1.393
5672.00,7.426182,25.02046,-0.000174,24.018251,-0.0076,1.393
5674.00,7.424119,25.02150,-0.000174,24.018401,-0.0077,1.393
5676.00,7.421360,25.02137,-0.000173,24.018923,-0.0077,1.393
5678.00,7.424479,25.02082,-0.000172,24.018283,-0.0077,1.394
5680.00,7.427837,25.02099,-0.000172,24.019309,-0.0076,1.393
5682.00,7.425328,25.02108,-0.000172,24.018202,-0.0077,1.393
5684.00,7.427174,25.02116,-0.000171,24.018588,-0.0076,1.393
5686.00,7.426902,25.02142,-0.000173,24.018947,-0.0076,1.394
5688.00,7.422560,25.01993,-0.000174,24.018499,-0.0076,1.393
5690.00,7.420256,25.02046,-0.000172,24.018542,-0.0076,1.393
5692.00,7.421905,25.02048,-0.000173,24.017980,-0.0076,1.393
5694.00,7.423868,25.02062,-0.000173,24.018415,-0.0077,1.394
5696.00,7.426070,25.02017,-0.000172,24.018169,-0.0077,1.394
5698.00,7.432391,25.01987,-0.000174,24.017728,-0.0077,1.393
5700.00,7.427804,25.01973,-0.000174,24.017612,-0.0077,1.393
5702.00,7.424991,25.02020,-0.000172,24.018307,-0.0076,1.393
5704.00,7.428828,25.02145,-0.000172,24.018664,-0.0076,1.394
5706.00,7.431269,25.02200,-0.000173,24.017808,-0.0076,1.394
5708.00,7.426396,25.02174,-0.000174,24.018258,-0.0076,1.393
5710.00,7.426605,25.02195,-0.000173,24.018894,-0.0077,1.394
5712.00,7.431950,25.02131,-0.000173,24.018372,-0.0077,1.393
5714.00,7.428676,25.02121,-0.000173,24.017855,-0.0077,1.393
5716.00,7.425379,25.02123,-0.000173,24.018231,-0.0077,1.394
5718.00,7.423062,25.02101,-0.000174,24.018042,-0.0077,1.393
5720.00,7.427018,25.02173,-0.000174,24.018309,-0.0076,1.394
5722.00,7.426571,25.02162,-0.000173,24.018343,-0.0077,1.395
5724.00,7.426803,25.02129,-0.000173,24.018832,-0.0076,1.394
5726.00,7.429882,25.02135,-0.000173,24.018410,-0.0077,1.394
5728.00,7.428207,25.02128,-0.000172,24.018006,-0.0076,1.393
5730.00,7.427304,25.02116,-0.000170,24.017627,-0.0077,1.393
5732.00,7.425150,25.02078,-0.000171,24.018615,-0.0076,1.394
5734.00,7.426705,25.02099,-0.000172,24.018557,-0.0076,1.394
5736.00,7.425730,25.02096,-0.000172,24.017738,-0.0077,1.394
5738.00,7.425631,25.02078,-0.000173,24.018004,-0.0077,1.394
5740.00,7.426298,25.02123,-0.000174,24.018930,-0.0077,1.394
5742.00,7.426521,25.02053,-0.000173,24.018067,-0.0076,1.394
5744.00,7.424784,25.02065,-0.000173,24.018287,-0.0077,1.393
5746.00,7.422295,25.02003,-0.000173,24.018947,-0.0077,1.394
5748.00,7.425927,25.02145,-0.000173,24.017959,-0.0077,1.394
5750.00,7.423923,25.02162,-0.000174,24.018078,-0.0077,1.394
5752.00,7.424122,25.02164,-0.000172,24.017812,-0.0076,1.393
5754.00,7.425440,25.02101,-0.000174,24.017886,-0.0077,1.394
5756.00,7.426914,25.02152,-0.000174,24.017433,-0.0077,1.394
5758.00,7.424522,25.02106,-0.000174,24.018209,-0.0077,1.394
5760.00,7.422748,25.02160,-0.000173,24.017792,-0.0077,1.393
5762.00,7.426569,25.02077,-0.000173,24.018000,-0.0077,1.394
5764.00,7.426405,25.02074,-0.000174,24.018818,-0.0076,1.394
5766.00,7.422490,25.02110,-0.000174,24.017587,-0.0077,1.394
5768.00,7.424059,25.02163,-0.000173,24.017951,-0.0077,1.393
5770.00,7.427993,25.02087,-0.000172,24.018289,-0.0077,1.394
5772.00,7.423892,25.02045,-0.000172,24.018028,-0.0077,1.394
5774.00,7.421276,25.02092,-0.000173,24.018102,-0.0077,1.394
5776.00,7.424464,25.02040,-0.000173,24.017509,-0.0077,1.394
5778.00,7.425242,25.02097,-0.000173,24.018512,-0.0077,1.394
5780.00,7.422758,25.02106,-0.000173,24.017462,-0.0077,1.394
5782.00,7.422272,25.02118,-0.000174,24.017779,-0.0077,1.394
5784.00,7.425980,25.02069,-0.000174,24.018154,-0.0077,1.394
5786.00,7.425715,25.02052,-0.000174,24.017647,-0.0077,1.394
5788.00,7.425508,25.02029,-0.000174,24.017759,-0.0077,1.394
5790.00,7.426891,25.02031,-0.000173,24.018006,-0.0077,1.394
5792.00,7.428142,25.02068,-0.000173,24.018202,-0.0077,1.394
5794.00,7.424748,25.02076,-0.000174,24.018367,-0.0077,1.394
5796.00,7.423892,25.02057,-0.000173,24.017515,-0.0077,1.393
5798.00,7.428074,25.02035,-0.000174,24.017525,-0.0077,1.394
5800.00,7.428297,25.01984,-0.000173,24.018412,-0.0077,1.394
5802.00,7.426386,25.02004,-0.000173,24.017941,-0.0077,1.394
5804.00,7.422789,25.01973,-0.000172,24.017228,-0.0077,1.394
5806.00,7.421622,25.01926,-0.000174,24.017756,-0.0077,1.395
5808.00,7.419423,25.01933,-0.000175,24.018187,-0.0077,1.394
5810.00,7.418581,25.02038,-0.000173,24.018211,-0.0077,1.394
5812.00,7.419435,25.01935,-0.000174,24.017941,-0.0077,1.395
5814.00,7.423073,25.01904,-0.000174,24.017727,-0.0077,1.394
5816.00,7.425147,25.01898,-0.000173,24.018115,-0.0077,1.394
5818.00,7.423814,25.02023,-0.000174,24.017962,-0.0077,1.394
5820.00,7.424383,25.02011,-0.000174,24.017645,-0.0077,1.394
5822.00,7.420628,25.01967,-0.000172,24.018031,-0.0077,1.394
5824.00,7.418850,25.01991,-0.000174,24.017794,-0.0077,1.395
5826.00,7.420121,25.01932,-0.000174,24.018169,-0.0077,1.395
5828.00,7.423044,25.01921,-0.000173,24.018423,-0.0077,1.395
5830.00,7.418757,25.01950,-0.000173,24.018193,-0.0077,1.394
5832.00,7.419197,25.02079,-0.000173,24.018298,-0.0077,1.394
5834.00,7.421968,25.02074,-0.000173,24.018356,-0.0077,1.394
5836.00,7.421537,25.02054,-0.000173,24.018403,-0.0077,1.394
5838.00,7.420069,25.01952,-0.000173,24.018751,-0.0077,1.394
5840.00,7.420176,25.01953,-0.000173,24.017723,-0.0077,1.394
5842.00,7.422639,25.02031,-0.000174,24.018105,-0.0077,1.394
5844.00,7.419358,25.01965,-0.000173,24.018352,-0.0076,1.394
5846.00,7.419442,25.02022,-0.000173,24.017912,-0.0077,1.394
5848.00,7.419916,25.02069,-0.000174,24.018524,-0.0076,1.394
5850.00,7.422574,25.02072,-0.000173,24.017592,-0.0077,1.394
5852.00,7.418982,25.01989,-0.000173,24.017556,-0.0077,1.394
5854.00,7.418185,25.02034,-0.000172,24.018323,-0.0077,1.394
5856.00,7.420636,25.01970,-0.000172,24.017999,-0.0077,1.394
5858.00,7.423463,25.02064,-0.000172,24.018321,-0.0077,1.394
5860.00,7.419604,25.02046,-0.000171,24.017975,-0.0077,1.394
5862.00,7.417832,25.02006,-0.000171,24.017984,-0.0077,1.394
5864.00,7.421410,25.02089,-0.000174,24.017640,-0.0077,1.394
5866.00,7.419534,25.02120,-0.000171,24.018046,-0.0077,1.394
5868.00,7.417251,25.02059,-0.000172,24.017884,-0.0077,1.394
5870.00,7.413207,25.02029,-0.000173,24.017663,-0.0077,1.394
5872.00,7.417662,25.02000,-0.000173,24.017669,-0.0077,1.394
5874.00,7.418639,25.02029,-0.000173,24.017605,-0.0077,1.395
5876.00,7.420663,25.02051,-0.000174,24.018231,-0.0077,1.394
5878.00,7.424426,25.02088,-0.000172,24.017594,-0.0077,1.395
5880.00,7.426829,25.02003,-0.000172,24.017569,-0.0077,1.394
5882.00,7.423417,25.02046,-0.000172,24.017667,-0.0077,1.394
5884.00,7.417680,25.01987,-0.000173,24.017426,-0.0077,1.395
5886.00,7.420357,25.02012,-0.000173,24.018142,-0.0077,1.395
5888.00,7.422403,25.02107,-0.000173,24.018281,-0.0076,1.394
5890.00,7.420050,25.02081,-0.000172,24.017975,-0.0076,1.394
5892.00,7.420652,25.02052,-0.000172,24.018243,-0.0077,1.394
5894.00,7.427701,25.02101,-0.000173,24.017745,-0.0076,1.394
5896.00,7.424291,25.02064,-0.000174,24.017960,-0.0076,1.394
5898.00,7.425291,25.02096,-0.000172,24.017785,-0.0077,1.394
5900.00,7.424295,25.02029,-0.000172,24.018258,-0.0076,1.394
5902.00,7.423732,25.02071,-0.000172,24.018038,-0.0076,1.394
5904.00,7.418525,25.02019,-0.000172,24.018231,-0.0077,1.395
5906.00,7.417703,25.02056,-0.000173,24.018328,-0.0076,1.395
5908.00,7.421005,25.01964,-0.000172,24.018435,-0.0077,1.395
5910.00,7.425165,25.01975,-0.000173,24.018635,-0.0077,1.394
5912.00,7.422390,25.01930,-0.000173,24.018341,-0.0077,1.394
5914.00,7.420047,25.01960,-0.000172,24.018550,-0.0077,1.394
5916.00,7.420586,25.01910,-0.000173,24.018459,-0.0076,1.395
5918.00,7.420748,25.01899,-0.000173,24.018421,-0.0077,1.394
5920.00,7.423673,25.01969,-0.000173,24.018455,-0.0077,1.394
5922.00,7.424583,25.01949,-0.000172,24.018615,-0.0077,1.394
5924.00,7.426529,25.02003,-0.000171,24.018444,-0.0077,1.394
5926.00,7.422677,25.01992,-0.000171,24.017906,-0.0077,1.394
5928.00,7.421069,25.02045,-0.000173,24.018189,-0.0077,1.395
5930.00,7.420483,25.02031,-0.000173,24.018524,-0.0076,1.394
5932.00,7.422445,25.02036,-0.000172,24.018383,-0.0076,1.395
5934.00,7.419840,25.02030,-0.000173,24.018089,-0.0077,1.395
5936.00,7.420522,25.02061,-0.000173,24.017975,-0.0077,1.395
5938.00,7.422745,25.02032,-0.000173,24.018546,-0.0077,1.394
5940.00,7.421217,25.02060,-0.000173,24.018372,-0.0077,1.394
5942.00,7.417482,25.02027,-0.000173,24.017970,-0.0077,1.394
5944.00,7.417296,25.02048,-0.000172,24.018127,-0.0077,1.394
5946.00,7.421000,25.02008,-0.000173,24.018357,-0.0077,1.395
5948.00,7.422251,25.02032,-0.000173,24.018220,-0.0077,1.395
5950.00,7.424162,25.01965,-0.000172,24.017942,-0.0077,1.395
5952.00,7.418948,25.01960,-0.000173,24.018035,-0.0077,1.395
5954.00,7.421308,25.01965,-0.000175,24.017707,-0.0077,1.395
5956.00,7.422813,25.01971,-0.000174,24.017226,-0.0077,1.395
5958.00,7.420845,25.02010,-0.000172,24.018153,-0.0076,1.394
5960.00,7.416088,25.02029,-0.000172,24.018455,-0.0077,1.394
5962.00,7.419217,25.01999,-0.000172,24.018602,-0.0077,1.394
5964.00,7.422987,25.02050,-0.000171,24.017547,-0.0077,1.394
5966.00,7.422659,25.02073,-0.000173,24.017411,-0.0076,1.395
5968.00,7.422049,25.02103,-0.000173,24.017525,-0.0076,1.395
5970.00,7.425624,25.02041,-0.000172,24.018236,-0.0077,1.394
5972.00,7.427838,25.02075,-0.000172,24.018243,-0.0077,1.395
5974.00,7.422722,25.02082,-0.000172,24.018762,-0.0077,1.395
5976.00,7.423692,25.02127,-0.000172,24.018553,-0.0076,1.395
5978.00,7.422406,25.02154,-0.000173,24.018312,-0.0077,1.395
5980.00,7.420921,25.02127,-0.000172,24.018738,-0.0077,1.394
5982.00,7.418914,25.02136,-0.000172,24.018323,-0.0076,1.395
5984.00,7.423444,25.02134,-0.000173,24.018720,-0.0077,1.395
5986.00,7.425265,25.02161,-0.000173,24.018247,-0.0076,1.395
5988.00,7.424171,25.02080,-0.000172,24.018029,-0.0076,1.394
5990.00,7.420085,25.02092,-0.000173,24.017603,-0.0077,1.395
5992.00,7.421684,25.02109,-0.000173,24.018464,-0.0076,1.395
5994.00,7.421614,25.02115,-0.000172,24.018031,-0.0077,1.395
5996.00,7.417932,25.02138,-0.000172,24.019113,-0.0076,1.395
5998.00,7.418615,25.02119,-0.000172,24.018597,-0.0076,1.395
6000.00,7.421075,25.02085,-0.000172,24.018361,-0.0076,1.395
6002.00,7.423374,25.02066,-0.000172,24.018548,-0.0077,1.395
@10,12.0000,24.0
6004.00,7.422124,25.02024,-0.000172,24.018551,-0.0077,1.395
6006.00,7.410919,25.02086,-0.000172,24.018330,-0.0077,1.394
6008.00,7.373285,25.02081,-0.000172,24.018446,-0.0077,1.394
6010.00,7.276063,25.02077,-0.000173,24.017866,-0.0076,1.394
6012.00,6.938114,25.02027,-0.000172,24.018100,-0.0076,1.394
6014.00,6.228612,25.02013,-0.000172,24.018153,-0.0076,1.394
6016.00,5.409486,25.02035,-0.000174,24.018633,-0.0077,1.395
6018.00,5.018005,25.02045,-0.000177,24.017962,-0.0077,1.396
6020.00,4.965283,25.02093,-0.000177,24.018644,-0.0077,1.396
6022.00,5.272588,25.02003,-0.000178,24.018350,-0.0077,1.397
6024.00,6.467930,25.02110,-0.000179,24.018669,-0.0077,1.396
6026.00,7.568933,25.02133,-0.000177,24.017850,-0.0077,1.396
6028.00,8.081547,25.02115,-0.000177,24.017895,-0.0077,1.396
6030.00,8.258125,25.02143,-0.000176,24.018468,-0.0077,1.396
6032.00,8.296600,25.02092,-0.000175,24.018667,-0.0077,1.397
6034.00,8.271492,25.02186,-0.000174,24.017886,-0.0076,1.397
6036.00,8.219443,25.02148,-0.000175,24.017980,-0.0077,1.397
6038.00,8.152695,25.02082,-0.000173,24.018724,-0.0077,1.396
6040.00,8.076463,25.02011,-0.000172,24.018029,-0.0076,1.395
6042.00,7.998819,25.01963,-0.000172,24.018073,-0.0077,1.396
6044.00,7.925330,25.02076,-0.000171,24.018899,-0.0076,1.395
6046.00,7.857739,25.01990,-0.000171,24.018648,-0.0077,1.395
6048.00,7.797768,25.02069,-0.000171,24.018731,-0.0077,1.395
6050.00,7.743241,25.02065,-0.000170,24.018247,-0.0076,1.395
6052.00,7.693917,25.02094,-0.000169,24.018098,-0.0077,1.395
6054.00,7.651585,25.02090,-0.000171,24.018466,-0.0076,1.395
6056.00,7.612503,25.02122,-0.000171,24.018231,-0.0077,1.395
6058.00,7.578295,25.02241,-0.000170,24.018492,-0.0076,1.395
6060.00,7.547848,25.02202,-0.000171,24.018125,-0.0076,1.395
6062.00,7.522161,25.02229,-0.000169,24.018173,-0.0076,1.394
6064.00,7.500670,25.02187,-0.000170,24.018711,-0.0076,1.395
6066.00,7.481890,25.02143,-0.000171,24.018778,-0.0076,1.395
6068.00,7.466429,25.02153,-0.000172,24.018225,-0.0076,1.395
6070.00,7.453707,25.02155,-0.000171,24.018122,-0.0076,1.395
6072.00,7.443451,25.02171,-0.000171,24.017919,-0.0076,1.395
6074.00,7.434833,25.02149,-0.000172,24.018160,-0.0076,1.395
6076.00,7.429053,25.02141,-0.000171,24.018452,-0.0077,1.395
6078.00,7.425618,25.02219,-0.000171,24.018735,-0.0077,1.396
6080.00,7.422859,25.02234,-0.000171,24.017904,-0.0076,1.396
6082.00,7.419611,25.02161,-0.000171,24.018669,-0.0077,1.395
6084.00,7.417412,25.02172,-0.000172,24.018733,-0.0077,1.395
6086.00,7.415916,25.02155,-0.000170,24.018521,-0.0077,1.394
6088.00,7.413093,25.02164,-0.000171,24.018096,-0.0076,1.395
6090.00,7.409971,25.02164,-0.000172,24.018725,-0.0076,1.395
6092.00,7.406981,25.02088,-0.000171,24.018243,-0.0076,1.395
6094.00,7.407230,25.02062,-0.000172,24.018704,-0.0076,1.396
6096.00,7.408839,25.02113,-0.000173,24.018450,-0.0076,1.396
6098.00,7.409306,25.02171,-0.000172,24.018541,-0.0076,1.395
6100.00,7.407909,25.02165,-0.000172,24.018782,-0.0077,1.395
6102.00,7.408199,25.02117,-0.000172,24.019090,-0.0076,1.395
6104.00,7.408789,25.02124,-0.000171,24.018441,-0.0077,1.395
6106.00,7.411541,25.02119,-0.000170,24.018334,-0.0077,1.395
6108.00,7.414022,25.02129,-0.000172,24.018104,-0.0077,1.395
6110.00,7.417788,25.02148,-0.000172,24.018227,-0.0076,1.395
6112.00,7.421798,25.02129,-0.000172,24.018680,-0.0076,1.395
6114.00,7.421878,25.02080,-0.000172,24.018484,-0.0076,1.396
6116.00,7.420606,25.02104,-0.000173,24.018626,-0.0076,1.395
6118.00,7.419253,25.02091,-0.000173,24.018524,-0.0076,1.395
6120.00,7.418608,25.02082,-0.000172,24.018825,-0.0076,1.395
6122.00,7.419246,25.02212,-0.000173,24.018785,-0.0076,1.396
6124.00,7.419483,25.02219,-0.000171,24.018896,-0.0077,1.395
6126.00,7.419003,25.02286,-0.000172,24.018528,-0.0076,1.395
6128.00,7.417680,25.02256,-0.000173,24.018473,-0.0077,1.396
6130.00,7.418041,25.02231,-0.000173,24.018075,-0.0076,1.396
6132.00,7.418929,25.02221,-0.000172,24.017977,-0.0077,1.395
6134.00,7.420740,25.02197,-0.000171,24.017892,-0.0076,1.395
6136.00,7.421766,25.02165,-0.000171,24.018361,-0.0076,1.395
6138.00,7.423422,25.02139,-0.000172,24.018082,-0.0076,1.395
6140.00,7.421984,25.02175,-0.000172,24.018564,-0.0076,1.395
6142.00,7.419165,25.02176,-0.000171,24.018923,-0.0077,1.395
6144.00,7.419373,25.02248,-0.000171,24.019171,-0.0076,1.395
6146.00,7.420387,25.02164,-0.000172,24.018905,-0.0077,1.396
6148.00,7.421176,25.02142,-0.000174,24.018118,-0.0077,1.395
6150.00,7.420724,25.02212,-0.000172,24.018588,-0.0077,1.395
6152.00,7.420581,25.02234,-0.000173,24.018028,-0.0077,1.395
6154.00,7.420103,25.02236,-0.000172,24.018203,-0.0077,1.395
6156.00,7.421384,25.02193,-0.000173,24.018492,-0.0076,1.396
6158.00,7.421994,25.02186,-0.000173,24.018644,-0.0076,1.395
6160.00,7.421244,25.02132,-0.000173,24.018406,-0.0077,1.395
6162.00,7.420051,25.02188,-0.000172,24.018613,-0.0077,1.395
6164.00,7.419781,25.02183,-0.000172,24.017830,-0.0077,1.396
6166.00,7.419677,25.02138,-0.000172,24.018245,-0.0076,1.396
6168.00,7.418908,25.02172,-0.000171,24.019008,-0.0076,1.394
6170.00,7.419549,25.02188,-0.000172,24.018327,-0.0076,1.396
6172.00,7.421592,25.02151,-0.000173,24.019144,-0.0077,1.396
6174.00,7.422672,25.02211,-0.000173,24.018716,-0.0076,1.395
6176.00,7.423310,25.02219,-0.000173,24.018352,-0.0077,1.395
6178.00,7.424293,25.02138,-0.000172,24.018135,-0.0077,1.395
6180.00,7.425913,25.02186,-0.000172,24.018386,-0.0077,1.395
6182.00,7.425773,25.02245,-0.000172,24.018898,-0.0076,1.396
6184.00,7.424887,25.02265,-0.000174,24.018892,-0.0076,1.396
6186.00,7.424614,25.02241,-0.000172,24.018022,-0.0076,1.395
6188.00,7.424864,25.02193,-0.000173,24.018711,-0.0076,1.395
6190.00,7.424801,25.02198,-0.000173,24.018809,-0.0076,1.396
6192.00,7.425160,25.02133,-0.000172,24.019072,-0.0076,1.395
6194.00,7.423781,25.02066,-0.000172,24.017897,-0.0076,1.395
6196.00,7.421890,25.02127,-0.000171,24.018290,-0.0077,1.395
6198.00,7.420598,25.02184,-0.000171,24.018426,-0.0077,1.395
6200.00,7.420574,25.02210,-0.000172,24.018648,-0.0077,1.396
6202.00,7.420658,25.02183,-0.000172,24.018009,-0.0076,1.395
6204.00,7.420183,25.02142,-0.000171,24.019012,-0.0076,1.395
6206.00,7.420737,25.02136,-0.000172,24.018223,-0.0077,1.396
6208.00,7.422070,25.02101,-0.000173,24.018426,-0.0076,1.396
6210.00,7.423569,25.02090,-0.000173,24.018354,-0.0076,1.396
6212.00,7.423482,25.02032,-0.000172,24.018144,-0.0076,1.396
6214.00,7.422859,25.02094,-0.000173,24.018517,-0.0077,1.395
6216.00,7.423521,25.02086,-0.000173,24.018231,-0.0077,1.395
6218.00,7.423383,25.02115,-0.000172,24.018928,-0.0076,1.395
6220.00,7.423246,25.02132,-0.000171,24.019099,-0.0077,1.395
6222.00,7.423968,25.02149,-0.000172,24.018165,-0.0077,1.396
6224.00,7.423764,25.02114,-0.000172,24.018403,-0.0076,1.396
6226.00,7.423111,25.02096,-0.000173,24.018662,-0.0077,1.395
6228.00,7.422481,25.02170,-0.000172,24.018423,-0.0076,1.395
6230.00,7.421694,25.02143,-0.000173,24.018566,-0.0076,1.396
6232.00,7.421089,25.02123,-0.000172,24.018412,-0.0076,1.396
6234.00,7.419191,25.02240,-0.000172,24.018169,-0.0076,1.395
6236.00,7.419566,25.02270,-0.000172,24.018927,-0.0076,1.396
6238.00,7.419989,25.02320,-0.000172,24.018348,-0.0077,1.396
6240.00,7.418812,25.02332,-0.000172,24.018519,-0.0077,1.396
6242.00,7.418319,25.02250,-0.000172,24.018461,-0.0076,1.395
6244.00,7.418597,25.02263,-0.000171,24.018829,-0.0076,1.396
6246.00,7.418418,25.02277,-0.000171,24.018232,-0.0076,1.396
6248.00,7.418086,25.02308,-0.000172,24.018176,-0.0077,1.395
6250.00,7.418353,25.02294,-0.000173,24.018216,-0.0077,1.396
6252.00,7.418761,25.02334,-0.000172,24.018827,-0.0076,1.395
6254.00,7.418995,25.02280,-0.000172,24.019249,-0.0076,1.395
6256.00,7.420000,25.02270,-0.000172,24.018918,-0.0076,1.396
6258.00,7.419903,25.02294,-0.000172,24.018118,-0.0077,1.395
6260.00,7.419478,25.02317,-0.000172,24.018229,-0.0077,1.396
6262.00,7.419309,25.02372,-0.000172,24.018136,-0.0077,1.396
6264.00,7.418894,25.02430,-0.000173,24.018486,-0.0077,1.396
6266.00,7.418689,25.02304,-0.000173,24.018977,-0.0076,1.396
6268.00,7.418404,25.02248,-0.000172,24.018684,-0.0076,1.395
6270.00,7.416921,25.02275,-0.000172,24.018251,-0.0077,1.396
6272.00,7.416591,25.02308,-0.000172,24.018658,-0.0077,1.396
6274.00,7.417652,25.02304,-0.000173,24.019001,-0.0077,1.396
6276.00,7.416697,25.02239,-0.000173,24.017968,-0.0076,1.396
6278.00,7.415444,25.02266,-0.000172,24.017906,-0.0076,1.395
6280.00,7.415963,25.02257,-0.000172,24.018473,-0.0076,1.396
6282.00,7.416493,25.02303,-0.000173,24.017906,-0.0077,1.396
6284.00,7.416600,25.02241,-0.000171,24.018463,-0.0077,1.395
6286.00,7.415947,25.02306,-0.000172,24.018212,-0.0076,1.396
6288.00,7.416151,25.02302,-0.000172,24.018105,-0.0076,1.396
6290.00,7.416633,25.02314,-0.000172,24.018372,-0.0077,1.396
6292.00,7.415886,25.02311,-0.000170,24.018977,-0.0077,1.396
6294.00,7.415493,25.02299,-0.000172,24.018144,-0.0077,1.396
6296.00,7.416085,25.02234,-0.000173,24.019014,-0.0076,1.396
6298.00,7.416178,25.02185,-0.000173,24.018996,-0.0076,1.396
6300.00,7.416764,25.02177,-0.000173,24.018437,-0.0077,1.396
6302.00,7.417858,25.02208,-0.000173,24.019204,-0.0076,1.396
6304.00,7.417874,25.02199,-0.000174,24.018535,-0.0077,1.397
6306.00,7.416487,25.02130,-0.000172,24.018256,-0.0077,1.396
6308.00,7.416236,25.02163,-0.000172,24.018508,-0.0076,1.396
6310.00,7.415874,25.02103,-0.000172,24.018606,-0.0076,1.396
6312.00,7.415174,25.02110,-0.000172,24.018212,-0.0076,1.396
6314.00,7.415144,25.02151,-0.000172,24.018441,-0.0076,1.396
6316.00,7.413782,25.02187,-0.000172,24.018744,-0.0076,1.396
6318.00,7.412931,25.02253,-0.000170,24.018774,-0.0076,1.396
6320.00,7.413028,25.02291,-0.000171,24.018450,-0.0076,1.396
6322.00,7.413816,25.02281,-0.000171,24.018425,-0.0077,1.396
6324.00,7.414288,25.02203,-0.000173,24.018394,-0.0077,1.396
6326.00,7.415189,25.02184,-0.000171,24.018562,-0.0076,1.396
6328.00,7.414883,25.02225,-0.000171,24.017960,-0.0076,1.396
6330.00,7.413725,25.02184,-0.000171,24.018664,-0.0076,1.396
6332.00,7.413898,25.02250,-0.000172,24.018724,-0.0076,1.397
6334.00,7.411774,25.02321,-0.000172,24.018444,-0.0076,1.397
6336.00,7.411443,25.02282,-0.000171,24.018836,-0.0076,1.396
6338.00,7.411252,25.02302,-0.000172,24.018347,-0.0077,1.396
6340.00,7.412846,25.02323,-0.000171,24.018269,-0.0076,1.396
6342.00,7.413583,25.02241,-0.000172,24.018696,-0.0076,1.396
6344.00,7.412884,25.02210,-0.000171,24.018638,-0.0076,1.396
6346.00,7.413097,25.02267,-0.000172,24.018501,-0.0076,1.396
6348.00,7.412959,25.02316,-0.000173,24.018653,-0.0077,1.396
6350.00,7.414138,25.02302,-0.000172,24.018303,-0.0076,1.396
6352.00,7.415035,25.02303,-0.000171,24.017902,-0.0076,1.396
6354.00,7.414694,25.02269,-0.000172,24.018785,-0.0077,1.396
6356.00,7.414144,25.02306,-0.000172,24.018591,-0.0076,1.396
6358.00,7.414542,25.02308,-0.000172,24.018307,-0.0076,1.396
6360.00,7.414378,25.02254,-0.000171,24.018809,-0.0076,1.396
6362.00,7.414721,25.02284,-0.000171,24.018444,-0.0076,1.397
6364.00,7.415543,25.02302,-0.000172,24.017844,-0.0077,1.397
6366.00,7.415944,25.02366,-0.000172,24.018473,-0.0076,1.397
6368.00,7.416104,25.02359,-0.000172,24.018588,-0.0077,1.396
6370.00,7.415326,25.02285,-0.000171,24.018754,-0.0077,1.395
6372.00,7.414761,25.02229,-0.000172,24.018131,-0.0076,1.396
6374.00,7.414205,25.02292,-0.000172,24.018388,-0.0077,1.397
6376.00,7.413797,25.02325,-0.000172,24.019122,-0.0076,1.396
6378.00,7.414117,25.02294,-0.000172,24.018767,-0.0077,1.396
6380.00,7.414463,25.02237,-0.000172,24.018022,-0.0076,1.396
6382.00,7.412841,25.02285,-0.000172,24.018135,-0.0076,1.396
6384.00,7.412343,25.02334,-0.000172,24.018294,-0.0076,1.397
6386.00,7.412116,25.02243,-0.000172,24.018383,-0.0076,1.396
6388.00,7.412755,25.02320,-0.000172,24.018698,-0.0077,1.396
6390.00,7.412871,25.02340,-0.000170,24.018825,-0.0077,1.396
6392.00,7.412922,25.02324,-0.000171,24.018537,-0.0076,1.397
6394.00,7.414457,25.02323,-0.000173,24.018058,-0.0077,1.397
6396.00,7.414844,25.02296,-0.000172,24.018564,-0.0077,1.397
6398.00,7.413782,25.02269,-0.000172,24.018666,-0.0076,1.396
6400.00,7.414442,25.02271,-0.000173,24.018484,-0.0077,1.397
6402.00,7.414121,25.02248,-0.000172,24.018548,-0.0077,1.397
6404.00,7.413204,25.02189,-0.000172,24.017796,-0.0077,1.396
6406.00,7.413305,25.02175,-0.000172,24.018022,-0.0077,1.397
6408.00,7.414689,25.02156,-0.000172,24.018338,-0.0077,1.396
6410.00,7.415885,25.02229,-0.000172,24.017841,-0.0077,1.396
6412.00,7.415456,25.02194,-0.000172,24.018089,-0.0077,1.396
6414.00,7.414774,25.02207,-0.000171,24.018368,-0.0076,1.396
6416.00,7.415656,25.02243,-0.000171,24.018827,-0.0076,1.397
6418.00,7.416250,25.02270,-0.000173,24.017598,-0.0077,1.396
6420.00,7.416585,25.02221,-0.000172,24.017989,-0.0076,1.396
6422.00,7.416456,25.02209,-0.000172,24.018927,-0.0076,1.397
6424.00,7.416021,25.02222,-0.000172,24.018673,-0.0076,1.396
6426.00,7.415610,25.02255,-0.000172,24.018158,-0.0077,1.396
6428.00,7.414601,25.02209,-0.000171,24.018361,-0.0076,1.395
6430.00,7.414649,25.02241,-0.000172,24.018263,-0.0077,1.396
6432.00,7.415635,25.02222,-0.000173,24.018691,-0.0076,1.396
6434.00,7.415294,25.02235,-0.000173,24.017821,-0.0076,1.396
6436.00,7.414824,25.02239,-0.000173,24.017937,-0.0076,1.396
6438.00,7.414263,25.02167,-0.000172,24.018174,-0.0076,1.396
6440.00,7.414592,25.02209,-0.000173,24.018111,-0.0076,1.396
6442.00,7.414512,25.02277,-0.000173,24.018238,-0.0076,1.396
6444.00,7.415589,25.02218,-0.000173,24.018769,-0.0076,1.396
6446.00,7.415871,25.02282,-0.000172,24.018615,-0.0076,1.396
6448.00,7.416242,25.02270,-0.000173,24.018392,-0.0076,1.397
6450.00,7.416402,25.02279,-0.000172,24.018319,-0.0077,1.397
6452.00,7.416935,25.02273,-0.000172,24.018165,-0.0077,1.397
6454.00,7.416864,25.02243,-0.000173,24.018316,-0.0077,1.396
6456.00,7.416779,25.02271,-0.000172,24.018461,-0.0076,1.396
6458.00,7.417816,25.02284,-0.000171,24.018156,-0.0077,1.396
6460.00,7.418088,25.02292,-0.000172,24.018693,-0.0077,1.396
6462.00,7.418479,25.02236,-0.000172,24.018568,-0.0076,1.396
6464.00,7.419051,25.02263,-0.000171,24.018470,-0.0077,1.396
6466.00,7.418515,25.02314,-0.000171,24.017977,-0.0077,1.396
6468.00,7.418736,25.02248,-0.000172,24.018675,-0.0076,1.396
6470.00,7.419541,25.02237,-0.000172,24.018883,-0.0076,1.397
6472.00,7.419321,25.02315,-0.000173,24.018149,-0.0076,1.397
6474.00,7.419878,25.02282,-0.000173,24.017841,-0.0076,1.396
6476.00,7.419765,25.02289,-0.000173,24.018987,-0.0076,1.397
6478.00,7.420556,25.02268,-0.000173,24.018502,-0.0076,1.396
6480.00,7.419910,25.02297,-0.000172,24.018214,-0.0076,1.396
6482.00,7.419656,25.02359,-0.000172,24.018845,-0.0076,1.397
6484.00,7.420132,25.02318,-0.000172,24.018628,-0.0076,1.397
6486.00,7.420916,25.02231,-0.000172,24.018196,-0.0076,1.396
6488.00,7.420955,25.02267,-0.000173,24.017728,-0.0076,1.396
6490.00,7.420991,25.02283,-0.000172,24.018328,-0.0076,1.396
6492.00,7.420397,25.02337,-0.000173,24.018035,-0.0077,1.396
6494.00,7.420399,25.02272,-0.000172,24.018557,-0.0077,1.397
6496.00,7.420659,25.02282,-0.000171,24.018635,-0.0076,1.396
6498.00,7.420051,25.02244,-0.000173,24.018044,-0.0076,1.397
6500.00,7.421022,25.02300,-0.000173,24.018390,-0.0076,1.397
6502.00,7.420627,25.02385,-0.000172,24.018816,-0.0076,1.396
6504.00,7.420409,25.02298,-0.000172,24.019057,-0.0076,1.396
6506.00,7.420136,25.02277,-0.000171,24.018299,-0.0076,1.396
6508.00,7.420406,25.02257,-0.000171,24.018495,-0.0076,1.396
6510.00,7.420192,25.02316,-0.000171,24.018336,-0.0076,1.397
6512.00,7.420301,25.02350,-0.000171,24.018771,-0.0076,1.396
6514.00,7.420834,25.02342,-0.000171,24.018423,-0.0076,1.396
6516.00,7.420681,25.02288,-0.000171,24.017814,-0.0076,1.396
6518.00,7.420738,25.02363,-0.000172,24.018187,-0.0076,1.396
6520.00,7.420604,25.02352,-0.000172,24.018595,-0.0076,1.396
6522.00,7.421019,25.02428,-0.000171,24.017883,-0.0076,1.396
6524.00,7.421131,25.02323,-0.000171,24.017873,-0.0076,1.397
6526.00,7.421306,25.02274,-0.000170,24.018660,-0.0076,1.396
6528.00,7.421314,25.02416,-0.000172,24.018584,-0.0076,1.397
6530.00,7.420549,25.02353,-0.000173,24.018307,-0.0076,1.396
6532.00,7.420531,25.02320,-0.000172,24.018918,-0.0077,1.397
6534.00,7.420158,25.02297,-0.000172,24.018280,-0.0077,1.396
6536.00,7.418696,25.02311,-0.000172,24.017873,-0.0077,1.396
6538.00,7.418130,25.02323,-0.000172,24.019113,-0.0076,1.396
6540.00,7.418475,25.02309,-0.000171,24.018620,-0.0076,1.397
6542.00,7.418949,25.02266,-0.000172,24.017901,-0.0077,1.397
6544.00,7.418512,25.02316,-0.000172,24.018896,-0.0076,1.396
6546.00,7.418832,25.02326,-0.000173,24.017928,-0.0077,1.396
6548.00,7.417928,25.02287,-0.000172,24.018274,-0.0077,1.396
6550.00,7.417692,25.02227,-0.000171,24.018502,-0.0077,1.396
6552.00,7.418132,25.02180,-0.000172,24.017794,-0.0077,1.397
6554.00,7.417686,25.02214,-0.000172,24.018421,-0.0076,1.397
6556.00,7.417479,25.02218,-0.000172,24.018599,-0.0077,1.397
6558.00,7.418027,25.02218,-0.000172,24.018207,-0.0076,1.396
6560.00,7.419196,25.02236,-0.000171,24.018245,-0.0076,1.396
6562.00,7.419995,25.02321,-0.000171,24.017826,-0.0076,1.396
6564.00,7.419828,25.02280,-0.000172,24.017765,-0.0076,1.396
6566.00,7.419609,25.02308,-0.000173,24.018696,-0.0076,1.397
6568.00,7.418697,25.02301,-0.000173,24.018602,-0.0077,1.397
6570.00,7.418588,25.02233,-0.000172,24.018174,-0.0077,1.396
6572.00,7.418458,25.02218,-0.000173,24.017672,-0.0076,1.397
6574.00,7.417763,25.02310,-0.000172,24.018655,-0.0076,1.396
6576.00,7.417233,25.02362,-0.000173,24.018744,-0.0077,1.396
6578.00,7.417386,25.02334,-0.000172,24.018463,-0.0076,1.397
6580.00,7.416722,25.02319,-0.000172,24.017951,-0.0077,1.396
6582.00,7.416449,25.02357,-0.000173,24.018307,-0.0077,1.396
6584.00,7.415429,25.02361,-0.000171,24.018655,-0.0077,1.396
6586.00,7.416061,25.02373,-0.000171,24.018252,-0.0077,1.397
6588.00,7.415329,25.02360,-0.000173,24.018265,-0.0076,1.397
6590.00,7.415431,25.02313,-0.000173,24.018655,-0.0076,1.397
6592.00,7.414755,25.02355,-0.000172,24.018037,-0.0077,1.396
6594.00,7.414207,25.02243,-0.000171,24.019246,-0.0077,1.396
6596.00,7.414829,25.02235,-0.000172,24.019041,-0.0076,1.396
6598.00,7.414588,25.02241,-0.000171,24.018894,-0.0076,1.397
6600.00,7.414555,25.02287,-0.000170,24.018865,-0.0076,1.396
6602.00,7.414472,25.02311,-0.000171,24.018947,-0.0076,1.396
@11,12.0000,24.0
6604.00,7.414822,25.02315,-0.000171,24.018608,-0.0076,1.396
6606.00,7.409614,25.02351,-0.000171,24.017977,-0.0076,1.397
6608.00,7.390636,25.02362,-0.000171,24.018276,-0.0076,1.396
6610.00,7.370980,25.02443,-0.000172,24.018765,-0.0077,1.396
6612.00,7.351333,25.02430,-0.000173,24.017705,-0.0077,1.396
6614.00,7.333797,25.02414,-0.000172,24.017870,-0.0076,1.396
6616.00,7.321348,25.02477,-0.000173,24.017979,-0.0076,1.396
6618.00,7.311624,25.02419,-0.000172,24.018078,-0.0076,1.397
6620.00,7.302967,25.02495,-0.000172,24.018849,-0.0076,1.397
6622.00,7.294471,25.02359,-0.000175,24.018314,-0.0076,1.397
6624.00,7.284528,25.02350,-0.000175,24.018254,-0.0076,1.398
6626.00,7.275784,25.02395,-0.000175,24.018832,-0.0076,1.398
6628.00,7.267446,25.02425,-0.000174,24.018662,-0.0076,1.398
6630.00,7.265633,25.02508,-0.000173,24.018251,-0.0077,1.397
6632.00,7.280338,25.02457,-0.000173,24.018020,-0.0077,1.398
6634.00,7.297834,25.02426,-0.000174,24.018521,-0.0076,1.399
6636.00,7.316911,25.02445,-0.000175,24.019278,-0.0076,1.399
6638.00,7.332522,25.02444,-0.000175,24.018586,-0.0077,1.397
6640.00,7.343535,25.02442,-0.000174,24.018667,-0.0076,1.398
6642.00,7.351342,25.02411,-0.000174,24.018628,-0.0076,1.397
6644.00,7.358325,25.02398,-0.000172,24.018073,-0.0076,1.397
6646.00,7.364265,25.02412,-0.000173,24.018345,-0.0076,1.396
6648.00,7.369832,25.02363,-0.000173,24.017957,-0.0076,1.397
6650.00,7.376306,25.02444,-0.000171,24.018818,-0.0077,1.396
6652.00,7.382769,25.02437,-0.000171,24.017614,-0.0077,1.397
6654.00,7.388142,25.02389,-0.000172,24.018028,-0.0077,1.397
6656.00,7.391950,25.02404,-0.000171,24.018526,-0.0076,1.396
6658.00,7.392640,25.02413,-0.000171,24.018113,-0.0077,1.397
6660.00,7.392710,25.02352,-0.000172,24.018408,-0.0077,1.397
6662.00,7.393293,25.02375,-0.000173,24.017995,-0.0076,1.396
6664.00,7.391630,25.02301,-0.000172,24.017931,-0.0076,1.396
6666.00,7.390079,25.02308,-0.000172,24.017616,-0.0077,1.396
6668.00,7.390272,25.02320,-0.000172,24.017826,-0.0077,1.397
6670.00,7.389191,25.02324,-0.000172,24.018537,-0.0077,1.397
6672.00,7.389825,25.02300,-0.000173,24.018319,-0.0077,1.397
6674.00,7.391483,25.02345,-0.000172,24.018754,-0.0077,1.396
6676.00,7.393169,25.02371,-0.000173,24.018417,-0.0076,1.396
6678.00,7.394985,25.02355,-0.000173,24.018742,-0.0077,1.396
6680.00,7.393540,25.02397,-0.000171,24.018590,-0.0077,1.396
6682.00,7.393075,25.02376,-0.000172,24.018591,-0.0077,1.397
6684.00,7.393470,25.02406,-0.000172,24.017832,-0.0077,1.397
6686.00,7.391057,25.02370,-0.000172,24.017931,-0.0077,1.396
6688.00,7.389003,25.02329,-0.000172,24.018446,-0.0077,1.397
6690.00,7.387819,25.02398,-0.000173,24.017785,-0.0077,1.396
6692.00,7.386800,25.02286,-0.000172,24.018901,-0.0076,1.396
6694.00,7.387546,25.02402,-0.000172,24.018463,-0.0076,1.396
6696.00,7.388720,25.02409,-0.000172,24.018084,-0.0076,1.397
6698.00,7.389428,25.02398,-0.000173,24.018716,-0.0077,1.397
6700.00,7.390408,25.02381,-0.000173,24.018450,-0.0077,1.397
6702.00,7.392515,25.02289,-0.000172,24.018149,-0.0077,1.397
6704.00,7.393167,25.02339,-0.000172,24.018100,-0.0077,1.397
6706.00,7.394815,25.02383,-0.000171,24.018267,-0.0077,1.396
6708.00,7.399416,25.02398,-0.000171,24.018957,-0.0077,1.396
6710.00,7.402729,25.02374,-0.000172,24.018357,-0.0076,1.396
6712.00,7.404315,25.02320,-0.000172,24.018176,-0.0077,1.396
6714.00,7.406284,25.02310,-0.000173,24.018695,-0.0076,1.397
6716.00,7.406192,25.02314,-0.000174,24.017634,-0.0077,1.397
6718.00,7.403973,25.02333,-0.000173,24.018040,-0.0077,1.397
6720.00,7.402419,25.02330,-0.000172,24.018354,-0.0076,1.397
6722.00,7.403095,25.02289,-0.000171,24.018091,-0.0077,1.396
6724.00,7.403268,25.02303,-0.000173,24.018582,-0.0077,1.396
6726.00,7.402800,25.02395,-0.000172,24.018345,-0.0077,1.397
6728.00,7.402770,25.02350,-0.000173,24.018321,-0.0076,1.396
6730.00,7.403080,25.02392,-0.000172,24.018415,-0.0076,1.395
6732.00,7.405107,25.02331,-0.000172,24.018439,-0.0076,1.396
6734.00,7.407103,25.02262,-0.000172,24.018707,-0.0077,1.396
6736.00,7.407017,25.02290,-0.000172,24.018758,-0.0076,1.397
6738.00,7.407236,25.02334,-0.000171,24.017714,-0.0076,1.396
6740.00,7.407849,25.02338,-0.000173,24.018231,-0.0076,1.396
6742.00,7.407312,25.02381,-0.000172,24.018461,-0.0077,1.397
6744.00,7.407681,25.02345,-0.000172,24.017977,-0.0077,1.397
6746.00,7.408784,25.02331,-0.000171,24.018502,-0.0076,1.396
6748.00,7.411411,25.02294,-0.000172,24.018269,-0.0076,1.396
6750.00,7.413696,25.02251,-0.000172,24.017957,-0.0077,1.396
6752.00,7.413880,25.02327,-0.000172,24.017607,-0.0077,1.397
6754.00,7.413956,25.02292,-0.000173,24.017962,-0.0077,1.396
6756.00,7.414001,25.02344,-0.000172,24.017843,-0.0076,1.397
6758.00,7.415238,25.02360,-0.000173,24.018396,-0.0076,1.397
6760.00,7.415826,25.02402,-0.000173,24.018666,-0.0077,1.396
6762.00,7.415513,25.02428,-0.000172,24.017669,-0.0077,1.396
6764.00,7.416204,25.02379,-0.000172,24.018318,-0.0077,1.396
6766.00,7.414877,25.02350,-0.000173,24.018919,-0.0077,1.396
6768.00,7.412416,25.02378,-0.000173,24.019106,-0.0077,1.397
6770.00,7.411428,25.02402,-0.000173,24.017922,-0.0076,1.397
6772.00,7.410899,25.02330,-0.000172,24.017933,-0.0076,1.396
6774.00,7.410643,25.02345,-0.000172,24.017930,-0.0076,1.396
6776.00,7.412198,25.02297,-0.000172,24.017741,-0.0077,1.396
6778.00,7.414767,25.02261,-0.000172,24.018127,-0.0077,1.396
6780.00,7.415712,25.02233,-0.000172,24.017683,-0.0077,1.396
6782.00,7.416080,25.02318,-0.000173,24.018312,-0.0077,1.397
6784.00,7.417314,25.02301,-0.000174,24.018238,-0.0076,1.396
6786.00,7.417738,25.02298,-0.000173,24.018296,-0.0076,1.396
6788.00,7.417542,25.02321,-0.000172,24.018388,-0.0077,1.397
6790.00,7.416330,25.02404,-0.000172,24.017328,-0.0077,1.396
6792.00,7.413976,25.02399,-0.000172,24.017623,-0.0077,1.396
6794.00,7.413531,25.02369,-0.000172,24.018501,-0.0076,1.397
6796.00,7.414935,25.02327,-0.000172,24.018169,-0.0077,1.397
6798.00,7.417217,25.02341,-0.000172,24.018887,-0.0076,1.396
6800.00,7.417410,25.02397,-0.000171,24.019126,-0.0077,1.396
6802.00,7.418268,25.02346,-0.000171,24.018644,-0.0077,1.396
6804.00,7.419122,25.02363,-0.000170,24.018158,-0.0077,1.396
6806.00,7.419372,25.02337,-0.000171,24.018238,-0.0077,1.396
6808.00,7.419348,25.02320,-0.000172,24.017881,-0.0076,1.397
6810.00,7.418596,25.02330,-0.000174,24.018151,-0.0077,1.397
6812.00,7.417739,25.02304,-0.000173,24.017685,-0.0076,1.397
6814.00,7.418481,25.02277,-0.000171,24.018002,-0.0076,1.396
6816.00,7.419132,25.02324,-0.000173,24.018127,-0.0076,1.396
6818.00,7.418825,25.02295,-0.000172,24.018069,-0.0077,1.396
6820.00,7.418235,25.02243,-0.000172,24.017727,-0.0076,1.396
6822.00,7.418830,25.02296,-0.000172,24.017939,-0.0077,1.396
6824.00,7.419612,25.02313,-0.000173,24.018347,-0.0077,1.397
6826.00,7.419806,25.02297,-0.000173,24.017935,-0.0077,1.397
6828.00,7.418635,25.02264,-0.000172,24.018129,-0.0076,1.396
6830.00,7.418946,25.02403,-0.000172,24.017977,-0.0077,1.396
6832.00,7.420007,25.02390,-0.000172,24.018316,-0.0077,1.397
6834.00,7.419507,25.02302,-0.000172,24.018309,-0.0077,1.396
6836.00,7.420547,25.02236,-0.000172,24.018622,-0.0077,1.396
6838.00,7.422027,25.02271,-0.000172,24.017964,-0.0077,1.397
6840.00,7.422167,25.02275,-0.000174,24.018392,-0.0076,1.396
6842.00,7.422161,25.02273,-0.000173,24.018682,-0.0076,1.396
6844.00,7.422639,25.02311,-0.000173,24.018038,-0.0076,1.396
6846.00,7.421459,25.02261,-0.000173,24.018318,-0.0077,1.396
6848.00,7.421526,25.02275,-0.000172,24.018863,-0.0076,1.396
6850.00,7.421110,25.02239,-0.000173,24.018410,-0.0076,1.396
6852.00,7.420964,25.02251,-0.000173,24.018435,-0.0077,1.397
6854.00,7.420616,25.02280,-0.000173,24.018327,-0.0077,1.397
6856.00,7.420677,25.02383,-0.000173,24.017832,-0.0077,1.396
6858.00,7.420316,25.02363,-0.000173,24.018222,-0.0077,1.397
6860.00,7.419639,25.02397,-0.000172,24.018406,-0.0077,1.396
6862.00,7.419712,25.02351,-0.000173,24.017618,-0.0077,1.396
6864.00,7.418961,25.02304,-0.000172,24.018537,-0.0076,1.396
6866.00,7.418745,25.02357,-0.000170,24.017917,-0.0077,1.396
6868.00,7.418015,25.02346,-0.000171,24.018196,-0.0077,1.396
6870.00,7.418006,25.02279,-0.000172,24.019083,-0.0077,1.396
6872.00,7.418106,25.02339,-0.000173,24.018662,-0.0077,1.396
6874.00,7.418193,25.02336,-0.000172,24.018582,-0.0076,1.396
6876.00,7.418427,25.02338,-0.000172,24.017964,-0.0077,1.396
6878.00,7.418255,25.02359,-0.000173,24.017676,-0.0077,1.396
6880.00,7.418579,25.02363,-0.000173,24.018606,-0.0076,1.396
6882.00,7.419526,25.02391,-0.000171,24.018211,-0.0077,1.396
6884.00,7.419155,25.02422,-0.000172,24.018236,-0.0076,1.396
6886.00,7.418713,25.02332,-0.000172,24.017790,-0.0077,1.396
6888.00,7.418500,25.02333,-0.000173,24.017596,-0.0076,1.396
6890.00,7.418599,25.02334,-0.000172,24.018107,-0.0077,1.396
6892.00,7.418367,25.02383,-0.000172,24.018528,-0.0077,1.397
6894.00,7.418194,25.02318,-0.000172,24.018176,-0.0077,1.397
6896.00,7.418542,25.02316,-0.000173,24.018307,-0.0077,1.396
6898.00,7.418859,25.02315,-0.000172,24.018310,-0.0077,1.396
6900.00,7.418654,25.02378,-0.000172,24.018060,-0.0076,1.396
6902.00,7.418140,25.02373,-0.000172,24.018675,-0.0077,1.396
6904.00,7.417105,25.02364,-0.000172,24.017864,-0.0077,1.396
6906.00,7.416018,25.02436,-0.000173,24.018374,-0.0077,1.396
6908.00,7.416651,25.02433,-0.000172,24.018057,-0.0076,1.396
6910.00,7.416105,25.02356,-0.000172,24.017997,-0.0076,1.397
6912.00,7.415066,25.02366,-0.000173,24.018401,-0.0077,1.396
6914.00,7.414138,25.02429,-0.000173,24.018098,-0.0076,1.396
6916.00,7.413212,25.02411,-0.000171,24.018359,-0.0077,1.396
6918.00,7.412745,25.02466,-0.000172,24.018606,-0.0077,1.396
6920.00,7.412712,25.02422,-0.000171,24.017886,-0.0076,1.396
6922.00,7.412877,25.02411,-0.000172,24.018105,-0.0076,1.397
6924.00,7.412869,25.02472,-0.000172,24.017975,-0.0076,1.396
6926.00,7.412201,25.02510,-0.000172,24.017661,-0.0076,1.397
6928.00,7.412310,25.02468,-0.000172,24.018285,-0.0077,1.397
6930.00,7.411582,25.02424,-0.000172,24.017883,-0.0077,1.397
6932.00,7.410342,25.02319,-0.000173,24.017814,-0.0077,1.396
6934.00,7.411176,25.02321,-0.000172,24.018733,-0.0077,1.396
6936.00,7.412116,25.02367,-0.000171,24.017939,-0.0077,1.396
6938.00,7.412785,25.02428,-0.000171,24.018671,-0.0077,1.396
6940.00,7.411897,25.02399,-0.000173,24.017892,-0.0076,1.397
6942.00,7.411013,25.02361,-0.000172,24.018454,-0.0076,1.396
6944.00,7.411683,25.02300,-0.000172,24.017484,-0.0076,1.397
6946.00,7.411985,25.02362,-0.000173,24.018410,-0.0076,1.396
6948.00,7.410982,25.02355,-0.000172,24.018845,-0.0077,1.396
6950.00,7.410569,25.02333,-0.000172,24.018359,-0.0077,1.396
6952.00,7.410324,25.02357,-0.000172,24.018269,-0.0076,1.397
6954.00,7.410783,25.02381,-0.000171,24.018408,-0.0077,1.396
6956.00,7.410193,25.02423,-0.000171,24.018216,-0.0077,1.397
6958.00,7.409384,25.02437,-0.000172,24.018261,-0.0077,1.397
6960.00,7.409228,25.02366,-0.000172,24.017908,-0.0077,1.396
6962.00,7.409183,25.02335,-0.000171,24.018774,-0.0077,1.396
6964.00,7.410218,25.02459,-0.000172,24.017908,-0.0077,1.396
6966.00,7.410558,25.02514,-0.000173,24.017935,-0.0077,1.396
6968.00,7.409873,25.02458,-0.000172,24.018236,-0.0077,1.396
6970.00,7.410968,25.02478,-0.000173,24.017855,-0.0076,1.397
6972.00,7.412453,25.02459,-0.000172,24.017962,-0.0077,1.396
6974.00,7.411626,25.02391,-0.000172,24.018236,-0.0077,1.396
6976.00,7.410772,25.02316,-0.000172,24.018236,-0.0077,1.396
6978.00,7.411204,25.02289,-0.000171,24.018011,-0.0077,1.396
6980.00,7.410973,25.02359,-0.000173,24.018247,-0.0077,1.397
6982.00,7.410995,25.02317,-0.000173,24.018127,-0.0077,1.396
6984.00,7.410711,25.02352,-0.000172,24.017790,-0.0077,1.396
6986.00,7.410682,25.02317,-0.000173,24.017634,-0.0076,1.396
6988.00,7.411794,25.02347,-0.000173,24.017716,-0.0076,1.395
6990.00,7.411270,25.02365,-0.000172,24.018176,-0.0077,1.396
6992.00,7.410519,25.02347,-0.000173,24.018281,-0.0077,1.396
6994.00,7.410549,25.02360,-0.000172,24.018223,-0.0077,1.396
6996.00,7.410818,25.02391,-0.000172,24.017953,-0.0077,1.396
6998.00,7.411414,25.02367,-0.000173,24.017757,-0.0077,1.396
7000.00,7.411275,25.02313,-0.000172,24.017585,-0.0077,1.396
7002.00,7.411503,25.02340,-0.000172,24.018017,-0.0077,1.396
7004.00,7.411472,25.02352,-0.000172,24.018174,-0.0077,1.396
7006.00,7.411881,25.02406,-0.000172,24.018542,-0.0077,1.396
7008.00,7.411901,25.02448,-0.000173,24.018733,-0.0077,1.396
7010.00,7.411110,25.02451,-0.000172,24.017982,-0.0077,1.396
7012.00,7.410814,25.02393,-0.000173,24.017863,-0.0077,1.396
7014.00,7.411598,25.02335,-0.000173,24.017986,-0.0077,1.396
7016.00,7.411724,25.02412,-0.000172,24.018118,-0.0076,1.396
7018.00,7.411753,25.02441,-0.000172,24.017872,-0.0077,1.396
7020.00,7.411530,25.02440,-0.000171,24.018031,-0.0077,1.396
7022.00,7.411170,25.02404,-0.000173,24.018020,-0.0077,1.396
7024.00,7.410919,25.02335,-0.000173,24.017941,-0.0077,1.396
7026.00,7.410447,25.02300,-0.000172,24.018457,-0.0077,1.396
7028.00,7.409904,25.02325,-0.000172,24.018196,-0.0076,1.395
7030.00,7.409419,25.02350,-0.000173,24.017906,-0.0077,1.396
7032.00,7.409450,25.02365,-0.000173,24.018377,-0.0077,1.396
7034.00,7.409174,25.02291,-0.000173,24.018057,-0.0077,1.396
7036.00,7.409583,25.02395,-0.000174,24.017944,-0.0077,1.396
7038.00,7.409169,25.02384,-0.000173,24.018066,-0.0077,1.396
7040.00,7.409353,25.02364,-0.000173,24.018109,-0.0077,1.396
7042.00,7.409326,25.02303,-0.000173,24.017788,-0.0077,1.397
7044.00,7.409051,25.02358,-0.000173,24.018131,-0.0077,1.396
7046.00,7.408970,25.02458,-0.000173,24.018205,-0.0077,1.396
7048.00,7.409799,25.02415,-0.000173,24.017643,-0.0077,1.396
7050.00,7.411277,25.02390,-0.000173,24.018486,-0.0077,1.396
7052.00,7.411957,25.02321,-0.000172,24.017962,-0.0077,1.396
7054.00,7.411228,25.02288,-0.000172,24.017670,-0.0077,1.396
7056.00,7.410979,25.02238,-0.000172,24.018515,-0.0077,1.396
7058.00,7.410610,25.02308,-0.000172,24.018053,-0.0077,1.396
7060.00,7.409424,25.02307,-0.000171,24.017921,-0.0077,1.395
7062.00,7.409184,25.02335,-0.000172,24.018236,-0.0077,1.396
7064.00,7.408715,25.02364,-0.000174,24.017982,-0.0077,1.396
7066.00,7.408668,25.02346,-0.000173,24.018071,-0.0076,1.396
7068.00,7.409915,25.02360,-0.000172,24.017451,-0.0077,1.396
7070.00,7.410941,25.02349,-0.000174,24.017495,-0.0077,1.397
7072.00,7.410829,25.02292,-0.000173,24.017353,-0.0077,1.396
7074.00,7.410011,25.02263,-0.000173,24.017556,-0.0077,1.396
7076.00,7.410380,25.02371,-0.000173,24.017770,-0.0077,1.396
7078.00,7.411092,25.02370,-0.000172,24.018316,-0.0077,1.396
7080.00,7.410145,25.02334,-0.000173,24.017752,-0.0077,1.396
7082.00,7.410519,25.02374,-0.000173,24.018006,-0.0077,1.395
7084.00,7.410074,25.02333,-0.000173,24.018802,-0.0077,1.395
7086.00,7.409318,25.02334,-0.000171,24.017786,-0.0077,1.396
7088.00,7.409006,25.02331,-0.000173,24.018396,-0.0077,1.396
7090.00,7.408117,25.02404,-0.000173,24.018515,-0.0077,1.396
7092.00,7.409307,25.02347,-0.000174,24.017723,-0.0077,1.396
7094.00,7.410163,25.02363,-0.000172,24.017832,-0.0077,1.395
7096.00,7.409477,25.02316,-0.000172,24.017777,-0.0077,1.396
7098.00,7.408736,25.02262,-0.000172,24.017495,-0.0077,1.396
7100.00,7.407565,25.02352,-0.000172,24.018156,-0.0077,1.395
7102.00,7.407857,25.02352,-0.000173,24.018490,-0.0077,1.395
7104.00,7.408171,25.02369,-0.000173,24.017926,-0.0077,1.396
7106.00,7.408332,25.02325,-0.000174,24.017788,-0.0077,1.396
7108.00,7.408186,25.02411,-0.000173,24.018591,-0.0077,1.396
7110.00,7.408183,25.02287,-0.000173,24.018470,-0.0076,1.395
7112.00,7.408480,25.02318,-0.000173,24.017873,-0.0077,1.395
7114.00,7.407941,25.02395,-0.000173,24.018401,-0.0077,1.396
7116.00,7.407515,25.02388,-0.000173,24.018437,-0.0076,1.396
7118.00,7.408007,25.02355,-0.000172,24.018102,-0.0077,1.396
7120.00,7.407621,25.02352,-0.000173,24.018044,-0.0076,1.396
7122.00,7.407244,25.02318,-0.000173,24.017855,-0.0077,1.395
7124.00,7.407902,25.02307,-0.000173,24.018390,-0.0077,1.395
7126.00,7.407386,25.02265,-0.000172,24.018484,-0.0077,1.395
7128.00,7.406694,25.02281,-0.000172,24.017801,-0.0077,1.395
7130.00,7.407019,25.02361,-0.000173,24.017641,-0.0077,1.396
7132.00,7.406881,25.02395,-0.000173,24.018392,-0.0077,1.396
7134.00,7.406865,25.02419,-0.000174,24.018138,-0.0077,1.396
7136.00,7.406979,25.02320,-0.000174,24.017863,-0.0077,1.395
7138.00,7.408273,25.02330,-0.000173,24.018040,-0.0077,1.395
7140.00,7.409816,25.02322,-0.000173,24.017810,-0.0077,1.396
7142.00,7.410804,25.02346,-0.000173,24.016983,-0.0077,1.396
7144.00,7.411411,25.02392,-0.000171,24.018015,-0.0077,1.395
7146.00,7.410751,25.02404,-0.000173,24.018642,-0.0077,1.396
7148.00,7.411456,25.02422,-0.000172,24.018142,-0.0077,1.396
7150.00,7.412538,25.02370,-0.000173,24.017699,-0.0077,1.395
7152.00,7.413044,25.02358,-0.000173,24.018062,-0.0077,1.396
7154.00,7.412906,25.02394,-0.000173,24.019367,-0.0077,1.396
7156.00,7.412576,25.02338,-0.000173,24.017587,-0.0077,1.395
7158.00,7.412089,25.02364,-0.000173,24.017767,-0.0077,1.395
7160.00,7.411617,25.02355,-0.000172,24.017801,-0.0077,1.395
7162.00,7.410234,25.02414,-0.000172,24.017556,-0.0077,1.395
7164.00,7.410162,25.02353,-0.000174,24.017870,-0.0077,1.395
7166.00,7.410238,25.02410,-0.000174,24.018274,-0.0077,1.396
7168.00,7.410243,25.02401,-0.000174,24.017592,-0.0077,1.396
7170.00,7.410010,25.02364,-0.000174,24.017881,-0.0077,1.395
7172.00,7.409767,25.02442,-0.000174,24.017830,-0.0077,1.395
7174.00,7.408817,25.02463,-0.000174,24.017654,-0.0077,1.395
7176.00,7.408635,25.02371,-0.000172,24.017418,-0.0077,1.395
7178.00,7.408738,25.02332,-0.000173,24.017922,-0.0077,1.395
7180.00,7.410187,25.02402,-0.000173,24.018417,-0.0077,1.396
7182.00,7.411443,25.02405,-0.000172,24.017531,-0.0077,1.395
7184.00,7.412507,25.02428,-0.000174,24.017578,-0.0077,1.396
7186.00,7.413371,25.02462,-0.000173,24.018261,-0.0077,1.395
7188.00,7.414028,25.02411,-0.000173,24.018062,-0.0077,1.395
7190.00,7.414634,25.02509,-0.000174,24.017587,-0.0077,1.395
7192.00,7.414385,25.02427,-0.000173,24.018222,-0.0077,1.396
7194.00,7.415683,25.02437,-0.000173,24.018167,-0.0077,1.395
7196.00,7.414932,25.02407,-0.000173,24.017955,-0.0077,1.395
7198.00,7.414530,25.02459,-0.000173,24.018280,-0.0077,1.396
7200.00,7.414843,25.02459,-0.000174,24.018178,-0.0077,1.396
7202.00,7.413356,25.02464,-0.000173,24.017899,-0.0077,1.396
7204.00,7.412420,25.02533,-0.000174,24.018240,-0.0077,1.396
@12,12.0000,24.0
7206.00,7.409445,25.02527,-0.000174,24.018314,-0.0077,1.395
7208.00,7.393089,25.02488,-0.000172,24.018203,-0.0077,1.395
7210.00,7.374097,25.02417,-0.000173,24.017759,-0.0077,1.394
7212.00,7.354414,25.02417,-0.000174,24.018241,-0.0077,1.394
7214.00,7.337162,25.02437,-0.000173,24.018028,-0.0077,1.395
7216.00,7.324032,25.02388,-0.000173,24.018276,-0.0077,1.396
7218.00,7.314174,25.02447,-0.000175,24.018154,-0.0077,1.396
7220.00,7.305717,25.02457,-0.000174,24.017826,-0.0077,1.396
7222.00,7.298145,25.02400,-0.000176,24.017674,-0.0077,1.396
7224.00,7.289841,25.02387,-0.000176,24.017868,-0.0077,1.396
7226.00,7.281895,25.02462,-0.000175,24.018205,-0.0077,1.397
7228.00,7.274716,25.02394,-0.000175,24.018129,-0.0077,1.396
7230.00,7.272765,25.02422,-0.000175,24.017765,-0.0077,1.397
7232.00,7.287209,25.02474,-0.000176,24.017458,-0.0077,1.398
7234.00,7.305210,25.02457,-0.000177,24.017549,-0.0077,1.398
7236.00,7.324266,25.02384,-0.000176,24.017415,-0.0077,1.397
7238.00,7.340866,25.02375,-0.000176,24.017375,-0.0077,1.397
7240.00,7.352583,25.02424,-0.000175,24.017864,-0.0077,1.396
7242.00,7.360514,25.02383,-0.000174,24.017631,-0.0077,1.396
7244.00,7.366643,25.02427,-0.000173,24.017567,-0.0077,1.396
7246.00,7.373001,25.02491,-0.000172,24.018125,-0.0077,1.395
7248.00,7.378789,25.02410,-0.000171,24.017578,-0.0077,1.396
7250.00,7.385719,25.02495,-0.000172,24.017941,-0.0077,1.396
7252.00,7.391648,25.02459,-0.000173,24.018055,-0.0077,1.395
7254.00,7.395787,25.02478,-0.000172,24.018098,-0.0077,1.395
7256.00,7.397879,25.02481,-0.000172,24.018216,-0.0077,1.396
7258.00,7.397161,25.02456,-0.000173,24.018071,-0.0077,1.396
7260.00,7.397007,25.02482,-0.000172,24.017924,-0.0077,1.395
7262.00,7.395156,25.02427,-0.000172,24.017797,-0.0077,1.395
7264.00,7.394244,25.02380,-0.000171,24.018459,-0.0077,1.396
7266.00,7.394724,25.02305,-0.000172,24.018285,-0.0077,1.395
7268.00,7.394955,25.02391,-0.000172,24.018138,-0.0077,1.395
7270.00,7.394744,25.02426,-0.000174,24.017960,-0.0077,1.396
7272.00,7.393857,25.02511,-0.000173,24.018463,-0.0077,1.396
7274.00,7.393718,25.02523,-0.000172,24.018269,-0.0077,1.395
7276.00,7.394353,25.02528,-0.000172,24.018189,-0.0077,1.395
7278.00,7.396190,25.02481,-0.000172,24.018260,-0.0076,1.395
7280.00,7.398434,25.02425,-0.000172,24.017491,-0.0077,1.395
7282.00,7.400000,25.02394,-0.000171,24.017556,-0.0077,1.395
7284.00,7.401765,25.02410,-0.000174,24.018432,-0.0077,1.395
7286.00,7.402530,25.02481,-0.000173,24.018035,-0.0077,1.395
7288.00,7.401672,25.02424,-0.000174,24.017930,-0.0077,1.396
7290.00,7.399267,25.02351,-0.000173,24.018252,-0.0076,1.396
7292.00,7.397995,25.02326,-0.000174,24.017480,-0.0077,1.396
7294.00,7.396875,25.02444,-0.000173,24.018446,-0.0077,1.395
7296.00,7.396035,25.02369,-0.000173,24.017975,-0.0077,1.395
7298.00,7.397477,25.02444,-0.000173,24.017817,-0.0077,1.395
7300.00,7.400577,25.02433,-0.000173,24.017745,-0.0077,1.395
7302.00,7.401457,25.02370,-0.000173,24.017959,-0.0077,1.395
7304.00,7.400554,25.02382,-0.000173,24.017765,-0.0077,1.395
7306.00,7.401481,25.02350,-0.000173,24.017518,-0.0077,1.395
7308.00,7.402860,25.02379,-0.000172,24.018287,-0.0077,1.395
7310.00,7.402800,25.02388,-0.000173,24.017699,-0.0077,1.395
7312.00,7.401947,25.02383,-0.000173,24.017649,-0.0077,1.395
7314.00,7.401140,25.02409,-0.000173,24.018026,-0.0077,1.395
7316.00,7.401506,25.02373,-0.000172,24.018051,-0.0077,1.395
7318.00,7.402746,25.02391,-0.000175,24.017796,-0.0077,1.395
7320.00,7.402047,25.02408,-0.000174,24.017984,-0.0077,1.395
7322.00,7.402824,25.02318,-0.000174,24.017565,-0.0077,1.395
7324.00,7.404870,25.02342,-0.000174,24.017797,-0.0077,1.395
7326.00,7.408762,25.02453,-0.000173,24.017892,-0.0077,1.395
7328.00,7.410863,25.02482,-0.000174,24.018296,-0.0077,1.395
7330.00,7.411100,25.02512,-0.000174,24.018231,-0.0077,1.395
7332.00,7.412114,25.02455,-0.000174,24.016980,-0.0077,1.395
7334.00,7.414672,25.02464,-0.000173,24.018035,-0.0077,1.395
7336.00,7.415841,25.02471,-0.000173,24.017362,-0.0077,1.394
7338.00,7.415896,25.02472,-0.000174,24.018252,-0.0077,1.395
7340.00,7.416867,25.02408,-0.000174,24.017536,-0.0077,1.396
7342.00,7.418490,25.02375,-0.000174,24.017679,-0.0077,1.395
7344.00,7.418236,25.02400,-0.000173,24.018332,-0.0077,1.395
7346.00,7.418874,25.02413,-0.000173,24.017589,-0.0077,1.395
7348.00,7.418598,25.02460,-0.000173,24.018084,-0.0077,1.394
7350.00,7.418258,25.02542,-0.000174,24.018006,-0.0077,1.395
7352.00,7.418124,25.02555,-0.000173,24.018220,-0.0077,1.395
7354.00,7.418791,25.02517,-0.000173,24.017602,-0.0077,1.395
7356.00,7.418216,25.02628,-0.000173,24.017921,-0.0077,1.395
7358.00,7.415999,25.02632,-0.000172,24.017393,-0.0077,1.395
7360.00,7.414777,25.02563,-0.000173,24.018591,-0.0077,1.395
7362.00,7.414518,25.02573,-0.000173,24.018292,-0.0077,1.395
7364.00,7.413587,25.02539,-0.000173,24.017895,-0.0077,1.395
7366.00,7.413093,25.02500,-0.000173,24.017846,-0.0077,1.395
7368.00,7.414735,25.02506,-0.000174,24.017339,-0.0077,1.395
7370.00,7.415267,25.02494,-0.000172,24.017676,-0.0077,1.395
7372.00,7.415074,25.02557,-0.000172,24.017475,-0.0077,1.395
7374.00,7.414028,25.02591,-0.000173,24.018069,-0.0077,1.395
7376.00,7.412685,25.02599,-0.000172,24.017770,-0.0077,1.395
7378.00,7.412160,25.02657,-0.000172,24.017201,-0.0077,1.395
7380.00,7.412085,25.02608,-0.000172,24.017950,-0.0077,1.395
7382.00,7.411979,25.02625,-0.000173,24.017991,-0.0077,1.394
7384.00,7.412864,25.02557,-0.000172,24.017719,-0.0077,1.394
7386.00,7.414879,25.02550,-0.000171,24.017656,-0.0077,1.394
7388.00,7.416340,25.02586,-0.000173,24.017694,-0.0077,1.395
7390.00,7.416679,25.02566,-0.000173,24.017293,-0.0078,1.395
7392.00,7.416029,25.02528,-0.000173,24.017777,-0.0077,1.395
7394.00,7.415812,25.02477,-0.000173,24.017701,-0.0077,1.395
7396.00,7.416215,25.02561,-0.000173,24.017547,-0.0077,1.394
7398.00,7.417592,25.02602,-0.000173,24.018354,-0.0077,1.394
7400.00,7.418058,25.02506,-0.000174,24.018046,-0.0077,1.395
7402.00,7.416929,25.02551,-0.000174,24.017645,-0.0077,1.395
7404.00,7.416619,25.02533,-0.000173,24.017868,-0.0077,1.395
7406.00,7.417629,25.02640,-0.000172,24.018338,-0.0077,1.394
7408.00,7.417615,25.02654,-0.000173,24.017959,-0.0077,1.395
7410.00,7.416496,25.02597,-0.000173,24.017973,-0.0077,1.395
7412.00,7.416068,25.02618,-0.000172,24.018160,-0.0076,1.394
7414.00,7.416179,25.02654,-0.000173,24.018573,-0.0077,1.394
7416.00,7.416756,25.02573,-0.000174,24.018305,-0.0077,1.395
7418.00,7.417249,25.02599,-0.000174,24.018327,-0.0077,1.395
7420.00,7.417102,25.02595,-0.000173,24.017792,-0.0077,1.394
7422.00,7.416159,25.02532,-0.000173,24.017741,-0.0077,1.394
7424.00,7.415451,25.02539,-0.000174,24.017962,-0.0077,1.395
7426.00,7.416079,25.02597,-0.000174,24.018365,-0.0076,1.395
7428.00,7.416506,25.02630,-0.000173,24.018118,-0.0077,1.395
7430.00,7.416562,25.02667,-0.000173,24.017544,-0.0077,1.395
7432.00,7.416738,25.02592,-0.000173,24.017273,-0.0077,1.395
7434.00,7.416143,25.02607,-0.000174,24.017591,-0.0077,1.394
7436.00,7.416204,25.02648,-0.000173,24.017440,-0.0077,1.394
7438.00,7.415805,25.02662,-0.000173,24.017922,-0.0077,1.394
7440.00,7.415480,25.02673,-0.000173,24.018053,-0.0077,1.395
7442.00,7.414404,25.02621,-0.000172,24.017707,-0.0077,1.395
7444.00,7.414546,25.02613,-0.000172,24.017808,-0.0077,1.394
7446.00,7.415105,25.02633,-0.000173,24.017679,-0.0077,1.395
7448.00,7.415423,25.02705,-0.000173,24.017522,-0.0077,1.395
7450.00,7.415972,25.02640,-0.000173,24.018341,-0.0077,1.394
7452.00,7.416481,25.02584,-0.000173,24.018368,-0.0077,1.394
7454.00,7.416769,25.02511,-0.000173,24.017379,-0.0077,1.395
7456.00,7.416996,25.02464,-0.000174,24.017745,-0.0077,1.395
7458.00,7.418360,25.02481,-0.000173,24.018740,-0.0077,1.394
7460.00,7.418659,25.02463,-0.000173,24.018706,-0.0077,1.394
7462.00,7.418767,25.02484,-0.000174,24.018075,-0.0077,1.395
7464.00,7.419613,25.02543,-0.000174,24.017674,-0.0077,1.394
7466.00,7.419516,25.02473,-0.000173,24.018434,-0.0077,1.395
7468.00,7.419569,25.02534,-0.000172,24.017861,-0.0077,1.394
7470.00,7.418224,25.02536,-0.000171,24.018397,-0.0077,1.395
7472.00,7.417621,25.02595,-0.000172,24.017701,-0.0077,1.395
7474.00,7.417587,25.02610,-0.000173,24.017917,-0.0077,1.394
7476.00,7.417644,25.02506,-0.000173,24.018028,-0.0077,1.395
7478.00,7.417713,25.02582,-0.000173,24.018296,-0.0077,1.394
7480.00,7.416263,25.02647,-0.000174,24.018318,-0.0077,1.394
7482.00,7.415550,25.02543,-0.000174,24.017915,-0.0077,1.394
7484.00,7.415076,25.02556,-0.000174,24.017835,-0.0077,1.394
7486.00,7.415218,25.02468,-0.000172,24.018018,-0.0076,1.394
7488.00,7.415165,25.02480,-0.000173,24.017873,-0.0077,1.394
7490.00,7.415399,25.02433,-0.000173,24.017728,-0.0077,1.394
7492.00,7.415750,25.02535,-0.000174,24.017531,-0.0077,1.395
7494.00,7.415620,25.02534,-0.000175,24.017647,-0.0077,1.394
7496.00,7.415797,25.02580,-0.000173,24.018448,-0.0077,1.395
7498.00,7.415817,25.02565,-0.000172,24.018165,-0.0077,1.393
7500.00,7.416011,25.02501,-0.000173,24.018189,-0.0077,1.394
7502.00,7.414804,25.02492,-0.000173,24.018091,-0.0077,1.395
7504.00,7.415260,25.02506,-0.000173,24.017828,-0.0077,1.394
7506.00,7.415123,25.02554,-0.000171,24.017226,-0.0077,1.394
7508.00,7.414485,25.02487,-0.000172,24.018414,-0.0077,1.394
7510.00,7.414686,25.02509,-0.000173,24.018403,-0.0077,1.394
7512.00,7.414471,25.02520,-0.000174,24.017515,-0.0077,1.394
7514.00,7.413634,25.02442,-0.000172,24.018312,-0.0076,1.395
7516.00,7.413955,25.02469,-0.000174,24.017970,-0.0076,1.394
7518.00,7.413406,25.02461,-0.000172,24.017214,-0.0077,1.395
7520.00,7.413731,25.02485,-0.000173,24.017797,-0.0077,1.394
7522.00,7.412956,25.02525,-0.000173,24.018067,-0.0077,1.395
7524.00,7.412502,25.02589,-0.000172,24.018174,-0.0076,1.394
7526.00,7.412202,25.02501,-0.000173,24.018513,-0.0076,1.394
7528.00,7.413195,25.02456,-0.000173,24.017884,-0.0077,1.394
7530.00,7.414548,25.02488,-0.000174,24.017275,-0.0077,1.394
7532.00,7.415264,25.02482,-0.000173,24.018484,-0.0077,1.394
7534.00,7.415657,25.02406,-0.000172,24.018167,-0.0077,1.395
7536.00,7.416768,25.02479,-0.000172,24.017732,-0.0077,1.394
7538.00,7.416865,25.02514,-0.000173,24.017796,-0.0077,1.395
7540.00,7.416019,25.02438,-0.000174,24.018517,-0.0077,1.394
7542.00,7.415204,25.02485,-0.000173,24.018678,-0.0077,1.394
7544.00,7.415330,25.02531,-0.000173,24.017649,-0.0077,1.394
7546.00,7.415294,25.02549,-0.000172,24.018089,-0.0077,1.394
7548.00,7.415270,25.02581,-0.000172,24.017912,-0.0077,1.394
7550.00,7.414919,25.02552,-0.000174,24.017623,-0.0077,1.395
7552.00,7.413971,25.02553,-0.000173,24.017721,-0.0077,1.394
7554.00,7.413900,25.02534,-0.000173,24.017553,-0.0077,1.394
7556.00,7.414571,25.02510,-0.000173,24.017625,-0.0077,1.394
7558.00,7.414966,25.02503,-0.000173,24.017899,-0.0077,1.394
7560.00,7.414051,25.02544,-0.000173,24.018236,-0.0077,1.394
7562.00,7.412995,25.02565,-0.000174,24.018009,-0.0077,1.394
7564.00,7.412201,25.02548,-0.000172,24.018160,-0.0076,1.394
7566.00,7.412158,25.02500,-0.000172,24.018533,-0.0077,1.394
7568.00,7.412416,25.02528,-0.000173,24.018073,-0.0077,1.394
7570.00,7.412403,25.02495,-0.000174,24.017741,-0.0077,1.394
7572.00,7.412924,25.02487,-0.000173,24.017718,-0.0077,1.394
7574.00,7.413246,25.02462,-0.000174,24.016855,-0.0077,1.394
7576.00,7.413837,25.02572,-0.000174,24.017310,-0.0077,1.394
7578.00,7.413563,25.02491,-0.000174,24.017469,-0.0077,1.393
7580.00,7.414237,25.02536,-0.000172,24.017672,-0.0077,1.394
7582.00,7.413622,25.02509,-0.000173,24.018314,-0.0077,1.394
7584.00,7.412831,25.02593,-0.000172,24.018176,-0.0077,1.394
7586.00,7.411729,25.02624,-0.000174,24.018015,-0.0077,1.394
7588.00,7.412153,25.02541,-0.000172,24.017319,-0.0077,1.394
7590.00,7.412741,25.02476,-0.000173,24.017915,-0.0077,1.394
7592.00,7.412796,25.02402,-0.000174,24.017661,-0.0077,1.395
7594.00,7.413109,25.02459,-0.000173,24.017941,-0.0077,1.394
7596.00,7.413249,25.02472,-0.000173,24.017710,-0.0077,1.393
7598.00,7.413914,25.02457,-0.000171,24.018062,-0.0077,1.394
7600.00,7.413639,25.02454,-0.000172,24.017863,-0.0077,1.394
7602.00,7.413253,25.02505,-0.000172,24.018497,-0.0077,1.394
7604.00,7.412404,25.02470,-0.000173,24.017980,-0.0077,1.393
7606.00,7.411372,25.02427,-0.000171,24.017866,-0.0077,1.393
7608.00,7.411861,25.02418,-0.000172,24.017960,-0.0077,1.394
7610.00,7.412706,25.02495,-0.000173,24.018057,-0.0077,1.394
7612.00,7.412716,25.02493,-0.000172,24.018869,-0.0077,1.394
7614.00,7.412383,25.02573,-0.000173,24.019052,-0.0077,1.394
7616.00,7.412090,25.02521,-0.000173,24.018270,-0.0077,1.394
7618.00,7.412093,25.02569,-0.000174,24.017937,-0.0077,1.394
7620.00,7.412310,25.02557,-0.000175,24.017667,-0.0077,1.394
7622.00,7.412761,25.02491,-0.000173,24.017832,-0.0077,1.394
7624.00,7.412388,25.02481,-0.000173,24.017264,-0.0077,1.394
7626.00,7.411219,25.02442,-0.000173,24.017631,-0.0077,1.394
7628.00,7.411286,25.02444,-0.000172,24.018047,-0.0076,1.393
7630.00,7.412123,25.02524,-0.000172,24.017942,-0.0077,1.394
7632.00,7.411653,25.02592,-0.000173,24.017687,-0.0077,1.394
7634.00,7.412223,25.02526,-0.000173,24.018191,-0.0077,1.394
7636.00,7.412013,25.02546,-0.000174,24.017270,-0.0077,1.394
7638.00,7.411711,25.02543,-0.000173,24.017912,-0.0077,1.394
7640.00,7.411432,25.02479,-0.000173,24.017959,-0.0077,1.393
7642.00,7.412315,25.02529,-0.000172,24.018606,-0.0077,1.393
7644.00,7.411834,25.02546,-0.000172,24.018406,-0.0077,1.394
7646.00,7.411150,25.02582,-0.000173,24.018415,-0.0077,1.394
7648.00,7.411140,25.02559,-0.000173,24.017875,-0.0077,1.394
7650.00,7.411587,25.02555,-0.000173,24.017301,-0.0077,1.394
7652.00,7.411617,25.02584,-0.000172,24.018180,-0.0077,1.393
7654.00,7.412456,25.02590,-0.000173,24.017930,-0.0077,1.394
7656.00,7.412965,25.02639,-0.000174,24.018127,-0.0077,1.394
7658.00,7.412352,25.02570,-0.000173,24.018183,-0.0077,1.393
7660.00,7.411158,25.02543,-0.000172,24.017728,-0.0077,1.394
7662.00,7.410814,25.02427,-0.000172,24.017962,-0.0077,1.393
7664.00,7.410221,25.02483,-0.000172,24.017826,-0.0077,1.394
7666.00,7.410773,25.02466,-0.000173,24.018319,-0.0077,1.394
7668.00,7.410901,25.02494,-0.000172,24.018214,-0.0077,1.394
7670.00,7.410294,25.02460,-0.000174,24.017950,-0.0077,1.393
7672.00,7.410392,25.02548,-0.000173,24.018328,-0.0077,1.394
7674.00,7.410900,25.02561,-0.000173,24.018345,-0.0077,1.394
7676.00,7.411184,25.02508,-0.000173,24.017585,-0.0077,1.393
7678.00,7.411558,25.02459,-0.000173,24.017264,-0.0077,1.393
7680.00,7.411264,25.02423,-0.000173,24.017817,-0.0077,1.394
7682.00,7.411301,25.02382,-0.000173,24.017884,-0.0077,1.394
7684.00,7.411846,25.02398,-0.000173,24.017399,-0.0076,1.394
7686.00,7.410777,25.02477,-0.000174,24.018372,-0.0076,1.394
7688.00,7.411390,25.02528,-0.000173,24.018113,-0.0077,1.393
7690.00,7.412701,25.02542,-0.000172,24.017803,-0.0077,1.393
7692.00,7.413340,25.02503,-0.000173,24.017092,-0.0077,1.393
7694.00,7.413269,25.02475,-0.000174,24.018142,-0.0076,1.394
7696.00,7.412868,25.02552,-0.000174,24.017714,-0.0077,1.393
7698.00,7.412089,25.02632,-0.000173,24.018673,-0.0077,1.394
7700.00,7.412247,25.02621,-0.000174,24.017612,-0.0077,1.394
7702.00,7.412044,25.02583,-0.000174,24.017710,-0.0077,1.393
7704.00,7.412507,25.02550,-0.000173,24.017658,-0.0077,1.393
7706.00,7.412177,25.02502,-0.000173,24.018731,-0.0077,1.394
7708.00,7.412905,25.02561,-0.000172,24.018530,-0.0077,1.393
7710.00,7.412893,25.02561,-0.000171,24.017560,-0.0077,1.394
7712.00,7.411660,25.02587,-0.000173,24.017750,-0.0077,1.394
7714.00,7.412026,25.02529,-0.000172,24.017980,-0.0077,1.394
7716.00,7.413020,25.02551,-0.000173,24.018559,-0.0077,1.394
7718.00,7.412107,25.02643,-0.000173,24.018053,-0.0077,1.394
7720.00,7.412324,25.02576,-0.000174,24.017902,-0.0077,1.393
7722.00,7.412562,25.02491,-0.000173,24.017832,-0.0077,1.393
7724.00,7.413351,25.02478,-0.000173,24.017921,-0.0077,1.393
7726.00,7.413700,25.02521,-0.000173,24.018385,-0.0077,1.394
7728.00,7.414715,25.02566,-0.000173,24.017794,-0.0077,1.394
7730.00,7.416054,25.02502,-0.000173,24.017654,-0.0077,1.393
7732.00,7.415748,25.02480,-0.000172,24.017683,-0.0077,1.394
7734.00,7.414710,25.02480,-0.000173,24.018261,-0.0077,1.393
7736.00,7.414073,25.02515,-0.000171,24.017741,-0.0077,1.393
7738.00,7.415220,25.02592,-0.000173,24.018194,-0.0077,1.393
7740.00,7.415223,25.02569,-0.000173,24.017495,-0.0077,1.394
7742.00,7.415601,25.02477,-0.000173,24.017435,-0.0077,1.393
7744.00,7.415926,25.02525,-0.000173,24.017854,-0.0077,1.394
7746.00,7.414825,25.02565,-0.000174,24.018165,-0.0077,1.394
7748.00,7.414198,25.02562,-0.000174,24.017574,-0.0077,1.393
7750.00,7.413753,25.02515,-0.000173,24.017939,-0.0077,1.394
7752.00,7.413613,25.02588,-0.000174,24.018006,-0.0077,1.394
7754.00,7.412906,25.02592,-0.000174,24.017591,-0.0077,1.393
7756.00,7.412844,25.02567,-0.000173,24.017355,-0.0077,1.393
7758.00,7.412857,25.02617,-0.000173,24.017364,-0.0077,1.393
7760.00,7.412880,25.02603,-0.000173,24.017139,-0.0076,1.393
7762.00,7.412930,25.02614,-0.000173,24.018140,-0.0077,1.393
7764.00,7.413540,25.02576,-0.000172,24.018185,-0.0077,1.393
7766.00,7.413477,25.02620,-0.000172,24.018671,-0.0077,1.393
7768.00,7.413203,25.02605,-0.000173,24.018231,-0.0077,1.393
7770.00,7.413436,25.02525,-0.000172,24.017863,-0.0077,1.393
7772.00,7.413563,25.02538,-0.000172,24.017915,-0.0077,1.393
7774.00,7.413830,25.02603,-0.000174,24.017846,-0.0077,1.393
7776.00,7.414859,25.02609,-0.000174,24.018037,-0.0077,1.393
7778.00,7.414908,25.02514,-0.000173,24.018120,-0.0077,1.393
7780.00,7.414329,25.02571,-0.000173,24.017482,-0.0077,1.394
7782.00,7.414912,25.02574,-0.000174,24.017982,-0.0077,1.393
7784.00,7.414616,25.02614,-0.000173,24.018193,-0.0077,1.394
7786.00,7.414216,25.02643,-0.000172,24.017792,-0.0077,1.393
7788.00,7.414759,25.02586,-0.000174,24.017718,-0.0077,1.393
7790.00,7.415956,25.02589,-0.000173,24.017801,-0.0077,1.393
7792.00,7.416481,25.02626,-0.000173,24.017757,-0.0077,1.394
7794.00,7.415927,25.02621,-0.000173,24.018229,-0.0077,1.394
7796.00,7.415935,25.02603,-0.000173,24.018067,-0.0077,1.393
7798.00,7.415393,25.02619,-0.000174,24.018651,-0.0077,1.393
7800.00,7.414403,25.02631,-0.000173,24.018164,-0.0077,1.393
7802.00,7.414973,25.02596,-0.000173,24.017770,-0.0077,1.393
7804.00,7.415064,25.02599,-0.000173,24.018064,-0.0077,1.393
@13,12.0000,24.0
7806.00,7.413543,25.02506,-0.000173,24.018091,-0.0077,1.394
7808.00,7.398363,25.02594,-0.000172,24.017563,-0.0077,1.393
7810.00,7.379225,25.02592,-0.000171,24.018539,-0.0077,1.393
7812.00,7.359231,25.02505,-0.000173,24.018383,-0.0076,1.392
7814.00,7.341400,25.02520,-0.000173,24.017750,-0.0077,1.392
7816.00,7.327686,25.02519,-0.000174,24.017975,-0.0077,1.393
7818.00,7.318095,25.02509,-0.000174,24.018252,-0.0077,1.393
7820.00,7.310482,25.02497,-0.000174,24.017194,-0.0077,1.394
7822.00,7.301981,25.02509,-0.000176,24.017761,-0.0077,1.394
7824.00,7.293831,25.02500,-0.000175,24.017736,-0.0077,1.394
7826.00,7.285026,25.02485,-0.000175,24.017350,-0.0077,1.394
7828.00,7.277264,25.02462,-0.000176,24.016938,-0.0077,1.395
7830.00,7.274011,25.02533,-0.000175,24.017761,-0.0077,1.394
7832.00,7.286428,25.02556,-0.000176,24.017757,-0.0077,1.395
7834.00,7.304599,25.02493,-0.000175,24.018093,-0.0077,1.395
7836.00,7.324252,25.02485,-0.000175,24.018200,-0.0077,1.395
7838.00,7.342580,25.02572,-0.000176,24.017498,-0.0077,1.395
7840.00,7.354465,25.02537,-0.000175,24.017534,-0.0077,1.394
7842.00,7.361620,25.02504,-0.000175,24.017846,-0.0077,1.394
7844.00,7.367621,25.02518,-0.000174,24.017982,-0.0077,1.393
7846.00,7.373890,25.02498,-0.000173,24.018120,-0.0077,1.392
7848.00,7.378763,25.02478,-0.000172,24.017783,-0.0076,1.393
7850.00,7.383620,25.02485,-0.000171,24.017317,-0.0077,1.393
7852.00,7.389012,25.02475,-0.000171,24.017973,-0.0077,1.393
7854.00,7.394654,25.02445,-0.000172,24.018232,-0.0077,1.393
7856.00,7.396466,25.02380,-0.000172,24.018084,-0.0077,1.393
7858.00,7.395811,25.02425,-0.000173,24.018096,-0.0077,1.393
7860.00,7.394855,25.02440,-0.000174,24.018415,-0.0077,1.393
7862.00,7.393265,25.02477,-0.000174,24.017665,-0.0077,1.393
7864.00,7.391984,25.02445,-0.000172,24.018100,-0.0077,1.393
7866.00,7.391792,25.02458,-0.000172,24.018066,-0.0077,1.393
7868.00,7.392879,25.02475,-0.000173,24.018323,-0.0077,1.393
7870.00,7.394028,25.02414,-0.000173,24.018111,-0.0077,1.394
7872.00,7.394818,25.02422,-0.000172,24.018457,-0.0077,1.393
7874.00,7.395451,25.02437,-0.000173,24.017698,-0.0077,1.393
7876.00,7.396436,25.02467,-0.000173,24.017107,-0.0077,1.393
7878.00,7.396172,25.02473,-0.000174,24.017632,-0.0077,1.393
7880.00,7.396983,25.02503,-0.000174,24.017513,-0.0077,1.393
7882.00,7.397285,25.02454,-0.000173,24.018339,-0.0077,1.394
7884.00,7.396234,25.02415,-0.000172,24.018198,-0.0077,1.393
7886.00,7.395146,25.02387,-0.000172,24.017565,-0.0077,1.393
7888.00,7.394848,25.02424,-0.000174,24.018180,-0.0077,1.393
7890.00,7.396069,25.02538,-0.000172,24.018270,-0.0077,1.393
7892.00,7.397656,25.02517,-0.000172,24.018287,-0.0077,1.393
7894.00,7.396858,25.02484,-0.000172,24.017596,-0.0077,1.393
7896.00,7.394177,25.02467,-0.000173,24.017600,-0.0077,1.392
7898.00,7.393739,25.02478,-0.000172,24.017814,-0.0077,1.393
7900.00,7.394865,25.02485,-0.000172,24.017681,-0.0077,1.393
7902.00,7.397535,25.02508,-0.000173,24.018037,-0.0077,1.393
7904.00,7.401543,25.02532,-0.000173,24.018274,-0.0077,1.393
7906.00,7.404601,25.02540,-0.000174,24.017779,-0.0077,1.393
7908.00,7.406034,25.02495,-0.000173,24.017868,-0.0077,1.392
7910.00,7.407320,25.02482,-0.000173,24.017910,-0.0077,1.393
7912.00,7.411439,25.02507,-0.000174,24.018049,-0.0077,1.394
7914.00,7.416010,25.02533,-0.000173,24.017767,-0.0077,1.393
7916.00,7.417529,25.02510,-0.000173,24.017986,-0.0077,1.393
7918.00,7.417323,25.02470,-0.000173,24.018492,-0.0077,1.393
7920.00,7.416634,25.02498,-0.000173,24.017888,-0.0077,1.393
7922.00,7.416977,25.02561,-0.000174,24.017054,-0.0077,1.393
7924.00,7.416704,25.02540,-0.000173,24.018116,-0.0077,1.393
7926.00,7.416112,25.02497,-0.000174,24.017585,-0.0077,1.394
7928.00,7.414600,25.02486,-0.000173,24.018321,-0.0077,1.393
7930.00,7.414207,25.02578,-0.000173,24.017950,-0.0077,1.393
7932.00,7.413712,25.02595,-0.000173,24.017808,-0.0077,1.392
7934.00,7.413840,25.02544,-0.000173,24.017692,-0.0077,1.393
7936.00,7.414443,25.02524,-0.000172,24.018260,-0.0076,1.394
7938.00,7.417175,25.02522,-0.000172,24.018432,-0.0077,1.393
7940.00,7.419550,25.02602,-0.000172,24.018187,-0.0076,1.393
7942.00,7.420048,25.02577,-0.000174,24.018015,-0.0077,1.394
7944.00,7.418423,25.02525,-0.000173,24.018357,-0.0077,1.393
7946.00,7.417477,25.02459,-0.000172,24.019070,-0.0077,1.392
7948.00,7.417253,25.02565,-0.000173,24.017884,-0.0077,1.393
7950.00,7.416585,25.02600,-0.000173,24.017538,-0.0077,1.393
7952.00,7.415506,25.02608,-0.000172,24.017852,-0.0077,1.392
7954.00,7.415209,25.02552,-0.000172,24.018124,-0.0077,1.393
7956.00,7.415094,25.02646,-0.000172,24.018530,-0.0076,1.393
7958.00,7.417035,25.02609,-0.000172,24.018261,-0.0076,1.392
7960.00,7.418539,25.02586,-0.000172,24.018648,-0.0077,1.392
7962.00,7.418107,25.02578,-0.000173,24.018376,-0.0077,1.393
7964.00,7.418415,25.02511,-0.000172,24.018049,-0.0077,1.393
7966.00,7.417957,25.02531,-0.000173,24.018566,-0.0077,1.393
7968.00,7.418156,25.02670,-0.000174,24.018753,-0.0077,1.393
7970.00,7.417620,25.02738,-0.000173,24.017458,-0.0077,1.393
7972.00,7.417496,25.02644,-0.000172,24.017721,-0.0077,1.393
7974.00,7.416483,25.02594,-0.000173,24.017895,-0.0076,1.393
7976.00,7.417064,25.02624,-0.000175,24.017426,-0.0077,1.393
7978.00,7.416502,25.02610,-0.000173,24.017250,-0.0077,1.393
7980.00,7.416914,25.02681,-0.000172,24.018033,-0.0077,1.392
7982.00,7.416664,25.02762,-0.000172,24.017660,-0.0077,1.392
7984.00,7.415785,25.02558,-0.000173,24.017714,-0.0077,1.393
7986.00,7.415448,25.02581,-0.000173,24.017906,-0.0077,1.393
7988.00,7.416268,25.02677,-0.000174,24.017056,-0.0077,1.393
7990.00,7.415717,25.02727,-0.000174,24.016835,-0.0077,1.393
7992.00,7.414778,25.02744,-0.000174,24.017545,-0.0077,1.393
7994.00,7.415186,25.02694,-0.000174,24.017591,-0.0077,1.392
7996.00,7.415809,25.02685,-0.000174,24.018341,-0.0077,1.393
7998.00,7.417031,25.02693,-0.000173,24.018214,-0.0077,1.392
8000.00,7.417089,25.02626,-0.000173,24.018466,-0.0077,1.392
8002.00,7.416749,25.02648,-0.000172,24.018209,-0.0077,1.392
8004.00,7.416287,25.02555,-0.000172,24.017504,-0.0077,1.392
8006.00,7.415810,25.02481,-0.000173,24.017341,-0.0077,1.393
8008.00,7.414738,25.02415,-0.000173,24.017130,-0.0077,1.393
8010.00,7.414563,25.02503,-0.000174,24.017518,-0.0077,1.393
8012.00,7.415210,25.02588,-0.000173,24.017667,-0.0077,1.392
8014.00,7.415177,25.02599,-0.000174,24.017188,-0.0077,1.392
8016.00,7.415060,25.02550,-0.000174,24.017663,-0.0077,1.392
8018.00,7.415530,25.02515,-0.000172,24.017901,-0.0077,1.393
8020.00,7.415312,25.02528,-0.000172,24.017839,-0.0076,1.393
8022.00,7.416496,25.02582,-0.000172,24.017884,-0.0077,1.392
8024.00,7.417413,25.02593,-0.000173,24.018193,-0.0077,1.392
8026.00,7.417823,25.02618,-0.000173,24.017692,-0.0077,1.392
8028.00,7.418061,25.02638,-0.000173,24.017424,-0.0077,1.392
8030.00,7.418042,25.02552,-0.000174,24.017562,-0.0077,1.392
8032.00,7.417527,25.02551,-0.000175,24.017790,-0.0077,1.392
8034.00,7.417139,25.02574,-0.000173,24.017848,-0.0077,1.393
8036.00,7.416518,25.02534,-0.000173,24.017748,-0.0077,1.392
8038.00,7.417469,25.02476,-0.000173,24.017612,-0.0077,1.393
8040.00,7.417942,25.02522,-0.000173,24.017339,-0.0076,1.393
8042.00,7.417030,25.02535,-0.000174,24.017498,-0.0076,1.393
8044.00,7.416632,25.02474,-0.000173,24.017808,-0.0077,1.392
8046.00,7.415785,25.02519,-0.000173,24.018218,-0.0077,1.392
8048.00,7.415590,25.02510,-0.000174,24.017469,-0.0077,1.392
8050.00,7.415666,25.02528,-0.000173,24.017933,-0.0077,1.392
8052.00,7.415615,25.02500,-0.000175,24.017777,-0.0077,1.393
8054.00,7.415615,25.02577,-0.000173,24.017788,-0.0077,1.392
8056.00,7.415881,25.02689,-0.000173,24.017315,-0.0077,1.392
8058.00,7.415781,25.02628,-0.000173,24.017786,-0.0077,1.392
8060.00,7.415718,25.02585,-0.000172,24.017438,-0.0076,1.392
8062.00,7.414628,25.02641,-0.000173,24.017554,-0.0076,1.393
8064.00,7.414213,25.02548,-0.000174,24.017864,-0.0077,1.392
8066.00,7.414133,25.02515,-0.000174,24.017732,-0.0077,1.392
8068.00,7.414492,25.02514,-0.000174,24.017678,-0.0077,1.393
8070.00,7.415329,25.02523,-0.000174,24.017950,-0.0077,1.393
8072.00,7.414905,25.02554,-0.000174,24.018470,-0.0077,1.392
8074.00,7.415393,25.02565,-0.000172,24.018542,-0.0077,1.392
8076.00,7.415424,25.02548,-0.000173,24.018164,-0.0077,1.392
8078.00,7.414308,25.02504,-0.000173,24.018102,-0.0077,1.392
8080.00,7.413362,25.02562,-0.000173,24.017377,-0.0077,1.392
8082.00,7.412878,25.02590,-0.000173,24.017931,-0.0077,1.393
8084.00,7.412988,25.02610,-0.000174,24.017589,-0.0077,1.393
8086.00,7.412886,25.02587,-0.000174,24.017382,-0.0077,1.392
8088.00,7.413427,25.02533,-0.000173,24.018071,-0.0077,1.392
8090.00,7.414116,25.02562,-0.000174,24.017832,-0.0077,1.393
8092.00,7.414908,25.02535,-0.000174,24.017892,-0.0077,1.392
8094.00,7.415695,25.02575,-0.000174,24.017977,-0.0077,1.392
8096.00,7.414873,25.02597,-0.000172,24.017143,-0.0077,1.392
8098.00,7.414218,25.02545,-0.000173,24.017556,-0.0077,1.392
8100.00,7.414614,25.02552,-0.000173,24.017796,-0.0077,1.392
8102.00,7.414688,25.02608,-0.000173,24.018111,-0.0077,1.392
8104.00,7.413959,25.02599,-0.000173,24.017304,-0.0077,1.392
8106.00,7.413900,25.02541,-0.000174,24.018167,-0.0077,1.392
8108.00,7.414394,25.02590,-0.000173,24.018359,-0.0077,1.392
8110.00,7.413913,25.02613,-0.000174,24.017703,-0.0077,1.392
8112.00,7.413896,25.02632,-0.000174,24.018057,-0.0077,1.393
8114.00,7.413856,25.02562,-0.000173,24.017489,-0.0077,1.392
8116.00,7.413922,25.02501,-0.000174,24.017912,-0.0077,1.392
8118.00,7.414348,25.02479,-0.000173,24.018084,-0.0077,1.392
8120.00,7.414351,25.02509,-0.000173,24.017491,-0.0077,1.392
8122.00,7.413611,25.02454,-0.000172,24.017168,-0.0077,1.392
8124.00,7.413937,25.02502,-0.000172,24.018448,-0.0077,1.392
8126.00,7.413643,25.02519,-0.000172,24.018078,-0.0077,1.392
8128.00,7.413216,25.02538,-0.000173,24.018611,-0.0077,1.393
8130.00,7.412375,25.02527,-0.000172,24.018497,-0.0077,1.392
8132.00,7.412974,25.02536,-0.000172,24.018334,-0.0077,1.392
8134.00,7.413277,25.02512,-0.000173,24.018218,-0.0077,1.392
8136.00,7.413571,25.02508,-0.000172,24.017612,-0.0077,1.392
8138.00,7.413473,25.02479,-0.000172,24.018321,-0.0077,1.392
8140.00,7.413133,25.02587,-0.000172,24.017745,-0.0077,1.392
8142.00,7.413073,25.02639,-0.000171,24.017299,-0.0077,1.391
8144.00,7.413603,25.02609,-0.000172,24.018008,-0.0077,1.392
8146.00,7.414066,25.02567,-0.000173,24.016969,-0.0077,1.392
8148.00,7.414017,25.02569,-0.000174,24.017776,-0.0077,1.392
8150.00,7.413723,25.02559,-0.000175,24.018368,-0.0077,1.392
8152.00,7.414032,25.02530,-0.000173,24.017975,-0.0077,1.392
8154.00,7.413822,25.02535,-0.000174,24.017661,-0.0077,1.392
8156.00,7.413587,25.02541,-0.000173,24.017649,-0.0077,1.392
8158.00,7.414269,25.02457,-0.000174,24.017993,-0.0077,1.393
8160.00,7.414708,25.02528,-0.000172,24.017913,-0.0077,1.392
8162.00,7.414286,25.02501,-0.000172,24.017661,-0.0077,1.392
8164.00,7.414531,25.02513,-0.000173,24.018049,-0.0078,1.392
8166.00,7.414767,25.02558,-0.000173,24.017614,-0.0077,1.392
8168.00,7.414827,25.02544,-0.000174,24.017912,-0.0077,1.392
8170.00,7.413646,25.02519,-0.000174,24.017449,-0.0077,1.392
8172.00,7.412526,25.02534,-0.000173,24.017627,-0.0077,1.391
8174.00,7.412595,25.02439,-0.000173,24.017317,-0.0077,1.392
8176.00,7.413032,25.02378,-0.000173,24.018247,-0.0077,1.392
8178.00,7.413440,25.02442,-0.000173,24.017243,-0.0077,1.392
8180.00,7.413591,25.02419,-0.000173,24.017683,-0.0077,1.392
8182.00,7.413695,25.02470,-0.000173,24.017670,-0.0077,1.392
8184.00,7.413481,25.02507,-0.000173,24.018278,-0.0077,1.391
8186.00,7.413636,25.02553,-0.000172,24.017558,-0.0077,1.391
8188.00,7.413466,25.02444,-0.000173,24.017161,-0.0077,1.391
8190.00,7.413410,25.02440,-0.000173,24.017277,-0.0077,1.392
8192.00,7.412850,25.02456,-0.000174,24.017118,-0.0077,1.392
8194.00,7.413337,25.02435,-0.000173,24.017919,-0.0077,1.392
8196.00,7.412768,25.02491,-0.000172,24.017118,-0.0077,1.392
8198.00,7.412900,25.02473,-0.000173,24.017890,-0.0077,1.392
8200.00,7.412927,25.02488,-0.000173,24.017913,-0.0077,1.392
8202.00,7.412473,25.02466,-0.000173,24.018095,-0.0077,1.392
8204.00,7.413024,25.02460,-0.000174,24.018002,-0.0077,1.392
8206.00,7.413500,25.02432,-0.000173,24.018298,-0.0077,1.392
8208.00,7.414213,25.02518,-0.000172,24.018312,-0.0077,1.392
8210.00,7.414138,25.02533,-0.000173,24.017825,-0.0077,1.391
8212.00,7.413187,25.02562,-0.000173,24.017921,-0.0077,1.392
8214.00,7.413411,25.02599,-0.000173,24.017188,-0.0077,1.392
8216.00,7.413103,25.02599,-0.000174,24.017788,-0.0077,1.391
8218.00,7.412158,25.02541,-0.000174,24.017373,-0.0077,1.392
8220.00,7.412840,25.02585,-0.000173,24.017433,-0.0077,1.392
8222.00,7.413661,25.02611,-0.000174,24.018164,-0.0077,1.391
8224.00,7.413800,25.02664,-0.000174,24.017362,-0.0077,1.391
8226.00,7.414164,25.02686,-0.000172,24.017589,-0.0077,1.392
8228.00,7.413917,25.02641,-0.000173,24.017808,-0.0077,1.392
8230.00,7.412856,25.02656,-0.000173,24.018042,-0.0077,1.392
8232.00,7.412422,25.02656,-0.000173,24.017777,-0.0077,1.391
8234.00,7.413594,25.02614,-0.000173,24.017591,-0.0077,1.391
8236.00,7.414205,25.02569,-0.000173,24.017574,-0.0077,1.391
8238.00,7.413986,25.02547,-0.000174,24.016769,-0.0077,1.392
8240.00,7.414270,25.02489,-0.000175,24.017324,-0.0077,1.392
8242.00,7.414120,25.02540,-0.000174,24.017930,-0.0077,1.392
8244.00,7.413213,25.02566,-0.000173,24.017808,-0.0077,1.391
8246.00,7.413343,25.02588,-0.000173,24.017118,-0.0077,1.391
8248.00,7.412842,25.02540,-0.000173,24.017031,-0.0077,1.392
8250.00,7.412823,25.02589,-0.000174,24.017767,-0.0077,1.392
8252.00,7.412005,25.02634,-0.000174,24.017973,-0.0077,1.391
8254.00,7.412367,25.02597,-0.000175,24.018020,-0.0077,1.391
8256.00,7.412513,25.02544,-0.000172,24.017665,-0.0077,1.391
8258.00,7.412453,25.02551,-0.000172,24.017487,-0.0077,1.391
8260.00,7.411620,25.02586,-0.000174,24.017922,-0.0077,1.392
8262.00,7.412421,25.02665,-0.000173,24.017466,-0.0077,1.392
8264.00,7.412212,25.02647,-0.000173,24.017096,-0.0077,1.392
8266.00,7.412207,25.02699,-0.000173,24.017772,-0.0077,1.391
8268.00,7.411959,25.02661,-0.000172,24.017518,-0.0077,1.391
8270.00,7.412380,25.02674,-0.000172,24.017400,-0.0077,1.392
8272.00,7.412821,25.02658,-0.000173,24.018135,-0.0077,1.391
8274.00,7.412597,25.02645,-0.000173,24.018138,-0.0077,1.392
8276.00,7.411702,25.02672,-0.000172,24.017565,-0.0077,1.391
8278.00,7.411290,25.02629,-0.000174,24.017690,-0.0077,1.391
8280.00,7.411656,25.02595,-0.000175,24.017228,-0.0077,1.391
8282.00,7.411316,25.02586,-0.000173,24.017612,-0.0077,1.391
8284.00,7.411987,25.02579,-0.000173,24.018073,-0.0077,1.392
8286.00,7.412240,25.02555,-0.000174,24.017217,-0.0077,1.392
8288.00,7.412463,25.02572,-0.000175,24.017435,-0.0077,1.391
8290.00,7.412009,25.02644,-0.000173,24.017649,-0.0077,1.391
8292.00,7.411680,25.02558,-0.000173,24.018290,-0.0077,1.391
8294.00,7.411013,25.02590,-0.000172,24.017486,-0.0077,1.392
8296.00,7.410794,25.02610,-0.000173,24.017955,-0.0077,1.392
8298.00,7.410934,25.02590,-0.000173,24.017453,-0.0077,1.391
8300.00,7.410458,25.02602,-0.000173,24.018392,-0.0077,1.392
8302.00,7.410412,25.02633,-0.000173,24.018011,-0.0077,1.392
8304.00,7.411043,25.02602,-0.000173,24.017852,-0.0077,1.392
8306.00,7.411819,25.02575,-0.000174,24.018154,-0.0077,1.391
8308.00,7.412428,25.02542,-0.000173,24.017948,-0.0077,1.391
8310.00,7.412908,25.02551,-0.000173,24.017743,-0.0077,1.391
8312.00,7.412294,25.02536,-0.000173,24.017698,-0.0077,1.392
8314.00,7.412664,25.02530,-0.000174,24.017409,-0.0077,1.392
8316.00,7.412711,25.02574,-0.000174,24.017650,-0.0077,1.391
8318.00,7.412627,25.02563,-0.000174,24.017837,-0.0077,1.392
8320.00,7.413370,25.02587,-0.000176,24.017282,-0.0077,1.392
8322.00,7.413697,25.02568,-0.000173,24.017745,-0.0077,1.392
8324.00,7.413816,25.02572,-0.000175,24.017159,-0.0077,1.391
8326.00,7.413389,25.02686,-0.000173,24.017690,-0.0078,1.391
8328.00,7.413450,25.02662,-0.000173,24.018276,-0.0077,1.391
8330.00,7.412576,25.02679,-0.000174,24.018455,-0.0077,1.391
8332.00,7.413397,25.02687,-0.000174,24.017462,-0.0077,1.391
8334.00,7.413217,25.02617,-0.000174,24.017351,-0.0077,1.391
8336.00,7.412211,25.02577,-0.000172,24.016936,-0.0077,1.391
8338.00,7.412301,25.02548,-0.000174,24.017772,-0.0077,1.391
8340.00,7.412470,25.02540,-0.000173,24.017542,-0.0077,1.392
8342.00,7.413262,25.02494,-0.000174,24.018091,-0.0077,1.392
8344.00,7.412702,25.02485,-0.000174,24.017658,-0.0077,1.392
8346.00,7.412426,25.02455,-0.000173,24.017699,-0.0077,1.391
8348.00,7.413646,25.02490,-0.000174,24.017531,-0.0077,1.391
8350.00,7.413355,25.02491,-0.000173,24.017112,-0.0077,1.391
8352.00,7.412582,25.02562,-0.000173,24.017411,-0.0077,1.392
8354.00,7.412713,25.02577,-0.000174,24.017718,-0.0077,1.391
8356.00,7.412923,25.02504,-0.000172,24.017163,-0.0077,1.391
8358.00,7.413249,25.02493,-0.000174,24.017234,-0.0077,1.391
8360.00,7.413839,25.02541,-0.000174,24.017591,-0.0077,1.391
8362.00,7.413546,25.02568,-0.000174,24.017112,-0.0077,1.391
8364.00,7.412676,25.02621,-0.000175,24.017136,-0.0077,1.392
8366.00,7.412022,25.02567,-0.000174,24.017351,-0.0077,1.391
8368.00,7.411412,25.02546,-0.000174,24.017846,-0.0077,1.391
8370.00,7.411509,25.02587,-0.000174,24.017890,-0.0077,1.392
8372.00,7.412091,25.02546,-0.000175,24.017060,-0.0077,1.392
8374.00,7.412213,25.02546,-0.000175,24.017460,-0.0077,1.390
8376.00,7.412331,25.02547,-0.000174,24.017973,-0.0077,1.390
8378.00,7.412111,25.02551,-0.000174,24.017690,-0.0077,1.391
8380.00,7.412171,25.02551,-0.000173,24.017145,-0.0077,1.391
8382.00,7.412351,25.02586,-0.000173,24.017522,-0.0077,1.391
8384.00,7.413193,25.02580,-0.000174,24.017118,-0.0077,1.392
8386.00,7.412948,25.02574,-0.000174,24.017041,-0.0077,1.391
8388.00,7.413116,25.02612,-0.000174,24.017710,-0.0077,1.392
8390.00,7.413301,25.02621,-0.000173,24.016895,-0.0077,1.391
8392.00,7.412965,25.02599,-0.000173,24.017843,-0.0077,1.391
8394.00,7.412169,25.02587,-0.000173,24.017516,-0.0077,1.390
8396.00,7.412334,25.02575,-0.000173,24.017433,-0.0077,1.390
8398.00,7.413818,25.02551,-0.000173,24.017776,-0.0077,1.391
8400.00,7.414498,25.02631,-0.000174,24.018258,-0.0077,1.390
8402.00,7.413882,25.02591,-0.000173,24.016945,-0.0077,1.391
8404.00,7.413604,25.02574,-0.000173,24.017805,-0.0077,1.391
@14,12.0000,24.0
8406.00,7.413065,25.02468,-0.000173,24.018312,-0.0077,1.390
8408.00,7.398378,25.02553,-0.000174,24.017993,-0.0077,1.390
8410.00,7.378429,25.02665,-0.000173,24.018232,-0.0077,1.389
8412.00,7.359104,25.02636,-0.000173,24.018018,-0.0077,1.390
8414.00,7.341137,25.02588,-0.000173,24.018225,-0.0077,1.390
8416.00,7.328817,25.02589,-0.000173,24.017970,-0.0077,1.391
8418.00,7.319614,25.02574,-0.000175,24.017614,-0.0077,1.391
8420.00,7.313075,25.02582,-0.000175,24.017049,-0.0078,1.392
8422.00,7.306401,25.02603,-0.000177,24.017429,-0.0077,1.392
8424.00,7.299989,25.02610,-0.000177,24.017317,-0.0077,1.391
8426.00,7.293110,25.02636,-0.000176,24.017821,-0.0077,1.391
8428.00,7.285730,25.02609,-0.000176,24.017790,-0.0077,1.392
8430.00,7.281255,25.02604,-0.000176,24.017582,-0.0077,1.392
8432.00,7.290929,25.02643,-0.000176,24.017103,-0.0078,1.393
8434.00,7.307692,25.02653,-0.000177,24.017076,-0.0077,1.393
8436.00,7.326374,25.02623,-0.000178,24.017362,-0.0077,1.394
8438.00,7.343576,25.02639,-0.000177,24.017460,-0.0077,1.392
8440.00,7.355104,25.02646,-0.000175,24.017797,-0.0078,1.392
8442.00,7.362417,25.02652,-0.000176,24.017960,-0.0077,1.391
8444.00,7.369395,25.02683,-0.000174,24.017924,-0.0077,1.391
8446.00,7.376283,25.02691,-0.000173,24.017612,-0.0077,1.391
8448.00,7.382424,25.02756,-0.000173,24.017607,-0.0077,1.391
8450.00,7.388258,25.02708,-0.000173,24.017950,-0.0077,1.391
8452.00,7.393687,25.02655,-0.000173,24.017719,-0.0077,1.391
8454.00,7.397038,25.02639,-0.000173,24.018000,-0.0077,1.391
8456.00,7.399001,25.02630,-0.000172,24.017243,-0.0077,1.391
8458.00,7.400151,25.02669,-0.000173,24.018356,-0.0077,1.391
8460.00,7.399799,25.02694,-0.000174,24.017901,-0.0077,1.391
8462.00,7.398102,25.02660,-0.000174,24.017558,-0.0077,1.391
8464.00,7.396662,25.02667,-0.000173,24.018231,-0.0077,1.391
8466.00,7.396005,25.02705,-0.000173,24.017801,-0.0077,1.390
8468.00,7.395150,25.02691,-0.000174,24.017293,-0.0077,1.391
8470.00,7.394829,25.02709,-0.000173,24.017948,-0.0077,1.391
8472.00,7.395792,25.02673,-0.000173,24.017533,-0.0077,1.391
8474.00,7.396826,25.02602,-0.000174,24.018122,-0.0077,1.391
8476.00,7.396739,25.02673,-0.000172,24.017681,-0.0077,1.391
8478.00,7.397938,25.02662,-0.000173,24.018415,-0.0077,1.390
8480.00,7.398796,25.02642,-0.000173,24.017966,-0.0077,1.391
8482.00,7.399166,25.02642,-0.000174,24.017143,-0.0077,1.390
8484.00,7.398085,25.02744,-0.000174,24.018044,-0.0077,1.391
8486.00,7.398939,25.02678,-0.000173,24.018131,-0.0077,1.391
8488.00,7.400984,25.02602,-0.000173,24.017928,-0.0077,1.391
8490.00,7.402787,25.02580,-0.000173,24.018105,-0.0077,1.390
8492.00,7.402973,25.02623,-0.000173,24.017415,-0.0077,1.391
8494.00,7.398635,25.02628,-0.000174,24.016920,-0.0077,1.391
8496.00,7.393765,25.02546,-0.000174,24.017864,-0.0077,1.390
8498.00,7.397604,25.02529,-0.000174,24.017875,-0.0077,1.391
8500.00,7.403956,25.02542,-0.000174,24.017643,-0.0077,1.391
8502.00,7.411823,25.02659,-0.000173,24.017370,-0.0077,1.391
8504.00,7.419479,25.02665,-0.000174,24.017596,-0.0077,1.391
8506.00,7.422760,25.02631,-0.000175,24.016973,-0.0077,1.391
8508.00,7.421775,25.02715,-0.000175,24.017941,-0.0077,1.391
8510.00,7.421317,25.02658,-0.000174,24.017815,-0.0077,1.391
8512.00,7.419360,25.02674,-0.000174,24.018243,-0.0077,1.391
8514.00,7.415258,25.02748,-0.000173,24.017484,-0.0077,1.391
8516.00,7.411212,25.02648,-0.000173,24.018060,-0.0077,1.390
8518.00,7.407906,25.02599,-0.000173,24.017984,-0.0077,1.390
8520.00,7.407629,25.02704,-0.000173,24.017600,-0.0077,1.391
8522.00,7.408386,25.02599,-0.000173,24.017761,-0.0077,1.391
8524.00,7.407919,25.02610,-0.000173,24.017330,-0.0077,1.390
8526.00,7.407364,25.02655,-0.000173,24.017687,-0.0077,1.391
8528.00,7.406657,25.02749,-0.000173,24.017661,-0.0077,1.390
8530.00,7.406821,25.02654,-0.000175,24.017395,-0.0077,1.390
8532.00,7.408034,25.02624,-0.000173,24.017061,-0.0077,1.390
8534.00,7.408670,25.02664,-0.000174,24.017861,-0.0077,1.391
8536.00,7.408663,25.02768,-0.000174,24.018140,-0.0077,1.391
8538.00,7.408768,25.02719,-0.000173,24.018591,-0.0077,1.391
8540.00,7.409629,25.02740,-0.000173,24.017282,-0.0077,1.391
8542.00,7.411393,25.02767,-0.000173,24.017861,-0.0077,1.390
8544.00,7.412398,25.02762,-0.000173,24.018171,-0.0077,1.390
8546.00,7.413106,25.02785,-0.000173,24.017661,-0.0077,1.391
8548.00,7.413688,25.02758,-0.000173,24.017879,-0.0077,1.391
8550.00,7.414487,25.02681,-0.000173,24.017455,-0.0077,1.390
8552.00,7.413927,25.02780,-0.000173,24.017422,-0.0077,1.390
8554.00,7.413056,25.02774,-0.000173,24.017562,-0.0077,1.390
8556.00,7.412210,25.02757,-0.000171,24.017565,-0.0077,1.390
8558.00,7.412100,25.02709,-0.000172,24.017774,-0.0077,1.391
8560.00,7.412405,25.02731,-0.000174,24.018363,-0.0077,1.390
8562.00,7.412677,25.02735,-0.000174,24.017380,-0.0077,1.390
8564.00,7.414014,25.02727,-0.000175,24.017611,-0.0077,1.390
8566.00,7.415797,25.02728,-0.000174,24.017705,-0.0077,1.390
8568.00,7.417605,25.02690,-0.000174,24.017710,-0.0077,1.390
8570.00,7.418243,25.02691,-0.000173,24.018053,-0.0077,1.390
8572.00,7.419117,25.02706,-0.000174,24.017870,-0.0077,1.391
8574.00,7.418852,25.02676,-0.000173,24.018098,-0.0077,1.390
8576.00,7.417891,25.02794,-0.000174,24.017302,-0.0077,1.390
8578.00,7.416283,25.02811,-0.000173,24.017884,-0.0077,1.390
8580.00,7.417003,25.02787,-0.000174,24.017859,-0.0077,1.390
8582.00,7.416974,25.02844,-0.000173,24.017641,-0.0077,1.390
8584.00,7.416205,25.02860,-0.000174,24.018087,-0.0077,1.391
8586.00,7.416461,25.02795,-0.000173,24.017897,-0.0077,1.390
8588.00,7.416365,25.02803,-0.000173,24.018071,-0.0077,1.390
8590.00,7.416133,25.02849,-0.000173,24.017440,-0.0077,1.390
8592.00,7.415867,25.02824,-0.000173,24.017919,-0.0077,1.390
8594.00,7.416931,25.02843,-0.000172,24.017270,-0.0077,1.390
8596.00,7.416888,25.02892,-0.000173,24.017756,-0.0077,1.390
8598.00,7.417611,25.02862,-0.000173,24.017297,-0.0077,1.391
8600.00,7.418485,25.02874,-0.000174,24.018354,-0.0077,1.390
8602.00,7.418169,25.02874,-0.000174,24.017656,-0.0077,1.390
8604.00,7.417368,25.02910,-0.000174,24.017738,-0.0077,1.390
8606.00,7.417470,25.02876,-0.000173,24.017821,-0.0077,1.390
8608.00,7.418366,25.02846,-0.000173,24.017081,-0.0077,1.390
8610.00,7.418859,25.02806,-0.000174,24.018102,-0.0077,1.390
8612.00,7.418666,25.02836,-0.000173,24.017576,-0.0077,1.390
8614.00,7.418278,25.02864,-0.000173,24.017596,-0.0077,1.390
8616.00,7.418946,25.02871,-0.000174,24.017674,-0.0077,1.390
8618.00,7.418072,25.02862,-0.000174,24.017257,-0.0077,1.390
8620.00,7.418602,25.02864,-0.000173,24.017837,-0.0077,1.389
8622.00,7.418869,25.02779,-0.000172,24.017678,-0.0077,1.390
8624.00,7.418577,25.02864,-0.000173,24.017652,-0.0077,1.390
8626.00,7.418897,25.02897,-0.000173,24.018256,-0.0077,1.390
8628.00,7.418111,25.02860,-0.000174,24.017870,-0.0077,1.390
8630.00,7.418295,25.02855,-0.000175,24.017587,-0.0077,1.390
8632.00,7.418888,25.02849,-0.000174,24.017652,-0.0077,1.391
8634.00,7.418677,25.02836,-0.000173,24.017999,-0.0077,1.391
8636.00,7.418552,25.02888,-0.000174,24.018173,-0.0077,1.390
8638.00,7.418593,25.02774,-0.000173,24.018075,-0.0077,1.390
8640.00,7.418600,25.02778,-0.000173,24.018033,-0.0077,1.390
8642.00,7.419204,25.02727,-0.000174,24.018483,-0.0077,1.390
8644.00,7.419415,25.02708,-0.000175,24.017058,-0.0077,1.390
8646.00,7.419249,25.02773,-0.000173,24.017235,-0.0077,1.389
8648.00,7.419866,25.02704,-0.000172,24.017545,-0.0077,1.390
8650.00,7.419643,25.02748,-0.000173,24.017433,-0.0077,1.390
8652.00,7.419711,25.02714,-0.000172,24.017540,-0.0077,1.390
8654.00,7.420164,25.02729,-0.000174,24.017926,-0.0077,1.390
8656.00,7.420177,25.02715,-0.000175,24.017777,-0.0077,1.390
8658.00,7.420230,25.02681,-0.000173,24.017883,-0.0077,1.390
8660.00,7.419635,25.02702,-0.000174,24.017725,-0.0077,1.390
8662.00,7.419193,25.02709,-0.000175,24.017861,-0.0077,1.390
8664.00,7.418389,25.02715,-0.000174,24.018031,-0.0077,1.390
8666.00,7.417387,25.02713,-0.000175,24.017429,-0.0077,1.390
8668.00,7.417203,25.02721,-0.000174,24.017756,-0.0077,1.391
8670.00,7.416221,25.02706,-0.000175,24.017826,-0.0077,1.391
8672.00,7.416667,25.02664,-0.000173,24.016875,-0.0077,1.390
8674.00,7.416698,25.02667,-0.000174,24.016762,-0.0078,1.391
8676.00,7.416800,25.02597,-0.000173,24.017618,-0.0077,1.390
8678.00,7.417476,25.02680,-0.000174,24.017417,-0.0077,1.390
8680.00,7.416196,25.02605,-0.000174,24.017625,-0.0076,1.390
8682.00,7.414929,25.02559,-0.000175,24.018017,-0.0077,1.390
8684.00,7.415334,25.02638,-0.000174,24.017806,-0.0077,1.390
8686.00,7.415859,25.02768,-0.000173,24.017603,-0.0077,1.390
8688.00,7.414509,25.02741,-0.000172,24.017614,-0.0077,1.390
8690.00,7.413754,25.02733,-0.000171,24.017339,-0.0077,1.390
8692.00,7.412971,25.02698,-0.000173,24.017810,-0.0077,1.390
8694.00,7.413663,25.02701,-0.000173,24.018089,-0.0077,1.390
8696.00,7.413835,25.02709,-0.000173,24.017431,-0.0077,1.390
8698.00,7.413345,25.02717,-0.000173,24.017765,-0.0077,1.390
8700.00,7.413783,25.02675,-0.000173,24.018339,-0.0077,1.390
8702.00,7.413100,25.02696,-0.000172,24.017699,-0.0077,1.390
8704.00,7.412623,25.02686,-0.000173,24.018252,-0.0077,1.390
8706.00,7.414137,25.02747,-0.000172,24.017592,-0.0077,1.390
8708.00,7.414431,25.02758,-0.000172,24.017786,-0.0077,1.389
8710.00,7.414335,25.02824,-0.000174,24.017830,-0.0077,1.389
8712.00,7.414366,25.02695,-0.000172,24.017866,-0.0078,1.390
8714.00,7.414352,25.02740,-0.000172,24.016994,-0.0077,1.390
8716.00,7.413863,25.02710,-0.000174,24.017578,-0.0078,1.390
8718.00,7.414673,25.02629,-0.000174,24.017368,-0.0078,1.390
8720.00,7.415639,25.02659,-0.000173,24.018011,-0.0077,1.389
8722.00,7.414785,25.02665,-0.000174,24.018410,-0.0077,1.390
8724.00,7.414266,25.02691,-0.000174,24.018031,-0.0077,1.390
8726.00,7.414304,25.02750,-0.000175,24.017186,-0.0077,1.390
8728.00,7.414011,25.02774,-0.000173,24.017904,-0.0077,1.390
8730.00,7.414914,25.02829,-0.000172,24.017351,-0.0077,1.390
8732.00,7.414638,25.02813,-0.000174,24.016920,-0.0077,1.390
8734.00,7.415370,25.02776,-0.000173,24.017991,-0.0077,1.390
8736.00,7.414461,25.02716,-0.000173,24.018062,-0.0077,1.390
8738.00,7.413872,25.02664,-0.000173,24.017734,-0.0077,1.390
8740.00,7.414083,25.02834,-0.000174,24.017727,-0.0077,1.389
8742.00,7.414372,25.02774,-0.000173,24.017652,-0.0077,1.390
8744.00,7.414030,25.02755,-0.000174,24.017250,-0.0077,1.389
8746.00,7.414012,25.02767,-0.000173,24.017391,-0.0077,1.390
8748.00,7.414678,25.02912,-0.000173,24.018321,-0.0077,1.390
8750.00,7.415296,25.02919,-0.000172,24.017643,-0.0077,1.390
8752.00,7.415009,25.02807,-0.000174,24.017176,-0.0077,1.390
8754.00,7.414327,25.02798,-0.000173,24.017777,-0.0077,1.390
8756.00,7.414120,25.02852,-0.000173,24.017520,-0.0077,1.390
8758.00,7.413726,25.02902,-0.000173,24.017770,-0.0077,1.390
8760.00,7.414128,25.02923,-0.000174,24.018292,-0.0077,1.390
8762.00,7.413603,25.02783,-0.000174,24.017790,-0.0077,1.389
8764.00,7.414169,25.02731,-0.000174,24.017825,-0.0078,1.389
8766.00,7.415290,25.02824,-0.000175,24.018319,-0.0077,1.390
8768.00,7.414834,25.02875,-0.000174,24.018102,-0.0077,1.390
8770.00,7.414047,25.02872,-0.000173,24.017355,-0.0077,1.390
8772.00,7.413794,25.02868,-0.000173,24.017083,-0.0077,1.390
8774.00,7.413749,25.02943,-0.000173,24.017844,-0.0077,1.390
8776.00,7.413572,25.03012,-0.000173,24.017839,-0.0077,1.389
8778.00,7.413484,25.02984,-0.000172,24.018089,-0.0077,1.389
8780.00,7.413166,25.02877,-0.000173,24.018158,-0.0077,1.390
8782.00,7.412414,25.02813,-0.000173,24.017500,-0.0077,1.390
8784.00,7.412179,25.02835,-0.000173,24.017516,-0.0077,1.389
8786.00,7.412445,25.02839,-0.000173,24.017520,-0.0077,1.389
8788.00,7.412238,25.02773,-0.000172,24.017487,-0.0077,1.389
8790.00,7.412874,25.02811,-0.000172,24.017355,-0.0077,1.390
8792.00,7.412960,25.02764,-0.000174,24.017504,-0.0077,1.390
8794.00,7.413356,25.02764,-0.000173,24.017815,-0.0077,1.390
8796.00,7.413265,25.02802,-0.000173,24.017243,-0.0077,1.390
8798.00,7.412874,25.02752,-0.000174,24.017665,-0.0077,1.390
8800.00,7.413815,25.02813,-0.000174,24.017832,-0.0077,1.390
8802.00,7.413966,25.02836,-0.000174,24.018080,-0.0077,1.390
8804.00,7.414589,25.02861,-0.000175,24.017299,-0.0077,1.389
8806.00,7.415553,25.02772,-0.000175,24.017879,-0.0077,1.389
8808.00,7.415530,25.02747,-0.000174,24.017502,-0.0077,1.390
8810.00,7.414867,25.02788,-0.000174,24.017544,-0.0077,1.389
8812.00,7.414440,25.02799,-0.000174,24.017478,-0.0077,1.389
8814.00,7.414444,25.02784,-0.000174,24.017988,-0.0077,1.390
8816.00,7.413653,25.02702,-0.000174,24.017011,-0.0077,1.390
8818.00,7.413165,25.02682,-0.000174,24.017094,-0.0077,1.389
8820.00,7.413409,25.02661,-0.000173,24.017583,-0.0077,1.390
8822.00,7.413589,25.02685,-0.000173,24.017730,-0.0077,1.389
8824.00,7.413415,25.02780,-0.000174,24.017718,-0.0077,1.390
8826.00,7.412685,25.02780,-0.000174,24.017612,-0.0077,1.390
8828.00,7.412983,25.02756,-0.000174,24.017855,-0.0077,1.390
8830.00,7.413477,25.02737,-0.000173,24.017127,-0.0077,1.389
8832.00,7.413377,25.02928,-0.000173,24.017743,-0.0077,1.389
8834.00,7.412863,25.02924,-0.000174,24.017694,-0.0077,1.389
8836.00,7.412610,25.02758,-0.000172,24.017447,-0.0077,1.389
8838.00,7.413158,25.02751,-0.000173,24.017538,-0.0077,1.389
8840.00,7.414059,25.02797,-0.000174,24.016931,-0.0077,1.390
8842.00,7.414507,25.02799,-0.000174,24.018229,-0.0077,1.390
8844.00,7.414163,25.02805,-0.000175,24.018149,-0.0077,1.390
8846.00,7.413988,25.02746,-0.000175,24.017457,-0.0077,1.389
8848.00,7.414756,25.02711,-0.000173,24.017152,-0.0077,1.389
8850.00,7.414198,25.02746,-0.000175,24.017366,-0.0077,1.390
8852.00,7.413838,25.02814,-0.000173,24.018073,-0.0077,1.390
8854.00,7.414008,25.02771,-0.000173,24.017921,-0.0077,1.389
8856.00,7.413830,25.02824,-0.000173,24.017964,-0.0077,1.389
8858.00,7.414154,25.02825,-0.000173,24.017883,-0.0077,1.390
8860.00,7.414759,25.02779,-0.000175,24.017435,-0.0077,1.390
8862.00,7.414811,25.02849,-0.000174,24.017797,-0.0077,1.390
8864.00,7.415244,25.02759,-0.000174,24.017496,-0.0077,1.390
8866.00,7.414941,25.02851,-0.000175,24.017516,-0.0077,1.389
8868.00,7.414349,25.02813,-0.000174,24.017825,-0.0077,1.390
8870.00,7.414054,25.02824,-0.000175,24.017205,-0.0077,1.390
8872.00,7.414972,25.02787,-0.000174,24.017404,-0.0077,1.389
8874.00,7.415422,25.02782,-0.000173,24.018294,-0.0078,1.389
8876.00,7.415046,25.02844,-0.000172,24.017359,-0.0077,1.389
8878.00,7.414808,25.02868,-0.000175,24.017469,-0.0077,1.389
8880.00,7.415407,25.02730,-0.000175,24.017540,-0.0077,1.390
8882.00,7.415855,25.02705,-0.000174,24.017676,-0.0077,1.389
8884.00,7.414692,25.02770,-0.000174,24.017732,-0.0077,1.390
8886.00,7.414466,25.02794,-0.000175,24.018058,-0.0077,1.390
8888.00,7.414438,25.02806,-0.000173,24.017415,-0.0077,1.389
8890.00,7.415010,25.02820,-0.000174,24.018706,-0.0078,1.389
8892.00,7.414792,25.02817,-0.000173,24.017418,-0.0077,1.389
8894.00,7.414866,25.02817,-0.000173,24.017859,-0.0077,1.390
8896.00,7.413814,25.02794,-0.000175,24.017518,-0.0078,1.389
8898.00,7.412843,25.02822,-0.000174,24.017179,-0.0078,1.389
8900.00,7.413537,25.02805,-0.000174,24.017669,-0.0077,1.389
8902.00,7.413775,25.02850,-0.000175,24.017083,-0.0077,1.390
8904.00,7.414121,25.02747,-0.000174,24.017574,-0.0077,1.389
8906.00,7.414341,25.02753,-0.000174,24.018046,-0.0077,1.389
8908.00,7.414169,25.02754,-0.000173,24.018417,-0.0077,1.389
8910.00,7.414123,25.02780,-0.000173,24.018089,-0.0077,1.389
8912.00,7.415100,25.02752,-0.000172,24.017331,-0.0077,1.389
8914.00,7.414782,25.02709,-0.000172,24.017587,-0.0077,1.389
8916.00,7.413957,25.02752,-0.000173,24.017424,-0.0077,1.390
8918.00,7.414146,25.02664,-0.000174,24.017562,-0.0077,1.390
8920.00,7.414389,25.02705,-0.000174,24.018107,-0.0077,1.390
8922.00,7.414759,25.02727,-0.000174,24.017382,-0.0077,1.390
8924.00,7.414339,25.02722,-0.000173,24.017953,-0.0077,1.389
8926.00,7.414112,25.02700,-0.000173,24.017973,-0.0077,1.389
8928.00,7.414384,25.02718,-0.000173,24.017534,-0.0077,1.389
8930.00,7.415027,25.02740,-0.000172,24.017428,-0.0077,1.389
8932.00,7.415296,25.02772,-0.000172,24.017796,-0.0077,1.390
8934.00,7.414469,25.02717,-0.000175,24.017825,-0.0077,1.390
8936.00,7.414048,25.02687,-0.000174,24.017774,-0.0077,1.389
8938.00,7.413937,25.02734,-0.000173,24.017005,-0.0077,1.389
8940.00,7.413861,25.02790,-0.000174,24.017931,-0.0077,1.389
8942.00,7.412996,25.02822,-0.000173,24.017710,-0.0077,1.389
8944.00,7.413049,25.02822,-0.000173,24.017663,-0.0077,1.389
8946.00,7.412971,25.02854,-0.000173,24.017899,-0.0077,1.389
8948.00,7.413774,25.02842,-0.000173,24.018189,-0.0077,1.389
8950.00,7.413962,25.02754,-0.000173,24.017473,-0.0077,1.390
8952.00,7.414242,25.02818,-0.000172,24.017823,-0.0077,1.389
8954.00,7.413924,25.02791,-0.000172,24.018236,-0.0077,1.389
8956.00,7.414094,25.02768,-0.000172,24.018571,-0.0077,1.389
8958.00,7.414452,25.02781,-0.000173,24.017906,-0.0077,1.389
8960.00,7.414373,25.02801,-0.000173,24.016896,-0.0077,1.389
8962.00,7.414609,25.02768,-0.000173,24.018167,-0.0077,1.389
8964.00,7.415340,25.02758,-0.000174,24.017466,-0.0077,1.389
8966.00,7.414988,25.02774,-0.000174,24.017573,-0.0077,1.389
8968.00,7.414499,25.02747,-0.000172,24.017928,-0.0077,1.388
8970.00,7.414961,25.02692,-0.000173,24.018269,-0.0077,1.389
8972.00,7.415287,25.02669,-0.000174,24.018229,-0.0076,1.390
8974.00,7.415297,25.02713,-0.000173,24.017973,-0.0077,1.390
8976.00,7.415036,25.02707,-0.000173,24.017850,-0.0077,1.390
8978.00,7.415068,25.02665,-0.000175,24.017718,-0.0077,1.390
8980.00,7.414856,25.02724,-0.000174,24.017509,-0.0077,1.389
8982.00,7.414740,25.02685,-0.000172,24.018124,-0.0077,1.389
8984.00,7.414553,25.02681,-0.000173,24.017966,-0.0077,1.389
8986.00,7.414593,25.02707,-0.000174,24.018064,-0.0077,1.389
8988.00,7.415406,25.02712,-0.000174,24.017883,-0.0077,1.389
8990.00,7.415332,25.02706,-0.000174,24.017582,-0.0077,1.388
8992.00,7.413963,25.02778,-0.000173,24.018502,-0.0077,1.389
8994.00,7.415114,25.02727,-0.000173,24.018144,-0.0077,1.389
8996.00,7.415705,25.02690,-0.000173,24.017738,-0.0077,1.389
8998.00,7.415143,25.02734,-0.000173,24.017632,-0.0077,1.389
9000.00,7.415102,25.02747,-0.000174,24.018328,-0.0077,1.389
9002.00,7.415326,25.02770,-0.000173,24.018035,-0.0077,1.389
9004.00,7.416656,25.02784,-0.000173,24.018441,-0.0077,1.389
@15,12.0000,24.0
9006.00,7.415847,25.02746,-0.000174,24.017748,-0.0077,1.389
9008.00,7.402991,25.02756,-0.000174,24.018024,-0.0077,1.389
9010.00,7.382974,25.02731,-0.000173,24.017897,-0.0077,1.389
9012.00,7.365032,25.02761,-0.000174,24.017817,-0.0077,1.388
9014.00,7.347146,25.02779,-0.000173,24.017937,-0.0077,1.388
9016.00,7.333675,25.02790,-0.000174,24.017712,-0.0077,1.389
9018.00,7.326060,25.02805,-0.000175,24.017643,-0.0077,1.390
9020.00,7.319730,25.02793,-0.000175,24.017409,-0.0077,1.390
9022.00,7.312662,25.02759,-0.000174,24.017603,-0.0077,1.390
9024.00,7.305271,25.02902,-0.000175,24.017790,-0.0077,1.390
9026.00,7.298570,25.02889,-0.000177,24.017486,-0.0077,1.390
9028.00,7.291520,25.02841,-0.000177,24.018066,-0.0077,1.390
9030.00,7.286754,25.02856,-0.000176,24.018490,-0.0077,1.390
9032.00,7.295768,25.02824,-0.000176,24.018245,-0.0077,1.391
9034.00,7.312687,25.02770,-0.000176,24.018352,-0.0077,1.391
9036.00,7.331366,25.02740,-0.000176,24.016982,-0.0077,1.391
9038.00,7.348819,25.02731,-0.000176,24.017799,-0.0077,1.391
9040.00,7.361373,25.02818,-0.000176,24.017781,-0.0077,1.390
9042.00,7.368340,25.02805,-0.000176,24.017583,-0.0077,1.390
9044.00,7.373792,25.02750,-0.000174,24.017647,-0.0077,1.389
9046.00,7.379517,25.02778,-0.000173,24.016643,-0.0078,1.389
9048.00,7.385253,25.02724,-0.000172,24.016867,-0.0077,1.389
9050.00,7.390090,25.02673,-0.000173,24.017330,-0.0077,1.389
9052.00,7.393963,25.02605,-0.000174,24.017774,-0.0077,1.389
9054.00,7.396994,25.02577,-0.000174,24.017150,-0.0077,1.390
9056.00,7.399997,25.02661,-0.000174,24.017241,-0.0077,1.389
9058.00,7.400391,25.02620,-0.000173,24.017701,-0.0077,1.388
9060.00,7.399099,25.02645,-0.000175,24.017587,-0.0077,1.389
9062.00,7.397595,25.02674,-0.000174,24.017375,-0.0077,1.389
9064.00,7.395812,25.02586,-0.000174,24.017350,-0.0077,1.389
9066.00,7.394129,25.02544,-0.000174,24.017255,-0.0077,1.389
9068.00,7.394019,25.02558,-0.000174,24.017721,-0.0077,1.389
9070.00,7.394385,25.02602,-0.000173,24.017444,-0.0077,1.389
9072.00,7.394116,25.02628,-0.000174,24.017796,-0.0077,1.390
9074.00,7.394316,25.02572,-0.000173,24.017502,-0.0077,1.389
9076.00,7.395897,25.02610,-0.000172,24.018022,-0.0077,1.389
9078.00,7.395850,25.02644,-0.000171,24.017391,-0.0077,1.389
9080.00,7.396706,25.02623,-0.000172,24.017852,-0.0077,1.389
9082.00,7.397872,25.02738,-0.000173,24.018017,-0.0077,1.388
9084.00,7.397497,25.02699,-0.000173,24.017389,-0.0077,1.389
9086.00,7.396927,25.02697,-0.000173,24.017273,-0.0077,1.389
9088.00,7.396379,25.02691,-0.000174,24.017618,-0.0077,1.389
9090.00,7.395451,25.02724,-0.000173,24.018158,-0.0077,1.389
9092.00,7.394712,25.02666,-0.000173,24.018042,-0.0077,1.389
9094.00,7.393170,25.02694,-0.000173,24.017480,-0.0077,1.388
9096.00,7.391611,25.02762,-0.000173,24.016994,-0.0077,1.388
9098.00,7.393355,25.02750,-0.000174,24.017230,-0.0077,1.389
9100.00,7.397530,25.02816,-0.000174,24.017980,-0.0077,1.389
9102.00,7.403771,25.02820,-0.000174,24.017328,-0.0077,1.389
9104.00,7.410321,25.02778,-0.000174,24.017696,-0.0077,1.389
9106.00,7.414460,25.02752,-0.000173,24.017205,-0.0077,1.389
9108.00,7.415554,25.02784,-0.000174,24.017128,-0.0077,1.388
9110.00,7.416463,25.02801,-0.000173,24.017667,-0.0077,1.388
9112.00,7.416373,25.02719,-0.000175,24.016969,-0.0077,1.389
9114.00,7.415096,25.02720,-0.000175,24.016982,-0.0077,1.389
9116.00,7.414519,25.02621,-0.000175,24.017333,-0.0077,1.389
9118.00,7.415618,25.02647,-0.000174,24.017038,-0.0077,1.389
9120.00,7.416001,25.02627,-0.000174,24.017690,-0.0077,1.388
9122.00,7.415218,25.02694,-0.000173,24.018187,-0.0077,1.388
9124.00,7.412619,25.02649,-0.000173,24.017928,-0.0077,1.389
9126.00,7.409430,25.02706,-0.000173,24.017203,-0.0077,1.389
9128.00,7.410233,25.02761,-0.000174,24.018394,-0.0077,1.389
9130.00,7.413078,25.02806,-0.000173,24.017181,-0.0077,1.389
9132.00,7.414926,25.02833,-0.000174,24.016704,-0.0077,1.388
9134.00,7.415785,25.02772,-0.000174,24.017351,-0.0077,1.389
9136.00,7.415584,25.02773,-0.000175,24.017156,-0.0078,1.389
9138.00,7.414757,25.02782,-0.000174,24.017341,-0.0077,1.389
9140.00,7.415518,25.02765,-0.000175,24.017620,-0.0077,1.389
9142.00,7.416951,25.02767,-0.000173,24.017875,-0.0077,1.389
9144.00,7.417778,25.02727,-0.000175,24.017553,-0.0077,1.389
9146.00,7.417260,25.02774,-0.000175,24.017174,-0.0077,1.389
9148.00,7.417646,25.02762,-0.000175,24.017085,-0.0078,1.389
9150.00,7.417896,25.02754,-0.000174,24.017467,-0.0077,1.389
9152.00,7.416180,25.02741,-0.000174,24.016978,-0.0077,1.389
9154.00,7.414581,25.02637,-0.000175,24.017883,-0.0077,1.389
9156.00,7.414259,25.02676,-0.000174,24.016742,-0.0077,1.388
9158.00,7.413673,25.02694,-0.000174,24.017478,-0.0077,1.389
9160.00,7.413637,25.02733,-0.000174,24.017224,-0.0077,1.390
9162.00,7.416017,25.02750,-0.000175,24.016840,-0.0077,1.389
9164.00,7.417031,25.02791,-0.000175,24.017333,-0.0077,1.389
9166.00,7.417063,25.02769,-0.000175,24.017670,-0.0077,1.389
9168.00,7.418083,25.02789,-0.000175,24.016911,-0.0077,1.389
9170.00,7.417068,25.02764,-0.000174,24.017197,-0.0078,1.389
9172.00,7.416361,25.02690,-0.000175,24.017301,-0.0078,1.389
9174.00,7.416395,25.02719,-0.000175,24.017447,-0.0078,1.389
9176.00,7.416862,25.02741,-0.000176,24.016889,-0.0077,1.390
9178.00,7.416019,25.02674,-0.000175,24.017406,-0.0077,1.389
9180.00,7.415847,25.02634,-0.000174,24.017306,-0.0077,1.388
9182.00,7.415680,25.02691,-0.000174,24.017139,-0.0077,1.389
9184.00,7.416302,25.02743,-0.000174,24.016982,-0.0077,1.389
9186.00,7.416652,25.02728,-0.000174,24.017672,-0.0077,1.389
9188.00,7.415900,25.02735,-0.000175,24.017277,-0.0078,1.389
9190.00,7.415697,25.02705,-0.000174,24.016659,-0.0078,1.389
9192.00,7.415711,25.02708,-0.000175,24.016706,-0.0077,1.389
9194.00,7.416777,25.02744,-0.000176,24.016704,-0.0078,1.390
9196.00,7.417117,25.02738,-0.000176,24.016933,-0.0078,1.389
9198.00,7.416965,25.02744,-0.000175,24.016675,-0.0078,1.389
9200.00,7.416799,25.02701,-0.000175,24.017224,-0.0078,1.389
9202.00,7.417635,25.02584,-0.000174,24.017457,-0.0078,1.389
9204.00,7.417760,25.02622,-0.000175,24.017611,-0.0077,1.389
9206.00,7.417369,25.02687,-0.000175,24.017219,-0.0077,1.389
9208.00,7.417402,25.02720,-0.000176,24.017718,-0.0077,1.389
9210.00,7.416786,25.02646,-0.000174,24.017261,-0.0078,1.389
9212.00,7.417129,25.02660,-0.000175,24.017148,-0.0077,1.389
9214.00,7.417510,25.02667,-0.000175,24.017765,-0.0077,1.388
9216.00,7.417510,25.02672,-0.000175,24.017386,-0.0078,1.389
9218.00,7.417633,25.02644,-0.000175,24.017366,-0.0078,1.389
9220.00,7.417282,25.02643,-0.000175,24.017270,-0.0077,1.389
9222.00,7.417684,25.02654,-0.000174,24.016869,-0.0077,1.389
9224.00,7.417921,25.02701,-0.000174,24.017342,-0.0078,1.389
9226.00,7.418339,25.02668,-0.000175,24.017451,-0.0077,1.389
9228.00,7.417710,25.02656,-0.000175,24.017154,-0.0077,1.389
9230.00,7.418127,25.02709,-0.000175,24.017339,-0.0078,1.389
9232.00,7.417731,25.02744,-0.000175,24.017594,-0.0078,1.388
9234.00,7.417235,25.02764,-0.000173,24.017397,-0.0078,1.389
9236.00,7.416575,25.02805,-0.000174,24.017319,-0.0077,1.389
9238.00,7.417298,25.02774,-0.000173,24.017092,-0.0078,1.389
9240.00,7.418168,25.02742,-0.000175,24.017165,-0.0078,1.389
9242.00,7.418128,25.02810,-0.000175,24.017232,-0.0078,1.389
9244.00,7.417559,25.02815,-0.000174,24.017237,-0.0078,1.390
9246.00,7.416792,25.02806,-0.000175,24.017047,-0.0078,1.389
9248.00,7.416155,25.02802,-0.000175,24.017841,-0.0078,1.388
9250.00,7.416134,25.02777,-0.000175,24.017542,-0.0077,1.389
9252.00,7.416194,25.02810,-0.000174,24.018165,-0.0077,1.389
9254.00,7.415483,25.02856,-0.000175,24.017442,-0.0077,1.389
9256.00,7.415600,25.02802,-0.000175,24.017061,-0.0077,1.389
9258.00,7.415915,25.02774,-0.000174,24.017009,-0.0077,1.389
9260.00,7.415851,25.02735,-0.000173,24.017377,-0.0077,1.388
9262.00,7.415524,25.02709,-0.000174,24.017549,-0.0078,1.389
9264.00,7.415544,25.02708,-0.000175,24.017172,-0.0078,1.389
9266.00,7.416237,25.02698,-0.000175,24.017281,-0.0077,1.389
9268.00,7.416952,25.02734,-0.000175,24.017544,-0.0077,1.389
9270.00,7.416489,25.02729,-0.000174,24.017631,-0.0077,1.389
9272.00,7.415988,25.02829,-0.000175,24.017306,-0.0078,1.389
9274.00,7.415797,25.02717,-0.000174,24.017573,-0.0077,1.389
9276.00,7.415371,25.02700,-0.000174,24.016686,-0.0077,1.389
9278.00,7.414467,25.02740,-0.000174,24.016824,-0.0077,1.389
9280.00,7.414710,25.02792,-0.000174,24.016849,-0.0077,1.389
9282.00,7.414433,25.02767,-0.000175,24.017154,-0.0077,1.389
9284.00,7.414395,25.02765,-0.000175,24.017257,-0.0078,1.389
9286.00,7.414223,25.02737,-0.000174,24.017065,-0.0078,1.389
9288.00,7.414535,25.02703,-0.000175,24.016949,-0.0078,1.389
9290.00,7.415048,25.02816,-0.000174,24.018006,-0.0078,1.389
9292.00,7.414986,25.02779,-0.000175,24.017759,-0.0078,1.389
9294.00,7.415055,25.02819,-0.000174,24.017145,-0.0078,1.388
9296.00,7.414798,25.02786,-0.000175,24.016739,-0.0078,1.389
9298.00,7.414225,25.02710,-0.000174,24.017509,-0.0077,1.389
9300.00,7.413617,25.02764,-0.000174,24.016713,-0.0077,1.389
9302.00,7.413827,25.02798,-0.000174,24.017453,-0.0077,1.389
9304.00,7.414308,25.02717,-0.000174,24.017045,-0.0078,1.389
9306.00,7.414072,25.02697,-0.000174,24.017507,-0.0078,1.388
9308.00,7.413740,25.02749,-0.000174,24.016820,-0.0077,1.388
9310.00,7.413877,25.02665,-0.000174,24.016726,-0.0077,1.389
9312.00,7.413789,25.02645,-0.000174,24.017333,-0.0077,1.389
9314.00,7.413204,25.02656,-0.000174,24.017491,-0.0077,1.388
9316.00,7.413228,25.02692,-0.000174,24.017058,-0.0077,1.388
9318.00,7.413895,25.02720,-0.000173,24.017170,-0.0077,1.389
9320.00,7.414599,25.02720,-0.000173,24.017355,-0.0078,1.388
9322.00,7.414991,25.02704,-0.000174,24.017032,-0.0077,1.388
9324.00,7.415037,25.02637,-0.000174,24.016742,-0.0077,1.388
9326.00,7.414932,25.02613,-0.000173,24.017393,-0.0077,1.388
9328.00,7.414901,25.02642,-0.000173,24.017534,-0.0078,1.388
9330.00,7.415028,25.02639,-0.000174,24.016374,-0.0078,1.389
9332.00,7.415147,25.02651,-0.000174,24.017250,-0.0077,1.389
9334.00,7.415032,25.02624,-0.000174,24.016815,-0.0077,1.389
9336.00,7.415245,25.02646,-0.000175,24.017426,-0.0078,1.389
9338.00,7.415185,25.02728,-0.000174,24.017333,-0.0078,1.389
9340.00,7.414759,25.02770,-0.000174,24.017516,-0.0077,1.389
9342.00,7.414096,25.02786,-0.000175,24.017221,-0.0077,1.389
9344.00,7.413294,25.02761,-0.000175,24.017297,-0.0077,1.388
9346.00,7.414048,25.02760,-0.000174,24.016922,-0.0077,1.388
9348.00,7.414775,25.02736,-0.000173,24.017234,-0.0077,1.388
9350.00,7.413887,25.02681,-0.000174,24.017371,-0.0078,1.388
9352.00,7.412642,25.02660,-0.000174,24.016313,-0.0078,1.388
9354.00,7.412487,25.02695,-0.000173,24.017005,-0.0078,1.388
9356.00,7.413035,25.02704,-0.000174,24.017922,-0.0077,1.388
9358.00,7.414076,25.02779,-0.000174,24.017429,-0.0077,1.388
9360.00,7.413994,25.02806,-0.000174,24.017924,-0.0077,1.388
9362.00,7.413614,25.02754,-0.000174,24.017310,-0.0077,1.388
9364.00,7.413611,25.02770,-0.000174,24.017246,-0.0077,1.388
9366.00,7.412796,25.02714,-0.000174,24.016811,-0.0078,1.388
9368.00,7.412778,25.02730,-0.000174,24.017348,-0.0077,1.389
9370.00,7.413202,25.02764,-0.000174,24.017391,-0.0078,1.388
9372.00,7.413169,25.02744,-0.000175,24.017130,-0.0078,1.388
9374.00,7.412791,25.02710,-0.000175,24.016963,-0.0078,1.388
9376.00,7.412742,25.02740,-0.000175,24.016842,-0.0077,1.388
9378.00,7.412555,25.02724,-0.000175,24.017355,-0.0077,1.388
9380.00,7.412245,25.02728,-0.000174,24.017515,-0.0077,1.388
9382.00,7.412999,25.02768,-0.000174,24.017301,-0.0077,1.388
9384.00,7.412204,25.02853,-0.000174,24.017205,-0.0078,1.388
9386.00,7.412344,25.02815,-0.000174,24.017331,-0.0077,1.389
9388.00,7.412502,25.02814,-0.000174,24.017931,-0.0077,1.389
9390.00,7.411759,25.02781,-0.000175,24.018038,-0.0077,1.388
9392.00,7.411212,25.02791,-0.000173,24.017370,-0.0077,1.387
9394.00,7.410101,25.02724,-0.000174,24.016827,-0.0077,1.388
9396.00,7.411108,25.02806,-0.000173,24.017756,-0.0077,1.389
9398.00,7.411472,25.02846,-0.000173,24.017955,-0.0077,1.388
9400.00,7.412105,25.02861,-0.000173,24.017529,-0.0077,1.388
9402.00,7.412341,25.02761,-0.000174,24.017877,-0.0077,1.388
9404.00,7.412042,25.02722,-0.000174,24.017587,-0.0078,1.389
9406.00,7.411586,25.02788,-0.000173,24.017159,-0.0077,1.388
9408.00,7.411328,25.02782,-0.000173,24.017375,-0.0077,1.387
9410.00,7.411584,25.02789,-0.000174,24.017828,-0.0077,1.388
9412.00,7.411625,25.02790,-0.000174,24.017636,-0.0077,1.388
9414.00,7.412001,25.02796,-0.000174,24.017596,-0.0077,1.388
9416.00,7.411522,25.02901,-0.000174,24.017351,-0.0078,1.388
9418.00,7.411058,25.02909,-0.000173,24.017235,-0.0077,1.388
9420.00,7.411317,25.02885,-0.000173,24.017576,-0.0077,1.388
9422.00,7.411253,25.02799,-0.000174,24.017043,-0.0077,1.388
9424.00,7.411296,25.02812,-0.000173,24.017081,-0.0077,1.388
9426.00,7.411011,25.02796,-0.000173,24.016980,-0.0077,1.388
9428.00,7.410972,25.02860,-0.000172,24.017424,-0.0077,1.388
9430.00,7.411241,25.02866,-0.000173,24.017520,-0.0078,1.388
9432.00,7.410761,25.02862,-0.000175,24.017197,-0.0077,1.388
9434.00,7.410967,25.02790,-0.000174,24.016942,-0.0077,1.388
9436.00,7.411421,25.02786,-0.000174,24.017591,-0.0077,1.388
9438.00,7.411985,25.02794,-0.000175,24.017179,-0.0077,1.388
9440.00,7.411556,25.02811,-0.000175,24.017890,-0.0077,1.388
9442.00,7.412067,25.02830,-0.000175,24.017529,-0.0078,1.388
9444.00,7.412771,25.02735,-0.000176,24.016847,-0.0077,1.388
9446.00,7.413166,25.02780,-0.000175,24.016902,-0.0077,1.387
9448.00,7.412681,25.02784,-0.000172,24.017632,-0.0078,1.387
9450.00,7.412951,25.02764,-0.000175,24.017596,-0.0078,1.388
9452.00,7.412499,25.02698,-0.000174,24.017157,-0.0078,1.388
9454.00,7.412440,25.02725,-0.000174,24.017359,-0.0077,1.388
9456.00,7.413436,25.02657,-0.000173,24.017400,-0.0077,1.388
9458.00,7.412400,25.02733,-0.000172,24.017542,-0.0077,1.388
9460.00,7.412498,25.02813,-0.000174,24.017069,-0.0077,1.388
9462.00,7.412974,25.02754,-0.000175,24.017322,-0.0077,1.388
9464.00,7.413232,25.02755,-0.000174,24.017040,-0.0077,1.388
9466.00,7.412518,25.02806,-0.000174,24.016971,-0.0077,1.388
9468.00,7.413528,25.02794,-0.000174,24.017081,-0.0077,1.388
9470.00,7.413086,25.02768,-0.000175,24.017052,-0.0077,1.388
9472.00,7.412810,25.02733,-0.000174,24.017312,-0.0078,1.389
9474.00,7.412641,25.02797,-0.000175,24.017355,-0.0078,1.388
9476.00,7.412430,25.02842,-0.000174,24.017703,-0.0077,1.388
9478.00,7.413198,25.02838,-0.000174,24.017096,-0.0077,1.388
9480.00,7.413528,25.02922,-0.000174,24.017495,-0.0077,1.388
9482.00,7.413744,25.02923,-0.000175,24.017072,-0.0077,1.389
9484.00,7.413874,25.02875,-0.000175,24.017074,-0.0077,1.388
9486.00,7.414282,25.02831,-0.000175,24.017409,-0.0077,1.388
9488.00,7.414447,25.02798,-0.000175,24.017609,-0.0077,1.388
9490.00,7.414807,25.02845,-0.000175,24.017640,-0.0077,1.388
9492.00,7.413821,25.02909,-0.000174,24.017578,-0.0077,1.388
9494.00,7.412927,25.02938,-0.000174,24.017941,-0.0077,1.388
9496.00,7.413008,25.02999,-0.000175,24.017734,-0.0077,1.387
9498.00,7.412907,25.03017,-0.000174,24.017139,-0.0077,1.388
9500.00,7.413439,25.02979,-0.000173,24.017743,-0.0077,1.388
9502.00,7.413520,25.02917,-0.000173,24.018031,-0.0077,1.388
9504.00,7.412522,25.02882,-0.000174,24.017460,-0.0077,1.388
9506.00,7.412125,25.02853,-0.000174,24.017942,-0.0077,1.388
9508.00,7.412191,25.02871,-0.000174,24.017159,-0.0077,1.388
9510.00,7.412368,25.02838,-0.000173,24.017897,-0.0077,1.388
9512.00,7.412140,25.02920,-0.000174,24.017379,-0.0077,1.388
9514.00,7.412292,25.02890,-0.000174,24.017723,-0.0077,1.388
9516.00,7.412454,25.02877,-0.000174,24.017495,-0.0077,1.388
9518.00,7.412509,25.02873,-0.000173,24.017977,-0.0077,1.387
9520.00,7.412507,25.02883,-0.000173,24.018164,-0.0077,1.388
9522.00,7.412118,25.02925,-0.000174,24.017999,-0.0077,1.388
9524.00,7.412961,25.02959,-0.000174,24.017854,-0.0077,1.388
9526.00,7.413044,25.02942,-0.000175,24.017578,-0.0077,1.388
9528.00,7.412999,25.02923,-0.000174,24.017156,-0.0077,1.388
9530.00,7.412131,25.02934,-0.000174,24.016953,-0.0077,1.387
9532.00,7.411925,25.02967,-0.000174,24.017090,-0.0077,1.388
9534.00,7.411516,25.02876,-0.000174,24.017621,-0.0077,1.389
9536.00,7.411186,25.02846,-0.000173,24.018018,-0.0078,1.388
9538.00,7.410526,25.02874,-0.000174,24.017810,-0.0077,1.388
9540.00,7.410678,25.02935,-0.000173,24.018145,-0.0077,1.387
9542.00,7.411298,25.02931,-0.000173,24.017498,-0.0077,1.388
9544.00,7.411921,25.02937,-0.000172,24.017451,-0.0077,1.388
9546.00,7.412040,25.02922,-0.000172,24.017344,-0.0077,1.387
9548.00,7.410973,25.02999,-0.000173,24.017839,-0.0077,1.387
9550.00,7.410457,25.02943,-0.000174,24.017656,-0.0077,1.388
9552.00,7.411023,25.02948,-0.000173,24.017103,-0.0077,1.388
9554.00,7.411929,25.03006,-0.000174,24.017926,-0.0077,1.387
9556.00,7.412080,25.02970,-0.000174,24.017825,-0.0077,1.388
9558.00,7.411846,25.02905,-0.000173,24.017036,-0.0077,1.387
9560.00,7.412369,25.02915,-0.000173,24.017377,-0.0077,1.387
9562.00,7.411706,25.02936,-0.000174,24.017636,-0.0077,1.388
9564.00,7.411821,25.02937,-0.000174,24.018035,-0.0077,1.388
9566.00,7.412907,25.02953,-0.000174,24.017161,-0.0077,1.388
9568.00,7.412818,25.02930,-0.000174,24.017458,-0.0077,1.388
9570.00,7.412932,25.03003,-0.000174,24.017790,-0.0077,1.388
9572.00,7.412803,25.03022,-0.000173,24.017658,-0.0077,1.388
9574.00,7.413224,25.02971,-0.000172,24.017569,-0.0077,1.387
9576.00,7.412577,25.03050,-0.000173,24.017587,-0.0077,1.387
9578.00,7.411743,25.02937,-0.000173,24.017881,-0.0077,1.388
9580.00,7.411089,25.02971,-0.000173,24.017819,-0.0077,1.388
9582.00,7.411488,25.02904,-0.000172,24.018015,-0.0077,1.388
9584.00,7.412459,25.02992,-0.000173,24.017719,-0.0077,1.388
9586.00,7.411845,25.03018,-0.000173,24.017500,-0.0077,1.387
9588.00,7.411510,25.03073,-0.000173,24.018037,-0.0077,1.388
9590.00,7.411803,25.03046,-0.000173,24.017707,-0.0077,1.388
9592.00,7.412571,25.03036,-0.000174,24.018189,-0.0077,1.388
9594.00,7.412272,25.03114,-0.000172,24.017411,-0.0077,1.388
9596.00,7.411951,25.03003,-0.000173,24.017785,-0.0077,1.388
9598.00,7.411507,25.02956,-0.000173,24.017658,-0.0077,1.388
9600.00,7.411875,25.02994,-0.000173,24.017321,-0.0077,1.387
9602.00,7.412511,25.03043,-0.000173,24.017455,-0.0077,1.387
9604.00,7.412086,25.02945,-0.000172,24.017683,-0.0077,1.387
@16,12.0000,24.0
9606.00,7.411490,25.02875,-0.000172,24.018483,-0.0077,1.388
9608.00,7.401804,25.02976,-0.000172,24.017433,-0.0077,1.388
9610.00,7.383058,25.03004,-0.000172,24.017384,-0.0077,1.387
9612.00,7.364631,25.03041,-0.000173,24.017299,-0.0077,1.387
9614.00,7.346746,25.03037,-0.000174,24.017728,-0.0077,1.387
9616.00,7.332859,25.03036,-0.000174,24.017727,-0.0077,1.387
9618.00,7.324131,25.03011,-0.000174,24.017498,-0.0077,1.388
9620.00,7.317456,25.03013,-0.000174,24.017926,-0.0077,1.388
9622.00,7.311104,25.02990,-0.000176,24.018147,-0.0077,1.388
9624.00,7.304937,25.03049,-0.000176,24.017710,-0.0077,1.389
9626.00,7.298730,25.03050,-0.000176,24.017596,-0.0077,1.389
9628.00,7.291699,25.03069,-0.000176,24.017556,-0.0077,1.389
9630.00,7.284857,25.02965,-0.000175,24.017834,-0.0077,1.388
9632.00,7.290632,25.02987,-0.000176,24.017821,-0.0077,1.389
9634.00,7.307589,25.02937,-0.000176,24.017647,-0.0077,1.390
9636.00,7.326910,25.02956,-0.000176,24.017473,-0.0077,1.390
9638.00,7.345708,25.03033,-0.000176,24.017386,-0.0077,1.389
9640.00,7.358372,25.03090,-0.000177,24.018004,-0.0077,1.389
9642.00,7.366384,25.03193,-0.000176,24.017409,-0.0077,1.389
9644.00,7.372399,25.03149,-0.000176,24.017573,-0.0077,1.388
9646.00,7.379362,25.03032,-0.000174,24.017797,-0.0077,1.388
9648.00,7.385348,25.03008,-0.000174,24.017147,-0.0078,1.387
9650.00,7.390978,25.03091,-0.000172,24.017748,-0.0077,1.388
9652.00,7.395709,25.03069,-0.000172,24.017826,-0.0077,1.388
9654.00,7.399801,25.03074,-0.000173,24.018162,-0.0077,1.388
9656.00,7.402410,25.03033,-0.000172,24.017424,-0.0077,1.388
9658.00,7.403877,25.02976,-0.000173,24.017422,-0.0077,1.388
9660.00,7.403348,25.02940,-0.000173,24.017587,-0.0077,1.388
9662.00,7.402847,25.03009,-0.000174,24.016953,-0.0077,1.387
9664.00,7.401042,25.03015,-0.000174,24.017094,-0.0077,1.388
9666.00,7.399697,25.02969,-0.000175,24.017009,-0.0078,1.388
9668.00,7.399444,25.02980,-0.000174,24.017415,-0.0077,1.388
9670.00,7.399292,25.03028,-0.000174,24.017429,-0.0077,1.387
9672.00,7.398539,25.03061,-0.000174,24.017855,-0.0077,1.387
9674.00,7.397803,25.03112,-0.000174,24.017660,-0.0077,1.387
9676.00,7.397177,25.03113,-0.000173,24.017176,-0.0077,1.388
9678.00,7.398259,25.03092,-0.000174,24.017723,-0.0077,1.388
9680.00,7.398885,25.03043,-0.000175,24.017315,-0.0077,1.389
9682.00,7.399151,25.03013,-0.000175,24.017123,-0.0077,1.388
9684.00,7.399142,25.03065,-0.000174,24.018214,-0.0077,1.387
9686.00,7.399585,25.03100,-0.000174,24.017393,-0.0077,1.388
9688.00,7.398922,25.03080,-0.000173,24.018133,-0.0077,1.388
9690.00,7.398327,25.03074,-0.000175,24.018183,-0.0077,1.387
9692.00,7.398273,25.02997,-0.000173,24.017132,-0.0077,1.386
9694.00,7.397343,25.02968,-0.000173,24.017957,-0.0077,1.387
9696.00,7.395008,25.03061,-0.000174,24.017645,-0.0077,1.388
9698.00,7.392412,25.03085,-0.000174,24.017643,-0.0077,1.388
9700.00,7.389807,25.03002,-0.000174,24.018240,-0.0077,1.388
9702.00,7.390637,25.02985,-0.000175,24.017893,-0.0077,1.388
9704.00,7.398453,25.02993,-0.000174,24.017607,-0.0077,1.387
9706.00,7.406941,25.03018,-0.000174,24.018067,-0.0077,1.388
9708.00,7.414035,25.02990,-0.000173,24.017016,-0.0077,1.387
9710.00,7.419985,25.02958,-0.000174,24.017625,-0.0077,1.388
9712.00,7.420683,25.03018,-0.000174,24.018055,-0.0077,1.388
9714.00,7.420531,25.02933,-0.000174,24.017712,-0.0077,1.388
9716.00,7.417492,25.02947,-0.000173,24.017621,-0.0077,1.387
9718.00,7.414933,25.02963,-0.000173,24.017438,-0.0077,1.387
9720.00,7.413514,25.02968,-0.000175,24.017964,-0.0077,1.387
9722.00,7.412071,25.02968,-0.000172,24.017375,-0.0077,1.387
9724.00,7.410466,25.02997,-0.000172,24.017815,-0.0077,1.388
9726.00,7.408488,25.02975,-0.000173,24.018154,-0.0077,1.387
9728.00,7.409059,25.02903,-0.000174,24.018057,-0.0077,1.387
9730.00,7.411526,25.02882,-0.000173,24.017241,-0.0077,1.387
9732.00,7.411770,25.02924,-0.000173,24.017288,-0.0077,1.387
9734.00,7.410520,25.02943,-0.000172,24.018606,-0.0077,1.387
9736.00,7.410741,25.02983,-0.000173,24.017319,-0.0077,1.388
9738.00,7.412530,25.03017,-0.000175,24.017689,-0.0076,1.388
9740.00,7.412890,25.03057,-0.000174,24.017496,-0.0077,1.387
9742.00,7.412709,25.03009,-0.000174,24.017977,-0.0077,1.388
9744.00,7.412555,25.03045,-0.000173,24.017467,-0.0077,1.388
9746.00,7.412442,25.03053,-0.000173,24.017386,-0.0077,1.387
9748.00,7.412550,25.02965,-0.000173,24.017834,-0.0078,1.388
9750.00,7.412406,25.02998,-0.000173,24.017950,-0.0077,1.387
9752.00,7.412067,25.03056,-0.000173,24.018062,-0.0077,1.387
9754.00,7.412476,25.03039,-0.000173,24.017908,-0.0077,1.388
9756.00,7.412945,25.03002,-0.000174,24.018082,-0.0077,1.388
9758.00,7.414125,25.03074,-0.000174,24.017912,-0.0077,1.387
9760.00,7.414712,25.02997,-0.000174,24.018135,-0.0077,1.387
9762.00,7.415264,25.02990,-0.000174,24.017621,-0.0077,1.387
9764.00,7.415094,25.02998,-0.000173,24.017040,-0.0077,1.387
9766.00,7.414457,25.03022,-0.000173,24.017121,-0.0077,1.387
9768.00,7.413231,25.02993,-0.000174,24.017926,-0.0077,1.387
9770.00,7.413022,25.02957,-0.000174,24.018053,-0.0077,1.387
9772.00,7.413488,25.02925,-0.000173,24.017469,-0.0077,1.388
9774.00,7.413991,25.02931,-0.000174,24.017732,-0.0077,1.388
9776.00,7.414868,25.02945,-0.000173,24.017645,-0.0077,1.387
9778.00,7.414864,25.02960,-0.000171,24.018102,-0.0077,1.387
9780.00,7.415274,25.02939,-0.000174,24.017404,-0.0078,1.387
9782.00,7.415724,25.02999,-0.000174,24.017388,-0.0077,1.387
9784.00,7.416585,25.03013,-0.000175,24.017982,-0.0077,1.387
9786.00,7.417170,25.02935,-0.000174,24.017649,-0.0077,1.388
9788.00,7.416420,25.02983,-0.000173,24.017435,-0.0077,1.387
9790.00,7.416096,25.03027,-0.000173,24.017540,-0.0077,1.388
9792.00,7.415880,25.03074,-0.000174,24.017781,-0.0078,1.387
9794.00,7.416112,25.03042,-0.000173,24.017984,-0.0077,1.387
9796.00,7.416637,25.03000,-0.000174,24.017234,-0.0077,1.388
9798.00,7.416925,25.02923,-0.000174,24.016929,-0.0077,1.388
9800.00,7.416885,25.02884,-0.000174,24.018000,-0.0077,1.387
9802.00,7.416130,25.02912,-0.000174,24.018136,-0.0077,1.388
9804.00,7.414370,25.02941,-0.000174,24.017402,-0.0077,1.387
9806.00,7.414212,25.02996,-0.000173,24.017123,-0.0077,1.387
9808.00,7.415446,25.02973,-0.000173,24.017636,-0.0077,1.387
9810.00,7.415113,25.03015,-0.000173,24.018238,-0.0077,1.387
9812.00,7.414748,25.03011,-0.000174,24.017418,-0.0077,1.388
9814.00,7.415112,25.02944,-0.000174,24.017498,-0.0077,1.387
9816.00,7.415125,25.02954,-0.000173,24.017210,-0.0077,1.387
9818.00,7.415378,25.02975,-0.000174,24.017110,-0.0077,1.387
9820.00,7.415918,25.02992,-0.000174,24.017127,-0.0077,1.388
9822.00,7.415757,25.02883,-0.000175,24.017116,-0.0077,1.388
9824.00,7.415915,25.02857,-0.000173,24.017553,-0.0077,1.387
9826.00,7.417201,25.02886,-0.000172,24.017883,-0.0077,1.387
9828.00,7.417669,25.02976,-0.000173,24.018238,-0.0077,1.387
9830.00,7.417385,25.02930,-0.000173,24.017689,-0.0077,1.387
9832.00,7.416832,25.02934,-0.000174,24.017895,-0.0077,1.387
9834.00,7.416235,25.02934,-0.000174,24.017757,-0.0077,1.387
9836.00,7.416201,25.02953,-0.000174,24.018024,-0.0077,1.387
9838.00,7.414868,25.02911,-0.000174,24.018069,-0.0077,1.387
9840.00,7.414498,25.02961,-0.000174,24.017399,-0.0078,1.388
9842.00,7.414504,25.03013,-0.000174,24.017687,-0.0077,1.388
9844.00,7.415287,25.03092,-0.000173,24.017841,-0.0077,1.388
9846.00,7.415897,25.03079,-0.000175,24.018008,-0.0077,1.387
9848.00,7.416335,25.02983,-0.000175,24.018067,-0.0077,1.387
9850.00,7.416175,25.02942,-0.000173,24.017476,-0.0077,1.387
9852.00,7.416301,25.02990,-0.000172,24.016842,-0.0077,1.388
9854.00,7.415921,25.02956,-0.000173,24.016846,-0.0077,1.387
9856.00,7.415438,25.02916,-0.000173,24.017674,-0.0077,1.387
9858.00,7.415420,25.02938,-0.000173,24.017408,-0.0077,1.387
9860.00,7.415536,25.02931,-0.000173,24.018084,-0.0078,1.387
9862.00,7.415632,25.02993,-0.000174,24.018102,-0.0077,1.388
9864.00,7.415566,25.02941,-0.000174,24.017290,-0.0077,1.388
9866.00,7.415290,25.02959,-0.000173,24.017629,-0.0077,1.387
9868.00,7.414871,25.02963,-0.000172,24.017582,-0.0077,1.387
9870.00,7.414399,25.02943,-0.000173,24.017420,-0.0077,1.388
9872.00,7.414022,25.02966,-0.000174,24.017206,-0.0077,1.387
9874.00,7.414546,25.02910,-0.000173,24.018078,-0.0077,1.387
9876.00,7.414633,25.02916,-0.000174,24.017796,-0.0077,1.388
9878.00,7.414317,25.02966,-0.000174,24.017281,-0.0077,1.388
9880.00,7.412621,25.02962,-0.000173,24.017629,-0.0077,1.387
9882.00,7.412660,25.02881,-0.000173,24.017210,-0.0077,1.388
9884.00,7.413265,25.02908,-0.000173,24.017221,-0.0077,1.388
9886.00,7.413457,25.03013,-0.000172,24.017446,-0.0077,1.387
9888.00,7.413122,25.03062,-0.000173,24.017939,-0.0076,1.387
9890.00,7.412679,25.03095,-0.000173,24.017607,-0.0077,1.387
9892.00,7.413387,25.03023,-0.000173,24.017788,-0.0077,1.387
9894.00,7.414285,25.03001,-0.000173,24.017478,-0.0077,1.388
9896.00,7.414295,25.03005,-0.000174,24.017592,-0.0077,1.388
9898.00,7.413141,25.03062,-0.000174,24.017580,-0.0077,1.387
9900.00,7.412978,25.03057,-0.000173,24.017596,-0.0077,1.387
9902.00,7.411938,25.03007,-0.000173,24.017428,-0.0077,1.387
9904.00,7.411935,25.02996,-0.000173,24.017257,-0.0077,1.388
9906.00,7.411793,25.03079,-0.000172,24.017681,-0.0077,1.387
9908.00,7.410962,25.03059,-0.000173,24.017168,-0.0077,1.388
9910.00,7.409998,25.03064,-0.000174,24.017957,-0.0077,1.387
9912.00,7.410317,25.03129,-0.000172,24.018028,-0.0077,1.387
9914.00,7.410657,25.03197,-0.000174,24.018164,-0.0077,1.388
9916.00,7.411687,25.03244,-0.000174,24.017156,-0.0077,1.388
9918.00,7.411578,25.03185,-0.000174,24.017489,-0.0078,1.388
9920.00,7.411987,25.03147,-0.000174,24.017484,-0.0077,1.388
9922.00,7.411656,25.03191,-0.000174,24.017848,-0.0077,1.388
9924.00,7.410987,25.03216,-0.000173,24.017509,-0.0077,1.388
9926.00,7.411538,25.03201,-0.000174,24.016954,-0.0077,1.387
9928.00,7.411689,25.03291,-0.000173,24.018234,-0.0077,1.387
9930.00,7.410395,25.03216,-0.000173,24.017574,-0.0077,1.387
9932.00,7.410860,25.03214,-0.000173,24.017817,-0.0077,1.387
9934.00,7.411728,25.03262,-0.000173,24.017678,-0.0077,1.387
9936.00,7.411739,25.03212,-0.000173,24.018020,-0.0077,1.387
9938.00,7.411304,25.03233,-0.000175,24.017438,-0.0077,1.387
9940.00,7.410548,25.03163,-0.000174,24.017632,-0.0078,1.387
9942.00,7.410312,25.03117,-0.000174,24.017524,-0.0078,1.387
9944.00,7.410922,25.03120,-0.000174,24.017560,-0.0077,1.387
9946.00,7.411169,25.03112,-0.000175,24.017259,-0.0077,1.387
9948.00,7.410636,25.03252,-0.000174,24.017556,-0.0077,1.388
9950.00,7.410673,25.03253,-0.000175,24.017524,-0.0077,1.388
9952.00,7.410913,25.03185,-0.000175,24.017438,-0.0077,1.387
9954.00,7.410450,25.03071,-0.000175,24.017355,-0.0077,1.387
9956.00,7.410546,25.03101,-0.000174,24.017567,-0.0077,1.387
9958.00,7.410802,25.03107,-0.000174,24.017694,-0.0078,1.387
9960.00,7.410455,25.03085,-0.000174,24.017235,-0.0077,1.387
9962.00,7.410729,25.03145,-0.000174,24.017413,-0.0077,1.387
9964.00,7.410322,25.03073,-0.000174,24.016759,-0.0077,1.387
9966.00,7.411017,25.03062,-0.000173,24.017641,-0.0078,1.387
9968.00,7.411542,25.03037,-0.000173,24.017928,-0.0077,1.387
9970.00,7.411291,25.03004,-0.000174,24.017545,-0.0077,1.387
9972.00,7.410286,25.03001,-0.000173,24.017705,-0.0077,1.387
9974.00,7.409430,25.03041,-0.000173,24.017692,-0.0077,1.387
9976.00,7.408459,25.03075,-0.000173,24.018223,-0.0077,1.386
9978.00,7.409043,25.03034,-0.000173,24.017121,-0.0077,1.386
9980.00,7.409687,25.03046,-0.000173,24.017843,-0.0077,1.387
9982.00,7.409509,25.02927,-0.000173,24.017230,-0.0077,1.387
9984.00,7.409130,25.02934,-0.000173,24.017183,-0.0077,1.387
9986.00,7.409658,25.02917,-0.000174,24.016829,-0.0077,1.387
9988.00,7.409815,25.02918,-0.000174,24.017516,-0.0077,1.387
9990.00,7.410209,25.02975,-0.000174,24.017362,-0.0078,1.387
9992.00,7.409715,25.02916,-0.000174,24.017741,-0.0077,1.387
9994.00,7.409939,25.02826,-0.000174,24.016925,-0.0077,1.387
9996.00,7.410039,25.02860,-0.000174,24.016532,-0.0077,1.388
9998.00,7.410108,25.02838,-0.000174,24.017393,-0.0077,1.387
10000.00,7.410635,25.02838,-0.000174,24.017672,-0.0077,1.387
10002.00,7.410320,25.02827,-0.000173,24.017752,-0.0077,1.387
10004.00,7.409729,25.02854,-0.000174,24.017375,-0.0077,1.387
10006.00,7.409019,25.02874,-0.000173,24.017232,-0.0077,1.387
10008.00,7.409882,25.02898,-0.000174,24.018194,-0.0077,1.387
10010.00,7.410139,25.02884,-0.000174,24.017991,-0.0077,1.386
10012.00,7.408841,25.02868,-0.000174,24.017770,-0.0077,1.387
10014.00,7.408869,25.02874,-0.000173,24.017674,-0.0077,1.387
10016.00,7.409314,25.02909,-0.000174,24.017065,-0.0078,1.387
10018.00,7.408846,25.02957,-0.000174,24.017165,-0.0077,1.388
10020.00,7.409850,25.02840,-0.000175,24.017007,-0.0077,1.387
10022.00,7.410385,25.02883,-0.000174,24.017834,-0.0077,1.387
10024.00,7.409689,25.02931,-0.000173,24.016927,-0.0078,1.387
10026.00,7.409579,25.02988,-0.000173,24.017467,-0.0077,1.387
10028.00,7.410227,25.02968,-0.000174,24.017444,-0.0077,1.387
10030.00,7.409521,25.02973,-0.000174,24.017050,-0.0078,1.387
10032.00,7.409978,25.02928,-0.000173,24.017085,-0.0077,1.387
10034.00,7.410730,25.02842,-0.000174,24.017348,-0.0077,1.387
10036.00,7.409751,25.02854,-0.000174,24.017007,-0.0077,1.387
10038.00,7.409584,25.02853,-0.000173,24.017288,-0.0077,1.387
10040.00,7.409298,25.02892,-0.000175,24.016670,-0.0077,1.387
10042.00,7.409154,25.02862,-0.000174,24.016793,-0.0077,1.387
10044.00,7.409570,25.02883,-0.000174,24.017087,-0.0077,1.387
10046.00,7.410220,25.02898,-0.000175,24.017605,-0.0077,1.386
10048.00,7.411408,25.02859,-0.000175,24.017428,-0.0078,1.387
10050.00,7.411686,25.02839,-0.000174,24.017139,-0.0078,1.387
10052.00,7.411309,25.02827,-0.000173,24.017212,-0.0078,1.387
10054.00,7.411159,25.02891,-0.000174,24.017534,-0.0077,1.387
10056.00,7.411065,25.02816,-0.000175,24.017009,-0.0077,1.387
10058.00,7.411272,25.02863,-0.000174,24.017690,-0.0077,1.387
10060.00,7.411368,25.02794,-0.000173,24.017638,-0.0077,1.387
10062.00,7.410702,25.02764,-0.000173,24.017268,-0.0077,1.387
10064.00,7.410311,25.02805,-0.000174,24.017455,-0.0077,1.387
10066.00,7.410204,25.02772,-0.000174,24.017924,-0.0077,1.387
10068.00,7.410388,25.02873,-0.000174,24.017899,-0.0078,1.387
10070.00,7.410277,25.02773,-0.000174,24.017288,-0.0078,1.387
10072.00,7.411287,25.02748,-0.000174,24.017618,-0.0078,1.387
10074.00,7.410930,25.02802,-0.000173,24.017223,-0.0077,1.387
10076.00,7.409574,25.02804,-0.000174,24.017602,-0.0077,1.387
10078.00,7.410454,25.02846,-0.000173,24.017475,-0.0077,1.387
10080.00,7.411095,25.02910,-0.000173,24.017214,-0.0077,1.387
10082.00,7.410907,25.02911,-0.000174,24.017629,-0.0077,1.387
10084.00,7.411127,25.02904,-0.000174,24.018735,-0.0077,1.387
10086.00,7.411623,25.02967,-0.000173,24.018245,-0.0077,1.387
10088.00,7.412027,25.02910,-0.000172,24.017970,-0.0077,1.387
10090.00,7.411999,25.02885,-0.000173,24.017370,-0.0077,1.387
10092.00,7.411398,25.02833,-0.000174,24.017513,-0.0077,1.387
10094.00,7.411563,25.02788,-0.000174,24.016933,-0.0077,1.387
10096.00,7.410205,25.02799,-0.000174,24.017070,-0.0077,1.387
10098.00,7.410995,25.02905,-0.000175,24.017422,-0.0077,1.387
10100.00,7.411661,25.02843,-0.000174,24.017426,-0.0078,1.387
10102.00,7.411614,25.02780,-0.000174,24.017252,-0.0077,1.387
10104.00,7.411157,25.02923,-0.000174,24.016880,-0.0077,1.387
10106.00,7.410092,25.02965,-0.000174,24.017875,-0.0077,1.387
10108.00,7.409034,25.03024,-0.000174,24.017310,-0.0078,1.387
10110.00,7.409688,25.02997,-0.000174,24.017293,-0.0077,1.387
10112.00,7.410831,25.03034,-0.000173,24.017150,-0.0077,1.387
10114.00,7.411195,25.02985,-0.000173,24.017370,-0.0077,1.387
10116.00,7.410527,25.02947,-0.000174,24.016871,-0.0077,1.386
10118.00,7.410746,25.02950,-0.000174,24.017471,-0.0077,1.386
10120.00,7.410144,25.02937,-0.000173,24.017859,-0.0077,1.387
10122.00,7.411369,25.02987,-0.000173,24.017346,-0.0078,1.387
10124.00,7.412414,25.02986,-0.000173,24.017063,-0.0077,1.386
10126.00,7.411995,25.03015,-0.000173,24.017779,-0.0077,1.387
10128.00,7.411661,25.02961,-0.000174,24.017850,-0.0077,1.386
10130.00,7.411793,25.02904,-0.000174,24.017056,-0.0078,1.387
10132.00,7.412043,25.02903,-0.000175,24.018017,-0.0078,1.387
10134.00,7.412507,25.02965,-0.000173,24.017402,-0.0077,1.387
10136.00,7.412650,25.02909,-0.000173,24.017538,-0.0077,1.387
10138.00,7.412352,25.02940,-0.000174,24.017986,-0.0077,1.386
10140.00,7.411334,25.02968,-0.000174,24.017293,-0.0077,1.387
10142.00,7.410901,25.02967,-0.000175,24.017558,-0.0077,1.386
10144.00,7.410364,25.02915,-0.000175,24.016871,-0.0077,1.387
10146.00,7.410685,25.03004,-0.000175,24.016570,-0.0077,1.387
10148.00,7.410518,25.02980,-0.000174,24.017226,-0.0077,1.387
10150.00,7.410878,25.03027,-0.000174,24.017244,-0.0077,1.387
10152.00,7.411217,25.02960,-0.000175,24.017206,-0.0077,1.387
10154.00,7.410410,25.02945,-0.000174,24.017087,-0.0077,1.386
10156.00,7.410264,25.02963,-0.000173,24.017342,-0.0077,1.386
10158.00,7.410693,25.02926,-0.000174,24.017507,-0.0077,1.387
10160.00,7.410124,25.03081,-0.000173,24.017922,-0.0077,1.386
10162.00,7.409599,25.03012,-0.000174,24.016938,-0.0077,1.387
10164.00,7.409921,25.03042,-0.000174,24.017826,-0.0077,1.387
10166.00,7.410367,25.02958,-0.000174,24.017884,-0.0077,1.387
10168.00,7.410549,25.02987,-0.000175,24.017246,-0.0077,1.386
10170.00,7.411287,25.03022,-0.000174,24.017360,-0.0078,1.386
10172.00,7.410863,25.02944,-0.000173,24.017489,-0.0077,1.386
10174.00,7.410666,25.02987,-0.000174,24.017515,-0.0077,1.386
10176.00,7.411072,25.03047,-0.000174,24.017420,-0.0077,1.386
10178.00,7.411571,25.02992,-0.000174,24.017534,-0.0078,1.386
10180.00,7.411000,25.03113,-0.000172,24.016704,-0.0077,1.387
10182.00,7.411011,25.03174,-0.000173,24.017790,-0.0077,1.386
10184.00,7.410611,25.03143,-0.000175,24.017580,-0.0077,1.387
10186.00,7.411385,25.03170,-0.000175,24.017021,-0.0077,1.387
10188.00,7.411928,25.03198,-0.000176,24.017141,-0.0078,1.386
10190.00,7.411438,25.03233,-0.000176,24.017399,-0.0077,1.387
10192.00,7.411291,25.03205,-0.000175,24.017150,-0.0077,1.386
10194.00,7.411268,25.03240,-0.000174,24.017234,-0.0077,1.386
10196.00,7.410959,25.03185,-0.000174,24.017455,-0.0078,1.386
10198.00,7.410861,25.03158,-0.000174,24.017447,-0.0078,1.386
10200.00,7.410757,25.03172,-0.000174,24.016982,-0.0077,1.386
10202.00,7.411001,25.03266,-0.000174,24.017054,-0.0078,1.387
10204.00,7.410891,25.03274,-0.000173,24.017252,-0.0078,1.387
@17,12.0000,24.0
10206.00,7.410756,25.03195,-0.000174,24.017708,-0.0077,1.387
10208.00,7.402655,25.03157,-0.000174,24.017931,-0.0077,1.386
10210.00,7.383653,25.03156,-0.000174,24.016809,-0.0077,1.385
10212.00,7.365392,25.03206,-0.000174,24.017221,-0.0077,1.385
10214.00,7.347297,25.03186,-0.000173,24.017571,-0.0077,1.385
10216.00,7.333325,25.03134,-0.000174,24.016744,-0.0077,1.385
10218.00,7.324803,25.03140,-0.000175,24.016895,-0.0077,1.386
10220.00,7.318864,25.03087,-0.000176,24.017101,-0.0077,1.387
10222.00,7.312879,25.03161,-0.000176,24.017384,-0.0077,1.387
10224.00,7.307311,25.03107,-0.000176,24.017437,-0.0077,1.388
10226.00,7.300196,25.03064,-0.000177,24.017589,-0.0077,1.388
10228.00,7.295125,25.03084,-0.000177,24.017788,-0.0077,1.388
10230.00,7.290704,25.03088,-0.000177,24.017476,-0.0077,1.387
10232.00,7.296308,25.03109,-0.000177,24.016873,-0.0077,1.388
10234.00,7.313726,25.03135,-0.000175,24.017393,-0.0077,1.388
10236.00,7.333474,25.03213,-0.000176,24.017930,-0.0078,1.389
10238.00,7.351361,25.03151,-0.000177,24.017625,-0.0078,1.389
10240.00,7.364026,25.03219,-0.000177,24.017674,-0.0077,1.388
10242.00,7.372070,25.03226,-0.000176,24.018091,-0.0077,1.387
10244.00,7.378222,25.03289,-0.000174,24.017583,-0.0077,1.387
10246.00,7.383246,25.03252,-0.000175,24.017259,-0.0077,1.387
10248.00,7.387774,25.03259,-0.000175,24.017125,-0.0077,1.386
10250.00,7.392772,25.03365,-0.000173,24.017282,-0.0078,1.386
10252.00,7.397063,25.03258,-0.000173,24.017362,-0.0078,1.387
10254.00,7.400533,25.03211,-0.000174,24.017866,-0.0078,1.387
10256.00,7.403060,25.03166,-0.000174,24.017145,-0.0078,1.387
10258.00,7.403304,25.03133,-0.000174,24.017808,-0.0077,1.387
10260.00,7.401860,25.03172,-0.000173,24.017322,-0.0077,1.387
10262.00,7.400586,25.03190,-0.000174,24.017471,-0.0078,1.386
10264.00,7.399919,25.03253,-0.000174,24.017571,-0.0078,1.386
10266.00,7.398773,25.03164,-0.000174,24.017466,-0.0077,1.386
10268.00,7.397590,25.03202,-0.000174,24.017674,-0.0077,1.386
10270.00,7.396121,25.03193,-0.000173,24.017866,-0.0077,1.386
10272.00,7.395445,25.03181,-0.000172,24.016924,-0.0077,1.386
10274.00,7.395293,25.03117,-0.000174,24.017516,-0.0078,1.387
10276.00,7.395527,25.03177,-0.000174,24.016742,-0.0078,1.386
10278.00,7.396378,25.03091,-0.000175,24.016793,-0.0077,1.386
10280.00,7.396341,25.03140,-0.000174,24.016891,-0.0077,1.386
10282.00,7.397119,25.03199,-0.000175,24.017355,-0.0078,1.386
10284.00,7.397976,25.03083,-0.000175,24.017578,-0.0078,1.386
10286.00,7.397827,25.03145,-0.000174,24.017377,-0.0078,1.386
10288.00,7.398825,25.03136,-0.000174,24.017295,-0.0078,1.386
10290.00,7.398506,25.03101,-0.000175,24.017112,-0.0078,1.386
10292.00,7.399319,25.03081,-0.000175,24.016639,-0.0078,1.386
10294.00,7.398820,25.03136,-0.000175,24.017605,-0.0077,1.386
10296.00,7.398512,25.03128,-0.000174,24.018031,-0.0077,1.386
10298.00,7.400565,25.03069,-0.000174,24.017808,-0.0077,1.385
10300.00,7.403572,25.03057,-0.000174,24.017395,-0.0077,1.386
10302.00,7.406514,25.03075,-0.000175,24.017631,-0.0078,1.386
10304.00,7.406495,25.03060,-0.000175,24.016414,-0.0077,1.386
10306.00,7.406998,25.03095,-0.000175,24.017179,-0.0077,1.387
10308.00,7.409784,25.03090,-0.000176,24.017079,-0.0077,1.387
10310.00,7.411960,25.03059,-0.000174,24.017580,-0.0078,1.386
10312.00,7.412877,25.03169,-0.000173,24.017687,-0.0078,1.386
10314.00,7.412440,25.03113,-0.000173,24.016702,-0.0077,1.386
10316.00,7.411951,25.03085,-0.000174,24.017148,-0.0078,1.386
10318.00,7.411378,25.03062,-0.000175,24.017529,-0.0078,1.386
10320.00,7.411777,25.03010,-0.000173,24.017732,-0.0077,1.385
10322.00,7.411073,25.02994,-0.000173,24.016925,-0.0077,1.385
10324.00,7.410351,25.02929,-0.000174,24.017411,-0.0078,1.386
10326.00,7.410423,25.03004,-0.000175,24.017502,-0.0077,1.386
10328.00,7.409571,25.02957,-0.000174,24.017286,-0.0078,1.386
10330.00,7.409179,25.02868,-0.000173,24.018024,-0.0077,1.385
10332.00,7.409592,25.02858,-0.000173,24.017442,-0.0077,1.386
10334.00,7.409416,25.02852,-0.000173,24.017331,-0.0077,1.386
10336.00,7.410299,25.02950,-0.000173,24.017192,-0.0077,1.386
10338.00,7.411244,25.02987,-0.000174,24.017442,-0.0078,1.385
10340.00,7.411484,25.02953,-0.000175,24.017821,-0.0078,1.386
10342.00,7.412564,25.02991,-0.000174,24.016918,-0.0077,1.385
10344.00,7.412304,25.02942,-0.000173,24.017009,-0.0078,1.386
10346.00,7.413286,25.02922,-0.000175,24.017544,-0.0078,1.386
10348.00,7.413656,25.02931,-0.000175,24.018011,-0.0078,1.386
10350.00,7.413087,25.02914,-0.000174,24.016887,-0.0078,1.385
10352.00,7.413776,25.02854,-0.000175,24.017248,-0.0078,1.387
10354.00,7.414315,25.02959,-0.000175,24.016822,-0.0077,1.386
10356.00,7.414465,25.03030,-0.000175,24.016518,-0.0078,1.386
10358.00,7.414370,25.03047,-0.000175,24.016382,-0.0078,1.386
10360.00,7.415406,25.03087,-0.000175,24.016527,-0.0078,1.386
10362.00,7.416308,25.03092,-0.000175,24.017299,-0.0077,1.385
10364.00,7.416319,25.03109,-0.000175,24.016911,-0.0077,1.386
10366.00,7.417191,25.03079,-0.000175,24.016978,-0.0078,1.386
10368.00,7.417260,25.03035,-0.000174,24.016697,-0.0077,1.385
10370.00,7.417321,25.03044,-0.000175,24.016887,-0.0077,1.386
10372.00,7.417737,25.03090,-0.000174,24.016983,-0.0078,1.386
10374.00,7.417726,25.03042,-0.000175,24.017386,-0.0078,1.386
10376.00,7.416698,25.03072,-0.000174,24.017110,-0.0077,1.385
10378.00,7.416672,25.03101,-0.000174,24.017469,-0.0078,1.385
10380.00,7.418024,25.03085,-0.000174,24.017072,-0.0078,1.386
10382.00,7.418074,25.03060,-0.000175,24.016650,-0.0078,1.386
10384.00,7.417876,25.02950,-0.000175,24.016586,-0.0078,1.386
10386.00,7.417944,25.02977,-0.000175,24.017190,-0.0078,1.386
10388.00,7.417380,25.02971,-0.000175,24.017252,-0.0078,1.385
10390.00,7.416792,25.02962,-0.000174,24.017404,-0.0078,1.385
10392.00,7.416073,25.02985,-0.000174,24.017652,-0.0078,1.386
10394.00,7.415572,25.03061,-0.000174,24.017344,-0.0078,1.385
10396.00,7.415590,25.03050,-0.000174,24.017747,-0.0077,1.386
10398.00,7.415992,25.02970,-0.000175,24.017667,-0.0077,1.386
10400.00,7.416402,25.03042,-0.000175,24.016140,-0.0078,1.386
10402.00,7.415737,25.03061,-0.000174,24.017065,-0.0078,1.385
10404.00,7.416570,25.02983,-0.000174,24.016860,-0.0078,1.385
10406.00,7.417013,25.03110,-0.000174,24.016688,-0.0078,1.386
10408.00,7.416823,25.03147,-0.000174,24.017000,-0.0077,1.386
10410.00,7.416554,25.03025,-0.000175,24.017145,-0.0078,1.386
10412.00,7.416883,25.03075,-0.000175,24.017857,-0.0078,1.386
10414.00,7.416765,25.03035,-0.000175,24.017538,-0.0078,1.385
10416.00,7.416412,25.03101,-0.000175,24.017268,-0.0078,1.385
10418.00,7.416290,25.02996,-0.000174,24.016193,-0.0078,1.385
10420.00,7.417079,25.03025,-0.000174,24.017023,-0.0078,1.386
10422.00,7.417372,25.03098,-0.000174,24.017614,-0.0078,1.385
10424.00,7.417122,25.03050,-0.000174,24.017270,-0.0078,1.385
10426.00,7.416843,25.03044,-0.000175,24.017273,-0.0078,1.385
10428.00,7.416636,25.03085,-0.000175,24.016681,-0.0077,1.385
10430.00,7.416782,25.03068,-0.000175,24.016717,-0.0078,1.385
10432.00,7.416672,25.03068,-0.000175,24.016673,-0.0078,1.386
10434.00,7.415568,25.03058,-0.000175,24.017027,-0.0078,1.386
10436.00,7.414891,25.03132,-0.000174,24.016896,-0.0077,1.385
10438.00,7.414717,25.03202,-0.000174,24.016958,-0.0078,1.385
10440.00,7.416254,25.03142,-0.000174,24.017370,-0.0077,1.385
10442.00,7.417483,25.03272,-0.000174,24.017215,-0.0078,1.385
10444.00,7.416878,25.03351,-0.000175,24.016974,-0.0078,1.386
10446.00,7.416503,25.03280,-0.000175,24.016186,-0.0078,1.385
10448.00,7.416283,25.03207,-0.000176,24.017273,-0.0077,1.385
10450.00,7.415897,25.03260,-0.000174,24.017237,-0.0078,1.385
10452.00,7.415312,25.03283,-0.000174,24.017177,-0.0078,1.385
10454.00,7.416090,25.03237,-0.000175,24.016643,-0.0078,1.385
10456.00,7.416476,25.03187,-0.000175,24.017197,-0.0078,1.385
10458.00,7.415365,25.03255,-0.000174,24.016739,-0.0077,1.385
10460.00,7.415072,25.03301,-0.000174,24.017596,-0.0078,1.386
10462.00,7.415226,25.03265,-0.000175,24.017165,-0.0078,1.386
10464.00,7.415151,25.03166,-0.000177,24.016711,-0.0078,1.385
10466.00,7.415316,25.03191,-0.000176,24.017253,-0.0078,1.385
10468.00,7.414514,25.03242,-0.000174,24.017273,-0.0078,1.385
10470.00,7.414023,25.03276,-0.000176,24.016231,-0.0078,1.385
10472.00,7.413821,25.03199,-0.000176,24.016833,-0.0078,1.385
10474.00,7.413732,25.03206,-0.000175,24.016784,-0.0078,1.385
10476.00,7.413034,25.03361,-0.000175,24.016755,-0.0078,1.385
10478.00,7.412585,25.03312,-0.000175,24.017194,-0.0077,1.385
10480.00,7.413032,25.03265,-0.000176,24.017087,-0.0078,1.385
10482.00,7.414872,25.03211,-0.000176,24.016982,-0.0078,1.385
10484.00,7.415523,25.03299,-0.000176,24.017050,-0.0078,1.385
10486.00,7.415800,25.03297,-0.000175,24.017234,-0.0077,1.385
10488.00,7.415451,25.03187,-0.000174,24.016934,-0.0078,1.385
10490.00,7.415221,25.03176,-0.000175,24.017127,-0.0078,1.385
10492.00,7.414869,25.03203,-0.000176,24.017027,-0.0078,1.385
10494.00,7.414768,25.03169,-0.000176,24.016920,-0.0077,1.385
10496.00,7.414901,25.03166,-0.000174,24.016891,-0.0077,1.385
10498.00,7.415062,25.03306,-0.000175,24.016951,-0.0078,1.385
10500.00,7.415135,25.03234,-0.000175,24.017431,-0.0077,1.385
10502.00,7.413953,25.03249,-0.000175,24.017208,-0.0077,1.386
10504.00,7.413786,25.03315,-0.000175,24.016991,-0.0077,1.385
10506.00,7.413249,25.03199,-0.000175,24.016931,-0.0078,1.385
10508.00,7.413161,25.03208,-0.000175,24.016958,-0.0078,1.385
10510.00,7.413416,25.03186,-0.000175,24.016996,-0.0077,1.385
10512.00,7.414177,25.03224,-0.000174,24.017215,-0.0077,1.385
10514.00,7.413871,25.03184,-0.000175,24.016501,-0.0077,1.385
10516.00,7.413500,25.03104,-0.000176,24.016963,-0.0078,1.385
10518.00,7.413438,25.03121,-0.000175,24.017186,-0.0078,1.385
10520.00,7.413590,25.03099,-0.000175,24.017210,-0.0078,1.385
10522.00,7.413294,25.03069,-0.000176,24.016835,-0.0078,1.385
10524.00,7.413346,25.03073,-0.000175,24.016780,-0.0078,1.385
10526.00,7.413848,25.03077,-0.000175,24.016800,-0.0078,1.384
10528.00,7.413847,25.02999,-0.000175,24.016586,-0.0078,1.385
10530.00,7.413393,25.03054,-0.000175,24.016376,-0.0078,1.385
10532.00,7.413860,25.03084,-0.000176,24.017132,-0.0078,1.385
10534.00,7.412453,25.03144,-0.000174,24.017003,-0.0078,1.385
10536.00,7.410671,25.03183,-0.000175,24.016378,-0.0078,1.385
10538.00,7.411897,25.03136,-0.000174,24.017136,-0.0077,1.385
10540.00,7.412289,25.03120,-0.000174,24.016855,-0.0078,1.385
10542.00,7.411923,25.03076,-0.000174,24.016896,-0.0077,1.385
10544.00,7.411706,25.02978,-0.000174,24.017946,-0.0078,1.385
10546.00,7.412606,25.03014,-0.000174,24.017360,-0.0077,1.385
10548.00,7.412154,25.02988,-0.000175,24.016784,-0.0078,1.385
10550.00,7.412916,25.03037,-0.000174,24.017107,-0.0078,1.385
10552.00,7.412358,25.03049,-0.000175,24.017321,-0.0078,1.385
10554.00,7.412126,25.03080,-0.000174,24.017157,-0.0077,1.385
10556.00,7.412431,25.03095,-0.000174,24.017041,-0.0078,1.385
10558.00,7.412785,25.03027,-0.000174,24.017433,-0.0078,1.385
10560.00,7.413113,25.03080,-0.000175,24.016465,-0.0078,1.385
10562.00,7.413108,25.03063,-0.000174,24.016686,-0.0078,1.385
10564.00,7.412730,25.03129,-0.000174,24.016996,-0.0078,1.385
10566.00,7.412606,25.03089,-0.000175,24.016382,-0.0078,1.385
10568.00,7.411957,25.03002,-0.000172,24.017319,-0.0078,1.384
10570.00,7.411375,25.03043,-0.000173,24.017087,-0.0077,1.385
10572.00,7.411863,25.03005,-0.000175,24.016818,-0.0078,1.385
10574.00,7.412695,25.03060,-0.000175,24.017219,-0.0078,1.385
10576.00,7.413175,25.03039,-0.000174,24.017370,-0.0078,1.385
10578.00,7.412802,25.03000,-0.000175,24.017313,-0.0077,1.385
10580.00,7.412122,25.03011,-0.000174,24.017873,-0.0078,1.385
10582.00,7.412342,25.03071,-0.000174,24.017449,-0.0078,1.384
10584.00,7.411949,25.03121,-0.000175,24.017612,-0.0078,1.384
10586.00,7.411817,25.03022,-0.000174,24.017105,-0.0078,1.384
10588.00,7.410997,25.02990,-0.000173,24.017525,-0.0078,1.385
10590.00,7.411492,25.03032,-0.000174,24.018078,-0.0078,1.385
10592.00,7.411933,25.03082,-0.000173,24.017224,-0.0077,1.384
10594.00,7.412254,25.03087,-0.000174,24.017442,-0.0077,1.384
10596.00,7.411175,25.03049,-0.000174,24.016686,-0.0077,1.385
10598.00,7.410504,25.03040,-0.000173,24.017177,-0.0078,1.384
10600.00,7.411157,25.03033,-0.000174,24.017569,-0.0077,1.384
10602.00,7.411264,25.03097,-0.000174,24.017942,-0.0077,1.385
10604.00,7.410913,25.03146,-0.000174,24.017408,-0.0077,1.384
10606.00,7.410252,25.03121,-0.000174,24.017460,-0.0077,1.384
10608.00,7.410844,25.03166,-0.000174,24.017197,-0.0078,1.385
10610.00,7.411524,25.03117,-0.000174,24.017997,-0.0077,1.384
10612.00,7.411648,25.03183,-0.000174,24.017600,-0.0077,1.385
10614.00,7.411615,25.03145,-0.000174,24.017277,-0.0078,1.385
10616.00,7.412299,25.03146,-0.000174,24.017690,-0.0077,1.385
10618.00,7.412116,25.03038,-0.000175,24.018018,-0.0077,1.385
10620.00,7.411571,25.03058,-0.000173,24.017585,-0.0077,1.384
10622.00,7.411867,25.03151,-0.000175,24.017134,-0.0077,1.384
10624.00,7.411770,25.03053,-0.000174,24.018044,-0.0077,1.384
10626.00,7.411819,25.03064,-0.000175,24.017529,-0.0077,1.384
10628.00,7.411174,25.03128,-0.000174,24.017382,-0.0077,1.384
10630.00,7.410438,25.03099,-0.000173,24.016867,-0.0077,1.385
10632.00,7.410827,25.03092,-0.000174,24.017293,-0.0077,1.384
10634.00,7.411931,25.03178,-0.000174,24.017904,-0.0078,1.384
10636.00,7.412396,25.03151,-0.000175,24.017578,-0.0077,1.384
10638.00,7.412662,25.03063,-0.000173,24.017165,-0.0078,1.384
10640.00,7.412033,25.03095,-0.000174,24.016934,-0.0077,1.384
10642.00,7.411804,25.03059,-0.000175,24.017235,-0.0078,1.385
10644.00,7.411846,25.03084,-0.000175,24.017484,-0.0077,1.385
10646.00,7.412641,25.03174,-0.000175,24.016827,-0.0077,1.384
10648.00,7.412777,25.03094,-0.000176,24.016650,-0.0078,1.384
10650.00,7.412400,25.03114,-0.000175,24.016860,-0.0077,1.384
10652.00,7.412748,25.03143,-0.000174,24.017397,-0.0077,1.384
10654.00,7.412305,25.03141,-0.000174,24.017484,-0.0078,1.384
10656.00,7.412268,25.03226,-0.000174,24.016726,-0.0077,1.383
10658.00,7.412125,25.03176,-0.000174,24.017308,-0.0078,1.383
10660.00,7.412945,25.03103,-0.000175,24.017275,-0.0078,1.384
10662.00,7.412489,25.03139,-0.000175,24.016465,-0.0078,1.385
10664.00,7.412431,25.03209,-0.000175,24.017350,-0.0078,1.384
10666.00,7.412111,25.03231,-0.000175,24.016936,-0.0077,1.384
10668.00,7.412536,25.03222,-0.000175,24.017190,-0.0078,1.384
10670.00,7.411397,25.03206,-0.000176,24.016788,-0.0078,1.384
10672.00,7.410999,25.03253,-0.000176,24.016876,-0.0078,1.384
10674.00,7.411149,25.03248,-0.000174,24.016753,-0.0078,1.384
10676.00,7.410748,25.03205,-0.000176,24.016394,-0.0078,1.384
10678.00,7.410445,25.03116,-0.000177,24.016121,-0.0078,1.384
10680.00,7.410845,25.03054,-0.000176,24.016750,-0.0078,1.385
10682.00,7.411219,25.03006,-0.000176,24.016443,-0.0078,1.384
10684.00,7.412875,25.03015,-0.000176,24.017339,-0.0078,1.384
10686.00,7.413742,25.03066,-0.000175,24.016934,-0.0078,1.384
10688.00,7.413307,25.03119,-0.000175,24.016895,-0.0078,1.385
10690.00,7.412901,25.03099,-0.000175,24.017121,-0.0078,1.384
10692.00,7.412933,25.03126,-0.000175,24.016942,-0.0078,1.384
10694.00,7.412401,25.03030,-0.000174,24.017357,-0.0078,1.384
10696.00,7.411745,25.03063,-0.000174,24.017429,-0.0078,1.384
10698.00,7.412517,25.03107,-0.000174,24.016759,-0.0078,1.384
10700.00,7.412245,25.03052,-0.000175,24.017235,-0.0077,1.384
10702.00,7.412296,25.03105,-0.000175,24.016773,-0.0078,1.384
10704.00,7.412124,25.03067,-0.000174,24.016463,-0.0078,1.384
10706.00,7.412345,25.03133,-0.000175,24.016791,-0.0078,1.384
10708.00,7.412193,25.03085,-0.000175,24.017424,-0.0078,1.384
10710.00,7.412622,25.03059,-0.000175,24.016800,-0.0078,1.384
10712.00,7.412894,25.03022,-0.000174,24.017221,-0.0078,1.384
10714.00,7.412298,25.02981,-0.000174,24.017197,-0.0078,1.384
10716.00,7.412310,25.03084,-0.000175,24.016829,-0.0077,1.384
10718.00,7.412368,25.03096,-0.000176,24.017085,-0.0077,1.385
10720.00,7.412150,25.03101,-0.000175,24.016895,-0.0077,1.384
10722.00,7.411343,25.03145,-0.000174,24.017094,-0.0078,1.383
10724.00,7.411701,25.03168,-0.000174,24.017194,-0.0078,1.384
10726.00,7.411457,25.03114,-0.000174,24.017600,-0.0077,1.384
10728.00,7.411134,25.03108,-0.000175,24.017074,-0.0078,1.384
10730.00,7.411671,25.03006,-0.000175,24.017312,-0.0078,1.384
10732.00,7.411907,25.03043,-0.000175,24.016973,-0.0078,1.384
10734.00,7.411749,25.03097,-0.000175,24.016588,-0.0078,1.383
10736.00,7.412008,25.03054,-0.000175,24.017121,-0.0078,1.383
10738.00,7.411705,25.02961,-0.000176,24.016860,-0.0078,1.384
10740.00,7.410447,25.02948,-0.000176,24.016173,-0.0078,1.384
10742.00,7.411475,25.02975,-0.000175,24.017005,-0.0078,1.383
10744.00,7.411523,25.02932,-0.000176,24.016882,-0.0078,1.384
10746.00,7.410969,25.02956,-0.000176,24.016822,-0.0078,1.384
10748.00,7.411047,25.03106,-0.000176,24.016788,-0.0078,1.384
10750.00,7.411839,25.03061,-0.000176,24.016717,-0.0078,1.384
10752.00,7.412207,25.03029,-0.000176,24.016980,-0.0078,1.384
10754.00,7.412208,25.03083,-0.000175,24.016827,-0.0078,1.383
10756.00,7.412047,25.03031,-0.000174,24.016681,-0.0078,1.384
10758.00,7.412044,25.03069,-0.000174,24.016655,-0.0078,1.384
10760.00,7.412394,25.03025,-0.000175,24.016949,-0.0078,1.383
10762.00,7.413523,25.03050,-0.000174,24.016842,-0.0078,1.383
10764.00,7.413038,25.03083,-0.000174,24.016572,-0.0077,1.384
10766.00,7.412006,25.03001,-0.000175,24.017221,-0.0078,1.385
10768.00,7.411999,25.03109,-0.000176,24.016075,-0.0078,1.384
10770.00,7.411882,25.03057,-0.000175,24.016762,-0.0078,1.383
10772.00,7.412057,25.03010,-0.000176,24.016653,-0.0078,1.383
10774.00,7.412183,25.03033,-0.000175,24.016110,-0.0078,1.383
10776.00,7.412071,25.03074,-0.000176,24.016847,-0.0078,1.384
10778.00,7.411470,25.03079,-0.000175,24.016664,-0.0078,1.384
10780.00,7.410865,25.02968,-0.000176,24.016130,-0.0078,1.384
10782.00,7.410956,25.03019,-0.000176,24.017150,-0.0078,1.383
10784.00,7.411614,25.03062,-0.000175,24.016483,-0.0078,1.384
10786.00,7.411577,25.03138,-0.000175,24.016675,-0.0078,1.383
10788.00,7.412030,25.03047,-0.000175,24.016663,-0.0078,1.384
10790.00,7.412039,25.03138,-0.000177,24.017292,-0.0078,1.384
10792.00,7.411739,25.03107,-0.000175,24.016991,-0.0078,1.383
10794.00,7.412341,25.03154,-0.000175,24.016429,-0.0078,1.384
10796.00,7.412659,25.03108,-0.000175,24.016561,-0.0078,1.383
10798.00,7.411981,25.03099,-0.000175,24.016933,-0.0078,1.383
10800.00,7.412296,25.03113,-0.000174,24.016887,-0.0078,1.383
10802.00,7.412492,25.03191,-0.000174,24.017342,-0.0078,1.384
10804.00,7.412157,25.03119,-0.000174,24.017268,-0.0078,1.383
@18,12.0000,24.0
10806.00,7.411915,25.03117,-0.000174,24.017137,-0.0077,1.383
10808.00,7.405105,25.03097,-0.000175,24.016777,-0.0078,1.384
10810.00,7.387002,25.03041,-0.000174,24.017509,-0.0078,1.383
10812.00,7.368556,25.03172,-0.000176,24.016579,-0.0078,1.382
10814.00,7.350306,25.03131,-0.000175,24.017049,-0.0078,1.383
10816.00,7.336562,25.03064,-0.000175,24.016811,-0.0078,1.384
10818.00,7.327459,25.03096,-0.000177,24.016849,-0.0078,1.383
10820.00,7.322464,25.03021,-0.000177,24.016590,-0.0077,1.383
10822.00,7.316309,25.03027,-0.000176,24.016835,-0.0078,1.384
10824.00,7.310445,25.03011,-0.000177,24.016867,-0.0078,1.384
10826.00,7.304951,25.03020,-0.000177,24.016617,-0.0078,1.384
10828.00,7.298854,25.02989,-0.000178,24.016791,-0.0078,1.384
10830.00,7.293460,25.03028,-0.000178,24.017038,-0.0078,1.385
10832.00,7.297325,25.03026,-0.000178,24.016605,-0.0078,1.385
10834.00,7.315323,25.03002,-0.000178,24.017170,-0.0078,1.385
10836.00,7.333555,25.03075,-0.000177,24.017469,-0.0078,1.386
10838.00,7.351045,25.03143,-0.000178,24.016849,-0.0077,1.385
10840.00,7.363853,25.03105,-0.000180,24.016702,-0.0078,1.385
10842.00,7.371104,25.03061,-0.000177,24.017359,-0.0078,1.384
10844.00,7.376134,25.03053,-0.000174,24.016046,-0.0078,1.384
10846.00,7.380422,25.03144,-0.000175,24.016681,-0.0078,1.384
10848.00,7.384796,25.03033,-0.000175,24.016445,-0.0078,1.383
10850.00,7.389500,25.02974,-0.000174,24.016514,-0.0078,1.384
10852.00,7.394852,25.03039,-0.000173,24.016909,-0.0078,1.384
10854.00,7.399453,25.03036,-0.000174,24.016469,-0.0078,1.383
10856.00,7.403536,25.03024,-0.000175,24.016275,-0.0078,1.384
10858.00,7.406036,25.03075,-0.000175,24.017341,-0.0078,1.384
10860.00,7.406043,25.03117,-0.000175,24.016563,-0.0078,1.383
10862.00,7.404917,25.02988,-0.000176,24.016188,-0.0078,1.384
10864.00,7.403300,25.03070,-0.000176,24.017279,-0.0078,1.384
10866.00,7.400838,25.03122,-0.000177,24.016933,-0.0078,1.383
10868.00,7.399064,25.03075,-0.000175,24.016358,-0.0078,1.383
10870.00,7.398732,25.03088,-0.000175,24.016679,-0.0078,1.383
10872.00,7.398920,25.03116,-0.000176,24.017435,-0.0078,1.383
10874.00,7.398931,25.03057,-0.000176,24.016331,-0.0078,1.383
10876.00,7.398127,25.03088,-0.000176,24.016516,-0.0078,1.383
10878.00,7.398927,25.03084,-0.000177,24.016728,-0.0078,1.383
10880.00,7.399589,25.03076,-0.000176,24.016213,-0.0078,1.383
10882.00,7.399352,25.02982,-0.000177,24.016771,-0.0078,1.383
10884.00,7.398597,25.03081,-0.000175,24.016695,-0.0078,1.383
10886.00,7.398851,25.03083,-0.000174,24.016064,-0.0078,1.382
10888.00,7.398293,25.03118,-0.000175,24.016356,-0.0078,1.383
10890.00,7.398738,25.03196,-0.000175,24.016994,-0.0078,1.383
10892.00,7.398862,25.03193,-0.000176,24.016200,-0.0078,1.382
10894.00,7.398030,25.03198,-0.000175,24.016394,-0.0078,1.383
10896.00,7.398250,25.03183,-0.000176,24.016452,-0.0078,1.383
10898.00,7.398398,25.03174,-0.000175,24.017226,-0.0077,1.383
10900.00,7.399220,25.03147,-0.000176,24.017272,-0.0078,1.383
10902.00,7.401306,25.03175,-0.000175,24.016197,-0.0078,1.383
10904.00,7.405213,25.03171,-0.000175,24.017076,-0.0078,1.383
10906.00,7.411204,25.03140,-0.000175,24.016657,-0.0078,1.383
10908.00,7.415229,25.03157,-0.000175,24.016347,-0.0078,1.383
10910.00,7.415255,25.03157,-0.000175,24.016485,-0.0078,1.383
10912.00,7.413174,25.03126,-0.000174,24.017524,-0.0078,1.383
10914.00,7.411433,25.03140,-0.000175,24.016797,-0.0078,1.383
10916.00,7.410669,25.03188,-0.000175,24.016483,-0.0078,1.383
10918.00,7.409931,25.03216,-0.000175,24.016594,-0.0078,1.383
10920.00,7.408623,25.03282,-0.000176,24.016978,-0.0078,1.383
10922.00,7.407491,25.03275,-0.000175,24.016608,-0.0078,1.383
10924.00,7.406805,25.03229,-0.000175,24.017259,-0.0078,1.383
10926.00,7.407336,25.03210,-0.000175,24.017442,-0.0078,1.383
10928.00,7.408016,25.03295,-0.000176,24.017083,-0.0078,1.383
10930.00,7.407917,25.03212,-0.000176,24.016623,-0.0078,1.383
10932.00,7.408118,25.03085,-0.000175,24.017337,-0.0078,1.383
10934.00,7.408709,25.03188,-0.000174,24.017188,-0.0078,1.384
10936.00,7.409827,25.03187,-0.000174,24.016724,-0.0078,1.383
10938.00,7.410702,25.03155,-0.000175,24.017330,-0.0078,1.383
10940.00,7.410598,25.03185,-0.000175,24.016884,-0.0078,1.383
10942.00,7.411495,25.03211,-0.000175,24.016367,-0.0077,1.383
10944.00,7.412301,25.03230,-0.000175,24.016287,-0.0078,1.383
10946.00,7.412956,25.03240,-0.000173,24.017108,-0.0078,1.382
10948.00,7.413493,25.03235,-0.000174,24.017395,-0.0078,1.383
10950.00,7.414515,25.03220,-0.000175,24.017565,-0.0078,1.382
10952.00,7.414724,25.03253,-0.000175,24.016958,-0.0078,1.383
10954.00,7.415432,25.03227,-0.000176,24.016769,-0.0078,1.383
10956.00,7.415872,25.03224,-0.000175,24.016235,-0.0078,1.383
10958.00,7.415220,25.03201,-0.000176,24.016831,-0.0078,1.383
10960.00,7.414265,25.03154,-0.000176,24.016757,-0.0078,1.382
10962.00,7.414177,25.03201,-0.000175,24.017195,-0.0078,1.382
10964.00,7.414858,25.03277,-0.000175,24.017025,-0.0078,1.382
10966.00,7.415024,25.03234,-0.000175,24.016264,-0.0078,1.383
10968.00,7.416265,25.03193,-0.000175,24.016684,-0.0078,1.383
10970.00,7.416349,25.03164,-0.000176,24.016704,-0.0078,1.383
10972.00,7.416009,25.03175,-0.000176,24.016447,-0.0078,1.382
10974.00,7.415239,25.03127,-0.000175,24.017000,-0.0078,1.382
10976.00,7.415711,25.03141,-0.000175,24.015932,-0.0078,1.382
10978.00,7.416969,25.03179,-0.000175,24.016804,-0.0078,1.383
10980.00,7.416998,25.03144,-0.000176,24.016737,-0.0078,1.383
10982.00,7.416420,25.03110,-0.000176,24.017634,-0.0078,1.382
10984.00,7.416124,25.03138,-0.000175,24.017486,-0.0078,1.383
10986.00,7.416111,25.03241,-0.000176,24.016594,-0.0078,1.382
10988.00,7.417323,25.03150,-0.000174,24.016351,-0.0078,1.382
10990.00,7.417872,25.03079,-0.000175,24.017108,-0.0078,1.382
10992.00,7.417843,25.03036,-0.000176,24.017092,-0.0078,1.383
10994.00,7.417767,25.03142,-0.000176,24.016383,-0.0078,1.382
10996.00,7.417404,25.03096,-0.000175,24.016528,-0.0078,1.382
10998.00,7.417299,25.03021,-0.000176,24.016469,-0.0078,1.383
11000.00,7.417128,25.03083,-0.000176,24.017712,-0.0078,1.383
11002.00,7.417007,25.03143,-0.000176,24.016904,-0.0078,1.382
11004.00,7.417569,25.03142,-0.000176,24.016820,-0.0078,1.382
11006.00,7.417904,25.03062,-0.000176,24.016498,-0.0078,1.383
11008.00,7.418050,25.03117,-0.000175,24.016135,-0.0078,1.382
11010.00,7.418079,25.03174,-0.000175,24.016592,-0.0078,1.382
11012.00,7.417536,25.03121,-0.000175,24.016541,-0.0078,1.383
11014.00,7.417508,25.03083,-0.000176,24.017070,-0.0078,1.382
11016.00,7.417553,25.03132,-0.000177,24.015954,-0.0078,1.382
11018.00,7.418002,25.03131,-0.000175,24.016942,-0.0078,1.382
11020.00,7.417319,25.03134,-0.000175,24.016648,-0.0078,1.382
11022.00,7.416631,25.03120,-0.000175,24.016405,-0.0078,1.382
11024.00,7.416980,25.03151,-0.000176,24.016169,-0.0078,1.382
11026.00,7.416184,25.03101,-0.000175,24.017085,-0.0078,1.382
11028.00,7.415585,25.03127,-0.000175,24.017034,-0.0078,1.382
11030.00,7.415846,25.03131,-0.000175,24.016954,-0.0078,1.382
11032.00,7.415082,25.03138,-0.000176,24.016383,-0.0078,1.383
11034.00,7.415112,25.03093,-0.000177,24.016365,-0.0078,1.383
11036.00,7.414880,25.03146,-0.000176,24.016387,-0.0078,1.382
11038.00,7.414383,25.03140,-0.000174,24.016838,-0.0078,1.382
11040.00,7.414954,25.03087,-0.000176,24.016160,-0.0078,1.382
11042.00,7.414810,25.03086,-0.000176,24.016599,-0.0078,1.382
11044.00,7.414492,25.03141,-0.000175,24.016307,-0.0078,1.382
11046.00,7.414215,25.03136,-0.000177,24.016010,-0.0078,1.382
11048.00,7.414290,25.03192,-0.000176,24.016099,-0.0078,1.382
11050.00,7.414775,25.03237,-0.000176,24.016550,-0.0078,1.382
11052.00,7.414046,25.03293,-0.000176,24.016623,-0.0078,1.382
11054.00,7.415110,25.03322,-0.000176,24.016166,-0.0078,1.383
11056.00,7.415705,25.03295,-0.000178,24.016856,-0.0078,1.382
11058.00,7.415533,25.03240,-0.000177,24.016441,-0.0078,1.382
11060.00,7.415591,25.03232,-0.000177,24.016577,-0.0078,1.382
11062.00,7.415062,25.03246,-0.000175,24.016380,-0.0078,1.382
11064.00,7.414787,25.03242,-0.000176,24.016128,-0.0078,1.383
11066.00,7.415084,25.03247,-0.000176,24.015604,-0.0078,1.383
11068.00,7.415829,25.03268,-0.000176,24.016255,-0.0078,1.382
11070.00,7.414849,25.03266,-0.000176,24.016701,-0.0078,1.382
11072.00,7.413464,25.03233,-0.000174,24.017259,-0.0078,1.382
11074.00,7.413582,25.03252,-0.000175,24.017089,-0.0078,1.382
11076.00,7.413904,25.03261,-0.000175,24.016661,-0.0078,1.382
11078.00,7.414375,25.03278,-0.000175,24.016661,-0.0078,1.382
11080.00,7.413427,25.03264,-0.000176,24.016786,-0.0078,1.382
11082.00,7.412050,25.03283,-0.000176,24.016762,-0.0078,1.382
11084.00,7.411475,25.03309,-0.000176,24.017457,-0.0078,1.382
11086.00,7.411440,25.03254,-0.000175,24.016572,-0.0078,1.382
11088.00,7.411779,25.03246,-0.000175,24.016209,-0.0078,1.382
11090.00,7.412406,25.03266,-0.000175,24.016351,-0.0077,1.382
11092.00,7.412359,25.03209,-0.000175,24.016942,-0.0078,1.382
11094.00,7.412264,25.03153,-0.000175,24.016251,-0.0078,1.382
11096.00,7.412804,25.03178,-0.000176,24.016795,-0.0078,1.382
11098.00,7.412590,25.03173,-0.000175,24.016465,-0.0078,1.382
11100.00,7.412043,25.03125,-0.000176,24.017021,-0.0078,1.382
11102.00,7.412432,25.03211,-0.000176,24.016733,-0.0078,1.382
11104.00,7.412574,25.03286,-0.000175,24.016287,-0.0078,1.382
11106.00,7.412726,25.03230,-0.000175,24.016557,-0.0078,1.382
11108.00,7.413466,25.03254,-0.000175,24.016494,-0.0078,1.382
11110.00,7.413378,25.03320,-0.000176,24.017125,-0.0078,1.382
11112.00,7.412353,25.03191,-0.000176,24.016693,-0.0078,1.382
11114.00,7.412292,25.03247,-0.000176,24.016369,-0.0078,1.381
11116.00,7.411831,25.03269,-0.000175,24.016487,-0.0078,1.381
11118.00,7.411812,25.03308,-0.000174,24.016476,-0.0078,1.382
11120.00,7.411987,25.03216,-0.000175,24.016702,-0.0078,1.382
11122.00,7.412534,25.03242,-0.000174,24.016403,-0.0077,1.382
11124.00,7.413271,25.03266,-0.000177,24.017424,-0.0078,1.381
11126.00,7.412926,25.03262,-0.000176,24.016499,-0.0078,1.382
11128.00,7.412813,25.03195,-0.000177,24.016728,-0.0078,1.382
11130.00,7.412629,25.03219,-0.000175,24.016862,-0.0078,1.381
11132.00,7.412648,25.03241,-0.000175,24.016588,-0.0078,1.381
11134.00,7.412474,25.03197,-0.000177,24.016808,-0.0078,1.382
11136.00,7.412935,25.03138,-0.000177,24.016646,-0.0078,1.382
11138.00,7.412108,25.03171,-0.000176,24.016159,-0.0078,1.381
11140.00,7.411075,25.03161,-0.000176,24.016128,-0.0078,1.381
11142.00,7.412576,25.03137,-0.000174,24.016637,-0.0078,1.381
11144.00,7.412542,25.03178,-0.000175,24.016534,-0.0078,1.382
11146.00,7.412252,25.03184,-0.000176,24.015566,-0.0078,1.382
11148.00,7.411886,25.03240,-0.000176,24.016668,-0.0078,1.382
11150.00,7.411106,25.03225,-0.000176,24.016643,-0.0078,1.382
11152.00,7.410968,25.03244,-0.000178,24.016668,-0.0078,1.382
11154.00,7.411795,25.03139,-0.000176,24.017172,-0.0079,1.381
11156.00,7.411804,25.03209,-0.000176,24.017076,-0.0078,1.382
11158.00,7.411990,25.03223,-0.000176,24.016115,-0.0078,1.382
11160.00,7.411458,25.03240,-0.000177,24.016615,-0.0078,1.381
11162.00,7.411086,25.03121,-0.000175,24.016635,-0.0078,1.381
11164.00,7.410627,25.03109,-0.000174,24.016764,-0.0078,1.380
11166.00,7.410568,25.03138,-0.000175,24.016233,-0.0078,1.381
11168.00,7.410587,25.03195,-0.000177,24.016371,-0.0078,1.382
11170.00,7.409606,25.03170,-0.000175,24.016543,-0.0078,1.382
11172.00,7.409787,25.03149,-0.000176,24.016853,-0.0078,1.382
11174.00,7.409617,25.03143,-0.000175,24.016882,-0.0078,1.381
11176.00,7.409060,25.03116,-0.000175,24.016808,-0.0078,1.381
11178.00,7.409102,25.03143,-0.000175,24.016900,-0.0078,1.382
11180.00,7.409234,25.03132,-0.000175,24.017170,-0.0078,1.382
11182.00,7.409541,25.03141,-0.000175,24.016710,-0.0078,1.381
11184.00,7.409667,25.03136,-0.000175,24.017127,-0.0078,1.382
11186.00,7.410071,25.03137,-0.000175,24.016675,-0.0078,1.382
11188.00,7.410144,25.03171,-0.000175,24.016601,-0.0078,1.382
11190.00,7.410394,25.03170,-0.000175,24.016450,-0.0078,1.381
11192.00,7.410343,25.03219,-0.000175,24.017185,-0.0078,1.381
11194.00,7.410376,25.03218,-0.000174,24.016568,-0.0078,1.381
11196.00,7.410850,25.03197,-0.000175,24.015687,-0.0078,1.382
11198.00,7.410922,25.03199,-0.000176,24.016922,-0.0078,1.381
11200.00,7.411038,25.03279,-0.000174,24.016759,-0.0078,1.381
11202.00,7.410611,25.03286,-0.000176,24.016641,-0.0078,1.382
11204.00,7.410074,25.03293,-0.000174,24.016498,-0.0078,1.381
11206.00,7.409608,25.03260,-0.000175,24.016050,-0.0078,1.381
11208.00,7.410332,25.03264,-0.000175,24.016311,-0.0078,1.381
11210.00,7.410647,25.03225,-0.000176,24.016663,-0.0078,1.382
11212.00,7.410335,25.03193,-0.000176,24.016641,-0.0078,1.382
11214.00,7.410148,25.03228,-0.000176,24.017205,-0.0078,1.381
11216.00,7.410770,25.03228,-0.000176,24.016327,-0.0078,1.381
11218.00,7.410191,25.03225,-0.000176,24.016470,-0.0078,1.381
11220.00,7.409802,25.03143,-0.000175,24.017029,-0.0078,1.380
11222.00,7.410030,25.03183,-0.000176,24.016276,-0.0078,1.381
11224.00,7.410496,25.03244,-0.000176,24.017000,-0.0078,1.382
11226.00,7.410259,25.03266,-0.000176,24.016663,-0.0078,1.381
11228.00,7.410496,25.03273,-0.000174,24.016510,-0.0078,1.381
11230.00,7.410068,25.03262,-0.000176,24.016601,-0.0078,1.382
11232.00,7.410231,25.03359,-0.000177,24.016733,-0.0078,1.381
11234.00,7.410283,25.03299,-0.000175,24.016684,-0.0078,1.380
11236.00,7.409926,25.03312,-0.000175,24.016213,-0.0078,1.380
11238.00,7.409102,25.03329,-0.000175,24.016701,-0.0078,1.381
11240.00,7.408881,25.03246,-0.000176,24.016887,-0.0078,1.381
11242.00,7.409197,25.03219,-0.000175,24.016721,-0.0078,1.381
11244.00,7.410016,25.03123,-0.000175,24.016987,-0.0078,1.380
11246.00,7.410618,25.03136,-0.000176,24.016383,-0.0078,1.382
11248.00,7.410533,25.03147,-0.000176,24.016494,-0.0078,1.381
11250.00,7.411171,25.03099,-0.000176,24.016445,-0.0078,1.381
11252.00,7.411206,25.03093,-0.000176,24.016846,-0.0078,1.381
11254.00,7.410663,25.03184,-0.000175,24.016590,-0.0078,1.381
11256.00,7.411049,25.03213,-0.000176,24.016140,-0.0078,1.381
11258.00,7.411609,25.03153,-0.000176,24.016648,-0.0078,1.382
11260.00,7.411644,25.03192,-0.000176,24.016394,-0.0078,1.381
11262.00,7.410886,25.03179,-0.000175,24.016779,-0.0078,1.381
11264.00,7.411048,25.03175,-0.000176,24.016425,-0.0078,1.381
11266.00,7.411357,25.03204,-0.000176,24.017148,-0.0078,1.381
11268.00,7.411423,25.03140,-0.000176,24.017435,-0.0078,1.381
11270.00,7.411517,25.03168,-0.000176,24.016541,-0.0078,1.381
11272.00,7.411585,25.03181,-0.000176,24.016184,-0.0078,1.381
11274.00,7.410941,25.03168,-0.000175,24.016590,-0.0078,1.381
11276.00,7.411338,25.03164,-0.000174,24.016487,-0.0078,1.381
11278.00,7.411836,25.03211,-0.000175,24.016844,-0.0078,1.381
11280.00,7.410904,25.03175,-0.000176,24.016784,-0.0078,1.382
11282.00,7.411048,25.03209,-0.000177,24.017147,-0.0078,1.381
11284.00,7.410594,25.03216,-0.000175,24.016646,-0.0078,1.380
11286.00,7.410085,25.03271,-0.000176,24.016432,-0.0078,1.381
11288.00,7.409330,25.03309,-0.000175,24.016835,-0.0078,1.381
11290.00,7.409740,25.03264,-0.000174,24.016200,-0.0078,1.381
11292.00,7.409597,25.03211,-0.000174,24.016483,-0.0078,1.381
11294.00,7.409775,25.03295,-0.000175,24.016162,-0.0078,1.381
11296.00,7.409577,25.03249,-0.000175,24.016933,-0.0078,1.380
11298.00,7.409640,25.03198,-0.000175,24.016902,-0.0078,1.381
11300.00,7.409197,25.03201,-0.000176,24.016606,-0.0078,1.381
11302.00,7.410028,25.03215,-0.000175,24.016916,-0.0078,1.381
11304.00,7.410272,25.03115,-0.000176,24.016905,-0.0078,1.380
11306.00,7.410261,25.03197,-0.000175,24.016655,-0.0078,1.381
11308.00,7.409820,25.03190,-0.000176,24.016780,-0.0078,1.381
11310.00,7.409486,25.03204,-0.000176,24.016460,-0.0078,1.381
11312.00,7.410095,25.03231,-0.000175,24.016808,-0.0078,1.382
11314.00,7.410521,25.03186,-0.000176,24.016786,-0.0078,1.381
11316.00,7.410162,25.03149,-0.000177,24.016521,-0.0078,1.381
11318.00,7.410426,25.03126,-0.000175,24.017362,-0.0078,1.381
11320.00,7.410689,25.03041,-0.000174,24.017560,-0.0078,1.381
11322.00,7.411219,25.03101,-0.000175,24.016996,-0.0078,1.380
11324.00,7.410902,25.03208,-0.000175,24.016617,-0.0078,1.381
11326.00,7.410639,25.03224,-0.000177,24.017360,-0.0078,1.381
11328.00,7.410345,25.03288,-0.000175,24.016916,-0.0078,1.380
11330.00,7.410958,25.03234,-0.000175,24.016846,-0.0078,1.381
11332.00,7.410891,25.03154,-0.000175,24.015874,-0.0078,1.381
11334.00,7.410057,25.03197,-0.000176,24.016554,-0.0078,1.380
11336.00,7.410273,25.03186,-0.000176,24.016931,-0.0078,1.381
11338.00,7.410072,25.03134,-0.000175,24.017116,-0.0078,1.381
11340.00,7.409817,25.03118,-0.000177,24.016521,-0.0078,1.382
11342.00,7.409636,25.03160,-0.000176,24.016202,-0.0078,1.381
11344.00,7.409210,25.03175,-0.000176,24.016944,-0.0078,1.380
11346.00,7.409744,25.03135,-0.000175,24.017085,-0.0078,1.380
11348.00,7.409994,25.03129,-0.000176,24.016191,-0.0078,1.381
11350.00,7.410963,25.03138,-0.000175,24.016525,-0.0078,1.381
11352.00,7.411526,25.03156,-0.000176,24.016728,-0.0078,1.381
11354.00,7.411919,25.03129,-0.000177,24.016904,-0.0078,1.380
11356.00,7.412072,25.03064,-0.000175,24.016933,-0.0078,1.381
11358.00,7.411289,25.03127,-0.000175,24.016427,-0.0078,1.380
11360.00,7.410946,25.03169,-0.000175,24.016753,-0.0078,1.381
11362.00,7.410371,25.03153,-0.000175,24.016304,-0.0078,1.381
11364.00,7.409543,25.03125,-0.000175,24.016652,-0.0078,1.380
11366.00,7.409923,25.03097,-0.000176,24.016608,-0.0078,1.380
11368.00,7.410312,25.03124,-0.000175,24.016151,-0.0078,1.381
11370.00,7.410075,25.03130,-0.000174,24.016338,-0.0078,1.381
11372.00,7.410411,25.03134,-0.000175,24.016601,-0.0078,1.380
11374.00,7.410623,25.03139,-0.000175,24.017056,-0.0078,1.380
11376.00,7.409988,25.03111,-0.000175,24.016873,-0.0078,1.381
11378.00,7.409097,25.03018,-0.000176,24.016621,-0.0078,1.380
11380.00,7.409187,25.03019,-0.000176,24.016597,-0.0078,1.380
11382.00,7.409067,25.03021,-0.000175,24.016773,-0.0078,1.380
11384.00,7.409156,25.03010,-0.000176,24.015941,-0.0078,1.380
11386.00,7.409352,25.03033,-0.000176,24.016668,-0.0078,1.381
11388.00,7.409198,25.03065,-0.000177,24.016264,-0.0078,1.380
11390.00,7.409867,25.03041,-0.000175,24.016443,-0.0078,1.380
11392.00,7.410042,25.03126,-0.000175,24.016702,-0.0078,1.380
11394.00,7.410036,25.03134,-0.000175,24.016523,-0.0078,1.381
11396.00,7.410732,25.03080,-0.000174,24.016798,-0.0078,1.380
11398.00,7.410823,25.03108,-0.000174,24.017148,-0.0078,1.380
11400.00,7.410723,25.03141,-0.000175,24.016804,-0.0078,1.380
11402.00,7.410223,25.03132,-0.000175,24.016942,-0.0078,1.380
11404.00,7.410416,25.03183,-0.000175,24.017136,-0.0078,1.380
@19,12.0000,24.0
11406.00,7.410018,25.03174,-0.000175,24.017137,-0.0078,1.380
11408.00,7.404804,25.03157,-0.000176,24.017090,-0.0078,1.380
11410.00,7.386484,25.03168,-0.000174,24.016822,-0.0078,1.379
11412.00,7.368326,25.03101,-0.000176,24.016476,-0.0078,1.379
11414.00,7.350757,25.03088,-0.000176,24.016858,-0.0078,1.379
11416.00,7.337011,25.03141,-0.000175,24.016735,-0.0077,1.380
11418.00,7.327928,25.03110,-0.000175,24.017098,-0.0078,1.380
11420.00,7.322009,25.03165,-0.000176,24.016706,-0.0078,1.380
11422.00,7.316732,25.03188,-0.000176,24.017306,-0.0078,1.381
11424.00,7.311574,25.03167,-0.000177,24.016742,-0.0078,1.381
11426.00,7.305284,25.03217,-0.000177,24.017116,-0.0078,1.381
11428.00,7.298962,25.03176,-0.000178,24.017112,-0.0078,1.381
11430.00,7.293176,25.03324,-0.000178,24.016893,-0.0078,1.381
11432.00,7.296052,25.03283,-0.000177,24.016737,-0.0078,1.381
11434.00,7.312486,25.03249,-0.000177,24.016398,-0.0077,1.382
11436.00,7.331032,25.03261,-0.000179,24.017137,-0.0077,1.382
11438.00,7.348414,25.03312,-0.000179,24.015986,-0.0078,1.382
11440.00,7.362328,25.03293,-0.000178,24.016565,-0.0078,1.381
11442.00,7.370321,25.03275,-0.000179,24.016945,-0.0078,1.381
11444.00,7.375748,25.03301,-0.000176,24.016811,-0.0078,1.381
11446.00,7.380841,25.03339,-0.000176,24.016374,-0.0078,1.380
11448.00,7.384775,25.03332,-0.000175,24.016773,-0.0078,1.380
11450.00,7.389997,25.03280,-0.000175,24.017161,-0.0078,1.380
11452.00,7.395604,25.03237,-0.000175,24.016715,-0.0078,1.380
11454.00,7.400013,25.03244,-0.000175,24.016514,-0.0078,1.380
11456.00,7.402411,25.03263,-0.000175,24.016251,-0.0078,1.380
11458.00,7.404091,25.03261,-0.000174,24.016554,-0.0078,1.379
11460.00,7.404532,25.03210,-0.000174,24.017188,-0.0078,1.379
11462.00,7.403854,25.03212,-0.000174,24.016768,-0.0078,1.380
11464.00,7.402219,25.03229,-0.000175,24.016641,-0.0078,1.379
11466.00,7.401360,25.03134,-0.000175,24.016481,-0.0078,1.379
11468.00,7.399828,25.03182,-0.000175,24.016713,-0.0078,1.380
11470.00,7.400813,25.03213,-0.000175,24.016983,-0.0078,1.379
11472.00,7.401039,25.03172,-0.000175,24.017107,-0.0078,1.380
11474.00,7.401155,25.03295,-0.000175,24.017337,-0.0078,1.380
11476.00,7.400807,25.03204,-0.000176,24.016454,-0.0078,1.380
11478.00,7.400325,25.03149,-0.000176,24.016740,-0.0078,1.380
11480.00,7.399523,25.03187,-0.000177,24.017058,-0.0078,1.380
11482.00,7.398065,25.03164,-0.000178,24.016414,-0.0078,1.380
11484.00,7.398223,25.03207,-0.000177,24.016336,-0.0078,1.380
11486.00,7.397561,25.03219,-0.000175,24.016343,-0.0078,1.379
11488.00,7.397425,25.03241,-0.000174,24.016804,-0.0078,1.380
11490.00,7.396690,25.03236,-0.000175,24.016505,-0.0078,1.379
11492.00,7.395355,25.03204,-0.000176,24.016436,-0.0078,1.380
11494.00,7.395302,25.03194,-0.000176,24.016523,-0.0078,1.380
11496.00,7.396540,25.03223,-0.000176,24.016545,-0.0078,1.379
11498.00,7.396342,25.03234,-0.000176,24.016760,-0.0078,1.379
11500.00,7.396732,25.03196,-0.000176,24.018307,-0.0078,1.379
11502.00,7.397023,25.03192,-0.000176,24.016826,-0.0078,1.379
11504.00,7.397641,25.03207,-0.000176,24.016762,-0.0077,1.380
11506.00,7.399558,25.03142,-0.000176,24.017246,-0.0078,1.380
11508.00,7.401112,25.03095,-0.000175,24.016775,-0.0078,1.380
11510.00,7.402144,25.03172,-0.000176,24.016760,-0.0078,1.380
11512.00,7.402808,25.03191,-0.000176,24.017168,-0.0078,1.379
11514.00,7.403456,25.03216,-0.000176,24.017034,-0.0078,1.380
11516.00,7.404406,25.03301,-0.000176,24.016507,-0.0078,1.380
11518.00,7.406150,25.03272,-0.000176,24.016634,-0.0078,1.380
11520.00,7.407277,25.03277,-0.000176,24.016931,-0.0078,1.379
11522.00,7.408113,25.03324,-0.000175,24.016797,-0.0078,1.379
11524.00,7.407991,25.03205,-0.000176,24.016072,-0.0078,1.379
11526.00,7.407371,25.03215,-0.000176,24.016837,-0.0078,1.380
11528.00,7.406488,25.03226,-0.000176,24.016405,-0.0078,1.379
11530.00,7.406949,25.03254,-0.000175,24.016887,-0.0078,1.379
11532.00,7.407519,25.03248,-0.000176,24.016730,-0.0078,1.379
11534.00,7.407871,25.03238,-0.000175,24.016215,-0.0078,1.379
11536.00,7.408279,25.03251,-0.000175,24.016289,-0.0078,1.379
11538.00,7.409065,25.03261,-0.000175,24.016788,-0.0078,1.378
11540.00,7.409319,25.03240,-0.000175,24.016764,-0.0078,1.379
11542.00,7.408972,25.03137,-0.000175,24.016238,-0.0078,1.379
11544.00,7.409250,25.03178,-0.000175,24.016213,-0.0078,1.380
11546.00,7.410466,25.03227,-0.000176,24.017194,-0.0078,1.379
11548.00,7.411047,25.03286,-0.000174,24.017050,-0.0078,1.379
11550.00,7.411661,25.03256,-0.000175,24.016875,-0.0078,1.379
11552.00,7.412329,25.03237,-0.000175,24.017134,-0.0078,1.379
11554.00,7.412448,25.03223,-0.000175,24.016898,-0.0078,1.379
11556.00,7.413015,25.03291,-0.000175,24.016253,-0.0078,1.379
11558.00,7.413475,25.03271,-0.000175,24.016672,-0.0078,1.379
11560.00,7.414243,25.03289,-0.000175,24.016479,-0.0078,1.379
11562.00,7.414398,25.03278,-0.000176,24.016692,-0.0078,1.380
11564.00,7.415217,25.03239,-0.000177,24.016605,-0.0078,1.379
11566.00,7.415696,25.03241,-0.000177,24.016576,-0.0078,1.379
11568.00,7.416611,25.03247,-0.000175,24.016066,-0.0078,1.379
11570.00,7.416147,25.03232,-0.000176,24.016871,-0.0078,1.379
11572.00,7.415580,25.03238,-0.000175,24.016169,-0.0078,1.378
11574.00,7.415145,25.03255,-0.000175,24.016285,-0.0078,1.379
11576.00,7.415853,25.03325,-0.000175,24.016748,-0.0078,1.379
11578.00,7.415051,25.03290,-0.000176,24.017399,-0.0078,1.379
11580.00,7.414232,25.03391,-0.000176,24.016262,-0.0078,1.379
11582.00,7.414107,25.03372,-0.000175,24.017170,-0.0078,1.379
11584.00,7.414366,25.03361,-0.000175,24.016962,-0.0078,1.379
11586.00,7.414534,25.03306,-0.000174,24.016394,-0.0078,1.379
11588.00,7.414067,25.03315,-0.000174,24.016940,-0.0078,1.378
11590.00,7.414663,25.03305,-0.000176,24.016530,-0.0078,1.379
11592.00,7.415114,25.03281,-0.000175,24.016668,-0.0078,1.379
11594.00,7.415911,25.03281,-0.000175,24.017152,-0.0078,1.379
11596.00,7.416141,25.03322,-0.000175,24.016967,-0.0078,1.379
11598.00,7.415899,25.03226,-0.000176,24.016195,-0.0078,1.379
11600.00,7.414643,25.03284,-0.000176,24.017248,-0.0078,1.378
11602.00,7.415233,25.03341,-0.000176,24.016826,-0.0078,1.379
11604.00,7.416291,25.03313,-0.000175,24.016443,-0.0078,1.379
11606.00,7.416348,25.03307,-0.000176,24.016628,-0.0078,1.379
11608.00,7.415742,25.03362,-0.000175,24.016817,-0.0078,1.379
11610.00,7.415332,25.03391,-0.000175,24.016782,-0.0078,1.379
11612.00,7.415476,25.03346,-0.000175,24.016860,-0.0078,1.378
11614.00,7.415784,25.03326,-0.000175,24.017203,-0.0078,1.379
11616.00,7.415769,25.03329,-0.000175,24.016615,-0.0078,1.379
11618.00,7.415456,25.03245,-0.000175,24.016554,-0.0078,1.379
11620.00,7.414977,25.03238,-0.000175,24.016769,-0.0078,1.378
11622.00,7.415327,25.03242,-0.000175,24.017040,-0.0078,1.379
11624.00,7.414672,25.03244,-0.000176,24.017357,-0.0078,1.378
11626.00,7.414390,25.03334,-0.000175,24.017854,-0.0078,1.379
11628.00,7.414641,25.03317,-0.000175,24.017177,-0.0078,1.379
11630.00,7.415049,25.03327,-0.000175,24.016385,-0.0078,1.379
11632.00,7.414879,25.03322,-0.000175,24.017326,-0.0077,1.379
11634.00,7.413463,25.03348,-0.000175,24.016838,-0.0078,1.379
11636.00,7.412978,25.03277,-0.000176,24.016485,-0.0078,1.378
11638.00,7.412781,25.03264,-0.000175,24.016672,-0.0078,1.379
11640.00,7.412718,25.03324,-0.000175,24.016784,-0.0078,1.378
11642.00,7.412646,25.03366,-0.000176,24.016965,-0.0078,1.378
11644.00,7.412379,25.03290,-0.000176,24.016719,-0.0078,1.378
11646.00,7.411696,25.03282,-0.000174,24.016209,-0.0078,1.378
11648.00,7.412380,25.03295,-0.000176,24.016862,-0.0078,1.379
11650.00,7.412937,25.03256,-0.000178,24.017192,-0.0078,1.379
11652.00,7.413244,25.03314,-0.000176,24.017364,-0.0078,1.379
11654.00,7.413639,25.03331,-0.000176,24.016963,-0.0078,1.379
11656.00,7.413679,25.03319,-0.000176,24.016218,-0.0078,1.379
11658.00,7.413475,25.03296,-0.000176,24.016804,-0.0077,1.378
11660.00,7.414142,25.03249,-0.000176,24.016670,-0.0078,1.378
11662.00,7.414489,25.03278,-0.000175,24.016891,-0.0077,1.379
11664.00,7.414294,25.03310,-0.000176,24.016978,-0.0078,1.379
11666.00,7.413945,25.03346,-0.000176,24.016835,-0.0078,1.378
11668.00,7.413639,25.03406,-0.000175,24.016987,-0.0078,1.378
11670.00,7.413309,25.03456,-0.000175,24.016628,-0.0078,1.379
11672.00,7.413773,25.03368,-0.000176,24.017076,-0.0078,1.379
11674.00,7.414024,25.03379,-0.000176,24.016159,-0.0078,1.379
11676.00,7.413484,25.03374,-0.000176,24.016675,-0.0078,1.379
11678.00,7.413415,25.03359,-0.000176,24.015968,-0.0078,1.379
11680.00,7.413875,25.03385,-0.000175,24.016249,-0.0078,1.379
11682.00,7.414831,25.03391,-0.000176,24.016898,-0.0078,1.379
11684.00,7.414910,25.03370,-0.000175,24.017000,-0.0078,1.379
11686.00,7.413215,25.03431,-0.000175,24.017515,-0.0078,1.379
11688.00,7.411786,25.03411,-0.000175,24.016887,-0.0078,1.379
11690.00,7.411938,25.03356,-0.000175,24.016307,-0.0078,1.378
11692.00,7.411570,25.03248,-0.000175,24.016980,-0.0078,1.378
11694.00,7.411622,25.03243,-0.000176,24.017264,-0.0078,1.379
11696.00,7.412153,25.03250,-0.000176,24.016615,-0.0078,1.378
11698.00,7.412967,25.03217,-0.000175,24.016744,-0.0078,1.379
11700.00,7.411963,25.03189,-0.000173,24.017312,-0.0078,1.378
11702.00,7.412264,25.03164,-0.000175,24.015608,-0.0078,1.379
11704.00,7.412573,25.03217,-0.000176,24.017002,-0.0078,1.378
11706.00,7.412744,25.03192,-0.000176,24.016530,-0.0078,1.378
11708.00,7.412630,25.03213,-0.000175,24.016576,-0.0078,1.378
11710.00,7.413135,25.03283,-0.000175,24.017326,-0.0078,1.378
11712.00,7.412201,25.03236,-0.000174,24.017195,-0.0078,1.378
11714.00,7.411358,25.03157,-0.000174,24.016886,-0.0078,1.379
11716.00,7.411453,25.03218,-0.000176,24.017119,-0.0077,1.378
11718.00,7.411494,25.03246,-0.000176,24.017370,-0.0078,1.378
11720.00,7.411941,25.03368,-0.000175,24.017467,-0.0078,1.378
11722.00,7.411754,25.03401,-0.000175,24.017234,-0.0077,1.378
11724.00,7.411790,25.03421,-0.000176,24.017342,-0.0078,1.378
11726.00,7.412014,25.03418,-0.000174,24.017029,-0.0078,1.378
11728.00,7.411545,25.03393,-0.000174,24.017275,-0.0078,1.378
11730.00,7.411917,25.03334,-0.000176,24.016458,-0.0078,1.378
11732.00,7.411037,25.03279,-0.000175,24.016347,-0.0078,1.378
11734.00,7.411204,25.03262,-0.000176,24.017139,-0.0078,1.378
11736.00,7.410948,25.03318,-0.000175,24.016429,-0.0078,1.379
11738.00,7.410865,25.03313,-0.000176,24.016786,-0.0078,1.377
11740.00,7.411000,25.03278,-0.000175,24.016784,-0.0078,1.378
11742.00,7.411114,25.03293,-0.000175,24.016354,-0.0078,1.378
11744.00,7.412080,25.03338,-0.000174,24.016184,-0.0078,1.378
11746.00,7.411575,25.03371,-0.000174,24.017050,-0.0078,1.378
11748.00,7.411127,25.03331,-0.000175,24.017090,-0.0078,1.378
11750.00,7.411220,25.03430,-0.000174,24.016867,-0.0078,1.378
11752.00,7.410721,25.03460,-0.000174,24.017029,-0.0078,1.378
11754.00,7.410428,25.03470,-0.000175,24.016603,-0.0078,1.379
11756.00,7.410462,25.03456,-0.000175,24.016557,-0.0078,1.378
11758.00,7.409735,25.03464,-0.000175,24.016503,-0.0078,1.378
11760.00,7.409290,25.03461,-0.000176,24.016969,-0.0078,1.378
11762.00,7.409127,25.03458,-0.000175,24.016644,-0.0078,1.378
11764.00,7.410309,25.03452,-0.000174,24.017069,-0.0078,1.378
11766.00,7.411793,25.03380,-0.000176,24.017034,-0.0078,1.378
11768.00,7.412128,25.03392,-0.000175,24.017050,-0.0078,1.378
11770.00,7.411884,25.03350,-0.000174,24.016813,-0.0078,1.378
11772.00,7.412436,25.03337,-0.000175,24.016338,-0.0078,1.378
11774.00,7.412016,25.03322,-0.000175,24.017380,-0.0078,1.378
11776.00,7.411479,25.03332,-0.000175,24.017915,-0.0078,1.378
11778.00,7.410626,25.03347,-0.000174,24.016820,-0.0077,1.377
11780.00,7.410181,25.03338,-0.000174,24.016396,-0.0078,1.378
11782.00,7.410257,25.03388,-0.000175,24.017206,-0.0078,1.378
11784.00,7.409820,25.03437,-0.000175,24.017370,-0.0078,1.378
11786.00,7.410203,25.03444,-0.000175,24.017402,-0.0078,1.378
11788.00,7.410988,25.03411,-0.000176,24.016278,-0.0078,1.378
11790.00,7.410478,25.03465,-0.000174,24.016246,-0.0077,1.378
11792.00,7.410716,25.03426,-0.000174,24.016677,-0.0077,1.378
11794.00,7.410843,25.03348,-0.000174,24.016951,-0.0078,1.377
11796.00,7.411149,25.03329,-0.000176,24.016048,-0.0078,1.377
11798.00,7.411081,25.03354,-0.000175,24.017114,-0.0078,1.377
11800.00,7.412188,25.03293,-0.000175,24.016996,-0.0078,1.377
11802.00,7.412146,25.03286,-0.000175,24.016873,-0.0078,1.378
11804.00,7.411555,25.03294,-0.000175,24.016844,-0.0078,1.378
11806.00,7.411049,25.03327,-0.000174,24.017466,-0.0078,1.378
11808.00,7.410390,25.03320,-0.000176,24.016837,-0.0078,1.378
11810.00,7.410627,25.03331,-0.000174,24.017480,-0.0077,1.378
11812.00,7.411112,25.03319,-0.000174,24.016965,-0.0078,1.378
11814.00,7.410578,25.03358,-0.000176,24.016771,-0.0078,1.378
11816.00,7.410284,25.03352,-0.000175,24.017368,-0.0078,1.378
11818.00,7.410932,25.03309,-0.000174,24.017072,-0.0077,1.378
11820.00,7.410306,25.03307,-0.000176,24.016916,-0.0078,1.378
11822.00,7.409405,25.03317,-0.000175,24.016659,-0.0078,1.377
11824.00,7.409682,25.03291,-0.000174,24.016639,-0.0078,1.378
11826.00,7.409765,25.03257,-0.000175,24.017041,-0.0078,1.378
11828.00,7.409621,25.03185,-0.000175,24.017520,-0.0078,1.378
11830.00,7.409865,25.03203,-0.000174,24.016626,-0.0078,1.378
11832.00,7.410160,25.03223,-0.000175,24.017045,-0.0078,1.378
11834.00,7.409891,25.03318,-0.000176,24.017447,-0.0078,1.377
11836.00,7.409551,25.03346,-0.000176,24.017255,-0.0077,1.378
11838.00,7.409460,25.03401,-0.000175,24.017000,-0.0078,1.378
11840.00,7.409113,25.03354,-0.000176,24.017224,-0.0078,1.378
11842.00,7.409791,25.03318,-0.000175,24.017353,-0.0078,1.377
11844.00,7.410935,25.03353,-0.000175,24.016327,-0.0078,1.378
11846.00,7.411086,25.03334,-0.000175,24.016777,-0.0078,1.378
11848.00,7.411091,25.03340,-0.000175,24.016499,-0.0078,1.377
11850.00,7.411391,25.03323,-0.000175,24.016612,-0.0078,1.378
11852.00,7.411536,25.03309,-0.000176,24.016456,-0.0077,1.378
11854.00,7.410861,25.03310,-0.000176,24.016548,-0.0078,1.378
11856.00,7.410348,25.03294,-0.000175,24.016619,-0.0078,1.378
11858.00,7.410913,25.03247,-0.000175,24.016739,-0.0078,1.377
11860.00,7.411447,25.03300,-0.000175,24.016875,-0.0078,1.378
11862.00,7.411492,25.03358,-0.000175,24.016791,-0.0078,1.378
11864.00,7.411052,25.03384,-0.000174,24.016855,-0.0077,1.377
11866.00,7.409766,25.03312,-0.000174,24.017438,-0.0077,1.377
11868.00,7.408963,25.03272,-0.000175,24.017618,-0.0078,1.378
11870.00,7.410624,25.03321,-0.000175,24.017074,-0.0078,1.377
11872.00,7.411601,25.03334,-0.000175,24.017163,-0.0078,1.378
11874.00,7.410845,25.03383,-0.000176,24.016922,-0.0078,1.377
11876.00,7.410589,25.03407,-0.000175,24.016227,-0.0078,1.377
11878.00,7.411069,25.03377,-0.000176,24.016472,-0.0078,1.378
11880.00,7.410186,25.03395,-0.000177,24.016784,-0.0078,1.378
11882.00,7.410273,25.03334,-0.000175,24.016915,-0.0078,1.377
11884.00,7.410431,25.03304,-0.000176,24.017379,-0.0077,1.378
11886.00,7.410092,25.03253,-0.000176,24.017344,-0.0078,1.378
11888.00,7.409846,25.03292,-0.000175,24.016867,-0.0078,1.377
11890.00,7.409758,25.03301,-0.000174,24.017373,-0.0078,1.378
11892.00,7.410411,25.03348,-0.000175,24.016780,-0.0078,1.378
11894.00,7.410636,25.03338,-0.000175,24.016688,-0.0078,1.378
11896.00,7.409576,25.03338,-0.000176,24.017036,-0.0078,1.377
11898.00,7.409804,25.03296,-0.000175,24.016958,-0.0078,1.378
11900.00,7.410059,25.03246,-0.000175,24.017132,-0.0078,1.378
11902.00,7.410532,25.03280,-0.000175,24.016873,-0.0078,1.377
11904.00,7.410624,25.03306,-0.000175,24.016735,-0.0078,1.378
11906.00,7.410706,25.03351,-0.000176,24.016954,-0.0078,1.378
11908.00,7.411341,25.03342,-0.000175,24.016809,-0.0078,1.377
11910.00,7.411180,25.03290,-0.000175,24.017594,-0.0078,1.378
11912.00,7.410314,25.03366,-0.000174,24.017170,-0.0078,1.378
11914.00,7.410376,25.03401,-0.000175,24.016942,-0.0078,1.377
11916.00,7.410344,25.03380,-0.000176,24.016875,-0.0078,1.377
11918.00,7.410037,25.03416,-0.000176,24.016684,-0.0078,1.378
11920.00,7.410597,25.03375,-0.000176,24.016900,-0.0078,1.378
11922.00,7.411508,25.03411,-0.000176,24.017379,-0.0078,1.378
11924.00,7.411154,25.03375,-0.000176,24.017103,-0.0078,1.377
11926.00,7.411140,25.03378,-0.000175,24.017297,-0.0078,1.377
11928.00,7.411095,25.03391,-0.000174,24.017603,-0.0078,1.378
11930.00,7.410670,25.03455,-0.000174,24.017119,-0.0078,1.377
11932.00,7.411033,25.03458,-0.000175,24.016251,-0.0078,1.377
11934.00,7.411393,25.03503,-0.000175,24.016815,-0.0077,1.377
11936.00,7.410998,25.03453,-0.000176,24.017259,-0.0078,1.377
11938.00,7.411428,25.03550,-0.000175,24.016516,-0.0078,1.378
11940.00,7.411845,25.03527,-0.000176,24.016893,-0.0078,1.377
11942.00,7.412178,25.03482,-0.000176,24.016871,-0.0077,1.378
11944.00,7.412236,25.03425,-0.000176,24.016641,-0.0078,1.378
11946.00,7.412669,25.03483,-0.000176,24.016590,-0.0078,1.377
11948.00,7.412901,25.03454,-0.000175,24.017364,-0.0078,1.377
11950.00,7.412225,25.03461,-0.000175,24.016563,-0.0078,1.377
11952.00,7.411475,25.03449,-0.000174,24.016940,-0.0078,1.377
11954.00,7.412061,25.03450,-0.000175,24.016327,-0.0078,1.377
11956.00,7.412666,25.03414,-0.000175,24.016969,-0.0078,1.377
11958.00,7.411949,25.03396,-0.000175,24.016501,-0.0078,1.378
11960.00,7.411637,25.03478,-0.000175,24.016916,-0.0078,1.378
11962.00,7.410838,25.03494,-0.000175,24.016532,-0.0078,1.377
11964.00,7.410368,25.03540,-0.000176,24.017205,-0.0078,1.378
11966.00,7.411726,25.03475,-0.000176,24.016552,-0.0078,1.377
11968.00,7.412364,25.03517,-0.000175,24.016936,-0.0078,1.377
11970.00,7.411890,25.03518,-0.000176,24.016954,-0.0078,1.377
11972.00,7.410966,25.03388,-0.000175,24.016909,-0.0078,1.378
11974.00,7.410702,25.03411,-0.000174,24.016706,-0.0078,1.378
11976.00,7.411771,25.03524,-0.000174,24.016463,-0.0077,1.378
11978.00,7.411602,25.03371,-0.000175,24.016811,-0.0077,1.377
11980.00,7.411458,25.03412,-0.000174,24.016985,-0.0078,1.378
11982.00,7.411078,25.03451,-0.000175,24.016545,-0.0078,1.378
11984.00,7.411870,25.03394,-0.000176,24.016469,-0.0078,1.378
11986.00,7.412085,25.03344,-0.000175,24.016632,-0.0078,1.378
11988.00,7.412189,25.03500,-0.000175,24.017881,-0.0078,1.378
11990.00,7.411529,25.03489,-0.000174,24.016706,-0.0077,1.377
11992.00,7.410654,25.03477,-0.000174,24.016588,-0.0078,1.377
11994.00,7.410251,25.03487,-0.000174,24.017201,-0.0078,1.377
11996.00,7.410377,25.03490,-0.000174,24.015957,-0.0078,1.378
11998.00,7.410760,25.03517,-0.000174,24.017235,-0.0077,1.378
12000.00,7.410163,25.03519,-0.000174,24.016541,-0.0078,1.377
12002.00,7.410129,25.03494,-0.000175,24.016088,-0.0078,1.377
12004.00,7.410731,25.03566,-0.000174,24.017217,-0.0078,1.378
@20,12.0000,24.0
12006.00,7.411380,25.03590,-0.000174,24.017157,-0.0078,1.377
12008.00,7.407774,25.03576,-0.000175,24.017322,-0.0077,1.377
12010.00,7.390605,25.03532,-0.000175,24.016916,-0.0078,1.376
12012.00,7.372051,25.03500,-0.000174,24.017009,-0.0078,1.376
12014.00,7.354188,25.03446,-0.000175,24.016858,-0.0078,1.376
12016.00,7.339232,25.03528,-0.000175,24.016469,-0.0078,1.377
12018.00,7.331138,25.03561,-0.000176,24.017210,-0.0078,1.377
12020.00,7.325503,25.03452,-0.000175,24.016945,-0.0078,1.378
12022.00,7.320267,25.03502,-0.000175,24.017549,-0.0078,1.378
12024.00,7.315786,25.03479,-0.000177,24.016641,-0.0078,1.378
12026.00,7.310634,25.03481,-0.000175,24.016755,-0.0077,1.378
12028.00,7.304508,25.03453,-0.000177,24.017255,-0.0078,1.378
12030.00,7.298838,25.03493,-0.000178,24.016592,-0.0077,1.379
12032.00,7.299462,25.03504,-0.000177,24.016456,-0.0078,1.379
12034.00,7.314756,25.03463,-0.000177,24.016398,-0.0078,1.379
12036.00,7.333090,25.03474,-0.000178,24.016735,-0.0078,1.379
12038.00,7.351287,25.03555,-0.000179,24.017099,-0.0078,1.379
12040.00,7.364664,25.03470,-0.000178,24.016895,-0.0078,1.378
12042.00,7.373651,25.03431,-0.000176,24.016657,-0.0077,1.378
12044.00,7.379497,25.03506,-0.000175,24.016507,-0.0078,1.377
12046.00,7.383438,25.03445,-0.000175,24.017348,-0.0078,1.377
12048.00,7.387537,25.03455,-0.000176,24.016992,-0.0078,1.377
12050.00,7.392384,25.03441,-0.000174,24.016862,-0.0078,1.377
12052.00,7.397326,25.03398,-0.000174,24.017016,-0.0078,1.377
12054.00,7.401492,25.03394,-0.000175,24.016777,-0.0078,1.377
12056.00,7.405420,25.03355,-0.000175,24.017230,-0.0078,1.377
12058.00,7.407461,25.03360,-0.000175,24.017594,-0.0078,1.378
12060.00,7.408102,25.03385,-0.000174,24.016403,-0.0078,1.378
12062.00,7.407822,25.03414,-0.000175,24.017116,-0.0078,1.377
12064.00,7.405626,25.03463,-0.000175,24.017286,-0.0078,1.377
12066.00,7.403253,25.03553,-0.000175,24.016318,-0.0078,1.376
12068.00,7.401830,25.03521,-0.000174,24.016081,-0.0078,1.377
12070.00,7.400482,25.03576,-0.000175,24.017239,-0.0078,1.377
12072.00,7.399248,25.03622,-0.000175,24.016791,-0.0078,1.378
12074.00,7.398160,25.03586,-0.000176,24.017121,-0.0077,1.377
12076.00,7.398073,25.03544,-0.000175,24.016795,-0.0078,1.377
12078.00,7.397670,25.03504,-0.000174,24.016682,-0.0078,1.377
12080.00,7.396888,25.03487,-0.000175,24.016599,-0.0078,1.377
12082.00,7.396502,25.03532,-0.000175,24.017052,-0.0078,1.377
12084.00,7.396188,25.03573,-0.000175,24.017560,-0.0078,1.378
12086.00,7.396156,25.03486,-0.000174,24.017380,-0.0078,1.377
12088.00,7.396325,25.03486,-0.000175,24.017074,-0.0078,1.377
12090.00,7.396172,25.03487,-0.000175,24.016606,-0.0078,1.377
12092.00,7.395533,25.03505,-0.000174,24.016871,-0.0078,1.377
12094.00,7.395651,25.03417,-0.000174,24.016987,-0.0078,1.377
12096.00,7.395856,25.03421,-0.000175,24.016929,-0.0078,1.377
12098.00,7.396489,25.03484,-0.000175,24.017179,-0.0078,1.378
12100.00,7.396134,25.03365,-0.000176,24.016396,-0.0078,1.377
12102.00,7.396299,25.03423,-0.000175,24.016597,-0.0078,1.377
12104.00,7.396117,25.03422,-0.000176,24.016958,-0.0078,1.377
12106.00,7.396850,25.03406,-0.000175,24.017176,-0.0078,1.377
12108.00,7.398413,25.03376,-0.000176,24.016619,-0.0078,1.377
12110.00,7.400580,25.03368,-0.000176,24.016470,-0.0078,1.376
12112.00,7.402368,25.03375,-0.000176,24.016710,-0.0078,1.377
12114.00,7.403221,25.03317,-0.000176,24.016795,-0.0078,1.377
12116.00,7.404477,25.03263,-0.000175,24.016655,-0.0078,1.377
12118.00,7.405465,25.03304,-0.000176,24.016530,-0.0077,1.377
12120.00,7.407068,25.03253,-0.000175,24.016572,-0.0078,1.377
12122.00,7.408600,25.03363,-0.000175,24.017005,-0.0078,1.377
12124.00,7.409451,25.03377,-0.000175,24.016677,-0.0077,1.377
12126.00,7.409939,25.03389,-0.000174,24.016403,-0.0078,1.377
12128.00,7.410060,25.03356,-0.000174,24.016527,-0.0078,1.376
12130.00,7.410701,25.03361,-0.000174,24.016643,-0.0077,1.377
12132.00,7.411709,25.03396,-0.000175,24.016403,-0.0078,1.377
12134.00,7.411988,25.03293,-0.000175,24.017092,-0.0078,1.377
12136.00,7.412835,25.03306,-0.000174,24.016777,-0.0078,1.376
12138.00,7.412417,25.03359,-0.000175,24.016755,-0.0078,1.376
12140.00,7.412408,25.03343,-0.000174,24.016882,-0.0078,1.377
12142.00,7.413422,25.03291,-0.000176,24.016922,-0.0078,1.376
12144.00,7.413917,25.03300,-0.000175,24.016663,-0.0078,1.377
12146.00,7.413215,25.03379,-0.000175,24.016958,-0.0078,1.376
12148.00,7.414171,25.03425,-0.000174,24.016403,-0.0078,1.377
12150.00,7.414525,25.03389,-0.000175,24.016104,-0.0078,1.377
12152.00,7.413761,25.03391,-0.000177,24.016407,-0.0078,1.377
12154.00,7.413049,25.03406,-0.000176,24.016507,-0.0078,1.377
12156.00,7.413326,25.03484,-0.000174,24.016931,-0.0078,1.376
12158.00,7.414054,25.03479,-0.000177,24.016605,-0.0078,1.377
12160.00,7.414743,25.03467,-0.000175,24.016746,-0.0078,1.377
12162.00,7.415319,25.03494,-0.000175,24.016345,-0.0078,1.377
12164.00,7.414841,25.03558,-0.000175,24.016494,-0.0078,1.376
12166.00,7.414731,25.03472,-0.000175,24.016197,-0.0078,1.377
12168.00,7.415050,25.03422,-0.000174,24.016556,-0.0078,1.376
12170.00,7.414834,25.03512,-0.000175,24.017038,-0.0078,1.377
12172.00,7.415190,25.03539,-0.000176,24.017252,-0.0078,1.377
12174.00,7.415206,25.03527,-0.000176,24.016043,-0.0078,1.376
12176.00,7.414767,25.03537,-0.000175,24.016624,-0.0078,1.377
12178.00,7.414618,25.03526,-0.000176,24.016612,-0.0078,1.376
12180.00,7.413574,25.03547,-0.000176,24.017061,-0.0078,1.377
12182.00,7.414064,25.03534,-0.000176,24.016829,-0.0078,1.377
12184.00,7.413953,25.03501,-0.000174,24.016061,-0.0078,1.377
12186.00,7.415055,25.03482,-0.000176,24.016514,-0.0078,1.376
12188.00,7.414850,25.03458,-0.000175,24.016017,-0.0078,1.375
12190.00,7.414234,25.03530,-0.000175,24.016847,-0.0078,1.376
12192.00,7.414378,25.03504,-0.000175,24.016804,-0.0078,1.376
12194.00,7.414412,25.03593,-0.000175,24.016528,-0.0079,1.377
12196.00,7.415025,25.03632,-0.000176,24.016992,-0.0078,1.377
12198.00,7.415766,25.03657,-0.000177,24.016487,-0.0078,1.376
12200.00,7.415243,25.03599,-0.000176,24.016291,-0.0078,1.376
12202.00,7.414803,25.03559,-0.000175,24.016751,-0.0078,1.376
12204.00,7.414549,25.03518,-0.000176,24.016985,-0.0078,1.376
12206.00,7.414607,25.03485,-0.000175,24.016748,-0.0078,1.377
12208.00,7.414100,25.03447,-0.000176,24.016523,-0.0079,1.376
12210.00,7.414225,25.03491,-0.000177,24.016891,-0.0078,1.376
12212.00,7.414584,25.03547,-0.000176,24.016510,-0.0078,1.376
12214.00,7.414938,25.03582,-0.000177,24.016586,-0.0078,1.376
12216.00,7.415131,25.03625,-0.000176,24.017239,-0.0078,1.376
12218.00,7.415410,25.03529,-0.000176,24.016811,-0.0078,1.376
12220.00,7.415455,25.03478,-0.000175,24.016570,-0.0078,1.376
12222.00,7.414702,25.03496,-0.000177,24.016231,-0.0079,1.377
12224.00,7.414822,25.03558,-0.000177,24.016173,-0.0078,1.376
12226.00,7.413298,25.03437,-0.000176,24.016777,-0.0078,1.377
12228.00,7.414012,25.03461,-0.000177,24.016708,-0.0078,1.377
12230.00,7.415389,25.03525,-0.000176,24.016362,-0.0078,1.376
12232.00,7.414774,25.03481,-0.000175,24.016204,-0.0078,1.376
12234.00,7.413880,25.03487,-0.000175,24.016523,-0.0078,1.376
12236.00,7.414068,25.03498,-0.000175,24.017054,-0.0078,1.377
12238.00,7.414232,25.03442,-0.000176,24.016617,-0.0078,1.376
12240.00,7.412785,25.03503,-0.000177,24.016159,-0.0078,1.376
12242.00,7.411941,25.03512,-0.000175,24.016398,-0.0078,1.376
12244.00,7.412377,25.03437,-0.000175,24.016019,-0.0078,1.376
12246.00,7.412733,25.03438,-0.000175,24.016492,-0.0078,1.376
12248.00,7.413366,25.03428,-0.000175,24.016682,-0.0078,1.377
12250.00,7.414049,25.03443,-0.000176,24.016605,-0.0078,1.377
12252.00,7.414208,25.03472,-0.000176,24.017089,-0.0078,1.376
12254.00,7.413692,25.03534,-0.000175,24.016606,-0.0078,1.376
12256.00,7.414192,25.03526,-0.000176,24.017014,-0.0078,1.376
12258.00,7.413743,25.03511,-0.000176,24.016369,-0.0078,1.377
12260.00,7.413447,25.03355,-0.000176,24.016992,-0.0078,1.376
12262.00,7.413451,25.03469,-0.000176,24.016768,-0.0078,1.376
12264.00,7.414618,25.03370,-0.000177,24.016423,-0.0078,1.376
12266.00,7.414088,25.03385,-0.000176,24.016550,-0.0078,1.377
12268.00,7.412605,25.03439,-0.000176,24.015539,-0.0078,1.376
12270.00,7.412609,25.03438,-0.000176,24.016019,-0.0078,1.376
12272.00,7.413109,25.03415,-0.000177,24.016382,-0.0078,1.376
12274.00,7.412526,25.03469,-0.000175,24.016775,-0.0078,1.376
12276.00,7.412456,25.03547,-0.000177,24.016110,-0.0078,1.376
12278.00,7.412293,25.03454,-0.000176,24.016624,-0.0078,1.377
12280.00,7.412125,25.03465,-0.000175,24.017007,-0.0078,1.376
12282.00,7.413214,25.03600,-0.000175,24.017000,-0.0078,1.375
12284.00,7.412695,25.03612,-0.000176,24.016378,-0.0078,1.376
12286.00,7.411952,25.03544,-0.000176,24.017060,-0.0078,1.376
12288.00,7.412611,25.03515,-0.000176,24.017072,-0.0078,1.376
12290.00,7.413179,25.03528,-0.000175,24.016527,-0.0078,1.376
12292.00,7.412767,25.03627,-0.000174,24.016345,-0.0077,1.376
12294.00,7.412487,25.03543,-0.000176,24.016026,-0.0078,1.376
12296.00,7.412592,25.03529,-0.000176,24.016057,-0.0078,1.376
12298.00,7.411889,25.03548,-0.000175,24.016401,-0.0077,1.377
12300.00,7.411939,25.03508,-0.000175,24.016702,-0.0078,1.376
12302.00,7.412557,25.03599,-0.000175,24.016550,-0.0078,1.376
12304.00,7.411416,25.03507,-0.000174,24.016411,-0.0078,1.376
12306.00,7.410891,25.03482,-0.000174,24.016800,-0.0078,1.376
12308.00,7.409971,25.03473,-0.000175,24.016577,-0.0078,1.376
12310.00,7.410339,25.03498,-0.000176,24.016742,-0.0078,1.377
12312.00,7.410846,25.03507,-0.000176,24.015896,-0.0078,1.376
12314.00,7.411433,25.03479,-0.000177,24.016427,-0.0078,1.376
12316.00,7.412007,25.03488,-0.000176,24.016886,-0.0078,1.376
12318.00,7.412540,25.03440,-0.000176,24.016701,-0.0078,1.376
12320.00,7.411511,25.03374,-0.000175,24.016775,-0.0078,1.376
12322.00,7.410919,25.03441,-0.000176,24.016987,-0.0078,1.376
12324.00,7.410014,25.03457,-0.000175,24.016940,-0.0078,1.377
12326.00,7.410634,25.03372,-0.000176,24.016635,-0.0078,1.376
12328.00,7.410475,25.03444,-0.000175,24.016229,-0.0078,1.376
12330.00,7.410236,25.03434,-0.000174,24.016617,-0.0078,1.376
12332.00,7.411144,25.03371,-0.000174,24.016024,-0.0078,1.376
12334.00,7.411152,25.03351,-0.000175,24.016659,-0.0078,1.376
12336.00,7.411322,25.03372,-0.000176,24.016376,-0.0078,1.376
12338.00,7.411813,25.03371,-0.000176,24.016835,-0.0078,1.376
12340.00,7.411870,25.03422,-0.000175,24.016797,-0.0078,1.375
12342.00,7.411394,25.03332,-0.000175,24.016300,-0.0078,1.376
12344.00,7.410336,25.03255,-0.000176,24.015965,-0.0078,1.376
12346.00,7.410255,25.03313,-0.000176,24.015972,-0.0078,1.376
12348.00,7.410997,25.03277,-0.000176,24.016820,-0.0078,1.376
12350.00,7.410812,25.03321,-0.000176,24.016748,-0.0078,1.376
12352.00,7.410152,25.03318,-0.000174,24.016479,-0.0078,1.375
12354.00,7.409922,25.03320,-0.000175,24.016876,-0.0078,1.375
12356.00,7.410425,25.03274,-0.000176,24.016938,-0.0078,1.375
12358.00,7.409324,25.03285,-0.000175,24.017139,-0.0078,1.376
12360.00,7.409300,25.03373,-0.000175,24.016474,-0.0078,1.376
12362.00,7.410314,25.03481,-0.000176,24.016637,-0.0078,1.376
12364.00,7.410213,25.03554,-0.000175,24.016904,-0.0077,1.376
12366.00,7.409589,25.03434,-0.000174,24.016427,-0.0078,1.376
12368.00,7.410130,25.03414,-0.000176,24.016565,-0.0078,1.376
12370.00,7.409605,25.03450,-0.000176,24.016411,-0.0078,1.376
12372.00,7.409469,25.03476,-0.000176,24.016416,-0.0078,1.376
12374.00,7.409776,25.03452,-0.000176,24.016066,-0.0078,1.375
12376.00,7.409130,25.03523,-0.000176,24.016699,-0.0078,1.376
12378.00,7.408221,25.03502,-0.000174,24.016962,-0.0078,1.376
12380.00,7.408741,25.03429,-0.000175,24.016583,-0.0078,1.376
12382.00,7.408932,25.03394,-0.000176,24.016456,-0.0078,1.376
12384.00,7.409193,25.03452,-0.000177,24.016353,-0.0078,1.376
12386.00,7.409548,25.03484,-0.000176,24.015840,-0.0078,1.376
12388.00,7.409002,25.03475,-0.000175,24.016673,-0.0078,1.376
12390.00,7.409309,25.03486,-0.000176,24.016867,-0.0078,1.377
12392.00,7.408830,25.03475,-0.000176,24.016262,-0.0078,1.376
12394.00,7.408696,25.03437,-0.000176,24.016434,-0.0077,1.376
12396.00,7.409220,25.03443,-0.000174,24.016557,-0.0078,1.375
12398.00,7.409657,25.03397,-0.000175,24.016494,-0.0078,1.376
12400.00,7.409160,25.03424,-0.000175,24.017301,-0.0078,1.376
12402.00,7.409098,25.03393,-0.000175,24.016789,-0.0078,1.376
12404.00,7.408511,25.03404,-0.000175,24.016692,-0.0078,1.376
12406.00,7.409244,25.03455,-0.000175,24.016909,-0.0078,1.376
12408.00,7.409588,25.03427,-0.000176,24.016798,-0.0078,1.377
12410.00,7.408781,25.03447,-0.000176,24.016869,-0.0078,1.376
12412.00,7.408487,25.03473,-0.000176,24.016536,-0.0078,1.375
12414.00,7.408613,25.03389,-0.000176,24.016452,-0.0078,1.376
12416.00,7.409306,25.03402,-0.000176,24.016015,-0.0078,1.376
12418.00,7.408392,25.03359,-0.000175,24.016474,-0.0078,1.376
12420.00,7.408477,25.03402,-0.000175,24.016688,-0.0078,1.375
12422.00,7.409215,25.03384,-0.000175,24.017108,-0.0078,1.376
12424.00,7.410112,25.03365,-0.000175,24.016467,-0.0078,1.376
12426.00,7.411196,25.03391,-0.000175,24.016753,-0.0078,1.376
12428.00,7.410160,25.03491,-0.000175,24.017239,-0.0078,1.375
12430.00,7.409602,25.03463,-0.000175,24.016617,-0.0078,1.375
12432.00,7.409470,25.03495,-0.000176,24.017070,-0.0078,1.376
12434.00,7.409197,25.03441,-0.000175,24.016383,-0.0078,1.376
12436.00,7.408870,25.03431,-0.000176,24.015878,-0.0078,1.376
12438.00,7.409053,25.03382,-0.000175,24.016864,-0.0078,1.375
12440.00,7.409691,25.03510,-0.000175,24.016748,-0.0078,1.375
12442.00,7.409864,25.03554,-0.000175,24.016690,-0.0078,1.375
12444.00,7.410084,25.03573,-0.000177,24.016664,-0.0078,1.375
12446.00,7.410200,25.03563,-0.000175,24.016809,-0.0078,1.375
12448.00,7.409897,25.03555,-0.000176,24.017065,-0.0078,1.375
12450.00,7.409371,25.03570,-0.000176,24.017137,-0.0078,1.376
12452.00,7.409191,25.03560,-0.000176,24.015988,-0.0078,1.376
12454.00,7.409107,25.03428,-0.000175,24.016548,-0.0078,1.375
12456.00,7.408418,25.03446,-0.000175,24.016855,-0.0078,1.375
12458.00,7.408398,25.03424,-0.000176,24.016635,-0.0078,1.376
12460.00,7.408965,25.03464,-0.000177,24.016304,-0.0078,1.375
12462.00,7.409677,25.03401,-0.000176,24.016166,-0.0078,1.376
12464.00,7.410411,25.03421,-0.000176,24.016240,-0.0078,1.376
12466.00,7.411085,25.03418,-0.000176,24.017007,-0.0078,1.376
12468.00,7.410295,25.03428,-0.000176,24.016757,-0.0078,1.376
12470.00,7.409692,25.03391,-0.000175,24.016095,-0.0078,1.376
12472.00,7.410191,25.03408,-0.000176,24.017107,-0.0078,1.375
12474.00,7.410328,25.03353,-0.000176,24.017029,-0.0078,1.375
12476.00,7.409511,25.03354,-0.000176,24.016817,-0.0078,1.376
12478.00,7.409631,25.03402,-0.000177,24.016916,-0.0078,1.376
12480.00,7.409311,25.03466,-0.000177,24.016133,-0.0078,1.376
12482.00,7.410013,25.03392,-0.000176,24.016329,-0.0078,1.375
12484.00,7.409212,25.03391,-0.000176,24.016478,-0.0078,1.375
12486.00,7.409113,25.03372,-0.000176,24.016004,-0.0078,1.375
12488.00,7.409753,25.03423,-0.000175,24.016213,-0.0078,1.376
12490.00,7.409977,25.03459,-0.000176,24.016441,-0.0078,1.376
12492.00,7.410357,25.03386,-0.000176,24.016927,-0.0078,1.376
12494.00,7.410265,25.03413,-0.000176,24.017070,-0.0078,1.375
12496.00,7.410004,25.03450,-0.000176,24.016577,-0.0078,1.375
12498.00,7.409261,25.03462,-0.000175,24.017286,-0.0078,1.376
12500.00,7.409053,25.03470,-0.000174,24.017168,-0.0078,1.375
12502.00,7.409097,25.03475,-0.000174,24.015954,-0.0078,1.375
12504.00,7.409159,25.03524,-0.000174,24.016470,-0.0078,1.376
12506.00,7.409667,25.03531,-0.000175,24.016525,-0.0078,1.376
12508.00,7.409878,25.03536,-0.000176,24.017168,-0.0078,1.376
12510.00,7.409476,25.03531,-0.000176,24.016907,-0.0078,1.376
12512.00,7.408941,25.03468,-0.000175,24.016699,-0.0078,1.375
12514.00,7.408882,25.03450,-0.000175,24.016478,-0.0078,1.375
12516.00,7.408607,25.03446,-0.000174,24.016478,-0.0078,1.375
12518.00,7.408901,25.03514,-0.000175,24.016748,-0.0078,1.376
12520.00,7.409258,25.03450,-0.000175,24.016615,-0.0078,1.376
12522.00,7.409030,25.03460,-0.000175,24.016487,-0.0077,1.376
12524.00,7.409295,25.03449,-0.000176,24.016146,-0.0078,1.375
12526.00,7.409078,25.03478,-0.000176,24.016869,-0.0078,1.375
12528.00,7.409252,25.03491,-0.000174,24.016537,-0.0078,1.375
12530.00,7.409348,25.03528,-0.000175,24.016634,-0.0078,1.375
12532.00,7.409121,25.03546,-0.000175,24.016421,-0.0078,1.375
12534.00,7.409247,25.03474,-0.000175,24.016779,-0.0078,1.375
12536.00,7.408969,25.03509,-0.000175,24.017163,-0.0078,1.375
12538.00,7.409556,25.03615,-0.000175,24.017270,-0.0078,1.376
12540.00,7.409552,25.03501,-0.000174,24.017163,-0.0078,1.376
12542.00,7.408670,25.03486,-0.000175,24.016884,-0.0078,1.375
12544.00,7.407896,25.03525,-0.000174,24.017270,-0.0077,1.375
12546.00,7.408511,25.03566,-0.000175,24.017018,-0.0077,1.376
12548.00,7.409148,25.03594,-0.000175,24.016505,-0.0078,1.375
12550.00,7.409102,25.03546,-0.000175,24.015816,-0.0078,1.375
12552.00,7.408497,25.03509,-0.000174,24.016681,-0.0078,1.375
12554.00,7.408656,25.03505,-0.000175,24.017174,-0.0078,1.375
12556.00,7.409535,25.03511,-0.000175,24.016690,-0.0078,1.375
12558.00,7.409411,25.03571,-0.000175,24.016169,-0.0078,1.375
12560.00,7.409344,25.03564,-0.000174,24.016251,-0.0078,1.375
12562.00,7.408613,25.03548,-0.000175,24.016927,-0.0078,1.375
12564.00,7.408731,25.03484,-0.000177,24.016847,-0.0078,1.376
12566.00,7.408649,25.03445,-0.000176,24.016340,-0.0078,1.376
12568.00,7.408260,25.03432,-0.000176,24.017232,-0.0078,1.375
12570.00,7.408180,25.03495,-0.000175,24.017252,-0.0078,1.375
12572.00,7.407512,25.03484,-0.000175,24.016737,-0.0078,1.375
12574.00,7.407907,25.03471,-0.000176,24.016896,-0.0078,1.375
12576.00,7.407963,25.03465,-0.000176,24.016737,-0.0078,1.376
12578.00,7.407882,25.03378,-0.000177,24.016681,-0.0078,1.375
12580.00,7.407278,25.03381,-0.000176,24.016822,-0.0077,1.375
12582.00,7.408213,25.03399,-0.000177,24.016186,-0.0078,1.375
12584.00,7.408573,25.03339,-0.000176,24.015907,-0.0078,1.375
12586.00,7.409024,25.03428,-0.000175,24.016942,-0.0078,1.375
12588.00,7.408066,25.03430,-0.000176,24.017179,-0.0078,1.375
12590.00,7.408368,25.03531,-0.000176,24.017168,-0.0078,1.375
12592.00,7.408837,25.03491,-0.000175,24.016507,-0.0078,1.375
12594.00,7.408831,25.03397,-0.000175,24.016657,-0.0078,1.375
12596.00,7.408482,25.03408,-0.000176,24.017424,-0.0078,1.375
12598.00,7.409019,25.03406,-0.000176,24.017065,-0.0078,1.375
12600.00,7.409362,25.03440,-0.000176,24.016969,-0.0078,1.375
12602.00,7.409533,25.03518,-0.000175,24.016548,-0.0078,1.375
12604.00,7.409856,25.03489,-0.000175,24.016382,-0.0078,1.375
12606.00,7.409931,25.03457,-0.000176,24.016360,-0.0078,1.376
@21,12.0000,24.0
12608.00,7.406667,25.03425,-0.000177,24.016624,-0.0078,1.375
12610.00,7.389687,25.03493,-0.000175,24.017027,-0.0078,1.375
12612.00,7.371363,25.03460,-0.000175,24.017045,-0.0078,1.374
12614.00,7.354578,25.03488,-0.000175,24.017350,-0.0078,1.373
12616.00,7.340590,25.03500,-0.000175,24.016911,-0.0078,1.374
12618.00,7.331519,25.03500,-0.000176,24.016313,-0.0079,1.375
12620.00,7.325713,25.03431,-0.000176,24.016409,-0.0078,1.376
12622.00,7.322180,25.03394,-0.000179,24.017087,-0.0078,1.376
12624.00,7.317458,25.03463,-0.000177,24.016619,-0.0078,1.375
12626.00,7.311217,25.03493,-0.000177,24.016353,-0.0078,1.376
12628.00,7.305028,25.03471,-0.000178,24.016791,-0.0078,1.376
12630.00,7.300221,25.03511,-0.000177,24.016423,-0.0078,1.376
12632.00,7.299558,25.03445,-0.000178,24.016958,-0.0078,1.377
12634.00,7.312905,25.03485,-0.000179,24.016557,-0.0077,1.377
12636.00,7.329859,25.03599,-0.000179,24.016802,-0.0078,1.377
12638.00,7.348310,25.03518,-0.000178,24.017273,-0.0078,1.377
12640.00,7.362218,25.03508,-0.000179,24.017014,-0.0078,1.376
12642.00,7.370776,25.03472,-0.000177,24.016998,-0.0079,1.376
12644.00,7.376211,25.03448,-0.000177,24.016860,-0.0078,1.376
12646.00,7.379966,25.03424,-0.000176,24.016641,-0.0078,1.375
12648.00,7.384278,25.03445,-0.000176,24.016400,-0.0078,1.375
12650.00,7.389753,25.03449,-0.000175,24.016318,-0.0078,1.375
12652.00,7.395820,25.03416,-0.000175,24.016673,-0.0078,1.375
12654.00,7.401321,25.03389,-0.000175,24.017038,-0.0078,1.375
12656.00,7.404067,25.03341,-0.000176,24.016460,-0.0078,1.375
12658.00,7.404665,25.03361,-0.000176,24.016686,-0.0078,1.375
12660.00,7.404621,25.03317,-0.000176,24.017319,-0.0078,1.375
12662.00,7.404591,25.03349,-0.000176,24.016566,-0.0078,1.375
12664.00,7.402915,25.03302,-0.000177,24.016489,-0.0078,1.375
12666.00,7.402530,25.03369,-0.000176,24.017025,-0.0078,1.375
12668.00,7.401375,25.03398,-0.000176,24.016164,-0.0079,1.375
12670.00,7.399868,25.03355,-0.000177,24.016458,-0.0078,1.375
12672.00,7.399182,25.03431,-0.000176,24.017007,-0.0078,1.375
12674.00,7.398751,25.03343,-0.000176,24.016967,-0.0078,1.374
12676.00,7.398576,25.03282,-0.000175,24.016717,-0.0078,1.374
12678.00,7.398868,25.03428,-0.000176,24.016757,-0.0078,1.375
12680.00,7.397577,25.03380,-0.000175,24.016586,-0.0078,1.375
12682.00,7.397546,25.03393,-0.000176,24.016182,-0.0077,1.375
12684.00,7.397675,25.03494,-0.000175,24.016227,-0.0078,1.375
12686.00,7.397530,25.03450,-0.000177,24.016657,-0.0078,1.375
12688.00,7.395650,25.03425,-0.000176,24.017429,-0.0078,1.375
12690.00,7.394932,25.03468,-0.000175,24.016450,-0.0078,1.375
12692.00,7.394426,25.03491,-0.000176,24.016701,-0.0078,1.375
12694.00,7.394193,25.03543,-0.000175,24.016624,-0.0078,1.375
12696.00,7.394839,25.03462,-0.000175,24.016936,-0.0078,1.374
12698.00,7.395000,25.03548,-0.000175,24.017016,-0.0078,1.374
12700.00,7.394958,25.03517,-0.000175,24.016441,-0.0078,1.374
12702.00,7.395381,25.03489,-0.000175,24.017293,-0.0078,1.375
12704.00,7.395484,25.03537,-0.000176,24.016608,-0.0078,1.375
12706.00,7.394142,25.03618,-0.000176,24.017060,-0.0078,1.374
12708.00,7.394013,25.03703,-0.000176,24.016820,-0.0078,1.375
12710.00,7.394284,25.03656,-0.000176,24.016407,-0.0078,1.375
12712.00,7.394474,25.03604,-0.000177,24.016963,-0.0078,1.375
12714.00,7.395433,25.03563,-0.000176,24.017156,-0.0078,1.375
12716.00,7.397883,25.03534,-0.000177,24.016820,-0.0078,1.375
12718.00,7.400159,25.03497,-0.000177,24.016512,-0.0078,1.375
12720.00,7.402491,25.03498,-0.000176,24.017070,-0.0078,1.374
12722.00,7.403976,25.03529,-0.000176,24.016601,-0.0078,1.374
12724.00,7.404784,25.03505,-0.000176,24.016907,-0.0078,1.375
12726.00,7.404593,25.03574,-0.000176,24.017110,-0.0078,1.374
12728.00,7.405412,25.03597,-0.000177,24.016711,-0.0078,1.375
12730.00,7.405221,25.03581,-0.000176,24.016543,-0.0079,1.375
12732.00,7.405267,25.03585,-0.000176,24.016247,-0.0078,1.374
12734.00,7.406250,25.03554,-0.000178,24.016996,-0.0078,1.375
12736.00,7.407733,25.03579,-0.000177,24.016626,-0.0078,1.374
12738.00,7.408148,25.03547,-0.000177,24.016454,-0.0078,1.374
12740.00,7.408738,25.03589,-0.000176,24.016198,-0.0078,1.374
12742.00,7.408430,25.03611,-0.000176,24.016186,-0.0078,1.375
12744.00,7.407020,25.03558,-0.000176,24.017154,-0.0078,1.375
12746.00,7.407707,25.03583,-0.000176,24.016565,-0.0078,1.374
12748.00,7.409878,25.03535,-0.000177,24.016246,-0.0078,1.374
12750.00,7.410778,25.03506,-0.000176,24.017179,-0.0078,1.375
12752.00,7.410625,25.03594,-0.000177,24.016601,-0.0078,1.375
12754.00,7.409407,25.03626,-0.000176,24.016606,-0.0078,1.374
12756.00,7.409950,25.03637,-0.000175,24.016269,-0.0078,1.374
12758.00,7.410652,25.03610,-0.000176,24.016523,-0.0078,1.374
12760.00,7.411250,25.03607,-0.000176,24.015954,-0.0078,1.374
12762.00,7.411458,25.03609,-0.000175,24.016449,-0.0078,1.375
12764.00,7.411333,25.03538,-0.000177,24.016893,-0.0078,1.374
12766.00,7.412061,25.03617,-0.000176,24.016530,-0.0078,1.374
12768.00,7.412433,25.03707,-0.000176,24.016287,-0.0078,1.374
12770.00,7.412154,25.03748,-0.000176,24.016485,-0.0078,1.374
12772.00,7.412144,25.03780,-0.000175,24.016621,-0.0078,1.374
12774.00,7.412347,25.03774,-0.000175,24.017047,-0.0078,1.375
12776.00,7.413568,25.03756,-0.000176,24.017128,-0.0078,1.375
12778.00,7.412960,25.03702,-0.000176,24.016788,-0.0078,1.375
12780.00,7.412619,25.03735,-0.000176,24.016411,-0.0078,1.375
12782.00,7.411791,25.03763,-0.000175,24.016619,-0.0078,1.375
12784.00,7.411926,25.03709,-0.000176,24.016052,-0.0078,1.375
12786.00,7.411922,25.03635,-0.000175,24.016826,-0.0078,1.374
12788.00,7.411470,25.03646,-0.000174,24.016659,-0.0078,1.374
12790.00,7.411976,25.03750,-0.000175,24.016624,-0.0078,1.374
12792.00,7.412933,25.03777,-0.000176,24.016548,-0.0078,1.374
12794.00,7.412679,25.03729,-0.000177,24.016695,-0.0078,1.374
12796.00,7.413579,25.03670,-0.000176,24.016343,-0.0078,1.374
12798.00,7.413537,25.03644,-0.000176,24.016969,-0.0078,1.374
12800.00,7.413522,25.03734,-0.000177,24.016905,-0.0078,1.375
12802.00,7.413330,25.03738,-0.000176,24.016247,-0.0078,1.375
12804.00,7.412437,25.03715,-0.000175,24.016858,-0.0078,1.375
12806.00,7.413167,25.03673,-0.000176,24.016746,-0.0078,1.374
12808.00,7.413786,25.03673,-0.000176,24.016572,-0.0078,1.374
12810.00,7.413506,25.03773,-0.000176,24.017032,-0.0078,1.374
12812.00,7.412874,25.03813,-0.000174,24.017808,-0.0078,1.374
12814.00,7.412344,25.03796,-0.000174,24.016612,-0.0078,1.374
12816.00,7.412202,25.03808,-0.000175,24.016345,-0.0078,1.375
12818.00,7.411534,25.03781,-0.000176,24.016740,-0.0078,1.375
12820.00,7.411763,25.03713,-0.000177,24.016273,-0.0078,1.374
12822.00,7.411328,25.03698,-0.000177,24.016617,-0.0078,1.374
12824.00,7.411580,25.03742,-0.000176,24.016900,-0.0078,1.374
12826.00,7.411427,25.03677,-0.000176,24.015578,-0.0078,1.374
12828.00,7.411360,25.03692,-0.000174,24.015990,-0.0078,1.374
12830.00,7.411775,25.03675,-0.000175,24.016771,-0.0078,1.374
12832.00,7.411907,25.03630,-0.000175,24.016351,-0.0078,1.374
12834.00,7.411912,25.03674,-0.000174,24.016791,-0.0078,1.374
12836.00,7.411717,25.03569,-0.000175,24.016235,-0.0078,1.374
12838.00,7.412319,25.03544,-0.000175,24.016367,-0.0078,1.374
12840.00,7.412390,25.03626,-0.000177,24.016447,-0.0078,1.374
12842.00,7.411626,25.03726,-0.000176,24.016041,-0.0078,1.375
12844.00,7.411037,25.03713,-0.000176,24.016479,-0.0078,1.374
12846.00,7.411070,25.03679,-0.000176,24.016856,-0.0078,1.374
12848.00,7.411687,25.03716,-0.000176,24.016131,-0.0078,1.374
12850.00,7.411493,25.03669,-0.000176,24.016148,-0.0078,1.374
12852.00,7.411503,25.03676,-0.000175,24.015745,-0.0078,1.374
12854.00,7.411363,25.03646,-0.000175,24.016510,-0.0078,1.374
12856.00,7.411820,25.03664,-0.000176,24.017130,-0.0078,1.374
12858.00,7.412311,25.03709,-0.000176,24.016757,-0.0079,1.374
12860.00,7.412110,25.03783,-0.000175,24.016510,-0.0078,1.374
12862.00,7.411272,25.03674,-0.000177,24.016740,-0.0078,1.374
12864.00,7.411182,25.03698,-0.000175,24.016285,-0.0078,1.374
12866.00,7.411818,25.03735,-0.000176,24.016586,-0.0078,1.374
12868.00,7.411329,25.03758,-0.000176,24.016813,-0.0078,1.373
12870.00,7.411745,25.03805,-0.000176,24.016737,-0.0078,1.374
12872.00,7.412263,25.03750,-0.000176,24.016121,-0.0078,1.374
12874.00,7.411036,25.03751,-0.000174,24.016927,-0.0078,1.375
12876.00,7.410422,25.03788,-0.000175,24.015921,-0.0078,1.374
12878.00,7.409910,25.03734,-0.000176,24.016432,-0.0078,1.374
12880.00,7.410294,25.03743,-0.000176,24.016681,-0.0078,1.374
12882.00,7.410537,25.03819,-0.000176,24.016893,-0.0078,1.374
12884.00,7.409655,25.03744,-0.000176,24.016895,-0.0078,1.374
12886.00,7.409584,25.03700,-0.000175,24.016478,-0.0078,1.374
12888.00,7.409494,25.03790,-0.000174,24.016800,-0.0078,1.374
12890.00,7.409420,25.03777,-0.000175,24.016800,-0.0078,1.374
12892.00,7.408483,25.03782,-0.000176,24.016884,-0.0078,1.374
12894.00,7.408490,25.03720,-0.000175,24.017442,-0.0078,1.374
12896.00,7.408829,25.03746,-0.000175,24.017264,-0.0078,1.374
12898.00,7.409137,25.03751,-0.000175,24.016722,-0.0078,1.374
12900.00,7.408906,25.03729,-0.000175,24.016566,-0.0078,1.373
12902.00,7.409427,25.03745,-0.000175,24.016115,-0.0078,1.374
12904.00,7.408628,25.03763,-0.000175,24.016518,-0.0078,1.374
12906.00,7.408694,25.03667,-0.000175,24.016927,-0.0078,1.374
12908.00,7.408734,25.03723,-0.000176,24.015597,-0.0078,1.374
12910.00,7.408225,25.03759,-0.000177,24.016895,-0.0078,1.374
12912.00,7.407456,25.03775,-0.000175,24.017536,-0.0078,1.374
12914.00,7.408294,25.03805,-0.000175,24.017313,-0.0078,1.374
12916.00,7.408575,25.03764,-0.000176,24.016255,-0.0078,1.374
12918.00,7.408500,25.03687,-0.000176,24.016440,-0.0078,1.374
12920.00,7.409214,25.03810,-0.000175,24.016483,-0.0078,1.373
12922.00,7.409773,25.03786,-0.000175,24.017040,-0.0078,1.374
12924.00,7.409965,25.03803,-0.000176,24.017166,-0.0078,1.374
12926.00,7.410175,25.03805,-0.000176,24.016195,-0.0078,1.374
12928.00,7.409515,25.03782,-0.000176,24.017255,-0.0078,1.374
12930.00,7.409096,25.03750,-0.000175,24.017049,-0.0078,1.373
12932.00,7.409150,25.03822,-0.000175,24.016231,-0.0078,1.374
12934.00,7.409805,25.03801,-0.000175,24.016175,-0.0078,1.374
12936.00,7.409571,25.03921,-0.000175,24.016895,-0.0078,1.374
12938.00,7.409446,25.03969,-0.000176,24.016766,-0.0078,1.374
12940.00,7.409993,25.03907,-0.000175,24.016360,-0.0078,1.373
12942.00,7.408638,25.03737,-0.000174,24.016169,-0.0078,1.374
12944.00,7.407840,25.03852,-0.000176,24.016931,-0.0078,1.374
12946.00,7.408296,25.03787,-0.000176,24.017466,-0.0078,1.374
12948.00,7.408162,25.03785,-0.000176,24.016784,-0.0078,1.374
12950.00,7.407363,25.03828,-0.000176,24.016811,-0.0078,1.374
12952.00,7.408128,25.03947,-0.000176,24.017016,-0.0078,1.374
12954.00,7.408523,25.03970,-0.000175,24.016721,-0.0078,1.374
12956.00,7.408193,25.03904,-0.000175,24.016483,-0.0078,1.374
12958.00,7.408095,25.03793,-0.000176,24.016677,-0.0078,1.373
12960.00,7.407632,25.03818,-0.000176,24.016518,-0.0078,1.373
12962.00,7.408298,25.03860,-0.000174,24.016759,-0.0078,1.374
12964.00,7.408423,25.03807,-0.000176,24.017489,-0.0078,1.374
12966.00,7.408071,25.03842,-0.000175,24.017094,-0.0078,1.374
12968.00,7.407798,25.03788,-0.000176,24.016523,-0.0078,1.373
12970.00,7.408151,25.03802,-0.000176,24.016615,-0.0078,1.374
12972.00,7.408748,25.03767,-0.000176,24.017002,-0.0078,1.374
12974.00,7.408385,25.03794,-0.000176,24.016681,-0.0078,1.374
12976.00,7.407762,25.03813,-0.000176,24.017166,-0.0078,1.374
12978.00,7.408332,25.03773,-0.000177,24.016847,-0.0078,1.374
12980.00,7.408715,25.03700,-0.000176,24.016731,-0.0078,1.374
12982.00,7.408204,25.03662,-0.000177,24.016387,-0.0078,1.374
12984.00,7.408312,25.03623,-0.000175,24.016980,-0.0078,1.373
12986.00,7.408237,25.03641,-0.000177,24.016338,-0.0078,1.373
12988.00,7.407867,25.03685,-0.000176,24.016621,-0.0078,1.373
12990.00,7.407640,25.03643,-0.000175,24.016942,-0.0078,1.374
12992.00,7.407516,25.03738,-0.000176,24.016889,-0.0078,1.374
12994.00,7.407567,25.03768,-0.000176,24.016882,-0.0078,1.373
12996.00,7.408259,25.03670,-0.000176,24.016409,-0.0078,1.374
12998.00,7.408119,25.03702,-0.000176,24.016880,-0.0078,1.374
13000.00,7.408209,25.03804,-0.000176,24.016653,-0.0078,1.373
13002.00,7.408423,25.03747,-0.000176,24.016396,-0.0078,1.374
13004.00,7.408744,25.03684,-0.000175,24.016314,-0.0078,1.374
13006.00,7.408429,25.03629,-0.000175,24.016302,-0.0078,1.373
13008.00,7.408625,25.03601,-0.000176,24.016048,-0.0078,1.374
13010.00,7.408460,25.03667,-0.000176,24.016184,-0.0078,1.374
13012.00,7.408320,25.03684,-0.000175,24.016706,-0.0078,1.374
13014.00,7.408675,25.03650,-0.000177,24.016461,-0.0078,1.373
13016.00,7.408574,25.03710,-0.000176,24.016641,-0.0078,1.373
13018.00,7.408341,25.03688,-0.000175,24.016251,-0.0078,1.374
13020.00,7.407578,25.03691,-0.000175,24.016699,-0.0078,1.374
13022.00,7.407459,25.03725,-0.000176,24.016275,-0.0078,1.374
13024.00,7.407813,25.03614,-0.000176,24.017263,-0.0078,1.374
13026.00,7.408344,25.03606,-0.000176,24.016693,-0.0078,1.374
13028.00,7.408104,25.03626,-0.000176,24.016088,-0.0078,1.374
13030.00,7.408988,25.03564,-0.000176,24.016657,-0.0079,1.374
13032.00,7.409526,25.03632,-0.000176,24.016779,-0.0078,1.374
13034.00,7.409035,25.03613,-0.000175,24.016064,-0.0078,1.374
13036.00,7.409786,25.03614,-0.000175,24.016954,-0.0078,1.373
13038.00,7.409885,25.03666,-0.000175,24.017076,-0.0078,1.373
13040.00,7.410548,25.03685,-0.000177,24.017147,-0.0078,1.374
13042.00,7.410547,25.03764,-0.000176,24.017360,-0.0078,1.374
13044.00,7.410495,25.03706,-0.000176,24.016947,-0.0078,1.374
13046.00,7.410054,25.03729,-0.000177,24.016487,-0.0078,1.374
13048.00,7.409651,25.03751,-0.000175,24.016113,-0.0078,1.374
13050.00,7.408767,25.03682,-0.000177,24.015934,-0.0078,1.374
13052.00,7.408989,25.03679,-0.000176,24.016731,-0.0078,1.374
13054.00,7.408550,25.03645,-0.000175,24.016432,-0.0078,1.373
13056.00,7.406951,25.03637,-0.000176,24.015656,-0.0078,1.373
13058.00,7.407595,25.03634,-0.000176,24.016159,-0.0078,1.374
13060.00,7.407236,25.03621,-0.000176,24.016463,-0.0078,1.374
13062.00,7.406716,25.03588,-0.000176,24.016314,-0.0078,1.374
13064.00,7.407650,25.03620,-0.000176,24.017072,-0.0078,1.373
13066.00,7.408364,25.03604,-0.000176,24.016258,-0.0078,1.373
13068.00,7.408294,25.03659,-0.000176,24.016682,-0.0078,1.373
13070.00,7.407591,25.03687,-0.000176,24.016905,-0.0078,1.373
13072.00,7.407396,25.03639,-0.000176,24.016958,-0.0078,1.374
13074.00,7.407408,25.03619,-0.000176,24.016786,-0.0078,1.374
13076.00,7.406686,25.03644,-0.000177,24.016534,-0.0078,1.374
13078.00,7.407870,25.03652,-0.000177,24.017219,-0.0078,1.374
13080.00,7.407782,25.03653,-0.000176,24.016842,-0.0078,1.374
13082.00,7.406746,25.03636,-0.000176,24.016157,-0.0078,1.373
13084.00,7.406345,25.03638,-0.000178,24.016305,-0.0078,1.373
13086.00,7.407268,25.03633,-0.000178,24.016001,-0.0078,1.374
13088.00,7.407393,25.03653,-0.000176,24.016026,-0.0078,1.373
13090.00,7.407527,25.03671,-0.000176,24.016739,-0.0078,1.373
13092.00,7.407615,25.03724,-0.000176,24.016643,-0.0078,1.374
13094.00,7.407295,25.03687,-0.000176,24.016490,-0.0078,1.373
13096.00,7.407637,25.03667,-0.000175,24.016568,-0.0078,1.373
13098.00,7.407411,25.03699,-0.000175,24.016382,-0.0078,1.374
13100.00,7.407310,25.03700,-0.000176,24.016784,-0.0078,1.374
13102.00,7.407188,25.03644,-0.000176,24.016525,-0.0078,1.374
13104.00,7.407108,25.03628,-0.000176,24.016585,-0.0078,1.373
13106.00,7.407053,25.03602,-0.000176,24.016846,-0.0078,1.374
13108.00,7.407949,25.03600,-0.000177,24.016122,-0.0078,1.373
13110.00,7.408153,25.03560,-0.000176,24.016458,-0.0078,1.373
13112.00,7.407820,25.03625,-0.000177,24.016343,-0.0078,1.374
13114.00,7.406734,25.03587,-0.000177,24.016489,-0.0078,1.374
13116.00,7.406849,25.03656,-0.000176,24.016539,-0.0078,1.374
13118.00,7.408266,25.03637,-0.000177,24.016697,-0.0078,1.374
13120.00,7.408238,25.03567,-0.000177,24.016735,-0.0078,1.373
13122.00,7.408081,25.03648,-0.000177,24.016886,-0.0078,1.373
13124.00,7.408522,25.03714,-0.000174,24.016626,-0.0078,1.374
13126.00,7.408261,25.03716,-0.000175,24.016278,-0.0078,1.374
13128.00,7.407958,25.03691,-0.000175,24.016255,-0.0078,1.373
13130.00,7.407660,25.03661,-0.000177,24.016164,-0.0078,1.374
13132.00,7.407406,25.03629,-0.000177,24.015869,-0.0078,1.374
13134.00,7.406934,25.03685,-0.000176,24.016846,-0.0077,1.374
13136.00,7.407333,25.03707,-0.000176,24.016369,-0.0078,1.373
13138.00,7.407739,25.03722,-0.000176,24.016191,-0.0078,1.374
13140.00,7.407851,25.03742,-0.000175,24.016701,-0.0078,1.374
13142.00,7.408152,25.03695,-0.000176,24.016695,-0.0078,1.373
13144.00,7.407917,25.03795,-0.000176,24.016675,-0.0078,1.373
13146.00,7.408142,25.03791,-0.000176,24.016777,-0.0078,1.374
13148.00,7.408691,25.03779,-0.000176,24.017447,-0.0078,1.374
13150.00,7.408407,25.03890,-0.000176,24.016420,-0.0078,1.374
13152.00,7.408085,25.03766,-0.000176,24.016585,-0.0078,1.373
13154.00,7.408055,25.03836,-0.000175,24.016963,-0.0078,1.373
13156.00,7.408162,25.03797,-0.000176,24.016470,-0.0078,1.374
13158.00,7.408521,25.03744,-0.000176,24.016586,-0.0078,1.374
13160.00,7.407680,25.03702,-0.000177,24.016837,-0.0079,1.374
13162.00,7.408111,25.03675,-0.000176,24.016479,-0.0078,1.374
13164.00,7.408039,25.03670,-0.000176,24.016356,-0.0078,1.374
13166.00,7.407875,25.03668,-0.000177,24.016688,-0.0078,1.373
13168.00,7.408090,25.03642,-0.000177,24.016605,-0.0078,1.373
13170.00,7.408450,25.03725,-0.000176,24.015807,-0.0078,1.373
13172.00,7.408340,25.03614,-0.000176,24.016369,-0.0078,1.374
13174.00,7.408250,25.03604,-0.000175,24.017065,-0.0078,1.373
13176.00,7.407943,25.03657,-0.000175,24.016864,-0.0078,1.373
13178.00,7.407911,25.03645,-0.000176,24.016788,-0.0078,1.373
13180.00,7.407734,25.03669,-0.000175,24.016601,-0.0078,1.373
13182.00,7.407839,25.03559,-0.000176,24.016583,-0.0078,1.373
13184.00,7.407921,25.03587,-0.000175,24.016510,-0.0078,1.373
13186.00,7.407447,25.03603,-0.000175,24.016780,-0.0078,1.373
13188.00,7.407287,25.03574,-0.000177,24.017123,-0.0078,1.373
13190.00,7.407595,25.03623,-0.000176,24.016820,-0.0078,1.373
13192.00,7.408102,25.03640,-0.000174,24.016632,-0.0078,1.373
13194.00,7.408088,25.03622,-0.000176,24.016606,-0.0078,1.374
13196.00,7.408411,25.03618,-0.000177,24.016507,-0.0078,1.374
13198.00,7.409092,25.03632,-0.000176,24.016271,-0.0078,1.374
13200.00,7.408849,25.03615,-0.000176,24.016093,-0.0078,1.374
13202.00,7.408151,25.03664,-0.000177,24.016800,-0.0078,1.374
13204.00,7.408929,25.03704,-0.000176,24.016793,-0.0078,1.373
13206.00,7.409182,25.03720,-0.000176,24.016479,-0.0078,1.373
@22,12.0000,24.0
13208.00,7.406246,25.03739,-0.000176,24.016982,-0.0077,1.373
13210.00,7.390265,25.03681,-0.000175,24.016681,-0.0078,1.373
13212.00,7.372418,25.03681,-0.000175,24.016608,-0.0078,1.372
13214.00,7.356067,25.03703,-0.000175,24.016826,-0.0078,1.372
13216.00,7.341297,25.03686,-0.000176,24.016722,-0.0078,1.373
13218.00,7.330218,25.03617,-0.000177,24.016786,-0.0078,1.373
13220.00,7.324299,25.03592,-0.000178,24.017005,-0.0078,1.374
13222.00,7.320028,25.03632,-0.000177,24.016220,-0.0078,1.374
13224.00,7.316351,25.03714,-0.000178,24.016449,-0.0078,1.374
13226.00,7.312364,25.03693,-0.000178,24.016550,-0.0078,1.374
13228.00,7.306069,25.03622,-0.000178,24.017128,-0.0079,1.375
13230.00,7.300679,25.03560,-0.000179,24.016014,-0.0078,1.375
13232.00,7.298589,25.03631,-0.000179,24.016108,-0.0078,1.376
13234.00,7.311384,25.03580,-0.000179,24.016503,-0.0078,1.375
13236.00,7.329702,25.03584,-0.000180,24.016586,-0.0078,1.376
13238.00,7.347516,25.03618,-0.000180,24.016606,-0.0078,1.376
13240.00,7.363236,25.03656,-0.000179,24.017141,-0.0078,1.375
13242.00,7.373320,25.03635,-0.000177,24.016719,-0.0078,1.374
13244.00,7.379811,25.03682,-0.000177,24.017076,-0.0078,1.375
13246.00,7.384020,25.03640,-0.000177,24.016858,-0.0078,1.374
13248.00,7.388752,25.03672,-0.000174,24.016403,-0.0078,1.373
13250.00,7.393362,25.03718,-0.000174,24.016282,-0.0078,1.373
13252.00,7.397268,25.03691,-0.000175,24.016226,-0.0078,1.374
[truncated: 53,532 more chars]
