# Supplementary material for: Hormonal steroids induce multidrug resistance and stress response genes in Neisseria gonorrhoeae by binding to MtrR
Source: Nat Commun. 2024 Feb 7;15:1153. doi: 10.1038/s41467-024-45195-1 (PMC10850145; doi:10.1038/s41467-024-45195-1)
Supplement: Supplementary file 6 — Source Data [file 41467_2024_45195_MOESM6_ESM.zip › Source Data/ITC/D171A/3NDRMtrRD171A2023Jan12.itc]

$ITC
$ 25 
$NOT
$ 25 
$ 600 
$ 199 
$ 8 
$ 2 
$ADCGainCode:  3 
$False,True,True
$ 2 , 4 , 600 , 2 
$ 12 , 24 , 600 , 2 
$ 12 , 24 , 600 , 2 
$ 12 , 24 , 600 , 2 
$ 12 , 24 , 600 , 2 
$ 12 , 24 , 600 , 2 
$ 12 , 24 , 600 , 2 
$ 12 , 24 , 600 , 2 
$ 12 , 24 , 600 , 2 
$ 12 , 24 , 600 , 2 
$ 12 , 24 , 600 , 2 
$ 12 , 24 , 600 , 2 
$ 12 , 24 , 600 , 2 
$ 12 , 24 , 600 , 2 
$ 12 , 24 , 600 , 2 
$ 12 , 24 , 600 , 2 
$ 12 , 24 , 600 , 2 
$ 12 , 24 , 600 , 2 
$ 12 , 24 , 600 , 2 
$ 12 , 24 , 600 , 2 
$ 12 , 24 , 600 , 2 
$ 12 , 24 , 600 , 2 
$ 12 , 24 , 600 , 2 
$ 12 , 24 , 600 , 2 
$ 12 , 24 , 600 , 2 
# 0 
# 0.125 
# 0.005 
# 1.4485 
# 25 
# 28.9316 
# 15.91949 
?
% VPITC12.10.1003
% 1.4485 
% 28.9316 
%-1.096232 , 100.1901 
% 0.443748 , 95.77349 
% 0.2232 
% 124.02 , 123.95 
% 1 , 80 
%-0.001812 , 0.055139 
% 0 , 8 
% 0 , 18 
% 104422       320637 
% 101.8 
% 260 , 310 , 470 , 530 
% 0.08632 ,-0.00346 , 0.0000110163 , 0.000000290198 ,-0.0000000019883 
% VPViewer2000 Ver: 1.40.0
@0
2.00,7.831243,25.00881,-0.000172,24.020892,-0.0077,1.343
4.00,7.830601,25.00877,-0.000172,24.019848,-0.0077,1.343
6.00,7.830970,25.00857,-0.000171,24.020707,-0.0077,1.343
8.00,7.830398,25.00854,-0.000172,24.020556,-0.0076,1.343
10.00,7.830442,25.00812,-0.000171,24.019982,-0.0076,1.343
12.00,7.829970,25.00821,-0.000171,24.020567,-0.0077,1.343
14.00,7.829141,25.00797,-0.000170,24.020991,-0.0077,1.343
16.00,7.828437,25.00782,-0.000170,24.020589,-0.0077,1.343
18.00,7.828141,25.00794,-0.000170,24.020616,-0.0076,1.343
20.00,7.827801,25.00856,-0.000169,24.020335,-0.0076,1.343
22.00,7.827154,25.00879,-0.000171,24.021146,-0.0076,1.344
24.00,7.826941,25.00816,-0.000171,24.020645,-0.0077,1.343
26.00,7.826359,25.00930,-0.000171,24.020348,-0.0076,1.343
28.00,7.826873,25.00890,-0.000171,24.020402,-0.0077,1.344
30.00,7.827627,25.00827,-0.000171,24.019730,-0.0077,1.343
32.00,7.827796,25.00876,-0.000170,24.019942,-0.0076,1.344
34.00,7.826426,25.00918,-0.000172,24.020785,-0.0077,1.343
36.00,7.825213,25.00883,-0.000172,24.020181,-0.0077,1.343
38.00,7.824343,25.00880,-0.000171,24.019576,-0.0077,1.343
40.00,7.824791,25.00862,-0.000170,24.020100,-0.0076,1.343
42.00,7.824510,25.00896,-0.000170,24.020585,-0.0076,1.343
44.00,7.825043,25.00883,-0.000169,24.020515,-0.0077,1.343
46.00,7.825752,25.00927,-0.000170,24.020217,-0.0076,1.343
48.00,7.824936,25.00968,-0.000170,24.020526,-0.0076,1.344
50.00,7.824406,25.00934,-0.000172,24.020908,-0.0076,1.344
52.00,7.822903,25.00971,-0.000170,24.020778,-0.0077,1.343
54.00,7.822239,25.00979,-0.000170,24.020573,-0.0076,1.344
56.00,7.821647,25.00953,-0.000170,24.020493,-0.0077,1.343
58.00,7.820869,25.00888,-0.000170,24.019880,-0.0076,1.343
60.00,7.820359,25.00939,-0.000170,24.020188,-0.0077,1.343
62.00,7.820088,25.00922,-0.000170,24.020424,-0.0077,1.343
64.00,7.820644,25.00889,-0.000170,24.020114,-0.0077,1.344
66.00,7.820161,25.00884,-0.000170,24.019964,-0.0077,1.343
68.00,7.819129,25.00945,-0.000170,24.020774,-0.0077,1.343
70.00,7.817981,25.00980,-0.000170,24.020975,-0.0076,1.343
72.00,7.817114,25.01041,-0.000170,24.020330,-0.0077,1.344
74.00,7.817839,25.00975,-0.000170,24.020410,-0.0076,1.343
76.00,7.817927,25.00982,-0.000169,24.020323,-0.0076,1.343
78.00,7.818329,25.00968,-0.000169,24.020203,-0.0076,1.343
80.00,7.818240,25.00942,-0.000170,24.019907,-0.0076,1.343
82.00,7.818203,25.01006,-0.000170,24.020081,-0.0076,1.343
84.00,7.818184,25.00966,-0.000170,24.020404,-0.0076,1.343
86.00,7.817854,25.00944,-0.000170,24.020047,-0.0077,1.344
88.00,7.817097,25.00924,-0.000170,24.020145,-0.0076,1.344
90.00,7.816842,25.00966,-0.000170,24.021149,-0.0076,1.343
92.00,7.816877,25.01002,-0.000169,24.020433,-0.0076,1.344
94.00,7.816606,25.00984,-0.000171,24.020352,-0.0076,1.344
96.00,7.815630,25.00984,-0.000169,24.020859,-0.0076,1.343
98.00,7.815261,25.00960,-0.000170,24.020565,-0.0076,1.344
100.00,7.815739,25.00914,-0.000170,24.021091,-0.0076,1.344
102.00,7.814741,25.00944,-0.000170,24.020725,-0.0076,1.343
104.00,7.814232,25.00855,-0.000169,24.020571,-0.0076,1.344
106.00,7.813396,25.00946,-0.000170,24.021214,-0.0076,1.344
108.00,7.813528,25.00908,-0.000171,24.020507,-0.0076,1.344
110.00,7.813978,25.00907,-0.000171,24.020216,-0.0076,1.344
112.00,7.812956,25.00998,-0.000171,24.019993,-0.0076,1.343
114.00,7.812340,25.00992,-0.000169,24.020672,-0.0076,1.343
116.00,7.812009,25.00961,-0.000169,24.020246,-0.0076,1.344
118.00,7.812065,25.00941,-0.000170,24.020384,-0.0076,1.344
120.00,7.811776,25.00969,-0.000171,24.020881,-0.0076,1.344
122.00,7.811611,25.00913,-0.000170,24.019891,-0.0076,1.343
124.00,7.810783,25.00945,-0.000170,24.021089,-0.0076,1.343
126.00,7.810015,25.00929,-0.000171,24.020694,-0.0077,1.343
128.00,7.808919,25.00911,-0.000170,24.020527,-0.0077,1.344
130.00,7.808671,25.00836,-0.000170,24.020275,-0.0076,1.344
132.00,7.809251,25.00851,-0.000170,24.020781,-0.0076,1.343
134.00,7.809244,25.00788,-0.000170,24.020553,-0.0076,1.343
136.00,7.808856,25.00921,-0.000171,24.020294,-0.0077,1.343
138.00,7.808828,25.00821,-0.000170,24.020457,-0.0077,1.343
140.00,7.809203,25.00860,-0.000172,24.020941,-0.0076,1.344
142.00,7.808560,25.00896,-0.000171,24.020326,-0.0076,1.344
144.00,7.808241,25.00906,-0.000170,24.019942,-0.0077,1.343
146.00,7.807749,25.00933,-0.000170,24.020917,-0.0076,1.343
148.00,7.807431,25.00970,-0.000171,24.020477,-0.0076,1.344
150.00,7.808029,25.00941,-0.000171,24.020491,-0.0076,1.344
152.00,7.807195,25.00979,-0.000171,24.020593,-0.0076,1.343
154.00,7.807811,25.00966,-0.000171,24.020468,-0.0076,1.344
156.00,7.807643,25.01048,-0.000171,24.020836,-0.0077,1.344
158.00,7.805743,25.00913,-0.000172,24.020453,-0.0077,1.344
160.00,7.805871,25.00910,-0.000171,24.020473,-0.0077,1.343
162.00,7.806539,25.01011,-0.000170,24.020587,-0.0077,1.343
164.00,7.806541,25.00952,-0.000170,24.020439,-0.0077,1.343
166.00,7.805875,25.00938,-0.000171,24.020981,-0.0077,1.343
168.00,7.805936,25.00887,-0.000171,24.019746,-0.0077,1.344
170.00,7.805071,25.00875,-0.000170,24.020705,-0.0076,1.344
172.00,7.804376,25.00909,-0.000170,24.020857,-0.0076,1.344
174.00,7.803409,25.00928,-0.000170,24.020411,-0.0076,1.343
176.00,7.802071,25.00887,-0.000170,24.020656,-0.0076,1.344
178.00,7.800952,25.00908,-0.000170,24.020134,-0.0077,1.344
180.00,7.802808,25.00888,-0.000169,24.020375,-0.0077,1.343
182.00,7.803099,25.00962,-0.000170,24.020232,-0.0077,1.343
184.00,7.803111,25.00977,-0.000170,24.020676,-0.0077,1.343
186.00,7.802632,25.00939,-0.000170,24.020598,-0.0077,1.343
188.00,7.801959,25.00954,-0.000170,24.020384,-0.0077,1.344
190.00,7.801696,25.00934,-0.000171,24.019469,-0.0076,1.344
192.00,7.801115,25.00857,-0.000171,24.020866,-0.0076,1.344
194.00,7.801050,25.00818,-0.000170,24.020868,-0.0077,1.344
196.00,7.801487,25.00899,-0.000170,24.020357,-0.0077,1.344
198.00,7.800883,25.00902,-0.000171,24.020703,-0.0076,1.344
200.00,7.800090,25.00949,-0.000171,24.020808,-0.0076,1.344
202.00,7.799631,25.00927,-0.000170,24.020640,-0.0076,1.343
204.00,7.799601,25.00882,-0.000170,24.020819,-0.0076,1.344
206.00,7.800319,25.00923,-0.000170,24.020850,-0.0076,1.344
208.00,7.800022,25.01003,-0.000171,24.020930,-0.0076,1.343
210.00,7.798915,25.01034,-0.000170,24.020355,-0.0076,1.344
212.00,7.798455,25.01040,-0.000170,24.020123,-0.0077,1.343
214.00,7.798099,25.01014,-0.000170,24.020924,-0.0076,1.343
216.00,7.796902,25.01072,-0.000171,24.020422,-0.0076,1.343
218.00,7.797168,25.01029,-0.000171,24.020381,-0.0076,1.344
220.00,7.796801,25.00968,-0.000172,24.020324,-0.0076,1.344
222.00,7.796394,25.00982,-0.000171,24.020248,-0.0076,1.344
224.00,7.796757,25.01063,-0.000172,24.020362,-0.0076,1.344
226.00,7.796426,25.01062,-0.000172,24.020384,-0.0076,1.343
228.00,7.795937,25.01008,-0.000171,24.020669,-0.0076,1.344
230.00,7.795907,25.01011,-0.000172,24.020303,-0.0076,1.344
232.00,7.795931,25.00993,-0.000172,24.020698,-0.0077,1.345
234.00,7.796134,25.00923,-0.000172,24.020025,-0.0077,1.343
236.00,7.795730,25.00911,-0.000171,24.019920,-0.0077,1.344
238.00,7.794766,25.00868,-0.000172,24.020411,-0.0077,1.343
240.00,7.794051,25.00885,-0.000172,24.020391,-0.0077,1.344
242.00,7.793823,25.00958,-0.000172,24.020556,-0.0077,1.344
244.00,7.794096,25.00961,-0.000172,24.020756,-0.0076,1.344
246.00,7.793871,25.00890,-0.000172,24.020611,-0.0076,1.343
248.00,7.793434,25.00829,-0.000172,24.020299,-0.0076,1.344
250.00,7.793134,25.00837,-0.000171,24.020507,-0.0076,1.343
252.00,7.792097,25.00781,-0.000172,24.020504,-0.0076,1.344
254.00,7.791543,25.00812,-0.000172,24.020705,-0.0077,1.344
256.00,7.790581,25.00866,-0.000171,24.020725,-0.0076,1.343
258.00,7.789906,25.00873,-0.000172,24.020196,-0.0076,1.344
260.00,7.789635,25.00900,-0.000172,24.020500,-0.0077,1.343
262.00,7.790683,25.00842,-0.000171,24.019819,-0.0077,1.344
264.00,7.790752,25.00834,-0.000170,24.020313,-0.0077,1.344
266.00,7.790416,25.00847,-0.000171,24.020986,-0.0076,1.344
268.00,7.789782,25.00896,-0.000171,24.020692,-0.0076,1.343
270.00,7.789155,25.00868,-0.000172,24.020442,-0.0076,1.344
272.00,7.789457,25.00910,-0.000171,24.020645,-0.0076,1.344
274.00,7.790308,25.00944,-0.000171,24.020796,-0.0076,1.344
276.00,7.789952,25.00914,-0.000171,24.019866,-0.0076,1.344
278.00,7.789561,25.00992,-0.000171,24.020375,-0.0076,1.344
280.00,7.788950,25.00938,-0.000171,24.020576,-0.0077,1.344
282.00,7.789342,25.00956,-0.000172,24.020651,-0.0076,1.344
284.00,7.788307,25.00961,-0.000172,24.020196,-0.0076,1.344
286.00,7.788188,25.00935,-0.000170,24.020429,-0.0077,1.344
288.00,7.787679,25.01000,-0.000171,24.020836,-0.0077,1.344
290.00,7.788316,25.00920,-0.000171,24.021069,-0.0077,1.344
292.00,7.788919,25.00877,-0.000170,24.019978,-0.0077,1.344
294.00,7.787901,25.00864,-0.000171,24.020190,-0.0077,1.344
296.00,7.786876,25.00908,-0.000171,24.020435,-0.0076,1.344
298.00,7.787799,25.00966,-0.000171,24.020663,-0.0076,1.345
300.00,7.787840,25.00974,-0.000171,24.020729,-0.0076,1.344
302.00,7.787618,25.00971,-0.000172,24.020600,-0.0076,1.344
304.00,7.786960,25.00962,-0.000171,24.019793,-0.0076,1.344
306.00,7.785245,25.01043,-0.000172,24.020437,-0.0076,1.344
308.00,7.784861,25.01060,-0.000172,24.021153,-0.0076,1.344
310.00,7.784786,25.00957,-0.000171,24.020491,-0.0076,1.344
312.00,7.783886,25.00957,-0.000170,24.020556,-0.0076,1.344
314.00,7.783687,25.00979,-0.000170,24.020794,-0.0076,1.345
316.00,7.783000,25.00975,-0.000172,24.020886,-0.0076,1.344
318.00,7.782729,25.00967,-0.000170,24.020277,-0.0076,1.344
320.00,7.782712,25.00898,-0.000170,24.020493,-0.0076,1.344
322.00,7.783313,25.00924,-0.000172,24.020522,-0.0076,1.344
324.00,7.782842,25.00930,-0.000171,24.020480,-0.0076,1.344
326.00,7.782260,25.00935,-0.000170,24.020712,-0.0077,1.343
328.00,7.781937,25.00762,-0.000170,24.020083,-0.0076,1.343
330.00,7.780659,25.00861,-0.000171,24.020721,-0.0076,1.344
332.00,7.780607,25.00870,-0.000172,24.020518,-0.0076,1.344
334.00,7.780250,25.00928,-0.000171,24.019536,-0.0076,1.344
336.00,7.779550,25.00956,-0.000172,24.020855,-0.0076,1.344
338.00,7.778959,25.01005,-0.000172,24.020545,-0.0076,1.344
340.00,7.779044,25.01013,-0.000171,24.020324,-0.0076,1.345
342.00,7.778896,25.00927,-0.000171,24.020966,-0.0076,1.344
344.00,7.778479,25.00964,-0.000171,24.020725,-0.0076,1.344
346.00,7.778299,25.00861,-0.000171,24.020085,-0.0076,1.343
348.00,7.778551,25.00957,-0.000171,24.020478,-0.0076,1.343
350.00,7.778580,25.00958,-0.000170,24.020691,-0.0076,1.344
352.00,7.778413,25.00964,-0.000171,24.020614,-0.0076,1.344
354.00,7.778719,25.00897,-0.000170,24.020558,-0.0076,1.344
356.00,7.777582,25.00890,-0.000170,24.019982,-0.0077,1.343
358.00,7.776194,25.00911,-0.000173,24.020455,-0.0076,1.344
360.00,7.776475,25.00905,-0.000171,24.020683,-0.0076,1.345
362.00,7.777159,25.00893,-0.000171,24.020587,-0.0076,1.344
364.00,7.777370,25.00892,-0.000171,24.020787,-0.0076,1.344
366.00,7.776779,25.00866,-0.000171,24.021271,-0.0076,1.344
368.00,7.776323,25.00863,-0.000171,24.020424,-0.0076,1.344
370.00,7.776268,25.00913,-0.000171,24.020100,-0.0076,1.344
372.00,7.775638,25.00867,-0.000171,24.020121,-0.0076,1.344
374.00,7.775683,25.00853,-0.000172,24.020692,-0.0076,1.344
376.00,7.774864,25.00873,-0.000171,24.020767,-0.0076,1.345
378.00,7.773672,25.00783,-0.000172,24.020100,-0.0077,1.344
380.00,7.773263,25.00784,-0.000172,24.020197,-0.0077,1.344
382.00,7.773073,25.00842,-0.000170,24.020208,-0.0076,1.344
384.00,7.773893,25.00860,-0.000171,24.020917,-0.0076,1.344
386.00,7.772830,25.00837,-0.000171,24.020917,-0.0076,1.344
388.00,7.772276,25.00822,-0.000169,24.020636,-0.0077,1.344
390.00,7.772478,25.00848,-0.000169,24.020094,-0.0077,1.344
392.00,7.772348,25.00925,-0.000170,24.020419,-0.0077,1.344
394.00,7.772463,25.00887,-0.000170,24.020241,-0.0076,1.344
396.00,7.772712,25.00929,-0.000170,24.020377,-0.0077,1.344
398.00,7.772080,25.00987,-0.000170,24.020279,-0.0077,1.344
400.00,7.770577,25.00885,-0.000172,24.020179,-0.0076,1.344
402.00,7.770794,25.00847,-0.000170,24.020342,-0.0076,1.344
404.00,7.771226,25.00996,-0.000170,24.020245,-0.0076,1.344
406.00,7.771774,25.01030,-0.000171,24.020400,-0.0076,1.344
408.00,7.771582,25.01056,-0.000170,24.019984,-0.0077,1.344
410.00,7.771380,25.00978,-0.000170,24.020894,-0.0076,1.344
412.00,7.770946,25.01013,-0.000170,24.020297,-0.0077,1.344
414.00,7.770235,25.00979,-0.000171,24.020368,-0.0076,1.344
416.00,7.770092,25.01011,-0.000171,24.020692,-0.0076,1.344
418.00,7.770068,25.01054,-0.000172,24.020286,-0.0077,1.345
420.00,7.769827,25.01024,-0.000172,24.020710,-0.0077,1.345
422.00,7.769528,25.01019,-0.000172,24.020734,-0.0076,1.344
424.00,7.769445,25.00982,-0.000170,24.020799,-0.0076,1.344
426.00,7.768689,25.00988,-0.000170,24.020863,-0.0076,1.344
428.00,7.767900,25.01008,-0.000169,24.020890,-0.0076,1.344
430.00,7.767525,25.01012,-0.000170,24.020781,-0.0076,1.344
432.00,7.766802,25.00969,-0.000170,24.020078,-0.0076,1.344
434.00,7.767479,25.00999,-0.000170,24.020759,-0.0077,1.345
436.00,7.767571,25.01021,-0.000172,24.020759,-0.0076,1.344
438.00,7.767125,25.00978,-0.000171,24.019819,-0.0076,1.344
440.00,7.766708,25.01095,-0.000171,24.020114,-0.0077,1.344
442.00,7.766713,25.01121,-0.000171,24.020364,-0.0076,1.344
444.00,7.765901,25.00966,-0.000171,24.020352,-0.0076,1.344
446.00,7.765939,25.00951,-0.000168,24.020254,-0.0077,1.343
448.00,7.765077,25.00945,-0.000170,24.020130,-0.0076,1.344
450.00,7.764759,25.00888,-0.000171,24.020620,-0.0076,1.344
452.00,7.765321,25.00844,-0.000169,24.021026,-0.0077,1.344
454.00,7.766088,25.00905,-0.000171,24.020433,-0.0076,1.344
456.00,7.765032,25.00959,-0.000171,24.020855,-0.0076,1.344
458.00,7.765584,25.01020,-0.000172,24.020426,-0.0077,1.344
460.00,7.765235,25.01047,-0.000169,24.020513,-0.0076,1.344
462.00,7.764656,25.01000,-0.000170,24.020596,-0.0076,1.344
464.00,7.764117,25.01004,-0.000171,24.020787,-0.0076,1.344
466.00,7.763292,25.00996,-0.000172,24.020393,-0.0076,1.344
468.00,7.762791,25.01019,-0.000170,24.020457,-0.0076,1.344
470.00,7.762306,25.01049,-0.000169,24.020970,-0.0076,1.344
472.00,7.761993,25.01004,-0.000169,24.020457,-0.0077,1.344
474.00,7.761982,25.00861,-0.000170,24.020981,-0.0076,1.344
476.00,7.761603,25.00894,-0.000172,24.020558,-0.0076,1.344
478.00,7.761598,25.00928,-0.000171,24.020680,-0.0076,1.344
480.00,7.761333,25.00941,-0.000171,24.020246,-0.0076,1.344
482.00,7.761291,25.00967,-0.000172,24.020776,-0.0076,1.345
484.00,7.761002,25.00974,-0.000170,24.020759,-0.0076,1.344
486.00,7.761139,25.00954,-0.000170,24.020692,-0.0076,1.345
488.00,7.760752,25.00973,-0.000171,24.020565,-0.0076,1.344
490.00,7.759963,25.01037,-0.000171,24.020616,-0.0076,1.344
492.00,7.760055,25.01065,-0.000170,24.021272,-0.0076,1.345
494.00,7.760721,25.01064,-0.000171,24.020874,-0.0076,1.345
496.00,7.760279,25.01122,-0.000170,24.020709,-0.0076,1.344
498.00,7.759527,25.01076,-0.000170,24.020043,-0.0076,1.344
500.00,7.758425,25.01084,-0.000171,24.020272,-0.0077,1.344
502.00,7.758233,25.01057,-0.000172,24.020357,-0.0077,1.344
504.00,7.757739,25.01068,-0.000172,24.019824,-0.0076,1.343
506.00,7.758134,25.01082,-0.000170,24.020678,-0.0076,1.343
508.00,7.757786,25.01035,-0.000170,24.020788,-0.0076,1.344
510.00,7.757246,25.00994,-0.000172,24.020023,-0.0076,1.344
512.00,7.757033,25.00983,-0.000171,24.020716,-0.0077,1.345
514.00,7.756796,25.00981,-0.000170,24.020680,-0.0076,1.344
516.00,7.756138,25.00907,-0.000170,24.020042,-0.0076,1.344
518.00,7.756303,25.00901,-0.000171,24.021102,-0.0076,1.344
520.00,7.756582,25.00879,-0.000169,24.020658,-0.0076,1.344
522.00,7.756527,25.00882,-0.000171,24.020185,-0.0076,1.344
524.00,7.756184,25.00861,-0.000171,24.020785,-0.0076,1.344
526.00,7.756240,25.00859,-0.000172,24.020937,-0.0077,1.344
528.00,7.756111,25.00881,-0.000171,24.019915,-0.0077,1.344
530.00,7.756276,25.00901,-0.000171,24.020301,-0.0077,1.344
532.00,7.756110,25.00914,-0.000172,24.020618,-0.0076,1.344
534.00,7.756451,25.00835,-0.000171,24.019938,-0.0076,1.344
536.00,7.755407,25.00866,-0.000170,24.020571,-0.0076,1.344
538.00,7.755136,25.00854,-0.000170,24.020700,-0.0076,1.344
540.00,7.755224,25.00851,-0.000173,24.020290,-0.0076,1.345
542.00,7.754478,25.00903,-0.000171,24.020274,-0.0077,1.345
544.00,7.754575,25.00844,-0.000170,24.020092,-0.0076,1.345
546.00,7.754480,25.00888,-0.000170,24.020212,-0.0077,1.343
548.00,7.754412,25.00808,-0.000169,24.020458,-0.0076,1.344
550.00,7.754304,25.00860,-0.000171,24.020226,-0.0077,1.343
552.00,7.753765,25.00926,-0.000171,24.020799,-0.0076,1.344
554.00,7.753533,25.00895,-0.000170,24.020069,-0.0077,1.344
556.00,7.753661,25.00977,-0.000170,24.020315,-0.0077,1.344
558.00,7.753018,25.00911,-0.000172,24.020352,-0.0076,1.344
560.00,7.751840,25.00895,-0.000170,24.021046,-0.0077,1.344
562.00,7.752020,25.00794,-0.000171,24.020826,-0.0076,1.344
564.00,7.752564,25.00878,-0.000172,24.020678,-0.0076,1.344
566.00,7.751964,25.00891,-0.000171,24.020288,-0.0076,1.344
568.00,7.751010,25.00933,-0.000171,24.020594,-0.0077,1.344
570.00,7.750586,25.00801,-0.000172,24.020884,-0.0077,1.344
572.00,7.750443,25.00806,-0.000172,24.020375,-0.0076,1.344
574.00,7.750726,25.00766,-0.000170,24.019677,-0.0077,1.344
576.00,7.750771,25.00682,-0.000171,24.020161,-0.0076,1.345
578.00,7.750120,25.00685,-0.000171,24.020016,-0.0077,1.345
580.00,7.750926,25.00755,-0.000171,24.020402,-0.0076,1.344
582.00,7.751379,25.00738,-0.000170,24.020680,-0.0076,1.344
584.00,7.751508,25.00849,-0.000170,24.020056,-0.0077,1.344
586.00,7.751722,25.00844,-0.000170,24.019599,-0.0077,1.344
588.00,7.750955,25.00815,-0.000171,24.019857,-0.0076,1.344
590.00,7.750383,25.00688,-0.000170,24.020797,-0.0077,1.344
592.00,7.749995,25.00808,-0.000171,24.020194,-0.0077,1.344
594.00,7.749620,25.00909,-0.000169,24.020913,-0.0077,1.344
596.00,7.748896,25.00878,-0.000172,24.020190,-0.0077,1.345
598.00,7.748593,25.00824,-0.000172,24.020524,-0.0077,1.345
600.00,7.749034,25.00906,-0.000173,24.020482,-0.0077,1.345
@1,2.0000,4.0
602.00,7.748777,25.00856,-0.000173,24.020020,-0.0077,1.345
604.00,7.747221,25.00823,-0.000171,24.021173,-0.0076,1.344
606.00,7.740307,25.00806,-0.000170,24.020148,-0.0077,1.343
608.00,7.736587,25.00867,-0.000169,24.020286,-0.0076,1.344
610.00,7.736705,25.00906,-0.000169,24.020870,-0.0076,1.344
612.00,7.739334,25.00912,-0.000171,24.020393,-0.0077,1.346
614.00,7.741348,25.00891,-0.000170,24.020656,-0.0076,1.346
616.00,7.743555,25.00926,-0.000172,24.020132,-0.0076,1.345
618.00,7.745164,25.00909,-0.000172,24.020210,-0.0076,1.345
620.00,7.746525,25.00920,-0.000169,24.020469,-0.0077,1.345
622.00,7.745614,25.00905,-0.000171,24.020440,-0.0076,1.345
624.00,7.746037,25.00911,-0.000170,24.019726,-0.0076,1.345
626.00,7.746405,25.00952,-0.000170,24.020551,-0.0076,1.345
628.00,7.745546,25.00939,-0.000171,24.020332,-0.0076,1.345
630.00,7.744903,25.00889,-0.000172,24.020234,-0.0076,1.344
632.00,7.745855,25.00867,-0.000171,24.020107,-0.0076,1.344
634.00,7.745337,25.00940,-0.000170,24.020335,-0.0076,1.345
636.00,7.744759,25.00909,-0.000172,24.020616,-0.0077,1.345
638.00,7.745123,25.00994,-0.000171,24.020841,-0.0077,1.345
640.00,7.745106,25.01026,-0.000169,24.019960,-0.0076,1.344
642.00,7.744677,25.00973,-0.000171,24.020098,-0.0077,1.346
644.00,7.743722,25.00981,-0.000172,24.020778,-0.0076,1.345
646.00,7.743767,25.01023,-0.000171,24.020274,-0.0077,1.344
648.00,7.744278,25.00973,-0.000170,24.020381,-0.0077,1.345
650.00,7.744419,25.00971,-0.000171,24.020237,-0.0077,1.345
652.00,7.744679,25.01021,-0.000170,24.020658,-0.0076,1.345
654.00,7.744429,25.01141,-0.000169,24.020181,-0.0076,1.344
656.00,7.744482,25.00981,-0.000171,24.019982,-0.0076,1.345
658.00,7.743899,25.00931,-0.000172,24.020487,-0.0076,1.345
660.00,7.744148,25.00846,-0.000171,24.021037,-0.0076,1.345
662.00,7.743314,25.00927,-0.000170,24.020435,-0.0076,1.345
664.00,7.742955,25.00883,-0.000170,24.020444,-0.0077,1.345
666.00,7.743153,25.01001,-0.000170,24.019951,-0.0076,1.345
668.00,7.742316,25.00898,-0.000171,24.020772,-0.0076,1.345
670.00,7.742912,25.00815,-0.000172,24.020464,-0.0077,1.345
672.00,7.743154,25.00868,-0.000171,24.020718,-0.0076,1.344
674.00,7.742511,25.00819,-0.000170,24.020569,-0.0076,1.345
676.00,7.741787,25.00833,-0.000170,24.020556,-0.0076,1.345
678.00,7.741580,25.00812,-0.000172,24.020199,-0.0076,1.345
680.00,7.741757,25.00849,-0.000172,24.020217,-0.0076,1.345
682.00,7.741288,25.00855,-0.000170,24.020725,-0.0076,1.345
684.00,7.740426,25.00827,-0.000171,24.020216,-0.0076,1.345
686.00,7.739679,25.00816,-0.000171,24.020210,-0.0076,1.344
688.00,7.739514,25.00862,-0.000169,24.020979,-0.0076,1.345
690.00,7.739490,25.00827,-0.000170,24.020865,-0.0076,1.345
692.00,7.739094,25.00901,-0.000171,24.020304,-0.0076,1.344
694.00,7.739318,25.00941,-0.000170,24.020990,-0.0076,1.345
696.00,7.739037,25.00872,-0.000171,24.020691,-0.0076,1.345
698.00,7.739084,25.00864,-0.000170,24.020323,-0.0076,1.344
700.00,7.739189,25.00782,-0.000171,24.020544,-0.0076,1.345
702.00,7.739261,25.00883,-0.000173,24.020404,-0.0077,1.345
704.00,7.739703,25.00948,-0.000170,24.020506,-0.0076,1.344
706.00,7.740129,25.00891,-0.000170,24.020538,-0.0076,1.345
708.00,7.739461,25.00880,-0.000170,24.020022,-0.0076,1.344
710.00,7.739535,25.00901,-0.000170,24.020884,-0.0076,1.345
712.00,7.739210,25.00892,-0.000172,24.020703,-0.0077,1.346
714.00,7.738001,25.00854,-0.000171,24.021354,-0.0076,1.345
716.00,7.737304,25.00876,-0.000171,24.020631,-0.0076,1.345
718.00,7.737223,25.00973,-0.000170,24.020779,-0.0077,1.345
720.00,7.736638,25.00867,-0.000171,24.020346,-0.0076,1.345
722.00,7.736394,25.00886,-0.000171,24.020696,-0.0076,1.345
724.00,7.736557,25.00916,-0.000172,24.020576,-0.0077,1.345
726.00,7.736265,25.00960,-0.000169,24.020223,-0.0076,1.344
728.00,7.736025,25.00897,-0.000169,24.020090,-0.0076,1.344
730.00,7.736401,25.00886,-0.000170,24.020167,-0.0076,1.346
732.00,7.736296,25.00941,-0.000171,24.020045,-0.0076,1.345
734.00,7.735724,25.00955,-0.000170,24.020531,-0.0076,1.345
736.00,7.734953,25.00919,-0.000169,24.020848,-0.0076,1.345
738.00,7.734883,25.00973,-0.000170,24.020359,-0.0077,1.345
740.00,7.734751,25.00969,-0.000171,24.019547,-0.0077,1.346
742.00,7.735645,25.00969,-0.000172,24.020540,-0.0076,1.345
744.00,7.736209,25.00942,-0.000172,24.020643,-0.0076,1.345
746.00,7.735527,25.00970,-0.000171,24.020732,-0.0077,1.345
748.00,7.734413,25.00990,-0.000170,24.020364,-0.0076,1.345
750.00,7.734770,25.00929,-0.000170,24.019708,-0.0076,1.345
752.00,7.734880,25.00884,-0.000170,24.020872,-0.0076,1.345
754.00,7.734360,25.00943,-0.000170,24.020783,-0.0076,1.345
756.00,7.733811,25.01033,-0.000170,24.021037,-0.0076,1.345
758.00,7.733722,25.01085,-0.000170,24.020217,-0.0077,1.346
760.00,7.733201,25.01067,-0.000170,24.020228,-0.0076,1.345
762.00,7.733959,25.01112,-0.000171,24.020183,-0.0077,1.345
764.00,7.733007,25.01098,-0.000169,24.020542,-0.0076,1.345
766.00,7.732238,25.01213,-0.000169,24.020865,-0.0076,1.345
768.00,7.732512,25.01133,-0.000170,24.020391,-0.0076,1.345
770.00,7.732664,25.01068,-0.000170,24.020611,-0.0076,1.345
772.00,7.732245,25.01209,-0.000171,24.020410,-0.0076,1.345
774.00,7.731799,25.01198,-0.000170,24.020161,-0.0076,1.345
776.00,7.730719,25.01181,-0.000170,24.019969,-0.0076,1.345
778.00,7.731404,25.01137,-0.000170,24.020506,-0.0076,1.345
780.00,7.732194,25.01133,-0.000170,24.020538,-0.0076,1.345
782.00,7.731749,25.01122,-0.000171,24.021182,-0.0077,1.345
784.00,7.731155,25.01070,-0.000171,24.020442,-0.0076,1.345
786.00,7.731254,25.01072,-0.000170,24.020406,-0.0076,1.345
788.00,7.730811,25.01127,-0.000170,24.020685,-0.0077,1.345
790.00,7.730281,25.01163,-0.000169,24.020281,-0.0076,1.345
792.00,7.729061,25.01119,-0.000170,24.020605,-0.0076,1.345
794.00,7.728586,25.01189,-0.000170,24.020593,-0.0076,1.345
796.00,7.728487,25.01126,-0.000171,24.020545,-0.0076,1.345
798.00,7.728448,25.01133,-0.000171,24.020776,-0.0076,1.345
800.00,7.728664,25.01035,-0.000170,24.020591,-0.0076,1.345
802.00,7.728254,25.01089,-0.000169,24.020174,-0.0077,1.344
804.00,7.727203,25.01132,-0.000171,24.020600,-0.0076,1.345
806.00,7.727488,25.01054,-0.000170,24.020574,-0.0076,1.346
808.00,7.727707,25.01167,-0.000169,24.020685,-0.0076,1.345
810.00,7.727201,25.01165,-0.000171,24.019840,-0.0076,1.345
812.00,7.726701,25.01143,-0.000171,24.020107,-0.0076,1.345
814.00,7.726402,25.01161,-0.000171,24.020433,-0.0077,1.345
816.00,7.726210,25.01124,-0.000171,24.020167,-0.0076,1.345
818.00,7.725343,25.01080,-0.000171,24.020031,-0.0076,1.345
820.00,7.725807,25.01057,-0.000173,24.020368,-0.0076,1.345
822.00,7.725806,25.01062,-0.000173,24.019969,-0.0076,1.345
824.00,7.725495,25.01110,-0.000172,24.020529,-0.0076,1.346
826.00,7.725156,25.01162,-0.000172,24.020725,-0.0077,1.345
828.00,7.725654,25.01204,-0.000172,24.020814,-0.0077,1.345
830.00,7.725926,25.01176,-0.000170,24.019902,-0.0076,1.345
832.00,7.725366,25.01168,-0.000170,24.020335,-0.0076,1.345
834.00,7.725069,25.01134,-0.000169,24.020923,-0.0076,1.345
836.00,7.724536,25.01125,-0.000171,24.020732,-0.0076,1.346
838.00,7.725107,25.01189,-0.000172,24.021020,-0.0076,1.344
840.00,7.726031,25.01061,-0.000172,24.020763,-0.0076,1.345
842.00,7.725893,25.01117,-0.000171,24.020591,-0.0077,1.345
844.00,7.725738,25.01098,-0.000170,24.019790,-0.0077,1.346
846.00,7.725811,25.01064,-0.000171,24.020219,-0.0076,1.345
848.00,7.725238,25.01049,-0.000171,24.019880,-0.0076,1.345
850.00,7.724853,25.01100,-0.000171,24.020667,-0.0076,1.345
852.00,7.724731,25.01012,-0.000170,24.020119,-0.0076,1.345
854.00,7.724476,25.01022,-0.000171,24.020393,-0.0076,1.346
856.00,7.724857,25.01019,-0.000170,24.019987,-0.0076,1.345
858.00,7.724612,25.00951,-0.000169,24.021289,-0.0076,1.344
860.00,7.724458,25.00959,-0.000171,24.020826,-0.0076,1.345
862.00,7.725131,25.00900,-0.000170,24.020092,-0.0076,1.345
864.00,7.724302,25.00940,-0.000171,24.020672,-0.0077,1.346
866.00,7.723718,25.00958,-0.000172,24.020509,-0.0077,1.345
868.00,7.723540,25.01010,-0.000171,24.020453,-0.0076,1.345
870.00,7.723210,25.01021,-0.000171,24.020933,-0.0076,1.345
872.00,7.722823,25.01039,-0.000171,24.020807,-0.0076,1.346
874.00,7.722597,25.00996,-0.000171,24.021236,-0.0076,1.346
876.00,7.722106,25.01064,-0.000170,24.021283,-0.0076,1.345
878.00,7.722089,25.01146,-0.000170,24.020453,-0.0076,1.345
880.00,7.721235,25.01056,-0.000170,24.020484,-0.0076,1.345
882.00,7.721789,25.01020,-0.000170,24.020359,-0.0077,1.345
884.00,7.722255,25.01034,-0.000171,24.020125,-0.0077,1.346
886.00,7.721737,25.01019,-0.000173,24.019699,-0.0076,1.346
888.00,7.722212,25.00962,-0.000172,24.020399,-0.0077,1.345
890.00,7.722494,25.00985,-0.000171,24.021020,-0.0077,1.345
892.00,7.721510,25.00970,-0.000171,24.020526,-0.0076,1.345
894.00,7.721002,25.00944,-0.000171,24.020991,-0.0076,1.345
896.00,7.720001,25.00997,-0.000171,24.020440,-0.0077,1.345
898.00,7.718584,25.00993,-0.000171,24.020390,-0.0077,1.346
900.00,7.719131,25.00906,-0.000170,24.020721,-0.0076,1.345
902.00,7.719534,25.00889,-0.000170,24.020460,-0.0076,1.345
904.00,7.719661,25.00946,-0.000170,24.019764,-0.0076,1.345
906.00,7.719354,25.00965,-0.000170,24.021194,-0.0076,1.346
908.00,7.719523,25.01086,-0.000171,24.020547,-0.0076,1.346
910.00,7.718704,25.01048,-0.000172,24.020551,-0.0076,1.346
912.00,7.718271,25.00958,-0.000172,24.019973,-0.0076,1.345
914.00,7.718483,25.00948,-0.000171,24.020574,-0.0077,1.345
916.00,7.717736,25.00946,-0.000171,24.020310,-0.0077,1.345
918.00,7.717932,25.00964,-0.000171,24.020487,-0.0077,1.345
920.00,7.717357,25.01017,-0.000171,24.020756,-0.0076,1.345
922.00,7.716698,25.01055,-0.000172,24.020839,-0.0076,1.345
924.00,7.717123,25.00943,-0.000171,24.020881,-0.0076,1.345
926.00,7.716737,25.01014,-0.000173,24.020674,-0.0077,1.345
928.00,7.716778,25.00986,-0.000173,24.020350,-0.0076,1.345
930.00,7.716686,25.00967,-0.000170,24.020935,-0.0077,1.345
932.00,7.716297,25.01000,-0.000171,24.020578,-0.0077,1.345
934.00,7.716122,25.00968,-0.000170,24.020515,-0.0077,1.345
936.00,7.715676,25.00898,-0.000170,24.020531,-0.0077,1.346
938.00,7.715003,25.00975,-0.000170,24.020417,-0.0076,1.345
940.00,7.714587,25.00984,-0.000171,24.021098,-0.0076,1.346
942.00,7.714797,25.00998,-0.000171,24.020941,-0.0077,1.346
944.00,7.714036,25.01029,-0.000171,24.020569,-0.0076,1.346
946.00,7.714937,25.00998,-0.000171,24.021283,-0.0076,1.345
948.00,7.714456,25.00996,-0.000170,24.020975,-0.0077,1.345
950.00,7.714764,25.01063,-0.000170,24.020335,-0.0076,1.345
952.00,7.714299,25.01036,-0.000170,24.020917,-0.0076,1.345
954.00,7.713744,25.00957,-0.000171,24.020629,-0.0076,1.346
956.00,7.714273,25.00953,-0.000170,24.020636,-0.0076,1.346
958.00,7.714181,25.01058,-0.000172,24.020836,-0.0076,1.346
960.00,7.713904,25.01020,-0.000171,24.020709,-0.0076,1.345
962.00,7.713753,25.01063,-0.000171,24.020703,-0.0076,1.345
964.00,7.713362,25.01193,-0.000171,24.020923,-0.0076,1.346
966.00,7.713422,25.01053,-0.000171,24.020758,-0.0076,1.346
968.00,7.713567,25.01103,-0.000171,24.020101,-0.0076,1.345
970.00,7.713870,25.01157,-0.000170,24.019733,-0.0076,1.345
972.00,7.713598,25.01001,-0.000171,24.020919,-0.0077,1.345
974.00,7.713497,25.01049,-0.000171,24.020600,-0.0077,1.345
976.00,7.713342,25.00973,-0.000172,24.020352,-0.0077,1.345
978.00,7.713444,25.01029,-0.000172,24.020263,-0.0077,1.345
980.00,7.713212,25.01019,-0.000172,24.020011,-0.0077,1.345
982.00,7.712426,25.01084,-0.000171,24.020072,-0.0076,1.346
984.00,7.711893,25.01000,-0.000170,24.020346,-0.0076,1.345
986.00,7.711583,25.01102,-0.000170,24.020689,-0.0076,1.345
988.00,7.711662,25.01121,-0.000170,24.020382,-0.0076,1.345
990.00,7.712179,25.01035,-0.000171,24.020259,-0.0076,1.345
992.00,7.711974,25.01053,-0.000170,24.020163,-0.0076,1.346
994.00,7.712609,25.01090,-0.000171,24.020230,-0.0077,1.346
996.00,7.712106,25.01083,-0.000171,24.020542,-0.0076,1.346
998.00,7.711476,25.01009,-0.000171,24.020990,-0.0076,1.346
1000.00,7.711379,25.01054,-0.000171,24.020315,-0.0076,1.346
1002.00,7.711629,25.01086,-0.000171,24.020373,-0.0076,1.346
1004.00,7.711115,25.01053,-0.000170,24.021048,-0.0076,1.345
1006.00,7.710472,25.01078,-0.000170,24.020716,-0.0076,1.346
1008.00,7.710556,25.01072,-0.000169,24.020671,-0.0076,1.346
1010.00,7.710631,25.01046,-0.000170,24.020587,-0.0077,1.346
1012.00,7.710409,25.00958,-0.000170,24.020446,-0.0077,1.345
1014.00,7.709017,25.01025,-0.000170,24.020297,-0.0077,1.346
1016.00,7.708973,25.01081,-0.000171,24.020281,-0.0076,1.346
1018.00,7.708957,25.01066,-0.000172,24.019809,-0.0076,1.345
1020.00,7.709638,25.01124,-0.000170,24.020330,-0.0076,1.345
1022.00,7.709912,25.01086,-0.000169,24.020255,-0.0076,1.346
1024.00,7.708821,25.01152,-0.000171,24.020129,-0.0076,1.346
1026.00,7.708512,25.01099,-0.000172,24.019956,-0.0076,1.346
1028.00,7.707793,25.01083,-0.000173,24.020352,-0.0077,1.346
1030.00,7.708324,25.01056,-0.000172,24.021466,-0.0076,1.346
1032.00,7.707045,25.01037,-0.000171,24.020201,-0.0077,1.345
1034.00,7.706316,25.00993,-0.000170,24.020428,-0.0076,1.345
1036.00,7.706324,25.00933,-0.000171,24.020090,-0.0076,1.346
1038.00,7.706086,25.01014,-0.000171,24.020926,-0.0076,1.346
1040.00,7.705878,25.01044,-0.000171,24.020357,-0.0077,1.346
1042.00,7.705956,25.00945,-0.000172,24.020556,-0.0076,1.346
1044.00,7.705989,25.00928,-0.000172,24.020705,-0.0076,1.346
1046.00,7.706367,25.00919,-0.000171,24.020439,-0.0076,1.346
1048.00,7.706145,25.00928,-0.000171,24.020774,-0.0077,1.346
1050.00,7.705107,25.00996,-0.000172,24.020756,-0.0076,1.346
1052.00,7.704887,25.00986,-0.000172,24.020328,-0.0077,1.345
1054.00,7.704468,25.01065,-0.000171,24.020892,-0.0076,1.345
1056.00,7.705075,25.01073,-0.000171,24.020866,-0.0076,1.345
1058.00,7.705260,25.01076,-0.000170,24.020935,-0.0077,1.345
1060.00,7.705078,25.01082,-0.000171,24.020516,-0.0076,1.346
1062.00,7.706078,25.01085,-0.000170,24.020497,-0.0076,1.346
1064.00,7.705375,25.01097,-0.000171,24.020830,-0.0076,1.346
1066.00,7.704222,25.01130,-0.000171,24.020551,-0.0076,1.346
1068.00,7.704130,25.01044,-0.000172,24.020879,-0.0076,1.346
1070.00,7.704608,25.01123,-0.000171,24.020482,-0.0076,1.346
1072.00,7.704821,25.01131,-0.000170,24.019858,-0.0076,1.345
1074.00,7.704115,25.01177,-0.000171,24.020879,-0.0076,1.346
1076.00,7.704046,25.01210,-0.000171,24.020555,-0.0076,1.346
1078.00,7.703816,25.01136,-0.000170,24.020636,-0.0076,1.346
1080.00,7.703432,25.01147,-0.000170,24.021180,-0.0077,1.346
1082.00,7.703190,25.01226,-0.000170,24.020895,-0.0076,1.345
1084.00,7.703334,25.01230,-0.000170,24.021575,-0.0076,1.346
1086.00,7.702709,25.01171,-0.000169,24.020924,-0.0076,1.346
1088.00,7.703026,25.01174,-0.000171,24.020605,-0.0076,1.347
1090.00,7.702773,25.01286,-0.000171,24.020504,-0.0076,1.346
1092.00,7.702240,25.01263,-0.000170,24.021497,-0.0076,1.346
1094.00,7.702299,25.01211,-0.000169,24.020056,-0.0076,1.346
1096.00,7.702475,25.01155,-0.000170,24.020888,-0.0076,1.345
1098.00,7.702714,25.01178,-0.000171,24.021102,-0.0076,1.346
1100.00,7.701893,25.01118,-0.000171,24.020352,-0.0076,1.346
1102.00,7.701635,25.01040,-0.000170,24.020337,-0.0076,1.346
1104.00,7.701972,25.01063,-0.000169,24.021106,-0.0076,1.345
1106.00,7.701133,25.01099,-0.000170,24.020678,-0.0076,1.346
1108.00,7.700499,25.01111,-0.000171,24.020154,-0.0076,1.346
1110.00,7.700160,25.01093,-0.000170,24.021214,-0.0076,1.346
1112.00,7.699801,25.01035,-0.000171,24.019993,-0.0076,1.346
1114.00,7.699702,25.01023,-0.000170,24.020549,-0.0076,1.346
1116.00,7.699585,25.01112,-0.000169,24.021238,-0.0076,1.346
1118.00,7.699617,25.01086,-0.000170,24.020705,-0.0076,1.345
1120.00,7.699063,25.01025,-0.000168,24.020821,-0.0076,1.346
1122.00,7.698708,25.01019,-0.000169,24.020919,-0.0076,1.346
1124.00,7.698328,25.01091,-0.000170,24.021350,-0.0076,1.346
1126.00,7.698113,25.01026,-0.000171,24.020863,-0.0076,1.346
1128.00,7.697769,25.01132,-0.000169,24.020529,-0.0076,1.345
1130.00,7.698303,25.01112,-0.000169,24.020337,-0.0076,1.346
1132.00,7.698772,25.01011,-0.000169,24.020506,-0.0076,1.346
1134.00,7.698781,25.01015,-0.000170,24.020937,-0.0076,1.346
1136.00,7.698379,25.00988,-0.000171,24.020700,-0.0076,1.346
1138.00,7.699211,25.00948,-0.000171,24.020433,-0.0076,1.346
1140.00,7.697838,25.01019,-0.000170,24.021064,-0.0076,1.346
1142.00,7.697428,25.01005,-0.000170,24.020344,-0.0076,1.346
1144.00,7.698111,25.01006,-0.000170,24.020681,-0.0076,1.346
1146.00,7.697587,25.01048,-0.000170,24.020071,-0.0076,1.346
1148.00,7.696969,25.01043,-0.000168,24.020991,-0.0076,1.346
1150.00,7.696934,25.00992,-0.000169,24.021222,-0.0076,1.347
1152.00,7.697686,25.00974,-0.000169,24.020993,-0.0076,1.346
1154.00,7.697487,25.01031,-0.000169,24.020578,-0.0076,1.346
1156.00,7.697579,25.01097,-0.000170,24.021300,-0.0076,1.346
1158.00,7.697031,25.01064,-0.000169,24.021242,-0.0076,1.345
1160.00,7.696874,25.01113,-0.000170,24.020473,-0.0076,1.346
1162.00,7.696984,25.01116,-0.000170,24.020826,-0.0076,1.346
1164.00,7.697244,25.01095,-0.000170,24.020370,-0.0076,1.346
1166.00,7.696226,25.01105,-0.000170,24.020379,-0.0076,1.346
1168.00,7.696743,25.01143,-0.000169,24.020370,-0.0076,1.346
1170.00,7.697041,25.01122,-0.000169,24.021252,-0.0076,1.346
1172.00,7.696262,25.01071,-0.000170,24.020190,-0.0076,1.346
1174.00,7.695593,25.01128,-0.000170,24.021017,-0.0077,1.346
1176.00,7.695373,25.01176,-0.000170,24.020696,-0.0076,1.346
1178.00,7.695375,25.01135,-0.000171,24.021457,-0.0076,1.346
1180.00,7.695659,25.01207,-0.000169,24.021000,-0.0076,1.346
1182.00,7.695514,25.01158,-0.000169,24.020042,-0.0076,1.346
1184.00,7.695824,25.01155,-0.000169,24.020598,-0.0076,1.346
1186.00,7.695201,25.01137,-0.000170,24.020486,-0.0076,1.346
1188.00,7.694287,25.01173,-0.000170,24.020580,-0.0076,1.346
1190.00,7.694042,25.01223,-0.000168,24.020758,-0.0076,1.346
1192.00,7.694544,25.01187,-0.000169,24.020721,-0.0076,1.346
1194.00,7.694128,25.01126,-0.000168,24.021024,-0.0076,1.346
1196.00,7.693725,25.01107,-0.000170,24.021142,-0.0076,1.346
1198.00,7.693507,25.01110,-0.000171,24.020962,-0.0076,1.346
1200.00,7.693704,25.01141,-0.000171,24.021008,-0.0076,1.345
@2,12.0000,24.0
1202.00,7.693135,25.01224,-0.000170,24.020516,-0.0076,1.346
1204.00,7.687748,25.01264,-0.000171,24.020734,-0.0076,1.346
1206.00,7.677885,25.01310,-0.000170,24.020640,-0.0076,1.345
1208.00,7.668186,25.01215,-0.000168,24.020632,-0.0076,1.344
1210.00,7.659067,25.01161,-0.000170,24.020982,-0.0076,1.345
1212.00,7.653829,25.01145,-0.000171,24.021151,-0.0076,1.345
1214.00,7.650674,25.01145,-0.000172,24.021080,-0.0076,1.346
1216.00,7.649678,25.01232,-0.000171,24.021147,-0.0076,1.347
1218.00,7.648931,25.01288,-0.000171,24.020879,-0.0076,1.348
1220.00,7.648079,25.01299,-0.000171,24.020957,-0.0076,1.347
1222.00,7.646340,25.01228,-0.000171,24.020571,-0.0076,1.347
1224.00,7.645343,25.01320,-0.000172,24.021414,-0.0076,1.347
1226.00,7.646255,25.01254,-0.000172,24.020979,-0.0076,1.347
1228.00,7.652274,25.01233,-0.000171,24.020603,-0.0076,1.347
1230.00,7.663349,25.01211,-0.000171,24.021432,-0.0076,1.347
1232.00,7.673124,25.01220,-0.000172,24.021069,-0.0076,1.348
1234.00,7.680424,25.01247,-0.000171,24.020953,-0.0076,1.348
1236.00,7.685247,25.01173,-0.000171,24.021088,-0.0076,1.347
1238.00,7.687180,25.01174,-0.000171,24.020433,-0.0076,1.347
1240.00,7.688872,25.01213,-0.000169,24.020725,-0.0076,1.346
1242.00,7.690140,25.01222,-0.000168,24.020549,-0.0076,1.346
1244.00,7.689941,25.01220,-0.000169,24.020611,-0.0076,1.347
1246.00,7.690101,25.01227,-0.000169,24.021069,-0.0076,1.346
1248.00,7.691155,25.01176,-0.000167,24.021501,-0.0076,1.346
1250.00,7.690880,25.01167,-0.000168,24.020399,-0.0076,1.346
1252.00,7.689932,25.01155,-0.000169,24.021158,-0.0076,1.346
1254.00,7.689829,25.01119,-0.000168,24.020462,-0.0076,1.345
1256.00,7.690307,25.01080,-0.000169,24.021022,-0.0076,1.346
1258.00,7.689003,25.01047,-0.000170,24.020754,-0.0076,1.347
1260.00,7.689178,25.01092,-0.000169,24.021548,-0.0076,1.346
1262.00,7.689828,25.01145,-0.000170,24.021383,-0.0076,1.346
1264.00,7.690013,25.01110,-0.000169,24.021265,-0.0076,1.346
1266.00,7.690655,25.01073,-0.000169,24.020295,-0.0076,1.346
1268.00,7.691521,25.01089,-0.000170,24.020899,-0.0076,1.346
1270.00,7.692385,25.01098,-0.000169,24.020511,-0.0076,1.346
1272.00,7.692792,25.01148,-0.000168,24.021058,-0.0076,1.346
1274.00,7.692265,25.01138,-0.000170,24.021399,-0.0076,1.347
1276.00,7.692387,25.01063,-0.000170,24.020239,-0.0076,1.346
1278.00,7.692040,25.01091,-0.000168,24.020834,-0.0076,1.346
1280.00,7.691824,25.01125,-0.000169,24.020629,-0.0076,1.346
1282.00,7.692269,25.01144,-0.000169,24.021466,-0.0076,1.346
1284.00,7.691998,25.01229,-0.000169,24.020431,-0.0076,1.346
1286.00,7.692059,25.01256,-0.000169,24.020497,-0.0076,1.346
1288.00,7.691222,25.01148,-0.000169,24.020567,-0.0076,1.347
1290.00,7.690451,25.01153,-0.000169,24.020698,-0.0076,1.347
1292.00,7.689759,25.01242,-0.000170,24.021048,-0.0076,1.346
1294.00,7.689798,25.01097,-0.000170,24.021274,-0.0076,1.346
1296.00,7.690194,25.01195,-0.000170,24.021809,-0.0076,1.346
1298.00,7.690495,25.01307,-0.000170,24.021448,-0.0076,1.346
1300.00,7.690099,25.01272,-0.000170,24.020913,-0.0076,1.346
1302.00,7.689906,25.01181,-0.000169,24.020723,-0.0076,1.346
1304.00,7.689490,25.01211,-0.000169,24.020725,-0.0076,1.346
1306.00,7.689590,25.01298,-0.000169,24.020894,-0.0076,1.346
1308.00,7.689450,25.01322,-0.000170,24.020754,-0.0076,1.347
1310.00,7.688514,25.01254,-0.000170,24.020765,-0.0076,1.347
1312.00,7.688294,25.01321,-0.000170,24.020707,-0.0076,1.346
1314.00,7.688292,25.01319,-0.000170,24.020975,-0.0076,1.346
1316.00,7.689543,25.01205,-0.000170,24.021011,-0.0076,1.347
1318.00,7.688939,25.01229,-0.000170,24.021082,-0.0076,1.346
1320.00,7.687723,25.01308,-0.000169,24.021182,-0.0076,1.346
1322.00,7.687842,25.01279,-0.000169,24.021292,-0.0076,1.346
1324.00,7.688236,25.01343,-0.000170,24.021015,-0.0076,1.346
1326.00,7.688299,25.01370,-0.000170,24.020723,-0.0076,1.347
1328.00,7.688218,25.01229,-0.000169,24.020669,-0.0076,1.346
1330.00,7.687990,25.01254,-0.000169,24.020676,-0.0076,1.346
1332.00,7.687107,25.01331,-0.000169,24.021131,-0.0076,1.346
1334.00,7.686669,25.01356,-0.000170,24.021097,-0.0076,1.346
1336.00,7.687778,25.01358,-0.000171,24.021626,-0.0076,1.346
1338.00,7.687458,25.01462,-0.000169,24.020970,-0.0076,1.346
1340.00,7.686176,25.01416,-0.000169,24.021497,-0.0076,1.346
1342.00,7.685988,25.01327,-0.000170,24.021564,-0.0076,1.346
1344.00,7.686417,25.01372,-0.000170,24.021289,-0.0076,1.346
1346.00,7.686462,25.01393,-0.000171,24.020850,-0.0076,1.346
1348.00,7.687171,25.01385,-0.000168,24.021358,-0.0076,1.346
1350.00,7.687227,25.01366,-0.000169,24.020721,-0.0076,1.346
1352.00,7.687256,25.01368,-0.000169,24.020952,-0.0076,1.346
1354.00,7.686997,25.01341,-0.000169,24.021546,-0.0076,1.346
1356.00,7.686120,25.01369,-0.000170,24.021193,-0.0076,1.346
1358.00,7.685876,25.01339,-0.000169,24.021514,-0.0075,1.346
1360.00,7.685215,25.01330,-0.000171,24.021142,-0.0076,1.347
1362.00,7.684373,25.01406,-0.000171,24.021421,-0.0076,1.346
1364.00,7.684235,25.01381,-0.000169,24.021243,-0.0076,1.345
1366.00,7.683714,25.01366,-0.000170,24.021000,-0.0076,1.346
1368.00,7.683145,25.01281,-0.000169,24.020973,-0.0076,1.346
1370.00,7.683658,25.01326,-0.000169,24.021349,-0.0076,1.347
1372.00,7.683464,25.01327,-0.000169,24.021541,-0.0076,1.346
1374.00,7.683813,25.01186,-0.000169,24.021120,-0.0076,1.345
1376.00,7.682963,25.01219,-0.000169,24.020669,-0.0076,1.346
1378.00,7.682549,25.01204,-0.000169,24.021764,-0.0076,1.346
1380.00,7.682206,25.01206,-0.000169,24.021356,-0.0076,1.346
1382.00,7.682498,25.01159,-0.000169,24.021630,-0.0076,1.347
1384.00,7.683008,25.01182,-0.000169,24.021122,-0.0076,1.346
1386.00,7.682650,25.01217,-0.000169,24.021184,-0.0076,1.347
1388.00,7.682166,25.01186,-0.000170,24.020881,-0.0076,1.346
1390.00,7.682221,25.01107,-0.000170,24.021068,-0.0076,1.346
1392.00,7.682743,25.01141,-0.000170,24.021577,-0.0076,1.346
1394.00,7.683932,25.01232,-0.000169,24.021543,-0.0076,1.346
1396.00,7.683787,25.01197,-0.000169,24.021062,-0.0076,1.346
1398.00,7.683851,25.01244,-0.000170,24.021017,-0.0076,1.346
1400.00,7.684221,25.01205,-0.000170,24.021401,-0.0076,1.346
1402.00,7.683644,25.01237,-0.000170,24.021100,-0.0076,1.346
1404.00,7.683443,25.01228,-0.000170,24.021374,-0.0076,1.347
1406.00,7.683990,25.01194,-0.000170,24.020783,-0.0076,1.346
1408.00,7.683643,25.01160,-0.000169,24.021704,-0.0076,1.346
1410.00,7.682789,25.01122,-0.000169,24.021847,-0.0076,1.347
1412.00,7.682140,25.01174,-0.000170,24.020741,-0.0076,1.346
1414.00,7.681479,25.01132,-0.000170,24.020656,-0.0076,1.346
1416.00,7.681097,25.01163,-0.000169,24.019887,-0.0076,1.346
1418.00,7.682023,25.01205,-0.000168,24.020952,-0.0076,1.346
1420.00,7.681613,25.01197,-0.000169,24.021071,-0.0076,1.347
1422.00,7.680945,25.01162,-0.000170,24.021416,-0.0076,1.347
1424.00,7.680550,25.01256,-0.000169,24.021602,-0.0076,1.347
1426.00,7.679912,25.01198,-0.000170,24.021049,-0.0076,1.347
1428.00,7.679581,25.01329,-0.000170,24.021233,-0.0076,1.346
1430.00,7.679838,25.01267,-0.000170,24.020948,-0.0076,1.347
1432.00,7.679910,25.01226,-0.000170,24.020730,-0.0076,1.347
1434.00,7.679944,25.01153,-0.000171,24.021684,-0.0076,1.346
1436.00,7.680073,25.01209,-0.000170,24.020981,-0.0076,1.346
1438.00,7.680141,25.01261,-0.000170,24.021530,-0.0076,1.346
1440.00,7.679418,25.01217,-0.000169,24.021120,-0.0076,1.347
1442.00,7.679252,25.01253,-0.000170,24.020611,-0.0075,1.346
1444.00,7.678639,25.01233,-0.000169,24.021042,-0.0075,1.346
1446.00,7.677915,25.01253,-0.000169,24.021446,-0.0076,1.346
1448.00,7.678444,25.01309,-0.000169,24.021262,-0.0076,1.346
1450.00,7.679116,25.01240,-0.000169,24.021309,-0.0076,1.347
1452.00,7.679242,25.01233,-0.000169,24.020913,-0.0076,1.346
1454.00,7.678076,25.01162,-0.000170,24.021160,-0.0076,1.347
1456.00,7.677052,25.01239,-0.000169,24.021278,-0.0076,1.346
1458.00,7.676831,25.01224,-0.000170,24.020410,-0.0076,1.346
1460.00,7.677165,25.01262,-0.000169,24.020787,-0.0076,1.347
1462.00,7.677299,25.01200,-0.000169,24.020944,-0.0076,1.347
1464.00,7.676896,25.01178,-0.000170,24.021218,-0.0076,1.347
1466.00,7.676402,25.01200,-0.000170,24.021252,-0.0076,1.347
1468.00,7.676824,25.01246,-0.000169,24.021274,-0.0076,1.347
1470.00,7.676816,25.01316,-0.000171,24.020205,-0.0076,1.347
1472.00,7.676829,25.01370,-0.000170,24.021385,-0.0076,1.346
1474.00,7.676360,25.01292,-0.000169,24.020884,-0.0076,1.346
1476.00,7.676484,25.01274,-0.000170,24.021240,-0.0076,1.347
1478.00,7.677646,25.01320,-0.000169,24.021403,-0.0076,1.347
1480.00,7.677641,25.01333,-0.000169,24.020625,-0.0076,1.347
1482.00,7.676666,25.01326,-0.000169,24.021512,-0.0076,1.347
1484.00,7.676807,25.01288,-0.000169,24.021822,-0.0075,1.347
1486.00,7.676446,25.01254,-0.000170,24.021363,-0.0076,1.347
1488.00,7.675897,25.01223,-0.000169,24.021711,-0.0076,1.347
1490.00,7.675364,25.01295,-0.000169,24.020881,-0.0076,1.346
1492.00,7.675669,25.01278,-0.000169,24.021242,-0.0076,1.347
1494.00,7.675290,25.01263,-0.000169,24.020950,-0.0076,1.347
1496.00,7.674487,25.01287,-0.000169,24.020834,-0.0076,1.346
1498.00,7.674476,25.01316,-0.000170,24.020509,-0.0076,1.346
1500.00,7.674018,25.01343,-0.000170,24.021405,-0.0076,1.347
1502.00,7.674228,25.01352,-0.000169,24.020701,-0.0076,1.347
1504.00,7.674720,25.01347,-0.000170,24.020888,-0.0076,1.347
1506.00,7.674645,25.01326,-0.000170,24.021153,-0.0076,1.347
1508.00,7.673530,25.01280,-0.000170,24.021524,-0.0076,1.347
1510.00,7.673295,25.01252,-0.000170,24.021428,-0.0076,1.347
1512.00,7.673523,25.01250,-0.000169,24.021722,-0.0076,1.346
1514.00,7.673565,25.01247,-0.000169,24.021602,-0.0076,1.347
1516.00,7.673300,25.01208,-0.000169,24.021138,-0.0076,1.347
1518.00,7.672968,25.01213,-0.000169,24.021214,-0.0076,1.346
1520.00,7.673464,25.01127,-0.000169,24.020723,-0.0076,1.347
1522.00,7.672917,25.01170,-0.000169,24.021363,-0.0076,1.347
1524.00,7.672911,25.01200,-0.000168,24.021066,-0.0076,1.347
1526.00,7.672590,25.01243,-0.000170,24.021240,-0.0076,1.347
1528.00,7.672302,25.01200,-0.000170,24.021155,-0.0076,1.347
1530.00,7.672241,25.01207,-0.000170,24.021024,-0.0076,1.347
1532.00,7.673248,25.01223,-0.000169,24.021330,-0.0076,1.347
1534.00,7.673162,25.01185,-0.000169,24.021044,-0.0076,1.347
1536.00,7.672983,25.01156,-0.000170,24.021028,-0.0076,1.348
1538.00,7.672505,25.01172,-0.000169,24.021595,-0.0076,1.347
1540.00,7.671476,25.01227,-0.000169,24.021608,-0.0076,1.346
1542.00,7.670791,25.01235,-0.000169,24.020912,-0.0076,1.347
1544.00,7.670787,25.01231,-0.000169,24.021339,-0.0076,1.347
1546.00,7.670611,25.01307,-0.000170,24.021572,-0.0076,1.347
1548.00,7.670920,25.01266,-0.000171,24.020051,-0.0076,1.347
1550.00,7.671805,25.01278,-0.000170,24.020576,-0.0076,1.347
1552.00,7.671444,25.01231,-0.000170,24.020263,-0.0076,1.347
1554.00,7.671383,25.01221,-0.000171,24.020754,-0.0076,1.347
1556.00,7.670487,25.01133,-0.000170,24.020971,-0.0076,1.347
1558.00,7.670651,25.01043,-0.000169,24.021659,-0.0076,1.347
1560.00,7.671344,25.01088,-0.000170,24.021488,-0.0076,1.347
1562.00,7.670715,25.01049,-0.000171,24.020834,-0.0076,1.347
1564.00,7.670072,25.01166,-0.000170,24.020446,-0.0076,1.346
1566.00,7.670018,25.01175,-0.000169,24.020752,-0.0076,1.347
1568.00,7.670370,25.01126,-0.000170,24.021472,-0.0076,1.347
1570.00,7.669809,25.01077,-0.000170,24.020832,-0.0076,1.347
1572.00,7.669279,25.01190,-0.000171,24.020895,-0.0076,1.347
1574.00,7.668576,25.01102,-0.000169,24.021510,-0.0076,1.347
1576.00,7.668274,25.01050,-0.000169,24.021367,-0.0076,1.347
1578.00,7.668378,25.01134,-0.000170,24.021350,-0.0076,1.348
1580.00,7.667724,25.01171,-0.000170,24.021115,-0.0076,1.347
1582.00,7.667446,25.01195,-0.000169,24.021015,-0.0076,1.347
1584.00,7.666482,25.01258,-0.000169,24.021142,-0.0076,1.347
1586.00,7.668130,25.01282,-0.000169,24.021552,-0.0076,1.347
1588.00,7.667894,25.01150,-0.000170,24.020651,-0.0076,1.348
1590.00,7.668220,25.01197,-0.000170,24.020821,-0.0076,1.348
1592.00,7.669182,25.01186,-0.000170,24.020587,-0.0076,1.347
1594.00,7.669094,25.01181,-0.000168,24.020801,-0.0076,1.347
1596.00,7.668734,25.01198,-0.000170,24.021550,-0.0076,1.347
1598.00,7.668665,25.01222,-0.000170,24.021477,-0.0076,1.347
1600.00,7.668681,25.01160,-0.000169,24.020611,-0.0076,1.347
1602.00,7.667655,25.01241,-0.000169,24.021000,-0.0076,1.348
1604.00,7.668099,25.01284,-0.000169,24.020643,-0.0076,1.347
1606.00,7.668064,25.01269,-0.000169,24.020531,-0.0076,1.347
1608.00,7.667300,25.01212,-0.000170,24.020687,-0.0076,1.348
1610.00,7.666763,25.01170,-0.000170,24.021236,-0.0076,1.347
1612.00,7.666882,25.01215,-0.000170,24.020834,-0.0076,1.347
1614.00,7.666412,25.01262,-0.000170,24.020341,-0.0076,1.347
1616.00,7.666591,25.01233,-0.000170,24.020834,-0.0076,1.347
1618.00,7.666912,25.01194,-0.000169,24.021347,-0.0076,1.347
1620.00,7.666081,25.01299,-0.000170,24.020805,-0.0076,1.347
1622.00,7.665309,25.01267,-0.000170,24.021220,-0.0076,1.347
1624.00,7.665323,25.01248,-0.000169,24.021160,-0.0076,1.348
1626.00,7.664271,25.01252,-0.000169,24.020449,-0.0076,1.347
1628.00,7.664275,25.01314,-0.000170,24.021149,-0.0076,1.348
1630.00,7.664103,25.01304,-0.000169,24.021448,-0.0076,1.347
1632.00,7.664504,25.01353,-0.000168,24.021127,-0.0076,1.347
1634.00,7.664652,25.01315,-0.000170,24.021466,-0.0076,1.348
1636.00,7.663600,25.01298,-0.000170,24.021329,-0.0076,1.347
1638.00,7.663733,25.01374,-0.000170,24.020734,-0.0076,1.347
1640.00,7.663539,25.01370,-0.000170,24.021432,-0.0076,1.348
1642.00,7.662540,25.01251,-0.000168,24.021207,-0.0076,1.347
1644.00,7.662377,25.01255,-0.000168,24.021243,-0.0076,1.346
1646.00,7.662568,25.01196,-0.000169,24.020932,-0.0076,1.347
1648.00,7.663055,25.01251,-0.000169,24.021483,-0.0076,1.347
1650.00,7.662778,25.01228,-0.000169,24.020932,-0.0076,1.347
1652.00,7.662672,25.01260,-0.000169,24.020736,-0.0076,1.347
1654.00,7.662592,25.01196,-0.000169,24.020852,-0.0076,1.348
1656.00,7.662750,25.01229,-0.000171,24.020551,-0.0076,1.347
1658.00,7.663333,25.01249,-0.000170,24.020720,-0.0076,1.348
1660.00,7.663284,25.01198,-0.000169,24.021091,-0.0076,1.347
1662.00,7.663078,25.01246,-0.000167,24.021187,-0.0076,1.347
1664.00,7.662679,25.01308,-0.000168,24.021098,-0.0076,1.347
1666.00,7.662624,25.01253,-0.000170,24.021184,-0.0076,1.348
1668.00,7.662728,25.01272,-0.000170,24.021066,-0.0076,1.347
1670.00,7.663190,25.01384,-0.000170,24.021523,-0.0075,1.348
1672.00,7.663458,25.01384,-0.000170,24.021000,-0.0076,1.348
1674.00,7.663020,25.01338,-0.000169,24.021709,-0.0075,1.347
1676.00,7.663349,25.01230,-0.000167,24.021388,-0.0076,1.347
1678.00,7.663111,25.01362,-0.000168,24.020792,-0.0076,1.348
1680.00,7.663252,25.01365,-0.000170,24.021000,-0.0076,1.347
1682.00,7.662893,25.01316,-0.000169,24.021833,-0.0076,1.348
1684.00,7.662715,25.01322,-0.000169,24.021961,-0.0075,1.347
1686.00,7.662566,25.01285,-0.000169,24.021488,-0.0076,1.348
1688.00,7.662518,25.01269,-0.000168,24.021040,-0.0076,1.348
1690.00,7.663038,25.01278,-0.000170,24.020694,-0.0076,1.347
1692.00,7.663890,25.01196,-0.000170,24.020917,-0.0076,1.347
1694.00,7.663660,25.01223,-0.000170,24.020841,-0.0076,1.348
1696.00,7.662683,25.01226,-0.000169,24.020991,-0.0076,1.348
1698.00,7.662164,25.01275,-0.000169,24.021445,-0.0076,1.347
1700.00,7.661806,25.01286,-0.000169,24.021129,-0.0076,1.347
1702.00,7.661631,25.01205,-0.000170,24.021309,-0.0076,1.347
1704.00,7.661042,25.01241,-0.000169,24.020933,-0.0076,1.347
1706.00,7.661119,25.01308,-0.000170,24.020837,-0.0076,1.348
1708.00,7.661136,25.01292,-0.000169,24.021339,-0.0076,1.347
1710.00,7.661058,25.01345,-0.000170,24.021135,-0.0076,1.347
1712.00,7.662035,25.01286,-0.000170,24.021233,-0.0076,1.347
1714.00,7.662122,25.01290,-0.000170,24.021060,-0.0076,1.347
1716.00,7.661746,25.01306,-0.000169,24.021211,-0.0076,1.347
1718.00,7.661106,25.01281,-0.000169,24.021281,-0.0076,1.347
1720.00,7.660923,25.01350,-0.000169,24.021251,-0.0076,1.348
1722.00,7.661844,25.01353,-0.000168,24.021635,-0.0076,1.347
1724.00,7.660868,25.01234,-0.000170,24.021068,-0.0076,1.348
1726.00,7.660125,25.01245,-0.000170,24.021537,-0.0076,1.348
1728.00,7.659377,25.01243,-0.000170,24.021196,-0.0076,1.347
1730.00,7.660172,25.01241,-0.000169,24.020754,-0.0076,1.347
1732.00,7.660231,25.01268,-0.000169,24.020944,-0.0076,1.348
1734.00,7.660668,25.01241,-0.000170,24.021173,-0.0076,1.348
1736.00,7.661025,25.01285,-0.000170,24.021459,-0.0076,1.348
1738.00,7.660629,25.01232,-0.000170,24.020518,-0.0076,1.348
1740.00,7.660184,25.01200,-0.000170,24.021426,-0.0076,1.348
1742.00,7.660279,25.01140,-0.000170,24.021345,-0.0076,1.347
1744.00,7.659512,25.01253,-0.000169,24.021162,-0.0076,1.347
1746.00,7.659362,25.01286,-0.000168,24.020950,-0.0076,1.348
1748.00,7.660213,25.01254,-0.000169,24.020580,-0.0076,1.348
1750.00,7.660264,25.01293,-0.000170,24.021321,-0.0076,1.348
1752.00,7.660724,25.01343,-0.000169,24.020982,-0.0076,1.347
1754.00,7.660444,25.01281,-0.000168,24.020939,-0.0076,1.347
1756.00,7.660150,25.01380,-0.000168,24.021354,-0.0076,1.347
1758.00,7.660022,25.01385,-0.000168,24.020812,-0.0076,1.348
1760.00,7.659536,25.01371,-0.000169,24.021196,-0.0076,1.348
1762.00,7.659845,25.01303,-0.000169,24.021149,-0.0076,1.348
1764.00,7.660391,25.01307,-0.000168,24.020710,-0.0076,1.347
1766.00,7.660516,25.01356,-0.000169,24.021349,-0.0076,1.347
1768.00,7.660188,25.01316,-0.000168,24.020912,-0.0076,1.348
1770.00,7.660603,25.01206,-0.000168,24.021345,-0.0076,1.347
1772.00,7.660625,25.01315,-0.000168,24.020817,-0.0076,1.348
1774.00,7.660211,25.01263,-0.000169,24.020408,-0.0076,1.347
1776.00,7.660132,25.01219,-0.000170,24.021582,-0.0075,1.348
1778.00,7.661072,25.01348,-0.000170,24.021396,-0.0076,1.348
1780.00,7.660197,25.01372,-0.000169,24.020917,-0.0077,1.348
1782.00,7.659971,25.01334,-0.000170,24.020681,-0.0076,1.347
1784.00,7.659857,25.01301,-0.000169,24.021262,-0.0076,1.348
1786.00,7.659986,25.01277,-0.000169,24.021256,-0.0076,1.347
1788.00,7.660043,25.01251,-0.000170,24.021642,-0.0076,1.348
1790.00,7.659952,25.01292,-0.000170,24.020678,-0.0076,1.348
1792.00,7.659448,25.01326,-0.000169,24.021758,-0.0076,1.348
1794.00,7.659343,25.01209,-0.000168,24.020870,-0.0076,1.347
1796.00,7.659116,25.01260,-0.000168,24.020801,-0.0076,1.347
1798.00,7.658207,25.01296,-0.000169,24.021610,-0.0076,1.348
1800.00,7.656717,25.01284,-0.000170,24.020723,-0.0076,1.348
@3,12.0000,24.0
1802.00,7.656124,25.01339,-0.000170,24.020727,-0.0076,1.348
1804.00,7.652030,25.01310,-0.000170,24.020685,-0.0076,1.348
1806.00,7.642044,25.01276,-0.000169,24.021238,-0.0076,1.347
1808.00,7.632214,25.01294,-0.000170,24.021082,-0.0076,1.346
1810.00,7.624566,25.01270,-0.000168,24.021127,-0.0076,1.347
1812.00,7.618742,25.01274,-0.000168,24.021301,-0.0076,1.347
1814.00,7.615983,25.01336,-0.000169,24.021180,-0.0076,1.348
1816.00,7.614543,25.01347,-0.000170,24.021617,-0.0076,1.348
1818.00,7.614128,25.01275,-0.000171,24.021539,-0.0076,1.349
1820.00,7.613752,25.01257,-0.000172,24.021680,-0.0076,1.349
1822.00,7.612165,25.01357,-0.000171,24.021885,-0.0076,1.349
1824.00,7.611772,25.01296,-0.000172,24.021062,-0.0076,1.349
1826.00,7.613726,25.01281,-0.000170,24.021309,-0.0076,1.349
1828.00,7.618966,25.01370,-0.000170,24.020585,-0.0076,1.349
1830.00,7.629621,25.01354,-0.000172,24.020700,-0.0076,1.350
1832.00,7.639691,25.01296,-0.000172,24.021503,-0.0076,1.349
1834.00,7.647991,25.01345,-0.000172,24.020828,-0.0076,1.350
1836.00,7.652736,25.01251,-0.000172,24.020535,-0.0076,1.350
1838.00,7.655579,25.01278,-0.000171,24.020908,-0.0076,1.349
1840.00,7.656398,25.01330,-0.000170,24.021262,-0.0076,1.348
1842.00,7.656649,25.01294,-0.000169,24.020324,-0.0076,1.348
1844.00,7.657415,25.01262,-0.000168,24.020863,-0.0076,1.348
1846.00,7.657410,25.01295,-0.000169,24.021528,-0.0076,1.348
1848.00,7.657303,25.01282,-0.000169,24.021280,-0.0076,1.349
1850.00,7.656911,25.01312,-0.000169,24.020622,-0.0076,1.348
1852.00,7.656428,25.01266,-0.000170,24.021220,-0.0076,1.348
1854.00,7.656145,25.01215,-0.000170,24.020807,-0.0076,1.347
1856.00,7.655828,25.01262,-0.000170,24.020622,-0.0076,1.347
1858.00,7.654742,25.01267,-0.000170,24.021231,-0.0076,1.348
1860.00,7.654282,25.01244,-0.000170,24.021144,-0.0076,1.348
1862.00,7.654489,25.01291,-0.000171,24.021619,-0.0076,1.349
1864.00,7.654050,25.01277,-0.000172,24.020493,-0.0076,1.349
1866.00,7.654437,25.01331,-0.000171,24.021258,-0.0076,1.348
1868.00,7.655259,25.01303,-0.000171,24.021283,-0.0075,1.347
1870.00,7.654675,25.01398,-0.000170,24.021207,-0.0076,1.347
1872.00,7.654821,25.01406,-0.000170,24.020710,-0.0076,1.348
1874.00,7.655083,25.01358,-0.000170,24.021341,-0.0076,1.348
1876.00,7.655533,25.01336,-0.000170,24.020788,-0.0076,1.348
1878.00,7.655822,25.01355,-0.000170,24.020942,-0.0076,1.348
1880.00,7.655145,25.01398,-0.000170,24.020888,-0.0076,1.348
1882.00,7.655039,25.01424,-0.000170,24.020785,-0.0076,1.348
1884.00,7.655502,25.01426,-0.000169,24.020979,-0.0076,1.348
1886.00,7.655255,25.01439,-0.000170,24.021368,-0.0076,1.348
1888.00,7.655354,25.01433,-0.000170,24.020926,-0.0076,1.348
1890.00,7.654881,25.01380,-0.000170,24.021039,-0.0076,1.348
1892.00,7.654508,25.01396,-0.000170,24.021220,-0.0076,1.348
1894.00,7.654784,25.01381,-0.000170,24.020433,-0.0076,1.348
1896.00,7.654697,25.01464,-0.000169,24.020743,-0.0076,1.348
1898.00,7.655186,25.01492,-0.000169,24.021711,-0.0076,1.348
1900.00,7.655202,25.01545,-0.000171,24.021033,-0.0076,1.348
1902.00,7.654174,25.01568,-0.000171,24.020846,-0.0076,1.349
1904.00,7.654002,25.01569,-0.000169,24.021231,-0.0076,1.348
1906.00,7.654007,25.01552,-0.000170,24.021713,-0.0075,1.349
1908.00,7.653589,25.01588,-0.000171,24.021147,-0.0076,1.348
1910.00,7.653221,25.01575,-0.000170,24.020913,-0.0076,1.348
1912.00,7.653813,25.01587,-0.000171,24.021330,-0.0076,1.347
1914.00,7.654002,25.01654,-0.000169,24.021390,-0.0076,1.348
1916.00,7.653807,25.01614,-0.000170,24.020953,-0.0076,1.348
1918.00,7.652883,25.01590,-0.000170,24.020966,-0.0076,1.348
1920.00,7.651801,25.01564,-0.000171,24.021095,-0.0076,1.348
1922.00,7.651980,25.01573,-0.000172,24.021874,-0.0076,1.348
1924.00,7.652582,25.01470,-0.000170,24.020303,-0.0076,1.348
1926.00,7.651986,25.01463,-0.000170,24.020676,-0.0076,1.348
1928.00,7.651955,25.01482,-0.000170,24.021247,-0.0076,1.348
1930.00,7.652151,25.01532,-0.000170,24.021153,-0.0076,1.347
1932.00,7.651636,25.01522,-0.000169,24.021184,-0.0076,1.347
1934.00,7.652095,25.01564,-0.000170,24.020453,-0.0076,1.348
1936.00,7.652223,25.01530,-0.000171,24.020874,-0.0076,1.349
1938.00,7.652091,25.01543,-0.000171,24.021176,-0.0075,1.348
1940.00,7.652364,25.01554,-0.000173,24.020486,-0.0076,1.348
1942.00,7.652358,25.01541,-0.000171,24.021503,-0.0076,1.348
1944.00,7.652921,25.01605,-0.000170,24.021417,-0.0076,1.349
1946.00,7.652476,25.01564,-0.000171,24.021448,-0.0076,1.348
1948.00,7.651765,25.01502,-0.000171,24.021432,-0.0076,1.348
1950.00,7.651513,25.01460,-0.000170,24.020678,-0.0076,1.348
1952.00,7.650603,25.01483,-0.000171,24.021155,-0.0076,1.348
1954.00,7.650808,25.01422,-0.000172,24.020821,-0.0076,1.348
1956.00,7.651174,25.01427,-0.000171,24.021579,-0.0076,1.348
1958.00,7.650933,25.01421,-0.000169,24.021048,-0.0076,1.348
1960.00,7.650370,25.01417,-0.000171,24.021543,-0.0076,1.348
1962.00,7.650603,25.01366,-0.000171,24.021175,-0.0076,1.348
1964.00,7.651084,25.01342,-0.000171,24.021240,-0.0076,1.348
1966.00,7.651058,25.01413,-0.000172,24.021200,-0.0076,1.348
1968.00,7.650564,25.01393,-0.000171,24.020953,-0.0076,1.348
1970.00,7.651255,25.01422,-0.000170,24.020953,-0.0076,1.348
1972.00,7.651767,25.01414,-0.000170,24.021432,-0.0076,1.348
1974.00,7.651450,25.01331,-0.000171,24.021305,-0.0076,1.348
1976.00,7.650458,25.01316,-0.000172,24.021051,-0.0076,1.348
1978.00,7.650078,25.01413,-0.000172,24.020982,-0.0076,1.348
1980.00,7.648727,25.01331,-0.000172,24.021394,-0.0076,1.349
1982.00,7.648221,25.01388,-0.000171,24.021039,-0.0076,1.348
1984.00,7.648837,25.01321,-0.000171,24.020855,-0.0076,1.349
1986.00,7.649236,25.01336,-0.000170,24.020861,-0.0076,1.348
1988.00,7.648913,25.01241,-0.000169,24.020930,-0.0076,1.348
1990.00,7.648335,25.01268,-0.000168,24.021216,-0.0076,1.348
1992.00,7.648613,25.01226,-0.000170,24.021416,-0.0076,1.348
1994.00,7.649060,25.01248,-0.000171,24.021162,-0.0076,1.349
1996.00,7.647846,25.01348,-0.000171,24.021086,-0.0076,1.348
1998.00,7.647398,25.01293,-0.000172,24.021470,-0.0076,1.348
2000.00,7.647486,25.01244,-0.000171,24.021436,-0.0076,1.348
2002.00,7.647076,25.01403,-0.000170,24.021033,-0.0076,1.348
2004.00,7.646700,25.01354,-0.000170,24.020437,-0.0076,1.348
2006.00,7.646077,25.01323,-0.000171,24.020721,-0.0076,1.348
2008.00,7.646356,25.01341,-0.000170,24.021463,-0.0076,1.349
2010.00,7.646805,25.01307,-0.000171,24.021191,-0.0076,1.348
2012.00,7.647178,25.01312,-0.000171,24.020886,-0.0076,1.349
2014.00,7.646794,25.01294,-0.000171,24.020917,-0.0076,1.349
2016.00,7.646977,25.01250,-0.000171,24.021064,-0.0076,1.348
2018.00,7.647399,25.01258,-0.000170,24.020861,-0.0076,1.348
2020.00,7.646103,25.01214,-0.000171,24.021039,-0.0077,1.348
2022.00,7.646177,25.01329,-0.000172,24.021425,-0.0076,1.348
2024.00,7.646535,25.01324,-0.000170,24.021341,-0.0076,1.348
2026.00,7.645847,25.01318,-0.000169,24.021437,-0.0076,1.349
2028.00,7.646076,25.01318,-0.000170,24.020901,-0.0076,1.348
2030.00,7.646534,25.01412,-0.000170,24.020910,-0.0076,1.348
2032.00,7.646279,25.01425,-0.000170,24.020598,-0.0076,1.349
2034.00,7.646380,25.01338,-0.000171,24.020705,-0.0076,1.348
2036.00,7.646518,25.01243,-0.000171,24.021156,-0.0076,1.348
2038.00,7.647023,25.01323,-0.000171,24.020634,-0.0076,1.349
2040.00,7.647449,25.01445,-0.000171,24.020875,-0.0076,1.349
2042.00,7.647086,25.01429,-0.000171,24.020250,-0.0076,1.348
2044.00,7.646356,25.01470,-0.000172,24.020359,-0.0076,1.348
2046.00,7.646533,25.01494,-0.000171,24.021165,-0.0076,1.348
2048.00,7.646925,25.01481,-0.000170,24.021276,-0.0076,1.348
2050.00,7.646911,25.01535,-0.000171,24.021113,-0.0076,1.348
2052.00,7.647651,25.01462,-0.000171,24.021077,-0.0076,1.348
2054.00,7.647032,25.01484,-0.000171,24.020571,-0.0076,1.349
2056.00,7.646540,25.01397,-0.000171,24.021321,-0.0076,1.348
2058.00,7.645953,25.01472,-0.000171,24.022108,-0.0076,1.348
2060.00,7.645871,25.01512,-0.000170,24.021138,-0.0076,1.349
2062.00,7.646060,25.01520,-0.000169,24.021397,-0.0076,1.348
2064.00,7.646071,25.01492,-0.000171,24.021599,-0.0076,1.348
2066.00,7.645794,25.01499,-0.000171,24.020861,-0.0076,1.348
2068.00,7.646288,25.01427,-0.000171,24.021093,-0.0076,1.348
2070.00,7.646673,25.01397,-0.000171,24.021851,-0.0076,1.348
2072.00,7.646761,25.01342,-0.000171,24.021381,-0.0076,1.349
2074.00,7.647194,25.01358,-0.000170,24.021272,-0.0076,1.348
2076.00,7.647060,25.01411,-0.000170,24.021211,-0.0075,1.348
2078.00,7.646315,25.01394,-0.000170,24.020558,-0.0076,1.349
2080.00,7.645012,25.01386,-0.000171,24.021240,-0.0076,1.348
2082.00,7.643495,25.01401,-0.000170,24.021229,-0.0076,1.349
2084.00,7.643859,25.01365,-0.000170,24.021281,-0.0076,1.348
2086.00,7.644097,25.01426,-0.000170,24.021894,-0.0076,1.349
2088.00,7.643970,25.01407,-0.000171,24.021028,-0.0076,1.348
2090.00,7.644222,25.01411,-0.000171,24.021252,-0.0076,1.349
2092.00,7.644117,25.01438,-0.000170,24.020941,-0.0076,1.348
2094.00,7.644234,25.01470,-0.000168,24.021262,-0.0076,1.348
2096.00,7.643373,25.01414,-0.000169,24.021557,-0.0076,1.349
2098.00,7.643117,25.01379,-0.000170,24.020890,-0.0076,1.348
2100.00,7.643030,25.01306,-0.000170,24.021720,-0.0076,1.349
2102.00,7.643157,25.01259,-0.000170,24.021495,-0.0076,1.348
2104.00,7.642519,25.01328,-0.000170,24.020739,-0.0076,1.348
2106.00,7.641289,25.01370,-0.000170,24.021289,-0.0076,1.349
2108.00,7.640565,25.01370,-0.000169,24.021470,-0.0076,1.348
2110.00,7.640894,25.01364,-0.000169,24.021062,-0.0076,1.348
2112.00,7.641108,25.01382,-0.000169,24.021370,-0.0076,1.349
2114.00,7.640403,25.01381,-0.000170,24.021223,-0.0076,1.349
2116.00,7.640275,25.01433,-0.000169,24.021262,-0.0076,1.349
2118.00,7.640400,25.01463,-0.000171,24.021597,-0.0075,1.349
2120.00,7.640662,25.01469,-0.000169,24.021149,-0.0075,1.349
2122.00,7.640272,25.01431,-0.000169,24.020899,-0.0075,1.349
2124.00,7.640456,25.01339,-0.000170,24.021494,-0.0076,1.348
2126.00,7.640577,25.01316,-0.000170,24.021269,-0.0076,1.348
2128.00,7.640231,25.01213,-0.000169,24.020727,-0.0076,1.348
2130.00,7.640364,25.01308,-0.000169,24.021144,-0.0076,1.348
2132.00,7.641006,25.01429,-0.000169,24.021501,-0.0075,1.349
2134.00,7.640445,25.01380,-0.000169,24.021200,-0.0076,1.349
2136.00,7.640481,25.01340,-0.000170,24.021800,-0.0076,1.349
2138.00,7.640486,25.01333,-0.000169,24.020895,-0.0076,1.348
2140.00,7.640227,25.01311,-0.000169,24.020942,-0.0076,1.349
2142.00,7.640539,25.01360,-0.000170,24.021615,-0.0076,1.349
2144.00,7.640845,25.01289,-0.000170,24.021316,-0.0076,1.349
2146.00,7.641558,25.01315,-0.000170,24.020665,-0.0076,1.350
2148.00,7.641969,25.01358,-0.000170,24.021095,-0.0076,1.350
2150.00,7.642061,25.01351,-0.000169,24.021209,-0.0076,1.348
2152.00,7.641150,25.01367,-0.000170,24.020720,-0.0076,1.348
2154.00,7.640759,25.01288,-0.000169,24.020975,-0.0076,1.348
2156.00,7.641045,25.01293,-0.000169,24.021312,-0.0076,1.349
2158.00,7.641116,25.01324,-0.000169,24.021316,-0.0076,1.349
2160.00,7.640188,25.01318,-0.000169,24.021173,-0.0076,1.349
2162.00,7.639841,25.01239,-0.000169,24.020553,-0.0076,1.349
2164.00,7.640432,25.01299,-0.000169,24.021325,-0.0075,1.349
2166.00,7.640373,25.01391,-0.000170,24.021321,-0.0075,1.349
2168.00,7.640531,25.01417,-0.000169,24.021165,-0.0075,1.349
2170.00,7.639744,25.01457,-0.000169,24.021156,-0.0076,1.349
2172.00,7.639180,25.01344,-0.000170,24.020498,-0.0076,1.348
2174.00,7.638512,25.01312,-0.000170,24.021149,-0.0076,1.349
2176.00,7.638416,25.01269,-0.000170,24.021626,-0.0076,1.349
2178.00,7.638679,25.01382,-0.000170,24.021040,-0.0076,1.349
2180.00,7.638495,25.01364,-0.000169,24.021068,-0.0076,1.349
2182.00,7.638743,25.01440,-0.000169,24.021298,-0.0076,1.349
2184.00,7.639279,25.01472,-0.000169,24.021361,-0.0076,1.349
2186.00,7.639044,25.01425,-0.000170,24.021144,-0.0076,1.349
2188.00,7.638131,25.01338,-0.000170,24.020977,-0.0076,1.348
2190.00,7.638112,25.01432,-0.000168,24.021414,-0.0076,1.349
2192.00,7.638102,25.01445,-0.000170,24.021127,-0.0076,1.349
2194.00,7.638594,25.01357,-0.000170,24.020968,-0.0076,1.349
2196.00,7.638385,25.01399,-0.000170,24.021399,-0.0076,1.349
2198.00,7.638999,25.01394,-0.000170,24.021457,-0.0076,1.349
2200.00,7.639871,25.01348,-0.000169,24.020904,-0.0076,1.348
2202.00,7.638709,25.01385,-0.000169,24.021669,-0.0076,1.349
2204.00,7.638799,25.01338,-0.000170,24.021131,-0.0076,1.349
2206.00,7.638710,25.01425,-0.000169,24.021659,-0.0075,1.349
2208.00,7.638605,25.01459,-0.000170,24.021142,-0.0076,1.348
2210.00,7.638130,25.01407,-0.000169,24.021624,-0.0076,1.349
2212.00,7.637384,25.01432,-0.000170,24.021093,-0.0076,1.349
2214.00,7.637053,25.01395,-0.000170,24.021100,-0.0076,1.349
2216.00,7.637926,25.01377,-0.000170,24.021318,-0.0076,1.349
2218.00,7.637872,25.01313,-0.000170,24.021098,-0.0076,1.349
2220.00,7.637156,25.01322,-0.000170,24.020979,-0.0076,1.348
2222.00,7.636717,25.01330,-0.000171,24.020429,-0.0076,1.349
2224.00,7.637200,25.01289,-0.000170,24.020930,-0.0076,1.348
2226.00,7.636166,25.01300,-0.000169,24.021814,-0.0075,1.349
2228.00,7.636006,25.01259,-0.000170,24.021075,-0.0076,1.349
2230.00,7.636703,25.01324,-0.000170,24.021352,-0.0076,1.350
2232.00,7.637196,25.01402,-0.000170,24.021599,-0.0076,1.349
2234.00,7.636955,25.01435,-0.000170,24.021053,-0.0076,1.349
2236.00,7.636384,25.01398,-0.000171,24.021118,-0.0076,1.350
2238.00,7.636169,25.01388,-0.000171,24.021604,-0.0076,1.349
2240.00,7.635937,25.01406,-0.000171,24.021499,-0.0076,1.349
2242.00,7.635694,25.01398,-0.000170,24.021370,-0.0075,1.349
2244.00,7.636078,25.01396,-0.000170,24.021216,-0.0076,1.348
2246.00,7.636022,25.01340,-0.000169,24.021160,-0.0076,1.349
2248.00,7.636414,25.01351,-0.000170,24.020904,-0.0076,1.349
2250.00,7.636180,25.01358,-0.000170,24.020330,-0.0076,1.349
2252.00,7.635659,25.01393,-0.000170,24.020574,-0.0076,1.349
2254.00,7.635847,25.01432,-0.000170,24.021015,-0.0076,1.349
2256.00,7.635974,25.01426,-0.000170,24.021276,-0.0076,1.349
2258.00,7.635581,25.01429,-0.000170,24.021682,-0.0076,1.349
2260.00,7.636270,25.01420,-0.000171,24.020807,-0.0076,1.349
2262.00,7.636182,25.01454,-0.000171,24.020547,-0.0076,1.350
2264.00,7.635001,25.01375,-0.000170,24.021194,-0.0076,1.350
2266.00,7.634635,25.01356,-0.000171,24.020808,-0.0076,1.349
2268.00,7.634672,25.01406,-0.000168,24.021365,-0.0076,1.349
2270.00,7.633992,25.01411,-0.000170,24.020446,-0.0076,1.349
2272.00,7.633179,25.01334,-0.000171,24.020783,-0.0076,1.349
2274.00,7.632886,25.01343,-0.000171,24.020676,-0.0076,1.350
2276.00,7.632595,25.01390,-0.000171,24.021611,-0.0075,1.349
2278.00,7.631759,25.01408,-0.000171,24.021071,-0.0076,1.349
2280.00,7.631660,25.01362,-0.000170,24.020720,-0.0076,1.349
2282.00,7.631515,25.01316,-0.000170,24.021648,-0.0076,1.349
2284.00,7.631692,25.01373,-0.000171,24.020587,-0.0076,1.350
2286.00,7.631907,25.01417,-0.000169,24.021619,-0.0076,1.349
2288.00,7.631543,25.01418,-0.000169,24.020948,-0.0076,1.349
2290.00,7.631156,25.01355,-0.000170,24.020808,-0.0076,1.349
2292.00,7.630619,25.01314,-0.000169,24.021356,-0.0076,1.349
2294.00,7.629533,25.01404,-0.000170,24.021762,-0.0076,1.349
2296.00,7.630602,25.01422,-0.000168,24.021775,-0.0076,1.349
2298.00,7.631166,25.01444,-0.000170,24.021136,-0.0076,1.349
2300.00,7.631201,25.01496,-0.000169,24.020609,-0.0076,1.349
2302.00,7.631437,25.01471,-0.000169,24.021396,-0.0076,1.349
2304.00,7.631288,25.01473,-0.000170,24.021747,-0.0075,1.350
2306.00,7.631029,25.01481,-0.000171,24.021329,-0.0076,1.350
2308.00,7.631470,25.01493,-0.000170,24.021233,-0.0076,1.349
2310.00,7.632096,25.01539,-0.000171,24.020585,-0.0076,1.349
2312.00,7.631849,25.01501,-0.000171,24.020955,-0.0076,1.349
2314.00,7.632060,25.01506,-0.000170,24.020961,-0.0076,1.349
2316.00,7.631942,25.01436,-0.000170,24.020758,-0.0076,1.349
2318.00,7.631654,25.01451,-0.000170,24.020859,-0.0076,1.350
2320.00,7.631536,25.01489,-0.000170,24.021044,-0.0076,1.350
2322.00,7.630856,25.01412,-0.000172,24.021339,-0.0076,1.349
2324.00,7.631057,25.01492,-0.000170,24.020846,-0.0075,1.349
2326.00,7.631261,25.01466,-0.000171,24.021599,-0.0076,1.349
2328.00,7.631725,25.01533,-0.000170,24.021247,-0.0076,1.349
2330.00,7.630983,25.01590,-0.000170,24.020466,-0.0076,1.350
2332.00,7.630521,25.01467,-0.000170,24.021122,-0.0076,1.350
2334.00,7.630437,25.01433,-0.000170,24.021885,-0.0076,1.348
2336.00,7.630921,25.01429,-0.000170,24.021383,-0.0076,1.349
2338.00,7.631101,25.01384,-0.000169,24.020935,-0.0076,1.349
2340.00,7.630892,25.01453,-0.000170,24.021276,-0.0075,1.350
2342.00,7.631500,25.01398,-0.000170,24.021562,-0.0076,1.350
2344.00,7.631683,25.01412,-0.000171,24.021421,-0.0076,1.350
2346.00,7.631340,25.01503,-0.000170,24.021298,-0.0076,1.350
2348.00,7.632041,25.01508,-0.000170,24.021207,-0.0076,1.350
2350.00,7.631505,25.01529,-0.000171,24.021039,-0.0075,1.350
2352.00,7.631807,25.01508,-0.000170,24.021312,-0.0076,1.350
2354.00,7.632332,25.01449,-0.000170,24.021142,-0.0076,1.349
2356.00,7.632298,25.01483,-0.000169,24.021428,-0.0076,1.349
2358.00,7.632002,25.01536,-0.000170,24.021704,-0.0075,1.350
2360.00,7.631893,25.01542,-0.000170,24.020875,-0.0076,1.350
2362.00,7.631688,25.01484,-0.000170,24.020616,-0.0076,1.350
2364.00,7.631357,25.01402,-0.000170,24.020892,-0.0076,1.349
2366.00,7.631067,25.01335,-0.000168,24.021550,-0.0076,1.349
2368.00,7.631200,25.01418,-0.000170,24.020975,-0.0076,1.350
2370.00,7.629866,25.01458,-0.000169,24.021126,-0.0076,1.349
2372.00,7.628727,25.01508,-0.000168,24.021135,-0.0076,1.350
2374.00,7.627916,25.01548,-0.000170,24.021300,-0.0076,1.350
2376.00,7.628213,25.01509,-0.000170,24.021006,-0.0076,1.350
2378.00,7.628470,25.01407,-0.000170,24.021078,-0.0076,1.349
2380.00,7.628603,25.01361,-0.000169,24.021492,-0.0076,1.350
2382.00,7.628082,25.01418,-0.000170,24.020565,-0.0076,1.350
2384.00,7.628601,25.01407,-0.000170,24.020859,-0.0076,1.349
2386.00,7.628761,25.01458,-0.000170,24.020906,-0.0076,1.350
2388.00,7.628225,25.01444,-0.000171,24.021068,-0.0076,1.350
2390.00,7.628449,25.01403,-0.000170,24.021165,-0.0076,1.350
2392.00,7.627810,25.01380,-0.000170,24.021193,-0.0076,1.349
2394.00,7.628069,25.01356,-0.000170,24.021058,-0.0076,1.350
2396.00,7.628813,25.01304,-0.000170,24.020286,-0.0076,1.350
2398.00,7.628731,25.01293,-0.000169,24.021236,-0.0076,1.350
2400.00,7.629147,25.01383,-0.000170,24.020890,-0.0076,1.350
@4,12.0000,24.0
2402.00,7.629582,25.01450,-0.000169,24.020805,-0.0076,1.350
2404.00,7.625222,25.01329,-0.000169,24.021570,-0.0076,1.349
2406.00,7.615126,25.01231,-0.000169,24.022103,-0.0076,1.349
2408.00,7.605136,25.01386,-0.000171,24.020855,-0.0076,1.348
2410.00,7.597223,25.01312,-0.000169,24.021171,-0.0076,1.348
2412.00,7.592526,25.01341,-0.000168,24.021477,-0.0075,1.349
2414.00,7.590541,25.01327,-0.000168,24.021698,-0.0076,1.350
2416.00,7.589100,25.01233,-0.000170,24.021037,-0.0076,1.350
2418.00,7.587725,25.01302,-0.000170,24.021465,-0.0075,1.350
2420.00,7.587422,25.01320,-0.000170,24.021156,-0.0076,1.351
2422.00,7.586928,25.01326,-0.000169,24.021332,-0.0076,1.351
2424.00,7.587407,25.01410,-0.000170,24.021635,-0.0076,1.350
2426.00,7.589550,25.01370,-0.000170,24.021691,-0.0076,1.351
2428.00,7.595959,25.01357,-0.000170,24.021093,-0.0076,1.351
2430.00,7.606706,25.01307,-0.000171,24.021133,-0.0076,1.352
2432.00,7.618060,25.01298,-0.000172,24.020874,-0.0076,1.352
2434.00,7.626438,25.01329,-0.000172,24.020894,-0.0076,1.352
2436.00,7.631118,25.01359,-0.000172,24.020993,-0.0076,1.351
2438.00,7.632972,25.01289,-0.000172,24.021006,-0.0076,1.351
2440.00,7.634561,25.01236,-0.000169,24.021242,-0.0076,1.350
2442.00,7.635346,25.01341,-0.000170,24.021158,-0.0076,1.350
2444.00,7.635071,25.01350,-0.000169,24.021039,-0.0076,1.349
2446.00,7.635665,25.01366,-0.000168,24.020819,-0.0076,1.349
2448.00,7.635881,25.01405,-0.000169,24.021539,-0.0076,1.350
2450.00,7.636027,25.01384,-0.000170,24.021624,-0.0076,1.350
2452.00,7.635370,25.01454,-0.000169,24.021175,-0.0076,1.350
2454.00,7.634254,25.01432,-0.000169,24.021459,-0.0075,1.350
2456.00,7.634102,25.01365,-0.000169,24.021425,-0.0075,1.350
2458.00,7.634563,25.01388,-0.000170,24.022135,-0.0076,1.350
2460.00,7.634968,25.01384,-0.000169,24.021666,-0.0075,1.349
2462.00,7.634262,25.01371,-0.000168,24.021686,-0.0076,1.349
2464.00,7.633777,25.01381,-0.000169,24.021613,-0.0076,1.350
2466.00,7.634339,25.01437,-0.000169,24.021501,-0.0076,1.350
2468.00,7.633760,25.01349,-0.000169,24.021631,-0.0076,1.350
2470.00,7.632993,25.01383,-0.000169,24.021187,-0.0075,1.350
2472.00,7.632591,25.01381,-0.000169,24.021883,-0.0076,1.350
2474.00,7.630962,25.01425,-0.000169,24.020948,-0.0076,1.350
2476.00,7.630168,25.01446,-0.000169,24.022063,-0.0076,1.349
2478.00,7.630693,25.01466,-0.000169,24.021582,-0.0076,1.349
2480.00,7.630502,25.01495,-0.000168,24.020841,-0.0076,1.350
2482.00,7.630313,25.01426,-0.000170,24.021459,-0.0076,1.350
2484.00,7.629428,25.01391,-0.000169,24.020982,-0.0076,1.350
2486.00,7.629224,25.01373,-0.000170,24.021383,-0.0076,1.351
2488.00,7.628716,25.01267,-0.000171,24.021258,-0.0076,1.350
2490.00,7.629028,25.01414,-0.000170,24.021035,-0.0076,1.349
2492.00,7.629937,25.01372,-0.000170,24.021463,-0.0076,1.350
2494.00,7.629556,25.01369,-0.000171,24.021327,-0.0076,1.350
2496.00,7.628787,25.01414,-0.000169,24.021033,-0.0076,1.350
2498.00,7.628085,25.01430,-0.000170,24.021514,-0.0076,1.350
2500.00,7.629376,25.01463,-0.000170,24.021947,-0.0076,1.349
2502.00,7.629028,25.01471,-0.000170,24.021142,-0.0076,1.349
2504.00,7.628546,25.01460,-0.000169,24.020825,-0.0076,1.349
2506.00,7.628142,25.01412,-0.000170,24.021234,-0.0076,1.350
2508.00,7.629155,25.01481,-0.000171,24.021002,-0.0075,1.350
2510.00,7.628657,25.01516,-0.000171,24.021689,-0.0075,1.350
2512.00,7.628529,25.01397,-0.000170,24.021802,-0.0076,1.350
2514.00,7.629088,25.01478,-0.000171,24.021769,-0.0076,1.349
2516.00,7.629297,25.01522,-0.000169,24.020975,-0.0076,1.349
2518.00,7.628838,25.01492,-0.000170,24.021093,-0.0076,1.349
2520.00,7.628654,25.01486,-0.000169,24.021062,-0.0076,1.350
2522.00,7.628433,25.01470,-0.000170,24.021412,-0.0076,1.349
2524.00,7.628832,25.01496,-0.000169,24.020442,-0.0076,1.349
2526.00,7.628370,25.01538,-0.000170,24.021428,-0.0075,1.350
2528.00,7.628665,25.01567,-0.000170,24.021510,-0.0076,1.350
2530.00,7.628554,25.01574,-0.000169,24.021956,-0.0076,1.350
2532.00,7.628770,25.01628,-0.000170,24.021407,-0.0075,1.350
2534.00,7.628584,25.01537,-0.000170,24.021118,-0.0076,1.350
2536.00,7.628146,25.01501,-0.000170,24.021396,-0.0076,1.350
2538.00,7.627749,25.01511,-0.000170,24.021778,-0.0076,1.350
2540.00,7.627710,25.01526,-0.000169,24.021305,-0.0076,1.350
2542.00,7.627482,25.01551,-0.000169,24.020497,-0.0076,1.349
2544.00,7.626989,25.01500,-0.000170,24.020759,-0.0076,1.350
2546.00,7.626889,25.01500,-0.000170,24.021796,-0.0076,1.349
2548.00,7.628306,25.01518,-0.000168,24.020888,-0.0076,1.350
2550.00,7.628601,25.01533,-0.000168,24.021046,-0.0076,1.350
2552.00,7.628532,25.01541,-0.000169,24.021724,-0.0075,1.350
2554.00,7.628575,25.01586,-0.000169,24.021057,-0.0076,1.350
2556.00,7.627684,25.01552,-0.000169,24.021008,-0.0076,1.350
2558.00,7.626816,25.01656,-0.000170,24.021225,-0.0076,1.350
2560.00,7.626403,25.01620,-0.000170,24.021035,-0.0076,1.350
2562.00,7.626265,25.01504,-0.000170,24.021223,-0.0076,1.350
2564.00,7.626243,25.01453,-0.000169,24.021359,-0.0076,1.350
2566.00,7.626626,25.01547,-0.000170,24.021151,-0.0076,1.349
2568.00,7.627046,25.01517,-0.000170,24.021162,-0.0076,1.350
2570.00,7.625663,25.01487,-0.000170,24.021115,-0.0075,1.350
2572.00,7.626226,25.01483,-0.000170,24.021278,-0.0076,1.350
2574.00,7.626676,25.01467,-0.000170,24.021307,-0.0076,1.349
2576.00,7.626387,25.01463,-0.000170,24.021633,-0.0076,1.349
2578.00,7.626795,25.01495,-0.000169,24.021325,-0.0075,1.350
2580.00,7.626608,25.01488,-0.000169,24.021626,-0.0076,1.350
2582.00,7.627024,25.01462,-0.000170,24.020991,-0.0076,1.350
2584.00,7.626372,25.01454,-0.000170,24.021586,-0.0076,1.349
2586.00,7.626031,25.01483,-0.000169,24.021724,-0.0076,1.350
2588.00,7.626454,25.01486,-0.000170,24.020854,-0.0076,1.350
2590.00,7.626918,25.01496,-0.000170,24.021204,-0.0076,1.350
2592.00,7.625793,25.01503,-0.000170,24.021441,-0.0076,1.350
2594.00,7.625151,25.01543,-0.000171,24.021557,-0.0076,1.351
2596.00,7.625465,25.01524,-0.000170,24.020984,-0.0075,1.350
2598.00,7.624878,25.01461,-0.000168,24.020607,-0.0075,1.350
2600.00,7.624495,25.01531,-0.000170,24.021459,-0.0076,1.350
2602.00,7.625068,25.01474,-0.000170,24.020747,-0.0076,1.350
2604.00,7.624819,25.01492,-0.000170,24.021590,-0.0076,1.350
2606.00,7.624649,25.01500,-0.000170,24.020915,-0.0076,1.350
2608.00,7.624972,25.01524,-0.000169,24.021485,-0.0075,1.349
2610.00,7.624532,25.01526,-0.000168,24.020874,-0.0076,1.349
2612.00,7.624678,25.01580,-0.000170,24.021251,-0.0076,1.350
2614.00,7.624554,25.01536,-0.000169,24.020894,-0.0076,1.350
2616.00,7.623900,25.01552,-0.000169,24.021015,-0.0076,1.351
2618.00,7.624010,25.01548,-0.000171,24.021686,-0.0076,1.351
2620.00,7.623245,25.01590,-0.000170,24.021162,-0.0075,1.350
2622.00,7.622222,25.01592,-0.000169,24.021350,-0.0076,1.349
2624.00,7.622811,25.01590,-0.000169,24.021258,-0.0076,1.350
2626.00,7.623166,25.01532,-0.000170,24.020736,-0.0076,1.350
2628.00,7.622966,25.01461,-0.000170,24.021401,-0.0075,1.350
2630.00,7.623426,25.01520,-0.000169,24.021813,-0.0075,1.350
2632.00,7.623262,25.01494,-0.000171,24.021117,-0.0076,1.350
2634.00,7.622499,25.01515,-0.000169,24.020886,-0.0076,1.350
2636.00,7.622514,25.01486,-0.000169,24.021497,-0.0076,1.350
2638.00,7.622991,25.01549,-0.000170,24.021512,-0.0076,1.350
2640.00,7.623818,25.01581,-0.000170,24.021310,-0.0076,1.350
2642.00,7.623813,25.01515,-0.000169,24.020881,-0.0076,1.350
2644.00,7.623791,25.01503,-0.000168,24.021501,-0.0075,1.350
2646.00,7.623100,25.01504,-0.000168,24.021524,-0.0076,1.350
2648.00,7.622852,25.01502,-0.000169,24.021720,-0.0076,1.350
2650.00,7.622383,25.01486,-0.000170,24.021379,-0.0076,1.350
2652.00,7.622771,25.01552,-0.000170,24.020957,-0.0076,1.350
2654.00,7.622247,25.01522,-0.000169,24.021151,-0.0075,1.350
2656.00,7.621616,25.01586,-0.000169,24.020944,-0.0075,1.350
2658.00,7.621655,25.01606,-0.000169,24.020913,-0.0076,1.350
2660.00,7.621382,25.01623,-0.000168,24.021403,-0.0076,1.350
2662.00,7.620911,25.01604,-0.000168,24.022081,-0.0075,1.350
2664.00,7.621011,25.01646,-0.000169,24.021717,-0.0075,1.350
2666.00,7.620959,25.01663,-0.000171,24.021552,-0.0075,1.350
2668.00,7.621003,25.01673,-0.000170,24.021361,-0.0076,1.350
2670.00,7.620292,25.01730,-0.000169,24.021138,-0.0076,1.350
2672.00,7.620738,25.01657,-0.000170,24.021318,-0.0076,1.350
2674.00,7.620352,25.01652,-0.000171,24.020324,-0.0076,1.351
2676.00,7.619869,25.01645,-0.000170,24.021646,-0.0076,1.350
2678.00,7.619500,25.01668,-0.000170,24.022371,-0.0076,1.350
2680.00,7.619911,25.01644,-0.000169,24.021086,-0.0075,1.349
2682.00,7.620354,25.01739,-0.000170,24.021769,-0.0076,1.350
2684.00,7.620429,25.01721,-0.000169,24.021504,-0.0076,1.351
2686.00,7.620366,25.01728,-0.000169,24.022016,-0.0076,1.350
2688.00,7.619887,25.01748,-0.000169,24.021949,-0.0075,1.350
2690.00,7.619025,25.01722,-0.000170,24.021845,-0.0075,1.350
2692.00,7.619307,25.01675,-0.000170,24.021856,-0.0076,1.350
2694.00,7.619256,25.01635,-0.000170,24.020792,-0.0076,1.350
2696.00,7.618830,25.01664,-0.000169,24.020921,-0.0076,1.350
2698.00,7.618133,25.01649,-0.000169,24.021307,-0.0076,1.351
2700.00,7.618211,25.01666,-0.000169,24.020705,-0.0075,1.350
2702.00,7.618131,25.01643,-0.000168,24.021040,-0.0075,1.350
2704.00,7.617629,25.01696,-0.000169,24.021736,-0.0075,1.350
2706.00,7.618210,25.01641,-0.000170,24.021891,-0.0075,1.351
2708.00,7.618933,25.01614,-0.000170,24.021412,-0.0076,1.350
2710.00,7.618124,25.01673,-0.000168,24.021247,-0.0076,1.350
2712.00,7.618128,25.01638,-0.000169,24.021412,-0.0076,1.350
2714.00,7.618659,25.01589,-0.000171,24.021175,-0.0076,1.351
2716.00,7.619191,25.01580,-0.000170,24.021562,-0.0076,1.350
2718.00,7.618972,25.01632,-0.000170,24.021162,-0.0076,1.350
2720.00,7.618648,25.01703,-0.000169,24.021637,-0.0076,1.350
2722.00,7.618329,25.01617,-0.000169,24.021718,-0.0076,1.351
2724.00,7.618723,25.01591,-0.000169,24.021236,-0.0075,1.351
2726.00,7.619356,25.01561,-0.000169,24.020770,-0.0075,1.350
2728.00,7.619181,25.01517,-0.000169,24.021648,-0.0075,1.350
2730.00,7.618663,25.01560,-0.000169,24.022046,-0.0075,1.351
2732.00,7.618873,25.01609,-0.000170,24.021474,-0.0076,1.350
2734.00,7.618695,25.01565,-0.000170,24.021066,-0.0076,1.350
2736.00,7.619098,25.01566,-0.000169,24.021784,-0.0076,1.350
2738.00,7.617346,25.01535,-0.000169,24.021494,-0.0076,1.350
2740.00,7.617328,25.01503,-0.000169,24.021443,-0.0076,1.350
2742.00,7.616877,25.01533,-0.000169,24.021339,-0.0075,1.350
2744.00,7.617329,25.01456,-0.000170,24.021479,-0.0075,1.350
2746.00,7.616538,25.01483,-0.000169,24.021814,-0.0075,1.350
2748.00,7.615936,25.01548,-0.000170,24.022072,-0.0076,1.350
2750.00,7.616491,25.01575,-0.000170,24.021820,-0.0076,1.351
2752.00,7.617264,25.01610,-0.000170,24.021316,-0.0076,1.350
2754.00,7.617380,25.01618,-0.000171,24.021271,-0.0076,1.351
2756.00,7.617022,25.01568,-0.000170,24.021281,-0.0076,1.350
2758.00,7.616492,25.01564,-0.000169,24.021019,-0.0076,1.350
2760.00,7.616545,25.01607,-0.000169,24.021544,-0.0076,1.350
2762.00,7.616942,25.01598,-0.000170,24.021280,-0.0075,1.351
2764.00,7.616376,25.01553,-0.000171,24.021323,-0.0076,1.351
2766.00,7.616682,25.01620,-0.000169,24.021305,-0.0076,1.350
2768.00,7.616761,25.01618,-0.000169,24.021089,-0.0075,1.351
2770.00,7.615753,25.01494,-0.000169,24.021541,-0.0075,1.350
2772.00,7.615232,25.01546,-0.000169,24.021399,-0.0076,1.350
2774.00,7.615551,25.01489,-0.000169,24.021488,-0.0076,1.350
2776.00,7.616086,25.01497,-0.000170,24.021994,-0.0076,1.351
2778.00,7.616429,25.01441,-0.000170,24.020973,-0.0076,1.350
2780.00,7.615929,25.01513,-0.000170,24.021135,-0.0076,1.350
2782.00,7.614901,25.01522,-0.000170,24.021029,-0.0076,1.351
2784.00,7.614824,25.01498,-0.000170,24.021265,-0.0076,1.351
2786.00,7.615290,25.01554,-0.000169,24.020979,-0.0076,1.350
2788.00,7.614248,25.01582,-0.000170,24.021579,-0.0076,1.351
2790.00,7.614475,25.01619,-0.000170,24.020962,-0.0076,1.351
2792.00,7.614365,25.01567,-0.000170,24.021296,-0.0076,1.350
2794.00,7.614281,25.01532,-0.000169,24.021771,-0.0076,1.351
2796.00,7.614518,25.01582,-0.000169,24.021414,-0.0076,1.351
2798.00,7.614505,25.01595,-0.000168,24.020982,-0.0076,1.350
2800.00,7.613824,25.01598,-0.000170,24.021039,-0.0075,1.350
2802.00,7.613734,25.01596,-0.000170,24.021330,-0.0076,1.351
2804.00,7.614545,25.01588,-0.000169,24.020807,-0.0076,1.350
2806.00,7.614218,25.01572,-0.000169,24.021171,-0.0076,1.351
2808.00,7.613705,25.01556,-0.000168,24.021847,-0.0076,1.350
2810.00,7.613140,25.01531,-0.000169,24.022137,-0.0076,1.350
2812.00,7.613239,25.01505,-0.000168,24.021749,-0.0075,1.350
2814.00,7.613133,25.01493,-0.000170,24.022039,-0.0075,1.351
2816.00,7.613027,25.01515,-0.000170,24.022014,-0.0076,1.351
2818.00,7.612901,25.01511,-0.000170,24.021472,-0.0076,1.351
2820.00,7.613016,25.01498,-0.000170,24.021669,-0.0076,1.350
2822.00,7.614270,25.01508,-0.000170,24.021193,-0.0076,1.350
2824.00,7.614575,25.01525,-0.000170,24.021153,-0.0076,1.351
2826.00,7.614271,25.01590,-0.000169,24.021704,-0.0076,1.351
2828.00,7.613349,25.01525,-0.000170,24.021156,-0.0075,1.351
2830.00,7.613165,25.01471,-0.000170,24.021209,-0.0076,1.351
2832.00,7.613358,25.01426,-0.000170,24.021729,-0.0075,1.351
2834.00,7.612858,25.01455,-0.000170,24.021570,-0.0076,1.351
2836.00,7.611764,25.01469,-0.000169,24.021662,-0.0076,1.351
2838.00,7.611727,25.01524,-0.000170,24.021782,-0.0075,1.350
2840.00,7.611729,25.01496,-0.000169,24.021495,-0.0076,1.351
2842.00,7.611519,25.01468,-0.000169,24.020919,-0.0076,1.351
2844.00,7.611347,25.01469,-0.000169,24.021077,-0.0076,1.351
2846.00,7.611441,25.01399,-0.000170,24.021564,-0.0075,1.351
2848.00,7.611830,25.01457,-0.000170,24.021756,-0.0076,1.351
2850.00,7.611480,25.01446,-0.000170,24.021127,-0.0076,1.351
2852.00,7.611526,25.01531,-0.000169,24.020999,-0.0075,1.351
2854.00,7.611628,25.01504,-0.000170,24.020839,-0.0075,1.351
2856.00,7.610644,25.01541,-0.000170,24.021102,-0.0076,1.351
2858.00,7.610803,25.01548,-0.000170,24.021651,-0.0075,1.351
2860.00,7.611183,25.01544,-0.000170,24.021291,-0.0075,1.350
2862.00,7.611860,25.01564,-0.000169,24.022460,-0.0075,1.351
2864.00,7.612122,25.01563,-0.000169,24.022088,-0.0076,1.352
2866.00,7.612371,25.01506,-0.000170,24.020681,-0.0076,1.351
2868.00,7.612070,25.01445,-0.000169,24.021196,-0.0076,1.351
2870.00,7.612286,25.01465,-0.000170,24.021805,-0.0075,1.350
2872.00,7.612492,25.01488,-0.000169,24.021963,-0.0075,1.351
2874.00,7.611436,25.01462,-0.000169,24.020410,-0.0075,1.351
2876.00,7.611215,25.01498,-0.000169,24.021651,-0.0076,1.351
2878.00,7.610953,25.01528,-0.000169,24.021171,-0.0076,1.351
2880.00,7.610944,25.01586,-0.000169,24.021419,-0.0076,1.352
2882.00,7.611342,25.01554,-0.000169,24.021131,-0.0076,1.351
2884.00,7.611298,25.01553,-0.000169,24.020848,-0.0076,1.351
2886.00,7.610609,25.01653,-0.000170,24.020680,-0.0075,1.351
2888.00,7.609866,25.01574,-0.000169,24.021385,-0.0075,1.351
2890.00,7.609142,25.01550,-0.000170,24.021223,-0.0076,1.351
2892.00,7.609004,25.01600,-0.000169,24.021374,-0.0076,1.351
2894.00,7.610399,25.01541,-0.000168,24.021503,-0.0076,1.351
2896.00,7.610754,25.01551,-0.000170,24.020986,-0.0076,1.351
2898.00,7.610640,25.01552,-0.000170,24.021412,-0.0075,1.351
2900.00,7.610629,25.01624,-0.000170,24.021091,-0.0076,1.351
2902.00,7.611118,25.01599,-0.000170,24.021260,-0.0076,1.352
2904.00,7.610923,25.01458,-0.000169,24.021185,-0.0076,1.351
2906.00,7.610870,25.01488,-0.000169,24.021233,-0.0076,1.351
2908.00,7.610287,25.01525,-0.000170,24.021265,-0.0076,1.351
2910.00,7.609046,25.01451,-0.000170,24.021080,-0.0076,1.352
2912.00,7.609434,25.01510,-0.000169,24.020988,-0.0075,1.351
2914.00,7.610033,25.01561,-0.000170,24.020879,-0.0075,1.351
2916.00,7.610739,25.01610,-0.000169,24.021827,-0.0075,1.351
2918.00,7.610572,25.01562,-0.000170,24.021620,-0.0076,1.351
2920.00,7.610068,25.01576,-0.000169,24.021659,-0.0076,1.352
2922.00,7.610081,25.01569,-0.000169,24.020921,-0.0076,1.351
2924.00,7.609349,25.01572,-0.000169,24.020868,-0.0076,1.351
2926.00,7.609453,25.01483,-0.000170,24.021483,-0.0076,1.351
2928.00,7.609926,25.01537,-0.000170,24.021510,-0.0076,1.351
2930.00,7.609806,25.01394,-0.000170,24.021310,-0.0075,1.351
2932.00,7.610335,25.01371,-0.000170,24.021129,-0.0076,1.351
2934.00,7.610607,25.01377,-0.000170,24.021078,-0.0076,1.351
2936.00,7.609836,25.01472,-0.000170,24.021053,-0.0076,1.351
2938.00,7.608511,25.01481,-0.000170,24.021305,-0.0075,1.351
2940.00,7.608529,25.01448,-0.000170,24.021053,-0.0075,1.352
2942.00,7.608897,25.01476,-0.000170,24.020741,-0.0076,1.351
2944.00,7.609091,25.01449,-0.000171,24.021430,-0.0076,1.351
2946.00,7.608802,25.01388,-0.000169,24.021329,-0.0076,1.351
2948.00,7.609930,25.01406,-0.000168,24.021441,-0.0076,1.351
2950.00,7.609149,25.01480,-0.000169,24.021193,-0.0076,1.351
2952.00,7.608259,25.01381,-0.000169,24.021637,-0.0076,1.352
2954.00,7.609404,25.01435,-0.000169,24.022304,-0.0075,1.351
2956.00,7.609325,25.01391,-0.000170,24.021885,-0.0076,1.351
2958.00,7.609738,25.01426,-0.000170,24.021872,-0.0076,1.351
2960.00,7.609434,25.01390,-0.000170,24.021436,-0.0075,1.351
2962.00,7.609498,25.01450,-0.000169,24.021617,-0.0075,1.351
2964.00,7.609161,25.01495,-0.000169,24.021693,-0.0075,1.351
2966.00,7.609327,25.01526,-0.000169,24.021015,-0.0075,1.351
2968.00,7.608234,25.01522,-0.000169,24.021833,-0.0075,1.352
2970.00,7.608385,25.01558,-0.000168,24.022085,-0.0076,1.352
2972.00,7.608307,25.01457,-0.000169,24.021572,-0.0076,1.352
2974.00,7.608044,25.01461,-0.000169,24.022195,-0.0076,1.351
2976.00,7.607851,25.01448,-0.000168,24.021929,-0.0076,1.351
2978.00,7.607347,25.01514,-0.000169,24.021586,-0.0075,1.351
2980.00,7.607654,25.01507,-0.000167,24.021581,-0.0076,1.351
2982.00,7.608217,25.01570,-0.000168,24.020993,-0.0076,1.351
2984.00,7.608159,25.01653,-0.000169,24.021233,-0.0075,1.352
2986.00,7.608553,25.01624,-0.000170,24.021080,-0.0076,1.351
2988.00,7.608638,25.01609,-0.000169,24.021233,-0.0076,1.351
2990.00,7.608164,25.01554,-0.000168,24.021216,-0.0075,1.351
2992.00,7.607569,25.01649,-0.000169,24.021271,-0.0075,1.352
2994.00,7.607495,25.01586,-0.000169,24.021138,-0.0075,1.351
2996.00,7.607865,25.01569,-0.000169,24.021842,-0.0075,1.351
2998.00,7.608170,25.01535,-0.000170,24.021234,-0.0075,1.351
3000.00,7.608524,25.01618,-0.000170,24.020656,-0.0075,1.352
@5,12.0000,24.0
3002.00,7.608718,25.01628,-0.000169,24.021582,-0.0075,1.351
3004.00,7.604187,25.01538,-0.000168,24.021669,-0.0076,1.352
3006.00,7.594166,25.01572,-0.000168,24.021127,-0.0075,1.351
3008.00,7.584567,25.01606,-0.000168,24.021911,-0.0075,1.350
3010.00,7.576611,25.01592,-0.000168,24.021555,-0.0075,1.351
3012.00,7.571134,25.01539,-0.000166,24.021959,-0.0076,1.350
3014.00,7.568893,25.01558,-0.000168,24.021084,-0.0075,1.351
3016.00,7.568862,25.01627,-0.000170,24.021483,-0.0075,1.351
3018.00,7.568321,25.01668,-0.000169,24.021684,-0.0075,1.353
3020.00,7.568262,25.01687,-0.000170,24.021118,-0.0076,1.353
3022.00,7.569159,25.01621,-0.000171,24.021492,-0.0075,1.353
3024.00,7.569636,25.01619,-0.000171,24.021343,-0.0075,1.352
3026.00,7.571119,25.01651,-0.000170,24.022617,-0.0075,1.352
3028.00,7.575939,25.01684,-0.000170,24.021985,-0.0075,1.353
3030.00,7.586566,25.01610,-0.000170,24.021918,-0.0076,1.354
3032.00,7.597350,25.01645,-0.000172,24.021412,-0.0076,1.354
3034.00,7.606730,25.01655,-0.000172,24.021555,-0.0075,1.353
3036.00,7.612396,25.01581,-0.000171,24.021566,-0.0075,1.353
3038.00,7.615322,25.01667,-0.000169,24.022217,-0.0075,1.352
3040.00,7.616612,25.01648,-0.000169,24.021704,-0.0075,1.352
3042.00,7.617663,25.01644,-0.000169,24.021352,-0.0075,1.351
3044.00,7.618235,25.01718,-0.000168,24.021258,-0.0076,1.352
3046.00,7.617713,25.01662,-0.000169,24.021686,-0.0075,1.352
3048.00,7.617160,25.01631,-0.000169,24.022095,-0.0075,1.352
3050.00,7.617243,25.01634,-0.000169,24.021267,-0.0076,1.351
3052.00,7.615717,25.01722,-0.000169,24.021318,-0.0075,1.352
3054.00,7.613950,25.01784,-0.000167,24.021245,-0.0076,1.352
3056.00,7.612780,25.01724,-0.000168,24.021098,-0.0076,1.352
3058.00,7.611468,25.01665,-0.000168,24.021086,-0.0076,1.352
3060.00,7.610584,25.01663,-0.000168,24.021093,-0.0075,1.352
3062.00,7.610278,25.01685,-0.000168,24.021711,-0.0075,1.351
3064.00,7.610301,25.01683,-0.000169,24.021945,-0.0075,1.351
3066.00,7.609489,25.01669,-0.000168,24.022041,-0.0075,1.351
3068.00,7.609475,25.01673,-0.000168,24.021428,-0.0075,1.352
3070.00,7.609862,25.01701,-0.000168,24.021184,-0.0075,1.351
3072.00,7.610181,25.01680,-0.000169,24.021898,-0.0076,1.352
3074.00,7.610150,25.01656,-0.000170,24.021704,-0.0075,1.352
3076.00,7.609916,25.01634,-0.000168,24.021075,-0.0075,1.351
3078.00,7.609980,25.01608,-0.000169,24.021572,-0.0075,1.351
3080.00,7.610027,25.01643,-0.000169,24.021878,-0.0075,1.351
3082.00,7.610732,25.01664,-0.000168,24.021356,-0.0076,1.352
3084.00,7.611194,25.01644,-0.000169,24.021938,-0.0076,1.351
3086.00,7.611220,25.01570,-0.000169,24.021414,-0.0075,1.352
3088.00,7.610285,25.01590,-0.000169,24.021552,-0.0075,1.351
3090.00,7.609654,25.01610,-0.000169,24.022288,-0.0076,1.351
3092.00,7.609345,25.01696,-0.000170,24.022057,-0.0075,1.351
3094.00,7.609401,25.01672,-0.000168,24.021365,-0.0075,1.351
3096.00,7.609143,25.01770,-0.000169,24.021611,-0.0075,1.351
3098.00,7.609470,25.01659,-0.000169,24.022128,-0.0075,1.352
3100.00,7.609196,25.01609,-0.000169,24.021921,-0.0076,1.352
3102.00,7.608609,25.01686,-0.000170,24.021077,-0.0076,1.351
3104.00,7.609252,25.01632,-0.000168,24.021680,-0.0076,1.351
3106.00,7.609985,25.01648,-0.000169,24.021595,-0.0075,1.351
3108.00,7.609871,25.01702,-0.000169,24.021949,-0.0075,1.351
3110.00,7.609537,25.01689,-0.000169,24.021836,-0.0076,1.351
3112.00,7.608979,25.01655,-0.000169,24.021031,-0.0076,1.351
3114.00,7.608106,25.01642,-0.000170,24.021281,-0.0076,1.351
3116.00,7.608326,25.01661,-0.000169,24.022103,-0.0075,1.352
3118.00,7.608303,25.01621,-0.000169,24.022393,-0.0076,1.351
3120.00,7.608048,25.01695,-0.000169,24.021635,-0.0075,1.351
3122.00,7.607906,25.01749,-0.000168,24.021711,-0.0076,1.351
3124.00,7.607902,25.01711,-0.000169,24.021107,-0.0075,1.352
3126.00,7.608288,25.01663,-0.000169,24.022103,-0.0076,1.352
3128.00,7.608978,25.01738,-0.000169,24.021978,-0.0075,1.352
3130.00,7.608929,25.01736,-0.000169,24.021213,-0.0075,1.352
3132.00,7.609309,25.01708,-0.000169,24.021292,-0.0075,1.352
3134.00,7.609054,25.01719,-0.000169,24.021726,-0.0076,1.352
3136.00,7.608806,25.01712,-0.000169,24.021024,-0.0076,1.352
3138.00,7.608697,25.01689,-0.000168,24.021213,-0.0075,1.352
3140.00,7.608001,25.01709,-0.000169,24.021686,-0.0076,1.352
3142.00,7.607905,25.01735,-0.000170,24.021472,-0.0076,1.352
3144.00,7.607827,25.01693,-0.000168,24.021325,-0.0075,1.351
3146.00,7.607882,25.01709,-0.000168,24.021755,-0.0076,1.351
3148.00,7.607172,25.01674,-0.000169,24.021753,-0.0076,1.352
3150.00,7.607306,25.01731,-0.000168,24.021698,-0.0075,1.352
3152.00,7.607487,25.01728,-0.000168,24.022110,-0.0075,1.352
3154.00,7.607785,25.01751,-0.000169,24.021347,-0.0075,1.352
3156.00,7.608082,25.01651,-0.000169,24.021057,-0.0076,1.352
3158.00,7.607429,25.01628,-0.000168,24.022424,-0.0076,1.352
3160.00,7.606522,25.01576,-0.000169,24.021185,-0.0075,1.352
3162.00,7.605861,25.01552,-0.000168,24.021254,-0.0076,1.351
3164.00,7.606365,25.01681,-0.000168,24.021593,-0.0075,1.352
3166.00,7.607299,25.01687,-0.000168,24.022153,-0.0075,1.351
3168.00,7.606634,25.01661,-0.000167,24.022500,-0.0075,1.352
3170.00,7.605933,25.01671,-0.000169,24.021410,-0.0075,1.352
3172.00,7.605826,25.01531,-0.000169,24.021751,-0.0076,1.352
3174.00,7.605799,25.01660,-0.000169,24.021586,-0.0076,1.352
3176.00,7.605031,25.01660,-0.000168,24.021251,-0.0076,1.352
3178.00,7.604644,25.01684,-0.000169,24.022012,-0.0075,1.352
3180.00,7.605346,25.01724,-0.000168,24.021218,-0.0075,1.352
3182.00,7.605620,25.01648,-0.000168,24.021102,-0.0076,1.352
3184.00,7.605725,25.01688,-0.000169,24.021541,-0.0075,1.352
3186.00,7.605973,25.01711,-0.000170,24.021345,-0.0076,1.352
3188.00,7.605287,25.01717,-0.000169,24.021688,-0.0076,1.351
3190.00,7.604829,25.01681,-0.000169,24.021376,-0.0075,1.351
3192.00,7.604384,25.01703,-0.000168,24.021260,-0.0075,1.352
3194.00,7.603942,25.01684,-0.000168,24.021356,-0.0075,1.352
3196.00,7.603684,25.01660,-0.000169,24.021127,-0.0075,1.352
3198.00,7.602604,25.01667,-0.000169,24.021742,-0.0075,1.352
3200.00,7.602313,25.01722,-0.000169,24.021620,-0.0076,1.352
3202.00,7.602391,25.01746,-0.000169,24.021867,-0.0075,1.352
3204.00,7.601879,25.01620,-0.000169,24.021537,-0.0075,1.352
3206.00,7.602630,25.01678,-0.000170,24.021566,-0.0076,1.351
3208.00,7.602919,25.01663,-0.000169,24.021610,-0.0076,1.352
3210.00,7.603048,25.01580,-0.000169,24.021651,-0.0076,1.352
3212.00,7.602920,25.01547,-0.000170,24.021523,-0.0075,1.352
3214.00,7.601806,25.01583,-0.000169,24.021700,-0.0076,1.352
3216.00,7.602719,25.01538,-0.000169,24.021075,-0.0076,1.352
3218.00,7.602892,25.01523,-0.000169,24.021755,-0.0076,1.352
3220.00,7.602444,25.01583,-0.000170,24.021345,-0.0076,1.352
3222.00,7.602299,25.01544,-0.000170,24.021503,-0.0075,1.352
3224.00,7.601784,25.01624,-0.000169,24.021439,-0.0075,1.352
3226.00,7.601830,25.01537,-0.000168,24.020841,-0.0075,1.352
3228.00,7.602986,25.01459,-0.000167,24.021339,-0.0075,1.352
3230.00,7.603201,25.01492,-0.000168,24.021880,-0.0076,1.352
3232.00,7.603026,25.01533,-0.000168,24.022311,-0.0075,1.352
3234.00,7.603461,25.01472,-0.000168,24.021930,-0.0075,1.352
3236.00,7.602739,25.01505,-0.000169,24.021543,-0.0075,1.352
3238.00,7.601899,25.01558,-0.000169,24.021162,-0.0075,1.352
3240.00,7.602028,25.01484,-0.000169,24.021495,-0.0075,1.352
3242.00,7.601634,25.01509,-0.000168,24.021651,-0.0076,1.352
3244.00,7.601807,25.01493,-0.000168,24.021595,-0.0075,1.352
3246.00,7.602023,25.01482,-0.000168,24.021463,-0.0076,1.352
3248.00,7.602603,25.01403,-0.000170,24.021483,-0.0076,1.352
3250.00,7.602237,25.01394,-0.000169,24.021720,-0.0075,1.352
3252.00,7.601583,25.01377,-0.000168,24.021775,-0.0075,1.352
3254.00,7.602210,25.01385,-0.000168,24.021461,-0.0076,1.352
3256.00,7.601286,25.01413,-0.000169,24.022016,-0.0076,1.352
3258.00,7.600908,25.01499,-0.000168,24.021874,-0.0075,1.352
3260.00,7.600840,25.01499,-0.000169,24.021488,-0.0076,1.353
3262.00,7.600974,25.01457,-0.000169,24.021691,-0.0075,1.353
3264.00,7.600852,25.01488,-0.000169,24.021894,-0.0076,1.352
3266.00,7.601203,25.01480,-0.000170,24.021151,-0.0076,1.352
3268.00,7.600749,25.01457,-0.000169,24.021091,-0.0076,1.351
3270.00,7.601318,25.01424,-0.000168,24.021461,-0.0076,1.352
3272.00,7.600465,25.01488,-0.000170,24.022311,-0.0075,1.352
3274.00,7.600592,25.01507,-0.000170,24.022043,-0.0075,1.352
3276.00,7.600703,25.01496,-0.000169,24.020942,-0.0076,1.353
3278.00,7.600742,25.01505,-0.000170,24.021533,-0.0076,1.352
3280.00,7.600364,25.01523,-0.000170,24.022077,-0.0076,1.353
3282.00,7.599624,25.01498,-0.000168,24.021394,-0.0076,1.352
3284.00,7.600276,25.01533,-0.000170,24.021499,-0.0076,1.352
3286.00,7.599769,25.01559,-0.000168,24.021836,-0.0076,1.352
3288.00,7.599066,25.01539,-0.000168,24.021760,-0.0076,1.351
3290.00,7.599817,25.01412,-0.000167,24.021956,-0.0076,1.352
3292.00,7.600206,25.01478,-0.000168,24.021285,-0.0076,1.352
3294.00,7.599805,25.01488,-0.000169,24.021541,-0.0075,1.353
3296.00,7.599272,25.01516,-0.000169,24.022133,-0.0075,1.352
3298.00,7.598731,25.01536,-0.000170,24.022175,-0.0076,1.352
3300.00,7.598710,25.01582,-0.000169,24.021102,-0.0076,1.351
3302.00,7.597983,25.01598,-0.000168,24.021767,-0.0075,1.352
3304.00,7.598616,25.01562,-0.000169,24.021631,-0.0076,1.352
3306.00,7.597646,25.01558,-0.000169,24.021894,-0.0075,1.352
3308.00,7.597286,25.01554,-0.000169,24.021891,-0.0075,1.352
3310.00,7.597140,25.01595,-0.000167,24.021561,-0.0075,1.352
3312.00,7.596846,25.01587,-0.000168,24.021898,-0.0075,1.352
3314.00,7.596547,25.01586,-0.000168,24.021481,-0.0076,1.352
3316.00,7.597116,25.01638,-0.000168,24.021834,-0.0076,1.352
3318.00,7.597088,25.01644,-0.000169,24.021452,-0.0075,1.353
3320.00,7.597375,25.01668,-0.000170,24.021626,-0.0076,1.353
3322.00,7.597361,25.01733,-0.000168,24.022016,-0.0075,1.352
3324.00,7.597538,25.01649,-0.000168,24.021345,-0.0075,1.351
3326.00,7.597224,25.01617,-0.000168,24.022143,-0.0075,1.352
3328.00,7.596871,25.01678,-0.000169,24.021831,-0.0075,1.352
3330.00,7.597245,25.01648,-0.000169,24.021245,-0.0075,1.352
3332.00,7.597009,25.01692,-0.000168,24.021615,-0.0076,1.352
3334.00,7.597167,25.01683,-0.000168,24.021727,-0.0075,1.352
3336.00,7.597894,25.01561,-0.000168,24.021959,-0.0076,1.352
3338.00,7.598098,25.01552,-0.000168,24.022166,-0.0075,1.352
3340.00,7.597954,25.01582,-0.000168,24.022275,-0.0075,1.352
3342.00,7.597863,25.01559,-0.000168,24.021669,-0.0075,1.352
3344.00,7.597686,25.01536,-0.000170,24.022079,-0.0076,1.352
3346.00,7.596952,25.01513,-0.000168,24.021452,-0.0076,1.352
3348.00,7.596945,25.01570,-0.000170,24.021610,-0.0076,1.352
3350.00,7.598224,25.01567,-0.000169,24.021662,-0.0076,1.352
3352.00,7.597686,25.01542,-0.000169,24.021631,-0.0076,1.352
3354.00,7.597402,25.01558,-0.000169,24.021445,-0.0076,1.353
3356.00,7.597190,25.01558,-0.000169,24.021541,-0.0076,1.352
3358.00,7.597014,25.01644,-0.000169,24.021811,-0.0076,1.353
3360.00,7.597556,25.01639,-0.000169,24.021294,-0.0076,1.352
3362.00,7.597470,25.01661,-0.000169,24.021880,-0.0076,1.352
3364.00,7.597348,25.01672,-0.000168,24.021370,-0.0076,1.352
3366.00,7.597018,25.01614,-0.000168,24.022003,-0.0075,1.352
3368.00,7.596667,25.01654,-0.000169,24.021182,-0.0075,1.353
3370.00,7.596501,25.01581,-0.000170,24.022193,-0.0076,1.352
3372.00,7.596222,25.01552,-0.000169,24.022052,-0.0076,1.352
3374.00,7.595553,25.01495,-0.000169,24.021876,-0.0076,1.353
3376.00,7.596410,25.01447,-0.000170,24.021405,-0.0075,1.352
3378.00,7.596422,25.01451,-0.000169,24.021811,-0.0075,1.352
3380.00,7.596277,25.01490,-0.000169,24.021706,-0.0075,1.352
3382.00,7.596960,25.01517,-0.000169,24.021354,-0.0076,1.352
3384.00,7.597498,25.01485,-0.000170,24.021742,-0.0076,1.352
3386.00,7.597023,25.01421,-0.000169,24.021900,-0.0076,1.352
3388.00,7.596698,25.01448,-0.000169,24.021791,-0.0076,1.352
3390.00,7.595992,25.01523,-0.000169,24.021378,-0.0075,1.352
3392.00,7.595863,25.01528,-0.000168,24.022072,-0.0076,1.352
3394.00,7.596603,25.01477,-0.000169,24.021778,-0.0076,1.352
3396.00,7.597006,25.01485,-0.000170,24.021784,-0.0076,1.352
3398.00,7.596655,25.01433,-0.000169,24.021249,-0.0076,1.352
3400.00,7.597290,25.01413,-0.000168,24.021863,-0.0076,1.352
3402.00,7.596412,25.01468,-0.000169,24.021330,-0.0075,1.353
3404.00,7.596634,25.01450,-0.000169,24.021820,-0.0076,1.353
3406.00,7.596529,25.01427,-0.000170,24.022103,-0.0076,1.352
3408.00,7.596854,25.01402,-0.000169,24.021423,-0.0076,1.352
3410.00,7.596743,25.01399,-0.000169,24.021365,-0.0076,1.352
3412.00,7.596163,25.01421,-0.000168,24.021785,-0.0075,1.352
3414.00,7.595761,25.01457,-0.000169,24.021918,-0.0075,1.353
3416.00,7.596392,25.01515,-0.000169,24.021707,-0.0076,1.352
3418.00,7.596057,25.01559,-0.000170,24.021461,-0.0076,1.352
3420.00,7.595410,25.01522,-0.000169,24.021345,-0.0076,1.353
3422.00,7.596240,25.01530,-0.000168,24.021140,-0.0076,1.352
3424.00,7.596363,25.01519,-0.000169,24.021155,-0.0076,1.352
3426.00,7.596394,25.01471,-0.000169,24.020995,-0.0076,1.352
3428.00,7.595690,25.01501,-0.000169,24.021769,-0.0076,1.353
3430.00,7.595703,25.01553,-0.000169,24.021385,-0.0075,1.352
3432.00,7.595615,25.01456,-0.000169,24.021956,-0.0076,1.352
3434.00,7.595727,25.01428,-0.000169,24.021688,-0.0076,1.352
3436.00,7.596089,25.01506,-0.000169,24.021651,-0.0076,1.352
3438.00,7.596354,25.01504,-0.000168,24.021495,-0.0076,1.352
3440.00,7.596245,25.01511,-0.000170,24.021263,-0.0076,1.353
3442.00,7.595976,25.01520,-0.000170,24.021095,-0.0076,1.353
3444.00,7.595724,25.01572,-0.000170,24.021796,-0.0076,1.352
3446.00,7.595514,25.01584,-0.000168,24.021320,-0.0076,1.353
3448.00,7.595847,25.01509,-0.000170,24.021218,-0.0076,1.353
3450.00,7.594666,25.01620,-0.000169,24.021573,-0.0076,1.352
3452.00,7.594060,25.01609,-0.000169,24.021492,-0.0075,1.353
3454.00,7.593316,25.01597,-0.000170,24.021298,-0.0076,1.352
3456.00,7.593789,25.01534,-0.000169,24.021949,-0.0076,1.353
3458.00,7.594579,25.01539,-0.000170,24.021289,-0.0076,1.353
3460.00,7.594263,25.01454,-0.000170,24.021403,-0.0076,1.352
3462.00,7.593751,25.01458,-0.000169,24.021800,-0.0076,1.352
3464.00,7.593940,25.01424,-0.000168,24.021262,-0.0076,1.352
3466.00,7.593999,25.01482,-0.000169,24.020964,-0.0076,1.353
3468.00,7.593490,25.01528,-0.000169,24.021006,-0.0076,1.353
3470.00,7.594040,25.01557,-0.000170,24.021363,-0.0076,1.353
3472.00,7.593150,25.01514,-0.000170,24.021165,-0.0076,1.352
3474.00,7.592164,25.01470,-0.000169,24.021504,-0.0075,1.352
3476.00,7.592012,25.01452,-0.000170,24.021419,-0.0075,1.353
3478.00,7.592115,25.01541,-0.000168,24.021300,-0.0075,1.352
3480.00,7.592678,25.01540,-0.000168,24.021466,-0.0076,1.352
3482.00,7.593193,25.01508,-0.000168,24.021651,-0.0076,1.352
3484.00,7.592872,25.01436,-0.000169,24.021240,-0.0075,1.353
3486.00,7.592928,25.01499,-0.000169,24.021466,-0.0076,1.353
3488.00,7.592451,25.01538,-0.000169,24.021042,-0.0076,1.353
3490.00,7.593303,25.01477,-0.000169,24.021414,-0.0076,1.352
3492.00,7.593649,25.01590,-0.000169,24.022186,-0.0075,1.352
3494.00,7.592808,25.01568,-0.000168,24.021475,-0.0076,1.353
3496.00,7.592685,25.01619,-0.000169,24.020975,-0.0075,1.353
3498.00,7.593797,25.01490,-0.000170,24.021171,-0.0076,1.353
3500.00,7.594008,25.01608,-0.000170,24.021595,-0.0076,1.353
3502.00,7.593535,25.01508,-0.000170,24.022240,-0.0076,1.352
3504.00,7.592242,25.01533,-0.000170,24.021940,-0.0076,1.352
3506.00,7.592565,25.01637,-0.000169,24.022001,-0.0076,1.352
3508.00,7.592439,25.01666,-0.000169,24.021582,-0.0076,1.353
3510.00,7.592864,25.01572,-0.000169,24.021361,-0.0075,1.352
3512.00,7.593061,25.01549,-0.000169,24.020723,-0.0076,1.352
3514.00,7.593695,25.01660,-0.000168,24.021280,-0.0076,1.353
3516.00,7.593501,25.01614,-0.000169,24.021503,-0.0076,1.353
3518.00,7.592641,25.01534,-0.000170,24.021448,-0.0075,1.352
3520.00,7.591781,25.01585,-0.000170,24.020662,-0.0075,1.352
3522.00,7.591752,25.01625,-0.000169,24.021153,-0.0075,1.353
3524.00,7.592429,25.01573,-0.000169,24.022449,-0.0075,1.352
3526.00,7.592483,25.01635,-0.000171,24.021749,-0.0075,1.353
3528.00,7.591902,25.01549,-0.000170,24.021470,-0.0076,1.353
3530.00,7.591373,25.01575,-0.000170,24.021428,-0.0075,1.353
3532.00,7.591813,25.01536,-0.000169,24.021573,-0.0075,1.352
3534.00,7.591608,25.01556,-0.000169,24.021497,-0.0076,1.352
3536.00,7.591725,25.01548,-0.000170,24.021546,-0.0076,1.353
3538.00,7.591770,25.01467,-0.000169,24.021196,-0.0075,1.353
3540.00,7.591673,25.01444,-0.000169,24.021254,-0.0076,1.353
3542.00,7.591706,25.01507,-0.000170,24.021856,-0.0076,1.353
3544.00,7.592257,25.01481,-0.000170,24.021974,-0.0075,1.353
3546.00,7.591922,25.01479,-0.000170,24.021595,-0.0076,1.352
3548.00,7.591121,25.01495,-0.000170,24.020837,-0.0076,1.353
3550.00,7.590664,25.01536,-0.000169,24.021883,-0.0076,1.352
3552.00,7.591098,25.01548,-0.000170,24.021450,-0.0076,1.353
3554.00,7.591564,25.01602,-0.000168,24.021785,-0.0075,1.353
3556.00,7.591417,25.01714,-0.000169,24.022061,-0.0076,1.353
3558.00,7.591667,25.01585,-0.000170,24.021599,-0.0076,1.353
3560.00,7.591647,25.01626,-0.000169,24.021833,-0.0076,1.353
3562.00,7.591683,25.01654,-0.000169,24.021880,-0.0076,1.352
3564.00,7.591898,25.01589,-0.000169,24.020993,-0.0076,1.352
3566.00,7.593073,25.01628,-0.000168,24.021941,-0.0075,1.353
3568.00,7.592550,25.01562,-0.000168,24.021635,-0.0076,1.353
3570.00,7.591505,25.01561,-0.000169,24.022019,-0.0076,1.353
3572.00,7.591316,25.01611,-0.000168,24.021109,-0.0075,1.353
3574.00,7.591044,25.01613,-0.000168,24.021584,-0.0076,1.353
3576.00,7.590792,25.01590,-0.000168,24.021566,-0.0076,1.353
3578.00,7.590575,25.01513,-0.000167,24.020964,-0.0076,1.352
3580.00,7.590839,25.01488,-0.000168,24.021465,-0.0076,1.353
3582.00,7.590583,25.01519,-0.000169,24.022070,-0.0075,1.353
3584.00,7.590534,25.01523,-0.000170,24.020393,-0.0076,1.353
3586.00,7.590405,25.01431,-0.000170,24.021825,-0.0076,1.353
3588.00,7.590884,25.01429,-0.000169,24.021579,-0.0076,1.353
3590.00,7.590499,25.01428,-0.000169,24.021155,-0.0075,1.353
3592.00,7.588807,25.01393,-0.000168,24.020933,-0.0076,1.353
3594.00,7.588010,25.01471,-0.000169,24.021441,-0.0076,1.353
3596.00,7.588680,25.01378,-0.000168,24.020993,-0.0076,1.352
3598.00,7.590317,25.01488,-0.000169,24.021559,-0.0076,1.353
3600.00,7.590826,25.01547,-0.000169,24.021472,-0.0076,1.353
@6,12.0000,24.0
3602.00,7.590859,25.01514,-0.000169,24.021619,-0.0076,1.353
3604.00,7.587954,25.01551,-0.000170,24.021637,-0.0076,1.353
3606.00,7.577752,25.01529,-0.000170,24.021468,-0.0076,1.352
3608.00,7.568294,25.01560,-0.000168,24.021999,-0.0076,1.351
3610.00,7.559984,25.01561,-0.000168,24.021691,-0.0075,1.351
3612.00,7.553822,25.01492,-0.000167,24.020734,-0.0076,1.352
3614.00,7.549945,25.01525,-0.000168,24.022059,-0.0076,1.352
3616.00,7.549509,25.01585,-0.000168,24.021441,-0.0076,1.353
3618.00,7.549058,25.01570,-0.000169,24.021682,-0.0076,1.354
3620.00,7.549559,25.01621,-0.000170,24.021452,-0.0076,1.354
3622.00,7.549331,25.01613,-0.000171,24.021280,-0.0076,1.354
3624.00,7.549492,25.01593,-0.000172,24.021271,-0.0075,1.354
3626.00,7.550574,25.01581,-0.000170,24.021591,-0.0075,1.354
3628.00,7.554816,25.01610,-0.000169,24.022036,-0.0075,1.354
3630.00,7.564619,25.01648,-0.000172,24.021354,-0.0076,1.354
3632.00,7.576052,25.01672,-0.000170,24.021831,-0.0076,1.355
3634.00,7.585375,25.01695,-0.000171,24.022043,-0.0075,1.355
3636.00,7.591638,25.01680,-0.000170,24.022115,-0.0075,1.355
3638.00,7.595790,25.01721,-0.000170,24.021769,-0.0075,1.354
3640.00,7.598516,25.01682,-0.000168,24.021686,-0.0076,1.353
3642.00,7.599794,25.01707,-0.000168,24.021673,-0.0075,1.353
3644.00,7.600219,25.01715,-0.000168,24.022057,-0.0075,1.353
3646.00,7.600844,25.01665,-0.000167,24.021630,-0.0075,1.353
3648.00,7.601756,25.01684,-0.000168,24.021445,-0.0075,1.353
3650.00,7.601774,25.01593,-0.000170,24.021550,-0.0075,1.354
3652.00,7.601903,25.01589,-0.000169,24.022222,-0.0076,1.353
3654.00,7.601110,25.01555,-0.000168,24.021782,-0.0076,1.353
3656.00,7.600533,25.01586,-0.000169,24.021537,-0.0076,1.353
3658.00,7.601352,25.01598,-0.000170,24.021390,-0.0075,1.353
3660.00,7.600470,25.01576,-0.000169,24.022269,-0.0075,1.354
3662.00,7.599288,25.01490,-0.000168,24.021642,-0.0076,1.353
3664.00,7.599540,25.01392,-0.000169,24.021544,-0.0076,1.353
3666.00,7.599457,25.01369,-0.000169,24.020930,-0.0076,1.353
3668.00,7.599445,25.01346,-0.000169,24.021535,-0.0075,1.353
3670.00,7.598110,25.01426,-0.000169,24.021278,-0.0075,1.353
3672.00,7.597194,25.01460,-0.000168,24.021533,-0.0076,1.353
3674.00,7.597283,25.01566,-0.000168,24.021570,-0.0075,1.353
3676.00,7.597081,25.01525,-0.000168,24.021606,-0.0076,1.353
3678.00,7.595993,25.01504,-0.000168,24.021553,-0.0076,1.353
3680.00,7.596631,25.01431,-0.000168,24.021918,-0.0076,1.353
3682.00,7.596554,25.01496,-0.000168,24.021820,-0.0075,1.353
3684.00,7.596498,25.01507,-0.000168,24.022050,-0.0075,1.353
3686.00,7.596613,25.01565,-0.000169,24.022159,-0.0075,1.353
3688.00,7.597002,25.01521,-0.000170,24.021524,-0.0076,1.353
3690.00,7.596442,25.01538,-0.000169,24.021604,-0.0075,1.353
3692.00,7.595859,25.01528,-0.000169,24.021996,-0.0075,1.352
3694.00,7.595680,25.01521,-0.000168,24.021840,-0.0076,1.353
3696.00,7.595523,25.01450,-0.000169,24.022097,-0.0076,1.353
3698.00,7.595307,25.01367,-0.000170,24.021475,-0.0076,1.353
3700.00,7.595639,25.01434,-0.000170,24.021274,-0.0076,1.354
3702.00,7.595238,25.01488,-0.000169,24.021401,-0.0075,1.353
3704.00,7.594423,25.01497,-0.000169,24.021198,-0.0075,1.353
3706.00,7.594651,25.01406,-0.000169,24.021771,-0.0075,1.354
3708.00,7.595117,25.01442,-0.000168,24.021909,-0.0075,1.354
3710.00,7.595520,25.01473,-0.000169,24.021666,-0.0075,1.353
3712.00,7.595966,25.01486,-0.000169,24.021564,-0.0076,1.354
3714.00,7.595950,25.01520,-0.000170,24.021892,-0.0076,1.354
3716.00,7.595759,25.01541,-0.000170,24.021026,-0.0075,1.353
3718.00,7.596182,25.01613,-0.000169,24.022152,-0.0076,1.353
3720.00,7.595505,25.01579,-0.000168,24.021388,-0.0076,1.353
3722.00,7.595863,25.01605,-0.000169,24.021956,-0.0076,1.353
3724.00,7.595701,25.01524,-0.000168,24.021238,-0.0075,1.354
3726.00,7.595312,25.01493,-0.000168,24.021813,-0.0075,1.353
3728.00,7.596297,25.01501,-0.000169,24.022177,-0.0076,1.353
3730.00,7.594929,25.01484,-0.000169,24.021436,-0.0076,1.353
3732.00,7.593975,25.01617,-0.000168,24.021510,-0.0075,1.354
3734.00,7.594322,25.01659,-0.000168,24.021436,-0.0075,1.354
3736.00,7.593667,25.01637,-0.000169,24.021684,-0.0076,1.353
3738.00,7.593577,25.01610,-0.000169,24.021630,-0.0076,1.353
3740.00,7.592600,25.01606,-0.000170,24.021283,-0.0075,1.354
3742.00,7.592630,25.01559,-0.000169,24.021637,-0.0075,1.354
3744.00,7.592468,25.01550,-0.000169,24.021628,-0.0076,1.353
3746.00,7.592369,25.01570,-0.000169,24.020970,-0.0076,1.353
3748.00,7.592592,25.01627,-0.000169,24.021120,-0.0076,1.354
3750.00,7.592986,25.01619,-0.000170,24.021758,-0.0076,1.354
3752.00,7.593333,25.01574,-0.000170,24.021354,-0.0075,1.354
3754.00,7.592852,25.01612,-0.000170,24.021564,-0.0076,1.354
3756.00,7.592677,25.01692,-0.000169,24.020993,-0.0076,1.353
3758.00,7.592423,25.01672,-0.000171,24.021428,-0.0076,1.354
3760.00,7.591718,25.01668,-0.000169,24.021869,-0.0075,1.354
3762.00,7.591333,25.01594,-0.000169,24.021664,-0.0075,1.353
3764.00,7.591434,25.01550,-0.000169,24.021419,-0.0076,1.353
3766.00,7.590675,25.01577,-0.000169,24.020870,-0.0076,1.353
3768.00,7.591012,25.01628,-0.000170,24.021329,-0.0076,1.354
3770.00,7.591494,25.01597,-0.000168,24.021135,-0.0076,1.353
3772.00,7.591289,25.01605,-0.000168,24.021330,-0.0076,1.354
3774.00,7.590138,25.01577,-0.000169,24.021785,-0.0075,1.354
3776.00,7.590491,25.01617,-0.000168,24.020971,-0.0076,1.353
3778.00,7.591366,25.01561,-0.000168,24.021930,-0.0075,1.353
3780.00,7.591058,25.01533,-0.000168,24.021515,-0.0076,1.353
3782.00,7.592133,25.01587,-0.000168,24.021347,-0.0076,1.353
3784.00,7.591846,25.01631,-0.000169,24.020627,-0.0076,1.354
3786.00,7.590604,25.01632,-0.000170,24.021082,-0.0076,1.354
3788.00,7.590682,25.01610,-0.000171,24.021368,-0.0076,1.354
3790.00,7.590795,25.01624,-0.000170,24.021414,-0.0076,1.353
3792.00,7.590992,25.01587,-0.000171,24.021296,-0.0076,1.353
3794.00,7.590109,25.01492,-0.000171,24.021776,-0.0076,1.353
3796.00,7.589962,25.01500,-0.000169,24.021470,-0.0076,1.353
3798.00,7.588836,25.01464,-0.000169,24.021693,-0.0075,1.354
3800.00,7.588662,25.01557,-0.000169,24.021138,-0.0075,1.354
3802.00,7.588638,25.01551,-0.000168,24.021649,-0.0075,1.353
3804.00,7.588355,25.01620,-0.000169,24.021365,-0.0076,1.354
3806.00,7.588420,25.01628,-0.000171,24.020730,-0.0076,1.354
3808.00,7.588875,25.01647,-0.000170,24.021546,-0.0075,1.354
3810.00,7.588493,25.01661,-0.000168,24.021396,-0.0076,1.353
3812.00,7.588821,25.01609,-0.000170,24.022177,-0.0076,1.354
3814.00,7.588497,25.01544,-0.000170,24.021693,-0.0076,1.353
3816.00,7.588594,25.01579,-0.000168,24.020801,-0.0076,1.353
3818.00,7.589352,25.01704,-0.000168,24.021568,-0.0075,1.353
3820.00,7.589109,25.01669,-0.000169,24.021465,-0.0075,1.354
3822.00,7.588986,25.01558,-0.000169,24.021037,-0.0076,1.353
3824.00,7.588391,25.01539,-0.000166,24.021669,-0.0076,1.354
3826.00,7.588359,25.01607,-0.000167,24.021573,-0.0076,1.354
3828.00,7.587658,25.01679,-0.000168,24.021292,-0.0076,1.354
3830.00,7.587205,25.01670,-0.000168,24.021051,-0.0075,1.354
3832.00,7.586776,25.01657,-0.000171,24.021760,-0.0075,1.354
3834.00,7.586957,25.01508,-0.000169,24.022054,-0.0076,1.353
3836.00,7.586487,25.01614,-0.000170,24.021252,-0.0076,1.353
3838.00,7.587328,25.01707,-0.000168,24.021626,-0.0076,1.353
3840.00,7.587809,25.01709,-0.000168,24.021546,-0.0076,1.354
3842.00,7.587206,25.01663,-0.000168,24.021659,-0.0076,1.354
3844.00,7.586995,25.01637,-0.000168,24.021439,-0.0076,1.354
3846.00,7.587587,25.01672,-0.000167,24.021756,-0.0076,1.354
3848.00,7.587796,25.01657,-0.000168,24.021811,-0.0075,1.353
3850.00,7.587864,25.01725,-0.000170,24.020944,-0.0076,1.353
3852.00,7.587707,25.01715,-0.000169,24.021905,-0.0076,1.353
3854.00,7.586784,25.01557,-0.000169,24.020812,-0.0076,1.354
3856.00,7.586426,25.01562,-0.000169,24.021479,-0.0076,1.354
3858.00,7.585670,25.01522,-0.000168,24.022126,-0.0076,1.354
3860.00,7.585314,25.01593,-0.000169,24.020714,-0.0075,1.354
3862.00,7.585820,25.01506,-0.000169,24.021037,-0.0076,1.354
3864.00,7.586456,25.01544,-0.000170,24.021372,-0.0076,1.354
3866.00,7.586287,25.01580,-0.000170,24.021350,-0.0076,1.354
3868.00,7.586186,25.01533,-0.000172,24.021515,-0.0076,1.354
3870.00,7.586966,25.01562,-0.000172,24.021700,-0.0075,1.354
3872.00,7.586224,25.01482,-0.000170,24.021775,-0.0075,1.353
3874.00,7.585589,25.01526,-0.000169,24.021144,-0.0076,1.354
3876.00,7.585130,25.01503,-0.000169,24.021407,-0.0076,1.354
3878.00,7.585864,25.01513,-0.000169,24.022208,-0.0075,1.354
3880.00,7.585386,25.01477,-0.000170,24.021617,-0.0075,1.354
3882.00,7.585922,25.01450,-0.000168,24.021784,-0.0076,1.355
3884.00,7.585961,25.01546,-0.000169,24.021744,-0.0076,1.354
3886.00,7.585941,25.01523,-0.000170,24.021702,-0.0076,1.353
3888.00,7.586380,25.01515,-0.000169,24.021312,-0.0076,1.354
3890.00,7.585720,25.01409,-0.000169,24.021207,-0.0076,1.354
3892.00,7.584993,25.01481,-0.000171,24.021546,-0.0076,1.353
3894.00,7.584988,25.01467,-0.000170,24.021044,-0.0076,1.354
3896.00,7.585609,25.01476,-0.000170,24.021004,-0.0075,1.354
3898.00,7.585716,25.01545,-0.000168,24.021562,-0.0076,1.353
3900.00,7.585661,25.01517,-0.000168,24.020723,-0.0076,1.354
3902.00,7.585552,25.01524,-0.000170,24.021073,-0.0075,1.354
3904.00,7.585559,25.01514,-0.000169,24.021715,-0.0076,1.354
3906.00,7.585339,25.01535,-0.000170,24.021570,-0.0076,1.354
3908.00,7.584512,25.01598,-0.000169,24.021004,-0.0076,1.354
3910.00,7.584635,25.01646,-0.000171,24.021160,-0.0076,1.354
3912.00,7.585355,25.01544,-0.000171,24.020870,-0.0075,1.354
3914.00,7.585069,25.01583,-0.000169,24.021155,-0.0076,1.354
3916.00,7.584366,25.01590,-0.000170,24.021664,-0.0076,1.354
3918.00,7.584226,25.01639,-0.000172,24.021430,-0.0075,1.354
3920.00,7.584313,25.01672,-0.000173,24.020930,-0.0076,1.354
3922.00,7.583202,25.01567,-0.000169,24.021401,-0.0075,1.353
3924.00,7.583088,25.01594,-0.000170,24.021800,-0.0076,1.354
3926.00,7.583708,25.01595,-0.000171,24.021561,-0.0076,1.353
3928.00,7.583949,25.01619,-0.000171,24.021630,-0.0075,1.354
3930.00,7.584134,25.01582,-0.000172,24.021700,-0.0075,1.354
3932.00,7.584436,25.01659,-0.000171,24.021437,-0.0076,1.354
3934.00,7.584020,25.01495,-0.000169,24.021684,-0.0076,1.353
3936.00,7.583846,25.01539,-0.000171,24.021301,-0.0075,1.354
3938.00,7.584191,25.01674,-0.000171,24.020875,-0.0075,1.354
3940.00,7.584028,25.01728,-0.000170,24.021002,-0.0076,1.354
3942.00,7.584398,25.01645,-0.000170,24.021887,-0.0076,1.354
3944.00,7.584168,25.01636,-0.000170,24.021769,-0.0076,1.354
3946.00,7.583625,25.01569,-0.000168,24.021495,-0.0075,1.354
3948.00,7.583679,25.01536,-0.000171,24.020805,-0.0075,1.353
3950.00,7.584093,25.01561,-0.000169,24.021506,-0.0075,1.354
3952.00,7.583625,25.01501,-0.000172,24.021320,-0.0075,1.354
3954.00,7.582507,25.01595,-0.000169,24.020477,-0.0075,1.354
3956.00,7.582877,25.01575,-0.000171,24.021385,-0.0075,1.355
3958.00,7.582321,25.01540,-0.000170,24.022019,-0.0075,1.354
3960.00,7.581739,25.01522,-0.000171,24.021492,-0.0076,1.353
3962.00,7.581915,25.01517,-0.000169,24.021680,-0.0075,1.354
3964.00,7.583147,25.01577,-0.000169,24.021802,-0.0075,1.354
3966.00,7.583648,25.01602,-0.000170,24.021700,-0.0075,1.354
3968.00,7.583072,25.01536,-0.000170,24.021234,-0.0076,1.354
3970.00,7.582495,25.01596,-0.000169,24.021267,-0.0076,1.354
3972.00,7.582355,25.01656,-0.000168,24.021361,-0.0075,1.354
3974.00,7.582718,25.01644,-0.000169,24.021555,-0.0076,1.355
3976.00,7.583184,25.01588,-0.000170,24.021167,-0.0076,1.355
3978.00,7.583403,25.01517,-0.000170,24.021285,-0.0076,1.354
3980.00,7.582494,25.01599,-0.000170,24.021084,-0.0076,1.354
3982.00,7.583689,25.01562,-0.000169,24.021397,-0.0076,1.354
3984.00,7.584200,25.01463,-0.000170,24.020564,-0.0075,1.354
3986.00,7.583992,25.01482,-0.000168,24.021524,-0.0076,1.354
3988.00,7.583616,25.01626,-0.000169,24.021191,-0.0076,1.354
3990.00,7.583129,25.01656,-0.000170,24.022032,-0.0076,1.354
3992.00,7.583667,25.01662,-0.000168,24.021911,-0.0075,1.354
3994.00,7.583771,25.01621,-0.000169,24.021963,-0.0075,1.354
3996.00,7.583584,25.01563,-0.000170,24.021019,-0.0076,1.354
3998.00,7.582739,25.01520,-0.000169,24.021836,-0.0075,1.354
4000.00,7.583324,25.01506,-0.000171,24.021564,-0.0075,1.355
4002.00,7.583586,25.01588,-0.000171,24.020901,-0.0076,1.355
4004.00,7.583523,25.01469,-0.000170,24.021901,-0.0075,1.354
4006.00,7.583523,25.01599,-0.000171,24.021421,-0.0075,1.353
4008.00,7.582538,25.01641,-0.000168,24.020979,-0.0076,1.354
4010.00,7.581985,25.01620,-0.000170,24.021550,-0.0076,1.354
4012.00,7.582345,25.01645,-0.000171,24.021281,-0.0075,1.354
4014.00,7.582082,25.01640,-0.000169,24.022032,-0.0076,1.354
4016.00,7.582123,25.01657,-0.000171,24.021327,-0.0075,1.354
4018.00,7.582026,25.01691,-0.000170,24.021943,-0.0076,1.354
4020.00,7.581987,25.01676,-0.000171,24.021626,-0.0076,1.354
4022.00,7.582310,25.01687,-0.000170,24.021557,-0.0076,1.354
4024.00,7.582384,25.01709,-0.000170,24.021802,-0.0076,1.354
4026.00,7.581749,25.01717,-0.000168,24.021894,-0.0075,1.354
4028.00,7.582096,25.01753,-0.000171,24.021731,-0.0075,1.355
4030.00,7.581450,25.01771,-0.000171,24.021421,-0.0075,1.354
4032.00,7.581330,25.01703,-0.000169,24.021530,-0.0076,1.354
4034.00,7.581334,25.01713,-0.000170,24.021109,-0.0076,1.354
4036.00,7.581196,25.01741,-0.000169,24.021262,-0.0075,1.354
4038.00,7.581000,25.01741,-0.000170,24.020881,-0.0075,1.354
4040.00,7.580970,25.01616,-0.000170,24.021064,-0.0076,1.355
4042.00,7.580757,25.01686,-0.000169,24.021423,-0.0076,1.354
4044.00,7.581447,25.01799,-0.000169,24.021751,-0.0076,1.354
4046.00,7.580856,25.01838,-0.000169,24.021903,-0.0075,1.354
4048.00,7.581013,25.01834,-0.000170,24.021976,-0.0075,1.355
4050.00,7.581631,25.01804,-0.000170,24.021269,-0.0075,1.354
4052.00,7.580404,25.01854,-0.000171,24.021981,-0.0075,1.354
4054.00,7.580434,25.01846,-0.000169,24.021051,-0.0076,1.355
4056.00,7.580484,25.01798,-0.000169,24.021256,-0.0076,1.355
4058.00,7.579479,25.01814,-0.000169,24.022298,-0.0075,1.354
4060.00,7.579074,25.01747,-0.000169,24.021185,-0.0075,1.355
4062.00,7.579579,25.01719,-0.000168,24.021432,-0.0075,1.354
4064.00,7.580073,25.01727,-0.000168,24.021836,-0.0075,1.354
4066.00,7.580441,25.01790,-0.000169,24.021550,-0.0075,1.355
4068.00,7.580590,25.01707,-0.000169,24.021755,-0.0075,1.354
4070.00,7.580593,25.01716,-0.000168,24.021591,-0.0075,1.355
4072.00,7.580307,25.01816,-0.000170,24.021633,-0.0076,1.355
4074.00,7.580655,25.01885,-0.000171,24.021724,-0.0076,1.354
4076.00,7.579896,25.01894,-0.000167,24.020968,-0.0076,1.354
4078.00,7.579038,25.01793,-0.000167,24.022278,-0.0076,1.355
4080.00,7.580022,25.01818,-0.000169,24.022520,-0.0075,1.355
4082.00,7.579732,25.01818,-0.000170,24.021671,-0.0075,1.354
4084.00,7.579699,25.01780,-0.000167,24.020952,-0.0076,1.354
4086.00,7.579025,25.01718,-0.000168,24.021298,-0.0076,1.355
4088.00,7.579717,25.01800,-0.000169,24.021715,-0.0075,1.354
4090.00,7.579775,25.01861,-0.000170,24.022003,-0.0075,1.355
4092.00,7.579782,25.01838,-0.000169,24.021537,-0.0075,1.356
4094.00,7.579738,25.01759,-0.000168,24.021599,-0.0075,1.355
4096.00,7.579940,25.01771,-0.000167,24.022195,-0.0075,1.354
4098.00,7.579554,25.01737,-0.000170,24.022119,-0.0075,1.354
4100.00,7.579137,25.01791,-0.000170,24.021452,-0.0076,1.354
4102.00,7.578988,25.01753,-0.000168,24.021769,-0.0075,1.354
4104.00,7.578784,25.01781,-0.000169,24.021604,-0.0075,1.355
4106.00,7.579039,25.01701,-0.000169,24.021218,-0.0075,1.355
4108.00,7.579214,25.01662,-0.000169,24.022318,-0.0076,1.355
4110.00,7.578755,25.01724,-0.000169,24.021693,-0.0076,1.355
4112.00,7.578261,25.01633,-0.000170,24.021470,-0.0075,1.354
4114.00,7.578898,25.01561,-0.000171,24.021620,-0.0075,1.355
4116.00,7.578766,25.01549,-0.000169,24.021492,-0.0076,1.354
4118.00,7.577983,25.01588,-0.000170,24.022014,-0.0076,1.355
4120.00,7.578571,25.01602,-0.000169,24.022001,-0.0075,1.355
4122.00,7.578599,25.01695,-0.000170,24.022059,-0.0075,1.354
4124.00,7.578457,25.01698,-0.000170,24.021969,-0.0075,1.355
4126.00,7.578381,25.01658,-0.000169,24.021738,-0.0076,1.355
4128.00,7.577564,25.01624,-0.000167,24.021851,-0.0075,1.354
4130.00,7.577918,25.01720,-0.000168,24.022231,-0.0075,1.354
4132.00,7.577925,25.01764,-0.000170,24.021711,-0.0076,1.355
4134.00,7.578032,25.01725,-0.000167,24.021548,-0.0075,1.355
4136.00,7.578967,25.01618,-0.000168,24.022211,-0.0075,1.355
4138.00,7.579718,25.01743,-0.000170,24.021136,-0.0075,1.355
4140.00,7.579880,25.01655,-0.000169,24.021865,-0.0076,1.355
4142.00,7.578333,25.01604,-0.000167,24.022306,-0.0075,1.355
4144.00,7.578253,25.01683,-0.000169,24.021591,-0.0075,1.354
4146.00,7.578100,25.01656,-0.000169,24.021809,-0.0075,1.355
4148.00,7.578422,25.01578,-0.000169,24.021595,-0.0075,1.354
4150.00,7.578370,25.01742,-0.000170,24.022019,-0.0076,1.354
4152.00,7.578761,25.01734,-0.000169,24.021274,-0.0075,1.355
4154.00,7.579074,25.01635,-0.000168,24.021688,-0.0075,1.355
4156.00,7.579273,25.01674,-0.000169,24.022382,-0.0075,1.355
4158.00,7.579278,25.01692,-0.000168,24.022065,-0.0075,1.355
4160.00,7.578826,25.01739,-0.000170,24.021834,-0.0075,1.355
4162.00,7.578803,25.01727,-0.000171,24.021695,-0.0075,1.355
4164.00,7.579159,25.01711,-0.000170,24.022398,-0.0075,1.355
4166.00,7.579505,25.01696,-0.000169,24.022304,-0.0075,1.354
4168.00,7.578870,25.01653,-0.000168,24.022349,-0.0075,1.355
4170.00,7.577956,25.01726,-0.000170,24.022065,-0.0075,1.355
4172.00,7.578014,25.01714,-0.000169,24.022224,-0.0075,1.355
4174.00,7.577649,25.01698,-0.000169,24.021762,-0.0075,1.354
4176.00,7.577413,25.01640,-0.000167,24.021131,-0.0075,1.355
4178.00,7.577884,25.01746,-0.000171,24.021695,-0.0076,1.355
4180.00,7.578571,25.01794,-0.000166,24.021659,-0.0076,1.355
4182.00,7.578562,25.01787,-0.000168,24.021702,-0.0075,1.355
4184.00,7.578817,25.01780,-0.000169,24.021617,-0.0075,1.355
4186.00,7.578122,25.01809,-0.000168,24.022277,-0.0076,1.355
4188.00,7.578805,25.01715,-0.000168,24.021095,-0.0076,1.355
4190.00,7.578308,25.01694,-0.000168,24.021350,-0.0076,1.355
4192.00,7.577627,25.01730,-0.000167,24.021140,-0.0075,1.355
4194.00,7.578154,25.01719,-0.000169,24.021842,-0.0075,1.355
4196.00,7.578570,25.01722,-0.000169,24.021655,-0.0076,1.355
4198.00,7.578389,25.01746,-0.000169,24.021254,-0.0076,1.355
4200.00,7.577840,25.01781,-0.000169,24.022070,-0.0075,1.354
@7,12.0000,24.0
4202.00,7.577522,25.01768,-0.000168,24.022518,-0.0075,1.355
4204.00,7.574694,25.01771,-0.000168,24.022246,-0.0076,1.356
4206.00,7.566005,25.01710,-0.000169,24.021604,-0.0075,1.354
4208.00,7.555877,25.01740,-0.000168,24.021579,-0.0075,1.354
4210.00,7.546759,25.01679,-0.000168,24.021811,-0.0075,1.355
4212.00,7.541591,25.01641,-0.000169,24.021314,-0.0075,1.355
4214.00,7.538918,25.01704,-0.000168,24.021180,-0.0075,1.355
4216.00,7.537510,25.01668,-0.000168,24.021722,-0.0075,1.355
4218.00,7.538289,25.01725,-0.000170,24.021026,-0.0075,1.356
4220.00,7.539005,25.01612,-0.000169,24.021057,-0.0076,1.356
4222.00,7.539537,25.01674,-0.000171,24.021546,-0.0075,1.356
4224.00,7.539869,25.01652,-0.000170,24.021365,-0.0076,1.356
4226.00,7.541153,25.01660,-0.000171,24.021515,-0.0076,1.356
4228.00,7.544691,25.01698,-0.000170,24.021718,-0.0076,1.356
4230.00,7.555114,25.01755,-0.000171,24.021657,-0.0075,1.357
4232.00,7.567475,25.01729,-0.000172,24.021769,-0.0075,1.357
4234.00,7.576669,25.01691,-0.000171,24.021659,-0.0075,1.358
4236.00,7.582704,25.01672,-0.000172,24.022007,-0.0076,1.357
4238.00,7.585600,25.01691,-0.000169,24.021298,-0.0075,1.357
4240.00,7.586290,25.01601,-0.000168,24.021441,-0.0075,1.356
4242.00,7.585848,25.01721,-0.000167,24.021541,-0.0075,1.355
4244.00,7.585461,25.01772,-0.000167,24.021876,-0.0075,1.355
4246.00,7.585650,25.01788,-0.000166,24.021439,-0.0075,1.355
4248.00,7.585800,25.01723,-0.000166,24.022079,-0.0075,1.355
4250.00,7.584823,25.01677,-0.000165,24.021775,-0.0075,1.355
4252.00,7.584319,25.01708,-0.000169,24.021485,-0.0076,1.355
4254.00,7.584071,25.01760,-0.000167,24.021397,-0.0076,1.356
4256.00,7.582211,25.01699,-0.000169,24.021800,-0.0075,1.355
4258.00,7.580535,25.01666,-0.000169,24.021903,-0.0075,1.355
4260.00,7.579541,25.01703,-0.000170,24.021243,-0.0075,1.355
4262.00,7.578325,25.01730,-0.000169,24.021707,-0.0076,1.356
4264.00,7.577583,25.01676,-0.000169,24.021780,-0.0076,1.355
4266.00,7.578330,25.01683,-0.000168,24.021559,-0.0076,1.355
4268.00,7.578503,25.01631,-0.000169,24.022056,-0.0075,1.356
4270.00,7.579008,25.01784,-0.000169,24.022025,-0.0075,1.355
4272.00,7.579969,25.01803,-0.000169,24.021809,-0.0075,1.356
4274.00,7.579339,25.01798,-0.000169,24.021657,-0.0075,1.355
4276.00,7.579755,25.01743,-0.000168,24.021561,-0.0076,1.355
4278.00,7.579604,25.01700,-0.000168,24.021789,-0.0076,1.355
4280.00,7.579656,25.01762,-0.000167,24.022054,-0.0076,1.355
4282.00,7.580459,25.01691,-0.000169,24.021727,-0.0075,1.355
4284.00,7.580826,25.01638,-0.000170,24.021553,-0.0075,1.355
4286.00,7.579937,25.01626,-0.000168,24.021620,-0.0075,1.355
4288.00,7.579205,25.01675,-0.000170,24.022088,-0.0075,1.356
4290.00,7.578606,25.01694,-0.000169,24.021470,-0.0076,1.355
4292.00,7.579005,25.01736,-0.000170,24.021131,-0.0076,1.355
4294.00,7.578588,25.01661,-0.000170,24.021118,-0.0076,1.355
4296.00,7.578878,25.01610,-0.000167,24.021722,-0.0075,1.356
4298.00,7.579318,25.01615,-0.000170,24.021539,-0.0075,1.355
4300.00,7.578711,25.01744,-0.000168,24.021735,-0.0075,1.355
4302.00,7.578529,25.01760,-0.000169,24.021466,-0.0075,1.356
4304.00,7.578714,25.01705,-0.000169,24.021831,-0.0075,1.356
4306.00,7.578318,25.01687,-0.000169,24.021784,-0.0076,1.355
4308.00,7.578367,25.01750,-0.000169,24.021691,-0.0075,1.355
4310.00,7.578689,25.01708,-0.000167,24.021327,-0.0075,1.355
4312.00,7.579242,25.01607,-0.000169,24.021974,-0.0075,1.355
4314.00,7.579278,25.01561,-0.000169,24.022505,-0.0075,1.355
4316.00,7.579688,25.01790,-0.000171,24.022027,-0.0075,1.355
4318.00,7.580817,25.01770,-0.000172,24.021358,-0.0075,1.355
4320.00,7.580544,25.01651,-0.000170,24.021983,-0.0075,1.355
4322.00,7.579665,25.01633,-0.000169,24.021245,-0.0075,1.355
4324.00,7.579591,25.01739,-0.000168,24.021992,-0.0075,1.355
4326.00,7.579325,25.01714,-0.000169,24.021372,-0.0076,1.355
4328.00,7.579266,25.01751,-0.000169,24.021575,-0.0075,1.355
4330.00,7.579276,25.01728,-0.000167,24.021988,-0.0075,1.355
4332.00,7.579719,25.01719,-0.000166,24.021949,-0.0075,1.355
4334.00,7.580480,25.01726,-0.000168,24.021459,-0.0075,1.354
4336.00,7.579990,25.01709,-0.000169,24.021646,-0.0075,1.355
4338.00,7.580056,25.01776,-0.000169,24.022164,-0.0075,1.356
4340.00,7.579984,25.01757,-0.000170,24.021155,-0.0075,1.356
4342.00,7.578886,25.01757,-0.000171,24.021204,-0.0075,1.356
4344.00,7.578032,25.01695,-0.000171,24.021682,-0.0075,1.355
4346.00,7.578221,25.01722,-0.000170,24.021541,-0.0076,1.355
4348.00,7.578558,25.01746,-0.000169,24.021996,-0.0075,1.355
4350.00,7.578734,25.01667,-0.000169,24.022034,-0.0076,1.355
4352.00,7.578592,25.01742,-0.000171,24.021860,-0.0076,1.355
4354.00,7.578734,25.01689,-0.000168,24.021742,-0.0075,1.355
4356.00,7.578479,25.01720,-0.000167,24.021541,-0.0076,1.356
4358.00,7.579050,25.01689,-0.000169,24.022387,-0.0076,1.356
4360.00,7.578244,25.01698,-0.000170,24.021771,-0.0075,1.355
4362.00,7.577793,25.01720,-0.000169,24.021131,-0.0076,1.355
4364.00,7.577289,25.01696,-0.000169,24.021238,-0.0075,1.356
4366.00,7.577676,25.01732,-0.000171,24.021274,-0.0075,1.356
4368.00,7.578065,25.01769,-0.000170,24.021617,-0.0076,1.355
4370.00,7.577674,25.01787,-0.000169,24.021042,-0.0075,1.355
4372.00,7.577283,25.01807,-0.000169,24.021426,-0.0075,1.356
4374.00,7.576999,25.01780,-0.000170,24.021642,-0.0076,1.355
4376.00,7.576984,25.01716,-0.000169,24.021865,-0.0075,1.355
4378.00,7.576309,25.01697,-0.000167,24.021959,-0.0076,1.355
4380.00,7.576462,25.01702,-0.000170,24.020999,-0.0076,1.356
4382.00,7.576081,25.01714,-0.000170,24.021035,-0.0075,1.355
4384.00,7.575284,25.01802,-0.000171,24.021631,-0.0076,1.355
4386.00,7.575627,25.01776,-0.000170,24.021575,-0.0076,1.355
4388.00,7.575859,25.01776,-0.000170,24.021568,-0.0076,1.356
4390.00,7.576132,25.01778,-0.000169,24.022222,-0.0075,1.356
4392.00,7.576220,25.01804,-0.000168,24.022414,-0.0075,1.355
4394.00,7.575628,25.01829,-0.000168,24.021461,-0.0075,1.356
4396.00,7.574990,25.01824,-0.000168,24.021267,-0.0076,1.355
4398.00,7.574642,25.01807,-0.000169,24.020921,-0.0075,1.356
4400.00,7.574663,25.01862,-0.000169,24.022016,-0.0075,1.355
4402.00,7.574461,25.01769,-0.000168,24.021011,-0.0075,1.356
4404.00,7.574585,25.01769,-0.000169,24.022012,-0.0076,1.355
4406.00,7.574383,25.01785,-0.000167,24.021802,-0.0075,1.356
4408.00,7.574943,25.01828,-0.000170,24.022119,-0.0075,1.355
4410.00,7.574177,25.01835,-0.000170,24.021233,-0.0075,1.355
4412.00,7.574252,25.01742,-0.000169,24.021867,-0.0075,1.355
4414.00,7.573556,25.01826,-0.000169,24.022398,-0.0075,1.356
4416.00,7.573251,25.01803,-0.000170,24.021363,-0.0075,1.356
4418.00,7.573406,25.01684,-0.000169,24.021011,-0.0075,1.355
4420.00,7.573589,25.01739,-0.000170,24.021925,-0.0075,1.356
4422.00,7.573563,25.01831,-0.000169,24.021744,-0.0075,1.356
4424.00,7.573259,25.01827,-0.000169,24.021149,-0.0075,1.355
4426.00,7.573215,25.01836,-0.000168,24.021524,-0.0075,1.356
4428.00,7.573243,25.01819,-0.000168,24.022233,-0.0075,1.356
4430.00,7.573863,25.01898,-0.000168,24.021042,-0.0075,1.355
4432.00,7.574008,25.01863,-0.000168,24.021305,-0.0075,1.355
4434.00,7.574257,25.01789,-0.000168,24.022061,-0.0075,1.356
4436.00,7.573096,25.01827,-0.000169,24.022046,-0.0075,1.356
4438.00,7.572413,25.01766,-0.000169,24.021263,-0.0076,1.356
4440.00,7.572893,25.01806,-0.000169,24.021898,-0.0076,1.356
4442.00,7.573060,25.01834,-0.000170,24.022166,-0.0075,1.356
4444.00,7.573344,25.01840,-0.000170,24.021443,-0.0076,1.356
4446.00,7.573078,25.01746,-0.000168,24.021633,-0.0075,1.356
4448.00,7.573557,25.01750,-0.000168,24.021659,-0.0075,1.356
4450.00,7.574060,25.01801,-0.000168,24.021013,-0.0075,1.356
4452.00,7.573437,25.01758,-0.000167,24.021312,-0.0075,1.355
4454.00,7.573323,25.01805,-0.000168,24.021949,-0.0075,1.356
4456.00,7.573576,25.01789,-0.000169,24.021791,-0.0075,1.356
4458.00,7.573130,25.01765,-0.000169,24.021178,-0.0075,1.355
4460.00,7.573256,25.01744,-0.000169,24.021229,-0.0076,1.355
4462.00,7.573407,25.01757,-0.000167,24.021678,-0.0075,1.356
4464.00,7.573055,25.01786,-0.000168,24.021941,-0.0075,1.355
4466.00,7.572940,25.01804,-0.000171,24.021920,-0.0075,1.356
4468.00,7.573240,25.01744,-0.000169,24.021727,-0.0075,1.356
4470.00,7.573161,25.01720,-0.000168,24.021436,-0.0075,1.356
4472.00,7.573713,25.01782,-0.000170,24.020939,-0.0075,1.355
4474.00,7.573665,25.01697,-0.000169,24.021635,-0.0075,1.355
4476.00,7.573278,25.01763,-0.000169,24.021610,-0.0075,1.356
4478.00,7.572974,25.01720,-0.000170,24.021200,-0.0076,1.357
4480.00,7.574127,25.01687,-0.000170,24.021336,-0.0076,1.356
4482.00,7.573754,25.01648,-0.000169,24.021789,-0.0075,1.356
4484.00,7.572705,25.01706,-0.000169,24.022197,-0.0075,1.356
4486.00,7.572308,25.01678,-0.000166,24.021543,-0.0076,1.356
4488.00,7.571718,25.01679,-0.000169,24.022090,-0.0075,1.356
4490.00,7.571317,25.01608,-0.000169,24.021055,-0.0075,1.356
4492.00,7.571142,25.01631,-0.000167,24.022008,-0.0075,1.356
4494.00,7.571034,25.01686,-0.000168,24.021443,-0.0075,1.356
4496.00,7.570696,25.01742,-0.000168,24.022115,-0.0075,1.355
4498.00,7.571554,25.01729,-0.000168,24.021740,-0.0075,1.355
4500.00,7.571946,25.01684,-0.000169,24.022193,-0.0075,1.356
4502.00,7.572127,25.01792,-0.000171,24.020970,-0.0075,1.356
4504.00,7.571580,25.01799,-0.000170,24.020948,-0.0076,1.356
4506.00,7.570789,25.01802,-0.000171,24.021494,-0.0075,1.356
4508.00,7.570834,25.01711,-0.000168,24.022059,-0.0076,1.356
4510.00,7.571686,25.01667,-0.000168,24.021546,-0.0076,1.356
4512.00,7.571911,25.01750,-0.000170,24.021164,-0.0076,1.355
4514.00,7.571363,25.01706,-0.000170,24.021950,-0.0075,1.356
4516.00,7.571434,25.01679,-0.000169,24.021780,-0.0075,1.356
4518.00,7.571544,25.01712,-0.000168,24.022454,-0.0075,1.356
4520.00,7.571076,25.01666,-0.000167,24.022014,-0.0076,1.356
4522.00,7.569679,25.01658,-0.000169,24.021720,-0.0075,1.355
4524.00,7.570387,25.01720,-0.000169,24.021695,-0.0075,1.356
4526.00,7.571144,25.01739,-0.000170,24.022001,-0.0075,1.356
4528.00,7.570740,25.01826,-0.000168,24.022137,-0.0076,1.355
4530.00,7.571183,25.01828,-0.000169,24.021615,-0.0075,1.356
4532.00,7.571120,25.01799,-0.000168,24.021325,-0.0075,1.356
4534.00,7.570092,25.01770,-0.000167,24.021680,-0.0075,1.355
4536.00,7.570826,25.01754,-0.000169,24.021579,-0.0076,1.356
4538.00,7.571314,25.01706,-0.000169,24.022286,-0.0076,1.356
4540.00,7.570928,25.01766,-0.000170,24.021630,-0.0075,1.356
4542.00,7.570567,25.01766,-0.000169,24.021452,-0.0075,1.356
4544.00,7.570387,25.01826,-0.000168,24.021972,-0.0075,1.356
4546.00,7.570506,25.01833,-0.000169,24.022315,-0.0075,1.356
4548.00,7.570506,25.01798,-0.000169,24.021881,-0.0075,1.356
4550.00,7.570884,25.01745,-0.000169,24.021929,-0.0075,1.355
4552.00,7.571737,25.01762,-0.000168,24.021738,-0.0076,1.356
4554.00,7.571430,25.01844,-0.000169,24.021673,-0.0076,1.356
4556.00,7.572344,25.01833,-0.000167,24.021938,-0.0075,1.356
4558.00,7.572971,25.01761,-0.000170,24.021847,-0.0075,1.356
4560.00,7.572814,25.01779,-0.000169,24.022030,-0.0076,1.356
4562.00,7.573123,25.01731,-0.000170,24.021345,-0.0075,1.356
4564.00,7.572917,25.01788,-0.000170,24.020816,-0.0075,1.356
4566.00,7.572362,25.01845,-0.000169,24.021862,-0.0076,1.356
4568.00,7.572438,25.01844,-0.000169,24.021615,-0.0076,1.356
4570.00,7.572276,25.01840,-0.000168,24.021800,-0.0075,1.356
4572.00,7.571055,25.01778,-0.000168,24.021405,-0.0076,1.356
4574.00,7.570650,25.01801,-0.000169,24.021245,-0.0075,1.356
4576.00,7.571225,25.01888,-0.000169,24.021446,-0.0075,1.356
4578.00,7.571078,25.01869,-0.000169,24.022110,-0.0076,1.356
4580.00,7.570883,25.01796,-0.000169,24.021407,-0.0075,1.357
4582.00,7.570782,25.01820,-0.000171,24.022226,-0.0075,1.356
4584.00,7.570909,25.01833,-0.000170,24.022293,-0.0075,1.356
4586.00,7.571177,25.01788,-0.000169,24.021746,-0.0076,1.356
4588.00,7.570031,25.01839,-0.000169,24.021945,-0.0076,1.356
4590.00,7.569644,25.01875,-0.000168,24.021622,-0.0075,1.356
4592.00,7.569818,25.01876,-0.000168,24.021823,-0.0075,1.355
4594.00,7.570256,25.01885,-0.000169,24.021836,-0.0076,1.356
4596.00,7.570408,25.01885,-0.000168,24.020971,-0.0076,1.356
4598.00,7.570400,25.01776,-0.000169,24.021233,-0.0076,1.356
4600.00,7.570920,25.01771,-0.000168,24.021309,-0.0076,1.356
4602.00,7.570913,25.01813,-0.000168,24.021704,-0.0075,1.357
4604.00,7.570776,25.01812,-0.000168,24.022025,-0.0075,1.356
4606.00,7.570966,25.01755,-0.000168,24.021947,-0.0075,1.356
4608.00,7.570878,25.01736,-0.000168,24.020801,-0.0075,1.356
4610.00,7.570960,25.01719,-0.000167,24.022012,-0.0075,1.355
4612.00,7.570409,25.01758,-0.000169,24.021840,-0.0076,1.356
4614.00,7.570238,25.01788,-0.000168,24.021727,-0.0075,1.356
4616.00,7.569730,25.01750,-0.000169,24.021720,-0.0075,1.356
4618.00,7.569866,25.01780,-0.000168,24.021472,-0.0075,1.356
4620.00,7.569650,25.01728,-0.000169,24.021818,-0.0075,1.355
4622.00,7.569835,25.01734,-0.000169,24.021976,-0.0076,1.355
4624.00,7.570224,25.01774,-0.000169,24.021541,-0.0075,1.356
4626.00,7.570512,25.01814,-0.000169,24.021187,-0.0076,1.356
4628.00,7.570502,25.01838,-0.000169,24.021695,-0.0076,1.356
4630.00,7.570557,25.01783,-0.000168,24.022772,-0.0075,1.356
4632.00,7.570220,25.01818,-0.000168,24.021738,-0.0076,1.356
4634.00,7.569646,25.01848,-0.000168,24.021758,-0.0076,1.356
4636.00,7.569493,25.01835,-0.000169,24.021720,-0.0076,1.356
4638.00,7.570092,25.01767,-0.000170,24.021367,-0.0076,1.356
4640.00,7.569654,25.01693,-0.000169,24.021280,-0.0076,1.356
4642.00,7.569245,25.01769,-0.000169,24.022016,-0.0075,1.356
4644.00,7.570189,25.01790,-0.000169,24.021013,-0.0075,1.356
4646.00,7.570069,25.01767,-0.000170,24.022008,-0.0075,1.357
4648.00,7.570006,25.01654,-0.000170,24.022146,-0.0076,1.356
4650.00,7.569641,25.01787,-0.000168,24.021825,-0.0075,1.356
4652.00,7.569827,25.01836,-0.000168,24.021089,-0.0076,1.356
4654.00,7.570093,25.01805,-0.000169,24.021450,-0.0076,1.356
4656.00,7.569373,25.01793,-0.000169,24.021707,-0.0075,1.356
4658.00,7.570014,25.01750,-0.000170,24.022273,-0.0075,1.356
4660.00,7.570422,25.01787,-0.000168,24.022150,-0.0075,1.357
4662.00,7.569279,25.01749,-0.000168,24.022226,-0.0076,1.356
4664.00,7.568324,25.01731,-0.000168,24.022467,-0.0075,1.357
4666.00,7.568514,25.01739,-0.000169,24.021548,-0.0075,1.357
4668.00,7.568363,25.01655,-0.000169,24.021715,-0.0075,1.356
4670.00,7.568862,25.01681,-0.000169,24.020986,-0.0075,1.356
4672.00,7.568867,25.01665,-0.000169,24.021510,-0.0076,1.357
4674.00,7.569479,25.01687,-0.000169,24.022581,-0.0075,1.356
4676.00,7.569521,25.01635,-0.000169,24.022335,-0.0075,1.356
4678.00,7.569050,25.01682,-0.000168,24.021049,-0.0075,1.356
4680.00,7.569418,25.01612,-0.000169,24.021767,-0.0075,1.356
4682.00,7.569479,25.01513,-0.000169,24.021437,-0.0076,1.357
4684.00,7.569048,25.01525,-0.000169,24.021867,-0.0075,1.357
4686.00,7.568438,25.01599,-0.000169,24.021675,-0.0076,1.357
4688.00,7.569035,25.01649,-0.000168,24.021689,-0.0075,1.356
4690.00,7.569322,25.01584,-0.000169,24.021437,-0.0075,1.357
4692.00,7.569652,25.01600,-0.000168,24.021776,-0.0075,1.356
4694.00,7.569193,25.01528,-0.000167,24.021499,-0.0076,1.356
4696.00,7.568917,25.01521,-0.000168,24.021365,-0.0076,1.356
4698.00,7.568010,25.01585,-0.000169,24.022095,-0.0075,1.356
4700.00,7.567430,25.01645,-0.000168,24.022121,-0.0075,1.356
4702.00,7.568485,25.01556,-0.000169,24.021698,-0.0075,1.357
4704.00,7.568605,25.01592,-0.000169,24.021729,-0.0075,1.356
4706.00,7.568443,25.01615,-0.000167,24.021156,-0.0076,1.357
4708.00,7.569052,25.01555,-0.000169,24.021936,-0.0075,1.356
4710.00,7.568894,25.01617,-0.000169,24.020926,-0.0075,1.357
4712.00,7.568506,25.01568,-0.000169,24.021457,-0.0075,1.357
4714.00,7.568092,25.01665,-0.000168,24.022159,-0.0075,1.356
4716.00,7.567306,25.01694,-0.000168,24.021501,-0.0075,1.356
4718.00,7.568469,25.01705,-0.000167,24.021782,-0.0075,1.356
4720.00,7.568615,25.01718,-0.000170,24.022030,-0.0076,1.357
4722.00,7.568891,25.01624,-0.000169,24.021920,-0.0076,1.357
4724.00,7.568981,25.01627,-0.000169,24.021851,-0.0075,1.356
4726.00,7.568351,25.01671,-0.000168,24.021929,-0.0075,1.356
4728.00,7.567738,25.01738,-0.000168,24.021818,-0.0075,1.356
4730.00,7.567645,25.01683,-0.000168,24.022001,-0.0075,1.357
4732.00,7.567582,25.01589,-0.000169,24.021793,-0.0075,1.357
4734.00,7.568587,25.01620,-0.000168,24.021791,-0.0075,1.356
4736.00,7.568634,25.01632,-0.000168,24.022552,-0.0075,1.356
4738.00,7.567955,25.01679,-0.000169,24.021751,-0.0076,1.356
4740.00,7.567975,25.01716,-0.000167,24.021414,-0.0076,1.356
4742.00,7.568191,25.01699,-0.000168,24.021945,-0.0076,1.357
4744.00,7.568383,25.01700,-0.000168,24.021992,-0.0075,1.357
4746.00,7.567714,25.01698,-0.000167,24.021325,-0.0075,1.356
4748.00,7.567661,25.01781,-0.000168,24.021724,-0.0075,1.357
4750.00,7.567212,25.01838,-0.000168,24.021749,-0.0075,1.357
4752.00,7.566626,25.01788,-0.000170,24.021573,-0.0075,1.357
4754.00,7.567849,25.01767,-0.000169,24.021470,-0.0075,1.357
4756.00,7.568355,25.01710,-0.000168,24.021037,-0.0075,1.356
4758.00,7.567692,25.01669,-0.000169,24.021597,-0.0075,1.357
4760.00,7.568114,25.01577,-0.000168,24.021983,-0.0075,1.357
4762.00,7.567591,25.01626,-0.000170,24.021504,-0.0075,1.357
4764.00,7.567827,25.01663,-0.000168,24.021677,-0.0075,1.356
4766.00,7.568330,25.01676,-0.000168,24.021526,-0.0075,1.356
4768.00,7.568137,25.01733,-0.000169,24.021765,-0.0075,1.357
4770.00,7.567278,25.01783,-0.000169,24.021167,-0.0075,1.356
4772.00,7.566123,25.01754,-0.000168,24.021749,-0.0076,1.357
4774.00,7.565970,25.01754,-0.000168,24.021920,-0.0075,1.357
4776.00,7.565795,25.01735,-0.000169,24.021789,-0.0075,1.357
4778.00,7.566319,25.01778,-0.000169,24.021811,-0.0076,1.356
4780.00,7.566224,25.01715,-0.000168,24.021385,-0.0076,1.357
4782.00,7.565895,25.01642,-0.000169,24.021642,-0.0076,1.356
4784.00,7.565871,25.01634,-0.000168,24.021992,-0.0076,1.357
4786.00,7.566907,25.01672,-0.000168,24.021720,-0.0076,1.357
4788.00,7.567280,25.01638,-0.000169,24.022027,-0.0075,1.356
4790.00,7.566929,25.01643,-0.000169,24.022657,-0.0075,1.357
4792.00,7.566402,25.01633,-0.000170,24.022220,-0.0075,1.357
4794.00,7.566615,25.01626,-0.000169,24.022616,-0.0075,1.357
4796.00,7.566654,25.01666,-0.000168,24.022427,-0.0075,1.356
4798.00,7.566642,25.01635,-0.000168,24.022409,-0.0075,1.357
4800.00,7.567210,25.01634,-0.000167,24.021397,-0.0075,1.357
4802.00,7.567716,25.01625,-0.000169,24.021912,-0.0075,1.357
@8,12.0000,24.0
4804.00,7.565729,25.01594,-0.000168,24.022219,-0.0076,1.357
4806.00,7.558016,25.01682,-0.000168,24.021659,-0.0075,1.356
4808.00,7.548269,25.01780,-0.000168,24.022041,-0.0075,1.355
4810.00,7.539259,25.01712,-0.000167,24.022128,-0.0075,1.355
4812.00,7.532737,25.01693,-0.000166,24.021852,-0.0075,1.356
4814.00,7.530131,25.01624,-0.000167,24.021559,-0.0075,1.356
4816.00,7.528873,25.01661,-0.000168,24.021843,-0.0075,1.357
4818.00,7.528330,25.01675,-0.000168,24.022208,-0.0075,1.358
4820.00,7.529092,25.01706,-0.000169,24.021914,-0.0075,1.357
4822.00,7.529967,25.01740,-0.000169,24.022072,-0.0075,1.357
4824.00,7.531147,25.01697,-0.000169,24.021807,-0.0075,1.358
4826.00,7.531097,25.01761,-0.000169,24.021620,-0.0075,1.357
4828.00,7.533536,25.01809,-0.000168,24.021909,-0.0075,1.358
4830.00,7.542858,25.01819,-0.000169,24.022431,-0.0075,1.358
4832.00,7.555139,25.01773,-0.000169,24.021894,-0.0075,1.359
4834.00,7.564734,25.01761,-0.000170,24.022075,-0.0075,1.359
4836.00,7.571386,25.01752,-0.000170,24.022110,-0.0075,1.359
4838.00,7.573836,25.01728,-0.000169,24.022590,-0.0075,1.358
4840.00,7.575226,25.01721,-0.000169,24.022480,-0.0075,1.357
4842.00,7.576309,25.01631,-0.000169,24.021918,-0.0075,1.357
4844.00,7.575915,25.01579,-0.000169,24.021727,-0.0075,1.357
4846.00,7.574701,25.01656,-0.000169,24.021831,-0.0075,1.357
4848.00,7.574656,25.01691,-0.000169,24.021514,-0.0075,1.357
4850.00,7.573815,25.01675,-0.000168,24.021573,-0.0076,1.357
4852.00,7.573006,25.01617,-0.000168,24.021787,-0.0076,1.357
4854.00,7.571857,25.01634,-0.000169,24.021669,-0.0075,1.357
4856.00,7.571215,25.01668,-0.000168,24.021771,-0.0075,1.357
4858.00,7.569836,25.01700,-0.000169,24.021019,-0.0076,1.357
4860.00,7.568227,25.01722,-0.000168,24.022117,-0.0076,1.357
4862.00,7.567855,25.01707,-0.000167,24.022282,-0.0075,1.356
4864.00,7.568294,25.01704,-0.000167,24.021486,-0.0075,1.357
4866.00,7.567780,25.01719,-0.000169,24.021171,-0.0076,1.357
4868.00,7.567118,25.01692,-0.000169,24.022190,-0.0075,1.357
4870.00,7.567119,25.01693,-0.000169,24.022030,-0.0075,1.357
4872.00,7.567624,25.01766,-0.000169,24.021321,-0.0075,1.357
4874.00,7.568775,25.01771,-0.000169,24.021825,-0.0075,1.357
4876.00,7.569491,25.01735,-0.000169,24.021512,-0.0075,1.357
4878.00,7.568981,25.01718,-0.000169,24.021972,-0.0075,1.357
4880.00,7.568457,25.01660,-0.000168,24.021223,-0.0075,1.357
4882.00,7.569062,25.01586,-0.000168,24.021932,-0.0075,1.357
4884.00,7.569017,25.01688,-0.000169,24.021981,-0.0076,1.358
4886.00,7.568275,25.01756,-0.000169,24.021254,-0.0076,1.357
4888.00,7.568095,25.01789,-0.000169,24.021912,-0.0076,1.357
4890.00,7.567867,25.01794,-0.000169,24.021878,-0.0075,1.356
4892.00,7.567375,25.01798,-0.000168,24.021193,-0.0075,1.357
4894.00,7.567302,25.01816,-0.000169,24.021599,-0.0075,1.357
4896.00,7.567850,25.01804,-0.000168,24.021530,-0.0075,1.357
4898.00,7.567532,25.01726,-0.000168,24.021407,-0.0075,1.357
4900.00,7.566849,25.01750,-0.000168,24.021698,-0.0075,1.356
4902.00,7.567488,25.01769,-0.000168,24.021744,-0.0075,1.357
4904.00,7.567523,25.01770,-0.000169,24.021330,-0.0076,1.357
4906.00,7.567518,25.01784,-0.000170,24.021465,-0.0076,1.357
4908.00,7.567140,25.01812,-0.000170,24.021557,-0.0076,1.357
4910.00,7.567226,25.01817,-0.000169,24.022095,-0.0076,1.357
4912.00,7.567550,25.01816,-0.000169,24.022146,-0.0076,1.357
4914.00,7.568200,25.01773,-0.000169,24.021959,-0.0076,1.357
4916.00,7.568536,25.01764,-0.000169,24.021488,-0.0076,1.357
4918.00,7.568753,25.01802,-0.000168,24.021417,-0.0075,1.357
4920.00,7.568337,25.01780,-0.000169,24.021586,-0.0075,1.357
4922.00,7.569232,25.01750,-0.000167,24.021466,-0.0075,1.357
4924.00,7.569093,25.01720,-0.000168,24.022277,-0.0075,1.357
4926.00,7.568390,25.01754,-0.000169,24.021847,-0.0075,1.357
4928.00,7.567019,25.01702,-0.000170,24.021439,-0.0076,1.357
4930.00,7.566620,25.01665,-0.000169,24.021758,-0.0075,1.357
4932.00,7.567407,25.01740,-0.000168,24.022327,-0.0075,1.357
4934.00,7.567579,25.01720,-0.000170,24.021626,-0.0075,1.357
4936.00,7.567320,25.01697,-0.000169,24.021891,-0.0075,1.357
4938.00,7.567692,25.01696,-0.000169,24.021291,-0.0075,1.357
4940.00,7.567593,25.01743,-0.000168,24.021040,-0.0076,1.357
4942.00,7.566108,25.01716,-0.000169,24.021401,-0.0076,1.357
4944.00,7.565615,25.01756,-0.000169,24.022168,-0.0075,1.357
4946.00,7.566200,25.01748,-0.000170,24.022226,-0.0075,1.357
4948.00,7.566689,25.01713,-0.000169,24.021184,-0.0076,1.357
4950.00,7.567230,25.01806,-0.000170,24.021916,-0.0076,1.357
4952.00,7.567229,25.01738,-0.000168,24.021649,-0.0075,1.357
4954.00,7.567034,25.01806,-0.000169,24.021807,-0.0075,1.358
4956.00,7.567060,25.01806,-0.000170,24.022211,-0.0075,1.358
4958.00,7.567373,25.01772,-0.000169,24.021131,-0.0076,1.357
4960.00,7.566970,25.01724,-0.000169,24.021738,-0.0076,1.357
4962.00,7.566812,25.01757,-0.000169,24.021807,-0.0076,1.358
4964.00,7.566020,25.01857,-0.000169,24.021727,-0.0075,1.357
4966.00,7.565056,25.01875,-0.000169,24.021604,-0.0075,1.357
4968.00,7.565650,25.01890,-0.000169,24.021903,-0.0075,1.357
4970.00,7.565886,25.01901,-0.000169,24.022021,-0.0075,1.357
4972.00,7.565627,25.01939,-0.000169,24.021695,-0.0075,1.358
4974.00,7.565750,25.01885,-0.000169,24.021760,-0.0075,1.357
4976.00,7.565569,25.01922,-0.000169,24.021756,-0.0075,1.357
4978.00,7.565750,25.01927,-0.000169,24.021747,-0.0075,1.357
4980.00,7.566841,25.01940,-0.000168,24.021530,-0.0075,1.357
4982.00,7.566787,25.01906,-0.000170,24.021911,-0.0075,1.357
4984.00,7.566664,25.01864,-0.000169,24.022050,-0.0075,1.357
4986.00,7.565833,25.01819,-0.000169,24.021834,-0.0075,1.357
4988.00,7.565415,25.01901,-0.000168,24.021131,-0.0075,1.357
4990.00,7.564893,25.01860,-0.000169,24.022037,-0.0075,1.358
4992.00,7.565267,25.01777,-0.000168,24.021543,-0.0075,1.358
4994.00,7.566620,25.01793,-0.000168,24.021894,-0.0075,1.357
4996.00,7.565896,25.01800,-0.000169,24.021863,-0.0076,1.357
4998.00,7.564113,25.01814,-0.000170,24.021383,-0.0075,1.357
5000.00,7.564720,25.01851,-0.000170,24.021945,-0.0075,1.357
5002.00,7.565328,25.01835,-0.000169,24.021472,-0.0075,1.357
5004.00,7.565303,25.01835,-0.000169,24.021410,-0.0075,1.357
5006.00,7.565611,25.01767,-0.000169,24.021807,-0.0076,1.358
5008.00,7.565307,25.01822,-0.000169,24.022039,-0.0076,1.358
5010.00,7.563773,25.01848,-0.000169,24.021628,-0.0076,1.356
5012.00,7.563742,25.01750,-0.000167,24.021608,-0.0075,1.357
5014.00,7.563359,25.01735,-0.000168,24.022239,-0.0075,1.357
5016.00,7.562483,25.01781,-0.000168,24.022231,-0.0075,1.357
5018.00,7.562325,25.01735,-0.000168,24.021691,-0.0075,1.358
5020.00,7.562928,25.01782,-0.000168,24.021764,-0.0075,1.357
5022.00,7.563457,25.01855,-0.000170,24.021365,-0.0076,1.357
5024.00,7.562750,25.01855,-0.000169,24.021359,-0.0075,1.357
5026.00,7.563639,25.01809,-0.000168,24.021162,-0.0075,1.358
5028.00,7.564313,25.01811,-0.000168,24.021138,-0.0076,1.357
5030.00,7.564036,25.01783,-0.000169,24.022104,-0.0075,1.358
5032.00,7.563686,25.01694,-0.000169,24.022317,-0.0075,1.357
5034.00,7.563571,25.01759,-0.000169,24.021809,-0.0075,1.356
5036.00,7.562850,25.01823,-0.000167,24.021644,-0.0075,1.357
5038.00,7.563563,25.01721,-0.000169,24.021541,-0.0075,1.358
5040.00,7.563159,25.01722,-0.000171,24.021891,-0.0076,1.358
5042.00,7.562840,25.01806,-0.000169,24.022543,-0.0075,1.357
5044.00,7.563497,25.01784,-0.000169,24.021611,-0.0075,1.358
5046.00,7.564184,25.01749,-0.000168,24.021998,-0.0075,1.357
5048.00,7.563995,25.01800,-0.000168,24.022048,-0.0075,1.358
5050.00,7.562667,25.01897,-0.000169,24.021271,-0.0076,1.357
5052.00,7.562517,25.01912,-0.000169,24.021706,-0.0076,1.357
5054.00,7.563343,25.01857,-0.000168,24.021798,-0.0076,1.357
5056.00,7.564028,25.01835,-0.000170,24.021419,-0.0075,1.358
5058.00,7.562876,25.01850,-0.000170,24.022005,-0.0075,1.357
5060.00,7.562650,25.01923,-0.000169,24.021978,-0.0075,1.358
5062.00,7.562591,25.02027,-0.000169,24.021441,-0.0075,1.358
5064.00,7.562726,25.01961,-0.000169,24.021042,-0.0075,1.358
5066.00,7.562608,25.01980,-0.000170,24.021695,-0.0076,1.358
5068.00,7.563574,25.01923,-0.000171,24.021334,-0.0075,1.358
5070.00,7.563950,25.01862,-0.000170,24.022065,-0.0075,1.357
5072.00,7.563466,25.01853,-0.000169,24.021785,-0.0075,1.357
5074.00,7.563129,25.01864,-0.000168,24.021713,-0.0075,1.357
5076.00,7.563027,25.01870,-0.000168,24.021883,-0.0075,1.357
5078.00,7.562630,25.01954,-0.000168,24.021477,-0.0075,1.358
5080.00,7.563267,25.01927,-0.000169,24.021019,-0.0075,1.357
5082.00,7.563265,25.01873,-0.000170,24.021401,-0.0075,1.357
5084.00,7.563371,25.01899,-0.000169,24.021834,-0.0075,1.358
5086.00,7.563484,25.01971,-0.000169,24.022123,-0.0075,1.357
5088.00,7.563810,25.01999,-0.000168,24.021731,-0.0075,1.358
5090.00,7.563557,25.01993,-0.000169,24.020984,-0.0075,1.358
5092.00,7.563561,25.01960,-0.000169,24.021158,-0.0075,1.358
5094.00,7.563687,25.01929,-0.000168,24.021945,-0.0075,1.357
5096.00,7.562325,25.01899,-0.000169,24.021802,-0.0076,1.357
5098.00,7.563311,25.01831,-0.000168,24.021773,-0.0075,1.357
5100.00,7.564443,25.01891,-0.000168,24.022286,-0.0076,1.358
5102.00,7.563584,25.01832,-0.000167,24.022036,-0.0075,1.357
5104.00,7.563760,25.01877,-0.000168,24.021827,-0.0075,1.357
5106.00,7.563220,25.01860,-0.000168,24.021760,-0.0075,1.357
5108.00,7.562572,25.01858,-0.000168,24.021637,-0.0076,1.358
5110.00,7.561958,25.01856,-0.000168,24.021343,-0.0075,1.358
5112.00,7.562950,25.01773,-0.000169,24.021762,-0.0076,1.358
5114.00,7.562431,25.01748,-0.000170,24.021669,-0.0075,1.358
5116.00,7.562895,25.01814,-0.000170,24.021963,-0.0075,1.358
5118.00,7.563388,25.01898,-0.000170,24.021180,-0.0075,1.358
5120.00,7.562852,25.01881,-0.000169,24.021889,-0.0076,1.358
5122.00,7.563160,25.02029,-0.000170,24.021843,-0.0075,1.358
5124.00,7.563626,25.02020,-0.000169,24.021990,-0.0075,1.357
5126.00,7.563430,25.01951,-0.000169,24.021682,-0.0075,1.358
5128.00,7.563057,25.01909,-0.000169,24.021637,-0.0075,1.358
5130.00,7.562708,25.01884,-0.000169,24.021553,-0.0075,1.357
5132.00,7.562141,25.01881,-0.000168,24.021943,-0.0075,1.357
5134.00,7.562232,25.01844,-0.000169,24.021764,-0.0075,1.357
5136.00,7.562008,25.01807,-0.000169,24.021349,-0.0075,1.358
5138.00,7.561875,25.01782,-0.000169,24.021726,-0.0075,1.357
5140.00,7.562303,25.01883,-0.000167,24.022023,-0.0075,1.358
5142.00,7.561713,25.01881,-0.000168,24.021970,-0.0076,1.358
5144.00,7.561452,25.01903,-0.000169,24.022010,-0.0075,1.358
5146.00,7.560865,25.01833,-0.000168,24.021847,-0.0075,1.358
5148.00,7.561340,25.01821,-0.000168,24.021205,-0.0075,1.358
5150.00,7.561807,25.01808,-0.000168,24.021387,-0.0076,1.357
5152.00,7.561532,25.01847,-0.000168,24.021867,-0.0075,1.357
5154.00,7.561479,25.01836,-0.000169,24.021593,-0.0075,1.358
5156.00,7.561580,25.01880,-0.000167,24.022086,-0.0075,1.357
5158.00,7.561296,25.01864,-0.000167,24.021700,-0.0075,1.357
5160.00,7.561646,25.01793,-0.000168,24.022454,-0.0075,1.358
5162.00,7.562372,25.01801,-0.000168,24.022143,-0.0075,1.357
5164.00,7.562432,25.01831,-0.000168,24.022028,-0.0075,1.358
5166.00,7.562091,25.01786,-0.000169,24.021887,-0.0075,1.358
5168.00,7.562118,25.01904,-0.000169,24.022046,-0.0075,1.358
5170.00,7.562866,25.01851,-0.000169,24.021731,-0.0075,1.358
5172.00,7.562706,25.01923,-0.000169,24.021916,-0.0075,1.357
5174.00,7.562356,25.01878,-0.000168,24.021702,-0.0075,1.358
5176.00,7.563101,25.01849,-0.000168,24.021771,-0.0076,1.358
5178.00,7.562323,25.01853,-0.000168,24.022621,-0.0075,1.358
5180.00,7.561712,25.01879,-0.000168,24.021860,-0.0075,1.358
5182.00,7.562554,25.01880,-0.000169,24.021671,-0.0076,1.358
5184.00,7.561996,25.01861,-0.000170,24.021526,-0.0075,1.358
5186.00,7.561489,25.01835,-0.000169,24.022220,-0.0075,1.358
5188.00,7.561731,25.01878,-0.000169,24.021649,-0.0076,1.358
5190.00,7.561599,25.01841,-0.000169,24.021423,-0.0075,1.358
5192.00,7.560555,25.01960,-0.000169,24.022482,-0.0075,1.358
5194.00,7.560122,25.01962,-0.000168,24.021820,-0.0075,1.358
5196.00,7.560471,25.01987,-0.000168,24.020823,-0.0075,1.358
5198.00,7.560424,25.02001,-0.000168,24.022130,-0.0075,1.357
5200.00,7.560873,25.01944,-0.000170,24.021602,-0.0076,1.358
5202.00,7.561682,25.01960,-0.000168,24.021820,-0.0075,1.359
5204.00,7.561861,25.01839,-0.000168,24.021740,-0.0075,1.358
5206.00,7.560548,25.01851,-0.000168,24.021517,-0.0075,1.358
5208.00,7.560235,25.01800,-0.000169,24.021874,-0.0075,1.358
5210.00,7.560362,25.01782,-0.000169,24.021532,-0.0075,1.358
5212.00,7.560807,25.01800,-0.000170,24.021309,-0.0076,1.358
5214.00,7.561741,25.01807,-0.000169,24.021746,-0.0075,1.357
5216.00,7.562550,25.01840,-0.000169,24.021620,-0.0075,1.358
5218.00,7.562223,25.01828,-0.000169,24.022289,-0.0076,1.358
5220.00,7.561135,25.01837,-0.000169,24.022046,-0.0075,1.358
5222.00,7.560914,25.01922,-0.000169,24.021753,-0.0075,1.358
5224.00,7.561400,25.01968,-0.000168,24.021753,-0.0075,1.358
5226.00,7.560912,25.01979,-0.000168,24.021394,-0.0075,1.358
5228.00,7.560995,25.01966,-0.000168,24.022201,-0.0075,1.358
5230.00,7.561359,25.01970,-0.000169,24.022384,-0.0075,1.358
5232.00,7.561489,25.01977,-0.000168,24.021885,-0.0075,1.357
5234.00,7.561386,25.01945,-0.000168,24.021838,-0.0075,1.357
5236.00,7.562052,25.01900,-0.000168,24.022123,-0.0075,1.358
5238.00,7.562007,25.01833,-0.000169,24.021823,-0.0075,1.358
5240.00,7.561334,25.01848,-0.000168,24.022219,-0.0075,1.358
5242.00,7.561345,25.01913,-0.000168,24.021475,-0.0075,1.358
5244.00,7.561449,25.01871,-0.000168,24.021816,-0.0075,1.358
5246.00,7.562003,25.01989,-0.000170,24.021862,-0.0076,1.358
5248.00,7.561968,25.02007,-0.000168,24.021970,-0.0075,1.358
5250.00,7.561102,25.01953,-0.000168,24.021617,-0.0075,1.358
5252.00,7.560755,25.01907,-0.000168,24.021994,-0.0075,1.359
5254.00,7.560341,25.01949,-0.000168,24.021914,-0.0075,1.358
5256.00,7.559672,25.01957,-0.000168,24.021321,-0.0075,1.358
5258.00,7.559565,25.01883,-0.000169,24.022083,-0.0075,1.358
5260.00,7.560396,25.01956,-0.000169,24.022143,-0.0075,1.358
5262.00,7.561057,25.01912,-0.000168,24.021999,-0.0076,1.358
5264.00,7.560905,25.01879,-0.000169,24.021784,-0.0075,1.358
5266.00,7.560518,25.01912,-0.000169,24.021838,-0.0075,1.358
5268.00,7.560517,25.01951,-0.000169,24.022300,-0.0075,1.358
5270.00,7.560592,25.01858,-0.000169,24.021717,-0.0075,1.358
5272.00,7.561081,25.01867,-0.000169,24.022124,-0.0075,1.358
5274.00,7.560958,25.01909,-0.000169,24.022224,-0.0075,1.357
5276.00,7.561591,25.01934,-0.000168,24.021686,-0.0075,1.358
5278.00,7.562072,25.01848,-0.000168,24.021802,-0.0075,1.359
5280.00,7.561245,25.01906,-0.000169,24.021940,-0.0075,1.359
5282.00,7.560830,25.01932,-0.000169,24.022056,-0.0075,1.358
5284.00,7.559547,25.01904,-0.000168,24.021998,-0.0075,1.357
5286.00,7.560424,25.01863,-0.000168,24.021789,-0.0075,1.358
5288.00,7.560678,25.01916,-0.000169,24.021727,-0.0075,1.358
5290.00,7.560510,25.01989,-0.000170,24.021727,-0.0075,1.358
5292.00,7.560344,25.02001,-0.000168,24.021630,-0.0075,1.358
5294.00,7.560410,25.01957,-0.000168,24.021852,-0.0075,1.358
5296.00,7.559645,25.01968,-0.000169,24.021570,-0.0076,1.358
5298.00,7.560147,25.01957,-0.000168,24.021834,-0.0076,1.358
5300.00,7.560155,25.02007,-0.000169,24.021550,-0.0075,1.359
5302.00,7.559685,25.02019,-0.000169,24.021655,-0.0075,1.358
5304.00,7.559961,25.01988,-0.000168,24.022161,-0.0075,1.358
5306.00,7.560082,25.01989,-0.000168,24.021521,-0.0075,1.358
5308.00,7.560752,25.01986,-0.000167,24.022077,-0.0075,1.358
5310.00,7.561335,25.01914,-0.000168,24.021878,-0.0075,1.358
5312.00,7.561161,25.02031,-0.000168,24.022135,-0.0075,1.358
5314.00,7.560656,25.02035,-0.000168,24.022034,-0.0075,1.359
5316.00,7.560136,25.02103,-0.000169,24.021646,-0.0075,1.358
5318.00,7.559557,25.02025,-0.000169,24.021494,-0.0075,1.358
5320.00,7.559417,25.01990,-0.000169,24.021706,-0.0075,1.359
5322.00,7.559047,25.01873,-0.000169,24.021945,-0.0075,1.359
5324.00,7.558523,25.01827,-0.000169,24.022108,-0.0075,1.358
5326.00,7.558924,25.01827,-0.000169,24.022052,-0.0075,1.359
5328.00,7.559193,25.01791,-0.000169,24.022264,-0.0075,1.358
5330.00,7.559507,25.01838,-0.000168,24.022445,-0.0075,1.359
5332.00,7.559865,25.01896,-0.000167,24.021548,-0.0075,1.358
5334.00,7.559469,25.01960,-0.000167,24.021485,-0.0075,1.358
5336.00,7.558898,25.01937,-0.000168,24.021561,-0.0075,1.358
5338.00,7.558741,25.01958,-0.000168,24.022017,-0.0075,1.358
5340.00,7.558688,25.01947,-0.000169,24.021544,-0.0075,1.359
5342.00,7.558918,25.01950,-0.000169,24.021709,-0.0075,1.359
5344.00,7.559272,25.01909,-0.000168,24.022259,-0.0075,1.358
5346.00,7.558604,25.01966,-0.000169,24.022822,-0.0075,1.358
5348.00,7.558732,25.01948,-0.000167,24.022886,-0.0075,1.359
5350.00,7.559366,25.01905,-0.000168,24.022449,-0.0075,1.359
5352.00,7.559048,25.01940,-0.000168,24.021762,-0.0075,1.358
5354.00,7.558687,25.01923,-0.000169,24.022104,-0.0075,1.359
5356.00,7.559537,25.01933,-0.000169,24.021878,-0.0075,1.358
5358.00,7.560975,25.01898,-0.000168,24.021593,-0.0075,1.358
5360.00,7.560290,25.01865,-0.000167,24.021602,-0.0075,1.358
5362.00,7.559600,25.01867,-0.000169,24.022137,-0.0076,1.359
5364.00,7.559085,25.01895,-0.000168,24.022469,-0.0075,1.359
5366.00,7.559520,25.01877,-0.000169,24.022627,-0.0075,1.359
5368.00,7.559942,25.01866,-0.000169,24.021831,-0.0075,1.359
5370.00,7.560207,25.01849,-0.000168,24.021807,-0.0075,1.358
5372.00,7.560036,25.01918,-0.000168,24.022280,-0.0075,1.358
5374.00,7.559769,25.01956,-0.000169,24.021622,-0.0075,1.358
5376.00,7.558817,25.01997,-0.000168,24.021602,-0.0075,1.358
5378.00,7.559300,25.01993,-0.000169,24.022201,-0.0075,1.359
5380.00,7.559129,25.01875,-0.000169,24.022114,-0.0075,1.359
5382.00,7.558573,25.01832,-0.000168,24.021775,-0.0075,1.359
5384.00,7.558826,25.01834,-0.000168,24.021243,-0.0075,1.358
5386.00,7.559417,25.01768,-0.000167,24.021472,-0.0075,1.358
5388.00,7.559727,25.01736,-0.000169,24.021564,-0.0075,1.359
5390.00,7.559210,25.01741,-0.000167,24.022066,-0.0075,1.358
5392.00,7.559244,25.01770,-0.000168,24.022366,-0.0075,1.359
5394.00,7.558276,25.01752,-0.000169,24.021807,-0.0075,1.359
5396.00,7.557881,25.01807,-0.000167,24.022395,-0.0075,1.359
5398.00,7.558570,25.01824,-0.000168,24.022534,-0.0075,1.358
5400.00,7.558811,25.01883,-0.000167,24.021425,-0.0075,1.358
5402.00,7.558786,25.01970,-0.000168,24.022050,-0.0075,1.359
@9,12.0000,24.0
5404.00,7.557876,25.01875,-0.000169,24.022338,-0.0075,1.359
5406.00,7.550585,25.01890,-0.000169,24.021104,-0.0075,1.358
5408.00,7.539084,25.01928,-0.000167,24.021573,-0.0075,1.357
5410.00,7.529697,25.01811,-0.000166,24.021697,-0.0075,1.357
5412.00,7.523646,25.01782,-0.000166,24.021383,-0.0075,1.358
5414.00,7.519887,25.01810,-0.000168,24.021454,-0.0075,1.358
5416.00,7.519385,25.01845,-0.000168,24.021776,-0.0075,1.359
5418.00,7.518908,25.01794,-0.000169,24.022349,-0.0075,1.360
5420.00,7.519669,25.01745,-0.000169,24.021722,-0.0075,1.359
5422.00,7.520921,25.01823,-0.000168,24.021847,-0.0075,1.359
5424.00,7.520848,25.01866,-0.000168,24.022306,-0.0075,1.359
5426.00,7.521571,25.01824,-0.000169,24.022085,-0.0075,1.359
5428.00,7.523965,25.01849,-0.000170,24.022182,-0.0075,1.360
5430.00,7.533280,25.01847,-0.000170,24.022607,-0.0075,1.360
5432.00,7.545132,25.01854,-0.000170,24.021227,-0.0075,1.360
5434.00,7.555449,25.01833,-0.000171,24.022427,-0.0075,1.360
5436.00,7.562235,25.01856,-0.000171,24.021891,-0.0075,1.360
5438.00,7.566424,25.01850,-0.000169,24.022097,-0.0075,1.360
5440.00,7.567329,25.01897,-0.000169,24.022012,-0.0075,1.359
5442.00,7.567200,25.01948,-0.000168,24.022068,-0.0075,1.359
5444.00,7.566754,25.01916,-0.000169,24.021796,-0.0075,1.359
5446.00,7.566714,25.01938,-0.000168,24.021624,-0.0075,1.358
5448.00,7.566288,25.01959,-0.000168,24.022115,-0.0075,1.358
5450.00,7.565995,25.01954,-0.000168,24.021776,-0.0075,1.358
5452.00,7.565343,25.02000,-0.000166,24.021595,-0.0075,1.359
5454.00,7.563689,25.01982,-0.000168,24.022054,-0.0075,1.359
5456.00,7.563035,25.02013,-0.000169,24.022164,-0.0075,1.358
5458.00,7.562499,25.01995,-0.000169,24.022028,-0.0076,1.359
5460.00,7.561499,25.01980,-0.000168,24.021945,-0.0076,1.359
5462.00,7.560416,25.01988,-0.000168,24.022008,-0.0075,1.358
5464.00,7.560007,25.01915,-0.000168,24.021691,-0.0075,1.358
5466.00,7.559566,25.01925,-0.000167,24.021660,-0.0075,1.359
5468.00,7.559844,25.01930,-0.000168,24.021396,-0.0075,1.359
5470.00,7.559986,25.01915,-0.000168,24.021733,-0.0075,1.358
5472.00,7.560367,25.01957,-0.000168,24.021633,-0.0075,1.359
5474.00,7.560028,25.02035,-0.000169,24.022271,-0.0076,1.358
5476.00,7.560448,25.02064,-0.000169,24.020888,-0.0075,1.359
5478.00,7.560586,25.01957,-0.000169,24.021969,-0.0075,1.359
5480.00,7.560585,25.01879,-0.000168,24.021680,-0.0075,1.359
5482.00,7.561207,25.01917,-0.000170,24.021702,-0.0075,1.359
5484.00,7.561895,25.02016,-0.000170,24.022184,-0.0075,1.358
5486.00,7.562223,25.02012,-0.000169,24.021698,-0.0075,1.359
5488.00,7.561301,25.02018,-0.000168,24.021517,-0.0075,1.358
5490.00,7.560251,25.02030,-0.000169,24.022181,-0.0075,1.359
5492.00,7.559654,25.02019,-0.000169,24.022661,-0.0075,1.359
5494.00,7.560236,25.02001,-0.000169,24.020877,-0.0076,1.359
5496.00,7.560434,25.01971,-0.000169,24.021800,-0.0076,1.359
5498.00,7.560554,25.01973,-0.000167,24.021760,-0.0075,1.359
5500.00,7.561339,25.01929,-0.000170,24.021367,-0.0075,1.360
5502.00,7.560493,25.02049,-0.000169,24.021262,-0.0076,1.358
5504.00,7.560055,25.02038,-0.000168,24.021807,-0.0075,1.358
5506.00,7.559271,25.01901,-0.000168,24.022255,-0.0075,1.359
5508.00,7.559833,25.01995,-0.000168,24.022086,-0.0075,1.359
5510.00,7.560210,25.01883,-0.000168,24.021880,-0.0075,1.359
5512.00,7.560589,25.01884,-0.000169,24.021843,-0.0075,1.359
5514.00,7.560686,25.01912,-0.000170,24.021785,-0.0075,1.359
5516.00,7.560879,25.01864,-0.000168,24.021354,-0.0075,1.358
5518.00,7.561791,25.01940,-0.000168,24.021631,-0.0075,1.358
5520.00,7.561602,25.01881,-0.000168,24.021648,-0.0075,1.358
5522.00,7.560896,25.01920,-0.000169,24.022162,-0.0075,1.359
5524.00,7.560725,25.01854,-0.000168,24.021921,-0.0075,1.359
5526.00,7.561231,25.01902,-0.000168,24.021758,-0.0075,1.358
5528.00,7.561459,25.01856,-0.000168,24.022016,-0.0075,1.359
5530.00,7.561259,25.01928,-0.000168,24.021599,-0.0075,1.359
5532.00,7.560955,25.02001,-0.000168,24.021668,-0.0075,1.359
5534.00,7.560788,25.02037,-0.000168,24.021758,-0.0075,1.358
5536.00,7.560710,25.02031,-0.000168,24.022101,-0.0075,1.359
5538.00,7.560693,25.02049,-0.000168,24.021524,-0.0075,1.359
5540.00,7.561171,25.02005,-0.000170,24.021394,-0.0075,1.359
5542.00,7.562095,25.02073,-0.000168,24.021818,-0.0075,1.359
5544.00,7.562090,25.02104,-0.000169,24.021173,-0.0075,1.359
5546.00,7.561937,25.02125,-0.000169,24.021929,-0.0076,1.359
5548.00,7.562020,25.02074,-0.000169,24.022411,-0.0076,1.359
5550.00,7.562023,25.02039,-0.000168,24.022106,-0.0075,1.359
5552.00,7.561254,25.02064,-0.000167,24.021577,-0.0075,1.359
5554.00,7.561356,25.02147,-0.000168,24.022048,-0.0075,1.358
5556.00,7.560633,25.02124,-0.000168,24.022458,-0.0075,1.359
5558.00,7.559535,25.01973,-0.000168,24.021889,-0.0075,1.358
5560.00,7.558668,25.01987,-0.000168,24.021550,-0.0075,1.359
5562.00,7.558454,25.01958,-0.000169,24.021251,-0.0075,1.359
5564.00,7.559110,25.01975,-0.000169,24.021675,-0.0075,1.359
5566.00,7.558917,25.01991,-0.000169,24.021956,-0.0075,1.359
5568.00,7.559378,25.02024,-0.000168,24.022501,-0.0075,1.359
5570.00,7.559500,25.02025,-0.000168,24.021564,-0.0075,1.359
5572.00,7.559420,25.01947,-0.000169,24.021455,-0.0075,1.359
5574.00,7.560084,25.01906,-0.000169,24.021958,-0.0075,1.359
5576.00,7.558243,25.01918,-0.000169,24.021599,-0.0075,1.359
5578.00,7.557264,25.01946,-0.000169,24.021673,-0.0075,1.359
5580.00,7.557743,25.01958,-0.000168,24.022246,-0.0075,1.359
5582.00,7.558177,25.01925,-0.000169,24.021408,-0.0075,1.359
5584.00,7.558984,25.01901,-0.000169,24.021093,-0.0075,1.359
5586.00,7.559586,25.01950,-0.000169,24.021631,-0.0075,1.359
5588.00,7.559007,25.02031,-0.000167,24.022119,-0.0075,1.359
5590.00,7.559005,25.02011,-0.000168,24.022027,-0.0075,1.359
5592.00,7.558911,25.01980,-0.000168,24.021595,-0.0075,1.359
5594.00,7.558941,25.01964,-0.000168,24.021851,-0.0075,1.359
5596.00,7.558904,25.01947,-0.000168,24.022017,-0.0075,1.359
5598.00,7.558501,25.01961,-0.000167,24.022003,-0.0075,1.359
5600.00,7.557989,25.02053,-0.000168,24.022153,-0.0075,1.359
5602.00,7.557936,25.01942,-0.000169,24.021508,-0.0075,1.359
5604.00,7.558249,25.01942,-0.000170,24.021784,-0.0075,1.359
5606.00,7.558061,25.01889,-0.000167,24.022293,-0.0075,1.360
5608.00,7.557690,25.01971,-0.000168,24.021891,-0.0075,1.359
5610.00,7.557186,25.01858,-0.000168,24.021709,-0.0075,1.359
5612.00,7.558309,25.01908,-0.000169,24.022092,-0.0075,1.359
5614.00,7.559429,25.01840,-0.000169,24.022110,-0.0075,1.359
5616.00,7.559110,25.01840,-0.000167,24.022315,-0.0075,1.358
5618.00,7.558367,25.01818,-0.000168,24.022037,-0.0075,1.359
5620.00,7.558573,25.01846,-0.000168,24.021822,-0.0075,1.360
5622.00,7.558456,25.01916,-0.000167,24.021526,-0.0075,1.359
5624.00,7.558801,25.01885,-0.000168,24.022095,-0.0075,1.360
5626.00,7.558579,25.01961,-0.000167,24.021892,-0.0075,1.358
5628.00,7.557615,25.01941,-0.000167,24.021642,-0.0075,1.358
5630.00,7.557886,25.01930,-0.000167,24.022181,-0.0075,1.360
5632.00,7.559087,25.01901,-0.000169,24.021787,-0.0075,1.360
5634.00,7.558472,25.01962,-0.000169,24.022190,-0.0075,1.359
5636.00,7.558235,25.02036,-0.000168,24.022454,-0.0075,1.359
5638.00,7.558190,25.01992,-0.000168,24.022351,-0.0075,1.360
5640.00,7.557406,25.01964,-0.000168,24.021996,-0.0075,1.359
5642.00,7.557477,25.01922,-0.000168,24.022636,-0.0075,1.359
5644.00,7.557755,25.01984,-0.000169,24.021867,-0.0075,1.359
5646.00,7.556539,25.01982,-0.000170,24.021606,-0.0075,1.360
5648.00,7.556336,25.01947,-0.000169,24.021173,-0.0075,1.359
5650.00,7.556022,25.01914,-0.000168,24.021796,-0.0075,1.359
5652.00,7.556463,25.01839,-0.000168,24.022331,-0.0075,1.359
5654.00,7.557068,25.01901,-0.000169,24.022570,-0.0075,1.359
5656.00,7.556617,25.01908,-0.000168,24.021514,-0.0075,1.359
5658.00,7.557076,25.01857,-0.000169,24.022346,-0.0075,1.359
5660.00,7.556816,25.01908,-0.000169,24.021591,-0.0075,1.359
5662.00,7.557195,25.01887,-0.000168,24.021631,-0.0075,1.360
5664.00,7.557720,25.01889,-0.000169,24.022246,-0.0075,1.359
5666.00,7.557326,25.01995,-0.000168,24.021680,-0.0075,1.359
5668.00,7.557696,25.01970,-0.000169,24.021225,-0.0075,1.360
5670.00,7.557366,25.01870,-0.000169,24.021550,-0.0075,1.359
5672.00,7.557515,25.01920,-0.000169,24.021793,-0.0075,1.360
5674.00,7.557203,25.01927,-0.000168,24.021591,-0.0076,1.359
5676.00,7.557522,25.01970,-0.000168,24.022480,-0.0075,1.359
5678.00,7.556802,25.01959,-0.000168,24.022603,-0.0075,1.359
5680.00,7.555820,25.01934,-0.000168,24.022124,-0.0075,1.359
5682.00,7.555547,25.02006,-0.000168,24.021974,-0.0075,1.359
5684.00,7.555255,25.02005,-0.000167,24.022451,-0.0075,1.359
5686.00,7.555342,25.02074,-0.000169,24.021949,-0.0075,1.359
5688.00,7.556307,25.02033,-0.000169,24.022318,-0.0075,1.359
5690.00,7.555869,25.02080,-0.000170,24.021963,-0.0075,1.359
5692.00,7.556198,25.02104,-0.000170,24.021410,-0.0075,1.360
5694.00,7.556216,25.02082,-0.000169,24.021678,-0.0075,1.360
5696.00,7.556261,25.02081,-0.000168,24.021731,-0.0076,1.359
5698.00,7.556882,25.02085,-0.000168,24.021967,-0.0075,1.359
5700.00,7.556429,25.02049,-0.000168,24.021648,-0.0075,1.360
5702.00,7.555835,25.02098,-0.000169,24.022133,-0.0075,1.360
5704.00,7.554954,25.02144,-0.000169,24.021773,-0.0075,1.360
5706.00,7.555412,25.02082,-0.000168,24.022215,-0.0076,1.359
5708.00,7.556342,25.02139,-0.000169,24.022416,-0.0075,1.359
5710.00,7.555900,25.02139,-0.000168,24.021200,-0.0075,1.359
5712.00,7.555175,25.02066,-0.000168,24.022132,-0.0075,1.359
5714.00,7.555292,25.02065,-0.000168,24.021999,-0.0075,1.359
5716.00,7.555053,25.02160,-0.000170,24.020763,-0.0075,1.360
5718.00,7.555748,25.02195,-0.000169,24.021488,-0.0075,1.360
5720.00,7.555891,25.02207,-0.000168,24.021662,-0.0075,1.359
5722.00,7.555937,25.02182,-0.000168,24.022454,-0.0076,1.360
5724.00,7.555866,25.02231,-0.000169,24.021702,-0.0075,1.360
5726.00,7.555957,25.02209,-0.000167,24.021684,-0.0075,1.360
5728.00,7.555091,25.02203,-0.000167,24.021577,-0.0075,1.359
5730.00,7.555117,25.02193,-0.000167,24.022114,-0.0075,1.360
5732.00,7.555837,25.02256,-0.000167,24.022732,-0.0075,1.359
5734.00,7.556750,25.02294,-0.000168,24.022295,-0.0075,1.359
5736.00,7.556385,25.02211,-0.000168,24.022723,-0.0075,1.359
5738.00,7.555404,25.02218,-0.000169,24.021838,-0.0075,1.360
5740.00,7.555343,25.02205,-0.000168,24.021550,-0.0075,1.359
5742.00,7.556065,25.02288,-0.000168,24.022204,-0.0076,1.359
5744.00,7.556239,25.02250,-0.000168,24.022152,-0.0075,1.360
5746.00,7.555586,25.02252,-0.000167,24.021176,-0.0075,1.359
5748.00,7.555974,25.02248,-0.000168,24.021776,-0.0075,1.359
5750.00,7.556207,25.02246,-0.000169,24.022248,-0.0075,1.359
5752.00,7.556823,25.02190,-0.000169,24.021485,-0.0075,1.359
5754.00,7.556926,25.02213,-0.000168,24.022037,-0.0075,1.360
5756.00,7.556676,25.02272,-0.000169,24.021640,-0.0075,1.360
5758.00,7.555586,25.02257,-0.000169,24.021211,-0.0075,1.359
5760.00,7.555712,25.02223,-0.000169,24.021865,-0.0075,1.359
5762.00,7.555502,25.02246,-0.000167,24.022048,-0.0075,1.359
5764.00,7.555021,25.02296,-0.000168,24.021552,-0.0075,1.359
5766.00,7.555471,25.02204,-0.000169,24.021709,-0.0076,1.359
5768.00,7.555013,25.02178,-0.000169,24.022083,-0.0075,1.360
5770.00,7.554751,25.02219,-0.000168,24.021394,-0.0076,1.360
5772.00,7.553865,25.02198,-0.000168,24.021403,-0.0075,1.360
5774.00,7.554204,25.02199,-0.000168,24.022384,-0.0075,1.359
5776.00,7.555345,25.02234,-0.000168,24.022347,-0.0075,1.360
5778.00,7.555609,25.02265,-0.000169,24.021365,-0.0075,1.359
5780.00,7.555440,25.02288,-0.000168,24.021450,-0.0075,1.360
5782.00,7.556839,25.02301,-0.000169,24.021624,-0.0076,1.360
5784.00,7.557037,25.02279,-0.000169,24.022037,-0.0075,1.360
5786.00,7.556739,25.02242,-0.000168,24.021211,-0.0075,1.359
5788.00,7.556569,25.02215,-0.000169,24.021544,-0.0075,1.360
5790.00,7.556163,25.02213,-0.000169,24.022046,-0.0076,1.359
5792.00,7.555783,25.02261,-0.000169,24.022576,-0.0075,1.359
5794.00,7.554897,25.02210,-0.000170,24.021305,-0.0075,1.360
5796.00,7.554445,25.02252,-0.000169,24.021992,-0.0075,1.360
5798.00,7.554486,25.02252,-0.000169,24.021825,-0.0075,1.359
5800.00,7.554863,25.02186,-0.000168,24.021475,-0.0075,1.360
5802.00,7.554931,25.02217,-0.000168,24.021840,-0.0076,1.359
5804.00,7.554776,25.02197,-0.000167,24.021642,-0.0075,1.359
5806.00,7.554532,25.02207,-0.000168,24.022075,-0.0075,1.360
5808.00,7.555087,25.02169,-0.000168,24.022309,-0.0075,1.360
5810.00,7.555197,25.02182,-0.000168,24.021557,-0.0075,1.359
5812.00,7.555025,25.02126,-0.000168,24.021912,-0.0075,1.360
5814.00,7.554177,25.02127,-0.000168,24.021385,-0.0075,1.360
5816.00,7.553548,25.02181,-0.000168,24.021834,-0.0075,1.360
5818.00,7.553674,25.02226,-0.000167,24.022059,-0.0075,1.359
5820.00,7.554659,25.02197,-0.000167,24.022498,-0.0075,1.359
5822.00,7.555059,25.02156,-0.000168,24.021631,-0.0075,1.360
5824.00,7.553736,25.02138,-0.000168,24.021747,-0.0075,1.359
5826.00,7.553768,25.02198,-0.000167,24.021813,-0.0075,1.360
5828.00,7.554563,25.02251,-0.000168,24.021758,-0.0075,1.359
5830.00,7.555159,25.02219,-0.000168,24.022179,-0.0075,1.360
5832.00,7.554938,25.02117,-0.000168,24.021234,-0.0075,1.359
5834.00,7.554442,25.02137,-0.000169,24.022003,-0.0076,1.359
5836.00,7.554629,25.02135,-0.000168,24.021958,-0.0075,1.359
5838.00,7.554726,25.02170,-0.000169,24.021880,-0.0076,1.359
5840.00,7.553869,25.02230,-0.000168,24.022253,-0.0075,1.360
5842.00,7.554065,25.02217,-0.000168,24.021813,-0.0075,1.360
5844.00,7.553908,25.02198,-0.000168,24.021796,-0.0075,1.360
5846.00,7.553994,25.02167,-0.000169,24.021526,-0.0075,1.360
5848.00,7.554171,25.02156,-0.000169,24.021662,-0.0076,1.359
5850.00,7.553730,25.02215,-0.000168,24.022025,-0.0075,1.360
5852.00,7.553737,25.02142,-0.000168,24.021535,-0.0075,1.359
5854.00,7.553265,25.02210,-0.000167,24.021856,-0.0075,1.359
5856.00,7.553325,25.02211,-0.000168,24.021550,-0.0075,1.359
5858.00,7.553722,25.02141,-0.000168,24.021535,-0.0075,1.360
5860.00,7.554309,25.02162,-0.000168,24.022048,-0.0075,1.360
5862.00,7.554377,25.02134,-0.000168,24.021733,-0.0075,1.359
5864.00,7.554208,25.02114,-0.000168,24.022331,-0.0075,1.360
5866.00,7.553762,25.02034,-0.000169,24.022007,-0.0075,1.360
5868.00,7.553493,25.02026,-0.000168,24.021535,-0.0075,1.360
5870.00,7.554446,25.02049,-0.000168,24.022068,-0.0075,1.360
5872.00,7.554100,25.02169,-0.000168,24.021820,-0.0075,1.360
5874.00,7.553830,25.02162,-0.000169,24.022005,-0.0075,1.360
5876.00,7.554161,25.02220,-0.000168,24.021983,-0.0075,1.359
5878.00,7.554039,25.02189,-0.000167,24.021894,-0.0075,1.360
5880.00,7.554533,25.02107,-0.000168,24.021988,-0.0075,1.360
5882.00,7.555166,25.02136,-0.000168,24.021495,-0.0075,1.360
5884.00,7.554855,25.02112,-0.000169,24.021575,-0.0075,1.360
5886.00,7.554246,25.02159,-0.000169,24.021684,-0.0076,1.359
5888.00,7.554070,25.02167,-0.000169,24.022447,-0.0075,1.359
5890.00,7.554400,25.02193,-0.000168,24.022331,-0.0075,1.360
5892.00,7.554520,25.02225,-0.000169,24.022121,-0.0075,1.360
5894.00,7.553759,25.02229,-0.000167,24.021417,-0.0075,1.359
5896.00,7.553585,25.02202,-0.000167,24.021659,-0.0075,1.359
5898.00,7.553011,25.02141,-0.000168,24.021695,-0.0075,1.360
5900.00,7.552927,25.02134,-0.000169,24.021644,-0.0075,1.361
5902.00,7.553160,25.02106,-0.000169,24.021938,-0.0075,1.360
5904.00,7.553421,25.02166,-0.000169,24.021731,-0.0075,1.360
5906.00,7.552438,25.02182,-0.000168,24.022066,-0.0075,1.359
5908.00,7.551835,25.02136,-0.000168,24.021794,-0.0075,1.360
5910.00,7.553234,25.02119,-0.000169,24.022197,-0.0075,1.360
5912.00,7.553749,25.02094,-0.000168,24.021682,-0.0075,1.359
5914.00,7.553420,25.02059,-0.000168,24.021903,-0.0075,1.359
5916.00,7.552595,25.02080,-0.000168,24.022063,-0.0075,1.360
5918.00,7.553837,25.02095,-0.000169,24.021735,-0.0076,1.360
5920.00,7.553103,25.02028,-0.000169,24.021499,-0.0075,1.359
5922.00,7.552877,25.01990,-0.000168,24.021532,-0.0075,1.359
5924.00,7.552263,25.02033,-0.000169,24.021925,-0.0075,1.360
5926.00,7.552520,25.02033,-0.000169,24.021952,-0.0076,1.360
5928.00,7.553277,25.02035,-0.000168,24.022384,-0.0075,1.360
5930.00,7.554270,25.02083,-0.000169,24.021958,-0.0075,1.359
5932.00,7.553855,25.02131,-0.000169,24.021876,-0.0075,1.360
5934.00,7.553434,25.02151,-0.000168,24.022003,-0.0075,1.359
5936.00,7.554400,25.02176,-0.000168,24.022088,-0.0075,1.359
5938.00,7.554644,25.02059,-0.000168,24.022103,-0.0075,1.359
5940.00,7.554167,25.02042,-0.000168,24.022405,-0.0075,1.360
5942.00,7.554294,25.02085,-0.000169,24.021827,-0.0075,1.360
5944.00,7.554200,25.02132,-0.000169,24.021816,-0.0076,1.360
5946.00,7.554133,25.02097,-0.000168,24.022030,-0.0075,1.360
5948.00,7.553779,25.02049,-0.000168,24.022097,-0.0075,1.359
5950.00,7.554001,25.02156,-0.000169,24.021700,-0.0075,1.360
5952.00,7.553289,25.02079,-0.000168,24.021653,-0.0075,1.359
5954.00,7.553427,25.02088,-0.000168,24.022627,-0.0075,1.360
5956.00,7.554229,25.02114,-0.000168,24.022001,-0.0075,1.360
5958.00,7.553789,25.02101,-0.000168,24.021985,-0.0075,1.359
5960.00,7.552756,25.02078,-0.000169,24.021626,-0.0076,1.360
5962.00,7.552450,25.02067,-0.000168,24.021898,-0.0075,1.359
5964.00,7.552185,25.02074,-0.000168,24.021771,-0.0076,1.360
5966.00,7.551921,25.02098,-0.000169,24.021553,-0.0076,1.360
5968.00,7.552007,25.02098,-0.000168,24.021724,-0.0076,1.360
5970.00,7.553062,25.02150,-0.000168,24.021784,-0.0076,1.359
5972.00,7.553079,25.02182,-0.000167,24.021499,-0.0075,1.360
5974.00,7.553517,25.02159,-0.000167,24.021664,-0.0075,1.360
5976.00,7.553270,25.02191,-0.000168,24.021747,-0.0075,1.360
5978.00,7.553094,25.02192,-0.000170,24.021349,-0.0076,1.360
5980.00,7.552754,25.02135,-0.000169,24.021637,-0.0076,1.360
5982.00,7.553417,25.02181,-0.000169,24.021706,-0.0075,1.360
5984.00,7.553716,25.02156,-0.000169,24.021515,-0.0075,1.360
5986.00,7.552258,25.02158,-0.000167,24.022581,-0.0075,1.360
5988.00,7.552369,25.02157,-0.000168,24.023076,-0.0075,1.360
5990.00,7.553216,25.02137,-0.000168,24.021941,-0.0075,1.361
5992.00,7.552725,25.02153,-0.000169,24.021412,-0.0075,1.360
5994.00,7.552730,25.02114,-0.000167,24.021298,-0.0076,1.360
5996.00,7.553275,25.02108,-0.000168,24.021526,-0.0075,1.360
5998.00,7.552865,25.02069,-0.000168,24.022012,-0.0075,1.360
6000.00,7.551667,25.02057,-0.000168,24.022384,-0.0075,1.360
6002.00,7.551982,25.02103,-0.000167,24.022016,-0.0076,1.360
@10,12.0000,24.0
6004.00,7.551573,25.02127,-0.000168,24.021798,-0.0075,1.360
6006.00,7.545078,25.02193,-0.000168,24.021242,-0.0075,1.359
6008.00,7.534540,25.02183,-0.000168,24.021733,-0.0076,1.359
6010.00,7.525140,25.02151,-0.000167,24.021581,-0.0075,1.359
6012.00,7.518650,25.02140,-0.000166,24.021707,-0.0075,1.360
6014.00,7.515294,25.02112,-0.000167,24.022057,-0.0076,1.360
6016.00,7.514554,25.02098,-0.000168,24.021938,-0.0076,1.359
6018.00,7.514673,25.02097,-0.000169,24.022271,-0.0075,1.361
6020.00,7.514972,25.02126,-0.000169,24.021851,-0.0076,1.361
6022.00,7.515318,25.02170,-0.000168,24.020703,-0.0075,1.361
6024.00,7.515741,25.02145,-0.000169,24.021481,-0.0076,1.361
6026.00,7.516792,25.02153,-0.000169,24.021659,-0.0076,1.361
6028.00,7.518325,25.02147,-0.000169,24.021020,-0.0075,1.361
6030.00,7.526351,25.02142,-0.000169,24.021448,-0.0075,1.361
6032.00,7.538589,25.02117,-0.000171,24.021736,-0.0076,1.362
6034.00,7.549054,25.02068,-0.000171,24.021524,-0.0075,1.362
6036.00,7.555949,25.02050,-0.000170,24.021572,-0.0075,1.361
6038.00,7.559919,25.02069,-0.000169,24.021499,-0.0076,1.361
6040.00,7.562321,25.02139,-0.000168,24.021941,-0.0075,1.360
6042.00,7.562302,25.02157,-0.000169,24.021165,-0.0075,1.361
6044.00,7.561941,25.02195,-0.000169,24.021477,-0.0075,1.360
6046.00,7.561461,25.02211,-0.000168,24.021949,-0.0075,1.361
6048.00,7.560294,25.02190,-0.000167,24.021767,-0.0075,1.360
6050.00,7.559453,25.02163,-0.000168,24.021945,-0.0075,1.360
6052.00,7.559422,25.02191,-0.000168,24.022075,-0.0076,1.359
6054.00,7.558834,25.02187,-0.000166,24.022454,-0.0075,1.360
6056.00,7.557540,25.02104,-0.000167,24.021726,-0.0075,1.360
6058.00,7.556868,25.02139,-0.000169,24.021640,-0.0075,1.360
6060.00,7.555817,25.02039,-0.000168,24.021851,-0.0075,1.360
6062.00,7.555081,25.02034,-0.000168,24.021590,-0.0075,1.360
6064.00,7.555193,25.02007,-0.000168,24.021339,-0.0075,1.360
6066.00,7.554560,25.01961,-0.000168,24.021822,-0.0075,1.360
6068.00,7.554278,25.01980,-0.000168,24.021316,-0.0075,1.360
6070.00,7.554392,25.01960,-0.000168,24.021838,-0.0075,1.360
6072.00,7.554445,25.01934,-0.000168,24.022005,-0.0075,1.360
6074.00,7.554182,25.01964,-0.000167,24.021909,-0.0075,1.360
6076.00,7.554632,25.02031,-0.000168,24.021860,-0.0075,1.360
6078.00,7.556082,25.02039,-0.000168,24.022271,-0.0075,1.361
6080.00,7.556867,25.02047,-0.000169,24.022407,-0.0075,1.361
6082.00,7.557109,25.02054,-0.000169,24.022133,-0.0075,1.360
6084.00,7.557099,25.02047,-0.000168,24.021530,-0.0075,1.359
6086.00,7.556418,25.02087,-0.000168,24.022063,-0.0075,1.360
6088.00,7.555911,25.01973,-0.000168,24.021811,-0.0075,1.360
6090.00,7.555453,25.01952,-0.000168,24.021631,-0.0075,1.360
6092.00,7.555224,25.02011,-0.000169,24.021668,-0.0076,1.360
6094.00,7.556111,25.02008,-0.000168,24.021704,-0.0075,1.360
6096.00,7.555619,25.01998,-0.000168,24.022297,-0.0075,1.360
6098.00,7.554954,25.01975,-0.000168,24.021769,-0.0075,1.361
6100.00,7.555708,25.02026,-0.000168,24.021758,-0.0075,1.360
6102.00,7.555405,25.02067,-0.000168,24.022019,-0.0075,1.360
6104.00,7.554639,25.02012,-0.000168,24.021579,-0.0075,1.360
6106.00,7.555382,25.01988,-0.000169,24.021468,-0.0075,1.361
6108.00,7.555422,25.01926,-0.000169,24.022057,-0.0075,1.360
6110.00,7.555383,25.01941,-0.000170,24.022224,-0.0075,1.360
6112.00,7.555948,25.01947,-0.000168,24.021871,-0.0075,1.360
6114.00,7.555805,25.01997,-0.000167,24.021885,-0.0075,1.361
6116.00,7.555767,25.01963,-0.000170,24.022289,-0.0075,1.361
6118.00,7.556475,25.01998,-0.000168,24.021849,-0.0075,1.360
6120.00,7.556674,25.02026,-0.000169,24.021486,-0.0075,1.360
6122.00,7.556900,25.01980,-0.000168,24.022001,-0.0075,1.360
6124.00,7.557467,25.02022,-0.000169,24.021093,-0.0075,1.360
6126.00,7.557171,25.02005,-0.000169,24.022017,-0.0075,1.360
6128.00,7.556277,25.02033,-0.000167,24.021151,-0.0075,1.360
6130.00,7.556319,25.01998,-0.000168,24.021370,-0.0075,1.360
6132.00,7.555684,25.02036,-0.000169,24.022211,-0.0075,1.361
6134.00,7.556410,25.02008,-0.000169,24.021495,-0.0075,1.360
6136.00,7.555758,25.01965,-0.000169,24.020787,-0.0075,1.360
6138.00,7.555275,25.01968,-0.000169,24.021816,-0.0075,1.361
6140.00,7.554601,25.02025,-0.000169,24.021811,-0.0075,1.361
6142.00,7.554417,25.02012,-0.000170,24.021814,-0.0075,1.360
6144.00,7.554607,25.02001,-0.000168,24.021896,-0.0075,1.360
6146.00,7.554991,25.02012,-0.000168,24.021448,-0.0075,1.360
6148.00,7.554553,25.02007,-0.000168,24.021729,-0.0075,1.360
6150.00,7.554094,25.02042,-0.000169,24.021298,-0.0076,1.361
6152.00,7.554712,25.02110,-0.000168,24.021637,-0.0075,1.360
6154.00,7.554844,25.02015,-0.000168,24.021207,-0.0075,1.360
6156.00,7.554309,25.02098,-0.000168,24.022634,-0.0076,1.361
6158.00,7.553618,25.02163,-0.000169,24.021842,-0.0075,1.360
6160.00,7.552522,25.02123,-0.000168,24.021354,-0.0076,1.360
6162.00,7.553009,25.02153,-0.000169,24.021015,-0.0076,1.361
6164.00,7.553853,25.02082,-0.000170,24.021532,-0.0075,1.361
6166.00,7.554057,25.02128,-0.000169,24.021486,-0.0076,1.360
6168.00,7.553816,25.02133,-0.000168,24.021718,-0.0076,1.361
6170.00,7.553712,25.02180,-0.000167,24.021940,-0.0075,1.361
6172.00,7.553868,25.02091,-0.000168,24.021591,-0.0075,1.360
6174.00,7.553729,25.02155,-0.000169,24.021405,-0.0076,1.361
6176.00,7.553333,25.02193,-0.000169,24.021334,-0.0076,1.361
6178.00,7.553126,25.02127,-0.000169,24.021590,-0.0075,1.360
6180.00,7.552493,25.02179,-0.000169,24.021657,-0.0076,1.360
6182.00,7.552744,25.02123,-0.000169,24.021532,-0.0076,1.361
6184.00,7.551718,25.02079,-0.000169,24.021352,-0.0076,1.361
6186.00,7.551318,25.02082,-0.000170,24.022233,-0.0075,1.361
6188.00,7.551599,25.02048,-0.000169,24.021639,-0.0075,1.361
6190.00,7.551619,25.02023,-0.000169,24.021588,-0.0075,1.361
6192.00,7.551964,25.02031,-0.000169,24.020712,-0.0075,1.361
6194.00,7.551133,25.02022,-0.000169,24.022063,-0.0076,1.359
6196.00,7.550499,25.02037,-0.000169,24.022099,-0.0076,1.360
6198.00,7.551012,25.02041,-0.000168,24.021383,-0.0075,1.361
6200.00,7.551405,25.02028,-0.000168,24.021872,-0.0075,1.361
6202.00,7.551872,25.02027,-0.000167,24.021162,-0.0076,1.361
6204.00,7.551531,25.01966,-0.000167,24.021851,-0.0075,1.361
6206.00,7.551720,25.02007,-0.000167,24.021582,-0.0076,1.361
6208.00,7.552413,25.01974,-0.000168,24.021921,-0.0076,1.361
6210.00,7.552115,25.01976,-0.000168,24.021840,-0.0076,1.360
6212.00,7.552028,25.02019,-0.000168,24.021988,-0.0076,1.361
6214.00,7.551972,25.01974,-0.000168,24.021446,-0.0075,1.361
6216.00,7.551747,25.02003,-0.000169,24.021301,-0.0075,1.361
6218.00,7.551654,25.02016,-0.000168,24.022075,-0.0075,1.361
6220.00,7.551377,25.02015,-0.000168,24.021430,-0.0075,1.361
6222.00,7.551538,25.02043,-0.000168,24.021465,-0.0075,1.361
6224.00,7.551940,25.02077,-0.000167,24.021822,-0.0075,1.360
6226.00,7.551797,25.02056,-0.000168,24.022295,-0.0075,1.360
6228.00,7.551573,25.02028,-0.000168,24.022161,-0.0075,1.361
6230.00,7.551183,25.02024,-0.000167,24.021760,-0.0075,1.361
6232.00,7.550195,25.02014,-0.000168,24.021425,-0.0076,1.361
6234.00,7.550445,25.02097,-0.000167,24.022070,-0.0075,1.361
6236.00,7.550633,25.02101,-0.000168,24.022052,-0.0075,1.361
6238.00,7.550641,25.02099,-0.000168,24.021707,-0.0075,1.361
6240.00,7.551135,25.02053,-0.000167,24.021996,-0.0075,1.361
6242.00,7.551908,25.01973,-0.000168,24.021756,-0.0075,1.361
6244.00,7.551747,25.01969,-0.000168,24.022414,-0.0075,1.361
6246.00,7.551146,25.02026,-0.000168,24.022802,-0.0076,1.361
6248.00,7.550821,25.02056,-0.000169,24.022572,-0.0075,1.361
6250.00,7.550247,25.01962,-0.000168,24.022239,-0.0075,1.361
6252.00,7.549926,25.01986,-0.000169,24.021472,-0.0076,1.361
6254.00,7.549945,25.02018,-0.000168,24.021820,-0.0075,1.360
6256.00,7.550653,25.01901,-0.000169,24.022144,-0.0075,1.361
6258.00,7.549849,25.01944,-0.000169,24.022288,-0.0075,1.361
6260.00,7.549300,25.01940,-0.000169,24.022472,-0.0075,1.361
6262.00,7.549898,25.01975,-0.000169,24.021562,-0.0075,1.361
6264.00,7.549728,25.02050,-0.000169,24.021278,-0.0075,1.361
6266.00,7.548668,25.02026,-0.000169,24.021321,-0.0075,1.361
6268.00,7.548305,25.02093,-0.000169,24.021579,-0.0075,1.361
6270.00,7.549023,25.02061,-0.000169,24.021967,-0.0075,1.361
6272.00,7.549347,25.02146,-0.000169,24.021635,-0.0075,1.361
6274.00,7.549776,25.02146,-0.000168,24.022146,-0.0075,1.361
6276.00,7.549457,25.02117,-0.000167,24.021727,-0.0075,1.361
6278.00,7.548461,25.02071,-0.000168,24.021419,-0.0075,1.361
6280.00,7.548632,25.02065,-0.000168,24.021918,-0.0075,1.361
6282.00,7.550050,25.02042,-0.000169,24.022115,-0.0076,1.361
6284.00,7.549775,25.02139,-0.000167,24.021523,-0.0075,1.360
6286.00,7.548958,25.02102,-0.000168,24.021287,-0.0075,1.361
6288.00,7.548841,25.02038,-0.000169,24.021613,-0.0075,1.361
6290.00,7.549432,25.02096,-0.000169,24.022280,-0.0075,1.361
6292.00,7.550132,25.02098,-0.000168,24.021533,-0.0075,1.361
6294.00,7.549502,25.01963,-0.000169,24.022048,-0.0075,1.361
6296.00,7.549625,25.01993,-0.000168,24.021267,-0.0075,1.362
6298.00,7.549566,25.02050,-0.000168,24.021387,-0.0075,1.362
6300.00,7.550172,25.02038,-0.000168,24.021724,-0.0075,1.361
6302.00,7.551196,25.02092,-0.000168,24.021831,-0.0075,1.361
6304.00,7.551485,25.02100,-0.000166,24.022034,-0.0076,1.361
6306.00,7.551218,25.02114,-0.000168,24.022034,-0.0075,1.361
6308.00,7.550953,25.02209,-0.000169,24.021869,-0.0076,1.361
6310.00,7.550345,25.02184,-0.000169,24.022313,-0.0075,1.362
6312.00,7.548895,25.02094,-0.000169,24.021865,-0.0075,1.361
6314.00,7.548666,25.02121,-0.000169,24.021927,-0.0075,1.361
6316.00,7.548539,25.02104,-0.000168,24.022302,-0.0075,1.361
6318.00,7.548974,25.02085,-0.000168,24.022224,-0.0075,1.361
6320.00,7.549719,25.02131,-0.000169,24.021949,-0.0075,1.362
6322.00,7.549609,25.02049,-0.000168,24.021448,-0.0075,1.361
6324.00,7.549549,25.01994,-0.000168,24.022237,-0.0075,1.361
6326.00,7.550488,25.01965,-0.000167,24.022061,-0.0076,1.361
6328.00,7.550480,25.01990,-0.000168,24.021998,-0.0075,1.361
6330.00,7.550286,25.01945,-0.000168,24.021784,-0.0075,1.361
6332.00,7.550105,25.01948,-0.000168,24.022433,-0.0075,1.362
6334.00,7.550215,25.01974,-0.000168,24.021249,-0.0076,1.361
6336.00,7.550580,25.01967,-0.000169,24.021068,-0.0075,1.362
6338.00,7.551021,25.01961,-0.000168,24.021514,-0.0075,1.362
6340.00,7.550423,25.02037,-0.000168,24.022030,-0.0075,1.361
6342.00,7.550152,25.02054,-0.000168,24.021816,-0.0075,1.361
6344.00,7.550785,25.01972,-0.000168,24.020961,-0.0075,1.362
6346.00,7.550692,25.01937,-0.000168,24.021394,-0.0076,1.361
6348.00,7.550287,25.01945,-0.000167,24.020981,-0.0076,1.362
6350.00,7.550856,25.01995,-0.000168,24.021666,-0.0075,1.362
6352.00,7.552023,25.01990,-0.000167,24.021965,-0.0075,1.361
6354.00,7.552172,25.01967,-0.000168,24.022253,-0.0075,1.361
6356.00,7.552145,25.02041,-0.000168,24.021809,-0.0075,1.361
6358.00,7.551837,25.02089,-0.000167,24.022041,-0.0075,1.361
6360.00,7.550971,25.02015,-0.000169,24.021242,-0.0076,1.361
6362.00,7.551234,25.01996,-0.000169,24.021526,-0.0075,1.361
6364.00,7.551187,25.02093,-0.000169,24.022302,-0.0075,1.361
6366.00,7.549815,25.02111,-0.000168,24.021713,-0.0075,1.361
6368.00,7.550051,25.01994,-0.000170,24.021688,-0.0075,1.362
6370.00,7.550299,25.01986,-0.000169,24.021543,-0.0075,1.361
6372.00,7.550861,25.02033,-0.000168,24.021717,-0.0075,1.361
6374.00,7.551046,25.02069,-0.000169,24.022175,-0.0075,1.362
6376.00,7.549791,25.02068,-0.000169,24.022433,-0.0075,1.361
6378.00,7.549097,25.01985,-0.000169,24.022337,-0.0075,1.361
6380.00,7.549525,25.01993,-0.000169,24.022338,-0.0075,1.361
6382.00,7.550560,25.01940,-0.000168,24.021541,-0.0075,1.361
6384.00,7.550766,25.01962,-0.000168,24.021294,-0.0075,1.361
6386.00,7.551097,25.01984,-0.000167,24.021521,-0.0075,1.361
6388.00,7.551354,25.01990,-0.000168,24.021426,-0.0075,1.362
6390.00,7.551634,25.02019,-0.000168,24.022061,-0.0076,1.361
6392.00,7.551203,25.01978,-0.000169,24.022045,-0.0076,1.361
6394.00,7.551389,25.01981,-0.000168,24.022021,-0.0076,1.362
6396.00,7.551629,25.02030,-0.000169,24.021746,-0.0076,1.362
6398.00,7.551617,25.01997,-0.000168,24.021695,-0.0075,1.361
6400.00,7.551382,25.02026,-0.000169,24.021463,-0.0076,1.361
6402.00,7.550816,25.02005,-0.000168,24.021514,-0.0075,1.362
6404.00,7.550001,25.02052,-0.000169,24.020933,-0.0075,1.362
6406.00,7.550681,25.02059,-0.000170,24.021448,-0.0075,1.361
6408.00,7.550152,25.02045,-0.000169,24.021858,-0.0075,1.362
6410.00,7.550936,25.02040,-0.000169,24.021584,-0.0075,1.362
6412.00,7.550636,25.01972,-0.000169,24.021184,-0.0075,1.361
6414.00,7.550108,25.01959,-0.000169,24.021653,-0.0075,1.362
6416.00,7.550458,25.02028,-0.000168,24.022059,-0.0075,1.362
6418.00,7.551466,25.02053,-0.000169,24.021488,-0.0075,1.361
6420.00,7.551499,25.02014,-0.000169,24.022249,-0.0075,1.361
6422.00,7.551709,25.02012,-0.000169,24.022304,-0.0075,1.362
6424.00,7.551626,25.02021,-0.000169,24.021185,-0.0075,1.361
6426.00,7.550829,25.02027,-0.000168,24.021624,-0.0075,1.361
6428.00,7.550150,25.02014,-0.000170,24.021630,-0.0075,1.362
6430.00,7.550232,25.01946,-0.000168,24.021396,-0.0075,1.361
6432.00,7.550359,25.02023,-0.000168,24.021671,-0.0075,1.361
6434.00,7.550395,25.02041,-0.000168,24.021988,-0.0075,1.362
6436.00,7.551134,25.02141,-0.000167,24.021945,-0.0075,1.361
6438.00,7.551790,25.02061,-0.000168,24.021778,-0.0075,1.362
6440.00,7.551687,25.02088,-0.000168,24.021407,-0.0076,1.362
6442.00,7.551350,25.02119,-0.000167,24.021825,-0.0075,1.361
6444.00,7.551056,25.02207,-0.000168,24.022037,-0.0075,1.361
6446.00,7.551036,25.02154,-0.000169,24.022228,-0.0075,1.362
6448.00,7.550650,25.02045,-0.000169,24.022184,-0.0075,1.362
6450.00,7.550855,25.02086,-0.000168,24.022199,-0.0075,1.361
6452.00,7.551558,25.02006,-0.000168,24.022101,-0.0075,1.362
6454.00,7.551504,25.02091,-0.000169,24.022298,-0.0075,1.362
6456.00,7.551622,25.02094,-0.000169,24.022344,-0.0075,1.362
6458.00,7.551087,25.02250,-0.000169,24.021570,-0.0075,1.361
6460.00,7.551381,25.02211,-0.000168,24.021506,-0.0076,1.361
6462.00,7.551823,25.02163,-0.000168,24.021818,-0.0076,1.361
6464.00,7.550906,25.02138,-0.000168,24.021528,-0.0075,1.362
6466.00,7.550846,25.02170,-0.000167,24.021776,-0.0075,1.363
6468.00,7.550466,25.02155,-0.000168,24.022045,-0.0076,1.362
6470.00,7.550606,25.02205,-0.000169,24.021459,-0.0075,1.362
6472.00,7.550360,25.02164,-0.000169,24.022074,-0.0075,1.362
6474.00,7.549981,25.02126,-0.000169,24.021782,-0.0075,1.362
6476.00,7.548566,25.02182,-0.000169,24.021127,-0.0075,1.362
6478.00,7.548251,25.02133,-0.000169,24.021058,-0.0075,1.362
6480.00,7.548259,25.02091,-0.000169,24.022222,-0.0076,1.362
6482.00,7.548522,25.02244,-0.000169,24.022019,-0.0075,1.362
6484.00,7.549228,25.02250,-0.000168,24.021368,-0.0076,1.362
6486.00,7.549903,25.02240,-0.000168,24.021992,-0.0075,1.362
6488.00,7.550182,25.02217,-0.000167,24.021825,-0.0075,1.362
6490.00,7.550840,25.02231,-0.000168,24.021843,-0.0075,1.362
6492.00,7.550589,25.02206,-0.000169,24.021784,-0.0076,1.362
6494.00,7.550229,25.02336,-0.000168,24.021925,-0.0076,1.363
6496.00,7.549154,25.02338,-0.000169,24.022346,-0.0075,1.362
6498.00,7.549054,25.02251,-0.000168,24.021773,-0.0075,1.361
6500.00,7.549334,25.02259,-0.000168,24.021833,-0.0075,1.362
6502.00,7.549540,25.02335,-0.000168,24.021818,-0.0075,1.362
6504.00,7.549555,25.02266,-0.000168,24.021223,-0.0075,1.362
6506.00,7.550206,25.02218,-0.000170,24.022095,-0.0075,1.362
6508.00,7.549374,25.02202,-0.000168,24.022364,-0.0075,1.361
6510.00,7.548366,25.02305,-0.000168,24.022262,-0.0075,1.362
6512.00,7.548096,25.02290,-0.000168,24.021470,-0.0075,1.362
6514.00,7.549516,25.02221,-0.000168,24.021626,-0.0075,1.362
6516.00,7.549968,25.02239,-0.000167,24.021416,-0.0075,1.362
6518.00,7.550086,25.02215,-0.000168,24.021305,-0.0075,1.361
6520.00,7.548873,25.02203,-0.000168,24.021787,-0.0075,1.362
6522.00,7.548842,25.02109,-0.000168,24.021756,-0.0075,1.362
6524.00,7.549197,25.02090,-0.000169,24.022552,-0.0075,1.363
6526.00,7.548824,25.02236,-0.000169,24.022023,-0.0075,1.362
6528.00,7.549836,25.02220,-0.000169,24.021898,-0.0075,1.362
6530.00,7.550134,25.02206,-0.000169,24.021934,-0.0076,1.362
6532.00,7.550648,25.02239,-0.000168,24.021541,-0.0075,1.362
6534.00,7.550405,25.02193,-0.000168,24.021591,-0.0075,1.362
6536.00,7.550348,25.02265,-0.000169,24.022083,-0.0075,1.362
6538.00,7.549928,25.02198,-0.000169,24.021945,-0.0075,1.362
6540.00,7.549734,25.02146,-0.000168,24.021628,-0.0075,1.362
6542.00,7.549635,25.02059,-0.000169,24.022023,-0.0075,1.362
6544.00,7.549348,25.02173,-0.000169,24.021530,-0.0076,1.362
6546.00,7.549286,25.02174,-0.000170,24.022670,-0.0075,1.362
6548.00,7.549183,25.02169,-0.000168,24.021787,-0.0075,1.362
6550.00,7.549220,25.02164,-0.000168,24.021008,-0.0075,1.362
6552.00,7.549476,25.02179,-0.000169,24.021912,-0.0075,1.362
6554.00,7.549091,25.02168,-0.000168,24.021626,-0.0075,1.362
6556.00,7.548666,25.02219,-0.000169,24.021441,-0.0075,1.362
6558.00,7.549065,25.02178,-0.000168,24.021731,-0.0075,1.362
6560.00,7.549602,25.02187,-0.000170,24.021827,-0.0075,1.362
6562.00,7.548927,25.02221,-0.000170,24.021889,-0.0075,1.362
6564.00,7.549399,25.02185,-0.000169,24.021898,-0.0075,1.362
6566.00,7.549456,25.02286,-0.000168,24.021809,-0.0075,1.362
6568.00,7.549274,25.02306,-0.000168,24.021784,-0.0075,1.362
6570.00,7.549539,25.02259,-0.000168,24.021327,-0.0075,1.362
6572.00,7.550067,25.02269,-0.000168,24.022367,-0.0076,1.361
6574.00,7.549123,25.02326,-0.000168,24.021474,-0.0075,1.362
6576.00,7.549528,25.02226,-0.000169,24.021572,-0.0075,1.362
6578.00,7.550058,25.02191,-0.000167,24.022065,-0.0075,1.362
6580.00,7.550541,25.02200,-0.000168,24.021642,-0.0075,1.362
6582.00,7.550097,25.02139,-0.000168,24.022202,-0.0075,1.362
6584.00,7.549765,25.02151,-0.000169,24.022099,-0.0075,1.363
6586.00,7.549782,25.02178,-0.000170,24.021365,-0.0075,1.362
6588.00,7.549836,25.02220,-0.000168,24.021276,-0.0076,1.362
6590.00,7.550599,25.02250,-0.000168,24.021517,-0.0075,1.362
6592.00,7.550982,25.02249,-0.000167,24.022088,-0.0075,1.362
6594.00,7.550905,25.02196,-0.000168,24.021619,-0.0075,1.362
6596.00,7.550386,25.02192,-0.000169,24.021782,-0.0075,1.363
6598.00,7.550604,25.02174,-0.000169,24.022409,-0.0075,1.362
6600.00,7.550494,25.02254,-0.000168,24.022005,-0.0076,1.362
6602.00,7.550412,25.02311,-0.000169,24.021920,-0.0076,1.363
@11,12.0000,24.0
6604.00,7.549961,25.02326,-0.000169,24.021115,-0.0075,1.362
6606.00,7.543678,25.02297,-0.000169,24.021765,-0.0075,1.362
6608.00,7.532151,25.02333,-0.000168,24.021553,-0.0075,1.361
6610.00,7.522811,25.02349,-0.000167,24.022219,-0.0075,1.361
6612.00,7.515610,25.02323,-0.000167,24.022453,-0.0075,1.361
6614.00,7.511789,25.02360,-0.000169,24.022191,-0.0075,1.362
6616.00,7.510672,25.02298,-0.000170,24.021682,-0.0075,1.362
6618.00,7.510280,25.02259,-0.000169,24.021688,-0.0075,1.362
6620.00,7.511017,25.02269,-0.000170,24.021969,-0.0075,1.363
6622.00,7.511469,25.02243,-0.000170,24.021938,-0.0075,1.364
6624.00,7.512763,25.02190,-0.000170,24.021707,-0.0075,1.364
6626.00,7.513998,25.02252,-0.000169,24.022186,-0.0075,1.364
6628.00,7.515274,25.02214,-0.000170,24.021517,-0.0076,1.363
6630.00,7.524193,25.02144,-0.000169,24.021566,-0.0075,1.363
6632.00,7.535995,25.02169,-0.000170,24.022097,-0.0075,1.364
6634.00,7.547304,25.02218,-0.000170,24.021867,-0.0075,1.365
6636.00,7.554618,25.02227,-0.000171,24.021407,-0.0075,1.364
6638.00,7.558956,25.02297,-0.000170,24.022088,-0.0075,1.364
6640.00,7.560625,25.02313,-0.000170,24.022569,-0.0075,1.363
6642.00,7.560191,25.02243,-0.000169,24.021374,-0.0075,1.363
6644.00,7.559653,25.02252,-0.000167,24.021555,-0.0076,1.362
6646.00,7.557987,25.02233,-0.000168,24.022115,-0.0075,1.362
6648.00,7.557188,25.02269,-0.000167,24.022126,-0.0075,1.362
6650.00,7.556490,25.02267,-0.000168,24.020825,-0.0075,1.363
6652.00,7.555193,25.02229,-0.000168,24.021423,-0.0075,1.363
6654.00,7.554954,25.02256,-0.000168,24.021885,-0.0075,1.363
6656.00,7.553959,25.02263,-0.000169,24.021860,-0.0075,1.363
6658.00,7.553076,25.02196,-0.000168,24.021329,-0.0075,1.363
6660.00,7.552296,25.02219,-0.000168,24.021577,-0.0075,1.363
6662.00,7.551867,25.02164,-0.000168,24.021811,-0.0075,1.363
6664.00,7.551087,25.02209,-0.000168,24.021561,-0.0075,1.362
6666.00,7.550749,25.02239,-0.000169,24.021660,-0.0075,1.363
6668.00,7.550863,25.02225,-0.000169,24.021479,-0.0075,1.363
6670.00,7.549760,25.02307,-0.000168,24.021698,-0.0075,1.362
6672.00,7.549404,25.02364,-0.000169,24.022474,-0.0075,1.363
6674.00,7.549194,25.02275,-0.000170,24.021296,-0.0076,1.362
6676.00,7.548082,25.02116,-0.000168,24.021555,-0.0076,1.362
6678.00,7.546721,25.02081,-0.000170,24.022248,-0.0075,1.362
6680.00,7.545606,25.02140,-0.000170,24.021283,-0.0076,1.363
6682.00,7.545436,25.02155,-0.000170,24.021309,-0.0075,1.363
6684.00,7.544630,25.02129,-0.000168,24.021532,-0.0076,1.362
6686.00,7.545234,25.02107,-0.000168,24.021753,-0.0076,1.362
6688.00,7.545346,25.02115,-0.000169,24.021597,-0.0075,1.362
6690.00,7.544470,25.02146,-0.000169,24.021704,-0.0076,1.363
6692.00,7.542944,25.02178,-0.000168,24.021633,-0.0076,1.363
6694.00,7.542845,25.02209,-0.000168,24.022166,-0.0075,1.363
6696.00,7.541946,25.02168,-0.000169,24.021582,-0.0076,1.362
6698.00,7.541613,25.02128,-0.000168,24.021999,-0.0076,1.362
6700.00,7.541701,25.02063,-0.000168,24.021423,-0.0076,1.362
6702.00,7.542262,25.02107,-0.000168,24.021847,-0.0075,1.362
6704.00,7.542602,25.02159,-0.000168,24.021390,-0.0076,1.363
6706.00,7.542231,25.02209,-0.000169,24.021601,-0.0075,1.363
6708.00,7.542062,25.02242,-0.000169,24.021871,-0.0075,1.363
6710.00,7.542484,25.02303,-0.000170,24.022251,-0.0076,1.363
6712.00,7.542321,25.02234,-0.000168,24.022208,-0.0076,1.362
6714.00,7.542962,25.02244,-0.000169,24.021845,-0.0076,1.362
6716.00,7.542682,25.02255,-0.000169,24.021662,-0.0076,1.362
6718.00,7.543099,25.02239,-0.000168,24.021588,-0.0075,1.362
6720.00,7.544056,25.02257,-0.000168,24.021740,-0.0075,1.363
6722.00,7.543867,25.02294,-0.000169,24.022255,-0.0076,1.363
6724.00,7.543739,25.02347,-0.000169,24.021124,-0.0075,1.363
6726.00,7.543187,25.02299,-0.000168,24.021862,-0.0075,1.363
6728.00,7.542533,25.02305,-0.000169,24.021934,-0.0075,1.363
6730.00,7.542726,25.02337,-0.000169,24.021457,-0.0075,1.363
6732.00,7.542787,25.02256,-0.000169,24.021666,-0.0075,1.363
6734.00,7.543340,25.02241,-0.000170,24.021109,-0.0075,1.363
6736.00,7.543184,25.02254,-0.000168,24.022197,-0.0075,1.363
6738.00,7.543975,25.02194,-0.000169,24.022095,-0.0075,1.363
6740.00,7.543990,25.02199,-0.000169,24.021194,-0.0075,1.363
6742.00,7.543569,25.02178,-0.000169,24.021709,-0.0075,1.362
6744.00,7.544097,25.02205,-0.000167,24.022019,-0.0075,1.363
6746.00,7.544838,25.02233,-0.000167,24.021905,-0.0075,1.363
6748.00,7.545825,25.02194,-0.000168,24.021804,-0.0075,1.363
6750.00,7.546319,25.02235,-0.000168,24.021707,-0.0075,1.363
6752.00,7.546372,25.02284,-0.000169,24.022088,-0.0075,1.363
6754.00,7.545753,25.02271,-0.000169,24.021833,-0.0075,1.362
6756.00,7.546722,25.02265,-0.000169,24.021599,-0.0075,1.363
6758.00,7.546925,25.02202,-0.000169,24.022695,-0.0075,1.364
6760.00,7.547027,25.02157,-0.000169,24.022206,-0.0075,1.363
6762.00,7.547710,25.02141,-0.000168,24.022143,-0.0075,1.363
6764.00,7.547554,25.02108,-0.000168,24.021800,-0.0075,1.362
6766.00,7.547649,25.02135,-0.000168,24.021722,-0.0076,1.363
6768.00,7.547491,25.02147,-0.000168,24.021932,-0.0075,1.363
6770.00,7.547785,25.02172,-0.000167,24.021336,-0.0075,1.363
6772.00,7.547338,25.02178,-0.000169,24.021314,-0.0075,1.363
6774.00,7.547160,25.02140,-0.000168,24.021758,-0.0075,1.363
6776.00,7.545722,25.02130,-0.000168,24.021791,-0.0075,1.363
6778.00,7.544144,25.02159,-0.000168,24.022063,-0.0075,1.363
6780.00,7.544785,25.02152,-0.000169,24.021988,-0.0075,1.362
6782.00,7.544683,25.02100,-0.000168,24.022233,-0.0075,1.362
6784.00,7.543559,25.02104,-0.000168,24.022181,-0.0075,1.362
6786.00,7.543498,25.02131,-0.000167,24.021981,-0.0075,1.363
6788.00,7.544238,25.02086,-0.000168,24.021813,-0.0075,1.363
6790.00,7.544072,25.02152,-0.000169,24.021820,-0.0075,1.364
6792.00,7.544783,25.02185,-0.000169,24.021901,-0.0075,1.363
6794.00,7.544656,25.02137,-0.000169,24.021697,-0.0075,1.362
6796.00,7.543808,25.02280,-0.000168,24.021764,-0.0076,1.363
6798.00,7.543450,25.02298,-0.000169,24.022130,-0.0075,1.364
6800.00,7.543298,25.02283,-0.000169,24.022280,-0.0075,1.363
6802.00,7.543313,25.02206,-0.000168,24.021477,-0.0075,1.362
6804.00,7.542510,25.02236,-0.000167,24.022075,-0.0075,1.363
6806.00,7.541107,25.02199,-0.000168,24.022547,-0.0075,1.363
6808.00,7.540861,25.02150,-0.000167,24.021727,-0.0075,1.362
6810.00,7.540423,25.02216,-0.000169,24.021718,-0.0076,1.364
6812.00,7.540349,25.02228,-0.000170,24.021071,-0.0075,1.363
6814.00,7.540451,25.02249,-0.000170,24.021921,-0.0075,1.362
6816.00,7.541219,25.02242,-0.000169,24.021388,-0.0076,1.363
6818.00,7.540620,25.02181,-0.000167,24.021967,-0.0075,1.363
6820.00,7.539813,25.02203,-0.000168,24.021566,-0.0076,1.363
6822.00,7.539603,25.02229,-0.000169,24.021568,-0.0075,1.363
6824.00,7.540467,25.02190,-0.000169,24.021610,-0.0075,1.363
6826.00,7.541039,25.02221,-0.000168,24.021929,-0.0075,1.363
6828.00,7.541324,25.02269,-0.000167,24.021622,-0.0075,1.363
6830.00,7.541047,25.02264,-0.000168,24.022025,-0.0075,1.363
6832.00,7.540802,25.02219,-0.000169,24.021718,-0.0075,1.363
6834.00,7.542076,25.02291,-0.000168,24.021820,-0.0075,1.362
6836.00,7.542139,25.02214,-0.000167,24.021918,-0.0075,1.363
6838.00,7.542159,25.02261,-0.000167,24.021693,-0.0075,1.363
6840.00,7.542770,25.02245,-0.000168,24.021898,-0.0075,1.363
6842.00,7.542643,25.02316,-0.000169,24.022251,-0.0075,1.363
6844.00,7.541353,25.02358,-0.000169,24.022625,-0.0075,1.363
6846.00,7.541322,25.02384,-0.000167,24.022385,-0.0075,1.363
6848.00,7.541839,25.02344,-0.000168,24.021443,-0.0075,1.363
6850.00,7.541218,25.02329,-0.000168,24.021818,-0.0075,1.363
6852.00,7.541753,25.02341,-0.000169,24.021434,-0.0075,1.363
6854.00,7.541545,25.02347,-0.000169,24.021785,-0.0075,1.363
6856.00,7.542273,25.02249,-0.000169,24.021637,-0.0075,1.362
6858.00,7.541642,25.02249,-0.000169,24.021987,-0.0075,1.362
6860.00,7.541307,25.02276,-0.000167,24.022346,-0.0075,1.363
6862.00,7.542007,25.02281,-0.000167,24.021620,-0.0075,1.363
6864.00,7.540845,25.02293,-0.000168,24.021630,-0.0075,1.363
6866.00,7.541174,25.02299,-0.000168,24.022124,-0.0075,1.363
6868.00,7.541777,25.02262,-0.000168,24.021967,-0.0075,1.364
6870.00,7.542111,25.02225,-0.000169,24.021736,-0.0075,1.364
6872.00,7.541816,25.02210,-0.000169,24.021947,-0.0075,1.362
6874.00,7.541509,25.02282,-0.000168,24.021943,-0.0075,1.363
6876.00,7.541518,25.02330,-0.000168,24.021959,-0.0075,1.363
6878.00,7.541060,25.02274,-0.000167,24.021809,-0.0075,1.363
6880.00,7.541358,25.02299,-0.000167,24.021769,-0.0075,1.362
6882.00,7.542570,25.02242,-0.000169,24.021644,-0.0075,1.363
6884.00,7.541812,25.02283,-0.000168,24.022161,-0.0075,1.363
6886.00,7.541230,25.02191,-0.000167,24.022068,-0.0075,1.363
6888.00,7.541566,25.02259,-0.000167,24.021987,-0.0075,1.363
6890.00,7.541278,25.02214,-0.000168,24.022340,-0.0075,1.362
6892.00,7.540772,25.02182,-0.000168,24.022032,-0.0075,1.362
6894.00,7.540701,25.02178,-0.000168,24.022097,-0.0076,1.363
6896.00,7.541838,25.02194,-0.000168,24.021930,-0.0076,1.363
6898.00,7.542417,25.02222,-0.000169,24.022094,-0.0075,1.364
6900.00,7.542373,25.02267,-0.000168,24.021911,-0.0075,1.363
6902.00,7.541623,25.02296,-0.000168,24.022463,-0.0075,1.363
6904.00,7.541307,25.02265,-0.000169,24.022460,-0.0075,1.363
6906.00,7.541103,25.02201,-0.000168,24.021820,-0.0075,1.363
6908.00,7.541844,25.02167,-0.000169,24.021521,-0.0075,1.363
6910.00,7.541014,25.02198,-0.000168,24.021517,-0.0076,1.363
6912.00,7.539987,25.02173,-0.000168,24.021310,-0.0075,1.363
6914.00,7.539995,25.02169,-0.000168,24.022173,-0.0075,1.363
6916.00,7.541215,25.02215,-0.000168,24.022420,-0.0075,1.363
6918.00,7.541278,25.02208,-0.000169,24.022280,-0.0075,1.363
6920.00,7.541611,25.02203,-0.000169,24.021412,-0.0075,1.363
6922.00,7.542330,25.02240,-0.000168,24.021126,-0.0075,1.363
6924.00,7.542744,25.02152,-0.000168,24.022104,-0.0075,1.363
6926.00,7.542640,25.02155,-0.000168,24.022715,-0.0075,1.362
6928.00,7.542742,25.02154,-0.000169,24.022659,-0.0075,1.363
6930.00,7.543657,25.02189,-0.000168,24.022208,-0.0075,1.363
6932.00,7.543507,25.02245,-0.000169,24.022293,-0.0075,1.363
6934.00,7.543287,25.02130,-0.000169,24.021943,-0.0075,1.364
6936.00,7.542731,25.02129,-0.000169,24.022124,-0.0075,1.363
6938.00,7.542305,25.02088,-0.000170,24.021974,-0.0075,1.363
6940.00,7.542311,25.02101,-0.000169,24.021582,-0.0075,1.363
6942.00,7.542824,25.02168,-0.000168,24.022017,-0.0075,1.363
6944.00,7.543051,25.02107,-0.000168,24.021680,-0.0075,1.363
6946.00,7.542255,25.02115,-0.000168,24.021831,-0.0076,1.363
6948.00,7.541942,25.02052,-0.000169,24.021936,-0.0075,1.363
6950.00,7.541314,25.02090,-0.000168,24.022023,-0.0075,1.363
6952.00,7.541118,25.02057,-0.000168,24.021784,-0.0075,1.364
6954.00,7.540796,25.02095,-0.000169,24.022260,-0.0075,1.363
6956.00,7.541829,25.02208,-0.000169,24.021655,-0.0076,1.363
6958.00,7.541475,25.02226,-0.000169,24.022222,-0.0075,1.363
6960.00,7.541572,25.02193,-0.000169,24.021601,-0.0075,1.363
6962.00,7.541974,25.02208,-0.000169,24.021990,-0.0075,1.363
6964.00,7.541255,25.02188,-0.000168,24.021943,-0.0076,1.363
6966.00,7.540916,25.02264,-0.000168,24.022235,-0.0075,1.363
6968.00,7.541172,25.02267,-0.000168,24.022190,-0.0075,1.363
6970.00,7.540982,25.02268,-0.000168,24.022237,-0.0075,1.363
6972.00,7.540805,25.02248,-0.000168,24.022128,-0.0075,1.364
6974.00,7.540927,25.02224,-0.000170,24.021794,-0.0075,1.362
6976.00,7.540455,25.02204,-0.000168,24.021860,-0.0075,1.363
6978.00,7.540075,25.02168,-0.000167,24.022300,-0.0075,1.364
6980.00,7.540179,25.02146,-0.000169,24.021816,-0.0075,1.364
6982.00,7.540198,25.02202,-0.000169,24.021889,-0.0075,1.364
6984.00,7.540120,25.02162,-0.000168,24.021218,-0.0076,1.363
6986.00,7.539857,25.02155,-0.000169,24.022039,-0.0075,1.364
6988.00,7.541115,25.02175,-0.000168,24.021544,-0.0076,1.363
6990.00,7.541843,25.02134,-0.000168,24.021323,-0.0076,1.364
6992.00,7.541489,25.02149,-0.000169,24.022097,-0.0075,1.363
6994.00,7.541469,25.02187,-0.000169,24.021807,-0.0076,1.363
6996.00,7.541733,25.02163,-0.000169,24.022463,-0.0075,1.364
6998.00,7.541843,25.02140,-0.000169,24.022498,-0.0075,1.363
7000.00,7.541888,25.02055,-0.000167,24.022472,-0.0075,1.363
7002.00,7.541716,25.02044,-0.000168,24.021698,-0.0075,1.363
7004.00,7.541846,25.02106,-0.000168,24.021280,-0.0075,1.363
7006.00,7.542273,25.02130,-0.000168,24.021412,-0.0075,1.363
7008.00,7.542302,25.02087,-0.000169,24.021639,-0.0075,1.364
7010.00,7.542329,25.02203,-0.000169,24.021722,-0.0075,1.363
7012.00,7.542232,25.02145,-0.000168,24.021278,-0.0075,1.363
7014.00,7.541823,25.02118,-0.000169,24.021891,-0.0075,1.364
7016.00,7.541797,25.02126,-0.000170,24.021706,-0.0075,1.364
7018.00,7.541610,25.02071,-0.000170,24.022070,-0.0075,1.363
7020.00,7.541661,25.02054,-0.000167,24.022306,-0.0075,1.363
7022.00,7.541634,25.02100,-0.000168,24.021742,-0.0075,1.363
7024.00,7.541555,25.02193,-0.000169,24.022639,-0.0075,1.363
7026.00,7.541675,25.02064,-0.000169,24.022451,-0.0075,1.364
7028.00,7.541524,25.02026,-0.000169,24.022819,-0.0075,1.363
7030.00,7.542132,25.02160,-0.000169,24.021749,-0.0075,1.363
7032.00,7.542421,25.02171,-0.000168,24.021702,-0.0075,1.364
7034.00,7.543337,25.02183,-0.000169,24.022086,-0.0075,1.363
7036.00,7.543651,25.02081,-0.000171,24.021200,-0.0075,1.364
7038.00,7.543424,25.02045,-0.000170,24.022072,-0.0075,1.364
7040.00,7.543585,25.02045,-0.000168,24.021874,-0.0075,1.363
7042.00,7.543842,25.02095,-0.000169,24.021633,-0.0075,1.364
7044.00,7.544398,25.02103,-0.000170,24.022034,-0.0075,1.364
7046.00,7.544544,25.02044,-0.000170,24.021742,-0.0075,1.364
7048.00,7.543809,25.01977,-0.000169,24.021706,-0.0075,1.363
7050.00,7.543821,25.02069,-0.000168,24.021916,-0.0075,1.362
7052.00,7.543608,25.02129,-0.000167,24.021543,-0.0075,1.363
7054.00,7.543974,25.02114,-0.000168,24.022063,-0.0075,1.363
7056.00,7.544005,25.02148,-0.000170,24.021762,-0.0075,1.364
7058.00,7.544133,25.02106,-0.000169,24.022342,-0.0075,1.364
7060.00,7.544295,25.02128,-0.000168,24.021921,-0.0075,1.364
7062.00,7.543099,25.02149,-0.000168,24.022425,-0.0076,1.363
7064.00,7.542423,25.02155,-0.000167,24.022048,-0.0075,1.363
7066.00,7.542944,25.02120,-0.000167,24.021831,-0.0075,1.364
7068.00,7.542914,25.02065,-0.000169,24.022317,-0.0075,1.364
7070.00,7.543964,25.02140,-0.000168,24.022460,-0.0075,1.364
7072.00,7.543888,25.02145,-0.000168,24.022036,-0.0075,1.364
7074.00,7.544118,25.02156,-0.000168,24.022335,-0.0075,1.363
7076.00,7.544014,25.02180,-0.000168,24.022246,-0.0075,1.364
7078.00,7.543842,25.02165,-0.000167,24.022476,-0.0075,1.363
7080.00,7.543532,25.02240,-0.000168,24.022291,-0.0075,1.364
7082.00,7.543305,25.02244,-0.000168,24.022114,-0.0075,1.363
7084.00,7.543682,25.02214,-0.000168,24.022346,-0.0075,1.363
7086.00,7.544161,25.02138,-0.000168,24.021688,-0.0075,1.364
7088.00,7.544242,25.02121,-0.000169,24.021334,-0.0075,1.363
7090.00,7.543702,25.02142,-0.000169,24.021441,-0.0075,1.363
7092.00,7.543877,25.02118,-0.000169,24.021367,-0.0075,1.364
7094.00,7.543204,25.02155,-0.000168,24.022197,-0.0075,1.364
7096.00,7.543188,25.02128,-0.000169,24.022032,-0.0075,1.363
7098.00,7.542510,25.02088,-0.000169,24.021862,-0.0075,1.364
7100.00,7.541149,25.02116,-0.000169,24.021706,-0.0075,1.363
7102.00,7.540948,25.02199,-0.000168,24.022086,-0.0075,1.363
7104.00,7.541336,25.02173,-0.000169,24.021949,-0.0075,1.364
7106.00,7.541135,25.02186,-0.000169,24.021809,-0.0075,1.364
7108.00,7.540356,25.02128,-0.000167,24.021773,-0.0075,1.363
7110.00,7.540396,25.02148,-0.000169,24.021501,-0.0075,1.364
7112.00,7.540488,25.02172,-0.000168,24.021617,-0.0075,1.363
7114.00,7.539725,25.02154,-0.000169,24.022008,-0.0075,1.364
7116.00,7.539431,25.02184,-0.000169,24.021407,-0.0075,1.364
7118.00,7.539731,25.02143,-0.000169,24.021619,-0.0075,1.363
7120.00,7.539075,25.02101,-0.000169,24.021523,-0.0076,1.364
7122.00,7.538991,25.02097,-0.000169,24.021349,-0.0075,1.364
7124.00,7.538838,25.02060,-0.000169,24.022115,-0.0075,1.364
7126.00,7.538761,25.02086,-0.000168,24.021495,-0.0075,1.364
7128.00,7.539107,25.02072,-0.000168,24.021823,-0.0075,1.364
7130.00,7.539024,25.02130,-0.000168,24.021744,-0.0075,1.364
7132.00,7.539266,25.02202,-0.000168,24.021568,-0.0075,1.364
7134.00,7.540255,25.02225,-0.000169,24.022159,-0.0075,1.364
7136.00,7.539404,25.02154,-0.000168,24.022220,-0.0075,1.363
7138.00,7.538806,25.02136,-0.000168,24.022021,-0.0075,1.363
7140.00,7.537786,25.02182,-0.000168,24.021706,-0.0075,1.364
7142.00,7.536687,25.02204,-0.000168,24.022048,-0.0075,1.364
7144.00,7.537000,25.02178,-0.000169,24.021445,-0.0075,1.364
7146.00,7.537047,25.02180,-0.000168,24.021698,-0.0075,1.363
7148.00,7.536928,25.02171,-0.000168,24.021999,-0.0075,1.364
7150.00,7.537020,25.02102,-0.000168,24.022001,-0.0075,1.363
7152.00,7.536881,25.02170,-0.000169,24.021825,-0.0075,1.364
7154.00,7.536051,25.02202,-0.000168,24.021932,-0.0075,1.364
7156.00,7.535386,25.02189,-0.000169,24.021688,-0.0075,1.364
7158.00,7.535797,25.02264,-0.000168,24.022375,-0.0075,1.364
7160.00,7.535752,25.02258,-0.000167,24.021972,-0.0075,1.364
7162.00,7.535415,25.02202,-0.000167,24.022369,-0.0075,1.363
7164.00,7.535501,25.02164,-0.000166,24.021849,-0.0075,1.364
7166.00,7.535552,25.02179,-0.000168,24.021912,-0.0075,1.364
7168.00,7.535838,25.02162,-0.000168,24.021706,-0.0075,1.363
7170.00,7.536277,25.02187,-0.000169,24.021597,-0.0075,1.363
7172.00,7.536734,25.02270,-0.000169,24.021595,-0.0075,1.364
7174.00,7.536903,25.02377,-0.000167,24.021428,-0.0075,1.363
7176.00,7.538036,25.02389,-0.000168,24.021153,-0.0075,1.364
7178.00,7.538630,25.02333,-0.000169,24.021894,-0.0075,1.364
7180.00,7.539299,25.02266,-0.000169,24.021945,-0.0075,1.364
7182.00,7.538488,25.02280,-0.000168,24.021914,-0.0075,1.364
7184.00,7.538107,25.02328,-0.000168,24.021972,-0.0075,1.365
7186.00,7.539010,25.02313,-0.000169,24.021240,-0.0075,1.364
7188.00,7.539683,25.02290,-0.000169,24.021620,-0.0075,1.363
7190.00,7.539539,25.02264,-0.000168,24.022172,-0.0075,1.364
7192.00,7.539441,25.02310,-0.000169,24.022081,-0.0075,1.364
7194.00,7.538890,25.02274,-0.000167,24.022152,-0.0075,1.363
7196.00,7.539324,25.02250,-0.000168,24.022476,-0.0075,1.363
7198.00,7.539234,25.02221,-0.000167,24.021863,-0.0075,1.364
7200.00,7.539384,25.02151,-0.000168,24.021990,-0.0075,1.364
7202.00,7.540090,25.02211,-0.000168,24.022268,-0.0075,1.364
@12,12.0000,24.0
7204.00,7.539963,25.02146,-0.000168,24.022237,-0.0075,1.363
7206.00,7.533659,25.02258,-0.000168,24.022228,-0.0075,1.364
7208.00,7.522779,25.02319,-0.000168,24.022449,-0.0075,1.362
7210.00,7.513057,25.02296,-0.000166,24.021996,-0.0075,1.362
7212.00,7.505946,25.02221,-0.000167,24.021392,-0.0075,1.362
7214.00,7.502197,25.02331,-0.000168,24.021818,-0.0075,1.364
7216.00,7.501415,25.02274,-0.000169,24.021066,-0.0075,1.364
7218.00,7.501130,25.02257,-0.000170,24.021608,-0.0075,1.364
7220.00,7.502081,25.02256,-0.000168,24.022701,-0.0075,1.365
7222.00,7.502627,25.02295,-0.000169,24.022688,-0.0076,1.365
7224.00,7.503332,25.02312,-0.000169,24.021682,-0.0075,1.365
7226.00,7.504809,25.02274,-0.000170,24.022257,-0.0076,1.365
7228.00,7.507115,25.02222,-0.000170,24.022144,-0.0075,1.365
7230.00,7.513488,25.02300,-0.000170,24.022070,-0.0075,1.366
7232.00,7.524937,25.02268,-0.000169,24.021399,-0.0076,1.366
7234.00,7.535259,25.02243,-0.000169,24.021697,-0.0075,1.365
7236.00,7.543574,25.02190,-0.000170,24.021814,-0.0075,1.366
7238.00,7.548582,25.02186,-0.000170,24.022103,-0.0075,1.365
7240.00,7.550211,25.02200,-0.000168,24.022501,-0.0075,1.365
7242.00,7.550280,25.02248,-0.000169,24.022284,-0.0075,1.365
7244.00,7.549507,25.02282,-0.000167,24.022438,-0.0075,1.364
7246.00,7.548614,25.02358,-0.000166,24.021689,-0.0075,1.364
7248.00,7.547683,25.02400,-0.000168,24.022162,-0.0075,1.365
7250.00,7.546616,25.02431,-0.000167,24.021671,-0.0075,1.364
7252.00,7.546550,25.02339,-0.000167,24.022222,-0.0075,1.364
7254.00,7.546475,25.02298,-0.000168,24.022191,-0.0075,1.364
7256.00,7.545516,25.02336,-0.000168,24.022278,-0.0075,1.364
7258.00,7.544853,25.02303,-0.000168,24.022182,-0.0075,1.364
7260.00,7.543911,25.02220,-0.000168,24.021881,-0.0075,1.364
7262.00,7.543607,25.02307,-0.000168,24.022248,-0.0075,1.365
7264.00,7.543635,25.02283,-0.000167,24.022460,-0.0075,1.364
7266.00,7.543794,25.02295,-0.000168,24.021769,-0.0075,1.364
7268.00,7.543152,25.02379,-0.000168,24.022507,-0.0075,1.364
7270.00,7.542951,25.02402,-0.000168,24.022746,-0.0075,1.363
7272.00,7.543303,25.02400,-0.000167,24.022509,-0.0075,1.364
7274.00,7.543869,25.02387,-0.000168,24.022097,-0.0075,1.364
7276.00,7.543972,25.02320,-0.000169,24.021992,-0.0075,1.364
7278.00,7.544567,25.02293,-0.000169,24.022085,-0.0075,1.364
7280.00,7.544372,25.02360,-0.000169,24.022411,-0.0075,1.365
7282.00,7.544296,25.02349,-0.000169,24.022411,-0.0075,1.365
7284.00,7.543845,25.02344,-0.000168,24.021800,-0.0075,1.364
7286.00,7.543493,25.02315,-0.000168,24.021974,-0.0075,1.364
7288.00,7.543949,25.02369,-0.000168,24.021514,-0.0075,1.364
7290.00,7.544082,25.02391,-0.000168,24.022231,-0.0075,1.363
7292.00,7.543563,25.02344,-0.000167,24.021981,-0.0075,1.363
7294.00,7.543234,25.02273,-0.000167,24.022037,-0.0075,1.364
7296.00,7.543599,25.02230,-0.000168,24.021698,-0.0075,1.365
7298.00,7.544356,25.02223,-0.000169,24.022275,-0.0075,1.365
7300.00,7.544637,25.02282,-0.000170,24.021722,-0.0075,1.365
7302.00,7.543657,25.02242,-0.000169,24.022503,-0.0075,1.364
7304.00,7.543692,25.02297,-0.000169,24.021898,-0.0075,1.364
7306.00,7.544430,25.02263,-0.000169,24.022685,-0.0075,1.364
7308.00,7.543754,25.02247,-0.000169,24.022293,-0.0075,1.364
7310.00,7.544106,25.02244,-0.000168,24.021697,-0.0075,1.364
7312.00,7.544678,25.02226,-0.000168,24.022186,-0.0075,1.365
7314.00,7.544396,25.02258,-0.000169,24.021820,-0.0076,1.365
7316.00,7.544825,25.02231,-0.000169,24.021407,-0.0076,1.364
7318.00,7.544087,25.02277,-0.000168,24.022099,-0.0075,1.364
7320.00,7.543823,25.02346,-0.000168,24.022235,-0.0075,1.364
7322.00,7.543986,25.02386,-0.000168,24.022188,-0.0075,1.364
7324.00,7.543115,25.02378,-0.000168,24.022202,-0.0076,1.365
7326.00,7.542712,25.02357,-0.000168,24.022405,-0.0075,1.364
7328.00,7.542512,25.02407,-0.000168,24.022298,-0.0075,1.364
7330.00,7.543831,25.02403,-0.000168,24.022405,-0.0075,1.364
7332.00,7.543427,25.02361,-0.000167,24.022304,-0.0075,1.364
7334.00,7.542952,25.02374,-0.000167,24.022465,-0.0075,1.364
7336.00,7.543385,25.02367,-0.000168,24.022398,-0.0075,1.363
7338.00,7.543693,25.02288,-0.000167,24.021880,-0.0075,1.364
7340.00,7.543302,25.02368,-0.000168,24.021833,-0.0075,1.365
7342.00,7.543065,25.02337,-0.000169,24.021925,-0.0075,1.365
7344.00,7.542662,25.02354,-0.000169,24.022056,-0.0075,1.364
7346.00,7.543186,25.02432,-0.000168,24.022313,-0.0075,1.364
7348.00,7.543604,25.02429,-0.000168,24.021858,-0.0075,1.364
7350.00,7.543141,25.02396,-0.000167,24.021459,-0.0075,1.364
7352.00,7.543250,25.02407,-0.000168,24.021760,-0.0075,1.364
7354.00,7.542865,25.02414,-0.000167,24.022648,-0.0075,1.364
7356.00,7.542489,25.02430,-0.000168,24.022665,-0.0075,1.365
7358.00,7.542047,25.02487,-0.000168,24.022458,-0.0075,1.364
7360.00,7.542080,25.02411,-0.000167,24.022068,-0.0075,1.365
7362.00,7.541365,25.02352,-0.000168,24.022231,-0.0075,1.364
7364.00,7.541832,25.02377,-0.000168,24.022665,-0.0075,1.364
7366.00,7.541572,25.02407,-0.000168,24.022300,-0.0075,1.364
7368.00,7.540701,25.02449,-0.000167,24.021474,-0.0075,1.363
7370.00,7.541727,25.02503,-0.000166,24.022077,-0.0075,1.364
7372.00,7.541584,25.02446,-0.000168,24.022505,-0.0075,1.364
7374.00,7.541426,25.02428,-0.000168,24.021510,-0.0075,1.364
7376.00,7.541615,25.02450,-0.000169,24.022094,-0.0075,1.364
7378.00,7.542813,25.02429,-0.000170,24.021588,-0.0076,1.364
7380.00,7.542648,25.02489,-0.000169,24.021368,-0.0075,1.364
7382.00,7.542419,25.02522,-0.000168,24.021350,-0.0075,1.364
7384.00,7.542667,25.02487,-0.000168,24.021778,-0.0075,1.365
7386.00,7.542274,25.02349,-0.000168,24.021862,-0.0075,1.364
7388.00,7.541970,25.02330,-0.000169,24.022471,-0.0076,1.364
7390.00,7.540574,25.02411,-0.000168,24.022351,-0.0075,1.364
7392.00,7.539781,25.02413,-0.000167,24.022449,-0.0075,1.364
7394.00,7.540117,25.02459,-0.000168,24.022148,-0.0075,1.365
7396.00,7.540256,25.02419,-0.000167,24.021802,-0.0075,1.365
7398.00,7.540133,25.02323,-0.000168,24.022146,-0.0075,1.364
7400.00,7.539805,25.02361,-0.000168,24.021695,-0.0075,1.364
7402.00,7.539609,25.02324,-0.000168,24.021807,-0.0075,1.365
7404.00,7.540142,25.02241,-0.000168,24.021682,-0.0075,1.364
7406.00,7.539014,25.02339,-0.000168,24.021878,-0.0075,1.364
7408.00,7.538862,25.02310,-0.000168,24.021755,-0.0075,1.364
7410.00,7.539012,25.02377,-0.000168,24.022034,-0.0075,1.364
7412.00,7.539308,25.02316,-0.000169,24.022378,-0.0075,1.364
7414.00,7.539869,25.02340,-0.000169,24.021459,-0.0076,1.365
7416.00,7.540756,25.02347,-0.000168,24.022184,-0.0075,1.364
7418.00,7.540520,25.02359,-0.000167,24.022322,-0.0075,1.364
7420.00,7.540376,25.02413,-0.000167,24.021932,-0.0075,1.365
7422.00,7.539951,25.02469,-0.000168,24.022179,-0.0075,1.365
7424.00,7.539625,25.02477,-0.000168,24.022106,-0.0075,1.365
7426.00,7.540594,25.02449,-0.000168,24.022172,-0.0075,1.364
7428.00,7.540330,25.02402,-0.000168,24.022139,-0.0075,1.365
7430.00,7.540787,25.02336,-0.000167,24.021541,-0.0075,1.364
7432.00,7.540601,25.02277,-0.000168,24.022175,-0.0075,1.364
7434.00,7.540237,25.02275,-0.000168,24.021952,-0.0075,1.364
7436.00,7.540342,25.02341,-0.000168,24.021590,-0.0075,1.365
7438.00,7.540951,25.02335,-0.000168,24.021938,-0.0075,1.364
7440.00,7.539993,25.02371,-0.000169,24.022012,-0.0075,1.365
7442.00,7.540127,25.02296,-0.000168,24.022389,-0.0075,1.364
7444.00,7.539741,25.02378,-0.000169,24.023042,-0.0075,1.364
7446.00,7.539029,25.02460,-0.000169,24.021354,-0.0075,1.364
7448.00,7.539184,25.02546,-0.000167,24.022115,-0.0075,1.365
7450.00,7.539237,25.02442,-0.000169,24.021726,-0.0075,1.364
7452.00,7.538392,25.02435,-0.000168,24.022143,-0.0075,1.365
7454.00,7.538905,25.02425,-0.000168,24.021892,-0.0075,1.365
7456.00,7.538950,25.02344,-0.000169,24.022627,-0.0075,1.365
7458.00,7.539285,25.02362,-0.000167,24.022438,-0.0075,1.365
7460.00,7.539610,25.02447,-0.000168,24.022614,-0.0075,1.364
7462.00,7.539190,25.02383,-0.000167,24.021568,-0.0075,1.364
7464.00,7.539671,25.02421,-0.000166,24.021727,-0.0075,1.364
7466.00,7.539736,25.02483,-0.000167,24.021736,-0.0075,1.364
7468.00,7.539103,25.02463,-0.000168,24.022083,-0.0075,1.365
7470.00,7.539608,25.02368,-0.000167,24.021639,-0.0075,1.364
7472.00,7.539168,25.02333,-0.000168,24.021954,-0.0075,1.365
7474.00,7.539861,25.02312,-0.000167,24.022369,-0.0075,1.365
7476.00,7.539530,25.02320,-0.000169,24.022583,-0.0075,1.365
7478.00,7.539379,25.02291,-0.000168,24.021733,-0.0075,1.365
7480.00,7.538855,25.02267,-0.000170,24.021769,-0.0075,1.365
7482.00,7.538582,25.02339,-0.000167,24.021358,-0.0075,1.364
7484.00,7.539102,25.02395,-0.000169,24.021566,-0.0075,1.364
7486.00,7.539494,25.02428,-0.000168,24.021660,-0.0075,1.364
7488.00,7.539208,25.02407,-0.000169,24.021771,-0.0075,1.365
7490.00,7.538706,25.02441,-0.000168,24.021615,-0.0075,1.365
7492.00,7.538739,25.02445,-0.000167,24.021260,-0.0075,1.365
7494.00,7.538572,25.02401,-0.000168,24.021903,-0.0075,1.365
7496.00,7.538148,25.02466,-0.000168,24.021874,-0.0075,1.365
7498.00,7.537941,25.02492,-0.000168,24.021827,-0.0075,1.364
7500.00,7.537434,25.02471,-0.000168,24.021604,-0.0076,1.364
7502.00,7.537239,25.02465,-0.000167,24.021802,-0.0075,1.364
7504.00,7.538034,25.02488,-0.000167,24.021891,-0.0076,1.365
7506.00,7.537926,25.02420,-0.000168,24.021184,-0.0075,1.365
7508.00,7.537556,25.02431,-0.000167,24.021736,-0.0075,1.364
7510.00,7.537295,25.02425,-0.000167,24.021874,-0.0075,1.365
7512.00,7.537636,25.02422,-0.000167,24.021514,-0.0075,1.365
7514.00,7.537347,25.02354,-0.000168,24.022112,-0.0075,1.365
7516.00,7.536371,25.02373,-0.000168,24.022104,-0.0075,1.365
7518.00,7.536510,25.02384,-0.000168,24.022017,-0.0075,1.365
7520.00,7.536429,25.02387,-0.000168,24.022326,-0.0075,1.365
7522.00,7.536081,25.02377,-0.000168,24.021965,-0.0075,1.365
7524.00,7.536793,25.02422,-0.000168,24.022124,-0.0075,1.365
7526.00,7.537553,25.02367,-0.000169,24.022028,-0.0075,1.364
7528.00,7.536798,25.02362,-0.000167,24.021747,-0.0075,1.364
7530.00,7.537448,25.02304,-0.000167,24.022157,-0.0075,1.364
7532.00,7.537587,25.02392,-0.000168,24.022197,-0.0076,1.365
7534.00,7.537621,25.02436,-0.000168,24.021858,-0.0075,1.365
7536.00,7.537886,25.02379,-0.000168,24.022143,-0.0075,1.365
7538.00,7.538388,25.02386,-0.000169,24.021965,-0.0075,1.365
7540.00,7.537727,25.02458,-0.000168,24.021994,-0.0075,1.365
7542.00,7.537763,25.02437,-0.000169,24.022199,-0.0075,1.365
7544.00,7.537342,25.02491,-0.000168,24.022324,-0.0075,1.364
7546.00,7.536907,25.02419,-0.000169,24.021698,-0.0075,1.365
7548.00,7.537417,25.02437,-0.000169,24.021541,-0.0076,1.365
7550.00,7.538042,25.02400,-0.000168,24.022197,-0.0075,1.365
7552.00,7.538042,25.02333,-0.000168,24.022641,-0.0075,1.365
7554.00,7.537565,25.02354,-0.000168,24.021776,-0.0075,1.365
7556.00,7.538195,25.02363,-0.000170,24.021972,-0.0075,1.365
7558.00,7.538569,25.02369,-0.000168,24.022103,-0.0075,1.365
7560.00,7.537952,25.02386,-0.000167,24.021889,-0.0075,1.365
7562.00,7.537829,25.02437,-0.000167,24.021610,-0.0075,1.365
7564.00,7.538041,25.02405,-0.000167,24.022159,-0.0075,1.365
7566.00,7.538098,25.02430,-0.000167,24.021831,-0.0075,1.365
7568.00,7.537668,25.02397,-0.000168,24.022259,-0.0075,1.365
7570.00,7.537166,25.02417,-0.000168,24.021865,-0.0075,1.364
7572.00,7.537313,25.02448,-0.000168,24.021448,-0.0075,1.364
7574.00,7.537189,25.02475,-0.000168,24.021646,-0.0075,1.365
7576.00,7.537283,25.02429,-0.000168,24.022413,-0.0075,1.365
7578.00,7.537362,25.02346,-0.000168,24.021778,-0.0075,1.365
7580.00,7.535913,25.02389,-0.000169,24.021700,-0.0075,1.365
7582.00,7.536437,25.02484,-0.000168,24.021595,-0.0075,1.365
7584.00,7.535800,25.02488,-0.000168,24.021626,-0.0075,1.365
7586.00,7.535280,25.02418,-0.000167,24.021276,-0.0075,1.365
7588.00,7.536188,25.02423,-0.000169,24.021271,-0.0075,1.364
7590.00,7.535744,25.02437,-0.000168,24.022106,-0.0075,1.364
7592.00,7.535547,25.02438,-0.000169,24.022217,-0.0075,1.365
7594.00,7.535275,25.02419,-0.000167,24.022137,-0.0075,1.364
7596.00,7.535515,25.02405,-0.000167,24.021327,-0.0075,1.365
7598.00,7.535413,25.02335,-0.000168,24.021678,-0.0075,1.365
7600.00,7.535026,25.02418,-0.000168,24.022050,-0.0075,1.365
7602.00,7.534854,25.02383,-0.000168,24.021979,-0.0075,1.365
7604.00,7.534860,25.02335,-0.000169,24.021938,-0.0075,1.365
7606.00,7.534368,25.02341,-0.000168,24.022023,-0.0075,1.365
7608.00,7.534716,25.02280,-0.000168,24.022197,-0.0075,1.364
7610.00,7.535086,25.02317,-0.000169,24.022405,-0.0075,1.366
7612.00,7.535368,25.02414,-0.000169,24.022237,-0.0075,1.365
7614.00,7.535281,25.02492,-0.000169,24.021775,-0.0075,1.365
7616.00,7.534970,25.02521,-0.000168,24.021372,-0.0075,1.364
7618.00,7.535166,25.02380,-0.000168,24.021465,-0.0075,1.365
7620.00,7.535550,25.02410,-0.000169,24.022135,-0.0075,1.365
7622.00,7.535060,25.02434,-0.000169,24.021196,-0.0075,1.365
7624.00,7.535375,25.02473,-0.000168,24.022333,-0.0075,1.366
7626.00,7.535398,25.02505,-0.000168,24.021704,-0.0075,1.365
7628.00,7.535416,25.02486,-0.000170,24.022072,-0.0075,1.365
7630.00,7.534720,25.02529,-0.000167,24.022036,-0.0075,1.364
7632.00,7.535343,25.02547,-0.000167,24.022217,-0.0075,1.365
7634.00,7.536126,25.02544,-0.000169,24.022337,-0.0075,1.366
7636.00,7.535275,25.02426,-0.000168,24.022072,-0.0075,1.365
7638.00,7.535046,25.02401,-0.000169,24.022313,-0.0075,1.365
7640.00,7.534443,25.02460,-0.000168,24.022249,-0.0075,1.365
7642.00,7.535723,25.02435,-0.000167,24.022318,-0.0075,1.364
7644.00,7.535917,25.02404,-0.000167,24.022168,-0.0075,1.365
7646.00,7.536255,25.02506,-0.000167,24.021620,-0.0075,1.365
7648.00,7.535908,25.02403,-0.000168,24.022135,-0.0075,1.365
7650.00,7.536756,25.02432,-0.000168,24.022503,-0.0075,1.366
7652.00,7.536981,25.02446,-0.000168,24.022157,-0.0075,1.366
7654.00,7.536763,25.02412,-0.000169,24.022041,-0.0075,1.366
7656.00,7.535967,25.02399,-0.000169,24.022895,-0.0075,1.365
7658.00,7.535897,25.02409,-0.000167,24.022005,-0.0076,1.365
7660.00,7.536665,25.02420,-0.000167,24.021693,-0.0075,1.365
7662.00,7.536670,25.02484,-0.000167,24.021776,-0.0075,1.365
7664.00,7.536942,25.02515,-0.000167,24.022019,-0.0075,1.365
7666.00,7.536529,25.02482,-0.000168,24.021990,-0.0075,1.365
7668.00,7.536785,25.02474,-0.000168,24.021802,-0.0075,1.365
7670.00,7.537489,25.02494,-0.000168,24.021736,-0.0075,1.365
7672.00,7.537906,25.02533,-0.000168,24.021892,-0.0075,1.365
7674.00,7.537378,25.02510,-0.000168,24.021274,-0.0075,1.365
7676.00,7.537256,25.02494,-0.000168,24.022072,-0.0075,1.365
7678.00,7.536776,25.02463,-0.000168,24.021662,-0.0075,1.366
7680.00,7.538262,25.02603,-0.000168,24.022356,-0.0075,1.366
7682.00,7.537902,25.02604,-0.000167,24.021602,-0.0075,1.365
7684.00,7.537440,25.02591,-0.000169,24.022164,-0.0075,1.366
7686.00,7.537301,25.02570,-0.000169,24.022041,-0.0075,1.365
7688.00,7.536703,25.02557,-0.000168,24.022304,-0.0075,1.365
7690.00,7.537036,25.02604,-0.000167,24.021635,-0.0075,1.365
7692.00,7.537277,25.02495,-0.000167,24.021947,-0.0075,1.365
7694.00,7.537669,25.02503,-0.000167,24.022249,-0.0075,1.365
7696.00,7.538093,25.02485,-0.000168,24.022048,-0.0075,1.366
7698.00,7.538029,25.02464,-0.000167,24.021718,-0.0075,1.365
7700.00,7.538178,25.02432,-0.000168,24.021838,-0.0075,1.366
7702.00,7.537821,25.02509,-0.000169,24.021274,-0.0075,1.365
7704.00,7.536703,25.02492,-0.000168,24.021394,-0.0075,1.365
7706.00,7.536808,25.02557,-0.000168,24.021930,-0.0075,1.365
7708.00,7.537431,25.02509,-0.000168,24.022286,-0.0075,1.365
7710.00,7.537563,25.02506,-0.000168,24.022505,-0.0075,1.365
7712.00,7.538276,25.02555,-0.000167,24.022621,-0.0075,1.365
7714.00,7.538595,25.02529,-0.000168,24.022569,-0.0075,1.365
7716.00,7.538036,25.02492,-0.000169,24.021426,-0.0075,1.366
7718.00,7.537716,25.02557,-0.000169,24.022197,-0.0075,1.365
7720.00,7.537539,25.02596,-0.000168,24.022407,-0.0075,1.365
7722.00,7.537307,25.02607,-0.000168,24.022474,-0.0075,1.365
7724.00,7.537690,25.02549,-0.000168,24.022558,-0.0075,1.365
7726.00,7.536884,25.02532,-0.000167,24.022467,-0.0075,1.366
7728.00,7.537222,25.02503,-0.000168,24.021961,-0.0075,1.365
7730.00,7.536840,25.02518,-0.000167,24.021825,-0.0075,1.365
7732.00,7.536510,25.02504,-0.000166,24.022634,-0.0075,1.365
7734.00,7.536680,25.02543,-0.000167,24.021920,-0.0075,1.366
7736.00,7.536651,25.02572,-0.000167,24.022351,-0.0075,1.366
7738.00,7.536606,25.02502,-0.000169,24.022413,-0.0075,1.365
7740.00,7.536758,25.02493,-0.000167,24.021896,-0.0075,1.366
7742.00,7.536131,25.02505,-0.000168,24.021860,-0.0075,1.366
7744.00,7.535853,25.02562,-0.000169,24.021881,-0.0076,1.365
7746.00,7.536210,25.02546,-0.000168,24.022556,-0.0075,1.365
7748.00,7.536681,25.02521,-0.000168,24.021717,-0.0075,1.366
7750.00,7.536645,25.02536,-0.000168,24.021111,-0.0075,1.365
7752.00,7.536265,25.02614,-0.000167,24.021718,-0.0075,1.366
7754.00,7.537221,25.02558,-0.000168,24.021582,-0.0075,1.365
7756.00,7.537496,25.02521,-0.000168,24.021894,-0.0075,1.366
7758.00,7.536330,25.02534,-0.000168,24.022355,-0.0075,1.365
7760.00,7.536585,25.02558,-0.000167,24.022101,-0.0075,1.365
7762.00,7.535636,25.02530,-0.000168,24.021620,-0.0076,1.365
7764.00,7.536133,25.02565,-0.000169,24.021655,-0.0075,1.366
7766.00,7.536904,25.02553,-0.000169,24.021840,-0.0075,1.366
7768.00,7.537151,25.02509,-0.000169,24.021204,-0.0075,1.365
7770.00,7.536195,25.02433,-0.000168,24.022052,-0.0075,1.365
7772.00,7.536201,25.02470,-0.000168,24.021740,-0.0075,1.365
7774.00,7.536163,25.02547,-0.000169,24.021865,-0.0075,1.365
7776.00,7.535547,25.02475,-0.000168,24.021894,-0.0075,1.365
7778.00,7.535064,25.02485,-0.000167,24.021749,-0.0075,1.365
7780.00,7.535302,25.02559,-0.000168,24.021767,-0.0075,1.366
7782.00,7.535698,25.02530,-0.000168,24.022219,-0.0075,1.366
7784.00,7.535686,25.02511,-0.000167,24.021780,-0.0075,1.365
7786.00,7.536444,25.02586,-0.000167,24.021673,-0.0075,1.365
7788.00,7.536923,25.02558,-0.000169,24.021798,-0.0076,1.366
7790.00,7.537569,25.02637,-0.000169,24.021439,-0.0076,1.366
7792.00,7.537635,25.02545,-0.000169,24.022070,-0.0075,1.366
7794.00,7.537876,25.02508,-0.000169,24.021280,-0.0075,1.365
7796.00,7.538311,25.02561,-0.000169,24.021720,-0.0075,1.365
7798.00,7.538531,25.02525,-0.000168,24.021622,-0.0075,1.365
7800.00,7.538712,25.02498,-0.000168,24.022121,-0.0076,1.366
7802.00,7.537567,25.02521,-0.000169,24.021872,-0.0075,1.366
@13,12.0000,24.0
7804.00,7.535929,25.02552,-0.000170,24.021974,-0.0075,1.366
7806.00,7.531019,25.02486,-0.000169,24.021945,-0.0075,1.366
7808.00,7.521746,25.02528,-0.000168,24.022260,-0.0075,1.364
7810.00,7.512723,25.02454,-0.000167,24.021927,-0.0075,1.364
7812.00,7.504411,25.02531,-0.000166,24.021263,-0.0075,1.364
7814.00,7.499084,25.02572,-0.000168,24.022130,-0.0075,1.364
7816.00,7.497540,25.02562,-0.000168,24.021809,-0.0075,1.365
7818.00,7.496766,25.02596,-0.000167,24.021927,-0.0075,1.366
7820.00,7.497692,25.02497,-0.000169,24.021823,-0.0075,1.367
7822.00,7.498780,25.02496,-0.000169,24.022173,-0.0075,1.366
7824.00,7.499671,25.02507,-0.000168,24.022179,-0.0075,1.366
7826.00,7.499243,25.02493,-0.000170,24.022636,-0.0075,1.366
7828.00,7.499335,25.02475,-0.000169,24.022443,-0.0075,1.366
7830.00,7.505444,25.02403,-0.000171,24.022278,-0.0075,1.367
7832.00,7.516038,25.02410,-0.000169,24.022465,-0.0075,1.367
7834.00,7.526921,25.02423,-0.000170,24.021669,-0.0076,1.368
7836.00,7.535083,25.02386,-0.000169,24.021842,-0.0075,1.367
7838.00,7.539806,25.02381,-0.000169,24.022177,-0.0075,1.366
7840.00,7.541108,25.02301,-0.000169,24.022262,-0.0075,1.366
7842.00,7.541212,25.02283,-0.000167,24.022420,-0.0075,1.366
7844.00,7.541083,25.02327,-0.000167,24.022230,-0.0075,1.366
7846.00,7.539201,25.02322,-0.000167,24.022382,-0.0075,1.365
7848.00,7.538376,25.02326,-0.000165,24.022918,-0.0075,1.365
7850.00,7.538159,25.02284,-0.000166,24.022311,-0.0075,1.365
7852.00,7.537670,25.02279,-0.000167,24.022090,-0.0075,1.366
7854.00,7.537114,25.02287,-0.000167,24.022278,-0.0075,1.365
7856.00,7.535959,25.02307,-0.000167,24.022366,-0.0075,1.365
7858.00,7.535566,25.02333,-0.000168,24.021736,-0.0075,1.366
7860.00,7.535218,25.02405,-0.000167,24.022346,-0.0075,1.366
7862.00,7.534746,25.02386,-0.000168,24.021655,-0.0075,1.366
7864.00,7.534444,25.02379,-0.000168,24.021996,-0.0075,1.366
7866.00,7.534794,25.02385,-0.000167,24.022191,-0.0075,1.365
7868.00,7.533417,25.02386,-0.000167,24.022273,-0.0075,1.365
7870.00,7.532319,25.02415,-0.000168,24.021753,-0.0075,1.365
7872.00,7.532504,25.02395,-0.000167,24.022045,-0.0075,1.366
7874.00,7.533501,25.02418,-0.000167,24.022228,-0.0075,1.366
7876.00,7.534265,25.02385,-0.000168,24.021644,-0.0075,1.366
7878.00,7.534102,25.02401,-0.000168,24.022126,-0.0075,1.366
7880.00,7.534509,25.02441,-0.000168,24.021535,-0.0075,1.365
7882.00,7.535274,25.02558,-0.000167,24.022344,-0.0075,1.366
7884.00,7.535543,25.02527,-0.000167,24.021941,-0.0075,1.366
7886.00,7.535128,25.02488,-0.000167,24.022128,-0.0075,1.366
7888.00,7.535412,25.02484,-0.000169,24.022021,-0.0075,1.366
7890.00,7.535401,25.02474,-0.000168,24.021553,-0.0075,1.365
7892.00,7.535405,25.02478,-0.000167,24.021804,-0.0075,1.365
7894.00,7.536384,25.02517,-0.000167,24.022478,-0.0075,1.366
7896.00,7.536491,25.02409,-0.000168,24.022463,-0.0075,1.365
7898.00,7.536055,25.02356,-0.000168,24.022108,-0.0075,1.365
7900.00,7.535766,25.02405,-0.000167,24.022703,-0.0075,1.365
7902.00,7.536234,25.02433,-0.000167,24.022190,-0.0075,1.366
7904.00,7.537355,25.02410,-0.000168,24.022132,-0.0075,1.366
7906.00,7.537142,25.02374,-0.000168,24.021301,-0.0075,1.366
7908.00,7.537705,25.02355,-0.000169,24.022215,-0.0075,1.365
7910.00,7.538834,25.02333,-0.000168,24.021834,-0.0075,1.365
7912.00,7.538756,25.02357,-0.000167,24.021974,-0.0075,1.366
7914.00,7.538299,25.02390,-0.000167,24.022275,-0.0075,1.366
7916.00,7.537800,25.02316,-0.000167,24.021626,-0.0075,1.366
7918.00,7.538250,25.02364,-0.000167,24.021954,-0.0075,1.366
7920.00,7.538050,25.02402,-0.000168,24.021845,-0.0075,1.366
7922.00,7.538250,25.02382,-0.000168,24.021722,-0.0075,1.365
7924.00,7.537973,25.02315,-0.000168,24.022104,-0.0075,1.366
7926.00,7.537400,25.02496,-0.000168,24.022132,-0.0075,1.366
7928.00,7.537400,25.02529,-0.000167,24.022228,-0.0075,1.365
7930.00,7.537517,25.02543,-0.000168,24.022543,-0.0075,1.366
7932.00,7.537455,25.02518,-0.000168,24.022094,-0.0075,1.365
7934.00,7.537805,25.02473,-0.000168,24.021963,-0.0076,1.365
7936.00,7.536849,25.02443,-0.000169,24.021773,-0.0076,1.366
7938.00,7.536446,25.02367,-0.000169,24.021958,-0.0076,1.366
7940.00,7.536134,25.02439,-0.000168,24.022407,-0.0075,1.366
7942.00,7.535570,25.02369,-0.000168,24.021457,-0.0076,1.366
7944.00,7.535472,25.02444,-0.000169,24.022028,-0.0075,1.365
7946.00,7.535028,25.02418,-0.000168,24.022402,-0.0075,1.366
7948.00,7.534827,25.02394,-0.000168,24.021417,-0.0075,1.366
7950.00,7.535008,25.02389,-0.000169,24.021147,-0.0075,1.366
7952.00,7.535037,25.02522,-0.000168,24.022052,-0.0075,1.366
7954.00,7.534981,25.02491,-0.000168,24.021706,-0.0075,1.365
7956.00,7.535414,25.02433,-0.000168,24.021945,-0.0075,1.365
7958.00,7.535135,25.02428,-0.000167,24.022585,-0.0075,1.365
7960.00,7.535242,25.02397,-0.000167,24.022315,-0.0075,1.366
7962.00,7.535096,25.02404,-0.000168,24.022219,-0.0075,1.365
7964.00,7.534862,25.02428,-0.000168,24.022188,-0.0075,1.366
7966.00,7.535521,25.02374,-0.000167,24.022576,-0.0075,1.366
7968.00,7.534755,25.02316,-0.000169,24.021539,-0.0075,1.366
7970.00,7.534614,25.02307,-0.000168,24.021907,-0.0075,1.366
7972.00,7.534456,25.02385,-0.000168,24.022173,-0.0075,1.366
7974.00,7.534271,25.02441,-0.000167,24.022266,-0.0075,1.366
7976.00,7.533924,25.02421,-0.000166,24.021524,-0.0075,1.366
7978.00,7.533330,25.02496,-0.000166,24.021370,-0.0075,1.365
7980.00,7.534200,25.02502,-0.000167,24.021713,-0.0075,1.365
7982.00,7.534266,25.02466,-0.000168,24.022177,-0.0075,1.366
7984.00,7.534584,25.02465,-0.000167,24.022230,-0.0075,1.365
7986.00,7.533755,25.02487,-0.000168,24.022297,-0.0075,1.366
7988.00,7.533523,25.02389,-0.000168,24.022079,-0.0075,1.366
7990.00,7.533873,25.02352,-0.000167,24.021947,-0.0075,1.366
7992.00,7.533524,25.02414,-0.000168,24.022240,-0.0075,1.365
7994.00,7.534005,25.02445,-0.000168,24.022130,-0.0075,1.366
7996.00,7.533666,25.02426,-0.000167,24.022219,-0.0075,1.365
7998.00,7.533173,25.02566,-0.000166,24.022197,-0.0075,1.365
8000.00,7.532948,25.02516,-0.000166,24.021769,-0.0076,1.365
8002.00,7.532837,25.02480,-0.000167,24.022110,-0.0075,1.366
8004.00,7.532716,25.02453,-0.000167,24.022039,-0.0075,1.366
8006.00,7.532458,25.02459,-0.000166,24.021896,-0.0075,1.366
8008.00,7.531621,25.02449,-0.000168,24.021858,-0.0075,1.365
8010.00,7.532163,25.02502,-0.000167,24.021851,-0.0075,1.365
8012.00,7.532916,25.02434,-0.000168,24.021490,-0.0075,1.366
8014.00,7.533411,25.02414,-0.000168,24.022016,-0.0075,1.365
8016.00,7.533033,25.02363,-0.000167,24.022364,-0.0075,1.366
8018.00,7.532722,25.02345,-0.000167,24.021572,-0.0075,1.366
8020.00,7.532063,25.02373,-0.000169,24.021871,-0.0075,1.366
8022.00,7.531981,25.02355,-0.000168,24.021466,-0.0075,1.366
8024.00,7.532229,25.02355,-0.000168,24.022061,-0.0075,1.366
8026.00,7.532349,25.02420,-0.000168,24.021914,-0.0075,1.365
8028.00,7.533128,25.02423,-0.000168,24.021822,-0.0075,1.366
8030.00,7.535050,25.02417,-0.000168,24.021925,-0.0075,1.365
8032.00,7.535671,25.02382,-0.000167,24.022311,-0.0075,1.366
8034.00,7.535501,25.02456,-0.000168,24.021950,-0.0075,1.366
8036.00,7.535514,25.02410,-0.000167,24.022046,-0.0075,1.365
8038.00,7.534368,25.02444,-0.000167,24.022355,-0.0075,1.366
8040.00,7.534538,25.02385,-0.000168,24.022398,-0.0075,1.366
8042.00,7.535531,25.02457,-0.000168,24.021880,-0.0075,1.365
8044.00,7.535844,25.02479,-0.000168,24.022077,-0.0075,1.366
8046.00,7.535720,25.02373,-0.000167,24.021860,-0.0075,1.366
8048.00,7.535819,25.02388,-0.000168,24.021925,-0.0075,1.366
8050.00,7.534583,25.02396,-0.000166,24.022471,-0.0075,1.366
8052.00,7.534621,25.02350,-0.000167,24.021871,-0.0075,1.366
8054.00,7.535342,25.02326,-0.000168,24.021990,-0.0075,1.366
8056.00,7.536414,25.02415,-0.000168,24.022799,-0.0075,1.365
8058.00,7.534761,25.02433,-0.000168,24.021925,-0.0075,1.366
8060.00,7.534188,25.02421,-0.000167,24.021843,-0.0075,1.366
8062.00,7.534237,25.02429,-0.000168,24.022525,-0.0075,1.367
8064.00,7.535382,25.02431,-0.000169,24.021503,-0.0075,1.366
8066.00,7.535660,25.02434,-0.000168,24.021967,-0.0075,1.366
8068.00,7.536175,25.02538,-0.000168,24.022157,-0.0075,1.366
8070.00,7.536100,25.02551,-0.000167,24.021314,-0.0075,1.366
8072.00,7.535846,25.02450,-0.000167,24.021822,-0.0075,1.366
8074.00,7.535727,25.02504,-0.000167,24.022681,-0.0075,1.365
8076.00,7.535146,25.02514,-0.000167,24.022512,-0.0075,1.365
8078.00,7.535705,25.02550,-0.000166,24.022157,-0.0075,1.366
8080.00,7.536358,25.02468,-0.000167,24.022884,-0.0075,1.366
8082.00,7.536126,25.02431,-0.000168,24.022460,-0.0075,1.366
8084.00,7.536189,25.02499,-0.000168,24.022545,-0.0075,1.365
8086.00,7.536244,25.02391,-0.000167,24.022025,-0.0075,1.365
8088.00,7.535703,25.02361,-0.000167,24.021938,-0.0075,1.365
8090.00,7.535599,25.02479,-0.000167,24.022032,-0.0075,1.366
8092.00,7.535549,25.02441,-0.000168,24.021974,-0.0075,1.366
8094.00,7.534918,25.02487,-0.000167,24.022389,-0.0075,1.366
8096.00,7.535136,25.02456,-0.000167,24.022257,-0.0075,1.367
8098.00,7.534940,25.02457,-0.000167,24.022070,-0.0075,1.366
8100.00,7.534540,25.02454,-0.000168,24.022753,-0.0075,1.366
8102.00,7.533899,25.02507,-0.000167,24.021921,-0.0075,1.366
8104.00,7.533953,25.02587,-0.000167,24.022190,-0.0074,1.365
8106.00,7.534173,25.02533,-0.000168,24.022166,-0.0074,1.365
8108.00,7.534911,25.02449,-0.000167,24.021707,-0.0075,1.366
8110.00,7.534823,25.02476,-0.000166,24.021932,-0.0075,1.365
8112.00,7.534633,25.02441,-0.000166,24.021867,-0.0075,1.365
8114.00,7.534782,25.02449,-0.000167,24.021637,-0.0075,1.365
8116.00,7.534863,25.02426,-0.000166,24.022280,-0.0075,1.366
8118.00,7.534757,25.02425,-0.000167,24.022153,-0.0074,1.367
8120.00,7.534018,25.02388,-0.000168,24.022349,-0.0075,1.366
8122.00,7.533729,25.02439,-0.000167,24.022469,-0.0075,1.366
8124.00,7.533888,25.02475,-0.000166,24.021851,-0.0075,1.365
8126.00,7.534079,25.02478,-0.000167,24.021379,-0.0075,1.366
8128.00,7.534518,25.02450,-0.000167,24.021782,-0.0075,1.366
8130.00,7.534259,25.02424,-0.000168,24.021985,-0.0075,1.366
8132.00,7.533846,25.02433,-0.000169,24.021485,-0.0075,1.366
8134.00,7.534135,25.02461,-0.000168,24.021421,-0.0075,1.366
8136.00,7.534968,25.02537,-0.000167,24.022251,-0.0075,1.366
8138.00,7.534957,25.02554,-0.000167,24.022445,-0.0075,1.366
8140.00,7.534631,25.02561,-0.000168,24.022037,-0.0074,1.366
8142.00,7.535293,25.02488,-0.000166,24.022121,-0.0075,1.366
8144.00,7.534994,25.02523,-0.000168,24.022046,-0.0075,1.366
8146.00,7.534595,25.02503,-0.000167,24.022449,-0.0075,1.366
8148.00,7.534306,25.02457,-0.000167,24.022230,-0.0075,1.366
8150.00,7.534951,25.02501,-0.000168,24.022304,-0.0075,1.366
8152.00,7.534811,25.02462,-0.000167,24.022545,-0.0075,1.366
8154.00,7.535047,25.02524,-0.000168,24.021987,-0.0075,1.366
8156.00,7.534635,25.02494,-0.000168,24.021541,-0.0075,1.366
8158.00,7.534448,25.02466,-0.000167,24.021481,-0.0075,1.366
8160.00,7.533758,25.02407,-0.000167,24.022801,-0.0075,1.366
8162.00,7.534814,25.02417,-0.000167,24.021961,-0.0075,1.367
8164.00,7.534868,25.02476,-0.000167,24.022277,-0.0075,1.367
8166.00,7.535014,25.02523,-0.000168,24.022572,-0.0075,1.366
8168.00,7.534437,25.02483,-0.000167,24.021718,-0.0075,1.366
8170.00,7.533330,25.02429,-0.000167,24.022057,-0.0075,1.366
8172.00,7.532453,25.02449,-0.000167,24.022251,-0.0075,1.366
8174.00,7.533224,25.02496,-0.000167,24.022297,-0.0075,1.366
8176.00,7.534066,25.02469,-0.000168,24.022204,-0.0075,1.367
8178.00,7.533467,25.02463,-0.000168,24.022599,-0.0075,1.367
8180.00,7.532642,25.02495,-0.000168,24.022440,-0.0075,1.366
8182.00,7.531929,25.02493,-0.000167,24.022518,-0.0075,1.366
8184.00,7.531907,25.02536,-0.000166,24.022498,-0.0075,1.366
8186.00,7.532653,25.02581,-0.000165,24.022391,-0.0075,1.367
8188.00,7.531671,25.02468,-0.000167,24.022179,-0.0075,1.366
8190.00,7.531357,25.02475,-0.000168,24.021999,-0.0075,1.366
8192.00,7.530972,25.02465,-0.000168,24.021974,-0.0075,1.366
8194.00,7.530436,25.02550,-0.000168,24.022224,-0.0075,1.367
8196.00,7.531716,25.02521,-0.000168,24.022527,-0.0075,1.366
8198.00,7.532356,25.02419,-0.000167,24.022226,-0.0075,1.367
8200.00,7.531866,25.02454,-0.000166,24.022456,-0.0075,1.367
8202.00,7.532071,25.02498,-0.000166,24.021831,-0.0075,1.366
8204.00,7.532030,25.02395,-0.000167,24.022215,-0.0075,1.366
8206.00,7.531745,25.02424,-0.000167,24.022440,-0.0075,1.366
8208.00,7.531951,25.02370,-0.000167,24.022172,-0.0075,1.366
8210.00,7.532330,25.02438,-0.000167,24.021785,-0.0075,1.366
8212.00,7.531706,25.02516,-0.000168,24.021715,-0.0075,1.367
8214.00,7.531968,25.02497,-0.000167,24.022199,-0.0075,1.367
8216.00,7.532006,25.02443,-0.000168,24.022249,-0.0075,1.366
8218.00,7.531149,25.02411,-0.000167,24.022048,-0.0075,1.366
8220.00,7.530835,25.02452,-0.000168,24.021923,-0.0075,1.366
8222.00,7.530112,25.02518,-0.000168,24.022188,-0.0075,1.366
8224.00,7.529857,25.02506,-0.000167,24.022335,-0.0075,1.367
8226.00,7.529967,25.02441,-0.000168,24.021940,-0.0075,1.367
8228.00,7.530418,25.02410,-0.000168,24.021765,-0.0075,1.367
8230.00,7.531069,25.02416,-0.000170,24.022063,-0.0075,1.367
8232.00,7.530163,25.02435,-0.000169,24.022065,-0.0075,1.367
8234.00,7.529674,25.02362,-0.000167,24.022549,-0.0075,1.366
8236.00,7.529513,25.02433,-0.000167,24.022844,-0.0075,1.366
8238.00,7.530709,25.02470,-0.000167,24.022068,-0.0075,1.366
8240.00,7.530681,25.02398,-0.000168,24.021970,-0.0075,1.366
8242.00,7.530767,25.02479,-0.000167,24.022230,-0.0075,1.366
8244.00,7.531024,25.02489,-0.000168,24.022356,-0.0075,1.366
8246.00,7.531657,25.02446,-0.000167,24.022389,-0.0075,1.366
8248.00,7.532274,25.02430,-0.000167,24.022065,-0.0075,1.367
8250.00,7.532231,25.02420,-0.000168,24.021929,-0.0075,1.366
8252.00,7.531843,25.02454,-0.000167,24.021938,-0.0075,1.366
8254.00,7.531359,25.02491,-0.000168,24.022431,-0.0075,1.366
8256.00,7.531404,25.02451,-0.000168,24.022453,-0.0075,1.366
8258.00,7.531640,25.02482,-0.000168,24.022162,-0.0075,1.367
8260.00,7.532073,25.02468,-0.000167,24.021756,-0.0075,1.366
8262.00,7.533227,25.02497,-0.000168,24.021646,-0.0075,1.366
8264.00,7.532478,25.02473,-0.000167,24.022338,-0.0075,1.367
8266.00,7.531823,25.02498,-0.000168,24.021916,-0.0075,1.367
8268.00,7.532177,25.02482,-0.000169,24.022271,-0.0075,1.366
8270.00,7.532697,25.02521,-0.000168,24.021765,-0.0075,1.366
8272.00,7.532423,25.02447,-0.000167,24.022322,-0.0075,1.366
8274.00,7.533153,25.02487,-0.000166,24.021671,-0.0075,1.366
8276.00,7.533068,25.02542,-0.000167,24.022052,-0.0075,1.367
8278.00,7.532610,25.02597,-0.000167,24.021938,-0.0075,1.366
8280.00,7.532401,25.02552,-0.000167,24.022050,-0.0075,1.367
8282.00,7.533265,25.02510,-0.000167,24.022282,-0.0075,1.366
8284.00,7.533011,25.02623,-0.000168,24.022396,-0.0075,1.367
8286.00,7.532122,25.02636,-0.000167,24.022476,-0.0075,1.367
8288.00,7.531958,25.02583,-0.000167,24.021856,-0.0075,1.367
8290.00,7.531999,25.02629,-0.000168,24.021804,-0.0075,1.366
8292.00,7.531996,25.02639,-0.000168,24.021983,-0.0075,1.366
8294.00,7.532189,25.02618,-0.000167,24.021711,-0.0075,1.366
8296.00,7.532762,25.02641,-0.000167,24.022708,-0.0075,1.367
8298.00,7.532501,25.02617,-0.000167,24.022300,-0.0075,1.367
8300.00,7.533002,25.02647,-0.000167,24.022505,-0.0075,1.367
8302.00,7.532722,25.02635,-0.000168,24.021776,-0.0075,1.367
8304.00,7.532475,25.02718,-0.000168,24.021862,-0.0075,1.366
8306.00,7.532298,25.02672,-0.000168,24.021639,-0.0075,1.366
8308.00,7.532990,25.02658,-0.000167,24.022123,-0.0075,1.366
8310.00,7.532982,25.02614,-0.000168,24.021905,-0.0075,1.367
8312.00,7.533149,25.02518,-0.000168,24.022017,-0.0075,1.367
8314.00,7.532743,25.02574,-0.000167,24.021952,-0.0075,1.367
8316.00,7.533307,25.02545,-0.000167,24.021889,-0.0075,1.367
8318.00,7.533103,25.02597,-0.000168,24.021976,-0.0075,1.366
8320.00,7.533055,25.02662,-0.000167,24.021988,-0.0075,1.366
8322.00,7.534167,25.02647,-0.000167,24.022472,-0.0075,1.367
8324.00,7.534712,25.02624,-0.000168,24.022052,-0.0075,1.366
8326.00,7.534034,25.02633,-0.000168,24.021764,-0.0075,1.366
8328.00,7.533664,25.02589,-0.000168,24.021702,-0.0075,1.367
8330.00,7.533075,25.02495,-0.000168,24.020962,-0.0075,1.366
8332.00,7.534079,25.02536,-0.000168,24.021916,-0.0075,1.367
8334.00,7.534604,25.02608,-0.000167,24.021729,-0.0075,1.367
8336.00,7.534252,25.02639,-0.000168,24.021329,-0.0075,1.367
8338.00,7.533557,25.02568,-0.000167,24.021778,-0.0075,1.366
8340.00,7.532839,25.02649,-0.000168,24.021736,-0.0075,1.366
8342.00,7.533185,25.02600,-0.000168,24.021996,-0.0075,1.367
8344.00,7.533884,25.02632,-0.000168,24.021851,-0.0075,1.367
8346.00,7.533991,25.02620,-0.000168,24.022193,-0.0075,1.366
8348.00,7.533826,25.02561,-0.000167,24.022210,-0.0075,1.367
8350.00,7.533951,25.02620,-0.000167,24.022141,-0.0075,1.367
8352.00,7.533886,25.02558,-0.000168,24.022284,-0.0075,1.367
8354.00,7.533657,25.02544,-0.000168,24.022472,-0.0075,1.366
8356.00,7.534060,25.02624,-0.000167,24.022204,-0.0075,1.366
8358.00,7.534583,25.02608,-0.000167,24.022685,-0.0075,1.366
8360.00,7.533618,25.02610,-0.000167,24.022529,-0.0075,1.366
8362.00,7.531988,25.02548,-0.000168,24.022273,-0.0075,1.367
8364.00,7.531401,25.02542,-0.000166,24.022686,-0.0075,1.367
8366.00,7.531374,25.02565,-0.000167,24.022041,-0.0075,1.367
8368.00,7.531587,25.02602,-0.000169,24.021640,-0.0075,1.367
8370.00,7.531427,25.02564,-0.000168,24.022014,-0.0076,1.366
8372.00,7.532487,25.02570,-0.000168,24.022913,-0.0075,1.366
8374.00,7.533313,25.02541,-0.000167,24.022306,-0.0075,1.367
8376.00,7.533465,25.02590,-0.000168,24.022317,-0.0075,1.367
8378.00,7.533467,25.02554,-0.000169,24.021784,-0.0075,1.366
8380.00,7.533427,25.02522,-0.000168,24.022217,-0.0075,1.366
8382.00,7.533611,25.02511,-0.000168,24.022121,-0.0075,1.367
8384.00,7.533631,25.02525,-0.000167,24.022304,-0.0075,1.366
8386.00,7.533544,25.02575,-0.000168,24.022327,-0.0075,1.367
8388.00,7.532949,25.02499,-0.000167,24.021860,-0.0075,1.366
8390.00,7.532254,25.02542,-0.000168,24.021653,-0.0075,1.367
8392.00,7.532219,25.02493,-0.000167,24.022097,-0.0075,1.366
8394.00,7.531711,25.02481,-0.000168,24.021791,-0.0075,1.366
8396.00,7.531287,25.02516,-0.000167,24.022387,-0.0075,1.366
8398.00,7.530490,25.02521,-0.000167,24.022911,-0.0075,1.367
8400.00,7.530717,25.02541,-0.000168,24.021749,-0.0075,1.367
8402.00,7.530636,25.02498,-0.000168,24.022195,-0.0075,1.368
@14,12.0000,24.0
8404.00,7.531260,25.02513,-0.000168,24.021811,-0.0075,1.367
8406.00,7.528149,25.02476,-0.000169,24.022235,-0.0075,1.367
8408.00,7.517750,25.02512,-0.000168,24.021403,-0.0075,1.365
8410.00,7.507336,25.02481,-0.000166,24.022413,-0.0075,1.365
8412.00,7.498540,25.02493,-0.000167,24.022850,-0.0075,1.365
8414.00,7.492151,25.02456,-0.000166,24.021514,-0.0075,1.366
8416.00,7.490690,25.02473,-0.000167,24.021760,-0.0075,1.366
8418.00,7.491030,25.02529,-0.000168,24.022007,-0.0075,1.367
8420.00,7.490911,25.02476,-0.000170,24.022675,-0.0075,1.367
8422.00,7.492560,25.02491,-0.000169,24.021448,-0.0075,1.367
8424.00,7.493643,25.02485,-0.000169,24.022987,-0.0075,1.368
8426.00,7.494782,25.02519,-0.000169,24.022291,-0.0075,1.368
8428.00,7.496361,25.02471,-0.000169,24.022211,-0.0075,1.368
8430.00,7.501613,25.02487,-0.000168,24.021814,-0.0075,1.368
8432.00,7.512442,25.02488,-0.000169,24.021608,-0.0075,1.368
8434.00,7.523741,25.02521,-0.000168,24.022617,-0.0075,1.369
8436.00,7.532331,25.02554,-0.000169,24.023004,-0.0075,1.369
8438.00,7.537679,25.02462,-0.000169,24.022559,-0.0075,1.368
8440.00,7.539277,25.02531,-0.000169,24.021539,-0.0075,1.368
8442.00,7.540091,25.02524,-0.000167,24.021388,-0.0075,1.367
8444.00,7.538866,25.02521,-0.000167,24.022291,-0.0075,1.367
8446.00,7.536919,25.02531,-0.000165,24.022103,-0.0075,1.367
8448.00,7.536512,25.02584,-0.000166,24.021388,-0.0075,1.366
8450.00,7.535672,25.02534,-0.000167,24.022340,-0.0075,1.367
8452.00,7.535087,25.02487,-0.000167,24.022028,-0.0075,1.367
8454.00,7.534494,25.02551,-0.000167,24.022561,-0.0075,1.367
8456.00,7.534292,25.02625,-0.000167,24.022467,-0.0075,1.367
8458.00,7.533131,25.02671,-0.000167,24.021693,-0.0075,1.367
8460.00,7.532112,25.02551,-0.000167,24.022012,-0.0075,1.367
8462.00,7.532346,25.02559,-0.000167,24.022273,-0.0075,1.367
8464.00,7.531514,25.02516,-0.000168,24.021985,-0.0075,1.367
8466.00,7.531006,25.02572,-0.000168,24.022797,-0.0075,1.367
8468.00,7.530509,25.02517,-0.000167,24.022208,-0.0075,1.367
8470.00,7.531135,25.02562,-0.000166,24.022266,-0.0075,1.366
8472.00,7.531854,25.02540,-0.000167,24.021448,-0.0076,1.367
8474.00,7.532667,25.02572,-0.000167,24.021662,-0.0075,1.367
8476.00,7.532667,25.02564,-0.000167,24.021486,-0.0075,1.367
8478.00,7.532209,25.02530,-0.000169,24.021588,-0.0075,1.367
8480.00,7.532541,25.02509,-0.000166,24.022309,-0.0075,1.367
8482.00,7.533229,25.02544,-0.000168,24.022300,-0.0075,1.367
8484.00,7.532822,25.02562,-0.000168,24.022188,-0.0075,1.367
8486.00,7.532261,25.02476,-0.000168,24.022273,-0.0075,1.367
8488.00,7.532373,25.02448,-0.000167,24.022480,-0.0075,1.367
8490.00,7.532331,25.02415,-0.000167,24.022670,-0.0075,1.367
8492.00,7.533136,25.02541,-0.000167,24.022355,-0.0075,1.367
8494.00,7.533314,25.02500,-0.000167,24.022456,-0.0075,1.367
8496.00,7.533243,25.02436,-0.000167,24.021789,-0.0075,1.367
8498.00,7.533701,25.02370,-0.000167,24.021994,-0.0075,1.367
8500.00,7.532899,25.02472,-0.000168,24.022239,-0.0075,1.367
8502.00,7.533011,25.02514,-0.000168,24.021666,-0.0075,1.367
8504.00,7.534140,25.02548,-0.000167,24.022739,-0.0075,1.366
8506.00,7.535009,25.02531,-0.000167,24.022074,-0.0075,1.367
8508.00,7.534144,25.02582,-0.000167,24.021994,-0.0075,1.367
8510.00,7.533874,25.02658,-0.000168,24.021457,-0.0075,1.367
8512.00,7.534538,25.02674,-0.000168,24.022326,-0.0075,1.367
8514.00,7.534430,25.02605,-0.000167,24.022226,-0.0075,1.367
8516.00,7.535305,25.02564,-0.000167,24.021943,-0.0075,1.366
8518.00,7.535466,25.02556,-0.000166,24.021809,-0.0075,1.367
8520.00,7.534782,25.02625,-0.000168,24.022121,-0.0075,1.367
8522.00,7.534955,25.02634,-0.000169,24.022061,-0.0075,1.367
8524.00,7.534894,25.02620,-0.000167,24.022219,-0.0075,1.367
8526.00,7.535011,25.02633,-0.000168,24.022081,-0.0075,1.367
8528.00,7.534445,25.02569,-0.000167,24.022086,-0.0075,1.367
8530.00,7.534510,25.02578,-0.000167,24.021791,-0.0075,1.367
8532.00,7.535315,25.02576,-0.000168,24.022405,-0.0075,1.367
8534.00,7.534618,25.02559,-0.000167,24.022588,-0.0075,1.366
8536.00,7.534586,25.02557,-0.000167,24.022612,-0.0075,1.367
8538.00,7.534943,25.02498,-0.000168,24.021577,-0.0075,1.367
8540.00,7.534763,25.02535,-0.000167,24.022166,-0.0075,1.367
8542.00,7.534242,25.02558,-0.000168,24.022877,-0.0075,1.367
8544.00,7.534264,25.02571,-0.000168,24.022204,-0.0074,1.367
8546.00,7.534298,25.02560,-0.000167,24.022282,-0.0075,1.367
8548.00,7.533995,25.02530,-0.000168,24.022853,-0.0075,1.367
8550.00,7.534031,25.02574,-0.000167,24.022278,-0.0075,1.368
8552.00,7.534009,25.02611,-0.000168,24.022184,-0.0075,1.367
8554.00,7.533732,25.02684,-0.000167,24.021552,-0.0075,1.366
8556.00,7.533669,25.02645,-0.000167,24.021693,-0.0075,1.367
8558.00,7.534257,25.02562,-0.000166,24.022003,-0.0075,1.366
8560.00,7.534669,25.02539,-0.000167,24.021992,-0.0075,1.367
8562.00,7.533523,25.02523,-0.000167,24.022077,-0.0075,1.367
8564.00,7.532635,25.02559,-0.000168,24.022077,-0.0075,1.367
8566.00,7.531630,25.02477,-0.000168,24.021521,-0.0075,1.367
8568.00,7.531459,25.02494,-0.000169,24.021668,-0.0075,1.367
8570.00,7.531296,25.02533,-0.000167,24.022081,-0.0075,1.367
8572.00,7.531309,25.02480,-0.000167,24.022081,-0.0075,1.367
8574.00,7.531605,25.02515,-0.000169,24.022268,-0.0075,1.367
8576.00,7.532519,25.02564,-0.000168,24.022182,-0.0075,1.367
8578.00,7.531802,25.02524,-0.000167,24.021564,-0.0075,1.367
8580.00,7.532361,25.02410,-0.000168,24.021659,-0.0075,1.367
8582.00,7.532095,25.02465,-0.000168,24.022106,-0.0075,1.367
8584.00,7.531455,25.02429,-0.000167,24.021840,-0.0075,1.367
8586.00,7.531569,25.02549,-0.000168,24.022324,-0.0075,1.367
8588.00,7.532411,25.02493,-0.000167,24.022063,-0.0075,1.367
8590.00,7.533336,25.02516,-0.000169,24.022322,-0.0075,1.368
8592.00,7.533033,25.02505,-0.000168,24.022271,-0.0075,1.367
8594.00,7.532425,25.02563,-0.000169,24.022483,-0.0075,1.367
8596.00,7.531381,25.02607,-0.000168,24.022137,-0.0075,1.368
8598.00,7.532259,25.02544,-0.000168,24.021813,-0.0075,1.367
8600.00,7.532756,25.02530,-0.000167,24.021310,-0.0075,1.366
8602.00,7.533164,25.02568,-0.000167,24.022168,-0.0075,1.367
8604.00,7.533926,25.02559,-0.000167,24.022133,-0.0075,1.367
8606.00,7.533700,25.02635,-0.000168,24.022121,-0.0075,1.367
8608.00,7.534549,25.02665,-0.000169,24.021713,-0.0075,1.368
8610.00,7.534010,25.02595,-0.000168,24.022318,-0.0075,1.367
8612.00,7.533669,25.02570,-0.000169,24.022351,-0.0075,1.367
8614.00,7.533742,25.02569,-0.000168,24.022016,-0.0075,1.367
8616.00,7.533347,25.02529,-0.000166,24.022099,-0.0075,1.367
8618.00,7.532907,25.02529,-0.000166,24.022061,-0.0075,1.367
8620.00,7.532999,25.02502,-0.000168,24.022162,-0.0075,1.367
8622.00,7.533461,25.02530,-0.000167,24.022587,-0.0075,1.367
8624.00,7.532946,25.02619,-0.000166,24.022054,-0.0074,1.367
8626.00,7.531281,25.02640,-0.000166,24.022545,-0.0075,1.367
8628.00,7.530495,25.02649,-0.000167,24.022376,-0.0075,1.367
8630.00,7.530495,25.02640,-0.000169,24.022356,-0.0075,1.367
8632.00,7.531224,25.02670,-0.000168,24.022822,-0.0074,1.367
8634.00,7.532033,25.02678,-0.000167,24.022306,-0.0075,1.367
8636.00,7.532296,25.02651,-0.000168,24.022019,-0.0075,1.367
8638.00,7.533015,25.02663,-0.000168,24.022463,-0.0075,1.367
8640.00,7.533019,25.02616,-0.000166,24.022072,-0.0075,1.367
8642.00,7.532148,25.02667,-0.000166,24.021860,-0.0075,1.367
8644.00,7.531265,25.02594,-0.000168,24.022453,-0.0075,1.367
8646.00,7.531072,25.02471,-0.000168,24.023085,-0.0075,1.368
8648.00,7.531868,25.02485,-0.000168,24.022141,-0.0075,1.367
8650.00,7.531895,25.02496,-0.000168,24.021782,-0.0075,1.367
8652.00,7.531804,25.02490,-0.000168,24.022376,-0.0075,1.367
8654.00,7.531548,25.02514,-0.000168,24.021664,-0.0075,1.367
8656.00,7.532099,25.02557,-0.000168,24.022616,-0.0075,1.367
8658.00,7.532937,25.02611,-0.000167,24.022572,-0.0075,1.367
8660.00,7.532839,25.02684,-0.000167,24.022998,-0.0075,1.367
8662.00,7.533039,25.02621,-0.000167,24.022792,-0.0075,1.367
8664.00,7.533111,25.02611,-0.000167,24.021858,-0.0075,1.367
8666.00,7.532477,25.02621,-0.000167,24.022108,-0.0075,1.367
8668.00,7.531371,25.02651,-0.000166,24.022657,-0.0075,1.367
8670.00,7.530979,25.02640,-0.000166,24.021967,-0.0075,1.367
8672.00,7.532116,25.02715,-0.000168,24.021816,-0.0075,1.368
8674.00,7.532784,25.02738,-0.000167,24.022367,-0.0075,1.367
8676.00,7.533146,25.02735,-0.000168,24.022599,-0.0074,1.367
8678.00,7.532096,25.02651,-0.000168,24.021972,-0.0075,1.367
8680.00,7.531101,25.02614,-0.000169,24.022101,-0.0075,1.367
8682.00,7.531855,25.02612,-0.000168,24.022666,-0.0074,1.367
8684.00,7.533958,25.02576,-0.000168,24.022117,-0.0075,1.368
8686.00,7.534064,25.02629,-0.000167,24.022137,-0.0075,1.367
8688.00,7.533245,25.02668,-0.000167,24.022927,-0.0075,1.367
8690.00,7.533281,25.02700,-0.000167,24.021791,-0.0075,1.367
8692.00,7.533261,25.02731,-0.000167,24.022025,-0.0075,1.368
8694.00,7.533519,25.02693,-0.000168,24.022898,-0.0075,1.367
8696.00,7.533589,25.02619,-0.000167,24.022540,-0.0075,1.367
8698.00,7.534141,25.02637,-0.000167,24.022404,-0.0075,1.367
8700.00,7.534460,25.02679,-0.000167,24.022054,-0.0075,1.367
8702.00,7.533838,25.02752,-0.000166,24.021900,-0.0075,1.368
8704.00,7.533088,25.02753,-0.000167,24.022578,-0.0075,1.367
8706.00,7.533032,25.02682,-0.000166,24.022898,-0.0075,1.368
8708.00,7.533600,25.02739,-0.000168,24.022612,-0.0074,1.368
8710.00,7.533483,25.02718,-0.000168,24.022661,-0.0075,1.367
8712.00,7.533696,25.02720,-0.000167,24.021823,-0.0075,1.367
8714.00,7.532760,25.02759,-0.000167,24.021934,-0.0075,1.367
8716.00,7.532731,25.02725,-0.000167,24.022735,-0.0075,1.367
8718.00,7.532668,25.02717,-0.000167,24.022520,-0.0075,1.367
8720.00,7.533308,25.02730,-0.000169,24.022215,-0.0075,1.367
8722.00,7.532744,25.02705,-0.000167,24.021838,-0.0075,1.368
8724.00,7.532468,25.02727,-0.000168,24.022375,-0.0075,1.368
8726.00,7.532674,25.02748,-0.000167,24.022079,-0.0075,1.368
8728.00,7.532208,25.02697,-0.000168,24.022266,-0.0075,1.367
8730.00,7.531812,25.02674,-0.000168,24.022690,-0.0075,1.368
8732.00,7.532390,25.02688,-0.000167,24.021867,-0.0075,1.368
8734.00,7.531879,25.02703,-0.000167,24.022550,-0.0075,1.368
8736.00,7.532972,25.02697,-0.000169,24.022627,-0.0075,1.367
8738.00,7.532723,25.02761,-0.000168,24.021724,-0.0075,1.368
8740.00,7.532512,25.02718,-0.000168,24.021979,-0.0075,1.367
8742.00,7.533254,25.02733,-0.000168,24.023051,-0.0075,1.367
8744.00,7.533241,25.02699,-0.000168,24.022293,-0.0075,1.367
8746.00,7.532233,25.02690,-0.000168,24.022304,-0.0075,1.368
8748.00,7.531832,25.02714,-0.000168,24.022844,-0.0075,1.368
8750.00,7.532302,25.02668,-0.000168,24.022275,-0.0075,1.368
8752.00,7.533464,25.02675,-0.000167,24.022342,-0.0075,1.368
8754.00,7.533050,25.02664,-0.000167,24.021403,-0.0075,1.367
8756.00,7.532449,25.02716,-0.000168,24.022242,-0.0075,1.367
8758.00,7.532949,25.02649,-0.000168,24.022358,-0.0075,1.368
8760.00,7.533856,25.02640,-0.000168,24.021767,-0.0075,1.368
8762.00,7.534085,25.02709,-0.000167,24.021822,-0.0075,1.367
8764.00,7.533323,25.02720,-0.000167,24.021920,-0.0075,1.368
8766.00,7.533230,25.02711,-0.000167,24.022215,-0.0075,1.367
8768.00,7.533723,25.02711,-0.000168,24.021809,-0.0075,1.368
8770.00,7.532869,25.02689,-0.000169,24.021682,-0.0075,1.368
8772.00,7.532946,25.02601,-0.000167,24.021599,-0.0075,1.368
8774.00,7.533400,25.02552,-0.000168,24.022373,-0.0075,1.367
8776.00,7.533221,25.02554,-0.000168,24.022081,-0.0075,1.368
8778.00,7.533545,25.02602,-0.000168,24.021640,-0.0075,1.367
8780.00,7.534075,25.02592,-0.000169,24.022416,-0.0075,1.368
8782.00,7.533687,25.02579,-0.000168,24.022489,-0.0075,1.368
8784.00,7.533503,25.02549,-0.000167,24.021735,-0.0075,1.368
8786.00,7.533142,25.02640,-0.000167,24.021773,-0.0075,1.368
8788.00,7.533475,25.02645,-0.000168,24.022592,-0.0075,1.367
8790.00,7.533025,25.02591,-0.000168,24.022585,-0.0075,1.367
8792.00,7.532103,25.02582,-0.000168,24.022050,-0.0075,1.368
8794.00,7.531851,25.02700,-0.000168,24.021847,-0.0075,1.368
8796.00,7.532376,25.02685,-0.000168,24.021689,-0.0075,1.368
8798.00,7.533087,25.02633,-0.000167,24.022106,-0.0075,1.368
8800.00,7.533743,25.02648,-0.000168,24.022057,-0.0075,1.367
8802.00,7.533221,25.02732,-0.000168,24.021823,-0.0075,1.368
8804.00,7.533218,25.02675,-0.000169,24.021958,-0.0075,1.369
8806.00,7.533149,25.02584,-0.000169,24.021809,-0.0075,1.368
8808.00,7.533662,25.02667,-0.000168,24.022605,-0.0075,1.368
8810.00,7.533702,25.02703,-0.000169,24.021653,-0.0075,1.367
8812.00,7.533159,25.02649,-0.000168,24.021838,-0.0075,1.368
8814.00,7.533302,25.02592,-0.000167,24.021907,-0.0075,1.368
8816.00,7.533216,25.02648,-0.000167,24.021914,-0.0075,1.368
8818.00,7.532829,25.02680,-0.000167,24.022302,-0.0075,1.368
8820.00,7.532776,25.02649,-0.000167,24.022561,-0.0075,1.367
8822.00,7.532769,25.02576,-0.000167,24.022732,-0.0075,1.368
8824.00,7.533559,25.02593,-0.000168,24.021829,-0.0075,1.368
8826.00,7.534384,25.02530,-0.000168,24.021662,-0.0075,1.368
8828.00,7.534511,25.02530,-0.000168,24.022017,-0.0075,1.368
8830.00,7.534629,25.02649,-0.000168,24.021881,-0.0075,1.368
8832.00,7.534020,25.02590,-0.000169,24.022063,-0.0075,1.367
8834.00,7.534414,25.02559,-0.000167,24.021900,-0.0075,1.367
8836.00,7.534142,25.02601,-0.000167,24.021954,-0.0075,1.368
8838.00,7.533604,25.02690,-0.000168,24.022375,-0.0075,1.367
8840.00,7.534450,25.02691,-0.000168,24.021954,-0.0075,1.368
8842.00,7.534077,25.02702,-0.000168,24.021715,-0.0075,1.368
8844.00,7.533613,25.02693,-0.000168,24.022298,-0.0075,1.368
8846.00,7.532536,25.02715,-0.000168,24.022993,-0.0075,1.368
8848.00,7.531413,25.02675,-0.000170,24.022271,-0.0075,1.368
8850.00,7.531088,25.02630,-0.000168,24.022396,-0.0075,1.368
8852.00,7.531743,25.02634,-0.000168,24.022621,-0.0075,1.367
8854.00,7.532427,25.02698,-0.000167,24.022378,-0.0075,1.368
8856.00,7.532098,25.02618,-0.000169,24.022143,-0.0075,1.368
8858.00,7.531987,25.02641,-0.000167,24.022346,-0.0075,1.367
8860.00,7.531882,25.02668,-0.000168,24.021494,-0.0075,1.367
8862.00,7.532047,25.02632,-0.000169,24.022291,-0.0075,1.367
8864.00,7.531528,25.02644,-0.000169,24.022179,-0.0075,1.368
8866.00,7.531665,25.02576,-0.000169,24.021481,-0.0075,1.367
8868.00,7.531286,25.02661,-0.000167,24.022182,-0.0075,1.368
8870.00,7.531279,25.02706,-0.000167,24.021878,-0.0075,1.368
8872.00,7.531626,25.02661,-0.000167,24.022222,-0.0075,1.368
8874.00,7.531754,25.02623,-0.000168,24.021793,-0.0075,1.368
8876.00,7.531630,25.02591,-0.000168,24.022023,-0.0075,1.368
8878.00,7.531266,25.02560,-0.000168,24.021834,-0.0075,1.368
8880.00,7.531028,25.02616,-0.000168,24.021280,-0.0075,1.368
8882.00,7.531324,25.02612,-0.000168,24.022103,-0.0075,1.368
8884.00,7.530530,25.02585,-0.000169,24.021811,-0.0075,1.368
8886.00,7.530182,25.02529,-0.000168,24.022521,-0.0075,1.368
8888.00,7.529859,25.02529,-0.000168,24.021820,-0.0075,1.368
8890.00,7.530568,25.02546,-0.000167,24.021851,-0.0075,1.368
8892.00,7.531776,25.02593,-0.000167,24.021909,-0.0075,1.368
8894.00,7.532524,25.02518,-0.000168,24.021896,-0.0075,1.368
8896.00,7.532037,25.02483,-0.000167,24.022162,-0.0075,1.368
8898.00,7.531841,25.02573,-0.000167,24.022338,-0.0075,1.368
8900.00,7.532120,25.02571,-0.000167,24.021802,-0.0075,1.368
8902.00,7.532011,25.02495,-0.000167,24.021436,-0.0075,1.368
8904.00,7.532845,25.02516,-0.000168,24.021976,-0.0075,1.368
8906.00,7.533265,25.02556,-0.000168,24.022438,-0.0075,1.367
8908.00,7.533258,25.02557,-0.000168,24.021932,-0.0075,1.368
8910.00,7.532279,25.02505,-0.000166,24.022898,-0.0075,1.367
8912.00,7.532645,25.02497,-0.000166,24.022094,-0.0075,1.368
8914.00,7.533141,25.02420,-0.000167,24.022346,-0.0075,1.369
8916.00,7.532820,25.02420,-0.000168,24.021843,-0.0075,1.368
8918.00,7.532532,25.02464,-0.000167,24.021740,-0.0075,1.368
8920.00,7.533319,25.02454,-0.000167,24.022576,-0.0075,1.367
8922.00,7.534357,25.02469,-0.000167,24.022282,-0.0075,1.368
8924.00,7.534159,25.02495,-0.000167,24.022132,-0.0075,1.368
8926.00,7.533945,25.02548,-0.000168,24.022376,-0.0075,1.368
8928.00,7.534254,25.02442,-0.000167,24.022201,-0.0075,1.368
8930.00,7.534262,25.02473,-0.000167,24.021838,-0.0075,1.368
8932.00,7.533424,25.02469,-0.000168,24.022590,-0.0075,1.367
8934.00,7.532826,25.02469,-0.000168,24.022164,-0.0075,1.368
8936.00,7.533373,25.02501,-0.000168,24.022424,-0.0075,1.368
8938.00,7.533514,25.02500,-0.000168,24.022358,-0.0075,1.368
8940.00,7.533475,25.02455,-0.000168,24.021856,-0.0075,1.368
8942.00,7.532676,25.02349,-0.000168,24.021972,-0.0075,1.368
8944.00,7.532497,25.02390,-0.000168,24.021671,-0.0075,1.368
8946.00,7.531295,25.02522,-0.000168,24.021863,-0.0075,1.368
8948.00,7.530515,25.02409,-0.000169,24.022032,-0.0075,1.368
8950.00,7.531353,25.02473,-0.000169,24.021472,-0.0075,1.368
8952.00,7.532389,25.02526,-0.000168,24.022168,-0.0075,1.368
8954.00,7.532844,25.02507,-0.000169,24.021894,-0.0076,1.368
8956.00,7.532824,25.02515,-0.000169,24.021862,-0.0075,1.368
8958.00,7.532822,25.02503,-0.000168,24.021738,-0.0076,1.368
8960.00,7.531962,25.02499,-0.000169,24.022346,-0.0075,1.368
8962.00,7.531451,25.02524,-0.000168,24.021381,-0.0075,1.368
8964.00,7.531681,25.02545,-0.000168,24.021514,-0.0075,1.368
8966.00,7.531924,25.02598,-0.000169,24.022498,-0.0075,1.368
8968.00,7.531878,25.02556,-0.000168,24.021959,-0.0075,1.368
8970.00,7.531852,25.02556,-0.000169,24.021381,-0.0075,1.368
8972.00,7.532059,25.02461,-0.000167,24.022955,-0.0075,1.368
8974.00,7.532750,25.02533,-0.000168,24.021954,-0.0075,1.369
8976.00,7.533044,25.02551,-0.000167,24.021698,-0.0075,1.368
8978.00,7.533712,25.02495,-0.000168,24.021820,-0.0075,1.368
8980.00,7.532637,25.02483,-0.000168,24.022213,-0.0075,1.369
8982.00,7.532544,25.02562,-0.000167,24.022155,-0.0075,1.368
8984.00,7.532612,25.02557,-0.000167,24.022177,-0.0075,1.367
8986.00,7.531913,25.02576,-0.000167,24.021755,-0.0075,1.368
8988.00,7.532051,25.02543,-0.000166,24.022061,-0.0075,1.368
8990.00,7.530974,25.02555,-0.000167,24.022257,-0.0075,1.368
8992.00,7.530863,25.02526,-0.000168,24.021972,-0.0075,1.368
8994.00,7.530555,25.02424,-0.000168,24.022494,-0.0075,1.368
8996.00,7.530831,25.02424,-0.000167,24.022175,-0.0075,1.368
8998.00,7.530442,25.02519,-0.000168,24.022092,-0.0075,1.367
9000.00,7.530949,25.02501,-0.000167,24.021823,-0.0075,1.368
9002.00,7.531854,25.02518,-0.000166,24.022017,-0.0075,1.369
@15,12.0000,24.0
9004.00,7.532096,25.02541,-0.000168,24.022623,-0.0075,1.368
9006.00,7.528995,25.02538,-0.000168,24.022114,-0.0075,1.368
9008.00,7.518173,25.02582,-0.000168,24.022005,-0.0075,1.367
9010.00,7.507614,25.02547,-0.000168,24.021684,-0.0075,1.366
9012.00,7.499368,25.02560,-0.000167,24.021847,-0.0075,1.366
9014.00,7.494026,25.02555,-0.000167,24.022235,-0.0075,1.367
9016.00,7.490792,25.02610,-0.000167,24.021916,-0.0075,1.368
9018.00,7.489779,25.02547,-0.000169,24.022366,-0.0076,1.369
9020.00,7.489717,25.02581,-0.000168,24.021709,-0.0075,1.368
9022.00,7.493581,25.02647,-0.000170,24.021698,-0.0075,1.369
9024.00,7.499312,25.02746,-0.000170,24.022074,-0.0075,1.370
9026.00,7.503739,25.02685,-0.000170,24.021872,-0.0075,1.370
9028.00,7.505838,25.02662,-0.000170,24.021675,-0.0075,1.369
9030.00,7.510653,25.02575,-0.000170,24.021452,-0.0076,1.369
9032.00,7.522293,25.02622,-0.000170,24.021697,-0.0075,1.369
9034.00,7.534870,25.02618,-0.000170,24.022095,-0.0075,1.371
9036.00,7.544876,25.02622,-0.000170,24.022311,-0.0075,1.370
9038.00,7.551098,25.02650,-0.000169,24.021595,-0.0075,1.370
9040.00,7.554586,25.02661,-0.000170,24.022005,-0.0075,1.369
9042.00,7.557338,25.02633,-0.000168,24.021834,-0.0075,1.369
9044.00,7.557425,25.02678,-0.000168,24.021782,-0.0075,1.368
9046.00,7.557626,25.02695,-0.000168,24.021590,-0.0075,1.369
9048.00,7.558023,25.02656,-0.000167,24.022005,-0.0075,1.368
9050.00,7.558677,25.02724,-0.000168,24.022375,-0.0075,1.368
9052.00,7.559116,25.02718,-0.000167,24.022114,-0.0075,1.368
9054.00,7.559673,25.02646,-0.000167,24.021557,-0.0075,1.368
9056.00,7.559634,25.02616,-0.000168,24.021211,-0.0075,1.369
9058.00,7.560205,25.02507,-0.000168,24.022288,-0.0075,1.368
9060.00,7.559783,25.02616,-0.000168,24.022563,-0.0075,1.368
9062.00,7.558873,25.02565,-0.000168,24.022659,-0.0075,1.369
9064.00,7.558533,25.02666,-0.000168,24.021749,-0.0075,1.368
9066.00,7.559405,25.02639,-0.000167,24.022132,-0.0075,1.368
9068.00,7.561048,25.02718,-0.000167,24.022117,-0.0075,1.368
9070.00,7.561110,25.02721,-0.000169,24.021506,-0.0075,1.368
9072.00,7.560038,25.02671,-0.000169,24.021401,-0.0075,1.369
9074.00,7.558262,25.02647,-0.000168,24.021185,-0.0075,1.368
9076.00,7.556210,25.02607,-0.000168,24.022153,-0.0075,1.368
9078.00,7.555682,25.02585,-0.000167,24.021747,-0.0075,1.368
9080.00,7.555045,25.02567,-0.000168,24.021439,-0.0075,1.368
9082.00,7.555138,25.02637,-0.000169,24.021847,-0.0075,1.368
9084.00,7.553880,25.02578,-0.000168,24.021847,-0.0075,1.369
9086.00,7.552902,25.02528,-0.000168,24.021501,-0.0075,1.368
9088.00,7.551677,25.02616,-0.000168,24.021749,-0.0075,1.368
9090.00,7.550458,25.02642,-0.000169,24.021726,-0.0075,1.369
9092.00,7.548982,25.02536,-0.000170,24.022005,-0.0075,1.368
9094.00,7.549263,25.02572,-0.000169,24.021880,-0.0075,1.368
9096.00,7.549351,25.02584,-0.000167,24.021494,-0.0076,1.368
9098.00,7.549736,25.02588,-0.000168,24.021771,-0.0075,1.368
9100.00,7.550173,25.02605,-0.000169,24.022213,-0.0075,1.368
9102.00,7.550365,25.02597,-0.000166,24.021639,-0.0075,1.369
9104.00,7.550603,25.02562,-0.000168,24.022085,-0.0075,1.368
9106.00,7.551420,25.02498,-0.000167,24.021611,-0.0076,1.368
9108.00,7.551622,25.02564,-0.000169,24.022085,-0.0076,1.368
9110.00,7.552047,25.02604,-0.000168,24.022324,-0.0076,1.368
9112.00,7.553180,25.02581,-0.000168,24.021514,-0.0075,1.368
9114.00,7.553301,25.02597,-0.000168,24.021501,-0.0075,1.368
9116.00,7.552459,25.02563,-0.000168,24.022271,-0.0075,1.368
9118.00,7.553967,25.02693,-0.000169,24.021990,-0.0075,1.368
9120.00,7.555219,25.02688,-0.000168,24.022146,-0.0075,1.368
9122.00,7.555006,25.02696,-0.000168,24.022090,-0.0075,1.368
9124.00,7.553836,25.02707,-0.000168,24.021126,-0.0076,1.368
9126.00,7.552702,25.02755,-0.000169,24.021691,-0.0075,1.369
9128.00,7.551253,25.02753,-0.000169,24.022010,-0.0075,1.368
9130.00,7.551499,25.02691,-0.000169,24.022065,-0.0075,1.368
9132.00,7.551531,25.02740,-0.000167,24.021579,-0.0075,1.368
9134.00,7.551463,25.02701,-0.000168,24.021901,-0.0075,1.368
9136.00,7.552850,25.02706,-0.000168,24.021842,-0.0075,1.368
9138.00,7.554010,25.02707,-0.000168,24.021339,-0.0075,1.368
9140.00,7.555376,25.02710,-0.000168,24.022027,-0.0076,1.369
9142.00,7.555484,25.02658,-0.000168,24.021900,-0.0075,1.368
9144.00,7.554551,25.02711,-0.000169,24.021258,-0.0075,1.368
9146.00,7.554445,25.02701,-0.000169,24.021314,-0.0075,1.369
9148.00,7.553683,25.02712,-0.000168,24.021175,-0.0075,1.368
9150.00,7.553499,25.02745,-0.000169,24.022217,-0.0075,1.368
9152.00,7.554254,25.02784,-0.000168,24.022288,-0.0075,1.368
9154.00,7.555912,25.02742,-0.000168,24.022126,-0.0075,1.368
9156.00,7.557651,25.02756,-0.000169,24.021368,-0.0075,1.368
9158.00,7.556550,25.02631,-0.000167,24.021726,-0.0075,1.368
9160.00,7.555734,25.02642,-0.000167,24.022286,-0.0075,1.368
9162.00,7.555361,25.02717,-0.000169,24.021918,-0.0075,1.369
9164.00,7.554747,25.02733,-0.000169,24.022262,-0.0075,1.369
9166.00,7.555335,25.02768,-0.000166,24.021896,-0.0075,1.369
9168.00,7.556627,25.02773,-0.000167,24.022025,-0.0075,1.368
9170.00,7.558020,25.02733,-0.000167,24.021892,-0.0075,1.368
9172.00,7.557011,25.02700,-0.000169,24.022063,-0.0075,1.368
9174.00,7.555064,25.02706,-0.000168,24.022514,-0.0076,1.368
9176.00,7.552986,25.02795,-0.000167,24.022616,-0.0075,1.369
9178.00,7.552350,25.02732,-0.000167,24.022487,-0.0075,1.368
9180.00,7.551558,25.02673,-0.000168,24.021994,-0.0075,1.368
9182.00,7.552480,25.02797,-0.000168,24.022231,-0.0075,1.368
9184.00,7.552473,25.02718,-0.000167,24.021952,-0.0075,1.369
9186.00,7.553079,25.02765,-0.000168,24.021845,-0.0075,1.369
9188.00,7.552360,25.02832,-0.000169,24.022061,-0.0075,1.369
9190.00,7.552509,25.02774,-0.000168,24.021704,-0.0075,1.368
9192.00,7.553803,25.02810,-0.000168,24.021784,-0.0075,1.368
9194.00,7.554017,25.02898,-0.000168,24.021412,-0.0075,1.368
9196.00,7.552631,25.02880,-0.000167,24.021921,-0.0075,1.369
9198.00,7.550683,25.02811,-0.000167,24.022228,-0.0075,1.368
9200.00,7.550149,25.02803,-0.000167,24.021978,-0.0075,1.368
9202.00,7.550671,25.02717,-0.000168,24.021396,-0.0075,1.369
9204.00,7.549619,25.02737,-0.000169,24.022271,-0.0075,1.369
9206.00,7.547786,25.02829,-0.000169,24.022505,-0.0075,1.369
9208.00,7.546646,25.02847,-0.000169,24.021985,-0.0075,1.368
9210.00,7.544518,25.02880,-0.000168,24.021892,-0.0075,1.368
9212.00,7.544534,25.02779,-0.000167,24.022027,-0.0075,1.368
9214.00,7.544646,25.02827,-0.000168,24.021836,-0.0075,1.367
9216.00,7.544400,25.02813,-0.000167,24.022561,-0.0075,1.368
9218.00,7.545022,25.02817,-0.000168,24.022289,-0.0075,1.369
9220.00,7.545566,25.02771,-0.000168,24.021878,-0.0075,1.369
9222.00,7.546182,25.02772,-0.000169,24.021949,-0.0075,1.369
9224.00,7.545879,25.02827,-0.000169,24.021773,-0.0075,1.369
9226.00,7.545633,25.02852,-0.000169,24.022425,-0.0075,1.368
9228.00,7.546170,25.02775,-0.000169,24.022161,-0.0075,1.369
9230.00,7.545943,25.02796,-0.000169,24.021985,-0.0075,1.368
9232.00,7.547512,25.02771,-0.000169,24.021709,-0.0075,1.369
9234.00,7.548898,25.02785,-0.000168,24.022251,-0.0075,1.369
9236.00,7.549077,25.02701,-0.000169,24.022157,-0.0075,1.369
9238.00,7.548267,25.02707,-0.000169,24.021367,-0.0075,1.367
9240.00,7.547020,25.02693,-0.000168,24.021586,-0.0075,1.368
9242.00,7.546829,25.02658,-0.000168,24.021599,-0.0075,1.368
9244.00,7.547591,25.02673,-0.000168,24.022115,-0.0075,1.368
9246.00,7.548244,25.02640,-0.000169,24.021923,-0.0075,1.369
9248.00,7.548191,25.02626,-0.000167,24.021448,-0.0075,1.368
9250.00,7.547171,25.02581,-0.000169,24.021470,-0.0075,1.369
9252.00,7.545394,25.02552,-0.000169,24.021927,-0.0075,1.368
9254.00,7.543753,25.02594,-0.000168,24.021497,-0.0075,1.368
9256.00,7.543515,25.02631,-0.000169,24.021972,-0.0075,1.368
9258.00,7.543120,25.02665,-0.000169,24.021880,-0.0075,1.368
9260.00,7.542498,25.02646,-0.000167,24.021856,-0.0075,1.368
9262.00,7.543253,25.02599,-0.000168,24.021668,-0.0075,1.368
9264.00,7.544873,25.02620,-0.000168,24.021901,-0.0075,1.369
9266.00,7.545650,25.02558,-0.000168,24.021149,-0.0075,1.369
9268.00,7.545500,25.02590,-0.000168,24.021773,-0.0075,1.369
9270.00,7.546311,25.02653,-0.000168,24.022159,-0.0075,1.369
9272.00,7.546052,25.02603,-0.000169,24.022821,-0.0075,1.369
9274.00,7.547102,25.02669,-0.000168,24.021562,-0.0075,1.369
9276.00,7.549011,25.02659,-0.000167,24.022074,-0.0075,1.368
9278.00,7.549340,25.02662,-0.000167,24.022409,-0.0075,1.368
9280.00,7.550075,25.02743,-0.000167,24.021945,-0.0075,1.368
9282.00,7.549806,25.02691,-0.000167,24.022906,-0.0075,1.369
9284.00,7.549722,25.02646,-0.000167,24.022190,-0.0075,1.369
9286.00,7.550156,25.02586,-0.000168,24.021639,-0.0075,1.369
9288.00,7.549220,25.02589,-0.000169,24.021169,-0.0075,1.369
9290.00,7.548198,25.02653,-0.000169,24.021818,-0.0074,1.369
9292.00,7.548780,25.02630,-0.000168,24.022166,-0.0075,1.368
9294.00,7.548402,25.02599,-0.000169,24.022235,-0.0075,1.368
9296.00,7.548680,25.02598,-0.000168,24.022327,-0.0075,1.368
9298.00,7.548204,25.02557,-0.000168,24.022563,-0.0075,1.369
9300.00,7.546535,25.02573,-0.000168,24.022260,-0.0075,1.369
9302.00,7.546385,25.02631,-0.000168,24.022356,-0.0075,1.369
9304.00,7.546119,25.02671,-0.000168,24.021994,-0.0075,1.369
9306.00,7.547129,25.02603,-0.000169,24.021816,-0.0075,1.369
9308.00,7.547887,25.02592,-0.000169,24.021907,-0.0075,1.369
9310.00,7.549530,25.02588,-0.000168,24.021483,-0.0075,1.368
9312.00,7.550083,25.02659,-0.000168,24.021465,-0.0075,1.369
9314.00,7.549525,25.02675,-0.000168,24.022926,-0.0075,1.369
9316.00,7.548431,25.02689,-0.000168,24.021735,-0.0075,1.368
9318.00,7.546106,25.02652,-0.000168,24.022086,-0.0075,1.368
9320.00,7.543474,25.02621,-0.000169,24.022447,-0.0075,1.369
9322.00,7.540430,25.02658,-0.000168,24.022101,-0.0075,1.369
9324.00,7.537709,25.02702,-0.000168,24.022657,-0.0075,1.369
9326.00,7.537567,25.02656,-0.000167,24.022166,-0.0075,1.368
9328.00,7.537772,25.02589,-0.000168,24.022286,-0.0075,1.368
9330.00,7.538894,25.02667,-0.000167,24.022224,-0.0075,1.369
9332.00,7.539294,25.02703,-0.000168,24.022133,-0.0075,1.368
9334.00,7.539708,25.02710,-0.000169,24.022195,-0.0075,1.369
9336.00,7.539392,25.02621,-0.000168,24.022302,-0.0075,1.369
9338.00,7.540217,25.02617,-0.000169,24.022380,-0.0075,1.369
9340.00,7.541039,25.02659,-0.000169,24.022092,-0.0075,1.369
9342.00,7.541377,25.02658,-0.000168,24.021689,-0.0075,1.369
9344.00,7.542988,25.02609,-0.000168,24.022463,-0.0075,1.369
9346.00,7.544372,25.02630,-0.000168,24.022656,-0.0075,1.368
9348.00,7.544861,25.02643,-0.000169,24.022413,-0.0075,1.369
9350.00,7.544476,25.02679,-0.000168,24.021934,-0.0075,1.369
9352.00,7.545167,25.02681,-0.000168,24.021921,-0.0075,1.369
9354.00,7.544945,25.02670,-0.000168,24.021845,-0.0075,1.368
9356.00,7.544207,25.02651,-0.000168,24.021979,-0.0075,1.369
9358.00,7.542973,25.02694,-0.000168,24.021410,-0.0075,1.368
9360.00,7.542491,25.02621,-0.000169,24.022083,-0.0075,1.369
9362.00,7.542025,25.02689,-0.000169,24.021822,-0.0075,1.369
9364.00,7.540696,25.02736,-0.000169,24.022500,-0.0075,1.370
9366.00,7.540146,25.02716,-0.000170,24.021871,-0.0075,1.369
9368.00,7.539213,25.02649,-0.000168,24.021903,-0.0075,1.369
9370.00,7.539209,25.02598,-0.000169,24.022540,-0.0075,1.368
9372.00,7.539397,25.02544,-0.000168,24.021630,-0.0075,1.368
9374.00,7.540678,25.02579,-0.000168,24.021359,-0.0075,1.368
9376.00,7.540438,25.02632,-0.000167,24.021532,-0.0075,1.368
9378.00,7.540867,25.02613,-0.000168,24.021153,-0.0075,1.369
9380.00,7.541313,25.02517,-0.000169,24.021490,-0.0075,1.369
9382.00,7.540445,25.02537,-0.000169,24.022291,-0.0075,1.369
9384.00,7.539029,25.02636,-0.000168,24.021601,-0.0075,1.369
9386.00,7.539853,25.02634,-0.000169,24.022590,-0.0075,1.369
9388.00,7.540801,25.02524,-0.000169,24.022021,-0.0075,1.369
9390.00,7.540178,25.02541,-0.000169,24.021829,-0.0075,1.369
9392.00,7.539791,25.02569,-0.000168,24.021649,-0.0075,1.368
9394.00,7.540256,25.02617,-0.000167,24.022271,-0.0075,1.369
9396.00,7.538998,25.02542,-0.000167,24.022378,-0.0075,1.369
9398.00,7.538997,25.02515,-0.000167,24.022057,-0.0075,1.369
9400.00,7.538767,25.02579,-0.000168,24.022342,-0.0075,1.369
9402.00,7.538199,25.02655,-0.000167,24.022447,-0.0075,1.369
9404.00,7.536404,25.02721,-0.000168,24.022360,-0.0075,1.369
9406.00,7.536081,25.02741,-0.000168,24.022434,-0.0075,1.369
9408.00,7.537292,25.02730,-0.000168,24.022077,-0.0075,1.369
9410.00,7.537255,25.02710,-0.000167,24.022001,-0.0075,1.369
9412.00,7.536801,25.02719,-0.000167,24.022152,-0.0075,1.369
9414.00,7.536222,25.02691,-0.000169,24.022097,-0.0075,1.369
9416.00,7.534991,25.02722,-0.000169,24.021541,-0.0075,1.369
9418.00,7.534832,25.02781,-0.000168,24.021979,-0.0075,1.369
9420.00,7.534904,25.02798,-0.000168,24.022645,-0.0075,1.369
9422.00,7.535476,25.02811,-0.000168,24.022380,-0.0075,1.369
9424.00,7.536381,25.02744,-0.000168,24.022206,-0.0075,1.368
9426.00,7.537306,25.02658,-0.000168,24.022574,-0.0075,1.369
9428.00,7.536920,25.02675,-0.000167,24.022636,-0.0075,1.369
9430.00,7.536383,25.02727,-0.000167,24.021911,-0.0075,1.369
9432.00,7.536592,25.02644,-0.000167,24.022068,-0.0075,1.369
9434.00,7.536856,25.02691,-0.000168,24.021854,-0.0075,1.369
9436.00,7.535430,25.02691,-0.000168,24.021642,-0.0075,1.370
9438.00,7.534900,25.02760,-0.000168,24.022683,-0.0075,1.369
9440.00,7.535144,25.02811,-0.000168,24.021488,-0.0075,1.369
9442.00,7.536634,25.02816,-0.000168,24.021684,-0.0075,1.370
9444.00,7.538395,25.02725,-0.000168,24.022054,-0.0075,1.369
9446.00,7.540231,25.02753,-0.000169,24.022210,-0.0075,1.369
9448.00,7.540656,25.02731,-0.000169,24.021923,-0.0075,1.370
9450.00,7.539246,25.02748,-0.000168,24.021954,-0.0075,1.369
9452.00,7.536623,25.02735,-0.000169,24.022964,-0.0075,1.369
9454.00,7.534210,25.02766,-0.000169,24.022277,-0.0075,1.369
9456.00,7.533292,25.02692,-0.000168,24.022081,-0.0075,1.369
9458.00,7.532205,25.02770,-0.000166,24.022862,-0.0075,1.369
9460.00,7.531648,25.02735,-0.000166,24.022770,-0.0075,1.369
9462.00,7.531652,25.02695,-0.000167,24.021990,-0.0075,1.369
9464.00,7.531749,25.02708,-0.000168,24.021682,-0.0075,1.369
9466.00,7.531064,25.02698,-0.000168,24.022251,-0.0075,1.369
9468.00,7.530471,25.02645,-0.000169,24.022391,-0.0075,1.369
9470.00,7.529657,25.02644,-0.000168,24.022092,-0.0075,1.369
9472.00,7.528679,25.02692,-0.000168,24.022612,-0.0075,1.369
9474.00,7.528216,25.02744,-0.000167,24.021999,-0.0075,1.368
9476.00,7.528897,25.02716,-0.000167,24.022442,-0.0075,1.369
9478.00,7.528592,25.02701,-0.000167,24.022179,-0.0075,1.369
9480.00,7.528126,25.02680,-0.000168,24.022271,-0.0075,1.369
9482.00,7.528284,25.02641,-0.000169,24.022135,-0.0075,1.369
9484.00,7.529498,25.02682,-0.000168,24.022132,-0.0075,1.369
9486.00,7.528334,25.02680,-0.000168,24.021546,-0.0075,1.370
9488.00,7.527832,25.02701,-0.000168,24.022262,-0.0075,1.370
9490.00,7.528026,25.02690,-0.000168,24.022498,-0.0075,1.369
9492.00,7.528216,25.02734,-0.000167,24.022489,-0.0075,1.368
9494.00,7.527360,25.02641,-0.000167,24.021871,-0.0075,1.368
9496.00,7.526844,25.02574,-0.000167,24.021900,-0.0075,1.369
9498.00,7.527192,25.02655,-0.000168,24.022913,-0.0075,1.369
9500.00,7.527161,25.02669,-0.000168,24.022197,-0.0075,1.370
9502.00,7.528336,25.02592,-0.000169,24.021000,-0.0075,1.370
9504.00,7.528787,25.02626,-0.000170,24.021434,-0.0075,1.370
9506.00,7.529805,25.02649,-0.000168,24.022197,-0.0075,1.369
9508.00,7.529892,25.02601,-0.000168,24.022327,-0.0075,1.369
9510.00,7.530377,25.02588,-0.000168,24.021521,-0.0075,1.369
9512.00,7.530850,25.02602,-0.000168,24.021421,-0.0076,1.370
9514.00,7.531352,25.02598,-0.000168,24.021604,-0.0075,1.369
9516.00,7.531590,25.02536,-0.000168,24.021707,-0.0075,1.370
9518.00,7.532241,25.02586,-0.000168,24.021700,-0.0075,1.369
9520.00,7.533519,25.02628,-0.000168,24.021615,-0.0075,1.368
9522.00,7.534259,25.02648,-0.000167,24.022017,-0.0075,1.369
9524.00,7.534780,25.02622,-0.000168,24.022239,-0.0075,1.369
9526.00,7.536155,25.02673,-0.000168,24.022681,-0.0075,1.370
9528.00,7.538040,25.02720,-0.000167,24.022503,-0.0075,1.370
9530.00,7.538259,25.02602,-0.000169,24.022161,-0.0076,1.369
9532.00,7.537386,25.02597,-0.000168,24.021543,-0.0075,1.369
9534.00,7.536530,25.02635,-0.000168,24.022048,-0.0075,1.369
9536.00,7.534866,25.02615,-0.000169,24.022393,-0.0075,1.369
9538.00,7.533734,25.02602,-0.000168,24.022036,-0.0075,1.369
9540.00,7.534269,25.02662,-0.000169,24.022123,-0.0075,1.370
9542.00,7.536221,25.02657,-0.000169,24.021778,-0.0075,1.370
9544.00,7.537638,25.02670,-0.000168,24.021771,-0.0075,1.369
9546.00,7.535866,25.02658,-0.000168,24.021865,-0.0075,1.369
9548.00,7.534021,25.02687,-0.000168,24.021912,-0.0075,1.369
9550.00,7.532872,25.02710,-0.000168,24.022326,-0.0075,1.369
9552.00,7.531870,25.02703,-0.000167,24.021943,-0.0075,1.369
9554.00,7.531689,25.02658,-0.000167,24.021889,-0.0075,1.370
9556.00,7.532838,25.02594,-0.000168,24.021836,-0.0075,1.369
9558.00,7.534026,25.02687,-0.000168,24.022534,-0.0075,1.370
9560.00,7.534878,25.02703,-0.000169,24.022520,-0.0075,1.370
9562.00,7.534848,25.02757,-0.000168,24.022666,-0.0075,1.369
9564.00,7.533734,25.02696,-0.000168,24.022210,-0.0075,1.369
9566.00,7.533631,25.02622,-0.000168,24.021630,-0.0075,1.369
9568.00,7.533121,25.02640,-0.000167,24.022019,-0.0075,1.370
9570.00,7.533498,25.02702,-0.000168,24.022039,-0.0075,1.370
9572.00,7.534579,25.02695,-0.000168,24.022021,-0.0075,1.370
9574.00,7.535211,25.02647,-0.000167,24.022143,-0.0075,1.369
9576.00,7.535061,25.02665,-0.000168,24.022286,-0.0075,1.370
9578.00,7.534577,25.02666,-0.000168,24.021916,-0.0075,1.370
9580.00,7.532774,25.02679,-0.000168,24.021852,-0.0075,1.369
9582.00,7.531545,25.02668,-0.000168,24.022095,-0.0075,1.370
9584.00,7.531148,25.02725,-0.000168,24.022784,-0.0075,1.369
9586.00,7.530665,25.02750,-0.000168,24.022284,-0.0075,1.370
9588.00,7.531679,25.02638,-0.000168,24.021959,-0.0075,1.370
9590.00,7.532926,25.02628,-0.000167,24.021958,-0.0075,1.369
9592.00,7.532443,25.02692,-0.000167,24.022331,-0.0075,1.369
9594.00,7.532760,25.02704,-0.000167,24.021617,-0.0075,1.369
9596.00,7.534982,25.02656,-0.000167,24.022211,-0.0075,1.369
9598.00,7.536198,25.02571,-0.000168,24.022454,-0.0075,1.370
9600.00,7.535425,25.02588,-0.000168,24.021845,-0.0075,1.369
9602.00,7.534351,25.02608,-0.000167,24.022387,-0.0075,1.370
@16,12.0000,24.0
9604.00,7.532649,25.02658,-0.000168,24.022262,-0.0075,1.370
9606.00,7.529631,25.02633,-0.000168,24.022764,-0.0075,1.370
9608.00,7.519941,25.02534,-0.000169,24.021470,-0.0075,1.369
9610.00,7.509511,25.02588,-0.000168,24.021979,-0.0075,1.368
9612.00,7.500394,25.02694,-0.000167,24.022293,-0.0075,1.368
9614.00,7.494440,25.02673,-0.000166,24.022023,-0.0075,1.369
9616.00,7.492354,25.02590,-0.000168,24.022317,-0.0075,1.369
9618.00,7.492390,25.02609,-0.000169,24.022375,-0.0075,1.370
9620.00,7.493524,25.02611,-0.000170,24.022937,-0.0075,1.370
9622.00,7.494962,25.02671,-0.000168,24.022016,-0.0075,1.369
9624.00,7.495217,25.02672,-0.000169,24.021793,-0.0075,1.371
9626.00,7.497325,25.02746,-0.000169,24.022728,-0.0075,1.371
9628.00,7.501525,25.02704,-0.000171,24.022014,-0.0075,1.371
9630.00,7.508743,25.02748,-0.000170,24.021691,-0.0075,1.371
9632.00,7.521580,25.02758,-0.000171,24.021751,-0.0075,1.371
9634.00,7.533705,25.02809,-0.000168,24.021704,-0.0075,1.371
9636.00,7.543923,25.02834,-0.000169,24.021789,-0.0075,1.372
9638.00,7.551862,25.02774,-0.000171,24.022507,-0.0075,1.371
9640.00,7.557395,25.02862,-0.000169,24.021867,-0.0075,1.370
9642.00,7.560778,25.02858,-0.000168,24.021820,-0.0075,1.370
9644.00,7.563125,25.02769,-0.000169,24.022088,-0.0075,1.370
9646.00,7.563508,25.02756,-0.000168,24.022155,-0.0075,1.370
9648.00,7.563347,25.02818,-0.000168,24.022237,-0.0075,1.369
9650.00,7.565379,25.02869,-0.000168,24.021258,-0.0075,1.370
9652.00,7.567170,25.02785,-0.000168,24.021900,-0.0075,1.370
9654.00,7.568208,25.02857,-0.000167,24.022378,-0.0075,1.370
9656.00,7.567553,25.02876,-0.000166,24.022356,-0.0075,1.369
9658.00,7.567269,25.02764,-0.000166,24.021963,-0.0075,1.370
9660.00,7.568510,25.02748,-0.000166,24.022217,-0.0075,1.370
9662.00,7.569210,25.02779,-0.000168,24.021871,-0.0075,1.370
9664.00,7.570673,25.02718,-0.000169,24.022155,-0.0075,1.370
9666.00,7.569702,25.02756,-0.000167,24.022400,-0.0075,1.369
9668.00,7.568180,25.02814,-0.000168,24.022389,-0.0075,1.370
9670.00,7.563399,25.02833,-0.000168,24.021889,-0.0075,1.370
9672.00,7.560670,25.02771,-0.000167,24.022090,-0.0075,1.370
9674.00,7.560679,25.02802,-0.000167,24.022411,-0.0075,1.369
9676.00,7.559905,25.02769,-0.000167,24.022066,-0.0075,1.370
9678.00,7.560486,25.02824,-0.000166,24.022028,-0.0075,1.369
9680.00,7.562509,25.02800,-0.000167,24.022016,-0.0075,1.370
9682.00,7.561986,25.02739,-0.000167,24.022627,-0.0075,1.369
9684.00,7.561205,25.02780,-0.000167,24.022019,-0.0075,1.370
9686.00,7.560993,25.02704,-0.000167,24.022246,-0.0075,1.370
9688.00,7.562887,25.02795,-0.000167,24.022110,-0.0075,1.369
9690.00,7.563960,25.02847,-0.000168,24.022099,-0.0075,1.370
9692.00,7.562640,25.02845,-0.000167,24.022404,-0.0075,1.370
9694.00,7.561864,25.02795,-0.000166,24.021858,-0.0075,1.370
9696.00,7.562057,25.02781,-0.000169,24.021523,-0.0075,1.369
9698.00,7.563396,25.02816,-0.000169,24.022364,-0.0075,1.369
9700.00,7.568110,25.02737,-0.000167,24.021671,-0.0075,1.369
9702.00,7.571877,25.02673,-0.000168,24.021930,-0.0075,1.369
9704.00,7.572269,25.02770,-0.000168,24.022685,-0.0075,1.370
9706.00,7.569600,25.02742,-0.000168,24.022248,-0.0075,1.370
9708.00,7.568052,25.02797,-0.000168,24.022391,-0.0075,1.369
9710.00,7.566447,25.02789,-0.000168,24.021885,-0.0075,1.369
9712.00,7.564629,25.02835,-0.000169,24.022052,-0.0075,1.370
9714.00,7.562977,25.02898,-0.000168,24.022146,-0.0075,1.370
9716.00,7.561024,25.02897,-0.000168,24.021936,-0.0075,1.370
9718.00,7.562315,25.02915,-0.000168,24.022302,-0.0076,1.370
9720.00,7.561926,25.02926,-0.000168,24.022159,-0.0075,1.370
9722.00,7.558574,25.02890,-0.000168,24.021671,-0.0075,1.369
9724.00,7.555425,25.02913,-0.000167,24.022280,-0.0075,1.369
9726.00,7.553195,25.02931,-0.000167,24.021785,-0.0075,1.370
9728.00,7.550609,25.02941,-0.000167,24.022019,-0.0075,1.370
9730.00,7.549652,25.02883,-0.000167,24.021920,-0.0075,1.369
9732.00,7.549270,25.02907,-0.000168,24.022195,-0.0075,1.370
9734.00,7.549204,25.02882,-0.000168,24.021662,-0.0075,1.370
9736.00,7.549953,25.02896,-0.000168,24.021691,-0.0075,1.370
9738.00,7.549825,25.02854,-0.000168,24.021512,-0.0075,1.369
9740.00,7.549550,25.02822,-0.000167,24.022130,-0.0075,1.370
9742.00,7.549391,25.02854,-0.000168,24.022286,-0.0075,1.370
9744.00,7.548978,25.02798,-0.000167,24.021947,-0.0076,1.369
9746.00,7.549478,25.02793,-0.000168,24.021992,-0.0075,1.370
9748.00,7.549527,25.02797,-0.000167,24.022117,-0.0075,1.370
9750.00,7.549554,25.02705,-0.000167,24.021907,-0.0075,1.370
9752.00,7.550210,25.02739,-0.000168,24.022594,-0.0075,1.369
9754.00,7.550166,25.02815,-0.000169,24.022117,-0.0075,1.370
9756.00,7.550067,25.02779,-0.000168,24.021689,-0.0075,1.371
9758.00,7.551748,25.02765,-0.000169,24.021974,-0.0075,1.370
9760.00,7.551401,25.02791,-0.000168,24.021958,-0.0075,1.370
9762.00,7.550744,25.02718,-0.000167,24.021925,-0.0075,1.369
9764.00,7.550997,25.02822,-0.000168,24.021349,-0.0075,1.369
9766.00,7.550242,25.02813,-0.000168,24.021508,-0.0075,1.369
9768.00,7.550402,25.02787,-0.000168,24.021911,-0.0075,1.370
9770.00,7.551345,25.02766,-0.000168,24.021898,-0.0075,1.369
9772.00,7.552502,25.02793,-0.000168,24.022213,-0.0075,1.370
9774.00,7.552810,25.02812,-0.000168,24.022014,-0.0075,1.370
9776.00,7.551282,25.02753,-0.000167,24.021720,-0.0075,1.369
9778.00,7.550686,25.02724,-0.000167,24.022594,-0.0075,1.369
9780.00,7.549347,25.02849,-0.000168,24.022494,-0.0075,1.370
9782.00,7.549844,25.02861,-0.000169,24.021776,-0.0075,1.370
9784.00,7.550442,25.02845,-0.000167,24.022204,-0.0075,1.370
9786.00,7.549485,25.02821,-0.000168,24.021784,-0.0075,1.369
9788.00,7.548813,25.02843,-0.000168,24.021936,-0.0075,1.370
9790.00,7.549284,25.02870,-0.000168,24.022704,-0.0075,1.369
9792.00,7.549321,25.02852,-0.000168,24.022046,-0.0075,1.370
9794.00,7.548209,25.02840,-0.000169,24.021736,-0.0075,1.370
9796.00,7.549080,25.02785,-0.000168,24.021811,-0.0075,1.370
9798.00,7.548344,25.02682,-0.000170,24.021483,-0.0075,1.370
9800.00,7.547857,25.02716,-0.000170,24.021851,-0.0075,1.370
9802.00,7.547281,25.02739,-0.000169,24.020970,-0.0075,1.370
9804.00,7.547335,25.02744,-0.000168,24.021566,-0.0076,1.369
9806.00,7.547620,25.02835,-0.000168,24.022273,-0.0075,1.370
9808.00,7.546412,25.02810,-0.000169,24.021782,-0.0075,1.369
9810.00,7.546763,25.02710,-0.000170,24.021662,-0.0075,1.370
9812.00,7.547094,25.02776,-0.000169,24.021582,-0.0075,1.370
9814.00,7.546891,25.02786,-0.000169,24.022211,-0.0075,1.370
9816.00,7.546525,25.02739,-0.000169,24.022375,-0.0075,1.370
9818.00,7.546906,25.02813,-0.000168,24.022041,-0.0076,1.370
9820.00,7.548320,25.02859,-0.000170,24.021252,-0.0075,1.370
9822.00,7.548661,25.02840,-0.000169,24.021325,-0.0075,1.369
9824.00,7.548616,25.02772,-0.000167,24.021804,-0.0076,1.370
9826.00,7.547671,25.02837,-0.000169,24.021637,-0.0075,1.370
9828.00,7.544827,25.02838,-0.000169,24.021811,-0.0075,1.371
9830.00,7.542162,25.02731,-0.000169,24.022333,-0.0075,1.370
9832.00,7.541165,25.02704,-0.000168,24.021829,-0.0076,1.370
9834.00,7.540768,25.02766,-0.000168,24.021626,-0.0075,1.369
9836.00,7.541005,25.02758,-0.000168,24.021785,-0.0075,1.369
9838.00,7.541326,25.02765,-0.000167,24.021751,-0.0075,1.369
9840.00,7.541934,25.02831,-0.000168,24.022268,-0.0075,1.370
9842.00,7.541688,25.02855,-0.000167,24.021771,-0.0075,1.370
9844.00,7.541106,25.02830,-0.000169,24.021838,-0.0075,1.370
9846.00,7.541256,25.02838,-0.000168,24.022181,-0.0075,1.370
9848.00,7.542623,25.02855,-0.000168,24.021963,-0.0075,1.370
9850.00,7.542028,25.02813,-0.000169,24.021903,-0.0076,1.370
9852.00,7.542027,25.02700,-0.000169,24.022005,-0.0075,1.370
9854.00,7.544439,25.02666,-0.000168,24.021709,-0.0075,1.370
9856.00,7.546974,25.02714,-0.000169,24.022567,-0.0075,1.370
9858.00,7.549426,25.02769,-0.000168,24.022288,-0.0075,1.370
9860.00,7.551965,25.02830,-0.000168,24.021570,-0.0075,1.370
9862.00,7.553150,25.02822,-0.000168,24.022162,-0.0075,1.370
9864.00,7.553609,25.02796,-0.000167,24.022407,-0.0075,1.370
9866.00,7.552441,25.02698,-0.000167,24.021921,-0.0075,1.370
9868.00,7.550878,25.02668,-0.000168,24.022012,-0.0075,1.370
9870.00,7.550283,25.02712,-0.000168,24.021978,-0.0075,1.370
9872.00,7.549531,25.02761,-0.000168,24.021836,-0.0075,1.370
9874.00,7.547631,25.02743,-0.000169,24.021706,-0.0075,1.370
9876.00,7.546487,25.02707,-0.000169,24.021825,-0.0076,1.370
9878.00,7.545321,25.02675,-0.000170,24.021697,-0.0075,1.370
9880.00,7.545092,25.02629,-0.000169,24.021918,-0.0075,1.370
9882.00,7.544266,25.02686,-0.000168,24.021947,-0.0075,1.370
9884.00,7.543913,25.02652,-0.000168,24.022083,-0.0075,1.370
9886.00,7.543836,25.02680,-0.000169,24.022694,-0.0075,1.370
9888.00,7.543621,25.02716,-0.000168,24.021785,-0.0075,1.370
9890.00,7.543276,25.02713,-0.000168,24.022173,-0.0075,1.370
9892.00,7.542238,25.02715,-0.000167,24.021655,-0.0075,1.370
9894.00,7.540831,25.02687,-0.000168,24.021987,-0.0075,1.370
9896.00,7.540446,25.02695,-0.000168,24.021738,-0.0075,1.370
9898.00,7.542892,25.02710,-0.000168,24.021941,-0.0076,1.370
9900.00,7.543595,25.02770,-0.000167,24.021677,-0.0075,1.369
9902.00,7.543539,25.02844,-0.000168,24.021974,-0.0075,1.369
9904.00,7.543221,25.02798,-0.000168,24.022110,-0.0075,1.370
9906.00,7.543719,25.02754,-0.000169,24.022527,-0.0075,1.370
9908.00,7.544410,25.02765,-0.000168,24.021664,-0.0075,1.370
9910.00,7.546417,25.02776,-0.000169,24.021753,-0.0075,1.370
9912.00,7.549586,25.02754,-0.000168,24.022469,-0.0075,1.370
9914.00,7.550601,25.02667,-0.000168,24.021883,-0.0076,1.370
9916.00,7.550715,25.02751,-0.000168,24.022244,-0.0075,1.370
9918.00,7.551663,25.02819,-0.000168,24.022190,-0.0075,1.370
9920.00,7.551506,25.02817,-0.000169,24.022168,-0.0075,1.370
9922.00,7.551358,25.02870,-0.000168,24.021856,-0.0075,1.369
9924.00,7.552371,25.02823,-0.000167,24.022362,-0.0075,1.370
9926.00,7.552909,25.02795,-0.000166,24.021731,-0.0075,1.370
9928.00,7.551531,25.02815,-0.000167,24.021999,-0.0075,1.370
9930.00,7.550644,25.02837,-0.000169,24.022014,-0.0075,1.370
9932.00,7.551350,25.02902,-0.000168,24.022335,-0.0075,1.370
9934.00,7.551761,25.02958,-0.000167,24.021869,-0.0075,1.370
9936.00,7.552747,25.02899,-0.000167,24.021626,-0.0075,1.370
9938.00,7.553604,25.02849,-0.000167,24.021802,-0.0076,1.370
9940.00,7.554336,25.02900,-0.000169,24.022034,-0.0075,1.370
9942.00,7.554503,25.02919,-0.000167,24.021339,-0.0075,1.369
9944.00,7.554734,25.02921,-0.000167,24.021949,-0.0075,1.370
9946.00,7.554806,25.02897,-0.000169,24.022034,-0.0075,1.370
9948.00,7.555099,25.02929,-0.000169,24.021553,-0.0075,1.370
9950.00,7.553831,25.02969,-0.000168,24.021813,-0.0075,1.371
9952.00,7.551301,25.02910,-0.000168,24.021881,-0.0075,1.370
9954.00,7.549608,25.02856,-0.000169,24.022095,-0.0075,1.370
9956.00,7.550002,25.02866,-0.000169,24.021785,-0.0075,1.370
9958.00,7.549428,25.02849,-0.000169,24.021756,-0.0075,1.370
9960.00,7.551551,25.02876,-0.000168,24.021833,-0.0075,1.370
9962.00,7.553437,25.02820,-0.000168,24.022378,-0.0075,1.370
9964.00,7.553172,25.02833,-0.000168,24.022199,-0.0075,1.370
9966.00,7.551691,25.02823,-0.000168,24.021994,-0.0075,1.370
9968.00,7.549717,25.02872,-0.000169,24.022061,-0.0075,1.370
9970.00,7.549854,25.02907,-0.000169,24.022081,-0.0075,1.370
9972.00,7.549539,25.02853,-0.000168,24.022413,-0.0075,1.371
9974.00,7.548555,25.02781,-0.000168,24.021907,-0.0075,1.370
9976.00,7.548462,25.02770,-0.000168,24.022382,-0.0075,1.370
9978.00,7.547891,25.02715,-0.000169,24.021704,-0.0075,1.370
9980.00,7.548567,25.02691,-0.000169,24.021834,-0.0075,1.370
9982.00,7.551729,25.02724,-0.000167,24.021892,-0.0075,1.370
9984.00,7.556457,25.02713,-0.000168,24.021938,-0.0075,1.370
9986.00,7.557568,25.02717,-0.000168,24.022271,-0.0075,1.370
9988.00,7.558099,25.02744,-0.000167,24.022206,-0.0074,1.370
9990.00,7.557357,25.02798,-0.000167,24.021878,-0.0075,1.371
9992.00,7.554868,25.02726,-0.000168,24.021863,-0.0075,1.370
9994.00,7.552463,25.02698,-0.000169,24.021544,-0.0075,1.370
9996.00,7.550809,25.02710,-0.000167,24.021947,-0.0075,1.370
9998.00,7.547746,25.02677,-0.000168,24.021949,-0.0075,1.370
10000.00,7.546193,25.02688,-0.000167,24.022453,-0.0075,1.370
10002.00,7.545754,25.02633,-0.000168,24.021992,-0.0075,1.370
10004.00,7.544271,25.02646,-0.000169,24.021430,-0.0075,1.370
10006.00,7.543542,25.02693,-0.000168,24.022124,-0.0075,1.370
10008.00,7.543976,25.02747,-0.000167,24.022052,-0.0075,1.371
10010.00,7.544092,25.02690,-0.000169,24.021207,-0.0075,1.371
10012.00,7.543849,25.02720,-0.000168,24.021649,-0.0075,1.370
10014.00,7.544282,25.02685,-0.000168,24.021744,-0.0075,1.370
10016.00,7.544218,25.02664,-0.000169,24.021891,-0.0075,1.370
10018.00,7.544552,25.02662,-0.000169,24.021760,-0.0075,1.371
10020.00,7.546485,25.02646,-0.000167,24.022110,-0.0075,1.370
10022.00,7.546270,25.02592,-0.000169,24.022605,-0.0075,1.371
10024.00,7.546253,25.02706,-0.000169,24.022501,-0.0075,1.370
10026.00,7.547607,25.02694,-0.000168,24.021842,-0.0075,1.370
10028.00,7.549098,25.02654,-0.000169,24.022016,-0.0075,1.371
10030.00,7.549880,25.02630,-0.000168,24.021570,-0.0075,1.370
10032.00,7.550881,25.02615,-0.000167,24.022144,-0.0075,1.370
10034.00,7.552396,25.02723,-0.000167,24.022099,-0.0075,1.370
10036.00,7.553356,25.02779,-0.000168,24.022413,-0.0075,1.370
10038.00,7.555654,25.02745,-0.000168,24.022123,-0.0075,1.371
10040.00,7.558063,25.02776,-0.000168,24.021240,-0.0075,1.371
10042.00,7.558665,25.02778,-0.000169,24.021343,-0.0075,1.371
10044.00,7.559116,25.02761,-0.000170,24.022293,-0.0075,1.371
10046.00,7.559528,25.02757,-0.000168,24.021769,-0.0075,1.370
10048.00,7.557964,25.02722,-0.000169,24.021539,-0.0075,1.370
10050.00,7.556245,25.02763,-0.000169,24.021981,-0.0075,1.370
10052.00,7.555485,25.02750,-0.000169,24.021347,-0.0075,1.371
10054.00,7.554850,25.02642,-0.000169,24.022061,-0.0075,1.370
10056.00,7.555929,25.02758,-0.000169,24.023036,-0.0075,1.370
10058.00,7.554127,25.02818,-0.000167,24.022253,-0.0075,1.369
10060.00,7.551545,25.02775,-0.000168,24.021785,-0.0075,1.370
10062.00,7.550099,25.02741,-0.000168,24.021807,-0.0075,1.371
10064.00,7.549386,25.02742,-0.000169,24.021885,-0.0075,1.370
10066.00,7.547981,25.02757,-0.000168,24.021898,-0.0075,1.370
10068.00,7.545580,25.02658,-0.000168,24.021807,-0.0075,1.370
10070.00,7.544358,25.02733,-0.000168,24.021403,-0.0075,1.370
10072.00,7.543954,25.02684,-0.000168,24.021938,-0.0075,1.370
10074.00,7.543108,25.02675,-0.000168,24.022075,-0.0075,1.370
10076.00,7.541516,25.02686,-0.000168,24.021820,-0.0075,1.370
10078.00,7.540562,25.02737,-0.000168,24.021711,-0.0075,1.370
10080.00,7.540407,25.02692,-0.000168,24.022121,-0.0075,1.370
10082.00,7.540435,25.02767,-0.000168,24.021392,-0.0075,1.370
10084.00,7.539652,25.02778,-0.000169,24.022230,-0.0075,1.370
10086.00,7.539533,25.02801,-0.000170,24.022074,-0.0075,1.370
10088.00,7.540175,25.02817,-0.000169,24.022168,-0.0075,1.370
10090.00,7.541428,25.02765,-0.000168,24.022543,-0.0075,1.370
10092.00,7.542814,25.02788,-0.000168,24.021764,-0.0075,1.370
10094.00,7.543191,25.02801,-0.000167,24.021969,-0.0075,1.371
10096.00,7.543561,25.02843,-0.000168,24.022070,-0.0075,1.370
10098.00,7.544740,25.02885,-0.000169,24.022340,-0.0075,1.370
10100.00,7.546006,25.02898,-0.000168,24.022059,-0.0076,1.370
10102.00,7.545684,25.02874,-0.000168,24.021272,-0.0075,1.370
10104.00,7.545688,25.02786,-0.000167,24.021833,-0.0075,1.370
10106.00,7.546287,25.02797,-0.000169,24.022424,-0.0075,1.371
10108.00,7.546224,25.02797,-0.000169,24.021432,-0.0075,1.370
10110.00,7.543718,25.02813,-0.000169,24.021278,-0.0075,1.370
10112.00,7.541718,25.02746,-0.000168,24.021354,-0.0075,1.371
10114.00,7.539346,25.02777,-0.000168,24.021485,-0.0075,1.370
10116.00,7.537853,25.02813,-0.000168,24.022313,-0.0075,1.370
10118.00,7.538867,25.02923,-0.000169,24.021930,-0.0075,1.371
10120.00,7.540844,25.02884,-0.000168,24.021475,-0.0075,1.370
10122.00,7.540798,25.02907,-0.000168,24.022195,-0.0075,1.371
10124.00,7.539857,25.02926,-0.000168,24.021776,-0.0075,1.370
10126.00,7.539379,25.02927,-0.000168,24.021626,-0.0075,1.370
10128.00,7.538200,25.02942,-0.000168,24.021800,-0.0075,1.370
10130.00,7.537296,25.03014,-0.000167,24.021280,-0.0075,1.370
10132.00,7.538315,25.02990,-0.000168,24.021368,-0.0075,1.370
10134.00,7.540646,25.02975,-0.000168,24.021869,-0.0075,1.371
10136.00,7.543766,25.02931,-0.000169,24.021809,-0.0075,1.370
10138.00,7.544665,25.02933,-0.000170,24.021620,-0.0075,1.370
10140.00,7.544023,25.02958,-0.000167,24.021717,-0.0075,1.370
10142.00,7.543371,25.02892,-0.000168,24.021057,-0.0075,1.371
10144.00,7.543470,25.02792,-0.000168,24.021606,-0.0075,1.370
10146.00,7.543239,25.02789,-0.000168,24.021553,-0.0075,1.370
10148.00,7.542623,25.02799,-0.000169,24.021135,-0.0076,1.370
10150.00,7.543306,25.02746,-0.000168,24.022173,-0.0075,1.370
10152.00,7.543284,25.02735,-0.000169,24.021731,-0.0075,1.371
10154.00,7.541021,25.02800,-0.000169,24.022291,-0.0075,1.371
10156.00,7.540089,25.02785,-0.000169,24.021575,-0.0075,1.370
10158.00,7.542271,25.02816,-0.000169,24.021341,-0.0075,1.371
10160.00,7.545093,25.02814,-0.000170,24.022030,-0.0075,1.370
10162.00,7.546527,25.02838,-0.000169,24.022295,-0.0075,1.370
10164.00,7.544138,25.02757,-0.000168,24.021829,-0.0076,1.371
10166.00,7.542743,25.02785,-0.000168,24.021466,-0.0075,1.371
10168.00,7.541816,25.02888,-0.000168,24.020859,-0.0075,1.371
10170.00,7.540789,25.02740,-0.000168,24.021809,-0.0075,1.371
10172.00,7.539768,25.02782,-0.000168,24.021577,-0.0075,1.371
10174.00,7.538008,25.02856,-0.000169,24.022378,-0.0075,1.370
10176.00,7.536685,25.02820,-0.000169,24.022242,-0.0075,1.370
10178.00,7.535418,25.02775,-0.000168,24.021100,-0.0075,1.370
10180.00,7.534073,25.02784,-0.000169,24.021845,-0.0075,1.371
10182.00,7.532707,25.02836,-0.000170,24.022302,-0.0075,1.371
10184.00,7.531569,25.02900,-0.000170,24.021590,-0.0075,1.371
10186.00,7.531135,25.02930,-0.000169,24.021958,-0.0075,1.371
10188.00,7.530962,25.02891,-0.000170,24.022230,-0.0075,1.370
10190.00,7.532521,25.02906,-0.000167,24.022471,-0.0075,1.370
10192.00,7.532918,25.02845,-0.000168,24.022025,-0.0075,1.370
10194.00,7.532884,25.02901,-0.000167,24.021970,-0.0075,1.371
10196.00,7.535023,25.02938,-0.000168,24.022175,-0.0075,1.370
10198.00,7.536100,25.02936,-0.000169,24.022317,-0.0075,1.371
10200.00,7.536700,25.02879,-0.000169,24.022008,-0.0075,1.371
10202.00,7.537322,25.02905,-0.000170,24.022050,-0.0075,1.371
10204.00,7.538469,25.02915,-0.000169,24.021140,-0.0075,1.371
@17,12.0000,24.0
10206.00,7.537035,25.02898,-0.000169,24.021577,-0.0075,1.370
10208.00,7.527322,25.02931,-0.000167,24.021124,-0.0075,1.370
10210.00,7.516071,25.02984,-0.000168,24.021426,-0.0075,1.369
10212.00,7.506333,25.02954,-0.000167,24.022398,-0.0075,1.368
10214.00,7.499897,25.02892,-0.000168,24.021678,-0.0075,1.370
10216.00,7.496957,25.02957,-0.000168,24.021969,-0.0075,1.370
10218.00,7.496615,25.03026,-0.000169,24.022378,-0.0075,1.371
10220.00,7.497070,25.03005,-0.000170,24.022065,-0.0075,1.371
10222.00,7.497668,25.02970,-0.000170,24.021713,-0.0075,1.371
10224.00,7.499232,25.02943,-0.000170,24.021662,-0.0076,1.372
10226.00,7.501230,25.02888,-0.000170,24.021976,-0.0075,1.372
10228.00,7.503134,25.02941,-0.000170,24.021352,-0.0076,1.372
10230.00,7.505375,25.02917,-0.000168,24.021515,-0.0075,1.372
10232.00,7.513926,25.02961,-0.000169,24.021541,-0.0075,1.372
10234.00,7.524917,25.02962,-0.000171,24.022159,-0.0075,1.373
10236.00,7.534551,25.02957,-0.000171,24.022057,-0.0075,1.373
10238.00,7.541202,25.02924,-0.000171,24.022371,-0.0075,1.373
10240.00,7.544600,25.02986,-0.000171,24.021818,-0.0076,1.371
10242.00,7.546514,25.03013,-0.000169,24.021816,-0.0075,1.370
10244.00,7.546576,25.02924,-0.000168,24.022213,-0.0075,1.371
10246.00,7.545367,25.02907,-0.000169,24.021678,-0.0075,1.371
10248.00,7.544598,25.02854,-0.000168,24.022027,-0.0075,1.371
10250.00,7.543644,25.02882,-0.000169,24.022085,-0.0075,1.371
10252.00,7.542057,25.02896,-0.000167,24.021049,-0.0075,1.370
10254.00,7.539627,25.02868,-0.000167,24.021519,-0.0075,1.371
10256.00,7.538331,25.02829,-0.000168,24.022318,-0.0075,1.371
10258.00,7.537139,25.02902,-0.000169,24.021601,-0.0075,1.372
10260.00,7.535743,25.02914,-0.000167,24.022119,-0.0075,1.371
10262.00,7.535418,25.02910,-0.000167,24.021118,-0.0075,1.370
10264.00,7.533967,25.02958,-0.000167,24.021470,-0.0075,1.370
10266.00,7.533292,25.02944,-0.000168,24.022496,-0.0075,1.371
10268.00,7.532501,25.02958,-0.000169,24.021566,-0.0076,1.371
10270.00,7.532538,25.02929,-0.000169,24.021769,-0.0075,1.371
10272.00,7.533525,25.02929,-0.000169,24.021809,-0.0075,1.371
10274.00,7.534489,25.02926,-0.000169,24.021733,-0.0075,1.371
10276.00,7.535300,25.02769,-0.000167,24.021891,-0.0075,1.371
10278.00,7.535153,25.02787,-0.000167,24.021794,-0.0075,1.371
10280.00,7.535122,25.02787,-0.000167,24.021631,-0.0075,1.371
10282.00,7.534604,25.02771,-0.000167,24.022114,-0.0075,1.371
10284.00,7.535166,25.02747,-0.000167,24.022253,-0.0075,1.370
10286.00,7.536718,25.02757,-0.000167,24.022007,-0.0075,1.370
10288.00,7.536969,25.02736,-0.000169,24.021572,-0.0075,1.370
10290.00,7.538983,25.02727,-0.000168,24.021550,-0.0075,1.371
10292.00,7.541002,25.02717,-0.000167,24.021941,-0.0075,1.371
10294.00,7.542205,25.02694,-0.000168,24.022186,-0.0075,1.371
10296.00,7.542014,25.02684,-0.000169,24.021455,-0.0076,1.371
10298.00,7.541665,25.02734,-0.000168,24.021417,-0.0075,1.370
10300.00,7.541945,25.02748,-0.000168,24.022454,-0.0075,1.371
10302.00,7.541639,25.02711,-0.000169,24.022014,-0.0075,1.371
10304.00,7.542414,25.02706,-0.000169,24.021887,-0.0075,1.371
10306.00,7.543079,25.02661,-0.000169,24.021620,-0.0075,1.370
10308.00,7.543453,25.02664,-0.000170,24.021972,-0.0075,1.371
10310.00,7.544062,25.02682,-0.000169,24.021316,-0.0075,1.371
10312.00,7.544929,25.02662,-0.000169,24.021601,-0.0076,1.371
10314.00,7.544997,25.02700,-0.000168,24.021673,-0.0075,1.371
10316.00,7.544967,25.02664,-0.000168,24.022007,-0.0076,1.370
10318.00,7.545109,25.02663,-0.000168,24.021410,-0.0076,1.370
10320.00,7.545119,25.02678,-0.000167,24.021889,-0.0076,1.371
10322.00,7.545018,25.02806,-0.000169,24.021851,-0.0075,1.372
10324.00,7.545509,25.02787,-0.000170,24.022333,-0.0075,1.371
10326.00,7.543947,25.02789,-0.000169,24.021869,-0.0075,1.371
10328.00,7.542790,25.02801,-0.000168,24.021305,-0.0076,1.371
10330.00,7.543333,25.02818,-0.000168,24.020937,-0.0075,1.371
10332.00,7.545174,25.02818,-0.000170,24.020984,-0.0075,1.371
10334.00,7.545243,25.02800,-0.000169,24.021673,-0.0075,1.371
10336.00,7.544376,25.02865,-0.000169,24.021535,-0.0075,1.370
10338.00,7.542882,25.02915,-0.000169,24.021582,-0.0075,1.371
10340.00,7.542488,25.02825,-0.000169,24.022054,-0.0075,1.371
10342.00,7.542282,25.02778,-0.000168,24.022095,-0.0075,1.371
10344.00,7.541167,25.02812,-0.000168,24.021515,-0.0075,1.370
10346.00,7.540092,25.02844,-0.000168,24.021526,-0.0075,1.371
10348.00,7.539330,25.02780,-0.000167,24.021204,-0.0075,1.371
10350.00,7.538445,25.02833,-0.000168,24.021673,-0.0075,1.371
10352.00,7.537418,25.02841,-0.000167,24.021829,-0.0075,1.371
10354.00,7.536899,25.02858,-0.000168,24.022054,-0.0075,1.371
10356.00,7.534962,25.02780,-0.000169,24.022215,-0.0075,1.371
10358.00,7.533881,25.02792,-0.000167,24.022269,-0.0075,1.371
10360.00,7.533746,25.02872,-0.000168,24.022170,-0.0075,1.371
10362.00,7.532612,25.02806,-0.000169,24.022010,-0.0075,1.371
10364.00,7.532180,25.02851,-0.000167,24.021833,-0.0075,1.370
10366.00,7.532198,25.02834,-0.000167,24.021211,-0.0075,1.370
10368.00,7.532028,25.02751,-0.000167,24.020995,-0.0075,1.370
10370.00,7.533749,25.02702,-0.000168,24.021013,-0.0075,1.371
10372.00,7.533912,25.02720,-0.000168,24.022184,-0.0076,1.372
10374.00,7.533784,25.02760,-0.000169,24.022425,-0.0075,1.372
10376.00,7.534208,25.02748,-0.000169,24.021860,-0.0075,1.371
10378.00,7.534294,25.02705,-0.000167,24.021740,-0.0075,1.371
10380.00,7.533853,25.02750,-0.000168,24.021218,-0.0075,1.371
10382.00,7.532490,25.02804,-0.000169,24.021767,-0.0075,1.371
10384.00,7.533603,25.02770,-0.000168,24.022166,-0.0075,1.371
10386.00,7.535395,25.02807,-0.000168,24.021688,-0.0075,1.371
10388.00,7.535083,25.02828,-0.000167,24.022530,-0.0075,1.370
10390.00,7.533820,25.02863,-0.000167,24.022246,-0.0076,1.370
10392.00,7.532451,25.02788,-0.000167,24.021988,-0.0075,1.371
10394.00,7.532166,25.02752,-0.000167,24.022045,-0.0075,1.371
10396.00,7.531910,25.02724,-0.000168,24.022143,-0.0075,1.371
10398.00,7.532283,25.02683,-0.000168,24.022518,-0.0075,1.371
10400.00,7.532836,25.02727,-0.000168,24.021764,-0.0075,1.371
10402.00,7.534277,25.02764,-0.000168,24.022275,-0.0075,1.371
10404.00,7.534102,25.02733,-0.000168,24.022231,-0.0075,1.371
10406.00,7.534402,25.02755,-0.000166,24.021858,-0.0075,1.371
10408.00,7.535090,25.02742,-0.000167,24.022309,-0.0075,1.371
10410.00,7.536396,25.02791,-0.000168,24.022092,-0.0075,1.370
10412.00,7.536078,25.02777,-0.000168,24.021796,-0.0076,1.371
10414.00,7.536512,25.02818,-0.000168,24.022150,-0.0075,1.371
10416.00,7.537097,25.02787,-0.000167,24.022144,-0.0075,1.370
10418.00,7.538093,25.02728,-0.000168,24.022032,-0.0075,1.371
10420.00,7.538541,25.02816,-0.000168,24.022784,-0.0075,1.371
10422.00,7.539220,25.02796,-0.000167,24.022043,-0.0075,1.371
10424.00,7.538719,25.02833,-0.000168,24.021711,-0.0075,1.370
10426.00,7.538569,25.02736,-0.000167,24.021901,-0.0075,1.370
10428.00,7.538301,25.02658,-0.000167,24.021474,-0.0075,1.371
10430.00,7.538443,25.02737,-0.000169,24.021104,-0.0075,1.371
10432.00,7.538069,25.02822,-0.000169,24.021836,-0.0075,1.371
10434.00,7.537199,25.02868,-0.000168,24.022188,-0.0075,1.371
10436.00,7.536598,25.02932,-0.000169,24.022021,-0.0075,1.371
10438.00,7.535854,25.02942,-0.000169,24.021267,-0.0075,1.371
10440.00,7.536065,25.02980,-0.000168,24.022057,-0.0075,1.370
10442.00,7.536824,25.03008,-0.000169,24.022302,-0.0075,1.371
10444.00,7.536950,25.02989,-0.000167,24.022246,-0.0075,1.370
10446.00,7.538800,25.03023,-0.000167,24.022204,-0.0075,1.371
10448.00,7.538966,25.03030,-0.000168,24.021887,-0.0075,1.371
10450.00,7.537298,25.02985,-0.000168,24.022489,-0.0075,1.370
10452.00,7.537107,25.02932,-0.000167,24.022485,-0.0075,1.371
10454.00,7.538257,25.02898,-0.000168,24.021981,-0.0075,1.371
10456.00,7.539623,25.02968,-0.000168,24.022110,-0.0075,1.371
10458.00,7.540600,25.02966,-0.000167,24.021842,-0.0075,1.371
10460.00,7.539729,25.02939,-0.000169,24.022220,-0.0075,1.371
10462.00,7.537975,25.03049,-0.000169,24.021401,-0.0075,1.371
10464.00,7.536698,25.03021,-0.000168,24.021466,-0.0075,1.371
10466.00,7.535857,25.03054,-0.000166,24.022286,-0.0075,1.371
10468.00,7.535633,25.03071,-0.000167,24.022587,-0.0075,1.371
10470.00,7.535765,25.03009,-0.000166,24.021883,-0.0075,1.370
10472.00,7.534921,25.03028,-0.000168,24.022103,-0.0075,1.371
10474.00,7.534679,25.03023,-0.000168,24.022052,-0.0075,1.371
10476.00,7.533871,25.02974,-0.000168,24.021988,-0.0075,1.370
10478.00,7.534306,25.02951,-0.000167,24.022367,-0.0075,1.371
10480.00,7.534649,25.03082,-0.000168,24.022422,-0.0075,1.371
10482.00,7.536424,25.03041,-0.000168,24.022636,-0.0075,1.371
10484.00,7.537372,25.03028,-0.000169,24.022048,-0.0075,1.371
10486.00,7.536942,25.03038,-0.000167,24.022085,-0.0075,1.371
10488.00,7.535701,25.03069,-0.000166,24.021805,-0.0075,1.371
10490.00,7.535205,25.03051,-0.000169,24.022688,-0.0075,1.370
10492.00,7.534808,25.02967,-0.000167,24.021635,-0.0075,1.371
10494.00,7.535071,25.02924,-0.000166,24.022465,-0.0075,1.371
10496.00,7.536277,25.02919,-0.000167,24.022324,-0.0075,1.371
10498.00,7.538158,25.02965,-0.000168,24.021751,-0.0075,1.371
10500.00,7.537991,25.02995,-0.000167,24.022324,-0.0075,1.371
10502.00,7.537381,25.02933,-0.000168,24.022099,-0.0075,1.372
10504.00,7.537439,25.02911,-0.000167,24.021914,-0.0075,1.371
10506.00,7.536668,25.02844,-0.000168,24.022424,-0.0075,1.371
10508.00,7.536099,25.02967,-0.000169,24.022666,-0.0075,1.372
10510.00,7.536135,25.03002,-0.000168,24.022164,-0.0075,1.371
10512.00,7.536921,25.02988,-0.000168,24.022465,-0.0075,1.370
10514.00,7.537047,25.02862,-0.000167,24.021974,-0.0075,1.370
10516.00,7.538212,25.02982,-0.000167,24.022304,-0.0075,1.371
10518.00,7.538463,25.02937,-0.000168,24.022324,-0.0075,1.371
10520.00,7.538195,25.02954,-0.000168,24.022367,-0.0075,1.371
10522.00,7.537787,25.03075,-0.000169,24.021838,-0.0075,1.371
10524.00,7.537382,25.02982,-0.000168,24.022240,-0.0075,1.371
10526.00,7.537420,25.02931,-0.000168,24.022375,-0.0075,1.371
10528.00,7.538061,25.02918,-0.000168,24.021911,-0.0075,1.371
10530.00,7.538544,25.02901,-0.000168,24.021970,-0.0075,1.372
10532.00,7.539573,25.02915,-0.000168,24.022732,-0.0075,1.370
10534.00,7.538010,25.02880,-0.000167,24.021843,-0.0075,1.370
10536.00,7.536074,25.02844,-0.000167,24.021847,-0.0076,1.371
10538.00,7.535478,25.02865,-0.000168,24.022284,-0.0075,1.371
10540.00,7.536082,25.02847,-0.000168,24.022614,-0.0075,1.371
10542.00,7.536380,25.02929,-0.000167,24.022068,-0.0075,1.371
10544.00,7.536100,25.02955,-0.000168,24.021735,-0.0075,1.371
10546.00,7.536039,25.02924,-0.000167,24.021309,-0.0075,1.371
10548.00,7.535506,25.02920,-0.000168,24.021648,-0.0075,1.371
10550.00,7.533912,25.02898,-0.000168,24.021751,-0.0075,1.370
10552.00,7.533061,25.02797,-0.000168,24.021854,-0.0075,1.371
10554.00,7.534163,25.02775,-0.000168,24.021209,-0.0075,1.371
10556.00,7.535146,25.02873,-0.000169,24.021332,-0.0075,1.371
10558.00,7.537483,25.02869,-0.000168,24.021515,-0.0075,1.371
10560.00,7.537236,25.02847,-0.000168,24.022115,-0.0076,1.371
10562.00,7.535816,25.02948,-0.000168,24.022264,-0.0075,1.371
10564.00,7.534941,25.02922,-0.000168,24.021863,-0.0075,1.371
10566.00,7.534463,25.02936,-0.000168,24.021686,-0.0075,1.371
10568.00,7.535596,25.02983,-0.000168,24.021854,-0.0075,1.371
10570.00,7.534861,25.03036,-0.000167,24.021599,-0.0075,1.371
10572.00,7.534441,25.03005,-0.000168,24.021925,-0.0075,1.371
10574.00,7.534978,25.03073,-0.000168,24.022344,-0.0075,1.371
10576.00,7.534294,25.03082,-0.000168,24.021778,-0.0075,1.371
10578.00,7.535594,25.03071,-0.000166,24.022295,-0.0075,1.371
10580.00,7.536763,25.03077,-0.000167,24.022309,-0.0075,1.371
10582.00,7.536277,25.03005,-0.000168,24.022327,-0.0075,1.371
10584.00,7.535622,25.02971,-0.000168,24.022210,-0.0075,1.371
10586.00,7.536009,25.02885,-0.000169,24.021537,-0.0075,1.371
10588.00,7.536668,25.02896,-0.000168,24.021804,-0.0075,1.371
10590.00,7.536576,25.02978,-0.000168,24.022307,-0.0075,1.371
10592.00,7.535228,25.03120,-0.000166,24.022409,-0.0075,1.371
10594.00,7.535144,25.03111,-0.000166,24.022666,-0.0075,1.371
10596.00,7.535459,25.02935,-0.000166,24.022197,-0.0075,1.371
10598.00,7.535478,25.02974,-0.000167,24.022594,-0.0075,1.371
10600.00,7.536208,25.02988,-0.000168,24.022017,-0.0075,1.371
10602.00,7.536506,25.03042,-0.000167,24.021807,-0.0075,1.371
10604.00,7.535539,25.03006,-0.000167,24.022424,-0.0075,1.371
10606.00,7.534120,25.02931,-0.000168,24.021845,-0.0075,1.371
10608.00,7.535153,25.02924,-0.000168,24.021947,-0.0075,1.372
10610.00,7.535852,25.02959,-0.000168,24.022099,-0.0076,1.371
10612.00,7.536257,25.02985,-0.000168,24.022523,-0.0075,1.371
10614.00,7.536442,25.02970,-0.000167,24.022413,-0.0075,1.371
10616.00,7.537765,25.02904,-0.000168,24.022358,-0.0075,1.371
10618.00,7.539023,25.02927,-0.000168,24.021929,-0.0075,1.371
10620.00,7.540423,25.02939,-0.000167,24.021785,-0.0075,1.371
10622.00,7.541129,25.02952,-0.000168,24.022048,-0.0075,1.371
10624.00,7.540597,25.02974,-0.000168,24.022307,-0.0076,1.371
10626.00,7.539748,25.02989,-0.000167,24.021820,-0.0075,1.372
10628.00,7.537376,25.02987,-0.000167,24.021465,-0.0075,1.371
10630.00,7.536396,25.02989,-0.000167,24.022271,-0.0075,1.371
10632.00,7.536448,25.02992,-0.000168,24.022157,-0.0075,1.371
10634.00,7.535900,25.03045,-0.000168,24.022355,-0.0075,1.371
10636.00,7.535296,25.03016,-0.000167,24.022074,-0.0075,1.371
10638.00,7.536240,25.03028,-0.000167,24.021802,-0.0075,1.371
10640.00,7.537309,25.03012,-0.000169,24.021929,-0.0075,1.371
10642.00,7.538316,25.02960,-0.000167,24.022690,-0.0075,1.371
10644.00,7.539284,25.02887,-0.000167,24.022065,-0.0075,1.371
10646.00,7.539413,25.02894,-0.000168,24.021900,-0.0075,1.371
10648.00,7.538276,25.02931,-0.000167,24.022173,-0.0075,1.371
10650.00,7.537407,25.02919,-0.000168,24.022964,-0.0075,1.372
10652.00,7.537448,25.02925,-0.000169,24.022634,-0.0075,1.371
10654.00,7.537258,25.02979,-0.000168,24.022246,-0.0075,1.372
10656.00,7.537249,25.02989,-0.000169,24.021624,-0.0075,1.371
10658.00,7.535842,25.02972,-0.000167,24.021664,-0.0075,1.371
10660.00,7.535517,25.02978,-0.000167,24.022104,-0.0075,1.371
10662.00,7.535277,25.02942,-0.000167,24.021869,-0.0075,1.372
10664.00,7.534712,25.02993,-0.000168,24.022099,-0.0075,1.371
10666.00,7.534485,25.02993,-0.000168,24.022130,-0.0075,1.371
10668.00,7.534351,25.02921,-0.000168,24.021849,-0.0075,1.371
10670.00,7.534593,25.02951,-0.000168,24.022315,-0.0075,1.370
10672.00,7.535166,25.03082,-0.000168,24.022398,-0.0075,1.371
10674.00,7.536414,25.03017,-0.000167,24.021283,-0.0075,1.371
10676.00,7.536786,25.03074,-0.000168,24.022422,-0.0075,1.372
10678.00,7.536153,25.03011,-0.000169,24.022137,-0.0075,1.372
10680.00,7.537127,25.02983,-0.000169,24.021486,-0.0075,1.371
10682.00,7.537405,25.02984,-0.000168,24.022302,-0.0075,1.372
10684.00,7.536226,25.02961,-0.000167,24.022344,-0.0075,1.371
10686.00,7.535428,25.02994,-0.000166,24.022507,-0.0075,1.372
10688.00,7.535398,25.03010,-0.000167,24.022027,-0.0075,1.371
10690.00,7.537545,25.03093,-0.000168,24.022407,-0.0075,1.371
10692.00,7.539571,25.03043,-0.000168,24.022130,-0.0075,1.371
10694.00,7.539825,25.03039,-0.000170,24.021773,-0.0075,1.371
10696.00,7.538948,25.03017,-0.000168,24.021856,-0.0075,1.371
10698.00,7.537704,25.02973,-0.000168,24.022112,-0.0075,1.372
10700.00,7.537232,25.02970,-0.000168,24.021698,-0.0075,1.371
10702.00,7.536678,25.02978,-0.000167,24.022960,-0.0075,1.371
10704.00,7.536124,25.02997,-0.000168,24.022315,-0.0075,1.372
10706.00,7.536819,25.02980,-0.000168,24.021920,-0.0075,1.372
10708.00,7.537031,25.03050,-0.000167,24.021387,-0.0075,1.371
10710.00,7.538102,25.03043,-0.000168,24.022763,-0.0075,1.371
10712.00,7.538335,25.03078,-0.000168,24.022157,-0.0075,1.371
10714.00,7.537682,25.03080,-0.000167,24.022072,-0.0075,1.371
10716.00,7.536705,25.03033,-0.000167,24.022061,-0.0075,1.372
10718.00,7.536965,25.03076,-0.000168,24.021434,-0.0075,1.371
10720.00,7.538056,25.03113,-0.000168,24.022133,-0.0075,1.371
10722.00,7.538711,25.03075,-0.000167,24.021572,-0.0075,1.371
10724.00,7.538401,25.03074,-0.000168,24.021539,-0.0075,1.372
10726.00,7.537881,25.03130,-0.000169,24.021521,-0.0075,1.372
10728.00,7.538738,25.03079,-0.000170,24.021341,-0.0075,1.372
10730.00,7.539192,25.03016,-0.000170,24.022019,-0.0076,1.371
10732.00,7.538499,25.03076,-0.000167,24.021702,-0.0075,1.371
10734.00,7.537500,25.03072,-0.000168,24.022269,-0.0075,1.372
10736.00,7.537090,25.02978,-0.000167,24.022202,-0.0075,1.371
10738.00,7.536874,25.02972,-0.000168,24.021990,-0.0075,1.371
10740.00,7.536250,25.03025,-0.000169,24.021845,-0.0075,1.372
10742.00,7.535949,25.03067,-0.000167,24.022806,-0.0075,1.372
10744.00,7.536533,25.03064,-0.000168,24.021925,-0.0075,1.371
10746.00,7.535689,25.03112,-0.000169,24.021590,-0.0075,1.371
10748.00,7.534789,25.03006,-0.000168,24.021938,-0.0075,1.371
10750.00,7.534473,25.03056,-0.000168,24.022371,-0.0075,1.372
10752.00,7.535088,25.02990,-0.000169,24.022065,-0.0075,1.371
10754.00,7.536057,25.03041,-0.000168,24.021820,-0.0075,1.372
10756.00,7.535509,25.03110,-0.000167,24.022094,-0.0075,1.371
10758.00,7.536040,25.03095,-0.000169,24.021760,-0.0075,1.371
10760.00,7.536152,25.03030,-0.000168,24.021918,-0.0075,1.371
10762.00,7.535556,25.03036,-0.000167,24.022017,-0.0075,1.371
10764.00,7.535959,25.03049,-0.000167,24.022327,-0.0075,1.371
10766.00,7.536161,25.03067,-0.000168,24.022066,-0.0075,1.371
10768.00,7.536538,25.03001,-0.000168,24.021860,-0.0075,1.371
10770.00,7.536013,25.03013,-0.000168,24.022784,-0.0075,1.370
10772.00,7.536768,25.03034,-0.000166,24.022230,-0.0075,1.371
10774.00,7.537236,25.03078,-0.000167,24.022139,-0.0075,1.371
10776.00,7.535628,25.03103,-0.000168,24.022605,-0.0075,1.372
10778.00,7.534529,25.03046,-0.000167,24.022094,-0.0075,1.372
10780.00,7.535517,25.03031,-0.000168,24.021510,-0.0075,1.372
10782.00,7.536175,25.03011,-0.000168,24.021524,-0.0075,1.372
10784.00,7.535720,25.03031,-0.000168,24.022112,-0.0075,1.372
10786.00,7.534923,25.03007,-0.000168,24.021871,-0.0075,1.372
10788.00,7.534714,25.02882,-0.000168,24.021240,-0.0075,1.371
10790.00,7.535166,25.02895,-0.000168,24.022373,-0.0075,1.371
10792.00,7.536268,25.02921,-0.000168,24.021601,-0.0075,1.371
10794.00,7.536908,25.03044,-0.000168,24.021495,-0.0075,1.371
10796.00,7.536503,25.03100,-0.000169,24.021559,-0.0075,1.371
10798.00,7.537772,25.02983,-0.000167,24.021475,-0.0075,1.372
10800.00,7.537746,25.02971,-0.000168,24.021813,-0.0075,1.372
10802.00,7.537386,25.02986,-0.000169,24.021499,-0.0075,1.371
10804.00,7.536000,25.02931,-0.000167,24.021756,-0.0075,1.372
@18,12.0000,24.0
10806.00,7.531989,25.02917,-0.000170,24.021852,-0.0075,1.372
10808.00,7.521727,25.02952,-0.000167,24.022422,-0.0075,1.371
10810.00,7.510246,25.02949,-0.000168,24.022373,-0.0075,1.370
10812.00,7.501913,25.02957,-0.000167,24.022411,-0.0075,1.370
10814.00,7.495279,25.02967,-0.000166,24.021998,-0.0075,1.370
10816.00,7.495212,25.02965,-0.000167,24.021316,-0.0075,1.370
10818.00,7.498297,25.02942,-0.000168,24.021784,-0.0075,1.371
10820.00,7.500165,25.02920,-0.000169,24.021990,-0.0075,1.372
10822.00,7.502218,25.02944,-0.000169,24.022139,-0.0075,1.372
10824.00,7.505205,25.02964,-0.000171,24.022030,-0.0075,1.373
10826.00,7.507075,25.02984,-0.000171,24.021678,-0.0075,1.372
10828.00,7.510328,25.03021,-0.000170,24.022369,-0.0075,1.372
10830.00,7.515624,25.02956,-0.000169,24.021735,-0.0075,1.372
10832.00,7.527280,25.03019,-0.000170,24.022402,-0.0075,1.373
10834.00,7.540581,25.03028,-0.000169,24.021956,-0.0075,1.373
10836.00,7.551296,25.03008,-0.000170,24.022001,-0.0075,1.373
10838.00,7.557878,25.03020,-0.000169,24.022135,-0.0075,1.373
10840.00,7.563121,25.03053,-0.000170,24.022045,-0.0075,1.372
10842.00,7.564693,25.03023,-0.000169,24.022179,-0.0075,1.372
10844.00,7.565658,25.03060,-0.000168,24.021448,-0.0075,1.372
10846.00,7.567240,25.03071,-0.000167,24.021204,-0.0075,1.372
10848.00,7.565501,25.02996,-0.000167,24.021727,-0.0075,1.372
10850.00,7.563676,25.03004,-0.000168,24.021497,-0.0075,1.372
10852.00,7.560597,25.02998,-0.000168,24.022494,-0.0075,1.372
10854.00,7.556881,25.03003,-0.000168,24.022175,-0.0075,1.371
10856.00,7.556114,25.02929,-0.000166,24.021925,-0.0075,1.371
10858.00,7.557062,25.02947,-0.000166,24.021798,-0.0075,1.371
10860.00,7.555078,25.02951,-0.000166,24.022275,-0.0075,1.372
10862.00,7.552543,25.03052,-0.000166,24.022130,-0.0075,1.371
10864.00,7.551684,25.03066,-0.000168,24.021626,-0.0075,1.372
10866.00,7.550406,25.02985,-0.000169,24.021945,-0.0075,1.372
10868.00,7.548444,25.03016,-0.000169,24.022315,-0.0075,1.372
10870.00,7.547030,25.03007,-0.000168,24.021965,-0.0075,1.371
10872.00,7.545962,25.03036,-0.000168,24.022559,-0.0075,1.371
10874.00,7.544748,25.03029,-0.000168,24.022405,-0.0075,1.372
10876.00,7.544145,25.03044,-0.000168,24.021637,-0.0075,1.371
10878.00,7.544066,25.03053,-0.000168,24.022795,-0.0075,1.372
10880.00,7.544086,25.02964,-0.000168,24.021809,-0.0075,1.372
10882.00,7.544890,25.02947,-0.000168,24.021836,-0.0075,1.371
10884.00,7.547142,25.03026,-0.000170,24.021998,-0.0075,1.372
10886.00,7.548934,25.03004,-0.000169,24.021543,-0.0075,1.371
10888.00,7.548448,25.02973,-0.000168,24.021307,-0.0075,1.372
10890.00,7.546999,25.03030,-0.000168,24.022289,-0.0075,1.372
10892.00,7.545145,25.03084,-0.000168,24.022070,-0.0075,1.372
10894.00,7.542812,25.03128,-0.000168,24.022124,-0.0075,1.372
10896.00,7.541195,25.03103,-0.000168,24.022337,-0.0075,1.371
10898.00,7.539438,25.03069,-0.000169,24.022391,-0.0075,1.371
10900.00,7.538258,25.03088,-0.000168,24.021688,-0.0075,1.371
10902.00,7.537910,25.03109,-0.000168,24.022046,-0.0075,1.371
10904.00,7.538050,25.03084,-0.000168,24.021439,-0.0075,1.372
10906.00,7.539839,25.03031,-0.000168,24.021874,-0.0075,1.371
10908.00,7.541974,25.03042,-0.000168,24.022472,-0.0075,1.372
10910.00,7.545110,25.03035,-0.000167,24.021744,-0.0075,1.372
10912.00,7.546799,25.03027,-0.000168,24.022297,-0.0075,1.371
10914.00,7.548315,25.02993,-0.000168,24.022123,-0.0075,1.371
10916.00,7.550082,25.02958,-0.000168,24.021635,-0.0075,1.372
10918.00,7.551585,25.02872,-0.000167,24.021521,-0.0075,1.372
10920.00,7.550846,25.02825,-0.000168,24.021756,-0.0075,1.372
10922.00,7.549604,25.02838,-0.000169,24.022424,-0.0075,1.372
10924.00,7.546885,25.02932,-0.000168,24.022266,-0.0075,1.371
10926.00,7.545020,25.02898,-0.000169,24.021655,-0.0075,1.372
10928.00,7.543507,25.02851,-0.000169,24.022206,-0.0075,1.372
10930.00,7.543076,25.02879,-0.000167,24.021644,-0.0076,1.371
10932.00,7.543282,25.02848,-0.000167,24.021706,-0.0075,1.371
10934.00,7.544860,25.02913,-0.000168,24.022130,-0.0075,1.371
10936.00,7.545974,25.02929,-0.000169,24.022075,-0.0075,1.371
10938.00,7.546014,25.02931,-0.000169,24.022081,-0.0075,1.372
10940.00,7.545663,25.02954,-0.000168,24.022017,-0.0075,1.372
10942.00,7.544376,25.02984,-0.000169,24.021874,-0.0075,1.372
10944.00,7.542501,25.02980,-0.000169,24.021717,-0.0074,1.371
10946.00,7.540620,25.03044,-0.000168,24.021615,-0.0075,1.372
10948.00,7.539810,25.03072,-0.000169,24.022766,-0.0075,1.372
10950.00,7.540808,25.03035,-0.000169,24.022277,-0.0075,1.371
10952.00,7.542101,25.03023,-0.000169,24.021823,-0.0075,1.372
10954.00,7.541117,25.03062,-0.000168,24.022306,-0.0076,1.372
10956.00,7.539813,25.03166,-0.000168,24.021885,-0.0075,1.371
10958.00,7.538592,25.03164,-0.000167,24.021684,-0.0075,1.372
10960.00,7.538731,25.03175,-0.000168,24.021900,-0.0075,1.372
10962.00,7.538869,25.03140,-0.000169,24.021907,-0.0075,1.372
10964.00,7.539857,25.03125,-0.000168,24.022150,-0.0075,1.372
10966.00,7.540996,25.03170,-0.000168,24.022772,-0.0075,1.372
10968.00,7.541725,25.03167,-0.000169,24.021843,-0.0075,1.372
10970.00,7.541145,25.03138,-0.000169,24.021262,-0.0075,1.371
10972.00,7.540843,25.03105,-0.000168,24.021678,-0.0075,1.371
10974.00,7.541303,25.03104,-0.000168,24.021726,-0.0075,1.372
10976.00,7.543285,25.03116,-0.000167,24.022302,-0.0075,1.371
10978.00,7.543739,25.03195,-0.000168,24.022133,-0.0075,1.372
10980.00,7.542523,25.03117,-0.000169,24.022233,-0.0075,1.372
10982.00,7.543523,25.03077,-0.000169,24.021990,-0.0075,1.372
10984.00,7.543706,25.03049,-0.000169,24.022706,-0.0075,1.371
10986.00,7.541376,25.03047,-0.000168,24.022230,-0.0075,1.372
10988.00,7.539168,25.03114,-0.000167,24.022420,-0.0075,1.372
10990.00,7.540643,25.03109,-0.000167,24.022525,-0.0075,1.372
10992.00,7.542976,25.03113,-0.000168,24.022326,-0.0075,1.371
10994.00,7.543607,25.03202,-0.000168,24.022249,-0.0075,1.372
10996.00,7.541855,25.03206,-0.000168,24.022148,-0.0075,1.372
10998.00,7.540831,25.03227,-0.000168,24.021539,-0.0075,1.372
11000.00,7.541752,25.03140,-0.000168,24.021780,-0.0075,1.372
11002.00,7.542907,25.03093,-0.000167,24.021448,-0.0075,1.372
11004.00,7.543724,25.03047,-0.000167,24.021996,-0.0075,1.372
11006.00,7.544513,25.03036,-0.000168,24.022594,-0.0075,1.372
11008.00,7.544969,25.03110,-0.000169,24.021755,-0.0075,1.372
11010.00,7.545100,25.03109,-0.000168,24.022197,-0.0075,1.372
11012.00,7.544601,25.03096,-0.000168,24.021921,-0.0075,1.372
11014.00,7.543722,25.03053,-0.000168,24.022239,-0.0075,1.372
11016.00,7.543113,25.03043,-0.000169,24.021983,-0.0075,1.372
11018.00,7.540461,25.03053,-0.000168,24.021216,-0.0075,1.372
11020.00,7.539120,25.03053,-0.000168,24.022050,-0.0075,1.372
11022.00,7.538234,25.03061,-0.000167,24.022574,-0.0075,1.371
11024.00,7.537228,25.02993,-0.000168,24.021891,-0.0075,1.372
11026.00,7.536633,25.02986,-0.000168,24.022027,-0.0075,1.372
11028.00,7.536003,25.03028,-0.000166,24.021843,-0.0075,1.372
11030.00,7.535084,25.03132,-0.000167,24.022672,-0.0075,1.372
11032.00,7.535572,25.03116,-0.000169,24.022173,-0.0075,1.372
11034.00,7.535628,25.03109,-0.000167,24.022175,-0.0075,1.372
11036.00,7.535882,25.03049,-0.000168,24.022385,-0.0075,1.372
11038.00,7.536837,25.03040,-0.000169,24.022070,-0.0075,1.372
11040.00,7.537528,25.03106,-0.000167,24.022172,-0.0075,1.372
11042.00,7.538249,25.03082,-0.000166,24.022505,-0.0075,1.372
11044.00,7.538005,25.03094,-0.000168,24.022628,-0.0075,1.372
11046.00,7.538113,25.03083,-0.000168,24.022764,-0.0075,1.372
11048.00,7.537271,25.03117,-0.000168,24.022356,-0.0075,1.372
11050.00,7.537203,25.03077,-0.000169,24.021874,-0.0075,1.372
11052.00,7.537299,25.03010,-0.000168,24.022821,-0.0075,1.372
11054.00,7.536995,25.03053,-0.000167,24.022590,-0.0074,1.371
11056.00,7.537584,25.03058,-0.000168,24.022168,-0.0075,1.372
11058.00,7.536673,25.03104,-0.000167,24.021785,-0.0075,1.372
11060.00,7.537080,25.03114,-0.000168,24.022048,-0.0075,1.372
11062.00,7.539167,25.03049,-0.000168,24.022523,-0.0075,1.371
11064.00,7.541237,25.03207,-0.000167,24.022123,-0.0075,1.371
11066.00,7.542595,25.03267,-0.000167,24.023042,-0.0075,1.372
11068.00,7.542836,25.03178,-0.000168,24.022440,-0.0075,1.372
11070.00,7.542316,25.03122,-0.000169,24.021570,-0.0075,1.372
11072.00,7.544721,25.03082,-0.000169,24.022230,-0.0075,1.373
11074.00,7.545907,25.03153,-0.000170,24.022177,-0.0075,1.372
11076.00,7.547017,25.03200,-0.000168,24.022659,-0.0075,1.372
11078.00,7.547927,25.03139,-0.000168,24.022545,-0.0075,1.372
11080.00,7.547464,25.03118,-0.000168,24.022373,-0.0075,1.372
11082.00,7.546066,25.03105,-0.000168,24.022217,-0.0074,1.372
11084.00,7.542510,25.03113,-0.000168,24.022304,-0.0075,1.373
11086.00,7.540455,25.03091,-0.000168,24.021974,-0.0075,1.372
11088.00,7.540060,25.03030,-0.000168,24.022199,-0.0075,1.372
11090.00,7.540658,25.02991,-0.000168,24.022175,-0.0075,1.372
11092.00,7.542627,25.03008,-0.000167,24.022177,-0.0075,1.372
11094.00,7.544965,25.03039,-0.000169,24.022391,-0.0075,1.372
11096.00,7.546291,25.03126,-0.000169,24.022726,-0.0075,1.372
11098.00,7.545886,25.03126,-0.000168,24.022532,-0.0075,1.372
11100.00,7.542603,25.03117,-0.000169,24.021508,-0.0075,1.372
11102.00,7.539365,25.03141,-0.000167,24.021160,-0.0075,1.372
11104.00,7.538037,25.03046,-0.000167,24.022369,-0.0075,1.372
11106.00,7.536671,25.03091,-0.000168,24.022242,-0.0075,1.372
11108.00,7.536252,25.03083,-0.000168,24.021793,-0.0075,1.372
11110.00,7.536244,25.02958,-0.000168,24.022422,-0.0075,1.372
11112.00,7.537186,25.02882,-0.000167,24.022364,-0.0075,1.372
11114.00,7.538834,25.03006,-0.000168,24.021990,-0.0075,1.372
11116.00,7.540161,25.02997,-0.000167,24.021802,-0.0075,1.372
11118.00,7.539819,25.02926,-0.000166,24.022170,-0.0075,1.372
11120.00,7.538998,25.02966,-0.000168,24.021622,-0.0075,1.372
11122.00,7.538188,25.03018,-0.000168,24.022956,-0.0075,1.372
11124.00,7.537637,25.02972,-0.000167,24.022146,-0.0075,1.372
11126.00,7.537261,25.03056,-0.000167,24.021760,-0.0075,1.372
11128.00,7.537090,25.02960,-0.000167,24.021881,-0.0075,1.372
11130.00,7.536265,25.02992,-0.000169,24.021865,-0.0075,1.372
11132.00,7.536364,25.02970,-0.000168,24.021965,-0.0075,1.373
11134.00,7.536827,25.02919,-0.000168,24.021998,-0.0075,1.373
11136.00,7.537408,25.02869,-0.000167,24.022228,-0.0075,1.372
11138.00,7.538064,25.02927,-0.000167,24.021898,-0.0075,1.372
11140.00,7.538211,25.02881,-0.000168,24.022257,-0.0075,1.372
11142.00,7.538783,25.02923,-0.000168,24.022694,-0.0075,1.373
11144.00,7.538770,25.02979,-0.000169,24.022436,-0.0075,1.372
11146.00,7.538483,25.03061,-0.000168,24.022364,-0.0075,1.372
11148.00,7.539057,25.02995,-0.000168,24.021698,-0.0076,1.372
11150.00,7.539198,25.02931,-0.000168,24.021432,-0.0076,1.371
11152.00,7.538449,25.02949,-0.000167,24.022056,-0.0075,1.372
11154.00,7.538930,25.02987,-0.000168,24.021820,-0.0075,1.372
11156.00,7.541068,25.02942,-0.000169,24.021379,-0.0075,1.372
11158.00,7.540350,25.02976,-0.000170,24.021869,-0.0075,1.372
11160.00,7.539284,25.02941,-0.000167,24.022469,-0.0075,1.372
11162.00,7.538322,25.02871,-0.000168,24.022480,-0.0075,1.372
11164.00,7.537023,25.02903,-0.000168,24.021992,-0.0075,1.372
11166.00,7.536249,25.02960,-0.000167,24.021660,-0.0075,1.371
11168.00,7.536164,25.02972,-0.000166,24.022115,-0.0075,1.372
11170.00,7.536287,25.02977,-0.000166,24.022909,-0.0075,1.372
11172.00,7.536948,25.02944,-0.000166,24.022371,-0.0075,1.372
11174.00,7.538052,25.03049,-0.000168,24.022146,-0.0075,1.372
11176.00,7.538930,25.03009,-0.000168,24.022153,-0.0075,1.372
11178.00,7.539327,25.02989,-0.000169,24.022271,-0.0075,1.373
11180.00,7.539251,25.03010,-0.000169,24.022710,-0.0075,1.372
11182.00,7.538369,25.03045,-0.000168,24.022166,-0.0075,1.372
11184.00,7.537800,25.03077,-0.000168,24.020732,-0.0075,1.372
11186.00,7.538026,25.03083,-0.000168,24.022114,-0.0075,1.371
11188.00,7.539207,25.02989,-0.000168,24.022694,-0.0075,1.372
11190.00,7.539990,25.02926,-0.000169,24.022648,-0.0075,1.372
11192.00,7.538868,25.02937,-0.000168,24.022327,-0.0075,1.373
11194.00,7.538435,25.03010,-0.000168,24.022795,-0.0075,1.373
11196.00,7.537842,25.02997,-0.000167,24.022882,-0.0075,1.373
11198.00,7.536807,25.03165,-0.000167,24.021941,-0.0075,1.372
11200.00,7.535944,25.03132,-0.000167,24.022483,-0.0075,1.371
11202.00,7.535722,25.03109,-0.000167,24.022286,-0.0075,1.372
11204.00,7.536297,25.03092,-0.000168,24.022085,-0.0075,1.373
11206.00,7.537603,25.03084,-0.000167,24.022204,-0.0075,1.372
11208.00,7.536681,25.03093,-0.000168,24.022181,-0.0075,1.371
11210.00,7.535557,25.03053,-0.000167,24.021604,-0.0075,1.372
11212.00,7.535427,25.03002,-0.000167,24.022162,-0.0075,1.373
11214.00,7.536464,25.03020,-0.000168,24.022552,-0.0075,1.372
11216.00,7.538874,25.03011,-0.000168,24.021649,-0.0075,1.372
11218.00,7.539851,25.03003,-0.000168,24.022396,-0.0075,1.372
11220.00,7.540485,25.02905,-0.000167,24.022230,-0.0075,1.372
11222.00,7.540496,25.02974,-0.000167,24.022773,-0.0075,1.372
11224.00,7.536846,25.03105,-0.000168,24.021900,-0.0075,1.372
11226.00,7.533624,25.03100,-0.000166,24.021909,-0.0075,1.372
11228.00,7.531507,25.03044,-0.000167,24.021615,-0.0075,1.372
11230.00,7.528791,25.03109,-0.000167,24.022652,-0.0075,1.371
11232.00,7.527772,25.03100,-0.000167,24.022249,-0.0075,1.372
11234.00,7.528933,25.03017,-0.000167,24.022467,-0.0074,1.372
11236.00,7.529412,25.03011,-0.000168,24.022456,-0.0075,1.372
11238.00,7.528976,25.03021,-0.000168,24.021934,-0.0075,1.372
11240.00,7.529122,25.03078,-0.000169,24.021601,-0.0075,1.373
11242.00,7.529379,25.03048,-0.000168,24.021929,-0.0075,1.372
11244.00,7.530873,25.03046,-0.000169,24.022235,-0.0075,1.372
11246.00,7.531736,25.03003,-0.000167,24.021898,-0.0075,1.372
11248.00,7.531760,25.02964,-0.000168,24.022369,-0.0075,1.372
11250.00,7.532186,25.02937,-0.000169,24.022253,-0.0075,1.372
11252.00,7.532760,25.02982,-0.000169,24.021791,-0.0075,1.372
11254.00,7.534753,25.02977,-0.000168,24.021831,-0.0075,1.372
11256.00,7.536103,25.02974,-0.000168,24.022512,-0.0075,1.372
11258.00,7.535042,25.02953,-0.000169,24.021947,-0.0075,1.372
11260.00,7.535610,25.03013,-0.000168,24.022030,-0.0075,1.372
11262.00,7.536151,25.03031,-0.000167,24.022106,-0.0075,1.372
11264.00,7.535387,25.03061,-0.000165,24.022251,-0.0075,1.372
11266.00,7.534873,25.03116,-0.000167,24.022057,-0.0075,1.372
11268.00,7.534428,25.03141,-0.000168,24.021465,-0.0076,1.372
11270.00,7.533524,25.03153,-0.000168,24.022529,-0.0075,1.372
11272.00,7.532514,25.03089,-0.000168,24.022494,-0.0075,1.372
11274.00,7.532460,25.03108,-0.000168,24.021147,-0.0075,1.372
11276.00,7.532021,25.03153,-0.000168,24.022962,-0.0075,1.372
11278.00,7.531096,25.03193,-0.000168,24.022066,-0.0075,1.372
11280.00,7.530778,25.03241,-0.000167,24.021885,-0.0075,1.372
11282.00,7.531831,25.03280,-0.000168,24.022395,-0.0075,1.372
11284.00,7.532556,25.03190,-0.000169,24.021901,-0.0075,1.373
11286.00,7.532785,25.03138,-0.000168,24.022320,-0.0074,1.372
11288.00,7.532440,25.03146,-0.000167,24.022313,-0.0075,1.373
11290.00,7.533608,25.03150,-0.000167,24.021903,-0.0075,1.372
11292.00,7.533538,25.03116,-0.000166,24.022133,-0.0074,1.372
11294.00,7.533493,25.03135,-0.000165,24.022494,-0.0075,1.372
11296.00,7.534273,25.03143,-0.000166,24.021996,-0.0075,1.372
11298.00,7.534190,25.03071,-0.000167,24.022186,-0.0075,1.372
11300.00,7.534625,25.03077,-0.000167,24.022099,-0.0075,1.372
11302.00,7.534177,25.03045,-0.000167,24.021911,-0.0075,1.373
11304.00,7.534556,25.03082,-0.000168,24.021976,-0.0075,1.373
11306.00,7.535945,25.03016,-0.000169,24.022420,-0.0075,1.373
11308.00,7.537100,25.03041,-0.000167,24.022454,-0.0075,1.373
11310.00,7.536985,25.03030,-0.000168,24.022300,-0.0075,1.372
11312.00,7.537385,25.03027,-0.000167,24.021867,-0.0075,1.372
11314.00,7.537969,25.03038,-0.000168,24.022266,-0.0075,1.372
11316.00,7.539310,25.03099,-0.000169,24.022005,-0.0075,1.372
11318.00,7.539241,25.03065,-0.000168,24.021713,-0.0075,1.372
11320.00,7.537521,25.03091,-0.000168,24.022478,-0.0075,1.372
11322.00,7.535640,25.03128,-0.000166,24.022088,-0.0075,1.372
11324.00,7.533955,25.03049,-0.000168,24.022012,-0.0075,1.373
11326.00,7.533515,25.03003,-0.000167,24.022670,-0.0075,1.373
11328.00,7.533632,25.03043,-0.000167,24.021651,-0.0075,1.373
11330.00,7.535226,25.03026,-0.000167,24.022036,-0.0075,1.373
11332.00,7.537163,25.03009,-0.000168,24.022540,-0.0075,1.372
11334.00,7.538674,25.03040,-0.000168,24.021468,-0.0075,1.372
11336.00,7.538145,25.03130,-0.000168,24.022387,-0.0075,1.372
11338.00,7.535698,25.03048,-0.000167,24.022094,-0.0075,1.372
11340.00,7.533096,25.03052,-0.000167,24.022128,-0.0075,1.373
11342.00,7.530718,25.03038,-0.000168,24.021731,-0.0075,1.372
11344.00,7.530561,25.03046,-0.000167,24.022824,-0.0075,1.372
11346.00,7.530879,25.03015,-0.000169,24.022578,-0.0075,1.373
11348.00,7.530951,25.03107,-0.000168,24.021738,-0.0075,1.373
11350.00,7.531092,25.03099,-0.000168,24.021624,-0.0075,1.372
11352.00,7.530797,25.03055,-0.000169,24.022083,-0.0075,1.372
11354.00,7.530579,25.03080,-0.000169,24.022420,-0.0075,1.373
11356.00,7.531160,25.03074,-0.000170,24.021822,-0.0075,1.372
11358.00,7.531875,25.02996,-0.000169,24.022447,-0.0075,1.372
11360.00,7.531495,25.03028,-0.000168,24.022184,-0.0075,1.373
11362.00,7.530632,25.03064,-0.000168,24.021673,-0.0075,1.372
11364.00,7.531027,25.03056,-0.000166,24.021838,-0.0075,1.372
11366.00,7.531577,25.03022,-0.000168,24.022565,-0.0075,1.373
11368.00,7.532828,25.03001,-0.000167,24.022438,-0.0075,1.373
11370.00,7.533893,25.03056,-0.000167,24.022184,-0.0075,1.373
11372.00,7.534469,25.03084,-0.000167,24.022456,-0.0075,1.373
11374.00,7.535102,25.03075,-0.000167,24.022057,-0.0075,1.373
11376.00,7.534655,25.03150,-0.000168,24.021976,-0.0075,1.372
11378.00,7.534454,25.03102,-0.000167,24.021914,-0.0075,1.372
11380.00,7.534002,25.02958,-0.000167,24.021749,-0.0075,1.372
11382.00,7.533654,25.02936,-0.000168,24.022128,-0.0075,1.373
11384.00,7.534152,25.02975,-0.000167,24.022086,-0.0075,1.373
11386.00,7.533569,25.02942,-0.000167,24.022103,-0.0075,1.373
11388.00,7.532440,25.02891,-0.000167,24.021987,-0.0075,1.373
11390.00,7.532938,25.02949,-0.000167,24.021956,-0.0075,1.372
11392.00,7.532119,25.02858,-0.000168,24.021419,-0.0075,1.372
11394.00,7.532128,25.02942,-0.000168,24.022007,-0.0075,1.373
11396.00,7.533259,25.02947,-0.000169,24.021673,-0.0075,1.373
11398.00,7.533687,25.02996,-0.000169,24.021408,-0.0075,1.372
11400.00,7.534686,25.02992,-0.000169,24.022208,-0.0075,1.372
11402.00,7.537298,25.02867,-0.000168,24.022070,-0.0075,1.372
11404.00,7.537419,25.02932,-0.000168,24.021610,-0.0075,1.373
@19,12.0000,24.0
11406.00,7.533726,25.02971,-0.000169,24.021666,-0.0075,1.372
11408.00,7.526394,25.03009,-0.000168,24.022090,-0.0075,1.372
11410.00,7.517009,25.02986,-0.000168,24.021740,-0.0075,1.372
11412.00,7.508494,25.02983,-0.000168,24.022074,-0.0075,1.371
11414.00,7.501859,25.02989,-0.000167,24.022197,-0.0075,1.371
11416.00,7.498423,25.02991,-0.000168,24.021878,-0.0075,1.372
11418.00,7.497170,25.03007,-0.000169,24.022282,-0.0075,1.373
11420.00,7.496071,25.03009,-0.000169,24.022391,-0.0075,1.373
11422.00,7.495653,25.02985,-0.000170,24.021392,-0.0075,1.373
11424.00,7.496808,25.03014,-0.000169,24.021756,-0.0075,1.373
11426.00,7.498599,25.03024,-0.000169,24.022806,-0.0075,1.374
11428.00,7.500398,25.03001,-0.000169,24.022137,-0.0075,1.373
11430.00,7.503097,25.02976,-0.000170,24.022030,-0.0075,1.374
11432.00,7.511846,25.02979,-0.000170,24.021816,-0.0075,1.374
11434.00,7.524609,25.02952,-0.000168,24.021881,-0.0075,1.375
11436.00,7.534382,25.02968,-0.000169,24.022144,-0.0075,1.375
11438.00,7.540024,25.02952,-0.000170,24.021620,-0.0075,1.374
11440.00,7.542382,25.02989,-0.000169,24.021949,-0.0075,1.374
11442.00,7.543649,25.02988,-0.000169,24.022645,-0.0076,1.374
11444.00,7.543067,25.02942,-0.000169,24.021572,-0.0075,1.373
11446.00,7.542767,25.03023,-0.000169,24.021093,-0.0075,1.373
11448.00,7.541075,25.03055,-0.000167,24.021889,-0.0075,1.372
11450.00,7.541476,25.03036,-0.000167,24.022639,-0.0075,1.372
11452.00,7.541322,25.03079,-0.000166,24.021499,-0.0075,1.373
11454.00,7.539718,25.03129,-0.000168,24.022371,-0.0075,1.372
11456.00,7.538855,25.03183,-0.000168,24.022166,-0.0075,1.372
11458.00,7.536906,25.03135,-0.000168,24.021956,-0.0075,1.373
11460.00,7.535325,25.03173,-0.000168,24.022523,-0.0076,1.373
11462.00,7.535715,25.03111,-0.000167,24.022416,-0.0075,1.373
11464.00,7.535671,25.03092,-0.000168,24.021898,-0.0075,1.372
11466.00,7.536736,25.03108,-0.000168,24.021688,-0.0075,1.372
11468.00,7.537256,25.03117,-0.000166,24.022242,-0.0075,1.373
11470.00,7.537162,25.03123,-0.000167,24.021397,-0.0075,1.372
11472.00,7.536247,25.03054,-0.000167,24.022366,-0.0075,1.372
11474.00,7.535694,25.03064,-0.000168,24.021122,-0.0075,1.373
11476.00,7.534906,25.03088,-0.000168,24.021871,-0.0075,1.372
11478.00,7.535474,25.03121,-0.000169,24.022210,-0.0075,1.373
11480.00,7.535950,25.03136,-0.000168,24.021793,-0.0075,1.373
11482.00,7.535729,25.03196,-0.000168,24.021218,-0.0075,1.373
11484.00,7.534947,25.03075,-0.000168,24.021682,-0.0075,1.372
11486.00,7.534932,25.03052,-0.000168,24.022181,-0.0075,1.373
11488.00,7.535275,25.03164,-0.000168,24.021678,-0.0075,1.373
11490.00,7.537104,25.03089,-0.000169,24.022436,-0.0075,1.373
11492.00,7.537026,25.03121,-0.000167,24.021909,-0.0075,1.372
11494.00,7.535888,25.03133,-0.000167,24.021680,-0.0075,1.373
11496.00,7.535440,25.03131,-0.000168,24.022043,-0.0075,1.372
11498.00,7.536349,25.03168,-0.000168,24.022153,-0.0076,1.373
11500.00,7.537793,25.03177,-0.000170,24.021637,-0.0075,1.373
11502.00,7.537861,25.03173,-0.000169,24.021811,-0.0075,1.373
11504.00,7.537545,25.03168,-0.000169,24.022052,-0.0075,1.373
11506.00,7.538553,25.03193,-0.000169,24.022065,-0.0075,1.373
11508.00,7.537914,25.03168,-0.000168,24.022057,-0.0076,1.373
11510.00,7.537232,25.03147,-0.000168,24.021238,-0.0075,1.372
11512.00,7.538145,25.03135,-0.000168,24.021892,-0.0075,1.373
11514.00,7.538878,25.03096,-0.000168,24.022032,-0.0075,1.373
11516.00,7.538652,25.03113,-0.000170,24.021903,-0.0075,1.373
11518.00,7.537972,25.03116,-0.000170,24.021769,-0.0075,1.373
11520.00,7.537510,25.03073,-0.000169,24.022782,-0.0075,1.372
11522.00,7.538044,25.03033,-0.000167,24.022581,-0.0075,1.372
11524.00,7.539652,25.03028,-0.000168,24.022090,-0.0075,1.373
11526.00,7.538979,25.03092,-0.000169,24.022688,-0.0075,1.373
11528.00,7.538683,25.03086,-0.000169,24.022213,-0.0075,1.373
11530.00,7.538692,25.03096,-0.000169,24.022650,-0.0075,1.373
11532.00,7.538839,25.03083,-0.000168,24.022007,-0.0075,1.374
11534.00,7.538450,25.03076,-0.000168,24.021758,-0.0075,1.373
11536.00,7.537384,25.03052,-0.000168,24.021945,-0.0075,1.373
11538.00,7.537685,25.03035,-0.000168,24.022075,-0.0075,1.373
11540.00,7.538543,25.03039,-0.000168,24.022072,-0.0075,1.373
11542.00,7.538286,25.03016,-0.000168,24.021852,-0.0075,1.372
11544.00,7.538652,25.02956,-0.000168,24.021900,-0.0075,1.373
11546.00,7.539727,25.02969,-0.000168,24.022063,-0.0075,1.373
11548.00,7.539754,25.02978,-0.000168,24.022434,-0.0075,1.373
11550.00,7.539742,25.02965,-0.000169,24.021677,-0.0075,1.372
11552.00,7.538626,25.02986,-0.000168,24.021974,-0.0075,1.373
11554.00,7.537818,25.03017,-0.000169,24.021860,-0.0075,1.373
11556.00,7.536434,25.03049,-0.000168,24.021840,-0.0075,1.373
11558.00,7.534674,25.03050,-0.000168,24.022233,-0.0075,1.373
11560.00,7.534744,25.03043,-0.000168,24.022427,-0.0075,1.373
11562.00,7.534272,25.03033,-0.000169,24.022037,-0.0075,1.373
11564.00,7.534084,25.03006,-0.000168,24.022046,-0.0075,1.373
11566.00,7.534271,25.03057,-0.000168,24.022536,-0.0075,1.373
11568.00,7.534368,25.03053,-0.000169,24.021872,-0.0075,1.372
11570.00,7.535468,25.03125,-0.000168,24.022003,-0.0075,1.373
11572.00,7.536613,25.03090,-0.000168,24.021278,-0.0075,1.373
11574.00,7.537155,25.03122,-0.000168,24.021811,-0.0075,1.373
11576.00,7.535799,25.03134,-0.000168,24.021628,-0.0075,1.373
11578.00,7.533671,25.03166,-0.000168,24.022146,-0.0075,1.373
11580.00,7.532819,25.03178,-0.000167,24.022235,-0.0075,1.373
11582.00,7.532154,25.03185,-0.000167,24.021972,-0.0075,1.373
11584.00,7.531832,25.03124,-0.000167,24.022219,-0.0075,1.373
11586.00,7.531943,25.03094,-0.000167,24.022097,-0.0075,1.373
11588.00,7.531358,25.03098,-0.000169,24.022636,-0.0075,1.373
11590.00,7.531002,25.03075,-0.000169,24.022168,-0.0075,1.373
11592.00,7.530091,25.03179,-0.000168,24.021644,-0.0075,1.373
11594.00,7.529547,25.03136,-0.000169,24.021949,-0.0075,1.373
11596.00,7.529501,25.03107,-0.000169,24.021907,-0.0075,1.373
11598.00,7.528577,25.03061,-0.000169,24.021481,-0.0075,1.373
11600.00,7.529104,25.03028,-0.000169,24.021789,-0.0075,1.373
11602.00,7.529719,25.02984,-0.000168,24.022041,-0.0075,1.373
11604.00,7.530362,25.03078,-0.000170,24.021637,-0.0076,1.373
11606.00,7.530528,25.03078,-0.000169,24.021457,-0.0076,1.373
11608.00,7.529894,25.03091,-0.000168,24.022045,-0.0075,1.373
11610.00,7.529537,25.03125,-0.000169,24.021187,-0.0075,1.373
11612.00,7.529252,25.03133,-0.000168,24.021455,-0.0075,1.373
11614.00,7.530155,25.03177,-0.000167,24.021958,-0.0075,1.374
11616.00,7.530167,25.03143,-0.000169,24.022023,-0.0075,1.373
11618.00,7.529871,25.03151,-0.000168,24.022021,-0.0075,1.373
11620.00,7.529174,25.03179,-0.000168,24.021970,-0.0075,1.373
11622.00,7.527814,25.03212,-0.000168,24.022119,-0.0075,1.373
11624.00,7.528931,25.03154,-0.000168,24.021555,-0.0076,1.372
11626.00,7.529725,25.03189,-0.000170,24.021446,-0.0076,1.373
11628.00,7.528987,25.03193,-0.000169,24.021586,-0.0076,1.373
11630.00,7.528903,25.03192,-0.000169,24.021854,-0.0075,1.373
11632.00,7.528596,25.03208,-0.000168,24.021764,-0.0076,1.373
11634.00,7.528695,25.03169,-0.000168,24.021994,-0.0075,1.373
11636.00,7.529925,25.03195,-0.000170,24.021358,-0.0075,1.373
11638.00,7.530124,25.03162,-0.000169,24.021544,-0.0076,1.373
11640.00,7.531059,25.03266,-0.000167,24.021735,-0.0075,1.373
11642.00,7.531270,25.03261,-0.000168,24.021191,-0.0075,1.372
11644.00,7.530888,25.03205,-0.000168,24.021932,-0.0075,1.373
11646.00,7.531482,25.03108,-0.000169,24.021383,-0.0075,1.373
11648.00,7.530978,25.03098,-0.000169,24.021205,-0.0075,1.373
11650.00,7.530526,25.03135,-0.000169,24.022115,-0.0075,1.373
11652.00,7.530952,25.03105,-0.000168,24.021842,-0.0075,1.373
11654.00,7.531910,25.03116,-0.000168,24.021736,-0.0075,1.373
11656.00,7.532772,25.03133,-0.000168,24.021782,-0.0075,1.373
11658.00,7.533291,25.03093,-0.000169,24.021383,-0.0075,1.373
11660.00,7.531770,25.03149,-0.000169,24.021599,-0.0075,1.373
11662.00,7.530317,25.03171,-0.000168,24.022072,-0.0075,1.373
11664.00,7.529844,25.03176,-0.000169,24.021847,-0.0075,1.373
11666.00,7.529344,25.03094,-0.000169,24.021967,-0.0075,1.373
11668.00,7.528744,25.03085,-0.000169,24.021887,-0.0075,1.373
11670.00,7.528131,25.03105,-0.000168,24.022418,-0.0075,1.373
11672.00,7.527882,25.03195,-0.000168,24.021655,-0.0075,1.373
11674.00,7.529062,25.03170,-0.000168,24.021778,-0.0075,1.373
11676.00,7.529684,25.03056,-0.000168,24.021807,-0.0075,1.373
11678.00,7.529994,25.03046,-0.000168,24.022186,-0.0075,1.373
11680.00,7.530140,25.03133,-0.000167,24.022601,-0.0075,1.373
11682.00,7.530431,25.03219,-0.000167,24.021949,-0.0075,1.373
11684.00,7.530849,25.03216,-0.000167,24.021216,-0.0075,1.373
11686.00,7.531459,25.03174,-0.000168,24.021887,-0.0075,1.373
11688.00,7.530897,25.03152,-0.000169,24.022530,-0.0075,1.374
11690.00,7.530154,25.03167,-0.000169,24.022708,-0.0075,1.374
11692.00,7.529978,25.03176,-0.000168,24.022518,-0.0075,1.373
11694.00,7.529412,25.03114,-0.000167,24.022320,-0.0075,1.373
11696.00,7.528152,25.03126,-0.000168,24.022114,-0.0075,1.373
11698.00,7.528519,25.03262,-0.000168,24.022043,-0.0075,1.374
11700.00,7.528150,25.03210,-0.000168,24.021805,-0.0075,1.373
11702.00,7.527901,25.03134,-0.000168,24.021555,-0.0075,1.373
11704.00,7.529897,25.03128,-0.000168,24.021568,-0.0075,1.373
11706.00,7.530885,25.03175,-0.000170,24.022130,-0.0075,1.373
11708.00,7.530260,25.03145,-0.000169,24.021736,-0.0076,1.373
11710.00,7.529760,25.03121,-0.000169,24.022456,-0.0075,1.373
11712.00,7.529628,25.03094,-0.000167,24.022556,-0.0075,1.373
11714.00,7.531574,25.03181,-0.000167,24.022284,-0.0075,1.374
11716.00,7.531872,25.03169,-0.000168,24.021834,-0.0075,1.373
11718.00,7.531866,25.03200,-0.000168,24.021588,-0.0075,1.373
11720.00,7.532683,25.03324,-0.000168,24.021963,-0.0075,1.373
11722.00,7.533326,25.03291,-0.000169,24.021976,-0.0075,1.373
11724.00,7.532744,25.03271,-0.000168,24.021445,-0.0075,1.374
11726.00,7.531681,25.03224,-0.000168,24.022088,-0.0075,1.373
11728.00,7.530873,25.03215,-0.000168,24.022304,-0.0075,1.373
11730.00,7.530090,25.03194,-0.000168,24.022202,-0.0075,1.373
11732.00,7.530011,25.03205,-0.000168,24.021883,-0.0075,1.373
11734.00,7.530299,25.03212,-0.000169,24.021854,-0.0075,1.373
11736.00,7.530292,25.03239,-0.000168,24.022146,-0.0075,1.373
11738.00,7.530389,25.03250,-0.000168,24.021573,-0.0075,1.374
11740.00,7.530268,25.03214,-0.000168,24.022008,-0.0075,1.373
11742.00,7.530591,25.03252,-0.000168,24.021517,-0.0075,1.373
11744.00,7.531243,25.03311,-0.000168,24.022307,-0.0075,1.373
11746.00,7.531619,25.03192,-0.000169,24.021736,-0.0075,1.374
11748.00,7.530502,25.03190,-0.000170,24.021771,-0.0076,1.373
11750.00,7.530705,25.03222,-0.000170,24.022264,-0.0075,1.374
11752.00,7.530605,25.03275,-0.000169,24.021747,-0.0075,1.373
11754.00,7.530253,25.03257,-0.000168,24.021372,-0.0075,1.373
11756.00,7.530314,25.03258,-0.000168,24.021943,-0.0075,1.374
11758.00,7.531257,25.03255,-0.000168,24.021688,-0.0075,1.374
11760.00,7.531073,25.03245,-0.000168,24.022251,-0.0075,1.374
11762.00,7.529699,25.03259,-0.000168,24.021985,-0.0075,1.373
11764.00,7.529616,25.03222,-0.000169,24.021321,-0.0075,1.373
11766.00,7.529529,25.03191,-0.000169,24.021394,-0.0075,1.374
11768.00,7.529765,25.03292,-0.000168,24.022313,-0.0075,1.373
11770.00,7.529590,25.03231,-0.000168,24.021740,-0.0075,1.373
11772.00,7.529466,25.03219,-0.000167,24.021709,-0.0075,1.374
11774.00,7.529909,25.03162,-0.000168,24.022085,-0.0076,1.373
11776.00,7.529231,25.03176,-0.000168,24.022150,-0.0075,1.373
11778.00,7.529109,25.03242,-0.000168,24.021858,-0.0075,1.373
11780.00,7.528745,25.03253,-0.000168,24.021602,-0.0075,1.373
11782.00,7.529487,25.03243,-0.000168,24.021831,-0.0075,1.373
11784.00,7.529002,25.03218,-0.000168,24.021729,-0.0075,1.374
11786.00,7.528573,25.03233,-0.000167,24.022367,-0.0075,1.373
11788.00,7.528610,25.03235,-0.000169,24.022137,-0.0075,1.373
11790.00,7.528165,25.03214,-0.000170,24.021932,-0.0075,1.374
11792.00,7.527653,25.03247,-0.000169,24.021501,-0.0075,1.373
11794.00,7.528326,25.03232,-0.000168,24.022587,-0.0075,1.373
11796.00,7.528932,25.03231,-0.000168,24.022828,-0.0075,1.373
11798.00,7.528518,25.03186,-0.000168,24.021972,-0.0075,1.373
11800.00,7.528795,25.03283,-0.000168,24.022201,-0.0075,1.374
11802.00,7.528555,25.03277,-0.000168,24.021446,-0.0075,1.373
11804.00,7.528788,25.03280,-0.000169,24.021633,-0.0075,1.373
11806.00,7.529490,25.03275,-0.000169,24.021731,-0.0075,1.373
11808.00,7.529990,25.03254,-0.000168,24.022075,-0.0075,1.373
11810.00,7.529816,25.03239,-0.000170,24.021892,-0.0075,1.374
11812.00,7.530234,25.03292,-0.000170,24.021184,-0.0075,1.374
11814.00,7.529736,25.03270,-0.000169,24.021631,-0.0075,1.373
11816.00,7.528841,25.03326,-0.000169,24.022404,-0.0075,1.374
11818.00,7.530341,25.03341,-0.000169,24.021749,-0.0075,1.373
11820.00,7.531537,25.03334,-0.000168,24.021693,-0.0075,1.373
11822.00,7.531465,25.03406,-0.000168,24.021744,-0.0076,1.373
11824.00,7.531141,25.03356,-0.000169,24.021648,-0.0075,1.373
11826.00,7.529739,25.03294,-0.000169,24.021715,-0.0075,1.373
11828.00,7.528861,25.03311,-0.000168,24.021838,-0.0075,1.374
11830.00,7.529070,25.03363,-0.000169,24.022117,-0.0075,1.374
11832.00,7.529770,25.03315,-0.000168,24.022244,-0.0075,1.373
11834.00,7.529650,25.03247,-0.000168,24.022248,-0.0075,1.374
11836.00,7.529544,25.03257,-0.000169,24.021782,-0.0075,1.373
11838.00,7.528815,25.03304,-0.000169,24.021711,-0.0076,1.374
11840.00,7.528810,25.03284,-0.000169,24.021780,-0.0076,1.373
11842.00,7.528845,25.03283,-0.000169,24.021686,-0.0076,1.374
11844.00,7.529720,25.03240,-0.000169,24.021305,-0.0075,1.373
11846.00,7.530831,25.03287,-0.000168,24.021956,-0.0075,1.373
11848.00,7.531282,25.03316,-0.000168,24.022028,-0.0075,1.373
11850.00,7.531305,25.03310,-0.000167,24.022017,-0.0075,1.374
11852.00,7.531238,25.03172,-0.000168,24.022201,-0.0075,1.373
11854.00,7.531414,25.03185,-0.000168,24.022161,-0.0075,1.374
11856.00,7.530557,25.03242,-0.000168,24.022030,-0.0075,1.374
11858.00,7.530743,25.03270,-0.000168,24.022117,-0.0075,1.373
11860.00,7.531368,25.03213,-0.000170,24.022222,-0.0075,1.373
11862.00,7.532310,25.03243,-0.000170,24.021930,-0.0075,1.373
11864.00,7.531805,25.03183,-0.000169,24.022331,-0.0075,1.373
11866.00,7.530830,25.03181,-0.000169,24.022056,-0.0075,1.374
11868.00,7.530732,25.03218,-0.000169,24.021695,-0.0075,1.373
11870.00,7.531487,25.03205,-0.000168,24.022456,-0.0075,1.373
11872.00,7.531466,25.03263,-0.000169,24.022375,-0.0075,1.373
11874.00,7.532359,25.03215,-0.000169,24.021789,-0.0075,1.374
11876.00,7.532303,25.03243,-0.000169,24.022001,-0.0075,1.374
11878.00,7.530889,25.03275,-0.000169,24.022153,-0.0075,1.373
11880.00,7.530322,25.03298,-0.000168,24.021798,-0.0075,1.373
11882.00,7.530783,25.03345,-0.000168,24.021135,-0.0075,1.373
11884.00,7.530553,25.03225,-0.000169,24.021109,-0.0075,1.374
11886.00,7.530701,25.03221,-0.000169,24.021720,-0.0075,1.374
11888.00,7.531341,25.03215,-0.000169,24.022168,-0.0075,1.374
11890.00,7.532377,25.03252,-0.000167,24.021941,-0.0075,1.374
11892.00,7.531888,25.03171,-0.000168,24.021807,-0.0075,1.374
11894.00,7.531035,25.03243,-0.000168,24.021644,-0.0075,1.374
11896.00,7.530901,25.03264,-0.000169,24.021372,-0.0075,1.373
11898.00,7.531014,25.03249,-0.000169,24.021688,-0.0075,1.373
11900.00,7.530901,25.03293,-0.000169,24.021965,-0.0075,1.374
11902.00,7.530653,25.03269,-0.000169,24.021958,-0.0075,1.374
11904.00,7.530041,25.03260,-0.000169,24.022085,-0.0075,1.373
11906.00,7.530796,25.03231,-0.000168,24.021865,-0.0075,1.374
11908.00,7.530250,25.03274,-0.000168,24.022398,-0.0075,1.374
11910.00,7.530295,25.03271,-0.000168,24.022329,-0.0076,1.373
11912.00,7.530787,25.03230,-0.000168,24.021541,-0.0075,1.373
11914.00,7.531054,25.03289,-0.000168,24.021936,-0.0075,1.374
11916.00,7.530679,25.03268,-0.000168,24.022237,-0.0075,1.374
11918.00,7.529984,25.03333,-0.000168,24.021802,-0.0075,1.374
11920.00,7.530488,25.03250,-0.000168,24.021158,-0.0075,1.373
11922.00,7.531229,25.03282,-0.000169,24.021533,-0.0075,1.374
11924.00,7.530949,25.03234,-0.000169,24.022090,-0.0075,1.374
11926.00,7.530144,25.03229,-0.000168,24.021852,-0.0075,1.374
11928.00,7.530273,25.03201,-0.000168,24.021809,-0.0075,1.374
11930.00,7.530845,25.03235,-0.000169,24.021820,-0.0075,1.374
11932.00,7.530241,25.03217,-0.000168,24.022128,-0.0076,1.374
11934.00,7.529995,25.03176,-0.000169,24.022172,-0.0075,1.374
11936.00,7.530648,25.03212,-0.000169,24.021401,-0.0075,1.374
11938.00,7.530067,25.03230,-0.000168,24.021800,-0.0075,1.374
11940.00,7.530064,25.03236,-0.000167,24.021909,-0.0075,1.374
11942.00,7.530158,25.03225,-0.000168,24.021519,-0.0075,1.374
11944.00,7.529666,25.03282,-0.000167,24.021630,-0.0075,1.374
11946.00,7.529023,25.03197,-0.000168,24.022304,-0.0075,1.375
11948.00,7.529235,25.03212,-0.000168,24.021653,-0.0075,1.374
11950.00,7.529143,25.03292,-0.000168,24.022496,-0.0075,1.374
11952.00,7.530271,25.03286,-0.000168,24.021958,-0.0075,1.374
11954.00,7.531086,25.03269,-0.000168,24.020935,-0.0075,1.374
11956.00,7.530656,25.03189,-0.000168,24.021874,-0.0075,1.374
11958.00,7.530718,25.03224,-0.000168,24.021753,-0.0075,1.373
11960.00,7.531043,25.03356,-0.000168,24.021852,-0.0075,1.373
11962.00,7.530999,25.03309,-0.000167,24.021778,-0.0075,1.374
11964.00,7.530943,25.03277,-0.000168,24.021856,-0.0075,1.374
11966.00,7.530612,25.03332,-0.000168,24.021813,-0.0075,1.374
11968.00,7.529673,25.03328,-0.000168,24.022025,-0.0075,1.374
11970.00,7.529835,25.03378,-0.000168,24.021746,-0.0075,1.374
11972.00,7.530127,25.03312,-0.000170,24.022364,-0.0075,1.374
11974.00,7.530708,25.03291,-0.000168,24.021959,-0.0075,1.374
11976.00,7.530538,25.03269,-0.000169,24.021749,-0.0075,1.374
11978.00,7.530680,25.03227,-0.000169,24.022155,-0.0075,1.374
11980.00,7.530139,25.03245,-0.000169,24.022226,-0.0075,1.374
11982.00,7.529117,25.03221,-0.000169,24.021738,-0.0075,1.373
11984.00,7.529592,25.03206,-0.000168,24.021776,-0.0075,1.373
11986.00,7.529841,25.03238,-0.000168,24.021823,-0.0075,1.374
11988.00,7.529836,25.03269,-0.000170,24.022280,-0.0075,1.374
11990.00,7.529825,25.03248,-0.000168,24.022347,-0.0075,1.373
11992.00,7.529233,25.03248,-0.000169,24.021945,-0.0075,1.374
11994.00,7.529056,25.03285,-0.000167,24.021825,-0.0075,1.374
11996.00,7.529809,25.03253,-0.000168,24.021399,-0.0076,1.374
11998.00,7.530043,25.03230,-0.000168,24.021532,-0.0075,1.374
12000.00,7.531072,25.03224,-0.000168,24.021416,-0.0075,1.375
12002.00,7.531027,25.03199,-0.000169,24.021673,-0.0075,1.374
12004.00,7.530053,25.03138,-0.000168,24.021949,-0.0075,1.374
@20,12.0000,24.0
12006.00,7.529354,25.03186,-0.000168,24.022302,-0.0075,1.374
12008.00,7.523104,25.03252,-0.000168,24.022492,-0.0075,1.373
12010.00,7.513846,25.03267,-0.000167,24.022119,-0.0075,1.372
12012.00,7.506031,25.03234,-0.000166,24.022425,-0.0075,1.373
12014.00,7.499814,25.03229,-0.000167,24.022095,-0.0075,1.373
12016.00,7.497822,25.03319,-0.000168,24.022569,-0.0075,1.373
12018.00,7.497363,25.03419,-0.000168,24.021990,-0.0075,1.375
12020.00,7.496513,25.03349,-0.000169,24.021974,-0.0075,1.375
12022.00,7.497296,25.03269,-0.000170,24.021566,-0.0075,1.375
12024.00,7.498556,25.03331,-0.000169,24.021814,-0.0075,1.375
12026.00,7.499059,25.03290,-0.000169,24.022445,-0.0075,1.375
12028.00,7.500300,25.03264,-0.000168,24.022057,-0.0075,1.374
12030.00,7.501670,25.03279,-0.000170,24.022659,-0.0075,1.375
12032.00,7.509297,25.03249,-0.000170,24.021990,-0.0076,1.375
12034.00,7.521247,25.03263,-0.000169,24.021686,-0.0075,1.376
12036.00,7.530958,25.03278,-0.000170,24.022106,-0.0075,1.376
12038.00,7.537268,25.03307,-0.000169,24.021925,-0.0075,1.376
12040.00,7.540346,25.03265,-0.000169,24.021644,-0.0075,1.375
12042.00,7.540234,25.03229,-0.000168,24.021912,-0.0075,1.374
12044.00,7.539537,25.03274,-0.000168,24.022307,-0.0075,1.374
12046.00,7.538673,25.03291,-0.000168,24.021972,-0.0075,1.374
12048.00,7.538673,25.03332,-0.000167,24.022188,-0.0075,1.374
12050.00,7.537601,25.03241,-0.000167,24.022657,-0.0075,1.373
12052.00,7.536317,25.03403,-0.000168,24.021446,-0.0075,1.373
12054.00,7.535409,25.03431,-0.000167,24.022257,-0.0075,1.374
12056.00,7.533738,25.03368,-0.000168,24.022313,-0.0076,1.374
12058.00,7.532549,25.03393,-0.000167,24.022326,-0.0075,1.375
12060.00,7.531749,25.03393,-0.000168,24.022442,-0.0075,1.375
12062.00,7.530583,25.03317,-0.000169,24.022498,-0.0075,1.375
12064.00,7.529328,25.03366,-0.000169,24.022324,-0.0075,1.375
12066.00,7.528705,25.03327,-0.000167,24.022193,-0.0076,1.374
12068.00,7.527810,25.03334,-0.000167,24.022074,-0.0075,1.374
12070.00,7.528573,25.03365,-0.000167,24.022095,-0.0075,1.374
12072.00,7.529340,25.03528,-0.000167,24.022298,-0.0075,1.374
12074.00,7.529769,25.03414,-0.000168,24.021604,-0.0075,1.374
12076.00,7.530811,25.03361,-0.000169,24.021735,-0.0075,1.374
12078.00,7.530857,25.03378,-0.000169,24.022436,-0.0075,1.374
12080.00,7.530330,25.03342,-0.000168,24.022284,-0.0075,1.374
12082.00,7.530463,25.03352,-0.000168,24.022211,-0.0075,1.374
12084.00,7.530466,25.03308,-0.000168,24.021856,-0.0075,1.374
12086.00,7.530102,25.03367,-0.000168,24.022237,-0.0075,1.374
12088.00,7.530728,25.03315,-0.000168,24.021789,-0.0075,1.374
12090.00,7.530595,25.03372,-0.000168,24.021488,-0.0075,1.374
12092.00,7.531140,25.03355,-0.000168,24.022384,-0.0076,1.374
12094.00,7.531462,25.03205,-0.000169,24.022288,-0.0076,1.374
12096.00,7.531177,25.03237,-0.000168,24.021914,-0.0075,1.373
12098.00,7.531725,25.03271,-0.000168,24.022005,-0.0075,1.374
12100.00,7.531927,25.03285,-0.000167,24.021854,-0.0075,1.374
12102.00,7.532728,25.03298,-0.000167,24.021537,-0.0075,1.374
12104.00,7.532010,25.03290,-0.000168,24.021666,-0.0075,1.374
12106.00,7.531810,25.03278,-0.000168,24.022099,-0.0075,1.374
12108.00,7.531530,25.03221,-0.000166,24.021851,-0.0075,1.374
12110.00,7.531373,25.03261,-0.000167,24.021838,-0.0075,1.374
12112.00,7.531300,25.03287,-0.000169,24.022402,-0.0075,1.374
12114.00,7.531234,25.03288,-0.000168,24.021756,-0.0075,1.373
12116.00,7.531518,25.03311,-0.000168,24.021918,-0.0076,1.374
12118.00,7.531222,25.03369,-0.000167,24.021639,-0.0075,1.374
12120.00,7.531203,25.03390,-0.000168,24.022043,-0.0075,1.374
12122.00,7.530913,25.03358,-0.000168,24.021823,-0.0075,1.374
12124.00,7.531351,25.03312,-0.000167,24.022840,-0.0075,1.374
12126.00,7.532220,25.03294,-0.000167,24.022422,-0.0075,1.374
12128.00,7.532671,25.03325,-0.000167,24.021622,-0.0075,1.373
12130.00,7.532837,25.03257,-0.000168,24.022244,-0.0075,1.374
12132.00,7.533188,25.03270,-0.000167,24.022081,-0.0075,1.374
12134.00,7.533110,25.03369,-0.000168,24.021967,-0.0075,1.374
12136.00,7.532691,25.03337,-0.000168,24.021981,-0.0075,1.374
12138.00,7.531936,25.03324,-0.000167,24.022840,-0.0075,1.374
12140.00,7.531683,25.03353,-0.000168,24.022152,-0.0075,1.375
12142.00,7.531236,25.03328,-0.000169,24.022231,-0.0075,1.375
12144.00,7.531131,25.03366,-0.000169,24.021891,-0.0075,1.374
12146.00,7.530714,25.03375,-0.000168,24.021943,-0.0075,1.374
12148.00,7.530813,25.03308,-0.000168,24.022184,-0.0075,1.374
12150.00,7.530786,25.03245,-0.000169,24.022732,-0.0075,1.375
12152.00,7.529883,25.03347,-0.000168,24.022407,-0.0075,1.374
12154.00,7.529746,25.03279,-0.000167,24.021441,-0.0075,1.374
12156.00,7.530018,25.03287,-0.000168,24.022472,-0.0075,1.374
12158.00,7.530156,25.03248,-0.000168,24.022150,-0.0075,1.374
12160.00,7.529495,25.03248,-0.000168,24.021814,-0.0075,1.374
12162.00,7.529620,25.03267,-0.000169,24.021550,-0.0075,1.374
12164.00,7.529583,25.03208,-0.000169,24.021881,-0.0075,1.375
12166.00,7.530179,25.03218,-0.000169,24.022505,-0.0075,1.374
12168.00,7.529599,25.03160,-0.000169,24.021715,-0.0075,1.374
12170.00,7.529635,25.03219,-0.000169,24.022327,-0.0075,1.374
12172.00,7.529987,25.03217,-0.000168,24.021280,-0.0075,1.375
12174.00,7.530717,25.03139,-0.000168,24.021717,-0.0076,1.375
12176.00,7.530737,25.03201,-0.000168,24.022333,-0.0076,1.374
12178.00,7.530323,25.03275,-0.000168,24.021972,-0.0075,1.374
12180.00,7.529718,25.03251,-0.000169,24.021802,-0.0075,1.374
12182.00,7.529118,25.03192,-0.000168,24.022211,-0.0075,1.374
12184.00,7.528843,25.03217,-0.000168,24.022471,-0.0075,1.374
12186.00,7.529137,25.03194,-0.000168,24.021916,-0.0075,1.375
12188.00,7.529736,25.03189,-0.000168,24.021992,-0.0075,1.375
12190.00,7.529622,25.03251,-0.000167,24.022077,-0.0075,1.374
12192.00,7.529119,25.03318,-0.000167,24.021825,-0.0076,1.374
12194.00,7.528841,25.03352,-0.000168,24.022023,-0.0075,1.375
12196.00,7.529266,25.03287,-0.000169,24.021938,-0.0075,1.375
12198.00,7.529059,25.03397,-0.000168,24.022266,-0.0075,1.375
12200.00,7.528115,25.03366,-0.000168,24.022280,-0.0075,1.374
12202.00,7.527678,25.03307,-0.000168,24.021849,-0.0075,1.374
12204.00,7.527379,25.03282,-0.000168,24.022389,-0.0075,1.375
12206.00,7.527166,25.03453,-0.000168,24.021903,-0.0075,1.374
12208.00,7.527646,25.03550,-0.000169,24.021912,-0.0075,1.374
12210.00,7.527913,25.03457,-0.000168,24.021671,-0.0075,1.375
12212.00,7.527578,25.03389,-0.000168,24.021120,-0.0075,1.375
12214.00,7.527339,25.03424,-0.000168,24.022694,-0.0075,1.375
12216.00,7.528502,25.03460,-0.000167,24.022152,-0.0075,1.374
12218.00,7.528358,25.03415,-0.000167,24.022099,-0.0075,1.374
12220.00,7.528258,25.03412,-0.000166,24.022260,-0.0075,1.374
12222.00,7.527910,25.03433,-0.000168,24.021827,-0.0075,1.374
12224.00,7.527967,25.03500,-0.000168,24.022759,-0.0075,1.375
12226.00,7.528746,25.03400,-0.000168,24.022298,-0.0075,1.375
12228.00,7.527546,25.03394,-0.000168,24.022123,-0.0075,1.375
12230.00,7.526561,25.03413,-0.000167,24.021907,-0.0075,1.374
12232.00,7.526590,25.03443,-0.000169,24.021813,-0.0075,1.374
12234.00,7.528132,25.03474,-0.000169,24.021599,-0.0075,1.375
12236.00,7.528947,25.03445,-0.000168,24.021301,-0.0075,1.375
12238.00,7.528666,25.03412,-0.000168,24.021515,-0.0076,1.375
12240.00,7.527944,25.03497,-0.000168,24.021881,-0.0075,1.374
12242.00,7.528993,25.03401,-0.000168,24.021907,-0.0075,1.374
12244.00,7.529516,25.03277,-0.000168,24.022204,-0.0075,1.375
12246.00,7.528343,25.03332,-0.000168,24.022617,-0.0075,1.375
12248.00,7.528195,25.03301,-0.000167,24.022378,-0.0075,1.374
12250.00,7.528201,25.03324,-0.000168,24.021434,-0.0075,1.375
12252.00,7.528508,25.03310,-0.000169,24.021891,-0.0075,1.374
12254.00,7.528604,25.03437,-0.000168,24.022347,-0.0075,1.374
12256.00,7.527943,25.03440,-0.000168,24.022220,-0.0075,1.374
12258.00,7.527635,25.03430,-0.000169,24.022001,-0.0075,1.375
12260.00,7.529032,25.03422,-0.000169,24.022231,-0.0075,1.375
12262.00,7.529350,25.03389,-0.000168,24.022366,-0.0075,1.375
12264.00,7.529553,25.03384,-0.000168,24.022121,-0.0075,1.375
12266.00,7.528988,25.03507,-0.000169,24.022389,-0.0075,1.375
12268.00,7.528551,25.03515,-0.000169,24.022306,-0.0075,1.374
12270.00,7.528783,25.03455,-0.000168,24.022237,-0.0075,1.375
12272.00,7.528637,25.03546,-0.000168,24.021689,-0.0075,1.375
12274.00,7.527808,25.03543,-0.000168,24.022438,-0.0075,1.374
12276.00,7.527887,25.03379,-0.000169,24.021776,-0.0075,1.374
12278.00,7.528720,25.03368,-0.000167,24.021979,-0.0075,1.375
12280.00,7.528223,25.03424,-0.000168,24.021698,-0.0075,1.375
12282.00,7.527798,25.03432,-0.000169,24.022284,-0.0075,1.374
12284.00,7.528209,25.03469,-0.000168,24.022489,-0.0075,1.374
12286.00,7.528279,25.03430,-0.000167,24.021900,-0.0075,1.374
12288.00,7.527721,25.03438,-0.000168,24.022230,-0.0075,1.375
12290.00,7.527728,25.03415,-0.000168,24.021842,-0.0075,1.375
12292.00,7.527975,25.03391,-0.000170,24.022311,-0.0075,1.375
12294.00,7.528018,25.03496,-0.000169,24.021773,-0.0075,1.375
12296.00,7.527138,25.03512,-0.000169,24.021528,-0.0075,1.374
12298.00,7.527210,25.03490,-0.000168,24.021575,-0.0075,1.375
12300.00,7.526496,25.03531,-0.000168,24.021836,-0.0075,1.374
12302.00,7.527476,25.03505,-0.000169,24.021673,-0.0075,1.374
12304.00,7.528000,25.03528,-0.000168,24.022211,-0.0076,1.375
12306.00,7.527639,25.03536,-0.000169,24.021896,-0.0075,1.375
12308.00,7.526777,25.03491,-0.000167,24.021840,-0.0075,1.375
12310.00,7.527341,25.03505,-0.000168,24.022191,-0.0075,1.375
12312.00,7.528085,25.03475,-0.000167,24.021773,-0.0075,1.374
12314.00,7.528235,25.03550,-0.000167,24.021662,-0.0075,1.374
12316.00,7.527527,25.03408,-0.000167,24.021202,-0.0076,1.374
12318.00,7.526312,25.03401,-0.000167,24.021851,-0.0075,1.375
12320.00,7.526051,25.03348,-0.000168,24.022072,-0.0075,1.374
12322.00,7.526488,25.03342,-0.000169,24.021630,-0.0075,1.375
12324.00,7.526224,25.03359,-0.000169,24.021724,-0.0075,1.374
12326.00,7.526326,25.03354,-0.000168,24.021918,-0.0075,1.374
12328.00,7.525952,25.03336,-0.000167,24.021715,-0.0075,1.375
12330.00,7.525501,25.03265,-0.000167,24.021601,-0.0075,1.375
12332.00,7.526109,25.03287,-0.000168,24.022215,-0.0075,1.374
12334.00,7.526767,25.03265,-0.000169,24.022411,-0.0075,1.375
12336.00,7.526997,25.03240,-0.000169,24.021432,-0.0075,1.374
12338.00,7.526402,25.03210,-0.000168,24.021606,-0.0075,1.374
12340.00,7.526545,25.03208,-0.000167,24.022097,-0.0075,1.374
12342.00,7.526408,25.03196,-0.000167,24.022148,-0.0075,1.375
12344.00,7.526170,25.03241,-0.000169,24.022173,-0.0075,1.376
12346.00,7.527214,25.03255,-0.000169,24.022382,-0.0075,1.375
12348.00,7.527105,25.03299,-0.000168,24.021838,-0.0075,1.374
12350.00,7.526893,25.03260,-0.000167,24.021575,-0.0075,1.374
12352.00,7.526604,25.03283,-0.000168,24.022329,-0.0075,1.375
12354.00,7.526458,25.03253,-0.000168,24.022442,-0.0075,1.375
12356.00,7.526924,25.03313,-0.000168,24.021129,-0.0075,1.375
12358.00,7.527401,25.03315,-0.000168,24.021706,-0.0075,1.374
12360.00,7.527548,25.03281,-0.000168,24.021943,-0.0075,1.375
12362.00,7.527708,25.03359,-0.000168,24.022773,-0.0075,1.374
12364.00,7.527625,25.03324,-0.000169,24.022585,-0.0075,1.375
12366.00,7.527892,25.03340,-0.000168,24.022068,-0.0074,1.375
12368.00,7.526951,25.03437,-0.000167,24.022014,-0.0075,1.375
12370.00,7.526881,25.03442,-0.000167,24.021878,-0.0075,1.375
12372.00,7.525920,25.03470,-0.000168,24.021611,-0.0075,1.374
12374.00,7.526102,25.03419,-0.000169,24.022451,-0.0075,1.375
12376.00,7.525611,25.03349,-0.000168,24.022141,-0.0075,1.375
12378.00,7.526340,25.03356,-0.000168,24.022525,-0.0075,1.375
12380.00,7.526315,25.03323,-0.000169,24.021606,-0.0075,1.375
12382.00,7.525753,25.03282,-0.000168,24.022148,-0.0075,1.374
12384.00,7.525931,25.03349,-0.000167,24.021537,-0.0075,1.375
12386.00,7.526813,25.03381,-0.000169,24.021733,-0.0075,1.375
12388.00,7.526709,25.03368,-0.000166,24.021537,-0.0075,1.375
12390.00,7.525762,25.03291,-0.000166,24.021849,-0.0075,1.375
12392.00,7.526056,25.03332,-0.000167,24.022304,-0.0075,1.375
12394.00,7.526546,25.03271,-0.000169,24.022772,-0.0075,1.375
12396.00,7.527411,25.03321,-0.000169,24.022124,-0.0075,1.375
12398.00,7.527358,25.03349,-0.000168,24.021784,-0.0075,1.374
12400.00,7.526644,25.03413,-0.000167,24.022226,-0.0075,1.374
12402.00,7.525862,25.03473,-0.000167,24.021254,-0.0075,1.375
12404.00,7.526619,25.03414,-0.000167,24.021880,-0.0075,1.375
12406.00,7.526117,25.03389,-0.000167,24.022114,-0.0075,1.375
12408.00,7.525987,25.03449,-0.000167,24.021845,-0.0075,1.374
12410.00,7.526273,25.03448,-0.000168,24.022222,-0.0075,1.375
12412.00,7.526294,25.03308,-0.000168,24.021747,-0.0075,1.374
12414.00,7.526159,25.03281,-0.000168,24.021885,-0.0075,1.374
12416.00,7.526699,25.03248,-0.000167,24.021611,-0.0075,1.375
12418.00,7.526825,25.03303,-0.000168,24.022331,-0.0075,1.375
12420.00,7.525519,25.03326,-0.000168,24.022054,-0.0075,1.375
12422.00,7.525509,25.03408,-0.000169,24.022170,-0.0075,1.375
12424.00,7.526119,25.03398,-0.000168,24.021450,-0.0075,1.374
12426.00,7.525884,25.03379,-0.000167,24.021889,-0.0075,1.375
12428.00,7.525500,25.03365,-0.000169,24.022115,-0.0075,1.375
12430.00,7.525690,25.03417,-0.000168,24.021552,-0.0075,1.375
12432.00,7.525804,25.03429,-0.000168,24.021517,-0.0075,1.375
12434.00,7.525694,25.03478,-0.000170,24.021811,-0.0076,1.375
12436.00,7.525932,25.03428,-0.000169,24.021818,-0.0075,1.375
12438.00,7.527519,25.03431,-0.000168,24.022007,-0.0075,1.374
12440.00,7.527117,25.03391,-0.000167,24.021539,-0.0075,1.375
12442.00,7.526174,25.03430,-0.000168,24.021711,-0.0075,1.375
12444.00,7.526360,25.03336,-0.000168,24.021800,-0.0075,1.375
12446.00,7.526483,25.03321,-0.000167,24.021671,-0.0075,1.375
12448.00,7.525888,25.03357,-0.000169,24.021717,-0.0075,1.375
12450.00,7.524950,25.03367,-0.000168,24.021798,-0.0075,1.375
12452.00,7.524718,25.03361,-0.000169,24.021880,-0.0075,1.375
12454.00,7.525157,25.03298,-0.000168,24.021753,-0.0075,1.376
12456.00,7.525319,25.03290,-0.000169,24.022454,-0.0075,1.375
12458.00,7.525321,25.03303,-0.000169,24.022190,-0.0075,1.375
12460.00,7.525312,25.03323,-0.000168,24.021867,-0.0075,1.375
12462.00,7.525144,25.03299,-0.000168,24.021804,-0.0075,1.375
12464.00,7.525165,25.03342,-0.000168,24.022166,-0.0075,1.375
12466.00,7.525371,25.03312,-0.000168,24.022344,-0.0075,1.375
12468.00,7.525266,25.03324,-0.000168,24.021758,-0.0076,1.376
12470.00,7.525111,25.03321,-0.000168,24.021153,-0.0075,1.375
12472.00,7.525058,25.03268,-0.000168,24.021793,-0.0075,1.375
12474.00,7.524202,25.03273,-0.000167,24.021816,-0.0075,1.375
12476.00,7.524519,25.03292,-0.000169,24.022173,-0.0075,1.374
12478.00,7.525651,25.03309,-0.000168,24.022427,-0.0075,1.375
12480.00,7.525999,25.03326,-0.000168,24.022094,-0.0076,1.375
12482.00,7.526902,25.03368,-0.000169,24.021887,-0.0075,1.375
12484.00,7.526271,25.03419,-0.000168,24.021825,-0.0075,1.375
12486.00,7.525634,25.03334,-0.000168,24.022092,-0.0075,1.375
12488.00,7.525297,25.03475,-0.000168,24.022114,-0.0075,1.376
12490.00,7.526103,25.03456,-0.000169,24.022967,-0.0075,1.375
12492.00,7.525529,25.03470,-0.000168,24.021941,-0.0075,1.375
12494.00,7.524732,25.03439,-0.000168,24.022220,-0.0075,1.375
12496.00,7.525477,25.03490,-0.000168,24.021751,-0.0075,1.376
12498.00,7.525815,25.03529,-0.000169,24.022061,-0.0075,1.375
12500.00,7.526028,25.03425,-0.000169,24.022195,-0.0075,1.375
12502.00,7.525895,25.03431,-0.000168,24.022458,-0.0075,1.376
12504.00,7.524775,25.03358,-0.000169,24.021773,-0.0075,1.375
12506.00,7.523703,25.03271,-0.000169,24.021675,-0.0075,1.375
12508.00,7.523902,25.03375,-0.000168,24.022304,-0.0075,1.375
12510.00,7.524079,25.03411,-0.000169,24.022599,-0.0075,1.375
12512.00,7.524655,25.03411,-0.000169,24.021495,-0.0076,1.376
12514.00,7.524500,25.03430,-0.000169,24.021871,-0.0075,1.375
12516.00,7.524931,25.03462,-0.000168,24.022054,-0.0075,1.375
12518.00,7.525860,25.03356,-0.000167,24.021688,-0.0075,1.375
12520.00,7.524735,25.03261,-0.000168,24.022148,-0.0076,1.375
12522.00,7.524125,25.03356,-0.000168,24.021947,-0.0075,1.375
12524.00,7.524375,25.03306,-0.000168,24.021764,-0.0075,1.375
12526.00,7.524929,25.03286,-0.000167,24.022104,-0.0075,1.376
12528.00,7.524261,25.03252,-0.000168,24.022393,-0.0075,1.376
12530.00,7.524092,25.03327,-0.000168,24.022367,-0.0075,1.375
12532.00,7.523656,25.03334,-0.000168,24.022083,-0.0075,1.375
12534.00,7.523954,25.03278,-0.000168,24.021887,-0.0075,1.375
12536.00,7.525417,25.03349,-0.000169,24.021564,-0.0075,1.375
12538.00,7.524971,25.03374,-0.000169,24.021564,-0.0075,1.375
12540.00,7.524109,25.03328,-0.000169,24.021678,-0.0075,1.376
12542.00,7.524287,25.03322,-0.000169,24.021267,-0.0075,1.375
12544.00,7.525544,25.03261,-0.000168,24.022298,-0.0075,1.375
12546.00,7.525562,25.03252,-0.000167,24.021726,-0.0075,1.375
12548.00,7.525331,25.03378,-0.000167,24.021501,-0.0075,1.375
12550.00,7.524734,25.03362,-0.000168,24.021733,-0.0075,1.376
12552.00,7.524773,25.03290,-0.000169,24.021711,-0.0075,1.375
12554.00,7.525307,25.03249,-0.000169,24.022202,-0.0075,1.375
12556.00,7.525860,25.03223,-0.000170,24.021608,-0.0075,1.376
12558.00,7.526102,25.03321,-0.000169,24.021582,-0.0076,1.376
12560.00,7.526157,25.03230,-0.000168,24.021543,-0.0076,1.376
12562.00,7.525634,25.03207,-0.000168,24.021582,-0.0076,1.375
12564.00,7.524734,25.03207,-0.000168,24.021657,-0.0076,1.375
12566.00,7.523801,25.03234,-0.000168,24.021767,-0.0076,1.375
12568.00,7.523262,25.03193,-0.000168,24.021271,-0.0076,1.376
12570.00,7.524562,25.03174,-0.000169,24.021920,-0.0075,1.376
12572.00,7.524795,25.03176,-0.000169,24.021707,-0.0075,1.376
12574.00,7.524294,25.03195,-0.000168,24.021388,-0.0075,1.375
12576.00,7.524634,25.03319,-0.000168,24.021566,-0.0075,1.375
12578.00,7.524235,25.03363,-0.000168,24.022184,-0.0076,1.375
12580.00,7.523970,25.03350,-0.000169,24.021842,-0.0076,1.375
12582.00,7.524021,25.03431,-0.000168,24.021746,-0.0075,1.376
12584.00,7.523989,25.03420,-0.000168,24.022112,-0.0076,1.376
12586.00,7.524259,25.03465,-0.000168,24.021481,-0.0075,1.376
12588.00,7.525296,25.03359,-0.000168,24.021260,-0.0075,1.375
12590.00,7.525031,25.03347,-0.000168,24.021727,-0.0075,1.375
12592.00,7.524263,25.03375,-0.000167,24.021543,-0.0075,1.375
12594.00,7.524384,25.03314,-0.000168,24.022545,-0.0076,1.376
12596.00,7.524086,25.03378,-0.000168,24.021704,-0.0075,1.375
12598.00,7.523605,25.03352,-0.000168,24.021414,-0.0075,1.376
12600.00,7.523839,25.03294,-0.000169,24.021938,-0.0075,1.375
12602.00,7.524775,25.03386,-0.000168,24.022103,-0.0075,1.375
12604.00,7.523746,25.03374,-0.000168,24.022356,-0.0075,1.375
@21,12.0000,24.0
12606.00,7.523845,25.03339,-0.000168,24.021838,-0.0075,1.375
12608.00,7.519026,25.03360,-0.000167,24.021742,-0.0075,1.375
12610.00,7.508765,25.03254,-0.000168,24.022097,-0.0075,1.375
12612.00,7.499792,25.03284,-0.000168,24.022021,-0.0075,1.374
12614.00,7.493517,25.03304,-0.000169,24.021668,-0.0076,1.374
12616.00,7.491314,25.03192,-0.000169,24.022017,-0.0076,1.375
12618.00,7.490340,25.03198,-0.000168,24.021407,-0.0075,1.375
12620.00,7.491479,25.03264,-0.000170,24.021872,-0.0075,1.376
12622.00,7.492741,25.03145,-0.000170,24.022001,-0.0075,1.376
12624.00,7.493339,25.03162,-0.000170,24.022587,-0.0075,1.377
12626.00,7.493371,25.03187,-0.000170,24.021918,-0.0075,1.377
12628.00,7.494903,25.03099,-0.000169,24.021697,-0.0075,1.376
12630.00,7.496877,25.03123,-0.000170,24.021564,-0.0075,1.376
12632.00,7.503076,25.03201,-0.000170,24.022152,-0.0075,1.377
12634.00,7.514394,25.03213,-0.000170,24.021394,-0.0076,1.377
12636.00,7.524652,25.03159,-0.000169,24.021742,-0.0075,1.377
12638.00,7.531377,25.03252,-0.000169,24.021809,-0.0075,1.377
12640.00,7.535169,25.03337,-0.000170,24.022021,-0.0075,1.376
12642.00,7.535950,25.03236,-0.000169,24.021370,-0.0075,1.377
12644.00,7.535767,25.03178,-0.000169,24.021503,-0.0075,1.376
12646.00,7.534792,25.03179,-0.000169,24.021301,-0.0075,1.376
12648.00,7.533224,25.03200,-0.000169,24.021546,-0.0075,1.375
12650.00,7.531096,25.03269,-0.000169,24.022061,-0.0075,1.375
12652.00,7.529533,25.03205,-0.000168,24.022085,-0.0075,1.375
12654.00,7.528493,25.03187,-0.000169,24.021695,-0.0075,1.376
12656.00,7.527109,25.03188,-0.000168,24.021720,-0.0075,1.375
12658.00,7.525321,25.03269,-0.000166,24.022110,-0.0075,1.375
12660.00,7.523982,25.03296,-0.000168,24.022095,-0.0075,1.376
12662.00,7.522467,25.03265,-0.000167,24.021649,-0.0075,1.376
12664.00,7.522134,25.03305,-0.000168,24.021901,-0.0075,1.376
12666.00,7.521751,25.03251,-0.000169,24.021747,-0.0075,1.376
12668.00,7.521738,25.03295,-0.000167,24.021970,-0.0075,1.376
12670.00,7.521338,25.03340,-0.000167,24.021211,-0.0075,1.376
12672.00,7.520902,25.03356,-0.000167,24.022052,-0.0075,1.375
12674.00,7.520809,25.03314,-0.000168,24.021519,-0.0076,1.376
12676.00,7.520616,25.03313,-0.000167,24.022099,-0.0076,1.375
12678.00,7.520960,25.03378,-0.000167,24.022027,-0.0075,1.375
12680.00,7.521527,25.03304,-0.000169,24.022202,-0.0075,1.376
12682.00,7.522932,25.03409,-0.000168,24.021927,-0.0075,1.376
12684.00,7.523210,25.03431,-0.000168,24.022168,-0.0076,1.376
12686.00,7.522601,25.03416,-0.000168,24.021615,-0.0075,1.375
12688.00,7.521887,25.03502,-0.000168,24.021225,-0.0075,1.375
12690.00,7.522714,25.03504,-0.000169,24.021963,-0.0075,1.376
12692.00,7.523058,25.03454,-0.000169,24.022367,-0.0075,1.376
12694.00,7.523542,25.03371,-0.000168,24.021653,-0.0075,1.376
12696.00,7.524359,25.03331,-0.000168,24.021488,-0.0076,1.376
12698.00,7.525031,25.03435,-0.000168,24.021988,-0.0075,1.376
12700.00,7.524454,25.03421,-0.000169,24.022162,-0.0075,1.376
12702.00,7.525274,25.03411,-0.000168,24.021541,-0.0075,1.375
12704.00,7.525866,25.03414,-0.000168,24.022478,-0.0075,1.375
12706.00,7.525318,25.03433,-0.000167,24.022083,-0.0075,1.375
12708.00,7.525062,25.03559,-0.000168,24.022144,-0.0075,1.375
12710.00,7.526585,25.03481,-0.000169,24.021463,-0.0075,1.375
12712.00,7.526988,25.03451,-0.000168,24.022440,-0.0075,1.376
12714.00,7.527108,25.03478,-0.000168,24.021805,-0.0075,1.375
12716.00,7.528494,25.03605,-0.000169,24.021704,-0.0075,1.376
12718.00,7.528116,25.03488,-0.000168,24.022175,-0.0075,1.375
12720.00,7.527827,25.03471,-0.000168,24.022382,-0.0075,1.375
12722.00,7.528113,25.03496,-0.000167,24.021434,-0.0075,1.375
12724.00,7.527684,25.03505,-0.000168,24.021764,-0.0075,1.376
12726.00,7.527018,25.03425,-0.000169,24.021345,-0.0075,1.376
12728.00,7.526722,25.03427,-0.000169,24.022083,-0.0075,1.376
12730.00,7.526995,25.03429,-0.000169,24.022204,-0.0075,1.376
12732.00,7.526904,25.03380,-0.000170,24.021644,-0.0075,1.376
12734.00,7.526698,25.03372,-0.000168,24.022610,-0.0075,1.376
12736.00,7.526812,25.03331,-0.000168,24.022155,-0.0075,1.375
12738.00,7.526786,25.03486,-0.000168,24.021843,-0.0076,1.375
12740.00,7.526459,25.03477,-0.000167,24.021318,-0.0075,1.375
12742.00,7.526293,25.03523,-0.000168,24.021820,-0.0075,1.376
12744.00,7.526289,25.03494,-0.000168,24.022482,-0.0076,1.376
12746.00,7.526659,25.03466,-0.000169,24.021843,-0.0075,1.376
12748.00,7.527003,25.03446,-0.000169,24.021842,-0.0075,1.376
12750.00,7.526948,25.03523,-0.000168,24.022230,-0.0075,1.376
12752.00,7.526505,25.03561,-0.000168,24.021136,-0.0075,1.376
12754.00,7.525953,25.03563,-0.000168,24.021390,-0.0075,1.376
12756.00,7.526649,25.03550,-0.000168,24.021959,-0.0075,1.376
12758.00,7.527175,25.03531,-0.000168,24.021943,-0.0075,1.375
12760.00,7.527032,25.03524,-0.000167,24.021940,-0.0075,1.375
12762.00,7.526252,25.03500,-0.000166,24.022036,-0.0075,1.376
12764.00,7.526198,25.03553,-0.000169,24.021950,-0.0075,1.375
12766.00,7.525576,25.03487,-0.000169,24.021053,-0.0076,1.375
12768.00,7.525457,25.03505,-0.000168,24.021385,-0.0075,1.376
12770.00,7.525639,25.03494,-0.000168,24.021570,-0.0075,1.375
12772.00,7.525486,25.03470,-0.000168,24.022398,-0.0075,1.376
12774.00,7.525071,25.03491,-0.000169,24.021514,-0.0075,1.376
12776.00,7.524688,25.03515,-0.000170,24.021662,-0.0075,1.376
12778.00,7.524522,25.03518,-0.000168,24.022146,-0.0075,1.375
12780.00,7.525030,25.03527,-0.000167,24.021553,-0.0075,1.376
12782.00,7.525143,25.03517,-0.000169,24.021341,-0.0075,1.375
12784.00,7.525752,25.03520,-0.000169,24.022133,-0.0075,1.375
12786.00,7.526534,25.03423,-0.000169,24.021543,-0.0075,1.376
12788.00,7.525279,25.03442,-0.000168,24.021566,-0.0076,1.376
12790.00,7.525267,25.03425,-0.000168,24.021602,-0.0076,1.376
12792.00,7.525327,25.03440,-0.000169,24.021865,-0.0075,1.376
12794.00,7.525352,25.03467,-0.000168,24.021785,-0.0075,1.375
12796.00,7.526077,25.03457,-0.000169,24.022017,-0.0075,1.375
12798.00,7.525154,25.03375,-0.000168,24.021379,-0.0075,1.375
12800.00,7.524494,25.03409,-0.000168,24.021437,-0.0075,1.376
12802.00,7.524488,25.03371,-0.000168,24.022052,-0.0075,1.376
12804.00,7.525205,25.03373,-0.000168,24.022338,-0.0075,1.376
12806.00,7.524760,25.03351,-0.000168,24.021979,-0.0076,1.375
12808.00,7.524520,25.03338,-0.000167,24.021979,-0.0075,1.376
12810.00,7.524158,25.03354,-0.000167,24.022349,-0.0075,1.376
12812.00,7.523527,25.03314,-0.000168,24.021892,-0.0075,1.376
12814.00,7.523488,25.03309,-0.000168,24.021856,-0.0075,1.376
12816.00,7.523764,25.03382,-0.000168,24.022099,-0.0075,1.376
12818.00,7.522759,25.03405,-0.000168,24.022193,-0.0075,1.376
12820.00,7.522835,25.03426,-0.000168,24.021764,-0.0075,1.376
12822.00,7.522586,25.03382,-0.000169,24.022280,-0.0075,1.376
12824.00,7.522920,25.03369,-0.000168,24.022201,-0.0075,1.376
12826.00,7.522388,25.03341,-0.000168,24.021900,-0.0075,1.376
12828.00,7.521531,25.03398,-0.000167,24.021914,-0.0075,1.376
12830.00,7.521751,25.03307,-0.000169,24.022190,-0.0075,1.376
12832.00,7.521678,25.03319,-0.000169,24.021397,-0.0075,1.376
12834.00,7.521670,25.03360,-0.000168,24.021660,-0.0075,1.376
12836.00,7.521452,25.03368,-0.000168,24.022043,-0.0075,1.375
12838.00,7.521177,25.03364,-0.000168,24.021894,-0.0075,1.375
12840.00,7.520543,25.03402,-0.000169,24.021142,-0.0075,1.376
12842.00,7.520910,25.03379,-0.000169,24.021483,-0.0076,1.377
12844.00,7.520235,25.03499,-0.000168,24.021329,-0.0075,1.376
12846.00,7.521471,25.03434,-0.000168,24.022090,-0.0075,1.375
12848.00,7.522131,25.03467,-0.000168,24.022369,-0.0075,1.376
12850.00,7.521920,25.03449,-0.000168,24.021512,-0.0075,1.375
12852.00,7.521333,25.03427,-0.000168,24.021519,-0.0075,1.376
12854.00,7.521374,25.03479,-0.000168,24.020953,-0.0076,1.376
12856.00,7.521774,25.03433,-0.000167,24.021956,-0.0075,1.376
12858.00,7.520960,25.03458,-0.000167,24.021932,-0.0075,1.376
12860.00,7.521223,25.03489,-0.000168,24.022307,-0.0075,1.375
12862.00,7.521221,25.03480,-0.000166,24.022153,-0.0075,1.376
12864.00,7.521562,25.03512,-0.000167,24.021662,-0.0075,1.377
12866.00,7.521213,25.03509,-0.000168,24.021934,-0.0074,1.376
12868.00,7.520577,25.03546,-0.000168,24.022266,-0.0075,1.376
12870.00,7.520682,25.03529,-0.000168,24.022306,-0.0075,1.376
12872.00,7.520675,25.03500,-0.000167,24.021775,-0.0075,1.376
12874.00,7.520494,25.03532,-0.000168,24.022501,-0.0075,1.376
12876.00,7.519825,25.03439,-0.000168,24.021796,-0.0075,1.375
12878.00,7.519159,25.03424,-0.000168,24.022175,-0.0075,1.376
12880.00,7.519665,25.03463,-0.000167,24.022681,-0.0075,1.376
12882.00,7.520323,25.03415,-0.000168,24.021831,-0.0075,1.376
12884.00,7.520084,25.03335,-0.000168,24.021639,-0.0075,1.376
12886.00,7.519866,25.03424,-0.000168,24.022315,-0.0075,1.377
12888.00,7.520382,25.03481,-0.000169,24.021628,-0.0075,1.376
12890.00,7.519934,25.03475,-0.000169,24.022333,-0.0075,1.376
12892.00,7.520095,25.03369,-0.000168,24.021950,-0.0075,1.376
12894.00,7.519650,25.03403,-0.000168,24.021963,-0.0075,1.376
12896.00,7.519575,25.03515,-0.000170,24.022675,-0.0075,1.376
12898.00,7.519909,25.03552,-0.000170,24.022092,-0.0075,1.376
12900.00,7.520219,25.03615,-0.000169,24.022389,-0.0075,1.376
12902.00,7.520413,25.03536,-0.000168,24.021959,-0.0075,1.377
12904.00,7.519956,25.03598,-0.000167,24.021318,-0.0075,1.376
12906.00,7.521088,25.03493,-0.000168,24.020881,-0.0075,1.376
12908.00,7.521587,25.03503,-0.000168,24.022146,-0.0075,1.376
12910.00,7.521267,25.03598,-0.000168,24.022289,-0.0075,1.376
12912.00,7.521277,25.03552,-0.000168,24.021387,-0.0075,1.376
12914.00,7.520142,25.03534,-0.000168,24.021760,-0.0075,1.376
12916.00,7.520210,25.03514,-0.000168,24.021557,-0.0075,1.376
12918.00,7.520153,25.03483,-0.000168,24.021845,-0.0075,1.376
12920.00,7.519837,25.03492,-0.000169,24.022068,-0.0075,1.377
12922.00,7.520172,25.03505,-0.000167,24.022028,-0.0075,1.376
12924.00,7.520675,25.03415,-0.000168,24.021780,-0.0075,1.376
12926.00,7.520926,25.03493,-0.000168,24.021617,-0.0075,1.376
12928.00,7.520644,25.03471,-0.000167,24.022235,-0.0075,1.376
12930.00,7.520062,25.03485,-0.000168,24.022027,-0.0075,1.376
12932.00,7.520017,25.03468,-0.000167,24.021898,-0.0075,1.376
12934.00,7.519745,25.03464,-0.000169,24.021849,-0.0075,1.377
12936.00,7.519819,25.03438,-0.000168,24.021251,-0.0075,1.376
12938.00,7.519501,25.03449,-0.000167,24.021552,-0.0075,1.376
12940.00,7.520610,25.03470,-0.000167,24.022543,-0.0075,1.376
12942.00,7.520620,25.03547,-0.000167,24.022556,-0.0075,1.377
12944.00,7.520353,25.03522,-0.000167,24.022143,-0.0075,1.376
12946.00,7.519400,25.03400,-0.000168,24.021499,-0.0075,1.376
12948.00,7.519678,25.03371,-0.000167,24.022094,-0.0075,1.376
12950.00,7.521558,25.03439,-0.000166,24.022017,-0.0075,1.375
12952.00,7.521977,25.03474,-0.000167,24.022694,-0.0075,1.376
12954.00,7.521865,25.03412,-0.000167,24.022164,-0.0075,1.376
12956.00,7.520989,25.03441,-0.000167,24.022269,-0.0075,1.376
12958.00,7.521038,25.03417,-0.000167,24.022269,-0.0075,1.376
12960.00,7.521684,25.03462,-0.000167,24.022166,-0.0075,1.376
12962.00,7.521174,25.03401,-0.000167,24.021941,-0.0075,1.376
12964.00,7.520806,25.03464,-0.000167,24.021760,-0.0075,1.376
12966.00,7.520787,25.03466,-0.000167,24.022123,-0.0075,1.377
12968.00,7.521438,25.03469,-0.000167,24.022137,-0.0075,1.377
12970.00,7.521145,25.03421,-0.000167,24.021802,-0.0075,1.376
12972.00,7.521349,25.03529,-0.000167,24.022540,-0.0075,1.376
12974.00,7.521964,25.03502,-0.000167,24.022572,-0.0075,1.376
12976.00,7.521518,25.03511,-0.000168,24.021936,-0.0075,1.377
12978.00,7.521507,25.03566,-0.000167,24.022278,-0.0075,1.376
12980.00,7.521175,25.03557,-0.000166,24.021698,-0.0075,1.376
12982.00,7.521727,25.03475,-0.000168,24.021921,-0.0075,1.377
12984.00,7.522000,25.03507,-0.000168,24.022592,-0.0075,1.377
12986.00,7.521728,25.03439,-0.000168,24.022041,-0.0075,1.376
12988.00,7.522457,25.03406,-0.000167,24.022103,-0.0075,1.377
12990.00,7.522580,25.03377,-0.000168,24.022425,-0.0075,1.376
12992.00,7.522420,25.03330,-0.000168,24.021579,-0.0075,1.376
12994.00,7.522046,25.03338,-0.000167,24.022032,-0.0075,1.376
12996.00,7.521437,25.03346,-0.000167,24.022242,-0.0075,1.377
12998.00,7.522018,25.03400,-0.000168,24.021477,-0.0075,1.377
13000.00,7.522537,25.03486,-0.000168,24.022128,-0.0075,1.376
13002.00,7.522798,25.03434,-0.000167,24.022489,-0.0075,1.376
13004.00,7.522665,25.03470,-0.000168,24.022869,-0.0075,1.376
13006.00,7.522820,25.03497,-0.000168,24.022275,-0.0075,1.376
13008.00,7.522324,25.03451,-0.000169,24.021423,-0.0075,1.376
13010.00,7.522317,25.03406,-0.000168,24.021262,-0.0075,1.377
13012.00,7.521836,25.03460,-0.000168,24.022048,-0.0075,1.376
13014.00,7.522448,25.03374,-0.000168,24.022456,-0.0075,1.376
13016.00,7.522972,25.03473,-0.000168,24.022249,-0.0075,1.376
13018.00,7.522436,25.03483,-0.000167,24.022184,-0.0075,1.376
13020.00,7.522442,25.03466,-0.000168,24.022924,-0.0075,1.377
13022.00,7.522612,25.03563,-0.000169,24.022079,-0.0075,1.377
13024.00,7.521685,25.03506,-0.000166,24.022768,-0.0075,1.376
13026.00,7.521659,25.03617,-0.000167,24.021425,-0.0075,1.376
13028.00,7.522015,25.03592,-0.000168,24.021756,-0.0075,1.376
13030.00,7.522279,25.03571,-0.000167,24.022124,-0.0075,1.376
13032.00,7.523088,25.03563,-0.000168,24.021831,-0.0075,1.376
13034.00,7.522799,25.03516,-0.000167,24.022463,-0.0075,1.377
13036.00,7.522403,25.03576,-0.000168,24.022191,-0.0075,1.377
13038.00,7.522502,25.03569,-0.000168,24.022230,-0.0075,1.376
13040.00,7.521870,25.03610,-0.000167,24.021967,-0.0075,1.376
13042.00,7.522202,25.03563,-0.000167,24.022242,-0.0075,1.376
13044.00,7.523104,25.03517,-0.000167,24.022226,-0.0075,1.377
13046.00,7.523086,25.03549,-0.000168,24.022244,-0.0075,1.377
13048.00,7.522870,25.03547,-0.000167,24.022019,-0.0075,1.377
13050.00,7.523198,25.03509,-0.000167,24.022302,-0.0075,1.376
13052.00,7.522904,25.03582,-0.000167,24.022184,-0.0075,1.376
13054.00,7.522658,25.03580,-0.000167,24.022056,-0.0075,1.376
13056.00,7.522419,25.03612,-0.000168,24.022266,-0.0075,1.377
13058.00,7.523491,25.03498,-0.000167,24.022686,-0.0075,1.377
13060.00,7.523629,25.03525,-0.000168,24.022946,-0.0075,1.376
13062.00,7.522904,25.03498,-0.000168,24.022036,-0.0075,1.376
13064.00,7.522232,25.03430,-0.000169,24.021802,-0.0075,1.376
13066.00,7.522559,25.03505,-0.000168,24.022607,-0.0075,1.376
13068.00,7.522557,25.03538,-0.000167,24.022331,-0.0075,1.376
13070.00,7.522665,25.03456,-0.000168,24.022030,-0.0075,1.376
13072.00,7.522518,25.03517,-0.000168,24.022458,-0.0075,1.377
13074.00,7.522532,25.03515,-0.000168,24.022449,-0.0075,1.377
13076.00,7.521535,25.03457,-0.000166,24.021918,-0.0075,1.376
13078.00,7.521833,25.03422,-0.000167,24.021740,-0.0075,1.376
13080.00,7.522649,25.03535,-0.000167,24.022306,-0.0075,1.376
13082.00,7.522657,25.03487,-0.000167,24.021959,-0.0075,1.377
13084.00,7.522921,25.03460,-0.000167,24.022690,-0.0075,1.376
13086.00,7.523783,25.03491,-0.000167,24.022516,-0.0075,1.376
13088.00,7.525080,25.03526,-0.000167,24.022074,-0.0075,1.376
13090.00,7.525105,25.03485,-0.000166,24.022685,-0.0075,1.376
13092.00,7.524462,25.03468,-0.000167,24.022456,-0.0075,1.376
13094.00,7.524145,25.03510,-0.000167,24.022492,-0.0075,1.376
13096.00,7.523546,25.03611,-0.000167,24.022112,-0.0075,1.376
13098.00,7.522831,25.03660,-0.000168,24.021726,-0.0075,1.377
13100.00,7.523092,25.03680,-0.000169,24.022471,-0.0075,1.376
13102.00,7.523489,25.03658,-0.000167,24.022326,-0.0075,1.375
13104.00,7.522736,25.03670,-0.000169,24.021883,-0.0075,1.376
13106.00,7.522283,25.03621,-0.000168,24.022164,-0.0075,1.377
13108.00,7.522945,25.03699,-0.000167,24.021912,-0.0075,1.376
13110.00,7.523715,25.03714,-0.000167,24.022101,-0.0075,1.376
13112.00,7.523657,25.03703,-0.000167,24.022344,-0.0075,1.376
13114.00,7.523598,25.03712,-0.000167,24.022416,-0.0075,1.376
13116.00,7.523661,25.03668,-0.000167,24.022329,-0.0075,1.376
13118.00,7.523567,25.03685,-0.000166,24.022500,-0.0075,1.376
13120.00,7.523164,25.03671,-0.000167,24.022487,-0.0075,1.376
13122.00,7.523912,25.03643,-0.000168,24.022019,-0.0075,1.377
13124.00,7.523856,25.03614,-0.000168,24.022081,-0.0075,1.376
13126.00,7.523509,25.03648,-0.000168,24.022547,-0.0075,1.377
13128.00,7.523937,25.03676,-0.000167,24.021515,-0.0075,1.376
13130.00,7.523238,25.03690,-0.000167,24.022307,-0.0075,1.377
13132.00,7.523732,25.03689,-0.000168,24.022409,-0.0075,1.377
13134.00,7.524070,25.03616,-0.000167,24.022032,-0.0075,1.376
13136.00,7.523587,25.03540,-0.000167,24.022480,-0.0075,1.376
13138.00,7.523083,25.03582,-0.000168,24.021735,-0.0076,1.376
13140.00,7.524061,25.03549,-0.000168,24.021684,-0.0075,1.376
13142.00,7.524669,25.03550,-0.000168,24.022543,-0.0075,1.377
13144.00,7.523666,25.03538,-0.000166,24.022228,-0.0075,1.375
13146.00,7.523943,25.03596,-0.000166,24.021836,-0.0075,1.376
13148.00,7.523582,25.03557,-0.000166,24.022293,-0.0075,1.376
13150.00,7.523791,25.03534,-0.000167,24.022039,-0.0075,1.376
13152.00,7.523869,25.03630,-0.000167,24.022110,-0.0075,1.376
13154.00,7.523875,25.03633,-0.000167,24.021648,-0.0075,1.376
13156.00,7.523824,25.03587,-0.000167,24.022046,-0.0075,1.376
13158.00,7.524058,25.03474,-0.000168,24.022130,-0.0075,1.377
13160.00,7.524144,25.03592,-0.000168,24.022184,-0.0075,1.377
13162.00,7.523990,25.03642,-0.000167,24.022032,-0.0075,1.377
13164.00,7.523872,25.03674,-0.000167,24.022400,-0.0075,1.376
13166.00,7.523501,25.03657,-0.000167,24.021715,-0.0075,1.376
13168.00,7.523329,25.03712,-0.000167,24.022670,-0.0075,1.376
13170.00,7.523448,25.03653,-0.000166,24.022199,-0.0075,1.376
13172.00,7.523655,25.03665,-0.000166,24.022665,-0.0075,1.376
13174.00,7.523554,25.03713,-0.000168,24.022016,-0.0075,1.377
13176.00,7.523804,25.03669,-0.000168,24.022054,-0.0075,1.376
13178.00,7.524562,25.03674,-0.000167,24.022677,-0.0075,1.377
13180.00,7.524093,25.03683,-0.000168,24.022583,-0.0075,1.376
13182.00,7.523380,25.03659,-0.000167,24.021871,-0.0075,1.376
13184.00,7.523094,25.03671,-0.000167,24.022440,-0.0075,1.376
13186.00,7.523716,25.03578,-0.000167,24.021475,-0.0075,1.376
13188.00,7.523719,25.03545,-0.000167,24.022275,-0.0075,1.376
13190.00,7.523726,25.03612,-0.000167,24.022135,-0.0075,1.376
13192.00,7.523762,25.03625,-0.000166,24.022369,-0.0075,1.376
13194.00,7.523580,25.03612,-0.000167,24.022289,-0.0075,1.376
13196.00,7.523065,25.03605,-0.000167,24.021872,-0.0075,1.377
13198.00,7.523356,25.03572,-0.000167,24.022534,-0.0075,1.377
13200.00,7.523366,25.03572,-0.000167,24.022808,-0.0075,1.377
13202.00,7.523176,25.03563,-0.000169,24.022253,-0.0075,1.377
13204.00,7.522900,25.03610,-0.000168,24.022433,-0.0075,1.376
@22,12.0000,24.0
13206.00,7.522445,25.03603,-0.000168,24.022331,-0.0075,1.376
13208.00,7.517688,25.03638,-0.000167,24.021970,-0.0075,1.376
13210.00,7.508259,25.03642,-0.000168,24.021111,-0.0075,1.375
13212.00,7.499723,25.03650,-0.000166,24.022021,-0.0075,1.374
13214.00,7.493307,25.03650,-0.000167,24.021735,-0.0075,1.375
13216.00,7.489719,25.03611,-0.000168,24.021698,-0.0075,1.376
13218.00,7.488639,25.03565,-0.000167,24.022619,-0.0075,1.376
13220.00,7.488765,25.03532,-0.000169,24.022278,-0.0075,1.377
13222.00,7.489365,25.03497,-0.000170,24.021731,-0.0075,1.378
13224.00,7.489858,25.03498,-0.000171,24.022373,-0.0075,1.378
13226.00,7.491366,25.03537,-0.000169,24.022608,-0.0075,1.377
13228.00,7.492128,25.03518,-0.000169,24.022322,-0.0075,1.377
13230.00,7.493524,25.03567,-0.000170,24.021874,-0.0075,1.377
13232.00,7.499599,25.03593,-0.000169,24.021702,-0.0075,1.378
13234.00,7.510136,25.03596,-0.000169,24.022482,-0.0075,1.378
13236.00,7.519505,25.03574,-0.000169,24.021637,-0.0075,1.379
13238.00,7.526579,25.03533,-0.000169,24.021205,-0.0075,1.378
13240.00,7.529118,25.03616,-0.000169,24.022260,-0.0075,1.378
13242.00,7.529628,25.03612,-0.000169,24.022190,-0.0075,1.378
13244.00,7.529990,25.03553,-0.000167,24.022159,-0.0075,1.377
13246.00,7.529736,25.03533,-0.000167,24.021825,-0.0075,1.376
13248.00,7.528882,25.03525,-0.000166,24.021570,-0.0075,1.376
13250.00,7.528017,25.03571,-0.000166,24.022572,-0.0075,1.377
13252.00,7.527595,25.03580,-0.000166,24.022427,-0.0075,1.377
[truncated: 53,471 more chars]
