# Supplementary material for: Hormonal steroids induce multidrug resistance and stress response genes in Neisseria gonorrhoeae by binding to MtrR
Source: Nat Commun. 2024 Feb 7;15:1153. doi: 10.1038/s41467-024-45195-1 (PMC10850145; doi:10.1038/s41467-024-45195-1)
Supplement: Supplementary file 6 — Source Data [file 41467_2024_45195_MOESM6_ESM.zip › Source Data/ITC/D171A/1E2MtrRD171A2022Aug26.itc]

$ITC
$ 25 
$NOT
$ 25 
$ 600 
$ 199 
$ 8 
$ 2 
$ADCGainCode:  3 
$False,True,True
$ 2 , 4 , 600 , 2 
$ 12 , 24 , 600 , 2 
$ 12 , 24 , 600 , 2 
$ 12 , 24 , 600 , 2 
$ 12 , 24 , 600 , 2 
$ 12 , 24 , 600 , 2 
$ 12 , 24 , 600 , 2 
$ 12 , 24 , 600 , 2 
$ 12 , 24 , 600 , 2 
$ 12 , 24 , 600 , 2 
$ 12 , 24 , 600 , 2 
$ 12 , 24 , 600 , 2 
$ 12 , 24 , 600 , 2 
$ 12 , 24 , 600 , 2 
$ 12 , 24 , 600 , 2 
$ 12 , 24 , 600 , 2 
$ 12 , 24 , 600 , 2 
$ 12 , 24 , 600 , 2 
$ 12 , 24 , 600 , 2 
$ 12 , 24 , 600 , 2 
$ 12 , 24 , 600 , 2 
$ 12 , 24 , 600 , 2 
$ 12 , 24 , 600 , 2 
$ 12 , 24 , 600 , 2 
$ 12 , 24 , 600 , 2 
# 0 
# 0.125 
# 0.005 
# 1.4485 
# 25 
# 28.9316 
# 15.91949 
?
% VPITC12.10.1003
% 1.4485 
% 28.9316 
%-1.096232 , 100.1901 
% 0.443748 , 95.77349 
% 0.2232 
% 124.02 , 123.95 
% 1 , 80 
%-0.001812 , 0.055139 
% 0 , 8 
% 0 , 18 
% 104422       320637 
% 101.8 
% 260 , 310 , 470 , 530 
% 0.08632 ,-0.00346 , 0.0000110163 , 0.000000290198 ,-0.0000000019883 
% VPViewer2000 Ver: 1.40.0
@0
2.00,7.564045,25.00400,-0.000193,24.017324,-0.0078,1.361
4.00,7.563872,25.00422,-0.000192,24.017007,-0.0078,1.361
6.00,7.563247,25.00432,-0.000194,24.016401,-0.0078,1.362
8.00,7.562899,25.00384,-0.000192,24.016797,-0.0078,1.361
10.00,7.563127,25.00429,-0.000191,24.016590,-0.0078,1.361
12.00,7.563332,25.00422,-0.000192,24.017025,-0.0078,1.362
14.00,7.563369,25.00442,-0.000192,24.016275,-0.0078,1.361
16.00,7.562744,25.00457,-0.000191,24.016470,-0.0078,1.360
18.00,7.562404,25.00396,-0.000191,24.016643,-0.0078,1.361
20.00,7.562183,25.00402,-0.000191,24.016784,-0.0078,1.361
22.00,7.562534,25.00451,-0.000191,24.016436,-0.0078,1.361
24.00,7.562457,25.00426,-0.000191,24.017020,-0.0078,1.361
26.00,7.561724,25.00419,-0.000192,24.017328,-0.0078,1.361
28.00,7.560606,25.00472,-0.000193,24.016539,-0.0078,1.362
30.00,7.560614,25.00410,-0.000192,24.016911,-0.0078,1.361
32.00,7.561050,25.00484,-0.000193,24.016208,-0.0078,1.360
34.00,7.561679,25.00413,-0.000191,24.016427,-0.0078,1.361
36.00,7.561497,25.00416,-0.000192,24.016779,-0.0078,1.361
38.00,7.560016,25.00463,-0.000191,24.016882,-0.0078,1.361
40.00,7.560796,25.00423,-0.000190,24.016209,-0.0078,1.361
42.00,7.560840,25.00398,-0.000191,24.016962,-0.0078,1.361
44.00,7.559770,25.00454,-0.000190,24.016624,-0.0078,1.361
46.00,7.558749,25.00371,-0.000190,24.016333,-0.0078,1.361
48.00,7.558552,25.00336,-0.000192,24.016808,-0.0078,1.360
50.00,7.558976,25.00464,-0.000191,24.017263,-0.0078,1.361
52.00,7.559514,25.00435,-0.000192,24.016746,-0.0078,1.361
54.00,7.558826,25.00407,-0.000191,24.017094,-0.0078,1.361
56.00,7.557748,25.00464,-0.000191,24.016276,-0.0078,1.361
58.00,7.557685,25.00429,-0.000192,24.016922,-0.0078,1.362
60.00,7.558551,25.00451,-0.000191,24.016525,-0.0078,1.361
62.00,7.558495,25.00410,-0.000190,24.016782,-0.0078,1.361
64.00,7.556915,25.00459,-0.000189,24.016416,-0.0078,1.360
66.00,7.557234,25.00502,-0.000190,24.017021,-0.0077,1.362
68.00,7.557106,25.00468,-0.000191,24.017145,-0.0078,1.361
70.00,7.556222,25.00507,-0.000190,24.016661,-0.0078,1.361
72.00,7.556594,25.00470,-0.000190,24.016824,-0.0077,1.361
74.00,7.556979,25.00395,-0.000190,24.017114,-0.0078,1.361
76.00,7.556829,25.00371,-0.000190,24.017292,-0.0078,1.361
78.00,7.556538,25.00413,-0.000190,24.017446,-0.0078,1.361
80.00,7.556040,25.00501,-0.000190,24.016969,-0.0078,1.361
82.00,7.556087,25.00543,-0.000190,24.016882,-0.0078,1.361
84.00,7.556383,25.00515,-0.000190,24.017078,-0.0078,1.361
86.00,7.556329,25.00482,-0.000191,24.016675,-0.0078,1.361
88.00,7.556334,25.00524,-0.000190,24.017288,-0.0078,1.361
90.00,7.555378,25.00534,-0.000190,24.017101,-0.0078,1.361
92.00,7.554983,25.00477,-0.000190,24.017199,-0.0078,1.360
94.00,7.553744,25.00562,-0.000189,24.017475,-0.0078,1.361
96.00,7.553252,25.00487,-0.000189,24.017330,-0.0078,1.360
98.00,7.552820,25.00542,-0.000190,24.017065,-0.0078,1.361
100.00,7.552668,25.00509,-0.000190,24.017741,-0.0078,1.361
102.00,7.552852,25.00464,-0.000191,24.017003,-0.0078,1.362
104.00,7.552950,25.00473,-0.000191,24.016826,-0.0078,1.361
106.00,7.552532,25.00513,-0.000190,24.016940,-0.0078,1.361
108.00,7.552622,25.00510,-0.000190,24.016842,-0.0078,1.361
110.00,7.552149,25.00495,-0.000191,24.017355,-0.0078,1.361
112.00,7.552693,25.00582,-0.000190,24.017926,-0.0077,1.361
114.00,7.552939,25.00599,-0.000189,24.016927,-0.0078,1.361
116.00,7.551959,25.00507,-0.000190,24.016088,-0.0078,1.361
118.00,7.551843,25.00521,-0.000190,24.016896,-0.0078,1.361
120.00,7.552064,25.00619,-0.000190,24.016684,-0.0078,1.361
122.00,7.551421,25.00572,-0.000189,24.017031,-0.0078,1.360
124.00,7.550833,25.00542,-0.000189,24.016933,-0.0078,1.360
126.00,7.550009,25.00543,-0.000190,24.017029,-0.0078,1.361
128.00,7.550468,25.00558,-0.000189,24.017406,-0.0078,1.360
130.00,7.550442,25.00531,-0.000189,24.017038,-0.0078,1.361
132.00,7.550200,25.00524,-0.000189,24.017466,-0.0078,1.361
134.00,7.549890,25.00481,-0.000191,24.016735,-0.0078,1.361
136.00,7.549554,25.00460,-0.000191,24.017230,-0.0078,1.361
138.00,7.549878,25.00472,-0.000190,24.016951,-0.0077,1.361
140.00,7.549739,25.00528,-0.000190,24.017350,-0.0078,1.360
142.00,7.549553,25.00506,-0.000191,24.016842,-0.0078,1.360
144.00,7.549553,25.00508,-0.000190,24.017063,-0.0077,1.360
146.00,7.549755,25.00508,-0.000190,24.017455,-0.0078,1.360
148.00,7.549096,25.00502,-0.000189,24.016782,-0.0078,1.360
150.00,7.548849,25.00483,-0.000190,24.016614,-0.0078,1.360
152.00,7.548584,25.00456,-0.000191,24.016695,-0.0078,1.361
154.00,7.548632,25.00438,-0.000191,24.017600,-0.0078,1.361
156.00,7.548564,25.00440,-0.000191,24.017580,-0.0078,1.361
158.00,7.548281,25.00513,-0.000190,24.017330,-0.0077,1.361
160.00,7.548916,25.00540,-0.000190,24.016808,-0.0078,1.360
162.00,7.549074,25.00458,-0.000190,24.016904,-0.0078,1.360
164.00,7.548884,25.00548,-0.000190,24.017301,-0.0078,1.360
166.00,7.548609,25.00509,-0.000189,24.017698,-0.0078,1.360
168.00,7.547624,25.00509,-0.000189,24.017627,-0.0077,1.361
170.00,7.546767,25.00543,-0.000189,24.017621,-0.0077,1.361
172.00,7.547048,25.00493,-0.000190,24.017257,-0.0078,1.361
174.00,7.547207,25.00479,-0.000190,24.016514,-0.0078,1.360
176.00,7.546703,25.00482,-0.000189,24.017021,-0.0078,1.360
178.00,7.546815,25.00555,-0.000190,24.017330,-0.0078,1.360
180.00,7.546714,25.00550,-0.000189,24.017342,-0.0077,1.360
182.00,7.546233,25.00487,-0.000190,24.016985,-0.0078,1.360
184.00,7.546292,25.00453,-0.000189,24.017069,-0.0078,1.360
186.00,7.546365,25.00409,-0.000189,24.016695,-0.0078,1.361
188.00,7.546222,25.00424,-0.000190,24.017404,-0.0077,1.360
190.00,7.546413,25.00435,-0.000190,24.017756,-0.0077,1.360
192.00,7.545144,25.00554,-0.000190,24.017493,-0.0078,1.360
194.00,7.545081,25.00533,-0.000190,24.017313,-0.0078,1.361
196.00,7.545994,25.00482,-0.000190,24.017292,-0.0078,1.361
198.00,7.546579,25.00536,-0.000190,24.017531,-0.0077,1.360
200.00,7.545454,25.00600,-0.000189,24.017067,-0.0078,1.360
202.00,7.544698,25.00602,-0.000188,24.016983,-0.0077,1.360
204.00,7.544538,25.00544,-0.000190,24.017156,-0.0078,1.360
206.00,7.545096,25.00495,-0.000189,24.017156,-0.0078,1.360
208.00,7.544508,25.00501,-0.000188,24.017587,-0.0077,1.360
210.00,7.543994,25.00504,-0.000188,24.016933,-0.0077,1.360
212.00,7.543591,25.00505,-0.000189,24.017168,-0.0077,1.361
214.00,7.544413,25.00478,-0.000190,24.016998,-0.0078,1.361
216.00,7.544474,25.00499,-0.000190,24.017195,-0.0078,1.361
218.00,7.544200,25.00517,-0.000190,24.017422,-0.0077,1.360
220.00,7.544149,25.00464,-0.000188,24.016945,-0.0077,1.360
222.00,7.544840,25.00484,-0.000189,24.017449,-0.0078,1.360
224.00,7.544566,25.00423,-0.000189,24.016731,-0.0078,1.360
226.00,7.544127,25.00394,-0.000189,24.016670,-0.0078,1.361
228.00,7.543135,25.00448,-0.000189,24.017415,-0.0078,1.361
230.00,7.543556,25.00493,-0.000190,24.017357,-0.0077,1.360
232.00,7.542798,25.00513,-0.000190,24.016929,-0.0078,1.361
234.00,7.542643,25.00454,-0.000191,24.016949,-0.0078,1.360
236.00,7.542138,25.00610,-0.000190,24.017255,-0.0078,1.360
238.00,7.541841,25.00618,-0.000189,24.017219,-0.0078,1.360
240.00,7.541047,25.00607,-0.000190,24.017174,-0.0078,1.360
242.00,7.541519,25.00576,-0.000189,24.017264,-0.0078,1.361
244.00,7.541862,25.00516,-0.000190,24.017067,-0.0078,1.360
246.00,7.541720,25.00528,-0.000190,24.017328,-0.0077,1.360
248.00,7.540977,25.00452,-0.000189,24.017045,-0.0078,1.360
250.00,7.541215,25.00524,-0.000189,24.017520,-0.0078,1.361
252.00,7.540768,25.00571,-0.000190,24.017476,-0.0077,1.360
254.00,7.540849,25.00549,-0.000188,24.017609,-0.0078,1.360
256.00,7.540202,25.00459,-0.000189,24.017408,-0.0078,1.360
258.00,7.539390,25.00519,-0.000188,24.017330,-0.0078,1.360
260.00,7.539467,25.00576,-0.000188,24.017571,-0.0078,1.360
262.00,7.540056,25.00575,-0.000188,24.017703,-0.0077,1.360
264.00,7.540390,25.00576,-0.000188,24.017438,-0.0077,1.361
266.00,7.540723,25.00513,-0.000188,24.017549,-0.0078,1.360
268.00,7.540881,25.00571,-0.000188,24.017837,-0.0077,1.361
270.00,7.539932,25.00610,-0.000189,24.017081,-0.0078,1.360
272.00,7.540364,25.00489,-0.000190,24.017011,-0.0077,1.360
274.00,7.540260,25.00574,-0.000189,24.017424,-0.0078,1.360
276.00,7.539431,25.00493,-0.000188,24.018089,-0.0078,1.361
278.00,7.539356,25.00489,-0.000188,24.016929,-0.0078,1.360
280.00,7.539274,25.00456,-0.000189,24.016358,-0.0078,1.361
282.00,7.538986,25.00421,-0.000189,24.017020,-0.0078,1.361
284.00,7.538832,25.00447,-0.000189,24.017255,-0.0077,1.360
286.00,7.538415,25.00473,-0.000189,24.017770,-0.0077,1.360
288.00,7.538656,25.00562,-0.000188,24.017505,-0.0077,1.360
290.00,7.538919,25.00534,-0.000188,24.016813,-0.0078,1.360
292.00,7.538948,25.00536,-0.000189,24.016579,-0.0077,1.360
294.00,7.538359,25.00498,-0.000189,24.016882,-0.0077,1.360
296.00,7.537085,25.00522,-0.000188,24.017500,-0.0078,1.360
298.00,7.536485,25.00535,-0.000187,24.016711,-0.0078,1.360
300.00,7.536848,25.00544,-0.000189,24.017139,-0.0078,1.360
302.00,7.536669,25.00533,-0.000189,24.017045,-0.0078,1.361
304.00,7.536157,25.00446,-0.000189,24.017498,-0.0078,1.361
306.00,7.536232,25.00441,-0.000188,24.016976,-0.0078,1.360
308.00,7.537035,25.00468,-0.000189,24.017197,-0.0078,1.360
310.00,7.536760,25.00458,-0.000188,24.016953,-0.0078,1.360
312.00,7.536377,25.00436,-0.000187,24.017507,-0.0077,1.360
314.00,7.535717,25.00546,-0.000188,24.017012,-0.0077,1.361
316.00,7.535495,25.00502,-0.000187,24.017321,-0.0078,1.361
318.00,7.534898,25.00482,-0.000188,24.017447,-0.0077,1.361
320.00,7.534915,25.00522,-0.000187,24.016880,-0.0078,1.360
322.00,7.535143,25.00490,-0.000186,24.017234,-0.0077,1.360
324.00,7.535366,25.00487,-0.000187,24.017090,-0.0078,1.360
326.00,7.535365,25.00528,-0.000187,24.017339,-0.0077,1.361
328.00,7.535632,25.00586,-0.000188,24.017522,-0.0077,1.360
330.00,7.536025,25.00596,-0.000188,24.017786,-0.0077,1.361
332.00,7.536799,25.00531,-0.000187,24.017428,-0.0077,1.361
334.00,7.535964,25.00535,-0.000187,24.017632,-0.0077,1.360
336.00,7.535629,25.00586,-0.000187,24.017580,-0.0077,1.361
338.00,7.535832,25.00545,-0.000187,24.017621,-0.0077,1.360
340.00,7.535301,25.00585,-0.000187,24.016980,-0.0077,1.360
342.00,7.534575,25.00618,-0.000188,24.017741,-0.0077,1.360
344.00,7.534470,25.00634,-0.000187,24.017359,-0.0077,1.360
346.00,7.534657,25.00562,-0.000187,24.017377,-0.0077,1.360
348.00,7.534442,25.00627,-0.000187,24.017767,-0.0077,1.360
350.00,7.534328,25.00685,-0.000187,24.017437,-0.0078,1.360
352.00,7.534646,25.00625,-0.000187,24.017815,-0.0078,1.360
354.00,7.534934,25.00602,-0.000187,24.017457,-0.0078,1.361
356.00,7.534795,25.00673,-0.000188,24.017609,-0.0078,1.360
358.00,7.533772,25.00647,-0.000187,24.017081,-0.0077,1.360
360.00,7.532978,25.00621,-0.000186,24.017469,-0.0078,1.360
362.00,7.532453,25.00570,-0.000188,24.017589,-0.0077,1.360
364.00,7.531951,25.00632,-0.000187,24.017592,-0.0077,1.360
366.00,7.532289,25.00621,-0.000188,24.016780,-0.0078,1.360
368.00,7.532703,25.00573,-0.000187,24.016924,-0.0078,1.360
370.00,7.531587,25.00538,-0.000188,24.017224,-0.0077,1.360
372.00,7.531831,25.00610,-0.000188,24.017708,-0.0078,1.360
374.00,7.532324,25.00621,-0.000188,24.017105,-0.0078,1.360
376.00,7.531850,25.00616,-0.000187,24.017899,-0.0077,1.360
378.00,7.531974,25.00617,-0.000187,24.017718,-0.0077,1.360
380.00,7.532046,25.00579,-0.000187,24.017919,-0.0078,1.360
382.00,7.531884,25.00567,-0.000187,24.017801,-0.0077,1.361
384.00,7.531804,25.00603,-0.000188,24.017959,-0.0077,1.360
386.00,7.531792,25.00675,-0.000189,24.017759,-0.0077,1.361
388.00,7.532075,25.00673,-0.000189,24.017828,-0.0078,1.361
390.00,7.531258,25.00568,-0.000188,24.017248,-0.0077,1.361
392.00,7.531096,25.00616,-0.000186,24.017525,-0.0078,1.360
394.00,7.530908,25.00583,-0.000188,24.017935,-0.0078,1.360
396.00,7.531672,25.00640,-0.000187,24.016867,-0.0078,1.360
398.00,7.532323,25.00735,-0.000187,24.017359,-0.0077,1.360
400.00,7.531312,25.00677,-0.000187,24.017462,-0.0078,1.361
402.00,7.530582,25.00704,-0.000187,24.017364,-0.0077,1.360
404.00,7.531030,25.00759,-0.000187,24.018086,-0.0077,1.360
406.00,7.530754,25.00690,-0.000187,24.017268,-0.0077,1.361
408.00,7.530381,25.00729,-0.000187,24.017591,-0.0077,1.361
410.00,7.530626,25.00795,-0.000188,24.017971,-0.0078,1.361
412.00,7.530495,25.00763,-0.000187,24.017587,-0.0077,1.360
414.00,7.530076,25.00718,-0.000188,24.017614,-0.0077,1.360
416.00,7.529251,25.00758,-0.000188,24.016842,-0.0077,1.360
418.00,7.529028,25.00724,-0.000189,24.016945,-0.0077,1.361
420.00,7.528632,25.00678,-0.000189,24.017201,-0.0077,1.360
422.00,7.528195,25.00749,-0.000188,24.017279,-0.0078,1.360
424.00,7.527849,25.00749,-0.000187,24.017848,-0.0078,1.360
426.00,7.527574,25.00671,-0.000187,24.016621,-0.0077,1.360
428.00,7.527570,25.00646,-0.000186,24.017491,-0.0077,1.360
430.00,7.527354,25.00661,-0.000186,24.017705,-0.0077,1.360
432.00,7.527769,25.00746,-0.000188,24.018171,-0.0077,1.360
434.00,7.527432,25.00790,-0.000187,24.017676,-0.0078,1.361
436.00,7.527516,25.00734,-0.000186,24.018002,-0.0077,1.360
438.00,7.527747,25.00761,-0.000187,24.017038,-0.0077,1.360
440.00,7.527057,25.00699,-0.000187,24.016773,-0.0077,1.360
442.00,7.526665,25.00705,-0.000185,24.016954,-0.0077,1.360
444.00,7.526094,25.00765,-0.000187,24.017527,-0.0077,1.360
446.00,7.526061,25.00647,-0.000188,24.017629,-0.0077,1.361
448.00,7.526127,25.00676,-0.000188,24.017828,-0.0078,1.360
450.00,7.526414,25.00665,-0.000188,24.017752,-0.0078,1.361
452.00,7.527139,25.00591,-0.000188,24.017547,-0.0078,1.360
454.00,7.526507,25.00637,-0.000188,24.017629,-0.0078,1.360
456.00,7.526274,25.00641,-0.000189,24.016632,-0.0078,1.360
458.00,7.526521,25.00663,-0.000187,24.016896,-0.0077,1.360
460.00,7.525832,25.00615,-0.000186,24.017348,-0.0077,1.360
462.00,7.525969,25.00659,-0.000188,24.017449,-0.0078,1.360
464.00,7.525537,25.00615,-0.000187,24.017058,-0.0077,1.360
466.00,7.525217,25.00616,-0.000187,24.018173,-0.0077,1.360
468.00,7.524984,25.00611,-0.000187,24.017139,-0.0077,1.360
470.00,7.523969,25.00616,-0.000186,24.017328,-0.0077,1.360
472.00,7.524757,25.00643,-0.000187,24.017132,-0.0077,1.360
474.00,7.524903,25.00605,-0.000187,24.017442,-0.0077,1.360
476.00,7.525704,25.00509,-0.000187,24.017326,-0.0077,1.360
478.00,7.525918,25.00629,-0.000187,24.017594,-0.0077,1.361
480.00,7.525660,25.00661,-0.000187,24.017312,-0.0077,1.360
482.00,7.524931,25.00552,-0.000187,24.016528,-0.0077,1.360
484.00,7.524683,25.00584,-0.000187,24.016837,-0.0078,1.361
486.00,7.524849,25.00653,-0.000187,24.016809,-0.0078,1.360
488.00,7.524445,25.00606,-0.000187,24.017244,-0.0078,1.360
490.00,7.523901,25.00603,-0.000187,24.017103,-0.0078,1.360
492.00,7.524649,25.00566,-0.000187,24.017435,-0.0078,1.360
494.00,7.525367,25.00584,-0.000187,24.017518,-0.0077,1.360
496.00,7.524848,25.00604,-0.000187,24.017016,-0.0078,1.360
498.00,7.524063,25.00626,-0.000187,24.016967,-0.0077,1.361
500.00,7.523523,25.00648,-0.000186,24.017246,-0.0077,1.360
502.00,7.523197,25.00655,-0.000186,24.017466,-0.0077,1.360
504.00,7.523522,25.00650,-0.000186,24.018006,-0.0078,1.360
506.00,7.524226,25.00614,-0.000186,24.018060,-0.0078,1.360
508.00,7.523847,25.00779,-0.000187,24.017794,-0.0078,1.361
510.00,7.522951,25.00790,-0.000187,24.017832,-0.0077,1.361
512.00,7.522390,25.00702,-0.000187,24.017201,-0.0077,1.361
514.00,7.522177,25.00723,-0.000186,24.017321,-0.0077,1.360
516.00,7.522699,25.00697,-0.000187,24.017330,-0.0077,1.360
518.00,7.523003,25.00668,-0.000187,24.017353,-0.0077,1.360
520.00,7.523312,25.00626,-0.000186,24.017739,-0.0077,1.360
522.00,7.523827,25.00701,-0.000186,24.017839,-0.0078,1.360
524.00,7.523947,25.00707,-0.000186,24.017226,-0.0077,1.360
526.00,7.523409,25.00739,-0.000186,24.017614,-0.0077,1.360
528.00,7.522793,25.00690,-0.000186,24.018087,-0.0077,1.360
530.00,7.522381,25.00724,-0.000186,24.016673,-0.0078,1.360
532.00,7.522453,25.00727,-0.000186,24.016873,-0.0077,1.361
534.00,7.522017,25.00759,-0.000187,24.017832,-0.0077,1.361
536.00,7.521992,25.00768,-0.000187,24.017003,-0.0077,1.361
538.00,7.521978,25.00780,-0.000187,24.016721,-0.0077,1.360
540.00,7.521741,25.00752,-0.000186,24.017389,-0.0078,1.361
542.00,7.521262,25.00683,-0.000186,24.017360,-0.0078,1.360
544.00,7.520882,25.00614,-0.000187,24.017756,-0.0077,1.361
546.00,7.520662,25.00712,-0.000187,24.017411,-0.0077,1.360
548.00,7.520316,25.00639,-0.000187,24.016867,-0.0077,1.360
550.00,7.520627,25.00606,-0.000187,24.017107,-0.0077,1.360
552.00,7.520656,25.00651,-0.000186,24.017371,-0.0078,1.361
554.00,7.520389,25.00578,-0.000187,24.017243,-0.0078,1.360
556.00,7.519526,25.00702,-0.000186,24.017491,-0.0078,1.360
558.00,7.520077,25.00684,-0.000186,24.017248,-0.0078,1.361
560.00,7.520710,25.00581,-0.000186,24.017284,-0.0078,1.360
562.00,7.520744,25.00541,-0.000186,24.017636,-0.0078,1.360
564.00,7.521265,25.00534,-0.000187,24.017516,-0.0077,1.360
566.00,7.520884,25.00575,-0.000186,24.017747,-0.0077,1.360
568.00,7.519948,25.00557,-0.000187,24.016875,-0.0077,1.360
570.00,7.519038,25.00585,-0.000186,24.017583,-0.0077,1.360
572.00,7.519052,25.00665,-0.000186,24.017128,-0.0078,1.360
574.00,7.519900,25.00627,-0.000189,24.017614,-0.0078,1.361
576.00,7.520282,25.00642,-0.000187,24.017520,-0.0078,1.360
578.00,7.520235,25.00700,-0.000186,24.017819,-0.0078,1.360
580.00,7.519719,25.00572,-0.000186,24.017094,-0.0078,1.360
582.00,7.519193,25.00492,-0.000186,24.017199,-0.0078,1.360
584.00,7.518703,25.00528,-0.000187,24.017205,-0.0078,1.360
586.00,7.519106,25.00587,-0.000186,24.016661,-0.0078,1.360
588.00,7.519472,25.00560,-0.000187,24.017625,-0.0077,1.360
590.00,7.519592,25.00509,-0.000187,24.016684,-0.0078,1.360
592.00,7.518867,25.00497,-0.000187,24.017195,-0.0078,1.360
594.00,7.518429,25.00448,-0.000187,24.017188,-0.0078,1.360
596.00,7.518234,25.00524,-0.000186,24.017230,-0.0078,1.360
598.00,7.518270,25.00548,-0.000186,24.017000,-0.0077,1.360
600.00,7.517884,25.00570,-0.000185,24.016730,-0.0077,1.361
@1,2.0000,4.0
602.00,7.518098,25.00567,-0.000185,24.016915,-0.0078,1.361
604.00,7.518001,25.00555,-0.000186,24.017147,-0.0077,1.360
606.00,7.511936,25.00529,-0.000187,24.018191,-0.0077,1.360
608.00,7.505228,25.00598,-0.000187,24.017718,-0.0077,1.359
610.00,7.500183,25.00615,-0.000186,24.017165,-0.0077,1.359
612.00,7.499923,25.00579,-0.000185,24.017257,-0.0077,1.360
614.00,7.504992,25.00602,-0.000188,24.016460,-0.0078,1.361
616.00,7.511137,25.00624,-0.000188,24.017335,-0.0077,1.361
618.00,7.513476,25.00619,-0.000189,24.016490,-0.0077,1.361
620.00,7.514073,25.00604,-0.000188,24.017279,-0.0077,1.361
622.00,7.513698,25.00605,-0.000187,24.017562,-0.0077,1.361
624.00,7.514102,25.00599,-0.000186,24.016867,-0.0077,1.360
626.00,7.514546,25.00572,-0.000186,24.017382,-0.0077,1.360
628.00,7.515657,25.00558,-0.000185,24.017346,-0.0078,1.361
630.00,7.517499,25.00555,-0.000186,24.017277,-0.0078,1.360
632.00,7.518491,25.00639,-0.000186,24.017123,-0.0077,1.360
634.00,7.519486,25.00694,-0.000186,24.017244,-0.0077,1.360
636.00,7.520096,25.00652,-0.000185,24.017440,-0.0077,1.360
638.00,7.520495,25.00661,-0.000185,24.017259,-0.0077,1.360
640.00,7.520006,25.00657,-0.000185,24.017090,-0.0077,1.360
642.00,7.519405,25.00625,-0.000185,24.017765,-0.0077,1.361
644.00,7.519882,25.00671,-0.000186,24.017464,-0.0078,1.360
646.00,7.519848,25.00517,-0.000185,24.017239,-0.0078,1.359
648.00,7.520725,25.00612,-0.000186,24.017507,-0.0077,1.360
650.00,7.521547,25.00624,-0.000185,24.016842,-0.0078,1.360
652.00,7.522169,25.00722,-0.000186,24.017438,-0.0078,1.360
654.00,7.523409,25.00723,-0.000186,24.016624,-0.0078,1.361
656.00,7.523959,25.00731,-0.000186,24.017290,-0.0078,1.360
658.00,7.523546,25.00692,-0.000188,24.017087,-0.0078,1.360
660.00,7.524264,25.00780,-0.000187,24.016668,-0.0078,1.361
662.00,7.524002,25.00698,-0.000187,24.016570,-0.0077,1.360
664.00,7.524524,25.00752,-0.000186,24.017186,-0.0077,1.360
666.00,7.524589,25.00755,-0.000186,24.016583,-0.0077,1.360
668.00,7.524669,25.00747,-0.000187,24.017536,-0.0078,1.360
670.00,7.523614,25.00777,-0.000187,24.017864,-0.0078,1.360
672.00,7.522066,25.00718,-0.000186,24.017112,-0.0078,1.360
674.00,7.522514,25.00720,-0.000187,24.017357,-0.0078,1.361
676.00,7.522220,25.00740,-0.000186,24.017839,-0.0078,1.360
678.00,7.522018,25.00718,-0.000185,24.017114,-0.0077,1.361
680.00,7.521251,25.00749,-0.000186,24.016963,-0.0077,1.360
682.00,7.520100,25.00748,-0.000186,24.017627,-0.0078,1.361
684.00,7.520681,25.00740,-0.000187,24.016913,-0.0078,1.361
686.00,7.519791,25.00710,-0.000187,24.017359,-0.0077,1.361
688.00,7.519627,25.00658,-0.000186,24.016757,-0.0078,1.360
690.00,7.519458,25.00691,-0.000186,24.016829,-0.0077,1.360
692.00,7.518885,25.00665,-0.000187,24.017000,-0.0078,1.360
694.00,7.518732,25.00731,-0.000187,24.017402,-0.0077,1.360
696.00,7.518153,25.00618,-0.000186,24.017261,-0.0078,1.361
698.00,7.518509,25.00690,-0.000186,24.017224,-0.0078,1.361
700.00,7.518055,25.00758,-0.000187,24.017328,-0.0077,1.360
702.00,7.516850,25.00697,-0.000186,24.016887,-0.0077,1.360
704.00,7.517013,25.00694,-0.000186,24.017170,-0.0077,1.361
706.00,7.517127,25.00830,-0.000187,24.017239,-0.0077,1.361
708.00,7.516641,25.00763,-0.000185,24.017536,-0.0077,1.360
710.00,7.516684,25.00723,-0.000186,24.017426,-0.0077,1.360
712.00,7.516725,25.00791,-0.000185,24.017429,-0.0078,1.360
714.00,7.516216,25.00813,-0.000185,24.017594,-0.0078,1.360
716.00,7.515821,25.00734,-0.000187,24.017645,-0.0077,1.361
718.00,7.515824,25.00751,-0.000187,24.017362,-0.0078,1.361
720.00,7.516242,25.00764,-0.000187,24.017422,-0.0077,1.361
722.00,7.514980,25.00691,-0.000187,24.017631,-0.0077,1.360
724.00,7.515222,25.00799,-0.000186,24.016615,-0.0078,1.360
726.00,7.515049,25.00763,-0.000186,24.017500,-0.0078,1.360
728.00,7.514645,25.00845,-0.000187,24.017596,-0.0078,1.361
730.00,7.515289,25.00847,-0.000187,24.016740,-0.0078,1.361
732.00,7.515843,25.00903,-0.000185,24.017466,-0.0078,1.361
734.00,7.515973,25.00835,-0.000185,24.017230,-0.0077,1.361
736.00,7.515097,25.00831,-0.000187,24.016895,-0.0077,1.361
738.00,7.513650,25.00873,-0.000186,24.017203,-0.0078,1.360
740.00,7.514962,25.00835,-0.000186,24.016902,-0.0078,1.360
742.00,7.515456,25.00868,-0.000185,24.016973,-0.0078,1.361
744.00,7.515159,25.00755,-0.000187,24.017183,-0.0078,1.361
746.00,7.514275,25.00734,-0.000187,24.016991,-0.0078,1.361
748.00,7.514853,25.00672,-0.000187,24.016512,-0.0077,1.360
750.00,7.515403,25.00735,-0.000186,24.017282,-0.0077,1.360
752.00,7.514453,25.00773,-0.000186,24.016842,-0.0078,1.361
754.00,7.513637,25.00745,-0.000187,24.017011,-0.0078,1.361
756.00,7.513311,25.00765,-0.000187,24.017183,-0.0078,1.360
758.00,7.513841,25.00731,-0.000187,24.017163,-0.0078,1.361
760.00,7.513775,25.00738,-0.000187,24.016779,-0.0078,1.361
762.00,7.514143,25.00778,-0.000186,24.017623,-0.0078,1.360
764.00,7.514261,25.00735,-0.000186,24.017553,-0.0078,1.360
766.00,7.513943,25.00650,-0.000185,24.017069,-0.0078,1.360
768.00,7.513310,25.00663,-0.000187,24.017070,-0.0078,1.361
770.00,7.513578,25.00693,-0.000187,24.017612,-0.0078,1.361
772.00,7.513818,25.00640,-0.000187,24.017176,-0.0078,1.361
774.00,7.513307,25.00684,-0.000187,24.017536,-0.0078,1.361
776.00,7.512111,25.00663,-0.000187,24.016886,-0.0078,1.361
778.00,7.512384,25.00616,-0.000187,24.017473,-0.0078,1.361
780.00,7.513148,25.00607,-0.000186,24.016862,-0.0078,1.360
782.00,7.513675,25.00670,-0.000186,24.016900,-0.0078,1.360
784.00,7.513529,25.00658,-0.000186,24.017846,-0.0078,1.360
786.00,7.512637,25.00662,-0.000187,24.016837,-0.0078,1.361
788.00,7.512903,25.00713,-0.000186,24.017875,-0.0077,1.361
790.00,7.513360,25.00724,-0.000188,24.017400,-0.0077,1.361
792.00,7.512750,25.00699,-0.000187,24.016570,-0.0078,1.361
794.00,7.511786,25.00666,-0.000187,24.016924,-0.0077,1.360
796.00,7.512182,25.00690,-0.000187,24.016800,-0.0077,1.360
798.00,7.512517,25.00580,-0.000186,24.017139,-0.0078,1.362
800.00,7.512161,25.00693,-0.000188,24.017447,-0.0077,1.362
802.00,7.511235,25.00731,-0.000188,24.017360,-0.0078,1.360
804.00,7.511653,25.00735,-0.000186,24.017052,-0.0078,1.360
806.00,7.511907,25.00786,-0.000186,24.016679,-0.0078,1.360
808.00,7.511835,25.00706,-0.000185,24.016594,-0.0078,1.360
810.00,7.511163,25.00700,-0.000186,24.016771,-0.0078,1.361
812.00,7.510969,25.00656,-0.000187,24.016884,-0.0078,1.361
814.00,7.510435,25.00730,-0.000186,24.017453,-0.0078,1.360
816.00,7.509390,25.00719,-0.000185,24.017444,-0.0078,1.360
818.00,7.509881,25.00670,-0.000186,24.016791,-0.0078,1.361
820.00,7.509859,25.00696,-0.000187,24.017638,-0.0078,1.361
822.00,7.509746,25.00755,-0.000186,24.017125,-0.0078,1.361
824.00,7.510503,25.00751,-0.000186,24.016991,-0.0078,1.361
826.00,7.510215,25.00721,-0.000187,24.017061,-0.0078,1.361
828.00,7.509666,25.00694,-0.000188,24.016949,-0.0078,1.360
830.00,7.510225,25.00776,-0.000187,24.017667,-0.0078,1.361
832.00,7.510967,25.00696,-0.000187,24.017145,-0.0078,1.361
834.00,7.510982,25.00686,-0.000187,24.017290,-0.0078,1.361
836.00,7.510154,25.00742,-0.000186,24.017353,-0.0077,1.361
838.00,7.509785,25.00729,-0.000186,24.017458,-0.0078,1.361
840.00,7.510051,25.00732,-0.000187,24.017393,-0.0078,1.361
842.00,7.510045,25.00738,-0.000187,24.016844,-0.0078,1.361
844.00,7.510016,25.00765,-0.000186,24.016878,-0.0077,1.361
846.00,7.510156,25.00680,-0.000185,24.017177,-0.0077,1.361
848.00,7.509516,25.00686,-0.000185,24.017870,-0.0077,1.361
850.00,7.510492,25.00811,-0.000186,24.017723,-0.0077,1.360
852.00,7.510144,25.00808,-0.000186,24.016969,-0.0077,1.361
854.00,7.510174,25.00763,-0.000187,24.017157,-0.0077,1.361
856.00,7.510585,25.00798,-0.000186,24.017101,-0.0077,1.360
858.00,7.509852,25.00874,-0.000186,24.017466,-0.0078,1.361
860.00,7.508329,25.00826,-0.000186,24.017166,-0.0078,1.361
862.00,7.508273,25.00834,-0.000185,24.017989,-0.0077,1.360
864.00,7.508551,25.00744,-0.000186,24.017005,-0.0078,1.360
866.00,7.508097,25.00780,-0.000185,24.017154,-0.0078,1.361
868.00,7.508572,25.00879,-0.000187,24.017205,-0.0078,1.361
870.00,7.508248,25.00842,-0.000186,24.017670,-0.0077,1.361
872.00,7.508360,25.00730,-0.000186,24.017333,-0.0077,1.361
874.00,7.508300,25.00787,-0.000185,24.017629,-0.0078,1.360
876.00,7.508136,25.00753,-0.000186,24.017551,-0.0078,1.361
878.00,7.508794,25.00765,-0.000187,24.016717,-0.0078,1.361
880.00,7.508839,25.00706,-0.000186,24.017206,-0.0078,1.361
882.00,7.508216,25.00716,-0.000186,24.017239,-0.0078,1.360
884.00,7.507363,25.00737,-0.000187,24.017226,-0.0078,1.361
886.00,7.507549,25.00785,-0.000186,24.016528,-0.0078,1.361
888.00,7.508471,25.00704,-0.000187,24.017078,-0.0078,1.361
890.00,7.509675,25.00743,-0.000187,24.016876,-0.0078,1.361
892.00,7.510020,25.00783,-0.000186,24.017034,-0.0078,1.361
894.00,7.509485,25.00702,-0.000187,24.017408,-0.0078,1.361
896.00,7.509237,25.00693,-0.000186,24.016603,-0.0077,1.361
898.00,7.508598,25.00740,-0.000187,24.017043,-0.0077,1.361
900.00,7.508176,25.00655,-0.000187,24.017241,-0.0078,1.361
902.00,7.508041,25.00706,-0.000187,24.017257,-0.0077,1.361
904.00,7.508537,25.00736,-0.000188,24.017121,-0.0078,1.361
906.00,7.508758,25.00785,-0.000187,24.017152,-0.0078,1.361
908.00,7.508460,25.00726,-0.000186,24.017052,-0.0078,1.361
910.00,7.508408,25.00694,-0.000187,24.017118,-0.0078,1.361
912.00,7.507000,25.00764,-0.000187,24.017234,-0.0078,1.361
914.00,7.506800,25.00795,-0.000186,24.016661,-0.0078,1.361
916.00,7.507402,25.00742,-0.000187,24.017263,-0.0077,1.361
918.00,7.507561,25.00748,-0.000186,24.017515,-0.0078,1.361
920.00,7.507682,25.00752,-0.000185,24.017319,-0.0078,1.361
922.00,7.507518,25.00726,-0.000185,24.017679,-0.0078,1.361
924.00,7.507500,25.00712,-0.000186,24.017058,-0.0078,1.361
926.00,7.507609,25.00657,-0.000186,24.016900,-0.0077,1.361
928.00,7.506754,25.00707,-0.000186,24.017052,-0.0078,1.361
930.00,7.507011,25.00621,-0.000186,24.017224,-0.0078,1.361
932.00,7.506440,25.00633,-0.000186,24.017462,-0.0078,1.361
934.00,7.506711,25.00643,-0.000187,24.017582,-0.0078,1.361
936.00,7.506807,25.00780,-0.000186,24.017023,-0.0078,1.361
938.00,7.505474,25.00721,-0.000187,24.016916,-0.0078,1.361
940.00,7.505230,25.00628,-0.000188,24.016853,-0.0078,1.361
942.00,7.505563,25.00551,-0.000187,24.016699,-0.0078,1.360
944.00,7.506431,25.00576,-0.000186,24.017014,-0.0078,1.361
946.00,7.506874,25.00620,-0.000185,24.016213,-0.0078,1.361
948.00,7.506359,25.00554,-0.000187,24.016996,-0.0078,1.361
950.00,7.505839,25.00581,-0.000187,24.017346,-0.0078,1.361
952.00,7.506091,25.00579,-0.000186,24.017357,-0.0078,1.360
954.00,7.506808,25.00566,-0.000186,24.016532,-0.0078,1.360
956.00,7.506359,25.00631,-0.000185,24.017346,-0.0078,1.361
958.00,7.505376,25.00639,-0.000187,24.017038,-0.0078,1.362
960.00,7.504573,25.00693,-0.000187,24.016735,-0.0078,1.361
962.00,7.504094,25.00676,-0.000186,24.017060,-0.0078,1.361
964.00,7.504895,25.00652,-0.000186,24.017440,-0.0078,1.361
966.00,7.505186,25.00649,-0.000186,24.017143,-0.0078,1.361
968.00,7.505367,25.00685,-0.000186,24.017054,-0.0078,1.361
970.00,7.505567,25.00728,-0.000186,24.017050,-0.0078,1.361
972.00,7.505824,25.00718,-0.000186,24.016740,-0.0078,1.360
974.00,7.505412,25.00706,-0.000185,24.016862,-0.0078,1.360
976.00,7.505421,25.00701,-0.000187,24.017290,-0.0078,1.361
978.00,7.505401,25.00768,-0.000187,24.016287,-0.0078,1.361
980.00,7.504677,25.00733,-0.000187,24.016247,-0.0078,1.360
982.00,7.505323,25.00750,-0.000187,24.016663,-0.0078,1.361
984.00,7.506162,25.00629,-0.000187,24.016711,-0.0078,1.361
986.00,7.505664,25.00656,-0.000187,24.017136,-0.0078,1.361
988.00,7.505198,25.00732,-0.000186,24.016532,-0.0078,1.361
990.00,7.504532,25.00763,-0.000186,24.016793,-0.0078,1.361
992.00,7.504219,25.00770,-0.000187,24.016646,-0.0078,1.361
994.00,7.504773,25.00801,-0.000185,24.016652,-0.0078,1.360
996.00,7.505288,25.00865,-0.000185,24.017134,-0.0078,1.360
998.00,7.505054,25.00805,-0.000186,24.016485,-0.0078,1.360
1000.00,7.504956,25.00778,-0.000187,24.016686,-0.0078,1.360
1002.00,7.505201,25.00819,-0.000187,24.017139,-0.0078,1.360
1004.00,7.505506,25.00897,-0.000187,24.016858,-0.0078,1.361
1006.00,7.505250,25.00902,-0.000187,24.017321,-0.0078,1.360
1008.00,7.504524,25.01009,-0.000187,24.016481,-0.0078,1.361
1010.00,7.503833,25.00956,-0.000187,24.017355,-0.0078,1.361
1012.00,7.504068,25.00953,-0.000186,24.016518,-0.0078,1.361
1014.00,7.504180,25.00989,-0.000186,24.016456,-0.0078,1.360
1016.00,7.503845,25.01000,-0.000186,24.017203,-0.0078,1.361
1018.00,7.503796,25.00981,-0.000187,24.017058,-0.0078,1.360
1020.00,7.503221,25.00956,-0.000186,24.016634,-0.0078,1.361
1022.00,7.502892,25.00966,-0.000186,24.017246,-0.0078,1.361
1024.00,7.503402,25.00949,-0.000186,24.016519,-0.0078,1.361
1026.00,7.503038,25.01005,-0.000185,24.016965,-0.0078,1.361
1028.00,7.502978,25.00961,-0.000185,24.017282,-0.0078,1.361
1030.00,7.503289,25.00897,-0.000186,24.017043,-0.0078,1.360
1032.00,7.502722,25.00880,-0.000185,24.016657,-0.0078,1.361
1034.00,7.502574,25.00819,-0.000184,24.017150,-0.0078,1.361
1036.00,7.502315,25.00748,-0.000185,24.017132,-0.0078,1.361
1038.00,7.502602,25.00853,-0.000186,24.016501,-0.0078,1.362
1040.00,7.502694,25.00847,-0.000187,24.017031,-0.0078,1.361
1042.00,7.503915,25.00818,-0.000187,24.016936,-0.0078,1.360
1044.00,7.504080,25.00800,-0.000186,24.016621,-0.0078,1.361
1046.00,7.503462,25.00812,-0.000186,24.017359,-0.0078,1.361
1048.00,7.503063,25.00736,-0.000186,24.017203,-0.0078,1.361
1050.00,7.503303,25.00757,-0.000186,24.016579,-0.0078,1.360
1052.00,7.503850,25.00836,-0.000186,24.017422,-0.0078,1.361
1054.00,7.503809,25.00909,-0.000186,24.017188,-0.0078,1.361
1056.00,7.503901,25.00918,-0.000186,24.016866,-0.0078,1.360
1058.00,7.503493,25.00876,-0.000185,24.016728,-0.0078,1.360
1060.00,7.503221,25.00801,-0.000184,24.017243,-0.0078,1.361
1062.00,7.503159,25.00726,-0.000186,24.017649,-0.0078,1.361
1064.00,7.503904,25.00717,-0.000186,24.016829,-0.0078,1.361
1066.00,7.503837,25.00732,-0.000186,24.016682,-0.0078,1.361
1068.00,7.503555,25.00802,-0.000185,24.017391,-0.0078,1.360
1070.00,7.502890,25.00807,-0.000185,24.017275,-0.0077,1.361
1072.00,7.502511,25.00747,-0.000187,24.017083,-0.0078,1.361
1074.00,7.501564,25.00835,-0.000186,24.016646,-0.0077,1.362
1076.00,7.501504,25.00879,-0.000186,24.016849,-0.0078,1.360
1078.00,7.501658,25.00758,-0.000185,24.017036,-0.0078,1.360
1080.00,7.501824,25.00764,-0.000186,24.017428,-0.0078,1.362
1082.00,7.501937,25.00697,-0.000185,24.016936,-0.0078,1.361
1084.00,7.501572,25.00630,-0.000185,24.016006,-0.0078,1.361
1086.00,7.501864,25.00667,-0.000185,24.016202,-0.0078,1.361
1088.00,7.502215,25.00654,-0.000185,24.017268,-0.0078,1.361
1090.00,7.501589,25.00691,-0.000185,24.016864,-0.0077,1.360
1092.00,7.502223,25.00667,-0.000184,24.016043,-0.0077,1.361
1094.00,7.503275,25.00623,-0.000185,24.017293,-0.0078,1.362
1096.00,7.501842,25.00647,-0.000186,24.016746,-0.0078,1.362
1098.00,7.501156,25.00671,-0.000187,24.016307,-0.0078,1.361
1100.00,7.501206,25.00609,-0.000186,24.016231,-0.0078,1.361
1102.00,7.501236,25.00606,-0.000186,24.017110,-0.0078,1.361
1104.00,7.500809,25.00633,-0.000185,24.017234,-0.0078,1.361
1106.00,7.500429,25.00683,-0.000186,24.016858,-0.0078,1.360
1108.00,7.500405,25.00736,-0.000186,24.016829,-0.0078,1.361
1110.00,7.499717,25.00715,-0.000185,24.017186,-0.0078,1.361
1112.00,7.499244,25.00664,-0.000186,24.016655,-0.0078,1.361
1114.00,7.499852,25.00685,-0.000186,24.016824,-0.0078,1.361
1116.00,7.500759,25.00705,-0.000188,24.017069,-0.0078,1.361
1118.00,7.500970,25.00796,-0.000185,24.017179,-0.0078,1.361
1120.00,7.500868,25.00647,-0.000184,24.016684,-0.0078,1.360
1122.00,7.499974,25.00631,-0.000185,24.016820,-0.0078,1.361
1124.00,7.500220,25.00635,-0.000186,24.016485,-0.0078,1.360
1126.00,7.500840,25.00709,-0.000185,24.017478,-0.0077,1.361
1128.00,7.500469,25.00623,-0.000185,24.016684,-0.0077,1.361
1130.00,7.500498,25.00662,-0.000186,24.016490,-0.0078,1.361
1132.00,7.500531,25.00647,-0.000187,24.017069,-0.0078,1.361
1134.00,7.501022,25.00585,-0.000185,24.017580,-0.0078,1.361
1136.00,7.500449,25.00641,-0.000185,24.016588,-0.0078,1.360
1138.00,7.500423,25.00682,-0.000185,24.016856,-0.0078,1.361
1140.00,7.500347,25.00708,-0.000185,24.017041,-0.0078,1.361
1142.00,7.500107,25.00803,-0.000186,24.016690,-0.0078,1.361
1144.00,7.499959,25.00755,-0.000185,24.017457,-0.0078,1.361
1146.00,7.500349,25.00713,-0.000185,24.017301,-0.0078,1.362
1148.00,7.500004,25.00745,-0.000185,24.017264,-0.0078,1.361
1150.00,7.498912,25.00737,-0.000184,24.016945,-0.0078,1.360
1152.00,7.498709,25.00723,-0.000184,24.016978,-0.0078,1.361
1154.00,7.498442,25.00689,-0.000183,24.017161,-0.0078,1.361
1156.00,7.498657,25.00704,-0.000184,24.017319,-0.0078,1.361
1158.00,7.498875,25.00695,-0.000184,24.016833,-0.0078,1.361
1160.00,7.499205,25.00687,-0.000185,24.016867,-0.0077,1.361
1162.00,7.499736,25.00709,-0.000185,24.017203,-0.0078,1.361
1164.00,7.499519,25.00782,-0.000185,24.016688,-0.0078,1.361
1166.00,7.499262,25.00793,-0.000185,24.016617,-0.0078,1.361
1168.00,7.498935,25.00813,-0.000185,24.016456,-0.0078,1.361
1170.00,7.498548,25.00778,-0.000185,24.016342,-0.0078,1.361
1172.00,7.498270,25.00754,-0.000185,24.016755,-0.0078,1.361
1174.00,7.498051,25.00796,-0.000185,24.017650,-0.0078,1.361
1176.00,7.497705,25.00721,-0.000186,24.017141,-0.0078,1.361
1178.00,7.497412,25.00743,-0.000185,24.016837,-0.0078,1.361
1180.00,7.497037,25.00819,-0.000185,24.017428,-0.0078,1.361
1182.00,7.497552,25.00834,-0.000184,24.017003,-0.0078,1.361
1184.00,7.497626,25.00734,-0.000185,24.016693,-0.0078,1.361
1186.00,7.497982,25.00756,-0.000186,24.016285,-0.0078,1.361
1188.00,7.498193,25.00791,-0.000186,24.017273,-0.0078,1.361
1190.00,7.498779,25.00853,-0.000186,24.016815,-0.0078,1.361
1192.00,7.499057,25.00744,-0.000185,24.016659,-0.0078,1.361
1194.00,7.499155,25.00737,-0.000186,24.016354,-0.0078,1.361
1196.00,7.498789,25.00684,-0.000185,24.016855,-0.0078,1.361
1198.00,7.498114,25.00713,-0.000185,24.016724,-0.0078,1.361
1200.00,7.497759,25.00790,-0.000185,24.016953,-0.0078,1.361
1202.00,7.497938,25.00768,-0.000185,24.016565,-0.0078,1.362
@2,12.0000,24.0
1204.00,7.497395,25.00710,-0.000186,24.016630,-0.0078,1.361
1206.00,7.491392,25.00775,-0.000184,24.016583,-0.0077,1.360
1208.00,7.482658,25.00764,-0.000186,24.016686,-0.0078,1.361
1210.00,7.471542,25.00749,-0.000185,24.016360,-0.0078,1.360
1212.00,7.462023,25.00774,-0.000184,24.017188,-0.0078,1.360
1214.00,7.457042,25.00780,-0.000184,24.017583,-0.0078,1.360
1216.00,7.456300,25.00816,-0.000184,24.016559,-0.0078,1.361
1218.00,7.456748,25.00805,-0.000186,24.016574,-0.0078,1.362
1220.00,7.456451,25.00760,-0.000187,24.016864,-0.0079,1.362
1222.00,7.454968,25.00764,-0.000187,24.017353,-0.0078,1.363
1224.00,7.453608,25.00777,-0.000186,24.016996,-0.0078,1.363
1226.00,7.451500,25.00876,-0.000186,24.017272,-0.0078,1.362
1228.00,7.452354,25.00827,-0.000187,24.017107,-0.0078,1.362
1230.00,7.458989,25.00754,-0.000188,24.016470,-0.0077,1.363
1232.00,7.470691,25.00748,-0.000187,24.016898,-0.0078,1.363
1234.00,7.486029,25.00720,-0.000187,24.016840,-0.0078,1.363
1236.00,7.497336,25.00788,-0.000187,24.016829,-0.0077,1.363
1238.00,7.504647,25.00807,-0.000186,24.017326,-0.0078,1.362
1240.00,7.507831,25.00816,-0.000187,24.017005,-0.0078,1.362
1242.00,7.510587,25.00731,-0.000184,24.017170,-0.0078,1.362
1244.00,7.515041,25.00819,-0.000184,24.017067,-0.0078,1.361
1246.00,7.521543,25.00808,-0.000183,24.016853,-0.0078,1.361
1248.00,7.527624,25.00694,-0.000185,24.017527,-0.0078,1.362
1250.00,7.533652,25.00726,-0.000185,24.016595,-0.0078,1.361
1252.00,7.539991,25.00669,-0.000185,24.016902,-0.0078,1.361
1254.00,7.544082,25.00669,-0.000185,24.016913,-0.0078,1.361
1256.00,7.547379,25.00712,-0.000185,24.016485,-0.0078,1.361
1258.00,7.549580,25.00782,-0.000185,24.016619,-0.0077,1.361
1260.00,7.551014,25.00711,-0.000185,24.016472,-0.0078,1.361
1262.00,7.551574,25.00801,-0.000185,24.016188,-0.0078,1.361
1264.00,7.552573,25.00807,-0.000184,24.016487,-0.0078,1.361
1266.00,7.552801,25.00824,-0.000185,24.016701,-0.0078,1.362
1268.00,7.552107,25.00816,-0.000186,24.016351,-0.0078,1.362
1270.00,7.552500,25.00778,-0.000186,24.016572,-0.0078,1.361
1272.00,7.551868,25.00787,-0.000186,24.016494,-0.0079,1.361
1274.00,7.551126,25.00821,-0.000186,24.016728,-0.0078,1.361
1276.00,7.549232,25.00801,-0.000185,24.016440,-0.0078,1.361
1278.00,7.547724,25.00703,-0.000186,24.016492,-0.0078,1.361
1280.00,7.546314,25.00726,-0.000186,24.016563,-0.0078,1.361
1282.00,7.544744,25.00745,-0.000187,24.017268,-0.0078,1.362
1284.00,7.541982,25.00712,-0.000185,24.016956,-0.0078,1.362
1286.00,7.540292,25.00772,-0.000185,24.016208,-0.0078,1.361
1288.00,7.538637,25.00855,-0.000185,24.016353,-0.0078,1.362
1290.00,7.536097,25.00836,-0.000184,24.016996,-0.0078,1.361
1292.00,7.534504,25.00848,-0.000184,24.016481,-0.0078,1.361
1294.00,7.532751,25.00831,-0.000184,24.016657,-0.0078,1.362
1296.00,7.530784,25.00789,-0.000185,24.016731,-0.0078,1.361
1298.00,7.528620,25.00833,-0.000185,24.016690,-0.0078,1.361
1300.00,7.527294,25.00804,-0.000183,24.017174,-0.0078,1.361
1302.00,7.525381,25.00767,-0.000184,24.016126,-0.0078,1.362
1304.00,7.522703,25.00799,-0.000186,24.016485,-0.0078,1.361
1306.00,7.519687,25.00824,-0.000185,24.016621,-0.0078,1.361
1308.00,7.518018,25.00815,-0.000184,24.017007,-0.0078,1.361
1310.00,7.516778,25.00867,-0.000184,24.017047,-0.0078,1.362
1312.00,7.516728,25.00956,-0.000185,24.017118,-0.0078,1.362
1314.00,7.515644,25.00952,-0.000184,24.016944,-0.0078,1.361
1316.00,7.513959,25.00872,-0.000185,24.016893,-0.0078,1.362
1318.00,7.512414,25.00843,-0.000185,24.017188,-0.0078,1.361
1320.00,7.511714,25.00864,-0.000186,24.016548,-0.0078,1.361
1322.00,7.510492,25.00823,-0.000186,24.016746,-0.0078,1.361
1324.00,7.508893,25.00861,-0.000185,24.016409,-0.0078,1.361
1326.00,7.507557,25.00761,-0.000185,24.016023,-0.0078,1.362
1328.00,7.507551,25.00834,-0.000185,24.016628,-0.0078,1.362
1330.00,7.506987,25.00931,-0.000184,24.016668,-0.0078,1.362
1332.00,7.506599,25.00924,-0.000185,24.016612,-0.0077,1.361
1334.00,7.505643,25.00902,-0.000186,24.017070,-0.0078,1.362
1336.00,7.504431,25.00830,-0.000186,24.016624,-0.0078,1.361
1338.00,7.503507,25.00841,-0.000185,24.016374,-0.0078,1.361
1340.00,7.502688,25.00911,-0.000185,24.016826,-0.0078,1.360
1342.00,7.502565,25.00821,-0.000185,24.016675,-0.0078,1.362
1344.00,7.502090,25.00796,-0.000186,24.016608,-0.0078,1.362
1346.00,7.501047,25.00840,-0.000186,24.016969,-0.0077,1.362
1348.00,7.500995,25.00797,-0.000186,24.017199,-0.0078,1.362
1350.00,7.500450,25.00891,-0.000185,24.017166,-0.0078,1.361
1352.00,7.499640,25.00880,-0.000184,24.017208,-0.0078,1.361
1354.00,7.499994,25.00820,-0.000185,24.016280,-0.0078,1.361
1356.00,7.499478,25.00886,-0.000185,24.016483,-0.0078,1.363
1358.00,7.499435,25.00895,-0.000185,24.016721,-0.0078,1.362
1360.00,7.499436,25.00882,-0.000185,24.016476,-0.0078,1.362
1362.00,7.499224,25.00851,-0.000185,24.016967,-0.0078,1.362
1364.00,7.499108,25.00819,-0.000185,24.016742,-0.0078,1.361
1366.00,7.498520,25.00840,-0.000185,24.016702,-0.0078,1.361
1368.00,7.498317,25.00826,-0.000184,24.017208,-0.0078,1.361
1370.00,7.498591,25.00836,-0.000183,24.017576,-0.0078,1.361
1372.00,7.497681,25.00865,-0.000185,24.016982,-0.0078,1.361
1374.00,7.497684,25.00854,-0.000186,24.016942,-0.0078,1.362
1376.00,7.497623,25.00842,-0.000185,24.016806,-0.0078,1.362
1378.00,7.497501,25.00794,-0.000185,24.016880,-0.0078,1.361
1380.00,7.497082,25.00721,-0.000184,24.017322,-0.0078,1.362
1382.00,7.496377,25.00859,-0.000184,24.017507,-0.0078,1.362
1384.00,7.495052,25.00720,-0.000184,24.016802,-0.0078,1.362
1386.00,7.495230,25.00833,-0.000184,24.016949,-0.0078,1.361
1388.00,7.496576,25.00836,-0.000183,24.017177,-0.0077,1.360
1390.00,7.496431,25.00819,-0.000184,24.017473,-0.0077,1.361
1392.00,7.496043,25.00797,-0.000185,24.016996,-0.0078,1.362
1394.00,7.496213,25.00778,-0.000186,24.017011,-0.0078,1.362
1396.00,7.496456,25.00837,-0.000184,24.017074,-0.0078,1.362
1398.00,7.495647,25.00791,-0.000184,24.017050,-0.0078,1.361
1400.00,7.495679,25.00844,-0.000185,24.017681,-0.0078,1.361
1402.00,7.495553,25.00785,-0.000184,24.016576,-0.0078,1.362
1404.00,7.495287,25.00813,-0.000184,24.017350,-0.0078,1.362
1406.00,7.495195,25.00840,-0.000184,24.017625,-0.0078,1.362
1408.00,7.495379,25.00788,-0.000185,24.017041,-0.0078,1.361
1410.00,7.495371,25.00786,-0.000185,24.017328,-0.0077,1.361
1412.00,7.494904,25.00752,-0.000185,24.016737,-0.0078,1.361
1414.00,7.494697,25.00717,-0.000185,24.017288,-0.0078,1.361
1416.00,7.494796,25.00758,-0.000185,24.017284,-0.0078,1.362
1418.00,7.494460,25.00775,-0.000185,24.017034,-0.0078,1.361
1420.00,7.493443,25.00753,-0.000184,24.017214,-0.0078,1.362
1422.00,7.492789,25.00808,-0.000186,24.017199,-0.0078,1.361
1424.00,7.491631,25.00846,-0.000185,24.017065,-0.0078,1.361
1426.00,7.491334,25.00817,-0.000184,24.016953,-0.0077,1.361
1428.00,7.492636,25.00838,-0.000185,24.017172,-0.0078,1.361
1430.00,7.492254,25.00825,-0.000185,24.016846,-0.0078,1.361
1432.00,7.491033,25.00826,-0.000185,24.016953,-0.0077,1.362
1434.00,7.489825,25.00867,-0.000184,24.016915,-0.0077,1.362
1436.00,7.490040,25.00773,-0.000184,24.017302,-0.0077,1.361
1438.00,7.489323,25.00809,-0.000184,24.016182,-0.0078,1.361
1440.00,7.488348,25.00805,-0.000184,24.016735,-0.0078,1.361
1442.00,7.488267,25.00829,-0.000184,24.016634,-0.0078,1.362
1444.00,7.487540,25.00830,-0.000184,24.017592,-0.0078,1.361
1446.00,7.486322,25.00824,-0.000184,24.016904,-0.0078,1.361
1448.00,7.485836,25.00886,-0.000184,24.016421,-0.0078,1.362
1450.00,7.485682,25.00911,-0.000184,24.016982,-0.0078,1.362
1452.00,7.485792,25.00921,-0.000184,24.017212,-0.0078,1.362
1454.00,7.485394,25.00913,-0.000185,24.017002,-0.0078,1.361
1456.00,7.484539,25.00881,-0.000185,24.016918,-0.0078,1.361
1458.00,7.483359,25.00832,-0.000185,24.017012,-0.0078,1.361
1460.00,7.482174,25.00817,-0.000185,24.016751,-0.0078,1.361
1462.00,7.482536,25.00886,-0.000184,24.016463,-0.0078,1.361
1464.00,7.482276,25.00884,-0.000184,24.016641,-0.0077,1.362
1466.00,7.481638,25.00811,-0.000185,24.016430,-0.0078,1.361
1468.00,7.480520,25.00762,-0.000184,24.016650,-0.0078,1.361
1470.00,7.479540,25.00808,-0.000184,24.017174,-0.0078,1.362
1472.00,7.479100,25.00805,-0.000185,24.017475,-0.0078,1.362
1474.00,7.479541,25.00816,-0.000186,24.017205,-0.0078,1.362
1476.00,7.479172,25.00768,-0.000184,24.017710,-0.0078,1.361
1478.00,7.478989,25.00839,-0.000185,24.016623,-0.0078,1.361
1480.00,7.479524,25.00878,-0.000184,24.017089,-0.0078,1.362
1482.00,7.480346,25.00907,-0.000184,24.017553,-0.0078,1.362
1484.00,7.481553,25.00902,-0.000185,24.017226,-0.0078,1.362
1486.00,7.483111,25.00909,-0.000185,24.016873,-0.0078,1.362
1488.00,7.483739,25.00843,-0.000184,24.016817,-0.0078,1.362
1490.00,7.484068,25.00881,-0.000184,24.017161,-0.0078,1.362
1492.00,7.484869,25.00956,-0.000184,24.017393,-0.0078,1.362
1494.00,7.485930,25.00900,-0.000185,24.017205,-0.0078,1.361
1496.00,7.485877,25.00785,-0.000183,24.017061,-0.0077,1.361
1498.00,7.486601,25.00894,-0.000183,24.016889,-0.0078,1.362
1500.00,7.487327,25.00793,-0.000184,24.016750,-0.0078,1.361
1502.00,7.487223,25.00818,-0.000185,24.016895,-0.0078,1.362
1504.00,7.487427,25.00870,-0.000185,24.017429,-0.0078,1.361
1506.00,7.488153,25.00916,-0.000184,24.017341,-0.0078,1.362
1508.00,7.488675,25.00923,-0.000184,24.016711,-0.0078,1.362
1510.00,7.487548,25.00908,-0.000184,24.017060,-0.0078,1.362
1512.00,7.488163,25.00927,-0.000185,24.016713,-0.0078,1.362
1514.00,7.488422,25.00948,-0.000184,24.016719,-0.0077,1.361
1516.00,7.488715,25.00978,-0.000183,24.015867,-0.0077,1.361
1518.00,7.488879,25.01042,-0.000184,24.016769,-0.0077,1.361
1520.00,7.489536,25.00957,-0.000183,24.017000,-0.0078,1.361
1522.00,7.489306,25.00961,-0.000185,24.016742,-0.0077,1.362
1524.00,7.488883,25.00946,-0.000184,24.016891,-0.0078,1.362
1526.00,7.489139,25.00905,-0.000185,24.016695,-0.0078,1.362
1528.00,7.488432,25.00885,-0.000185,24.017243,-0.0078,1.361
1530.00,7.487500,25.00873,-0.000183,24.016833,-0.0078,1.362
1532.00,7.486973,25.00791,-0.000184,24.016311,-0.0078,1.362
1534.00,7.487588,25.00838,-0.000185,24.017009,-0.0078,1.362
1536.00,7.487337,25.00854,-0.000183,24.017000,-0.0078,1.361
1538.00,7.487141,25.00806,-0.000184,24.017422,-0.0078,1.362
1540.00,7.486951,25.00887,-0.000185,24.016864,-0.0078,1.362
1542.00,7.487449,25.00855,-0.000184,24.016711,-0.0078,1.362
1544.00,7.487802,25.00863,-0.000184,24.016782,-0.0078,1.362
1546.00,7.488174,25.00923,-0.000185,24.017054,-0.0078,1.362
1548.00,7.487452,25.00873,-0.000183,24.016668,-0.0078,1.361
1550.00,7.487589,25.00934,-0.000184,24.016837,-0.0078,1.361
1552.00,7.487864,25.00948,-0.000184,24.017054,-0.0078,1.362
1554.00,7.488805,25.01011,-0.000185,24.016478,-0.0078,1.362
1556.00,7.488681,25.00900,-0.000185,24.016866,-0.0078,1.362
1558.00,7.488556,25.00910,-0.000184,24.016559,-0.0078,1.363
1560.00,7.489053,25.00944,-0.000184,24.016715,-0.0077,1.362
1562.00,7.489220,25.01032,-0.000184,24.016860,-0.0078,1.361
1564.00,7.489703,25.01017,-0.000183,24.017161,-0.0077,1.362
1566.00,7.490661,25.00934,-0.000184,24.017000,-0.0078,1.362
1568.00,7.490189,25.00958,-0.000183,24.016713,-0.0077,1.361
1570.00,7.489099,25.00952,-0.000183,24.017018,-0.0078,1.361
1572.00,7.488994,25.00921,-0.000184,24.016657,-0.0078,1.362
1574.00,7.489275,25.00986,-0.000184,24.016603,-0.0077,1.362
1576.00,7.489434,25.01091,-0.000185,24.016536,-0.0078,1.362
1578.00,7.489255,25.00970,-0.000184,24.016953,-0.0078,1.362
1580.00,7.489232,25.00985,-0.000183,24.017148,-0.0077,1.361
1582.00,7.489274,25.01006,-0.000184,24.016846,-0.0078,1.362
1584.00,7.488812,25.00945,-0.000184,24.017112,-0.0078,1.361
1586.00,7.489796,25.00902,-0.000183,24.016086,-0.0078,1.362
1588.00,7.489829,25.00960,-0.000184,24.016186,-0.0077,1.362
1590.00,7.489135,25.00906,-0.000183,24.016895,-0.0078,1.362
1592.00,7.489243,25.00930,-0.000183,24.016822,-0.0078,1.362
1594.00,7.489778,25.00975,-0.000185,24.016944,-0.0078,1.362
1596.00,7.490022,25.00942,-0.000183,24.016421,-0.0078,1.362
1598.00,7.490194,25.00893,-0.000184,24.017273,-0.0078,1.362
1600.00,7.489657,25.00842,-0.000184,24.016940,-0.0078,1.362
1602.00,7.489971,25.00882,-0.000184,24.017070,-0.0078,1.362
1604.00,7.489845,25.00987,-0.000184,24.016389,-0.0078,1.362
1606.00,7.489697,25.01011,-0.000182,24.016956,-0.0078,1.362
1608.00,7.489169,25.01012,-0.000183,24.017645,-0.0077,1.362
1610.00,7.489073,25.00997,-0.000185,24.016867,-0.0078,1.362
1612.00,7.488703,25.01093,-0.000184,24.017040,-0.0077,1.362
1614.00,7.488679,25.01057,-0.000184,24.017011,-0.0077,1.362
1616.00,7.488891,25.00996,-0.000183,24.017469,-0.0078,1.361
1618.00,7.487651,25.00982,-0.000185,24.017219,-0.0078,1.362
1620.00,7.487632,25.01026,-0.000185,24.016891,-0.0078,1.362
1622.00,7.487708,25.01011,-0.000183,24.017212,-0.0078,1.362
1624.00,7.487575,25.00938,-0.000184,24.016425,-0.0078,1.362
1626.00,7.486779,25.00878,-0.000183,24.017027,-0.0077,1.362
1628.00,7.486650,25.00940,-0.000183,24.016702,-0.0078,1.362
1630.00,7.486842,25.01041,-0.000184,24.017069,-0.0078,1.361
1632.00,7.486558,25.00993,-0.000183,24.017000,-0.0078,1.362
1634.00,7.486746,25.01007,-0.000184,24.017092,-0.0078,1.363
1636.00,7.487215,25.01016,-0.000185,24.017154,-0.0078,1.362
1638.00,7.487149,25.00951,-0.000184,24.017344,-0.0077,1.362
1640.00,7.487237,25.00949,-0.000184,24.016208,-0.0077,1.362
1642.00,7.487708,25.00923,-0.000183,24.017089,-0.0078,1.362
1644.00,7.487575,25.01015,-0.000184,24.017123,-0.0078,1.362
1646.00,7.487266,25.00998,-0.000183,24.016891,-0.0078,1.362
1648.00,7.486626,25.01054,-0.000183,24.017239,-0.0078,1.362
1650.00,7.487037,25.01024,-0.000183,24.016900,-0.0078,1.362
1652.00,7.487080,25.00963,-0.000184,24.016592,-0.0078,1.362
1654.00,7.487300,25.01023,-0.000183,24.016913,-0.0078,1.362
1656.00,7.487238,25.00932,-0.000184,24.016394,-0.0078,1.362
1658.00,7.487432,25.00932,-0.000184,24.016886,-0.0078,1.362
1660.00,7.487878,25.00957,-0.000182,24.017078,-0.0077,1.362
1662.00,7.488142,25.01065,-0.000182,24.016659,-0.0078,1.362
1664.00,7.488699,25.01045,-0.000183,24.016585,-0.0078,1.362
1666.00,7.487798,25.01026,-0.000183,24.016958,-0.0078,1.362
1668.00,7.487447,25.00980,-0.000184,24.016978,-0.0078,1.362
1670.00,7.488027,25.01017,-0.000184,24.016886,-0.0078,1.362
1672.00,7.488795,25.01060,-0.000184,24.017081,-0.0078,1.362
1674.00,7.488050,25.01106,-0.000184,24.016925,-0.0078,1.362
1676.00,7.487834,25.01152,-0.000184,24.017319,-0.0078,1.362
1678.00,7.487670,25.01080,-0.000183,24.017375,-0.0078,1.362
1680.00,7.487536,25.01111,-0.000183,24.016527,-0.0078,1.361
1682.00,7.486815,25.01071,-0.000183,24.016701,-0.0078,1.362
1684.00,7.486729,25.01166,-0.000184,24.016837,-0.0078,1.363
1686.00,7.486983,25.01207,-0.000184,24.016726,-0.0078,1.362
1688.00,7.486378,25.01160,-0.000183,24.017128,-0.0078,1.362
1690.00,7.486538,25.01174,-0.000183,24.017312,-0.0078,1.362
1692.00,7.486984,25.01211,-0.000183,24.017079,-0.0078,1.362
1694.00,7.486861,25.01177,-0.000183,24.016740,-0.0078,1.362
1696.00,7.486482,25.01244,-0.000184,24.016860,-0.0078,1.362
1698.00,7.486133,25.01200,-0.000184,24.015988,-0.0078,1.362
1700.00,7.485928,25.01035,-0.000185,24.016795,-0.0078,1.362
1702.00,7.485162,25.01127,-0.000185,24.017411,-0.0078,1.362
1704.00,7.486106,25.01206,-0.000183,24.017170,-0.0078,1.362
1706.00,7.486440,25.01179,-0.000183,24.017090,-0.0078,1.362
1708.00,7.486825,25.01022,-0.000183,24.016784,-0.0078,1.362
1710.00,7.486492,25.00977,-0.000185,24.016362,-0.0078,1.363
1712.00,7.486980,25.00993,-0.000184,24.016949,-0.0078,1.362
1714.00,7.488005,25.01077,-0.000183,24.017634,-0.0078,1.362
1716.00,7.487684,25.01165,-0.000184,24.016605,-0.0078,1.362
1718.00,7.486777,25.01100,-0.000184,24.016992,-0.0078,1.362
1720.00,7.487673,25.01165,-0.000183,24.017186,-0.0078,1.362
1722.00,7.487894,25.01124,-0.000184,24.017147,-0.0077,1.362
1724.00,7.487722,25.01118,-0.000184,24.017036,-0.0078,1.362
1726.00,7.487484,25.01160,-0.000183,24.017239,-0.0077,1.362
1728.00,7.486694,25.01100,-0.000184,24.016760,-0.0078,1.362
1730.00,7.487177,25.01112,-0.000184,24.017096,-0.0078,1.362
1732.00,7.487376,25.01069,-0.000184,24.017067,-0.0078,1.362
1734.00,7.487231,25.00993,-0.000183,24.016382,-0.0078,1.361
1736.00,7.485998,25.01027,-0.000183,24.017029,-0.0078,1.362
1738.00,7.485852,25.01013,-0.000183,24.017350,-0.0078,1.362
1740.00,7.486388,25.01102,-0.000182,24.017065,-0.0078,1.362
1742.00,7.486351,25.01011,-0.000184,24.017310,-0.0078,1.362
1744.00,7.486171,25.01071,-0.000184,24.016012,-0.0078,1.362
1746.00,7.485690,25.01148,-0.000184,24.016237,-0.0078,1.361
1748.00,7.485250,25.01071,-0.000183,24.016838,-0.0078,1.362
1750.00,7.484515,25.01063,-0.000182,24.017261,-0.0078,1.363
1752.00,7.485122,25.01135,-0.000182,24.017248,-0.0078,1.362
1754.00,7.485318,25.01169,-0.000183,24.016412,-0.0078,1.362
1756.00,7.486278,25.01182,-0.000183,24.016594,-0.0078,1.362
1758.00,7.486523,25.01119,-0.000184,24.017061,-0.0078,1.362
1760.00,7.486415,25.01068,-0.000184,24.017201,-0.0078,1.362
1762.00,7.486344,25.01155,-0.000184,24.016998,-0.0077,1.363
1764.00,7.485615,25.01114,-0.000184,24.016973,-0.0078,1.363
1766.00,7.485477,25.01071,-0.000184,24.016782,-0.0078,1.362
1768.00,7.485941,25.01050,-0.000185,24.017270,-0.0078,1.363
1770.00,7.486022,25.01082,-0.000184,24.016855,-0.0078,1.362
1772.00,7.485887,25.01133,-0.000184,24.016663,-0.0078,1.362
1774.00,7.485203,25.01104,-0.000183,24.016688,-0.0078,1.362
1776.00,7.484665,25.01139,-0.000183,24.016472,-0.0078,1.362
1778.00,7.485623,25.01127,-0.000184,24.016922,-0.0078,1.363
1780.00,7.484983,25.01142,-0.000184,24.016278,-0.0078,1.362
1782.00,7.484701,25.01056,-0.000183,24.016499,-0.0078,1.362
1784.00,7.485820,25.01054,-0.000183,24.016659,-0.0078,1.363
1786.00,7.486003,25.01043,-0.000183,24.016808,-0.0078,1.363
1788.00,7.485351,25.01004,-0.000184,24.017056,-0.0078,1.363
1790.00,7.485635,25.01015,-0.000184,24.017047,-0.0078,1.362
1792.00,7.485737,25.01061,-0.000183,24.016786,-0.0078,1.362
1794.00,7.485552,25.01053,-0.000183,24.016632,-0.0078,1.362
1796.00,7.485099,25.01031,-0.000184,24.016472,-0.0078,1.362
1798.00,7.484340,25.01038,-0.000183,24.016918,-0.0078,1.363
1800.00,7.484911,25.01045,-0.000183,24.016425,-0.0077,1.362
1802.00,7.485838,25.01043,-0.000183,24.017136,-0.0078,1.363
@3,12.0000,24.0
1804.00,7.485109,25.01063,-0.000183,24.016876,-0.0078,1.362
1806.00,7.480829,25.01079,-0.000183,24.017159,-0.0078,1.362
1808.00,7.471915,25.00981,-0.000183,24.017565,-0.0078,1.361
1810.00,7.457754,25.01122,-0.000183,24.017143,-0.0078,1.361
1812.00,7.445560,25.01123,-0.000182,24.017208,-0.0078,1.362
1814.00,7.438635,25.01051,-0.000183,24.017337,-0.0077,1.362
1816.00,7.436427,25.01077,-0.000182,24.017649,-0.0077,1.363
1818.00,7.438310,25.01142,-0.000184,24.017058,-0.0077,1.363
1820.00,7.439955,25.01174,-0.000185,24.016837,-0.0078,1.363
1822.00,7.441183,25.01084,-0.000184,24.017326,-0.0078,1.364
1824.00,7.441522,25.01039,-0.000185,24.017527,-0.0077,1.364
1826.00,7.441521,25.00985,-0.000186,24.017353,-0.0077,1.364
1828.00,7.443764,25.01017,-0.000185,24.017040,-0.0078,1.364
1830.00,7.451667,25.01062,-0.000184,24.016849,-0.0078,1.364
1832.00,7.464519,25.01037,-0.000185,24.017208,-0.0078,1.364
1834.00,7.481173,25.00989,-0.000185,24.017360,-0.0078,1.365
1836.00,7.493499,25.00981,-0.000185,24.017215,-0.0078,1.364
1838.00,7.501018,25.01025,-0.000185,24.017023,-0.0078,1.363
1840.00,7.506697,25.00980,-0.000184,24.016925,-0.0078,1.364
1842.00,7.511820,25.00923,-0.000184,24.017128,-0.0078,1.363
1844.00,7.516542,25.00899,-0.000182,24.016942,-0.0078,1.363
1846.00,7.521723,25.00867,-0.000182,24.017177,-0.0078,1.363
1848.00,7.526099,25.00966,-0.000183,24.018105,-0.0078,1.362
1850.00,7.531127,25.00865,-0.000182,24.016400,-0.0078,1.362
1852.00,7.536212,25.00917,-0.000183,24.016900,-0.0078,1.363
1854.00,7.539801,25.00887,-0.000182,24.017379,-0.0077,1.362
1856.00,7.543132,25.00853,-0.000183,24.017587,-0.0078,1.363
1858.00,7.546198,25.00777,-0.000184,24.017335,-0.0078,1.363
1860.00,7.548745,25.00729,-0.000183,24.016936,-0.0078,1.362
1862.00,7.549835,25.00726,-0.000183,24.017261,-0.0078,1.363
1864.00,7.550942,25.00784,-0.000183,24.016737,-0.0077,1.363
1866.00,7.552735,25.00838,-0.000183,24.017261,-0.0078,1.363
1868.00,7.553936,25.00806,-0.000182,24.016668,-0.0078,1.362
1870.00,7.553400,25.00822,-0.000183,24.017310,-0.0078,1.363
1872.00,7.553093,25.00785,-0.000183,24.016808,-0.0078,1.362
1874.00,7.552311,25.00822,-0.000183,24.017038,-0.0078,1.363
1876.00,7.550748,25.00801,-0.000184,24.016953,-0.0078,1.362
1878.00,7.549239,25.00812,-0.000183,24.017330,-0.0078,1.362
1880.00,7.548320,25.00862,-0.000183,24.017063,-0.0077,1.362
1882.00,7.547753,25.00853,-0.000184,24.017012,-0.0078,1.363
1884.00,7.544923,25.00842,-0.000184,24.016847,-0.0078,1.362
1886.00,7.542442,25.00845,-0.000182,24.016759,-0.0077,1.362
1888.00,7.541206,25.00813,-0.000181,24.016681,-0.0077,1.363
1890.00,7.539581,25.00813,-0.000183,24.017268,-0.0078,1.362
1892.00,7.537024,25.00923,-0.000181,24.016929,-0.0078,1.363
1894.00,7.534453,25.00885,-0.000182,24.016516,-0.0078,1.363
1896.00,7.532235,25.00866,-0.000182,24.016672,-0.0078,1.362
1898.00,7.528726,25.00848,-0.000182,24.017130,-0.0078,1.363
1900.00,7.526643,25.00867,-0.000182,24.016672,-0.0078,1.363
1902.00,7.525077,25.00913,-0.000183,24.016771,-0.0078,1.363
1904.00,7.523891,25.00836,-0.000183,24.016392,-0.0078,1.362
1906.00,7.521519,25.00885,-0.000183,24.017366,-0.0078,1.362
1908.00,7.519687,25.00898,-0.000182,24.016681,-0.0078,1.363
1910.00,7.518150,25.00834,-0.000182,24.017056,-0.0078,1.363
1912.00,7.516514,25.00838,-0.000183,24.017232,-0.0078,1.363
1914.00,7.515207,25.00854,-0.000183,24.016994,-0.0078,1.363
1916.00,7.513046,25.00786,-0.000185,24.016351,-0.0078,1.363
1918.00,7.511752,25.00742,-0.000184,24.017848,-0.0078,1.362
1920.00,7.510288,25.00831,-0.000184,24.017734,-0.0078,1.363
1922.00,7.508919,25.00770,-0.000184,24.016536,-0.0078,1.362
1924.00,7.508708,25.00818,-0.000184,24.017150,-0.0078,1.362
1926.00,7.508424,25.00761,-0.000183,24.017157,-0.0078,1.363
1928.00,7.507878,25.00755,-0.000182,24.017282,-0.0078,1.363
1930.00,7.506830,25.00776,-0.000183,24.016458,-0.0078,1.363
1932.00,7.505973,25.00776,-0.000183,24.017098,-0.0078,1.363
1934.00,7.504526,25.00784,-0.000183,24.017319,-0.0078,1.362
1936.00,7.503248,25.00864,-0.000182,24.017232,-0.0078,1.362
1938.00,7.501251,25.00854,-0.000183,24.016853,-0.0078,1.363
1940.00,7.500310,25.00755,-0.000182,24.017107,-0.0078,1.362
1942.00,7.499420,25.00733,-0.000182,24.016699,-0.0078,1.362
1944.00,7.499220,25.00693,-0.000183,24.016623,-0.0078,1.363
1946.00,7.498186,25.00711,-0.000182,24.016989,-0.0078,1.363
1948.00,7.497776,25.00736,-0.000183,24.016362,-0.0078,1.363
1950.00,7.497089,25.00740,-0.000182,24.016795,-0.0078,1.363
1952.00,7.496841,25.00823,-0.000183,24.017455,-0.0078,1.364
1954.00,7.497341,25.00810,-0.000184,24.017382,-0.0077,1.363
1956.00,7.497636,25.00798,-0.000183,24.017295,-0.0077,1.363
1958.00,7.497434,25.00818,-0.000183,24.016755,-0.0077,1.362
1960.00,7.496766,25.00891,-0.000183,24.017119,-0.0077,1.363
1962.00,7.497134,25.00870,-0.000184,24.016746,-0.0078,1.363
1964.00,7.495829,25.00922,-0.000184,24.016644,-0.0078,1.363
1966.00,7.495378,25.00898,-0.000183,24.016336,-0.0078,1.363
1968.00,7.495014,25.00886,-0.000184,24.017542,-0.0078,1.363
1970.00,7.495086,25.00915,-0.000183,24.016878,-0.0078,1.363
1972.00,7.494396,25.00868,-0.000184,24.016276,-0.0078,1.364
1974.00,7.494811,25.00957,-0.000184,24.016541,-0.0077,1.363
1976.00,7.494595,25.01023,-0.000183,24.017656,-0.0078,1.363
1978.00,7.494354,25.01095,-0.000183,24.016853,-0.0078,1.363
1980.00,7.495126,25.01052,-0.000183,24.016846,-0.0077,1.363
1982.00,7.494782,25.01079,-0.000184,24.016217,-0.0078,1.363
1984.00,7.494114,25.01059,-0.000184,24.017261,-0.0077,1.363
1986.00,7.492782,25.01037,-0.000184,24.016621,-0.0077,1.363
1988.00,7.492932,25.00944,-0.000183,24.017003,-0.0077,1.363
1990.00,7.493932,25.01041,-0.000183,24.017375,-0.0078,1.363
1992.00,7.493956,25.01011,-0.000182,24.016849,-0.0078,1.363
1994.00,7.493496,25.01093,-0.000184,24.017366,-0.0078,1.363
1996.00,7.492785,25.01060,-0.000183,24.016699,-0.0078,1.363
1998.00,7.492067,25.01071,-0.000181,24.016059,-0.0078,1.363
2000.00,7.491298,25.01039,-0.000182,24.017310,-0.0077,1.362
2002.00,7.490923,25.01040,-0.000183,24.017360,-0.0078,1.363
2004.00,7.491699,25.01041,-0.000182,24.016873,-0.0078,1.363
2006.00,7.491104,25.01047,-0.000182,24.017273,-0.0077,1.363
2008.00,7.491132,25.01087,-0.000183,24.016668,-0.0077,1.363
2010.00,7.491133,25.01091,-0.000183,24.016630,-0.0078,1.363
2012.00,7.490798,25.01027,-0.000183,24.016735,-0.0078,1.363
2014.00,7.491195,25.00999,-0.000183,24.016755,-0.0078,1.363
2016.00,7.490958,25.01042,-0.000184,24.016708,-0.0078,1.363
2018.00,7.490356,25.00949,-0.000183,24.017324,-0.0078,1.363
2020.00,7.489433,25.00936,-0.000183,24.016670,-0.0078,1.363
2022.00,7.489971,25.00918,-0.000183,24.016648,-0.0077,1.363
2024.00,7.490151,25.00882,-0.000183,24.017012,-0.0078,1.364
2026.00,7.490403,25.00945,-0.000183,24.016661,-0.0078,1.363
2028.00,7.490354,25.01076,-0.000183,24.016485,-0.0078,1.364
2030.00,7.490877,25.01142,-0.000183,24.016644,-0.0078,1.363
2032.00,7.489900,25.01147,-0.000184,24.016585,-0.0078,1.363
2034.00,7.489336,25.01111,-0.000183,24.016846,-0.0078,1.363
2036.00,7.489736,25.01121,-0.000182,24.016876,-0.0077,1.364
2038.00,7.489800,25.01105,-0.000182,24.017482,-0.0078,1.363
2040.00,7.489734,25.01097,-0.000182,24.017248,-0.0078,1.363
2042.00,7.489199,25.01011,-0.000183,24.017395,-0.0078,1.363
2044.00,7.488787,25.01012,-0.000184,24.017239,-0.0077,1.363
2046.00,7.488199,25.01033,-0.000183,24.017177,-0.0078,1.363
2048.00,7.487767,25.01025,-0.000183,24.018008,-0.0078,1.363
2050.00,7.487806,25.01051,-0.000183,24.016965,-0.0078,1.363
2052.00,7.487674,25.01085,-0.000183,24.016255,-0.0078,1.363
2054.00,7.487563,25.01000,-0.000184,24.016519,-0.0078,1.363
2056.00,7.487132,25.01015,-0.000184,24.016733,-0.0078,1.363
2058.00,7.487350,25.01045,-0.000184,24.016213,-0.0078,1.363
2060.00,7.487240,25.01039,-0.000183,24.016490,-0.0077,1.364
2062.00,7.487195,25.01011,-0.000183,24.017417,-0.0078,1.364
2064.00,7.486180,25.00989,-0.000182,24.018180,-0.0077,1.363
2066.00,7.486609,25.01127,-0.000181,24.017471,-0.0077,1.363
2068.00,7.486527,25.01196,-0.000182,24.017011,-0.0077,1.363
2070.00,7.487466,25.01145,-0.000184,24.017788,-0.0077,1.364
2072.00,7.487911,25.01113,-0.000183,24.017408,-0.0077,1.364
2074.00,7.487752,25.01200,-0.000182,24.016478,-0.0078,1.363
2076.00,7.488202,25.01144,-0.000183,24.016659,-0.0078,1.363
2078.00,7.487771,25.01118,-0.000182,24.016876,-0.0078,1.363
2080.00,7.487307,25.01109,-0.000183,24.016692,-0.0078,1.363
2082.00,7.486794,25.01059,-0.000183,24.017154,-0.0077,1.363
2084.00,7.486601,25.01054,-0.000182,24.017560,-0.0078,1.363
2086.00,7.486411,25.01114,-0.000182,24.016817,-0.0078,1.363
2088.00,7.486746,25.01177,-0.000183,24.016784,-0.0078,1.363
2090.00,7.486062,25.01143,-0.000183,24.017101,-0.0078,1.364
2092.00,7.486647,25.01104,-0.000183,24.017185,-0.0078,1.363
2094.00,7.487398,25.01140,-0.000182,24.017190,-0.0078,1.363
2096.00,7.487821,25.01150,-0.000183,24.017179,-0.0078,1.363
2098.00,7.487679,25.01122,-0.000182,24.017304,-0.0078,1.364
2100.00,7.487122,25.01125,-0.000183,24.017371,-0.0078,1.364
2102.00,7.486784,25.01064,-0.000182,24.016831,-0.0078,1.363
2104.00,7.486292,25.01068,-0.000183,24.016545,-0.0078,1.363
2106.00,7.487379,25.01081,-0.000183,24.017176,-0.0078,1.364
2108.00,7.487945,25.01056,-0.000183,24.016733,-0.0078,1.364
2110.00,7.487037,25.01115,-0.000183,24.017478,-0.0078,1.363
2112.00,7.486230,25.01124,-0.000181,24.017219,-0.0078,1.363
2114.00,7.485681,25.01059,-0.000182,24.016953,-0.0078,1.363
2116.00,7.486284,25.01066,-0.000183,24.016595,-0.0078,1.363
2118.00,7.486924,25.01075,-0.000182,24.016610,-0.0078,1.364
2120.00,7.487174,25.01082,-0.000183,24.016942,-0.0078,1.364
2122.00,7.487534,25.01100,-0.000184,24.016650,-0.0078,1.363
2124.00,7.488060,25.01133,-0.000183,24.016704,-0.0078,1.364
2126.00,7.488255,25.01164,-0.000182,24.017551,-0.0078,1.363
2128.00,7.487917,25.01131,-0.000182,24.017125,-0.0078,1.364
2130.00,7.487478,25.01074,-0.000182,24.016458,-0.0078,1.363
2132.00,7.486968,25.01020,-0.000183,24.016777,-0.0077,1.363
2134.00,7.487060,25.01040,-0.000183,24.016817,-0.0078,1.363
2136.00,7.487196,25.01030,-0.000183,24.016516,-0.0078,1.364
2138.00,7.486689,25.01010,-0.000184,24.016574,-0.0078,1.363
2140.00,7.486446,25.01049,-0.000184,24.016851,-0.0078,1.364
2142.00,7.486089,25.01047,-0.000184,24.017658,-0.0078,1.364
2144.00,7.486114,25.01092,-0.000183,24.017103,-0.0078,1.363
2146.00,7.486213,25.01039,-0.000183,24.016545,-0.0078,1.363
2148.00,7.486303,25.00929,-0.000182,24.016967,-0.0078,1.363
2150.00,7.486404,25.00923,-0.000184,24.016925,-0.0078,1.364
2152.00,7.485630,25.00862,-0.000183,24.016521,-0.0078,1.364
2154.00,7.485598,25.00874,-0.000183,24.016634,-0.0078,1.363
2156.00,7.486076,25.00908,-0.000183,24.016934,-0.0077,1.363
2158.00,7.486555,25.00875,-0.000183,24.017094,-0.0078,1.364
2160.00,7.486244,25.00913,-0.000184,24.016798,-0.0078,1.363
2162.00,7.486051,25.00799,-0.000184,24.016585,-0.0078,1.363
2164.00,7.486186,25.00810,-0.000182,24.016082,-0.0078,1.364
2166.00,7.487202,25.00867,-0.000183,24.015936,-0.0078,1.364
2168.00,7.487327,25.00843,-0.000184,24.016960,-0.0078,1.364
2170.00,7.487364,25.00743,-0.000183,24.016971,-0.0078,1.364
2172.00,7.486481,25.00738,-0.000182,24.017364,-0.0078,1.362
2174.00,7.486762,25.00768,-0.000182,24.016835,-0.0078,1.363
2176.00,7.487040,25.00852,-0.000182,24.016635,-0.0078,1.364
2178.00,7.487834,25.00856,-0.000181,24.017079,-0.0078,1.363
2180.00,7.487930,25.00922,-0.000182,24.016728,-0.0078,1.363
2182.00,7.486994,25.00894,-0.000181,24.017453,-0.0078,1.363
2184.00,7.486883,25.00843,-0.000182,24.016641,-0.0078,1.364
2186.00,7.487792,25.00908,-0.000182,24.017130,-0.0078,1.363
2188.00,7.487973,25.00897,-0.000184,24.017194,-0.0078,1.364
2190.00,7.487618,25.00881,-0.000184,24.017384,-0.0078,1.363
2192.00,7.486710,25.00843,-0.000182,24.017161,-0.0078,1.363
2194.00,7.486779,25.00774,-0.000183,24.016695,-0.0078,1.363
2196.00,7.487128,25.00836,-0.000183,24.016895,-0.0078,1.364
2198.00,7.487336,25.00879,-0.000182,24.017034,-0.0078,1.364
2200.00,7.487698,25.00834,-0.000183,24.017342,-0.0078,1.364
2202.00,7.487776,25.00903,-0.000183,24.016648,-0.0078,1.363
2204.00,7.487728,25.01011,-0.000183,24.016889,-0.0078,1.363
2206.00,7.486587,25.00962,-0.000184,24.016650,-0.0078,1.364
2208.00,7.485782,25.00921,-0.000183,24.016722,-0.0078,1.364
2210.00,7.486071,25.00886,-0.000183,24.016585,-0.0078,1.363
2212.00,7.486195,25.00945,-0.000184,24.017090,-0.0078,1.363
2214.00,7.485526,25.01003,-0.000182,24.016789,-0.0078,1.364
2216.00,7.485274,25.00936,-0.000183,24.017556,-0.0078,1.364
2218.00,7.485243,25.00872,-0.000182,24.016965,-0.0078,1.364
2220.00,7.485536,25.00866,-0.000182,24.016367,-0.0078,1.363
2222.00,7.485579,25.00875,-0.000182,24.016650,-0.0078,1.364
2224.00,7.485950,25.00876,-0.000182,24.016441,-0.0078,1.364
2226.00,7.486757,25.00906,-0.000182,24.016527,-0.0078,1.364
2228.00,7.487103,25.00771,-0.000184,24.016006,-0.0078,1.364
2230.00,7.487069,25.00800,-0.000183,24.017128,-0.0077,1.364
2232.00,7.486078,25.00878,-0.000183,24.016907,-0.0078,1.364
2234.00,7.486621,25.00850,-0.000182,24.016465,-0.0078,1.364
2236.00,7.486739,25.00843,-0.000183,24.017132,-0.0078,1.364
2238.00,7.486969,25.00747,-0.000184,24.016492,-0.0078,1.363
2240.00,7.486986,25.00732,-0.000183,24.016782,-0.0078,1.364
2242.00,7.486555,25.00835,-0.000183,24.016581,-0.0078,1.364
2244.00,7.486953,25.00770,-0.000183,24.016737,-0.0078,1.364
2246.00,7.487367,25.00823,-0.000184,24.016744,-0.0078,1.364
2248.00,7.486638,25.00855,-0.000184,24.016458,-0.0078,1.364
2250.00,7.485869,25.00870,-0.000182,24.016372,-0.0078,1.364
2252.00,7.485939,25.00853,-0.000181,24.016630,-0.0078,1.364
2254.00,7.485597,25.00798,-0.000182,24.016967,-0.0078,1.364
2256.00,7.485667,25.00876,-0.000182,24.017542,-0.0078,1.364
2258.00,7.486204,25.00908,-0.000183,24.016414,-0.0078,1.364
2260.00,7.485851,25.00810,-0.000183,24.017069,-0.0078,1.364
2262.00,7.485801,25.00863,-0.000183,24.016672,-0.0078,1.364
2264.00,7.486870,25.00888,-0.000184,24.016969,-0.0078,1.364
2266.00,7.486875,25.00920,-0.000184,24.016597,-0.0078,1.364
2268.00,7.487144,25.00931,-0.000182,24.017014,-0.0078,1.363
2270.00,7.487277,25.00874,-0.000181,24.016915,-0.0078,1.364
2272.00,7.486548,25.00862,-0.000182,24.016976,-0.0078,1.364
2274.00,7.486209,25.00792,-0.000182,24.016927,-0.0078,1.364
2276.00,7.486656,25.00780,-0.000182,24.017484,-0.0078,1.364
2278.00,7.486968,25.00814,-0.000182,24.017351,-0.0078,1.364
2280.00,7.487469,25.00843,-0.000182,24.017032,-0.0077,1.364
2282.00,7.487156,25.00791,-0.000182,24.017011,-0.0078,1.364
2284.00,7.486646,25.00838,-0.000183,24.017554,-0.0078,1.364
2286.00,7.486196,25.00863,-0.000183,24.017215,-0.0078,1.364
2288.00,7.486880,25.00938,-0.000183,24.017576,-0.0077,1.364
2290.00,7.486085,25.00983,-0.000184,24.016942,-0.0078,1.363
2292.00,7.485886,25.00950,-0.000182,24.017266,-0.0077,1.363
2294.00,7.485772,25.00946,-0.000182,24.017373,-0.0077,1.364
2296.00,7.485952,25.00950,-0.000182,24.017491,-0.0078,1.364
2298.00,7.486113,25.00951,-0.000183,24.017137,-0.0078,1.364
2300.00,7.485800,25.00988,-0.000183,24.017299,-0.0078,1.364
2302.00,7.485587,25.00969,-0.000183,24.016867,-0.0078,1.364
2304.00,7.485587,25.00963,-0.000183,24.016699,-0.0078,1.363
2306.00,7.485071,25.00981,-0.000182,24.017047,-0.0078,1.364
2308.00,7.485226,25.01039,-0.000182,24.016831,-0.0078,1.365
2310.00,7.484525,25.01087,-0.000182,24.016634,-0.0078,1.364
2312.00,7.485219,25.01089,-0.000183,24.016668,-0.0078,1.364
2314.00,7.486132,25.01069,-0.000181,24.017147,-0.0078,1.364
2316.00,7.485624,25.01139,-0.000181,24.016646,-0.0078,1.364
2318.00,7.485956,25.01127,-0.000181,24.016915,-0.0077,1.364
2320.00,7.486029,25.01058,-0.000182,24.016956,-0.0078,1.364
2322.00,7.485822,25.01101,-0.000183,24.017070,-0.0078,1.364
2324.00,7.485929,25.00992,-0.000182,24.017747,-0.0078,1.364
2326.00,7.485694,25.01102,-0.000183,24.016568,-0.0077,1.364
2328.00,7.485099,25.01130,-0.000183,24.016916,-0.0078,1.364
2330.00,7.485203,25.00999,-0.000182,24.016875,-0.0078,1.364
2332.00,7.485651,25.01117,-0.000183,24.016933,-0.0078,1.363
2334.00,7.486091,25.01087,-0.000182,24.016548,-0.0078,1.364
2336.00,7.486358,25.00994,-0.000183,24.016965,-0.0077,1.364
2338.00,7.485045,25.00989,-0.000183,24.016982,-0.0078,1.364
2340.00,7.486093,25.00937,-0.000183,24.016954,-0.0078,1.364
2342.00,7.485872,25.00884,-0.000184,24.017264,-0.0078,1.365
2344.00,7.486064,25.01044,-0.000184,24.017883,-0.0078,1.364
2346.00,7.486409,25.01085,-0.000183,24.016987,-0.0078,1.364
2348.00,7.486353,25.01105,-0.000182,24.017049,-0.0078,1.363
2350.00,7.486023,25.01065,-0.000181,24.016840,-0.0078,1.364
2352.00,7.486152,25.00959,-0.000181,24.017119,-0.0078,1.364
2354.00,7.485548,25.01053,-0.000181,24.017341,-0.0077,1.365
2356.00,7.485138,25.00982,-0.000182,24.016256,-0.0078,1.364
2358.00,7.485162,25.01007,-0.000182,24.016808,-0.0078,1.364
2360.00,7.485214,25.01114,-0.000182,24.016931,-0.0078,1.364
2362.00,7.484810,25.01118,-0.000180,24.017438,-0.0077,1.363
2364.00,7.484215,25.01146,-0.000181,24.016942,-0.0077,1.364
2366.00,7.485076,25.01149,-0.000182,24.017163,-0.0077,1.364
2368.00,7.485926,25.01160,-0.000181,24.017205,-0.0077,1.364
2370.00,7.486591,25.01153,-0.000181,24.017301,-0.0077,1.364
2372.00,7.486195,25.01146,-0.000181,24.017078,-0.0077,1.364
2374.00,7.485695,25.01110,-0.000181,24.017428,-0.0077,1.364
2376.00,7.486398,25.01166,-0.000182,24.017308,-0.0077,1.364
2378.00,7.486692,25.01137,-0.000182,24.016907,-0.0077,1.364
2380.00,7.486936,25.01109,-0.000180,24.017335,-0.0077,1.364
2382.00,7.486272,25.01144,-0.000182,24.016824,-0.0077,1.364
2384.00,7.486242,25.01120,-0.000181,24.016791,-0.0078,1.365
2386.00,7.485924,25.01197,-0.000182,24.016982,-0.0078,1.364
2388.00,7.485125,25.01187,-0.000181,24.017061,-0.0078,1.364
2390.00,7.484788,25.01185,-0.000182,24.016886,-0.0078,1.364
2392.00,7.485859,25.01128,-0.000182,24.017141,-0.0078,1.364
2394.00,7.486367,25.01171,-0.000183,24.017458,-0.0078,1.364
2396.00,7.486062,25.01176,-0.000182,24.017413,-0.0078,1.365
2398.00,7.485211,25.01116,-0.000183,24.016886,-0.0078,1.365
2400.00,7.485435,25.01141,-0.000182,24.017337,-0.0078,1.364
2402.00,7.486722,25.01151,-0.000181,24.017195,-0.0077,1.364
@4,12.0000,24.0
2404.00,7.485343,25.01243,-0.000181,24.017560,-0.0077,1.364
2406.00,7.480113,25.01142,-0.000181,24.017212,-0.0077,1.364
2408.00,7.471153,25.01178,-0.000181,24.017032,-0.0078,1.363
2410.00,7.459571,25.01168,-0.000180,24.017014,-0.0078,1.363
2412.00,7.448506,25.01122,-0.000180,24.017370,-0.0078,1.364
2414.00,7.441901,25.01100,-0.000181,24.017152,-0.0078,1.364
2416.00,7.439753,25.01017,-0.000181,24.017759,-0.0078,1.365
2418.00,7.438070,25.01081,-0.000182,24.017163,-0.0077,1.364
2420.00,7.438026,25.01008,-0.000182,24.016987,-0.0077,1.365
2422.00,7.436984,25.01066,-0.000184,24.017656,-0.0077,1.366
2424.00,7.435381,25.01024,-0.000183,24.017484,-0.0078,1.364
2426.00,7.435340,25.00965,-0.000183,24.016771,-0.0077,1.365
2428.00,7.436344,25.01040,-0.000183,24.017156,-0.0078,1.366
2430.00,7.442617,25.01025,-0.000184,24.017647,-0.0077,1.366
2432.00,7.454919,25.01089,-0.000183,24.016592,-0.0078,1.366
2434.00,7.472690,25.01042,-0.000182,24.016731,-0.0078,1.366
2436.00,7.489530,25.01127,-0.000183,24.017893,-0.0078,1.366
2438.00,7.501341,25.01017,-0.000184,24.017426,-0.0078,1.366
2440.00,7.509441,25.01009,-0.000184,24.017232,-0.0077,1.365
2442.00,7.517033,25.01008,-0.000182,24.017094,-0.0078,1.364
2444.00,7.523861,25.00959,-0.000181,24.016800,-0.0078,1.364
2446.00,7.531446,25.01044,-0.000181,24.017136,-0.0078,1.364
2448.00,7.540207,25.01025,-0.000182,24.017116,-0.0078,1.364
2450.00,7.547525,25.01037,-0.000180,24.017244,-0.0078,1.364
2452.00,7.553675,25.01111,-0.000181,24.016802,-0.0078,1.364
2454.00,7.559858,25.01106,-0.000181,24.016933,-0.0077,1.365
2456.00,7.563789,25.01126,-0.000181,24.017315,-0.0077,1.365
2458.00,7.567053,25.01100,-0.000182,24.017183,-0.0077,1.364
2460.00,7.569004,25.01083,-0.000181,24.016343,-0.0077,1.365
2462.00,7.570393,25.01088,-0.000182,24.017108,-0.0077,1.365
2464.00,7.569929,25.01096,-0.000181,24.016793,-0.0078,1.364
2466.00,7.569261,25.00963,-0.000181,24.016619,-0.0078,1.364
2468.00,7.568799,25.01048,-0.000182,24.017128,-0.0078,1.364
2470.00,7.568450,25.01066,-0.000180,24.016757,-0.0078,1.364
2472.00,7.566425,25.01043,-0.000180,24.016983,-0.0077,1.364
2474.00,7.564328,25.01051,-0.000180,24.016780,-0.0077,1.364
2476.00,7.561731,25.01059,-0.000181,24.017221,-0.0077,1.364
2478.00,7.558876,25.01138,-0.000182,24.017029,-0.0077,1.364
2480.00,7.555660,25.01113,-0.000181,24.017487,-0.0078,1.364
2482.00,7.552603,25.01100,-0.000181,24.017529,-0.0077,1.365
2484.00,7.549526,25.00992,-0.000182,24.017534,-0.0078,1.364
2486.00,7.545004,25.01078,-0.000182,24.017029,-0.0078,1.365
2488.00,7.541351,25.01068,-0.000182,24.016891,-0.0078,1.363
2490.00,7.538791,25.01063,-0.000181,24.017324,-0.0078,1.364
2492.00,7.535659,25.01073,-0.000180,24.016880,-0.0078,1.365
2494.00,7.532754,25.01109,-0.000182,24.016644,-0.0077,1.365
2496.00,7.530736,25.01093,-0.000181,24.017324,-0.0078,1.365
2498.00,7.528039,25.01111,-0.000181,24.017281,-0.0078,1.364
2500.00,7.526544,25.01090,-0.000181,24.017049,-0.0078,1.364
2502.00,7.524846,25.01082,-0.000181,24.016728,-0.0077,1.365
2504.00,7.522440,25.01027,-0.000182,24.017023,-0.0078,1.365
2506.00,7.520625,25.01070,-0.000181,24.017341,-0.0077,1.364
2508.00,7.518866,25.01094,-0.000181,24.016791,-0.0078,1.364
2510.00,7.516850,25.01160,-0.000180,24.016398,-0.0077,1.364
2512.00,7.515295,25.01067,-0.000181,24.017487,-0.0077,1.365
2514.00,7.514279,25.01052,-0.000181,24.017830,-0.0078,1.364
2516.00,7.512406,25.01083,-0.000182,24.017377,-0.0078,1.364
2518.00,7.509754,25.01140,-0.000181,24.017230,-0.0078,1.364
2520.00,7.508313,25.01166,-0.000182,24.017203,-0.0078,1.364
2522.00,7.508169,25.01225,-0.000183,24.017107,-0.0077,1.364
2524.00,7.506742,25.01196,-0.000183,24.016951,-0.0077,1.365
2526.00,7.505566,25.01220,-0.000181,24.017402,-0.0078,1.364
2528.00,7.504924,25.01204,-0.000181,24.016880,-0.0078,1.364
2530.00,7.503767,25.01141,-0.000181,24.016905,-0.0078,1.364
2532.00,7.503117,25.01159,-0.000182,24.016730,-0.0077,1.364
2534.00,7.502921,25.01161,-0.000181,24.016800,-0.0077,1.364
2536.00,7.501882,25.01126,-0.000180,24.017408,-0.0078,1.364
2538.00,7.501531,25.01178,-0.000181,24.016951,-0.0078,1.364
2540.00,7.501080,25.01213,-0.000181,24.016615,-0.0078,1.364
2542.00,7.500463,25.01204,-0.000181,24.017721,-0.0078,1.364
2544.00,7.498888,25.01134,-0.000181,24.016740,-0.0077,1.364
2546.00,7.497339,25.01193,-0.000182,24.016976,-0.0078,1.364
2548.00,7.496500,25.01218,-0.000181,24.017821,-0.0078,1.364
2550.00,7.496298,25.01104,-0.000181,24.017292,-0.0078,1.365
2552.00,7.496914,25.01154,-0.000181,24.017312,-0.0078,1.365
2554.00,7.496486,25.01125,-0.000182,24.017373,-0.0078,1.364
2556.00,7.495805,25.01138,-0.000182,24.017083,-0.0078,1.365
2558.00,7.494639,25.01099,-0.000183,24.017221,-0.0078,1.365
2560.00,7.494048,25.01100,-0.000182,24.017000,-0.0078,1.365
2562.00,7.493350,25.01137,-0.000182,24.017123,-0.0077,1.365
2564.00,7.493206,25.01182,-0.000182,24.017275,-0.0077,1.365
2566.00,7.493657,25.01207,-0.000180,24.017134,-0.0078,1.364
2568.00,7.493726,25.01222,-0.000181,24.017377,-0.0078,1.365
2570.00,7.493028,25.01164,-0.000182,24.016918,-0.0077,1.365
2572.00,7.492382,25.01208,-0.000182,24.017156,-0.0077,1.365
2574.00,7.492523,25.01186,-0.000181,24.017279,-0.0077,1.365
2576.00,7.492699,25.01149,-0.000182,24.017348,-0.0077,1.364
2578.00,7.492622,25.01166,-0.000181,24.016846,-0.0077,1.364
2580.00,7.492457,25.01122,-0.000182,24.017214,-0.0077,1.365
2582.00,7.491399,25.01209,-0.000182,24.017257,-0.0077,1.365
2584.00,7.490673,25.01228,-0.000180,24.017792,-0.0078,1.364
2586.00,7.490856,25.01216,-0.000181,24.017591,-0.0078,1.365
2588.00,7.491550,25.01228,-0.000181,24.017118,-0.0078,1.366
2590.00,7.491605,25.01227,-0.000182,24.017087,-0.0078,1.365
2592.00,7.491358,25.01180,-0.000182,24.017282,-0.0078,1.365
2594.00,7.491155,25.01216,-0.000182,24.017660,-0.0078,1.364
2596.00,7.490658,25.01197,-0.000182,24.017364,-0.0078,1.364
2598.00,7.489611,25.01212,-0.000182,24.017208,-0.0077,1.365
2600.00,7.489106,25.01198,-0.000181,24.016996,-0.0078,1.365
2602.00,7.489321,25.01154,-0.000181,24.017021,-0.0078,1.365
2604.00,7.489789,25.01176,-0.000182,24.017685,-0.0077,1.364
2606.00,7.489691,25.01191,-0.000182,24.017353,-0.0077,1.364
2608.00,7.488967,25.01165,-0.000181,24.017032,-0.0078,1.364
2610.00,7.487590,25.01164,-0.000181,24.016111,-0.0078,1.364
2612.00,7.487835,25.01135,-0.000181,24.016838,-0.0078,1.365
2614.00,7.487982,25.01176,-0.000183,24.016768,-0.0078,1.365
2616.00,7.487696,25.01229,-0.000182,24.016405,-0.0078,1.365
2618.00,7.487072,25.01256,-0.000182,24.016244,-0.0078,1.364
2620.00,7.486484,25.01285,-0.000181,24.017339,-0.0077,1.365
2622.00,7.486885,25.01260,-0.000181,24.017007,-0.0077,1.364
2624.00,7.487564,25.01292,-0.000181,24.017252,-0.0078,1.365
2626.00,7.487052,25.01344,-0.000181,24.018015,-0.0078,1.365
2628.00,7.486500,25.01310,-0.000182,24.016791,-0.0078,1.365
2630.00,7.486433,25.01336,-0.000183,24.016931,-0.0078,1.365
2632.00,7.486520,25.01277,-0.000183,24.017632,-0.0078,1.364
2634.00,7.486659,25.01320,-0.000182,24.017234,-0.0078,1.364
2636.00,7.487135,25.01361,-0.000183,24.017094,-0.0078,1.364
2638.00,7.487697,25.01340,-0.000181,24.017270,-0.0078,1.364
2640.00,7.487760,25.01242,-0.000181,24.017308,-0.0078,1.365
2642.00,7.487279,25.01184,-0.000181,24.017594,-0.0078,1.365
2644.00,7.486814,25.01210,-0.000182,24.017326,-0.0078,1.365
2646.00,7.486200,25.01174,-0.000182,24.016624,-0.0077,1.365
2648.00,7.486015,25.01311,-0.000181,24.017293,-0.0078,1.365
2650.00,7.485414,25.01293,-0.000182,24.017205,-0.0078,1.365
2652.00,7.484890,25.01316,-0.000183,24.016969,-0.0078,1.365
2654.00,7.484762,25.01222,-0.000182,24.017312,-0.0078,1.365
2656.00,7.484933,25.01260,-0.000181,24.017083,-0.0078,1.365
2658.00,7.484744,25.01287,-0.000182,24.016992,-0.0078,1.364
2660.00,7.485066,25.01296,-0.000182,24.017377,-0.0078,1.365
2662.00,7.485348,25.01294,-0.000183,24.017159,-0.0078,1.365
2664.00,7.485804,25.01292,-0.000182,24.017012,-0.0078,1.364
2666.00,7.486187,25.01259,-0.000182,24.016933,-0.0078,1.365
2668.00,7.485813,25.01254,-0.000183,24.017221,-0.0077,1.365
2670.00,7.485431,25.01265,-0.000183,24.016530,-0.0078,1.365
2672.00,7.485813,25.01268,-0.000181,24.017638,-0.0078,1.365
2674.00,7.485678,25.01269,-0.000181,24.017186,-0.0078,1.365
2676.00,7.484938,25.01287,-0.000181,24.016820,-0.0078,1.364
2678.00,7.483908,25.01232,-0.000179,24.017121,-0.0077,1.364
2680.00,7.484208,25.01300,-0.000181,24.017217,-0.0078,1.365
2682.00,7.485046,25.01348,-0.000182,24.017284,-0.0078,1.364
2684.00,7.484727,25.01328,-0.000182,24.017110,-0.0078,1.365
2686.00,7.484416,25.01318,-0.000181,24.017279,-0.0078,1.365
2688.00,7.484797,25.01270,-0.000183,24.017495,-0.0077,1.365
2690.00,7.484832,25.01250,-0.000182,24.017270,-0.0078,1.365
2692.00,7.484832,25.01196,-0.000183,24.017679,-0.0077,1.366
2694.00,7.484574,25.01152,-0.000182,24.017353,-0.0077,1.365
2696.00,7.484135,25.01170,-0.000181,24.017424,-0.0077,1.364
2698.00,7.484767,25.01151,-0.000181,24.016846,-0.0078,1.365
2700.00,7.485188,25.01154,-0.000182,24.016717,-0.0078,1.365
2702.00,7.484544,25.01147,-0.000182,24.016780,-0.0078,1.365
2704.00,7.485122,25.01130,-0.000183,24.016996,-0.0078,1.365
2706.00,7.484948,25.01120,-0.000183,24.017079,-0.0078,1.365
2708.00,7.484804,25.01219,-0.000182,24.016189,-0.0077,1.365
2710.00,7.484605,25.01223,-0.000182,24.016461,-0.0077,1.365
2712.00,7.484993,25.01185,-0.000181,24.016782,-0.0078,1.365
2714.00,7.485131,25.01155,-0.000181,24.016711,-0.0078,1.365
2716.00,7.485456,25.01185,-0.000181,24.016711,-0.0078,1.365
2718.00,7.485045,25.01296,-0.000181,24.017348,-0.0078,1.365
2720.00,7.484561,25.01241,-0.000180,24.017293,-0.0078,1.365
2722.00,7.484608,25.01249,-0.000181,24.016664,-0.0077,1.365
2724.00,7.485106,25.01241,-0.000181,24.016804,-0.0078,1.365
2726.00,7.484820,25.01225,-0.000180,24.016648,-0.0078,1.365
2728.00,7.483933,25.01214,-0.000180,24.017252,-0.0078,1.364
2730.00,7.484269,25.01225,-0.000181,24.017322,-0.0078,1.365
2732.00,7.484065,25.01204,-0.000181,24.017016,-0.0078,1.365
2734.00,7.484627,25.01233,-0.000182,24.017698,-0.0078,1.365
2736.00,7.485428,25.01331,-0.000182,24.017235,-0.0078,1.365
2738.00,7.484601,25.01266,-0.000181,24.017350,-0.0078,1.365
2740.00,7.484405,25.01265,-0.000181,24.017096,-0.0077,1.365
2742.00,7.484105,25.01297,-0.000179,24.017333,-0.0077,1.365
2744.00,7.484226,25.01262,-0.000180,24.017183,-0.0078,1.365
2746.00,7.484611,25.01355,-0.000181,24.017089,-0.0078,1.365
2748.00,7.484787,25.01276,-0.000181,24.016452,-0.0078,1.365
2750.00,7.485335,25.01254,-0.000181,24.016974,-0.0078,1.366
2752.00,7.485176,25.01218,-0.000181,24.017288,-0.0078,1.365
2754.00,7.484221,25.01211,-0.000182,24.017286,-0.0078,1.365
2756.00,7.484174,25.01211,-0.000182,24.016547,-0.0078,1.365
2758.00,7.485083,25.01210,-0.000182,24.016256,-0.0078,1.365
2760.00,7.484896,25.01220,-0.000182,24.017099,-0.0077,1.366
2762.00,7.485267,25.01197,-0.000181,24.017388,-0.0078,1.366
2764.00,7.484675,25.01210,-0.000181,24.017072,-0.0078,1.365
2766.00,7.484547,25.01216,-0.000181,24.017560,-0.0078,1.365
2768.00,7.484297,25.01186,-0.000180,24.017418,-0.0077,1.365
2770.00,7.484477,25.01215,-0.000181,24.017043,-0.0078,1.364
2772.00,7.484605,25.01254,-0.000181,24.017016,-0.0078,1.365
2774.00,7.484349,25.01255,-0.000181,24.017090,-0.0078,1.366
2776.00,7.484586,25.01240,-0.000183,24.017482,-0.0078,1.366
2778.00,7.484950,25.01315,-0.000183,24.017179,-0.0078,1.365
2780.00,7.485371,25.01247,-0.000183,24.017440,-0.0078,1.365
2782.00,7.485506,25.01290,-0.000180,24.016436,-0.0077,1.364
2784.00,7.485368,25.01297,-0.000179,24.017179,-0.0078,1.365
2786.00,7.485591,25.01223,-0.000180,24.017168,-0.0078,1.365
2788.00,7.485178,25.01386,-0.000180,24.017279,-0.0078,1.365
2790.00,7.485225,25.01412,-0.000181,24.016605,-0.0077,1.365
2792.00,7.485766,25.01437,-0.000181,24.017482,-0.0078,1.365
2794.00,7.484322,25.01358,-0.000181,24.017525,-0.0078,1.365
2796.00,7.483804,25.01385,-0.000182,24.016626,-0.0078,1.365
2798.00,7.484475,25.01344,-0.000181,24.016708,-0.0078,1.365
2800.00,7.484739,25.01400,-0.000181,24.017206,-0.0078,1.365
2802.00,7.484293,25.01330,-0.000179,24.016873,-0.0077,1.365
2804.00,7.484090,25.01403,-0.000181,24.017498,-0.0077,1.365
2806.00,7.484786,25.01410,-0.000181,24.016715,-0.0077,1.366
2808.00,7.484490,25.01387,-0.000180,24.017640,-0.0078,1.365
2810.00,7.485001,25.01372,-0.000181,24.016853,-0.0078,1.365
2812.00,7.485105,25.01360,-0.000180,24.016434,-0.0077,1.365
2814.00,7.484952,25.01352,-0.000181,24.017359,-0.0077,1.366
2816.00,7.485320,25.01291,-0.000183,24.016748,-0.0077,1.365
2818.00,7.485705,25.01323,-0.000181,24.017002,-0.0078,1.365
2820.00,7.485106,25.01300,-0.000181,24.017116,-0.0078,1.365
2822.00,7.485326,25.01310,-0.000181,24.017268,-0.0078,1.365
2824.00,7.485309,25.01294,-0.000181,24.017513,-0.0077,1.365
2826.00,7.484811,25.01282,-0.000180,24.017505,-0.0078,1.365
2828.00,7.484439,25.01258,-0.000180,24.017063,-0.0078,1.365
2830.00,7.484430,25.01209,-0.000181,24.017031,-0.0077,1.365
2832.00,7.485061,25.01173,-0.000180,24.017750,-0.0078,1.365
2834.00,7.485719,25.01274,-0.000180,24.017576,-0.0078,1.366
2836.00,7.485167,25.01240,-0.000181,24.017529,-0.0078,1.366
2838.00,7.485575,25.01201,-0.000182,24.016474,-0.0078,1.365
2840.00,7.485031,25.01197,-0.000181,24.016750,-0.0078,1.365
2842.00,7.484454,25.01182,-0.000180,24.017505,-0.0078,1.365
2844.00,7.484050,25.01169,-0.000181,24.016802,-0.0078,1.365
2846.00,7.484707,25.01166,-0.000180,24.017185,-0.0078,1.365
2848.00,7.484759,25.01201,-0.000181,24.016842,-0.0077,1.365
2850.00,7.484664,25.01283,-0.000180,24.017328,-0.0078,1.365
2852.00,7.484077,25.01196,-0.000179,24.017094,-0.0078,1.365
2854.00,7.484430,25.01198,-0.000179,24.017745,-0.0078,1.365
2856.00,7.484683,25.01171,-0.000181,24.017092,-0.0077,1.365
2858.00,7.485280,25.01099,-0.000180,24.017293,-0.0077,1.365
2860.00,7.485048,25.01209,-0.000179,24.017710,-0.0077,1.365
2862.00,7.484616,25.01211,-0.000180,24.017302,-0.0077,1.365
2864.00,7.484920,25.01108,-0.000181,24.017067,-0.0077,1.365
2866.00,7.484763,25.01181,-0.000181,24.017205,-0.0077,1.365
2868.00,7.484572,25.01174,-0.000181,24.017308,-0.0077,1.365
2870.00,7.484581,25.01070,-0.000180,24.017928,-0.0077,1.365
2872.00,7.484833,25.01114,-0.000180,24.017672,-0.0077,1.365
2874.00,7.485356,25.01135,-0.000179,24.017123,-0.0078,1.366
2876.00,7.485477,25.01138,-0.000181,24.017282,-0.0078,1.366
2878.00,7.485296,25.01128,-0.000181,24.017540,-0.0077,1.365
2880.00,7.485049,25.01081,-0.000182,24.017634,-0.0078,1.366
2882.00,7.485252,25.01120,-0.000181,24.017321,-0.0077,1.365
2884.00,7.484824,25.01155,-0.000179,24.017478,-0.0077,1.365
2886.00,7.484562,25.01102,-0.000180,24.017797,-0.0077,1.365
2888.00,7.484913,25.01011,-0.000181,24.016563,-0.0077,1.365
2890.00,7.484927,25.00978,-0.000180,24.016849,-0.0077,1.365
2892.00,7.485370,25.01073,-0.000181,24.017714,-0.0078,1.365
2894.00,7.485291,25.01044,-0.000181,24.017032,-0.0078,1.366
2896.00,7.485523,25.01133,-0.000181,24.017101,-0.0078,1.365
2898.00,7.485150,25.01113,-0.000180,24.017103,-0.0077,1.365
2900.00,7.485848,25.01054,-0.000181,24.016829,-0.0078,1.365
2902.00,7.485035,25.01064,-0.000182,24.017040,-0.0078,1.365
2904.00,7.483842,25.01012,-0.000180,24.016907,-0.0077,1.365
2906.00,7.483412,25.00957,-0.000180,24.017096,-0.0078,1.365
2908.00,7.484251,25.01055,-0.000181,24.017148,-0.0077,1.366
2910.00,7.483695,25.01053,-0.000180,24.017027,-0.0077,1.365
2912.00,7.482736,25.01026,-0.000180,24.017926,-0.0078,1.365
2914.00,7.483753,25.01031,-0.000179,24.017350,-0.0078,1.365
2916.00,7.484937,25.01134,-0.000181,24.017234,-0.0078,1.365
2918.00,7.485443,25.01117,-0.000181,24.017395,-0.0078,1.365
2920.00,7.485266,25.01142,-0.000181,24.016570,-0.0077,1.365
2922.00,7.484128,25.01121,-0.000181,24.016686,-0.0077,1.366
2924.00,7.484910,25.01208,-0.000181,24.017544,-0.0078,1.365
2926.00,7.485455,25.01179,-0.000181,24.017137,-0.0078,1.366
2928.00,7.485101,25.01073,-0.000181,24.017478,-0.0078,1.365
2930.00,7.484110,25.01088,-0.000182,24.017292,-0.0078,1.365
2932.00,7.483610,25.01043,-0.000181,24.016769,-0.0078,1.365
2934.00,7.483307,25.01072,-0.000180,24.016840,-0.0078,1.365
2936.00,7.483868,25.01064,-0.000180,24.017520,-0.0078,1.366
2938.00,7.484268,25.01069,-0.000180,24.017308,-0.0077,1.365
2940.00,7.483616,25.01020,-0.000180,24.016887,-0.0078,1.366
2942.00,7.484001,25.01034,-0.000181,24.016759,-0.0077,1.366
2944.00,7.484072,25.01010,-0.000180,24.017297,-0.0078,1.366
2946.00,7.484321,25.01099,-0.000180,24.017215,-0.0078,1.366
2948.00,7.484818,25.01149,-0.000179,24.017228,-0.0077,1.366
2950.00,7.484583,25.01125,-0.000180,24.017034,-0.0078,1.366
2952.00,7.484128,25.01207,-0.000179,24.016846,-0.0078,1.365
2954.00,7.484906,25.01205,-0.000180,24.017933,-0.0077,1.365
2956.00,7.485076,25.01220,-0.000181,24.017509,-0.0077,1.365
2958.00,7.484958,25.01263,-0.000182,24.017060,-0.0078,1.366
2960.00,7.485417,25.01282,-0.000181,24.016786,-0.0078,1.365
2962.00,7.485091,25.01216,-0.000181,24.016699,-0.0078,1.366
2964.00,7.484151,25.01213,-0.000181,24.017199,-0.0078,1.366
2966.00,7.485001,25.01213,-0.000181,24.017455,-0.0078,1.365
2968.00,7.485665,25.01223,-0.000180,24.017397,-0.0077,1.366
2970.00,7.486044,25.01297,-0.000182,24.016619,-0.0078,1.366
2972.00,7.485697,25.01315,-0.000180,24.017558,-0.0077,1.366
2974.00,7.484555,25.01217,-0.000181,24.016663,-0.0077,1.366
2976.00,7.483079,25.01231,-0.000181,24.016372,-0.0077,1.365
2978.00,7.483887,25.01179,-0.000181,24.017217,-0.0078,1.366
2980.00,7.483628,25.01174,-0.000180,24.017428,-0.0078,1.365
2982.00,7.483106,25.01233,-0.000179,24.017050,-0.0078,1.365
2984.00,7.483480,25.01288,-0.000181,24.017614,-0.0078,1.366
2986.00,7.483100,25.01221,-0.000181,24.016505,-0.0078,1.365
2988.00,7.483964,25.01208,-0.000181,24.017060,-0.0078,1.366
2990.00,7.483344,25.01203,-0.000181,24.016820,-0.0078,1.366
2992.00,7.483549,25.01224,-0.000181,24.017150,-0.0078,1.366
2994.00,7.483586,25.01226,-0.000180,24.017650,-0.0078,1.366
2996.00,7.483771,25.01178,-0.000179,24.017185,-0.0077,1.366
2998.00,7.484219,25.01253,-0.000180,24.017536,-0.0078,1.365
3000.00,7.484237,25.01269,-0.000180,24.017520,-0.0077,1.366
3002.00,7.484127,25.01190,-0.000180,24.017038,-0.0077,1.365
@5,12.0000,24.0
3004.00,7.485287,25.01215,-0.000180,24.017631,-0.0077,1.366
3006.00,7.481420,25.01270,-0.000180,24.017331,-0.0078,1.366
3008.00,7.472579,25.01200,-0.000180,24.016880,-0.0077,1.365
3010.00,7.461393,25.01130,-0.000180,24.016856,-0.0078,1.364
3012.00,7.448567,25.01081,-0.000181,24.017611,-0.0078,1.365
3014.00,7.440895,25.01120,-0.000181,24.017324,-0.0078,1.366
3016.00,7.438588,25.01138,-0.000180,24.017016,-0.0078,1.366
3018.00,7.437435,25.01192,-0.000183,24.017282,-0.0077,1.367
3020.00,7.436048,25.01164,-0.000182,24.017578,-0.0078,1.366
3022.00,7.435326,25.01152,-0.000182,24.016731,-0.0077,1.367
3024.00,7.434508,25.01133,-0.000182,24.016909,-0.0077,1.367
3026.00,7.434687,25.01084,-0.000183,24.017060,-0.0078,1.367
3028.00,7.435499,25.01178,-0.000183,24.017640,-0.0078,1.367
3030.00,7.440640,25.01297,-0.000182,24.017214,-0.0078,1.367
3032.00,7.451931,25.01273,-0.000182,24.017968,-0.0078,1.368
3034.00,7.469344,25.01248,-0.000183,24.017418,-0.0078,1.368
3036.00,7.486543,25.01289,-0.000181,24.016824,-0.0078,1.368
3038.00,7.498960,25.01354,-0.000181,24.017031,-0.0078,1.367
3040.00,7.507069,25.01287,-0.000181,24.017393,-0.0078,1.366
3042.00,7.514476,25.01298,-0.000181,24.017250,-0.0078,1.366
3044.00,7.521560,25.01340,-0.000179,24.017469,-0.0077,1.366
3046.00,7.528460,25.01289,-0.000179,24.017912,-0.0078,1.366
3048.00,7.536772,25.01277,-0.000179,24.016944,-0.0078,1.367
3050.00,7.544602,25.01381,-0.000181,24.016880,-0.0078,1.366
3052.00,7.551053,25.01264,-0.000181,24.017208,-0.0077,1.366
3054.00,7.556252,25.01184,-0.000180,24.016884,-0.0078,1.366
3056.00,7.560677,25.01266,-0.000180,24.017678,-0.0077,1.366
3058.00,7.564530,25.01229,-0.000179,24.017330,-0.0077,1.366
3060.00,7.566473,25.01204,-0.000180,24.016811,-0.0078,1.365
3062.00,7.567550,25.01182,-0.000181,24.016612,-0.0078,1.366
3064.00,7.568111,25.01203,-0.000180,24.016855,-0.0078,1.366
3066.00,7.567636,25.01168,-0.000181,24.017705,-0.0078,1.366
3068.00,7.567183,25.01163,-0.000181,24.016354,-0.0077,1.366
3070.00,7.566209,25.01217,-0.000181,24.016856,-0.0077,1.366
3072.00,7.564854,25.01194,-0.000181,24.016726,-0.0077,1.366
3074.00,7.563601,25.01203,-0.000181,24.017650,-0.0077,1.366
3076.00,7.561495,25.01184,-0.000181,24.017139,-0.0078,1.366
3078.00,7.558856,25.01226,-0.000180,24.016875,-0.0078,1.366
3080.00,7.557156,25.01178,-0.000180,24.017027,-0.0078,1.366
3082.00,7.553368,25.01233,-0.000179,24.017770,-0.0078,1.366
3084.00,7.550791,25.01235,-0.000181,24.017099,-0.0077,1.366
3086.00,7.547619,25.01229,-0.000180,24.017089,-0.0078,1.366
3088.00,7.544144,25.01227,-0.000181,24.016916,-0.0078,1.366
3090.00,7.540769,25.01158,-0.000181,24.016934,-0.0078,1.366
3092.00,7.537363,25.01189,-0.000180,24.017756,-0.0077,1.366
3094.00,7.534449,25.01192,-0.000180,24.017475,-0.0078,1.366
3096.00,7.531683,25.01176,-0.000180,24.017455,-0.0078,1.366
3098.00,7.529020,25.01136,-0.000181,24.017244,-0.0078,1.366
3100.00,7.526372,25.01204,-0.000180,24.017573,-0.0078,1.366
3102.00,7.523766,25.01179,-0.000181,24.017350,-0.0078,1.366
3104.00,7.521022,25.01167,-0.000181,24.017536,-0.0078,1.366
3106.00,7.519453,25.01242,-0.000181,24.017348,-0.0078,1.366
3108.00,7.518279,25.01180,-0.000180,24.017431,-0.0078,1.366
3110.00,7.515936,25.01117,-0.000180,24.017045,-0.0078,1.366
3112.00,7.515007,25.01143,-0.000179,24.017127,-0.0078,1.365
3114.00,7.513762,25.01135,-0.000180,24.017049,-0.0078,1.366
3116.00,7.511487,25.01192,-0.000181,24.016559,-0.0077,1.366
3118.00,7.509776,25.01142,-0.000181,24.017353,-0.0078,1.366
3120.00,7.508476,25.01216,-0.000181,24.016851,-0.0078,1.366
3122.00,7.507215,25.01182,-0.000180,24.016942,-0.0077,1.366
3124.00,7.506038,25.01205,-0.000180,24.016864,-0.0077,1.366
3126.00,7.505932,25.01170,-0.000180,24.016735,-0.0077,1.365
3128.00,7.504524,25.01177,-0.000181,24.017496,-0.0077,1.367
3130.00,7.503565,25.01121,-0.000182,24.017763,-0.0078,1.367
3132.00,7.503331,25.01166,-0.000181,24.017672,-0.0078,1.366
3134.00,7.502453,25.01221,-0.000181,24.016837,-0.0077,1.366
3136.00,7.501579,25.01217,-0.000180,24.016827,-0.0077,1.366
3138.00,7.499954,25.01271,-0.000180,24.017263,-0.0077,1.366
3140.00,7.499562,25.01238,-0.000181,24.016989,-0.0078,1.366
3142.00,7.499212,25.01264,-0.000180,24.016449,-0.0078,1.366
3144.00,7.498558,25.01252,-0.000180,24.016730,-0.0077,1.366
3146.00,7.497729,25.01188,-0.000180,24.017350,-0.0077,1.366
3148.00,7.497165,25.01232,-0.000181,24.016820,-0.0077,1.366
3150.00,7.496542,25.01250,-0.000180,24.017569,-0.0078,1.367
3152.00,7.496014,25.01253,-0.000180,24.017710,-0.0077,1.366
3154.00,7.495832,25.01233,-0.000179,24.017382,-0.0078,1.366
3156.00,7.496294,25.01264,-0.000179,24.017266,-0.0077,1.366
3158.00,7.495932,25.01213,-0.000182,24.017602,-0.0077,1.367
3160.00,7.495676,25.01284,-0.000182,24.017337,-0.0078,1.366
3162.00,7.495888,25.01239,-0.000181,24.017246,-0.0078,1.366
3164.00,7.495505,25.01235,-0.000180,24.017603,-0.0078,1.366
3166.00,7.494521,25.01230,-0.000181,24.017460,-0.0077,1.366
3168.00,7.494412,25.01221,-0.000180,24.017777,-0.0077,1.366
3170.00,7.493254,25.01244,-0.000181,24.017643,-0.0077,1.367
3172.00,7.492899,25.01286,-0.000181,24.016639,-0.0077,1.366
3174.00,7.492668,25.01300,-0.000180,24.017272,-0.0077,1.366
3176.00,7.492572,25.01303,-0.000180,24.017493,-0.0077,1.367
3178.00,7.492985,25.01318,-0.000180,24.016987,-0.0077,1.366
3180.00,7.492048,25.01313,-0.000181,24.017502,-0.0077,1.366
3182.00,7.491286,25.01205,-0.000180,24.018147,-0.0077,1.366
3184.00,7.491489,25.01202,-0.000180,24.017623,-0.0077,1.366
3186.00,7.491277,25.01214,-0.000179,24.017246,-0.0078,1.366
3188.00,7.491067,25.01232,-0.000180,24.018024,-0.0078,1.365
3190.00,7.491205,25.01283,-0.000180,24.017261,-0.0077,1.366
3192.00,7.490785,25.01190,-0.000181,24.017732,-0.0077,1.366
3194.00,7.489852,25.01209,-0.000182,24.017516,-0.0077,1.366
3196.00,7.489790,25.01228,-0.000181,24.017234,-0.0078,1.366
3198.00,7.489807,25.01250,-0.000181,24.017243,-0.0077,1.367
3200.00,7.489132,25.01299,-0.000181,24.016405,-0.0077,1.366
3202.00,7.488289,25.01248,-0.000180,24.017290,-0.0077,1.366
3204.00,7.488260,25.01273,-0.000179,24.017966,-0.0077,1.366
3206.00,7.488556,25.01277,-0.000180,24.018203,-0.0077,1.367
3208.00,7.488115,25.01260,-0.000179,24.017670,-0.0077,1.367
3210.00,7.487917,25.01239,-0.000181,24.017725,-0.0078,1.367
3212.00,7.487979,25.01174,-0.000180,24.017366,-0.0077,1.366
3214.00,7.488930,25.01238,-0.000179,24.017121,-0.0077,1.366
3216.00,7.487886,25.01355,-0.000179,24.017199,-0.0077,1.366
3218.00,7.487797,25.01346,-0.000180,24.016936,-0.0077,1.366
3220.00,7.487582,25.01261,-0.000181,24.017893,-0.0077,1.367
3222.00,7.486452,25.01238,-0.000180,24.017620,-0.0078,1.366
3224.00,7.486587,25.01142,-0.000180,24.016880,-0.0077,1.367
3226.00,7.486622,25.01220,-0.000180,24.016614,-0.0078,1.366
3228.00,7.485505,25.01189,-0.000180,24.017656,-0.0077,1.366
3230.00,7.484857,25.01219,-0.000179,24.017190,-0.0077,1.367
3232.00,7.485521,25.01190,-0.000180,24.017661,-0.0077,1.367
3234.00,7.486209,25.01278,-0.000180,24.017968,-0.0077,1.367
3236.00,7.485425,25.01276,-0.000180,24.017861,-0.0077,1.366
3238.00,7.484664,25.01304,-0.000180,24.017255,-0.0077,1.366
3240.00,7.486283,25.01337,-0.000180,24.017518,-0.0077,1.366
3242.00,7.486420,25.01388,-0.000179,24.017400,-0.0078,1.367
3244.00,7.485624,25.01329,-0.000181,24.017417,-0.0077,1.367
3246.00,7.485456,25.01374,-0.000180,24.017426,-0.0077,1.366
3248.00,7.485602,25.01357,-0.000180,24.018040,-0.0078,1.366
3250.00,7.485252,25.01375,-0.000179,24.017817,-0.0078,1.366
3252.00,7.484875,25.01338,-0.000179,24.017148,-0.0077,1.366
3254.00,7.484700,25.01385,-0.000181,24.017301,-0.0077,1.367
3256.00,7.484916,25.01419,-0.000180,24.016826,-0.0077,1.367
3258.00,7.485271,25.01367,-0.000180,24.017397,-0.0077,1.366
3260.00,7.485811,25.01315,-0.000180,24.017489,-0.0077,1.367
3262.00,7.486326,25.01293,-0.000179,24.018029,-0.0077,1.367
3264.00,7.485989,25.01266,-0.000180,24.017814,-0.0077,1.366
3266.00,7.486206,25.01286,-0.000180,24.016822,-0.0078,1.366
3268.00,7.486691,25.01353,-0.000179,24.017417,-0.0077,1.367
3270.00,7.485998,25.01395,-0.000179,24.017621,-0.0077,1.367
3272.00,7.485466,25.01413,-0.000180,24.017754,-0.0077,1.367
3274.00,7.485519,25.01387,-0.000179,24.016985,-0.0078,1.366
3276.00,7.485357,25.01342,-0.000181,24.017252,-0.0078,1.367
3278.00,7.484498,25.01364,-0.000179,24.017279,-0.0078,1.366
3280.00,7.484818,25.01371,-0.000179,24.017181,-0.0077,1.366
3282.00,7.485445,25.01363,-0.000179,24.016436,-0.0077,1.366
3284.00,7.484680,25.01370,-0.000179,24.017679,-0.0077,1.366
3286.00,7.484472,25.01422,-0.000179,24.016962,-0.0077,1.366
3288.00,7.484110,25.01368,-0.000180,24.017783,-0.0077,1.366
3290.00,7.484353,25.01372,-0.000180,24.017580,-0.0077,1.367
3292.00,7.484904,25.01379,-0.000179,24.017670,-0.0077,1.366
3294.00,7.484472,25.01316,-0.000178,24.017446,-0.0077,1.366
3296.00,7.484061,25.01251,-0.000179,24.017478,-0.0077,1.366
3298.00,7.485108,25.01244,-0.000180,24.017375,-0.0078,1.366
3300.00,7.485466,25.01218,-0.000180,24.017255,-0.0077,1.367
3302.00,7.485250,25.01330,-0.000180,24.017266,-0.0077,1.366
3304.00,7.484414,25.01329,-0.000179,24.017362,-0.0078,1.366
3306.00,7.484374,25.01354,-0.000179,24.017380,-0.0078,1.367
3308.00,7.484571,25.01353,-0.000180,24.017591,-0.0077,1.367
3310.00,7.485523,25.01372,-0.000181,24.016989,-0.0077,1.366
3312.00,7.485417,25.01240,-0.000180,24.017504,-0.0077,1.366
3314.00,7.484626,25.01318,-0.000180,24.017578,-0.0077,1.367
3316.00,7.484362,25.01294,-0.000180,24.017339,-0.0077,1.366
3318.00,7.484644,25.01284,-0.000179,24.017393,-0.0077,1.367
3320.00,7.484512,25.01285,-0.000179,24.017273,-0.0077,1.367
3322.00,7.484681,25.01243,-0.000180,24.017344,-0.0077,1.366
3324.00,7.484728,25.01278,-0.000180,24.017478,-0.0077,1.366
3326.00,7.484196,25.01328,-0.000179,24.017857,-0.0077,1.366
3328.00,7.484162,25.01211,-0.000179,24.016960,-0.0077,1.367
3330.00,7.483916,25.01170,-0.000179,24.016918,-0.0077,1.367
3332.00,7.483715,25.01239,-0.000179,24.017393,-0.0077,1.367
3334.00,7.483936,25.01167,-0.000179,24.017563,-0.0077,1.366
3336.00,7.484172,25.01202,-0.000180,24.016813,-0.0077,1.367
3338.00,7.484499,25.01265,-0.000179,24.017609,-0.0077,1.367
3340.00,7.484451,25.01305,-0.000180,24.018138,-0.0077,1.367
3342.00,7.484271,25.01264,-0.000180,24.017580,-0.0077,1.367
3344.00,7.484521,25.01258,-0.000180,24.017188,-0.0077,1.367
3346.00,7.484574,25.01235,-0.000180,24.017301,-0.0078,1.367
3348.00,7.485068,25.01215,-0.000180,24.017341,-0.0078,1.367
3350.00,7.485163,25.01240,-0.000181,24.017268,-0.0078,1.366
3352.00,7.485401,25.01255,-0.000179,24.017667,-0.0077,1.366
3354.00,7.485507,25.01187,-0.000179,24.016871,-0.0078,1.366
3356.00,7.485433,25.01197,-0.000180,24.016953,-0.0077,1.367
3358.00,7.485557,25.01250,-0.000180,24.017190,-0.0078,1.367
3360.00,7.485312,25.01266,-0.000179,24.017779,-0.0078,1.366
3362.00,7.484978,25.01292,-0.000179,24.017297,-0.0077,1.366
3364.00,7.484675,25.01284,-0.000179,24.017411,-0.0078,1.367
3366.00,7.483884,25.01287,-0.000179,24.016740,-0.0077,1.367
3368.00,7.483822,25.01295,-0.000179,24.017217,-0.0078,1.366
3370.00,7.484204,25.01314,-0.000179,24.017783,-0.0078,1.366
3372.00,7.484334,25.01407,-0.000180,24.017855,-0.0077,1.367
3374.00,7.483921,25.01355,-0.000179,24.017721,-0.0077,1.367
3376.00,7.482989,25.01289,-0.000179,24.017264,-0.0077,1.367
3378.00,7.483250,25.01282,-0.000178,24.017553,-0.0077,1.366
3380.00,7.483887,25.01376,-0.000178,24.017841,-0.0077,1.366
3382.00,7.483934,25.01334,-0.000178,24.016759,-0.0077,1.367
3384.00,7.484162,25.01340,-0.000180,24.017348,-0.0078,1.367
3386.00,7.484548,25.01325,-0.000179,24.017339,-0.0078,1.366
3388.00,7.484952,25.01283,-0.000179,24.017159,-0.0078,1.367
3390.00,7.484711,25.01233,-0.000181,24.017482,-0.0078,1.367
3392.00,7.484528,25.01359,-0.000181,24.017631,-0.0077,1.367
3394.00,7.484662,25.01312,-0.000180,24.017244,-0.0078,1.366
3396.00,7.484389,25.01333,-0.000180,24.016568,-0.0078,1.367
3398.00,7.485231,25.01374,-0.000181,24.017177,-0.0078,1.367
3400.00,7.484573,25.01285,-0.000180,24.016889,-0.0078,1.367
3402.00,7.484817,25.01291,-0.000180,24.017560,-0.0077,1.367
3404.00,7.484915,25.01241,-0.000180,24.017683,-0.0077,1.366
3406.00,7.485409,25.01214,-0.000180,24.017826,-0.0077,1.367
3408.00,7.486117,25.01275,-0.000181,24.016891,-0.0077,1.368
3410.00,7.484984,25.01284,-0.000181,24.017359,-0.0077,1.367
3412.00,7.484130,25.01218,-0.000180,24.017208,-0.0078,1.367
3414.00,7.484585,25.01243,-0.000181,24.017330,-0.0077,1.367
3416.00,7.484404,25.01252,-0.000181,24.016994,-0.0078,1.367
3418.00,7.484951,25.01146,-0.000181,24.017422,-0.0077,1.367
3420.00,7.484710,25.01236,-0.000180,24.017132,-0.0078,1.367
3422.00,7.484575,25.01297,-0.000180,24.017582,-0.0077,1.367
3424.00,7.484902,25.01159,-0.000181,24.017527,-0.0077,1.367
3426.00,7.484570,25.01106,-0.000179,24.017074,-0.0077,1.366
3428.00,7.484655,25.01176,-0.000179,24.017094,-0.0078,1.367
3430.00,7.485313,25.01209,-0.000181,24.017344,-0.0078,1.367
3432.00,7.485925,25.01222,-0.000182,24.017168,-0.0077,1.367
3434.00,7.484929,25.01255,-0.000181,24.016436,-0.0078,1.367
3436.00,7.485243,25.01169,-0.000181,24.017413,-0.0078,1.367
3438.00,7.485434,25.01226,-0.000180,24.018040,-0.0078,1.367
3440.00,7.485064,25.01254,-0.000181,24.017975,-0.0078,1.367
3442.00,7.484775,25.01195,-0.000181,24.017005,-0.0078,1.367
3444.00,7.483952,25.01281,-0.000180,24.017098,-0.0078,1.367
3446.00,7.483935,25.01249,-0.000180,24.017661,-0.0078,1.367
3448.00,7.484333,25.01113,-0.000181,24.017466,-0.0078,1.367
3450.00,7.484449,25.01207,-0.000179,24.017263,-0.0078,1.367
3452.00,7.484130,25.01187,-0.000179,24.017221,-0.0077,1.367
3454.00,7.483522,25.01211,-0.000180,24.017447,-0.0078,1.367
3456.00,7.482773,25.01227,-0.000179,24.017375,-0.0077,1.367
3458.00,7.483148,25.01300,-0.000178,24.016878,-0.0077,1.367
3460.00,7.482807,25.01307,-0.000179,24.017864,-0.0077,1.367
3462.00,7.483810,25.01324,-0.000179,24.017462,-0.0078,1.367
3464.00,7.484094,25.01326,-0.000179,24.017114,-0.0078,1.367
3466.00,7.484450,25.01259,-0.000180,24.017302,-0.0077,1.367
3468.00,7.484724,25.01301,-0.000180,24.017875,-0.0077,1.367
3470.00,7.484542,25.01299,-0.000181,24.016882,-0.0077,1.367
3472.00,7.485221,25.01303,-0.000179,24.017516,-0.0077,1.367
3474.00,7.485314,25.01251,-0.000179,24.017747,-0.0078,1.367
3476.00,7.484811,25.01262,-0.000179,24.017404,-0.0077,1.367
3478.00,7.484681,25.01264,-0.000179,24.016624,-0.0078,1.367
3480.00,7.484539,25.01257,-0.000180,24.017089,-0.0078,1.367
3482.00,7.484287,25.01241,-0.000180,24.017500,-0.0077,1.367
3484.00,7.483989,25.01124,-0.000180,24.017223,-0.0077,1.367
3486.00,7.484707,25.01177,-0.000179,24.017473,-0.0077,1.367
3488.00,7.484509,25.01247,-0.000179,24.016842,-0.0077,1.366
3490.00,7.484797,25.01260,-0.000180,24.017234,-0.0078,1.367
3492.00,7.484485,25.01278,-0.000180,24.016353,-0.0078,1.368
3494.00,7.484112,25.01130,-0.000180,24.016920,-0.0078,1.368
3496.00,7.483668,25.01125,-0.000179,24.016769,-0.0077,1.367
3498.00,7.484066,25.01140,-0.000181,24.016719,-0.0078,1.367
3500.00,7.484647,25.01158,-0.000180,24.016623,-0.0078,1.367
3502.00,7.485159,25.01161,-0.000180,24.017772,-0.0077,1.367
3504.00,7.484503,25.01188,-0.000180,24.017063,-0.0078,1.367
3506.00,7.485299,25.01218,-0.000180,24.016996,-0.0078,1.367
3508.00,7.485553,25.01184,-0.000180,24.017534,-0.0078,1.367
3510.00,7.484521,25.01139,-0.000180,24.017505,-0.0078,1.368
3512.00,7.486040,25.01155,-0.000181,24.017583,-0.0077,1.367
3514.00,7.486666,25.01140,-0.000181,24.017522,-0.0078,1.367
3516.00,7.485451,25.01165,-0.000180,24.016760,-0.0078,1.367
3518.00,7.485092,25.01140,-0.000180,24.016911,-0.0077,1.367
3520.00,7.484943,25.01057,-0.000179,24.017009,-0.0078,1.367
3522.00,7.483269,25.01142,-0.000178,24.016847,-0.0077,1.367
3524.00,7.483485,25.01188,-0.000180,24.017312,-0.0078,1.367
3526.00,7.484028,25.01212,-0.000181,24.017031,-0.0078,1.367
3528.00,7.485199,25.01173,-0.000180,24.017159,-0.0077,1.367
3530.00,7.484802,25.01234,-0.000179,24.017083,-0.0077,1.367
3532.00,7.484091,25.01284,-0.000179,24.017054,-0.0077,1.367
3534.00,7.483470,25.01231,-0.000180,24.017181,-0.0077,1.368
3536.00,7.484000,25.01249,-0.000179,24.016695,-0.0077,1.368
3538.00,7.484354,25.01192,-0.000180,24.017219,-0.0077,1.367
3540.00,7.484269,25.01208,-0.000179,24.017373,-0.0078,1.367
3542.00,7.484732,25.01300,-0.000178,24.016962,-0.0077,1.367
3544.00,7.484933,25.01204,-0.000179,24.016920,-0.0077,1.367
3546.00,7.484602,25.01165,-0.000180,24.017317,-0.0078,1.367
3548.00,7.484354,25.01222,-0.000179,24.017592,-0.0077,1.367
3550.00,7.484606,25.01220,-0.000181,24.016947,-0.0077,1.368
3552.00,7.484606,25.01249,-0.000180,24.017253,-0.0078,1.367
3554.00,7.485338,25.01292,-0.000180,24.017464,-0.0078,1.367
3556.00,7.485871,25.01205,-0.000180,24.017277,-0.0078,1.367
3558.00,7.484893,25.01197,-0.000178,24.017466,-0.0078,1.367
3560.00,7.484960,25.01237,-0.000180,24.016411,-0.0078,1.368
3562.00,7.485398,25.01250,-0.000181,24.016791,-0.0078,1.367
3564.00,7.484861,25.01279,-0.000181,24.016936,-0.0078,1.368
3566.00,7.485021,25.01254,-0.000181,24.017464,-0.0077,1.368
3568.00,7.485414,25.01298,-0.000180,24.017087,-0.0077,1.367
3570.00,7.485430,25.01317,-0.000180,24.016436,-0.0078,1.367
3572.00,7.485476,25.01216,-0.000180,24.016416,-0.0077,1.367
3574.00,7.484985,25.01195,-0.000179,24.017618,-0.0078,1.367
3576.00,7.484140,25.01244,-0.000179,24.017076,-0.0078,1.368
3578.00,7.484425,25.01229,-0.000179,24.016806,-0.0078,1.368
3580.00,7.484356,25.01333,-0.000179,24.016418,-0.0077,1.367
3582.00,7.483949,25.01290,-0.000179,24.017404,-0.0077,1.367
3584.00,7.484032,25.01334,-0.000180,24.017565,-0.0077,1.368
3586.00,7.484263,25.01285,-0.000180,24.017723,-0.0078,1.368
3588.00,7.483980,25.01219,-0.000180,24.017094,-0.0077,1.368
3590.00,7.484710,25.01230,-0.000181,24.017897,-0.0077,1.368
3592.00,7.484996,25.01245,-0.000181,24.017411,-0.0077,1.367
3594.00,7.484422,25.01223,-0.000178,24.016951,-0.0078,1.367
3596.00,7.483891,25.01211,-0.000178,24.017926,-0.0078,1.367
3598.00,7.483390,25.01171,-0.000179,24.017563,-0.0078,1.368
3600.00,7.483689,25.01154,-0.000179,24.017021,-0.0077,1.368
3602.00,7.483749,25.01198,-0.000179,24.017185,-0.0077,1.367
@6,12.0000,24.0
3604.00,7.483584,25.01174,-0.000179,24.016896,-0.0078,1.367
3606.00,7.481361,25.01251,-0.000179,24.016271,-0.0077,1.367
3608.00,7.472906,25.01219,-0.000180,24.017322,-0.0077,1.367
3610.00,7.461413,25.01185,-0.000180,24.017844,-0.0077,1.366
3612.00,7.449460,25.01215,-0.000178,24.016641,-0.0077,1.367
3614.00,7.441822,25.01226,-0.000179,24.017132,-0.0077,1.367
3616.00,7.438591,25.01231,-0.000180,24.017288,-0.0077,1.367
3618.00,7.437824,25.01237,-0.000179,24.017411,-0.0077,1.368
3620.00,7.437037,25.01218,-0.000180,24.016425,-0.0077,1.368
3622.00,7.437026,25.01262,-0.000180,24.017188,-0.0078,1.369
3624.00,7.435922,25.01193,-0.000181,24.017618,-0.0078,1.369
3626.00,7.434836,25.01198,-0.000180,24.016933,-0.0077,1.368
3628.00,7.434620,25.01264,-0.000181,24.017408,-0.0077,1.368
3630.00,7.439826,25.01244,-0.000180,24.016809,-0.0077,1.369
3632.00,7.452430,25.01326,-0.000181,24.016931,-0.0077,1.369
3634.00,7.469598,25.01281,-0.000181,24.016837,-0.0077,1.369
3636.00,7.486339,25.01258,-0.000181,24.017476,-0.0078,1.369
3638.00,7.498994,25.01130,-0.000181,24.017054,-0.0077,1.369
3640.00,7.506844,25.01139,-0.000180,24.017034,-0.0077,1.368
3642.00,7.514346,25.01142,-0.000179,24.017379,-0.0078,1.368
3644.00,7.521952,25.01120,-0.000178,24.016931,-0.0077,1.367
3646.00,7.529476,25.01154,-0.000178,24.016795,-0.0078,1.368
3648.00,7.536714,25.01141,-0.000178,24.017215,-0.0078,1.367
3650.00,7.542646,25.01156,-0.000178,24.016503,-0.0078,1.367
3652.00,7.549533,25.01138,-0.000180,24.017261,-0.0078,1.367
3654.00,7.556211,25.01086,-0.000179,24.017600,-0.0078,1.367
3656.00,7.560885,25.01093,-0.000180,24.017210,-0.0078,1.368
3658.00,7.564514,25.01190,-0.000181,24.017212,-0.0078,1.367
3660.00,7.566743,25.01125,-0.000180,24.017727,-0.0077,1.367
3662.00,7.567681,25.01077,-0.000179,24.017607,-0.0078,1.367
3664.00,7.568542,25.01116,-0.000179,24.016753,-0.0078,1.367
3666.00,7.568602,25.01087,-0.000179,24.016556,-0.0077,1.367
3668.00,7.568222,25.01152,-0.000180,24.016936,-0.0077,1.367
3670.00,7.568438,25.01160,-0.000180,24.017215,-0.0078,1.368
3672.00,7.566988,25.01133,-0.000180,24.016659,-0.0078,1.367
3674.00,7.565281,25.01053,-0.000178,24.017745,-0.0078,1.367
3676.00,7.562743,25.00972,-0.000179,24.017118,-0.0077,1.367
3678.00,7.559767,25.01009,-0.000179,24.016320,-0.0077,1.367
3680.00,7.556357,25.01037,-0.000179,24.017333,-0.0078,1.367
3682.00,7.552986,25.01017,-0.000179,24.017125,-0.0078,1.367
3684.00,7.550156,25.01059,-0.000178,24.017364,-0.0077,1.367
3686.00,7.547821,25.01041,-0.000180,24.016951,-0.0078,1.367
3688.00,7.544607,25.01053,-0.000180,24.016953,-0.0078,1.368
3690.00,7.541403,25.01168,-0.000181,24.017232,-0.0077,1.367
3692.00,7.538794,25.01079,-0.000179,24.017563,-0.0077,1.368
3694.00,7.536601,25.01053,-0.000180,24.017848,-0.0077,1.367
3696.00,7.533780,25.01024,-0.000179,24.016608,-0.0078,1.367
3698.00,7.530480,25.01097,-0.000179,24.017322,-0.0078,1.367
3700.00,7.528784,25.00992,-0.000179,24.017181,-0.0077,1.367
3702.00,7.527452,25.01008,-0.000178,24.016994,-0.0078,1.368
3704.00,7.525370,25.01070,-0.000180,24.016387,-0.0077,1.368
3706.00,7.522738,25.01185,-0.000180,24.017079,-0.0077,1.368
3708.00,7.520309,25.01241,-0.000179,24.017475,-0.0078,1.368
3710.00,7.518413,25.01214,-0.000180,24.017435,-0.0077,1.367
3712.00,7.517126,25.01274,-0.000180,24.016947,-0.0077,1.367
3714.00,7.516339,25.01196,-0.000179,24.016954,-0.0078,1.368
3716.00,7.515467,25.01238,-0.000179,24.017839,-0.0077,1.367
3718.00,7.513804,25.01203,-0.000180,24.017556,-0.0077,1.366
3720.00,7.512226,25.01243,-0.000179,24.016989,-0.0078,1.367
3722.00,7.510618,25.01231,-0.000180,24.017154,-0.0078,1.367
3724.00,7.509533,25.01290,-0.000180,24.016597,-0.0078,1.368
3726.00,7.508392,25.01275,-0.000180,24.016922,-0.0078,1.368
3728.00,7.506917,25.01334,-0.000180,24.017685,-0.0078,1.367
3730.00,7.505486,25.01327,-0.000180,24.017344,-0.0078,1.368
3732.00,7.504768,25.01323,-0.000180,24.017440,-0.0077,1.367
3734.00,7.504537,25.01363,-0.000178,24.017440,-0.0077,1.367
3736.00,7.504606,25.01412,-0.000179,24.017121,-0.0078,1.368
3738.00,7.503892,25.01439,-0.000180,24.017263,-0.0077,1.367
3740.00,7.501911,25.01481,-0.000179,24.017770,-0.0078,1.368
3742.00,7.500780,25.01469,-0.000180,24.017118,-0.0078,1.367
3744.00,7.500801,25.01496,-0.000178,24.017326,-0.0078,1.367
3746.00,7.499805,25.01470,-0.000179,24.017857,-0.0077,1.367
3748.00,7.499751,25.01466,-0.000179,24.017393,-0.0078,1.368
3750.00,7.499521,25.01467,-0.000180,24.016751,-0.0078,1.368
3752.00,7.498535,25.01466,-0.000180,24.017504,-0.0077,1.368
3754.00,7.497383,25.01427,-0.000180,24.017631,-0.0078,1.367
3756.00,7.496923,25.01448,-0.000181,24.017036,-0.0078,1.367
3758.00,7.496566,25.01422,-0.000180,24.016855,-0.0078,1.368
3760.00,7.496530,25.01436,-0.000179,24.017206,-0.0078,1.368
3762.00,7.496533,25.01414,-0.000180,24.017067,-0.0078,1.367
3764.00,7.496838,25.01427,-0.000179,24.016962,-0.0077,1.367
3766.00,7.496325,25.01377,-0.000180,24.017047,-0.0078,1.367
3768.00,7.495580,25.01436,-0.000180,24.017466,-0.0077,1.367
3770.00,7.493990,25.01418,-0.000180,24.017148,-0.0077,1.367
3772.00,7.493627,25.01393,-0.000180,24.017058,-0.0078,1.368
3774.00,7.492775,25.01373,-0.000181,24.016543,-0.0078,1.367
3776.00,7.492851,25.01362,-0.000179,24.016693,-0.0077,1.367
3778.00,7.493154,25.01352,-0.000180,24.016869,-0.0078,1.367
3780.00,7.493340,25.01384,-0.000180,24.016987,-0.0077,1.368
3782.00,7.493002,25.01449,-0.000179,24.016987,-0.0077,1.367
3784.00,7.492331,25.01457,-0.000179,24.017257,-0.0078,1.368
3786.00,7.492398,25.01404,-0.000179,24.017145,-0.0078,1.367
3788.00,7.492215,25.01477,-0.000179,24.017286,-0.0077,1.368
3790.00,7.491486,25.01521,-0.000180,24.017451,-0.0078,1.368
3792.00,7.491570,25.01474,-0.000179,24.017143,-0.0078,1.368
3794.00,7.492122,25.01501,-0.000179,24.016945,-0.0078,1.367
3796.00,7.492367,25.01448,-0.000178,24.017234,-0.0078,1.366
3798.00,7.491795,25.01449,-0.000179,24.017767,-0.0077,1.368
3800.00,7.490480,25.01526,-0.000179,24.017692,-0.0077,1.367
3802.00,7.490941,25.01404,-0.000180,24.017382,-0.0078,1.368
3804.00,7.490210,25.01328,-0.000181,24.016824,-0.0077,1.368
3806.00,7.489002,25.01389,-0.000179,24.016996,-0.0078,1.367
3808.00,7.488736,25.01428,-0.000180,24.017083,-0.0078,1.368
3810.00,7.489692,25.01439,-0.000180,24.016789,-0.0078,1.368
3812.00,7.489593,25.01326,-0.000180,24.017708,-0.0078,1.367
3814.00,7.489263,25.01414,-0.000178,24.017306,-0.0078,1.368
3816.00,7.489107,25.01371,-0.000178,24.017107,-0.0077,1.367
3818.00,7.489011,25.01456,-0.000179,24.016764,-0.0078,1.367
3820.00,7.489262,25.01482,-0.000180,24.017458,-0.0078,1.368
3822.00,7.488889,25.01427,-0.000181,24.017540,-0.0078,1.368
3824.00,7.488690,25.01422,-0.000179,24.017224,-0.0078,1.368
3826.00,7.487895,25.01347,-0.000179,24.017640,-0.0077,1.367
3828.00,7.488345,25.01444,-0.000179,24.017337,-0.0077,1.367
3830.00,7.488247,25.01456,-0.000180,24.017205,-0.0077,1.368
3832.00,7.487226,25.01399,-0.000179,24.017663,-0.0078,1.367
3834.00,7.487483,25.01368,-0.000178,24.017016,-0.0077,1.368
3836.00,7.487754,25.01341,-0.000179,24.017310,-0.0077,1.367
3838.00,7.486889,25.01362,-0.000180,24.017712,-0.0077,1.368
3840.00,7.487261,25.01354,-0.000180,24.017930,-0.0077,1.368
3842.00,7.487332,25.01348,-0.000181,24.017297,-0.0077,1.368
3844.00,7.486697,25.01381,-0.000178,24.017185,-0.0077,1.367
3846.00,7.486825,25.01409,-0.000178,24.016837,-0.0077,1.367
3848.00,7.486534,25.01378,-0.000178,24.017128,-0.0077,1.368
3850.00,7.486633,25.01368,-0.000180,24.016811,-0.0077,1.369
3852.00,7.486194,25.01402,-0.000179,24.017076,-0.0077,1.368
3854.00,7.485922,25.01411,-0.000180,24.017413,-0.0077,1.367
3856.00,7.485577,25.01422,-0.000179,24.017495,-0.0077,1.367
3858.00,7.485587,25.01412,-0.000180,24.017237,-0.0077,1.367
3860.00,7.486272,25.01434,-0.000179,24.017047,-0.0077,1.368
3862.00,7.485988,25.01475,-0.000179,24.017092,-0.0077,1.367
3864.00,7.487147,25.01426,-0.000180,24.017370,-0.0077,1.368
3866.00,7.487581,25.01408,-0.000179,24.017500,-0.0077,1.368
3868.00,7.486431,25.01493,-0.000179,24.016889,-0.0077,1.368
3870.00,7.485849,25.01517,-0.000179,24.017408,-0.0077,1.368
3872.00,7.485640,25.01449,-0.000179,24.017301,-0.0078,1.368
3874.00,7.485543,25.01439,-0.000179,24.016844,-0.0077,1.368
3876.00,7.485869,25.01451,-0.000179,24.017569,-0.0078,1.369
3878.00,7.485768,25.01442,-0.000180,24.016985,-0.0077,1.368
3880.00,7.485677,25.01343,-0.000179,24.017875,-0.0077,1.367
3882.00,7.485597,25.01453,-0.000179,24.017304,-0.0078,1.368
3884.00,7.486671,25.01459,-0.000180,24.017542,-0.0078,1.368
3886.00,7.486299,25.01427,-0.000179,24.017379,-0.0077,1.367
3888.00,7.485499,25.01474,-0.000178,24.017631,-0.0078,1.368
3890.00,7.485400,25.01391,-0.000180,24.017121,-0.0077,1.368
3892.00,7.485971,25.01495,-0.000179,24.017531,-0.0077,1.368
3894.00,7.486191,25.01484,-0.000179,24.018131,-0.0077,1.367
3896.00,7.486341,25.01458,-0.000179,24.017257,-0.0077,1.367
3898.00,7.485704,25.01449,-0.000179,24.017458,-0.0077,1.368
3900.00,7.485326,25.01380,-0.000180,24.017399,-0.0078,1.369
3902.00,7.485896,25.01462,-0.000180,24.018002,-0.0077,1.367
3904.00,7.485938,25.01535,-0.000179,24.017041,-0.0077,1.368
3906.00,7.485144,25.01424,-0.000178,24.016523,-0.0077,1.368
3908.00,7.484516,25.01454,-0.000180,24.017108,-0.0078,1.368
3910.00,7.484702,25.01441,-0.000180,24.016896,-0.0077,1.368
3912.00,7.484869,25.01471,-0.000179,24.017828,-0.0078,1.368
3914.00,7.484261,25.01406,-0.000180,24.016597,-0.0077,1.367
3916.00,7.484827,25.01411,-0.000179,24.016842,-0.0078,1.368
3918.00,7.485456,25.01424,-0.000179,24.016601,-0.0077,1.368
3920.00,7.485733,25.01386,-0.000180,24.017536,-0.0077,1.368
3922.00,7.485403,25.01406,-0.000180,24.017317,-0.0078,1.368
3924.00,7.484737,25.01460,-0.000179,24.016197,-0.0077,1.368
3926.00,7.484944,25.01482,-0.000179,24.017005,-0.0078,1.368
3928.00,7.485313,25.01464,-0.000180,24.016614,-0.0078,1.368
3930.00,7.484921,25.01410,-0.000181,24.016831,-0.0078,1.368
3932.00,7.484993,25.01460,-0.000179,24.016512,-0.0078,1.367
3934.00,7.483943,25.01369,-0.000180,24.017252,-0.0078,1.368
3936.00,7.484448,25.01333,-0.000179,24.017357,-0.0078,1.367
3938.00,7.485671,25.01434,-0.000178,24.017224,-0.0078,1.367
3940.00,7.486016,25.01506,-0.000179,24.016851,-0.0078,1.368
3942.00,7.485296,25.01388,-0.000180,24.016530,-0.0078,1.368
3944.00,7.484880,25.01347,-0.000181,24.017304,-0.0077,1.368
3946.00,7.484781,25.01416,-0.000179,24.017337,-0.0078,1.368
3948.00,7.484814,25.01481,-0.000179,24.017273,-0.0078,1.368
3950.00,7.484695,25.01476,-0.000179,24.017302,-0.0078,1.368
3952.00,7.484706,25.01418,-0.000180,24.017212,-0.0078,1.368
3954.00,7.485228,25.01433,-0.000181,24.016985,-0.0078,1.368
3956.00,7.485774,25.01390,-0.000179,24.016563,-0.0078,1.367
3958.00,7.485833,25.01450,-0.000179,24.016886,-0.0078,1.368
3960.00,7.485853,25.01488,-0.000179,24.016635,-0.0078,1.368
3962.00,7.486930,25.01500,-0.000179,24.017165,-0.0077,1.367
3964.00,7.486310,25.01405,-0.000179,24.016902,-0.0077,1.368
3966.00,7.485003,25.01416,-0.000179,24.017350,-0.0077,1.368
3968.00,7.484634,25.01432,-0.000179,24.016864,-0.0078,1.367
3970.00,7.484077,25.01493,-0.000179,24.017081,-0.0077,1.368
3972.00,7.483956,25.01506,-0.000178,24.017286,-0.0077,1.368
3974.00,7.484366,25.01475,-0.000179,24.017304,-0.0077,1.368
3976.00,7.484321,25.01414,-0.000179,24.017335,-0.0077,1.368
3978.00,7.484639,25.01560,-0.000180,24.017563,-0.0078,1.368
3980.00,7.484266,25.01495,-0.000180,24.017368,-0.0078,1.368
3982.00,7.484427,25.01502,-0.000179,24.017058,-0.0078,1.368
3984.00,7.484090,25.01448,-0.000180,24.016842,-0.0077,1.368
3986.00,7.484368,25.01397,-0.000180,24.017350,-0.0078,1.368
3988.00,7.484932,25.01347,-0.000180,24.016485,-0.0077,1.367
3990.00,7.484898,25.01344,-0.000180,24.017123,-0.0077,1.368
3992.00,7.485026,25.01378,-0.000178,24.017333,-0.0077,1.367
3994.00,7.485221,25.01448,-0.000179,24.017279,-0.0078,1.368
3996.00,7.485046,25.01455,-0.000179,24.017021,-0.0078,1.368
3998.00,7.485047,25.01422,-0.000180,24.016973,-0.0078,1.368
4000.00,7.485763,25.01393,-0.000180,24.017161,-0.0077,1.368
4002.00,7.485863,25.01428,-0.000180,24.017292,-0.0077,1.368
4004.00,7.485663,25.01374,-0.000180,24.017270,-0.0077,1.368
4006.00,7.485579,25.01408,-0.000179,24.018078,-0.0077,1.368
4008.00,7.485387,25.01435,-0.000180,24.017257,-0.0077,1.368
4010.00,7.485631,25.01360,-0.000180,24.016737,-0.0078,1.368
4012.00,7.485721,25.01435,-0.000180,24.017453,-0.0077,1.368
4014.00,7.485309,25.01426,-0.000179,24.017678,-0.0078,1.368
4016.00,7.484854,25.01422,-0.000179,24.016764,-0.0078,1.368
4018.00,7.484795,25.01397,-0.000179,24.017221,-0.0077,1.368
4020.00,7.485699,25.01378,-0.000179,24.017273,-0.0078,1.367
4022.00,7.485098,25.01294,-0.000179,24.016692,-0.0077,1.368
4024.00,7.485307,25.01280,-0.000180,24.016824,-0.0078,1.368
4026.00,7.483934,25.01242,-0.000180,24.017168,-0.0078,1.369
4028.00,7.483815,25.01340,-0.000180,24.016811,-0.0078,1.369
4030.00,7.484557,25.01456,-0.000179,24.017286,-0.0077,1.368
4032.00,7.485474,25.01414,-0.000179,24.017491,-0.0078,1.368
4034.00,7.485305,25.01444,-0.000178,24.017110,-0.0078,1.368
4036.00,7.485371,25.01507,-0.000180,24.017041,-0.0078,1.368
4038.00,7.485307,25.01364,-0.000180,24.016159,-0.0078,1.368
4040.00,7.484626,25.01375,-0.000178,24.017393,-0.0078,1.368
4042.00,7.483853,25.01420,-0.000179,24.017344,-0.0078,1.368
4044.00,7.484510,25.01436,-0.000179,24.017444,-0.0078,1.368
4046.00,7.484233,25.01421,-0.000179,24.017083,-0.0077,1.368
4048.00,7.484400,25.01371,-0.000181,24.017012,-0.0077,1.369
4050.00,7.484725,25.01273,-0.000181,24.016929,-0.0077,1.368
4052.00,7.484198,25.01384,-0.000179,24.017679,-0.0077,1.368
4054.00,7.484358,25.01399,-0.000180,24.017384,-0.0077,1.368
4056.00,7.484056,25.01314,-0.000180,24.017029,-0.0078,1.368
4058.00,7.484465,25.01288,-0.000180,24.016209,-0.0078,1.368
4060.00,7.483918,25.01301,-0.000179,24.016521,-0.0078,1.368
4062.00,7.484448,25.01302,-0.000179,24.016755,-0.0077,1.368
4064.00,7.484877,25.01383,-0.000179,24.016976,-0.0078,1.368
4066.00,7.485043,25.01381,-0.000179,24.017284,-0.0078,1.368
4068.00,7.485910,25.01409,-0.000179,24.017362,-0.0078,1.368
4070.00,7.486310,25.01355,-0.000179,24.017128,-0.0077,1.368
4072.00,7.486298,25.01335,-0.000179,24.017212,-0.0077,1.368
4074.00,7.485379,25.01455,-0.000178,24.017563,-0.0077,1.368
4076.00,7.485647,25.01453,-0.000179,24.017672,-0.0077,1.368
4078.00,7.486695,25.01429,-0.000179,24.017023,-0.0077,1.368
4080.00,7.486496,25.01456,-0.000178,24.016882,-0.0078,1.368
4082.00,7.485525,25.01443,-0.000180,24.017152,-0.0078,1.368
4084.00,7.485180,25.01471,-0.000179,24.017703,-0.0077,1.368
4086.00,7.485461,25.01434,-0.000179,24.017159,-0.0077,1.368
4088.00,7.485162,25.01381,-0.000178,24.017408,-0.0078,1.368
4090.00,7.484752,25.01406,-0.000178,24.018000,-0.0077,1.368
4092.00,7.485083,25.01496,-0.000179,24.017796,-0.0077,1.368
4094.00,7.485199,25.01477,-0.000180,24.017377,-0.0077,1.368
4096.00,7.485943,25.01432,-0.000179,24.017690,-0.0077,1.368
4098.00,7.485984,25.01434,-0.000179,24.017110,-0.0077,1.368
4100.00,7.485635,25.01492,-0.000180,24.017266,-0.0078,1.368
4102.00,7.484516,25.01440,-0.000179,24.017683,-0.0078,1.368
4104.00,7.485269,25.01485,-0.000179,24.017299,-0.0077,1.368
4106.00,7.486374,25.01562,-0.000178,24.017125,-0.0078,1.368
4108.00,7.486274,25.01540,-0.000179,24.017083,-0.0077,1.368
4110.00,7.486398,25.01529,-0.000179,24.017002,-0.0077,1.368
4112.00,7.485420,25.01536,-0.000179,24.017955,-0.0078,1.368
4114.00,7.485263,25.01523,-0.000179,24.017770,-0.0078,1.368
4116.00,7.486517,25.01499,-0.000178,24.017099,-0.0077,1.368
4118.00,7.486139,25.01448,-0.000178,24.017540,-0.0077,1.369
4120.00,7.485578,25.01425,-0.000179,24.018006,-0.0078,1.368
4122.00,7.485704,25.01474,-0.000179,24.017565,-0.0077,1.368
4124.00,7.485449,25.01418,-0.000179,24.017346,-0.0077,1.368
4126.00,7.485354,25.01496,-0.000179,24.017897,-0.0077,1.368
4128.00,7.484979,25.01495,-0.000179,24.016597,-0.0077,1.368
4130.00,7.485508,25.01448,-0.000180,24.016898,-0.0077,1.368
4132.00,7.486097,25.01402,-0.000180,24.017273,-0.0077,1.369
4134.00,7.485283,25.01389,-0.000179,24.017326,-0.0078,1.368
4136.00,7.485604,25.01389,-0.000178,24.017244,-0.0078,1.368
4138.00,7.485667,25.01367,-0.000178,24.017640,-0.0078,1.368
4140.00,7.485715,25.01323,-0.000179,24.017166,-0.0077,1.368
4142.00,7.485981,25.01344,-0.000180,24.016425,-0.0078,1.368
4144.00,7.486167,25.01332,-0.000180,24.017313,-0.0078,1.368
4146.00,7.486094,25.01361,-0.000179,24.017580,-0.0077,1.368
4148.00,7.486143,25.01395,-0.000179,24.017781,-0.0077,1.368
4150.00,7.485647,25.01398,-0.000179,24.017567,-0.0077,1.369
4152.00,7.486500,25.01287,-0.000179,24.017116,-0.0077,1.369
4154.00,7.485760,25.01295,-0.000180,24.017491,-0.0077,1.369
4156.00,7.484836,25.01346,-0.000179,24.017067,-0.0077,1.368
4158.00,7.484814,25.01414,-0.000178,24.017141,-0.0078,1.369
4160.00,7.485587,25.01393,-0.000179,24.017293,-0.0078,1.369
4162.00,7.485733,25.01464,-0.000179,24.017629,-0.0078,1.368
4164.00,7.485055,25.01349,-0.000179,24.016954,-0.0078,1.369
4166.00,7.485462,25.01365,-0.000179,24.017915,-0.0077,1.369
4168.00,7.486365,25.01372,-0.000180,24.017777,-0.0077,1.369
4170.00,7.485571,25.01322,-0.000179,24.017692,-0.0078,1.368
4172.00,7.485243,25.01338,-0.000178,24.017069,-0.0078,1.368
4174.00,7.485446,25.01340,-0.000180,24.016976,-0.0077,1.368
4176.00,7.486062,25.01309,-0.000178,24.016840,-0.0078,1.369
4178.00,7.486338,25.01358,-0.000178,24.017408,-0.0078,1.368
4180.00,7.486318,25.01316,-0.000179,24.017652,-0.0077,1.368
4182.00,7.485809,25.01318,-0.000179,24.017480,-0.0077,1.368
4184.00,7.485399,25.01307,-0.000180,24.017641,-0.0077,1.368
4186.00,7.484680,25.01355,-0.000178,24.017738,-0.0078,1.369
4188.00,7.484917,25.01379,-0.000179,24.016924,-0.0078,1.368
4190.00,7.485922,25.01408,-0.000179,24.017313,-0.0078,1.368
4192.00,7.485452,25.01448,-0.000178,24.017638,-0.0078,1.369
4194.00,7.485662,25.01410,-0.000180,24.017239,-0.0077,1.369
4196.00,7.485004,25.01437,-0.000179,24.016960,-0.0078,1.368
4198.00,7.484846,25.01430,-0.000180,24.017507,-0.0078,1.369
4200.00,7.484784,25.01444,-0.000179,24.017504,-0.0078,1.369
4202.00,7.484540,25.01461,-0.000178,24.016746,-0.0077,1.369
@7,12.0000,24.0
4204.00,7.484520,25.01538,-0.000180,24.016891,-0.0077,1.369
4206.00,7.481504,25.01422,-0.000179,24.017649,-0.0077,1.369
4208.00,7.473086,25.01419,-0.000178,24.016563,-0.0077,1.367
4210.00,7.462031,25.01455,-0.000178,24.016715,-0.0077,1.367
4212.00,7.450402,25.01410,-0.000177,24.016886,-0.0077,1.367
4214.00,7.443336,25.01508,-0.000179,24.016849,-0.0077,1.369
4216.00,7.440336,25.01483,-0.000179,24.017060,-0.0077,1.369
4218.00,7.439063,25.01473,-0.000180,24.017544,-0.0078,1.369
4220.00,7.439375,25.01419,-0.000181,24.017069,-0.0077,1.370
4222.00,7.439075,25.01429,-0.000181,24.017371,-0.0077,1.369
4224.00,7.438705,25.01482,-0.000180,24.017542,-0.0078,1.369
4226.00,7.438420,25.01444,-0.000181,24.017409,-0.0077,1.370
4228.00,7.437063,25.01508,-0.000182,24.018347,-0.0078,1.370
4230.00,7.441613,25.01500,-0.000180,24.017203,-0.0077,1.369
4232.00,7.452463,25.01455,-0.000179,24.017107,-0.0077,1.370
4234.00,7.468356,25.01505,-0.000179,24.017431,-0.0077,1.370
4236.00,7.485307,25.01404,-0.000180,24.017418,-0.0078,1.371
4238.00,7.498411,25.01453,-0.000181,24.017342,-0.0077,1.371
4240.00,7.506129,25.01418,-0.000180,24.016853,-0.0078,1.370
4242.00,7.512912,25.01353,-0.000177,24.017335,-0.0078,1.368
4244.00,7.519345,25.01441,-0.000177,24.017134,-0.0077,1.369
4246.00,7.526317,25.01580,-0.000177,24.016728,-0.0078,1.369
4248.00,7.534392,25.01608,-0.000177,24.017455,-0.0078,1.369
4250.00,7.541444,25.01560,-0.000178,24.017214,-0.0077,1.369
4252.00,7.548868,25.01505,-0.000178,24.017738,-0.0077,1.368
4254.00,7.555198,25.01461,-0.000178,24.016846,-0.0078,1.368
4256.00,7.559820,25.01443,-0.000178,24.017170,-0.0078,1.368
4258.00,7.563021,25.01396,-0.000179,24.016385,-0.0077,1.369
4260.00,7.564713,25.01347,-0.000179,24.017312,-0.0078,1.369
4262.00,7.565449,25.01431,-0.000178,24.017792,-0.0078,1.369
4264.00,7.566169,25.01486,-0.000180,24.018066,-0.0078,1.369
4266.00,7.566225,25.01531,-0.000179,24.017360,-0.0078,1.369
4268.00,7.566727,25.01521,-0.000179,24.017092,-0.0077,1.369
4270.00,7.566055,25.01486,-0.000178,24.017544,-0.0077,1.369
4272.00,7.564857,25.01525,-0.000179,24.016583,-0.0078,1.369
4274.00,7.564202,25.01466,-0.000178,24.017571,-0.0078,1.368
4276.00,7.562537,25.01501,-0.000178,24.017409,-0.0078,1.369
4278.00,7.559471,25.01542,-0.000179,24.017718,-0.0077,1.369
4280.00,7.557004,25.01430,-0.000178,24.017081,-0.0077,1.369
4282.00,7.554362,25.01403,-0.000179,24.016499,-0.0077,1.369
4284.00,7.551960,25.01409,-0.000178,24.017197,-0.0077,1.368
4286.00,7.548998,25.01439,-0.000178,24.016938,-0.0077,1.368
4288.00,7.544924,25.01443,-0.000177,24.016820,-0.0077,1.368
4290.00,7.542283,25.01451,-0.000178,24.017125,-0.0077,1.369
4292.00,7.539990,25.01447,-0.000178,24.016670,-0.0077,1.369
4294.00,7.537582,25.01446,-0.000178,24.017101,-0.0077,1.369
4296.00,7.535121,25.01411,-0.000177,24.017299,-0.0077,1.368
4298.00,7.532469,25.01480,-0.000178,24.017127,-0.0078,1.369
4300.00,7.529731,25.01499,-0.000178,24.017371,-0.0077,1.368
4302.00,7.527394,25.01524,-0.000179,24.017663,-0.0078,1.368
4304.00,7.525163,25.01494,-0.000179,24.017451,-0.0077,1.369
4306.00,7.523711,25.01476,-0.000178,24.017821,-0.0077,1.368
4308.00,7.522205,25.01514,-0.000179,24.018042,-0.0077,1.369
4310.00,7.520375,25.01527,-0.000179,24.017478,-0.0077,1.369
4312.00,7.519557,25.01523,-0.000178,24.017687,-0.0077,1.368
4314.00,7.517610,25.01532,-0.000177,24.017520,-0.0078,1.368
4316.00,7.515743,25.01525,-0.000178,24.017672,-0.0077,1.369
4318.00,7.514096,25.01492,-0.000178,24.018260,-0.0077,1.368
4320.00,7.512664,25.01518,-0.000180,24.017603,-0.0077,1.369
4322.00,7.511726,25.01539,-0.000180,24.017573,-0.0077,1.369
4324.00,7.510557,25.01574,-0.000180,24.017273,-0.0077,1.369
4326.00,7.509455,25.01457,-0.000179,24.017629,-0.0078,1.369
4328.00,7.508500,25.01428,-0.000178,24.017264,-0.0077,1.368
4330.00,7.506340,25.01439,-0.000179,24.017098,-0.0078,1.369
4332.00,7.506150,25.01408,-0.000178,24.017551,-0.0078,1.368
4334.00,7.505226,25.01409,-0.000179,24.016780,-0.0077,1.368
4336.00,7.504961,25.01428,-0.000180,24.016392,-0.0077,1.369
4338.00,7.504196,25.01324,-0.000179,24.016543,-0.0077,1.368
4340.00,7.503057,25.01337,-0.000178,24.017400,-0.0077,1.369
4342.00,7.503140,25.01321,-0.000179,24.017573,-0.0077,1.369
4344.00,7.502364,25.01374,-0.000179,24.017605,-0.0078,1.368
4346.00,7.501847,25.01340,-0.000178,24.017531,-0.0077,1.368
4348.00,7.501397,25.01289,-0.000178,24.017516,-0.0077,1.369
4350.00,7.500392,25.01294,-0.000179,24.017192,-0.0077,1.369
4352.00,7.500391,25.01223,-0.000179,24.017814,-0.0077,1.368
4354.00,7.500111,25.01241,-0.000179,24.017841,-0.0078,1.369
4356.00,7.500485,25.01252,-0.000180,24.016760,-0.0077,1.369
4358.00,7.500135,25.01287,-0.000179,24.016973,-0.0078,1.369
4360.00,7.499769,25.01367,-0.000177,24.017631,-0.0078,1.369
4362.00,7.499491,25.01388,-0.000179,24.017342,-0.0078,1.369
4364.00,7.498813,25.01267,-0.000179,24.017078,-0.0077,1.368
4366.00,7.497800,25.01239,-0.000178,24.017825,-0.0077,1.368
4368.00,7.496636,25.01297,-0.000179,24.017411,-0.0078,1.369
4370.00,7.496674,25.01373,-0.000179,24.017069,-0.0078,1.369
4372.00,7.497388,25.01416,-0.000179,24.017277,-0.0077,1.369
4374.00,7.497136,25.01307,-0.000178,24.017047,-0.0077,1.369
4376.00,7.495353,25.01290,-0.000178,24.018127,-0.0077,1.368
4378.00,7.494740,25.01323,-0.000180,24.018028,-0.0077,1.369
4380.00,7.494623,25.01391,-0.000179,24.017910,-0.0077,1.369
4382.00,7.494654,25.01377,-0.000179,24.017270,-0.0077,1.369
4384.00,7.494470,25.01337,-0.000179,24.017391,-0.0078,1.369
4386.00,7.494662,25.01395,-0.000179,24.017884,-0.0077,1.369
4388.00,7.493814,25.01312,-0.000178,24.017096,-0.0077,1.369
4390.00,7.493807,25.01370,-0.000178,24.016750,-0.0078,1.368
4392.00,7.492622,25.01418,-0.000178,24.016666,-0.0078,1.368
4394.00,7.492178,25.01410,-0.000179,24.017797,-0.0078,1.369
4396.00,7.492205,25.01406,-0.000179,24.017661,-0.0078,1.369
4398.00,7.491853,25.01348,-0.000179,24.017495,-0.0077,1.369
4400.00,7.492547,25.01322,-0.000181,24.017123,-0.0077,1.369
4402.00,7.491938,25.01284,-0.000179,24.016960,-0.0077,1.369
4404.00,7.491779,25.01288,-0.000178,24.017696,-0.0077,1.369
4406.00,7.491410,25.01286,-0.000179,24.017310,-0.0077,1.369
4408.00,7.491026,25.01352,-0.000179,24.017901,-0.0077,1.369
4410.00,7.489968,25.01334,-0.000179,24.018058,-0.0078,1.369
4412.00,7.490091,25.01296,-0.000179,24.017350,-0.0077,1.369
4414.00,7.490641,25.01231,-0.000179,24.017223,-0.0077,1.369
4416.00,7.490916,25.01272,-0.000178,24.017399,-0.0078,1.369
4418.00,7.490800,25.01236,-0.000179,24.016844,-0.0077,1.369
4420.00,7.491371,25.01264,-0.000179,24.017384,-0.0077,1.369
4422.00,7.490868,25.01359,-0.000178,24.017437,-0.0077,1.368
4424.00,7.490052,25.01314,-0.000179,24.017679,-0.0077,1.369
4426.00,7.490191,25.01293,-0.000179,24.017444,-0.0077,1.369
4428.00,7.489929,25.01371,-0.000179,24.017772,-0.0077,1.369
4430.00,7.489569,25.01373,-0.000178,24.017549,-0.0077,1.369
4432.00,7.488703,25.01389,-0.000178,24.017275,-0.0077,1.369
4434.00,7.488381,25.01410,-0.000178,24.017087,-0.0077,1.369
4436.00,7.488464,25.01396,-0.000178,24.017872,-0.0078,1.369
4438.00,7.487962,25.01423,-0.000178,24.017270,-0.0077,1.369
4440.00,7.488453,25.01413,-0.000178,24.017192,-0.0077,1.368
4442.00,7.488420,25.01518,-0.000178,24.017371,-0.0077,1.369
4444.00,7.488662,25.01481,-0.000178,24.017308,-0.0077,1.370
4446.00,7.489086,25.01426,-0.000179,24.017495,-0.0077,1.369
4448.00,7.488591,25.01481,-0.000179,24.017656,-0.0077,1.369
4450.00,7.488401,25.01409,-0.000179,24.017725,-0.0077,1.369
4452.00,7.488297,25.01418,-0.000177,24.017792,-0.0077,1.368
4454.00,7.488192,25.01359,-0.000177,24.017339,-0.0077,1.369
4456.00,7.487790,25.01405,-0.000178,24.017611,-0.0077,1.369
4458.00,7.487540,25.01446,-0.000177,24.017201,-0.0077,1.369
4460.00,7.487312,25.01435,-0.000178,24.017266,-0.0078,1.369
4462.00,7.487025,25.01378,-0.000178,24.017473,-0.0077,1.369
4464.00,7.487291,25.01393,-0.000179,24.017870,-0.0077,1.369
4466.00,7.487274,25.01431,-0.000178,24.017536,-0.0077,1.369
4468.00,7.486525,25.01390,-0.000179,24.017665,-0.0078,1.369
4470.00,7.487122,25.01377,-0.000178,24.017368,-0.0077,1.369
4472.00,7.487367,25.01304,-0.000177,24.018290,-0.0077,1.369
4474.00,7.486703,25.01340,-0.000178,24.017226,-0.0077,1.369
4476.00,7.486309,25.01329,-0.000178,24.017509,-0.0077,1.369
4478.00,7.486057,25.01324,-0.000177,24.017177,-0.0077,1.369
4480.00,7.486276,25.01373,-0.000178,24.017507,-0.0077,1.369
4482.00,7.487574,25.01363,-0.000178,24.017714,-0.0077,1.369
4484.00,7.486796,25.01409,-0.000179,24.017835,-0.0077,1.369
4486.00,7.487047,25.01360,-0.000180,24.017683,-0.0077,1.370
4488.00,7.486645,25.01393,-0.000179,24.017069,-0.0077,1.369
4490.00,7.486016,25.01392,-0.000179,24.017607,-0.0078,1.368
4492.00,7.486476,25.01491,-0.000178,24.017395,-0.0077,1.369
4494.00,7.486139,25.01396,-0.000178,24.017944,-0.0077,1.369
4496.00,7.487146,25.01438,-0.000178,24.017901,-0.0077,1.369
4498.00,7.488001,25.01468,-0.000177,24.016693,-0.0077,1.369
4500.00,7.488053,25.01419,-0.000178,24.017447,-0.0077,1.369
4502.00,7.487554,25.01413,-0.000178,24.017757,-0.0078,1.369
4504.00,7.488358,25.01387,-0.000178,24.017763,-0.0077,1.369
4506.00,7.487691,25.01362,-0.000179,24.016973,-0.0077,1.369
4508.00,7.486240,25.01379,-0.000178,24.017241,-0.0077,1.369
4510.00,7.486488,25.01410,-0.000178,24.017440,-0.0077,1.369
4512.00,7.486810,25.01314,-0.000179,24.017341,-0.0077,1.369
4514.00,7.486763,25.01352,-0.000180,24.017502,-0.0077,1.368
4516.00,7.486929,25.01335,-0.000179,24.016971,-0.0077,1.369
4518.00,7.487073,25.01409,-0.000178,24.017953,-0.0078,1.369
4520.00,7.486844,25.01458,-0.000177,24.017058,-0.0078,1.370
4522.00,7.487315,25.01464,-0.000179,24.016617,-0.0078,1.369
4524.00,7.486917,25.01448,-0.000180,24.017186,-0.0077,1.369
4526.00,7.486941,25.01446,-0.000178,24.017234,-0.0077,1.369
4528.00,7.486788,25.01398,-0.000179,24.017796,-0.0078,1.369
4530.00,7.486305,25.01529,-0.000180,24.017263,-0.0077,1.369
4532.00,7.485433,25.01510,-0.000179,24.016608,-0.0077,1.369
4534.00,7.484817,25.01415,-0.000178,24.016873,-0.0077,1.369
4536.00,7.484382,25.01418,-0.000178,24.017453,-0.0078,1.369
4538.00,7.485590,25.01505,-0.000179,24.017341,-0.0077,1.369
4540.00,7.485443,25.01456,-0.000179,24.017341,-0.0077,1.370
4542.00,7.486206,25.01452,-0.000180,24.017826,-0.0077,1.370
4544.00,7.486817,25.01545,-0.000179,24.017738,-0.0078,1.369
4546.00,7.487063,25.01498,-0.000180,24.017259,-0.0077,1.369
4548.00,7.487444,25.01388,-0.000179,24.017248,-0.0077,1.369
4550.00,7.486913,25.01322,-0.000179,24.017067,-0.0078,1.369
4552.00,7.486971,25.01365,-0.000178,24.017317,-0.0077,1.370
4554.00,7.487781,25.01394,-0.000180,24.016887,-0.0078,1.369
4556.00,7.487445,25.01426,-0.000178,24.016441,-0.0078,1.368
4558.00,7.486585,25.01446,-0.000178,24.016768,-0.0077,1.369
4560.00,7.486085,25.01395,-0.000179,24.017112,-0.0078,1.369
4562.00,7.486463,25.01387,-0.000179,24.016766,-0.0078,1.370
4564.00,7.487022,25.01410,-0.000180,24.017565,-0.0078,1.370
4566.00,7.486866,25.01386,-0.000179,24.017449,-0.0077,1.369
4568.00,7.486697,25.01453,-0.000180,24.017232,-0.0077,1.368
4570.00,7.486199,25.01458,-0.000179,24.017462,-0.0077,1.369
4572.00,7.485713,25.01446,-0.000178,24.016755,-0.0078,1.369
4574.00,7.484951,25.01483,-0.000177,24.016421,-0.0078,1.369
4576.00,7.485313,25.01471,-0.000177,24.016666,-0.0077,1.370
4578.00,7.484589,25.01408,-0.000178,24.017002,-0.0077,1.369
4580.00,7.484786,25.01435,-0.000178,24.016842,-0.0077,1.370
4582.00,7.485656,25.01479,-0.000179,24.017308,-0.0077,1.369
4584.00,7.486150,25.01429,-0.000179,24.017170,-0.0078,1.369
4586.00,7.486099,25.01396,-0.000179,24.016905,-0.0077,1.369
4588.00,7.486597,25.01420,-0.000178,24.016849,-0.0078,1.369
4590.00,7.487619,25.01421,-0.000178,24.017277,-0.0077,1.369
4592.00,7.487096,25.01477,-0.000178,24.017676,-0.0077,1.369
4594.00,7.487019,25.01480,-0.000179,24.017067,-0.0077,1.369
4596.00,7.486517,25.01492,-0.000179,24.017018,-0.0078,1.370
4598.00,7.486499,25.01468,-0.000179,24.017128,-0.0077,1.369
4600.00,7.486287,25.01494,-0.000179,24.016967,-0.0077,1.369
4602.00,7.485865,25.01485,-0.000179,24.017228,-0.0077,1.370
4604.00,7.485310,25.01504,-0.000179,24.017261,-0.0077,1.369
4606.00,7.485356,25.01489,-0.000179,24.017192,-0.0077,1.369
4608.00,7.486035,25.01522,-0.000178,24.018261,-0.0078,1.368
4610.00,7.485911,25.01584,-0.000178,24.017612,-0.0077,1.369
4612.00,7.485790,25.01467,-0.000178,24.017404,-0.0077,1.369
4614.00,7.485539,25.01454,-0.000178,24.017139,-0.0077,1.369
4616.00,7.484711,25.01400,-0.000180,24.017796,-0.0078,1.369
4618.00,7.485924,25.01395,-0.000178,24.017611,-0.0077,1.368
4620.00,7.486028,25.01381,-0.000179,24.017295,-0.0077,1.369
4622.00,7.486897,25.01410,-0.000179,24.017000,-0.0077,1.369
4624.00,7.486864,25.01393,-0.000180,24.017899,-0.0078,1.370
4626.00,7.486672,25.01353,-0.000179,24.017801,-0.0077,1.370
4628.00,7.487064,25.01431,-0.000178,24.017400,-0.0078,1.369
4630.00,7.486708,25.01443,-0.000179,24.017661,-0.0077,1.369
4632.00,7.486059,25.01387,-0.000179,24.017061,-0.0077,1.368
4634.00,7.485823,25.01449,-0.000179,24.017676,-0.0077,1.368
4636.00,7.486382,25.01469,-0.000178,24.017388,-0.0078,1.369
4638.00,7.486339,25.01521,-0.000179,24.016902,-0.0077,1.369
4640.00,7.486170,25.01542,-0.000179,24.017286,-0.0077,1.369
4642.00,7.486724,25.01560,-0.000178,24.017600,-0.0077,1.370
4644.00,7.486179,25.01539,-0.000179,24.016764,-0.0077,1.369
4646.00,7.486842,25.01557,-0.000179,24.017339,-0.0078,1.369
4648.00,7.487416,25.01470,-0.000180,24.017607,-0.0077,1.369
4650.00,7.487448,25.01441,-0.000179,24.017192,-0.0077,1.370
4652.00,7.486398,25.01410,-0.000179,24.017152,-0.0078,1.370
4654.00,7.486929,25.01441,-0.000178,24.017411,-0.0078,1.369
4656.00,7.487368,25.01429,-0.000178,24.017594,-0.0078,1.369
4658.00,7.487581,25.01417,-0.000178,24.016904,-0.0077,1.369
4660.00,7.487217,25.01490,-0.000179,24.017491,-0.0077,1.370
4662.00,7.487186,25.01398,-0.000179,24.017560,-0.0077,1.370
4664.00,7.487106,25.01393,-0.000180,24.017011,-0.0078,1.369
4666.00,7.486929,25.01415,-0.000179,24.017079,-0.0077,1.369
4668.00,7.486729,25.01432,-0.000177,24.018365,-0.0077,1.369
4670.00,7.486732,25.01417,-0.000179,24.017431,-0.0077,1.369
4672.00,7.486584,25.01503,-0.000178,24.017574,-0.0077,1.369
4674.00,7.486821,25.01461,-0.000177,24.017413,-0.0077,1.369
4676.00,7.486311,25.01453,-0.000178,24.017625,-0.0078,1.369
4678.00,7.485997,25.01466,-0.000179,24.017772,-0.0077,1.370
4680.00,7.485864,25.01494,-0.000179,24.017428,-0.0078,1.370
4682.00,7.487040,25.01510,-0.000178,24.017226,-0.0077,1.370
4684.00,7.487262,25.01454,-0.000178,24.017520,-0.0077,1.369
4686.00,7.486749,25.01490,-0.000178,24.017194,-0.0077,1.369
4688.00,7.485961,25.01397,-0.000178,24.017491,-0.0077,1.369
4690.00,7.486027,25.01320,-0.000177,24.017319,-0.0077,1.369
4692.00,7.486249,25.01399,-0.000177,24.017854,-0.0077,1.369
4694.00,7.487020,25.01423,-0.000177,24.017418,-0.0077,1.369
4696.00,7.485504,25.01354,-0.000178,24.017161,-0.0078,1.369
4698.00,7.485387,25.01337,-0.000178,24.017632,-0.0077,1.370
4700.00,7.485982,25.01433,-0.000179,24.017460,-0.0078,1.369
4702.00,7.485819,25.01470,-0.000178,24.017136,-0.0077,1.369
4704.00,7.486201,25.01505,-0.000177,24.017457,-0.0077,1.369
4706.00,7.485951,25.01554,-0.000178,24.017118,-0.0077,1.369
4708.00,7.485771,25.01520,-0.000178,24.017471,-0.0077,1.370
4710.00,7.486109,25.01530,-0.000179,24.017605,-0.0078,1.369
4712.00,7.486378,25.01585,-0.000179,24.016766,-0.0077,1.369
4714.00,7.487344,25.01567,-0.000178,24.016965,-0.0077,1.370
4716.00,7.487765,25.01642,-0.000179,24.018013,-0.0077,1.369
4718.00,7.487404,25.01644,-0.000178,24.017099,-0.0077,1.369
4720.00,7.487157,25.01665,-0.000178,24.017252,-0.0077,1.370
4722.00,7.487199,25.01645,-0.000178,24.017823,-0.0078,1.370
4724.00,7.487506,25.01589,-0.000178,24.017897,-0.0077,1.370
4726.00,7.487640,25.01505,-0.000179,24.017043,-0.0077,1.370
4728.00,7.487616,25.01454,-0.000178,24.017415,-0.0077,1.370
4730.00,7.487556,25.01475,-0.000178,24.017482,-0.0077,1.370
4732.00,7.486848,25.01498,-0.000178,24.017286,-0.0078,1.369
4734.00,7.486375,25.01502,-0.000179,24.017219,-0.0078,1.369
4736.00,7.486777,25.01491,-0.000178,24.017324,-0.0077,1.370
4738.00,7.486780,25.01509,-0.000179,24.016978,-0.0077,1.370
4740.00,7.487256,25.01430,-0.000179,24.017134,-0.0077,1.369
4742.00,7.487473,25.01473,-0.000178,24.017011,-0.0077,1.370
4744.00,7.487201,25.01495,-0.000179,24.017719,-0.0078,1.370
4746.00,7.486795,25.01481,-0.000178,24.017208,-0.0077,1.369
4748.00,7.486685,25.01386,-0.000178,24.017533,-0.0078,1.370
4750.00,7.486502,25.01389,-0.000179,24.017326,-0.0078,1.370
4752.00,7.486149,25.01325,-0.000178,24.017127,-0.0078,1.369
4754.00,7.486422,25.01430,-0.000178,24.017714,-0.0077,1.369
4756.00,7.486233,25.01440,-0.000178,24.016851,-0.0077,1.370
4758.00,7.487086,25.01388,-0.000179,24.017578,-0.0077,1.370
4760.00,7.487143,25.01362,-0.000178,24.017370,-0.0078,1.370
4762.00,7.487984,25.01375,-0.000178,24.017253,-0.0078,1.370
4764.00,7.488855,25.01387,-0.000179,24.017507,-0.0077,1.371
4766.00,7.487783,25.01427,-0.000179,24.018323,-0.0077,1.369
4768.00,7.486843,25.01357,-0.000177,24.017819,-0.0077,1.369
4770.00,7.486740,25.01384,-0.000176,24.017201,-0.0077,1.370
4772.00,7.487117,25.01379,-0.000178,24.017507,-0.0077,1.370
4774.00,7.486797,25.01365,-0.000178,24.017460,-0.0077,1.370
4776.00,7.486941,25.01463,-0.000179,24.017694,-0.0077,1.370
4778.00,7.487622,25.01444,-0.000179,24.017399,-0.0077,1.370
4780.00,7.486888,25.01472,-0.000178,24.017611,-0.0078,1.370
4782.00,7.486949,25.01449,-0.000177,24.017538,-0.0077,1.370
4784.00,7.487000,25.01454,-0.000180,24.016722,-0.0077,1.370
4786.00,7.486756,25.01463,-0.000179,24.017108,-0.0077,1.369
4788.00,7.487231,25.01485,-0.000177,24.017469,-0.0078,1.369
4790.00,7.487637,25.01548,-0.000178,24.017060,-0.0077,1.370
4792.00,7.486611,25.01480,-0.000179,24.017005,-0.0078,1.371
4794.00,7.487244,25.01462,-0.000179,24.017103,-0.0077,1.370
4796.00,7.487859,25.01476,-0.000179,24.017194,-0.0077,1.371
4798.00,7.487499,25.01475,-0.000178,24.017185,-0.0078,1.370
4800.00,7.488071,25.01470,-0.000178,24.017130,-0.0077,1.369
4802.00,7.487445,25.01403,-0.000178,24.017906,-0.0077,1.370
@8,12.0000,24.0
4804.00,7.487141,25.01403,-0.000178,24.017330,-0.0077,1.370
4806.00,7.484157,25.01445,-0.000179,24.017774,-0.0077,1.369
4808.00,7.477061,25.01414,-0.000177,24.017438,-0.0077,1.369
4810.00,7.466793,25.01459,-0.000178,24.017011,-0.0077,1.369
4812.00,7.455436,25.01455,-0.000176,24.016989,-0.0077,1.369
4814.00,7.446604,25.01403,-0.000177,24.017495,-0.0077,1.369
4816.00,7.443014,25.01380,-0.000178,24.017391,-0.0077,1.370
4818.00,7.441909,25.01561,-0.000180,24.017652,-0.0077,1.370
4820.00,7.441551,25.01541,-0.000180,24.017145,-0.0077,1.371
4822.00,7.441734,25.01525,-0.000179,24.016590,-0.0077,1.371
4824.00,7.440281,25.01450,-0.000180,24.016804,-0.0077,1.371
4826.00,7.439605,25.01503,-0.000180,24.017438,-0.0077,1.371
4828.00,7.439832,25.01534,-0.000180,24.017317,-0.0077,1.371
4830.00,7.441789,25.01479,-0.000180,24.016820,-0.0077,1.371
4832.00,7.450718,25.01526,-0.000179,24.017569,-0.0077,1.372
4834.00,7.465865,25.01509,-0.000181,24.017598,-0.0077,1.373
4836.00,7.482171,25.01553,-0.000181,24.017384,-0.0077,1.373
4838.00,7.495116,25.01578,-0.000180,24.016702,-0.0078,1.371
4840.00,7.503490,25.01545,-0.000181,24.017408,-0.0078,1.371
4842.00,7.510294,25.01503,-0.000178,24.017897,-0.0077,1.371
4844.00,7.517748,25.01537,-0.000178,24.017417,-0.0077,1.371
4846.00,7.524035,25.01460,-0.000177,24.016860,-0.0078,1.371
4848.00,7.531720,25.01442,-0.000177,24.017580,-0.0077,1.370
4850.00,7.539387,25.01407,-0.000178,24.017219,-0.0077,1.369
4852.00,7.546545,25.01402,-0.000177,24.017165,-0.0077,1.370
4854.00,7.552045,25.01326,-0.000177,24.016927,-0.0077,1.370
4856.00,7.556475,25.01352,-0.000178,24.017145,-0.0077,1.370
4858.00,7.560955,25.01394,-0.000178,24.016826,-0.0077,1.370
4860.00,7.564116,25.01389,-0.000179,24.017194,-0.0078,1.370
4862.00,7.565243,25.01410,-0.000178,24.016818,-0.0077,1.370
4864.00,7.566198,25.01438,-0.000178,24.016875,-0.0077,1.370
4866.00,7.566628,25.01474,-0.000179,24.017362,-0.0078,1.370
4868.00,7.567759,25.01509,-0.000179,24.017498,-0.0077,1.370
4870.00,7.567350,25.01566,-0.000179,24.017513,-0.0077,1.370
4872.00,7.565517,25.01582,-0.000178,24.018067,-0.0077,1.370
4874.00,7.564345,25.01539,-0.000177,24.017355,-0.0077,1.370
4876.00,7.562366,25.01481,-0.000177,24.016617,-0.0077,1.370
4878.00,7.559423,25.01430,-0.000177,24.016983,-0.0077,1.369
4880.00,7.556559,25.01499,-0.000177,24.017418,-0.0077,1.370
4882.00,7.553669,25.01490,-0.000177,24.017705,-0.0077,1.370
4884.00,7.550609,25.01469,-0.000177,24.017928,-0.0077,1.370
4886.00,7.548250,25.01422,-0.000179,24.017083,-0.0078,1.370
4888.00,7.545833,25.01418,-0.000178,24.017585,-0.0077,1.370
4890.00,7.543786,25.01403,-0.000178,24.016824,-0.0077,1.370
4892.00,7.542017,25.01436,-0.000178,24.017408,-0.0077,1.369
4894.00,7.539097,25.01480,-0.000177,24.016702,-0.0078,1.370
4896.00,7.535640,25.01474,-0.000177,24.017661,-0.0078,1.370
4898.00,7.534030,25.01428,-0.000178,24.016855,-0.0077,1.370
4900.00,7.532122,25.01547,-0.000179,24.016924,-0.0077,1.370
4902.00,7.529816,25.01486,-0.000179,24.016856,-0.0078,1.370
4904.00,7.527512,25.01503,-0.000177,24.017074,-0.0077,1.369
4906.00,7.526042,25.01524,-0.000177,24.017070,-0.0078,1.369
4908.00,7.524401,25.01633,-0.000178,24.017406,-0.0077,1.370
4910.00,7.522902,25.01585,-0.000176,24.017031,-0.0077,1.370
4912.00,7.521367,25.01545,-0.000177,24.017070,-0.0078,1.370
4914.00,7.519836,25.01474,-0.000177,24.016508,-0.0077,1.370
4916.00,7.517422,25.01544,-0.000178,24.016695,-0.0078,1.370
4918.00,7.515930,25.01532,-0.000177,24.017121,-0.0077,1.370
4920.00,7.515834,25.01496,-0.000177,24.017634,-0.0078,1.370
4922.00,7.514478,25.01498,-0.000178,24.017061,-0.0077,1.370
4924.00,7.513109,25.01469,-0.000179,24.017197,-0.0077,1.370
4926.00,7.511718,25.01502,-0.000179,24.017321,-0.0077,1.370
4928.00,7.511146,25.01573,-0.000180,24.017640,-0.0078,1.370
4930.00,7.510732,25.01502,-0.000179,24.017522,-0.0077,1.370
4932.00,7.510139,25.01425,-0.000179,24.016889,-0.0077,1.370
4934.00,7.509279,25.01482,-0.000180,24.017128,-0.0078,1.370
4936.00,7.507941,25.01427,-0.000178,24.016945,-0.0077,1.369
4938.00,7.507645,25.01449,-0.000178,24.016933,-0.0077,1.369
4940.00,7.506974,25.01497,-0.000179,24.016655,-0.0077,1.370
4942.00,7.506718,25.01528,-0.000178,24.017408,-0.0078,1.370
4944.00,7.506505,25.01525,-0.000179,24.017576,-0.0078,1.371
4946.00,7.506465,25.01480,-0.000180,24.017248,-0.0077,1.370
4948.00,7.504676,25.01488,-0.000179,24.017346,-0.0077,1.370
4950.00,7.503656,25.01541,-0.000179,24.017344,-0.0077,1.370
4952.00,7.503396,25.01654,-0.000179,24.017467,-0.0078,1.370
4954.00,7.502854,25.01598,-0.000178,24.016641,-0.0077,1.369
4956.00,7.501970,25.01486,-0.000178,24.016858,-0.0077,1.370
4958.00,7.501453,25.01463,-0.000179,24.016900,-0.0077,1.370
4960.00,7.500724,25.01472,-0.000179,24.017085,-0.0077,1.370
4962.00,7.499601,25.01558,-0.000178,24.017466,-0.0077,1.370
4964.00,7.499224,25.01461,-0.000176,24.017600,-0.0077,1.370
4966.00,7.498851,25.01484,-0.000177,24.017930,-0.0077,1.370
4968.00,7.498497,25.01548,-0.000177,24.016826,-0.0077,1.370
4970.00,7.497902,25.01612,-0.000178,24.017263,-0.0078,1.370
4972.00,7.497765,25.01510,-0.000179,24.017259,-0.0078,1.371
4974.00,7.497825,25.01544,-0.000178,24.017279,-0.0077,1.370
4976.00,7.497890,25.01624,-0.000179,24.017388,-0.0077,1.370
4978.00,7.497789,25.01594,-0.000180,24.017103,-0.0077,1.370
4980.00,7.496936,25.01557,-0.000179,24.017282,-0.0078,1.370
4982.00,7.496434,25.01596,-0.000180,24.017408,-0.0078,1.370
4984.00,7.496943,25.01613,-0.000179,24.016978,-0.0077,1.370
4986.00,7.497389,25.01517,-0.000179,24.016982,-0.0077,1.370
4988.00,7.496703,25.01670,-0.000178,24.017293,-0.0078,1.370
4990.00,7.495638,25.01613,-0.000179,24.017360,-0.0077,1.370
4992.00,7.494819,25.01619,-0.000179,24.017045,-0.0077,1.370
4994.00,7.494472,25.01593,-0.000179,24.017313,-0.0077,1.370
4996.00,7.494665,25.01619,-0.000179,24.017455,-0.0077,1.370
4998.00,7.494733,25.01492,-0.000180,24.016954,-0.0078,1.370
5000.00,7.494221,25.01467,-0.000179,24.017270,-0.0077,1.370
5002.00,7.492823,25.01510,-0.000178,24.017418,-0.0077,1.370
5004.00,7.491930,25.01558,-0.000178,24.017281,-0.0078,1.370
5006.00,7.491422,25.01631,-0.000179,24.017752,-0.0078,1.370
5008.00,7.492905,25.01575,-0.000179,24.016434,-0.0077,1.371
5010.00,7.493216,25.01547,-0.000178,24.018131,-0.0077,1.370
5012.00,7.492644,25.01521,-0.000179,24.017654,-0.0077,1.370
5014.00,7.492915,25.01560,-0.000178,24.017337,-0.0078,1.370
5016.00,7.493076,25.01660,-0.000178,24.017834,-0.0077,1.370
5018.00,7.492357,25.01674,-0.000178,24.016873,-0.0077,1.370
5020.00,7.491867,25.01643,-0.000178,24.017078,-0.0077,1.370
5022.00,7.492021,25.01629,-0.000178,24.017765,-0.0077,1.370
5024.00,7.491800,25.01551,-0.000177,24.017181,-0.0077,1.370
5026.00,7.491474,25.01553,-0.000177,24.017681,-0.0077,1.370
5028.00,7.491140,25.01569,-0.000176,24.017373,-0.0077,1.370
5030.00,7.491244,25.01534,-0.000178,24.017460,-0.0077,1.371
5032.00,7.491535,25.01521,-0.000178,24.017094,-0.0077,1.371
5034.00,7.491040,25.01462,-0.000178,24.017553,-0.0077,1.370
5036.00,7.490739,25.01594,-0.000177,24.017308,-0.0077,1.370
5038.00,7.489973,25.01551,-0.000179,24.017181,-0.0078,1.370
5040.00,7.489605,25.01479,-0.000178,24.017484,-0.0077,1.370
5042.00,7.490038,25.01599,-0.000177,24.017658,-0.0077,1.370
5044.00,7.491184,25.01613,-0.000177,24.017391,-0.0077,1.370
5046.00,7.491224,25.01601,-0.000179,24.017683,-0.0078,1.370
5048.00,7.491086,25.01619,-0.000179,24.017261,-0.0078,1.371
5050.00,7.490447,25.01622,-0.000178,24.016960,-0.0077,1.371
5052.00,7.489876,25.01588,-0.000179,24.017832,-0.0077,1.370
5054.00,7.489980,25.01578,-0.000178,24.017205,-0.0077,1.370
5056.00,7.490419,25.01623,-0.000179,24.017683,-0.0077,1.370
5058.00,7.490263,25.01692,-0.000177,24.017587,-0.0077,1.370
5060.00,7.489516,25.01643,-0.000178,24.017529,-0.0077,1.370
5062.00,7.489904,25.01600,-0.000178,24.017067,-0.0078,1.370
5064.00,7.490149,25.01605,-0.000178,24.017279,-0.0077,1.370
5066.00,7.489855,25.01685,-0.000179,24.017078,-0.0077,1.370
5068.00,7.489924,25.01587,-0.000179,24.017295,-0.0077,1.371
5070.00,7.489167,25.01603,-0.000178,24.017116,-0.0078,1.371
5072.00,7.489190,25.01679,-0.000179,24.016518,-0.0077,1.370
5074.00,7.489459,25.01688,-0.000177,24.017598,-0.0077,1.370
5076.00,7.490146,25.01686,-0.000177,24.017554,-0.0077,1.370
5078.00,7.490713,25.01696,-0.000177,24.017317,-0.0077,1.370
5080.00,7.490675,25.01708,-0.000177,24.017292,-0.0077,1.370
5082.00,7.489754,25.01722,-0.000177,24.017986,-0.0078,1.370
5084.00,7.489819,25.01650,-0.000176,24.016942,-0.0077,1.371
5086.00,7.489686,25.01605,-0.000178,24.017176,-0.0077,1.370
5088.00,7.489369,25.01680,-0.000179,24.017232,-0.0077,1.371
5090.00,7.488663,25.01698,-0.000178,24.017384,-0.0078,1.370
5092.00,7.488064,25.01775,-0.000178,24.017292,-0.0078,1.370
5094.00,7.487538,25.01752,-0.000177,24.017391,-0.0077,1.371
5096.00,7.487795,25.01653,-0.000178,24.017796,-0.0077,1.371
5098.00,7.489292,25.01732,-0.000178,24.017253,-0.0077,1.370
5100.00,7.490232,25.01672,-0.000179,24.017279,-0.0077,1.370
5102.00,7.489724,25.01709,-0.000177,24.017738,-0.0077,1.370
5104.00,7.489658,25.01659,-0.000177,24.018028,-0.0077,1.370
5106.00,7.489636,25.01648,-0.000177,24.016929,-0.0077,1.371
5108.00,7.489286,25.01661,-0.000178,24.017408,-0.0077,1.371
5110.00,7.489416,25.01586,-0.000178,24.017719,-0.0077,1.370
5112.00,7.488656,25.01616,-0.000177,24.017699,-0.0077,1.370
5114.00,7.488820,25.01676,-0.000178,24.017741,-0.0077,1.370
5116.00,7.487917,25.01653,-0.000178,24.017591,-0.0077,1.370
5118.00,7.488006,25.01672,-0.000178,24.017602,-0.0077,1.371
5120.00,7.488555,25.01754,-0.000178,24.017464,-0.0077,1.371
5122.00,7.489722,25.01691,-0.000178,24.017250,-0.0077,1.372
5124.00,7.489231,25.01652,-0.000179,24.017235,-0.0077,1.371
5126.00,7.488437,25.01686,-0.000179,24.017768,-0.0077,1.370
5128.00,7.488850,25.01757,-0.000178,24.017205,-0.0077,1.371
5130.00,7.488481,25.01728,-0.000177,24.016967,-0.0077,1.370
5132.00,7.489180,25.01710,-0.000177,24.017257,-0.0077,1.370
5134.00,7.489952,25.01727,-0.000177,24.017636,-0.0077,1.371
5136.00,7.490148,25.01663,-0.000177,24.017600,-0.0077,1.370
5138.00,7.489137,25.01663,-0.000177,24.017324,-0.0078,1.371
5140.00,7.488513,25.01651,-0.000177,24.017002,-0.0078,1.370
5142.00,7.488923,25.01680,-0.000177,24.017244,-0.0077,1.370
5144.00,7.488354,25.01707,-0.000178,24.017206,-0.0077,1.370
5146.00,7.488232,25.01689,-0.000178,24.017763,-0.0078,1.371
5148.00,7.488694,25.01704,-0.000178,24.017984,-0.0077,1.370
5150.00,7.488513,25.01717,-0.000177,24.017446,-0.0077,1.370
5152.00,7.488856,25.01752,-0.000177,24.017754,-0.0078,1.370
5154.00,7.489122,25.01750,-0.000178,24.017763,-0.0077,1.370
5156.00,7.490292,25.01683,-0.000178,24.017556,-0.0077,1.370
5158.00,7.489652,25.01639,-0.000177,24.017562,-0.0077,1.370
5160.00,7.489105,25.01662,-0.000177,24.017884,-0.0077,1.370
5162.00,7.489934,25.01563,-0.000177,24.017284,-0.0077,1.370
5164.00,7.488689,25.01494,-0.000178,24.017237,-0.0077,1.370
5166.00,7.487838,25.01496,-0.000178,24.017253,-0.0077,1.371
5168.00,7.487994,25.01459,-0.000177,24.017188,-0.0077,1.371
5170.00,7.488837,25.01479,-0.000177,24.017107,-0.0077,1.370
5172.00,7.488442,25.01480,-0.000177,24.016795,-0.0078,1.371
5174.00,7.488281,25.01541,-0.000177,24.017333,-0.0077,1.371
5176.00,7.489350,25.01614,-0.000178,24.017515,-0.0077,1.370
5178.00,7.489302,25.01643,-0.000178,24.017457,-0.0077,1.371
5180.00,7.489145,25.01638,-0.000177,24.017286,-0.0077,1.371
5182.00,7.489593,25.01655,-0.000177,24.017495,-0.0077,1.370
5184.00,7.489396,25.01701,-0.000178,24.017344,-0.0077,1.371
5186.00,7.489116,25.01657,-0.000178,24.016784,-0.0077,1.370
5188.00,7.488330,25.01656,-0.000178,24.016837,-0.0077,1.370
5190.00,7.488600,25.01595,-0.000178,24.017805,-0.0077,1.371
5192.00,7.489211,25.01623,-0.000179,24.017620,-0.0077,1.371
5194.00,7.489880,25.01665,-0.000178,24.017261,-0.0077,1.371
5196.00,7.489667,25.01597,-0.000177,24.017458,-0.0078,1.370
5198.00,7.489187,25.01671,-0.000178,24.017197,-0.0077,1.371
5200.00,7.489370,25.01615,-0.000178,24.016686,-0.0077,1.371
5202.00,7.489031,25.01455,-0.000177,24.017342,-0.0077,1.370
5204.00,7.489040,25.01512,-0.000178,24.017507,-0.0077,1.371
5206.00,7.489519,25.01511,-0.000178,24.017261,-0.0077,1.371
5208.00,7.488713,25.01572,-0.000178,24.016686,-0.0077,1.371
5210.00,7.488906,25.01637,-0.000179,24.017141,-0.0077,1.371
5212.00,7.487948,25.01573,-0.000178,24.017553,-0.0078,1.372
5214.00,7.487887,25.01534,-0.000178,24.017355,-0.0078,1.371
5216.00,7.488182,25.01553,-0.000178,24.017602,-0.0077,1.371
5218.00,7.488582,25.01537,-0.000178,24.017955,-0.0077,1.371
5220.00,7.488247,25.01616,-0.000178,24.017176,-0.0077,1.370
5222.00,7.488150,25.01638,-0.000176,24.017228,-0.0077,1.371
5224.00,7.487870,25.01568,-0.000178,24.017286,-0.0078,1.371
5226.00,7.487454,25.01491,-0.000178,24.016663,-0.0078,1.371
5228.00,7.487474,25.01442,-0.000179,24.017195,-0.0077,1.371
5230.00,7.488459,25.01595,-0.000178,24.017817,-0.0077,1.370
5232.00,7.488416,25.01602,-0.000178,24.016757,-0.0078,1.371
5234.00,7.488369,25.01616,-0.000178,24.016354,-0.0078,1.370
5236.00,7.488143,25.01585,-0.000178,24.016987,-0.0077,1.370
5238.00,7.488316,25.01525,-0.000179,24.017525,-0.0078,1.371
5240.00,7.488475,25.01524,-0.000179,24.016753,-0.0078,1.371
5242.00,7.488602,25.01595,-0.000178,24.017319,-0.0078,1.371
5244.00,7.488181,25.01562,-0.000180,24.017360,-0.0077,1.371
5246.00,7.488695,25.01558,-0.000178,24.017290,-0.0077,1.371
5248.00,7.489524,25.01595,-0.000178,24.017730,-0.0077,1.370
5250.00,7.488917,25.01656,-0.000178,24.017482,-0.0077,1.370
5252.00,7.488373,25.01674,-0.000177,24.017632,-0.0077,1.370
5254.00,7.488043,25.01664,-0.000177,24.017516,-0.0077,1.371
5256.00,7.488682,25.01756,-0.000177,24.017442,-0.0077,1.371
5258.00,7.488682,25.01739,-0.000178,24.017266,-0.0077,1.371
5260.00,7.488403,25.01673,-0.000179,24.017223,-0.0077,1.370
5262.00,7.487706,25.01671,-0.000178,24.017197,-0.0077,1.371
5264.00,7.487964,25.01680,-0.000177,24.017223,-0.0077,1.371
5266.00,7.487902,25.01683,-0.000177,24.017183,-0.0077,1.371
5268.00,7.488347,25.01675,-0.000178,24.017223,-0.0077,1.371
5270.00,7.488650,25.01614,-0.000177,24.017545,-0.0077,1.371
5272.00,7.488812,25.01711,-0.000176,24.018236,-0.0077,1.370
5274.00,7.489217,25.01666,-0.000176,24.017645,-0.0077,1.370
5276.00,7.489248,25.01669,-0.000178,24.017540,-0.0077,1.371
5278.00,7.489832,25.01705,-0.000178,24.017661,-0.0077,1.371
5280.00,7.489137,25.01732,-0.000178,24.017783,-0.0077,1.371
5282.00,7.488728,25.01662,-0.000178,24.017560,-0.0077,1.372
5284.00,7.488544,25.01703,-0.000178,24.016942,-0.0077,1.371
5286.00,7.488709,25.01682,-0.000178,24.017542,-0.0077,1.371
5288.00,7.488535,25.01768,-0.000177,24.017364,-0.0078,1.371
5290.00,7.487882,25.01739,-0.000177,24.017121,-0.0078,1.370
5292.00,7.488258,25.01696,-0.000177,24.017605,-0.0077,1.371
5294.00,7.488484,25.01742,-0.000177,24.016927,-0.0078,1.370
5296.00,7.488789,25.01698,-0.000177,24.017011,-0.0078,1.371
5298.00,7.488497,25.01646,-0.000178,24.017009,-0.0077,1.371
5300.00,7.488854,25.01563,-0.000178,24.017562,-0.0077,1.371
5302.00,7.488221,25.01626,-0.000178,24.017317,-0.0077,1.371
5304.00,7.488141,25.01673,-0.000178,24.016713,-0.0077,1.370
5306.00,7.487886,25.01612,-0.000178,24.017524,-0.0077,1.370
5308.00,7.488033,25.01650,-0.000178,24.016726,-0.0078,1.371
5310.00,7.488648,25.01645,-0.000178,24.017052,-0.0078,1.370
5312.00,7.488174,25.01647,-0.000179,24.017002,-0.0077,1.371
5314.00,7.488183,25.01678,-0.000180,24.016855,-0.0077,1.371
5316.00,7.488729,25.01652,-0.000178,24.017292,-0.0078,1.371
5318.00,7.488153,25.01680,-0.000179,24.017438,-0.0078,1.371
5320.00,7.487822,25.01590,-0.000179,24.016876,-0.0078,1.371
5322.00,7.487863,25.01649,-0.000178,24.016963,-0.0078,1.371
5324.00,7.487338,25.01666,-0.000179,24.017018,-0.0078,1.371
5326.00,7.487163,25.01687,-0.000178,24.017540,-0.0077,1.371
5328.00,7.487949,25.01649,-0.000178,24.017351,-0.0077,1.371
5330.00,7.488496,25.01696,-0.000178,24.017208,-0.0077,1.371
5332.00,7.488383,25.01727,-0.000179,24.016690,-0.0077,1.371
5334.00,7.488226,25.01649,-0.000178,24.017257,-0.0078,1.371
5336.00,7.487338,25.01635,-0.000179,24.017576,-0.0078,1.371
5338.00,7.487309,25.01702,-0.000178,24.017466,-0.0077,1.371
5340.00,7.488291,25.01629,-0.000178,24.017612,-0.0077,1.371
5342.00,7.489264,25.01625,-0.000178,24.017426,-0.0077,1.371
5344.00,7.488076,25.01675,-0.000177,24.017823,-0.0077,1.371
5346.00,7.487745,25.01656,-0.000176,24.017767,-0.0077,1.371
5348.00,7.488193,25.01583,-0.000178,24.017732,-0.0078,1.371
5350.00,7.488101,25.01574,-0.000178,24.017281,-0.0077,1.371
5352.00,7.488908,25.01615,-0.000178,24.016853,-0.0077,1.371
5354.00,7.489491,25.01653,-0.000177,24.017772,-0.0078,1.371
5356.00,7.490190,25.01699,-0.000179,24.017103,-0.0077,1.372
5358.00,7.490982,25.01645,-0.000179,24.017748,-0.0077,1.371
5360.00,7.490002,25.01669,-0.000178,24.017400,-0.0077,1.371
5362.00,7.488691,25.01723,-0.000178,24.017437,-0.0078,1.372
5364.00,7.487932,25.01717,-0.000177,24.017652,-0.0077,1.371
5366.00,7.488352,25.01725,-0.000178,24.017308,-0.0077,1.371
5368.00,7.489990,25.01730,-0.000178,24.017366,-0.0077,1.371
5370.00,7.490371,25.01669,-0.000177,24.017502,-0.0077,1.372
5372.00,7.489498,25.01667,-0.000178,24.017725,-0.0077,1.371
5374.00,7.489058,25.01687,-0.000178,24.017486,-0.0077,1.371
5376.00,7.489035,25.01731,-0.000178,24.017957,-0.0077,1.371
5378.00,7.489254,25.01721,-0.000177,24.017447,-0.0077,1.371
5380.00,7.488553,25.01656,-0.000178,24.017061,-0.0078,1.371
5382.00,7.488267,25.01622,-0.000177,24.017757,-0.0078,1.371
5384.00,7.488445,25.01580,-0.000177,24.017553,-0.0077,1.371
5386.00,7.488551,25.01628,-0.000178,24.017224,-0.0078,1.372
5388.00,7.488502,25.01607,-0.000177,24.017344,-0.0077,1.371
5390.00,7.488131,25.01567,-0.000176,24.016516,-0.0077,1.371
5392.00,7.488300,25.01569,-0.000176,24.017021,-0.0077,1.371
5394.00,7.488546,25.01587,-0.000178,24.018075,-0.0077,1.371
5396.00,7.488569,25.01614,-0.000179,24.017944,-0.0077,1.372
5398.00,7.488519,25.01561,-0.000178,24.017476,-0.0077,1.371
5400.00,7.488705,25.01518,-0.000178,24.016978,-0.0078,1.371
5402.00,7.489495,25.01497,-0.000177,24.017460,-0.0077,1.372
@9,12.0000,24.0
5404.00,7.489208,25.01551,-0.000178,24.017297,-0.0077,1.372
5406.00,7.487125,25.01560,-0.000179,24.017272,-0.0077,1.372
5408.00,7.480713,25.01593,-0.000177,24.017841,-0.0077,1.371
5410.00,7.470291,25.01590,-0.000176,24.018026,-0.0077,1.371
5412.00,7.457819,25.01587,-0.000176,24.017165,-0.0077,1.370
5414.00,7.448218,25.01650,-0.000177,24.017466,-0.0077,1.371
5416.00,7.443630,25.01671,-0.000177,24.016878,-0.0078,1.372
5418.00,7.442459,25.01613,-0.000180,24.018238,-0.0077,1.372
5420.00,7.442936,25.01588,-0.000178,24.017823,-0.0077,1.372
5422.00,7.441682,25.01619,-0.000180,24.017767,-0.0077,1.372
5424.00,7.441241,25.01654,-0.000179,24.018006,-0.0078,1.372
5426.00,7.440482,25.01618,-0.000180,24.017145,-0.0078,1.373
5428.00,7.440114,25.01617,-0.000179,24.017812,-0.0077,1.373
5430.00,7.442776,25.01598,-0.000178,24.017337,-0.0077,1.374
5432.00,7.451311,25.01562,-0.000179,24.017003,-0.0077,1.373
5434.00,7.465968,25.01618,-0.000180,24.017433,-0.0077,1.374
5436.00,7.481751,25.01639,-0.000179,24.016925,-0.0077,1.374
5438.00,7.494860,25.01597,-0.000179,24.016695,-0.0078,1.373
5440.00,7.504300,25.01660,-0.000179,24.017748,-0.0077,1.373
5442.00,7.511234,25.01638,-0.000178,24.017413,-0.0078,1.372
5444.00,7.516770,25.01595,-0.000176,24.016929,-0.0077,1.372
5446.00,7.523738,25.01623,-0.000176,24.017446,-0.0077,1.372
5448.00,7.531560,25.01621,-0.000177,24.017168,-0.0077,1.372
5450.00,7.538070,25.01615,-0.000177,24.017520,-0.0077,1.372
5452.00,7.544723,25.01692,-0.000177,24.017159,-0.0077,1.372
5454.00,7.551984,25.01655,-0.000176,24.017801,-0.0077,1.372
5456.00,7.558148,25.01588,-0.000176,24.017478,-0.0077,1.372
5458.00,7.561367,25.01647,-0.000178,24.017125,-0.0078,1.372
5460.00,7.563262,25.01629,-0.000176,24.017219,-0.0077,1.371
5462.00,7.565862,25.01562,-0.000177,24.017464,-0.0077,1.371
5464.00,7.567526,25.01579,-0.000177,24.017130,-0.0077,1.371
5466.00,7.568263,25.01627,-0.000177,24.017928,-0.0078,1.372
5468.00,7.569048,25.01617,-0.000177,24.017484,-0.0077,1.372
5470.00,7.568316,25.01596,-0.000177,24.017179,-0.0077,1.371
5472.00,7.567237,25.01619,-0.000177,24.018020,-0.0077,1.372
5474.00,7.565346,25.01682,-0.000177,24.017172,-0.0078,1.372
5476.00,7.563979,25.01660,-0.000178,24.017040,-0.0077,1.372
5478.00,7.562497,25.01643,-0.000177,24.017930,-0.0077,1.372
5480.00,7.560266,25.01714,-0.000176,24.017672,-0.0077,1.372
5482.00,7.557156,25.01704,-0.000176,24.017295,-0.0077,1.372
5484.00,7.553695,25.01729,-0.000176,24.017290,-0.0077,1.372
5486.00,7.551720,25.01654,-0.000176,24.017495,-0.0077,1.372
5488.00,7.548442,25.01661,-0.000177,24.017143,-0.0077,1.372
5490.00,7.544937,25.01643,-0.000177,24.017364,-0.0077,1.372
5492.00,7.542649,25.01637,-0.000178,24.018064,-0.0078,1.372
5494.00,7.540817,25.01665,-0.000178,24.017389,-0.0078,1.372
5496.00,7.538188,25.01656,-0.000178,24.017589,-0.0077,1.372
5498.00,7.535690,25.01640,-0.000176,24.017652,-0.0077,1.372
5500.00,7.534415,25.01736,-0.000176,24.017868,-0.0077,1.371
5502.00,7.531746,25.01784,-0.000177,24.017748,-0.0077,1.371
5504.00,7.529211,25.01679,-0.000177,24.017304,-0.0078,1.372
5506.00,7.527235,25.01741,-0.000177,24.017540,-0.0077,1.372
5508.00,7.525543,25.01755,-0.000177,24.018173,-0.0077,1.371
5510.00,7.524053,25.01817,-0.000177,24.017714,-0.0077,1.372
5512.00,7.522313,25.01807,-0.000177,24.017859,-0.0077,1.372
5514.00,7.521048,25.01754,-0.000178,24.017587,-0.0077,1.372
5516.00,7.520034,25.01729,-0.000177,24.017118,-0.0078,1.371
5518.00,7.519160,25.01778,-0.000176,24.017821,-0.0077,1.372
5520.00,7.517451,25.01698,-0.000177,24.017806,-0.0077,1.372
5522.00,7.515674,25.01744,-0.000177,24.017971,-0.0077,1.372
5524.00,7.514702,25.01830,-0.000177,24.017241,-0.0078,1.372
5526.00,7.513539,25.01839,-0.000177,24.017620,-0.0078,1.372
5528.00,7.512906,25.01745,-0.000177,24.017221,-0.0077,1.372
5530.00,7.511162,25.01743,-0.000177,24.017288,-0.0077,1.372
5532.00,7.510204,25.01751,-0.000178,24.017875,-0.0077,1.372
5534.00,7.509246,25.01747,-0.000179,24.017632,-0.0077,1.372
5536.00,7.508258,25.01719,-0.000177,24.017107,-0.0077,1.372
5538.00,7.508106,25.01697,-0.000178,24.017297,-0.0077,1.372
5540.00,7.508296,25.01682,-0.000178,24.017016,-0.0077,1.372
5542.00,7.508486,25.01637,-0.000179,24.017041,-0.0077,1.372
5544.00,7.507507,25.01666,-0.000177,24.017455,-0.0077,1.371
5546.00,7.507290,25.01709,-0.000176,24.017826,-0.0077,1.372
5548.00,7.506333,25.01722,-0.000177,24.017848,-0.0077,1.372
5550.00,7.506083,25.01748,-0.000176,24.016873,-0.0077,1.372
5552.00,7.505788,25.01778,-0.000178,24.017834,-0.0077,1.372
5554.00,7.504721,25.01692,-0.000178,24.018194,-0.0077,1.372
5556.00,7.503902,25.01692,-0.000178,24.017471,-0.0077,1.372
5558.00,7.503248,25.01706,-0.000178,24.017544,-0.0077,1.372
5560.00,7.502353,25.01702,-0.000177,24.017437,-0.0077,1.371
5562.00,7.501790,25.01683,-0.000176,24.018173,-0.0078,1.371
5564.00,7.501980,25.01626,-0.000176,24.018127,-0.0078,1.371
5566.00,7.502046,25.01672,-0.000177,24.018120,-0.0077,1.372
5568.00,7.501308,25.01686,-0.000177,24.017344,-0.0077,1.372
5570.00,7.500794,25.01695,-0.000178,24.017864,-0.0077,1.373
5572.00,7.501297,25.01679,-0.000177,24.017944,-0.0077,1.372
5574.00,7.501012,25.01652,-0.000177,24.018521,-0.0077,1.372
5576.00,7.501199,25.01661,-0.000176,24.017507,-0.0077,1.372
5578.00,7.499319,25.01705,-0.000177,24.017730,-0.0077,1.373
5580.00,7.498820,25.01681,-0.000177,24.017955,-0.0077,1.372
5582.00,7.498433,25.01654,-0.000177,24.017424,-0.0077,1.372
5584.00,7.498206,25.01654,-0.000177,24.017585,-0.0077,1.372
5586.00,7.497749,25.01772,-0.000175,24.017486,-0.0077,1.372
5588.00,7.497482,25.01803,-0.000177,24.017513,-0.0077,1.373
5590.00,7.497927,25.01771,-0.000178,24.017112,-0.0077,1.372
5592.00,7.497938,25.01683,-0.000177,24.017362,-0.0077,1.372
5594.00,7.497143,25.01732,-0.000176,24.017942,-0.0077,1.372
5596.00,7.496563,25.01774,-0.000177,24.017524,-0.0077,1.372
5598.00,7.496818,25.01744,-0.000176,24.017563,-0.0077,1.372
5600.00,7.496842,25.01709,-0.000177,24.017694,-0.0077,1.372
5602.00,7.496178,25.01694,-0.000177,24.017616,-0.0077,1.373
5604.00,7.495871,25.01702,-0.000178,24.017476,-0.0077,1.372
5606.00,7.496235,25.01800,-0.000178,24.017536,-0.0078,1.372
5608.00,7.495658,25.01770,-0.000177,24.017638,-0.0077,1.372
5610.00,7.495116,25.01775,-0.000177,24.017393,-0.0077,1.372
5612.00,7.494782,25.01771,-0.000177,24.018501,-0.0077,1.372
5614.00,7.495097,25.01792,-0.000178,24.018062,-0.0077,1.372
5616.00,7.495337,25.01853,-0.000178,24.017478,-0.0077,1.372
5618.00,7.495414,25.01911,-0.000178,24.017322,-0.0077,1.372
5620.00,7.494599,25.01829,-0.000177,24.017551,-0.0078,1.372
5622.00,7.493962,25.01827,-0.000178,24.017491,-0.0077,1.372
5624.00,7.493428,25.01827,-0.000177,24.017286,-0.0077,1.372
5626.00,7.492998,25.01723,-0.000177,24.016827,-0.0078,1.372
5628.00,7.493151,25.01709,-0.000179,24.017899,-0.0077,1.372
5630.00,7.493600,25.01713,-0.000178,24.017426,-0.0077,1.373
5632.00,7.493673,25.01772,-0.000179,24.017529,-0.0077,1.372
5634.00,7.494543,25.01784,-0.000179,24.017264,-0.0077,1.372
5636.00,7.493701,25.01778,-0.000178,24.017243,-0.0077,1.373
5638.00,7.492357,25.01680,-0.000178,24.017888,-0.0077,1.373
5640.00,7.492557,25.01632,-0.000178,24.017696,-0.0078,1.372
5642.00,7.493182,25.01628,-0.000178,24.018004,-0.0077,1.372
5644.00,7.493576,25.01631,-0.000178,24.017070,-0.0077,1.372
5646.00,7.492785,25.01656,-0.000177,24.017170,-0.0077,1.372
5648.00,7.492447,25.01711,-0.000177,24.018171,-0.0077,1.372
5650.00,7.493376,25.01739,-0.000178,24.017794,-0.0077,1.373
5652.00,7.493527,25.01739,-0.000177,24.017571,-0.0078,1.372
5654.00,7.493327,25.01691,-0.000178,24.017362,-0.0078,1.373
5656.00,7.492263,25.01715,-0.000178,24.016904,-0.0078,1.372
5658.00,7.491980,25.01699,-0.000178,24.017362,-0.0078,1.372
5660.00,7.491294,25.01756,-0.000178,24.017509,-0.0077,1.372
5662.00,7.491581,25.01763,-0.000176,24.017504,-0.0077,1.372
5664.00,7.491644,25.01784,-0.000176,24.017623,-0.0077,1.373
5666.00,7.491622,25.01834,-0.000179,24.017859,-0.0077,1.373
5668.00,7.491452,25.01813,-0.000178,24.017489,-0.0077,1.373
5670.00,7.491521,25.01773,-0.000178,24.017538,-0.0078,1.372
5672.00,7.491445,25.01735,-0.000177,24.017515,-0.0078,1.372
5674.00,7.491551,25.01723,-0.000178,24.017765,-0.0077,1.373
5676.00,7.492412,25.01782,-0.000177,24.017705,-0.0077,1.372
5678.00,7.492179,25.01833,-0.000178,24.017580,-0.0077,1.373
5680.00,7.492919,25.01802,-0.000177,24.017571,-0.0077,1.373
5682.00,7.492253,25.01822,-0.000177,24.017293,-0.0077,1.373
5684.00,7.491805,25.01790,-0.000177,24.017446,-0.0077,1.372
5686.00,7.490333,25.01791,-0.000179,24.017366,-0.0077,1.373
5688.00,7.489460,25.01826,-0.000178,24.017660,-0.0078,1.372
5690.00,7.489888,25.01772,-0.000177,24.017312,-0.0078,1.372
5692.00,7.490370,25.01728,-0.000178,24.017516,-0.0077,1.373
5694.00,7.490599,25.01720,-0.000178,24.017210,-0.0078,1.373
5696.00,7.490347,25.01722,-0.000177,24.017594,-0.0077,1.372
5698.00,7.489965,25.01769,-0.000177,24.017348,-0.0078,1.373
5700.00,7.490330,25.01783,-0.000178,24.018055,-0.0077,1.373
5702.00,7.491103,25.01803,-0.000178,24.017674,-0.0077,1.373
5704.00,7.491907,25.01861,-0.000179,24.017888,-0.0078,1.372
5706.00,7.491784,25.01827,-0.000178,24.017924,-0.0077,1.372
5708.00,7.491537,25.01721,-0.000177,24.017736,-0.0077,1.372
5710.00,7.491529,25.01730,-0.000177,24.017413,-0.0077,1.372
5712.00,7.490978,25.01793,-0.000177,24.017843,-0.0077,1.373
5714.00,7.490439,25.01702,-0.000178,24.017756,-0.0078,1.373
5716.00,7.489661,25.01661,-0.000177,24.017234,-0.0077,1.372
5718.00,7.490691,25.01701,-0.000178,24.017534,-0.0077,1.373
5720.00,7.490936,25.01816,-0.000178,24.017618,-0.0077,1.373
5722.00,7.491276,25.01839,-0.000178,24.017536,-0.0077,1.373
5724.00,7.490692,25.01826,-0.000179,24.017224,-0.0077,1.373
5726.00,7.490582,25.01767,-0.000178,24.017328,-0.0077,1.372
5728.00,7.489874,25.01703,-0.000177,24.017085,-0.0078,1.372
5730.00,7.490298,25.01651,-0.000177,24.017453,-0.0078,1.372
5732.00,7.491174,25.01710,-0.000177,24.017159,-0.0077,1.372
5734.00,7.491111,25.01729,-0.000177,24.017705,-0.0077,1.373
5736.00,7.490213,25.01756,-0.000177,24.017960,-0.0077,1.373
5738.00,7.490121,25.01827,-0.000177,24.017137,-0.0078,1.373
5740.00,7.490429,25.01786,-0.000178,24.017509,-0.0077,1.373
5742.00,7.491277,25.01742,-0.000178,24.017139,-0.0078,1.373
5744.00,7.491028,25.01800,-0.000179,24.016882,-0.0078,1.372
5746.00,7.490164,25.01782,-0.000176,24.017531,-0.0078,1.373
5748.00,7.489725,25.01753,-0.000178,24.017611,-0.0077,1.372
5750.00,7.489449,25.01677,-0.000178,24.017547,-0.0077,1.372
5752.00,7.489215,25.01757,-0.000178,24.017355,-0.0077,1.373
5754.00,7.488710,25.01686,-0.000178,24.016951,-0.0078,1.373
5756.00,7.489516,25.01657,-0.000177,24.017609,-0.0077,1.372
5758.00,7.489517,25.01703,-0.000177,24.017863,-0.0077,1.373
5760.00,7.489550,25.01684,-0.000177,24.017538,-0.0077,1.373
5762.00,7.490635,25.01698,-0.000177,24.017098,-0.0077,1.373
5764.00,7.490867,25.01695,-0.000178,24.017893,-0.0077,1.373
5766.00,7.490773,25.01689,-0.000179,24.017772,-0.0077,1.373
5768.00,7.491301,25.01725,-0.000178,24.017114,-0.0077,1.373
5770.00,7.491316,25.01822,-0.000177,24.017989,-0.0077,1.373
5772.00,7.491171,25.01748,-0.000177,24.017413,-0.0077,1.372
5774.00,7.490068,25.01740,-0.000177,24.017328,-0.0077,1.373
5776.00,7.490144,25.01784,-0.000177,24.017948,-0.0077,1.373
5778.00,7.490228,25.01715,-0.000177,24.017089,-0.0077,1.373
5780.00,7.489134,25.01696,-0.000177,24.017647,-0.0077,1.373
5782.00,7.489196,25.01657,-0.000176,24.017623,-0.0077,1.373
5784.00,7.488885,25.01686,-0.000177,24.017313,-0.0077,1.372
5786.00,7.489075,25.01752,-0.000177,24.017212,-0.0077,1.373
5788.00,7.488909,25.01800,-0.000177,24.017848,-0.0077,1.373
5790.00,7.489668,25.01796,-0.000178,24.017618,-0.0077,1.373
5792.00,7.489141,25.01725,-0.000177,24.017328,-0.0078,1.373
5794.00,7.489029,25.01826,-0.000178,24.017672,-0.0077,1.373
5796.00,7.488903,25.01829,-0.000177,24.017154,-0.0077,1.373
5798.00,7.489366,25.01837,-0.000178,24.017560,-0.0077,1.373
5800.00,7.489980,25.01823,-0.000177,24.017252,-0.0077,1.373
5802.00,7.490430,25.01814,-0.000178,24.017641,-0.0077,1.373
5804.00,7.490136,25.01822,-0.000178,24.017293,-0.0077,1.373
5806.00,7.489514,25.01824,-0.000178,24.017525,-0.0077,1.374
5808.00,7.488773,25.01903,-0.000178,24.017585,-0.0077,1.373
5810.00,7.488334,25.01852,-0.000178,24.017366,-0.0077,1.373
5812.00,7.488478,25.01835,-0.000178,24.017645,-0.0077,1.373
5814.00,7.489316,25.01831,-0.000178,24.017794,-0.0077,1.373
5816.00,7.489646,25.01872,-0.000178,24.018057,-0.0077,1.373
5818.00,7.489946,25.01902,-0.000177,24.017360,-0.0077,1.373
5820.00,7.489950,25.01808,-0.000177,24.017366,-0.0077,1.373
5822.00,7.490031,25.01770,-0.000177,24.016501,-0.0078,1.373
5824.00,7.489230,25.01756,-0.000176,24.017563,-0.0077,1.373
5826.00,7.489630,25.01851,-0.000176,24.018153,-0.0077,1.373
5828.00,7.489781,25.01869,-0.000178,24.016944,-0.0077,1.373
5830.00,7.489911,25.01873,-0.000178,24.017757,-0.0077,1.373
5832.00,7.489706,25.01866,-0.000178,24.017384,-0.0077,1.373
5834.00,7.489832,25.01772,-0.000178,24.017502,-0.0077,1.373
5836.00,7.490332,25.01734,-0.000178,24.018223,-0.0077,1.374
5838.00,7.490231,25.01811,-0.000178,24.017783,-0.0077,1.373
5840.00,7.489967,25.01834,-0.000178,24.017776,-0.0077,1.373
5842.00,7.490892,25.01733,-0.000177,24.018071,-0.0077,1.373
5844.00,7.491474,25.01701,-0.000178,24.017654,-0.0077,1.373
5846.00,7.491241,25.01748,-0.000179,24.018145,-0.0077,1.373
5848.00,7.490783,25.01836,-0.000178,24.018113,-0.0077,1.373
5850.00,7.490783,25.01829,-0.000177,24.018058,-0.0077,1.373
5852.00,7.490949,25.01758,-0.000177,24.017576,-0.0077,1.372
5854.00,7.490550,25.01660,-0.000177,24.017469,-0.0078,1.372
5856.00,7.489572,25.01764,-0.000177,24.017799,-0.0078,1.373
5858.00,7.489486,25.01797,-0.000177,24.017308,-0.0077,1.373
5860.00,7.489448,25.01752,-0.000177,24.017181,-0.0077,1.373
5862.00,7.489810,25.01777,-0.000178,24.017406,-0.0077,1.373
5864.00,7.489247,25.01797,-0.000178,24.017712,-0.0077,1.374
5866.00,7.488953,25.01777,-0.000177,24.017774,-0.0077,1.373
5868.00,7.489668,25.01820,-0.000177,24.017908,-0.0077,1.373
5870.00,7.489937,25.01852,-0.000177,24.018078,-0.0078,1.373
5872.00,7.490324,25.01844,-0.000178,24.018602,-0.0077,1.373
5874.00,7.490196,25.01832,-0.000177,24.017455,-0.0077,1.374
5876.00,7.490779,25.01792,-0.000177,24.017761,-0.0077,1.374
5878.00,7.491079,25.01760,-0.000177,24.017738,-0.0077,1.373
5880.00,7.490269,25.01809,-0.000177,24.017478,-0.0077,1.373
5882.00,7.490463,25.01721,-0.000177,24.017643,-0.0077,1.373
5884.00,7.490834,25.01755,-0.000177,24.017237,-0.0077,1.373
5886.00,7.490428,25.01732,-0.000179,24.017567,-0.0077,1.373
5888.00,7.490609,25.01754,-0.000178,24.017380,-0.0077,1.373
5890.00,7.491125,25.01782,-0.000176,24.017912,-0.0077,1.373
5892.00,7.491271,25.01734,-0.000177,24.017814,-0.0077,1.373
5894.00,7.491167,25.01806,-0.000178,24.017377,-0.0077,1.373
5896.00,7.490960,25.01789,-0.000177,24.017446,-0.0077,1.373
5898.00,7.491166,25.01848,-0.000177,24.017389,-0.0077,1.374
5900.00,7.490709,25.01863,-0.000178,24.017627,-0.0077,1.374
5902.00,7.490495,25.01799,-0.000176,24.017683,-0.0077,1.373
5904.00,7.490495,25.01810,-0.000176,24.017710,-0.0077,1.373
5906.00,7.491127,25.01843,-0.000176,24.017944,-0.0077,1.373
5908.00,7.491850,25.01876,-0.000177,24.017116,-0.0077,1.373
5910.00,7.491741,25.01855,-0.000177,24.017357,-0.0077,1.373
5912.00,7.490476,25.01799,-0.000177,24.017290,-0.0077,1.373
5914.00,7.490570,25.01851,-0.000177,24.017828,-0.0077,1.373
5916.00,7.491418,25.01879,-0.000177,24.017703,-0.0077,1.373
5918.00,7.491340,25.01809,-0.000176,24.017772,-0.0077,1.374
5920.00,7.490778,25.01827,-0.000178,24.017848,-0.0077,1.374
5922.00,7.490708,25.01804,-0.000178,24.017183,-0.0077,1.373
5924.00,7.490016,25.01854,-0.000177,24.017754,-0.0077,1.374
5926.00,7.489448,25.01841,-0.000176,24.018082,-0.0077,1.373
5928.00,7.489623,25.01770,-0.000177,24.017116,-0.0077,1.373
5930.00,7.489758,25.01830,-0.000177,24.017438,-0.0077,1.373
5932.00,7.490327,25.01902,-0.000177,24.017370,-0.0077,1.373
5934.00,7.490084,25.01843,-0.000176,24.017926,-0.0077,1.373
5936.00,7.489111,25.01831,-0.000176,24.017819,-0.0077,1.374
5938.00,7.488879,25.01835,-0.000177,24.017592,-0.0077,1.374
5940.00,7.489756,25.01756,-0.000178,24.017275,-0.0077,1.373
5942.00,7.490411,25.01702,-0.000178,24.018125,-0.0077,1.374
5944.00,7.491158,25.01825,-0.000177,24.017837,-0.0077,1.373
5946.00,7.490778,25.01842,-0.000177,24.017389,-0.0077,1.373
5948.00,7.490115,25.01857,-0.000176,24.017805,-0.0077,1.373
5950.00,7.490657,25.01797,-0.000177,24.018180,-0.0077,1.374
5952.00,7.490474,25.01726,-0.000176,24.017616,-0.0077,1.374
5954.00,7.490168,25.01694,-0.000178,24.016878,-0.0077,1.374
5956.00,7.490770,25.01845,-0.000178,24.017366,-0.0078,1.374
5958.00,7.491474,25.01868,-0.000178,24.017603,-0.0077,1.373
5960.00,7.491804,25.01830,-0.000178,24.017663,-0.0077,1.374
5962.00,7.492352,25.01856,-0.000177,24.017393,-0.0077,1.374
5964.00,7.492423,25.01753,-0.000179,24.017273,-0.0077,1.374
5966.00,7.491512,25.01800,-0.000177,24.017870,-0.0077,1.374
5968.00,7.491354,25.01770,-0.000177,24.017234,-0.0077,1.373
5970.00,7.490939,25.01729,-0.000177,24.017710,-0.0077,1.374
5972.00,7.491437,25.01795,-0.000177,24.017444,-0.0077,1.374
5974.00,7.491258,25.01780,-0.000177,24.018104,-0.0077,1.374
5976.00,7.491986,25.01705,-0.000178,24.016902,-0.0077,1.374
5978.00,7.491331,25.01662,-0.000177,24.017643,-0.0077,1.374
5980.00,7.491591,25.01628,-0.000178,24.017574,-0.0077,1.374
5982.00,7.492180,25.01587,-0.000177,24.018278,-0.0077,1.374
5984.00,7.491251,25.01623,-0.000176,24.018073,-0.0077,1.374
5986.00,7.491225,25.01696,-0.000177,24.018102,-0.0077,1.374
5988.00,7.491474,25.01745,-0.000176,24.018087,-0.0077,1.374
5990.00,7.491269,25.01786,-0.000177,24.017676,-0.0077,1.374
5992.00,7.490792,25.01713,-0.000177,24.017444,-0.0077,1.374
5994.00,7.490449,25.01671,-0.000176,24.017830,-0.0077,1.374
5996.00,7.489840,25.01662,-0.000176,24.018580,-0.0077,1.374
5998.00,7.489389,25.01712,-0.000177,24.018011,-0.0077,1.373
6000.00,7.490244,25.01721,-0.000177,24.017534,-0.0077,1.374
6002.00,7.491365,25.01709,-0.000177,24.017634,-0.0077,1.374
@10,12.0000,24.0
6004.00,7.490386,25.01698,-0.000177,24.018038,-0.0077,1.374
6006.00,7.487809,25.01728,-0.000177,24.018370,-0.0077,1.373
6008.00,7.481553,25.01698,-0.000177,24.018057,-0.0077,1.373
6010.00,7.472299,25.01642,-0.000177,24.017701,-0.0077,1.372
6012.00,7.460157,25.01692,-0.000176,24.017099,-0.0077,1.373
6014.00,7.450911,25.01697,-0.000176,24.017165,-0.0078,1.373
6016.00,7.445377,25.01639,-0.000175,24.017848,-0.0077,1.374
6018.00,7.444627,25.01632,-0.000177,24.017805,-0.0077,1.375
6020.00,7.445090,25.01696,-0.000178,24.017522,-0.0078,1.375
6022.00,7.445254,25.01665,-0.000178,24.017522,-0.0077,1.374
6024.00,7.444133,25.01673,-0.000178,24.017413,-0.0078,1.375
6026.00,7.442267,25.01603,-0.000178,24.017625,-0.0077,1.375
6028.00,7.442010,25.01707,-0.000180,24.017455,-0.0078,1.376
6030.00,7.443558,25.01640,-0.000179,24.017331,-0.0077,1.375
6032.00,7.451277,25.01657,-0.000179,24.016853,-0.0077,1.376
6034.00,7.464760,25.01740,-0.000178,24.017832,-0.0077,1.376
6036.00,7.481162,25.01625,-0.000179,24.016969,-0.0077,1.376
6038.00,7.494592,25.01618,-0.000179,24.017611,-0.0077,1.375
6040.00,7.502618,25.01642,-0.000177,24.017061,-0.0078,1.375
6042.00,7.508403,25.01702,-0.000178,24.017429,-0.0077,1.374
6044.00,7.514277,25.01692,-0.000177,24.017904,-0.0077,1.375
6046.00,7.521427,25.01725,-0.000175,24.017148,-0.0077,1.374
6048.00,7.529068,25.01721,-0.000176,24.017589,-0.0077,1.374
6050.00,7.536231,25.01784,-0.000176,24.016818,-0.0077,1.374
6052.00,7.542811,25.01744,-0.000176,24.017003,-0.0077,1.375
6054.00,7.548858,25.01663,-0.000176,24.017765,-0.0077,1.374
6056.00,7.554475,25.01722,-0.000176,24.017939,-0.0077,1.374
6058.00,7.558729,25.01705,-0.000176,24.017977,-0.0077,1.374
6060.00,7.562098,25.01654,-0.000175,24.017815,-0.0077,1.374
6062.00,7.564283,25.01690,-0.000176,24.017322,-0.0077,1.374
6064.00,7.566097,25.01779,-0.000177,24.017690,-0.0077,1.374
6066.00,7.565741,25.01807,-0.000178,24.017437,-0.0077,1.375
6068.00,7.567261,25.01829,-0.000177,24.018124,-0.0077,1.374
6070.00,7.568499,25.01764,-0.000177,24.018120,-0.0077,1.374
6072.00,7.568102,25.01815,-0.000177,24.017573,-0.0077,1.374
6074.00,7.566368,25.01910,-0.000177,24.017172,-0.0077,1.374
6076.00,7.565170,25.01820,-0.000177,24.017081,-0.0077,1.374
6078.00,7.563219,25.01755,-0.000176,24.017344,-0.0077,1.374
6080.00,7.561162,25.01814,-0.000175,24.017333,-0.0077,1.373
6082.00,7.558855,25.01816,-0.000176,24.017217,-0.0077,1.374
6084.00,7.554770,25.01841,-0.000178,24.017491,-0.0077,1.375
6086.00,7.551770,25.01817,-0.000177,24.017598,-0.0077,1.374
6088.00,7.548695,25.01817,-0.000177,24.016808,-0.0077,1.374
6090.00,7.545967,25.01857,-0.000177,24.017085,-0.0077,1.374
6092.00,7.544221,25.01762,-0.000178,24.017743,-0.0078,1.375
6094.00,7.542024,25.01823,-0.000179,24.017955,-0.0077,1.375
6096.00,7.539281,25.01802,-0.000177,24.017234,-0.0077,1.375
6098.00,7.536720,25.01814,-0.000175,24.016878,-0.0077,1.374
6100.00,7.535157,25.01710,-0.000176,24.017119,-0.0077,1.374
6102.00,7.532929,25.01660,-0.000176,24.017489,-0.0077,1.374
6104.00,7.530644,25.01689,-0.000177,24.017607,-0.0077,1.374
6106.00,7.529818,25.01687,-0.000177,24.017440,-0.0077,1.374
6108.00,7.528023,25.01603,-0.000177,24.017159,-0.0077,1.374
6110.00,7.526353,25.01601,-0.000177,24.017805,-0.0078,1.374
6112.00,7.524844,25.01586,-0.000177,24.017899,-0.0077,1.374
6114.00,7.522682,25.01644,-0.000178,24.017975,-0.0078,1.375
6116.00,7.521374,25.01604,-0.000177,24.017796,-0.0078,1.374
6118.00,7.519912,25.01646,-0.000176,24.017652,-0.0077,1.374
6120.00,7.518998,25.01686,-0.000176,24.016987,-0.0077,1.374
6122.00,7.517974,25.01738,-0.000176,24.018047,-0.0077,1.374
6124.00,7.516671,25.01731,-0.000175,24.017573,-0.0077,1.375
6126.00,7.515984,25.01853,-0.000176,24.017486,-0.0077,1.375
6128.00,7.515075,25.01821,-0.000176,24.017460,-0.0077,1.374
6130.00,7.514503,25.01901,-0.000177,24.017045,-0.0077,1.374
6132.00,7.513356,25.01850,-0.000176,24.017471,-0.0077,1.375
6134.00,7.512023,25.01785,-0.000178,24.016746,-0.0077,1.374
6136.00,7.510864,25.01805,-0.000179,24.017018,-0.0077,1.375
6138.00,7.510445,25.01871,-0.000178,24.017815,-0.0078,1.375
6140.00,7.509655,25.01843,-0.000178,24.017308,-0.0077,1.374
6142.00,7.508120,25.01857,-0.000176,24.016918,-0.0077,1.374
6144.00,7.508784,25.01901,-0.000177,24.018334,-0.0077,1.374
6146.00,7.508497,25.01907,-0.000177,24.017522,-0.0077,1.375
6148.00,7.508107,25.01886,-0.000176,24.018414,-0.0077,1.374
6150.00,7.507304,25.01833,-0.000177,24.018323,-0.0077,1.374
6152.00,7.506975,25.01814,-0.000177,24.017756,-0.0077,1.374
6154.00,7.506495,25.01840,-0.000178,24.017583,-0.0077,1.375
6156.00,7.505600,25.01929,-0.000178,24.017776,-0.0077,1.374
6158.00,7.505351,25.01953,-0.000177,24.017690,-0.0077,1.374
6160.00,7.504727,25.01910,-0.000176,24.017895,-0.0077,1.375
6162.00,7.503993,25.01920,-0.000177,24.017620,-0.0078,1.375
6164.00,7.504043,25.01997,-0.000177,24.017870,-0.0077,1.374
6166.00,7.504535,25.01982,-0.000177,24.017150,-0.0077,1.375
6168.00,7.502935,25.02026,-0.000177,24.017689,-0.0077,1.375
6170.00,7.502133,25.01972,-0.000177,24.017505,-0.0077,1.375
6172.00,7.501993,25.01938,-0.000177,24.016973,-0.0077,1.375
6174.00,7.502420,25.01947,-0.000177,24.018076,-0.0077,1.374
6176.00,7.501592,25.01977,-0.000177,24.017701,-0.0077,1.374
6178.00,7.500238,25.01940,-0.000176,24.018269,-0.0077,1.375
6180.00,7.500697,25.01886,-0.000176,24.017670,-0.0077,1.374
6182.00,7.500327,25.01890,-0.000177,24.017473,-0.0077,1.374
6184.00,7.500453,25.01955,-0.000177,24.017730,-0.0077,1.374
6186.00,7.500340,25.01971,-0.000177,24.017505,-0.0077,1.375
6188.00,7.500753,25.01890,-0.000177,24.017154,-0.0077,1.375
6190.00,7.500827,25.01836,-0.000176,24.017215,-0.0077,1.375
6192.00,7.500041,25.01868,-0.000177,24.017553,-0.0077,1.374
6194.00,7.499441,25.01915,-0.000176,24.017777,-0.0077,1.374
6196.00,7.498600,25.01855,-0.000174,24.017234,-0.0077,1.374
6198.00,7.499373,25.01948,-0.000175,24.017493,-0.0077,1.375
6200.00,7.499225,25.01888,-0.000177,24.017825,-0.0077,1.374
6202.00,7.499250,25.01865,-0.000175,24.017350,-0.0077,1.375
6204.00,7.498292,25.01893,-0.000176,24.017290,-0.0077,1.374
6206.00,7.497294,25.01886,-0.000177,24.017054,-0.0077,1.374
6208.00,7.496603,25.01916,-0.000176,24.017005,-0.0077,1.374
6210.00,7.496921,25.01909,-0.000176,24.017730,-0.0078,1.375
6212.00,7.496503,25.01963,-0.000178,24.017408,-0.0077,1.375
6214.00,7.495883,25.01923,-0.000177,24.017757,-0.0077,1.375
6216.00,7.494822,25.01922,-0.000177,24.017727,-0.0077,1.375
6218.00,7.494217,25.01913,-0.000177,24.017078,-0.0077,1.375
6220.00,7.494357,25.01900,-0.000176,24.017397,-0.0077,1.374
6222.00,7.494179,25.01904,-0.000177,24.017520,-0.0077,1.375
6224.00,7.494494,25.01772,-0.000177,24.018140,-0.0077,1.375
6226.00,7.494670,25.01789,-0.000177,24.018120,-0.0077,1.374
6228.00,7.495078,25.01870,-0.000177,24.017834,-0.0078,1.375
6230.00,7.495475,25.01830,-0.000176,24.017875,-0.0077,1.374
6232.00,7.495324,25.01903,-0.000176,24.017999,-0.0077,1.374
6234.00,7.494871,25.01890,-0.000177,24.018303,-0.0077,1.375
6236.00,7.494792,25.01869,-0.000177,24.018095,-0.0077,1.374
6238.00,7.495075,25.01847,-0.000177,24.017185,-0.0077,1.375
6240.00,7.495152,25.01929,-0.000177,24.017330,-0.0077,1.374
6242.00,7.494586,25.01905,-0.000177,24.017415,-0.0078,1.375
6244.00,7.494000,25.01874,-0.000178,24.017757,-0.0077,1.375
6246.00,7.494407,25.01866,-0.000178,24.016976,-0.0077,1.374
6248.00,7.493372,25.01904,-0.000178,24.016583,-0.0077,1.375
6250.00,7.492373,25.01854,-0.000178,24.017574,-0.0077,1.375
6252.00,7.492242,25.01824,-0.000177,24.017168,-0.0077,1.375
6254.00,7.491370,25.01787,-0.000176,24.017805,-0.0077,1.375
6256.00,7.491807,25.01716,-0.000177,24.017915,-0.0077,1.375
6258.00,7.492149,25.01818,-0.000176,24.017649,-0.0077,1.374
6260.00,7.493604,25.01755,-0.000177,24.017741,-0.0077,1.374
6262.00,7.494092,25.01805,-0.000178,24.017417,-0.0077,1.375
6264.00,7.494560,25.01827,-0.000177,24.016931,-0.0077,1.375
6266.00,7.494771,25.01816,-0.000178,24.017520,-0.0077,1.375
6268.00,7.495410,25.01767,-0.000178,24.017788,-0.0077,1.375
6270.00,7.494461,25.01815,-0.000177,24.017295,-0.0077,1.375
6272.00,7.493919,25.01832,-0.000177,24.017629,-0.0077,1.375
6274.00,7.493580,25.01887,-0.000177,24.017005,-0.0077,1.375
6276.00,7.493103,25.01911,-0.000178,24.017796,-0.0077,1.375
6278.00,7.493068,25.01925,-0.000178,24.017016,-0.0077,1.375
6280.00,7.493545,25.01835,-0.000177,24.017056,-0.0077,1.374
6282.00,7.494736,25.01873,-0.000177,24.017872,-0.0077,1.374
6284.00,7.494067,25.01938,-0.000176,24.018227,-0.0077,1.375
6286.00,7.493253,25.01929,-0.000177,24.017844,-0.0077,1.375
6288.00,7.492732,25.01894,-0.000177,24.017442,-0.0077,1.375
6290.00,7.492922,25.01917,-0.000177,24.017453,-0.0077,1.375
6292.00,7.492676,25.01923,-0.000177,24.017797,-0.0077,1.375
6294.00,7.492465,25.01951,-0.000177,24.017904,-0.0077,1.376
6296.00,7.491739,25.02048,-0.000176,24.017777,-0.0077,1.375
6298.00,7.490878,25.01973,-0.000176,24.017288,-0.0077,1.375
6300.00,7.490489,25.01901,-0.000177,24.017264,-0.0078,1.375
6302.00,7.490875,25.01893,-0.000177,24.017788,-0.0077,1.375
6304.00,7.491731,25.01936,-0.000177,24.018104,-0.0077,1.375
6306.00,7.492123,25.01968,-0.000177,24.018055,-0.0077,1.375
6308.00,7.492571,25.01944,-0.000177,24.017058,-0.0077,1.375
6310.00,7.492577,25.01889,-0.000178,24.018009,-0.0077,1.375
6312.00,7.492573,25.01919,-0.000177,24.018267,-0.0077,1.375
6314.00,7.492294,25.01964,-0.000177,24.017864,-0.0077,1.375
6316.00,7.491628,25.01998,-0.000177,24.017547,-0.0077,1.374
6318.00,7.491238,25.02080,-0.000176,24.018060,-0.0077,1.375
6320.00,7.491525,25.02038,-0.000177,24.017339,-0.0077,1.375
6322.00,7.492078,25.02042,-0.000176,24.017525,-0.0077,1.375
6324.00,7.492072,25.02056,-0.000176,24.018127,-0.0077,1.375
6326.00,7.492002,25.02069,-0.000176,24.017951,-0.0077,1.375
6328.00,7.492217,25.01993,-0.000175,24.017292,-0.0077,1.374
6330.00,7.491916,25.02001,-0.000176,24.017812,-0.0077,1.375
6332.00,7.491546,25.02060,-0.000176,24.017270,-0.0077,1.374
6334.00,7.491857,25.01986,-0.000176,24.017625,-0.0077,1.375
6336.00,7.492193,25.01918,-0.000177,24.017812,-0.0077,1.375
6338.00,7.492412,25.01942,-0.000177,24.017420,-0.0077,1.375
6340.00,7.491988,25.01980,-0.000177,24.018020,-0.0077,1.375
6342.00,7.491951,25.01990,-0.000177,24.018207,-0.0077,1.375
6344.00,7.490873,25.01984,-0.000177,24.018011,-0.0077,1.375
6346.00,7.490744,25.01969,-0.000177,24.018283,-0.0077,1.375
6348.00,7.491452,25.01928,-0.000177,24.017660,-0.0077,1.375
6350.00,7.491711,25.01954,-0.000175,24.017886,-0.0077,1.375
6352.00,7.492327,25.01983,-0.000177,24.017304,-0.0077,1.376
6354.00,7.493061,25.02008,-0.000177,24.017527,-0.0077,1.376
6356.00,7.492924,25.01970,-0.000177,24.018127,-0.0077,1.375
6358.00,7.493205,25.01932,-0.000176,24.018082,-0.0077,1.375
6360.00,7.492837,25.02009,-0.000177,24.017993,-0.0077,1.375
6362.00,7.492395,25.01969,-0.000177,24.017901,-0.0076,1.375
6364.00,7.493179,25.01903,-0.000176,24.017705,-0.0077,1.375
6366.00,7.493092,25.01899,-0.000176,24.017738,-0.0077,1.375
6368.00,7.493192,25.01951,-0.000176,24.017835,-0.0077,1.375
6370.00,7.492912,25.01929,-0.000176,24.016721,-0.0077,1.375
6372.00,7.492700,25.01913,-0.000176,24.017370,-0.0077,1.375
6374.00,7.492733,25.01910,-0.000176,24.017328,-0.0077,1.375
6376.00,7.492407,25.01965,-0.000176,24.018176,-0.0077,1.375
6378.00,7.491716,25.01995,-0.000177,24.017569,-0.0077,1.376
6380.00,7.491613,25.01977,-0.000177,24.018125,-0.0077,1.375
6382.00,7.492585,25.01986,-0.000177,24.017533,-0.0077,1.375
6384.00,7.492291,25.01990,-0.000177,24.017558,-0.0077,1.375
6386.00,7.491529,25.01971,-0.000177,24.018497,-0.0077,1.375
6388.00,7.491566,25.01995,-0.000177,24.017748,-0.0077,1.376
6390.00,7.491473,25.01993,-0.000177,24.017424,-0.0077,1.375
6392.00,7.491675,25.01941,-0.000177,24.017767,-0.0077,1.375
6394.00,7.491380,25.01968,-0.000176,24.017676,-0.0077,1.375
6396.00,7.491078,25.01938,-0.000177,24.018241,-0.0077,1.376
6398.00,7.490958,25.01948,-0.000177,24.017469,-0.0077,1.375
6400.00,7.490519,25.01914,-0.000176,24.017402,-0.0077,1.375
6402.00,7.490361,25.01901,-0.000177,24.017621,-0.0077,1.375
6404.00,7.490699,25.01894,-0.000176,24.017527,-0.0077,1.375
6406.00,7.491027,25.01881,-0.000178,24.018086,-0.0077,1.376
6408.00,7.491131,25.01929,-0.000177,24.017504,-0.0077,1.375
6410.00,7.491835,25.01947,-0.000176,24.017366,-0.0077,1.375
6412.00,7.492290,25.01848,-0.000176,24.017687,-0.0077,1.375
6414.00,7.492580,25.01892,-0.000176,24.018209,-0.0077,1.375
6416.00,7.493426,25.01863,-0.000177,24.017772,-0.0077,1.375
6418.00,7.492777,25.01903,-0.000177,24.016951,-0.0077,1.375
6420.00,7.491580,25.01846,-0.000177,24.018267,-0.0077,1.375
6422.00,7.491520,25.01852,-0.000177,24.017863,-0.0077,1.376
6424.00,7.492297,25.01880,-0.000177,24.017837,-0.0077,1.375
6426.00,7.492110,25.01816,-0.000177,24.017649,-0.0077,1.375
6428.00,7.491544,25.01768,-0.000176,24.018057,-0.0077,1.375
6430.00,7.492104,25.01832,-0.000176,24.018222,-0.0077,1.375
6432.00,7.492867,25.01800,-0.000178,24.017475,-0.0077,1.375
6434.00,7.492258,25.01776,-0.000176,24.017333,-0.0077,1.376
6436.00,7.491559,25.01855,-0.000176,24.018200,-0.0077,1.375
6438.00,7.492049,25.01967,-0.000177,24.018584,-0.0077,1.375
6440.00,7.492417,25.01907,-0.000177,24.017997,-0.0077,1.376
6442.00,7.491930,25.01812,-0.000176,24.017654,-0.0077,1.375
6444.00,7.491760,25.01839,-0.000177,24.018354,-0.0077,1.375
6446.00,7.491702,25.01883,-0.000177,24.017814,-0.0077,1.376
6448.00,7.491683,25.01926,-0.000176,24.017660,-0.0077,1.376
6450.00,7.492334,25.01887,-0.000177,24.017266,-0.0077,1.375
6452.00,7.492536,25.01883,-0.000177,24.017322,-0.0077,1.375
6454.00,7.491772,25.01960,-0.000177,24.017670,-0.0077,1.375
6456.00,7.491621,25.01985,-0.000177,24.017727,-0.0077,1.375
6458.00,7.492057,25.02027,-0.000177,24.017558,-0.0077,1.376
6460.00,7.492159,25.01931,-0.000176,24.017573,-0.0077,1.375
6462.00,7.492321,25.01911,-0.000177,24.017777,-0.0077,1.375
6464.00,7.492457,25.01906,-0.000176,24.018294,-0.0077,1.376
6466.00,7.492623,25.01867,-0.000177,24.017890,-0.0077,1.375
6468.00,7.492378,25.01972,-0.000176,24.017504,-0.0077,1.375
6470.00,7.492582,25.01953,-0.000176,24.017761,-0.0077,1.375
6472.00,7.493412,25.01972,-0.000176,24.018260,-0.0077,1.375
6474.00,7.492272,25.01981,-0.000176,24.017710,-0.0077,1.375
6476.00,7.492140,25.01981,-0.000176,24.016844,-0.0077,1.376
6478.00,7.492231,25.01922,-0.000177,24.017857,-0.0077,1.375
6480.00,7.492680,25.02000,-0.000176,24.017817,-0.0077,1.375
6482.00,7.492544,25.01975,-0.000177,24.017761,-0.0077,1.375
6484.00,7.491727,25.01941,-0.000175,24.017556,-0.0077,1.376
6486.00,7.491122,25.01977,-0.000176,24.017734,-0.0077,1.376
6488.00,7.490822,25.01969,-0.000177,24.018251,-0.0077,1.376
6490.00,7.491836,25.02015,-0.000176,24.017913,-0.0077,1.376
6492.00,7.491175,25.02007,-0.000176,24.017754,-0.0077,1.376
6494.00,7.491198,25.01942,-0.000177,24.017960,-0.0077,1.375
6496.00,7.491320,25.02025,-0.000177,24.018164,-0.0077,1.375
6498.00,7.491820,25.02042,-0.000177,24.017872,-0.0077,1.375
6500.00,7.491586,25.02061,-0.000176,24.017796,-0.0077,1.376
6502.00,7.492031,25.02059,-0.000176,24.018334,-0.0077,1.376
6504.00,7.492037,25.02120,-0.000176,24.017721,-0.0077,1.376
6506.00,7.491896,25.02073,-0.000176,24.017592,-0.0077,1.376
6508.00,7.492734,25.02101,-0.000175,24.017989,-0.0077,1.375
6510.00,7.492487,25.02090,-0.000176,24.018372,-0.0077,1.376
6512.00,7.491192,25.02056,-0.000176,24.018580,-0.0077,1.376
6514.00,7.491744,25.02026,-0.000176,24.017980,-0.0077,1.376
6516.00,7.492599,25.01926,-0.000176,24.017547,-0.0077,1.376
6518.00,7.493252,25.01947,-0.000176,24.018290,-0.0077,1.376
6520.00,7.492410,25.02013,-0.000175,24.017826,-0.0077,1.376
6522.00,7.491797,25.02030,-0.000176,24.017910,-0.0077,1.376
6524.00,7.491892,25.02014,-0.000177,24.017527,-0.0077,1.376
6526.00,7.491846,25.01973,-0.000177,24.017944,-0.0077,1.376
6528.00,7.491496,25.01976,-0.000178,24.018164,-0.0077,1.377
6530.00,7.491375,25.02062,-0.000177,24.017906,-0.0077,1.376
6532.00,7.491521,25.01960,-0.000175,24.017821,-0.0077,1.376
6534.00,7.492258,25.01951,-0.000175,24.018194,-0.0077,1.375
6536.00,7.491614,25.02028,-0.000175,24.017536,-0.0077,1.376
6538.00,7.491405,25.02041,-0.000177,24.017041,-0.0077,1.376
6540.00,7.491307,25.01984,-0.000177,24.017980,-0.0077,1.376
6542.00,7.491039,25.01990,-0.000177,24.018236,-0.0077,1.375
6544.00,7.491131,25.02007,-0.000177,24.017547,-0.0077,1.376
6546.00,7.491105,25.02028,-0.000177,24.017402,-0.0077,1.376
6548.00,7.491756,25.01973,-0.000178,24.017736,-0.0077,1.376
6550.00,7.491928,25.01986,-0.000176,24.017186,-0.0077,1.376
6552.00,7.491298,25.01980,-0.000177,24.017422,-0.0077,1.376
6554.00,7.491773,25.01957,-0.000177,24.017921,-0.0077,1.376
6556.00,7.492747,25.02008,-0.000177,24.017186,-0.0077,1.376
6558.00,7.493298,25.01958,-0.000177,24.017371,-0.0077,1.376
6560.00,7.493171,25.01983,-0.000177,24.017137,-0.0077,1.376
6562.00,7.492669,25.02002,-0.000176,24.017801,-0.0077,1.376
6564.00,7.491974,25.01987,-0.000178,24.017748,-0.0077,1.376
6566.00,7.491821,25.02005,-0.000178,24.017883,-0.0077,1.376
6568.00,7.491708,25.01968,-0.000176,24.017553,-0.0077,1.376
6570.00,7.491020,25.01946,-0.000177,24.018363,-0.0077,1.376
6572.00,7.491371,25.02012,-0.000176,24.018535,-0.0077,1.376
6574.00,7.491466,25.02029,-0.000176,24.017913,-0.0077,1.376
6576.00,7.490344,25.01957,-0.000176,24.017743,-0.0077,1.376
6578.00,7.490163,25.01937,-0.000177,24.017979,-0.0077,1.376
6580.00,7.491349,25.02055,-0.000176,24.017667,-0.0077,1.375
6582.00,7.492000,25.02090,-0.000177,24.017861,-0.0077,1.376
6584.00,7.491798,25.02076,-0.000177,24.017649,-0.0077,1.376
6586.00,7.492162,25.01993,-0.000177,24.018018,-0.0077,1.376
6588.00,7.491940,25.01951,-0.000176,24.017805,-0.0077,1.377
6590.00,7.491932,25.01979,-0.000177,24.017801,-0.0077,1.376
6592.00,7.493017,25.01954,-0.000177,24.017786,-0.0077,1.376
6594.00,7.492453,25.01905,-0.000177,24.017442,-0.0077,1.376
6596.00,7.491443,25.01861,-0.000176,24.017437,-0.0077,1.375
6598.00,7.490658,25.01904,-0.000176,24.018066,-0.0077,1.376
6600.00,7.491047,25.01905,-0.000176,24.017422,-0.0077,1.377
6602.00,7.491279,25.01883,-0.000177,24.017185,-0.0077,1.376
6604.00,7.491693,25.01863,-0.000178,24.017399,-0.0077,1.376
@11,12.0000,24.0
6606.00,7.491143,25.01772,-0.000175,24.018222,-0.0077,1.375
6608.00,7.485563,25.01829,-0.000176,24.017632,-0.0077,1.376
6610.00,7.476815,25.01960,-0.000175,24.017745,-0.0077,1.375
6612.00,7.464092,25.01982,-0.000174,24.017819,-0.0077,1.375
6614.00,7.453743,25.02009,-0.000175,24.017815,-0.0077,1.375
6616.00,7.448580,25.01963,-0.000176,24.017308,-0.0077,1.376
6618.00,7.446210,25.01974,-0.000176,24.017208,-0.0077,1.376
6620.00,7.444949,25.01964,-0.000177,24.018443,-0.0077,1.376
6622.00,7.444842,25.01980,-0.000176,24.017968,-0.0077,1.377
6624.00,7.443992,25.01974,-0.000177,24.017745,-0.0077,1.377
6626.00,7.442638,25.01969,-0.000178,24.018323,-0.0078,1.378
6628.00,7.442222,25.01995,-0.000179,24.017654,-0.0077,1.377
6630.00,7.443633,25.01872,-0.000178,24.017264,-0.0077,1.377
6632.00,7.450923,25.01868,-0.000177,24.017466,-0.0077,1.378
6634.00,7.463461,25.01934,-0.000178,24.017643,-0.0077,1.379
6636.00,7.478606,25.01866,-0.000178,24.018026,-0.0077,1.378
6638.00,7.492678,25.01881,-0.000179,24.018076,-0.0077,1.378
6640.00,7.502643,25.01916,-0.000178,24.016978,-0.0077,1.377
6642.00,7.508579,25.01992,-0.000178,24.017745,-0.0077,1.377
6644.00,7.514865,25.01961,-0.000176,24.017745,-0.0077,1.376
6646.00,7.522445,25.01873,-0.000175,24.017576,-0.0077,1.376
6648.00,7.529742,25.01866,-0.000176,24.018191,-0.0077,1.377
6650.00,7.537198,25.01859,-0.000176,24.017759,-0.0077,1.376
6652.00,7.544125,25.01810,-0.000177,24.017913,-0.0077,1.376
6654.00,7.549888,25.01770,-0.000174,24.017788,-0.0077,1.376
6656.00,7.554217,25.01862,-0.000174,24.017984,-0.0077,1.377
6658.00,7.558515,25.01910,-0.000175,24.017906,-0.0077,1.376
6660.00,7.561928,25.01828,-0.000175,24.017163,-0.0077,1.376
6662.00,7.564540,25.01856,-0.000176,24.018018,-0.0077,1.375
6664.00,7.565622,25.01823,-0.000174,24.016920,-0.0077,1.376
6666.00,7.567473,25.01780,-0.000176,24.016992,-0.0078,1.377
6668.00,7.567953,25.01778,-0.000176,24.017683,-0.0077,1.377
6670.00,7.568214,25.01731,-0.000177,24.017603,-0.0077,1.376
6672.00,7.567933,25.01801,-0.000177,24.017152,-0.0077,1.377
6674.00,7.566749,25.01870,-0.000176,24.017237,-0.0078,1.376
6676.00,7.565202,25.01776,-0.000177,24.017467,-0.0077,1.376
6678.00,7.563190,25.01760,-0.000176,24.017484,-0.0077,1.376
6680.00,7.561180,25.01846,-0.000175,24.017774,-0.0077,1.376
6682.00,7.558634,25.01801,-0.000176,24.017496,-0.0077,1.376
6684.00,7.555870,25.01723,-0.000177,24.017602,-0.0078,1.376
6686.00,7.553210,25.01721,-0.000176,24.017705,-0.0077,1.376
6688.00,7.550937,25.01736,-0.000175,24.017353,-0.0077,1.376
6690.00,7.548444,25.01712,-0.000176,24.017611,-0.0077,1.376
6692.00,7.546653,25.01774,-0.000176,24.017806,-0.0077,1.376
6694.00,7.543297,25.01713,-0.000175,24.016916,-0.0077,1.376
6696.00,7.541118,25.01677,-0.000174,24.017331,-0.0077,1.376
6698.00,7.538909,25.01667,-0.000176,24.017899,-0.0077,1.377
6700.00,7.536127,25.01777,-0.000177,24.017386,-0.0077,1.376
6702.00,7.534835,25.01809,-0.000176,24.017255,-0.0077,1.377
6704.00,7.533637,25.01791,-0.000175,24.017413,-0.0077,1.376
6706.00,7.531900,25.01754,-0.000176,24.017422,-0.0077,1.376
6708.00,7.530664,25.01822,-0.000176,24.017895,-0.0077,1.376
6710.00,7.528914,25.01894,-0.000176,24.018446,-0.0078,1.376
6712.00,7.526721,25.01830,-0.000176,24.017854,-0.0077,1.376
6714.00,7.524846,25.01707,-0.000175,24.017721,-0.0077,1.376
6716.00,7.523658,25.01753,-0.000175,24.017863,-0.0077,1.376
6718.00,7.522190,25.01808,-0.000175,24.017989,-0.0077,1.376
6720.00,7.520587,25.01814,-0.000175,24.017699,-0.0077,1.376
6722.00,7.519599,25.01739,-0.000175,24.017790,-0.0077,1.376
6724.00,7.518382,25.01830,-0.000175,24.017440,-0.0077,1.376
6726.00,7.516505,25.01812,-0.000175,24.017330,-0.0078,1.376
6728.00,7.515475,25.01796,-0.000176,24.017545,-0.0077,1.376
6730.00,7.514782,25.01787,-0.000177,24.017382,-0.0077,1.376
6732.00,7.514335,25.01804,-0.000177,24.017544,-0.0077,1.376
6734.00,7.513739,25.01911,-0.000177,24.018267,-0.0077,1.376
6736.00,7.513243,25.01925,-0.000178,24.017980,-0.0077,1.376
6738.00,7.513067,25.01931,-0.000178,24.017817,-0.0077,1.376
6740.00,7.511980,25.01953,-0.000176,24.018203,-0.0077,1.377
6742.00,7.511029,25.01920,-0.000176,24.017721,-0.0077,1.376
6744.00,7.510596,25.01869,-0.000176,24.017739,-0.0078,1.376
6746.00,7.510548,25.01909,-0.000177,24.018017,-0.0077,1.377
6748.00,7.510291,25.01950,-0.000178,24.017629,-0.0077,1.377
6750.00,7.509141,25.01994,-0.000177,24.017774,-0.0077,1.376
6752.00,7.508166,25.02049,-0.000178,24.017797,-0.0077,1.376
6754.00,7.508169,25.02098,-0.000177,24.018180,-0.0077,1.377
6756.00,7.507441,25.02056,-0.000176,24.018147,-0.0077,1.376
6758.00,7.508319,25.02035,-0.000176,24.018066,-0.0077,1.376
6760.00,7.507573,25.02082,-0.000177,24.017263,-0.0078,1.376
6762.00,7.506756,25.02045,-0.000176,24.017359,-0.0077,1.376
6764.00,7.506031,25.02063,-0.000176,24.017886,-0.0077,1.376
6766.00,7.506586,25.02029,-0.000177,24.017453,-0.0077,1.376
6768.00,7.505228,25.02002,-0.000177,24.017690,-0.0077,1.376
6770.00,7.504625,25.02001,-0.000177,24.017612,-0.0077,1.377
6772.00,7.503822,25.02061,-0.000177,24.018151,-0.0077,1.377
6774.00,7.504406,25.01979,-0.000177,24.017660,-0.0077,1.376
6776.00,7.504761,25.02009,-0.000177,24.017491,-0.0077,1.377
6778.00,7.503693,25.02021,-0.000177,24.018356,-0.0077,1.377
6780.00,7.503194,25.01982,-0.000178,24.017112,-0.0077,1.376
6782.00,7.503063,25.01994,-0.000177,24.018234,-0.0077,1.376
6784.00,7.502874,25.02007,-0.000177,24.017605,-0.0077,1.376
6786.00,7.502766,25.02049,-0.000177,24.017279,-0.0077,1.377
6788.00,7.502307,25.02017,-0.000177,24.017814,-0.0077,1.376
6790.00,7.501010,25.02058,-0.000176,24.017069,-0.0077,1.376
6792.00,7.500498,25.02008,-0.000177,24.017591,-0.0077,1.376
6794.00,7.500591,25.01999,-0.000176,24.017790,-0.0077,1.376
6796.00,7.500879,25.02021,-0.000176,24.017785,-0.0077,1.376
6798.00,7.500966,25.02013,-0.000177,24.017768,-0.0077,1.377
6800.00,7.500454,25.02140,-0.000177,24.018015,-0.0077,1.377
6802.00,7.500406,25.02064,-0.000179,24.017029,-0.0077,1.377
6804.00,7.499425,25.01987,-0.000177,24.017631,-0.0077,1.377
6806.00,7.498184,25.02024,-0.000177,24.017277,-0.0077,1.377
6808.00,7.497964,25.02103,-0.000177,24.017437,-0.0077,1.377
6810.00,7.498107,25.02066,-0.000177,24.017728,-0.0077,1.377
6812.00,7.498442,25.02044,-0.000177,24.017763,-0.0077,1.376
6814.00,7.498357,25.02051,-0.000176,24.017743,-0.0077,1.376
6816.00,7.498319,25.02021,-0.000176,24.017710,-0.0077,1.377
6818.00,7.498033,25.02035,-0.000175,24.018026,-0.0077,1.377
6820.00,7.498569,25.02104,-0.000176,24.018191,-0.0077,1.376
6822.00,7.498603,25.02053,-0.000177,24.017857,-0.0077,1.376
6824.00,7.497922,25.02058,-0.000177,24.017099,-0.0077,1.377
6826.00,7.495955,25.02038,-0.000177,24.016833,-0.0077,1.377
6828.00,7.495801,25.01921,-0.000177,24.017623,-0.0077,1.377
6830.00,7.496834,25.01909,-0.000177,24.017230,-0.0077,1.377
6832.00,7.496790,25.01928,-0.000178,24.017556,-0.0077,1.377
6834.00,7.495564,25.01868,-0.000178,24.017620,-0.0077,1.377
6836.00,7.495615,25.01837,-0.000177,24.016744,-0.0077,1.377
6838.00,7.496286,25.01867,-0.000177,24.017165,-0.0077,1.377
6840.00,7.495689,25.01883,-0.000176,24.017118,-0.0077,1.376
6842.00,7.495098,25.01928,-0.000177,24.017460,-0.0078,1.377
6844.00,7.494816,25.01977,-0.000177,24.017284,-0.0077,1.377
6846.00,7.494963,25.01960,-0.000178,24.017467,-0.0077,1.377
6848.00,7.495087,25.01977,-0.000178,24.017977,-0.0078,1.376
6850.00,7.494885,25.01967,-0.000177,24.017273,-0.0077,1.376
6852.00,7.495093,25.01936,-0.000177,24.017515,-0.0077,1.377
6854.00,7.494352,25.01912,-0.000177,24.017217,-0.0077,1.376
6856.00,7.494369,25.01923,-0.000177,24.017797,-0.0078,1.377
6858.00,7.495044,25.01898,-0.000178,24.017282,-0.0078,1.376
6860.00,7.495760,25.01890,-0.000176,24.017734,-0.0077,1.377
6862.00,7.495690,25.01934,-0.000176,24.017848,-0.0077,1.377
6864.00,7.495763,25.01931,-0.000178,24.017781,-0.0077,1.377
6866.00,7.494900,25.01815,-0.000177,24.017901,-0.0077,1.377
6868.00,7.494525,25.01857,-0.000177,24.018109,-0.0077,1.376
6870.00,7.494713,25.01918,-0.000176,24.017872,-0.0077,1.377
6872.00,7.494001,25.01968,-0.000177,24.018102,-0.0078,1.377
6874.00,7.493408,25.01945,-0.000175,24.017583,-0.0077,1.377
6876.00,7.493374,25.01970,-0.000176,24.017556,-0.0077,1.376
6878.00,7.493576,25.01928,-0.000176,24.017467,-0.0077,1.376
6880.00,7.493928,25.01963,-0.000177,24.017315,-0.0077,1.377
6882.00,7.494463,25.02001,-0.000177,24.017473,-0.0077,1.377
6884.00,7.493604,25.01990,-0.000178,24.017806,-0.0077,1.377
6886.00,7.493375,25.01902,-0.000178,24.017299,-0.0078,1.377
6888.00,7.494045,25.01936,-0.000177,24.018160,-0.0078,1.377
6890.00,7.494919,25.01928,-0.000176,24.017730,-0.0077,1.377
6892.00,7.494787,25.01949,-0.000176,24.018029,-0.0077,1.377
6894.00,7.495139,25.01944,-0.000176,24.017667,-0.0077,1.377
6896.00,7.495060,25.01960,-0.000177,24.017486,-0.0078,1.377
6898.00,7.495336,25.01961,-0.000178,24.017462,-0.0077,1.377
6900.00,7.495563,25.01964,-0.000178,24.017284,-0.0077,1.377
6902.00,7.494358,25.01998,-0.000177,24.017032,-0.0077,1.377
6904.00,7.493203,25.02013,-0.000177,24.017357,-0.0077,1.377
6906.00,7.492723,25.02014,-0.000177,24.017272,-0.0077,1.378
6908.00,7.492731,25.01964,-0.000179,24.016998,-0.0077,1.377
6910.00,7.493459,25.01961,-0.000177,24.017119,-0.0077,1.377
6912.00,7.493783,25.02061,-0.000177,24.017696,-0.0077,1.377
6914.00,7.493714,25.02025,-0.000177,24.017772,-0.0077,1.377
6916.00,7.494102,25.02046,-0.000178,24.017154,-0.0077,1.377
6918.00,7.494323,25.02015,-0.000177,24.017105,-0.0077,1.377
6920.00,7.494029,25.02023,-0.000177,24.017727,-0.0077,1.377
6922.00,7.493718,25.02061,-0.000177,24.017973,-0.0077,1.377
6924.00,7.493407,25.02057,-0.000177,24.016822,-0.0077,1.377
6926.00,7.493265,25.01994,-0.000177,24.017368,-0.0077,1.377
6928.00,7.494151,25.01991,-0.000176,24.017502,-0.0077,1.377
6930.00,7.493944,25.01969,-0.000176,24.016574,-0.0077,1.377
6932.00,7.493457,25.02032,-0.000177,24.017817,-0.0077,1.378
6934.00,7.493849,25.02006,-0.000178,24.017592,-0.0077,1.378
6936.00,7.493756,25.02027,-0.000177,24.017466,-0.0077,1.377
6938.00,7.493722,25.02058,-0.000176,24.017293,-0.0077,1.377
6940.00,7.493818,25.02035,-0.000177,24.017317,-0.0077,1.377
6942.00,7.493915,25.02035,-0.000178,24.017400,-0.0077,1.378
6944.00,7.493611,25.02047,-0.000177,24.017627,-0.0077,1.377
6946.00,7.493237,25.01994,-0.000177,24.017003,-0.0077,1.377
6948.00,7.493225,25.02064,-0.000177,24.017418,-0.0078,1.377
6950.00,7.493126,25.02093,-0.000177,24.017527,-0.0077,1.377
6952.00,7.493319,25.02099,-0.000177,24.017696,-0.0077,1.377
6954.00,7.493162,25.02055,-0.000177,24.017658,-0.0077,1.377
6956.00,7.492322,25.02044,-0.000177,24.017036,-0.0078,1.377
6958.00,7.491451,25.02044,-0.000177,24.016911,-0.0077,1.376
6960.00,7.492129,25.02121,-0.000175,24.017518,-0.0077,1.377
6962.00,7.492205,25.02064,-0.000177,24.017415,-0.0078,1.377
6964.00,7.492570,25.02112,-0.000176,24.017224,-0.0077,1.377
6966.00,7.493366,25.02082,-0.000177,24.017531,-0.0077,1.377
6968.00,7.493906,25.02082,-0.000179,24.017433,-0.0077,1.377
6970.00,7.493559,25.02083,-0.000178,24.017277,-0.0077,1.377
6972.00,7.494078,25.01968,-0.000178,24.017636,-0.0078,1.377
6974.00,7.494196,25.02013,-0.000178,24.016886,-0.0078,1.377
6976.00,7.493664,25.01986,-0.000177,24.017299,-0.0078,1.377
6978.00,7.494208,25.02002,-0.000178,24.017614,-0.0077,1.377
6980.00,7.493878,25.01946,-0.000178,24.017065,-0.0077,1.377
6982.00,7.493771,25.01918,-0.000177,24.017192,-0.0077,1.376
6984.00,7.494051,25.01968,-0.000176,24.017306,-0.0077,1.377
6986.00,7.493708,25.02026,-0.000177,24.017012,-0.0077,1.378
6988.00,7.493799,25.02000,-0.000178,24.018372,-0.0077,1.377
6990.00,7.494075,25.02035,-0.000177,24.017563,-0.0077,1.377
6992.00,7.493714,25.02078,-0.000177,24.017431,-0.0077,1.377
6994.00,7.493759,25.02108,-0.000177,24.017380,-0.0078,1.377
6996.00,7.494322,25.02117,-0.000178,24.017339,-0.0077,1.377
6998.00,7.494136,25.02142,-0.000177,24.017748,-0.0077,1.378
7000.00,7.493757,25.02111,-0.000177,24.017226,-0.0077,1.377
7002.00,7.493750,25.02144,-0.000177,24.017234,-0.0077,1.377
7004.00,7.493312,25.02180,-0.000177,24.017362,-0.0077,1.377
7006.00,7.492264,25.02198,-0.000177,24.016936,-0.0077,1.377
7008.00,7.493317,25.02251,-0.000176,24.018131,-0.0077,1.377
7010.00,7.493682,25.02264,-0.000176,24.017420,-0.0078,1.377
7012.00,7.492524,25.02186,-0.000176,24.017462,-0.0077,1.377
7014.00,7.492404,25.02200,-0.000177,24.017589,-0.0077,1.377
7016.00,7.492498,25.02115,-0.000177,24.017571,-0.0077,1.378
7018.00,7.492344,25.02151,-0.000178,24.017281,-0.0077,1.378
7020.00,7.492770,25.02100,-0.000178,24.017895,-0.0077,1.378
7022.00,7.493146,25.02148,-0.000177,24.017108,-0.0077,1.377
7024.00,7.493271,25.02062,-0.000178,24.016722,-0.0077,1.377
7026.00,7.492695,25.02041,-0.000177,24.017545,-0.0077,1.377
7028.00,7.493067,25.02040,-0.000177,24.017215,-0.0077,1.378
7030.00,7.492984,25.02065,-0.000177,24.016973,-0.0077,1.377
7032.00,7.492448,25.02034,-0.000177,24.016827,-0.0077,1.378
7034.00,7.493249,25.02042,-0.000177,24.016949,-0.0077,1.378
7036.00,7.493201,25.02037,-0.000178,24.016920,-0.0078,1.377
7038.00,7.493226,25.02121,-0.000177,24.016827,-0.0078,1.377
7040.00,7.493057,25.02114,-0.000176,24.017370,-0.0078,1.377
7042.00,7.492591,25.02140,-0.000177,24.017505,-0.0077,1.378
7044.00,7.492858,25.02116,-0.000177,24.017447,-0.0077,1.377
7046.00,7.493370,25.02146,-0.000177,24.017304,-0.0077,1.377
7048.00,7.493217,25.02153,-0.000177,24.017476,-0.0077,1.377
7050.00,7.492571,25.02164,-0.000177,24.017241,-0.0077,1.377
7052.00,7.492674,25.02164,-0.000175,24.017208,-0.0077,1.377
7054.00,7.492559,25.02157,-0.000176,24.017583,-0.0077,1.377
7056.00,7.492164,25.02222,-0.000176,24.017382,-0.0078,1.377
7058.00,7.492373,25.02168,-0.000177,24.016989,-0.0077,1.377
7060.00,7.493216,25.02170,-0.000177,24.017072,-0.0077,1.377
7062.00,7.494148,25.02191,-0.000177,24.017070,-0.0078,1.377
7064.00,7.493712,25.02234,-0.000176,24.017616,-0.0077,1.377
7066.00,7.493508,25.02164,-0.000177,24.017732,-0.0077,1.377
7068.00,7.493199,25.02124,-0.000176,24.017250,-0.0077,1.377
7070.00,7.492984,25.02175,-0.000176,24.017645,-0.0077,1.377
7072.00,7.493021,25.02193,-0.000177,24.018173,-0.0077,1.377
7074.00,7.493255,25.02197,-0.000176,24.017299,-0.0077,1.377
7076.00,7.492840,25.02195,-0.000177,24.017681,-0.0077,1.377
7078.00,7.492745,25.02216,-0.000177,24.018116,-0.0077,1.377
7080.00,7.493490,25.02219,-0.000177,24.017991,-0.0077,1.378
7082.00,7.494496,25.02245,-0.000177,24.017565,-0.0077,1.378
7084.00,7.493673,25.02172,-0.000177,24.017565,-0.0077,1.377
7086.00,7.493664,25.02104,-0.000177,24.017460,-0.0077,1.377
7088.00,7.493397,25.02102,-0.000177,24.017277,-0.0077,1.377
7090.00,7.493376,25.02158,-0.000178,24.017447,-0.0078,1.378
7092.00,7.493143,25.02087,-0.000178,24.017699,-0.0077,1.378
7094.00,7.493036,25.02053,-0.000177,24.017205,-0.0077,1.378
7096.00,7.491780,25.02084,-0.000177,24.017217,-0.0077,1.378
7098.00,7.492035,25.02094,-0.000177,24.017549,-0.0077,1.377
7100.00,7.493139,25.02108,-0.000176,24.017384,-0.0078,1.377
7102.00,7.494012,25.02055,-0.000177,24.017040,-0.0078,1.378
7104.00,7.493751,25.02117,-0.000177,24.017654,-0.0077,1.377
7106.00,7.494518,25.02157,-0.000176,24.018046,-0.0077,1.378
7108.00,7.494173,25.02185,-0.000176,24.017689,-0.0077,1.378
7110.00,7.492774,25.02190,-0.000176,24.018040,-0.0077,1.378
7112.00,7.493135,25.02086,-0.000177,24.017650,-0.0077,1.378
7114.00,7.493343,25.02174,-0.000177,24.017852,-0.0077,1.377
7116.00,7.493115,25.02154,-0.000176,24.017988,-0.0077,1.377
7118.00,7.493373,25.02121,-0.000178,24.017063,-0.0077,1.377
7120.00,7.493425,25.02123,-0.000177,24.017134,-0.0078,1.378
7122.00,7.493154,25.02153,-0.000177,24.017029,-0.0078,1.378
7124.00,7.493667,25.02061,-0.000177,24.017268,-0.0078,1.378
7126.00,7.493691,25.02036,-0.000176,24.017442,-0.0077,1.377
7128.00,7.493836,25.02051,-0.000176,24.017828,-0.0077,1.377
7130.00,7.493839,25.01962,-0.000177,24.018125,-0.0077,1.377
7132.00,7.494273,25.01975,-0.000176,24.017467,-0.0077,1.378
7134.00,7.493208,25.02008,-0.000177,24.017348,-0.0077,1.378
7136.00,7.492570,25.01924,-0.000177,24.017620,-0.0077,1.377
7138.00,7.492338,25.01971,-0.000177,24.017687,-0.0077,1.377
7140.00,7.491993,25.01954,-0.000176,24.017491,-0.0077,1.377
7142.00,7.492085,25.01944,-0.000176,24.017812,-0.0077,1.377
7144.00,7.492006,25.01984,-0.000176,24.018100,-0.0077,1.378
7146.00,7.492711,25.01967,-0.000178,24.017578,-0.0077,1.378
7148.00,7.493426,25.01971,-0.000178,24.017154,-0.0077,1.379
7150.00,7.494124,25.01920,-0.000178,24.017163,-0.0077,1.378
7152.00,7.493969,25.01971,-0.000177,24.017105,-0.0077,1.378
7154.00,7.493855,25.01980,-0.000177,24.017263,-0.0077,1.378
7156.00,7.493207,25.01975,-0.000178,24.017533,-0.0077,1.378
7158.00,7.492861,25.01913,-0.000177,24.017121,-0.0077,1.378
7160.00,7.492935,25.01919,-0.000177,24.017232,-0.0077,1.377
7162.00,7.493660,25.01942,-0.000177,24.017476,-0.0077,1.378
7164.00,7.494274,25.01879,-0.000177,24.017563,-0.0077,1.378
7166.00,7.494035,25.01845,-0.000177,24.017857,-0.0077,1.378
7168.00,7.493536,25.01838,-0.000177,24.017166,-0.0077,1.377
7170.00,7.493017,25.01864,-0.000177,24.017705,-0.0077,1.378
7172.00,7.492513,25.01832,-0.000177,24.016891,-0.0077,1.378
7174.00,7.492714,25.01738,-0.000178,24.017830,-0.0077,1.378
7176.00,7.492488,25.01808,-0.000177,24.017397,-0.0077,1.379
7178.00,7.492185,25.01773,-0.000177,24.017614,-0.0078,1.378
7180.00,7.492236,25.01786,-0.000176,24.017391,-0.0077,1.378
7182.00,7.492508,25.01847,-0.000177,24.017931,-0.0077,1.378
7184.00,7.492256,25.01833,-0.000177,24.017393,-0.0077,1.378
7186.00,7.492147,25.01810,-0.000177,24.017375,-0.0077,1.378
7188.00,7.492548,25.01849,-0.000176,24.016838,-0.0077,1.378
7190.00,7.492307,25.01850,-0.000176,24.017134,-0.0077,1.377
7192.00,7.493028,25.01797,-0.000175,24.017253,-0.0078,1.377
7194.00,7.493294,25.01807,-0.000178,24.016971,-0.0078,1.378
7196.00,7.493691,25.01769,-0.000178,24.016940,-0.0077,1.378
7198.00,7.493667,25.01783,-0.000177,24.017404,-0.0077,1.378
7200.00,7.493294,25.01763,-0.000179,24.017159,-0.0077,1.379
7202.00,7.492930,25.01901,-0.000178,24.017509,-0.0078,1.378
7204.00,7.492958,25.01895,-0.000177,24.017438,-0.0077,1.378
@12,12.0000,24.0
7206.00,7.492931,25.01918,-0.000177,24.017317,-0.0077,1.378
7208.00,7.486411,25.01920,-0.000176,24.017806,-0.0078,1.377
7210.00,7.476046,25.02002,-0.000176,24.017921,-0.0077,1.377
7212.00,7.465032,25.02113,-0.000176,24.017161,-0.0077,1.377
7214.00,7.455101,25.02071,-0.000176,24.017018,-0.0078,1.376
7216.00,7.449177,25.02073,-0.000175,24.016443,-0.0078,1.377
7218.00,7.447316,25.02077,-0.000175,24.016969,-0.0077,1.378
7220.00,7.447102,25.02083,-0.000177,24.017261,-0.0077,1.379
7222.00,7.446264,25.02098,-0.000177,24.017226,-0.0077,1.379
7224.00,7.445643,25.02018,-0.000176,24.017090,-0.0077,1.379
7226.00,7.444259,25.02007,-0.000177,24.017212,-0.0077,1.379
7228.00,7.443394,25.02041,-0.000179,24.017444,-0.0077,1.379
7230.00,7.444474,25.02106,-0.000178,24.018071,-0.0078,1.379
7232.00,7.450609,25.02086,-0.000177,24.017825,-0.0077,1.379
7234.00,7.462372,25.02053,-0.000177,24.017397,-0.0077,1.380
7236.00,7.478061,25.02073,-0.000179,24.017272,-0.0077,1.380
7238.00,7.491177,25.02106,-0.000180,24.017373,-0.0077,1.380
7240.00,7.500355,25.02123,-0.000178,24.017544,-0.0077,1.379
7242.00,7.507004,25.02162,-0.000177,24.016895,-0.0077,1.379
7244.00,7.512980,25.02215,-0.000177,24.017549,-0.0078,1.379
7246.00,7.519198,25.02129,-0.000175,24.017359,-0.0077,1.378
7248.00,7.526689,25.02101,-0.000176,24.017047,-0.0078,1.378
7250.00,7.535017,25.02173,-0.000175,24.017469,-0.0078,1.378
7252.00,7.540879,25.02186,-0.000175,24.017308,-0.0077,1.378
7254.00,7.546877,25.02145,-0.000175,24.017326,-0.0077,1.378
7256.00,7.553134,25.02215,-0.000175,24.017195,-0.0077,1.378
7258.00,7.558034,25.02140,-0.000176,24.016909,-0.0077,1.378
7260.00,7.561406,25.02139,-0.000176,24.017239,-0.0077,1.378
7262.00,7.563989,25.02217,-0.000176,24.017469,-0.0077,1.378
7264.00,7.565340,25.02177,-0.000176,24.016949,-0.0078,1.378
7266.00,7.566680,25.02160,-0.000178,24.017408,-0.0078,1.378
7268.00,7.568055,25.02283,-0.000176,24.017322,-0.0077,1.378
7270.00,7.568467,25.02329,-0.000175,24.017072,-0.0077,1.378
7272.00,7.567042,25.02288,-0.000176,24.016668,-0.0077,1.379
7274.00,7.565692,25.02198,-0.000176,24.017995,-0.0077,1.379
7276.00,7.564441,25.02245,-0.000177,24.017270,-0.0077,1.379
7278.00,7.562506,25.02130,-0.000177,24.017400,-0.0077,1.378
7280.00,7.560618,25.02210,-0.000177,24.017886,-0.0077,1.378
7282.00,7.558628,25.02170,-0.000176,24.017607,-0.0078,1.378
7284.00,7.556342,25.02184,-0.000176,24.017159,-0.0077,1.378
7286.00,7.554383,25.02207,-0.000176,24.017156,-0.0077,1.378
7288.00,7.551707,25.02154,-0.000176,24.017705,-0.0077,1.378
7290.00,7.548526,25.02220,-0.000177,24.017475,-0.0077,1.378
7292.00,7.546457,25.02243,-0.000177,24.018008,-0.0077,1.378
7294.00,7.544902,25.02234,-0.000176,24.017214,-0.0077,1.378
7296.00,7.542242,25.02183,-0.000176,24.017302,-0.0077,1.378
7298.00,7.540097,25.02132,-0.000176,24.017453,-0.0077,1.378
7300.00,7.538575,25.02119,-0.000176,24.017163,-0.0077,1.377
7302.00,7.536832,25.02211,-0.000176,24.017776,-0.0077,1.378
7304.00,7.534433,25.02226,-0.000176,24.017128,-0.0077,1.378
7306.00,7.531734,25.02110,-0.000177,24.016804,-0.0077,1.378
7308.00,7.529905,25.02082,-0.000177,24.017505,-0.0077,1.378
7310.00,7.529100,25.02112,-0.000176,24.017525,-0.0077,1.377
7312.00,7.528431,25.02131,-0.000177,24.017386,-0.0077,1.378
7314.00,7.526767,25.02099,-0.000177,24.017699,-0.0077,1.378
7316.00,7.525400,25.02096,-0.000177,24.017649,-0.0077,1.379
7318.00,7.523578,25.02105,-0.000176,24.017406,-0.0077,1.378
7320.00,7.522491,25.02098,-0.000175,24.017585,-0.0077,1.378
7322.00,7.521736,25.02127,-0.000175,24.017098,-0.0077,1.379
7324.00,7.520065,25.02058,-0.000176,24.017618,-0.0077,1.378
7326.00,7.518910,25.02074,-0.000177,24.017511,-0.0077,1.378
7328.00,7.518230,25.02104,-0.000176,24.017563,-0.0077,1.378
7330.00,7.517478,25.02063,-0.000177,24.017404,-0.0077,1.378
7332.00,7.516633,25.02132,-0.000176,24.017612,-0.0077,1.378
7334.00,7.515186,25.02086,-0.000176,24.017469,-0.0077,1.378
7336.00,7.513952,25.02090,-0.000176,24.017703,-0.0078,1.378
7338.00,7.513515,25.02120,-0.000176,24.018046,-0.0077,1.379
7340.00,7.512617,25.02137,-0.000175,24.017647,-0.0077,1.379
7342.00,7.513159,25.02094,-0.000177,24.017892,-0.0077,1.378
7344.00,7.513007,25.02089,-0.000177,24.018191,-0.0077,1.378
7346.00,7.512392,25.02101,-0.000176,24.017656,-0.0077,1.378
7348.00,7.511548,25.01972,-0.000177,24.017478,-0.0077,1.378
7350.00,7.511078,25.02000,-0.000178,24.017078,-0.0077,1.379
7352.00,7.510996,25.02013,-0.000177,24.017698,-0.0077,1.378
7354.00,7.510789,25.01968,-0.000178,24.017063,-0.0077,1.378
7356.00,7.509854,25.02025,-0.000178,24.016811,-0.0077,1.378
7358.00,7.509635,25.02004,-0.000176,24.017719,-0.0077,1.378
7360.00,7.510003,25.02035,-0.000177,24.017244,-0.0077,1.378
7362.00,7.509334,25.01961,-0.000177,24.017331,-0.0077,1.378
7364.00,7.507560,25.02007,-0.000177,24.017540,-0.0078,1.379
7366.00,7.507536,25.01994,-0.000178,24.017803,-0.0077,1.379
7368.00,7.506576,25.02016,-0.000178,24.017734,-0.0077,1.379
7370.00,7.506979,25.02057,-0.000177,24.017683,-0.0077,1.378
7372.00,7.507116,25.01987,-0.000177,24.017230,-0.0077,1.378
7374.00,7.506747,25.01978,-0.000177,24.017165,-0.0078,1.378
7376.00,7.506315,25.02035,-0.000178,24.017587,-0.0078,1.379
7378.00,7.505334,25.02023,-0.000178,24.017578,-0.0077,1.378
7380.00,7.504329,25.02051,-0.000177,24.017603,-0.0077,1.379
7382.00,7.504667,25.01970,-0.000177,24.017743,-0.0077,1.379
7384.00,7.504198,25.02065,-0.000177,24.017576,-0.0077,1.378
7386.00,7.503515,25.02073,-0.000176,24.017674,-0.0077,1.378
7388.00,7.503681,25.02100,-0.000176,24.017843,-0.0077,1.379
7390.00,7.503019,25.02112,-0.000177,24.016958,-0.0077,1.379
7392.00,7.502813,25.02064,-0.000177,24.017264,-0.0077,1.379
7394.00,7.502505,25.02057,-0.000176,24.018191,-0.0077,1.378
7396.00,7.502237,25.02094,-0.000177,24.017910,-0.0077,1.378
7398.00,7.502741,25.02114,-0.000177,24.017912,-0.0077,1.379
7400.00,7.502293,25.02117,-0.000178,24.018086,-0.0078,1.378
7402.00,7.500826,25.02171,-0.000177,24.017850,-0.0077,1.378
7404.00,7.500101,25.02221,-0.000177,24.017975,-0.0077,1.379
7406.00,7.500138,25.02224,-0.000176,24.018051,-0.0077,1.379
7408.00,7.500072,25.02261,-0.000177,24.017293,-0.0077,1.378
7410.00,7.499544,25.02266,-0.000176,24.017692,-0.0077,1.378
7412.00,7.499585,25.02228,-0.000177,24.016717,-0.0078,1.378
7414.00,7.499899,25.02108,-0.000177,24.017306,-0.0078,1.379
7416.00,7.499517,25.02167,-0.000176,24.017562,-0.0077,1.378
7418.00,7.499435,25.02210,-0.000176,24.018392,-0.0077,1.379
7420.00,7.498785,25.02221,-0.000177,24.017074,-0.0077,1.378
7422.00,7.499255,25.02187,-0.000178,24.016929,-0.0077,1.379
7424.00,7.499543,25.02139,-0.000175,24.017712,-0.0077,1.379
7426.00,7.499502,25.02112,-0.000177,24.017067,-0.0077,1.379
7428.00,7.498510,25.02153,-0.000176,24.017792,-0.0077,1.379
7430.00,7.497660,25.02131,-0.000177,24.017455,-0.0077,1.378
7432.00,7.497403,25.02111,-0.000176,24.018013,-0.0077,1.379
7434.00,7.497636,25.02114,-0.000176,24.017404,-0.0077,1.378
7436.00,7.497219,25.02079,-0.000175,24.017942,-0.0077,1.379
7438.00,7.497056,25.02163,-0.000176,24.017658,-0.0077,1.378
7440.00,7.497736,25.02174,-0.000176,24.017500,-0.0077,1.379
7442.00,7.497859,25.02161,-0.000175,24.017288,-0.0077,1.378
7444.00,7.497022,25.02180,-0.000174,24.018076,-0.0077,1.378
7446.00,7.497190,25.02173,-0.000176,24.018109,-0.0077,1.378
7448.00,7.497474,25.02138,-0.000176,24.017960,-0.0077,1.379
7450.00,7.497531,25.02063,-0.000176,24.018064,-0.0077,1.379
7452.00,7.497392,25.02092,-0.000176,24.017049,-0.0077,1.379
7454.00,7.496367,25.02064,-0.000177,24.017424,-0.0077,1.378
7456.00,7.496922,25.02063,-0.000177,24.018183,-0.0077,1.379
7458.00,7.497172,25.02078,-0.000177,24.018270,-0.0077,1.379
7460.00,7.497239,25.02029,-0.000176,24.016693,-0.0077,1.379
7462.00,7.497693,25.01982,-0.000176,24.017645,-0.0077,1.379
7464.00,7.497470,25.01949,-0.000176,24.017893,-0.0077,1.379
7466.00,7.497153,25.01919,-0.000177,24.017844,-0.0077,1.378
7468.00,7.497005,25.01986,-0.000176,24.017507,-0.0077,1.378
7470.00,7.497198,25.01966,-0.000176,24.017901,-0.0077,1.378
7472.00,7.496838,25.02034,-0.000177,24.017924,-0.0077,1.379
7474.00,7.496118,25.02042,-0.000176,24.017534,-0.0077,1.379
7476.00,7.495787,25.02075,-0.000177,24.017957,-0.0077,1.379
7478.00,7.495591,25.02131,-0.000177,24.018022,-0.0077,1.379
7480.00,7.495294,25.02067,-0.000175,24.017496,-0.0077,1.379
7482.00,7.495600,25.02018,-0.000177,24.017999,-0.0077,1.378
7484.00,7.495853,25.02026,-0.000176,24.017707,-0.0077,1.379
7486.00,7.495434,25.02052,-0.000177,24.017533,-0.0077,1.379
7488.00,7.495299,25.02117,-0.000177,24.018229,-0.0077,1.379
7490.00,7.495122,25.02092,-0.000177,24.017359,-0.0077,1.379
7492.00,7.494947,25.02069,-0.000176,24.017850,-0.0077,1.379
7494.00,7.495075,25.02133,-0.000175,24.017447,-0.0077,1.379
7496.00,7.495033,25.02169,-0.000177,24.018638,-0.0077,1.379
7498.00,7.495135,25.02122,-0.000176,24.018245,-0.0077,1.379
7500.00,7.495625,25.02212,-0.000176,24.017418,-0.0077,1.379
7502.00,7.495503,25.02236,-0.000175,24.018176,-0.0077,1.379
7504.00,7.495847,25.02201,-0.000175,24.018492,-0.0077,1.378
7506.00,7.495893,25.02265,-0.000176,24.018193,-0.0077,1.379
7508.00,7.495797,25.02252,-0.000177,24.017852,-0.0077,1.379
7510.00,7.495394,25.02215,-0.000176,24.018158,-0.0077,1.379
7512.00,7.494588,25.02216,-0.000176,24.018178,-0.0076,1.379
7514.00,7.493752,25.02259,-0.000175,24.018000,-0.0076,1.379
7516.00,7.494318,25.02200,-0.000175,24.018040,-0.0077,1.378
7518.00,7.494467,25.02177,-0.000176,24.018662,-0.0077,1.379
7520.00,7.494113,25.02202,-0.000176,24.017759,-0.0077,1.379
7522.00,7.494452,25.02120,-0.000175,24.017980,-0.0076,1.379
7524.00,7.494664,25.02095,-0.000177,24.018517,-0.0077,1.379
7526.00,7.495069,25.02152,-0.000176,24.018095,-0.0077,1.379
7528.00,7.495106,25.02121,-0.000176,24.018229,-0.0077,1.379
7530.00,7.494749,25.02192,-0.000176,24.017953,-0.0077,1.378
7532.00,7.494731,25.02162,-0.000176,24.017922,-0.0077,1.379
7534.00,7.494338,25.02184,-0.000175,24.016931,-0.0077,1.378
7536.00,7.493839,25.02184,-0.000175,24.017631,-0.0077,1.379
7538.00,7.494381,25.02125,-0.000176,24.018633,-0.0077,1.379
7540.00,7.494782,25.02089,-0.000176,24.018069,-0.0077,1.379
7542.00,7.494361,25.02189,-0.000177,24.017627,-0.0077,1.380
7544.00,7.494379,25.02189,-0.000177,24.017806,-0.0077,1.379
7546.00,7.494210,25.02206,-0.000177,24.017937,-0.0077,1.379
7548.00,7.494846,25.02269,-0.000176,24.017631,-0.0077,1.379
7550.00,7.494991,25.02097,-0.000176,24.018173,-0.0077,1.378
7552.00,7.494396,25.02121,-0.000176,24.018098,-0.0077,1.379
7554.00,7.494215,25.02123,-0.000177,24.017310,-0.0077,1.379
7556.00,7.494853,25.02158,-0.000176,24.017123,-0.0077,1.379
7558.00,7.494789,25.02105,-0.000176,24.017094,-0.0077,1.378
7560.00,7.494631,25.02176,-0.000177,24.018022,-0.0077,1.379
7562.00,7.494588,25.02178,-0.000176,24.017612,-0.0077,1.379
7564.00,7.494762,25.02108,-0.000176,24.017598,-0.0077,1.378
7566.00,7.494677,25.02149,-0.000177,24.017901,-0.0077,1.379
7568.00,7.494761,25.02170,-0.000176,24.017734,-0.0078,1.378
7570.00,7.494934,25.02145,-0.000175,24.017991,-0.0077,1.379
7572.00,7.494914,25.02165,-0.000174,24.017462,-0.0076,1.380
7574.00,7.493804,25.02209,-0.000175,24.018057,-0.0077,1.379
7576.00,7.493879,25.02174,-0.000177,24.018118,-0.0077,1.379
7578.00,7.493438,25.02175,-0.000177,24.018468,-0.0077,1.379
7580.00,7.494437,25.02087,-0.000175,24.018151,-0.0077,1.378
7582.00,7.495290,25.02100,-0.000176,24.017839,-0.0077,1.379
7584.00,7.494864,25.02179,-0.000176,24.018198,-0.0077,1.380
7586.00,7.494297,25.02097,-0.000177,24.018222,-0.0077,1.379
7588.00,7.493799,25.02026,-0.000178,24.017623,-0.0077,1.379
7590.00,7.493686,25.02053,-0.000177,24.018037,-0.0077,1.379
7592.00,7.493729,25.02084,-0.000176,24.017810,-0.0077,1.380
7594.00,7.493794,25.02058,-0.000177,24.017337,-0.0077,1.379
7596.00,7.494543,25.02145,-0.000177,24.017948,-0.0077,1.379
7598.00,7.494636,25.02096,-0.000175,24.017895,-0.0077,1.379
7600.00,7.494601,25.02039,-0.000175,24.017192,-0.0077,1.379
7602.00,7.493658,25.02091,-0.000177,24.016751,-0.0077,1.379
7604.00,7.494484,25.02098,-0.000176,24.017411,-0.0077,1.379
7606.00,7.495140,25.02141,-0.000176,24.017346,-0.0077,1.379
7608.00,7.495687,25.02203,-0.000176,24.017348,-0.0077,1.379
7610.00,7.495569,25.02078,-0.000175,24.017765,-0.0077,1.379
7612.00,7.494808,25.02154,-0.000176,24.017946,-0.0077,1.379
7614.00,7.494397,25.02101,-0.000177,24.017694,-0.0077,1.380
7616.00,7.494081,25.02100,-0.000178,24.018377,-0.0077,1.380
7618.00,7.494429,25.02062,-0.000177,24.017592,-0.0078,1.379
7620.00,7.494377,25.02127,-0.000176,24.017739,-0.0077,1.379
7622.00,7.494543,25.02157,-0.000175,24.017437,-0.0077,1.379
7624.00,7.494609,25.02175,-0.000175,24.018033,-0.0077,1.379
7626.00,7.494576,25.02251,-0.000176,24.017806,-0.0077,1.379
7628.00,7.494655,25.02135,-0.000176,24.017828,-0.0077,1.379
7630.00,7.494165,25.02081,-0.000176,24.017431,-0.0077,1.379
7632.00,7.494229,25.02028,-0.000177,24.017467,-0.0077,1.380
7634.00,7.494749,25.02070,-0.000177,24.017625,-0.0077,1.379
7636.00,7.493828,25.02158,-0.000176,24.018093,-0.0077,1.379
7638.00,7.493570,25.02124,-0.000177,24.017469,-0.0077,1.380
7640.00,7.493215,25.02138,-0.000177,24.017284,-0.0077,1.380
7642.00,7.493484,25.02066,-0.000177,24.017201,-0.0077,1.379
7644.00,7.493938,25.02091,-0.000177,24.017781,-0.0077,1.379
7646.00,7.493552,25.02104,-0.000178,24.017620,-0.0077,1.379
7648.00,7.492963,25.02052,-0.000177,24.017395,-0.0077,1.380
7650.00,7.492930,25.02050,-0.000176,24.017734,-0.0077,1.379
7652.00,7.493058,25.02091,-0.000176,24.017132,-0.0077,1.380
7654.00,7.493974,25.02130,-0.000176,24.017304,-0.0077,1.380
7656.00,7.495418,25.02127,-0.000177,24.017806,-0.0077,1.380
7658.00,7.495271,25.02071,-0.000176,24.017319,-0.0077,1.380
7660.00,7.493733,25.02138,-0.000176,24.017379,-0.0077,1.380
7662.00,7.493820,25.02073,-0.000178,24.017417,-0.0077,1.380
7664.00,7.493825,25.02092,-0.000176,24.017357,-0.0077,1.380
7666.00,7.494772,25.02105,-0.000176,24.017370,-0.0077,1.380
7668.00,7.495286,25.02175,-0.000177,24.017308,-0.0077,1.379
7670.00,7.495603,25.02130,-0.000176,24.017297,-0.0078,1.379
7672.00,7.495407,25.02090,-0.000176,24.017669,-0.0077,1.379
7674.00,7.494532,25.02105,-0.000177,24.017513,-0.0077,1.379
7676.00,7.493512,25.02087,-0.000176,24.017359,-0.0077,1.380
7678.00,7.493508,25.02102,-0.000178,24.017767,-0.0077,1.380
7680.00,7.493750,25.02144,-0.000177,24.017767,-0.0077,1.379
7682.00,7.494056,25.02195,-0.000177,24.017612,-0.0077,1.381
7684.00,7.493901,25.02210,-0.000176,24.018214,-0.0077,1.380
7686.00,7.494412,25.02127,-0.000176,24.018231,-0.0077,1.380
7688.00,7.494116,25.02149,-0.000176,24.017968,-0.0077,1.379
7690.00,7.493754,25.02216,-0.000176,24.017814,-0.0078,1.379
7692.00,7.493597,25.02243,-0.000176,24.017625,-0.0077,1.379
7694.00,7.493369,25.02123,-0.000176,24.017977,-0.0077,1.379
7696.00,7.493776,25.02069,-0.000177,24.018038,-0.0077,1.379
7698.00,7.493967,25.02044,-0.000177,24.017489,-0.0077,1.379
7700.00,7.493577,25.02192,-0.000177,24.017453,-0.0077,1.380
7702.00,7.493384,25.02244,-0.000176,24.017224,-0.0077,1.379
7704.00,7.493231,25.02246,-0.000175,24.018075,-0.0077,1.380
7706.00,7.493048,25.02197,-0.000176,24.017453,-0.0077,1.380
7708.00,7.494080,25.02249,-0.000176,24.017979,-0.0077,1.380
7710.00,7.494321,25.02153,-0.000175,24.017913,-0.0077,1.380
7712.00,7.493923,25.02150,-0.000176,24.016835,-0.0077,1.380
7714.00,7.492428,25.02053,-0.000177,24.017408,-0.0077,1.380
7716.00,7.492189,25.02154,-0.000176,24.017777,-0.0077,1.380
7718.00,7.493378,25.02108,-0.000177,24.017531,-0.0077,1.380
7720.00,7.494139,25.02074,-0.000176,24.018185,-0.0077,1.379
7722.00,7.493845,25.02140,-0.000175,24.018633,-0.0077,1.379
7724.00,7.493858,25.02163,-0.000176,24.017781,-0.0077,1.379
7726.00,7.494055,25.02068,-0.000176,24.018169,-0.0077,1.380
7728.00,7.493493,25.02131,-0.000176,24.018116,-0.0077,1.380
7730.00,7.493833,25.02171,-0.000176,24.018067,-0.0078,1.380
7732.00,7.493223,25.02166,-0.000176,24.018561,-0.0077,1.380
7734.00,7.493314,25.02191,-0.000176,24.018196,-0.0077,1.380
7736.00,7.492939,25.02103,-0.000178,24.018018,-0.0077,1.379
7738.00,7.492600,25.02077,-0.000176,24.018285,-0.0077,1.379
7740.00,7.492474,25.02212,-0.000175,24.017977,-0.0077,1.380
7742.00,7.492342,25.02181,-0.000175,24.017163,-0.0077,1.380
7744.00,7.493250,25.02145,-0.000176,24.017652,-0.0077,1.380
7746.00,7.494221,25.02137,-0.000177,24.017857,-0.0077,1.379
7748.00,7.493221,25.02196,-0.000176,24.017275,-0.0077,1.379
7750.00,7.493399,25.02186,-0.000175,24.017551,-0.0077,1.379
7752.00,7.494182,25.02174,-0.000176,24.017486,-0.0077,1.380
7754.00,7.495115,25.02127,-0.000177,24.017317,-0.0077,1.380
7756.00,7.494378,25.02231,-0.000176,24.017799,-0.0077,1.380
7758.00,7.493030,25.02144,-0.000175,24.018243,-0.0077,1.379
7760.00,7.492931,25.02156,-0.000175,24.017868,-0.0077,1.379
7762.00,7.493742,25.02206,-0.000176,24.017246,-0.0077,1.379
7764.00,7.493748,25.02187,-0.000176,24.018033,-0.0077,1.380
7766.00,7.493487,25.02127,-0.000176,24.017754,-0.0077,1.380
7768.00,7.492861,25.02193,-0.000176,24.017359,-0.0077,1.380
7770.00,7.492282,25.02117,-0.000176,24.018046,-0.0077,1.380
7772.00,7.492327,25.02142,-0.000177,24.017708,-0.0077,1.380
7774.00,7.492888,25.02180,-0.000176,24.017730,-0.0077,1.380
7776.00,7.493848,25.02224,-0.000176,24.017917,-0.0077,1.380
7778.00,7.494157,25.02154,-0.000177,24.017901,-0.0077,1.380
7780.00,7.493344,25.02149,-0.000175,24.017649,-0.0077,1.380
7782.00,7.493279,25.02181,-0.000176,24.016902,-0.0077,1.380
7784.00,7.493284,25.02118,-0.000176,24.017828,-0.0077,1.380
7786.00,7.492796,25.02132,-0.000176,24.017835,-0.0077,1.380
7788.00,7.493290,25.02136,-0.000177,24.017850,-0.0077,1.380
7790.00,7.494408,25.02185,-0.000176,24.018227,-0.0077,1.381
7792.00,7.493876,25.02211,-0.000175,24.017868,-0.0077,1.379
7794.00,7.493310,25.02232,-0.000177,24.018029,-0.0077,1.380
7796.00,7.492842,25.02200,-0.000176,24.017765,-0.0077,1.380
7798.00,7.493266,25.02136,-0.000176,24.018381,-0.0077,1.380
7800.00,7.493195,25.02115,-0.000175,24.017190,-0.0077,1.381
7802.00,7.493097,25.02132,-0.000175,24.017337,-0.0077,1.380
7804.00,7.493225,25.02111,-0.000176,24.017863,-0.0077,1.380
@13,12.0000,24.0
7806.00,7.493215,25.02045,-0.000175,24.017917,-0.0077,1.379
7808.00,7.487718,25.02081,-0.000175,24.017591,-0.0077,1.379
7810.00,7.478895,25.02095,-0.000176,24.017591,-0.0077,1.379
7812.00,7.467756,25.02145,-0.000174,24.017942,-0.0077,1.379
7814.00,7.457086,25.02127,-0.000174,24.017596,-0.0077,1.379
7816.00,7.450545,25.02125,-0.000175,24.018144,-0.0077,1.380
7818.00,7.448552,25.02021,-0.000175,24.017819,-0.0077,1.380
7820.00,7.447949,25.02104,-0.000177,24.018086,-0.0077,1.381
7822.00,7.448124,25.02118,-0.000176,24.017464,-0.0077,1.381
7824.00,7.446801,25.02050,-0.000176,24.017741,-0.0077,1.381
7826.00,7.445523,25.02093,-0.000177,24.018713,-0.0077,1.381
7828.00,7.445459,25.02076,-0.000176,24.017964,-0.0077,1.381
7830.00,7.445550,25.02024,-0.000176,24.018182,-0.0077,1.381
7832.00,7.451607,25.02025,-0.000176,24.018841,-0.0077,1.381
7834.00,7.462439,25.02142,-0.000176,24.017437,-0.0077,1.382
7836.00,7.476814,25.02058,-0.000177,24.017551,-0.0077,1.382
7838.00,7.491421,25.02015,-0.000177,24.017647,-0.0077,1.382
7840.00,7.500968,25.01976,-0.000177,24.017667,-0.0077,1.382
7842.00,7.507228,25.01988,-0.000176,24.017241,-0.0077,1.381
7844.00,7.512874,25.01960,-0.000176,24.018109,-0.0077,1.380
7846.00,7.517995,25.02046,-0.000175,24.018414,-0.0077,1.381
7848.00,7.524705,25.02015,-0.000175,24.017915,-0.0077,1.381
7850.00,7.531989,25.01999,-0.000174,24.016920,-0.0077,1.380
7852.00,7.538932,25.01881,-0.000174,24.017652,-0.0077,1.380
7854.00,7.545520,25.01973,-0.000176,24.017825,-0.0077,1.380
7856.00,7.551884,25.02043,-0.000175,24.017732,-0.0077,1.380
7858.00,7.556173,25.01941,-0.000175,24.017774,-0.0077,1.380
7860.00,7.559654,25.01902,-0.000176,24.017602,-0.0077,1.380
7862.00,7.561885,25.01955,-0.000174,24.017185,-0.0077,1.380
7864.00,7.564456,25.01986,-0.000174,24.017652,-0.0077,1.380
7866.00,7.566265,25.02026,-0.000175,24.018151,-0.0077,1.380
7868.00,7.567454,25.02012,-0.000175,24.017852,-0.0077,1.380
7870.00,7.568225,25.01992,-0.000175,24.018028,-0.0077,1.381
7872.00,7.567031,25.01969,-0.000176,24.018272,-0.0077,1.380
7874.00,7.566230,25.01965,-0.000176,24.017467,-0.0077,1.380
7876.00,7.564907,25.02050,-0.000176,24.017912,-0.0077,1.380
7878.00,7.563852,25.02036,-0.000176,24.018249,-0.0077,1.380
7880.00,7.561888,25.02047,-0.000175,24.017252,-0.0077,1.381
7882.00,7.558715,25.01938,-0.000175,24.017786,-0.0077,1.380
7884.00,7.555861,25.01998,-0.000174,24.018084,-0.0077,1.380
7886.00,7.554218,25.01971,-0.000174,24.018263,-0.0077,1.380
7888.00,7.552084,25.01937,-0.000175,24.017968,-0.0077,1.380
7890.00,7.549899,25.01957,-0.000174,24.018240,-0.0077,1.380
7892.00,7.546711,25.02063,-0.000176,24.017984,-0.0077,1.380
7894.00,7.544555,25.02013,-0.000175,24.017486,-0.0077,1.381
7896.00,7.543219,25.01971,-0.000177,24.017701,-0.0077,1.380
7898.00,7.541365,25.01989,-0.000175,24.017988,-0.0077,1.380
7900.00,7.539106,25.02027,-0.000174,24.017997,-0.0077,1.380
7902.00,7.537031,25.02019,-0.000175,24.018176,-0.0077,1.381
7904.00,7.534957,25.01959,-0.000176,24.017774,-0.0077,1.381
7906.00,7.533724,25.01924,-0.000175,24.018294,-0.0077,1.380
7908.00,7.531719,25.01990,-0.000174,24.018116,-0.0077,1.380
7910.00,7.529920,25.02048,-0.000176,24.018492,-0.0077,1.380
7912.00,7.528510,25.02108,-0.000175,24.018290,-0.0077,1.381
7914.00,7.527220,25.02033,-0.000176,24.018013,-0.0077,1.380
7916.00,7.524928,25.02023,-0.000174,24.017897,-0.0077,1.381
7918.00,7.523303,25.02090,-0.000175,24.018011,-0.0077,1.381
7920.00,7.522751,25.02133,-0.000176,24.018178,-0.0077,1.380
7922.00,7.522730,25.02154,-0.000175,24.017234,-0.0077,1.381
7924.00,7.521100,25.02114,-0.000175,24.018368,-0.0077,1.380
7926.00,7.519904,25.02060,-0.000175,24.017803,-0.0077,1.381
7928.00,7.519559,25.02071,-0.000175,24.018265,-0.0077,1.381
7930.00,7.518759,25.02074,-0.000174,24.017955,-0.0077,1.381
7932.00,7.516838,25.02199,-0.000176,24.017866,-0.0077,1.381
7934.00,7.516290,25.02260,-0.000175,24.017739,-0.0077,1.380
7936.00,7.515412,25.02245,-0.000175,24.018314,-0.0077,1.380
7938.00,7.515669,25.02277,-0.000175,24.018078,-0.0077,1.381
7940.00,7.515483,25.02251,-0.000175,24.018357,-0.0078,1.380
7942.00,7.514800,25.02185,-0.000176,24.018105,-0.0078,1.380
7944.00,7.514384,25.02153,-0.000177,24.017442,-0.0077,1.381
7946.00,7.512851,25.02166,-0.000176,24.017850,-0.0077,1.380
7948.00,7.512225,25.02104,-0.000176,24.018153,-0.0077,1.381
7950.00,7.512555,25.02079,-0.000176,24.018029,-0.0077,1.380
7952.00,7.512093,25.02118,-0.000177,24.017825,-0.0077,1.381
7954.00,7.511024,25.02113,-0.000176,24.017625,-0.0077,1.381
7956.00,7.511063,25.02181,-0.000176,24.017031,-0.0077,1.380
7958.00,7.511027,25.02161,-0.000176,24.017645,-0.0077,1.381
7960.00,7.509697,25.02121,-0.000176,24.018125,-0.0077,1.381
7962.00,7.509027,25.02167,-0.000176,24.017723,-0.0077,1.380
7964.00,7.509125,25.02229,-0.000176,24.017678,-0.0077,1.380
7966.00,7.509638,25.02246,-0.000176,24.018878,-0.0077,1.380
7968.00,7.509330,25.02240,-0.000176,24.018086,-0.0077,1.381
7970.00,7.508657,25.02288,-0.000177,24.018374,-0.0077,1.381
7972.00,7.507852,25.02217,-0.000177,24.018002,-0.0077,1.381
7974.00,7.507294,25.02179,-0.000176,24.017534,-0.0077,1.380
7976.00,7.506753,25.02235,-0.000176,24.017079,-0.0077,1.381
7978.00,7.506320,25.02200,-0.000175,24.017881,-0.0077,1.381
7980.00,7.505618,25.02215,-0.000176,24.017725,-0.0077,1.380
7982.00,7.505494,25.02200,-0.000176,24.017953,-0.0077,1.381
7984.00,7.505039,25.02188,-0.000176,24.017841,-0.0077,1.381
7986.00,7.504195,25.02202,-0.000177,24.018341,-0.0077,1.380
7988.00,7.504771,25.02266,-0.000175,24.018140,-0.0077,1.380
7990.00,7.504531,25.02276,-0.000176,24.017989,-0.0077,1.381
7992.00,7.503794,25.02270,-0.000175,24.018216,-0.0077,1.381
7994.00,7.503475,25.02234,-0.000176,24.018067,-0.0077,1.381
7996.00,7.503039,25.02256,-0.000176,24.017408,-0.0077,1.381
7998.00,7.502642,25.02277,-0.000176,24.017828,-0.0077,1.380
8000.00,7.501959,25.02252,-0.000176,24.017817,-0.0077,1.381
8002.00,7.501508,25.02266,-0.000175,24.017786,-0.0077,1.380
8004.00,7.500878,25.02222,-0.000177,24.018637,-0.0077,1.381
8006.00,7.501096,25.02213,-0.000176,24.017386,-0.0077,1.381
8008.00,7.499844,25.02233,-0.000175,24.018483,-0.0077,1.381
8010.00,7.500881,25.02264,-0.000176,24.017527,-0.0077,1.381
8012.00,7.501508,25.02263,-0.000175,24.017573,-0.0077,1.381
8014.00,7.501195,25.02200,-0.000176,24.017527,-0.0077,1.381
8016.00,7.501720,25.02239,-0.000175,24.017469,-0.0077,1.381
8018.00,7.501764,25.02228,-0.000176,24.016927,-0.0077,1.381
8020.00,7.500377,25.02284,-0.000177,24.017594,-0.0077,1.381
8022.00,7.500363,25.02276,-0.000176,24.018484,-0.0077,1.381
8024.00,7.500898,25.02250,-0.000176,24.018198,-0.0077,1.381
8026.00,7.500814,25.02208,-0.000176,24.017641,-0.0077,1.381
8028.00,7.499869,25.02204,-0.000176,24.017989,-0.0077,1.381
8030.00,7.499942,25.02163,-0.000176,24.017786,-0.0077,1.381
8032.00,7.499060,25.02157,-0.000175,24.017638,-0.0077,1.381
8034.00,7.499475,25.02172,-0.000175,24.017846,-0.0077,1.381
8036.00,7.499458,25.02180,-0.000175,24.017395,-0.0077,1.381
8038.00,7.499139,25.02223,-0.000175,24.017244,-0.0077,1.381
8040.00,7.499010,25.02203,-0.000175,24.017333,-0.0077,1.382
8042.00,7.498813,25.02141,-0.000176,24.017864,-0.0077,1.381
8044.00,7.498261,25.02195,-0.000176,24.018035,-0.0077,1.380
8046.00,7.498548,25.02269,-0.000175,24.017883,-0.0077,1.381
8048.00,7.498778,25.02245,-0.000175,24.017801,-0.0077,1.381
8050.00,7.498652,25.02219,-0.000174,24.018555,-0.0077,1.381
8052.00,7.497847,25.02214,-0.000176,24.017910,-0.0077,1.381
8054.00,7.497757,25.02180,-0.000177,24.017295,-0.0077,1.381
8056.00,7.497793,25.02230,-0.000177,24.017772,-0.0077,1.381
8058.00,7.497536,25.02162,-0.000176,24.017861,-0.0077,1.381
8060.00,7.497326,25.02143,-0.000176,24.017264,-0.0077,1.381
8062.00,7.497814,25.02197,-0.000175,24.018093,-0.0077,1.381
8064.00,7.497922,25.02155,-0.000176,24.017728,-0.0077,1.381
8066.00,7.498551,25.02235,-0.000176,24.017574,-0.0077,1.382
8068.00,7.498338,25.02157,-0.000176,24.017679,-0.0077,1.381
8070.00,7.497702,25.02201,-0.000177,24.017999,-0.0077,1.381
8072.00,7.497074,25.02175,-0.000177,24.018142,-0.0077,1.381
8074.00,7.497057,25.02132,-0.000177,24.017457,-0.0077,1.381
8076.00,7.496968,25.02154,-0.000176,24.018008,-0.0077,1.381
8078.00,7.496715,25.02177,-0.000176,24.017946,-0.0077,1.380
8080.00,7.496301,25.02128,-0.000176,24.017710,-0.0077,1.381
8082.00,7.495819,25.02184,-0.000176,24.017125,-0.0077,1.381
8084.00,7.496609,25.02204,-0.000176,24.016829,-0.0077,1.381
8086.00,7.496221,25.02176,-0.000177,24.017712,-0.0077,1.381
8088.00,7.496478,25.02157,-0.000177,24.017995,-0.0077,1.381
8090.00,7.496208,25.02158,-0.000177,24.018272,-0.0077,1.382
8092.00,7.496030,25.02195,-0.000176,24.017732,-0.0077,1.381
8094.00,7.496103,25.02166,-0.000177,24.017654,-0.0077,1.381
8096.00,7.496420,25.02188,-0.000177,24.017712,-0.0077,1.381
8098.00,7.496485,25.02241,-0.000177,24.017993,-0.0077,1.381
8100.00,7.496020,25.02196,-0.000177,24.017868,-0.0078,1.382
8102.00,7.495702,25.02191,-0.000176,24.017797,-0.0077,1.381
8104.00,7.496363,25.02158,-0.000177,24.017776,-0.0077,1.381
8106.00,7.496702,25.02184,-0.000176,24.017241,-0.0077,1.381
8108.00,7.496784,25.02174,-0.000176,24.017442,-0.0077,1.382
8110.00,7.497154,25.02163,-0.000176,24.017641,-0.0077,1.381
8112.00,7.496800,25.02150,-0.000176,24.017614,-0.0077,1.382
8114.00,7.496723,25.02140,-0.000177,24.018216,-0.0077,1.382
8116.00,7.496330,25.02180,-0.000177,24.017304,-0.0077,1.381
8118.00,7.495504,25.02132,-0.000177,24.017533,-0.0077,1.381
8120.00,7.495818,25.02064,-0.000176,24.017295,-0.0077,1.381
8122.00,7.495591,25.02070,-0.000176,24.017921,-0.0077,1.381
8124.00,7.496409,25.02128,-0.000177,24.018107,-0.0078,1.381
8126.00,7.495701,25.02214,-0.000176,24.017926,-0.0077,1.382
8128.00,7.495635,25.02126,-0.000176,24.017779,-0.0077,1.382
8130.00,7.495100,25.02161,-0.000176,24.018390,-0.0077,1.382
8132.00,7.495375,25.02208,-0.000176,24.017585,-0.0077,1.381
8134.00,7.495613,25.02217,-0.000176,24.017223,-0.0078,1.381
8136.00,7.495673,25.02232,-0.000175,24.018017,-0.0077,1.381
8138.00,7.495411,25.02229,-0.000177,24.017612,-0.0077,1.383
8140.00,7.495426,25.02232,-0.000176,24.017511,-0.0077,1.382
8142.00,7.494646,25.02232,-0.000177,24.017781,-0.0077,1.382
8144.00,7.494613,25.02270,-0.000177,24.017504,-0.0077,1.382
8146.00,7.495442,25.02147,-0.000175,24.017422,-0.0077,1.381
8148.00,7.495074,25.02216,-0.000175,24.017745,-0.0077,1.381
8150.00,7.495614,25.02300,-0.000175,24.018267,-0.0077,1.382
8152.00,7.496112,25.02163,-0.000176,24.017545,-0.0077,1.382
8154.00,7.495525,25.02155,-0.000177,24.017547,-0.0077,1.382
8156.00,7.495862,25.02194,-0.000177,24.017654,-0.0077,1.382
8158.00,7.495994,25.02225,-0.000175,24.017723,-0.0077,1.381
8160.00,7.495584,25.02154,-0.000177,24.017505,-0.0077,1.382
8162.00,7.496020,25.02177,-0.000176,24.018160,-0.0077,1.382
8164.00,7.495974,25.02164,-0.000175,24.018316,-0.0077,1.382
8166.00,7.496168,25.02125,-0.000175,24.017679,-0.0077,1.381
8168.00,7.495352,25.02086,-0.000177,24.017574,-0.0077,1.381
8170.00,7.495148,25.02114,-0.000176,24.018131,-0.0077,1.382
8172.00,7.495242,25.02137,-0.000176,24.018718,-0.0077,1.382
8174.00,7.495456,25.02159,-0.000176,24.018414,-0.0077,1.382
8176.00,7.495180,25.02149,-0.000177,24.017357,-0.0077,1.382
8178.00,7.495817,25.02188,-0.000177,24.017674,-0.0077,1.381
8180.00,7.496001,25.02127,-0.000176,24.017467,-0.0077,1.381
8182.00,7.494502,25.02182,-0.000175,24.017344,-0.0077,1.382
8184.00,7.494383,25.02090,-0.000176,24.017908,-0.0077,1.382
8186.00,7.495166,25.02001,-0.000176,24.017915,-0.0077,1.382
8188.00,7.494643,25.01978,-0.000177,24.017955,-0.0077,1.382
8190.00,7.494515,25.02066,-0.000177,24.017589,-0.0077,1.382
8192.00,7.494635,25.02110,-0.000176,24.018040,-0.0077,1.381
8194.00,7.494294,25.02151,-0.000176,24.018401,-0.0077,1.382
8196.00,7.494563,25.02105,-0.000176,24.018437,-0.0077,1.383
8198.00,7.495577,25.02135,-0.000177,24.017484,-0.0077,1.382
8200.00,7.495654,25.02137,-0.000176,24.018113,-0.0077,1.381
8202.00,7.496076,25.02159,-0.000175,24.017988,-0.0077,1.381
8204.00,7.495822,25.02096,-0.000176,24.016953,-0.0077,1.381
8206.00,7.495337,25.02100,-0.000175,24.017948,-0.0077,1.381
8208.00,7.494528,25.02099,-0.000176,24.017710,-0.0077,1.382
8210.00,7.494438,25.02144,-0.000176,24.017602,-0.0077,1.383
8212.00,7.494863,25.02103,-0.000177,24.017649,-0.0077,1.382
8214.00,7.495757,25.02153,-0.000177,24.017634,-0.0077,1.382
8216.00,7.495378,25.02203,-0.000177,24.016686,-0.0077,1.382
8218.00,7.495905,25.02141,-0.000176,24.017237,-0.0077,1.381
8220.00,7.495799,25.02149,-0.000177,24.017754,-0.0077,1.382
8222.00,7.494895,25.02168,-0.000176,24.017384,-0.0077,1.382
8224.00,7.494202,25.02145,-0.000175,24.017324,-0.0077,1.382
8226.00,7.494968,25.02136,-0.000177,24.017154,-0.0077,1.382
8228.00,7.494169,25.02163,-0.000175,24.017582,-0.0077,1.382
8230.00,7.493806,25.02089,-0.000176,24.017215,-0.0077,1.382
8232.00,7.493866,25.02017,-0.000177,24.017739,-0.0077,1.382
8234.00,7.494284,25.02064,-0.000176,24.018809,-0.0077,1.381
8236.00,7.494028,25.02104,-0.000176,24.017542,-0.0077,1.381
8238.00,7.493734,25.02153,-0.000176,24.017806,-0.0077,1.382
8240.00,7.493274,25.02183,-0.000176,24.018203,-0.0077,1.382
8242.00,7.493538,25.02266,-0.000176,24.017750,-0.0077,1.381
8244.00,7.493400,25.02243,-0.000176,24.017993,-0.0077,1.381
8246.00,7.493503,25.02231,-0.000176,24.017679,-0.0077,1.382
8248.00,7.493302,25.02247,-0.000177,24.018017,-0.0077,1.382
8250.00,7.494092,25.02260,-0.000176,24.018209,-0.0077,1.382
8252.00,7.494799,25.02241,-0.000176,24.018183,-0.0077,1.382
8254.00,7.494919,25.02207,-0.000176,24.017495,-0.0077,1.382
8256.00,7.495185,25.02165,-0.000176,24.017449,-0.0077,1.383
8258.00,7.494262,25.02199,-0.000177,24.017667,-0.0077,1.382
8260.00,7.493412,25.02292,-0.000176,24.018544,-0.0077,1.382
8262.00,7.493271,25.02251,-0.000176,24.017609,-0.0077,1.382
8264.00,7.493621,25.02239,-0.000176,24.017549,-0.0077,1.382
8266.00,7.494271,25.02177,-0.000176,24.017380,-0.0077,1.381
8268.00,7.494442,25.02231,-0.000176,24.017609,-0.0077,1.382
8270.00,7.493764,25.02205,-0.000176,24.018017,-0.0077,1.382
8272.00,7.493595,25.02105,-0.000176,24.018191,-0.0077,1.382
8274.00,7.494229,25.02052,-0.000177,24.017502,-0.0077,1.382
8276.00,7.494383,25.02060,-0.000176,24.017634,-0.0077,1.382
8278.00,7.494648,25.02150,-0.000176,24.017480,-0.0077,1.382
8280.00,7.494662,25.02136,-0.000176,24.017168,-0.0077,1.383
8282.00,7.494795,25.02134,-0.000175,24.018000,-0.0077,1.382
8284.00,7.495087,25.02124,-0.000176,24.017767,-0.0077,1.381
8286.00,7.495376,25.02147,-0.000175,24.017997,-0.0077,1.383
8288.00,7.495643,25.02134,-0.000177,24.017750,-0.0077,1.383
8290.00,7.494883,25.02043,-0.000176,24.017877,-0.0077,1.383
8292.00,7.494850,25.02060,-0.000175,24.018633,-0.0077,1.382
8294.00,7.495258,25.02109,-0.000177,24.017919,-0.0077,1.382
8296.00,7.494590,25.02138,-0.000174,24.018537,-0.0077,1.382
8298.00,7.494867,25.02092,-0.000175,24.018452,-0.0077,1.383
8300.00,7.495137,25.02152,-0.000176,24.017895,-0.0077,1.382
8302.00,7.495593,25.02193,-0.000176,24.018082,-0.0077,1.383
8304.00,7.495745,25.02104,-0.000175,24.017879,-0.0077,1.382
8306.00,7.495138,25.02113,-0.000175,24.017805,-0.0077,1.382
8308.00,7.495206,25.02132,-0.000175,24.017757,-0.0077,1.382
8310.00,7.494866,25.02147,-0.000176,24.018046,-0.0077,1.382
8312.00,7.494311,25.02190,-0.000175,24.017797,-0.0077,1.382
8314.00,7.493850,25.02231,-0.000176,24.017230,-0.0077,1.382
8316.00,7.494702,25.02171,-0.000175,24.017774,-0.0077,1.382
8318.00,7.494179,25.02147,-0.000174,24.018386,-0.0077,1.383
8320.00,7.494495,25.02221,-0.000176,24.017689,-0.0077,1.383
8322.00,7.494850,25.02225,-0.000177,24.017890,-0.0077,1.382
8324.00,7.494462,25.02175,-0.000176,24.017948,-0.0077,1.382
8326.00,7.494571,25.02231,-0.000176,24.018218,-0.0077,1.382
8328.00,7.494787,25.02295,-0.000176,24.018519,-0.0077,1.382
8330.00,7.493916,25.02251,-0.000175,24.017953,-0.0077,1.383
8332.00,7.493300,25.02200,-0.000177,24.018156,-0.0077,1.383
8334.00,7.493649,25.02227,-0.000176,24.017805,-0.0077,1.383
8336.00,7.494226,25.02318,-0.000175,24.018000,-0.0077,1.382
8338.00,7.495297,25.02301,-0.000176,24.017988,-0.0077,1.382
8340.00,7.494673,25.02246,-0.000175,24.018258,-0.0077,1.382
8342.00,7.494263,25.02295,-0.000175,24.017888,-0.0077,1.383
8344.00,7.494634,25.02289,-0.000176,24.017484,-0.0077,1.382
8346.00,7.494743,25.02344,-0.000175,24.017973,-0.0077,1.382
8348.00,7.494325,25.02398,-0.000175,24.017170,-0.0077,1.383
8350.00,7.494605,25.02430,-0.000176,24.017326,-0.0077,1.383
8352.00,7.493994,25.02403,-0.000176,24.017627,-0.0077,1.383
8354.00,7.494278,25.02441,-0.000176,24.017846,-0.0077,1.382
8356.00,7.494681,25.02365,-0.000176,24.017694,-0.0077,1.382
8358.00,7.495057,25.02272,-0.000176,24.017685,-0.0077,1.383
8360.00,7.495188,25.02310,-0.000178,24.017616,-0.0077,1.383
8362.00,7.494975,25.02362,-0.000178,24.018169,-0.0077,1.383
8364.00,7.494477,25.02332,-0.000176,24.017970,-0.0077,1.382
8366.00,7.494347,25.02403,-0.000176,24.018008,-0.0077,1.383
8368.00,7.493623,25.02387,-0.000176,24.017690,-0.0077,1.383
8370.00,7.494012,25.02366,-0.000176,24.017861,-0.0077,1.382
8372.00,7.494250,25.02318,-0.000176,24.017128,-0.0077,1.382
8374.00,7.494024,25.02371,-0.000176,24.017152,-0.0077,1.382
8376.00,7.493088,25.02448,-0.000177,24.017353,-0.0077,1.382
8378.00,7.493865,25.02342,-0.000176,24.017366,-0.0077,1.383
8380.00,7.495020,25.02336,-0.000175,24.017935,-0.0077,1.382
8382.00,7.494861,25.02323,-0.000174,24.017912,-0.0077,1.383
8384.00,7.494227,25.02279,-0.000175,24.018191,-0.0077,1.383
8386.00,7.494365,25.02244,-0.000176,24.018444,-0.0077,1.382
8388.00,7.494521,25.02351,-0.000176,24.017826,-0.0077,1.383
8390.00,7.494214,25.02373,-0.000176,24.018575,-0.0077,1.382
8392.00,7.494718,25.02307,-0.000177,24.018354,-0.0077,1.383
8394.00,7.495196,25.02276,-0.000176,24.018432,-0.0077,1.383
8396.00,7.495478,25.02304,-0.000175,24.017883,-0.0077,1.382
8398.00,7.495318,25.02325,-0.000176,24.017399,-0.0077,1.383
8400.00,7.494919,25.02325,-0.000176,24.017783,-0.0077,1.382
8402.00,7.494285,25.02339,-0.000175,24.017924,-0.0077,1.382
8404.00,7.493713,25.02343,-0.000176,24.018144,-0.0077,1.382
@14,12.0000,24.0
8406.00,7.493432,25.02434,-0.000175,24.017988,-0.0077,1.382
8408.00,7.489306,25.02448,-0.000175,24.018379,-0.0077,1.383
8410.00,7.481129,25.02422,-0.000175,24.017971,-0.0077,1.382
8412.00,7.470446,25.02507,-0.000174,24.018510,-0.0077,1.382
8414.00,7.459572,25.02455,-0.000175,24.018218,-0.0077,1.381
8416.00,7.452111,25.02463,-0.000174,24.018158,-0.0077,1.382
8418.00,7.448941,25.02536,-0.000175,24.018026,-0.0077,1.383
8420.00,7.448664,25.02550,-0.000175,24.018383,-0.0077,1.383
8422.00,7.447644,25.02349,-0.000176,24.017955,-0.0077,1.384
8424.00,7.446318,25.02383,-0.000176,24.017263,-0.0077,1.383
8426.00,7.444692,25.02461,-0.000177,24.017223,-0.0077,1.384
8428.00,7.443322,25.02496,-0.000177,24.017194,-0.0077,1.383
8430.00,7.443283,25.02479,-0.000177,24.017188,-0.0077,1.384
8432.00,7.448471,25.02409,-0.000176,24.017600,-0.0077,1.384
8434.00,7.458831,25.02339,-0.000177,24.017734,-0.0077,1.384
8436.00,7.473580,25.02336,-0.000178,24.017339,-0.0077,1.384
8438.00,7.487892,25.02374,-0.000177,24.017803,-0.0077,1.384
8440.00,7.497695,25.02417,-0.000177,24.017205,-0.0078,1.384
8442.00,7.504970,25.02379,-0.000178,24.017850,-0.0077,1.383
8444.00,7.509993,25.02372,-0.000177,24.017118,-0.0077,1.383
8446.00,7.516267,25.02431,-0.000175,24.018004,-0.0077,1.383
8448.00,7.523092,25.02532,-0.000174,24.017554,-0.0077,1.383
8450.00,7.529950,25.02586,-0.000175,24.017776,-0.0077,1.383
8452.00,7.537269,25.02524,-0.000173,24.017446,-0.0077,1.382
8454.00,7.544111,25.02485,-0.000174,24.017304,-0.0077,1.383
8456.00,7.550499,25.02455,-0.000174,24.017304,-0.0077,1.383
8458.00,7.555566,25.02508,-0.000175,24.017511,-0.0077,1.383
8460.00,7.559118,25.02512,-0.000175,24.017556,-0.0077,1.383
8462.00,7.561497,25.02491,-0.000174,24.018261,-0.0077,1.383
8464.00,7.563088,25.02523,-0.000175,24.017841,-0.0077,1.383
8466.00,7.564884,25.02553,-0.000175,24.017571,-0.0077,1.383
8468.00,7.565709,25.02496,-0.000175,24.017888,-0.0077,1.383
8470.00,7.566030,25.02440,-0.000176,24.018169,-0.0077,1.383
8472.00,7.566324,25.02433,-0.000175,24.017730,-0.0077,1.383
8474.00,7.566365,25.02516,-0.000174,24.018105,-0.0077,1.383
8476.00,7.564242,25.02555,-0.000175,24.017748,-0.0077,1.382
8478.00,7.562429,25.02538,-0.000176,24.017573,-0.0077,1.382
8480.00,7.561459,25.02509,-0.000175,24.017785,-0.0077,1.383
8482.00,7.558893,25.02466,-0.000175,24.017971,-0.0077,1.384
8484.00,7.557253,25.02467,-0.000176,24.017620,-0.0077,1.383
8486.00,7.554801,25.02473,-0.000176,24.017252,-0.0077,1.383
8488.00,7.551746,25.02482,-0.000174,24.017632,-0.0077,1.382
8490.00,7.548848,25.02466,-0.000175,24.017883,-0.0077,1.383
8492.00,7.546621,25.02388,-0.000175,24.017875,-0.0077,1.382
8494.00,7.544550,25.02347,-0.000175,24.018071,-0.0077,1.383
8496.00,7.542098,25.02400,-0.000175,24.018060,-0.0077,1.383
8498.00,7.540630,25.02445,-0.000176,24.017906,-0.0077,1.383
8500.00,7.538639,25.02355,-0.000176,24.017855,-0.0077,1.383
8502.00,7.537079,25.02381,-0.000177,24.017997,-0.0077,1.383
8504.00,7.535152,25.02440,-0.000174,24.017866,-0.0078,1.383
8506.00,7.532956,25.02418,-0.000174,24.017237,-0.0077,1.382
8508.00,7.531001,25.02374,-0.000175,24.017759,-0.0077,1.383
8510.00,7.530052,25.02329,-0.000176,24.017687,-0.0077,1.383
8512.00,7.528794,25.02389,-0.000175,24.017855,-0.0077,1.382
8514.00,7.527660,25.02384,-0.000175,24.017495,-0.0077,1.383
8516.00,7.526295,25.02423,-0.000175,24.017567,-0.0077,1.383
8518.00,7.524526,25.02369,-0.000175,24.017634,-0.0077,1.382
8520.00,7.524383,25.02389,-0.000174,24.017509,-0.0077,1.382
8522.00,7.523109,25.02386,-0.000175,24.017600,-0.0077,1.383
8524.00,7.521526,25.02411,-0.000176,24.018080,-0.0077,1.383
8526.00,7.520647,25.02393,-0.000175,24.018060,-0.0077,1.383
8528.00,7.519780,25.02376,-0.000175,24.017215,-0.0077,1.383
8530.00,7.518839,25.02324,-0.000175,24.017036,-0.0077,1.383
8532.00,7.517673,25.02394,-0.000175,24.018122,-0.0077,1.382
8534.00,7.516869,25.02422,-0.000175,24.018002,-0.0077,1.383
8536.00,7.516714,25.02397,-0.000174,24.017770,-0.0077,1.383
8538.00,7.516704,25.02324,-0.000174,24.018008,-0.0077,1.383
8540.00,7.515404,25.02392,-0.000175,24.017681,-0.0077,1.383
8542.00,7.514524,25.02379,-0.000174,24.017348,-0.0077,1.382
8544.00,7.514268,25.02427,-0.000176,24.017466,-0.0077,1.383
8546.00,7.513760,25.02491,-0.000176,24.017676,-0.0077,1.383
8548.00,7.512945,25.02501,-0.000174,24.018156,-0.0077,1.382
8550.00,7.513660,25.02499,-0.000175,24.018116,-0.0077,1.382
8552.00,7.514142,25.02530,-0.000175,24.017698,-0.0077,1.383
8554.00,7.513055,25.02478,-0.000175,24.018100,-0.0077,1.383
8556.00,7.512126,25.02416,-0.000176,24.017728,-0.0077,1.383
8558.00,7.511562,25.02426,-0.000176,24.017897,-0.0077,1.383
8560.00,7.511123,25.02407,-0.000177,24.017460,-0.0077,1.383
8562.00,7.510507,25.02338,-0.000176,24.017654,-0.0077,1.383
8564.00,7.510797,25.02369,-0.000176,24.017803,-0.0077,1.383
8566.00,7.510286,25.02387,-0.000176,24.017890,-0.0077,1.383
8568.00,7.509586,25.02395,-0.000175,24.017823,-0.0077,1.383
8570.00,7.508907,25.02437,-0.000175,24.017464,-0.0077,1.383
8572.00,7.508925,25.02502,-0.000175,24.018600,-0.0077,1.383
8574.00,7.508435,25.02462,-0.000175,24.018066,-0.0077,1.383
8576.00,7.507549,25.02456,-0.000176,24.018446,-0.0077,1.383
8578.00,7.506989,25.02477,-0.000176,24.018338,-0.0077,1.383
8580.00,7.506297,25.02552,-0.000176,24.017850,-0.0077,1.383
8582.00,7.506095,25.02517,-0.000176,24.017741,-0.0077,1.383
8584.00,7.505916,25.02466,-0.000176,24.017551,-0.0077,1.383
8586.00,7.505810,25.02476,-0.000176,24.017319,-0.0077,1.383
8588.00,7.505828,25.02541,-0.000176,24.016945,-0.0077,1.383
8590.00,7.505195,25.02496,-0.000176,24.017322,-0.0077,1.383
8592.00,7.504574,25.02467,-0.000176,24.017814,-0.0077,1.383
8594.00,7.504787,25.02534,-0.000177,24.018405,-0.0077,1.384
8596.00,7.504992,25.02569,-0.000176,24.018118,-0.0077,1.383
8598.00,7.504681,25.02532,-0.000176,24.017476,-0.0077,1.383
8600.00,7.503542,25.02483,-0.000177,24.017621,-0.0077,1.383
8602.00,7.503761,25.02533,-0.000177,24.018164,-0.0077,1.383
8604.00,7.503422,25.02446,-0.000176,24.017411,-0.0077,1.383
8606.00,7.502940,25.02417,-0.000177,24.018421,-0.0077,1.383
8608.00,7.503234,25.02358,-0.000176,24.017844,-0.0077,1.383
8610.00,7.503172,25.02309,-0.000176,24.018278,-0.0077,1.383
8612.00,7.502963,25.02397,-0.000176,24.017895,-0.0077,1.383
8614.00,7.502833,25.02431,-0.000176,24.018167,-0.0077,1.383
8616.00,7.502071,25.02461,-0.000176,24.018000,-0.0077,1.383
8618.00,7.502601,25.02448,-0.000175,24.018696,-0.0077,1.383
8620.00,7.502730,25.02455,-0.000176,24.017748,-0.0077,1.383
8622.00,7.502073,25.02452,-0.000175,24.017665,-0.0077,1.383
8624.00,7.500653,25.02429,-0.000176,24.017661,-0.0077,1.384
8626.00,7.499882,25.02442,-0.000177,24.018084,-0.0077,1.384
8628.00,7.499637,25.02501,-0.000176,24.017658,-0.0078,1.383
8630.00,7.499682,25.02502,-0.000176,24.016947,-0.0077,1.383
8632.00,7.499641,25.02481,-0.000176,24.017379,-0.0077,1.383
8634.00,7.499694,25.02500,-0.000175,24.017563,-0.0077,1.383
8636.00,7.499403,25.02445,-0.000174,24.017578,-0.0077,1.383
8638.00,7.499438,25.02421,-0.000176,24.017834,-0.0078,1.383
8640.00,7.499106,25.02447,-0.000176,24.017446,-0.0077,1.383
8642.00,7.499140,25.02452,-0.000176,24.017857,-0.0077,1.383
8644.00,7.499869,25.02352,-0.000175,24.017774,-0.0077,1.383
8646.00,7.499885,25.02359,-0.000175,24.017736,-0.0077,1.383
8648.00,7.499439,25.02358,-0.000175,24.018060,-0.0077,1.383
8650.00,7.498678,25.02390,-0.000176,24.018029,-0.0077,1.383
8652.00,7.498309,25.02454,-0.000176,24.017457,-0.0077,1.384
8654.00,7.498359,25.02512,-0.000176,24.017805,-0.0077,1.383
8656.00,7.498383,25.02466,-0.000176,24.018290,-0.0077,1.383
8658.00,7.498045,25.02467,-0.000177,24.017616,-0.0077,1.384
8660.00,7.499093,25.02460,-0.000176,24.017268,-0.0077,1.383
8662.00,7.498886,25.02456,-0.000176,24.018058,-0.0077,1.383
8664.00,7.499339,25.02414,-0.000176,24.018017,-0.0077,1.383
8666.00,7.498807,25.02460,-0.000176,24.018365,-0.0077,1.383
8668.00,7.498964,25.02513,-0.000176,24.017815,-0.0077,1.383
8670.00,7.498850,25.02423,-0.000176,24.018336,-0.0077,1.383
8672.00,7.498517,25.02423,-0.000174,24.017560,-0.0077,1.383
8674.00,7.497784,25.02371,-0.000176,24.017650,-0.0077,1.383
8676.00,7.498308,25.02409,-0.000176,24.017950,-0.0077,1.384
8678.00,7.498014,25.02426,-0.000177,24.018328,-0.0078,1.383
8680.00,7.497078,25.02420,-0.000176,24.017636,-0.0077,1.382
8682.00,7.496351,25.02408,-0.000176,24.016682,-0.0077,1.383
8684.00,7.496859,25.02399,-0.000176,24.017545,-0.0077,1.383
8686.00,7.497283,25.02403,-0.000176,24.017540,-0.0077,1.384
8688.00,7.497608,25.02412,-0.000175,24.017788,-0.0077,1.384
8690.00,7.497389,25.02406,-0.000176,24.017620,-0.0077,1.384
8692.00,7.496933,25.02403,-0.000177,24.018222,-0.0077,1.383
8694.00,7.496184,25.02374,-0.000177,24.018307,-0.0077,1.384
8696.00,7.496407,25.02334,-0.000175,24.018033,-0.0077,1.383
8698.00,7.496050,25.02289,-0.000176,24.017449,-0.0077,1.383
8700.00,7.497362,25.02199,-0.000176,24.017772,-0.0077,1.384
8702.00,7.497607,25.02181,-0.000176,24.017098,-0.0077,1.383
8704.00,7.497692,25.02263,-0.000175,24.016949,-0.0077,1.383
8706.00,7.497824,25.02325,-0.000176,24.017779,-0.0077,1.384
8708.00,7.497295,25.02275,-0.000176,24.017801,-0.0077,1.384
8710.00,7.497246,25.02238,-0.000176,24.018363,-0.0078,1.384
8712.00,7.497028,25.02313,-0.000176,24.017672,-0.0077,1.383
8714.00,7.496848,25.02296,-0.000176,24.017901,-0.0077,1.384
8716.00,7.497034,25.02337,-0.000176,24.018017,-0.0077,1.384
8718.00,7.497460,25.02355,-0.000176,24.018118,-0.0078,1.383
8720.00,7.497619,25.02255,-0.000175,24.018075,-0.0077,1.383
8722.00,7.497619,25.02291,-0.000175,24.017736,-0.0077,1.383
8724.00,7.497466,25.02333,-0.000176,24.017527,-0.0077,1.383
8726.00,7.496966,25.02350,-0.000175,24.017854,-0.0078,1.383
8728.00,7.496638,25.02284,-0.000175,24.017819,-0.0077,1.383
8730.00,7.496591,25.02269,-0.000175,24.017712,-0.0077,1.384
8732.00,7.496154,25.02293,-0.000175,24.018198,-0.0077,1.384
8734.00,7.495388,25.02281,-0.000176,24.017395,-0.0077,1.383
8736.00,7.495690,25.02311,-0.000175,24.017025,-0.0077,1.384
8738.00,7.495895,25.02333,-0.000176,24.018046,-0.0077,1.383
8740.00,7.495826,25.02395,-0.000174,24.018158,-0.0077,1.383
8742.00,7.496035,25.02328,-0.000175,24.018082,-0.0077,1.383
8744.00,7.496259,25.02339,-0.000176,24.018196,-0.0077,1.384
8746.00,7.497096,25.02431,-0.000175,24.018736,-0.0077,1.384
8748.00,7.496542,25.02413,-0.000176,24.018394,-0.0077,1.384
8750.00,7.496731,25.02368,-0.000176,24.017895,-0.0077,1.384
8752.00,7.497039,25.02338,-0.000176,24.017627,-0.0077,1.384
8754.00,7.496897,25.02280,-0.000176,24.017716,-0.0077,1.384
8756.00,7.496136,25.02344,-0.000176,24.017603,-0.0077,1.384
8758.00,7.496361,25.02401,-0.000175,24.018336,-0.0077,1.383
8760.00,7.497160,25.02415,-0.000175,24.017141,-0.0077,1.384
8762.00,7.496933,25.02429,-0.000177,24.017128,-0.0077,1.384
8764.00,7.496218,25.02355,-0.000176,24.017676,-0.0077,1.384
8766.00,7.496124,25.02294,-0.000176,24.017748,-0.0077,1.384
8768.00,7.496580,25.02275,-0.000176,24.017515,-0.0078,1.384
8770.00,7.495848,25.02332,-0.000175,24.017752,-0.0077,1.384
8772.00,7.495836,25.02365,-0.000175,24.018245,-0.0077,1.384
8774.00,7.496072,25.02286,-0.000175,24.017834,-0.0077,1.384
8776.00,7.496307,25.02334,-0.000176,24.017308,-0.0077,1.384
8778.00,7.496358,25.02300,-0.000175,24.017554,-0.0077,1.384
8780.00,7.495815,25.02228,-0.000176,24.017632,-0.0077,1.384
8782.00,7.495332,25.02270,-0.000176,24.017806,-0.0077,1.384
8784.00,7.495972,25.02263,-0.000176,24.017951,-0.0077,1.384
8786.00,7.495499,25.02249,-0.000177,24.018167,-0.0077,1.384
8788.00,7.495612,25.02301,-0.000176,24.018403,-0.0077,1.384
8790.00,7.495708,25.02292,-0.000176,24.017837,-0.0077,1.384
8792.00,7.496045,25.02281,-0.000176,24.017312,-0.0077,1.384
8794.00,7.495231,25.02345,-0.000177,24.017866,-0.0078,1.384
8796.00,7.494714,25.02344,-0.000177,24.018365,-0.0077,1.384
8798.00,7.495348,25.02245,-0.000176,24.018115,-0.0077,1.384
8800.00,7.496602,25.02239,-0.000177,24.018087,-0.0077,1.384
8802.00,7.496237,25.02344,-0.000176,24.018198,-0.0077,1.384
8804.00,7.495823,25.02368,-0.000176,24.017466,-0.0077,1.384
8806.00,7.495415,25.02363,-0.000176,24.017805,-0.0077,1.384
8808.00,7.494319,25.02371,-0.000176,24.017571,-0.0077,1.384
8810.00,7.494704,25.02334,-0.000175,24.018011,-0.0077,1.383
8812.00,7.494607,25.02332,-0.000176,24.017803,-0.0077,1.384
8814.00,7.495480,25.02337,-0.000178,24.017912,-0.0077,1.384
8816.00,7.494521,25.02413,-0.000177,24.018086,-0.0077,1.385
8818.00,7.494078,25.02484,-0.000176,24.017884,-0.0077,1.384
8820.00,7.494062,25.02470,-0.000176,24.017582,-0.0077,1.384
8822.00,7.495206,25.02460,-0.000175,24.017545,-0.0077,1.383
8824.00,7.496118,25.02431,-0.000174,24.018026,-0.0077,1.384
8826.00,7.496288,25.02430,-0.000175,24.018305,-0.0077,1.384
8828.00,7.495916,25.02422,-0.000175,24.018029,-0.0077,1.384
8830.00,7.495966,25.02421,-0.000176,24.017935,-0.0077,1.384
8832.00,7.495937,25.02396,-0.000175,24.018058,-0.0077,1.384
8834.00,7.495438,25.02386,-0.000177,24.017498,-0.0077,1.384
8836.00,7.495523,25.02348,-0.000176,24.017067,-0.0077,1.384
8838.00,7.495507,25.02350,-0.000175,24.018626,-0.0077,1.384
8840.00,7.495370,25.02370,-0.000175,24.017446,-0.0077,1.384
8842.00,7.495733,25.02391,-0.000176,24.017400,-0.0077,1.384
8844.00,7.495162,25.02433,-0.000177,24.018011,-0.0077,1.385
8846.00,7.495332,25.02370,-0.000176,24.017716,-0.0077,1.384
8848.00,7.494969,25.02389,-0.000175,24.017582,-0.0077,1.384
8850.00,7.494874,25.02345,-0.000176,24.018018,-0.0077,1.384
8852.00,7.495333,25.02351,-0.000176,24.017895,-0.0077,1.384
8854.00,7.495539,25.02475,-0.000175,24.018147,-0.0077,1.384
8856.00,7.495330,25.02486,-0.000176,24.018312,-0.0077,1.384
8858.00,7.495067,25.02492,-0.000176,24.017679,-0.0077,1.384
8860.00,7.494844,25.02470,-0.000176,24.018448,-0.0077,1.384
8862.00,7.494984,25.02390,-0.000175,24.018147,-0.0077,1.384
8864.00,7.494746,25.02341,-0.000176,24.018258,-0.0077,1.384
8866.00,7.494222,25.02399,-0.000176,24.018713,-0.0077,1.385
8868.00,7.494463,25.02363,-0.000175,24.018006,-0.0077,1.384
8870.00,7.494516,25.02374,-0.000176,24.017895,-0.0077,1.384
8872.00,7.494981,25.02286,-0.000175,24.017652,-0.0077,1.384
8874.00,7.495819,25.02338,-0.000176,24.018198,-0.0077,1.385
8876.00,7.495814,25.02337,-0.000175,24.018231,-0.0077,1.384
8878.00,7.494917,25.02296,-0.000176,24.017736,-0.0077,1.384
8880.00,7.495085,25.02367,-0.000174,24.018122,-0.0077,1.384
8882.00,7.494543,25.02468,-0.000175,24.018325,-0.0077,1.384
8884.00,7.494563,25.02323,-0.000176,24.018124,-0.0077,1.384
8886.00,7.494297,25.02267,-0.000175,24.017620,-0.0077,1.384
8888.00,7.494501,25.02274,-0.000176,24.017823,-0.0077,1.385
8890.00,7.494654,25.02265,-0.000176,24.018506,-0.0077,1.385
8892.00,7.494751,25.02335,-0.000176,24.017805,-0.0077,1.384
8894.00,7.494239,25.02328,-0.000175,24.017815,-0.0077,1.384
8896.00,7.494230,25.02365,-0.000175,24.017946,-0.0077,1.384
8898.00,7.494803,25.02222,-0.000176,24.017817,-0.0077,1.384
8900.00,7.494464,25.02257,-0.000176,24.018209,-0.0077,1.385
8902.00,7.495088,25.02307,-0.000177,24.017855,-0.0077,1.385
8904.00,7.494880,25.02405,-0.000176,24.017910,-0.0077,1.384
8906.00,7.495636,25.02425,-0.000175,24.017821,-0.0077,1.384
8908.00,7.495272,25.02381,-0.000175,24.017810,-0.0077,1.384
8910.00,7.494816,25.02332,-0.000176,24.017362,-0.0077,1.384
8912.00,7.495180,25.02306,-0.000175,24.017600,-0.0077,1.384
8914.00,7.494985,25.02330,-0.000174,24.018399,-0.0077,1.384
8916.00,7.494541,25.02338,-0.000175,24.017942,-0.0077,1.384
8918.00,7.494795,25.02332,-0.000176,24.018432,-0.0077,1.385
8920.00,7.494762,25.02391,-0.000176,24.018377,-0.0077,1.385
8922.00,7.494457,25.02457,-0.000177,24.017676,-0.0077,1.384
8924.00,7.494595,25.02410,-0.000175,24.018164,-0.0076,1.384
8926.00,7.495355,25.02435,-0.000175,24.017513,-0.0077,1.385
8928.00,7.495341,25.02465,-0.000176,24.017534,-0.0077,1.385
8930.00,7.495404,25.02378,-0.000176,24.017576,-0.0077,1.385
8932.00,7.495199,25.02365,-0.000176,24.018174,-0.0077,1.384
8934.00,7.495265,25.02401,-0.000174,24.017852,-0.0077,1.384
8936.00,7.495197,25.02436,-0.000175,24.018193,-0.0077,1.384
8938.00,7.495172,25.02430,-0.000176,24.017542,-0.0077,1.384
8940.00,7.495366,25.02460,-0.000176,24.017770,-0.0077,1.385
8942.00,7.495678,25.02414,-0.000176,24.018129,-0.0077,1.384
8944.00,7.495767,25.02471,-0.000175,24.018528,-0.0077,1.384
8946.00,7.496194,25.02479,-0.000176,24.018031,-0.0077,1.385
8948.00,7.495684,25.02407,-0.000176,24.017616,-0.0077,1.384
8950.00,7.495679,25.02450,-0.000177,24.017563,-0.0077,1.385
8952.00,7.495123,25.02519,-0.000175,24.017636,-0.0077,1.384
8954.00,7.495534,25.02509,-0.000175,24.017854,-0.0077,1.385
8956.00,7.495702,25.02499,-0.000175,24.017812,-0.0077,1.384
8958.00,7.494505,25.02456,-0.000176,24.017576,-0.0077,1.385
8960.00,7.494301,25.02403,-0.000175,24.017295,-0.0077,1.384
8962.00,7.494940,25.02470,-0.000175,24.017406,-0.0077,1.384
8964.00,7.494957,25.02449,-0.000176,24.016902,-0.0077,1.384
8966.00,7.495598,25.02454,-0.000176,24.017388,-0.0077,1.385
8968.00,7.494742,25.02455,-0.000177,24.017654,-0.0077,1.384
8970.00,7.495176,25.02408,-0.000176,24.017455,-0.0077,1.384
8972.00,7.495532,25.02425,-0.000176,24.018171,-0.0077,1.384
8974.00,7.495557,25.02480,-0.000176,24.017560,-0.0077,1.385
8976.00,7.495165,25.02487,-0.000176,24.017471,-0.0077,1.385
8978.00,7.494818,25.02498,-0.000177,24.017786,-0.0077,1.385
8980.00,7.495544,25.02534,-0.000176,24.017230,-0.0077,1.384
8982.00,7.495508,25.02524,-0.000175,24.017036,-0.0077,1.385
8984.00,7.495223,25.02462,-0.000175,24.017828,-0.0077,1.385
8986.00,7.494620,25.02493,-0.000175,24.017275,-0.0077,1.385
8988.00,7.494155,25.02422,-0.000176,24.017629,-0.0077,1.384
8990.00,7.494232,25.02502,-0.000175,24.018461,-0.0077,1.384
8992.00,7.494790,25.02466,-0.000176,24.017890,-0.0077,1.385
8994.00,7.495661,25.02436,-0.000176,24.017308,-0.0078,1.385
8996.00,7.496614,25.02473,-0.000175,24.017756,-0.0077,1.385
8998.00,7.496482,25.02459,-0.000175,24.017716,-0.0077,1.385
9000.00,7.495742,25.02379,-0.000176,24.017536,-0.0077,1.384
9002.00,7.494941,25.02383,-0.000175,24.018064,-0.0077,1.384
9004.00,7.495889,25.02411,-0.000175,24.018473,-0.0077,1.385
@15,12.0000,24.0
9006.00,7.496255,25.02443,-0.000176,24.017694,-0.0077,1.385
9008.00,7.492148,25.02404,-0.000176,24.018301,-0.0077,1.385
9010.00,7.483242,25.02492,-0.000174,24.018066,-0.0077,1.384
9012.00,7.472428,25.02518,-0.000174,24.018004,-0.0077,1.383
9014.00,7.460930,25.02504,-0.000173,24.017770,-0.0077,1.383
9016.00,7.454373,25.02479,-0.000174,24.017852,-0.0077,1.384
9018.00,7.451536,25.02421,-0.000175,24.017545,-0.0077,1.384
9020.00,7.450225,25.02420,-0.000176,24.017669,-0.0077,1.385
9022.00,7.449140,25.02386,-0.000177,24.017446,-0.0077,1.386
9024.00,7.448488,25.02389,-0.000176,24.017694,-0.0077,1.386
9026.00,7.447259,25.02360,-0.000176,24.017830,-0.0077,1.386
9028.00,7.445405,25.02442,-0.000177,24.017640,-0.0077,1.386
9030.00,7.445054,25.02504,-0.000175,24.017487,-0.0077,1.386
9032.00,7.449581,25.02508,-0.000176,24.017888,-0.0077,1.386
9034.00,7.459207,25.02491,-0.000177,24.017083,-0.0077,1.387
9036.00,7.472929,25.02485,-0.000177,24.016811,-0.0077,1.387
9038.00,7.488117,25.02491,-0.000178,24.017141,-0.0077,1.386
9040.00,7.497732,25.02473,-0.000177,24.017373,-0.0077,1.386
9042.00,7.504191,25.02476,-0.000176,24.017116,-0.0077,1.386
9044.00,7.509453,25.02497,-0.000176,24.017504,-0.0077,1.385
9046.00,7.515440,25.02476,-0.000175,24.018026,-0.0077,1.385
9048.00,7.521519,25.02441,-0.000175,24.017449,-0.0077,1.385
9050.00,7.528822,25.02474,-0.000175,24.017054,-0.0078,1.385
9052.00,7.535351,25.02460,-0.000175,24.017168,-0.0077,1.385
9054.00,7.541378,25.02427,-0.000174,24.017950,-0.0077,1.385
9056.00,7.547108,25.02454,-0.000173,24.018133,-0.0077,1.385
9058.00,7.552871,25.02503,-0.000174,24.018133,-0.0077,1.385
9060.00,7.556704,25.02534,-0.000174,24.017931,-0.0077,1.384
9062.00,7.559774,25.02477,-0.000174,24.017661,-0.0077,1.385
9064.00,7.561672,25.02469,-0.000174,24.017525,-0.0077,1.385
9066.00,7.563373,25.02399,-0.000175,24.017618,-0.0077,1.385
9068.00,7.564839,25.02457,-0.000176,24.017168,-0.0077,1.385
9070.00,7.565150,25.02466,-0.000175,24.017337,-0.0077,1.385
9072.00,7.566274,25.02415,-0.000176,24.017904,-0.0077,1.385
9074.00,7.565745,25.02362,-0.000175,24.017509,-0.0077,1.384
9076.00,7.564958,25.02417,-0.000176,24.017208,-0.0077,1.385
9078.00,7.563599,25.02439,-0.000176,24.017703,-0.0077,1.385
9080.00,7.561335,25.02437,-0.000176,24.017391,-0.0077,1.385
9082.00,7.559766,25.02428,-0.000175,24.017681,-0.0077,1.384
9084.00,7.557521,25.02461,-0.000175,24.018515,-0.0077,1.384
9086.00,7.554878,25.02516,-0.000174,24.017511,-0.0077,1.384
9088.00,7.553232,25.02507,-0.000175,24.018000,-0.0077,1.385
9090.00,7.550243,25.02491,-0.000175,24.017752,-0.0077,1.385
9092.00,7.547463,25.02451,-0.000176,24.018345,-0.0077,1.385
9094.00,7.546239,25.02435,-0.000178,24.017469,-0.0077,1.385
9096.00,7.543645,25.02546,-0.000177,24.017321,-0.0077,1.384
9098.00,7.541743,25.02518,-0.000175,24.017558,-0.0077,1.385
9100.00,7.540324,25.02466,-0.000175,24.017605,-0.0077,1.385
9102.00,7.538456,25.02440,-0.000175,24.016769,-0.0077,1.385
9104.00,7.536989,25.02448,-0.000176,24.017591,-0.0077,1.384
9106.00,7.535823,25.02431,-0.000176,24.017641,-0.0077,1.385
9108.00,7.535467,25.02395,-0.000176,24.017600,-0.0077,1.386
9110.00,7.532511,25.02423,-0.000175,24.017159,-0.0077,1.386
9112.00,7.530743,25.02406,-0.000176,24.017259,-0.0077,1.386
9114.00,7.529436,25.02405,-0.000176,24.017127,-0.0077,1.385
9116.00,7.528069,25.02450,-0.000175,24.017799,-0.0077,1.385
9118.00,7.527310,25.02466,-0.000175,24.017040,-0.0077,1.385
9120.00,7.526736,25.02371,-0.000177,24.017330,-0.0078,1.385
9122.00,7.524021,25.02386,-0.000174,24.017681,-0.0077,1.384
9124.00,7.522365,25.02451,-0.000173,24.017859,-0.0077,1.385
9126.00,7.521850,25.02396,-0.000175,24.017420,-0.0077,1.385
9128.00,7.521615,25.02340,-0.000175,24.017623,-0.0077,1.384
9130.00,7.520644,25.02391,-0.000174,24.017257,-0.0077,1.385
9132.00,7.519655,25.02363,-0.000176,24.017667,-0.0078,1.385
9134.00,7.519569,25.02376,-0.000176,24.017159,-0.0077,1.385
9136.00,7.518788,25.02459,-0.000176,24.018113,-0.0077,1.385
9138.00,7.517595,25.02447,-0.000175,24.017592,-0.0077,1.385
9140.00,7.517142,25.02433,-0.000176,24.017792,-0.0077,1.385
9142.00,7.517078,25.02398,-0.000175,24.017498,-0.0077,1.385
9144.00,7.515930,25.02536,-0.000174,24.017495,-0.0077,1.385
9146.00,7.515346,25.02486,-0.000175,24.017379,-0.0077,1.385
9148.00,7.514500,25.02410,-0.000175,24.017854,-0.0077,1.384
9150.00,7.513701,25.02425,-0.000174,24.017270,-0.0077,1.385
9152.00,7.514089,25.02381,-0.000176,24.016862,-0.0077,1.385
9154.00,7.513899,25.02380,-0.000176,24.017063,-0.0077,1.386
9156.00,7.513856,25.02390,-0.000176,24.017386,-0.0077,1.385
9158.00,7.513547,25.02430,-0.000176,24.017710,-0.0077,1.384
9160.00,7.512468,25.02448,-0.000176,24.017143,-0.0077,1.385
9162.00,7.511318,25.02469,-0.000176,24.017781,-0.0077,1.385
9164.00,7.511669,25.02488,-0.000176,24.017837,-0.0077,1.385
9166.00,7.511542,25.02486,-0.000176,24.017502,-0.0078,1.385
9168.00,7.511271,25.02391,-0.000177,24.017467,-0.0077,1.385
9170.00,7.510555,25.02418,-0.000178,24.017128,-0.0077,1.385
9172.00,7.510483,25.02452,-0.000177,24.017223,-0.0077,1.385
9174.00,7.510270,25.02388,-0.000177,24.017118,-0.0077,1.385
9176.00,7.509325,25.02477,-0.000176,24.018367,-0.0077,1.385
9178.00,7.509148,25.02428,-0.000176,24.017583,-0.0077,1.385
9180.00,7.508398,25.02450,-0.000177,24.017253,-0.0077,1.385
9182.00,7.508394,25.02358,-0.000177,24.017282,-0.0077,1.385
9184.00,7.507247,25.02356,-0.000175,24.017970,-0.0077,1.385
9186.00,7.506411,25.02364,-0.000174,24.017005,-0.0077,1.385
9188.00,7.506580,25.02417,-0.000175,24.018028,-0.0077,1.386
9190.00,7.505805,25.02384,-0.000176,24.017355,-0.0078,1.385
9192.00,7.506248,25.02391,-0.000176,24.017234,-0.0077,1.385
9194.00,7.505881,25.02416,-0.000176,24.017638,-0.0077,1.385
9196.00,7.505280,25.02381,-0.000177,24.017395,-0.0078,1.385
9198.00,7.505190,25.02392,-0.000176,24.017660,-0.0077,1.385
9200.00,7.505128,25.02397,-0.000176,24.017674,-0.0077,1.385
9202.00,7.504882,25.02420,-0.000176,24.017299,-0.0077,1.385
9204.00,7.505097,25.02411,-0.000176,24.017980,-0.0077,1.385
9206.00,7.504750,25.02431,-0.000175,24.017703,-0.0077,1.385
9208.00,7.503639,25.02427,-0.000175,24.017591,-0.0077,1.385
9210.00,7.502388,25.02393,-0.000175,24.017926,-0.0078,1.385
9212.00,7.503247,25.02385,-0.000175,24.017984,-0.0077,1.385
9214.00,7.503845,25.02327,-0.000177,24.018042,-0.0077,1.385
9216.00,7.503560,25.02324,-0.000175,24.017881,-0.0077,1.384
9218.00,7.503269,25.02372,-0.000174,24.018075,-0.0077,1.385
9220.00,7.502677,25.02357,-0.000175,24.017718,-0.0078,1.385
9222.00,7.501726,25.02402,-0.000176,24.017788,-0.0077,1.385
9224.00,7.501398,25.02439,-0.000176,24.017493,-0.0077,1.385
9226.00,7.500952,25.02450,-0.000175,24.018064,-0.0077,1.384
9228.00,7.500469,25.02497,-0.000177,24.017522,-0.0077,1.385
9230.00,7.500462,25.02460,-0.000175,24.017870,-0.0077,1.385
9232.00,7.501298,25.02429,-0.000174,24.017681,-0.0077,1.385
9234.00,7.500730,25.02404,-0.000175,24.017415,-0.0077,1.385
9236.00,7.500039,25.02374,-0.000174,24.017997,-0.0077,1.385
9238.00,7.500464,25.02391,-0.000175,24.017837,-0.0077,1.384
9240.00,7.500572,25.02340,-0.000176,24.018136,-0.0077,1.385
9242.00,7.499982,25.02365,-0.000175,24.017605,-0.0078,1.384
9244.00,7.499800,25.02396,-0.000175,24.017616,-0.0077,1.385
9246.00,7.498573,25.02451,-0.000174,24.017986,-0.0077,1.385
9248.00,7.498689,25.02424,-0.000176,24.017616,-0.0077,1.385
9250.00,7.500031,25.02386,-0.000177,24.017502,-0.0077,1.385
9252.00,7.499943,25.02353,-0.000177,24.017322,-0.0077,1.385
9254.00,7.500546,25.02373,-0.000176,24.017150,-0.0077,1.385
9256.00,7.499716,25.02384,-0.000176,24.016963,-0.0077,1.385
9258.00,7.498462,25.02328,-0.000177,24.017192,-0.0078,1.384
9260.00,7.499333,25.02337,-0.000176,24.017237,-0.0078,1.385
9262.00,7.500175,25.02388,-0.000177,24.017201,-0.0078,1.385
9264.00,7.499738,25.02360,-0.000176,24.017188,-0.0077,1.385
9266.00,7.499653,25.02364,-0.000176,24.016496,-0.0078,1.385
9268.00,7.499813,25.02346,-0.000177,24.017110,-0.0078,1.385
9270.00,7.499259,25.02415,-0.000177,24.016967,-0.0077,1.384
9272.00,7.498849,25.02438,-0.000176,24.017725,-0.0077,1.385
9274.00,7.498556,25.02403,-0.000176,24.017991,-0.0078,1.385
9276.00,7.498647,25.02379,-0.000176,24.016824,-0.0078,1.385
9278.00,7.499345,25.02378,-0.000176,24.017469,-0.0077,1.385
9280.00,7.497901,25.02410,-0.000177,24.017542,-0.0078,1.385
9282.00,7.497100,25.02411,-0.000178,24.017507,-0.0078,1.385
9284.00,7.497497,25.02416,-0.000176,24.017185,-0.0077,1.385
9286.00,7.497100,25.02389,-0.000176,24.017074,-0.0077,1.385
9288.00,7.497555,25.02422,-0.000177,24.016820,-0.0078,1.385
9290.00,7.497050,25.02352,-0.000177,24.017402,-0.0077,1.385
9292.00,7.496947,25.02383,-0.000177,24.017266,-0.0077,1.385
9294.00,7.497441,25.02387,-0.000176,24.017417,-0.0077,1.385
9296.00,7.497871,25.02327,-0.000177,24.018086,-0.0077,1.385
9298.00,7.497505,25.02298,-0.000176,24.017074,-0.0077,1.385
9300.00,7.496947,25.02365,-0.000177,24.017038,-0.0078,1.385
9302.00,7.497241,25.02380,-0.000176,24.017205,-0.0078,1.385
9304.00,7.497185,25.02400,-0.000176,24.017099,-0.0077,1.385
9306.00,7.496936,25.02389,-0.000176,24.017525,-0.0077,1.385
9308.00,7.497319,25.02337,-0.000176,24.018000,-0.0077,1.385
9310.00,7.498096,25.02393,-0.000177,24.018015,-0.0077,1.385
9312.00,7.497441,25.02433,-0.000177,24.017099,-0.0077,1.385
9314.00,7.497107,25.02436,-0.000178,24.017478,-0.0077,1.385
9316.00,7.496410,25.02354,-0.000177,24.017301,-0.0078,1.386
9318.00,7.494983,25.02387,-0.000175,24.017270,-0.0078,1.385
9320.00,7.495174,25.02481,-0.000177,24.017489,-0.0078,1.385
9322.00,7.495551,25.02480,-0.000177,24.017603,-0.0078,1.385
9324.00,7.495812,25.02421,-0.000176,24.016773,-0.0077,1.386
9326.00,7.495662,25.02402,-0.000177,24.017094,-0.0077,1.385
9328.00,7.496215,25.02444,-0.000176,24.017464,-0.0077,1.384
9330.00,7.496799,25.02384,-0.000175,24.016833,-0.0077,1.385
9332.00,7.496898,25.02379,-0.000176,24.017224,-0.0077,1.385
9334.00,7.496812,25.02359,-0.000175,24.017181,-0.0077,1.385
9336.00,7.496629,25.02350,-0.000174,24.017525,-0.0077,1.385
9338.00,7.496170,25.02420,-0.000176,24.017841,-0.0077,1.385
9340.00,7.497007,25.02390,-0.000177,24.017359,-0.0077,1.385
9342.00,7.496768,25.02507,-0.000176,24.017705,-0.0077,1.385
9344.00,7.495803,25.02532,-0.000176,24.016895,-0.0077,1.384
9346.00,7.495827,25.02440,-0.000176,24.016991,-0.0077,1.385
9348.00,7.495790,25.02482,-0.000176,24.016704,-0.0077,1.385
9350.00,7.495974,25.02485,-0.000176,24.017388,-0.0077,1.385
9352.00,7.495802,25.02471,-0.000176,24.016710,-0.0077,1.385
9354.00,7.495707,25.02470,-0.000176,24.017375,-0.0077,1.385
9356.00,7.495872,25.02488,-0.000176,24.017960,-0.0077,1.385
9358.00,7.495730,25.02493,-0.000176,24.017219,-0.0078,1.385
9360.00,7.496463,25.02470,-0.000176,24.017268,-0.0077,1.385
9362.00,7.497069,25.02423,-0.000176,24.017134,-0.0077,1.385
9364.00,7.496393,25.02364,-0.000176,24.017533,-0.0077,1.385
9366.00,7.496542,25.02485,-0.000176,24.017703,-0.0077,1.385
9368.00,7.496244,25.02536,-0.000177,24.017221,-0.0077,1.385
9370.00,7.496574,25.02497,-0.000177,24.017888,-0.0077,1.385
9372.00,7.496427,25.02542,-0.000176,24.018191,-0.0077,1.385
9374.00,7.496461,25.02523,-0.000176,24.017712,-0.0077,1.385
9376.00,7.496772,25.02498,-0.000175,24.017868,-0.0077,1.385
9378.00,7.495957,25.02486,-0.000176,24.017453,-0.0077,1.385
9380.00,7.494981,25.02437,-0.000175,24.017364,-0.0077,1.386
9382.00,7.494964,25.02544,-0.000177,24.017832,-0.0078,1.385
9384.00,7.494887,25.02578,-0.000177,24.017049,-0.0077,1.384
9386.00,7.494868,25.02565,-0.000176,24.017941,-0.0077,1.386
9388.00,7.495332,25.02522,-0.000178,24.017710,-0.0078,1.385
9390.00,7.495006,25.02576,-0.000177,24.017908,-0.0078,1.385
9392.00,7.494550,25.02595,-0.000176,24.017902,-0.0077,1.384
9394.00,7.495468,25.02586,-0.000175,24.017661,-0.0078,1.385
9396.00,7.495677,25.02525,-0.000176,24.017988,-0.0077,1.385
9398.00,7.495513,25.02579,-0.000177,24.017505,-0.0077,1.385
9400.00,7.495362,25.02552,-0.000176,24.017342,-0.0078,1.385
9402.00,7.496278,25.02605,-0.000176,24.018078,-0.0077,1.385
9404.00,7.496857,25.02568,-0.000177,24.018017,-0.0077,1.385
9406.00,7.496193,25.02456,-0.000176,24.017428,-0.0077,1.385
9408.00,7.495604,25.02500,-0.000176,24.017446,-0.0077,1.385
9410.00,7.494830,25.02482,-0.000177,24.017944,-0.0078,1.385
9412.00,7.494704,25.02533,-0.000177,24.017177,-0.0078,1.385
9414.00,7.495375,25.02583,-0.000177,24.016773,-0.0078,1.385
9416.00,7.495914,25.02492,-0.000176,24.016978,-0.0077,1.385
9418.00,7.495304,25.02391,-0.000177,24.017777,-0.0077,1.386
9420.00,7.495753,25.02463,-0.000177,24.017796,-0.0078,1.386
9422.00,7.495396,25.02526,-0.000176,24.017426,-0.0077,1.385
9424.00,7.495080,25.02453,-0.000175,24.017605,-0.0077,1.385
9426.00,7.495483,25.02485,-0.000176,24.016925,-0.0077,1.385
9428.00,7.495074,25.02451,-0.000177,24.017368,-0.0077,1.385
9430.00,7.495675,25.02519,-0.000174,24.018064,-0.0077,1.385
9432.00,7.495987,25.02537,-0.000176,24.017447,-0.0077,1.385
9434.00,7.495860,25.02563,-0.000176,24.017210,-0.0077,1.385
9436.00,7.495437,25.02603,-0.000176,24.017312,-0.0077,1.385
9438.00,7.495028,25.02633,-0.000175,24.017573,-0.0077,1.385
9440.00,7.495380,25.02591,-0.000176,24.017781,-0.0077,1.385
9442.00,7.496158,25.02625,-0.000175,24.017962,-0.0077,1.385
9444.00,7.495226,25.02609,-0.000175,24.017728,-0.0077,1.385
9446.00,7.495367,25.02509,-0.000175,24.017776,-0.0077,1.386
9448.00,7.495148,25.02536,-0.000175,24.017933,-0.0077,1.386
9450.00,7.495153,25.02470,-0.000176,24.017870,-0.0077,1.385
9452.00,7.495736,25.02521,-0.000177,24.018466,-0.0077,1.385
9454.00,7.496499,25.02626,-0.000176,24.018122,-0.0077,1.385
9456.00,7.496703,25.02508,-0.000175,24.017484,-0.0077,1.385
9458.00,7.496330,25.02477,-0.000175,24.017486,-0.0077,1.385
9460.00,7.495300,25.02499,-0.000176,24.017915,-0.0077,1.385
9462.00,7.495968,25.02616,-0.000176,24.018365,-0.0077,1.385
9464.00,7.496152,25.02673,-0.000176,24.017509,-0.0077,1.385
9466.00,7.495978,25.02674,-0.000176,24.017447,-0.0077,1.385
9468.00,7.495945,25.02629,-0.000176,24.017556,-0.0077,1.385
9470.00,7.496652,25.02654,-0.000175,24.018397,-0.0077,1.385
9472.00,7.496321,25.02643,-0.000177,24.018231,-0.0077,1.386
9474.00,7.495382,25.02619,-0.000177,24.017687,-0.0077,1.385
9476.00,7.495634,25.02627,-0.000175,24.017275,-0.0078,1.385
9478.00,7.495836,25.02696,-0.000175,24.017339,-0.0077,1.385
9480.00,7.495386,25.02684,-0.000176,24.017779,-0.0078,1.385
9482.00,7.495650,25.02656,-0.000176,24.016826,-0.0078,1.385
9484.00,7.495646,25.02651,-0.000177,24.016780,-0.0077,1.385
9486.00,7.494799,25.02660,-0.000176,24.017524,-0.0077,1.385
9488.00,7.495238,25.02758,-0.000177,24.017801,-0.0077,1.385
9490.00,7.496190,25.02793,-0.000177,24.017964,-0.0077,1.385
9492.00,7.495841,25.02760,-0.000177,24.018086,-0.0077,1.385
9494.00,7.495986,25.02710,-0.000176,24.017901,-0.0077,1.385
9496.00,7.495575,25.02730,-0.000177,24.017625,-0.0077,1.386
9498.00,7.496073,25.02741,-0.000176,24.016965,-0.0077,1.385
9500.00,7.496176,25.02730,-0.000176,24.017629,-0.0077,1.385
9502.00,7.495778,25.02765,-0.000177,24.017362,-0.0077,1.385
9504.00,7.495833,25.02827,-0.000177,24.017174,-0.0077,1.386
9506.00,7.495229,25.02738,-0.000176,24.017580,-0.0077,1.385
9508.00,7.495546,25.02695,-0.000175,24.017451,-0.0078,1.384
9510.00,7.495860,25.02732,-0.000176,24.017649,-0.0077,1.385
9512.00,7.495135,25.02738,-0.000177,24.017719,-0.0077,1.385
9514.00,7.495294,25.02737,-0.000176,24.017750,-0.0078,1.385
9516.00,7.495407,25.02795,-0.000177,24.017317,-0.0077,1.386
9518.00,7.495954,25.02741,-0.000177,24.017226,-0.0077,1.386
9520.00,7.496056,25.02669,-0.000176,24.017681,-0.0077,1.385
9522.00,7.496058,25.02671,-0.000176,24.017745,-0.0077,1.385
9524.00,7.495874,25.02821,-0.000177,24.017870,-0.0077,1.386
9526.00,7.496785,25.02861,-0.000177,24.017573,-0.0077,1.386
9528.00,7.496321,25.02821,-0.000177,24.017926,-0.0077,1.386
9530.00,7.495857,25.02767,-0.000176,24.017118,-0.0077,1.385
9532.00,7.496274,25.02777,-0.000176,24.017980,-0.0077,1.385
9534.00,7.495892,25.02768,-0.000177,24.017478,-0.0077,1.386
9536.00,7.495717,25.02799,-0.000176,24.017542,-0.0077,1.386
9538.00,7.496436,25.02727,-0.000176,24.017636,-0.0077,1.385
9540.00,7.497076,25.02740,-0.000174,24.017315,-0.0077,1.385
9542.00,7.497123,25.02751,-0.000174,24.016985,-0.0077,1.385
9544.00,7.496492,25.02713,-0.000175,24.016795,-0.0077,1.385
9546.00,7.495909,25.02781,-0.000176,24.017250,-0.0077,1.385
9548.00,7.495942,25.02756,-0.000175,24.017799,-0.0077,1.386
9550.00,7.495147,25.02744,-0.000176,24.017157,-0.0077,1.385
9552.00,7.495196,25.02751,-0.000175,24.017654,-0.0077,1.385
9554.00,7.494735,25.02744,-0.000175,24.018336,-0.0077,1.386
9556.00,7.494085,25.02679,-0.000175,24.018093,-0.0077,1.385
9558.00,7.493869,25.02630,-0.000175,24.017596,-0.0078,1.385
9560.00,7.493900,25.02725,-0.000175,24.017186,-0.0078,1.385
9562.00,7.493509,25.02681,-0.000177,24.017446,-0.0078,1.385
9564.00,7.494202,25.02662,-0.000178,24.016980,-0.0077,1.386
9566.00,7.494596,25.02692,-0.000177,24.017190,-0.0078,1.386
9568.00,7.494105,25.02681,-0.000175,24.017469,-0.0078,1.385
9570.00,7.493870,25.02711,-0.000176,24.017864,-0.0078,1.385
9572.00,7.493793,25.02699,-0.000177,24.018183,-0.0077,1.386
9574.00,7.494148,25.02749,-0.000176,24.017364,-0.0077,1.385
9576.00,7.495176,25.02762,-0.000175,24.017478,-0.0077,1.384
9578.00,7.495587,25.02753,-0.000175,24.017110,-0.0077,1.385
9580.00,7.493928,25.02726,-0.000175,24.017031,-0.0077,1.385
9582.00,7.493455,25.02700,-0.000176,24.017201,-0.0077,1.385
9584.00,7.494149,25.02684,-0.000176,24.017205,-0.0077,1.386
9586.00,7.494447,25.02773,-0.000176,24.018044,-0.0077,1.385
9588.00,7.495264,25.02712,-0.000176,24.017621,-0.0078,1.385
9590.00,7.495327,25.02733,-0.000176,24.017020,-0.0077,1.386
9592.00,7.495164,25.02823,-0.000176,24.018191,-0.0077,1.386
9594.00,7.496028,25.02840,-0.000177,24.017701,-0.0078,1.385
9596.00,7.495631,25.02860,-0.000175,24.017009,-0.0077,1.385
9598.00,7.495363,25.02794,-0.000176,24.017399,-0.0077,1.385
9600.00,7.495273,25.02741,-0.000176,24.017970,-0.0077,1.385
9602.00,7.495345,25.02766,-0.000176,24.017460,-0.0078,1.385
9604.00,7.495371,25.02743,-0.000177,24.017288,-0.0078,1.384
@16,12.0000,24.0
9606.00,7.495239,25.02684,-0.000176,24.017455,-0.0077,1.385
9608.00,7.491489,25.02657,-0.000176,24.016559,-0.0077,1.385
9610.00,7.482963,25.02704,-0.000176,24.017429,-0.0077,1.384
9612.00,7.472818,25.02636,-0.000176,24.017573,-0.0077,1.384
9614.00,7.462077,25.02632,-0.000174,24.017190,-0.0077,1.384
9616.00,7.454493,25.02701,-0.000176,24.017083,-0.0077,1.385
9618.00,7.451844,25.02683,-0.000176,24.017553,-0.0077,1.385
9620.00,7.450912,25.02667,-0.000175,24.017960,-0.0077,1.386
9622.00,7.449823,25.02721,-0.000175,24.018107,-0.0078,1.386
9624.00,7.449397,25.02684,-0.000176,24.017763,-0.0077,1.386
9626.00,7.447232,25.02732,-0.000176,24.017302,-0.0077,1.387
9628.00,7.445748,25.02694,-0.000177,24.017342,-0.0077,1.385
9630.00,7.445357,25.02765,-0.000176,24.017119,-0.0077,1.386
9632.00,7.448589,25.02643,-0.000176,24.017843,-0.0077,1.387
9634.00,7.457027,25.02611,-0.000177,24.017148,-0.0077,1.387
9636.00,7.471254,25.02665,-0.000178,24.017745,-0.0078,1.388
9638.00,7.485818,25.02644,-0.000179,24.017491,-0.0078,1.387
9640.00,7.496893,25.02606,-0.000177,24.017246,-0.0078,1.386
9642.00,7.502596,25.02581,-0.000176,24.017422,-0.0077,1.386
9644.00,7.508513,25.02581,-0.000177,24.017500,-0.0077,1.386
9646.00,7.515052,25.02660,-0.000176,24.017219,-0.0077,1.385
9648.00,7.520900,25.02618,-0.000175,24.017230,-0.0077,1.385
9650.00,7.526988,25.02598,-0.000175,24.016313,-0.0078,1.385
9652.00,7.533054,25.02556,-0.000175,24.016753,-0.0078,1.385
9654.00,7.539796,25.02576,-0.000175,24.017687,-0.0077,1.385
9656.00,7.546151,25.02649,-0.000176,24.017163,-0.0077,1.386
9658.00,7.550702,25.02625,-0.000176,24.016688,-0.0078,1.385
9660.00,7.554583,25.02587,-0.000175,24.017185,-0.0077,1.385
9662.00,7.556971,25.02645,-0.000176,24.017130,-0.0077,1.385
9664.00,7.559208,25.02605,-0.000174,24.017005,-0.0077,1.385
9666.00,7.560259,25.02637,-0.000177,24.017330,-0.0078,1.386
9668.00,7.561695,25.02578,-0.000177,24.018124,-0.0077,1.385
9670.00,7.562112,25.02545,-0.000176,24.017556,-0.0078,1.386
9672.00,7.563225,25.02537,-0.000176,24.016577,-0.0078,1.385
9674.00,7.563291,25.02595,-0.000176,24.016681,-0.0078,1.384
9676.00,7.562594,25.02611,-0.000175,24.016692,-0.0078,1.385
9678.00,7.561282,25.02537,-0.000177,24.016851,-0.0078,1.385
9680.00,7.560458,25.02545,-0.000177,24.017188,-0.0078,1.385
9682.00,7.558287,25.02472,-0.000177,24.016759,-0.0078,1.385
9684.00,7.556479,25.02492,-0.000177,24.016974,-0.0077,1.385
9686.00,7.554673,25.02515,-0.000176,24.016737,-0.0077,1.385
9688.00,7.551612,25.02533,-0.000177,24.016940,-0.0078,1.385
9690.00,7.549006,25.02512,-0.000176,24.017253,-0.0078,1.385
9692.00,7.546797,25.02496,-0.000176,24.017297,-0.0077,1.386
9694.00,7.544141,25.02561,-0.000177,24.017237,-0.0077,1.385
9696.00,7.542230,25.02595,-0.000177,24.017513,-0.0078,1.385
9698.00,7.541389,25.02577,-0.000176,24.017489,-0.0077,1.385
9700.00,7.539562,25.02592,-0.000176,24.017647,-0.0078,1.386
9702.00,7.537913,25.02588,-0.000176,24.017243,-0.0078,1.385
9704.00,7.536820,25.02511,-0.000176,24.016552,-0.0078,1.385
9706.00,7.535216,25.02528,-0.000176,24.017203,-0.0078,1.385
9708.00,7.533105,25.02476,-0.000176,24.017270,-0.0078,1.385
9710.00,7.530789,25.02483,-0.000177,24.016427,-0.0078,1.385
9712.00,7.529517,25.02462,-0.000177,24.016519,-0.0078,1.386
9714.00,7.528439,25.02507,-0.000177,24.016434,-0.0078,1.385
9716.00,7.527075,25.02546,-0.000176,24.016915,-0.0077,1.385
9718.00,7.526276,25.02475,-0.000176,24.017623,-0.0078,1.385
9720.00,7.524723,25.02449,-0.000177,24.017288,-0.0078,1.385
9722.00,7.525019,25.02481,-0.000177,24.016849,-0.0078,1.385
9724.00,7.523985,25.02495,-0.000177,24.016447,-0.0078,1.384
9726.00,7.522449,25.02485,-0.000177,24.017156,-0.0078,1.385
9728.00,7.521530,25.02450,-0.000175,24.017058,-0.0078,1.385
9730.00,7.520546,25.02506,-0.000176,24.017440,-0.0078,1.385
9732.00,7.519362,25.02518,-0.000177,24.017388,-0.0077,1.385
9734.00,7.518421,25.02482,-0.000177,24.017297,-0.0077,1.385
9736.00,7.517006,25.02479,-0.000176,24.016956,-0.0078,1.385
9738.00,7.517131,25.02466,-0.000175,24.017375,-0.0078,1.385
9740.00,7.517001,25.02530,-0.000175,24.017125,-0.0078,1.385
9742.00,7.516349,25.02492,-0.000176,24.016751,-0.0078,1.385
9744.00,7.516100,25.02516,-0.000177,24.017457,-0.0078,1.385
9746.00,7.515343,25.02470,-0.000176,24.017395,-0.0077,1.385
9748.00,7.514923,25.02430,-0.000176,24.017007,-0.0078,1.385
9750.00,7.514812,25.02445,-0.000176,24.017346,-0.0078,1.385
9752.00,7.513691,25.02446,-0.000177,24.017094,-0.0078,1.385
9754.00,7.513430,25.02493,-0.000177,24.017166,-0.0078,1.385
9756.00,7.513135,25.02398,-0.000177,24.017087,-0.0078,1.385
9758.00,7.512934,25.02419,-0.000177,24.017275,-0.0078,1.385
9760.00,7.512553,25.02525,-0.000177,24.017253,-0.0077,1.385
9762.00,7.512397,25.02461,-0.000178,24.016566,-0.0077,1.385
9764.00,7.511748,25.02445,-0.000177,24.016838,-0.0078,1.385
9766.00,7.511648,25.02379,-0.000177,24.018087,-0.0078,1.385
9768.00,7.510872,25.02410,-0.000176,24.017190,-0.0078,1.384
9770.00,7.510277,25.02372,-0.000177,24.016827,-0.0078,1.385
9772.00,7.510120,25.02299,-0.000178,24.016465,-0.0078,1.385
9774.00,7.509722,25.02434,-0.000178,24.017096,-0.0078,1.385
9776.00,7.509517,25.02417,-0.000178,24.017388,-0.0078,1.385
9778.00,7.509099,25.02436,-0.000177,24.017110,-0.0077,1.385
9780.00,7.508566,25.02367,-0.000177,24.017090,-0.0078,1.385
9782.00,7.507916,25.02479,-0.000177,24.017429,-0.0077,1.385
9784.00,7.507037,25.02474,-0.000177,24.017379,-0.0078,1.385
9786.00,7.506971,25.02485,-0.000178,24.017186,-0.0078,1.385
9788.00,7.506925,25.02478,-0.000177,24.017078,-0.0078,1.385
9790.00,7.506440,25.02499,-0.000176,24.016922,-0.0078,1.385
9792.00,7.505135,25.02473,-0.000177,24.017032,-0.0078,1.385
9794.00,7.504802,25.02462,-0.000177,24.017469,-0.0077,1.385
9796.00,7.505551,25.02426,-0.000177,24.017310,-0.0078,1.385
9798.00,7.505466,25.02442,-0.000177,24.017145,-0.0078,1.385
9800.00,7.505298,25.02428,-0.000177,24.016974,-0.0077,1.385
9802.00,7.505214,25.02443,-0.000177,24.017573,-0.0078,1.385
9804.00,7.504771,25.02423,-0.000177,24.017215,-0.0078,1.386
9806.00,7.504011,25.02405,-0.000176,24.016991,-0.0078,1.385
9808.00,7.504111,25.02448,-0.000177,24.017455,-0.0078,1.385
9810.00,7.504513,25.02455,-0.000176,24.017339,-0.0078,1.385
9812.00,7.504897,25.02425,-0.000178,24.016922,-0.0078,1.385
9814.00,7.505134,25.02464,-0.000178,24.017335,-0.0078,1.385
9816.00,7.504211,25.02386,-0.000178,24.016750,-0.0077,1.385
9818.00,7.503999,25.02446,-0.000177,24.017596,-0.0078,1.385
9820.00,7.503884,25.02425,-0.000177,24.016934,-0.0077,1.384
9822.00,7.503753,25.02425,-0.000177,24.016160,-0.0077,1.385
9824.00,7.503821,25.02411,-0.000179,24.016365,-0.0077,1.385
9826.00,7.502648,25.02457,-0.000178,24.016672,-0.0078,1.385
9828.00,7.503006,25.02454,-0.000176,24.017391,-0.0078,1.385
9830.00,7.501891,25.02424,-0.000177,24.016079,-0.0078,1.385
9832.00,7.501567,25.02424,-0.000176,24.017156,-0.0078,1.385
9834.00,7.502560,25.02456,-0.000178,24.016507,-0.0078,1.385
9836.00,7.502021,25.02423,-0.000178,24.016474,-0.0078,1.385
9838.00,7.501521,25.02412,-0.000177,24.016590,-0.0078,1.385
9840.00,7.500749,25.02412,-0.000177,24.016710,-0.0078,1.385
9842.00,7.500414,25.02424,-0.000176,24.016398,-0.0078,1.385
9844.00,7.500777,25.02429,-0.000178,24.016951,-0.0078,1.385
9846.00,7.501718,25.02429,-0.000177,24.017127,-0.0078,1.385
9848.00,7.501783,25.02460,-0.000176,24.016817,-0.0078,1.385
9850.00,7.501363,25.02438,-0.000177,24.016927,-0.0078,1.385
9852.00,7.501367,25.02490,-0.000176,24.017009,-0.0078,1.385
9854.00,7.501686,25.02506,-0.000177,24.016760,-0.0078,1.385
9856.00,7.501414,25.02523,-0.000177,24.016164,-0.0078,1.385
9858.00,7.500576,25.02493,-0.000176,24.016624,-0.0078,1.385
9860.00,7.499766,25.02469,-0.000176,24.016757,-0.0078,1.385
9862.00,7.500087,25.02497,-0.000178,24.016289,-0.0078,1.385
9864.00,7.500249,25.02376,-0.000178,24.016407,-0.0078,1.385
9866.00,7.500492,25.02462,-0.000177,24.016385,-0.0078,1.385
9868.00,7.499687,25.02476,-0.000175,24.016469,-0.0078,1.385
9870.00,7.499130,25.02448,-0.000177,24.016595,-0.0078,1.385
9872.00,7.498310,25.02450,-0.000177,24.016719,-0.0078,1.386
9874.00,7.498701,25.02480,-0.000177,24.016623,-0.0078,1.385
9876.00,7.499300,25.02425,-0.000177,24.016711,-0.0077,1.384
9878.00,7.498582,25.02392,-0.000176,24.016472,-0.0078,1.385
9880.00,7.498041,25.02422,-0.000178,24.017101,-0.0078,1.386
9882.00,7.498381,25.02470,-0.000178,24.016293,-0.0078,1.384
9884.00,7.499311,25.02498,-0.000177,24.016684,-0.0078,1.385
9886.00,7.498515,25.02574,-0.000178,24.015903,-0.0078,1.385
9888.00,7.498271,25.02498,-0.000178,24.016722,-0.0078,1.385
9890.00,7.497937,25.02570,-0.000178,24.016541,-0.0078,1.385
9892.00,7.497016,25.02488,-0.000176,24.016463,-0.0078,1.385
9894.00,7.497543,25.02473,-0.000177,24.017090,-0.0078,1.385
9896.00,7.497763,25.02401,-0.000178,24.016992,-0.0078,1.385
9898.00,7.497732,25.02398,-0.000177,24.016623,-0.0078,1.385
9900.00,7.498668,25.02376,-0.000177,24.017003,-0.0078,1.385
9902.00,7.497837,25.02380,-0.000178,24.016595,-0.0078,1.385
9904.00,7.497035,25.02454,-0.000177,24.016576,-0.0078,1.384
9906.00,7.497145,25.02415,-0.000176,24.016409,-0.0078,1.384
9908.00,7.498405,25.02424,-0.000178,24.016637,-0.0078,1.385
9910.00,7.498489,25.02416,-0.000179,24.016715,-0.0078,1.385
9912.00,7.498014,25.02344,-0.000178,24.016155,-0.0078,1.385
9914.00,7.497584,25.02410,-0.000179,24.016380,-0.0078,1.386
9916.00,7.497463,25.02390,-0.000178,24.016708,-0.0078,1.385
9918.00,7.497187,25.02376,-0.000178,24.016476,-0.0078,1.384
9920.00,7.496689,25.02395,-0.000177,24.016423,-0.0078,1.384
9922.00,7.497259,25.02367,-0.000176,24.016217,-0.0078,1.384
9924.00,7.497212,25.02361,-0.000176,24.016039,-0.0078,1.385
9926.00,7.497042,25.02377,-0.000177,24.016769,-0.0078,1.385
9928.00,7.497082,25.02332,-0.000177,24.016566,-0.0078,1.385
9930.00,7.496759,25.02344,-0.000178,24.016915,-0.0078,1.385
9932.00,7.497031,25.02343,-0.000177,24.015782,-0.0078,1.385
9934.00,7.496501,25.02436,-0.000177,24.017125,-0.0078,1.385
9936.00,7.497057,25.02437,-0.000178,24.016623,-0.0078,1.385
9938.00,7.497759,25.02390,-0.000178,24.016518,-0.0078,1.384
9940.00,7.497612,25.02424,-0.000176,24.017373,-0.0078,1.385
9942.00,7.497567,25.02454,-0.000177,24.016539,-0.0078,1.385
9944.00,7.496989,25.02470,-0.000177,24.015878,-0.0078,1.384
9946.00,7.496337,25.02376,-0.000177,24.016782,-0.0078,1.385
9948.00,7.496894,25.02325,-0.000178,24.016456,-0.0078,1.384
9950.00,7.496594,25.02281,-0.000178,24.016372,-0.0078,1.385
9952.00,7.496894,25.02325,-0.000179,24.017257,-0.0078,1.386
9954.00,7.497193,25.02328,-0.000178,24.017248,-0.0078,1.385
9956.00,7.497294,25.02325,-0.000178,24.016557,-0.0078,1.385
9958.00,7.496494,25.02330,-0.000178,24.016619,-0.0078,1.385
9960.00,7.495947,25.02388,-0.000178,24.016407,-0.0078,1.384
9962.00,7.496624,25.02342,-0.000177,24.017275,-0.0078,1.385
9964.00,7.496741,25.02322,-0.000178,24.017647,-0.0078,1.385
9966.00,7.497510,25.02353,-0.000178,24.016668,-0.0078,1.385
9968.00,7.497065,25.02461,-0.000177,24.016398,-0.0078,1.384
9970.00,7.497212,25.02457,-0.000176,24.017268,-0.0078,1.385
9972.00,7.497964,25.02413,-0.000176,24.016771,-0.0078,1.385
9974.00,7.497961,25.02361,-0.000178,24.016577,-0.0078,1.385
9976.00,7.497121,25.02388,-0.000177,24.016944,-0.0078,1.386
9978.00,7.496486,25.02377,-0.000177,24.017012,-0.0078,1.384
9980.00,7.495952,25.02392,-0.000177,24.016853,-0.0078,1.384
9982.00,7.496667,25.02392,-0.000177,24.016351,-0.0079,1.385
9984.00,7.497700,25.02370,-0.000177,24.016476,-0.0078,1.385
9986.00,7.497650,25.02419,-0.000177,24.017143,-0.0078,1.384
9988.00,7.497041,25.02469,-0.000177,24.016840,-0.0078,1.384
9990.00,7.496687,25.02445,-0.000177,24.016583,-0.0078,1.385
9992.00,7.496217,25.02426,-0.000178,24.016220,-0.0078,1.385
9994.00,7.496350,25.02379,-0.000178,24.016157,-0.0078,1.385
9996.00,7.496986,25.02401,-0.000177,24.016186,-0.0078,1.385
9998.00,7.496533,25.02373,-0.000177,24.015820,-0.0078,1.384
10000.00,7.496215,25.02393,-0.000177,24.016061,-0.0078,1.384
10002.00,7.497135,25.02403,-0.000178,24.016044,-0.0078,1.385
10004.00,7.496184,25.02341,-0.000178,24.016008,-0.0078,1.385
10006.00,7.496143,25.02285,-0.000179,24.016710,-0.0078,1.384
10008.00,7.496354,25.02294,-0.000179,24.016933,-0.0079,1.384
10010.00,7.496135,25.02250,-0.000178,24.016760,-0.0078,1.385
10012.00,7.495808,25.02307,-0.000177,24.016960,-0.0078,1.385
10014.00,7.495753,25.02295,-0.000178,24.017047,-0.0078,1.384
10016.00,7.495745,25.02251,-0.000179,24.016521,-0.0078,1.385
10018.00,7.496350,25.02287,-0.000179,24.016372,-0.0078,1.385
10020.00,7.496200,25.02303,-0.000179,24.016092,-0.0078,1.384
10022.00,7.495431,25.02320,-0.000178,24.016779,-0.0078,1.384
10024.00,7.495624,25.02296,-0.000178,24.016028,-0.0078,1.384
10026.00,7.496733,25.02344,-0.000178,24.016851,-0.0078,1.385
10028.00,7.496535,25.02414,-0.000178,24.016242,-0.0078,1.384
10030.00,7.496047,25.02357,-0.000178,24.016579,-0.0078,1.384
10032.00,7.496066,25.02355,-0.000177,24.017083,-0.0078,1.385
10034.00,7.495689,25.02405,-0.000179,24.016342,-0.0079,1.385
10036.00,7.495576,25.02495,-0.000178,24.016405,-0.0078,1.385
10038.00,7.495226,25.02520,-0.000178,24.016873,-0.0078,1.385
10040.00,7.494929,25.02480,-0.000179,24.016713,-0.0078,1.385
10042.00,7.495625,25.02438,-0.000179,24.016498,-0.0078,1.385
10044.00,7.495532,25.02455,-0.000179,24.016271,-0.0078,1.384
10046.00,7.496548,25.02488,-0.000178,24.016354,-0.0078,1.385
10048.00,7.496032,25.02467,-0.000179,24.016131,-0.0078,1.384
10050.00,7.495941,25.02464,-0.000179,24.015620,-0.0078,1.384
10052.00,7.495776,25.02405,-0.000179,24.016318,-0.0078,1.384
10054.00,7.496724,25.02454,-0.000178,24.016179,-0.0078,1.384
10056.00,7.496854,25.02397,-0.000179,24.016849,-0.0078,1.384
10058.00,7.496075,25.02438,-0.000178,24.015702,-0.0078,1.385
10060.00,7.496092,25.02359,-0.000178,24.016208,-0.0079,1.384
10062.00,7.495617,25.02288,-0.000179,24.015629,-0.0079,1.385
10064.00,7.495076,25.02282,-0.000179,24.016237,-0.0078,1.385
10066.00,7.495880,25.02251,-0.000179,24.016208,-0.0078,1.385
10068.00,7.496730,25.02210,-0.000179,24.016046,-0.0078,1.385
10070.00,7.496607,25.02153,-0.000178,24.016436,-0.0078,1.385
10072.00,7.496352,25.02219,-0.000179,24.016655,-0.0078,1.385
10074.00,7.496512,25.02251,-0.000179,24.016320,-0.0079,1.384
10076.00,7.496645,25.02246,-0.000178,24.016298,-0.0078,1.384
10078.00,7.497013,25.02288,-0.000177,24.015627,-0.0078,1.384
10080.00,7.496277,25.02273,-0.000179,24.016115,-0.0078,1.384
10082.00,7.496222,25.02277,-0.000178,24.016227,-0.0078,1.384
10084.00,7.495916,25.02276,-0.000179,24.016093,-0.0078,1.385
10086.00,7.495903,25.02317,-0.000179,24.015743,-0.0078,1.385
10088.00,7.496583,25.02287,-0.000178,24.015879,-0.0078,1.385
10090.00,7.496646,25.02254,-0.000177,24.016827,-0.0079,1.384
10092.00,7.496458,25.02255,-0.000178,24.016838,-0.0078,1.384
10094.00,7.495673,25.02295,-0.000178,24.016231,-0.0078,1.385
10096.00,7.495478,25.02343,-0.000179,24.016126,-0.0078,1.385
10098.00,7.495912,25.02268,-0.000179,24.016095,-0.0078,1.385
10100.00,7.496184,25.02260,-0.000179,24.016534,-0.0078,1.385
10102.00,7.495959,25.02273,-0.000179,24.015646,-0.0078,1.385
10104.00,7.496356,25.02370,-0.000178,24.016590,-0.0078,1.384
10106.00,7.495888,25.02379,-0.000178,24.015956,-0.0078,1.385
10108.00,7.495225,25.02355,-0.000178,24.016122,-0.0078,1.385
10110.00,7.496110,25.02343,-0.000179,24.016534,-0.0078,1.385
10112.00,7.496793,25.02322,-0.000178,24.016101,-0.0078,1.384
10114.00,7.496310,25.02339,-0.000178,24.016675,-0.0078,1.384
10116.00,7.496235,25.02350,-0.000179,24.016255,-0.0078,1.385
10118.00,7.496331,25.02366,-0.000179,24.016012,-0.0078,1.385
10120.00,7.496107,25.02384,-0.000179,24.016331,-0.0078,1.384
10122.00,7.496325,25.02371,-0.000178,24.016487,-0.0078,1.384
10124.00,7.496353,25.02344,-0.000179,24.017031,-0.0078,1.384
10126.00,7.496545,25.02326,-0.000178,24.016527,-0.0078,1.384
10128.00,7.495926,25.02401,-0.000178,24.016458,-0.0078,1.385
10130.00,7.495238,25.02404,-0.000178,24.016681,-0.0078,1.384
10132.00,7.495818,25.02469,-0.000179,24.015640,-0.0079,1.384
10134.00,7.495933,25.02452,-0.000179,24.016015,-0.0079,1.384
10136.00,7.495703,25.02398,-0.000178,24.016581,-0.0078,1.384
10138.00,7.495768,25.02362,-0.000179,24.016238,-0.0078,1.385
10140.00,7.495638,25.02441,-0.000179,24.016775,-0.0078,1.385
10142.00,7.495353,25.02519,-0.000180,24.016351,-0.0078,1.385
10144.00,7.495751,25.02597,-0.000179,24.016479,-0.0078,1.385
10146.00,7.495787,25.02546,-0.000178,24.016059,-0.0078,1.385
10148.00,7.495723,25.02508,-0.000178,24.015796,-0.0078,1.384
10150.00,7.496471,25.02535,-0.000178,24.016090,-0.0079,1.384
10152.00,7.496204,25.02510,-0.000179,24.015928,-0.0078,1.384
10154.00,7.496310,25.02462,-0.000179,24.016833,-0.0079,1.384
10156.00,7.496181,25.02468,-0.000179,24.016354,-0.0078,1.384
10158.00,7.496462,25.02464,-0.000179,24.016296,-0.0078,1.385
10160.00,7.496699,25.02540,-0.000179,24.016159,-0.0078,1.384
10162.00,7.496168,25.02485,-0.000179,24.016229,-0.0078,1.384
10164.00,7.495874,25.02422,-0.000178,24.016260,-0.0078,1.384
10166.00,7.495407,25.02438,-0.000179,24.016325,-0.0079,1.384
10168.00,7.494416,25.02488,-0.000179,24.016806,-0.0078,1.384
10170.00,7.494481,25.02493,-0.000179,24.016465,-0.0079,1.385
10172.00,7.495171,25.02464,-0.000178,24.016717,-0.0078,1.385
10174.00,7.495931,25.02502,-0.000178,24.016271,-0.0078,1.384
10176.00,7.495813,25.02468,-0.000179,24.015838,-0.0079,1.384
10178.00,7.496527,25.02400,-0.000178,24.016218,-0.0078,1.383
10180.00,7.496398,25.02407,-0.000178,24.015854,-0.0079,1.384
10182.00,7.496202,25.02396,-0.000179,24.016028,-0.0078,1.385
10184.00,7.496587,25.02407,-0.000180,24.016242,-0.0078,1.385
10186.00,7.496345,25.02425,-0.000177,24.016434,-0.0078,1.384
10188.00,7.496553,25.02394,-0.000178,24.016532,-0.0079,1.384
10190.00,7.495311,25.02459,-0.000178,24.016367,-0.0078,1.384
10192.00,7.494482,25.02345,-0.000178,24.015983,-0.0078,1.384
10194.00,7.495941,25.02425,-0.000179,24.016842,-0.0078,1.384
10196.00,7.496805,25.02477,-0.000179,24.016411,-0.0078,1.384
10198.00,7.496427,25.02433,-0.000178,24.016264,-0.0078,1.384
10200.00,7.496477,25.02436,-0.000179,24.016623,-0.0078,1.384
10202.00,7.496636,25.02428,-0.000178,24.017094,-0.0078,1.384
10204.00,7.495827,25.02515,-0.000178,24.015985,-0.0078,1.384
@17,12.0000,24.0
10206.00,7.495766,25.02475,-0.000178,24.016470,-0.0078,1.384
10208.00,7.492833,25.02463,-0.000179,24.016916,-0.0078,1.385
10210.00,7.485040,25.02518,-0.000178,24.017121,-0.0078,1.383
10212.00,7.474602,25.02587,-0.000177,24.016430,-0.0078,1.383
10214.00,7.463927,25.02489,-0.000178,24.017016,-0.0078,1.383
10216.00,7.456061,25.02470,-0.000178,24.016182,-0.0078,1.384
10218.00,7.451923,25.02492,-0.000177,24.016021,-0.0078,1.384
10220.00,7.450816,25.02487,-0.000178,24.016405,-0.0078,1.385
10222.00,7.450829,25.02523,-0.000179,24.016137,-0.0078,1.385
10224.00,7.450072,25.02488,-0.000178,24.016327,-0.0078,1.385
10226.00,7.447402,25.02610,-0.000179,24.016621,-0.0078,1.385
10228.00,7.444880,25.02659,-0.000180,24.016909,-0.0078,1.386
10230.00,7.444322,25.02617,-0.000180,24.016231,-0.0078,1.385
10232.00,7.446864,25.02600,-0.000179,24.015705,-0.0078,1.385
10234.00,7.456405,25.02588,-0.000179,24.016191,-0.0078,1.386
10236.00,7.469391,25.02622,-0.000180,24.016523,-0.0078,1.387
10238.00,7.483952,25.02692,-0.000179,24.016369,-0.0078,1.387
10240.00,7.495761,25.02679,-0.000180,24.016527,-0.0078,1.386
10242.00,7.502128,25.02628,-0.000178,24.016182,-0.0078,1.385
10244.00,7.506843,25.02532,-0.000179,24.015356,-0.0078,1.384
10246.00,7.511202,25.02530,-0.000177,24.015856,-0.0078,1.385
10248.00,7.517281,25.02539,-0.000178,24.016184,-0.0078,1.384
10250.00,7.523874,25.02545,-0.000177,24.016675,-0.0078,1.384
10252.00,7.531125,25.02524,-0.000178,24.016053,-0.0078,1.384
10254.00,7.537646,25.02490,-0.000178,24.016006,-0.0078,1.385
10256.00,7.543561,25.02566,-0.000178,24.015722,-0.0078,1.385
10258.00,7.548629,25.02493,-0.000179,24.015874,-0.0079,1.384
10260.00,7.552542,25.02586,-0.000177,24.016093,-0.0078,1.384
10262.00,7.555011,25.02569,-0.000178,24.016708,-0.0078,1.384
10264.00,7.557254,25.02572,-0.000176,24.016603,-0.0078,1.384
10266.00,7.558985,25.02577,-0.000177,24.015934,-0.0078,1.385
10268.00,7.560368,25.02534,-0.000177,24.015870,-0.0078,1.384
10270.00,7.561093,25.02526,-0.000178,24.016064,-0.0078,1.384
10272.00,7.561439,25.02346,-0.000178,24.016121,-0.0078,1.384
10274.00,7.561502,25.02452,-0.000177,24.016019,-0.0078,1.384
10276.00,7.561571,25.02419,-0.000177,24.016784,-0.0079,1.384
10278.00,7.560745,25.02427,-0.000177,24.015805,-0.0079,1.384
10280.00,7.559256,25.02455,-0.000177,24.015778,-0.0078,1.384
10282.00,7.557471,25.02415,-0.000178,24.016287,-0.0078,1.384
10284.00,7.556429,25.02348,-0.000178,24.016264,-0.0078,1.384
10286.00,7.554344,25.02381,-0.000177,24.016063,-0.0079,1.384
10288.00,7.552166,25.02456,-0.000177,24.016994,-0.0079,1.384
10290.00,7.549671,25.02509,-0.000177,24.016849,-0.0078,1.383
10292.00,7.546932,25.02534,-0.000177,24.017045,-0.0078,1.383
10294.00,7.544532,25.02528,-0.000177,24.016472,-0.0078,1.384
10296.00,7.542611,25.02623,-0.000178,24.016166,-0.0078,1.384
10298.00,7.540672,25.02570,-0.000177,24.015874,-0.0078,1.384
10300.00,7.538653,25.02498,-0.000178,24.016204,-0.0078,1.384
10302.00,7.537544,25.02444,-0.000178,24.016177,-0.0078,1.384
10304.00,7.536329,25.02531,-0.000178,24.016411,-0.0079,1.384
10306.00,7.533904,25.02510,-0.000178,24.016715,-0.0078,1.384
10308.00,7.532921,25.02495,-0.000177,24.016539,-0.0078,1.385
10310.00,7.530953,25.02540,-0.000178,24.016499,-0.0078,1.384
10312.00,7.529678,25.02495,-0.000177,24.016585,-0.0078,1.383
10314.00,7.529179,25.02511,-0.000177,24.016376,-0.0079,1.384
10316.00,7.527421,25.02476,-0.000178,24.017067,-0.0078,1.384
10318.00,7.526321,25.02513,-0.000177,24.016037,-0.0078,1.384
10320.00,7.525603,25.02450,-0.000178,24.016363,-0.0078,1.384
10322.00,7.524957,25.02461,-0.000178,24.016634,-0.0078,1.384
10324.00,7.523901,25.02428,-0.000178,24.016305,-0.0078,1.384
10326.00,7.522836,25.02485,-0.000176,24.016389,-0.0078,1.383
10328.00,7.522008,25.02520,-0.000175,24.016829,-0.0078,1.384
10330.00,7.520784,25.02531,-0.000178,24.016164,-0.0078,1.384
10332.00,7.519671,25.02487,-0.000178,24.017099,-0.0078,1.384
10334.00,7.519125,25.02389,-0.000178,24.015702,-0.0078,1.384
10336.00,7.518475,25.02374,-0.000178,24.016256,-0.0078,1.383
10338.00,7.517457,25.02326,-0.000177,24.016528,-0.0078,1.383
10340.00,7.517390,25.02394,-0.000178,24.016072,-0.0078,1.384
10342.00,7.517181,25.02455,-0.000178,24.016053,-0.0079,1.384
10344.00,7.516345,25.02489,-0.000177,24.016804,-0.0078,1.384
10346.00,7.516418,25.02524,-0.000176,24.016110,-0.0078,1.384
10348.00,7.515404,25.02569,-0.000176,24.016543,-0.0078,1.384
10350.00,7.514809,25.02492,-0.000177,24.016536,-0.0078,1.384
10352.00,7.514110,25.02499,-0.000177,24.016869,-0.0078,1.383
10354.00,7.513757,25.02594,-0.000177,24.016452,-0.0078,1.384
10356.00,7.513289,25.02587,-0.000178,24.016916,-0.0078,1.384
10358.00,7.513586,25.02640,-0.000177,24.016856,-0.0078,1.384
10360.00,7.512727,25.02573,-0.000179,24.016463,-0.0078,1.384
10362.00,7.512628,25.02550,-0.000178,24.016416,-0.0078,1.384
10364.00,7.513295,25.02547,-0.000179,24.017228,-0.0078,1.384
10366.00,7.512997,25.02574,-0.000178,24.015720,-0.0078,1.383
10368.00,7.511659,25.02504,-0.000178,24.015620,-0.0078,1.384
10370.00,7.511577,25.02475,-0.000177,24.016505,-0.0078,1.383
10372.00,7.512276,25.02497,-0.000178,24.016657,-0.0078,1.384
10374.00,7.512001,25.02471,-0.000180,24.016784,-0.0078,1.384
10376.00,7.511187,25.02509,-0.000179,24.016579,-0.0078,1.384
10378.00,7.509760,25.02554,-0.000178,24.016626,-0.0078,1.383
10380.00,7.509241,25.02538,-0.000178,24.016632,-0.0078,1.384
10382.00,7.509589,25.02562,-0.000179,24.017070,-0.0078,1.384
10384.00,7.509239,25.02618,-0.000177,24.017176,-0.0078,1.384
10386.00,7.508638,25.02583,-0.000178,24.016521,-0.0078,1.384
10388.00,7.508105,25.02581,-0.000178,24.015832,-0.0078,1.384
10390.00,7.508268,25.02483,-0.000179,24.016775,-0.0078,1.384
10392.00,7.508197,25.02430,-0.000178,24.016309,-0.0078,1.384
10394.00,7.507524,25.02559,-0.000179,24.016704,-0.0078,1.384
10396.00,7.505984,25.02535,-0.000177,24.016664,-0.0079,1.384
10398.00,7.505521,25.02521,-0.000178,24.016663,-0.0078,1.384
10400.00,7.506650,25.02483,-0.000179,24.016494,-0.0078,1.384
10402.00,7.506728,25.02493,-0.000179,24.016396,-0.0078,1.384
10404.00,7.505706,25.02485,-0.000178,24.016137,-0.0078,1.384
10406.00,7.504995,25.02556,-0.000178,24.016409,-0.0078,1.383
10408.00,7.504558,25.02512,-0.000178,24.016840,-0.0078,1.384
10410.00,7.503762,25.02476,-0.000178,24.016139,-0.0078,1.384
10412.00,7.503479,25.02532,-0.000179,24.016479,-0.0078,1.384
10414.00,7.503508,25.02550,-0.000177,24.016131,-0.0078,1.384
10416.00,7.503120,25.02532,-0.000178,24.016171,-0.0078,1.383
10418.00,7.502641,25.02493,-0.000179,24.016331,-0.0078,1.384
10420.00,7.503278,25.02511,-0.000177,24.016449,-0.0078,1.384
10422.00,7.503515,25.02484,-0.000178,24.016652,-0.0078,1.384
10424.00,7.503581,25.02483,-0.000178,24.017125,-0.0078,1.384
10426.00,7.502698,25.02496,-0.000179,24.016652,-0.0078,1.384
10428.00,7.503253,25.02496,-0.000179,24.016539,-0.0078,1.384
10430.00,7.502784,25.02408,-0.000178,24.016577,-0.0078,1.384
10432.00,7.501513,25.02440,-0.000178,24.016126,-0.0078,1.384
10434.00,7.501354,25.02365,-0.000178,24.016815,-0.0078,1.384
10436.00,7.501237,25.02440,-0.000178,24.015939,-0.0078,1.383
10438.00,7.501799,25.02484,-0.000178,24.015937,-0.0078,1.384
10440.00,7.502146,25.02561,-0.000177,24.016382,-0.0078,1.384
10442.00,7.502921,25.02425,-0.000178,24.017563,-0.0078,1.384
10444.00,7.502803,25.02455,-0.000177,24.016715,-0.0078,1.384
10446.00,7.502643,25.02447,-0.000178,24.016333,-0.0078,1.384
10448.00,7.502951,25.02403,-0.000178,24.017522,-0.0078,1.383
10450.00,7.502975,25.02462,-0.000178,24.016934,-0.0078,1.384
10452.00,7.502121,25.02521,-0.000177,24.016682,-0.0078,1.384
10454.00,7.501753,25.02492,-0.000177,24.016795,-0.0078,1.384
10456.00,7.500975,25.02498,-0.000178,24.016086,-0.0078,1.384
10458.00,7.500216,25.02516,-0.000178,24.016202,-0.0078,1.383
10460.00,7.500397,25.02563,-0.000176,24.016329,-0.0078,1.383
10462.00,7.500881,25.02584,-0.000178,24.016913,-0.0078,1.383
10464.00,7.500679,25.02580,-0.000178,24.016518,-0.0078,1.384
10466.00,7.500353,25.02502,-0.000179,24.016595,-0.0078,1.383
10468.00,7.500730,25.02555,-0.000178,24.016347,-0.0078,1.384
10470.00,7.500742,25.02529,-0.000177,24.016724,-0.0078,1.383
10472.00,7.500598,25.02515,-0.000177,24.016822,-0.0078,1.383
10474.00,7.499960,25.02549,-0.000178,24.016746,-0.0078,1.383
10476.00,7.500910,25.02595,-0.000178,24.016842,-0.0078,1.384
10478.00,7.500621,25.02501,-0.000177,24.016108,-0.0078,1.383
10480.00,7.499621,25.02471,-0.000178,24.016427,-0.0078,1.383
10482.00,7.499322,25.02533,-0.000178,24.016403,-0.0078,1.384
10484.00,7.499338,25.02476,-0.000179,24.016238,-0.0078,1.384
10486.00,7.500129,25.02522,-0.000179,24.016557,-0.0078,1.384
10488.00,7.500101,25.02498,-0.000178,24.016093,-0.0078,1.384
10490.00,7.499533,25.02523,-0.000178,24.016650,-0.0078,1.383
10492.00,7.499277,25.02485,-0.000176,24.016481,-0.0078,1.383
10494.00,7.500113,25.02425,-0.000176,24.016470,-0.0079,1.383
10496.00,7.500498,25.02507,-0.000177,24.016808,-0.0078,1.383
10498.00,7.499655,25.02507,-0.000177,24.016708,-0.0078,1.383
10500.00,7.500256,25.02438,-0.000177,24.016485,-0.0077,1.384
10502.00,7.500108,25.02380,-0.000177,24.016425,-0.0078,1.383
10504.00,7.499238,25.02443,-0.000178,24.016996,-0.0078,1.383
10506.00,7.499156,25.02454,-0.000177,24.016568,-0.0078,1.383
10508.00,7.499474,25.02434,-0.000177,24.016826,-0.0078,1.383
10510.00,7.498922,25.02384,-0.000178,24.016285,-0.0078,1.384
10512.00,7.499318,25.02422,-0.000178,24.016075,-0.0078,1.383
10514.00,7.499541,25.02434,-0.000178,24.016840,-0.0078,1.383
10516.00,7.499331,25.02289,-0.000177,24.016309,-0.0078,1.383
10518.00,7.498647,25.02429,-0.000176,24.016717,-0.0078,1.384
10520.00,7.498763,25.02487,-0.000176,24.016815,-0.0078,1.383
10522.00,7.497885,25.02361,-0.000177,24.016612,-0.0078,1.383
10524.00,7.497489,25.02332,-0.000176,24.016661,-0.0078,1.383
10526.00,7.497928,25.02445,-0.000177,24.016869,-0.0078,1.383
10528.00,7.498418,25.02433,-0.000178,24.016182,-0.0078,1.384
10530.00,7.497966,25.02371,-0.000178,24.016137,-0.0078,1.384
10532.00,7.498155,25.02464,-0.000178,24.017012,-0.0078,1.384
10534.00,7.497514,25.02409,-0.000178,24.016726,-0.0078,1.383
10536.00,7.497824,25.02393,-0.000178,24.016793,-0.0078,1.384
10538.00,7.498985,25.02366,-0.000178,24.016349,-0.0077,1.383
10540.00,7.498652,25.02398,-0.000178,24.016556,-0.0078,1.383
10542.00,7.498612,25.02395,-0.000179,24.016827,-0.0078,1.383
10544.00,7.497936,25.02417,-0.000176,24.016945,-0.0078,1.384
10546.00,7.498514,25.02437,-0.000176,24.016358,-0.0078,1.383
10548.00,7.498714,25.02505,-0.000177,24.016518,-0.0078,1.383
10550.00,7.497702,25.02515,-0.000177,24.016537,-0.0078,1.383
10552.00,7.497974,25.02506,-0.000178,24.016789,-0.0078,1.383
10554.00,7.497466,25.02495,-0.000180,24.016737,-0.0078,1.383
10556.00,7.497498,25.02455,-0.000177,24.016603,-0.0078,1.383
10558.00,7.497414,25.02523,-0.000177,24.016597,-0.0078,1.384
10560.00,7.497001,25.02468,-0.000177,24.017005,-0.0078,1.383
10562.00,7.497204,25.02448,-0.000178,24.016873,-0.0078,1.383
10564.00,7.497306,25.02473,-0.000178,24.016927,-0.0078,1.383
10566.00,7.496885,25.02407,-0.000178,24.016307,-0.0078,1.383
10568.00,7.497513,25.02517,-0.000176,24.016173,-0.0078,1.384
10570.00,7.497190,25.02470,-0.000178,24.016278,-0.0078,1.383
10572.00,7.497047,25.02427,-0.000178,24.016028,-0.0078,1.383
10574.00,7.495735,25.02425,-0.000179,24.016423,-0.0078,1.383
10576.00,7.496272,25.02483,-0.000179,24.017128,-0.0078,1.383
10578.00,7.496838,25.02504,-0.000179,24.016061,-0.0078,1.383
10580.00,7.497043,25.02480,-0.000178,24.015869,-0.0078,1.383
10582.00,7.497447,25.02527,-0.000179,24.016646,-0.0078,1.383
10584.00,7.497460,25.02547,-0.000179,24.016398,-0.0078,1.383
10586.00,7.498007,25.02544,-0.000178,24.016423,-0.0078,1.383
10588.00,7.498626,25.02527,-0.000177,24.016256,-0.0078,1.383
10590.00,7.498347,25.02505,-0.000177,24.016296,-0.0078,1.383
10592.00,7.497400,25.02526,-0.000177,24.016242,-0.0078,1.383
10594.00,7.497195,25.02532,-0.000177,24.016764,-0.0078,1.383
10596.00,7.497132,25.02520,-0.000177,24.016748,-0.0078,1.383
10598.00,7.497217,25.02496,-0.000177,24.016992,-0.0078,1.384
10600.00,7.497516,25.02472,-0.000178,24.017092,-0.0078,1.383
10602.00,7.497351,25.02526,-0.000178,24.016686,-0.0078,1.383
10604.00,7.497120,25.02599,-0.000178,24.016827,-0.0078,1.383
10606.00,7.497280,25.02603,-0.000180,24.016915,-0.0078,1.383
10608.00,7.497436,25.02598,-0.000179,24.016008,-0.0078,1.383
10610.00,7.497655,25.02661,-0.000177,24.016701,-0.0078,1.383
10612.00,7.497845,25.02575,-0.000179,24.016440,-0.0078,1.383
10614.00,7.497848,25.02593,-0.000178,24.016915,-0.0078,1.384
10616.00,7.497378,25.02602,-0.000178,24.016465,-0.0078,1.383
10618.00,7.496234,25.02604,-0.000177,24.016318,-0.0078,1.383
10620.00,7.496551,25.02651,-0.000177,24.016608,-0.0078,1.383
10622.00,7.497126,25.02626,-0.000179,24.016193,-0.0078,1.384
10624.00,7.497268,25.02677,-0.000178,24.016153,-0.0079,1.383
10626.00,7.497830,25.02651,-0.000177,24.017029,-0.0078,1.383
10628.00,7.497204,25.02657,-0.000177,24.016971,-0.0078,1.383
10630.00,7.496122,25.02614,-0.000178,24.016188,-0.0078,1.383
10632.00,7.496720,25.02699,-0.000177,24.016539,-0.0078,1.382
10634.00,7.497470,25.02701,-0.000177,24.017230,-0.0078,1.382
10636.00,7.497109,25.02630,-0.000176,24.016182,-0.0078,1.383
10638.00,7.496359,25.02666,-0.000177,24.016730,-0.0078,1.383
10640.00,7.496489,25.02636,-0.000178,24.016376,-0.0078,1.383
10642.00,7.495742,25.02674,-0.000177,24.016846,-0.0078,1.383
10644.00,7.496207,25.02685,-0.000177,24.017223,-0.0078,1.383
10646.00,7.496699,25.02668,-0.000178,24.016659,-0.0078,1.383
10648.00,7.496868,25.02655,-0.000178,24.016227,-0.0078,1.383
10650.00,7.497725,25.02622,-0.000178,24.016976,-0.0078,1.383
10652.00,7.497545,25.02609,-0.000177,24.017257,-0.0078,1.383
10654.00,7.496761,25.02661,-0.000177,24.016708,-0.0078,1.383
10656.00,7.496522,25.02595,-0.000178,24.017279,-0.0078,1.384
10658.00,7.496747,25.02602,-0.000178,24.017181,-0.0078,1.383
10660.00,7.496959,25.02602,-0.000176,24.016606,-0.0078,1.383
10662.00,7.496553,25.02525,-0.000178,24.016447,-0.0078,1.383
10664.00,7.497301,25.02547,-0.000177,24.016907,-0.0078,1.382
10666.00,7.497410,25.02570,-0.000177,24.016791,-0.0078,1.383
10668.00,7.497109,25.02606,-0.000177,24.017163,-0.0078,1.383
10670.00,7.496564,25.02505,-0.000177,24.016634,-0.0078,1.383
10672.00,7.496586,25.02496,-0.000178,24.016681,-0.0078,1.383
10674.00,7.497083,25.02623,-0.000176,24.017199,-0.0078,1.383
10676.00,7.496865,25.02600,-0.000177,24.016924,-0.0078,1.383
10678.00,7.495896,25.02658,-0.000177,24.017029,-0.0078,1.383
10680.00,7.495744,25.02614,-0.000177,24.016847,-0.0078,1.383
10682.00,7.496239,25.02611,-0.000178,24.016766,-0.0078,1.383
10684.00,7.497038,25.02567,-0.000178,24.016256,-0.0078,1.383
10686.00,7.497239,25.02547,-0.000178,24.016668,-0.0078,1.383
10688.00,7.496683,25.02581,-0.000177,24.016954,-0.0078,1.383
10690.00,7.496023,25.02558,-0.000177,24.016556,-0.0078,1.383
10692.00,7.496892,25.02586,-0.000177,24.017018,-0.0078,1.383
10694.00,7.496926,25.02561,-0.000177,24.016445,-0.0078,1.383
10696.00,7.497243,25.02597,-0.000177,24.016298,-0.0078,1.383
10698.00,7.496996,25.02594,-0.000177,24.016739,-0.0078,1.383
10700.00,7.496893,25.02614,-0.000177,24.017612,-0.0077,1.382
10702.00,7.496554,25.02663,-0.000178,24.015733,-0.0078,1.383
10704.00,7.496815,25.02689,-0.000177,24.016697,-0.0078,1.383
10706.00,7.496821,25.02702,-0.000177,24.016963,-0.0078,1.383
10708.00,7.496828,25.02709,-0.000179,24.016728,-0.0078,1.383
10710.00,7.497155,25.02655,-0.000178,24.017188,-0.0078,1.383
10712.00,7.497247,25.02627,-0.000177,24.016849,-0.0078,1.383
10714.00,7.496955,25.02603,-0.000176,24.016452,-0.0078,1.383
10716.00,7.496291,25.02645,-0.000177,24.016918,-0.0078,1.383
10718.00,7.496033,25.02652,-0.000177,24.016267,-0.0078,1.383
10720.00,7.497072,25.02633,-0.000178,24.017027,-0.0078,1.383
10722.00,7.496464,25.02661,-0.000177,24.017208,-0.0078,1.382
10724.00,7.495974,25.02737,-0.000178,24.017380,-0.0078,1.383
10726.00,7.496428,25.02686,-0.000177,24.016632,-0.0078,1.383
10728.00,7.496266,25.02766,-0.000177,24.017830,-0.0078,1.383
10730.00,7.496527,25.02765,-0.000177,24.018073,-0.0078,1.383
10732.00,7.496566,25.02696,-0.000176,24.016586,-0.0078,1.382
10734.00,7.496630,25.02662,-0.000178,24.017433,-0.0078,1.383
10736.00,7.496672,25.02710,-0.000177,24.017101,-0.0078,1.383
10738.00,7.497017,25.02772,-0.000178,24.017168,-0.0077,1.383
10740.00,7.497155,25.02791,-0.000177,24.016838,-0.0078,1.382
10742.00,7.497779,25.02729,-0.000176,24.016354,-0.0078,1.383
10744.00,7.498018,25.02730,-0.000176,24.016924,-0.0078,1.382
10746.00,7.497857,25.02804,-0.000176,24.016421,-0.0078,1.383
10748.00,7.497256,25.02860,-0.000177,24.017130,-0.0078,1.383
10750.00,7.496864,25.02792,-0.000178,24.017281,-0.0077,1.383
10752.00,7.497117,25.02786,-0.000176,24.017000,-0.0078,1.382
10754.00,7.496750,25.02790,-0.000177,24.017139,-0.0078,1.383
10756.00,7.497183,25.02834,-0.000175,24.016695,-0.0078,1.382
10758.00,7.497148,25.02795,-0.000176,24.016760,-0.0078,1.383
10760.00,7.497103,25.02778,-0.000177,24.016586,-0.0078,1.383
10762.00,7.496942,25.02701,-0.000176,24.016933,-0.0078,1.382
10764.00,7.497313,25.02737,-0.000175,24.017050,-0.0077,1.382
10766.00,7.497841,25.02725,-0.000176,24.016505,-0.0078,1.382
10768.00,7.497866,25.02766,-0.000176,24.017654,-0.0077,1.382
10770.00,7.497948,25.02867,-0.000177,24.016447,-0.0078,1.383
10772.00,7.497799,25.02820,-0.000178,24.017110,-0.0078,1.383
10774.00,7.497359,25.02834,-0.000177,24.016701,-0.0078,1.382
10776.00,7.497051,25.02809,-0.000177,24.016525,-0.0078,1.383
10778.00,7.496669,25.02802,-0.000177,24.016876,-0.0078,1.383
10780.00,7.496184,25.02787,-0.000176,24.017081,-0.0078,1.383
10782.00,7.495863,25.02811,-0.000177,24.016726,-0.0078,1.382
10784.00,7.496100,25.02876,-0.000176,24.016866,-0.0078,1.383
10786.00,7.496643,25.02788,-0.000177,24.017313,-0.0078,1.383
10788.00,7.497274,25.02764,-0.000177,24.016684,-0.0078,1.382
10790.00,7.496830,25.02796,-0.000176,24.016813,-0.0078,1.382
10792.00,7.496275,25.02906,-0.000176,24.017333,-0.0078,1.382
10794.00,7.496573,25.02836,-0.000177,24.016974,-0.0078,1.382
10796.00,7.497376,25.02753,-0.000177,24.016710,-0.0078,1.382
10798.00,7.497593,25.02916,-0.000177,24.016628,-0.0078,1.382
10800.00,7.497015,25.02882,-0.000176,24.016240,-0.0078,1.382
10802.00,7.497231,25.02893,-0.000178,24.016527,-0.0078,1.383
10804.00,7.497841,25.02914,-0.000178,24.016764,-0.0078,1.383
@18,12.0000,24.0
10806.00,7.497763,25.02868,-0.000178,24.016925,-0.0078,1.383
10808.00,7.494466,25.02842,-0.000177,24.016697,-0.0078,1.383
10810.00,7.486313,25.02881,-0.000177,24.016518,-0.0077,1.382
10812.00,7.477125,25.02876,-0.000176,24.016351,-0.0078,1.381
10814.00,7.466400,25.02893,-0.000175,24.017511,-0.0078,1.381
10816.00,7.456962,25.02899,-0.000176,24.016909,-0.0078,1.382
10818.00,7.452895,25.02907,-0.000176,24.016673,-0.0078,1.382
10820.00,7.451752,25.02839,-0.000178,24.016374,-0.0078,1.383
10822.00,7.450649,25.02820,-0.000178,24.016155,-0.0078,1.383
10824.00,7.449417,25.02825,-0.000178,24.017012,-0.0078,1.384
10826.00,7.448768,25.02813,-0.000178,24.016521,-0.0078,1.384
10828.00,7.446971,25.02772,-0.000178,24.016146,-0.0078,1.384
10830.00,7.445129,25.02830,-0.000178,24.016565,-0.0078,1.383
10832.00,7.447316,25.02820,-0.000178,24.016472,-0.0078,1.383
10834.00,7.455230,25.02751,-0.000178,24.016295,-0.0078,1.384
10836.00,7.467433,25.02713,-0.000179,24.016876,-0.0078,1.385
10838.00,7.481242,25.02723,-0.000179,24.016891,-0.0078,1.384
10840.00,7.491865,25.02711,-0.000179,24.016855,-0.0078,1.385
10842.00,7.499081,25.02786,-0.000178,24.017192,-0.0078,1.383
10844.00,7.504674,25.02793,-0.000178,24.016055,-0.0078,1.383
10846.00,7.509570,25.02844,-0.000177,24.016572,-0.0078,1.383
10848.00,7.515039,25.02734,-0.000176,24.016566,-0.0078,1.383
10850.00,7.522228,25.02742,-0.000176,24.016701,-0.0078,1.383
10852.00,7.528586,25.02747,-0.000177,24.016548,-0.0078,1.382
10854.00,7.535121,25.02705,-0.000176,24.017002,-0.0078,1.382
10856.00,7.540669,25.02735,-0.000176,24.016891,-0.0078,1.383
10858.00,7.546080,25.02748,-0.000177,24.016871,-0.0078,1.383
10860.00,7.550027,25.02785,-0.000178,24.016652,-0.0078,1.383
10862.00,7.554085,25.02778,-0.000177,24.016452,-0.0078,1.382
10864.00,7.556114,25.02791,-0.000176,24.016340,-0.0078,1.382
10866.00,7.557867,25.02743,-0.000177,24.016382,-0.0078,1.383
10868.00,7.559949,25.02755,-0.000177,24.017315,-0.0078,1.383
10870.00,7.560619,25.02813,-0.000177,24.016682,-0.0078,1.382
10872.00,7.560659,25.02770,-0.000178,24.017000,-0.0078,1.382
10874.00,7.560596,25.02767,-0.000177,24.016605,-0.0078,1.382
10876.00,7.559653,25.02715,-0.000178,24.016470,-0.0078,1.383
10878.00,7.559650,25.02717,-0.000177,24.016652,-0.0078,1.383
10880.00,7.558557,25.02754,-0.000177,24.016953,-0.0078,1.383
10882.00,7.556345,25.02701,-0.000177,24.017108,-0.0078,1.382
10884.00,7.554424,25.02726,-0.000177,24.016173,-0.0078,1.382
10886.00,7.552876,25.02764,-0.000176,24.016634,-0.0078,1.382
10888.00,7.550653,25.02755,-0.000176,24.016498,-0.0078,1.382
10890.00,7.547626,25.02756,-0.000176,24.016715,-0.0078,1.383
10892.00,7.546037,25.02695,-0.000175,24.017281,-0.0078,1.382
10894.00,7.544898,25.02732,-0.000177,24.016967,-0.0078,1.382
10896.00,7.543673,25.02671,-0.000177,24.016911,-0.0078,1.382
10898.00,7.541211,25.02654,-0.000178,24.016699,-0.0078,1.382
10900.00,7.538508,25.02599,-0.000176,24.016878,-0.0078,1.382
10902.00,7.536774,25.02685,-0.000177,24.016746,-0.0078,1.382
10904.00,7.535562,25.02675,-0.000176,24.016793,-0.0078,1.382
10906.00,7.534373,25.02673,-0.000177,24.017192,-0.0078,1.382
10908.00,7.532367,25.02715,-0.000177,24.017380,-0.0078,1.382
10910.00,7.530756,25.02780,-0.000178,24.016648,-0.0078,1.383
10912.00,7.529717,25.02795,-0.000177,24.016715,-0.0078,1.382
10914.00,7.528663,25.02799,-0.000178,24.016586,-0.0078,1.383
10916.00,7.527792,25.02750,-0.000178,24.016099,-0.0078,1.382
10918.00,7.527159,25.02827,-0.000178,24.017049,-0.0078,1.382
10920.00,7.525640,25.02872,-0.000176,24.016887,-0.0078,1.382
10922.00,7.524419,25.02909,-0.000176,24.016768,-0.0078,1.383
10924.00,7.522875,25.02889,-0.000177,24.016958,-0.0078,1.382
10926.00,7.521654,25.02849,-0.000177,24.016904,-0.0078,1.383
10928.00,7.520756,25.02835,-0.000176,24.016532,-0.0078,1.382
10930.00,7.521032,25.02900,-0.000175,24.016860,-0.0078,1.382
10932.00,7.519620,25.02858,-0.000176,24.016905,-0.0078,1.382
10934.00,7.518649,25.02877,-0.000177,24.016802,-0.0078,1.382
10936.00,7.517853,25.02818,-0.000177,24.016929,-0.0078,1.383
10938.00,7.517428,25.02833,-0.000177,24.016666,-0.0078,1.383
10940.00,7.517957,25.02888,-0.000176,24.016893,-0.0078,1.382
10942.00,7.517726,25.02932,-0.000176,24.017018,-0.0078,1.382
10944.00,7.517347,25.02794,-0.000177,24.016804,-0.0078,1.382
10946.00,7.516916,25.02753,-0.000177,24.016646,-0.0078,1.382
10948.00,7.516928,25.02831,-0.000177,24.016367,-0.0078,1.382
10950.00,7.516279,25.02847,-0.000177,24.017063,-0.0078,1.382
10952.00,7.515731,25.02745,-0.000178,24.016463,-0.0078,1.382
10954.00,7.514973,25.02769,-0.000177,24.016864,-0.0078,1.383
10956.00,7.514074,25.02785,-0.000178,24.016291,-0.0078,1.383
10958.00,7.514150,25.02688,-0.000177,24.016117,-0.0078,1.382
10960.00,7.514233,25.02721,-0.000177,24.016320,-0.0078,1.382
10962.00,7.513870,25.02705,-0.000178,24.017221,-0.0078,1.382
10964.00,7.513278,25.02700,-0.000178,24.016561,-0.0078,1.382
10966.00,7.513522,25.02651,-0.000178,24.016182,-0.0078,1.382
10968.00,7.512040,25.02659,-0.000179,24.016470,-0.0078,1.382
10970.00,7.511411,25.02756,-0.000178,24.016623,-0.0078,1.382
10972.00,7.511114,25.02773,-0.000178,24.016287,-0.0078,1.382
10974.00,7.511215,25.02765,-0.000178,24.016811,-0.0078,1.382
10976.00,7.510320,25.02819,-0.000176,24.016815,-0.0078,1.382
10978.00,7.509965,25.02838,-0.000178,24.016494,-0.0078,1.382
10980.00,7.510070,25.02819,-0.000177,24.016449,-0.0078,1.381
10982.00,7.509437,25.02798,-0.000177,24.016740,-0.0078,1.382
10984.00,7.509250,25.02858,-0.000178,24.016563,-0.0078,1.382
10986.00,7.508960,25.02810,-0.000178,24.016472,-0.0078,1.382
10988.00,7.508126,25.02751,-0.000179,24.016597,-0.0078,1.382
10990.00,7.508067,25.02817,-0.000178,24.016886,-0.0078,1.382
10992.00,7.508044,25.02779,-0.000178,24.016963,-0.0078,1.382
10994.00,7.507646,25.02715,-0.000178,24.017259,-0.0078,1.382
10996.00,7.507448,25.02726,-0.000178,24.016053,-0.0078,1.382
10998.00,7.508012,25.02738,-0.000177,24.016974,-0.0078,1.382
11000.00,7.507512,25.02717,-0.000177,24.016519,-0.0078,1.382
11002.00,7.507116,25.02787,-0.000178,24.017163,-0.0078,1.382
11004.00,7.507475,25.02805,-0.000178,24.016913,-0.0078,1.382
11006.00,7.506114,25.02705,-0.000177,24.016503,-0.0078,1.382
11008.00,7.506016,25.02671,-0.000178,24.016791,-0.0078,1.382
11010.00,7.505749,25.02681,-0.000179,24.016556,-0.0078,1.382
11012.00,7.506112,25.02712,-0.000177,24.016849,-0.0078,1.382
11014.00,7.506380,25.02719,-0.000177,24.016572,-0.0078,1.382
11016.00,7.505759,25.02707,-0.000179,24.016238,-0.0078,1.382
11018.00,7.505384,25.02681,-0.000178,24.016434,-0.0078,1.382
11020.00,7.505976,25.02558,-0.000177,24.016472,-0.0078,1.382
11022.00,7.506055,25.02600,-0.000178,24.016496,-0.0078,1.383
11024.00,7.504510,25.02685,-0.000178,24.016706,-0.0078,1.382
11026.00,7.503615,25.02661,-0.000177,24.016048,-0.0078,1.382
11028.00,7.503589,25.02645,-0.000179,24.016632,-0.0078,1.382
11030.00,7.503767,25.02609,-0.000178,24.016980,-0.0078,1.382
11032.00,7.503855,25.02722,-0.000177,24.016880,-0.0078,1.381
11034.00,7.505200,25.02680,-0.000177,24.016895,-0.0078,1.382
11036.00,7.504676,25.02639,-0.000178,24.016536,-0.0078,1.382
11038.00,7.503724,25.02736,-0.000178,24.017107,-0.0078,1.382
11040.00,7.503875,25.02800,-0.000179,24.016740,-0.0078,1.383
11042.00,7.503944,25.02797,-0.000178,24.016579,-0.0078,1.382
11044.00,7.503828,25.02587,-0.000178,24.016298,-0.0078,1.381
11046.00,7.503147,25.02608,-0.000178,24.016253,-0.0078,1.382
11048.00,7.502432,25.02628,-0.000178,24.016499,-0.0078,1.382
11050.00,7.502074,25.02594,-0.000177,24.017089,-0.0078,1.383
11052.00,7.501941,25.02618,-0.000177,24.016989,-0.0078,1.382
11054.00,7.501740,25.02594,-0.000177,24.016367,-0.0078,1.382
11056.00,7.502077,25.02551,-0.000178,24.016757,-0.0078,1.382
11058.00,7.502302,25.02635,-0.000177,24.016862,-0.0078,1.381
11060.00,7.501787,25.02642,-0.000178,24.016679,-0.0078,1.382
11062.00,7.501647,25.02716,-0.000178,24.016267,-0.0078,1.382
11064.00,7.501768,25.02686,-0.000178,24.017021,-0.0078,1.382
11066.00,7.501331,25.02619,-0.000178,24.016753,-0.0078,1.382
11068.00,7.501370,25.02650,-0.000178,24.016438,-0.0078,1.382
11070.00,7.500946,25.02707,-0.000179,24.016672,-0.0078,1.382
11072.00,7.502016,25.02650,-0.000178,24.016891,-0.0078,1.382
11074.00,7.501416,25.02618,-0.000177,24.016904,-0.0078,1.382
11076.00,7.500907,25.02667,-0.000179,24.016809,-0.0078,1.382
11078.00,7.501142,25.02718,-0.000178,24.015829,-0.0078,1.382
11080.00,7.500111,25.02728,-0.000179,24.016275,-0.0078,1.382
11082.00,7.500743,25.02729,-0.000176,24.017257,-0.0078,1.381
11084.00,7.501392,25.02757,-0.000177,24.016322,-0.0078,1.382
11086.00,7.501658,25.02728,-0.000178,24.016224,-0.0078,1.382
11088.00,7.502317,25.02695,-0.000178,24.016354,-0.0078,1.382
11090.00,7.501245,25.02677,-0.000177,24.015798,-0.0078,1.382
11092.00,7.500772,25.02651,-0.000177,24.016006,-0.0078,1.382
11094.00,7.500535,25.02631,-0.000178,24.016324,-0.0079,1.382
11096.00,7.500467,25.02696,-0.000177,24.016222,-0.0079,1.381
11098.00,7.499702,25.02671,-0.000177,24.016006,-0.0078,1.382
11100.00,7.499083,25.02643,-0.000178,24.016059,-0.0078,1.382
11102.00,7.499476,25.02591,-0.000178,24.015829,-0.0078,1.382
11104.00,7.499461,25.02572,-0.000178,24.016166,-0.0078,1.382
11106.00,7.499023,25.02640,-0.000178,24.016924,-0.0078,1.382
11108.00,7.498744,25.02668,-0.000178,24.015448,-0.0078,1.383
11110.00,7.499256,25.02629,-0.000179,24.016068,-0.0078,1.382
11112.00,7.498951,25.02677,-0.000177,24.015823,-0.0079,1.382
11114.00,7.499367,25.02648,-0.000178,24.016798,-0.0078,1.382
11116.00,7.500223,25.02658,-0.000177,24.016358,-0.0078,1.383
11118.00,7.499362,25.02588,-0.000179,24.016318,-0.0079,1.382
11120.00,7.498812,25.02579,-0.000179,24.016362,-0.0079,1.382
11122.00,7.498412,25.02647,-0.000179,24.016059,-0.0078,1.382
11124.00,7.499032,25.02640,-0.000178,24.016443,-0.0078,1.382
11126.00,7.499146,25.02659,-0.000178,24.016353,-0.0078,1.382
11128.00,7.498911,25.02622,-0.000179,24.016494,-0.0078,1.382
11130.00,7.499109,25.02669,-0.000178,24.016525,-0.0079,1.382
11132.00,7.499858,25.02679,-0.000179,24.016327,-0.0078,1.382
11134.00,7.499344,25.02635,-0.000178,24.016082,-0.0078,1.382
11136.00,7.499863,25.02644,-0.000178,24.016405,-0.0078,1.382
11138.00,7.499665,25.02663,-0.000177,24.016592,-0.0079,1.382
11140.00,7.499492,25.02694,-0.000177,24.016378,-0.0078,1.382
11142.00,7.499946,25.02663,-0.000179,24.015477,-0.0078,1.383
11144.00,7.498902,25.02615,-0.000179,24.016487,-0.0078,1.382
11146.00,7.498935,25.02646,-0.000179,24.016460,-0.0078,1.382
11148.00,7.499419,25.02709,-0.000178,24.016733,-0.0079,1.382
11150.00,7.500077,25.02639,-0.000177,24.016449,-0.0079,1.382
11152.00,7.499590,25.02618,-0.000178,24.016296,-0.0078,1.382
11154.00,7.499204,25.02640,-0.000178,24.016485,-0.0078,1.382
11156.00,7.498898,25.02606,-0.000178,24.016296,-0.0078,1.382
11158.00,7.499296,25.02676,-0.000178,24.015970,-0.0078,1.382
11160.00,7.499137,25.02664,-0.000178,24.015627,-0.0079,1.382
11162.00,7.498784,25.02669,-0.000180,24.015963,-0.0078,1.382
11164.00,7.499019,25.02696,-0.000179,24.016070,-0.0078,1.382
11166.00,7.498858,25.02629,-0.000179,24.016510,-0.0079,1.382
11168.00,7.497795,25.02630,-0.000179,24.016314,-0.0078,1.383
11170.00,7.497830,25.02623,-0.000178,24.016280,-0.0078,1.382
11172.00,7.498595,25.02619,-0.000178,24.016371,-0.0078,1.382
11174.00,7.498240,25.02666,-0.000179,24.015899,-0.0079,1.381
11176.00,7.498301,25.02754,-0.000178,24.016028,-0.0078,1.381
11178.00,7.498492,25.02687,-0.000177,24.016963,-0.0079,1.382
11180.00,7.498903,25.02739,-0.000179,24.016516,-0.0078,1.383
11182.00,7.499087,25.02739,-0.000178,24.016385,-0.0078,1.382
11184.00,7.499199,25.02676,-0.000178,24.015778,-0.0078,1.382
11186.00,7.499455,25.02622,-0.000178,24.016226,-0.0078,1.382
11188.00,7.498934,25.02621,-0.000178,24.015901,-0.0078,1.382
11190.00,7.498464,25.02746,-0.000179,24.016318,-0.0078,1.382
11192.00,7.498292,25.02715,-0.000178,24.016579,-0.0079,1.382
11194.00,7.498379,25.02674,-0.000180,24.016197,-0.0079,1.382
11196.00,7.498926,25.02677,-0.000179,24.016637,-0.0078,1.382
11198.00,7.499187,25.02715,-0.000178,24.016528,-0.0078,1.382
11200.00,7.498832,25.02667,-0.000177,24.015841,-0.0078,1.382
11202.00,7.498576,25.02717,-0.000179,24.016528,-0.0078,1.382
11204.00,7.497808,25.02770,-0.000179,24.016313,-0.0078,1.382
11206.00,7.497997,25.02754,-0.000178,24.015908,-0.0078,1.380
11208.00,7.498692,25.02740,-0.000177,24.016238,-0.0078,1.381
11210.00,7.499443,25.02744,-0.000179,24.016795,-0.0078,1.382
11212.00,7.499559,25.02658,-0.000180,24.016262,-0.0078,1.382
11214.00,7.499593,25.02731,-0.000180,24.016516,-0.0078,1.382
11216.00,7.498963,25.02631,-0.000178,24.016590,-0.0079,1.381
11218.00,7.498198,25.02590,-0.000178,24.015892,-0.0079,1.382
11220.00,7.498144,25.02683,-0.000177,24.016206,-0.0078,1.382
11222.00,7.497105,25.02662,-0.000178,24.016432,-0.0078,1.382
11224.00,7.496801,25.02578,-0.000179,24.015787,-0.0078,1.382
11226.00,7.497492,25.02585,-0.000178,24.016599,-0.0078,1.382
11228.00,7.498404,25.02594,-0.000179,24.016463,-0.0078,1.381
11230.00,7.497266,25.02600,-0.000178,24.016528,-0.0078,1.381
11232.00,7.497041,25.02614,-0.000178,24.015950,-0.0079,1.381
11234.00,7.497913,25.02676,-0.000178,24.016516,-0.0078,1.382
11236.00,7.497402,25.02692,-0.000178,24.016619,-0.0078,1.381
11238.00,7.497521,25.02626,-0.000178,24.015537,-0.0078,1.382
11240.00,7.497322,25.02484,-0.000179,24.015713,-0.0078,1.382
11242.00,7.497808,25.02494,-0.000180,24.015772,-0.0079,1.382
11244.00,7.498660,25.02544,-0.000178,24.016334,-0.0079,1.381
11246.00,7.497678,25.02575,-0.000178,24.015876,-0.0078,1.382
11248.00,7.497071,25.02586,-0.000179,24.015999,-0.0078,1.382
11250.00,7.496973,25.02564,-0.000179,24.016583,-0.0079,1.382
11252.00,7.497357,25.02536,-0.000178,24.016686,-0.0079,1.381
11254.00,7.497633,25.02582,-0.000178,24.016142,-0.0079,1.381
11256.00,7.497368,25.02594,-0.000178,24.016258,-0.0078,1.381
11258.00,7.497540,25.02582,-0.000179,24.015778,-0.0078,1.383
11260.00,7.497887,25.02632,-0.000178,24.015600,-0.0078,1.382
11262.00,7.497730,25.02611,-0.000177,24.015858,-0.0078,1.381
11264.00,7.498414,25.02619,-0.000178,24.016200,-0.0079,1.381
11266.00,7.497800,25.02642,-0.000178,24.016032,-0.0078,1.382
11268.00,7.497673,25.02701,-0.000178,24.015780,-0.0078,1.381
11270.00,7.498289,25.02687,-0.000178,24.016289,-0.0079,1.381
11272.00,7.498305,25.02644,-0.000178,24.015457,-0.0079,1.382
11274.00,7.497220,25.02659,-0.000177,24.015999,-0.0079,1.382
11276.00,7.497658,25.02637,-0.000179,24.016237,-0.0079,1.381
11278.00,7.498922,25.02693,-0.000178,24.016088,-0.0078,1.381
11280.00,7.498960,25.02666,-0.000178,24.015979,-0.0079,1.382
11282.00,7.497606,25.02588,-0.000179,24.015956,-0.0079,1.382
11284.00,7.497418,25.02624,-0.000178,24.015887,-0.0078,1.382
11286.00,7.497081,25.02660,-0.000179,24.015729,-0.0079,1.381
11288.00,7.497394,25.02656,-0.000178,24.015821,-0.0078,1.381
11290.00,7.497239,25.02694,-0.000179,24.016117,-0.0078,1.382
11292.00,7.496857,25.02636,-0.000178,24.016300,-0.0079,1.382
11294.00,7.496856,25.02710,-0.000178,24.016086,-0.0078,1.381
11296.00,7.497507,25.02699,-0.000178,24.015794,-0.0078,1.382
11298.00,7.498133,25.02664,-0.000178,24.016150,-0.0078,1.382
11300.00,7.497648,25.02604,-0.000178,24.016050,-0.0078,1.382
11302.00,7.497764,25.02560,-0.000179,24.016175,-0.0078,1.382
11304.00,7.497395,25.02591,-0.000178,24.016099,-0.0078,1.381
11306.00,7.498026,25.02548,-0.000177,24.016652,-0.0079,1.381
11308.00,7.498196,25.02622,-0.000178,24.016445,-0.0079,1.381
11310.00,7.497377,25.02573,-0.000178,24.015627,-0.0078,1.382
11312.00,7.497427,25.02584,-0.000179,24.016411,-0.0078,1.381
11314.00,7.497779,25.02558,-0.000178,24.016237,-0.0079,1.381
11316.00,7.497101,25.02561,-0.000179,24.016804,-0.0078,1.382
11318.00,7.496094,25.02583,-0.000178,24.016256,-0.0078,1.382
11320.00,7.497183,25.02596,-0.000178,24.016121,-0.0078,1.382
11322.00,7.496763,25.02603,-0.000177,24.015350,-0.0078,1.381
11324.00,7.496948,25.02523,-0.000179,24.015905,-0.0078,1.381
11326.00,7.496914,25.02602,-0.000178,24.016365,-0.0079,1.381
11328.00,7.497136,25.02573,-0.000178,24.016519,-0.0078,1.381
11330.00,7.497420,25.02651,-0.000178,24.016394,-0.0078,1.381
11332.00,7.497632,25.02641,-0.000178,24.016731,-0.0078,1.381
11334.00,7.497095,25.02651,-0.000178,24.016713,-0.0078,1.381
11336.00,7.497490,25.02696,-0.000178,24.016389,-0.0078,1.382
11338.00,7.497655,25.02715,-0.000178,24.016184,-0.0078,1.382
11340.00,7.497964,25.02701,-0.000178,24.015711,-0.0078,1.381
11342.00,7.497768,25.02671,-0.000178,24.015950,-0.0078,1.381
11344.00,7.497229,25.02657,-0.000177,24.016336,-0.0078,1.381
11346.00,7.498087,25.02692,-0.000177,24.016655,-0.0078,1.381
11348.00,7.497992,25.02748,-0.000177,24.016148,-0.0078,1.381
11350.00,7.497723,25.02742,-0.000178,24.016478,-0.0078,1.382
11352.00,7.497703,25.02701,-0.000178,24.016648,-0.0078,1.382
11354.00,7.497381,25.02694,-0.000179,24.016072,-0.0078,1.381
11356.00,7.498248,25.02727,-0.000178,24.016554,-0.0078,1.381
11358.00,7.498063,25.02869,-0.000176,24.016247,-0.0078,1.381
11360.00,7.497330,25.02823,-0.000176,24.016706,-0.0078,1.382
11362.00,7.497092,25.02791,-0.000177,24.016233,-0.0078,1.382
11364.00,7.497182,25.02792,-0.000178,24.016949,-0.0078,1.381
11366.00,7.497774,25.02802,-0.000177,24.016367,-0.0078,1.381
11368.00,7.497744,25.02793,-0.000178,24.016463,-0.0078,1.381
11370.00,7.498443,25.02802,-0.000177,24.016737,-0.0079,1.381
11372.00,7.498187,25.02713,-0.000178,24.016637,-0.0078,1.382
11374.00,7.498379,25.02669,-0.000179,24.016708,-0.0078,1.382
11376.00,7.497999,25.02629,-0.000177,24.017279,-0.0078,1.381
11378.00,7.497518,25.02651,-0.000177,24.016878,-0.0078,1.381
11380.00,7.498077,25.02706,-0.000177,24.016748,-0.0078,1.381
11382.00,7.497516,25.02652,-0.000178,24.017074,-0.0078,1.381
11384.00,7.497453,25.02652,-0.000177,24.016947,-0.0078,1.382
11386.00,7.497561,25.02657,-0.000177,24.016788,-0.0078,1.382
11388.00,7.498210,25.02685,-0.000179,24.016911,-0.0078,1.381
11390.00,7.497790,25.02642,-0.000178,24.016362,-0.0078,1.381
11392.00,7.498166,25.02676,-0.000177,24.017060,-0.0078,1.381
11394.00,7.497637,25.02726,-0.000178,24.016614,-0.0078,1.382
11396.00,7.497257,25.02720,-0.000178,24.016536,-0.0078,1.381
11398.00,7.497207,25.02655,-0.000177,24.016498,-0.0078,1.382
11400.00,7.496860,25.02675,-0.000176,24.016873,-0.0078,1.381
11402.00,7.497725,25.02668,-0.000177,24.017400,-0.0078,1.382
11404.00,7.498279,25.02688,-0.000177,24.016673,-0.0078,1.381
@19,12.0000,24.0
11406.00,7.497589,25.02720,-0.000177,24.016130,-0.0078,1.381
11408.00,7.496191,25.02754,-0.000178,24.016498,-0.0078,1.381
11410.00,7.488674,25.02692,-0.000178,24.016915,-0.0078,1.381
11412.00,7.478725,25.02676,-0.000178,24.015936,-0.0078,1.380
11414.00,7.468476,25.02697,-0.000176,24.016026,-0.0078,1.380
11416.00,7.459817,25.02769,-0.000176,24.016842,-0.0078,1.380
11418.00,7.454122,25.02723,-0.000177,24.016556,-0.0078,1.381
11420.00,7.452920,25.02760,-0.000178,24.015994,-0.0078,1.382
11422.00,7.452170,25.02814,-0.000178,24.016536,-0.0078,1.382
11424.00,7.451101,25.02813,-0.000179,24.016262,-0.0078,1.383
11426.00,7.449117,25.02730,-0.000179,24.016728,-0.0078,1.383
11428.00,7.447110,25.02767,-0.000179,24.015680,-0.0078,1.383
11430.00,7.445104,25.02777,-0.000178,24.016082,-0.0078,1.383
11432.00,7.446182,25.02725,-0.000179,24.016211,-0.0078,1.383
11434.00,7.454234,25.02660,-0.000178,24.016244,-0.0078,1.383
11436.00,7.466403,25.02670,-0.000179,24.016289,-0.0078,1.384
11438.00,7.479785,25.02727,-0.000179,24.017431,-0.0078,1.383
11440.00,7.491873,25.02774,-0.000178,24.016097,-0.0078,1.382
11442.00,7.499879,25.02821,-0.000178,24.016266,-0.0078,1.382
11444.00,7.505390,25.02782,-0.000177,24.016443,-0.0078,1.381
11446.00,7.511489,25.02738,-0.000177,24.016441,-0.0079,1.382
11448.00,7.517136,25.02705,-0.000176,24.016052,-0.0078,1.381
11450.00,7.523151,25.02771,-0.000176,24.016833,-0.0078,1.381
11452.00,7.528711,25.02772,-0.000176,24.016726,-0.0078,1.381
11454.00,7.534513,25.02765,-0.000177,24.017107,-0.0078,1.382
11456.00,7.540165,25.02795,-0.000178,24.016974,-0.0078,1.382
11458.00,7.544862,25.02778,-0.000178,24.017021,-0.0078,1.382
11460.00,7.548315,25.02761,-0.000178,24.016380,-0.0078,1.382
11462.00,7.551151,25.02778,-0.000177,24.016465,-0.0078,1.381
11464.00,7.553615,25.02746,-0.000176,24.016728,-0.0078,1.382
11466.00,7.556195,25.02697,-0.000177,24.016773,-0.0078,1.381
11468.00,7.557136,25.02796,-0.000176,24.016565,-0.0078,1.381
11470.00,7.556915,25.02860,-0.000176,24.016831,-0.0078,1.381
11472.00,7.557512,25.02897,-0.000177,24.016284,-0.0078,1.381
11474.00,7.558321,25.02892,-0.000177,24.016102,-0.0078,1.382
11476.00,7.558052,25.02832,-0.000177,24.016499,-0.0078,1.382
11478.00,7.556661,25.02805,-0.000178,24.016793,-0.0078,1.381
11480.00,7.555867,25.02757,-0.000178,24.016121,-0.0078,1.381
11482.00,7.554357,25.02803,-0.000177,24.016559,-0.0078,1.382
11484.00,7.552946,25.02806,-0.000179,24.016686,-0.0078,1.381
11486.00,7.551143,25.02784,-0.000178,24.016220,-0.0078,1.381
11488.00,7.548493,25.02790,-0.000178,24.015988,-0.0079,1.381
11490.00,7.545845,25.02782,-0.000177,24.016746,-0.0078,1.381
11492.00,7.544117,25.02661,-0.000177,24.016704,-0.0078,1.381
11494.00,7.542112,25.02709,-0.000177,24.016519,-0.0078,1.382
11496.00,7.539957,25.02691,-0.000178,24.016469,-0.0079,1.381
11498.00,7.538582,25.02675,-0.000178,24.016898,-0.0078,1.381
11500.00,7.537134,25.02707,-0.000178,24.016175,-0.0078,1.381
11502.00,7.536234,25.02737,-0.000178,24.016472,-0.0078,1.381
11504.00,7.534152,25.02827,-0.000176,24.016485,-0.0079,1.380
11506.00,7.532557,25.02906,-0.000176,24.017223,-0.0078,1.382
11508.00,7.531202,25.02853,-0.000177,24.017293,-0.0078,1.382
11510.00,7.530165,25.02818,-0.000177,24.017241,-0.0078,1.381
11512.00,7.529469,25.02820,-0.000177,24.017301,-0.0078,1.382
11514.00,7.528725,25.02802,-0.000176,24.017050,-0.0078,1.381
11516.00,7.527883,25.02851,-0.000177,24.017076,-0.0078,1.381
11518.00,7.526511,25.02829,-0.000177,24.016383,-0.0078,1.381
11520.00,7.525169,25.02761,-0.000177,24.016760,-0.0078,1.382
11522.00,7.524159,25.02848,-0.000176,24.016996,-0.0078,1.382
11524.00,7.523357,25.02853,-0.000176,24.017183,-0.0078,1.381
11526.00,7.521576,25.02838,-0.000177,24.016396,-0.0078,1.381
11528.00,7.521525,25.02883,-0.000177,24.016833,-0.0078,1.381
11530.00,7.521491,25.02964,-0.000177,24.016900,-0.0078,1.381
11532.00,7.521159,25.02913,-0.000177,24.016815,-0.0078,1.381
11534.00,7.520531,25.02885,-0.000176,24.016913,-0.0078,1.381
11536.00,7.519834,25.02883,-0.000176,24.016436,-0.0078,1.381
11538.00,7.518806,25.02938,-0.000176,24.016766,-0.0078,1.381
11540.00,7.519184,25.02916,-0.000176,24.016487,-0.0078,1.381
11542.00,7.518321,25.02882,-0.000176,24.016543,-0.0078,1.381
11544.00,7.516696,25.02913,-0.000176,24.016766,-0.0078,1.381
11546.00,7.516025,25.02891,-0.000176,24.016824,-0.0078,1.382
11548.00,7.516088,25.02895,-0.000176,24.017525,-0.0078,1.381
11550.00,7.515990,25.02882,-0.000176,24.016523,-0.0078,1.381
11552.00,7.515822,25.02886,-0.000176,24.016305,-0.0078,1.380
11554.00,7.516123,25.02850,-0.000176,24.016501,-0.0078,1.380
11556.00,7.515898,25.02862,-0.000177,24.016528,-0.0078,1.381
11558.00,7.515547,25.02872,-0.000177,24.016438,-0.0078,1.381
11560.00,7.514696,25.02860,-0.000178,24.016789,-0.0078,1.381
11562.00,7.514499,25.02896,-0.000177,24.015986,-0.0078,1.381
11564.00,7.514011,25.02892,-0.000177,24.017148,-0.0078,1.381
11566.00,7.513298,25.02858,-0.000178,24.016403,-0.0078,1.381
11568.00,7.513424,25.02820,-0.000177,24.016610,-0.0078,1.381
11570.00,7.513330,25.02771,-0.000178,24.016082,-0.0078,1.381
11572.00,7.512640,25.02723,-0.000178,24.016030,-0.0078,1.381
11574.00,7.512035,25.02733,-0.000178,24.016539,-0.0078,1.381
11576.00,7.511758,25.02665,-0.000178,24.016423,-0.0078,1.381
11578.00,7.511190,25.02730,-0.000179,24.016668,-0.0078,1.381
11580.00,7.510503,25.02821,-0.000178,24.016673,-0.0078,1.381
11582.00,7.511399,25.02812,-0.000178,24.016987,-0.0078,1.380
11584.00,7.510607,25.02798,-0.000178,24.017054,-0.0078,1.381
11586.00,7.510031,25.02797,-0.000178,24.016983,-0.0078,1.381
11588.00,7.508904,25.02862,-0.000178,24.016860,-0.0078,1.380
11590.00,7.508673,25.02840,-0.000177,24.016831,-0.0078,1.380
11592.00,7.508230,25.02851,-0.000178,24.016855,-0.0078,1.381
11594.00,7.508260,25.02880,-0.000178,24.016552,-0.0078,1.381
11596.00,7.508842,25.02868,-0.000178,24.016380,-0.0078,1.381
11598.00,7.508710,25.02824,-0.000178,24.016336,-0.0078,1.381
11600.00,7.507770,25.02828,-0.000179,24.016980,-0.0078,1.381
11602.00,7.507453,25.02867,-0.000178,24.016086,-0.0078,1.381
11604.00,7.507460,25.02914,-0.000179,24.016079,-0.0078,1.380
11606.00,7.507668,25.02871,-0.000178,24.017292,-0.0078,1.381
11608.00,7.507307,25.02925,-0.000178,24.016646,-0.0078,1.381
11610.00,7.505992,25.02854,-0.000177,24.016605,-0.0078,1.381
11612.00,7.505214,25.02908,-0.000178,24.017359,-0.0078,1.381
11614.00,7.505587,25.02871,-0.000179,24.017290,-0.0078,1.381
11616.00,7.505918,25.02821,-0.000178,24.016296,-0.0078,1.381
11618.00,7.506325,25.02788,-0.000177,24.016492,-0.0078,1.381
11620.00,7.506079,25.02847,-0.000177,24.016644,-0.0078,1.381
11622.00,7.505608,25.02766,-0.000178,24.016833,-0.0078,1.381
11624.00,7.505704,25.02791,-0.000177,24.016871,-0.0078,1.381
11626.00,7.505219,25.02822,-0.000179,24.016405,-0.0078,1.381
11628.00,7.503913,25.02773,-0.000177,24.015597,-0.0078,1.381
11630.00,7.504088,25.02832,-0.000178,24.016559,-0.0078,1.381
11632.00,7.504924,25.02847,-0.000179,24.015838,-0.0078,1.381
11634.00,7.505191,25.02795,-0.000179,24.015792,-0.0078,1.381
11636.00,7.504254,25.02799,-0.000178,24.016353,-0.0078,1.381
11638.00,7.503869,25.02777,-0.000178,24.016505,-0.0078,1.381
11640.00,7.503987,25.02860,-0.000179,24.016878,-0.0078,1.381
11642.00,7.504253,25.02840,-0.000178,24.016559,-0.0078,1.380
11644.00,7.504230,25.02803,-0.000178,24.016360,-0.0078,1.381
11646.00,7.502950,25.02873,-0.000178,24.017078,-0.0078,1.381
11648.00,7.503227,25.02937,-0.000178,24.016095,-0.0078,1.380
11650.00,7.503644,25.02925,-0.000177,24.016951,-0.0078,1.381
11652.00,7.503938,25.02863,-0.000177,24.016595,-0.0077,1.381
11654.00,7.504131,25.02941,-0.000178,24.016643,-0.0078,1.381
11656.00,7.504978,25.02948,-0.000177,24.016820,-0.0078,1.381
11658.00,7.504037,25.02927,-0.000177,24.016632,-0.0078,1.381
11660.00,7.502632,25.02890,-0.000178,24.016798,-0.0078,1.381
11662.00,7.501656,25.02883,-0.000177,24.016298,-0.0078,1.381
11664.00,7.501422,25.02907,-0.000177,24.016585,-0.0078,1.380
11666.00,7.500777,25.02930,-0.000176,24.016784,-0.0078,1.381
11668.00,7.501425,25.02862,-0.000179,24.016833,-0.0078,1.381
11670.00,7.501451,25.02843,-0.000177,24.017268,-0.0078,1.380
11672.00,7.501718,25.02807,-0.000176,24.016715,-0.0078,1.381
11674.00,7.500678,25.02822,-0.000178,24.016918,-0.0078,1.381
11676.00,7.500475,25.02826,-0.000178,24.016818,-0.0078,1.380
11678.00,7.501467,25.02898,-0.000177,24.016465,-0.0078,1.381
11680.00,7.501484,25.02866,-0.000177,24.016380,-0.0078,1.381
11682.00,7.501398,25.02823,-0.000179,24.016507,-0.0078,1.381
11684.00,7.501192,25.02890,-0.000177,24.016024,-0.0078,1.381
11686.00,7.500338,25.02895,-0.000177,24.017127,-0.0078,1.381
11688.00,7.500976,25.02890,-0.000176,24.016572,-0.0078,1.381
11690.00,7.500889,25.02930,-0.000177,24.016409,-0.0078,1.381
11692.00,7.500648,25.02894,-0.000177,24.017426,-0.0078,1.381
11694.00,7.500534,25.02865,-0.000177,24.017127,-0.0078,1.381
11696.00,7.500421,25.02823,-0.000176,24.016237,-0.0078,1.381
11698.00,7.500945,25.02862,-0.000177,24.016786,-0.0078,1.381
11700.00,7.501396,25.02924,-0.000178,24.016766,-0.0078,1.381
11702.00,7.501406,25.02815,-0.000179,24.016425,-0.0078,1.381
11704.00,7.500307,25.02831,-0.000178,24.016840,-0.0078,1.381
11706.00,7.500464,25.02910,-0.000178,24.016461,-0.0078,1.381
11708.00,7.501553,25.02952,-0.000178,24.016704,-0.0078,1.381
11710.00,7.501672,25.02935,-0.000178,24.016483,-0.0078,1.380
11712.00,7.501095,25.02915,-0.000177,24.016896,-0.0078,1.380
11714.00,7.501546,25.03019,-0.000176,24.016588,-0.0078,1.381
11716.00,7.500962,25.03030,-0.000177,24.016035,-0.0078,1.381
11718.00,7.500654,25.02990,-0.000178,24.016664,-0.0078,1.381
11720.00,7.500570,25.02995,-0.000177,24.016425,-0.0078,1.381
11722.00,7.500701,25.02957,-0.000177,24.016965,-0.0078,1.381
11724.00,7.500868,25.02944,-0.000177,24.016947,-0.0078,1.380
11726.00,7.500385,25.02875,-0.000178,24.016840,-0.0078,1.381
11728.00,7.499483,25.02866,-0.000178,24.016608,-0.0078,1.380
11730.00,7.499991,25.02856,-0.000176,24.017282,-0.0078,1.380
11732.00,7.500412,25.02897,-0.000177,24.016769,-0.0078,1.381
11734.00,7.500315,25.02881,-0.000178,24.016204,-0.0078,1.381
11736.00,7.500740,25.02882,-0.000177,24.016876,-0.0078,1.380
11738.00,7.500020,25.02857,-0.000176,24.016369,-0.0078,1.381
11740.00,7.499480,25.02838,-0.000177,24.016944,-0.0078,1.380
11742.00,7.500313,25.02924,-0.000177,24.016579,-0.0078,1.381
11744.00,7.500596,25.02930,-0.000176,24.017437,-0.0078,1.381
11746.00,7.500461,25.02935,-0.000178,24.017186,-0.0078,1.381
11748.00,7.499918,25.02897,-0.000177,24.017018,-0.0077,1.381
11750.00,7.499907,25.02867,-0.000177,24.016891,-0.0078,1.381
11752.00,7.499537,25.02901,-0.000178,24.016425,-0.0078,1.381
11754.00,7.499870,25.02842,-0.000177,24.017243,-0.0078,1.380
11756.00,7.501004,25.02834,-0.000177,24.016563,-0.0079,1.380
11758.00,7.500634,25.02859,-0.000177,24.017108,-0.0078,1.381
11760.00,7.500024,25.02826,-0.000176,24.017076,-0.0077,1.381
11762.00,7.499638,25.02879,-0.000177,24.016775,-0.0078,1.381
11764.00,7.499590,25.02904,-0.000178,24.016684,-0.0078,1.381
11766.00,7.500206,25.02938,-0.000178,24.016884,-0.0078,1.380
11768.00,7.500305,25.02965,-0.000178,24.016242,-0.0078,1.380
11770.00,7.499835,25.02966,-0.000178,24.016354,-0.0078,1.381
11772.00,7.499354,25.03004,-0.000177,24.016510,-0.0078,1.381
11774.00,7.499920,25.03081,-0.000178,24.016681,-0.0078,1.381
11776.00,7.499362,25.03030,-0.000179,24.016527,-0.0078,1.381
11778.00,7.499856,25.02995,-0.000177,24.016304,-0.0078,1.381
11780.00,7.499240,25.02950,-0.000176,24.016639,-0.0077,1.380
11782.00,7.499178,25.02881,-0.000175,24.016980,-0.0078,1.380
11784.00,7.499349,25.02945,-0.000176,24.015818,-0.0078,1.381
11786.00,7.499426,25.02966,-0.000178,24.017261,-0.0078,1.381
11788.00,7.498189,25.02886,-0.000177,24.016856,-0.0078,1.381
11790.00,7.498494,25.02849,-0.000177,24.016405,-0.0078,1.381
11792.00,7.499325,25.02898,-0.000178,24.016759,-0.0078,1.381
11794.00,7.499099,25.02934,-0.000177,24.016728,-0.0078,1.381
11796.00,7.499682,25.03009,-0.000178,24.016527,-0.0078,1.380
11798.00,7.499724,25.03055,-0.000176,24.016233,-0.0078,1.380
11800.00,7.499562,25.02940,-0.000178,24.016637,-0.0078,1.381
11802.00,7.499150,25.02911,-0.000179,24.016675,-0.0078,1.381
11804.00,7.499577,25.02897,-0.000178,24.016855,-0.0078,1.381
11806.00,7.499628,25.02928,-0.000178,24.016285,-0.0078,1.381
11808.00,7.499551,25.02933,-0.000178,24.016552,-0.0078,1.381
11810.00,7.499595,25.02921,-0.000178,24.016059,-0.0078,1.380
11812.00,7.499119,25.02925,-0.000176,24.016595,-0.0078,1.381
11814.00,7.499395,25.02916,-0.000178,24.016523,-0.0078,1.380
11816.00,7.499350,25.02968,-0.000177,24.016494,-0.0078,1.380
11818.00,7.499384,25.02862,-0.000176,24.016704,-0.0078,1.380
11820.00,7.499021,25.02897,-0.000177,24.016969,-0.0078,1.381
11822.00,7.499146,25.02884,-0.000177,24.016396,-0.0078,1.381
11824.00,7.498769,25.02883,-0.000178,24.016461,-0.0078,1.381
11826.00,7.498428,25.02839,-0.000177,24.016615,-0.0078,1.381
11828.00,7.497649,25.02911,-0.000178,24.016106,-0.0079,1.381
11830.00,7.497722,25.02855,-0.000178,24.016619,-0.0078,1.381
11832.00,7.498209,25.02829,-0.000178,24.016808,-0.0078,1.381
11834.00,7.499565,25.02821,-0.000178,24.016983,-0.0078,1.380
11836.00,7.499198,25.02855,-0.000178,24.016345,-0.0078,1.380
11838.00,7.498455,25.02830,-0.000178,24.016695,-0.0078,1.381
11840.00,7.498321,25.02816,-0.000178,24.016721,-0.0078,1.381
11842.00,7.497432,25.02798,-0.000178,24.017411,-0.0078,1.380
11844.00,7.498359,25.02824,-0.000177,24.017272,-0.0078,1.381
11846.00,7.499197,25.02831,-0.000178,24.016409,-0.0078,1.381
11848.00,7.499478,25.02829,-0.000178,24.016780,-0.0078,1.380
11850.00,7.497921,25.02808,-0.000177,24.016855,-0.0077,1.381
11852.00,7.497506,25.02792,-0.000177,24.016588,-0.0078,1.381
11854.00,7.497917,25.02823,-0.000176,24.016750,-0.0078,1.381
11856.00,7.498037,25.02834,-0.000176,24.016831,-0.0078,1.380
11858.00,7.497649,25.02895,-0.000177,24.016643,-0.0078,1.381
11860.00,7.498495,25.02857,-0.000176,24.016962,-0.0078,1.380
11862.00,7.498414,25.02818,-0.000177,24.017141,-0.0078,1.380
11864.00,7.497938,25.02849,-0.000178,24.017018,-0.0078,1.381
11866.00,7.497700,25.02846,-0.000179,24.017377,-0.0078,1.381
11868.00,7.498217,25.02903,-0.000177,24.016918,-0.0078,1.381
11870.00,7.497853,25.02926,-0.000177,24.016708,-0.0078,1.380
11872.00,7.497366,25.02915,-0.000176,24.016789,-0.0078,1.381
11874.00,7.497889,25.02920,-0.000176,24.016157,-0.0078,1.382
11876.00,7.498303,25.02912,-0.000178,24.017165,-0.0078,1.381
11878.00,7.497480,25.02858,-0.000178,24.016953,-0.0078,1.381
11880.00,7.497302,25.02857,-0.000177,24.016760,-0.0078,1.380
11882.00,7.498931,25.02948,-0.000177,24.017078,-0.0078,1.380
11884.00,7.499364,25.02919,-0.000177,24.017186,-0.0078,1.381
11886.00,7.499573,25.02970,-0.000177,24.016606,-0.0078,1.380
11888.00,7.498535,25.02997,-0.000177,24.016695,-0.0078,1.381
11890.00,7.498697,25.02958,-0.000177,24.016284,-0.0078,1.381
11892.00,7.499272,25.02931,-0.000176,24.016285,-0.0078,1.380
11894.00,7.499001,25.02862,-0.000177,24.016884,-0.0078,1.380
11896.00,7.498769,25.02887,-0.000176,24.017128,-0.0078,1.381
11898.00,7.497871,25.02918,-0.000176,24.017301,-0.0078,1.380
11900.00,7.498019,25.02990,-0.000177,24.016334,-0.0078,1.381
11902.00,7.498287,25.02950,-0.000177,24.016757,-0.0078,1.382
11904.00,7.497557,25.02954,-0.000178,24.016508,-0.0078,1.381
11906.00,7.498355,25.03000,-0.000178,24.017041,-0.0078,1.381
11908.00,7.498490,25.03011,-0.000177,24.016438,-0.0078,1.380
11910.00,7.498161,25.02918,-0.000177,24.016295,-0.0078,1.381
11912.00,7.498179,25.02962,-0.000178,24.016530,-0.0078,1.381
11914.00,7.497937,25.03003,-0.000178,24.016467,-0.0078,1.380
11916.00,7.497830,25.02909,-0.000178,24.017282,-0.0078,1.381
11918.00,7.497610,25.02945,-0.000177,24.017215,-0.0078,1.381
11920.00,7.498006,25.02992,-0.000176,24.017449,-0.0078,1.381
11922.00,7.497837,25.02981,-0.000177,24.016673,-0.0078,1.380
11924.00,7.497643,25.02948,-0.000176,24.016973,-0.0078,1.380
11926.00,7.498096,25.02883,-0.000177,24.017293,-0.0078,1.380
11928.00,7.498335,25.02909,-0.000175,24.017823,-0.0078,1.381
11930.00,7.497869,25.02968,-0.000176,24.016954,-0.0078,1.381
11932.00,7.497153,25.02887,-0.000175,24.016951,-0.0078,1.381
11934.00,7.497719,25.02933,-0.000177,24.017250,-0.0078,1.381
11936.00,7.497824,25.02880,-0.000176,24.016871,-0.0078,1.381
11938.00,7.496588,25.02793,-0.000176,24.016909,-0.0078,1.381
11940.00,7.497469,25.02866,-0.000176,24.016704,-0.0078,1.381
11942.00,7.496534,25.02973,-0.000178,24.017685,-0.0078,1.381
11944.00,7.496648,25.02875,-0.000177,24.016624,-0.0078,1.381
11946.00,7.497037,25.02835,-0.000177,24.017130,-0.0077,1.380
11948.00,7.496641,25.02950,-0.000178,24.016316,-0.0078,1.381
11950.00,7.496579,25.02864,-0.000178,24.016661,-0.0078,1.381
11952.00,7.495884,25.02812,-0.000177,24.017205,-0.0078,1.380
11954.00,7.497205,25.02861,-0.000176,24.016976,-0.0078,1.380
11956.00,7.497918,25.02859,-0.000177,24.016646,-0.0078,1.381
11958.00,7.497773,25.02857,-0.000178,24.016978,-0.0078,1.381
11960.00,7.498420,25.02958,-0.000177,24.016432,-0.0078,1.380
11962.00,7.497877,25.02922,-0.000177,24.016552,-0.0078,1.380
11964.00,7.498033,25.02850,-0.000177,24.017183,-0.0078,1.380
11966.00,7.497637,25.02911,-0.000177,24.016579,-0.0078,1.381
11968.00,7.498260,25.02858,-0.000177,24.016585,-0.0078,1.381
11970.00,7.497468,25.02874,-0.000177,24.016314,-0.0078,1.380
11972.00,7.497853,25.02862,-0.000177,24.017257,-0.0078,1.381
11974.00,7.498134,25.02911,-0.000176,24.016302,-0.0078,1.380
11976.00,7.498024,25.02866,-0.000176,24.017165,-0.0078,1.380
11978.00,7.498384,25.02904,-0.000177,24.017170,-0.0078,1.381
11980.00,7.498266,25.02888,-0.000177,24.017112,-0.0078,1.381
11982.00,7.496942,25.02807,-0.000177,24.016646,-0.0078,1.381
11984.00,7.496999,25.02757,-0.000177,24.016494,-0.0078,1.381
11986.00,7.497527,25.02775,-0.000176,24.016200,-0.0078,1.380
11988.00,7.496871,25.02840,-0.000176,24.016766,-0.0078,1.380
11990.00,7.496515,25.02870,-0.000176,24.016704,-0.0078,1.380
11992.00,7.497789,25.02878,-0.000176,24.016775,-0.0078,1.380
11994.00,7.498689,25.02821,-0.000176,24.016518,-0.0078,1.381
11996.00,7.498050,25.02939,-0.000176,24.017382,-0.0078,1.381
11998.00,7.497569,25.03001,-0.000178,24.017107,-0.0078,1.381
12000.00,7.497427,25.02927,-0.000178,24.016989,-0.0078,1.381
12002.00,7.498437,25.02914,-0.000177,24.017467,-0.0078,1.380
12004.00,7.499451,25.02877,-0.000177,24.017411,-0.0078,1.381
12006.00,7.498119,25.03011,-0.000177,24.016867,-0.0077,1.381
@20,12.0000,24.0
12008.00,7.495945,25.03068,-0.000176,24.017014,-0.0077,1.380
12010.00,7.489624,25.03127,-0.000175,24.017137,-0.0078,1.380
12012.00,7.481075,25.03098,-0.000175,24.017589,-0.0077,1.379
12014.00,7.470868,25.03049,-0.000174,24.016869,-0.0077,1.379
12016.00,7.461109,25.03002,-0.000174,24.016133,-0.0078,1.379
12018.00,7.455191,25.03008,-0.000175,24.016721,-0.0078,1.380
12020.00,7.452835,25.03121,-0.000176,24.017580,-0.0078,1.381
12022.00,7.452302,25.03071,-0.000176,24.017192,-0.0078,1.381
12024.00,7.452124,25.03137,-0.000177,24.017293,-0.0078,1.382
12026.00,7.451164,25.03136,-0.000179,24.017866,-0.0078,1.381
12028.00,7.448039,25.03079,-0.000177,24.017052,-0.0078,1.382
12030.00,7.446080,25.03195,-0.000177,24.017674,-0.0077,1.382
12032.00,7.446086,25.03269,-0.000178,24.016886,-0.0078,1.382
12034.00,7.452453,25.03212,-0.000178,24.016898,-0.0078,1.382
12036.00,7.463574,25.03164,-0.000178,24.017060,-0.0077,1.383
12038.00,7.477202,25.03068,-0.000178,24.016858,-0.0078,1.383
12040.00,7.489432,25.03074,-0.000179,24.017344,-0.0078,1.382
12042.00,7.495980,25.03054,-0.000178,24.017912,-0.0078,1.381
12044.00,7.500947,25.03047,-0.000177,24.017156,-0.0077,1.381
12046.00,7.506810,25.03079,-0.000177,24.016777,-0.0078,1.381
12048.00,7.511055,25.03071,-0.000176,24.017730,-0.0078,1.380
12050.00,7.516251,25.03083,-0.000174,24.017440,-0.0077,1.380
12052.00,7.523044,25.03039,-0.000174,24.016450,-0.0078,1.381
12054.00,7.530006,25.03060,-0.000176,24.017003,-0.0077,1.381
12056.00,7.536017,25.03033,-0.000176,24.017134,-0.0078,1.381
12058.00,7.540701,25.03038,-0.000175,24.017079,-0.0078,1.381
12060.00,7.544995,25.03000,-0.000175,24.017426,-0.0078,1.380
12062.00,7.548088,25.03029,-0.000175,24.016985,-0.0078,1.381
12064.00,7.551295,25.02972,-0.000176,24.016918,-0.0078,1.380
12066.00,7.552924,25.03038,-0.000175,24.017205,-0.0077,1.381
12068.00,7.554800,25.02955,-0.000176,24.016837,-0.0077,1.381
12070.00,7.554933,25.02929,-0.000175,24.017397,-0.0078,1.380
12072.00,7.555739,25.02871,-0.000176,24.016670,-0.0078,1.380
12074.00,7.555495,25.02885,-0.000174,24.016766,-0.0078,1.380
12076.00,7.555840,25.02863,-0.000175,24.017060,-0.0078,1.380
12078.00,7.555478,25.02823,-0.000175,24.017147,-0.0077,1.380
12080.00,7.554655,25.02869,-0.000175,24.017422,-0.0077,1.380
12082.00,7.552951,25.02950,-0.000175,24.017310,-0.0078,1.381
12084.00,7.550916,25.03010,-0.000176,24.016739,-0.0078,1.380
12086.00,7.549335,25.03033,-0.000176,24.016672,-0.0078,1.381
12088.00,7.547088,25.03051,-0.000177,24.017181,-0.0078,1.381
12090.00,7.545211,25.02978,-0.000177,24.016474,-0.0078,1.380
12092.00,7.543190,25.02905,-0.000177,24.016875,-0.0078,1.380
12094.00,7.540921,25.02884,-0.000176,24.016626,-0.0078,1.381
12096.00,7.539340,25.02901,-0.000176,24.016963,-0.0077,1.381
12098.00,7.537500,25.03022,-0.000177,24.016949,-0.0078,1.380
12100.00,7.535887,25.03014,-0.000176,24.017536,-0.0078,1.381
12102.00,7.533730,25.03007,-0.000175,24.017165,-0.0077,1.380
12104.00,7.531980,25.02990,-0.000176,24.017190,-0.0077,1.381
12106.00,7.530658,25.02962,-0.000176,24.017049,-0.0078,1.380
12108.00,7.530196,25.02906,-0.000176,24.016231,-0.0078,1.381
12110.00,7.528738,25.02877,-0.000176,24.016327,-0.0078,1.381
12112.00,7.527758,25.02960,-0.000176,24.017029,-0.0078,1.380
12114.00,7.527370,25.02913,-0.000175,24.017241,-0.0078,1.380
12116.00,7.525564,25.02938,-0.000175,24.016762,-0.0078,1.380
12118.00,7.524402,25.02927,-0.000175,24.017186,-0.0078,1.380
12120.00,7.523745,25.03016,-0.000176,24.016624,-0.0078,1.381
12122.00,7.523567,25.03022,-0.000176,24.016342,-0.0078,1.380
12124.00,7.523245,25.03042,-0.000176,24.017266,-0.0078,1.381
12126.00,7.521566,25.03072,-0.000177,24.016844,-0.0078,1.380
12128.00,7.521293,25.03057,-0.000176,24.016657,-0.0077,1.381
12130.00,7.520555,25.03043,-0.000176,24.016701,-0.0078,1.381
12132.00,7.519597,25.02982,-0.000177,24.017253,-0.0078,1.381
12134.00,7.519539,25.03010,-0.000176,24.016740,-0.0078,1.380
12136.00,7.519028,25.03047,-0.000177,24.016539,-0.0078,1.380
12138.00,7.517898,25.03011,-0.000176,24.017255,-0.0078,1.380
12140.00,7.516915,25.03051,-0.000177,24.016982,-0.0078,1.380
12142.00,7.516396,25.02982,-0.000177,24.016610,-0.0078,1.381
12144.00,7.516248,25.02990,-0.000176,24.016849,-0.0078,1.380
12146.00,7.515479,25.02990,-0.000177,24.016933,-0.0078,1.380
12148.00,7.514439,25.03077,-0.000176,24.016565,-0.0078,1.381
12150.00,7.514594,25.03046,-0.000175,24.016755,-0.0078,1.381
12152.00,7.513994,25.03083,-0.000176,24.016436,-0.0078,1.380
12154.00,7.513736,25.03073,-0.000177,24.017105,-0.0078,1.380
12156.00,7.513314,25.03064,-0.000177,24.017339,-0.0078,1.380
12158.00,7.514040,25.03084,-0.000177,24.017123,-0.0078,1.380
12160.00,7.514728,25.03053,-0.000175,24.016973,-0.0078,1.380
12162.00,7.513976,25.03066,-0.000177,24.016329,-0.0078,1.380
12164.00,7.513085,25.03057,-0.000177,24.016945,-0.0077,1.380
12166.00,7.513075,25.03114,-0.000177,24.016800,-0.0078,1.380
12168.00,7.513247,25.03177,-0.000177,24.016942,-0.0078,1.380
12170.00,7.512987,25.03030,-0.000178,24.017123,-0.0078,1.380
12172.00,7.512127,25.03078,-0.000178,24.016289,-0.0078,1.380
12174.00,7.511732,25.03080,-0.000177,24.016746,-0.0078,1.380
12176.00,7.511224,25.03123,-0.000177,24.017172,-0.0078,1.380
12178.00,7.511388,25.03076,-0.000177,24.017103,-0.0078,1.381
12180.00,7.511183,25.03105,-0.000177,24.017176,-0.0078,1.381
12182.00,7.510733,25.03105,-0.000178,24.016924,-0.0077,1.380
12184.00,7.510688,25.03032,-0.000177,24.016343,-0.0077,1.380
12186.00,7.510051,25.03066,-0.000177,24.017002,-0.0077,1.380
12188.00,7.509957,25.03005,-0.000176,24.016944,-0.0078,1.381
12190.00,7.509108,25.02970,-0.000176,24.016106,-0.0078,1.381
12192.00,7.508356,25.02938,-0.000177,24.016909,-0.0077,1.381
12194.00,7.508402,25.02953,-0.000176,24.017185,-0.0078,1.380
12196.00,7.507818,25.02927,-0.000176,24.017317,-0.0077,1.381
12198.00,7.507408,25.02830,-0.000177,24.016835,-0.0077,1.381
12200.00,7.507140,25.02882,-0.000176,24.017589,-0.0078,1.380
12202.00,7.507122,25.02913,-0.000175,24.017616,-0.0078,1.381
12204.00,7.507088,25.02957,-0.000177,24.016626,-0.0078,1.381
12206.00,7.507336,25.03048,-0.000177,24.016971,-0.0078,1.381
12208.00,7.508081,25.03012,-0.000178,24.016505,-0.0077,1.381
12210.00,7.507397,25.02948,-0.000177,24.017591,-0.0078,1.380
12212.00,7.507378,25.02957,-0.000177,24.016525,-0.0077,1.380
12214.00,7.506968,25.02961,-0.000177,24.016008,-0.0078,1.380
12216.00,7.506234,25.02991,-0.000177,24.016391,-0.0077,1.380
12218.00,7.505889,25.02979,-0.000176,24.016938,-0.0078,1.381
12220.00,7.507277,25.02955,-0.000177,24.017128,-0.0078,1.381
12222.00,7.505223,25.02855,-0.000177,24.017014,-0.0078,1.381
12224.00,7.505034,25.02869,-0.000177,24.016969,-0.0078,1.381
12226.00,7.505651,25.02886,-0.000177,24.016963,-0.0078,1.380
12228.00,7.505890,25.02874,-0.000177,24.016931,-0.0078,1.381
12230.00,7.506503,25.02798,-0.000177,24.017263,-0.0078,1.381
12232.00,7.506512,25.02843,-0.000177,24.017061,-0.0078,1.381
12234.00,7.505977,25.02882,-0.000177,24.017121,-0.0078,1.381
12236.00,7.504833,25.02897,-0.000177,24.016643,-0.0078,1.381
12238.00,7.505349,25.02870,-0.000178,24.016840,-0.0078,1.380
12240.00,7.504966,25.02879,-0.000177,24.016527,-0.0078,1.380
12242.00,7.504704,25.02933,-0.000177,24.016394,-0.0078,1.380
12244.00,7.505430,25.02925,-0.000176,24.016599,-0.0078,1.380
12246.00,7.504548,25.02914,-0.000177,24.016902,-0.0078,1.381
12248.00,7.504328,25.02841,-0.000177,24.016595,-0.0078,1.381
12250.00,7.504136,25.02906,-0.000177,24.016664,-0.0078,1.381
12252.00,7.503137,25.02988,-0.000177,24.016780,-0.0078,1.380
12254.00,7.503226,25.02933,-0.000178,24.016663,-0.0078,1.380
12256.00,7.503150,25.02891,-0.000175,24.016608,-0.0078,1.380
12258.00,7.503314,25.02931,-0.000176,24.016383,-0.0078,1.380
12260.00,7.503525,25.02896,-0.000177,24.016568,-0.0077,1.381
12262.00,7.502742,25.02874,-0.000177,24.017580,-0.0078,1.380
12264.00,7.501965,25.02972,-0.000178,24.017125,-0.0078,1.381
12266.00,7.502048,25.02933,-0.000177,24.016499,-0.0078,1.380
12268.00,7.503172,25.02940,-0.000177,24.016561,-0.0078,1.381
12270.00,7.503502,25.03000,-0.000178,24.016470,-0.0077,1.381
12272.00,7.502945,25.03016,-0.000178,24.016566,-0.0078,1.381
12274.00,7.502753,25.02980,-0.000177,24.016525,-0.0078,1.380
12276.00,7.502765,25.03012,-0.000177,24.017315,-0.0078,1.380
12278.00,7.502083,25.02976,-0.000176,24.016423,-0.0078,1.381
12280.00,7.501893,25.02955,-0.000177,24.016630,-0.0078,1.381
12282.00,7.502002,25.02889,-0.000178,24.017110,-0.0078,1.380
12284.00,7.502650,25.02872,-0.000177,24.015939,-0.0078,1.381
12286.00,7.502027,25.02858,-0.000177,24.016904,-0.0078,1.380
12288.00,7.501831,25.02833,-0.000178,24.015979,-0.0078,1.380
12290.00,7.501297,25.02903,-0.000178,24.016907,-0.0078,1.380
12292.00,7.500738,25.02973,-0.000176,24.016904,-0.0078,1.380
12294.00,7.500425,25.02975,-0.000177,24.016572,-0.0078,1.380
12296.00,7.500812,25.02922,-0.000177,24.016427,-0.0078,1.380
12298.00,7.501046,25.02924,-0.000178,24.016171,-0.0078,1.381
12300.00,7.500957,25.02947,-0.000178,24.016289,-0.0078,1.381
12302.00,7.500724,25.03038,-0.000178,24.016731,-0.0078,1.381
12304.00,7.500611,25.03089,-0.000178,24.016650,-0.0078,1.380
12306.00,7.499834,25.03037,-0.000177,24.016461,-0.0078,1.380
12308.00,7.499775,25.03119,-0.000177,24.016742,-0.0078,1.381
12310.00,7.500787,25.03120,-0.000178,24.016055,-0.0078,1.381
12312.00,7.501111,25.03005,-0.000178,24.016472,-0.0078,1.381
12314.00,7.499996,25.02980,-0.000177,24.017475,-0.0078,1.381
12316.00,7.500839,25.02883,-0.000178,24.015838,-0.0078,1.380
12318.00,7.500798,25.02982,-0.000177,24.016432,-0.0078,1.381
12320.00,7.500919,25.03072,-0.000176,24.016915,-0.0078,1.380
12322.00,7.502179,25.03013,-0.000178,24.016706,-0.0078,1.381
12324.00,7.502520,25.03022,-0.000177,24.016432,-0.0078,1.380
12326.00,7.500917,25.03033,-0.000177,24.016817,-0.0078,1.380
12328.00,7.500528,25.02999,-0.000178,24.017083,-0.0078,1.380
12330.00,7.501053,25.02956,-0.000179,24.015898,-0.0078,1.381
12332.00,7.500816,25.02973,-0.000178,24.016762,-0.0078,1.380
12334.00,7.500096,25.02959,-0.000177,24.016508,-0.0078,1.380
12336.00,7.499417,25.02921,-0.000178,24.016572,-0.0078,1.380
12338.00,7.499907,25.02904,-0.000178,24.016124,-0.0078,1.381
12340.00,7.499934,25.02946,-0.000178,24.016182,-0.0078,1.380
12342.00,7.500120,25.02877,-0.000178,24.016800,-0.0078,1.381
12344.00,7.499983,25.02955,-0.000177,24.016960,-0.0078,1.380
12346.00,7.500204,25.02912,-0.000177,24.016759,-0.0078,1.380
12348.00,7.500106,25.02870,-0.000176,24.016238,-0.0078,1.380
12350.00,7.500275,25.02872,-0.000178,24.016313,-0.0078,1.381
12352.00,7.500118,25.02869,-0.000179,24.016264,-0.0078,1.380
12354.00,7.500417,25.02841,-0.000177,24.016354,-0.0078,1.381
12356.00,7.501135,25.02860,-0.000178,24.016679,-0.0078,1.381
12358.00,7.501030,25.02871,-0.000177,24.016949,-0.0078,1.381
12360.00,7.500370,25.02832,-0.000179,24.016501,-0.0078,1.381
12362.00,7.500878,25.02834,-0.000178,24.016215,-0.0078,1.380
12364.00,7.501008,25.02915,-0.000178,24.016521,-0.0078,1.381
12366.00,7.501328,25.02871,-0.000177,24.016345,-0.0078,1.380
12368.00,7.501026,25.02828,-0.000177,24.016661,-0.0078,1.380
12370.00,7.500749,25.02864,-0.000176,24.016338,-0.0078,1.381
12372.00,7.499730,25.02832,-0.000175,24.016382,-0.0078,1.382
12374.00,7.498604,25.02789,-0.000177,24.016635,-0.0078,1.381
12376.00,7.497789,25.02784,-0.000177,24.016572,-0.0078,1.381
12378.00,7.497398,25.02806,-0.000177,24.016231,-0.0078,1.381
12380.00,7.498394,25.02812,-0.000177,24.016204,-0.0078,1.380
12382.00,7.500163,25.02793,-0.000176,24.016246,-0.0079,1.381
12384.00,7.500289,25.02823,-0.000176,24.016532,-0.0078,1.381
12386.00,7.500264,25.02791,-0.000178,24.016534,-0.0078,1.381
12388.00,7.499762,25.02821,-0.000178,24.017136,-0.0078,1.381
12390.00,7.499180,25.02797,-0.000178,24.016710,-0.0078,1.380
12392.00,7.499614,25.02816,-0.000177,24.016953,-0.0078,1.380
12394.00,7.499718,25.02828,-0.000177,24.016777,-0.0078,1.380
12396.00,7.499621,25.02765,-0.000178,24.016699,-0.0078,1.381
12398.00,7.499464,25.02801,-0.000178,24.016568,-0.0078,1.381
12400.00,7.499284,25.02775,-0.000177,24.016697,-0.0078,1.381
12402.00,7.499437,25.02834,-0.000176,24.016751,-0.0078,1.381
12404.00,7.499671,25.02888,-0.000178,24.016342,-0.0078,1.381
12406.00,7.499986,25.02860,-0.000178,24.016927,-0.0078,1.381
12408.00,7.499973,25.02923,-0.000178,24.015994,-0.0078,1.381
12410.00,7.499397,25.02944,-0.000178,24.016037,-0.0078,1.381
12412.00,7.499220,25.02971,-0.000177,24.015970,-0.0078,1.381
12414.00,7.499023,25.02981,-0.000178,24.017123,-0.0078,1.381
12416.00,7.498824,25.02910,-0.000177,24.016869,-0.0079,1.380
12418.00,7.499267,25.02945,-0.000176,24.016594,-0.0079,1.381
12420.00,7.498975,25.02889,-0.000177,24.016565,-0.0078,1.381
12422.00,7.500665,25.02871,-0.000179,24.016527,-0.0078,1.381
12424.00,7.500745,25.02986,-0.000179,24.016721,-0.0078,1.381
12426.00,7.500346,25.02964,-0.000179,24.016260,-0.0078,1.381
12428.00,7.498676,25.02923,-0.000177,24.017391,-0.0078,1.381
12430.00,7.498599,25.02890,-0.000177,24.016822,-0.0078,1.381
12432.00,7.498897,25.02938,-0.000178,24.015756,-0.0078,1.381
12434.00,7.498805,25.03011,-0.000177,24.016362,-0.0078,1.381
12436.00,7.499920,25.03051,-0.000178,24.017259,-0.0078,1.381
12438.00,7.499232,25.03091,-0.000177,24.016518,-0.0078,1.381
12440.00,7.498562,25.03148,-0.000177,24.016942,-0.0078,1.381
12442.00,7.499069,25.03137,-0.000178,24.016499,-0.0078,1.381
12444.00,7.499114,25.03015,-0.000178,24.016276,-0.0078,1.381
12446.00,7.499299,25.02983,-0.000179,24.015921,-0.0079,1.381
12448.00,7.499340,25.03003,-0.000178,24.016218,-0.0079,1.381
12450.00,7.499316,25.03034,-0.000178,24.016090,-0.0079,1.381
12452.00,7.499260,25.02999,-0.000178,24.016200,-0.0079,1.381
12454.00,7.498675,25.02975,-0.000177,24.016510,-0.0078,1.381
12456.00,7.498006,25.02938,-0.000179,24.016421,-0.0078,1.381
12458.00,7.498516,25.02931,-0.000179,24.016309,-0.0078,1.381
12460.00,7.497898,25.03007,-0.000179,24.016211,-0.0078,1.381
12462.00,7.497419,25.03071,-0.000178,24.016369,-0.0078,1.381
12464.00,7.498186,25.03019,-0.000178,24.015979,-0.0078,1.380
12466.00,7.498280,25.03005,-0.000178,24.015870,-0.0078,1.381
12468.00,7.498197,25.02996,-0.000178,24.016316,-0.0079,1.381
12470.00,7.498639,25.03025,-0.000178,24.016411,-0.0078,1.381
12472.00,7.498623,25.03027,-0.000178,24.016873,-0.0079,1.381
12474.00,7.498622,25.02994,-0.000177,24.015615,-0.0079,1.381
12476.00,7.498606,25.03029,-0.000178,24.015801,-0.0078,1.380
12478.00,7.499105,25.03030,-0.000177,24.016291,-0.0078,1.381
12480.00,7.500018,25.03049,-0.000177,24.016487,-0.0078,1.381
12482.00,7.500195,25.03061,-0.000178,24.016168,-0.0078,1.381
12484.00,7.500232,25.03040,-0.000178,24.016227,-0.0078,1.381
12486.00,7.499978,25.03036,-0.000178,24.016644,-0.0078,1.381
12488.00,7.499505,25.03022,-0.000178,24.015885,-0.0078,1.381
12490.00,7.498836,25.03119,-0.000178,24.016432,-0.0078,1.381
12492.00,7.498477,25.03021,-0.000177,24.016295,-0.0079,1.381
12494.00,7.498497,25.03023,-0.000178,24.015782,-0.0078,1.381
12496.00,7.497929,25.03087,-0.000177,24.016516,-0.0078,1.381
12498.00,7.497842,25.03059,-0.000179,24.016728,-0.0078,1.381
12500.00,7.497606,25.03009,-0.000177,24.016211,-0.0078,1.381
12502.00,7.498305,25.03076,-0.000177,24.017531,-0.0078,1.381
12504.00,7.498842,25.03079,-0.000177,24.016686,-0.0078,1.380
12506.00,7.498280,25.03177,-0.000179,24.016806,-0.0078,1.381
12508.00,7.498061,25.03135,-0.000177,24.017201,-0.0078,1.381
12510.00,7.498209,25.03160,-0.000176,24.016701,-0.0078,1.381
12512.00,7.498149,25.03094,-0.000177,24.017070,-0.0078,1.380
12514.00,7.498455,25.03072,-0.000176,24.016798,-0.0078,1.381
12516.00,7.498761,25.03090,-0.000178,24.016534,-0.0078,1.381
12518.00,7.499213,25.03170,-0.000178,24.017069,-0.0078,1.381
12520.00,7.498461,25.03197,-0.000178,24.016900,-0.0078,1.382
12522.00,7.498224,25.03202,-0.000179,24.017056,-0.0078,1.381
12524.00,7.498934,25.03229,-0.000178,24.016104,-0.0078,1.381
12526.00,7.499598,25.03183,-0.000177,24.015876,-0.0078,1.381
12528.00,7.500087,25.03147,-0.000177,24.016130,-0.0078,1.381
12530.00,7.498832,25.03129,-0.000178,24.016731,-0.0078,1.381
12532.00,7.498469,25.03156,-0.000177,24.016039,-0.0078,1.381
12534.00,7.498361,25.03202,-0.000176,24.016218,-0.0078,1.381
12536.00,7.498600,25.03193,-0.000177,24.017259,-0.0078,1.381
12538.00,7.499127,25.03187,-0.000177,24.016449,-0.0078,1.381
12540.00,7.498798,25.03182,-0.000177,24.016160,-0.0078,1.381
12542.00,7.498542,25.03211,-0.000178,24.016073,-0.0078,1.381
12544.00,7.499175,25.03159,-0.000177,24.017181,-0.0078,1.381
12546.00,7.498599,25.03059,-0.000177,24.017141,-0.0078,1.381
12548.00,7.498443,25.03147,-0.000178,24.016403,-0.0078,1.382
12550.00,7.498492,25.03127,-0.000179,24.017313,-0.0078,1.382
12552.00,7.498754,25.03154,-0.000179,24.016621,-0.0078,1.381
12554.00,7.499586,25.03118,-0.000178,24.016215,-0.0078,1.381
12556.00,7.499766,25.03096,-0.000176,24.016469,-0.0078,1.381
12558.00,7.499214,25.03089,-0.000177,24.016936,-0.0078,1.381
12560.00,7.499291,25.03146,-0.000177,24.016817,-0.0078,1.381
12562.00,7.499026,25.03069,-0.000176,24.016200,-0.0078,1.381
12564.00,7.498604,25.03030,-0.000176,24.015997,-0.0078,1.380
12566.00,7.498303,25.03091,-0.000178,24.016401,-0.0078,1.381
12568.00,7.498229,25.03133,-0.000178,24.016539,-0.0078,1.382
12570.00,7.497787,25.03067,-0.000178,24.016802,-0.0078,1.381
12572.00,7.497646,25.03091,-0.000177,24.017069,-0.0078,1.382
12574.00,7.498202,25.03127,-0.000176,24.016545,-0.0078,1.381
12576.00,7.498047,25.03089,-0.000176,24.016358,-0.0078,1.381
12578.00,7.497582,25.03046,-0.000177,24.016311,-0.0078,1.381
12580.00,7.498043,25.03119,-0.000178,24.016795,-0.0078,1.381
12582.00,7.498811,25.03148,-0.000178,24.016597,-0.0078,1.381
12584.00,7.499266,25.03099,-0.000177,24.017440,-0.0078,1.381
12586.00,7.498373,25.03085,-0.000177,24.016889,-0.0078,1.381
12588.00,7.497828,25.03098,-0.000178,24.016831,-0.0078,1.381
12590.00,7.498095,25.03136,-0.000177,24.016985,-0.0078,1.381
12592.00,7.498178,25.03128,-0.000177,24.016603,-0.0078,1.381
12594.00,7.498614,25.03113,-0.000177,24.016233,-0.0078,1.381
12596.00,7.498057,25.03114,-0.000177,24.016693,-0.0078,1.381
12598.00,7.497172,25.03106,-0.000176,24.016189,-0.0078,1.381
12600.00,7.497759,25.03094,-0.000178,24.016563,-0.0079,1.381
12602.00,7.497944,25.03072,-0.000176,24.016324,-0.0078,1.381
12604.00,7.496882,25.03057,-0.000177,24.016766,-0.0078,1.381
12606.00,7.497107,25.03039,-0.000178,24.015765,-0.0078,1.381
@21,12.0000,24.0
12608.00,7.496812,25.03058,-0.000177,24.016456,-0.0078,1.381
12610.00,7.491546,25.03108,-0.000176,24.016711,-0.0078,1.380
12612.00,7.481618,25.03076,-0.000177,24.016791,-0.0079,1.380
12614.00,7.470927,25.03037,-0.000178,24.016438,-0.0078,1.380
12616.00,7.461320,25.03003,-0.000176,24.016965,-0.0078,1.380
12618.00,7.455012,25.03059,-0.000176,24.016806,-0.0078,1.381
12620.00,7.453369,25.03055,-0.000177,24.016179,-0.0078,1.381
12622.00,7.452745,25.03057,-0.000178,24.016072,-0.0078,1.382
12624.00,7.451993,25.02997,-0.000179,24.016460,-0.0078,1.382
12626.00,7.451532,25.02997,-0.000179,24.015399,-0.0078,1.382
12628.00,7.449457,25.02925,-0.000179,24.016398,-0.0078,1.382
12630.00,7.446916,25.02976,-0.000178,24.017027,-0.0078,1.382
12632.00,7.446784,25.03027,-0.000177,24.015939,-0.0078,1.383
12634.00,7.452332,25.02923,-0.000178,24.015874,-0.0078,1.383
12636.00,7.462042,25.02946,-0.000178,24.016570,-0.0078,1.383
12638.00,7.475783,25.03029,-0.000179,24.016472,-0.0078,1.383
12640.00,7.487710,25.03052,-0.000179,24.016104,-0.0078,1.382
12642.00,7.494890,25.02996,-0.000179,24.016450,-0.0078,1.382
12644.00,7.500016,25.03027,-0.000177,24.017070,-0.0078,1.382
12646.00,7.504396,25.02972,-0.000178,24.016777,-0.0078,1.381
12648.00,7.509097,25.03047,-0.000178,24.016967,-0.0078,1.381
12650.00,7.514526,25.02997,-0.000177,24.016866,-0.0078,1.381
12652.00,7.521200,25.03021,-0.000176,24.016409,-0.0078,1.381
12654.00,7.528484,25.03009,-0.000176,24.015879,-0.0078,1.382
12656.00,7.533795,25.03061,-0.000176,24.016976,-0.0078,1.382
12658.00,7.538116,25.03066,-0.000177,24.016619,-0.0078,1.381
12660.00,7.542486,25.03125,-0.000178,24.016197,-0.0078,1.381
12662.00,7.546279,25.03070,-0.000177,24.017286,-0.0079,1.381
12664.00,7.548334,25.02984,-0.000177,24.016684,-0.0078,1.381
12666.00,7.549170,25.03039,-0.000177,24.015934,-0.0078,1.381
12668.00,7.550719,25.02984,-0.000176,24.016032,-0.0078,1.381
12670.00,7.552073,25.03051,-0.000176,24.016813,-0.0078,1.382
12672.00,7.553224,25.03025,-0.000176,24.016684,-0.0078,1.381
12674.00,7.553733,25.03008,-0.000176,24.016208,-0.0078,1.381
12676.00,7.554098,25.02963,-0.000177,24.016918,-0.0078,1.381
12678.00,7.553380,25.02939,-0.000178,24.016692,-0.0078,1.382
12680.00,7.552094,25.02965,-0.000178,24.017341,-0.0078,1.382
12682.00,7.550887,25.02939,-0.000176,24.016472,-0.0078,1.381
12684.00,7.549664,25.02864,-0.000176,24.016664,-0.0078,1.381
12686.00,7.547305,25.02957,-0.000177,24.017132,-0.0078,1.381
12688.00,7.545292,25.02989,-0.000177,24.016476,-0.0078,1.381
12690.00,7.544168,25.02968,-0.000177,24.016833,-0.0078,1.381
12692.00,7.542842,25.03016,-0.000176,24.017023,-0.0078,1.381
12694.00,7.540507,25.03038,-0.000177,24.016490,-0.0078,1.381
12696.00,7.538168,25.02930,-0.000177,24.016360,-0.0078,1.382
12698.00,7.536894,25.03059,-0.000178,24.016420,-0.0079,1.381
12700.00,7.535738,25.03033,-0.000177,24.017587,-0.0078,1.381
12702.00,7.533988,25.03040,-0.000177,24.017027,-0.0078,1.381
12704.00,7.532481,25.02965,-0.000176,24.016590,-0.0078,1.381
12706.00,7.531173,25.03019,-0.000176,24.016563,-0.0078,1.381
12708.00,7.529802,25.03064,-0.000176,24.016438,-0.0078,1.381
12710.00,7.528733,25.03067,-0.000177,24.016726,-0.0078,1.381
12712.00,7.528025,25.03081,-0.000176,24.016719,-0.0078,1.381
12714.00,7.527428,25.03027,-0.000177,24.016742,-0.0078,1.381
12716.00,7.526597,25.03049,-0.000177,24.016813,-0.0078,1.381
12718.00,7.525991,25.03012,-0.000176,24.016527,-0.0078,1.382
12720.00,7.524964,25.03045,-0.000177,24.016864,-0.0078,1.381
12722.00,7.524410,25.03009,-0.000177,24.016550,-0.0078,1.381
12724.00,7.523133,25.02971,-0.000176,24.016383,-0.0078,1.381
12726.00,7.521940,25.02932,-0.000177,24.015415,-0.0078,1.381
12728.00,7.520263,25.02934,-0.000176,24.016032,-0.0078,1.382
12730.00,7.518661,25.02939,-0.000177,24.016722,-0.0078,1.382
12732.00,7.517156,25.02961,-0.000176,24.016244,-0.0078,1.381
12734.00,7.517706,25.02893,-0.000177,24.016666,-0.0078,1.381
12736.00,7.518798,25.02920,-0.000177,24.016670,-0.0078,1.381
12738.00,7.518204,25.03028,-0.000176,24.016648,-0.0078,1.381
12740.00,7.516863,25.03090,-0.000176,24.016795,-0.0078,1.381
12742.00,7.516489,25.03016,-0.000177,24.016204,-0.0077,1.381
12744.00,7.516164,25.03037,-0.000177,24.016548,-0.0078,1.381
12746.00,7.516136,25.03012,-0.000177,24.016566,-0.0078,1.382
12748.00,7.515844,25.03020,-0.000176,24.016835,-0.0078,1.380
12750.00,7.515846,25.02980,-0.000177,24.016445,-0.0078,1.381
12752.00,7.514795,25.02991,-0.000177,24.015807,-0.0078,1.382
12754.00,7.514056,25.03035,-0.000178,24.016581,-0.0078,1.382
12756.00,7.513248,25.03040,-0.000178,24.016218,-0.0078,1.381
12758.00,7.513103,25.02957,-0.000177,24.016363,-0.0078,1.381
12760.00,7.513597,25.03013,-0.000177,24.016653,-0.0078,1.381
12762.00,7.513347,25.02988,-0.000178,24.015956,-0.0078,1.382
12764.00,7.512946,25.03001,-0.000178,24.016403,-0.0078,1.381
12766.00,7.512389,25.02984,-0.000177,24.016793,-0.0078,1.381
12768.00,7.512560,25.02958,-0.000177,24.015972,-0.0078,1.381
12770.00,7.512596,25.02994,-0.000178,24.016427,-0.0078,1.382
12772.00,7.512509,25.03021,-0.000179,24.017128,-0.0078,1.381
12774.00,7.512364,25.03023,-0.000178,24.015975,-0.0078,1.381
12776.00,7.510853,25.03016,-0.000179,24.016641,-0.0078,1.381
12778.00,7.510485,25.03083,-0.000177,24.016507,-0.0078,1.381
12780.00,7.510891,25.03140,-0.000176,24.016159,-0.0078,1.381
12782.00,7.511778,25.03165,-0.000179,24.016784,-0.0078,1.382
12784.00,7.510809,25.03161,-0.000178,24.017520,-0.0078,1.381
12786.00,7.509568,25.03193,-0.000177,24.017038,-0.0078,1.381
12788.00,7.509580,25.03148,-0.000177,24.016334,-0.0078,1.381
12790.00,7.508794,25.03202,-0.000177,24.016403,-0.0078,1.381
12792.00,7.508053,25.03224,-0.000178,24.016929,-0.0078,1.382
12794.00,7.507677,25.03171,-0.000178,24.016382,-0.0078,1.382
12796.00,7.508254,25.03136,-0.000178,24.016296,-0.0078,1.382
12798.00,7.507689,25.03192,-0.000177,24.016460,-0.0078,1.381
12800.00,7.507333,25.03103,-0.000177,24.016550,-0.0078,1.381
12802.00,7.507325,25.03132,-0.000178,24.016481,-0.0078,1.382
12804.00,7.507004,25.03068,-0.000179,24.016164,-0.0078,1.381
12806.00,7.506925,25.03097,-0.000180,24.016561,-0.0078,1.382
12808.00,7.507096,25.03152,-0.000178,24.016217,-0.0078,1.381
12810.00,7.506219,25.03099,-0.000178,24.016073,-0.0079,1.381
12812.00,7.506705,25.03173,-0.000177,24.017076,-0.0078,1.381
12814.00,7.506295,25.03294,-0.000177,24.016663,-0.0078,1.382
12816.00,7.506292,25.03235,-0.000179,24.016561,-0.0078,1.382
12818.00,7.505853,25.03146,-0.000178,24.016802,-0.0078,1.381
12820.00,7.505548,25.03134,-0.000177,24.016755,-0.0078,1.381
12822.00,7.504943,25.03184,-0.000177,24.016768,-0.0078,1.382
12824.00,7.504960,25.03140,-0.000177,24.017143,-0.0078,1.381
12826.00,7.504910,25.03084,-0.000178,24.017014,-0.0078,1.381
12828.00,7.503845,25.03174,-0.000178,24.016701,-0.0078,1.382
12830.00,7.503872,25.03207,-0.000179,24.016764,-0.0078,1.381
12832.00,7.504572,25.03155,-0.000179,24.016851,-0.0078,1.382
12834.00,7.504262,25.03226,-0.000176,24.016572,-0.0078,1.381
12836.00,7.504217,25.03212,-0.000176,24.016518,-0.0078,1.381
12838.00,7.503738,25.03072,-0.000177,24.017328,-0.0078,1.381
12840.00,7.504345,25.03069,-0.000177,24.017007,-0.0078,1.381
12842.00,7.504092,25.03055,-0.000177,24.016398,-0.0077,1.381
12844.00,7.503705,25.03048,-0.000177,24.016782,-0.0078,1.381
12846.00,7.503736,25.03071,-0.000177,24.016737,-0.0078,1.381
12848.00,7.503374,25.02963,-0.000178,24.016452,-0.0078,1.381
12850.00,7.503446,25.02964,-0.000177,24.016771,-0.0078,1.381
12852.00,7.503805,25.02995,-0.000178,24.016026,-0.0078,1.381
12854.00,7.503602,25.03031,-0.000177,24.017172,-0.0078,1.381
12856.00,7.503149,25.03022,-0.000177,24.016432,-0.0078,1.382
12858.00,7.502406,25.02984,-0.000178,24.016369,-0.0078,1.381
12860.00,7.502804,25.03057,-0.000177,24.016581,-0.0078,1.382
12862.00,7.504094,25.03106,-0.000178,24.017002,-0.0078,1.381
12864.00,7.504528,25.03112,-0.000178,24.016684,-0.0078,1.382
12866.00,7.503160,25.03088,-0.000177,24.016670,-0.0078,1.382
12868.00,7.502933,25.03088,-0.000177,24.015638,-0.0078,1.381
12870.00,7.503173,25.03051,-0.000178,24.016925,-0.0078,1.381
12872.00,7.502714,25.02976,-0.000178,24.016737,-0.0078,1.381
12874.00,7.502615,25.02990,-0.000177,24.017284,-0.0078,1.381
12876.00,7.502635,25.03060,-0.000178,24.016282,-0.0078,1.381
12878.00,7.502880,25.03108,-0.000177,24.016570,-0.0078,1.381
12880.00,7.502837,25.03043,-0.000177,24.016547,-0.0078,1.382
12882.00,7.502643,25.03067,-0.000179,24.016634,-0.0078,1.382
12884.00,7.502831,25.03109,-0.000179,24.016289,-0.0079,1.382
12886.00,7.502446,25.03049,-0.000177,24.016925,-0.0078,1.382
12888.00,7.502798,25.03040,-0.000178,24.017161,-0.0078,1.381
12890.00,7.502434,25.03120,-0.000178,24.016677,-0.0078,1.381
12892.00,7.501570,25.03084,-0.000177,24.016010,-0.0078,1.381
12894.00,7.501696,25.03118,-0.000177,24.016543,-0.0078,1.382
12896.00,7.501746,25.03084,-0.000177,24.016269,-0.0078,1.382
12898.00,7.501653,25.03035,-0.000178,24.016195,-0.0078,1.381
12900.00,7.500889,25.03124,-0.000178,24.016287,-0.0078,1.381
12902.00,7.500956,25.03083,-0.000178,24.015921,-0.0078,1.381
12904.00,7.501899,25.03080,-0.000177,24.016536,-0.0078,1.381
12906.00,7.502032,25.03086,-0.000177,24.016577,-0.0078,1.382
12908.00,7.502021,25.03003,-0.000178,24.016032,-0.0078,1.381
12910.00,7.502157,25.03122,-0.000177,24.016847,-0.0078,1.381
12912.00,7.502282,25.03117,-0.000178,24.016043,-0.0078,1.382
12914.00,7.501710,25.03090,-0.000178,24.016028,-0.0078,1.382
12916.00,7.501672,25.03115,-0.000178,24.016608,-0.0078,1.381
12918.00,7.501708,25.03014,-0.000178,24.016510,-0.0078,1.381
12920.00,7.501778,25.03043,-0.000178,24.015950,-0.0078,1.382
12922.00,7.501843,25.03032,-0.000178,24.016313,-0.0078,1.381
12924.00,7.501822,25.03101,-0.000177,24.016969,-0.0078,1.380
12926.00,7.501651,25.03086,-0.000177,24.016434,-0.0078,1.381
12928.00,7.501188,25.03131,-0.000178,24.016157,-0.0078,1.381
12930.00,7.500967,25.03132,-0.000178,24.016585,-0.0078,1.382
12932.00,7.499961,25.03105,-0.000178,24.016090,-0.0078,1.381
12934.00,7.499949,25.03091,-0.000177,24.016242,-0.0078,1.382
12936.00,7.500244,25.03062,-0.000177,24.016280,-0.0078,1.382
12938.00,7.500716,25.03120,-0.000177,24.016635,-0.0078,1.381
12940.00,7.499568,25.03174,-0.000176,24.016639,-0.0078,1.381
12942.00,7.499536,25.03120,-0.000177,24.016677,-0.0078,1.381
12944.00,7.499192,25.03077,-0.000177,24.016151,-0.0078,1.381
12946.00,7.499639,25.03051,-0.000178,24.016583,-0.0078,1.382
12948.00,7.499670,25.03114,-0.000177,24.016566,-0.0078,1.381
12950.00,7.499905,25.03084,-0.000179,24.015602,-0.0078,1.382
12952.00,7.500120,25.03110,-0.000179,24.016802,-0.0078,1.382
12954.00,7.500226,25.03109,-0.000178,24.016601,-0.0078,1.381
12956.00,7.499966,25.03062,-0.000177,24.016148,-0.0078,1.381
12958.00,7.499802,25.03114,-0.000176,24.016119,-0.0078,1.382
12960.00,7.500059,25.03078,-0.000177,24.015850,-0.0078,1.381
12962.00,7.500160,25.03085,-0.000178,24.016231,-0.0078,1.382
12964.00,7.500188,25.03064,-0.000179,24.016641,-0.0078,1.382
12966.00,7.500213,25.03115,-0.000178,24.016470,-0.0078,1.382
12968.00,7.500261,25.03054,-0.000178,24.016412,-0.0078,1.381
12970.00,7.500657,25.03089,-0.000180,24.016886,-0.0078,1.382
12972.00,7.500156,25.03134,-0.000179,24.016581,-0.0078,1.382
12974.00,7.499710,25.03106,-0.000177,24.016447,-0.0078,1.382
12976.00,7.500365,25.03178,-0.000177,24.017016,-0.0078,1.382
12978.00,7.500554,25.03175,-0.000178,24.016944,-0.0078,1.381
12980.00,7.500580,25.03154,-0.000177,24.016679,-0.0078,1.381
12982.00,7.501401,25.03183,-0.000177,24.016788,-0.0078,1.381
12984.00,7.502720,25.03234,-0.000178,24.016958,-0.0078,1.382
12986.00,7.502158,25.03169,-0.000178,24.016325,-0.0078,1.381
12988.00,7.501183,25.03081,-0.000178,24.016846,-0.0078,1.381
12990.00,7.500903,25.03177,-0.000178,24.016300,-0.0078,1.381
12992.00,7.500978,25.03275,-0.000177,24.016490,-0.0078,1.381
12994.00,7.499637,25.03240,-0.000178,24.016374,-0.0078,1.382
12996.00,7.499658,25.03203,-0.000178,24.016311,-0.0078,1.382
12998.00,7.499214,25.03202,-0.000178,24.015914,-0.0078,1.382
13000.00,7.499004,25.03168,-0.000177,24.016295,-0.0078,1.382
13002.00,7.499513,25.03237,-0.000177,24.016695,-0.0078,1.381
13004.00,7.499573,25.03215,-0.000176,24.016102,-0.0078,1.382
13006.00,7.498658,25.03236,-0.000176,24.016626,-0.0078,1.382
13008.00,7.498497,25.03290,-0.000177,24.016516,-0.0078,1.381
13010.00,7.498473,25.03314,-0.000177,24.015861,-0.0078,1.381
13012.00,7.498493,25.03267,-0.000177,24.015450,-0.0078,1.381
13014.00,7.498541,25.03254,-0.000178,24.015896,-0.0078,1.382
13016.00,7.498862,25.03252,-0.000178,24.015856,-0.0078,1.382
13018.00,7.499264,25.03298,-0.000178,24.016514,-0.0078,1.382
13020.00,7.499238,25.03242,-0.000177,24.016521,-0.0078,1.382
13022.00,7.498934,25.03150,-0.000177,24.015473,-0.0078,1.382
13024.00,7.499191,25.03118,-0.000179,24.015803,-0.0078,1.381
13026.00,7.498838,25.03141,-0.000179,24.015794,-0.0078,1.381
13028.00,7.498911,25.03252,-0.000177,24.015959,-0.0078,1.381
13030.00,7.498989,25.03204,-0.000178,24.016324,-0.0078,1.382
13032.00,7.498867,25.03256,-0.000178,24.016443,-0.0078,1.381
13034.00,7.498731,25.03245,-0.000177,24.016396,-0.0078,1.381
13036.00,7.499428,25.03227,-0.000177,24.016057,-0.0078,1.381
13038.00,7.499068,25.03244,-0.000177,24.016213,-0.0078,1.382
13040.00,7.498431,25.03243,-0.000177,24.016411,-0.0078,1.382
13042.00,7.498441,25.03273,-0.000178,24.016363,-0.0078,1.381
13044.00,7.499208,25.03317,-0.000178,24.016396,-0.0078,1.382
13046.00,7.498658,25.03237,-0.000178,24.016637,-0.0078,1.381
13048.00,7.498607,25.03271,-0.000177,24.016266,-0.0078,1.381
13050.00,7.498708,25.03240,-0.000177,24.017203,-0.0078,1.382
13052.00,7.498720,25.03274,-0.000177,24.016969,-0.0078,1.382
13054.00,7.498787,25.03187,-0.000178,24.016209,-0.0078,1.382
13056.00,7.499026,25.03213,-0.000179,24.016003,-0.0078,1.382
13058.00,7.499849,25.03269,-0.000178,24.016860,-0.0078,1.382
13060.00,7.500113,25.03242,-0.000178,24.016563,-0.0078,1.382
13062.00,7.500397,25.03225,-0.000177,24.016405,-0.0078,1.381
13064.00,7.500629,25.03148,-0.000178,24.016639,-0.0078,1.381
13066.00,7.500045,25.03177,-0.000177,24.016614,-0.0078,1.381
13068.00,7.499872,25.03103,-0.000177,24.016750,-0.0078,1.382
13070.00,7.499166,25.03110,-0.000176,24.016465,-0.0078,1.382
13072.00,7.499091,25.03175,-0.000176,24.016893,-0.0078,1.381
13074.00,7.498523,25.03209,-0.000177,24.017353,-0.0078,1.382
13076.00,7.497899,25.03184,-0.000177,24.016340,-0.0078,1.382
13078.00,7.498784,25.03160,-0.000177,24.016664,-0.0078,1.381
13080.00,7.498946,25.03153,-0.000178,24.016817,-0.0078,1.381
13082.00,7.499376,25.03230,-0.000177,24.016889,-0.0078,1.381
13084.00,7.498524,25.03253,-0.000177,24.016063,-0.0078,1.382
13086.00,7.497343,25.03246,-0.000176,24.016394,-0.0078,1.381
13088.00,7.497584,25.03280,-0.000177,24.016418,-0.0078,1.382
13090.00,7.498092,25.03361,-0.000176,24.016644,-0.0078,1.382
13092.00,7.498468,25.03334,-0.000177,24.017159,-0.0078,1.382
13094.00,7.498957,25.03286,-0.000177,24.016818,-0.0078,1.381
13096.00,7.499280,25.03276,-0.000177,24.016911,-0.0078,1.381
13098.00,7.499664,25.03286,-0.000177,24.016797,-0.0078,1.382
13100.00,7.499867,25.03246,-0.000176,24.016416,-0.0078,1.381
13102.00,7.499277,25.03269,-0.000176,24.016476,-0.0078,1.382
13104.00,7.499897,25.03266,-0.000177,24.016614,-0.0078,1.382
13106.00,7.499593,25.03201,-0.000176,24.016452,-0.0078,1.382
13108.00,7.499915,25.03192,-0.000176,24.017217,-0.0078,1.382
13110.00,7.500672,25.03174,-0.000178,24.016991,-0.0078,1.381
13112.00,7.500796,25.03104,-0.000176,24.017335,-0.0078,1.382
13114.00,7.500316,25.03176,-0.000177,24.016325,-0.0078,1.381
13116.00,7.499307,25.03141,-0.000178,24.016862,-0.0078,1.381
13118.00,7.497932,25.03206,-0.000177,24.016543,-0.0078,1.381
13120.00,7.497890,25.03175,-0.000177,24.017069,-0.0079,1.382
13122.00,7.497642,25.03185,-0.000177,24.016994,-0.0078,1.382
13124.00,7.497649,25.03159,-0.000177,24.016721,-0.0078,1.382
13126.00,7.496829,25.03122,-0.000178,24.016951,-0.0078,1.381
13128.00,7.497115,25.03073,-0.000177,24.016746,-0.0078,1.381
13130.00,7.498555,25.03161,-0.000177,24.017134,-0.0078,1.382
13132.00,7.499750,25.03199,-0.000176,24.016922,-0.0078,1.381
13134.00,7.499342,25.03178,-0.000176,24.016090,-0.0078,1.381
13136.00,7.499208,25.03093,-0.000176,24.016945,-0.0078,1.381
13138.00,7.499096,25.03155,-0.000178,24.016786,-0.0078,1.381
13140.00,7.498528,25.03173,-0.000176,24.016759,-0.0078,1.382
13142.00,7.498366,25.03164,-0.000178,24.016392,-0.0078,1.382
13144.00,7.498910,25.03193,-0.000178,24.017417,-0.0078,1.382
13146.00,7.498795,25.03195,-0.000176,24.017114,-0.0078,1.381
13148.00,7.498490,25.03166,-0.000175,24.016606,-0.0078,1.381
13150.00,7.498379,25.03177,-0.000175,24.016867,-0.0078,1.381
13152.00,7.497616,25.03117,-0.000176,24.016673,-0.0078,1.381
13154.00,7.497077,25.03103,-0.000177,24.017306,-0.0078,1.382
13156.00,7.497058,25.03155,-0.000177,24.016915,-0.0078,1.382
13158.00,7.498082,25.03083,-0.000178,24.016532,-0.0078,1.382
13160.00,7.497575,25.03131,-0.000178,24.017317,-0.0078,1.382
13162.00,7.498011,25.03089,-0.000177,24.016416,-0.0078,1.382
13164.00,7.498720,25.03135,-0.000177,24.016470,-0.0078,1.382
13166.00,7.498393,25.03241,-0.000177,24.016719,-0.0078,1.381
13168.00,7.499054,25.03224,-0.000176,24.017070,-0.0078,1.381
13170.00,7.498957,25.03176,-0.000177,24.016557,-0.0078,1.381
13172.00,7.498212,25.03122,-0.000176,24.016331,-0.0078,1.381
13174.00,7.498761,25.03185,-0.000176,24.016711,-0.0078,1.382
13176.00,7.499002,25.03088,-0.000177,24.017371,-0.0078,1.382
13178.00,7.498396,25.03148,-0.000178,24.016842,-0.0078,1.382
13180.00,7.497668,25.03075,-0.000176,24.016692,-0.0078,1.381
13182.00,7.497491,25.03089,-0.000176,24.015776,-0.0078,1.382
13184.00,7.497873,25.03078,-0.000177,24.017003,-0.0078,1.382
13186.00,7.497635,25.03116,-0.000177,24.015818,-0.0078,1.382
13188.00,7.497604,25.03018,-0.000177,24.015923,-0.0078,1.381
13190.00,7.498389,25.03039,-0.000178,24.016650,-0.0078,1.381
13192.00,7.498716,25.03141,-0.000177,24.016302,-0.0078,1.382
13194.00,7.499045,25.03081,-0.000177,24.016463,-0.0078,1.382
13196.00,7.499561,25.03112,-0.000177,24.016996,-0.0078,1.382
13198.00,7.499217,25.03222,-0.000178,24.016407,-0.0078,1.382
13200.00,7.498652,25.03207,-0.000177,24.016967,-0.0078,1.382
13202.00,7.498063,25.03123,-0.000177,24.016333,-0.0078,1.382
13204.00,7.498247,25.03097,-0.000177,24.016719,-0.0078,1.382
13206.00,7.498608,25.03169,-0.000177,24.016766,-0.0078,1.382
@22,12.0000,24.0
13208.00,7.499444,25.03109,-0.000177,24.016675,-0.0078,1.382
13210.00,7.493791,25.03208,-0.000176,24.016644,-0.0078,1.381
13212.00,7.484213,25.03188,-0.000177,24.016445,-0.0078,1.381
13214.00,7.473208,25.03222,-0.000175,24.016655,-0.0078,1.380
13216.00,7.463419,25.03212,-0.000176,24.016940,-0.0078,1.381
13218.00,7.457624,25.03209,-0.000176,24.016963,-0.0078,1.381
13220.00,7.454973,25.03261,-0.000177,24.016690,-0.0078,1.381
13222.00,7.453148,25.03190,-0.000176,24.016788,-0.0078,1.382
13224.00,7.452266,25.03125,-0.000179,24.016842,-0.0078,1.383
13226.00,7.450876,25.03148,-0.000177,24.016019,-0.0078,1.383
13228.00,7.448524,25.03213,-0.000177,24.015666,-0.0078,1.383
13230.00,7.446154,25.03229,-0.000177,24.016976,-0.0078,1.383
13232.00,7.445540,25.03208,-0.000178,24.016253,-0.0078,1.383
13234.00,7.451323,25.03229,-0.000179,24.015930,-0.0078,1.383
13236.00,7.461700,25.03152,-0.000180,24.016528,-0.0078,1.384
13238.00,7.474543,25.03182,-0.000181,24.016597,-0.0078,1.384
13240.00,7.486617,25.03214,-0.000180,24.016891,-0.0078,1.384
13242.00,7.493430,25.03255,-0.000180,24.016927,-0.0078,1.383
13244.00,7.498221,25.03279,-0.000177,24.016501,-0.0078,1.382
13246.00,7.502876,25.03241,-0.000177,24.016474,-0.0078,1.382
13248.00,7.507572,25.03210,-0.000177,24.016757,-0.0078,1.382
13250.00,7.513308,25.03219,-0.000177,24.017121,-0.0078,1.382
13252.00,7.520225,25.03235,-0.000177,24.016554,-0.0078,1.382
[truncated: 53,532 more chars]
