# Supplementary material for: Hormonal steroids induce multidrug resistance and stress response genes in Neisseria gonorrhoeae by binding to MtrR
Source: Nat Commun. 2024 Feb 7;15:1153. doi: 10.1038/s41467-024-45195-1 (PMC10850145; doi:10.1038/s41467-024-45195-1)
Supplement: Supplementary file 6 — Source Data [file 41467_2024_45195_MOESM6_ESM.zip › Source Data/ITC/W136A/2P4MtrRW136A20221004.itc]

$ITC
$ 25 
$NOT
$ 25 
$ 600 
$ 199 
$ 8 
$ 2 
$ADCGainCode:  3 
$False,True,True
$ 2 , 4 , 600 , 2 
$ 12 , 24 , 600 , 2 
$ 12 , 24 , 600 , 2 
$ 12 , 24 , 600 , 2 
$ 12 , 24 , 600 , 2 
$ 12 , 24 , 600 , 2 
$ 12 , 24 , 600 , 2 
$ 12 , 24 , 600 , 2 
$ 12 , 24 , 600 , 2 
$ 12 , 24 , 600 , 2 
$ 12 , 24 , 600 , 2 
$ 12 , 24 , 600 , 2 
$ 12 , 24 , 600 , 2 
$ 12 , 24 , 600 , 2 
$ 12 , 24 , 600 , 2 
$ 12 , 24 , 600 , 2 
$ 12 , 24 , 600 , 2 
$ 12 , 24 , 600 , 2 
$ 12 , 24 , 600 , 2 
$ 12 , 24 , 600 , 2 
$ 12 , 24 , 600 , 2 
$ 12 , 24 , 600 , 2 
$ 12 , 24 , 600 , 2 
$ 12 , 24 , 600 , 2 
$ 12 , 24 , 600 , 2 
# 0 
# 0.2 
# 0.02 
# 1.4485 
# 25 
# 28.9316 
# 15.91949 
?
% VPITC12.10.1003
% 1.4485 
% 28.9316 
%-1.096232 , 100.1901 
% 0.443748 , 95.77349 
% 0.2232 
% 124.02 , 123.95 
% 1 , 80 
%-0.001812 , 0.055139 
% 0 , 8 
% 0 , 18 
% 104422       320637 
% 101.8 
% 260 , 310 , 470 , 530 
% 0.08632 ,-0.00346 , 0.0000110163 , 0.000000290198 ,-0.0000000019883 
% VPViewer2000 Ver: 1.40.0
@0
2.00,7.921707,25.00825,-0.000172,24.018934,-0.0077,1.385
4.00,7.921490,25.00848,-0.000172,24.019055,-0.0077,1.385
6.00,7.920251,25.00786,-0.000173,24.019895,-0.0077,1.386
8.00,7.918981,25.00842,-0.000172,24.018731,-0.0077,1.385
10.00,7.918876,25.00864,-0.000172,24.019074,-0.0077,1.385
12.00,7.919001,25.00912,-0.000171,24.019451,-0.0077,1.385
14.00,7.918622,25.00852,-0.000172,24.018967,-0.0077,1.385
16.00,7.917282,25.00806,-0.000172,24.019059,-0.0077,1.385
18.00,7.916508,25.00824,-0.000172,24.019335,-0.0077,1.384
20.00,7.915925,25.00801,-0.000171,24.019224,-0.0077,1.385
22.00,7.915160,25.00879,-0.000173,24.018889,-0.0077,1.385
24.00,7.913877,25.00798,-0.000172,24.018590,-0.0077,1.385
26.00,7.914078,25.00870,-0.000173,24.018568,-0.0077,1.385
28.00,7.914580,25.00834,-0.000173,24.018604,-0.0077,1.385
30.00,7.913695,25.00834,-0.000172,24.019191,-0.0077,1.385
32.00,7.914234,25.00856,-0.000172,24.018774,-0.0077,1.385
34.00,7.914056,25.00901,-0.000172,24.018609,-0.0076,1.386
36.00,7.913157,25.00886,-0.000171,24.019264,-0.0077,1.385
38.00,7.912945,25.00880,-0.000171,24.019320,-0.0077,1.385
40.00,7.912167,25.00977,-0.000171,24.018894,-0.0077,1.385
42.00,7.911451,25.00834,-0.000173,24.018780,-0.0077,1.385
44.00,7.910800,25.00868,-0.000173,24.018981,-0.0077,1.385
46.00,7.910647,25.00833,-0.000173,24.019282,-0.0077,1.385
48.00,7.910826,25.00826,-0.000173,24.018843,-0.0077,1.385
50.00,7.910882,25.00843,-0.000172,24.019347,-0.0077,1.385
52.00,7.909019,25.00980,-0.000172,24.018635,-0.0076,1.385
54.00,7.907750,25.00978,-0.000172,24.018075,-0.0077,1.384
56.00,7.907245,25.00919,-0.000171,24.018691,-0.0077,1.385
58.00,7.907410,25.00979,-0.000173,24.019338,-0.0077,1.386
60.00,7.906134,25.00973,-0.000173,24.019688,-0.0077,1.386
62.00,7.905903,25.00975,-0.000171,24.019286,-0.0076,1.385
64.00,7.905431,25.00929,-0.000171,24.019095,-0.0077,1.385
66.00,7.904485,25.00954,-0.000172,24.019095,-0.0077,1.385
68.00,7.904344,25.00960,-0.000171,24.019126,-0.0077,1.385
70.00,7.904251,25.00913,-0.000172,24.018816,-0.0077,1.384
72.00,7.904186,25.00892,-0.000171,24.018965,-0.0077,1.385
74.00,7.903552,25.00941,-0.000171,24.018724,-0.0077,1.385
76.00,7.902752,25.00950,-0.000173,24.019496,-0.0077,1.386
78.00,7.902406,25.01003,-0.000173,24.018724,-0.0077,1.385
80.00,7.901623,25.00930,-0.000174,24.018976,-0.0077,1.386
82.00,7.900901,25.00937,-0.000173,24.018956,-0.0077,1.385
84.00,7.901092,25.00929,-0.000172,24.018561,-0.0077,1.385
86.00,7.901054,25.00934,-0.000173,24.019906,-0.0077,1.385
88.00,7.901343,25.00949,-0.000172,24.018938,-0.0077,1.385
90.00,7.900731,25.00891,-0.000172,24.018793,-0.0077,1.385
92.00,7.899906,25.00860,-0.000172,24.018905,-0.0077,1.385
94.00,7.899273,25.00871,-0.000172,24.018952,-0.0077,1.385
96.00,7.898020,25.00829,-0.000172,24.018176,-0.0077,1.385
98.00,7.897323,25.00815,-0.000172,24.019325,-0.0077,1.385
100.00,7.897472,25.00877,-0.000172,24.019389,-0.0077,1.385
102.00,7.896538,25.00929,-0.000172,24.019046,-0.0077,1.385
104.00,7.896101,25.00926,-0.000173,24.019041,-0.0077,1.385
106.00,7.895317,25.00991,-0.000173,24.018591,-0.0077,1.385
108.00,7.894718,25.00968,-0.000171,24.019458,-0.0077,1.385
110.00,7.894463,25.00902,-0.000172,24.019122,-0.0077,1.385
112.00,7.894243,25.00809,-0.000172,24.018773,-0.0077,1.385
114.00,7.893661,25.00854,-0.000172,24.019383,-0.0077,1.385
116.00,7.893927,25.00892,-0.000172,24.019296,-0.0077,1.385
118.00,7.894182,25.00794,-0.000172,24.018918,-0.0077,1.385
120.00,7.893079,25.00829,-0.000172,24.018901,-0.0077,1.385
122.00,7.893034,25.00897,-0.000171,24.019112,-0.0077,1.385
124.00,7.892253,25.00934,-0.000172,24.018185,-0.0077,1.385
126.00,7.891335,25.00879,-0.000173,24.019387,-0.0077,1.385
128.00,7.891118,25.00909,-0.000172,24.019016,-0.0077,1.385
130.00,7.890949,25.00826,-0.000171,24.019432,-0.0077,1.385
132.00,7.890445,25.00824,-0.000173,24.018762,-0.0077,1.386
134.00,7.890487,25.00904,-0.000173,24.019411,-0.0077,1.385
136.00,7.890074,25.00949,-0.000172,24.018735,-0.0077,1.385
138.00,7.889154,25.00938,-0.000171,24.018379,-0.0077,1.385
140.00,7.888980,25.01005,-0.000171,24.019206,-0.0077,1.386
142.00,7.889145,25.00925,-0.000171,24.019706,-0.0077,1.385
144.00,7.888214,25.00960,-0.000170,24.019213,-0.0077,1.385
146.00,7.886902,25.00978,-0.000170,24.019316,-0.0077,1.385
148.00,7.885708,25.01051,-0.000171,24.018970,-0.0077,1.385
150.00,7.885464,25.01004,-0.000173,24.019228,-0.0077,1.385
152.00,7.885227,25.00932,-0.000172,24.019179,-0.0077,1.385
154.00,7.884527,25.00924,-0.000172,24.019108,-0.0077,1.385
156.00,7.884571,25.00864,-0.000172,24.019095,-0.0077,1.386
158.00,7.885662,25.00899,-0.000171,24.018722,-0.0077,1.385
160.00,7.884806,25.00967,-0.000171,24.019010,-0.0076,1.385
162.00,7.883940,25.00994,-0.000171,24.019240,-0.0077,1.385
164.00,7.882488,25.00981,-0.000171,24.018834,-0.0077,1.385
166.00,7.882061,25.00982,-0.000172,24.018987,-0.0077,1.386
168.00,7.880464,25.00929,-0.000171,24.018735,-0.0077,1.385
170.00,7.878820,25.00930,-0.000171,24.019075,-0.0077,1.385
172.00,7.877763,25.00975,-0.000171,24.018959,-0.0077,1.385
174.00,7.877170,25.00959,-0.000172,24.019139,-0.0077,1.385
176.00,7.876735,25.01008,-0.000171,24.019115,-0.0077,1.385
178.00,7.875721,25.00989,-0.000172,24.019195,-0.0077,1.385
180.00,7.875400,25.00963,-0.000171,24.018463,-0.0077,1.385
182.00,7.875969,25.00886,-0.000171,24.019391,-0.0076,1.385
184.00,7.875659,25.00900,-0.000171,24.019074,-0.0077,1.385
186.00,7.875272,25.00917,-0.000171,24.018773,-0.0077,1.386
188.00,7.876213,25.00981,-0.000173,24.019059,-0.0077,1.385
190.00,7.876333,25.00908,-0.000172,24.018992,-0.0077,1.385
192.00,7.877054,25.00929,-0.000171,24.019043,-0.0077,1.385
194.00,7.877696,25.00988,-0.000171,24.018981,-0.0076,1.384
196.00,7.878713,25.00981,-0.000172,24.019383,-0.0077,1.385
198.00,7.878915,25.00958,-0.000172,24.018870,-0.0077,1.385
200.00,7.879710,25.00924,-0.000170,24.019248,-0.0077,1.385
202.00,7.879527,25.00982,-0.000172,24.018916,-0.0077,1.385
204.00,7.879845,25.00984,-0.000171,24.019494,-0.0077,1.386
206.00,7.878737,25.00960,-0.000172,24.018976,-0.0077,1.386
208.00,7.875967,25.00961,-0.000171,24.019333,-0.0077,1.386
210.00,7.874276,25.00959,-0.000172,24.018945,-0.0077,1.385
212.00,7.875565,25.00960,-0.000171,24.019112,-0.0077,1.385
214.00,7.876005,25.00995,-0.000172,24.018981,-0.0076,1.385
216.00,7.875226,25.01018,-0.000170,24.018731,-0.0077,1.384
218.00,7.875256,25.00918,-0.000172,24.019304,-0.0077,1.384
220.00,7.874170,25.00904,-0.000172,24.018298,-0.0076,1.386
222.00,7.873198,25.00906,-0.000172,24.019442,-0.0077,1.386
224.00,7.872216,25.00882,-0.000171,24.019316,-0.0077,1.385
226.00,7.871488,25.00834,-0.000171,24.019097,-0.0077,1.385
228.00,7.869565,25.00842,-0.000172,24.019244,-0.0077,1.385
230.00,7.867462,25.00908,-0.000173,24.018619,-0.0077,1.385
232.00,7.865745,25.01016,-0.000172,24.018521,-0.0077,1.385
234.00,7.867728,25.01015,-0.000172,24.019329,-0.0077,1.385
236.00,7.869151,25.01009,-0.000171,24.018947,-0.0077,1.385
238.00,7.868898,25.00977,-0.000171,24.019532,-0.0077,1.385
240.00,7.867008,25.01008,-0.000170,24.018996,-0.0076,1.385
242.00,7.866368,25.01033,-0.000172,24.018767,-0.0077,1.385
244.00,7.864840,25.01019,-0.000173,24.018774,-0.0077,1.386
246.00,7.863671,25.00946,-0.000173,24.019150,-0.0077,1.385
248.00,7.863227,25.00989,-0.000173,24.018782,-0.0077,1.385
250.00,7.864210,25.01019,-0.000172,24.019340,-0.0077,1.385
252.00,7.865098,25.01034,-0.000171,24.018831,-0.0077,1.384
254.00,7.864671,25.00995,-0.000172,24.019389,-0.0077,1.385
256.00,7.864243,25.01024,-0.000173,24.020016,-0.0077,1.386
258.00,7.863616,25.00964,-0.000171,24.018880,-0.0077,1.386
260.00,7.863228,25.00968,-0.000172,24.018608,-0.0078,1.385
262.00,7.861486,25.00960,-0.000171,24.019035,-0.0077,1.385
264.00,7.859447,25.00976,-0.000172,24.018947,-0.0077,1.385
266.00,7.858705,25.00963,-0.000172,24.018620,-0.0077,1.384
268.00,7.858201,25.01037,-0.000172,24.019251,-0.0077,1.385
270.00,7.860020,25.01045,-0.000171,24.018446,-0.0077,1.385
272.00,7.861511,25.01023,-0.000172,24.018979,-0.0077,1.385
274.00,7.862029,25.00953,-0.000172,24.019278,-0.0077,1.385
276.00,7.860750,25.00964,-0.000172,24.019086,-0.0077,1.385
278.00,7.860592,25.01020,-0.000173,24.018981,-0.0077,1.385
280.00,7.859725,25.00976,-0.000172,24.019240,-0.0076,1.386
282.00,7.860037,25.01003,-0.000171,24.019142,-0.0077,1.386
284.00,7.859013,25.00985,-0.000172,24.019093,-0.0077,1.386
286.00,7.859256,25.01014,-0.000171,24.019164,-0.0077,1.385
288.00,7.859360,25.01034,-0.000171,24.019509,-0.0076,1.385
290.00,7.857618,25.00910,-0.000172,24.019168,-0.0077,1.385
292.00,7.856874,25.00935,-0.000171,24.019204,-0.0077,1.386
294.00,7.857464,25.00916,-0.000171,24.019307,-0.0077,1.386
296.00,7.856611,25.00967,-0.000173,24.018914,-0.0077,1.385
298.00,7.855366,25.00983,-0.000172,24.019066,-0.0077,1.385
300.00,7.854444,25.00967,-0.000171,24.018800,-0.0077,1.385
302.00,7.854438,25.00957,-0.000170,24.019017,-0.0077,1.385
304.00,7.853970,25.01063,-0.000173,24.018959,-0.0077,1.385
306.00,7.853510,25.01104,-0.000172,24.018495,-0.0077,1.386
308.00,7.853833,25.01025,-0.000171,24.019732,-0.0077,1.386
310.00,7.853940,25.00942,-0.000172,24.018602,-0.0077,1.385
312.00,7.853283,25.00864,-0.000171,24.018473,-0.0077,1.385
314.00,7.852565,25.00939,-0.000172,24.018579,-0.0077,1.385
316.00,7.852647,25.00907,-0.000172,24.018983,-0.0077,1.386
318.00,7.851618,25.00908,-0.000172,24.018907,-0.0077,1.385
320.00,7.850838,25.00986,-0.000172,24.019079,-0.0077,1.385
322.00,7.850461,25.01057,-0.000172,24.019023,-0.0077,1.385
324.00,7.850434,25.01026,-0.000172,24.019164,-0.0077,1.386
326.00,7.848484,25.01012,-0.000172,24.019074,-0.0077,1.385
328.00,7.847318,25.00999,-0.000171,24.018673,-0.0077,1.385
330.00,7.847620,25.00926,-0.000173,24.019132,-0.0077,1.385
332.00,7.847664,25.00966,-0.000173,24.019041,-0.0077,1.385
334.00,7.847164,25.00943,-0.000173,24.018682,-0.0077,1.385
336.00,7.846894,25.00863,-0.000172,24.019505,-0.0077,1.385
338.00,7.845960,25.00851,-0.000172,24.018716,-0.0077,1.385
340.00,7.845542,25.00984,-0.000172,24.018439,-0.0077,1.385
342.00,7.845179,25.00993,-0.000171,24.018689,-0.0077,1.385
344.00,7.845817,25.00940,-0.000172,24.018976,-0.0077,1.386
346.00,7.846364,25.00940,-0.000172,24.018472,-0.0077,1.385
348.00,7.846295,25.00957,-0.000172,24.018638,-0.0077,1.385
350.00,7.845618,25.00929,-0.000172,24.019046,-0.0077,1.385
352.00,7.845429,25.00905,-0.000171,24.019135,-0.0077,1.385
354.00,7.845502,25.00956,-0.000172,24.018912,-0.0077,1.385
356.00,7.844172,25.00919,-0.000172,24.018787,-0.0077,1.385
358.00,7.842456,25.00938,-0.000173,24.018745,-0.0077,1.385
360.00,7.841364,25.00843,-0.000171,24.018635,-0.0077,1.385
362.00,7.840137,25.00867,-0.000172,24.018301,-0.0077,1.385
364.00,7.840245,25.00888,-0.000172,24.018918,-0.0077,1.385
366.00,7.839982,25.00939,-0.000173,24.018905,-0.0077,1.385
368.00,7.839097,25.00926,-0.000172,24.018800,-0.0077,1.384
370.00,7.838926,25.00921,-0.000171,24.019070,-0.0077,1.385
372.00,7.839338,25.00889,-0.000172,24.019139,-0.0077,1.385
374.00,7.839159,25.00925,-0.000172,24.019643,-0.0077,1.385
376.00,7.838973,25.00930,-0.000172,24.019209,-0.0077,1.385
378.00,7.838833,25.00931,-0.000171,24.018928,-0.0077,1.385
380.00,7.838421,25.00956,-0.000172,24.018729,-0.0077,1.385
382.00,7.838038,25.00904,-0.000171,24.019175,-0.0077,1.386
384.00,7.838502,25.00960,-0.000171,24.019402,-0.0077,1.385
386.00,7.838466,25.00973,-0.000172,24.018738,-0.0077,1.385
388.00,7.838513,25.01041,-0.000171,24.018385,-0.0077,1.385
390.00,7.837979,25.00963,-0.000171,24.019041,-0.0077,1.385
392.00,7.836733,25.00948,-0.000171,24.019324,-0.0076,1.385
394.00,7.835540,25.00859,-0.000171,24.019619,-0.0077,1.385
396.00,7.834385,25.00929,-0.000172,24.018889,-0.0077,1.386
398.00,7.833858,25.01016,-0.000173,24.019017,-0.0077,1.386
400.00,7.834052,25.01016,-0.000173,24.019122,-0.0077,1.385
402.00,7.833074,25.00957,-0.000173,24.018983,-0.0077,1.385
404.00,7.831495,25.00981,-0.000172,24.019153,-0.0077,1.385
406.00,7.831753,25.01065,-0.000172,24.018524,-0.0077,1.385
408.00,7.832658,25.01032,-0.000172,24.019103,-0.0077,1.386
410.00,7.832819,25.01051,-0.000173,24.019021,-0.0077,1.386
412.00,7.832336,25.01032,-0.000172,24.018539,-0.0077,1.386
414.00,7.832158,25.01060,-0.000172,24.019115,-0.0076,1.386
416.00,7.832318,25.01016,-0.000172,24.019200,-0.0077,1.385
418.00,7.831955,25.00989,-0.000171,24.019166,-0.0077,1.385
420.00,7.831710,25.00951,-0.000172,24.018941,-0.0076,1.385
422.00,7.831160,25.00967,-0.000172,24.019050,-0.0077,1.385
424.00,7.831115,25.00939,-0.000172,24.019137,-0.0077,1.385
426.00,7.830371,25.00954,-0.000173,24.019351,-0.0077,1.385
428.00,7.829964,25.01008,-0.000172,24.018939,-0.0076,1.385
430.00,7.829385,25.01077,-0.000171,24.018939,-0.0077,1.386
432.00,7.829040,25.01088,-0.000171,24.019411,-0.0077,1.386
434.00,7.828059,25.01028,-0.000173,24.019492,-0.0076,1.385
436.00,7.826992,25.01102,-0.000172,24.018972,-0.0077,1.385
438.00,7.827222,25.01060,-0.000172,24.019017,-0.0077,1.386
440.00,7.827718,25.01065,-0.000172,24.018916,-0.0076,1.385
442.00,7.827004,25.01123,-0.000170,24.018735,-0.0076,1.385
444.00,7.827156,25.01111,-0.000171,24.019242,-0.0076,1.385
446.00,7.826307,25.01163,-0.000171,24.018996,-0.0077,1.385
448.00,7.825440,25.01131,-0.000170,24.019333,-0.0076,1.385
450.00,7.826001,25.01136,-0.000170,24.019465,-0.0077,1.385
452.00,7.825316,25.01073,-0.000170,24.019547,-0.0077,1.385
454.00,7.824570,25.01037,-0.000171,24.019229,-0.0077,1.385
456.00,7.824701,25.01076,-0.000171,24.018892,-0.0077,1.386
458.00,7.824889,25.01007,-0.000171,24.018957,-0.0077,1.385
460.00,7.824181,25.01033,-0.000171,24.019436,-0.0077,1.385
462.00,7.823797,25.01107,-0.000172,24.018557,-0.0077,1.385
464.00,7.823171,25.01093,-0.000173,24.018631,-0.0077,1.385
466.00,7.823109,25.01060,-0.000172,24.018867,-0.0077,1.385
468.00,7.822314,25.01002,-0.000172,24.018945,-0.0077,1.385
470.00,7.822162,25.01035,-0.000172,24.019293,-0.0077,1.385
472.00,7.822217,25.01074,-0.000170,24.019574,-0.0077,1.385
474.00,7.820576,25.01146,-0.000171,24.019503,-0.0077,1.385
476.00,7.820072,25.01127,-0.000171,24.019842,-0.0076,1.385
478.00,7.819678,25.01052,-0.000170,24.019064,-0.0077,1.385
480.00,7.819911,25.01047,-0.000171,24.019260,-0.0076,1.385
482.00,7.819655,25.01022,-0.000172,24.019211,-0.0077,1.385
484.00,7.819046,25.00919,-0.000170,24.019483,-0.0076,1.385
486.00,7.818104,25.00983,-0.000171,24.019182,-0.0076,1.385
488.00,7.818140,25.01039,-0.000172,24.019882,-0.0077,1.385
490.00,7.818244,25.01160,-0.000171,24.019231,-0.0076,1.385
492.00,7.817847,25.01206,-0.000171,24.018769,-0.0076,1.386
494.00,7.817454,25.01171,-0.000170,24.019525,-0.0077,1.385
496.00,7.817232,25.01164,-0.000171,24.019400,-0.0077,1.384
498.00,7.816988,25.01181,-0.000170,24.019407,-0.0076,1.385
500.00,7.816363,25.01256,-0.000170,24.019969,-0.0077,1.386
502.00,7.816021,25.01174,-0.000171,24.019500,-0.0076,1.385
504.00,7.815052,25.01145,-0.000172,24.019164,-0.0077,1.385
506.00,7.814301,25.01254,-0.000171,24.019431,-0.0076,1.385
508.00,7.814225,25.01158,-0.000170,24.018889,-0.0076,1.386
510.00,7.814476,25.01151,-0.000171,24.019438,-0.0077,1.386
512.00,7.814292,25.01220,-0.000172,24.019650,-0.0076,1.386
514.00,7.813827,25.01294,-0.000170,24.019378,-0.0077,1.385
516.00,7.813089,25.01401,-0.000171,24.019135,-0.0077,1.384
518.00,7.812471,25.01382,-0.000171,24.019449,-0.0077,1.385
520.00,7.812513,25.01335,-0.000170,24.019307,-0.0076,1.385
522.00,7.812938,25.01382,-0.000169,24.019748,-0.0076,1.386
524.00,7.812680,25.01349,-0.000171,24.019483,-0.0076,1.386
526.00,7.812316,25.01305,-0.000171,24.019686,-0.0076,1.385
528.00,7.812394,25.01319,-0.000172,24.019184,-0.0076,1.385
530.00,7.812232,25.01324,-0.000170,24.019155,-0.0076,1.385
532.00,7.810770,25.01323,-0.000171,24.020083,-0.0076,1.385
534.00,7.810055,25.01236,-0.000171,24.019916,-0.0077,1.385
536.00,7.809465,25.01332,-0.000171,24.020051,-0.0076,1.385
538.00,7.810000,25.01303,-0.000169,24.019197,-0.0077,1.385
540.00,7.809893,25.01155,-0.000171,24.019204,-0.0077,1.385
542.00,7.809264,25.01145,-0.000170,24.019887,-0.0076,1.385
544.00,7.809348,25.01277,-0.000170,24.019808,-0.0076,1.385
546.00,7.809447,25.01284,-0.000170,24.018809,-0.0077,1.385
548.00,7.808968,25.01301,-0.000170,24.019021,-0.0076,1.386
550.00,7.807890,25.01203,-0.000171,24.019077,-0.0077,1.386
552.00,7.807141,25.01232,-0.000171,24.019451,-0.0077,1.386
554.00,7.806809,25.01267,-0.000171,24.019184,-0.0077,1.386
556.00,7.807174,25.01217,-0.000171,24.019708,-0.0077,1.385
558.00,7.807600,25.01275,-0.000171,24.019721,-0.0077,1.385
560.00,7.807300,25.01185,-0.000170,24.019161,-0.0077,1.385
562.00,7.807659,25.01146,-0.000170,24.019432,-0.0077,1.384
564.00,7.808222,25.01138,-0.000171,24.019238,-0.0077,1.385
566.00,7.808056,25.01059,-0.000172,24.019119,-0.0076,1.386
568.00,7.807491,25.01154,-0.000171,24.019385,-0.0077,1.386
570.00,7.806990,25.01091,-0.000172,24.019886,-0.0076,1.386
572.00,7.806916,25.01118,-0.000171,24.018809,-0.0076,1.385
574.00,7.807050,25.01140,-0.000170,24.019811,-0.0077,1.385
576.00,7.805726,25.01180,-0.000171,24.019084,-0.0076,1.385
578.00,7.804338,25.01199,-0.000170,24.019322,-0.0077,1.386
580.00,7.803755,25.01161,-0.000170,24.019266,-0.0077,1.386
582.00,7.803479,25.01206,-0.000169,24.019829,-0.0076,1.385
584.00,7.801708,25.01222,-0.000170,24.019822,-0.0076,1.385
586.00,7.801174,25.01144,-0.000170,24.019260,-0.0077,1.386
588.00,7.801457,25.01156,-0.000171,24.019684,-0.0076,1.386
590.00,7.800952,25.01171,-0.000171,24.019670,-0.0077,1.386
592.00,7.800761,25.01186,-0.000171,24.019846,-0.0077,1.386
594.00,7.801210,25.01203,-0.000171,24.019338,-0.0077,1.386
596.00,7.801413,25.01175,-0.000170,24.019418,-0.0076,1.386
598.00,7.800663,25.01146,-0.000170,24.019527,-0.0077,1.386
600.00,7.800494,25.01157,-0.000171,24.018869,-0.0077,1.386
@1,2.0000,4.0
602.00,7.800376,25.01222,-0.000170,24.018686,-0.0077,1.386
604.00,7.798521,25.01248,-0.000169,24.019021,-0.0076,1.385
606.00,7.792649,25.01207,-0.000172,24.019284,-0.0077,1.385
608.00,7.785191,25.01267,-0.000170,24.019005,-0.0077,1.385
610.00,7.780327,25.01263,-0.000171,24.019556,-0.0077,1.385
612.00,7.777743,25.01261,-0.000172,24.019559,-0.0077,1.386
614.00,7.779663,25.01206,-0.000171,24.019443,-0.0076,1.386
616.00,7.783332,25.01248,-0.000172,24.019471,-0.0077,1.386
618.00,7.785471,25.01322,-0.000173,24.019514,-0.0077,1.387
620.00,7.786587,25.01292,-0.000173,24.018905,-0.0077,1.385
622.00,7.787236,25.01174,-0.000172,24.019628,-0.0077,1.386
624.00,7.786938,25.01201,-0.000172,24.019574,-0.0077,1.386
626.00,7.786680,25.01248,-0.000171,24.020005,-0.0077,1.386
628.00,7.786576,25.01272,-0.000172,24.019835,-0.0076,1.386
630.00,7.787488,25.01264,-0.000172,24.019755,-0.0077,1.385
632.00,7.788023,25.01266,-0.000172,24.018997,-0.0076,1.385
634.00,7.788756,25.01287,-0.000172,24.019014,-0.0076,1.386
636.00,7.788680,25.01276,-0.000172,24.019913,-0.0076,1.386
638.00,7.788529,25.01161,-0.000171,24.019349,-0.0076,1.386
640.00,7.788956,25.01213,-0.000172,24.019005,-0.0076,1.386
642.00,7.789617,25.01149,-0.000172,24.019248,-0.0076,1.386
644.00,7.788944,25.01232,-0.000171,24.019539,-0.0077,1.385
646.00,7.788987,25.01235,-0.000171,24.019271,-0.0077,1.385
648.00,7.789667,25.01167,-0.000172,24.019889,-0.0077,1.386
650.00,7.789875,25.01196,-0.000172,24.019374,-0.0077,1.386
652.00,7.789804,25.01211,-0.000172,24.019188,-0.0077,1.386
654.00,7.789099,25.01149,-0.000172,24.018720,-0.0077,1.386
656.00,7.789610,25.01109,-0.000172,24.018974,-0.0076,1.386
658.00,7.790830,25.01113,-0.000172,24.019471,-0.0077,1.385
660.00,7.791191,25.01155,-0.000172,24.019501,-0.0077,1.386
662.00,7.790256,25.01197,-0.000171,24.020067,-0.0076,1.386
664.00,7.789874,25.01130,-0.000172,24.018740,-0.0077,1.386
666.00,7.789531,25.01111,-0.000173,24.019724,-0.0076,1.386
668.00,7.789315,25.01147,-0.000172,24.019965,-0.0076,1.386
670.00,7.789199,25.01228,-0.000173,24.019558,-0.0077,1.386
672.00,7.788859,25.01210,-0.000172,24.019422,-0.0077,1.386
674.00,7.788581,25.01229,-0.000171,24.019329,-0.0077,1.385
676.00,7.787409,25.01165,-0.000173,24.019632,-0.0077,1.386
678.00,7.786248,25.01093,-0.000171,24.019373,-0.0076,1.385
680.00,7.786632,25.01182,-0.000170,24.018921,-0.0077,1.385
682.00,7.786252,25.01247,-0.000170,24.019556,-0.0077,1.386
684.00,7.785415,25.01258,-0.000171,24.019761,-0.0077,1.386
686.00,7.785468,25.01177,-0.000171,24.019307,-0.0077,1.386
688.00,7.785543,25.01134,-0.000170,24.018861,-0.0077,1.385
690.00,7.784850,25.01193,-0.000171,24.019545,-0.0077,1.386
692.00,7.784971,25.01197,-0.000171,24.019153,-0.0077,1.385
694.00,7.784673,25.01164,-0.000172,24.019683,-0.0077,1.385
696.00,7.783949,25.01152,-0.000171,24.019286,-0.0077,1.386
698.00,7.783879,25.01076,-0.000172,24.019877,-0.0077,1.386
700.00,7.783423,25.01134,-0.000173,24.019438,-0.0077,1.386
702.00,7.783682,25.01140,-0.000172,24.019500,-0.0077,1.386
704.00,7.783580,25.01213,-0.000172,24.019427,-0.0077,1.385
706.00,7.783595,25.01269,-0.000173,24.019498,-0.0077,1.385
708.00,7.783193,25.01256,-0.000172,24.019367,-0.0077,1.386
710.00,7.782853,25.01152,-0.000170,24.019666,-0.0076,1.386
712.00,7.782676,25.01158,-0.000171,24.019873,-0.0077,1.386
714.00,7.782963,25.01078,-0.000173,24.019788,-0.0077,1.386
716.00,7.782078,25.01137,-0.000172,24.019338,-0.0077,1.386
718.00,7.780652,25.01209,-0.000173,24.018716,-0.0076,1.386
720.00,7.780558,25.01236,-0.000172,24.018787,-0.0077,1.386
722.00,7.780249,25.01239,-0.000171,24.019132,-0.0077,1.386
724.00,7.780235,25.01202,-0.000173,24.018499,-0.0077,1.386
726.00,7.780094,25.01207,-0.000172,24.019295,-0.0077,1.386
728.00,7.779536,25.01176,-0.000171,24.019739,-0.0076,1.386
730.00,7.779189,25.01142,-0.000173,24.019277,-0.0077,1.386
732.00,7.779109,25.01163,-0.000173,24.019451,-0.0077,1.386
734.00,7.779032,25.01222,-0.000173,24.019416,-0.0077,1.386
736.00,7.779470,25.01145,-0.000172,24.019295,-0.0076,1.386
738.00,7.779458,25.01157,-0.000171,24.019534,-0.0077,1.386
740.00,7.778664,25.01248,-0.000173,24.019869,-0.0077,1.386
742.00,7.778728,25.01288,-0.000172,24.019500,-0.0077,1.386
744.00,7.777841,25.01274,-0.000171,24.019083,-0.0076,1.385
746.00,7.777701,25.01264,-0.000171,24.018988,-0.0077,1.385
748.00,7.777482,25.01233,-0.000172,24.019538,-0.0077,1.386
750.00,7.776944,25.01216,-0.000171,24.019286,-0.0077,1.386
752.00,7.776586,25.01224,-0.000172,24.019601,-0.0077,1.386
754.00,7.775687,25.01186,-0.000172,24.019197,-0.0077,1.386
756.00,7.775675,25.01208,-0.000173,24.019746,-0.0077,1.386
758.00,7.774962,25.01180,-0.000173,24.019063,-0.0077,1.386
760.00,7.773805,25.01130,-0.000171,24.019122,-0.0076,1.385
762.00,7.773652,25.01089,-0.000172,24.019844,-0.0077,1.386
764.00,7.773105,25.01177,-0.000171,24.019050,-0.0077,1.386
766.00,7.773680,25.01126,-0.000172,24.019068,-0.0077,1.386
768.00,7.774314,25.01089,-0.000172,24.018927,-0.0077,1.386
770.00,7.774055,25.01151,-0.000172,24.019373,-0.0077,1.386
772.00,7.773695,25.01184,-0.000173,24.019293,-0.0077,1.386
774.00,7.773574,25.01200,-0.000173,24.019295,-0.0077,1.386
776.00,7.774072,25.01210,-0.000172,24.019684,-0.0077,1.386
778.00,7.774824,25.01236,-0.000172,24.018510,-0.0077,1.385
780.00,7.774680,25.01331,-0.000171,24.019476,-0.0077,1.386
782.00,7.773649,25.01241,-0.000170,24.019501,-0.0077,1.386
784.00,7.773124,25.01131,-0.000171,24.019237,-0.0077,1.386
786.00,7.772850,25.01194,-0.000171,24.019625,-0.0077,1.386
788.00,7.772796,25.01204,-0.000171,24.019284,-0.0077,1.386
790.00,7.772322,25.01197,-0.000171,24.019320,-0.0077,1.385
792.00,7.770747,25.01155,-0.000172,24.019344,-0.0077,1.386
794.00,7.771197,25.01106,-0.000172,24.019835,-0.0077,1.386
796.00,7.771265,25.01138,-0.000171,24.019251,-0.0077,1.386
798.00,7.770425,25.01198,-0.000171,24.019083,-0.0077,1.386
800.00,7.770029,25.01121,-0.000171,24.019235,-0.0077,1.386
802.00,7.769814,25.01145,-0.000170,24.019139,-0.0076,1.386
804.00,7.769398,25.01183,-0.000171,24.019153,-0.0077,1.386
806.00,7.769625,25.01074,-0.000172,24.018865,-0.0077,1.386
808.00,7.769840,25.01136,-0.000172,24.019413,-0.0077,1.385
810.00,7.768516,25.01207,-0.000171,24.019079,-0.0077,1.385
812.00,7.767766,25.01148,-0.000170,24.019008,-0.0076,1.385
814.00,7.767815,25.01076,-0.000171,24.018575,-0.0077,1.385
816.00,7.767333,25.01132,-0.000171,24.019829,-0.0076,1.386
818.00,7.766710,25.01206,-0.000172,24.019351,-0.0077,1.387
820.00,7.766552,25.01119,-0.000172,24.019115,-0.0077,1.386
822.00,7.767827,25.01171,-0.000171,24.019556,-0.0077,1.386
824.00,7.766887,25.01213,-0.000172,24.019480,-0.0076,1.386
826.00,7.765381,25.01174,-0.000172,24.019104,-0.0077,1.385
828.00,7.764999,25.01218,-0.000171,24.019267,-0.0077,1.386
830.00,7.765166,25.01234,-0.000170,24.019019,-0.0077,1.386
832.00,7.764888,25.01278,-0.000172,24.019833,-0.0077,1.386
834.00,7.765286,25.01220,-0.000172,24.018764,-0.0077,1.386
836.00,7.764827,25.01204,-0.000171,24.018619,-0.0077,1.386
838.00,7.764685,25.01247,-0.000171,24.019561,-0.0077,1.386
840.00,7.764945,25.01196,-0.000171,24.019362,-0.0077,1.386
842.00,7.764442,25.01154,-0.000170,24.018684,-0.0077,1.386
844.00,7.764324,25.01217,-0.000172,24.018642,-0.0077,1.386
846.00,7.764895,25.01196,-0.000171,24.018896,-0.0077,1.386
848.00,7.763805,25.01197,-0.000173,24.018437,-0.0077,1.386
850.00,7.762658,25.01230,-0.000172,24.018548,-0.0077,1.386
852.00,7.763122,25.01275,-0.000171,24.019331,-0.0076,1.386
854.00,7.763124,25.01283,-0.000171,24.018874,-0.0077,1.386
856.00,7.763994,25.01234,-0.000172,24.019202,-0.0077,1.387
858.00,7.763576,25.01177,-0.000172,24.018887,-0.0077,1.386
860.00,7.762808,25.01244,-0.000171,24.019164,-0.0077,1.386
862.00,7.762720,25.01339,-0.000172,24.019103,-0.0077,1.385
864.00,7.762314,25.01355,-0.000173,24.019219,-0.0077,1.386
866.00,7.761781,25.01344,-0.000173,24.019293,-0.0077,1.386
868.00,7.761543,25.01344,-0.000173,24.019213,-0.0077,1.386
870.00,7.760969,25.01344,-0.000173,24.019692,-0.0077,1.386
872.00,7.760752,25.01278,-0.000173,24.018619,-0.0077,1.385
874.00,7.760752,25.01233,-0.000172,24.019077,-0.0077,1.385
876.00,7.759875,25.01293,-0.000172,24.019298,-0.0077,1.385
878.00,7.759595,25.01286,-0.000171,24.018849,-0.0077,1.386
880.00,7.758122,25.01265,-0.000173,24.018479,-0.0077,1.386
882.00,7.756494,25.01251,-0.000172,24.019318,-0.0077,1.385
884.00,7.754657,25.01196,-0.000173,24.019828,-0.0077,1.386
886.00,7.754521,25.01188,-0.000172,24.019224,-0.0077,1.386
888.00,7.754648,25.01237,-0.000172,24.019170,-0.0077,1.386
890.00,7.754143,25.01251,-0.000173,24.018769,-0.0077,1.386
892.00,7.754747,25.01190,-0.000173,24.019382,-0.0077,1.385
894.00,7.755928,25.01141,-0.000172,24.018309,-0.0077,1.385
896.00,7.756495,25.01151,-0.000173,24.018925,-0.0077,1.386
898.00,7.756388,25.01137,-0.000173,24.019043,-0.0077,1.386
900.00,7.756896,25.01223,-0.000174,24.019643,-0.0076,1.386
902.00,7.756446,25.01163,-0.000173,24.018736,-0.0077,1.386
904.00,7.756091,25.01191,-0.000172,24.018812,-0.0077,1.386
906.00,7.756218,25.01214,-0.000173,24.019967,-0.0077,1.386
908.00,7.756688,25.01177,-0.000172,24.019190,-0.0077,1.386
910.00,7.756331,25.01152,-0.000173,24.018845,-0.0077,1.386
912.00,7.756038,25.01091,-0.000173,24.019182,-0.0077,1.386
914.00,7.755292,25.01165,-0.000172,24.019199,-0.0077,1.386
916.00,7.755000,25.01239,-0.000171,24.018974,-0.0077,1.386
918.00,7.755365,25.01162,-0.000171,24.018965,-0.0077,1.386
920.00,7.755117,25.01161,-0.000172,24.018959,-0.0077,1.386
922.00,7.754087,25.01197,-0.000172,24.018635,-0.0077,1.386
924.00,7.753418,25.01230,-0.000171,24.019463,-0.0077,1.385
926.00,7.752924,25.01210,-0.000172,24.019286,-0.0077,1.386
928.00,7.751826,25.01314,-0.000173,24.019786,-0.0077,1.386
930.00,7.751367,25.01307,-0.000172,24.019066,-0.0076,1.385
932.00,7.752042,25.01160,-0.000172,24.018566,-0.0077,1.385
934.00,7.752450,25.01150,-0.000172,24.018472,-0.0077,1.385
936.00,7.751862,25.01096,-0.000172,24.019090,-0.0077,1.386
938.00,7.751240,25.01096,-0.000172,24.018677,-0.0077,1.386
940.00,7.750500,25.01100,-0.000173,24.019489,-0.0077,1.386
942.00,7.749980,25.01098,-0.000173,24.019005,-0.0077,1.386
944.00,7.750736,25.01171,-0.000173,24.019289,-0.0077,1.386
946.00,7.750647,25.01224,-0.000172,24.019188,-0.0076,1.386
948.00,7.750340,25.01143,-0.000172,24.018823,-0.0077,1.386
950.00,7.750898,25.01225,-0.000172,24.019204,-0.0077,1.386
952.00,7.749861,25.01267,-0.000171,24.018881,-0.0076,1.386
954.00,7.750014,25.01198,-0.000171,24.019576,-0.0076,1.386
956.00,7.750843,25.01199,-0.000172,24.019587,-0.0077,1.386
958.00,7.750314,25.01214,-0.000172,24.019133,-0.0076,1.386
960.00,7.750280,25.01205,-0.000171,24.019262,-0.0077,1.385
962.00,7.749118,25.01253,-0.000169,24.019393,-0.0077,1.385
964.00,7.748509,25.01223,-0.000171,24.019447,-0.0077,1.386
966.00,7.748379,25.01190,-0.000171,24.019153,-0.0076,1.386
968.00,7.747301,25.01258,-0.000172,24.019235,-0.0077,1.385
970.00,7.746694,25.01229,-0.000170,24.019019,-0.0076,1.386
972.00,7.746297,25.01196,-0.000172,24.019336,-0.0077,1.386
974.00,7.746067,25.01274,-0.000172,24.020054,-0.0077,1.386
976.00,7.745507,25.01299,-0.000171,24.019606,-0.0077,1.386
978.00,7.746046,25.01222,-0.000172,24.019238,-0.0077,1.386
980.00,7.745669,25.01141,-0.000172,24.019244,-0.0076,1.386
982.00,7.745711,25.01177,-0.000171,24.019710,-0.0076,1.386
984.00,7.745359,25.01170,-0.000171,24.019331,-0.0076,1.385
986.00,7.744567,25.01112,-0.000171,24.019097,-0.0077,1.386
988.00,7.744508,25.01089,-0.000171,24.019041,-0.0077,1.386
990.00,7.744064,25.01158,-0.000171,24.018943,-0.0077,1.386
992.00,7.742743,25.01097,-0.000173,24.018985,-0.0077,1.386
994.00,7.742380,25.01168,-0.000172,24.018780,-0.0077,1.385
996.00,7.743060,25.01079,-0.000172,24.019358,-0.0077,1.386
998.00,7.743669,25.01190,-0.000171,24.019746,-0.0076,1.386
1000.00,7.743956,25.01155,-0.000171,24.018715,-0.0076,1.386
1002.00,7.742634,25.01175,-0.000171,24.019054,-0.0077,1.386
1004.00,7.742555,25.01152,-0.000171,24.018936,-0.0077,1.386
1006.00,7.742795,25.01146,-0.000172,24.019311,-0.0077,1.386
1008.00,7.742377,25.01135,-0.000172,24.018811,-0.0077,1.386
1010.00,7.742842,25.01108,-0.000171,24.019072,-0.0077,1.387
1012.00,7.742868,25.01163,-0.000172,24.018939,-0.0077,1.386
1014.00,7.742039,25.01156,-0.000171,24.018798,-0.0077,1.386
1016.00,7.741348,25.01095,-0.000170,24.019374,-0.0077,1.385
1018.00,7.741508,25.01116,-0.000172,24.018945,-0.0077,1.386
1020.00,7.741911,25.01158,-0.000172,24.019295,-0.0077,1.386
1022.00,7.741581,25.01159,-0.000171,24.019195,-0.0077,1.386
1024.00,7.741215,25.01092,-0.000172,24.019248,-0.0077,1.386
1026.00,7.741545,25.01155,-0.000172,24.019026,-0.0077,1.386
1028.00,7.740675,25.01094,-0.000171,24.019467,-0.0076,1.386
1030.00,7.739102,25.01128,-0.000171,24.019445,-0.0076,1.387
1032.00,7.738142,25.01087,-0.000172,24.019432,-0.0077,1.386
1034.00,7.737829,25.01101,-0.000172,24.019583,-0.0077,1.387
1036.00,7.737661,25.01102,-0.000172,24.018836,-0.0077,1.386
1038.00,7.738514,25.01065,-0.000172,24.019135,-0.0077,1.385
1040.00,7.738875,25.01053,-0.000172,24.018321,-0.0077,1.386
1042.00,7.738715,25.01052,-0.000172,24.018932,-0.0076,1.386
1044.00,7.738594,25.01038,-0.000171,24.018898,-0.0077,1.385
1046.00,7.737293,25.01088,-0.000173,24.019599,-0.0077,1.386
1048.00,7.736862,25.01130,-0.000172,24.018914,-0.0077,1.386
1050.00,7.737381,25.01149,-0.000172,24.018573,-0.0077,1.386
1052.00,7.737524,25.01106,-0.000172,24.019373,-0.0077,1.386
1054.00,7.736569,25.01022,-0.000172,24.019806,-0.0077,1.385
1056.00,7.736274,25.01072,-0.000171,24.018974,-0.0077,1.386
1058.00,7.735941,25.01141,-0.000171,24.018165,-0.0077,1.386
1060.00,7.735334,25.01063,-0.000171,24.019077,-0.0077,1.385
1062.00,7.734817,25.01051,-0.000170,24.018936,-0.0077,1.385
1064.00,7.734625,25.01120,-0.000171,24.018615,-0.0077,1.386
1066.00,7.734447,25.01103,-0.000171,24.018972,-0.0077,1.386
1068.00,7.733713,25.01088,-0.000172,24.018508,-0.0077,1.386
1070.00,7.733607,25.01122,-0.000172,24.018655,-0.0077,1.386
1072.00,7.733697,25.01067,-0.000172,24.018800,-0.0077,1.386
1074.00,7.733901,25.01081,-0.000172,24.019186,-0.0076,1.386
1076.00,7.733249,25.01101,-0.000171,24.019293,-0.0077,1.385
1078.00,7.733409,25.01067,-0.000171,24.019768,-0.0077,1.385
1080.00,7.734408,25.01138,-0.000171,24.019124,-0.0076,1.385
1082.00,7.734673,25.01074,-0.000172,24.018905,-0.0077,1.386
1084.00,7.734199,25.01116,-0.000172,24.019398,-0.0077,1.386
1086.00,7.733142,25.01088,-0.000171,24.018657,-0.0077,1.386
1088.00,7.732852,25.01048,-0.000172,24.018568,-0.0077,1.386
1090.00,7.732444,25.01003,-0.000172,24.019035,-0.0077,1.386
1092.00,7.732461,25.00990,-0.000172,24.019460,-0.0077,1.386
1094.00,7.731132,25.01057,-0.000172,24.019354,-0.0077,1.386
1096.00,7.730295,25.01147,-0.000170,24.018767,-0.0077,1.386
1098.00,7.730615,25.01164,-0.000172,24.019083,-0.0077,1.385
1100.00,7.730918,25.01085,-0.000172,24.019064,-0.0077,1.386
1102.00,7.731510,25.01106,-0.000171,24.018649,-0.0077,1.386
1104.00,7.731094,25.01183,-0.000170,24.018626,-0.0077,1.386
1106.00,7.730424,25.01137,-0.000172,24.019418,-0.0077,1.386
1108.00,7.729856,25.01149,-0.000171,24.018401,-0.0077,1.386
1110.00,7.729904,25.01108,-0.000171,24.018934,-0.0077,1.386
1112.00,7.730291,25.01111,-0.000171,24.018805,-0.0077,1.386
1114.00,7.729646,25.01128,-0.000171,24.018662,-0.0077,1.385
1116.00,7.728950,25.01196,-0.000170,24.018901,-0.0077,1.386
1118.00,7.728973,25.01193,-0.000172,24.019092,-0.0077,1.386
1120.00,7.728816,25.01182,-0.000173,24.018609,-0.0077,1.386
1122.00,7.728610,25.01171,-0.000172,24.018367,-0.0077,1.385
1124.00,7.728790,25.01112,-0.000171,24.018909,-0.0076,1.386
1126.00,7.728356,25.01180,-0.000171,24.019967,-0.0077,1.386
1128.00,7.727898,25.01145,-0.000170,24.019166,-0.0076,1.385
1130.00,7.727968,25.01172,-0.000171,24.018602,-0.0077,1.385
1132.00,7.728120,25.01163,-0.000171,24.019267,-0.0077,1.386
1134.00,7.727546,25.01217,-0.000172,24.018771,-0.0077,1.387
1136.00,7.726594,25.01211,-0.000173,24.019690,-0.0077,1.386
1138.00,7.727146,25.01178,-0.000172,24.019331,-0.0077,1.386
1140.00,7.726454,25.01254,-0.000173,24.019487,-0.0077,1.386
1142.00,7.726399,25.01207,-0.000172,24.019153,-0.0076,1.385
1144.00,7.727599,25.01252,-0.000171,24.019055,-0.0076,1.385
1146.00,7.726960,25.01182,-0.000172,24.019510,-0.0077,1.386
1148.00,7.726546,25.01103,-0.000172,24.019371,-0.0076,1.386
1150.00,7.725486,25.01122,-0.000172,24.019440,-0.0077,1.386
1152.00,7.724627,25.01137,-0.000172,24.019267,-0.0077,1.385
1154.00,7.724735,25.01213,-0.000172,24.018519,-0.0077,1.386
1156.00,7.725046,25.01139,-0.000172,24.019251,-0.0077,1.385
1158.00,7.725055,25.01096,-0.000172,24.019188,-0.0077,1.386
1160.00,7.724345,25.01109,-0.000172,24.019088,-0.0077,1.386
1162.00,7.724694,25.01163,-0.000172,24.018546,-0.0077,1.386
1164.00,7.724281,25.01120,-0.000173,24.019307,-0.0077,1.386
1166.00,7.724474,25.01120,-0.000173,24.019019,-0.0077,1.386
1168.00,7.724083,25.01095,-0.000173,24.018856,-0.0077,1.386
1170.00,7.723666,25.01141,-0.000174,24.019126,-0.0077,1.386
1172.00,7.723209,25.01128,-0.000173,24.018642,-0.0077,1.386
1174.00,7.722070,25.01105,-0.000173,24.019146,-0.0077,1.386
1176.00,7.721558,25.01271,-0.000172,24.018270,-0.0077,1.386
1178.00,7.721739,25.01181,-0.000172,24.018843,-0.0077,1.386
1180.00,7.722202,25.01142,-0.000172,24.019273,-0.0077,1.386
1182.00,7.723001,25.01157,-0.000172,24.019587,-0.0077,1.386
1184.00,7.722607,25.01223,-0.000172,24.018845,-0.0077,1.386
1186.00,7.721619,25.01255,-0.000170,24.019220,-0.0077,1.385
1188.00,7.721232,25.01122,-0.000171,24.018936,-0.0077,1.386
1190.00,7.721742,25.01200,-0.000173,24.019371,-0.0077,1.386
1192.00,7.721949,25.01281,-0.000173,24.019110,-0.0077,1.386
1194.00,7.721795,25.01192,-0.000172,24.019452,-0.0077,1.386
1196.00,7.721719,25.01244,-0.000173,24.019703,-0.0077,1.386
1198.00,7.722408,25.01150,-0.000173,24.018843,-0.0077,1.386
1200.00,7.721109,25.01163,-0.000173,24.018640,-0.0077,1.386
1202.00,7.720327,25.01189,-0.000172,24.019032,-0.0077,1.386
@2,12.0000,24.0
1204.00,7.719036,25.01188,-0.000172,24.018584,-0.0077,1.386
1206.00,7.712858,25.01229,-0.000173,24.018970,-0.0077,1.386
1208.00,7.703289,25.01217,-0.000173,24.018954,-0.0077,1.385
1210.00,7.689784,25.01204,-0.000172,24.018894,-0.0077,1.385
1212.00,7.675797,25.01248,-0.000171,24.018751,-0.0077,1.385
1214.00,7.664451,25.01354,-0.000169,24.018901,-0.0077,1.385
1216.00,7.656190,25.01284,-0.000173,24.019032,-0.0077,1.386
1218.00,7.650151,25.01233,-0.000173,24.019325,-0.0077,1.387
1220.00,7.643345,25.01285,-0.000174,24.018758,-0.0077,1.387
1222.00,7.636308,25.01267,-0.000174,24.019244,-0.0077,1.386
1224.00,7.630096,25.01219,-0.000175,24.019396,-0.0077,1.387
1226.00,7.624753,25.01187,-0.000174,24.019086,-0.0077,1.387
1228.00,7.622429,25.01270,-0.000173,24.019429,-0.0077,1.387
1230.00,7.625039,25.01219,-0.000173,24.019023,-0.0077,1.387
1232.00,7.631201,25.01211,-0.000175,24.019282,-0.0077,1.388
1234.00,7.641078,25.01269,-0.000174,24.018524,-0.0077,1.388
1236.00,7.650908,25.01282,-0.000175,24.018506,-0.0077,1.387
1238.00,7.658357,25.01235,-0.000173,24.018682,-0.0077,1.387
1240.00,7.663263,25.01097,-0.000172,24.018631,-0.0077,1.386
1242.00,7.667479,25.01085,-0.000172,24.018876,-0.0077,1.386
1244.00,7.671485,25.01113,-0.000172,24.018952,-0.0077,1.386
1246.00,7.675936,25.01172,-0.000172,24.020105,-0.0077,1.386
1248.00,7.680506,25.01188,-0.000172,24.019322,-0.0077,1.386
1250.00,7.685110,25.01197,-0.000170,24.018557,-0.0077,1.386
1252.00,7.688593,25.01211,-0.000170,24.019016,-0.0077,1.386
1254.00,7.690999,25.01095,-0.000171,24.019132,-0.0077,1.386
1256.00,7.694076,25.01076,-0.000172,24.019500,-0.0077,1.386
1258.00,7.696717,25.01099,-0.000173,24.018919,-0.0077,1.386
1260.00,7.698942,25.01083,-0.000171,24.019014,-0.0077,1.386
1262.00,7.700893,25.01169,-0.000171,24.019280,-0.0077,1.386
1264.00,7.703141,25.01202,-0.000172,24.019307,-0.0077,1.385
1266.00,7.703861,25.01118,-0.000171,24.019385,-0.0077,1.385
1268.00,7.704775,25.01170,-0.000171,24.019090,-0.0077,1.385
1270.00,7.705347,25.01127,-0.000172,24.019646,-0.0077,1.386
1272.00,7.705640,25.01102,-0.000173,24.018769,-0.0077,1.386
1274.00,7.706052,25.01070,-0.000173,24.018528,-0.0077,1.386
1276.00,7.706543,25.01117,-0.000174,24.019106,-0.0077,1.386
1278.00,7.707711,25.01082,-0.000173,24.019113,-0.0077,1.385
1280.00,7.707335,25.01170,-0.000173,24.018851,-0.0077,1.386
1282.00,7.706653,25.01231,-0.000173,24.019666,-0.0077,1.386
1284.00,7.705722,25.01206,-0.000173,24.018867,-0.0077,1.385
1286.00,7.705730,25.01159,-0.000172,24.018164,-0.0077,1.385
1288.00,7.705505,25.01176,-0.000172,24.019050,-0.0077,1.385
1290.00,7.705507,25.01148,-0.000172,24.019730,-0.0077,1.385
1292.00,7.704514,25.01139,-0.000172,24.019132,-0.0077,1.385
1294.00,7.703983,25.01172,-0.000172,24.019200,-0.0077,1.386
1296.00,7.703902,25.01129,-0.000172,24.019213,-0.0077,1.385
1298.00,7.704276,25.01114,-0.000172,24.018774,-0.0077,1.386
1300.00,7.703780,25.01126,-0.000171,24.019137,-0.0077,1.385
1302.00,7.702778,25.01138,-0.000172,24.018432,-0.0077,1.386
1304.00,7.702746,25.01069,-0.000173,24.019168,-0.0077,1.386
1306.00,7.703060,25.01061,-0.000173,24.018876,-0.0077,1.386
1308.00,7.703421,25.01144,-0.000172,24.018887,-0.0077,1.386
1310.00,7.704137,25.01098,-0.000172,24.019436,-0.0077,1.386
1312.00,7.704262,25.01140,-0.000173,24.019195,-0.0077,1.385
1314.00,7.705319,25.01219,-0.000172,24.019083,-0.0077,1.386
1316.00,7.706155,25.01200,-0.000171,24.019179,-0.0077,1.385
1318.00,7.705685,25.01109,-0.000171,24.018805,-0.0077,1.385
1320.00,7.705219,25.01090,-0.000173,24.018736,-0.0077,1.385
1322.00,7.704749,25.01118,-0.000172,24.018945,-0.0077,1.386
1324.00,7.705179,25.01127,-0.000172,24.018932,-0.0077,1.386
1326.00,7.705433,25.01121,-0.000172,24.019229,-0.0077,1.386
1328.00,7.705103,25.01093,-0.000172,24.018889,-0.0077,1.386
1330.00,7.705189,25.01138,-0.000173,24.019054,-0.0077,1.386
1332.00,7.705487,25.01138,-0.000173,24.018987,-0.0077,1.386
1334.00,7.705229,25.01150,-0.000173,24.019313,-0.0077,1.386
1336.00,7.705370,25.01072,-0.000173,24.019280,-0.0077,1.386
1338.00,7.705771,25.01010,-0.000172,24.018256,-0.0077,1.385
1340.00,7.705715,25.01080,-0.000172,24.019034,-0.0077,1.385
1342.00,7.704889,25.01132,-0.000172,24.019799,-0.0077,1.385
1344.00,7.704414,25.01105,-0.000172,24.018832,-0.0077,1.386
1346.00,7.704024,25.01224,-0.000173,24.018390,-0.0077,1.386
1348.00,7.703919,25.01265,-0.000172,24.019275,-0.0078,1.385
1350.00,7.704648,25.01209,-0.000171,24.018883,-0.0077,1.385
1352.00,7.704068,25.01174,-0.000173,24.018216,-0.0077,1.385
1354.00,7.703326,25.01183,-0.000171,24.019171,-0.0077,1.386
1356.00,7.703173,25.01191,-0.000171,24.019853,-0.0077,1.386
1358.00,7.703030,25.01110,-0.000172,24.018996,-0.0077,1.386
1360.00,7.702712,25.01164,-0.000172,24.018885,-0.0077,1.385
1362.00,7.702201,25.01127,-0.000173,24.018852,-0.0077,1.385
1364.00,7.702139,25.01126,-0.000172,24.019092,-0.0077,1.386
1366.00,7.702972,25.01204,-0.000172,24.019106,-0.0077,1.386
1368.00,7.703529,25.01173,-0.000172,24.018967,-0.0077,1.386
1370.00,7.702775,25.01130,-0.000172,24.019498,-0.0077,1.385
1372.00,7.702215,25.01119,-0.000171,24.019904,-0.0077,1.386
1374.00,7.702100,25.01216,-0.000172,24.018854,-0.0077,1.385
1376.00,7.702228,25.01215,-0.000172,24.019431,-0.0077,1.385
1378.00,7.702495,25.01106,-0.000171,24.018698,-0.0077,1.385
1380.00,7.702806,25.01052,-0.000172,24.018832,-0.0077,1.385
1382.00,7.702406,25.01080,-0.000171,24.019258,-0.0077,1.385
1384.00,7.701112,25.01108,-0.000171,24.018840,-0.0077,1.386
1386.00,7.700548,25.01153,-0.000172,24.018573,-0.0076,1.386
1388.00,7.700539,25.01161,-0.000172,24.019132,-0.0077,1.385
1390.00,7.701045,25.01170,-0.000173,24.019451,-0.0077,1.385
1392.00,7.701213,25.01214,-0.000172,24.018851,-0.0077,1.385
1394.00,7.700996,25.01146,-0.000173,24.018901,-0.0077,1.386
1396.00,7.699990,25.01212,-0.000171,24.019583,-0.0077,1.385
1398.00,7.699770,25.01236,-0.000172,24.019034,-0.0077,1.385
1400.00,7.698591,25.01230,-0.000172,24.019139,-0.0077,1.386
1402.00,7.698651,25.01212,-0.000172,24.019229,-0.0077,1.385
1404.00,7.699986,25.01157,-0.000172,24.018745,-0.0077,1.385
1406.00,7.699483,25.01195,-0.000171,24.018711,-0.0077,1.386
1408.00,7.697541,25.01263,-0.000171,24.019423,-0.0077,1.386
1410.00,7.696617,25.01358,-0.000172,24.018909,-0.0077,1.386
1412.00,7.696857,25.01338,-0.000173,24.018943,-0.0077,1.385
1414.00,7.697506,25.01322,-0.000170,24.019561,-0.0077,1.385
1416.00,7.697204,25.01301,-0.000171,24.019431,-0.0077,1.385
1418.00,7.698096,25.01323,-0.000172,24.019072,-0.0077,1.386
1420.00,7.698252,25.01293,-0.000172,24.019092,-0.0077,1.386
1422.00,7.697761,25.01258,-0.000172,24.019826,-0.0076,1.386
1424.00,7.698028,25.01219,-0.000172,24.018829,-0.0077,1.385
1426.00,7.697526,25.01243,-0.000172,24.019436,-0.0077,1.385
1428.00,7.696898,25.01093,-0.000171,24.018918,-0.0077,1.386
1430.00,7.696814,25.01092,-0.000171,24.018916,-0.0077,1.385
1432.00,7.697459,25.01158,-0.000171,24.019106,-0.0077,1.386
1434.00,7.697387,25.01186,-0.000171,24.018479,-0.0077,1.386
1436.00,7.697233,25.01191,-0.000171,24.019797,-0.0077,1.385
1438.00,7.696946,25.01278,-0.000172,24.019159,-0.0077,1.386
1440.00,7.695460,25.01230,-0.000173,24.018669,-0.0077,1.385
1442.00,7.694605,25.01187,-0.000172,24.019291,-0.0077,1.386
1444.00,7.694790,25.01229,-0.000172,24.018849,-0.0077,1.386
1446.00,7.694768,25.01185,-0.000172,24.019115,-0.0077,1.385
1448.00,7.694673,25.01236,-0.000172,24.019616,-0.0077,1.385
1450.00,7.694750,25.01262,-0.000173,24.019277,-0.0077,1.386
1452.00,7.694790,25.01184,-0.000171,24.019072,-0.0077,1.386
1454.00,7.694752,25.01191,-0.000172,24.019039,-0.0077,1.385
1456.00,7.694643,25.01212,-0.000172,24.019503,-0.0077,1.385
1458.00,7.693980,25.01234,-0.000171,24.019028,-0.0077,1.385
1460.00,7.693780,25.01297,-0.000171,24.019161,-0.0077,1.386
1462.00,7.694231,25.01257,-0.000172,24.019215,-0.0077,1.386
1464.00,7.693391,25.01268,-0.000171,24.019315,-0.0076,1.386
1466.00,7.692800,25.01210,-0.000172,24.019340,-0.0077,1.385
1468.00,7.692590,25.01222,-0.000172,24.018425,-0.0077,1.385
1470.00,7.692076,25.01206,-0.000172,24.018802,-0.0077,1.386
1472.00,7.692423,25.01219,-0.000172,24.019911,-0.0077,1.385
1474.00,7.692497,25.01155,-0.000171,24.019081,-0.0077,1.385
1476.00,7.692046,25.01155,-0.000172,24.018539,-0.0077,1.386
1478.00,7.692115,25.01169,-0.000172,24.018590,-0.0077,1.385
1480.00,7.693158,25.01113,-0.000172,24.018956,-0.0076,1.385
1482.00,7.693107,25.01181,-0.000172,24.018950,-0.0077,1.385
1484.00,7.691860,25.01182,-0.000173,24.018840,-0.0077,1.386
1486.00,7.691284,25.01157,-0.000171,24.018771,-0.0077,1.386
1488.00,7.691366,25.01220,-0.000172,24.018758,-0.0077,1.386
1490.00,7.691921,25.01128,-0.000172,24.018689,-0.0077,1.386
1492.00,7.690498,25.01108,-0.000172,24.019104,-0.0077,1.385
1494.00,7.689579,25.01152,-0.000173,24.018918,-0.0077,1.384
1496.00,7.689671,25.01124,-0.000173,24.018959,-0.0077,1.385
1498.00,7.690111,25.01139,-0.000172,24.019271,-0.0077,1.386
1500.00,7.690951,25.01183,-0.000173,24.018718,-0.0077,1.386
1502.00,7.690694,25.01130,-0.000173,24.018789,-0.0077,1.386
1504.00,7.689848,25.01084,-0.000173,24.018731,-0.0077,1.385
1506.00,7.689509,25.01108,-0.000172,24.018566,-0.0077,1.385
1508.00,7.689138,25.01153,-0.000173,24.018952,-0.0077,1.385
1510.00,7.689322,25.01111,-0.000173,24.018941,-0.0077,1.386
1512.00,7.688731,25.01280,-0.000173,24.018860,-0.0077,1.386
1514.00,7.688408,25.01211,-0.000173,24.019674,-0.0077,1.385
1516.00,7.687725,25.01238,-0.000172,24.019248,-0.0077,1.385
1518.00,7.687524,25.01258,-0.000173,24.019728,-0.0077,1.385
1520.00,7.687051,25.01253,-0.000172,24.019211,-0.0077,1.385
1522.00,7.685983,25.01239,-0.000172,24.019014,-0.0077,1.385
1524.00,7.685933,25.01172,-0.000172,24.018881,-0.0077,1.385
1526.00,7.685007,25.01189,-0.000172,24.019228,-0.0077,1.385
1528.00,7.685838,25.01264,-0.000173,24.018898,-0.0077,1.386
1530.00,7.686795,25.01259,-0.000173,24.019364,-0.0077,1.386
1532.00,7.687503,25.01314,-0.000172,24.019695,-0.0077,1.385
1534.00,7.686438,25.01328,-0.000172,24.018461,-0.0077,1.385
1536.00,7.686177,25.01274,-0.000172,24.018890,-0.0077,1.386
1538.00,7.686060,25.01287,-0.000173,24.018800,-0.0077,1.385
1540.00,7.686009,25.01199,-0.000173,24.018580,-0.0077,1.385
1542.00,7.686907,25.01180,-0.000172,24.018571,-0.0077,1.385
1544.00,7.686367,25.01231,-0.000173,24.018390,-0.0077,1.385
1546.00,7.685391,25.01211,-0.000173,24.018921,-0.0077,1.386
1548.00,7.685460,25.01231,-0.000173,24.019050,-0.0077,1.386
1550.00,7.685833,25.01140,-0.000173,24.018631,-0.0077,1.385
1552.00,7.684849,25.01198,-0.000172,24.019157,-0.0077,1.385
1554.00,7.683490,25.01170,-0.000172,24.019331,-0.0077,1.385
1556.00,7.683624,25.01188,-0.000173,24.019249,-0.0077,1.386
1558.00,7.683551,25.01260,-0.000173,24.018881,-0.0077,1.385
1560.00,7.682922,25.01223,-0.000173,24.018528,-0.0077,1.385
1562.00,7.683067,25.01207,-0.000173,24.019474,-0.0077,1.385
1564.00,7.683260,25.01277,-0.000172,24.019258,-0.0077,1.385
1566.00,7.682358,25.01284,-0.000171,24.018990,-0.0077,1.385
1568.00,7.682349,25.01280,-0.000172,24.018546,-0.0077,1.385
1570.00,7.682463,25.01226,-0.000172,24.018760,-0.0077,1.386
1572.00,7.682448,25.01220,-0.000173,24.018919,-0.0077,1.386
1574.00,7.682550,25.01285,-0.000173,24.019175,-0.0077,1.385
1576.00,7.682526,25.01270,-0.000173,24.018332,-0.0077,1.385
1578.00,7.681240,25.01250,-0.000173,24.018660,-0.0077,1.385
1580.00,7.681769,25.01173,-0.000172,24.018274,-0.0077,1.385
1582.00,7.681974,25.01194,-0.000173,24.018851,-0.0077,1.385
1584.00,7.681618,25.01228,-0.000172,24.018894,-0.0077,1.385
1586.00,7.681420,25.01178,-0.000174,24.018682,-0.0078,1.385
1588.00,7.680213,25.01188,-0.000173,24.018976,-0.0077,1.385
1590.00,7.679950,25.01288,-0.000173,24.018756,-0.0077,1.385
1592.00,7.680096,25.01242,-0.000173,24.018644,-0.0077,1.386
1594.00,7.680691,25.01245,-0.000172,24.018381,-0.0077,1.385
1596.00,7.680779,25.01202,-0.000172,24.019170,-0.0077,1.386
1598.00,7.680142,25.01222,-0.000172,24.018646,-0.0076,1.386
1600.00,7.680509,25.01230,-0.000174,24.019271,-0.0077,1.386
1602.00,7.680502,25.01294,-0.000173,24.019505,-0.0077,1.385
1604.00,7.680960,25.01307,-0.000172,24.018568,-0.0077,1.386
1606.00,7.681142,25.01309,-0.000174,24.019193,-0.0077,1.386
1608.00,7.679325,25.01303,-0.000173,24.020058,-0.0077,1.386
1610.00,7.678088,25.01244,-0.000173,24.018575,-0.0077,1.385
1612.00,7.678929,25.01367,-0.000172,24.018301,-0.0077,1.385
1614.00,7.679353,25.01293,-0.000172,24.018559,-0.0077,1.386
1616.00,7.679039,25.01316,-0.000172,24.019075,-0.0077,1.386
1618.00,7.678520,25.01306,-0.000172,24.019074,-0.0077,1.385
1620.00,7.678237,25.01351,-0.000172,24.019389,-0.0077,1.385
1622.00,7.678668,25.01217,-0.000173,24.018764,-0.0077,1.385
1624.00,7.678665,25.01166,-0.000173,24.019010,-0.0077,1.386
1626.00,7.679213,25.01204,-0.000172,24.018415,-0.0077,1.386
1628.00,7.678751,25.01224,-0.000172,24.018881,-0.0077,1.386
1630.00,7.678389,25.01200,-0.000173,24.019170,-0.0077,1.385
1632.00,7.677742,25.01231,-0.000172,24.018863,-0.0077,1.386
1634.00,7.677234,25.01261,-0.000171,24.019215,-0.0077,1.385
1636.00,7.676942,25.01232,-0.000172,24.018843,-0.0077,1.386
1638.00,7.676436,25.01259,-0.000172,24.018947,-0.0077,1.386
1640.00,7.676311,25.01255,-0.000173,24.018559,-0.0077,1.385
1642.00,7.676970,25.01187,-0.000173,24.018417,-0.0077,1.385
1644.00,7.677265,25.01119,-0.000172,24.019030,-0.0077,1.386
1646.00,7.676861,25.01085,-0.000173,24.018459,-0.0077,1.385
1648.00,7.677020,25.01169,-0.000172,24.019077,-0.0077,1.385
1650.00,7.676395,25.01133,-0.000170,24.018985,-0.0077,1.385
1652.00,7.676571,25.01072,-0.000172,24.019186,-0.0077,1.386
1654.00,7.676725,25.01063,-0.000172,24.018950,-0.0077,1.385
1656.00,7.676918,25.01158,-0.000171,24.018854,-0.0077,1.385
1658.00,7.676191,25.01256,-0.000173,24.018691,-0.0077,1.386
1660.00,7.676468,25.01157,-0.000173,24.018368,-0.0077,1.385
1662.00,7.675592,25.01089,-0.000172,24.018461,-0.0077,1.385
1664.00,7.675134,25.01062,-0.000171,24.019037,-0.0077,1.385
1666.00,7.673725,25.01123,-0.000173,24.018952,-0.0077,1.385
1668.00,7.673401,25.01107,-0.000171,24.018816,-0.0077,1.385
1670.00,7.674596,25.01084,-0.000172,24.018568,-0.0077,1.385
1672.00,7.673583,25.01125,-0.000172,24.018713,-0.0077,1.385
1674.00,7.673195,25.01174,-0.000172,24.019157,-0.0077,1.385
1676.00,7.672736,25.01213,-0.000173,24.018330,-0.0077,1.386
1678.00,7.672412,25.01168,-0.000172,24.018782,-0.0077,1.385
1680.00,7.672505,25.01189,-0.000171,24.018778,-0.0077,1.385
1682.00,7.673227,25.01279,-0.000172,24.019271,-0.0077,1.385
1684.00,7.673660,25.01231,-0.000172,24.018727,-0.0077,1.385
1686.00,7.673527,25.01122,-0.000173,24.018789,-0.0077,1.386
1688.00,7.673029,25.01272,-0.000172,24.019394,-0.0077,1.385
1690.00,7.672817,25.01300,-0.000172,24.018762,-0.0077,1.385
1692.00,7.673412,25.01274,-0.000173,24.019084,-0.0077,1.386
1694.00,7.673028,25.01254,-0.000173,24.019260,-0.0077,1.385
1696.00,7.673074,25.01206,-0.000173,24.019046,-0.0077,1.385
1698.00,7.671900,25.01135,-0.000173,24.018783,-0.0077,1.385
1700.00,7.671987,25.01141,-0.000173,24.019324,-0.0077,1.385
1702.00,7.671861,25.01217,-0.000173,24.019146,-0.0077,1.385
1704.00,7.671636,25.01148,-0.000173,24.019075,-0.0077,1.385
1706.00,7.671622,25.01212,-0.000173,24.019153,-0.0077,1.385
1708.00,7.671719,25.01236,-0.000171,24.018927,-0.0077,1.386
1710.00,7.671529,25.01245,-0.000172,24.019112,-0.0077,1.386
1712.00,7.672130,25.01188,-0.000173,24.018994,-0.0076,1.386
1714.00,7.672575,25.01195,-0.000173,24.019086,-0.0077,1.386
1716.00,7.670787,25.01218,-0.000173,24.018664,-0.0077,1.385
1718.00,7.670225,25.01221,-0.000174,24.018537,-0.0077,1.385
1720.00,7.669887,25.01283,-0.000173,24.018742,-0.0076,1.385
1722.00,7.670191,25.01210,-0.000172,24.018414,-0.0077,1.385
1724.00,7.670133,25.01180,-0.000171,24.018968,-0.0077,1.385
1726.00,7.670378,25.01174,-0.000172,24.018580,-0.0077,1.385
1728.00,7.669897,25.01254,-0.000172,24.018789,-0.0077,1.385
1730.00,7.669918,25.01353,-0.000172,24.019389,-0.0077,1.385
1732.00,7.669911,25.01394,-0.000172,24.019193,-0.0077,1.385
1734.00,7.669007,25.01378,-0.000172,24.019327,-0.0077,1.386
1736.00,7.668947,25.01351,-0.000173,24.019512,-0.0077,1.385
1738.00,7.668862,25.01427,-0.000172,24.018399,-0.0077,1.385
1740.00,7.668404,25.01501,-0.000173,24.018187,-0.0077,1.385
1742.00,7.668618,25.01437,-0.000172,24.019124,-0.0077,1.385
1744.00,7.669049,25.01307,-0.000171,24.019287,-0.0077,1.385
1746.00,7.668370,25.01358,-0.000172,24.019179,-0.0077,1.386
1748.00,7.667677,25.01280,-0.000172,24.019539,-0.0076,1.386
1750.00,7.667733,25.01240,-0.000172,24.018825,-0.0077,1.385
1752.00,7.668312,25.01288,-0.000172,24.018479,-0.0077,1.385
1754.00,7.667186,25.01362,-0.000171,24.018994,-0.0077,1.385
1756.00,7.667147,25.01354,-0.000171,24.018430,-0.0077,1.385
1758.00,7.667530,25.01281,-0.000172,24.018561,-0.0077,1.385
1760.00,7.666453,25.01254,-0.000172,24.018818,-0.0077,1.385
1762.00,7.666805,25.01284,-0.000173,24.018841,-0.0077,1.386
1764.00,7.665949,25.01213,-0.000172,24.019280,-0.0077,1.386
1766.00,7.665289,25.01262,-0.000172,24.018718,-0.0077,1.385
1768.00,7.665087,25.01225,-0.000172,24.019112,-0.0077,1.386
1770.00,7.664977,25.01197,-0.000173,24.019208,-0.0077,1.385
1772.00,7.664576,25.01227,-0.000172,24.019012,-0.0077,1.386
1774.00,7.664157,25.01249,-0.000172,24.018965,-0.0077,1.386
1776.00,7.664875,25.01150,-0.000172,24.019262,-0.0077,1.385
1778.00,7.664538,25.01320,-0.000172,24.019579,-0.0077,1.386
1780.00,7.664921,25.01221,-0.000172,24.019681,-0.0076,1.385
1782.00,7.665037,25.01166,-0.000171,24.019750,-0.0077,1.386
1784.00,7.665423,25.01242,-0.000173,24.018651,-0.0077,1.386
1786.00,7.665375,25.01253,-0.000172,24.018370,-0.0077,1.385
1788.00,7.664427,25.01183,-0.000172,24.019112,-0.0077,1.385
1790.00,7.664776,25.01299,-0.000172,24.019088,-0.0077,1.385
1792.00,7.665257,25.01249,-0.000170,24.018515,-0.0077,1.385
1794.00,7.664666,25.01289,-0.000171,24.018939,-0.0077,1.386
1796.00,7.664117,25.01338,-0.000172,24.018847,-0.0077,1.386
1798.00,7.663501,25.01429,-0.000171,24.018744,-0.0077,1.386
1800.00,7.663424,25.01398,-0.000173,24.019465,-0.0077,1.385
1802.00,7.663104,25.01347,-0.000173,24.018686,-0.0077,1.385
@3,12.0000,24.0
1804.00,7.661687,25.01242,-0.000172,24.018301,-0.0077,1.385
1806.00,7.655845,25.01178,-0.000172,24.019110,-0.0077,1.385
1808.00,7.646392,25.01221,-0.000172,24.018765,-0.0077,1.385
1810.00,7.632655,25.01292,-0.000172,24.018914,-0.0077,1.384
1812.00,7.619303,25.01289,-0.000172,24.019362,-0.0077,1.385
1814.00,7.608978,25.01268,-0.000173,24.018827,-0.0077,1.385
1816.00,7.599936,25.01097,-0.000174,24.019035,-0.0077,1.386
1818.00,7.592662,25.01143,-0.000173,24.019072,-0.0077,1.386
1820.00,7.586629,25.01278,-0.000173,24.019035,-0.0077,1.386
1822.00,7.580041,25.01307,-0.000175,24.019333,-0.0077,1.386
1824.00,7.575616,25.01255,-0.000174,24.018541,-0.0077,1.387
1826.00,7.571183,25.01244,-0.000175,24.019258,-0.0077,1.387
1828.00,7.567649,25.01255,-0.000174,24.019124,-0.0077,1.386
1830.00,7.570040,25.01240,-0.000175,24.018669,-0.0077,1.388
1832.00,7.577076,25.01195,-0.000174,24.019050,-0.0077,1.388
1834.00,7.587145,25.01236,-0.000175,24.019110,-0.0077,1.387
1836.00,7.597692,25.01209,-0.000174,24.018807,-0.0077,1.387
1838.00,7.605756,25.01190,-0.000173,24.019066,-0.0077,1.386
1840.00,7.611312,25.01245,-0.000173,24.018789,-0.0077,1.386
1842.00,7.616412,25.01255,-0.000173,24.018617,-0.0077,1.386
1844.00,7.620644,25.01264,-0.000172,24.018860,-0.0077,1.385
1846.00,7.625693,25.01203,-0.000172,24.019088,-0.0077,1.385
1848.00,7.629699,25.01270,-0.000172,24.019325,-0.0077,1.386
1850.00,7.632896,25.01246,-0.000173,24.019025,-0.0077,1.385
1852.00,7.635896,25.01282,-0.000174,24.018988,-0.0077,1.385
1854.00,7.638668,25.01171,-0.000173,24.019095,-0.0077,1.386
1856.00,7.641839,25.01174,-0.000173,24.018602,-0.0077,1.386
1858.00,7.643646,25.01201,-0.000173,24.018415,-0.0077,1.385
1860.00,7.644523,25.01202,-0.000173,24.018959,-0.0077,1.385
1862.00,7.645884,25.01188,-0.000173,24.018707,-0.0077,1.386
1864.00,7.646976,25.01152,-0.000172,24.019179,-0.0077,1.385
1866.00,7.647881,25.01202,-0.000174,24.018941,-0.0077,1.385
1868.00,7.649396,25.01230,-0.000172,24.018945,-0.0077,1.386
1870.00,7.650483,25.01213,-0.000174,24.019083,-0.0077,1.386
1872.00,7.651814,25.01250,-0.000174,24.019068,-0.0077,1.385
1874.00,7.652289,25.01210,-0.000173,24.018945,-0.0077,1.385
1876.00,7.652102,25.01222,-0.000174,24.018493,-0.0077,1.385
1878.00,7.651922,25.01266,-0.000174,24.018484,-0.0077,1.385
1880.00,7.652720,25.01296,-0.000174,24.018896,-0.0077,1.386
1882.00,7.653200,25.01249,-0.000174,24.019106,-0.0077,1.386
1884.00,7.653199,25.01230,-0.000174,24.018852,-0.0077,1.385
1886.00,7.653294,25.01257,-0.000174,24.018727,-0.0077,1.385
1888.00,7.652742,25.01213,-0.000173,24.018851,-0.0077,1.386
1890.00,7.652468,25.01263,-0.000174,24.018671,-0.0077,1.386
1892.00,7.652381,25.01255,-0.000175,24.018573,-0.0077,1.386
1894.00,7.652221,25.01310,-0.000174,24.018715,-0.0077,1.385
1896.00,7.651563,25.01320,-0.000174,24.019199,-0.0077,1.385
1898.00,7.651168,25.01377,-0.000174,24.018551,-0.0077,1.386
1900.00,7.651565,25.01405,-0.000174,24.018858,-0.0077,1.386
1902.00,7.651337,25.01412,-0.000174,24.019507,-0.0077,1.385
1904.00,7.650947,25.01411,-0.000173,24.019744,-0.0076,1.385
1906.00,7.651615,25.01330,-0.000172,24.019271,-0.0076,1.386
1908.00,7.652164,25.01378,-0.000173,24.019768,-0.0077,1.385
1910.00,7.652698,25.01425,-0.000173,24.019287,-0.0077,1.385
1912.00,7.654146,25.01455,-0.000173,24.019088,-0.0077,1.385
1914.00,7.654115,25.01443,-0.000173,24.018794,-0.0077,1.385
1916.00,7.654501,25.01432,-0.000173,24.019021,-0.0077,1.385
1918.00,7.655320,25.01425,-0.000173,24.019329,-0.0077,1.385
1920.00,7.655249,25.01385,-0.000173,24.019155,-0.0077,1.385
1922.00,7.654826,25.01451,-0.000174,24.018967,-0.0077,1.385
1924.00,7.655374,25.01400,-0.000173,24.018774,-0.0077,1.385
1926.00,7.655508,25.01323,-0.000174,24.019041,-0.0077,1.386
1928.00,7.655147,25.01395,-0.000174,24.018970,-0.0077,1.386
1930.00,7.654735,25.01415,-0.000174,24.019425,-0.0077,1.385
1932.00,7.654179,25.01453,-0.000174,24.019320,-0.0077,1.385
1934.00,7.654025,25.01435,-0.000173,24.019585,-0.0077,1.385
1936.00,7.654855,25.01440,-0.000173,24.018406,-0.0077,1.386
1938.00,7.656516,25.01321,-0.000173,24.018731,-0.0077,1.385
1940.00,7.656610,25.01305,-0.000172,24.019634,-0.0077,1.386
1942.00,7.656140,25.01320,-0.000173,24.018367,-0.0077,1.386
1944.00,7.655710,25.01434,-0.000175,24.019072,-0.0077,1.386
1946.00,7.654898,25.01418,-0.000174,24.019231,-0.0077,1.385
1948.00,7.654499,25.01475,-0.000173,24.019006,-0.0077,1.385
1950.00,7.655000,25.01351,-0.000173,24.018800,-0.0077,1.385
1952.00,7.655023,25.01359,-0.000172,24.018459,-0.0077,1.385
1954.00,7.653784,25.01401,-0.000172,24.019171,-0.0077,1.386
1956.00,7.653423,25.01377,-0.000173,24.019505,-0.0077,1.385
1958.00,7.654567,25.01421,-0.000173,24.019302,-0.0077,1.386
1960.00,7.654840,25.01415,-0.000174,24.019117,-0.0077,1.385
1962.00,7.654380,25.01363,-0.000174,24.018934,-0.0077,1.385
1964.00,7.653936,25.01394,-0.000173,24.018729,-0.0077,1.385
1966.00,7.653449,25.01323,-0.000173,24.018909,-0.0077,1.386
1968.00,7.653329,25.01386,-0.000174,24.019086,-0.0077,1.386
1970.00,7.653993,25.01372,-0.000173,24.018854,-0.0077,1.385
1972.00,7.654235,25.01342,-0.000173,24.018626,-0.0076,1.385
1974.00,7.654445,25.01351,-0.000174,24.019001,-0.0077,1.385
1976.00,7.654708,25.01384,-0.000174,24.019115,-0.0077,1.385
1978.00,7.654479,25.01412,-0.000173,24.018606,-0.0077,1.385
1980.00,7.653564,25.01410,-0.000172,24.018263,-0.0077,1.385
1982.00,7.653494,25.01390,-0.000173,24.018733,-0.0077,1.385
1984.00,7.653719,25.01288,-0.000172,24.019039,-0.0077,1.385
1986.00,7.653275,25.01306,-0.000174,24.018356,-0.0077,1.386
1988.00,7.653576,25.01350,-0.000174,24.018428,-0.0077,1.386
1990.00,7.653107,25.01379,-0.000173,24.019139,-0.0077,1.384
1992.00,7.652715,25.01359,-0.000173,24.019389,-0.0077,1.385
1994.00,7.652891,25.01369,-0.000174,24.018747,-0.0077,1.385
1996.00,7.653140,25.01386,-0.000173,24.019106,-0.0077,1.385
1998.00,7.652326,25.01362,-0.000173,24.018983,-0.0077,1.384
2000.00,7.652291,25.01307,-0.000172,24.019255,-0.0077,1.385
2002.00,7.652621,25.01310,-0.000174,24.018950,-0.0077,1.386
2004.00,7.652932,25.01367,-0.000174,24.018945,-0.0077,1.385
2006.00,7.652355,25.01367,-0.000173,24.018869,-0.0077,1.386
2008.00,7.651745,25.01312,-0.000173,24.019587,-0.0077,1.386
2010.00,7.651921,25.01347,-0.000174,24.018983,-0.0077,1.386
2012.00,7.651389,25.01352,-0.000173,24.019188,-0.0077,1.385
2014.00,7.650460,25.01339,-0.000173,24.018918,-0.0077,1.386
2016.00,7.650419,25.01311,-0.000173,24.019016,-0.0077,1.386
2018.00,7.649634,25.01388,-0.000174,24.019329,-0.0077,1.386
2020.00,7.649696,25.01368,-0.000173,24.018994,-0.0077,1.386
2022.00,7.648510,25.01317,-0.000174,24.018542,-0.0077,1.385
2024.00,7.647200,25.01372,-0.000174,24.018468,-0.0077,1.385
2026.00,7.647356,25.01306,-0.000173,24.018778,-0.0077,1.386
2028.00,7.647319,25.01285,-0.000173,24.019980,-0.0076,1.386
2030.00,7.647170,25.01298,-0.000175,24.019354,-0.0077,1.386
2032.00,7.646903,25.01247,-0.000173,24.018740,-0.0077,1.385
2034.00,7.646980,25.01206,-0.000172,24.019055,-0.0077,1.385
2036.00,7.645191,25.01226,-0.000173,24.018629,-0.0077,1.386
2038.00,7.644608,25.01258,-0.000174,24.019692,-0.0077,1.386
2040.00,7.644407,25.01259,-0.000175,24.019137,-0.0077,1.386
2042.00,7.644052,25.01310,-0.000174,24.018031,-0.0077,1.386
2044.00,7.644795,25.01328,-0.000174,24.018852,-0.0077,1.386
2046.00,7.645340,25.01343,-0.000174,24.019155,-0.0077,1.386
2048.00,7.644776,25.01256,-0.000173,24.019280,-0.0077,1.386
2050.00,7.644111,25.01167,-0.000173,24.018434,-0.0077,1.386
2052.00,7.644660,25.01236,-0.000174,24.018370,-0.0077,1.386
2054.00,7.645311,25.01291,-0.000174,24.018831,-0.0077,1.386
2056.00,7.645284,25.01286,-0.000174,24.018872,-0.0077,1.386
2058.00,7.644276,25.01247,-0.000173,24.019083,-0.0077,1.386
2060.00,7.643720,25.01346,-0.000173,24.019369,-0.0077,1.385
2062.00,7.643631,25.01401,-0.000173,24.019822,-0.0077,1.386
2064.00,7.643322,25.01358,-0.000173,24.018957,-0.0077,1.385
2066.00,7.642804,25.01342,-0.000172,24.018959,-0.0077,1.385
2068.00,7.642356,25.01323,-0.000172,24.018783,-0.0077,1.386
2070.00,7.643721,25.01351,-0.000173,24.018595,-0.0077,1.386
2072.00,7.644410,25.01370,-0.000173,24.018899,-0.0077,1.386
2074.00,7.643277,25.01340,-0.000173,24.018765,-0.0077,1.385
2076.00,7.643552,25.01336,-0.000173,24.018796,-0.0077,1.386
2078.00,7.644102,25.01352,-0.000174,24.018624,-0.0077,1.386
2080.00,7.643954,25.01350,-0.000173,24.018216,-0.0077,1.386
2082.00,7.644350,25.01309,-0.000173,24.019106,-0.0077,1.386
2084.00,7.644069,25.01298,-0.000174,24.019217,-0.0077,1.386
2086.00,7.643227,25.01303,-0.000175,24.019148,-0.0077,1.386
2088.00,7.643788,25.01344,-0.000174,24.018919,-0.0077,1.385
2090.00,7.643605,25.01326,-0.000173,24.019180,-0.0077,1.386
2092.00,7.643870,25.01305,-0.000174,24.018947,-0.0077,1.386
2094.00,7.644187,25.01367,-0.000174,24.018756,-0.0077,1.386
2096.00,7.643385,25.01361,-0.000174,24.019273,-0.0077,1.386
2098.00,7.642673,25.01442,-0.000174,24.018916,-0.0077,1.386
2100.00,7.642212,25.01408,-0.000173,24.018472,-0.0077,1.386
2102.00,7.642067,25.01465,-0.000172,24.018602,-0.0077,1.386
2104.00,7.642348,25.01520,-0.000172,24.019030,-0.0077,1.385
2106.00,7.641422,25.01525,-0.000171,24.018539,-0.0077,1.385
2108.00,7.640800,25.01536,-0.000173,24.018956,-0.0077,1.385
2110.00,7.639960,25.01477,-0.000172,24.018709,-0.0077,1.385
2112.00,7.640786,25.01454,-0.000172,24.018736,-0.0077,1.385
2114.00,7.641466,25.01485,-0.000172,24.019083,-0.0077,1.386
2116.00,7.640626,25.01441,-0.000173,24.018952,-0.0077,1.386
2118.00,7.640013,25.01424,-0.000174,24.017732,-0.0077,1.386
2120.00,7.640454,25.01358,-0.000172,24.018553,-0.0077,1.386
2122.00,7.640667,25.01320,-0.000174,24.019242,-0.0077,1.386
2124.00,7.641069,25.01352,-0.000174,24.018840,-0.0077,1.386
2126.00,7.641235,25.01269,-0.000173,24.018294,-0.0077,1.386
2128.00,7.641339,25.01341,-0.000173,24.018579,-0.0077,1.386
2130.00,7.642074,25.01407,-0.000173,24.018501,-0.0077,1.385
2132.00,7.643384,25.01348,-0.000173,24.018562,-0.0077,1.385
2134.00,7.643895,25.01399,-0.000174,24.018658,-0.0077,1.386
2136.00,7.643573,25.01428,-0.000174,24.018932,-0.0077,1.385
2138.00,7.643448,25.01334,-0.000173,24.018513,-0.0077,1.386
2140.00,7.642144,25.01371,-0.000173,24.018867,-0.0077,1.386
2142.00,7.640297,25.01392,-0.000175,24.019514,-0.0077,1.386
2144.00,7.639391,25.01452,-0.000174,24.018854,-0.0077,1.386
2146.00,7.638996,25.01388,-0.000173,24.018415,-0.0077,1.386
2148.00,7.639113,25.01328,-0.000174,24.018619,-0.0077,1.386
2150.00,7.638753,25.01328,-0.000174,24.018463,-0.0077,1.386
2152.00,7.638868,25.01360,-0.000173,24.018762,-0.0077,1.385
2154.00,7.637976,25.01279,-0.000174,24.019213,-0.0077,1.385
2156.00,7.636436,25.01306,-0.000173,24.019195,-0.0077,1.386
2158.00,7.636441,25.01353,-0.000173,24.018791,-0.0077,1.385
2160.00,7.636977,25.01294,-0.000173,24.018740,-0.0077,1.385
2162.00,7.636796,25.01349,-0.000173,24.018716,-0.0077,1.386
2164.00,7.637290,25.01321,-0.000173,24.018725,-0.0077,1.386
2166.00,7.637045,25.01323,-0.000174,24.019008,-0.0077,1.386
2168.00,7.635925,25.01345,-0.000173,24.018551,-0.0077,1.385
2170.00,7.637610,25.01368,-0.000174,24.019496,-0.0077,1.385
2172.00,7.640266,25.01388,-0.000173,24.019164,-0.0077,1.385
2174.00,7.641338,25.01364,-0.000172,24.018896,-0.0077,1.385
2176.00,7.640576,25.01373,-0.000173,24.019139,-0.0077,1.385
2178.00,7.640234,25.01395,-0.000173,24.019291,-0.0077,1.386
2180.00,7.639266,25.01400,-0.000174,24.018555,-0.0077,1.386
2182.00,7.638848,25.01350,-0.000173,24.018191,-0.0077,1.386
2184.00,7.638796,25.01319,-0.000173,24.018499,-0.0077,1.385
2186.00,7.638629,25.01262,-0.000173,24.018974,-0.0077,1.385
2188.00,7.638718,25.01290,-0.000173,24.018760,-0.0077,1.386
2190.00,7.639192,25.01312,-0.000173,24.018758,-0.0077,1.386
2192.00,7.638887,25.01363,-0.000174,24.018651,-0.0077,1.386
2194.00,7.638575,25.01351,-0.000174,24.018745,-0.0078,1.386
2196.00,7.639125,25.01332,-0.000175,24.019028,-0.0077,1.386
2198.00,7.638127,25.01322,-0.000174,24.018609,-0.0077,1.385
2200.00,7.636991,25.01319,-0.000173,24.018744,-0.0077,1.385
2202.00,7.636296,25.01355,-0.000173,24.019398,-0.0077,1.386
2204.00,7.636429,25.01361,-0.000174,24.018869,-0.0077,1.385
2206.00,7.636726,25.01310,-0.000173,24.019008,-0.0077,1.385
2208.00,7.636248,25.01404,-0.000174,24.019061,-0.0077,1.385
2210.00,7.635860,25.01377,-0.000174,24.018156,-0.0077,1.386
2212.00,7.635404,25.01309,-0.000174,24.017808,-0.0077,1.386
2214.00,7.635401,25.01308,-0.000175,24.018919,-0.0077,1.386
2216.00,7.635575,25.01358,-0.000174,24.019237,-0.0077,1.386
2218.00,7.635456,25.01303,-0.000173,24.018669,-0.0077,1.386
2220.00,7.635941,25.01302,-0.000174,24.018531,-0.0077,1.386
2222.00,7.636093,25.01309,-0.000174,24.018590,-0.0077,1.386
2224.00,7.636248,25.01340,-0.000175,24.018925,-0.0077,1.386
2226.00,7.635660,25.01356,-0.000174,24.018555,-0.0077,1.385
2228.00,7.635159,25.01322,-0.000173,24.018606,-0.0077,1.385
2230.00,7.635268,25.01307,-0.000173,24.019550,-0.0077,1.386
2232.00,7.634402,25.01273,-0.000173,24.018809,-0.0077,1.387
2234.00,7.633196,25.01280,-0.000173,24.018680,-0.0077,1.386
2236.00,7.632631,25.01298,-0.000174,24.018753,-0.0077,1.386
2238.00,7.633298,25.01268,-0.000176,24.018477,-0.0077,1.386
2240.00,7.633595,25.01287,-0.000175,24.018898,-0.0077,1.385
2242.00,7.634271,25.01249,-0.000173,24.018158,-0.0077,1.386
2244.00,7.634555,25.01181,-0.000174,24.018461,-0.0077,1.386
2246.00,7.634656,25.01231,-0.000175,24.018397,-0.0077,1.386
2248.00,7.634032,25.01265,-0.000174,24.018448,-0.0077,1.385
2250.00,7.634155,25.01175,-0.000174,24.018742,-0.0077,1.385
2252.00,7.634695,25.01214,-0.000174,24.018693,-0.0077,1.386
2254.00,7.634123,25.01285,-0.000175,24.018599,-0.0077,1.385
2256.00,7.633496,25.01276,-0.000174,24.018561,-0.0077,1.385
2258.00,7.633956,25.01301,-0.000175,24.018468,-0.0078,1.386
2260.00,7.633514,25.01352,-0.000174,24.018352,-0.0077,1.386
2262.00,7.632479,25.01348,-0.000174,24.018675,-0.0077,1.385
2264.00,7.632885,25.01322,-0.000173,24.018138,-0.0077,1.386
2266.00,7.632569,25.01298,-0.000173,24.018359,-0.0077,1.386
2268.00,7.632234,25.01335,-0.000175,24.018638,-0.0077,1.386
2270.00,7.632297,25.01291,-0.000174,24.018022,-0.0077,1.386
2272.00,7.632096,25.01256,-0.000174,24.018519,-0.0077,1.386
2274.00,7.631872,25.01356,-0.000174,24.018956,-0.0077,1.386
2276.00,7.631104,25.01345,-0.000173,24.018492,-0.0077,1.386
2278.00,7.630615,25.01289,-0.000174,24.018615,-0.0078,1.386
2280.00,7.629460,25.01335,-0.000174,24.019208,-0.0077,1.386
2282.00,7.629144,25.01293,-0.000173,24.018671,-0.0077,1.386
2284.00,7.629458,25.01253,-0.000173,24.018805,-0.0077,1.386
2286.00,7.629553,25.01318,-0.000172,24.018597,-0.0078,1.385
2288.00,7.629446,25.01322,-0.000173,24.018363,-0.0077,1.385
2290.00,7.629435,25.01347,-0.000173,24.019019,-0.0077,1.385
2292.00,7.630005,25.01318,-0.000173,24.019068,-0.0077,1.386
2294.00,7.630263,25.01378,-0.000173,24.018733,-0.0077,1.386
2296.00,7.630391,25.01377,-0.000173,24.018762,-0.0077,1.386
2298.00,7.630870,25.01403,-0.000174,24.019559,-0.0077,1.387
2300.00,7.630365,25.01364,-0.000175,24.018421,-0.0077,1.386
2302.00,7.630358,25.01420,-0.000174,24.019041,-0.0077,1.386
2304.00,7.630180,25.01401,-0.000173,24.018762,-0.0077,1.386
2306.00,7.629642,25.01401,-0.000174,24.018760,-0.0076,1.386
2308.00,7.628695,25.01374,-0.000174,24.019130,-0.0077,1.386
2310.00,7.628930,25.01330,-0.000174,24.018180,-0.0077,1.386
2312.00,7.628049,25.01376,-0.000174,24.019037,-0.0077,1.386
2314.00,7.628404,25.01340,-0.000174,24.018831,-0.0077,1.386
2316.00,7.629107,25.01337,-0.000174,24.018633,-0.0077,1.386
2318.00,7.628902,25.01396,-0.000173,24.018347,-0.0077,1.385
2320.00,7.628087,25.01363,-0.000173,24.018573,-0.0077,1.386
2322.00,7.627946,25.01332,-0.000174,24.018412,-0.0077,1.386
2324.00,7.627511,25.01349,-0.000174,24.018740,-0.0077,1.386
2326.00,7.627609,25.01376,-0.000175,24.018827,-0.0077,1.386
2328.00,7.627452,25.01468,-0.000175,24.018667,-0.0077,1.386
2330.00,7.627390,25.01416,-0.000173,24.018638,-0.0077,1.386
2332.00,7.627825,25.01356,-0.000174,24.018901,-0.0077,1.386
2334.00,7.627216,25.01339,-0.000173,24.018430,-0.0077,1.385
2336.00,7.627280,25.01422,-0.000174,24.018628,-0.0077,1.386
2338.00,7.626958,25.01339,-0.000174,24.019043,-0.0077,1.386
2340.00,7.627209,25.01364,-0.000173,24.018542,-0.0077,1.386
2342.00,7.627443,25.01436,-0.000173,24.018758,-0.0077,1.386
2344.00,7.627373,25.01380,-0.000173,24.018948,-0.0077,1.386
2346.00,7.627104,25.01348,-0.000173,24.019028,-0.0077,1.386
2348.00,7.626672,25.01362,-0.000174,24.018381,-0.0077,1.386
2350.00,7.626695,25.01362,-0.000173,24.018689,-0.0077,1.386
2352.00,7.626679,25.01420,-0.000173,24.018640,-0.0078,1.385
2354.00,7.627088,25.01346,-0.000173,24.018771,-0.0077,1.385
2356.00,7.627160,25.01377,-0.000173,24.018825,-0.0077,1.386
2358.00,7.627399,25.01383,-0.000174,24.018124,-0.0077,1.386
2360.00,7.627004,25.01346,-0.000174,24.018548,-0.0077,1.386
2362.00,7.625824,25.01408,-0.000173,24.018113,-0.0077,1.386
2364.00,7.625494,25.01281,-0.000173,24.018493,-0.0077,1.385
2366.00,7.626750,25.01314,-0.000174,24.018501,-0.0077,1.386
2368.00,7.627212,25.01295,-0.000174,24.018938,-0.0077,1.385
2370.00,7.627197,25.01327,-0.000173,24.018611,-0.0077,1.385
2372.00,7.627120,25.01333,-0.000173,24.018881,-0.0077,1.386
2374.00,7.627318,25.01279,-0.000174,24.018745,-0.0077,1.386
2376.00,7.626147,25.01266,-0.000173,24.018472,-0.0077,1.385
2378.00,7.625356,25.01207,-0.000174,24.018105,-0.0078,1.386
2380.00,7.624392,25.01255,-0.000174,24.018493,-0.0077,1.386
2382.00,7.624550,25.01182,-0.000174,24.018818,-0.0078,1.385
2384.00,7.624049,25.01213,-0.000174,24.018240,-0.0077,1.386
2386.00,7.622585,25.01216,-0.000174,24.018067,-0.0077,1.386
2388.00,7.621909,25.01344,-0.000174,24.019050,-0.0077,1.386
2390.00,7.622019,25.01288,-0.000174,24.018008,-0.0077,1.386
2392.00,7.621469,25.01296,-0.000173,24.018878,-0.0077,1.385
2394.00,7.620609,25.01320,-0.000174,24.018599,-0.0077,1.385
2396.00,7.620731,25.01350,-0.000175,24.018006,-0.0077,1.386
2398.00,7.620926,25.01397,-0.000175,24.018350,-0.0077,1.386
2400.00,7.620503,25.01400,-0.000175,24.019061,-0.0077,1.386
2402.00,7.619906,25.01368,-0.000174,24.018531,-0.0077,1.386
@4,12.0000,24.0
2404.00,7.619993,25.01398,-0.000173,24.018591,-0.0077,1.386
2406.00,7.614607,25.01348,-0.000174,24.018923,-0.0077,1.386
2408.00,7.605384,25.01411,-0.000174,24.018169,-0.0077,1.385
2410.00,7.593192,25.01400,-0.000172,24.018345,-0.0077,1.384
2412.00,7.579206,25.01389,-0.000171,24.019411,-0.0077,1.384
2414.00,7.567364,25.01402,-0.000172,24.018691,-0.0077,1.385
2416.00,7.559943,25.01356,-0.000175,24.018280,-0.0077,1.385
2418.00,7.554380,25.01380,-0.000174,24.018903,-0.0077,1.386
2420.00,7.549687,25.01333,-0.000176,24.018363,-0.0078,1.387
2422.00,7.544779,25.01367,-0.000174,24.018118,-0.0077,1.386
2424.00,7.540066,25.01387,-0.000176,24.018174,-0.0077,1.387
2426.00,7.535627,25.01347,-0.000175,24.018115,-0.0078,1.386
2428.00,7.532078,25.01443,-0.000175,24.017991,-0.0077,1.387
2430.00,7.533986,25.01395,-0.000174,24.018328,-0.0077,1.387
2432.00,7.540406,25.01385,-0.000174,24.018093,-0.0077,1.388
2434.00,7.548472,25.01301,-0.000175,24.018912,-0.0077,1.387
2436.00,7.559209,25.01296,-0.000175,24.018550,-0.0077,1.387
2438.00,7.568101,25.01287,-0.000175,24.018341,-0.0077,1.387
2440.00,7.572956,25.01318,-0.000174,24.018318,-0.0077,1.386
2442.00,7.577949,25.01362,-0.000173,24.018164,-0.0077,1.386
2444.00,7.582022,25.01380,-0.000173,24.018669,-0.0077,1.385
2446.00,7.586825,25.01406,-0.000172,24.017893,-0.0077,1.385
2448.00,7.591342,25.01371,-0.000173,24.017382,-0.0078,1.386
2450.00,7.595686,25.01331,-0.000173,24.017826,-0.0078,1.385
2452.00,7.598591,25.01274,-0.000173,24.018555,-0.0077,1.385
2454.00,7.601397,25.01410,-0.000173,24.018392,-0.0077,1.385
2456.00,7.605311,25.01409,-0.000172,24.018575,-0.0077,1.386
2458.00,7.607459,25.01348,-0.000173,24.018771,-0.0077,1.386
2460.00,7.609981,25.01350,-0.000172,24.018334,-0.0077,1.386
2462.00,7.610966,25.01253,-0.000174,24.018020,-0.0078,1.386
2464.00,7.611378,25.01183,-0.000175,24.018075,-0.0077,1.386
2466.00,7.612432,25.01240,-0.000174,24.019162,-0.0077,1.386
2468.00,7.612595,25.01306,-0.000174,24.018640,-0.0077,1.386
2470.00,7.612493,25.01294,-0.000174,24.018629,-0.0078,1.385
2472.00,7.612422,25.01285,-0.000173,24.019249,-0.0077,1.385
2474.00,7.611689,25.01265,-0.000175,24.018147,-0.0077,1.386
2476.00,7.612150,25.01316,-0.000174,24.018167,-0.0077,1.385
2478.00,7.611978,25.01276,-0.000173,24.018822,-0.0077,1.385
2480.00,7.612475,25.01234,-0.000174,24.019070,-0.0078,1.385
2482.00,7.613651,25.01201,-0.000173,24.018463,-0.0077,1.384
2484.00,7.613790,25.01157,-0.000173,24.018573,-0.0077,1.385
2486.00,7.613373,25.01193,-0.000174,24.018785,-0.0078,1.386
2488.00,7.613296,25.01179,-0.000176,24.018611,-0.0077,1.386
2490.00,7.612982,25.01270,-0.000175,24.017895,-0.0077,1.386
2492.00,7.613483,25.01254,-0.000174,24.019035,-0.0078,1.385
2494.00,7.613632,25.01317,-0.000174,24.018533,-0.0077,1.385
2496.00,7.613115,25.01294,-0.000174,24.019001,-0.0077,1.385
2498.00,7.613141,25.01260,-0.000175,24.018968,-0.0077,1.385
2500.00,7.612715,25.01256,-0.000174,24.018753,-0.0078,1.385
2502.00,7.613047,25.01226,-0.000175,24.018932,-0.0078,1.385
2504.00,7.613945,25.01370,-0.000175,24.018499,-0.0078,1.385
2506.00,7.614454,25.01370,-0.000175,24.017962,-0.0078,1.386
2508.00,7.615913,25.01345,-0.000175,24.018229,-0.0078,1.384
2510.00,7.617543,25.01340,-0.000174,24.018180,-0.0078,1.385
2512.00,7.617706,25.01291,-0.000174,24.018265,-0.0078,1.385
2514.00,7.618491,25.01233,-0.000174,24.018292,-0.0077,1.385
2516.00,7.619335,25.01256,-0.000175,24.018658,-0.0078,1.385
2518.00,7.619899,25.01295,-0.000175,24.018541,-0.0078,1.385
2520.00,7.620105,25.01231,-0.000176,24.018176,-0.0077,1.386
2522.00,7.618367,25.01254,-0.000175,24.018064,-0.0077,1.386
2524.00,7.616919,25.01344,-0.000175,24.018071,-0.0077,1.386
2526.00,7.616016,25.01358,-0.000175,24.018448,-0.0077,1.386
2528.00,7.614955,25.01291,-0.000173,24.018852,-0.0077,1.385
2530.00,7.614131,25.01358,-0.000174,24.018646,-0.0077,1.385
2532.00,7.612864,25.01401,-0.000173,24.018446,-0.0077,1.385
2534.00,7.611364,25.01358,-0.000173,24.018970,-0.0077,1.385
2536.00,7.611019,25.01282,-0.000173,24.018711,-0.0077,1.385
2538.00,7.610904,25.01356,-0.000174,24.018568,-0.0077,1.385
2540.00,7.611771,25.01367,-0.000173,24.018619,-0.0077,1.385
2542.00,7.611717,25.01460,-0.000174,24.019052,-0.0077,1.386
2544.00,7.611724,25.01457,-0.000174,24.018883,-0.0078,1.385
2546.00,7.612022,25.01491,-0.000174,24.018492,-0.0077,1.385
2548.00,7.613030,25.01487,-0.000173,24.018684,-0.0077,1.385
2550.00,7.613041,25.01441,-0.000175,24.018947,-0.0077,1.385
2552.00,7.614978,25.01448,-0.000174,24.018704,-0.0077,1.385
2554.00,7.616224,25.01457,-0.000174,24.019182,-0.0077,1.386
2556.00,7.617029,25.01429,-0.000173,24.019059,-0.0077,1.384
2558.00,7.617205,25.01394,-0.000173,24.018164,-0.0077,1.384
2560.00,7.617373,25.01436,-0.000172,24.018189,-0.0077,1.385
2562.00,7.619210,25.01485,-0.000173,24.018435,-0.0077,1.385
2564.00,7.618886,25.01554,-0.000173,24.018938,-0.0077,1.386
2566.00,7.619032,25.01532,-0.000173,24.018336,-0.0078,1.386
2568.00,7.617984,25.01494,-0.000175,24.018361,-0.0077,1.386
2570.00,7.616279,25.01450,-0.000174,24.018760,-0.0077,1.384
2572.00,7.616048,25.01454,-0.000174,24.018798,-0.0077,1.384
2574.00,7.615640,25.01586,-0.000172,24.018669,-0.0077,1.385
2576.00,7.614715,25.01586,-0.000173,24.019133,-0.0077,1.385
2578.00,7.615365,25.01578,-0.000174,24.018499,-0.0077,1.385
2580.00,7.616121,25.01510,-0.000174,24.018887,-0.0077,1.386
2582.00,7.617128,25.01493,-0.000175,24.019130,-0.0077,1.386
2584.00,7.617911,25.01533,-0.000175,24.018653,-0.0077,1.385
2586.00,7.617954,25.01534,-0.000175,24.018950,-0.0077,1.385
2588.00,7.617841,25.01550,-0.000173,24.017825,-0.0077,1.385
2590.00,7.617710,25.01612,-0.000174,24.018774,-0.0077,1.385
2592.00,7.618531,25.01470,-0.000174,24.018807,-0.0078,1.385
2594.00,7.617854,25.01521,-0.000174,24.018334,-0.0077,1.386
2596.00,7.617416,25.01596,-0.000173,24.018142,-0.0077,1.385
2598.00,7.618186,25.01438,-0.000174,24.018584,-0.0077,1.385
2600.00,7.617553,25.01452,-0.000173,24.018805,-0.0077,1.385
2602.00,7.616028,25.01427,-0.000173,24.018925,-0.0077,1.384
2604.00,7.615619,25.01345,-0.000173,24.019021,-0.0077,1.385
2606.00,7.616074,25.01367,-0.000173,24.018972,-0.0077,1.385
2608.00,7.615678,25.01396,-0.000173,24.018667,-0.0077,1.385
2610.00,7.615873,25.01403,-0.000175,24.019494,-0.0077,1.385
2612.00,7.616258,25.01359,-0.000174,24.018847,-0.0077,1.385
2614.00,7.615047,25.01463,-0.000174,24.018860,-0.0077,1.386
2616.00,7.614443,25.01509,-0.000173,24.019017,-0.0077,1.385
2618.00,7.614582,25.01496,-0.000173,24.018939,-0.0077,1.385
2620.00,7.613705,25.01524,-0.000173,24.019193,-0.0077,1.385
2622.00,7.613184,25.01504,-0.000173,24.018860,-0.0077,1.385
2624.00,7.612971,25.01500,-0.000173,24.018876,-0.0077,1.385
2626.00,7.612434,25.01503,-0.000173,24.018818,-0.0077,1.385
2628.00,7.611374,25.01546,-0.000173,24.018820,-0.0077,1.385
2630.00,7.610509,25.01454,-0.000173,24.019086,-0.0077,1.385
2632.00,7.610214,25.01585,-0.000173,24.018963,-0.0077,1.386
2634.00,7.610397,25.01571,-0.000172,24.018412,-0.0077,1.385
2636.00,7.610997,25.01568,-0.000173,24.018432,-0.0077,1.385
2638.00,7.612085,25.01647,-0.000172,24.018747,-0.0077,1.385
2640.00,7.612597,25.01626,-0.000173,24.019693,-0.0077,1.385
2642.00,7.612619,25.01705,-0.000171,24.019039,-0.0077,1.384
2644.00,7.611763,25.01717,-0.000172,24.019208,-0.0077,1.385
2646.00,7.611159,25.01704,-0.000174,24.019240,-0.0077,1.385
2648.00,7.610993,25.01713,-0.000174,24.019690,-0.0077,1.385
2650.00,7.610134,25.01795,-0.000173,24.019139,-0.0077,1.384
2652.00,7.609917,25.01803,-0.000173,24.019141,-0.0077,1.385
2654.00,7.610674,25.01831,-0.000174,24.019238,-0.0077,1.385
2656.00,7.610983,25.01805,-0.000173,24.018751,-0.0077,1.385
2658.00,7.611555,25.01769,-0.000173,24.018722,-0.0077,1.385
2660.00,7.611082,25.01865,-0.000173,24.018901,-0.0077,1.385
2662.00,7.610556,25.01845,-0.000173,24.018751,-0.0078,1.385
2664.00,7.610604,25.01796,-0.000174,24.018860,-0.0077,1.385
2666.00,7.610491,25.01809,-0.000175,24.018867,-0.0077,1.385
2668.00,7.609939,25.01762,-0.000174,24.019704,-0.0077,1.384
2670.00,7.610086,25.01774,-0.000174,24.018977,-0.0077,1.385
2672.00,7.610320,25.01798,-0.000173,24.018657,-0.0077,1.385
2674.00,7.610110,25.01774,-0.000174,24.018658,-0.0077,1.385
2676.00,7.610479,25.01697,-0.000174,24.018727,-0.0077,1.385
2678.00,7.609925,25.01695,-0.000173,24.018479,-0.0077,1.385
2680.00,7.609505,25.01662,-0.000173,24.019545,-0.0077,1.384
2682.00,7.609739,25.01724,-0.000172,24.019342,-0.0077,1.384
2684.00,7.610235,25.01692,-0.000173,24.019240,-0.0077,1.385
2686.00,7.608990,25.01643,-0.000173,24.019688,-0.0077,1.385
2688.00,7.609008,25.01617,-0.000173,24.018374,-0.0077,1.385
2690.00,7.608928,25.01634,-0.000173,24.018541,-0.0077,1.385
2692.00,7.609067,25.01648,-0.000174,24.018956,-0.0077,1.385
2694.00,7.608448,25.01617,-0.000173,24.019365,-0.0077,1.384
2696.00,7.609012,25.01550,-0.000173,24.018513,-0.0077,1.384
2698.00,7.608963,25.01617,-0.000173,24.018764,-0.0077,1.385
2700.00,7.608354,25.01548,-0.000174,24.018602,-0.0077,1.385
2702.00,7.608501,25.01505,-0.000174,24.018383,-0.0077,1.386
2704.00,7.609369,25.01533,-0.000174,24.018443,-0.0077,1.385
2706.00,7.608904,25.01610,-0.000173,24.018517,-0.0077,1.385
2708.00,7.608503,25.01627,-0.000174,24.018635,-0.0077,1.385
2710.00,7.608843,25.01651,-0.000174,24.018385,-0.0077,1.385
2712.00,7.608671,25.01661,-0.000173,24.018332,-0.0077,1.386
2714.00,7.607138,25.01639,-0.000174,24.018374,-0.0077,1.385
2716.00,7.606842,25.01633,-0.000174,24.019006,-0.0077,1.385
2718.00,7.606641,25.01625,-0.000173,24.018686,-0.0077,1.385
2720.00,7.606252,25.01535,-0.000174,24.018504,-0.0077,1.385
2722.00,7.606314,25.01554,-0.000173,24.018773,-0.0077,1.384
2724.00,7.605988,25.01594,-0.000172,24.018658,-0.0077,1.385
2726.00,7.605131,25.01630,-0.000172,24.018972,-0.0077,1.384
2728.00,7.604483,25.01543,-0.000172,24.018580,-0.0077,1.385
2730.00,7.604124,25.01587,-0.000172,24.018704,-0.0077,1.385
2732.00,7.603616,25.01599,-0.000173,24.018961,-0.0077,1.384
2734.00,7.602490,25.01608,-0.000173,24.018577,-0.0077,1.384
2736.00,7.603315,25.01579,-0.000174,24.018361,-0.0077,1.385
2738.00,7.606203,25.01533,-0.000172,24.018484,-0.0077,1.384
2740.00,7.607797,25.01537,-0.000174,24.018481,-0.0077,1.384
2742.00,7.608370,25.01603,-0.000174,24.019367,-0.0077,1.385
2744.00,7.607745,25.01601,-0.000174,24.018379,-0.0078,1.386
2746.00,7.607668,25.01571,-0.000175,24.017950,-0.0077,1.385
2748.00,7.606768,25.01576,-0.000174,24.018439,-0.0077,1.385
2750.00,7.605841,25.01511,-0.000175,24.019425,-0.0077,1.385
2752.00,7.606408,25.01615,-0.000174,24.018417,-0.0077,1.384
2754.00,7.606418,25.01642,-0.000173,24.017830,-0.0077,1.385
2756.00,7.605572,25.01543,-0.000175,24.018818,-0.0077,1.385
2758.00,7.605065,25.01546,-0.000175,24.018309,-0.0077,1.385
2760.00,7.605569,25.01504,-0.000174,24.018223,-0.0077,1.385
2762.00,7.607187,25.01528,-0.000174,24.017877,-0.0077,1.384
2764.00,7.607095,25.01544,-0.000174,24.018084,-0.0078,1.385
2766.00,7.606041,25.01520,-0.000173,24.018544,-0.0077,1.385
2768.00,7.604416,25.01444,-0.000173,24.018332,-0.0077,1.384
2770.00,7.605227,25.01520,-0.000174,24.018557,-0.0078,1.385
2772.00,7.605775,25.01481,-0.000174,24.018441,-0.0077,1.385
2774.00,7.605204,25.01537,-0.000173,24.018522,-0.0077,1.385
2776.00,7.605679,25.01530,-0.000175,24.018575,-0.0077,1.385
2778.00,7.605360,25.01484,-0.000174,24.018386,-0.0077,1.385
2780.00,7.604620,25.01509,-0.000175,24.018896,-0.0078,1.385
2782.00,7.604987,25.01478,-0.000174,24.018796,-0.0077,1.385
2784.00,7.605189,25.01523,-0.000173,24.018841,-0.0077,1.385
2786.00,7.605144,25.01527,-0.000174,24.018749,-0.0077,1.385
2788.00,7.604539,25.01525,-0.000173,24.018067,-0.0077,1.385
2790.00,7.604951,25.01494,-0.000174,24.018018,-0.0077,1.385
2792.00,7.605260,25.01437,-0.000173,24.018666,-0.0077,1.384
2794.00,7.605409,25.01391,-0.000174,24.018060,-0.0077,1.385
2796.00,7.605695,25.01334,-0.000175,24.017645,-0.0078,1.385
2798.00,7.604576,25.01394,-0.000174,24.018590,-0.0078,1.384
2800.00,7.605143,25.01353,-0.000174,24.018794,-0.0078,1.385
2802.00,7.605829,25.01367,-0.000173,24.018909,-0.0077,1.384
2804.00,7.605942,25.01431,-0.000173,24.018397,-0.0077,1.384
2806.00,7.605354,25.01380,-0.000173,24.017989,-0.0077,1.384
2808.00,7.604715,25.01403,-0.000174,24.018551,-0.0077,1.385
2810.00,7.603555,25.01369,-0.000174,24.018321,-0.0077,1.385
2812.00,7.602827,25.01358,-0.000175,24.017743,-0.0078,1.385
2814.00,7.602601,25.01361,-0.000176,24.019063,-0.0077,1.385
2816.00,7.602225,25.01497,-0.000175,24.018011,-0.0077,1.385
2818.00,7.601518,25.01472,-0.000174,24.018426,-0.0077,1.384
2820.00,7.601923,25.01423,-0.000173,24.017901,-0.0077,1.385
2822.00,7.601795,25.01364,-0.000173,24.018412,-0.0077,1.384
2824.00,7.601375,25.01335,-0.000173,24.017946,-0.0078,1.385
2826.00,7.601978,25.01308,-0.000174,24.018606,-0.0078,1.385
2828.00,7.601529,25.01325,-0.000174,24.018125,-0.0078,1.385
2830.00,7.600526,25.01458,-0.000174,24.018341,-0.0078,1.385
2832.00,7.600921,25.01371,-0.000174,24.018365,-0.0078,1.385
2834.00,7.600614,25.01432,-0.000174,24.017730,-0.0077,1.385
2836.00,7.600768,25.01431,-0.000175,24.018939,-0.0077,1.385
2838.00,7.600401,25.01427,-0.000174,24.018412,-0.0077,1.385
2840.00,7.600130,25.01410,-0.000175,24.018258,-0.0077,1.385
2842.00,7.601185,25.01370,-0.000174,24.018803,-0.0077,1.385
2844.00,7.600912,25.01422,-0.000173,24.018671,-0.0078,1.385
2846.00,7.601324,25.01377,-0.000174,24.018053,-0.0077,1.385
2848.00,7.600265,25.01399,-0.000174,24.018512,-0.0077,1.385
2850.00,7.599975,25.01399,-0.000175,24.018484,-0.0077,1.385
2852.00,7.600899,25.01427,-0.000174,24.018961,-0.0077,1.384
2854.00,7.601048,25.01429,-0.000174,24.018178,-0.0077,1.385
2856.00,7.601298,25.01361,-0.000174,24.018173,-0.0078,1.385
2858.00,7.599765,25.01359,-0.000174,24.018144,-0.0077,1.384
2860.00,7.599514,25.01387,-0.000174,24.018151,-0.0077,1.385
2862.00,7.598830,25.01414,-0.000174,24.018457,-0.0078,1.385
2864.00,7.598117,25.01351,-0.000174,24.018727,-0.0077,1.385
2866.00,7.597702,25.01430,-0.000175,24.018515,-0.0078,1.385
2868.00,7.598263,25.01407,-0.000173,24.018272,-0.0077,1.384
2870.00,7.597458,25.01365,-0.000175,24.017977,-0.0078,1.384
2872.00,7.596781,25.01475,-0.000173,24.018791,-0.0077,1.385
2874.00,7.598048,25.01460,-0.000173,24.017652,-0.0078,1.385
2876.00,7.599221,25.01487,-0.000175,24.018205,-0.0077,1.385
2878.00,7.598512,25.01388,-0.000174,24.017823,-0.0077,1.385
2880.00,7.598852,25.01495,-0.000174,24.018443,-0.0077,1.385
2882.00,7.598817,25.01478,-0.000174,24.018386,-0.0078,1.384
2884.00,7.598638,25.01430,-0.000174,24.017747,-0.0078,1.384
2886.00,7.598895,25.01479,-0.000174,24.018260,-0.0077,1.385
2888.00,7.598647,25.01479,-0.000174,24.018254,-0.0078,1.384
2890.00,7.598302,25.01494,-0.000175,24.018209,-0.0078,1.384
2892.00,7.597032,25.01544,-0.000174,24.018473,-0.0078,1.384
2894.00,7.597791,25.01565,-0.000173,24.018256,-0.0077,1.384
2896.00,7.598849,25.01580,-0.000174,24.018939,-0.0077,1.384
2898.00,7.601630,25.01579,-0.000175,24.018566,-0.0077,1.385
2900.00,7.602264,25.01570,-0.000175,24.018127,-0.0077,1.385
2902.00,7.601857,25.01580,-0.000175,24.017767,-0.0078,1.385
2904.00,7.601132,25.01638,-0.000174,24.018087,-0.0077,1.384
2906.00,7.600475,25.01606,-0.000174,24.018803,-0.0077,1.384
2908.00,7.600312,25.01605,-0.000174,24.018682,-0.0077,1.385
2910.00,7.601056,25.01603,-0.000174,24.018432,-0.0078,1.384
2912.00,7.601792,25.01554,-0.000173,24.017919,-0.0077,1.385
2914.00,7.602023,25.01551,-0.000175,24.018314,-0.0077,1.384
2916.00,7.601101,25.01517,-0.000175,24.018301,-0.0077,1.385
2918.00,7.601381,25.01573,-0.000174,24.018715,-0.0077,1.385
2920.00,7.600537,25.01580,-0.000174,24.018526,-0.0078,1.385
2922.00,7.600059,25.01566,-0.000174,24.018222,-0.0077,1.385
2924.00,7.599939,25.01543,-0.000174,24.018497,-0.0077,1.384
2926.00,7.599121,25.01469,-0.000174,24.018238,-0.0077,1.385
2928.00,7.599143,25.01492,-0.000174,24.018044,-0.0078,1.385
2930.00,7.598876,25.01503,-0.000174,24.018334,-0.0078,1.385
2932.00,7.598840,25.01567,-0.000174,24.018533,-0.0077,1.385
2934.00,7.598618,25.01563,-0.000174,24.018546,-0.0077,1.384
2936.00,7.598663,25.01537,-0.000174,24.018535,-0.0078,1.385
2938.00,7.598572,25.01551,-0.000175,24.018595,-0.0078,1.385
2940.00,7.598481,25.01565,-0.000174,24.018713,-0.0077,1.384
2942.00,7.598012,25.01548,-0.000174,24.018270,-0.0077,1.384
2944.00,7.597364,25.01526,-0.000174,24.018910,-0.0078,1.384
2946.00,7.596582,25.01463,-0.000175,24.017705,-0.0078,1.385
2948.00,7.595540,25.01495,-0.000173,24.018258,-0.0078,1.385
2950.00,7.594914,25.01436,-0.000174,24.018022,-0.0078,1.384
2952.00,7.595361,25.01435,-0.000174,24.018319,-0.0077,1.384
2954.00,7.594428,25.01494,-0.000174,24.018428,-0.0078,1.384
2956.00,7.594371,25.01492,-0.000174,24.018548,-0.0077,1.384
2958.00,7.593748,25.01395,-0.000174,24.018702,-0.0077,1.384
2960.00,7.593748,25.01374,-0.000172,24.018238,-0.0078,1.384
2962.00,7.592943,25.01407,-0.000174,24.018667,-0.0078,1.384
2964.00,7.592933,25.01427,-0.000175,24.018918,-0.0077,1.384
2966.00,7.592185,25.01383,-0.000173,24.018243,-0.0077,1.385
2968.00,7.591272,25.01406,-0.000174,24.018479,-0.0077,1.385
2970.00,7.591029,25.01433,-0.000175,24.018841,-0.0078,1.384
2972.00,7.590542,25.01455,-0.000174,24.018736,-0.0078,1.384
2974.00,7.591587,25.01408,-0.000173,24.018455,-0.0078,1.384
2976.00,7.592270,25.01337,-0.000173,24.018412,-0.0078,1.384
2978.00,7.591678,25.01369,-0.000173,24.018405,-0.0078,1.384
2980.00,7.591848,25.01384,-0.000173,24.017922,-0.0078,1.384
2982.00,7.592616,25.01410,-0.000175,24.017745,-0.0078,1.384
2984.00,7.592876,25.01440,-0.000174,24.018586,-0.0077,1.384
2986.00,7.592949,25.01430,-0.000174,24.018820,-0.0077,1.385
2988.00,7.594366,25.01517,-0.000174,24.018292,-0.0077,1.384
2990.00,7.596146,25.01474,-0.000174,24.018136,-0.0077,1.384
2992.00,7.597279,25.01468,-0.000174,24.018127,-0.0077,1.385
2994.00,7.597919,25.01408,-0.000175,24.018350,-0.0078,1.385
2996.00,7.598043,25.01389,-0.000175,24.017852,-0.0078,1.384
2998.00,7.596950,25.01415,-0.000174,24.018071,-0.0078,1.384
3000.00,7.597069,25.01390,-0.000175,24.018452,-0.0077,1.384
3002.00,7.597105,25.01402,-0.000173,24.018229,-0.0078,1.384
@5,12.0000,24.0
3004.00,7.596191,25.01392,-0.000173,24.017977,-0.0077,1.384
3006.00,7.591178,25.01378,-0.000173,24.018539,-0.0077,1.385
3008.00,7.581775,25.01350,-0.000175,24.018840,-0.0077,1.384
3010.00,7.570334,25.01477,-0.000174,24.018414,-0.0077,1.383
3012.00,7.557263,25.01513,-0.000173,24.017980,-0.0077,1.383
3014.00,7.546989,25.01495,-0.000173,24.018638,-0.0077,1.385
3016.00,7.539251,25.01487,-0.000174,24.018406,-0.0077,1.384
3018.00,7.532751,25.01460,-0.000175,24.018446,-0.0078,1.385
3020.00,7.527192,25.01440,-0.000175,24.018205,-0.0077,1.386
3022.00,7.521595,25.01450,-0.000174,24.018773,-0.0078,1.385
3024.00,7.516596,25.01482,-0.000174,24.018531,-0.0077,1.386
3026.00,7.511659,25.01477,-0.000175,24.018374,-0.0077,1.386
3028.00,7.507340,25.01484,-0.000176,24.018183,-0.0077,1.386
3030.00,7.509321,25.01622,-0.000176,24.018731,-0.0077,1.385
3032.00,7.514948,25.01543,-0.000175,24.018339,-0.0077,1.386
3034.00,7.524034,25.01482,-0.000175,24.019057,-0.0077,1.387
3036.00,7.535229,25.01485,-0.000175,24.018269,-0.0077,1.385
3038.00,7.543536,25.01411,-0.000175,24.018644,-0.0077,1.385
3040.00,7.549586,25.01417,-0.000173,24.018613,-0.0077,1.385
3042.00,7.554085,25.01449,-0.000174,24.018796,-0.0077,1.385
3044.00,7.558183,25.01526,-0.000173,24.018990,-0.0078,1.385
3046.00,7.562176,25.01550,-0.000173,24.018446,-0.0077,1.384
3048.00,7.564755,25.01551,-0.000173,24.018528,-0.0077,1.384
3050.00,7.567947,25.01513,-0.000173,24.018791,-0.0077,1.384
3052.00,7.570899,25.01457,-0.000174,24.018622,-0.0077,1.385
3054.00,7.573917,25.01482,-0.000174,24.018638,-0.0077,1.385
3056.00,7.577100,25.01431,-0.000175,24.018715,-0.0078,1.384
3058.00,7.578632,25.01382,-0.000174,24.018747,-0.0077,1.384
3060.00,7.578734,25.01375,-0.000173,24.018832,-0.0077,1.384
3062.00,7.577590,25.01379,-0.000174,24.018352,-0.0078,1.384
3064.00,7.578329,25.01402,-0.000173,24.018568,-0.0078,1.384
3066.00,7.579785,25.01387,-0.000172,24.018733,-0.0077,1.384
3068.00,7.582077,25.01432,-0.000175,24.018374,-0.0077,1.384
3070.00,7.584503,25.01440,-0.000173,24.019113,-0.0077,1.384
3072.00,7.584827,25.01379,-0.000174,24.018296,-0.0077,1.383
3074.00,7.584417,25.01406,-0.000173,24.018831,-0.0077,1.384
3076.00,7.584867,25.01477,-0.000173,24.018827,-0.0077,1.384
3078.00,7.585610,25.01457,-0.000173,24.018305,-0.0077,1.384
3080.00,7.586485,25.01494,-0.000174,24.018218,-0.0077,1.384
3082.00,7.587385,25.01507,-0.000174,24.017899,-0.0077,1.384
3084.00,7.587254,25.01464,-0.000174,24.018327,-0.0077,1.384
3086.00,7.587368,25.01477,-0.000174,24.018657,-0.0078,1.384
3088.00,7.587973,25.01412,-0.000172,24.018394,-0.0078,1.383
3090.00,7.587687,25.01363,-0.000172,24.018303,-0.0077,1.383
3092.00,7.586604,25.01384,-0.000172,24.018841,-0.0077,1.384
3094.00,7.587227,25.01363,-0.000173,24.019229,-0.0077,1.384
3096.00,7.588338,25.01511,-0.000172,24.018488,-0.0077,1.384
3098.00,7.588651,25.01481,-0.000173,24.018305,-0.0077,1.384
3100.00,7.588532,25.01469,-0.000173,24.018457,-0.0077,1.385
3102.00,7.589064,25.01435,-0.000174,24.018753,-0.0077,1.384
3104.00,7.588622,25.01404,-0.000173,24.018704,-0.0077,1.384
3106.00,7.587346,25.01386,-0.000173,24.018403,-0.0077,1.383
3108.00,7.586017,25.01411,-0.000174,24.017774,-0.0077,1.384
3110.00,7.586078,25.01393,-0.000174,24.017884,-0.0078,1.384
3112.00,7.585505,25.01413,-0.000173,24.018533,-0.0077,1.384
3114.00,7.584720,25.01463,-0.000174,24.018307,-0.0077,1.384
3116.00,7.583948,25.01432,-0.000174,24.018394,-0.0077,1.384
3118.00,7.584240,25.01372,-0.000175,24.018434,-0.0078,1.384
3120.00,7.585539,25.01426,-0.000174,24.018379,-0.0078,1.384
3122.00,7.585932,25.01440,-0.000173,24.018738,-0.0077,1.383
3124.00,7.586766,25.01467,-0.000173,24.018216,-0.0077,1.384
3126.00,7.587502,25.01402,-0.000173,24.018522,-0.0077,1.384
3128.00,7.586821,25.01382,-0.000174,24.019095,-0.0078,1.385
3130.00,7.587546,25.01405,-0.000174,24.017846,-0.0077,1.384
3132.00,7.588826,25.01397,-0.000173,24.018370,-0.0077,1.384
3134.00,7.589037,25.01396,-0.000173,24.019151,-0.0077,1.384
3136.00,7.589334,25.01363,-0.000173,24.018735,-0.0077,1.384
3138.00,7.589455,25.01372,-0.000173,24.018434,-0.0077,1.385
3140.00,7.590388,25.01467,-0.000174,24.018586,-0.0078,1.384
3142.00,7.590882,25.01388,-0.000174,24.018194,-0.0078,1.384
3144.00,7.591426,25.01403,-0.000173,24.018870,-0.0077,1.383
3146.00,7.591001,25.01391,-0.000173,24.018580,-0.0077,1.383
3148.00,7.591569,25.01431,-0.000174,24.018200,-0.0078,1.384
3150.00,7.591953,25.01433,-0.000174,24.018448,-0.0077,1.383
3152.00,7.591972,25.01441,-0.000174,24.018655,-0.0077,1.384
3154.00,7.591851,25.01421,-0.000174,24.018024,-0.0078,1.384
3156.00,7.592281,25.01401,-0.000173,24.018495,-0.0077,1.384
3158.00,7.592046,25.01415,-0.000173,24.018841,-0.0078,1.384
3160.00,7.590913,25.01394,-0.000174,24.018521,-0.0077,1.384
3162.00,7.590691,25.01402,-0.000173,24.017979,-0.0077,1.383
3164.00,7.591577,25.01419,-0.000174,24.018415,-0.0077,1.384
3166.00,7.591044,25.01358,-0.000174,24.018954,-0.0078,1.384
3168.00,7.590730,25.01399,-0.000174,24.019079,-0.0078,1.384
3170.00,7.590750,25.01438,-0.000174,24.018675,-0.0077,1.385
3172.00,7.590216,25.01421,-0.000174,24.018057,-0.0077,1.384
3174.00,7.590034,25.01444,-0.000174,24.018689,-0.0078,1.384
3176.00,7.590050,25.01432,-0.000174,24.019084,-0.0078,1.384
3178.00,7.589981,25.01421,-0.000173,24.018735,-0.0077,1.384
3180.00,7.588545,25.01394,-0.000173,24.018258,-0.0077,1.384
3182.00,7.588396,25.01479,-0.000172,24.018212,-0.0077,1.383
3184.00,7.588320,25.01464,-0.000172,24.019017,-0.0077,1.384
3186.00,7.588154,25.01387,-0.000173,24.018941,-0.0077,1.384
3188.00,7.588316,25.01419,-0.000174,24.018559,-0.0077,1.384
3190.00,7.588220,25.01394,-0.000174,24.018571,-0.0077,1.384
3192.00,7.588569,25.01457,-0.000175,24.018841,-0.0077,1.383
3194.00,7.588220,25.01479,-0.000173,24.018573,-0.0077,1.383
3196.00,7.588098,25.01374,-0.000172,24.018214,-0.0077,1.384
3198.00,7.587662,25.01470,-0.000174,24.018579,-0.0077,1.384
3200.00,7.587393,25.01456,-0.000174,24.018477,-0.0077,1.384
3202.00,7.586734,25.01408,-0.000174,24.018742,-0.0077,1.383
3204.00,7.586956,25.01377,-0.000173,24.018680,-0.0077,1.384
3206.00,7.586387,25.01398,-0.000173,24.018212,-0.0077,1.384
3208.00,7.586084,25.01406,-0.000172,24.018361,-0.0077,1.384
3210.00,7.586380,25.01407,-0.000173,24.018988,-0.0077,1.384
3212.00,7.586314,25.01465,-0.000174,24.018390,-0.0077,1.383
3214.00,7.587116,25.01423,-0.000173,24.018080,-0.0077,1.384
3216.00,7.587541,25.01418,-0.000175,24.019286,-0.0077,1.384
3218.00,7.587834,25.01435,-0.000175,24.019034,-0.0078,1.384
3220.00,7.587122,25.01397,-0.000174,24.017578,-0.0078,1.383
3222.00,7.586196,25.01511,-0.000174,24.018754,-0.0078,1.384
3224.00,7.586767,25.01460,-0.000174,24.018153,-0.0078,1.384
3226.00,7.586556,25.01489,-0.000173,24.017757,-0.0077,1.383
3228.00,7.585820,25.01480,-0.000174,24.018492,-0.0077,1.384
3230.00,7.584687,25.01474,-0.000174,24.018495,-0.0078,1.384
3232.00,7.585193,25.01387,-0.000174,24.018648,-0.0077,1.383
3234.00,7.585616,25.01370,-0.000173,24.018105,-0.0077,1.384
3236.00,7.585411,25.01444,-0.000174,24.018644,-0.0077,1.383
3238.00,7.585527,25.01399,-0.000174,24.017960,-0.0078,1.383
3240.00,7.584542,25.01444,-0.000174,24.017999,-0.0077,1.383
3242.00,7.584919,25.01436,-0.000173,24.019146,-0.0077,1.384
3244.00,7.584418,25.01528,-0.000175,24.018892,-0.0077,1.384
3246.00,7.583724,25.01486,-0.000176,24.017743,-0.0077,1.384
3248.00,7.584461,25.01402,-0.000176,24.018713,-0.0077,1.384
3250.00,7.585222,25.01382,-0.000174,24.018559,-0.0077,1.383
3252.00,7.586109,25.01436,-0.000174,24.018133,-0.0077,1.383
3254.00,7.586120,25.01446,-0.000173,24.018028,-0.0077,1.384
3256.00,7.586134,25.01509,-0.000173,24.018718,-0.0078,1.383
3258.00,7.585249,25.01449,-0.000174,24.018363,-0.0077,1.384
3260.00,7.584763,25.01453,-0.000174,24.019070,-0.0077,1.383
3262.00,7.584913,25.01482,-0.000174,24.018292,-0.0077,1.384
3264.00,7.585179,25.01457,-0.000173,24.018149,-0.0077,1.383
3266.00,7.584105,25.01460,-0.000174,24.018508,-0.0078,1.383
3268.00,7.583613,25.01478,-0.000175,24.018156,-0.0077,1.383
3270.00,7.583321,25.01495,-0.000175,24.017971,-0.0078,1.383
3272.00,7.583571,25.01495,-0.000175,24.017687,-0.0078,1.384
3274.00,7.583977,25.01529,-0.000176,24.017611,-0.0077,1.384
3276.00,7.583768,25.01502,-0.000175,24.018051,-0.0077,1.384
3278.00,7.583965,25.01473,-0.000176,24.017879,-0.0078,1.383
3280.00,7.583488,25.01531,-0.000175,24.018437,-0.0078,1.383
3282.00,7.584508,25.01565,-0.000174,24.017935,-0.0077,1.384
3284.00,7.583605,25.01545,-0.000174,24.018508,-0.0077,1.384
3286.00,7.582752,25.01594,-0.000174,24.018013,-0.0077,1.383
3288.00,7.582726,25.01595,-0.000174,24.018307,-0.0078,1.383
3290.00,7.582132,25.01641,-0.000174,24.018309,-0.0078,1.383
3292.00,7.580875,25.01533,-0.000174,24.017957,-0.0078,1.384
3294.00,7.580649,25.01552,-0.000175,24.017549,-0.0078,1.383
3296.00,7.580858,25.01558,-0.000175,24.017678,-0.0078,1.384
3298.00,7.581547,25.01589,-0.000176,24.018776,-0.0078,1.384
3300.00,7.582586,25.01576,-0.000174,24.018535,-0.0078,1.383
3302.00,7.583490,25.01502,-0.000175,24.017621,-0.0078,1.383
3304.00,7.583205,25.01521,-0.000174,24.017661,-0.0077,1.383
3306.00,7.583330,25.01514,-0.000174,24.018508,-0.0078,1.383
3308.00,7.582689,25.01514,-0.000175,24.018822,-0.0077,1.383
3310.00,7.582014,25.01520,-0.000176,24.018513,-0.0077,1.384
3312.00,7.582160,25.01550,-0.000176,24.017792,-0.0078,1.383
3314.00,7.582501,25.01521,-0.000176,24.018595,-0.0078,1.384
3316.00,7.583311,25.01549,-0.000175,24.018283,-0.0078,1.384
3318.00,7.583473,25.01493,-0.000174,24.018247,-0.0078,1.383
3320.00,7.583007,25.01540,-0.000174,24.018292,-0.0078,1.383
3322.00,7.583169,25.01586,-0.000175,24.018434,-0.0077,1.384
3324.00,7.583526,25.01481,-0.000175,24.018189,-0.0077,1.384
3326.00,7.582362,25.01448,-0.000176,24.018849,-0.0078,1.384
3328.00,7.582305,25.01427,-0.000176,24.018638,-0.0078,1.384
3330.00,7.582913,25.01465,-0.000174,24.018865,-0.0077,1.383
3332.00,7.583742,25.01414,-0.000175,24.018943,-0.0077,1.383
3334.00,7.583793,25.01416,-0.000174,24.018912,-0.0077,1.384
3336.00,7.583480,25.01459,-0.000174,24.018251,-0.0077,1.383
3338.00,7.583641,25.01455,-0.000174,24.018437,-0.0077,1.383
3340.00,7.583662,25.01467,-0.000173,24.018771,-0.0077,1.383
3342.00,7.583383,25.01510,-0.000174,24.018348,-0.0077,1.384
3344.00,7.583122,25.01412,-0.000175,24.018593,-0.0077,1.384
3346.00,7.581226,25.01355,-0.000175,24.018087,-0.0077,1.384
3348.00,7.579967,25.01456,-0.000174,24.018912,-0.0077,1.384
3350.00,7.579020,25.01448,-0.000174,24.018232,-0.0077,1.384
3352.00,7.578557,25.01454,-0.000174,24.017810,-0.0077,1.383
3354.00,7.578534,25.01466,-0.000174,24.018283,-0.0077,1.384
3356.00,7.577800,25.01446,-0.000173,24.018111,-0.0077,1.383
3358.00,7.578152,25.01437,-0.000174,24.018187,-0.0077,1.383
3360.00,7.578503,25.01415,-0.000174,24.018301,-0.0078,1.384
3362.00,7.577947,25.01415,-0.000174,24.018519,-0.0077,1.383
3364.00,7.578551,25.01471,-0.000174,24.018104,-0.0077,1.383
3366.00,7.580026,25.01515,-0.000174,24.018687,-0.0077,1.384
3368.00,7.580222,25.01426,-0.000174,24.018564,-0.0078,1.383
3370.00,7.580583,25.01336,-0.000174,24.018680,-0.0077,1.383
3372.00,7.579832,25.01454,-0.000174,24.018642,-0.0077,1.383
3374.00,7.579836,25.01411,-0.000175,24.018135,-0.0077,1.384
3376.00,7.580342,25.01368,-0.000174,24.018352,-0.0077,1.384
3378.00,7.579475,25.01323,-0.000175,24.018524,-0.0078,1.383
3380.00,7.579933,25.01410,-0.000175,24.018405,-0.0077,1.383
3382.00,7.579389,25.01341,-0.000175,24.018640,-0.0077,1.383
3384.00,7.579676,25.01327,-0.000175,24.018350,-0.0077,1.384
3386.00,7.579815,25.01399,-0.000174,24.018399,-0.0077,1.383
3388.00,7.580465,25.01393,-0.000174,24.018912,-0.0077,1.383
3390.00,7.579803,25.01290,-0.000174,24.018105,-0.0078,1.383
3392.00,7.580163,25.01335,-0.000174,24.018394,-0.0078,1.383
3394.00,7.580282,25.01346,-0.000174,24.018477,-0.0077,1.384
3396.00,7.579751,25.01394,-0.000175,24.018832,-0.0077,1.384
3398.00,7.579645,25.01438,-0.000176,24.018086,-0.0077,1.383
3400.00,7.580206,25.01440,-0.000175,24.018105,-0.0078,1.384
3402.00,7.580709,25.01491,-0.000175,24.018595,-0.0077,1.384
3404.00,7.580335,25.01465,-0.000175,24.017854,-0.0077,1.383
3406.00,7.579167,25.01413,-0.000175,24.018461,-0.0078,1.383
3408.00,7.578548,25.01499,-0.000174,24.018062,-0.0077,1.383
3410.00,7.578728,25.01467,-0.000174,24.017970,-0.0077,1.383
3412.00,7.578204,25.01512,-0.000174,24.018825,-0.0078,1.383
3414.00,7.578226,25.01536,-0.000174,24.018642,-0.0078,1.384
3416.00,7.578182,25.01514,-0.000174,24.018840,-0.0078,1.384
3418.00,7.577222,25.01550,-0.000174,24.018479,-0.0078,1.383
3420.00,7.576311,25.01537,-0.000174,24.018218,-0.0078,1.383
3422.00,7.576394,25.01550,-0.000174,24.018154,-0.0077,1.383
3424.00,7.576476,25.01511,-0.000174,24.018435,-0.0077,1.383
3426.00,7.575861,25.01587,-0.000174,24.018680,-0.0077,1.383
3428.00,7.575822,25.01558,-0.000174,24.018327,-0.0077,1.383
3430.00,7.575908,25.01507,-0.000174,24.019077,-0.0077,1.383
3432.00,7.576045,25.01533,-0.000174,24.018677,-0.0077,1.384
3434.00,7.575471,25.01560,-0.000174,24.018783,-0.0077,1.383
3436.00,7.575385,25.01498,-0.000174,24.018131,-0.0077,1.383
3438.00,7.575985,25.01548,-0.000174,24.019099,-0.0077,1.383
3440.00,7.575476,25.01571,-0.000173,24.018553,-0.0077,1.383
3442.00,7.575317,25.01597,-0.000173,24.018729,-0.0077,1.383
3444.00,7.575316,25.01535,-0.000174,24.018736,-0.0078,1.383
3446.00,7.574789,25.01497,-0.000174,24.018742,-0.0077,1.383
3448.00,7.574835,25.01537,-0.000175,24.018725,-0.0077,1.384
3450.00,7.575823,25.01517,-0.000175,24.017942,-0.0077,1.383
3452.00,7.575556,25.01583,-0.000175,24.018747,-0.0077,1.383
3454.00,7.575154,25.01568,-0.000174,24.018843,-0.0077,1.383
3456.00,7.575250,25.01530,-0.000174,24.018439,-0.0077,1.383
3458.00,7.574664,25.01562,-0.000174,24.018624,-0.0077,1.383
3460.00,7.574833,25.01591,-0.000174,24.018640,-0.0078,1.383
3462.00,7.575315,25.01631,-0.000175,24.018620,-0.0077,1.382
3464.00,7.575408,25.01668,-0.000174,24.018096,-0.0077,1.383
3466.00,7.575360,25.01629,-0.000174,24.018519,-0.0078,1.383
3468.00,7.575940,25.01566,-0.000174,24.018805,-0.0077,1.384
3470.00,7.575266,25.01529,-0.000174,24.018754,-0.0077,1.384
3472.00,7.575049,25.01578,-0.000175,24.018444,-0.0077,1.383
3474.00,7.575304,25.01519,-0.000174,24.018087,-0.0077,1.383
3476.00,7.575581,25.01549,-0.000174,24.018981,-0.0077,1.383
3478.00,7.575417,25.01585,-0.000175,24.019035,-0.0077,1.383
3480.00,7.575242,25.01600,-0.000175,24.019006,-0.0077,1.383
3482.00,7.575614,25.01586,-0.000174,24.018363,-0.0077,1.383
3484.00,7.575966,25.01537,-0.000174,24.018167,-0.0078,1.383
3486.00,7.575848,25.01536,-0.000174,24.018399,-0.0077,1.383
3488.00,7.575427,25.01529,-0.000175,24.018205,-0.0077,1.383
3490.00,7.575804,25.01566,-0.000174,24.019072,-0.0077,1.384
3492.00,7.575926,25.01544,-0.000175,24.018533,-0.0077,1.383
3494.00,7.575193,25.01542,-0.000174,24.018579,-0.0078,1.383
3496.00,7.573884,25.01481,-0.000173,24.018814,-0.0077,1.383
3498.00,7.574182,25.01509,-0.000173,24.018896,-0.0077,1.383
3500.00,7.575271,25.01526,-0.000174,24.018553,-0.0077,1.384
3502.00,7.575617,25.01521,-0.000175,24.018720,-0.0077,1.383
3504.00,7.576165,25.01543,-0.000175,24.018736,-0.0077,1.383
3506.00,7.576129,25.01534,-0.000174,24.018187,-0.0077,1.382
3508.00,7.575973,25.01541,-0.000173,24.018100,-0.0077,1.383
3510.00,7.575719,25.01571,-0.000174,24.018037,-0.0077,1.383
3512.00,7.574930,25.01606,-0.000174,24.018711,-0.0077,1.383
3514.00,7.574886,25.01555,-0.000174,24.018408,-0.0078,1.383
3516.00,7.574671,25.01560,-0.000175,24.018767,-0.0077,1.383
3518.00,7.574038,25.01581,-0.000175,24.019010,-0.0077,1.383
3520.00,7.573794,25.01529,-0.000174,24.018997,-0.0077,1.383
3522.00,7.574297,25.01486,-0.000174,24.019157,-0.0077,1.383
3524.00,7.573118,25.01533,-0.000173,24.018370,-0.0077,1.383
3526.00,7.572890,25.01473,-0.000174,24.019012,-0.0078,1.384
3528.00,7.573049,25.01462,-0.000175,24.018526,-0.0078,1.383
3530.00,7.572218,25.01579,-0.000174,24.017835,-0.0077,1.383
3532.00,7.571966,25.01631,-0.000174,24.018624,-0.0077,1.384
3534.00,7.572107,25.01524,-0.000175,24.018430,-0.0077,1.384
3536.00,7.573228,25.01532,-0.000175,24.018372,-0.0077,1.383
3538.00,7.574148,25.01586,-0.000174,24.019148,-0.0077,1.382
3540.00,7.574653,25.01566,-0.000173,24.018533,-0.0077,1.383
3542.00,7.574983,25.01480,-0.000173,24.018272,-0.0077,1.383
3544.00,7.574424,25.01517,-0.000174,24.018345,-0.0077,1.383
3546.00,7.574219,25.01465,-0.000174,24.017736,-0.0077,1.383
3548.00,7.572046,25.01423,-0.000174,24.018588,-0.0077,1.383
3550.00,7.570175,25.01486,-0.000174,24.018359,-0.0077,1.383
3552.00,7.569476,25.01507,-0.000174,24.018588,-0.0077,1.383
3554.00,7.569664,25.01535,-0.000173,24.019329,-0.0077,1.383
3556.00,7.569222,25.01535,-0.000175,24.018374,-0.0077,1.383
3558.00,7.568530,25.01497,-0.000173,24.018381,-0.0078,1.383
3560.00,7.567758,25.01551,-0.000173,24.018135,-0.0078,1.384
3562.00,7.568598,25.01532,-0.000174,24.018187,-0.0077,1.384
3564.00,7.570953,25.01550,-0.000174,24.018058,-0.0077,1.384
3566.00,7.572622,25.01587,-0.000174,24.018579,-0.0077,1.383
3568.00,7.573757,25.01614,-0.000173,24.018608,-0.0077,1.383
3570.00,7.573807,25.01578,-0.000173,24.018600,-0.0077,1.383
3572.00,7.573851,25.01610,-0.000175,24.018608,-0.0078,1.383
3574.00,7.572440,25.01621,-0.000174,24.018084,-0.0077,1.383
3576.00,7.571516,25.01641,-0.000174,24.019133,-0.0077,1.384
3578.00,7.570193,25.01612,-0.000175,24.018611,-0.0077,1.383
3580.00,7.571487,25.01592,-0.000174,24.018501,-0.0077,1.383
3582.00,7.572862,25.01569,-0.000175,24.017683,-0.0077,1.384
3584.00,7.572880,25.01534,-0.000174,24.019215,-0.0077,1.383
3586.00,7.573029,25.01592,-0.000174,24.018528,-0.0078,1.383
3588.00,7.572546,25.01590,-0.000175,24.019258,-0.0077,1.384
3590.00,7.572368,25.01541,-0.000175,24.018863,-0.0078,1.384
3592.00,7.572459,25.01509,-0.000174,24.018649,-0.0077,1.383
3594.00,7.573187,25.01590,-0.000174,24.018334,-0.0077,1.383
3596.00,7.572576,25.01576,-0.000174,24.017926,-0.0077,1.384
3598.00,7.571772,25.01552,-0.000175,24.018762,-0.0077,1.384
3600.00,7.571468,25.01517,-0.000174,24.019467,-0.0077,1.383
3602.00,7.572492,25.01422,-0.000174,24.019072,-0.0078,1.383
@6,12.0000,24.0
3604.00,7.572526,25.01455,-0.000173,24.018207,-0.0078,1.383
3606.00,7.568209,25.01448,-0.000174,24.018758,-0.0077,1.383
3608.00,7.560111,25.01421,-0.000174,24.018609,-0.0077,1.382
3610.00,7.548533,25.01523,-0.000172,24.018376,-0.0077,1.381
3612.00,7.535663,25.01431,-0.000172,24.017796,-0.0077,1.382
3614.00,7.525370,25.01487,-0.000174,24.018419,-0.0078,1.384
3616.00,7.517862,25.01549,-0.000175,24.018479,-0.0078,1.384
3618.00,7.511499,25.01487,-0.000176,24.018022,-0.0077,1.384
3620.00,7.505780,25.01408,-0.000177,24.018568,-0.0077,1.385
3622.00,7.501544,25.01454,-0.000176,24.019101,-0.0077,1.385
3624.00,7.496241,25.01469,-0.000176,24.018957,-0.0077,1.384
3626.00,7.491171,25.01498,-0.000177,24.018673,-0.0077,1.385
3628.00,7.487448,25.01451,-0.000177,24.018512,-0.0077,1.385
3630.00,7.488184,25.01456,-0.000175,24.018426,-0.0077,1.385
3632.00,7.493887,25.01537,-0.000175,24.018073,-0.0077,1.386
3634.00,7.502749,25.01494,-0.000177,24.017970,-0.0077,1.385
3636.00,7.513028,25.01474,-0.000176,24.018575,-0.0078,1.385
3638.00,7.522058,25.01541,-0.000174,24.018472,-0.0077,1.384
3640.00,7.527534,25.01565,-0.000174,24.017799,-0.0078,1.385
3642.00,7.531833,25.01532,-0.000174,24.018174,-0.0077,1.384
3644.00,7.535401,25.01579,-0.000174,24.018675,-0.0078,1.384
3646.00,7.538188,25.01570,-0.000174,24.017716,-0.0078,1.383
3648.00,7.542021,25.01538,-0.000173,24.018410,-0.0077,1.383
3650.00,7.544177,25.01603,-0.000175,24.018109,-0.0077,1.384
3652.00,7.547447,25.01538,-0.000175,24.017989,-0.0078,1.384
3654.00,7.550510,25.01493,-0.000173,24.017881,-0.0077,1.383
3656.00,7.553018,25.01543,-0.000173,24.018350,-0.0077,1.384
3658.00,7.555103,25.01546,-0.000174,24.017612,-0.0078,1.383
3660.00,7.556858,25.01562,-0.000173,24.017806,-0.0078,1.383
3662.00,7.558227,25.01599,-0.000173,24.018212,-0.0078,1.383
3664.00,7.559472,25.01648,-0.000173,24.017855,-0.0077,1.383
3666.00,7.560983,25.01596,-0.000174,24.018613,-0.0077,1.384
3668.00,7.562137,25.01604,-0.000174,24.017959,-0.0078,1.383
3670.00,7.563030,25.01659,-0.000174,24.017982,-0.0077,1.384
3672.00,7.563515,25.01632,-0.000175,24.018492,-0.0077,1.383
3674.00,7.564767,25.01594,-0.000175,24.017524,-0.0078,1.383
3676.00,7.565751,25.01614,-0.000174,24.017866,-0.0078,1.384
3678.00,7.566197,25.01669,-0.000174,24.018214,-0.0077,1.383
3680.00,7.565845,25.01582,-0.000174,24.017970,-0.0077,1.383
3682.00,7.566516,25.01664,-0.000174,24.018530,-0.0077,1.383
3684.00,7.566698,25.01752,-0.000174,24.018377,-0.0078,1.383
3686.00,7.565824,25.01676,-0.000173,24.019206,-0.0078,1.383
3688.00,7.564397,25.01606,-0.000173,24.018118,-0.0078,1.383
3690.00,7.563602,25.01641,-0.000175,24.017977,-0.0078,1.384
3692.00,7.563190,25.01728,-0.000174,24.018655,-0.0077,1.384
3694.00,7.562995,25.01647,-0.000175,24.018135,-0.0077,1.383
3696.00,7.563199,25.01661,-0.000174,24.018278,-0.0078,1.383
3698.00,7.562523,25.01641,-0.000174,24.018671,-0.0077,1.383
3700.00,7.562750,25.01650,-0.000175,24.018533,-0.0078,1.383
3702.00,7.563477,25.01589,-0.000174,24.018684,-0.0077,1.383
3704.00,7.563309,25.01645,-0.000175,24.018227,-0.0077,1.384
3706.00,7.562941,25.01631,-0.000175,24.018624,-0.0077,1.383
3708.00,7.563330,25.01627,-0.000173,24.018488,-0.0078,1.383
3710.00,7.564254,25.01668,-0.000174,24.018568,-0.0078,1.383
3712.00,7.564614,25.01688,-0.000174,24.018129,-0.0078,1.383
3714.00,7.565427,25.01651,-0.000174,24.018405,-0.0077,1.383
3716.00,7.565534,25.01688,-0.000174,24.019001,-0.0077,1.383
3718.00,7.565574,25.01627,-0.000175,24.018463,-0.0078,1.383
3720.00,7.566163,25.01618,-0.000174,24.018187,-0.0077,1.383
3722.00,7.566328,25.01631,-0.000174,24.018182,-0.0078,1.382
3724.00,7.567192,25.01675,-0.000174,24.017993,-0.0078,1.383
3726.00,7.568167,25.01608,-0.000175,24.018031,-0.0078,1.383
3728.00,7.568514,25.01625,-0.000174,24.018256,-0.0078,1.383
3730.00,7.568391,25.01583,-0.000174,24.018381,-0.0078,1.383
3732.00,7.568028,25.01554,-0.000175,24.018653,-0.0077,1.383
3734.00,7.568077,25.01560,-0.000175,24.018448,-0.0078,1.383
3736.00,7.568234,25.01547,-0.000174,24.018178,-0.0077,1.383
3738.00,7.568337,25.01588,-0.000174,24.018096,-0.0077,1.382
3740.00,7.568303,25.01535,-0.000174,24.018749,-0.0077,1.383
3742.00,7.566955,25.01552,-0.000174,24.018450,-0.0078,1.383
3744.00,7.566718,25.01580,-0.000175,24.017948,-0.0078,1.383
3746.00,7.566104,25.01615,-0.000174,24.018673,-0.0078,1.383
3748.00,7.566362,25.01589,-0.000175,24.018731,-0.0078,1.383
3750.00,7.565820,25.01619,-0.000174,24.018887,-0.0077,1.383
3752.00,7.564455,25.01627,-0.000175,24.017883,-0.0078,1.383
3754.00,7.564484,25.01635,-0.000176,24.017959,-0.0078,1.383
3756.00,7.564509,25.01544,-0.000175,24.018677,-0.0078,1.383
3758.00,7.563986,25.01553,-0.000174,24.018309,-0.0078,1.383
3760.00,7.563387,25.01590,-0.000175,24.018035,-0.0077,1.383
3762.00,7.564558,25.01552,-0.000174,24.018774,-0.0078,1.382
3764.00,7.565604,25.01548,-0.000174,24.018658,-0.0077,1.383
3766.00,7.565423,25.01646,-0.000176,24.017960,-0.0077,1.383
3768.00,7.565967,25.01538,-0.000175,24.018142,-0.0077,1.383
3770.00,7.566901,25.01562,-0.000174,24.018069,-0.0077,1.383
3772.00,7.567198,25.01587,-0.000174,24.017970,-0.0078,1.383
3774.00,7.567915,25.01584,-0.000175,24.017946,-0.0077,1.383
3776.00,7.568735,25.01641,-0.000174,24.017988,-0.0077,1.383
3778.00,7.569920,25.01696,-0.000174,24.017924,-0.0078,1.383
3780.00,7.570493,25.01663,-0.000174,24.017819,-0.0078,1.383
3782.00,7.570752,25.01564,-0.000174,24.018028,-0.0078,1.384
3784.00,7.570675,25.01686,-0.000176,24.018557,-0.0078,1.383
3786.00,7.570982,25.01595,-0.000175,24.018338,-0.0077,1.383
3788.00,7.570106,25.01608,-0.000175,24.018015,-0.0078,1.383
3790.00,7.570442,25.01553,-0.000174,24.017864,-0.0078,1.383
3792.00,7.568351,25.01515,-0.000175,24.017796,-0.0078,1.384
3794.00,7.567569,25.01646,-0.000176,24.018111,-0.0077,1.383
3796.00,7.567519,25.01668,-0.000174,24.017663,-0.0077,1.382
3798.00,7.567438,25.01568,-0.000174,24.018479,-0.0077,1.383
3800.00,7.566781,25.01560,-0.000174,24.018535,-0.0077,1.383
3802.00,7.566687,25.01597,-0.000175,24.018214,-0.0077,1.383
3804.00,7.567411,25.01639,-0.000175,24.019113,-0.0077,1.383
3806.00,7.567618,25.01650,-0.000173,24.018015,-0.0077,1.383
3808.00,7.566628,25.01654,-0.000175,24.018278,-0.0078,1.383
3810.00,7.566980,25.01671,-0.000175,24.018385,-0.0078,1.383
3812.00,7.567363,25.01704,-0.000174,24.018597,-0.0078,1.383
3814.00,7.567531,25.01727,-0.000174,24.018356,-0.0077,1.383
3816.00,7.566676,25.01697,-0.000174,24.019064,-0.0078,1.384
3818.00,7.566467,25.01609,-0.000174,24.018269,-0.0078,1.383
3820.00,7.566076,25.01728,-0.000174,24.018513,-0.0077,1.383
3822.00,7.566447,25.01717,-0.000174,24.018421,-0.0078,1.383
3824.00,7.567580,25.01640,-0.000175,24.017868,-0.0078,1.384
3826.00,7.568840,25.01671,-0.000175,24.018189,-0.0078,1.383
3828.00,7.568216,25.01660,-0.000174,24.018205,-0.0078,1.382
3830.00,7.568510,25.01652,-0.000173,24.018024,-0.0077,1.383
3832.00,7.569468,25.01614,-0.000174,24.017852,-0.0078,1.384
3834.00,7.568800,25.01569,-0.000175,24.018359,-0.0077,1.383
3836.00,7.569287,25.01625,-0.000174,24.017611,-0.0077,1.383
3838.00,7.567528,25.01572,-0.000174,24.017819,-0.0077,1.383
3840.00,7.566096,25.01608,-0.000175,24.018352,-0.0077,1.383
3842.00,7.565198,25.01573,-0.000175,24.017884,-0.0078,1.383
3844.00,7.565725,25.01584,-0.000175,24.018013,-0.0077,1.384
3846.00,7.565198,25.01537,-0.000176,24.018307,-0.0077,1.384
3848.00,7.564945,25.01512,-0.000176,24.018289,-0.0077,1.383
3850.00,7.564725,25.01465,-0.000175,24.017313,-0.0078,1.383
3852.00,7.565825,25.01519,-0.000174,24.018600,-0.0077,1.384
3854.00,7.566266,25.01629,-0.000174,24.018586,-0.0077,1.383
3856.00,7.566144,25.01664,-0.000174,24.018664,-0.0077,1.383
3858.00,7.565106,25.01594,-0.000174,24.017997,-0.0078,1.383
3860.00,7.564187,25.01567,-0.000174,24.018720,-0.0077,1.384
3862.00,7.563915,25.01531,-0.000175,24.018814,-0.0077,1.384
3864.00,7.564167,25.01515,-0.000176,24.017750,-0.0077,1.384
3866.00,7.564121,25.01497,-0.000175,24.018265,-0.0078,1.383
3868.00,7.564852,25.01534,-0.000176,24.019086,-0.0078,1.383
3870.00,7.564812,25.01564,-0.000175,24.018555,-0.0078,1.383
3872.00,7.564753,25.01625,-0.000174,24.017578,-0.0077,1.383
3874.00,7.565033,25.01600,-0.000174,24.018323,-0.0077,1.383
3876.00,7.564464,25.01577,-0.000174,24.018791,-0.0078,1.383
3878.00,7.563850,25.01628,-0.000173,24.018307,-0.0077,1.383
3880.00,7.564293,25.01613,-0.000173,24.018568,-0.0077,1.383
3882.00,7.563677,25.01567,-0.000175,24.018408,-0.0077,1.383
3884.00,7.562267,25.01535,-0.000175,24.018165,-0.0078,1.384
3886.00,7.562230,25.01533,-0.000175,24.018260,-0.0077,1.383
3888.00,7.562894,25.01564,-0.000173,24.018285,-0.0077,1.383
3890.00,7.562244,25.01573,-0.000173,24.019035,-0.0077,1.383
3892.00,7.562335,25.01552,-0.000173,24.018787,-0.0077,1.383
3894.00,7.563181,25.01624,-0.000173,24.018417,-0.0077,1.383
3896.00,7.563223,25.01597,-0.000174,24.018544,-0.0077,1.384
3898.00,7.562861,25.01513,-0.000174,24.018466,-0.0077,1.383
3900.00,7.562963,25.01557,-0.000174,24.018677,-0.0077,1.383
3902.00,7.563337,25.01646,-0.000173,24.018841,-0.0077,1.383
3904.00,7.562902,25.01672,-0.000174,24.018290,-0.0077,1.383
3906.00,7.562560,25.01618,-0.000173,24.018602,-0.0077,1.383
3908.00,7.562289,25.01691,-0.000174,24.018791,-0.0077,1.383
3910.00,7.561986,25.01670,-0.000174,24.018432,-0.0078,1.383
3912.00,7.562052,25.01641,-0.000174,24.018497,-0.0077,1.382
3914.00,7.562429,25.01662,-0.000175,24.018495,-0.0077,1.383
3916.00,7.561753,25.01723,-0.000174,24.018363,-0.0077,1.383
3918.00,7.561462,25.01700,-0.000174,24.018374,-0.0077,1.383
3920.00,7.561586,25.01760,-0.000174,24.018916,-0.0077,1.383
3922.00,7.561928,25.01795,-0.000174,24.018682,-0.0077,1.383
3924.00,7.561864,25.01770,-0.000174,24.018129,-0.0077,1.383
3926.00,7.562441,25.01754,-0.000175,24.017873,-0.0078,1.383
3928.00,7.560836,25.01791,-0.000174,24.018381,-0.0077,1.383
3930.00,7.560932,25.01737,-0.000173,24.018401,-0.0077,1.383
3932.00,7.561251,25.01740,-0.000173,24.018861,-0.0077,1.383
3934.00,7.561804,25.01716,-0.000175,24.018841,-0.0077,1.382
3936.00,7.561191,25.01761,-0.000174,24.018881,-0.0078,1.383
3938.00,7.561777,25.01657,-0.000174,24.018706,-0.0077,1.383
3940.00,7.562021,25.01712,-0.000174,24.018568,-0.0077,1.383
3942.00,7.561583,25.01759,-0.000174,24.018359,-0.0077,1.383
3944.00,7.560702,25.01767,-0.000174,24.018495,-0.0077,1.383
3946.00,7.560595,25.01685,-0.000175,24.018452,-0.0077,1.383
3948.00,7.560695,25.01683,-0.000174,24.018481,-0.0078,1.383
3950.00,7.561210,25.01757,-0.000173,24.017638,-0.0078,1.383
3952.00,7.560563,25.01739,-0.000173,24.018120,-0.0077,1.382
3954.00,7.560230,25.01767,-0.000173,24.018285,-0.0077,1.383
3956.00,7.560136,25.01796,-0.000175,24.017931,-0.0077,1.384
3958.00,7.559765,25.01777,-0.000174,24.018604,-0.0078,1.383
3960.00,7.559382,25.01827,-0.000175,24.018256,-0.0077,1.383
3962.00,7.559753,25.01801,-0.000174,24.018948,-0.0078,1.383
3964.00,7.560489,25.01757,-0.000174,24.018845,-0.0077,1.383
3966.00,7.561055,25.01698,-0.000174,24.018483,-0.0077,1.383
3968.00,7.561536,25.01662,-0.000174,24.018602,-0.0077,1.382
3970.00,7.561306,25.01647,-0.000174,24.018640,-0.0078,1.383
3972.00,7.560928,25.01532,-0.000174,24.018120,-0.0078,1.383
3974.00,7.561283,25.01570,-0.000174,24.019119,-0.0078,1.383
3976.00,7.561826,25.01582,-0.000174,24.018682,-0.0077,1.382
3978.00,7.561463,25.01603,-0.000173,24.018785,-0.0077,1.383
3980.00,7.562263,25.01638,-0.000174,24.018894,-0.0078,1.383
3982.00,7.561594,25.01706,-0.000175,24.019054,-0.0077,1.383
3984.00,7.561596,25.01706,-0.000175,24.018301,-0.0078,1.383
3986.00,7.561495,25.01663,-0.000175,24.018439,-0.0077,1.383
3988.00,7.561111,25.01613,-0.000174,24.018880,-0.0077,1.383
3990.00,7.561837,25.01618,-0.000174,24.018499,-0.0077,1.383
3992.00,7.561722,25.01621,-0.000173,24.018852,-0.0077,1.384
3994.00,7.561031,25.01661,-0.000174,24.018749,-0.0078,1.383
3996.00,7.559950,25.01618,-0.000173,24.018571,-0.0077,1.383
3998.00,7.559888,25.01651,-0.000173,24.018020,-0.0077,1.383
4000.00,7.559647,25.01659,-0.000174,24.018216,-0.0077,1.383
4002.00,7.559003,25.01571,-0.000174,24.018609,-0.0077,1.383
4004.00,7.559580,25.01542,-0.000174,24.019039,-0.0077,1.382
4006.00,7.559436,25.01585,-0.000174,24.018702,-0.0077,1.383
4008.00,7.559430,25.01633,-0.000175,24.018464,-0.0077,1.383
4010.00,7.558954,25.01624,-0.000175,24.019231,-0.0077,1.383
4012.00,7.558603,25.01558,-0.000174,24.018359,-0.0077,1.383
4014.00,7.558484,25.01600,-0.000174,24.018241,-0.0077,1.383
4016.00,7.558218,25.01661,-0.000174,24.018502,-0.0078,1.383
4018.00,7.559468,25.01588,-0.000174,24.017955,-0.0077,1.383
4020.00,7.559538,25.01513,-0.000175,24.019235,-0.0077,1.383
4022.00,7.559518,25.01524,-0.000174,24.018301,-0.0077,1.383
4024.00,7.559478,25.01575,-0.000173,24.018548,-0.0077,1.383
4026.00,7.559904,25.01475,-0.000174,24.018309,-0.0077,1.384
4028.00,7.560593,25.01525,-0.000174,24.018550,-0.0078,1.383
4030.00,7.559628,25.01605,-0.000175,24.018412,-0.0078,1.383
4032.00,7.559799,25.01634,-0.000173,24.018118,-0.0078,1.383
4034.00,7.559704,25.01591,-0.000174,24.018504,-0.0077,1.383
4036.00,7.559798,25.01572,-0.000173,24.017908,-0.0077,1.384
4038.00,7.559932,25.01606,-0.000173,24.018501,-0.0078,1.383
4040.00,7.559775,25.01648,-0.000174,24.018100,-0.0077,1.383
4042.00,7.559448,25.01644,-0.000174,24.017777,-0.0077,1.383
4044.00,7.559722,25.01549,-0.000174,24.019385,-0.0077,1.383
4046.00,7.559426,25.01598,-0.000175,24.018816,-0.0077,1.383
4048.00,7.558923,25.01626,-0.000174,24.018212,-0.0077,1.383
4050.00,7.558586,25.01645,-0.000173,24.018644,-0.0078,1.383
4052.00,7.558613,25.01635,-0.000174,24.018706,-0.0077,1.383
4054.00,7.558692,25.01610,-0.000173,24.018657,-0.0077,1.383
4056.00,7.558085,25.01646,-0.000173,24.018069,-0.0077,1.383
4058.00,7.557467,25.01656,-0.000173,24.018406,-0.0077,1.383
4060.00,7.558203,25.01575,-0.000173,24.018430,-0.0077,1.383
4062.00,7.557535,25.01579,-0.000175,24.018486,-0.0078,1.383
4064.00,7.556955,25.01589,-0.000173,24.018662,-0.0077,1.383
4066.00,7.557569,25.01535,-0.000174,24.018628,-0.0077,1.383
4068.00,7.557358,25.01525,-0.000174,24.019048,-0.0077,1.383
4070.00,7.556916,25.01557,-0.000173,24.019061,-0.0077,1.383
4072.00,7.557868,25.01552,-0.000173,24.018713,-0.0077,1.383
4074.00,7.558504,25.01588,-0.000174,24.018386,-0.0077,1.383
4076.00,7.558295,25.01546,-0.000174,24.018229,-0.0077,1.383
4078.00,7.557567,25.01545,-0.000174,24.018749,-0.0077,1.383
4080.00,7.557209,25.01547,-0.000174,24.017970,-0.0077,1.383
4082.00,7.556738,25.01594,-0.000174,24.017973,-0.0078,1.383
4084.00,7.556620,25.01624,-0.000173,24.018463,-0.0077,1.382
4086.00,7.556511,25.01577,-0.000173,24.018363,-0.0078,1.383
4088.00,7.556709,25.01622,-0.000174,24.017854,-0.0077,1.383
4090.00,7.557068,25.01562,-0.000174,24.018793,-0.0077,1.383
4092.00,7.556606,25.01479,-0.000174,24.018599,-0.0077,1.383
4094.00,7.556360,25.01589,-0.000174,24.018292,-0.0077,1.383
4096.00,7.556155,25.01664,-0.000173,24.017839,-0.0078,1.383
4098.00,7.556554,25.01607,-0.000173,24.018165,-0.0078,1.383
4100.00,7.556353,25.01573,-0.000174,24.018252,-0.0077,1.383
4102.00,7.556871,25.01516,-0.000176,24.018479,-0.0077,1.384
4104.00,7.556995,25.01540,-0.000175,24.017902,-0.0077,1.383
4106.00,7.556475,25.01600,-0.000173,24.018006,-0.0077,1.382
4108.00,7.557278,25.01550,-0.000174,24.018677,-0.0077,1.383
4110.00,7.557195,25.01627,-0.000175,24.018174,-0.0078,1.384
4112.00,7.556560,25.01614,-0.000173,24.018443,-0.0078,1.383
4114.00,7.555231,25.01570,-0.000174,24.018758,-0.0077,1.383
4116.00,7.555132,25.01567,-0.000174,24.018370,-0.0078,1.383
4118.00,7.555336,25.01588,-0.000173,24.018247,-0.0077,1.383
4120.00,7.555433,25.01537,-0.000174,24.017861,-0.0077,1.383
4122.00,7.555952,25.01505,-0.000174,24.018475,-0.0077,1.383
4124.00,7.555835,25.01536,-0.000174,24.018405,-0.0077,1.383
4126.00,7.554944,25.01532,-0.000174,24.019050,-0.0077,1.383
4128.00,7.554882,25.01536,-0.000174,24.018227,-0.0078,1.383
4130.00,7.554947,25.01635,-0.000174,24.018196,-0.0078,1.383
4132.00,7.554598,25.01616,-0.000175,24.018158,-0.0077,1.383
4134.00,7.553963,25.01680,-0.000174,24.017906,-0.0077,1.384
4136.00,7.554027,25.01622,-0.000175,24.018566,-0.0078,1.383
4138.00,7.554187,25.01574,-0.000175,24.018519,-0.0077,1.383
4140.00,7.555371,25.01567,-0.000174,24.018222,-0.0077,1.383
4142.00,7.555918,25.01527,-0.000174,24.018394,-0.0077,1.383
4144.00,7.555748,25.01633,-0.000174,24.018412,-0.0077,1.384
4146.00,7.554957,25.01559,-0.000173,24.017826,-0.0077,1.383
4148.00,7.554313,25.01565,-0.000175,24.018724,-0.0077,1.383
4150.00,7.554005,25.01538,-0.000175,24.018294,-0.0077,1.383
4152.00,7.554695,25.01625,-0.000174,24.018269,-0.0077,1.383
4154.00,7.554839,25.01633,-0.000174,24.018185,-0.0077,1.383
4156.00,7.554723,25.01595,-0.000173,24.018530,-0.0077,1.383
4158.00,7.555289,25.01567,-0.000173,24.018144,-0.0077,1.383
4160.00,7.555333,25.01674,-0.000174,24.018305,-0.0078,1.383
4162.00,7.554776,25.01654,-0.000174,24.018223,-0.0077,1.383
4164.00,7.554783,25.01680,-0.000174,24.018700,-0.0078,1.383
4166.00,7.554684,25.01730,-0.000174,24.018642,-0.0078,1.383
4168.00,7.554654,25.01702,-0.000173,24.018401,-0.0078,1.383
4170.00,7.554966,25.01753,-0.000173,24.018095,-0.0077,1.383
4172.00,7.554524,25.01710,-0.000174,24.018970,-0.0077,1.384
4174.00,7.554055,25.01702,-0.000174,24.018586,-0.0077,1.383
4176.00,7.553638,25.01660,-0.000175,24.018531,-0.0078,1.383
4178.00,7.553597,25.01664,-0.000174,24.018495,-0.0077,1.383
4180.00,7.554120,25.01591,-0.000174,24.018006,-0.0078,1.383
4182.00,7.554828,25.01638,-0.000174,24.017951,-0.0077,1.383
4184.00,7.554331,25.01665,-0.000174,24.018031,-0.0077,1.383
4186.00,7.553320,25.01713,-0.000174,24.017935,-0.0078,1.383
4188.00,7.553443,25.01688,-0.000174,24.018227,-0.0077,1.383
4190.00,7.553890,25.01636,-0.000174,24.018638,-0.0078,1.382
4192.00,7.553422,25.01726,-0.000174,24.017979,-0.0077,1.382
4194.00,7.552785,25.01771,-0.000174,24.017457,-0.0077,1.383
4196.00,7.552359,25.01712,-0.000175,24.018078,-0.0077,1.383
4198.00,7.553413,25.01628,-0.000174,24.018638,-0.0077,1.382
4200.00,7.552977,25.01623,-0.000173,24.017939,-0.0078,1.382
4202.00,7.553273,25.01656,-0.000174,24.019026,-0.0077,1.383
@7,12.0000,24.0
4204.00,7.554072,25.01682,-0.000173,24.018379,-0.0078,1.383
4206.00,7.550376,25.01638,-0.000173,24.018495,-0.0077,1.383
4208.00,7.541768,25.01580,-0.000173,24.018963,-0.0077,1.382
4210.00,7.530217,25.01738,-0.000172,24.018361,-0.0078,1.382
4212.00,7.516873,25.01766,-0.000173,24.018912,-0.0077,1.382
4214.00,7.506596,25.01720,-0.000174,24.018274,-0.0078,1.382
4216.00,7.500162,25.01754,-0.000174,24.017723,-0.0078,1.382
4218.00,7.494724,25.01710,-0.000174,24.018483,-0.0077,1.383
4220.00,7.490200,25.01706,-0.000174,24.018254,-0.0077,1.383
4222.00,7.486194,25.01716,-0.000175,24.018211,-0.0077,1.383
4224.00,7.482547,25.01692,-0.000175,24.018648,-0.0077,1.383
4226.00,7.478417,25.01706,-0.000175,24.018281,-0.0077,1.385
4228.00,7.474743,25.01636,-0.000176,24.018771,-0.0078,1.385
4230.00,7.474682,25.01611,-0.000176,24.018803,-0.0078,1.384
4232.00,7.480823,25.01729,-0.000176,24.018341,-0.0078,1.385
4234.00,7.490146,25.01647,-0.000176,24.018232,-0.0077,1.385
4236.00,7.501270,25.01728,-0.000176,24.017747,-0.0078,1.385
4238.00,7.509526,25.01740,-0.000177,24.018706,-0.0078,1.385
4240.00,7.514213,25.01655,-0.000175,24.018633,-0.0078,1.384
4242.00,7.517827,25.01641,-0.000174,24.018588,-0.0077,1.383
4244.00,7.521679,25.01640,-0.000173,24.018524,-0.0077,1.383
4246.00,7.523195,25.01649,-0.000173,24.018448,-0.0078,1.383
4248.00,7.526398,25.01654,-0.000173,24.018095,-0.0078,1.383
4250.00,7.529636,25.01610,-0.000173,24.018011,-0.0077,1.383
4252.00,7.531347,25.01683,-0.000173,24.018441,-0.0077,1.383
4254.00,7.533008,25.01711,-0.000173,24.018865,-0.0077,1.384
4256.00,7.534098,25.01711,-0.000174,24.017765,-0.0077,1.383
4258.00,7.534764,25.01690,-0.000173,24.018396,-0.0078,1.383
4260.00,7.535774,25.01744,-0.000175,24.018310,-0.0077,1.383
4262.00,7.537385,25.01727,-0.000174,24.018662,-0.0077,1.383
4264.00,7.539152,25.01642,-0.000173,24.018617,-0.0078,1.383
4266.00,7.539886,25.01610,-0.000173,24.018086,-0.0077,1.383
4268.00,7.540511,25.01726,-0.000173,24.018776,-0.0077,1.383
4270.00,7.541316,25.01736,-0.000174,24.018421,-0.0077,1.384
4272.00,7.541977,25.01704,-0.000174,24.018174,-0.0077,1.383
4274.00,7.542905,25.01662,-0.000174,24.018506,-0.0077,1.383
4276.00,7.543237,25.01614,-0.000173,24.018439,-0.0077,1.383
4278.00,7.543513,25.01646,-0.000173,24.018881,-0.0077,1.383
4280.00,7.543829,25.01691,-0.000173,24.018390,-0.0077,1.383
4282.00,7.543446,25.01742,-0.000174,24.017877,-0.0078,1.383
4284.00,7.543495,25.01688,-0.000174,24.018508,-0.0077,1.383
4286.00,7.543546,25.01665,-0.000174,24.018789,-0.0078,1.383
4288.00,7.543329,25.01676,-0.000174,24.018354,-0.0077,1.383
4290.00,7.543419,25.01665,-0.000174,24.018151,-0.0077,1.383
4292.00,7.542944,25.01638,-0.000174,24.018381,-0.0078,1.383
4294.00,7.543048,25.01642,-0.000174,24.018470,-0.0078,1.383
4296.00,7.543640,25.01620,-0.000174,24.018573,-0.0078,1.383
4298.00,7.545033,25.01624,-0.000175,24.018091,-0.0077,1.383
4300.00,7.547011,25.01587,-0.000175,24.018579,-0.0077,1.384
4302.00,7.548577,25.01590,-0.000176,24.018267,-0.0078,1.383
4304.00,7.549390,25.01566,-0.000174,24.017921,-0.0077,1.382
4306.00,7.548872,25.01584,-0.000174,24.018421,-0.0077,1.383
4308.00,7.548212,25.01613,-0.000174,24.018693,-0.0078,1.383
4310.00,7.547938,25.01643,-0.000174,24.018582,-0.0078,1.383
4312.00,7.548759,25.01636,-0.000174,24.018521,-0.0077,1.384
4314.00,7.550711,25.01592,-0.000173,24.018586,-0.0077,1.383
4316.00,7.550963,25.01642,-0.000174,24.018318,-0.0077,1.383
4318.00,7.551287,25.01570,-0.000175,24.018820,-0.0077,1.384
4320.00,7.552286,25.01585,-0.000175,24.017877,-0.0077,1.384
4322.00,7.551647,25.01604,-0.000173,24.018495,-0.0077,1.383
4324.00,7.551936,25.01637,-0.000173,24.019045,-0.0077,1.384
4326.00,7.552557,25.01654,-0.000174,24.018561,-0.0077,1.383
4328.00,7.552934,25.01528,-0.000173,24.018649,-0.0077,1.383
4330.00,7.553091,25.01620,-0.000173,24.018463,-0.0077,1.382
4332.00,7.552821,25.01666,-0.000172,24.018910,-0.0077,1.383
4334.00,7.553636,25.01664,-0.000173,24.017846,-0.0077,1.384
4336.00,7.554583,25.01579,-0.000173,24.018635,-0.0077,1.383
4338.00,7.553898,25.01587,-0.000174,24.018637,-0.0077,1.383
4340.00,7.553669,25.01595,-0.000174,24.018555,-0.0077,1.383
4342.00,7.553256,25.01533,-0.000173,24.018635,-0.0077,1.383
4344.00,7.552751,25.01604,-0.000173,24.018905,-0.0077,1.383
4346.00,7.552061,25.01575,-0.000174,24.018475,-0.0077,1.384
4348.00,7.551647,25.01617,-0.000174,24.018508,-0.0077,1.383
4350.00,7.551119,25.01687,-0.000173,24.018526,-0.0077,1.383
4352.00,7.550322,25.01612,-0.000173,24.018794,-0.0077,1.383
4354.00,7.549930,25.01543,-0.000173,24.019021,-0.0077,1.383
4356.00,7.549594,25.01641,-0.000173,24.018845,-0.0077,1.383
4358.00,7.549479,25.01646,-0.000174,24.018927,-0.0077,1.383
4360.00,7.549510,25.01614,-0.000174,24.018125,-0.0077,1.383
4362.00,7.549607,25.01537,-0.000174,24.019217,-0.0077,1.383
4364.00,7.549698,25.01603,-0.000174,24.018298,-0.0077,1.384
4366.00,7.549582,25.01593,-0.000174,24.018609,-0.0078,1.384
4368.00,7.549278,25.01632,-0.000174,24.018845,-0.0077,1.383
4370.00,7.549848,25.01646,-0.000173,24.018640,-0.0077,1.383
4372.00,7.550114,25.01690,-0.000173,24.018473,-0.0077,1.384
4374.00,7.550203,25.01619,-0.000173,24.018537,-0.0077,1.384
4376.00,7.551022,25.01636,-0.000174,24.018470,-0.0077,1.383
4378.00,7.550938,25.01709,-0.000173,24.018169,-0.0077,1.383
4380.00,7.550941,25.01707,-0.000174,24.018702,-0.0077,1.384
4382.00,7.551106,25.01737,-0.000173,24.018997,-0.0077,1.384
4384.00,7.550675,25.01720,-0.000174,24.018640,-0.0077,1.383
4386.00,7.550278,25.01707,-0.000174,24.018713,-0.0078,1.383
4388.00,7.550019,25.01661,-0.000174,24.018240,-0.0078,1.383
4390.00,7.550639,25.01650,-0.000173,24.018695,-0.0077,1.383
4392.00,7.551473,25.01706,-0.000174,24.019298,-0.0077,1.383
4394.00,7.550609,25.01662,-0.000174,24.017955,-0.0077,1.384
4396.00,7.549372,25.01626,-0.000174,24.018831,-0.0077,1.383
4398.00,7.549640,25.01632,-0.000174,24.018851,-0.0077,1.383
4400.00,7.551212,25.01690,-0.000174,24.018682,-0.0077,1.383
4402.00,7.550785,25.01702,-0.000174,24.018488,-0.0077,1.383
4404.00,7.550900,25.01740,-0.000173,24.018550,-0.0077,1.384
4406.00,7.550596,25.01769,-0.000173,24.018260,-0.0077,1.384
4408.00,7.550766,25.01689,-0.000173,24.018588,-0.0077,1.384
4410.00,7.550379,25.01663,-0.000174,24.018396,-0.0078,1.383
4412.00,7.550029,25.01694,-0.000174,24.018551,-0.0077,1.384
4414.00,7.550336,25.01733,-0.000174,24.018718,-0.0077,1.384
4416.00,7.549912,25.01739,-0.000173,24.019153,-0.0077,1.383
4418.00,7.550545,25.01759,-0.000173,24.018947,-0.0078,1.383
4420.00,7.550840,25.01801,-0.000173,24.018026,-0.0078,1.383
4422.00,7.550572,25.01760,-0.000173,24.018104,-0.0077,1.383
4424.00,7.550410,25.01738,-0.000173,24.018191,-0.0077,1.383
4426.00,7.549900,25.01794,-0.000174,24.018497,-0.0077,1.383
4428.00,7.549961,25.01770,-0.000173,24.018338,-0.0077,1.383
4430.00,7.549632,25.01730,-0.000174,24.018341,-0.0077,1.384
4432.00,7.549007,25.01733,-0.000174,24.018515,-0.0077,1.383
4434.00,7.549207,25.01656,-0.000175,24.018158,-0.0077,1.384
4436.00,7.549215,25.01712,-0.000175,24.019063,-0.0077,1.383
4438.00,7.548970,25.01781,-0.000176,24.018263,-0.0077,1.383
4440.00,7.548004,25.01735,-0.000174,24.018425,-0.0077,1.383
4442.00,7.547462,25.01688,-0.000175,24.018590,-0.0078,1.383
4444.00,7.547382,25.01796,-0.000175,24.018203,-0.0078,1.383
4446.00,7.547064,25.01778,-0.000175,24.018299,-0.0078,1.384
4448.00,7.546900,25.01735,-0.000175,24.017937,-0.0078,1.383
4450.00,7.547294,25.01761,-0.000174,24.018787,-0.0078,1.384
4452.00,7.547416,25.01801,-0.000175,24.018410,-0.0077,1.383
4454.00,7.547413,25.01826,-0.000174,24.018002,-0.0078,1.383
4456.00,7.547045,25.01803,-0.000174,24.018426,-0.0077,1.382
4458.00,7.548220,25.01858,-0.000173,24.018754,-0.0077,1.383
4460.00,7.548541,25.01805,-0.000173,24.019474,-0.0077,1.384
4462.00,7.548412,25.01832,-0.000174,24.018270,-0.0077,1.383
4464.00,7.548202,25.01836,-0.000174,24.018354,-0.0077,1.383
4466.00,7.548269,25.01776,-0.000173,24.018648,-0.0078,1.383
4468.00,7.548212,25.01797,-0.000173,24.018153,-0.0078,1.383
4470.00,7.548168,25.01826,-0.000174,24.018725,-0.0078,1.383
4472.00,7.549208,25.01790,-0.000173,24.018506,-0.0078,1.383
4474.00,7.548846,25.01857,-0.000175,24.018629,-0.0077,1.383
4476.00,7.547555,25.01918,-0.000176,24.018644,-0.0077,1.383
4478.00,7.547513,25.01939,-0.000174,24.018388,-0.0077,1.383
4480.00,7.547678,25.01922,-0.000174,24.018812,-0.0077,1.383
4482.00,7.547945,25.01971,-0.000175,24.018985,-0.0077,1.383
4484.00,7.547349,25.01928,-0.000174,24.018049,-0.0077,1.383
4486.00,7.547371,25.01958,-0.000173,24.018751,-0.0077,1.383
4488.00,7.547164,25.01957,-0.000173,24.018486,-0.0077,1.383
4490.00,7.547125,25.01897,-0.000174,24.018122,-0.0077,1.383
4492.00,7.547589,25.01912,-0.000174,24.018466,-0.0077,1.383
4494.00,7.547687,25.01878,-0.000175,24.019003,-0.0077,1.383
4496.00,7.547800,25.01997,-0.000175,24.018638,-0.0077,1.383
4498.00,7.548616,25.01940,-0.000175,24.018314,-0.0077,1.383
4500.00,7.548864,25.01892,-0.000174,24.018457,-0.0078,1.383
4502.00,7.548682,25.01897,-0.000174,24.018499,-0.0077,1.383
4504.00,7.549065,25.01863,-0.000174,24.018785,-0.0077,1.383
4506.00,7.548366,25.01857,-0.000176,24.018365,-0.0078,1.383
4508.00,7.548020,25.01824,-0.000175,24.018470,-0.0077,1.383
4510.00,7.547808,25.01783,-0.000174,24.018135,-0.0077,1.383
4512.00,7.548506,25.01763,-0.000174,24.018298,-0.0077,1.383
4514.00,7.548671,25.01796,-0.000174,24.018153,-0.0077,1.383
4516.00,7.547850,25.01822,-0.000175,24.018638,-0.0078,1.383
4518.00,7.547102,25.01729,-0.000175,24.018285,-0.0078,1.383
4520.00,7.547227,25.01849,-0.000174,24.018281,-0.0077,1.383
4522.00,7.547085,25.01854,-0.000174,24.018613,-0.0077,1.383
4524.00,7.546584,25.01863,-0.000174,24.018024,-0.0077,1.384
4526.00,7.546869,25.01891,-0.000175,24.018767,-0.0078,1.383
4528.00,7.547577,25.01825,-0.000174,24.018169,-0.0077,1.383
4530.00,7.547184,25.01796,-0.000175,24.018983,-0.0077,1.384
4532.00,7.546719,25.01828,-0.000175,24.018510,-0.0078,1.383
4534.00,7.547284,25.01904,-0.000174,24.018403,-0.0078,1.383
4536.00,7.547263,25.01848,-0.000174,24.018677,-0.0077,1.383
4538.00,7.547440,25.01751,-0.000174,24.017933,-0.0077,1.383
4540.00,7.547181,25.01827,-0.000175,24.018178,-0.0077,1.383
4542.00,7.547670,25.01818,-0.000175,24.018932,-0.0077,1.383
4544.00,7.547970,25.01863,-0.000175,24.018154,-0.0078,1.383
4546.00,7.547211,25.01824,-0.000175,24.018472,-0.0078,1.383
4548.00,7.547740,25.01805,-0.000175,24.018735,-0.0078,1.383
4550.00,7.548337,25.01831,-0.000175,24.018421,-0.0077,1.384
4552.00,7.548075,25.01773,-0.000174,24.018432,-0.0077,1.383
4554.00,7.546988,25.01773,-0.000174,24.018216,-0.0078,1.383
4556.00,7.546154,25.01845,-0.000174,24.018000,-0.0078,1.383
4558.00,7.546111,25.01736,-0.000175,24.018907,-0.0077,1.384
4560.00,7.545977,25.01683,-0.000175,24.018988,-0.0077,1.383
4562.00,7.545088,25.01744,-0.000175,24.018370,-0.0077,1.383
4564.00,7.545550,25.01728,-0.000174,24.018370,-0.0077,1.383
4566.00,7.544637,25.01757,-0.000175,24.018629,-0.0077,1.383
4568.00,7.544525,25.01810,-0.000174,24.018564,-0.0077,1.383
4570.00,7.544508,25.01790,-0.000174,24.018994,-0.0078,1.383
4572.00,7.544651,25.01754,-0.000175,24.018220,-0.0078,1.383
4574.00,7.544727,25.01771,-0.000176,24.018671,-0.0078,1.383
4576.00,7.544214,25.01776,-0.000174,24.017959,-0.0078,1.383
4578.00,7.543323,25.01735,-0.000174,24.017663,-0.0078,1.383
4580.00,7.543483,25.01772,-0.000175,24.018800,-0.0078,1.384
4582.00,7.543395,25.01731,-0.000174,24.017504,-0.0078,1.383
4584.00,7.543946,25.01739,-0.000174,24.017939,-0.0078,1.383
4586.00,7.543990,25.01754,-0.000175,24.018334,-0.0078,1.383
4588.00,7.543322,25.01742,-0.000175,24.018301,-0.0077,1.384
4590.00,7.543567,25.01731,-0.000175,24.018754,-0.0077,1.383
4592.00,7.544466,25.01688,-0.000176,24.018742,-0.0077,1.383
4594.00,7.544580,25.01699,-0.000175,24.018921,-0.0077,1.383
4596.00,7.545229,25.01634,-0.000174,24.018769,-0.0077,1.383
4598.00,7.544578,25.01727,-0.000173,24.018945,-0.0077,1.384
4600.00,7.543496,25.01706,-0.000175,24.018651,-0.0077,1.383
4602.00,7.542670,25.01688,-0.000174,24.018519,-0.0077,1.383
4604.00,7.541766,25.01681,-0.000174,24.019012,-0.0077,1.383
4606.00,7.542228,25.01706,-0.000174,24.018709,-0.0078,1.384
4608.00,7.542769,25.01590,-0.000175,24.017748,-0.0077,1.383
4610.00,7.543280,25.01586,-0.000175,24.018136,-0.0077,1.383
4612.00,7.543692,25.01600,-0.000175,24.019405,-0.0078,1.383
4614.00,7.543862,25.01638,-0.000175,24.018377,-0.0077,1.384
4616.00,7.543819,25.01624,-0.000175,24.018669,-0.0078,1.383
4618.00,7.543442,25.01576,-0.000175,24.018899,-0.0077,1.384
4620.00,7.542986,25.01632,-0.000175,24.019084,-0.0077,1.383
4622.00,7.543200,25.01631,-0.000174,24.018303,-0.0077,1.384
4624.00,7.543729,25.01652,-0.000174,24.018270,-0.0078,1.384
4626.00,7.542834,25.01662,-0.000175,24.018180,-0.0078,1.383
4628.00,7.542560,25.01673,-0.000174,24.018644,-0.0077,1.384
4630.00,7.542483,25.01734,-0.000174,24.018446,-0.0077,1.384
4632.00,7.543253,25.01709,-0.000174,24.018379,-0.0077,1.384
4634.00,7.543157,25.01780,-0.000174,24.018745,-0.0077,1.384
4636.00,7.542244,25.01766,-0.000174,24.018345,-0.0077,1.384
4638.00,7.542165,25.01723,-0.000175,24.018254,-0.0078,1.384
4640.00,7.542576,25.01698,-0.000174,24.018280,-0.0077,1.383
4642.00,7.541821,25.01682,-0.000175,24.018613,-0.0077,1.383
4644.00,7.541972,25.01740,-0.000176,24.018270,-0.0077,1.384
4646.00,7.542015,25.01735,-0.000174,24.018124,-0.0077,1.383
4648.00,7.542598,25.01766,-0.000173,24.018238,-0.0077,1.384
4650.00,7.543709,25.01772,-0.000174,24.018258,-0.0077,1.384
4652.00,7.543921,25.01736,-0.000174,24.018403,-0.0077,1.383
4654.00,7.544117,25.01738,-0.000174,24.018265,-0.0078,1.384
4656.00,7.544021,25.01743,-0.000176,24.018310,-0.0078,1.384
4658.00,7.542290,25.01820,-0.000174,24.018338,-0.0078,1.383
4660.00,7.541232,25.01776,-0.000174,24.017960,-0.0077,1.383
4662.00,7.541368,25.01754,-0.000174,24.018512,-0.0078,1.384
4664.00,7.542342,25.01812,-0.000175,24.017962,-0.0078,1.384
4666.00,7.543095,25.01859,-0.000175,24.017955,-0.0078,1.384
4668.00,7.542624,25.01850,-0.000174,24.018749,-0.0078,1.384
4670.00,7.542823,25.01746,-0.000176,24.017770,-0.0078,1.383
4672.00,7.542940,25.01742,-0.000175,24.018562,-0.0077,1.383
4674.00,7.542097,25.01817,-0.000174,24.019226,-0.0077,1.383
4676.00,7.541675,25.01862,-0.000175,24.017654,-0.0078,1.384
4678.00,7.542317,25.01779,-0.000175,24.018339,-0.0078,1.383
4680.00,7.543216,25.01804,-0.000174,24.018637,-0.0077,1.384
4682.00,7.543494,25.01925,-0.000174,24.018604,-0.0077,1.384
4684.00,7.544318,25.01865,-0.000174,24.018749,-0.0077,1.384
4686.00,7.544383,25.01775,-0.000176,24.018464,-0.0077,1.384
4688.00,7.543334,25.01775,-0.000174,24.018758,-0.0077,1.383
4690.00,7.542101,25.01833,-0.000174,24.018648,-0.0077,1.383
4692.00,7.541029,25.01794,-0.000174,24.017942,-0.0078,1.383
4694.00,7.540239,25.01784,-0.000174,24.018649,-0.0078,1.384
4696.00,7.539269,25.01787,-0.000173,24.019132,-0.0077,1.384
4698.00,7.539267,25.01741,-0.000174,24.018736,-0.0077,1.384
4700.00,7.539312,25.01843,-0.000174,24.018947,-0.0077,1.384
4702.00,7.537879,25.01788,-0.000174,24.017685,-0.0077,1.384
4704.00,7.536989,25.01820,-0.000173,24.017705,-0.0077,1.383
4706.00,7.537332,25.01762,-0.000173,24.018209,-0.0078,1.383
4708.00,7.538005,25.01728,-0.000173,24.017897,-0.0077,1.384
4710.00,7.538489,25.01777,-0.000172,24.018162,-0.0077,1.383
4712.00,7.538493,25.01784,-0.000174,24.018203,-0.0077,1.384
4714.00,7.538361,25.01804,-0.000175,24.018490,-0.0077,1.384
4716.00,7.538775,25.01876,-0.000175,24.018151,-0.0077,1.383
4718.00,7.538677,25.01819,-0.000174,24.018174,-0.0078,1.384
4720.00,7.538548,25.01792,-0.000175,24.018463,-0.0078,1.384
4722.00,7.539326,25.01720,-0.000175,24.018727,-0.0078,1.384
4724.00,7.539142,25.01709,-0.000174,24.017944,-0.0078,1.384
4726.00,7.539458,25.01715,-0.000175,24.018807,-0.0078,1.383
4728.00,7.539746,25.01766,-0.000174,24.018294,-0.0077,1.384
4730.00,7.539787,25.01829,-0.000174,24.018323,-0.0077,1.383
4732.00,7.540307,25.01797,-0.000174,24.018689,-0.0077,1.384
4734.00,7.540970,25.01748,-0.000174,24.018513,-0.0077,1.383
4736.00,7.541376,25.01683,-0.000174,24.018725,-0.0077,1.384
4738.00,7.540946,25.01684,-0.000174,24.018530,-0.0078,1.383
4740.00,7.540627,25.01723,-0.000174,24.018006,-0.0077,1.383
4742.00,7.540179,25.01757,-0.000174,24.017870,-0.0078,1.383
4744.00,7.540002,25.01797,-0.000174,24.018947,-0.0077,1.384
4746.00,7.540791,25.01795,-0.000175,24.018484,-0.0077,1.384
4748.00,7.540826,25.01712,-0.000175,24.018386,-0.0077,1.384
4750.00,7.540879,25.01769,-0.000175,24.018570,-0.0078,1.384
4752.00,7.541063,25.01788,-0.000174,24.018053,-0.0078,1.383
4754.00,7.541335,25.01751,-0.000173,24.018064,-0.0077,1.383
4756.00,7.540438,25.01767,-0.000174,24.018096,-0.0078,1.384
4758.00,7.539864,25.01846,-0.000174,24.017948,-0.0077,1.383
4760.00,7.539859,25.01797,-0.000174,24.018466,-0.0077,1.384
4762.00,7.540042,25.01759,-0.000175,24.018812,-0.0077,1.384
4764.00,7.540135,25.01790,-0.000174,24.018251,-0.0078,1.383
4766.00,7.540999,25.01835,-0.000172,24.018406,-0.0078,1.383
4768.00,7.541401,25.01796,-0.000174,24.018722,-0.0078,1.383
4770.00,7.540710,25.01797,-0.000172,24.018586,-0.0078,1.383
4772.00,7.540287,25.01887,-0.000174,24.018466,-0.0078,1.384
4774.00,7.540114,25.01897,-0.000174,24.018390,-0.0077,1.384
4776.00,7.539736,25.01821,-0.000174,24.018367,-0.0078,1.383
4778.00,7.540448,25.01754,-0.000173,24.018153,-0.0078,1.383
4780.00,7.540401,25.01741,-0.000175,24.017937,-0.0077,1.384
4782.00,7.539993,25.01760,-0.000175,24.019008,-0.0077,1.384
4784.00,7.540014,25.01758,-0.000175,24.018916,-0.0077,1.384
4786.00,7.540380,25.01842,-0.000174,24.018459,-0.0078,1.383
4788.00,7.539523,25.01803,-0.000175,24.018466,-0.0078,1.384
4790.00,7.539465,25.01763,-0.000175,24.017883,-0.0077,1.384
4792.00,7.539698,25.01688,-0.000175,24.017912,-0.0078,1.383
4794.00,7.538571,25.01712,-0.000175,24.018185,-0.0077,1.384
4796.00,7.537633,25.01753,-0.000176,24.018484,-0.0078,1.384
4798.00,7.538130,25.01735,-0.000175,24.018280,-0.0077,1.383
4800.00,7.538391,25.01755,-0.000172,24.018580,-0.0077,1.384
4802.00,7.538780,25.01765,-0.000174,24.018042,-0.0077,1.384
@8,12.0000,24.0
4804.00,7.537764,25.01764,-0.000174,24.018769,-0.0077,1.385
4806.00,7.534224,25.01774,-0.000174,24.018851,-0.0078,1.384
4808.00,7.525392,25.01790,-0.000173,24.018586,-0.0077,1.383
4810.00,7.513221,25.01789,-0.000172,24.018506,-0.0078,1.382
4812.00,7.501357,25.01775,-0.000174,24.018771,-0.0078,1.383
4814.00,7.490457,25.01781,-0.000173,24.018334,-0.0077,1.383
4816.00,7.482754,25.01800,-0.000173,24.018577,-0.0077,1.383
4818.00,7.477449,25.01850,-0.000175,24.018410,-0.0078,1.385
4820.00,7.473167,25.01879,-0.000177,24.017708,-0.0077,1.385
4822.00,7.469334,25.01813,-0.000177,24.018138,-0.0078,1.385
4824.00,7.464873,25.01839,-0.000177,24.018941,-0.0077,1.385
4826.00,7.461517,25.01884,-0.000176,24.017819,-0.0078,1.384
4828.00,7.458550,25.01845,-0.000175,24.017953,-0.0077,1.385
4830.00,7.458902,25.01890,-0.000174,24.018767,-0.0077,1.385
4832.00,7.464758,25.01877,-0.000175,24.018261,-0.0077,1.386
4834.00,7.472829,25.01763,-0.000175,24.018131,-0.0077,1.386
4836.00,7.483881,25.01745,-0.000176,24.018280,-0.0078,1.386
4838.00,7.492319,25.01808,-0.000176,24.018702,-0.0078,1.385
4840.00,7.498092,25.01804,-0.000175,24.018774,-0.0077,1.384
4842.00,7.502449,25.01790,-0.000175,24.018680,-0.0077,1.384
4844.00,7.506708,25.01809,-0.000174,24.018751,-0.0077,1.384
4846.00,7.510881,25.01739,-0.000175,24.018894,-0.0077,1.384
4848.00,7.514643,25.01803,-0.000173,24.018925,-0.0077,1.384
4850.00,7.517388,25.01821,-0.000173,24.018867,-0.0078,1.384
4852.00,7.520380,25.01765,-0.000173,24.018361,-0.0078,1.384
4854.00,7.524024,25.01766,-0.000173,24.018972,-0.0077,1.383
4856.00,7.526961,25.01778,-0.000172,24.018473,-0.0077,1.383
4858.00,7.529918,25.01792,-0.000173,24.018528,-0.0077,1.383
4860.00,7.531633,25.01781,-0.000173,24.018310,-0.0077,1.384
4862.00,7.533522,25.01803,-0.000174,24.018593,-0.0078,1.385
4864.00,7.533412,25.01842,-0.000174,24.018265,-0.0078,1.384
4866.00,7.531909,25.01805,-0.000174,24.018729,-0.0077,1.384
4868.00,7.531506,25.01896,-0.000174,24.018339,-0.0077,1.384
4870.00,7.531605,25.01908,-0.000174,24.019146,-0.0077,1.384
4872.00,7.531991,25.01872,-0.000173,24.018899,-0.0077,1.383
4874.00,7.532286,25.02004,-0.000173,24.018310,-0.0077,1.383
4876.00,7.532508,25.02020,-0.000173,24.018805,-0.0077,1.383
4878.00,7.532514,25.01990,-0.000172,24.019092,-0.0078,1.383
4880.00,7.533239,25.01959,-0.000174,24.018473,-0.0077,1.384
4882.00,7.533928,25.01965,-0.000174,24.018278,-0.0078,1.384
4884.00,7.534433,25.01878,-0.000173,24.018470,-0.0078,1.384
4886.00,7.534674,25.01861,-0.000174,24.018455,-0.0077,1.383
4888.00,7.535426,25.01848,-0.000173,24.018361,-0.0077,1.383
4890.00,7.535227,25.01878,-0.000174,24.018522,-0.0078,1.383
4892.00,7.535586,25.01878,-0.000174,24.018428,-0.0078,1.384
4894.00,7.536337,25.01838,-0.000174,24.017921,-0.0078,1.383
4896.00,7.537032,25.01861,-0.000175,24.018539,-0.0078,1.384
4898.00,7.536291,25.01848,-0.000173,24.018205,-0.0078,1.384
4900.00,7.535390,25.01909,-0.000175,24.018336,-0.0078,1.384
4902.00,7.535738,25.01935,-0.000174,24.017667,-0.0078,1.384
4904.00,7.535860,25.01875,-0.000173,24.018245,-0.0078,1.384
4906.00,7.535475,25.01789,-0.000174,24.019006,-0.0078,1.384
4908.00,7.535107,25.01770,-0.000174,24.017843,-0.0078,1.383
4910.00,7.534593,25.01798,-0.000173,24.018599,-0.0078,1.384
4912.00,7.534272,25.01821,-0.000175,24.018693,-0.0077,1.383
4914.00,7.534373,25.01827,-0.000174,24.018390,-0.0077,1.384
4916.00,7.534966,25.01839,-0.000175,24.018649,-0.0077,1.383
4918.00,7.535461,25.01862,-0.000175,24.018281,-0.0077,1.384
4920.00,7.536242,25.01751,-0.000175,24.018548,-0.0077,1.384
4922.00,7.537100,25.01807,-0.000175,24.018602,-0.0077,1.384
4924.00,7.537685,25.01783,-0.000174,24.018015,-0.0077,1.383
4926.00,7.537970,25.01846,-0.000174,24.018013,-0.0077,1.384
4928.00,7.538098,25.01843,-0.000174,24.017716,-0.0077,1.384
4930.00,7.537588,25.01835,-0.000175,24.018439,-0.0077,1.384
4932.00,7.537205,25.01837,-0.000176,24.018356,-0.0078,1.385
4934.00,7.536301,25.01848,-0.000175,24.018492,-0.0078,1.384
4936.00,7.535787,25.01843,-0.000175,24.018303,-0.0077,1.384
4938.00,7.536823,25.01810,-0.000174,24.018635,-0.0077,1.384
4940.00,7.538223,25.01872,-0.000174,24.018515,-0.0078,1.383
4942.00,7.539519,25.01856,-0.000174,24.018593,-0.0078,1.384
4944.00,7.539810,25.01856,-0.000176,24.018539,-0.0078,1.384
4946.00,7.538714,25.01877,-0.000175,24.018153,-0.0078,1.384
4948.00,7.537987,25.01873,-0.000174,24.018026,-0.0077,1.383
4950.00,7.537418,25.01811,-0.000174,24.018412,-0.0077,1.383
4952.00,7.536038,25.01825,-0.000174,24.017893,-0.0077,1.384
4954.00,7.535138,25.01876,-0.000176,24.018116,-0.0078,1.384
4956.00,7.534508,25.01916,-0.000174,24.018805,-0.0077,1.384
4958.00,7.534741,25.01918,-0.000174,24.018448,-0.0078,1.383
4960.00,7.534192,25.01883,-0.000175,24.018087,-0.0078,1.383
4962.00,7.534192,25.01924,-0.000174,24.018095,-0.0077,1.383
4964.00,7.533606,25.01849,-0.000174,24.018448,-0.0077,1.383
4966.00,7.533829,25.01844,-0.000173,24.017694,-0.0077,1.383
4968.00,7.534669,25.01872,-0.000175,24.018595,-0.0077,1.384
4970.00,7.535107,25.01825,-0.000174,24.018495,-0.0077,1.384
4972.00,7.535469,25.01743,-0.000174,24.018189,-0.0077,1.384
4974.00,7.535239,25.01812,-0.000174,24.017989,-0.0077,1.383
4976.00,7.534508,25.01865,-0.000173,24.018231,-0.0077,1.383
4978.00,7.534866,25.01818,-0.000174,24.017946,-0.0077,1.384
4980.00,7.535817,25.01809,-0.000175,24.018035,-0.0077,1.384
4982.00,7.536584,25.01776,-0.000174,24.018075,-0.0077,1.383
4984.00,7.537416,25.01809,-0.000174,24.018526,-0.0078,1.384
4986.00,7.537500,25.01808,-0.000175,24.017957,-0.0078,1.384
4988.00,7.537526,25.01796,-0.000175,24.018218,-0.0077,1.384
4990.00,7.537916,25.01859,-0.000173,24.018020,-0.0077,1.383
4992.00,7.538272,25.01753,-0.000174,24.018361,-0.0077,1.383
4994.00,7.539110,25.01783,-0.000174,24.017890,-0.0077,1.384
4996.00,7.539674,25.01835,-0.000174,24.017828,-0.0078,1.384
4998.00,7.540367,25.01801,-0.000174,24.018544,-0.0078,1.383
5000.00,7.541360,25.01774,-0.000174,24.018075,-0.0078,1.383
5002.00,7.540702,25.01802,-0.000174,24.018185,-0.0077,1.383
5004.00,7.539479,25.01743,-0.000174,24.018531,-0.0077,1.384
5006.00,7.538954,25.01797,-0.000175,24.018464,-0.0078,1.384
5008.00,7.538618,25.01906,-0.000174,24.018330,-0.0077,1.384
5010.00,7.537838,25.01785,-0.000174,24.018105,-0.0078,1.384
5012.00,7.537459,25.01757,-0.000173,24.018129,-0.0077,1.384
5014.00,7.537606,25.01759,-0.000175,24.017796,-0.0078,1.384
5016.00,7.537242,25.01740,-0.000175,24.018648,-0.0077,1.384
5018.00,7.536806,25.01761,-0.000174,24.018928,-0.0077,1.383
5020.00,7.536494,25.01744,-0.000174,24.018292,-0.0077,1.383
5022.00,7.536566,25.01673,-0.000174,24.018281,-0.0077,1.383
5024.00,7.535449,25.01674,-0.000174,24.017846,-0.0078,1.384
5026.00,7.534744,25.01702,-0.000175,24.018249,-0.0078,1.384
5028.00,7.534503,25.01744,-0.000174,24.018203,-0.0077,1.384
5030.00,7.534223,25.01709,-0.000174,24.018555,-0.0077,1.384
5032.00,7.533717,25.01739,-0.000174,24.018557,-0.0078,1.384
5034.00,7.533670,25.01751,-0.000173,24.018838,-0.0077,1.384
5036.00,7.533260,25.01688,-0.000175,24.018289,-0.0078,1.384
5038.00,7.534287,25.01726,-0.000175,24.018347,-0.0077,1.383
5040.00,7.535634,25.01684,-0.000175,24.018183,-0.0078,1.383
5042.00,7.536284,25.01724,-0.000175,24.019213,-0.0078,1.383
5044.00,7.536596,25.01722,-0.000173,24.019132,-0.0077,1.384
5046.00,7.536763,25.01646,-0.000174,24.018294,-0.0077,1.384
5048.00,7.536752,25.01675,-0.000174,24.018557,-0.0077,1.384
5050.00,7.536366,25.01711,-0.000174,24.018550,-0.0078,1.383
5052.00,7.537054,25.01756,-0.000173,24.018459,-0.0077,1.383
5054.00,7.536665,25.01734,-0.000173,24.018729,-0.0077,1.384
5056.00,7.536667,25.01760,-0.000174,24.018822,-0.0077,1.384
5058.00,7.536858,25.01721,-0.000174,24.018851,-0.0077,1.384
5060.00,7.536621,25.01770,-0.000174,24.019179,-0.0077,1.384
5062.00,7.536072,25.01815,-0.000174,24.019035,-0.0077,1.384
5064.00,7.536165,25.01869,-0.000173,24.018510,-0.0077,1.384
5066.00,7.535153,25.01840,-0.000174,24.018798,-0.0078,1.384
5068.00,7.535174,25.01841,-0.000174,24.018713,-0.0077,1.383
5070.00,7.535641,25.01866,-0.000173,24.017743,-0.0077,1.383
5072.00,7.535819,25.01865,-0.000173,24.018455,-0.0078,1.384
5074.00,7.535293,25.01818,-0.000173,24.018673,-0.0077,1.383
5076.00,7.535084,25.01800,-0.000173,24.018787,-0.0077,1.383
5078.00,7.534952,25.01860,-0.000172,24.019112,-0.0077,1.383
5080.00,7.534997,25.01802,-0.000174,24.018633,-0.0078,1.383
5082.00,7.534031,25.01894,-0.000173,24.017922,-0.0078,1.383
5084.00,7.534682,25.01901,-0.000174,24.018338,-0.0077,1.384
5086.00,7.535138,25.01924,-0.000174,24.018044,-0.0077,1.384
5088.00,7.535145,25.01876,-0.000174,24.018122,-0.0077,1.384
5090.00,7.535487,25.01857,-0.000175,24.018539,-0.0077,1.384
5092.00,7.535136,25.01885,-0.000174,24.018624,-0.0077,1.383
5094.00,7.534530,25.01949,-0.000174,24.018454,-0.0078,1.383
5096.00,7.534597,25.02091,-0.000175,24.018410,-0.0077,1.383
5098.00,7.534598,25.02167,-0.000174,24.018555,-0.0078,1.383
5100.00,7.533885,25.02190,-0.000174,24.018537,-0.0077,1.383
5102.00,7.533433,25.02089,-0.000174,24.018191,-0.0077,1.384
5104.00,7.534329,25.02046,-0.000174,24.018207,-0.0077,1.384
5106.00,7.534457,25.01996,-0.000174,24.018677,-0.0078,1.384
5108.00,7.533341,25.02027,-0.000174,24.017312,-0.0078,1.383
5110.00,7.533527,25.02105,-0.000173,24.018285,-0.0077,1.384
5112.00,7.533696,25.02102,-0.000173,24.019086,-0.0077,1.383
5114.00,7.533670,25.02155,-0.000173,24.018236,-0.0077,1.384
5116.00,7.533475,25.02094,-0.000173,24.018033,-0.0077,1.383
5118.00,7.533490,25.02125,-0.000174,24.018831,-0.0078,1.383
5120.00,7.533398,25.02084,-0.000174,24.018510,-0.0078,1.384
5122.00,7.533585,25.02070,-0.000174,24.018633,-0.0077,1.384
5124.00,7.533554,25.02158,-0.000175,24.017915,-0.0078,1.383
5126.00,7.533148,25.02210,-0.000175,24.018343,-0.0077,1.383
5128.00,7.533563,25.02112,-0.000175,24.017629,-0.0077,1.383
5130.00,7.534582,25.02071,-0.000174,24.018488,-0.0078,1.384
5132.00,7.534292,25.01957,-0.000174,24.017794,-0.0078,1.384
5134.00,7.533796,25.01959,-0.000175,24.017794,-0.0078,1.384
5136.00,7.532683,25.01962,-0.000174,24.018173,-0.0078,1.383
5138.00,7.532288,25.01924,-0.000174,24.018145,-0.0078,1.384
5140.00,7.532435,25.02033,-0.000176,24.017892,-0.0078,1.384
5142.00,7.532900,25.02026,-0.000175,24.018330,-0.0078,1.383
5144.00,7.532556,25.02045,-0.000174,24.018412,-0.0078,1.384
5146.00,7.531625,25.02024,-0.000176,24.018327,-0.0078,1.384
5148.00,7.531398,25.02024,-0.000174,24.018038,-0.0077,1.384
5150.00,7.531251,25.02023,-0.000174,24.018265,-0.0078,1.383
5152.00,7.530943,25.02017,-0.000175,24.018484,-0.0078,1.384
5154.00,7.531000,25.02008,-0.000175,24.018890,-0.0078,1.384
5156.00,7.530939,25.01987,-0.000175,24.018240,-0.0078,1.384
5158.00,7.531070,25.02015,-0.000175,24.018162,-0.0078,1.383
5160.00,7.530380,25.02080,-0.000174,24.019351,-0.0077,1.384
5162.00,7.529967,25.02062,-0.000175,24.018541,-0.0077,1.384
5164.00,7.530184,25.02012,-0.000175,24.018405,-0.0078,1.383
5166.00,7.531143,25.01994,-0.000173,24.017988,-0.0077,1.383
5168.00,7.531742,25.01963,-0.000174,24.017641,-0.0078,1.383
5170.00,7.531880,25.01966,-0.000174,24.018426,-0.0078,1.384
5172.00,7.531698,25.01976,-0.000175,24.018887,-0.0078,1.384
5174.00,7.531104,25.01973,-0.000175,24.017743,-0.0078,1.384
5176.00,7.530532,25.01951,-0.000175,24.018990,-0.0077,1.383
5178.00,7.531146,25.01982,-0.000174,24.018370,-0.0078,1.383
5180.00,7.531342,25.01962,-0.000174,24.017815,-0.0078,1.383
5182.00,7.531894,25.01925,-0.000174,24.018410,-0.0078,1.383
5184.00,7.531288,25.01961,-0.000174,24.018145,-0.0078,1.384
5186.00,7.530986,25.01995,-0.000174,24.018604,-0.0077,1.384
5188.00,7.530700,25.02040,-0.000176,24.018234,-0.0078,1.384
5190.00,7.530706,25.02020,-0.000175,24.018241,-0.0078,1.384
5192.00,7.531267,25.01900,-0.000174,24.018107,-0.0078,1.383
5194.00,7.530531,25.01914,-0.000174,24.018087,-0.0078,1.384
5196.00,7.531124,25.01971,-0.000176,24.018635,-0.0078,1.384
5198.00,7.531616,25.02003,-0.000175,24.017913,-0.0077,1.383
5200.00,7.531701,25.02008,-0.000175,24.018031,-0.0078,1.384
5202.00,7.531914,25.02011,-0.000175,24.019162,-0.0077,1.384
5204.00,7.531940,25.02015,-0.000174,24.018046,-0.0077,1.384
5206.00,7.531684,25.01990,-0.000174,24.017892,-0.0078,1.383
5208.00,7.532133,25.01991,-0.000174,24.018347,-0.0077,1.384
5210.00,7.531883,25.01969,-0.000175,24.018780,-0.0077,1.383
5212.00,7.531107,25.01886,-0.000175,24.017689,-0.0078,1.384
5214.00,7.530974,25.01869,-0.000174,24.018689,-0.0077,1.383
5216.00,7.530899,25.01932,-0.000173,24.018386,-0.0077,1.383
5218.00,7.530190,25.01997,-0.000174,24.017901,-0.0078,1.383
5220.00,7.530433,25.02005,-0.000175,24.018203,-0.0077,1.384
5222.00,7.530206,25.01980,-0.000175,24.018648,-0.0077,1.384
5224.00,7.529841,25.02007,-0.000176,24.018675,-0.0077,1.384
5226.00,7.529658,25.02078,-0.000174,24.018071,-0.0078,1.384
5228.00,7.529582,25.02064,-0.000175,24.017999,-0.0078,1.384
5230.00,7.530593,25.01975,-0.000173,24.018738,-0.0078,1.384
5232.00,7.530434,25.02036,-0.000174,24.019605,-0.0077,1.384
5234.00,7.529921,25.02047,-0.000175,24.018551,-0.0077,1.383
5236.00,7.529602,25.01922,-0.000174,24.018151,-0.0078,1.383
5238.00,7.530868,25.01895,-0.000173,24.018706,-0.0077,1.383
5240.00,7.530837,25.01921,-0.000174,24.018256,-0.0078,1.384
5242.00,7.530495,25.01961,-0.000175,24.017741,-0.0078,1.384
5244.00,7.530355,25.01954,-0.000175,24.017970,-0.0078,1.383
5246.00,7.530861,25.01891,-0.000174,24.018044,-0.0077,1.383
5248.00,7.530935,25.01850,-0.000176,24.017910,-0.0078,1.384
5250.00,7.530290,25.01890,-0.000175,24.018078,-0.0078,1.384
5252.00,7.530232,25.01936,-0.000176,24.017946,-0.0077,1.384
5254.00,7.530112,25.01901,-0.000174,24.018260,-0.0078,1.383
5256.00,7.530521,25.01936,-0.000174,24.018562,-0.0077,1.383
5258.00,7.531006,25.01993,-0.000174,24.018212,-0.0078,1.384
5260.00,7.530262,25.02045,-0.000175,24.018193,-0.0078,1.384
5262.00,7.529828,25.01986,-0.000175,24.018332,-0.0078,1.384
5264.00,7.529385,25.01972,-0.000174,24.018287,-0.0078,1.383
5266.00,7.529347,25.01928,-0.000176,24.018069,-0.0078,1.384
5268.00,7.528855,25.01948,-0.000175,24.018637,-0.0077,1.383
5270.00,7.528334,25.01959,-0.000174,24.018613,-0.0078,1.384
5272.00,7.528940,25.02004,-0.000174,24.018098,-0.0078,1.384
5274.00,7.530213,25.01973,-0.000174,24.018649,-0.0077,1.384
5276.00,7.530635,25.01904,-0.000174,24.018198,-0.0077,1.384
5278.00,7.530059,25.01946,-0.000175,24.018664,-0.0077,1.383
5280.00,7.529789,25.01960,-0.000175,24.018323,-0.0078,1.383
5282.00,7.530703,25.02003,-0.000174,24.018211,-0.0078,1.384
5284.00,7.530486,25.01969,-0.000174,24.018473,-0.0077,1.383
5286.00,7.530512,25.01981,-0.000174,24.019302,-0.0077,1.384
5288.00,7.529521,25.02042,-0.000173,24.017922,-0.0077,1.383
5290.00,7.529159,25.02003,-0.000174,24.018619,-0.0077,1.383
5292.00,7.529446,25.01933,-0.000175,24.017922,-0.0077,1.384
5294.00,7.529945,25.01968,-0.000174,24.018357,-0.0077,1.384
5296.00,7.528440,25.02005,-0.000173,24.018038,-0.0078,1.383
5298.00,7.527836,25.01990,-0.000173,24.018280,-0.0078,1.383
5300.00,7.528122,25.02006,-0.000174,24.018691,-0.0077,1.384
5302.00,7.528032,25.01967,-0.000175,24.018314,-0.0078,1.384
5304.00,7.528451,25.01980,-0.000176,24.018276,-0.0078,1.384
5306.00,7.529205,25.02033,-0.000175,24.017944,-0.0078,1.383
5308.00,7.529360,25.02067,-0.000175,24.018368,-0.0077,1.383
5310.00,7.529495,25.02092,-0.000175,24.018234,-0.0078,1.383
5312.00,7.529687,25.02057,-0.000174,24.018492,-0.0078,1.384
5314.00,7.530617,25.02062,-0.000175,24.018040,-0.0078,1.383
5316.00,7.530032,25.02090,-0.000175,24.017794,-0.0078,1.383
5318.00,7.528869,25.02058,-0.000175,24.018825,-0.0078,1.384
5320.00,7.529318,25.02103,-0.000175,24.018541,-0.0078,1.384
5322.00,7.529589,25.02115,-0.000174,24.018276,-0.0077,1.384
5324.00,7.529871,25.02053,-0.000175,24.018069,-0.0077,1.383
5326.00,7.529157,25.02046,-0.000174,24.018202,-0.0077,1.384
5328.00,7.529289,25.02049,-0.000173,24.018064,-0.0077,1.383
5330.00,7.529083,25.02027,-0.000173,24.017973,-0.0077,1.383
5332.00,7.528781,25.02080,-0.000174,24.018225,-0.0077,1.383
5334.00,7.528915,25.02000,-0.000174,24.017915,-0.0078,1.384
5336.00,7.528356,25.02009,-0.000175,24.018263,-0.0078,1.384
5338.00,7.528367,25.02061,-0.000174,24.017806,-0.0077,1.383
5340.00,7.528250,25.02060,-0.000174,24.017988,-0.0077,1.383
5342.00,7.528528,25.02056,-0.000174,24.018249,-0.0078,1.383
5344.00,7.528612,25.02002,-0.000175,24.018590,-0.0078,1.384
5346.00,7.528409,25.01952,-0.000174,24.018916,-0.0077,1.383
5348.00,7.528324,25.01988,-0.000174,24.019110,-0.0077,1.384
5350.00,7.528812,25.02042,-0.000175,24.018299,-0.0078,1.383
5352.00,7.528168,25.02001,-0.000175,24.018771,-0.0078,1.384
5354.00,7.528686,25.01933,-0.000174,24.018350,-0.0078,1.384
5356.00,7.529121,25.02009,-0.000175,24.017806,-0.0077,1.384
5358.00,7.528431,25.02032,-0.000174,24.017852,-0.0078,1.383
5360.00,7.528183,25.01968,-0.000174,24.018321,-0.0077,1.384
5362.00,7.527187,25.01980,-0.000176,24.018202,-0.0077,1.383
5364.00,7.526692,25.02029,-0.000175,24.018260,-0.0078,1.384
5366.00,7.526255,25.02117,-0.000174,24.018071,-0.0078,1.384
5368.00,7.526280,25.02043,-0.000175,24.018348,-0.0078,1.384
5370.00,7.526295,25.02008,-0.000174,24.018169,-0.0078,1.384
5372.00,7.525876,25.01938,-0.000174,24.018238,-0.0078,1.383
5374.00,7.525787,25.01997,-0.000174,24.018392,-0.0078,1.383
5376.00,7.524793,25.01968,-0.000173,24.018071,-0.0078,1.383
5378.00,7.524689,25.01925,-0.000175,24.018231,-0.0078,1.384
5380.00,7.525332,25.01939,-0.000175,24.017892,-0.0078,1.384
5382.00,7.524944,25.01927,-0.000174,24.017937,-0.0078,1.383
5384.00,7.524621,25.01942,-0.000175,24.018082,-0.0078,1.384
5386.00,7.523674,25.01977,-0.000173,24.018066,-0.0078,1.383
5388.00,7.522934,25.02115,-0.000174,24.017982,-0.0078,1.383
5390.00,7.522242,25.02049,-0.000175,24.018080,-0.0077,1.384
5392.00,7.523242,25.02046,-0.000174,24.018533,-0.0078,1.384
5394.00,7.523816,25.01979,-0.000174,24.018234,-0.0078,1.383
5396.00,7.525095,25.02023,-0.000174,24.018731,-0.0077,1.383
5398.00,7.524639,25.02036,-0.000174,24.018089,-0.0077,1.383
5400.00,7.525286,25.02052,-0.000174,24.018318,-0.0077,1.383
5402.00,7.525297,25.01946,-0.000173,24.018880,-0.0078,1.384
@9,12.0000,24.0
5404.00,7.525629,25.01920,-0.000174,24.018486,-0.0078,1.384
5406.00,7.524067,25.01953,-0.000173,24.017986,-0.0078,1.383
5408.00,7.516827,25.02042,-0.000174,24.019083,-0.0077,1.382
5410.00,7.506791,25.01944,-0.000174,24.018082,-0.0077,1.382
5412.00,7.494237,25.01990,-0.000174,24.017576,-0.0077,1.382
5414.00,7.483257,25.02014,-0.000174,24.019019,-0.0077,1.383
5416.00,7.475869,25.02057,-0.000175,24.018977,-0.0078,1.383
5418.00,7.470789,25.01979,-0.000176,24.017946,-0.0078,1.384
5420.00,7.466577,25.01984,-0.000176,24.018294,-0.0077,1.384
5422.00,7.461915,25.01931,-0.000175,24.018508,-0.0078,1.384
5424.00,7.458069,25.01938,-0.000176,24.018419,-0.0077,1.385
5426.00,7.455259,25.01942,-0.000176,24.018122,-0.0078,1.385
5428.00,7.452202,25.01860,-0.000175,24.018145,-0.0078,1.384
5430.00,7.453461,25.01887,-0.000175,24.018276,-0.0078,1.385
5432.00,7.459402,25.01921,-0.000175,24.018046,-0.0078,1.385
5434.00,7.468286,25.01934,-0.000176,24.018918,-0.0077,1.386
5436.00,7.479030,25.01920,-0.000176,24.018744,-0.0078,1.385
5438.00,7.487229,25.01967,-0.000177,24.018488,-0.0077,1.385
5440.00,7.492797,25.01873,-0.000177,24.018316,-0.0077,1.384
5442.00,7.496639,25.01932,-0.000175,24.018086,-0.0077,1.384
5444.00,7.499853,25.01889,-0.000173,24.018493,-0.0078,1.383
5446.00,7.502074,25.01859,-0.000174,24.018004,-0.0078,1.383
5448.00,7.503475,25.01880,-0.000174,24.018263,-0.0077,1.384
5450.00,7.505949,25.01910,-0.000174,24.018038,-0.0078,1.383
5452.00,7.507769,25.01861,-0.000175,24.018086,-0.0078,1.383
5454.00,7.509572,25.01896,-0.000175,24.018546,-0.0077,1.384
5456.00,7.511076,25.01837,-0.000175,24.018084,-0.0077,1.384
5458.00,7.513004,25.01816,-0.000175,24.018426,-0.0077,1.383
5460.00,7.514131,25.01908,-0.000175,24.018510,-0.0078,1.383
5462.00,7.513954,25.01872,-0.000174,24.018691,-0.0078,1.383
5464.00,7.514463,25.01854,-0.000174,24.017670,-0.0078,1.383
5466.00,7.516387,25.01919,-0.000173,24.018633,-0.0077,1.383
5468.00,7.518195,25.01946,-0.000173,24.018506,-0.0077,1.384
5470.00,7.517249,25.01906,-0.000174,24.018392,-0.0077,1.384
5472.00,7.517639,25.01828,-0.000174,24.018149,-0.0078,1.383
5474.00,7.518594,25.01864,-0.000173,24.018669,-0.0077,1.383
5476.00,7.518488,25.01890,-0.000174,24.018174,-0.0077,1.383
5478.00,7.519933,25.01966,-0.000173,24.018557,-0.0077,1.383
5480.00,7.520280,25.01892,-0.000174,24.019219,-0.0078,1.383
5482.00,7.520625,25.01884,-0.000174,24.018524,-0.0078,1.383
5484.00,7.521075,25.01934,-0.000173,24.017678,-0.0077,1.383
5486.00,7.521567,25.01874,-0.000174,24.018535,-0.0078,1.383
5488.00,7.522293,25.01866,-0.000175,24.018939,-0.0078,1.383
5490.00,7.522632,25.01813,-0.000174,24.018325,-0.0078,1.383
5492.00,7.523112,25.01847,-0.000173,24.017796,-0.0078,1.383
5494.00,7.523520,25.01939,-0.000173,24.018446,-0.0077,1.383
5496.00,7.523435,25.01969,-0.000174,24.018526,-0.0078,1.383
5498.00,7.524217,25.01874,-0.000176,24.018138,-0.0078,1.384
5500.00,7.524932,25.01815,-0.000174,24.018997,-0.0077,1.384
5502.00,7.525333,25.01886,-0.000174,24.018368,-0.0077,1.383
5504.00,7.525688,25.01857,-0.000175,24.018113,-0.0078,1.383
5506.00,7.524804,25.01886,-0.000176,24.018211,-0.0078,1.383
5508.00,7.524523,25.01874,-0.000174,24.017808,-0.0078,1.383
5510.00,7.524940,25.01857,-0.000174,24.018164,-0.0078,1.383
5512.00,7.525814,25.01893,-0.000174,24.018588,-0.0077,1.383
5514.00,7.526692,25.01864,-0.000175,24.018756,-0.0077,1.383
5516.00,7.527619,25.01909,-0.000174,24.018339,-0.0078,1.383
5518.00,7.527344,25.01858,-0.000175,24.017926,-0.0078,1.383
5520.00,7.527914,25.01911,-0.000174,24.018604,-0.0078,1.383
5522.00,7.528333,25.01843,-0.000175,24.017830,-0.0077,1.384
5524.00,7.528357,25.01846,-0.000176,24.018076,-0.0078,1.383
5526.00,7.528136,25.01904,-0.000175,24.018089,-0.0078,1.383
5528.00,7.528116,25.01957,-0.000175,24.018009,-0.0078,1.384
5530.00,7.528360,25.01897,-0.000175,24.018258,-0.0078,1.384
5532.00,7.528228,25.01978,-0.000176,24.018115,-0.0078,1.383
5534.00,7.527179,25.01914,-0.000175,24.017718,-0.0078,1.383
5536.00,7.526511,25.01957,-0.000174,24.018000,-0.0078,1.383
5538.00,7.526652,25.01953,-0.000175,24.018120,-0.0078,1.383
5540.00,7.526556,25.02013,-0.000175,24.017806,-0.0078,1.384
5542.00,7.525896,25.01923,-0.000176,24.018129,-0.0078,1.384
5544.00,7.525631,25.01946,-0.000176,24.017444,-0.0078,1.384
5546.00,7.525616,25.01933,-0.000175,24.018212,-0.0078,1.384
5548.00,7.525804,25.01879,-0.000176,24.017826,-0.0078,1.383
5550.00,7.525305,25.01822,-0.000175,24.017748,-0.0078,1.384
5552.00,7.525964,25.01879,-0.000174,24.017875,-0.0078,1.383
5554.00,7.524582,25.01891,-0.000174,24.018530,-0.0078,1.383
5556.00,7.523270,25.01917,-0.000174,24.018029,-0.0078,1.384
5558.00,7.522318,25.01929,-0.000175,24.018069,-0.0078,1.384
5560.00,7.522184,25.01980,-0.000175,24.018017,-0.0077,1.384
5562.00,7.522308,25.01947,-0.000176,24.018388,-0.0078,1.384
5564.00,7.522825,25.01976,-0.000175,24.018566,-0.0078,1.383
5566.00,7.522497,25.01972,-0.000174,24.018232,-0.0077,1.384
5568.00,7.521809,25.02025,-0.000175,24.018209,-0.0078,1.383
5570.00,7.521075,25.02026,-0.000174,24.018160,-0.0078,1.383
5572.00,7.521656,25.02004,-0.000174,24.017928,-0.0077,1.383
5574.00,7.521727,25.01960,-0.000174,24.018124,-0.0078,1.383
5576.00,7.521994,25.02038,-0.000173,24.018325,-0.0077,1.383
5578.00,7.523043,25.02006,-0.000174,24.018118,-0.0078,1.384
5580.00,7.523101,25.02003,-0.000175,24.018278,-0.0078,1.383
5582.00,7.522812,25.02051,-0.000175,24.018158,-0.0078,1.383
5584.00,7.523278,25.02005,-0.000175,24.018660,-0.0078,1.384
5586.00,7.523308,25.01986,-0.000175,24.018537,-0.0078,1.384
5588.00,7.524008,25.01918,-0.000174,24.018635,-0.0078,1.383
5590.00,7.524668,25.01929,-0.000174,24.018595,-0.0078,1.383
5592.00,7.524338,25.01941,-0.000174,24.017404,-0.0078,1.383
5594.00,7.524970,25.01901,-0.000175,24.018372,-0.0078,1.383
5596.00,7.525679,25.01855,-0.000174,24.018448,-0.0078,1.383
5598.00,7.525185,25.01905,-0.000174,24.018113,-0.0078,1.383
5600.00,7.525554,25.01936,-0.000174,24.018470,-0.0078,1.384
5602.00,7.526719,25.01917,-0.000174,24.018696,-0.0077,1.383
5604.00,7.527340,25.01910,-0.000173,24.017732,-0.0078,1.383
5606.00,7.527964,25.01893,-0.000172,24.017455,-0.0077,1.383
5608.00,7.527517,25.01917,-0.000173,24.018118,-0.0078,1.382
5610.00,7.527617,25.01881,-0.000173,24.017681,-0.0078,1.383
5612.00,7.527952,25.01888,-0.000175,24.017980,-0.0078,1.384
5614.00,7.527817,25.01936,-0.000175,24.018214,-0.0078,1.384
5616.00,7.527582,25.01908,-0.000174,24.018502,-0.0078,1.384
5618.00,7.528340,25.01912,-0.000174,24.018153,-0.0078,1.383
5620.00,7.529036,25.01863,-0.000175,24.017531,-0.0078,1.383
5622.00,7.529081,25.01891,-0.000175,24.018512,-0.0078,1.383
5624.00,7.528251,25.01917,-0.000174,24.018677,-0.0078,1.384
5626.00,7.526053,25.01990,-0.000175,24.018388,-0.0077,1.384
5628.00,7.524492,25.01944,-0.000175,24.017835,-0.0078,1.384
5630.00,7.523138,25.01981,-0.000175,24.018731,-0.0078,1.383
5632.00,7.521699,25.02063,-0.000174,24.017942,-0.0077,1.384
5634.00,7.521449,25.02048,-0.000174,24.018104,-0.0078,1.383
5636.00,7.521257,25.02004,-0.000175,24.018423,-0.0077,1.383
5638.00,7.520132,25.02027,-0.000173,24.018604,-0.0078,1.383
5640.00,7.520770,25.01977,-0.000173,24.018347,-0.0078,1.383
5642.00,7.522105,25.02054,-0.000173,24.018377,-0.0078,1.383
5644.00,7.522721,25.02042,-0.000174,24.018660,-0.0077,1.384
5646.00,7.523081,25.01993,-0.000173,24.018225,-0.0078,1.383
5648.00,7.523616,25.01972,-0.000175,24.017991,-0.0078,1.383
5650.00,7.523892,25.02022,-0.000175,24.018047,-0.0078,1.383
5652.00,7.524201,25.02003,-0.000174,24.018180,-0.0078,1.382
5654.00,7.525655,25.01949,-0.000174,24.018508,-0.0078,1.383
5656.00,7.527242,25.01975,-0.000174,24.018189,-0.0077,1.383
5658.00,7.527508,25.02026,-0.000174,24.018138,-0.0078,1.383
5660.00,7.527917,25.02077,-0.000174,24.018131,-0.0077,1.384
5662.00,7.527117,25.02029,-0.000174,24.017272,-0.0078,1.383
5664.00,7.525809,25.01973,-0.000175,24.018863,-0.0077,1.384
5666.00,7.524600,25.01949,-0.000175,24.018983,-0.0077,1.384
5668.00,7.523863,25.01920,-0.000175,24.018267,-0.0077,1.384
5670.00,7.523862,25.01891,-0.000175,24.018138,-0.0077,1.384
5672.00,7.523276,25.01870,-0.000174,24.018499,-0.0078,1.383
5674.00,7.521741,25.01993,-0.000174,24.018597,-0.0077,1.383
5676.00,7.520334,25.01990,-0.000173,24.018664,-0.0077,1.383
5678.00,7.520319,25.02053,-0.000174,24.017989,-0.0077,1.383
5680.00,7.520214,25.02032,-0.000173,24.017982,-0.0078,1.383
5682.00,7.520981,25.02044,-0.000174,24.018225,-0.0078,1.383
5684.00,7.521329,25.02108,-0.000174,24.017797,-0.0077,1.383
5686.00,7.522824,25.02088,-0.000174,24.018131,-0.0078,1.384
5688.00,7.523528,25.02079,-0.000174,24.018017,-0.0078,1.383
5690.00,7.524538,25.01996,-0.000174,24.018673,-0.0077,1.383
5692.00,7.525761,25.01954,-0.000174,24.018354,-0.0077,1.383
5694.00,7.526236,25.02075,-0.000175,24.018363,-0.0078,1.383
5696.00,7.526890,25.02051,-0.000174,24.018403,-0.0077,1.383
5698.00,7.526561,25.02104,-0.000174,24.019008,-0.0077,1.384
5700.00,7.528096,25.02084,-0.000174,24.018347,-0.0077,1.384
5702.00,7.527738,25.02042,-0.000175,24.018241,-0.0078,1.384
5704.00,7.526541,25.02039,-0.000174,24.018252,-0.0077,1.383
5706.00,7.525900,25.01993,-0.000174,24.018200,-0.0077,1.383
5708.00,7.526720,25.01971,-0.000174,24.018193,-0.0078,1.383
5710.00,7.525818,25.01959,-0.000174,24.018269,-0.0078,1.384
5712.00,7.523550,25.02003,-0.000175,24.018165,-0.0078,1.384
5714.00,7.521316,25.01921,-0.000175,24.018350,-0.0077,1.384
5716.00,7.520131,25.01903,-0.000174,24.018617,-0.0078,1.383
5718.00,7.519504,25.01982,-0.000174,24.018289,-0.0077,1.383
5720.00,7.519145,25.01907,-0.000173,24.017738,-0.0077,1.383
5722.00,7.520611,25.01878,-0.000174,24.018372,-0.0077,1.383
5724.00,7.523062,25.01999,-0.000173,24.018299,-0.0077,1.384
5726.00,7.522730,25.01978,-0.000174,24.017991,-0.0077,1.383
5728.00,7.522304,25.01920,-0.000174,24.018443,-0.0078,1.383
5730.00,7.521406,25.01981,-0.000174,24.018575,-0.0077,1.383
5732.00,7.520257,25.01967,-0.000174,24.018426,-0.0077,1.383
5734.00,7.520772,25.01973,-0.000175,24.018240,-0.0077,1.383
5736.00,7.522418,25.01967,-0.000175,24.017861,-0.0078,1.384
5738.00,7.523089,25.02002,-0.000175,24.017868,-0.0078,1.383
5740.00,7.523946,25.01983,-0.000173,24.017703,-0.0077,1.383
5742.00,7.523779,25.01993,-0.000174,24.018483,-0.0078,1.383
5744.00,7.524089,25.01960,-0.000173,24.018687,-0.0077,1.383
5746.00,7.525457,25.01944,-0.000172,24.018069,-0.0077,1.383
5748.00,7.526012,25.01941,-0.000173,24.018798,-0.0077,1.384
5750.00,7.525787,25.02010,-0.000173,24.018700,-0.0077,1.383
5752.00,7.525716,25.02067,-0.000173,24.018298,-0.0077,1.383
5754.00,7.526232,25.02053,-0.000174,24.017977,-0.0077,1.383
5756.00,7.526215,25.02022,-0.000175,24.018783,-0.0077,1.383
5758.00,7.525173,25.02023,-0.000174,24.018861,-0.0077,1.383
5760.00,7.524312,25.01994,-0.000174,24.018629,-0.0078,1.383
5762.00,7.523947,25.01993,-0.000174,24.017915,-0.0077,1.384
5764.00,7.524369,25.02017,-0.000175,24.019025,-0.0077,1.383
5766.00,7.524702,25.02014,-0.000174,24.018608,-0.0077,1.383
5768.00,7.524589,25.02044,-0.000175,24.018669,-0.0077,1.383
5770.00,7.523643,25.02021,-0.000173,24.018823,-0.0078,1.383
5772.00,7.524127,25.02048,-0.000172,24.018309,-0.0078,1.382
5774.00,7.524207,25.02070,-0.000173,24.017942,-0.0078,1.383
5776.00,7.523923,25.02120,-0.000173,24.018972,-0.0077,1.383
5778.00,7.523715,25.02150,-0.000173,24.018644,-0.0077,1.383
5780.00,7.523196,25.02097,-0.000175,24.018327,-0.0078,1.384
5782.00,7.521510,25.02068,-0.000176,24.018459,-0.0078,1.383
5784.00,7.519933,25.02180,-0.000173,24.018319,-0.0077,1.382
5786.00,7.520659,25.02091,-0.000172,24.018363,-0.0077,1.382
5788.00,7.521648,25.02095,-0.000173,24.018289,-0.0077,1.383
5790.00,7.522478,25.02154,-0.000174,24.018318,-0.0077,1.383
5792.00,7.523162,25.02135,-0.000175,24.017649,-0.0078,1.384
5794.00,7.522557,25.02126,-0.000175,24.018651,-0.0078,1.384
5796.00,7.521215,25.02176,-0.000175,24.017790,-0.0078,1.384
5798.00,7.520780,25.02205,-0.000175,24.017906,-0.0078,1.383
5800.00,7.521237,25.02133,-0.000174,24.018419,-0.0078,1.383
5802.00,7.521525,25.02149,-0.000174,24.018042,-0.0078,1.383
5804.00,7.521248,25.02170,-0.000174,24.018927,-0.0077,1.383
5806.00,7.520092,25.02074,-0.000174,24.018274,-0.0078,1.384
5808.00,7.519599,25.02078,-0.000175,24.017852,-0.0078,1.383
5810.00,7.519705,25.02098,-0.000174,24.018223,-0.0078,1.383
5812.00,7.519479,25.02077,-0.000173,24.017988,-0.0078,1.383
5814.00,7.519067,25.01999,-0.000174,24.018521,-0.0078,1.384
5816.00,7.519023,25.01982,-0.000175,24.018058,-0.0078,1.383
5818.00,7.518290,25.02099,-0.000174,24.018026,-0.0078,1.383
5820.00,7.517439,25.02079,-0.000174,24.018608,-0.0078,1.383
5822.00,7.517588,25.02052,-0.000175,24.018836,-0.0078,1.383
5824.00,7.518085,25.02083,-0.000174,24.018053,-0.0078,1.383
5826.00,7.517831,25.02103,-0.000173,24.017879,-0.0078,1.384
5828.00,7.517527,25.02106,-0.000174,24.017544,-0.0077,1.384
5830.00,7.518349,25.02011,-0.000174,24.018144,-0.0078,1.384
5832.00,7.519271,25.02052,-0.000175,24.018570,-0.0078,1.384
5834.00,7.518224,25.02136,-0.000175,24.018057,-0.0077,1.384
5836.00,7.516839,25.02132,-0.000174,24.017832,-0.0078,1.384
5838.00,7.517294,25.02127,-0.000173,24.017959,-0.0078,1.383
5840.00,7.518829,25.02163,-0.000174,24.017931,-0.0078,1.383
5842.00,7.518832,25.02162,-0.000174,24.017941,-0.0078,1.383
5844.00,7.518212,25.02111,-0.000173,24.019006,-0.0077,1.383
5846.00,7.517861,25.02083,-0.000173,24.018528,-0.0077,1.384
5848.00,7.518489,25.02027,-0.000173,24.018593,-0.0077,1.383
5850.00,7.518096,25.02013,-0.000173,24.017877,-0.0077,1.384
5852.00,7.516858,25.02019,-0.000176,24.018216,-0.0078,1.383
5854.00,7.516147,25.02012,-0.000174,24.018067,-0.0077,1.383
5856.00,7.516094,25.02069,-0.000173,24.018653,-0.0078,1.383
5858.00,7.516203,25.02057,-0.000173,24.018372,-0.0078,1.383
5860.00,7.516007,25.02141,-0.000173,24.018198,-0.0078,1.383
5862.00,7.516055,25.02039,-0.000173,24.018142,-0.0077,1.383
5864.00,7.516994,25.01948,-0.000174,24.018745,-0.0077,1.383
5866.00,7.517886,25.01935,-0.000173,24.019059,-0.0077,1.383
5868.00,7.517249,25.02015,-0.000174,24.018289,-0.0078,1.383
5870.00,7.517092,25.01968,-0.000174,24.017547,-0.0078,1.383
5872.00,7.517708,25.01926,-0.000174,24.018573,-0.0078,1.384
5874.00,7.518511,25.01960,-0.000173,24.018486,-0.0078,1.383
5876.00,7.519046,25.01859,-0.000174,24.018441,-0.0078,1.384
5878.00,7.519297,25.01826,-0.000174,24.019005,-0.0077,1.383
5880.00,7.520543,25.01912,-0.000173,24.018129,-0.0078,1.383
5882.00,7.520238,25.01857,-0.000174,24.017870,-0.0078,1.383
5884.00,7.519696,25.01889,-0.000175,24.018787,-0.0078,1.384
5886.00,7.520451,25.01972,-0.000174,24.018131,-0.0077,1.384
5888.00,7.520427,25.01939,-0.000173,24.017877,-0.0077,1.383
5890.00,7.519342,25.01875,-0.000173,24.018203,-0.0078,1.383
5892.00,7.518463,25.01885,-0.000173,24.018642,-0.0077,1.383
5894.00,7.518360,25.01918,-0.000173,24.018086,-0.0077,1.383
5896.00,7.518628,25.01942,-0.000174,24.018595,-0.0078,1.383
5898.00,7.519676,25.01914,-0.000174,24.017854,-0.0078,1.383
5900.00,7.519899,25.01963,-0.000175,24.018278,-0.0078,1.384
5902.00,7.520321,25.01895,-0.000175,24.018916,-0.0078,1.383
5904.00,7.518842,25.01900,-0.000175,24.017982,-0.0078,1.383
5906.00,7.517448,25.01896,-0.000175,24.018334,-0.0078,1.383
5908.00,7.518032,25.01879,-0.000175,24.018508,-0.0078,1.384
5910.00,7.519507,25.01961,-0.000174,24.018321,-0.0078,1.383
5912.00,7.519988,25.01906,-0.000174,24.018205,-0.0078,1.384
5914.00,7.519766,25.01907,-0.000174,24.018637,-0.0078,1.383
5916.00,7.520398,25.01959,-0.000174,24.018631,-0.0077,1.384
5918.00,7.520770,25.02005,-0.000175,24.018194,-0.0077,1.384
5920.00,7.520093,25.01967,-0.000174,24.018495,-0.0077,1.383
5922.00,7.519414,25.01952,-0.000173,24.018889,-0.0078,1.384
5924.00,7.518656,25.01946,-0.000175,24.018022,-0.0078,1.384
5926.00,7.519774,25.01992,-0.000173,24.017897,-0.0077,1.383
5928.00,7.520039,25.02007,-0.000173,24.018212,-0.0078,1.383
5930.00,7.519541,25.01988,-0.000174,24.018546,-0.0077,1.384
5932.00,7.519314,25.01947,-0.000173,24.018256,-0.0077,1.383
5934.00,7.519810,25.01966,-0.000175,24.018289,-0.0077,1.383
5936.00,7.520327,25.01930,-0.000173,24.018272,-0.0078,1.383
5938.00,7.520330,25.01968,-0.000174,24.018256,-0.0078,1.384
5940.00,7.519947,25.01966,-0.000175,24.017979,-0.0078,1.384
5942.00,7.520160,25.01995,-0.000174,24.017997,-0.0078,1.384
5944.00,7.519728,25.01948,-0.000175,24.017955,-0.0078,1.384
5946.00,7.519348,25.01886,-0.000175,24.017533,-0.0078,1.383
5948.00,7.517919,25.01844,-0.000174,24.018664,-0.0078,1.384
5950.00,7.518143,25.01840,-0.000174,24.018006,-0.0078,1.383
5952.00,7.517793,25.01886,-0.000174,24.018276,-0.0078,1.383
5954.00,7.518130,25.01922,-0.000175,24.018898,-0.0078,1.384
5956.00,7.518254,25.01988,-0.000175,24.017781,-0.0078,1.384
5958.00,7.517492,25.01937,-0.000174,24.018207,-0.0078,1.384
5960.00,7.518047,25.01927,-0.000174,24.018593,-0.0078,1.383
5962.00,7.517987,25.01878,-0.000174,24.018475,-0.0078,1.383
5964.00,7.517929,25.01879,-0.000174,24.018339,-0.0078,1.383
5966.00,7.518559,25.01860,-0.000175,24.018227,-0.0077,1.384
5968.00,7.518572,25.01961,-0.000174,24.018359,-0.0077,1.383
5970.00,7.518747,25.02010,-0.000173,24.017556,-0.0077,1.383
5972.00,7.519009,25.02014,-0.000173,24.017912,-0.0078,1.384
5974.00,7.518799,25.02008,-0.000174,24.018499,-0.0078,1.383
5976.00,7.518573,25.02006,-0.000174,24.017513,-0.0078,1.383
5978.00,7.519304,25.02033,-0.000174,24.018414,-0.0078,1.383
5980.00,7.518924,25.02023,-0.000175,24.017554,-0.0078,1.383
5982.00,7.518179,25.02017,-0.000174,24.017518,-0.0078,1.384
5984.00,7.518287,25.02024,-0.000175,24.018421,-0.0078,1.384
5986.00,7.518264,25.02074,-0.000175,24.018240,-0.0077,1.384
5988.00,7.518489,25.02128,-0.000174,24.017736,-0.0078,1.384
5990.00,7.518659,25.02121,-0.000174,24.018022,-0.0078,1.383
5992.00,7.518935,25.02090,-0.000173,24.018495,-0.0078,1.384
5994.00,7.518728,25.02175,-0.000173,24.018075,-0.0078,1.384
5996.00,7.519516,25.02060,-0.000174,24.018278,-0.0077,1.383
5998.00,7.519119,25.02075,-0.000174,24.018479,-0.0077,1.383
6000.00,7.518962,25.02130,-0.000174,24.018495,-0.0078,1.384
6002.00,7.517668,25.02112,-0.000174,24.017663,-0.0078,1.384
@10,12.0000,24.0
6004.00,7.517829,25.02090,-0.000174,24.018080,-0.0078,1.383
6006.00,7.516133,25.02105,-0.000175,24.018845,-0.0077,1.383
6008.00,7.509814,25.02105,-0.000175,24.017799,-0.0078,1.383
6010.00,7.499846,25.02134,-0.000174,24.017999,-0.0077,1.382
6012.00,7.487662,25.02101,-0.000174,24.018921,-0.0077,1.383
6014.00,7.477276,25.02197,-0.000173,24.018327,-0.0077,1.383
6016.00,7.470186,25.02161,-0.000173,24.018976,-0.0077,1.383
6018.00,7.466107,25.02129,-0.000175,24.018479,-0.0078,1.383
6020.00,7.461690,25.02162,-0.000174,24.018452,-0.0078,1.384
6022.00,7.457402,25.02119,-0.000176,24.018903,-0.0078,1.385
6024.00,7.453301,25.02105,-0.000176,24.018579,-0.0078,1.385
6026.00,7.449771,25.02136,-0.000175,24.018252,-0.0077,1.384
6028.00,7.446772,25.02163,-0.000175,24.018481,-0.0077,1.384
6030.00,7.446575,25.02156,-0.000174,24.017989,-0.0077,1.384
6032.00,7.450993,25.02106,-0.000176,24.018017,-0.0077,1.385
6034.00,7.459384,25.02078,-0.000176,24.018158,-0.0077,1.385
6036.00,7.469208,25.02124,-0.000177,24.018247,-0.0077,1.386
6038.00,7.477863,25.02163,-0.000175,24.018533,-0.0078,1.385
6040.00,7.483449,25.02098,-0.000175,24.018622,-0.0077,1.384
6042.00,7.487952,25.02152,-0.000174,24.018642,-0.0077,1.384
6044.00,7.491063,25.02184,-0.000175,24.018383,-0.0077,1.383
6046.00,7.493460,25.02158,-0.000174,24.019112,-0.0077,1.384
6048.00,7.496514,25.02187,-0.000174,24.018180,-0.0078,1.384
6050.00,7.499649,25.02256,-0.000173,24.018434,-0.0078,1.383
6052.00,7.503289,25.02202,-0.000174,24.018673,-0.0078,1.383
6054.00,7.505835,25.02208,-0.000173,24.018091,-0.0077,1.383
6056.00,7.507618,25.02154,-0.000174,24.018223,-0.0077,1.383
6058.00,7.509831,25.02163,-0.000174,24.018992,-0.0077,1.384
6060.00,7.509918,25.02173,-0.000173,24.018595,-0.0077,1.383
6062.00,7.510290,25.02209,-0.000174,24.019151,-0.0077,1.383
6064.00,7.510041,25.02266,-0.000174,24.018144,-0.0077,1.383
6066.00,7.510075,25.02184,-0.000175,24.018202,-0.0077,1.383
6068.00,7.510978,25.02156,-0.000175,24.018762,-0.0077,1.384
6070.00,7.511137,25.02088,-0.000174,24.018580,-0.0077,1.384
6072.00,7.511586,25.02097,-0.000174,24.018707,-0.0077,1.383
6074.00,7.512074,25.02083,-0.000174,24.018448,-0.0077,1.384
6076.00,7.511891,25.02178,-0.000175,24.019313,-0.0077,1.383
6078.00,7.512425,25.02193,-0.000175,24.018985,-0.0077,1.384
6080.00,7.512714,25.02175,-0.000174,24.018274,-0.0077,1.383
6082.00,7.513111,25.02190,-0.000174,24.018590,-0.0077,1.382
6084.00,7.513489,25.02152,-0.000174,24.018898,-0.0077,1.383
6086.00,7.513342,25.02165,-0.000174,24.018709,-0.0077,1.383
6088.00,7.512548,25.02093,-0.000175,24.018399,-0.0077,1.383
6090.00,7.513219,25.02112,-0.000175,24.018144,-0.0077,1.384
6092.00,7.513917,25.02173,-0.000174,24.018082,-0.0077,1.383
6094.00,7.514513,25.02111,-0.000174,24.018165,-0.0077,1.384
6096.00,7.515612,25.02126,-0.000174,24.018979,-0.0077,1.383
6098.00,7.516569,25.02167,-0.000173,24.018919,-0.0077,1.383
6100.00,7.516424,25.02160,-0.000174,24.018508,-0.0077,1.383
6102.00,7.516578,25.02202,-0.000173,24.018086,-0.0077,1.383
6104.00,7.516783,25.02106,-0.000172,24.018771,-0.0077,1.383
6106.00,7.516473,25.02110,-0.000173,24.018780,-0.0078,1.383
6108.00,7.517145,25.02074,-0.000173,24.018987,-0.0077,1.384
6110.00,7.517085,25.02088,-0.000173,24.018753,-0.0077,1.383
6112.00,7.517377,25.02031,-0.000172,24.019246,-0.0077,1.383
6114.00,7.517466,25.02086,-0.000173,24.018321,-0.0077,1.383
6116.00,7.516756,25.02105,-0.000173,24.017948,-0.0078,1.383
6118.00,7.517053,25.02068,-0.000173,24.018876,-0.0078,1.383
6120.00,7.517568,25.02101,-0.000172,24.019481,-0.0077,1.383
6122.00,7.517866,25.02141,-0.000173,24.018584,-0.0078,1.384
6124.00,7.517670,25.02125,-0.000175,24.017988,-0.0077,1.384
6126.00,7.518437,25.02066,-0.000173,24.018568,-0.0078,1.384
6128.00,7.518322,25.02031,-0.000174,24.018987,-0.0077,1.384
6130.00,7.518922,25.02019,-0.000174,24.019166,-0.0077,1.383
6132.00,7.519235,25.02022,-0.000172,24.018450,-0.0077,1.383
6134.00,7.519239,25.01974,-0.000173,24.018698,-0.0077,1.383
6136.00,7.518489,25.01980,-0.000173,24.019072,-0.0077,1.383
6138.00,7.518378,25.02019,-0.000174,24.018722,-0.0077,1.384
6140.00,7.518873,25.01989,-0.000175,24.018758,-0.0078,1.384
6142.00,7.518136,25.01998,-0.000174,24.017893,-0.0078,1.384
6144.00,7.518008,25.02016,-0.000174,24.018582,-0.0077,1.384
6146.00,7.518625,25.01964,-0.000174,24.018105,-0.0077,1.384
6148.00,7.519213,25.02027,-0.000174,24.017658,-0.0077,1.383
6150.00,7.518753,25.02013,-0.000174,24.018852,-0.0077,1.383
6152.00,7.517665,25.02044,-0.000172,24.018522,-0.0077,1.383
6154.00,7.517857,25.02110,-0.000174,24.018521,-0.0078,1.384
6156.00,7.517947,25.02103,-0.000174,24.018729,-0.0077,1.383
6158.00,7.517987,25.02104,-0.000174,24.018260,-0.0077,1.383
6160.00,7.517563,25.02136,-0.000173,24.018446,-0.0077,1.383
6162.00,7.518091,25.02224,-0.000175,24.018047,-0.0077,1.383
6164.00,7.519065,25.02172,-0.000175,24.017870,-0.0077,1.384
6166.00,7.519073,25.02191,-0.000176,24.017825,-0.0078,1.383
6168.00,7.518899,25.02142,-0.000174,24.019132,-0.0077,1.383
6170.00,7.518970,25.02116,-0.000173,24.018272,-0.0077,1.383
6172.00,7.519447,25.02200,-0.000173,24.018461,-0.0077,1.383
6174.00,7.519178,25.02141,-0.000173,24.018165,-0.0077,1.383
6176.00,7.519017,25.02183,-0.000173,24.018359,-0.0077,1.383
6178.00,7.519165,25.02165,-0.000173,24.018807,-0.0077,1.383
6180.00,7.518764,25.02209,-0.000174,24.018551,-0.0078,1.383
6182.00,7.518495,25.02163,-0.000172,24.018778,-0.0077,1.383
6184.00,7.518496,25.02241,-0.000174,24.018680,-0.0077,1.384
6186.00,7.517330,25.02186,-0.000173,24.018914,-0.0078,1.384
6188.00,7.517317,25.02191,-0.000174,24.018287,-0.0077,1.383
6190.00,7.517329,25.02261,-0.000175,24.018591,-0.0077,1.384
6192.00,7.516539,25.02227,-0.000175,24.018533,-0.0077,1.383
6194.00,7.516509,25.02183,-0.000174,24.018464,-0.0078,1.383
6196.00,7.516681,25.02192,-0.000173,24.018541,-0.0077,1.383
6198.00,7.517153,25.02132,-0.000172,24.018374,-0.0077,1.383
6200.00,7.517313,25.02097,-0.000173,24.018818,-0.0077,1.383
6202.00,7.517935,25.02161,-0.000173,24.019061,-0.0077,1.383
6204.00,7.518876,25.02183,-0.000173,24.019014,-0.0077,1.383
6206.00,7.518306,25.02180,-0.000174,24.018169,-0.0077,1.384
6208.00,7.517577,25.02188,-0.000174,24.018758,-0.0077,1.383
6210.00,7.516882,25.02225,-0.000173,24.018454,-0.0078,1.383
6212.00,7.517994,25.02209,-0.000174,24.018073,-0.0078,1.383
6214.00,7.517321,25.02172,-0.000173,24.018463,-0.0077,1.383
6216.00,7.517345,25.02182,-0.000173,24.018789,-0.0078,1.383
6218.00,7.517517,25.02181,-0.000174,24.018193,-0.0077,1.383
6220.00,7.517823,25.02187,-0.000175,24.018390,-0.0077,1.383
6222.00,7.517440,25.02191,-0.000175,24.018417,-0.0078,1.384
6224.00,7.516704,25.02206,-0.000173,24.018510,-0.0077,1.383
6226.00,7.517021,25.02176,-0.000173,24.018149,-0.0077,1.383
6228.00,7.516649,25.02194,-0.000173,24.018026,-0.0078,1.383
6230.00,7.516398,25.02242,-0.000174,24.017977,-0.0078,1.384
6232.00,7.516419,25.02247,-0.000174,24.018633,-0.0077,1.383
6234.00,7.515826,25.02265,-0.000174,24.018015,-0.0078,1.384
6236.00,7.515830,25.02248,-0.000175,24.018330,-0.0078,1.383
6238.00,7.516074,25.02247,-0.000173,24.018397,-0.0077,1.384
6240.00,7.516123,25.02272,-0.000173,24.017306,-0.0077,1.383
6242.00,7.516154,25.02268,-0.000173,24.018923,-0.0077,1.383
6244.00,7.515945,25.02303,-0.000173,24.018316,-0.0078,1.384
6246.00,7.515242,25.02263,-0.000173,24.017888,-0.0078,1.383
6248.00,7.515905,25.02262,-0.000174,24.018062,-0.0077,1.384
6250.00,7.515412,25.02258,-0.000175,24.018147,-0.0078,1.383
6252.00,7.515191,25.02261,-0.000175,24.018419,-0.0078,1.383
6254.00,7.515374,25.02214,-0.000173,24.018281,-0.0077,1.383
6256.00,7.515693,25.02212,-0.000175,24.018013,-0.0077,1.384
6258.00,7.515668,25.02209,-0.000175,24.018240,-0.0078,1.383
6260.00,7.514892,25.02178,-0.000175,24.018084,-0.0078,1.384
6262.00,7.515548,25.02221,-0.000173,24.018200,-0.0077,1.383
6264.00,7.516042,25.02217,-0.000173,24.018809,-0.0077,1.383
6266.00,7.515441,25.02235,-0.000174,24.017955,-0.0078,1.384
6268.00,7.515094,25.02281,-0.000173,24.017368,-0.0077,1.383
6270.00,7.514210,25.02175,-0.000174,24.018367,-0.0078,1.384
6272.00,7.513444,25.02113,-0.000175,24.017843,-0.0078,1.383
6274.00,7.513605,25.02131,-0.000175,24.018667,-0.0078,1.384
6276.00,7.513947,25.02203,-0.000175,24.018789,-0.0078,1.383
6278.00,7.513808,25.02152,-0.000174,24.018635,-0.0077,1.383
6280.00,7.513068,25.02134,-0.000175,24.018916,-0.0077,1.384
6282.00,7.513585,25.02137,-0.000174,24.018040,-0.0077,1.383
6284.00,7.514091,25.02234,-0.000175,24.018970,-0.0078,1.384
6286.00,7.513968,25.02179,-0.000175,24.018178,-0.0077,1.383
6288.00,7.513846,25.02149,-0.000175,24.018744,-0.0077,1.383
6290.00,7.514153,25.02208,-0.000173,24.017747,-0.0077,1.383
6292.00,7.514306,25.02254,-0.000174,24.018234,-0.0077,1.383
6294.00,7.514186,25.02249,-0.000175,24.018196,-0.0078,1.383
6296.00,7.514008,25.02259,-0.000176,24.017618,-0.0078,1.383
6298.00,7.514427,25.02254,-0.000175,24.018265,-0.0077,1.384
6300.00,7.514979,25.02188,-0.000175,24.018658,-0.0077,1.384
6302.00,7.515307,25.02255,-0.000174,24.018321,-0.0078,1.383
6304.00,7.514403,25.02285,-0.000174,24.018845,-0.0077,1.383
6306.00,7.514736,25.02265,-0.000174,24.017995,-0.0078,1.383
6308.00,7.515529,25.02276,-0.000173,24.018171,-0.0077,1.383
6310.00,7.514979,25.02336,-0.000174,24.018265,-0.0077,1.383
6312.00,7.514771,25.02381,-0.000174,24.018814,-0.0077,1.383
6314.00,7.515236,25.02347,-0.000174,24.018174,-0.0078,1.383
6316.00,7.515339,25.02282,-0.000174,24.018336,-0.0077,1.384
6318.00,7.514963,25.02303,-0.000174,24.017699,-0.0078,1.384
6320.00,7.514169,25.02191,-0.000175,24.017863,-0.0077,1.384
6322.00,7.514197,25.02115,-0.000176,24.018542,-0.0077,1.384
6324.00,7.513754,25.02245,-0.000175,24.018129,-0.0077,1.383
6326.00,7.514124,25.02201,-0.000174,24.018484,-0.0078,1.383
6328.00,7.513739,25.02147,-0.000173,24.018405,-0.0077,1.383
6330.00,7.514717,25.02131,-0.000174,24.018037,-0.0077,1.383
6332.00,7.514913,25.02142,-0.000173,24.017823,-0.0078,1.384
6334.00,7.514429,25.02161,-0.000175,24.017919,-0.0077,1.384
6336.00,7.514330,25.02212,-0.000175,24.018218,-0.0077,1.384
6338.00,7.513640,25.02199,-0.000175,24.017828,-0.0078,1.384
6340.00,7.513499,25.02129,-0.000175,24.018530,-0.0078,1.383
6342.00,7.513192,25.02186,-0.000176,24.019193,-0.0077,1.383
6344.00,7.513452,25.02274,-0.000175,24.018736,-0.0078,1.383
6346.00,7.513886,25.02223,-0.000174,24.018232,-0.0077,1.384
6348.00,7.514064,25.02208,-0.000174,24.018687,-0.0078,1.383
6350.00,7.514436,25.02305,-0.000174,24.018377,-0.0077,1.383
6352.00,7.513359,25.02256,-0.000176,24.018662,-0.0077,1.384
6354.00,7.512888,25.02210,-0.000175,24.017781,-0.0077,1.384
6356.00,7.513895,25.02182,-0.000175,24.018339,-0.0078,1.383
6358.00,7.513808,25.02219,-0.000173,24.018116,-0.0078,1.383
6360.00,7.513395,25.02206,-0.000175,24.018586,-0.0078,1.384
6362.00,7.513370,25.02216,-0.000175,24.018158,-0.0077,1.384
6364.00,7.513619,25.02187,-0.000174,24.018448,-0.0077,1.384
6366.00,7.513655,25.02224,-0.000174,24.018568,-0.0077,1.384
6368.00,7.513870,25.02165,-0.000174,24.018528,-0.0078,1.383
6370.00,7.513407,25.02147,-0.000175,24.018479,-0.0077,1.383
6372.00,7.513824,25.02148,-0.000176,24.018341,-0.0077,1.384
6374.00,7.514378,25.02172,-0.000175,24.018156,-0.0078,1.383
6376.00,7.514710,25.02105,-0.000174,24.018450,-0.0077,1.383
6378.00,7.515437,25.02240,-0.000173,24.018881,-0.0078,1.383
6380.00,7.515873,25.02181,-0.000173,24.018669,-0.0077,1.383
6382.00,7.514922,25.02097,-0.000174,24.018673,-0.0077,1.384
6384.00,7.514892,25.02241,-0.000174,24.018851,-0.0077,1.383
6386.00,7.514359,25.02243,-0.000174,24.018651,-0.0077,1.383
6388.00,7.513839,25.02193,-0.000175,24.018531,-0.0077,1.384
6390.00,7.514294,25.02205,-0.000174,24.018312,-0.0077,1.384
6392.00,7.513824,25.02084,-0.000175,24.017995,-0.0078,1.383
6394.00,7.513415,25.02167,-0.000175,24.018564,-0.0077,1.383
6396.00,7.513486,25.02207,-0.000174,24.018658,-0.0078,1.383
6398.00,7.513052,25.02043,-0.000176,24.018867,-0.0077,1.383
6400.00,7.512720,25.02123,-0.000175,24.019124,-0.0078,1.384
6402.00,7.513257,25.02192,-0.000175,24.018434,-0.0078,1.384
6404.00,7.512830,25.02155,-0.000176,24.018231,-0.0077,1.383
6406.00,7.513338,25.02068,-0.000175,24.018553,-0.0077,1.383
6408.00,7.513801,25.02148,-0.000175,24.018566,-0.0077,1.383
6410.00,7.513107,25.02125,-0.000176,24.018566,-0.0077,1.384
6412.00,7.512851,25.02130,-0.000175,24.018316,-0.0078,1.384
6414.00,7.511954,25.02104,-0.000175,24.018571,-0.0078,1.384
6416.00,7.511587,25.02124,-0.000174,24.018803,-0.0078,1.384
6418.00,7.512080,25.02147,-0.000175,24.018791,-0.0078,1.383
6420.00,7.511983,25.02099,-0.000174,24.018936,-0.0077,1.383
6422.00,7.511189,25.02182,-0.000175,24.019431,-0.0077,1.383
6424.00,7.511348,25.02207,-0.000175,24.018167,-0.0077,1.384
6426.00,7.511803,25.02201,-0.000175,24.018738,-0.0077,1.384
6428.00,7.511941,25.02184,-0.000175,24.018918,-0.0077,1.384
6430.00,7.510650,25.02155,-0.000176,24.018287,-0.0077,1.384
6432.00,7.510890,25.02154,-0.000176,24.018323,-0.0078,1.384
6434.00,7.511189,25.02138,-0.000175,24.018619,-0.0078,1.383
6436.00,7.510710,25.02092,-0.000175,24.018985,-0.0077,1.384
6438.00,7.510566,25.02131,-0.000175,24.018468,-0.0078,1.384
6440.00,7.510360,25.02175,-0.000175,24.018392,-0.0077,1.384
6442.00,7.509845,25.02170,-0.000175,24.018189,-0.0078,1.384
6444.00,7.509349,25.02173,-0.000175,24.018332,-0.0078,1.384
6446.00,7.509479,25.02219,-0.000175,24.018325,-0.0078,1.384
6448.00,7.508256,25.02122,-0.000175,24.018914,-0.0077,1.383
6450.00,7.506302,25.02155,-0.000174,24.019101,-0.0077,1.384
6452.00,7.505052,25.02115,-0.000175,24.018740,-0.0077,1.384
6454.00,7.505431,25.02096,-0.000176,24.018611,-0.0078,1.384
6456.00,7.505622,25.02116,-0.000175,24.018015,-0.0077,1.383
6458.00,7.505863,25.02090,-0.000174,24.018240,-0.0077,1.384
6460.00,7.505924,25.02123,-0.000174,24.017866,-0.0077,1.384
6462.00,7.505743,25.02143,-0.000174,24.018455,-0.0077,1.383
6464.00,7.506954,25.02166,-0.000174,24.018524,-0.0077,1.383
6466.00,7.508625,25.02172,-0.000173,24.018856,-0.0077,1.384
6468.00,7.509402,25.02236,-0.000174,24.018470,-0.0077,1.384
6470.00,7.510201,25.02231,-0.000175,24.017883,-0.0077,1.384
6472.00,7.510769,25.02163,-0.000175,24.018825,-0.0078,1.383
6474.00,7.511536,25.02114,-0.000175,24.018528,-0.0078,1.383
6476.00,7.513252,25.02132,-0.000175,24.018321,-0.0078,1.383
6478.00,7.514716,25.02085,-0.000174,24.018852,-0.0077,1.383
6480.00,7.514408,25.02157,-0.000175,24.018709,-0.0078,1.384
6482.00,7.513957,25.02128,-0.000175,24.017821,-0.0077,1.383
6484.00,7.514588,25.02142,-0.000175,24.018660,-0.0077,1.383
6486.00,7.514674,25.02189,-0.000174,24.018109,-0.0078,1.383
6488.00,7.515049,25.02213,-0.000173,24.018193,-0.0077,1.384
6490.00,7.514672,25.02180,-0.000173,24.018883,-0.0077,1.383
6492.00,7.514397,25.02166,-0.000173,24.018861,-0.0077,1.384
6494.00,7.514704,25.02144,-0.000174,24.018319,-0.0077,1.383
6496.00,7.514937,25.02120,-0.000173,24.018546,-0.0077,1.384
6498.00,7.513701,25.02219,-0.000175,24.018892,-0.0077,1.384
6500.00,7.512528,25.02180,-0.000175,24.018212,-0.0077,1.384
6502.00,7.512233,25.02203,-0.000175,24.019099,-0.0077,1.383
6504.00,7.512812,25.02277,-0.000175,24.018541,-0.0077,1.384
6506.00,7.512715,25.02226,-0.000175,24.019106,-0.0077,1.384
6508.00,7.512241,25.02198,-0.000176,24.019242,-0.0077,1.384
6510.00,7.512361,25.02247,-0.000176,24.018698,-0.0077,1.384
6512.00,7.512499,25.02264,-0.000175,24.017975,-0.0078,1.384
6514.00,7.512770,25.02212,-0.000175,24.018812,-0.0078,1.384
6516.00,7.513146,25.02227,-0.000174,24.018604,-0.0077,1.384
6518.00,7.513011,25.02265,-0.000175,24.018267,-0.0078,1.383
6520.00,7.512559,25.02285,-0.000175,24.018125,-0.0077,1.384
6522.00,7.510715,25.02215,-0.000176,24.018593,-0.0077,1.384
6524.00,7.509938,25.02174,-0.000176,24.018849,-0.0077,1.383
6526.00,7.509173,25.02185,-0.000175,24.018222,-0.0078,1.384
6528.00,7.507840,25.02175,-0.000174,24.018483,-0.0077,1.384
6530.00,7.507897,25.02218,-0.000175,24.018539,-0.0078,1.384
6532.00,7.508668,25.02249,-0.000175,24.018078,-0.0078,1.384
6534.00,7.509895,25.02306,-0.000174,24.018086,-0.0077,1.384
6536.00,7.510547,25.02287,-0.000174,24.018640,-0.0078,1.384
6538.00,7.509773,25.02184,-0.000175,24.018890,-0.0077,1.384
6540.00,7.509996,25.02183,-0.000175,24.018225,-0.0078,1.384
6542.00,7.510796,25.02205,-0.000176,24.018869,-0.0078,1.384
6544.00,7.510868,25.02177,-0.000175,24.018165,-0.0077,1.384
6546.00,7.511314,25.02210,-0.000174,24.018812,-0.0077,1.384
6548.00,7.511274,25.02251,-0.000175,24.017808,-0.0077,1.384
6550.00,7.511052,25.02281,-0.000174,24.018544,-0.0078,1.383
6552.00,7.511120,25.02282,-0.000175,24.018735,-0.0077,1.384
6554.00,7.511575,25.02275,-0.000175,24.018194,-0.0077,1.384
6556.00,7.512711,25.02253,-0.000175,24.017783,-0.0077,1.384
6558.00,7.512931,25.02188,-0.000175,24.018938,-0.0077,1.384
6560.00,7.512768,25.02174,-0.000175,24.018513,-0.0078,1.384
6562.00,7.511991,25.02254,-0.000175,24.018852,-0.0078,1.384
6564.00,7.511746,25.02222,-0.000176,24.018638,-0.0077,1.384
6566.00,7.511337,25.02125,-0.000175,24.018354,-0.0078,1.384
6568.00,7.510627,25.02189,-0.000176,24.018522,-0.0078,1.384
6570.00,7.509887,25.02230,-0.000175,24.018745,-0.0077,1.383
6572.00,7.509237,25.02204,-0.000175,24.018802,-0.0077,1.384
6574.00,7.509149,25.02209,-0.000175,24.018162,-0.0078,1.385
6576.00,7.510286,25.02268,-0.000176,24.018484,-0.0078,1.384
6578.00,7.510746,25.02222,-0.000176,24.018207,-0.0078,1.384
6580.00,7.510476,25.02208,-0.000174,24.018321,-0.0077,1.384
6582.00,7.509801,25.02136,-0.000174,24.018510,-0.0077,1.384
6584.00,7.509122,25.02213,-0.000175,24.018160,-0.0077,1.384
6586.00,7.509468,25.02318,-0.000173,24.019233,-0.0077,1.384
6588.00,7.509945,25.02279,-0.000174,24.018492,-0.0078,1.384
6590.00,7.509254,25.02259,-0.000174,24.018760,-0.0078,1.384
6592.00,7.508362,25.02263,-0.000175,24.018363,-0.0077,1.384
6594.00,7.508200,25.02170,-0.000175,24.018666,-0.0078,1.385
6596.00,7.508094,25.02246,-0.000175,24.018896,-0.0077,1.384
6598.00,7.507719,25.02287,-0.000175,24.018640,-0.0077,1.384
6600.00,7.506883,25.02195,-0.000174,24.018609,-0.0077,1.384
6602.00,7.506774,25.02293,-0.000175,24.019104,-0.0077,1.384
6604.00,7.505747,25.02271,-0.000174,24.018573,-0.0078,1.383
@11,12.0000,24.0
6606.00,7.503663,25.02221,-0.000174,24.018089,-0.0077,1.383
6608.00,7.497164,25.02250,-0.000173,24.018341,-0.0077,1.384
6610.00,7.488532,25.02206,-0.000173,24.017727,-0.0078,1.382
6612.00,7.479178,25.02230,-0.000174,24.018629,-0.0077,1.382
6614.00,7.470260,25.02200,-0.000174,24.018675,-0.0077,1.382
6616.00,7.464892,25.02197,-0.000174,24.018531,-0.0077,1.383
6618.00,7.461872,25.02207,-0.000173,24.018591,-0.0077,1.384
6620.00,7.458626,25.02238,-0.000174,24.018519,-0.0078,1.385
6622.00,7.455171,25.02134,-0.000175,24.018125,-0.0078,1.385
6624.00,7.450956,25.02238,-0.000175,24.018533,-0.0077,1.385
6626.00,7.447765,25.02278,-0.000175,24.018254,-0.0077,1.386
6628.00,7.444594,25.02195,-0.000176,24.018314,-0.0077,1.385
6630.00,7.442302,25.02216,-0.000177,24.018551,-0.0077,1.385
6632.00,7.445211,25.02189,-0.000176,24.018950,-0.0077,1.385
6634.00,7.451804,25.02203,-0.000175,24.018952,-0.0077,1.385
6636.00,7.461048,25.02157,-0.000175,24.018399,-0.0078,1.386
6638.00,7.470532,25.02163,-0.000177,24.018356,-0.0077,1.385
6640.00,7.476904,25.02196,-0.000176,24.018466,-0.0077,1.384
6642.00,7.479623,25.02155,-0.000174,24.018591,-0.0077,1.384
6644.00,7.482280,25.02154,-0.000173,24.018144,-0.0078,1.383
6646.00,7.485288,25.02101,-0.000174,24.018093,-0.0078,1.384
6648.00,7.488305,25.02159,-0.000174,24.018058,-0.0078,1.384
6650.00,7.490831,25.02174,-0.000174,24.017469,-0.0078,1.384
6652.00,7.494619,25.02162,-0.000175,24.018214,-0.0078,1.384
6654.00,7.497739,25.02149,-0.000174,24.018628,-0.0077,1.384
6656.00,7.499888,25.02149,-0.000174,24.018339,-0.0078,1.384
6658.00,7.501726,25.02145,-0.000175,24.018664,-0.0077,1.384
6660.00,7.503705,25.02180,-0.000175,24.018066,-0.0078,1.384
6662.00,7.504315,25.02223,-0.000175,24.018000,-0.0077,1.384
6664.00,7.505718,25.02203,-0.000175,24.019019,-0.0077,1.383
6666.00,7.506210,25.02149,-0.000175,24.018390,-0.0077,1.384
6668.00,7.506513,25.02127,-0.000176,24.018374,-0.0078,1.384
6670.00,7.507981,25.02154,-0.000175,24.017908,-0.0077,1.384
6672.00,7.508347,25.02226,-0.000174,24.018571,-0.0077,1.384
6674.00,7.508101,25.02262,-0.000174,24.018809,-0.0077,1.384
6676.00,7.507169,25.02235,-0.000175,24.018667,-0.0077,1.384
6678.00,7.504966,25.02233,-0.000175,24.018412,-0.0078,1.384
6680.00,7.504464,25.02255,-0.000175,24.019017,-0.0077,1.384
6682.00,7.504791,25.02255,-0.000175,24.017980,-0.0077,1.384
6684.00,7.504556,25.02260,-0.000175,24.018693,-0.0077,1.384
6686.00,7.505091,25.02268,-0.000175,24.017902,-0.0077,1.383
6688.00,7.506297,25.02237,-0.000174,24.018432,-0.0077,1.384
6690.00,7.505985,25.02181,-0.000175,24.018405,-0.0077,1.384
6692.00,7.505086,25.02138,-0.000175,24.018316,-0.0077,1.384
6694.00,7.504853,25.02174,-0.000175,24.019208,-0.0077,1.384
6696.00,7.505242,25.02111,-0.000174,24.018343,-0.0077,1.384
6698.00,7.505147,25.02154,-0.000174,24.018269,-0.0078,1.384
6700.00,7.505258,25.02211,-0.000174,24.017915,-0.0077,1.384
6702.00,7.506253,25.02152,-0.000174,24.018328,-0.0077,1.384
6704.00,7.507835,25.02217,-0.000175,24.018437,-0.0078,1.383
6706.00,7.509598,25.02269,-0.000174,24.018580,-0.0078,1.383
6708.00,7.510692,25.02186,-0.000173,24.017875,-0.0077,1.384
6710.00,7.510319,25.02234,-0.000174,24.018149,-0.0077,1.385
6712.00,7.507819,25.02186,-0.000176,24.018876,-0.0077,1.384
6714.00,7.507189,25.02063,-0.000175,24.018760,-0.0078,1.384
6716.00,7.507272,25.02107,-0.000174,24.018689,-0.0078,1.384
6718.00,7.506719,25.02149,-0.000174,24.017864,-0.0078,1.384
6720.00,7.506868,25.02145,-0.000175,24.018751,-0.0078,1.384
6722.00,7.507452,25.02099,-0.000175,24.018720,-0.0077,1.383
6724.00,7.506604,25.02105,-0.000174,24.018281,-0.0077,1.384
6726.00,7.506627,25.02208,-0.000174,24.018169,-0.0077,1.383
6728.00,7.505901,25.02226,-0.000173,24.018845,-0.0078,1.383
6730.00,7.506232,25.02209,-0.000175,24.018435,-0.0077,1.384
6732.00,7.505508,25.02253,-0.000175,24.018725,-0.0078,1.384
6734.00,7.504891,25.02165,-0.000174,24.018624,-0.0078,1.384
6736.00,7.506020,25.02093,-0.000175,24.018713,-0.0078,1.384
6738.00,7.506657,25.02208,-0.000174,24.018638,-0.0078,1.384
6740.00,7.507422,25.02245,-0.000174,24.018339,-0.0078,1.384
6742.00,7.508259,25.02193,-0.000173,24.018435,-0.0077,1.384
6744.00,7.508047,25.02234,-0.000174,24.018550,-0.0077,1.384
6746.00,7.508237,25.02218,-0.000174,24.018620,-0.0077,1.384
6748.00,7.508672,25.02242,-0.000175,24.018483,-0.0077,1.384
6750.00,7.510694,25.02172,-0.000174,24.018671,-0.0077,1.383
6752.00,7.512094,25.02217,-0.000174,24.018267,-0.0077,1.383
6754.00,7.513067,25.02257,-0.000174,24.018388,-0.0077,1.384
6756.00,7.513722,25.02285,-0.000176,24.018203,-0.0077,1.384
6758.00,7.513872,25.02240,-0.000175,24.018312,-0.0077,1.384
6760.00,7.514078,25.02212,-0.000175,24.019088,-0.0077,1.384
6762.00,7.513846,25.02201,-0.000175,24.018051,-0.0077,1.384
6764.00,7.513268,25.02182,-0.000174,24.018454,-0.0077,1.384
6766.00,7.512799,25.02143,-0.000176,24.019070,-0.0077,1.384
6768.00,7.512514,25.02239,-0.000174,24.018243,-0.0077,1.384
6770.00,7.510217,25.02234,-0.000176,24.018595,-0.0078,1.384
6772.00,7.508630,25.02276,-0.000175,24.018640,-0.0077,1.384
6774.00,7.508027,25.02339,-0.000175,24.018222,-0.0077,1.384
6776.00,7.507337,25.02300,-0.000174,24.019061,-0.0077,1.384
6778.00,7.506400,25.02246,-0.000174,24.018517,-0.0077,1.383
6780.00,7.505692,25.02188,-0.000174,24.017812,-0.0077,1.384
6782.00,7.505581,25.02229,-0.000174,24.018196,-0.0077,1.384
6784.00,7.506441,25.02239,-0.000175,24.018254,-0.0077,1.385
6786.00,7.506629,25.02300,-0.000176,24.017873,-0.0078,1.385
6788.00,7.506881,25.02306,-0.000176,24.018332,-0.0078,1.384
6790.00,7.507945,25.02310,-0.000175,24.018450,-0.0078,1.384
6792.00,7.509059,25.02303,-0.000175,24.018093,-0.0077,1.384
6794.00,7.509769,25.02260,-0.000177,24.017946,-0.0077,1.384
6796.00,7.510184,25.02296,-0.000176,24.019193,-0.0077,1.384
6798.00,7.510565,25.02278,-0.000175,24.018343,-0.0077,1.384
6800.00,7.510426,25.02281,-0.000175,24.018508,-0.0078,1.384
6802.00,7.510120,25.02349,-0.000174,24.018617,-0.0078,1.383
6804.00,7.510681,25.02308,-0.000175,24.018740,-0.0078,1.384
6806.00,7.511243,25.02303,-0.000176,24.018461,-0.0078,1.385
6808.00,7.512257,25.02237,-0.000177,24.018280,-0.0077,1.384
6810.00,7.512639,25.02217,-0.000176,24.018677,-0.0078,1.384
6812.00,7.513035,25.02165,-0.000176,24.018008,-0.0078,1.384
6814.00,7.514202,25.02253,-0.000176,24.017834,-0.0078,1.385
6816.00,7.515139,25.02241,-0.000176,24.017814,-0.0078,1.385
6818.00,7.515374,25.02221,-0.000175,24.017551,-0.0077,1.384
6820.00,7.514760,25.02154,-0.000175,24.018515,-0.0078,1.384
6822.00,7.515010,25.02191,-0.000174,24.018096,-0.0078,1.384
6824.00,7.515234,25.02256,-0.000175,24.018432,-0.0078,1.384
6826.00,7.513830,25.02170,-0.000175,24.018773,-0.0078,1.384
6828.00,7.513365,25.02142,-0.000175,24.018370,-0.0078,1.384
6830.00,7.512354,25.02178,-0.000176,24.017718,-0.0078,1.384
6832.00,7.511163,25.02157,-0.000174,24.018076,-0.0078,1.384
6834.00,7.510563,25.02123,-0.000175,24.018089,-0.0077,1.384
6836.00,7.510766,25.02095,-0.000174,24.018274,-0.0077,1.384
6838.00,7.510883,25.02128,-0.000173,24.017883,-0.0077,1.384
6840.00,7.510426,25.02151,-0.000175,24.018245,-0.0077,1.384
6842.00,7.509819,25.02146,-0.000177,24.017797,-0.0078,1.384
6844.00,7.508595,25.02135,-0.000177,24.017567,-0.0077,1.384
6846.00,7.507364,25.02071,-0.000176,24.017941,-0.0078,1.384
6848.00,7.506822,25.02073,-0.000176,24.017723,-0.0078,1.384
6850.00,7.507278,25.02139,-0.000176,24.017694,-0.0078,1.384
6852.00,7.506711,25.02159,-0.000176,24.018562,-0.0078,1.384
6854.00,7.506055,25.02148,-0.000174,24.018109,-0.0078,1.383
6856.00,7.505003,25.02099,-0.000175,24.017515,-0.0078,1.384
6858.00,7.505214,25.02062,-0.000175,24.018274,-0.0078,1.384
6860.00,7.505586,25.02049,-0.000176,24.017977,-0.0078,1.385
6862.00,7.505066,25.02057,-0.000177,24.018274,-0.0078,1.384
6864.00,7.505750,25.02019,-0.000175,24.018212,-0.0077,1.384
6866.00,7.506458,25.02116,-0.000175,24.017823,-0.0078,1.385
6868.00,7.507000,25.02008,-0.000174,24.017832,-0.0077,1.384
6870.00,7.507383,25.02076,-0.000176,24.018455,-0.0078,1.384
6872.00,7.507028,25.02089,-0.000175,24.018113,-0.0077,1.384
6874.00,7.506938,25.02149,-0.000175,24.017580,-0.0077,1.385
6876.00,7.505680,25.02170,-0.000176,24.017333,-0.0078,1.385
6878.00,7.504876,25.02088,-0.000177,24.018187,-0.0078,1.385
6880.00,7.503989,25.02046,-0.000177,24.018454,-0.0077,1.384
6882.00,7.505093,25.02067,-0.000176,24.018236,-0.0078,1.384
6884.00,7.506815,25.02118,-0.000175,24.018294,-0.0078,1.384
6886.00,7.508434,25.02152,-0.000174,24.018747,-0.0077,1.384
6888.00,7.508550,25.02197,-0.000174,24.018367,-0.0078,1.384
6890.00,7.507570,25.02191,-0.000175,24.018028,-0.0078,1.384
6892.00,7.507760,25.02185,-0.000175,24.018635,-0.0078,1.384
6894.00,7.508704,25.02208,-0.000175,24.018084,-0.0078,1.384
6896.00,7.508527,25.02151,-0.000176,24.018383,-0.0078,1.384
6898.00,7.508253,25.02215,-0.000176,24.018709,-0.0077,1.385
6900.00,7.508037,25.02230,-0.000176,24.018202,-0.0078,1.384
6902.00,7.507236,25.02241,-0.000176,24.017931,-0.0078,1.384
6904.00,7.508299,25.02296,-0.000176,24.017710,-0.0077,1.384
6906.00,7.509320,25.02271,-0.000176,24.018236,-0.0077,1.384
6908.00,7.508756,25.02272,-0.000175,24.018270,-0.0077,1.384
6910.00,7.507959,25.02248,-0.000176,24.018294,-0.0077,1.385
6912.00,7.507366,25.02237,-0.000176,24.018519,-0.0078,1.384
6914.00,7.507284,25.02215,-0.000175,24.018386,-0.0078,1.384
6916.00,7.507114,25.02227,-0.000174,24.018011,-0.0078,1.384
6918.00,7.507087,25.02260,-0.000175,24.018073,-0.0077,1.384
6920.00,7.507008,25.02351,-0.000175,24.017908,-0.0077,1.384
6922.00,7.507287,25.02363,-0.000175,24.018548,-0.0078,1.384
6924.00,7.506842,25.02366,-0.000174,24.018376,-0.0077,1.384
6926.00,7.506305,25.02296,-0.000175,24.017989,-0.0078,1.384
6928.00,7.505767,25.02283,-0.000176,24.018254,-0.0078,1.384
6930.00,7.505613,25.02221,-0.000174,24.017933,-0.0077,1.384
6932.00,7.506187,25.02226,-0.000174,24.017835,-0.0078,1.384
6934.00,7.505294,25.02248,-0.000175,24.018316,-0.0078,1.384
6936.00,7.505563,25.02191,-0.000175,24.018696,-0.0078,1.384
6938.00,7.505808,25.02244,-0.000174,24.018187,-0.0078,1.384
6940.00,7.506987,25.02283,-0.000176,24.018064,-0.0078,1.385
6942.00,7.507236,25.02251,-0.000176,24.017815,-0.0078,1.384
6944.00,7.506709,25.02176,-0.000175,24.018234,-0.0077,1.384
6946.00,7.506742,25.02210,-0.000176,24.018218,-0.0078,1.384
6948.00,7.507938,25.02221,-0.000176,24.018104,-0.0077,1.384
6950.00,7.509058,25.02204,-0.000176,24.018307,-0.0078,1.384
6952.00,7.509216,25.02201,-0.000175,24.017801,-0.0077,1.384
6954.00,7.509143,25.02195,-0.000177,24.017834,-0.0078,1.385
6956.00,7.508618,25.02177,-0.000176,24.018189,-0.0077,1.384
6958.00,7.508087,25.02183,-0.000176,24.018270,-0.0078,1.384
6960.00,7.507457,25.02191,-0.000175,24.017507,-0.0078,1.384
6962.00,7.507751,25.02261,-0.000174,24.018289,-0.0078,1.384
6964.00,7.507946,25.02237,-0.000174,24.017805,-0.0078,1.384
6966.00,7.507522,25.02282,-0.000176,24.017255,-0.0078,1.384
6968.00,7.506405,25.02325,-0.000175,24.018283,-0.0077,1.384
6970.00,7.506798,25.02253,-0.000175,24.018009,-0.0078,1.384
6972.00,7.506343,25.02278,-0.000176,24.018223,-0.0078,1.384
6974.00,7.506229,25.02254,-0.000176,24.017797,-0.0078,1.384
6976.00,7.506476,25.02248,-0.000176,24.018254,-0.0077,1.384
6978.00,7.506651,25.02168,-0.000176,24.018506,-0.0077,1.384
6980.00,7.506427,25.02167,-0.000174,24.018033,-0.0078,1.385
6982.00,7.506824,25.02259,-0.000175,24.017859,-0.0078,1.384
6984.00,7.506983,25.02268,-0.000175,24.018339,-0.0078,1.384
6986.00,7.506464,25.02211,-0.000174,24.017982,-0.0077,1.384
6988.00,7.506775,25.02166,-0.000175,24.018071,-0.0078,1.384
6990.00,7.507264,25.02128,-0.000176,24.018479,-0.0078,1.384
6992.00,7.507086,25.02165,-0.000176,24.017977,-0.0078,1.384
6994.00,7.507386,25.02189,-0.000176,24.017812,-0.0078,1.385
6996.00,7.507640,25.02163,-0.000176,24.018263,-0.0078,1.384
6998.00,7.505553,25.02244,-0.000176,24.018147,-0.0078,1.383
7000.00,7.503531,25.02282,-0.000175,24.017331,-0.0078,1.384
7002.00,7.502771,25.02228,-0.000176,24.017636,-0.0078,1.383
7004.00,7.502926,25.02200,-0.000175,24.018530,-0.0078,1.384
7006.00,7.502260,25.02215,-0.000175,24.017484,-0.0078,1.384
7008.00,7.501227,25.02215,-0.000173,24.018376,-0.0077,1.384
7010.00,7.500835,25.02298,-0.000174,24.018372,-0.0077,1.385
7012.00,7.502122,25.02295,-0.000175,24.018327,-0.0077,1.384
7014.00,7.504149,25.02165,-0.000175,24.018945,-0.0078,1.384
7016.00,7.505329,25.02211,-0.000176,24.018624,-0.0078,1.384
7018.00,7.506304,25.02210,-0.000176,24.018100,-0.0078,1.385
7020.00,7.507427,25.02274,-0.000177,24.018437,-0.0077,1.385
7022.00,7.508286,25.02278,-0.000176,24.018972,-0.0078,1.384
7024.00,7.508171,25.02190,-0.000176,24.018696,-0.0078,1.384
7026.00,7.507032,25.02143,-0.000175,24.018452,-0.0078,1.384
7028.00,7.505352,25.02218,-0.000175,24.018611,-0.0078,1.384
7030.00,7.504094,25.02220,-0.000175,24.018194,-0.0078,1.384
7032.00,7.503802,25.02220,-0.000175,24.017948,-0.0078,1.384
7034.00,7.504745,25.02241,-0.000175,24.017823,-0.0078,1.384
7036.00,7.506553,25.02159,-0.000176,24.017921,-0.0078,1.385
7038.00,7.506660,25.02154,-0.000175,24.018040,-0.0078,1.384
7040.00,7.506260,25.02181,-0.000176,24.017991,-0.0078,1.385
7042.00,7.506128,25.02233,-0.000176,24.017982,-0.0078,1.385
7044.00,7.506316,25.02180,-0.000176,24.018827,-0.0078,1.384
7046.00,7.506722,25.02128,-0.000176,24.018455,-0.0078,1.384
7048.00,7.507262,25.02114,-0.000174,24.017380,-0.0078,1.384
7050.00,7.506630,25.02195,-0.000174,24.017857,-0.0077,1.384
7052.00,7.505396,25.02219,-0.000175,24.018359,-0.0077,1.384
7054.00,7.505435,25.02215,-0.000176,24.018073,-0.0077,1.385
7056.00,7.506024,25.02222,-0.000175,24.018125,-0.0078,1.385
7058.00,7.505723,25.02221,-0.000176,24.018629,-0.0078,1.385
7060.00,7.505390,25.02216,-0.000174,24.018495,-0.0078,1.384
7062.00,7.505511,25.02187,-0.000175,24.018472,-0.0078,1.385
7064.00,7.505538,25.02234,-0.000176,24.018608,-0.0077,1.385
7066.00,7.504833,25.02272,-0.000176,24.017926,-0.0077,1.384
7068.00,7.504380,25.02250,-0.000176,24.018113,-0.0078,1.384
7070.00,7.505120,25.02203,-0.000175,24.017741,-0.0078,1.384
7072.00,7.504983,25.02204,-0.000175,24.017141,-0.0077,1.385
7074.00,7.505232,25.02182,-0.000176,24.018415,-0.0078,1.385
7076.00,7.505417,25.02167,-0.000176,24.017734,-0.0078,1.385
7078.00,7.505537,25.02147,-0.000177,24.018234,-0.0077,1.385
7080.00,7.505455,25.02163,-0.000177,24.018508,-0.0077,1.385
7082.00,7.504720,25.02100,-0.000176,24.018515,-0.0077,1.385
7084.00,7.504088,25.02159,-0.000177,24.018483,-0.0078,1.385
7086.00,7.504101,25.02149,-0.000176,24.018483,-0.0078,1.385
7088.00,7.504395,25.02242,-0.000175,24.018352,-0.0078,1.384
7090.00,7.505083,25.02222,-0.000176,24.017683,-0.0078,1.385
7092.00,7.504082,25.02175,-0.000176,24.018537,-0.0078,1.385
7094.00,7.503634,25.02176,-0.000176,24.018910,-0.0078,1.384
7096.00,7.503553,25.02197,-0.000175,24.018084,-0.0077,1.385
7098.00,7.503746,25.02249,-0.000175,24.017939,-0.0078,1.385
7100.00,7.504401,25.02199,-0.000175,24.018013,-0.0078,1.385
7102.00,7.504442,25.02193,-0.000175,24.018214,-0.0078,1.385
7104.00,7.504501,25.02226,-0.000175,24.017893,-0.0077,1.384
7106.00,7.504522,25.02246,-0.000175,24.017884,-0.0078,1.384
7108.00,7.504997,25.02272,-0.000174,24.018008,-0.0078,1.384
7110.00,7.505320,25.02237,-0.000175,24.018033,-0.0078,1.384
7112.00,7.504970,25.02248,-0.000175,24.019035,-0.0078,1.385
7114.00,7.505045,25.02260,-0.000176,24.018131,-0.0078,1.385
7116.00,7.505871,25.02268,-0.000176,24.017464,-0.0078,1.385
7118.00,7.504841,25.02261,-0.000175,24.017650,-0.0078,1.385
7120.00,7.503800,25.02229,-0.000175,24.017906,-0.0078,1.384
7122.00,7.504361,25.02176,-0.000176,24.018783,-0.0078,1.384
7124.00,7.504176,25.02251,-0.000176,24.017982,-0.0077,1.384
7126.00,7.504963,25.02275,-0.000175,24.018299,-0.0078,1.384
7128.00,7.505325,25.02221,-0.000176,24.018350,-0.0077,1.384
7130.00,7.506051,25.02249,-0.000175,24.017203,-0.0077,1.385
7132.00,7.506023,25.02262,-0.000176,24.017806,-0.0077,1.385
7134.00,7.506947,25.02233,-0.000176,24.018075,-0.0078,1.385
7136.00,7.507204,25.02239,-0.000176,24.018338,-0.0078,1.385
7138.00,7.507183,25.02259,-0.000175,24.017738,-0.0077,1.384
7140.00,7.507175,25.02238,-0.000174,24.017757,-0.0078,1.384
7142.00,7.506849,25.02215,-0.000174,24.018628,-0.0078,1.385
7144.00,7.505613,25.02167,-0.000176,24.018609,-0.0078,1.385
7146.00,7.505289,25.02198,-0.000175,24.018314,-0.0078,1.384
7148.00,7.504819,25.02237,-0.000176,24.018579,-0.0078,1.384
7150.00,7.504637,25.02259,-0.000174,24.018526,-0.0077,1.385
7152.00,7.504089,25.02338,-0.000175,24.017935,-0.0078,1.384
7154.00,7.504435,25.02325,-0.000175,24.017828,-0.0078,1.384
7156.00,7.504243,25.02372,-0.000174,24.018118,-0.0078,1.385
7158.00,7.503579,25.02301,-0.000176,24.018490,-0.0078,1.385
7160.00,7.503756,25.02225,-0.000176,24.018028,-0.0078,1.384
7162.00,7.503910,25.02252,-0.000175,24.017870,-0.0078,1.385
7164.00,7.503876,25.02253,-0.000175,24.017747,-0.0077,1.384
7166.00,7.504386,25.02321,-0.000175,24.018017,-0.0078,1.384
7168.00,7.505005,25.02287,-0.000174,24.018649,-0.0078,1.385
7170.00,7.504770,25.02288,-0.000174,24.018390,-0.0078,1.385
7172.00,7.503991,25.02283,-0.000175,24.018367,-0.0078,1.385
7174.00,7.504443,25.02366,-0.000176,24.018060,-0.0078,1.385
7176.00,7.504468,25.02306,-0.000176,24.018430,-0.0078,1.385
7178.00,7.504328,25.02325,-0.000177,24.018472,-0.0077,1.385
7180.00,7.504116,25.02330,-0.000176,24.018408,-0.0078,1.384
7182.00,7.504056,25.02349,-0.000176,24.018261,-0.0078,1.384
7184.00,7.504420,25.02385,-0.000176,24.018265,-0.0078,1.384
7186.00,7.505432,25.02331,-0.000175,24.018455,-0.0078,1.385
7188.00,7.505520,25.02404,-0.000175,24.018280,-0.0077,1.385
7190.00,7.505639,25.02330,-0.000176,24.017444,-0.0078,1.385
7192.00,7.504255,25.02330,-0.000175,24.018087,-0.0078,1.384
7194.00,7.503621,25.02383,-0.000175,24.018338,-0.0078,1.384
7196.00,7.504455,25.02361,-0.000174,24.018359,-0.0078,1.385
7198.00,7.504456,25.02313,-0.000175,24.017437,-0.0078,1.385
7200.00,7.504479,25.02339,-0.000176,24.018330,-0.0078,1.385
7202.00,7.505006,25.02337,-0.000175,24.018051,-0.0078,1.385
7204.00,7.505306,25.02400,-0.000175,24.018133,-0.0078,1.385
@12,12.0000,24.0
7206.00,7.502908,25.02432,-0.000175,24.018620,-0.0078,1.385
7208.00,7.495439,25.02393,-0.000175,24.018272,-0.0078,1.385
7210.00,7.486184,25.02346,-0.000176,24.017859,-0.0078,1.384
7212.00,7.475527,25.02355,-0.000174,24.017768,-0.0078,1.384
7214.00,7.465887,25.02299,-0.000173,24.017821,-0.0077,1.384
7216.00,7.458560,25.02264,-0.000174,24.018396,-0.0078,1.384
7218.00,7.453657,25.02322,-0.000174,24.018086,-0.0078,1.385
7220.00,7.449104,25.02332,-0.000175,24.017585,-0.0078,1.386
7222.00,7.445122,25.02261,-0.000176,24.018945,-0.0078,1.386
7224.00,7.442058,25.02222,-0.000177,24.018464,-0.0077,1.386
7226.00,7.439374,25.02222,-0.000177,24.018135,-0.0077,1.386
7228.00,7.437537,25.02267,-0.000177,24.018238,-0.0077,1.386
7230.00,7.436196,25.02253,-0.000175,24.018220,-0.0078,1.385
7232.00,7.441423,25.02294,-0.000174,24.018158,-0.0078,1.386
7234.00,7.449486,25.02334,-0.000175,24.018519,-0.0078,1.387
7236.00,7.458801,25.02311,-0.000177,24.018062,-0.0078,1.387
7238.00,7.467623,25.02289,-0.000176,24.017893,-0.0078,1.387
7240.00,7.474018,25.02241,-0.000176,24.018162,-0.0078,1.386
7242.00,7.477640,25.02261,-0.000175,24.018517,-0.0078,1.385
7244.00,7.481086,25.02342,-0.000175,24.018338,-0.0077,1.386
7246.00,7.483326,25.02307,-0.000173,24.018263,-0.0077,1.385
7248.00,7.485386,25.02318,-0.000173,24.018542,-0.0077,1.385
7250.00,7.486428,25.02335,-0.000175,24.018044,-0.0077,1.385
7252.00,7.487790,25.02284,-0.000175,24.018024,-0.0078,1.385
7254.00,7.490524,25.02291,-0.000175,24.018120,-0.0078,1.385
7256.00,7.493482,25.02323,-0.000175,24.017748,-0.0078,1.384
7258.00,7.495797,25.02359,-0.000174,24.017910,-0.0078,1.385
7260.00,7.496385,25.02309,-0.000175,24.017703,-0.0078,1.385
7262.00,7.496812,25.02368,-0.000174,24.018115,-0.0077,1.385
7264.00,7.497051,25.02326,-0.000175,24.018136,-0.0078,1.385
7266.00,7.497894,25.02322,-0.000174,24.018200,-0.0078,1.385
7268.00,7.498992,25.02352,-0.000175,24.018350,-0.0078,1.386
7270.00,7.498978,25.02387,-0.000175,24.018530,-0.0078,1.385
7272.00,7.500169,25.02404,-0.000173,24.017953,-0.0078,1.384
7274.00,7.500743,25.02362,-0.000174,24.017357,-0.0078,1.385
7276.00,7.500962,25.02368,-0.000175,24.018267,-0.0077,1.385
7278.00,7.501425,25.02337,-0.000176,24.018535,-0.0078,1.385
7280.00,7.501974,25.02335,-0.000174,24.018031,-0.0078,1.384
7282.00,7.501873,25.02348,-0.000174,24.018466,-0.0078,1.384
7284.00,7.502697,25.02365,-0.000175,24.018251,-0.0077,1.384
7286.00,7.502994,25.02382,-0.000175,24.017968,-0.0078,1.385
7288.00,7.502398,25.02363,-0.000175,24.017950,-0.0077,1.385
7290.00,7.501610,25.02421,-0.000175,24.018064,-0.0078,1.385
7292.00,7.501561,25.02462,-0.000175,24.018120,-0.0078,1.385
7294.00,7.501359,25.02415,-0.000174,24.018312,-0.0078,1.385
7296.00,7.500704,25.02401,-0.000176,24.018020,-0.0078,1.385
7298.00,7.500662,25.02424,-0.000175,24.018602,-0.0078,1.385
7300.00,7.500489,25.02343,-0.000176,24.018207,-0.0077,1.385
7302.00,7.501388,25.02295,-0.000175,24.017727,-0.0077,1.385
7304.00,7.501383,25.02303,-0.000175,24.018223,-0.0078,1.385
7306.00,7.500696,25.02320,-0.000175,24.017917,-0.0078,1.385
7308.00,7.500942,25.02340,-0.000176,24.017864,-0.0077,1.385
7310.00,7.500883,25.02328,-0.000175,24.018483,-0.0078,1.385
7312.00,7.500130,25.02341,-0.000175,24.018267,-0.0078,1.385
7314.00,7.500820,25.02422,-0.000174,24.018452,-0.0077,1.385
7316.00,7.502253,25.02522,-0.000175,24.018348,-0.0077,1.385
7318.00,7.502294,25.02453,-0.000176,24.017756,-0.0078,1.385
7320.00,7.502598,25.02424,-0.000176,24.019003,-0.0078,1.385
7322.00,7.503083,25.02405,-0.000175,24.017817,-0.0078,1.385
7324.00,7.503651,25.02362,-0.000176,24.017908,-0.0078,1.385
7326.00,7.503464,25.02374,-0.000176,24.017806,-0.0078,1.385
7328.00,7.504185,25.02384,-0.000176,24.018200,-0.0078,1.385
7330.00,7.505281,25.02396,-0.000174,24.017892,-0.0078,1.384
7332.00,7.505462,25.02383,-0.000176,24.018637,-0.0077,1.385
7334.00,7.505854,25.02384,-0.000176,24.018555,-0.0078,1.386
7336.00,7.505278,25.02332,-0.000175,24.017788,-0.0078,1.385
7338.00,7.504950,25.02372,-0.000176,24.018497,-0.0078,1.385
7340.00,7.504350,25.02343,-0.000175,24.018571,-0.0077,1.385
7342.00,7.504449,25.02381,-0.000174,24.018316,-0.0078,1.385
7344.00,7.504144,25.02403,-0.000174,24.018180,-0.0078,1.385
7346.00,7.502974,25.02412,-0.000176,24.018042,-0.0078,1.385
7348.00,7.502649,25.02427,-0.000176,24.018502,-0.0078,1.385
7350.00,7.502806,25.02437,-0.000176,24.017796,-0.0078,1.385
7352.00,7.502629,25.02412,-0.000176,24.018180,-0.0078,1.384
7354.00,7.501910,25.02403,-0.000176,24.018666,-0.0078,1.385
7356.00,7.502028,25.02372,-0.000176,24.018144,-0.0078,1.385
7358.00,7.503339,25.02292,-0.000175,24.018153,-0.0078,1.385
7360.00,7.502857,25.02352,-0.000175,24.018260,-0.0078,1.385
7362.00,7.502431,25.02316,-0.000175,24.017569,-0.0078,1.384
7364.00,7.502709,25.02362,-0.000174,24.018229,-0.0078,1.385
7366.00,7.504124,25.02365,-0.000174,24.018227,-0.0077,1.385
7368.00,7.505034,25.02411,-0.000174,24.018211,-0.0078,1.384
7370.00,7.504325,25.02321,-0.000175,24.018211,-0.0077,1.385
7372.00,7.503819,25.02315,-0.000175,24.017837,-0.0078,1.385
7374.00,7.504278,25.02275,-0.000174,24.018664,-0.0077,1.385
7376.00,7.505311,25.02240,-0.000174,24.018798,-0.0078,1.385
7378.00,7.505032,25.02318,-0.000175,24.018318,-0.0078,1.384
7380.00,7.504564,25.02371,-0.000174,24.018203,-0.0077,1.385
7382.00,7.503807,25.02337,-0.000176,24.017830,-0.0077,1.386
7384.00,7.503483,25.02392,-0.000175,24.018394,-0.0077,1.385
7386.00,7.504194,25.02396,-0.000175,24.018397,-0.0077,1.385
7388.00,7.504686,25.02370,-0.000176,24.017558,-0.0077,1.385
7390.00,7.504040,25.02326,-0.000176,24.018196,-0.0078,1.385
7392.00,7.504034,25.02376,-0.000177,24.018058,-0.0078,1.385
7394.00,7.504451,25.02279,-0.000175,24.017817,-0.0078,1.385
7396.00,7.504731,25.02300,-0.000175,24.018662,-0.0078,1.385
7398.00,7.503702,25.02385,-0.000176,24.018907,-0.0078,1.385
7400.00,7.504290,25.02371,-0.000176,24.018370,-0.0078,1.385
7402.00,7.503783,25.02387,-0.000176,24.018281,-0.0078,1.385
7404.00,7.503954,25.02371,-0.000175,24.018109,-0.0078,1.385
7406.00,7.504235,25.02350,-0.000175,24.018276,-0.0078,1.385
7408.00,7.504757,25.02398,-0.000175,24.018604,-0.0078,1.385
7410.00,7.504705,25.02413,-0.000175,24.018394,-0.0077,1.385
7412.00,7.504395,25.02318,-0.000175,24.018301,-0.0078,1.385
7414.00,7.503811,25.02275,-0.000175,24.017763,-0.0077,1.385
7416.00,7.503025,25.02364,-0.000174,24.017756,-0.0078,1.385
7418.00,7.502794,25.02342,-0.000175,24.018174,-0.0077,1.385
7420.00,7.503219,25.02347,-0.000175,24.018735,-0.0077,1.385
7422.00,7.503998,25.02350,-0.000174,24.018205,-0.0078,1.385
7424.00,7.503670,25.02303,-0.000176,24.018283,-0.0078,1.385
7426.00,7.504461,25.02305,-0.000175,24.018328,-0.0078,1.385
7428.00,7.504721,25.02265,-0.000174,24.018374,-0.0078,1.385
7430.00,7.503950,25.02280,-0.000174,24.018314,-0.0078,1.385
7432.00,7.503274,25.02383,-0.000175,24.018096,-0.0078,1.384
7434.00,7.502616,25.02332,-0.000174,24.018345,-0.0078,1.385
7436.00,7.503539,25.02352,-0.000176,24.018267,-0.0077,1.385
7438.00,7.502694,25.02342,-0.000175,24.018162,-0.0078,1.386
7440.00,7.502186,25.02338,-0.000176,24.018383,-0.0078,1.386
7442.00,7.502613,25.02288,-0.000176,24.017435,-0.0078,1.385
7444.00,7.502369,25.02328,-0.000175,24.018285,-0.0078,1.385
7446.00,7.502758,25.02339,-0.000175,24.017924,-0.0078,1.385
7448.00,7.502701,25.02391,-0.000174,24.018100,-0.0077,1.385
7450.00,7.503082,25.02430,-0.000175,24.018251,-0.0078,1.385
7452.00,7.503476,25.02410,-0.000175,24.018655,-0.0078,1.385
7454.00,7.503429,25.02380,-0.000175,24.017841,-0.0077,1.385
7456.00,7.503371,25.02410,-0.000174,24.018289,-0.0077,1.385
7458.00,7.503266,25.02483,-0.000175,24.019028,-0.0077,1.385
7460.00,7.502523,25.02428,-0.000175,24.018762,-0.0077,1.385
7462.00,7.503000,25.02395,-0.000175,24.018673,-0.0077,1.385
7464.00,7.503201,25.02439,-0.000176,24.018251,-0.0077,1.385
7466.00,7.503287,25.02436,-0.000175,24.018628,-0.0078,1.385
7468.00,7.503510,25.02481,-0.000176,24.018459,-0.0078,1.385
7470.00,7.502558,25.02458,-0.000174,24.017560,-0.0078,1.385
7472.00,7.503458,25.02405,-0.000175,24.018435,-0.0078,1.386
7474.00,7.503327,25.02425,-0.000175,24.018408,-0.0078,1.386
7476.00,7.503035,25.02418,-0.000176,24.018642,-0.0078,1.385
7478.00,7.503941,25.02459,-0.000175,24.018430,-0.0077,1.384
7480.00,7.503138,25.02385,-0.000174,24.018646,-0.0078,1.384
7482.00,7.502185,25.02371,-0.000174,24.019258,-0.0077,1.385
7484.00,7.503297,25.02364,-0.000175,24.018118,-0.0077,1.385
7486.00,7.503449,25.02402,-0.000174,24.017480,-0.0078,1.385
7488.00,7.503259,25.02361,-0.000174,24.018231,-0.0078,1.384
7490.00,7.503448,25.02448,-0.000174,24.018386,-0.0078,1.386
7492.00,7.503628,25.02389,-0.000175,24.018666,-0.0078,1.385
7494.00,7.503036,25.02430,-0.000176,24.018450,-0.0078,1.385
7496.00,7.502571,25.02407,-0.000176,24.018086,-0.0078,1.385
7498.00,7.502177,25.02390,-0.000174,24.018167,-0.0077,1.385
7500.00,7.502352,25.02307,-0.000174,24.018046,-0.0078,1.386
7502.00,7.502667,25.02357,-0.000175,24.018513,-0.0078,1.385
7504.00,7.502861,25.02427,-0.000176,24.018629,-0.0078,1.385
7506.00,7.501796,25.02384,-0.000176,24.018189,-0.0078,1.385
7508.00,7.502394,25.02458,-0.000176,24.018040,-0.0078,1.385
7510.00,7.501800,25.02486,-0.000175,24.018093,-0.0077,1.384
7512.00,7.499907,25.02514,-0.000175,24.017884,-0.0077,1.385
7514.00,7.500128,25.02496,-0.000174,24.018376,-0.0078,1.385
7516.00,7.499927,25.02488,-0.000175,24.018434,-0.0078,1.385
7518.00,7.499482,25.02543,-0.000175,24.018260,-0.0077,1.385
7520.00,7.500075,25.02522,-0.000174,24.018009,-0.0077,1.385
7522.00,7.500116,25.02439,-0.000175,24.018573,-0.0078,1.385
7524.00,7.500472,25.02463,-0.000177,24.018483,-0.0077,1.385
7526.00,7.500388,25.02522,-0.000175,24.018341,-0.0077,1.385
7528.00,7.499627,25.02546,-0.000176,24.019422,-0.0078,1.385
7530.00,7.499990,25.02552,-0.000175,24.017814,-0.0078,1.384
7532.00,7.500356,25.02538,-0.000175,24.018376,-0.0078,1.386
7534.00,7.500919,25.02565,-0.000175,24.018392,-0.0077,1.385
7536.00,7.501138,25.02525,-0.000174,24.018539,-0.0077,1.384
7538.00,7.499933,25.02468,-0.000175,24.018252,-0.0077,1.385
7540.00,7.500436,25.02512,-0.000175,24.018100,-0.0078,1.385
7542.00,7.500210,25.02466,-0.000174,24.018611,-0.0078,1.385
7544.00,7.500253,25.02456,-0.000176,24.018040,-0.0077,1.385
7546.00,7.500454,25.02499,-0.000175,24.017971,-0.0078,1.384
7548.00,7.500839,25.02492,-0.000175,24.018716,-0.0078,1.385
7550.00,7.500771,25.02520,-0.000175,24.017844,-0.0078,1.385
7552.00,7.500179,25.02526,-0.000175,24.017699,-0.0077,1.385
7554.00,7.499410,25.02526,-0.000175,24.018751,-0.0078,1.385
7556.00,7.500072,25.02509,-0.000175,24.018292,-0.0078,1.385
7558.00,7.500007,25.02450,-0.000173,24.017583,-0.0078,1.385
7560.00,7.500062,25.02446,-0.000174,24.018057,-0.0078,1.384
7562.00,7.500128,25.02461,-0.000174,24.018923,-0.0078,1.384
7564.00,7.500122,25.02464,-0.000174,24.017989,-0.0078,1.385
7566.00,7.500243,25.02516,-0.000174,24.018466,-0.0078,1.385
7568.00,7.499612,25.02496,-0.000174,24.017917,-0.0077,1.385
7570.00,7.499838,25.02482,-0.000175,24.018352,-0.0077,1.385
7572.00,7.501219,25.02459,-0.000175,24.019093,-0.0077,1.384
7574.00,7.501108,25.02476,-0.000174,24.018261,-0.0077,1.385
7576.00,7.500728,25.02480,-0.000175,24.019075,-0.0077,1.385
7578.00,7.501352,25.02461,-0.000175,24.018548,-0.0077,1.385
7580.00,7.501034,25.02417,-0.000175,24.018151,-0.0077,1.385
7582.00,7.501016,25.02392,-0.000175,24.018265,-0.0077,1.385
7584.00,7.500325,25.02455,-0.000174,24.018047,-0.0078,1.385
7586.00,7.499511,25.02493,-0.000175,24.018345,-0.0077,1.385
7588.00,7.499674,25.02439,-0.000175,24.017933,-0.0077,1.385
7590.00,7.499553,25.02441,-0.000175,24.018305,-0.0077,1.385
7592.00,7.499787,25.02467,-0.000174,24.018635,-0.0077,1.385
7594.00,7.499771,25.02429,-0.000175,24.018385,-0.0077,1.385
7596.00,7.499872,25.02489,-0.000174,24.018604,-0.0078,1.385
7598.00,7.499918,25.02423,-0.000174,24.018376,-0.0078,1.385
7600.00,7.499813,25.02501,-0.000173,24.018243,-0.0078,1.385
7602.00,7.500570,25.02406,-0.000174,24.018537,-0.0078,1.386
7604.00,7.500678,25.02423,-0.000175,24.018243,-0.0078,1.385
7606.00,7.501695,25.02467,-0.000176,24.018441,-0.0077,1.385
7608.00,7.501738,25.02398,-0.000175,24.018526,-0.0078,1.385
7610.00,7.501472,25.02396,-0.000175,24.018087,-0.0078,1.385
7612.00,7.501568,25.02401,-0.000175,24.018901,-0.0077,1.385
7614.00,7.501453,25.02456,-0.000175,24.018624,-0.0077,1.385
7616.00,7.501319,25.02375,-0.000175,24.018066,-0.0077,1.385
7618.00,7.501090,25.02316,-0.000174,24.018713,-0.0077,1.385
7620.00,7.500183,25.02352,-0.000173,24.018292,-0.0077,1.384
7622.00,7.499151,25.02396,-0.000173,24.018149,-0.0077,1.385
7624.00,7.499183,25.02435,-0.000174,24.018483,-0.0078,1.385
7626.00,7.499784,25.02391,-0.000174,24.018555,-0.0077,1.385
7628.00,7.499660,25.02418,-0.000175,24.018617,-0.0077,1.385
7630.00,7.500126,25.02358,-0.000174,24.018479,-0.0077,1.385
7632.00,7.499223,25.02333,-0.000175,24.018247,-0.0078,1.385
7634.00,7.499110,25.02426,-0.000174,24.018996,-0.0078,1.385
7636.00,7.499212,25.02392,-0.000175,24.018997,-0.0078,1.385
7638.00,7.498795,25.02374,-0.000174,24.018696,-0.0078,1.385
7640.00,7.499724,25.02461,-0.000174,24.017895,-0.0078,1.385
7642.00,7.499519,25.02400,-0.000175,24.018082,-0.0077,1.385
7644.00,7.498741,25.02363,-0.000176,24.018258,-0.0077,1.385
7646.00,7.498348,25.02453,-0.000174,24.018571,-0.0077,1.384
7648.00,7.499132,25.02384,-0.000174,24.018247,-0.0078,1.385
7650.00,7.500275,25.02354,-0.000174,24.017933,-0.0078,1.385
7652.00,7.499628,25.02341,-0.000174,24.017951,-0.0078,1.385
7654.00,7.499208,25.02481,-0.000175,24.018595,-0.0078,1.385
7656.00,7.499113,25.02463,-0.000174,24.018066,-0.0077,1.384
7658.00,7.498881,25.02370,-0.000174,24.018580,-0.0077,1.385
7660.00,7.498018,25.02409,-0.000175,24.018452,-0.0077,1.385
7662.00,7.497838,25.02381,-0.000175,24.018939,-0.0078,1.385
7664.00,7.498036,25.02369,-0.000174,24.018524,-0.0078,1.385
7666.00,7.498645,25.02404,-0.000174,24.018055,-0.0077,1.385
7668.00,7.498977,25.02377,-0.000174,24.018162,-0.0077,1.385
7670.00,7.499327,25.02382,-0.000174,24.018707,-0.0077,1.384
7672.00,7.500081,25.02368,-0.000174,24.018731,-0.0077,1.385
7674.00,7.500369,25.02432,-0.000174,24.018571,-0.0077,1.385
7676.00,7.500878,25.02501,-0.000175,24.017935,-0.0078,1.385
7678.00,7.501321,25.02466,-0.000175,24.018561,-0.0077,1.385
7680.00,7.501332,25.02482,-0.000174,24.018408,-0.0077,1.384
7682.00,7.501014,25.02474,-0.000174,24.018629,-0.0077,1.385
7684.00,7.501333,25.02509,-0.000174,24.018296,-0.0077,1.385
7686.00,7.501595,25.02475,-0.000174,24.017823,-0.0077,1.385
7688.00,7.501072,25.02458,-0.000175,24.018361,-0.0078,1.386
7690.00,7.500057,25.02446,-0.000175,24.018526,-0.0077,1.385
7692.00,7.498899,25.02416,-0.000175,24.018444,-0.0077,1.385
7694.00,7.498912,25.02410,-0.000175,24.018432,-0.0078,1.385
7696.00,7.499796,25.02463,-0.000174,24.018381,-0.0077,1.385
7698.00,7.499796,25.02493,-0.000172,24.018466,-0.0078,1.385
7700.00,7.500009,25.02447,-0.000173,24.018180,-0.0078,1.385
7702.00,7.500380,25.02386,-0.000174,24.018582,-0.0077,1.385
7704.00,7.500692,25.02325,-0.000174,24.018307,-0.0077,1.385
7706.00,7.500729,25.02357,-0.000174,24.017808,-0.0078,1.385
7708.00,7.500162,25.02390,-0.000175,24.017335,-0.0078,1.385
7710.00,7.499393,25.02361,-0.000174,24.017933,-0.0077,1.385
7712.00,7.499253,25.02348,-0.000175,24.017977,-0.0077,1.385
7714.00,7.499292,25.02349,-0.000173,24.018566,-0.0078,1.385
7716.00,7.499703,25.02425,-0.000175,24.018983,-0.0077,1.385
7718.00,7.500040,25.02531,-0.000175,24.018261,-0.0077,1.385
7720.00,7.499429,25.02521,-0.000175,24.018149,-0.0077,1.385
7722.00,7.498266,25.02475,-0.000175,24.017957,-0.0078,1.385
7724.00,7.498498,25.02487,-0.000174,24.018889,-0.0077,1.385
7726.00,7.498399,25.02456,-0.000173,24.018475,-0.0077,1.385
7728.00,7.498577,25.02506,-0.000174,24.018381,-0.0078,1.385
7730.00,7.498804,25.02509,-0.000173,24.018562,-0.0077,1.385
7732.00,7.498705,25.02488,-0.000174,24.018533,-0.0078,1.385
7734.00,7.499244,25.02437,-0.000174,24.019144,-0.0077,1.385
7736.00,7.499027,25.02482,-0.000174,24.018086,-0.0077,1.385
7738.00,7.499214,25.02453,-0.000174,24.018212,-0.0077,1.386
7740.00,7.500244,25.02448,-0.000174,24.018452,-0.0077,1.385
7742.00,7.500482,25.02434,-0.000175,24.018448,-0.0078,1.385
7744.00,7.499323,25.02502,-0.000175,24.018236,-0.0078,1.384
7746.00,7.499287,25.02443,-0.000173,24.018116,-0.0078,1.386
7748.00,7.499630,25.02374,-0.000174,24.018147,-0.0078,1.385
7750.00,7.500069,25.02416,-0.000173,24.017873,-0.0078,1.385
7752.00,7.500772,25.02542,-0.000174,24.018481,-0.0077,1.385
7754.00,7.500132,25.02482,-0.000174,24.018539,-0.0077,1.385
7756.00,7.499331,25.02526,-0.000174,24.018336,-0.0077,1.385
7758.00,7.498643,25.02432,-0.000174,24.018550,-0.0078,1.385
7760.00,7.498943,25.02429,-0.000174,24.018245,-0.0077,1.385
7762.00,7.498676,25.02499,-0.000174,24.018269,-0.0077,1.385
7764.00,7.497438,25.02444,-0.000174,24.018673,-0.0078,1.385
7766.00,7.497223,25.02368,-0.000174,24.018377,-0.0078,1.385
7768.00,7.497310,25.02391,-0.000174,24.018590,-0.0077,1.385
7770.00,7.498000,25.02410,-0.000174,24.019195,-0.0077,1.385
7772.00,7.498442,25.02390,-0.000174,24.018176,-0.0078,1.385
7774.00,7.498606,25.02498,-0.000175,24.017957,-0.0077,1.385
7776.00,7.497635,25.02496,-0.000174,24.018151,-0.0077,1.385
7778.00,7.498295,25.02445,-0.000174,24.017966,-0.0077,1.385
7780.00,7.498928,25.02392,-0.000174,24.018334,-0.0078,1.385
7782.00,7.499446,25.02424,-0.000175,24.018316,-0.0078,1.386
7784.00,7.499561,25.02410,-0.000174,24.018410,-0.0078,1.385
7786.00,7.498924,25.02445,-0.000174,24.018216,-0.0078,1.385
7788.00,7.498470,25.02440,-0.000175,24.018125,-0.0078,1.386
7790.00,7.497694,25.02400,-0.000174,24.018406,-0.0077,1.385
7792.00,7.497965,25.02376,-0.000175,24.018359,-0.0077,1.385
7794.00,7.498822,25.02389,-0.000174,24.018620,-0.0077,1.385
7796.00,7.498956,25.02389,-0.000174,24.019019,-0.0078,1.385
7798.00,7.498736,25.02403,-0.000174,24.018593,-0.0078,1.385
7800.00,7.498694,25.02453,-0.000175,24.018278,-0.0078,1.385
7802.00,7.497836,25.02496,-0.000175,24.018169,-0.0078,1.385
7804.00,7.497537,25.02528,-0.000175,24.018379,-0.0078,1.385
@13,12.0000,24.0
7806.00,7.497821,25.02560,-0.000175,24.018109,-0.0078,1.384
7808.00,7.492130,25.02576,-0.000174,24.017946,-0.0077,1.384
7810.00,7.482954,25.02609,-0.000173,24.018464,-0.0078,1.384
7812.00,7.472235,25.02682,-0.000174,24.018782,-0.0078,1.384
7814.00,7.462029,25.02684,-0.000173,24.017515,-0.0077,1.383
7816.00,7.453545,25.02607,-0.000173,24.017817,-0.0077,1.384
7818.00,7.448076,25.02568,-0.000174,24.018566,-0.0077,1.386
7820.00,7.445352,25.02531,-0.000176,24.018785,-0.0078,1.386
7822.00,7.442581,25.02549,-0.000175,24.017901,-0.0078,1.386
7824.00,7.440111,25.02547,-0.000176,24.018212,-0.0078,1.386
7826.00,7.437099,25.02506,-0.000177,24.018037,-0.0078,1.386
7828.00,7.434938,25.02497,-0.000176,24.018283,-0.0078,1.386
7830.00,7.433926,25.02381,-0.000176,24.018245,-0.0078,1.386
7832.00,7.437782,25.02469,-0.000177,24.017942,-0.0078,1.387
7834.00,7.446599,25.02401,-0.000176,24.018222,-0.0078,1.387
7836.00,7.457601,25.02479,-0.000176,24.017241,-0.0078,1.387
7838.00,7.466237,25.02521,-0.000177,24.018223,-0.0078,1.387
7840.00,7.471297,25.02494,-0.000176,24.017837,-0.0078,1.386
7842.00,7.475077,25.02555,-0.000175,24.018330,-0.0077,1.385
7844.00,7.477973,25.02583,-0.000174,24.018167,-0.0077,1.385
7846.00,7.479585,25.02558,-0.000173,24.017515,-0.0078,1.385
7848.00,7.481728,25.02570,-0.000174,24.017188,-0.0078,1.385
7850.00,7.484761,25.02576,-0.000174,24.017346,-0.0078,1.385
7852.00,7.486661,25.02566,-0.000174,24.017672,-0.0078,1.385
7854.00,7.487989,25.02574,-0.000174,24.017861,-0.0078,1.385
7856.00,7.487950,25.02562,-0.000175,24.018060,-0.0078,1.386
7858.00,7.487747,25.02548,-0.000175,24.018289,-0.0078,1.385
7860.00,7.486607,25.02476,-0.000174,24.018537,-0.0078,1.384
7862.00,7.486345,25.02500,-0.000174,24.017678,-0.0078,1.385
7864.00,7.486754,25.02491,-0.000174,24.018557,-0.0078,1.385
7866.00,7.486516,25.02425,-0.000174,24.018513,-0.0077,1.385
7868.00,7.486978,25.02392,-0.000175,24.018466,-0.0078,1.385
7870.00,7.487607,25.02420,-0.000174,24.018649,-0.0077,1.385
7872.00,7.488832,25.02415,-0.000175,24.017904,-0.0078,1.385
7874.00,7.489264,25.02450,-0.000175,24.018055,-0.0078,1.385
7876.00,7.490839,25.02424,-0.000176,24.017774,-0.0077,1.385
7878.00,7.491694,25.02411,-0.000176,24.018348,-0.0078,1.385
7880.00,7.491483,25.02409,-0.000175,24.018183,-0.0078,1.385
7882.00,7.491268,25.02447,-0.000175,24.017991,-0.0078,1.385
7884.00,7.492012,25.02434,-0.000175,24.018000,-0.0078,1.386
7886.00,7.493322,25.02482,-0.000175,24.017471,-0.0078,1.386
7888.00,7.494659,25.02439,-0.000175,24.018620,-0.0078,1.385
7890.00,7.495660,25.02429,-0.000175,24.017953,-0.0078,1.385
7892.00,7.495635,25.02537,-0.000175,24.018100,-0.0078,1.386
7894.00,7.494817,25.02532,-0.000176,24.017676,-0.0078,1.386
7896.00,7.493766,25.02568,-0.000176,24.018214,-0.0078,1.385
7898.00,7.493103,25.02538,-0.000175,24.018602,-0.0078,1.385
7900.00,7.492719,25.02466,-0.000176,24.018702,-0.0077,1.385
7902.00,7.492970,25.02416,-0.000174,24.018624,-0.0078,1.385
7904.00,7.493128,25.02478,-0.000175,24.018363,-0.0078,1.385
7906.00,7.493388,25.02492,-0.000176,24.018394,-0.0077,1.385
7908.00,7.493915,25.02508,-0.000176,24.018164,-0.0078,1.385
7910.00,7.494541,25.02551,-0.000175,24.018207,-0.0078,1.386
7912.00,7.494676,25.02460,-0.000175,24.017873,-0.0078,1.385
7914.00,7.495028,25.02505,-0.000176,24.018280,-0.0078,1.385
7916.00,7.494693,25.02521,-0.000176,24.018044,-0.0078,1.385
7918.00,7.494330,25.02565,-0.000175,24.017143,-0.0078,1.385
7920.00,7.494819,25.02577,-0.000176,24.017295,-0.0078,1.385
7922.00,7.495816,25.02578,-0.000175,24.017515,-0.0077,1.385
7924.00,7.497276,25.02496,-0.000175,24.017955,-0.0078,1.385
7926.00,7.498259,25.02465,-0.000174,24.017767,-0.0078,1.385
7928.00,7.499335,25.02494,-0.000174,24.018446,-0.0078,1.385
7930.00,7.500266,25.02503,-0.000174,24.018470,-0.0077,1.385
7932.00,7.500191,25.02462,-0.000174,24.017725,-0.0077,1.385
7934.00,7.500435,25.02437,-0.000174,24.018336,-0.0078,1.386
7936.00,7.500461,25.02376,-0.000175,24.018325,-0.0078,1.386
7938.00,7.501328,25.02468,-0.000175,24.017986,-0.0078,1.385
7940.00,7.501790,25.02529,-0.000175,24.018945,-0.0077,1.385
7942.00,7.501957,25.02494,-0.000175,24.018947,-0.0078,1.385
7944.00,7.502140,25.02501,-0.000175,24.018564,-0.0078,1.385
7946.00,7.502423,25.02471,-0.000175,24.017859,-0.0078,1.385
7948.00,7.502940,25.02461,-0.000175,24.018347,-0.0078,1.385
7950.00,7.503035,25.02491,-0.000176,24.017739,-0.0078,1.385
7952.00,7.503240,25.02449,-0.000176,24.018057,-0.0078,1.385
7954.00,7.502973,25.02411,-0.000176,24.018406,-0.0078,1.385
7956.00,7.502619,25.02358,-0.000176,24.018629,-0.0078,1.385
7958.00,7.501244,25.02357,-0.000175,24.019402,-0.0077,1.385
7960.00,7.501112,25.02376,-0.000175,24.018055,-0.0078,1.385
7962.00,7.501588,25.02475,-0.000174,24.017817,-0.0078,1.385
7964.00,7.500656,25.02427,-0.000175,24.018704,-0.0077,1.385
7966.00,7.500285,25.02421,-0.000174,24.018392,-0.0077,1.385
7968.00,7.501038,25.02539,-0.000175,24.018751,-0.0077,1.385
7970.00,7.500633,25.02506,-0.000175,24.018292,-0.0078,1.385
7972.00,7.500568,25.02513,-0.000176,24.018100,-0.0078,1.386
7974.00,7.499898,25.02532,-0.000176,24.018055,-0.0078,1.386
7976.00,7.499331,25.02506,-0.000174,24.018145,-0.0078,1.385
7978.00,7.499474,25.02498,-0.000174,24.018580,-0.0078,1.384
7980.00,7.500119,25.02573,-0.000175,24.017906,-0.0078,1.385
7982.00,7.499638,25.02486,-0.000176,24.018590,-0.0077,1.386
7984.00,7.498617,25.02499,-0.000176,24.018635,-0.0078,1.386
7986.00,7.498071,25.02496,-0.000175,24.018211,-0.0078,1.386
7988.00,7.497985,25.02497,-0.000176,24.018715,-0.0078,1.386
7990.00,7.498135,25.02516,-0.000175,24.017600,-0.0078,1.386
7992.00,7.496763,25.02592,-0.000176,24.018483,-0.0078,1.386
7994.00,7.496094,25.02651,-0.000176,24.018060,-0.0078,1.386
7996.00,7.494694,25.02580,-0.000175,24.017935,-0.0078,1.386
7998.00,7.493472,25.02543,-0.000176,24.017712,-0.0078,1.386
8000.00,7.493164,25.02592,-0.000176,24.017763,-0.0078,1.385
8002.00,7.493169,25.02591,-0.000176,24.017955,-0.0078,1.385
8004.00,7.492300,25.02559,-0.000175,24.017946,-0.0077,1.385
8006.00,7.493006,25.02484,-0.000175,24.018367,-0.0077,1.385
8008.00,7.493799,25.02577,-0.000175,24.018236,-0.0077,1.385
8010.00,7.492937,25.02499,-0.000176,24.017757,-0.0078,1.386
8012.00,7.492798,25.02459,-0.000175,24.017984,-0.0078,1.385
8014.00,7.493274,25.02519,-0.000174,24.018575,-0.0077,1.385
8016.00,7.493311,25.02565,-0.000175,24.018357,-0.0077,1.385
8018.00,7.493705,25.02585,-0.000174,24.018664,-0.0078,1.385
8020.00,7.493979,25.02567,-0.000175,24.018423,-0.0078,1.385
8022.00,7.494907,25.02513,-0.000175,24.017879,-0.0078,1.386
8024.00,7.495850,25.02538,-0.000175,24.018245,-0.0078,1.385
8026.00,7.496424,25.02571,-0.000175,24.018771,-0.0078,1.385
8028.00,7.496793,25.02578,-0.000175,24.017810,-0.0078,1.385
8030.00,7.497308,25.02557,-0.000176,24.018049,-0.0078,1.385
8032.00,7.497750,25.02592,-0.000175,24.018274,-0.0078,1.386
8034.00,7.497978,25.02631,-0.000175,24.018531,-0.0078,1.385
8036.00,7.498087,25.02624,-0.000175,24.017864,-0.0078,1.386
8038.00,7.497994,25.02560,-0.000175,24.017438,-0.0078,1.385
8040.00,7.498116,25.02606,-0.000174,24.017924,-0.0077,1.385
8042.00,7.499926,25.02642,-0.000175,24.017736,-0.0078,1.386
8044.00,7.500780,25.02611,-0.000176,24.018223,-0.0078,1.386
8046.00,7.500901,25.02577,-0.000177,24.017583,-0.0078,1.385
8048.00,7.501239,25.02515,-0.000176,24.017580,-0.0078,1.386
8050.00,7.501315,25.02520,-0.000176,24.017736,-0.0078,1.386
8052.00,7.502324,25.02500,-0.000176,24.018205,-0.0077,1.386
8054.00,7.502705,25.02512,-0.000176,24.018521,-0.0078,1.386
8056.00,7.502435,25.02486,-0.000175,24.018620,-0.0078,1.386
8058.00,7.501668,25.02494,-0.000175,24.018093,-0.0077,1.386
8060.00,7.501170,25.02602,-0.000175,24.018307,-0.0078,1.386
8062.00,7.500768,25.02636,-0.000175,24.018479,-0.0078,1.386
8064.00,7.499554,25.02624,-0.000176,24.018345,-0.0078,1.385
8066.00,7.498243,25.02547,-0.000176,24.018359,-0.0078,1.386
8068.00,7.498245,25.02578,-0.000174,24.018321,-0.0078,1.386
8070.00,7.497339,25.02541,-0.000175,24.018633,-0.0078,1.385
8072.00,7.497568,25.02604,-0.000176,24.018479,-0.0078,1.386
8074.00,7.496511,25.02569,-0.000175,24.018452,-0.0078,1.387
8076.00,7.494864,25.02592,-0.000175,24.018822,-0.0078,1.386
8078.00,7.493411,25.02518,-0.000175,24.017728,-0.0078,1.385
8080.00,7.492522,25.02511,-0.000175,24.018274,-0.0078,1.386
8082.00,7.491206,25.02556,-0.000176,24.018450,-0.0078,1.386
8084.00,7.490621,25.02605,-0.000176,24.018178,-0.0078,1.385
8086.00,7.490728,25.02581,-0.000174,24.017282,-0.0078,1.386
8088.00,7.491132,25.02586,-0.000175,24.017747,-0.0078,1.386
8090.00,7.491274,25.02576,-0.000174,24.019177,-0.0078,1.386
8092.00,7.491985,25.02548,-0.000173,24.018064,-0.0078,1.386
8094.00,7.492977,25.02625,-0.000174,24.019199,-0.0078,1.386
8096.00,7.494376,25.02607,-0.000174,24.018089,-0.0077,1.385
8098.00,7.495660,25.02608,-0.000174,24.017609,-0.0078,1.385
8100.00,7.496895,25.02554,-0.000175,24.017933,-0.0078,1.386
8102.00,7.497157,25.02588,-0.000176,24.018173,-0.0077,1.386
8104.00,7.497394,25.02537,-0.000174,24.017636,-0.0078,1.385
8106.00,7.498336,25.02578,-0.000174,24.018350,-0.0078,1.385
8108.00,7.499024,25.02628,-0.000174,24.018564,-0.0077,1.385
8110.00,7.500342,25.02483,-0.000173,24.018463,-0.0077,1.385
8112.00,7.501129,25.02513,-0.000175,24.017912,-0.0077,1.386
8114.00,7.501941,25.02513,-0.000176,24.018198,-0.0077,1.386
8116.00,7.500668,25.02530,-0.000174,24.017803,-0.0077,1.386
8118.00,7.498714,25.02492,-0.000175,24.018042,-0.0078,1.386
8120.00,7.496726,25.02556,-0.000176,24.017870,-0.0078,1.386
8122.00,7.495739,25.02540,-0.000177,24.018698,-0.0078,1.386
8124.00,7.494528,25.02477,-0.000176,24.018343,-0.0078,1.386
8126.00,7.494781,25.02516,-0.000175,24.017922,-0.0077,1.385
8128.00,7.495379,25.02523,-0.000175,24.018517,-0.0078,1.385
8130.00,7.496063,25.02545,-0.000175,24.018145,-0.0078,1.386
8132.00,7.496479,25.02449,-0.000174,24.017540,-0.0078,1.385
8134.00,7.496697,25.02492,-0.000174,24.017783,-0.0078,1.385
8136.00,7.496654,25.02488,-0.000174,24.018615,-0.0078,1.385
8138.00,7.497405,25.02547,-0.000174,24.018071,-0.0078,1.385
8140.00,7.498063,25.02557,-0.000174,24.017611,-0.0077,1.385
8142.00,7.498167,25.02546,-0.000174,24.017834,-0.0077,1.386
8144.00,7.498053,25.02576,-0.000175,24.018357,-0.0078,1.386
8146.00,7.496846,25.02561,-0.000176,24.018111,-0.0077,1.387
8148.00,7.495853,25.02598,-0.000177,24.018432,-0.0077,1.386
8150.00,7.494075,25.02604,-0.000176,24.018635,-0.0078,1.386
8152.00,7.493292,25.02574,-0.000175,24.017897,-0.0078,1.385
8154.00,7.492071,25.02587,-0.000175,24.017652,-0.0077,1.385
8156.00,7.491360,25.02532,-0.000175,24.017154,-0.0078,1.385
8158.00,7.491234,25.02489,-0.000175,24.018619,-0.0078,1.386
8160.00,7.491189,25.02593,-0.000173,24.018805,-0.0078,1.386
8162.00,7.491175,25.02623,-0.000175,24.018666,-0.0078,1.386
8164.00,7.491345,25.02600,-0.000175,24.018261,-0.0078,1.386
8166.00,7.490742,25.02572,-0.000174,24.018174,-0.0078,1.386
8168.00,7.490764,25.02617,-0.000174,24.018167,-0.0078,1.386
8170.00,7.491322,25.02645,-0.000175,24.018753,-0.0077,1.386
8172.00,7.491966,25.02671,-0.000175,24.018038,-0.0078,1.386
8174.00,7.492339,25.02640,-0.000175,24.018194,-0.0078,1.385
8176.00,7.492803,25.02532,-0.000175,24.018377,-0.0078,1.386
8178.00,7.492452,25.02550,-0.000176,24.017805,-0.0078,1.386
8180.00,7.491756,25.02558,-0.000176,24.018278,-0.0077,1.387
8182.00,7.492972,25.02599,-0.000176,24.017863,-0.0077,1.386
8184.00,7.493175,25.02503,-0.000176,24.018278,-0.0078,1.386
8186.00,7.493068,25.02505,-0.000174,24.018191,-0.0077,1.386
8188.00,7.492926,25.02554,-0.000174,24.018169,-0.0077,1.386
8190.00,7.492540,25.02552,-0.000175,24.018129,-0.0078,1.386
8192.00,7.493103,25.02612,-0.000174,24.018524,-0.0078,1.385
8194.00,7.493554,25.02546,-0.000174,24.018477,-0.0078,1.385
8196.00,7.494399,25.02578,-0.000176,24.017788,-0.0078,1.386
8198.00,7.494494,25.02546,-0.000176,24.018028,-0.0077,1.386
8200.00,7.494420,25.02616,-0.000176,24.017930,-0.0078,1.386
8202.00,7.494804,25.02595,-0.000176,24.018419,-0.0078,1.386
8204.00,7.495400,25.02638,-0.000175,24.018193,-0.0078,1.386
8206.00,7.496318,25.02671,-0.000175,24.017467,-0.0078,1.386
8208.00,7.495524,25.02581,-0.000176,24.018299,-0.0078,1.386
8210.00,7.495167,25.02568,-0.000176,24.018941,-0.0078,1.386
8212.00,7.495478,25.02551,-0.000176,24.018356,-0.0078,1.387
8214.00,7.495496,25.02589,-0.000176,24.018347,-0.0078,1.386
8216.00,7.494804,25.02643,-0.000175,24.018299,-0.0078,1.386
8218.00,7.494978,25.02625,-0.000175,24.018225,-0.0078,1.386
8220.00,7.496492,25.02535,-0.000175,24.017962,-0.0078,1.386
8222.00,7.496071,25.02579,-0.000175,24.017917,-0.0078,1.386
8224.00,7.495079,25.02560,-0.000175,24.018314,-0.0078,1.386
8226.00,7.494632,25.02605,-0.000175,24.018715,-0.0078,1.386
8228.00,7.495147,25.02599,-0.000175,24.017937,-0.0078,1.386
8230.00,7.496203,25.02541,-0.000175,24.018309,-0.0078,1.386
8232.00,7.496116,25.02543,-0.000175,24.018006,-0.0078,1.385
8234.00,7.496254,25.02561,-0.000175,24.018232,-0.0078,1.386
8236.00,7.495835,25.02544,-0.000174,24.018222,-0.0078,1.386
8238.00,7.495435,25.02488,-0.000175,24.018229,-0.0078,1.386
8240.00,7.495841,25.02445,-0.000174,24.018932,-0.0077,1.386
8242.00,7.496622,25.02427,-0.000174,24.017234,-0.0077,1.386
8244.00,7.495722,25.02528,-0.000175,24.018167,-0.0077,1.386
8246.00,7.494981,25.02460,-0.000175,24.017473,-0.0077,1.386
8248.00,7.494692,25.02432,-0.000175,24.017692,-0.0077,1.386
8250.00,7.495171,25.02453,-0.000175,24.017897,-0.0078,1.385
8252.00,7.495441,25.02426,-0.000174,24.017699,-0.0077,1.385
8254.00,7.495176,25.02442,-0.000173,24.017973,-0.0077,1.385
8256.00,7.495250,25.02442,-0.000175,24.017567,-0.0078,1.386
8258.00,7.494955,25.02495,-0.000176,24.018294,-0.0078,1.385
8260.00,7.494421,25.02494,-0.000175,24.017843,-0.0078,1.386
8262.00,7.493395,25.02421,-0.000176,24.017939,-0.0078,1.386
8264.00,7.493324,25.02426,-0.000176,24.018571,-0.0078,1.386
8266.00,7.493357,25.02494,-0.000176,24.018968,-0.0078,1.386
8268.00,7.494307,25.02460,-0.000175,24.018131,-0.0078,1.386
8270.00,7.494797,25.02488,-0.000174,24.018307,-0.0077,1.385
8272.00,7.494094,25.02472,-0.000175,24.018327,-0.0077,1.386
8274.00,7.493950,25.02444,-0.000176,24.018298,-0.0077,1.386
8276.00,7.493558,25.02455,-0.000175,24.017946,-0.0077,1.386
8278.00,7.492512,25.02386,-0.000176,24.017286,-0.0078,1.386
8280.00,7.492398,25.02390,-0.000176,24.018111,-0.0077,1.386
8282.00,7.492905,25.02432,-0.000176,24.018209,-0.0078,1.386
8284.00,7.492418,25.02466,-0.000174,24.018076,-0.0078,1.386
8286.00,7.493031,25.02400,-0.000176,24.018528,-0.0078,1.386
8288.00,7.494410,25.02446,-0.000174,24.018180,-0.0078,1.386
8290.00,7.494162,25.02460,-0.000175,24.017277,-0.0078,1.386
8292.00,7.493391,25.02401,-0.000175,24.017979,-0.0078,1.386
8294.00,7.492740,25.02471,-0.000175,24.018038,-0.0078,1.386
8296.00,7.493273,25.02498,-0.000175,24.017505,-0.0078,1.387
8298.00,7.493295,25.02530,-0.000176,24.017748,-0.0077,1.386
8300.00,7.493022,25.02511,-0.000174,24.018109,-0.0077,1.386
8302.00,7.493220,25.02484,-0.000175,24.018861,-0.0077,1.386
8304.00,7.492509,25.02430,-0.000175,24.017832,-0.0078,1.386
8306.00,7.492918,25.02406,-0.000175,24.018370,-0.0077,1.386
8308.00,7.493376,25.02404,-0.000175,24.018234,-0.0078,1.386
8310.00,7.493152,25.02375,-0.000175,24.017991,-0.0077,1.387
8312.00,7.493947,25.02438,-0.000176,24.018129,-0.0077,1.387
8314.00,7.494115,25.02454,-0.000176,24.018450,-0.0078,1.386
8316.00,7.493884,25.02405,-0.000175,24.018062,-0.0078,1.386
8318.00,7.494892,25.02459,-0.000176,24.018619,-0.0078,1.386
8320.00,7.495624,25.02451,-0.000175,24.017699,-0.0078,1.385
8322.00,7.495771,25.02382,-0.000175,24.018113,-0.0078,1.386
8324.00,7.494956,25.02451,-0.000175,24.018495,-0.0078,1.386
8326.00,7.494377,25.02489,-0.000175,24.018521,-0.0078,1.386
8328.00,7.493075,25.02533,-0.000176,24.018020,-0.0078,1.386
8330.00,7.493503,25.02477,-0.000176,24.018290,-0.0077,1.387
8332.00,7.493716,25.02410,-0.000176,24.018450,-0.0078,1.386
8334.00,7.494402,25.02433,-0.000175,24.018212,-0.0078,1.386
8336.00,7.493797,25.02481,-0.000175,24.017870,-0.0078,1.387
8338.00,7.493648,25.02469,-0.000175,24.019016,-0.0078,1.387
8340.00,7.493627,25.02513,-0.000175,24.017935,-0.0078,1.386
8342.00,7.493334,25.02442,-0.000174,24.018049,-0.0078,1.386
8344.00,7.493835,25.02434,-0.000175,24.018557,-0.0077,1.386
8346.00,7.494461,25.02397,-0.000175,24.018332,-0.0077,1.387
8348.00,7.494427,25.02352,-0.000175,24.018359,-0.0078,1.385
8350.00,7.494823,25.02375,-0.000174,24.018352,-0.0078,1.386
8352.00,7.494312,25.02423,-0.000174,24.017728,-0.0077,1.386
8354.00,7.494521,25.02321,-0.000175,24.017944,-0.0078,1.386
8356.00,7.494050,25.02343,-0.000175,24.018892,-0.0078,1.386
8358.00,7.493904,25.02397,-0.000175,24.018544,-0.0078,1.386
8360.00,7.492927,25.02381,-0.000174,24.018318,-0.0078,1.386
8362.00,7.493753,25.02464,-0.000175,24.017893,-0.0078,1.387
8364.00,7.493564,25.02516,-0.000176,24.018502,-0.0078,1.387
8366.00,7.492085,25.02470,-0.000175,24.017544,-0.0078,1.386
8368.00,7.491777,25.02487,-0.000175,24.017944,-0.0078,1.386
8370.00,7.491522,25.02475,-0.000174,24.017899,-0.0078,1.387
8372.00,7.492057,25.02350,-0.000176,24.017801,-0.0078,1.387
8374.00,7.494155,25.02372,-0.000175,24.018758,-0.0078,1.387
8376.00,7.494715,25.02398,-0.000176,24.017623,-0.0078,1.386
8378.00,7.493822,25.02363,-0.000175,24.018183,-0.0077,1.387
8380.00,7.493428,25.02421,-0.000176,24.018637,-0.0078,1.387
8382.00,7.492124,25.02398,-0.000175,24.017980,-0.0077,1.386
8384.00,7.490560,25.02380,-0.000175,24.017855,-0.0078,1.387
8386.00,7.490766,25.02417,-0.000175,24.018290,-0.0078,1.386
8388.00,7.490738,25.02465,-0.000175,24.017933,-0.0078,1.386
8390.00,7.491273,25.02453,-0.000175,24.018280,-0.0077,1.386
8392.00,7.491546,25.02386,-0.000175,24.017783,-0.0078,1.386
8394.00,7.491114,25.02411,-0.000175,24.018686,-0.0077,1.386
8396.00,7.491679,25.02422,-0.000174,24.017991,-0.0078,1.386
8398.00,7.492398,25.02477,-0.000174,24.018232,-0.0078,1.386
8400.00,7.492749,25.02533,-0.000174,24.018046,-0.0078,1.386
8402.00,7.492039,25.02479,-0.000175,24.018075,-0.0078,1.387
8404.00,7.491836,25.02532,-0.000175,24.017770,-0.0078,1.387
@14,12.0000,24.0
8406.00,7.491652,25.02420,-0.000176,24.018211,-0.0078,1.387
8408.00,7.486458,25.02400,-0.000175,24.017930,-0.0077,1.386
8410.00,7.478125,25.02379,-0.000175,24.018153,-0.0077,1.386
8412.00,7.468090,25.02449,-0.000173,24.018488,-0.0078,1.385
8414.00,7.456585,25.02497,-0.000175,24.018629,-0.0078,1.385
8416.00,7.448227,25.02495,-0.000174,24.018243,-0.0078,1.385
8418.00,7.444245,25.02491,-0.000174,24.018285,-0.0078,1.386
8420.00,7.440995,25.02396,-0.000175,24.018635,-0.0078,1.387
8422.00,7.437962,25.02402,-0.000176,24.018658,-0.0078,1.387
8424.00,7.435730,25.02412,-0.000176,24.018299,-0.0078,1.387
8426.00,7.433371,25.02386,-0.000177,24.018182,-0.0078,1.387
8428.00,7.431038,25.02417,-0.000177,24.017854,-0.0078,1.387
8430.00,7.429386,25.02409,-0.000176,24.018312,-0.0078,1.387
8432.00,7.432270,25.02428,-0.000177,24.018249,-0.0078,1.387
8434.00,7.440060,25.02482,-0.000176,24.017850,-0.0078,1.389
8436.00,7.449545,25.02436,-0.000177,24.018151,-0.0078,1.389
8438.00,7.458313,25.02481,-0.000177,24.018435,-0.0078,1.388
8440.00,7.463730,25.02524,-0.000176,24.017908,-0.0078,1.388
8442.00,7.468426,25.02427,-0.000176,24.017728,-0.0078,1.387
8444.00,7.472286,25.02432,-0.000176,24.018270,-0.0078,1.386
8446.00,7.475457,25.02425,-0.000174,24.018127,-0.0078,1.386
8448.00,7.478128,25.02496,-0.000175,24.018437,-0.0078,1.386
8450.00,7.481187,25.02527,-0.000174,24.018015,-0.0078,1.387
8452.00,7.481583,25.02508,-0.000174,24.017594,-0.0078,1.387
8454.00,7.482864,25.02490,-0.000174,24.018470,-0.0078,1.386
8456.00,7.485571,25.02463,-0.000174,24.017946,-0.0078,1.387
8458.00,7.488012,25.02453,-0.000174,24.018646,-0.0077,1.387
8460.00,7.488190,25.02434,-0.000175,24.018463,-0.0078,1.386
8462.00,7.488622,25.02477,-0.000174,24.017654,-0.0078,1.386
8464.00,7.487759,25.02518,-0.000175,24.017600,-0.0078,1.386
8466.00,7.487529,25.02485,-0.000176,24.017444,-0.0077,1.387
8468.00,7.487847,25.02436,-0.000176,24.017701,-0.0077,1.386
8470.00,7.488381,25.02478,-0.000176,24.018677,-0.0078,1.386
8472.00,7.488840,25.02422,-0.000175,24.018544,-0.0078,1.387
8474.00,7.489040,25.02433,-0.000174,24.018408,-0.0078,1.386
8476.00,7.488779,25.02464,-0.000176,24.017991,-0.0078,1.386
8478.00,7.489304,25.02434,-0.000176,24.018098,-0.0078,1.386
8480.00,7.490221,25.02404,-0.000175,24.017970,-0.0078,1.386
8482.00,7.489326,25.02417,-0.000174,24.017937,-0.0077,1.386
8484.00,7.489463,25.02455,-0.000176,24.018334,-0.0077,1.386
8486.00,7.489639,25.02479,-0.000176,24.018129,-0.0078,1.386
8488.00,7.489542,25.02382,-0.000175,24.017790,-0.0078,1.386
8490.00,7.489636,25.02361,-0.000176,24.017786,-0.0078,1.387
8492.00,7.490229,25.02412,-0.000175,24.017779,-0.0078,1.386
8494.00,7.490897,25.02442,-0.000174,24.017973,-0.0078,1.386
8496.00,7.492052,25.02495,-0.000175,24.017703,-0.0078,1.386
8498.00,7.493766,25.02420,-0.000176,24.018209,-0.0078,1.386
8500.00,7.494459,25.02379,-0.000175,24.018022,-0.0078,1.386
8502.00,7.494380,25.02502,-0.000175,24.017399,-0.0078,1.386
8504.00,7.494188,25.02496,-0.000175,24.018312,-0.0078,1.386
8506.00,7.494360,25.02518,-0.000176,24.018823,-0.0078,1.386
8508.00,7.494059,25.02461,-0.000176,24.018316,-0.0078,1.386
8510.00,7.494095,25.02448,-0.000176,24.017792,-0.0078,1.387
8512.00,7.494502,25.02419,-0.000175,24.018086,-0.0078,1.386
8514.00,7.494924,25.02402,-0.000175,24.018006,-0.0077,1.386
8516.00,7.495013,25.02427,-0.000176,24.018296,-0.0078,1.387
8518.00,7.494814,25.02500,-0.000176,24.018577,-0.0078,1.387
8520.00,7.495655,25.02519,-0.000175,24.018270,-0.0078,1.387
8522.00,7.496625,25.02398,-0.000175,24.018508,-0.0078,1.387
8524.00,7.496306,25.02465,-0.000175,24.018479,-0.0078,1.386
8526.00,7.496150,25.02549,-0.000174,24.017930,-0.0077,1.386
8528.00,7.495891,25.02513,-0.000175,24.018009,-0.0077,1.387
8530.00,7.495010,25.02496,-0.000177,24.018082,-0.0078,1.387
8532.00,7.494217,25.02458,-0.000177,24.017803,-0.0078,1.387
8534.00,7.494867,25.02405,-0.000176,24.018133,-0.0077,1.387
8536.00,7.493962,25.02431,-0.000176,24.018176,-0.0078,1.387
8538.00,7.491882,25.02451,-0.000176,24.017933,-0.0078,1.387
8540.00,7.491131,25.02451,-0.000175,24.018173,-0.0078,1.387
8542.00,7.490605,25.02468,-0.000175,24.018414,-0.0078,1.387
8544.00,7.490133,25.02476,-0.000175,24.018301,-0.0077,1.386
8546.00,7.490102,25.02496,-0.000175,24.018196,-0.0078,1.386
8548.00,7.489065,25.02504,-0.000175,24.017931,-0.0077,1.387
8550.00,7.489433,25.02521,-0.000175,24.018211,-0.0078,1.387
8552.00,7.489085,25.02566,-0.000175,24.018702,-0.0078,1.387
8554.00,7.489359,25.02570,-0.000174,24.018078,-0.0078,1.386
8556.00,7.490962,25.02553,-0.000174,24.018078,-0.0078,1.386
8558.00,7.492431,25.02545,-0.000175,24.017696,-0.0078,1.386
8560.00,7.493554,25.02596,-0.000174,24.018042,-0.0077,1.387
8562.00,7.493530,25.02595,-0.000175,24.017950,-0.0078,1.388
8564.00,7.492390,25.02539,-0.000176,24.017872,-0.0078,1.388
8566.00,7.492769,25.02573,-0.000176,24.018477,-0.0077,1.387
8568.00,7.494390,25.02581,-0.000175,24.018236,-0.0077,1.386
8570.00,7.494312,25.02586,-0.000175,24.018102,-0.0078,1.387
8572.00,7.494229,25.02607,-0.000176,24.017933,-0.0078,1.387
8574.00,7.494519,25.02644,-0.000177,24.018452,-0.0077,1.387
8576.00,7.495272,25.02608,-0.000175,24.017895,-0.0077,1.386
8578.00,7.494555,25.02629,-0.000175,24.017848,-0.0077,1.387
8580.00,7.493872,25.02599,-0.000175,24.018637,-0.0077,1.387
8582.00,7.493682,25.02522,-0.000174,24.017937,-0.0078,1.387
8584.00,7.493286,25.02574,-0.000175,24.018486,-0.0078,1.387
8586.00,7.493112,25.02521,-0.000177,24.018209,-0.0078,1.387
8588.00,7.492654,25.02540,-0.000176,24.017282,-0.0078,1.387
8590.00,7.491782,25.02541,-0.000175,24.017732,-0.0078,1.387
8592.00,7.492326,25.02552,-0.000175,24.017578,-0.0078,1.386
8594.00,7.491643,25.02529,-0.000176,24.017625,-0.0078,1.387
8596.00,7.491025,25.02553,-0.000176,24.017855,-0.0078,1.386
8598.00,7.490140,25.02562,-0.000175,24.017830,-0.0078,1.386
8600.00,7.489976,25.02547,-0.000175,24.018260,-0.0078,1.387
8602.00,7.490526,25.02548,-0.000174,24.017937,-0.0078,1.387
8604.00,7.491379,25.02557,-0.000174,24.018867,-0.0078,1.387
8606.00,7.490889,25.02525,-0.000175,24.018037,-0.0078,1.387
8608.00,7.490154,25.02591,-0.000176,24.017975,-0.0078,1.387
8610.00,7.489839,25.02595,-0.000175,24.017864,-0.0078,1.387
8612.00,7.489482,25.02672,-0.000175,24.017437,-0.0078,1.387
8614.00,7.489238,25.02547,-0.000175,24.018071,-0.0078,1.387
8616.00,7.489593,25.02550,-0.000176,24.018218,-0.0078,1.387
8618.00,7.489960,25.02623,-0.000176,24.017931,-0.0078,1.387
8620.00,7.489263,25.02579,-0.000176,24.017578,-0.0078,1.387
8622.00,7.489771,25.02564,-0.000175,24.017482,-0.0078,1.387
8624.00,7.490360,25.02586,-0.000175,24.018452,-0.0078,1.386
8626.00,7.490486,25.02582,-0.000176,24.018425,-0.0078,1.388
8628.00,7.490692,25.02473,-0.000176,24.017710,-0.0078,1.387
8630.00,7.490980,25.02464,-0.000176,24.017917,-0.0078,1.387
8632.00,7.492968,25.02521,-0.000176,24.017667,-0.0078,1.387
8634.00,7.494395,25.02544,-0.000176,24.017524,-0.0078,1.387
8636.00,7.494862,25.02484,-0.000176,24.018182,-0.0078,1.387
8638.00,7.494618,25.02379,-0.000175,24.017935,-0.0078,1.386
8640.00,7.494059,25.02394,-0.000176,24.018446,-0.0078,1.387
8642.00,7.492808,25.02412,-0.000176,24.018383,-0.0078,1.387
8644.00,7.492738,25.02476,-0.000176,24.018089,-0.0078,1.387
8646.00,7.492608,25.02499,-0.000175,24.018312,-0.0078,1.388
8648.00,7.491926,25.02454,-0.000175,24.018533,-0.0078,1.387
8650.00,7.491586,25.02425,-0.000175,24.018127,-0.0078,1.386
8652.00,7.491194,25.02419,-0.000175,24.018646,-0.0078,1.387
8654.00,7.491246,25.02386,-0.000175,24.018203,-0.0078,1.387
8656.00,7.491809,25.02473,-0.000174,24.017999,-0.0078,1.387
8658.00,7.492500,25.02437,-0.000175,24.018405,-0.0078,1.388
8660.00,7.492437,25.02421,-0.000176,24.018439,-0.0078,1.388
8662.00,7.492177,25.02356,-0.000175,24.018087,-0.0078,1.388
8664.00,7.492260,25.02378,-0.000175,24.018057,-0.0078,1.388
8666.00,7.492547,25.02480,-0.000175,24.018628,-0.0077,1.387
8668.00,7.492212,25.02516,-0.000175,24.018111,-0.0078,1.387
8670.00,7.492093,25.02425,-0.000175,24.017767,-0.0078,1.388
8672.00,7.492589,25.02425,-0.000177,24.017027,-0.0078,1.388
8674.00,7.493021,25.02429,-0.000176,24.018089,-0.0078,1.387
8676.00,7.492543,25.02496,-0.000176,24.018252,-0.0078,1.387
8678.00,7.491842,25.02515,-0.000175,24.017672,-0.0078,1.387
8680.00,7.491413,25.02441,-0.000175,24.017960,-0.0078,1.388
8682.00,7.491207,25.02473,-0.000176,24.017527,-0.0078,1.388
8684.00,7.491177,25.02504,-0.000176,24.017785,-0.0078,1.387
8686.00,7.491081,25.02530,-0.000175,24.017698,-0.0078,1.387
8688.00,7.490933,25.02518,-0.000174,24.017915,-0.0078,1.386
8690.00,7.490867,25.02446,-0.000174,24.018580,-0.0077,1.387
8692.00,7.490114,25.02490,-0.000174,24.018405,-0.0078,1.388
8694.00,7.490077,25.02459,-0.000177,24.017429,-0.0077,1.387
8696.00,7.490126,25.02522,-0.000175,24.017953,-0.0078,1.387
8698.00,7.489942,25.02489,-0.000174,24.018004,-0.0077,1.387
8700.00,7.489096,25.02445,-0.000175,24.017679,-0.0078,1.387
8702.00,7.488904,25.02491,-0.000175,24.018425,-0.0078,1.387
8704.00,7.489381,25.02482,-0.000175,24.017921,-0.0078,1.387
8706.00,7.489543,25.02545,-0.000175,24.018764,-0.0078,1.387
8708.00,7.489649,25.02552,-0.000175,24.018241,-0.0078,1.387
8710.00,7.489672,25.02467,-0.000175,24.017718,-0.0078,1.386
8712.00,7.489423,25.02465,-0.000175,24.017553,-0.0078,1.387
8714.00,7.488905,25.02496,-0.000176,24.018066,-0.0078,1.387
8716.00,7.489136,25.02551,-0.000175,24.017511,-0.0078,1.387
8718.00,7.490621,25.02594,-0.000175,24.017710,-0.0078,1.387
8720.00,7.491550,25.02571,-0.000176,24.017627,-0.0078,1.387
8722.00,7.491043,25.02536,-0.000176,24.018162,-0.0078,1.388
8724.00,7.490763,25.02621,-0.000176,24.018231,-0.0078,1.387
8726.00,7.489722,25.02563,-0.000176,24.018164,-0.0078,1.387
8728.00,7.489280,25.02517,-0.000175,24.019050,-0.0077,1.387
8730.00,7.489556,25.02567,-0.000175,24.018231,-0.0078,1.387
8732.00,7.489678,25.02587,-0.000175,24.018687,-0.0078,1.387
8734.00,7.489913,25.02600,-0.000175,24.017667,-0.0078,1.387
8736.00,7.489278,25.02592,-0.000174,24.017835,-0.0078,1.388
8738.00,7.489347,25.02567,-0.000175,24.017507,-0.0078,1.387
8740.00,7.489888,25.02512,-0.000176,24.018223,-0.0078,1.387
8742.00,7.490770,25.02587,-0.000176,24.018493,-0.0078,1.388
8744.00,7.491239,25.02591,-0.000176,24.017834,-0.0078,1.388
8746.00,7.490968,25.02579,-0.000175,24.018541,-0.0078,1.388
8748.00,7.490976,25.02546,-0.000174,24.018740,-0.0078,1.387
8750.00,7.491863,25.02548,-0.000175,24.018629,-0.0077,1.387
8752.00,7.491479,25.02570,-0.000175,24.018466,-0.0077,1.387
8754.00,7.491538,25.02652,-0.000176,24.018802,-0.0077,1.388
8756.00,7.490738,25.02630,-0.000176,24.018028,-0.0078,1.388
8758.00,7.490643,25.02649,-0.000176,24.018015,-0.0078,1.387
8760.00,7.491405,25.02613,-0.000175,24.018033,-0.0077,1.388
8762.00,7.491710,25.02604,-0.000175,24.018120,-0.0077,1.387
8764.00,7.491467,25.02613,-0.000175,24.018968,-0.0077,1.387
8766.00,7.491376,25.02606,-0.000174,24.018666,-0.0077,1.387
8768.00,7.491572,25.02615,-0.000174,24.017955,-0.0078,1.388
8770.00,7.491407,25.02592,-0.000174,24.018548,-0.0078,1.388
8772.00,7.490839,25.02570,-0.000175,24.018615,-0.0078,1.388
8774.00,7.490011,25.02635,-0.000174,24.017931,-0.0077,1.387
8776.00,7.490503,25.02697,-0.000175,24.017957,-0.0077,1.387
8778.00,7.491669,25.02616,-0.000175,24.017977,-0.0078,1.388
8780.00,7.491855,25.02617,-0.000174,24.017553,-0.0078,1.387
8782.00,7.492315,25.02683,-0.000175,24.018477,-0.0077,1.388
8784.00,7.493149,25.02635,-0.000176,24.018473,-0.0077,1.387
8786.00,7.494366,25.02590,-0.000175,24.018468,-0.0077,1.387
8788.00,7.495070,25.02577,-0.000174,24.018579,-0.0078,1.387
8790.00,7.495403,25.02571,-0.000175,24.017723,-0.0078,1.388
8792.00,7.495702,25.02552,-0.000175,24.017953,-0.0078,1.387
8794.00,7.495765,25.02526,-0.000175,24.018274,-0.0078,1.387
8796.00,7.495462,25.02622,-0.000175,24.017939,-0.0078,1.388
8798.00,7.494904,25.02638,-0.000175,24.017629,-0.0078,1.387
8800.00,7.495547,25.02565,-0.000175,24.018051,-0.0078,1.387
8802.00,7.495362,25.02616,-0.000174,24.017984,-0.0078,1.387
8804.00,7.494422,25.02609,-0.000175,24.018502,-0.0077,1.388
8806.00,7.493733,25.02625,-0.000175,24.018415,-0.0078,1.387
8808.00,7.493285,25.02626,-0.000176,24.017966,-0.0078,1.388
8810.00,7.493522,25.02563,-0.000176,24.017553,-0.0078,1.387
8812.00,7.493502,25.02671,-0.000175,24.017971,-0.0078,1.387
8814.00,7.492842,25.02666,-0.000175,24.018976,-0.0078,1.387
8816.00,7.491884,25.02590,-0.000176,24.017627,-0.0078,1.387
8818.00,7.491211,25.02607,-0.000175,24.017594,-0.0077,1.387
8820.00,7.490436,25.02596,-0.000175,24.018086,-0.0077,1.388
8822.00,7.489807,25.02666,-0.000174,24.018017,-0.0077,1.388
8824.00,7.490031,25.02667,-0.000174,24.018338,-0.0078,1.387
8826.00,7.490161,25.02685,-0.000174,24.018448,-0.0077,1.387
8828.00,7.489638,25.02706,-0.000174,24.018399,-0.0077,1.388
8830.00,7.489887,25.02672,-0.000175,24.017979,-0.0078,1.388
8832.00,7.490367,25.02665,-0.000174,24.018430,-0.0078,1.387
8834.00,7.490092,25.02646,-0.000174,24.018236,-0.0078,1.387
8836.00,7.490268,25.02628,-0.000173,24.018843,-0.0078,1.387
8838.00,7.490790,25.02657,-0.000174,24.018657,-0.0077,1.387
8840.00,7.490894,25.02639,-0.000175,24.018105,-0.0077,1.387
8842.00,7.491370,25.02631,-0.000176,24.017946,-0.0078,1.387
8844.00,7.491464,25.02612,-0.000176,24.017549,-0.0078,1.388
8846.00,7.491146,25.02579,-0.000176,24.018115,-0.0078,1.388
8848.00,7.490888,25.02576,-0.000175,24.018055,-0.0078,1.388
8850.00,7.490382,25.02551,-0.000175,24.018542,-0.0078,1.388
8852.00,7.490040,25.02559,-0.000175,24.018330,-0.0078,1.388
8854.00,7.490323,25.02600,-0.000174,24.018350,-0.0077,1.387
8856.00,7.490824,25.02599,-0.000174,24.017776,-0.0077,1.387
8858.00,7.490489,25.02595,-0.000175,24.018095,-0.0077,1.388
8860.00,7.490715,25.02485,-0.000175,24.017859,-0.0078,1.388
8862.00,7.491037,25.02477,-0.000177,24.017846,-0.0078,1.388
8864.00,7.490694,25.02508,-0.000176,24.017654,-0.0078,1.388
8866.00,7.490699,25.02599,-0.000176,24.017435,-0.0078,1.388
8868.00,7.490462,25.02535,-0.000176,24.017620,-0.0078,1.388
8870.00,7.490192,25.02488,-0.000176,24.017866,-0.0078,1.388
8872.00,7.490691,25.02514,-0.000174,24.017950,-0.0078,1.388
8874.00,7.490680,25.02533,-0.000174,24.018593,-0.0078,1.388
8876.00,7.490534,25.02535,-0.000176,24.018399,-0.0078,1.388
8878.00,7.490714,25.02533,-0.000175,24.018646,-0.0078,1.388
8880.00,7.490792,25.02531,-0.000175,24.018241,-0.0078,1.388
8882.00,7.490961,25.02567,-0.000176,24.018191,-0.0078,1.387
8884.00,7.490754,25.02572,-0.000174,24.017774,-0.0078,1.387
8886.00,7.490455,25.02462,-0.000175,24.018227,-0.0077,1.388
8888.00,7.489031,25.02479,-0.000176,24.018385,-0.0078,1.388
8890.00,7.487172,25.02484,-0.000176,24.017728,-0.0078,1.387
8892.00,7.485688,25.02528,-0.000176,24.017801,-0.0078,1.388
8894.00,7.483897,25.02542,-0.000176,24.017380,-0.0078,1.388
8896.00,7.482707,25.02554,-0.000175,24.017814,-0.0077,1.388
8898.00,7.483633,25.02559,-0.000176,24.018415,-0.0078,1.388
8900.00,7.483088,25.02564,-0.000175,24.017674,-0.0077,1.388
8902.00,7.482273,25.02554,-0.000175,24.017718,-0.0077,1.387
8904.00,7.482397,25.02506,-0.000174,24.018006,-0.0078,1.388
8906.00,7.482579,25.02544,-0.000174,24.017810,-0.0078,1.388
8908.00,7.483386,25.02553,-0.000174,24.017986,-0.0078,1.388
8910.00,7.484448,25.02544,-0.000175,24.018113,-0.0078,1.388
8912.00,7.485217,25.02522,-0.000175,24.018205,-0.0078,1.388
8914.00,7.485039,25.02455,-0.000175,24.017951,-0.0078,1.387
8916.00,7.485455,25.02575,-0.000175,24.018051,-0.0078,1.387
8918.00,7.486522,25.02603,-0.000175,24.018238,-0.0078,1.388
8920.00,7.486577,25.02543,-0.000175,24.017970,-0.0078,1.388
8922.00,7.486670,25.02552,-0.000175,24.017870,-0.0078,1.388
8924.00,7.487052,25.02599,-0.000176,24.017502,-0.0078,1.388
8926.00,7.488382,25.02684,-0.000175,24.018095,-0.0078,1.387
8928.00,7.489016,25.02613,-0.000175,24.018522,-0.0078,1.387
8930.00,7.490356,25.02577,-0.000175,24.018312,-0.0078,1.388
8932.00,7.491982,25.02603,-0.000176,24.018109,-0.0078,1.388
8934.00,7.493300,25.02651,-0.000175,24.018428,-0.0078,1.388
8936.00,7.493518,25.02681,-0.000174,24.017948,-0.0077,1.388
8938.00,7.493911,25.02615,-0.000176,24.018171,-0.0078,1.388
8940.00,7.493804,25.02571,-0.000175,24.018227,-0.0078,1.388
8942.00,7.494272,25.02525,-0.000176,24.018038,-0.0078,1.388
8944.00,7.493888,25.02570,-0.000175,24.018298,-0.0078,1.388
8946.00,7.493880,25.02588,-0.000175,24.018745,-0.0077,1.388
8948.00,7.493700,25.02582,-0.000175,24.018441,-0.0078,1.388
8950.00,7.493085,25.02542,-0.000175,24.018396,-0.0077,1.388
8952.00,7.492580,25.02495,-0.000174,24.018241,-0.0077,1.388
8954.00,7.492631,25.02595,-0.000175,24.018464,-0.0077,1.388
8956.00,7.493432,25.02711,-0.000175,24.018115,-0.0077,1.387
8958.00,7.493128,25.02708,-0.000174,24.018379,-0.0078,1.388
8960.00,7.491617,25.02681,-0.000176,24.018481,-0.0078,1.388
8962.00,7.491179,25.02734,-0.000175,24.018316,-0.0078,1.387
8964.00,7.490956,25.02659,-0.000175,24.018443,-0.0078,1.388
8966.00,7.488888,25.02671,-0.000173,24.017959,-0.0078,1.388
8968.00,7.488374,25.02606,-0.000174,24.017631,-0.0077,1.388
8970.00,7.486671,25.02599,-0.000175,24.018100,-0.0078,1.388
8972.00,7.485158,25.02653,-0.000176,24.018439,-0.0078,1.389
8974.00,7.484634,25.02629,-0.000175,24.017471,-0.0078,1.388
8976.00,7.484975,25.02691,-0.000174,24.018100,-0.0078,1.388
8978.00,7.484780,25.02811,-0.000174,24.018553,-0.0078,1.389
8980.00,7.484157,25.02715,-0.000175,24.018414,-0.0077,1.388
8982.00,7.483719,25.02775,-0.000173,24.018961,-0.0077,1.387
8984.00,7.484027,25.02840,-0.000174,24.017685,-0.0078,1.388
8986.00,7.483441,25.02817,-0.000174,24.017569,-0.0077,1.388
8988.00,7.482944,25.02884,-0.000174,24.017931,-0.0077,1.387
8990.00,7.482693,25.02891,-0.000174,24.018321,-0.0078,1.388
8992.00,7.482992,25.02865,-0.000173,24.018196,-0.0078,1.388
8994.00,7.484335,25.02769,-0.000174,24.018109,-0.0077,1.388
8996.00,7.484574,25.02791,-0.000173,24.017912,-0.0077,1.388
8998.00,7.484236,25.02784,-0.000175,24.018666,-0.0078,1.388
9000.00,7.484413,25.02726,-0.000175,24.017786,-0.0078,1.388
9002.00,7.484109,25.02777,-0.000176,24.019099,-0.0078,1.389
9004.00,7.484851,25.02843,-0.000176,24.018348,-0.0077,1.388
@15,12.0000,24.0
9006.00,7.485456,25.02804,-0.000175,24.018580,-0.0077,1.387
9008.00,7.482233,25.02725,-0.000174,24.017776,-0.0078,1.387
9010.00,7.473439,25.02795,-0.000174,24.018066,-0.0078,1.386
9012.00,7.462521,25.02801,-0.000172,24.018499,-0.0077,1.386
9014.00,7.451858,25.02722,-0.000173,24.018492,-0.0078,1.387
9016.00,7.443869,25.02772,-0.000174,24.018399,-0.0078,1.387
9018.00,7.441002,25.02840,-0.000176,24.018414,-0.0078,1.388
9020.00,7.440541,25.02815,-0.000176,24.018091,-0.0078,1.389
9022.00,7.439420,25.02834,-0.000177,24.018018,-0.0077,1.390
9024.00,7.437977,25.02806,-0.000177,24.018401,-0.0078,1.389
9026.00,7.435793,25.02820,-0.000176,24.018450,-0.0078,1.389
9028.00,7.433531,25.02851,-0.000177,24.018018,-0.0078,1.389
9030.00,7.432009,25.02809,-0.000177,24.017951,-0.0078,1.389
9032.00,7.435227,25.02854,-0.000176,24.018269,-0.0078,1.389
9034.00,7.442192,25.02841,-0.000175,24.018118,-0.0078,1.390
9036.00,7.451354,25.02892,-0.000175,24.018780,-0.0078,1.390
9038.00,7.460034,25.02839,-0.000177,24.018283,-0.0078,1.390
9040.00,7.465647,25.02759,-0.000175,24.018026,-0.0078,1.389
9042.00,7.468364,25.02709,-0.000175,24.018793,-0.0078,1.389
9044.00,7.471056,25.02803,-0.000175,24.018247,-0.0077,1.388
9046.00,7.473175,25.02813,-0.000174,24.017942,-0.0077,1.388
9048.00,7.475433,25.02764,-0.000175,24.018156,-0.0077,1.388
9050.00,7.476852,25.02731,-0.000174,24.018191,-0.0077,1.388
9052.00,7.477435,25.02706,-0.000174,24.018276,-0.0078,1.388
9054.00,7.478250,25.02762,-0.000174,24.017678,-0.0078,1.388
9056.00,7.479379,25.02680,-0.000173,24.017763,-0.0077,1.388
9058.00,7.480479,25.02651,-0.000173,24.018410,-0.0077,1.388
9060.00,7.482449,25.02623,-0.000173,24.018684,-0.0077,1.388
9062.00,7.483607,25.02654,-0.000174,24.018807,-0.0078,1.388
9064.00,7.483971,25.02628,-0.000174,24.018013,-0.0078,1.387
9066.00,7.484670,25.02698,-0.000174,24.018722,-0.0078,1.388
9068.00,7.485685,25.02692,-0.000174,24.018176,-0.0077,1.388
9070.00,7.485361,25.02665,-0.000175,24.018216,-0.0077,1.388
9072.00,7.485344,25.02698,-0.000175,24.018218,-0.0077,1.388
9074.00,7.484410,25.02619,-0.000174,24.018832,-0.0077,1.388
9076.00,7.483776,25.02691,-0.000174,24.018463,-0.0077,1.388
9078.00,7.483995,25.02706,-0.000175,24.017741,-0.0078,1.389
9080.00,7.483611,25.02692,-0.000176,24.018301,-0.0077,1.388
9082.00,7.482873,25.02633,-0.000174,24.017569,-0.0078,1.388
9084.00,7.483227,25.02677,-0.000174,24.018751,-0.0078,1.388
9086.00,7.484525,25.02702,-0.000175,24.018156,-0.0077,1.388
9088.00,7.484838,25.02734,-0.000174,24.017912,-0.0077,1.388
9090.00,7.485878,25.02715,-0.000174,24.018187,-0.0077,1.388
9092.00,7.485819,25.02744,-0.000175,24.018468,-0.0077,1.388
9094.00,7.485017,25.02722,-0.000174,24.018287,-0.0077,1.388
9096.00,7.486244,25.02718,-0.000174,24.018878,-0.0077,1.388
9098.00,7.486910,25.02779,-0.000173,24.018967,-0.0077,1.388
9100.00,7.487216,25.02781,-0.000174,24.018158,-0.0077,1.388
9102.00,7.487549,25.02784,-0.000174,24.018530,-0.0078,1.388
9104.00,7.487887,25.02817,-0.000173,24.017810,-0.0078,1.387
9106.00,7.489092,25.02818,-0.000173,24.018260,-0.0078,1.387
9108.00,7.490208,25.02718,-0.000175,24.018435,-0.0077,1.388
9110.00,7.490447,25.02726,-0.000174,24.017654,-0.0078,1.388
9112.00,7.489502,25.02781,-0.000174,24.018022,-0.0078,1.388
9114.00,7.487420,25.02773,-0.000175,24.018441,-0.0078,1.388
9116.00,7.485307,25.02762,-0.000175,24.017703,-0.0077,1.388
9118.00,7.484386,25.02647,-0.000176,24.018512,-0.0077,1.389
9120.00,7.483918,25.02661,-0.000175,24.018109,-0.0077,1.388
9122.00,7.484297,25.02614,-0.000174,24.017788,-0.0078,1.388
9124.00,7.486548,25.02657,-0.000175,24.018789,-0.0078,1.387
9126.00,7.489543,25.02660,-0.000176,24.017698,-0.0078,1.388
9128.00,7.490202,25.02610,-0.000175,24.018153,-0.0077,1.388
9130.00,7.491224,25.02583,-0.000175,24.018782,-0.0077,1.388
9132.00,7.490705,25.02668,-0.000175,24.018018,-0.0077,1.387
9134.00,7.490560,25.02597,-0.000175,24.018428,-0.0078,1.388
9136.00,7.491430,25.02636,-0.000176,24.018869,-0.0078,1.388
9138.00,7.491395,25.02675,-0.000176,24.018296,-0.0077,1.388
9140.00,7.492168,25.02649,-0.000176,24.017631,-0.0078,1.388
9142.00,7.492803,25.02615,-0.000176,24.018345,-0.0078,1.388
9144.00,7.493705,25.02599,-0.000175,24.017841,-0.0078,1.388
9146.00,7.494228,25.02616,-0.000175,24.017446,-0.0078,1.388
9148.00,7.493646,25.02637,-0.000175,24.017897,-0.0078,1.389
9150.00,7.491587,25.02677,-0.000175,24.017500,-0.0077,1.387
9152.00,7.491825,25.02687,-0.000175,24.017924,-0.0077,1.387
9154.00,7.492465,25.02698,-0.000175,24.019092,-0.0078,1.389
9156.00,7.491242,25.02761,-0.000176,24.018245,-0.0077,1.388
9158.00,7.490882,25.02712,-0.000175,24.018033,-0.0078,1.388
9160.00,7.489363,25.02683,-0.000176,24.018410,-0.0077,1.388
9162.00,7.488069,25.02733,-0.000176,24.018200,-0.0078,1.388
9164.00,7.487897,25.02707,-0.000175,24.018477,-0.0078,1.388
9166.00,7.488855,25.02684,-0.000176,24.018185,-0.0078,1.389
9168.00,7.489647,25.02670,-0.000176,24.017913,-0.0077,1.388
9170.00,7.489051,25.02748,-0.000176,24.017979,-0.0078,1.388
9172.00,7.487601,25.02762,-0.000176,24.017868,-0.0078,1.388
9174.00,7.486842,25.02739,-0.000175,24.017725,-0.0078,1.389
9176.00,7.487569,25.02691,-0.000176,24.018379,-0.0077,1.389
9178.00,7.488467,25.02733,-0.000176,24.017455,-0.0078,1.388
9180.00,7.489510,25.02748,-0.000176,24.017988,-0.0078,1.388
9182.00,7.491279,25.02731,-0.000175,24.018988,-0.0078,1.387
9184.00,7.491587,25.02736,-0.000174,24.017761,-0.0078,1.388
9186.00,7.492619,25.02723,-0.000175,24.018309,-0.0078,1.388
9188.00,7.493064,25.02693,-0.000175,24.018236,-0.0078,1.388
9190.00,7.493464,25.02753,-0.000175,24.018646,-0.0078,1.388
9192.00,7.493204,25.02721,-0.000175,24.017698,-0.0078,1.388
9194.00,7.491916,25.02669,-0.000175,24.017866,-0.0078,1.387
9196.00,7.492159,25.02650,-0.000176,24.018499,-0.0077,1.388
9198.00,7.491904,25.02704,-0.000174,24.017544,-0.0078,1.387
9200.00,7.491187,25.02698,-0.000175,24.017837,-0.0078,1.388
9202.00,7.491459,25.02702,-0.000176,24.018443,-0.0078,1.388
9204.00,7.492054,25.02756,-0.000176,24.018419,-0.0078,1.388
9206.00,7.491649,25.02807,-0.000176,24.018222,-0.0078,1.388
9208.00,7.490420,25.02764,-0.000176,24.018530,-0.0078,1.388
9210.00,7.490264,25.02774,-0.000175,24.017986,-0.0078,1.388
9212.00,7.490150,25.02716,-0.000175,24.017901,-0.0078,1.388
9214.00,7.490392,25.02681,-0.000174,24.017930,-0.0078,1.388
9216.00,7.490249,25.02675,-0.000175,24.018657,-0.0078,1.388
9218.00,7.489971,25.02654,-0.000175,24.018354,-0.0077,1.388
9220.00,7.489702,25.02789,-0.000176,24.018002,-0.0077,1.389
9222.00,7.488859,25.02755,-0.000175,24.018579,-0.0078,1.388
9224.00,7.488813,25.02696,-0.000177,24.018185,-0.0078,1.389
9226.00,7.488169,25.02731,-0.000176,24.017785,-0.0078,1.388
9228.00,7.488263,25.02652,-0.000175,24.018004,-0.0078,1.388
9230.00,7.488448,25.02631,-0.000174,24.019142,-0.0078,1.388
9232.00,7.488576,25.02713,-0.000174,24.017786,-0.0078,1.388
9234.00,7.488951,25.02730,-0.000175,24.017734,-0.0078,1.388
9236.00,7.487964,25.02688,-0.000175,24.018283,-0.0078,1.389
9238.00,7.487757,25.02712,-0.000175,24.017897,-0.0078,1.388
9240.00,7.488831,25.02707,-0.000175,24.017879,-0.0078,1.388
9242.00,7.489394,25.02739,-0.000175,24.018127,-0.0078,1.388
9244.00,7.489633,25.02753,-0.000176,24.018022,-0.0077,1.388
9246.00,7.489671,25.02672,-0.000176,24.017736,-0.0078,1.388
9248.00,7.488673,25.02695,-0.000175,24.018328,-0.0078,1.388
9250.00,7.490002,25.02690,-0.000176,24.018149,-0.0078,1.388
9252.00,7.490255,25.02732,-0.000175,24.017739,-0.0077,1.389
9254.00,7.490123,25.02724,-0.000175,24.018189,-0.0078,1.388
9256.00,7.490559,25.02737,-0.000175,24.018865,-0.0078,1.388
9258.00,7.490215,25.02667,-0.000176,24.019074,-0.0078,1.389
9260.00,7.490014,25.02633,-0.000175,24.017839,-0.0077,1.388
9262.00,7.489400,25.02706,-0.000174,24.018780,-0.0078,1.388
9264.00,7.489858,25.02652,-0.000175,24.018345,-0.0078,1.388
9266.00,7.490693,25.02639,-0.000175,24.018628,-0.0077,1.388
9268.00,7.489928,25.02736,-0.000174,24.018189,-0.0078,1.388
9270.00,7.489579,25.02701,-0.000175,24.018261,-0.0078,1.389
9272.00,7.489980,25.02760,-0.000177,24.018629,-0.0078,1.388
9274.00,7.489056,25.02682,-0.000176,24.018316,-0.0078,1.388
9276.00,7.488803,25.02783,-0.000175,24.018551,-0.0078,1.387
9278.00,7.488452,25.02776,-0.000176,24.018506,-0.0078,1.388
9280.00,7.487596,25.02705,-0.000175,24.017757,-0.0078,1.388
9282.00,7.486554,25.02716,-0.000176,24.018619,-0.0078,1.388
9284.00,7.486305,25.02834,-0.000176,24.017676,-0.0078,1.388
9286.00,7.486392,25.02704,-0.000175,24.017553,-0.0078,1.388
9288.00,7.487446,25.02734,-0.000175,24.018174,-0.0078,1.388
9290.00,7.488627,25.02773,-0.000176,24.017950,-0.0078,1.388
9292.00,7.489309,25.02770,-0.000175,24.017728,-0.0078,1.388
9294.00,7.488506,25.02817,-0.000176,24.018359,-0.0078,1.388
9296.00,7.488120,25.02826,-0.000175,24.018446,-0.0078,1.388
9298.00,7.488880,25.02765,-0.000175,24.018789,-0.0078,1.388
9300.00,7.489646,25.02715,-0.000175,24.018805,-0.0078,1.388
9302.00,7.488542,25.02658,-0.000175,24.017883,-0.0078,1.388
9304.00,7.487593,25.02683,-0.000175,24.018067,-0.0078,1.388
9306.00,7.488423,25.02732,-0.000175,24.017899,-0.0077,1.388
9308.00,7.487888,25.02697,-0.000175,24.018022,-0.0078,1.388
9310.00,7.488308,25.02725,-0.000175,24.018912,-0.0078,1.388
9312.00,7.488260,25.02762,-0.000175,24.018174,-0.0078,1.388
9314.00,7.488105,25.02760,-0.000176,24.018332,-0.0078,1.388
9316.00,7.489090,25.02776,-0.000174,24.018459,-0.0078,1.388
9318.00,7.488733,25.02733,-0.000174,24.017883,-0.0078,1.388
9320.00,7.488053,25.02636,-0.000175,24.018272,-0.0078,1.388
9322.00,7.488280,25.02645,-0.000173,24.018444,-0.0077,1.388
9324.00,7.488090,25.02689,-0.000173,24.018613,-0.0077,1.388
9326.00,7.487347,25.02626,-0.000174,24.017877,-0.0078,1.388
9328.00,7.487237,25.02617,-0.000174,24.018269,-0.0078,1.387
9330.00,7.487593,25.02608,-0.000174,24.018055,-0.0078,1.388
9332.00,7.488365,25.02608,-0.000175,24.017712,-0.0078,1.389
9334.00,7.489016,25.02623,-0.000176,24.018113,-0.0077,1.389
9336.00,7.488969,25.02723,-0.000176,24.019041,-0.0078,1.388
9338.00,7.489069,25.02682,-0.000175,24.018372,-0.0077,1.388
9340.00,7.488591,25.02646,-0.000175,24.017603,-0.0078,1.388
9342.00,7.488268,25.02705,-0.000175,24.018000,-0.0078,1.388
9344.00,7.487832,25.02716,-0.000176,24.018000,-0.0077,1.388
9346.00,7.487682,25.02677,-0.000176,24.017821,-0.0078,1.388
9348.00,7.487256,25.02627,-0.000176,24.018167,-0.0078,1.388
9350.00,7.487614,25.02696,-0.000175,24.018310,-0.0078,1.388
9352.00,7.488608,25.02662,-0.000174,24.018263,-0.0078,1.388
9354.00,7.488547,25.02609,-0.000175,24.018385,-0.0078,1.388
9356.00,7.487559,25.02677,-0.000174,24.018093,-0.0077,1.388
9358.00,7.486512,25.02653,-0.000173,24.017921,-0.0077,1.388
9360.00,7.485263,25.02678,-0.000174,24.018156,-0.0077,1.389
9362.00,7.484094,25.02682,-0.000175,24.018287,-0.0077,1.389
9364.00,7.484550,25.02714,-0.000175,24.018619,-0.0077,1.388
9366.00,7.485651,25.02721,-0.000175,24.018144,-0.0078,1.388
9368.00,7.486476,25.02723,-0.000175,24.017855,-0.0077,1.388
9370.00,7.487266,25.02793,-0.000174,24.018800,-0.0077,1.388
9372.00,7.487406,25.02765,-0.000174,24.018046,-0.0077,1.388
9374.00,7.486606,25.02643,-0.000174,24.017897,-0.0078,1.388
9376.00,7.485892,25.02656,-0.000175,24.019191,-0.0077,1.388
9378.00,7.486032,25.02700,-0.000175,24.017812,-0.0077,1.388
9380.00,7.486014,25.02722,-0.000175,24.017937,-0.0078,1.388
9382.00,7.486521,25.02695,-0.000176,24.018590,-0.0078,1.388
9384.00,7.487155,25.02784,-0.000175,24.018582,-0.0078,1.388
9386.00,7.486895,25.02749,-0.000175,24.018535,-0.0078,1.388
9388.00,7.486351,25.02741,-0.000174,24.018454,-0.0078,1.388
9390.00,7.486368,25.02743,-0.000173,24.018292,-0.0077,1.388
9392.00,7.486493,25.02710,-0.000175,24.018180,-0.0078,1.388
9394.00,7.486088,25.02705,-0.000175,24.018062,-0.0077,1.388
9396.00,7.486182,25.02727,-0.000175,24.018678,-0.0077,1.388
9398.00,7.486127,25.02720,-0.000176,24.018127,-0.0078,1.388
9400.00,7.486006,25.02764,-0.000175,24.018107,-0.0078,1.388
9402.00,7.486776,25.02676,-0.000175,24.018671,-0.0078,1.389
9404.00,7.487698,25.02754,-0.000175,24.018332,-0.0078,1.388
9406.00,7.487998,25.02707,-0.000175,24.018064,-0.0078,1.388
9408.00,7.487456,25.02698,-0.000175,24.017560,-0.0077,1.388
9410.00,7.487532,25.02743,-0.000174,24.018240,-0.0078,1.388
9412.00,7.488053,25.02787,-0.000175,24.018178,-0.0078,1.389
9414.00,7.487934,25.02758,-0.000175,24.018015,-0.0078,1.389
9416.00,7.487870,25.02751,-0.000175,24.018076,-0.0078,1.389
9418.00,7.488117,25.02729,-0.000175,24.017877,-0.0078,1.388
9420.00,7.487537,25.02767,-0.000176,24.018515,-0.0077,1.389
9422.00,7.486975,25.02744,-0.000175,24.018047,-0.0077,1.388
9424.00,7.487045,25.02755,-0.000176,24.018102,-0.0077,1.387
9426.00,7.486597,25.02784,-0.000175,24.018619,-0.0078,1.388
9428.00,7.486394,25.02753,-0.000175,24.018818,-0.0078,1.388
9430.00,7.486880,25.02800,-0.000174,24.017844,-0.0078,1.388
9432.00,7.487413,25.02764,-0.000175,24.018011,-0.0078,1.388
9434.00,7.486733,25.02762,-0.000175,24.018435,-0.0078,1.389
9436.00,7.487069,25.02786,-0.000174,24.018687,-0.0077,1.388
9438.00,7.486758,25.02844,-0.000175,24.017576,-0.0078,1.388
9440.00,7.486132,25.02784,-0.000173,24.018037,-0.0078,1.388
9442.00,7.485808,25.02820,-0.000174,24.018745,-0.0078,1.389
9444.00,7.485805,25.02806,-0.000175,24.018566,-0.0077,1.388
9446.00,7.485614,25.02795,-0.000174,24.019045,-0.0077,1.388
9448.00,7.484922,25.02760,-0.000174,24.018457,-0.0077,1.388
9450.00,7.484579,25.02819,-0.000175,24.019253,-0.0077,1.389
9452.00,7.484275,25.02880,-0.000175,24.018006,-0.0077,1.388
9454.00,7.485127,25.02839,-0.000175,24.018408,-0.0077,1.388
9456.00,7.485709,25.02766,-0.000175,24.018579,-0.0077,1.389
9458.00,7.485020,25.02771,-0.000173,24.018185,-0.0077,1.389
9460.00,7.484971,25.02740,-0.000174,24.018218,-0.0077,1.388
9462.00,7.484071,25.02793,-0.000174,24.018053,-0.0077,1.388
9464.00,7.483109,25.02743,-0.000173,24.018270,-0.0078,1.388
9466.00,7.483977,25.02744,-0.000175,24.018076,-0.0078,1.388
9468.00,7.484356,25.02775,-0.000174,24.017866,-0.0077,1.388
9470.00,7.484215,25.02779,-0.000173,24.018211,-0.0077,1.388
9472.00,7.484501,25.02729,-0.000174,24.017728,-0.0078,1.388
9474.00,7.484382,25.02721,-0.000175,24.018626,-0.0078,1.388
9476.00,7.484712,25.02784,-0.000175,24.018154,-0.0078,1.388
9478.00,7.484517,25.02746,-0.000175,24.018573,-0.0077,1.388
9480.00,7.484833,25.02679,-0.000174,24.018105,-0.0078,1.388
9482.00,7.485922,25.02768,-0.000175,24.017988,-0.0077,1.389
9484.00,7.486206,25.02804,-0.000174,24.018238,-0.0077,1.388
9486.00,7.486691,25.02770,-0.000174,24.018280,-0.0077,1.388
9488.00,7.487010,25.02721,-0.000173,24.018600,-0.0078,1.388
9490.00,7.487292,25.02659,-0.000174,24.018087,-0.0078,1.388
9492.00,7.486889,25.02727,-0.000174,24.018060,-0.0077,1.388
9494.00,7.486577,25.02716,-0.000174,24.018207,-0.0078,1.388
9496.00,7.485931,25.02655,-0.000175,24.017542,-0.0078,1.388
9498.00,7.486626,25.02686,-0.000174,24.018131,-0.0078,1.388
9500.00,7.486398,25.02688,-0.000174,24.017935,-0.0077,1.387
9502.00,7.485833,25.02712,-0.000175,24.018292,-0.0078,1.389
9504.00,7.485087,25.02714,-0.000176,24.018361,-0.0077,1.389
9506.00,7.484708,25.02684,-0.000175,24.018178,-0.0077,1.388
9508.00,7.484903,25.02592,-0.000175,24.017806,-0.0078,1.389
9510.00,7.485797,25.02735,-0.000175,24.018118,-0.0077,1.389
9512.00,7.485928,25.02698,-0.000175,24.017955,-0.0078,1.388
9514.00,7.485165,25.02700,-0.000175,24.018245,-0.0077,1.388
9516.00,7.485063,25.02726,-0.000175,24.018336,-0.0077,1.388
9518.00,7.485821,25.02725,-0.000175,24.018580,-0.0078,1.388
9520.00,7.486090,25.02661,-0.000173,24.017930,-0.0078,1.388
9522.00,7.485710,25.02656,-0.000174,24.018637,-0.0078,1.388
9524.00,7.485365,25.02655,-0.000174,24.018415,-0.0077,1.388
9526.00,7.486068,25.02661,-0.000175,24.018008,-0.0077,1.388
9528.00,7.486443,25.02649,-0.000175,24.019021,-0.0077,1.389
9530.00,7.486606,25.02641,-0.000176,24.018370,-0.0078,1.389
9532.00,7.486270,25.02665,-0.000175,24.018183,-0.0078,1.388
9534.00,7.485728,25.02642,-0.000175,24.018444,-0.0077,1.388
9536.00,7.485995,25.02620,-0.000175,24.018885,-0.0078,1.388
9538.00,7.486564,25.02665,-0.000175,24.018698,-0.0077,1.388
9540.00,7.486366,25.02679,-0.000174,24.019161,-0.0077,1.388
9542.00,7.485943,25.02613,-0.000174,24.018677,-0.0077,1.389
9544.00,7.485604,25.02622,-0.000175,24.018796,-0.0078,1.388
9546.00,7.485823,25.02703,-0.000176,24.017888,-0.0078,1.389
9548.00,7.487142,25.02713,-0.000175,24.018504,-0.0077,1.388
9550.00,7.486931,25.02647,-0.000174,24.018649,-0.0077,1.388
9552.00,7.486270,25.02640,-0.000174,24.018963,-0.0077,1.389
9554.00,7.485559,25.02706,-0.000175,24.018147,-0.0077,1.388
9556.00,7.486049,25.02702,-0.000175,24.018267,-0.0077,1.389
9558.00,7.486108,25.02761,-0.000175,24.018058,-0.0078,1.389
9560.00,7.486535,25.02693,-0.000176,24.017636,-0.0078,1.388
9562.00,7.486869,25.02719,-0.000174,24.017801,-0.0077,1.388
9564.00,7.486760,25.02751,-0.000175,24.018644,-0.0077,1.389
9566.00,7.486153,25.02745,-0.000175,24.018203,-0.0077,1.389
9568.00,7.486340,25.02767,-0.000174,24.018124,-0.0077,1.388
9570.00,7.486199,25.02762,-0.000174,24.017810,-0.0078,1.388
9572.00,7.485685,25.02771,-0.000175,24.017194,-0.0078,1.388
9574.00,7.485229,25.02673,-0.000174,24.018493,-0.0077,1.388
9576.00,7.485633,25.02673,-0.000175,24.018390,-0.0077,1.388
9578.00,7.484838,25.02711,-0.000175,24.018033,-0.0078,1.388
9580.00,7.484078,25.02733,-0.000173,24.018109,-0.0078,1.388
9582.00,7.484373,25.02827,-0.000175,24.018245,-0.0078,1.388
9584.00,7.484387,25.02848,-0.000175,24.017817,-0.0078,1.389
9586.00,7.484502,25.02761,-0.000175,24.017585,-0.0078,1.388
9588.00,7.484623,25.02737,-0.000175,24.018105,-0.0078,1.388
9590.00,7.484844,25.02810,-0.000176,24.017919,-0.0078,1.389
9592.00,7.484989,25.02800,-0.000175,24.018584,-0.0078,1.388
9594.00,7.485291,25.02814,-0.000175,24.018144,-0.0078,1.388
9596.00,7.485046,25.02760,-0.000175,24.017692,-0.0077,1.389
9598.00,7.485292,25.02700,-0.000175,24.018439,-0.0077,1.389
9600.00,7.484777,25.02699,-0.000175,24.017870,-0.0078,1.389
9602.00,7.485494,25.02719,-0.000176,24.018419,-0.0077,1.389
9604.00,7.485798,25.02628,-0.000176,24.018803,-0.0077,1.388
@16,12.0000,24.0
9606.00,7.485559,25.02707,-0.000175,24.018245,-0.0077,1.389
9608.00,7.481521,25.02744,-0.000175,24.018883,-0.0078,1.389
9610.00,7.473633,25.02711,-0.000174,24.018660,-0.0078,1.388
9612.00,7.462802,25.02714,-0.000173,24.018225,-0.0077,1.387
9614.00,7.452070,25.02750,-0.000172,24.018506,-0.0078,1.387
9616.00,7.443882,25.02787,-0.000173,24.018118,-0.0078,1.388
9618.00,7.437837,25.02767,-0.000175,24.017848,-0.0077,1.389
9620.00,7.435647,25.02789,-0.000175,24.018691,-0.0077,1.389
9622.00,7.433704,25.02756,-0.000175,24.018125,-0.0077,1.389
9624.00,7.431794,25.02775,-0.000176,24.018707,-0.0077,1.390
9626.00,7.430289,25.02743,-0.000176,24.018236,-0.0078,1.389
9628.00,7.428579,25.02753,-0.000176,24.018582,-0.0077,1.390
9630.00,7.426208,25.02664,-0.000176,24.018350,-0.0077,1.390
9632.00,7.427628,25.02693,-0.000176,24.017962,-0.0078,1.390
9634.00,7.435385,25.02631,-0.000176,24.018466,-0.0078,1.391
9636.00,7.445065,25.02652,-0.000176,24.018570,-0.0078,1.390
9638.00,7.454488,25.02668,-0.000176,24.018138,-0.0077,1.390
9640.00,7.460923,25.02676,-0.000175,24.018414,-0.0077,1.390
9642.00,7.464899,25.02711,-0.000174,24.018473,-0.0077,1.389
9644.00,7.467316,25.02683,-0.000174,24.018684,-0.0078,1.389
9646.00,7.468615,25.02715,-0.000173,24.018546,-0.0078,1.389
9648.00,7.470317,25.02761,-0.000174,24.018876,-0.0077,1.388
9650.00,7.472240,25.02753,-0.000174,24.018164,-0.0077,1.389
9652.00,7.474427,25.02705,-0.000174,24.018100,-0.0077,1.389
9654.00,7.475012,25.02718,-0.000174,24.018111,-0.0078,1.389
9656.00,7.476043,25.02695,-0.000174,24.018298,-0.0078,1.388
9658.00,7.476920,25.02668,-0.000175,24.017326,-0.0078,1.389
9660.00,7.478113,25.02658,-0.000174,24.018392,-0.0077,1.388
9662.00,7.478085,25.02710,-0.000174,24.018495,-0.0077,1.388
9664.00,7.477017,25.02766,-0.000173,24.018024,-0.0077,1.389
9666.00,7.476747,25.02750,-0.000175,24.018441,-0.0077,1.389
9668.00,7.477419,25.02688,-0.000176,24.018831,-0.0078,1.389
9670.00,7.477607,25.02780,-0.000175,24.018796,-0.0078,1.389
9672.00,7.478170,25.02778,-0.000175,24.017910,-0.0077,1.388
9674.00,7.478621,25.02795,-0.000174,24.018782,-0.0077,1.388
9676.00,7.479634,25.02727,-0.000174,24.018626,-0.0077,1.389
9678.00,7.481264,25.02788,-0.000173,24.017921,-0.0077,1.389
9680.00,7.482793,25.02812,-0.000174,24.018227,-0.0077,1.389
9682.00,7.483566,25.02740,-0.000175,24.018651,-0.0078,1.389
9684.00,7.483621,25.02805,-0.000175,24.018876,-0.0077,1.389
9686.00,7.483510,25.02761,-0.000175,24.019561,-0.0078,1.389
9688.00,7.482884,25.02722,-0.000175,24.018396,-0.0078,1.389
9690.00,7.483108,25.02754,-0.000174,24.018693,-0.0078,1.388
9692.00,7.483535,25.02748,-0.000174,24.018655,-0.0078,1.388
9694.00,7.484045,25.02814,-0.000174,24.018803,-0.0078,1.389
9696.00,7.483279,25.02806,-0.000175,24.018249,-0.0078,1.388
9698.00,7.483381,25.02791,-0.000174,24.018546,-0.0077,1.389
9700.00,7.483242,25.02810,-0.000175,24.018934,-0.0078,1.389
9702.00,7.482669,25.02791,-0.000175,24.018553,-0.0077,1.390
9704.00,7.483080,25.02796,-0.000176,24.018047,-0.0077,1.389
9706.00,7.483231,25.02791,-0.000175,24.018102,-0.0078,1.388
9708.00,7.482075,25.02769,-0.000175,24.018307,-0.0078,1.389
9710.00,7.481469,25.02756,-0.000175,24.018584,-0.0078,1.389
9712.00,7.482263,25.02770,-0.000174,24.018285,-0.0077,1.388
9714.00,7.483323,25.02751,-0.000175,24.018954,-0.0078,1.388
9716.00,7.483569,25.02705,-0.000174,24.018579,-0.0078,1.389
9718.00,7.484238,25.02801,-0.000175,24.017841,-0.0078,1.388
9720.00,7.485607,25.02774,-0.000174,24.018566,-0.0078,1.388
9722.00,7.485534,25.02757,-0.000174,24.018811,-0.0077,1.388
9724.00,7.484599,25.02769,-0.000175,24.018327,-0.0077,1.389
9726.00,7.483906,25.02743,-0.000175,24.018490,-0.0078,1.388
9728.00,7.482521,25.02787,-0.000175,24.017576,-0.0078,1.388
9730.00,7.482863,25.02802,-0.000175,24.017707,-0.0077,1.389
9732.00,7.484209,25.02736,-0.000175,24.018892,-0.0077,1.389
9734.00,7.484160,25.02780,-0.000175,24.018541,-0.0077,1.389
9736.00,7.484755,25.02813,-0.000177,24.018638,-0.0077,1.389
9738.00,7.485004,25.02729,-0.000176,24.018339,-0.0077,1.388
9740.00,7.485758,25.02759,-0.000175,24.018796,-0.0077,1.389
9742.00,7.486087,25.02740,-0.000175,24.018655,-0.0078,1.389
9744.00,7.486614,25.02774,-0.000174,24.017846,-0.0078,1.388
9746.00,7.487169,25.02806,-0.000173,24.018047,-0.0077,1.388
9748.00,7.487818,25.02737,-0.000175,24.018144,-0.0078,1.389
9750.00,7.488995,25.02744,-0.000175,24.018519,-0.0078,1.389
9752.00,7.488928,25.02734,-0.000175,24.018408,-0.0077,1.388
9754.00,7.488735,25.02776,-0.000176,24.018997,-0.0077,1.389
9756.00,7.488867,25.02824,-0.000176,24.018397,-0.0077,1.389
9758.00,7.488791,25.02760,-0.000175,24.018396,-0.0078,1.389
9760.00,7.488651,25.02748,-0.000175,24.018361,-0.0077,1.389
9762.00,7.487335,25.02812,-0.000174,24.017837,-0.0077,1.389
9764.00,7.485424,25.02725,-0.000175,24.017879,-0.0078,1.389
9766.00,7.483979,25.02767,-0.000176,24.018646,-0.0078,1.388
9768.00,7.482598,25.02852,-0.000174,24.018738,-0.0078,1.388
9770.00,7.482309,25.02781,-0.000175,24.017788,-0.0078,1.389
9772.00,7.482540,25.02792,-0.000175,24.018214,-0.0078,1.389
9774.00,7.481957,25.02839,-0.000175,24.018145,-0.0078,1.389
9776.00,7.482491,25.02848,-0.000175,24.018381,-0.0077,1.389
9778.00,7.484958,25.02823,-0.000176,24.017924,-0.0078,1.389
9780.00,7.486062,25.02856,-0.000174,24.017612,-0.0078,1.388
9782.00,7.486803,25.02769,-0.000174,24.018626,-0.0077,1.389
9784.00,7.486619,25.02739,-0.000175,24.018035,-0.0078,1.389
9786.00,7.486389,25.02729,-0.000175,24.017960,-0.0078,1.390
9788.00,7.488243,25.02686,-0.000175,24.018648,-0.0078,1.389
9790.00,7.488698,25.02775,-0.000175,24.018546,-0.0077,1.389
9792.00,7.488294,25.02780,-0.000175,24.018368,-0.0077,1.389
9794.00,7.488163,25.02845,-0.000175,24.018013,-0.0078,1.389
9796.00,7.488336,25.02890,-0.000175,24.018504,-0.0077,1.389
9798.00,7.488472,25.02882,-0.000175,24.018686,-0.0078,1.389
9800.00,7.489151,25.02855,-0.000174,24.018261,-0.0078,1.389
9802.00,7.489989,25.02836,-0.000175,24.018595,-0.0078,1.389
9804.00,7.488784,25.02897,-0.000174,24.018249,-0.0078,1.389
9806.00,7.487524,25.02908,-0.000173,24.017636,-0.0078,1.389
9808.00,7.486859,25.02884,-0.000174,24.018060,-0.0078,1.389
9810.00,7.486448,25.02882,-0.000175,24.018408,-0.0078,1.390
9812.00,7.485590,25.02841,-0.000175,24.018553,-0.0077,1.389
9814.00,7.484628,25.02851,-0.000175,24.018459,-0.0078,1.389
9816.00,7.484097,25.02894,-0.000176,24.018444,-0.0078,1.390
9818.00,7.482960,25.02850,-0.000176,24.018492,-0.0078,1.390
9820.00,7.482487,25.02881,-0.000175,24.018406,-0.0078,1.389
9822.00,7.483755,25.02779,-0.000175,24.018334,-0.0077,1.389
9824.00,7.485380,25.02883,-0.000174,24.018049,-0.0078,1.388
9826.00,7.487401,25.02848,-0.000174,24.017861,-0.0077,1.388
9828.00,7.487529,25.02865,-0.000175,24.018234,-0.0077,1.389
9830.00,7.487148,25.02821,-0.000174,24.018575,-0.0077,1.389
9832.00,7.487250,25.02780,-0.000175,24.019046,-0.0078,1.390
9834.00,7.487076,25.02833,-0.000176,24.018115,-0.0078,1.390
9836.00,7.486240,25.02734,-0.000175,24.018038,-0.0078,1.390
9838.00,7.485924,25.02729,-0.000176,24.018689,-0.0077,1.390
9840.00,7.485436,25.02691,-0.000176,24.017565,-0.0077,1.390
9842.00,7.484594,25.02708,-0.000175,24.018693,-0.0078,1.390
9844.00,7.484600,25.02720,-0.000175,24.018774,-0.0078,1.389
9846.00,7.485094,25.02743,-0.000175,24.018390,-0.0077,1.389
9848.00,7.485119,25.02800,-0.000173,24.018283,-0.0078,1.389
9850.00,7.484630,25.02761,-0.000174,24.017964,-0.0077,1.390
9852.00,7.484244,25.02753,-0.000173,24.017612,-0.0078,1.389
9854.00,7.482730,25.02754,-0.000173,24.017848,-0.0078,1.390
9856.00,7.482114,25.02720,-0.000174,24.018410,-0.0078,1.389
9858.00,7.482327,25.02755,-0.000175,24.018546,-0.0078,1.389
9860.00,7.483331,25.02791,-0.000175,24.018571,-0.0078,1.389
9862.00,7.484209,25.02784,-0.000174,24.018370,-0.0077,1.389
9864.00,7.484658,25.02732,-0.000174,24.018022,-0.0077,1.389
9866.00,7.485631,25.02758,-0.000174,24.018113,-0.0078,1.389
9868.00,7.485185,25.02799,-0.000175,24.018658,-0.0077,1.389
9870.00,7.484634,25.02876,-0.000173,24.018684,-0.0077,1.389
9872.00,7.483610,25.02870,-0.000173,24.017730,-0.0077,1.389
9874.00,7.482444,25.02869,-0.000174,24.018948,-0.0077,1.390
9876.00,7.483369,25.02833,-0.000173,24.018475,-0.0077,1.389
9878.00,7.484880,25.02801,-0.000173,24.018742,-0.0077,1.389
9880.00,7.485292,25.02763,-0.000173,24.019017,-0.0077,1.389
9882.00,7.484008,25.02760,-0.000174,24.019132,-0.0077,1.389
9884.00,7.483055,25.02750,-0.000174,24.018841,-0.0077,1.389
9886.00,7.483554,25.02812,-0.000174,24.018522,-0.0077,1.389
9888.00,7.483787,25.02851,-0.000174,24.018439,-0.0078,1.389
9890.00,7.484864,25.02903,-0.000174,24.018769,-0.0077,1.389
9892.00,7.485970,25.02872,-0.000174,24.018849,-0.0077,1.389
9894.00,7.485881,25.02930,-0.000174,24.019048,-0.0077,1.390
9896.00,7.486975,25.02892,-0.000175,24.018660,-0.0078,1.389
9898.00,7.487152,25.02967,-0.000174,24.019289,-0.0077,1.389
9900.00,7.487542,25.02928,-0.000174,24.018720,-0.0077,1.389
9902.00,7.487657,25.02919,-0.000174,24.018807,-0.0077,1.389
9904.00,7.486726,25.02925,-0.000174,24.018996,-0.0077,1.389
9906.00,7.486621,25.02899,-0.000175,24.018745,-0.0077,1.390
9908.00,7.486556,25.02902,-0.000174,24.018687,-0.0077,1.390
9910.00,7.485835,25.02928,-0.000175,24.018778,-0.0077,1.390
9912.00,7.486036,25.02904,-0.000174,24.018461,-0.0077,1.390
9914.00,7.486114,25.02897,-0.000175,24.018473,-0.0077,1.390
9916.00,7.486348,25.02925,-0.000175,24.018890,-0.0077,1.389
9918.00,7.485546,25.02884,-0.000175,24.018758,-0.0077,1.389
9920.00,7.486099,25.02886,-0.000174,24.018214,-0.0078,1.390
9922.00,7.485659,25.02890,-0.000174,24.018597,-0.0077,1.390
9924.00,7.484766,25.02874,-0.000174,24.018147,-0.0077,1.389
9926.00,7.483990,25.02875,-0.000173,24.018493,-0.0077,1.389
9928.00,7.483731,25.02940,-0.000173,24.018492,-0.0077,1.389
9930.00,7.483414,25.02913,-0.000174,24.018666,-0.0077,1.390
9932.00,7.484454,25.02918,-0.000174,24.018280,-0.0077,1.389
9934.00,7.484140,25.02955,-0.000173,24.018194,-0.0077,1.389
9936.00,7.483123,25.02977,-0.000173,24.018658,-0.0077,1.390
9938.00,7.483451,25.02939,-0.000174,24.018765,-0.0077,1.390
9940.00,7.483978,25.02925,-0.000173,24.018370,-0.0077,1.390
9942.00,7.484178,25.02877,-0.000173,24.018412,-0.0077,1.390
9944.00,7.485150,25.02912,-0.000174,24.018622,-0.0077,1.389
9946.00,7.485199,25.02950,-0.000175,24.018160,-0.0077,1.389
9948.00,7.484567,25.02862,-0.000174,24.018301,-0.0078,1.390
9950.00,7.484956,25.02867,-0.000173,24.018649,-0.0077,1.389
9952.00,7.485542,25.02876,-0.000173,24.019095,-0.0077,1.390
9954.00,7.485940,25.02910,-0.000172,24.018305,-0.0077,1.389
9956.00,7.485941,25.02854,-0.000173,24.018405,-0.0077,1.389
9958.00,7.486031,25.02821,-0.000174,24.018189,-0.0077,1.390
9960.00,7.485116,25.02803,-0.000174,24.018531,-0.0078,1.391
9962.00,7.484193,25.02891,-0.000173,24.018905,-0.0077,1.389
9964.00,7.484742,25.02896,-0.000174,24.018691,-0.0078,1.390
9966.00,7.485535,25.02877,-0.000174,24.018553,-0.0077,1.390
9968.00,7.485754,25.02811,-0.000174,24.018464,-0.0077,1.389
9970.00,7.485786,25.02844,-0.000172,24.018680,-0.0077,1.389
9972.00,7.485041,25.02792,-0.000173,24.018517,-0.0077,1.389
9974.00,7.484370,25.02863,-0.000173,24.018713,-0.0077,1.390
9976.00,7.483596,25.02818,-0.000174,24.018624,-0.0077,1.390
9978.00,7.482449,25.02875,-0.000173,24.018087,-0.0077,1.389
9980.00,7.480719,25.02868,-0.000173,24.018472,-0.0077,1.390
9982.00,7.479438,25.02754,-0.000174,24.019621,-0.0077,1.390
9984.00,7.479074,25.02726,-0.000175,24.018898,-0.0078,1.389
9986.00,7.479396,25.02763,-0.000174,24.018512,-0.0078,1.389
9988.00,7.478627,25.02766,-0.000173,24.018151,-0.0078,1.390
9990.00,7.479811,25.02740,-0.000173,24.018867,-0.0077,1.389
9992.00,7.480667,25.02815,-0.000173,24.018822,-0.0077,1.390
9994.00,7.480396,25.02758,-0.000173,24.018182,-0.0077,1.389
9996.00,7.480664,25.02784,-0.000173,24.019220,-0.0077,1.389
9998.00,7.481005,25.02832,-0.000174,24.018867,-0.0077,1.389
10000.00,7.481798,25.02777,-0.000174,24.018936,-0.0077,1.390
10002.00,7.482914,25.02717,-0.000174,24.018528,-0.0077,1.390
10004.00,7.482916,25.02807,-0.000174,24.018361,-0.0077,1.390
10006.00,7.483863,25.02862,-0.000174,24.019153,-0.0077,1.390
10008.00,7.484394,25.02833,-0.000174,24.018410,-0.0077,1.390
10010.00,7.484073,25.02854,-0.000174,24.018901,-0.0077,1.389
10012.00,7.484459,25.02772,-0.000172,24.018715,-0.0077,1.389
10014.00,7.485608,25.02762,-0.000174,24.018796,-0.0077,1.390
10016.00,7.485951,25.02763,-0.000173,24.018793,-0.0077,1.390
10018.00,7.485440,25.02810,-0.000173,24.018412,-0.0077,1.390
10020.00,7.486612,25.02806,-0.000174,24.018626,-0.0077,1.389
10022.00,7.486313,25.02882,-0.000174,24.018720,-0.0077,1.389
10024.00,7.485532,25.02901,-0.000173,24.019215,-0.0077,1.389
10026.00,7.485762,25.02942,-0.000174,24.019380,-0.0077,1.390
10028.00,7.486196,25.02875,-0.000174,24.019338,-0.0077,1.390
10030.00,7.486257,25.02915,-0.000174,24.018983,-0.0077,1.389
10032.00,7.486828,25.02850,-0.000172,24.018405,-0.0077,1.389
10034.00,7.486721,25.02848,-0.000173,24.018593,-0.0077,1.390
10036.00,7.485421,25.02958,-0.000175,24.019045,-0.0077,1.389
10038.00,7.484970,25.02862,-0.000174,24.018076,-0.0077,1.389
10040.00,7.484196,25.02865,-0.000174,24.018927,-0.0078,1.389
10042.00,7.483647,25.02895,-0.000174,24.018599,-0.0077,1.390
10044.00,7.484088,25.02886,-0.000175,24.018363,-0.0077,1.389
10046.00,7.483786,25.02875,-0.000174,24.018307,-0.0077,1.389
10048.00,7.483771,25.02805,-0.000172,24.017705,-0.0078,1.390
10050.00,7.483214,25.02806,-0.000174,24.018615,-0.0077,1.390
10052.00,7.482935,25.02851,-0.000175,24.018854,-0.0077,1.389
10054.00,7.482218,25.02904,-0.000174,24.018189,-0.0077,1.390
10056.00,7.481964,25.02833,-0.000174,24.018156,-0.0077,1.390
10058.00,7.481551,25.02781,-0.000174,24.018716,-0.0077,1.389
10060.00,7.482598,25.02828,-0.000174,24.018590,-0.0077,1.389
10062.00,7.483541,25.02831,-0.000174,24.018648,-0.0077,1.389
10064.00,7.483491,25.02821,-0.000174,24.018218,-0.0077,1.390
10066.00,7.483801,25.02835,-0.000174,24.018372,-0.0077,1.389
10068.00,7.484383,25.02866,-0.000172,24.018595,-0.0078,1.389
10070.00,7.484626,25.02870,-0.000174,24.018925,-0.0077,1.389
10072.00,7.484194,25.02877,-0.000174,24.018854,-0.0077,1.389
10074.00,7.483382,25.02826,-0.000174,24.018608,-0.0077,1.390
10076.00,7.482906,25.02787,-0.000175,24.018999,-0.0077,1.390
10078.00,7.482396,25.02759,-0.000175,24.018682,-0.0077,1.390
10080.00,7.481981,25.02819,-0.000174,24.019113,-0.0077,1.390
10082.00,7.481684,25.02769,-0.000174,24.018363,-0.0077,1.390
10084.00,7.481170,25.02779,-0.000173,24.018823,-0.0077,1.389
10086.00,7.482086,25.02846,-0.000174,24.018588,-0.0078,1.389
10088.00,7.482512,25.02849,-0.000173,24.018599,-0.0077,1.389
10090.00,7.482717,25.02800,-0.000173,24.018696,-0.0078,1.389
10092.00,7.483546,25.02789,-0.000174,24.018570,-0.0078,1.390
10094.00,7.484107,25.02788,-0.000173,24.018880,-0.0077,1.390
10096.00,7.483943,25.02755,-0.000173,24.018780,-0.0077,1.390
10098.00,7.483704,25.02821,-0.000174,24.019025,-0.0077,1.390
10100.00,7.484215,25.02627,-0.000174,24.018564,-0.0077,1.389
10102.00,7.483213,25.02720,-0.000174,24.018142,-0.0077,1.389
10104.00,7.482184,25.02808,-0.000174,24.018526,-0.0077,1.390
10106.00,7.483161,25.02778,-0.000173,24.019086,-0.0077,1.390
10108.00,7.483166,25.02797,-0.000174,24.018599,-0.0077,1.390
10110.00,7.482640,25.02834,-0.000173,24.018562,-0.0077,1.390
10112.00,7.482844,25.02823,-0.000174,24.018802,-0.0077,1.391
10114.00,7.483122,25.02879,-0.000174,24.019278,-0.0077,1.389
10116.00,7.483697,25.02831,-0.000174,24.018200,-0.0077,1.390
10118.00,7.484121,25.02764,-0.000174,24.018087,-0.0078,1.389
10120.00,7.483637,25.02857,-0.000175,24.019063,-0.0077,1.389
10122.00,7.482691,25.02847,-0.000174,24.018502,-0.0078,1.390
10124.00,7.482593,25.02825,-0.000174,24.018658,-0.0077,1.389
10126.00,7.482942,25.02798,-0.000174,24.018269,-0.0077,1.390
10128.00,7.482894,25.02774,-0.000174,24.018673,-0.0077,1.390
10130.00,7.483536,25.02759,-0.000173,24.018860,-0.0077,1.390
10132.00,7.484212,25.02862,-0.000173,24.018247,-0.0077,1.390
10134.00,7.483672,25.02819,-0.000174,24.018744,-0.0077,1.390
10136.00,7.482945,25.02739,-0.000174,24.018655,-0.0077,1.390
10138.00,7.483351,25.02708,-0.000174,24.018626,-0.0077,1.390
10140.00,7.483421,25.02836,-0.000174,24.018278,-0.0077,1.390
10142.00,7.483679,25.02739,-0.000175,24.018011,-0.0078,1.390
10144.00,7.483887,25.02752,-0.000173,24.019296,-0.0078,1.389
10146.00,7.484113,25.02803,-0.000173,24.018318,-0.0078,1.390
10148.00,7.483553,25.02801,-0.000174,24.018084,-0.0078,1.390
10150.00,7.482327,25.02872,-0.000174,24.018488,-0.0077,1.389
10152.00,7.482392,25.02924,-0.000173,24.019112,-0.0077,1.389
10154.00,7.482197,25.02828,-0.000174,24.018535,-0.0077,1.390
10156.00,7.481542,25.02905,-0.000173,24.018905,-0.0077,1.390
10158.00,7.482008,25.02904,-0.000174,24.018970,-0.0077,1.390
10160.00,7.481712,25.02875,-0.000174,24.018698,-0.0077,1.390
10162.00,7.481605,25.02844,-0.000173,24.019032,-0.0077,1.390
10164.00,7.482735,25.02883,-0.000174,24.018381,-0.0078,1.390
10166.00,7.483278,25.02831,-0.000174,24.018544,-0.0078,1.390
10168.00,7.483277,25.02816,-0.000173,24.018419,-0.0077,1.389
10170.00,7.484168,25.02869,-0.000173,24.018405,-0.0077,1.390
10172.00,7.483714,25.02937,-0.000174,24.018693,-0.0077,1.390
10174.00,7.482901,25.02863,-0.000174,24.018029,-0.0077,1.391
10176.00,7.483025,25.02810,-0.000175,24.018481,-0.0078,1.390
10178.00,7.483370,25.02799,-0.000175,24.018454,-0.0077,1.390
10180.00,7.483988,25.02868,-0.000174,24.018666,-0.0078,1.389
10182.00,7.484175,25.02886,-0.000174,24.018764,-0.0077,1.390
10184.00,7.483871,25.02939,-0.000174,24.018626,-0.0077,1.390
10186.00,7.483507,25.02898,-0.000174,24.018497,-0.0077,1.390
10188.00,7.482924,25.02857,-0.000173,24.018506,-0.0077,1.389
10190.00,7.481905,25.02863,-0.000173,24.018852,-0.0077,1.390
10192.00,7.481596,25.02855,-0.000174,24.018582,-0.0077,1.390
10194.00,7.482745,25.02879,-0.000175,24.018332,-0.0077,1.390
10196.00,7.484219,25.02838,-0.000175,24.018843,-0.0077,1.390
10198.00,7.484350,25.02899,-0.000174,24.018499,-0.0077,1.390
10200.00,7.484748,25.02884,-0.000174,24.018258,-0.0077,1.390
10202.00,7.484033,25.02886,-0.000173,24.019257,-0.0077,1.389
10204.00,7.483573,25.02925,-0.000174,24.018789,-0.0077,1.390
@17,12.0000,24.0
10206.00,7.482609,25.02912,-0.000173,24.018778,-0.0077,1.389
10208.00,7.478495,25.02843,-0.000175,24.018461,-0.0078,1.390
10210.00,7.470859,25.02898,-0.000174,24.018724,-0.0077,1.389
10212.00,7.460896,25.02891,-0.000173,24.019175,-0.0077,1.389
10214.00,7.450697,25.02938,-0.000172,24.018658,-0.0077,1.388
10216.00,7.443033,25.02910,-0.000172,24.018423,-0.0078,1.389
10218.00,7.439406,25.02847,-0.000174,24.019413,-0.0077,1.390
10220.00,7.435920,25.02880,-0.000173,24.018749,-0.0077,1.390
10222.00,7.433572,25.02868,-0.000174,24.018789,-0.0077,1.390
10224.00,7.432038,25.02889,-0.000175,24.018840,-0.0077,1.390
10226.00,7.430781,25.02930,-0.000175,24.018999,-0.0077,1.391
10228.00,7.428738,25.02903,-0.000174,24.019313,-0.0077,1.391
10230.00,7.426856,25.02906,-0.000174,24.018258,-0.0077,1.391
10232.00,7.428639,25.02890,-0.000174,24.017901,-0.0077,1.391
10234.00,7.434938,25.02870,-0.000175,24.018782,-0.0077,1.392
10236.00,7.443606,25.02837,-0.000177,24.018613,-0.0077,1.392
10238.00,7.454087,25.02832,-0.000176,24.019579,-0.0077,1.392
10240.00,7.460855,25.02858,-0.000176,24.018477,-0.0077,1.391
10242.00,7.463980,25.02813,-0.000175,24.018950,-0.0077,1.391
10244.00,7.466707,25.02891,-0.000174,24.019093,-0.0078,1.391
10246.00,7.468506,25.02861,-0.000175,24.018796,-0.0077,1.390
10248.00,7.469132,25.02845,-0.000174,24.018604,-0.0077,1.390
10250.00,7.469899,25.02798,-0.000174,24.018640,-0.0077,1.390
10252.00,7.469011,25.02872,-0.000172,24.018546,-0.0077,1.390
10254.00,7.468382,25.02833,-0.000174,24.018769,-0.0077,1.390
10256.00,7.469471,25.02825,-0.000173,24.018238,-0.0078,1.390
10258.00,7.471478,25.02765,-0.000174,24.019309,-0.0077,1.390
10260.00,7.473554,25.02751,-0.000174,24.018225,-0.0077,1.390
10262.00,7.475630,25.02853,-0.000175,24.018118,-0.0078,1.390
10264.00,7.476828,25.02864,-0.000175,24.019012,-0.0077,1.390
10266.00,7.476896,25.02817,-0.000175,24.018869,-0.0077,1.390
10268.00,7.477809,25.02802,-0.000175,24.018657,-0.0078,1.390
10270.00,7.479244,25.02833,-0.000174,24.018214,-0.0077,1.390
10272.00,7.479758,25.02872,-0.000173,24.018423,-0.0077,1.390
10274.00,7.479222,25.02843,-0.000174,24.018693,-0.0077,1.390
10276.00,7.478956,25.02890,-0.000174,24.019037,-0.0077,1.390
10278.00,7.478804,25.02867,-0.000174,24.018241,-0.0077,1.390
10280.00,7.478644,25.02857,-0.000175,24.018541,-0.0078,1.390
10282.00,7.479447,25.02835,-0.000175,24.018702,-0.0077,1.391
10284.00,7.479400,25.02815,-0.000174,24.018162,-0.0077,1.390
10286.00,7.479117,25.02826,-0.000175,24.018307,-0.0078,1.391
10288.00,7.478869,25.02824,-0.000175,24.018069,-0.0078,1.391
10290.00,7.479187,25.02749,-0.000174,24.018454,-0.0077,1.390
10292.00,7.478379,25.02766,-0.000174,24.018390,-0.0078,1.390
10294.00,7.478097,25.02799,-0.000174,24.017386,-0.0078,1.390
10296.00,7.479253,25.02852,-0.000174,24.018666,-0.0077,1.390
10298.00,7.479481,25.02843,-0.000175,24.018990,-0.0078,1.390
10300.00,7.479116,25.02894,-0.000174,24.018408,-0.0078,1.391
10302.00,7.478420,25.02912,-0.000175,24.019041,-0.0077,1.390
10304.00,7.478310,25.02844,-0.000176,24.018965,-0.0077,1.391
10306.00,7.479189,25.02833,-0.000175,24.018309,-0.0077,1.391
10308.00,7.479428,25.02872,-0.000173,24.018841,-0.0078,1.391
10310.00,7.479265,25.02866,-0.000175,24.018530,-0.0078,1.390
10312.00,7.479125,25.02850,-0.000174,24.018267,-0.0078,1.390
10314.00,7.479656,25.02957,-0.000172,24.018512,-0.0077,1.390
10316.00,7.480223,25.02890,-0.000174,24.018211,-0.0078,1.390
10318.00,7.481779,25.02817,-0.000174,24.018334,-0.0078,1.391
10320.00,7.482592,25.02876,-0.000174,24.018037,-0.0077,1.391
10322.00,7.483117,25.02950,-0.000173,24.018122,-0.0077,1.390
10324.00,7.483306,25.02940,-0.000175,24.017770,-0.0077,1.391
10326.00,7.484179,25.02839,-0.000174,24.018606,-0.0078,1.390
10328.00,7.485099,25.02822,-0.000174,24.018376,-0.0078,1.390
10330.00,7.484980,25.02867,-0.000175,24.017708,-0.0077,1.390
10332.00,7.485061,25.02875,-0.000176,24.018613,-0.0077,1.391
10334.00,7.485672,25.02889,-0.000175,24.018446,-0.0078,1.390
10336.00,7.484794,25.02824,-0.000175,24.017913,-0.0077,1.391
10338.00,7.484069,25.02827,-0.000174,24.018272,-0.0077,1.390
10340.00,7.483913,25.02815,-0.000174,24.018212,-0.0077,1.391
10342.00,7.483859,25.02853,-0.000174,24.018328,-0.0077,1.390
10344.00,7.483421,25.02818,-0.000175,24.018278,-0.0078,1.390
10346.00,7.482656,25.02856,-0.000174,24.018461,-0.0077,1.391
10348.00,7.482495,25.02979,-0.000174,24.018729,-0.0078,1.391
10350.00,7.482641,25.02940,-0.000175,24.017621,-0.0077,1.390
10352.00,7.483259,25.02940,-0.000173,24.017870,-0.0077,1.391
10354.00,7.483544,25.02869,-0.000174,24.018425,-0.0077,1.391
10356.00,7.483080,25.02854,-0.000175,24.018693,-0.0077,1.390
10358.00,7.484123,25.02913,-0.000175,24.018771,-0.0077,1.389
10360.00,7.484479,25.02916,-0.000174,24.017921,-0.0078,1.390
10362.00,7.483801,25.02898,-0.000174,24.017893,-0.0077,1.391
10364.00,7.484046,25.02807,-0.000176,24.018115,-0.0077,1.391
10366.00,7.483517,25.02814,-0.000175,24.018049,-0.0078,1.390
10368.00,7.482735,25.02850,-0.000174,24.017906,-0.0078,1.390
10370.00,7.482984,25.02883,-0.000174,24.017674,-0.0078,1.390
10372.00,7.482581,25.02854,-0.000173,24.018390,-0.0078,1.390
10374.00,7.483331,25.02842,-0.000175,24.017986,-0.0078,1.390
10376.00,7.484814,25.02810,-0.000176,24.018053,-0.0078,1.391
10378.00,7.484690,25.02903,-0.000176,24.018657,-0.0078,1.390
10380.00,7.484238,25.02808,-0.000176,24.017966,-0.0078,1.390
10382.00,7.484645,25.02837,-0.000174,24.017841,-0.0078,1.390
10384.00,7.483825,25.02838,-0.000174,24.018069,-0.0077,1.390
10386.00,7.483209,25.02820,-0.000174,24.018031,-0.0077,1.390
10388.00,7.484139,25.02833,-0.000175,24.018120,-0.0077,1.391
10390.00,7.483734,25.02934,-0.000176,24.018626,-0.0078,1.391
10392.00,7.483084,25.02848,-0.000174,24.018098,-0.0078,1.391
10394.00,7.483257,25.02818,-0.000175,24.017890,-0.0078,1.391
10396.00,7.483570,25.02804,-0.000174,24.018417,-0.0077,1.391
10398.00,7.483347,25.02821,-0.000174,24.018533,-0.0077,1.390
10400.00,7.483612,25.02834,-0.000174,24.018260,-0.0077,1.390
10402.00,7.484317,25.02848,-0.000175,24.018046,-0.0077,1.391
10404.00,7.485012,25.02874,-0.000175,24.018118,-0.0078,1.390
10406.00,7.484810,25.02863,-0.000175,24.018207,-0.0078,1.391
10408.00,7.485078,25.02845,-0.000174,24.018885,-0.0078,1.390
10410.00,7.484245,25.02814,-0.000175,24.017931,-0.0077,1.391
10412.00,7.483692,25.02834,-0.000176,24.018379,-0.0077,1.390
10414.00,7.483596,25.02901,-0.000175,24.018055,-0.0077,1.391
10416.00,7.483391,25.02915,-0.000175,24.017959,-0.0077,1.391
10418.00,7.483306,25.02933,-0.000175,24.018425,-0.0077,1.391
10420.00,7.484178,25.02936,-0.000174,24.018430,-0.0077,1.391
10422.00,7.483442,25.02944,-0.000175,24.018796,-0.0078,1.391
10424.00,7.483452,25.02948,-0.000174,24.019005,-0.0078,1.390
10426.00,7.483302,25.02951,-0.000175,24.018178,-0.0078,1.391
10428.00,7.483128,25.02964,-0.000174,24.018160,-0.0077,1.390
10430.00,7.482869,25.02970,-0.000174,24.018617,-0.0077,1.391
10432.00,7.482976,25.02999,-0.000174,24.018542,-0.0078,1.390
10434.00,7.483893,25.02995,-0.000174,24.017805,-0.0077,1.391
10436.00,7.483717,25.02901,-0.000173,24.018997,-0.0077,1.391
10438.00,7.483611,25.02966,-0.000173,24.018994,-0.0077,1.390
10440.00,7.482929,25.02953,-0.000174,24.018599,-0.0077,1.391
10442.00,7.482353,25.02859,-0.000174,24.018443,-0.0078,1.391
10444.00,7.483488,25.02935,-0.000175,24.017864,-0.0078,1.390
10446.00,7.482971,25.02910,-0.000175,24.018029,-0.0078,1.391
10448.00,7.482024,25.02880,-0.000175,24.018153,-0.0078,1.391
10450.00,7.482862,25.02904,-0.000176,24.018209,-0.0078,1.391
10452.00,7.482530,25.02915,-0.000175,24.018334,-0.0078,1.390
10454.00,7.482537,25.02953,-0.000174,24.018142,-0.0078,1.390
10456.00,7.482997,25.02960,-0.000173,24.018269,-0.0077,1.390
10458.00,7.482704,25.02982,-0.000174,24.018691,-0.0077,1.391
10460.00,7.483076,25.02929,-0.000174,24.018584,-0.0077,1.391
10462.00,7.482335,25.02984,-0.000173,24.018189,-0.0077,1.391
10464.00,7.481860,25.02997,-0.000174,24.018530,-0.0077,1.391
10466.00,7.482172,25.02972,-0.000175,24.018849,-0.0077,1.391
10468.00,7.482181,25.02994,-0.000174,24.017935,-0.0078,1.390
10470.00,7.483345,25.02958,-0.000174,24.018245,-0.0077,1.390
10472.00,7.483947,25.02928,-0.000174,24.017888,-0.0077,1.390
10474.00,7.483983,25.02972,-0.000174,24.018388,-0.0077,1.391
10476.00,7.483411,25.02965,-0.000174,24.018136,-0.0077,1.391
10478.00,7.483004,25.02881,-0.000174,24.017525,-0.0077,1.391
10480.00,7.482200,25.02951,-0.000174,24.018412,-0.0077,1.391
10482.00,7.481621,25.02977,-0.000174,24.018624,-0.0077,1.391
10484.00,7.481424,25.02912,-0.000175,24.018673,-0.0077,1.391
10486.00,7.482128,25.02930,-0.000174,24.017883,-0.0077,1.391
10488.00,7.482752,25.02912,-0.000174,24.018147,-0.0077,1.390
10490.00,7.482889,25.02943,-0.000173,24.018716,-0.0078,1.390
10492.00,7.482965,25.02943,-0.000174,24.018551,-0.0078,1.391
10494.00,7.483459,25.02847,-0.000174,24.018193,-0.0077,1.391
10496.00,7.483622,25.02833,-0.000174,24.018671,-0.0078,1.390
10498.00,7.483684,25.02825,-0.000174,24.018508,-0.0078,1.391
10500.00,7.483612,25.02894,-0.000175,24.018716,-0.0077,1.390
10502.00,7.483110,25.02934,-0.000173,24.018276,-0.0078,1.390
10504.00,7.483086,25.02901,-0.000173,24.018930,-0.0078,1.390
10506.00,7.482646,25.02974,-0.000173,24.019086,-0.0077,1.391
10508.00,7.482259,25.03057,-0.000175,24.018512,-0.0077,1.390
10510.00,7.482131,25.02926,-0.000174,24.019021,-0.0077,1.391
10512.00,7.481761,25.02944,-0.000174,24.018466,-0.0078,1.391
10514.00,7.481866,25.03010,-0.000176,24.018591,-0.0077,1.391
10516.00,7.481310,25.02967,-0.000175,24.018501,-0.0077,1.391
10518.00,7.480816,25.02962,-0.000174,24.018513,-0.0077,1.391
10520.00,7.481326,25.02975,-0.000174,24.018756,-0.0077,1.391
10522.00,7.481052,25.02947,-0.000174,24.018537,-0.0077,1.391
10524.00,7.481419,25.02855,-0.000174,24.018735,-0.0077,1.391
10526.00,7.482230,25.02876,-0.000174,24.018684,-0.0077,1.391
10528.00,7.482601,25.02915,-0.000175,24.018336,-0.0077,1.391
10530.00,7.481537,25.02864,-0.000175,24.018218,-0.0077,1.391
10532.00,7.480286,25.02861,-0.000175,24.018495,-0.0078,1.391
10534.00,7.480674,25.02840,-0.000175,24.018785,-0.0078,1.391
10536.00,7.481889,25.02812,-0.000174,24.018497,-0.0078,1.391
10538.00,7.482771,25.02893,-0.000173,24.019104,-0.0077,1.391
10540.00,7.482154,25.02884,-0.000175,24.018078,-0.0077,1.391
10542.00,7.482556,25.02928,-0.000174,24.018756,-0.0077,1.390
10544.00,7.482450,25.02865,-0.000174,24.019179,-0.0077,1.390
10546.00,7.482485,25.02796,-0.000174,24.018490,-0.0077,1.391
10548.00,7.482195,25.02855,-0.000175,24.017587,-0.0077,1.391
10550.00,7.481366,25.02904,-0.000174,24.018473,-0.0077,1.391
10552.00,7.481907,25.02917,-0.000173,24.018321,-0.0078,1.391
10554.00,7.482427,25.02846,-0.000174,24.017224,-0.0078,1.390
10556.00,7.482422,25.02823,-0.000175,24.018031,-0.0077,1.391
10558.00,7.482567,25.02895,-0.000175,24.017948,-0.0077,1.391
10560.00,7.482057,25.02861,-0.000174,24.018167,-0.0078,1.391
10562.00,7.481661,25.02890,-0.000175,24.018466,-0.0077,1.391
10564.00,7.482078,25.02880,-0.000174,24.018361,-0.0077,1.391
10566.00,7.482174,25.02776,-0.000174,24.018640,-0.0077,1.391
10568.00,7.482159,25.02882,-0.000175,24.018448,-0.0078,1.391
10570.00,7.482524,25.02854,-0.000174,24.017984,-0.0077,1.391
10572.00,7.482416,25.02825,-0.000175,24.018461,-0.0077,1.391
10574.00,7.482426,25.02911,-0.000174,24.018533,-0.0077,1.390
10576.00,7.482521,25.02902,-0.000173,24.018238,-0.0077,1.391
10578.00,7.482744,25.02947,-0.000174,24.018319,-0.0077,1.391
10580.00,7.482200,25.03007,-0.000174,24.018611,-0.0077,1.390
10582.00,7.481894,25.02966,-0.000173,24.018488,-0.0078,1.390
10584.00,7.481423,25.02876,-0.000174,24.018522,-0.0078,1.391
10586.00,7.481299,25.02925,-0.000175,24.017864,-0.0078,1.391
10588.00,7.480743,25.02930,-0.000175,24.018811,-0.0077,1.391
10590.00,7.480792,25.02870,-0.000174,24.017877,-0.0077,1.390
10592.00,7.481172,25.02870,-0.000173,24.018399,-0.0077,1.391
10594.00,7.480800,25.02931,-0.000174,24.018660,-0.0077,1.391
10596.00,7.480200,25.02924,-0.000175,24.018620,-0.0077,1.391
10598.00,7.480715,25.02888,-0.000173,24.018203,-0.0078,1.390
10600.00,7.481252,25.02914,-0.000173,24.018553,-0.0077,1.391
10602.00,7.480597,25.02899,-0.000173,24.018751,-0.0077,1.391
10604.00,7.480930,25.02866,-0.000173,24.018290,-0.0077,1.392
10606.00,7.480767,25.02837,-0.000174,24.018272,-0.0077,1.391
10608.00,7.480300,25.02823,-0.000174,24.018716,-0.0077,1.391
10610.00,7.480633,25.02775,-0.000173,24.018575,-0.0077,1.391
10612.00,7.480260,25.02778,-0.000175,24.018258,-0.0077,1.391
10614.00,7.480277,25.02894,-0.000174,24.018753,-0.0078,1.391
10616.00,7.479960,25.02876,-0.000174,24.018417,-0.0078,1.391
10618.00,7.480440,25.02849,-0.000174,24.018557,-0.0078,1.391
10620.00,7.482278,25.02833,-0.000174,24.018299,-0.0078,1.391
10622.00,7.483251,25.02801,-0.000174,24.018454,-0.0077,1.391
10624.00,7.482894,25.02846,-0.000174,24.018628,-0.0077,1.391
10626.00,7.482673,25.02862,-0.000174,24.018392,-0.0077,1.391
10628.00,7.482730,25.02823,-0.000172,24.018965,-0.0077,1.390
10630.00,7.483070,25.02821,-0.000173,24.018236,-0.0077,1.391
10632.00,7.483017,25.02794,-0.000172,24.018227,-0.0077,1.391
10634.00,7.482382,25.02773,-0.000173,24.018580,-0.0077,1.391
10636.00,7.482036,25.02884,-0.000175,24.018892,-0.0077,1.391
10638.00,7.482292,25.02831,-0.000172,24.019008,-0.0077,1.391
10640.00,7.482087,25.02865,-0.000173,24.018736,-0.0077,1.391
10642.00,7.481334,25.02871,-0.000175,24.017951,-0.0077,1.391
10644.00,7.481230,25.02894,-0.000175,24.018218,-0.0078,1.391
10646.00,7.481947,25.02882,-0.000175,24.018164,-0.0077,1.390
10648.00,7.483092,25.02872,-0.000173,24.018486,-0.0077,1.391
10650.00,7.482753,25.02931,-0.000174,24.018343,-0.0078,1.392
10652.00,7.482256,25.02878,-0.000174,24.019128,-0.0077,1.391
10654.00,7.481914,25.02880,-0.000174,24.018419,-0.0077,1.391
10656.00,7.481435,25.02816,-0.000175,24.018236,-0.0077,1.391
10658.00,7.480781,25.02898,-0.000175,24.018767,-0.0077,1.391
10660.00,7.480440,25.02923,-0.000174,24.018171,-0.0078,1.391
10662.00,7.480938,25.02935,-0.000174,24.019162,-0.0078,1.391
10664.00,7.480736,25.02977,-0.000174,24.018504,-0.0078,1.391
10666.00,7.480886,25.02977,-0.000173,24.018591,-0.0077,1.391
10668.00,7.481326,25.03051,-0.000173,24.018584,-0.0077,1.391
10670.00,7.480255,25.03027,-0.000173,24.018501,-0.0077,1.391
10672.00,7.480562,25.03063,-0.000173,24.018548,-0.0077,1.391
10674.00,7.480962,25.03007,-0.000174,24.018258,-0.0078,1.391
10676.00,7.480308,25.02995,-0.000175,24.018528,-0.0078,1.391
10678.00,7.480692,25.03001,-0.000174,24.018765,-0.0078,1.391
10680.00,7.480658,25.02972,-0.000175,24.018604,-0.0077,1.391
10682.00,7.480699,25.02950,-0.000173,24.018740,-0.0078,1.391
10684.00,7.480434,25.03042,-0.000174,24.018981,-0.0078,1.391
10686.00,7.479871,25.03006,-0.000173,24.018122,-0.0077,1.390
10688.00,7.480668,25.03008,-0.000173,24.018633,-0.0078,1.391
10690.00,7.481330,25.03054,-0.000174,24.018887,-0.0078,1.391
10692.00,7.481105,25.03052,-0.000174,24.018405,-0.0077,1.391
10694.00,7.480996,25.03065,-0.000175,24.018357,-0.0077,1.391
10696.00,7.481155,25.02988,-0.000174,24.018109,-0.0077,1.391
10698.00,7.481276,25.02948,-0.000174,24.018167,-0.0078,1.391
10700.00,7.481704,25.03053,-0.000174,24.018341,-0.0077,1.391
10702.00,7.481844,25.03055,-0.000173,24.018497,-0.0077,1.390
10704.00,7.481839,25.02996,-0.000173,24.018580,-0.0077,1.390
10706.00,7.482101,25.03018,-0.000173,24.018486,-0.0077,1.390
10708.00,7.482368,25.03035,-0.000173,24.018588,-0.0077,1.392
10710.00,7.481404,25.03057,-0.000175,24.018843,-0.0077,1.391
10712.00,7.481575,25.03019,-0.000174,24.018999,-0.0077,1.391
10714.00,7.481882,25.03055,-0.000174,24.018357,-0.0077,1.391
10716.00,7.481256,25.03038,-0.000173,24.018352,-0.0077,1.391
10718.00,7.481325,25.03067,-0.000172,24.018805,-0.0077,1.390
10720.00,7.480689,25.02993,-0.000172,24.018945,-0.0077,1.391
10722.00,7.480844,25.02985,-0.000173,24.018374,-0.0077,1.391
10724.00,7.481632,25.02943,-0.000174,24.018789,-0.0077,1.390
10726.00,7.481270,25.02941,-0.000173,24.018512,-0.0077,1.391
10728.00,7.480826,25.03008,-0.000173,24.017941,-0.0077,1.391
10730.00,7.480537,25.03032,-0.000174,24.018396,-0.0077,1.391
10732.00,7.479930,25.02991,-0.000174,24.018310,-0.0078,1.391
10734.00,7.479776,25.03008,-0.000174,24.018691,-0.0077,1.391
10736.00,7.479565,25.02993,-0.000175,24.017819,-0.0077,1.391
10738.00,7.480234,25.02963,-0.000174,24.018318,-0.0077,1.391
10740.00,7.480871,25.03033,-0.000174,24.018680,-0.0077,1.392
10742.00,7.480486,25.02938,-0.000174,24.019048,-0.0077,1.392
10744.00,7.480404,25.02887,-0.000174,24.018762,-0.0077,1.390
10746.00,7.480470,25.02912,-0.000174,24.018660,-0.0077,1.391
10748.00,7.480102,25.02902,-0.000174,24.018686,-0.0078,1.391
10750.00,7.480072,25.02919,-0.000174,24.018836,-0.0078,1.391
10752.00,7.480214,25.02998,-0.000173,24.018985,-0.0077,1.391
10754.00,7.479758,25.02895,-0.000174,24.018646,-0.0077,1.391
10756.00,7.479995,25.02928,-0.000174,24.018524,-0.0077,1.391
10758.00,7.479700,25.02945,-0.000174,24.018794,-0.0077,1.391
10760.00,7.479561,25.02951,-0.000173,24.018040,-0.0078,1.391
10762.00,7.479965,25.02973,-0.000173,24.018802,-0.0077,1.391
10764.00,7.480623,25.03009,-0.000174,24.018687,-0.0077,1.391
10766.00,7.480588,25.02913,-0.000174,24.018450,-0.0077,1.391
10768.00,7.480309,25.02903,-0.000173,24.018354,-0.0077,1.391
10770.00,7.480486,25.02903,-0.000173,24.018528,-0.0077,1.391
10772.00,7.480860,25.02955,-0.000173,24.018609,-0.0077,1.391
10774.00,7.480110,25.02962,-0.000174,24.018742,-0.0077,1.391
10776.00,7.480472,25.02968,-0.000174,24.018274,-0.0077,1.391
10778.00,7.480881,25.03022,-0.000174,24.018066,-0.0077,1.391
10780.00,7.481120,25.02966,-0.000173,24.017814,-0.0077,1.391
10782.00,7.480830,25.02953,-0.000173,24.019315,-0.0077,1.391
10784.00,7.480783,25.02874,-0.000173,24.018637,-0.0078,1.391
10786.00,7.480296,25.02925,-0.000173,24.018657,-0.0078,1.391
10788.00,7.479731,25.03007,-0.000173,24.018609,-0.0077,1.391
10790.00,7.478921,25.02893,-0.000174,24.018805,-0.0077,1.391
10792.00,7.478852,25.02863,-0.000175,24.018867,-0.0077,1.391
10794.00,7.479470,25.02886,-0.000174,24.018582,-0.0077,1.391
10796.00,7.479820,25.02892,-0.000173,24.018760,-0.0077,1.391
10798.00,7.479790,25.02930,-0.000173,24.018762,-0.0077,1.391
10800.00,7.479962,25.02923,-0.000173,24.019090,-0.0077,1.392
10802.00,7.479515,25.02956,-0.000173,24.019509,-0.0077,1.391
10804.00,7.478364,25.02956,-0.000174,24.018861,-0.0077,1.391
@18,12.0000,24.0
10806.00,7.479109,25.02881,-0.000174,24.018776,-0.0077,1.391
10808.00,7.476904,25.02887,-0.000174,24.018968,-0.0077,1.391
10810.00,7.469689,25.03026,-0.000173,24.018504,-0.0077,1.390
10812.00,7.460878,25.03034,-0.000174,24.019180,-0.0077,1.390
10814.00,7.451104,25.03015,-0.000172,24.018227,-0.0077,1.390
10816.00,7.442393,25.02982,-0.000175,24.019106,-0.0077,1.391
10818.00,7.437553,25.03022,-0.000175,24.018406,-0.0077,1.391
10820.00,7.434734,25.03048,-0.000175,24.019148,-0.0077,1.392
10822.00,7.432168,25.03047,-0.000175,24.019057,-0.0077,1.392
10824.00,7.429788,25.03047,-0.000174,24.019316,-0.0077,1.392
10826.00,7.427592,25.03075,-0.000176,24.018182,-0.0077,1.392
10828.00,7.425509,25.03013,-0.000175,24.018628,-0.0078,1.391
10830.00,7.423363,25.02986,-0.000174,24.018802,-0.0077,1.391
10832.00,7.424684,25.03066,-0.000175,24.018713,-0.0077,1.392
10834.00,7.431370,25.03069,-0.000175,24.019190,-0.0077,1.393
10836.00,7.440256,25.03131,-0.000176,24.018082,-0.0077,1.393
10838.00,7.449059,25.03045,-0.000176,24.018865,-0.0077,1.393
10840.00,7.454043,25.03011,-0.000175,24.019043,-0.0078,1.393
10842.00,7.458201,25.03055,-0.000175,24.018412,-0.0077,1.392
10844.00,7.462045,25.03052,-0.000174,24.018087,-0.0077,1.391
10846.00,7.464105,25.03080,-0.000174,24.018629,-0.0077,1.391
10848.00,7.466174,25.03116,-0.000173,24.019345,-0.0077,1.391
10850.00,7.467824,25.03101,-0.000173,24.018602,-0.0077,1.390
10852.00,7.470253,25.03108,-0.000173,24.018521,-0.0077,1.391
10854.00,7.471767,25.03096,-0.000174,24.019197,-0.0077,1.392
10856.00,7.472270,25.03198,-0.000173,24.019739,-0.0077,1.391
10858.00,7.472976,25.03159,-0.000173,24.018773,-0.0077,1.391
10860.00,7.474413,25.03181,-0.000173,24.019188,-0.0077,1.391
10862.00,7.475086,25.03130,-0.000174,24.018852,-0.0077,1.391
10864.00,7.475369,25.03092,-0.000173,24.018994,-0.0077,1.390
10866.00,7.475242,25.03055,-0.000173,24.019139,-0.0077,1.391
10868.00,7.476089,25.03008,-0.000174,24.018976,-0.0077,1.391
10870.00,7.476813,25.03107,-0.000173,24.019541,-0.0077,1.391
10872.00,7.477044,25.03097,-0.000174,24.018644,-0.0077,1.391
10874.00,7.476682,25.03085,-0.000175,24.018575,-0.0077,1.391
10876.00,7.477432,25.03097,-0.000175,24.018738,-0.0077,1.391
10878.00,7.477817,25.03111,-0.000176,24.018811,-0.0077,1.391
10880.00,7.477701,25.03049,-0.000174,24.017690,-0.0077,1.391
10882.00,7.476687,25.03061,-0.000175,24.018151,-0.0077,1.391
10884.00,7.476369,25.03107,-0.000174,24.018968,-0.0077,1.391
10886.00,7.476674,25.03084,-0.000174,24.018921,-0.0077,1.391
10888.00,7.476423,25.03041,-0.000174,24.018450,-0.0077,1.391
10890.00,7.475886,25.03114,-0.000174,24.018571,-0.0077,1.390
10892.00,7.476109,25.03131,-0.000174,24.018604,-0.0077,1.391
10894.00,7.476751,25.03096,-0.000174,24.018512,-0.0077,1.392
10896.00,7.476232,25.03075,-0.000175,24.019059,-0.0078,1.391
10898.00,7.476282,25.03019,-0.000175,24.019427,-0.0077,1.390
10900.00,7.476800,25.03082,-0.000175,24.018477,-0.0077,1.390
10902.00,7.477066,25.03077,-0.000173,24.019132,-0.0077,1.390
10904.00,7.477714,25.03040,-0.000173,24.019157,-0.0077,1.392
10906.00,7.478231,25.03066,-0.000173,24.018432,-0.0077,1.391
10908.00,7.478027,25.02977,-0.000175,24.018874,-0.0077,1.392
10910.00,7.478694,25.02970,-0.000174,24.018381,-0.0077,1.391
10912.00,7.479269,25.03024,-0.000175,24.018004,-0.0077,1.392
10914.00,7.480387,25.03069,-0.000174,24.018785,-0.0077,1.391
10916.00,7.480480,25.02974,-0.000174,24.018367,-0.0077,1.391
10918.00,7.480841,25.03046,-0.000174,24.018604,-0.0077,1.391
10920.00,7.481299,25.03027,-0.000175,24.018231,-0.0077,1.391
10922.00,7.481776,25.03006,-0.000175,24.018695,-0.0077,1.391
10924.00,7.481698,25.03038,-0.000173,24.017594,-0.0077,1.391
10926.00,7.481736,25.03012,-0.000174,24.018497,-0.0077,1.391
10928.00,7.481408,25.03003,-0.000172,24.018504,-0.0077,1.391
10930.00,7.481292,25.03029,-0.000173,24.018247,-0.0077,1.391
10932.00,7.481658,25.03047,-0.000174,24.018725,-0.0077,1.391
10934.00,7.482098,25.03021,-0.000174,24.018720,-0.0077,1.391
10936.00,7.481941,25.03014,-0.000173,24.018272,-0.0077,1.391
10938.00,7.481859,25.03058,-0.000173,24.019191,-0.0077,1.391
10940.00,7.481280,25.03094,-0.000173,24.018985,-0.0078,1.391
10942.00,7.481365,25.03112,-0.000174,24.018312,-0.0078,1.391
10944.00,7.482074,25.03033,-0.000174,24.018173,-0.0078,1.391
10946.00,7.482173,25.03095,-0.000173,24.018365,-0.0078,1.391
10948.00,7.481632,25.03108,-0.000173,24.018590,-0.0077,1.391
10950.00,7.481864,25.03128,-0.000173,24.018943,-0.0077,1.391
10952.00,7.481827,25.03066,-0.000173,24.019059,-0.0077,1.391
10954.00,7.481585,25.03070,-0.000174,24.019465,-0.0077,1.391
10956.00,7.482052,25.03119,-0.000174,24.018591,-0.0077,1.392
10958.00,7.481782,25.03085,-0.000174,24.019335,-0.0077,1.391
10960.00,7.481709,25.03067,-0.000174,24.019121,-0.0077,1.391
10962.00,7.481584,25.03101,-0.000174,24.018747,-0.0078,1.391
10964.00,7.482703,25.03066,-0.000173,24.018919,-0.0077,1.391
10966.00,7.483338,25.03064,-0.000174,24.018379,-0.0078,1.391
10968.00,7.482806,25.03064,-0.000175,24.018606,-0.0077,1.391
10970.00,7.483668,25.03112,-0.000174,24.018909,-0.0078,1.391
10972.00,7.482993,25.03127,-0.000175,24.018209,-0.0078,1.391
10974.00,7.482692,25.03072,-0.000174,24.019427,-0.0077,1.391
10976.00,7.481673,25.03033,-0.000174,24.018622,-0.0077,1.392
10978.00,7.481325,25.03126,-0.000175,24.019017,-0.0077,1.391
10980.00,7.481489,25.03051,-0.000173,24.019471,-0.0077,1.392
10982.00,7.481191,25.03065,-0.000174,24.018414,-0.0077,1.392
10984.00,7.480837,25.03062,-0.000174,24.018341,-0.0077,1.391
10986.00,7.480585,25.03086,-0.000174,24.018767,-0.0077,1.391
10988.00,7.481220,25.03174,-0.000174,24.019197,-0.0077,1.391
10990.00,7.480246,25.03148,-0.000174,24.018773,-0.0077,1.391
10992.00,7.478759,25.03147,-0.000173,24.019064,-0.0077,1.391
10994.00,7.478985,25.03146,-0.000174,24.018479,-0.0077,1.392
10996.00,7.478707,25.03123,-0.000173,24.018406,-0.0077,1.392
10998.00,7.478349,25.03048,-0.000174,24.018499,-0.0077,1.391
11000.00,7.478596,25.03068,-0.000174,24.018504,-0.0077,1.391
11002.00,7.478478,25.03052,-0.000174,24.018361,-0.0077,1.391
11004.00,7.479046,25.03018,-0.000174,24.018512,-0.0077,1.391
11006.00,7.479643,25.03054,-0.000174,24.018979,-0.0077,1.391
11008.00,7.480122,25.03061,-0.000173,24.018497,-0.0077,1.391
11010.00,7.481131,25.03010,-0.000173,24.018392,-0.0077,1.391
11012.00,7.482164,25.02963,-0.000173,24.018309,-0.0077,1.392
11014.00,7.481613,25.02966,-0.000173,24.018972,-0.0077,1.391
11016.00,7.481290,25.02909,-0.000174,24.018566,-0.0077,1.391
11018.00,7.481979,25.02946,-0.000173,24.018568,-0.0077,1.392
11020.00,7.482680,25.03021,-0.000173,24.018677,-0.0077,1.392
11022.00,7.482037,25.03037,-0.000174,24.018970,-0.0077,1.391
11024.00,7.481460,25.02978,-0.000174,24.017988,-0.0077,1.391
11026.00,7.481917,25.02945,-0.000173,24.018299,-0.0077,1.391
11028.00,7.482016,25.02946,-0.000174,24.018573,-0.0077,1.391
11030.00,7.481924,25.03008,-0.000174,24.018158,-0.0077,1.392
11032.00,7.481097,25.03007,-0.000175,24.018590,-0.0078,1.392
11034.00,7.480770,25.02952,-0.000175,24.018497,-0.0077,1.391
11036.00,7.480487,25.02979,-0.000174,24.018628,-0.0078,1.392
11038.00,7.479619,25.03009,-0.000174,24.017857,-0.0078,1.391
11040.00,7.479623,25.03004,-0.000174,24.018205,-0.0077,1.391
11042.00,7.479423,25.02970,-0.000174,24.018680,-0.0077,1.391
11044.00,7.478871,25.02975,-0.000173,24.018667,-0.0078,1.391
11046.00,7.478594,25.03012,-0.000174,24.018162,-0.0077,1.391
11048.00,7.479916,25.02977,-0.000175,24.019070,-0.0078,1.392
11050.00,7.481293,25.02984,-0.000176,24.018571,-0.0078,1.392
11052.00,7.481992,25.03007,-0.000176,24.018528,-0.0077,1.392
11054.00,7.481914,25.02965,-0.000175,24.019077,-0.0077,1.391
11056.00,7.480917,25.03073,-0.000174,24.018307,-0.0077,1.392
11058.00,7.481649,25.03090,-0.000174,24.018396,-0.0077,1.391
11060.00,7.481142,25.03036,-0.000174,24.018301,-0.0077,1.392
11062.00,7.480500,25.02976,-0.000174,24.018829,-0.0078,1.392
11064.00,7.480017,25.03037,-0.000175,24.018444,-0.0077,1.391
11066.00,7.480810,25.03128,-0.000174,24.018397,-0.0077,1.391
11068.00,7.481057,25.03132,-0.000172,24.018254,-0.0077,1.391
11070.00,7.480536,25.03039,-0.000174,24.018764,-0.0077,1.392
11072.00,7.479600,25.03045,-0.000175,24.018956,-0.0077,1.392
11074.00,7.479399,25.03042,-0.000174,24.018764,-0.0078,1.391
11076.00,7.479527,25.02981,-0.000174,24.018778,-0.0077,1.391
11078.00,7.478380,25.02989,-0.000175,24.018919,-0.0077,1.392
11080.00,7.478095,25.02932,-0.000175,24.018519,-0.0078,1.392
11082.00,7.478508,25.02965,-0.000175,24.018582,-0.0077,1.392
11084.00,7.478869,25.03019,-0.000175,24.018325,-0.0077,1.392
11086.00,7.479003,25.02984,-0.000174,24.018492,-0.0077,1.391
11088.00,7.479621,25.03016,-0.000174,24.018892,-0.0077,1.391
11090.00,7.480160,25.03008,-0.000173,24.018787,-0.0078,1.392
11092.00,7.479701,25.03044,-0.000172,24.018796,-0.0078,1.392
11094.00,7.479398,25.02991,-0.000174,24.018696,-0.0077,1.392
11096.00,7.479392,25.02994,-0.000173,24.018979,-0.0077,1.392
11098.00,7.479093,25.03014,-0.000173,24.018831,-0.0077,1.392
11100.00,7.478505,25.03008,-0.000174,24.018524,-0.0077,1.392
11102.00,7.479805,25.03004,-0.000174,24.019155,-0.0077,1.391
11104.00,7.481240,25.02966,-0.000174,24.018455,-0.0077,1.392
11106.00,7.480540,25.03017,-0.000173,24.019264,-0.0078,1.391
11108.00,7.479491,25.02992,-0.000174,24.018338,-0.0077,1.392
11110.00,7.478843,25.03011,-0.000175,24.017988,-0.0077,1.392
11112.00,7.479534,25.03035,-0.000175,24.018896,-0.0077,1.392
11114.00,7.479553,25.03029,-0.000174,24.018760,-0.0078,1.392
11116.00,7.478971,25.03052,-0.000174,24.018798,-0.0077,1.392
11118.00,7.478791,25.03083,-0.000175,24.018029,-0.0077,1.392
11120.00,7.478599,25.03071,-0.000174,24.018093,-0.0077,1.392
11122.00,7.478978,25.03185,-0.000174,24.018363,-0.0077,1.392
11124.00,7.478112,25.03110,-0.000174,24.018031,-0.0077,1.391
11126.00,7.478407,25.03073,-0.000174,24.018738,-0.0077,1.391
11128.00,7.478137,25.03086,-0.000176,24.019052,-0.0077,1.392
11130.00,7.478536,25.03042,-0.000175,24.018472,-0.0077,1.392
11132.00,7.478184,25.03024,-0.000175,24.017959,-0.0078,1.392
11134.00,7.477467,25.02998,-0.000175,24.018423,-0.0078,1.392
11136.00,7.477355,25.03074,-0.000175,24.018783,-0.0077,1.392
11138.00,7.477347,25.03084,-0.000175,24.018174,-0.0078,1.392
11140.00,7.477711,25.03034,-0.000175,24.018240,-0.0078,1.392
11142.00,7.478239,25.03014,-0.000175,24.018461,-0.0077,1.391
11144.00,7.478014,25.03049,-0.000175,24.019139,-0.0077,1.392
11146.00,7.476857,25.03026,-0.000174,24.018590,-0.0077,1.393
11148.00,7.477025,25.03035,-0.000175,24.018539,-0.0078,1.392
11150.00,7.477609,25.03042,-0.000175,24.018999,-0.0078,1.391
11152.00,7.478138,25.03062,-0.000174,24.018193,-0.0078,1.392
11154.00,7.477836,25.03047,-0.000175,24.018029,-0.0078,1.392
11156.00,7.478756,25.02987,-0.000175,24.017854,-0.0077,1.392
11158.00,7.479256,25.02965,-0.000174,24.018463,-0.0077,1.391
11160.00,7.479695,25.02992,-0.000173,24.019097,-0.0077,1.392
11162.00,7.479971,25.03062,-0.000174,24.018542,-0.0078,1.392
11164.00,7.479443,25.03051,-0.000174,24.017754,-0.0077,1.393
11166.00,7.478520,25.03012,-0.000175,24.018590,-0.0077,1.392
11168.00,7.478827,25.03107,-0.000175,24.018069,-0.0077,1.392
11170.00,7.478604,25.03100,-0.000173,24.018261,-0.0077,1.392
11172.00,7.478002,25.03033,-0.000174,24.018858,-0.0077,1.392
11174.00,7.478315,25.03015,-0.000173,24.018508,-0.0078,1.392
11176.00,7.477559,25.03043,-0.000175,24.019219,-0.0077,1.392
11178.00,7.477195,25.03120,-0.000174,24.018301,-0.0077,1.392
11180.00,7.477464,25.03171,-0.000174,24.018261,-0.0077,1.392
11182.00,7.478654,25.03123,-0.000174,24.018898,-0.0077,1.392
11184.00,7.479219,25.03074,-0.000174,24.018484,-0.0078,1.392
11186.00,7.479172,25.03027,-0.000174,24.018860,-0.0077,1.392
11188.00,7.479235,25.03037,-0.000175,24.018276,-0.0078,1.392
11190.00,7.478870,25.03032,-0.000174,24.018013,-0.0077,1.392
11192.00,7.478605,25.03085,-0.000175,24.018568,-0.0077,1.392
11194.00,7.478517,25.03037,-0.000174,24.017788,-0.0077,1.391
11196.00,7.478723,25.03050,-0.000174,24.018006,-0.0077,1.392
11198.00,7.478444,25.03000,-0.000174,24.018562,-0.0077,1.392
11200.00,7.478548,25.02989,-0.000174,24.018414,-0.0077,1.392
11202.00,7.477684,25.03027,-0.000174,24.018276,-0.0077,1.392
11204.00,7.477499,25.03022,-0.000175,24.017732,-0.0078,1.393
11206.00,7.477376,25.03062,-0.000175,24.018405,-0.0077,1.392
11208.00,7.477715,25.02997,-0.000175,24.018415,-0.0078,1.392
11210.00,7.477629,25.03112,-0.000175,24.018303,-0.0078,1.392
11212.00,7.477630,25.03093,-0.000175,24.019472,-0.0078,1.393
11214.00,7.477903,25.03135,-0.000175,24.018571,-0.0077,1.392
11216.00,7.477545,25.03142,-0.000174,24.018026,-0.0077,1.392
11218.00,7.477712,25.03141,-0.000174,24.018493,-0.0077,1.392
11220.00,7.478870,25.03084,-0.000174,24.018669,-0.0077,1.392
11222.00,7.478850,25.03141,-0.000174,24.018814,-0.0078,1.392
11224.00,7.478772,25.03192,-0.000174,24.018907,-0.0078,1.393
11226.00,7.478269,25.03080,-0.000175,24.018486,-0.0077,1.392
11228.00,7.478769,25.03122,-0.000174,24.018894,-0.0078,1.392
11230.00,7.479351,25.03127,-0.000173,24.018473,-0.0078,1.392
11232.00,7.479546,25.03138,-0.000174,24.018591,-0.0078,1.392
11234.00,7.480373,25.03133,-0.000175,24.018938,-0.0077,1.392
11236.00,7.479049,25.03131,-0.000175,24.018562,-0.0077,1.392
11238.00,7.478044,25.03115,-0.000175,24.018492,-0.0077,1.392
11240.00,7.477758,25.03121,-0.000175,24.018711,-0.0077,1.392
11242.00,7.478720,25.03096,-0.000174,24.018381,-0.0077,1.392
11244.00,7.479526,25.03139,-0.000176,24.018642,-0.0078,1.392
11246.00,7.478262,25.03120,-0.000175,24.018774,-0.0078,1.392
11248.00,7.478445,25.03110,-0.000174,24.017993,-0.0078,1.392
11250.00,7.479474,25.03128,-0.000174,24.018903,-0.0078,1.392
11252.00,7.479799,25.03096,-0.000174,24.018544,-0.0078,1.392
11254.00,7.479792,25.03121,-0.000175,24.018562,-0.0077,1.392
11256.00,7.480092,25.03135,-0.000175,24.019095,-0.0078,1.392
11258.00,7.480421,25.03140,-0.000174,24.018831,-0.0077,1.392
11260.00,7.479360,25.03086,-0.000174,24.018963,-0.0077,1.392
11262.00,7.478616,25.03095,-0.000174,24.019068,-0.0077,1.392
11264.00,7.478885,25.03132,-0.000175,24.018744,-0.0078,1.392
11266.00,7.478889,25.03130,-0.000175,24.018368,-0.0078,1.393
11268.00,7.479469,25.03090,-0.000175,24.018196,-0.0077,1.392
11270.00,7.480097,25.03002,-0.000174,24.018985,-0.0077,1.392
11272.00,7.479461,25.03077,-0.000175,24.018553,-0.0077,1.392
11274.00,7.479146,25.03160,-0.000175,24.018521,-0.0078,1.393
11276.00,7.478619,25.03142,-0.000176,24.018745,-0.0078,1.392
11278.00,7.478465,25.03133,-0.000174,24.018260,-0.0078,1.392
11280.00,7.477955,25.03070,-0.000175,24.018553,-0.0078,1.392
11282.00,7.477148,25.03063,-0.000176,24.018901,-0.0077,1.392
11284.00,7.477297,25.03085,-0.000175,24.018419,-0.0077,1.392
11286.00,7.478036,25.03038,-0.000174,24.018513,-0.0078,1.392
11288.00,7.478189,25.03052,-0.000174,24.018118,-0.0078,1.392
11290.00,7.477476,25.03036,-0.000175,24.018240,-0.0077,1.392
11292.00,7.477639,25.03074,-0.000176,24.018193,-0.0078,1.392
11294.00,7.477043,25.03001,-0.000175,24.018256,-0.0078,1.392
11296.00,7.477367,25.03030,-0.000175,24.017971,-0.0077,1.392
11298.00,7.477979,25.03017,-0.000175,24.018194,-0.0078,1.392
11300.00,7.477932,25.03055,-0.000175,24.017754,-0.0078,1.392
11302.00,7.477576,25.03035,-0.000175,24.017647,-0.0078,1.392
11304.00,7.477608,25.03037,-0.000175,24.018410,-0.0078,1.392
11306.00,7.477526,25.03013,-0.000173,24.018789,-0.0078,1.392
11308.00,7.477035,25.03018,-0.000174,24.018608,-0.0077,1.392
11310.00,7.476552,25.03098,-0.000175,24.018689,-0.0077,1.393
11312.00,7.476817,25.03164,-0.000175,24.018968,-0.0077,1.392
11314.00,7.477768,25.03130,-0.000175,24.018386,-0.0078,1.393
11316.00,7.477429,25.03157,-0.000174,24.017910,-0.0078,1.392
11318.00,7.477532,25.03186,-0.000174,24.018298,-0.0077,1.392
11320.00,7.477745,25.03094,-0.000175,24.018026,-0.0077,1.392
11322.00,7.477149,25.03058,-0.000174,24.018176,-0.0077,1.392
11324.00,7.477839,25.03116,-0.000174,24.018646,-0.0078,1.392
11326.00,7.477939,25.03125,-0.000175,24.018189,-0.0077,1.393
11328.00,7.478174,25.03140,-0.000175,24.018144,-0.0078,1.393
11330.00,7.477908,25.03137,-0.000174,24.018764,-0.0077,1.392
11332.00,7.477171,25.03085,-0.000174,24.018653,-0.0077,1.392
11334.00,7.477372,25.03148,-0.000174,24.018249,-0.0078,1.393
11336.00,7.477960,25.03122,-0.000175,24.017738,-0.0078,1.392
11338.00,7.478572,25.03218,-0.000174,24.018086,-0.0078,1.393
11340.00,7.478036,25.03238,-0.000175,24.017866,-0.0077,1.393
11342.00,7.476601,25.03239,-0.000175,24.018477,-0.0078,1.392
11344.00,7.475978,25.03186,-0.000174,24.019016,-0.0077,1.392
11346.00,7.476847,25.03140,-0.000175,24.018374,-0.0077,1.392
11348.00,7.478007,25.03159,-0.000175,24.018254,-0.0077,1.392
11350.00,7.477607,25.03259,-0.000175,24.018238,-0.0077,1.392
11352.00,7.476581,25.03217,-0.000175,24.018310,-0.0078,1.392
11354.00,7.476733,25.03143,-0.000175,24.018408,-0.0078,1.393
11356.00,7.476290,25.03174,-0.000176,24.018430,-0.0078,1.393
11358.00,7.475538,25.03234,-0.000175,24.018829,-0.0078,1.393
11360.00,7.476093,25.03194,-0.000175,24.018307,-0.0078,1.392
11362.00,7.476187,25.03192,-0.000174,24.018194,-0.0078,1.392
11364.00,7.475801,25.03185,-0.000175,24.018354,-0.0078,1.392
11366.00,7.476643,25.03172,-0.000175,24.018593,-0.0078,1.393
11368.00,7.476356,25.03124,-0.000175,24.018945,-0.0077,1.392
11370.00,7.475615,25.03164,-0.000175,24.019211,-0.0077,1.392
11372.00,7.475751,25.03213,-0.000174,24.018597,-0.0077,1.393
11374.00,7.476292,25.03144,-0.000175,24.018756,-0.0077,1.392
11376.00,7.476085,25.03060,-0.000174,24.018234,-0.0077,1.392
11378.00,7.475748,25.03127,-0.000176,24.018267,-0.0077,1.392
11380.00,7.475664,25.03061,-0.000175,24.018829,-0.0077,1.392
11382.00,7.475640,25.03120,-0.000174,24.018885,-0.0077,1.392
11384.00,7.475723,25.03093,-0.000172,24.019045,-0.0077,1.393
11386.00,7.476199,25.03152,-0.000174,24.018392,-0.0077,1.392
11388.00,7.475918,25.03116,-0.000174,24.018486,-0.0077,1.392
11390.00,7.476740,25.03099,-0.000175,24.018622,-0.0077,1.392
11392.00,7.476926,25.03175,-0.000175,24.018401,-0.0077,1.393
11394.00,7.475903,25.03123,-0.000174,24.018374,-0.0077,1.392
11396.00,7.475355,25.03130,-0.000173,24.017931,-0.0077,1.392
11398.00,7.476446,25.03190,-0.000175,24.018744,-0.0077,1.393
11400.00,7.476924,25.03144,-0.000176,24.018444,-0.0077,1.393
11402.00,7.477130,25.03249,-0.000176,24.018209,-0.0077,1.393
11404.00,7.478005,25.03189,-0.000174,24.018169,-0.0077,1.392
@19,12.0000,24.0
11406.00,7.477839,25.03135,-0.000174,24.017866,-0.0078,1.392
11408.00,7.475018,25.03173,-0.000174,24.018292,-0.0077,1.392
11410.00,7.468221,25.03179,-0.000172,24.017881,-0.0077,1.392
11412.00,7.458830,25.03120,-0.000174,24.017797,-0.0078,1.391
11414.00,7.448481,25.03163,-0.000172,24.018463,-0.0078,1.391
11416.00,7.439816,25.03148,-0.000174,24.018441,-0.0077,1.391
11418.00,7.434886,25.03197,-0.000175,24.018753,-0.0077,1.392
11420.00,7.431768,25.03199,-0.000174,24.018448,-0.0078,1.393
11422.00,7.429348,25.03150,-0.000174,24.018129,-0.0077,1.393
11424.00,7.426904,25.03124,-0.000176,24.017440,-0.0077,1.393
11426.00,7.425610,25.03123,-0.000176,24.018209,-0.0077,1.393
11428.00,7.424328,25.03160,-0.000176,24.018961,-0.0077,1.394
11430.00,7.422145,25.03160,-0.000177,24.018584,-0.0077,1.393
11432.00,7.423031,25.03096,-0.000176,24.017848,-0.0078,1.393
11434.00,7.428935,25.03139,-0.000176,24.018912,-0.0077,1.394
11436.00,7.438242,25.03156,-0.000175,24.018508,-0.0077,1.394
11438.00,7.447864,25.03113,-0.000176,24.018223,-0.0078,1.395
11440.00,7.454035,25.03100,-0.000175,24.019041,-0.0077,1.393
11442.00,7.457766,25.03100,-0.000176,24.018425,-0.0078,1.393
11444.00,7.460376,25.03108,-0.000176,24.018280,-0.0077,1.394
11446.00,7.461970,25.03135,-0.000174,24.017879,-0.0077,1.393
11448.00,7.463027,25.03149,-0.000173,24.018800,-0.0077,1.392
11450.00,7.464831,25.03161,-0.000172,24.018127,-0.0078,1.392
11452.00,7.467168,25.03130,-0.000172,24.018135,-0.0078,1.393
11454.00,7.469137,25.03138,-0.000173,24.018754,-0.0077,1.393
11456.00,7.470560,25.03130,-0.000174,24.018075,-0.0077,1.393
11458.00,7.471316,25.03157,-0.000174,24.018352,-0.0077,1.393
11460.00,7.471796,25.03100,-0.000174,24.018472,-0.0078,1.393
11462.00,7.472491,25.03156,-0.000175,24.018082,-0.0078,1.392
11464.00,7.472097,25.03183,-0.000174,24.018796,-0.0078,1.392
11466.00,7.472695,25.03132,-0.000174,24.018667,-0.0077,1.392
11468.00,7.472755,25.03101,-0.000174,24.018144,-0.0078,1.392
11470.00,7.472851,25.03103,-0.000174,24.018472,-0.0078,1.392
11472.00,7.472990,25.03033,-0.000174,24.018729,-0.0078,1.393
11474.00,7.473899,25.03101,-0.000174,24.017888,-0.0078,1.392
11476.00,7.474210,25.03080,-0.000174,24.019219,-0.0078,1.392
11478.00,7.476091,25.03112,-0.000174,24.018450,-0.0078,1.393
11480.00,7.476040,25.03059,-0.000175,24.018780,-0.0078,1.392
11482.00,7.476032,25.03012,-0.000175,24.018437,-0.0077,1.392
11484.00,7.476229,25.03072,-0.000173,24.017850,-0.0077,1.393
11486.00,7.475900,25.03120,-0.000176,24.017527,-0.0078,1.393
11488.00,7.476266,25.03092,-0.000176,24.018425,-0.0078,1.392
11490.00,7.475759,25.03144,-0.000176,24.018484,-0.0078,1.393
11492.00,7.476277,25.03171,-0.000176,24.018198,-0.0077,1.392
11494.00,7.476533,25.03172,-0.000175,24.018950,-0.0077,1.392
11496.00,7.477109,25.03171,-0.000175,24.018430,-0.0077,1.392
11498.00,7.476907,25.03196,-0.000174,24.018595,-0.0077,1.392
11500.00,7.476618,25.03121,-0.000175,24.018517,-0.0078,1.393
11502.00,7.476722,25.03126,-0.000175,24.018905,-0.0078,1.392
11504.00,7.476750,25.03009,-0.000175,24.018401,-0.0077,1.392
11506.00,7.476909,25.03134,-0.000175,24.018017,-0.0077,1.393
11508.00,7.477389,25.03148,-0.000175,24.018318,-0.0077,1.393
11510.00,7.478242,25.03134,-0.000175,24.017525,-0.0078,1.393
11512.00,7.478808,25.03015,-0.000175,24.017089,-0.0078,1.393
11514.00,7.478712,25.02991,-0.000175,24.018620,-0.0077,1.393
11516.00,7.478807,25.03023,-0.000174,24.018820,-0.0077,1.392
11518.00,7.478178,25.02996,-0.000174,24.017910,-0.0077,1.392
11520.00,7.477893,25.02944,-0.000175,24.018468,-0.0077,1.392
11522.00,7.477354,25.03032,-0.000176,24.018356,-0.0077,1.393
11524.00,7.477512,25.03058,-0.000175,24.018287,-0.0078,1.392
11526.00,7.478610,25.03016,-0.000175,24.018187,-0.0077,1.392
11528.00,7.478347,25.03008,-0.000175,24.019052,-0.0077,1.392
11530.00,7.477938,25.03043,-0.000175,24.018765,-0.0077,1.393
11532.00,7.478769,25.03069,-0.000174,24.018290,-0.0077,1.393
11534.00,7.478596,25.03128,-0.000174,24.018595,-0.0078,1.392
11536.00,7.477139,25.03161,-0.000175,24.017650,-0.0078,1.392
11538.00,7.476520,25.03159,-0.000175,24.017917,-0.0078,1.392
11540.00,7.477573,25.03073,-0.000175,24.018530,-0.0078,1.393
11542.00,7.477707,25.03162,-0.000175,24.018843,-0.0078,1.392
11544.00,7.478319,25.03158,-0.000175,24.017777,-0.0078,1.392
11546.00,7.478521,25.03159,-0.000175,24.017770,-0.0078,1.392
11548.00,7.478631,25.03142,-0.000174,24.018457,-0.0078,1.393
11550.00,7.477706,25.03131,-0.000176,24.018660,-0.0078,1.393
11552.00,7.477810,25.03080,-0.000177,24.018299,-0.0078,1.392
11554.00,7.478084,25.03117,-0.000175,24.018707,-0.0078,1.392
11556.00,7.477370,25.03175,-0.000176,24.017912,-0.0078,1.392
11558.00,7.476979,25.03133,-0.000175,24.018301,-0.0078,1.392
11560.00,7.478624,25.03168,-0.000175,24.018183,-0.0078,1.393
11562.00,7.478211,25.03117,-0.000175,24.018620,-0.0078,1.393
11564.00,7.477960,25.03086,-0.000175,24.017685,-0.0078,1.392
11566.00,7.477148,25.03129,-0.000175,24.018303,-0.0078,1.393
11568.00,7.477615,25.03066,-0.000175,24.018124,-0.0077,1.392
11570.00,7.477400,25.03122,-0.000175,24.018116,-0.0077,1.392
11572.00,7.478036,25.03133,-0.000175,24.018330,-0.0077,1.392
11574.00,7.478446,25.03237,-0.000175,24.017984,-0.0078,1.393
11576.00,7.478682,25.03223,-0.000175,24.017926,-0.0078,1.393
11578.00,7.478258,25.03245,-0.000176,24.017536,-0.0078,1.393
11580.00,7.478154,25.03206,-0.000175,24.017926,-0.0078,1.393
11582.00,7.478314,25.03199,-0.000176,24.018281,-0.0078,1.393
11584.00,7.478171,25.03243,-0.000175,24.018693,-0.0077,1.393
11586.00,7.477900,25.03306,-0.000175,24.018234,-0.0078,1.393
11588.00,7.477876,25.03242,-0.000175,24.018475,-0.0078,1.393
11590.00,7.477463,25.03203,-0.000175,24.018113,-0.0077,1.393
11592.00,7.478452,25.03199,-0.000175,24.018600,-0.0077,1.392
11594.00,7.478792,25.03164,-0.000175,24.017910,-0.0077,1.393
11596.00,7.478359,25.03204,-0.000176,24.018156,-0.0077,1.393
11598.00,7.478596,25.03210,-0.000175,24.018073,-0.0078,1.393
11600.00,7.478704,25.03164,-0.000175,24.018321,-0.0078,1.392
11602.00,7.478780,25.03070,-0.000174,24.018182,-0.0078,1.393
11604.00,7.478318,25.03087,-0.000176,24.018356,-0.0078,1.393
11606.00,7.478786,25.03051,-0.000175,24.018055,-0.0078,1.392
11608.00,7.479249,25.03096,-0.000175,24.018280,-0.0078,1.393
11610.00,7.479025,25.03072,-0.000174,24.018555,-0.0078,1.392
11612.00,7.477943,25.03046,-0.000174,24.018169,-0.0078,1.392
11614.00,7.477696,25.03021,-0.000175,24.018133,-0.0078,1.392
11616.00,7.477627,25.03100,-0.000175,24.018209,-0.0078,1.393
11618.00,7.478627,25.03053,-0.000175,24.017721,-0.0078,1.393
11620.00,7.478787,25.03081,-0.000175,24.018501,-0.0078,1.393
11622.00,7.477951,25.03074,-0.000175,24.017941,-0.0078,1.393
11624.00,7.477907,25.03131,-0.000176,24.017596,-0.0078,1.393
11626.00,7.477753,25.03043,-0.000175,24.018341,-0.0077,1.392
11628.00,7.476574,25.03032,-0.000175,24.018488,-0.0078,1.393
11630.00,7.477287,25.03035,-0.000174,24.018076,-0.0078,1.393
11632.00,7.476774,25.03009,-0.000175,24.017591,-0.0078,1.392
11634.00,7.476619,25.03020,-0.000175,24.018606,-0.0077,1.392
11636.00,7.476339,25.03081,-0.000176,24.017933,-0.0078,1.392
11638.00,7.476502,25.03001,-0.000175,24.017939,-0.0078,1.393
11640.00,7.476662,25.03000,-0.000176,24.018713,-0.0078,1.393
11642.00,7.476808,25.03071,-0.000176,24.018200,-0.0078,1.393
11644.00,7.477343,25.03082,-0.000175,24.018115,-0.0078,1.393
11646.00,7.477948,25.03090,-0.000175,24.018303,-0.0077,1.393
11648.00,7.477650,25.03081,-0.000175,24.018528,-0.0077,1.393
11650.00,7.477229,25.03118,-0.000176,24.018207,-0.0078,1.393
11652.00,7.477463,25.03138,-0.000176,24.018198,-0.0078,1.393
11654.00,7.477939,25.03085,-0.000175,24.018211,-0.0078,1.393
11656.00,7.479404,25.03125,-0.000174,24.018740,-0.0077,1.393
11658.00,7.479978,25.03151,-0.000174,24.018687,-0.0078,1.392
11660.00,7.479403,25.03171,-0.000174,24.018548,-0.0077,1.393
11662.00,7.478849,25.03148,-0.000173,24.018983,-0.0077,1.393
11664.00,7.478018,25.03168,-0.000175,24.017667,-0.0077,1.393
11666.00,7.478329,25.03162,-0.000175,24.018312,-0.0078,1.392
11668.00,7.478782,25.03175,-0.000176,24.019342,-0.0077,1.394
11670.00,7.477848,25.03090,-0.000176,24.018524,-0.0078,1.393
11672.00,7.476840,25.03034,-0.000175,24.018222,-0.0078,1.393
11674.00,7.477152,25.03055,-0.000175,24.018151,-0.0078,1.393
11676.00,7.478039,25.03070,-0.000174,24.018285,-0.0078,1.393
11678.00,7.477777,25.03113,-0.000176,24.018013,-0.0078,1.392
11680.00,7.477776,25.03071,-0.000176,24.018700,-0.0078,1.393
11682.00,7.477446,25.03091,-0.000176,24.018434,-0.0078,1.393
11684.00,7.476663,25.03055,-0.000176,24.018568,-0.0078,1.393
11686.00,7.477144,25.03070,-0.000175,24.018541,-0.0077,1.392
11688.00,7.476900,25.03019,-0.000175,24.018269,-0.0077,1.393
11690.00,7.477018,25.03116,-0.000174,24.018704,-0.0077,1.393
11692.00,7.477278,25.03075,-0.000175,24.018720,-0.0078,1.393
11694.00,7.476192,25.03123,-0.000175,24.018374,-0.0078,1.393
11696.00,7.475925,25.03084,-0.000173,24.018965,-0.0077,1.393
11698.00,7.476320,25.03083,-0.000175,24.018582,-0.0078,1.393
11700.00,7.476049,25.03079,-0.000175,24.018095,-0.0078,1.392
11702.00,7.475366,25.03035,-0.000174,24.018087,-0.0077,1.393
11704.00,7.475757,25.03051,-0.000174,24.018437,-0.0077,1.393
11706.00,7.475956,25.03071,-0.000176,24.017881,-0.0077,1.394
11708.00,7.476206,25.03014,-0.000175,24.018292,-0.0077,1.393
11710.00,7.477471,25.02986,-0.000175,24.018377,-0.0078,1.393
11712.00,7.477673,25.03067,-0.000175,24.017808,-0.0078,1.393
11714.00,7.477570,25.03085,-0.000174,24.018609,-0.0078,1.393
11716.00,7.476680,25.03004,-0.000174,24.018620,-0.0077,1.393
11718.00,7.477300,25.03079,-0.000176,24.018653,-0.0078,1.394
11720.00,7.477227,25.03033,-0.000176,24.018553,-0.0077,1.393
11722.00,7.476443,25.03036,-0.000175,24.017801,-0.0077,1.393
11724.00,7.476677,25.03031,-0.000176,24.018058,-0.0078,1.392
11726.00,7.477299,25.02957,-0.000175,24.018446,-0.0077,1.393
11728.00,7.477309,25.03108,-0.000175,24.018178,-0.0078,1.394
11730.00,7.476919,25.03151,-0.000175,24.018280,-0.0077,1.393
11732.00,7.476767,25.03123,-0.000175,24.018066,-0.0077,1.393
11734.00,7.476796,25.03110,-0.000174,24.018662,-0.0077,1.393
11736.00,7.476260,25.03120,-0.000175,24.018383,-0.0077,1.393
11738.00,7.475795,25.03074,-0.000174,24.018067,-0.0078,1.393
11740.00,7.475678,25.03068,-0.000175,24.018901,-0.0077,1.393
11742.00,7.475232,25.03089,-0.000175,24.018738,-0.0077,1.393
11744.00,7.475542,25.03109,-0.000175,24.018764,-0.0077,1.393
11746.00,7.475288,25.03100,-0.000174,24.018860,-0.0078,1.393
11748.00,7.476125,25.03127,-0.000175,24.017995,-0.0078,1.393
11750.00,7.476693,25.03033,-0.000175,24.018774,-0.0077,1.393
11752.00,7.476283,25.03176,-0.000174,24.018354,-0.0078,1.393
11754.00,7.477522,25.03175,-0.000175,24.018566,-0.0077,1.393
11756.00,7.477139,25.03077,-0.000177,24.018093,-0.0078,1.393
11758.00,7.476505,25.03116,-0.000176,24.018018,-0.0078,1.393
11760.00,7.476111,25.03077,-0.000174,24.018136,-0.0078,1.393
11762.00,7.475934,25.03018,-0.000175,24.018664,-0.0078,1.393
11764.00,7.475457,25.03094,-0.000175,24.018240,-0.0078,1.393
11766.00,7.476116,25.03077,-0.000176,24.018256,-0.0078,1.393
11768.00,7.475674,25.03111,-0.000176,24.018802,-0.0077,1.393
11770.00,7.475723,25.03056,-0.000176,24.019088,-0.0077,1.393
11772.00,7.475886,25.03027,-0.000175,24.018376,-0.0077,1.393
11774.00,7.475795,25.03106,-0.000175,24.018403,-0.0078,1.393
11776.00,7.476009,25.03032,-0.000176,24.018164,-0.0078,1.393
11778.00,7.475651,25.03058,-0.000176,24.018122,-0.0077,1.393
11780.00,7.475676,25.03058,-0.000175,24.018176,-0.0077,1.393
11782.00,7.476154,25.03113,-0.000175,24.018285,-0.0078,1.393
11784.00,7.475880,25.03082,-0.000175,24.018214,-0.0078,1.393
11786.00,7.475783,25.03047,-0.000174,24.018600,-0.0077,1.393
11788.00,7.475364,25.03068,-0.000175,24.017817,-0.0078,1.393
11790.00,7.474301,25.03156,-0.000174,24.018309,-0.0077,1.393
11792.00,7.474826,25.03135,-0.000175,24.018573,-0.0077,1.393
11794.00,7.475262,25.03040,-0.000175,24.018187,-0.0077,1.393
11796.00,7.475601,25.03106,-0.000175,24.018444,-0.0078,1.393
11798.00,7.475111,25.03121,-0.000175,24.018689,-0.0078,1.394
11800.00,7.475158,25.03047,-0.000176,24.018809,-0.0077,1.394
11802.00,7.474553,25.03095,-0.000176,24.019048,-0.0077,1.393
11804.00,7.474644,25.03118,-0.000175,24.018477,-0.0078,1.393
11806.00,7.475087,25.03043,-0.000176,24.018049,-0.0077,1.394
11808.00,7.475868,25.03022,-0.000175,24.018506,-0.0078,1.393
11810.00,7.475577,25.03146,-0.000175,24.018706,-0.0078,1.393
11812.00,7.475381,25.03186,-0.000175,24.018715,-0.0077,1.394
11814.00,7.475442,25.03117,-0.000174,24.018327,-0.0078,1.393
11816.00,7.475845,25.03119,-0.000174,24.018840,-0.0077,1.392
11818.00,7.475088,25.03078,-0.000174,24.018898,-0.0077,1.393
11820.00,7.474616,25.03116,-0.000175,24.018729,-0.0078,1.394
11822.00,7.474450,25.03098,-0.000174,24.019271,-0.0077,1.393
11824.00,7.475723,25.03082,-0.000175,24.018947,-0.0078,1.393
11826.00,7.476772,25.03197,-0.000175,24.018405,-0.0078,1.393
11828.00,7.476688,25.03148,-0.000175,24.018588,-0.0078,1.394
11830.00,7.476145,25.03188,-0.000175,24.018307,-0.0078,1.393
11832.00,7.476736,25.03076,-0.000175,24.018870,-0.0077,1.393
11834.00,7.477070,25.03070,-0.000175,24.018448,-0.0078,1.393
11836.00,7.477012,25.03140,-0.000176,24.018796,-0.0077,1.393
11838.00,7.476504,25.03101,-0.000174,24.018125,-0.0078,1.393
11840.00,7.476167,25.03060,-0.000175,24.018312,-0.0077,1.393
11842.00,7.475396,25.03214,-0.000176,24.018196,-0.0077,1.393
11844.00,7.475811,25.03228,-0.000176,24.018861,-0.0077,1.393
11846.00,7.475864,25.03128,-0.000175,24.018938,-0.0078,1.394
11848.00,7.476074,25.03154,-0.000176,24.017988,-0.0077,1.394
11850.00,7.476004,25.03193,-0.000175,24.018861,-0.0077,1.393
11852.00,7.475404,25.03156,-0.000175,24.018608,-0.0078,1.393
11854.00,7.474806,25.03112,-0.000174,24.018102,-0.0077,1.393
11856.00,7.474927,25.03110,-0.000175,24.018359,-0.0077,1.393
11858.00,7.474659,25.03101,-0.000175,24.018276,-0.0077,1.393
11860.00,7.474753,25.03083,-0.000175,24.017511,-0.0077,1.394
11862.00,7.475703,25.03101,-0.000176,24.019035,-0.0078,1.394
11864.00,7.475533,25.03195,-0.000176,24.018742,-0.0078,1.393
11866.00,7.475972,25.03168,-0.000175,24.018357,-0.0077,1.394
11868.00,7.476492,25.03257,-0.000174,24.018508,-0.0077,1.394
11870.00,7.476957,25.03236,-0.000175,24.017939,-0.0077,1.393
11872.00,7.476764,25.03232,-0.000174,24.018129,-0.0078,1.393
11874.00,7.476816,25.03269,-0.000175,24.018631,-0.0078,1.394
11876.00,7.477027,25.03270,-0.000173,24.018457,-0.0077,1.393
11878.00,7.477073,25.03217,-0.000174,24.018096,-0.0078,1.393
11880.00,7.476420,25.03207,-0.000175,24.018880,-0.0078,1.394
11882.00,7.476315,25.03210,-0.000174,24.019021,-0.0078,1.393
11884.00,7.475637,25.03235,-0.000174,24.018695,-0.0077,1.393
11886.00,7.475381,25.03237,-0.000174,24.019059,-0.0077,1.393
11888.00,7.474878,25.03258,-0.000175,24.018318,-0.0077,1.394
11890.00,7.474495,25.03319,-0.000175,24.018312,-0.0078,1.394
11892.00,7.475114,25.03250,-0.000174,24.018638,-0.0077,1.393
11894.00,7.474735,25.03281,-0.000174,24.018613,-0.0077,1.393
11896.00,7.474762,25.03319,-0.000174,24.019280,-0.0077,1.394
11898.00,7.474766,25.03318,-0.000173,24.018222,-0.0077,1.393
11900.00,7.474205,25.03337,-0.000174,24.018724,-0.0077,1.393
11902.00,7.473578,25.03370,-0.000174,24.018459,-0.0077,1.394
11904.00,7.473191,25.03343,-0.000175,24.018613,-0.0077,1.393
11906.00,7.472972,25.03379,-0.000174,24.018976,-0.0077,1.393
11908.00,7.472638,25.03374,-0.000174,24.018120,-0.0077,1.394
11910.00,7.472346,25.03299,-0.000174,24.018731,-0.0078,1.394
11912.00,7.472296,25.03268,-0.000174,24.018713,-0.0078,1.393
11914.00,7.472139,25.03268,-0.000174,24.018272,-0.0078,1.393
11916.00,7.473174,25.03278,-0.000173,24.018249,-0.0077,1.393
11918.00,7.473978,25.03330,-0.000174,24.019311,-0.0077,1.393
11920.00,7.474502,25.03355,-0.000175,24.018405,-0.0077,1.393
11922.00,7.473622,25.03333,-0.000174,24.018270,-0.0077,1.393
11924.00,7.474000,25.03291,-0.000174,24.018892,-0.0077,1.393
11926.00,7.475280,25.03366,-0.000174,24.019632,-0.0077,1.393
11928.00,7.476094,25.03337,-0.000175,24.018727,-0.0077,1.394
11930.00,7.476890,25.03249,-0.000175,24.018930,-0.0077,1.394
11932.00,7.477854,25.03380,-0.000173,24.019135,-0.0077,1.393
11934.00,7.478008,25.03407,-0.000173,24.018740,-0.0078,1.393
11936.00,7.478305,25.03345,-0.000175,24.018838,-0.0077,1.393
11938.00,7.477693,25.03359,-0.000175,24.018938,-0.0077,1.394
11940.00,7.476822,25.03280,-0.000175,24.019068,-0.0077,1.394
11942.00,7.476965,25.03274,-0.000175,24.018561,-0.0077,1.393
11944.00,7.477301,25.03252,-0.000174,24.018680,-0.0077,1.393
11946.00,7.477278,25.03289,-0.000175,24.019132,-0.0077,1.394
11948.00,7.476590,25.03372,-0.000175,24.019269,-0.0077,1.394
11950.00,7.475710,25.03419,-0.000174,24.018457,-0.0077,1.394
11952.00,7.476046,25.03436,-0.000176,24.018430,-0.0077,1.394
11954.00,7.475451,25.03412,-0.000174,24.019035,-0.0077,1.394
11956.00,7.474496,25.03346,-0.000174,24.018698,-0.0077,1.394
11958.00,7.474231,25.03317,-0.000174,24.018771,-0.0077,1.394
11960.00,7.473670,25.03364,-0.000174,24.018999,-0.0077,1.393
11962.00,7.473802,25.03485,-0.000173,24.018613,-0.0077,1.394
11964.00,7.474092,25.03384,-0.000174,24.018280,-0.0077,1.393
11966.00,7.473768,25.03358,-0.000174,24.019016,-0.0077,1.394
11968.00,7.473627,25.03270,-0.000175,24.018765,-0.0077,1.394
11970.00,7.474044,25.03332,-0.000174,24.018626,-0.0077,1.394
11972.00,7.474993,25.03326,-0.000175,24.018323,-0.0078,1.394
11974.00,7.474388,25.03430,-0.000175,24.019188,-0.0077,1.393
11976.00,7.474090,25.03399,-0.000173,24.019122,-0.0077,1.394
11978.00,7.474952,25.03318,-0.000173,24.018426,-0.0077,1.393
11980.00,7.475159,25.03438,-0.000174,24.018570,-0.0077,1.394
11982.00,7.475000,25.03364,-0.000174,24.018098,-0.0077,1.394
11984.00,7.474394,25.03382,-0.000174,24.018472,-0.0077,1.394
11986.00,7.473759,25.03436,-0.000174,24.018898,-0.0077,1.394
11988.00,7.473347,25.03449,-0.000173,24.018193,-0.0077,1.394
11990.00,7.473896,25.03545,-0.000174,24.018044,-0.0077,1.394
11992.00,7.473859,25.03529,-0.000173,24.018907,-0.0077,1.393
11994.00,7.474281,25.03452,-0.000173,24.018194,-0.0077,1.393
11996.00,7.474130,25.03365,-0.000173,24.018524,-0.0077,1.394
11998.00,7.474357,25.03394,-0.000174,24.019046,-0.0077,1.394
12000.00,7.474051,25.03439,-0.000175,24.018731,-0.0077,1.394
12002.00,7.474200,25.03423,-0.000174,24.019081,-0.0077,1.394
12004.00,7.473689,25.03385,-0.000174,24.018626,-0.0077,1.394
12006.00,7.474806,25.03340,-0.000173,24.018595,-0.0077,1.393
@20,12.0000,24.0
12008.00,7.473909,25.03349,-0.000175,24.018735,-0.0077,1.393
12010.00,7.467674,25.03333,-0.000173,24.018925,-0.0077,1.394
12012.00,7.457821,25.03380,-0.000172,24.018653,-0.0077,1.392
12014.00,7.447248,25.03326,-0.000172,24.018773,-0.0077,1.392
12016.00,7.438643,25.03282,-0.000173,24.018715,-0.0077,1.393
12018.00,7.433483,25.03390,-0.000172,24.018845,-0.0077,1.393
12020.00,7.429886,25.03404,-0.000174,24.018762,-0.0077,1.394
12022.00,7.427476,25.03337,-0.000175,24.019220,-0.0077,1.395
12024.00,7.425541,25.03277,-0.000175,24.018921,-0.0077,1.394
12026.00,7.423638,25.03261,-0.000175,24.018745,-0.0077,1.394
12028.00,7.421771,25.03301,-0.000175,24.018889,-0.0077,1.394
12030.00,7.419549,25.03257,-0.000176,24.019030,-0.0077,1.394
12032.00,7.419565,25.03293,-0.000174,24.018294,-0.0077,1.395
12034.00,7.425602,25.03238,-0.000177,24.018365,-0.0077,1.395
12036.00,7.434712,25.03340,-0.000176,24.018415,-0.0077,1.396
12038.00,7.444276,25.03321,-0.000175,24.018622,-0.0078,1.395
12040.00,7.451613,25.03292,-0.000175,24.019121,-0.0077,1.395
12042.00,7.456295,25.03290,-0.000174,24.018836,-0.0077,1.394
12044.00,7.459262,25.03326,-0.000174,24.017933,-0.0077,1.394
12046.00,7.461541,25.03354,-0.000173,24.018357,-0.0078,1.393
12048.00,7.463652,25.03275,-0.000173,24.018918,-0.0077,1.393
12050.00,7.465154,25.03300,-0.000173,24.018776,-0.0077,1.393
12052.00,7.466155,25.03282,-0.000173,24.018410,-0.0077,1.394
12054.00,7.467667,25.03190,-0.000172,24.018771,-0.0077,1.394
12056.00,7.468891,25.03163,-0.000174,24.018180,-0.0078,1.393
12058.00,7.468989,25.03297,-0.000174,24.018512,-0.0077,1.394
12060.00,7.468902,25.03263,-0.000174,24.018475,-0.0077,1.394
12062.00,7.468851,25.03239,-0.000174,24.018767,-0.0077,1.393
12064.00,7.469304,25.03233,-0.000173,24.019413,-0.0077,1.393
12066.00,7.469631,25.03247,-0.000173,24.019480,-0.0077,1.393
12068.00,7.470428,25.03292,-0.000174,24.018695,-0.0077,1.394
12070.00,7.470530,25.03307,-0.000174,24.018379,-0.0077,1.394
12072.00,7.471311,25.03260,-0.000173,24.018890,-0.0077,1.393
12074.00,7.472257,25.03232,-0.000174,24.018731,-0.0077,1.394
12076.00,7.471207,25.03225,-0.000174,24.019456,-0.0077,1.393
12078.00,7.471357,25.03212,-0.000174,24.018928,-0.0077,1.394
12080.00,7.472174,25.03218,-0.000174,24.018800,-0.0077,1.393
12082.00,7.472922,25.03217,-0.000174,24.018852,-0.0077,1.393
12084.00,7.473789,25.03194,-0.000175,24.018408,-0.0077,1.393
12086.00,7.474315,25.03189,-0.000174,24.019282,-0.0077,1.393
12088.00,7.474077,25.03267,-0.000176,24.019135,-0.0077,1.394
12090.00,7.474013,25.03241,-0.000175,24.018164,-0.0077,1.394
12092.00,7.473783,25.03270,-0.000175,24.018316,-0.0077,1.393
12094.00,7.474523,25.03276,-0.000174,24.018619,-0.0077,1.393
12096.00,7.475600,25.03226,-0.000173,24.018537,-0.0077,1.393
12098.00,7.475761,25.03260,-0.000174,24.018845,-0.0077,1.394
12100.00,7.475786,25.03302,-0.000174,24.019063,-0.0077,1.393
12102.00,7.475891,25.03339,-0.000174,24.018299,-0.0077,1.394
12104.00,7.475518,25.03327,-0.000174,24.018158,-0.0077,1.394
12106.00,7.476227,25.03278,-0.000175,24.018693,-0.0077,1.394
12108.00,7.476012,25.03227,-0.000176,24.018325,-0.0077,1.394
12110.00,7.476251,25.03237,-0.000175,24.018776,-0.0077,1.394
12112.00,7.475417,25.03322,-0.000175,24.018950,-0.0077,1.393
12114.00,7.475517,25.03325,-0.000174,24.018582,-0.0077,1.394
12116.00,7.474754,25.03360,-0.000174,24.018202,-0.0077,1.394
12118.00,7.474270,25.03233,-0.000174,24.017841,-0.0077,1.393
12120.00,7.473924,25.03236,-0.000175,24.018687,-0.0078,1.394
12122.00,7.473665,25.03272,-0.000175,24.018858,-0.0078,1.394
12124.00,7.473762,25.03247,-0.000175,24.018472,-0.0077,1.394
12126.00,7.473338,25.03278,-0.000174,24.019064,-0.0077,1.393
12128.00,7.472313,25.03346,-0.000174,24.018131,-0.0077,1.393
12130.00,7.471865,25.03262,-0.000174,24.018269,-0.0077,1.394
12132.00,7.472005,25.03269,-0.000174,24.018115,-0.0078,1.394
12134.00,7.472995,25.03315,-0.000174,24.018249,-0.0077,1.393
12136.00,7.474558,25.03341,-0.000174,24.018376,-0.0077,1.394
12138.00,7.475638,25.03354,-0.000174,24.018988,-0.0077,1.394
12140.00,7.475928,25.03252,-0.000174,24.018513,-0.0077,1.393
12142.00,7.476759,25.03303,-0.000174,24.018408,-0.0077,1.394
12144.00,7.475565,25.03375,-0.000174,24.018492,-0.0077,1.395
12146.00,7.476291,25.03361,-0.000174,24.018684,-0.0077,1.394
12148.00,7.476295,25.03356,-0.000175,24.018539,-0.0078,1.393
12150.00,7.476381,25.03334,-0.000175,24.018341,-0.0077,1.393
12152.00,7.476450,25.03380,-0.000174,24.018637,-0.0077,1.394
12154.00,7.475347,25.03274,-0.000175,24.019335,-0.0077,1.394
12156.00,7.474651,25.03273,-0.000174,24.018397,-0.0077,1.394
12158.00,7.474285,25.03371,-0.000175,24.018903,-0.0078,1.394
12160.00,7.474073,25.03430,-0.000175,24.018638,-0.0078,1.393
12162.00,7.474180,25.03337,-0.000175,24.018811,-0.0077,1.394
12164.00,7.475851,25.03351,-0.000175,24.018600,-0.0077,1.394
12166.00,7.476241,25.03340,-0.000174,24.018446,-0.0077,1.394
12168.00,7.476490,25.03309,-0.000174,24.018327,-0.0077,1.394
12170.00,7.476804,25.03338,-0.000174,24.018785,-0.0078,1.393
12172.00,7.476598,25.03334,-0.000174,24.018207,-0.0078,1.394
12174.00,7.476178,25.03397,-0.000174,24.018740,-0.0077,1.394
12176.00,7.476300,25.03373,-0.000174,24.018483,-0.0077,1.394
12178.00,7.475606,25.03320,-0.000175,24.018234,-0.0077,1.394
12180.00,7.475104,25.03384,-0.000175,24.018318,-0.0078,1.394
12182.00,7.475354,25.03320,-0.000175,24.018412,-0.0077,1.394
12184.00,7.474488,25.03308,-0.000173,24.018392,-0.0077,1.394
12186.00,7.475246,25.03367,-0.000175,24.017803,-0.0077,1.394
12188.00,7.475441,25.03413,-0.000175,24.018368,-0.0078,1.393
12190.00,7.476130,25.03305,-0.000174,24.018167,-0.0077,1.394
12192.00,7.475823,25.03313,-0.000174,24.017757,-0.0077,1.394
12194.00,7.475706,25.03412,-0.000175,24.018379,-0.0078,1.394
12196.00,7.475192,25.03460,-0.000175,24.017727,-0.0078,1.394
12198.00,7.474838,25.03383,-0.000175,24.018528,-0.0077,1.394
12200.00,7.474853,25.03436,-0.000175,24.018533,-0.0077,1.394
12202.00,7.474349,25.03451,-0.000175,24.018357,-0.0077,1.394
12204.00,7.474989,25.03448,-0.000174,24.018941,-0.0077,1.393
12206.00,7.474282,25.03422,-0.000174,24.018689,-0.0078,1.393
12208.00,7.474530,25.03429,-0.000174,24.018863,-0.0077,1.394
12210.00,7.475193,25.03400,-0.000174,24.018631,-0.0077,1.394
12212.00,7.475522,25.03443,-0.000173,24.018292,-0.0077,1.394
12214.00,7.475020,25.03476,-0.000174,24.018506,-0.0077,1.394
12216.00,7.474508,25.03437,-0.000175,24.018401,-0.0078,1.394
12218.00,7.473788,25.03387,-0.000175,24.018167,-0.0078,1.394
12220.00,7.474273,25.03459,-0.000174,24.018695,-0.0078,1.394
12222.00,7.474253,25.03403,-0.000174,24.018205,-0.0078,1.394
12224.00,7.474243,25.03510,-0.000174,24.018754,-0.0077,1.394
12226.00,7.474497,25.03428,-0.000175,24.018628,-0.0078,1.394
12228.00,7.475506,25.03459,-0.000175,24.018086,-0.0077,1.394
12230.00,7.476444,25.03486,-0.000176,24.018883,-0.0077,1.394
12232.00,7.476583,25.03423,-0.000176,24.018715,-0.0078,1.394
12234.00,7.477578,25.03422,-0.000174,24.017834,-0.0077,1.394
12236.00,7.477506,25.03408,-0.000174,24.018234,-0.0078,1.394
12238.00,7.477547,25.03407,-0.000175,24.018693,-0.0078,1.394
12240.00,7.476881,25.03337,-0.000174,24.018948,-0.0077,1.394
12242.00,7.477481,25.03323,-0.000175,24.018154,-0.0077,1.394
12244.00,7.478233,25.03419,-0.000173,24.018319,-0.0077,1.394
12246.00,7.478460,25.03399,-0.000174,24.018566,-0.0077,1.394
12248.00,7.477860,25.03335,-0.000174,24.018421,-0.0077,1.394
12250.00,7.477485,25.03293,-0.000174,24.018265,-0.0077,1.394
12252.00,7.477127,25.03306,-0.000174,24.018309,-0.0077,1.394
12254.00,7.476148,25.03262,-0.000175,24.018272,-0.0077,1.394
12256.00,7.475351,25.03289,-0.000174,24.018713,-0.0078,1.394
12258.00,7.474580,25.03401,-0.000173,24.018807,-0.0077,1.394
12260.00,7.474349,25.03392,-0.000174,24.018350,-0.0078,1.393
12262.00,7.473667,25.03447,-0.000174,24.018637,-0.0077,1.394
12264.00,7.473107,25.03383,-0.000174,24.018075,-0.0078,1.394
12266.00,7.472963,25.03338,-0.000175,24.017966,-0.0078,1.395
12268.00,7.472341,25.03383,-0.000174,24.018825,-0.0077,1.394
12270.00,7.472362,25.03377,-0.000174,24.019215,-0.0078,1.394
12272.00,7.472443,25.03371,-0.000174,24.018321,-0.0077,1.394
12274.00,7.473572,25.03374,-0.000174,24.018783,-0.0077,1.394
12276.00,7.474339,25.03391,-0.000174,24.018691,-0.0077,1.394
12278.00,7.474916,25.03382,-0.000174,24.018104,-0.0077,1.394
12280.00,7.475268,25.03278,-0.000174,24.018769,-0.0077,1.394
12282.00,7.475282,25.03263,-0.000175,24.018638,-0.0077,1.394
12284.00,7.474796,25.03387,-0.000175,24.018542,-0.0077,1.394
12286.00,7.474177,25.03321,-0.000175,24.018559,-0.0077,1.395
12288.00,7.473726,25.03255,-0.000174,24.018477,-0.0077,1.394
12290.00,7.473561,25.03231,-0.000174,24.018196,-0.0078,1.394
12292.00,7.473128,25.03195,-0.000174,24.018919,-0.0078,1.394
12294.00,7.473863,25.03281,-0.000173,24.018566,-0.0077,1.394
12296.00,7.473188,25.03374,-0.000174,24.018432,-0.0078,1.394
12298.00,7.473800,25.03330,-0.000174,24.019173,-0.0077,1.394
12300.00,7.475049,25.03291,-0.000174,24.018521,-0.0077,1.394
12302.00,7.475015,25.03310,-0.000174,24.018564,-0.0077,1.394
12304.00,7.475185,25.03339,-0.000174,24.018488,-0.0077,1.394
12306.00,7.475280,25.03349,-0.000174,24.019055,-0.0077,1.394
12308.00,7.475388,25.03393,-0.000176,24.018648,-0.0077,1.394
12310.00,7.475182,25.03450,-0.000175,24.018800,-0.0077,1.394
12312.00,7.475205,25.03387,-0.000175,24.019318,-0.0077,1.394
12314.00,7.474880,25.03360,-0.000174,24.018725,-0.0077,1.394
12316.00,7.474941,25.03289,-0.000174,24.018463,-0.0077,1.394
12318.00,7.474851,25.03299,-0.000174,24.019267,-0.0077,1.394
12320.00,7.474736,25.03405,-0.000173,24.019325,-0.0077,1.394
12322.00,7.473970,25.03418,-0.000174,24.018832,-0.0078,1.394
12324.00,7.473858,25.03368,-0.000174,24.018020,-0.0077,1.394
12326.00,7.475017,25.03402,-0.000175,24.018660,-0.0077,1.394
12328.00,7.475055,25.03453,-0.000175,24.018450,-0.0077,1.394
12330.00,7.475147,25.03367,-0.000175,24.018386,-0.0077,1.394
12332.00,7.475182,25.03354,-0.000175,24.018216,-0.0078,1.394
12334.00,7.475892,25.03320,-0.000173,24.019142,-0.0077,1.394
12336.00,7.475793,25.03330,-0.000174,24.018339,-0.0077,1.395
12338.00,7.475707,25.03349,-0.000175,24.018522,-0.0077,1.394
12340.00,7.474731,25.03408,-0.000174,24.018832,-0.0077,1.394
12342.00,7.474244,25.03472,-0.000174,24.019142,-0.0077,1.394
12344.00,7.474681,25.03510,-0.000175,24.018812,-0.0078,1.394
12346.00,7.474066,25.03514,-0.000174,24.018002,-0.0078,1.394
12348.00,7.474016,25.03424,-0.000173,24.019025,-0.0077,1.394
12350.00,7.474213,25.03413,-0.000174,24.018608,-0.0078,1.395
12352.00,7.473798,25.03394,-0.000174,24.018289,-0.0078,1.394
12354.00,7.473453,25.03422,-0.000175,24.018785,-0.0077,1.394
12356.00,7.474769,25.03486,-0.000175,24.018401,-0.0077,1.395
12358.00,7.474107,25.03471,-0.000174,24.018606,-0.0078,1.394
12360.00,7.473119,25.03446,-0.000175,24.018716,-0.0077,1.394
12362.00,7.473000,25.03455,-0.000174,24.018171,-0.0078,1.395
12364.00,7.473704,25.03437,-0.000175,24.018193,-0.0078,1.395
12366.00,7.474282,25.03438,-0.000174,24.018776,-0.0078,1.394
12368.00,7.474183,25.03474,-0.000173,24.017962,-0.0077,1.395
12370.00,7.473718,25.03512,-0.000174,24.018754,-0.0077,1.395
12372.00,7.473466,25.03482,-0.000177,24.018827,-0.0077,1.395
12374.00,7.473379,25.03444,-0.000175,24.018493,-0.0077,1.395
12376.00,7.473980,25.03454,-0.000174,24.018738,-0.0077,1.394
12378.00,7.473030,25.03466,-0.000175,24.018807,-0.0077,1.394
12380.00,7.473141,25.03365,-0.000174,24.018930,-0.0077,1.394
12382.00,7.473295,25.03498,-0.000175,24.018394,-0.0078,1.395
12384.00,7.472943,25.03484,-0.000174,24.017808,-0.0077,1.394
12386.00,7.473452,25.03463,-0.000174,24.018649,-0.0077,1.395
12388.00,7.473730,25.03443,-0.000175,24.018648,-0.0077,1.395
12390.00,7.473156,25.03436,-0.000176,24.019229,-0.0077,1.394
12392.00,7.472168,25.03506,-0.000174,24.018831,-0.0077,1.394
12394.00,7.472113,25.03459,-0.000174,24.017928,-0.0077,1.395
12396.00,7.472302,25.03395,-0.000173,24.018332,-0.0077,1.394
12398.00,7.472509,25.03408,-0.000175,24.019054,-0.0078,1.395
12400.00,7.472586,25.03428,-0.000174,24.018484,-0.0077,1.395
12402.00,7.472440,25.03382,-0.000174,24.018483,-0.0077,1.394
12404.00,7.472954,25.03309,-0.000174,24.018600,-0.0077,1.394
12406.00,7.473793,25.03416,-0.000174,24.018918,-0.0078,1.394
12408.00,7.473463,25.03475,-0.000174,24.018169,-0.0078,1.394
12410.00,7.473037,25.03433,-0.000175,24.018812,-0.0077,1.394
12412.00,7.472914,25.03391,-0.000175,24.018814,-0.0078,1.394
12414.00,7.474123,25.03387,-0.000173,24.019197,-0.0077,1.395
12416.00,7.474789,25.03395,-0.000175,24.018570,-0.0077,1.395
12418.00,7.474038,25.03392,-0.000174,24.018802,-0.0077,1.394
12420.00,7.473660,25.03312,-0.000176,24.018925,-0.0077,1.394
12422.00,7.474223,25.03422,-0.000175,24.018276,-0.0077,1.394
12424.00,7.474217,25.03393,-0.000173,24.019166,-0.0077,1.394
12426.00,7.473933,25.03304,-0.000174,24.018678,-0.0077,1.394
12428.00,7.473441,25.03365,-0.000173,24.018238,-0.0078,1.394
12430.00,7.473465,25.03399,-0.000174,24.018892,-0.0077,1.394
12432.00,7.474757,25.03413,-0.000174,24.018622,-0.0077,1.395
12434.00,7.475176,25.03457,-0.000174,24.018959,-0.0077,1.395
12436.00,7.474694,25.03394,-0.000175,24.018631,-0.0077,1.395
12438.00,7.474229,25.03407,-0.000174,24.018706,-0.0077,1.394
12440.00,7.473624,25.03422,-0.000174,24.018653,-0.0077,1.394
12442.00,7.473575,25.03345,-0.000175,24.018450,-0.0077,1.394
12444.00,7.473762,25.03347,-0.000174,24.018009,-0.0077,1.395
12446.00,7.473753,25.03444,-0.000174,24.018396,-0.0077,1.395
12448.00,7.474285,25.03379,-0.000174,24.018508,-0.0077,1.394
12450.00,7.474583,25.03305,-0.000175,24.018782,-0.0077,1.394
12452.00,7.474267,25.03327,-0.000175,24.017768,-0.0077,1.395
12454.00,7.474014,25.03360,-0.000174,24.018470,-0.0077,1.395
12456.00,7.473323,25.03369,-0.000175,24.018508,-0.0078,1.395
12458.00,7.473557,25.03388,-0.000173,24.018310,-0.0077,1.395
12460.00,7.474221,25.03381,-0.000174,24.017852,-0.0077,1.395
12462.00,7.473426,25.03305,-0.000174,24.018919,-0.0078,1.394
12464.00,7.473261,25.03424,-0.000173,24.019023,-0.0077,1.394
12466.00,7.473316,25.03358,-0.000173,24.018276,-0.0077,1.395
12468.00,7.473516,25.03292,-0.000174,24.018432,-0.0077,1.395
12470.00,7.473565,25.03371,-0.000174,24.018657,-0.0077,1.395
12472.00,7.474533,25.03354,-0.000174,24.018843,-0.0077,1.395
12474.00,7.474566,25.03335,-0.000176,24.018026,-0.0077,1.395
12476.00,7.473726,25.03327,-0.000175,24.017946,-0.0077,1.394
12478.00,7.473309,25.03352,-0.000174,24.019284,-0.0077,1.395
12480.00,7.472336,25.03371,-0.000175,24.018406,-0.0077,1.394
12482.00,7.472064,25.03287,-0.000175,24.018374,-0.0077,1.395
12484.00,7.472161,25.03304,-0.000174,24.018860,-0.0077,1.395
12486.00,7.471037,25.03224,-0.000175,24.018209,-0.0077,1.395
12488.00,7.471346,25.03295,-0.000176,24.018800,-0.0078,1.394
12490.00,7.471721,25.03271,-0.000174,24.018111,-0.0078,1.395
12492.00,7.472093,25.03258,-0.000175,24.017902,-0.0078,1.395
12494.00,7.472466,25.03277,-0.000175,24.018434,-0.0078,1.394
12496.00,7.473549,25.03323,-0.000174,24.018816,-0.0077,1.396
12498.00,7.473455,25.03257,-0.000174,24.018104,-0.0078,1.395
12500.00,7.473356,25.03232,-0.000176,24.018669,-0.0078,1.395
12502.00,7.474079,25.03273,-0.000174,24.018260,-0.0077,1.395
12504.00,7.473582,25.03302,-0.000175,24.018408,-0.0077,1.395
12506.00,7.472712,25.03335,-0.000174,24.018303,-0.0078,1.394
12508.00,7.471814,25.03253,-0.000173,24.018957,-0.0077,1.395
12510.00,7.472266,25.03221,-0.000175,24.018754,-0.0078,1.395
12512.00,7.472645,25.03317,-0.000176,24.017995,-0.0078,1.396
12514.00,7.472725,25.03335,-0.000175,24.018385,-0.0078,1.395
12516.00,7.472081,25.03276,-0.000173,24.018406,-0.0078,1.395
12518.00,7.472841,25.03319,-0.000174,24.018570,-0.0078,1.395
12520.00,7.473695,25.03334,-0.000175,24.018245,-0.0078,1.395
12522.00,7.474191,25.03243,-0.000176,24.018345,-0.0078,1.395
12524.00,7.474745,25.03223,-0.000175,24.018667,-0.0077,1.395
12526.00,7.474459,25.03220,-0.000175,24.018620,-0.0077,1.395
12528.00,7.473914,25.03263,-0.000175,24.018158,-0.0077,1.394
12530.00,7.474105,25.03348,-0.000175,24.018588,-0.0077,1.394
12532.00,7.474156,25.03260,-0.000174,24.017921,-0.0078,1.395
12534.00,7.473582,25.03301,-0.000175,24.018223,-0.0077,1.395
12536.00,7.473292,25.03314,-0.000175,24.018822,-0.0077,1.395
12538.00,7.473016,25.03357,-0.000174,24.018600,-0.0077,1.395
12540.00,7.472903,25.03424,-0.000176,24.018684,-0.0077,1.395
12542.00,7.472636,25.03476,-0.000175,24.018390,-0.0077,1.395
12544.00,7.472609,25.03495,-0.000175,24.018629,-0.0077,1.395
12546.00,7.473046,25.03481,-0.000175,24.018720,-0.0078,1.395
12548.00,7.473294,25.03407,-0.000175,24.018526,-0.0078,1.395
12550.00,7.473540,25.03346,-0.000174,24.018823,-0.0077,1.395
12552.00,7.473410,25.03514,-0.000174,24.018812,-0.0077,1.394
12554.00,7.473324,25.03469,-0.000174,24.018887,-0.0077,1.394
12556.00,7.472506,25.03434,-0.000174,24.017950,-0.0078,1.395
12558.00,7.473131,25.03344,-0.000174,24.018481,-0.0078,1.395
12560.00,7.473638,25.03312,-0.000173,24.018760,-0.0078,1.395
12562.00,7.473573,25.03296,-0.000174,24.018357,-0.0077,1.395
12564.00,7.473137,25.03288,-0.000175,24.018047,-0.0077,1.394
12566.00,7.473671,25.03313,-0.000174,24.018836,-0.0078,1.395
12568.00,7.474233,25.03358,-0.000174,24.018512,-0.0077,1.395
12570.00,7.473749,25.03327,-0.000174,24.018722,-0.0077,1.395
12572.00,7.473773,25.03277,-0.000175,24.019171,-0.0077,1.395
12574.00,7.473587,25.03271,-0.000174,24.018968,-0.0077,1.395
12576.00,7.473039,25.03349,-0.000175,24.018769,-0.0077,1.395
12578.00,7.473308,25.03294,-0.000174,24.018270,-0.0077,1.394
12580.00,7.474609,25.03349,-0.000174,24.019133,-0.0077,1.395
12582.00,7.474337,25.03327,-0.000175,24.018223,-0.0078,1.395
12584.00,7.475127,25.03311,-0.000175,24.018687,-0.0077,1.394
12586.00,7.474764,25.03385,-0.000175,24.019168,-0.0077,1.395
12588.00,7.474432,25.03362,-0.000175,24.018880,-0.0077,1.395
12590.00,7.473596,25.03307,-0.000175,24.018444,-0.0077,1.395
12592.00,7.472963,25.03323,-0.000175,24.018022,-0.0077,1.395
12594.00,7.472765,25.03349,-0.000175,24.018444,-0.0077,1.395
12596.00,7.472746,25.03319,-0.000174,24.018515,-0.0077,1.394
12598.00,7.472664,25.03352,-0.000174,24.018392,-0.0078,1.394
12600.00,7.472225,25.03324,-0.000173,24.018673,-0.0077,1.395
12602.00,7.471395,25.03266,-0.000175,24.017732,-0.0078,1.395
12604.00,7.471311,25.03261,-0.000175,24.018495,-0.0077,1.395
12606.00,7.471144,25.03256,-0.000175,24.018865,-0.0077,1.395
@21,12.0000,24.0
12608.00,7.469421,25.03348,-0.000174,24.018082,-0.0078,1.395
12610.00,7.462212,25.03349,-0.000174,24.018138,-0.0077,1.395
12612.00,7.452991,25.03332,-0.000174,24.018519,-0.0077,1.394
12614.00,7.443424,25.03345,-0.000172,24.018343,-0.0078,1.392
12616.00,7.435329,25.03338,-0.000172,24.018316,-0.0078,1.394
12618.00,7.431011,25.03293,-0.000174,24.017676,-0.0077,1.394
12620.00,7.428326,25.03280,-0.000174,24.018473,-0.0077,1.395
12622.00,7.426552,25.03359,-0.000174,24.018736,-0.0077,1.396
12624.00,7.424604,25.03418,-0.000176,24.018401,-0.0077,1.396
12626.00,7.421979,25.03437,-0.000176,24.018332,-0.0077,1.396
12628.00,7.420371,25.03423,-0.000176,24.018522,-0.0077,1.396
12630.00,7.420063,25.03353,-0.000175,24.017937,-0.0077,1.396
12632.00,7.421374,25.03381,-0.000177,24.018744,-0.0077,1.396
12634.00,7.427262,25.03321,-0.000177,24.018762,-0.0077,1.396
12636.00,7.436465,25.03345,-0.000176,24.018599,-0.0077,1.397
12638.00,7.445296,25.03392,-0.000176,24.018894,-0.0078,1.396
12640.00,7.452618,25.03329,-0.000176,24.018073,-0.0077,1.396
12642.00,7.457774,25.03325,-0.000175,24.018448,-0.0078,1.396
12644.00,7.460823,25.03341,-0.000174,24.018629,-0.0078,1.395
12646.00,7.462649,25.03357,-0.000173,24.018923,-0.0077,1.395
12648.00,7.464294,25.03367,-0.000174,24.018773,-0.0077,1.395
12650.00,7.466307,25.03342,-0.000173,24.018822,-0.0077,1.395
12652.00,7.467754,25.03331,-0.000174,24.018026,-0.0077,1.395
12654.00,7.468224,25.03344,-0.000174,24.019307,-0.0077,1.395
12656.00,7.468779,25.03350,-0.000173,24.018725,-0.0078,1.395
12658.00,7.469330,25.03374,-0.000173,24.018443,-0.0078,1.395
12660.00,7.469715,25.03353,-0.000174,24.018454,-0.0077,1.395
12662.00,7.469471,25.03262,-0.000174,24.018096,-0.0078,1.395
12664.00,7.468832,25.03255,-0.000174,24.018510,-0.0077,1.394
12666.00,7.468494,25.03292,-0.000173,24.019133,-0.0077,1.395
12668.00,7.468439,25.03347,-0.000174,24.018629,-0.0077,1.395
12670.00,7.469077,25.03302,-0.000174,24.018624,-0.0077,1.395
12672.00,7.468998,25.03274,-0.000175,24.018347,-0.0077,1.395
12674.00,7.468549,25.03313,-0.000174,24.018452,-0.0078,1.395
12676.00,7.469257,25.03360,-0.000175,24.018075,-0.0077,1.394
12678.00,7.469439,25.03320,-0.000175,24.017850,-0.0078,1.395
12680.00,7.469151,25.03353,-0.000175,24.018637,-0.0078,1.395
12682.00,7.469685,25.03312,-0.000175,24.018017,-0.0078,1.395
12684.00,7.470079,25.03241,-0.000174,24.018151,-0.0077,1.395
12686.00,7.469566,25.03328,-0.000175,24.018370,-0.0077,1.395
12688.00,7.469693,25.03252,-0.000174,24.018251,-0.0077,1.395
12690.00,7.469605,25.03253,-0.000175,24.018843,-0.0077,1.395
12692.00,7.469756,25.03222,-0.000174,24.018635,-0.0078,1.395
12694.00,7.470851,25.03202,-0.000174,24.018015,-0.0077,1.395
12696.00,7.470748,25.03246,-0.000175,24.017873,-0.0077,1.395
12698.00,7.470475,25.03206,-0.000175,24.018497,-0.0077,1.395
12700.00,7.470204,25.03231,-0.000176,24.017725,-0.0077,1.395
12702.00,7.470424,25.03262,-0.000175,24.017982,-0.0077,1.395
12704.00,7.470203,25.03251,-0.000175,24.018551,-0.0077,1.395
12706.00,7.470591,25.03301,-0.000175,24.018330,-0.0078,1.396
12708.00,7.470917,25.03216,-0.000175,24.017571,-0.0078,1.395
12710.00,7.470538,25.03204,-0.000175,24.017977,-0.0078,1.395
12712.00,7.471184,25.03227,-0.000174,24.018312,-0.0078,1.395
12714.00,7.471846,25.03271,-0.000175,24.017875,-0.0078,1.395
12716.00,7.472178,25.03354,-0.000177,24.018907,-0.0078,1.394
12718.00,7.473565,25.03301,-0.000175,24.018637,-0.0078,1.395
12720.00,7.474503,25.03356,-0.000175,24.018240,-0.0078,1.395
12722.00,7.474860,25.03386,-0.000175,24.018055,-0.0077,1.395
12724.00,7.475369,25.03312,-0.000175,24.018932,-0.0078,1.395
12726.00,7.475872,25.03269,-0.000175,24.017533,-0.0077,1.395
12728.00,7.476188,25.03268,-0.000175,24.017957,-0.0078,1.395
12730.00,7.475994,25.03277,-0.000175,24.018191,-0.0078,1.395
12732.00,7.476292,25.03290,-0.000175,24.018365,-0.0078,1.395
12734.00,7.476646,25.03300,-0.000176,24.018276,-0.0077,1.395
12736.00,7.475905,25.03299,-0.000176,24.018330,-0.0077,1.395
12738.00,7.475155,25.03375,-0.000175,24.018510,-0.0078,1.395
12740.00,7.475226,25.03343,-0.000175,24.018492,-0.0077,1.395
12742.00,7.474582,25.03309,-0.000176,24.017547,-0.0078,1.395
12744.00,7.474143,25.03290,-0.000175,24.018517,-0.0078,1.395
12746.00,7.474329,25.03294,-0.000174,24.018189,-0.0078,1.395
12748.00,7.473953,25.03235,-0.000175,24.018597,-0.0078,1.395
12750.00,7.472716,25.03261,-0.000175,24.017919,-0.0078,1.396
12752.00,7.472072,25.03301,-0.000175,24.018013,-0.0078,1.395
12754.00,7.472500,25.03290,-0.000175,24.018299,-0.0077,1.395
12756.00,7.472743,25.03309,-0.000174,24.018002,-0.0078,1.395
12758.00,7.471862,25.03264,-0.000176,24.017915,-0.0078,1.396
12760.00,7.472107,25.03271,-0.000177,24.018345,-0.0077,1.396
12762.00,7.473442,25.03320,-0.000176,24.018323,-0.0077,1.395
12764.00,7.473479,25.03305,-0.000176,24.018289,-0.0078,1.395
12766.00,7.473136,25.03319,-0.000176,24.018644,-0.0077,1.396
12768.00,7.473576,25.03350,-0.000176,24.018515,-0.0078,1.395
12770.00,7.473137,25.03440,-0.000175,24.018058,-0.0078,1.395
12772.00,7.472391,25.03466,-0.000174,24.017781,-0.0077,1.395
12774.00,7.473438,25.03446,-0.000175,24.018180,-0.0078,1.396
12776.00,7.473676,25.03333,-0.000175,24.018196,-0.0078,1.395
12778.00,7.474119,25.03319,-0.000175,24.018740,-0.0077,1.395
12780.00,7.474515,25.03356,-0.000175,24.018713,-0.0077,1.396
12782.00,7.473880,25.03309,-0.000173,24.018640,-0.0077,1.395
12784.00,7.473748,25.03354,-0.000174,24.018865,-0.0078,1.396
12786.00,7.473629,25.03414,-0.000175,24.018009,-0.0077,1.395
12788.00,7.472878,25.03445,-0.000174,24.018499,-0.0077,1.395
12790.00,7.472704,25.03499,-0.000176,24.018619,-0.0077,1.395
12792.00,7.472784,25.03451,-0.000175,24.018508,-0.0077,1.396
12794.00,7.473391,25.03325,-0.000174,24.018838,-0.0077,1.396
12796.00,7.474142,25.03383,-0.000176,24.018851,-0.0078,1.395
12798.00,7.474632,25.03393,-0.000175,24.018238,-0.0077,1.395
12800.00,7.474213,25.03363,-0.000175,24.018299,-0.0077,1.396
12802.00,7.474180,25.03312,-0.000175,24.018950,-0.0078,1.396
12804.00,7.473781,25.03399,-0.000175,24.018258,-0.0078,1.396
12806.00,7.474393,25.03317,-0.000176,24.018087,-0.0078,1.396
12808.00,7.474346,25.03323,-0.000176,24.018472,-0.0078,1.396
12810.00,7.474495,25.03448,-0.000176,24.018053,-0.0078,1.395
12812.00,7.475042,25.03375,-0.000175,24.018176,-0.0078,1.395
12814.00,7.474979,25.03367,-0.000174,24.018796,-0.0077,1.396
12816.00,7.473284,25.03349,-0.000175,24.018145,-0.0078,1.396
12818.00,7.473454,25.03383,-0.000175,24.018671,-0.0077,1.395
12820.00,7.473789,25.03351,-0.000174,24.018185,-0.0078,1.395
12822.00,7.473631,25.03318,-0.000173,24.018501,-0.0078,1.395
12824.00,7.473511,25.03345,-0.000175,24.018557,-0.0078,1.396
12826.00,7.472864,25.03258,-0.000174,24.018628,-0.0077,1.395
12828.00,7.473020,25.03347,-0.000174,24.017835,-0.0078,1.395
12830.00,7.471986,25.03270,-0.000175,24.017879,-0.0078,1.395
12832.00,7.471321,25.03346,-0.000175,24.018321,-0.0078,1.396
12834.00,7.471918,25.03349,-0.000175,24.018310,-0.0077,1.396
12836.00,7.471156,25.03386,-0.000175,24.018918,-0.0077,1.396
12838.00,7.471208,25.03416,-0.000174,24.019128,-0.0078,1.396
12840.00,7.471542,25.03368,-0.000174,24.018646,-0.0078,1.396
12842.00,7.471732,25.03401,-0.000175,24.018120,-0.0078,1.395
12844.00,7.472150,25.03369,-0.000174,24.017449,-0.0078,1.396
12846.00,7.473242,25.03332,-0.000175,24.018495,-0.0078,1.396
12848.00,7.472922,25.03248,-0.000174,24.017761,-0.0078,1.396
12850.00,7.472833,25.03304,-0.000175,24.018356,-0.0077,1.396
12852.00,7.474114,25.03346,-0.000174,24.018620,-0.0077,1.396
12854.00,7.474281,25.03332,-0.000175,24.018785,-0.0077,1.396
12856.00,7.474197,25.03311,-0.000175,24.018267,-0.0078,1.395
12858.00,7.475154,25.03359,-0.000174,24.018401,-0.0078,1.396
12860.00,7.474444,25.03363,-0.000176,24.018020,-0.0078,1.396
12862.00,7.473714,25.03335,-0.000176,24.018008,-0.0078,1.395
12864.00,7.473240,25.03320,-0.000174,24.017915,-0.0078,1.396
12866.00,7.473813,25.03298,-0.000176,24.017863,-0.0078,1.396
12868.00,7.473541,25.03260,-0.000175,24.018619,-0.0078,1.395
12870.00,7.473466,25.03359,-0.000176,24.018435,-0.0078,1.395
12872.00,7.473821,25.03474,-0.000175,24.018733,-0.0078,1.395
12874.00,7.473992,25.03409,-0.000175,24.018551,-0.0077,1.396
12876.00,7.473106,25.03418,-0.000174,24.017699,-0.0077,1.396
12878.00,7.471978,25.03541,-0.000174,24.018267,-0.0077,1.396
12880.00,7.470804,25.03409,-0.000174,24.018677,-0.0078,1.396
12882.00,7.470347,25.03296,-0.000174,24.018472,-0.0078,1.395
12884.00,7.469732,25.03276,-0.000175,24.018461,-0.0078,1.396
12886.00,7.469695,25.03345,-0.000175,24.018609,-0.0078,1.395
12888.00,7.470128,25.03365,-0.000176,24.018365,-0.0078,1.395
12890.00,7.471246,25.03286,-0.000175,24.018312,-0.0078,1.396
12892.00,7.471605,25.03330,-0.000175,24.018140,-0.0077,1.396
12894.00,7.472682,25.03371,-0.000175,24.017873,-0.0078,1.395
12896.00,7.472567,25.03338,-0.000175,24.017848,-0.0077,1.396
12898.00,7.472003,25.03358,-0.000176,24.018182,-0.0078,1.396
12900.00,7.472913,25.03397,-0.000175,24.017797,-0.0078,1.396
12902.00,7.473014,25.03336,-0.000175,24.017694,-0.0078,1.396
12904.00,7.472953,25.03434,-0.000174,24.018196,-0.0078,1.395
12906.00,7.472984,25.03509,-0.000175,24.018241,-0.0078,1.396
12908.00,7.472078,25.03448,-0.000174,24.018047,-0.0078,1.396
12910.00,7.471887,25.03486,-0.000174,24.018321,-0.0077,1.395
12912.00,7.471481,25.03412,-0.000174,24.018356,-0.0077,1.395
12914.00,7.471961,25.03471,-0.000173,24.018666,-0.0077,1.395
12916.00,7.471614,25.03420,-0.000174,24.017505,-0.0078,1.396
12918.00,7.471826,25.03360,-0.000174,24.018600,-0.0077,1.396
12920.00,7.471350,25.03362,-0.000175,24.019061,-0.0077,1.396
12922.00,7.471810,25.03269,-0.000175,24.018687,-0.0077,1.396
12924.00,7.471855,25.03278,-0.000175,24.017921,-0.0078,1.396
12926.00,7.471819,25.03369,-0.000175,24.018357,-0.0078,1.395
12928.00,7.472067,25.03311,-0.000175,24.018307,-0.0078,1.395
12930.00,7.472536,25.03397,-0.000175,24.018561,-0.0077,1.396
12932.00,7.472776,25.03515,-0.000175,24.018890,-0.0077,1.396
12934.00,7.472827,25.03481,-0.000176,24.018267,-0.0077,1.396
12936.00,7.472713,25.03429,-0.000175,24.017790,-0.0077,1.396
12938.00,7.472674,25.03334,-0.000176,24.018060,-0.0077,1.395
12940.00,7.473245,25.03335,-0.000175,24.018135,-0.0078,1.395
12942.00,7.472983,25.03324,-0.000174,24.018515,-0.0077,1.395
12944.00,7.473051,25.03358,-0.000174,24.018753,-0.0077,1.396
12946.00,7.472850,25.03396,-0.000175,24.018399,-0.0077,1.396
12948.00,7.471972,25.03377,-0.000175,24.018484,-0.0078,1.396
12950.00,7.471866,25.03341,-0.000175,24.018568,-0.0077,1.396
12952.00,7.471585,25.03350,-0.000174,24.018211,-0.0077,1.396
12954.00,7.471128,25.03363,-0.000174,24.018350,-0.0078,1.396
12956.00,7.471149,25.03343,-0.000174,24.018430,-0.0078,1.396
12958.00,7.471025,25.03309,-0.000174,24.018140,-0.0078,1.396
12960.00,7.470782,25.03330,-0.000174,24.018037,-0.0077,1.395
12962.00,7.470633,25.03290,-0.000174,24.018673,-0.0077,1.396
12964.00,7.471000,25.03308,-0.000174,24.018649,-0.0077,1.396
12966.00,7.470691,25.03342,-0.000174,24.018057,-0.0077,1.396
12968.00,7.470588,25.03290,-0.000175,24.018673,-0.0078,1.396
12970.00,7.470779,25.03285,-0.000175,24.018919,-0.0078,1.396
12972.00,7.471109,25.03295,-0.000175,24.018870,-0.0077,1.395
12974.00,7.471226,25.03299,-0.000175,24.018421,-0.0077,1.396
12976.00,7.471827,25.03243,-0.000175,24.017975,-0.0078,1.396
12978.00,7.471926,25.03261,-0.000176,24.018564,-0.0077,1.395
12980.00,7.471091,25.03214,-0.000174,24.018441,-0.0078,1.396
12982.00,7.471506,25.03246,-0.000174,24.018276,-0.0078,1.395
12984.00,7.472309,25.03351,-0.000175,24.018352,-0.0077,1.396
12986.00,7.472249,25.03329,-0.000174,24.018381,-0.0077,1.396
12988.00,7.471639,25.03321,-0.000175,24.018388,-0.0077,1.396
12990.00,7.471810,25.03293,-0.000176,24.018225,-0.0077,1.396
12992.00,7.472520,25.03319,-0.000176,24.018336,-0.0077,1.396
12994.00,7.472565,25.03389,-0.000175,24.018354,-0.0077,1.396
12996.00,7.473419,25.03343,-0.000174,24.018078,-0.0078,1.396
12998.00,7.473487,25.03327,-0.000174,24.018488,-0.0077,1.396
13000.00,7.474005,25.03420,-0.000174,24.018468,-0.0078,1.396
13002.00,7.474189,25.03479,-0.000174,24.018769,-0.0077,1.395
13004.00,7.473578,25.03504,-0.000173,24.018981,-0.0077,1.396
13006.00,7.472692,25.03498,-0.000174,24.018689,-0.0077,1.396
13008.00,7.471565,25.03508,-0.000174,24.018160,-0.0078,1.396
13010.00,7.470695,25.03579,-0.000174,24.018154,-0.0077,1.396
13012.00,7.470490,25.03643,-0.000173,24.018938,-0.0077,1.396
13014.00,7.469799,25.03611,-0.000174,24.018479,-0.0077,1.396
13016.00,7.470102,25.03627,-0.000174,24.018644,-0.0077,1.396
13018.00,7.470973,25.03525,-0.000174,24.018838,-0.0077,1.396
13020.00,7.471028,25.03480,-0.000175,24.019086,-0.0078,1.396
13022.00,7.470995,25.03479,-0.000174,24.018677,-0.0077,1.396
13024.00,7.471500,25.03528,-0.000175,24.018089,-0.0077,1.396
13026.00,7.471665,25.03431,-0.000175,24.018667,-0.0077,1.396
13028.00,7.471697,25.03557,-0.000175,24.018798,-0.0077,1.396
13030.00,7.472259,25.03516,-0.000174,24.018502,-0.0077,1.395
13032.00,7.472598,25.03475,-0.000173,24.018653,-0.0077,1.396
13034.00,7.472117,25.03522,-0.000174,24.018425,-0.0078,1.396
13036.00,7.471583,25.03506,-0.000174,24.018856,-0.0077,1.396
13038.00,7.472120,25.03426,-0.000175,24.018880,-0.0077,1.396
13040.00,7.472489,25.03511,-0.000175,24.018207,-0.0078,1.395
13042.00,7.472285,25.03457,-0.000175,24.018736,-0.0078,1.395
13044.00,7.471762,25.03463,-0.000175,24.019023,-0.0077,1.396
13046.00,7.470994,25.03542,-0.000174,24.018881,-0.0078,1.396
13048.00,7.470579,25.03507,-0.000174,24.018156,-0.0078,1.396
13050.00,7.471300,25.03452,-0.000175,24.018789,-0.0077,1.396
13052.00,7.471429,25.03463,-0.000174,24.018515,-0.0077,1.395
13054.00,7.471032,25.03401,-0.000174,24.018434,-0.0077,1.396
13056.00,7.470761,25.03400,-0.000175,24.017888,-0.0077,1.396
13058.00,7.471366,25.03447,-0.000174,24.018542,-0.0078,1.396
13060.00,7.471640,25.03367,-0.000175,24.018767,-0.0077,1.396
13062.00,7.471688,25.03418,-0.000175,24.018542,-0.0077,1.396
13064.00,7.471376,25.03458,-0.000174,24.018619,-0.0077,1.396
13066.00,7.471842,25.03451,-0.000173,24.018722,-0.0078,1.395
13068.00,7.471765,25.03422,-0.000175,24.018251,-0.0078,1.395
13070.00,7.471916,25.03475,-0.000175,24.018863,-0.0077,1.396
13072.00,7.471683,25.03424,-0.000175,24.018492,-0.0077,1.396
13074.00,7.471551,25.03419,-0.000173,24.018102,-0.0077,1.397
13076.00,7.472022,25.03395,-0.000174,24.018642,-0.0077,1.396
13078.00,7.471564,25.03403,-0.000175,24.018718,-0.0077,1.395
13080.00,7.470342,25.03427,-0.000174,24.018660,-0.0077,1.396
13082.00,7.469925,25.03363,-0.000174,24.018678,-0.0077,1.396
13084.00,7.469668,25.03364,-0.000173,24.018227,-0.0078,1.396
13086.00,7.470197,25.03396,-0.000173,24.018508,-0.0077,1.396
13088.00,7.470565,25.03433,-0.000174,24.018357,-0.0078,1.396
13090.00,7.470484,25.03461,-0.000175,24.018200,-0.0077,1.396
13092.00,7.470747,25.03407,-0.000175,24.018624,-0.0077,1.396
13094.00,7.471452,25.03352,-0.000175,24.018530,-0.0077,1.396
13096.00,7.471144,25.03289,-0.000174,24.018354,-0.0077,1.396
13098.00,7.470725,25.03351,-0.000175,24.018646,-0.0077,1.395
13100.00,7.470415,25.03398,-0.000175,24.018744,-0.0077,1.396
13102.00,7.470116,25.03442,-0.000174,24.018434,-0.0077,1.395
13104.00,7.469876,25.03411,-0.000174,24.018357,-0.0077,1.396
13106.00,7.469979,25.03292,-0.000175,24.018869,-0.0077,1.396
13108.00,7.469615,25.03410,-0.000174,24.018292,-0.0077,1.396
13110.00,7.469807,25.03427,-0.000174,24.018488,-0.0077,1.396
13112.00,7.469847,25.03333,-0.000174,24.018374,-0.0077,1.396
13114.00,7.468824,25.03414,-0.000174,24.017953,-0.0077,1.396
13116.00,7.468110,25.03378,-0.000174,24.018631,-0.0078,1.396
13118.00,7.468456,25.03438,-0.000175,24.018370,-0.0078,1.396
13120.00,7.468866,25.03403,-0.000174,24.018553,-0.0077,1.396
13122.00,7.469112,25.03431,-0.000174,24.019151,-0.0077,1.396
13124.00,7.469176,25.03398,-0.000175,24.018584,-0.0077,1.397
13126.00,7.469782,25.03359,-0.000175,24.018501,-0.0078,1.396
13128.00,7.470703,25.03398,-0.000174,24.018537,-0.0077,1.396
13130.00,7.470676,25.03443,-0.000174,24.018089,-0.0077,1.396
13132.00,7.471881,25.03442,-0.000174,24.018370,-0.0077,1.396
13134.00,7.472150,25.03499,-0.000174,24.017946,-0.0077,1.396
13136.00,7.472412,25.03474,-0.000174,24.018276,-0.0077,1.396
13138.00,7.472177,25.03381,-0.000175,24.018631,-0.0077,1.396
13140.00,7.472406,25.03407,-0.000174,24.018999,-0.0077,1.395
13142.00,7.472499,25.03412,-0.000175,24.018307,-0.0078,1.396
13144.00,7.472839,25.03374,-0.000175,24.018316,-0.0077,1.396
13146.00,7.474108,25.03294,-0.000174,24.018827,-0.0077,1.396
13148.00,7.474469,25.03386,-0.000174,24.019267,-0.0077,1.396
13150.00,7.473990,25.03373,-0.000174,24.018497,-0.0077,1.396
13152.00,7.472838,25.03361,-0.000174,24.018615,-0.0077,1.396
13154.00,7.471881,25.03381,-0.000175,24.018704,-0.0078,1.396
13156.00,7.471517,25.03416,-0.000175,24.019061,-0.0077,1.396
13158.00,7.471269,25.03355,-0.000174,24.018831,-0.0077,1.396
13160.00,7.471739,25.03353,-0.000173,24.018423,-0.0077,1.396
13162.00,7.471731,25.03401,-0.000175,24.018889,-0.0077,1.396
13164.00,7.471839,25.03317,-0.000176,24.018537,-0.0077,1.396
13166.00,7.471615,25.03350,-0.000174,24.018096,-0.0077,1.397
13168.00,7.471450,25.03362,-0.000175,24.018943,-0.0077,1.396
13170.00,7.470082,25.03492,-0.000175,24.018776,-0.0077,1.396
13172.00,7.470416,25.03453,-0.000174,24.018702,-0.0077,1.396
13174.00,7.471140,25.03480,-0.000174,24.018947,-0.0078,1.396
13176.00,7.470178,25.03357,-0.000175,24.018104,-0.0077,1.396
13178.00,7.470241,25.03397,-0.000174,24.018381,-0.0077,1.396
13180.00,7.469904,25.03394,-0.000175,24.018999,-0.0077,1.397
13182.00,7.469236,25.03389,-0.000175,24.018515,-0.0077,1.396
13184.00,7.469692,25.03323,-0.000175,24.018022,-0.0077,1.396
13186.00,7.470058,25.03369,-0.000175,24.017877,-0.0077,1.397
13188.00,7.469555,25.03357,-0.000175,24.018555,-0.0077,1.396
13190.00,7.469735,25.03478,-0.000174,24.018735,-0.0077,1.396
13192.00,7.469402,25.03497,-0.000175,24.018022,-0.0077,1.396
13194.00,7.469794,25.03505,-0.000174,24.018762,-0.0078,1.396
13196.00,7.469197,25.03466,-0.000173,24.018205,-0.0077,1.395
13198.00,7.469178,25.03435,-0.000175,24.018015,-0.0077,1.397
13200.00,7.470142,25.03378,-0.000173,24.018749,-0.0077,1.396
13202.00,7.469989,25.03449,-0.000173,24.019104,-0.0077,1.397
13204.00,7.469661,25.03532,-0.000175,24.018272,-0.0077,1.397
13206.00,7.471237,25.03506,-0.000174,24.018357,-0.0078,1.396
@22,12.0000,24.0
13208.00,7.472153,25.03459,-0.000174,24.018965,-0.0078,1.397
13210.00,7.465845,25.03505,-0.000175,24.018347,-0.0077,1.395
13212.00,7.455354,25.03517,-0.000173,24.018762,-0.0077,1.395
13214.00,7.445173,25.03523,-0.000172,24.018423,-0.0077,1.396
13216.00,7.436869,25.03479,-0.000173,24.018816,-0.0077,1.395
13218.00,7.431611,25.03529,-0.000174,24.018590,-0.0077,1.395
13220.00,7.427936,25.03539,-0.000174,24.019095,-0.0077,1.396
13222.00,7.425979,25.03465,-0.000173,24.019054,-0.0077,1.396
13224.00,7.423961,25.03472,-0.000175,24.019063,-0.0078,1.397
13226.00,7.423123,25.03475,-0.000175,24.018394,-0.0078,1.397
13228.00,7.421865,25.03576,-0.000174,24.018189,-0.0077,1.397
13230.00,7.419409,25.03545,-0.000174,24.018524,-0.0077,1.397
13232.00,7.419770,25.03511,-0.000175,24.018127,-0.0077,1.397
13234.00,7.426903,25.03567,-0.000175,24.019115,-0.0077,1.397
13236.00,7.436400,25.03546,-0.000175,24.018678,-0.0077,1.398
13238.00,7.445518,25.03498,-0.000175,24.018613,-0.0077,1.398
13240.00,7.453713,25.03534,-0.000175,24.018696,-0.0077,1.398
13242.00,7.457943,25.03493,-0.000175,24.018292,-0.0078,1.397
13244.00,7.459733,25.03452,-0.000174,24.018566,-0.0077,1.397
13246.00,7.461100,25.03487,-0.000174,24.019074,-0.0077,1.396
13248.00,7.462984,25.03508,-0.000174,24.018841,-0.0077,1.396
13250.00,7.463997,25.03447,-0.000174,24.019103,-0.0077,1.395
13252.00,7.464537,25.03464,-0.000173,24.018706,-0.0078,1.396
[truncated: 53,532 more chars]
