# Supplementary material for: Hormonal steroids induce multidrug resistance and stress response genes in Neisseria gonorrhoeae by binding to MtrR
Source: Nat Commun. 2024 Feb 7;15:1153. doi: 10.1038/s41467-024-45195-1 (PMC10850145; doi:10.1038/s41467-024-45195-1)
Supplement: Supplementary file 6 — Source Data [file 41467_2024_45195_MOESM6_ESM.zip › Source Data/ITC/W136A/3TMtrRW136A20221003.itc]

$ITC
$ 25 
$NOT
$ 25 
$ 600 
$ 199 
$ 8 
$ 2 
$ADCGainCode:  3 
$False,True,True
$ 2 , 4 , 600 , 2 
$ 12 , 24 , 600 , 2 
$ 12 , 24 , 600 , 2 
$ 12 , 24 , 600 , 2 
$ 12 , 24 , 600 , 2 
$ 12 , 24 , 600 , 2 
$ 12 , 24 , 600 , 2 
$ 12 , 24 , 600 , 2 
$ 12 , 24 , 600 , 2 
$ 12 , 24 , 600 , 2 
$ 12 , 24 , 600 , 2 
$ 12 , 24 , 600 , 2 
$ 12 , 24 , 600 , 2 
$ 12 , 24 , 600 , 2 
$ 12 , 24 , 600 , 2 
$ 12 , 24 , 600 , 2 
$ 12 , 24 , 600 , 2 
$ 12 , 24 , 600 , 2 
$ 12 , 24 , 600 , 2 
$ 12 , 24 , 600 , 2 
$ 12 , 24 , 600 , 2 
$ 12 , 24 , 600 , 2 
$ 12 , 24 , 600 , 2 
$ 12 , 24 , 600 , 2 
$ 12 , 24 , 600 , 2 
# 0 
# 0.5 
# 0.02 
# 1.4485 
# 25 
# 28.9316 
# 15.91949 
?
% VPITC12.10.1003
% 1.4485 
% 28.9316 
%-1.096232 , 100.1901 
% 0.443748 , 95.77349 
% 0.2232 
% 124.02 , 123.95 
% 1 , 80 
%-0.001812 , 0.055139 
% 0 , 8 
% 0 , 18 
% 104422       320637 
% 101.8 
% 260 , 310 , 470 , 530 
% 0.08632 ,-0.00346 , 0.0000110163 , 0.000000290198 ,-0.0000000019883 
% VPViewer2000 Ver: 1.40.0
@0
2.00,7.782332,25.01145,-0.000172,24.017814,-0.0078,1.376
4.00,7.782420,25.01167,-0.000172,24.018055,-0.0078,1.377
6.00,7.781803,25.01242,-0.000173,24.018919,-0.0077,1.376
8.00,7.781611,25.01297,-0.000172,24.017995,-0.0078,1.377
10.00,7.781845,25.01325,-0.000172,24.017953,-0.0077,1.376
12.00,7.781200,25.01321,-0.000172,24.018280,-0.0078,1.376
14.00,7.780431,25.01268,-0.000174,24.018341,-0.0078,1.376
16.00,7.779266,25.01321,-0.000174,24.018044,-0.0077,1.377
18.00,7.779202,25.01311,-0.000174,24.018167,-0.0078,1.377
20.00,7.779112,25.01277,-0.000175,24.018432,-0.0078,1.376
22.00,7.778258,25.01302,-0.000174,24.018234,-0.0077,1.377
24.00,7.778169,25.01362,-0.000175,24.018301,-0.0077,1.376
26.00,7.778110,25.01265,-0.000175,24.018359,-0.0078,1.376
28.00,7.777242,25.01299,-0.000174,24.018006,-0.0078,1.376
30.00,7.776210,25.01351,-0.000173,24.017917,-0.0077,1.376
32.00,7.775679,25.01253,-0.000173,24.017431,-0.0077,1.376
34.00,7.775463,25.01208,-0.000174,24.017692,-0.0078,1.377
36.00,7.776088,25.01290,-0.000174,24.018138,-0.0077,1.376
38.00,7.776222,25.01221,-0.000173,24.018076,-0.0078,1.376
40.00,7.775883,25.01260,-0.000173,24.018125,-0.0078,1.377
42.00,7.775618,25.01262,-0.000174,24.018531,-0.0078,1.377
44.00,7.775937,25.01232,-0.000175,24.017549,-0.0078,1.378
46.00,7.775849,25.01303,-0.000174,24.017422,-0.0078,1.376
48.00,7.775850,25.01275,-0.000175,24.018002,-0.0078,1.377
50.00,7.776352,25.01213,-0.000175,24.017690,-0.0078,1.377
52.00,7.775452,25.01243,-0.000176,24.017406,-0.0078,1.376
54.00,7.774086,25.01320,-0.000175,24.017308,-0.0078,1.376
56.00,7.773190,25.01338,-0.000173,24.018562,-0.0077,1.376
58.00,7.772659,25.01314,-0.000173,24.017665,-0.0078,1.376
60.00,7.772134,25.01225,-0.000174,24.018356,-0.0078,1.376
62.00,7.771063,25.01186,-0.000174,24.017759,-0.0078,1.376
64.00,7.770375,25.01241,-0.000173,24.018459,-0.0078,1.376
66.00,7.769441,25.01256,-0.000173,24.018042,-0.0078,1.377
68.00,7.768859,25.01179,-0.000173,24.018419,-0.0078,1.377
70.00,7.768393,25.01149,-0.000174,24.017364,-0.0077,1.377
72.00,7.768430,25.01194,-0.000174,24.018178,-0.0078,1.376
74.00,7.768354,25.01150,-0.000173,24.017875,-0.0078,1.376
76.00,7.768264,25.01119,-0.000173,24.018289,-0.0077,1.376
78.00,7.767320,25.01218,-0.000172,24.018921,-0.0077,1.376
80.00,7.766199,25.01293,-0.000171,24.018412,-0.0078,1.376
82.00,7.765355,25.01254,-0.000173,24.018356,-0.0077,1.377
84.00,7.765485,25.01243,-0.000174,24.017944,-0.0077,1.377
86.00,7.765387,25.01218,-0.000174,24.017781,-0.0078,1.376
88.00,7.765246,25.01215,-0.000174,24.018374,-0.0078,1.377
90.00,7.766288,25.01235,-0.000173,24.018713,-0.0078,1.377
92.00,7.766821,25.01232,-0.000175,24.018577,-0.0077,1.376
94.00,7.767699,25.01183,-0.000174,24.017955,-0.0078,1.376
96.00,7.767932,25.01240,-0.000174,24.018182,-0.0078,1.376
98.00,7.767535,25.01154,-0.000174,24.017971,-0.0078,1.377
100.00,7.766714,25.01123,-0.000174,24.018316,-0.0078,1.377
102.00,7.766077,25.01146,-0.000173,24.018278,-0.0077,1.377
104.00,7.765027,25.01114,-0.000174,24.017890,-0.0078,1.377
106.00,7.763882,25.01170,-0.000175,24.018314,-0.0078,1.376
108.00,7.763645,25.01177,-0.000174,24.018109,-0.0077,1.376
110.00,7.763612,25.01131,-0.000174,24.017785,-0.0077,1.377
112.00,7.763499,25.01113,-0.000174,24.017689,-0.0078,1.377
114.00,7.763682,25.01052,-0.000174,24.018290,-0.0077,1.376
116.00,7.762867,25.01003,-0.000174,24.017458,-0.0078,1.377
118.00,7.763228,25.01083,-0.000173,24.017843,-0.0078,1.377
120.00,7.762694,25.01120,-0.000174,24.017268,-0.0078,1.377
122.00,7.760780,25.01111,-0.000174,24.017846,-0.0078,1.377
124.00,7.760983,25.01121,-0.000173,24.017928,-0.0077,1.376
126.00,7.760574,25.01063,-0.000173,24.017988,-0.0078,1.376
128.00,7.760381,25.01181,-0.000174,24.017734,-0.0078,1.377
130.00,7.760551,25.01156,-0.000175,24.018017,-0.0078,1.377
132.00,7.759432,25.01121,-0.000175,24.017368,-0.0078,1.376
134.00,7.758791,25.01030,-0.000174,24.017783,-0.0078,1.376
136.00,7.759277,25.01098,-0.000174,24.018189,-0.0077,1.376
138.00,7.758815,25.01025,-0.000175,24.017676,-0.0078,1.377
140.00,7.758802,25.01108,-0.000175,24.017950,-0.0078,1.376
142.00,7.758679,25.01093,-0.000174,24.018162,-0.0078,1.376
144.00,7.758770,25.01043,-0.000175,24.017576,-0.0078,1.377
146.00,7.757756,25.01097,-0.000175,24.018060,-0.0078,1.377
148.00,7.758222,25.01138,-0.000175,24.017554,-0.0078,1.376
150.00,7.757689,25.01013,-0.000173,24.018116,-0.0078,1.376
152.00,7.757463,25.01021,-0.000174,24.017953,-0.0078,1.376
154.00,7.757420,25.01123,-0.000175,24.018198,-0.0078,1.376
156.00,7.756716,25.01098,-0.000175,24.018642,-0.0078,1.376
158.00,7.756467,25.01153,-0.000176,24.017973,-0.0078,1.377
160.00,7.756077,25.01101,-0.000175,24.017592,-0.0078,1.377
162.00,7.755443,25.01066,-0.000176,24.018096,-0.0078,1.376
164.00,7.755548,25.01121,-0.000175,24.017881,-0.0078,1.376
166.00,7.755704,25.01119,-0.000174,24.018100,-0.0078,1.376
168.00,7.755531,25.01039,-0.000174,24.018018,-0.0078,1.377
170.00,7.754554,25.01175,-0.000175,24.017734,-0.0078,1.377
172.00,7.753018,25.01155,-0.000174,24.017759,-0.0078,1.376
174.00,7.753051,25.01176,-0.000174,24.017815,-0.0078,1.376
176.00,7.754030,25.01164,-0.000173,24.017756,-0.0077,1.376
178.00,7.753793,25.01215,-0.000173,24.018018,-0.0078,1.376
180.00,7.754351,25.01161,-0.000174,24.017817,-0.0078,1.376
182.00,7.753530,25.01128,-0.000174,24.018131,-0.0078,1.376
184.00,7.752697,25.01126,-0.000174,24.017457,-0.0078,1.377
186.00,7.751785,25.01148,-0.000174,24.017864,-0.0078,1.377
188.00,7.750608,25.01140,-0.000175,24.018292,-0.0078,1.377
190.00,7.749887,25.01194,-0.000175,24.018015,-0.0077,1.376
192.00,7.749007,25.01210,-0.000174,24.017587,-0.0078,1.376
194.00,7.749284,25.01137,-0.000173,24.017016,-0.0078,1.376
196.00,7.749894,25.01219,-0.000174,24.017899,-0.0078,1.376
198.00,7.749404,25.01216,-0.000173,24.018323,-0.0077,1.377
200.00,7.748987,25.01265,-0.000175,24.018399,-0.0078,1.377
202.00,7.749127,25.01165,-0.000174,24.018381,-0.0078,1.376
204.00,7.749727,25.01139,-0.000175,24.017960,-0.0078,1.377
206.00,7.749676,25.01083,-0.000176,24.018042,-0.0077,1.376
208.00,7.749990,25.01131,-0.000176,24.017933,-0.0078,1.377
210.00,7.749112,25.01131,-0.000174,24.017826,-0.0078,1.376
212.00,7.748922,25.01169,-0.000174,24.018033,-0.0078,1.376
214.00,7.747894,25.01208,-0.000173,24.017614,-0.0078,1.375
216.00,7.747688,25.01262,-0.000174,24.018013,-0.0078,1.377
218.00,7.747617,25.01238,-0.000174,24.018044,-0.0078,1.377
220.00,7.747492,25.01178,-0.000175,24.017986,-0.0078,1.377
222.00,7.745680,25.01213,-0.000174,24.017099,-0.0078,1.377
224.00,7.745497,25.01306,-0.000174,24.017658,-0.0078,1.377
226.00,7.745373,25.01238,-0.000173,24.019179,-0.0078,1.376
228.00,7.745283,25.01294,-0.000173,24.018405,-0.0078,1.376
230.00,7.744935,25.01211,-0.000173,24.017935,-0.0078,1.376
232.00,7.744678,25.01265,-0.000175,24.018640,-0.0078,1.377
234.00,7.743694,25.01336,-0.000175,24.018040,-0.0077,1.377
236.00,7.742501,25.01390,-0.000174,24.018209,-0.0077,1.377
238.00,7.743370,25.01321,-0.000174,24.017770,-0.0078,1.376
240.00,7.742777,25.01307,-0.000175,24.018234,-0.0078,1.376
242.00,7.742587,25.01306,-0.000176,24.016849,-0.0078,1.377
244.00,7.742284,25.01281,-0.000174,24.017021,-0.0078,1.376
246.00,7.741752,25.01215,-0.000176,24.017241,-0.0078,1.377
248.00,7.742284,25.01185,-0.000176,24.016978,-0.0078,1.377
250.00,7.743038,25.01279,-0.000175,24.017931,-0.0078,1.377
252.00,7.743275,25.01234,-0.000175,24.017839,-0.0078,1.377
254.00,7.743441,25.01193,-0.000174,24.017917,-0.0078,1.377
256.00,7.743762,25.01236,-0.000174,24.017253,-0.0078,1.377
258.00,7.744288,25.01264,-0.000174,24.018216,-0.0078,1.377
260.00,7.744262,25.01289,-0.000174,24.018225,-0.0078,1.376
262.00,7.743786,25.01324,-0.000174,24.017834,-0.0078,1.376
264.00,7.742619,25.01346,-0.000174,24.017801,-0.0078,1.376
266.00,7.741526,25.01241,-0.000175,24.018307,-0.0078,1.377
268.00,7.740535,25.01308,-0.000175,24.017776,-0.0078,1.377
270.00,7.739831,25.01330,-0.000175,24.017060,-0.0078,1.376
272.00,7.738647,25.01268,-0.000175,24.017679,-0.0078,1.376
274.00,7.738625,25.01271,-0.000175,24.018492,-0.0078,1.377
276.00,7.738445,25.01310,-0.000175,24.018031,-0.0078,1.377
278.00,7.738633,25.01270,-0.000174,24.017783,-0.0078,1.376
280.00,7.737526,25.01271,-0.000175,24.018078,-0.0078,1.376
282.00,7.737689,25.01248,-0.000174,24.017353,-0.0078,1.376
284.00,7.738067,25.01247,-0.000174,24.017848,-0.0078,1.377
286.00,7.738647,25.01209,-0.000174,24.018280,-0.0078,1.376
288.00,7.738136,25.01261,-0.000174,24.018069,-0.0078,1.377
290.00,7.736943,25.01191,-0.000174,24.017565,-0.0078,1.376
292.00,7.736339,25.01209,-0.000175,24.017812,-0.0078,1.377
294.00,7.736278,25.01260,-0.000175,24.018388,-0.0078,1.377
296.00,7.735340,25.01236,-0.000174,24.018046,-0.0077,1.376
298.00,7.734845,25.01201,-0.000173,24.018452,-0.0077,1.376
300.00,7.734400,25.01142,-0.000174,24.017843,-0.0078,1.376
302.00,7.735741,25.01157,-0.000174,24.017525,-0.0078,1.377
304.00,7.735798,25.01165,-0.000174,24.018299,-0.0078,1.376
306.00,7.734181,25.01180,-0.000174,24.018421,-0.0078,1.376
308.00,7.734052,25.01158,-0.000174,24.018318,-0.0077,1.376
310.00,7.733581,25.01228,-0.000174,24.017331,-0.0078,1.376
312.00,7.733886,25.01225,-0.000173,24.017933,-0.0078,1.376
314.00,7.733970,25.01241,-0.000174,24.018125,-0.0078,1.376
316.00,7.734072,25.01284,-0.000174,24.017950,-0.0077,1.377
318.00,7.734024,25.01182,-0.000174,24.017747,-0.0078,1.376
320.00,7.733378,25.01147,-0.000173,24.017656,-0.0078,1.377
322.00,7.732874,25.01195,-0.000175,24.017960,-0.0078,1.377
324.00,7.732071,25.01107,-0.000175,24.017618,-0.0077,1.377
326.00,7.732119,25.01192,-0.000176,24.017556,-0.0078,1.377
328.00,7.731603,25.01119,-0.000175,24.017774,-0.0078,1.376
330.00,7.731224,25.01055,-0.000174,24.017790,-0.0078,1.376
332.00,7.731616,25.01175,-0.000174,24.018176,-0.0078,1.377
334.00,7.731678,25.01186,-0.000174,24.018028,-0.0077,1.377
336.00,7.732070,25.01109,-0.000173,24.018521,-0.0077,1.377
338.00,7.732321,25.01049,-0.000175,24.018655,-0.0078,1.377
340.00,7.730905,25.01121,-0.000176,24.017620,-0.0078,1.376
342.00,7.731384,25.01144,-0.000174,24.017846,-0.0078,1.376
344.00,7.731774,25.01193,-0.000175,24.017730,-0.0078,1.377
346.00,7.730744,25.01150,-0.000174,24.017948,-0.0078,1.377
348.00,7.730764,25.01115,-0.000174,24.017708,-0.0078,1.377
350.00,7.730959,25.01098,-0.000174,24.017794,-0.0078,1.377
352.00,7.730498,25.01218,-0.000174,24.017560,-0.0078,1.377
354.00,7.729754,25.01150,-0.000174,24.018118,-0.0078,1.377
356.00,7.729110,25.01124,-0.000175,24.018008,-0.0078,1.378
358.00,7.728126,25.01140,-0.000175,24.018439,-0.0078,1.377
360.00,7.727815,25.01300,-0.000173,24.018981,-0.0077,1.377
362.00,7.728549,25.01218,-0.000174,24.018709,-0.0077,1.377
364.00,7.728674,25.01204,-0.000174,24.017886,-0.0077,1.376
366.00,7.727471,25.01254,-0.000172,24.018144,-0.0078,1.376
368.00,7.727087,25.01120,-0.000174,24.018396,-0.0077,1.377
370.00,7.726435,25.01167,-0.000175,24.018131,-0.0077,1.377
372.00,7.725809,25.01156,-0.000176,24.018234,-0.0078,1.376
374.00,7.725633,25.01090,-0.000174,24.018336,-0.0077,1.376
376.00,7.725270,25.01170,-0.000174,24.018076,-0.0078,1.376
378.00,7.724868,25.01180,-0.000174,24.017730,-0.0078,1.377
380.00,7.724844,25.01146,-0.000175,24.017732,-0.0078,1.377
382.00,7.724797,25.01154,-0.000174,24.017678,-0.0078,1.377
384.00,7.724985,25.01220,-0.000174,24.017988,-0.0078,1.377
386.00,7.724479,25.01216,-0.000176,24.017854,-0.0078,1.377
388.00,7.724156,25.01102,-0.000175,24.018169,-0.0078,1.376
390.00,7.724293,25.01093,-0.000175,24.017790,-0.0078,1.376
392.00,7.724148,25.01207,-0.000174,24.017906,-0.0078,1.377
394.00,7.724205,25.01162,-0.000176,24.017602,-0.0078,1.377
396.00,7.723963,25.01175,-0.000175,24.018200,-0.0078,1.377
398.00,7.723836,25.01098,-0.000174,24.017841,-0.0077,1.377
400.00,7.722391,25.01143,-0.000175,24.018171,-0.0078,1.377
402.00,7.722948,25.01235,-0.000175,24.017805,-0.0078,1.377
404.00,7.721920,25.01165,-0.000175,24.017692,-0.0078,1.376
406.00,7.720994,25.01067,-0.000175,24.017834,-0.0077,1.376
408.00,7.721497,25.01138,-0.000174,24.017667,-0.0078,1.377
410.00,7.721611,25.01076,-0.000175,24.017834,-0.0078,1.377
412.00,7.721055,25.01084,-0.000173,24.018530,-0.0077,1.377
414.00,7.721532,25.01188,-0.000173,24.018093,-0.0077,1.376
416.00,7.720903,25.01142,-0.000174,24.017999,-0.0077,1.377
418.00,7.720543,25.01144,-0.000175,24.018222,-0.0078,1.377
420.00,7.720903,25.01151,-0.000175,24.018009,-0.0078,1.377
422.00,7.721123,25.01175,-0.000173,24.017899,-0.0078,1.377
424.00,7.720643,25.01153,-0.000173,24.017873,-0.0078,1.377
426.00,7.719099,25.01139,-0.000173,24.018020,-0.0078,1.376
428.00,7.718730,25.01254,-0.000173,24.017951,-0.0078,1.376
430.00,7.718366,25.01196,-0.000173,24.017355,-0.0078,1.377
432.00,7.718352,25.01173,-0.000175,24.017792,-0.0078,1.377
434.00,7.718597,25.01267,-0.000174,24.018399,-0.0078,1.377
436.00,7.718672,25.01217,-0.000173,24.017828,-0.0077,1.377
438.00,7.717290,25.01223,-0.000175,24.017921,-0.0077,1.377
440.00,7.717092,25.01174,-0.000175,24.018805,-0.0078,1.376
442.00,7.717202,25.01220,-0.000175,24.017779,-0.0078,1.377
444.00,7.716852,25.01167,-0.000175,24.017926,-0.0077,1.378
446.00,7.716270,25.01133,-0.000174,24.017930,-0.0077,1.377
448.00,7.715891,25.01243,-0.000174,24.018060,-0.0078,1.377
450.00,7.715995,25.01190,-0.000174,24.017899,-0.0078,1.377
452.00,7.715536,25.01126,-0.000175,24.018022,-0.0077,1.377
454.00,7.716035,25.01200,-0.000174,24.017912,-0.0077,1.377
456.00,7.716051,25.01292,-0.000175,24.018412,-0.0077,1.377
458.00,7.715828,25.01296,-0.000174,24.018463,-0.0077,1.377
460.00,7.715950,25.01227,-0.000174,24.017924,-0.0077,1.377
462.00,7.715270,25.01148,-0.000174,24.018718,-0.0078,1.377
464.00,7.714429,25.01213,-0.000173,24.018787,-0.0077,1.377
466.00,7.714662,25.01151,-0.000174,24.017779,-0.0078,1.377
468.00,7.714572,25.01207,-0.000174,24.017627,-0.0078,1.377
470.00,7.714616,25.01157,-0.000175,24.017346,-0.0078,1.377
472.00,7.714504,25.01258,-0.000174,24.017524,-0.0078,1.377
474.00,7.714976,25.01196,-0.000174,24.018087,-0.0078,1.378
476.00,7.715181,25.01140,-0.000174,24.017757,-0.0078,1.377
478.00,7.714786,25.01095,-0.000175,24.017634,-0.0078,1.377
480.00,7.714313,25.01134,-0.000175,24.017883,-0.0078,1.377
482.00,7.714254,25.01173,-0.000175,24.017993,-0.0078,1.378
484.00,7.714178,25.01166,-0.000173,24.017447,-0.0078,1.377
486.00,7.713619,25.01276,-0.000173,24.018298,-0.0077,1.377
488.00,7.712974,25.01284,-0.000173,24.018044,-0.0077,1.376
490.00,7.712580,25.01230,-0.000173,24.018267,-0.0078,1.377
492.00,7.712898,25.01168,-0.000175,24.018348,-0.0077,1.377
494.00,7.711879,25.01239,-0.000174,24.018472,-0.0078,1.377
496.00,7.711598,25.01251,-0.000174,24.017933,-0.0078,1.377
498.00,7.711175,25.01188,-0.000174,24.018164,-0.0078,1.377
500.00,7.710398,25.01213,-0.000173,24.018586,-0.0078,1.377
502.00,7.710778,25.01187,-0.000175,24.018573,-0.0078,1.377
504.00,7.710065,25.01229,-0.000174,24.017598,-0.0078,1.377
506.00,7.709783,25.01184,-0.000174,24.017890,-0.0078,1.377
508.00,7.709393,25.01231,-0.000175,24.017335,-0.0078,1.377
510.00,7.709706,25.01155,-0.000174,24.017424,-0.0078,1.378
512.00,7.709467,25.01130,-0.000173,24.017551,-0.0078,1.377
514.00,7.709594,25.01202,-0.000174,24.017819,-0.0077,1.377
516.00,7.708600,25.01285,-0.000173,24.018276,-0.0077,1.377
518.00,7.708203,25.01209,-0.000173,24.017384,-0.0077,1.377
520.00,7.707985,25.01173,-0.000174,24.018434,-0.0077,1.377
522.00,7.708533,25.01153,-0.000173,24.018042,-0.0077,1.376
524.00,7.707588,25.01197,-0.000172,24.018396,-0.0077,1.377
526.00,7.707364,25.01200,-0.000174,24.018591,-0.0078,1.377
528.00,7.706460,25.01142,-0.000173,24.017904,-0.0077,1.377
530.00,7.706275,25.01127,-0.000172,24.017786,-0.0077,1.377
532.00,7.706455,25.01185,-0.000174,24.018200,-0.0078,1.377
534.00,7.706482,25.01216,-0.000175,24.018301,-0.0077,1.377
536.00,7.706465,25.01155,-0.000174,24.018307,-0.0078,1.377
538.00,7.706598,25.01134,-0.000175,24.018751,-0.0078,1.377
540.00,7.707286,25.01265,-0.000176,24.017815,-0.0078,1.377
542.00,7.707911,25.01280,-0.000174,24.017736,-0.0077,1.377
544.00,7.707392,25.01200,-0.000173,24.018307,-0.0077,1.377
546.00,7.706479,25.01271,-0.000173,24.018363,-0.0078,1.377
548.00,7.705982,25.01360,-0.000175,24.017989,-0.0078,1.377
550.00,7.704397,25.01296,-0.000174,24.018593,-0.0078,1.377
552.00,7.703909,25.01290,-0.000175,24.018473,-0.0077,1.377
554.00,7.703746,25.01281,-0.000175,24.018414,-0.0077,1.377
556.00,7.703059,25.01265,-0.000174,24.018522,-0.0078,1.377
558.00,7.702809,25.01231,-0.000174,24.018860,-0.0077,1.377
560.00,7.703262,25.01272,-0.000173,24.018709,-0.0077,1.377
562.00,7.702867,25.01257,-0.000173,24.017772,-0.0078,1.377
564.00,7.702845,25.01288,-0.000172,24.017883,-0.0078,1.377
566.00,7.703787,25.01302,-0.000173,24.018368,-0.0077,1.377
568.00,7.703662,25.01343,-0.000172,24.018504,-0.0077,1.377
570.00,7.703739,25.01288,-0.000173,24.017980,-0.0077,1.377
572.00,7.704328,25.01191,-0.000174,24.017901,-0.0077,1.377
574.00,7.703579,25.01236,-0.000174,24.017942,-0.0077,1.377
576.00,7.703055,25.01274,-0.000172,24.017832,-0.0077,1.377
578.00,7.702496,25.01314,-0.000173,24.018357,-0.0077,1.377
580.00,7.702448,25.01360,-0.000174,24.018541,-0.0078,1.377
582.00,7.701672,25.01274,-0.000172,24.018444,-0.0077,1.376
584.00,7.701384,25.01298,-0.000173,24.017596,-0.0078,1.377
586.00,7.700699,25.01315,-0.000174,24.017957,-0.0077,1.378
588.00,7.699961,25.01290,-0.000173,24.018064,-0.0077,1.377
590.00,7.699684,25.01251,-0.000176,24.018762,-0.0077,1.377
592.00,7.700535,25.01299,-0.000175,24.018945,-0.0078,1.377
594.00,7.700196,25.01231,-0.000175,24.018314,-0.0078,1.376
596.00,7.699461,25.01221,-0.000172,24.018299,-0.0077,1.377
598.00,7.698801,25.01279,-0.000172,24.018629,-0.0077,1.376
600.00,7.698638,25.01330,-0.000175,24.018388,-0.0077,1.377
@1,2.0000,4.0
602.00,7.699055,25.01279,-0.000172,24.017879,-0.0077,1.378
604.00,7.697701,25.01179,-0.000174,24.018468,-0.0078,1.377
606.00,7.692097,25.01210,-0.000172,24.018475,-0.0077,1.376
608.00,7.675303,25.01300,-0.000172,24.018158,-0.0077,1.375
610.00,7.626945,25.01337,-0.000172,24.018004,-0.0078,1.376
612.00,7.572392,25.01298,-0.000173,24.018441,-0.0077,1.377
614.00,7.550865,25.01353,-0.000173,24.018069,-0.0078,1.377
616.00,7.552515,25.01301,-0.000174,24.018706,-0.0077,1.377
618.00,7.558186,25.01302,-0.000175,24.018600,-0.0077,1.377
620.00,7.561365,25.01353,-0.000175,24.018243,-0.0077,1.377
622.00,7.565445,25.01384,-0.000174,24.018385,-0.0077,1.377
624.00,7.569414,25.01371,-0.000174,24.019045,-0.0077,1.377
626.00,7.575170,25.01330,-0.000174,24.018412,-0.0077,1.377
628.00,7.582555,25.01337,-0.000175,24.018318,-0.0078,1.377
630.00,7.591274,25.01314,-0.000174,24.018814,-0.0078,1.377
632.00,7.600822,25.01275,-0.000175,24.018423,-0.0078,1.377
634.00,7.611222,25.01250,-0.000174,24.018129,-0.0077,1.376
636.00,7.620511,25.01291,-0.000175,24.017873,-0.0077,1.377
638.00,7.628355,25.01314,-0.000176,24.018720,-0.0078,1.376
640.00,7.635773,25.01330,-0.000174,24.017971,-0.0078,1.376
642.00,7.641935,25.01309,-0.000175,24.018372,-0.0078,1.377
644.00,7.646920,25.01352,-0.000174,24.018138,-0.0077,1.378
646.00,7.651252,25.01261,-0.000176,24.017915,-0.0078,1.377
648.00,7.656128,25.01273,-0.000175,24.018481,-0.0078,1.377
650.00,7.661213,25.01316,-0.000174,24.017977,-0.0077,1.377
652.00,7.665544,25.01147,-0.000173,24.018024,-0.0077,1.377
654.00,7.668207,25.01168,-0.000173,24.018124,-0.0078,1.376
656.00,7.671282,25.01237,-0.000173,24.018136,-0.0077,1.378
658.00,7.674815,25.01296,-0.000174,24.018713,-0.0077,1.377
660.00,7.677062,25.01244,-0.000173,24.018038,-0.0077,1.377
662.00,7.678865,25.01269,-0.000174,24.017999,-0.0077,1.377
664.00,7.679666,25.01305,-0.000173,24.018473,-0.0078,1.377
666.00,7.680833,25.01236,-0.000175,24.018463,-0.0078,1.377
668.00,7.681648,25.01267,-0.000175,24.017353,-0.0078,1.377
670.00,7.683007,25.01335,-0.000175,24.018517,-0.0078,1.377
672.00,7.683382,25.01322,-0.000174,24.018120,-0.0077,1.377
674.00,7.683494,25.01335,-0.000173,24.018129,-0.0077,1.377
676.00,7.684263,25.01363,-0.000172,24.018095,-0.0077,1.377
678.00,7.685596,25.01320,-0.000174,24.018327,-0.0077,1.377
680.00,7.687322,25.01442,-0.000173,24.017732,-0.0078,1.377
682.00,7.687549,25.01445,-0.000175,24.017899,-0.0078,1.377
684.00,7.687814,25.01439,-0.000175,24.018522,-0.0078,1.377
686.00,7.688003,25.01410,-0.000175,24.017977,-0.0078,1.377
688.00,7.688094,25.01421,-0.000175,24.017627,-0.0077,1.377
690.00,7.688521,25.01459,-0.000175,24.018087,-0.0078,1.377
692.00,7.687443,25.01504,-0.000175,24.018742,-0.0077,1.377
694.00,7.686408,25.01462,-0.000175,24.017830,-0.0078,1.377
696.00,7.686533,25.01460,-0.000174,24.018116,-0.0078,1.377
698.00,7.687325,25.01406,-0.000172,24.017884,-0.0078,1.377
700.00,7.686469,25.01462,-0.000173,24.017835,-0.0078,1.377
702.00,7.686657,25.01419,-0.000174,24.018209,-0.0077,1.376
704.00,7.686804,25.01452,-0.000173,24.017997,-0.0077,1.377
706.00,7.686727,25.01413,-0.000175,24.017864,-0.0077,1.377
708.00,7.687098,25.01363,-0.000174,24.017788,-0.0077,1.376
710.00,7.686427,25.01388,-0.000174,24.017971,-0.0078,1.377
712.00,7.686576,25.01429,-0.000174,24.017692,-0.0078,1.377
714.00,7.685998,25.01377,-0.000174,24.018742,-0.0078,1.376
716.00,7.685770,25.01437,-0.000174,24.017636,-0.0078,1.377
718.00,7.684454,25.01377,-0.000174,24.018524,-0.0078,1.377
720.00,7.683604,25.01346,-0.000174,24.018125,-0.0078,1.377
722.00,7.684706,25.01359,-0.000174,24.018075,-0.0078,1.377
724.00,7.684521,25.01352,-0.000173,24.017971,-0.0077,1.377
726.00,7.684514,25.01344,-0.000173,24.018167,-0.0078,1.377
728.00,7.684675,25.01448,-0.000173,24.018022,-0.0078,1.377
730.00,7.684353,25.01397,-0.000174,24.018316,-0.0078,1.377
732.00,7.685667,25.01457,-0.000174,24.018260,-0.0077,1.377
734.00,7.685622,25.01421,-0.000173,24.018158,-0.0077,1.377
736.00,7.685118,25.01376,-0.000174,24.018464,-0.0077,1.377
738.00,7.685867,25.01400,-0.000174,24.018165,-0.0078,1.376
740.00,7.685542,25.01358,-0.000175,24.018314,-0.0078,1.376
742.00,7.684042,25.01471,-0.000173,24.018711,-0.0078,1.377
744.00,7.684128,25.01432,-0.000173,24.017922,-0.0077,1.377
746.00,7.684186,25.01391,-0.000174,24.017772,-0.0078,1.376
748.00,7.684147,25.01479,-0.000174,24.017973,-0.0077,1.377
750.00,7.684296,25.01467,-0.000174,24.018559,-0.0077,1.377
752.00,7.684283,25.01481,-0.000173,24.018619,-0.0077,1.377
754.00,7.683762,25.01553,-0.000173,24.018327,-0.0077,1.377
756.00,7.683307,25.01578,-0.000173,24.018399,-0.0077,1.377
758.00,7.683060,25.01598,-0.000171,24.017875,-0.0077,1.377
760.00,7.683296,25.01609,-0.000172,24.018370,-0.0077,1.376
762.00,7.683413,25.01598,-0.000172,24.018754,-0.0077,1.376
764.00,7.682260,25.01669,-0.000173,24.019280,-0.0077,1.376
766.00,7.682408,25.01655,-0.000172,24.019048,-0.0077,1.377
768.00,7.681651,25.01641,-0.000173,24.018613,-0.0077,1.377
770.00,7.681591,25.01695,-0.000174,24.018125,-0.0077,1.377
772.00,7.681217,25.01703,-0.000174,24.018693,-0.0077,1.377
774.00,7.680526,25.01570,-0.000173,24.018171,-0.0077,1.376
776.00,7.680950,25.01567,-0.000172,24.017772,-0.0077,1.377
778.00,7.681106,25.01555,-0.000174,24.018466,-0.0077,1.377
780.00,7.681347,25.01573,-0.000172,24.017821,-0.0077,1.377
782.00,7.681925,25.01576,-0.000173,24.018332,-0.0077,1.377
784.00,7.680745,25.01497,-0.000173,24.018987,-0.0077,1.377
786.00,7.680548,25.01520,-0.000173,24.018227,-0.0077,1.377
788.00,7.680271,25.01517,-0.000174,24.018686,-0.0077,1.377
790.00,7.679850,25.01404,-0.000174,24.018629,-0.0078,1.378
792.00,7.679129,25.01327,-0.000172,24.018024,-0.0078,1.377
794.00,7.679708,25.01407,-0.000174,24.018450,-0.0077,1.376
796.00,7.680065,25.01463,-0.000173,24.018165,-0.0077,1.377
798.00,7.679619,25.01508,-0.000173,24.018898,-0.0077,1.377
800.00,7.679509,25.01375,-0.000173,24.019842,-0.0078,1.377
802.00,7.679232,25.01362,-0.000174,24.018316,-0.0078,1.377
804.00,7.680098,25.01370,-0.000174,24.018488,-0.0077,1.377
806.00,7.679680,25.01377,-0.000173,24.018111,-0.0077,1.377
808.00,7.678858,25.01432,-0.000174,24.017970,-0.0078,1.377
810.00,7.678738,25.01475,-0.000173,24.018254,-0.0078,1.377
812.00,7.678896,25.01383,-0.000174,24.018718,-0.0077,1.377
814.00,7.678876,25.01417,-0.000175,24.018029,-0.0078,1.376
816.00,7.678514,25.01353,-0.000173,24.017826,-0.0078,1.376
818.00,7.677989,25.01330,-0.000173,24.018084,-0.0077,1.377
820.00,7.676755,25.01422,-0.000174,24.018365,-0.0077,1.377
822.00,7.677097,25.01336,-0.000174,24.018125,-0.0078,1.377
824.00,7.676910,25.01271,-0.000174,24.018856,-0.0077,1.377
826.00,7.676441,25.01379,-0.000174,24.018591,-0.0077,1.377
828.00,7.676309,25.01493,-0.000174,24.018696,-0.0077,1.377
830.00,7.676690,25.01458,-0.000173,24.018909,-0.0078,1.377
832.00,7.677220,25.01426,-0.000173,24.018483,-0.0078,1.377
834.00,7.676735,25.01478,-0.000174,24.018328,-0.0077,1.377
836.00,7.676457,25.01383,-0.000173,24.018343,-0.0077,1.377
838.00,7.676374,25.01378,-0.000174,24.018080,-0.0078,1.377
840.00,7.676352,25.01387,-0.000173,24.018042,-0.0077,1.377
842.00,7.676209,25.01332,-0.000173,24.018716,-0.0077,1.377
844.00,7.675794,25.01336,-0.000173,24.018628,-0.0077,1.377
846.00,7.675743,25.01282,-0.000174,24.018553,-0.0077,1.377
848.00,7.675502,25.01318,-0.000174,24.018301,-0.0078,1.377
850.00,7.675679,25.01303,-0.000171,24.017873,-0.0078,1.377
852.00,7.675319,25.01361,-0.000172,24.017875,-0.0078,1.377
854.00,7.674487,25.01336,-0.000174,24.018729,-0.0078,1.377
856.00,7.673718,25.01349,-0.000173,24.018089,-0.0077,1.377
858.00,7.673023,25.01408,-0.000173,24.018546,-0.0077,1.377
860.00,7.672899,25.01443,-0.000174,24.018963,-0.0078,1.377
862.00,7.673453,25.01456,-0.000172,24.018602,-0.0078,1.377
864.00,7.672667,25.01501,-0.000173,24.018608,-0.0077,1.377
866.00,7.672228,25.01469,-0.000172,24.018524,-0.0077,1.377
868.00,7.672291,25.01465,-0.000175,24.017997,-0.0077,1.377
870.00,7.672299,25.01456,-0.000175,24.018450,-0.0078,1.378
872.00,7.673191,25.01485,-0.000173,24.018216,-0.0078,1.377
874.00,7.673183,25.01523,-0.000173,24.018236,-0.0078,1.376
876.00,7.672812,25.01466,-0.000174,24.017901,-0.0077,1.377
878.00,7.671791,25.01444,-0.000173,24.018069,-0.0077,1.377
880.00,7.671043,25.01400,-0.000174,24.018236,-0.0078,1.378
882.00,7.671025,25.01449,-0.000173,24.018124,-0.0077,1.378
884.00,7.671036,25.01498,-0.000174,24.018354,-0.0078,1.378
886.00,7.671112,25.01477,-0.000174,24.018515,-0.0077,1.377
888.00,7.670639,25.01520,-0.000173,24.018990,-0.0077,1.377
890.00,7.670198,25.01500,-0.000173,24.018615,-0.0077,1.377
892.00,7.671049,25.01484,-0.000173,24.018024,-0.0078,1.377
894.00,7.670441,25.01423,-0.000173,24.018383,-0.0077,1.377
896.00,7.670976,25.01396,-0.000173,24.018399,-0.0077,1.378
898.00,7.670934,25.01372,-0.000174,24.018678,-0.0077,1.377
900.00,7.670688,25.01392,-0.000173,24.018745,-0.0077,1.377
902.00,7.669900,25.01454,-0.000173,24.018493,-0.0077,1.377
904.00,7.669802,25.01427,-0.000175,24.018327,-0.0077,1.377
906.00,7.669061,25.01359,-0.000173,24.018136,-0.0078,1.377
908.00,7.669764,25.01418,-0.000174,24.017714,-0.0077,1.377
910.00,7.669706,25.01388,-0.000174,24.018136,-0.0077,1.377
912.00,7.669904,25.01336,-0.000174,24.018602,-0.0078,1.377
914.00,7.669713,25.01383,-0.000173,24.019394,-0.0078,1.377
916.00,7.669877,25.01406,-0.000174,24.018162,-0.0078,1.377
918.00,7.669365,25.01434,-0.000173,24.018151,-0.0078,1.377
920.00,7.668512,25.01429,-0.000173,24.018328,-0.0078,1.377
922.00,7.668988,25.01473,-0.000174,24.017971,-0.0077,1.377
924.00,7.668725,25.01477,-0.000175,24.018281,-0.0078,1.377
926.00,7.668013,25.01448,-0.000174,24.018343,-0.0077,1.378
928.00,7.667811,25.01414,-0.000172,24.018609,-0.0077,1.377
930.00,7.667981,25.01340,-0.000173,24.017631,-0.0077,1.377
932.00,7.667681,25.01333,-0.000174,24.019097,-0.0078,1.377
934.00,7.667485,25.01351,-0.000173,24.018191,-0.0077,1.377
936.00,7.667757,25.01319,-0.000173,24.018140,-0.0077,1.377
938.00,7.667678,25.01427,-0.000174,24.018499,-0.0078,1.377
940.00,7.666912,25.01469,-0.000174,24.018196,-0.0077,1.377
942.00,7.666277,25.01495,-0.000173,24.018405,-0.0077,1.377
944.00,7.667235,25.01491,-0.000174,24.018149,-0.0077,1.377
946.00,7.667352,25.01515,-0.000173,24.018405,-0.0077,1.377
948.00,7.665702,25.01466,-0.000175,24.017877,-0.0077,1.377
950.00,7.664576,25.01377,-0.000175,24.018000,-0.0078,1.377
952.00,7.664966,25.01411,-0.000174,24.018263,-0.0078,1.377
954.00,7.665804,25.01373,-0.000172,24.018013,-0.0078,1.377
956.00,7.665030,25.01426,-0.000172,24.017723,-0.0078,1.377
958.00,7.664892,25.01445,-0.000174,24.018341,-0.0077,1.378
960.00,7.664873,25.01431,-0.000174,24.018145,-0.0078,1.377
962.00,7.664844,25.01456,-0.000173,24.018611,-0.0078,1.377
964.00,7.663882,25.01362,-0.000173,24.018473,-0.0078,1.377
966.00,7.663548,25.01357,-0.000172,24.017995,-0.0077,1.377
968.00,7.663852,25.01306,-0.000173,24.017951,-0.0078,1.377
970.00,7.663818,25.01323,-0.000173,24.018046,-0.0077,1.378
972.00,7.664141,25.01368,-0.000174,24.018336,-0.0078,1.377
974.00,7.664303,25.01318,-0.000173,24.018020,-0.0078,1.377
976.00,7.663694,25.01241,-0.000173,24.018115,-0.0078,1.377
978.00,7.664255,25.01280,-0.000172,24.018280,-0.0077,1.377
980.00,7.664637,25.01296,-0.000173,24.018178,-0.0077,1.377
982.00,7.663424,25.01244,-0.000174,24.017970,-0.0078,1.378
984.00,7.662394,25.01310,-0.000174,24.018020,-0.0078,1.378
986.00,7.662443,25.01232,-0.000174,24.018247,-0.0078,1.377
988.00,7.662164,25.01167,-0.000173,24.018439,-0.0077,1.377
990.00,7.662252,25.01175,-0.000171,24.018738,-0.0078,1.377
992.00,7.662124,25.01243,-0.000174,24.018455,-0.0078,1.377
994.00,7.662091,25.01309,-0.000173,24.017482,-0.0077,1.377
996.00,7.662122,25.01304,-0.000174,24.017783,-0.0078,1.378
998.00,7.661954,25.01295,-0.000174,24.018160,-0.0078,1.377
1000.00,7.661190,25.01328,-0.000174,24.018448,-0.0078,1.377
1002.00,7.661113,25.01352,-0.000175,24.017946,-0.0077,1.378
1004.00,7.661263,25.01356,-0.000173,24.017870,-0.0077,1.377
1006.00,7.661181,25.01389,-0.000174,24.018107,-0.0078,1.377
1008.00,7.660609,25.01350,-0.000174,24.018408,-0.0078,1.377
1010.00,7.660201,25.01439,-0.000174,24.018167,-0.0078,1.378
1012.00,7.659710,25.01346,-0.000173,24.018138,-0.0078,1.378
1014.00,7.659333,25.01354,-0.000174,24.017892,-0.0077,1.378
1016.00,7.660607,25.01411,-0.000173,24.018220,-0.0077,1.377
1018.00,7.660509,25.01389,-0.000173,24.017830,-0.0077,1.377
1020.00,7.660614,25.01380,-0.000173,24.018122,-0.0077,1.377
1022.00,7.660354,25.01432,-0.000173,24.017999,-0.0078,1.378
1024.00,7.659986,25.01465,-0.000173,24.018310,-0.0077,1.377
1026.00,7.658921,25.01443,-0.000174,24.018294,-0.0078,1.377
1028.00,7.657841,25.01458,-0.000174,24.018345,-0.0078,1.378
1030.00,7.658621,25.01447,-0.000174,24.018164,-0.0077,1.378
1032.00,7.659376,25.01464,-0.000173,24.018122,-0.0077,1.378
1034.00,7.659164,25.01448,-0.000174,24.018521,-0.0077,1.378
1036.00,7.658710,25.01503,-0.000172,24.018209,-0.0078,1.377
1038.00,7.658074,25.01547,-0.000172,24.018392,-0.0077,1.377
1040.00,7.658532,25.01424,-0.000173,24.017973,-0.0078,1.377
1042.00,7.658608,25.01475,-0.000173,24.018122,-0.0078,1.377
1044.00,7.658466,25.01398,-0.000173,24.018251,-0.0077,1.378
1046.00,7.658707,25.01444,-0.000173,24.018151,-0.0077,1.377
1048.00,7.658069,25.01362,-0.000173,24.017939,-0.0077,1.377
1050.00,7.657896,25.01394,-0.000173,24.017939,-0.0077,1.377
1052.00,7.657817,25.01483,-0.000173,24.018028,-0.0077,1.377
1054.00,7.657718,25.01467,-0.000174,24.018568,-0.0077,1.377
1056.00,7.657002,25.01442,-0.000174,24.017360,-0.0078,1.378
1058.00,7.656200,25.01458,-0.000174,24.018709,-0.0077,1.378
1060.00,7.657322,25.01480,-0.000173,24.019186,-0.0077,1.378
1062.00,7.657102,25.01448,-0.000173,24.018606,-0.0077,1.377
1064.00,7.657728,25.01433,-0.000174,24.018691,-0.0078,1.377
1066.00,7.657282,25.01510,-0.000172,24.018350,-0.0078,1.377
1068.00,7.657532,25.01486,-0.000173,24.017612,-0.0078,1.378
1070.00,7.657080,25.01361,-0.000173,24.018000,-0.0077,1.378
1072.00,7.656885,25.01428,-0.000173,24.018013,-0.0077,1.378
1074.00,7.656302,25.01444,-0.000173,24.017598,-0.0077,1.377
1076.00,7.655995,25.01417,-0.000174,24.018733,-0.0077,1.378
1078.00,7.655319,25.01499,-0.000173,24.018914,-0.0077,1.377
1080.00,7.654446,25.01457,-0.000174,24.018484,-0.0077,1.378
1082.00,7.654230,25.01409,-0.000174,24.018582,-0.0077,1.377
1084.00,7.654624,25.01525,-0.000174,24.018595,-0.0077,1.378
1086.00,7.655021,25.01438,-0.000175,24.018513,-0.0077,1.377
1088.00,7.655073,25.01452,-0.000175,24.018096,-0.0077,1.377
1090.00,7.654844,25.01470,-0.000175,24.018165,-0.0077,1.378
1092.00,7.654310,25.01481,-0.000176,24.018691,-0.0078,1.378
1094.00,7.654023,25.01412,-0.000175,24.018276,-0.0078,1.378
1096.00,7.654542,25.01429,-0.000175,24.018504,-0.0078,1.377
1098.00,7.655317,25.01335,-0.000174,24.018744,-0.0078,1.378
1100.00,7.654823,25.01415,-0.000175,24.018327,-0.0078,1.378
1102.00,7.655269,25.01432,-0.000175,24.018347,-0.0077,1.378
1104.00,7.655394,25.01404,-0.000175,24.018483,-0.0078,1.377
1106.00,7.654204,25.01334,-0.000175,24.017835,-0.0078,1.378
1108.00,7.653386,25.01341,-0.000176,24.018437,-0.0078,1.377
1110.00,7.653663,25.01319,-0.000175,24.019354,-0.0077,1.378
1112.00,7.654266,25.01345,-0.000174,24.018874,-0.0077,1.377
1114.00,7.654365,25.01362,-0.000175,24.018256,-0.0078,1.377
1116.00,7.653975,25.01463,-0.000175,24.018214,-0.0078,1.377
1118.00,7.653671,25.01445,-0.000175,24.018350,-0.0077,1.377
1120.00,7.653620,25.01394,-0.000175,24.017672,-0.0077,1.378
1122.00,7.652922,25.01391,-0.000176,24.018236,-0.0077,1.378
1124.00,7.652610,25.01423,-0.000176,24.018098,-0.0077,1.378
1126.00,7.653173,25.01528,-0.000173,24.018283,-0.0078,1.377
1128.00,7.653240,25.01476,-0.000175,24.018455,-0.0077,1.377
1130.00,7.652578,25.01474,-0.000175,24.017971,-0.0077,1.377
1132.00,7.652291,25.01525,-0.000175,24.017899,-0.0077,1.377
1134.00,7.651783,25.01573,-0.000174,24.017850,-0.0077,1.378
1136.00,7.652091,25.01462,-0.000174,24.018347,-0.0077,1.377
1138.00,7.651866,25.01495,-0.000175,24.018580,-0.0077,1.378
1140.00,7.651269,25.01436,-0.000175,24.018464,-0.0077,1.377
1142.00,7.650697,25.01364,-0.000175,24.018265,-0.0077,1.378
1144.00,7.650879,25.01392,-0.000176,24.017522,-0.0078,1.378
1146.00,7.651020,25.01389,-0.000175,24.018434,-0.0078,1.378
1148.00,7.650687,25.01478,-0.000175,24.018260,-0.0078,1.377
1150.00,7.651192,25.01495,-0.000175,24.018637,-0.0077,1.378
1152.00,7.650745,25.01475,-0.000176,24.018682,-0.0077,1.378
1154.00,7.650397,25.01397,-0.000174,24.018392,-0.0077,1.377
1156.00,7.650011,25.01361,-0.000175,24.017995,-0.0077,1.378
1158.00,7.649453,25.01419,-0.000175,24.018149,-0.0077,1.378
1160.00,7.649051,25.01342,-0.000174,24.017846,-0.0077,1.377
1162.00,7.649122,25.01380,-0.000175,24.018252,-0.0078,1.378
1164.00,7.648608,25.01488,-0.000174,24.018742,-0.0077,1.378
1166.00,7.648486,25.01529,-0.000174,24.018339,-0.0077,1.377
1168.00,7.647223,25.01517,-0.000173,24.018173,-0.0078,1.378
1170.00,7.647707,25.01520,-0.000173,24.018553,-0.0078,1.378
1172.00,7.647897,25.01556,-0.000175,24.018702,-0.0077,1.377
1174.00,7.648279,25.01481,-0.000174,24.018541,-0.0078,1.378
1176.00,7.646834,25.01438,-0.000175,24.018454,-0.0078,1.378
1178.00,7.645922,25.01468,-0.000175,24.018588,-0.0078,1.378
1180.00,7.645547,25.01465,-0.000173,24.018283,-0.0078,1.378
1182.00,7.647586,25.01445,-0.000174,24.018071,-0.0077,1.377
1184.00,7.649329,25.01434,-0.000174,24.017939,-0.0077,1.377
1186.00,7.649879,25.01462,-0.000175,24.018033,-0.0078,1.378
1188.00,7.649196,25.01469,-0.000175,24.018604,-0.0078,1.378
1190.00,7.649067,25.01526,-0.000174,24.018696,-0.0078,1.378
1192.00,7.648730,25.01404,-0.000174,24.018454,-0.0078,1.378
1194.00,7.648650,25.01350,-0.000175,24.018200,-0.0078,1.378
1196.00,7.647816,25.01455,-0.000175,24.018606,-0.0078,1.378
1198.00,7.646517,25.01439,-0.000176,24.017910,-0.0077,1.377
1200.00,7.646433,25.01401,-0.000176,24.018203,-0.0077,1.378
@2,12.0000,24.0
1202.00,7.645266,25.01394,-0.000176,24.017661,-0.0077,1.378
1204.00,7.642923,25.01444,-0.000175,24.018076,-0.0078,1.377
1206.00,7.633740,25.01377,-0.000174,24.017893,-0.0077,1.377
1208.00,7.603377,25.01384,-0.000173,24.018089,-0.0077,1.377
1210.00,7.531539,25.01407,-0.000173,24.018319,-0.0077,1.376
1212.00,7.437742,25.01329,-0.000173,24.018073,-0.0077,1.377
1214.00,7.345085,25.01361,-0.000175,24.018261,-0.0078,1.377
1216.00,7.259119,25.01382,-0.000175,24.018415,-0.0078,1.378
1218.00,7.177913,25.01369,-0.000175,24.018789,-0.0077,1.379
1220.00,7.100264,25.01400,-0.000176,24.018214,-0.0077,1.379
1222.00,7.027259,25.01297,-0.000176,24.018046,-0.0078,1.379
1224.00,6.958978,25.01303,-0.000177,24.018017,-0.0077,1.379
1226.00,6.896227,25.01308,-0.000174,24.019054,-0.0077,1.379
1228.00,6.841673,25.01321,-0.000176,24.018289,-0.0078,1.379
1230.00,6.799186,25.01242,-0.000177,24.018053,-0.0078,1.380
1232.00,6.782751,25.01272,-0.000178,24.018169,-0.0077,1.380
1234.00,6.802008,25.01292,-0.000177,24.018076,-0.0077,1.379
1236.00,6.842256,25.01272,-0.000176,24.018595,-0.0077,1.380
1238.00,6.886786,25.01285,-0.000176,24.017991,-0.0078,1.379
1240.00,6.930066,25.01220,-0.000176,24.018158,-0.0078,1.378
1242.00,6.975197,25.01260,-0.000176,24.018196,-0.0078,1.378
1244.00,7.023132,25.01271,-0.000176,24.018145,-0.0078,1.378
1246.00,7.072392,25.01334,-0.000175,24.018037,-0.0077,1.377
1248.00,7.122045,25.01280,-0.000174,24.018026,-0.0077,1.377
1250.00,7.169864,25.01313,-0.000175,24.018251,-0.0077,1.378
1252.00,7.215627,25.01280,-0.000175,24.018396,-0.0078,1.378
1254.00,7.258746,25.01305,-0.000175,24.018898,-0.0078,1.378
1256.00,7.298279,25.01309,-0.000176,24.017727,-0.0077,1.378
1258.00,7.333997,25.01274,-0.000177,24.018571,-0.0077,1.378
1260.00,7.367487,25.01303,-0.000177,24.018463,-0.0077,1.378
1262.00,7.396934,25.01265,-0.000175,24.018243,-0.0077,1.378
1264.00,7.421604,25.01357,-0.000176,24.018622,-0.0078,1.378
1266.00,7.443804,25.01389,-0.000175,24.018466,-0.0077,1.377
1268.00,7.463385,25.01378,-0.000174,24.017738,-0.0077,1.377
1270.00,7.481072,25.01403,-0.000174,24.017841,-0.0078,1.377
1272.00,7.496060,25.01381,-0.000175,24.018055,-0.0078,1.377
1274.00,7.509642,25.01389,-0.000175,24.018076,-0.0077,1.378
1276.00,7.521724,25.01423,-0.000174,24.018764,-0.0077,1.377
1278.00,7.531148,25.01372,-0.000175,24.018102,-0.0078,1.378
1280.00,7.538815,25.01431,-0.000176,24.018562,-0.0078,1.378
1282.00,7.546533,25.01395,-0.000176,24.017861,-0.0078,1.378
1284.00,7.552656,25.01429,-0.000176,24.017603,-0.0077,1.378
1286.00,7.558244,25.01442,-0.000175,24.018066,-0.0078,1.378
1288.00,7.563380,25.01424,-0.000174,24.017975,-0.0078,1.378
1290.00,7.569149,25.01336,-0.000175,24.018196,-0.0078,1.377
1292.00,7.574778,25.01402,-0.000174,24.017837,-0.0078,1.377
1294.00,7.578832,25.01393,-0.000174,24.018397,-0.0078,1.377
1296.00,7.582823,25.01396,-0.000175,24.017727,-0.0077,1.378
1298.00,7.586591,25.01429,-0.000174,24.018633,-0.0077,1.378
1300.00,7.589845,25.01454,-0.000174,24.018018,-0.0078,1.377
1302.00,7.593627,25.01466,-0.000173,24.018778,-0.0078,1.377
1304.00,7.596718,25.01444,-0.000174,24.018256,-0.0077,1.378
1306.00,7.599529,25.01325,-0.000173,24.017989,-0.0077,1.377
1308.00,7.602112,25.01376,-0.000174,24.018231,-0.0078,1.378
1310.00,7.604916,25.01392,-0.000174,24.018270,-0.0077,1.378
1312.00,7.607361,25.01432,-0.000174,24.018178,-0.0077,1.378
1314.00,7.609707,25.01388,-0.000174,24.018189,-0.0077,1.377
1316.00,7.611474,25.01385,-0.000174,24.017919,-0.0078,1.378
1318.00,7.613709,25.01396,-0.000175,24.018251,-0.0078,1.378
1320.00,7.615248,25.01483,-0.000176,24.017937,-0.0078,1.378
1322.00,7.616396,25.01484,-0.000175,24.018154,-0.0078,1.377
1324.00,7.618190,25.01456,-0.000175,24.018281,-0.0078,1.377
1326.00,7.619300,25.01450,-0.000176,24.018673,-0.0078,1.378
1328.00,7.620223,25.01502,-0.000175,24.018309,-0.0077,1.378
1330.00,7.621709,25.01472,-0.000175,24.017999,-0.0078,1.378
1332.00,7.622866,25.01423,-0.000174,24.018289,-0.0077,1.378
1334.00,7.623460,25.01424,-0.000174,24.018305,-0.0077,1.378
1336.00,7.623986,25.01457,-0.000175,24.017962,-0.0078,1.378
1338.00,7.625041,25.01502,-0.000174,24.018229,-0.0078,1.378
1340.00,7.624755,25.01366,-0.000175,24.018028,-0.0078,1.378
1342.00,7.626606,25.01379,-0.000175,24.018042,-0.0078,1.378
1344.00,7.628019,25.01388,-0.000175,24.018169,-0.0078,1.378
1346.00,7.627899,25.01358,-0.000175,24.018541,-0.0077,1.378
1348.00,7.628541,25.01289,-0.000174,24.018327,-0.0078,1.377
1350.00,7.628729,25.01337,-0.000175,24.018256,-0.0078,1.377
1352.00,7.629338,25.01397,-0.000173,24.018316,-0.0078,1.378
1354.00,7.629099,25.01388,-0.000174,24.018118,-0.0078,1.378
1356.00,7.629935,25.01377,-0.000175,24.018590,-0.0078,1.378
1358.00,7.629854,25.01349,-0.000174,24.018517,-0.0078,1.377
1360.00,7.629085,25.01332,-0.000175,24.018075,-0.0077,1.378
1362.00,7.630114,25.01387,-0.000175,24.017834,-0.0078,1.378
1364.00,7.630679,25.01377,-0.000174,24.018624,-0.0078,1.377
1366.00,7.631328,25.01393,-0.000174,24.018981,-0.0078,1.377
1368.00,7.630635,25.01448,-0.000174,24.018035,-0.0078,1.378
1370.00,7.629628,25.01462,-0.000175,24.018225,-0.0077,1.378
1372.00,7.629657,25.01400,-0.000175,24.018218,-0.0078,1.378
1374.00,7.630321,25.01386,-0.000174,24.017971,-0.0078,1.378
1376.00,7.630895,25.01433,-0.000174,24.018057,-0.0077,1.377
1378.00,7.630913,25.01411,-0.000173,24.018796,-0.0077,1.378
1380.00,7.631052,25.01482,-0.000174,24.018510,-0.0078,1.378
1382.00,7.631113,25.01419,-0.000173,24.018651,-0.0077,1.378
1384.00,7.630819,25.01443,-0.000173,24.018671,-0.0077,1.377
1386.00,7.630187,25.01504,-0.000174,24.018294,-0.0077,1.378
1388.00,7.630861,25.01481,-0.000172,24.018452,-0.0077,1.377
1390.00,7.631172,25.01514,-0.000172,24.018687,-0.0077,1.377
1392.00,7.630776,25.01530,-0.000174,24.018095,-0.0077,1.378
1394.00,7.630718,25.01488,-0.000173,24.017710,-0.0078,1.377
1396.00,7.630196,25.01476,-0.000174,24.018133,-0.0078,1.377
1398.00,7.629675,25.01489,-0.000174,24.017839,-0.0077,1.377
1400.00,7.630161,25.01441,-0.000174,24.017701,-0.0077,1.378
1402.00,7.630114,25.01511,-0.000174,24.018075,-0.0078,1.379
1404.00,7.631253,25.01465,-0.000174,24.018677,-0.0078,1.378
1406.00,7.630640,25.01470,-0.000174,24.018619,-0.0078,1.378
1408.00,7.629753,25.01470,-0.000173,24.018394,-0.0077,1.377
1410.00,7.629514,25.01511,-0.000174,24.018046,-0.0077,1.377
1412.00,7.629425,25.01442,-0.000175,24.018684,-0.0077,1.378
1414.00,7.629379,25.01410,-0.000175,24.017966,-0.0077,1.378
1416.00,7.629404,25.01450,-0.000175,24.017777,-0.0077,1.378
1418.00,7.629329,25.01408,-0.000176,24.018321,-0.0077,1.378
1420.00,7.629613,25.01363,-0.000175,24.018240,-0.0077,1.377
1422.00,7.630775,25.01364,-0.000174,24.018234,-0.0078,1.378
1424.00,7.630207,25.01433,-0.000175,24.017551,-0.0078,1.378
1426.00,7.630209,25.01424,-0.000174,24.018441,-0.0077,1.378
1428.00,7.631601,25.01403,-0.000175,24.018468,-0.0078,1.378
1430.00,7.632440,25.01395,-0.000174,24.018319,-0.0077,1.378
1432.00,7.632623,25.01384,-0.000175,24.018515,-0.0078,1.378
1434.00,7.632043,25.01295,-0.000174,24.018281,-0.0078,1.378
1436.00,7.630664,25.01344,-0.000175,24.018091,-0.0077,1.378
1438.00,7.629459,25.01317,-0.000175,24.018245,-0.0077,1.378
1440.00,7.629199,25.01319,-0.000174,24.018653,-0.0077,1.378
1442.00,7.629422,25.01370,-0.000174,24.018104,-0.0077,1.378
1444.00,7.629190,25.01369,-0.000174,24.018386,-0.0077,1.378
1446.00,7.628542,25.01378,-0.000175,24.017727,-0.0077,1.377
1448.00,7.627783,25.01329,-0.000175,24.018767,-0.0078,1.378
1450.00,7.626774,25.01391,-0.000173,24.018095,-0.0078,1.378
1452.00,7.626250,25.01355,-0.000174,24.018144,-0.0077,1.378
1454.00,7.626780,25.01432,-0.000173,24.018084,-0.0078,1.377
1456.00,7.627183,25.01472,-0.000174,24.018044,-0.0077,1.378
1458.00,7.626886,25.01494,-0.000174,24.018305,-0.0078,1.378
1460.00,7.626570,25.01476,-0.000174,24.017982,-0.0077,1.378
1462.00,7.626244,25.01389,-0.000174,24.018154,-0.0078,1.378
1464.00,7.627018,25.01302,-0.000175,24.017796,-0.0077,1.378
1466.00,7.628033,25.01352,-0.000174,24.018606,-0.0078,1.377
1468.00,7.628665,25.01315,-0.000174,24.018325,-0.0078,1.377
1470.00,7.628666,25.01329,-0.000175,24.018183,-0.0078,1.378
1472.00,7.628037,25.01410,-0.000175,24.018751,-0.0077,1.378
1474.00,7.627987,25.01448,-0.000174,24.017937,-0.0078,1.378
1476.00,7.628136,25.01472,-0.000175,24.017696,-0.0078,1.378
1478.00,7.626565,25.01540,-0.000173,24.018111,-0.0077,1.377
1480.00,7.626553,25.01596,-0.000173,24.018508,-0.0078,1.377
1482.00,7.626719,25.01581,-0.000173,24.018421,-0.0077,1.378
1484.00,7.625212,25.01555,-0.000173,24.018512,-0.0077,1.378
1486.00,7.624532,25.01594,-0.000173,24.018303,-0.0077,1.378
1488.00,7.624318,25.01539,-0.000174,24.018729,-0.0078,1.378
1490.00,7.624916,25.01594,-0.000175,24.018551,-0.0078,1.378
1492.00,7.624540,25.01589,-0.000175,24.018657,-0.0078,1.378
1494.00,7.624560,25.01589,-0.000174,24.018305,-0.0078,1.378
1496.00,7.625585,25.01634,-0.000175,24.018600,-0.0078,1.378
1498.00,7.625655,25.01558,-0.000174,24.018276,-0.0077,1.378
1500.00,7.626203,25.01446,-0.000174,24.018301,-0.0077,1.378
1502.00,7.627488,25.01569,-0.000175,24.018209,-0.0077,1.378
1504.00,7.627175,25.01545,-0.000173,24.018457,-0.0078,1.378
1506.00,7.625783,25.01564,-0.000174,24.018367,-0.0077,1.378
1508.00,7.625205,25.01508,-0.000175,24.018673,-0.0077,1.378
1510.00,7.625061,25.01487,-0.000173,24.018144,-0.0077,1.378
1512.00,7.624554,25.01523,-0.000174,24.017868,-0.0077,1.377
1514.00,7.624710,25.01526,-0.000175,24.017861,-0.0078,1.378
1516.00,7.625346,25.01545,-0.000173,24.017937,-0.0077,1.378
1518.00,7.624686,25.01598,-0.000173,24.018135,-0.0077,1.378
1520.00,7.623691,25.01556,-0.000172,24.018816,-0.0077,1.378
1522.00,7.623171,25.01491,-0.000174,24.018631,-0.0078,1.378
1524.00,7.623869,25.01557,-0.000175,24.018706,-0.0078,1.378
1526.00,7.623487,25.01503,-0.000175,24.018193,-0.0077,1.379
1528.00,7.623014,25.01507,-0.000173,24.018280,-0.0077,1.378
1530.00,7.623875,25.01498,-0.000175,24.018149,-0.0077,1.378
1532.00,7.623849,25.01506,-0.000174,24.018635,-0.0077,1.378
1534.00,7.623968,25.01412,-0.000174,24.018493,-0.0077,1.377
1536.00,7.623370,25.01514,-0.000174,24.017790,-0.0077,1.377
1538.00,7.623427,25.01515,-0.000173,24.018546,-0.0077,1.378
1540.00,7.623093,25.01505,-0.000173,24.018238,-0.0078,1.378
1542.00,7.623225,25.01577,-0.000175,24.018408,-0.0077,1.378
1544.00,7.623549,25.01586,-0.000174,24.018399,-0.0078,1.378
1546.00,7.623107,25.01566,-0.000174,24.018455,-0.0078,1.378
1548.00,7.622530,25.01658,-0.000174,24.018508,-0.0078,1.379
1550.00,7.622458,25.01594,-0.000174,24.017603,-0.0077,1.378
1552.00,7.623059,25.01534,-0.000175,24.017922,-0.0077,1.378
1554.00,7.622749,25.01568,-0.000174,24.018051,-0.0077,1.377
1556.00,7.623032,25.01575,-0.000172,24.018501,-0.0077,1.378
1558.00,7.623250,25.01569,-0.000173,24.018367,-0.0077,1.378
1560.00,7.623306,25.01548,-0.000175,24.017649,-0.0078,1.379
1562.00,7.622922,25.01567,-0.000175,24.018084,-0.0078,1.378
1564.00,7.622284,25.01618,-0.000175,24.017645,-0.0078,1.378
1566.00,7.622359,25.01559,-0.000174,24.018305,-0.0078,1.377
1568.00,7.622935,25.01472,-0.000174,24.018040,-0.0078,1.378
1570.00,7.622880,25.01497,-0.000175,24.017743,-0.0078,1.378
1572.00,7.622351,25.01546,-0.000175,24.018793,-0.0078,1.378
1574.00,7.623289,25.01524,-0.000174,24.018502,-0.0077,1.378
1576.00,7.623044,25.01578,-0.000174,24.018555,-0.0077,1.378
1578.00,7.623079,25.01601,-0.000173,24.018845,-0.0078,1.378
1580.00,7.623061,25.01528,-0.000174,24.017708,-0.0077,1.378
1582.00,7.622050,25.01520,-0.000173,24.017785,-0.0077,1.378
1584.00,7.620978,25.01582,-0.000173,24.018263,-0.0078,1.378
1586.00,7.620346,25.01605,-0.000173,24.017727,-0.0078,1.377
1588.00,7.619509,25.01608,-0.000174,24.018677,-0.0077,1.379
1590.00,7.619075,25.01568,-0.000174,24.018024,-0.0077,1.378
1592.00,7.618400,25.01476,-0.000176,24.018093,-0.0077,1.378
1594.00,7.618265,25.01500,-0.000175,24.018057,-0.0077,1.378
1596.00,7.618233,25.01675,-0.000174,24.018296,-0.0077,1.379
1598.00,7.619597,25.01613,-0.000174,24.017888,-0.0077,1.378
1600.00,7.619764,25.01511,-0.000174,24.018557,-0.0078,1.378
1602.00,7.619996,25.01626,-0.000173,24.018298,-0.0077,1.378
1604.00,7.620638,25.01599,-0.000174,24.018122,-0.0077,1.378
1606.00,7.620835,25.01531,-0.000175,24.018501,-0.0078,1.378
1608.00,7.621226,25.01611,-0.000174,24.018745,-0.0077,1.379
1610.00,7.621239,25.01578,-0.000175,24.018531,-0.0077,1.378
1612.00,7.619579,25.01581,-0.000174,24.018497,-0.0077,1.378
1614.00,7.618617,25.01562,-0.000174,24.018173,-0.0078,1.378
1616.00,7.618411,25.01677,-0.000175,24.018243,-0.0078,1.378
1618.00,7.617865,25.01626,-0.000175,24.018261,-0.0078,1.378
1620.00,7.617775,25.01514,-0.000174,24.018611,-0.0078,1.378
1622.00,7.618354,25.01528,-0.000175,24.018932,-0.0077,1.378
1624.00,7.618156,25.01576,-0.000176,24.018562,-0.0077,1.378
1626.00,7.617352,25.01558,-0.000175,24.018107,-0.0077,1.378
1628.00,7.617685,25.01550,-0.000173,24.018183,-0.0078,1.378
1630.00,7.618624,25.01565,-0.000175,24.018457,-0.0078,1.379
1632.00,7.619486,25.01544,-0.000175,24.018136,-0.0078,1.378
1634.00,7.620129,25.01569,-0.000175,24.017901,-0.0077,1.379
1636.00,7.620231,25.01593,-0.000174,24.018053,-0.0077,1.379
1638.00,7.619620,25.01581,-0.000175,24.018945,-0.0078,1.379
1640.00,7.620407,25.01577,-0.000175,24.018341,-0.0077,1.379
1642.00,7.620615,25.01612,-0.000174,24.018290,-0.0077,1.379
1644.00,7.619905,25.01639,-0.000176,24.018466,-0.0078,1.379
1646.00,7.619654,25.01625,-0.000175,24.017886,-0.0077,1.379
1648.00,7.618744,25.01557,-0.000176,24.018361,-0.0077,1.378
1650.00,7.618130,25.01554,-0.000175,24.017993,-0.0078,1.379
1652.00,7.618100,25.01491,-0.000176,24.018689,-0.0078,1.379
1654.00,7.618740,25.01459,-0.000175,24.019023,-0.0077,1.379
1656.00,7.618478,25.01526,-0.000176,24.018100,-0.0078,1.379
1658.00,7.618145,25.01596,-0.000174,24.018566,-0.0077,1.379
1660.00,7.617368,25.01606,-0.000174,24.018455,-0.0077,1.379
1662.00,7.616839,25.01512,-0.000175,24.018638,-0.0078,1.379
1664.00,7.616932,25.01485,-0.000175,24.018437,-0.0078,1.378
1666.00,7.616537,25.01517,-0.000175,24.018328,-0.0078,1.378
1668.00,7.616023,25.01519,-0.000175,24.018220,-0.0077,1.379
1670.00,7.615903,25.01519,-0.000175,24.018209,-0.0077,1.379
1672.00,7.616225,25.01593,-0.000174,24.018124,-0.0078,1.379
1674.00,7.615347,25.01509,-0.000175,24.018428,-0.0077,1.379
1676.00,7.614663,25.01489,-0.000175,24.018240,-0.0077,1.379
1678.00,7.614345,25.01547,-0.000174,24.019048,-0.0078,1.378
1680.00,7.614990,25.01474,-0.000174,24.018916,-0.0078,1.379
1682.00,7.614330,25.01479,-0.000174,24.018551,-0.0077,1.379
1684.00,7.614318,25.01551,-0.000175,24.018350,-0.0078,1.379
1686.00,7.614708,25.01538,-0.000175,24.018640,-0.0077,1.379
1688.00,7.616056,25.01609,-0.000174,24.019113,-0.0077,1.378
1690.00,7.615854,25.01601,-0.000173,24.018851,-0.0077,1.378
1692.00,7.615649,25.01558,-0.000174,24.017904,-0.0077,1.379
1694.00,7.615834,25.01598,-0.000175,24.018916,-0.0077,1.379
1696.00,7.615951,25.01594,-0.000175,24.017913,-0.0077,1.379
1698.00,7.615822,25.01604,-0.000174,24.018220,-0.0077,1.379
1700.00,7.615420,25.01581,-0.000175,24.018977,-0.0077,1.379
1702.00,7.615411,25.01614,-0.000174,24.018173,-0.0077,1.378
1704.00,7.615083,25.01579,-0.000174,24.018031,-0.0078,1.379
1706.00,7.615235,25.01616,-0.000175,24.017681,-0.0078,1.380
1708.00,7.614541,25.01630,-0.000175,24.018301,-0.0078,1.379
1710.00,7.614911,25.01667,-0.000174,24.018530,-0.0078,1.379
1712.00,7.613386,25.01638,-0.000173,24.018682,-0.0077,1.378
1714.00,7.613381,25.01740,-0.000172,24.018626,-0.0077,1.379
1716.00,7.613040,25.01775,-0.000174,24.017890,-0.0077,1.379
1718.00,7.613182,25.01785,-0.000175,24.018426,-0.0078,1.379
1720.00,7.613151,25.01788,-0.000174,24.018240,-0.0077,1.379
1722.00,7.613614,25.01761,-0.000173,24.018546,-0.0077,1.379
1724.00,7.613587,25.01761,-0.000174,24.018287,-0.0077,1.378
1726.00,7.613815,25.01758,-0.000173,24.018684,-0.0077,1.379
1728.00,7.614033,25.01704,-0.000174,24.019175,-0.0077,1.379
1730.00,7.614531,25.01742,-0.000175,24.018464,-0.0077,1.379
1732.00,7.614531,25.01698,-0.000174,24.018693,-0.0077,1.379
1734.00,7.613792,25.01601,-0.000174,24.018725,-0.0077,1.378
1736.00,7.613434,25.01665,-0.000173,24.018528,-0.0077,1.379
1738.00,7.612759,25.01700,-0.000174,24.018067,-0.0077,1.379
1740.00,7.613358,25.01670,-0.000174,24.018169,-0.0077,1.379
1742.00,7.613884,25.01772,-0.000173,24.018872,-0.0077,1.380
1744.00,7.613646,25.01705,-0.000173,24.018981,-0.0077,1.378
1746.00,7.613263,25.01618,-0.000174,24.019023,-0.0077,1.379
1748.00,7.613750,25.01619,-0.000174,24.018704,-0.0077,1.379
1750.00,7.614112,25.01667,-0.000175,24.019481,-0.0077,1.379
1752.00,7.613920,25.01686,-0.000173,24.019104,-0.0078,1.378
1754.00,7.612177,25.01662,-0.000173,24.018443,-0.0077,1.379
1756.00,7.612684,25.01734,-0.000173,24.018655,-0.0077,1.379
1758.00,7.612723,25.01738,-0.000173,24.018669,-0.0077,1.379
1760.00,7.612951,25.01779,-0.000174,24.018314,-0.0077,1.378
1762.00,7.612647,25.01724,-0.000173,24.018499,-0.0077,1.379
1764.00,7.611799,25.01810,-0.000174,24.018638,-0.0077,1.379
1766.00,7.611969,25.01771,-0.000173,24.017928,-0.0077,1.378
1768.00,7.612104,25.01822,-0.000174,24.018334,-0.0078,1.379
1770.00,7.612268,25.01730,-0.000174,24.018301,-0.0077,1.380
1772.00,7.612468,25.01730,-0.000175,24.018628,-0.0077,1.379
1774.00,7.612497,25.01688,-0.000175,24.018718,-0.0077,1.379
1776.00,7.612607,25.01704,-0.000173,24.018049,-0.0077,1.379
1778.00,7.613093,25.01673,-0.000173,24.018410,-0.0077,1.380
1780.00,7.612532,25.01605,-0.000174,24.018154,-0.0077,1.379
1782.00,7.612482,25.01622,-0.000174,24.017964,-0.0077,1.379
1784.00,7.612294,25.01670,-0.000175,24.018575,-0.0077,1.379
1786.00,7.612247,25.01624,-0.000174,24.018927,-0.0077,1.380
1788.00,7.612082,25.01572,-0.000175,24.018956,-0.0077,1.379
1790.00,7.611900,25.01582,-0.000175,24.018296,-0.0077,1.378
1792.00,7.612226,25.01562,-0.000174,24.018368,-0.0077,1.379
1794.00,7.612477,25.01549,-0.000173,24.018851,-0.0078,1.379
1796.00,7.611758,25.01495,-0.000173,24.018577,-0.0078,1.379
1798.00,7.611317,25.01528,-0.000173,24.018102,-0.0077,1.379
1800.00,7.611591,25.01483,-0.000175,24.017754,-0.0077,1.379
@3,12.0000,24.0
1802.00,7.610264,25.01458,-0.000173,24.018334,-0.0077,1.380
1804.00,7.607502,25.01541,-0.000174,24.017718,-0.0077,1.380
1806.00,7.600460,25.01489,-0.000175,24.018200,-0.0078,1.379
1808.00,7.576969,25.01462,-0.000173,24.018851,-0.0077,1.378
1810.00,7.516755,25.01439,-0.000173,24.018956,-0.0077,1.378
1812.00,7.434191,25.01360,-0.000173,24.018017,-0.0078,1.378
1814.00,7.351421,25.01318,-0.000172,24.018385,-0.0077,1.379
1816.00,7.275136,25.01349,-0.000174,24.018102,-0.0077,1.380
1818.00,7.202133,25.01388,-0.000175,24.018011,-0.0078,1.380
1820.00,7.132185,25.01384,-0.000176,24.018341,-0.0077,1.380
1822.00,7.065567,25.01372,-0.000177,24.018608,-0.0077,1.381
1824.00,7.002797,25.01392,-0.000177,24.018122,-0.0078,1.380
1826.00,6.944882,25.01424,-0.000176,24.018568,-0.0077,1.380
1828.00,6.893846,25.01506,-0.000176,24.018892,-0.0077,1.380
1830.00,6.854461,25.01547,-0.000177,24.018691,-0.0078,1.381
1832.00,6.836603,25.01490,-0.000176,24.018738,-0.0078,1.382
1834.00,6.850031,25.01482,-0.000175,24.018396,-0.0078,1.381
1836.00,6.881519,25.01438,-0.000177,24.018265,-0.0077,1.381
1838.00,6.916602,25.01412,-0.000178,24.017449,-0.0078,1.380
1840.00,6.953239,25.01496,-0.000175,24.018448,-0.0078,1.380
1842.00,6.990903,25.01455,-0.000176,24.018289,-0.0077,1.380
1844.00,7.030856,25.01490,-0.000175,24.017973,-0.0077,1.380
1846.00,7.072228,25.01536,-0.000176,24.018687,-0.0078,1.380
1848.00,7.115342,25.01465,-0.000175,24.018448,-0.0078,1.379
1850.00,7.158819,25.01409,-0.000174,24.018510,-0.0077,1.379
1852.00,7.200717,25.01357,-0.000176,24.018669,-0.0077,1.379
1854.00,7.240598,25.01451,-0.000174,24.018470,-0.0077,1.380
1856.00,7.277218,25.01479,-0.000174,24.017346,-0.0078,1.379
1858.00,7.310194,25.01439,-0.000174,24.018452,-0.0077,1.379
1860.00,7.341384,25.01507,-0.000174,24.018183,-0.0077,1.379
1862.00,7.368701,25.01511,-0.000175,24.018747,-0.0077,1.380
1864.00,7.392277,25.01562,-0.000175,24.018609,-0.0078,1.380
1866.00,7.414041,25.01455,-0.000174,24.018414,-0.0077,1.379
1868.00,7.432683,25.01486,-0.000176,24.018176,-0.0077,1.379
1870.00,7.449395,25.01447,-0.000175,24.018629,-0.0077,1.379
1872.00,7.463836,25.01440,-0.000174,24.018082,-0.0077,1.379
1874.00,7.476507,25.01498,-0.000174,24.017995,-0.0077,1.379
1876.00,7.488817,25.01425,-0.000174,24.018528,-0.0077,1.379
1878.00,7.499119,25.01435,-0.000175,24.018450,-0.0077,1.379
1880.00,7.507869,25.01482,-0.000175,24.018367,-0.0077,1.380
1882.00,7.516113,25.01396,-0.000176,24.017509,-0.0077,1.380
1884.00,7.523658,25.01445,-0.000175,24.018836,-0.0077,1.379
1886.00,7.530290,25.01499,-0.000175,24.018780,-0.0077,1.379
1888.00,7.536237,25.01460,-0.000176,24.018057,-0.0078,1.380
1890.00,7.540871,25.01460,-0.000176,24.018720,-0.0077,1.379
1892.00,7.545541,25.01377,-0.000175,24.018118,-0.0078,1.379
1894.00,7.550450,25.01392,-0.000174,24.018406,-0.0078,1.380
1896.00,7.554310,25.01368,-0.000175,24.018501,-0.0078,1.379
1898.00,7.558283,25.01406,-0.000175,24.018408,-0.0077,1.379
1900.00,7.561295,25.01399,-0.000173,24.018310,-0.0078,1.379
1902.00,7.563319,25.01368,-0.000174,24.017964,-0.0077,1.379
1904.00,7.566511,25.01375,-0.000174,24.017953,-0.0078,1.380
1906.00,7.569259,25.01382,-0.000175,24.018067,-0.0078,1.380
1908.00,7.571130,25.01439,-0.000174,24.017988,-0.0078,1.379
1910.00,7.573529,25.01422,-0.000175,24.018338,-0.0078,1.379
1912.00,7.576272,25.01390,-0.000174,24.017395,-0.0078,1.379
1914.00,7.577902,25.01429,-0.000175,24.017892,-0.0078,1.380
1916.00,7.578778,25.01443,-0.000174,24.018713,-0.0077,1.380
1918.00,7.580549,25.01467,-0.000174,24.018506,-0.0078,1.380
1920.00,7.581798,25.01555,-0.000174,24.018475,-0.0078,1.379
1922.00,7.583540,25.01518,-0.000175,24.018595,-0.0077,1.379
1924.00,7.585483,25.01527,-0.000174,24.018339,-0.0077,1.380
1926.00,7.587110,25.01429,-0.000173,24.018038,-0.0077,1.380
1928.00,7.587822,25.01386,-0.000173,24.018609,-0.0077,1.380
1930.00,7.588719,25.01406,-0.000172,24.018339,-0.0077,1.379
1932.00,7.588626,25.01459,-0.000174,24.018029,-0.0077,1.380
1934.00,7.589239,25.01500,-0.000173,24.019383,-0.0077,1.380
1936.00,7.590119,25.01439,-0.000174,24.018573,-0.0077,1.379
1938.00,7.591207,25.01532,-0.000173,24.018260,-0.0077,1.379
1940.00,7.592865,25.01568,-0.000174,24.018247,-0.0077,1.380
1942.00,7.593421,25.01523,-0.000173,24.018338,-0.0077,1.380
1944.00,7.594248,25.01506,-0.000174,24.017893,-0.0077,1.380
1946.00,7.594536,25.01516,-0.000173,24.018136,-0.0077,1.379
1948.00,7.594131,25.01516,-0.000173,24.018756,-0.0077,1.379
1950.00,7.594593,25.01436,-0.000174,24.018483,-0.0077,1.379
1952.00,7.595140,25.01512,-0.000173,24.018232,-0.0077,1.379
1954.00,7.594863,25.01429,-0.000173,24.018756,-0.0077,1.379
1956.00,7.595919,25.01435,-0.000174,24.018225,-0.0077,1.380
1958.00,7.596731,25.01490,-0.000175,24.018154,-0.0077,1.379
1960.00,7.596520,25.01401,-0.000174,24.018738,-0.0078,1.380
1962.00,7.596611,25.01481,-0.000174,24.018372,-0.0077,1.380
1964.00,7.596926,25.01491,-0.000173,24.018932,-0.0077,1.379
1966.00,7.596940,25.01502,-0.000174,24.018715,-0.0077,1.380
1968.00,7.597401,25.01440,-0.000174,24.018169,-0.0077,1.379
1970.00,7.598373,25.01458,-0.000174,24.018843,-0.0077,1.380
1972.00,7.598753,25.01439,-0.000173,24.017759,-0.0078,1.380
1974.00,7.598831,25.01404,-0.000173,24.018118,-0.0078,1.380
1976.00,7.598664,25.01382,-0.000175,24.018415,-0.0078,1.380
1978.00,7.598867,25.01330,-0.000175,24.018004,-0.0077,1.379
1980.00,7.598456,25.01355,-0.000174,24.017989,-0.0077,1.379
1982.00,7.598654,25.01367,-0.000174,24.018504,-0.0077,1.380
1984.00,7.598386,25.01502,-0.000174,24.018120,-0.0078,1.380
1986.00,7.598280,25.01511,-0.000173,24.018363,-0.0077,1.379
1988.00,7.598763,25.01440,-0.000173,24.018251,-0.0077,1.380
1990.00,7.598908,25.01521,-0.000174,24.019032,-0.0077,1.380
1992.00,7.597655,25.01516,-0.000174,24.018423,-0.0077,1.381
1994.00,7.597625,25.01561,-0.000174,24.018229,-0.0077,1.380
1996.00,7.597878,25.01436,-0.000174,24.018145,-0.0077,1.379
1998.00,7.597891,25.01495,-0.000174,24.017825,-0.0077,1.379
2000.00,7.598001,25.01391,-0.000174,24.018367,-0.0077,1.380
2002.00,7.598096,25.01480,-0.000174,24.018860,-0.0077,1.380
2004.00,7.598313,25.01453,-0.000173,24.018439,-0.0077,1.380
2006.00,7.598221,25.01513,-0.000175,24.018515,-0.0077,1.380
2008.00,7.598941,25.01440,-0.000175,24.018229,-0.0077,1.380
2010.00,7.599122,25.01425,-0.000174,24.018222,-0.0077,1.380
2012.00,7.599710,25.01548,-0.000174,24.018782,-0.0078,1.379
2014.00,7.599502,25.01490,-0.000174,24.018559,-0.0077,1.379
2016.00,7.600123,25.01460,-0.000173,24.017915,-0.0077,1.380
2018.00,7.600634,25.01439,-0.000174,24.018356,-0.0078,1.380
2020.00,7.599748,25.01423,-0.000174,24.018116,-0.0078,1.380
2022.00,7.598894,25.01495,-0.000174,24.018709,-0.0077,1.380
2024.00,7.599113,25.01451,-0.000175,24.018508,-0.0077,1.380
2026.00,7.598752,25.01429,-0.000175,24.017971,-0.0077,1.380
2028.00,7.598557,25.01540,-0.000174,24.017855,-0.0077,1.380
2030.00,7.598395,25.01536,-0.000175,24.018008,-0.0077,1.380
2032.00,7.598023,25.01416,-0.000174,24.017988,-0.0078,1.380
2034.00,7.598493,25.01472,-0.000174,24.018258,-0.0077,1.379
2036.00,7.598900,25.01507,-0.000174,24.018153,-0.0078,1.380
2038.00,7.598361,25.01535,-0.000175,24.017975,-0.0078,1.381
2040.00,7.597943,25.01505,-0.000175,24.017685,-0.0077,1.380
2042.00,7.598222,25.01513,-0.000174,24.017982,-0.0077,1.381
2044.00,7.598167,25.01517,-0.000175,24.018125,-0.0077,1.380
2046.00,7.597887,25.01545,-0.000176,24.018430,-0.0078,1.380
2048.00,7.597351,25.01536,-0.000174,24.018202,-0.0078,1.379
2050.00,7.597514,25.01494,-0.000173,24.018187,-0.0077,1.379
2052.00,7.597485,25.01444,-0.000175,24.018751,-0.0078,1.380
2054.00,7.596715,25.01449,-0.000174,24.018372,-0.0077,1.381
2056.00,7.596163,25.01490,-0.000174,24.017767,-0.0077,1.380
2058.00,7.596349,25.01460,-0.000174,24.018225,-0.0078,1.380
2060.00,7.596549,25.01518,-0.000174,24.018368,-0.0078,1.380
2062.00,7.596748,25.01582,-0.000173,24.018686,-0.0077,1.380
2064.00,7.596889,25.01569,-0.000174,24.018528,-0.0077,1.380
2066.00,7.596746,25.01591,-0.000174,24.018446,-0.0077,1.380
2068.00,7.597013,25.01510,-0.000174,24.018642,-0.0077,1.380
2070.00,7.597102,25.01556,-0.000174,24.018521,-0.0078,1.380
2072.00,7.596345,25.01528,-0.000173,24.018156,-0.0077,1.380
2074.00,7.595999,25.01484,-0.000172,24.017942,-0.0078,1.379
2076.00,7.596029,25.01484,-0.000174,24.018089,-0.0078,1.380
2078.00,7.595741,25.01493,-0.000173,24.018544,-0.0078,1.380
2080.00,7.596342,25.01597,-0.000174,24.018466,-0.0078,1.380
2082.00,7.596455,25.01509,-0.000173,24.018381,-0.0077,1.380
2084.00,7.596731,25.01542,-0.000174,24.018798,-0.0077,1.380
2086.00,7.595919,25.01505,-0.000174,24.018550,-0.0078,1.381
2088.00,7.595513,25.01557,-0.000174,24.017922,-0.0078,1.381
2090.00,7.594418,25.01578,-0.000174,24.018591,-0.0078,1.380
2092.00,7.594350,25.01609,-0.000174,24.018327,-0.0078,1.381
2094.00,7.595290,25.01599,-0.000174,24.018006,-0.0078,1.380
2096.00,7.595939,25.01642,-0.000174,24.018890,-0.0078,1.380
2098.00,7.595388,25.01594,-0.000174,24.018334,-0.0077,1.380
2100.00,7.595068,25.01547,-0.000174,24.018107,-0.0078,1.379
2102.00,7.594252,25.01528,-0.000173,24.018265,-0.0078,1.380
2104.00,7.593486,25.01588,-0.000174,24.019191,-0.0077,1.380
2106.00,7.593514,25.01637,-0.000174,24.018142,-0.0077,1.380
2108.00,7.594292,25.01558,-0.000174,24.017594,-0.0077,1.380
2110.00,7.594009,25.01680,-0.000173,24.018145,-0.0077,1.380
2112.00,7.593689,25.01590,-0.000173,24.018060,-0.0078,1.379
2114.00,7.594386,25.01539,-0.000173,24.018029,-0.0077,1.380
2116.00,7.594635,25.01618,-0.000173,24.018648,-0.0077,1.380
2118.00,7.594556,25.01613,-0.000173,24.018434,-0.0077,1.380
2120.00,7.594770,25.01606,-0.000174,24.018851,-0.0078,1.380
2122.00,7.593994,25.01554,-0.000174,24.018169,-0.0077,1.380
2124.00,7.594548,25.01579,-0.000174,24.018370,-0.0077,1.380
2126.00,7.594225,25.01598,-0.000174,24.019108,-0.0077,1.380
2128.00,7.593738,25.01517,-0.000174,24.018290,-0.0077,1.380
2130.00,7.594494,25.01527,-0.000172,24.018241,-0.0077,1.380
2132.00,7.594762,25.01564,-0.000171,24.017973,-0.0078,1.379
2134.00,7.594283,25.01523,-0.000173,24.018820,-0.0077,1.380
2136.00,7.594095,25.01582,-0.000173,24.018771,-0.0077,1.380
2138.00,7.593731,25.01568,-0.000174,24.018843,-0.0077,1.380
2140.00,7.592876,25.01601,-0.000174,24.018890,-0.0077,1.380
2142.00,7.591736,25.01542,-0.000173,24.017676,-0.0078,1.380
2144.00,7.590289,25.01448,-0.000174,24.018116,-0.0077,1.380
2146.00,7.589785,25.01542,-0.000174,24.017922,-0.0077,1.380
2148.00,7.590210,25.01549,-0.000173,24.018232,-0.0077,1.380
2150.00,7.589702,25.01527,-0.000173,24.018582,-0.0077,1.379
2152.00,7.589392,25.01483,-0.000173,24.019088,-0.0077,1.380
2154.00,7.589912,25.01536,-0.000173,24.018343,-0.0077,1.380
2156.00,7.590798,25.01443,-0.000174,24.018370,-0.0077,1.381
2158.00,7.592011,25.01436,-0.000174,24.018296,-0.0077,1.380
2160.00,7.592906,25.01477,-0.000174,24.018544,-0.0077,1.380
2162.00,7.593250,25.01554,-0.000173,24.018421,-0.0077,1.380
2164.00,7.593928,25.01507,-0.000173,24.018591,-0.0078,1.380
2166.00,7.594999,25.01518,-0.000174,24.018419,-0.0077,1.380
2168.00,7.594791,25.01571,-0.000173,24.018047,-0.0078,1.380
2170.00,7.595749,25.01615,-0.000173,24.018789,-0.0077,1.380
2172.00,7.596016,25.01555,-0.000174,24.018923,-0.0078,1.381
2174.00,7.596013,25.01550,-0.000174,24.018309,-0.0077,1.380
2176.00,7.595583,25.01581,-0.000175,24.018693,-0.0077,1.380
2178.00,7.595327,25.01709,-0.000173,24.018662,-0.0077,1.380
2180.00,7.594371,25.01628,-0.000174,24.018140,-0.0077,1.380
2182.00,7.593095,25.01572,-0.000175,24.018519,-0.0077,1.380
2184.00,7.591765,25.01591,-0.000174,24.018348,-0.0077,1.379
2186.00,7.591805,25.01625,-0.000174,24.018577,-0.0077,1.380
2188.00,7.592854,25.01549,-0.000173,24.018243,-0.0077,1.380
2190.00,7.592821,25.01585,-0.000173,24.018490,-0.0077,1.380
2192.00,7.591789,25.01594,-0.000174,24.018183,-0.0077,1.381
2194.00,7.590605,25.01519,-0.000174,24.018111,-0.0077,1.380
2196.00,7.590835,25.01527,-0.000174,24.018028,-0.0078,1.380
2198.00,7.590541,25.01483,-0.000173,24.017957,-0.0078,1.380
2200.00,7.590778,25.01549,-0.000172,24.018037,-0.0078,1.380
2202.00,7.591239,25.01574,-0.000173,24.018220,-0.0078,1.380
2204.00,7.590953,25.01532,-0.000175,24.018069,-0.0078,1.380
2206.00,7.591054,25.01595,-0.000174,24.018541,-0.0078,1.381
2208.00,7.590357,25.01599,-0.000173,24.017748,-0.0078,1.380
2210.00,7.590354,25.01464,-0.000174,24.019144,-0.0077,1.379
2212.00,7.590133,25.01514,-0.000174,24.017944,-0.0078,1.380
2214.00,7.590485,25.01505,-0.000174,24.017582,-0.0078,1.380
2216.00,7.590891,25.01536,-0.000175,24.017814,-0.0078,1.380
2218.00,7.590698,25.01598,-0.000175,24.018698,-0.0077,1.380
2220.00,7.591158,25.01538,-0.000175,24.018377,-0.0078,1.380
2222.00,7.591591,25.01544,-0.000174,24.017692,-0.0077,1.380
2224.00,7.591592,25.01512,-0.000174,24.018038,-0.0078,1.380
2226.00,7.591288,25.01537,-0.000175,24.018394,-0.0078,1.381
2228.00,7.591044,25.01533,-0.000175,24.018285,-0.0078,1.380
2230.00,7.591413,25.01496,-0.000175,24.017944,-0.0077,1.380
2232.00,7.591894,25.01559,-0.000175,24.018214,-0.0077,1.380
2234.00,7.592623,25.01575,-0.000174,24.018367,-0.0077,1.381
2236.00,7.592654,25.01624,-0.000175,24.018796,-0.0077,1.381
2238.00,7.592471,25.01566,-0.000174,24.017609,-0.0077,1.380
2240.00,7.591834,25.01543,-0.000174,24.018399,-0.0077,1.380
2242.00,7.591894,25.01598,-0.000174,24.018096,-0.0078,1.380
2244.00,7.591904,25.01653,-0.000174,24.018497,-0.0078,1.380
2246.00,7.591842,25.01605,-0.000174,24.018765,-0.0077,1.381
2248.00,7.591084,25.01574,-0.000175,24.019211,-0.0078,1.380
2250.00,7.590534,25.01640,-0.000174,24.018914,-0.0078,1.380
2252.00,7.589650,25.01592,-0.000175,24.018124,-0.0077,1.381
2254.00,7.588928,25.01651,-0.000173,24.018896,-0.0077,1.380
2256.00,7.589138,25.01648,-0.000172,24.018608,-0.0077,1.380
2258.00,7.589518,25.01584,-0.000173,24.018165,-0.0077,1.380
2260.00,7.589403,25.01540,-0.000174,24.018609,-0.0077,1.380
2262.00,7.589469,25.01545,-0.000172,24.018566,-0.0078,1.380
2264.00,7.589448,25.01559,-0.000174,24.018196,-0.0077,1.381
2266.00,7.589536,25.01544,-0.000175,24.017529,-0.0078,1.380
2268.00,7.589629,25.01582,-0.000174,24.017728,-0.0077,1.380
2270.00,7.590329,25.01614,-0.000173,24.018878,-0.0077,1.380
2272.00,7.590883,25.01623,-0.000172,24.017964,-0.0077,1.381
2274.00,7.590729,25.01592,-0.000174,24.018477,-0.0077,1.381
2276.00,7.589814,25.01601,-0.000174,24.018803,-0.0077,1.381
2278.00,7.589120,25.01590,-0.000174,24.019008,-0.0078,1.380
2280.00,7.589641,25.01669,-0.000174,24.018919,-0.0077,1.380
2282.00,7.590300,25.01729,-0.000173,24.018394,-0.0077,1.381
2284.00,7.589944,25.01665,-0.000174,24.018624,-0.0077,1.380
2286.00,7.589725,25.01670,-0.000173,24.018035,-0.0077,1.380
2288.00,7.589107,25.01637,-0.000173,24.017931,-0.0078,1.380
2290.00,7.588654,25.01654,-0.000173,24.018682,-0.0077,1.380
2292.00,7.588284,25.01650,-0.000173,24.018787,-0.0078,1.380
2294.00,7.588994,25.01620,-0.000173,24.018550,-0.0077,1.380
2296.00,7.588887,25.01651,-0.000173,24.018698,-0.0077,1.380
2298.00,7.588268,25.01689,-0.000173,24.018367,-0.0077,1.381
2300.00,7.587249,25.01710,-0.000173,24.017899,-0.0077,1.380
2302.00,7.585997,25.01582,-0.000173,24.017752,-0.0077,1.380
2304.00,7.586720,25.01667,-0.000174,24.018441,-0.0078,1.380
2306.00,7.587073,25.01712,-0.000174,24.018709,-0.0078,1.380
2308.00,7.587149,25.01688,-0.000175,24.018749,-0.0077,1.381
2310.00,7.587627,25.01593,-0.000175,24.017689,-0.0078,1.381
2312.00,7.587117,25.01576,-0.000176,24.018029,-0.0077,1.381
2314.00,7.587518,25.01639,-0.000174,24.019059,-0.0077,1.380
2316.00,7.587624,25.01630,-0.000174,24.017801,-0.0077,1.381
2318.00,7.587117,25.01615,-0.000174,24.018031,-0.0078,1.381
2320.00,7.586896,25.01578,-0.000173,24.018677,-0.0078,1.380
2322.00,7.586642,25.01621,-0.000173,24.018343,-0.0077,1.380
2324.00,7.586930,25.01657,-0.000173,24.018682,-0.0077,1.380
2326.00,7.587076,25.01593,-0.000173,24.018115,-0.0078,1.381
2328.00,7.587210,25.01553,-0.000172,24.018287,-0.0078,1.380
2330.00,7.587068,25.01550,-0.000173,24.018502,-0.0077,1.380
2332.00,7.587904,25.01577,-0.000173,24.018104,-0.0077,1.380
2334.00,7.588365,25.01497,-0.000174,24.018580,-0.0077,1.381
2336.00,7.587600,25.01573,-0.000174,24.018687,-0.0077,1.380
2338.00,7.586762,25.01623,-0.000174,24.018243,-0.0077,1.381
2340.00,7.585669,25.01637,-0.000175,24.018406,-0.0077,1.380
2342.00,7.586698,25.01682,-0.000173,24.018180,-0.0078,1.380
2344.00,7.587089,25.01642,-0.000173,24.018696,-0.0078,1.381
2346.00,7.586583,25.01587,-0.000173,24.018965,-0.0077,1.380
2348.00,7.585488,25.01605,-0.000174,24.018372,-0.0077,1.381
2350.00,7.585059,25.01632,-0.000175,24.018417,-0.0077,1.381
2352.00,7.585832,25.01596,-0.000175,24.018247,-0.0077,1.380
2354.00,7.586919,25.01486,-0.000174,24.018211,-0.0077,1.381
2356.00,7.587171,25.01480,-0.000174,24.017881,-0.0077,1.381
2358.00,7.587466,25.01516,-0.000174,24.018457,-0.0077,1.381
2360.00,7.587803,25.01577,-0.000174,24.018510,-0.0077,1.380
2362.00,7.586838,25.01581,-0.000173,24.018791,-0.0077,1.381
2364.00,7.586809,25.01624,-0.000175,24.018609,-0.0078,1.381
2366.00,7.586728,25.01632,-0.000174,24.017919,-0.0078,1.381
2368.00,7.586770,25.01538,-0.000174,24.018060,-0.0077,1.380
2370.00,7.586886,25.01587,-0.000174,24.018316,-0.0077,1.380
2372.00,7.586018,25.01597,-0.000173,24.018392,-0.0077,1.380
2374.00,7.585683,25.01618,-0.000174,24.018640,-0.0077,1.380
2376.00,7.585792,25.01602,-0.000173,24.017915,-0.0077,1.381
2378.00,7.585772,25.01664,-0.000175,24.018256,-0.0078,1.380
2380.00,7.586246,25.01616,-0.000175,24.018671,-0.0077,1.381
2382.00,7.585708,25.01659,-0.000174,24.018965,-0.0078,1.381
2384.00,7.586029,25.01639,-0.000173,24.018475,-0.0077,1.381
2386.00,7.585513,25.01559,-0.000174,24.018339,-0.0077,1.380
2388.00,7.585096,25.01550,-0.000174,24.018852,-0.0077,1.381
2390.00,7.585460,25.01633,-0.000174,24.018562,-0.0077,1.381
2392.00,7.585138,25.01747,-0.000174,24.018379,-0.0077,1.381
2394.00,7.584925,25.01668,-0.000174,24.017892,-0.0077,1.380
2396.00,7.584564,25.01704,-0.000175,24.018316,-0.0077,1.381
2398.00,7.585204,25.01803,-0.000175,24.018379,-0.0078,1.380
2400.00,7.586059,25.01742,-0.000174,24.018071,-0.0077,1.381
2402.00,7.586813,25.01703,-0.000174,24.017576,-0.0077,1.381
@4,12.0000,24.0
2404.00,7.585624,25.01641,-0.000174,24.018203,-0.0078,1.380
2406.00,7.579461,25.01685,-0.000174,24.018042,-0.0077,1.380
2408.00,7.559527,25.01622,-0.000174,24.018522,-0.0078,1.380
2410.00,7.508205,25.01591,-0.000173,24.018227,-0.0077,1.380
2412.00,7.435292,25.01704,-0.000173,24.018370,-0.0077,1.380
2414.00,7.362616,25.01713,-0.000174,24.018272,-0.0078,1.380
2416.00,7.295457,25.01728,-0.000175,24.018756,-0.0077,1.381
2418.00,7.232270,25.01712,-0.000174,24.018666,-0.0077,1.381
2420.00,7.170772,25.01654,-0.000176,24.018852,-0.0077,1.382
2422.00,7.112457,25.01662,-0.000176,24.018684,-0.0077,1.382
2424.00,7.057009,25.01665,-0.000175,24.018234,-0.0077,1.382
2426.00,7.005367,25.01646,-0.000177,24.018289,-0.0078,1.382
2428.00,6.959881,25.01554,-0.000176,24.018865,-0.0077,1.382
2430.00,6.926054,25.01598,-0.000176,24.018245,-0.0077,1.382
2432.00,6.907894,25.01615,-0.000176,24.018281,-0.0077,1.383
2434.00,6.916385,25.01586,-0.000177,24.018207,-0.0077,1.383
2436.00,6.942318,25.01653,-0.000177,24.018370,-0.0077,1.382
2438.00,6.971251,25.01643,-0.000175,24.018965,-0.0077,1.382
2440.00,7.000068,25.01572,-0.000176,24.018218,-0.0077,1.381
2442.00,7.031345,25.01650,-0.000175,24.018548,-0.0077,1.381
2444.00,7.065549,25.01678,-0.000176,24.018658,-0.0077,1.381
2446.00,7.101258,25.01682,-0.000176,24.018080,-0.0077,1.381
2448.00,7.139160,25.01704,-0.000175,24.018550,-0.0077,1.381
2450.00,7.177820,25.01699,-0.000176,24.017975,-0.0077,1.381
2452.00,7.214315,25.01668,-0.000175,24.018022,-0.0077,1.381
2454.00,7.249049,25.01685,-0.000174,24.017982,-0.0077,1.380
2456.00,7.282179,25.01819,-0.000176,24.018522,-0.0078,1.381
2458.00,7.312626,25.01687,-0.000176,24.018408,-0.0077,1.382
2460.00,7.339626,25.01723,-0.000175,24.017574,-0.0078,1.381
2462.00,7.363603,25.01666,-0.000176,24.017881,-0.0078,1.381
2464.00,7.385187,25.01737,-0.000174,24.018912,-0.0078,1.381
2466.00,7.404459,25.01742,-0.000175,24.017975,-0.0077,1.381
2468.00,7.421050,25.01675,-0.000175,24.018584,-0.0077,1.381
2470.00,7.435986,25.01705,-0.000176,24.018276,-0.0077,1.381
2472.00,7.449771,25.01694,-0.000175,24.017843,-0.0077,1.381
2474.00,7.462602,25.01637,-0.000174,24.018058,-0.0078,1.381
2476.00,7.473155,25.01601,-0.000175,24.018497,-0.0077,1.380
2478.00,7.482571,25.01600,-0.000175,24.018029,-0.0077,1.381
2480.00,7.491191,25.01660,-0.000175,24.018309,-0.0077,1.381
2482.00,7.498332,25.01759,-0.000176,24.018740,-0.0078,1.381
2484.00,7.504979,25.01726,-0.000176,24.018029,-0.0078,1.381
2486.00,7.510505,25.01743,-0.000176,24.017989,-0.0077,1.381
2488.00,7.515022,25.01728,-0.000175,24.018145,-0.0077,1.381
2490.00,7.519806,25.01694,-0.000173,24.018352,-0.0078,1.381
2492.00,7.523988,25.01695,-0.000173,24.018209,-0.0077,1.380
2494.00,7.528050,25.01709,-0.000173,24.018229,-0.0077,1.381
2496.00,7.530229,25.01715,-0.000173,24.017953,-0.0078,1.381
2498.00,7.532256,25.01802,-0.000175,24.018033,-0.0077,1.381
2500.00,7.536727,25.01798,-0.000175,24.018724,-0.0078,1.381
2502.00,7.540419,25.01787,-0.000175,24.018450,-0.0077,1.382
2504.00,7.542071,25.01766,-0.000175,24.018624,-0.0077,1.381
2506.00,7.543819,25.01722,-0.000174,24.018153,-0.0077,1.381
2508.00,7.545306,25.01631,-0.000175,24.018352,-0.0077,1.381
2510.00,7.547844,25.01628,-0.000174,24.018441,-0.0077,1.381
2512.00,7.549929,25.01712,-0.000173,24.018307,-0.0077,1.381
2514.00,7.551665,25.01720,-0.000173,24.018497,-0.0077,1.381
2516.00,7.553626,25.01615,-0.000173,24.018472,-0.0077,1.381
2518.00,7.555690,25.01615,-0.000173,24.018782,-0.0077,1.381
2520.00,7.557418,25.01592,-0.000175,24.018370,-0.0077,1.381
2522.00,7.559089,25.01606,-0.000174,24.018113,-0.0077,1.381
2524.00,7.560120,25.01659,-0.000175,24.017919,-0.0077,1.381
2526.00,7.561081,25.01631,-0.000174,24.018531,-0.0077,1.381
2528.00,7.561396,25.01610,-0.000173,24.017883,-0.0078,1.381
2530.00,7.562789,25.01670,-0.000174,24.018745,-0.0077,1.381
2532.00,7.564230,25.01610,-0.000174,24.018290,-0.0077,1.381
2534.00,7.565824,25.01663,-0.000174,24.018232,-0.0077,1.381
2536.00,7.566531,25.01731,-0.000174,24.017757,-0.0077,1.381
2538.00,7.566916,25.01698,-0.000173,24.018205,-0.0077,1.381
2540.00,7.567251,25.01740,-0.000174,24.017993,-0.0077,1.381
2542.00,7.568047,25.01728,-0.000175,24.018020,-0.0077,1.381
2544.00,7.568428,25.01673,-0.000173,24.018669,-0.0077,1.382
2546.00,7.569080,25.01646,-0.000173,24.018593,-0.0077,1.381
2548.00,7.570702,25.01752,-0.000173,24.018383,-0.0077,1.381
2550.00,7.572118,25.01713,-0.000174,24.018343,-0.0077,1.381
2552.00,7.572490,25.01685,-0.000174,24.018026,-0.0077,1.381
2554.00,7.572840,25.01637,-0.000174,24.018419,-0.0077,1.381
2556.00,7.572775,25.01590,-0.000174,24.017962,-0.0078,1.381
2558.00,7.573666,25.01655,-0.000174,24.018357,-0.0077,1.381
2560.00,7.574480,25.01691,-0.000173,24.018526,-0.0078,1.381
2562.00,7.573388,25.01643,-0.000173,24.018153,-0.0078,1.382
2564.00,7.572552,25.01639,-0.000173,24.017913,-0.0077,1.381
2566.00,7.572659,25.01652,-0.000174,24.017705,-0.0078,1.381
2568.00,7.572615,25.01708,-0.000174,24.018272,-0.0077,1.382
2570.00,7.573024,25.01728,-0.000173,24.018600,-0.0077,1.381
2572.00,7.573230,25.01769,-0.000173,24.018687,-0.0077,1.381
2574.00,7.573803,25.01791,-0.000175,24.018194,-0.0077,1.381
2576.00,7.574071,25.01765,-0.000174,24.018557,-0.0077,1.381
2578.00,7.574559,25.01739,-0.000175,24.018350,-0.0077,1.381
2580.00,7.574766,25.01737,-0.000174,24.018263,-0.0077,1.381
2582.00,7.574707,25.01618,-0.000175,24.019030,-0.0078,1.382
2584.00,7.575931,25.01667,-0.000175,24.019061,-0.0078,1.382
2586.00,7.576175,25.01620,-0.000175,24.018535,-0.0078,1.381
2588.00,7.575822,25.01554,-0.000174,24.017906,-0.0078,1.381
2590.00,7.575368,25.01632,-0.000173,24.017875,-0.0078,1.381
2592.00,7.575678,25.01586,-0.000173,24.018095,-0.0077,1.381
2594.00,7.575701,25.01641,-0.000174,24.017959,-0.0077,1.381
2596.00,7.575573,25.01644,-0.000173,24.017707,-0.0078,1.382
2598.00,7.575554,25.01618,-0.000174,24.018586,-0.0077,1.381
2600.00,7.576457,25.01678,-0.000174,24.018348,-0.0077,1.381
2602.00,7.576392,25.01659,-0.000174,24.018722,-0.0077,1.382
2604.00,7.576820,25.01636,-0.000175,24.018765,-0.0077,1.382
2606.00,7.576466,25.01752,-0.000174,24.018506,-0.0077,1.381
2608.00,7.575863,25.01772,-0.000174,24.018098,-0.0078,1.381
2610.00,7.576004,25.01792,-0.000175,24.017839,-0.0078,1.381
2612.00,7.575680,25.01753,-0.000174,24.018396,-0.0077,1.381
2614.00,7.576405,25.01761,-0.000174,24.018988,-0.0078,1.381
2616.00,7.576998,25.01702,-0.000174,24.018187,-0.0078,1.380
2618.00,7.576882,25.01712,-0.000173,24.019637,-0.0077,1.381
2620.00,7.576554,25.01770,-0.000174,24.018017,-0.0077,1.382
2622.00,7.576309,25.01750,-0.000175,24.018606,-0.0077,1.382
2624.00,7.575687,25.01763,-0.000175,24.018454,-0.0077,1.381
2626.00,7.574643,25.01811,-0.000174,24.018252,-0.0077,1.381
2628.00,7.573984,25.01807,-0.000174,24.018229,-0.0077,1.381
2630.00,7.574110,25.01834,-0.000173,24.019046,-0.0077,1.381
2632.00,7.573995,25.01801,-0.000174,24.018481,-0.0077,1.382
2634.00,7.573363,25.01808,-0.000174,24.018343,-0.0077,1.382
2636.00,7.572844,25.01788,-0.000174,24.018247,-0.0078,1.382
2638.00,7.572588,25.01724,-0.000175,24.018193,-0.0078,1.382
2640.00,7.572373,25.01771,-0.000174,24.018307,-0.0078,1.381
2642.00,7.572373,25.01769,-0.000174,24.018321,-0.0077,1.381
2644.00,7.572967,25.01818,-0.000174,24.019032,-0.0078,1.381
2646.00,7.572898,25.01874,-0.000173,24.018597,-0.0077,1.381
2648.00,7.573079,25.01778,-0.000173,24.019340,-0.0077,1.381
2650.00,7.573576,25.01778,-0.000175,24.018854,-0.0077,1.381
2652.00,7.573666,25.01809,-0.000174,24.018463,-0.0078,1.381
2654.00,7.573358,25.01789,-0.000174,24.018187,-0.0078,1.382
2656.00,7.573880,25.01756,-0.000175,24.018105,-0.0078,1.382
2658.00,7.574458,25.01724,-0.000174,24.018376,-0.0077,1.381
2660.00,7.573497,25.01725,-0.000174,24.018138,-0.0077,1.381
2662.00,7.573247,25.01731,-0.000173,24.017946,-0.0077,1.381
2664.00,7.573840,25.01801,-0.000174,24.017917,-0.0077,1.381
2666.00,7.574683,25.01778,-0.000174,24.017767,-0.0078,1.382
2668.00,7.574222,25.01736,-0.000173,24.018147,-0.0078,1.382
2670.00,7.573552,25.01819,-0.000174,24.018214,-0.0077,1.381
2672.00,7.573795,25.01815,-0.000173,24.017759,-0.0078,1.381
2674.00,7.574975,25.01745,-0.000173,24.018510,-0.0077,1.381
2676.00,7.574991,25.01766,-0.000174,24.018878,-0.0077,1.382
2678.00,7.574402,25.01812,-0.000173,24.018483,-0.0078,1.381
2680.00,7.574984,25.01759,-0.000174,24.018185,-0.0077,1.381
2682.00,7.574895,25.01748,-0.000173,24.018595,-0.0077,1.381
2684.00,7.574970,25.01724,-0.000173,24.018522,-0.0078,1.381
2686.00,7.574938,25.01723,-0.000174,24.018586,-0.0077,1.382
2688.00,7.574992,25.01724,-0.000174,24.019072,-0.0077,1.382
2690.00,7.575144,25.01729,-0.000174,24.018561,-0.0077,1.382
2692.00,7.575321,25.01703,-0.000174,24.018843,-0.0077,1.381
2694.00,7.575200,25.01708,-0.000173,24.018314,-0.0077,1.381
2696.00,7.574649,25.01676,-0.000173,24.018557,-0.0077,1.382
2698.00,7.573446,25.01669,-0.000175,24.018125,-0.0077,1.382
2700.00,7.572903,25.01643,-0.000174,24.018232,-0.0078,1.382
2702.00,7.573160,25.01599,-0.000174,24.018546,-0.0077,1.381
2704.00,7.573046,25.01591,-0.000174,24.019019,-0.0077,1.382
2706.00,7.572665,25.01600,-0.000174,24.018774,-0.0077,1.382
2708.00,7.571412,25.01686,-0.000174,24.018347,-0.0077,1.382
2710.00,7.571972,25.01693,-0.000174,24.017496,-0.0077,1.382
2712.00,7.572209,25.01635,-0.000174,24.018067,-0.0077,1.382
2714.00,7.571804,25.01609,-0.000174,24.018580,-0.0077,1.382
2716.00,7.571044,25.01639,-0.000174,24.018033,-0.0077,1.381
2718.00,7.570723,25.01690,-0.000174,24.018611,-0.0077,1.382
2720.00,7.571728,25.01688,-0.000174,24.017863,-0.0077,1.382
2722.00,7.572411,25.01600,-0.000174,24.018278,-0.0077,1.382
2724.00,7.572267,25.01583,-0.000174,24.018664,-0.0077,1.382
2726.00,7.571654,25.01681,-0.000174,24.017902,-0.0077,1.382
2728.00,7.572456,25.01692,-0.000175,24.017578,-0.0077,1.382
2730.00,7.572827,25.01639,-0.000173,24.018441,-0.0077,1.382
2732.00,7.573143,25.01589,-0.000174,24.019083,-0.0077,1.382
2734.00,7.573751,25.01618,-0.000175,24.018009,-0.0077,1.382
2736.00,7.573589,25.01676,-0.000174,24.018481,-0.0077,1.382
2738.00,7.574121,25.01728,-0.000174,24.019121,-0.0077,1.382
2740.00,7.574477,25.01746,-0.000173,24.019115,-0.0077,1.382
2742.00,7.573963,25.01692,-0.000173,24.019150,-0.0077,1.382
2744.00,7.574512,25.01744,-0.000174,24.018524,-0.0077,1.382
2746.00,7.573755,25.01755,-0.000174,24.018613,-0.0077,1.382
2748.00,7.574244,25.01682,-0.000174,24.019043,-0.0077,1.382
2750.00,7.574261,25.01682,-0.000173,24.018700,-0.0077,1.381
2752.00,7.573421,25.01779,-0.000173,24.018546,-0.0077,1.381
2754.00,7.573365,25.01782,-0.000174,24.017953,-0.0077,1.382
2756.00,7.572941,25.01809,-0.000174,24.018948,-0.0077,1.382
2758.00,7.571821,25.01765,-0.000173,24.018780,-0.0077,1.382
2760.00,7.572058,25.01785,-0.000174,24.017939,-0.0077,1.382
2762.00,7.571632,25.01814,-0.000173,24.018207,-0.0078,1.382
2764.00,7.571405,25.01824,-0.000173,24.018731,-0.0077,1.382
2766.00,7.570727,25.01783,-0.000173,24.018675,-0.0077,1.382
2768.00,7.570232,25.01775,-0.000174,24.018459,-0.0078,1.381
2770.00,7.569912,25.01805,-0.000173,24.017902,-0.0077,1.381
2772.00,7.569526,25.01704,-0.000173,24.018715,-0.0077,1.382
2774.00,7.569694,25.01673,-0.000174,24.018562,-0.0078,1.382
2776.00,7.569981,25.01731,-0.000174,24.018724,-0.0078,1.382
2778.00,7.570221,25.01791,-0.000174,24.018299,-0.0077,1.381
2780.00,7.570236,25.01872,-0.000173,24.018860,-0.0077,1.381
2782.00,7.570489,25.01877,-0.000173,24.018620,-0.0077,1.382
2784.00,7.570359,25.01916,-0.000173,24.018954,-0.0077,1.382
2786.00,7.570772,25.01938,-0.000173,24.018854,-0.0077,1.382
2788.00,7.571120,25.01846,-0.000174,24.018218,-0.0077,1.382
2790.00,7.571779,25.01811,-0.000172,24.018997,-0.0077,1.381
2792.00,7.573102,25.01814,-0.000173,24.018441,-0.0077,1.381
2794.00,7.572985,25.01759,-0.000172,24.017975,-0.0077,1.382
2796.00,7.572268,25.01805,-0.000173,24.018769,-0.0077,1.382
2798.00,7.571415,25.01825,-0.000173,24.019327,-0.0077,1.382
2800.00,7.571728,25.01788,-0.000173,24.018372,-0.0077,1.382
2802.00,7.572083,25.01781,-0.000173,24.018249,-0.0078,1.381
2804.00,7.571545,25.01789,-0.000173,24.017957,-0.0077,1.382
2806.00,7.572089,25.01741,-0.000174,24.018388,-0.0077,1.383
2808.00,7.572439,25.01712,-0.000174,24.018883,-0.0077,1.383
2810.00,7.572068,25.01749,-0.000173,24.018696,-0.0077,1.382
2812.00,7.573069,25.01733,-0.000175,24.018042,-0.0077,1.382
2814.00,7.572251,25.01717,-0.000173,24.019233,-0.0077,1.382
2816.00,7.572697,25.01706,-0.000174,24.018566,-0.0077,1.382
2818.00,7.572665,25.01699,-0.000175,24.018053,-0.0077,1.383
2820.00,7.571381,25.01665,-0.000173,24.018138,-0.0077,1.382
2822.00,7.571343,25.01638,-0.000174,24.018386,-0.0077,1.382
2824.00,7.570642,25.01662,-0.000174,24.018689,-0.0077,1.382
2826.00,7.569221,25.01700,-0.000173,24.018531,-0.0077,1.382
2828.00,7.569091,25.01674,-0.000173,24.018754,-0.0077,1.382
2830.00,7.569621,25.01775,-0.000174,24.018633,-0.0077,1.382
2832.00,7.569342,25.01827,-0.000173,24.018764,-0.0077,1.382
2834.00,7.569165,25.01853,-0.000172,24.018756,-0.0077,1.382
2836.00,7.570571,25.01803,-0.000173,24.019083,-0.0077,1.383
2838.00,7.570380,25.01680,-0.000173,24.018818,-0.0077,1.382
2840.00,7.571173,25.01713,-0.000174,24.018910,-0.0077,1.382
2842.00,7.572377,25.01745,-0.000173,24.018619,-0.0077,1.382
2844.00,7.572182,25.01747,-0.000173,24.018865,-0.0077,1.381
2846.00,7.572314,25.01804,-0.000173,24.018566,-0.0077,1.382
2848.00,7.571448,25.01833,-0.000174,24.018909,-0.0077,1.383
2850.00,7.571258,25.01850,-0.000174,24.019240,-0.0077,1.382
2852.00,7.570978,25.01804,-0.000174,24.018626,-0.0077,1.382
2854.00,7.570677,25.01716,-0.000174,24.018742,-0.0077,1.383
2856.00,7.570390,25.01709,-0.000174,24.018693,-0.0077,1.383
2858.00,7.570323,25.01685,-0.000174,24.018548,-0.0077,1.383
2860.00,7.569681,25.01750,-0.000173,24.018309,-0.0077,1.382
2862.00,7.569184,25.01829,-0.000174,24.018660,-0.0077,1.382
2864.00,7.568286,25.01771,-0.000173,24.018696,-0.0077,1.382
2866.00,7.567551,25.01720,-0.000174,24.018916,-0.0077,1.382
2868.00,7.566869,25.01765,-0.000173,24.018874,-0.0077,1.383
2870.00,7.567108,25.01740,-0.000174,24.018680,-0.0077,1.382
2872.00,7.567572,25.01716,-0.000174,24.018512,-0.0078,1.382
2874.00,7.568074,25.01706,-0.000175,24.017681,-0.0078,1.382
2876.00,7.567709,25.01705,-0.000175,24.018171,-0.0077,1.383
2878.00,7.567905,25.01772,-0.000173,24.018236,-0.0077,1.382
2880.00,7.568270,25.01711,-0.000174,24.018281,-0.0077,1.383
2882.00,7.568368,25.01680,-0.000175,24.018417,-0.0078,1.383
2884.00,7.568172,25.01710,-0.000174,24.018673,-0.0077,1.382
2886.00,7.568870,25.01726,-0.000174,24.017796,-0.0077,1.383
2888.00,7.569332,25.01670,-0.000174,24.018733,-0.0077,1.383
2890.00,7.569744,25.01802,-0.000172,24.019104,-0.0077,1.382
2892.00,7.569830,25.01737,-0.000172,24.018457,-0.0077,1.382
2894.00,7.569310,25.01792,-0.000173,24.018651,-0.0077,1.382
2896.00,7.570005,25.01735,-0.000172,24.018448,-0.0077,1.382
2898.00,7.569336,25.01719,-0.000172,24.018809,-0.0077,1.383
2900.00,7.568871,25.01720,-0.000173,24.018466,-0.0077,1.383
2902.00,7.568905,25.01641,-0.000174,24.018216,-0.0078,1.383
2904.00,7.568899,25.01729,-0.000174,24.018437,-0.0078,1.383
2906.00,7.568484,25.01737,-0.000175,24.018165,-0.0078,1.383
2908.00,7.567695,25.01701,-0.000174,24.017708,-0.0078,1.383
2910.00,7.568076,25.01765,-0.000174,24.018301,-0.0078,1.382
2912.00,7.569416,25.01815,-0.000175,24.017870,-0.0077,1.382
2914.00,7.569114,25.01759,-0.000173,24.017993,-0.0078,1.382
2916.00,7.569146,25.01778,-0.000173,24.018599,-0.0077,1.382
2918.00,7.569506,25.01813,-0.000174,24.018376,-0.0077,1.383
2920.00,7.568496,25.01826,-0.000174,24.018555,-0.0077,1.382
2922.00,7.568191,25.01794,-0.000172,24.018490,-0.0078,1.382
2924.00,7.566926,25.01924,-0.000172,24.018399,-0.0077,1.382
2926.00,7.566686,25.01900,-0.000173,24.018017,-0.0077,1.383
2928.00,7.567405,25.01923,-0.000173,24.018568,-0.0077,1.383
2930.00,7.567240,25.01892,-0.000173,24.017556,-0.0077,1.383
2932.00,7.566956,25.01943,-0.000173,24.018522,-0.0077,1.382
2934.00,7.567899,25.01880,-0.000173,24.018860,-0.0077,1.383
2936.00,7.568470,25.01919,-0.000174,24.018399,-0.0077,1.382
2938.00,7.567924,25.01958,-0.000174,24.018943,-0.0077,1.382
2940.00,7.567873,25.01899,-0.000174,24.018334,-0.0077,1.383
2942.00,7.568573,25.01963,-0.000174,24.018805,-0.0077,1.383
2944.00,7.568501,25.01915,-0.000173,24.018164,-0.0077,1.382
2946.00,7.568472,25.01872,-0.000172,24.018332,-0.0077,1.383
2948.00,7.568274,25.01917,-0.000174,24.018591,-0.0077,1.382
2950.00,7.568583,25.01876,-0.000174,24.018724,-0.0077,1.382
2952.00,7.568640,25.01892,-0.000173,24.018579,-0.0077,1.383
2954.00,7.568332,25.01844,-0.000172,24.018319,-0.0077,1.382
2956.00,7.567882,25.01785,-0.000174,24.018053,-0.0077,1.382
2958.00,7.567509,25.01830,-0.000173,24.018506,-0.0077,1.382
2960.00,7.567555,25.01883,-0.000174,24.019030,-0.0077,1.383
2962.00,7.567627,25.01886,-0.000175,24.018918,-0.0077,1.383
2964.00,7.568253,25.01846,-0.000175,24.018664,-0.0077,1.382
2966.00,7.567837,25.01862,-0.000173,24.017678,-0.0077,1.382
2968.00,7.568233,25.01831,-0.000173,24.018241,-0.0077,1.382
2970.00,7.567174,25.01899,-0.000174,24.018800,-0.0077,1.382
2972.00,7.566708,25.01852,-0.000174,24.018843,-0.0077,1.382
2974.00,7.566539,25.01889,-0.000174,24.018484,-0.0077,1.382
2976.00,7.566273,25.01842,-0.000173,24.018336,-0.0077,1.382
2978.00,7.566650,25.01790,-0.000174,24.018889,-0.0077,1.383
2980.00,7.565980,25.01833,-0.000174,24.018464,-0.0077,1.383
2982.00,7.566107,25.01896,-0.000173,24.018524,-0.0077,1.383
2984.00,7.565587,25.01947,-0.000173,24.018513,-0.0077,1.383
2986.00,7.564519,25.01870,-0.000173,24.018798,-0.0077,1.383
2988.00,7.563977,25.01902,-0.000174,24.018860,-0.0077,1.383
2990.00,7.563326,25.02014,-0.000173,24.018368,-0.0077,1.382
2992.00,7.563224,25.01982,-0.000174,24.018185,-0.0077,1.382
2994.00,7.563939,25.01884,-0.000174,24.018475,-0.0077,1.383
2996.00,7.565021,25.01923,-0.000174,24.019264,-0.0077,1.382
2998.00,7.565196,25.01888,-0.000174,24.018399,-0.0077,1.382
3000.00,7.565013,25.01879,-0.000174,24.018408,-0.0077,1.382
3002.00,7.565009,25.01862,-0.000174,24.018600,-0.0077,1.383
@5,12.0000,24.0
3004.00,7.563918,25.01874,-0.000175,24.018495,-0.0077,1.384
3006.00,7.556915,25.01943,-0.000174,24.018727,-0.0077,1.383
3008.00,7.541340,25.01972,-0.000173,24.018762,-0.0077,1.382
3010.00,7.500781,25.01956,-0.000173,24.018896,-0.0077,1.381
3012.00,7.439850,25.01985,-0.000172,24.018910,-0.0077,1.381
3014.00,7.377082,25.01939,-0.000172,24.018423,-0.0077,1.382
3016.00,7.318965,25.01854,-0.000173,24.018760,-0.0077,1.383
3018.00,7.264370,25.01897,-0.000175,24.019202,-0.0077,1.384
3020.00,7.211520,25.01911,-0.000176,24.018615,-0.0077,1.383
3022.00,7.161915,25.01914,-0.000174,24.018918,-0.0077,1.384
3024.00,7.114803,25.01810,-0.000174,24.018548,-0.0077,1.383
3026.00,7.069810,25.01844,-0.000175,24.018905,-0.0077,1.384
3028.00,7.029800,25.01845,-0.000176,24.018754,-0.0077,1.384
3030.00,6.999119,25.01817,-0.000175,24.019142,-0.0077,1.385
3032.00,6.982331,25.01886,-0.000174,24.018406,-0.0077,1.385
3034.00,6.989782,25.01900,-0.000175,24.018941,-0.0077,1.385
3036.00,7.013750,25.01880,-0.000176,24.018488,-0.0077,1.384
3038.00,7.040188,25.01800,-0.000175,24.018457,-0.0077,1.383
3040.00,7.064288,25.01797,-0.000174,24.018950,-0.0077,1.383
3042.00,7.089341,25.01891,-0.000174,24.018957,-0.0077,1.383
3044.00,7.116670,25.01858,-0.000175,24.018820,-0.0077,1.384
3046.00,7.147300,25.01858,-0.000175,24.019055,-0.0077,1.383
3048.00,7.179040,25.01823,-0.000174,24.018633,-0.0077,1.383
3050.00,7.210456,25.01822,-0.000175,24.018131,-0.0077,1.382
3052.00,7.242578,25.01843,-0.000175,24.018493,-0.0077,1.383
3054.00,7.272437,25.01815,-0.000175,24.018736,-0.0077,1.383
3056.00,7.300281,25.01784,-0.000175,24.018731,-0.0077,1.384
3058.00,7.325465,25.01726,-0.000175,24.018013,-0.0077,1.383
3060.00,7.348288,25.01779,-0.000175,24.018316,-0.0078,1.383
3062.00,7.369045,25.01820,-0.000174,24.017955,-0.0077,1.383
3064.00,7.388854,25.01765,-0.000175,24.018452,-0.0077,1.383
3066.00,7.406387,25.01722,-0.000174,24.017975,-0.0077,1.383
3068.00,7.421927,25.01824,-0.000174,24.017866,-0.0077,1.383
3070.00,7.435390,25.01811,-0.000175,24.018357,-0.0077,1.383
3072.00,7.447588,25.01819,-0.000174,24.018321,-0.0077,1.383
3074.00,7.458460,25.01833,-0.000174,24.018033,-0.0077,1.383
3076.00,7.469275,25.01852,-0.000174,24.018176,-0.0077,1.383
3078.00,7.478337,25.01786,-0.000174,24.018169,-0.0077,1.383
3080.00,7.484863,25.01789,-0.000174,24.018455,-0.0077,1.383
3082.00,7.491476,25.01813,-0.000174,24.017806,-0.0077,1.383
3084.00,7.497447,25.01848,-0.000174,24.018912,-0.0077,1.383
3086.00,7.501964,25.01882,-0.000174,24.018287,-0.0077,1.383
3088.00,7.505214,25.01847,-0.000175,24.018646,-0.0077,1.383
3090.00,7.508756,25.01845,-0.000176,24.018290,-0.0077,1.384
3092.00,7.512484,25.01900,-0.000175,24.018434,-0.0077,1.383
3094.00,7.515122,25.01910,-0.000173,24.018207,-0.0077,1.382
3096.00,7.517428,25.01863,-0.000174,24.018399,-0.0077,1.383
3098.00,7.519409,25.01838,-0.000175,24.018640,-0.0077,1.383
3100.00,7.521533,25.01896,-0.000173,24.018247,-0.0077,1.383
3102.00,7.523853,25.01902,-0.000173,24.018305,-0.0077,1.383
3104.00,7.526197,25.01903,-0.000174,24.018579,-0.0077,1.383
3106.00,7.528060,25.01909,-0.000174,24.018078,-0.0077,1.383
3108.00,7.529607,25.01855,-0.000174,24.018564,-0.0077,1.383
3110.00,7.531716,25.01929,-0.000173,24.018232,-0.0077,1.384
3112.00,7.534239,25.01920,-0.000174,24.018490,-0.0077,1.383
3114.00,7.536230,25.01929,-0.000173,24.018660,-0.0077,1.383
3116.00,7.538063,25.01910,-0.000173,24.018687,-0.0077,1.383
3118.00,7.540591,25.01875,-0.000174,24.018791,-0.0077,1.383
3120.00,7.541035,25.01847,-0.000174,24.018758,-0.0077,1.383
3122.00,7.541388,25.01871,-0.000174,24.018700,-0.0077,1.383
3124.00,7.543728,25.02008,-0.000176,24.018852,-0.0077,1.384
3126.00,7.546057,25.01963,-0.000174,24.018533,-0.0077,1.383
3128.00,7.546420,25.01982,-0.000174,24.018537,-0.0077,1.383
3130.00,7.547295,25.01941,-0.000174,24.018372,-0.0077,1.383
3132.00,7.547911,25.01909,-0.000174,24.017685,-0.0078,1.383
3134.00,7.548218,25.01957,-0.000174,24.018263,-0.0077,1.383
3136.00,7.548478,25.01927,-0.000174,24.018517,-0.0077,1.383
3138.00,7.549507,25.01954,-0.000174,24.018928,-0.0078,1.383
3140.00,7.550727,25.01927,-0.000174,24.017953,-0.0077,1.383
3142.00,7.551347,25.01916,-0.000173,24.017710,-0.0078,1.383
3144.00,7.552337,25.01938,-0.000173,24.018060,-0.0078,1.383
3146.00,7.553691,25.01795,-0.000174,24.017951,-0.0078,1.383
3148.00,7.553598,25.01922,-0.000173,24.017718,-0.0077,1.383
3150.00,7.554235,25.01930,-0.000174,24.017873,-0.0077,1.383
3152.00,7.555790,25.01850,-0.000173,24.017904,-0.0077,1.383
3154.00,7.556163,25.01840,-0.000173,24.017897,-0.0077,1.383
3156.00,7.556329,25.01772,-0.000174,24.018258,-0.0077,1.383
3158.00,7.556251,25.01731,-0.000173,24.018444,-0.0077,1.383
3160.00,7.557281,25.01752,-0.000173,24.018002,-0.0077,1.383
3162.00,7.557036,25.01751,-0.000173,24.018624,-0.0078,1.383
3164.00,7.555930,25.01747,-0.000174,24.018361,-0.0077,1.383
3166.00,7.556037,25.01768,-0.000174,24.018274,-0.0077,1.383
3168.00,7.555187,25.01772,-0.000174,24.019179,-0.0077,1.383
3170.00,7.554305,25.01789,-0.000175,24.017988,-0.0077,1.384
3172.00,7.553904,25.01779,-0.000173,24.018058,-0.0077,1.383
3174.00,7.554633,25.01793,-0.000174,24.018939,-0.0077,1.383
3176.00,7.554965,25.01824,-0.000175,24.018356,-0.0077,1.384
3178.00,7.555183,25.01731,-0.000174,24.018412,-0.0077,1.383
3180.00,7.555521,25.01678,-0.000173,24.018270,-0.0077,1.383
3182.00,7.556576,25.01686,-0.000174,24.018861,-0.0077,1.383
3184.00,7.556725,25.01724,-0.000174,24.018037,-0.0078,1.383
3186.00,7.556805,25.01778,-0.000172,24.018247,-0.0078,1.382
3188.00,7.557737,25.01795,-0.000172,24.017854,-0.0077,1.382
3190.00,7.557776,25.01804,-0.000174,24.018316,-0.0078,1.384
3192.00,7.557019,25.01784,-0.000174,24.018528,-0.0077,1.383
3194.00,7.556993,25.01822,-0.000174,24.018562,-0.0077,1.383
3196.00,7.556649,25.01757,-0.000174,24.018541,-0.0077,1.383
3198.00,7.557013,25.01755,-0.000173,24.018461,-0.0077,1.383
3200.00,7.556169,25.01781,-0.000174,24.018096,-0.0077,1.383
3202.00,7.555724,25.01826,-0.000174,24.018278,-0.0077,1.382
3204.00,7.555813,25.01829,-0.000173,24.018637,-0.0077,1.383
3206.00,7.556664,25.01841,-0.000174,24.017890,-0.0077,1.383
3208.00,7.557159,25.01798,-0.000174,24.017783,-0.0077,1.383
3210.00,7.557581,25.01754,-0.000174,24.018383,-0.0077,1.383
3212.00,7.558327,25.01725,-0.000173,24.018189,-0.0077,1.383
3214.00,7.558524,25.01670,-0.000173,24.018544,-0.0077,1.383
3216.00,7.557974,25.01681,-0.000175,24.018796,-0.0077,1.383
3218.00,7.557941,25.01737,-0.000174,24.018386,-0.0078,1.383
3220.00,7.558609,25.01735,-0.000174,24.018256,-0.0078,1.383
3222.00,7.558396,25.01731,-0.000174,24.018566,-0.0077,1.383
3224.00,7.558657,25.01729,-0.000173,24.018707,-0.0077,1.383
3226.00,7.558308,25.01739,-0.000174,24.018515,-0.0077,1.384
3228.00,7.557598,25.01784,-0.000175,24.017957,-0.0077,1.383
3230.00,7.557514,25.01721,-0.000173,24.018227,-0.0077,1.384
3232.00,7.558064,25.01763,-0.000173,24.018196,-0.0077,1.383
3234.00,7.558612,25.01878,-0.000173,24.018483,-0.0077,1.383
3236.00,7.558624,25.01869,-0.000174,24.018310,-0.0077,1.383
3238.00,7.558476,25.01794,-0.000173,24.018392,-0.0077,1.383
3240.00,7.558831,25.01791,-0.000173,24.018473,-0.0077,1.383
3242.00,7.558292,25.01845,-0.000174,24.018912,-0.0077,1.384
3244.00,7.558268,25.01899,-0.000174,24.018782,-0.0077,1.383
3246.00,7.558323,25.01824,-0.000174,24.018336,-0.0077,1.384
3248.00,7.557373,25.01857,-0.000173,24.018399,-0.0077,1.383
3250.00,7.557303,25.01798,-0.000175,24.018938,-0.0077,1.383
3252.00,7.557978,25.01865,-0.000174,24.018948,-0.0077,1.383
3254.00,7.557898,25.01840,-0.000172,24.017924,-0.0077,1.383
3256.00,7.557561,25.01838,-0.000174,24.018455,-0.0077,1.384
3258.00,7.557940,25.01847,-0.000173,24.018608,-0.0077,1.383
3260.00,7.557640,25.01806,-0.000172,24.018570,-0.0077,1.383
3262.00,7.558428,25.01859,-0.000173,24.018350,-0.0077,1.383
3264.00,7.559229,25.01828,-0.000173,24.018305,-0.0078,1.384
3266.00,7.558668,25.01832,-0.000173,24.018943,-0.0077,1.384
3268.00,7.558404,25.01885,-0.000173,24.018265,-0.0077,1.383
3270.00,7.557301,25.01865,-0.000174,24.018058,-0.0078,1.384
3272.00,7.557098,25.01937,-0.000175,24.018394,-0.0077,1.384
3274.00,7.557390,25.01929,-0.000175,24.019311,-0.0077,1.383
3276.00,7.558417,25.01950,-0.000173,24.018901,-0.0077,1.384
3278.00,7.558826,25.01911,-0.000173,24.018144,-0.0077,1.384
3280.00,7.558911,25.01918,-0.000174,24.018774,-0.0077,1.384
3282.00,7.559564,25.01895,-0.000175,24.018517,-0.0077,1.383
3284.00,7.559247,25.01925,-0.000173,24.018202,-0.0077,1.383
3286.00,7.558030,25.01892,-0.000173,24.018198,-0.0077,1.383
3288.00,7.557205,25.01957,-0.000173,24.018631,-0.0077,1.383
3290.00,7.556679,25.01968,-0.000175,24.018363,-0.0077,1.384
3292.00,7.557321,25.01899,-0.000173,24.018396,-0.0077,1.383
3294.00,7.558114,25.01921,-0.000173,24.018954,-0.0078,1.383
3296.00,7.557483,25.01889,-0.000174,24.018716,-0.0078,1.383
3298.00,7.557030,25.01841,-0.000173,24.018356,-0.0077,1.383
3300.00,7.555883,25.01909,-0.000173,24.018450,-0.0077,1.383
3302.00,7.555817,25.01844,-0.000173,24.018686,-0.0078,1.384
3304.00,7.555054,25.01880,-0.000174,24.018689,-0.0078,1.384
3306.00,7.555207,25.01924,-0.000173,24.018158,-0.0077,1.384
3308.00,7.556265,25.01811,-0.000173,24.018765,-0.0078,1.383
3310.00,7.556069,25.01830,-0.000174,24.018218,-0.0078,1.384
3312.00,7.555550,25.01835,-0.000174,24.018787,-0.0077,1.383
3314.00,7.554667,25.01819,-0.000173,24.018347,-0.0078,1.384
3316.00,7.555771,25.01895,-0.000174,24.018595,-0.0077,1.383
3318.00,7.556896,25.01868,-0.000174,24.019385,-0.0077,1.383
3320.00,7.557585,25.01827,-0.000173,24.017777,-0.0077,1.384
3322.00,7.557572,25.01785,-0.000174,24.018365,-0.0077,1.384
3324.00,7.557094,25.01862,-0.000174,24.018762,-0.0077,1.383
3326.00,7.557112,25.01805,-0.000173,24.019083,-0.0077,1.383
3328.00,7.556963,25.01791,-0.000174,24.019338,-0.0077,1.384
3330.00,7.556990,25.01845,-0.000173,24.017745,-0.0077,1.382
3332.00,7.557282,25.01794,-0.000171,24.018932,-0.0077,1.383
3334.00,7.557325,25.01865,-0.000172,24.018883,-0.0077,1.384
3336.00,7.557003,25.01857,-0.000174,24.017757,-0.0077,1.384
3338.00,7.556469,25.01773,-0.000173,24.018365,-0.0077,1.383
3340.00,7.556392,25.01832,-0.000173,24.018794,-0.0078,1.384
3342.00,7.556272,25.01877,-0.000174,24.018020,-0.0078,1.384
3344.00,7.556772,25.01892,-0.000173,24.018860,-0.0077,1.383
3346.00,7.555927,25.01864,-0.000173,24.018379,-0.0077,1.384
3348.00,7.556589,25.01823,-0.000174,24.018695,-0.0077,1.384
3350.00,7.555941,25.01765,-0.000173,24.018406,-0.0077,1.384
3352.00,7.555858,25.01828,-0.000173,24.018430,-0.0077,1.384
3354.00,7.556040,25.01853,-0.000174,24.018296,-0.0077,1.384
3356.00,7.555770,25.01893,-0.000172,24.018473,-0.0077,1.384
3358.00,7.555573,25.01865,-0.000174,24.018147,-0.0077,1.383
3360.00,7.555759,25.01843,-0.000173,24.018260,-0.0077,1.384
3362.00,7.555369,25.01842,-0.000173,24.018359,-0.0077,1.384
3364.00,7.555343,25.01912,-0.000172,24.019188,-0.0077,1.384
3366.00,7.556142,25.01899,-0.000172,24.019054,-0.0077,1.383
3368.00,7.556867,25.01771,-0.000174,24.018633,-0.0077,1.384
3370.00,7.556335,25.01802,-0.000173,24.018475,-0.0077,1.384
3372.00,7.556194,25.01872,-0.000174,24.017941,-0.0077,1.384
3374.00,7.556027,25.01815,-0.000174,24.018412,-0.0077,1.383
3376.00,7.554943,25.01792,-0.000174,24.018870,-0.0077,1.384
3378.00,7.555001,25.01763,-0.000173,24.019068,-0.0077,1.383
3380.00,7.554605,25.01723,-0.000174,24.017937,-0.0077,1.384
3382.00,7.554588,25.01751,-0.000174,24.018910,-0.0077,1.384
3384.00,7.555018,25.01743,-0.000174,24.018606,-0.0077,1.384
3386.00,7.554906,25.01751,-0.000173,24.018481,-0.0077,1.383
3388.00,7.556116,25.01752,-0.000173,24.018354,-0.0077,1.383
3390.00,7.556626,25.01706,-0.000174,24.018941,-0.0077,1.384
3392.00,7.556183,25.01727,-0.000173,24.018847,-0.0077,1.384
3394.00,7.556343,25.01808,-0.000172,24.018628,-0.0077,1.383
3396.00,7.556300,25.01835,-0.000172,24.018290,-0.0077,1.384
3398.00,7.556236,25.01798,-0.000173,24.017699,-0.0077,1.384
3400.00,7.556680,25.01744,-0.000174,24.018454,-0.0077,1.384
3402.00,7.556759,25.01827,-0.000174,24.019153,-0.0077,1.383
3404.00,7.555312,25.01772,-0.000171,24.018785,-0.0077,1.383
3406.00,7.555245,25.01798,-0.000173,24.018147,-0.0077,1.384
3408.00,7.554936,25.01811,-0.000172,24.018820,-0.0077,1.384
3410.00,7.554356,25.01838,-0.000172,24.019249,-0.0077,1.383
3412.00,7.553964,25.01853,-0.000173,24.018392,-0.0077,1.384
3414.00,7.553434,25.01835,-0.000174,24.017980,-0.0077,1.384
3416.00,7.553746,25.01843,-0.000173,24.018887,-0.0077,1.384
3418.00,7.553612,25.01810,-0.000174,24.018642,-0.0077,1.384
3420.00,7.554224,25.01809,-0.000174,24.018386,-0.0077,1.384
3422.00,7.555496,25.01900,-0.000173,24.018113,-0.0077,1.384
3424.00,7.555827,25.01909,-0.000173,24.018381,-0.0077,1.384
3426.00,7.555519,25.01910,-0.000173,24.018767,-0.0077,1.384
3428.00,7.555450,25.01872,-0.000173,24.019106,-0.0077,1.384
3430.00,7.555535,25.01872,-0.000173,24.019023,-0.0077,1.384
3432.00,7.555656,25.01886,-0.000172,24.018803,-0.0077,1.384
3434.00,7.554722,25.01817,-0.000173,24.018843,-0.0077,1.384
3436.00,7.554100,25.01836,-0.000172,24.019095,-0.0077,1.384
3438.00,7.554888,25.01787,-0.000171,24.018564,-0.0077,1.383
3440.00,7.555955,25.01809,-0.000173,24.018301,-0.0077,1.384
3442.00,7.555794,25.01818,-0.000173,24.018595,-0.0077,1.383
3444.00,7.555179,25.01786,-0.000173,24.018140,-0.0078,1.384
3446.00,7.555603,25.01707,-0.000173,24.018220,-0.0078,1.384
3448.00,7.555874,25.01794,-0.000174,24.018754,-0.0077,1.384
3450.00,7.555260,25.01766,-0.000173,24.018811,-0.0077,1.384
3452.00,7.554062,25.01788,-0.000173,24.018624,-0.0077,1.384
3454.00,7.553583,25.01787,-0.000173,24.018807,-0.0077,1.384
3456.00,7.553249,25.01759,-0.000172,24.018783,-0.0077,1.384
3458.00,7.552758,25.01801,-0.000173,24.019186,-0.0077,1.384
3460.00,7.552382,25.01805,-0.000172,24.019197,-0.0077,1.384
3462.00,7.554178,25.01840,-0.000172,24.018575,-0.0077,1.384
3464.00,7.554455,25.01788,-0.000173,24.018580,-0.0077,1.384
3466.00,7.555145,25.01796,-0.000173,24.018831,-0.0077,1.384
3468.00,7.554489,25.01733,-0.000173,24.019048,-0.0077,1.384
3470.00,7.553799,25.01803,-0.000173,24.018925,-0.0077,1.384
3472.00,7.552988,25.01812,-0.000174,24.018961,-0.0077,1.384
3474.00,7.553295,25.01833,-0.000174,24.018385,-0.0077,1.384
3476.00,7.553864,25.01750,-0.000173,24.018689,-0.0077,1.383
3478.00,7.553859,25.01753,-0.000172,24.019093,-0.0077,1.384
3480.00,7.554595,25.01798,-0.000173,24.018459,-0.0077,1.384
3482.00,7.554927,25.01706,-0.000174,24.018615,-0.0077,1.384
3484.00,7.555383,25.01731,-0.000174,24.018695,-0.0077,1.385
3486.00,7.555429,25.01798,-0.000175,24.018751,-0.0077,1.385
3488.00,7.554582,25.01757,-0.000174,24.018635,-0.0077,1.384
3490.00,7.554031,25.01724,-0.000173,24.018095,-0.0077,1.384
3492.00,7.555099,25.01788,-0.000173,24.018316,-0.0077,1.384
3494.00,7.555046,25.01821,-0.000173,24.019213,-0.0077,1.385
3496.00,7.554795,25.01796,-0.000173,24.018887,-0.0077,1.384
3498.00,7.554576,25.01780,-0.000173,24.018677,-0.0077,1.384
3500.00,7.554651,25.01776,-0.000173,24.018783,-0.0077,1.384
3502.00,7.554541,25.01851,-0.000173,24.018628,-0.0077,1.384
3504.00,7.554164,25.01869,-0.000173,24.018348,-0.0077,1.385
3506.00,7.553827,25.01884,-0.000173,24.018773,-0.0077,1.384
3508.00,7.553587,25.01916,-0.000172,24.018972,-0.0077,1.384
3510.00,7.552932,25.01915,-0.000172,24.019349,-0.0077,1.384
3512.00,7.553025,25.01987,-0.000173,24.019012,-0.0077,1.385
3514.00,7.553828,25.01940,-0.000173,24.018747,-0.0077,1.384
3516.00,7.553571,25.01940,-0.000172,24.019414,-0.0077,1.384
3518.00,7.553772,25.01937,-0.000173,24.018164,-0.0077,1.385
3520.00,7.553828,25.01857,-0.000173,24.018095,-0.0077,1.384
3522.00,7.553695,25.01875,-0.000174,24.018232,-0.0077,1.385
3524.00,7.553607,25.01879,-0.000173,24.018356,-0.0077,1.385
3526.00,7.553449,25.01840,-0.000173,24.018606,-0.0077,1.384
3528.00,7.553846,25.01851,-0.000172,24.018109,-0.0077,1.384
3530.00,7.553565,25.01872,-0.000172,24.019193,-0.0077,1.384
3532.00,7.553697,25.01823,-0.000173,24.018783,-0.0077,1.384
3534.00,7.552793,25.01794,-0.000173,24.018245,-0.0077,1.384
3536.00,7.553018,25.01820,-0.000173,24.018968,-0.0077,1.384
3538.00,7.552710,25.01797,-0.000173,24.018571,-0.0077,1.384
3540.00,7.552208,25.01770,-0.000173,24.018454,-0.0077,1.385
3542.00,7.552498,25.01797,-0.000174,24.018515,-0.0077,1.384
3544.00,7.552455,25.01750,-0.000174,24.018142,-0.0077,1.384
3546.00,7.551548,25.01800,-0.000173,24.018709,-0.0077,1.384
3548.00,7.551718,25.01806,-0.000173,24.018874,-0.0077,1.384
3550.00,7.553096,25.01826,-0.000173,24.018582,-0.0077,1.384
3552.00,7.553803,25.01898,-0.000175,24.018769,-0.0077,1.385
3554.00,7.553377,25.01892,-0.000174,24.018818,-0.0077,1.385
3556.00,7.553899,25.01870,-0.000173,24.018261,-0.0078,1.385
3558.00,7.554184,25.01839,-0.000174,24.018421,-0.0077,1.385
3560.00,7.553621,25.01878,-0.000174,24.019001,-0.0077,1.385
3562.00,7.553288,25.01937,-0.000173,24.018967,-0.0077,1.384
3564.00,7.552552,25.01943,-0.000173,24.019043,-0.0077,1.384
3566.00,7.552799,25.01968,-0.000173,24.019025,-0.0077,1.384
3568.00,7.552693,25.01921,-0.000173,24.018357,-0.0077,1.384
3570.00,7.552069,25.01953,-0.000172,24.018104,-0.0077,1.383
3572.00,7.551733,25.01967,-0.000172,24.018280,-0.0077,1.384
3574.00,7.551982,25.01915,-0.000174,24.018435,-0.0077,1.385
3576.00,7.552032,25.01944,-0.000174,24.018608,-0.0077,1.384
3578.00,7.551865,25.01941,-0.000172,24.018880,-0.0077,1.384
3580.00,7.552169,25.01922,-0.000172,24.018827,-0.0077,1.384
3582.00,7.551973,25.01948,-0.000171,24.018406,-0.0077,1.384
3584.00,7.552410,25.01915,-0.000172,24.018954,-0.0077,1.384
3586.00,7.553833,25.01936,-0.000173,24.018861,-0.0077,1.385
3588.00,7.553848,25.01983,-0.000174,24.018624,-0.0077,1.385
3590.00,7.553918,25.02051,-0.000172,24.018396,-0.0077,1.384
3592.00,7.554182,25.02081,-0.000173,24.019264,-0.0077,1.385
3594.00,7.555124,25.02003,-0.000174,24.018459,-0.0077,1.384
3596.00,7.554762,25.02033,-0.000173,24.018551,-0.0077,1.384
3598.00,7.553829,25.01940,-0.000174,24.018957,-0.0077,1.385
3600.00,7.553241,25.01956,-0.000173,24.018537,-0.0077,1.385
3602.00,7.553090,25.02018,-0.000172,24.018037,-0.0077,1.384
@6,12.0000,24.0
3604.00,7.552566,25.01969,-0.000174,24.018972,-0.0077,1.384
3606.00,7.546685,25.01883,-0.000174,24.019093,-0.0077,1.385
3608.00,7.533004,25.01948,-0.000173,24.019001,-0.0077,1.383
3610.00,7.498886,25.01970,-0.000172,24.018624,-0.0077,1.383
3612.00,7.445979,25.01946,-0.000172,24.018379,-0.0077,1.384
3614.00,7.392235,25.01853,-0.000172,24.018997,-0.0077,1.384
3616.00,7.342962,25.01891,-0.000174,24.018961,-0.0077,1.385
3618.00,7.298546,25.01932,-0.000175,24.018959,-0.0077,1.385
3620.00,7.255925,25.01848,-0.000175,24.019463,-0.0077,1.385
3622.00,7.214927,25.01921,-0.000176,24.018649,-0.0077,1.385
3624.00,7.175525,25.01930,-0.000175,24.018845,-0.0077,1.386
3626.00,7.139140,25.01929,-0.000174,24.018240,-0.0077,1.386
3628.00,7.106120,25.02011,-0.000174,24.018430,-0.0077,1.385
3630.00,7.081235,25.01957,-0.000176,24.019014,-0.0077,1.386
3632.00,7.069346,25.01973,-0.000177,24.018745,-0.0077,1.387
3634.00,7.077243,25.01914,-0.000178,24.017968,-0.0077,1.387
3636.00,7.097924,25.01877,-0.000176,24.018414,-0.0077,1.387
3638.00,7.120983,25.01930,-0.000176,24.018325,-0.0077,1.385
3640.00,7.142599,25.01912,-0.000174,24.018954,-0.0077,1.385
3642.00,7.163329,25.01919,-0.000174,24.018343,-0.0077,1.385
3644.00,7.185548,25.01984,-0.000175,24.018622,-0.0077,1.385
3646.00,7.210806,25.01990,-0.000175,24.018767,-0.0077,1.385
3648.00,7.236250,25.01914,-0.000175,24.018702,-0.0077,1.385
3650.00,7.261950,25.01920,-0.000175,24.018341,-0.0077,1.384
3652.00,7.287841,25.01895,-0.000174,24.018047,-0.0077,1.384
3654.00,7.312609,25.01993,-0.000173,24.018189,-0.0077,1.385
3656.00,7.334898,25.01982,-0.000175,24.018307,-0.0077,1.385
3658.00,7.355261,25.01983,-0.000175,24.018174,-0.0077,1.384
3660.00,7.374211,25.02078,-0.000174,24.017516,-0.0077,1.385
3662.00,7.390997,25.02091,-0.000174,24.018684,-0.0077,1.385
3664.00,7.405744,25.02029,-0.000175,24.018377,-0.0078,1.384
3666.00,7.419310,25.02051,-0.000174,24.018350,-0.0077,1.384
3668.00,7.432187,25.02027,-0.000175,24.018368,-0.0077,1.385
3670.00,7.442883,25.02043,-0.000175,24.018294,-0.0078,1.384
3672.00,7.451883,25.02184,-0.000174,24.018653,-0.0077,1.384
3674.00,7.460556,25.02101,-0.000174,24.019431,-0.0077,1.385
3676.00,7.467613,25.02041,-0.000172,24.018791,-0.0078,1.384
3678.00,7.473290,25.01927,-0.000174,24.018974,-0.0077,1.384
3680.00,7.478021,25.01962,-0.000175,24.018860,-0.0077,1.384
3682.00,7.483357,25.01945,-0.000174,24.018736,-0.0077,1.385
3684.00,7.487904,25.01980,-0.000174,24.019035,-0.0077,1.385
3686.00,7.491625,25.02022,-0.000175,24.018807,-0.0077,1.385
3688.00,7.494547,25.01988,-0.000174,24.018432,-0.0077,1.384
3690.00,7.497775,25.01947,-0.000173,24.019226,-0.0077,1.384
3692.00,7.500419,25.02003,-0.000174,24.018533,-0.0077,1.384
3694.00,7.503181,25.01918,-0.000175,24.019382,-0.0077,1.384
3696.00,7.505170,25.01916,-0.000175,24.018635,-0.0077,1.384
3698.00,7.507213,25.01959,-0.000174,24.018080,-0.0077,1.384
3700.00,7.510633,25.01945,-0.000174,24.018316,-0.0077,1.385
3702.00,7.513146,25.01925,-0.000173,24.018762,-0.0077,1.384
3704.00,7.514757,25.01833,-0.000173,24.018686,-0.0077,1.384
3706.00,7.516149,25.01918,-0.000173,24.018941,-0.0077,1.385
3708.00,7.518597,25.01859,-0.000173,24.018858,-0.0077,1.384
3710.00,7.520813,25.01882,-0.000173,24.018626,-0.0077,1.384
3712.00,7.523357,25.01822,-0.000172,24.018298,-0.0078,1.384
3714.00,7.525510,25.01921,-0.000173,24.018691,-0.0077,1.384
3716.00,7.526665,25.01927,-0.000173,24.019046,-0.0077,1.385
3718.00,7.528203,25.02009,-0.000173,24.018700,-0.0077,1.385
3720.00,7.529503,25.02025,-0.000173,24.018493,-0.0077,1.385
3722.00,7.531352,25.01955,-0.000172,24.018599,-0.0077,1.384
3724.00,7.532418,25.01984,-0.000172,24.019170,-0.0077,1.384
3726.00,7.532858,25.01947,-0.000173,24.019075,-0.0077,1.384
3728.00,7.533741,25.01921,-0.000174,24.019496,-0.0077,1.385
3730.00,7.535111,25.01968,-0.000173,24.018376,-0.0077,1.384
3732.00,7.536514,25.02036,-0.000173,24.018735,-0.0077,1.385
3734.00,7.537001,25.01969,-0.000173,24.018927,-0.0077,1.385
3736.00,7.536601,25.02005,-0.000173,24.018635,-0.0077,1.384
3738.00,7.536994,25.01986,-0.000173,24.018981,-0.0077,1.385
3740.00,7.538343,25.02047,-0.000172,24.018793,-0.0077,1.385
3742.00,7.538723,25.01991,-0.000174,24.018254,-0.0077,1.385
3744.00,7.539676,25.02026,-0.000174,24.018657,-0.0077,1.385
3746.00,7.540846,25.02040,-0.000173,24.017754,-0.0078,1.384
3748.00,7.540442,25.01962,-0.000173,24.019315,-0.0077,1.385
3750.00,7.540667,25.02009,-0.000173,24.018657,-0.0077,1.385
3752.00,7.541991,25.01990,-0.000174,24.018901,-0.0077,1.385
3754.00,7.543325,25.02005,-0.000175,24.018767,-0.0077,1.385
3756.00,7.544229,25.01965,-0.000174,24.018725,-0.0077,1.385
3758.00,7.544364,25.01991,-0.000173,24.019045,-0.0077,1.385
3760.00,7.543848,25.01962,-0.000173,24.018927,-0.0077,1.384
3762.00,7.544948,25.01931,-0.000173,24.018655,-0.0077,1.385
3764.00,7.545436,25.01964,-0.000174,24.019144,-0.0077,1.385
3766.00,7.544971,25.01953,-0.000174,24.018655,-0.0077,1.385
3768.00,7.544690,25.01984,-0.000174,24.018651,-0.0077,1.384
3770.00,7.544095,25.02042,-0.000173,24.019063,-0.0077,1.384
3772.00,7.543631,25.01974,-0.000173,24.018216,-0.0077,1.385
3774.00,7.543596,25.01998,-0.000173,24.019344,-0.0077,1.385
3776.00,7.544058,25.02062,-0.000174,24.018468,-0.0077,1.385
3778.00,7.545038,25.02101,-0.000174,24.019066,-0.0078,1.385
3780.00,7.544941,25.02095,-0.000173,24.018749,-0.0077,1.385
3782.00,7.544281,25.02019,-0.000174,24.019200,-0.0077,1.385
3784.00,7.543930,25.02052,-0.000174,24.019026,-0.0077,1.385
3786.00,7.544466,25.02021,-0.000174,24.018461,-0.0077,1.385
3788.00,7.544377,25.02062,-0.000173,24.019249,-0.0077,1.384
3790.00,7.544535,25.02020,-0.000174,24.018653,-0.0077,1.385
3792.00,7.544023,25.02008,-0.000173,24.018423,-0.0077,1.385
3794.00,7.543775,25.02084,-0.000172,24.018959,-0.0077,1.385
3796.00,7.543651,25.02050,-0.000173,24.018907,-0.0077,1.385
3798.00,7.543538,25.01954,-0.000172,24.018831,-0.0077,1.385
3800.00,7.543906,25.01941,-0.000174,24.018332,-0.0077,1.385
3802.00,7.544129,25.02040,-0.000173,24.018051,-0.0077,1.385
3804.00,7.543740,25.02018,-0.000173,24.019115,-0.0077,1.385
3806.00,7.543666,25.02051,-0.000172,24.018725,-0.0077,1.385
3808.00,7.542972,25.02103,-0.000173,24.018927,-0.0077,1.385
3810.00,7.542853,25.02056,-0.000173,24.019440,-0.0077,1.385
3812.00,7.542870,25.02030,-0.000173,24.018537,-0.0077,1.385
3814.00,7.542597,25.02004,-0.000174,24.019173,-0.0077,1.385
3816.00,7.542597,25.02023,-0.000173,24.018700,-0.0078,1.385
3818.00,7.542311,25.01989,-0.000173,24.019238,-0.0078,1.385
3820.00,7.543008,25.01991,-0.000174,24.018390,-0.0077,1.385
3822.00,7.543719,25.01989,-0.000174,24.018706,-0.0077,1.385
3824.00,7.544296,25.01971,-0.000175,24.018319,-0.0077,1.385
3826.00,7.544907,25.01892,-0.000174,24.018260,-0.0077,1.384
3828.00,7.545678,25.01958,-0.000174,24.019155,-0.0077,1.385
3830.00,7.546341,25.02001,-0.000174,24.018996,-0.0077,1.385
3832.00,7.546027,25.02025,-0.000174,24.018713,-0.0077,1.385
3834.00,7.546145,25.02012,-0.000173,24.018343,-0.0077,1.385
3836.00,7.545788,25.01947,-0.000173,24.018075,-0.0077,1.385
3838.00,7.545847,25.01883,-0.000173,24.018938,-0.0077,1.385
3840.00,7.546844,25.01978,-0.000173,24.018662,-0.0077,1.385
3842.00,7.546548,25.01940,-0.000174,24.017763,-0.0077,1.385
3844.00,7.545712,25.01945,-0.000174,24.018798,-0.0077,1.384
3846.00,7.545861,25.02005,-0.000174,24.018423,-0.0077,1.384
3848.00,7.545818,25.01955,-0.000172,24.018892,-0.0077,1.385
3850.00,7.545700,25.01989,-0.000174,24.018591,-0.0077,1.385
3852.00,7.545364,25.02031,-0.000173,24.018579,-0.0077,1.386
3854.00,7.545457,25.02008,-0.000173,24.018686,-0.0077,1.386
3856.00,7.544981,25.01999,-0.000173,24.018910,-0.0077,1.385
3858.00,7.544589,25.01968,-0.000174,24.019064,-0.0077,1.385
3860.00,7.544304,25.01975,-0.000173,24.018657,-0.0077,1.384
3862.00,7.544637,25.01958,-0.000172,24.018651,-0.0077,1.385
3864.00,7.545117,25.01967,-0.000172,24.019095,-0.0077,1.386
3866.00,7.545597,25.01986,-0.000174,24.018446,-0.0078,1.386
3868.00,7.545607,25.02067,-0.000174,24.018666,-0.0077,1.386
3870.00,7.545843,25.02066,-0.000175,24.019724,-0.0077,1.385
3872.00,7.545260,25.02039,-0.000175,24.018938,-0.0077,1.385
3874.00,7.545281,25.01980,-0.000173,24.019168,-0.0077,1.385
3876.00,7.545835,25.02021,-0.000174,24.019121,-0.0077,1.385
3878.00,7.544963,25.01966,-0.000174,24.018706,-0.0077,1.386
3880.00,7.544053,25.01971,-0.000174,24.018495,-0.0078,1.386
3882.00,7.543401,25.02025,-0.000175,24.018049,-0.0077,1.386
3884.00,7.543428,25.02098,-0.000174,24.018722,-0.0078,1.385
3886.00,7.545227,25.01987,-0.000173,24.018834,-0.0077,1.385
3888.00,7.545901,25.01990,-0.000172,24.018885,-0.0077,1.385
3890.00,7.544654,25.01977,-0.000172,24.018838,-0.0077,1.385
3892.00,7.543746,25.02024,-0.000174,24.018211,-0.0077,1.386
3894.00,7.543636,25.02056,-0.000175,24.018793,-0.0077,1.386
3896.00,7.544381,25.01999,-0.000174,24.018939,-0.0077,1.386
3898.00,7.544517,25.01982,-0.000174,24.018988,-0.0077,1.386
3900.00,7.545078,25.01964,-0.000174,24.018814,-0.0077,1.385
3902.00,7.545063,25.02010,-0.000174,24.018191,-0.0077,1.385
3904.00,7.544563,25.01996,-0.000174,24.018751,-0.0077,1.386
3906.00,7.544513,25.02018,-0.000173,24.018347,-0.0077,1.385
3908.00,7.544193,25.02028,-0.000173,24.018118,-0.0077,1.385
3910.00,7.544131,25.02035,-0.000174,24.018142,-0.0077,1.385
3912.00,7.543781,25.01989,-0.000174,24.018238,-0.0078,1.385
3914.00,7.543568,25.02068,-0.000173,24.018269,-0.0077,1.386
3916.00,7.544654,25.02008,-0.000174,24.018724,-0.0077,1.386
3918.00,7.544655,25.02054,-0.000175,24.018715,-0.0077,1.385
3920.00,7.545474,25.02083,-0.000173,24.018977,-0.0077,1.385
3922.00,7.544626,25.02021,-0.000174,24.018104,-0.0077,1.385
3924.00,7.545345,25.02074,-0.000174,24.018450,-0.0077,1.385
3926.00,7.546075,25.02019,-0.000174,24.018635,-0.0077,1.386
3928.00,7.545835,25.01902,-0.000174,24.018686,-0.0077,1.385
3930.00,7.545906,25.01942,-0.000173,24.018604,-0.0077,1.385
3932.00,7.545597,25.01930,-0.000173,24.018591,-0.0077,1.385
3934.00,7.545804,25.01923,-0.000173,24.018963,-0.0077,1.386
3936.00,7.545722,25.01975,-0.000173,24.018765,-0.0077,1.385
3938.00,7.545822,25.01941,-0.000174,24.018974,-0.0077,1.385
3940.00,7.545816,25.01939,-0.000173,24.019277,-0.0077,1.385
3942.00,7.545464,25.01976,-0.000173,24.018735,-0.0077,1.386
3944.00,7.544905,25.01933,-0.000174,24.019104,-0.0077,1.386
3946.00,7.544326,25.01938,-0.000174,24.019142,-0.0077,1.385
3948.00,7.544488,25.01944,-0.000173,24.019313,-0.0077,1.385
3950.00,7.545069,25.01901,-0.000172,24.018874,-0.0077,1.385
3952.00,7.545147,25.01935,-0.000172,24.018798,-0.0076,1.385
3954.00,7.544540,25.01962,-0.000173,24.019039,-0.0077,1.386
3956.00,7.544255,25.02001,-0.000173,24.018310,-0.0077,1.385
3958.00,7.545037,25.02003,-0.000172,24.018488,-0.0077,1.385
3960.00,7.545683,25.01975,-0.000173,24.018677,-0.0077,1.386
3962.00,7.546337,25.01984,-0.000173,24.018370,-0.0077,1.386
3964.00,7.544935,25.02000,-0.000172,24.019267,-0.0077,1.385
3966.00,7.544781,25.02014,-0.000172,24.019030,-0.0077,1.386
3968.00,7.545203,25.01992,-0.000172,24.018439,-0.0077,1.386
3970.00,7.544837,25.01910,-0.000173,24.018428,-0.0077,1.386
3972.00,7.544939,25.02008,-0.000173,24.019141,-0.0077,1.385
3974.00,7.544510,25.01956,-0.000172,24.018956,-0.0077,1.385
3976.00,7.543901,25.01898,-0.000173,24.018762,-0.0077,1.386
3978.00,7.543957,25.01918,-0.000173,24.018667,-0.0077,1.386
3980.00,7.544025,25.01976,-0.000173,24.018869,-0.0077,1.386
3982.00,7.543323,25.01989,-0.000174,24.018430,-0.0077,1.386
3984.00,7.542090,25.01987,-0.000175,24.018289,-0.0077,1.386
3986.00,7.542873,25.01983,-0.000174,24.019342,-0.0077,1.386
3988.00,7.543507,25.01984,-0.000173,24.018530,-0.0077,1.386
3990.00,7.542722,25.01887,-0.000173,24.019376,-0.0077,1.385
3992.00,7.543692,25.01975,-0.000173,24.019061,-0.0077,1.386
3994.00,7.544407,25.01989,-0.000175,24.017808,-0.0077,1.385
3996.00,7.544224,25.02019,-0.000174,24.018124,-0.0077,1.386
3998.00,7.543510,25.02045,-0.000173,24.018653,-0.0077,1.386
4000.00,7.543176,25.02045,-0.000172,24.018620,-0.0077,1.386
4002.00,7.543435,25.01913,-0.000172,24.018965,-0.0077,1.386
4004.00,7.543234,25.02022,-0.000173,24.018918,-0.0077,1.386
4006.00,7.543624,25.02047,-0.000174,24.018600,-0.0077,1.386
4008.00,7.543442,25.01956,-0.000173,24.018662,-0.0077,1.386
4010.00,7.542841,25.01992,-0.000173,24.018865,-0.0077,1.385
4012.00,7.543395,25.01988,-0.000172,24.018979,-0.0077,1.385
4014.00,7.544117,25.02014,-0.000173,24.018263,-0.0078,1.386
4016.00,7.544695,25.02018,-0.000174,24.018319,-0.0077,1.386
4018.00,7.544806,25.01975,-0.000175,24.017933,-0.0077,1.387
4020.00,7.545457,25.02012,-0.000174,24.019133,-0.0077,1.386
4022.00,7.545701,25.02077,-0.000174,24.018521,-0.0077,1.386
4024.00,7.545269,25.02049,-0.000174,24.018243,-0.0077,1.386
4026.00,7.545407,25.02015,-0.000174,24.018843,-0.0077,1.386
4028.00,7.545371,25.02014,-0.000174,24.018307,-0.0077,1.386
4030.00,7.544213,25.02067,-0.000173,24.018321,-0.0077,1.386
4032.00,7.543116,25.02105,-0.000173,24.018234,-0.0077,1.385
4034.00,7.542585,25.02075,-0.000172,24.018058,-0.0078,1.385
4036.00,7.542736,25.02082,-0.000173,24.018078,-0.0077,1.387
4038.00,7.543588,25.02004,-0.000174,24.018519,-0.0077,1.387
4040.00,7.543635,25.01988,-0.000174,24.018609,-0.0077,1.386
4042.00,7.543006,25.01972,-0.000174,24.018555,-0.0077,1.385
4044.00,7.543013,25.02046,-0.000174,24.018290,-0.0077,1.386
4046.00,7.542813,25.02082,-0.000174,24.018936,-0.0077,1.386
4048.00,7.543094,25.02101,-0.000174,24.018823,-0.0077,1.386
4050.00,7.542647,25.02138,-0.000173,24.018263,-0.0078,1.386
4052.00,7.542490,25.02141,-0.000173,24.018889,-0.0077,1.386
4054.00,7.543003,25.02172,-0.000172,24.018171,-0.0077,1.386
4056.00,7.542031,25.02140,-0.000174,24.018622,-0.0077,1.386
4058.00,7.540921,25.02086,-0.000173,24.018205,-0.0077,1.386
4060.00,7.541641,25.02089,-0.000174,24.018111,-0.0077,1.386
4062.00,7.543054,25.02095,-0.000174,24.018615,-0.0077,1.386
4064.00,7.543583,25.02136,-0.000174,24.019072,-0.0077,1.385
4066.00,7.543797,25.02175,-0.000173,24.018434,-0.0077,1.385
4068.00,7.543487,25.02078,-0.000173,24.018356,-0.0077,1.386
4070.00,7.543259,25.02099,-0.000174,24.018294,-0.0077,1.385
4072.00,7.543004,25.02021,-0.000173,24.018354,-0.0077,1.386
4074.00,7.542827,25.02040,-0.000174,24.019074,-0.0077,1.387
4076.00,7.543814,25.02117,-0.000175,24.018517,-0.0077,1.386
4078.00,7.543412,25.02116,-0.000174,24.018151,-0.0077,1.386
4080.00,7.543149,25.02124,-0.000174,24.018435,-0.0077,1.387
4082.00,7.542953,25.02121,-0.000174,24.018577,-0.0077,1.386
4084.00,7.543051,25.02051,-0.000173,24.018310,-0.0077,1.386
4086.00,7.543301,25.02049,-0.000173,24.018289,-0.0077,1.386
4088.00,7.543054,25.02045,-0.000173,24.019012,-0.0077,1.386
4090.00,7.543582,25.02099,-0.000173,24.018410,-0.0077,1.386
4092.00,7.543377,25.02047,-0.000174,24.018782,-0.0077,1.386
4094.00,7.543512,25.01957,-0.000174,24.019052,-0.0077,1.386
4096.00,7.544005,25.02020,-0.000174,24.018923,-0.0077,1.386
4098.00,7.542960,25.01997,-0.000174,24.019030,-0.0077,1.386
4100.00,7.542690,25.01966,-0.000174,24.018760,-0.0077,1.386
4102.00,7.542285,25.02025,-0.000173,24.018234,-0.0077,1.386
4104.00,7.542319,25.01927,-0.000173,24.018711,-0.0077,1.385
4106.00,7.542337,25.01899,-0.000172,24.018849,-0.0077,1.386
4108.00,7.541631,25.02000,-0.000173,24.018385,-0.0077,1.386
4110.00,7.541349,25.02016,-0.000172,24.018778,-0.0077,1.386
4112.00,7.541583,25.01967,-0.000173,24.019135,-0.0077,1.387
4114.00,7.542156,25.01934,-0.000173,24.018628,-0.0077,1.386
4116.00,7.542557,25.01936,-0.000172,24.018218,-0.0077,1.386
4118.00,7.541656,25.01849,-0.000173,24.018194,-0.0077,1.386
4120.00,7.541204,25.01928,-0.000173,24.019110,-0.0077,1.386
4122.00,7.541490,25.01916,-0.000172,24.018546,-0.0077,1.386
4124.00,7.541616,25.01970,-0.000173,24.018912,-0.0077,1.386
4126.00,7.541762,25.01980,-0.000173,24.017962,-0.0077,1.385
4128.00,7.542350,25.02044,-0.000174,24.018648,-0.0077,1.386
4130.00,7.542481,25.01947,-0.000174,24.019432,-0.0077,1.387
4132.00,7.541994,25.02009,-0.000173,24.019184,-0.0077,1.386
4134.00,7.541087,25.01992,-0.000173,24.018125,-0.0077,1.386
4136.00,7.540957,25.02025,-0.000173,24.018127,-0.0077,1.386
4138.00,7.541369,25.02064,-0.000173,24.018165,-0.0077,1.387
4140.00,7.542188,25.02029,-0.000173,24.018615,-0.0077,1.386
4142.00,7.541841,25.01948,-0.000174,24.018231,-0.0077,1.386
4144.00,7.541406,25.01950,-0.000174,24.018376,-0.0077,1.387
4146.00,7.541701,25.02029,-0.000174,24.018725,-0.0077,1.386
4148.00,7.542407,25.01952,-0.000174,24.018976,-0.0077,1.386
4150.00,7.543185,25.01989,-0.000174,24.018950,-0.0077,1.387
4152.00,7.543909,25.02017,-0.000174,24.018386,-0.0077,1.386
4154.00,7.544714,25.02061,-0.000173,24.018104,-0.0078,1.386
4156.00,7.544396,25.02059,-0.000172,24.018638,-0.0077,1.386
4158.00,7.544117,25.02078,-0.000174,24.018352,-0.0077,1.387
4160.00,7.544227,25.02097,-0.000174,24.017872,-0.0077,1.386
4162.00,7.544332,25.02043,-0.000173,24.018450,-0.0077,1.386
4164.00,7.544692,25.02074,-0.000173,24.018472,-0.0077,1.386
4166.00,7.544138,25.02020,-0.000174,24.018568,-0.0077,1.386
4168.00,7.542883,25.01981,-0.000174,24.018423,-0.0077,1.387
4170.00,7.541968,25.02008,-0.000175,24.018522,-0.0077,1.386
4172.00,7.541659,25.02045,-0.000173,24.018477,-0.0077,1.386
4174.00,7.540842,25.02063,-0.000173,24.018513,-0.0077,1.386
4176.00,7.540045,25.02055,-0.000173,24.018178,-0.0077,1.386
4178.00,7.540562,25.02053,-0.000174,24.018814,-0.0077,1.386
4180.00,7.541797,25.02098,-0.000173,24.018225,-0.0077,1.387
4182.00,7.542639,25.02090,-0.000174,24.018312,-0.0077,1.387
4184.00,7.542396,25.02133,-0.000173,24.018609,-0.0077,1.386
4186.00,7.542907,25.02028,-0.000173,24.018606,-0.0077,1.385
4188.00,7.542573,25.02019,-0.000174,24.018593,-0.0077,1.386
4190.00,7.542235,25.02062,-0.000175,24.018695,-0.0077,1.386
4192.00,7.542779,25.02090,-0.000174,24.018573,-0.0077,1.387
4194.00,7.542613,25.02052,-0.000173,24.018133,-0.0077,1.386
4196.00,7.541910,25.02061,-0.000173,24.019055,-0.0077,1.386
4198.00,7.542192,25.02074,-0.000173,24.018899,-0.0077,1.386
4200.00,7.542766,25.02018,-0.000172,24.018419,-0.0077,1.386
4202.00,7.542472,25.02019,-0.000173,24.018905,-0.0077,1.386
@7,12.0000,24.0
4204.00,7.541846,25.02102,-0.000174,24.019329,-0.0077,1.386
4206.00,7.536114,25.02067,-0.000174,24.018452,-0.0078,1.386
4208.00,7.525212,25.02104,-0.000173,24.018727,-0.0077,1.385
4210.00,7.496588,25.02146,-0.000173,24.018483,-0.0077,1.385
4212.00,7.452039,25.02156,-0.000173,24.017721,-0.0077,1.386
4214.00,7.408256,25.02182,-0.000174,24.018943,-0.0077,1.386
4216.00,7.368270,25.02194,-0.000174,24.018365,-0.0077,1.386
4218.00,7.332319,25.02156,-0.000174,24.018776,-0.0077,1.387
4220.00,7.299867,25.02151,-0.000175,24.018363,-0.0077,1.387
4222.00,7.267873,25.02076,-0.000175,24.018194,-0.0077,1.388
4224.00,7.235369,25.02208,-0.000175,24.018350,-0.0077,1.388
4226.00,7.204732,25.02219,-0.000175,24.018515,-0.0077,1.387
4228.00,7.176926,25.02150,-0.000175,24.018713,-0.0077,1.387
4230.00,7.156807,25.02186,-0.000176,24.019032,-0.0077,1.388
4232.00,7.146777,25.02181,-0.000176,24.018867,-0.0077,1.388
4234.00,7.151744,25.02174,-0.000176,24.018347,-0.0077,1.388
4236.00,7.169012,25.02108,-0.000177,24.018428,-0.0077,1.388
4238.00,7.187125,25.02114,-0.000175,24.018118,-0.0077,1.388
4240.00,7.203768,25.02109,-0.000175,24.018798,-0.0077,1.387
4242.00,7.221666,25.02094,-0.000175,24.018439,-0.0077,1.387
4244.00,7.241371,25.02142,-0.000174,24.018782,-0.0077,1.387
4246.00,7.261285,25.02111,-0.000174,24.018582,-0.0077,1.386
4248.00,7.282899,25.02110,-0.000173,24.018956,-0.0077,1.386
4250.00,7.303874,25.02048,-0.000173,24.018383,-0.0077,1.387
4252.00,7.324333,25.02069,-0.000174,24.017458,-0.0077,1.387
4254.00,7.345421,25.02110,-0.000175,24.017986,-0.0078,1.386
4256.00,7.363936,25.02051,-0.000175,24.017866,-0.0077,1.386
4258.00,7.381105,25.02046,-0.000173,24.018347,-0.0077,1.386
4260.00,7.396713,25.02015,-0.000173,24.018531,-0.0077,1.387
4262.00,7.411602,25.02007,-0.000173,24.018488,-0.0077,1.386
4264.00,7.424664,25.02002,-0.000174,24.018575,-0.0077,1.387
4266.00,7.435776,25.02061,-0.000174,24.018602,-0.0078,1.387
4268.00,7.445857,25.02055,-0.000174,24.018997,-0.0077,1.386
4270.00,7.455771,25.02082,-0.000174,24.018537,-0.0077,1.387
4272.00,7.464651,25.02108,-0.000175,24.018769,-0.0077,1.387
4274.00,7.471660,25.02045,-0.000173,24.019005,-0.0077,1.386
4276.00,7.477241,25.02095,-0.000175,24.018249,-0.0077,1.386
4278.00,7.482142,25.02121,-0.000173,24.018359,-0.0077,1.387
4280.00,7.486516,25.02097,-0.000173,24.018751,-0.0077,1.387
4282.00,7.491063,25.02136,-0.000174,24.019037,-0.0077,1.387
4284.00,7.494840,25.02080,-0.000174,24.018765,-0.0077,1.387
4286.00,7.498927,25.02006,-0.000173,24.018484,-0.0077,1.386
4288.00,7.501341,25.02068,-0.000174,24.019460,-0.0078,1.386
4290.00,7.502842,25.02094,-0.000175,24.018622,-0.0077,1.386
4292.00,7.505543,25.02008,-0.000174,24.017989,-0.0077,1.387
4294.00,7.507884,25.02077,-0.000176,24.019066,-0.0077,1.387
4296.00,7.509885,25.02035,-0.000177,24.018537,-0.0078,1.387
4298.00,7.511445,25.02026,-0.000175,24.018564,-0.0078,1.387
4300.00,7.512732,25.02040,-0.000174,24.018448,-0.0077,1.387
4302.00,7.513817,25.02068,-0.000172,24.018164,-0.0077,1.387
4304.00,7.515155,25.02083,-0.000172,24.018419,-0.0078,1.387
4306.00,7.516881,25.02001,-0.000173,24.018648,-0.0077,1.387
4308.00,7.518851,25.01994,-0.000173,24.017939,-0.0077,1.387
4310.00,7.519304,25.02014,-0.000171,24.018243,-0.0077,1.387
4312.00,7.519705,25.01996,-0.000173,24.018209,-0.0077,1.387
4314.00,7.520626,25.02008,-0.000173,24.018551,-0.0077,1.387
4316.00,7.522008,25.01947,-0.000174,24.018970,-0.0077,1.387
4318.00,7.523183,25.01996,-0.000174,24.018687,-0.0077,1.387
4320.00,7.523800,25.01959,-0.000174,24.019099,-0.0077,1.387
4322.00,7.524333,25.02063,-0.000173,24.019059,-0.0077,1.387
4324.00,7.524871,25.02035,-0.000173,24.018241,-0.0077,1.386
4326.00,7.525584,25.01946,-0.000173,24.017997,-0.0077,1.387
4328.00,7.526852,25.02007,-0.000174,24.018220,-0.0077,1.387
4330.00,7.528393,25.01959,-0.000173,24.018280,-0.0077,1.387
4332.00,7.529625,25.01907,-0.000174,24.018241,-0.0078,1.387
4334.00,7.529654,25.01914,-0.000174,24.018374,-0.0077,1.386
4336.00,7.529200,25.01932,-0.000173,24.018854,-0.0077,1.386
4338.00,7.530429,25.01894,-0.000173,24.018147,-0.0077,1.386
4340.00,7.531886,25.01888,-0.000173,24.018323,-0.0077,1.386
4342.00,7.531879,25.01901,-0.000173,24.018735,-0.0077,1.387
4344.00,7.532794,25.01936,-0.000174,24.018976,-0.0077,1.387
4346.00,7.533249,25.01953,-0.000174,24.018764,-0.0077,1.387
4348.00,7.532371,25.01950,-0.000173,24.018546,-0.0077,1.387
4350.00,7.531436,25.01973,-0.000174,24.018604,-0.0077,1.387
4352.00,7.530829,25.01934,-0.000173,24.018446,-0.0078,1.387
4354.00,7.530095,25.01929,-0.000174,24.018461,-0.0077,1.387
4356.00,7.530717,25.01933,-0.000173,24.017986,-0.0077,1.387
4358.00,7.531750,25.01977,-0.000174,24.018397,-0.0077,1.387
4360.00,7.532127,25.02023,-0.000174,24.018225,-0.0077,1.386
4362.00,7.532618,25.01975,-0.000172,24.018729,-0.0077,1.386
4364.00,7.533809,25.02054,-0.000173,24.018136,-0.0077,1.387
4366.00,7.535710,25.02043,-0.000174,24.018004,-0.0078,1.387
4368.00,7.536353,25.02017,-0.000175,24.018176,-0.0078,1.387
4370.00,7.537651,25.01973,-0.000174,24.018299,-0.0078,1.387
4372.00,7.538413,25.01962,-0.000173,24.018109,-0.0078,1.387
4374.00,7.538297,25.02012,-0.000174,24.018671,-0.0077,1.387
4376.00,7.538062,25.02021,-0.000174,24.018365,-0.0077,1.387
4378.00,7.537915,25.02032,-0.000175,24.018555,-0.0077,1.387
4380.00,7.537525,25.02011,-0.000174,24.018510,-0.0077,1.387
4382.00,7.536765,25.02038,-0.000174,24.018100,-0.0077,1.387
4384.00,7.536452,25.02080,-0.000173,24.018758,-0.0077,1.387
4386.00,7.537011,25.02075,-0.000173,24.018822,-0.0077,1.387
4388.00,7.536354,25.02083,-0.000173,24.018836,-0.0077,1.387
4390.00,7.535929,25.02051,-0.000172,24.018084,-0.0077,1.387
4392.00,7.535889,25.02058,-0.000173,24.019039,-0.0077,1.387
4394.00,7.535348,25.02057,-0.000173,24.018715,-0.0077,1.386
4396.00,7.534959,25.02052,-0.000173,24.018321,-0.0077,1.387
4398.00,7.534616,25.02054,-0.000173,24.018515,-0.0078,1.387
4400.00,7.534994,25.01995,-0.000173,24.018067,-0.0077,1.387
4402.00,7.534965,25.02039,-0.000174,24.018361,-0.0077,1.387
4404.00,7.534224,25.02083,-0.000173,24.018822,-0.0077,1.386
4406.00,7.534569,25.02111,-0.000173,24.018174,-0.0077,1.387
4408.00,7.534566,25.02004,-0.000173,24.019547,-0.0077,1.387
4410.00,7.534055,25.02038,-0.000173,24.018506,-0.0077,1.387
4412.00,7.534831,25.02064,-0.000172,24.018684,-0.0077,1.387
4414.00,7.534149,25.01949,-0.000172,24.018796,-0.0077,1.387
4416.00,7.534268,25.01979,-0.000172,24.018745,-0.0077,1.387
4418.00,7.534095,25.01945,-0.000171,24.018561,-0.0077,1.386
4420.00,7.533563,25.02016,-0.000173,24.019507,-0.0077,1.387
4422.00,7.533580,25.02060,-0.000173,24.019184,-0.0077,1.387
4424.00,7.534315,25.01992,-0.000173,24.018151,-0.0077,1.387
4426.00,7.534980,25.02075,-0.000172,24.018798,-0.0077,1.386
4428.00,7.535513,25.02036,-0.000173,24.018588,-0.0077,1.387
4430.00,7.535482,25.01951,-0.000173,24.018629,-0.0077,1.387
4432.00,7.536041,25.01978,-0.000174,24.017962,-0.0078,1.387
4434.00,7.536653,25.02019,-0.000174,24.018278,-0.0077,1.387
4436.00,7.537062,25.02005,-0.000174,24.018735,-0.0077,1.387
4438.00,7.537413,25.02114,-0.000173,24.018580,-0.0077,1.387
4440.00,7.536615,25.02158,-0.000173,24.018638,-0.0078,1.387
4442.00,7.536511,25.02128,-0.000174,24.019068,-0.0077,1.387
4444.00,7.536730,25.02075,-0.000173,24.018648,-0.0078,1.388
4446.00,7.536627,25.02041,-0.000173,24.018486,-0.0077,1.387
4448.00,7.535848,25.02116,-0.000173,24.018936,-0.0077,1.387
4450.00,7.536262,25.02125,-0.000173,24.018421,-0.0077,1.386
4452.00,7.536751,25.02076,-0.000174,24.018823,-0.0077,1.387
4454.00,7.536233,25.01994,-0.000173,24.018564,-0.0077,1.387
4456.00,7.536029,25.01929,-0.000173,24.018822,-0.0077,1.388
4458.00,7.536473,25.02012,-0.000174,24.018381,-0.0077,1.387
4460.00,7.536118,25.01906,-0.000173,24.017895,-0.0077,1.388
4462.00,7.537102,25.01915,-0.000174,24.018635,-0.0078,1.387
4464.00,7.536715,25.01998,-0.000172,24.019059,-0.0077,1.387
4466.00,7.537017,25.02026,-0.000173,24.018258,-0.0077,1.387
4468.00,7.536381,25.02017,-0.000172,24.018854,-0.0077,1.387
4470.00,7.535712,25.02031,-0.000172,24.018691,-0.0077,1.387
4472.00,7.535339,25.02051,-0.000173,24.018947,-0.0077,1.387
4474.00,7.536002,25.02078,-0.000174,24.018437,-0.0077,1.388
4476.00,7.535045,25.02048,-0.000175,24.018758,-0.0077,1.387
4478.00,7.534769,25.02091,-0.000173,24.018285,-0.0077,1.387
4480.00,7.535403,25.02101,-0.000173,24.018582,-0.0077,1.388
4482.00,7.535095,25.02008,-0.000172,24.018615,-0.0077,1.387
4484.00,7.535305,25.01979,-0.000172,24.018229,-0.0077,1.387
4486.00,7.535879,25.02128,-0.000172,24.018769,-0.0077,1.387
4488.00,7.536598,25.02162,-0.000173,24.018361,-0.0077,1.387
4490.00,7.536822,25.02141,-0.000173,24.018762,-0.0077,1.388
4492.00,7.536953,25.02085,-0.000173,24.018405,-0.0077,1.387
4494.00,7.537542,25.02095,-0.000173,24.019113,-0.0077,1.387
4496.00,7.537099,25.02136,-0.000173,24.018738,-0.0077,1.387
4498.00,7.536293,25.02100,-0.000173,24.018881,-0.0077,1.387
4500.00,7.535839,25.02130,-0.000172,24.018981,-0.0077,1.387
4502.00,7.535614,25.02141,-0.000172,24.018927,-0.0077,1.387
4504.00,7.534705,25.02121,-0.000173,24.019012,-0.0077,1.387
4506.00,7.534345,25.02112,-0.000173,24.018858,-0.0077,1.388
4508.00,7.534458,25.02099,-0.000172,24.018925,-0.0077,1.388
4510.00,7.534834,25.02032,-0.000172,24.018095,-0.0077,1.387
4512.00,7.535137,25.02132,-0.000173,24.018849,-0.0077,1.387
4514.00,7.535102,25.02147,-0.000172,24.019014,-0.0077,1.387
4516.00,7.535084,25.02047,-0.000174,24.018657,-0.0077,1.387
4518.00,7.535540,25.02165,-0.000173,24.018996,-0.0077,1.388
4520.00,7.535534,25.02199,-0.000174,24.018934,-0.0077,1.388
4522.00,7.534892,25.02122,-0.000174,24.018852,-0.0077,1.387
4524.00,7.534532,25.02068,-0.000173,24.018664,-0.0077,1.387
4526.00,7.535143,25.02148,-0.000171,24.018774,-0.0077,1.387
4528.00,7.535671,25.02117,-0.000173,24.018831,-0.0077,1.387
4530.00,7.536031,25.02081,-0.000172,24.018626,-0.0077,1.387
4532.00,7.536597,25.02099,-0.000172,24.018136,-0.0077,1.387
4534.00,7.536081,25.02103,-0.000172,24.018793,-0.0077,1.387
4536.00,7.536357,25.02130,-0.000171,24.019003,-0.0077,1.388
4538.00,7.536638,25.02081,-0.000173,24.018725,-0.0077,1.388
4540.00,7.536684,25.02025,-0.000174,24.018836,-0.0077,1.387
4542.00,7.535929,25.02054,-0.000173,24.018876,-0.0077,1.388
4544.00,7.536646,25.02096,-0.000173,24.018281,-0.0077,1.388
4546.00,7.536505,25.02085,-0.000173,24.018381,-0.0077,1.387
4548.00,7.536355,25.02118,-0.000172,24.018896,-0.0077,1.388
4550.00,7.537259,25.02097,-0.000174,24.018782,-0.0077,1.387
4552.00,7.537784,25.02179,-0.000173,24.018539,-0.0077,1.387
4554.00,7.537137,25.02097,-0.000173,24.018198,-0.0077,1.387
4556.00,7.536560,25.02174,-0.000173,24.019724,-0.0077,1.387
4558.00,7.535917,25.02173,-0.000173,24.018880,-0.0077,1.387
4560.00,7.535272,25.02187,-0.000172,24.018702,-0.0077,1.388
4562.00,7.535875,25.02147,-0.000174,24.018727,-0.0077,1.388
4564.00,7.535874,25.02203,-0.000173,24.018499,-0.0077,1.388
4566.00,7.534917,25.02109,-0.000173,24.018450,-0.0077,1.388
4568.00,7.534158,25.02177,-0.000174,24.017930,-0.0077,1.387
4570.00,7.534587,25.02227,-0.000172,24.018646,-0.0077,1.387
4572.00,7.534629,25.02113,-0.000172,24.018657,-0.0077,1.387
4574.00,7.534136,25.01992,-0.000173,24.018064,-0.0077,1.388
4576.00,7.534711,25.02074,-0.000174,24.018570,-0.0077,1.388
4578.00,7.534130,25.02113,-0.000173,24.018695,-0.0077,1.388
4580.00,7.534182,25.02108,-0.000174,24.018452,-0.0077,1.388
4582.00,7.534839,25.02134,-0.000174,24.018229,-0.0077,1.387
4584.00,7.536002,25.02079,-0.000174,24.018874,-0.0077,1.388
4586.00,7.535899,25.02084,-0.000174,24.018903,-0.0077,1.387
4588.00,7.535978,25.01989,-0.000174,24.018241,-0.0077,1.388
4590.00,7.535918,25.01982,-0.000173,24.018367,-0.0077,1.388
4592.00,7.535606,25.01975,-0.000174,24.018680,-0.0077,1.388
4594.00,7.535410,25.02040,-0.000175,24.018985,-0.0077,1.388
4596.00,7.534878,25.02070,-0.000174,24.019498,-0.0077,1.388
4598.00,7.535700,25.02103,-0.000173,24.018812,-0.0077,1.387
4600.00,7.535445,25.01994,-0.000172,24.018604,-0.0077,1.387
4602.00,7.536292,25.02031,-0.000173,24.018328,-0.0077,1.387
4604.00,7.536288,25.02056,-0.000174,24.018399,-0.0076,1.387
4606.00,7.536245,25.02065,-0.000172,24.018809,-0.0077,1.387
4608.00,7.535728,25.02001,-0.000173,24.018256,-0.0077,1.388
4610.00,7.535129,25.01986,-0.000172,24.018927,-0.0077,1.388
4612.00,7.535389,25.02104,-0.000174,24.019211,-0.0077,1.388
4614.00,7.534584,25.02089,-0.000173,24.018510,-0.0077,1.388
4616.00,7.534270,25.01975,-0.000173,24.019186,-0.0077,1.388
4618.00,7.535097,25.01986,-0.000173,24.018677,-0.0077,1.387
4620.00,7.536378,25.01954,-0.000173,24.018666,-0.0077,1.387
4622.00,7.536436,25.01994,-0.000173,24.018644,-0.0077,1.388
4624.00,7.536319,25.02038,-0.000173,24.018269,-0.0077,1.387
4626.00,7.535837,25.02002,-0.000173,24.019104,-0.0077,1.387
4628.00,7.534678,25.02036,-0.000172,24.019012,-0.0077,1.387
4630.00,7.534187,25.02042,-0.000172,24.019302,-0.0077,1.387
4632.00,7.534142,25.02054,-0.000172,24.018822,-0.0077,1.387
4634.00,7.533905,25.02010,-0.000173,24.018396,-0.0077,1.388
4636.00,7.533790,25.02086,-0.000173,24.019273,-0.0077,1.388
4638.00,7.533303,25.02123,-0.000174,24.018454,-0.0077,1.387
4640.00,7.532520,25.02151,-0.000172,24.019162,-0.0077,1.387
4642.00,7.532445,25.02164,-0.000172,24.019177,-0.0077,1.388
4644.00,7.533546,25.02095,-0.000172,24.018481,-0.0077,1.388
4646.00,7.533438,25.02042,-0.000173,24.019349,-0.0077,1.388
4648.00,7.532898,25.02012,-0.000172,24.018898,-0.0077,1.387
4650.00,7.532169,25.02071,-0.000173,24.019249,-0.0077,1.388
4652.00,7.532554,25.02129,-0.000172,24.018916,-0.0077,1.387
4654.00,7.533816,25.02129,-0.000173,24.018664,-0.0077,1.388
4656.00,7.534170,25.02116,-0.000172,24.018923,-0.0077,1.388
4658.00,7.534695,25.02088,-0.000172,24.018599,-0.0077,1.388
4660.00,7.534761,25.02112,-0.000173,24.019106,-0.0077,1.387
4662.00,7.533834,25.02171,-0.000172,24.019070,-0.0077,1.387
4664.00,7.534060,25.02252,-0.000172,24.018508,-0.0077,1.387
4666.00,7.534720,25.02229,-0.000172,24.018593,-0.0077,1.388
4668.00,7.534545,25.02185,-0.000173,24.018887,-0.0077,1.388
4670.00,7.534250,25.02194,-0.000172,24.019320,-0.0077,1.388
4672.00,7.534664,25.02247,-0.000171,24.019519,-0.0077,1.388
4674.00,7.535508,25.02202,-0.000173,24.019287,-0.0077,1.387
4676.00,7.534600,25.02263,-0.000172,24.018812,-0.0077,1.388
4678.00,7.533488,25.02251,-0.000172,24.018140,-0.0077,1.388
4680.00,7.533553,25.02190,-0.000172,24.018901,-0.0077,1.388
4682.00,7.533761,25.02245,-0.000172,24.019628,-0.0077,1.387
4684.00,7.533248,25.02267,-0.000173,24.018939,-0.0077,1.388
4686.00,7.533914,25.02191,-0.000172,24.019113,-0.0077,1.388
4688.00,7.533819,25.02134,-0.000173,24.018452,-0.0077,1.387
4690.00,7.533577,25.02129,-0.000173,24.018377,-0.0077,1.387
4692.00,7.532819,25.02114,-0.000173,24.018876,-0.0077,1.387
4694.00,7.533744,25.02118,-0.000172,24.019325,-0.0077,1.388
4696.00,7.534194,25.02149,-0.000173,24.018599,-0.0077,1.388
4698.00,7.534240,25.02137,-0.000174,24.018619,-0.0077,1.388
4700.00,7.534728,25.02147,-0.000173,24.018716,-0.0077,1.388
4702.00,7.535111,25.02152,-0.000173,24.019383,-0.0077,1.387
4704.00,7.535677,25.02108,-0.000173,24.019235,-0.0077,1.387
4706.00,7.536044,25.02175,-0.000173,24.018829,-0.0077,1.387
4708.00,7.535644,25.02192,-0.000173,24.018211,-0.0077,1.387
4710.00,7.535542,25.02106,-0.000172,24.018466,-0.0077,1.388
4712.00,7.535272,25.02057,-0.000172,24.018805,-0.0077,1.388
4714.00,7.534007,25.02115,-0.000174,24.019119,-0.0077,1.388
4716.00,7.533200,25.02187,-0.000173,24.019054,-0.0077,1.387
4718.00,7.533472,25.02196,-0.000173,24.018648,-0.0077,1.388
4720.00,7.534202,25.02132,-0.000173,24.018793,-0.0077,1.388
4722.00,7.533466,25.02130,-0.000172,24.018269,-0.0077,1.387
4724.00,7.534047,25.02195,-0.000173,24.018789,-0.0077,1.387
4726.00,7.534331,25.02187,-0.000173,24.018943,-0.0077,1.388
4728.00,7.533768,25.02158,-0.000172,24.018613,-0.0077,1.387
4730.00,7.532711,25.02197,-0.000174,24.018466,-0.0077,1.388
4732.00,7.532393,25.02176,-0.000174,24.019072,-0.0077,1.388
4734.00,7.532081,25.02153,-0.000173,24.018483,-0.0077,1.388
4736.00,7.531720,25.02144,-0.000173,24.018075,-0.0077,1.388
4738.00,7.532085,25.02192,-0.000173,24.018724,-0.0077,1.388
4740.00,7.532463,25.02116,-0.000172,24.019063,-0.0077,1.388
4742.00,7.532491,25.02082,-0.000172,24.018872,-0.0077,1.388
4744.00,7.531805,25.02142,-0.000172,24.018260,-0.0077,1.388
4746.00,7.532105,25.02117,-0.000173,24.018550,-0.0077,1.387
4748.00,7.531576,25.02109,-0.000173,24.018067,-0.0077,1.388
4750.00,7.531553,25.02138,-0.000174,24.018401,-0.0077,1.388
4752.00,7.531591,25.02160,-0.000174,24.017598,-0.0077,1.388
4754.00,7.531749,25.02155,-0.000173,24.018530,-0.0077,1.388
4756.00,7.531882,25.02245,-0.000174,24.018553,-0.0077,1.388
4758.00,7.531839,25.02269,-0.000173,24.018582,-0.0077,1.387
4760.00,7.532282,25.02200,-0.000173,24.018724,-0.0077,1.388
4762.00,7.532456,25.02156,-0.000172,24.019103,-0.0077,1.388
4764.00,7.532930,25.02229,-0.000172,24.019269,-0.0076,1.388
4766.00,7.533434,25.02182,-0.000173,24.019017,-0.0076,1.388
4768.00,7.532815,25.02201,-0.000173,24.019503,-0.0077,1.388
4770.00,7.532488,25.02242,-0.000173,24.018635,-0.0077,1.388
4772.00,7.532649,25.02233,-0.000172,24.018774,-0.0078,1.388
4774.00,7.532884,25.02158,-0.000173,24.019249,-0.0077,1.388
4776.00,7.532619,25.02199,-0.000172,24.018171,-0.0077,1.388
4778.00,7.532509,25.02202,-0.000173,24.019608,-0.0077,1.388
4780.00,7.531250,25.02181,-0.000172,24.019764,-0.0077,1.387
4782.00,7.531814,25.02162,-0.000172,24.018820,-0.0077,1.388
4784.00,7.532136,25.02159,-0.000173,24.019737,-0.0077,1.388
4786.00,7.532604,25.02129,-0.000172,24.018561,-0.0077,1.388
4788.00,7.532635,25.02168,-0.000172,24.018608,-0.0077,1.388
4790.00,7.532903,25.02080,-0.000173,24.018446,-0.0077,1.388
4792.00,7.532667,25.02059,-0.000172,24.019001,-0.0077,1.388
4794.00,7.532309,25.02115,-0.000172,24.019458,-0.0077,1.388
4796.00,7.533256,25.02200,-0.000172,24.019354,-0.0077,1.389
4798.00,7.534444,25.02165,-0.000173,24.018591,-0.0077,1.388
4800.00,7.535058,25.02181,-0.000173,24.018876,-0.0077,1.388
4802.00,7.534764,25.02183,-0.000172,24.018573,-0.0077,1.388
@8,12.0000,24.0
4804.00,7.534323,25.02148,-0.000172,24.019132,-0.0077,1.387
4806.00,7.530450,25.02130,-0.000173,24.018881,-0.0077,1.388
4808.00,7.520153,25.02140,-0.000173,24.019220,-0.0077,1.387
4810.00,7.495720,25.02127,-0.000173,24.018626,-0.0077,1.387
4812.00,7.458520,25.02102,-0.000172,24.018945,-0.0077,1.386
4814.00,7.419207,25.02122,-0.000173,24.019186,-0.0077,1.388
4816.00,7.384930,25.02083,-0.000174,24.018490,-0.0076,1.388
4818.00,7.354935,25.02095,-0.000175,24.018825,-0.0077,1.389
4820.00,7.326020,25.02165,-0.000175,24.018918,-0.0077,1.389
4822.00,7.297952,25.02169,-0.000176,24.019045,-0.0077,1.389
4824.00,7.270677,25.02161,-0.000175,24.019287,-0.0077,1.389
4826.00,7.244613,25.02101,-0.000174,24.019068,-0.0077,1.389
4828.00,7.221008,25.02063,-0.000175,24.018568,-0.0077,1.389
4830.00,7.204972,25.02083,-0.000176,24.018680,-0.0077,1.390
4832.00,7.197619,25.02159,-0.000176,24.018677,-0.0077,1.390
4834.00,7.204028,25.02202,-0.000175,24.018609,-0.0077,1.390
4836.00,7.220689,25.02192,-0.000175,24.018823,-0.0077,1.390
4838.00,7.238097,25.02085,-0.000175,24.018176,-0.0077,1.389
4840.00,7.253725,25.02129,-0.000175,24.019113,-0.0077,1.389
4842.00,7.268471,25.02093,-0.000174,24.019142,-0.0077,1.389
4844.00,7.284482,25.02141,-0.000174,24.019034,-0.0077,1.389
4846.00,7.301699,25.02130,-0.000175,24.018928,-0.0077,1.389
4848.00,7.319321,25.02197,-0.000174,24.019496,-0.0077,1.388
4850.00,7.338431,25.02180,-0.000173,24.019244,-0.0077,1.388
4852.00,7.356470,25.02112,-0.000173,24.018466,-0.0077,1.388
4854.00,7.372675,25.02152,-0.000174,24.018606,-0.0077,1.389
4856.00,7.390579,25.02201,-0.000173,24.018292,-0.0077,1.388
4858.00,7.406486,25.02132,-0.000173,24.018492,-0.0077,1.388
4860.00,7.420393,25.02079,-0.000172,24.019220,-0.0077,1.388
4862.00,7.433060,25.02118,-0.000174,24.019393,-0.0077,1.388
4864.00,7.444352,25.02090,-0.000173,24.018673,-0.0077,1.388
4866.00,7.455087,25.02106,-0.000173,24.018372,-0.0077,1.388
4868.00,7.463329,25.02063,-0.000173,24.018990,-0.0076,1.388
4870.00,7.470248,25.02053,-0.000173,24.018928,-0.0077,1.388
4872.00,7.476365,25.02109,-0.000173,24.019264,-0.0077,1.389
4874.00,7.481925,25.02156,-0.000173,24.019052,-0.0077,1.388
4876.00,7.486818,25.02163,-0.000173,24.018899,-0.0077,1.388
4878.00,7.490950,25.02134,-0.000173,24.018593,-0.0077,1.388
4880.00,7.494184,25.02168,-0.000174,24.018829,-0.0077,1.388
4882.00,7.497484,25.02130,-0.000174,24.019179,-0.0077,1.389
4884.00,7.500849,25.02159,-0.000173,24.019371,-0.0077,1.388
4886.00,7.502791,25.02190,-0.000173,24.018883,-0.0077,1.388
4888.00,7.504211,25.02174,-0.000174,24.018443,-0.0077,1.388
4890.00,7.506304,25.02220,-0.000173,24.019112,-0.0077,1.388
4892.00,7.508024,25.02155,-0.000173,24.018990,-0.0077,1.388
4894.00,7.509963,25.02120,-0.000172,24.018938,-0.0077,1.387
4896.00,7.512002,25.02081,-0.000173,24.018800,-0.0077,1.388
4898.00,7.513491,25.02061,-0.000173,24.019032,-0.0077,1.389
4900.00,7.514765,25.02102,-0.000173,24.019144,-0.0077,1.389
4902.00,7.515457,25.02132,-0.000172,24.019202,-0.0077,1.388
4904.00,7.516485,25.02147,-0.000172,24.018310,-0.0077,1.388
4906.00,7.516642,25.02163,-0.000171,24.018597,-0.0077,1.388
4908.00,7.516947,25.02193,-0.000171,24.018961,-0.0077,1.389
4910.00,7.518839,25.02169,-0.000172,24.018468,-0.0077,1.388
4912.00,7.519772,25.02199,-0.000172,24.019284,-0.0076,1.388
4914.00,7.519795,25.02216,-0.000172,24.018677,-0.0077,1.388
4916.00,7.520198,25.02141,-0.000172,24.018919,-0.0077,1.388
4918.00,7.520186,25.02103,-0.000172,24.019383,-0.0077,1.389
4920.00,7.520737,25.02147,-0.000172,24.019186,-0.0077,1.388
4922.00,7.521568,25.02082,-0.000173,24.019119,-0.0077,1.388
4924.00,7.521721,25.02156,-0.000173,24.019262,-0.0077,1.388
4926.00,7.522921,25.02169,-0.000172,24.019394,-0.0077,1.388
4928.00,7.523183,25.02198,-0.000172,24.019032,-0.0077,1.388
4930.00,7.523237,25.02276,-0.000173,24.019108,-0.0077,1.389
4932.00,7.523160,25.02252,-0.000173,24.018814,-0.0077,1.388
4934.00,7.523743,25.02170,-0.000172,24.018776,-0.0077,1.388
4936.00,7.523745,25.02237,-0.000173,24.019066,-0.0077,1.389
4938.00,7.525206,25.02306,-0.000173,24.018524,-0.0077,1.388
4940.00,7.525737,25.02190,-0.000173,24.018794,-0.0077,1.388
4942.00,7.525736,25.02210,-0.000172,24.018724,-0.0077,1.388
4944.00,7.525929,25.02347,-0.000173,24.019115,-0.0077,1.388
4946.00,7.526626,25.02365,-0.000172,24.018831,-0.0077,1.389
4948.00,7.527360,25.02368,-0.000172,24.019008,-0.0077,1.389
4950.00,7.527382,25.02367,-0.000173,24.019489,-0.0077,1.388
4952.00,7.526699,25.02246,-0.000172,24.019371,-0.0077,1.388
4954.00,7.526015,25.02261,-0.000172,24.019273,-0.0077,1.389
4956.00,7.526999,25.02279,-0.000171,24.018357,-0.0077,1.388
4958.00,7.527179,25.02269,-0.000172,24.018486,-0.0077,1.388
4960.00,7.526966,25.02222,-0.000172,24.019360,-0.0077,1.388
4962.00,7.527021,25.02270,-0.000172,24.018845,-0.0077,1.388
4964.00,7.527625,25.02229,-0.000172,24.018878,-0.0077,1.388
4966.00,7.528280,25.02173,-0.000173,24.018448,-0.0077,1.389
4968.00,7.529063,25.02223,-0.000173,24.018736,-0.0077,1.389
4970.00,7.528845,25.02210,-0.000173,24.019244,-0.0077,1.388
4972.00,7.528851,25.02177,-0.000173,24.018800,-0.0077,1.388
4974.00,7.528723,25.02287,-0.000172,24.018885,-0.0076,1.389
4976.00,7.529510,25.02316,-0.000172,24.018807,-0.0077,1.389
4978.00,7.530264,25.02289,-0.000174,24.019476,-0.0077,1.389
4980.00,7.530462,25.02263,-0.000174,24.018941,-0.0077,1.388
4982.00,7.530856,25.02219,-0.000174,24.018466,-0.0077,1.388
4984.00,7.529763,25.02152,-0.000173,24.019139,-0.0077,1.388
4986.00,7.529356,25.02199,-0.000173,24.018305,-0.0077,1.388
4988.00,7.530075,25.02124,-0.000173,24.019179,-0.0077,1.388
4990.00,7.529739,25.02153,-0.000172,24.019171,-0.0077,1.387
4992.00,7.529554,25.02212,-0.000172,24.019019,-0.0077,1.388
4994.00,7.529558,25.02161,-0.000171,24.018820,-0.0077,1.388
4996.00,7.530192,25.02184,-0.000172,24.018579,-0.0077,1.389
4998.00,7.530042,25.02152,-0.000173,24.019242,-0.0077,1.388
5000.00,7.530506,25.02100,-0.000173,24.019354,-0.0077,1.389
5002.00,7.530252,25.02119,-0.000172,24.019017,-0.0077,1.389
5004.00,7.529008,25.02119,-0.000172,24.018709,-0.0077,1.388
5006.00,7.527567,25.02134,-0.000172,24.019300,-0.0077,1.388
5008.00,7.528036,25.02194,-0.000174,24.018789,-0.0077,1.389
5010.00,7.528840,25.02151,-0.000173,24.018649,-0.0077,1.388
5012.00,7.528739,25.02138,-0.000172,24.018945,-0.0076,1.388
5014.00,7.528515,25.02124,-0.000172,24.019597,-0.0077,1.389
5016.00,7.527840,25.02216,-0.000172,24.019599,-0.0077,1.388
5018.00,7.527965,25.02241,-0.000172,24.018919,-0.0077,1.388
5020.00,7.527998,25.02205,-0.000172,24.018803,-0.0077,1.389
5022.00,7.527074,25.02195,-0.000174,24.018789,-0.0077,1.389
5024.00,7.526335,25.02185,-0.000172,24.018051,-0.0077,1.388
5026.00,7.526620,25.02217,-0.000173,24.019434,-0.0077,1.389
5028.00,7.527276,25.02130,-0.000173,24.018970,-0.0077,1.389
5030.00,7.527848,25.02123,-0.000173,24.019331,-0.0077,1.389
5032.00,7.528250,25.02164,-0.000173,24.019267,-0.0077,1.388
5034.00,7.527701,25.02127,-0.000173,24.019248,-0.0077,1.388
5036.00,7.527882,25.02183,-0.000172,24.018662,-0.0077,1.388
5038.00,7.528681,25.02180,-0.000173,24.018706,-0.0077,1.388
5040.00,7.528956,25.02140,-0.000173,24.019601,-0.0077,1.388
5042.00,7.528682,25.02158,-0.000172,24.019630,-0.0077,1.389
5044.00,7.528816,25.02222,-0.000172,24.018847,-0.0077,1.388
5046.00,7.528562,25.02150,-0.000173,24.017962,-0.0077,1.389
5048.00,7.528272,25.02083,-0.000172,24.019173,-0.0077,1.388
5050.00,7.528827,25.02126,-0.000173,24.018756,-0.0077,1.388
5052.00,7.529202,25.02174,-0.000174,24.018454,-0.0077,1.388
5054.00,7.529094,25.02139,-0.000174,24.019452,-0.0077,1.389
5056.00,7.528689,25.02193,-0.000173,24.018782,-0.0077,1.388
5058.00,7.529042,25.02180,-0.000173,24.018943,-0.0077,1.389
5060.00,7.528911,25.02231,-0.000173,24.018863,-0.0077,1.389
5062.00,7.529167,25.02248,-0.000173,24.019345,-0.0077,1.388
5064.00,7.529801,25.02246,-0.000173,24.019199,-0.0077,1.388
5066.00,7.530507,25.02183,-0.000173,24.019385,-0.0077,1.389
5068.00,7.529064,25.02240,-0.000172,24.018840,-0.0077,1.389
5070.00,7.528354,25.02214,-0.000173,24.018658,-0.0077,1.389
5072.00,7.528142,25.02158,-0.000172,24.018334,-0.0077,1.388
5074.00,7.527378,25.02160,-0.000172,24.018555,-0.0077,1.389
5076.00,7.527886,25.02117,-0.000173,24.018537,-0.0077,1.389
5078.00,7.527732,25.02094,-0.000173,24.019168,-0.0077,1.389
5080.00,7.527592,25.02142,-0.000172,24.018571,-0.0077,1.388
5082.00,7.527048,25.02098,-0.000173,24.018662,-0.0077,1.388
5084.00,7.527636,25.02124,-0.000171,24.019356,-0.0077,1.388
5086.00,7.528054,25.02122,-0.000172,24.019034,-0.0077,1.389
5088.00,7.527666,25.02144,-0.000173,24.019351,-0.0077,1.389
5090.00,7.526854,25.02149,-0.000173,24.018883,-0.0077,1.389
5092.00,7.527298,25.02169,-0.000172,24.019315,-0.0077,1.388
5094.00,7.528048,25.02223,-0.000172,24.018570,-0.0077,1.388
5096.00,7.528830,25.02249,-0.000173,24.018725,-0.0077,1.388
5098.00,7.528657,25.02286,-0.000171,24.018845,-0.0077,1.389
5100.00,7.528452,25.02302,-0.000171,24.018706,-0.0077,1.389
5102.00,7.528866,25.02228,-0.000173,24.019398,-0.0077,1.389
5104.00,7.528682,25.02254,-0.000173,24.019590,-0.0077,1.388
5106.00,7.529337,25.02210,-0.000173,24.019150,-0.0077,1.388
5108.00,7.529946,25.02200,-0.000172,24.018733,-0.0077,1.389
5110.00,7.529277,25.02101,-0.000173,24.018619,-0.0077,1.388
5112.00,7.528402,25.02169,-0.000172,24.018863,-0.0077,1.388
5114.00,7.528672,25.02245,-0.000173,24.019171,-0.0077,1.389
5116.00,7.528653,25.02160,-0.000172,24.019233,-0.0077,1.388
5118.00,7.529107,25.02138,-0.000173,24.018515,-0.0077,1.389
5120.00,7.529110,25.02121,-0.000174,24.018341,-0.0077,1.389
5122.00,7.529938,25.02116,-0.000172,24.018651,-0.0077,1.389
5124.00,7.529451,25.02145,-0.000172,24.018593,-0.0077,1.388
5126.00,7.529812,25.02092,-0.000173,24.018910,-0.0077,1.389
5128.00,7.528605,25.02165,-0.000173,24.019280,-0.0077,1.389
5130.00,7.527925,25.02156,-0.000173,24.018809,-0.0077,1.389
5132.00,7.527926,25.02152,-0.000172,24.019081,-0.0077,1.388
5134.00,7.528382,25.02107,-0.000172,24.018776,-0.0077,1.388
5136.00,7.528568,25.02158,-0.000173,24.018938,-0.0077,1.388
5138.00,7.528975,25.02231,-0.000174,24.019121,-0.0077,1.388
5140.00,7.528155,25.02157,-0.000173,24.018829,-0.0078,1.389
5142.00,7.528437,25.02200,-0.000173,24.018934,-0.0077,1.389
5144.00,7.528567,25.02227,-0.000173,24.018553,-0.0077,1.389
5146.00,7.527993,25.02222,-0.000173,24.019222,-0.0077,1.389
5148.00,7.528306,25.02213,-0.000172,24.018657,-0.0077,1.389
5150.00,7.527948,25.02168,-0.000173,24.018805,-0.0077,1.389
5152.00,7.527562,25.02239,-0.000173,24.018593,-0.0078,1.389
5154.00,7.526547,25.02206,-0.000173,24.019059,-0.0077,1.389
5156.00,7.526925,25.02226,-0.000173,24.019072,-0.0077,1.389
5158.00,7.526473,25.02219,-0.000173,24.018459,-0.0077,1.388
5160.00,7.526307,25.02179,-0.000173,24.019039,-0.0077,1.388
5162.00,7.526379,25.02225,-0.000172,24.018878,-0.0077,1.389
5164.00,7.526679,25.02237,-0.000172,24.019382,-0.0077,1.388
5166.00,7.526809,25.02123,-0.000173,24.018861,-0.0077,1.388
5168.00,7.526574,25.02148,-0.000173,24.018771,-0.0077,1.388
5170.00,7.526909,25.02163,-0.000173,24.019664,-0.0077,1.388
5172.00,7.525883,25.02201,-0.000173,24.019768,-0.0077,1.389
5174.00,7.526281,25.02153,-0.000172,24.018843,-0.0077,1.389
5176.00,7.526378,25.02208,-0.000172,24.018823,-0.0077,1.389
5178.00,7.526856,25.02207,-0.000173,24.018831,-0.0077,1.389
5180.00,7.527136,25.02196,-0.000174,24.018073,-0.0077,1.389
5182.00,7.527119,25.02148,-0.000173,24.018796,-0.0077,1.388
5184.00,7.527396,25.02237,-0.000174,24.018628,-0.0077,1.389
5186.00,7.527501,25.02220,-0.000173,24.018822,-0.0077,1.389
5188.00,7.527457,25.02189,-0.000172,24.018889,-0.0077,1.389
5190.00,7.527294,25.02207,-0.000172,24.018490,-0.0077,1.388
5192.00,7.527110,25.02300,-0.000172,24.018970,-0.0077,1.389
5194.00,7.527830,25.02241,-0.000173,24.019400,-0.0077,1.389
5196.00,7.527369,25.02263,-0.000173,24.018564,-0.0077,1.389
5198.00,7.527478,25.02289,-0.000172,24.018996,-0.0077,1.389
5200.00,7.527468,25.02300,-0.000172,24.018930,-0.0077,1.389
5202.00,7.527886,25.02333,-0.000173,24.019237,-0.0077,1.388
5204.00,7.527667,25.02268,-0.000173,24.018731,-0.0077,1.388
5206.00,7.527057,25.02317,-0.000173,24.018459,-0.0077,1.389
5208.00,7.526699,25.02387,-0.000173,24.018299,-0.0077,1.389
5210.00,7.526791,25.02312,-0.000173,24.018831,-0.0077,1.389
5212.00,7.526712,25.02339,-0.000173,24.018473,-0.0077,1.389
5214.00,7.526080,25.02297,-0.000174,24.018852,-0.0077,1.389
5216.00,7.526246,25.02230,-0.000174,24.019032,-0.0077,1.389
5218.00,7.526956,25.02245,-0.000174,24.018751,-0.0077,1.388
5220.00,7.526781,25.02310,-0.000173,24.018657,-0.0077,1.389
5222.00,7.527111,25.02321,-0.000173,24.018510,-0.0077,1.389
5224.00,7.527765,25.02312,-0.000173,24.018590,-0.0078,1.389
5226.00,7.527524,25.02256,-0.000173,24.018492,-0.0077,1.389
5228.00,7.527969,25.02317,-0.000172,24.018918,-0.0077,1.389
5230.00,7.528169,25.02352,-0.000172,24.019345,-0.0077,1.389
5232.00,7.528507,25.02274,-0.000172,24.019253,-0.0076,1.389
5234.00,7.528182,25.02246,-0.000173,24.019840,-0.0077,1.389
5236.00,7.528502,25.02305,-0.000173,24.018968,-0.0077,1.389
5238.00,7.528529,25.02384,-0.000171,24.018492,-0.0076,1.388
5240.00,7.528400,25.02370,-0.000173,24.019173,-0.0077,1.389
5242.00,7.528665,25.02398,-0.000172,24.019766,-0.0077,1.389
5244.00,7.528431,25.02385,-0.000172,24.018843,-0.0077,1.389
5246.00,7.527656,25.02349,-0.000172,24.018921,-0.0077,1.389
5248.00,7.528137,25.02353,-0.000172,24.019335,-0.0077,1.389
5250.00,7.527117,25.02414,-0.000172,24.019728,-0.0077,1.389
5252.00,7.527770,25.02395,-0.000172,24.019483,-0.0077,1.389
5254.00,7.527932,25.02450,-0.000172,24.019378,-0.0077,1.389
5256.00,7.528274,25.02439,-0.000172,24.019748,-0.0077,1.389
5258.00,7.528310,25.02471,-0.000173,24.019364,-0.0077,1.389
5260.00,7.528083,25.02433,-0.000173,24.019240,-0.0076,1.389
5262.00,7.527932,25.02349,-0.000174,24.019010,-0.0077,1.389
5264.00,7.527969,25.02355,-0.000172,24.019188,-0.0077,1.389
5266.00,7.527753,25.02446,-0.000172,24.018809,-0.0077,1.389
5268.00,7.527747,25.02444,-0.000172,24.019358,-0.0077,1.389
5270.00,7.527959,25.02427,-0.000172,24.018827,-0.0077,1.389
5272.00,7.527167,25.02402,-0.000172,24.019021,-0.0077,1.389
5274.00,7.526851,25.02351,-0.000172,24.019378,-0.0077,1.389
5276.00,7.526835,25.02396,-0.000172,24.019358,-0.0077,1.389
5278.00,7.526599,25.02446,-0.000171,24.019173,-0.0077,1.389
5280.00,7.526869,25.02317,-0.000172,24.019480,-0.0077,1.389
5282.00,7.525972,25.02265,-0.000171,24.019784,-0.0077,1.389
5284.00,7.525570,25.02434,-0.000172,24.018754,-0.0077,1.389
5286.00,7.524909,25.02467,-0.000173,24.019639,-0.0077,1.389
5288.00,7.524545,25.02389,-0.000171,24.019500,-0.0077,1.389
5290.00,7.525522,25.02336,-0.000172,24.019570,-0.0077,1.389
5292.00,7.526005,25.02343,-0.000172,24.018807,-0.0077,1.389
5294.00,7.526198,25.02408,-0.000172,24.019101,-0.0077,1.389
5296.00,7.525889,25.02365,-0.000172,24.019173,-0.0077,1.389
5298.00,7.525413,25.02428,-0.000172,24.018762,-0.0076,1.389
5300.00,7.526040,25.02392,-0.000172,24.019242,-0.0077,1.389
5302.00,7.526926,25.02322,-0.000173,24.019037,-0.0076,1.389
5304.00,7.526911,25.02338,-0.000173,24.018885,-0.0077,1.389
5306.00,7.527077,25.02382,-0.000172,24.019066,-0.0077,1.389
5308.00,7.526559,25.02440,-0.000172,24.018299,-0.0077,1.389
5310.00,7.526735,25.02327,-0.000173,24.018731,-0.0077,1.389
5312.00,7.527004,25.02333,-0.000173,24.018370,-0.0077,1.389
5314.00,7.527116,25.02316,-0.000172,24.018280,-0.0077,1.390
5316.00,7.526739,25.02374,-0.000174,24.018957,-0.0077,1.390
5318.00,7.526633,25.02427,-0.000174,24.019255,-0.0077,1.389
5320.00,7.526963,25.02396,-0.000174,24.018751,-0.0077,1.389
5322.00,7.526707,25.02424,-0.000174,24.019369,-0.0077,1.389
5324.00,7.525795,25.02385,-0.000173,24.018472,-0.0077,1.389
5326.00,7.524771,25.02378,-0.000172,24.019782,-0.0077,1.390
5328.00,7.524314,25.02354,-0.000173,24.019012,-0.0077,1.389
5330.00,7.524790,25.02462,-0.000172,24.018561,-0.0077,1.388
5332.00,7.524260,25.02474,-0.000172,24.018309,-0.0076,1.389
5334.00,7.524375,25.02415,-0.000173,24.018305,-0.0077,1.389
5336.00,7.525667,25.02385,-0.000173,24.018865,-0.0077,1.389
5338.00,7.526989,25.02364,-0.000173,24.018486,-0.0077,1.390
5340.00,7.526942,25.02373,-0.000173,24.019017,-0.0077,1.389
5342.00,7.527247,25.02391,-0.000172,24.018742,-0.0077,1.389
5344.00,7.527324,25.02380,-0.000172,24.018595,-0.0077,1.388
5346.00,7.527714,25.02397,-0.000172,24.018952,-0.0077,1.389
5348.00,7.527865,25.02417,-0.000173,24.018624,-0.0077,1.390
5350.00,7.527706,25.02395,-0.000173,24.019354,-0.0077,1.390
5352.00,7.527049,25.02336,-0.000173,24.019005,-0.0077,1.390
5354.00,7.527397,25.02314,-0.000173,24.018298,-0.0077,1.390
5356.00,7.527280,25.02392,-0.000172,24.019244,-0.0077,1.389
5358.00,7.527484,25.02306,-0.000173,24.018994,-0.0077,1.389
5360.00,7.527047,25.02311,-0.000172,24.019142,-0.0077,1.389
5362.00,7.527227,25.02346,-0.000172,24.019122,-0.0077,1.389
5364.00,7.526774,25.02435,-0.000172,24.019416,-0.0077,1.389
5366.00,7.526141,25.02358,-0.000172,24.018832,-0.0077,1.389
5368.00,7.526124,25.02432,-0.000172,24.018972,-0.0077,1.389
5370.00,7.525381,25.02412,-0.000173,24.018751,-0.0077,1.390
5372.00,7.525921,25.02364,-0.000174,24.018896,-0.0077,1.390
5374.00,7.524897,25.02356,-0.000174,24.018961,-0.0077,1.390
5376.00,7.524609,25.02425,-0.000174,24.018800,-0.0077,1.390
5378.00,7.524146,25.02432,-0.000173,24.018588,-0.0077,1.389
5380.00,7.524282,25.02367,-0.000172,24.019119,-0.0076,1.389
5382.00,7.524770,25.02412,-0.000172,24.019325,-0.0077,1.389
5384.00,7.524864,25.02423,-0.000172,24.018608,-0.0077,1.389
5386.00,7.526145,25.02294,-0.000171,24.018733,-0.0077,1.390
5388.00,7.527916,25.02383,-0.000173,24.019039,-0.0077,1.390
5390.00,7.527825,25.02369,-0.000172,24.018823,-0.0077,1.390
5392.00,7.527750,25.02334,-0.000172,24.018753,-0.0077,1.389
5394.00,7.528236,25.02318,-0.000173,24.019141,-0.0077,1.389
5396.00,7.527950,25.02297,-0.000172,24.018619,-0.0077,1.389
5398.00,7.526739,25.02297,-0.000173,24.018071,-0.0077,1.390
5400.00,7.526334,25.02335,-0.000174,24.018892,-0.0077,1.390
5402.00,7.527029,25.02380,-0.000172,24.018357,-0.0077,1.389
@9,12.0000,24.0
5404.00,7.527673,25.02387,-0.000174,24.018352,-0.0077,1.389
5406.00,7.525105,25.02327,-0.000173,24.018490,-0.0077,1.389
5408.00,7.515964,25.02358,-0.000172,24.018907,-0.0077,1.389
5410.00,7.497354,25.02337,-0.000173,24.018367,-0.0077,1.389
5412.00,7.466722,25.02378,-0.000173,24.018907,-0.0077,1.389
5414.00,7.433716,25.02385,-0.000173,24.018370,-0.0077,1.389
5416.00,7.404890,25.02378,-0.000173,24.018854,-0.0077,1.390
5418.00,7.380121,25.02336,-0.000174,24.019141,-0.0077,1.391
5420.00,7.355731,25.02432,-0.000176,24.018415,-0.0077,1.391
5422.00,7.333212,25.02437,-0.000176,24.018481,-0.0077,1.391
5424.00,7.310909,25.02401,-0.000175,24.018626,-0.0077,1.391
5426.00,7.289107,25.02369,-0.000175,24.018347,-0.0077,1.391
5428.00,7.269405,25.02403,-0.000175,24.019057,-0.0077,1.391
5430.00,7.255352,25.02458,-0.000175,24.018698,-0.0077,1.391
5432.00,7.249180,25.02474,-0.000175,24.018559,-0.0077,1.392
5434.00,7.253698,25.02407,-0.000176,24.019213,-0.0077,1.392
5436.00,7.268983,25.02390,-0.000176,24.018428,-0.0077,1.393
5438.00,7.285680,25.02370,-0.000176,24.019240,-0.0077,1.391
5440.00,7.298683,25.02330,-0.000175,24.019077,-0.0077,1.391
5442.00,7.311625,25.02457,-0.000175,24.018040,-0.0077,1.391
5444.00,7.325419,25.02409,-0.000175,24.018423,-0.0077,1.390
5446.00,7.339862,25.02450,-0.000174,24.018941,-0.0077,1.390
5448.00,7.354312,25.02409,-0.000173,24.019200,-0.0077,1.390
5450.00,7.370209,25.02400,-0.000173,24.018992,-0.0077,1.390
5452.00,7.385964,25.02384,-0.000172,24.019503,-0.0077,1.390
5454.00,7.400504,25.02419,-0.000173,24.018963,-0.0077,1.390
5456.00,7.414557,25.02422,-0.000172,24.018633,-0.0077,1.390
5458.00,7.427027,25.02347,-0.000172,24.018789,-0.0077,1.390
5460.00,7.439095,25.02260,-0.000172,24.019481,-0.0077,1.390
5462.00,7.450201,25.02377,-0.000173,24.019331,-0.0077,1.390
5464.00,7.460561,25.02333,-0.000174,24.019182,-0.0077,1.390
5466.00,7.469058,25.02380,-0.000173,24.018638,-0.0077,1.390
5468.00,7.476035,25.02402,-0.000172,24.018637,-0.0077,1.390
5470.00,7.481426,25.02419,-0.000172,24.018890,-0.0077,1.390
5472.00,7.485319,25.02475,-0.000173,24.018794,-0.0077,1.390
5474.00,7.489338,25.02473,-0.000172,24.019286,-0.0077,1.390
5476.00,7.491888,25.02533,-0.000173,24.018947,-0.0077,1.391
5478.00,7.495266,25.02535,-0.000173,24.019190,-0.0077,1.391
5480.00,7.498833,25.02553,-0.000173,24.019052,-0.0077,1.390
5482.00,7.500999,25.02508,-0.000173,24.018481,-0.0077,1.390
5484.00,7.502432,25.02448,-0.000173,24.018196,-0.0077,1.390
5486.00,7.504523,25.02507,-0.000174,24.018666,-0.0077,1.390
5488.00,7.506571,25.02431,-0.000173,24.018635,-0.0077,1.391
5490.00,7.507181,25.02482,-0.000174,24.018504,-0.0077,1.390
5492.00,7.507098,25.02433,-0.000174,24.018386,-0.0078,1.390
5494.00,7.508661,25.02414,-0.000174,24.019204,-0.0077,1.390
5496.00,7.509747,25.02408,-0.000174,24.018970,-0.0077,1.391
5498.00,7.509658,25.02405,-0.000174,24.018852,-0.0077,1.390
5500.00,7.509762,25.02380,-0.000173,24.018606,-0.0077,1.389
5502.00,7.510664,25.02374,-0.000172,24.018720,-0.0077,1.390
5504.00,7.511918,25.02315,-0.000172,24.018640,-0.0077,1.391
5506.00,7.512125,25.02254,-0.000174,24.018548,-0.0077,1.390
5508.00,7.513181,25.02273,-0.000173,24.019200,-0.0077,1.390
5510.00,7.514305,25.02345,-0.000173,24.018479,-0.0077,1.391
5512.00,7.515369,25.02302,-0.000173,24.018863,-0.0077,1.390
5514.00,7.516640,25.02281,-0.000171,24.019298,-0.0077,1.390
5516.00,7.517473,25.02353,-0.000171,24.018789,-0.0077,1.390
5518.00,7.517935,25.02360,-0.000172,24.018963,-0.0077,1.390
5520.00,7.517613,25.02362,-0.000173,24.018883,-0.0077,1.391
5522.00,7.518874,25.02375,-0.000173,24.019157,-0.0077,1.391
5524.00,7.519734,25.02366,-0.000171,24.019050,-0.0077,1.390
5526.00,7.520680,25.02363,-0.000172,24.018666,-0.0077,1.390
5528.00,7.520947,25.02354,-0.000171,24.018745,-0.0077,1.390
5530.00,7.521583,25.02436,-0.000173,24.019300,-0.0077,1.390
5532.00,7.521283,25.02375,-0.000173,24.018843,-0.0077,1.391
5534.00,7.520843,25.02341,-0.000172,24.018765,-0.0077,1.390
5536.00,7.520176,25.02322,-0.000172,24.019538,-0.0077,1.390
5538.00,7.520024,25.02361,-0.000172,24.019514,-0.0076,1.390
5540.00,7.520203,25.02346,-0.000173,24.019436,-0.0077,1.391
5542.00,7.520576,25.02357,-0.000173,24.018880,-0.0077,1.390
5544.00,7.520645,25.02360,-0.000172,24.018983,-0.0077,1.390
5546.00,7.520540,25.02378,-0.000172,24.019764,-0.0077,1.391
5548.00,7.521343,25.02335,-0.000173,24.018967,-0.0077,1.391
5550.00,7.523478,25.02341,-0.000172,24.018825,-0.0077,1.390
5552.00,7.524441,25.02317,-0.000172,24.018927,-0.0077,1.390
5554.00,7.523988,25.02305,-0.000172,24.018841,-0.0077,1.390
5556.00,7.522824,25.02292,-0.000172,24.019741,-0.0077,1.390
5558.00,7.522557,25.02367,-0.000171,24.019222,-0.0077,1.390
5560.00,7.522622,25.02343,-0.000172,24.019284,-0.0077,1.390
5562.00,7.523381,25.02352,-0.000172,24.018588,-0.0076,1.390
5564.00,7.524002,25.02326,-0.000171,24.018845,-0.0077,1.390
5566.00,7.523258,25.02311,-0.000172,24.019190,-0.0077,1.390
5568.00,7.523412,25.02230,-0.000172,24.019505,-0.0077,1.391
5570.00,7.523739,25.02263,-0.000173,24.019110,-0.0077,1.391
5572.00,7.523941,25.02314,-0.000173,24.018827,-0.0077,1.390
5574.00,7.523518,25.02329,-0.000172,24.018787,-0.0077,1.390
5576.00,7.523949,25.02284,-0.000173,24.018408,-0.0077,1.390
5578.00,7.523310,25.02201,-0.000173,24.019070,-0.0077,1.390
5580.00,7.522795,25.02175,-0.000172,24.019052,-0.0077,1.391
5582.00,7.522850,25.02252,-0.000172,24.017959,-0.0077,1.390
5584.00,7.523066,25.02221,-0.000172,24.018941,-0.0077,1.390
5586.00,7.523006,25.02165,-0.000172,24.019581,-0.0077,1.391
5588.00,7.523166,25.02226,-0.000173,24.019518,-0.0076,1.391
5590.00,7.523172,25.02211,-0.000173,24.018312,-0.0077,1.391
5592.00,7.522569,25.02269,-0.000173,24.018836,-0.0077,1.390
5594.00,7.522968,25.02208,-0.000171,24.019003,-0.0077,1.390
5596.00,7.523228,25.02140,-0.000173,24.018638,-0.0077,1.390
5598.00,7.522886,25.02286,-0.000171,24.019605,-0.0077,1.390
5600.00,7.523068,25.02285,-0.000172,24.019142,-0.0077,1.391
5602.00,7.523545,25.02193,-0.000173,24.019086,-0.0077,1.391
5604.00,7.523470,25.02241,-0.000173,24.019003,-0.0077,1.391
5606.00,7.524166,25.02248,-0.000173,24.018600,-0.0077,1.391
5608.00,7.524359,25.02304,-0.000173,24.018648,-0.0077,1.390
5610.00,7.524958,25.02225,-0.000172,24.019643,-0.0077,1.390
5612.00,7.524344,25.02297,-0.000172,24.018892,-0.0077,1.391
5614.00,7.523763,25.02246,-0.000172,24.019349,-0.0077,1.390
5616.00,7.523776,25.02267,-0.000173,24.018706,-0.0077,1.390
5618.00,7.523286,25.02197,-0.000172,24.018945,-0.0077,1.390
5620.00,7.523669,25.02214,-0.000172,24.019055,-0.0077,1.391
5622.00,7.523003,25.02276,-0.000173,24.018622,-0.0077,1.391
5624.00,7.521827,25.02287,-0.000172,24.019240,-0.0077,1.390
5626.00,7.522031,25.02276,-0.000171,24.019413,-0.0077,1.390
5628.00,7.522345,25.02253,-0.000172,24.018492,-0.0077,1.390
5630.00,7.521810,25.02248,-0.000173,24.019202,-0.0077,1.391
5632.00,7.520803,25.02214,-0.000173,24.019048,-0.0077,1.390
5634.00,7.521048,25.02228,-0.000172,24.019416,-0.0077,1.391
5636.00,7.522499,25.02303,-0.000172,24.018570,-0.0077,1.390
5638.00,7.523521,25.02260,-0.000173,24.019224,-0.0077,1.390
5640.00,7.522479,25.02349,-0.000172,24.019316,-0.0077,1.391
5642.00,7.521795,25.02288,-0.000172,24.018673,-0.0077,1.390
5644.00,7.522647,25.02248,-0.000171,24.018406,-0.0077,1.390
5646.00,7.523109,25.02210,-0.000172,24.019440,-0.0077,1.391
5648.00,7.522722,25.02267,-0.000173,24.019162,-0.0077,1.391
5650.00,7.522758,25.02256,-0.000173,24.019186,-0.0077,1.390
5652.00,7.523022,25.02203,-0.000172,24.018831,-0.0077,1.390
5654.00,7.523465,25.02229,-0.000173,24.018967,-0.0076,1.391
5656.00,7.523607,25.02339,-0.000173,24.018644,-0.0077,1.391
5658.00,7.522834,25.02298,-0.000173,24.018657,-0.0077,1.391
5660.00,7.522268,25.02268,-0.000173,24.018660,-0.0077,1.390
5662.00,7.522446,25.02276,-0.000172,24.019010,-0.0077,1.390
5664.00,7.522878,25.02285,-0.000172,24.018550,-0.0077,1.391
5666.00,7.521802,25.02372,-0.000171,24.018368,-0.0077,1.391
5668.00,7.521471,25.02335,-0.000173,24.019280,-0.0077,1.391
5670.00,7.521060,25.02279,-0.000173,24.018822,-0.0077,1.391
5672.00,7.521408,25.02244,-0.000172,24.018682,-0.0077,1.391
5674.00,7.521450,25.02281,-0.000173,24.018731,-0.0077,1.391
5676.00,7.520841,25.02309,-0.000173,24.018522,-0.0077,1.390
5678.00,7.520319,25.02211,-0.000173,24.018744,-0.0078,1.391
5680.00,7.521132,25.02229,-0.000173,24.018898,-0.0077,1.391
5682.00,7.522006,25.02258,-0.000171,24.018809,-0.0077,1.390
5684.00,7.522032,25.02237,-0.000172,24.019231,-0.0076,1.391
5686.00,7.521725,25.02303,-0.000172,24.018927,-0.0077,1.391
5688.00,7.522856,25.02320,-0.000172,24.019077,-0.0077,1.391
5690.00,7.523070,25.02317,-0.000173,24.019063,-0.0077,1.390
5692.00,7.522999,25.02333,-0.000173,24.018990,-0.0077,1.391
5694.00,7.522285,25.02297,-0.000172,24.018793,-0.0077,1.391
5696.00,7.522194,25.02313,-0.000173,24.019135,-0.0077,1.391
5698.00,7.522589,25.02282,-0.000173,24.019501,-0.0077,1.391
5700.00,7.522960,25.02268,-0.000172,24.018646,-0.0077,1.391
5702.00,7.523494,25.02374,-0.000171,24.018675,-0.0076,1.391
5704.00,7.524093,25.02427,-0.000171,24.018664,-0.0077,1.391
5706.00,7.524282,25.02317,-0.000172,24.019025,-0.0077,1.390
5708.00,7.524214,25.02361,-0.000172,24.019267,-0.0077,1.391
5710.00,7.523844,25.02352,-0.000173,24.018174,-0.0077,1.391
5712.00,7.524010,25.02397,-0.000173,24.018671,-0.0077,1.391
5714.00,7.523585,25.02333,-0.000173,24.019144,-0.0077,1.391
5716.00,7.523445,25.02374,-0.000173,24.018738,-0.0077,1.391
5718.00,7.523536,25.02310,-0.000172,24.019246,-0.0077,1.391
5720.00,7.523252,25.02253,-0.000172,24.019737,-0.0077,1.391
5722.00,7.523159,25.02265,-0.000173,24.019382,-0.0077,1.391
5724.00,7.522517,25.02345,-0.000173,24.019144,-0.0077,1.391
5726.00,7.522867,25.02343,-0.000173,24.018677,-0.0077,1.391
5728.00,7.522544,25.02273,-0.000173,24.019590,-0.0077,1.391
5730.00,7.522501,25.02256,-0.000173,24.018475,-0.0077,1.391
5732.00,7.521962,25.02278,-0.000173,24.019021,-0.0077,1.391
5734.00,7.520904,25.02273,-0.000172,24.019434,-0.0077,1.392
5736.00,7.520414,25.02303,-0.000172,24.018207,-0.0077,1.391
5738.00,7.521297,25.02274,-0.000172,24.018979,-0.0077,1.390
5740.00,7.521954,25.02228,-0.000171,24.019494,-0.0077,1.390
5742.00,7.522760,25.02254,-0.000172,24.019025,-0.0077,1.391
5744.00,7.522611,25.02244,-0.000172,24.018983,-0.0077,1.391
5746.00,7.522854,25.02172,-0.000172,24.018869,-0.0077,1.392
5748.00,7.522807,25.02204,-0.000173,24.018488,-0.0077,1.391
5750.00,7.522801,25.02223,-0.000173,24.018756,-0.0077,1.391
5752.00,7.522874,25.02200,-0.000171,24.018475,-0.0077,1.390
5754.00,7.522806,25.02211,-0.000171,24.018753,-0.0077,1.390
5756.00,7.522988,25.02247,-0.000172,24.019019,-0.0077,1.391
5758.00,7.522465,25.02187,-0.000172,24.018930,-0.0077,1.391
5760.00,7.522385,25.02100,-0.000171,24.019061,-0.0077,1.391
5762.00,7.522093,25.02126,-0.000171,24.019012,-0.0077,1.390
5764.00,7.521643,25.02240,-0.000172,24.019171,-0.0077,1.390
5766.00,7.521885,25.02140,-0.000172,24.019199,-0.0077,1.390
5768.00,7.521840,25.02176,-0.000172,24.019206,-0.0077,1.391
5770.00,7.521804,25.02157,-0.000172,24.018744,-0.0077,1.391
5772.00,7.522024,25.02179,-0.000172,24.018765,-0.0077,1.391
5774.00,7.521835,25.02184,-0.000173,24.018856,-0.0077,1.391
5776.00,7.521213,25.02186,-0.000171,24.019103,-0.0077,1.390
5778.00,7.521176,25.02226,-0.000171,24.018678,-0.0077,1.390
5780.00,7.521518,25.02220,-0.000172,24.018669,-0.0077,1.391
5782.00,7.520713,25.02182,-0.000172,24.018374,-0.0077,1.391
5784.00,7.520845,25.02226,-0.000172,24.019079,-0.0077,1.391
5786.00,7.521056,25.02224,-0.000172,24.018930,-0.0077,1.390
5788.00,7.520706,25.02238,-0.000173,24.018459,-0.0077,1.390
5790.00,7.521549,25.02188,-0.000173,24.018309,-0.0077,1.390
5792.00,7.521801,25.02278,-0.000172,24.018992,-0.0077,1.391
5794.00,7.521671,25.02211,-0.000173,24.018733,-0.0077,1.391
5796.00,7.520382,25.02182,-0.000173,24.019342,-0.0077,1.391
5798.00,7.520236,25.02151,-0.000174,24.018994,-0.0077,1.391
5800.00,7.520578,25.02223,-0.000173,24.018845,-0.0077,1.391
5802.00,7.520952,25.02207,-0.000172,24.019213,-0.0077,1.390
5804.00,7.521488,25.02200,-0.000172,24.019284,-0.0077,1.391
5806.00,7.521214,25.02243,-0.000172,24.018898,-0.0077,1.391
5808.00,7.521060,25.02189,-0.000172,24.019248,-0.0077,1.390
5810.00,7.520849,25.02197,-0.000172,24.019173,-0.0077,1.390
5812.00,7.520769,25.02252,-0.000172,24.019295,-0.0077,1.391
5814.00,7.522088,25.02303,-0.000171,24.019211,-0.0076,1.391
5816.00,7.522402,25.02324,-0.000171,24.018829,-0.0077,1.391
5818.00,7.521352,25.02310,-0.000172,24.019066,-0.0077,1.391
5820.00,7.520406,25.02295,-0.000172,24.019197,-0.0077,1.391
5822.00,7.519353,25.02246,-0.000171,24.018484,-0.0077,1.391
5824.00,7.520113,25.02302,-0.000171,24.018689,-0.0077,1.391
5826.00,7.520731,25.02297,-0.000173,24.019142,-0.0077,1.391
5828.00,7.520609,25.02295,-0.000172,24.018633,-0.0077,1.391
5830.00,7.520446,25.02261,-0.000172,24.018956,-0.0077,1.391
5832.00,7.520764,25.02330,-0.000172,24.019380,-0.0077,1.390
5834.00,7.520759,25.02365,-0.000172,24.019414,-0.0077,1.391
5836.00,7.521168,25.02415,-0.000173,24.019340,-0.0077,1.391
5838.00,7.522139,25.02369,-0.000172,24.018965,-0.0077,1.391
5840.00,7.521944,25.02320,-0.000173,24.018927,-0.0077,1.391
5842.00,7.522121,25.02324,-0.000173,24.018907,-0.0077,1.391
5844.00,7.521661,25.02310,-0.000171,24.018774,-0.0076,1.390
5846.00,7.520509,25.02304,-0.000171,24.019269,-0.0077,1.391
5848.00,7.520268,25.02336,-0.000172,24.018809,-0.0077,1.391
5850.00,7.520763,25.02359,-0.000173,24.018372,-0.0077,1.391
5852.00,7.520238,25.02381,-0.000172,24.019374,-0.0077,1.391
5854.00,7.520543,25.02335,-0.000172,24.018566,-0.0077,1.391
5856.00,7.520944,25.02366,-0.000172,24.018957,-0.0077,1.391
5858.00,7.521202,25.02351,-0.000173,24.019141,-0.0077,1.391
5860.00,7.520828,25.02424,-0.000172,24.018738,-0.0077,1.391
5862.00,7.520008,25.02359,-0.000172,24.018675,-0.0077,1.391
5864.00,7.520294,25.02304,-0.000172,24.018637,-0.0077,1.391
5866.00,7.520864,25.02396,-0.000173,24.019251,-0.0077,1.391
5868.00,7.521546,25.02389,-0.000172,24.018588,-0.0076,1.391
5870.00,7.522510,25.02412,-0.000172,24.018928,-0.0077,1.391
5872.00,7.521872,25.02487,-0.000171,24.019070,-0.0077,1.391
5874.00,7.522395,25.02444,-0.000173,24.019026,-0.0077,1.391
5876.00,7.522494,25.02401,-0.000172,24.019104,-0.0077,1.390
5878.00,7.521866,25.02507,-0.000173,24.019287,-0.0077,1.391
5880.00,7.522386,25.02531,-0.000173,24.018573,-0.0077,1.391
5882.00,7.522346,25.02427,-0.000172,24.018990,-0.0077,1.391
5884.00,7.521815,25.02415,-0.000172,24.019153,-0.0077,1.391
5886.00,7.521014,25.02472,-0.000172,24.019043,-0.0077,1.391
5888.00,7.519795,25.02465,-0.000173,24.019144,-0.0077,1.391
5890.00,7.520994,25.02421,-0.000171,24.019235,-0.0077,1.391
5892.00,7.521642,25.02408,-0.000171,24.018381,-0.0077,1.391
5894.00,7.521397,25.02386,-0.000172,24.018595,-0.0077,1.390
5896.00,7.521455,25.02465,-0.000171,24.018783,-0.0077,1.390
5898.00,7.521513,25.02446,-0.000172,24.019025,-0.0077,1.391
5900.00,7.521688,25.02416,-0.000172,24.019113,-0.0077,1.391
5902.00,7.521237,25.02485,-0.000173,24.018454,-0.0077,1.391
5904.00,7.521324,25.02433,-0.000173,24.018780,-0.0077,1.391
5906.00,7.521431,25.02332,-0.000172,24.019284,-0.0077,1.390
5908.00,7.521503,25.02336,-0.000173,24.018609,-0.0077,1.391
5910.00,7.521567,25.02455,-0.000171,24.018787,-0.0077,1.391
5912.00,7.521218,25.02478,-0.000173,24.018878,-0.0077,1.391
5914.00,7.520515,25.02396,-0.000173,24.019006,-0.0077,1.391
5916.00,7.520907,25.02375,-0.000172,24.018977,-0.0077,1.391
5918.00,7.520314,25.02397,-0.000172,24.018800,-0.0077,1.391
5920.00,7.520003,25.02419,-0.000170,24.018341,-0.0077,1.391
5922.00,7.520750,25.02350,-0.000172,24.019005,-0.0077,1.391
5924.00,7.520548,25.02341,-0.000172,24.018706,-0.0077,1.391
5926.00,7.519362,25.02392,-0.000171,24.018836,-0.0076,1.391
5928.00,7.519473,25.02382,-0.000171,24.018992,-0.0077,1.390
5930.00,7.519537,25.02387,-0.000170,24.018577,-0.0076,1.391
5932.00,7.519768,25.02376,-0.000172,24.019282,-0.0077,1.391
5934.00,7.520070,25.02386,-0.000172,24.019674,-0.0077,1.391
5936.00,7.519541,25.02413,-0.000172,24.019325,-0.0077,1.390
5938.00,7.519421,25.02408,-0.000172,24.018961,-0.0077,1.391
5940.00,7.519046,25.02389,-0.000171,24.018905,-0.0077,1.391
5942.00,7.518637,25.02372,-0.000172,24.018521,-0.0076,1.391
5944.00,7.519318,25.02348,-0.000172,24.018852,-0.0076,1.391
5946.00,7.520008,25.02318,-0.000173,24.019400,-0.0077,1.391
5948.00,7.519340,25.02367,-0.000172,24.019324,-0.0076,1.391
5950.00,7.519315,25.02401,-0.000172,24.018896,-0.0077,1.391
5952.00,7.519268,25.02368,-0.000172,24.019213,-0.0077,1.391
5954.00,7.519443,25.02360,-0.000173,24.019494,-0.0077,1.391
5956.00,7.519466,25.02460,-0.000173,24.019003,-0.0077,1.391
5958.00,7.519713,25.02322,-0.000172,24.018881,-0.0077,1.391
5960.00,7.519435,25.02294,-0.000172,24.019001,-0.0076,1.391
5962.00,7.519498,25.02324,-0.000171,24.019238,-0.0076,1.391
5964.00,7.519714,25.02341,-0.000172,24.018997,-0.0077,1.391
5966.00,7.518851,25.02371,-0.000171,24.019432,-0.0076,1.391
5968.00,7.519443,25.02352,-0.000172,24.019113,-0.0077,1.391
5970.00,7.519662,25.02406,-0.000172,24.019026,-0.0077,1.391
5972.00,7.519724,25.02470,-0.000171,24.019353,-0.0077,1.391
5974.00,7.520264,25.02472,-0.000171,24.019447,-0.0076,1.391
5976.00,7.520371,25.02477,-0.000171,24.019757,-0.0076,1.391
5978.00,7.520387,25.02485,-0.000173,24.019824,-0.0077,1.391
5980.00,7.521326,25.02575,-0.000172,24.019440,-0.0077,1.391
5982.00,7.521220,25.02516,-0.000171,24.019621,-0.0076,1.391
5984.00,7.521206,25.02454,-0.000172,24.018510,-0.0077,1.391
5986.00,7.521322,25.02468,-0.000172,24.019296,-0.0077,1.392
5988.00,7.521386,25.02561,-0.000172,24.019108,-0.0076,1.391
5990.00,7.521098,25.02492,-0.000173,24.019045,-0.0077,1.391
5992.00,7.520934,25.02547,-0.000172,24.019652,-0.0077,1.391
5994.00,7.520297,25.02530,-0.000172,24.019498,-0.0077,1.391
5996.00,7.518968,25.02492,-0.000172,24.018796,-0.0077,1.391
5998.00,7.519015,25.02495,-0.000172,24.019645,-0.0076,1.391
6000.00,7.519219,25.02471,-0.000171,24.019556,-0.0076,1.392
6002.00,7.520073,25.02495,-0.000172,24.018865,-0.0077,1.391
@10,12.0000,24.0
6004.00,7.518358,25.02511,-0.000172,24.018996,-0.0077,1.392
6006.00,7.515403,25.02513,-0.000172,24.019391,-0.0076,1.391
6008.00,7.508486,25.02435,-0.000173,24.019474,-0.0076,1.391
6010.00,7.492091,25.02439,-0.000171,24.019646,-0.0076,1.389
6012.00,7.463913,25.02436,-0.000170,24.019023,-0.0077,1.390
6014.00,7.435298,25.02474,-0.000171,24.018553,-0.0077,1.390
6016.00,7.411075,25.02450,-0.000172,24.019215,-0.0077,1.391
6018.00,7.389873,25.02440,-0.000171,24.020025,-0.0077,1.392
6020.00,7.371014,25.02420,-0.000172,24.019770,-0.0076,1.392
6022.00,7.352207,25.02488,-0.000174,24.019095,-0.0076,1.392
6024.00,7.333758,25.02565,-0.000173,24.019271,-0.0076,1.392
6026.00,7.316131,25.02528,-0.000174,24.019235,-0.0077,1.392
6028.00,7.299724,25.02509,-0.000174,24.019023,-0.0077,1.392
6030.00,7.288214,25.02537,-0.000174,24.018738,-0.0076,1.392
6032.00,7.283700,25.02567,-0.000175,24.019211,-0.0077,1.392
6034.00,7.289391,25.02612,-0.000174,24.019269,-0.0077,1.393
6036.00,7.304656,25.02578,-0.000173,24.019567,-0.0077,1.392
6038.00,7.319713,25.02597,-0.000174,24.019093,-0.0077,1.392
6040.00,7.332057,25.02554,-0.000174,24.019097,-0.0077,1.392
6042.00,7.343126,25.02545,-0.000173,24.019409,-0.0077,1.392
6044.00,7.354366,25.02532,-0.000173,24.018876,-0.0077,1.391
6046.00,7.367772,25.02522,-0.000173,24.019175,-0.0077,1.391
6048.00,7.381696,25.02559,-0.000170,24.019171,-0.0077,1.392
6050.00,7.396794,25.02577,-0.000172,24.018410,-0.0077,1.391
6052.00,7.410964,25.02574,-0.000171,24.019492,-0.0077,1.391
6054.00,7.424749,25.02568,-0.000171,24.019130,-0.0077,1.391
6056.00,7.437483,25.02554,-0.000172,24.019469,-0.0077,1.391
6058.00,7.447867,25.02519,-0.000172,24.019483,-0.0077,1.392
6060.00,7.457889,25.02488,-0.000172,24.019485,-0.0077,1.392
6062.00,7.466370,25.02471,-0.000171,24.019643,-0.0077,1.392
6064.00,7.473693,25.02481,-0.000172,24.019632,-0.0076,1.391
6066.00,7.480068,25.02526,-0.000173,24.018992,-0.0077,1.391
6068.00,7.485754,25.02477,-0.000172,24.019258,-0.0077,1.391
6070.00,7.490186,25.02504,-0.000173,24.018820,-0.0077,1.391
6072.00,7.494322,25.02573,-0.000173,24.018693,-0.0077,1.391
6074.00,7.496491,25.02562,-0.000173,24.018667,-0.0077,1.392
6076.00,7.499012,25.02479,-0.000173,24.019282,-0.0077,1.392
6078.00,7.499706,25.02518,-0.000173,24.019177,-0.0077,1.391
6080.00,7.500692,25.02541,-0.000173,24.018992,-0.0077,1.392
6082.00,7.501673,25.02522,-0.000173,24.019190,-0.0077,1.391
6084.00,7.502624,25.02470,-0.000174,24.019338,-0.0077,1.391
6086.00,7.502535,25.02480,-0.000173,24.019161,-0.0076,1.391
6088.00,7.502793,25.02497,-0.000173,24.018261,-0.0077,1.392
6090.00,7.504274,25.02508,-0.000174,24.018608,-0.0077,1.392
6092.00,7.504951,25.02459,-0.000173,24.019338,-0.0077,1.391
6094.00,7.505417,25.02510,-0.000172,24.019199,-0.0077,1.392
6096.00,7.506727,25.02541,-0.000173,24.018590,-0.0077,1.392
6098.00,7.506597,25.02515,-0.000173,24.019664,-0.0076,1.392
6100.00,7.506699,25.02544,-0.000171,24.019626,-0.0077,1.391
6102.00,7.506528,25.02635,-0.000172,24.018970,-0.0077,1.391
6104.00,7.507298,25.02585,-0.000172,24.018841,-0.0077,1.391
6106.00,7.507930,25.02592,-0.000173,24.018667,-0.0077,1.392
6108.00,7.508594,25.02563,-0.000173,24.019197,-0.0077,1.391
6110.00,7.509647,25.02536,-0.000173,24.019590,-0.0077,1.392
6112.00,7.510275,25.02508,-0.000173,24.019565,-0.0077,1.391
6114.00,7.511156,25.02480,-0.000174,24.018633,-0.0077,1.392
6116.00,7.512106,25.02480,-0.000173,24.018325,-0.0077,1.392
6118.00,7.512504,25.02517,-0.000174,24.018854,-0.0077,1.392
6120.00,7.513246,25.02531,-0.000173,24.019219,-0.0077,1.392
6122.00,7.514043,25.02544,-0.000173,24.019191,-0.0077,1.392
6124.00,7.514599,25.02531,-0.000173,24.018816,-0.0077,1.392
6126.00,7.514457,25.02466,-0.000173,24.018619,-0.0077,1.391
6128.00,7.514461,25.02503,-0.000172,24.019238,-0.0077,1.391
6130.00,7.515235,25.02496,-0.000173,24.019052,-0.0077,1.391
6132.00,7.516188,25.02486,-0.000173,24.018974,-0.0076,1.392
6134.00,7.516161,25.02439,-0.000171,24.018669,-0.0077,1.392
6136.00,7.515578,25.02539,-0.000172,24.018851,-0.0077,1.391
6138.00,7.516288,25.02532,-0.000172,24.018638,-0.0077,1.392
6140.00,7.517535,25.02543,-0.000173,24.018704,-0.0077,1.392
6142.00,7.518267,25.02532,-0.000173,24.018740,-0.0076,1.391
6144.00,7.519054,25.02483,-0.000172,24.018535,-0.0077,1.391
6146.00,7.519113,25.02541,-0.000172,24.018783,-0.0077,1.392
6148.00,7.519151,25.02479,-0.000172,24.019061,-0.0077,1.391
6150.00,7.519369,25.02512,-0.000172,24.018869,-0.0077,1.391
6152.00,7.519687,25.02494,-0.000171,24.019016,-0.0077,1.392
6154.00,7.518932,25.02452,-0.000172,24.019282,-0.0077,1.392
6156.00,7.519074,25.02492,-0.000172,24.019217,-0.0077,1.392
6158.00,7.518960,25.02561,-0.000174,24.019295,-0.0077,1.391
6160.00,7.518526,25.02516,-0.000172,24.018524,-0.0077,1.391
6162.00,7.518680,25.02423,-0.000172,24.018954,-0.0077,1.392
6164.00,7.518224,25.02471,-0.000173,24.018947,-0.0077,1.392
6166.00,7.518731,25.02487,-0.000173,24.019090,-0.0077,1.392
6168.00,7.519439,25.02446,-0.000172,24.019171,-0.0077,1.391
6170.00,7.521075,25.02456,-0.000172,24.018899,-0.0077,1.392
6172.00,7.520491,25.02455,-0.000172,24.019032,-0.0077,1.392
6174.00,7.520511,25.02518,-0.000172,24.018845,-0.0077,1.391
6176.00,7.520882,25.02504,-0.000172,24.018925,-0.0077,1.392
6178.00,7.520174,25.02531,-0.000172,24.018791,-0.0077,1.392
6180.00,7.519053,25.02496,-0.000171,24.019151,-0.0077,1.392
6182.00,7.518782,25.02467,-0.000172,24.019336,-0.0077,1.392
6184.00,7.518037,25.02468,-0.000172,24.019155,-0.0077,1.392
6186.00,7.517154,25.02518,-0.000171,24.019389,-0.0077,1.392
6188.00,7.517330,25.02528,-0.000171,24.019072,-0.0077,1.391
6190.00,7.518340,25.02541,-0.000171,24.019331,-0.0077,1.392
6192.00,7.518472,25.02569,-0.000171,24.019503,-0.0077,1.392
6194.00,7.518224,25.02569,-0.000172,24.019010,-0.0077,1.392
6196.00,7.518517,25.02535,-0.000172,24.019248,-0.0077,1.392
6198.00,7.519580,25.02419,-0.000171,24.019204,-0.0077,1.392
6200.00,7.519584,25.02459,-0.000171,24.019008,-0.0077,1.392
6202.00,7.517928,25.02499,-0.000171,24.019157,-0.0077,1.392
6204.00,7.516530,25.02406,-0.000172,24.018774,-0.0077,1.392
6206.00,7.516835,25.02440,-0.000172,24.019045,-0.0076,1.391
6208.00,7.516647,25.02440,-0.000173,24.019211,-0.0077,1.392
6210.00,7.517048,25.02437,-0.000172,24.018773,-0.0077,1.392
6212.00,7.518013,25.02387,-0.000171,24.018948,-0.0077,1.391
6214.00,7.518712,25.02388,-0.000172,24.019746,-0.0077,1.392
6216.00,7.517942,25.02428,-0.000172,24.019877,-0.0076,1.391
6218.00,7.517602,25.02504,-0.000170,24.019315,-0.0077,1.391
6220.00,7.517778,25.02443,-0.000171,24.018771,-0.0077,1.391
6222.00,7.517871,25.02436,-0.000171,24.019442,-0.0076,1.391
6224.00,7.517853,25.02367,-0.000172,24.019509,-0.0076,1.392
6226.00,7.517739,25.02370,-0.000172,24.019826,-0.0076,1.392
6228.00,7.517898,25.02449,-0.000171,24.019467,-0.0077,1.392
6230.00,7.518853,25.02470,-0.000171,24.019226,-0.0077,1.392
6232.00,7.518653,25.02431,-0.000172,24.019173,-0.0077,1.391
6234.00,7.518397,25.02466,-0.000171,24.019525,-0.0077,1.391
6236.00,7.518461,25.02442,-0.000171,24.018861,-0.0077,1.392
6238.00,7.518700,25.02389,-0.000172,24.018680,-0.0077,1.392
6240.00,7.518505,25.02410,-0.000172,24.019405,-0.0077,1.392
6242.00,7.518268,25.02391,-0.000173,24.019331,-0.0077,1.392
6244.00,7.517736,25.02492,-0.000172,24.019728,-0.0077,1.391
6246.00,7.518288,25.02422,-0.000171,24.019579,-0.0077,1.391
6248.00,7.518504,25.02400,-0.000171,24.019434,-0.0077,1.392
6250.00,7.517783,25.02446,-0.000172,24.019442,-0.0077,1.392
6252.00,7.517597,25.02420,-0.000172,24.019374,-0.0076,1.392
6254.00,7.517722,25.02365,-0.000172,24.020080,-0.0077,1.392
6256.00,7.516995,25.02376,-0.000170,24.019826,-0.0076,1.392
6258.00,7.517287,25.02451,-0.000172,24.019244,-0.0076,1.392
6260.00,7.518014,25.02479,-0.000170,24.019295,-0.0077,1.392
6262.00,7.518431,25.02445,-0.000171,24.019019,-0.0077,1.391
6264.00,7.518611,25.02385,-0.000170,24.018684,-0.0076,1.391
6266.00,7.518013,25.02406,-0.000172,24.019289,-0.0077,1.392
6268.00,7.517662,25.02390,-0.000172,24.019630,-0.0076,1.392
6270.00,7.517690,25.02432,-0.000173,24.019144,-0.0077,1.392
6272.00,7.517539,25.02474,-0.000173,24.018836,-0.0077,1.392
6274.00,7.517238,25.02423,-0.000171,24.019137,-0.0077,1.392
6276.00,7.516841,25.02378,-0.000172,24.019164,-0.0076,1.392
6278.00,7.517485,25.02378,-0.000172,24.018280,-0.0077,1.391
6280.00,7.517645,25.02419,-0.000171,24.018990,-0.0077,1.392
6282.00,7.517474,25.02410,-0.000171,24.018501,-0.0077,1.392
6284.00,7.517750,25.02336,-0.000172,24.019398,-0.0077,1.392
6286.00,7.518330,25.02356,-0.000173,24.018793,-0.0076,1.392
6288.00,7.518625,25.02322,-0.000172,24.019237,-0.0077,1.392
6290.00,7.518189,25.02319,-0.000171,24.019293,-0.0077,1.392
6292.00,7.518717,25.02403,-0.000171,24.019222,-0.0077,1.392
6294.00,7.519345,25.02379,-0.000171,24.018852,-0.0077,1.391
6296.00,7.518932,25.02374,-0.000172,24.019654,-0.0076,1.392
6298.00,7.519043,25.02397,-0.000172,24.018562,-0.0076,1.393
6300.00,7.519295,25.02344,-0.000172,24.019249,-0.0077,1.393
6302.00,7.518824,25.02363,-0.000171,24.018910,-0.0077,1.392
6304.00,7.518682,25.02376,-0.000171,24.019061,-0.0077,1.392
6306.00,7.518895,25.02396,-0.000171,24.019432,-0.0077,1.392
6308.00,7.519035,25.02454,-0.000172,24.018751,-0.0077,1.392
6310.00,7.519554,25.02468,-0.000172,24.018967,-0.0076,1.392
6312.00,7.519533,25.02459,-0.000171,24.019652,-0.0077,1.392
6314.00,7.519182,25.02503,-0.000172,24.019543,-0.0077,1.392
6316.00,7.519378,25.02511,-0.000171,24.019779,-0.0077,1.392
6318.00,7.518994,25.02549,-0.000172,24.019190,-0.0077,1.392
6320.00,7.518726,25.02582,-0.000173,24.019021,-0.0077,1.392
6322.00,7.518363,25.02571,-0.000172,24.019061,-0.0077,1.391
6324.00,7.518009,25.02488,-0.000172,24.019046,-0.0077,1.392
6326.00,7.517220,25.02526,-0.000172,24.019286,-0.0077,1.392
6328.00,7.517608,25.02641,-0.000172,24.019304,-0.0077,1.392
6330.00,7.517840,25.02631,-0.000173,24.019244,-0.0077,1.393
6332.00,7.516738,25.02694,-0.000172,24.019066,-0.0077,1.392
6334.00,7.515584,25.02687,-0.000173,24.018832,-0.0077,1.392
6336.00,7.515227,25.02643,-0.000172,24.019144,-0.0076,1.392
6338.00,7.515363,25.02645,-0.000172,24.018678,-0.0077,1.392
6340.00,7.516029,25.02607,-0.000171,24.019726,-0.0077,1.392
6342.00,7.516244,25.02557,-0.000172,24.018557,-0.0077,1.392
6344.00,7.517060,25.02590,-0.000173,24.019157,-0.0077,1.392
6346.00,7.517384,25.02610,-0.000172,24.019416,-0.0077,1.392
6348.00,7.517582,25.02711,-0.000172,24.018999,-0.0076,1.392
6350.00,7.517560,25.02730,-0.000171,24.018642,-0.0077,1.393
6352.00,7.515952,25.02674,-0.000172,24.018642,-0.0077,1.392
6354.00,7.516050,25.02689,-0.000173,24.018907,-0.0077,1.392
6356.00,7.517124,25.02585,-0.000172,24.019585,-0.0077,1.392
6358.00,7.517699,25.02580,-0.000172,24.019394,-0.0077,1.392
6360.00,7.517712,25.02665,-0.000171,24.019340,-0.0077,1.392
6362.00,7.517061,25.02715,-0.000172,24.019530,-0.0077,1.392
6364.00,7.516570,25.02626,-0.000171,24.019703,-0.0077,1.392
6366.00,7.516904,25.02673,-0.000172,24.019625,-0.0077,1.393
6368.00,7.517588,25.02642,-0.000171,24.018990,-0.0076,1.392
6370.00,7.518132,25.02665,-0.000172,24.018880,-0.0077,1.392
6372.00,7.518389,25.02641,-0.000171,24.018722,-0.0077,1.392
6374.00,7.518275,25.02609,-0.000172,24.019170,-0.0076,1.392
6376.00,7.517523,25.02614,-0.000171,24.019690,-0.0077,1.392
6378.00,7.517094,25.02642,-0.000170,24.018584,-0.0077,1.392
6380.00,7.517017,25.02700,-0.000171,24.018760,-0.0077,1.392
6382.00,7.517579,25.02619,-0.000171,24.019367,-0.0076,1.392
6384.00,7.517923,25.02684,-0.000171,24.018831,-0.0077,1.391
6386.00,7.517546,25.02614,-0.000172,24.018852,-0.0077,1.393
6388.00,7.516979,25.02596,-0.000173,24.019588,-0.0077,1.392
6390.00,7.516611,25.02599,-0.000172,24.019255,-0.0077,1.392
6392.00,7.516410,25.02570,-0.000171,24.018691,-0.0077,1.392
6394.00,7.517171,25.02504,-0.000172,24.018323,-0.0077,1.392
6396.00,7.517154,25.02555,-0.000173,24.018608,-0.0076,1.393
6398.00,7.516559,25.02564,-0.000173,24.019050,-0.0077,1.392
6400.00,7.516910,25.02578,-0.000173,24.018997,-0.0077,1.392
6402.00,7.517447,25.02522,-0.000172,24.019398,-0.0077,1.392
6404.00,7.517700,25.02477,-0.000172,24.018997,-0.0077,1.392
6406.00,7.518487,25.02531,-0.000172,24.018887,-0.0077,1.393
6408.00,7.518467,25.02504,-0.000172,24.019161,-0.0077,1.392
6410.00,7.518630,25.02549,-0.000172,24.019418,-0.0076,1.392
6412.00,7.518490,25.02486,-0.000172,24.019001,-0.0077,1.393
6414.00,7.518107,25.02435,-0.000173,24.019643,-0.0077,1.393
6416.00,7.517589,25.02524,-0.000173,24.019318,-0.0077,1.392
6418.00,7.517432,25.02525,-0.000171,24.018827,-0.0077,1.392
6420.00,7.516521,25.02536,-0.000172,24.019175,-0.0077,1.392
6422.00,7.516055,25.02502,-0.000172,24.020078,-0.0077,1.393
6424.00,7.516332,25.02527,-0.000172,24.019715,-0.0076,1.393
6426.00,7.517107,25.02586,-0.000172,24.019179,-0.0076,1.392
6428.00,7.518403,25.02574,-0.000171,24.019222,-0.0076,1.392
6430.00,7.518846,25.02601,-0.000170,24.018919,-0.0077,1.392
6432.00,7.518693,25.02580,-0.000170,24.018644,-0.0077,1.392
6434.00,7.518039,25.02504,-0.000171,24.019349,-0.0077,1.392
6436.00,7.517212,25.02545,-0.000171,24.019347,-0.0077,1.392
6438.00,7.518102,25.02555,-0.000172,24.019217,-0.0077,1.392
6440.00,7.519245,25.02519,-0.000172,24.019380,-0.0077,1.392
6442.00,7.519061,25.02508,-0.000171,24.019128,-0.0077,1.392
6444.00,7.518036,25.02516,-0.000172,24.018401,-0.0077,1.392
6446.00,7.517706,25.02491,-0.000171,24.018506,-0.0077,1.392
6448.00,7.517627,25.02520,-0.000172,24.019277,-0.0077,1.393
6450.00,7.516869,25.02408,-0.000172,24.019286,-0.0077,1.392
6452.00,7.516555,25.02425,-0.000172,24.019432,-0.0077,1.392
6454.00,7.516369,25.02443,-0.000173,24.019447,-0.0077,1.392
6456.00,7.516234,25.02404,-0.000171,24.019066,-0.0077,1.393
6458.00,7.516542,25.02415,-0.000171,24.019233,-0.0077,1.392
6460.00,7.517113,25.02421,-0.000172,24.019309,-0.0076,1.392
6462.00,7.516567,25.02494,-0.000172,24.019280,-0.0076,1.393
6464.00,7.516929,25.02477,-0.000171,24.019208,-0.0077,1.392
6466.00,7.517535,25.02518,-0.000171,24.018983,-0.0077,1.392
6468.00,7.517725,25.02477,-0.000172,24.018952,-0.0077,1.391
6470.00,7.518545,25.02445,-0.000172,24.018428,-0.0077,1.392
6472.00,7.517530,25.02505,-0.000172,24.019153,-0.0077,1.392
6474.00,7.516723,25.02537,-0.000173,24.018894,-0.0077,1.392
6476.00,7.515797,25.02568,-0.000172,24.018635,-0.0077,1.393
6478.00,7.516885,25.02517,-0.000172,24.018787,-0.0077,1.392
6480.00,7.516802,25.02558,-0.000172,24.018791,-0.0077,1.392
6482.00,7.515909,25.02541,-0.000173,24.019220,-0.0077,1.392
6484.00,7.515955,25.02556,-0.000173,24.018943,-0.0077,1.393
6486.00,7.515928,25.02535,-0.000171,24.019233,-0.0077,1.392
6488.00,7.515758,25.02485,-0.000172,24.019235,-0.0077,1.392
6490.00,7.515869,25.02538,-0.000173,24.019242,-0.0077,1.393
6492.00,7.515258,25.02559,-0.000173,24.019175,-0.0077,1.393
6494.00,7.515944,25.02575,-0.000173,24.019503,-0.0077,1.392
6496.00,7.516094,25.02479,-0.000171,24.019452,-0.0077,1.393
6498.00,7.516580,25.02560,-0.000172,24.019057,-0.0077,1.392
6500.00,7.516973,25.02601,-0.000171,24.019170,-0.0077,1.392
6502.00,7.516828,25.02627,-0.000171,24.019233,-0.0077,1.393
6504.00,7.516224,25.02584,-0.000171,24.018840,-0.0077,1.393
6506.00,7.516479,25.02566,-0.000172,24.019209,-0.0077,1.392
6508.00,7.516302,25.02530,-0.000173,24.018502,-0.0077,1.393
6510.00,7.516650,25.02611,-0.000173,24.019132,-0.0077,1.393
6512.00,7.516958,25.02654,-0.000172,24.018972,-0.0077,1.393
6514.00,7.517406,25.02614,-0.000172,24.018749,-0.0077,1.393
6516.00,7.517923,25.02504,-0.000172,24.018778,-0.0077,1.393
6518.00,7.518167,25.02586,-0.000173,24.019209,-0.0076,1.392
6520.00,7.517630,25.02603,-0.000173,24.018167,-0.0077,1.392
6522.00,7.516658,25.02682,-0.000171,24.018450,-0.0077,1.392
6524.00,7.516508,25.02686,-0.000172,24.018793,-0.0077,1.392
6526.00,7.516275,25.02670,-0.000172,24.019148,-0.0077,1.393
6528.00,7.516188,25.02661,-0.000174,24.018666,-0.0077,1.393
6530.00,7.516279,25.02684,-0.000172,24.018852,-0.0077,1.393
6532.00,7.516143,25.02654,-0.000172,24.019237,-0.0076,1.393
6534.00,7.515865,25.02657,-0.000170,24.018907,-0.0077,1.392
6536.00,7.514706,25.02696,-0.000171,24.019762,-0.0077,1.392
6538.00,7.514868,25.02660,-0.000173,24.018905,-0.0077,1.393
6540.00,7.515481,25.02634,-0.000172,24.019558,-0.0077,1.393
6542.00,7.514746,25.02636,-0.000173,24.019938,-0.0077,1.393
6544.00,7.514576,25.02625,-0.000173,24.019180,-0.0077,1.393
6546.00,7.514513,25.02636,-0.000172,24.019088,-0.0077,1.393
6548.00,7.515012,25.02634,-0.000172,24.018566,-0.0077,1.393
6550.00,7.516166,25.02646,-0.000171,24.019035,-0.0077,1.393
6552.00,7.516457,25.02674,-0.000172,24.018881,-0.0077,1.393
6554.00,7.516582,25.02643,-0.000172,24.019066,-0.0077,1.393
6556.00,7.516843,25.02606,-0.000172,24.019795,-0.0077,1.394
6558.00,7.516460,25.02629,-0.000173,24.018912,-0.0077,1.393
6560.00,7.517119,25.02571,-0.000172,24.018854,-0.0077,1.393
6562.00,7.516690,25.02596,-0.000173,24.018437,-0.0077,1.394
6564.00,7.516249,25.02569,-0.000174,24.018133,-0.0077,1.393
6566.00,7.516859,25.02607,-0.000174,24.018544,-0.0077,1.392
6568.00,7.518335,25.02593,-0.000173,24.018938,-0.0077,1.393
6570.00,7.518319,25.02568,-0.000172,24.018515,-0.0077,1.393
6572.00,7.517746,25.02589,-0.000171,24.018883,-0.0077,1.393
6574.00,7.518295,25.02545,-0.000172,24.018927,-0.0077,1.393
6576.00,7.518174,25.02524,-0.000172,24.018840,-0.0077,1.393
6578.00,7.518347,25.02511,-0.000172,24.019822,-0.0077,1.392
6580.00,7.518095,25.02539,-0.000172,24.018910,-0.0077,1.393
6582.00,7.516605,25.02592,-0.000172,24.018660,-0.0077,1.393
6584.00,7.516789,25.02559,-0.000171,24.019402,-0.0077,1.393
6586.00,7.516847,25.02634,-0.000170,24.019001,-0.0077,1.393
6588.00,7.515938,25.02588,-0.000170,24.018631,-0.0077,1.393
6590.00,7.516243,25.02566,-0.000172,24.019235,-0.0077,1.393
6592.00,7.516463,25.02527,-0.000172,24.018789,-0.0077,1.393
6594.00,7.515986,25.02539,-0.000171,24.019365,-0.0077,1.393
6596.00,7.515656,25.02526,-0.000172,24.018744,-0.0077,1.393
6598.00,7.514162,25.02493,-0.000173,24.019005,-0.0077,1.392
6600.00,7.514012,25.02458,-0.000173,24.019316,-0.0077,1.393
6602.00,7.514638,25.02506,-0.000173,24.019028,-0.0077,1.393
@11,12.0000,24.0
6604.00,7.513592,25.02495,-0.000173,24.019645,-0.0077,1.393
6606.00,7.511682,25.02501,-0.000173,24.018863,-0.0077,1.393
6608.00,7.504719,25.02551,-0.000173,24.019070,-0.0077,1.392
6610.00,7.490992,25.02540,-0.000172,24.018947,-0.0077,1.392
6612.00,7.467495,25.02507,-0.000172,24.019217,-0.0077,1.392
6614.00,7.442152,25.02524,-0.000171,24.019534,-0.0076,1.392
6616.00,7.420924,25.02514,-0.000170,24.019166,-0.0076,1.393
6618.00,7.402468,25.02603,-0.000172,24.018872,-0.0077,1.394
6620.00,7.386231,25.02629,-0.000172,24.019168,-0.0077,1.394
6622.00,7.371063,25.02679,-0.000173,24.018832,-0.0077,1.394
6624.00,7.355766,25.02621,-0.000173,24.018928,-0.0077,1.393
6626.00,7.340148,25.02600,-0.000174,24.018751,-0.0077,1.395
6628.00,7.324808,25.02611,-0.000175,24.018878,-0.0077,1.394
6630.00,7.313622,25.02675,-0.000174,24.019066,-0.0077,1.394
6632.00,7.309681,25.02659,-0.000174,24.019547,-0.0077,1.395
6634.00,7.314253,25.02633,-0.000175,24.018930,-0.0077,1.396
6636.00,7.328088,25.02600,-0.000175,24.018637,-0.0077,1.396
6638.00,7.342491,25.02583,-0.000175,24.019153,-0.0077,1.395
6640.00,7.353221,25.02607,-0.000174,24.019342,-0.0077,1.394
6642.00,7.362601,25.02613,-0.000173,24.019558,-0.0077,1.394
6644.00,7.373643,25.02559,-0.000172,24.019055,-0.0076,1.394
6646.00,7.384347,25.02588,-0.000171,24.018198,-0.0077,1.393
6648.00,7.396477,25.02630,-0.000172,24.019157,-0.0077,1.393
6650.00,7.408845,25.02664,-0.000172,24.019558,-0.0077,1.394
6652.00,7.421988,25.02702,-0.000171,24.018919,-0.0077,1.393
6654.00,7.433687,25.02703,-0.000171,24.019050,-0.0076,1.393
6656.00,7.444044,25.02667,-0.000172,24.018938,-0.0077,1.394
6658.00,7.454678,25.02643,-0.000171,24.019063,-0.0077,1.393
6660.00,7.464247,25.02655,-0.000171,24.018573,-0.0077,1.393
6662.00,7.472340,25.02676,-0.000172,24.019112,-0.0077,1.394
6664.00,7.478708,25.02699,-0.000172,24.018778,-0.0077,1.394
6666.00,7.483607,25.02664,-0.000173,24.018396,-0.0077,1.394
6668.00,7.488604,25.02634,-0.000172,24.018591,-0.0077,1.394
6670.00,7.492050,25.02632,-0.000172,24.018860,-0.0077,1.393
6672.00,7.495214,25.02685,-0.000173,24.019280,-0.0076,1.393
6674.00,7.498659,25.02608,-0.000172,24.019106,-0.0077,1.393
6676.00,7.502005,25.02675,-0.000172,24.018430,-0.0077,1.394
6678.00,7.504540,25.02657,-0.000173,24.018396,-0.0077,1.393
6680.00,7.505383,25.02621,-0.000172,24.019222,-0.0077,1.394
6682.00,7.506271,25.02633,-0.000173,24.018865,-0.0076,1.393
6684.00,7.507200,25.02726,-0.000174,24.019104,-0.0077,1.394
6686.00,7.508094,25.02632,-0.000175,24.019313,-0.0077,1.393
6688.00,7.507894,25.02603,-0.000173,24.018954,-0.0077,1.393
6690.00,7.508287,25.02630,-0.000173,24.018901,-0.0077,1.393
6692.00,7.508480,25.02611,-0.000172,24.019530,-0.0076,1.393
6694.00,7.508672,25.02583,-0.000173,24.018890,-0.0077,1.393
6696.00,7.507957,25.02598,-0.000173,24.018686,-0.0077,1.394
6698.00,7.508024,25.02576,-0.000174,24.019367,-0.0077,1.393
6700.00,7.509453,25.02652,-0.000173,24.019387,-0.0077,1.394
6702.00,7.510556,25.02671,-0.000173,24.018921,-0.0076,1.394
6704.00,7.510217,25.02668,-0.000173,24.018896,-0.0077,1.393
6706.00,7.511015,25.02583,-0.000173,24.018269,-0.0077,1.393
6708.00,7.511497,25.02637,-0.000173,24.018472,-0.0077,1.393
6710.00,7.511627,25.02665,-0.000173,24.018600,-0.0077,1.393
6712.00,7.512157,25.02612,-0.000173,24.018261,-0.0077,1.394
6714.00,7.511399,25.02629,-0.000174,24.018762,-0.0076,1.394
6716.00,7.510392,25.02576,-0.000173,24.019084,-0.0077,1.394
6718.00,7.510437,25.02580,-0.000173,24.018809,-0.0076,1.393
6720.00,7.510833,25.02577,-0.000174,24.018912,-0.0077,1.393
6722.00,7.511027,25.02561,-0.000174,24.018854,-0.0076,1.394
6724.00,7.511432,25.02498,-0.000175,24.018767,-0.0077,1.393
6726.00,7.511340,25.02518,-0.000174,24.018568,-0.0077,1.394
6728.00,7.511276,25.02482,-0.000173,24.018936,-0.0077,1.393
6730.00,7.510945,25.02472,-0.000173,24.019257,-0.0077,1.393
6732.00,7.511145,25.02567,-0.000173,24.018840,-0.0077,1.393
6734.00,7.511186,25.02585,-0.000173,24.018673,-0.0077,1.393
6736.00,7.511959,25.02679,-0.000173,24.018934,-0.0077,1.394
6738.00,7.512083,25.02698,-0.000174,24.018798,-0.0077,1.393
6740.00,7.513513,25.02627,-0.000173,24.019012,-0.0077,1.394
6742.00,7.513859,25.02599,-0.000173,24.018861,-0.0077,1.393
6744.00,7.514630,25.02646,-0.000173,24.018774,-0.0077,1.394
6746.00,7.514327,25.02625,-0.000173,24.019095,-0.0077,1.394
6748.00,7.514554,25.02618,-0.000174,24.018999,-0.0077,1.394
6750.00,7.514739,25.02638,-0.000173,24.019306,-0.0077,1.393
6752.00,7.514375,25.02640,-0.000172,24.018822,-0.0077,1.393
6754.00,7.515257,25.02720,-0.000172,24.018517,-0.0077,1.394
6756.00,7.515855,25.02746,-0.000172,24.018399,-0.0077,1.393
6758.00,7.516750,25.02595,-0.000172,24.018754,-0.0077,1.393
6760.00,7.517236,25.02559,-0.000174,24.019081,-0.0077,1.394
6762.00,7.515752,25.02617,-0.000174,24.018671,-0.0077,1.394
6764.00,7.515484,25.02637,-0.000173,24.018522,-0.0077,1.393
6766.00,7.514635,25.02755,-0.000172,24.019164,-0.0077,1.394
6768.00,7.515027,25.02790,-0.000173,24.018118,-0.0077,1.393
6770.00,7.515350,25.02665,-0.000172,24.019026,-0.0077,1.394
6772.00,7.515118,25.02609,-0.000173,24.019064,-0.0077,1.393
6774.00,7.515962,25.02556,-0.000173,24.018637,-0.0077,1.393
6776.00,7.515982,25.02603,-0.000173,24.018771,-0.0077,1.393
6778.00,7.516117,25.02646,-0.000171,24.019516,-0.0077,1.394
6780.00,7.516037,25.02633,-0.000173,24.018693,-0.0077,1.393
6782.00,7.516064,25.02626,-0.000171,24.018417,-0.0077,1.393
6784.00,7.515645,25.02557,-0.000172,24.018579,-0.0077,1.393
6786.00,7.515928,25.02513,-0.000172,24.019103,-0.0077,1.394
6788.00,7.515914,25.02555,-0.000173,24.018745,-0.0077,1.393
6790.00,7.516101,25.02590,-0.000173,24.018640,-0.0077,1.393
6792.00,7.515518,25.02634,-0.000173,24.018653,-0.0077,1.394
6794.00,7.514652,25.02601,-0.000173,24.018972,-0.0078,1.393
6796.00,7.514483,25.02577,-0.000173,24.018827,-0.0077,1.394
6798.00,7.514528,25.02663,-0.000173,24.018894,-0.0077,1.394
6800.00,7.515127,25.02678,-0.000173,24.018695,-0.0077,1.394
6802.00,7.513527,25.02606,-0.000174,24.019141,-0.0077,1.394
6804.00,7.514578,25.02531,-0.000173,24.018803,-0.0077,1.394
6806.00,7.514417,25.02578,-0.000173,24.019264,-0.0077,1.393
6808.00,7.514107,25.02596,-0.000172,24.018595,-0.0077,1.393
6810.00,7.513611,25.02566,-0.000173,24.019226,-0.0077,1.394
6812.00,7.512943,25.02572,-0.000173,24.019159,-0.0077,1.394
6814.00,7.512445,25.02644,-0.000174,24.019061,-0.0077,1.393
6816.00,7.512267,25.02630,-0.000174,24.018994,-0.0077,1.393
6818.00,7.512634,25.02651,-0.000172,24.018662,-0.0077,1.393
6820.00,7.513858,25.02629,-0.000172,24.018573,-0.0076,1.394
6822.00,7.513829,25.02683,-0.000172,24.018573,-0.0077,1.394
6824.00,7.514210,25.02748,-0.000172,24.018919,-0.0077,1.393
6826.00,7.514219,25.02846,-0.000172,24.018930,-0.0077,1.394
6828.00,7.514132,25.02744,-0.000173,24.018997,-0.0077,1.394
6830.00,7.513817,25.02648,-0.000174,24.018997,-0.0077,1.394
6832.00,7.514329,25.02631,-0.000174,24.018372,-0.0077,1.394
6834.00,7.515321,25.02625,-0.000173,24.019365,-0.0077,1.394
6836.00,7.514982,25.02695,-0.000173,24.019095,-0.0077,1.393
6838.00,7.513170,25.02649,-0.000172,24.018919,-0.0077,1.393
6840.00,7.511718,25.02663,-0.000174,24.019101,-0.0077,1.394
6842.00,7.511447,25.02559,-0.000174,24.018666,-0.0077,1.395
6844.00,7.512380,25.02556,-0.000174,24.018629,-0.0077,1.394
6846.00,7.512510,25.02628,-0.000174,24.018843,-0.0077,1.393
6848.00,7.513324,25.02596,-0.000174,24.019246,-0.0077,1.393
6850.00,7.514154,25.02524,-0.000173,24.018793,-0.0077,1.394
6852.00,7.515763,25.02574,-0.000173,24.018397,-0.0078,1.394
6854.00,7.516376,25.02629,-0.000173,24.018765,-0.0077,1.393
6856.00,7.515940,25.02639,-0.000173,24.018611,-0.0077,1.393
6858.00,7.515360,25.02629,-0.000172,24.018484,-0.0077,1.393
6860.00,7.514657,25.02606,-0.000173,24.018863,-0.0077,1.394
6862.00,7.514370,25.02593,-0.000173,24.018820,-0.0077,1.394
6864.00,7.514446,25.02623,-0.000173,24.018849,-0.0077,1.394
6866.00,7.514630,25.02590,-0.000173,24.018401,-0.0077,1.393
6868.00,7.515244,25.02584,-0.000173,24.017846,-0.0077,1.393
6870.00,7.515207,25.02577,-0.000174,24.019162,-0.0077,1.394
6872.00,7.515116,25.02630,-0.000173,24.018673,-0.0077,1.394
6874.00,7.514443,25.02587,-0.000173,24.018856,-0.0077,1.393
6876.00,7.514583,25.02573,-0.000173,24.018887,-0.0077,1.394
6878.00,7.513970,25.02546,-0.000175,24.018965,-0.0077,1.394
6880.00,7.513465,25.02610,-0.000173,24.018158,-0.0077,1.394
6882.00,7.513785,25.02578,-0.000174,24.018008,-0.0077,1.394
6884.00,7.513926,25.02565,-0.000175,24.018388,-0.0077,1.394
6886.00,7.513899,25.02647,-0.000174,24.019006,-0.0077,1.394
6888.00,7.513950,25.02650,-0.000172,24.018684,-0.0077,1.394
6890.00,7.513917,25.02701,-0.000173,24.018120,-0.0078,1.394
6892.00,7.513710,25.02646,-0.000175,24.018352,-0.0077,1.394
6894.00,7.513157,25.02685,-0.000175,24.017835,-0.0077,1.394
6896.00,7.512717,25.02741,-0.000174,24.017580,-0.0077,1.394
6898.00,7.512690,25.02676,-0.000173,24.018287,-0.0077,1.394
6900.00,7.513145,25.02707,-0.000173,24.019686,-0.0077,1.394
6902.00,7.514459,25.02691,-0.000175,24.018925,-0.0077,1.394
6904.00,7.514564,25.02693,-0.000174,24.018802,-0.0077,1.393
6906.00,7.513686,25.02604,-0.000175,24.019006,-0.0077,1.394
6908.00,7.513480,25.02569,-0.000175,24.018977,-0.0077,1.394
6910.00,7.513138,25.02571,-0.000176,24.018582,-0.0077,1.394
6912.00,7.513504,25.02548,-0.000174,24.018858,-0.0077,1.393
6914.00,7.514016,25.02568,-0.000173,24.018970,-0.0077,1.394
6916.00,7.513623,25.02625,-0.000173,24.018738,-0.0077,1.394
6918.00,7.513149,25.02650,-0.000174,24.019081,-0.0077,1.394
6920.00,7.512930,25.02688,-0.000174,24.018802,-0.0077,1.394
6922.00,7.513196,25.02756,-0.000174,24.018675,-0.0077,1.394
6924.00,7.513405,25.02655,-0.000173,24.018535,-0.0077,1.394
6926.00,7.513770,25.02562,-0.000173,24.018073,-0.0077,1.394
6928.00,7.513521,25.02627,-0.000174,24.018880,-0.0077,1.394
6930.00,7.514079,25.02668,-0.000174,24.019759,-0.0077,1.394
6932.00,7.514315,25.02606,-0.000173,24.018258,-0.0077,1.394
6934.00,7.514342,25.02581,-0.000174,24.018211,-0.0077,1.394
6936.00,7.514145,25.02603,-0.000174,24.018780,-0.0077,1.394
6938.00,7.513719,25.02539,-0.000173,24.018675,-0.0077,1.394
6940.00,7.512760,25.02554,-0.000174,24.018367,-0.0077,1.394
6942.00,7.512145,25.02605,-0.000174,24.018066,-0.0077,1.394
6944.00,7.512327,25.02590,-0.000173,24.018258,-0.0078,1.393
6946.00,7.512571,25.02577,-0.000173,24.018035,-0.0077,1.394
6948.00,7.512446,25.02594,-0.000175,24.018430,-0.0077,1.394
6950.00,7.511881,25.02552,-0.000175,24.019219,-0.0078,1.394
6952.00,7.512004,25.02548,-0.000175,24.018805,-0.0077,1.394
6954.00,7.512674,25.02588,-0.000175,24.018298,-0.0077,1.394
6956.00,7.512970,25.02658,-0.000174,24.018742,-0.0078,1.394
6958.00,7.513754,25.02623,-0.000173,24.018314,-0.0078,1.394
6960.00,7.513920,25.02622,-0.000174,24.018249,-0.0077,1.394
6962.00,7.513564,25.02659,-0.000174,24.018600,-0.0077,1.394
6964.00,7.514043,25.02699,-0.000173,24.018425,-0.0077,1.394
6966.00,7.513772,25.02684,-0.000173,24.018854,-0.0077,1.394
6968.00,7.513287,25.02612,-0.000174,24.018450,-0.0077,1.394
6970.00,7.513440,25.02590,-0.000174,24.018437,-0.0077,1.394
6972.00,7.512862,25.02616,-0.000174,24.019157,-0.0077,1.394
6974.00,7.512875,25.02664,-0.000173,24.018017,-0.0077,1.394
6976.00,7.512934,25.02703,-0.000174,24.018686,-0.0077,1.394
6978.00,7.512986,25.02657,-0.000175,24.019023,-0.0077,1.394
6980.00,7.513333,25.02597,-0.000174,24.018874,-0.0077,1.394
6982.00,7.514124,25.02601,-0.000174,24.018909,-0.0077,1.394
6984.00,7.513422,25.02660,-0.000173,24.018435,-0.0077,1.394
6986.00,7.512752,25.02690,-0.000173,24.018060,-0.0077,1.395
6988.00,7.513020,25.02603,-0.000175,24.018838,-0.0077,1.395
6990.00,7.512229,25.02571,-0.000174,24.018771,-0.0077,1.394
6992.00,7.512025,25.02596,-0.000173,24.018274,-0.0077,1.394
6994.00,7.512162,25.02639,-0.000174,24.019429,-0.0077,1.394
6996.00,7.511467,25.02656,-0.000174,24.018854,-0.0077,1.394
6998.00,7.511783,25.02659,-0.000174,24.018278,-0.0077,1.393
7000.00,7.512537,25.02602,-0.000173,24.018992,-0.0077,1.394
7002.00,7.513090,25.02613,-0.000174,24.018162,-0.0077,1.394
7004.00,7.512461,25.02672,-0.000174,24.018595,-0.0077,1.394
7006.00,7.512658,25.02650,-0.000174,24.018566,-0.0077,1.394
7008.00,7.512202,25.02677,-0.000173,24.018941,-0.0077,1.394
7010.00,7.512927,25.02612,-0.000174,24.018553,-0.0077,1.394
7012.00,7.512930,25.02549,-0.000174,24.018860,-0.0077,1.394
7014.00,7.513026,25.02566,-0.000174,24.018707,-0.0077,1.395
7016.00,7.513305,25.02566,-0.000174,24.018988,-0.0077,1.394
7018.00,7.513425,25.02584,-0.000174,24.018249,-0.0077,1.394
7020.00,7.513503,25.02598,-0.000173,24.019280,-0.0077,1.394
7022.00,7.514033,25.02640,-0.000173,24.018017,-0.0077,1.394
7024.00,7.514603,25.02713,-0.000173,24.019030,-0.0077,1.394
7026.00,7.513957,25.02722,-0.000173,24.018628,-0.0077,1.394
7028.00,7.513583,25.02685,-0.000174,24.018457,-0.0077,1.395
7030.00,7.513053,25.02675,-0.000175,24.019103,-0.0077,1.395
7032.00,7.512601,25.02598,-0.000174,24.018709,-0.0077,1.394
7034.00,7.512987,25.02586,-0.000174,24.018408,-0.0077,1.394
7036.00,7.512751,25.02598,-0.000174,24.018058,-0.0077,1.394
7038.00,7.512630,25.02581,-0.000174,24.018956,-0.0078,1.394
7040.00,7.512522,25.02654,-0.000174,24.018974,-0.0077,1.394
7042.00,7.513285,25.02716,-0.000174,24.017272,-0.0077,1.394
7044.00,7.513366,25.02728,-0.000174,24.018006,-0.0077,1.394
7046.00,7.511836,25.02632,-0.000174,24.018542,-0.0077,1.394
7048.00,7.510952,25.02604,-0.000174,24.018711,-0.0078,1.394
7050.00,7.511516,25.02661,-0.000174,24.018330,-0.0077,1.394
7052.00,7.512126,25.02608,-0.000173,24.018403,-0.0077,1.394
7054.00,7.511840,25.02626,-0.000174,24.018415,-0.0077,1.394
7056.00,7.511604,25.02626,-0.000175,24.017884,-0.0077,1.394
7058.00,7.512342,25.02546,-0.000174,24.018046,-0.0077,1.394
7060.00,7.513204,25.02565,-0.000173,24.018914,-0.0077,1.394
7062.00,7.512781,25.02625,-0.000174,24.018954,-0.0077,1.395
7064.00,7.512939,25.02652,-0.000175,24.018312,-0.0078,1.394
7066.00,7.512627,25.02634,-0.000175,24.018446,-0.0078,1.394
7068.00,7.513069,25.02550,-0.000174,24.019034,-0.0077,1.394
7070.00,7.512846,25.02604,-0.000175,24.018916,-0.0077,1.394
7072.00,7.512807,25.02609,-0.000175,24.018724,-0.0077,1.394
7074.00,7.512810,25.02588,-0.000175,24.018923,-0.0077,1.394
7076.00,7.512606,25.02643,-0.000175,24.018745,-0.0077,1.394
7078.00,7.512824,25.02673,-0.000174,24.018836,-0.0077,1.394
7080.00,7.512872,25.02709,-0.000173,24.018754,-0.0077,1.394
7082.00,7.512835,25.02729,-0.000174,24.018559,-0.0077,1.394
7084.00,7.512069,25.02689,-0.000175,24.018941,-0.0077,1.395
7086.00,7.512659,25.02631,-0.000175,24.018506,-0.0077,1.394
7088.00,7.513901,25.02653,-0.000175,24.019081,-0.0077,1.393
7090.00,7.513284,25.02663,-0.000175,24.018421,-0.0077,1.394
7092.00,7.513128,25.02637,-0.000174,24.018776,-0.0077,1.394
7094.00,7.513815,25.02634,-0.000174,24.018638,-0.0077,1.394
7096.00,7.513172,25.02647,-0.000174,24.018588,-0.0077,1.394
7098.00,7.512574,25.02648,-0.000174,24.018742,-0.0077,1.395
7100.00,7.512232,25.02718,-0.000174,24.018693,-0.0077,1.394
7102.00,7.512190,25.02671,-0.000173,24.018769,-0.0078,1.394
7104.00,7.511771,25.02625,-0.000173,24.017745,-0.0078,1.394
7106.00,7.510697,25.02584,-0.000174,24.018227,-0.0077,1.394
7108.00,7.510570,25.02584,-0.000174,24.019113,-0.0077,1.394
7110.00,7.511446,25.02687,-0.000174,24.017924,-0.0077,1.394
7112.00,7.510946,25.02755,-0.000174,24.017830,-0.0077,1.394
7114.00,7.510529,25.02705,-0.000175,24.018753,-0.0078,1.394
7116.00,7.510896,25.02677,-0.000175,24.018539,-0.0078,1.394
7118.00,7.511180,25.02601,-0.000175,24.018318,-0.0078,1.395
7120.00,7.511413,25.02634,-0.000176,24.018193,-0.0078,1.394
7122.00,7.511861,25.02559,-0.000175,24.018396,-0.0077,1.394
7124.00,7.512275,25.02541,-0.000176,24.019260,-0.0077,1.394
7126.00,7.512770,25.02555,-0.000175,24.018546,-0.0077,1.394
7128.00,7.512605,25.02594,-0.000175,24.017917,-0.0077,1.394
7130.00,7.511955,25.02607,-0.000175,24.018269,-0.0077,1.395
7132.00,7.511432,25.02565,-0.000175,24.018222,-0.0077,1.395
7134.00,7.511794,25.02574,-0.000174,24.018731,-0.0077,1.394
7136.00,7.511797,25.02613,-0.000175,24.018972,-0.0077,1.394
7138.00,7.511974,25.02643,-0.000175,24.018425,-0.0078,1.394
7140.00,7.511953,25.02538,-0.000176,24.018162,-0.0078,1.395
7142.00,7.512058,25.02530,-0.000175,24.018742,-0.0077,1.394
7144.00,7.511753,25.02560,-0.000175,24.018588,-0.0077,1.394
7146.00,7.511864,25.02617,-0.000174,24.018987,-0.0077,1.394
7148.00,7.511992,25.02625,-0.000175,24.019369,-0.0077,1.394
7150.00,7.511823,25.02635,-0.000175,24.018696,-0.0077,1.394
7152.00,7.511930,25.02712,-0.000174,24.018158,-0.0077,1.394
7154.00,7.512772,25.02643,-0.000174,24.018475,-0.0077,1.395
7156.00,7.512299,25.02629,-0.000175,24.018124,-0.0077,1.394
7158.00,7.511926,25.02743,-0.000174,24.018541,-0.0078,1.394
7160.00,7.512098,25.02747,-0.000176,24.018619,-0.0078,1.394
7162.00,7.512579,25.02677,-0.000175,24.018684,-0.0077,1.394
7164.00,7.511765,25.02664,-0.000174,24.018100,-0.0078,1.394
7166.00,7.511738,25.02711,-0.000174,24.018280,-0.0077,1.394
7168.00,7.511492,25.02689,-0.000174,24.018347,-0.0077,1.395
7170.00,7.510955,25.02707,-0.000174,24.018368,-0.0077,1.394
7172.00,7.511758,25.02677,-0.000174,24.018312,-0.0077,1.394
7174.00,7.511883,25.02647,-0.000174,24.018952,-0.0078,1.394
7176.00,7.510411,25.02662,-0.000173,24.018323,-0.0077,1.394
7178.00,7.509744,25.02654,-0.000174,24.018289,-0.0077,1.395
7180.00,7.510256,25.02594,-0.000174,24.018437,-0.0077,1.394
7182.00,7.509719,25.02681,-0.000174,24.018200,-0.0078,1.395
7184.00,7.510555,25.02789,-0.000174,24.018700,-0.0077,1.395
7186.00,7.511158,25.02782,-0.000175,24.018725,-0.0077,1.394
7188.00,7.510359,25.02743,-0.000174,24.018948,-0.0077,1.394
7190.00,7.510762,25.02748,-0.000174,24.018575,-0.0077,1.394
7192.00,7.512243,25.02753,-0.000175,24.018470,-0.0077,1.394
7194.00,7.512653,25.02653,-0.000175,24.017957,-0.0077,1.395
7196.00,7.511836,25.02646,-0.000175,24.019173,-0.0077,1.395
7198.00,7.511801,25.02614,-0.000175,24.017980,-0.0077,1.394
7200.00,7.511558,25.02667,-0.000174,24.017857,-0.0077,1.394
7202.00,7.511677,25.02694,-0.000174,24.018356,-0.0077,1.394
@12,12.0000,24.0
7204.00,7.512611,25.02738,-0.000175,24.018551,-0.0077,1.394
7206.00,7.511164,25.02746,-0.000175,24.018062,-0.0077,1.394
7208.00,7.502959,25.02641,-0.000175,24.019135,-0.0077,1.394
7210.00,7.489523,25.02587,-0.000174,24.018461,-0.0077,1.393
7212.00,7.468278,25.02597,-0.000173,24.018140,-0.0077,1.393
7214.00,7.444668,25.02627,-0.000173,24.018754,-0.0077,1.394
7216.00,7.425410,25.02616,-0.000174,24.018785,-0.0077,1.395
7218.00,7.409014,25.02604,-0.000174,24.018348,-0.0077,1.394
7220.00,7.394010,25.02607,-0.000174,24.018247,-0.0077,1.395
7222.00,7.380017,25.02616,-0.000174,24.018638,-0.0077,1.395
7224.00,7.365877,25.02636,-0.000178,24.019706,-0.0077,1.396
7226.00,7.353174,25.02650,-0.000176,24.018869,-0.0077,1.395
7228.00,7.340478,25.02631,-0.000175,24.018432,-0.0077,1.395
7230.00,7.330550,25.02690,-0.000175,24.019139,-0.0077,1.396
7232.00,7.327721,25.02675,-0.000175,24.018515,-0.0077,1.396
7234.00,7.332992,25.02606,-0.000176,24.018599,-0.0077,1.397
7236.00,7.346253,25.02582,-0.000176,24.018289,-0.0078,1.396
7238.00,7.360536,25.02605,-0.000176,24.018903,-0.0077,1.396
7240.00,7.372483,25.02684,-0.000175,24.019055,-0.0078,1.395
7242.00,7.383145,25.02695,-0.000174,24.017942,-0.0077,1.395
7244.00,7.392588,25.02709,-0.000174,24.018609,-0.0077,1.395
7246.00,7.402482,25.02739,-0.000174,24.018189,-0.0078,1.394
7248.00,7.413805,25.02705,-0.000173,24.018425,-0.0077,1.394
7250.00,7.424522,25.02707,-0.000174,24.018042,-0.0077,1.394
7252.00,7.435031,25.02724,-0.000174,24.018256,-0.0077,1.394
7254.00,7.445164,25.02685,-0.000174,24.018194,-0.0077,1.395
7256.00,7.454151,25.02659,-0.000173,24.017942,-0.0077,1.395
7258.00,7.463078,25.02715,-0.000173,24.018591,-0.0078,1.394
7260.00,7.470548,25.02792,-0.000173,24.018319,-0.0078,1.394
7262.00,7.476904,25.02685,-0.000175,24.018401,-0.0077,1.395
7264.00,7.482178,25.02718,-0.000176,24.018165,-0.0078,1.394
7266.00,7.487635,25.02711,-0.000174,24.018459,-0.0077,1.395
7268.00,7.490920,25.02724,-0.000174,24.018111,-0.0077,1.395
7270.00,7.494229,25.02690,-0.000173,24.018649,-0.0077,1.395
7272.00,7.497461,25.02711,-0.000173,24.018638,-0.0078,1.395
7274.00,7.499526,25.02712,-0.000176,24.018492,-0.0077,1.395
7276.00,7.501663,25.02647,-0.000174,24.018269,-0.0078,1.394
7278.00,7.502541,25.02748,-0.000174,24.018473,-0.0077,1.395
7280.00,7.503385,25.02765,-0.000175,24.018762,-0.0077,1.395
7282.00,7.502927,25.02749,-0.000174,24.018948,-0.0077,1.394
7284.00,7.503004,25.02731,-0.000173,24.018316,-0.0077,1.395
7286.00,7.503430,25.02852,-0.000174,24.018270,-0.0077,1.394
7288.00,7.503215,25.02856,-0.000174,24.018729,-0.0077,1.395
7290.00,7.503776,25.02801,-0.000175,24.018018,-0.0077,1.395
7292.00,7.503657,25.02757,-0.000173,24.018111,-0.0077,1.395
7294.00,7.504227,25.02769,-0.000175,24.018889,-0.0078,1.395
7296.00,7.504410,25.02757,-0.000174,24.018341,-0.0077,1.394
7298.00,7.503800,25.02711,-0.000174,24.017571,-0.0077,1.395
7300.00,7.503959,25.02673,-0.000174,24.018695,-0.0077,1.395
7302.00,7.505324,25.02713,-0.000173,24.018818,-0.0077,1.395
7304.00,7.506157,25.02648,-0.000174,24.017596,-0.0077,1.395
7306.00,7.506176,25.02689,-0.000174,24.017549,-0.0077,1.394
7308.00,7.506319,25.02826,-0.000174,24.018979,-0.0077,1.395
7310.00,7.506763,25.02799,-0.000174,24.018811,-0.0077,1.395
7312.00,7.507224,25.02729,-0.000175,24.018363,-0.0077,1.395
7314.00,7.508177,25.02719,-0.000175,24.018499,-0.0077,1.395
7316.00,7.509123,25.02715,-0.000174,24.018758,-0.0077,1.395
7318.00,7.508577,25.02703,-0.000174,24.018428,-0.0077,1.395
7320.00,7.509106,25.02716,-0.000174,24.018352,-0.0077,1.395
7322.00,7.509405,25.02656,-0.000175,24.018167,-0.0077,1.395
7324.00,7.509121,25.02678,-0.000174,24.018611,-0.0077,1.394
7326.00,7.509715,25.02630,-0.000174,24.018938,-0.0077,1.394
7328.00,7.509653,25.02677,-0.000174,24.018584,-0.0078,1.395
7330.00,7.509851,25.02681,-0.000174,24.018444,-0.0077,1.395
7332.00,7.509245,25.02645,-0.000175,24.018113,-0.0077,1.395
7334.00,7.509486,25.02711,-0.000175,24.017863,-0.0077,1.395
7336.00,7.510442,25.02742,-0.000175,24.018923,-0.0077,1.394
7338.00,7.511326,25.02688,-0.000175,24.018646,-0.0077,1.395
7340.00,7.511744,25.02722,-0.000175,24.018791,-0.0078,1.395
7342.00,7.511649,25.02688,-0.000173,24.018809,-0.0077,1.396
7344.00,7.512509,25.02695,-0.000174,24.018847,-0.0077,1.394
7346.00,7.512533,25.02706,-0.000174,24.018586,-0.0077,1.395
7348.00,7.513453,25.02697,-0.000174,24.018738,-0.0077,1.395
7350.00,7.514658,25.02726,-0.000173,24.018684,-0.0077,1.394
7352.00,7.514696,25.02701,-0.000174,24.018619,-0.0077,1.395
7354.00,7.513748,25.02699,-0.000173,24.018454,-0.0078,1.395
7356.00,7.514783,25.02775,-0.000173,24.018098,-0.0077,1.395
7358.00,7.515001,25.02739,-0.000173,24.018811,-0.0077,1.395
7360.00,7.513557,25.02749,-0.000174,24.018352,-0.0077,1.395
7362.00,7.514309,25.02754,-0.000173,24.018863,-0.0077,1.394
7364.00,7.514294,25.02749,-0.000173,24.018851,-0.0077,1.394
7366.00,7.513432,25.02740,-0.000173,24.019077,-0.0077,1.394
7368.00,7.512541,25.02792,-0.000174,24.018843,-0.0077,1.395
7370.00,7.511544,25.02786,-0.000174,24.018754,-0.0077,1.395
7372.00,7.510927,25.02774,-0.000174,24.018619,-0.0077,1.395
7374.00,7.511881,25.02772,-0.000175,24.018696,-0.0077,1.395
7376.00,7.511903,25.02765,-0.000175,24.018508,-0.0077,1.394
7378.00,7.511809,25.02714,-0.000174,24.018122,-0.0077,1.394
7380.00,7.511560,25.02709,-0.000174,24.017935,-0.0077,1.394
7382.00,7.511707,25.02737,-0.000174,24.018412,-0.0077,1.394
7384.00,7.511416,25.02659,-0.000174,24.018570,-0.0077,1.394
7386.00,7.511958,25.02685,-0.000174,24.018394,-0.0077,1.394
7388.00,7.512293,25.02760,-0.000175,24.018557,-0.0078,1.395
7390.00,7.512876,25.02779,-0.000175,24.019115,-0.0077,1.395
7392.00,7.513673,25.02714,-0.000174,24.018751,-0.0077,1.395
7394.00,7.513843,25.02825,-0.000174,24.019101,-0.0077,1.395
7396.00,7.513705,25.02742,-0.000174,24.018642,-0.0077,1.395
7398.00,7.513739,25.02682,-0.000174,24.017971,-0.0077,1.394
7400.00,7.512633,25.02761,-0.000174,24.018314,-0.0077,1.394
7402.00,7.512370,25.02629,-0.000174,24.018626,-0.0077,1.394
7404.00,7.511985,25.02709,-0.000173,24.019057,-0.0077,1.395
7406.00,7.512249,25.02684,-0.000173,24.018435,-0.0077,1.395
7408.00,7.513412,25.02706,-0.000174,24.018720,-0.0078,1.395
7410.00,7.513659,25.02644,-0.000174,24.018269,-0.0077,1.394
7412.00,7.512532,25.02693,-0.000174,24.017817,-0.0077,1.395
7414.00,7.512594,25.02654,-0.000176,24.018963,-0.0077,1.396
7416.00,7.511984,25.02674,-0.000174,24.018611,-0.0077,1.395
7418.00,7.511506,25.02811,-0.000174,24.018314,-0.0077,1.395
7420.00,7.511115,25.02743,-0.000174,24.018836,-0.0077,1.395
7422.00,7.510655,25.02752,-0.000175,24.018740,-0.0077,1.395
7424.00,7.510429,25.02830,-0.000174,24.018588,-0.0077,1.395
7426.00,7.510902,25.02938,-0.000172,24.019122,-0.0077,1.394
7428.00,7.511605,25.02832,-0.000174,24.018785,-0.0077,1.395
7430.00,7.511374,25.02750,-0.000175,24.018715,-0.0077,1.394
7432.00,7.511107,25.02844,-0.000173,24.018419,-0.0077,1.394
7434.00,7.510808,25.02818,-0.000173,24.018655,-0.0077,1.395
7436.00,7.511370,25.02832,-0.000173,24.018314,-0.0077,1.395
7438.00,7.509859,25.02881,-0.000173,24.018970,-0.0077,1.395
7440.00,7.509736,25.02918,-0.000173,24.018774,-0.0077,1.395
7442.00,7.509878,25.02880,-0.000174,24.019155,-0.0077,1.395
7444.00,7.509795,25.02853,-0.000173,24.019155,-0.0077,1.395
7446.00,7.509141,25.02807,-0.000173,24.018559,-0.0077,1.395
7448.00,7.508741,25.02794,-0.000174,24.019423,-0.0077,1.395
7450.00,7.509729,25.02831,-0.000173,24.019267,-0.0077,1.395
7452.00,7.510302,25.02742,-0.000174,24.018539,-0.0077,1.395
7454.00,7.509999,25.02764,-0.000175,24.018477,-0.0077,1.395
7456.00,7.509935,25.02742,-0.000174,24.018822,-0.0077,1.395
7458.00,7.509848,25.02707,-0.000173,24.019420,-0.0077,1.395
7460.00,7.510266,25.02710,-0.000174,24.018483,-0.0077,1.395
7462.00,7.510597,25.02739,-0.000173,24.018597,-0.0077,1.395
7464.00,7.509939,25.02807,-0.000173,24.018803,-0.0077,1.395
7466.00,7.509453,25.02811,-0.000174,24.019068,-0.0077,1.395
7468.00,7.509620,25.02758,-0.000174,24.019237,-0.0077,1.395
7470.00,7.510209,25.02813,-0.000175,24.018617,-0.0077,1.395
7472.00,7.509617,25.02834,-0.000174,24.018664,-0.0077,1.395
7474.00,7.509306,25.02752,-0.000174,24.018105,-0.0077,1.395
7476.00,7.508719,25.02738,-0.000174,24.018829,-0.0077,1.395
7478.00,7.509652,25.02716,-0.000173,24.019442,-0.0077,1.395
7480.00,7.510526,25.02736,-0.000174,24.018876,-0.0077,1.395
7482.00,7.510564,25.02773,-0.000174,24.018493,-0.0077,1.395
7484.00,7.510830,25.02767,-0.000174,24.019333,-0.0077,1.396
7486.00,7.511644,25.02746,-0.000174,24.018765,-0.0077,1.395
7488.00,7.512748,25.02843,-0.000174,24.018136,-0.0077,1.395
7490.00,7.512685,25.02824,-0.000174,24.018907,-0.0077,1.394
7492.00,7.511425,25.02825,-0.000174,24.018981,-0.0077,1.395
7494.00,7.511075,25.02799,-0.000175,24.018865,-0.0077,1.394
7496.00,7.510907,25.02795,-0.000174,24.018136,-0.0077,1.395
7498.00,7.510865,25.02824,-0.000174,24.019518,-0.0077,1.395
7500.00,7.510895,25.02779,-0.000174,24.019182,-0.0077,1.395
7502.00,7.511173,25.02788,-0.000174,24.018439,-0.0077,1.395
7504.00,7.511764,25.02804,-0.000173,24.018832,-0.0077,1.395
7506.00,7.511334,25.02809,-0.000175,24.019048,-0.0077,1.395
7508.00,7.510481,25.02803,-0.000174,24.018091,-0.0078,1.395
7510.00,7.509980,25.02806,-0.000175,24.018084,-0.0077,1.396
7512.00,7.509579,25.02770,-0.000174,24.018399,-0.0077,1.395
7514.00,7.509764,25.02810,-0.000173,24.018555,-0.0077,1.395
7516.00,7.509996,25.02770,-0.000174,24.017924,-0.0077,1.395
7518.00,7.509534,25.02811,-0.000175,24.018542,-0.0077,1.395
7520.00,7.509307,25.02819,-0.000174,24.018684,-0.0078,1.395
7522.00,7.508664,25.02783,-0.000174,24.019262,-0.0077,1.395
7524.00,7.507750,25.02814,-0.000175,24.018633,-0.0077,1.395
7526.00,7.508530,25.02826,-0.000175,24.018919,-0.0077,1.395
7528.00,7.508279,25.02867,-0.000174,24.019057,-0.0077,1.395
7530.00,7.509215,25.02848,-0.000175,24.019349,-0.0077,1.395
7532.00,7.510522,25.02870,-0.000174,24.018274,-0.0077,1.395
7534.00,7.509994,25.02807,-0.000174,24.018247,-0.0077,1.395
7536.00,7.509183,25.02842,-0.000174,24.018495,-0.0077,1.395
7538.00,7.509921,25.02853,-0.000174,24.019478,-0.0077,1.395
7540.00,7.509152,25.02894,-0.000173,24.018671,-0.0077,1.395
7542.00,7.508917,25.02947,-0.000175,24.019066,-0.0077,1.395
7544.00,7.509985,25.02913,-0.000176,24.018392,-0.0077,1.395
7546.00,7.510341,25.02859,-0.000173,24.018633,-0.0077,1.395
7548.00,7.509967,25.02851,-0.000173,24.018706,-0.0077,1.394
7550.00,7.509565,25.02838,-0.000174,24.018939,-0.0077,1.395
7552.00,7.509174,25.02848,-0.000174,24.018561,-0.0077,1.395
7554.00,7.508526,25.02802,-0.000174,24.018573,-0.0077,1.395
7556.00,7.508788,25.02833,-0.000173,24.019166,-0.0077,1.395
7558.00,7.509445,25.02893,-0.000173,24.019161,-0.0077,1.396
7560.00,7.509180,25.02819,-0.000175,24.018983,-0.0077,1.395
7562.00,7.509134,25.02887,-0.000175,24.019599,-0.0077,1.395
7564.00,7.508291,25.02941,-0.000175,24.018802,-0.0077,1.396
7566.00,7.508317,25.02879,-0.000174,24.018225,-0.0077,1.395
7568.00,7.509190,25.02851,-0.000175,24.018646,-0.0077,1.395
7570.00,7.508709,25.02896,-0.000174,24.018822,-0.0077,1.395
7572.00,7.508977,25.02832,-0.000175,24.019090,-0.0077,1.396
7574.00,7.509518,25.02867,-0.000175,24.018568,-0.0077,1.395
7576.00,7.509790,25.02923,-0.000174,24.019231,-0.0077,1.395
7578.00,7.509450,25.02901,-0.000174,24.018760,-0.0077,1.395
7580.00,7.508826,25.02860,-0.000175,24.018901,-0.0077,1.396
7582.00,7.508303,25.02874,-0.000173,24.018484,-0.0077,1.395
7584.00,7.509064,25.02859,-0.000174,24.018249,-0.0077,1.395
7586.00,7.509530,25.02801,-0.000173,24.018376,-0.0077,1.395
7588.00,7.509094,25.02821,-0.000173,24.018666,-0.0077,1.395
7590.00,7.509319,25.02750,-0.000174,24.018736,-0.0077,1.395
7592.00,7.509768,25.02725,-0.000175,24.018791,-0.0077,1.395
7594.00,7.509324,25.02770,-0.000175,24.018851,-0.0077,1.395
7596.00,7.509554,25.02675,-0.000174,24.019277,-0.0077,1.395
7598.00,7.509220,25.02713,-0.000175,24.019028,-0.0077,1.396
7600.00,7.509703,25.02707,-0.000174,24.018225,-0.0077,1.395
7602.00,7.509508,25.02698,-0.000174,24.018706,-0.0077,1.395
7604.00,7.508199,25.02751,-0.000173,24.019193,-0.0077,1.395
7606.00,7.508088,25.02771,-0.000175,24.018579,-0.0077,1.395
7608.00,7.508804,25.02734,-0.000175,24.018354,-0.0077,1.396
7610.00,7.508244,25.02743,-0.000175,24.019144,-0.0078,1.395
7612.00,7.509008,25.02807,-0.000174,24.018854,-0.0077,1.395
7614.00,7.509749,25.02795,-0.000174,24.018336,-0.0077,1.394
7616.00,7.509293,25.02750,-0.000173,24.018814,-0.0077,1.395
7618.00,7.508738,25.02714,-0.000174,24.018794,-0.0077,1.395
7620.00,7.508099,25.02813,-0.000173,24.019021,-0.0077,1.395
7622.00,7.508279,25.02777,-0.000173,24.018880,-0.0077,1.395
7624.00,7.508440,25.02728,-0.000174,24.018624,-0.0077,1.395
7626.00,7.508144,25.02671,-0.000174,24.018613,-0.0077,1.395
7628.00,7.507719,25.02684,-0.000174,24.018845,-0.0077,1.395
7630.00,7.508240,25.02625,-0.000173,24.018270,-0.0077,1.395
7632.00,7.508786,25.02651,-0.000174,24.018642,-0.0077,1.395
7634.00,7.509125,25.02691,-0.000175,24.018863,-0.0077,1.395
7636.00,7.509750,25.02715,-0.000174,24.018486,-0.0077,1.395
7638.00,7.509035,25.02666,-0.000174,24.018488,-0.0077,1.395
7640.00,7.509012,25.02720,-0.000173,24.018635,-0.0078,1.395
7642.00,7.508398,25.02672,-0.000174,24.019451,-0.0077,1.395
7644.00,7.508358,25.02665,-0.000175,24.018977,-0.0077,1.395
7646.00,7.509072,25.02683,-0.000173,24.018372,-0.0077,1.395
7648.00,7.508743,25.02781,-0.000174,24.019260,-0.0077,1.396
7650.00,7.508186,25.02703,-0.000174,24.018787,-0.0077,1.395
7652.00,7.508268,25.02699,-0.000172,24.019320,-0.0077,1.395
7654.00,7.508689,25.02742,-0.000174,24.018385,-0.0077,1.395
7656.00,7.508011,25.02731,-0.000174,24.018771,-0.0077,1.396
7658.00,7.508488,25.02778,-0.000174,24.018943,-0.0077,1.395
7660.00,7.509613,25.02732,-0.000174,24.018584,-0.0077,1.395
7662.00,7.510548,25.02758,-0.000175,24.018818,-0.0077,1.396
7664.00,7.510490,25.02747,-0.000175,24.018638,-0.0077,1.396
7666.00,7.510035,25.02816,-0.000175,24.018539,-0.0077,1.396
7668.00,7.510507,25.02757,-0.000175,24.018376,-0.0077,1.395
7670.00,7.510566,25.02745,-0.000174,24.018584,-0.0077,1.395
7672.00,7.510283,25.02779,-0.000175,24.019434,-0.0077,1.395
7674.00,7.509969,25.02840,-0.000172,24.019121,-0.0077,1.395
7676.00,7.510862,25.02881,-0.000174,24.018972,-0.0077,1.395
7678.00,7.511417,25.02757,-0.000173,24.018272,-0.0077,1.395
7680.00,7.511601,25.02705,-0.000173,24.018653,-0.0077,1.395
7682.00,7.510063,25.02742,-0.000174,24.018932,-0.0077,1.396
7684.00,7.509382,25.02674,-0.000176,24.018796,-0.0077,1.395
7686.00,7.509822,25.02677,-0.000174,24.018680,-0.0077,1.396
7688.00,7.509192,25.02686,-0.000174,24.018709,-0.0077,1.396
7690.00,7.509358,25.02666,-0.000173,24.018800,-0.0077,1.396
7692.00,7.508699,25.02666,-0.000174,24.018631,-0.0077,1.395
7694.00,7.508609,25.02735,-0.000174,24.018923,-0.0077,1.395
7696.00,7.508111,25.02770,-0.000174,24.018677,-0.0076,1.396
7698.00,7.507427,25.02782,-0.000173,24.019048,-0.0077,1.396
7700.00,7.508212,25.02752,-0.000174,24.018876,-0.0077,1.395
7702.00,7.508858,25.02712,-0.000173,24.019193,-0.0077,1.395
7704.00,7.509561,25.02682,-0.000174,24.019521,-0.0077,1.395
7706.00,7.509691,25.02722,-0.000173,24.018811,-0.0077,1.395
7708.00,7.509490,25.02724,-0.000174,24.018869,-0.0077,1.396
7710.00,7.509830,25.02731,-0.000174,24.018885,-0.0077,1.396
7712.00,7.509168,25.02735,-0.000174,24.018992,-0.0077,1.395
7714.00,7.508103,25.02665,-0.000174,24.018677,-0.0077,1.395
7716.00,7.508809,25.02667,-0.000174,24.018916,-0.0077,1.396
7718.00,7.508196,25.02703,-0.000173,24.018720,-0.0077,1.395
7720.00,7.507679,25.02699,-0.000174,24.018738,-0.0077,1.396
7722.00,7.508870,25.02648,-0.000175,24.018992,-0.0077,1.396
7724.00,7.509364,25.02693,-0.000174,24.019351,-0.0077,1.395
7726.00,7.509293,25.02674,-0.000173,24.019208,-0.0077,1.395
7728.00,7.509142,25.02633,-0.000174,24.019378,-0.0077,1.396
7730.00,7.508864,25.02629,-0.000174,24.019003,-0.0077,1.395
7732.00,7.508420,25.02639,-0.000174,24.019336,-0.0077,1.395
7734.00,7.508883,25.02737,-0.000174,24.019425,-0.0077,1.395
7736.00,7.509305,25.02752,-0.000173,24.019106,-0.0077,1.396
7738.00,7.509585,25.02722,-0.000173,24.019026,-0.0077,1.396
7740.00,7.509741,25.02656,-0.000173,24.019554,-0.0077,1.396
7742.00,7.509144,25.02693,-0.000174,24.019249,-0.0076,1.395
7744.00,7.508560,25.02743,-0.000174,24.019005,-0.0077,1.395
7746.00,7.508542,25.02758,-0.000173,24.018965,-0.0077,1.395
7748.00,7.509225,25.02838,-0.000173,24.018856,-0.0077,1.395
7750.00,7.509569,25.02770,-0.000173,24.018749,-0.0077,1.396
7752.00,7.509926,25.02723,-0.000173,24.019235,-0.0077,1.396
7754.00,7.509540,25.02793,-0.000174,24.018778,-0.0077,1.395
7756.00,7.509105,25.02773,-0.000174,24.018657,-0.0077,1.395
7758.00,7.508701,25.02728,-0.000173,24.018749,-0.0077,1.395
7760.00,7.509052,25.02727,-0.000173,24.019483,-0.0077,1.395
7762.00,7.509374,25.02775,-0.000174,24.018899,-0.0077,1.396
7764.00,7.509252,25.02744,-0.000174,24.019413,-0.0077,1.395
7766.00,7.508977,25.02652,-0.000173,24.018921,-0.0077,1.396
7768.00,7.508849,25.02673,-0.000174,24.018577,-0.0077,1.396
7770.00,7.508425,25.02701,-0.000174,24.018675,-0.0077,1.395
7772.00,7.509255,25.02754,-0.000175,24.018890,-0.0077,1.396
7774.00,7.509500,25.02718,-0.000174,24.019057,-0.0076,1.395
7776.00,7.509135,25.02665,-0.000172,24.018332,-0.0077,1.395
7778.00,7.509746,25.02675,-0.000172,24.018869,-0.0077,1.395
7780.00,7.508879,25.02770,-0.000173,24.018700,-0.0077,1.396
7782.00,7.509761,25.02756,-0.000174,24.018604,-0.0077,1.396
7784.00,7.510524,25.02814,-0.000175,24.019307,-0.0077,1.396
7786.00,7.510582,25.02826,-0.000174,24.019016,-0.0077,1.396
7788.00,7.510147,25.02813,-0.000174,24.019037,-0.0077,1.396
7790.00,7.510560,25.02805,-0.000174,24.019427,-0.0077,1.396
7792.00,7.510773,25.02776,-0.000175,24.018847,-0.0077,1.396
7794.00,7.510314,25.02774,-0.000175,24.019075,-0.0077,1.396
7796.00,7.510332,25.02841,-0.000174,24.019320,-0.0077,1.396
7798.00,7.510917,25.02804,-0.000175,24.019266,-0.0077,1.396
7800.00,7.510522,25.02721,-0.000174,24.018738,-0.0077,1.396
7802.00,7.510305,25.02740,-0.000173,24.019034,-0.0077,1.396
7804.00,7.509789,25.02808,-0.000173,24.019449,-0.0077,1.396
@13,12.0000,24.0
7806.00,7.507665,25.02806,-0.000174,24.018687,-0.0077,1.396
7808.00,7.500051,25.02811,-0.000173,24.018910,-0.0077,1.395
7810.00,7.488609,25.02789,-0.000173,24.018820,-0.0077,1.395
7812.00,7.468082,25.02798,-0.000172,24.018885,-0.0077,1.395
7814.00,7.444782,25.02759,-0.000172,24.018769,-0.0077,1.395
7816.00,7.427027,25.02758,-0.000172,24.018919,-0.0077,1.396
7818.00,7.413193,25.02681,-0.000173,24.018720,-0.0077,1.396
7820.00,7.401563,25.02693,-0.000174,24.018849,-0.0077,1.397
7822.00,7.390373,25.02697,-0.000173,24.019171,-0.0077,1.396
7824.00,7.379312,25.02694,-0.000174,24.018733,-0.0077,1.396
7826.00,7.367697,25.02679,-0.000175,24.018800,-0.0077,1.397
7828.00,7.357708,25.02665,-0.000175,24.018622,-0.0077,1.397
7830.00,7.349521,25.02625,-0.000175,24.018593,-0.0077,1.397
7832.00,7.346573,25.02639,-0.000174,24.018105,-0.0077,1.397
7834.00,7.351528,25.02592,-0.000175,24.019081,-0.0077,1.398
7836.00,7.364661,25.02512,-0.000176,24.019300,-0.0077,1.399
7838.00,7.378765,25.02526,-0.000175,24.018889,-0.0077,1.398
7840.00,7.389423,25.02550,-0.000174,24.018214,-0.0077,1.397
7842.00,7.396972,25.02595,-0.000174,24.018606,-0.0077,1.397
7844.00,7.405560,25.02612,-0.000174,24.018319,-0.0077,1.397
7846.00,7.413899,25.02573,-0.000173,24.018809,-0.0077,1.396
7848.00,7.421628,25.02538,-0.000172,24.018615,-0.0077,1.396
7850.00,7.431410,25.02615,-0.000173,24.018696,-0.0077,1.396
7852.00,7.441695,25.02577,-0.000173,24.018858,-0.0077,1.396
7854.00,7.451701,25.02645,-0.000173,24.019171,-0.0077,1.396
7856.00,7.460210,25.02661,-0.000172,24.018660,-0.0077,1.396
7858.00,7.467794,25.02676,-0.000173,24.019258,-0.0077,1.396
7860.00,7.475220,25.02691,-0.000172,24.019113,-0.0077,1.396
7862.00,7.480711,25.02639,-0.000173,24.019010,-0.0077,1.397
7864.00,7.484936,25.02605,-0.000173,24.019833,-0.0077,1.396
7866.00,7.489154,25.02616,-0.000173,24.018553,-0.0077,1.396
7868.00,7.494236,25.02643,-0.000173,24.019139,-0.0077,1.396
7870.00,7.497933,25.02691,-0.000173,24.019293,-0.0077,1.396
7872.00,7.500907,25.02767,-0.000172,24.018907,-0.0077,1.396
7874.00,7.503370,25.02772,-0.000172,24.019052,-0.0077,1.396
7876.00,7.505331,25.02735,-0.000173,24.019422,-0.0077,1.396
7878.00,7.507000,25.02729,-0.000173,24.018943,-0.0077,1.396
7880.00,7.508982,25.02641,-0.000173,24.019148,-0.0076,1.396
7882.00,7.509652,25.02724,-0.000173,24.018704,-0.0077,1.396
7884.00,7.509857,25.02602,-0.000174,24.018863,-0.0077,1.396
7886.00,7.509736,25.02677,-0.000173,24.019202,-0.0077,1.396
7888.00,7.509827,25.02703,-0.000174,24.019318,-0.0077,1.396
7890.00,7.509546,25.02737,-0.000173,24.018894,-0.0077,1.396
7892.00,7.508208,25.02788,-0.000172,24.019197,-0.0077,1.396
7894.00,7.507345,25.02784,-0.000173,24.018945,-0.0077,1.397
7896.00,7.507208,25.02685,-0.000173,24.018838,-0.0077,1.396
7898.00,7.507576,25.02785,-0.000174,24.018961,-0.0077,1.397
7900.00,7.507974,25.02795,-0.000174,24.018637,-0.0077,1.397
7902.00,7.507593,25.02871,-0.000174,24.018573,-0.0077,1.397
7904.00,7.506309,25.02765,-0.000174,24.018956,-0.0077,1.397
7906.00,7.506660,25.02788,-0.000174,24.019039,-0.0077,1.397
7908.00,7.507416,25.02886,-0.000174,24.019161,-0.0077,1.396
7910.00,7.508229,25.02867,-0.000174,24.019233,-0.0077,1.396
7912.00,7.508199,25.02924,-0.000172,24.018970,-0.0078,1.396
7914.00,7.508051,25.02956,-0.000173,24.018972,-0.0077,1.397
7916.00,7.508257,25.02916,-0.000174,24.019046,-0.0077,1.396
7918.00,7.507840,25.02895,-0.000173,24.018932,-0.0077,1.396
7920.00,7.507907,25.02876,-0.000173,24.018749,-0.0077,1.397
7922.00,7.508462,25.02866,-0.000174,24.018484,-0.0077,1.396
7924.00,7.509737,25.02882,-0.000173,24.018945,-0.0077,1.397
7926.00,7.510019,25.02859,-0.000173,24.018898,-0.0076,1.397
7928.00,7.509916,25.02817,-0.000173,24.019472,-0.0077,1.396
7930.00,7.510108,25.02871,-0.000174,24.018809,-0.0077,1.396
7932.00,7.510163,25.02854,-0.000173,24.018287,-0.0077,1.397
7934.00,7.510093,25.02893,-0.000175,24.018093,-0.0077,1.397
7936.00,7.509512,25.02876,-0.000175,24.018751,-0.0077,1.396
7938.00,7.509866,25.02869,-0.000173,24.018584,-0.0077,1.397
7940.00,7.509598,25.02867,-0.000174,24.018125,-0.0077,1.397
7942.00,7.509285,25.02853,-0.000174,24.018885,-0.0077,1.396
7944.00,7.509583,25.02880,-0.000174,24.019543,-0.0077,1.396
7946.00,7.509798,25.02923,-0.000174,24.019191,-0.0077,1.396
7948.00,7.510481,25.02920,-0.000174,24.019233,-0.0077,1.396
7950.00,7.510467,25.02855,-0.000175,24.018725,-0.0077,1.397
7952.00,7.510503,25.02852,-0.000174,24.018644,-0.0077,1.396
7954.00,7.511191,25.02816,-0.000175,24.018823,-0.0077,1.397
7956.00,7.510456,25.02821,-0.000174,24.018749,-0.0077,1.396
7958.00,7.509524,25.02831,-0.000174,24.018260,-0.0077,1.396
7960.00,7.509032,25.02833,-0.000174,24.018637,-0.0077,1.397
7962.00,7.508220,25.02883,-0.000174,24.019206,-0.0077,1.397
7964.00,7.508245,25.02953,-0.000174,24.018961,-0.0077,1.397
7966.00,7.507184,25.02949,-0.000174,24.018706,-0.0077,1.397
7968.00,7.507314,25.03005,-0.000173,24.018769,-0.0077,1.396
7970.00,7.508108,25.02940,-0.000174,24.018566,-0.0077,1.397
7972.00,7.508297,25.02936,-0.000175,24.018905,-0.0077,1.397
7974.00,7.509302,25.02927,-0.000175,24.017921,-0.0077,1.397
7976.00,7.509562,25.02935,-0.000174,24.018609,-0.0077,1.396
7978.00,7.508618,25.02844,-0.000173,24.019066,-0.0077,1.396
7980.00,7.508587,25.02890,-0.000174,24.019322,-0.0077,1.396
7982.00,7.508791,25.02923,-0.000174,24.018843,-0.0077,1.396
7984.00,7.508252,25.03079,-0.000174,24.018544,-0.0078,1.396
7986.00,7.508836,25.02998,-0.000174,24.018504,-0.0077,1.397
7988.00,7.508863,25.02967,-0.000173,24.018807,-0.0077,1.397
7990.00,7.508630,25.02998,-0.000174,24.018325,-0.0077,1.396
7992.00,7.508995,25.02974,-0.000174,24.018292,-0.0078,1.396
7994.00,7.509452,25.02951,-0.000174,24.018880,-0.0077,1.396
7996.00,7.509112,25.02955,-0.000173,24.018669,-0.0077,1.396
7998.00,7.509468,25.02950,-0.000175,24.018729,-0.0077,1.397
8000.00,7.509126,25.03010,-0.000175,24.018396,-0.0077,1.397
8002.00,7.509149,25.02971,-0.000175,24.018093,-0.0077,1.397
8004.00,7.508931,25.03067,-0.000175,24.018765,-0.0077,1.397
8006.00,7.508649,25.03096,-0.000173,24.018142,-0.0077,1.397
8008.00,7.508068,25.03123,-0.000173,24.018774,-0.0077,1.396
8010.00,7.508096,25.03198,-0.000173,24.018919,-0.0077,1.396
8012.00,7.509615,25.03169,-0.000173,24.018153,-0.0077,1.396
8014.00,7.509506,25.03228,-0.000173,24.018961,-0.0077,1.397
8016.00,7.508786,25.03197,-0.000174,24.018502,-0.0077,1.397
8018.00,7.507997,25.03281,-0.000173,24.018693,-0.0077,1.396
8020.00,7.508483,25.03331,-0.000174,24.018803,-0.0077,1.397
8022.00,7.509266,25.03312,-0.000173,24.019117,-0.0077,1.397
8024.00,7.509318,25.03236,-0.000174,24.018687,-0.0077,1.397
8026.00,7.508838,25.03183,-0.000175,24.018749,-0.0077,1.397
8028.00,7.508663,25.03216,-0.000175,24.019166,-0.0077,1.397
8030.00,7.508256,25.03217,-0.000175,24.018696,-0.0077,1.397
8032.00,7.508416,25.03235,-0.000173,24.018497,-0.0078,1.396
8034.00,7.508271,25.03258,-0.000173,24.018370,-0.0077,1.397
8036.00,7.508692,25.03291,-0.000174,24.018863,-0.0077,1.397
8038.00,7.508085,25.03256,-0.000174,24.018595,-0.0077,1.397
8040.00,7.507309,25.03168,-0.000174,24.018276,-0.0077,1.397
8042.00,7.507050,25.03224,-0.000173,24.018084,-0.0077,1.397
8044.00,7.507075,25.03221,-0.000174,24.018390,-0.0077,1.397
8046.00,7.507157,25.03166,-0.000174,24.018450,-0.0077,1.397
8048.00,7.507201,25.03201,-0.000174,24.018330,-0.0077,1.397
8050.00,7.507371,25.03310,-0.000174,24.017906,-0.0077,1.397
8052.00,7.507640,25.03369,-0.000174,24.018914,-0.0077,1.397
8054.00,7.507254,25.03398,-0.000174,24.018619,-0.0077,1.397
8056.00,7.508002,25.03433,-0.000174,24.017948,-0.0077,1.396
8058.00,7.508182,25.03352,-0.000174,24.019157,-0.0077,1.397
8060.00,7.508639,25.03318,-0.000174,24.018796,-0.0077,1.397
8062.00,7.509253,25.03345,-0.000173,24.018646,-0.0077,1.397
8064.00,7.509132,25.03326,-0.000174,24.018546,-0.0077,1.396
8066.00,7.509072,25.03375,-0.000173,24.019237,-0.0077,1.397
8068.00,7.507947,25.03329,-0.000173,24.018593,-0.0077,1.397
8070.00,7.507960,25.03295,-0.000174,24.018301,-0.0077,1.396
8072.00,7.509379,25.03320,-0.000173,24.019070,-0.0077,1.397
8074.00,7.509718,25.03385,-0.000174,24.019498,-0.0077,1.397
8076.00,7.508906,25.03328,-0.000175,24.018764,-0.0077,1.397
8078.00,7.508080,25.03278,-0.000174,24.018816,-0.0077,1.397
8080.00,7.507632,25.03289,-0.000173,24.018805,-0.0077,1.397
8082.00,7.507729,25.03300,-0.000174,24.018506,-0.0077,1.397
8084.00,7.507506,25.03344,-0.000174,24.018686,-0.0077,1.397
8086.00,7.507161,25.03261,-0.000175,24.018338,-0.0077,1.396
8088.00,7.507170,25.03312,-0.000173,24.018303,-0.0077,1.397
8090.00,7.506833,25.03294,-0.000173,24.018296,-0.0077,1.397
8092.00,7.506987,25.03312,-0.000173,24.019155,-0.0077,1.397
8094.00,7.507012,25.03304,-0.000173,24.018880,-0.0077,1.396
8096.00,7.507058,25.03248,-0.000172,24.018805,-0.0077,1.397
8098.00,7.507213,25.03295,-0.000174,24.018693,-0.0077,1.397
8100.00,7.506671,25.03330,-0.000174,24.019248,-0.0077,1.397
8102.00,7.506226,25.03335,-0.000174,24.018484,-0.0077,1.398
8104.00,7.506132,25.03257,-0.000173,24.018956,-0.0077,1.397
8106.00,7.506860,25.03189,-0.000172,24.018767,-0.0077,1.397
8108.00,7.507222,25.03275,-0.000173,24.018588,-0.0077,1.397
8110.00,7.506843,25.03239,-0.000173,24.019349,-0.0077,1.397
8112.00,7.507010,25.03259,-0.000174,24.019202,-0.0077,1.397
8114.00,7.506642,25.03307,-0.000173,24.019570,-0.0077,1.397
8116.00,7.506471,25.03288,-0.000174,24.019055,-0.0077,1.397
8118.00,7.506393,25.03296,-0.000173,24.018131,-0.0077,1.397
8120.00,7.506166,25.03382,-0.000174,24.018383,-0.0077,1.397
8122.00,7.505994,25.03343,-0.000172,24.018682,-0.0077,1.397
8124.00,7.506330,25.03306,-0.000171,24.019050,-0.0077,1.396
8126.00,7.507076,25.03359,-0.000172,24.018515,-0.0077,1.397
8128.00,7.507740,25.03332,-0.000173,24.018638,-0.0077,1.397
8130.00,7.507419,25.03348,-0.000174,24.018831,-0.0077,1.397
8132.00,7.506919,25.03346,-0.000173,24.018383,-0.0077,1.397
8134.00,7.506613,25.03388,-0.000173,24.018667,-0.0077,1.397
8136.00,7.505893,25.03354,-0.000174,24.017960,-0.0077,1.398
8138.00,7.506474,25.03339,-0.000173,24.018053,-0.0077,1.397
8140.00,7.506951,25.03404,-0.000174,24.018693,-0.0077,1.397
8142.00,7.506783,25.03387,-0.000174,24.019119,-0.0077,1.397
8144.00,7.506246,25.03249,-0.000174,24.019199,-0.0077,1.398
8146.00,7.506350,25.03329,-0.000174,24.018747,-0.0077,1.397
8148.00,7.506254,25.03398,-0.000173,24.018225,-0.0077,1.397
8150.00,7.505898,25.03373,-0.000173,24.019219,-0.0077,1.397
8152.00,7.506388,25.03293,-0.000173,24.018894,-0.0077,1.397
8154.00,7.507387,25.03330,-0.000174,24.018600,-0.0077,1.398
8156.00,7.507684,25.03302,-0.000174,24.018466,-0.0077,1.397
8158.00,7.507645,25.03264,-0.000173,24.018809,-0.0077,1.397
8160.00,7.506501,25.03313,-0.000173,24.019005,-0.0077,1.397
8162.00,7.506238,25.03308,-0.000173,24.018318,-0.0077,1.397
8164.00,7.506540,25.03286,-0.000174,24.018872,-0.0077,1.397
8166.00,7.507214,25.03262,-0.000174,24.019398,-0.0077,1.398
8168.00,7.506867,25.03217,-0.000173,24.018283,-0.0077,1.397
8170.00,7.507851,25.03183,-0.000174,24.019110,-0.0077,1.398
8172.00,7.508155,25.03163,-0.000174,24.018745,-0.0077,1.397
8174.00,7.507945,25.03135,-0.000175,24.018883,-0.0077,1.397
8176.00,7.507609,25.03218,-0.000174,24.018892,-0.0077,1.398
8178.00,7.508322,25.03193,-0.000174,24.018122,-0.0077,1.397
8180.00,7.507924,25.03171,-0.000174,24.018619,-0.0077,1.397
8182.00,7.506962,25.03228,-0.000174,24.019287,-0.0077,1.397
8184.00,7.506080,25.03341,-0.000174,24.019101,-0.0077,1.398
8186.00,7.506626,25.03262,-0.000174,24.019055,-0.0077,1.398
8188.00,7.507599,25.03256,-0.000173,24.018292,-0.0077,1.397
8190.00,7.507004,25.03314,-0.000174,24.019215,-0.0077,1.397
8192.00,7.506498,25.03383,-0.000174,24.019064,-0.0077,1.397
8194.00,7.506622,25.03329,-0.000175,24.018562,-0.0077,1.397
8196.00,7.506390,25.03279,-0.000174,24.018613,-0.0077,1.397
8198.00,7.506549,25.03339,-0.000173,24.018531,-0.0077,1.397
8200.00,7.507085,25.03320,-0.000174,24.018591,-0.0077,1.397
8202.00,7.506995,25.03345,-0.000174,24.018633,-0.0077,1.398
8204.00,7.507463,25.03334,-0.000175,24.019061,-0.0077,1.398
8206.00,7.506984,25.03272,-0.000175,24.019025,-0.0077,1.398
8208.00,7.505977,25.03289,-0.000175,24.019006,-0.0077,1.398
8210.00,7.506568,25.03299,-0.000174,24.019041,-0.0077,1.397
8212.00,7.505859,25.03265,-0.000174,24.018767,-0.0077,1.397
8214.00,7.505983,25.03296,-0.000173,24.018294,-0.0078,1.397
8216.00,7.505843,25.03257,-0.000174,24.018356,-0.0077,1.397
8218.00,7.506522,25.03182,-0.000175,24.018218,-0.0077,1.397
8220.00,7.505958,25.03230,-0.000175,24.019110,-0.0077,1.398
8222.00,7.505679,25.03266,-0.000173,24.018954,-0.0077,1.397
8224.00,7.506202,25.03285,-0.000173,24.018787,-0.0077,1.398
8226.00,7.506614,25.03187,-0.000173,24.018791,-0.0077,1.398
8228.00,7.506518,25.03234,-0.000173,24.018582,-0.0077,1.398
8230.00,7.507223,25.03234,-0.000173,24.018071,-0.0077,1.398
8232.00,7.506506,25.03252,-0.000174,24.018287,-0.0077,1.397
8234.00,7.506617,25.03152,-0.000175,24.018325,-0.0077,1.397
8236.00,7.507378,25.03137,-0.000173,24.018390,-0.0077,1.397
8238.00,7.507168,25.03186,-0.000172,24.018677,-0.0077,1.396
8240.00,7.507246,25.03234,-0.000173,24.018856,-0.0077,1.397
8242.00,7.507776,25.03297,-0.000174,24.018820,-0.0077,1.398
8244.00,7.508023,25.03342,-0.000174,24.019141,-0.0077,1.398
8246.00,7.507157,25.03277,-0.000175,24.018638,-0.0077,1.398
8248.00,7.506059,25.03288,-0.000175,24.018350,-0.0077,1.397
8250.00,7.506289,25.03284,-0.000175,24.018800,-0.0077,1.398
8252.00,7.506115,25.03262,-0.000173,24.018227,-0.0077,1.398
8254.00,7.505794,25.03303,-0.000173,24.018151,-0.0077,1.397
8256.00,7.505970,25.03314,-0.000174,24.018778,-0.0077,1.397
8258.00,7.506337,25.03258,-0.000174,24.019307,-0.0077,1.397
8260.00,7.505655,25.03290,-0.000175,24.019347,-0.0077,1.398
8262.00,7.505767,25.03302,-0.000174,24.018667,-0.0077,1.397
8264.00,7.505786,25.03281,-0.000174,24.018733,-0.0077,1.397
8266.00,7.505857,25.03264,-0.000174,24.018599,-0.0077,1.398
8268.00,7.505205,25.03270,-0.000175,24.019325,-0.0077,1.397
8270.00,7.506133,25.03323,-0.000174,24.018811,-0.0077,1.397
8272.00,7.507380,25.03303,-0.000174,24.018791,-0.0077,1.398
8274.00,7.506690,25.03381,-0.000174,24.018609,-0.0077,1.397
8276.00,7.506774,25.03375,-0.000173,24.018985,-0.0077,1.397
8278.00,7.507364,25.03317,-0.000172,24.019179,-0.0077,1.397
8280.00,7.507233,25.03315,-0.000172,24.018997,-0.0077,1.398
8282.00,7.507309,25.03249,-0.000174,24.018961,-0.0077,1.398
8284.00,7.506635,25.03209,-0.000174,24.018464,-0.0077,1.398
8286.00,7.506344,25.03243,-0.000173,24.018290,-0.0077,1.397
8288.00,7.506986,25.03320,-0.000172,24.017937,-0.0077,1.397
8290.00,7.506936,25.03180,-0.000173,24.018600,-0.0078,1.398
8292.00,7.506319,25.03203,-0.000173,24.018867,-0.0077,1.398
8294.00,7.505810,25.03245,-0.000174,24.018254,-0.0077,1.398
8296.00,7.506032,25.03211,-0.000175,24.018780,-0.0077,1.398
8298.00,7.506214,25.03245,-0.000175,24.018000,-0.0077,1.398
8300.00,7.505739,25.03277,-0.000174,24.018561,-0.0078,1.397
8302.00,7.506380,25.03175,-0.000172,24.019349,-0.0077,1.397
8304.00,7.507129,25.03142,-0.000173,24.019360,-0.0077,1.398
8306.00,7.506747,25.03093,-0.000174,24.018319,-0.0077,1.397
8308.00,7.505760,25.03070,-0.000172,24.018749,-0.0077,1.398
8310.00,7.505587,25.03108,-0.000173,24.019128,-0.0077,1.398
8312.00,7.505724,25.03160,-0.000174,24.018713,-0.0077,1.398
8314.00,7.505936,25.03133,-0.000174,24.019035,-0.0077,1.398
8316.00,7.505751,25.03138,-0.000173,24.018635,-0.0077,1.398
8318.00,7.506304,25.03138,-0.000173,24.018533,-0.0077,1.397
8320.00,7.506583,25.03126,-0.000172,24.018619,-0.0077,1.398
8322.00,7.507116,25.03168,-0.000174,24.018660,-0.0077,1.398
8324.00,7.507676,25.03184,-0.000174,24.018414,-0.0077,1.398
8326.00,7.507791,25.03137,-0.000173,24.018805,-0.0077,1.398
8328.00,7.507775,25.03109,-0.000174,24.018767,-0.0077,1.398
8330.00,7.506799,25.03002,-0.000173,24.018678,-0.0077,1.398
8332.00,7.506587,25.03002,-0.000173,24.017901,-0.0077,1.397
8334.00,7.506095,25.03025,-0.000174,24.018466,-0.0077,1.398
8336.00,7.505779,25.02966,-0.000174,24.019055,-0.0077,1.398
8338.00,7.506047,25.02969,-0.000174,24.018695,-0.0077,1.398
8340.00,7.507183,25.03065,-0.000175,24.018783,-0.0077,1.398
8342.00,7.507049,25.02993,-0.000173,24.018725,-0.0077,1.398
8344.00,7.506407,25.03092,-0.000173,24.018749,-0.0077,1.398
8346.00,7.505790,25.03105,-0.000173,24.018925,-0.0077,1.398
8348.00,7.506416,25.03031,-0.000174,24.018693,-0.0077,1.398
8350.00,7.506699,25.03019,-0.000175,24.018486,-0.0077,1.398
8352.00,7.507309,25.03002,-0.000173,24.018519,-0.0077,1.398
8354.00,7.506271,25.02973,-0.000174,24.018488,-0.0077,1.397
8356.00,7.505374,25.03018,-0.000175,24.018834,-0.0077,1.398
8358.00,7.505342,25.03089,-0.000174,24.018357,-0.0077,1.398
8360.00,7.505362,25.03117,-0.000174,24.018207,-0.0077,1.398
8362.00,7.506305,25.03044,-0.000175,24.018733,-0.0077,1.397
8364.00,7.505701,25.03153,-0.000174,24.018521,-0.0077,1.398
8366.00,7.505427,25.03107,-0.000173,24.019133,-0.0077,1.397
8368.00,7.504712,25.03122,-0.000173,24.018057,-0.0078,1.397
8370.00,7.504099,25.03150,-0.000174,24.018125,-0.0077,1.398
8372.00,7.504363,25.03144,-0.000175,24.018490,-0.0077,1.398
8374.00,7.505377,25.03138,-0.000174,24.018832,-0.0077,1.398
8376.00,7.505418,25.03133,-0.000175,24.017942,-0.0077,1.398
8378.00,7.505487,25.03138,-0.000175,24.018579,-0.0078,1.398
8380.00,7.505355,25.03107,-0.000174,24.018495,-0.0077,1.398
8382.00,7.505744,25.03101,-0.000174,24.018086,-0.0077,1.398
8384.00,7.506081,25.03092,-0.000174,24.018116,-0.0077,1.397
8386.00,7.506302,25.03086,-0.000175,24.019057,-0.0077,1.398
8388.00,7.506306,25.03085,-0.000175,24.018272,-0.0077,1.398
8390.00,7.506182,25.03106,-0.000174,24.018260,-0.0077,1.398
8392.00,7.506197,25.03155,-0.000173,24.018483,-0.0078,1.398
8394.00,7.505381,25.03076,-0.000174,24.018468,-0.0077,1.398
8396.00,7.505837,25.03077,-0.000173,24.018629,-0.0077,1.398
8398.00,7.506444,25.02997,-0.000174,24.018952,-0.0077,1.398
8400.00,7.505485,25.03161,-0.000174,24.018234,-0.0077,1.397
8402.00,7.505219,25.03102,-0.000173,24.018519,-0.0077,1.398
8404.00,7.505179,25.03090,-0.000174,24.018356,-0.0077,1.397
@14,12.0000,24.0
8406.00,7.504053,25.03092,-0.000174,24.018678,-0.0077,1.397
8408.00,7.498484,25.03057,-0.000173,24.018396,-0.0077,1.397
8410.00,7.487737,25.03120,-0.000173,24.018356,-0.0077,1.397
8412.00,7.470093,25.03226,-0.000172,24.019092,-0.0077,1.397
8414.00,7.448681,25.03146,-0.000172,24.018885,-0.0077,1.397
8416.00,7.432475,25.03113,-0.000174,24.018985,-0.0077,1.398
8418.00,7.419337,25.03121,-0.000173,24.019407,-0.0077,1.398
8420.00,7.408176,25.03031,-0.000173,24.018388,-0.0077,1.398
8422.00,7.398279,25.03064,-0.000174,24.018296,-0.0077,1.398
8424.00,7.386694,25.03161,-0.000174,24.019081,-0.0077,1.399
8426.00,7.375458,25.03107,-0.000175,24.019295,-0.0077,1.399
8428.00,7.364846,25.03099,-0.000177,24.019019,-0.0077,1.399
8430.00,7.355850,25.03141,-0.000176,24.018686,-0.0077,1.399
8432.00,7.353064,25.03047,-0.000176,24.019409,-0.0077,1.399
8434.00,7.357965,25.03057,-0.000177,24.019471,-0.0077,1.400
8436.00,7.371359,25.03126,-0.000176,24.018715,-0.0077,1.400
8438.00,7.386011,25.03147,-0.000173,24.018595,-0.0077,1.399
8440.00,7.396335,25.03132,-0.000174,24.019135,-0.0077,1.398
8442.00,7.403913,25.03010,-0.000174,24.019081,-0.0077,1.398
8444.00,7.410999,25.03001,-0.000174,24.018180,-0.0077,1.398
8446.00,7.419081,25.03021,-0.000173,24.018000,-0.0077,1.398
8448.00,7.427431,25.03042,-0.000173,24.018521,-0.0077,1.398
8450.00,7.436382,25.03066,-0.000174,24.018454,-0.0078,1.398
8452.00,7.445036,25.03058,-0.000174,24.018392,-0.0077,1.398
8454.00,7.453425,25.03016,-0.000173,24.018845,-0.0077,1.398
8456.00,7.461685,25.03051,-0.000172,24.018180,-0.0077,1.398
8458.00,7.468621,25.03037,-0.000173,24.018466,-0.0077,1.398
8460.00,7.474844,25.03004,-0.000173,24.018544,-0.0077,1.397
8462.00,7.480712,25.03033,-0.000172,24.018553,-0.0077,1.397
8464.00,7.485060,25.03053,-0.000173,24.018512,-0.0077,1.398
8466.00,7.489717,25.03049,-0.000173,24.018377,-0.0077,1.398
8468.00,7.493213,25.03078,-0.000174,24.017649,-0.0077,1.399
8470.00,7.496186,25.03004,-0.000175,24.018852,-0.0077,1.398
8472.00,7.499185,25.03015,-0.000174,24.019108,-0.0077,1.398
8474.00,7.501216,25.03050,-0.000173,24.018047,-0.0077,1.397
8476.00,7.503670,25.03046,-0.000174,24.018869,-0.0077,1.398
8478.00,7.505583,25.03025,-0.000174,24.018930,-0.0077,1.398
8480.00,7.506100,25.03099,-0.000174,24.018267,-0.0077,1.397
8482.00,7.507073,25.03119,-0.000174,24.018372,-0.0077,1.398
8484.00,7.507934,25.03109,-0.000173,24.017930,-0.0077,1.398
8486.00,7.507476,25.03159,-0.000174,24.019093,-0.0077,1.398
8488.00,7.507584,25.03107,-0.000173,24.018570,-0.0077,1.398
8490.00,7.507021,25.03157,-0.000174,24.017906,-0.0077,1.398
8492.00,7.506873,25.03123,-0.000174,24.018310,-0.0078,1.398
8494.00,7.507782,25.03109,-0.000173,24.018167,-0.0077,1.398
8496.00,7.507864,25.03157,-0.000175,24.018147,-0.0077,1.398
8498.00,7.507009,25.03112,-0.000174,24.018987,-0.0078,1.397
8500.00,7.506857,25.03024,-0.000174,24.018666,-0.0077,1.398
8502.00,7.507018,25.03086,-0.000174,24.018577,-0.0078,1.398
8504.00,7.506996,25.03071,-0.000174,24.018570,-0.0077,1.398
8506.00,7.506650,25.03065,-0.000174,24.018339,-0.0077,1.398
8508.00,7.506049,25.03005,-0.000173,24.018724,-0.0077,1.398
8510.00,7.506714,25.03125,-0.000174,24.018348,-0.0077,1.398
8512.00,7.506128,25.03153,-0.000174,24.018860,-0.0077,1.397
8514.00,7.506186,25.03055,-0.000174,24.018724,-0.0077,1.397
8516.00,7.506302,25.03022,-0.000174,24.018664,-0.0077,1.398
8518.00,7.505687,25.03064,-0.000174,24.018370,-0.0077,1.398
8520.00,7.505643,25.03044,-0.000174,24.017982,-0.0077,1.397
8522.00,7.504560,25.03046,-0.000175,24.018397,-0.0078,1.397
8524.00,7.505370,25.03045,-0.000174,24.018580,-0.0077,1.398
8526.00,7.506486,25.03036,-0.000175,24.018501,-0.0077,1.398
8528.00,7.506704,25.03089,-0.000175,24.018557,-0.0077,1.398
8530.00,7.506136,25.03062,-0.000174,24.018577,-0.0077,1.397
8532.00,7.505380,25.03055,-0.000175,24.018472,-0.0077,1.398
8534.00,7.504672,25.02982,-0.000175,24.017796,-0.0077,1.398
8536.00,7.505942,25.02929,-0.000176,24.018185,-0.0077,1.397
8538.00,7.506764,25.03024,-0.000173,24.019025,-0.0078,1.398
8540.00,7.506623,25.03057,-0.000173,24.018613,-0.0077,1.397
8542.00,7.506208,25.03027,-0.000174,24.018693,-0.0077,1.397
8544.00,7.505968,25.02998,-0.000174,24.018530,-0.0077,1.397
8546.00,7.506493,25.02956,-0.000174,24.018700,-0.0077,1.398
8548.00,7.507227,25.03006,-0.000174,24.018686,-0.0077,1.398
8550.00,7.507664,25.03046,-0.000174,24.017933,-0.0077,1.398
8552.00,7.507627,25.03022,-0.000175,24.018222,-0.0077,1.399
8554.00,7.508020,25.03130,-0.000174,24.018113,-0.0077,1.398
8556.00,7.508124,25.03100,-0.000174,24.019157,-0.0077,1.398
8558.00,7.508262,25.03005,-0.000175,24.017921,-0.0078,1.398
8560.00,7.508278,25.03047,-0.000174,24.018780,-0.0077,1.398
8562.00,7.507424,25.03059,-0.000173,24.018869,-0.0077,1.398
8564.00,7.506419,25.02998,-0.000174,24.018753,-0.0077,1.397
8566.00,7.506212,25.03020,-0.000174,24.018153,-0.0077,1.398
8568.00,7.505897,25.03015,-0.000174,24.018492,-0.0077,1.397
8570.00,7.507278,25.03080,-0.000173,24.018754,-0.0077,1.398
8572.00,7.507405,25.03064,-0.000174,24.018319,-0.0077,1.398
8574.00,7.506974,25.03109,-0.000175,24.018432,-0.0077,1.398
8576.00,7.507601,25.03153,-0.000174,24.018925,-0.0077,1.397
8578.00,7.507169,25.03096,-0.000173,24.017971,-0.0077,1.397
8580.00,7.507292,25.03010,-0.000173,24.018225,-0.0077,1.398
8582.00,7.507591,25.03062,-0.000174,24.017991,-0.0077,1.398
8584.00,7.506969,25.03142,-0.000175,24.018544,-0.0077,1.397
8586.00,7.507291,25.03131,-0.000174,24.017810,-0.0077,1.397
8588.00,7.507659,25.03222,-0.000174,24.019175,-0.0077,1.398
8590.00,7.507863,25.03200,-0.000175,24.018608,-0.0077,1.398
8592.00,7.508289,25.03267,-0.000174,24.017703,-0.0077,1.398
8594.00,7.508449,25.03254,-0.000175,24.018559,-0.0077,1.398
8596.00,7.507887,25.03169,-0.000175,24.018662,-0.0078,1.398
8598.00,7.507826,25.03125,-0.000175,24.018506,-0.0077,1.397
8600.00,7.507982,25.03218,-0.000174,24.017861,-0.0078,1.398
8602.00,7.508299,25.03181,-0.000173,24.018521,-0.0077,1.398
8604.00,7.507456,25.03162,-0.000174,24.019010,-0.0077,1.398
8606.00,7.507443,25.03241,-0.000173,24.019028,-0.0077,1.398
8608.00,7.506969,25.03359,-0.000174,24.019344,-0.0077,1.398
8610.00,7.506728,25.03273,-0.000174,24.018979,-0.0077,1.398
8612.00,7.506104,25.03236,-0.000174,24.018657,-0.0077,1.398
8614.00,7.506187,25.03303,-0.000174,24.018512,-0.0077,1.398
8616.00,7.505562,25.03176,-0.000173,24.017893,-0.0077,1.397
8618.00,7.505749,25.03088,-0.000174,24.018314,-0.0077,1.397
8620.00,7.505399,25.03138,-0.000174,24.018707,-0.0077,1.398
8622.00,7.504366,25.03181,-0.000176,24.018234,-0.0077,1.398
8624.00,7.505369,25.03245,-0.000174,24.018113,-0.0077,1.397
8626.00,7.506281,25.03211,-0.000175,24.018537,-0.0077,1.398
8628.00,7.506061,25.03126,-0.000174,24.018381,-0.0077,1.398
8630.00,7.505700,25.03101,-0.000174,24.018477,-0.0077,1.397
8632.00,7.505859,25.03088,-0.000174,24.018238,-0.0077,1.397
8634.00,7.506710,25.03092,-0.000174,24.018555,-0.0077,1.398
8636.00,7.506562,25.03084,-0.000174,24.018905,-0.0077,1.398
8638.00,7.505902,25.03124,-0.000175,24.018546,-0.0077,1.398
8640.00,7.506023,25.03178,-0.000174,24.018312,-0.0077,1.398
8642.00,7.506701,25.03116,-0.000174,24.018004,-0.0077,1.398
8644.00,7.507430,25.03035,-0.000173,24.018086,-0.0077,1.397
8646.00,7.507447,25.03077,-0.000174,24.018541,-0.0077,1.398
8648.00,7.507073,25.03073,-0.000174,24.019010,-0.0077,1.397
8650.00,7.506645,25.03180,-0.000174,24.018222,-0.0077,1.398
8652.00,7.506458,25.03203,-0.000174,24.018303,-0.0077,1.398
8654.00,7.507080,25.03094,-0.000174,24.018122,-0.0078,1.398
8656.00,7.506450,25.03079,-0.000174,24.018760,-0.0077,1.398
8658.00,7.505845,25.03062,-0.000174,24.018744,-0.0077,1.397
8660.00,7.506296,25.03121,-0.000175,24.018403,-0.0077,1.397
8662.00,7.506310,25.03083,-0.000174,24.017912,-0.0077,1.398
8664.00,7.507300,25.03016,-0.000175,24.018258,-0.0078,1.398
8666.00,7.506373,25.03023,-0.000175,24.018243,-0.0078,1.398
8668.00,7.505785,25.03134,-0.000175,24.018209,-0.0077,1.398
8670.00,7.507010,25.03143,-0.000174,24.018693,-0.0077,1.397
8672.00,7.506461,25.03175,-0.000174,24.018521,-0.0077,1.397
8674.00,7.505233,25.03202,-0.000174,24.019117,-0.0077,1.397
8676.00,7.504136,25.03203,-0.000174,24.018595,-0.0077,1.397
8678.00,7.503793,25.03174,-0.000173,24.017988,-0.0077,1.397
8680.00,7.504034,25.03214,-0.000173,24.017922,-0.0077,1.398
8682.00,7.504204,25.03152,-0.000174,24.018372,-0.0077,1.397
8684.00,7.504498,25.03186,-0.000175,24.018832,-0.0077,1.397
8686.00,7.505283,25.03274,-0.000174,24.018841,-0.0077,1.397
8688.00,7.504840,25.03281,-0.000174,24.018281,-0.0077,1.397
8690.00,7.503587,25.03360,-0.000175,24.018488,-0.0077,1.397
8692.00,7.503819,25.03284,-0.000174,24.018399,-0.0077,1.397
8694.00,7.503775,25.03316,-0.000174,24.018388,-0.0077,1.398
8696.00,7.503827,25.03397,-0.000175,24.018593,-0.0077,1.398
8698.00,7.505089,25.03315,-0.000175,24.018115,-0.0078,1.397
8700.00,7.505502,25.03306,-0.000175,24.018551,-0.0077,1.397
8702.00,7.505589,25.03324,-0.000175,24.018328,-0.0077,1.398
8704.00,7.505686,25.03340,-0.000174,24.018165,-0.0078,1.398
8706.00,7.506122,25.03303,-0.000174,24.018990,-0.0077,1.398
8708.00,7.505467,25.03271,-0.000175,24.018098,-0.0077,1.398
8710.00,7.505354,25.03242,-0.000175,24.017910,-0.0077,1.398
8712.00,7.505551,25.03211,-0.000174,24.018105,-0.0077,1.397
8714.00,7.505756,25.03267,-0.000175,24.018818,-0.0077,1.398
8716.00,7.505940,25.03347,-0.000175,24.018207,-0.0078,1.397
8718.00,7.506921,25.03282,-0.000174,24.018029,-0.0078,1.397
8720.00,7.506511,25.03327,-0.000173,24.018312,-0.0077,1.397
8722.00,7.506213,25.03276,-0.000174,24.019086,-0.0077,1.398
8724.00,7.506125,25.03257,-0.000176,24.018700,-0.0077,1.398
8726.00,7.506085,25.03354,-0.000175,24.017846,-0.0077,1.398
8728.00,7.506220,25.03425,-0.000175,24.018026,-0.0077,1.398
8730.00,7.505910,25.03461,-0.000175,24.018171,-0.0077,1.398
8732.00,7.505926,25.03473,-0.000173,24.018276,-0.0078,1.398
8734.00,7.505805,25.03530,-0.000175,24.017910,-0.0077,1.399
8736.00,7.506161,25.03493,-0.000175,24.018323,-0.0077,1.398
8738.00,7.505616,25.03398,-0.000174,24.018918,-0.0077,1.397
8740.00,7.505837,25.03458,-0.000173,24.018673,-0.0078,1.397
8742.00,7.506204,25.03482,-0.000173,24.018608,-0.0078,1.398
8744.00,7.505433,25.03538,-0.000174,24.018142,-0.0078,1.398
8746.00,7.505717,25.03497,-0.000174,24.018419,-0.0078,1.397
8748.00,7.505465,25.03458,-0.000174,24.018600,-0.0077,1.397
8750.00,7.505850,25.03388,-0.000174,24.018011,-0.0077,1.397
8752.00,7.505094,25.03379,-0.000173,24.018557,-0.0077,1.397
8754.00,7.504402,25.03346,-0.000173,24.018541,-0.0077,1.397
8756.00,7.503885,25.03351,-0.000174,24.018455,-0.0078,1.397
8758.00,7.503652,25.03258,-0.000175,24.018198,-0.0077,1.397
8760.00,7.504091,25.03343,-0.000175,24.018330,-0.0077,1.397
8762.00,7.504391,25.03234,-0.000175,24.017886,-0.0077,1.398
8764.00,7.503972,25.03257,-0.000175,24.017855,-0.0077,1.398
8766.00,7.504524,25.03286,-0.000175,24.018022,-0.0077,1.398
8768.00,7.504243,25.03158,-0.000175,24.018176,-0.0078,1.397
8770.00,7.505297,25.03216,-0.000173,24.018484,-0.0077,1.396
8772.00,7.504021,25.03225,-0.000174,24.018020,-0.0077,1.397
8774.00,7.503478,25.03170,-0.000175,24.018318,-0.0077,1.398
8776.00,7.504723,25.03224,-0.000174,24.018537,-0.0077,1.398
8778.00,7.505834,25.03179,-0.000174,24.018461,-0.0077,1.397
8780.00,7.506457,25.03262,-0.000174,24.018628,-0.0077,1.397
8782.00,7.506352,25.03333,-0.000173,24.019014,-0.0077,1.397
8784.00,7.505914,25.03237,-0.000175,24.018446,-0.0077,1.398
8786.00,7.506242,25.03207,-0.000175,24.018280,-0.0077,1.397
8788.00,7.506633,25.03167,-0.000174,24.018419,-0.0077,1.397
8790.00,7.506411,25.03237,-0.000174,24.018686,-0.0077,1.397
8792.00,7.506565,25.03241,-0.000174,24.018825,-0.0077,1.397
8794.00,7.506076,25.03276,-0.000173,24.018733,-0.0077,1.398
8796.00,7.506525,25.03310,-0.000174,24.018979,-0.0077,1.398
8798.00,7.506394,25.03243,-0.000174,24.018648,-0.0077,1.397
8800.00,7.505712,25.03310,-0.000175,24.017912,-0.0077,1.397
8802.00,7.505522,25.03399,-0.000173,24.018457,-0.0077,1.397
8804.00,7.505994,25.03441,-0.000174,24.018997,-0.0077,1.397
8806.00,7.505168,25.03354,-0.000175,24.019391,-0.0077,1.398
8808.00,7.504471,25.03409,-0.000175,24.018483,-0.0077,1.397
8810.00,7.504348,25.03358,-0.000175,24.017955,-0.0077,1.398
8812.00,7.505723,25.03339,-0.000174,24.018633,-0.0077,1.397
8814.00,7.506037,25.03415,-0.000174,24.018249,-0.0077,1.397
8816.00,7.505526,25.03283,-0.000174,24.018260,-0.0078,1.398
8818.00,7.505216,25.03317,-0.000174,24.018631,-0.0077,1.397
8820.00,7.506294,25.03351,-0.000175,24.018401,-0.0077,1.397
8822.00,7.506083,25.03263,-0.000175,24.018528,-0.0077,1.397
8824.00,7.505631,25.03286,-0.000174,24.018238,-0.0077,1.397
8826.00,7.506201,25.03305,-0.000174,24.017823,-0.0077,1.397
8828.00,7.506181,25.03269,-0.000175,24.018550,-0.0077,1.397
8830.00,7.506217,25.03284,-0.000173,24.018582,-0.0077,1.397
8832.00,7.505985,25.03300,-0.000174,24.018497,-0.0077,1.397
8834.00,7.506084,25.03290,-0.000174,24.018727,-0.0077,1.397
8836.00,7.506653,25.03266,-0.000173,24.018863,-0.0077,1.397
8838.00,7.506420,25.03286,-0.000173,24.018274,-0.0078,1.397
8840.00,7.505672,25.03213,-0.000174,24.018435,-0.0077,1.397
8842.00,7.504930,25.03195,-0.000175,24.018376,-0.0077,1.397
8844.00,7.504903,25.03208,-0.000174,24.018080,-0.0077,1.397
8846.00,7.505939,25.03289,-0.000174,24.018209,-0.0077,1.398
8848.00,7.506856,25.03320,-0.000175,24.018223,-0.0077,1.397
8850.00,7.507386,25.03226,-0.000175,24.018481,-0.0077,1.397
8852.00,7.507215,25.03179,-0.000175,24.018118,-0.0078,1.396
8854.00,7.506156,25.03198,-0.000174,24.018751,-0.0077,1.397
8856.00,7.505126,25.03191,-0.000174,24.018385,-0.0077,1.397
8858.00,7.505340,25.03153,-0.000174,24.018138,-0.0077,1.396
8860.00,7.505181,25.03130,-0.000175,24.018022,-0.0077,1.397
8862.00,7.505239,25.03100,-0.000175,24.018303,-0.0077,1.398
8864.00,7.505009,25.03071,-0.000175,24.018252,-0.0077,1.397
8866.00,7.505291,25.03088,-0.000175,24.018247,-0.0077,1.397
8868.00,7.505549,25.03013,-0.000175,24.018328,-0.0078,1.397
8870.00,7.506301,25.03067,-0.000174,24.018642,-0.0077,1.397
8872.00,7.506668,25.03095,-0.000174,24.018135,-0.0077,1.397
8874.00,7.505573,25.03073,-0.000175,24.018095,-0.0077,1.397
8876.00,7.504914,25.03132,-0.000175,24.018058,-0.0077,1.397
8878.00,7.504585,25.03129,-0.000174,24.018359,-0.0077,1.397
8880.00,7.504639,25.03141,-0.000173,24.018397,-0.0077,1.397
8882.00,7.504111,25.03163,-0.000173,24.018008,-0.0077,1.397
8884.00,7.504377,25.03136,-0.000174,24.018464,-0.0078,1.397
8886.00,7.505820,25.03091,-0.000175,24.018251,-0.0078,1.397
8888.00,7.506338,25.03018,-0.000173,24.018365,-0.0077,1.397
8890.00,7.505838,25.03074,-0.000174,24.018049,-0.0077,1.397
8892.00,7.505825,25.03092,-0.000173,24.018533,-0.0078,1.396
8894.00,7.505601,25.03095,-0.000173,24.018508,-0.0077,1.396
8896.00,7.505491,25.03262,-0.000174,24.018140,-0.0077,1.397
8898.00,7.505388,25.03282,-0.000175,24.018396,-0.0077,1.397
8900.00,7.505328,25.03224,-0.000176,24.018939,-0.0077,1.397
8902.00,7.504918,25.03209,-0.000173,24.017933,-0.0077,1.397
8904.00,7.505143,25.03182,-0.000174,24.018147,-0.0077,1.397
8906.00,7.505803,25.03234,-0.000174,24.018428,-0.0077,1.397
8908.00,7.506497,25.03266,-0.000174,24.017850,-0.0078,1.397
8910.00,7.506509,25.03247,-0.000174,24.018542,-0.0077,1.397
8912.00,7.505838,25.03289,-0.000174,24.018488,-0.0077,1.397
8914.00,7.505434,25.03252,-0.000175,24.018778,-0.0078,1.397
8916.00,7.505124,25.03274,-0.000174,24.019251,-0.0077,1.397
8918.00,7.505288,25.03316,-0.000175,24.018338,-0.0077,1.396
8920.00,7.505575,25.03376,-0.000175,24.018104,-0.0077,1.396
8922.00,7.505196,25.03296,-0.000174,24.018361,-0.0077,1.396
8924.00,7.504954,25.03285,-0.000174,24.018727,-0.0077,1.396
8926.00,7.504787,25.03296,-0.000175,24.018294,-0.0077,1.397
8928.00,7.504836,25.03317,-0.000174,24.018254,-0.0077,1.396
8930.00,7.504604,25.03380,-0.000174,24.018843,-0.0077,1.397
8932.00,7.505021,25.03282,-0.000173,24.018731,-0.0078,1.397
8934.00,7.505073,25.03295,-0.000173,24.018586,-0.0077,1.396
8936.00,7.504475,25.03284,-0.000174,24.018671,-0.0077,1.397
8938.00,7.504060,25.03194,-0.000175,24.018526,-0.0077,1.397
8940.00,7.504684,25.03212,-0.000174,24.018504,-0.0077,1.396
8942.00,7.504478,25.03239,-0.000174,24.018796,-0.0078,1.397
8944.00,7.504891,25.03190,-0.000176,24.019202,-0.0077,1.397
8946.00,7.505134,25.03252,-0.000175,24.018744,-0.0077,1.397
8948.00,7.504318,25.03184,-0.000175,24.018847,-0.0077,1.396
8950.00,7.504511,25.03179,-0.000173,24.017819,-0.0077,1.396
8952.00,7.504465,25.03235,-0.000175,24.018053,-0.0077,1.396
8954.00,7.504710,25.03227,-0.000174,24.018180,-0.0078,1.396
8956.00,7.504713,25.03207,-0.000174,24.017863,-0.0078,1.397
8958.00,7.505718,25.03228,-0.000174,24.018131,-0.0078,1.397
8960.00,7.505811,25.03248,-0.000174,24.018316,-0.0077,1.397
8962.00,7.505118,25.03249,-0.000176,24.018878,-0.0078,1.398
8964.00,7.504207,25.03281,-0.000174,24.018548,-0.0077,1.396
8966.00,7.503815,25.03301,-0.000173,24.018450,-0.0077,1.397
8968.00,7.504386,25.03349,-0.000175,24.018673,-0.0077,1.397
8970.00,7.505154,25.03259,-0.000174,24.018936,-0.0077,1.397
8972.00,7.504653,25.03207,-0.000174,24.018015,-0.0077,1.397
8974.00,7.505147,25.03192,-0.000174,24.018116,-0.0077,1.397
8976.00,7.505806,25.03233,-0.000175,24.018164,-0.0077,1.397
8978.00,7.505547,25.03205,-0.000174,24.018178,-0.0077,1.397
8980.00,7.505390,25.03250,-0.000173,24.019315,-0.0077,1.397
8982.00,7.506062,25.03332,-0.000174,24.018501,-0.0077,1.396
8984.00,7.506917,25.03264,-0.000174,24.018673,-0.0078,1.397
8986.00,7.506217,25.03220,-0.000174,24.018579,-0.0077,1.397
8988.00,7.505713,25.03339,-0.000175,24.018506,-0.0077,1.397
8990.00,7.505506,25.03295,-0.000175,24.018615,-0.0077,1.397
8992.00,7.505426,25.03208,-0.000174,24.017926,-0.0077,1.396
8994.00,7.506199,25.03164,-0.000175,24.018669,-0.0077,1.397
8996.00,7.505898,25.03237,-0.000173,24.018372,-0.0077,1.396
8998.00,7.505273,25.03220,-0.000175,24.019032,-0.0078,1.396
9000.00,7.505069,25.03263,-0.000175,24.018386,-0.0077,1.396
9002.00,7.505698,25.03315,-0.000174,24.018631,-0.0077,1.396
9004.00,7.506952,25.03339,-0.000175,24.018330,-0.0078,1.396
@15,12.0000,24.0
9006.00,7.505627,25.03319,-0.000175,24.017353,-0.0078,1.396
9008.00,7.500302,25.03281,-0.000174,24.018332,-0.0078,1.396
9010.00,7.489284,25.03274,-0.000173,24.018452,-0.0077,1.396
9012.00,7.471058,25.03352,-0.000172,24.018575,-0.0077,1.395
9014.00,7.452561,25.03345,-0.000173,24.018615,-0.0077,1.395
9016.00,7.436729,25.03374,-0.000173,24.017986,-0.0077,1.396
9018.00,7.424897,25.03290,-0.000175,24.018557,-0.0078,1.397
9020.00,7.414882,25.03230,-0.000175,24.018421,-0.0077,1.397
9022.00,7.404535,25.03224,-0.000175,24.018339,-0.0078,1.398
9024.00,7.394133,25.03242,-0.000175,24.018211,-0.0077,1.397
9026.00,7.383783,25.03239,-0.000176,24.017866,-0.0077,1.398
9028.00,7.374790,25.03234,-0.000175,24.018098,-0.0078,1.397
9030.00,7.365893,25.03209,-0.000177,24.018687,-0.0078,1.397
9032.00,7.362970,25.03192,-0.000177,24.018735,-0.0078,1.398
9034.00,7.367374,25.03186,-0.000176,24.018205,-0.0078,1.398
9036.00,7.379184,25.03196,-0.000176,24.018432,-0.0078,1.398
9038.00,7.392984,25.03232,-0.000176,24.018452,-0.0078,1.398
9040.00,7.403084,25.03218,-0.000175,24.018205,-0.0078,1.397
9042.00,7.411155,25.03176,-0.000173,24.018698,-0.0077,1.396
9044.00,7.417909,25.03096,-0.000173,24.018497,-0.0077,1.396
9046.00,7.425672,25.03124,-0.000173,24.017826,-0.0077,1.396
9048.00,7.433052,25.03207,-0.000174,24.018580,-0.0078,1.397
9050.00,7.441603,25.03273,-0.000174,24.017857,-0.0078,1.396
9052.00,7.450242,25.03335,-0.000174,24.018439,-0.0077,1.396
9054.00,7.458295,25.03295,-0.000174,24.018396,-0.0078,1.397
9056.00,7.466436,25.03408,-0.000174,24.018140,-0.0078,1.396
9058.00,7.474281,25.03343,-0.000173,24.018222,-0.0078,1.396
9060.00,7.480302,25.03289,-0.000175,24.017895,-0.0077,1.396
9062.00,7.484165,25.03250,-0.000175,24.018537,-0.0078,1.397
9064.00,7.488966,25.03270,-0.000175,24.018290,-0.0078,1.396
9066.00,7.493162,25.03279,-0.000175,24.019093,-0.0077,1.396
9068.00,7.496504,25.03291,-0.000173,24.017946,-0.0078,1.396
9070.00,7.499176,25.03369,-0.000173,24.018640,-0.0077,1.396
9072.00,7.501531,25.03344,-0.000175,24.018778,-0.0077,1.396
9074.00,7.504581,25.03290,-0.000175,24.017975,-0.0077,1.397
9076.00,7.506533,25.03279,-0.000174,24.018107,-0.0078,1.396
9078.00,7.507853,25.03271,-0.000175,24.017873,-0.0077,1.396
9080.00,7.508937,25.03280,-0.000175,24.017852,-0.0078,1.396
9082.00,7.510213,25.03321,-0.000176,24.018365,-0.0077,1.396
9084.00,7.510870,25.03446,-0.000177,24.017759,-0.0078,1.396
9086.00,7.510962,25.03446,-0.000176,24.017743,-0.0078,1.396
9088.00,7.510889,25.03457,-0.000176,24.018218,-0.0078,1.397
9090.00,7.510534,25.03366,-0.000175,24.018898,-0.0078,1.397
9092.00,7.510649,25.03251,-0.000175,24.018599,-0.0078,1.396
9094.00,7.510957,25.03171,-0.000174,24.018501,-0.0077,1.396
9096.00,7.509769,25.03251,-0.000174,24.018691,-0.0077,1.396
9098.00,7.508801,25.03330,-0.000174,24.017544,-0.0077,1.395
9100.00,7.508680,25.03322,-0.000174,24.018102,-0.0077,1.396
9102.00,7.508553,25.03288,-0.000174,24.018620,-0.0078,1.395
9104.00,7.508489,25.03234,-0.000173,24.017739,-0.0077,1.396
9106.00,7.507796,25.03187,-0.000174,24.017892,-0.0077,1.396
9108.00,7.507261,25.03205,-0.000174,24.017685,-0.0077,1.396
9110.00,7.506416,25.03338,-0.000174,24.018845,-0.0078,1.396
9112.00,7.506600,25.03255,-0.000175,24.018684,-0.0078,1.396
9114.00,7.504914,25.03351,-0.000175,24.018648,-0.0078,1.396
9116.00,7.504389,25.03379,-0.000174,24.019048,-0.0077,1.396
9118.00,7.505188,25.03272,-0.000174,24.018622,-0.0077,1.396
9120.00,7.505585,25.03226,-0.000174,24.018245,-0.0078,1.395
9122.00,7.506002,25.03242,-0.000174,24.018357,-0.0078,1.396
9124.00,7.506631,25.03256,-0.000174,24.017692,-0.0078,1.396
9126.00,7.506333,25.03201,-0.000175,24.018976,-0.0077,1.396
9128.00,7.506036,25.03259,-0.000174,24.019153,-0.0077,1.396
9130.00,7.507206,25.03299,-0.000174,24.018492,-0.0078,1.396
9132.00,7.507370,25.03283,-0.000174,24.018642,-0.0078,1.396
9134.00,7.506861,25.03229,-0.000176,24.019150,-0.0077,1.395
9136.00,7.506605,25.03209,-0.000175,24.017946,-0.0077,1.395
9138.00,7.506891,25.03231,-0.000174,24.018753,-0.0077,1.396
9140.00,7.506764,25.03337,-0.000175,24.018530,-0.0077,1.396
9142.00,7.507006,25.03295,-0.000174,24.018260,-0.0077,1.395
9144.00,7.506871,25.03212,-0.000173,24.018691,-0.0078,1.395
9146.00,7.507111,25.03285,-0.000174,24.018018,-0.0077,1.395
9148.00,7.506924,25.03367,-0.000174,24.018131,-0.0077,1.396
9150.00,7.506896,25.03307,-0.000175,24.018604,-0.0077,1.396
9152.00,7.507037,25.03316,-0.000175,24.018341,-0.0078,1.396
9154.00,7.506962,25.03328,-0.000175,24.017991,-0.0078,1.396
9156.00,7.507279,25.03271,-0.000175,24.018053,-0.0077,1.396
9158.00,7.507765,25.03326,-0.000175,24.018365,-0.0078,1.396
9160.00,7.507831,25.03356,-0.000175,24.018439,-0.0078,1.395
9162.00,7.507928,25.03376,-0.000173,24.018220,-0.0078,1.395
9164.00,7.507879,25.03399,-0.000173,24.018187,-0.0077,1.395
9166.00,7.507356,25.03341,-0.000174,24.018105,-0.0078,1.396
9168.00,7.506716,25.03332,-0.000175,24.017544,-0.0078,1.395
9170.00,7.506518,25.03308,-0.000174,24.017935,-0.0077,1.395
9172.00,7.506974,25.03291,-0.000175,24.017654,-0.0077,1.396
9174.00,7.507152,25.03268,-0.000176,24.018047,-0.0077,1.396
9176.00,7.507405,25.03239,-0.000175,24.018203,-0.0077,1.396
9178.00,7.506842,25.03374,-0.000177,24.017799,-0.0078,1.396
9180.00,7.506652,25.03394,-0.000176,24.018018,-0.0078,1.396
9182.00,7.506741,25.03339,-0.000175,24.017941,-0.0078,1.395
9184.00,7.506298,25.03397,-0.000175,24.018174,-0.0078,1.396
9186.00,7.505989,25.03319,-0.000175,24.018401,-0.0078,1.396
9188.00,7.505646,25.03277,-0.000174,24.018651,-0.0078,1.395
9190.00,7.505633,25.03319,-0.000174,24.018428,-0.0078,1.395
9192.00,7.505358,25.03383,-0.000175,24.017643,-0.0078,1.395
9194.00,7.505487,25.03296,-0.000175,24.017582,-0.0078,1.395
9196.00,7.504335,25.03396,-0.000175,24.018541,-0.0078,1.395
9198.00,7.504703,25.03432,-0.000175,24.018296,-0.0078,1.396
9200.00,7.505319,25.03424,-0.000175,24.018370,-0.0078,1.396
9202.00,7.506504,25.03320,-0.000176,24.017815,-0.0078,1.396
9204.00,7.505783,25.03360,-0.000175,24.018104,-0.0077,1.395
9206.00,7.505479,25.03420,-0.000175,24.017991,-0.0077,1.395
9208.00,7.505409,25.03292,-0.000174,24.017520,-0.0078,1.395
9210.00,7.506138,25.03259,-0.000174,24.018022,-0.0078,1.395
9212.00,7.505601,25.03278,-0.000175,24.018620,-0.0078,1.395
9214.00,7.504983,25.03233,-0.000175,24.018363,-0.0078,1.395
9216.00,7.504984,25.03224,-0.000176,24.018138,-0.0078,1.396
9218.00,7.505712,25.03235,-0.000176,24.018522,-0.0078,1.396
9220.00,7.505344,25.03190,-0.000175,24.018671,-0.0078,1.395
9222.00,7.505756,25.03172,-0.000176,24.018648,-0.0077,1.395
9224.00,7.506754,25.03211,-0.000175,24.018796,-0.0078,1.394
9226.00,7.507147,25.03241,-0.000175,24.018687,-0.0078,1.395
9228.00,7.506960,25.03279,-0.000175,24.018069,-0.0078,1.395
9230.00,7.506688,25.03279,-0.000175,24.017395,-0.0078,1.395
9232.00,7.506172,25.03244,-0.000176,24.018410,-0.0078,1.396
9234.00,7.505557,25.03246,-0.000174,24.018457,-0.0077,1.396
9236.00,7.505681,25.03287,-0.000176,24.017016,-0.0078,1.396
9238.00,7.506224,25.03306,-0.000176,24.017933,-0.0078,1.395
9240.00,7.507235,25.03348,-0.000175,24.017828,-0.0078,1.395
9242.00,7.506443,25.03313,-0.000176,24.017607,-0.0078,1.396
9244.00,7.506153,25.03335,-0.000175,24.018367,-0.0078,1.395
9246.00,7.506022,25.03290,-0.000175,24.017486,-0.0078,1.395
9248.00,7.506099,25.03275,-0.000175,24.017873,-0.0078,1.396
9250.00,7.504890,25.03286,-0.000175,24.018100,-0.0078,1.396
9252.00,7.505375,25.03277,-0.000175,24.018154,-0.0078,1.394
9254.00,7.505582,25.03237,-0.000175,24.017951,-0.0078,1.395
9256.00,7.505074,25.03311,-0.000176,24.018231,-0.0078,1.395
9258.00,7.504925,25.03321,-0.000176,24.018415,-0.0078,1.395
9260.00,7.505393,25.03299,-0.000175,24.018861,-0.0078,1.395
9262.00,7.505387,25.03332,-0.000175,24.018539,-0.0078,1.395
9264.00,7.504354,25.03265,-0.000175,24.018396,-0.0078,1.395
9266.00,7.503893,25.03211,-0.000175,24.017386,-0.0078,1.394
9268.00,7.504239,25.03247,-0.000175,24.018109,-0.0078,1.395
9270.00,7.503823,25.03202,-0.000174,24.018550,-0.0077,1.395
9272.00,7.504117,25.03203,-0.000175,24.018392,-0.0078,1.395
9274.00,7.504932,25.03246,-0.000175,24.018841,-0.0078,1.395
9276.00,7.505676,25.03327,-0.000175,24.017698,-0.0077,1.395
9278.00,7.505659,25.03336,-0.000176,24.017924,-0.0077,1.396
9280.00,7.505513,25.03355,-0.000177,24.018218,-0.0078,1.395
9282.00,7.505360,25.03275,-0.000175,24.018327,-0.0077,1.395
9284.00,7.504359,25.03339,-0.000175,24.017906,-0.0077,1.395
9286.00,7.503571,25.03345,-0.000174,24.017912,-0.0077,1.395
9288.00,7.503612,25.03358,-0.000174,24.018573,-0.0077,1.395
9290.00,7.503041,25.03361,-0.000174,24.018550,-0.0078,1.395
9292.00,7.502978,25.03405,-0.000173,24.018318,-0.0078,1.395
9294.00,7.503878,25.03408,-0.000175,24.017926,-0.0077,1.395
9296.00,7.504482,25.03384,-0.000175,24.018696,-0.0077,1.395
9298.00,7.503417,25.03425,-0.000175,24.018087,-0.0078,1.395
9300.00,7.503509,25.03379,-0.000175,24.018018,-0.0078,1.395
9302.00,7.503878,25.03312,-0.000175,24.018040,-0.0077,1.395
9304.00,7.504214,25.03293,-0.000175,24.017861,-0.0078,1.395
9306.00,7.504689,25.03358,-0.000176,24.018747,-0.0077,1.395
9308.00,7.505999,25.03388,-0.000176,24.018677,-0.0077,1.395
9310.00,7.506374,25.03394,-0.000175,24.018024,-0.0078,1.395
9312.00,7.506037,25.03390,-0.000176,24.018185,-0.0077,1.395
9314.00,7.505635,25.03433,-0.000174,24.017846,-0.0078,1.395
9316.00,7.505517,25.03373,-0.000174,24.018642,-0.0078,1.395
9318.00,7.506494,25.03366,-0.000174,24.018147,-0.0078,1.395
9320.00,7.506908,25.03368,-0.000175,24.017893,-0.0077,1.394
9322.00,7.506246,25.03360,-0.000175,24.018169,-0.0077,1.395
9324.00,7.505591,25.03368,-0.000175,24.018035,-0.0078,1.395
9326.00,7.505115,25.03346,-0.000175,24.018417,-0.0077,1.394
9328.00,7.504630,25.03374,-0.000175,24.018212,-0.0077,1.394
9330.00,7.505268,25.03389,-0.000175,24.018064,-0.0078,1.395
9332.00,7.505155,25.03303,-0.000175,24.018212,-0.0078,1.395
9334.00,7.505386,25.03276,-0.000175,24.017942,-0.0077,1.395
9336.00,7.504368,25.03242,-0.000176,24.019153,-0.0078,1.395
9338.00,7.504823,25.03325,-0.000175,24.018220,-0.0077,1.394
9340.00,7.504539,25.03337,-0.000175,24.018160,-0.0078,1.394
9342.00,7.503368,25.03296,-0.000174,24.018557,-0.0078,1.395
9344.00,7.504593,25.03308,-0.000175,24.017803,-0.0078,1.395
9346.00,7.505381,25.03332,-0.000175,24.018341,-0.0078,1.395
9348.00,7.504726,25.03275,-0.000175,24.017951,-0.0078,1.394
9350.00,7.505591,25.03353,-0.000175,24.018180,-0.0077,1.395
9352.00,7.504932,25.03381,-0.000173,24.018698,-0.0078,1.394
9354.00,7.504262,25.03316,-0.000174,24.018111,-0.0078,1.394
9356.00,7.503971,25.03375,-0.000174,24.017654,-0.0078,1.395
9358.00,7.503347,25.03311,-0.000175,24.017253,-0.0078,1.395
9360.00,7.503165,25.03347,-0.000175,24.018013,-0.0077,1.395
9362.00,7.503174,25.03332,-0.000175,24.018372,-0.0078,1.394
9364.00,7.503852,25.03265,-0.000174,24.018299,-0.0077,1.394
9366.00,7.504321,25.03157,-0.000174,24.017942,-0.0077,1.394
9368.00,7.505081,25.03260,-0.000174,24.017692,-0.0077,1.395
9370.00,7.505552,25.03314,-0.000173,24.017926,-0.0078,1.394
9372.00,7.505604,25.03328,-0.000173,24.018151,-0.0077,1.394
9374.00,7.504776,25.03279,-0.000173,24.017812,-0.0077,1.394
9376.00,7.504790,25.03259,-0.000174,24.018548,-0.0078,1.394
9378.00,7.505185,25.03162,-0.000174,24.018664,-0.0078,1.394
9380.00,7.504876,25.03219,-0.000175,24.018551,-0.0078,1.394
9382.00,7.504174,25.03169,-0.000176,24.017765,-0.0078,1.394
9384.00,7.503614,25.03262,-0.000175,24.017752,-0.0078,1.395
9386.00,7.503934,25.03174,-0.000175,24.017886,-0.0078,1.395
9388.00,7.504483,25.03112,-0.000175,24.018096,-0.0077,1.394
9390.00,7.505204,25.03178,-0.000175,24.018987,-0.0077,1.394
9392.00,7.505680,25.03180,-0.000175,24.018531,-0.0078,1.395
9394.00,7.505399,25.03211,-0.000175,24.018580,-0.0077,1.394
9396.00,7.505544,25.03211,-0.000176,24.018008,-0.0078,1.395
9398.00,7.505732,25.03218,-0.000174,24.018109,-0.0078,1.395
9400.00,7.506067,25.03264,-0.000175,24.018704,-0.0077,1.395
9402.00,7.505918,25.03236,-0.000176,24.017835,-0.0077,1.394
9404.00,7.505607,25.03191,-0.000175,24.017970,-0.0078,1.394
9406.00,7.506278,25.03227,-0.000176,24.017786,-0.0077,1.395
9408.00,7.506283,25.03206,-0.000175,24.017391,-0.0077,1.395
9410.00,7.505802,25.03225,-0.000176,24.017788,-0.0078,1.395
9412.00,7.505680,25.03200,-0.000176,24.018113,-0.0078,1.394
9414.00,7.505078,25.03157,-0.000176,24.018493,-0.0078,1.395
9416.00,7.504802,25.03182,-0.000175,24.018513,-0.0077,1.394
9418.00,7.504619,25.03218,-0.000174,24.017763,-0.0077,1.394
9420.00,7.504528,25.03193,-0.000175,24.017955,-0.0077,1.394
9422.00,7.504871,25.03115,-0.000175,24.018385,-0.0077,1.394
9424.00,7.504009,25.03105,-0.000175,24.018191,-0.0078,1.394
9426.00,7.504455,25.03168,-0.000175,24.018292,-0.0078,1.394
9428.00,7.504832,25.03132,-0.000175,24.018125,-0.0077,1.395
9430.00,7.504542,25.03090,-0.000174,24.018258,-0.0077,1.394
9432.00,7.504931,25.03203,-0.000176,24.018064,-0.0077,1.395
9434.00,7.504181,25.03268,-0.000175,24.018588,-0.0077,1.395
9436.00,7.504495,25.03342,-0.000175,24.018008,-0.0077,1.394
9438.00,7.504228,25.03215,-0.000174,24.017908,-0.0077,1.394
9440.00,7.503855,25.03200,-0.000175,24.018193,-0.0077,1.394
9442.00,7.504252,25.03281,-0.000175,24.018104,-0.0077,1.394
9444.00,7.504822,25.03237,-0.000175,24.018154,-0.0078,1.394
9446.00,7.505040,25.03221,-0.000176,24.018202,-0.0078,1.394
9448.00,7.505864,25.03175,-0.000176,24.017467,-0.0078,1.394
9450.00,7.505507,25.03115,-0.000175,24.017790,-0.0078,1.394
9452.00,7.504990,25.03179,-0.000175,24.018307,-0.0078,1.394
9454.00,7.505242,25.03227,-0.000175,24.018410,-0.0078,1.395
9456.00,7.505148,25.03296,-0.000176,24.017861,-0.0078,1.395
9458.00,7.505408,25.03251,-0.000176,24.017973,-0.0078,1.395
9460.00,7.505070,25.03324,-0.000174,24.018160,-0.0078,1.394
9462.00,7.505794,25.03294,-0.000175,24.018011,-0.0078,1.394
9464.00,7.506651,25.03220,-0.000175,24.017941,-0.0078,1.394
9466.00,7.506780,25.03223,-0.000174,24.018225,-0.0077,1.394
9468.00,7.506072,25.03182,-0.000175,24.018280,-0.0078,1.395
9470.00,7.505456,25.03188,-0.000175,24.018236,-0.0078,1.395
9472.00,7.505596,25.03197,-0.000175,24.018753,-0.0078,1.394
9474.00,7.506256,25.03266,-0.000176,24.018512,-0.0078,1.394
9476.00,7.506631,25.03303,-0.000175,24.018203,-0.0078,1.394
9478.00,7.505600,25.03214,-0.000175,24.018359,-0.0078,1.394
9480.00,7.505480,25.03323,-0.000174,24.018323,-0.0077,1.394
9482.00,7.504724,25.03268,-0.000174,24.018285,-0.0077,1.394
9484.00,7.503053,25.03276,-0.000174,24.018510,-0.0077,1.394
9486.00,7.503582,25.03279,-0.000174,24.018653,-0.0077,1.394
9488.00,7.504022,25.03248,-0.000175,24.018680,-0.0077,1.395
9490.00,7.504435,25.03158,-0.000175,24.018289,-0.0077,1.394
9492.00,7.504876,25.03187,-0.000175,24.018169,-0.0077,1.395
9494.00,7.504492,25.03116,-0.000175,24.018570,-0.0077,1.393
9496.00,7.505272,25.03185,-0.000173,24.018216,-0.0078,1.394
9498.00,7.505138,25.03172,-0.000174,24.018818,-0.0078,1.394
9500.00,7.504259,25.03251,-0.000175,24.018501,-0.0078,1.394
9502.00,7.504089,25.03289,-0.000174,24.018191,-0.0078,1.394
9504.00,7.504090,25.03320,-0.000173,24.018270,-0.0077,1.393
9506.00,7.503945,25.03290,-0.000174,24.017971,-0.0077,1.394
9508.00,7.504245,25.03262,-0.000175,24.017928,-0.0078,1.394
9510.00,7.504498,25.03240,-0.000175,24.018473,-0.0078,1.394
9512.00,7.503465,25.03255,-0.000175,24.018580,-0.0078,1.395
9514.00,7.503279,25.03190,-0.000175,24.018285,-0.0077,1.394
9516.00,7.503263,25.03175,-0.000175,24.017970,-0.0078,1.394
9518.00,7.502772,25.03180,-0.000174,24.017589,-0.0077,1.394
9520.00,7.503665,25.03177,-0.000175,24.018604,-0.0078,1.394
9522.00,7.504153,25.03183,-0.000174,24.018599,-0.0078,1.394
9524.00,7.504353,25.03183,-0.000175,24.018414,-0.0077,1.394
9526.00,7.504624,25.03284,-0.000175,24.018481,-0.0077,1.394
9528.00,7.504939,25.03241,-0.000174,24.018140,-0.0077,1.394
9530.00,7.505449,25.03256,-0.000174,24.018686,-0.0077,1.393
9532.00,7.505193,25.03296,-0.000175,24.018359,-0.0078,1.393
9534.00,7.505302,25.03317,-0.000175,24.018269,-0.0078,1.393
9536.00,7.505476,25.03335,-0.000174,24.017634,-0.0078,1.393
9538.00,7.505096,25.03323,-0.000174,24.018323,-0.0077,1.394
9540.00,7.504300,25.03384,-0.000175,24.018270,-0.0077,1.394
9542.00,7.503879,25.03304,-0.000176,24.018473,-0.0078,1.394
9544.00,7.503523,25.03264,-0.000176,24.018472,-0.0077,1.395
9546.00,7.503153,25.03294,-0.000175,24.018118,-0.0077,1.394
9548.00,7.503179,25.03243,-0.000176,24.018773,-0.0077,1.394
9550.00,7.503628,25.03238,-0.000174,24.018305,-0.0077,1.393
9552.00,7.502882,25.03260,-0.000174,24.018156,-0.0077,1.393
9554.00,7.503625,25.03319,-0.000174,24.018162,-0.0077,1.394
9556.00,7.503196,25.03293,-0.000174,24.018272,-0.0077,1.393
9558.00,7.503128,25.03267,-0.000175,24.018276,-0.0078,1.393
9560.00,7.503784,25.03238,-0.000175,24.018414,-0.0078,1.394
9562.00,7.504464,25.03281,-0.000176,24.018410,-0.0077,1.394
9564.00,7.505419,25.03313,-0.000175,24.017966,-0.0077,1.394
9566.00,7.505101,25.03341,-0.000174,24.018564,-0.0077,1.393
9568.00,7.503887,25.03345,-0.000174,24.019081,-0.0077,1.394
9570.00,7.504429,25.03261,-0.000174,24.018760,-0.0078,1.394
9572.00,7.504500,25.03385,-0.000175,24.019264,-0.0077,1.393
9574.00,7.504556,25.03400,-0.000174,24.018437,-0.0077,1.393
9576.00,7.504123,25.03374,-0.000175,24.018013,-0.0077,1.393
9578.00,7.504243,25.03335,-0.000174,24.018470,-0.0077,1.393
9580.00,7.504882,25.03359,-0.000175,24.018135,-0.0077,1.393
9582.00,7.504540,25.03358,-0.000174,24.018613,-0.0077,1.393
9584.00,7.503794,25.03372,-0.000174,24.018160,-0.0077,1.393
9586.00,7.504243,25.03415,-0.000175,24.018477,-0.0078,1.394
9588.00,7.504817,25.03385,-0.000174,24.018852,-0.0077,1.393
9590.00,7.503950,25.03399,-0.000174,24.018194,-0.0078,1.394
9592.00,7.504050,25.03294,-0.000174,24.018776,-0.0077,1.393
9594.00,7.503775,25.03299,-0.000174,24.019461,-0.0077,1.393
9596.00,7.503208,25.03398,-0.000174,24.018687,-0.0077,1.393
9598.00,7.504126,25.03364,-0.000174,24.018606,-0.0078,1.393
9600.00,7.504542,25.03278,-0.000175,24.018222,-0.0078,1.393
9602.00,7.503917,25.03344,-0.000175,24.017736,-0.0077,1.393
9604.00,7.503955,25.03326,-0.000175,24.018702,-0.0077,1.394
@16,12.0000,24.0
9606.00,7.503769,25.03322,-0.000174,24.018673,-0.0077,1.393
9608.00,7.499011,25.03268,-0.000174,24.017966,-0.0077,1.393
9610.00,7.489915,25.03283,-0.000173,24.017857,-0.0078,1.392
9612.00,7.474406,25.03281,-0.000174,24.017902,-0.0078,1.392
9614.00,7.455425,25.03301,-0.000172,24.017694,-0.0078,1.392
9616.00,7.439236,25.03287,-0.000173,24.017897,-0.0077,1.393
9618.00,7.427401,25.03245,-0.000174,24.017745,-0.0077,1.394
9620.00,7.418614,25.03214,-0.000174,24.017839,-0.0077,1.394
9622.00,7.410849,25.03261,-0.000175,24.018580,-0.0077,1.395
9624.00,7.401664,25.03255,-0.000176,24.017913,-0.0077,1.394
9626.00,7.391832,25.03159,-0.000177,24.017935,-0.0078,1.395
9628.00,7.383105,25.03224,-0.000176,24.017863,-0.0078,1.394
9630.00,7.375280,25.03174,-0.000175,24.018055,-0.0078,1.395
9632.00,7.372157,25.03175,-0.000176,24.017752,-0.0078,1.395
9634.00,7.376344,25.03258,-0.000177,24.018584,-0.0078,1.396
9636.00,7.387594,25.03313,-0.000176,24.018167,-0.0078,1.395
9638.00,7.401469,25.03248,-0.000176,24.018060,-0.0077,1.395
9640.00,7.412208,25.03266,-0.000176,24.018350,-0.0078,1.395
9642.00,7.419588,25.03273,-0.000175,24.017563,-0.0078,1.394
9644.00,7.425374,25.03186,-0.000175,24.018535,-0.0078,1.394
9646.00,7.431737,25.03314,-0.000174,24.018555,-0.0078,1.393
9648.00,7.439815,25.03303,-0.000174,24.018000,-0.0078,1.393
9650.00,7.447837,25.03235,-0.000173,24.017971,-0.0078,1.393
9652.00,7.455479,25.03192,-0.000173,24.017631,-0.0078,1.393
9654.00,7.462548,25.03258,-0.000173,24.018628,-0.0078,1.393
9656.00,7.469471,25.03315,-0.000174,24.018698,-0.0077,1.393
9658.00,7.476742,25.03245,-0.000175,24.018673,-0.0077,1.394
9660.00,7.482167,25.03178,-0.000175,24.018693,-0.0077,1.393
9662.00,7.487090,25.03136,-0.000175,24.017941,-0.0078,1.393
9664.00,7.490908,25.03149,-0.000174,24.018180,-0.0078,1.393
9666.00,7.494685,25.03095,-0.000175,24.017950,-0.0078,1.393
9668.00,7.497185,25.03153,-0.000174,24.018602,-0.0077,1.393
9670.00,7.499099,25.03141,-0.000173,24.018281,-0.0077,1.393
9672.00,7.501234,25.03188,-0.000175,24.018619,-0.0077,1.393
9674.00,7.503089,25.03239,-0.000174,24.018657,-0.0077,1.393
9676.00,7.505141,25.03280,-0.000174,24.017732,-0.0078,1.393
9678.00,7.506615,25.03262,-0.000175,24.018089,-0.0077,1.393
9680.00,7.508102,25.03284,-0.000175,24.018454,-0.0078,1.393
9682.00,7.508156,25.03309,-0.000175,24.018047,-0.0078,1.393
9684.00,7.508810,25.03283,-0.000174,24.018783,-0.0077,1.393
9686.00,7.508519,25.03308,-0.000174,24.018183,-0.0077,1.393
9688.00,7.508157,25.03227,-0.000175,24.018852,-0.0078,1.393
9690.00,7.507827,25.03332,-0.000174,24.018183,-0.0077,1.392
9692.00,7.507216,25.03360,-0.000173,24.018608,-0.0078,1.393
9694.00,7.506641,25.03329,-0.000174,24.017810,-0.0078,1.393
9696.00,7.506351,25.03380,-0.000175,24.017899,-0.0077,1.394
9698.00,7.505714,25.03351,-0.000175,24.017821,-0.0077,1.393
9700.00,7.505520,25.03352,-0.000174,24.017999,-0.0077,1.392
9702.00,7.505534,25.03341,-0.000173,24.018270,-0.0078,1.393
9704.00,7.505513,25.03283,-0.000175,24.018049,-0.0078,1.393
9706.00,7.505416,25.03313,-0.000176,24.018225,-0.0078,1.393
9708.00,7.504950,25.03290,-0.000175,24.018702,-0.0078,1.393
9710.00,7.505319,25.03324,-0.000175,24.017478,-0.0077,1.393
9712.00,7.505907,25.03292,-0.000174,24.017551,-0.0078,1.393
9714.00,7.505754,25.03269,-0.000174,24.018367,-0.0078,1.393
9716.00,7.505920,25.03293,-0.000175,24.018000,-0.0078,1.393
9718.00,7.506507,25.03222,-0.000175,24.017959,-0.0078,1.393
9720.00,7.507232,25.03238,-0.000175,24.018508,-0.0078,1.393
9722.00,7.506243,25.03215,-0.000175,24.018754,-0.0077,1.393
9724.00,7.505767,25.03275,-0.000175,24.018537,-0.0078,1.393
9726.00,7.506327,25.03228,-0.000175,24.018035,-0.0078,1.393
9728.00,7.506121,25.03184,-0.000175,24.017819,-0.0078,1.393
9730.00,7.505287,25.03198,-0.000176,24.018718,-0.0078,1.393
9732.00,7.505281,25.03246,-0.000176,24.017935,-0.0078,1.392
9734.00,7.506117,25.03205,-0.000174,24.018379,-0.0077,1.393
9736.00,7.506527,25.03213,-0.000175,24.018047,-0.0078,1.393
9738.00,7.506774,25.03236,-0.000175,24.018189,-0.0077,1.394
9740.00,7.506629,25.03246,-0.000175,24.017826,-0.0077,1.392
9742.00,7.506539,25.03250,-0.000174,24.018200,-0.0077,1.393
9744.00,7.507001,25.03226,-0.000175,24.017941,-0.0078,1.393
9746.00,7.507847,25.03250,-0.000175,24.017665,-0.0078,1.392
9748.00,7.507484,25.03283,-0.000174,24.018327,-0.0078,1.393
9750.00,7.506767,25.03237,-0.000175,24.018475,-0.0078,1.393
9752.00,7.507581,25.03238,-0.000176,24.017799,-0.0077,1.393
9754.00,7.507730,25.03264,-0.000175,24.018073,-0.0078,1.393
9756.00,7.507454,25.03252,-0.000175,24.017803,-0.0078,1.392
9758.00,7.507443,25.03254,-0.000175,24.018051,-0.0078,1.393
9760.00,7.508245,25.03197,-0.000176,24.018225,-0.0077,1.393
9762.00,7.508865,25.03192,-0.000174,24.018118,-0.0078,1.393
9764.00,7.508978,25.03262,-0.000175,24.017719,-0.0078,1.393
9766.00,7.508252,25.03230,-0.000175,24.018921,-0.0077,1.392
9768.00,7.507397,25.03215,-0.000175,24.018310,-0.0077,1.393
9770.00,7.507293,25.03199,-0.000175,24.018222,-0.0078,1.393
9772.00,7.506927,25.03239,-0.000175,24.017982,-0.0078,1.392
9774.00,7.506536,25.03331,-0.000174,24.017957,-0.0077,1.393
9776.00,7.506620,25.03343,-0.000174,24.018015,-0.0077,1.393
9778.00,7.506147,25.03352,-0.000176,24.017848,-0.0077,1.393
9780.00,7.506076,25.03392,-0.000176,24.018109,-0.0078,1.393
9782.00,7.505838,25.03344,-0.000174,24.018145,-0.0078,1.392
9784.00,7.504965,25.03381,-0.000175,24.018693,-0.0078,1.392
9786.00,7.504345,25.03401,-0.000175,24.018256,-0.0077,1.392
9788.00,7.504791,25.03334,-0.000176,24.018439,-0.0077,1.393
9790.00,7.505421,25.03362,-0.000176,24.018624,-0.0078,1.393
9792.00,7.504820,25.03298,-0.000175,24.018067,-0.0077,1.393
9794.00,7.504143,25.03253,-0.000175,24.018999,-0.0077,1.393
9796.00,7.504590,25.03249,-0.000175,24.018887,-0.0078,1.392
9798.00,7.505779,25.03232,-0.000174,24.017884,-0.0078,1.392
9800.00,7.505656,25.03160,-0.000174,24.017877,-0.0078,1.392
9802.00,7.504735,25.03216,-0.000174,24.018631,-0.0078,1.392
9804.00,7.504915,25.03287,-0.000174,24.018009,-0.0078,1.392
9806.00,7.505392,25.03333,-0.000175,24.017906,-0.0078,1.393
9808.00,7.504916,25.03346,-0.000174,24.017941,-0.0077,1.393
9810.00,7.505106,25.03390,-0.000175,24.018234,-0.0078,1.393
9812.00,7.505801,25.03388,-0.000175,24.017806,-0.0078,1.393
9814.00,7.505036,25.03400,-0.000175,24.018298,-0.0077,1.392
9816.00,7.504593,25.03343,-0.000173,24.018878,-0.0078,1.393
9818.00,7.505200,25.03400,-0.000176,24.018370,-0.0077,1.393
9820.00,7.505035,25.03459,-0.000175,24.018185,-0.0077,1.392
9822.00,7.505237,25.03457,-0.000174,24.018883,-0.0077,1.393
9824.00,7.505542,25.03418,-0.000174,24.018064,-0.0078,1.392
9826.00,7.505508,25.03387,-0.000175,24.018838,-0.0077,1.392
9828.00,7.505711,25.03412,-0.000174,24.018573,-0.0077,1.393
9830.00,7.505404,25.03462,-0.000173,24.018096,-0.0078,1.393
9832.00,7.504647,25.03393,-0.000174,24.018289,-0.0078,1.392
9834.00,7.504556,25.03414,-0.000174,24.018531,-0.0078,1.393
9836.00,7.504109,25.03389,-0.000174,24.018464,-0.0078,1.392
9838.00,7.504439,25.03386,-0.000175,24.017962,-0.0077,1.392
9840.00,7.504883,25.03325,-0.000175,24.018789,-0.0077,1.392
9842.00,7.504795,25.03279,-0.000174,24.017959,-0.0078,1.393
9844.00,7.503889,25.03289,-0.000175,24.018455,-0.0078,1.393
9846.00,7.504472,25.03313,-0.000175,24.017687,-0.0078,1.393
9848.00,7.504490,25.03373,-0.000177,24.018510,-0.0078,1.393
9850.00,7.504154,25.03370,-0.000175,24.017616,-0.0078,1.392
9852.00,7.504519,25.03368,-0.000175,24.018089,-0.0077,1.392
9854.00,7.504614,25.03303,-0.000174,24.017573,-0.0078,1.392
9856.00,7.505028,25.03324,-0.000175,24.017574,-0.0078,1.392
9858.00,7.505247,25.03330,-0.000174,24.017906,-0.0078,1.393
9860.00,7.505932,25.03285,-0.000174,24.018160,-0.0078,1.393
9862.00,7.506175,25.03223,-0.000174,24.017888,-0.0078,1.392
9864.00,7.505659,25.03210,-0.000175,24.017741,-0.0078,1.392
9866.00,7.505489,25.03321,-0.000175,24.016644,-0.0078,1.392
9868.00,7.505052,25.03360,-0.000176,24.017634,-0.0077,1.392
9870.00,7.504134,25.03378,-0.000175,24.017623,-0.0078,1.392
9872.00,7.505233,25.03427,-0.000174,24.018736,-0.0078,1.392
9874.00,7.504930,25.03515,-0.000175,24.018345,-0.0078,1.392
9876.00,7.505121,25.03511,-0.000175,24.018129,-0.0078,1.392
9878.00,7.505727,25.03549,-0.000174,24.018124,-0.0078,1.392
9880.00,7.505202,25.03445,-0.000175,24.018216,-0.0078,1.393
9882.00,7.506102,25.03435,-0.000175,24.018332,-0.0078,1.392
9884.00,7.505512,25.03441,-0.000175,24.018399,-0.0078,1.392
9886.00,7.504397,25.03453,-0.000176,24.017360,-0.0077,1.392
9888.00,7.503640,25.03475,-0.000174,24.018386,-0.0078,1.392
9890.00,7.503954,25.03459,-0.000174,24.018127,-0.0078,1.392
9892.00,7.503244,25.03416,-0.000174,24.018042,-0.0078,1.393
9894.00,7.504084,25.03428,-0.000175,24.018144,-0.0078,1.392
9896.00,7.504410,25.03423,-0.000175,24.018062,-0.0077,1.392
9898.00,7.504824,25.03402,-0.000175,24.017915,-0.0077,1.392
9900.00,7.504183,25.03378,-0.000175,24.018396,-0.0078,1.393
9902.00,7.503504,25.03299,-0.000174,24.018858,-0.0077,1.393
9904.00,7.503494,25.03273,-0.000175,24.017941,-0.0077,1.393
9906.00,7.503645,25.03263,-0.000176,24.018423,-0.0077,1.392
9908.00,7.503297,25.03327,-0.000173,24.017832,-0.0078,1.392
9910.00,7.503474,25.03308,-0.000173,24.017696,-0.0078,1.392
9912.00,7.505044,25.03313,-0.000176,24.018093,-0.0077,1.392
9914.00,7.505249,25.03314,-0.000174,24.017857,-0.0077,1.392
9916.00,7.504825,25.03230,-0.000173,24.018200,-0.0078,1.392
9918.00,7.504671,25.03205,-0.000175,24.017886,-0.0078,1.392
9920.00,7.503899,25.03219,-0.000175,24.018064,-0.0078,1.392
9922.00,7.503158,25.03330,-0.000175,24.018207,-0.0077,1.392
9924.00,7.503623,25.03313,-0.000174,24.017246,-0.0077,1.392
9926.00,7.503865,25.03320,-0.000174,24.018289,-0.0078,1.392
9928.00,7.503864,25.03300,-0.000174,24.017835,-0.0078,1.392
9930.00,7.504529,25.03216,-0.000175,24.018232,-0.0077,1.392
9932.00,7.504313,25.03219,-0.000175,24.018318,-0.0077,1.393
9934.00,7.503265,25.03236,-0.000176,24.017970,-0.0077,1.392
9936.00,7.502437,25.03245,-0.000176,24.017602,-0.0078,1.392
9938.00,7.502797,25.03241,-0.000176,24.018287,-0.0078,1.393
9940.00,7.503095,25.03245,-0.000176,24.018309,-0.0078,1.392
9942.00,7.503357,25.03202,-0.000175,24.017988,-0.0078,1.392
9944.00,7.503411,25.03301,-0.000175,24.018541,-0.0078,1.392
9946.00,7.504428,25.03322,-0.000175,24.018735,-0.0078,1.391
9948.00,7.505106,25.03307,-0.000174,24.017908,-0.0078,1.392
9950.00,7.505337,25.03321,-0.000174,24.017968,-0.0078,1.392
9952.00,7.504844,25.03296,-0.000175,24.018345,-0.0077,1.392
9954.00,7.504050,25.03312,-0.000174,24.018205,-0.0077,1.392
9956.00,7.504165,25.03394,-0.000175,24.018434,-0.0078,1.392
9958.00,7.504501,25.03402,-0.000175,24.017864,-0.0077,1.392
9960.00,7.504871,25.03375,-0.000175,24.018740,-0.0077,1.392
9962.00,7.505438,25.03353,-0.000175,24.018087,-0.0077,1.392
9964.00,7.505378,25.03498,-0.000175,24.017904,-0.0077,1.392
9966.00,7.505206,25.03439,-0.000176,24.017935,-0.0078,1.392
9968.00,7.504631,25.03365,-0.000176,24.018593,-0.0077,1.392
9970.00,7.503836,25.03406,-0.000176,24.018356,-0.0078,1.391
9972.00,7.503954,25.03396,-0.000175,24.018182,-0.0078,1.392
9974.00,7.503697,25.03340,-0.000174,24.018414,-0.0078,1.392
9976.00,7.504457,25.03339,-0.000174,24.018194,-0.0077,1.392
9978.00,7.504076,25.03383,-0.000175,24.018267,-0.0078,1.392
9980.00,7.503969,25.03298,-0.000175,24.018310,-0.0078,1.392
9982.00,7.503821,25.03385,-0.000176,24.017863,-0.0078,1.392
9984.00,7.503339,25.03372,-0.000175,24.017815,-0.0077,1.392
9986.00,7.503387,25.03450,-0.000175,24.017968,-0.0077,1.392
9988.00,7.502762,25.03424,-0.000175,24.018006,-0.0078,1.392
9990.00,7.502386,25.03363,-0.000175,24.018096,-0.0078,1.393
9992.00,7.502406,25.03384,-0.000175,24.018260,-0.0077,1.392
9994.00,7.502721,25.03370,-0.000174,24.018285,-0.0077,1.392
9996.00,7.503144,25.03394,-0.000173,24.017893,-0.0077,1.392
9998.00,7.504218,25.03411,-0.000175,24.018473,-0.0077,1.392
10000.00,7.504801,25.03377,-0.000176,24.018223,-0.0077,1.393
10002.00,7.504510,25.03340,-0.000175,24.018290,-0.0077,1.392
10004.00,7.504551,25.03276,-0.000176,24.018260,-0.0077,1.392
10006.00,7.504200,25.03322,-0.000175,24.017589,-0.0077,1.392
10008.00,7.504086,25.03236,-0.000175,24.018035,-0.0077,1.391
10010.00,7.504507,25.03326,-0.000174,24.018573,-0.0078,1.391
10012.00,7.504222,25.03295,-0.000175,24.018910,-0.0077,1.392
10014.00,7.504121,25.03253,-0.000175,24.017942,-0.0077,1.392
10016.00,7.504461,25.03340,-0.000175,24.018129,-0.0077,1.392
10018.00,7.504387,25.03348,-0.000174,24.017719,-0.0078,1.392
10020.00,7.503729,25.03321,-0.000174,24.018934,-0.0078,1.392
10022.00,7.503274,25.03296,-0.000176,24.018247,-0.0077,1.392
10024.00,7.503285,25.03272,-0.000174,24.018377,-0.0078,1.392
10026.00,7.503223,25.03288,-0.000174,24.018709,-0.0077,1.392
10028.00,7.502277,25.03231,-0.000174,24.018383,-0.0077,1.392
10030.00,7.502325,25.03289,-0.000175,24.018111,-0.0077,1.392
10032.00,7.502503,25.03161,-0.000175,24.018336,-0.0078,1.392
10034.00,7.502763,25.03131,-0.000174,24.018343,-0.0077,1.392
10036.00,7.502298,25.03209,-0.000175,24.017509,-0.0078,1.391
10038.00,7.502089,25.03216,-0.000174,24.017678,-0.0077,1.392
10040.00,7.502939,25.03154,-0.000176,24.018446,-0.0078,1.392
10042.00,7.503077,25.03199,-0.000176,24.017362,-0.0077,1.392
10044.00,7.503358,25.03270,-0.000175,24.017292,-0.0078,1.392
10046.00,7.503992,25.03224,-0.000176,24.017520,-0.0078,1.393
10048.00,7.504196,25.03195,-0.000176,24.018383,-0.0078,1.392
10050.00,7.504767,25.03238,-0.000174,24.018153,-0.0078,1.391
10052.00,7.504893,25.03240,-0.000177,24.018577,-0.0078,1.392
10054.00,7.504393,25.03233,-0.000174,24.017989,-0.0078,1.391
10056.00,7.504338,25.03213,-0.000174,24.018631,-0.0078,1.391
10058.00,7.505049,25.03251,-0.000175,24.018421,-0.0077,1.392
10060.00,7.504109,25.03253,-0.000174,24.018144,-0.0077,1.391
10062.00,7.504353,25.03261,-0.000174,24.017959,-0.0077,1.392
10064.00,7.504063,25.03253,-0.000174,24.018472,-0.0077,1.392
10066.00,7.503839,25.03342,-0.000175,24.017796,-0.0077,1.392
10068.00,7.504264,25.03242,-0.000175,24.018229,-0.0078,1.391
10070.00,7.503321,25.03199,-0.000175,24.017960,-0.0077,1.391
10072.00,7.502771,25.03293,-0.000175,24.017304,-0.0077,1.392
10074.00,7.503400,25.03320,-0.000175,24.018379,-0.0078,1.391
10076.00,7.503255,25.03253,-0.000175,24.018562,-0.0077,1.392
10078.00,7.503344,25.03305,-0.000174,24.018555,-0.0077,1.391
10080.00,7.502725,25.03242,-0.000174,24.018031,-0.0077,1.392
10082.00,7.503017,25.03220,-0.000175,24.018057,-0.0078,1.391
10084.00,7.503528,25.03241,-0.000175,24.017893,-0.0078,1.391
10086.00,7.503661,25.03279,-0.000175,24.018724,-0.0078,1.391
10088.00,7.503039,25.03270,-0.000175,24.018640,-0.0078,1.392
10090.00,7.502637,25.03243,-0.000176,24.017687,-0.0078,1.392
10092.00,7.503649,25.03220,-0.000177,24.018328,-0.0078,1.392
10094.00,7.504569,25.03263,-0.000176,24.018220,-0.0078,1.391
10096.00,7.505042,25.03270,-0.000175,24.017781,-0.0078,1.391
10098.00,7.504823,25.03212,-0.000175,24.018211,-0.0078,1.392
10100.00,7.504134,25.03202,-0.000174,24.017574,-0.0078,1.391
10102.00,7.503535,25.03244,-0.000176,24.018408,-0.0078,1.391
10104.00,7.503478,25.03351,-0.000175,24.018385,-0.0078,1.392
10106.00,7.502741,25.03346,-0.000175,24.018350,-0.0078,1.392
10108.00,7.502985,25.03385,-0.000175,24.017489,-0.0078,1.391
10110.00,7.502741,25.03399,-0.000175,24.017993,-0.0077,1.391
10112.00,7.503312,25.03323,-0.000175,24.018658,-0.0078,1.392
10114.00,7.502833,25.03387,-0.000174,24.018321,-0.0078,1.392
10116.00,7.502469,25.03388,-0.000174,24.018140,-0.0078,1.391
10118.00,7.501962,25.03324,-0.000174,24.017750,-0.0078,1.391
10120.00,7.501812,25.03325,-0.000175,24.018666,-0.0078,1.391
10122.00,7.502987,25.03300,-0.000175,24.018067,-0.0078,1.391
10124.00,7.503393,25.03287,-0.000175,24.017792,-0.0078,1.392
10126.00,7.502321,25.03342,-0.000175,24.018205,-0.0077,1.391
10128.00,7.502102,25.03281,-0.000175,24.018513,-0.0077,1.392
10130.00,7.502880,25.03320,-0.000175,24.017478,-0.0077,1.393
10132.00,7.502702,25.03361,-0.000175,24.017971,-0.0078,1.392
10134.00,7.502431,25.03334,-0.000175,24.017774,-0.0078,1.392
10136.00,7.502897,25.03438,-0.000176,24.017926,-0.0078,1.391
10138.00,7.503638,25.03364,-0.000176,24.018234,-0.0078,1.391
10140.00,7.503749,25.03343,-0.000175,24.018193,-0.0078,1.391
10142.00,7.504269,25.03333,-0.000174,24.017718,-0.0078,1.391
10144.00,7.503791,25.03411,-0.000175,24.018303,-0.0078,1.392
10146.00,7.503287,25.03375,-0.000176,24.018321,-0.0078,1.392
10148.00,7.503790,25.03316,-0.000175,24.018144,-0.0078,1.391
10150.00,7.503873,25.03315,-0.000175,24.017997,-0.0078,1.391
10152.00,7.503699,25.03200,-0.000176,24.018238,-0.0078,1.392
10154.00,7.503323,25.03274,-0.000176,24.017692,-0.0078,1.391
10156.00,7.503077,25.03282,-0.000176,24.018249,-0.0078,1.391
10158.00,7.502684,25.03306,-0.000175,24.018309,-0.0077,1.392
10160.00,7.502587,25.03398,-0.000175,24.017863,-0.0077,1.391
10162.00,7.503118,25.03358,-0.000175,24.018111,-0.0077,1.391
10164.00,7.502942,25.03419,-0.000175,24.018037,-0.0077,1.391
10166.00,7.502676,25.03463,-0.000175,24.018260,-0.0078,1.391
10168.00,7.503092,25.03512,-0.000175,24.018309,-0.0078,1.391
10170.00,7.503597,25.03334,-0.000175,24.017944,-0.0078,1.391
10172.00,7.504002,25.03401,-0.000175,24.018341,-0.0078,1.391
10174.00,7.503599,25.03509,-0.000174,24.018029,-0.0078,1.392
10176.00,7.502564,25.03495,-0.000174,24.017690,-0.0078,1.392
10178.00,7.503625,25.03521,-0.000176,24.018187,-0.0078,1.391
10180.00,7.503520,25.03510,-0.000175,24.018502,-0.0078,1.391
10182.00,7.502827,25.03403,-0.000175,24.017525,-0.0078,1.391
10184.00,7.502745,25.03417,-0.000175,24.017596,-0.0077,1.392
10186.00,7.503172,25.03423,-0.000176,24.018575,-0.0078,1.392
10188.00,7.503295,25.03380,-0.000176,24.018105,-0.0078,1.391
10190.00,7.503543,25.03418,-0.000175,24.018401,-0.0078,1.391
10192.00,7.502698,25.03423,-0.000175,24.018031,-0.0078,1.391
10194.00,7.502912,25.03391,-0.000176,24.017228,-0.0078,1.391
10196.00,7.503600,25.03352,-0.000176,24.017797,-0.0078,1.391
10198.00,7.503417,25.03330,-0.000175,24.017473,-0.0078,1.391
10200.00,7.502971,25.03310,-0.000176,24.017741,-0.0078,1.391
10202.00,7.504055,25.03384,-0.000176,24.018240,-0.0078,1.391
10204.00,7.504141,25.03332,-0.000175,24.017979,-0.0078,1.391
@17,12.0000,24.0
10206.00,7.502934,25.03311,-0.000175,24.018396,-0.0078,1.391
10208.00,7.498616,25.03318,-0.000175,24.018403,-0.0077,1.391
10210.00,7.490289,25.03316,-0.000175,24.018069,-0.0078,1.391
10212.00,7.475646,25.03358,-0.000174,24.018035,-0.0078,1.390
10214.00,7.457445,25.03334,-0.000173,24.018392,-0.0077,1.390
10216.00,7.441912,25.03283,-0.000175,24.017460,-0.0078,1.391
10218.00,7.430985,25.03340,-0.000175,24.017319,-0.0078,1.391
10220.00,7.421550,25.03292,-0.000174,24.017917,-0.0078,1.392
10222.00,7.413644,25.03311,-0.000175,24.018044,-0.0078,1.392
10224.00,7.404191,25.03352,-0.000176,24.017317,-0.0078,1.393
10226.00,7.395293,25.03349,-0.000175,24.018658,-0.0078,1.393
10228.00,7.388297,25.03322,-0.000175,24.018441,-0.0078,1.392
10230.00,7.381329,25.03296,-0.000176,24.017440,-0.0078,1.392
10232.00,7.377874,25.03288,-0.000177,24.018952,-0.0078,1.393
10234.00,7.380278,25.03363,-0.000176,24.018550,-0.0078,1.394
10236.00,7.390541,25.03330,-0.000177,24.017794,-0.0078,1.394
10238.00,7.404508,25.03338,-0.000176,24.018018,-0.0078,1.393
10240.00,7.415036,25.03445,-0.000176,24.017776,-0.0078,1.393
10242.00,7.422350,25.03462,-0.000175,24.018069,-0.0078,1.392
10244.00,7.428262,25.03489,-0.000175,24.017883,-0.0077,1.392
10246.00,7.434959,25.03392,-0.000175,24.017960,-0.0078,1.391
10248.00,7.441648,25.03369,-0.000174,24.017989,-0.0078,1.391
10250.00,7.449325,25.03435,-0.000174,24.018133,-0.0078,1.391
10252.00,7.456673,25.03436,-0.000175,24.017877,-0.0078,1.391
10254.00,7.464545,25.03371,-0.000174,24.018018,-0.0078,1.391
10256.00,7.471021,25.03370,-0.000175,24.018673,-0.0077,1.392
10258.00,7.476771,25.03354,-0.000175,24.018225,-0.0078,1.392
10260.00,7.482232,25.03402,-0.000175,24.018310,-0.0078,1.391
10262.00,7.486574,25.03405,-0.000174,24.018125,-0.0077,1.391
10264.00,7.491248,25.03436,-0.000174,24.018270,-0.0077,1.391
10266.00,7.495376,25.03476,-0.000174,24.018321,-0.0078,1.391
10268.00,7.499551,25.03405,-0.000174,24.018473,-0.0078,1.391
10270.00,7.502139,25.03402,-0.000175,24.017966,-0.0078,1.391
10272.00,7.504049,25.03430,-0.000174,24.017576,-0.0078,1.391
10274.00,7.506521,25.03437,-0.000174,24.017951,-0.0078,1.391
10276.00,7.507472,25.03427,-0.000176,24.017747,-0.0078,1.391
10278.00,7.508361,25.03414,-0.000175,24.018180,-0.0078,1.391
10280.00,7.508587,25.03391,-0.000174,24.017806,-0.0078,1.391
10282.00,7.509786,25.03376,-0.000175,24.017516,-0.0078,1.391
10284.00,7.510020,25.03336,-0.000177,24.017467,-0.0078,1.392
10286.00,7.509253,25.03328,-0.000175,24.017964,-0.0078,1.391
10288.00,7.508275,25.03415,-0.000176,24.017457,-0.0078,1.391
10290.00,7.507422,25.03381,-0.000175,24.017747,-0.0078,1.391
10292.00,7.507606,25.03346,-0.000174,24.018287,-0.0078,1.391
10294.00,7.507558,25.03333,-0.000175,24.018698,-0.0078,1.390
10296.00,7.507294,25.03358,-0.000175,24.018218,-0.0078,1.391
10298.00,7.506453,25.03326,-0.000174,24.018586,-0.0078,1.390
10300.00,7.504797,25.03337,-0.000173,24.018483,-0.0078,1.391
10302.00,7.504790,25.03457,-0.000175,24.018397,-0.0078,1.392
10304.00,7.505543,25.03349,-0.000176,24.018171,-0.0077,1.391
10306.00,7.505111,25.03318,-0.000175,24.017759,-0.0078,1.391
10308.00,7.504957,25.03420,-0.000175,24.018252,-0.0078,1.391
10310.00,7.504848,25.03448,-0.000174,24.018651,-0.0078,1.391
10312.00,7.504351,25.03449,-0.000175,24.018515,-0.0078,1.391
10314.00,7.504153,25.03387,-0.000175,24.018321,-0.0078,1.391
10316.00,7.503643,25.03337,-0.000175,24.018640,-0.0077,1.391
10318.00,7.503269,25.03362,-0.000174,24.018997,-0.0077,1.391
10320.00,7.503616,25.03460,-0.000175,24.017239,-0.0078,1.390
10322.00,7.504678,25.03510,-0.000175,24.018294,-0.0077,1.390
10324.00,7.505699,25.03341,-0.000174,24.018082,-0.0078,1.391
10326.00,7.505497,25.03220,-0.000175,24.018294,-0.0078,1.391
10328.00,7.505735,25.03330,-0.000176,24.018463,-0.0078,1.391
10330.00,7.505821,25.03271,-0.000176,24.018305,-0.0078,1.391
10332.00,7.505787,25.03301,-0.000176,24.018191,-0.0078,1.391
10334.00,7.506283,25.03319,-0.000177,24.017926,-0.0078,1.391
10336.00,7.505956,25.03433,-0.000175,24.018252,-0.0078,1.391
10338.00,7.506458,25.03387,-0.000174,24.017841,-0.0078,1.391
10340.00,7.506947,25.03425,-0.000174,24.017901,-0.0078,1.391
10342.00,7.506258,25.03388,-0.000175,24.017964,-0.0078,1.390
10344.00,7.506472,25.03374,-0.000176,24.017565,-0.0078,1.391
10346.00,7.506923,25.03392,-0.000176,24.017362,-0.0078,1.391
10348.00,7.506472,25.03445,-0.000175,24.018191,-0.0078,1.391
10350.00,7.506483,25.03349,-0.000175,24.017757,-0.0078,1.391
10352.00,7.505543,25.03482,-0.000176,24.017970,-0.0078,1.390
10354.00,7.505646,25.03445,-0.000175,24.017631,-0.0078,1.391
10356.00,7.505288,25.03408,-0.000174,24.018336,-0.0078,1.391
10358.00,7.504436,25.03312,-0.000175,24.017761,-0.0078,1.391
10360.00,7.504523,25.03353,-0.000175,24.018158,-0.0078,1.391
10362.00,7.504151,25.03398,-0.000176,24.018069,-0.0077,1.391
10364.00,7.503832,25.03343,-0.000175,24.017832,-0.0078,1.390
10366.00,7.503643,25.03314,-0.000175,24.018609,-0.0078,1.390
10368.00,7.503040,25.03174,-0.000174,24.017975,-0.0077,1.391
10370.00,7.504224,25.03288,-0.000176,24.018165,-0.0077,1.391
10372.00,7.504791,25.03331,-0.000176,24.018310,-0.0077,1.391
10374.00,7.504733,25.03284,-0.000175,24.017935,-0.0078,1.391
10376.00,7.504544,25.03334,-0.000175,24.018397,-0.0078,1.391
10378.00,7.504210,25.03298,-0.000175,24.018033,-0.0078,1.391
10380.00,7.505177,25.03350,-0.000175,24.018352,-0.0077,1.390
10382.00,7.505037,25.03314,-0.000175,24.017886,-0.0077,1.391
10384.00,7.504193,25.03338,-0.000176,24.018415,-0.0078,1.390
10386.00,7.503951,25.03417,-0.000176,24.018004,-0.0077,1.391
10388.00,7.503611,25.03492,-0.000176,24.018243,-0.0078,1.390
10390.00,7.503882,25.03468,-0.000174,24.018060,-0.0077,1.391
10392.00,7.503651,25.03415,-0.000175,24.017707,-0.0078,1.391
10394.00,7.503678,25.03354,-0.000175,24.017649,-0.0078,1.390
10396.00,7.503953,25.03425,-0.000174,24.017618,-0.0078,1.391
10398.00,7.504637,25.03415,-0.000174,24.017629,-0.0078,1.391
10400.00,7.503820,25.03392,-0.000175,24.017993,-0.0078,1.391
10402.00,7.502762,25.03382,-0.000175,24.018600,-0.0078,1.391
10404.00,7.502329,25.03423,-0.000175,24.018325,-0.0078,1.391
10406.00,7.503205,25.03452,-0.000176,24.018287,-0.0077,1.391
10408.00,7.503190,25.03374,-0.000175,24.018098,-0.0078,1.390
10410.00,7.504663,25.03475,-0.000175,24.017602,-0.0078,1.391
10412.00,7.505576,25.03437,-0.000175,24.017906,-0.0078,1.390
10414.00,7.504685,25.03395,-0.000176,24.018472,-0.0078,1.391
10416.00,7.503851,25.03370,-0.000175,24.017763,-0.0078,1.391
10418.00,7.504442,25.03324,-0.000175,24.017621,-0.0078,1.390
10420.00,7.504268,25.03351,-0.000175,24.018028,-0.0078,1.390
10422.00,7.504318,25.03439,-0.000176,24.017776,-0.0078,1.390
10424.00,7.503968,25.03429,-0.000175,24.018394,-0.0078,1.390
10426.00,7.504532,25.03421,-0.000175,24.017553,-0.0078,1.391
10428.00,7.504810,25.03408,-0.000176,24.018684,-0.0078,1.391
10430.00,7.504232,25.03423,-0.000176,24.018405,-0.0078,1.391
10432.00,7.503385,25.03443,-0.000175,24.018080,-0.0077,1.390
10434.00,7.502430,25.03458,-0.000176,24.018062,-0.0078,1.391
10436.00,7.503027,25.03466,-0.000176,24.017895,-0.0078,1.390
10438.00,7.504366,25.03478,-0.000176,24.017660,-0.0078,1.391
10440.00,7.504522,25.03500,-0.000176,24.018046,-0.0078,1.390
10442.00,7.503857,25.03461,-0.000175,24.017641,-0.0078,1.391
10444.00,7.503196,25.03463,-0.000176,24.018194,-0.0078,1.390
10446.00,7.502124,25.03473,-0.000175,24.017085,-0.0078,1.390
10448.00,7.502891,25.03448,-0.000176,24.017351,-0.0078,1.391
10450.00,7.503235,25.03460,-0.000176,24.017848,-0.0078,1.391
10452.00,7.501909,25.03497,-0.000175,24.017333,-0.0078,1.391
10454.00,7.501444,25.03491,-0.000175,24.017542,-0.0078,1.390
10456.00,7.500980,25.03484,-0.000174,24.018483,-0.0077,1.390
10458.00,7.502074,25.03450,-0.000174,24.018831,-0.0077,1.390
10460.00,7.501710,25.03481,-0.000174,24.018144,-0.0077,1.390
10462.00,7.502064,25.03515,-0.000173,24.017799,-0.0078,1.390
10464.00,7.502063,25.03476,-0.000175,24.017810,-0.0078,1.391
10466.00,7.501223,25.03506,-0.000174,24.017469,-0.0078,1.390
10468.00,7.501780,25.03587,-0.000175,24.018493,-0.0078,1.390
10470.00,7.502976,25.03602,-0.000175,24.018095,-0.0078,1.391
10472.00,7.503311,25.03595,-0.000175,24.018437,-0.0077,1.391
10474.00,7.503002,25.03544,-0.000176,24.017623,-0.0078,1.390
10476.00,7.502687,25.03532,-0.000175,24.017719,-0.0078,1.390
10478.00,7.502448,25.03603,-0.000173,24.017897,-0.0078,1.390
10480.00,7.502183,25.03588,-0.000175,24.018334,-0.0078,1.391
10482.00,7.502826,25.03520,-0.000176,24.018133,-0.0077,1.391
10484.00,7.502731,25.03542,-0.000175,24.018102,-0.0078,1.391
10486.00,7.502302,25.03532,-0.000175,24.018053,-0.0078,1.391
10488.00,7.502077,25.03614,-0.000176,24.018080,-0.0077,1.390
10490.00,7.502258,25.03576,-0.000175,24.018031,-0.0077,1.390
10492.00,7.502432,25.03611,-0.000175,24.018841,-0.0078,1.391
10494.00,7.502588,25.03597,-0.000176,24.017835,-0.0078,1.390
10496.00,7.502587,25.03578,-0.000175,24.018350,-0.0078,1.390
10498.00,7.502842,25.03601,-0.000175,24.017375,-0.0078,1.390
10500.00,7.502580,25.03540,-0.000174,24.018156,-0.0078,1.390
10502.00,7.502602,25.03535,-0.000175,24.018812,-0.0078,1.390
10504.00,7.502575,25.03525,-0.000175,24.017638,-0.0078,1.390
10506.00,7.502855,25.03580,-0.000176,24.017989,-0.0078,1.390
10508.00,7.502520,25.03651,-0.000174,24.018267,-0.0077,1.390
10510.00,7.502263,25.03678,-0.000176,24.018301,-0.0077,1.390
10512.00,7.501355,25.03671,-0.000174,24.018918,-0.0077,1.391
10514.00,7.501890,25.03589,-0.000175,24.017935,-0.0077,1.390
10516.00,7.501995,25.03517,-0.000174,24.018189,-0.0078,1.390
10518.00,7.501595,25.03545,-0.000174,24.018439,-0.0077,1.390
10520.00,7.501828,25.03549,-0.000173,24.017496,-0.0078,1.390
10522.00,7.501944,25.03515,-0.000174,24.017879,-0.0078,1.391
10524.00,7.502181,25.03478,-0.000175,24.018548,-0.0077,1.390
10526.00,7.502323,25.03531,-0.000174,24.018555,-0.0078,1.390
10528.00,7.502900,25.03625,-0.000174,24.018541,-0.0077,1.390
10530.00,7.502336,25.03546,-0.000174,24.018751,-0.0078,1.390
10532.00,7.501963,25.03518,-0.000175,24.018408,-0.0078,1.390
10534.00,7.501925,25.03587,-0.000175,24.018497,-0.0078,1.390
10536.00,7.501318,25.03563,-0.000175,24.017902,-0.0078,1.390
10538.00,7.501547,25.03481,-0.000174,24.018336,-0.0078,1.390
10540.00,7.501264,25.03515,-0.000175,24.018386,-0.0078,1.390
10542.00,7.500982,25.03557,-0.000175,24.017232,-0.0078,1.390
10544.00,7.501828,25.03536,-0.000174,24.017776,-0.0078,1.390
10546.00,7.502252,25.03518,-0.000175,24.018488,-0.0077,1.390
10548.00,7.502510,25.03542,-0.000175,24.018461,-0.0078,1.390
10550.00,7.501775,25.03514,-0.000175,24.017893,-0.0077,1.391
10552.00,7.501590,25.03518,-0.000175,24.018292,-0.0077,1.390
10554.00,7.501257,25.03485,-0.000173,24.018171,-0.0077,1.390
10556.00,7.500987,25.03479,-0.000174,24.018446,-0.0078,1.390
10558.00,7.501164,25.03481,-0.000174,24.018611,-0.0077,1.390
10560.00,7.501459,25.03510,-0.000174,24.018202,-0.0077,1.390
10562.00,7.501753,25.03402,-0.000174,24.017817,-0.0077,1.390
10564.00,7.501070,25.03467,-0.000175,24.018343,-0.0078,1.390
10566.00,7.500732,25.03425,-0.000174,24.018851,-0.0078,1.390
10568.00,7.501854,25.03419,-0.000175,24.017939,-0.0078,1.389
10570.00,7.501829,25.03439,-0.000174,24.017808,-0.0078,1.390
10572.00,7.501494,25.03457,-0.000173,24.018251,-0.0078,1.390
10574.00,7.501243,25.03476,-0.000173,24.018247,-0.0077,1.390
10576.00,7.501658,25.03464,-0.000174,24.018472,-0.0077,1.390
10578.00,7.501786,25.03537,-0.000175,24.018637,-0.0077,1.391
10580.00,7.501245,25.03539,-0.000176,24.017868,-0.0077,1.390
10582.00,7.501758,25.03483,-0.000176,24.018463,-0.0078,1.390
10584.00,7.502206,25.03428,-0.000175,24.017799,-0.0078,1.391
10586.00,7.501258,25.03506,-0.000175,24.017959,-0.0078,1.391
10588.00,7.501180,25.03523,-0.000175,24.018863,-0.0078,1.390
10590.00,7.501608,25.03521,-0.000176,24.018203,-0.0078,1.391
10592.00,7.501961,25.03446,-0.000176,24.018165,-0.0078,1.390
10594.00,7.501802,25.03447,-0.000175,24.018533,-0.0078,1.390
10596.00,7.501275,25.03466,-0.000175,24.018783,-0.0078,1.391
10598.00,7.501931,25.03523,-0.000176,24.017950,-0.0078,1.390
10600.00,7.502149,25.03475,-0.000175,24.017930,-0.0078,1.390
10602.00,7.501596,25.03436,-0.000174,24.017770,-0.0078,1.390
10604.00,7.501158,25.03360,-0.000175,24.018249,-0.0078,1.390
10606.00,7.501802,25.03360,-0.000174,24.018388,-0.0078,1.390
10608.00,7.502692,25.03400,-0.000175,24.018138,-0.0078,1.390
10610.00,7.502497,25.03491,-0.000175,24.018158,-0.0078,1.390
10612.00,7.502669,25.03455,-0.000176,24.018044,-0.0078,1.391
10614.00,7.502489,25.03426,-0.000175,24.018646,-0.0078,1.390
10616.00,7.502245,25.03393,-0.000176,24.018002,-0.0078,1.390
10618.00,7.501462,25.03438,-0.000175,24.017950,-0.0078,1.390
10620.00,7.501897,25.03501,-0.000176,24.018167,-0.0078,1.390
10622.00,7.501835,25.03507,-0.000173,24.018343,-0.0078,1.390
10624.00,7.502372,25.03386,-0.000176,24.018568,-0.0078,1.390
10626.00,7.502511,25.03466,-0.000176,24.018176,-0.0078,1.390
10628.00,7.501926,25.03446,-0.000174,24.018403,-0.0078,1.390
10630.00,7.501634,25.03454,-0.000175,24.017873,-0.0078,1.391
10632.00,7.501406,25.03464,-0.000176,24.017732,-0.0077,1.390
10634.00,7.502281,25.03453,-0.000177,24.017313,-0.0078,1.391
10636.00,7.502889,25.03450,-0.000175,24.017875,-0.0078,1.391
10638.00,7.503247,25.03496,-0.000174,24.017946,-0.0078,1.390
10640.00,7.502543,25.03547,-0.000174,24.017607,-0.0078,1.390
10642.00,7.501305,25.03543,-0.000175,24.017576,-0.0078,1.389
10644.00,7.501361,25.03549,-0.000175,24.018468,-0.0078,1.390
10646.00,7.501531,25.03614,-0.000174,24.018513,-0.0077,1.390
10648.00,7.502233,25.03636,-0.000175,24.018066,-0.0077,1.391
10650.00,7.502448,25.03553,-0.000175,24.017950,-0.0078,1.391
10652.00,7.502601,25.03579,-0.000176,24.017625,-0.0077,1.390
10654.00,7.503821,25.03651,-0.000176,24.017725,-0.0078,1.390
10656.00,7.503526,25.03585,-0.000176,24.017815,-0.0077,1.390
10658.00,7.503707,25.03565,-0.000175,24.017549,-0.0078,1.390
10660.00,7.503367,25.03457,-0.000176,24.017931,-0.0078,1.390
10662.00,7.503549,25.03535,-0.000175,24.018209,-0.0078,1.390
10664.00,7.504011,25.03576,-0.000175,24.018287,-0.0078,1.390
10666.00,7.503427,25.03554,-0.000175,24.018327,-0.0077,1.390
10668.00,7.502820,25.03526,-0.000176,24.017594,-0.0078,1.391
10670.00,7.503091,25.03502,-0.000175,24.018138,-0.0077,1.390
10672.00,7.503060,25.03527,-0.000174,24.018153,-0.0078,1.390
10674.00,7.503406,25.03475,-0.000175,24.018820,-0.0077,1.390
10676.00,7.503641,25.03519,-0.000177,24.018464,-0.0077,1.390
10678.00,7.503644,25.03397,-0.000175,24.018379,-0.0078,1.389
10680.00,7.503404,25.03515,-0.000175,24.017890,-0.0077,1.390
10682.00,7.502662,25.03547,-0.000174,24.017379,-0.0077,1.390
10684.00,7.502248,25.03462,-0.000175,24.017796,-0.0078,1.390
10686.00,7.501946,25.03470,-0.000176,24.017844,-0.0078,1.390
10688.00,7.501229,25.03489,-0.000176,24.017825,-0.0078,1.391
10690.00,7.502122,25.03524,-0.000176,24.017757,-0.0077,1.390
10692.00,7.501741,25.03530,-0.000174,24.018089,-0.0077,1.390
10694.00,7.501841,25.03559,-0.000175,24.018595,-0.0077,1.389
10696.00,7.501702,25.03496,-0.000174,24.018406,-0.0077,1.390
10698.00,7.502294,25.03440,-0.000175,24.018606,-0.0077,1.390
10700.00,7.502214,25.03487,-0.000177,24.018296,-0.0077,1.390
10702.00,7.501960,25.03529,-0.000174,24.018113,-0.0077,1.390
10704.00,7.501905,25.03551,-0.000175,24.017834,-0.0077,1.390
10706.00,7.502555,25.03544,-0.000176,24.018722,-0.0077,1.390
10708.00,7.501961,25.03501,-0.000175,24.018510,-0.0077,1.390
10710.00,7.501785,25.03466,-0.000176,24.018314,-0.0078,1.390
10712.00,7.501456,25.03462,-0.000176,24.017779,-0.0077,1.389
10714.00,7.501458,25.03540,-0.000174,24.018285,-0.0077,1.389
10716.00,7.501897,25.03484,-0.000174,24.018211,-0.0077,1.389
10718.00,7.501865,25.03549,-0.000173,24.018376,-0.0077,1.390
10720.00,7.501923,25.03568,-0.000174,24.018205,-0.0078,1.390
10722.00,7.501394,25.03589,-0.000174,24.018365,-0.0078,1.390
10724.00,7.501403,25.03493,-0.000175,24.018588,-0.0077,1.390
10726.00,7.501311,25.03456,-0.000174,24.017716,-0.0078,1.390
10728.00,7.501614,25.03390,-0.000174,24.018247,-0.0078,1.390
10730.00,7.501534,25.03425,-0.000175,24.018227,-0.0078,1.390
10732.00,7.501030,25.03411,-0.000175,24.018183,-0.0078,1.391
10734.00,7.500730,25.03449,-0.000174,24.018178,-0.0077,1.390
10736.00,7.500730,25.03464,-0.000176,24.017540,-0.0077,1.389
10738.00,7.500426,25.03495,-0.000175,24.018437,-0.0077,1.389
10740.00,7.500790,25.03540,-0.000175,24.017859,-0.0077,1.389
10742.00,7.500171,25.03499,-0.000174,24.018390,-0.0078,1.390
10744.00,7.500401,25.03420,-0.000174,24.018254,-0.0077,1.389
10746.00,7.500580,25.03497,-0.000175,24.018345,-0.0078,1.390
10748.00,7.500460,25.03564,-0.000175,24.018145,-0.0078,1.390
10750.00,7.500466,25.03518,-0.000174,24.018517,-0.0078,1.390
10752.00,7.500180,25.03549,-0.000173,24.017906,-0.0078,1.389
10754.00,7.500625,25.03564,-0.000175,24.017799,-0.0077,1.389
10756.00,7.500599,25.03577,-0.000175,24.018024,-0.0077,1.389
10758.00,7.501407,25.03558,-0.000175,24.017484,-0.0077,1.389
10760.00,7.501747,25.03532,-0.000175,24.018377,-0.0078,1.390
10762.00,7.501546,25.03496,-0.000174,24.017272,-0.0078,1.389
10764.00,7.502033,25.03543,-0.000172,24.017669,-0.0077,1.389
10766.00,7.502135,25.03590,-0.000174,24.018174,-0.0078,1.390
10768.00,7.502195,25.03558,-0.000176,24.017634,-0.0078,1.390
10770.00,7.502440,25.03635,-0.000175,24.018593,-0.0077,1.390
10772.00,7.502311,25.03609,-0.000175,24.018466,-0.0077,1.390
10774.00,7.501679,25.03539,-0.000174,24.018390,-0.0078,1.390
10776.00,7.501736,25.03535,-0.000175,24.017977,-0.0077,1.389
10778.00,7.502153,25.03448,-0.000174,24.018020,-0.0078,1.389
10780.00,7.501788,25.03388,-0.000174,24.018156,-0.0078,1.390
10782.00,7.502545,25.03421,-0.000173,24.018370,-0.0078,1.389
10784.00,7.501914,25.03438,-0.000174,24.018950,-0.0077,1.389
10786.00,7.501876,25.03417,-0.000175,24.019021,-0.0078,1.389
10788.00,7.502344,25.03389,-0.000175,24.018075,-0.0077,1.390
10790.00,7.502831,25.03380,-0.000174,24.018559,-0.0077,1.390
10792.00,7.502550,25.03346,-0.000175,24.018470,-0.0077,1.390
10794.00,7.502094,25.03305,-0.000175,24.018733,-0.0078,1.390
10796.00,7.501548,25.03292,-0.000174,24.018031,-0.0078,1.389
10798.00,7.502000,25.03342,-0.000175,24.018260,-0.0078,1.390
10800.00,7.502160,25.03372,-0.000175,24.017993,-0.0077,1.390
10802.00,7.502102,25.03464,-0.000175,24.017759,-0.0078,1.390
10804.00,7.501413,25.03467,-0.000175,24.018497,-0.0078,1.390
@18,12.0000,24.0
10806.00,7.500667,25.03431,-0.000175,24.018330,-0.0078,1.390
10808.00,7.497157,25.03451,-0.000173,24.018089,-0.0078,1.389
10810.00,7.488824,25.03402,-0.000173,24.017774,-0.0078,1.388
10812.00,7.475427,25.03425,-0.000171,24.017942,-0.0078,1.388
10814.00,7.457551,25.03493,-0.000174,24.017948,-0.0078,1.389
10816.00,7.442205,25.03493,-0.000175,24.018042,-0.0077,1.390
10818.00,7.432302,25.03510,-0.000175,24.017837,-0.0077,1.390
10820.00,7.424909,25.03493,-0.000176,24.017745,-0.0077,1.391
10822.00,7.417972,25.03497,-0.000177,24.018582,-0.0078,1.391
10824.00,7.410456,25.03472,-0.000176,24.018365,-0.0078,1.391
10826.00,7.401795,25.03475,-0.000176,24.017587,-0.0078,1.391
10828.00,7.393380,25.03421,-0.000175,24.017815,-0.0078,1.391
10830.00,7.386286,25.03470,-0.000175,24.018704,-0.0077,1.391
10832.00,7.382585,25.03507,-0.000175,24.018164,-0.0078,1.391
10834.00,7.386188,25.03403,-0.000177,24.018076,-0.0078,1.392
10836.00,7.395684,25.03426,-0.000177,24.017761,-0.0078,1.392
10838.00,7.408755,25.03406,-0.000178,24.017687,-0.0079,1.391
10840.00,7.419530,25.03421,-0.000176,24.018276,-0.0078,1.390
10842.00,7.427542,25.03494,-0.000174,24.017699,-0.0078,1.390
10844.00,7.433145,25.03507,-0.000174,24.017640,-0.0078,1.390
10846.00,7.438733,25.03430,-0.000174,24.018223,-0.0078,1.389
10848.00,7.445982,25.03481,-0.000173,24.018573,-0.0078,1.390
10850.00,7.453025,25.03431,-0.000171,24.017989,-0.0078,1.390
10852.00,7.460078,25.03392,-0.000175,24.017872,-0.0078,1.390
10854.00,7.467058,25.03500,-0.000175,24.018247,-0.0078,1.389
10856.00,7.472269,25.03542,-0.000178,24.018754,-0.0078,1.390
10858.00,7.478618,25.03556,-0.000179,24.018107,-0.0078,1.390
10860.00,7.483607,25.03557,-0.000175,24.017714,-0.0078,1.390
10862.00,7.488468,25.03478,-0.000174,24.018441,-0.0078,1.390
10864.00,7.491828,25.03433,-0.000177,24.018220,-0.0078,1.389
10866.00,7.494701,25.03576,-0.000175,24.017489,-0.0078,1.390
10868.00,7.498444,25.03498,-0.000173,24.017993,-0.0078,1.389
10870.00,7.501238,25.03437,-0.000173,24.017649,-0.0078,1.389
10872.00,7.503130,25.03561,-0.000173,24.017806,-0.0078,1.389
10874.00,7.505398,25.03490,-0.000174,24.018002,-0.0078,1.390
10876.00,7.507042,25.03461,-0.000176,24.018280,-0.0078,1.390
10878.00,7.508545,25.03422,-0.000177,24.017649,-0.0078,1.390
10880.00,7.509360,25.03538,-0.000175,24.018325,-0.0078,1.389
10882.00,7.510197,25.03584,-0.000174,24.017819,-0.0078,1.389
10884.00,7.510379,25.03611,-0.000177,24.017580,-0.0078,1.390
10886.00,7.510401,25.03573,-0.000176,24.017814,-0.0078,1.390
10888.00,7.510153,25.03555,-0.000174,24.018176,-0.0078,1.390
10890.00,7.509510,25.03518,-0.000177,24.017861,-0.0078,1.390
10892.00,7.509060,25.03528,-0.000176,24.017718,-0.0078,1.390
10894.00,7.508019,25.03563,-0.000177,24.017997,-0.0078,1.389
10896.00,7.507672,25.03699,-0.000175,24.018492,-0.0077,1.389
10898.00,7.507295,25.03580,-0.000174,24.018171,-0.0077,1.389
10900.00,7.506876,25.03567,-0.000173,24.017893,-0.0078,1.389
10902.00,7.506029,25.03599,-0.000175,24.018280,-0.0078,1.390
10904.00,7.506251,25.03609,-0.000177,24.017650,-0.0078,1.389
10906.00,7.505745,25.03691,-0.000174,24.018031,-0.0077,1.390
10908.00,7.505232,25.03767,-0.000176,24.017810,-0.0078,1.390
10910.00,7.505349,25.03713,-0.000177,24.017738,-0.0078,1.390
10912.00,7.504438,25.03740,-0.000174,24.018339,-0.0078,1.390
10914.00,7.503673,25.03895,-0.000175,24.017955,-0.0078,1.390
10916.00,7.503898,25.03887,-0.000176,24.017328,-0.0078,1.389
10918.00,7.503488,25.03797,-0.000175,24.017796,-0.0077,1.390
10920.00,7.502986,25.03760,-0.000173,24.017418,-0.0078,1.390
10922.00,7.502941,25.03815,-0.000175,24.017790,-0.0078,1.390
10924.00,7.503294,25.03821,-0.000177,24.017745,-0.0078,1.390
10926.00,7.503282,25.03837,-0.000174,24.017794,-0.0078,1.389
10928.00,7.503343,25.03829,-0.000176,24.018386,-0.0078,1.389
10930.00,7.503387,25.03835,-0.000176,24.017687,-0.0078,1.389
10932.00,7.504842,25.03683,-0.000175,24.018102,-0.0078,1.389
10934.00,7.505093,25.03775,-0.000173,24.018069,-0.0078,1.390
10936.00,7.504954,25.03755,-0.000175,24.017351,-0.0077,1.389
10938.00,7.505571,25.03751,-0.000174,24.017660,-0.0077,1.389
10940.00,7.504715,25.03717,-0.000174,24.018080,-0.0078,1.390
10942.00,7.504652,25.03701,-0.000174,24.018037,-0.0078,1.390
10944.00,7.504753,25.03729,-0.000176,24.018029,-0.0078,1.390
10946.00,7.505615,25.03720,-0.000176,24.017661,-0.0078,1.390
10948.00,7.505264,25.03677,-0.000175,24.018267,-0.0078,1.390
10950.00,7.504725,25.03648,-0.000175,24.018517,-0.0078,1.389
10952.00,7.504776,25.03602,-0.000174,24.018863,-0.0078,1.390
10954.00,7.504144,25.03625,-0.000175,24.018396,-0.0078,1.389
10956.00,7.503777,25.03648,-0.000174,24.018461,-0.0077,1.389
10958.00,7.504646,25.03617,-0.000175,24.018011,-0.0077,1.389
10960.00,7.504526,25.03626,-0.000174,24.018423,-0.0077,1.389
10962.00,7.504768,25.03605,-0.000175,24.017602,-0.0077,1.389
10964.00,7.504175,25.03560,-0.000175,24.017696,-0.0078,1.390
10966.00,7.504332,25.03496,-0.000175,24.018227,-0.0078,1.390
10968.00,7.504575,25.03442,-0.000171,24.018017,-0.0078,1.389
10970.00,7.504389,25.03434,-0.000173,24.017857,-0.0078,1.389
10972.00,7.503223,25.03512,-0.000175,24.018245,-0.0077,1.389
10974.00,7.503436,25.03444,-0.000173,24.017948,-0.0078,1.390
10976.00,7.504307,25.03572,-0.000174,24.018776,-0.0077,1.389
10978.00,7.503895,25.03539,-0.000174,24.018323,-0.0077,1.390
10980.00,7.503585,25.03492,-0.000175,24.018309,-0.0077,1.389
10982.00,7.502761,25.03504,-0.000176,24.017968,-0.0077,1.390
10984.00,7.503262,25.03633,-0.000176,24.018057,-0.0078,1.389
10986.00,7.503335,25.03544,-0.000174,24.018354,-0.0077,1.389
10988.00,7.502994,25.03516,-0.000174,24.017971,-0.0078,1.390
10990.00,7.502946,25.03478,-0.000175,24.018169,-0.0078,1.390
10992.00,7.502837,25.03510,-0.000173,24.018299,-0.0078,1.389
10994.00,7.503031,25.03489,-0.000174,24.018238,-0.0077,1.389
10996.00,7.503430,25.03570,-0.000174,24.017649,-0.0078,1.389
10998.00,7.503964,25.03606,-0.000176,24.018490,-0.0078,1.390
11000.00,7.504451,25.03525,-0.000175,24.017854,-0.0078,1.390
11002.00,7.504315,25.03446,-0.000175,24.017692,-0.0077,1.389
11004.00,7.503680,25.03524,-0.000175,24.018086,-0.0077,1.390
11006.00,7.503694,25.03520,-0.000174,24.017623,-0.0078,1.390
11008.00,7.502875,25.03537,-0.000177,24.017623,-0.0077,1.389
11010.00,7.502751,25.03571,-0.000174,24.018586,-0.0078,1.389
11012.00,7.502949,25.03620,-0.000174,24.017890,-0.0078,1.389
11014.00,7.502945,25.03634,-0.000176,24.017792,-0.0078,1.389
11016.00,7.502837,25.03601,-0.000173,24.018646,-0.0078,1.390
11018.00,7.502475,25.03586,-0.000174,24.018214,-0.0077,1.390
11020.00,7.502486,25.03556,-0.000173,24.018252,-0.0077,1.389
11022.00,7.502753,25.03586,-0.000175,24.018528,-0.0078,1.389
11024.00,7.502537,25.03595,-0.000173,24.018577,-0.0078,1.389
11026.00,7.502748,25.03534,-0.000174,24.018249,-0.0078,1.389
11028.00,7.502626,25.03503,-0.000175,24.017638,-0.0078,1.389
11030.00,7.502574,25.03493,-0.000176,24.018069,-0.0078,1.390
11032.00,7.502806,25.03461,-0.000176,24.018805,-0.0078,1.389
11034.00,7.503109,25.03498,-0.000175,24.018218,-0.0078,1.390
11036.00,7.502951,25.03569,-0.000177,24.018655,-0.0078,1.389
11038.00,7.502662,25.03569,-0.000175,24.018838,-0.0077,1.389
11040.00,7.503479,25.03468,-0.000175,24.018887,-0.0077,1.389
11042.00,7.503097,25.03556,-0.000174,24.018397,-0.0078,1.390
11044.00,7.502412,25.03394,-0.000171,24.018455,-0.0077,1.389
11046.00,7.502168,25.03551,-0.000174,24.018263,-0.0077,1.389
11048.00,7.502661,25.03567,-0.000174,24.018334,-0.0077,1.389
11050.00,7.502729,25.03499,-0.000175,24.017375,-0.0078,1.390
11052.00,7.502270,25.03480,-0.000175,24.018696,-0.0077,1.389
11054.00,7.502560,25.03378,-0.000175,24.017567,-0.0077,1.390
11056.00,7.502780,25.03356,-0.000177,24.017681,-0.0077,1.390
11058.00,7.502734,25.03346,-0.000175,24.018368,-0.0078,1.390
11060.00,7.502140,25.03300,-0.000175,24.017663,-0.0078,1.389
11062.00,7.501359,25.03340,-0.000175,24.017170,-0.0078,1.389
11064.00,7.501481,25.03380,-0.000174,24.017721,-0.0078,1.389
11066.00,7.501583,25.03379,-0.000168,24.017640,-0.0078,1.390
11068.00,7.501511,25.03349,-0.000171,24.017951,-0.0078,1.389
11070.00,7.502045,25.03456,-0.000175,24.018220,-0.0078,1.389
11072.00,7.502531,25.03416,-0.000179,24.017435,-0.0078,1.389
11074.00,7.502433,25.03384,-0.000176,24.018294,-0.0078,1.390
11076.00,7.502433,25.03472,-0.000178,24.018867,-0.0078,1.390
11078.00,7.503129,25.03386,-0.000174,24.018713,-0.0078,1.390
11080.00,7.503670,25.03377,-0.000176,24.018513,-0.0077,1.389
11082.00,7.503982,25.03430,-0.000176,24.018716,-0.0077,1.389
11084.00,7.503273,25.03457,-0.000174,24.017931,-0.0077,1.389
11086.00,7.503374,25.03472,-0.000178,24.017825,-0.0077,1.389
11088.00,7.503258,25.03505,-0.000177,24.017868,-0.0077,1.389
11090.00,7.503377,25.03447,-0.000176,24.018009,-0.0078,1.390
11092.00,7.503844,25.03528,-0.000177,24.018309,-0.0078,1.390
11094.00,7.503954,25.03619,-0.000178,24.017839,-0.0078,1.389
11096.00,7.503833,25.03615,-0.000172,24.018261,-0.0077,1.390
11098.00,7.503489,25.03599,-0.000173,24.018093,-0.0077,1.390
11100.00,7.503595,25.03554,-0.000175,24.017447,-0.0078,1.389
11102.00,7.503688,25.03694,-0.000174,24.017888,-0.0078,1.389
11104.00,7.503723,25.03506,-0.000175,24.017864,-0.0077,1.390
11106.00,7.503450,25.03430,-0.000174,24.018370,-0.0077,1.389
11108.00,7.504257,25.03563,-0.000175,24.018622,-0.0077,1.388
11110.00,7.504539,25.03543,-0.000174,24.018087,-0.0078,1.389
11112.00,7.504613,25.03572,-0.000175,24.017663,-0.0078,1.390
11114.00,7.504051,25.03570,-0.000178,24.017850,-0.0078,1.390
11116.00,7.502980,25.03630,-0.000177,24.018018,-0.0077,1.390
11118.00,7.502194,25.03602,-0.000174,24.018428,-0.0077,1.389
11120.00,7.501680,25.03608,-0.000174,24.018241,-0.0078,1.389
11122.00,7.502036,25.03656,-0.000176,24.018363,-0.0077,1.390
11124.00,7.501960,25.03668,-0.000176,24.018399,-0.0077,1.389
11126.00,7.501510,25.03692,-0.000180,24.017928,-0.0077,1.389
11128.00,7.501229,25.03655,-0.000175,24.018174,-0.0077,1.389
11130.00,7.501609,25.03518,-0.000174,24.018660,-0.0077,1.390
11132.00,7.501180,25.03588,-0.000168,24.018412,-0.0077,1.390
11134.00,7.500932,25.03609,-0.000168,24.017703,-0.0078,1.390
11136.00,7.501005,25.03553,-0.000175,24.018227,-0.0077,1.389
11138.00,7.501911,25.03524,-0.000174,24.018492,-0.0077,1.390
11140.00,7.501716,25.03582,-0.000175,24.018082,-0.0077,1.389
11142.00,7.501485,25.03528,-0.000173,24.018231,-0.0078,1.389
11144.00,7.502265,25.03590,-0.000174,24.018339,-0.0078,1.389
11146.00,7.502145,25.03526,-0.000173,24.017712,-0.0078,1.389
11148.00,7.501950,25.03528,-0.000172,24.017957,-0.0078,1.389
11150.00,7.501536,25.03575,-0.000174,24.018590,-0.0078,1.389
11152.00,7.501374,25.03423,-0.000175,24.018521,-0.0078,1.390
11154.00,7.501565,25.03455,-0.000176,24.018930,-0.0078,1.390
11156.00,7.502155,25.03416,-0.000175,24.018557,-0.0078,1.390
11158.00,7.502523,25.03439,-0.000176,24.018305,-0.0078,1.389
11160.00,7.502842,25.03506,-0.000175,24.018100,-0.0078,1.390
11162.00,7.502198,25.03435,-0.000172,24.018164,-0.0077,1.390
11164.00,7.502748,25.03439,-0.000176,24.018323,-0.0077,1.389
11166.00,7.502483,25.03341,-0.000172,24.018704,-0.0077,1.389
11168.00,7.502118,25.03373,-0.000174,24.017857,-0.0078,1.389
11170.00,7.501842,25.03422,-0.000175,24.017199,-0.0077,1.390
11172.00,7.501227,25.03394,-0.000174,24.018657,-0.0078,1.390
11174.00,7.501283,25.03308,-0.000175,24.018287,-0.0078,1.390
11176.00,7.500855,25.03455,-0.000174,24.018252,-0.0078,1.390
11178.00,7.500577,25.03369,-0.000176,24.018185,-0.0078,1.390
11180.00,7.500672,25.03307,-0.000173,24.018524,-0.0078,1.390
11182.00,7.501216,25.03486,-0.000174,24.018678,-0.0078,1.389
11184.00,7.501856,25.03455,-0.000175,24.017917,-0.0078,1.390
11186.00,7.501991,25.03315,-0.000175,24.018062,-0.0078,1.390
11188.00,7.501563,25.03334,-0.000175,24.017930,-0.0078,1.389
11190.00,7.501086,25.03372,-0.000174,24.018069,-0.0078,1.389
11192.00,7.501134,25.03422,-0.000175,24.018347,-0.0078,1.389
11194.00,7.501269,25.03422,-0.000174,24.018365,-0.0077,1.389
11196.00,7.501337,25.03413,-0.000171,24.018232,-0.0077,1.389
11198.00,7.501152,25.03339,-0.000174,24.017979,-0.0077,1.390
11200.00,7.501564,25.03351,-0.000176,24.018410,-0.0077,1.390
11202.00,7.501089,25.03447,-0.000175,24.018249,-0.0077,1.389
11204.00,7.500347,25.03454,-0.000174,24.018606,-0.0077,1.389
11206.00,7.501680,25.03489,-0.000174,24.017627,-0.0078,1.390
11208.00,7.503129,25.03439,-0.000176,24.017371,-0.0077,1.389
11210.00,7.502795,25.03461,-0.000174,24.018736,-0.0077,1.389
11212.00,7.502553,25.03533,-0.000173,24.018345,-0.0078,1.389
11214.00,7.502619,25.03441,-0.000174,24.018251,-0.0078,1.389
11216.00,7.502512,25.03438,-0.000180,24.018011,-0.0078,1.390
11218.00,7.501723,25.03496,-0.000177,24.017609,-0.0077,1.390
11220.00,7.501762,25.03489,-0.000174,24.018165,-0.0078,1.389
11222.00,7.501525,25.03524,-0.000174,24.018113,-0.0078,1.389
11224.00,7.501200,25.03595,-0.000175,24.017469,-0.0078,1.389
11226.00,7.501380,25.03353,-0.000175,24.017819,-0.0078,1.389
11228.00,7.500885,25.03492,-0.000174,24.018127,-0.0078,1.389
11230.00,7.500968,25.03520,-0.000174,24.017922,-0.0078,1.389
11232.00,7.500709,25.03474,-0.000176,24.017868,-0.0077,1.389
11234.00,7.500922,25.03463,-0.000176,24.018435,-0.0078,1.389
11236.00,7.501003,25.03473,-0.000175,24.018459,-0.0077,1.389
11238.00,7.500728,25.03480,-0.000175,24.018006,-0.0077,1.388
11240.00,7.501043,25.03559,-0.000176,24.018669,-0.0078,1.389
11242.00,7.502236,25.03483,-0.000177,24.017542,-0.0077,1.389
11244.00,7.501542,25.03480,-0.000175,24.017603,-0.0078,1.389
11246.00,7.500044,25.03449,-0.000174,24.018990,-0.0078,1.389
11248.00,7.500642,25.03561,-0.000175,24.018162,-0.0078,1.389
11250.00,7.501188,25.03440,-0.000179,24.018176,-0.0077,1.390
11252.00,7.501132,25.03426,-0.000180,24.018078,-0.0078,1.390
11254.00,7.500751,25.03411,-0.000182,24.018805,-0.0077,1.389
11256.00,7.499845,25.03423,-0.000177,24.018417,-0.0078,1.389
11258.00,7.500625,25.03489,-0.000174,24.018914,-0.0078,1.389
11260.00,7.501492,25.03545,-0.000173,24.018203,-0.0077,1.388
11262.00,7.500785,25.03675,-0.000174,24.018038,-0.0078,1.389
11264.00,7.501133,25.03582,-0.000175,24.017052,-0.0078,1.389
11266.00,7.501585,25.03500,-0.000173,24.018406,-0.0078,1.389
11268.00,7.501319,25.03461,-0.000170,24.017761,-0.0078,1.389
11270.00,7.501006,25.03542,-0.000176,24.017975,-0.0078,1.389
11272.00,7.500340,25.03535,-0.000176,24.018104,-0.0078,1.389
11274.00,7.500245,25.03667,-0.000174,24.018513,-0.0078,1.389
11276.00,7.500569,25.03616,-0.000174,24.017975,-0.0078,1.390
11278.00,7.501447,25.03732,-0.000175,24.018084,-0.0078,1.389
11280.00,7.501259,25.03685,-0.000175,24.017408,-0.0078,1.389
11282.00,7.500819,25.03698,-0.000175,24.017790,-0.0078,1.389
11284.00,7.500649,25.03780,-0.000174,24.017868,-0.0077,1.389
11286.00,7.501103,25.03760,-0.000175,24.017980,-0.0078,1.389
11288.00,7.501094,25.03709,-0.000178,24.017716,-0.0078,1.389
11290.00,7.500684,25.03672,-0.000175,24.018073,-0.0077,1.390
11292.00,7.500424,25.03664,-0.000175,24.017623,-0.0078,1.389
11294.00,7.500911,25.03864,-0.000174,24.018457,-0.0078,1.388
11296.00,7.500917,25.03745,-0.000174,24.017768,-0.0077,1.389
11298.00,7.501502,25.03638,-0.000175,24.017794,-0.0078,1.389
11300.00,7.501669,25.03675,-0.000176,24.018075,-0.0077,1.389
11302.00,7.501988,25.03716,-0.000175,24.017402,-0.0077,1.389
11304.00,7.501004,25.03582,-0.000174,24.017656,-0.0077,1.389
11306.00,7.500910,25.03792,-0.000176,24.018040,-0.0077,1.389
11308.00,7.502107,25.03778,-0.000176,24.018058,-0.0077,1.389
11310.00,7.502616,25.03749,-0.000170,24.018171,-0.0078,1.389
11312.00,7.502387,25.03614,-0.000170,24.018327,-0.0078,1.388
11314.00,7.501285,25.03633,-0.000174,24.018405,-0.0078,1.388
11316.00,7.502018,25.03623,-0.000174,24.017732,-0.0078,1.389
11318.00,7.502413,25.03636,-0.000174,24.017806,-0.0078,1.390
11320.00,7.502106,25.03731,-0.000176,24.017948,-0.0077,1.389
11322.00,7.501567,25.03760,-0.000179,24.018120,-0.0078,1.389
11324.00,7.501800,25.03704,-0.000176,24.018740,-0.0078,1.389
11326.00,7.502217,25.03728,-0.000175,24.019093,-0.0078,1.389
11328.00,7.501322,25.03709,-0.000176,24.018127,-0.0078,1.389
11330.00,7.500570,25.03721,-0.000176,24.018124,-0.0078,1.389
11332.00,7.499847,25.03772,-0.000175,24.017993,-0.0078,1.388
11334.00,7.499962,25.03841,-0.000175,24.017607,-0.0078,1.389
11336.00,7.500770,25.03631,-0.000175,24.017718,-0.0078,1.389
11338.00,7.500973,25.03608,-0.000176,24.018435,-0.0078,1.389
11340.00,7.501812,25.03656,-0.000175,24.018479,-0.0078,1.389
11342.00,7.500500,25.03692,-0.000174,24.018169,-0.0078,1.389
11344.00,7.500677,25.03666,-0.000176,24.017830,-0.0078,1.390
11346.00,7.500535,25.03587,-0.000177,24.017917,-0.0078,1.389
11348.00,7.499679,25.03574,-0.000175,24.017875,-0.0078,1.389
11350.00,7.499923,25.03625,-0.000174,24.018464,-0.0078,1.388
11352.00,7.500135,25.03640,-0.000174,24.018111,-0.0078,1.389
11354.00,7.500333,25.03568,-0.000175,24.018751,-0.0077,1.389
11356.00,7.500065,25.03600,-0.000174,24.018232,-0.0078,1.390
11358.00,7.499999,25.03612,-0.000174,24.017921,-0.0078,1.389
11360.00,7.499762,25.03627,-0.000176,24.017767,-0.0078,1.389
11362.00,7.499350,25.03649,-0.000175,24.017890,-0.0078,1.389
11364.00,7.499633,25.03674,-0.000174,24.018191,-0.0078,1.389
11366.00,7.500526,25.03599,-0.000175,24.017973,-0.0078,1.389
11368.00,7.500490,25.03579,-0.000174,24.018909,-0.0078,1.389
11370.00,7.501314,25.03600,-0.000175,24.017752,-0.0078,1.389
11372.00,7.501905,25.03582,-0.000174,24.017854,-0.0078,1.389
11374.00,7.501639,25.03540,-0.000174,24.018080,-0.0077,1.389
11376.00,7.499905,25.03566,-0.000174,24.018160,-0.0078,1.389
11378.00,7.499833,25.03492,-0.000175,24.018463,-0.0078,1.390
11380.00,7.499840,25.03558,-0.000174,24.018171,-0.0078,1.389
11382.00,7.499950,25.03577,-0.000173,24.018160,-0.0078,1.388
11384.00,7.500392,25.03536,-0.000174,24.018115,-0.0077,1.388
11386.00,7.500375,25.03568,-0.000174,24.017707,-0.0078,1.389
11388.00,7.500444,25.03492,-0.000175,24.017718,-0.0078,1.389
11390.00,7.500824,25.03510,-0.000174,24.018622,-0.0077,1.389
11392.00,7.500426,25.03460,-0.000176,24.017650,-0.0078,1.389
11394.00,7.500309,25.03445,-0.000176,24.017859,-0.0078,1.389
11396.00,7.500908,25.03496,-0.000175,24.018446,-0.0078,1.389
11398.00,7.501371,25.03453,-0.000175,24.017999,-0.0078,1.389
11400.00,7.501579,25.03484,-0.000175,24.018076,-0.0078,1.389
11402.00,7.501585,25.03489,-0.000175,24.017493,-0.0078,1.388
11404.00,7.501683,25.03523,-0.000174,24.018383,-0.0078,1.389
@19,12.0000,24.0
11406.00,7.501507,25.03516,-0.000176,24.017650,-0.0078,1.389
11408.00,7.497965,25.03509,-0.000173,24.017754,-0.0078,1.388
11410.00,7.490058,25.03499,-0.000174,24.017736,-0.0078,1.388
11412.00,7.476871,25.03492,-0.000174,24.017524,-0.0078,1.387
11414.00,7.460673,25.03432,-0.000173,24.017634,-0.0078,1.388
11416.00,7.446764,25.03385,-0.000175,24.017968,-0.0078,1.389
11418.00,7.435413,25.03396,-0.000175,24.017605,-0.0078,1.389
11420.00,7.427176,25.03490,-0.000176,24.017736,-0.0078,1.389
11422.00,7.420213,25.03468,-0.000177,24.018064,-0.0078,1.390
11424.00,7.412567,25.03508,-0.000177,24.017779,-0.0078,1.389
11426.00,7.405692,25.03514,-0.000176,24.018093,-0.0078,1.390
11428.00,7.398415,25.03521,-0.000177,24.017649,-0.0078,1.390
11430.00,7.390559,25.03485,-0.000176,24.018542,-0.0078,1.390
11432.00,7.386695,25.03593,-0.000176,24.017904,-0.0078,1.389
11434.00,7.389293,25.03511,-0.000176,24.017493,-0.0078,1.391
11436.00,7.398425,25.03561,-0.000176,24.017830,-0.0077,1.391
11438.00,7.411520,25.03570,-0.000176,24.018158,-0.0078,1.391
11440.00,7.422518,25.03571,-0.000177,24.018135,-0.0078,1.390
11442.00,7.429737,25.03550,-0.000176,24.018165,-0.0078,1.389
11444.00,7.435932,25.03631,-0.000174,24.018285,-0.0077,1.390
11446.00,7.441000,25.03632,-0.000174,24.018080,-0.0077,1.390
11448.00,7.446694,25.03592,-0.000173,24.018260,-0.0078,1.389
11450.00,7.454385,25.03554,-0.000174,24.017828,-0.0078,1.389
11452.00,7.462066,25.03578,-0.000172,24.018173,-0.0078,1.389
11454.00,7.469321,25.03554,-0.000175,24.017772,-0.0078,1.389
11456.00,7.475539,25.03538,-0.000176,24.018519,-0.0077,1.389
11458.00,7.480713,25.03563,-0.000174,24.018107,-0.0078,1.389
11460.00,7.485160,25.03641,-0.000174,24.017946,-0.0078,1.388
11462.00,7.489316,25.03542,-0.000173,24.017919,-0.0078,1.389
11464.00,7.493801,25.03594,-0.000174,24.017567,-0.0078,1.389
11466.00,7.497966,25.03529,-0.000177,24.018405,-0.0078,1.389
11468.00,7.500339,25.03474,-0.000177,24.018096,-0.0077,1.389
11470.00,7.502494,25.03435,-0.000176,24.017582,-0.0078,1.389
11472.00,7.503828,25.03452,-0.000175,24.018749,-0.0078,1.389
11474.00,7.506047,25.03522,-0.000175,24.018075,-0.0078,1.389
11476.00,7.507874,25.03496,-0.000175,24.018113,-0.0078,1.388
11478.00,7.509086,25.03504,-0.000174,24.018009,-0.0078,1.389
11480.00,7.509906,25.03579,-0.000174,24.017379,-0.0078,1.389
11482.00,7.509917,25.03612,-0.000176,24.017922,-0.0078,1.388
11484.00,7.509498,25.03520,-0.000177,24.018289,-0.0078,1.389
11486.00,7.510094,25.03482,-0.000176,24.018129,-0.0077,1.389
11488.00,7.509006,25.03531,-0.000175,24.017718,-0.0078,1.389
11490.00,7.508367,25.03584,-0.000174,24.018142,-0.0078,1.388
11492.00,7.507458,25.03680,-0.000175,24.017708,-0.0078,1.389
11494.00,7.506012,25.03709,-0.000175,24.018290,-0.0078,1.388
11496.00,7.506524,25.03764,-0.000174,24.018116,-0.0078,1.389
11498.00,7.507057,25.03738,-0.000175,24.017971,-0.0078,1.389
11500.00,7.507221,25.03680,-0.000174,24.017101,-0.0078,1.388
11502.00,7.506126,25.03706,-0.000175,24.017701,-0.0078,1.388
11504.00,7.504485,25.03711,-0.000175,24.017768,-0.0078,1.388
11506.00,7.503924,25.03650,-0.000175,24.017852,-0.0078,1.389
11508.00,7.503867,25.03629,-0.000174,24.017960,-0.0077,1.389
11510.00,7.503630,25.03687,-0.000175,24.018171,-0.0078,1.388
11512.00,7.502927,25.03694,-0.000174,24.018432,-0.0078,1.389
11514.00,7.503281,25.03670,-0.000176,24.017855,-0.0078,1.389
11516.00,7.503402,25.03680,-0.000176,24.017313,-0.0078,1.388
11518.00,7.502423,25.03601,-0.000174,24.017377,-0.0078,1.389
11520.00,7.502225,25.03683,-0.000175,24.018187,-0.0078,1.389
11522.00,7.502484,25.03655,-0.000176,24.018198,-0.0078,1.389
11524.00,7.501730,25.03628,-0.000176,24.017215,-0.0078,1.389
11526.00,7.501347,25.03704,-0.000174,24.018550,-0.0077,1.388
11528.00,7.502394,25.03581,-0.000175,24.018309,-0.0077,1.389
11530.00,7.502266,25.03603,-0.000175,24.018263,-0.0078,1.389
11532.00,7.502070,25.03627,-0.000174,24.018370,-0.0077,1.388
11534.00,7.501898,25.03664,-0.000175,24.018149,-0.0078,1.389
11536.00,7.501455,25.03583,-0.000175,24.018365,-0.0078,1.388
11538.00,7.501201,25.03621,-0.000175,24.018435,-0.0078,1.388
11540.00,7.501699,25.03566,-0.000175,24.017826,-0.0078,1.389
11542.00,7.501290,25.03668,-0.000175,24.017487,-0.0078,1.389
11544.00,7.501505,25.03647,-0.000176,24.018365,-0.0077,1.388
11546.00,7.501970,25.03661,-0.000175,24.017797,-0.0078,1.389
11548.00,7.501699,25.03650,-0.000176,24.018127,-0.0078,1.388
11550.00,7.501895,25.03742,-0.000176,24.017600,-0.0078,1.388
11552.00,7.501886,25.03775,-0.000176,24.017991,-0.0078,1.389
11554.00,7.501839,25.03809,-0.000176,24.017727,-0.0078,1.389
11556.00,7.501436,25.03713,-0.000174,24.017935,-0.0077,1.389
11558.00,7.501652,25.03688,-0.000176,24.018135,-0.0078,1.389
11560.00,7.502397,25.03764,-0.000176,24.017913,-0.0078,1.389
11562.00,7.502211,25.03679,-0.000176,24.018084,-0.0078,1.389
11564.00,7.502843,25.03784,-0.000174,24.017913,-0.0078,1.389
11566.00,7.503076,25.03819,-0.000174,24.018062,-0.0078,1.388
11568.00,7.502662,25.03701,-0.000176,24.018504,-0.0078,1.389
11570.00,7.502662,25.03708,-0.000175,24.018062,-0.0077,1.389
11572.00,7.502527,25.03749,-0.000176,24.018243,-0.0077,1.389
11574.00,7.502203,25.03732,-0.000176,24.017866,-0.0077,1.389
11576.00,7.501830,25.03710,-0.000175,24.017079,-0.0078,1.388
11578.00,7.501903,25.03820,-0.000175,24.017893,-0.0077,1.388
11580.00,7.501297,25.03828,-0.000175,24.018102,-0.0078,1.388
11582.00,7.501566,25.03778,-0.000176,24.018691,-0.0077,1.389
11584.00,7.502989,25.03770,-0.000176,24.018290,-0.0077,1.389
11586.00,7.501903,25.03771,-0.000175,24.017391,-0.0078,1.388
11588.00,7.501514,25.03790,-0.000174,24.018178,-0.0078,1.388
11590.00,7.501427,25.03818,-0.000175,24.017660,-0.0078,1.389
11592.00,7.501134,25.03768,-0.000173,24.018046,-0.0077,1.389
11594.00,7.501412,25.03726,-0.000175,24.018026,-0.0078,1.389
11596.00,7.501339,25.03755,-0.000176,24.018318,-0.0078,1.389
11598.00,7.500853,25.03763,-0.000176,24.017776,-0.0078,1.389
11600.00,7.500989,25.03718,-0.000174,24.018037,-0.0078,1.388
11602.00,7.500371,25.03695,-0.000175,24.018368,-0.0078,1.389
11604.00,7.500566,25.03674,-0.000174,24.018002,-0.0078,1.389
11606.00,7.500419,25.03686,-0.000175,24.017596,-0.0078,1.389
11608.00,7.500244,25.03810,-0.000175,24.017754,-0.0078,1.389
11610.00,7.500604,25.03757,-0.000173,24.018164,-0.0077,1.389
11612.00,7.500187,25.03666,-0.000173,24.017864,-0.0077,1.388
11614.00,7.500173,25.03664,-0.000173,24.018307,-0.0077,1.389
11616.00,7.500526,25.03684,-0.000174,24.018328,-0.0077,1.388
11618.00,7.500291,25.03656,-0.000174,24.017763,-0.0077,1.389
11620.00,7.501395,25.03702,-0.000174,24.018087,-0.0078,1.389
11622.00,7.502031,25.03843,-0.000175,24.017670,-0.0077,1.388
11624.00,7.500942,25.03873,-0.000175,24.017670,-0.0077,1.389
11626.00,7.500448,25.03863,-0.000173,24.018327,-0.0078,1.389
11628.00,7.500191,25.03788,-0.000175,24.017966,-0.0078,1.388
11630.00,7.500504,25.03903,-0.000173,24.018648,-0.0078,1.388
11632.00,7.499839,25.03873,-0.000174,24.017756,-0.0078,1.388
11634.00,7.500190,25.03813,-0.000174,24.017696,-0.0078,1.389
11636.00,7.501301,25.03871,-0.000175,24.018388,-0.0078,1.389
11638.00,7.500838,25.03864,-0.000175,24.018392,-0.0077,1.389
11640.00,7.500243,25.03908,-0.000176,24.018229,-0.0078,1.388
11642.00,7.500300,25.03906,-0.000176,24.018925,-0.0078,1.388
11644.00,7.500144,25.03891,-0.000174,24.018392,-0.0078,1.389
11646.00,7.500749,25.03888,-0.000173,24.018162,-0.0078,1.388
11648.00,7.500485,25.03827,-0.000173,24.017886,-0.0078,1.389
11650.00,7.500262,25.03937,-0.000174,24.017707,-0.0077,1.389
11652.00,7.500183,25.03900,-0.000176,24.017674,-0.0077,1.389
11654.00,7.499562,25.03910,-0.000176,24.017964,-0.0078,1.389
11656.00,7.499538,25.03873,-0.000174,24.017631,-0.0077,1.389
11658.00,7.500213,25.03887,-0.000176,24.018276,-0.0077,1.389
11660.00,7.500308,25.03907,-0.000176,24.017855,-0.0077,1.389
11662.00,7.500153,25.03845,-0.000174,24.018040,-0.0078,1.388
11664.00,7.499491,25.03912,-0.000174,24.018289,-0.0077,1.389
11666.00,7.499405,25.04011,-0.000175,24.017660,-0.0077,1.388
11668.00,7.500175,25.04054,-0.000175,24.017493,-0.0078,1.388
11670.00,7.500524,25.03991,-0.000173,24.017839,-0.0078,1.388
11672.00,7.500159,25.03970,-0.000174,24.017790,-0.0077,1.388
11674.00,7.499185,25.03943,-0.000175,24.018223,-0.0078,1.389
11676.00,7.499331,25.04031,-0.000178,24.017797,-0.0078,1.389
11678.00,7.500116,25.03962,-0.000179,24.017955,-0.0078,1.388
11680.00,7.500223,25.03887,-0.000175,24.017812,-0.0078,1.388
11682.00,7.499302,25.03917,-0.000176,24.018169,-0.0078,1.388
11684.00,7.499543,25.03896,-0.000175,24.017937,-0.0078,1.388
11686.00,7.499786,25.03891,-0.000175,24.018220,-0.0078,1.388
11688.00,7.500482,25.03886,-0.000175,24.017261,-0.0078,1.389
11690.00,7.501023,25.03858,-0.000174,24.017767,-0.0077,1.388
11692.00,7.501038,25.03810,-0.000176,24.017843,-0.0078,1.389
11694.00,7.500402,25.03852,-0.000176,24.017886,-0.0077,1.389
11696.00,7.501140,25.03890,-0.000175,24.018370,-0.0078,1.388
11698.00,7.501742,25.03747,-0.000174,24.017638,-0.0078,1.389
11700.00,7.501440,25.03746,-0.000175,24.018158,-0.0078,1.389
11702.00,7.500744,25.03803,-0.000176,24.017538,-0.0078,1.389
11704.00,7.501261,25.03835,-0.000176,24.017814,-0.0077,1.389
11706.00,7.501154,25.03818,-0.000175,24.018372,-0.0077,1.389
11708.00,7.501374,25.03755,-0.000175,24.018196,-0.0077,1.389
11710.00,7.500851,25.03827,-0.000175,24.018412,-0.0078,1.389
11712.00,7.500765,25.03873,-0.000175,24.018214,-0.0077,1.389
11714.00,7.500662,25.03856,-0.000175,24.017799,-0.0078,1.388
11716.00,7.501122,25.03826,-0.000175,24.018196,-0.0078,1.389
11718.00,7.501417,25.03877,-0.000174,24.017859,-0.0078,1.388
11720.00,7.500870,25.03757,-0.000175,24.017239,-0.0078,1.389
11722.00,7.500253,25.03749,-0.000176,24.017942,-0.0078,1.389
11724.00,7.500013,25.03727,-0.000175,24.017669,-0.0078,1.389
11726.00,7.500033,25.03791,-0.000176,24.017959,-0.0078,1.389
11728.00,7.500488,25.03830,-0.000176,24.018029,-0.0078,1.389
11730.00,7.500511,25.03781,-0.000173,24.018332,-0.0077,1.389
11732.00,7.500112,25.03789,-0.000174,24.018686,-0.0077,1.389
11734.00,7.500491,25.03733,-0.000176,24.018323,-0.0078,1.389
11736.00,7.501398,25.03843,-0.000175,24.017805,-0.0078,1.389
11738.00,7.501220,25.03753,-0.000175,24.018626,-0.0078,1.389
11740.00,7.501644,25.03776,-0.000175,24.018338,-0.0078,1.389
11742.00,7.501574,25.03758,-0.000174,24.018122,-0.0078,1.388
11744.00,7.501800,25.03744,-0.000174,24.018443,-0.0078,1.388
11746.00,7.501916,25.03678,-0.000174,24.016953,-0.0078,1.389
11748.00,7.501596,25.03630,-0.000175,24.017899,-0.0077,1.389
11750.00,7.501453,25.03644,-0.000175,24.018227,-0.0078,1.389
11752.00,7.500563,25.03660,-0.000176,24.017574,-0.0078,1.389
11754.00,7.500436,25.03704,-0.000176,24.017767,-0.0078,1.389
11756.00,7.500522,25.03714,-0.000175,24.018350,-0.0078,1.389
11758.00,7.500488,25.03673,-0.000173,24.017781,-0.0078,1.389
11760.00,7.500886,25.03695,-0.000176,24.018022,-0.0078,1.389
11762.00,7.501111,25.03834,-0.000175,24.018463,-0.0078,1.388
11764.00,7.500472,25.03755,-0.000175,24.017632,-0.0078,1.388
11766.00,7.499730,25.03768,-0.000174,24.017728,-0.0077,1.389
11768.00,7.498976,25.03778,-0.000174,24.017725,-0.0078,1.388
11770.00,7.499033,25.03762,-0.000174,24.018446,-0.0078,1.388
11772.00,7.499106,25.03711,-0.000175,24.018165,-0.0078,1.389
11774.00,7.499604,25.03715,-0.000175,24.018171,-0.0077,1.388
11776.00,7.498781,25.03731,-0.000176,24.017917,-0.0078,1.388
11778.00,7.498300,25.03730,-0.000175,24.017661,-0.0077,1.388
11780.00,7.499063,25.03716,-0.000174,24.017848,-0.0078,1.388
11782.00,7.499184,25.03752,-0.000174,24.018086,-0.0078,1.388
11784.00,7.500116,25.03762,-0.000174,24.017986,-0.0078,1.389
11786.00,7.500275,25.03869,-0.000175,24.018434,-0.0078,1.389
11788.00,7.499810,25.03833,-0.000176,24.017931,-0.0078,1.389
11790.00,7.499826,25.03805,-0.000175,24.018225,-0.0077,1.389
11792.00,7.500188,25.03774,-0.000177,24.017756,-0.0078,1.389
11794.00,7.499112,25.03805,-0.000176,24.017959,-0.0078,1.388
11796.00,7.498791,25.03706,-0.000174,24.018162,-0.0078,1.389
11798.00,7.498341,25.03748,-0.000175,24.018381,-0.0077,1.389
11800.00,7.499000,25.03818,-0.000176,24.018252,-0.0077,1.389
11802.00,7.499733,25.03810,-0.000176,24.017748,-0.0078,1.389
11804.00,7.500196,25.03741,-0.000176,24.018457,-0.0078,1.389
11806.00,7.500080,25.03814,-0.000175,24.018586,-0.0077,1.389
11808.00,7.500038,25.03751,-0.000174,24.017732,-0.0078,1.388
11810.00,7.500528,25.03735,-0.000176,24.017605,-0.0078,1.389
11812.00,7.500428,25.03764,-0.000175,24.017863,-0.0078,1.389
11814.00,7.499789,25.03824,-0.000176,24.017930,-0.0078,1.389
11816.00,7.500040,25.03866,-0.000175,24.018232,-0.0078,1.389
11818.00,7.499854,25.03911,-0.000175,24.017681,-0.0077,1.389
11820.00,7.500309,25.04024,-0.000176,24.018049,-0.0078,1.388
11822.00,7.499819,25.03929,-0.000174,24.018642,-0.0077,1.389
11824.00,7.499236,25.03943,-0.000174,24.017960,-0.0077,1.389
11826.00,7.499656,25.03983,-0.000175,24.017542,-0.0078,1.389
11828.00,7.500334,25.04029,-0.000176,24.017643,-0.0077,1.389
11830.00,7.500276,25.04005,-0.000175,24.018035,-0.0078,1.389
11832.00,7.500153,25.04026,-0.000175,24.018323,-0.0077,1.389
11834.00,7.500341,25.03987,-0.000176,24.018740,-0.0078,1.390
11836.00,7.500427,25.03927,-0.000174,24.017906,-0.0078,1.390
11838.00,7.500989,25.03944,-0.000176,24.017937,-0.0077,1.389
11840.00,7.501110,25.03954,-0.000175,24.018325,-0.0078,1.389
11842.00,7.501137,25.03879,-0.000174,24.018484,-0.0077,1.389
11844.00,7.501149,25.03850,-0.000174,24.018332,-0.0077,1.389
11846.00,7.500936,25.03907,-0.000174,24.017736,-0.0078,1.389
11848.00,7.500773,25.03836,-0.000174,24.018562,-0.0078,1.389
11850.00,7.499773,25.03838,-0.000175,24.018082,-0.0077,1.389
11852.00,7.499835,25.03888,-0.000174,24.017815,-0.0077,1.390
11854.00,7.500382,25.03792,-0.000175,24.017904,-0.0078,1.390
11856.00,7.500534,25.03856,-0.000176,24.017924,-0.0077,1.390
11858.00,7.500278,25.03881,-0.000175,24.018773,-0.0078,1.389
11860.00,7.499551,25.03856,-0.000175,24.018727,-0.0077,1.389
11862.00,7.498754,25.03852,-0.000173,24.017933,-0.0077,1.389
11864.00,7.498717,25.03913,-0.000174,24.018800,-0.0077,1.389
11866.00,7.499437,25.03923,-0.000174,24.018385,-0.0077,1.389
11868.00,7.498938,25.03891,-0.000174,24.018365,-0.0077,1.388
11870.00,7.499234,25.03903,-0.000174,24.017944,-0.0077,1.388
11872.00,7.499651,25.03918,-0.000173,24.018454,-0.0078,1.389
11874.00,7.499915,25.03930,-0.000174,24.018573,-0.0078,1.389
11876.00,7.499982,25.03984,-0.000174,24.018385,-0.0078,1.389
11878.00,7.499708,25.03929,-0.000175,24.018390,-0.0077,1.389
11880.00,7.499882,25.03932,-0.000174,24.018497,-0.0077,1.389
11882.00,7.499754,25.03927,-0.000175,24.018452,-0.0078,1.389
11884.00,7.499761,25.03870,-0.000176,24.017870,-0.0077,1.389
11886.00,7.500237,25.03902,-0.000174,24.017687,-0.0078,1.390
11888.00,7.500661,25.03891,-0.000174,24.018448,-0.0078,1.389
11890.00,7.500892,25.03856,-0.000174,24.018086,-0.0077,1.389
11892.00,7.501588,25.03761,-0.000175,24.017877,-0.0077,1.389
11894.00,7.501549,25.03850,-0.000174,24.018216,-0.0077,1.388
11896.00,7.501885,25.03804,-0.000174,24.018290,-0.0077,1.389
11898.00,7.501633,25.03898,-0.000174,24.018212,-0.0077,1.389
11900.00,7.500959,25.03872,-0.000173,24.017725,-0.0078,1.389
11902.00,7.500713,25.03816,-0.000176,24.018276,-0.0077,1.389
11904.00,7.500939,25.03796,-0.000174,24.018401,-0.0078,1.389
11906.00,7.500913,25.03844,-0.000173,24.018448,-0.0077,1.388
11908.00,7.500955,25.03792,-0.000173,24.018160,-0.0077,1.388
11910.00,7.500249,25.03949,-0.000173,24.018385,-0.0077,1.388
11912.00,7.500807,25.03941,-0.000174,24.017892,-0.0078,1.388
11914.00,7.500793,25.03935,-0.000175,24.018140,-0.0077,1.389
11916.00,7.500782,25.03903,-0.000176,24.017872,-0.0078,1.389
11918.00,7.500028,25.03849,-0.000176,24.018459,-0.0077,1.389
11920.00,7.498301,25.03828,-0.000175,24.018582,-0.0078,1.389
11922.00,7.498064,25.03918,-0.000174,24.017930,-0.0078,1.389
11924.00,7.499299,25.03897,-0.000176,24.017872,-0.0078,1.389
11926.00,7.500252,25.03864,-0.000175,24.018029,-0.0077,1.389
11928.00,7.499622,25.03892,-0.000175,24.017868,-0.0078,1.389
11930.00,7.498699,25.03878,-0.000174,24.017908,-0.0077,1.389
11932.00,7.499029,25.03913,-0.000174,24.018348,-0.0078,1.389
11934.00,7.500653,25.03868,-0.000173,24.018091,-0.0078,1.389
11936.00,7.500587,25.03838,-0.000175,24.017852,-0.0078,1.388
11938.00,7.499961,25.03875,-0.000174,24.018356,-0.0077,1.389
11940.00,7.500378,25.03913,-0.000174,24.018379,-0.0078,1.389
11942.00,7.500730,25.03909,-0.000175,24.018096,-0.0078,1.389
11944.00,7.500804,25.03828,-0.000175,24.018290,-0.0077,1.389
11946.00,7.500772,25.03789,-0.000174,24.018180,-0.0077,1.389
11948.00,7.500288,25.03832,-0.000174,24.017326,-0.0077,1.389
11950.00,7.500857,25.03930,-0.000174,24.018111,-0.0077,1.389
11952.00,7.501254,25.03890,-0.000173,24.018218,-0.0077,1.389
11954.00,7.500167,25.03881,-0.000175,24.018312,-0.0078,1.389
11956.00,7.499421,25.03901,-0.000174,24.017435,-0.0078,1.389
11958.00,7.499510,25.03839,-0.000174,24.018167,-0.0078,1.389
11960.00,7.499595,25.03796,-0.000173,24.018406,-0.0078,1.389
11962.00,7.499665,25.03847,-0.000174,24.018202,-0.0077,1.389
11964.00,7.499282,25.03779,-0.000174,24.018361,-0.0077,1.389
11966.00,7.499775,25.03771,-0.000174,24.018695,-0.0077,1.389
11968.00,7.499957,25.03795,-0.000175,24.017768,-0.0078,1.389
11970.00,7.499922,25.03772,-0.000175,24.018309,-0.0078,1.389
11972.00,7.499525,25.03823,-0.000175,24.018388,-0.0077,1.389
11974.00,7.499701,25.03785,-0.000174,24.018028,-0.0077,1.388
11976.00,7.499662,25.03811,-0.000174,24.017598,-0.0077,1.389
11978.00,7.499372,25.03837,-0.000175,24.017756,-0.0078,1.388
11980.00,7.499547,25.03837,-0.000174,24.017941,-0.0077,1.389
11982.00,7.500037,25.03813,-0.000176,24.018290,-0.0077,1.389
11984.00,7.500469,25.03824,-0.000176,24.018350,-0.0078,1.389
11986.00,7.500659,25.03784,-0.000174,24.018818,-0.0078,1.389
11988.00,7.501085,25.03774,-0.000174,24.017917,-0.0077,1.389
11990.00,7.500101,25.03763,-0.000174,24.018461,-0.0077,1.389
11992.00,7.500138,25.03790,-0.000174,24.018296,-0.0078,1.389
11994.00,7.500555,25.03813,-0.000175,24.017812,-0.0078,1.389
11996.00,7.500682,25.03854,-0.000175,24.018492,-0.0078,1.389
11998.00,7.499612,25.03844,-0.000175,24.018091,-0.0078,1.389
12000.00,7.498992,25.03819,-0.000174,24.018289,-0.0077,1.389
12002.00,7.499429,25.03770,-0.000174,24.017397,-0.0077,1.389
12004.00,7.499892,25.03819,-0.000175,24.018189,-0.0078,1.389
@20,12.0000,24.0
12006.00,7.500461,25.03830,-0.000174,24.018111,-0.0078,1.389
12008.00,7.498182,25.03859,-0.000175,24.017997,-0.0078,1.388
12010.00,7.490519,25.03909,-0.000174,24.017881,-0.0078,1.388
12012.00,7.478979,25.03930,-0.000174,24.017757,-0.0077,1.388
12014.00,7.463374,25.03902,-0.000173,24.018686,-0.0077,1.388
12016.00,7.448147,25.03899,-0.000174,24.018740,-0.0077,1.388
12018.00,7.437632,25.03899,-0.000175,24.017603,-0.0078,1.389
12020.00,7.429189,25.03841,-0.000176,24.017335,-0.0078,1.390
12022.00,7.422793,25.03939,-0.000177,24.017892,-0.0078,1.389
12024.00,7.415954,25.03921,-0.000176,24.018113,-0.0078,1.390
12026.00,7.409061,25.03876,-0.000176,24.017888,-0.0077,1.391
12028.00,7.402832,25.03907,-0.000177,24.018454,-0.0077,1.390
12030.00,7.396116,25.03936,-0.000177,24.018164,-0.0077,1.390
12032.00,7.392428,25.04013,-0.000176,24.017592,-0.0077,1.389
12034.00,7.395580,25.03934,-0.000175,24.018095,-0.0077,1.390
12036.00,7.403928,25.03917,-0.000177,24.018356,-0.0078,1.391
12038.00,7.416308,25.03978,-0.000176,24.018203,-0.0077,1.391
12040.00,7.427409,25.03953,-0.000176,24.018325,-0.0077,1.390
12042.00,7.434726,25.04018,-0.000175,24.018341,-0.0077,1.390
12044.00,7.439832,25.04042,-0.000174,24.018459,-0.0078,1.389
12046.00,7.444755,25.04064,-0.000174,24.017884,-0.0078,1.389
12048.00,7.450039,25.03989,-0.000174,24.018209,-0.0077,1.390
12050.00,7.457434,25.03970,-0.000173,24.018974,-0.0078,1.390
12052.00,7.464472,25.04057,-0.000174,24.018176,-0.0078,1.390
12054.00,7.470120,25.04012,-0.000173,24.018716,-0.0078,1.389
12056.00,7.475886,25.03905,-0.000174,24.017698,-0.0078,1.389
12058.00,7.481183,25.03956,-0.000173,24.018124,-0.0078,1.389
12060.00,7.485884,25.03931,-0.000174,24.018138,-0.0078,1.389
12062.00,7.490142,25.03830,-0.000174,24.017480,-0.0078,1.389
12064.00,7.493940,25.03847,-0.000176,24.017950,-0.0078,1.389
12066.00,7.496301,25.03871,-0.000175,24.018426,-0.0078,1.389
12068.00,7.498960,25.03788,-0.000174,24.017904,-0.0077,1.389
12070.00,7.500301,25.03762,-0.000174,24.018026,-0.0078,1.389
12072.00,7.502159,25.03825,-0.000174,24.018289,-0.0077,1.389
12074.00,7.503878,25.03787,-0.000176,24.018060,-0.0078,1.389
12076.00,7.503721,25.03710,-0.000176,24.017935,-0.0078,1.389
12078.00,7.505095,25.03762,-0.000175,24.018051,-0.0078,1.389
12080.00,7.505947,25.03784,-0.000176,24.018265,-0.0078,1.389
12082.00,7.506390,25.03775,-0.000175,24.017759,-0.0077,1.389
12084.00,7.506215,25.03781,-0.000174,24.018272,-0.0078,1.389
12086.00,7.505751,25.03796,-0.000175,24.017471,-0.0078,1.390
12088.00,7.506330,25.03824,-0.000175,24.017676,-0.0078,1.390
12090.00,7.505502,25.03793,-0.000174,24.018314,-0.0077,1.389
12092.00,7.505081,25.03787,-0.000174,24.018140,-0.0078,1.389
12094.00,7.504811,25.03744,-0.000175,24.018809,-0.0077,1.389
12096.00,7.505184,25.03751,-0.000175,24.018461,-0.0077,1.389
12098.00,7.504715,25.03717,-0.000174,24.018352,-0.0078,1.390
12100.00,7.504481,25.03842,-0.000175,24.018466,-0.0078,1.390
12102.00,7.503509,25.03810,-0.000176,24.017924,-0.0078,1.389
12104.00,7.502894,25.03684,-0.000176,24.018211,-0.0077,1.389
12106.00,7.502456,25.03779,-0.000175,24.018178,-0.0077,1.389
12108.00,7.502475,25.03842,-0.000174,24.018147,-0.0077,1.389
12110.00,7.502471,25.03768,-0.000175,24.018316,-0.0078,1.389
12112.00,7.502473,25.03751,-0.000174,24.018301,-0.0078,1.389
12114.00,7.501951,25.03688,-0.000175,24.018104,-0.0078,1.389
12116.00,7.502094,25.03806,-0.000175,24.018200,-0.0077,1.389
12118.00,7.501324,25.03696,-0.000175,24.018867,-0.0077,1.389
12120.00,7.502178,25.03713,-0.000175,24.018185,-0.0077,1.389
12122.00,7.502558,25.03778,-0.000175,24.018609,-0.0077,1.389
12124.00,7.503279,25.03760,-0.000174,24.018231,-0.0077,1.389
12126.00,7.503371,25.03717,-0.000175,24.018591,-0.0078,1.390
12128.00,7.503484,25.03731,-0.000175,24.018640,-0.0077,1.389
12130.00,7.502305,25.03793,-0.000174,24.018651,-0.0077,1.390
12132.00,7.503053,25.03922,-0.000173,24.018430,-0.0077,1.389
12134.00,7.503753,25.03853,-0.000174,24.017781,-0.0077,1.389
12136.00,7.503429,25.03843,-0.000174,24.018771,-0.0077,1.389
12138.00,7.503049,25.03880,-0.000175,24.017837,-0.0077,1.390
12140.00,7.503112,25.03799,-0.000175,24.018227,-0.0078,1.390
12142.00,7.503370,25.03811,-0.000174,24.018011,-0.0078,1.389
12144.00,7.504349,25.03867,-0.000175,24.017433,-0.0078,1.389
12146.00,7.504642,25.03853,-0.000175,24.018104,-0.0078,1.390
12148.00,7.504409,25.03796,-0.000175,24.017989,-0.0078,1.389
12150.00,7.503905,25.03746,-0.000174,24.018135,-0.0077,1.389
12152.00,7.503820,25.03799,-0.000175,24.018309,-0.0078,1.389
12154.00,7.503248,25.03846,-0.000175,24.017640,-0.0078,1.389
12156.00,7.502570,25.03817,-0.000176,24.018212,-0.0077,1.389
12158.00,7.502452,25.03877,-0.000176,24.017883,-0.0078,1.389
12160.00,7.502809,25.03869,-0.000175,24.017457,-0.0078,1.389
12162.00,7.502638,25.03763,-0.000175,24.017960,-0.0078,1.389
12164.00,7.502431,25.03732,-0.000175,24.018115,-0.0078,1.389
12166.00,7.502128,25.03821,-0.000175,24.017921,-0.0078,1.390
12168.00,7.502226,25.03830,-0.000175,24.017819,-0.0078,1.389
12170.00,7.502574,25.03784,-0.000175,24.018232,-0.0078,1.389
12172.00,7.503061,25.03734,-0.000174,24.018095,-0.0078,1.389
12174.00,7.503172,25.03667,-0.000175,24.018147,-0.0078,1.389
12176.00,7.502569,25.03794,-0.000175,24.018151,-0.0078,1.390
12178.00,7.501823,25.03785,-0.000176,24.018325,-0.0077,1.389
12180.00,7.501471,25.03769,-0.000174,24.017794,-0.0077,1.388
12182.00,7.501761,25.03827,-0.000173,24.017863,-0.0077,1.390
12184.00,7.502405,25.03830,-0.000176,24.018706,-0.0077,1.389
12186.00,7.502174,25.03822,-0.000176,24.019206,-0.0077,1.389
12188.00,7.501950,25.03789,-0.000176,24.018334,-0.0077,1.389
12190.00,7.502031,25.03713,-0.000176,24.017979,-0.0078,1.389
12192.00,7.502499,25.03743,-0.000175,24.017690,-0.0077,1.389
12194.00,7.502612,25.03738,-0.000175,24.017973,-0.0077,1.389
12196.00,7.502414,25.03740,-0.000174,24.017832,-0.0078,1.388
12198.00,7.502768,25.03727,-0.000175,24.018626,-0.0077,1.389
12200.00,7.502400,25.03753,-0.000174,24.018629,-0.0078,1.389
12202.00,7.502722,25.03747,-0.000175,24.018193,-0.0078,1.389
12204.00,7.502331,25.03641,-0.000176,24.018254,-0.0078,1.390
12206.00,7.501620,25.03696,-0.000175,24.017738,-0.0078,1.390
12208.00,7.501173,25.03724,-0.000177,24.018383,-0.0078,1.389
12210.00,7.501266,25.03817,-0.000175,24.018176,-0.0078,1.389
12212.00,7.500656,25.03782,-0.000175,24.018191,-0.0078,1.389
12214.00,7.499901,25.03736,-0.000175,24.017621,-0.0077,1.389
12216.00,7.500759,25.03751,-0.000175,24.017980,-0.0077,1.389
12218.00,7.502334,25.03726,-0.000176,24.018379,-0.0078,1.389
12220.00,7.501818,25.03818,-0.000175,24.017806,-0.0078,1.389
12222.00,7.501790,25.03811,-0.000174,24.018292,-0.0078,1.389
12224.00,7.501376,25.03738,-0.000174,24.017788,-0.0077,1.389
12226.00,7.501129,25.03726,-0.000175,24.017743,-0.0077,1.389
12228.00,7.501048,25.03798,-0.000176,24.018426,-0.0077,1.390
12230.00,7.500962,25.03791,-0.000176,24.018535,-0.0078,1.390
12232.00,7.501234,25.03817,-0.000175,24.018285,-0.0078,1.389
12234.00,7.501696,25.03708,-0.000175,24.018617,-0.0077,1.389
12236.00,7.502128,25.03685,-0.000175,24.017676,-0.0078,1.389
12238.00,7.502171,25.03714,-0.000176,24.017721,-0.0078,1.389
12240.00,7.501108,25.03741,-0.000175,24.018361,-0.0078,1.389
12242.00,7.499949,25.03696,-0.000175,24.017792,-0.0078,1.389
12244.00,7.499534,25.03640,-0.000175,24.017395,-0.0078,1.389
12246.00,7.500269,25.03620,-0.000175,24.017629,-0.0078,1.389
12248.00,7.500103,25.03662,-0.000177,24.017921,-0.0078,1.391
12250.00,7.499964,25.03698,-0.000176,24.018002,-0.0078,1.390
12252.00,7.500502,25.03751,-0.000176,24.018124,-0.0077,1.389
12254.00,7.500794,25.03733,-0.000174,24.018216,-0.0078,1.389
12256.00,7.500358,25.03745,-0.000175,24.018305,-0.0078,1.389
12258.00,7.500916,25.03729,-0.000174,24.018055,-0.0077,1.390
12260.00,7.501750,25.03760,-0.000174,24.018392,-0.0078,1.390
12262.00,7.501169,25.03799,-0.000176,24.018280,-0.0078,1.389
12264.00,7.500399,25.03799,-0.000175,24.017687,-0.0078,1.389
12266.00,7.500347,25.03763,-0.000175,24.018715,-0.0078,1.389
12268.00,7.499456,25.03721,-0.000175,24.018018,-0.0078,1.389
12270.00,7.499750,25.03744,-0.000174,24.017814,-0.0078,1.389
12272.00,7.500339,25.03731,-0.000174,24.017634,-0.0078,1.389
12274.00,7.501250,25.03677,-0.000174,24.018086,-0.0078,1.389
12276.00,7.500697,25.03675,-0.000175,24.018053,-0.0078,1.390
12278.00,7.499081,25.03650,-0.000174,24.018444,-0.0078,1.390
12280.00,7.499646,25.03644,-0.000175,24.018606,-0.0078,1.390
12282.00,7.500439,25.03622,-0.000175,24.018430,-0.0077,1.389
12284.00,7.501001,25.03649,-0.000176,24.018629,-0.0078,1.389
12286.00,7.500689,25.03751,-0.000175,24.018348,-0.0078,1.389
12288.00,7.500615,25.03655,-0.000174,24.018058,-0.0078,1.389
12290.00,7.500241,25.03686,-0.000175,24.018029,-0.0078,1.389
12292.00,7.499771,25.03626,-0.000174,24.018223,-0.0078,1.389
12294.00,7.499703,25.03632,-0.000174,24.018296,-0.0078,1.389
12296.00,7.499724,25.03726,-0.000175,24.018194,-0.0078,1.389
12298.00,7.500019,25.03672,-0.000175,24.018454,-0.0077,1.389
12300.00,7.499793,25.03650,-0.000174,24.018144,-0.0078,1.389
12302.00,7.499960,25.03587,-0.000174,24.017997,-0.0078,1.390
12304.00,7.499658,25.03559,-0.000175,24.018222,-0.0077,1.389
12306.00,7.500281,25.03628,-0.000175,24.018216,-0.0077,1.389
12308.00,7.499797,25.03641,-0.000175,24.018136,-0.0078,1.389
12310.00,7.500283,25.03585,-0.000175,24.018522,-0.0078,1.390
12312.00,7.501033,25.03675,-0.000175,24.018363,-0.0078,1.389
12314.00,7.500317,25.03708,-0.000174,24.017424,-0.0078,1.389
12316.00,7.500166,25.03693,-0.000173,24.018285,-0.0078,1.389
12318.00,7.501302,25.03692,-0.000173,24.018071,-0.0078,1.389
12320.00,7.501060,25.03608,-0.000174,24.018316,-0.0077,1.390
12322.00,7.500866,25.03651,-0.000174,24.018314,-0.0077,1.389
12324.00,7.501257,25.03689,-0.000176,24.017796,-0.0078,1.389
12326.00,7.500481,25.03742,-0.000174,24.018611,-0.0078,1.390
12328.00,7.500157,25.03762,-0.000175,24.018706,-0.0077,1.389
12330.00,7.500538,25.03736,-0.000175,24.018180,-0.0077,1.389
12332.00,7.500785,25.03821,-0.000175,24.018069,-0.0078,1.390
12334.00,7.500735,25.03815,-0.000175,24.017812,-0.0078,1.389
12336.00,7.500681,25.03730,-0.000174,24.018142,-0.0078,1.390
12338.00,7.500856,25.03749,-0.000176,24.017975,-0.0077,1.389
12340.00,7.500628,25.03697,-0.000175,24.017962,-0.0077,1.389
12342.00,7.501064,25.03645,-0.000175,24.018093,-0.0078,1.389
12344.00,7.500950,25.03710,-0.000174,24.017895,-0.0077,1.389
12346.00,7.499447,25.03777,-0.000175,24.017944,-0.0078,1.390
12348.00,7.498995,25.03812,-0.000175,24.018316,-0.0077,1.390
12350.00,7.499234,25.03739,-0.000176,24.018356,-0.0078,1.389
12352.00,7.499152,25.03732,-0.000175,24.017712,-0.0077,1.389
12354.00,7.498778,25.03711,-0.000173,24.018285,-0.0077,1.389
12356.00,7.499487,25.03728,-0.000174,24.018115,-0.0078,1.389
12358.00,7.499560,25.03670,-0.000174,24.017837,-0.0078,1.389
12360.00,7.499258,25.03776,-0.000175,24.018049,-0.0078,1.390
12362.00,7.499005,25.03826,-0.000174,24.018310,-0.0077,1.390
12364.00,7.499077,25.03837,-0.000175,24.018006,-0.0078,1.389
12366.00,7.499585,25.03869,-0.000175,24.018287,-0.0078,1.389
12368.00,7.499837,25.03908,-0.000175,24.017843,-0.0078,1.389
12370.00,7.499838,25.03863,-0.000176,24.017839,-0.0078,1.389
12372.00,7.499876,25.03834,-0.000176,24.018026,-0.0077,1.390
12374.00,7.500238,25.03872,-0.000176,24.018408,-0.0077,1.390
12376.00,7.500280,25.03817,-0.000176,24.018805,-0.0078,1.389
12378.00,7.500686,25.03862,-0.000174,24.017921,-0.0078,1.389
12380.00,7.501023,25.03845,-0.000174,24.017868,-0.0078,1.390
12382.00,7.500769,25.03877,-0.000175,24.018305,-0.0078,1.389
12384.00,7.499189,25.03794,-0.000175,24.018191,-0.0078,1.390
12386.00,7.499388,25.03743,-0.000175,24.018651,-0.0078,1.390
12388.00,7.499606,25.03794,-0.000174,24.018611,-0.0077,1.389
12390.00,7.499643,25.03777,-0.000174,24.018015,-0.0077,1.390
12392.00,7.498528,25.03769,-0.000174,24.017569,-0.0078,1.389
12394.00,7.498801,25.03762,-0.000174,24.018298,-0.0078,1.390
12396.00,7.499144,25.03813,-0.000175,24.018071,-0.0078,1.390
12398.00,7.499424,25.03841,-0.000174,24.018316,-0.0078,1.390
12400.00,7.499791,25.03840,-0.000174,24.017678,-0.0077,1.390
12402.00,7.499304,25.03925,-0.000174,24.018038,-0.0078,1.389
12404.00,7.499740,25.03968,-0.000174,24.018222,-0.0078,1.389
12406.00,7.499818,25.03921,-0.000176,24.017944,-0.0078,1.390
12408.00,7.500325,25.03873,-0.000176,24.018071,-0.0077,1.389
12410.00,7.500008,25.03878,-0.000174,24.018435,-0.0077,1.389
12412.00,7.499571,25.03948,-0.000174,24.018854,-0.0078,1.389
12414.00,7.499158,25.04022,-0.000174,24.018430,-0.0078,1.390
12416.00,7.498277,25.03954,-0.000175,24.018145,-0.0077,1.390
12418.00,7.498248,25.03953,-0.000175,24.018599,-0.0077,1.390
12420.00,7.498614,25.03934,-0.000175,24.017466,-0.0077,1.389
12422.00,7.498437,25.03924,-0.000175,24.018649,-0.0077,1.390
12424.00,7.498185,25.03922,-0.000176,24.018281,-0.0078,1.390
12426.00,7.497565,25.03860,-0.000175,24.017689,-0.0077,1.390
12428.00,7.498084,25.03840,-0.000175,24.018338,-0.0078,1.390
12430.00,7.498603,25.03808,-0.000175,24.018497,-0.0077,1.389
12432.00,7.498576,25.03774,-0.000173,24.018160,-0.0078,1.389
12434.00,7.498930,25.03766,-0.000174,24.018336,-0.0077,1.390
12436.00,7.499609,25.03850,-0.000174,24.018899,-0.0078,1.390
12438.00,7.499826,25.03796,-0.000174,24.018617,-0.0077,1.390
12440.00,7.500453,25.03761,-0.000174,24.018698,-0.0077,1.390
12442.00,7.500244,25.03787,-0.000174,24.018597,-0.0078,1.389
12444.00,7.499676,25.03834,-0.000175,24.017801,-0.0078,1.389
12446.00,7.499967,25.03872,-0.000174,24.018182,-0.0077,1.390
12448.00,7.500568,25.03802,-0.000175,24.018278,-0.0078,1.390
12450.00,7.500800,25.03771,-0.000175,24.018125,-0.0077,1.389
12452.00,7.499855,25.03788,-0.000175,24.018439,-0.0077,1.389
12454.00,7.500272,25.03810,-0.000173,24.018260,-0.0077,1.390
12456.00,7.499942,25.03770,-0.000173,24.017968,-0.0078,1.389
12458.00,7.500046,25.03794,-0.000174,24.018265,-0.0078,1.389
12460.00,7.500717,25.03837,-0.000173,24.018479,-0.0077,1.390
12462.00,7.500784,25.03858,-0.000174,24.017716,-0.0077,1.390
12464.00,7.500509,25.03907,-0.000175,24.018967,-0.0078,1.390
12466.00,7.500047,25.03911,-0.000175,24.018805,-0.0077,1.390
12468.00,7.500090,25.03895,-0.000175,24.018531,-0.0078,1.390
12470.00,7.499558,25.03973,-0.000175,24.017989,-0.0077,1.390
12472.00,7.499488,25.03932,-0.000175,24.018840,-0.0077,1.390
12474.00,7.499610,25.03911,-0.000174,24.019117,-0.0077,1.390
12476.00,7.499393,25.03872,-0.000175,24.018655,-0.0078,1.389
12478.00,7.499486,25.03843,-0.000174,24.017596,-0.0078,1.390
12480.00,7.498585,25.03768,-0.000173,24.018187,-0.0077,1.390
12482.00,7.498277,25.03770,-0.000174,24.018193,-0.0077,1.390
12484.00,7.499129,25.03902,-0.000173,24.017886,-0.0077,1.390
12486.00,7.499192,25.03952,-0.000174,24.018200,-0.0078,1.389
12488.00,7.498957,25.03926,-0.000173,24.018439,-0.0077,1.389
12490.00,7.498026,25.03901,-0.000174,24.018414,-0.0078,1.390
12492.00,7.498500,25.03842,-0.000175,24.018521,-0.0077,1.390
12494.00,7.498030,25.03831,-0.000174,24.019161,-0.0077,1.390
12496.00,7.498557,25.03846,-0.000174,24.018870,-0.0077,1.390
12498.00,7.499362,25.03858,-0.000175,24.018798,-0.0077,1.389
12500.00,7.500177,25.03900,-0.000174,24.019108,-0.0077,1.390
12502.00,7.500020,25.03836,-0.000173,24.018551,-0.0077,1.390
12504.00,7.500568,25.03869,-0.000175,24.018620,-0.0077,1.389
12506.00,7.501241,25.03911,-0.000175,24.018390,-0.0077,1.390
12508.00,7.500328,25.03831,-0.000173,24.018267,-0.0078,1.389
12510.00,7.499450,25.03762,-0.000174,24.018638,-0.0077,1.390
12512.00,7.500059,25.03870,-0.000173,24.018744,-0.0077,1.390
12514.00,7.499605,25.03908,-0.000174,24.018193,-0.0077,1.391
12516.00,7.499710,25.03869,-0.000175,24.018484,-0.0077,1.390
12518.00,7.499895,25.03901,-0.000175,24.018861,-0.0077,1.390
12520.00,7.499826,25.03843,-0.000175,24.018807,-0.0077,1.389
12522.00,7.499683,25.03916,-0.000175,24.018800,-0.0077,1.389
12524.00,7.499025,25.04000,-0.000174,24.018241,-0.0077,1.389
12526.00,7.499049,25.04003,-0.000173,24.018149,-0.0077,1.389
12528.00,7.498472,25.03975,-0.000173,24.018154,-0.0078,1.389
12530.00,7.498367,25.03899,-0.000174,24.018687,-0.0077,1.390
12532.00,7.499035,25.03824,-0.000175,24.017986,-0.0077,1.390
12534.00,7.498360,25.03826,-0.000175,24.018376,-0.0078,1.389
12536.00,7.499112,25.03828,-0.000175,24.018243,-0.0077,1.389
12538.00,7.498823,25.03862,-0.000174,24.017948,-0.0077,1.390
12540.00,7.498891,25.03888,-0.000175,24.018783,-0.0078,1.390
12542.00,7.498500,25.03962,-0.000174,24.018118,-0.0078,1.390
12544.00,7.498159,25.03968,-0.000175,24.018847,-0.0077,1.390
12546.00,7.498018,25.03962,-0.000174,24.018104,-0.0077,1.389
12548.00,7.497632,25.03980,-0.000173,24.018285,-0.0078,1.389
12550.00,7.498330,25.03959,-0.000173,24.018363,-0.0078,1.390
12552.00,7.498148,25.03984,-0.000173,24.017991,-0.0078,1.390
12554.00,7.497887,25.04053,-0.000175,24.018577,-0.0078,1.390
12556.00,7.498224,25.04000,-0.000175,24.017830,-0.0078,1.389
12558.00,7.498001,25.03927,-0.000175,24.018352,-0.0077,1.389
12560.00,7.497934,25.03965,-0.000176,24.018537,-0.0077,1.390
12562.00,7.497119,25.03941,-0.000175,24.018811,-0.0077,1.390
12564.00,7.496836,25.03948,-0.000175,24.018484,-0.0077,1.390
12566.00,7.497906,25.03904,-0.000174,24.017817,-0.0077,1.389
12568.00,7.498681,25.03881,-0.000174,24.018444,-0.0077,1.389
12570.00,7.498166,25.03891,-0.000174,24.018528,-0.0077,1.389
12572.00,7.498464,25.03894,-0.000175,24.018454,-0.0077,1.390
12574.00,7.499287,25.03882,-0.000175,24.018178,-0.0077,1.390
12576.00,7.500008,25.03819,-0.000175,24.018983,-0.0077,1.390
12578.00,7.499414,25.03885,-0.000174,24.018551,-0.0077,1.389
12580.00,7.498329,25.03876,-0.000173,24.018869,-0.0077,1.390
12582.00,7.498085,25.03863,-0.000173,24.018562,-0.0077,1.390
12584.00,7.498966,25.03821,-0.000175,24.018392,-0.0077,1.390
12586.00,7.498835,25.03819,-0.000174,24.018765,-0.0077,1.390
12588.00,7.499311,25.03912,-0.000176,24.018310,-0.0078,1.389
12590.00,7.499118,25.03821,-0.000174,24.018464,-0.0078,1.389
12592.00,7.499726,25.03865,-0.000172,24.018405,-0.0077,1.389
12594.00,7.499490,25.03914,-0.000173,24.018628,-0.0077,1.390
12596.00,7.498839,25.03929,-0.000175,24.018506,-0.0077,1.390
12598.00,7.498835,25.03910,-0.000174,24.019026,-0.0077,1.389
12600.00,7.498838,25.03877,-0.000173,24.018744,-0.0077,1.390
12602.00,7.499159,25.04007,-0.000174,24.018160,-0.0077,1.390
12604.00,7.499700,25.03962,-0.000174,24.018932,-0.0077,1.390
@21,12.0000,24.0
12606.00,7.499644,25.03968,-0.000173,24.018657,-0.0077,1.389
12608.00,7.497638,25.04007,-0.000173,24.019072,-0.0077,1.389
12610.00,7.489923,25.04045,-0.000173,24.018417,-0.0077,1.389
12612.00,7.478305,25.03997,-0.000173,24.018938,-0.0077,1.388
12614.00,7.462781,25.03929,-0.000173,24.019112,-0.0077,1.389
12616.00,7.448374,25.04113,-0.000173,24.018925,-0.0077,1.389
12618.00,7.437889,25.04199,-0.000174,24.018851,-0.0077,1.389
12620.00,7.430258,25.04250,-0.000174,24.018783,-0.0077,1.390
12622.00,7.423910,25.04203,-0.000175,24.018950,-0.0077,1.390
12624.00,7.416904,25.04197,-0.000175,24.018836,-0.0077,1.391
12626.00,7.410552,25.04191,-0.000175,24.018122,-0.0077,1.391
12628.00,7.404624,25.04104,-0.000174,24.018367,-0.0077,1.391
12630.00,7.398776,25.03985,-0.000174,24.018722,-0.0077,1.390
12632.00,7.394916,25.04051,-0.000173,24.018586,-0.0077,1.391
12634.00,7.397088,25.04027,-0.000174,24.018921,-0.0077,1.391
12636.00,7.405364,25.04094,-0.000176,24.018658,-0.0077,1.392
12638.00,7.417666,25.04148,-0.000177,24.018319,-0.0077,1.391
12640.00,7.428906,25.04037,-0.000176,24.018087,-0.0078,1.391
12642.00,7.436007,25.04008,-0.000176,24.019206,-0.0078,1.390
12644.00,7.440618,25.03942,-0.000174,24.018093,-0.0077,1.391
12646.00,7.445973,25.04027,-0.000175,24.018818,-0.0077,1.390
12648.00,7.451525,25.03988,-0.000173,24.019298,-0.0077,1.390
12650.00,7.456146,25.04088,-0.000173,24.018682,-0.0077,1.389
12652.00,7.461821,25.04131,-0.000174,24.018983,-0.0077,1.389
12654.00,7.467789,25.04097,-0.000174,24.018223,-0.0077,1.389
12656.00,7.474442,25.04044,-0.000174,24.018260,-0.0077,1.389
12658.00,7.481609,25.04092,-0.000174,24.018704,-0.0077,1.390
12660.00,7.487472,25.04012,-0.000174,24.018713,-0.0077,1.390
12662.00,7.492239,25.03998,-0.000173,24.018289,-0.0078,1.390
12664.00,7.495159,25.03988,-0.000174,24.018762,-0.0078,1.389
12666.00,7.497528,25.03913,-0.000174,24.018952,-0.0077,1.389
12668.00,7.500678,25.03982,-0.000174,24.017728,-0.0077,1.390
12670.00,7.503088,25.03956,-0.000174,24.018218,-0.0078,1.390
12672.00,7.504814,25.04000,-0.000174,24.017982,-0.0078,1.389
12674.00,7.506122,25.04001,-0.000175,24.018203,-0.0078,1.390
12676.00,7.506487,25.04023,-0.000174,24.017734,-0.0077,1.390
12678.00,7.506965,25.04009,-0.000174,24.018903,-0.0077,1.389
12680.00,7.506787,25.03932,-0.000174,24.018423,-0.0077,1.389
12682.00,7.507177,25.04051,-0.000174,24.018586,-0.0077,1.389
12684.00,7.507197,25.04014,-0.000173,24.018455,-0.0077,1.389
12686.00,7.506817,25.04066,-0.000174,24.018314,-0.0077,1.389
12688.00,7.506110,25.04014,-0.000174,24.017910,-0.0077,1.390
12690.00,7.505409,25.04012,-0.000174,24.018100,-0.0077,1.390
12692.00,7.505116,25.03997,-0.000173,24.018379,-0.0077,1.390
12694.00,7.504752,25.04008,-0.000175,24.018912,-0.0078,1.389
12696.00,7.504126,25.04037,-0.000175,24.018720,-0.0077,1.389
12698.00,7.503249,25.04029,-0.000173,24.018769,-0.0077,1.389
12700.00,7.502249,25.03985,-0.000174,24.018316,-0.0078,1.390
12702.00,7.501587,25.03960,-0.000175,24.018421,-0.0078,1.389
12704.00,7.501813,25.03994,-0.000175,24.017799,-0.0078,1.390
12706.00,7.500406,25.03979,-0.000175,24.018183,-0.0078,1.389
12708.00,7.498438,25.03910,-0.000174,24.018374,-0.0077,1.389
12710.00,7.499028,25.03994,-0.000174,24.018450,-0.0077,1.390
12712.00,7.499176,25.03953,-0.000174,24.018584,-0.0077,1.389
12714.00,7.498711,25.03940,-0.000174,24.018064,-0.0077,1.389
12716.00,7.498305,25.03957,-0.000174,24.018787,-0.0077,1.389
12718.00,7.497524,25.03988,-0.000174,24.017948,-0.0077,1.389
12720.00,7.497691,25.03959,-0.000173,24.018423,-0.0078,1.390
12722.00,7.498343,25.03932,-0.000174,24.018158,-0.0078,1.389
12724.00,7.498356,25.03936,-0.000174,24.018301,-0.0078,1.389
12726.00,7.498680,25.03858,-0.000175,24.018089,-0.0077,1.390
12728.00,7.498848,25.03893,-0.000175,24.018586,-0.0078,1.389
12730.00,7.498003,25.03978,-0.000174,24.018392,-0.0077,1.389
12732.00,7.497728,25.03925,-0.000174,24.018506,-0.0077,1.389
12734.00,7.498114,25.03909,-0.000173,24.018229,-0.0077,1.389
12736.00,7.498827,25.03973,-0.000174,24.018193,-0.0077,1.390
12738.00,7.499466,25.03944,-0.000175,24.018885,-0.0077,1.389
12740.00,7.498212,25.03996,-0.000175,24.018198,-0.0078,1.389
12742.00,7.499197,25.04101,-0.000175,24.018744,-0.0078,1.389
12744.00,7.499634,25.04039,-0.000174,24.018477,-0.0077,1.389
12746.00,7.499779,25.04056,-0.000173,24.018202,-0.0077,1.389
12748.00,7.499654,25.04122,-0.000174,24.018055,-0.0078,1.390
12750.00,7.499419,25.04170,-0.000175,24.017540,-0.0077,1.389
12752.00,7.499514,25.04234,-0.000175,24.017971,-0.0078,1.389
12754.00,7.500726,25.04259,-0.000174,24.018892,-0.0078,1.390
12756.00,7.500167,25.04192,-0.000175,24.019026,-0.0077,1.389
12758.00,7.500240,25.04209,-0.000174,24.018200,-0.0077,1.389
12760.00,7.499554,25.04258,-0.000174,24.018006,-0.0077,1.389
12762.00,7.498892,25.04249,-0.000175,24.018488,-0.0078,1.390
12764.00,7.498551,25.04205,-0.000174,24.017960,-0.0077,1.389
12766.00,7.498382,25.04269,-0.000173,24.018098,-0.0078,1.389
12768.00,7.498177,25.04309,-0.000174,24.018455,-0.0078,1.389
12770.00,7.498882,25.04317,-0.000174,24.018834,-0.0077,1.389
12772.00,7.498699,25.04330,-0.000175,24.018501,-0.0078,1.389
12774.00,7.499361,25.04293,-0.000175,24.017611,-0.0078,1.389
12776.00,7.499680,25.04294,-0.000175,24.018448,-0.0078,1.389
12778.00,7.499858,25.04321,-0.000175,24.018055,-0.0077,1.390
12780.00,7.499381,25.04327,-0.000174,24.017545,-0.0078,1.389
12782.00,7.498999,25.04269,-0.000173,24.017806,-0.0078,1.389
12784.00,7.499385,25.04225,-0.000175,24.018406,-0.0078,1.389
12786.00,7.499834,25.04273,-0.000174,24.018258,-0.0077,1.389
12788.00,7.499526,25.04233,-0.000173,24.018444,-0.0077,1.389
12790.00,7.499945,25.04238,-0.000174,24.018377,-0.0077,1.389
12792.00,7.499961,25.04251,-0.000174,24.018162,-0.0077,1.390
12794.00,7.500193,25.04123,-0.000174,24.017402,-0.0078,1.390
12796.00,7.500371,25.04111,-0.000175,24.017964,-0.0078,1.390
12798.00,7.500785,25.04143,-0.000176,24.018405,-0.0078,1.390
12800.00,7.500180,25.04044,-0.000175,24.018183,-0.0077,1.389
12802.00,7.499518,25.04076,-0.000174,24.018105,-0.0078,1.390
12804.00,7.500296,25.04071,-0.000176,24.017863,-0.0078,1.390
12806.00,7.500024,25.04091,-0.000176,24.018171,-0.0077,1.389
12808.00,7.499703,25.04089,-0.000175,24.018637,-0.0077,1.390
12810.00,7.498964,25.04026,-0.000175,24.018178,-0.0077,1.390
12812.00,7.498916,25.04028,-0.000174,24.017902,-0.0077,1.390
12814.00,7.499474,25.04035,-0.000175,24.018216,-0.0078,1.390
12816.00,7.500059,25.04013,-0.000174,24.018165,-0.0078,1.390
12818.00,7.500501,25.03978,-0.000174,24.018522,-0.0078,1.390
12820.00,7.500082,25.03972,-0.000175,24.018165,-0.0078,1.390
12822.00,7.499637,25.03938,-0.000175,24.017868,-0.0078,1.389
12824.00,7.499510,25.03902,-0.000174,24.018073,-0.0078,1.389
12826.00,7.498405,25.03963,-0.000175,24.018760,-0.0078,1.390
12828.00,7.497682,25.03951,-0.000175,24.017752,-0.0078,1.389
12830.00,7.497719,25.03999,-0.000175,24.018303,-0.0078,1.390
12832.00,7.496856,25.03888,-0.000175,24.018075,-0.0078,1.389
12834.00,7.496752,25.03850,-0.000175,24.018216,-0.0077,1.390
12836.00,7.496552,25.03877,-0.000174,24.018243,-0.0078,1.390
12838.00,7.496729,25.03909,-0.000175,24.018093,-0.0077,1.390
12840.00,7.498022,25.03875,-0.000174,24.018258,-0.0077,1.389
12842.00,7.498193,25.03853,-0.000174,24.018403,-0.0077,1.390
12844.00,7.498553,25.03869,-0.000174,24.018602,-0.0078,1.389
12846.00,7.499033,25.03842,-0.000173,24.018796,-0.0078,1.389
12848.00,7.498215,25.03920,-0.000174,24.018280,-0.0078,1.389
12850.00,7.498738,25.03968,-0.000173,24.018756,-0.0078,1.389
12852.00,7.498012,25.03884,-0.000174,24.018125,-0.0077,1.389
12854.00,7.498348,25.03798,-0.000174,24.018319,-0.0077,1.390
12856.00,7.500002,25.03772,-0.000174,24.018356,-0.0078,1.390
12858.00,7.501151,25.03829,-0.000173,24.018626,-0.0077,1.389
12860.00,7.501473,25.03984,-0.000174,24.018802,-0.0077,1.390
12862.00,7.500989,25.03898,-0.000175,24.018921,-0.0077,1.390
12864.00,7.500236,25.03908,-0.000174,24.018778,-0.0077,1.389
12866.00,7.500054,25.04064,-0.000174,24.018450,-0.0077,1.390
12868.00,7.500032,25.04027,-0.000174,24.017866,-0.0077,1.390
12870.00,7.500096,25.03930,-0.000175,24.018834,-0.0077,1.390
12872.00,7.499749,25.03918,-0.000175,24.018736,-0.0078,1.390
12874.00,7.498471,25.03964,-0.000175,24.018590,-0.0078,1.390
12876.00,7.497829,25.03915,-0.000175,24.018805,-0.0078,1.390
12878.00,7.497447,25.03914,-0.000176,24.017883,-0.0077,1.391
12880.00,7.497285,25.03924,-0.000176,24.017955,-0.0077,1.390
12882.00,7.496846,25.03858,-0.000175,24.018352,-0.0078,1.390
12884.00,7.496085,25.03857,-0.000174,24.018566,-0.0078,1.389
12886.00,7.496530,25.03854,-0.000175,24.018356,-0.0078,1.390
12888.00,7.497379,25.03862,-0.000174,24.018000,-0.0078,1.390
12890.00,7.498398,25.03771,-0.000175,24.018513,-0.0077,1.389
12892.00,7.497202,25.03726,-0.000174,24.018256,-0.0078,1.389
12894.00,7.496285,25.03816,-0.000172,24.018548,-0.0077,1.390
12896.00,7.496621,25.03824,-0.000173,24.018067,-0.0077,1.389
12898.00,7.498033,25.03844,-0.000174,24.018138,-0.0077,1.389
12900.00,7.498166,25.03890,-0.000174,24.018490,-0.0078,1.389
12902.00,7.497454,25.03845,-0.000175,24.018428,-0.0078,1.389
12904.00,7.497568,25.03844,-0.000173,24.018309,-0.0077,1.389
12906.00,7.497719,25.03784,-0.000175,24.018464,-0.0077,1.390
12908.00,7.497812,25.03821,-0.000175,24.018508,-0.0077,1.390
12910.00,7.497568,25.03814,-0.000174,24.018305,-0.0077,1.390
12912.00,7.498053,25.03883,-0.000174,24.018105,-0.0077,1.389
12914.00,7.497847,25.03859,-0.000175,24.019017,-0.0077,1.389
12916.00,7.498245,25.03920,-0.000173,24.018941,-0.0078,1.390
12918.00,7.497942,25.03929,-0.000173,24.018193,-0.0077,1.389
12920.00,7.498393,25.03917,-0.000175,24.018086,-0.0077,1.390
12922.00,7.499046,25.03985,-0.000175,24.017783,-0.0077,1.390
12924.00,7.498947,25.03902,-0.000174,24.018069,-0.0077,1.390
12926.00,7.499502,25.03922,-0.000175,24.018028,-0.0077,1.389
12928.00,7.499268,25.03969,-0.000174,24.018611,-0.0078,1.389
12930.00,7.499114,25.03940,-0.000174,24.018343,-0.0078,1.389
12932.00,7.498834,25.03935,-0.000174,24.018365,-0.0078,1.390
12934.00,7.498733,25.03884,-0.000175,24.018357,-0.0077,1.390
12936.00,7.500021,25.03869,-0.000176,24.018379,-0.0078,1.391
12938.00,7.499522,25.03858,-0.000175,24.018816,-0.0077,1.390
12940.00,7.499439,25.03923,-0.000175,24.018174,-0.0077,1.390
12942.00,7.498632,25.03950,-0.000174,24.017854,-0.0078,1.390
12944.00,7.497651,25.03880,-0.000175,24.017901,-0.0078,1.390
12946.00,7.497685,25.03880,-0.000174,24.018164,-0.0077,1.390
12948.00,7.496904,25.03918,-0.000176,24.018666,-0.0078,1.390
12950.00,7.496791,25.03865,-0.000175,24.018613,-0.0078,1.390
12952.00,7.496670,25.03928,-0.000174,24.018142,-0.0078,1.390
12954.00,7.496679,25.03918,-0.000173,24.018202,-0.0078,1.390
12956.00,7.496387,25.03942,-0.000174,24.017812,-0.0078,1.389
12958.00,7.497122,25.04001,-0.000175,24.017866,-0.0078,1.390
12960.00,7.497733,25.04055,-0.000174,24.017971,-0.0078,1.390
12962.00,7.498665,25.04004,-0.000173,24.018577,-0.0077,1.389
12964.00,7.498176,25.03985,-0.000174,24.018454,-0.0077,1.390
12966.00,7.497764,25.03977,-0.000173,24.018017,-0.0077,1.390
12968.00,7.498320,25.04028,-0.000175,24.018142,-0.0078,1.390
12970.00,7.498648,25.03949,-0.000175,24.017772,-0.0077,1.390
12972.00,7.499471,25.03994,-0.000175,24.017796,-0.0077,1.390
12974.00,7.499478,25.04019,-0.000174,24.017732,-0.0077,1.390
12976.00,7.499414,25.04006,-0.000174,24.018553,-0.0078,1.390
12978.00,7.499313,25.03992,-0.000174,24.018328,-0.0078,1.390
12980.00,7.499394,25.04050,-0.000174,24.018111,-0.0078,1.390
12982.00,7.499337,25.03989,-0.000174,24.018463,-0.0077,1.390
12984.00,7.498856,25.04016,-0.000175,24.018361,-0.0077,1.390
12986.00,7.498334,25.03955,-0.000174,24.018232,-0.0078,1.390
12988.00,7.498178,25.03991,-0.000175,24.017672,-0.0078,1.390
12990.00,7.498998,25.03947,-0.000175,24.018145,-0.0078,1.390
12992.00,7.498905,25.03944,-0.000174,24.018602,-0.0078,1.389
12994.00,7.498549,25.04009,-0.000174,24.018227,-0.0077,1.390
12996.00,7.497924,25.03974,-0.000174,24.018646,-0.0077,1.390
12998.00,7.498628,25.03970,-0.000174,24.018571,-0.0077,1.390
13000.00,7.499310,25.03957,-0.000175,24.018976,-0.0077,1.390
13002.00,7.498560,25.03918,-0.000174,24.017915,-0.0077,1.390
13004.00,7.498507,25.03919,-0.000175,24.018657,-0.0077,1.390
13006.00,7.498085,25.03884,-0.000175,24.018577,-0.0077,1.390
13008.00,7.497642,25.03824,-0.000174,24.017797,-0.0077,1.390
13010.00,7.497366,25.03824,-0.000174,24.018209,-0.0077,1.390
13012.00,7.497704,25.03758,-0.000175,24.018742,-0.0077,1.390
13014.00,7.496950,25.03835,-0.000175,24.017761,-0.0077,1.390
13016.00,7.496440,25.03815,-0.000174,24.018758,-0.0077,1.390
13018.00,7.496831,25.03890,-0.000174,24.019182,-0.0077,1.391
13020.00,7.496976,25.03846,-0.000174,24.017848,-0.0078,1.390
13022.00,7.496150,25.03869,-0.000174,24.018983,-0.0077,1.390
13024.00,7.496415,25.03878,-0.000175,24.018352,-0.0077,1.390
13026.00,7.497176,25.03905,-0.000173,24.018548,-0.0077,1.391
13028.00,7.497725,25.03980,-0.000174,24.018446,-0.0077,1.390
13030.00,7.497756,25.03938,-0.000175,24.018365,-0.0077,1.390
13032.00,7.498140,25.03943,-0.000174,24.018256,-0.0077,1.390
13034.00,7.498584,25.03939,-0.000176,24.018675,-0.0078,1.390
13036.00,7.498413,25.03955,-0.000173,24.018049,-0.0078,1.390
13038.00,7.498065,25.03942,-0.000173,24.017973,-0.0077,1.390
13040.00,7.498136,25.04030,-0.000174,24.018863,-0.0077,1.389
13042.00,7.498021,25.03977,-0.000175,24.018267,-0.0077,1.391
13044.00,7.497447,25.03957,-0.000174,24.017817,-0.0078,1.390
13046.00,7.497507,25.03955,-0.000175,24.018561,-0.0078,1.391
13048.00,7.496971,25.03991,-0.000176,24.018814,-0.0078,1.390
13050.00,7.497517,25.03862,-0.000174,24.018251,-0.0077,1.390
13052.00,7.497782,25.03927,-0.000174,24.018457,-0.0078,1.390
13054.00,7.496894,25.03994,-0.000174,24.018584,-0.0077,1.390
13056.00,7.496422,25.03980,-0.000175,24.018419,-0.0077,1.389
13058.00,7.496821,25.03917,-0.000174,24.018272,-0.0077,1.390
13060.00,7.496637,25.03875,-0.000176,24.018307,-0.0077,1.391
13062.00,7.496605,25.03983,-0.000174,24.018566,-0.0078,1.390
13064.00,7.497360,25.04047,-0.000174,24.018372,-0.0078,1.390
13066.00,7.497179,25.03989,-0.000174,24.018722,-0.0077,1.390
13068.00,7.498598,25.03989,-0.000174,24.018241,-0.0077,1.390
13070.00,7.499208,25.03971,-0.000174,24.018303,-0.0077,1.390
13072.00,7.498469,25.03991,-0.000174,24.018609,-0.0077,1.390
13074.00,7.498254,25.04022,-0.000174,24.017984,-0.0077,1.390
13076.00,7.498208,25.03935,-0.000174,24.018033,-0.0077,1.390
13078.00,7.498676,25.04066,-0.000174,24.018595,-0.0077,1.390
13080.00,7.498868,25.04003,-0.000175,24.018321,-0.0078,1.390
13082.00,7.499158,25.04059,-0.000175,24.018312,-0.0077,1.390
13084.00,7.498729,25.04128,-0.000173,24.017930,-0.0077,1.390
13086.00,7.498759,25.03996,-0.000174,24.018164,-0.0077,1.390
13088.00,7.498995,25.03948,-0.000175,24.018595,-0.0078,1.390
13090.00,7.499642,25.03926,-0.000175,24.018649,-0.0078,1.390
13092.00,7.499552,25.04032,-0.000175,24.018561,-0.0077,1.390
13094.00,7.498392,25.04036,-0.000175,24.018959,-0.0078,1.390
13096.00,7.498046,25.03959,-0.000174,24.018593,-0.0078,1.390
13098.00,7.498461,25.03946,-0.000174,24.017660,-0.0077,1.390
13100.00,7.498142,25.03984,-0.000174,24.018475,-0.0077,1.390
13102.00,7.497330,25.04034,-0.000174,24.018078,-0.0077,1.390
13104.00,7.497104,25.04040,-0.000174,24.018640,-0.0077,1.391
13106.00,7.496761,25.04095,-0.000174,24.018609,-0.0077,1.390
13108.00,7.497210,25.04039,-0.000174,24.018327,-0.0077,1.391
13110.00,7.496763,25.03938,-0.000175,24.018234,-0.0078,1.390
13112.00,7.496410,25.03972,-0.000173,24.018756,-0.0077,1.389
13114.00,7.496023,25.04084,-0.000174,24.019046,-0.0077,1.390
13116.00,7.496499,25.04010,-0.000175,24.018069,-0.0077,1.390
13118.00,7.496810,25.03955,-0.000174,24.018898,-0.0077,1.390
13120.00,7.497764,25.03968,-0.000174,24.018894,-0.0077,1.390
13122.00,7.498222,25.04002,-0.000174,24.018533,-0.0077,1.390
13124.00,7.498204,25.04000,-0.000175,24.018450,-0.0077,1.390
13126.00,7.497543,25.04062,-0.000174,24.018338,-0.0078,1.390
13128.00,7.497740,25.04130,-0.000174,24.018169,-0.0077,1.390
13130.00,7.497084,25.03987,-0.000175,24.018457,-0.0077,1.390
13132.00,7.496247,25.03977,-0.000174,24.018426,-0.0077,1.390
13134.00,7.496651,25.04000,-0.000173,24.018731,-0.0077,1.390
13136.00,7.497111,25.03957,-0.000175,24.018299,-0.0077,1.391
13138.00,7.497316,25.03969,-0.000175,24.018622,-0.0078,1.390
13140.00,7.496681,25.03948,-0.000174,24.018749,-0.0077,1.390
13142.00,7.496831,25.03971,-0.000174,24.018028,-0.0077,1.390
13144.00,7.497996,25.03935,-0.000173,24.017522,-0.0078,1.390
13146.00,7.498008,25.03994,-0.000174,24.018466,-0.0078,1.390
13148.00,7.498278,25.03945,-0.000174,24.018537,-0.0077,1.390
13150.00,7.498262,25.03906,-0.000173,24.018227,-0.0077,1.390
13152.00,7.497782,25.03936,-0.000174,24.017863,-0.0078,1.391
13154.00,7.497669,25.03964,-0.000175,24.018028,-0.0077,1.390
13156.00,7.497799,25.03917,-0.000173,24.018006,-0.0077,1.390
13158.00,7.497519,25.03896,-0.000175,24.018124,-0.0077,1.390
13160.00,7.497506,25.03909,-0.000173,24.018269,-0.0077,1.390
13162.00,7.497481,25.03959,-0.000174,24.018363,-0.0077,1.390
13164.00,7.497606,25.03988,-0.000176,24.018140,-0.0077,1.390
13166.00,7.497999,25.03968,-0.000175,24.017533,-0.0078,1.390
13168.00,7.497784,25.04032,-0.000173,24.018261,-0.0078,1.390
13170.00,7.496998,25.03957,-0.000174,24.017884,-0.0078,1.390
13172.00,7.496608,25.03835,-0.000174,24.017948,-0.0078,1.390
13174.00,7.496993,25.03976,-0.000174,24.018316,-0.0078,1.390
13176.00,7.496735,25.03941,-0.000174,24.018314,-0.0078,1.390
13178.00,7.497045,25.03999,-0.000173,24.018256,-0.0077,1.390
13180.00,7.497010,25.04008,-0.000174,24.018164,-0.0077,1.390
13182.00,7.497224,25.03988,-0.000174,24.017872,-0.0077,1.390
13184.00,7.497104,25.04051,-0.000173,24.017975,-0.0078,1.391
13186.00,7.497325,25.04037,-0.000173,24.018517,-0.0078,1.390
13188.00,7.497028,25.04032,-0.000174,24.018499,-0.0078,1.390
13190.00,7.496537,25.03987,-0.000175,24.018488,-0.0078,1.389
13192.00,7.496864,25.03911,-0.000174,24.018098,-0.0078,1.389
13194.00,7.496915,25.03959,-0.000174,24.018396,-0.0078,1.390
13196.00,7.497306,25.04010,-0.000174,24.018176,-0.0078,1.390
13198.00,7.497110,25.04031,-0.000175,24.018657,-0.0077,1.391
13200.00,7.496199,25.03999,-0.000175,24.018497,-0.0078,1.390
13202.00,7.495873,25.03887,-0.000175,24.018136,-0.0078,1.390
13204.00,7.496514,25.03930,-0.000175,24.017569,-0.0078,1.390
13206.00,7.496260,25.03958,-0.000175,24.018024,-0.0078,1.390
@22,12.0000,24.0
13208.00,7.495810,25.03906,-0.000174,24.018820,-0.0077,1.390
13210.00,7.489374,25.03903,-0.000174,24.017901,-0.0078,1.389
13212.00,7.479099,25.04009,-0.000173,24.017922,-0.0078,1.388
13214.00,7.464202,25.04026,-0.000174,24.018107,-0.0077,1.389
13216.00,7.450127,25.04050,-0.000174,24.018773,-0.0078,1.390
13218.00,7.439275,25.04043,-0.000174,24.018042,-0.0078,1.390
13220.00,7.432108,25.04129,-0.000175,24.017719,-0.0078,1.391
13222.00,7.426925,25.04098,-0.000174,24.018018,-0.0078,1.391
13224.00,7.420912,25.04052,-0.000174,24.018218,-0.0078,1.390
13226.00,7.413919,25.04086,-0.000174,24.018472,-0.0078,1.391
13228.00,7.407775,25.03999,-0.000175,24.018847,-0.0077,1.391
13230.00,7.401633,25.04031,-0.000174,24.018289,-0.0077,1.391
13232.00,7.397152,25.04071,-0.000174,24.018354,-0.0077,1.391
13234.00,7.399631,25.04126,-0.000175,24.018006,-0.0077,1.392
13236.00,7.407992,25.04165,-0.000175,24.018448,-0.0077,1.392
13238.00,7.420137,25.04090,-0.000175,24.018568,-0.0078,1.392
13240.00,7.431147,25.04101,-0.000175,24.018704,-0.0077,1.391
13242.00,7.438099,25.04067,-0.000176,24.018508,-0.0077,1.391
13244.00,7.443899,25.04073,-0.000175,24.018590,-0.0077,1.391
13246.00,7.448869,25.04058,-0.000174,24.017553,-0.0077,1.391
13248.00,7.454021,25.04032,-0.000173,24.019182,-0.0077,1.391
13250.00,7.459157,25.04110,-0.000173,24.018269,-0.0078,1.391
13252.00,7.464962,25.04037,-0.000173,24.018229,-0.0077,1.391
[truncated: 53,532 more chars]
