# Supplementary material for: Hormonal steroids induce multidrug resistance and stress response genes in Neisseria gonorrhoeae by binding to MtrR
Source: Nat Commun. 2024 Feb 7;15:1153. doi: 10.1038/s41467-024-45195-1 (PMC10850145; doi:10.1038/s41467-024-45195-1)
Supplement: Supplementary file 6 — Source Data [file 41467_2024_45195_MOESM6_ESM.zip › Source Data/ITC/W136A/1TMtrRW136A2022Sep21.itc]

$ITC
$ 25 
$NOT
$ 25 
$ 600 
$ 199 
$ 8 
$ 2 
$ADCGainCode:  3 
$False,True,True
$ 2 , 4 , 600 , 2 
$ 12 , 24 , 600 , 2 
$ 12 , 24 , 600 , 2 
$ 12 , 24 , 600 , 2 
$ 12 , 24 , 600 , 2 
$ 12 , 24 , 600 , 2 
$ 12 , 24 , 600 , 2 
$ 12 , 24 , 600 , 2 
$ 12 , 24 , 600 , 2 
$ 12 , 24 , 600 , 2 
$ 12 , 24 , 600 , 2 
$ 12 , 24 , 600 , 2 
$ 12 , 24 , 600 , 2 
$ 12 , 24 , 600 , 2 
$ 12 , 24 , 600 , 2 
$ 12 , 24 , 600 , 2 
$ 12 , 24 , 600 , 2 
$ 12 , 24 , 600 , 2 
$ 12 , 24 , 600 , 2 
$ 12 , 24 , 600 , 2 
$ 12 , 24 , 600 , 2 
$ 12 , 24 , 600 , 2 
$ 12 , 24 , 600 , 2 
$ 12 , 24 , 600 , 2 
$ 12 , 24 , 600 , 2 
# 0 
# 0.5 
# 0.02 
# 1.4485 
# 25 
# 28.9316 
# 15.91949 
?
% VPITC12.10.1003
% 1.4485 
% 28.9316 
%-1.096232 , 100.1901 
% 0.443748 , 95.77349 
% 0.2232 
% 124.02 , 123.95 
% 1 , 80 
%-0.001812 , 0.055139 
% 0 , 8 
% 0 , 18 
% 104422       320637 
% 101.8 
% 260 , 310 , 470 , 530 
% 0.08632 ,-0.00346 , 0.0000110163 , 0.000000290198 ,-0.0000000019883 
% VPViewer2000 Ver: 1.40.0
@0
2.00,7.792333,25.00897,-0.000172,24.017384,-0.0078,1.372
4.00,7.792585,25.00883,-0.000172,24.017429,-0.0078,1.372
6.00,7.792416,25.00865,-0.000172,24.017058,-0.0078,1.372
8.00,7.791295,25.00895,-0.000173,24.017108,-0.0078,1.372
10.00,7.791068,25.00956,-0.000172,24.018073,-0.0078,1.371
12.00,7.790964,25.00871,-0.000171,24.017235,-0.0078,1.372
14.00,7.790611,25.00907,-0.000172,24.017163,-0.0078,1.372
16.00,7.790146,25.00918,-0.000172,24.017428,-0.0078,1.372
18.00,7.790065,25.00927,-0.000172,24.016849,-0.0078,1.372
20.00,7.790380,25.00904,-0.000173,24.017736,-0.0078,1.372
22.00,7.790183,25.00972,-0.000174,24.017951,-0.0078,1.372
24.00,7.788783,25.00930,-0.000174,24.017458,-0.0078,1.372
26.00,7.788525,25.00930,-0.000173,24.017583,-0.0078,1.372
28.00,7.787879,25.00943,-0.000172,24.017696,-0.0078,1.372
30.00,7.788932,25.00941,-0.000173,24.017549,-0.0078,1.372
32.00,7.789013,25.00857,-0.000171,24.017185,-0.0078,1.372
34.00,7.789680,25.00872,-0.000172,24.016831,-0.0078,1.372
36.00,7.789252,25.00958,-0.000173,24.017661,-0.0078,1.372
38.00,7.787955,25.00962,-0.000171,24.017738,-0.0078,1.372
40.00,7.787554,25.00899,-0.000172,24.017032,-0.0078,1.372
42.00,7.787145,25.00960,-0.000171,24.017382,-0.0077,1.372
44.00,7.787440,25.00955,-0.000173,24.017417,-0.0078,1.373
46.00,7.786809,25.00885,-0.000173,24.017273,-0.0078,1.372
48.00,7.785758,25.00857,-0.000173,24.017252,-0.0078,1.372
50.00,7.785568,25.00928,-0.000173,24.017529,-0.0078,1.372
52.00,7.785752,25.00919,-0.000173,24.017090,-0.0078,1.372
54.00,7.785795,25.00823,-0.000173,24.017571,-0.0078,1.372
56.00,7.784761,25.00822,-0.000173,24.017583,-0.0078,1.372
58.00,7.784941,25.00907,-0.000173,24.018066,-0.0078,1.372
60.00,7.783182,25.00846,-0.000173,24.017752,-0.0078,1.372
62.00,7.783091,25.00839,-0.000173,24.017312,-0.0078,1.372
64.00,7.782957,25.00753,-0.000172,24.017565,-0.0078,1.372
66.00,7.782636,25.00856,-0.000173,24.017355,-0.0078,1.372
68.00,7.782804,25.00852,-0.000172,24.017756,-0.0078,1.372
70.00,7.782891,25.00773,-0.000172,24.016996,-0.0078,1.372
72.00,7.781933,25.00837,-0.000173,24.017012,-0.0077,1.372
74.00,7.781601,25.00777,-0.000172,24.017553,-0.0078,1.372
76.00,7.780989,25.00761,-0.000172,24.017018,-0.0078,1.372
78.00,7.780774,25.00864,-0.000172,24.017009,-0.0078,1.372
80.00,7.780713,25.00849,-0.000173,24.017542,-0.0078,1.372
82.00,7.781019,25.00897,-0.000173,24.017515,-0.0078,1.371
84.00,7.780299,25.00960,-0.000173,24.017518,-0.0078,1.372
86.00,7.779978,25.00968,-0.000173,24.017962,-0.0078,1.372
88.00,7.779564,25.00895,-0.000172,24.016991,-0.0078,1.372
90.00,7.779022,25.00894,-0.000173,24.017533,-0.0078,1.373
92.00,7.778567,25.00917,-0.000173,24.017108,-0.0078,1.372
94.00,7.778636,25.00945,-0.000173,24.017065,-0.0078,1.372
96.00,7.777650,25.00901,-0.000172,24.017616,-0.0078,1.372
98.00,7.778079,25.00938,-0.000173,24.017371,-0.0078,1.372
100.00,7.778178,25.00869,-0.000173,24.017096,-0.0078,1.372
102.00,7.778335,25.00831,-0.000173,24.017669,-0.0077,1.372
104.00,7.777996,25.00949,-0.000171,24.017471,-0.0078,1.372
106.00,7.778553,25.00926,-0.000173,24.017408,-0.0078,1.372
108.00,7.778411,25.00867,-0.000173,24.017553,-0.0078,1.372
110.00,7.777219,25.00910,-0.000173,24.016973,-0.0078,1.372
112.00,7.776001,25.00863,-0.000173,24.017417,-0.0078,1.372
114.00,7.775662,25.00867,-0.000173,24.017549,-0.0078,1.372
116.00,7.775389,25.00885,-0.000173,24.017484,-0.0078,1.372
118.00,7.774873,25.00865,-0.000171,24.016521,-0.0078,1.372
120.00,7.774267,25.00951,-0.000171,24.017531,-0.0078,1.371
122.00,7.775020,25.00900,-0.000172,24.017250,-0.0078,1.372
124.00,7.774115,25.00885,-0.000172,24.017321,-0.0078,1.372
126.00,7.773215,25.00893,-0.000172,24.017748,-0.0078,1.372
128.00,7.773600,25.00965,-0.000172,24.017933,-0.0077,1.372
130.00,7.773831,25.00958,-0.000173,24.017848,-0.0078,1.372
132.00,7.773270,25.01004,-0.000172,24.017525,-0.0078,1.372
134.00,7.773137,25.01023,-0.000172,24.017618,-0.0078,1.373
136.00,7.772619,25.01017,-0.000172,24.017293,-0.0078,1.372
138.00,7.772765,25.00932,-0.000173,24.017886,-0.0078,1.372
140.00,7.772233,25.00994,-0.000172,24.017745,-0.0078,1.372
142.00,7.771658,25.00965,-0.000172,24.017574,-0.0078,1.372
144.00,7.771509,25.00863,-0.000172,24.017527,-0.0078,1.372
146.00,7.771596,25.00854,-0.000171,24.017670,-0.0078,1.372
148.00,7.771835,25.00908,-0.000170,24.017857,-0.0078,1.372
150.00,7.770630,25.00873,-0.000171,24.017137,-0.0078,1.373
152.00,7.770013,25.00878,-0.000172,24.017312,-0.0078,1.372
154.00,7.771098,25.00868,-0.000173,24.017529,-0.0078,1.372
156.00,7.771510,25.00811,-0.000173,24.016851,-0.0078,1.372
158.00,7.769901,25.00876,-0.000173,24.017166,-0.0078,1.373
160.00,7.769280,25.00854,-0.000172,24.016648,-0.0078,1.372
162.00,7.769482,25.00920,-0.000173,24.017275,-0.0078,1.372
164.00,7.769078,25.00925,-0.000173,24.017554,-0.0078,1.372
166.00,7.769390,25.00920,-0.000172,24.017893,-0.0078,1.373
168.00,7.768444,25.00921,-0.000173,24.017899,-0.0078,1.372
170.00,7.768106,25.00883,-0.000172,24.017464,-0.0078,1.372
172.00,7.767362,25.00839,-0.000173,24.017538,-0.0078,1.373
174.00,7.767362,25.00826,-0.000173,24.018200,-0.0078,1.372
176.00,7.767426,25.00837,-0.000173,24.017902,-0.0078,1.372
178.00,7.767413,25.00935,-0.000172,24.017511,-0.0078,1.371
180.00,7.766337,25.00932,-0.000171,24.017261,-0.0078,1.372
182.00,7.765583,25.01001,-0.000171,24.016624,-0.0078,1.372
184.00,7.765884,25.01031,-0.000172,24.016895,-0.0078,1.372
186.00,7.765625,25.00854,-0.000172,24.017342,-0.0078,1.372
188.00,7.764806,25.00849,-0.000172,24.017210,-0.0078,1.372
190.00,7.764698,25.00876,-0.000173,24.016744,-0.0078,1.373
192.00,7.765289,25.00931,-0.000173,24.017141,-0.0078,1.373
194.00,7.764174,25.00972,-0.000172,24.017038,-0.0078,1.372
196.00,7.763556,25.00913,-0.000171,24.017069,-0.0078,1.372
198.00,7.762969,25.01008,-0.000172,24.017342,-0.0078,1.372
200.00,7.763028,25.01017,-0.000173,24.017556,-0.0078,1.373
202.00,7.763018,25.00958,-0.000172,24.017776,-0.0078,1.372
204.00,7.763169,25.01011,-0.000171,24.017730,-0.0078,1.372
206.00,7.762802,25.00988,-0.000172,24.016724,-0.0078,1.372
208.00,7.762444,25.00935,-0.000173,24.017399,-0.0079,1.372
210.00,7.762452,25.00908,-0.000172,24.017462,-0.0078,1.371
212.00,7.762247,25.00860,-0.000173,24.017161,-0.0078,1.372
214.00,7.761899,25.00947,-0.000172,24.018042,-0.0078,1.372
216.00,7.761181,25.00957,-0.000173,24.017105,-0.0078,1.372
218.00,7.761360,25.00939,-0.000174,24.016815,-0.0078,1.373
220.00,7.761849,25.00943,-0.000173,24.017428,-0.0078,1.372
222.00,7.762432,25.00904,-0.000173,24.018164,-0.0078,1.372
224.00,7.761159,25.00932,-0.000173,24.017796,-0.0078,1.372
226.00,7.759904,25.01044,-0.000173,24.017114,-0.0077,1.372
228.00,7.759515,25.01048,-0.000173,24.017924,-0.0078,1.372
230.00,7.759336,25.01077,-0.000173,24.017002,-0.0078,1.372
232.00,7.759662,25.01034,-0.000173,24.017556,-0.0078,1.372
234.00,7.759101,25.01096,-0.000175,24.017525,-0.0078,1.373
236.00,7.758326,25.01080,-0.000174,24.017223,-0.0078,1.373
238.00,7.758244,25.01138,-0.000174,24.017654,-0.0078,1.373
240.00,7.758027,25.01192,-0.000174,24.017451,-0.0078,1.372
242.00,7.757516,25.01179,-0.000174,24.017598,-0.0078,1.372
244.00,7.756497,25.01144,-0.000173,24.017487,-0.0078,1.372
246.00,7.756113,25.01202,-0.000173,24.017393,-0.0078,1.372
248.00,7.756925,25.01227,-0.000172,24.017342,-0.0078,1.372
250.00,7.757476,25.01102,-0.000173,24.016985,-0.0078,1.372
252.00,7.757339,25.01199,-0.000172,24.017435,-0.0078,1.372
254.00,7.757379,25.01132,-0.000172,24.017350,-0.0078,1.372
256.00,7.756502,25.01199,-0.000173,24.016902,-0.0077,1.372
258.00,7.755442,25.01161,-0.000173,24.017449,-0.0077,1.373
260.00,7.754901,25.01149,-0.000174,24.017003,-0.0078,1.372
262.00,7.754732,25.01156,-0.000172,24.016878,-0.0078,1.372
264.00,7.754621,25.01119,-0.000172,24.017692,-0.0078,1.372
266.00,7.753955,25.01136,-0.000172,24.017522,-0.0078,1.372
268.00,7.753722,25.01080,-0.000172,24.017284,-0.0078,1.372
270.00,7.753500,25.01111,-0.000172,24.017959,-0.0078,1.372
272.00,7.753406,25.01044,-0.000173,24.017718,-0.0078,1.373
274.00,7.753663,25.01041,-0.000173,24.016989,-0.0078,1.372
276.00,7.752779,25.01034,-0.000173,24.017469,-0.0078,1.372
278.00,7.751923,25.01137,-0.000174,24.017281,-0.0078,1.373
280.00,7.752214,25.01156,-0.000173,24.017645,-0.0077,1.372
282.00,7.752253,25.01109,-0.000173,24.016692,-0.0078,1.371
284.00,7.751760,25.01088,-0.000172,24.017453,-0.0078,1.371
286.00,7.751729,25.01107,-0.000172,24.017732,-0.0078,1.373
288.00,7.751273,25.01102,-0.000172,24.017573,-0.0078,1.373
290.00,7.749962,25.01048,-0.000172,24.017045,-0.0078,1.373
292.00,7.749587,25.01007,-0.000173,24.017281,-0.0078,1.373
294.00,7.750152,25.01035,-0.000172,24.017096,-0.0078,1.372
296.00,7.750512,25.01041,-0.000173,24.017495,-0.0078,1.372
298.00,7.749697,25.01082,-0.000172,24.017536,-0.0077,1.372
300.00,7.748976,25.01045,-0.000171,24.017482,-0.0078,1.372
302.00,7.749492,25.01034,-0.000173,24.016860,-0.0078,1.372
304.00,7.749450,25.01015,-0.000172,24.017547,-0.0078,1.372
306.00,7.748787,25.01020,-0.000172,24.017531,-0.0078,1.372
308.00,7.748685,25.01068,-0.000173,24.017440,-0.0078,1.372
310.00,7.748802,25.01131,-0.000173,24.017380,-0.0078,1.372
312.00,7.748376,25.01124,-0.000171,24.017379,-0.0078,1.372
314.00,7.748411,25.01098,-0.000173,24.017224,-0.0078,1.372
316.00,7.748477,25.01047,-0.000173,24.017377,-0.0078,1.373
318.00,7.748227,25.01051,-0.000172,24.017817,-0.0078,1.372
320.00,7.748522,25.01045,-0.000173,24.017000,-0.0078,1.373
322.00,7.748506,25.01054,-0.000173,24.017558,-0.0078,1.372
324.00,7.747385,25.01044,-0.000172,24.017674,-0.0078,1.372
326.00,7.747589,25.01133,-0.000172,24.017205,-0.0078,1.372
328.00,7.747907,25.01039,-0.000171,24.017313,-0.0078,1.372
330.00,7.746929,25.01035,-0.000173,24.017079,-0.0078,1.372
332.00,7.746286,25.01043,-0.000171,24.017417,-0.0078,1.373
334.00,7.745910,25.01076,-0.000172,24.016809,-0.0078,1.372
336.00,7.745251,25.01069,-0.000171,24.017081,-0.0078,1.372
338.00,7.744671,25.01006,-0.000172,24.017179,-0.0078,1.372
340.00,7.743750,25.01097,-0.000173,24.017219,-0.0077,1.373
342.00,7.743422,25.01062,-0.000172,24.017312,-0.0078,1.371
344.00,7.743296,25.01059,-0.000172,24.017364,-0.0078,1.372
346.00,7.742753,25.01029,-0.000173,24.017513,-0.0078,1.372
348.00,7.743595,25.01004,-0.000173,24.017389,-0.0077,1.373
350.00,7.743131,25.01091,-0.000171,24.017743,-0.0078,1.372
352.00,7.742717,25.01089,-0.000172,24.017248,-0.0078,1.373
354.00,7.742921,25.00993,-0.000171,24.017759,-0.0078,1.372
356.00,7.743398,25.01016,-0.000171,24.017926,-0.0078,1.373
358.00,7.743335,25.00997,-0.000174,24.016978,-0.0078,1.373
360.00,7.742948,25.00995,-0.000174,24.017047,-0.0078,1.372
362.00,7.742160,25.00975,-0.000172,24.016434,-0.0078,1.372
364.00,7.741983,25.00999,-0.000172,24.017192,-0.0078,1.372
366.00,7.741851,25.00972,-0.000172,24.017656,-0.0078,1.372
368.00,7.741976,25.00896,-0.000172,24.016866,-0.0078,1.372
370.00,7.741432,25.00844,-0.000173,24.017221,-0.0078,1.372
372.00,7.740643,25.00861,-0.000172,24.017137,-0.0078,1.372
374.00,7.739853,25.00866,-0.000172,24.017710,-0.0078,1.372
376.00,7.739519,25.00945,-0.000173,24.017333,-0.0078,1.372
378.00,7.739478,25.00996,-0.000173,24.016545,-0.0078,1.372
380.00,7.738651,25.00845,-0.000173,24.017783,-0.0078,1.372
382.00,7.738421,25.00861,-0.000173,24.017333,-0.0078,1.372
384.00,7.737684,25.00934,-0.000172,24.017380,-0.0078,1.372
386.00,7.737742,25.00881,-0.000172,24.017409,-0.0078,1.372
388.00,7.738534,25.00956,-0.000173,24.016760,-0.0078,1.372
390.00,7.738832,25.00935,-0.000173,24.017406,-0.0078,1.371
392.00,7.738522,25.00948,-0.000172,24.016907,-0.0078,1.372
394.00,7.737855,25.00940,-0.000172,24.017375,-0.0078,1.372
396.00,7.737994,25.00965,-0.000173,24.017321,-0.0078,1.372
398.00,7.737371,25.00901,-0.000173,24.017409,-0.0078,1.373
400.00,7.737381,25.00908,-0.000174,24.017011,-0.0078,1.373
402.00,7.737321,25.00914,-0.000174,24.016911,-0.0078,1.372
404.00,7.736955,25.00900,-0.000173,24.016835,-0.0078,1.371
406.00,7.736716,25.00906,-0.000173,24.017272,-0.0078,1.372
408.00,7.736792,25.00865,-0.000172,24.016974,-0.0078,1.372
410.00,7.736769,25.00886,-0.000171,24.016750,-0.0078,1.372
412.00,7.736658,25.00963,-0.000172,24.017244,-0.0078,1.372
414.00,7.735843,25.00857,-0.000172,24.017357,-0.0078,1.372
416.00,7.735327,25.00949,-0.000171,24.017652,-0.0078,1.372
418.00,7.735101,25.00978,-0.000172,24.017063,-0.0078,1.372
420.00,7.734747,25.00896,-0.000172,24.017273,-0.0078,1.372
422.00,7.734879,25.00853,-0.000173,24.018031,-0.0078,1.372
424.00,7.734588,25.00908,-0.000172,24.017964,-0.0078,1.373
426.00,7.733523,25.00884,-0.000173,24.017221,-0.0078,1.372
428.00,7.733500,25.00884,-0.000172,24.017728,-0.0077,1.372
430.00,7.734234,25.00934,-0.000172,24.017304,-0.0078,1.372
432.00,7.733883,25.00909,-0.000172,24.016925,-0.0078,1.372
434.00,7.732802,25.00997,-0.000173,24.016871,-0.0078,1.372
436.00,7.732417,25.00995,-0.000173,24.017130,-0.0078,1.372
438.00,7.731814,25.01059,-0.000172,24.017536,-0.0078,1.372
440.00,7.731845,25.01114,-0.000172,24.017493,-0.0078,1.372
442.00,7.731974,25.01113,-0.000172,24.018035,-0.0077,1.372
444.00,7.732093,25.01159,-0.000171,24.017406,-0.0078,1.372
446.00,7.732029,25.01147,-0.000172,24.016949,-0.0078,1.372
448.00,7.731742,25.01058,-0.000172,24.016982,-0.0078,1.373
450.00,7.731618,25.01056,-0.000172,24.017085,-0.0078,1.372
452.00,7.731601,25.01024,-0.000172,24.016835,-0.0078,1.372
454.00,7.732009,25.01036,-0.000170,24.017437,-0.0078,1.372
456.00,7.732201,25.00995,-0.000172,24.017079,-0.0078,1.372
458.00,7.730975,25.00968,-0.000171,24.017741,-0.0078,1.371
460.00,7.730813,25.00993,-0.000171,24.017366,-0.0078,1.372
462.00,7.730250,25.01052,-0.000173,24.017440,-0.0078,1.372
464.00,7.729481,25.01009,-0.000173,24.017121,-0.0078,1.373
466.00,7.728993,25.01080,-0.000174,24.017614,-0.0078,1.372
468.00,7.728277,25.01054,-0.000172,24.017799,-0.0078,1.372
470.00,7.727068,25.01126,-0.000173,24.017217,-0.0078,1.373
472.00,7.726731,25.01066,-0.000175,24.017163,-0.0078,1.372
474.00,7.727225,25.01066,-0.000173,24.016701,-0.0078,1.372
476.00,7.728081,25.01021,-0.000173,24.017108,-0.0078,1.372
478.00,7.727625,25.01111,-0.000173,24.017522,-0.0078,1.373
480.00,7.727373,25.01048,-0.000172,24.016965,-0.0078,1.372
482.00,7.727068,25.01131,-0.000172,24.017310,-0.0078,1.372
484.00,7.727424,25.01181,-0.000173,24.017388,-0.0078,1.372
486.00,7.727966,25.01119,-0.000171,24.017105,-0.0078,1.372
488.00,7.726773,25.01143,-0.000172,24.017527,-0.0078,1.372
490.00,7.726360,25.01124,-0.000173,24.017275,-0.0078,1.372
492.00,7.726582,25.01052,-0.000173,24.017643,-0.0078,1.373
494.00,7.726835,25.00968,-0.000173,24.016842,-0.0078,1.372
496.00,7.726669,25.01010,-0.000174,24.017794,-0.0078,1.372
498.00,7.726200,25.01004,-0.000172,24.017203,-0.0078,1.371
500.00,7.725775,25.01036,-0.000172,24.016956,-0.0078,1.372
502.00,7.725341,25.01052,-0.000174,24.018042,-0.0078,1.373
504.00,7.724882,25.01041,-0.000175,24.017056,-0.0078,1.373
506.00,7.724298,25.01043,-0.000175,24.016809,-0.0078,1.372
508.00,7.724339,25.01040,-0.000174,24.017239,-0.0078,1.372
510.00,7.724463,25.01041,-0.000173,24.016992,-0.0078,1.372
512.00,7.724253,25.01029,-0.000174,24.017101,-0.0078,1.371
514.00,7.724229,25.01017,-0.000173,24.017078,-0.0078,1.371
516.00,7.724256,25.00925,-0.000173,24.017404,-0.0078,1.372
518.00,7.723192,25.00973,-0.000173,24.017002,-0.0078,1.372
520.00,7.722277,25.01017,-0.000174,24.016295,-0.0077,1.372
522.00,7.722502,25.00991,-0.000174,24.017476,-0.0078,1.373
524.00,7.722086,25.01085,-0.000174,24.017857,-0.0078,1.372
526.00,7.722580,25.01107,-0.000173,24.016915,-0.0078,1.372
528.00,7.721904,25.01079,-0.000172,24.017388,-0.0078,1.372
530.00,7.721738,25.00981,-0.000174,24.018189,-0.0078,1.373
532.00,7.721603,25.01022,-0.000173,24.016876,-0.0079,1.372
534.00,7.720473,25.01059,-0.000173,24.017257,-0.0078,1.372
536.00,7.720064,25.01108,-0.000173,24.017442,-0.0078,1.372
538.00,7.720896,25.01095,-0.000174,24.017382,-0.0078,1.372
540.00,7.720620,25.01075,-0.000173,24.017333,-0.0078,1.372
542.00,7.720888,25.01086,-0.000173,24.017172,-0.0078,1.372
544.00,7.720853,25.01078,-0.000174,24.017065,-0.0078,1.372
546.00,7.719575,25.01092,-0.000173,24.017306,-0.0078,1.373
548.00,7.718912,25.01124,-0.000174,24.017237,-0.0078,1.373
550.00,7.719066,25.01048,-0.000173,24.017054,-0.0078,1.372
552.00,7.718903,25.01165,-0.000173,24.017571,-0.0078,1.372
554.00,7.718121,25.01042,-0.000172,24.017228,-0.0078,1.372
556.00,7.717529,25.01026,-0.000173,24.017484,-0.0078,1.372
558.00,7.717380,25.01055,-0.000172,24.016982,-0.0078,1.372
560.00,7.717246,25.01034,-0.000173,24.017002,-0.0078,1.372
562.00,7.717230,25.01061,-0.000174,24.017411,-0.0078,1.372
564.00,7.717035,25.01037,-0.000174,24.017379,-0.0078,1.372
566.00,7.717242,25.01072,-0.000175,24.016719,-0.0078,1.373
568.00,7.717865,25.01127,-0.000173,24.017536,-0.0078,1.373
570.00,7.717683,25.01117,-0.000174,24.017574,-0.0078,1.372
572.00,7.718211,25.01156,-0.000173,24.017114,-0.0078,1.372
574.00,7.717397,25.01127,-0.000174,24.017602,-0.0078,1.372
576.00,7.716476,25.01124,-0.000173,24.017197,-0.0078,1.372
578.00,7.717077,25.01058,-0.000174,24.017148,-0.0078,1.372
580.00,7.716103,25.01048,-0.000174,24.017591,-0.0078,1.372
582.00,7.714910,25.01115,-0.000172,24.017837,-0.0078,1.372
584.00,7.715289,25.01112,-0.000174,24.017377,-0.0078,1.372
586.00,7.715655,25.01113,-0.000173,24.017641,-0.0078,1.372
588.00,7.715192,25.01136,-0.000173,24.017676,-0.0078,1.372
590.00,7.714717,25.01094,-0.000173,24.017337,-0.0078,1.373
592.00,7.715249,25.01126,-0.000174,24.016661,-0.0078,1.372
594.00,7.715647,25.01081,-0.000173,24.017145,-0.0078,1.372
596.00,7.715710,25.01139,-0.000174,24.017101,-0.0078,1.372
598.00,7.715392,25.01166,-0.000174,24.017473,-0.0078,1.372
600.00,7.714610,25.01115,-0.000173,24.017226,-0.0078,1.371
@1,2.0000,4.0
602.00,7.715091,25.01134,-0.000173,24.017444,-0.0078,1.372
604.00,7.713844,25.01200,-0.000173,24.017422,-0.0078,1.372
606.00,7.706906,25.01138,-0.000172,24.017681,-0.0078,1.372
608.00,7.685894,25.01143,-0.000173,24.017263,-0.0078,1.371
610.00,7.621709,25.01108,-0.000173,24.017953,-0.0078,1.371
612.00,7.545033,25.01105,-0.000173,24.017654,-0.0078,1.372
614.00,7.519415,25.01119,-0.000173,24.016853,-0.0078,1.373
616.00,7.527263,25.01099,-0.000174,24.017446,-0.0078,1.373
618.00,7.540191,25.01087,-0.000174,24.017324,-0.0078,1.372
620.00,7.550897,25.01047,-0.000173,24.016811,-0.0078,1.372
622.00,7.559378,25.01104,-0.000173,24.017000,-0.0078,1.372
624.00,7.568470,25.01077,-0.000173,24.017489,-0.0078,1.372
626.00,7.579378,25.01130,-0.000175,24.017469,-0.0078,1.372
628.00,7.590212,25.01109,-0.000173,24.016947,-0.0078,1.372
630.00,7.600642,25.01117,-0.000174,24.017536,-0.0078,1.371
632.00,7.611321,25.01053,-0.000174,24.016927,-0.0078,1.371
634.00,7.622456,25.01071,-0.000173,24.017806,-0.0078,1.372
636.00,7.632330,25.01109,-0.000173,24.017457,-0.0078,1.371
638.00,7.640568,25.01093,-0.000174,24.017738,-0.0077,1.372
640.00,7.647946,25.01134,-0.000175,24.017366,-0.0078,1.373
642.00,7.654960,25.01107,-0.000174,24.016740,-0.0078,1.372
644.00,7.661366,25.01123,-0.000173,24.017130,-0.0078,1.372
646.00,7.666625,25.01118,-0.000174,24.017708,-0.0078,1.372
648.00,7.671297,25.01177,-0.000174,24.017143,-0.0078,1.372
650.00,7.675320,25.01176,-0.000173,24.017627,-0.0078,1.372
652.00,7.679357,25.01158,-0.000172,24.017360,-0.0078,1.372
654.00,7.682602,25.01146,-0.000173,24.017447,-0.0078,1.372
656.00,7.685324,25.01238,-0.000173,24.016933,-0.0078,1.372
658.00,7.687311,25.01144,-0.000173,24.017045,-0.0078,1.373
660.00,7.689616,25.01083,-0.000173,24.017335,-0.0078,1.372
662.00,7.691659,25.01122,-0.000173,24.017281,-0.0078,1.372
664.00,7.693010,25.01035,-0.000173,24.017282,-0.0078,1.372
666.00,7.694245,25.01049,-0.000173,24.016733,-0.0078,1.372
668.00,7.694806,25.01094,-0.000174,24.017315,-0.0078,1.372
670.00,7.695344,25.00994,-0.000174,24.017023,-0.0078,1.372
672.00,7.695889,25.00989,-0.000173,24.017451,-0.0078,1.372
674.00,7.696608,25.00933,-0.000172,24.017611,-0.0078,1.372
676.00,7.697401,25.01000,-0.000172,24.017317,-0.0078,1.372
678.00,7.698118,25.01031,-0.000174,24.017344,-0.0078,1.372
680.00,7.698718,25.00932,-0.000173,24.017455,-0.0078,1.372
682.00,7.699401,25.00959,-0.000173,24.017750,-0.0077,1.372
684.00,7.699365,25.00959,-0.000173,24.017177,-0.0078,1.372
686.00,7.698777,25.00944,-0.000173,24.017524,-0.0078,1.372
688.00,7.698293,25.00945,-0.000173,24.017917,-0.0078,1.372
690.00,7.699683,25.00936,-0.000173,24.017391,-0.0078,1.372
692.00,7.700547,25.00970,-0.000173,24.017480,-0.0078,1.372
694.00,7.700833,25.00958,-0.000174,24.017253,-0.0078,1.372
696.00,7.700407,25.00877,-0.000173,24.017480,-0.0078,1.372
698.00,7.700450,25.00926,-0.000172,24.017186,-0.0078,1.371
700.00,7.700344,25.01003,-0.000172,24.017529,-0.0078,1.372
702.00,7.700121,25.00987,-0.000173,24.017656,-0.0078,1.372
704.00,7.699617,25.00970,-0.000173,24.017085,-0.0077,1.372
706.00,7.699913,25.00857,-0.000173,24.017496,-0.0078,1.372
708.00,7.700356,25.00925,-0.000172,24.017393,-0.0078,1.372
710.00,7.699490,25.00934,-0.000172,24.017750,-0.0078,1.371
712.00,7.698662,25.00924,-0.000171,24.017765,-0.0078,1.372
714.00,7.698570,25.01009,-0.000174,24.017979,-0.0078,1.372
716.00,7.699202,25.00891,-0.000172,24.017511,-0.0078,1.372
718.00,7.698637,25.00961,-0.000173,24.017598,-0.0078,1.372
720.00,7.698029,25.00966,-0.000173,24.017676,-0.0078,1.372
722.00,7.698454,25.00905,-0.000173,24.017859,-0.0078,1.372
724.00,7.698809,25.00892,-0.000173,24.017522,-0.0078,1.372
726.00,7.698015,25.00944,-0.000172,24.017705,-0.0078,1.372
728.00,7.697721,25.00931,-0.000173,24.017350,-0.0078,1.372
730.00,7.697365,25.00899,-0.000173,24.017388,-0.0078,1.372
732.00,7.697515,25.00943,-0.000173,24.016547,-0.0078,1.372
734.00,7.698281,25.00926,-0.000173,24.016942,-0.0078,1.372
736.00,7.698313,25.00964,-0.000174,24.017322,-0.0078,1.373
738.00,7.697516,25.00984,-0.000172,24.017426,-0.0078,1.372
740.00,7.697151,25.00975,-0.000173,24.017591,-0.0078,1.372
742.00,7.697719,25.00970,-0.000173,24.017690,-0.0079,1.372
744.00,7.697117,25.01039,-0.000173,24.017473,-0.0078,1.372
746.00,7.697159,25.01017,-0.000173,24.017197,-0.0078,1.372
748.00,7.697771,25.00972,-0.000172,24.017502,-0.0078,1.372
750.00,7.697581,25.00980,-0.000173,24.017188,-0.0078,1.372
752.00,7.697535,25.00982,-0.000173,24.017464,-0.0078,1.372
754.00,7.696439,25.00971,-0.000173,24.017667,-0.0077,1.372
756.00,7.696234,25.01003,-0.000173,24.017828,-0.0078,1.371
758.00,7.696046,25.01010,-0.000172,24.017194,-0.0078,1.372
760.00,7.696857,25.00957,-0.000174,24.016650,-0.0078,1.373
762.00,7.696420,25.00998,-0.000174,24.016869,-0.0078,1.372
764.00,7.695023,25.01022,-0.000174,24.017402,-0.0078,1.372
766.00,7.694361,25.00982,-0.000172,24.017417,-0.0078,1.372
768.00,7.694860,25.01098,-0.000173,24.016973,-0.0078,1.372
770.00,7.696105,25.01169,-0.000175,24.017857,-0.0078,1.372
772.00,7.695138,25.01192,-0.000174,24.016809,-0.0078,1.372
774.00,7.694912,25.01252,-0.000173,24.017063,-0.0078,1.372
776.00,7.695818,25.01164,-0.000173,24.017157,-0.0078,1.372
778.00,7.695957,25.01277,-0.000172,24.017699,-0.0078,1.372
780.00,7.694717,25.01253,-0.000173,24.017418,-0.0078,1.372
782.00,7.694817,25.01279,-0.000172,24.017649,-0.0078,1.372
784.00,7.695371,25.01355,-0.000172,24.017386,-0.0078,1.372
786.00,7.695087,25.01388,-0.000173,24.016891,-0.0078,1.372
788.00,7.694933,25.01329,-0.000173,24.017661,-0.0077,1.372
790.00,7.694612,25.01318,-0.000173,24.017286,-0.0078,1.372
792.00,7.694710,25.01345,-0.000173,24.017041,-0.0078,1.372
794.00,7.694091,25.01299,-0.000173,24.017400,-0.0078,1.372
796.00,7.693861,25.01255,-0.000173,24.016965,-0.0078,1.372
798.00,7.693102,25.01263,-0.000172,24.017061,-0.0078,1.372
800.00,7.693324,25.01228,-0.000172,24.017576,-0.0078,1.372
802.00,7.692198,25.01295,-0.000173,24.017206,-0.0078,1.372
804.00,7.691859,25.01329,-0.000173,24.017364,-0.0078,1.373
806.00,7.692379,25.01306,-0.000173,24.017072,-0.0078,1.372
808.00,7.692450,25.01362,-0.000172,24.017754,-0.0078,1.372
810.00,7.691934,25.01370,-0.000173,24.017582,-0.0078,1.372
812.00,7.691231,25.01353,-0.000172,24.017712,-0.0078,1.372
814.00,7.691012,25.01330,-0.000173,24.017748,-0.0078,1.372
816.00,7.690628,25.01282,-0.000173,24.017312,-0.0077,1.371
818.00,7.690650,25.01307,-0.000174,24.017859,-0.0077,1.372
820.00,7.690971,25.01378,-0.000173,24.017796,-0.0077,1.372
822.00,7.691146,25.01335,-0.000172,24.018269,-0.0077,1.372
824.00,7.691519,25.01231,-0.000174,24.017603,-0.0078,1.372
826.00,7.690761,25.01211,-0.000173,24.017304,-0.0078,1.372
828.00,7.690659,25.01254,-0.000174,24.017484,-0.0078,1.372
830.00,7.690846,25.01247,-0.000174,24.016976,-0.0078,1.372
832.00,7.690477,25.01231,-0.000174,24.017377,-0.0078,1.372
834.00,7.690709,25.01299,-0.000174,24.017522,-0.0077,1.372
836.00,7.690229,25.01377,-0.000173,24.017937,-0.0078,1.372
838.00,7.689449,25.01246,-0.000173,24.017447,-0.0078,1.372
840.00,7.689075,25.01168,-0.000173,24.017453,-0.0078,1.372
842.00,7.689279,25.01204,-0.000172,24.017817,-0.0078,1.371
844.00,7.689891,25.01211,-0.000173,24.017440,-0.0078,1.372
846.00,7.689978,25.01257,-0.000173,24.017388,-0.0078,1.373
848.00,7.690096,25.01166,-0.000174,24.017382,-0.0078,1.372
850.00,7.689525,25.01220,-0.000174,24.017665,-0.0078,1.372
852.00,7.688217,25.01168,-0.000173,24.017165,-0.0077,1.372
854.00,7.688301,25.01096,-0.000173,24.017794,-0.0078,1.373
856.00,7.688362,25.01133,-0.000174,24.017217,-0.0078,1.372
858.00,7.687312,25.01210,-0.000173,24.017371,-0.0078,1.371
860.00,7.687391,25.01168,-0.000173,24.018310,-0.0078,1.372
862.00,7.687310,25.01067,-0.000173,24.016982,-0.0078,1.372
864.00,7.687702,25.01081,-0.000173,24.017594,-0.0078,1.372
866.00,7.687434,25.01140,-0.000172,24.017360,-0.0078,1.372
868.00,7.687485,25.01155,-0.000173,24.017930,-0.0078,1.372
870.00,7.686593,25.01012,-0.000172,24.018200,-0.0077,1.372
872.00,7.686184,25.01005,-0.000172,24.017747,-0.0078,1.372
874.00,7.685625,25.01135,-0.000173,24.017636,-0.0078,1.372
876.00,7.685928,25.01126,-0.000174,24.017217,-0.0078,1.373
878.00,7.686683,25.01102,-0.000173,24.017723,-0.0078,1.372
880.00,7.685901,25.01155,-0.000173,24.017223,-0.0078,1.372
882.00,7.685241,25.01221,-0.000173,24.017469,-0.0078,1.372
884.00,7.685050,25.01194,-0.000173,24.017252,-0.0078,1.372
886.00,7.685075,25.01178,-0.000173,24.017105,-0.0078,1.373
888.00,7.685101,25.01233,-0.000173,24.017315,-0.0078,1.372
890.00,7.684769,25.01211,-0.000172,24.017451,-0.0078,1.372
892.00,7.685095,25.01114,-0.000171,24.017438,-0.0077,1.373
894.00,7.685464,25.01063,-0.000173,24.018038,-0.0078,1.372
896.00,7.684727,25.01106,-0.000174,24.017286,-0.0078,1.372
898.00,7.684151,25.01159,-0.000173,24.017560,-0.0078,1.371
900.00,7.684616,25.01160,-0.000173,24.017317,-0.0078,1.372
902.00,7.684655,25.01119,-0.000173,24.017041,-0.0078,1.372
904.00,7.685414,25.01098,-0.000173,24.017757,-0.0078,1.372
906.00,7.685325,25.01162,-0.000174,24.017480,-0.0078,1.372
908.00,7.684846,25.01131,-0.000173,24.017591,-0.0078,1.372
910.00,7.684662,25.01149,-0.000174,24.017288,-0.0078,1.372
912.00,7.683923,25.01168,-0.000174,24.017331,-0.0078,1.372
914.00,7.682711,25.01134,-0.000172,24.016405,-0.0078,1.371
916.00,7.683446,25.01178,-0.000173,24.016998,-0.0078,1.372
918.00,7.683355,25.01237,-0.000173,24.017743,-0.0078,1.372
920.00,7.683002,25.01264,-0.000173,24.017185,-0.0078,1.372
922.00,7.682947,25.01261,-0.000173,24.017272,-0.0078,1.372
924.00,7.682603,25.01274,-0.000174,24.017504,-0.0078,1.372
926.00,7.681998,25.01245,-0.000173,24.016965,-0.0078,1.372
928.00,7.681307,25.01220,-0.000173,24.017286,-0.0078,1.372
930.00,7.682013,25.01236,-0.000174,24.016548,-0.0078,1.372
932.00,7.682291,25.01161,-0.000174,24.017083,-0.0078,1.373
934.00,7.681514,25.01215,-0.000174,24.017168,-0.0078,1.372
936.00,7.681461,25.01205,-0.000174,24.016769,-0.0078,1.372
938.00,7.681181,25.01171,-0.000173,24.017317,-0.0078,1.372
940.00,7.680387,25.01126,-0.000172,24.017495,-0.0078,1.372
942.00,7.680881,25.01234,-0.000173,24.017534,-0.0078,1.372
944.00,7.680807,25.01292,-0.000173,24.016896,-0.0078,1.372
946.00,7.680283,25.01210,-0.000174,24.016800,-0.0078,1.372
948.00,7.679387,25.01196,-0.000174,24.017640,-0.0078,1.372
950.00,7.679004,25.01169,-0.000174,24.017480,-0.0078,1.373
952.00,7.679668,25.01146,-0.000173,24.017426,-0.0078,1.372
954.00,7.680013,25.01159,-0.000173,24.017674,-0.0078,1.372
956.00,7.680245,25.01230,-0.000174,24.017422,-0.0078,1.373
958.00,7.679863,25.01222,-0.000174,24.016963,-0.0078,1.372
960.00,7.679812,25.01218,-0.000173,24.016927,-0.0078,1.372
962.00,7.680114,25.01190,-0.000173,24.016835,-0.0078,1.371
964.00,7.679158,25.01185,-0.000173,24.017226,-0.0078,1.372
966.00,7.678402,25.01226,-0.000173,24.017534,-0.0078,1.372
968.00,7.678727,25.01296,-0.000173,24.017500,-0.0078,1.372
970.00,7.678508,25.01300,-0.000173,24.017143,-0.0078,1.372
972.00,7.677406,25.01212,-0.000172,24.016398,-0.0078,1.372
974.00,7.677144,25.01281,-0.000174,24.016396,-0.0078,1.372
976.00,7.677199,25.01204,-0.000174,24.016953,-0.0078,1.372
978.00,7.677274,25.01239,-0.000173,24.017094,-0.0078,1.372
980.00,7.676273,25.01200,-0.000173,24.017094,-0.0078,1.372
982.00,7.675307,25.01228,-0.000174,24.016808,-0.0078,1.372
984.00,7.675726,25.01233,-0.000172,24.017917,-0.0078,1.373
986.00,7.676413,25.01168,-0.000173,24.017467,-0.0078,1.373
988.00,7.676392,25.01138,-0.000173,24.016791,-0.0078,1.372
990.00,7.676465,25.01117,-0.000173,24.017447,-0.0078,1.372
992.00,7.676400,25.01162,-0.000173,24.017583,-0.0078,1.372
994.00,7.675825,25.01219,-0.000172,24.017108,-0.0079,1.372
996.00,7.675812,25.01222,-0.000173,24.017603,-0.0078,1.373
998.00,7.675827,25.01223,-0.000173,24.017344,-0.0078,1.372
1000.00,7.675182,25.01195,-0.000173,24.017154,-0.0078,1.372
1002.00,7.674982,25.01265,-0.000174,24.017906,-0.0078,1.372
1004.00,7.675153,25.01181,-0.000173,24.017426,-0.0078,1.372
1006.00,7.675582,25.01190,-0.000174,24.017542,-0.0078,1.372
1008.00,7.675549,25.01191,-0.000173,24.017199,-0.0078,1.372
1010.00,7.675072,25.01201,-0.000173,24.017515,-0.0078,1.372
1012.00,7.675077,25.01129,-0.000174,24.016851,-0.0078,1.372
1014.00,7.675782,25.01170,-0.000173,24.017272,-0.0078,1.372
1016.00,7.675149,25.01203,-0.000173,24.017377,-0.0078,1.372
1018.00,7.675148,25.01145,-0.000173,24.017206,-0.0078,1.372
1020.00,7.675206,25.01190,-0.000173,24.017101,-0.0078,1.371
1022.00,7.674338,25.01208,-0.000173,24.016858,-0.0078,1.372
1024.00,7.673576,25.01130,-0.000173,24.017788,-0.0078,1.372
1026.00,7.673771,25.01171,-0.000173,24.016695,-0.0078,1.372
1028.00,7.674193,25.01152,-0.000174,24.017324,-0.0078,1.372
1030.00,7.673885,25.01192,-0.000174,24.017964,-0.0078,1.372
1032.00,7.672939,25.01227,-0.000173,24.016793,-0.0078,1.372
1034.00,7.672759,25.01226,-0.000173,24.017353,-0.0078,1.372
1036.00,7.672951,25.01199,-0.000173,24.018091,-0.0078,1.372
1038.00,7.673090,25.01243,-0.000174,24.017025,-0.0078,1.372
1040.00,7.672558,25.01144,-0.000174,24.016998,-0.0078,1.372
1042.00,7.672003,25.01173,-0.000175,24.017183,-0.0078,1.372
1044.00,7.671538,25.01115,-0.000175,24.016878,-0.0078,1.372
1046.00,7.671756,25.01073,-0.000175,24.017214,-0.0078,1.372
1048.00,7.671680,25.01150,-0.000174,24.017478,-0.0078,1.372
1050.00,7.671395,25.01100,-0.000174,24.017152,-0.0078,1.372
1052.00,7.670493,25.01141,-0.000174,24.017395,-0.0078,1.372
1054.00,7.670100,25.01090,-0.000173,24.017290,-0.0078,1.372
1056.00,7.670617,25.01151,-0.000173,24.017139,-0.0078,1.372
1058.00,7.671008,25.01131,-0.000174,24.017040,-0.0078,1.373
1060.00,7.671198,25.01118,-0.000173,24.017411,-0.0078,1.372
1062.00,7.671417,25.01124,-0.000174,24.016530,-0.0078,1.373
1064.00,7.670803,25.01123,-0.000174,24.016780,-0.0078,1.373
1066.00,7.671092,25.01141,-0.000174,24.017522,-0.0078,1.372
1068.00,7.671557,25.01102,-0.000174,24.017301,-0.0077,1.372
1070.00,7.670462,25.01118,-0.000173,24.017250,-0.0078,1.372
1072.00,7.670078,25.01086,-0.000174,24.016983,-0.0078,1.372
1074.00,7.670414,25.01115,-0.000174,24.017727,-0.0078,1.372
1076.00,7.670539,25.01120,-0.000173,24.017507,-0.0078,1.372
1078.00,7.669989,25.01077,-0.000173,24.018017,-0.0078,1.372
1080.00,7.670069,25.01194,-0.000174,24.017139,-0.0078,1.372
1082.00,7.669970,25.01197,-0.000173,24.018115,-0.0078,1.373
1084.00,7.669304,25.01177,-0.000173,24.017210,-0.0078,1.372
1086.00,7.669354,25.01260,-0.000173,24.017558,-0.0077,1.372
1088.00,7.669692,25.01267,-0.000172,24.017980,-0.0078,1.372
1090.00,7.668881,25.01264,-0.000173,24.017157,-0.0078,1.372
1092.00,7.668558,25.01254,-0.000173,24.017152,-0.0078,1.372
1094.00,7.668504,25.01186,-0.000174,24.016927,-0.0078,1.372
1096.00,7.668739,25.01221,-0.000173,24.017346,-0.0078,1.372
1098.00,7.667596,25.01177,-0.000172,24.017460,-0.0078,1.373
1100.00,7.667645,25.01186,-0.000173,24.017839,-0.0078,1.373
1102.00,7.668211,25.01185,-0.000173,24.017342,-0.0077,1.373
1104.00,7.667914,25.01196,-0.000173,24.017444,-0.0077,1.372
1106.00,7.667099,25.01177,-0.000172,24.017453,-0.0078,1.372
1108.00,7.666863,25.01189,-0.000171,24.017078,-0.0078,1.372
1110.00,7.667245,25.01145,-0.000172,24.017424,-0.0078,1.372
1112.00,7.667286,25.01135,-0.000172,24.018526,-0.0078,1.373
1114.00,7.667459,25.01110,-0.000173,24.017563,-0.0078,1.373
1116.00,7.667913,25.01113,-0.000174,24.017368,-0.0078,1.372
1118.00,7.667847,25.01078,-0.000172,24.017021,-0.0078,1.372
1120.00,7.667670,25.01004,-0.000172,24.016824,-0.0078,1.373
1122.00,7.666589,25.01070,-0.000173,24.016605,-0.0078,1.373
1124.00,7.665762,25.01033,-0.000174,24.016931,-0.0078,1.372
1126.00,7.665554,25.01016,-0.000173,24.016940,-0.0078,1.372
1128.00,7.666364,25.01061,-0.000173,24.017319,-0.0078,1.372
1130.00,7.666985,25.01100,-0.000172,24.017587,-0.0078,1.372
1132.00,7.665942,25.01154,-0.000173,24.017995,-0.0078,1.372
1134.00,7.666076,25.01180,-0.000172,24.017951,-0.0078,1.372
1136.00,7.665858,25.01182,-0.000172,24.017041,-0.0078,1.372
1138.00,7.665263,25.01206,-0.000172,24.017542,-0.0078,1.373
1140.00,7.664228,25.01128,-0.000172,24.017060,-0.0078,1.372
1142.00,7.664030,25.01185,-0.000173,24.016715,-0.0078,1.373
1144.00,7.663668,25.01169,-0.000174,24.017101,-0.0078,1.373
1146.00,7.663660,25.01157,-0.000174,24.017480,-0.0078,1.372
1148.00,7.663804,25.01184,-0.000173,24.017324,-0.0078,1.372
1150.00,7.663726,25.01206,-0.000173,24.017377,-0.0078,1.372
1152.00,7.662647,25.01200,-0.000173,24.017547,-0.0078,1.372
1154.00,7.662909,25.01136,-0.000172,24.017107,-0.0078,1.373
1156.00,7.663900,25.01125,-0.000173,24.017520,-0.0078,1.373
1158.00,7.664073,25.01136,-0.000173,24.017315,-0.0078,1.372
1160.00,7.663966,25.01170,-0.000173,24.017192,-0.0078,1.372
1162.00,7.663979,25.01216,-0.000173,24.017045,-0.0078,1.373
1164.00,7.663782,25.01255,-0.000173,24.017011,-0.0078,1.373
1166.00,7.663646,25.01253,-0.000173,24.017830,-0.0078,1.373
1168.00,7.663448,25.01192,-0.000173,24.017072,-0.0078,1.372
1170.00,7.663432,25.01132,-0.000173,24.017404,-0.0078,1.372
1172.00,7.662858,25.01160,-0.000172,24.017020,-0.0078,1.372
1174.00,7.661905,25.01206,-0.000173,24.017018,-0.0078,1.372
1176.00,7.661404,25.01188,-0.000172,24.018075,-0.0078,1.371
1178.00,7.661970,25.01232,-0.000171,24.017511,-0.0078,1.372
1180.00,7.661462,25.01198,-0.000173,24.017101,-0.0078,1.373
1182.00,7.662488,25.01170,-0.000173,24.017083,-0.0078,1.373
1184.00,7.661920,25.01226,-0.000173,24.017426,-0.0078,1.372
1186.00,7.661029,25.01097,-0.000173,24.016842,-0.0078,1.373
1188.00,7.660977,25.01210,-0.000172,24.018080,-0.0078,1.372
1190.00,7.660634,25.01208,-0.000172,24.017658,-0.0078,1.372
1192.00,7.661339,25.01196,-0.000171,24.017428,-0.0078,1.372
1194.00,7.661669,25.01227,-0.000173,24.017480,-0.0078,1.372
1196.00,7.661080,25.01155,-0.000174,24.017641,-0.0078,1.372
1198.00,7.660474,25.01117,-0.000172,24.017790,-0.0078,1.373
1200.00,7.660056,25.01123,-0.000173,24.017056,-0.0077,1.373
@2,12.0000,24.0
1202.00,7.659780,25.01144,-0.000173,24.017906,-0.0078,1.373
1204.00,7.657546,25.01174,-0.000173,24.017841,-0.0078,1.372
1206.00,7.648947,25.01134,-0.000174,24.017224,-0.0078,1.372
1208.00,7.616974,25.01176,-0.000174,24.017166,-0.0078,1.371
1210.00,7.534288,25.01174,-0.000172,24.017012,-0.0078,1.371
1212.00,7.421101,25.01157,-0.000171,24.016740,-0.0078,1.372
1214.00,7.306557,25.01149,-0.000172,24.017362,-0.0078,1.372
1216.00,7.197157,25.01133,-0.000173,24.017370,-0.0078,1.372
1218.00,7.092494,25.01204,-0.000173,24.016791,-0.0077,1.373
1220.00,6.992130,25.01166,-0.000175,24.017877,-0.0078,1.373
1222.00,6.895716,25.01172,-0.000175,24.018561,-0.0078,1.373
1224.00,6.804207,25.01147,-0.000175,24.017255,-0.0078,1.374
1226.00,6.719325,25.01193,-0.000177,24.017852,-0.0078,1.374
1228.00,6.643254,25.01210,-0.000177,24.017507,-0.0078,1.373
1230.00,6.582803,25.01222,-0.000177,24.017382,-0.0078,1.374
1232.00,6.558014,25.01082,-0.000178,24.017821,-0.0078,1.374
1234.00,6.593269,25.01170,-0.000177,24.017364,-0.0078,1.374
1236.00,6.662739,25.01162,-0.000178,24.018285,-0.0078,1.374
1238.00,6.737993,25.01162,-0.000177,24.017003,-0.0078,1.373
1240.00,6.810165,25.01137,-0.000177,24.018160,-0.0078,1.373
1242.00,6.881040,25.01090,-0.000175,24.017442,-0.0078,1.372
1244.00,6.952334,25.01237,-0.000175,24.017504,-0.0078,1.372
1246.00,7.021460,25.01200,-0.000174,24.017979,-0.0078,1.372
1248.00,7.087575,25.01166,-0.000175,24.017478,-0.0078,1.372
1250.00,7.150501,25.01171,-0.000175,24.016818,-0.0078,1.372
1252.00,7.209655,25.01215,-0.000175,24.017134,-0.0078,1.373
1254.00,7.263924,25.01197,-0.000175,24.018098,-0.0077,1.373
1256.00,7.313022,25.01195,-0.000176,24.017605,-0.0077,1.372
1258.00,7.355841,25.01179,-0.000174,24.017534,-0.0077,1.373
1260.00,7.393662,25.01242,-0.000174,24.017402,-0.0078,1.373
1262.00,7.426272,25.01166,-0.000175,24.017440,-0.0078,1.373
1264.00,7.455217,25.01102,-0.000174,24.017317,-0.0077,1.372
1266.00,7.480925,25.01142,-0.000175,24.017447,-0.0078,1.372
1268.00,7.502439,25.01142,-0.000174,24.017384,-0.0078,1.372
1270.00,7.520439,25.01170,-0.000174,24.017435,-0.0077,1.372
1272.00,7.536608,25.01188,-0.000174,24.017440,-0.0077,1.373
1274.00,7.549879,25.01088,-0.000174,24.017534,-0.0077,1.372
1276.00,7.560393,25.01074,-0.000174,24.017621,-0.0077,1.373
1278.00,7.569212,25.01116,-0.000174,24.017999,-0.0078,1.373
1280.00,7.577411,25.01195,-0.000173,24.017232,-0.0078,1.372
1282.00,7.584170,25.01197,-0.000174,24.016911,-0.0078,1.372
1284.00,7.590140,25.01271,-0.000174,24.018049,-0.0078,1.373
1286.00,7.594893,25.01214,-0.000173,24.017661,-0.0078,1.373
1288.00,7.598990,25.01146,-0.000174,24.017777,-0.0077,1.372
1290.00,7.602115,25.01092,-0.000173,24.017670,-0.0078,1.372
1292.00,7.605693,25.01155,-0.000173,24.017545,-0.0077,1.372
1294.00,7.608361,25.01275,-0.000173,24.017970,-0.0077,1.372
1296.00,7.611482,25.01282,-0.000173,24.017525,-0.0078,1.371
1298.00,7.615974,25.01343,-0.000173,24.016996,-0.0078,1.371
1300.00,7.620684,25.01329,-0.000171,24.017415,-0.0078,1.372
1302.00,7.624315,25.01286,-0.000173,24.016949,-0.0077,1.372
1304.00,7.627247,25.01233,-0.000174,24.017549,-0.0077,1.373
1306.00,7.630149,25.01257,-0.000175,24.017821,-0.0078,1.373
1308.00,7.631958,25.01417,-0.000174,24.018115,-0.0078,1.373
1310.00,7.632625,25.01399,-0.000174,24.017979,-0.0078,1.373
1312.00,7.633723,25.01293,-0.000174,24.017681,-0.0078,1.372
1314.00,7.634654,25.01320,-0.000174,24.017587,-0.0078,1.372
1316.00,7.634962,25.01315,-0.000174,24.017623,-0.0078,1.373
1318.00,7.635164,25.01227,-0.000174,24.018002,-0.0078,1.373
1320.00,7.636031,25.01214,-0.000174,24.017821,-0.0078,1.372
1322.00,7.637913,25.01209,-0.000173,24.017351,-0.0078,1.372
1324.00,7.638939,25.01293,-0.000172,24.017997,-0.0078,1.373
1326.00,7.639747,25.01229,-0.000173,24.017424,-0.0078,1.373
1328.00,7.640479,25.01167,-0.000174,24.017545,-0.0078,1.373
1330.00,7.641273,25.01207,-0.000173,24.017752,-0.0078,1.373
1332.00,7.641620,25.01294,-0.000174,24.016965,-0.0078,1.373
1334.00,7.641934,25.01249,-0.000173,24.017578,-0.0077,1.372
1336.00,7.641827,25.01215,-0.000173,24.017571,-0.0078,1.372
1338.00,7.642257,25.01290,-0.000174,24.018046,-0.0078,1.373
1340.00,7.642797,25.01340,-0.000175,24.017815,-0.0078,1.373
1342.00,7.643456,25.01274,-0.000174,24.016963,-0.0078,1.373
1344.00,7.644162,25.01277,-0.000174,24.017437,-0.0078,1.373
1346.00,7.643346,25.01272,-0.000172,24.017453,-0.0078,1.372
1348.00,7.643703,25.01249,-0.000172,24.017603,-0.0078,1.372
1350.00,7.643989,25.01233,-0.000173,24.017525,-0.0078,1.373
1352.00,7.645002,25.01244,-0.000174,24.017696,-0.0078,1.373
1354.00,7.644876,25.01203,-0.000174,24.017284,-0.0078,1.372
1356.00,7.645278,25.01235,-0.000174,24.017402,-0.0078,1.373
1358.00,7.645326,25.01223,-0.000174,24.017841,-0.0077,1.373
1360.00,7.644992,25.01155,-0.000174,24.017975,-0.0077,1.372
1362.00,7.645317,25.01100,-0.000173,24.017460,-0.0078,1.372
1364.00,7.645173,25.01078,-0.000174,24.017841,-0.0077,1.373
1366.00,7.643241,25.01156,-0.000173,24.017776,-0.0078,1.373
1368.00,7.642997,25.01228,-0.000173,24.017433,-0.0078,1.372
1370.00,7.643382,25.01201,-0.000175,24.017955,-0.0078,1.372
1372.00,7.643425,25.01199,-0.000174,24.017899,-0.0078,1.373
1374.00,7.642798,25.01111,-0.000172,24.017689,-0.0078,1.372
1376.00,7.642081,25.01089,-0.000174,24.017790,-0.0078,1.373
1378.00,7.641645,25.01098,-0.000175,24.017872,-0.0078,1.373
1380.00,7.642952,25.01140,-0.000175,24.017738,-0.0078,1.373
1382.00,7.643439,25.01146,-0.000174,24.017843,-0.0078,1.372
1384.00,7.642900,25.01144,-0.000174,24.017163,-0.0078,1.372
1386.00,7.643269,25.01079,-0.000173,24.017681,-0.0077,1.372
1388.00,7.644072,25.01142,-0.000173,24.017625,-0.0078,1.372
1390.00,7.644939,25.01159,-0.000173,24.017563,-0.0078,1.373
1392.00,7.645386,25.01119,-0.000174,24.017292,-0.0078,1.372
1394.00,7.645537,25.01187,-0.000174,24.017957,-0.0078,1.372
1396.00,7.645986,25.01161,-0.000174,24.017150,-0.0078,1.372
1398.00,7.645475,25.01264,-0.000175,24.017141,-0.0078,1.373
1400.00,7.646291,25.01220,-0.000174,24.016499,-0.0078,1.372
1402.00,7.647570,25.01152,-0.000174,24.017612,-0.0078,1.372
1404.00,7.647365,25.01211,-0.000173,24.017611,-0.0078,1.372
1406.00,7.647416,25.01285,-0.000173,24.016942,-0.0078,1.372
1408.00,7.647582,25.01258,-0.000174,24.016838,-0.0078,1.373
1410.00,7.647326,25.01191,-0.000175,24.017960,-0.0078,1.372
1412.00,7.647435,25.01243,-0.000174,24.017962,-0.0078,1.372
1414.00,7.647963,25.01264,-0.000173,24.017493,-0.0078,1.372
1416.00,7.647485,25.01176,-0.000173,24.017685,-0.0078,1.372
1418.00,7.646831,25.01278,-0.000175,24.017946,-0.0079,1.373
1420.00,7.644896,25.01209,-0.000174,24.017444,-0.0078,1.372
1422.00,7.644324,25.01247,-0.000175,24.017511,-0.0078,1.373
1424.00,7.643880,25.01192,-0.000177,24.017660,-0.0078,1.374
1426.00,7.643876,25.01240,-0.000177,24.017475,-0.0078,1.373
1428.00,7.644383,25.01246,-0.000175,24.017116,-0.0078,1.373
1430.00,7.644168,25.01344,-0.000174,24.016974,-0.0078,1.373
1432.00,7.642715,25.01304,-0.000176,24.017134,-0.0078,1.373
1434.00,7.642357,25.01350,-0.000174,24.017520,-0.0078,1.373
1436.00,7.643119,25.01351,-0.000174,24.017145,-0.0078,1.373
1438.00,7.642319,25.01260,-0.000175,24.017560,-0.0078,1.373
1440.00,7.641940,25.01251,-0.000175,24.017292,-0.0078,1.373
1442.00,7.641782,25.01196,-0.000175,24.017476,-0.0078,1.373
1444.00,7.641918,25.01224,-0.000174,24.017618,-0.0078,1.372
1446.00,7.642074,25.01249,-0.000174,24.016958,-0.0078,1.373
1448.00,7.641815,25.01303,-0.000173,24.016974,-0.0078,1.373
1450.00,7.641263,25.01359,-0.000174,24.017422,-0.0078,1.372
1452.00,7.640965,25.01342,-0.000174,24.017707,-0.0078,1.373
1454.00,7.641005,25.01401,-0.000173,24.017157,-0.0078,1.373
1456.00,7.640754,25.01392,-0.000175,24.017678,-0.0078,1.373
1458.00,7.641450,25.01450,-0.000175,24.017264,-0.0078,1.373
1460.00,7.642330,25.01445,-0.000174,24.017141,-0.0078,1.373
1462.00,7.642409,25.01492,-0.000174,24.016708,-0.0078,1.373
1464.00,7.641225,25.01528,-0.000174,24.017631,-0.0078,1.373
1466.00,7.641039,25.01453,-0.000173,24.017045,-0.0078,1.373
1468.00,7.641569,25.01454,-0.000173,24.017826,-0.0078,1.373
1470.00,7.641503,25.01455,-0.000173,24.017772,-0.0077,1.372
1472.00,7.641033,25.01456,-0.000173,24.017538,-0.0078,1.373
1474.00,7.639789,25.01433,-0.000174,24.017373,-0.0078,1.373
1476.00,7.640300,25.01384,-0.000174,24.017406,-0.0078,1.373
1478.00,7.640561,25.01361,-0.000175,24.017681,-0.0078,1.373
1480.00,7.639555,25.01349,-0.000174,24.017689,-0.0078,1.372
1482.00,7.640280,25.01375,-0.000174,24.017364,-0.0078,1.373
1484.00,7.639711,25.01299,-0.000174,24.017230,-0.0078,1.373
1486.00,7.639361,25.01342,-0.000173,24.017243,-0.0078,1.373
1488.00,7.639972,25.01361,-0.000173,24.017469,-0.0078,1.373
1490.00,7.640203,25.01361,-0.000174,24.017108,-0.0078,1.373
1492.00,7.640378,25.01325,-0.000175,24.017370,-0.0078,1.373
1494.00,7.640081,25.01320,-0.000174,24.017919,-0.0078,1.373
1496.00,7.638767,25.01332,-0.000173,24.017962,-0.0078,1.372
1498.00,7.638309,25.01334,-0.000174,24.017790,-0.0078,1.373
1500.00,7.638597,25.01333,-0.000174,24.017085,-0.0078,1.373
1502.00,7.638676,25.01349,-0.000175,24.017531,-0.0078,1.373
1504.00,7.639094,25.01302,-0.000174,24.017607,-0.0078,1.372
1506.00,7.639714,25.01294,-0.000175,24.016668,-0.0078,1.373
1508.00,7.639690,25.01338,-0.000173,24.017933,-0.0078,1.373
1510.00,7.639583,25.01363,-0.000173,24.017215,-0.0077,1.373
1512.00,7.639687,25.01366,-0.000174,24.017388,-0.0078,1.373
1514.00,7.639537,25.01366,-0.000173,24.017870,-0.0078,1.373
1516.00,7.640769,25.01366,-0.000174,24.017603,-0.0078,1.373
1518.00,7.640581,25.01374,-0.000173,24.017473,-0.0078,1.373
1520.00,7.639944,25.01349,-0.000173,24.017641,-0.0078,1.372
1522.00,7.640124,25.01313,-0.000173,24.017424,-0.0078,1.372
1524.00,7.639693,25.01276,-0.000173,24.018047,-0.0078,1.372
1526.00,7.639607,25.01273,-0.000174,24.018002,-0.0078,1.373
1528.00,7.638967,25.01293,-0.000174,24.017609,-0.0078,1.372
1530.00,7.638340,25.01274,-0.000173,24.017959,-0.0078,1.373
1532.00,7.637541,25.01285,-0.000175,24.017435,-0.0078,1.374
1534.00,7.637120,25.01296,-0.000174,24.017128,-0.0078,1.373
1536.00,7.637625,25.01247,-0.000174,24.017128,-0.0078,1.373
1538.00,7.637596,25.01251,-0.000174,24.017444,-0.0078,1.373
1540.00,7.637065,25.01262,-0.000175,24.017393,-0.0078,1.372
1542.00,7.637297,25.01278,-0.000174,24.017341,-0.0078,1.373
1544.00,7.636621,25.01235,-0.000173,24.017299,-0.0078,1.372
1546.00,7.636584,25.01230,-0.000174,24.017913,-0.0078,1.372
1548.00,7.636939,25.01166,-0.000175,24.017143,-0.0078,1.373
1550.00,7.636947,25.01170,-0.000174,24.016809,-0.0078,1.373
1552.00,7.637105,25.01251,-0.000174,24.017433,-0.0078,1.373
1554.00,7.637192,25.01255,-0.000174,24.018009,-0.0078,1.372
1556.00,7.636387,25.01295,-0.000173,24.017892,-0.0078,1.373
1558.00,7.636940,25.01274,-0.000174,24.018216,-0.0078,1.373
1560.00,7.637089,25.01218,-0.000175,24.017846,-0.0078,1.373
1562.00,7.636794,25.01238,-0.000174,24.017462,-0.0078,1.373
1564.00,7.636807,25.01239,-0.000175,24.016523,-0.0078,1.373
1566.00,7.636932,25.01217,-0.000174,24.017873,-0.0078,1.373
1568.00,7.637012,25.01260,-0.000174,24.017377,-0.0078,1.373
1570.00,7.636055,25.01246,-0.000174,24.016922,-0.0078,1.373
1572.00,7.636136,25.01202,-0.000175,24.017357,-0.0078,1.373
1574.00,7.636032,25.01219,-0.000176,24.017975,-0.0078,1.373
1576.00,7.634920,25.01185,-0.000174,24.017721,-0.0078,1.372
1578.00,7.634843,25.01233,-0.000175,24.017583,-0.0078,1.373
1580.00,7.635265,25.01251,-0.000174,24.017609,-0.0078,1.373
1582.00,7.635438,25.01351,-0.000174,24.017152,-0.0078,1.372
1584.00,7.634985,25.01364,-0.000173,24.018136,-0.0078,1.373
1586.00,7.635445,25.01310,-0.000173,24.017364,-0.0078,1.373
1588.00,7.635405,25.01438,-0.000174,24.017355,-0.0077,1.373
1590.00,7.635691,25.01416,-0.000174,24.017620,-0.0078,1.373
1592.00,7.634748,25.01370,-0.000173,24.017712,-0.0078,1.373
1594.00,7.634111,25.01327,-0.000173,24.017823,-0.0078,1.373
1596.00,7.634512,25.01334,-0.000175,24.017480,-0.0078,1.373
1598.00,7.634917,25.01364,-0.000175,24.017781,-0.0078,1.373
1600.00,7.635483,25.01351,-0.000173,24.017476,-0.0078,1.373
1602.00,7.635603,25.01436,-0.000173,24.017473,-0.0078,1.373
1604.00,7.634670,25.01439,-0.000173,24.016851,-0.0078,1.373
1606.00,7.633838,25.01408,-0.000174,24.017959,-0.0078,1.372
1608.00,7.633301,25.01427,-0.000174,24.017177,-0.0078,1.373
1610.00,7.633272,25.01396,-0.000174,24.017139,-0.0078,1.373
1612.00,7.633562,25.01411,-0.000174,24.017096,-0.0078,1.373
1614.00,7.633476,25.01380,-0.000174,24.017893,-0.0077,1.373
1616.00,7.632902,25.01279,-0.000174,24.017315,-0.0078,1.373
1618.00,7.633154,25.01284,-0.000174,24.017977,-0.0078,1.372
1620.00,7.632702,25.01274,-0.000173,24.018107,-0.0078,1.372
1622.00,7.633441,25.01262,-0.000172,24.017473,-0.0078,1.373
1624.00,7.634100,25.01363,-0.000173,24.017540,-0.0078,1.373
1626.00,7.633638,25.01348,-0.000173,24.017890,-0.0078,1.372
1628.00,7.632734,25.01281,-0.000174,24.016726,-0.0078,1.372
1630.00,7.632307,25.01362,-0.000174,24.016740,-0.0078,1.374
1632.00,7.632079,25.01341,-0.000175,24.017293,-0.0078,1.373
1634.00,7.632988,25.01244,-0.000174,24.017404,-0.0078,1.373
1636.00,7.632821,25.01269,-0.000174,24.017997,-0.0078,1.372
1638.00,7.631866,25.01289,-0.000173,24.018058,-0.0077,1.372
1640.00,7.631152,25.01314,-0.000173,24.017429,-0.0078,1.372
1642.00,7.630709,25.01292,-0.000174,24.017223,-0.0078,1.373
1644.00,7.630538,25.01272,-0.000174,24.016980,-0.0078,1.373
1646.00,7.630360,25.01205,-0.000174,24.017301,-0.0078,1.373
1648.00,7.631473,25.01214,-0.000175,24.016978,-0.0078,1.372
1650.00,7.631859,25.01176,-0.000174,24.017553,-0.0078,1.372
1652.00,7.632034,25.01132,-0.000174,24.017257,-0.0078,1.373
1654.00,7.631652,25.01174,-0.000175,24.017290,-0.0078,1.373
1656.00,7.630781,25.01217,-0.000174,24.017554,-0.0078,1.373
1658.00,7.630910,25.01250,-0.000174,24.017556,-0.0078,1.373
1660.00,7.631184,25.01294,-0.000174,24.016690,-0.0078,1.373
1662.00,7.630999,25.01300,-0.000174,24.017270,-0.0078,1.373
1664.00,7.631015,25.01243,-0.000175,24.016985,-0.0078,1.373
1666.00,7.630896,25.01248,-0.000174,24.017431,-0.0078,1.374
1668.00,7.630515,25.01303,-0.000173,24.016710,-0.0078,1.373
1670.00,7.630269,25.01297,-0.000174,24.018202,-0.0078,1.373
1672.00,7.630040,25.01299,-0.000173,24.017364,-0.0078,1.373
1674.00,7.630490,25.01265,-0.000174,24.017402,-0.0078,1.373
1676.00,7.630955,25.01274,-0.000174,24.017288,-0.0078,1.373
1678.00,7.631090,25.01327,-0.000173,24.017433,-0.0078,1.373
1680.00,7.630985,25.01269,-0.000174,24.017650,-0.0078,1.373
1682.00,7.630564,25.01308,-0.000175,24.017067,-0.0077,1.374
1684.00,7.630476,25.01312,-0.000175,24.017678,-0.0078,1.373
1686.00,7.629241,25.01290,-0.000173,24.018140,-0.0078,1.373
1688.00,7.628732,25.01255,-0.000173,24.018073,-0.0078,1.373
1690.00,7.627887,25.01290,-0.000173,24.017426,-0.0078,1.372
1692.00,7.627642,25.01297,-0.000173,24.017513,-0.0078,1.373
1694.00,7.627282,25.01384,-0.000173,24.017658,-0.0078,1.373
1696.00,7.627127,25.01332,-0.000173,24.017373,-0.0078,1.374
1698.00,7.628233,25.01313,-0.000175,24.017185,-0.0077,1.373
1700.00,7.628905,25.01333,-0.000174,24.017089,-0.0078,1.373
1702.00,7.628996,25.01378,-0.000173,24.017525,-0.0077,1.373
1704.00,7.629741,25.01488,-0.000174,24.017926,-0.0077,1.374
1706.00,7.629279,25.01299,-0.000173,24.017571,-0.0078,1.373
1708.00,7.628257,25.01245,-0.000172,24.018000,-0.0078,1.373
1710.00,7.628653,25.01218,-0.000173,24.017982,-0.0078,1.373
1712.00,7.628235,25.01198,-0.000174,24.017487,-0.0077,1.372
1714.00,7.626588,25.01271,-0.000173,24.017585,-0.0077,1.373
1716.00,7.626728,25.01273,-0.000173,24.018040,-0.0078,1.373
1718.00,7.627154,25.01169,-0.000174,24.017736,-0.0078,1.373
1720.00,7.627753,25.01187,-0.000172,24.017812,-0.0078,1.373
1722.00,7.627806,25.01214,-0.000173,24.017292,-0.0077,1.373
1724.00,7.627802,25.01305,-0.000173,24.017437,-0.0078,1.373
1726.00,7.627467,25.01170,-0.000174,24.017785,-0.0078,1.373
1728.00,7.628062,25.01185,-0.000174,24.017324,-0.0078,1.373
1730.00,7.627247,25.01167,-0.000173,24.017509,-0.0078,1.373
1732.00,7.626611,25.01177,-0.000174,24.016704,-0.0078,1.373
1734.00,7.626893,25.01155,-0.000174,24.017090,-0.0078,1.373
1736.00,7.626743,25.01165,-0.000175,24.017576,-0.0078,1.373
1738.00,7.625983,25.01249,-0.000174,24.017627,-0.0077,1.374
1740.00,7.626111,25.01295,-0.000173,24.017663,-0.0078,1.373
1742.00,7.626384,25.01221,-0.000174,24.017388,-0.0078,1.373
1744.00,7.626108,25.01118,-0.000174,24.017190,-0.0077,1.372
1746.00,7.625964,25.01232,-0.000174,24.017830,-0.0078,1.373
1748.00,7.625483,25.01282,-0.000174,24.017292,-0.0078,1.373
1750.00,7.625316,25.01274,-0.000172,24.017616,-0.0078,1.373
1752.00,7.625772,25.01250,-0.000173,24.017079,-0.0078,1.373
1754.00,7.625548,25.01215,-0.000174,24.018006,-0.0078,1.373
1756.00,7.625760,25.01313,-0.000173,24.017892,-0.0078,1.374
1758.00,7.625320,25.01342,-0.000175,24.017670,-0.0078,1.374
1760.00,7.624214,25.01310,-0.000173,24.017375,-0.0078,1.373
1762.00,7.623167,25.01288,-0.000174,24.018209,-0.0078,1.374
1764.00,7.623294,25.01330,-0.000174,24.017895,-0.0077,1.373
1766.00,7.624602,25.01366,-0.000173,24.017774,-0.0077,1.372
1768.00,7.625004,25.01353,-0.000173,24.017734,-0.0077,1.373
1770.00,7.625437,25.01378,-0.000174,24.017228,-0.0078,1.373
1772.00,7.625003,25.01378,-0.000173,24.017366,-0.0078,1.373
1774.00,7.624361,25.01394,-0.000172,24.017545,-0.0078,1.373
1776.00,7.625102,25.01351,-0.000173,24.017449,-0.0078,1.373
1778.00,7.625045,25.01310,-0.000172,24.017139,-0.0078,1.373
1780.00,7.624527,25.01227,-0.000173,24.017154,-0.0078,1.373
1782.00,7.624054,25.01228,-0.000174,24.016559,-0.0078,1.373
1784.00,7.623608,25.01226,-0.000173,24.017312,-0.0078,1.374
1786.00,7.623312,25.01199,-0.000175,24.017881,-0.0077,1.374
1788.00,7.623106,25.01153,-0.000173,24.017348,-0.0077,1.373
1790.00,7.623924,25.01212,-0.000172,24.017736,-0.0077,1.372
1792.00,7.623482,25.01214,-0.000172,24.017379,-0.0078,1.373
1794.00,7.623096,25.01144,-0.000174,24.017203,-0.0078,1.373
1796.00,7.623664,25.01179,-0.000173,24.017698,-0.0078,1.373
1798.00,7.623653,25.01271,-0.000174,24.018105,-0.0077,1.373
1800.00,7.623483,25.01320,-0.000173,24.017495,-0.0077,1.373
1802.00,7.623229,25.01377,-0.000173,24.017649,-0.0078,1.373
@3,12.0000,24.0
1804.00,7.621214,25.01349,-0.000173,24.018026,-0.0078,1.373
1806.00,7.612977,25.01331,-0.000173,24.017147,-0.0077,1.372
1808.00,7.583036,25.01276,-0.000173,24.017393,-0.0078,1.372
1810.00,7.496242,25.01357,-0.000173,24.017913,-0.0078,1.372
1812.00,7.372603,25.01374,-0.000173,24.017295,-0.0078,1.373
1814.00,7.248160,25.01267,-0.000173,24.017252,-0.0078,1.373
1816.00,7.133469,25.01323,-0.000174,24.017137,-0.0078,1.374
1818.00,7.028277,25.01369,-0.000175,24.017830,-0.0078,1.374
1820.00,6.929239,25.01396,-0.000174,24.017620,-0.0078,1.374
1822.00,6.836828,25.01368,-0.000174,24.018173,-0.0078,1.374
1824.00,6.750725,25.01345,-0.000176,24.017799,-0.0077,1.374
1826.00,6.671675,25.01368,-0.000175,24.017373,-0.0077,1.374
1828.00,6.602628,25.01306,-0.000177,24.017645,-0.0078,1.375
1830.00,6.547441,25.01295,-0.000176,24.017413,-0.0077,1.375
1832.00,6.526833,25.01335,-0.000177,24.018066,-0.0077,1.375
1834.00,6.568040,25.01340,-0.000178,24.017982,-0.0077,1.375
1836.00,6.644768,25.01383,-0.000177,24.018231,-0.0077,1.374
1838.00,6.724682,25.01400,-0.000178,24.017999,-0.0078,1.374
1840.00,6.799798,25.01422,-0.000176,24.018053,-0.0078,1.374
1842.00,6.870620,25.01476,-0.000176,24.017409,-0.0078,1.374
1844.00,6.939842,25.01406,-0.000175,24.017703,-0.0078,1.373
1846.00,7.006789,25.01342,-0.000174,24.018287,-0.0078,1.373
1848.00,7.070685,25.01389,-0.000175,24.017859,-0.0077,1.374
1850.00,7.129823,25.01424,-0.000175,24.017380,-0.0077,1.373
1852.00,7.185276,25.01402,-0.000175,24.017553,-0.0077,1.374
1854.00,7.236080,25.01509,-0.000175,24.017959,-0.0078,1.373
1856.00,7.281629,25.01422,-0.000176,24.017592,-0.0077,1.373
1858.00,7.321972,25.01447,-0.000176,24.017569,-0.0077,1.374
1860.00,7.356126,25.01426,-0.000175,24.017796,-0.0078,1.374
1862.00,7.387618,25.01386,-0.000175,24.017380,-0.0078,1.374
1864.00,7.414894,25.01407,-0.000174,24.017166,-0.0078,1.373
1866.00,7.439153,25.01379,-0.000174,24.016731,-0.0078,1.373
1868.00,7.461017,25.01437,-0.000175,24.017177,-0.0078,1.373
1870.00,7.479965,25.01363,-0.000175,24.017797,-0.0078,1.373
1872.00,7.495118,25.01343,-0.000175,24.017473,-0.0078,1.374
1874.00,7.508495,25.01280,-0.000174,24.017605,-0.0078,1.374
1876.00,7.520616,25.01320,-0.000174,24.017538,-0.0078,1.374
1878.00,7.531728,25.01330,-0.000175,24.017549,-0.0078,1.374
1880.00,7.540280,25.01293,-0.000175,24.017770,-0.0077,1.374
1882.00,7.547956,25.01377,-0.000175,24.017397,-0.0078,1.373
1884.00,7.554209,25.01394,-0.000175,24.017277,-0.0078,1.373
1886.00,7.560460,25.01351,-0.000173,24.017591,-0.0077,1.373
1888.00,7.565514,25.01390,-0.000174,24.017308,-0.0078,1.373
1890.00,7.569217,25.01297,-0.000174,24.017747,-0.0078,1.373
1892.00,7.571810,25.01368,-0.000173,24.017960,-0.0078,1.374
1894.00,7.574744,25.01270,-0.000174,24.018109,-0.0078,1.374
1896.00,7.578135,25.01314,-0.000174,24.017079,-0.0078,1.374
1898.00,7.581036,25.01287,-0.000174,24.017156,-0.0078,1.373
1900.00,7.583375,25.01309,-0.000174,24.017785,-0.0078,1.373
1902.00,7.585622,25.01413,-0.000172,24.017955,-0.0078,1.373
1904.00,7.587840,25.01303,-0.000173,24.017919,-0.0077,1.374
1906.00,7.589140,25.01363,-0.000173,24.017538,-0.0078,1.373
1908.00,7.591330,25.01376,-0.000175,24.017678,-0.0078,1.374
1910.00,7.592780,25.01452,-0.000174,24.017852,-0.0078,1.374
1912.00,7.594028,25.01418,-0.000174,24.017886,-0.0078,1.373
1914.00,7.595129,25.01434,-0.000173,24.017520,-0.0078,1.373
1916.00,7.595746,25.01358,-0.000173,24.017672,-0.0078,1.373
1918.00,7.596631,25.01376,-0.000174,24.016871,-0.0078,1.374
1920.00,7.597607,25.01349,-0.000173,24.017893,-0.0078,1.373
1922.00,7.599360,25.01382,-0.000174,24.018173,-0.0078,1.373
1924.00,7.600027,25.01294,-0.000174,24.016822,-0.0078,1.374
1926.00,7.601010,25.01385,-0.000175,24.017699,-0.0078,1.374
1928.00,7.602048,25.01371,-0.000175,24.017868,-0.0077,1.373
1930.00,7.602532,25.01332,-0.000174,24.017103,-0.0078,1.374
1932.00,7.603106,25.01337,-0.000175,24.017489,-0.0078,1.373
1934.00,7.604490,25.01344,-0.000173,24.018318,-0.0078,1.373
1936.00,7.605674,25.01331,-0.000173,24.018042,-0.0078,1.373
1938.00,7.606170,25.01355,-0.000173,24.017333,-0.0078,1.373
1940.00,7.605973,25.01367,-0.000173,24.017078,-0.0078,1.373
1942.00,7.605710,25.01303,-0.000174,24.017076,-0.0078,1.374
1944.00,7.606214,25.01240,-0.000174,24.017627,-0.0078,1.374
1946.00,7.606719,25.01331,-0.000173,24.017230,-0.0078,1.373
1948.00,7.606842,25.01336,-0.000173,24.017362,-0.0078,1.373
1950.00,7.607302,25.01313,-0.000174,24.017108,-0.0078,1.373
1952.00,7.607830,25.01293,-0.000174,24.017643,-0.0078,1.373
1954.00,7.608263,25.01290,-0.000173,24.017136,-0.0078,1.373
1956.00,7.608687,25.01275,-0.000173,24.017067,-0.0078,1.374
1958.00,7.608661,25.01316,-0.000173,24.017689,-0.0078,1.373
1960.00,7.608945,25.01256,-0.000174,24.017854,-0.0078,1.373
1962.00,7.608930,25.01236,-0.000173,24.016791,-0.0078,1.373
1964.00,7.609112,25.01215,-0.000173,24.017496,-0.0078,1.373
1966.00,7.609104,25.01294,-0.000173,24.018109,-0.0078,1.374
1968.00,7.609976,25.01328,-0.000173,24.017725,-0.0078,1.374
1970.00,7.610250,25.01318,-0.000174,24.017578,-0.0078,1.374
1972.00,7.609883,25.01349,-0.000175,24.017801,-0.0078,1.373
1974.00,7.610244,25.01420,-0.000176,24.017299,-0.0078,1.373
1976.00,7.610533,25.01356,-0.000174,24.017168,-0.0078,1.373
1978.00,7.610631,25.01392,-0.000175,24.017507,-0.0078,1.373
1980.00,7.611485,25.01476,-0.000175,24.017643,-0.0078,1.374
1982.00,7.611932,25.01386,-0.000173,24.017063,-0.0077,1.373
1984.00,7.611781,25.01299,-0.000174,24.016837,-0.0078,1.373
1986.00,7.611778,25.01336,-0.000175,24.017282,-0.0078,1.373
1988.00,7.611326,25.01308,-0.000174,24.017034,-0.0078,1.373
1990.00,7.611194,25.01305,-0.000173,24.017712,-0.0078,1.373
1992.00,7.611123,25.01284,-0.000173,24.017518,-0.0078,1.373
1994.00,7.610711,25.01277,-0.000174,24.017756,-0.0078,1.373
1996.00,7.611287,25.01246,-0.000173,24.018053,-0.0078,1.373
1998.00,7.611256,25.01250,-0.000173,24.017467,-0.0078,1.374
2000.00,7.611320,25.01240,-0.000174,24.016987,-0.0078,1.374
2002.00,7.611856,25.01297,-0.000174,24.017179,-0.0078,1.373
2004.00,7.611222,25.01291,-0.000174,24.016876,-0.0078,1.373
2006.00,7.610771,25.01320,-0.000174,24.017533,-0.0078,1.373
2008.00,7.611279,25.01308,-0.000174,24.017498,-0.0077,1.373
2010.00,7.611050,25.01259,-0.000174,24.017096,-0.0077,1.373
2012.00,7.611722,25.01354,-0.000174,24.018147,-0.0078,1.374
2014.00,7.612624,25.01282,-0.000175,24.017281,-0.0078,1.373
2016.00,7.611683,25.01379,-0.000173,24.017837,-0.0078,1.374
2018.00,7.611452,25.01321,-0.000174,24.017703,-0.0078,1.373
2020.00,7.610905,25.01269,-0.000175,24.017156,-0.0078,1.373
2022.00,7.611230,25.01357,-0.000173,24.017779,-0.0078,1.373
2024.00,7.611495,25.01319,-0.000174,24.017203,-0.0078,1.374
2026.00,7.611288,25.01325,-0.000173,24.017718,-0.0078,1.373
2028.00,7.610805,25.01304,-0.000173,24.018033,-0.0078,1.373
2030.00,7.610560,25.01273,-0.000174,24.017734,-0.0078,1.373
2032.00,7.610451,25.01277,-0.000173,24.017302,-0.0078,1.373
2034.00,7.610370,25.01267,-0.000174,24.017966,-0.0078,1.374
2036.00,7.610229,25.01307,-0.000173,24.017469,-0.0078,1.373
2038.00,7.610891,25.01293,-0.000173,24.017313,-0.0078,1.373
2040.00,7.611563,25.01274,-0.000174,24.018124,-0.0078,1.374
2042.00,7.610978,25.01300,-0.000173,24.017928,-0.0078,1.373
2044.00,7.610155,25.01279,-0.000174,24.017636,-0.0078,1.374
2046.00,7.610563,25.01290,-0.000174,24.017777,-0.0078,1.373
2048.00,7.611081,25.01299,-0.000173,24.017467,-0.0077,1.373
2050.00,7.610564,25.01248,-0.000174,24.018421,-0.0078,1.374
2052.00,7.609756,25.01257,-0.000174,24.017263,-0.0078,1.374
2054.00,7.609881,25.01366,-0.000175,24.017817,-0.0078,1.374
2056.00,7.609045,25.01286,-0.000175,24.017670,-0.0078,1.374
2058.00,7.609140,25.01279,-0.000174,24.017605,-0.0078,1.374
2060.00,7.609003,25.01321,-0.000175,24.018029,-0.0078,1.374
2062.00,7.609152,25.01324,-0.000174,24.018261,-0.0078,1.374
2064.00,7.609487,25.01380,-0.000174,24.017308,-0.0078,1.374
2066.00,7.609783,25.01388,-0.000174,24.017522,-0.0078,1.374
2068.00,7.610646,25.01381,-0.000173,24.017397,-0.0078,1.373
2070.00,7.610735,25.01407,-0.000175,24.017534,-0.0078,1.373
2072.00,7.609708,25.01513,-0.000175,24.017727,-0.0078,1.374
2074.00,7.609840,25.01432,-0.000175,24.017988,-0.0078,1.374
2076.00,7.610245,25.01484,-0.000175,24.017324,-0.0078,1.374
2078.00,7.610502,25.01431,-0.000174,24.016936,-0.0078,1.374
2080.00,7.609737,25.01448,-0.000174,24.017379,-0.0078,1.374
2082.00,7.609443,25.01502,-0.000174,24.017185,-0.0078,1.373
2084.00,7.608777,25.01479,-0.000174,24.017103,-0.0078,1.374
2086.00,7.609533,25.01516,-0.000174,24.017529,-0.0078,1.374
2088.00,7.609069,25.01523,-0.000174,24.017359,-0.0078,1.374
2090.00,7.608014,25.01399,-0.000173,24.017473,-0.0078,1.374
2092.00,7.608339,25.01421,-0.000173,24.017078,-0.0078,1.373
2094.00,7.608733,25.01338,-0.000174,24.017272,-0.0078,1.374
2096.00,7.608551,25.01360,-0.000173,24.017839,-0.0078,1.374
2098.00,7.608544,25.01357,-0.000174,24.017350,-0.0078,1.374
2100.00,7.608889,25.01346,-0.000173,24.017444,-0.0078,1.373
2102.00,7.608561,25.01265,-0.000174,24.017464,-0.0078,1.374
2104.00,7.608934,25.01342,-0.000173,24.017886,-0.0078,1.374
2106.00,7.609433,25.01367,-0.000174,24.017553,-0.0078,1.373
2108.00,7.609437,25.01365,-0.000174,24.017708,-0.0077,1.374
2110.00,7.608267,25.01368,-0.000173,24.017455,-0.0078,1.374
2112.00,7.607970,25.01358,-0.000174,24.017284,-0.0078,1.374
2114.00,7.608728,25.01337,-0.000173,24.017371,-0.0078,1.374
2116.00,7.609001,25.01230,-0.000175,24.017315,-0.0078,1.373
2118.00,7.609622,25.01240,-0.000174,24.017143,-0.0078,1.373
2120.00,7.608726,25.01171,-0.000174,24.017326,-0.0078,1.374
2122.00,7.608349,25.01304,-0.000174,24.017054,-0.0078,1.375
2124.00,7.609019,25.01320,-0.000175,24.016869,-0.0078,1.374
2126.00,7.608420,25.01345,-0.000173,24.017649,-0.0078,1.374
2128.00,7.608063,25.01384,-0.000173,24.017964,-0.0078,1.374
2130.00,7.608285,25.01326,-0.000174,24.017719,-0.0078,1.374
2132.00,7.608332,25.01358,-0.000174,24.017868,-0.0078,1.374
2134.00,7.607519,25.01419,-0.000173,24.018105,-0.0078,1.374
2136.00,7.607998,25.01398,-0.000173,24.017941,-0.0078,1.373
2138.00,7.608292,25.01378,-0.000173,24.017373,-0.0078,1.374
2140.00,7.607904,25.01361,-0.000174,24.017241,-0.0078,1.374
2142.00,7.607955,25.01316,-0.000174,24.017190,-0.0078,1.374
2144.00,7.608574,25.01374,-0.000173,24.017598,-0.0077,1.374
2146.00,7.608678,25.01319,-0.000174,24.017752,-0.0078,1.374
2148.00,7.607901,25.01362,-0.000173,24.017846,-0.0078,1.375
2150.00,7.607267,25.01330,-0.000174,24.017516,-0.0077,1.374
2152.00,7.607293,25.01310,-0.000174,24.017540,-0.0078,1.374
2154.00,7.607821,25.01349,-0.000173,24.017524,-0.0078,1.374
2156.00,7.607549,25.01301,-0.000174,24.017576,-0.0078,1.374
2158.00,7.607101,25.01366,-0.000174,24.017415,-0.0078,1.374
2160.00,7.606140,25.01318,-0.000174,24.017420,-0.0078,1.374
2162.00,7.606484,25.01396,-0.000174,24.017148,-0.0078,1.374
2164.00,7.605495,25.01282,-0.000173,24.017660,-0.0078,1.374
2166.00,7.604506,25.01291,-0.000174,24.017250,-0.0078,1.374
2168.00,7.605635,25.01293,-0.000174,24.017723,-0.0078,1.374
2170.00,7.605986,25.01200,-0.000174,24.017108,-0.0078,1.374
2172.00,7.606866,25.01249,-0.000173,24.017473,-0.0078,1.374
2174.00,7.605541,25.01170,-0.000174,24.016779,-0.0078,1.374
2176.00,7.604551,25.01238,-0.000174,24.016983,-0.0078,1.374
2178.00,7.604753,25.01267,-0.000174,24.017150,-0.0078,1.374
2180.00,7.604905,25.01277,-0.000174,24.017404,-0.0078,1.374
2182.00,7.605109,25.01306,-0.000173,24.017148,-0.0078,1.374
2184.00,7.605666,25.01336,-0.000174,24.017313,-0.0078,1.374
2186.00,7.605265,25.01286,-0.000173,24.016853,-0.0078,1.374
2188.00,7.604589,25.01288,-0.000174,24.017402,-0.0078,1.374
2190.00,7.603745,25.01303,-0.000174,24.017515,-0.0078,1.375
2192.00,7.603755,25.01289,-0.000173,24.017951,-0.0078,1.374
2194.00,7.603981,25.01193,-0.000173,24.017658,-0.0078,1.374
2196.00,7.603457,25.01251,-0.000174,24.017901,-0.0078,1.374
2198.00,7.604009,25.01333,-0.000173,24.017649,-0.0078,1.374
2200.00,7.603548,25.01333,-0.000173,24.017386,-0.0078,1.374
2202.00,7.603118,25.01324,-0.000173,24.017337,-0.0078,1.374
2204.00,7.603849,25.01327,-0.000173,24.017815,-0.0078,1.374
2206.00,7.604212,25.01389,-0.000173,24.017788,-0.0078,1.375
2208.00,7.604459,25.01434,-0.000175,24.017411,-0.0078,1.374
2210.00,7.603918,25.01423,-0.000174,24.016715,-0.0078,1.374
2212.00,7.603602,25.01399,-0.000174,24.017603,-0.0078,1.374
2214.00,7.604040,25.01424,-0.000173,24.017627,-0.0078,1.373
2216.00,7.604608,25.01413,-0.000173,24.017574,-0.0078,1.375
2218.00,7.604999,25.01373,-0.000174,24.017580,-0.0078,1.374
2220.00,7.604508,25.01358,-0.000173,24.017592,-0.0078,1.374
2222.00,7.604273,25.01296,-0.000173,24.017364,-0.0078,1.374
2224.00,7.604515,25.01297,-0.000173,24.017290,-0.0078,1.375
2226.00,7.604146,25.01331,-0.000173,24.017181,-0.0078,1.375
2228.00,7.604111,25.01326,-0.000173,24.017828,-0.0078,1.374
2230.00,7.603757,25.01227,-0.000173,24.016829,-0.0078,1.374
2232.00,7.603881,25.01311,-0.000173,24.017061,-0.0078,1.374
2234.00,7.603850,25.01327,-0.000174,24.017333,-0.0078,1.374
2236.00,7.603489,25.01319,-0.000174,24.017801,-0.0078,1.374
2238.00,7.603661,25.01215,-0.000174,24.017830,-0.0078,1.374
2240.00,7.603006,25.01192,-0.000174,24.016978,-0.0078,1.374
2242.00,7.603182,25.01255,-0.000172,24.016989,-0.0078,1.374
2244.00,7.602665,25.01276,-0.000174,24.017650,-0.0078,1.374
2246.00,7.602948,25.01309,-0.000174,24.017322,-0.0078,1.374
2248.00,7.602843,25.01315,-0.000174,24.017402,-0.0078,1.375
2250.00,7.602157,25.01383,-0.000175,24.017650,-0.0078,1.375
2252.00,7.602559,25.01355,-0.000175,24.017893,-0.0078,1.375
2254.00,7.602012,25.01273,-0.000175,24.017701,-0.0078,1.374
2256.00,7.602324,25.01228,-0.000174,24.017143,-0.0078,1.375
2258.00,7.601332,25.01221,-0.000174,24.017266,-0.0078,1.374
2260.00,7.601218,25.01289,-0.000174,24.017551,-0.0078,1.374
2262.00,7.601405,25.01248,-0.000174,24.017328,-0.0078,1.374
2264.00,7.601976,25.01196,-0.000174,24.017090,-0.0078,1.374
2266.00,7.602008,25.01264,-0.000174,24.017266,-0.0078,1.375
2268.00,7.601933,25.01241,-0.000173,24.017656,-0.0077,1.375
2270.00,7.601556,25.01216,-0.000173,24.017529,-0.0078,1.374
2272.00,7.601874,25.01303,-0.000174,24.017636,-0.0078,1.374
2274.00,7.601811,25.01439,-0.000174,24.017513,-0.0078,1.375
2276.00,7.600474,25.01351,-0.000175,24.017730,-0.0077,1.374
2278.00,7.600174,25.01305,-0.000174,24.017665,-0.0078,1.375
2280.00,7.600467,25.01272,-0.000174,24.017554,-0.0078,1.374
2282.00,7.600748,25.01343,-0.000174,24.017518,-0.0078,1.374
2284.00,7.600567,25.01317,-0.000174,24.017663,-0.0078,1.374
2286.00,7.599751,25.01343,-0.000175,24.017408,-0.0078,1.374
2288.00,7.599457,25.01357,-0.000175,24.016623,-0.0078,1.374
2290.00,7.599805,25.01338,-0.000175,24.017698,-0.0078,1.375
2292.00,7.600523,25.01343,-0.000175,24.017355,-0.0078,1.375
2294.00,7.600593,25.01317,-0.000173,24.017002,-0.0078,1.375
2296.00,7.600580,25.01281,-0.000174,24.017536,-0.0078,1.375
2298.00,7.600418,25.01276,-0.000173,24.017618,-0.0078,1.375
2300.00,7.600112,25.01220,-0.000173,24.017846,-0.0078,1.373
2302.00,7.599637,25.01275,-0.000173,24.017980,-0.0078,1.374
2304.00,7.599661,25.01345,-0.000173,24.017250,-0.0078,1.375
2306.00,7.599602,25.01274,-0.000174,24.017596,-0.0078,1.375
2308.00,7.598945,25.01312,-0.000175,24.018171,-0.0078,1.375
2310.00,7.599223,25.01364,-0.000174,24.017270,-0.0078,1.374
2312.00,7.599303,25.01335,-0.000174,24.017388,-0.0078,1.374
2314.00,7.598368,25.01377,-0.000175,24.016904,-0.0078,1.375
2316.00,7.598218,25.01340,-0.000174,24.017808,-0.0077,1.375
2318.00,7.598519,25.01354,-0.000174,24.017573,-0.0078,1.375
2320.00,7.598952,25.01361,-0.000174,24.017754,-0.0078,1.374
2322.00,7.599613,25.01270,-0.000173,24.017761,-0.0078,1.374
2324.00,7.600125,25.01353,-0.000173,24.017841,-0.0077,1.374
2326.00,7.599898,25.01292,-0.000174,24.017897,-0.0077,1.374
2328.00,7.599101,25.01312,-0.000174,24.017368,-0.0077,1.375
2330.00,7.598629,25.01298,-0.000173,24.017645,-0.0078,1.375
2332.00,7.598306,25.01304,-0.000175,24.017056,-0.0078,1.375
2334.00,7.597831,25.01296,-0.000173,24.017705,-0.0078,1.374
2336.00,7.598118,25.01375,-0.000173,24.017783,-0.0077,1.374
2338.00,7.598300,25.01388,-0.000174,24.017562,-0.0077,1.374
2340.00,7.598088,25.01417,-0.000173,24.017228,-0.0078,1.375
2342.00,7.598872,25.01372,-0.000173,24.017636,-0.0078,1.375
2344.00,7.597889,25.01408,-0.000174,24.017545,-0.0078,1.375
2346.00,7.597228,25.01446,-0.000174,24.017360,-0.0078,1.375
2348.00,7.597453,25.01430,-0.000175,24.018249,-0.0078,1.375
2350.00,7.597978,25.01440,-0.000175,24.018156,-0.0078,1.375
2352.00,7.597513,25.01443,-0.000175,24.017643,-0.0078,1.375
2354.00,7.597557,25.01370,-0.000174,24.017480,-0.0078,1.374
2356.00,7.597028,25.01347,-0.000172,24.017382,-0.0077,1.374
2358.00,7.597105,25.01345,-0.000173,24.018038,-0.0078,1.375
2360.00,7.597265,25.01340,-0.000174,24.017159,-0.0078,1.375
2362.00,7.597496,25.01424,-0.000174,24.017544,-0.0077,1.374
2364.00,7.597025,25.01415,-0.000174,24.017669,-0.0078,1.375
2366.00,7.596334,25.01483,-0.000173,24.017583,-0.0078,1.374
2368.00,7.596818,25.01456,-0.000173,24.017130,-0.0078,1.374
2370.00,7.596621,25.01472,-0.000173,24.017930,-0.0077,1.374
2372.00,7.596568,25.01471,-0.000174,24.017652,-0.0078,1.375
2374.00,7.596645,25.01481,-0.000174,24.017134,-0.0078,1.375
2376.00,7.596491,25.01471,-0.000174,24.017462,-0.0078,1.375
2378.00,7.596969,25.01402,-0.000174,24.018029,-0.0077,1.375
2380.00,7.597286,25.01406,-0.000174,24.017324,-0.0078,1.375
2382.00,7.596820,25.01435,-0.000174,24.017089,-0.0078,1.375
2384.00,7.596490,25.01325,-0.000174,24.018017,-0.0078,1.375
2386.00,7.597634,25.01391,-0.000174,24.017462,-0.0078,1.375
2388.00,7.597156,25.01371,-0.000175,24.017206,-0.0078,1.375
2390.00,7.597047,25.01336,-0.000175,24.017389,-0.0078,1.375
2392.00,7.598258,25.01226,-0.000174,24.018031,-0.0078,1.375
2394.00,7.597907,25.01268,-0.000173,24.018115,-0.0078,1.375
2396.00,7.598088,25.01286,-0.000173,24.017718,-0.0078,1.376
2398.00,7.597428,25.01306,-0.000174,24.017272,-0.0078,1.375
2400.00,7.597091,25.01274,-0.000173,24.017681,-0.0078,1.374
2402.00,7.596784,25.01232,-0.000173,24.017855,-0.0078,1.375
@4,12.0000,24.0
2404.00,7.595773,25.01348,-0.000174,24.017290,-0.0078,1.375
2406.00,7.588634,25.01423,-0.000174,24.018270,-0.0077,1.375
2408.00,7.563605,25.01338,-0.000173,24.017828,-0.0078,1.374
2410.00,7.488539,25.01367,-0.000173,24.017034,-0.0078,1.373
2412.00,7.372644,25.01340,-0.000173,24.016663,-0.0078,1.374
2414.00,7.252413,25.01337,-0.000172,24.016987,-0.0077,1.375
2416.00,7.142489,25.01366,-0.000173,24.017194,-0.0078,1.375
2418.00,7.040725,25.01415,-0.000176,24.017727,-0.0078,1.375
2420.00,6.944439,25.01379,-0.000173,24.017263,-0.0078,1.376
2422.00,6.853915,25.01410,-0.000176,24.018553,-0.0077,1.376
2424.00,6.770092,25.01510,-0.000177,24.017950,-0.0078,1.376
2426.00,6.693370,25.01508,-0.000176,24.017573,-0.0078,1.376
2428.00,6.624912,25.01594,-0.000177,24.017678,-0.0078,1.376
2430.00,6.570145,25.01554,-0.000177,24.017841,-0.0077,1.377
2432.00,6.542831,25.01488,-0.000178,24.016940,-0.0078,1.377
2434.00,6.573202,25.01405,-0.000178,24.017219,-0.0078,1.376
2436.00,6.642249,25.01511,-0.000179,24.017785,-0.0078,1.377
2438.00,6.717162,25.01447,-0.000177,24.017520,-0.0078,1.376
2440.00,6.787805,25.01503,-0.000177,24.018169,-0.0078,1.376
2442.00,6.855355,25.01538,-0.000176,24.017732,-0.0078,1.375
2444.00,6.921922,25.01571,-0.000176,24.017237,-0.0078,1.375
2446.00,6.986147,25.01437,-0.000176,24.017964,-0.0077,1.374
2448.00,7.047994,25.01416,-0.000176,24.017580,-0.0078,1.374
2450.00,7.105288,25.01384,-0.000175,24.017078,-0.0078,1.375
2452.00,7.159462,25.01379,-0.000176,24.017312,-0.0078,1.375
2454.00,7.209441,25.01380,-0.000176,24.017607,-0.0078,1.376
2456.00,7.254563,25.01340,-0.000175,24.016974,-0.0078,1.376
2458.00,7.294274,25.01451,-0.000176,24.017788,-0.0077,1.375
2460.00,7.328774,25.01391,-0.000177,24.017975,-0.0078,1.375
2462.00,7.359565,25.01356,-0.000176,24.017139,-0.0078,1.375
2464.00,7.387821,25.01334,-0.000175,24.017234,-0.0078,1.375
2466.00,7.412520,25.01400,-0.000175,24.017672,-0.0078,1.375
2468.00,7.433652,25.01488,-0.000175,24.017351,-0.0077,1.376
2470.00,7.451131,25.01510,-0.000176,24.017272,-0.0078,1.375
2472.00,7.467389,25.01519,-0.000175,24.017415,-0.0078,1.375
2474.00,7.481703,25.01478,-0.000175,24.017438,-0.0077,1.375
2476.00,7.493565,25.01480,-0.000174,24.017973,-0.0078,1.375
2478.00,7.503101,25.01455,-0.000174,24.017515,-0.0078,1.375
2480.00,7.512071,25.01486,-0.000177,24.016924,-0.0078,1.375
2482.00,7.519592,25.01512,-0.000174,24.017687,-0.0077,1.375
2484.00,7.525756,25.01548,-0.000175,24.017346,-0.0078,1.376
2486.00,7.530571,25.01643,-0.000174,24.017304,-0.0078,1.375
2488.00,7.535266,25.01583,-0.000174,24.017654,-0.0078,1.375
2490.00,7.539597,25.01510,-0.000173,24.017922,-0.0078,1.375
2492.00,7.543943,25.01566,-0.000173,24.017509,-0.0078,1.375
2494.00,7.546647,25.01493,-0.000174,24.016895,-0.0078,1.374
2496.00,7.549228,25.01439,-0.000174,24.017627,-0.0078,1.375
2498.00,7.552774,25.01434,-0.000173,24.018089,-0.0078,1.376
2500.00,7.555335,25.01511,-0.000175,24.017670,-0.0078,1.376
2502.00,7.557144,25.01457,-0.000175,24.017926,-0.0078,1.375
2504.00,7.558602,25.01520,-0.000175,24.017234,-0.0078,1.375
2506.00,7.560194,25.01488,-0.000175,24.017147,-0.0078,1.375
2508.00,7.561411,25.01497,-0.000174,24.017107,-0.0078,1.375
2510.00,7.562320,25.01469,-0.000174,24.017759,-0.0078,1.375
2512.00,7.563206,25.01514,-0.000176,24.017600,-0.0078,1.375
2514.00,7.565952,25.01501,-0.000174,24.018020,-0.0078,1.375
2516.00,7.567048,25.01528,-0.000174,24.017384,-0.0078,1.375
2518.00,7.568602,25.01612,-0.000174,24.017346,-0.0078,1.375
2520.00,7.569026,25.01595,-0.000174,24.017658,-0.0078,1.375
2522.00,7.570120,25.01603,-0.000174,24.017643,-0.0078,1.375
2524.00,7.571204,25.01550,-0.000174,24.017099,-0.0077,1.376
2526.00,7.572005,25.01531,-0.000173,24.017620,-0.0078,1.375
2528.00,7.572822,25.01547,-0.000173,24.017319,-0.0078,1.375
2530.00,7.573855,25.01541,-0.000172,24.017371,-0.0078,1.375
2532.00,7.575146,25.01515,-0.000174,24.017384,-0.0078,1.375
2534.00,7.575760,25.01510,-0.000175,24.017322,-0.0078,1.375
2536.00,7.576486,25.01458,-0.000174,24.018066,-0.0078,1.375
2538.00,7.577249,25.01474,-0.000174,24.017618,-0.0078,1.374
2540.00,7.577489,25.01432,-0.000173,24.017206,-0.0078,1.375
2542.00,7.577626,25.01458,-0.000174,24.017509,-0.0078,1.375
2544.00,7.578762,25.01473,-0.000175,24.017592,-0.0078,1.376
2546.00,7.578176,25.01444,-0.000174,24.017582,-0.0078,1.375
2548.00,7.578824,25.01479,-0.000175,24.018004,-0.0078,1.376
2550.00,7.580158,25.01460,-0.000175,24.017375,-0.0078,1.375
2552.00,7.582225,25.01464,-0.000175,24.018076,-0.0078,1.375
2554.00,7.582591,25.01435,-0.000174,24.017299,-0.0078,1.375
2556.00,7.583003,25.01431,-0.000174,24.017665,-0.0078,1.375
2558.00,7.583042,25.01461,-0.000174,24.017089,-0.0078,1.375
2560.00,7.583197,25.01445,-0.000174,24.017901,-0.0078,1.375
2562.00,7.583416,25.01447,-0.000174,24.017843,-0.0078,1.376
2564.00,7.584017,25.01421,-0.000174,24.017805,-0.0077,1.376
2566.00,7.584682,25.01423,-0.000173,24.017846,-0.0077,1.375
2568.00,7.585573,25.01429,-0.000174,24.017955,-0.0078,1.375
2570.00,7.585761,25.01364,-0.000173,24.017360,-0.0078,1.375
2572.00,7.585942,25.01448,-0.000172,24.017750,-0.0077,1.376
2574.00,7.585741,25.01401,-0.000174,24.017005,-0.0077,1.375
2576.00,7.586053,25.01382,-0.000175,24.017272,-0.0078,1.376
2578.00,7.586486,25.01429,-0.000174,24.017621,-0.0078,1.376
2580.00,7.586688,25.01477,-0.000174,24.017418,-0.0077,1.375
2582.00,7.586333,25.01391,-0.000173,24.017188,-0.0078,1.375
2584.00,7.586154,25.01422,-0.000173,24.017255,-0.0078,1.375
2586.00,7.585623,25.01462,-0.000173,24.017525,-0.0078,1.375
2588.00,7.585541,25.01464,-0.000173,24.018240,-0.0078,1.376
2590.00,7.586227,25.01473,-0.000173,24.017457,-0.0077,1.376
2592.00,7.586370,25.01510,-0.000173,24.017649,-0.0078,1.375
2594.00,7.586458,25.01427,-0.000173,24.017313,-0.0078,1.375
2596.00,7.587028,25.01373,-0.000174,24.017447,-0.0078,1.375
2598.00,7.586824,25.01362,-0.000173,24.017627,-0.0078,1.376
2600.00,7.586581,25.01413,-0.000173,24.017690,-0.0078,1.376
2602.00,7.586186,25.01453,-0.000174,24.017489,-0.0078,1.375
2604.00,7.586207,25.01474,-0.000173,24.018285,-0.0078,1.375
2606.00,7.586246,25.01482,-0.000173,24.017391,-0.0077,1.375
2608.00,7.586825,25.01451,-0.000173,24.017913,-0.0078,1.375
2610.00,7.586224,25.01460,-0.000173,24.017665,-0.0078,1.376
2612.00,7.586076,25.01525,-0.000175,24.017616,-0.0078,1.375
2614.00,7.586091,25.01502,-0.000174,24.017676,-0.0078,1.375
2616.00,7.585913,25.01571,-0.000173,24.017437,-0.0078,1.375
2618.00,7.586199,25.01523,-0.000174,24.018000,-0.0078,1.375
2620.00,7.586224,25.01529,-0.000175,24.017941,-0.0078,1.375
2622.00,7.586717,25.01436,-0.000173,24.018414,-0.0078,1.375
2624.00,7.586461,25.01404,-0.000174,24.017756,-0.0078,1.375
2626.00,7.585670,25.01411,-0.000174,24.017687,-0.0078,1.375
2628.00,7.585823,25.01440,-0.000173,24.017045,-0.0078,1.375
2630.00,7.586340,25.01424,-0.000174,24.016543,-0.0078,1.375
2632.00,7.586723,25.01436,-0.000174,24.017913,-0.0078,1.375
2634.00,7.587405,25.01416,-0.000174,24.018011,-0.0077,1.376
2636.00,7.588698,25.01477,-0.000174,24.017431,-0.0077,1.375
2638.00,7.588347,25.01440,-0.000173,24.017607,-0.0078,1.375
2640.00,7.587570,25.01517,-0.000173,24.017863,-0.0078,1.375
2642.00,7.586798,25.01452,-0.000173,24.017009,-0.0078,1.375
2644.00,7.585722,25.01484,-0.000172,24.017509,-0.0078,1.375
2646.00,7.585915,25.01476,-0.000173,24.017808,-0.0078,1.376
2648.00,7.585934,25.01391,-0.000174,24.017598,-0.0078,1.375
2650.00,7.586853,25.01440,-0.000173,24.017373,-0.0078,1.375
2652.00,7.586663,25.01432,-0.000174,24.017447,-0.0078,1.376
2654.00,7.587030,25.01422,-0.000173,24.017777,-0.0078,1.375
2656.00,7.588036,25.01455,-0.000174,24.017560,-0.0077,1.376
2658.00,7.588100,25.01405,-0.000173,24.017676,-0.0078,1.375
2660.00,7.587460,25.01322,-0.000174,24.017217,-0.0078,1.375
2662.00,7.586856,25.01375,-0.000173,24.017928,-0.0078,1.375
2664.00,7.586385,25.01373,-0.000174,24.017774,-0.0078,1.375
2666.00,7.586359,25.01418,-0.000174,24.017527,-0.0078,1.375
2668.00,7.586484,25.01359,-0.000173,24.017482,-0.0078,1.375
2670.00,7.586356,25.01469,-0.000174,24.017341,-0.0078,1.375
2672.00,7.586453,25.01447,-0.000174,24.016797,-0.0078,1.376
2674.00,7.586656,25.01435,-0.000174,24.017005,-0.0078,1.375
2676.00,7.585753,25.01497,-0.000175,24.017634,-0.0078,1.375
2678.00,7.585787,25.01480,-0.000174,24.017400,-0.0078,1.375
2680.00,7.585720,25.01488,-0.000174,24.017656,-0.0078,1.376
2682.00,7.585484,25.01477,-0.000174,24.017282,-0.0078,1.375
2684.00,7.584750,25.01460,-0.000174,24.017803,-0.0078,1.375
2686.00,7.584406,25.01443,-0.000175,24.017502,-0.0078,1.376
2688.00,7.585221,25.01491,-0.000174,24.016965,-0.0078,1.375
2690.00,7.585663,25.01522,-0.000173,24.017585,-0.0077,1.376
2692.00,7.584729,25.01513,-0.000175,24.018238,-0.0077,1.376
2694.00,7.584749,25.01500,-0.000174,24.017993,-0.0078,1.375
2696.00,7.585695,25.01536,-0.000173,24.017761,-0.0078,1.375
2698.00,7.585267,25.01462,-0.000173,24.018038,-0.0078,1.374
2700.00,7.585222,25.01474,-0.000173,24.017968,-0.0078,1.375
2702.00,7.584985,25.01579,-0.000174,24.017997,-0.0077,1.376
2704.00,7.584059,25.01546,-0.000174,24.018359,-0.0077,1.375
2706.00,7.584865,25.01624,-0.000174,24.018164,-0.0077,1.375
2708.00,7.585153,25.01548,-0.000175,24.018265,-0.0078,1.376
2710.00,7.585298,25.01603,-0.000174,24.017273,-0.0078,1.376
2712.00,7.585913,25.01491,-0.000174,24.017511,-0.0078,1.376
2714.00,7.585715,25.01573,-0.000173,24.017727,-0.0077,1.376
2716.00,7.584417,25.01494,-0.000173,24.017879,-0.0078,1.375
2718.00,7.585013,25.01410,-0.000173,24.018028,-0.0077,1.376
2720.00,7.585851,25.01479,-0.000173,24.018189,-0.0077,1.376
2722.00,7.585835,25.01533,-0.000173,24.018374,-0.0078,1.375
2724.00,7.585159,25.01544,-0.000174,24.017683,-0.0078,1.376
2726.00,7.585411,25.01550,-0.000174,24.017598,-0.0077,1.376
2728.00,7.585227,25.01473,-0.000174,24.017634,-0.0077,1.375
2730.00,7.584590,25.01477,-0.000174,24.017562,-0.0078,1.376
2732.00,7.584109,25.01573,-0.000174,24.017509,-0.0078,1.375
2734.00,7.584209,25.01533,-0.000174,24.018350,-0.0078,1.375
2736.00,7.584797,25.01510,-0.000174,24.017770,-0.0078,1.376
2738.00,7.584009,25.01490,-0.000174,24.018067,-0.0077,1.375
2740.00,7.583333,25.01554,-0.000173,24.018742,-0.0077,1.375
2742.00,7.583664,25.01645,-0.000173,24.017232,-0.0078,1.375
2744.00,7.583633,25.01565,-0.000174,24.017574,-0.0077,1.375
2746.00,7.583589,25.01615,-0.000173,24.018049,-0.0078,1.376
2748.00,7.583152,25.01610,-0.000174,24.017834,-0.0077,1.376
2750.00,7.583309,25.01616,-0.000173,24.017694,-0.0078,1.375
2752.00,7.584735,25.01708,-0.000173,24.017803,-0.0077,1.375
2754.00,7.584864,25.01665,-0.000174,24.017863,-0.0077,1.375
2756.00,7.583952,25.01675,-0.000174,24.017970,-0.0077,1.376
2758.00,7.582737,25.01703,-0.000173,24.017848,-0.0077,1.375
2760.00,7.582587,25.01591,-0.000174,24.017268,-0.0078,1.375
2762.00,7.583815,25.01617,-0.000174,24.017295,-0.0078,1.376
2764.00,7.583207,25.01684,-0.000174,24.017375,-0.0077,1.375
2766.00,7.583580,25.01634,-0.000174,24.018084,-0.0077,1.376
2768.00,7.583085,25.01591,-0.000173,24.017640,-0.0077,1.375
2770.00,7.583743,25.01510,-0.000174,24.018100,-0.0078,1.375
2772.00,7.582779,25.01567,-0.000172,24.018415,-0.0078,1.375
2774.00,7.582418,25.01635,-0.000174,24.018089,-0.0077,1.376
2776.00,7.582082,25.01569,-0.000173,24.017999,-0.0077,1.375
2778.00,7.582552,25.01604,-0.000173,24.017703,-0.0078,1.375
2780.00,7.582145,25.01647,-0.000174,24.018100,-0.0078,1.376
2782.00,7.581691,25.01617,-0.000175,24.018067,-0.0078,1.376
2784.00,7.581850,25.01619,-0.000175,24.018227,-0.0078,1.375
2786.00,7.581748,25.01561,-0.000175,24.017654,-0.0078,1.375
2788.00,7.581161,25.01567,-0.000175,24.017835,-0.0078,1.375
2790.00,7.581479,25.01589,-0.000175,24.018178,-0.0078,1.375
2792.00,7.582028,25.01538,-0.000173,24.017712,-0.0078,1.375
2794.00,7.582369,25.01573,-0.000174,24.017705,-0.0077,1.376
2796.00,7.582281,25.01569,-0.000175,24.017498,-0.0077,1.376
2798.00,7.582073,25.01571,-0.000175,24.017678,-0.0078,1.375
2800.00,7.581866,25.01586,-0.000175,24.017810,-0.0077,1.375
2802.00,7.581907,25.01526,-0.000174,24.017930,-0.0078,1.375
2804.00,7.581821,25.01510,-0.000174,24.017997,-0.0077,1.376
2806.00,7.582429,25.01535,-0.000175,24.017768,-0.0078,1.376
2808.00,7.582103,25.01527,-0.000176,24.017094,-0.0078,1.375
2810.00,7.581456,25.01499,-0.000175,24.017734,-0.0078,1.375
2812.00,7.581086,25.01550,-0.000175,24.018069,-0.0078,1.376
2814.00,7.581677,25.01559,-0.000174,24.017462,-0.0077,1.375
2816.00,7.581766,25.01529,-0.000174,24.017893,-0.0077,1.376
2818.00,7.582221,25.01531,-0.000174,24.017826,-0.0077,1.375
2820.00,7.582227,25.01533,-0.000174,24.017266,-0.0078,1.375
2822.00,7.582235,25.01487,-0.000174,24.017533,-0.0078,1.375
2824.00,7.582274,25.01479,-0.000176,24.017962,-0.0077,1.375
2826.00,7.581923,25.01412,-0.000174,24.017859,-0.0078,1.376
2828.00,7.581902,25.01482,-0.000174,24.017569,-0.0078,1.376
2830.00,7.581759,25.01543,-0.000175,24.017844,-0.0077,1.376
2832.00,7.581754,25.01569,-0.000175,24.018076,-0.0077,1.376
2834.00,7.581810,25.01522,-0.000175,24.017654,-0.0078,1.376
2836.00,7.581931,25.01491,-0.000175,24.017959,-0.0078,1.375
2838.00,7.581599,25.01460,-0.000173,24.017941,-0.0077,1.375
2840.00,7.581262,25.01439,-0.000174,24.018046,-0.0077,1.376
2842.00,7.580722,25.01562,-0.000174,24.017819,-0.0077,1.376
2844.00,7.579669,25.01506,-0.000174,24.017377,-0.0077,1.375
2846.00,7.579582,25.01518,-0.000174,24.018075,-0.0078,1.376
2848.00,7.579201,25.01519,-0.000174,24.017674,-0.0078,1.376
2850.00,7.579783,25.01572,-0.000175,24.017884,-0.0078,1.376
2852.00,7.580596,25.01656,-0.000174,24.017924,-0.0077,1.376
2854.00,7.579738,25.01593,-0.000173,24.018082,-0.0077,1.375
2856.00,7.580333,25.01578,-0.000173,24.016974,-0.0077,1.375
2858.00,7.580059,25.01640,-0.000173,24.017571,-0.0078,1.376
2860.00,7.579739,25.01732,-0.000173,24.017331,-0.0077,1.375
2862.00,7.580037,25.01690,-0.000173,24.017467,-0.0077,1.376
2864.00,7.579053,25.01660,-0.000174,24.017462,-0.0077,1.376
2866.00,7.578770,25.01631,-0.000174,24.017875,-0.0078,1.375
2868.00,7.579368,25.01630,-0.000174,24.018006,-0.0078,1.375
2870.00,7.579568,25.01595,-0.000174,24.017650,-0.0078,1.376
2872.00,7.579486,25.01730,-0.000174,24.017696,-0.0078,1.376
2874.00,7.579311,25.01759,-0.000174,24.018287,-0.0078,1.376
2876.00,7.579399,25.01740,-0.000174,24.017888,-0.0077,1.376
2878.00,7.579282,25.01737,-0.000175,24.017825,-0.0078,1.376
2880.00,7.579658,25.01737,-0.000175,24.017406,-0.0078,1.376
2882.00,7.579665,25.01736,-0.000174,24.017837,-0.0077,1.376
2884.00,7.579047,25.01717,-0.000174,24.017754,-0.0078,1.376
2886.00,7.579004,25.01705,-0.000174,24.017841,-0.0077,1.375
2888.00,7.579074,25.01720,-0.000174,24.017785,-0.0077,1.375
2890.00,7.580239,25.01662,-0.000174,24.017730,-0.0078,1.376
2892.00,7.580553,25.01746,-0.000173,24.018305,-0.0077,1.376
2894.00,7.580193,25.01753,-0.000174,24.017781,-0.0077,1.376
2896.00,7.579424,25.01747,-0.000175,24.018372,-0.0077,1.376
2898.00,7.579455,25.01724,-0.000175,24.017649,-0.0077,1.375
2900.00,7.579146,25.01729,-0.000173,24.017616,-0.0077,1.376
2902.00,7.578997,25.01728,-0.000173,24.018359,-0.0077,1.376
2904.00,7.579134,25.01700,-0.000173,24.018354,-0.0078,1.376
2906.00,7.579289,25.01668,-0.000173,24.018149,-0.0078,1.376
2908.00,7.578779,25.01717,-0.000174,24.017583,-0.0077,1.376
2910.00,7.578228,25.01634,-0.000174,24.017612,-0.0077,1.376
2912.00,7.578040,25.01642,-0.000174,24.017312,-0.0078,1.376
2914.00,7.577874,25.01591,-0.000174,24.017618,-0.0078,1.376
2916.00,7.577684,25.01696,-0.000174,24.018227,-0.0077,1.376
2918.00,7.577368,25.01642,-0.000173,24.018008,-0.0077,1.376
2920.00,7.577519,25.01700,-0.000174,24.017486,-0.0078,1.376
2922.00,7.577997,25.01719,-0.000175,24.017304,-0.0078,1.376
2924.00,7.578176,25.01647,-0.000173,24.017533,-0.0078,1.376
2926.00,7.578197,25.01738,-0.000173,24.017583,-0.0078,1.376
2928.00,7.577609,25.01741,-0.000173,24.017930,-0.0078,1.375
2930.00,7.577298,25.01733,-0.000173,24.017489,-0.0077,1.376
2932.00,7.576775,25.01741,-0.000174,24.017964,-0.0077,1.376
2934.00,7.577665,25.01656,-0.000173,24.017629,-0.0077,1.376
2936.00,7.577561,25.01680,-0.000174,24.017930,-0.0078,1.376
2938.00,7.577489,25.01720,-0.000173,24.017549,-0.0078,1.376
2940.00,7.577893,25.01750,-0.000172,24.017950,-0.0077,1.376
2942.00,7.577817,25.01698,-0.000174,24.017765,-0.0078,1.375
2944.00,7.576621,25.01730,-0.000174,24.017939,-0.0077,1.376
2946.00,7.576459,25.01667,-0.000174,24.018377,-0.0078,1.375
2948.00,7.576941,25.01772,-0.000173,24.017603,-0.0077,1.376
2950.00,7.577169,25.01708,-0.000174,24.017708,-0.0077,1.375
2952.00,7.576845,25.01682,-0.000173,24.018158,-0.0078,1.376
2954.00,7.577456,25.01689,-0.000173,24.017908,-0.0078,1.376
2956.00,7.577447,25.01702,-0.000173,24.017348,-0.0077,1.376
2958.00,7.577768,25.01649,-0.000173,24.018528,-0.0078,1.376
2960.00,7.577101,25.01592,-0.000173,24.017750,-0.0077,1.376
2962.00,7.576738,25.01563,-0.000174,24.017966,-0.0078,1.375
2964.00,7.577356,25.01576,-0.000173,24.018510,-0.0077,1.376
2966.00,7.577717,25.01565,-0.000174,24.017912,-0.0077,1.376
2968.00,7.577778,25.01562,-0.000173,24.018223,-0.0077,1.376
2970.00,7.577912,25.01559,-0.000174,24.018328,-0.0078,1.376
2972.00,7.577361,25.01615,-0.000175,24.017812,-0.0077,1.376
2974.00,7.577099,25.01603,-0.000174,24.018207,-0.0078,1.376
2976.00,7.577132,25.01607,-0.000175,24.017596,-0.0078,1.375
2978.00,7.578179,25.01619,-0.000175,24.017658,-0.0078,1.375
2980.00,7.578066,25.01666,-0.000174,24.018421,-0.0077,1.376
2982.00,7.577237,25.01593,-0.000173,24.017872,-0.0077,1.376
2984.00,7.577324,25.01615,-0.000175,24.017210,-0.0078,1.376
2986.00,7.577138,25.01692,-0.000174,24.018310,-0.0078,1.376
2988.00,7.576438,25.01713,-0.000175,24.017484,-0.0077,1.376
2990.00,7.576013,25.01678,-0.000174,24.017645,-0.0077,1.376
2992.00,7.576839,25.01670,-0.000175,24.017863,-0.0077,1.375
2994.00,7.576459,25.01749,-0.000173,24.018292,-0.0077,1.376
2996.00,7.576601,25.01706,-0.000175,24.017480,-0.0078,1.376
2998.00,7.576458,25.01643,-0.000175,24.017478,-0.0078,1.376
3000.00,7.575761,25.01672,-0.000174,24.018205,-0.0077,1.376
3002.00,7.574930,25.01688,-0.000174,24.017725,-0.0077,1.375
@5,12.0000,24.0
3004.00,7.573560,25.01667,-0.000174,24.017400,-0.0077,1.375
3006.00,7.567376,25.01678,-0.000174,24.017370,-0.0077,1.376
3008.00,7.546805,25.01673,-0.000173,24.017371,-0.0077,1.375
3010.00,7.478860,25.01624,-0.000172,24.017473,-0.0078,1.374
3012.00,7.368689,25.01698,-0.000173,24.018243,-0.0077,1.375
3014.00,7.250930,25.01750,-0.000174,24.018240,-0.0078,1.375
3016.00,7.143678,25.01730,-0.000174,24.018120,-0.0077,1.376
3018.00,7.046294,25.01730,-0.000173,24.018251,-0.0078,1.376
3020.00,6.954920,25.01763,-0.000174,24.017661,-0.0077,1.376
3022.00,6.870541,25.01680,-0.000175,24.017312,-0.0077,1.377
3024.00,6.793194,25.01689,-0.000178,24.017819,-0.0078,1.378
3026.00,6.721375,25.01742,-0.000178,24.017783,-0.0078,1.378
3028.00,6.655830,25.01772,-0.000178,24.018205,-0.0078,1.377
3030.00,6.601816,25.01667,-0.000177,24.017754,-0.0078,1.377
3032.00,6.572709,25.01718,-0.000177,24.018024,-0.0078,1.377
3034.00,6.597954,25.01748,-0.000177,24.018129,-0.0077,1.378
3036.00,6.661959,25.01723,-0.000177,24.017761,-0.0078,1.378
3038.00,6.732472,25.01765,-0.000177,24.017612,-0.0078,1.377
3040.00,6.798975,25.01697,-0.000178,24.018165,-0.0078,1.377
3042.00,6.862240,25.01703,-0.000176,24.017600,-0.0078,1.376
3044.00,6.922965,25.01692,-0.000175,24.018062,-0.0078,1.376
3046.00,6.982761,25.01705,-0.000175,24.017747,-0.0078,1.375
3048.00,7.040735,25.01681,-0.000175,24.017926,-0.0078,1.376
3050.00,7.096153,25.01684,-0.000175,24.017536,-0.0078,1.375
3052.00,7.147141,25.01669,-0.000175,24.017409,-0.0077,1.376
3054.00,7.194679,25.01726,-0.000176,24.017397,-0.0078,1.376
3056.00,7.236894,25.01720,-0.000176,24.017783,-0.0078,1.376
3058.00,7.274406,25.01765,-0.000175,24.017828,-0.0078,1.376
3060.00,7.308150,25.01774,-0.000175,24.017379,-0.0077,1.375
3062.00,7.338944,25.01732,-0.000175,24.017582,-0.0077,1.375
3064.00,7.365876,25.01750,-0.000175,24.017239,-0.0078,1.376
3066.00,7.389706,25.01664,-0.000175,24.017348,-0.0078,1.376
3068.00,7.410297,25.01699,-0.000174,24.017899,-0.0078,1.375
3070.00,7.429325,25.01674,-0.000174,24.017475,-0.0078,1.376
3072.00,7.445005,25.01617,-0.000174,24.017955,-0.0078,1.377
3074.00,7.458162,25.01612,-0.000174,24.017435,-0.0078,1.376
3076.00,7.469135,25.01530,-0.000174,24.017743,-0.0078,1.375
3078.00,7.479304,25.01618,-0.000173,24.018296,-0.0078,1.375
3080.00,7.488391,25.01604,-0.000174,24.017685,-0.0078,1.375
3082.00,7.495693,25.01617,-0.000175,24.017509,-0.0078,1.375
3084.00,7.502678,25.01741,-0.000175,24.017679,-0.0077,1.376
3086.00,7.508404,25.01704,-0.000174,24.017495,-0.0078,1.376
3088.00,7.513419,25.01701,-0.000174,24.018136,-0.0078,1.376
3090.00,7.517937,25.01799,-0.000173,24.017273,-0.0077,1.376
3092.00,7.522348,25.01798,-0.000174,24.018069,-0.0077,1.376
3094.00,7.526519,25.01787,-0.000172,24.017948,-0.0077,1.376
3096.00,7.529610,25.01695,-0.000174,24.017589,-0.0078,1.376
3098.00,7.530889,25.01704,-0.000174,24.018657,-0.0077,1.376
3100.00,7.532657,25.01795,-0.000175,24.018109,-0.0078,1.376
3102.00,7.535165,25.01695,-0.000174,24.017076,-0.0078,1.376
3104.00,7.537368,25.01755,-0.000174,24.017417,-0.0078,1.375
3106.00,7.539715,25.01740,-0.000174,24.018127,-0.0078,1.376
3108.00,7.542709,25.01714,-0.000175,24.017830,-0.0078,1.376
3110.00,7.544628,25.01708,-0.000174,24.017429,-0.0077,1.376
3112.00,7.545577,25.01676,-0.000173,24.017997,-0.0077,1.376
3114.00,7.546099,25.01758,-0.000175,24.017926,-0.0078,1.376
3116.00,7.547040,25.01688,-0.000174,24.017469,-0.0078,1.376
3118.00,7.548221,25.01655,-0.000174,24.017975,-0.0077,1.376
3120.00,7.549200,25.01643,-0.000173,24.017609,-0.0077,1.376
3122.00,7.549962,25.01695,-0.000173,24.018062,-0.0078,1.376
3124.00,7.551503,25.01607,-0.000173,24.017576,-0.0078,1.376
3126.00,7.552118,25.01651,-0.000173,24.017921,-0.0078,1.376
3128.00,7.552916,25.01733,-0.000174,24.017148,-0.0078,1.376
3130.00,7.554649,25.01727,-0.000175,24.017402,-0.0078,1.376
3132.00,7.556602,25.01688,-0.000175,24.017049,-0.0077,1.376
3134.00,7.557180,25.01602,-0.000174,24.016855,-0.0078,1.375
3136.00,7.558009,25.01637,-0.000173,24.017843,-0.0078,1.376
3138.00,7.559093,25.01545,-0.000174,24.018086,-0.0078,1.376
3140.00,7.560007,25.01592,-0.000175,24.017846,-0.0078,1.377
3142.00,7.559481,25.01602,-0.000175,24.017295,-0.0078,1.376
3144.00,7.560701,25.01606,-0.000173,24.017752,-0.0078,1.376
3146.00,7.560550,25.01596,-0.000173,24.017272,-0.0077,1.375
3148.00,7.560329,25.01662,-0.000173,24.017248,-0.0078,1.376
3150.00,7.560967,25.01637,-0.000173,24.017476,-0.0077,1.377
3152.00,7.561032,25.01670,-0.000174,24.017457,-0.0078,1.376
3154.00,7.561728,25.01726,-0.000174,24.017895,-0.0078,1.376
3156.00,7.562426,25.01668,-0.000174,24.017603,-0.0078,1.376
3158.00,7.562971,25.01608,-0.000175,24.017152,-0.0078,1.376
3160.00,7.564152,25.01625,-0.000174,24.017496,-0.0078,1.376
3162.00,7.564486,25.01700,-0.000174,24.017360,-0.0078,1.376
3164.00,7.564460,25.01689,-0.000175,24.017534,-0.0078,1.376
3166.00,7.564776,25.01724,-0.000175,24.017928,-0.0078,1.376
3168.00,7.564089,25.01648,-0.000176,24.017678,-0.0078,1.377
3170.00,7.563542,25.01648,-0.000175,24.017776,-0.0078,1.375
3172.00,7.564440,25.01709,-0.000175,24.017736,-0.0078,1.376
3174.00,7.564849,25.01708,-0.000175,24.017527,-0.0078,1.376
3176.00,7.565013,25.01671,-0.000175,24.018283,-0.0078,1.376
3178.00,7.565802,25.01693,-0.000175,24.017718,-0.0078,1.376
3180.00,7.566641,25.01621,-0.000174,24.017205,-0.0078,1.376
3182.00,7.565929,25.01595,-0.000174,24.017263,-0.0078,1.376
3184.00,7.566157,25.01575,-0.000175,24.017578,-0.0078,1.376
3186.00,7.565337,25.01594,-0.000174,24.017161,-0.0078,1.376
3188.00,7.565905,25.01555,-0.000174,24.016740,-0.0078,1.376
3190.00,7.566962,25.01640,-0.000174,24.017147,-0.0078,1.376
3192.00,7.567148,25.01642,-0.000173,24.017402,-0.0078,1.376
3194.00,7.565949,25.01653,-0.000175,24.017542,-0.0077,1.376
3196.00,7.565668,25.01534,-0.000176,24.017534,-0.0078,1.376
3198.00,7.565607,25.01525,-0.000174,24.017533,-0.0078,1.376
3200.00,7.565435,25.01504,-0.000174,24.018484,-0.0078,1.376
3202.00,7.565535,25.01583,-0.000175,24.017480,-0.0078,1.377
3204.00,7.565373,25.01572,-0.000174,24.017687,-0.0078,1.376
3206.00,7.565699,25.01480,-0.000175,24.017580,-0.0078,1.376
3208.00,7.566464,25.01529,-0.000174,24.017043,-0.0078,1.376
3210.00,7.566616,25.01507,-0.000173,24.017377,-0.0078,1.376
3212.00,7.566292,25.01482,-0.000173,24.017462,-0.0078,1.376
3214.00,7.566597,25.01547,-0.000174,24.017159,-0.0077,1.376
3216.00,7.566519,25.01428,-0.000174,24.017397,-0.0078,1.376
3218.00,7.566543,25.01539,-0.000175,24.017509,-0.0077,1.376
3220.00,7.567761,25.01576,-0.000174,24.016976,-0.0078,1.376
3222.00,7.567233,25.01476,-0.000174,24.017513,-0.0078,1.377
3224.00,7.567182,25.01462,-0.000174,24.017988,-0.0078,1.376
3226.00,7.567746,25.01524,-0.000174,24.017484,-0.0078,1.376
3228.00,7.567990,25.01529,-0.000174,24.017386,-0.0078,1.376
3230.00,7.566896,25.01511,-0.000174,24.017748,-0.0078,1.377
3232.00,7.566513,25.01552,-0.000175,24.017473,-0.0078,1.377
3234.00,7.567552,25.01510,-0.000174,24.017768,-0.0078,1.377
3236.00,7.568024,25.01581,-0.000174,24.016791,-0.0078,1.376
3238.00,7.567433,25.01621,-0.000174,24.017946,-0.0078,1.376
3240.00,7.567544,25.01646,-0.000174,24.016983,-0.0078,1.376
3242.00,7.567262,25.01599,-0.000174,24.017234,-0.0078,1.376
3244.00,7.567291,25.01592,-0.000174,24.017928,-0.0077,1.377
3246.00,7.566642,25.01694,-0.000173,24.017805,-0.0078,1.377
3248.00,7.567185,25.01581,-0.000175,24.017685,-0.0078,1.376
3250.00,7.567393,25.01562,-0.000175,24.018124,-0.0078,1.376
3252.00,7.567168,25.01528,-0.000175,24.017400,-0.0078,1.376
3254.00,7.567569,25.01628,-0.000174,24.018055,-0.0078,1.376
3256.00,7.567384,25.01638,-0.000174,24.017533,-0.0078,1.376
3258.00,7.566984,25.01645,-0.000175,24.017339,-0.0078,1.377
3260.00,7.567238,25.01599,-0.000174,24.017781,-0.0078,1.377
3262.00,7.566642,25.01625,-0.000175,24.017607,-0.0078,1.377
3264.00,7.566860,25.01624,-0.000174,24.017308,-0.0078,1.376
3266.00,7.567535,25.01648,-0.000173,24.017589,-0.0078,1.376
3268.00,7.567421,25.01674,-0.000174,24.018060,-0.0078,1.376
3270.00,7.567264,25.01654,-0.000174,24.017756,-0.0078,1.376
3272.00,7.567173,25.01655,-0.000174,24.017065,-0.0077,1.376
3274.00,7.567389,25.01694,-0.000175,24.017176,-0.0078,1.377
3276.00,7.567125,25.01650,-0.000175,24.017163,-0.0078,1.376
3278.00,7.566510,25.01764,-0.000174,24.017078,-0.0078,1.376
3280.00,7.565635,25.01735,-0.000174,24.018107,-0.0078,1.376
3282.00,7.566351,25.01729,-0.000174,24.017489,-0.0077,1.377
3284.00,7.566086,25.01743,-0.000175,24.017881,-0.0078,1.376
3286.00,7.565494,25.01757,-0.000174,24.017426,-0.0078,1.377
3288.00,7.565572,25.01751,-0.000176,24.016755,-0.0078,1.377
3290.00,7.566149,25.01800,-0.000176,24.017331,-0.0078,1.377
3292.00,7.566630,25.01881,-0.000174,24.017596,-0.0078,1.377
3294.00,7.567087,25.01817,-0.000174,24.017263,-0.0078,1.376
3296.00,7.566303,25.01673,-0.000173,24.017569,-0.0078,1.375
3298.00,7.566379,25.01700,-0.000173,24.017330,-0.0078,1.377
3300.00,7.567016,25.01725,-0.000174,24.017139,-0.0078,1.377
3302.00,7.567174,25.01771,-0.000175,24.017607,-0.0078,1.377
3304.00,7.567365,25.01791,-0.000174,24.018058,-0.0078,1.377
3306.00,7.567257,25.01716,-0.000174,24.016954,-0.0078,1.376
3308.00,7.567735,25.01792,-0.000173,24.017953,-0.0077,1.376
3310.00,7.567383,25.01859,-0.000174,24.017326,-0.0077,1.376
3312.00,7.567898,25.01883,-0.000174,24.017324,-0.0077,1.376
3314.00,7.566888,25.01830,-0.000174,24.017081,-0.0078,1.376
3316.00,7.567027,25.01828,-0.000175,24.017585,-0.0078,1.376
3318.00,7.566450,25.01784,-0.000175,24.017031,-0.0077,1.376
3320.00,7.567838,25.01769,-0.000174,24.017310,-0.0078,1.376
3322.00,7.567746,25.01723,-0.000175,24.017547,-0.0078,1.377
3324.00,7.567512,25.01777,-0.000175,24.017431,-0.0078,1.377
3326.00,7.567050,25.01837,-0.000175,24.017480,-0.0078,1.376
3328.00,7.566827,25.01855,-0.000173,24.017194,-0.0078,1.376
3330.00,7.565638,25.01816,-0.000173,24.017480,-0.0078,1.376
3332.00,7.565459,25.01845,-0.000173,24.017971,-0.0078,1.376
3334.00,7.566545,25.01876,-0.000174,24.017364,-0.0077,1.377
3336.00,7.566331,25.01916,-0.000173,24.017872,-0.0077,1.377
3338.00,7.566065,25.01901,-0.000174,24.017545,-0.0078,1.377
3340.00,7.565644,25.01878,-0.000174,24.016735,-0.0078,1.376
3342.00,7.564490,25.01875,-0.000173,24.017819,-0.0078,1.376
3344.00,7.565331,25.01823,-0.000174,24.017620,-0.0078,1.376
3346.00,7.566713,25.01874,-0.000174,24.017638,-0.0078,1.376
3348.00,7.566608,25.01868,-0.000174,24.017609,-0.0077,1.376
3350.00,7.565862,25.01815,-0.000174,24.016643,-0.0077,1.376
3352.00,7.566427,25.01805,-0.000175,24.017370,-0.0078,1.376
3354.00,7.567022,25.01802,-0.000175,24.017745,-0.0078,1.377
3356.00,7.566718,25.01735,-0.000174,24.016487,-0.0078,1.376
3358.00,7.566526,25.01772,-0.000174,24.017854,-0.0078,1.376
3360.00,7.566389,25.01734,-0.000174,24.017611,-0.0078,1.376
3362.00,7.565829,25.01702,-0.000174,24.017493,-0.0077,1.376
3364.00,7.565236,25.01748,-0.000174,24.017710,-0.0078,1.376
3366.00,7.564585,25.01807,-0.000174,24.017455,-0.0078,1.376
3368.00,7.564988,25.01808,-0.000174,24.017843,-0.0077,1.376
3370.00,7.565726,25.01843,-0.000174,24.018120,-0.0078,1.376
3372.00,7.566164,25.01891,-0.000173,24.017634,-0.0078,1.376
3374.00,7.565831,25.01809,-0.000174,24.016896,-0.0077,1.376
3376.00,7.566124,25.01930,-0.000174,24.017629,-0.0077,1.376
3378.00,7.565117,25.01875,-0.000174,24.017036,-0.0078,1.377
3380.00,7.565650,25.01886,-0.000175,24.018113,-0.0078,1.377
3382.00,7.566046,25.01870,-0.000174,24.017573,-0.0078,1.376
3384.00,7.566413,25.01870,-0.000174,24.017912,-0.0078,1.376
3386.00,7.566004,25.01879,-0.000174,24.017839,-0.0078,1.377
3388.00,7.565341,25.01796,-0.000173,24.017826,-0.0078,1.376
3390.00,7.565449,25.01840,-0.000174,24.018075,-0.0077,1.376
3392.00,7.564867,25.01843,-0.000174,24.017123,-0.0078,1.376
3394.00,7.565246,25.01709,-0.000173,24.017221,-0.0078,1.377
3396.00,7.566269,25.01731,-0.000174,24.017413,-0.0077,1.377
3398.00,7.564976,25.01739,-0.000174,24.017625,-0.0078,1.377
3400.00,7.564448,25.01755,-0.000174,24.018066,-0.0078,1.377
3402.00,7.563962,25.01805,-0.000175,24.017614,-0.0077,1.377
3404.00,7.564289,25.01838,-0.000174,24.018696,-0.0078,1.377
3406.00,7.563919,25.01743,-0.000173,24.017388,-0.0078,1.376
3408.00,7.564256,25.01720,-0.000173,24.017201,-0.0078,1.376
3410.00,7.564398,25.01743,-0.000174,24.017156,-0.0078,1.376
3412.00,7.564487,25.01747,-0.000174,24.018510,-0.0078,1.376
3414.00,7.564773,25.01675,-0.000174,24.018443,-0.0077,1.377
3416.00,7.564026,25.01656,-0.000174,24.017573,-0.0077,1.376
3418.00,7.563542,25.01678,-0.000174,24.017123,-0.0078,1.376
3420.00,7.563621,25.01626,-0.000174,24.017533,-0.0078,1.377
3422.00,7.564116,25.01616,-0.000174,24.018421,-0.0077,1.377
3424.00,7.563775,25.01576,-0.000175,24.017076,-0.0078,1.376
3426.00,7.563642,25.01649,-0.000174,24.017386,-0.0077,1.376
3428.00,7.564318,25.01652,-0.000174,24.016974,-0.0078,1.376
3430.00,7.564272,25.01672,-0.000174,24.017534,-0.0078,1.377
3432.00,7.564235,25.01577,-0.000174,24.018075,-0.0078,1.377
3434.00,7.564059,25.01650,-0.000175,24.017953,-0.0078,1.376
3436.00,7.564365,25.01607,-0.000174,24.017292,-0.0078,1.376
3438.00,7.563167,25.01602,-0.000173,24.017805,-0.0078,1.376
3440.00,7.563214,25.01647,-0.000174,24.017337,-0.0078,1.376
3442.00,7.563712,25.01647,-0.000173,24.017877,-0.0078,1.376
3444.00,7.563854,25.01685,-0.000174,24.018231,-0.0078,1.377
3446.00,7.563084,25.01657,-0.000175,24.017576,-0.0078,1.377
3448.00,7.562357,25.01676,-0.000175,24.016833,-0.0078,1.376
3450.00,7.563521,25.01609,-0.000175,24.017375,-0.0078,1.377
3452.00,7.564136,25.01642,-0.000175,24.017547,-0.0078,1.377
3454.00,7.563867,25.01654,-0.000174,24.018176,-0.0078,1.377
3456.00,7.563849,25.01695,-0.000174,24.017641,-0.0078,1.376
3458.00,7.563976,25.01636,-0.000174,24.017663,-0.0078,1.376
3460.00,7.564489,25.01622,-0.000173,24.017683,-0.0078,1.376
3462.00,7.563512,25.01582,-0.000174,24.017331,-0.0078,1.376
3464.00,7.562466,25.01586,-0.000174,24.017683,-0.0078,1.377
3466.00,7.562748,25.01627,-0.000174,24.017705,-0.0078,1.376
3468.00,7.563128,25.01650,-0.000174,24.017665,-0.0078,1.376
3470.00,7.562172,25.01568,-0.000174,24.017070,-0.0078,1.376
3472.00,7.562450,25.01601,-0.000174,24.017846,-0.0078,1.377
3474.00,7.562165,25.01649,-0.000174,24.017232,-0.0078,1.377
3476.00,7.561969,25.01638,-0.000174,24.017281,-0.0078,1.377
3478.00,7.561818,25.01679,-0.000174,24.017734,-0.0077,1.377
3480.00,7.562327,25.01644,-0.000175,24.017426,-0.0078,1.376
3482.00,7.562243,25.01674,-0.000174,24.017241,-0.0078,1.376
3484.00,7.561680,25.01714,-0.000174,24.018178,-0.0078,1.376
3486.00,7.561828,25.01682,-0.000174,24.017901,-0.0078,1.376
3488.00,7.562634,25.01666,-0.000174,24.018100,-0.0078,1.376
3490.00,7.562769,25.01730,-0.000174,24.017801,-0.0078,1.376
3492.00,7.562147,25.01790,-0.000174,24.017161,-0.0078,1.377
3494.00,7.561593,25.01732,-0.000176,24.017380,-0.0078,1.377
3496.00,7.561860,25.01735,-0.000174,24.018522,-0.0078,1.376
3498.00,7.562234,25.01765,-0.000173,24.017484,-0.0077,1.376
3500.00,7.562436,25.01796,-0.000173,24.017250,-0.0078,1.376
3502.00,7.562862,25.01707,-0.000175,24.017330,-0.0078,1.376
3504.00,7.563504,25.01686,-0.000174,24.017373,-0.0078,1.377
3506.00,7.563008,25.01759,-0.000175,24.017493,-0.0078,1.377
3508.00,7.562505,25.01792,-0.000174,24.018164,-0.0077,1.377
3510.00,7.561805,25.01797,-0.000174,24.018020,-0.0077,1.377
3512.00,7.562875,25.01751,-0.000174,24.017424,-0.0078,1.377
3514.00,7.562629,25.01732,-0.000174,24.017165,-0.0078,1.376
3516.00,7.561978,25.01769,-0.000173,24.017275,-0.0078,1.376
3518.00,7.561974,25.01856,-0.000174,24.018305,-0.0078,1.376
3520.00,7.561766,25.01786,-0.000174,24.017172,-0.0078,1.377
3522.00,7.561117,25.01761,-0.000175,24.018165,-0.0078,1.378
3524.00,7.561018,25.01807,-0.000174,24.017665,-0.0078,1.377
3526.00,7.561410,25.01763,-0.000174,24.017866,-0.0078,1.377
3528.00,7.561795,25.01700,-0.000174,24.017627,-0.0078,1.376
3530.00,7.561884,25.01773,-0.000175,24.018149,-0.0078,1.377
3532.00,7.562096,25.01788,-0.000175,24.017605,-0.0078,1.377
3534.00,7.561654,25.01736,-0.000174,24.017988,-0.0078,1.377
3536.00,7.561695,25.01746,-0.000173,24.017850,-0.0078,1.376
3538.00,7.561891,25.01761,-0.000173,24.017944,-0.0078,1.377
3540.00,7.561713,25.01763,-0.000173,24.017302,-0.0078,1.376
3542.00,7.561391,25.01735,-0.000174,24.017964,-0.0078,1.376
3544.00,7.562961,25.01747,-0.000173,24.017620,-0.0078,1.377
3546.00,7.563907,25.01751,-0.000175,24.017020,-0.0078,1.377
3548.00,7.563265,25.01728,-0.000174,24.017888,-0.0077,1.376
3550.00,7.561838,25.01761,-0.000175,24.017620,-0.0078,1.376
3552.00,7.561534,25.01724,-0.000174,24.016657,-0.0078,1.376
3554.00,7.561142,25.01690,-0.000175,24.017426,-0.0078,1.376
3556.00,7.561228,25.01722,-0.000174,24.018174,-0.0078,1.377
3558.00,7.562198,25.01747,-0.000173,24.018022,-0.0077,1.376
3560.00,7.561700,25.01795,-0.000174,24.017438,-0.0077,1.377
3562.00,7.561364,25.01760,-0.000174,24.016954,-0.0078,1.376
3564.00,7.561220,25.01752,-0.000175,24.017738,-0.0078,1.377
3566.00,7.560374,25.01725,-0.000177,24.017728,-0.0078,1.377
3568.00,7.560485,25.01772,-0.000175,24.017315,-0.0078,1.377
3570.00,7.560170,25.01759,-0.000175,24.017139,-0.0078,1.377
3572.00,7.559717,25.01740,-0.000175,24.017727,-0.0078,1.377
3574.00,7.560607,25.01788,-0.000174,24.017931,-0.0078,1.377
3576.00,7.561154,25.01857,-0.000175,24.017299,-0.0077,1.377
3578.00,7.561549,25.01868,-0.000174,24.017496,-0.0078,1.376
3580.00,7.561351,25.01846,-0.000175,24.017322,-0.0078,1.376
3582.00,7.561465,25.01862,-0.000174,24.017426,-0.0078,1.377
3584.00,7.561843,25.01871,-0.000174,24.017364,-0.0078,1.376
3586.00,7.560950,25.01860,-0.000174,24.017449,-0.0078,1.376
3588.00,7.559456,25.01868,-0.000173,24.017647,-0.0077,1.377
3590.00,7.559907,25.01752,-0.000172,24.017676,-0.0078,1.377
3592.00,7.560032,25.01748,-0.000174,24.017573,-0.0077,1.377
3594.00,7.560672,25.01806,-0.000173,24.017640,-0.0077,1.377
3596.00,7.561354,25.01827,-0.000174,24.017286,-0.0078,1.377
3598.00,7.561350,25.01817,-0.000174,24.017631,-0.0078,1.377
3600.00,7.560538,25.01746,-0.000174,24.017605,-0.0078,1.377
3602.00,7.560189,25.01774,-0.000173,24.017235,-0.0078,1.377
@6,12.0000,24.0
3604.00,7.559741,25.01794,-0.000174,24.017708,-0.0078,1.377
3606.00,7.554568,25.01845,-0.000174,24.017799,-0.0077,1.376
3608.00,7.536856,25.01889,-0.000173,24.017591,-0.0077,1.376
3610.00,7.477424,25.01887,-0.000173,24.017496,-0.0077,1.375
3612.00,7.374523,25.01933,-0.000172,24.017957,-0.0077,1.375
3614.00,7.262617,25.01815,-0.000173,24.017342,-0.0077,1.377
3616.00,7.159542,25.01826,-0.000174,24.017308,-0.0077,1.378
3618.00,7.065892,25.01843,-0.000176,24.017944,-0.0077,1.378
3620.00,6.978594,25.01934,-0.000177,24.018100,-0.0078,1.377
3622.00,6.896798,25.01929,-0.000175,24.018062,-0.0078,1.377
3624.00,6.820674,25.01987,-0.000175,24.017913,-0.0078,1.377
3626.00,6.751257,25.01870,-0.000176,24.017912,-0.0077,1.377
3628.00,6.688230,25.01967,-0.000176,24.017533,-0.0078,1.378
3630.00,6.636797,25.01957,-0.000178,24.017611,-0.0078,1.379
3632.00,6.605788,25.01897,-0.000178,24.017351,-0.0078,1.379
3634.00,6.623561,25.01888,-0.000178,24.017975,-0.0078,1.378
3636.00,6.679424,25.01887,-0.000179,24.017399,-0.0077,1.379
3638.00,6.744237,25.01824,-0.000177,24.017031,-0.0078,1.378
3640.00,6.806100,25.01811,-0.000176,24.017783,-0.0077,1.377
3642.00,6.865315,25.01866,-0.000177,24.017148,-0.0078,1.378
3644.00,6.923007,25.01945,-0.000177,24.018399,-0.0078,1.377
3646.00,6.979405,25.02007,-0.000175,24.018316,-0.0078,1.377
3648.00,7.034746,25.01988,-0.000176,24.017545,-0.0078,1.377
3650.00,7.087888,25.01936,-0.000176,24.017649,-0.0077,1.377
3652.00,7.137251,25.01990,-0.000176,24.017859,-0.0078,1.376
3654.00,7.182372,25.02041,-0.000174,24.017522,-0.0078,1.377
3656.00,7.224075,25.01981,-0.000174,24.017674,-0.0078,1.377
3658.00,7.261532,25.01952,-0.000176,24.017186,-0.0078,1.377
3660.00,7.295918,25.01937,-0.000174,24.017602,-0.0077,1.377
3662.00,7.325200,25.01928,-0.000176,24.017696,-0.0078,1.377
3664.00,7.351169,25.01850,-0.000176,24.017982,-0.0078,1.376
3666.00,7.375235,25.01862,-0.000175,24.017172,-0.0078,1.377
3668.00,7.396287,25.01968,-0.000175,24.017400,-0.0078,1.377
3670.00,7.414579,25.01986,-0.000174,24.017886,-0.0077,1.377
3672.00,7.430410,25.01963,-0.000175,24.017408,-0.0078,1.377
3674.00,7.443740,25.01941,-0.000174,24.017446,-0.0077,1.377
3676.00,7.455775,25.02007,-0.000174,24.018062,-0.0077,1.378
3678.00,7.465801,25.01973,-0.000174,24.017556,-0.0078,1.377
3680.00,7.474009,25.01994,-0.000174,24.018120,-0.0077,1.376
3682.00,7.481549,25.01950,-0.000174,24.017892,-0.0078,1.376
3684.00,7.487427,25.01871,-0.000174,24.017652,-0.0078,1.377
3686.00,7.493152,25.01915,-0.000174,24.018135,-0.0077,1.376
3688.00,7.498393,25.01995,-0.000174,24.017694,-0.0077,1.376
3690.00,7.503140,25.01908,-0.000175,24.017765,-0.0078,1.376
3692.00,7.507231,25.01969,-0.000175,24.017554,-0.0077,1.376
3694.00,7.510443,25.01968,-0.000175,24.017863,-0.0077,1.377
3696.00,7.513435,25.01985,-0.000175,24.017621,-0.0077,1.377
3698.00,7.516122,25.01889,-0.000174,24.018069,-0.0077,1.377
3700.00,7.517685,25.01879,-0.000174,24.017855,-0.0078,1.377
3702.00,7.520013,25.01956,-0.000174,24.017620,-0.0078,1.377
3704.00,7.521961,25.01989,-0.000173,24.017199,-0.0077,1.377
3706.00,7.524343,25.01963,-0.000173,24.017634,-0.0077,1.377
3708.00,7.526179,25.01954,-0.000173,24.018182,-0.0077,1.376
3710.00,7.527688,25.02024,-0.000173,24.017415,-0.0078,1.377
3712.00,7.529869,25.01998,-0.000174,24.017179,-0.0078,1.377
3714.00,7.530537,25.01946,-0.000175,24.017698,-0.0078,1.377
3716.00,7.531967,25.01800,-0.000174,24.017777,-0.0078,1.377
3718.00,7.533823,25.01874,-0.000174,24.017442,-0.0078,1.377
3720.00,7.534493,25.01826,-0.000174,24.017442,-0.0077,1.377
3722.00,7.535774,25.01837,-0.000174,24.017286,-0.0078,1.377
3724.00,7.537443,25.01834,-0.000174,24.017328,-0.0077,1.376
3726.00,7.539173,25.01956,-0.000174,24.017902,-0.0078,1.377
3728.00,7.539619,25.01927,-0.000174,24.017730,-0.0077,1.378
3730.00,7.540279,25.01932,-0.000174,24.017540,-0.0078,1.377
3732.00,7.540890,25.01877,-0.000174,24.017837,-0.0078,1.377
3734.00,7.541541,25.01817,-0.000173,24.017621,-0.0078,1.376
3736.00,7.542734,25.01858,-0.000173,24.018359,-0.0078,1.377
3738.00,7.543449,25.01901,-0.000172,24.018086,-0.0077,1.377
3740.00,7.543537,25.01883,-0.000173,24.017777,-0.0077,1.377
3742.00,7.544258,25.01874,-0.000174,24.018076,-0.0077,1.377
3744.00,7.544767,25.01860,-0.000174,24.017901,-0.0078,1.377
3746.00,7.545088,25.01801,-0.000174,24.017286,-0.0078,1.377
3748.00,7.545621,25.01814,-0.000174,24.017591,-0.0078,1.376
3750.00,7.546739,25.01813,-0.000175,24.018443,-0.0078,1.377
3752.00,7.547788,25.01834,-0.000174,24.018624,-0.0077,1.376
3754.00,7.547711,25.01893,-0.000174,24.018080,-0.0077,1.378
3756.00,7.548116,25.01825,-0.000174,24.017455,-0.0077,1.377
3758.00,7.548412,25.01849,-0.000174,24.017993,-0.0077,1.377
3760.00,7.548075,25.01865,-0.000173,24.017159,-0.0077,1.377
3762.00,7.548752,25.01871,-0.000174,24.018028,-0.0077,1.377
3764.00,7.549796,25.01910,-0.000173,24.018116,-0.0078,1.377
3766.00,7.550043,25.01901,-0.000172,24.017767,-0.0078,1.377
3768.00,7.549785,25.01934,-0.000174,24.017989,-0.0078,1.377
3770.00,7.550573,25.01927,-0.000173,24.017962,-0.0077,1.377
3772.00,7.550464,25.01848,-0.000172,24.017447,-0.0077,1.377
3774.00,7.550871,25.01849,-0.000172,24.018374,-0.0077,1.377
3776.00,7.549750,25.01912,-0.000173,24.017752,-0.0077,1.378
3778.00,7.550473,25.01874,-0.000173,24.017270,-0.0077,1.377
3780.00,7.551126,25.01806,-0.000174,24.017402,-0.0077,1.377
3782.00,7.551166,25.01783,-0.000174,24.017839,-0.0077,1.377
3784.00,7.550959,25.01854,-0.000173,24.017205,-0.0077,1.377
3786.00,7.551269,25.01779,-0.000174,24.017699,-0.0078,1.377
3788.00,7.551563,25.01824,-0.000174,24.017602,-0.0078,1.377
3790.00,7.552311,25.01838,-0.000174,24.017263,-0.0077,1.377
3792.00,7.551776,25.01803,-0.000173,24.017734,-0.0078,1.377
3794.00,7.552268,25.01830,-0.000173,24.017826,-0.0078,1.376
3796.00,7.552213,25.01801,-0.000173,24.017435,-0.0077,1.377
3798.00,7.552631,25.01815,-0.000173,24.018018,-0.0078,1.377
3800.00,7.552212,25.01854,-0.000173,24.017799,-0.0078,1.377
3802.00,7.552371,25.01823,-0.000174,24.017906,-0.0078,1.376
3804.00,7.553061,25.01859,-0.000174,24.017991,-0.0078,1.376
3806.00,7.554014,25.01914,-0.000174,24.017801,-0.0077,1.377
3808.00,7.553548,25.01795,-0.000174,24.017221,-0.0077,1.377
3810.00,7.553619,25.01888,-0.000173,24.018593,-0.0078,1.376
3812.00,7.553330,25.01898,-0.000173,24.017846,-0.0078,1.376
3814.00,7.552421,25.01846,-0.000174,24.017469,-0.0078,1.377
3816.00,7.552687,25.01843,-0.000173,24.017886,-0.0078,1.377
3818.00,7.553182,25.01964,-0.000173,24.017756,-0.0078,1.377
3820.00,7.552862,25.01965,-0.000174,24.017701,-0.0078,1.377
3822.00,7.552136,25.01905,-0.000174,24.018004,-0.0078,1.377
3824.00,7.552095,25.01942,-0.000175,24.017031,-0.0078,1.377
3826.00,7.552881,25.01988,-0.000173,24.017873,-0.0078,1.377
3828.00,7.553616,25.01936,-0.000174,24.017935,-0.0078,1.377
3830.00,7.553498,25.01918,-0.000174,24.017259,-0.0078,1.377
3832.00,7.553817,25.01902,-0.000173,24.017266,-0.0078,1.377
3834.00,7.553646,25.01920,-0.000172,24.018082,-0.0078,1.377
3836.00,7.553135,25.01971,-0.000174,24.017752,-0.0078,1.377
3838.00,7.552312,25.01907,-0.000173,24.017121,-0.0077,1.378
3840.00,7.553296,25.01889,-0.000174,24.017797,-0.0078,1.377
3842.00,7.553507,25.01868,-0.000174,24.017279,-0.0078,1.377
3844.00,7.554057,25.01879,-0.000175,24.017698,-0.0078,1.377
3846.00,7.555056,25.01881,-0.000173,24.017440,-0.0078,1.377
3848.00,7.554779,25.01871,-0.000173,24.017487,-0.0078,1.376
3850.00,7.553962,25.01871,-0.000173,24.017698,-0.0078,1.377
3852.00,7.553195,25.01852,-0.000173,24.017168,-0.0078,1.377
3854.00,7.553254,25.01848,-0.000174,24.017509,-0.0078,1.377
3856.00,7.553874,25.01839,-0.000174,24.017912,-0.0078,1.377
3858.00,7.553673,25.01789,-0.000173,24.017866,-0.0077,1.377
3860.00,7.552344,25.01800,-0.000174,24.017132,-0.0078,1.377
3862.00,7.551115,25.01857,-0.000173,24.017433,-0.0078,1.377
3864.00,7.552156,25.01903,-0.000173,24.017714,-0.0077,1.377
3866.00,7.552236,25.01979,-0.000173,24.017734,-0.0078,1.377
3868.00,7.552698,25.02001,-0.000174,24.017679,-0.0078,1.377
3870.00,7.552587,25.01971,-0.000174,24.017282,-0.0078,1.377
3872.00,7.552338,25.01949,-0.000174,24.017783,-0.0078,1.377
3874.00,7.552718,25.01989,-0.000174,24.018015,-0.0078,1.377
3876.00,7.552782,25.01960,-0.000173,24.017678,-0.0078,1.377
3878.00,7.552881,25.01953,-0.000173,24.017582,-0.0078,1.377
3880.00,7.552599,25.02001,-0.000173,24.017681,-0.0078,1.377
3882.00,7.552185,25.01968,-0.000173,24.017515,-0.0078,1.376
3884.00,7.551472,25.01919,-0.000173,24.017933,-0.0078,1.377
3886.00,7.552261,25.01982,-0.000174,24.018037,-0.0078,1.377
3888.00,7.552923,25.01987,-0.000173,24.017525,-0.0078,1.377
3890.00,7.553328,25.01942,-0.000174,24.017145,-0.0077,1.377
3892.00,7.552478,25.01943,-0.000173,24.017605,-0.0078,1.377
3894.00,7.552571,25.01992,-0.000174,24.017634,-0.0078,1.377
3896.00,7.553268,25.01965,-0.000174,24.017658,-0.0078,1.377
3898.00,7.553310,25.01946,-0.000174,24.017435,-0.0077,1.377
3900.00,7.553496,25.02019,-0.000174,24.017984,-0.0078,1.377
3902.00,7.554031,25.02046,-0.000174,24.018047,-0.0078,1.377
3904.00,7.553719,25.02139,-0.000174,24.017509,-0.0078,1.377
3906.00,7.553929,25.02073,-0.000174,24.017591,-0.0078,1.377
3908.00,7.553529,25.02117,-0.000174,24.018214,-0.0078,1.377
3910.00,7.552253,25.02136,-0.000174,24.018129,-0.0078,1.377
3912.00,7.552997,25.02080,-0.000174,24.017690,-0.0078,1.377
3914.00,7.552982,25.02087,-0.000174,24.017582,-0.0078,1.377
3916.00,7.553435,25.02128,-0.000173,24.017672,-0.0078,1.377
3918.00,7.553337,25.02153,-0.000173,24.017678,-0.0078,1.377
3920.00,7.553425,25.02146,-0.000175,24.017404,-0.0078,1.377
3922.00,7.553816,25.02134,-0.000175,24.018095,-0.0078,1.377
3924.00,7.553866,25.02118,-0.000174,24.017632,-0.0078,1.378
3926.00,7.553966,25.02119,-0.000175,24.017536,-0.0078,1.377
3928.00,7.553970,25.02130,-0.000173,24.017745,-0.0078,1.377
3930.00,7.553368,25.02118,-0.000174,24.017464,-0.0078,1.378
3932.00,7.553148,25.02111,-0.000174,24.018432,-0.0077,1.377
3934.00,7.552282,25.02075,-0.000174,24.017299,-0.0078,1.377
3936.00,7.551804,25.02110,-0.000173,24.017281,-0.0078,1.377
3938.00,7.551890,25.02097,-0.000174,24.016911,-0.0078,1.377
3940.00,7.552066,25.02065,-0.000173,24.017516,-0.0078,1.377
3942.00,7.552043,25.01967,-0.000173,24.018285,-0.0078,1.377
3944.00,7.552228,25.01990,-0.000173,24.017611,-0.0078,1.376
3946.00,7.552755,25.02057,-0.000172,24.017603,-0.0078,1.377
3948.00,7.552635,25.02015,-0.000174,24.017587,-0.0078,1.378
3950.00,7.552018,25.02112,-0.000174,24.017592,-0.0078,1.378
3952.00,7.551632,25.02131,-0.000174,24.017500,-0.0078,1.378
3954.00,7.551918,25.02082,-0.000174,24.017741,-0.0078,1.377
3956.00,7.552289,25.02163,-0.000174,24.017179,-0.0078,1.377
3958.00,7.552940,25.02186,-0.000173,24.017941,-0.0078,1.377
3960.00,7.552532,25.02113,-0.000173,24.017946,-0.0078,1.377
3962.00,7.551472,25.02130,-0.000173,24.017099,-0.0078,1.377
3964.00,7.550762,25.02153,-0.000173,24.017975,-0.0077,1.377
3966.00,7.550964,25.02088,-0.000174,24.017893,-0.0077,1.377
3968.00,7.551192,25.02115,-0.000173,24.017730,-0.0078,1.377
3970.00,7.551286,25.02138,-0.000173,24.017679,-0.0078,1.378
3972.00,7.551797,25.02075,-0.000174,24.017533,-0.0078,1.378
3974.00,7.551802,25.02061,-0.000173,24.017428,-0.0078,1.377
3976.00,7.551522,25.01977,-0.000173,24.017924,-0.0078,1.377
3978.00,7.550537,25.01977,-0.000173,24.017482,-0.0078,1.377
3980.00,7.550432,25.02040,-0.000174,24.017641,-0.0078,1.377
3982.00,7.550645,25.02027,-0.000173,24.018443,-0.0078,1.377
3984.00,7.550969,25.02078,-0.000173,24.017408,-0.0078,1.378
3986.00,7.551350,25.01997,-0.000173,24.017881,-0.0078,1.377
3988.00,7.551640,25.01968,-0.000173,24.018028,-0.0078,1.377
3990.00,7.552253,25.01960,-0.000174,24.017527,-0.0078,1.377
3992.00,7.551769,25.01984,-0.000175,24.017415,-0.0078,1.377
3994.00,7.552032,25.02022,-0.000174,24.017819,-0.0077,1.377
3996.00,7.552839,25.01945,-0.000174,24.018483,-0.0078,1.377
3998.00,7.552883,25.01960,-0.000173,24.017754,-0.0078,1.377
4000.00,7.552435,25.01981,-0.000174,24.017558,-0.0078,1.377
4002.00,7.552337,25.02007,-0.000173,24.017785,-0.0077,1.377
4004.00,7.552208,25.02014,-0.000173,24.017986,-0.0078,1.377
4006.00,7.550488,25.01934,-0.000173,24.018321,-0.0078,1.376
4008.00,7.550637,25.01934,-0.000174,24.017438,-0.0078,1.377
4010.00,7.550935,25.01975,-0.000173,24.017694,-0.0077,1.377
4012.00,7.551973,25.01948,-0.000174,24.018394,-0.0078,1.377
4014.00,7.551602,25.01897,-0.000172,24.017669,-0.0078,1.377
4016.00,7.551854,25.01946,-0.000173,24.018441,-0.0078,1.378
4018.00,7.551521,25.01973,-0.000174,24.017765,-0.0078,1.377
4020.00,7.551029,25.01920,-0.000174,24.017096,-0.0078,1.377
4022.00,7.550716,25.01962,-0.000173,24.018542,-0.0077,1.378
4024.00,7.550662,25.01971,-0.000173,24.017596,-0.0078,1.377
4026.00,7.550897,25.01890,-0.000173,24.017331,-0.0078,1.378
4028.00,7.550798,25.01844,-0.000172,24.016791,-0.0077,1.377
4030.00,7.550560,25.01874,-0.000174,24.017134,-0.0078,1.377
4032.00,7.550912,25.01880,-0.000174,24.017621,-0.0078,1.377
4034.00,7.550808,25.01858,-0.000173,24.017516,-0.0078,1.377
4036.00,7.550808,25.01859,-0.000174,24.017583,-0.0078,1.377
4038.00,7.550279,25.01900,-0.000173,24.017879,-0.0078,1.377
4040.00,7.550473,25.01893,-0.000174,24.017844,-0.0078,1.378
4042.00,7.550464,25.01847,-0.000174,24.016886,-0.0078,1.377
4044.00,7.550700,25.01920,-0.000174,24.017206,-0.0078,1.377
4046.00,7.550698,25.01912,-0.000173,24.017317,-0.0078,1.377
4048.00,7.550150,25.01985,-0.000173,24.018131,-0.0077,1.377
4050.00,7.549965,25.01981,-0.000172,24.017389,-0.0078,1.377
4052.00,7.549908,25.01969,-0.000174,24.018263,-0.0077,1.378
4054.00,7.549410,25.01958,-0.000174,24.017656,-0.0078,1.377
4056.00,7.549752,25.01976,-0.000173,24.017491,-0.0078,1.377
4058.00,7.550695,25.01943,-0.000173,24.017835,-0.0078,1.377
4060.00,7.551007,25.01952,-0.000173,24.017922,-0.0077,1.377
4062.00,7.550956,25.01939,-0.000174,24.017629,-0.0078,1.378
4064.00,7.550775,25.01904,-0.000174,24.017823,-0.0078,1.377
4066.00,7.551069,25.01952,-0.000173,24.017364,-0.0078,1.377
4068.00,7.550512,25.02037,-0.000173,24.017560,-0.0078,1.378
4070.00,7.549720,25.01996,-0.000173,24.017574,-0.0077,1.377
4072.00,7.550022,25.01976,-0.000174,24.017478,-0.0078,1.378
4074.00,7.549712,25.01926,-0.000175,24.017660,-0.0078,1.377
4076.00,7.549737,25.01851,-0.000175,24.017747,-0.0078,1.378
4078.00,7.550456,25.01942,-0.000172,24.018082,-0.0077,1.378
4080.00,7.550407,25.01902,-0.000174,24.017612,-0.0077,1.377
4082.00,7.550415,25.01956,-0.000174,24.018165,-0.0077,1.378
4084.00,7.550322,25.01972,-0.000175,24.017848,-0.0077,1.378
4086.00,7.550558,25.01931,-0.000174,24.017290,-0.0078,1.378
4088.00,7.550747,25.01944,-0.000175,24.017279,-0.0078,1.377
4090.00,7.549973,25.01901,-0.000175,24.017777,-0.0078,1.377
4092.00,7.549384,25.01948,-0.000175,24.017302,-0.0078,1.378
4094.00,7.550587,25.01997,-0.000174,24.017650,-0.0078,1.378
4096.00,7.550521,25.02002,-0.000173,24.017904,-0.0078,1.378
4098.00,7.550035,25.01956,-0.000176,24.017895,-0.0078,1.377
4100.00,7.550767,25.01955,-0.000175,24.017600,-0.0078,1.378
4102.00,7.550393,25.01995,-0.000173,24.017661,-0.0078,1.377
4104.00,7.549367,25.01967,-0.000173,24.017313,-0.0078,1.378
4106.00,7.549088,25.01934,-0.000175,24.017745,-0.0077,1.378
4108.00,7.549438,25.01971,-0.000174,24.017727,-0.0078,1.378
4110.00,7.549814,25.01995,-0.000174,24.017402,-0.0078,1.378
4112.00,7.550157,25.01989,-0.000174,24.017350,-0.0077,1.378
4114.00,7.548869,25.02000,-0.000173,24.017660,-0.0077,1.377
4116.00,7.548274,25.02010,-0.000174,24.017574,-0.0078,1.378
4118.00,7.548569,25.02057,-0.000174,24.017660,-0.0077,1.378
4120.00,7.548084,25.02069,-0.000175,24.017554,-0.0077,1.378
4122.00,7.548369,25.02045,-0.000175,24.018100,-0.0077,1.378
4124.00,7.548643,25.02070,-0.000174,24.017761,-0.0077,1.378
4126.00,7.548242,25.02075,-0.000174,24.017750,-0.0078,1.378
4128.00,7.548476,25.02031,-0.000174,24.017718,-0.0078,1.377
4130.00,7.547590,25.02125,-0.000174,24.017663,-0.0078,1.377
4132.00,7.548252,25.02036,-0.000175,24.018053,-0.0078,1.378
4134.00,7.548880,25.01964,-0.000174,24.017786,-0.0078,1.378
4136.00,7.549666,25.02029,-0.000175,24.018684,-0.0078,1.378
4138.00,7.549008,25.02015,-0.000175,24.017910,-0.0078,1.378
4140.00,7.548122,25.01990,-0.000173,24.017270,-0.0077,1.378
4142.00,7.548343,25.02023,-0.000174,24.018303,-0.0078,1.378
4144.00,7.548643,25.01994,-0.000172,24.017727,-0.0077,1.378
4146.00,7.548153,25.02002,-0.000173,24.017159,-0.0077,1.377
4148.00,7.548522,25.01979,-0.000173,24.017698,-0.0078,1.378
4150.00,7.549692,25.02069,-0.000173,24.016927,-0.0077,1.378
4152.00,7.550255,25.02079,-0.000173,24.018118,-0.0077,1.378
4154.00,7.549547,25.02142,-0.000174,24.017478,-0.0077,1.377
4156.00,7.548642,25.02178,-0.000173,24.017708,-0.0077,1.377
4158.00,7.549060,25.02173,-0.000173,24.018008,-0.0077,1.378
4160.00,7.549100,25.02174,-0.000174,24.017910,-0.0077,1.378
4162.00,7.548411,25.02157,-0.000173,24.017319,-0.0078,1.379
4164.00,7.547464,25.02097,-0.000173,24.017734,-0.0077,1.378
4166.00,7.547974,25.02053,-0.000176,24.017808,-0.0077,1.378
4168.00,7.549107,25.02064,-0.000174,24.017282,-0.0077,1.378
4170.00,7.549417,25.02164,-0.000174,24.017573,-0.0077,1.378
4172.00,7.548808,25.02145,-0.000175,24.018015,-0.0078,1.378
4174.00,7.548255,25.02189,-0.000174,24.017917,-0.0078,1.377
4176.00,7.547509,25.02105,-0.000173,24.017872,-0.0077,1.378
4178.00,7.548179,25.02096,-0.000174,24.018421,-0.0078,1.377
4180.00,7.548794,25.02167,-0.000174,24.018028,-0.0077,1.378
4182.00,7.549171,25.02142,-0.000173,24.018004,-0.0078,1.377
4184.00,7.548501,25.02147,-0.000174,24.017747,-0.0078,1.378
4186.00,7.548363,25.02089,-0.000174,24.017205,-0.0078,1.378
4188.00,7.548123,25.02166,-0.000175,24.018256,-0.0078,1.378
4190.00,7.547882,25.02164,-0.000174,24.018443,-0.0077,1.377
4192.00,7.548412,25.02116,-0.000173,24.018160,-0.0077,1.377
4194.00,7.547850,25.02182,-0.000173,24.017968,-0.0077,1.378
4196.00,7.547422,25.02158,-0.000173,24.018272,-0.0077,1.378
4198.00,7.548239,25.02101,-0.000174,24.017953,-0.0077,1.378
4200.00,7.548528,25.02108,-0.000174,24.017973,-0.0077,1.378
4202.00,7.547505,25.02111,-0.000173,24.017409,-0.0077,1.377
@7,12.0000,24.0
4204.00,7.547863,25.02116,-0.000174,24.017288,-0.0077,1.378
4206.00,7.544041,25.02098,-0.000174,24.017823,-0.0077,1.378
4208.00,7.530314,25.02123,-0.000172,24.017879,-0.0077,1.377
4210.00,7.479917,25.02035,-0.000173,24.017292,-0.0077,1.376
4212.00,7.388301,25.01986,-0.000173,24.017670,-0.0077,1.377
4214.00,7.285141,25.02075,-0.000173,24.018178,-0.0078,1.377
4216.00,7.188760,25.02100,-0.000174,24.017819,-0.0078,1.377
4218.00,7.102101,25.02048,-0.000174,24.018047,-0.0078,1.378
4220.00,7.022999,25.02087,-0.000174,24.017808,-0.0078,1.378
4222.00,6.948089,25.02001,-0.000175,24.017757,-0.0077,1.379
4224.00,6.877494,25.01987,-0.000175,24.018531,-0.0077,1.379
4226.00,6.812300,25.01962,-0.000178,24.018841,-0.0077,1.379
4228.00,6.753740,25.02022,-0.000177,24.018517,-0.0077,1.379
4230.00,6.704724,25.02030,-0.000176,24.017790,-0.0078,1.379
4232.00,6.672844,25.02032,-0.000177,24.017415,-0.0078,1.380
4234.00,6.681464,25.01995,-0.000178,24.017779,-0.0078,1.380
4236.00,6.729045,25.01980,-0.000177,24.017623,-0.0078,1.380
4238.00,6.787182,25.02020,-0.000177,24.018245,-0.0078,1.379
4240.00,6.842273,25.01975,-0.000176,24.017946,-0.0077,1.378
4242.00,6.895315,25.01937,-0.000175,24.017194,-0.0077,1.379
4244.00,6.947415,25.01964,-0.000176,24.017912,-0.0077,1.378
4246.00,6.998693,25.02003,-0.000175,24.018234,-0.0077,1.378
4248.00,7.049179,25.02068,-0.000174,24.018292,-0.0078,1.378
4250.00,7.097096,25.02026,-0.000175,24.018154,-0.0077,1.378
4252.00,7.143032,25.02059,-0.000174,24.017761,-0.0077,1.378
4254.00,7.184620,25.02079,-0.000175,24.018274,-0.0077,1.378
4256.00,7.224380,25.02041,-0.000175,24.018796,-0.0077,1.378
4258.00,7.260886,25.02010,-0.000174,24.017565,-0.0077,1.378
4260.00,7.292386,25.02023,-0.000175,24.018203,-0.0077,1.377
4262.00,7.320534,25.02000,-0.000174,24.018118,-0.0077,1.378
4264.00,7.346241,25.01921,-0.000176,24.017723,-0.0077,1.378
4266.00,7.368701,25.01932,-0.000175,24.018000,-0.0078,1.379
4268.00,7.387879,25.01896,-0.000174,24.018359,-0.0078,1.378
4270.00,7.404645,25.01859,-0.000174,24.017843,-0.0077,1.378
4272.00,7.420404,25.01971,-0.000174,24.018149,-0.0077,1.379
4274.00,7.433341,25.01964,-0.000174,24.017591,-0.0077,1.378
4276.00,7.444295,25.01926,-0.000174,24.017611,-0.0078,1.378
4278.00,7.454641,25.02023,-0.000174,24.017625,-0.0077,1.378
4280.00,7.463108,25.02022,-0.000174,24.017730,-0.0077,1.379
4282.00,7.470541,25.02044,-0.000174,24.018153,-0.0078,1.378
4284.00,7.476969,25.02121,-0.000175,24.017636,-0.0077,1.379
4286.00,7.482064,25.02119,-0.000174,24.017779,-0.0078,1.378
4288.00,7.485998,25.02157,-0.000174,24.017014,-0.0077,1.378
4290.00,7.491707,25.02137,-0.000175,24.017496,-0.0077,1.378
4292.00,7.495454,25.02050,-0.000174,24.017632,-0.0077,1.379
4294.00,7.498250,25.02155,-0.000173,24.018347,-0.0078,1.379
4296.00,7.501242,25.02189,-0.000174,24.017747,-0.0078,1.378
4298.00,7.503836,25.02111,-0.000175,24.017946,-0.0077,1.378
4300.00,7.507095,25.02124,-0.000174,24.017895,-0.0078,1.378
4302.00,7.509394,25.02207,-0.000174,24.018145,-0.0078,1.379
4304.00,7.510815,25.02171,-0.000173,24.018579,-0.0078,1.378
4306.00,7.512499,25.02077,-0.000175,24.017893,-0.0077,1.378
4308.00,7.514881,25.02058,-0.000174,24.017484,-0.0078,1.379
4310.00,7.516167,25.02029,-0.000173,24.017741,-0.0078,1.379
4312.00,7.517324,25.01985,-0.000174,24.018464,-0.0077,1.378
4314.00,7.518870,25.02111,-0.000173,24.018167,-0.0077,1.378
4316.00,7.520444,25.02048,-0.000174,24.018125,-0.0077,1.379
4318.00,7.521982,25.02082,-0.000174,24.017863,-0.0077,1.379
4320.00,7.522552,25.02072,-0.000174,24.017152,-0.0078,1.378
4322.00,7.523219,25.02077,-0.000174,24.017130,-0.0078,1.378
4324.00,7.523690,25.02057,-0.000175,24.017228,-0.0078,1.378
4326.00,7.524732,25.02044,-0.000173,24.017988,-0.0078,1.378
4328.00,7.525328,25.02014,-0.000174,24.017529,-0.0077,1.378
4330.00,7.525674,25.02019,-0.000174,24.017660,-0.0077,1.378
4332.00,7.526357,25.02041,-0.000173,24.017939,-0.0077,1.378
4334.00,7.527563,25.02119,-0.000173,24.017786,-0.0077,1.379
4336.00,7.528952,25.02086,-0.000174,24.018488,-0.0077,1.379
4338.00,7.530577,25.02086,-0.000173,24.017560,-0.0077,1.379
4340.00,7.531418,25.02082,-0.000173,24.017473,-0.0077,1.378
4342.00,7.532870,25.02034,-0.000174,24.017518,-0.0077,1.377
4344.00,7.533990,25.02045,-0.000173,24.018348,-0.0077,1.379
4346.00,7.534523,25.02124,-0.000173,24.018742,-0.0077,1.379
4348.00,7.534765,25.02084,-0.000174,24.018550,-0.0077,1.379
4350.00,7.534206,25.02107,-0.000173,24.018967,-0.0077,1.378
4352.00,7.533912,25.02089,-0.000173,24.017040,-0.0078,1.378
4354.00,7.534080,25.02134,-0.000173,24.017859,-0.0078,1.378
4356.00,7.534990,25.02102,-0.000175,24.018189,-0.0077,1.379
4358.00,7.536298,25.02109,-0.000174,24.017752,-0.0078,1.378
4360.00,7.535684,25.02183,-0.000173,24.017895,-0.0078,1.378
4362.00,7.536049,25.02174,-0.000173,24.017656,-0.0077,1.379
4364.00,7.536431,25.02089,-0.000173,24.018009,-0.0078,1.378
4366.00,7.537104,25.02110,-0.000175,24.017875,-0.0077,1.378
4368.00,7.537544,25.02125,-0.000174,24.017719,-0.0077,1.378
4370.00,7.537579,25.02105,-0.000174,24.018207,-0.0078,1.378
4372.00,7.537122,25.02067,-0.000174,24.018292,-0.0078,1.378
4374.00,7.537901,25.02034,-0.000172,24.017679,-0.0078,1.378
4376.00,7.539050,25.02071,-0.000174,24.017629,-0.0078,1.379
4378.00,7.539337,25.02029,-0.000173,24.017732,-0.0078,1.379
4380.00,7.539276,25.02044,-0.000174,24.017194,-0.0078,1.379
4382.00,7.539505,25.02050,-0.000173,24.017881,-0.0078,1.379
4384.00,7.540330,25.02030,-0.000174,24.018189,-0.0077,1.379
4386.00,7.540315,25.02017,-0.000174,24.017703,-0.0078,1.379
4388.00,7.539519,25.02048,-0.000174,24.017873,-0.0078,1.378
4390.00,7.539700,25.01982,-0.000173,24.017761,-0.0077,1.378
4392.00,7.539891,25.01986,-0.000173,24.017545,-0.0077,1.378
4394.00,7.539693,25.02028,-0.000174,24.018488,-0.0078,1.379
4396.00,7.540150,25.01959,-0.000174,24.018245,-0.0077,1.379
4398.00,7.540498,25.01987,-0.000174,24.017937,-0.0078,1.379
4400.00,7.540300,25.01957,-0.000174,24.018316,-0.0078,1.378
4402.00,7.539502,25.01916,-0.000174,24.017892,-0.0077,1.378
4404.00,7.540021,25.01963,-0.000173,24.017763,-0.0077,1.378
4406.00,7.540843,25.01975,-0.000175,24.017428,-0.0078,1.379
4408.00,7.540214,25.01957,-0.000173,24.017875,-0.0077,1.378
4410.00,7.540178,25.01987,-0.000172,24.017912,-0.0077,1.379
4412.00,7.541153,25.01989,-0.000172,24.018669,-0.0077,1.379
4414.00,7.540836,25.01933,-0.000174,24.018584,-0.0077,1.379
4416.00,7.541255,25.02008,-0.000173,24.018049,-0.0077,1.379
4418.00,7.541651,25.02020,-0.000173,24.018008,-0.0078,1.378
4420.00,7.542010,25.02068,-0.000172,24.017828,-0.0077,1.378
4422.00,7.541505,25.02041,-0.000172,24.018405,-0.0077,1.378
4424.00,7.540796,25.02019,-0.000173,24.018225,-0.0077,1.378
4426.00,7.541588,25.02118,-0.000173,24.017868,-0.0077,1.379
4428.00,7.541299,25.02042,-0.000174,24.017966,-0.0077,1.379
4430.00,7.540532,25.02046,-0.000174,24.018026,-0.0078,1.379
4432.00,7.541076,25.02018,-0.000172,24.018243,-0.0077,1.379
4434.00,7.540919,25.02012,-0.000173,24.018017,-0.0077,1.379
4436.00,7.541027,25.01977,-0.000174,24.017924,-0.0077,1.379
4438.00,7.541088,25.02010,-0.000173,24.019023,-0.0077,1.379
4440.00,7.541453,25.01992,-0.000172,24.017261,-0.0077,1.378
4442.00,7.541211,25.01944,-0.000173,24.018093,-0.0077,1.379
4444.00,7.541666,25.02019,-0.000173,24.018136,-0.0077,1.378
4446.00,7.542336,25.02024,-0.000172,24.018028,-0.0077,1.378
4448.00,7.542280,25.01961,-0.000174,24.018044,-0.0078,1.379
4450.00,7.541316,25.01968,-0.000173,24.017504,-0.0077,1.379
4452.00,7.541216,25.01953,-0.000174,24.017763,-0.0078,1.378
4454.00,7.541142,25.01941,-0.000174,24.017295,-0.0077,1.379
4456.00,7.542184,25.01938,-0.000172,24.017708,-0.0077,1.378
4458.00,7.542719,25.01980,-0.000174,24.017676,-0.0077,1.379
4460.00,7.542962,25.01959,-0.000173,24.018890,-0.0078,1.379
4462.00,7.542141,25.02014,-0.000173,24.017698,-0.0077,1.379
4464.00,7.542674,25.02127,-0.000172,24.018332,-0.0077,1.379
4466.00,7.543175,25.02123,-0.000173,24.017665,-0.0077,1.379
4468.00,7.543590,25.02081,-0.000174,24.018196,-0.0077,1.379
4470.00,7.543263,25.02140,-0.000173,24.018330,-0.0077,1.378
4472.00,7.542589,25.02083,-0.000173,24.018060,-0.0077,1.379
4474.00,7.541984,25.02047,-0.000174,24.017355,-0.0077,1.379
4476.00,7.541305,25.02005,-0.000173,24.018227,-0.0077,1.378
4478.00,7.541167,25.02006,-0.000173,24.017435,-0.0078,1.378
4480.00,7.541556,25.02002,-0.000174,24.018015,-0.0078,1.379
4482.00,7.541549,25.01999,-0.000174,24.018180,-0.0077,1.379
4484.00,7.542022,25.01944,-0.000173,24.018060,-0.0077,1.379
4486.00,7.542133,25.01920,-0.000174,24.017933,-0.0077,1.379
4488.00,7.542221,25.01945,-0.000173,24.017988,-0.0077,1.378
4490.00,7.542204,25.01934,-0.000174,24.017941,-0.0077,1.378
4492.00,7.541807,25.01909,-0.000173,24.018243,-0.0077,1.378
4494.00,7.541521,25.01916,-0.000173,24.018276,-0.0077,1.378
4496.00,7.541720,25.01905,-0.000173,24.017861,-0.0077,1.378
4498.00,7.542166,25.01891,-0.000174,24.018107,-0.0077,1.378
4500.00,7.541547,25.01976,-0.000174,24.017828,-0.0077,1.378
4502.00,7.541774,25.01960,-0.000173,24.017908,-0.0077,1.379
4504.00,7.541304,25.01947,-0.000173,24.017195,-0.0077,1.379
4506.00,7.541529,25.01978,-0.000174,24.017870,-0.0077,1.379
4508.00,7.541772,25.01993,-0.000175,24.018640,-0.0077,1.379
4510.00,7.541608,25.01994,-0.000174,24.018283,-0.0078,1.379
4512.00,7.542058,25.01952,-0.000173,24.017665,-0.0077,1.378
4514.00,7.541644,25.01916,-0.000173,24.018321,-0.0077,1.378
4516.00,7.541097,25.01932,-0.000173,24.017948,-0.0077,1.379
4518.00,7.540380,25.01972,-0.000173,24.018095,-0.0077,1.378
4520.00,7.539581,25.01976,-0.000172,24.018444,-0.0077,1.378
4522.00,7.540371,25.01991,-0.000172,24.018463,-0.0077,1.378
4524.00,7.541248,25.02018,-0.000172,24.018561,-0.0077,1.378
4526.00,7.541522,25.02051,-0.000173,24.017863,-0.0077,1.379
4528.00,7.540835,25.02017,-0.000173,24.017886,-0.0077,1.379
4530.00,7.540856,25.01999,-0.000173,24.018818,-0.0077,1.378
4532.00,7.540961,25.02055,-0.000173,24.018522,-0.0077,1.378
4534.00,7.541225,25.02009,-0.000173,24.017741,-0.0078,1.379
4536.00,7.541566,25.02120,-0.000172,24.017645,-0.0077,1.379
4538.00,7.540885,25.02091,-0.000173,24.018359,-0.0077,1.379
4540.00,7.540918,25.02152,-0.000174,24.017854,-0.0077,1.379
4542.00,7.541478,25.02143,-0.000172,24.018187,-0.0077,1.378
4544.00,7.542647,25.02156,-0.000173,24.017817,-0.0077,1.379
4546.00,7.541841,25.02203,-0.000173,24.018089,-0.0077,1.379
4548.00,7.541953,25.02207,-0.000173,24.017440,-0.0077,1.379
4550.00,7.541265,25.02215,-0.000174,24.018013,-0.0078,1.379
4552.00,7.540501,25.02187,-0.000174,24.018642,-0.0077,1.379
4554.00,7.540634,25.02276,-0.000174,24.018017,-0.0078,1.379
4556.00,7.540639,25.02184,-0.000173,24.017527,-0.0078,1.379
4558.00,7.540640,25.02164,-0.000175,24.018633,-0.0078,1.379
4560.00,7.540792,25.02123,-0.000175,24.017951,-0.0077,1.379
4562.00,7.541001,25.02202,-0.000174,24.018280,-0.0077,1.379
4564.00,7.540896,25.02171,-0.000173,24.018372,-0.0078,1.379
4566.00,7.541475,25.02236,-0.000174,24.018370,-0.0078,1.379
4568.00,7.540406,25.02271,-0.000173,24.017571,-0.0078,1.379
4570.00,7.539977,25.02182,-0.000173,24.017631,-0.0078,1.379
4572.00,7.539950,25.02209,-0.000173,24.018615,-0.0078,1.379
4574.00,7.539935,25.02254,-0.000173,24.018004,-0.0077,1.378
4576.00,7.540409,25.02217,-0.000173,24.017759,-0.0078,1.379
4578.00,7.541356,25.02252,-0.000173,24.017825,-0.0078,1.379
4580.00,7.542077,25.02223,-0.000174,24.018399,-0.0077,1.379
4582.00,7.541979,25.02173,-0.000174,24.017721,-0.0077,1.379
4584.00,7.541233,25.02188,-0.000173,24.018615,-0.0077,1.379
4586.00,7.540937,25.02209,-0.000172,24.018261,-0.0077,1.378
4588.00,7.540293,25.02217,-0.000172,24.018006,-0.0077,1.379
4590.00,7.540229,25.02170,-0.000173,24.017912,-0.0077,1.379
4592.00,7.539295,25.02169,-0.000174,24.017926,-0.0077,1.379
4594.00,7.539237,25.02155,-0.000173,24.018330,-0.0078,1.378
4596.00,7.539109,25.02170,-0.000173,24.018200,-0.0077,1.379
4598.00,7.539927,25.02066,-0.000174,24.017631,-0.0077,1.379
4600.00,7.540775,25.02081,-0.000174,24.018142,-0.0077,1.379
4602.00,7.541222,25.02099,-0.000174,24.018200,-0.0078,1.379
4604.00,7.540018,25.02048,-0.000175,24.017783,-0.0077,1.379
4606.00,7.539630,25.02063,-0.000174,24.017632,-0.0077,1.379
4608.00,7.540825,25.02059,-0.000175,24.017910,-0.0078,1.379
4610.00,7.539842,25.02048,-0.000174,24.017944,-0.0077,1.379
4612.00,7.539502,25.02075,-0.000173,24.018055,-0.0077,1.379
4614.00,7.540039,25.02107,-0.000173,24.018029,-0.0077,1.379
4616.00,7.540640,25.02049,-0.000174,24.016641,-0.0078,1.379
4618.00,7.540450,25.01958,-0.000175,24.017732,-0.0077,1.379
4620.00,7.540094,25.02046,-0.000174,24.018452,-0.0077,1.379
4622.00,7.539531,25.02023,-0.000175,24.018586,-0.0077,1.379
4624.00,7.539434,25.01919,-0.000173,24.017719,-0.0077,1.378
4626.00,7.539341,25.01941,-0.000173,24.017792,-0.0078,1.379
4628.00,7.539266,25.01996,-0.000174,24.018448,-0.0077,1.379
4630.00,7.539288,25.02040,-0.000175,24.017879,-0.0078,1.379
4632.00,7.539883,25.02020,-0.000173,24.017556,-0.0078,1.379
4634.00,7.539894,25.01956,-0.000172,24.018756,-0.0077,1.379
4636.00,7.539877,25.02064,-0.000172,24.017930,-0.0077,1.380
4638.00,7.539427,25.02020,-0.000173,24.017629,-0.0077,1.379
4640.00,7.539720,25.01939,-0.000173,24.018430,-0.0077,1.379
4642.00,7.539923,25.01983,-0.000173,24.018345,-0.0078,1.379
4644.00,7.539523,25.02034,-0.000174,24.018011,-0.0077,1.380
4646.00,7.540746,25.02021,-0.000174,24.018035,-0.0077,1.378
4648.00,7.541123,25.02066,-0.000174,24.017848,-0.0078,1.379
4650.00,7.541007,25.02116,-0.000173,24.017689,-0.0078,1.379
4652.00,7.541440,25.02118,-0.000174,24.017941,-0.0078,1.379
4654.00,7.541253,25.02155,-0.000174,24.017834,-0.0077,1.379
4656.00,7.540388,25.02141,-0.000174,24.017922,-0.0077,1.379
4658.00,7.540528,25.02101,-0.000175,24.017692,-0.0078,1.379
4660.00,7.541022,25.02111,-0.000174,24.017640,-0.0078,1.379
4662.00,7.540633,25.02057,-0.000174,24.017458,-0.0077,1.379
4664.00,7.540456,25.02081,-0.000174,24.017821,-0.0077,1.379
4666.00,7.539711,25.02075,-0.000173,24.017850,-0.0078,1.379
4668.00,7.538542,25.02102,-0.000172,24.018107,-0.0077,1.379
4670.00,7.538067,25.02101,-0.000174,24.018367,-0.0077,1.379
4672.00,7.538755,25.02151,-0.000173,24.018093,-0.0077,1.379
4674.00,7.539752,25.02129,-0.000173,24.018051,-0.0077,1.379
4676.00,7.539013,25.02176,-0.000174,24.017984,-0.0077,1.379
4678.00,7.538731,25.02121,-0.000174,24.018022,-0.0078,1.379
4680.00,7.538347,25.02171,-0.000173,24.017462,-0.0077,1.379
4682.00,7.538305,25.02167,-0.000173,24.017837,-0.0077,1.379
4684.00,7.538012,25.02219,-0.000174,24.018406,-0.0077,1.379
4686.00,7.537299,25.02267,-0.000173,24.018144,-0.0077,1.379
4688.00,7.537413,25.02194,-0.000173,24.017616,-0.0077,1.379
4690.00,7.538439,25.02299,-0.000174,24.018203,-0.0077,1.379
4692.00,7.538661,25.02326,-0.000173,24.017386,-0.0077,1.379
4694.00,7.539226,25.02270,-0.000173,24.017281,-0.0077,1.380
4696.00,7.538916,25.02284,-0.000174,24.018646,-0.0077,1.379
4698.00,7.538905,25.02285,-0.000174,24.018122,-0.0077,1.379
4700.00,7.539480,25.02220,-0.000174,24.018022,-0.0078,1.379
4702.00,7.538399,25.02242,-0.000174,24.017346,-0.0077,1.379
4704.00,7.537688,25.02274,-0.000174,24.017767,-0.0077,1.379
4706.00,7.538109,25.02184,-0.000174,24.017997,-0.0077,1.379
4708.00,7.538349,25.02228,-0.000174,24.018408,-0.0077,1.379
4710.00,7.538372,25.02141,-0.000173,24.018071,-0.0077,1.379
4712.00,7.538107,25.02216,-0.000173,24.017714,-0.0077,1.379
4714.00,7.537399,25.02289,-0.000173,24.018216,-0.0078,1.379
4716.00,7.538052,25.02202,-0.000173,24.017471,-0.0077,1.379
4718.00,7.538060,25.02135,-0.000173,24.017901,-0.0077,1.379
4720.00,7.538377,25.02149,-0.000173,24.017839,-0.0077,1.379
4722.00,7.538445,25.02098,-0.000174,24.018107,-0.0078,1.379
4724.00,7.538401,25.02130,-0.000173,24.017422,-0.0077,1.379
4726.00,7.537472,25.02071,-0.000173,24.017725,-0.0077,1.379
4728.00,7.537581,25.02020,-0.000174,24.017955,-0.0078,1.379
4730.00,7.537385,25.02076,-0.000173,24.017417,-0.0078,1.379
4732.00,7.537190,25.02042,-0.000174,24.018178,-0.0078,1.380
4734.00,7.537390,25.02005,-0.000173,24.018260,-0.0077,1.379
4736.00,7.538855,25.01891,-0.000174,24.017979,-0.0077,1.379
4738.00,7.538822,25.01935,-0.000173,24.017917,-0.0077,1.379
4740.00,7.538061,25.01958,-0.000173,24.017415,-0.0077,1.379
4742.00,7.538085,25.01961,-0.000173,24.017991,-0.0077,1.379
4744.00,7.538035,25.02124,-0.000174,24.018176,-0.0077,1.379
4746.00,7.538207,25.02014,-0.000174,24.017650,-0.0077,1.379
4748.00,7.538313,25.01962,-0.000174,24.017513,-0.0077,1.379
4750.00,7.537552,25.02060,-0.000173,24.017714,-0.0078,1.380
4752.00,7.537263,25.02097,-0.000174,24.018042,-0.0078,1.380
4754.00,7.537816,25.02087,-0.000174,24.017817,-0.0077,1.379
4756.00,7.538586,25.02078,-0.000172,24.017232,-0.0078,1.379
4758.00,7.538444,25.02040,-0.000173,24.017079,-0.0077,1.379
4760.00,7.536895,25.02207,-0.000174,24.017614,-0.0077,1.379
4762.00,7.537694,25.02093,-0.000174,24.017194,-0.0077,1.379
4764.00,7.537750,25.02124,-0.000174,24.017904,-0.0077,1.379
4766.00,7.537459,25.02126,-0.000173,24.017781,-0.0077,1.379
4768.00,7.537230,25.02078,-0.000173,24.017576,-0.0078,1.379
4770.00,7.537459,25.02119,-0.000174,24.018095,-0.0078,1.380
4772.00,7.537196,25.02042,-0.000173,24.018209,-0.0077,1.380
4774.00,7.537280,25.02072,-0.000173,24.017868,-0.0077,1.380
4776.00,7.537712,25.02092,-0.000174,24.018116,-0.0077,1.379
4778.00,7.538507,25.02119,-0.000173,24.017970,-0.0078,1.379
4780.00,7.537915,25.02098,-0.000174,24.018394,-0.0078,1.380
4782.00,7.538322,25.02071,-0.000174,24.018067,-0.0077,1.380
4784.00,7.537384,25.01987,-0.000172,24.017844,-0.0077,1.379
4786.00,7.537480,25.02060,-0.000171,24.018153,-0.0077,1.379
4788.00,7.537152,25.01999,-0.000173,24.017830,-0.0077,1.379
4790.00,7.535774,25.01975,-0.000174,24.017406,-0.0077,1.379
4792.00,7.535949,25.02018,-0.000174,24.017360,-0.0077,1.379
4794.00,7.536146,25.02127,-0.000172,24.018147,-0.0077,1.379
4796.00,7.536566,25.02088,-0.000172,24.018254,-0.0077,1.380
4798.00,7.536928,25.02085,-0.000173,24.018200,-0.0077,1.380
4800.00,7.536993,25.02046,-0.000172,24.017551,-0.0077,1.380
4802.00,7.536269,25.02167,-0.000173,24.018508,-0.0077,1.379
@8,12.0000,24.0
4804.00,7.536092,25.02129,-0.000173,24.018669,-0.0078,1.380
4806.00,7.532641,25.02117,-0.000173,24.018611,-0.0078,1.379
4808.00,7.520485,25.02084,-0.000172,24.017839,-0.0077,1.378
4810.00,7.478328,25.02111,-0.000172,24.017685,-0.0077,1.377
4812.00,7.396327,25.02169,-0.000171,24.017464,-0.0077,1.378
4814.00,7.302029,25.02169,-0.000173,24.017854,-0.0077,1.379
4816.00,7.213887,25.02134,-0.000172,24.018874,-0.0077,1.379
4818.00,7.134286,25.02136,-0.000173,24.018640,-0.0077,1.380
4820.00,7.060700,25.02082,-0.000174,24.017777,-0.0077,1.380
4822.00,6.991357,25.02111,-0.000175,24.018098,-0.0077,1.381
4824.00,6.926817,25.02163,-0.000175,24.018517,-0.0077,1.381
4826.00,6.867110,25.02195,-0.000175,24.017739,-0.0077,1.380
4828.00,6.813640,25.02173,-0.000177,24.018209,-0.0078,1.381
4830.00,6.769243,25.02175,-0.000177,24.018026,-0.0077,1.381
4832.00,6.738083,25.02175,-0.000177,24.018174,-0.0077,1.382
4834.00,6.741907,25.02153,-0.000178,24.018073,-0.0077,1.382
4836.00,6.782818,25.02187,-0.000178,24.018760,-0.0077,1.381
4838.00,6.834648,25.02303,-0.000176,24.017650,-0.0077,1.381
4840.00,6.883931,25.02284,-0.000177,24.018289,-0.0078,1.380
4842.00,6.930334,25.02214,-0.000177,24.017656,-0.0078,1.380
4844.00,6.977350,25.02263,-0.000175,24.018405,-0.0078,1.380
4846.00,7.024019,25.02259,-0.000174,24.017774,-0.0078,1.379
4848.00,7.070393,25.02233,-0.000175,24.017808,-0.0077,1.380
4850.00,7.114954,25.02170,-0.000174,24.018325,-0.0077,1.380
4852.00,7.156819,25.02198,-0.000175,24.017899,-0.0077,1.380
4854.00,7.197317,25.02152,-0.000174,24.017636,-0.0077,1.380
4856.00,7.233837,25.02128,-0.000173,24.017931,-0.0077,1.380
4858.00,7.267040,25.02067,-0.000174,24.017922,-0.0078,1.380
4860.00,7.296673,25.02055,-0.000173,24.018421,-0.0077,1.380
4862.00,7.323319,25.02103,-0.000174,24.017500,-0.0077,1.380
4864.00,7.347062,25.02131,-0.000175,24.018153,-0.0077,1.380
4866.00,7.368877,25.02224,-0.000175,24.018223,-0.0077,1.380
4868.00,7.388187,25.02137,-0.000174,24.018689,-0.0077,1.380
4870.00,7.403697,25.02148,-0.000173,24.018580,-0.0077,1.379
4872.00,7.417220,25.02155,-0.000173,24.018028,-0.0077,1.380
4874.00,7.429824,25.02125,-0.000174,24.018464,-0.0077,1.380
4876.00,7.441090,25.02171,-0.000174,24.019055,-0.0077,1.379
4878.00,7.450391,25.02214,-0.000174,24.018189,-0.0077,1.379
4880.00,7.458056,25.02146,-0.000174,24.018245,-0.0077,1.380
4882.00,7.465006,25.02109,-0.000174,24.017953,-0.0077,1.380
4884.00,7.471000,25.02084,-0.000174,24.017768,-0.0077,1.380
4886.00,7.476733,25.02090,-0.000173,24.017879,-0.0078,1.379
4888.00,7.481198,25.02017,-0.000172,24.017438,-0.0077,1.380
4890.00,7.484543,25.02040,-0.000172,24.017739,-0.0077,1.380
4892.00,7.487825,25.02044,-0.000174,24.017997,-0.0077,1.380
4894.00,7.491161,25.02065,-0.000174,24.018129,-0.0077,1.379
4896.00,7.493704,25.02056,-0.000173,24.018075,-0.0078,1.380
4898.00,7.495250,25.02068,-0.000173,24.018700,-0.0077,1.380
4900.00,7.497547,25.02046,-0.000173,24.017689,-0.0077,1.380
4902.00,7.499708,25.02036,-0.000173,24.017917,-0.0077,1.379
4904.00,7.502174,25.02099,-0.000173,24.017587,-0.0078,1.380
4906.00,7.504215,25.02041,-0.000174,24.017266,-0.0077,1.380
4908.00,7.505921,25.02044,-0.000174,24.017910,-0.0077,1.380
4910.00,7.507450,25.01982,-0.000174,24.019066,-0.0077,1.380
4912.00,7.508945,25.02006,-0.000174,24.017946,-0.0077,1.380
4914.00,7.509630,25.01979,-0.000174,24.018008,-0.0077,1.380
4916.00,7.511500,25.01999,-0.000173,24.019166,-0.0077,1.379
4918.00,7.511978,25.01975,-0.000173,24.018861,-0.0077,1.379
4920.00,7.512282,25.02093,-0.000173,24.018377,-0.0077,1.379
4922.00,7.513310,25.02000,-0.000173,24.018191,-0.0077,1.380
4924.00,7.514314,25.01926,-0.000174,24.017855,-0.0077,1.380
4926.00,7.515214,25.01952,-0.000173,24.018352,-0.0077,1.380
4928.00,7.516160,25.01973,-0.000172,24.018089,-0.0077,1.379
4930.00,7.517392,25.01981,-0.000172,24.017939,-0.0077,1.379
4932.00,7.518421,25.01978,-0.000173,24.018673,-0.0077,1.380
4934.00,7.517788,25.01992,-0.000172,24.017821,-0.0077,1.379
4936.00,7.518551,25.01935,-0.000173,24.018365,-0.0077,1.380
4938.00,7.519782,25.01937,-0.000174,24.017946,-0.0077,1.380
4940.00,7.520400,25.01960,-0.000174,24.017177,-0.0077,1.379
4942.00,7.521673,25.01965,-0.000172,24.017825,-0.0077,1.379
4944.00,7.522455,25.01923,-0.000172,24.017689,-0.0077,1.380
4946.00,7.522359,25.01897,-0.000172,24.017881,-0.0077,1.380
4948.00,7.523163,25.01990,-0.000172,24.017663,-0.0077,1.380
4950.00,7.524223,25.01962,-0.000173,24.017770,-0.0077,1.380
4952.00,7.524638,25.01974,-0.000173,24.018053,-0.0077,1.380
4954.00,7.525423,25.01936,-0.000174,24.017937,-0.0077,1.380
4956.00,7.525488,25.01930,-0.000173,24.017799,-0.0077,1.379
4958.00,7.525529,25.02030,-0.000173,24.018381,-0.0077,1.380
4960.00,7.526653,25.02059,-0.000174,24.018091,-0.0077,1.381
4962.00,7.526140,25.02064,-0.000174,24.018028,-0.0077,1.380
4964.00,7.526526,25.02107,-0.000174,24.017968,-0.0077,1.379
4966.00,7.526950,25.02091,-0.000173,24.017342,-0.0077,1.380
4968.00,7.527573,25.02120,-0.000173,24.018031,-0.0077,1.380
4970.00,7.527585,25.02100,-0.000174,24.018600,-0.0077,1.379
4972.00,7.527405,25.02030,-0.000172,24.017828,-0.0078,1.379
4974.00,7.526839,25.02058,-0.000173,24.017767,-0.0077,1.380
4976.00,7.526623,25.02075,-0.000173,24.017516,-0.0077,1.380
4978.00,7.527134,25.02140,-0.000173,24.017600,-0.0077,1.380
4980.00,7.527410,25.02071,-0.000173,24.017730,-0.0077,1.380
4982.00,7.527945,25.02062,-0.000174,24.017663,-0.0077,1.380
4984.00,7.528518,25.02020,-0.000174,24.017832,-0.0078,1.379
4986.00,7.528967,25.01994,-0.000173,24.017890,-0.0077,1.381
4988.00,7.529273,25.01956,-0.000173,24.017399,-0.0077,1.380
4990.00,7.528647,25.01982,-0.000173,24.017163,-0.0077,1.380
4992.00,7.528294,25.01947,-0.000172,24.017710,-0.0077,1.380
4994.00,7.529017,25.01967,-0.000172,24.018040,-0.0077,1.379
4996.00,7.529374,25.02010,-0.000173,24.017872,-0.0077,1.379
4998.00,7.529765,25.02008,-0.000173,24.018611,-0.0077,1.380
5000.00,7.528819,25.01904,-0.000172,24.017951,-0.0077,1.380
5002.00,7.529608,25.01951,-0.000173,24.017899,-0.0077,1.380
5004.00,7.530326,25.01945,-0.000173,24.018187,-0.0078,1.379
5006.00,7.529542,25.01943,-0.000173,24.017777,-0.0077,1.380
5008.00,7.529629,25.01999,-0.000173,24.018274,-0.0077,1.380
5010.00,7.530326,25.01968,-0.000172,24.018434,-0.0077,1.380
5012.00,7.530634,25.01972,-0.000173,24.018580,-0.0077,1.379
5014.00,7.530633,25.01892,-0.000174,24.018180,-0.0077,1.380
5016.00,7.531023,25.01839,-0.000174,24.017634,-0.0077,1.379
5018.00,7.530991,25.01947,-0.000173,24.018312,-0.0077,1.380
5020.00,7.530987,25.01939,-0.000172,24.018653,-0.0078,1.380
5022.00,7.530930,25.01972,-0.000174,24.018693,-0.0078,1.380
5024.00,7.531129,25.01948,-0.000173,24.018345,-0.0077,1.380
5026.00,7.530599,25.01934,-0.000173,24.018120,-0.0077,1.380
5028.00,7.530020,25.01938,-0.000173,24.018042,-0.0077,1.380
5030.00,7.530764,25.01956,-0.000173,24.017839,-0.0077,1.379
5032.00,7.531970,25.01955,-0.000174,24.017823,-0.0078,1.380
5034.00,7.531317,25.01944,-0.000174,24.017636,-0.0078,1.380
5036.00,7.530864,25.01914,-0.000173,24.017536,-0.0077,1.379
5038.00,7.530392,25.01948,-0.000173,24.018386,-0.0077,1.379
5040.00,7.531397,25.01920,-0.000174,24.017652,-0.0077,1.380
5042.00,7.532172,25.01932,-0.000174,24.018129,-0.0077,1.380
5044.00,7.532171,25.01914,-0.000173,24.017698,-0.0077,1.380
5046.00,7.531855,25.01939,-0.000174,24.018000,-0.0077,1.380
5048.00,7.532415,25.01913,-0.000172,24.017792,-0.0078,1.380
5050.00,7.532377,25.01846,-0.000173,24.017873,-0.0078,1.380
5052.00,7.532183,25.01967,-0.000173,24.018260,-0.0077,1.380
5054.00,7.531902,25.01957,-0.000173,24.018571,-0.0078,1.380
5056.00,7.531554,25.01947,-0.000173,24.017781,-0.0077,1.380
5058.00,7.531502,25.01921,-0.000174,24.017621,-0.0078,1.380
5060.00,7.531001,25.01959,-0.000174,24.017065,-0.0077,1.380
5062.00,7.530536,25.02049,-0.000172,24.018254,-0.0078,1.380
5064.00,7.530623,25.02016,-0.000173,24.017872,-0.0078,1.380
5066.00,7.530408,25.01991,-0.000175,24.017997,-0.0078,1.381
5068.00,7.531015,25.02086,-0.000174,24.018292,-0.0078,1.380
5070.00,7.530438,25.02107,-0.000173,24.017580,-0.0077,1.379
5072.00,7.529356,25.02106,-0.000173,24.018626,-0.0077,1.380
5074.00,7.529253,25.02107,-0.000173,24.018265,-0.0077,1.381
5076.00,7.529940,25.02114,-0.000172,24.017855,-0.0077,1.381
5078.00,7.530514,25.02105,-0.000172,24.018243,-0.0077,1.380
5080.00,7.530714,25.02038,-0.000172,24.018154,-0.0077,1.380
5082.00,7.531164,25.02116,-0.000171,24.018310,-0.0078,1.380
5084.00,7.530569,25.02039,-0.000172,24.017580,-0.0077,1.380
5086.00,7.531231,25.02130,-0.000173,24.018151,-0.0077,1.380
5088.00,7.531715,25.02022,-0.000172,24.018272,-0.0077,1.380
5090.00,7.531877,25.02053,-0.000171,24.017877,-0.0077,1.379
5092.00,7.531520,25.02026,-0.000172,24.018562,-0.0077,1.380
5094.00,7.531911,25.02124,-0.000173,24.017770,-0.0077,1.380
5096.00,7.531891,25.02104,-0.000172,24.017982,-0.0077,1.381
5098.00,7.531310,25.02061,-0.000172,24.018241,-0.0078,1.380
5100.00,7.530921,25.02044,-0.000173,24.018160,-0.0078,1.380
5102.00,7.531704,25.02082,-0.000172,24.017727,-0.0078,1.380
5104.00,7.532030,25.02057,-0.000173,24.018352,-0.0077,1.380
5106.00,7.531915,25.02042,-0.000173,24.018390,-0.0077,1.380
5108.00,7.532141,25.02035,-0.000173,24.019055,-0.0077,1.380
5110.00,7.531750,25.02040,-0.000173,24.019318,-0.0077,1.380
5112.00,7.531606,25.02108,-0.000172,24.018524,-0.0077,1.380
5114.00,7.532067,25.02065,-0.000172,24.018276,-0.0077,1.380
5116.00,7.532324,25.02098,-0.000172,24.017975,-0.0077,1.380
5118.00,7.531792,25.02129,-0.000172,24.018700,-0.0077,1.380
5120.00,7.531931,25.02147,-0.000173,24.018162,-0.0077,1.380
5122.00,7.531840,25.02044,-0.000173,24.017957,-0.0077,1.381
5124.00,7.532293,25.01992,-0.000174,24.018214,-0.0077,1.380
5126.00,7.532123,25.02000,-0.000173,24.017917,-0.0077,1.380
5128.00,7.531695,25.01985,-0.000174,24.018238,-0.0077,1.380
5130.00,7.530711,25.02043,-0.000173,24.018131,-0.0077,1.380
5132.00,7.530698,25.02038,-0.000173,24.018173,-0.0077,1.380
5134.00,7.530665,25.01986,-0.000173,24.017971,-0.0077,1.380
5136.00,7.530803,25.02058,-0.000173,24.017678,-0.0077,1.380
5138.00,7.530950,25.02036,-0.000172,24.018466,-0.0077,1.380
5140.00,7.531785,25.02074,-0.000172,24.018778,-0.0078,1.380
5142.00,7.531518,25.02047,-0.000174,24.018318,-0.0077,1.381
5144.00,7.530958,25.02045,-0.000173,24.018874,-0.0077,1.381
5146.00,7.531109,25.02024,-0.000175,24.018180,-0.0077,1.381
5148.00,7.531002,25.01930,-0.000173,24.017930,-0.0077,1.380
5150.00,7.530777,25.01974,-0.000174,24.018214,-0.0077,1.381
5152.00,7.530949,25.01947,-0.000174,24.018078,-0.0077,1.380
5154.00,7.531286,25.01990,-0.000173,24.017471,-0.0077,1.380
5156.00,7.531093,25.01987,-0.000173,24.017647,-0.0077,1.380
5158.00,7.531045,25.02020,-0.000174,24.018011,-0.0077,1.380
5160.00,7.531461,25.01956,-0.000173,24.017549,-0.0078,1.380
5162.00,7.530642,25.01943,-0.000172,24.017933,-0.0077,1.380
5164.00,7.530088,25.01979,-0.000173,24.018164,-0.0077,1.380
5166.00,7.530180,25.01979,-0.000173,24.018377,-0.0077,1.380
5168.00,7.529456,25.01984,-0.000174,24.018764,-0.0077,1.380
5170.00,7.529816,25.02027,-0.000173,24.018595,-0.0077,1.380
5172.00,7.530107,25.02107,-0.000172,24.018343,-0.0077,1.380
5174.00,7.530583,25.01975,-0.000173,24.018289,-0.0077,1.381
5176.00,7.530886,25.01961,-0.000175,24.018473,-0.0077,1.380
5178.00,7.530119,25.01969,-0.000174,24.017933,-0.0077,1.380
5180.00,7.530385,25.01972,-0.000173,24.018399,-0.0077,1.380
5182.00,7.530996,25.02036,-0.000173,24.018251,-0.0077,1.380
5184.00,7.530901,25.02087,-0.000173,24.017944,-0.0077,1.381
5186.00,7.530871,25.02057,-0.000173,24.017904,-0.0078,1.380
5188.00,7.531292,25.02101,-0.000173,24.018609,-0.0077,1.380
5190.00,7.530577,25.02023,-0.000172,24.018178,-0.0077,1.381
5192.00,7.530100,25.01993,-0.000172,24.017422,-0.0077,1.380
5194.00,7.530006,25.02005,-0.000173,24.017863,-0.0077,1.380
5196.00,7.529946,25.02001,-0.000172,24.018399,-0.0077,1.380
5198.00,7.529344,25.02026,-0.000173,24.017402,-0.0077,1.381
5200.00,7.529537,25.01948,-0.000174,24.018042,-0.0077,1.380
5202.00,7.529224,25.01946,-0.000174,24.018435,-0.0077,1.380
5204.00,7.528891,25.01986,-0.000173,24.018232,-0.0077,1.380
5206.00,7.529843,25.02035,-0.000173,24.017991,-0.0077,1.381
5208.00,7.529847,25.02003,-0.000173,24.017948,-0.0078,1.381
5210.00,7.530085,25.02025,-0.000174,24.018046,-0.0077,1.380
5212.00,7.530678,25.01997,-0.000174,24.018095,-0.0077,1.380
5214.00,7.531355,25.01952,-0.000174,24.017832,-0.0077,1.380
5216.00,7.531340,25.01973,-0.000174,24.018060,-0.0077,1.380
5218.00,7.531042,25.01996,-0.000173,24.017598,-0.0077,1.380
5220.00,7.530389,25.01973,-0.000174,24.018144,-0.0077,1.381
5222.00,7.530437,25.01901,-0.000173,24.018283,-0.0077,1.380
5224.00,7.531022,25.01913,-0.000173,24.018104,-0.0077,1.380
5226.00,7.530039,25.01896,-0.000172,24.017973,-0.0078,1.381
5228.00,7.530407,25.01914,-0.000174,24.017980,-0.0077,1.381
5230.00,7.530553,25.01949,-0.000175,24.017761,-0.0077,1.381
5232.00,7.530883,25.01937,-0.000173,24.017478,-0.0077,1.380
5234.00,7.530505,25.01966,-0.000172,24.018236,-0.0077,1.380
5236.00,7.530117,25.01946,-0.000173,24.018464,-0.0077,1.380
5238.00,7.529371,25.01929,-0.000174,24.017603,-0.0077,1.381
5240.00,7.529743,25.01997,-0.000173,24.017500,-0.0077,1.381
5242.00,7.530078,25.01884,-0.000173,24.018301,-0.0077,1.381
5244.00,7.529667,25.01884,-0.000174,24.018029,-0.0077,1.381
5246.00,7.530424,25.01839,-0.000173,24.018303,-0.0077,1.381
5248.00,7.530808,25.01890,-0.000173,24.017959,-0.0077,1.380
5250.00,7.530385,25.01956,-0.000174,24.018042,-0.0077,1.380
5252.00,7.530093,25.01928,-0.000174,24.018135,-0.0077,1.382
5254.00,7.530262,25.01895,-0.000174,24.018164,-0.0077,1.381
5256.00,7.530462,25.01933,-0.000174,24.018212,-0.0077,1.381
5258.00,7.530634,25.01949,-0.000173,24.017440,-0.0077,1.380
5260.00,7.530560,25.01978,-0.000173,24.017904,-0.0078,1.380
5262.00,7.530741,25.01909,-0.000172,24.018444,-0.0077,1.380
5264.00,7.531106,25.01859,-0.000173,24.018020,-0.0077,1.381
5266.00,7.530047,25.01891,-0.000174,24.017776,-0.0078,1.381
5268.00,7.529160,25.01905,-0.000173,24.017995,-0.0078,1.381
5270.00,7.529245,25.01957,-0.000173,24.017955,-0.0078,1.380
5272.00,7.529562,25.01947,-0.000172,24.018015,-0.0077,1.381
5274.00,7.529489,25.01939,-0.000173,24.018310,-0.0078,1.380
5276.00,7.529320,25.01941,-0.000173,24.017950,-0.0077,1.381
5278.00,7.529551,25.01987,-0.000173,24.017534,-0.0077,1.381
5280.00,7.529356,25.02041,-0.000172,24.017941,-0.0077,1.380
5282.00,7.529129,25.02051,-0.000174,24.017471,-0.0078,1.381
5284.00,7.529098,25.01992,-0.000174,24.018031,-0.0077,1.381
5286.00,7.529628,25.01957,-0.000174,24.018261,-0.0077,1.381
5288.00,7.529720,25.01977,-0.000174,24.017433,-0.0078,1.381
5290.00,7.529361,25.02019,-0.000174,24.017886,-0.0077,1.381
5292.00,7.528704,25.01987,-0.000174,24.018047,-0.0078,1.381
5294.00,7.529659,25.02005,-0.000173,24.017308,-0.0078,1.381
5296.00,7.529444,25.02038,-0.000174,24.017821,-0.0077,1.381
5298.00,7.529555,25.02017,-0.000173,24.018234,-0.0077,1.380
5300.00,7.530189,25.02069,-0.000173,24.018309,-0.0077,1.380
5302.00,7.530424,25.01987,-0.000172,24.017621,-0.0078,1.381
5304.00,7.530828,25.01965,-0.000173,24.017719,-0.0077,1.381
5306.00,7.531783,25.01980,-0.000174,24.017723,-0.0077,1.381
5308.00,7.531223,25.01912,-0.000174,24.018227,-0.0077,1.380
5310.00,7.530473,25.01953,-0.000173,24.018294,-0.0077,1.381
5312.00,7.529591,25.02019,-0.000173,24.017917,-0.0077,1.381
5314.00,7.528898,25.01994,-0.000174,24.018047,-0.0077,1.381
5316.00,7.529229,25.01992,-0.000174,24.017621,-0.0077,1.381
5318.00,7.529920,25.02025,-0.000174,24.017808,-0.0077,1.381
5320.00,7.528834,25.01911,-0.000174,24.018183,-0.0077,1.381
5322.00,7.529153,25.01920,-0.000174,24.018348,-0.0077,1.381
5324.00,7.528532,25.01944,-0.000174,24.018319,-0.0077,1.381
5326.00,7.528731,25.01938,-0.000173,24.017883,-0.0077,1.381
5328.00,7.529060,25.01986,-0.000172,24.018120,-0.0077,1.381
5330.00,7.530039,25.01980,-0.000173,24.018033,-0.0078,1.381
5332.00,7.529643,25.01984,-0.000173,24.018140,-0.0078,1.381
5334.00,7.528812,25.01968,-0.000173,24.017897,-0.0077,1.381
5336.00,7.528291,25.01855,-0.000173,24.017658,-0.0078,1.382
5338.00,7.528424,25.02000,-0.000174,24.018198,-0.0078,1.381
5340.00,7.529183,25.01955,-0.000174,24.018336,-0.0078,1.381
5342.00,7.530221,25.01924,-0.000173,24.017881,-0.0078,1.381
5344.00,7.531294,25.01912,-0.000173,24.018299,-0.0077,1.381
5346.00,7.530934,25.01926,-0.000174,24.017964,-0.0077,1.382
5348.00,7.531276,25.01950,-0.000173,24.017788,-0.0077,1.381
5350.00,7.530410,25.01945,-0.000175,24.017832,-0.0077,1.381
5352.00,7.529318,25.01870,-0.000175,24.018218,-0.0078,1.381
5354.00,7.529154,25.01911,-0.000174,24.017883,-0.0077,1.381
5356.00,7.529248,25.01982,-0.000174,24.017944,-0.0077,1.381
5358.00,7.529247,25.01991,-0.000173,24.017913,-0.0077,1.381
5360.00,7.530198,25.01994,-0.000174,24.018125,-0.0077,1.382
5362.00,7.529453,25.01976,-0.000173,24.018234,-0.0077,1.381
5364.00,7.529251,25.02068,-0.000173,24.017698,-0.0077,1.381
5366.00,7.528594,25.02043,-0.000173,24.017931,-0.0077,1.381
5368.00,7.528731,25.02059,-0.000174,24.017471,-0.0077,1.381
5370.00,7.528354,25.02035,-0.000175,24.018071,-0.0078,1.381
5372.00,7.528668,25.01964,-0.000174,24.018296,-0.0077,1.381
5374.00,7.528821,25.02011,-0.000175,24.017841,-0.0077,1.382
5376.00,7.528567,25.02002,-0.000175,24.017977,-0.0077,1.381
5378.00,7.528202,25.02007,-0.000175,24.018412,-0.0078,1.381
5380.00,7.528642,25.02012,-0.000174,24.017554,-0.0078,1.381
5382.00,7.528584,25.01970,-0.000173,24.017640,-0.0077,1.381
5384.00,7.528737,25.02013,-0.000172,24.017915,-0.0077,1.381
5386.00,7.528628,25.01978,-0.000173,24.017837,-0.0077,1.382
5388.00,7.528290,25.02040,-0.000173,24.017937,-0.0078,1.381
5390.00,7.528246,25.01930,-0.000174,24.017933,-0.0077,1.381
5392.00,7.528126,25.01971,-0.000173,24.017591,-0.0077,1.381
5394.00,7.528239,25.01967,-0.000173,24.017810,-0.0077,1.382
5396.00,7.528576,25.01931,-0.000173,24.017792,-0.0077,1.381
5398.00,7.529358,25.01974,-0.000174,24.017971,-0.0077,1.382
5400.00,7.528872,25.01965,-0.000173,24.017540,-0.0077,1.381
5402.00,7.528744,25.01968,-0.000173,24.018354,-0.0077,1.381
@9,12.0000,24.0
5404.00,7.529097,25.01929,-0.000175,24.018296,-0.0077,1.382
5406.00,7.525531,25.01916,-0.000173,24.017794,-0.0077,1.381
5408.00,7.514922,25.01921,-0.000173,24.018047,-0.0078,1.380
5410.00,7.480020,25.02001,-0.000172,24.017739,-0.0077,1.380
5412.00,7.407944,25.01921,-0.000172,24.018105,-0.0077,1.380
5414.00,7.321967,25.02027,-0.000173,24.018348,-0.0078,1.381
5416.00,7.241090,25.02066,-0.000174,24.017540,-0.0077,1.381
5418.00,7.168453,25.02057,-0.000173,24.018274,-0.0077,1.382
5420.00,7.102269,25.02062,-0.000173,24.018207,-0.0078,1.383
5422.00,7.039084,25.01960,-0.000175,24.017904,-0.0078,1.383
5424.00,6.978721,25.02020,-0.000175,24.017808,-0.0078,1.382
5426.00,6.922967,25.02052,-0.000175,24.017855,-0.0077,1.383
5428.00,6.871430,25.01982,-0.000176,24.017567,-0.0077,1.383
5430.00,6.828369,25.01966,-0.000177,24.017188,-0.0078,1.383
5432.00,6.799419,25.01912,-0.000178,24.017850,-0.0078,1.383
5434.00,6.800236,25.01944,-0.000177,24.017879,-0.0078,1.383
5436.00,6.834393,25.01922,-0.000177,24.017172,-0.0077,1.384
5438.00,6.881642,25.01949,-0.000177,24.017493,-0.0078,1.383
5440.00,6.927491,25.02017,-0.000176,24.017741,-0.0077,1.383
5442.00,6.970036,25.01969,-0.000175,24.017652,-0.0078,1.382
5444.00,7.011277,25.01957,-0.000175,24.017995,-0.0078,1.382
5446.00,7.053498,25.01896,-0.000175,24.017895,-0.0077,1.382
5448.00,7.095381,25.01984,-0.000175,24.017554,-0.0077,1.382
5450.00,7.136758,25.01994,-0.000174,24.017473,-0.0077,1.382
5452.00,7.176243,25.02021,-0.000175,24.018116,-0.0077,1.382
5454.00,7.212247,25.02021,-0.000174,24.017587,-0.0077,1.381
5456.00,7.245837,25.01962,-0.000174,24.017883,-0.0078,1.382
5458.00,7.276981,25.01969,-0.000176,24.017384,-0.0078,1.382
5460.00,7.304212,25.01969,-0.000175,24.017520,-0.0077,1.382
5462.00,7.328929,25.01987,-0.000174,24.018015,-0.0077,1.382
5464.00,7.350956,25.01949,-0.000174,24.017440,-0.0078,1.382
5466.00,7.370758,25.01937,-0.000174,24.017592,-0.0077,1.382
5468.00,7.387341,25.01966,-0.000174,24.018064,-0.0077,1.381
5470.00,7.401541,25.01917,-0.000176,24.017748,-0.0078,1.382
5472.00,7.413835,25.01876,-0.000175,24.017864,-0.0078,1.382
5474.00,7.425910,25.01970,-0.000175,24.017884,-0.0077,1.381
5476.00,7.436189,25.02007,-0.000174,24.017288,-0.0078,1.381
5478.00,7.444768,25.02054,-0.000174,24.018314,-0.0078,1.382
5480.00,7.452331,25.02042,-0.000173,24.017703,-0.0078,1.382
5482.00,7.458723,25.01994,-0.000174,24.018421,-0.0078,1.382
5484.00,7.463890,25.01998,-0.000174,24.017290,-0.0078,1.382
5486.00,7.468425,25.02013,-0.000174,24.017796,-0.0077,1.382
5488.00,7.472286,25.02048,-0.000175,24.017676,-0.0078,1.381
5490.00,7.475929,25.02027,-0.000175,24.018087,-0.0078,1.381
5492.00,7.479409,25.01901,-0.000174,24.017625,-0.0077,1.383
5494.00,7.482425,25.02019,-0.000175,24.017602,-0.0078,1.382
5496.00,7.484500,25.01978,-0.000175,24.017634,-0.0078,1.382
5498.00,7.487275,25.02027,-0.000174,24.017496,-0.0078,1.382
5500.00,7.490125,25.02025,-0.000175,24.018314,-0.0078,1.381
5502.00,7.492038,25.02048,-0.000173,24.017384,-0.0078,1.382
5504.00,7.493084,25.01965,-0.000174,24.017850,-0.0078,1.382
5506.00,7.494808,25.01985,-0.000175,24.018633,-0.0078,1.381
5508.00,7.497116,25.01990,-0.000175,24.018087,-0.0078,1.381
5510.00,7.498026,25.01904,-0.000175,24.017727,-0.0078,1.382
5512.00,7.498958,25.01934,-0.000175,24.017493,-0.0077,1.382
5514.00,7.500193,25.01977,-0.000175,24.017667,-0.0078,1.382
5516.00,7.500963,25.01987,-0.000175,24.017582,-0.0077,1.382
5518.00,7.502280,25.01989,-0.000174,24.017576,-0.0078,1.382
5520.00,7.503628,25.01945,-0.000173,24.018227,-0.0077,1.382
5522.00,7.505700,25.01963,-0.000174,24.017667,-0.0077,1.382
5524.00,7.507231,25.01943,-0.000173,24.017654,-0.0078,1.382
5526.00,7.507300,25.01987,-0.000174,24.017449,-0.0077,1.381
5528.00,7.507454,25.01959,-0.000174,24.017375,-0.0078,1.382
5530.00,7.508785,25.02013,-0.000173,24.017761,-0.0077,1.382
5532.00,7.510494,25.02005,-0.000174,24.018073,-0.0077,1.382
5534.00,7.511955,25.02045,-0.000176,24.018009,-0.0078,1.383
5536.00,7.511606,25.02001,-0.000174,24.017761,-0.0078,1.382
5538.00,7.511745,25.01984,-0.000173,24.018658,-0.0077,1.382
5540.00,7.512731,25.01970,-0.000173,24.017400,-0.0077,1.382
5542.00,7.514415,25.01956,-0.000172,24.017893,-0.0077,1.382
5544.00,7.515797,25.02049,-0.000173,24.018198,-0.0077,1.382
5546.00,7.516617,25.02008,-0.000173,24.017995,-0.0077,1.383
5548.00,7.517447,25.01986,-0.000173,24.017545,-0.0077,1.382
5550.00,7.517647,25.02012,-0.000173,24.018127,-0.0077,1.382
5552.00,7.517170,25.02019,-0.000171,24.017790,-0.0077,1.382
5554.00,7.518099,25.02053,-0.000172,24.018483,-0.0077,1.381
5556.00,7.517306,25.02123,-0.000172,24.018673,-0.0077,1.382
5558.00,7.516922,25.02160,-0.000173,24.017400,-0.0078,1.382
5560.00,7.517676,25.02125,-0.000173,24.017640,-0.0077,1.381
5562.00,7.518648,25.02173,-0.000172,24.018232,-0.0077,1.382
5564.00,7.519057,25.02067,-0.000173,24.018483,-0.0077,1.382
5566.00,7.518283,25.02171,-0.000173,24.018236,-0.0077,1.382
5568.00,7.519269,25.02139,-0.000173,24.017670,-0.0078,1.382
5570.00,7.519495,25.02080,-0.000173,24.017825,-0.0077,1.382
5572.00,7.519778,25.02011,-0.000172,24.017480,-0.0077,1.382
5574.00,7.519966,25.02030,-0.000171,24.018064,-0.0077,1.382
5576.00,7.520887,25.02021,-0.000173,24.018127,-0.0077,1.382
5578.00,7.521597,25.02063,-0.000173,24.018129,-0.0077,1.382
5580.00,7.521084,25.02027,-0.000173,24.018281,-0.0077,1.382
5582.00,7.520673,25.02076,-0.000173,24.017982,-0.0078,1.382
5584.00,7.521569,25.02088,-0.000173,24.018479,-0.0077,1.382
5586.00,7.521697,25.01980,-0.000172,24.017839,-0.0078,1.382
5588.00,7.521690,25.01987,-0.000174,24.017683,-0.0077,1.382
5590.00,7.521028,25.01950,-0.000173,24.017777,-0.0077,1.382
5592.00,7.521709,25.01974,-0.000174,24.017797,-0.0077,1.382
5594.00,7.522518,25.01977,-0.000173,24.017834,-0.0077,1.382
5596.00,7.522109,25.01959,-0.000172,24.017433,-0.0078,1.382
5598.00,7.522300,25.01971,-0.000173,24.018508,-0.0077,1.382
5600.00,7.521761,25.02029,-0.000173,24.018133,-0.0077,1.382
5602.00,7.522058,25.01957,-0.000173,24.018551,-0.0078,1.382
5604.00,7.522723,25.02050,-0.000174,24.017823,-0.0077,1.382
5606.00,7.522454,25.02034,-0.000174,24.017879,-0.0077,1.383
5608.00,7.521524,25.01947,-0.000173,24.018428,-0.0077,1.383
5610.00,7.520985,25.02022,-0.000175,24.018196,-0.0077,1.383
5612.00,7.521873,25.02093,-0.000173,24.018183,-0.0077,1.382
5614.00,7.522424,25.02130,-0.000175,24.017955,-0.0078,1.383
5616.00,7.523008,25.02093,-0.000174,24.017899,-0.0077,1.383
5618.00,7.523366,25.02076,-0.000173,24.018214,-0.0077,1.382
5620.00,7.523234,25.02153,-0.000172,24.017602,-0.0078,1.382
5622.00,7.523464,25.02080,-0.000172,24.017781,-0.0077,1.382
5624.00,7.523583,25.02200,-0.000172,24.017846,-0.0077,1.382
5626.00,7.523598,25.02183,-0.000172,24.017928,-0.0077,1.382
5628.00,7.523389,25.02082,-0.000173,24.018348,-0.0078,1.383
5630.00,7.523061,25.02098,-0.000174,24.017973,-0.0078,1.383
5632.00,7.522856,25.02138,-0.000174,24.017469,-0.0077,1.382
5634.00,7.522928,25.02040,-0.000172,24.018022,-0.0077,1.382
5636.00,7.522326,25.02030,-0.000173,24.018107,-0.0077,1.382
5638.00,7.522079,25.02038,-0.000174,24.017848,-0.0078,1.383
5640.00,7.522587,25.02027,-0.000173,24.017933,-0.0077,1.383
5642.00,7.522317,25.02023,-0.000174,24.017821,-0.0078,1.382
5644.00,7.522998,25.01998,-0.000173,24.018069,-0.0077,1.382
5646.00,7.523669,25.01929,-0.000174,24.017736,-0.0077,1.382
5648.00,7.523671,25.01894,-0.000173,24.017696,-0.0077,1.382
5650.00,7.524019,25.01886,-0.000173,24.017607,-0.0077,1.382
5652.00,7.523492,25.01933,-0.000174,24.017707,-0.0078,1.383
5654.00,7.522984,25.01927,-0.000174,24.017792,-0.0078,1.382
5656.00,7.523096,25.01849,-0.000174,24.018638,-0.0077,1.382
5658.00,7.522795,25.01877,-0.000174,24.017817,-0.0078,1.382
5660.00,7.522115,25.01978,-0.000173,24.017986,-0.0077,1.383
5662.00,7.523467,25.02021,-0.000173,24.017864,-0.0077,1.382
5664.00,7.524123,25.02005,-0.000174,24.017694,-0.0077,1.383
5666.00,7.524068,25.02038,-0.000173,24.018053,-0.0078,1.383
5668.00,7.524545,25.02031,-0.000173,24.017707,-0.0078,1.382
5670.00,7.525076,25.02052,-0.000174,24.017509,-0.0078,1.382
5672.00,7.524306,25.02002,-0.000173,24.018156,-0.0077,1.382
5674.00,7.523767,25.02015,-0.000174,24.017931,-0.0077,1.382
5676.00,7.523773,25.01973,-0.000172,24.017747,-0.0078,1.382
5678.00,7.523649,25.01974,-0.000171,24.017652,-0.0077,1.382
5680.00,7.524183,25.01985,-0.000173,24.017707,-0.0077,1.383
5682.00,7.523312,25.01935,-0.000174,24.017707,-0.0078,1.382
5684.00,7.522922,25.01941,-0.000174,24.017765,-0.0077,1.383
5686.00,7.522775,25.01996,-0.000174,24.017777,-0.0077,1.382
5688.00,7.523844,25.02082,-0.000174,24.018544,-0.0077,1.382
5690.00,7.524288,25.02106,-0.000173,24.017404,-0.0078,1.382
5692.00,7.524100,25.02053,-0.000173,24.017754,-0.0078,1.383
5694.00,7.523998,25.02083,-0.000174,24.017665,-0.0077,1.383
5696.00,7.524179,25.02076,-0.000173,24.017835,-0.0077,1.383
5698.00,7.524169,25.02048,-0.000174,24.017447,-0.0077,1.383
5700.00,7.524943,25.02002,-0.000174,24.017770,-0.0077,1.382
5702.00,7.525635,25.02018,-0.000174,24.018410,-0.0078,1.382
5704.00,7.525885,25.02024,-0.000173,24.017562,-0.0078,1.382
5706.00,7.525228,25.02055,-0.000173,24.017703,-0.0077,1.382
5708.00,7.524479,25.02041,-0.000173,24.017941,-0.0077,1.382
5710.00,7.524345,25.01968,-0.000172,24.017776,-0.0077,1.383
5712.00,7.524262,25.02003,-0.000174,24.017875,-0.0078,1.382
5714.00,7.524185,25.02011,-0.000174,24.017989,-0.0078,1.383
5716.00,7.524104,25.02022,-0.000174,24.017293,-0.0078,1.382
5718.00,7.523864,25.02012,-0.000173,24.017319,-0.0077,1.383
5720.00,7.524200,25.01978,-0.000173,24.017408,-0.0078,1.382
5722.00,7.523928,25.01945,-0.000173,24.017353,-0.0077,1.383
5724.00,7.524047,25.02010,-0.000174,24.017440,-0.0078,1.383
5726.00,7.523103,25.01994,-0.000173,24.017647,-0.0078,1.383
5728.00,7.523582,25.01971,-0.000174,24.018136,-0.0078,1.383
5730.00,7.523593,25.01914,-0.000174,24.017558,-0.0077,1.383
5732.00,7.523332,25.01933,-0.000175,24.017959,-0.0077,1.383
5734.00,7.524099,25.01978,-0.000174,24.017770,-0.0078,1.383
5736.00,7.523680,25.01889,-0.000173,24.018122,-0.0078,1.382
5738.00,7.523395,25.01911,-0.000172,24.017602,-0.0078,1.383
5740.00,7.524163,25.01925,-0.000174,24.017281,-0.0077,1.382
5742.00,7.524820,25.01939,-0.000174,24.017832,-0.0077,1.382
5744.00,7.524380,25.02007,-0.000174,24.017359,-0.0078,1.382
5746.00,7.524172,25.02006,-0.000174,24.017725,-0.0078,1.383
5748.00,7.525004,25.01998,-0.000174,24.017723,-0.0077,1.383
5750.00,7.523838,25.02056,-0.000176,24.017331,-0.0078,1.383
5752.00,7.523484,25.02063,-0.000174,24.017545,-0.0077,1.383
5754.00,7.523830,25.02154,-0.000173,24.018093,-0.0078,1.382
5756.00,7.523185,25.02135,-0.000174,24.018535,-0.0078,1.382
5758.00,7.523425,25.02131,-0.000174,24.017676,-0.0078,1.382
5760.00,7.524086,25.02077,-0.000173,24.017727,-0.0078,1.383
5762.00,7.524214,25.02052,-0.000174,24.017099,-0.0078,1.383
5764.00,7.524493,25.02081,-0.000173,24.017036,-0.0077,1.383
5766.00,7.524320,25.02000,-0.000173,24.018080,-0.0078,1.382
5768.00,7.523271,25.01964,-0.000174,24.018363,-0.0078,1.383
5770.00,7.523113,25.02001,-0.000175,24.017368,-0.0078,1.383
5772.00,7.523550,25.02027,-0.000175,24.017467,-0.0078,1.383
5774.00,7.523727,25.02065,-0.000174,24.018153,-0.0078,1.383
5776.00,7.523688,25.02039,-0.000174,24.017549,-0.0077,1.383
5778.00,7.523388,25.01998,-0.000175,24.016909,-0.0078,1.383
5780.00,7.523336,25.01982,-0.000173,24.017712,-0.0078,1.382
5782.00,7.523457,25.01980,-0.000172,24.017326,-0.0077,1.382
5784.00,7.523863,25.02061,-0.000173,24.017681,-0.0077,1.383
5786.00,7.524081,25.02067,-0.000174,24.018089,-0.0078,1.383
5788.00,7.524181,25.02027,-0.000173,24.018609,-0.0078,1.383
5790.00,7.523616,25.02016,-0.000174,24.018542,-0.0078,1.383
5792.00,7.522871,25.02073,-0.000174,24.017531,-0.0078,1.383
5794.00,7.524039,25.01967,-0.000174,24.018412,-0.0078,1.382
5796.00,7.523874,25.01994,-0.000175,24.018051,-0.0077,1.383
5798.00,7.523915,25.02069,-0.000174,24.017331,-0.0078,1.382
5800.00,7.523922,25.02031,-0.000174,24.017621,-0.0077,1.383
5802.00,7.523903,25.02030,-0.000173,24.017632,-0.0078,1.383
5804.00,7.523506,25.02061,-0.000174,24.018049,-0.0077,1.383
5806.00,7.523467,25.01989,-0.000173,24.018812,-0.0078,1.383
5808.00,7.523725,25.02017,-0.000174,24.017632,-0.0078,1.383
5810.00,7.523763,25.02010,-0.000174,24.017565,-0.0078,1.383
5812.00,7.523515,25.02006,-0.000174,24.017761,-0.0077,1.383
5814.00,7.523390,25.02100,-0.000174,24.017703,-0.0078,1.383
5816.00,7.523723,25.02094,-0.000173,24.017458,-0.0078,1.383
5818.00,7.524093,25.02053,-0.000175,24.017908,-0.0077,1.383
5820.00,7.523333,25.02012,-0.000173,24.017234,-0.0078,1.383
5822.00,7.523666,25.02033,-0.000174,24.017970,-0.0078,1.383
5824.00,7.523021,25.02037,-0.000173,24.018055,-0.0078,1.382
5826.00,7.522941,25.02022,-0.000174,24.017241,-0.0077,1.383
5828.00,7.523038,25.01905,-0.000173,24.017070,-0.0078,1.383
5830.00,7.523751,25.02016,-0.000174,24.017587,-0.0078,1.382
5832.00,7.523947,25.01997,-0.000174,24.017605,-0.0078,1.383
5834.00,7.523796,25.01935,-0.000174,24.017346,-0.0078,1.383
5836.00,7.523881,25.01966,-0.000175,24.017408,-0.0078,1.383
5838.00,7.524599,25.02011,-0.000176,24.017592,-0.0078,1.383
5840.00,7.524085,25.01931,-0.000176,24.017986,-0.0078,1.383
5842.00,7.523825,25.01955,-0.000175,24.017995,-0.0078,1.382
5844.00,7.524126,25.01902,-0.000174,24.017730,-0.0078,1.382
5846.00,7.523072,25.01929,-0.000174,24.017377,-0.0077,1.383
5848.00,7.522779,25.01990,-0.000174,24.017092,-0.0078,1.383
5850.00,7.522938,25.01960,-0.000175,24.017647,-0.0078,1.382
5852.00,7.523291,25.01901,-0.000174,24.017195,-0.0078,1.383
5854.00,7.522725,25.01961,-0.000174,24.017667,-0.0078,1.383
5856.00,7.522998,25.01957,-0.000174,24.017536,-0.0078,1.384
5858.00,7.523465,25.02082,-0.000174,24.018327,-0.0077,1.383
5860.00,7.523129,25.02025,-0.000173,24.017783,-0.0078,1.383
5862.00,7.523135,25.02018,-0.000175,24.017756,-0.0077,1.382
5864.00,7.523593,25.01931,-0.000173,24.017879,-0.0077,1.383
5866.00,7.522843,25.02015,-0.000174,24.017502,-0.0078,1.382
5868.00,7.522996,25.01951,-0.000175,24.017525,-0.0078,1.383
5870.00,7.522537,25.01923,-0.000175,24.017988,-0.0078,1.383
5872.00,7.522858,25.01934,-0.000175,24.017328,-0.0078,1.383
5874.00,7.522923,25.01977,-0.000173,24.017312,-0.0078,1.383
5876.00,7.523277,25.01944,-0.000174,24.017587,-0.0078,1.383
5878.00,7.523289,25.01950,-0.000173,24.017389,-0.0078,1.382
5880.00,7.522961,25.01865,-0.000174,24.017364,-0.0078,1.383
5882.00,7.522023,25.01871,-0.000176,24.017531,-0.0078,1.383
5884.00,7.522554,25.01934,-0.000175,24.017418,-0.0078,1.384
5886.00,7.521801,25.01887,-0.000175,24.017527,-0.0078,1.383
5888.00,7.521659,25.01896,-0.000175,24.018245,-0.0078,1.383
5890.00,7.521969,25.01889,-0.000174,24.017574,-0.0078,1.383
5892.00,7.522283,25.01886,-0.000175,24.016971,-0.0078,1.383
5894.00,7.522967,25.01955,-0.000175,24.016967,-0.0078,1.383
5896.00,7.522389,25.01958,-0.000174,24.017500,-0.0078,1.383
5898.00,7.522572,25.01962,-0.000174,24.016902,-0.0078,1.383
5900.00,7.523761,25.01990,-0.000174,24.017805,-0.0077,1.383
5902.00,7.523728,25.01958,-0.000175,24.017656,-0.0077,1.383
5904.00,7.523254,25.01907,-0.000174,24.018263,-0.0078,1.383
5906.00,7.522926,25.01933,-0.000174,24.017950,-0.0077,1.383
5908.00,7.523355,25.01915,-0.000174,24.017806,-0.0078,1.383
5910.00,7.522834,25.01943,-0.000174,24.018044,-0.0078,1.383
5912.00,7.523527,25.01944,-0.000174,24.017705,-0.0078,1.383
5914.00,7.522978,25.01944,-0.000174,24.017625,-0.0078,1.383
5916.00,7.523296,25.01920,-0.000175,24.017665,-0.0078,1.383
5918.00,7.523366,25.01852,-0.000175,24.017348,-0.0078,1.383
5920.00,7.523019,25.01851,-0.000176,24.016924,-0.0078,1.383
5922.00,7.523541,25.01867,-0.000175,24.017420,-0.0078,1.383
5924.00,7.523122,25.01858,-0.000175,24.017540,-0.0078,1.383
5926.00,7.523162,25.01847,-0.000174,24.017089,-0.0078,1.382
5928.00,7.522155,25.01877,-0.000173,24.017520,-0.0078,1.383
5930.00,7.521538,25.01836,-0.000174,24.017980,-0.0078,1.383
5932.00,7.521988,25.01903,-0.000174,24.017765,-0.0078,1.383
5934.00,7.521921,25.01933,-0.000174,24.017602,-0.0078,1.383
5936.00,7.522344,25.01941,-0.000174,24.017143,-0.0078,1.383
5938.00,7.522104,25.01894,-0.000174,24.017553,-0.0078,1.383
5940.00,7.522797,25.01838,-0.000174,24.017139,-0.0078,1.383
5942.00,7.523562,25.01942,-0.000174,24.017368,-0.0078,1.383
5944.00,7.523710,25.01988,-0.000174,24.016983,-0.0078,1.383
5946.00,7.523454,25.01971,-0.000174,24.016769,-0.0077,1.383
5948.00,7.523295,25.01907,-0.000174,24.017636,-0.0078,1.383
5950.00,7.523284,25.01951,-0.000174,24.016958,-0.0078,1.383
5952.00,7.523605,25.01919,-0.000174,24.017505,-0.0078,1.383
5954.00,7.522964,25.01960,-0.000175,24.017832,-0.0078,1.383
5956.00,7.522862,25.01929,-0.000174,24.018013,-0.0078,1.383
5958.00,7.522567,25.01915,-0.000175,24.018033,-0.0078,1.383
5960.00,7.521370,25.01896,-0.000175,24.017647,-0.0077,1.384
5962.00,7.521904,25.01929,-0.000174,24.017402,-0.0078,1.383
5964.00,7.522645,25.01986,-0.000174,24.017351,-0.0078,1.383
5966.00,7.523146,25.01931,-0.000174,24.017253,-0.0077,1.383
5968.00,7.522736,25.01945,-0.000174,24.017344,-0.0078,1.382
5970.00,7.522659,25.01944,-0.000174,24.018138,-0.0078,1.384
5972.00,7.523805,25.01980,-0.000174,24.017759,-0.0078,1.383
5974.00,7.523984,25.01897,-0.000174,24.017906,-0.0078,1.383
5976.00,7.523332,25.02001,-0.000174,24.017721,-0.0078,1.383
5978.00,7.522573,25.01946,-0.000174,24.017168,-0.0078,1.383
5980.00,7.522759,25.01923,-0.000174,24.017631,-0.0077,1.383
5982.00,7.523705,25.01935,-0.000174,24.017587,-0.0077,1.383
5984.00,7.522465,25.01939,-0.000174,24.017348,-0.0077,1.383
5986.00,7.522473,25.01975,-0.000175,24.016884,-0.0078,1.383
5988.00,7.523105,25.02042,-0.000175,24.017110,-0.0078,1.383
5990.00,7.522837,25.02103,-0.000174,24.017321,-0.0078,1.383
5992.00,7.521999,25.02138,-0.000174,24.017518,-0.0078,1.383
5994.00,7.521370,25.02008,-0.000174,24.017674,-0.0078,1.383
5996.00,7.521640,25.01961,-0.000175,24.017955,-0.0078,1.383
5998.00,7.521832,25.02030,-0.000175,24.017591,-0.0078,1.383
6000.00,7.521534,25.01927,-0.000174,24.017243,-0.0078,1.383
6002.00,7.522030,25.01905,-0.000174,24.017447,-0.0078,1.383
@10,12.0000,24.0
6004.00,7.523630,25.01905,-0.000175,24.017723,-0.0078,1.383
6006.00,7.521114,25.01954,-0.000174,24.017643,-0.0078,1.383
6008.00,7.511727,25.01954,-0.000173,24.017308,-0.0078,1.383
6010.00,7.482710,25.01914,-0.000174,24.017089,-0.0078,1.382
6012.00,7.418432,25.01968,-0.000174,24.017205,-0.0078,1.382
6014.00,7.338989,25.01947,-0.000175,24.017770,-0.0078,1.382
6016.00,7.265247,25.02044,-0.000175,24.018129,-0.0077,1.383
6018.00,7.198905,25.02021,-0.000177,24.018167,-0.0077,1.383
6020.00,7.138061,25.01973,-0.000176,24.017632,-0.0077,1.384
6022.00,7.082040,25.01945,-0.000176,24.017823,-0.0078,1.385
6024.00,7.027840,25.01942,-0.000177,24.017926,-0.0078,1.384
6026.00,6.976250,25.01928,-0.000177,24.017647,-0.0078,1.384
6028.00,6.929986,25.01882,-0.000176,24.018138,-0.0078,1.384
6030.00,6.890817,25.01943,-0.000176,24.017544,-0.0078,1.384
6032.00,6.864590,25.01897,-0.000177,24.017962,-0.0077,1.385
6034.00,6.861146,25.01947,-0.000178,24.017966,-0.0078,1.386
6036.00,6.891010,25.01986,-0.000177,24.017386,-0.0078,1.385
6038.00,6.934293,25.01949,-0.000177,24.017832,-0.0078,1.384
6040.00,6.975544,25.01915,-0.000176,24.017792,-0.0078,1.384
6042.00,7.012648,25.01944,-0.000177,24.017248,-0.0078,1.384
6044.00,7.048139,25.01979,-0.000177,24.017397,-0.0078,1.384
6046.00,7.084377,25.01994,-0.000176,24.017783,-0.0078,1.383
6048.00,7.122656,25.02037,-0.000176,24.017362,-0.0078,1.383
6050.00,7.159752,25.01987,-0.000175,24.017447,-0.0078,1.384
6052.00,7.194771,25.02028,-0.000176,24.017977,-0.0078,1.384
6054.00,7.228425,25.02010,-0.000176,24.017975,-0.0078,1.384
6056.00,7.259395,25.02017,-0.000175,24.017553,-0.0078,1.383
6058.00,7.287726,25.01932,-0.000175,24.017980,-0.0078,1.383
6060.00,7.313468,25.01917,-0.000175,24.018000,-0.0078,1.383
6062.00,7.335756,25.01956,-0.000176,24.017025,-0.0078,1.384
6064.00,7.355761,25.01937,-0.000177,24.017355,-0.0078,1.384
6066.00,7.373303,25.01993,-0.000175,24.017899,-0.0078,1.383
6068.00,7.388939,25.01899,-0.000175,24.017585,-0.0078,1.384
6070.00,7.403408,25.01924,-0.000176,24.017649,-0.0078,1.384
6072.00,7.415036,25.02030,-0.000175,24.017444,-0.0078,1.383
6074.00,7.425722,25.01964,-0.000174,24.017785,-0.0078,1.383
6076.00,7.435236,25.01978,-0.000175,24.017047,-0.0078,1.384
6078.00,7.443932,25.01934,-0.000175,24.017275,-0.0078,1.384
6080.00,7.450686,25.01928,-0.000176,24.017926,-0.0078,1.384
6082.00,7.456725,25.01949,-0.000175,24.017627,-0.0078,1.384
6084.00,7.461530,25.01930,-0.000174,24.017312,-0.0077,1.384
6086.00,7.467201,25.02006,-0.000174,24.017159,-0.0078,1.384
6088.00,7.471119,25.02027,-0.000175,24.017235,-0.0078,1.384
6090.00,7.474436,25.01976,-0.000177,24.017353,-0.0078,1.383
6092.00,7.477256,25.02008,-0.000175,24.017266,-0.0078,1.383
6094.00,7.480416,25.02053,-0.000173,24.017201,-0.0078,1.383
6096.00,7.483175,25.01993,-0.000174,24.017346,-0.0078,1.384
6098.00,7.485501,25.01975,-0.000175,24.017373,-0.0077,1.383
6100.00,7.487447,25.02030,-0.000173,24.018283,-0.0077,1.383
6102.00,7.489586,25.02061,-0.000173,24.017290,-0.0077,1.383
6104.00,7.492109,25.02076,-0.000174,24.017440,-0.0077,1.383
6106.00,7.493546,25.02109,-0.000176,24.017955,-0.0078,1.383
6108.00,7.494682,25.02097,-0.000175,24.018154,-0.0077,1.383
6110.00,7.495656,25.01995,-0.000175,24.017576,-0.0078,1.384
6112.00,7.496122,25.02067,-0.000175,24.017422,-0.0078,1.384
6114.00,7.496495,25.02124,-0.000176,24.017612,-0.0077,1.383
6116.00,7.498453,25.02119,-0.000174,24.017699,-0.0077,1.384
6118.00,7.500980,25.02196,-0.000174,24.018122,-0.0078,1.383
6120.00,7.502487,25.02160,-0.000175,24.017828,-0.0078,1.383
6122.00,7.501883,25.02124,-0.000174,24.017542,-0.0078,1.384
6124.00,7.501752,25.02100,-0.000174,24.017951,-0.0078,1.383
6126.00,7.502062,25.02114,-0.000175,24.018004,-0.0078,1.383
6128.00,7.503818,25.02149,-0.000175,24.017253,-0.0077,1.383
6130.00,7.504882,25.02136,-0.000176,24.017176,-0.0077,1.384
6132.00,7.505908,25.02093,-0.000175,24.017293,-0.0077,1.383
6134.00,7.506325,25.02126,-0.000173,24.017670,-0.0078,1.383
6136.00,7.506104,25.02120,-0.000175,24.017449,-0.0078,1.383
6138.00,7.507406,25.02060,-0.000174,24.017962,-0.0078,1.384
6140.00,7.507603,25.02054,-0.000174,24.017723,-0.0077,1.383
6142.00,7.508061,25.02080,-0.000174,24.017598,-0.0078,1.384
6144.00,7.508713,25.02078,-0.000175,24.017839,-0.0078,1.383
6146.00,7.508535,25.02112,-0.000175,24.018102,-0.0078,1.383
6148.00,7.508662,25.02152,-0.000174,24.017861,-0.0078,1.383
6150.00,7.509261,25.02115,-0.000176,24.018035,-0.0078,1.383
6152.00,7.510325,25.02203,-0.000176,24.017971,-0.0078,1.383
6154.00,7.510319,25.02122,-0.000176,24.018158,-0.0078,1.384
6156.00,7.510144,25.02174,-0.000176,24.017968,-0.0078,1.384
6158.00,7.511686,25.02101,-0.000175,24.017478,-0.0078,1.383
6160.00,7.512263,25.02176,-0.000175,24.017866,-0.0078,1.384
6162.00,7.513310,25.02101,-0.000175,24.017435,-0.0078,1.384
6164.00,7.513788,25.02091,-0.000175,24.017794,-0.0078,1.383
6166.00,7.513575,25.02085,-0.000174,24.017127,-0.0078,1.384
6168.00,7.512286,25.02157,-0.000175,24.018017,-0.0078,1.383
6170.00,7.513213,25.02119,-0.000174,24.017863,-0.0078,1.383
6172.00,7.513691,25.02096,-0.000174,24.017863,-0.0078,1.384
6174.00,7.513463,25.02151,-0.000176,24.017757,-0.0078,1.384
6176.00,7.514239,25.02133,-0.000176,24.017489,-0.0078,1.384
6178.00,7.515020,25.02184,-0.000175,24.017835,-0.0078,1.384
6180.00,7.515419,25.02101,-0.000174,24.018410,-0.0077,1.383
6182.00,7.515796,25.02155,-0.000174,24.017933,-0.0078,1.383
6184.00,7.515679,25.02159,-0.000175,24.017203,-0.0078,1.383
6186.00,7.516539,25.02090,-0.000174,24.017902,-0.0078,1.383
6188.00,7.516948,25.02154,-0.000173,24.017732,-0.0078,1.384
6190.00,7.516777,25.02082,-0.000175,24.017533,-0.0078,1.384
6192.00,7.516455,25.02065,-0.000174,24.017315,-0.0078,1.383
6194.00,7.516746,25.02110,-0.000174,24.017070,-0.0077,1.384
6196.00,7.516979,25.02092,-0.000173,24.016795,-0.0077,1.384
6198.00,7.516264,25.02053,-0.000174,24.017665,-0.0078,1.383
6200.00,7.516661,25.02130,-0.000173,24.017875,-0.0078,1.384
6202.00,7.516583,25.02155,-0.000173,24.017437,-0.0078,1.383
6204.00,7.516160,25.02161,-0.000174,24.017790,-0.0078,1.383
6206.00,7.516664,25.02177,-0.000175,24.017322,-0.0078,1.384
6208.00,7.517473,25.02087,-0.000174,24.017319,-0.0077,1.384
6210.00,7.517727,25.02078,-0.000173,24.017803,-0.0078,1.383
6212.00,7.517778,25.02170,-0.000175,24.017507,-0.0078,1.383
6214.00,7.517301,25.02235,-0.000175,24.017571,-0.0078,1.384
6216.00,7.517553,25.02248,-0.000174,24.018006,-0.0077,1.384
6218.00,7.517191,25.02259,-0.000173,24.017632,-0.0078,1.384
6220.00,7.516911,25.02240,-0.000174,24.017139,-0.0078,1.384
6222.00,7.516824,25.02140,-0.000174,24.017558,-0.0078,1.384
6224.00,7.517362,25.02156,-0.000174,24.017395,-0.0078,1.384
6226.00,7.517610,25.02180,-0.000174,24.017411,-0.0078,1.384
6228.00,7.518361,25.02181,-0.000173,24.017915,-0.0078,1.384
6230.00,7.518572,25.02186,-0.000174,24.017614,-0.0078,1.384
6232.00,7.518595,25.02190,-0.000173,24.017292,-0.0078,1.383
6234.00,7.519442,25.02111,-0.000173,24.017094,-0.0078,1.384
6236.00,7.518828,25.02034,-0.000173,24.017203,-0.0077,1.384
6238.00,7.517945,25.02071,-0.000173,24.018037,-0.0077,1.384
6240.00,7.518959,25.02205,-0.000172,24.017328,-0.0077,1.383
6242.00,7.518518,25.02127,-0.000173,24.017435,-0.0078,1.383
6244.00,7.517555,25.02080,-0.000174,24.017640,-0.0078,1.383
6246.00,7.516708,25.02084,-0.000174,24.017888,-0.0078,1.384
6248.00,7.517103,25.02003,-0.000175,24.017948,-0.0078,1.384
6250.00,7.517282,25.02069,-0.000173,24.017808,-0.0078,1.383
6252.00,7.517454,25.02047,-0.000173,24.017360,-0.0078,1.384
6254.00,7.517313,25.02167,-0.000174,24.017270,-0.0078,1.383
6256.00,7.517219,25.02093,-0.000174,24.017721,-0.0078,1.383
6258.00,7.517500,25.02137,-0.000172,24.017719,-0.0078,1.383
6260.00,7.517456,25.02158,-0.000174,24.017070,-0.0078,1.384
6262.00,7.517352,25.02097,-0.000175,24.017205,-0.0078,1.384
6264.00,7.517295,25.02140,-0.000174,24.017732,-0.0078,1.384
6266.00,7.518316,25.02111,-0.000174,24.017832,-0.0078,1.383
6268.00,7.518878,25.02088,-0.000174,24.017098,-0.0078,1.384
6270.00,7.518453,25.02097,-0.000174,24.018127,-0.0078,1.384
6272.00,7.518451,25.02107,-0.000174,24.018047,-0.0078,1.384
6274.00,7.519005,25.02030,-0.000174,24.017837,-0.0077,1.384
6276.00,7.519288,25.02073,-0.000174,24.017718,-0.0078,1.384
6278.00,7.519100,25.02139,-0.000175,24.017576,-0.0078,1.383
6280.00,7.519029,25.02097,-0.000174,24.017293,-0.0078,1.383
6282.00,7.519407,25.02067,-0.000173,24.017473,-0.0078,1.384
6284.00,7.518630,25.02089,-0.000174,24.017629,-0.0078,1.384
6286.00,7.518704,25.02075,-0.000174,24.017640,-0.0078,1.384
6288.00,7.518744,25.02004,-0.000174,24.017319,-0.0078,1.384
6290.00,7.517819,25.01968,-0.000173,24.017781,-0.0078,1.384
6292.00,7.517740,25.02067,-0.000174,24.017215,-0.0078,1.383
6294.00,7.517720,25.02007,-0.000174,24.016492,-0.0078,1.383
6296.00,7.517558,25.01963,-0.000174,24.016985,-0.0078,1.384
6298.00,7.518867,25.02001,-0.000175,24.017330,-0.0078,1.385
6300.00,7.520286,25.01994,-0.000175,24.017498,-0.0078,1.384
6302.00,7.519242,25.02047,-0.000175,24.017060,-0.0078,1.383
6304.00,7.518167,25.02115,-0.000175,24.017522,-0.0078,1.384
6306.00,7.518761,25.02044,-0.000174,24.017467,-0.0078,1.383
6308.00,7.518785,25.01957,-0.000174,24.017518,-0.0078,1.384
6310.00,7.518258,25.02000,-0.000174,24.016876,-0.0078,1.383
6312.00,7.518284,25.02011,-0.000174,24.017121,-0.0078,1.384
6314.00,7.518565,25.01994,-0.000175,24.017973,-0.0078,1.384
6316.00,7.519402,25.02057,-0.000175,24.017047,-0.0078,1.384
6318.00,7.519895,25.02039,-0.000175,24.016898,-0.0078,1.384
6320.00,7.519762,25.02028,-0.000175,24.017132,-0.0078,1.384
6322.00,7.519239,25.02048,-0.000174,24.017641,-0.0078,1.384
6324.00,7.518825,25.02098,-0.000173,24.017919,-0.0078,1.384
6326.00,7.518626,25.02023,-0.000173,24.017676,-0.0078,1.384
6328.00,7.518808,25.02021,-0.000173,24.018017,-0.0077,1.384
6330.00,7.518128,25.02077,-0.000174,24.017654,-0.0078,1.384
6332.00,7.517835,25.02072,-0.000173,24.017553,-0.0078,1.384
6334.00,7.517996,25.01979,-0.000174,24.017975,-0.0078,1.384
6336.00,7.519002,25.02032,-0.000175,24.018156,-0.0077,1.384
6338.00,7.518895,25.02042,-0.000173,24.017333,-0.0077,1.384
6340.00,7.518537,25.01969,-0.000174,24.017357,-0.0078,1.384
6342.00,7.517721,25.01947,-0.000174,24.017578,-0.0078,1.384
6344.00,7.517242,25.01964,-0.000174,24.016909,-0.0078,1.385
6346.00,7.517196,25.01968,-0.000174,24.016983,-0.0078,1.384
6348.00,7.517733,25.01975,-0.000174,24.017513,-0.0078,1.384
6350.00,7.518107,25.01940,-0.000174,24.018397,-0.0077,1.384
6352.00,7.518557,25.01986,-0.000173,24.017576,-0.0077,1.383
6354.00,7.517173,25.02080,-0.000172,24.017457,-0.0077,1.384
6356.00,7.517631,25.01996,-0.000174,24.017705,-0.0078,1.384
6358.00,7.518352,25.02057,-0.000176,24.017643,-0.0078,1.385
6360.00,7.518516,25.02005,-0.000174,24.017774,-0.0078,1.384
6362.00,7.519052,25.02023,-0.000173,24.017864,-0.0078,1.383
6364.00,7.519261,25.02061,-0.000175,24.017270,-0.0078,1.384
6366.00,7.519038,25.02044,-0.000174,24.016815,-0.0078,1.384
6368.00,7.518539,25.02015,-0.000174,24.017299,-0.0078,1.384
6370.00,7.519368,25.02009,-0.000174,24.018080,-0.0078,1.384
6372.00,7.519089,25.01994,-0.000174,24.017266,-0.0078,1.384
6374.00,7.519247,25.02023,-0.000175,24.017602,-0.0078,1.384
6376.00,7.519189,25.02057,-0.000173,24.018109,-0.0078,1.384
6378.00,7.519307,25.02027,-0.000172,24.017482,-0.0078,1.384
6380.00,7.519329,25.01985,-0.000173,24.016693,-0.0078,1.384
6382.00,7.519278,25.01987,-0.000175,24.016967,-0.0078,1.383
6384.00,7.518631,25.01988,-0.000174,24.017208,-0.0078,1.384
6386.00,7.517614,25.01972,-0.000176,24.017484,-0.0078,1.384
6388.00,7.517886,25.01846,-0.000176,24.017739,-0.0078,1.384
6390.00,7.518745,25.01884,-0.000175,24.018006,-0.0078,1.384
6392.00,7.518560,25.01969,-0.000174,24.017567,-0.0078,1.385
6394.00,7.519446,25.01985,-0.000172,24.017219,-0.0078,1.385
6396.00,7.520010,25.02022,-0.000174,24.017304,-0.0078,1.384
6398.00,7.519348,25.02001,-0.000173,24.017128,-0.0078,1.383
6400.00,7.518005,25.02073,-0.000175,24.016953,-0.0078,1.384
6402.00,7.518032,25.01973,-0.000175,24.018185,-0.0078,1.384
6404.00,7.518049,25.01982,-0.000175,24.017777,-0.0078,1.384
6406.00,7.518731,25.02043,-0.000175,24.017476,-0.0078,1.384
6408.00,7.518619,25.02027,-0.000174,24.017125,-0.0078,1.384
6410.00,7.518368,25.02021,-0.000174,24.017513,-0.0078,1.384
6412.00,7.518386,25.02044,-0.000174,24.017257,-0.0078,1.384
6414.00,7.518343,25.02052,-0.000175,24.017382,-0.0078,1.384
6416.00,7.519432,25.01995,-0.000175,24.017058,-0.0078,1.384
6418.00,7.518650,25.01954,-0.000175,24.017341,-0.0078,1.384
6420.00,7.517394,25.01946,-0.000174,24.017335,-0.0078,1.384
6422.00,7.517826,25.01986,-0.000174,24.016753,-0.0078,1.384
6424.00,7.518399,25.02010,-0.000175,24.016896,-0.0078,1.384
6426.00,7.517960,25.01899,-0.000175,24.017529,-0.0078,1.384
6428.00,7.517433,25.01934,-0.000175,24.017348,-0.0078,1.384
6430.00,7.517904,25.01977,-0.000176,24.016730,-0.0078,1.384
6432.00,7.518668,25.02019,-0.000174,24.017090,-0.0078,1.384
6434.00,7.518685,25.02034,-0.000175,24.017540,-0.0078,1.384
6436.00,7.517809,25.01993,-0.000175,24.017756,-0.0078,1.384
6438.00,7.516828,25.01988,-0.000174,24.017110,-0.0078,1.384
6440.00,7.517088,25.02009,-0.000175,24.017282,-0.0078,1.384
6442.00,7.517997,25.01990,-0.000174,24.016516,-0.0078,1.384
6444.00,7.517845,25.02031,-0.000174,24.017341,-0.0078,1.384
6446.00,7.517976,25.02057,-0.000173,24.016973,-0.0078,1.384
6448.00,7.518749,25.01971,-0.000175,24.017205,-0.0078,1.384
6450.00,7.519159,25.01953,-0.000175,24.017148,-0.0078,1.384
6452.00,7.519350,25.02029,-0.000175,24.017290,-0.0078,1.384
6454.00,7.519176,25.01935,-0.000175,24.017563,-0.0078,1.384
6456.00,7.519127,25.01971,-0.000175,24.017261,-0.0078,1.385
6458.00,7.519179,25.02024,-0.000174,24.016949,-0.0078,1.384
6460.00,7.519010,25.02005,-0.000174,24.017054,-0.0078,1.384
6462.00,7.519777,25.02009,-0.000175,24.017212,-0.0078,1.384
6464.00,7.518873,25.02069,-0.000175,24.017092,-0.0078,1.384
6466.00,7.518357,25.02059,-0.000173,24.017103,-0.0078,1.384
6468.00,7.518527,25.02101,-0.000174,24.016884,-0.0077,1.384
6470.00,7.518133,25.02056,-0.000175,24.017643,-0.0078,1.384
6472.00,7.517847,25.02041,-0.000174,24.017567,-0.0078,1.384
6474.00,7.518286,25.01984,-0.000174,24.017212,-0.0078,1.384
6476.00,7.517866,25.01932,-0.000174,24.017429,-0.0078,1.384
6478.00,7.517357,25.01978,-0.000174,24.017244,-0.0078,1.384
6480.00,7.516967,25.02047,-0.000174,24.017440,-0.0078,1.384
6482.00,7.517176,25.01978,-0.000174,24.017743,-0.0078,1.384
6484.00,7.517446,25.01980,-0.000174,24.017399,-0.0078,1.385
6486.00,7.516822,25.01983,-0.000175,24.016951,-0.0078,1.384
6488.00,7.516965,25.01939,-0.000174,24.017453,-0.0078,1.384
6490.00,7.517654,25.01961,-0.000175,24.017730,-0.0078,1.385
6492.00,7.517470,25.01977,-0.000176,24.017253,-0.0078,1.385
6494.00,7.517366,25.01945,-0.000176,24.017854,-0.0078,1.385
6496.00,7.517705,25.01989,-0.000176,24.017658,-0.0078,1.384
6498.00,7.518082,25.01968,-0.000175,24.017767,-0.0078,1.383
6500.00,7.518128,25.02015,-0.000175,24.016840,-0.0078,1.384
6502.00,7.517445,25.02071,-0.000175,24.017284,-0.0078,1.384
6504.00,7.517655,25.02121,-0.000175,24.018138,-0.0078,1.385
6506.00,7.518268,25.02074,-0.000174,24.017471,-0.0078,1.384
6508.00,7.517762,25.02007,-0.000174,24.017272,-0.0078,1.384
6510.00,7.517015,25.02056,-0.000173,24.017069,-0.0078,1.384
6512.00,7.516742,25.01995,-0.000174,24.017495,-0.0078,1.384
6514.00,7.516466,25.01954,-0.000174,24.017399,-0.0078,1.384
6516.00,7.516188,25.02071,-0.000176,24.018096,-0.0078,1.385
6518.00,7.516771,25.02003,-0.000175,24.017627,-0.0078,1.385
6520.00,7.517169,25.01998,-0.000174,24.017732,-0.0078,1.384
6522.00,7.516753,25.02031,-0.000174,24.017892,-0.0078,1.384
6524.00,7.516738,25.02068,-0.000174,24.017212,-0.0078,1.384
6526.00,7.517513,25.02122,-0.000174,24.017326,-0.0078,1.384
6528.00,7.518186,25.02071,-0.000174,24.018169,-0.0078,1.384
6530.00,7.518286,25.02089,-0.000175,24.017826,-0.0078,1.384
6532.00,7.517985,25.02123,-0.000175,24.017547,-0.0077,1.384
6534.00,7.517841,25.02077,-0.000174,24.017016,-0.0078,1.385
6536.00,7.518738,25.02025,-0.000175,24.017594,-0.0078,1.385
6538.00,7.518832,25.02064,-0.000174,24.017571,-0.0078,1.384
6540.00,7.517927,25.02051,-0.000173,24.017533,-0.0078,1.384
6542.00,7.517717,25.02088,-0.000174,24.018138,-0.0078,1.383
6544.00,7.517593,25.02072,-0.000173,24.017848,-0.0078,1.384
6546.00,7.518171,25.02037,-0.000174,24.017072,-0.0078,1.385
6548.00,7.518204,25.02057,-0.000174,24.017038,-0.0078,1.385
6550.00,7.517641,25.02110,-0.000173,24.017480,-0.0078,1.384
6552.00,7.517339,25.02145,-0.000174,24.017917,-0.0078,1.384
6554.00,7.517067,25.02193,-0.000175,24.017930,-0.0078,1.384
6556.00,7.517142,25.02221,-0.000174,24.017103,-0.0078,1.384
6558.00,7.516641,25.02267,-0.000173,24.017660,-0.0078,1.384
6560.00,7.516884,25.02231,-0.000173,24.017964,-0.0077,1.385
6562.00,7.517196,25.02326,-0.000175,24.017312,-0.0077,1.384
6564.00,7.516757,25.02330,-0.000175,24.017578,-0.0078,1.384
6566.00,7.517010,25.02375,-0.000174,24.017344,-0.0078,1.384
6568.00,7.517118,25.02335,-0.000173,24.017261,-0.0078,1.384
6570.00,7.516329,25.02383,-0.000173,24.017950,-0.0078,1.384
6572.00,7.517197,25.02400,-0.000174,24.017893,-0.0077,1.385
6574.00,7.517619,25.02355,-0.000174,24.017177,-0.0077,1.385
6576.00,7.518170,25.02354,-0.000175,24.017214,-0.0078,1.384
6578.00,7.517925,25.02318,-0.000174,24.018249,-0.0078,1.384
6580.00,7.517646,25.02362,-0.000174,24.017665,-0.0078,1.384
6582.00,7.517114,25.02418,-0.000173,24.017431,-0.0078,1.384
6584.00,7.516624,25.02336,-0.000173,24.017873,-0.0077,1.385
6586.00,7.516759,25.02290,-0.000173,24.017166,-0.0077,1.384
6588.00,7.516489,25.02257,-0.000173,24.017362,-0.0078,1.384
6590.00,7.516215,25.02292,-0.000174,24.017806,-0.0078,1.384
6592.00,7.515842,25.02311,-0.000174,24.017255,-0.0078,1.385
6594.00,7.515581,25.02282,-0.000174,24.018435,-0.0078,1.384
6596.00,7.515451,25.02271,-0.000175,24.017491,-0.0078,1.384
6598.00,7.515952,25.02349,-0.000175,24.017486,-0.0077,1.384
6600.00,7.515554,25.02392,-0.000174,24.017777,-0.0078,1.384
6602.00,7.515278,25.02424,-0.000175,24.017547,-0.0078,1.384
@11,12.0000,24.0
6604.00,7.516453,25.02414,-0.000173,24.018220,-0.0078,1.384
6606.00,7.515666,25.02436,-0.000174,24.017808,-0.0078,1.384
6608.00,7.507471,25.02409,-0.000175,24.017738,-0.0078,1.384
6610.00,7.482779,25.02337,-0.000173,24.017765,-0.0077,1.382
6612.00,7.426350,25.02395,-0.000172,24.017761,-0.0077,1.383
6614.00,7.354111,25.02347,-0.000174,24.018341,-0.0078,1.384
6616.00,7.287085,25.02355,-0.000174,24.017482,-0.0078,1.385
6618.00,7.226589,25.02315,-0.000174,24.018118,-0.0077,1.385
6620.00,7.171262,25.02307,-0.000175,24.017672,-0.0078,1.385
6622.00,7.118986,25.02307,-0.000176,24.017607,-0.0078,1.385
6624.00,7.070078,25.02200,-0.000177,24.017738,-0.0078,1.385
6626.00,7.023384,25.02266,-0.000177,24.017279,-0.0078,1.386
6628.00,6.980636,25.02309,-0.000176,24.017863,-0.0077,1.386
6630.00,6.944748,25.02322,-0.000176,24.017879,-0.0077,1.386
6632.00,6.919538,25.02286,-0.000175,24.018149,-0.0078,1.386
6634.00,6.914149,25.02263,-0.000175,24.018200,-0.0078,1.386
6636.00,6.939576,25.02258,-0.000177,24.018004,-0.0078,1.387
6638.00,6.977614,25.02324,-0.000177,24.017810,-0.0078,1.386
6640.00,7.013509,25.02300,-0.000177,24.017915,-0.0078,1.385
6642.00,7.046369,25.02235,-0.000176,24.017718,-0.0077,1.385
6644.00,7.079222,25.02265,-0.000175,24.017893,-0.0078,1.385
6646.00,7.113644,25.02327,-0.000174,24.017912,-0.0077,1.384
6648.00,7.147442,25.02301,-0.000175,24.017997,-0.0078,1.384
6650.00,7.180462,25.02287,-0.000176,24.018490,-0.0078,1.384
6652.00,7.213600,25.02259,-0.000175,24.017979,-0.0078,1.385
6654.00,7.245131,25.02280,-0.000176,24.017522,-0.0077,1.384
6656.00,7.272821,25.02396,-0.000176,24.017643,-0.0077,1.385
6658.00,7.298980,25.02323,-0.000175,24.017859,-0.0077,1.384
6660.00,7.322679,25.02358,-0.000175,24.018261,-0.0078,1.384
6662.00,7.343923,25.02268,-0.000175,24.018319,-0.0077,1.384
6664.00,7.362068,25.02241,-0.000175,24.018058,-0.0077,1.384
6666.00,7.379541,25.02289,-0.000173,24.017971,-0.0078,1.384
6668.00,7.394395,25.02286,-0.000173,24.017991,-0.0078,1.384
6670.00,7.406981,25.02306,-0.000174,24.017342,-0.0077,1.385
6672.00,7.418269,25.02294,-0.000174,24.017364,-0.0077,1.385
6674.00,7.428618,25.02282,-0.000175,24.017649,-0.0077,1.384
6676.00,7.436613,25.02326,-0.000175,24.017725,-0.0077,1.385
6678.00,7.444118,25.02462,-0.000174,24.018187,-0.0078,1.385
6680.00,7.450964,25.02441,-0.000174,24.018357,-0.0078,1.384
6682.00,7.457185,25.02414,-0.000173,24.017886,-0.0078,1.384
6684.00,7.461788,25.02412,-0.000174,24.017475,-0.0077,1.384
6686.00,7.466210,25.02446,-0.000173,24.017047,-0.0077,1.384
6688.00,7.470136,25.02499,-0.000174,24.017843,-0.0077,1.385
6690.00,7.473932,25.02449,-0.000174,24.017805,-0.0077,1.385
6692.00,7.476894,25.02480,-0.000175,24.018162,-0.0077,1.384
6694.00,7.478545,25.02421,-0.000175,24.018236,-0.0077,1.384
6696.00,7.480757,25.02366,-0.000175,24.018176,-0.0077,1.385
6698.00,7.483367,25.02383,-0.000174,24.017368,-0.0077,1.385
6700.00,7.485049,25.02406,-0.000175,24.018129,-0.0078,1.385
6702.00,7.485997,25.02414,-0.000173,24.018212,-0.0077,1.385
6704.00,7.486992,25.02358,-0.000174,24.017478,-0.0077,1.384
6706.00,7.488097,25.02474,-0.000174,24.017507,-0.0077,1.384
6708.00,7.490658,25.02532,-0.000174,24.017690,-0.0077,1.384
6710.00,7.492379,25.02580,-0.000175,24.017678,-0.0077,1.385
6712.00,7.492668,25.02534,-0.000174,24.018296,-0.0077,1.384
6714.00,7.493240,25.02533,-0.000174,24.018018,-0.0077,1.384
6716.00,7.494986,25.02499,-0.000173,24.018008,-0.0077,1.385
6718.00,7.495726,25.02462,-0.000175,24.017471,-0.0078,1.384
6720.00,7.496365,25.02455,-0.000175,24.017843,-0.0078,1.384
6722.00,7.496702,25.02450,-0.000174,24.018341,-0.0078,1.384
6724.00,7.496873,25.02444,-0.000173,24.018182,-0.0077,1.385
6726.00,7.497802,25.02458,-0.000173,24.018149,-0.0077,1.384
6728.00,7.498493,25.02461,-0.000174,24.018254,-0.0077,1.384
6730.00,7.498945,25.02351,-0.000173,24.018104,-0.0077,1.384
6732.00,7.499157,25.02362,-0.000174,24.017863,-0.0078,1.384
6734.00,7.501000,25.02324,-0.000173,24.017926,-0.0078,1.384
6736.00,7.502296,25.02355,-0.000174,24.018062,-0.0078,1.385
6738.00,7.502751,25.02436,-0.000175,24.018203,-0.0077,1.384
6740.00,7.502808,25.02376,-0.000174,24.018156,-0.0077,1.385
6742.00,7.503268,25.02342,-0.000174,24.018584,-0.0077,1.385
6744.00,7.504506,25.02357,-0.000175,24.017370,-0.0077,1.384
6746.00,7.505604,25.02324,-0.000175,24.017924,-0.0077,1.385
6748.00,7.505861,25.02338,-0.000175,24.018983,-0.0077,1.385
6750.00,7.506697,25.02363,-0.000174,24.017926,-0.0077,1.384
6752.00,7.506761,25.02350,-0.000173,24.017848,-0.0077,1.384
6754.00,7.508206,25.02399,-0.000174,24.018365,-0.0077,1.384
6756.00,7.508411,25.02342,-0.000174,24.018430,-0.0077,1.384
6758.00,7.507954,25.02373,-0.000175,24.017768,-0.0077,1.384
6760.00,7.507676,25.02340,-0.000175,24.018174,-0.0077,1.384
6762.00,7.507040,25.02397,-0.000174,24.017714,-0.0077,1.385
6764.00,7.507357,25.02374,-0.000173,24.018223,-0.0077,1.384
6766.00,7.507743,25.02316,-0.000174,24.017366,-0.0077,1.384
6768.00,7.508419,25.02294,-0.000175,24.018073,-0.0077,1.385
6770.00,7.508318,25.02254,-0.000176,24.017324,-0.0077,1.385
6772.00,7.508908,25.02264,-0.000176,24.017890,-0.0077,1.385
6774.00,7.509568,25.02314,-0.000176,24.017946,-0.0078,1.384
6776.00,7.508872,25.02319,-0.000174,24.018053,-0.0077,1.384
6778.00,7.509443,25.02256,-0.000175,24.017587,-0.0078,1.384
6780.00,7.509554,25.02186,-0.000174,24.017576,-0.0078,1.384
6782.00,7.509199,25.02279,-0.000175,24.018298,-0.0078,1.384
6784.00,7.510071,25.02279,-0.000174,24.017467,-0.0078,1.384
6786.00,7.510101,25.02216,-0.000175,24.017915,-0.0077,1.385
6788.00,7.511020,25.02234,-0.000175,24.018312,-0.0078,1.385
6790.00,7.511647,25.02254,-0.000176,24.017759,-0.0078,1.384
6792.00,7.510742,25.02184,-0.000175,24.017513,-0.0078,1.384
6794.00,7.509814,25.02262,-0.000175,24.017857,-0.0078,1.384
6796.00,7.510281,25.02304,-0.000174,24.017759,-0.0077,1.385
6798.00,7.510945,25.02299,-0.000174,24.018136,-0.0078,1.384
6800.00,7.511156,25.02225,-0.000174,24.017738,-0.0077,1.385
6802.00,7.512122,25.02296,-0.000174,24.017924,-0.0077,1.384
6804.00,7.512042,25.02351,-0.000174,24.018093,-0.0077,1.385
6806.00,7.512073,25.02311,-0.000175,24.018296,-0.0078,1.384
6808.00,7.512479,25.02277,-0.000175,24.017888,-0.0078,1.384
6810.00,7.512394,25.02260,-0.000174,24.017395,-0.0077,1.384
6812.00,7.512750,25.02276,-0.000174,24.017841,-0.0077,1.384
6814.00,7.512684,25.02332,-0.000175,24.017745,-0.0077,1.384
6816.00,7.513487,25.02356,-0.000175,24.017873,-0.0077,1.385
6818.00,7.514014,25.02286,-0.000174,24.017337,-0.0078,1.384
6820.00,7.513333,25.02221,-0.000175,24.017850,-0.0078,1.384
6822.00,7.512539,25.02312,-0.000176,24.018142,-0.0078,1.385
6824.00,7.513165,25.02311,-0.000176,24.017516,-0.0077,1.384
6826.00,7.513114,25.02285,-0.000174,24.017663,-0.0078,1.384
6828.00,7.512469,25.02318,-0.000174,24.017324,-0.0078,1.385
6830.00,7.512842,25.02330,-0.000174,24.018296,-0.0077,1.385
6832.00,7.512745,25.02313,-0.000173,24.018060,-0.0077,1.384
6834.00,7.513608,25.02406,-0.000173,24.017919,-0.0077,1.385
6836.00,7.513850,25.02349,-0.000175,24.017484,-0.0078,1.385
6838.00,7.513343,25.02359,-0.000175,24.017864,-0.0078,1.384
6840.00,7.513420,25.02422,-0.000174,24.017803,-0.0077,1.384
6842.00,7.514166,25.02408,-0.000173,24.017090,-0.0077,1.385
6844.00,7.513994,25.02350,-0.000174,24.018392,-0.0077,1.384
6846.00,7.514190,25.02359,-0.000173,24.018396,-0.0078,1.385
6848.00,7.513655,25.02380,-0.000175,24.018086,-0.0078,1.385
6850.00,7.513687,25.02377,-0.000174,24.018004,-0.0078,1.384
6852.00,7.513039,25.02419,-0.000174,24.017922,-0.0077,1.385
6854.00,7.513446,25.02384,-0.000175,24.017594,-0.0077,1.385
6856.00,7.513830,25.02381,-0.000174,24.017890,-0.0078,1.384
6858.00,7.513904,25.02480,-0.000174,24.017400,-0.0077,1.384
6860.00,7.513204,25.02454,-0.000176,24.017734,-0.0078,1.384
6862.00,7.512858,25.02426,-0.000175,24.017533,-0.0078,1.384
6864.00,7.513534,25.02442,-0.000175,24.017364,-0.0077,1.384
6866.00,7.513613,25.02478,-0.000175,24.017451,-0.0078,1.385
6868.00,7.513282,25.02395,-0.000175,24.018200,-0.0078,1.385
6870.00,7.512976,25.02381,-0.000175,24.017683,-0.0078,1.385
6872.00,7.513071,25.02419,-0.000175,24.017518,-0.0078,1.385
6874.00,7.513119,25.02374,-0.000174,24.018539,-0.0078,1.384
6876.00,7.513280,25.02366,-0.000174,24.018089,-0.0077,1.383
6878.00,7.513880,25.02396,-0.000174,24.018183,-0.0078,1.385
6880.00,7.513670,25.02307,-0.000175,24.018008,-0.0077,1.385
6882.00,7.513908,25.02368,-0.000175,24.017786,-0.0078,1.385
6884.00,7.513544,25.02382,-0.000175,24.017366,-0.0078,1.385
6886.00,7.512921,25.02387,-0.000174,24.017799,-0.0077,1.384
6888.00,7.512848,25.02379,-0.000174,24.017821,-0.0078,1.385
6890.00,7.512937,25.02412,-0.000175,24.018303,-0.0078,1.384
6892.00,7.513402,25.02438,-0.000175,24.017917,-0.0077,1.384
6894.00,7.513422,25.02452,-0.000174,24.017656,-0.0077,1.385
6896.00,7.513622,25.02386,-0.000174,24.017803,-0.0077,1.385
6898.00,7.513466,25.02433,-0.000174,24.017995,-0.0078,1.385
6900.00,7.514102,25.02533,-0.000174,24.017902,-0.0078,1.385
6902.00,7.513347,25.02536,-0.000174,24.018004,-0.0077,1.384
6904.00,7.514195,25.02569,-0.000174,24.017955,-0.0078,1.384
6906.00,7.513801,25.02547,-0.000174,24.018044,-0.0078,1.385
6908.00,7.514236,25.02511,-0.000174,24.018287,-0.0078,1.385
6910.00,7.514420,25.02524,-0.000174,24.018028,-0.0078,1.385
6912.00,7.514431,25.02524,-0.000174,24.017877,-0.0077,1.384
6914.00,7.513106,25.02591,-0.000174,24.017899,-0.0078,1.384
6916.00,7.513647,25.02646,-0.000174,24.017486,-0.0078,1.385
6918.00,7.513964,25.02628,-0.000175,24.017937,-0.0077,1.385
6920.00,7.514308,25.02653,-0.000173,24.017467,-0.0077,1.384
6922.00,7.514795,25.02648,-0.000172,24.018722,-0.0077,1.384
6924.00,7.514792,25.02648,-0.000173,24.017899,-0.0077,1.385
6926.00,7.514281,25.02597,-0.000173,24.018216,-0.0077,1.385
6928.00,7.513450,25.02608,-0.000174,24.017997,-0.0077,1.385
6930.00,7.513660,25.02578,-0.000175,24.018285,-0.0077,1.385
6932.00,7.514695,25.02566,-0.000173,24.018113,-0.0078,1.384
6934.00,7.515137,25.02542,-0.000173,24.017801,-0.0078,1.385
6936.00,7.514418,25.02493,-0.000174,24.018376,-0.0078,1.384
6938.00,7.514893,25.02470,-0.000174,24.017970,-0.0078,1.385
6940.00,7.514482,25.02462,-0.000174,24.018049,-0.0077,1.385
6942.00,7.514166,25.02440,-0.000174,24.018116,-0.0077,1.384
6944.00,7.514461,25.02529,-0.000175,24.017703,-0.0077,1.384
6946.00,7.514517,25.02464,-0.000174,24.017786,-0.0078,1.384
6948.00,7.513722,25.02397,-0.000174,24.017409,-0.0077,1.384
6950.00,7.514239,25.02447,-0.000174,24.017197,-0.0078,1.384
6952.00,7.513256,25.02412,-0.000174,24.018531,-0.0078,1.384
6954.00,7.513023,25.02328,-0.000174,24.017979,-0.0078,1.384
6956.00,7.513248,25.02316,-0.000175,24.017946,-0.0078,1.384
6958.00,7.513859,25.02340,-0.000174,24.017919,-0.0078,1.385
6960.00,7.514431,25.02274,-0.000174,24.017928,-0.0078,1.385
6962.00,7.513761,25.02235,-0.000174,24.017815,-0.0078,1.384
6964.00,7.514097,25.02302,-0.000174,24.018385,-0.0078,1.384
6966.00,7.514908,25.02204,-0.000173,24.017931,-0.0077,1.384
6968.00,7.514679,25.02250,-0.000174,24.017638,-0.0077,1.384
6970.00,7.513801,25.02281,-0.000176,24.019104,-0.0078,1.385
6972.00,7.513550,25.02312,-0.000175,24.018111,-0.0078,1.385
6974.00,7.513544,25.02365,-0.000175,24.018220,-0.0078,1.385
6976.00,7.513855,25.02417,-0.000175,24.018499,-0.0078,1.385
6978.00,7.514861,25.02433,-0.000174,24.018272,-0.0078,1.385
6980.00,7.515224,25.02409,-0.000174,24.017676,-0.0078,1.385
6982.00,7.514859,25.02415,-0.000173,24.018080,-0.0078,1.385
6984.00,7.514511,25.02460,-0.000174,24.017931,-0.0078,1.385
6986.00,7.514648,25.02455,-0.000173,24.018798,-0.0078,1.385
6988.00,7.513734,25.02425,-0.000174,24.018296,-0.0078,1.385
6990.00,7.513741,25.02462,-0.000174,24.017799,-0.0078,1.385
6992.00,7.513388,25.02500,-0.000174,24.018347,-0.0078,1.385
6994.00,7.513809,25.02548,-0.000175,24.017868,-0.0078,1.384
6996.00,7.514882,25.02549,-0.000174,24.017924,-0.0078,1.384
6998.00,7.514560,25.02546,-0.000174,24.017868,-0.0077,1.385
7000.00,7.515104,25.02564,-0.000173,24.017999,-0.0078,1.385
7002.00,7.514148,25.02587,-0.000174,24.017674,-0.0078,1.384
7004.00,7.514142,25.02457,-0.000172,24.017951,-0.0077,1.384
7006.00,7.513269,25.02523,-0.000174,24.017843,-0.0077,1.384
7008.00,7.512634,25.02504,-0.000173,24.017841,-0.0078,1.384
7010.00,7.513070,25.02491,-0.000175,24.017748,-0.0078,1.385
7012.00,7.512595,25.02535,-0.000176,24.017136,-0.0078,1.385
7014.00,7.512324,25.02507,-0.000175,24.017263,-0.0077,1.385
7016.00,7.512545,25.02407,-0.000175,24.017411,-0.0078,1.385
7018.00,7.512895,25.02462,-0.000174,24.018459,-0.0077,1.385
7020.00,7.513179,25.02483,-0.000174,24.017703,-0.0077,1.385
7022.00,7.513061,25.02518,-0.000174,24.018153,-0.0077,1.384
7024.00,7.513904,25.02421,-0.000173,24.017962,-0.0077,1.384
7026.00,7.514600,25.02425,-0.000173,24.017672,-0.0077,1.385
7028.00,7.513973,25.02482,-0.000173,24.018049,-0.0078,1.385
7030.00,7.514211,25.02436,-0.000173,24.017563,-0.0078,1.384
7032.00,7.513532,25.02467,-0.000174,24.017848,-0.0077,1.384
7034.00,7.513287,25.02402,-0.000174,24.017993,-0.0077,1.385
7036.00,7.513840,25.02407,-0.000174,24.017883,-0.0077,1.385
7038.00,7.513580,25.02378,-0.000174,24.018646,-0.0077,1.385
7040.00,7.513359,25.02386,-0.000173,24.018852,-0.0077,1.385
7042.00,7.513764,25.02372,-0.000173,24.018361,-0.0077,1.385
7044.00,7.513793,25.02439,-0.000173,24.018252,-0.0077,1.384
7046.00,7.513976,25.02465,-0.000173,24.018557,-0.0078,1.385
7048.00,7.513756,25.02480,-0.000173,24.018060,-0.0078,1.385
7050.00,7.513763,25.02416,-0.000174,24.017883,-0.0078,1.385
7052.00,7.514009,25.02401,-0.000174,24.018037,-0.0078,1.384
7054.00,7.514295,25.02485,-0.000174,24.018028,-0.0077,1.384
7056.00,7.513867,25.02352,-0.000172,24.017866,-0.0078,1.384
7058.00,7.513798,25.02423,-0.000173,24.017863,-0.0077,1.385
7060.00,7.512880,25.02403,-0.000174,24.018164,-0.0077,1.385
7062.00,7.513859,25.02418,-0.000174,24.018091,-0.0077,1.384
7064.00,7.514958,25.02347,-0.000173,24.018571,-0.0078,1.384
7066.00,7.513837,25.02373,-0.000173,24.017817,-0.0078,1.385
7068.00,7.513759,25.02433,-0.000174,24.017841,-0.0077,1.385
7070.00,7.513354,25.02447,-0.000174,24.017797,-0.0077,1.385
7072.00,7.512491,25.02439,-0.000175,24.017625,-0.0077,1.384
7074.00,7.512289,25.02406,-0.000174,24.018162,-0.0077,1.385
7076.00,7.511732,25.02539,-0.000173,24.018419,-0.0077,1.385
7078.00,7.511864,25.02530,-0.000174,24.017259,-0.0077,1.384
7080.00,7.512208,25.02437,-0.000174,24.017848,-0.0078,1.384
7082.00,7.512485,25.02396,-0.000175,24.017924,-0.0078,1.385
7084.00,7.513333,25.02419,-0.000174,24.017475,-0.0077,1.385
7086.00,7.514354,25.02399,-0.000174,24.018091,-0.0077,1.384
7088.00,7.513346,25.02392,-0.000175,24.017328,-0.0077,1.384
7090.00,7.513080,25.02358,-0.000174,24.017712,-0.0077,1.385
7092.00,7.512863,25.02349,-0.000175,24.018405,-0.0077,1.385
7094.00,7.512913,25.02407,-0.000175,24.018035,-0.0078,1.386
7096.00,7.514672,25.02392,-0.000174,24.018203,-0.0077,1.385
7098.00,7.514357,25.02372,-0.000173,24.017989,-0.0077,1.384
7100.00,7.512985,25.02306,-0.000173,24.017393,-0.0077,1.384
7102.00,7.512259,25.02312,-0.000173,24.018267,-0.0078,1.385
7104.00,7.512817,25.02303,-0.000173,24.018136,-0.0077,1.385
7106.00,7.514237,25.02358,-0.000174,24.017881,-0.0078,1.386
7108.00,7.514404,25.02362,-0.000175,24.017384,-0.0078,1.385
7110.00,7.513498,25.02370,-0.000175,24.017933,-0.0078,1.385
7112.00,7.513027,25.02314,-0.000174,24.017625,-0.0078,1.384
7114.00,7.513290,25.02359,-0.000175,24.018240,-0.0077,1.385
7116.00,7.513808,25.02357,-0.000174,24.017971,-0.0077,1.384
7118.00,7.513675,25.02305,-0.000173,24.017611,-0.0077,1.384
7120.00,7.513750,25.02250,-0.000174,24.017319,-0.0077,1.385
7122.00,7.513398,25.02305,-0.000174,24.017627,-0.0077,1.385
7124.00,7.513432,25.02360,-0.000174,24.018031,-0.0077,1.385
7126.00,7.513545,25.02317,-0.000173,24.018238,-0.0078,1.385
7128.00,7.513117,25.02282,-0.000173,24.018648,-0.0077,1.385
7130.00,7.512964,25.02344,-0.000174,24.018140,-0.0077,1.385
7132.00,7.512690,25.02327,-0.000174,24.017908,-0.0077,1.384
7134.00,7.512308,25.02228,-0.000175,24.018561,-0.0077,1.385
7136.00,7.513109,25.02312,-0.000175,24.018361,-0.0077,1.385
7138.00,7.513592,25.02352,-0.000175,24.018113,-0.0077,1.385
7140.00,7.513853,25.02279,-0.000173,24.018622,-0.0077,1.385
7142.00,7.513800,25.02297,-0.000173,24.018272,-0.0078,1.385
7144.00,7.512806,25.02331,-0.000174,24.018017,-0.0077,1.385
7146.00,7.513130,25.02201,-0.000174,24.017960,-0.0077,1.385
7148.00,7.513491,25.02266,-0.000174,24.017912,-0.0077,1.384
7150.00,7.513528,25.02307,-0.000174,24.017921,-0.0077,1.384
7152.00,7.513947,25.02219,-0.000174,24.018350,-0.0077,1.385
7154.00,7.513380,25.02246,-0.000174,24.017919,-0.0078,1.384
7156.00,7.513050,25.02314,-0.000174,24.017960,-0.0077,1.385
7158.00,7.512679,25.02277,-0.000175,24.018298,-0.0077,1.384
7160.00,7.513010,25.02274,-0.000175,24.017721,-0.0077,1.385
7162.00,7.513004,25.02344,-0.000174,24.017966,-0.0077,1.384
7164.00,7.512388,25.02321,-0.000174,24.018241,-0.0077,1.384
7166.00,7.512042,25.02316,-0.000174,24.018432,-0.0077,1.385
7168.00,7.512432,25.02270,-0.000175,24.018260,-0.0078,1.385
7170.00,7.512702,25.02359,-0.000175,24.017944,-0.0077,1.385
7172.00,7.512603,25.02359,-0.000174,24.017476,-0.0077,1.385
7174.00,7.512280,25.02310,-0.000173,24.017712,-0.0077,1.385
7176.00,7.511836,25.02321,-0.000174,24.017763,-0.0077,1.385
7178.00,7.511951,25.02355,-0.000174,24.018171,-0.0077,1.384
7180.00,7.512103,25.02361,-0.000174,24.017589,-0.0077,1.384
7182.00,7.512197,25.02373,-0.000175,24.017747,-0.0078,1.385
7184.00,7.512365,25.02311,-0.000175,24.018100,-0.0077,1.385
7186.00,7.512881,25.02326,-0.000174,24.018559,-0.0077,1.385
7188.00,7.513388,25.02346,-0.000175,24.018015,-0.0077,1.385
7190.00,7.513713,25.02340,-0.000174,24.017125,-0.0077,1.384
7192.00,7.513308,25.02337,-0.000173,24.017611,-0.0078,1.385
7194.00,7.512970,25.02259,-0.000174,24.018348,-0.0078,1.385
7196.00,7.512839,25.02218,-0.000175,24.017825,-0.0078,1.384
7198.00,7.514014,25.02263,-0.000175,24.018535,-0.0078,1.384
7200.00,7.514065,25.02258,-0.000176,24.017540,-0.0078,1.385
7202.00,7.513522,25.02290,-0.000175,24.017899,-0.0077,1.385
7204.00,7.512845,25.02281,-0.000174,24.017679,-0.0077,1.385
@12,12.0000,24.0
7206.00,7.510974,25.02199,-0.000174,24.018281,-0.0078,1.385
7208.00,7.503646,25.02163,-0.000174,24.017574,-0.0078,1.384
7210.00,7.483632,25.02199,-0.000173,24.018557,-0.0078,1.384
7212.00,7.436062,25.02240,-0.000172,24.018129,-0.0077,1.384
7214.00,7.371352,25.02156,-0.000173,24.017609,-0.0077,1.384
7216.00,7.309434,25.02204,-0.000173,24.017511,-0.0078,1.384
7218.00,7.254055,25.02255,-0.000174,24.017741,-0.0078,1.385
7220.00,7.204773,25.02138,-0.000175,24.017560,-0.0077,1.386
7222.00,7.157765,25.02219,-0.000176,24.017959,-0.0077,1.385
7224.00,7.112994,25.02168,-0.000174,24.018504,-0.0078,1.386
7226.00,7.070705,25.02259,-0.000176,24.017785,-0.0077,1.386
7228.00,7.030669,25.02233,-0.000176,24.017873,-0.0077,1.386
7230.00,6.997244,25.02233,-0.000177,24.018104,-0.0078,1.386
7232.00,6.973449,25.02193,-0.000177,24.017794,-0.0078,1.386
7234.00,6.966717,25.02121,-0.000177,24.017808,-0.0078,1.387
7236.00,6.987226,25.02117,-0.000176,24.017979,-0.0077,1.387
7238.00,7.022055,25.02175,-0.000176,24.018008,-0.0078,1.386
7240.00,7.055149,25.02274,-0.000176,24.017870,-0.0077,1.386
7242.00,7.085333,25.02244,-0.000175,24.017690,-0.0077,1.386
7244.00,7.115033,25.02204,-0.000175,24.017930,-0.0077,1.385
7246.00,7.144874,25.02213,-0.000175,24.017603,-0.0077,1.385
7248.00,7.175490,25.02201,-0.000175,24.017585,-0.0077,1.385
7250.00,7.206572,25.02137,-0.000176,24.017973,-0.0077,1.386
7252.00,7.235985,25.02209,-0.000175,24.018156,-0.0078,1.385
7254.00,7.264049,25.02214,-0.000174,24.017926,-0.0078,1.385
7256.00,7.290579,25.02186,-0.000174,24.017980,-0.0078,1.385
7258.00,7.315060,25.02186,-0.000175,24.018238,-0.0077,1.385
7260.00,7.337042,25.02203,-0.000176,24.018252,-0.0077,1.385
7262.00,7.356007,25.02101,-0.000176,24.018053,-0.0077,1.385
7264.00,7.373656,25.02112,-0.000175,24.017464,-0.0078,1.385
7266.00,7.388596,25.02127,-0.000174,24.018093,-0.0077,1.384
7268.00,7.401543,25.02129,-0.000175,24.017538,-0.0077,1.385
7270.00,7.414132,25.02112,-0.000175,24.017611,-0.0078,1.385
7272.00,7.423967,25.02180,-0.000175,24.017817,-0.0078,1.385
7274.00,7.432277,25.02184,-0.000176,24.018120,-0.0077,1.386
7276.00,7.439772,25.02167,-0.000175,24.017665,-0.0078,1.385
7278.00,7.446886,25.02143,-0.000174,24.017600,-0.0077,1.385
7280.00,7.452411,25.02210,-0.000173,24.017736,-0.0077,1.385
7282.00,7.458607,25.02187,-0.000175,24.017522,-0.0077,1.385
7284.00,7.463525,25.02124,-0.000175,24.017892,-0.0077,1.385
7286.00,7.467534,25.02183,-0.000175,24.018169,-0.0077,1.385
7288.00,7.471080,25.02174,-0.000175,24.018512,-0.0077,1.385
7290.00,7.472977,25.02163,-0.000175,24.017476,-0.0077,1.385
7292.00,7.475304,25.02177,-0.000175,24.017730,-0.0078,1.385
7294.00,7.477768,25.02306,-0.000175,24.018289,-0.0077,1.385
7296.00,7.479699,25.02260,-0.000175,24.017079,-0.0078,1.385
7298.00,7.481201,25.02209,-0.000175,24.017330,-0.0078,1.386
7300.00,7.483496,25.02222,-0.000176,24.017529,-0.0077,1.385
7302.00,7.485022,25.02291,-0.000175,24.018149,-0.0078,1.385
7304.00,7.485894,25.02304,-0.000174,24.018109,-0.0077,1.385
7306.00,7.486778,25.02305,-0.000173,24.017953,-0.0077,1.385
7308.00,7.488212,25.02272,-0.000174,24.017786,-0.0078,1.385
7310.00,7.488096,25.02359,-0.000174,24.017565,-0.0077,1.385
7312.00,7.489070,25.02322,-0.000174,24.017658,-0.0077,1.385
7314.00,7.491130,25.02369,-0.000174,24.017955,-0.0077,1.385
7316.00,7.491921,25.02346,-0.000174,24.018140,-0.0077,1.385
7318.00,7.493254,25.02378,-0.000174,24.017596,-0.0077,1.385
7320.00,7.494171,25.02247,-0.000174,24.017913,-0.0078,1.384
7322.00,7.494833,25.02255,-0.000175,24.018015,-0.0077,1.384
7324.00,7.495138,25.02366,-0.000173,24.018385,-0.0077,1.384
7326.00,7.496620,25.02358,-0.000174,24.017413,-0.0077,1.384
7328.00,7.496765,25.02400,-0.000174,24.018066,-0.0078,1.385
7330.00,7.497300,25.02274,-0.000174,24.017919,-0.0078,1.385
7332.00,7.497812,25.02342,-0.000174,24.017703,-0.0078,1.384
7334.00,7.498549,25.02359,-0.000174,24.018095,-0.0078,1.385
7336.00,7.499479,25.02333,-0.000175,24.017275,-0.0077,1.385
7338.00,7.499156,25.02282,-0.000175,24.018046,-0.0077,1.385
7340.00,7.499963,25.02238,-0.000174,24.018093,-0.0077,1.384
7342.00,7.500874,25.02326,-0.000174,24.017531,-0.0077,1.385
7344.00,7.501274,25.02349,-0.000174,24.017618,-0.0078,1.384
7346.00,7.501395,25.02370,-0.000175,24.018223,-0.0078,1.385
7348.00,7.502113,25.02352,-0.000174,24.017727,-0.0078,1.385
7350.00,7.503438,25.02351,-0.000174,24.018352,-0.0078,1.385
7352.00,7.503849,25.02358,-0.000173,24.017631,-0.0077,1.385
7354.00,7.504779,25.02310,-0.000174,24.017219,-0.0077,1.385
7356.00,7.505348,25.02324,-0.000175,24.018124,-0.0077,1.385
7358.00,7.504687,25.02341,-0.000175,24.017482,-0.0077,1.385
7360.00,7.504048,25.02308,-0.000174,24.017872,-0.0078,1.385
7362.00,7.504301,25.02244,-0.000175,24.017491,-0.0078,1.385
7364.00,7.504811,25.02170,-0.000174,24.018310,-0.0077,1.385
7366.00,7.504652,25.02247,-0.000175,24.017893,-0.0077,1.385
7368.00,7.504870,25.02312,-0.000174,24.017578,-0.0077,1.385
7370.00,7.505382,25.02368,-0.000174,24.017747,-0.0077,1.385
7372.00,7.506314,25.02342,-0.000174,24.018231,-0.0077,1.385
7374.00,7.506200,25.02341,-0.000174,24.018082,-0.0078,1.385
7376.00,7.505974,25.02403,-0.000174,24.017576,-0.0078,1.385
7378.00,7.506425,25.02419,-0.000174,24.017785,-0.0078,1.385
7380.00,7.506114,25.02359,-0.000174,24.017337,-0.0078,1.385
7382.00,7.506546,25.02305,-0.000175,24.017370,-0.0077,1.385
7384.00,7.507108,25.02354,-0.000174,24.017948,-0.0078,1.385
7386.00,7.507259,25.02350,-0.000174,24.018066,-0.0077,1.385
7388.00,7.507496,25.02358,-0.000175,24.018018,-0.0077,1.385
7390.00,7.507697,25.02299,-0.000174,24.017772,-0.0077,1.386
7392.00,7.508436,25.02322,-0.000174,24.017435,-0.0078,1.385
7394.00,7.508549,25.02324,-0.000174,24.017728,-0.0078,1.385
7396.00,7.508666,25.02263,-0.000174,24.018220,-0.0077,1.385
7398.00,7.509540,25.02257,-0.000174,24.018658,-0.0077,1.385
7400.00,7.510052,25.02298,-0.000174,24.018600,-0.0077,1.385
7402.00,7.508706,25.02300,-0.000174,24.018401,-0.0077,1.385
7404.00,7.508185,25.02261,-0.000174,24.018343,-0.0077,1.385
7406.00,7.507396,25.02304,-0.000174,24.017912,-0.0077,1.385
7408.00,7.507945,25.02351,-0.000174,24.018067,-0.0078,1.385
7410.00,7.508755,25.02348,-0.000175,24.017959,-0.0078,1.386
7412.00,7.508206,25.02293,-0.000175,24.017574,-0.0077,1.385
7414.00,7.508544,25.02325,-0.000175,24.018066,-0.0078,1.385
7416.00,7.509337,25.02394,-0.000175,24.017950,-0.0078,1.385
7418.00,7.509225,25.02464,-0.000173,24.018127,-0.0077,1.385
7420.00,7.509719,25.02455,-0.000175,24.017908,-0.0077,1.385
7422.00,7.509400,25.02429,-0.000175,24.017895,-0.0078,1.386
7424.00,7.509425,25.02456,-0.000175,24.018345,-0.0078,1.386
7426.00,7.508842,25.02371,-0.000175,24.017986,-0.0078,1.385
7428.00,7.508727,25.02434,-0.000175,24.018017,-0.0078,1.385
7430.00,7.508652,25.02434,-0.000174,24.017772,-0.0077,1.385
7432.00,7.508283,25.02507,-0.000174,24.017785,-0.0077,1.385
7434.00,7.507975,25.02514,-0.000173,24.018321,-0.0077,1.385
7436.00,7.507892,25.02513,-0.000174,24.017179,-0.0078,1.385
7438.00,7.508173,25.02475,-0.000174,24.017857,-0.0078,1.385
7440.00,7.508896,25.02481,-0.000175,24.018129,-0.0078,1.385
7442.00,7.508575,25.02466,-0.000175,24.017993,-0.0078,1.386
7444.00,7.508131,25.02488,-0.000174,24.017893,-0.0077,1.385
7446.00,7.508687,25.02501,-0.000175,24.018475,-0.0077,1.385
7448.00,7.508469,25.02437,-0.000176,24.017797,-0.0078,1.385
7450.00,7.509821,25.02527,-0.000176,24.018216,-0.0077,1.385
7452.00,7.510642,25.02508,-0.000175,24.017638,-0.0078,1.385
7454.00,7.510082,25.02561,-0.000175,24.017748,-0.0077,1.385
7456.00,7.509759,25.02538,-0.000176,24.018089,-0.0078,1.386
7458.00,7.510243,25.02512,-0.000176,24.017565,-0.0078,1.386
7460.00,7.509566,25.02632,-0.000175,24.018046,-0.0078,1.385
7462.00,7.509640,25.02518,-0.000175,24.018076,-0.0078,1.385
7464.00,7.510081,25.02515,-0.000174,24.017796,-0.0077,1.385
7466.00,7.509939,25.02519,-0.000175,24.017881,-0.0077,1.386
7468.00,7.509881,25.02549,-0.000175,24.017694,-0.0078,1.386
7470.00,7.509271,25.02530,-0.000175,24.018270,-0.0077,1.386
7472.00,7.509576,25.02514,-0.000175,24.017373,-0.0077,1.386
7474.00,7.510172,25.02523,-0.000176,24.018109,-0.0077,1.386
7476.00,7.510759,25.02529,-0.000175,24.018047,-0.0077,1.385
7478.00,7.510744,25.02573,-0.000174,24.017814,-0.0078,1.385
7480.00,7.510309,25.02620,-0.000175,24.017516,-0.0078,1.385
7482.00,7.509628,25.02553,-0.000175,24.016973,-0.0078,1.385
7484.00,7.509511,25.02466,-0.000175,24.017518,-0.0078,1.385
7486.00,7.509365,25.02481,-0.000174,24.017931,-0.0078,1.386
7488.00,7.509372,25.02461,-0.000175,24.018386,-0.0077,1.385
7490.00,7.509519,25.02487,-0.000174,24.018149,-0.0077,1.386
7492.00,7.510189,25.02584,-0.000175,24.018477,-0.0077,1.386
7494.00,7.510785,25.02554,-0.000175,24.018537,-0.0078,1.385
7496.00,7.510182,25.02485,-0.000175,24.018780,-0.0078,1.385
7498.00,7.510187,25.02471,-0.000175,24.017881,-0.0077,1.386
7500.00,7.510531,25.02416,-0.000174,24.018263,-0.0077,1.385
7502.00,7.510064,25.02456,-0.000173,24.018149,-0.0077,1.385
7504.00,7.509732,25.02467,-0.000174,24.018493,-0.0078,1.386
7506.00,7.510028,25.02430,-0.000174,24.018011,-0.0077,1.386
7508.00,7.510482,25.02438,-0.000175,24.017864,-0.0077,1.385
7510.00,7.510683,25.02455,-0.000175,24.017944,-0.0077,1.385
7512.00,7.510011,25.02430,-0.000174,24.018673,-0.0078,1.385
7514.00,7.509139,25.02511,-0.000176,24.018385,-0.0078,1.385
7516.00,7.509621,25.02518,-0.000175,24.017694,-0.0078,1.385
7518.00,7.509213,25.02583,-0.000174,24.018071,-0.0077,1.386
7520.00,7.509616,25.02626,-0.000174,24.017955,-0.0078,1.386
7522.00,7.510046,25.02652,-0.000175,24.018236,-0.0077,1.385
7524.00,7.510011,25.02627,-0.000175,24.017591,-0.0077,1.385
7526.00,7.509700,25.02683,-0.000175,24.017516,-0.0078,1.386
7528.00,7.510584,25.02702,-0.000174,24.017966,-0.0077,1.385
7530.00,7.511077,25.02663,-0.000175,24.018075,-0.0078,1.385
7532.00,7.510295,25.02588,-0.000176,24.018073,-0.0078,1.386
7534.00,7.510326,25.02604,-0.000175,24.017128,-0.0077,1.386
7536.00,7.510833,25.02593,-0.000175,24.018310,-0.0078,1.385
7538.00,7.510605,25.02573,-0.000174,24.018236,-0.0078,1.385
7540.00,7.510062,25.02527,-0.000174,24.017859,-0.0077,1.385
7542.00,7.509648,25.02494,-0.000175,24.018615,-0.0077,1.385
7544.00,7.508850,25.02558,-0.000175,24.017727,-0.0077,1.386
7546.00,7.508041,25.02614,-0.000175,24.018093,-0.0078,1.386
7548.00,7.508967,25.02542,-0.000174,24.018006,-0.0077,1.386
7550.00,7.510335,25.02525,-0.000173,24.018318,-0.0077,1.386
7552.00,7.509554,25.02602,-0.000173,24.018332,-0.0077,1.385
7554.00,7.509362,25.02665,-0.000173,24.017743,-0.0077,1.385
7556.00,7.509431,25.02705,-0.000174,24.018102,-0.0078,1.385
7558.00,7.509377,25.02643,-0.000174,24.017861,-0.0077,1.385
7560.00,7.509713,25.02654,-0.000174,24.018111,-0.0077,1.385
7562.00,7.509529,25.02615,-0.000173,24.018281,-0.0077,1.385
7564.00,7.509521,25.02616,-0.000173,24.017984,-0.0077,1.385
7566.00,7.509460,25.02659,-0.000175,24.018218,-0.0078,1.387
7568.00,7.510369,25.02633,-0.000174,24.018135,-0.0078,1.386
7570.00,7.510336,25.02599,-0.000175,24.017689,-0.0078,1.386
7572.00,7.510059,25.02677,-0.000174,24.018336,-0.0078,1.385
7574.00,7.510332,25.02668,-0.000174,24.018280,-0.0078,1.386
7576.00,7.510522,25.02719,-0.000174,24.018075,-0.0077,1.386
7578.00,7.510420,25.02718,-0.000174,24.017741,-0.0078,1.385
7580.00,7.510522,25.02691,-0.000174,24.018680,-0.0078,1.385
7582.00,7.511364,25.02716,-0.000175,24.018158,-0.0077,1.385
7584.00,7.511796,25.02580,-0.000174,24.017973,-0.0078,1.386
7586.00,7.511007,25.02536,-0.000176,24.018098,-0.0078,1.386
7588.00,7.509516,25.02540,-0.000175,24.017656,-0.0078,1.386
7590.00,7.509932,25.02464,-0.000175,24.017475,-0.0077,1.386
7592.00,7.510488,25.02466,-0.000174,24.018312,-0.0078,1.386
7594.00,7.510476,25.02432,-0.000174,24.017417,-0.0077,1.386
7596.00,7.510266,25.02399,-0.000174,24.018307,-0.0077,1.386
7598.00,7.509274,25.02442,-0.000174,24.018171,-0.0077,1.385
7600.00,7.508774,25.02501,-0.000174,24.017574,-0.0077,1.385
7602.00,7.508566,25.02548,-0.000174,24.018136,-0.0078,1.385
7604.00,7.508395,25.02518,-0.000175,24.017879,-0.0077,1.386
7606.00,7.508940,25.02465,-0.000174,24.017982,-0.0077,1.385
7608.00,7.508786,25.02431,-0.000174,24.017931,-0.0077,1.386
7610.00,7.509676,25.02483,-0.000175,24.018042,-0.0077,1.386
7612.00,7.510102,25.02511,-0.000175,24.018232,-0.0077,1.386
7614.00,7.509686,25.02492,-0.000175,24.018434,-0.0077,1.386
7616.00,7.510099,25.02423,-0.000174,24.018667,-0.0077,1.386
7618.00,7.510267,25.02466,-0.000175,24.018140,-0.0077,1.385
7620.00,7.510540,25.02529,-0.000173,24.018597,-0.0078,1.385
7622.00,7.510645,25.02476,-0.000174,24.018281,-0.0078,1.386
7624.00,7.510454,25.02546,-0.000174,24.018334,-0.0078,1.385
7626.00,7.510678,25.02563,-0.000175,24.018053,-0.0078,1.385
7628.00,7.510901,25.02511,-0.000174,24.018064,-0.0077,1.386
7630.00,7.510617,25.02525,-0.000173,24.017892,-0.0077,1.385
7632.00,7.510056,25.02580,-0.000173,24.018082,-0.0077,1.385
7634.00,7.509872,25.02589,-0.000174,24.017971,-0.0077,1.386
7636.00,7.510142,25.02602,-0.000175,24.017466,-0.0078,1.386
7638.00,7.510641,25.02533,-0.000174,24.018164,-0.0077,1.385
7640.00,7.510523,25.02483,-0.000174,24.017759,-0.0078,1.386
7642.00,7.510236,25.02501,-0.000175,24.018794,-0.0077,1.386
7644.00,7.509728,25.02482,-0.000175,24.018180,-0.0077,1.385
7646.00,7.510013,25.02483,-0.000174,24.017712,-0.0078,1.386
7648.00,7.510202,25.02455,-0.000175,24.018336,-0.0077,1.385
7650.00,7.510758,25.02464,-0.000174,24.018243,-0.0078,1.385
7652.00,7.509980,25.02435,-0.000173,24.018156,-0.0078,1.385
7654.00,7.509671,25.02451,-0.000174,24.017942,-0.0077,1.385
7656.00,7.509636,25.02413,-0.000175,24.017647,-0.0078,1.385
7658.00,7.510022,25.02451,-0.000175,24.017297,-0.0077,1.386
7660.00,7.510155,25.02487,-0.000174,24.017895,-0.0077,1.386
7662.00,7.509437,25.02437,-0.000175,24.018479,-0.0077,1.386
7664.00,7.509096,25.02402,-0.000174,24.018590,-0.0077,1.385
7666.00,7.510137,25.02490,-0.000174,24.018415,-0.0077,1.385
7668.00,7.510298,25.02619,-0.000174,24.018071,-0.0077,1.385
7670.00,7.510142,25.02558,-0.000174,24.017567,-0.0077,1.385
7672.00,7.510445,25.02437,-0.000175,24.018127,-0.0077,1.385
7674.00,7.509602,25.02422,-0.000174,24.018794,-0.0077,1.386
7676.00,7.509815,25.02484,-0.000175,24.018455,-0.0077,1.386
7678.00,7.509418,25.02450,-0.000174,24.018133,-0.0077,1.385
7680.00,7.509549,25.02451,-0.000174,24.017545,-0.0077,1.385
7682.00,7.508624,25.02443,-0.000174,24.018290,-0.0077,1.385
7684.00,7.507510,25.02473,-0.000173,24.018299,-0.0077,1.386
7686.00,7.507856,25.02526,-0.000173,24.017759,-0.0077,1.386
7688.00,7.508103,25.02555,-0.000173,24.018156,-0.0077,1.386
7690.00,7.508901,25.02570,-0.000174,24.018785,-0.0077,1.385
7692.00,7.509306,25.02529,-0.000175,24.018183,-0.0077,1.385
7694.00,7.510062,25.02536,-0.000175,24.017890,-0.0077,1.386
7696.00,7.510373,25.02475,-0.000176,24.017895,-0.0077,1.386
7698.00,7.509993,25.02517,-0.000174,24.018450,-0.0077,1.386
7700.00,7.509916,25.02566,-0.000174,24.018488,-0.0077,1.385
7702.00,7.509854,25.02461,-0.000174,24.017999,-0.0078,1.385
7704.00,7.510110,25.02462,-0.000174,24.017980,-0.0077,1.385
7706.00,7.511045,25.02501,-0.000175,24.017848,-0.0077,1.386
7708.00,7.510672,25.02459,-0.000175,24.017922,-0.0077,1.386
7710.00,7.509845,25.02434,-0.000174,24.018133,-0.0077,1.385
7712.00,7.509577,25.02429,-0.000172,24.018243,-0.0078,1.385
7714.00,7.509017,25.02459,-0.000173,24.018049,-0.0077,1.385
7716.00,7.508850,25.02504,-0.000175,24.018454,-0.0078,1.385
7718.00,7.509136,25.02505,-0.000173,24.018713,-0.0077,1.385
7720.00,7.509321,25.02459,-0.000173,24.018086,-0.0077,1.386
7722.00,7.509727,25.02461,-0.000173,24.018341,-0.0077,1.385
7724.00,7.509228,25.02459,-0.000173,24.017293,-0.0077,1.385
7726.00,7.508447,25.02431,-0.000174,24.017814,-0.0077,1.386
7728.00,7.508913,25.02467,-0.000175,24.017491,-0.0077,1.385
7730.00,7.508952,25.02481,-0.000174,24.017670,-0.0077,1.386
7732.00,7.508780,25.02473,-0.000175,24.018087,-0.0077,1.386
7734.00,7.508939,25.02494,-0.000175,24.017819,-0.0078,1.386
7736.00,7.509876,25.02553,-0.000175,24.017957,-0.0077,1.385
7738.00,7.510171,25.02471,-0.000174,24.017658,-0.0077,1.386
7740.00,7.509648,25.02503,-0.000174,24.017611,-0.0077,1.386
7742.00,7.509677,25.02485,-0.000174,24.017930,-0.0078,1.386
7744.00,7.509580,25.02478,-0.000175,24.018104,-0.0078,1.387
7746.00,7.509804,25.02408,-0.000175,24.018396,-0.0077,1.386
7748.00,7.509155,25.02443,-0.000175,24.017252,-0.0078,1.386
7750.00,7.509058,25.02469,-0.000174,24.017587,-0.0078,1.385
7752.00,7.508702,25.02433,-0.000174,24.017781,-0.0077,1.386
7754.00,7.508779,25.02413,-0.000174,24.018406,-0.0078,1.385
7756.00,7.508900,25.02395,-0.000172,24.018272,-0.0078,1.386
7758.00,7.509217,25.02366,-0.000174,24.017621,-0.0078,1.386
7760.00,7.508874,25.02373,-0.000175,24.017660,-0.0078,1.385
7762.00,7.508862,25.02372,-0.000174,24.017663,-0.0077,1.385
7764.00,7.509188,25.02360,-0.000174,24.017848,-0.0077,1.386
7766.00,7.509434,25.02365,-0.000174,24.018129,-0.0078,1.386
7768.00,7.509420,25.02451,-0.000173,24.017806,-0.0078,1.386
7770.00,7.509639,25.02358,-0.000174,24.018388,-0.0077,1.386
7772.00,7.509474,25.02340,-0.000174,24.017819,-0.0077,1.386
7774.00,7.509627,25.02287,-0.000174,24.018205,-0.0078,1.386
7776.00,7.508978,25.02321,-0.000174,24.017761,-0.0077,1.385
7778.00,7.509517,25.02344,-0.000174,24.017728,-0.0078,1.385
7780.00,7.509049,25.02391,-0.000174,24.018133,-0.0077,1.386
7782.00,7.508762,25.02421,-0.000174,24.017912,-0.0077,1.386
7784.00,7.508339,25.02451,-0.000174,24.017399,-0.0078,1.386
7786.00,7.508627,25.02479,-0.000174,24.018582,-0.0077,1.386
7788.00,7.508848,25.02588,-0.000172,24.018147,-0.0077,1.386
7790.00,7.509536,25.02498,-0.000175,24.018439,-0.0077,1.386
7792.00,7.509802,25.02462,-0.000175,24.017993,-0.0077,1.386
7794.00,7.509675,25.02492,-0.000175,24.017966,-0.0077,1.386
7796.00,7.508700,25.02464,-0.000174,24.017752,-0.0078,1.386
7798.00,7.508656,25.02406,-0.000174,24.017536,-0.0078,1.385
7800.00,7.509497,25.02380,-0.000174,24.018035,-0.0077,1.386
7802.00,7.509848,25.02403,-0.000174,24.018385,-0.0077,1.386
7804.00,7.509398,25.02397,-0.000174,24.017605,-0.0078,1.386
@13,12.0000,24.0
7806.00,7.508545,25.02370,-0.000174,24.017888,-0.0078,1.386
7808.00,7.502147,25.02366,-0.000176,24.017924,-0.0077,1.386
7810.00,7.485031,25.02379,-0.000175,24.017190,-0.0077,1.385
7812.00,7.444082,25.02311,-0.000172,24.017921,-0.0077,1.384
7814.00,7.386214,25.02401,-0.000173,24.018247,-0.0077,1.385
7816.00,7.329885,25.02434,-0.000173,24.018651,-0.0077,1.386
7818.00,7.279812,25.02474,-0.000172,24.017962,-0.0077,1.386
7820.00,7.234435,25.02474,-0.000175,24.017765,-0.0077,1.386
7822.00,7.193076,25.02401,-0.000176,24.018379,-0.0077,1.387
7824.00,7.153259,25.02343,-0.000178,24.017741,-0.0078,1.387
7826.00,7.113545,25.02335,-0.000176,24.017500,-0.0077,1.387
7828.00,7.077422,25.02370,-0.000176,24.017843,-0.0077,1.387
7830.00,7.045477,25.02433,-0.000175,24.018452,-0.0078,1.387
7832.00,7.023140,25.02409,-0.000175,24.017589,-0.0078,1.387
7834.00,7.015555,25.02379,-0.000177,24.017828,-0.0077,1.388
7836.00,7.034270,25.02354,-0.000176,24.017857,-0.0077,1.388
7838.00,7.066724,25.02355,-0.000177,24.018093,-0.0078,1.388
7840.00,7.097928,25.02457,-0.000176,24.017902,-0.0077,1.387
7842.00,7.125234,25.02414,-0.000176,24.018258,-0.0077,1.387
7844.00,7.151769,25.02452,-0.000175,24.018356,-0.0077,1.386
7846.00,7.179444,25.02442,-0.000175,24.017873,-0.0078,1.386
7848.00,7.207229,25.02456,-0.000174,24.017611,-0.0078,1.386
7850.00,7.234069,25.02453,-0.000174,24.017208,-0.0078,1.386
7852.00,7.259930,25.02489,-0.000175,24.018211,-0.0077,1.386
7854.00,7.285379,25.02544,-0.000175,24.018260,-0.0077,1.386
7856.00,7.309709,25.02444,-0.000174,24.017692,-0.0077,1.386
7858.00,7.331034,25.02506,-0.000175,24.017516,-0.0078,1.386
7860.00,7.349797,25.02416,-0.000176,24.018145,-0.0077,1.386
7862.00,7.367000,25.02403,-0.000175,24.017982,-0.0077,1.386
7864.00,7.382787,25.02446,-0.000174,24.017750,-0.0078,1.387
7866.00,7.397226,25.02454,-0.000175,24.017908,-0.0078,1.386
7868.00,7.409157,25.02473,-0.000174,24.018376,-0.0077,1.386
7870.00,7.420028,25.02510,-0.000174,24.018443,-0.0077,1.386
7872.00,7.428638,25.02506,-0.000175,24.018044,-0.0077,1.387
7874.00,7.436030,25.02485,-0.000175,24.017935,-0.0078,1.386
7876.00,7.443327,25.02509,-0.000174,24.018022,-0.0078,1.386
7878.00,7.450075,25.02537,-0.000173,24.017879,-0.0077,1.386
7880.00,7.455511,25.02595,-0.000173,24.017910,-0.0077,1.386
7882.00,7.460108,25.02507,-0.000174,24.017926,-0.0077,1.386
7884.00,7.463364,25.02461,-0.000174,24.017355,-0.0077,1.387
7886.00,7.466380,25.02544,-0.000173,24.018207,-0.0077,1.386
7888.00,7.469900,25.02563,-0.000175,24.018374,-0.0077,1.386
7890.00,7.472893,25.02641,-0.000175,24.018432,-0.0077,1.386
7892.00,7.475830,25.02643,-0.000174,24.018925,-0.0078,1.385
7894.00,7.477618,25.02587,-0.000173,24.017837,-0.0077,1.386
7896.00,7.479129,25.02572,-0.000173,24.017721,-0.0077,1.386
7898.00,7.481385,25.02504,-0.000173,24.017912,-0.0077,1.386
7900.00,7.482610,25.02510,-0.000173,24.018044,-0.0077,1.386
7902.00,7.483984,25.02479,-0.000174,24.017872,-0.0077,1.386
7904.00,7.485385,25.02470,-0.000174,24.018171,-0.0078,1.386
7906.00,7.486709,25.02445,-0.000174,24.018510,-0.0078,1.387
7908.00,7.487709,25.02517,-0.000173,24.017897,-0.0077,1.386
7910.00,7.489783,25.02530,-0.000174,24.017879,-0.0077,1.387
7912.00,7.490331,25.02546,-0.000174,24.017890,-0.0077,1.386
7914.00,7.490475,25.02576,-0.000174,24.018153,-0.0077,1.386
7916.00,7.491062,25.02539,-0.000174,24.017573,-0.0078,1.385
7918.00,7.491655,25.02481,-0.000174,24.017672,-0.0078,1.386
7920.00,7.492127,25.02530,-0.000176,24.018415,-0.0078,1.386
7922.00,7.493299,25.02453,-0.000175,24.017908,-0.0078,1.386
7924.00,7.494273,25.02479,-0.000175,24.018038,-0.0078,1.386
7926.00,7.495162,25.02511,-0.000176,24.017440,-0.0078,1.386
7928.00,7.495150,25.02474,-0.000174,24.017587,-0.0078,1.386
7930.00,7.495395,25.02435,-0.000175,24.017759,-0.0078,1.386
7932.00,7.496468,25.02478,-0.000174,24.017357,-0.0078,1.386
7934.00,7.496936,25.02455,-0.000174,24.017897,-0.0078,1.386
7936.00,7.497166,25.02494,-0.000174,24.017464,-0.0078,1.386
7938.00,7.497882,25.02515,-0.000175,24.017355,-0.0077,1.386
7940.00,7.498606,25.02483,-0.000174,24.017502,-0.0077,1.386
7942.00,7.498722,25.02537,-0.000174,24.017640,-0.0077,1.386
7944.00,7.498953,25.02512,-0.000175,24.017857,-0.0077,1.386
7946.00,7.499750,25.02486,-0.000174,24.017812,-0.0077,1.386
7948.00,7.500221,25.02400,-0.000174,24.017765,-0.0078,1.386
7950.00,7.500620,25.02375,-0.000175,24.017527,-0.0077,1.386
7952.00,7.500903,25.02430,-0.000175,24.017968,-0.0078,1.386
7954.00,7.500129,25.02482,-0.000174,24.018530,-0.0078,1.386
7956.00,7.500321,25.02492,-0.000175,24.017946,-0.0077,1.387
7958.00,7.501680,25.02516,-0.000175,24.018412,-0.0078,1.386
7960.00,7.501816,25.02507,-0.000174,24.017206,-0.0078,1.386
7962.00,7.501882,25.02502,-0.000174,24.017812,-0.0078,1.386
7964.00,7.502216,25.02518,-0.000174,24.017868,-0.0078,1.386
7966.00,7.503507,25.02506,-0.000174,24.017658,-0.0077,1.385
7968.00,7.504313,25.02451,-0.000173,24.017794,-0.0078,1.386
7970.00,7.504762,25.02510,-0.000175,24.018664,-0.0077,1.387
7972.00,7.504405,25.02494,-0.000175,24.017444,-0.0078,1.387
7974.00,7.504117,25.02478,-0.000174,24.018129,-0.0078,1.387
7976.00,7.504293,25.02423,-0.000174,24.017774,-0.0077,1.387
7978.00,7.504370,25.02529,-0.000174,24.018236,-0.0077,1.386
7980.00,7.504217,25.02540,-0.000174,24.018368,-0.0078,1.385
7982.00,7.504704,25.02525,-0.000175,24.018093,-0.0078,1.386
7984.00,7.505130,25.02561,-0.000174,24.017754,-0.0078,1.386
7986.00,7.504643,25.02550,-0.000173,24.017957,-0.0077,1.386
7988.00,7.505464,25.02524,-0.000174,24.018138,-0.0077,1.387
7990.00,7.506333,25.02509,-0.000175,24.017850,-0.0077,1.387
7992.00,7.505214,25.02496,-0.000174,24.018298,-0.0077,1.386
7994.00,7.505092,25.02476,-0.000175,24.017641,-0.0077,1.387
7996.00,7.505082,25.02529,-0.000174,24.017888,-0.0078,1.386
7998.00,7.504973,25.02485,-0.000173,24.017685,-0.0078,1.386
8000.00,7.505941,25.02554,-0.000174,24.017393,-0.0078,1.386
8002.00,7.506770,25.02453,-0.000175,24.017707,-0.0078,1.386
8004.00,7.507048,25.02415,-0.000174,24.017631,-0.0078,1.386
8006.00,7.506995,25.02419,-0.000174,24.017931,-0.0078,1.386
8008.00,7.506069,25.02479,-0.000175,24.018401,-0.0078,1.386
8010.00,7.505998,25.02488,-0.000175,24.017957,-0.0078,1.387
8012.00,7.506410,25.02538,-0.000175,24.018040,-0.0078,1.386
8014.00,7.506323,25.02461,-0.000176,24.017759,-0.0078,1.386
8016.00,7.505831,25.02421,-0.000174,24.018377,-0.0078,1.386
8018.00,7.505901,25.02428,-0.000175,24.017834,-0.0078,1.386
8020.00,7.506101,25.02373,-0.000174,24.017814,-0.0078,1.387
8022.00,7.506049,25.02359,-0.000175,24.018015,-0.0077,1.387
8024.00,7.505690,25.02334,-0.000175,24.017799,-0.0077,1.386
8026.00,7.505392,25.02352,-0.000175,24.017792,-0.0077,1.386
8028.00,7.505793,25.02352,-0.000174,24.017502,-0.0077,1.386
8030.00,7.506293,25.02359,-0.000173,24.018452,-0.0077,1.386
8032.00,7.507022,25.02371,-0.000174,24.017070,-0.0078,1.386
8034.00,7.507269,25.02384,-0.000174,24.017141,-0.0077,1.386
8036.00,7.506777,25.02343,-0.000175,24.018055,-0.0077,1.386
8038.00,7.507383,25.02374,-0.000174,24.017714,-0.0077,1.386
8040.00,7.507211,25.02331,-0.000173,24.017747,-0.0078,1.387
8042.00,7.507933,25.02369,-0.000175,24.017817,-0.0078,1.387
8044.00,7.507728,25.02433,-0.000176,24.017783,-0.0078,1.386
8046.00,7.507375,25.02401,-0.000175,24.017708,-0.0078,1.387
8048.00,7.506633,25.02400,-0.000176,24.017148,-0.0078,1.387
8050.00,7.507006,25.02443,-0.000175,24.017763,-0.0078,1.386
8052.00,7.506734,25.02470,-0.000173,24.017212,-0.0077,1.385
8054.00,7.506704,25.02447,-0.000174,24.017670,-0.0077,1.387
8056.00,7.506628,25.02489,-0.000175,24.017734,-0.0077,1.387
8058.00,7.506993,25.02476,-0.000176,24.017346,-0.0077,1.386
8060.00,7.506623,25.02446,-0.000174,24.017672,-0.0078,1.386
8062.00,7.505876,25.02459,-0.000174,24.017854,-0.0078,1.386
8064.00,7.505351,25.02420,-0.000174,24.018292,-0.0078,1.386
8066.00,7.505524,25.02425,-0.000174,24.017629,-0.0077,1.387
8068.00,7.506191,25.02470,-0.000173,24.018098,-0.0078,1.386
8070.00,7.506413,25.02380,-0.000174,24.017714,-0.0078,1.386
8072.00,7.506051,25.02438,-0.000174,24.017669,-0.0078,1.386
8074.00,7.506484,25.02462,-0.000173,24.017578,-0.0078,1.386
8076.00,7.507198,25.02408,-0.000174,24.017418,-0.0078,1.387
8078.00,7.506817,25.02359,-0.000174,24.017544,-0.0078,1.387
8080.00,7.506685,25.02414,-0.000175,24.017977,-0.0078,1.386
8082.00,7.506179,25.02377,-0.000174,24.017734,-0.0077,1.386
8084.00,7.506222,25.02418,-0.000175,24.017999,-0.0077,1.386
8086.00,7.506652,25.02438,-0.000175,24.017489,-0.0077,1.386
8088.00,7.506066,25.02466,-0.000175,24.017843,-0.0077,1.387
8090.00,7.506519,25.02436,-0.000174,24.017689,-0.0077,1.387
8092.00,7.506763,25.02392,-0.000174,24.017942,-0.0077,1.387
8094.00,7.507396,25.02353,-0.000176,24.018194,-0.0077,1.387
8096.00,7.507129,25.02446,-0.000175,24.017453,-0.0078,1.386
8098.00,7.506731,25.02428,-0.000173,24.017531,-0.0077,1.386
8100.00,7.506427,25.02437,-0.000174,24.017899,-0.0077,1.386
8102.00,7.506225,25.02389,-0.000174,24.017830,-0.0077,1.386
8104.00,7.506544,25.02322,-0.000175,24.017462,-0.0077,1.386
8106.00,7.506799,25.02273,-0.000176,24.017580,-0.0078,1.387
8108.00,7.508210,25.02317,-0.000176,24.017875,-0.0078,1.387
8110.00,7.508048,25.02385,-0.000175,24.017669,-0.0078,1.387
8112.00,7.508098,25.02430,-0.000175,24.017426,-0.0077,1.386
8114.00,7.508246,25.02458,-0.000175,24.017507,-0.0077,1.386
8116.00,7.507752,25.02455,-0.000174,24.017339,-0.0077,1.386
8118.00,7.507056,25.02434,-0.000175,24.017866,-0.0077,1.387
8120.00,7.506645,25.02382,-0.000177,24.017393,-0.0078,1.387
8122.00,7.506580,25.02364,-0.000175,24.017725,-0.0078,1.387
8124.00,7.506920,25.02389,-0.000175,24.016900,-0.0078,1.387
8126.00,7.507354,25.02413,-0.000176,24.018124,-0.0078,1.387
8128.00,7.507291,25.02349,-0.000175,24.017393,-0.0078,1.386
8130.00,7.507631,25.02333,-0.000174,24.018296,-0.0077,1.387
8132.00,7.507305,25.02323,-0.000175,24.017598,-0.0078,1.386
8134.00,7.507706,25.02358,-0.000176,24.018289,-0.0078,1.387
8136.00,7.507150,25.02340,-0.000174,24.017776,-0.0077,1.386
8138.00,7.506060,25.02373,-0.000175,24.018144,-0.0077,1.386
8140.00,7.505940,25.02355,-0.000174,24.017411,-0.0078,1.386
8142.00,7.506635,25.02437,-0.000175,24.017553,-0.0078,1.387
8144.00,7.507144,25.02427,-0.000175,24.017317,-0.0078,1.386
8146.00,7.507210,25.02401,-0.000175,24.017676,-0.0078,1.386
8148.00,7.506799,25.02406,-0.000174,24.017692,-0.0077,1.387
8150.00,7.506965,25.02426,-0.000174,24.017712,-0.0078,1.386
8152.00,7.506830,25.02395,-0.000174,24.017560,-0.0078,1.386
8154.00,7.506783,25.02457,-0.000174,24.018211,-0.0077,1.386
8156.00,7.507221,25.02408,-0.000174,24.017912,-0.0077,1.387
8158.00,7.506700,25.02486,-0.000175,24.017418,-0.0078,1.386
8160.00,7.506866,25.02430,-0.000173,24.018225,-0.0077,1.387
8162.00,7.507477,25.02412,-0.000176,24.018004,-0.0078,1.387
8164.00,7.508148,25.02422,-0.000175,24.017888,-0.0077,1.387
8166.00,7.508552,25.02411,-0.000175,24.017999,-0.0078,1.387
8168.00,7.508890,25.02380,-0.000175,24.017705,-0.0078,1.387
8170.00,7.507930,25.02351,-0.000176,24.017988,-0.0078,1.387
8172.00,7.508463,25.02427,-0.000176,24.016530,-0.0078,1.387
8174.00,7.508524,25.02442,-0.000174,24.017739,-0.0077,1.386
8176.00,7.508680,25.02464,-0.000174,24.017975,-0.0078,1.386
8178.00,7.509109,25.02468,-0.000175,24.018053,-0.0077,1.386
8180.00,7.510014,25.02440,-0.000175,24.017980,-0.0077,1.387
8182.00,7.509470,25.02484,-0.000176,24.018064,-0.0078,1.387
8184.00,7.509186,25.02395,-0.000175,24.017850,-0.0078,1.387
8186.00,7.508224,25.02432,-0.000176,24.017384,-0.0078,1.387
8188.00,7.507297,25.02474,-0.000175,24.017906,-0.0078,1.387
8190.00,7.507118,25.02404,-0.000174,24.018241,-0.0078,1.387
8192.00,7.506831,25.02432,-0.000174,24.017843,-0.0077,1.387
8194.00,7.507147,25.02458,-0.000175,24.017194,-0.0078,1.387
8196.00,7.507240,25.02404,-0.000176,24.017772,-0.0078,1.387
8198.00,7.507529,25.02409,-0.000174,24.017190,-0.0078,1.386
8200.00,7.506983,25.02415,-0.000175,24.017205,-0.0078,1.387
8202.00,7.506577,25.02473,-0.000175,24.017763,-0.0077,1.387
8204.00,7.505883,25.02403,-0.000175,24.017848,-0.0077,1.387
8206.00,7.506562,25.02443,-0.000176,24.017520,-0.0077,1.387
8208.00,7.506572,25.02378,-0.000175,24.018267,-0.0077,1.388
8210.00,7.506601,25.02405,-0.000175,24.017534,-0.0077,1.387
8212.00,7.507499,25.02360,-0.000175,24.018018,-0.0078,1.387
8214.00,7.507375,25.02356,-0.000173,24.017796,-0.0078,1.386
8216.00,7.506973,25.02354,-0.000174,24.017554,-0.0078,1.387
8218.00,7.506744,25.02354,-0.000174,24.017370,-0.0078,1.387
8220.00,7.506782,25.02387,-0.000174,24.017725,-0.0078,1.387
8222.00,7.506796,25.02365,-0.000175,24.018145,-0.0078,1.387
8224.00,7.507247,25.02350,-0.000174,24.017765,-0.0077,1.387
8226.00,7.507203,25.02365,-0.000174,24.017569,-0.0077,1.386
8228.00,7.507432,25.02325,-0.000174,24.017772,-0.0077,1.387
8230.00,7.506702,25.02425,-0.000174,24.017166,-0.0078,1.387
8232.00,7.506807,25.02394,-0.000175,24.017531,-0.0078,1.387
8234.00,7.506972,25.02295,-0.000175,24.018171,-0.0078,1.387
8236.00,7.506935,25.02326,-0.000175,24.017592,-0.0078,1.387
8238.00,7.506935,25.02383,-0.000175,24.017915,-0.0078,1.387
8240.00,7.506269,25.02406,-0.000175,24.017844,-0.0078,1.387
8242.00,7.506188,25.02313,-0.000174,24.018319,-0.0077,1.387
8244.00,7.506786,25.02384,-0.000175,24.017592,-0.0077,1.386
8246.00,7.507282,25.02312,-0.000176,24.017614,-0.0078,1.387
8248.00,7.507054,25.02348,-0.000174,24.017429,-0.0077,1.387
8250.00,7.506102,25.02369,-0.000174,24.017500,-0.0078,1.387
8252.00,7.505904,25.02361,-0.000174,24.017805,-0.0078,1.388
8254.00,7.507035,25.02354,-0.000175,24.017449,-0.0078,1.386
8256.00,7.507328,25.02409,-0.000175,24.017953,-0.0078,1.387
8258.00,7.506839,25.02455,-0.000175,24.018095,-0.0077,1.387
8260.00,7.506593,25.02460,-0.000174,24.017524,-0.0078,1.387
8262.00,7.506762,25.02526,-0.000175,24.018037,-0.0077,1.387
8264.00,7.506574,25.02448,-0.000174,24.018212,-0.0078,1.387
8266.00,7.506605,25.02489,-0.000174,24.017148,-0.0077,1.387
8268.00,7.507427,25.02459,-0.000176,24.017589,-0.0078,1.387
8270.00,7.507419,25.02490,-0.000175,24.017710,-0.0078,1.387
8272.00,7.507037,25.02449,-0.000175,24.017544,-0.0077,1.388
8274.00,7.507831,25.02435,-0.000175,24.017799,-0.0077,1.388
8276.00,7.508865,25.02463,-0.000175,24.018057,-0.0077,1.387
8278.00,7.508214,25.02405,-0.000175,24.018078,-0.0078,1.388
8280.00,7.508687,25.02426,-0.000175,24.018530,-0.0078,1.387
8282.00,7.508559,25.02413,-0.000174,24.018356,-0.0078,1.387
8284.00,7.508472,25.02370,-0.000175,24.017743,-0.0077,1.387
8286.00,7.507600,25.02394,-0.000174,24.017747,-0.0078,1.387
8288.00,7.506923,25.02442,-0.000175,24.018031,-0.0078,1.387
8290.00,7.507446,25.02403,-0.000176,24.017665,-0.0077,1.388
8292.00,7.506900,25.02342,-0.000176,24.017186,-0.0078,1.387
8294.00,7.506925,25.02432,-0.000175,24.017861,-0.0078,1.387
8296.00,7.507465,25.02467,-0.000175,24.018095,-0.0078,1.387
8298.00,7.507643,25.02385,-0.000175,24.017428,-0.0078,1.387
8300.00,7.507691,25.02410,-0.000175,24.018455,-0.0078,1.387
8302.00,7.507166,25.02441,-0.000174,24.017892,-0.0077,1.387
8304.00,7.507895,25.02371,-0.000175,24.017968,-0.0077,1.387
8306.00,7.508239,25.02436,-0.000175,24.017181,-0.0078,1.387
8308.00,7.507427,25.02560,-0.000175,24.017464,-0.0078,1.387
8310.00,7.507155,25.02595,-0.000176,24.017545,-0.0078,1.388
8312.00,7.506933,25.02555,-0.000176,24.017408,-0.0077,1.388
8314.00,7.506416,25.02537,-0.000175,24.017683,-0.0078,1.387
8316.00,7.505977,25.02525,-0.000175,24.017166,-0.0078,1.387
8318.00,7.506249,25.02453,-0.000176,24.017650,-0.0077,1.387
8320.00,7.506565,25.02502,-0.000175,24.017395,-0.0078,1.388
8322.00,7.506558,25.02502,-0.000175,24.017926,-0.0078,1.388
8324.00,7.505759,25.02523,-0.000175,24.017756,-0.0077,1.387
8326.00,7.505959,25.02485,-0.000176,24.018140,-0.0077,1.387
8328.00,7.507284,25.02479,-0.000176,24.017939,-0.0078,1.388
8330.00,7.507038,25.02525,-0.000176,24.018263,-0.0077,1.387
8332.00,7.507107,25.02531,-0.000174,24.018006,-0.0078,1.387
8334.00,7.506848,25.02525,-0.000175,24.018504,-0.0077,1.387
8336.00,7.507110,25.02550,-0.000175,24.018024,-0.0077,1.388
8338.00,7.507433,25.02490,-0.000176,24.017212,-0.0078,1.387
8340.00,7.507336,25.02498,-0.000174,24.017754,-0.0078,1.387
8342.00,7.507414,25.02537,-0.000174,24.017687,-0.0078,1.387
8344.00,7.507402,25.02484,-0.000174,24.017986,-0.0077,1.387
8346.00,7.507472,25.02526,-0.000176,24.017859,-0.0078,1.388
8348.00,7.507014,25.02588,-0.000175,24.017799,-0.0078,1.387
8350.00,7.506620,25.02434,-0.000175,24.018218,-0.0078,1.387
8352.00,7.507295,25.02397,-0.000173,24.018829,-0.0077,1.387
8354.00,7.506798,25.02464,-0.000174,24.018009,-0.0078,1.388
8356.00,7.506741,25.02421,-0.000173,24.018018,-0.0078,1.387
8358.00,7.507279,25.02406,-0.000174,24.017757,-0.0078,1.387
8360.00,7.506903,25.02359,-0.000175,24.017596,-0.0078,1.387
8362.00,7.506416,25.02317,-0.000175,24.017121,-0.0078,1.387
8364.00,7.506784,25.02312,-0.000174,24.017331,-0.0078,1.387
8366.00,7.506648,25.02367,-0.000174,24.017473,-0.0078,1.387
8368.00,7.506607,25.02355,-0.000174,24.017756,-0.0077,1.387
8370.00,7.506839,25.02429,-0.000175,24.018212,-0.0077,1.388
8372.00,7.506551,25.02325,-0.000175,24.016974,-0.0078,1.387
8374.00,7.507299,25.02333,-0.000174,24.017674,-0.0078,1.387
8376.00,7.506335,25.02455,-0.000174,24.018260,-0.0077,1.388
8378.00,7.506010,25.02410,-0.000174,24.017447,-0.0077,1.388
8380.00,7.506962,25.02491,-0.000175,24.017402,-0.0078,1.387
8382.00,7.507334,25.02429,-0.000173,24.017549,-0.0078,1.388
8384.00,7.507764,25.02317,-0.000174,24.017888,-0.0078,1.387
8386.00,7.507577,25.02347,-0.000174,24.018415,-0.0077,1.387
8388.00,7.507762,25.02471,-0.000174,24.018383,-0.0078,1.387
8390.00,7.507261,25.02457,-0.000174,24.017814,-0.0077,1.387
8392.00,7.507632,25.02459,-0.000175,24.017337,-0.0078,1.387
8394.00,7.507884,25.02397,-0.000175,24.017879,-0.0078,1.388
8396.00,7.508540,25.02433,-0.000176,24.017647,-0.0078,1.387
8398.00,7.507615,25.02448,-0.000176,24.017502,-0.0078,1.387
8400.00,7.506959,25.02409,-0.000175,24.017919,-0.0077,1.387
8402.00,7.506742,25.02462,-0.000175,24.017881,-0.0078,1.387
8404.00,7.507043,25.02460,-0.000175,24.018205,-0.0078,1.387
@14,12.0000,24.0
8406.00,7.507044,25.02430,-0.000176,24.018365,-0.0078,1.388
8408.00,7.501531,25.02398,-0.000175,24.017970,-0.0078,1.387
8410.00,7.486208,25.02381,-0.000175,24.018000,-0.0077,1.386
8412.00,7.448493,25.02457,-0.000173,24.017627,-0.0077,1.386
8414.00,7.395433,25.02491,-0.000172,24.017502,-0.0077,1.386
8416.00,7.342029,25.02524,-0.000174,24.017382,-0.0077,1.387
8418.00,7.295958,25.02545,-0.000173,24.017806,-0.0078,1.388
8420.00,7.254170,25.02460,-0.000174,24.017634,-0.0077,1.388
8422.00,7.215148,25.02407,-0.000177,24.018544,-0.0078,1.388
8424.00,7.178141,25.02402,-0.000176,24.017973,-0.0077,1.389
8426.00,7.143451,25.02437,-0.000176,24.017092,-0.0078,1.389
8428.00,7.112663,25.02462,-0.000176,24.017623,-0.0078,1.389
8430.00,7.086841,25.02459,-0.000177,24.017883,-0.0077,1.389
8432.00,7.068566,25.02469,-0.000177,24.017609,-0.0078,1.389
8434.00,7.064008,25.02497,-0.000177,24.017723,-0.0078,1.390
8436.00,7.082015,25.02519,-0.000179,24.017656,-0.0078,1.390
8438.00,7.111704,25.02497,-0.000178,24.018069,-0.0078,1.390
8440.00,7.140223,25.02513,-0.000177,24.017420,-0.0077,1.389
8442.00,7.164000,25.02475,-0.000177,24.017482,-0.0078,1.389
8444.00,7.185136,25.02487,-0.000176,24.018147,-0.0078,1.388
8446.00,7.207037,25.02472,-0.000176,24.017960,-0.0078,1.389
8448.00,7.229860,25.02520,-0.000176,24.017796,-0.0078,1.388
8450.00,7.253283,25.02501,-0.000176,24.017944,-0.0078,1.388
8452.00,7.276573,25.02472,-0.000175,24.017931,-0.0078,1.388
8454.00,7.298582,25.02431,-0.000176,24.017696,-0.0078,1.388
8456.00,7.319554,25.02356,-0.000175,24.017723,-0.0078,1.388
8458.00,7.340198,25.02488,-0.000176,24.018173,-0.0078,1.388
8460.00,7.358485,25.02389,-0.000175,24.017649,-0.0078,1.388
8462.00,7.375871,25.02407,-0.000176,24.018073,-0.0078,1.388
8464.00,7.390309,25.02480,-0.000174,24.017913,-0.0078,1.388
8466.00,7.403235,25.02450,-0.000174,24.017540,-0.0078,1.388
8468.00,7.415174,25.02450,-0.000175,24.017893,-0.0078,1.388
8470.00,7.426050,25.02514,-0.000175,24.017527,-0.0077,1.389
8472.00,7.434211,25.02478,-0.000174,24.017739,-0.0078,1.388
8474.00,7.442368,25.02531,-0.000176,24.017331,-0.0078,1.389
8476.00,7.448553,25.02516,-0.000175,24.017808,-0.0078,1.388
8478.00,7.454302,25.02524,-0.000175,24.018412,-0.0078,1.388
8480.00,7.459060,25.02532,-0.000174,24.017612,-0.0077,1.388
8482.00,7.463604,25.02469,-0.000174,24.018162,-0.0077,1.387
8484.00,7.467632,25.02509,-0.000175,24.017959,-0.0078,1.388
8486.00,7.471633,25.02528,-0.000174,24.017221,-0.0078,1.388
8488.00,7.474302,25.02430,-0.000174,24.017578,-0.0077,1.388
8490.00,7.476528,25.02493,-0.000174,24.018343,-0.0077,1.388
8492.00,7.478235,25.02538,-0.000174,24.017756,-0.0078,1.388
8494.00,7.480479,25.02482,-0.000175,24.017904,-0.0077,1.388
8496.00,7.481641,25.02387,-0.000175,24.018218,-0.0078,1.388
8498.00,7.482977,25.02477,-0.000175,24.018365,-0.0077,1.388
8500.00,7.484164,25.02514,-0.000175,24.017558,-0.0077,1.388
8502.00,7.485828,25.02517,-0.000175,24.017596,-0.0078,1.389
8504.00,7.487213,25.02469,-0.000174,24.017522,-0.0078,1.388
8506.00,7.487992,25.02506,-0.000173,24.017817,-0.0078,1.388
8508.00,7.488103,25.02468,-0.000174,24.018328,-0.0077,1.388
8510.00,7.489709,25.02379,-0.000174,24.017732,-0.0078,1.388
8512.00,7.490810,25.02453,-0.000173,24.017681,-0.0078,1.388
8514.00,7.490633,25.02459,-0.000175,24.017843,-0.0077,1.389
8516.00,7.491627,25.02484,-0.000174,24.017837,-0.0077,1.388
8518.00,7.492681,25.02424,-0.000173,24.017734,-0.0078,1.388
8520.00,7.493809,25.02493,-0.000174,24.017767,-0.0077,1.388
8522.00,7.494164,25.02497,-0.000175,24.017946,-0.0077,1.389
8524.00,7.494576,25.02405,-0.000176,24.017783,-0.0078,1.389
8526.00,7.495249,25.02434,-0.000175,24.017632,-0.0077,1.389
8528.00,7.496273,25.02414,-0.000174,24.017366,-0.0077,1.389
8530.00,7.497530,25.02413,-0.000174,24.017701,-0.0078,1.389
8532.00,7.497072,25.02490,-0.000176,24.017670,-0.0078,1.388
8534.00,7.496700,25.02470,-0.000174,24.017141,-0.0077,1.388
8536.00,7.496783,25.02497,-0.000174,24.018352,-0.0078,1.389
8538.00,7.497711,25.02495,-0.000173,24.018035,-0.0078,1.388
8540.00,7.498568,25.02498,-0.000173,24.017663,-0.0077,1.388
8542.00,7.499393,25.02531,-0.000173,24.017074,-0.0077,1.388
8544.00,7.499538,25.02529,-0.000174,24.017884,-0.0077,1.389
8546.00,7.500130,25.02534,-0.000174,24.017989,-0.0077,1.388
8548.00,7.499489,25.02532,-0.000173,24.018319,-0.0077,1.389
8550.00,7.499524,25.02513,-0.000173,24.017859,-0.0077,1.388
8552.00,7.499766,25.02551,-0.000174,24.018299,-0.0077,1.389
8554.00,7.500093,25.02571,-0.000174,24.017991,-0.0077,1.388
8556.00,7.500645,25.02584,-0.000173,24.017980,-0.0078,1.388
8558.00,7.500945,25.02610,-0.000174,24.017542,-0.0078,1.389
8560.00,7.500937,25.02591,-0.000176,24.017973,-0.0078,1.388
8562.00,7.501173,25.02709,-0.000174,24.017971,-0.0077,1.389
8564.00,7.501244,25.02679,-0.000174,24.018138,-0.0078,1.388
8566.00,7.501444,25.02685,-0.000174,24.017578,-0.0077,1.388
8568.00,7.501873,25.02618,-0.000174,24.018053,-0.0077,1.388
8570.00,7.502474,25.02632,-0.000173,24.018415,-0.0077,1.389
8572.00,7.502370,25.02638,-0.000173,24.017716,-0.0077,1.388
8574.00,7.502360,25.02619,-0.000174,24.017980,-0.0077,1.388
8576.00,7.501557,25.02612,-0.000175,24.017868,-0.0078,1.388
8578.00,7.502881,25.02606,-0.000175,24.017612,-0.0078,1.389
8580.00,7.503349,25.02613,-0.000176,24.017837,-0.0078,1.389
8582.00,7.502365,25.02636,-0.000175,24.018392,-0.0078,1.388
8584.00,7.503147,25.02638,-0.000174,24.018104,-0.0078,1.388
8586.00,7.503615,25.02614,-0.000175,24.017808,-0.0078,1.389
8588.00,7.503843,25.02585,-0.000173,24.018120,-0.0077,1.388
8590.00,7.503425,25.02519,-0.000173,24.017968,-0.0077,1.389
8592.00,7.504070,25.02562,-0.000174,24.017924,-0.0077,1.389
8594.00,7.504676,25.02602,-0.000173,24.017817,-0.0077,1.389
8596.00,7.504516,25.02574,-0.000174,24.017902,-0.0077,1.388
8598.00,7.504646,25.02508,-0.000173,24.017631,-0.0077,1.388
8600.00,7.504449,25.02536,-0.000174,24.018619,-0.0077,1.388
8602.00,7.504432,25.02619,-0.000174,24.017524,-0.0077,1.388
8604.00,7.504009,25.02576,-0.000174,24.018082,-0.0078,1.389
8606.00,7.504666,25.02592,-0.000174,24.018272,-0.0077,1.389
8608.00,7.504762,25.02526,-0.000175,24.018182,-0.0078,1.389
8610.00,7.504750,25.02534,-0.000174,24.018510,-0.0077,1.388
8612.00,7.504423,25.02550,-0.000174,24.018397,-0.0078,1.389
8614.00,7.504552,25.02513,-0.000174,24.017962,-0.0078,1.388
8616.00,7.505091,25.02448,-0.000175,24.018109,-0.0077,1.388
8618.00,7.505413,25.02490,-0.000175,24.018269,-0.0077,1.389
8620.00,7.505537,25.02549,-0.000174,24.018403,-0.0077,1.389
8622.00,7.504543,25.02560,-0.000174,24.018156,-0.0077,1.388
8624.00,7.505758,25.02529,-0.000174,24.017703,-0.0077,1.389
8626.00,7.505427,25.02536,-0.000174,24.017979,-0.0078,1.388
8628.00,7.504975,25.02514,-0.000175,24.018222,-0.0078,1.389
8630.00,7.505407,25.02567,-0.000175,24.017948,-0.0078,1.388
8632.00,7.505213,25.02632,-0.000174,24.017438,-0.0077,1.388
8634.00,7.505504,25.02625,-0.000174,24.018290,-0.0077,1.389
8636.00,7.505443,25.02668,-0.000172,24.018377,-0.0077,1.389
8638.00,7.505061,25.02655,-0.000173,24.018051,-0.0077,1.389
8640.00,7.505003,25.02657,-0.000173,24.017312,-0.0077,1.388
8642.00,7.505136,25.02608,-0.000174,24.017458,-0.0077,1.389
8644.00,7.504494,25.02670,-0.000175,24.017928,-0.0077,1.389
8646.00,7.504664,25.02679,-0.000175,24.017964,-0.0077,1.389
8648.00,7.504865,25.02652,-0.000175,24.018129,-0.0077,1.389
8650.00,7.504873,25.02588,-0.000174,24.018316,-0.0077,1.389
8652.00,7.505195,25.02614,-0.000175,24.017708,-0.0078,1.389
8654.00,7.505004,25.02605,-0.000175,24.018207,-0.0078,1.389
8656.00,7.504721,25.02604,-0.000175,24.018441,-0.0077,1.389
8658.00,7.505098,25.02630,-0.000175,24.018022,-0.0078,1.389
8660.00,7.504737,25.02628,-0.000174,24.017941,-0.0077,1.389
8662.00,7.504881,25.02684,-0.000173,24.017631,-0.0077,1.388
8664.00,7.505902,25.02773,-0.000173,24.017991,-0.0078,1.388
8666.00,7.506402,25.02708,-0.000174,24.017699,-0.0077,1.389
8668.00,7.505960,25.02698,-0.000174,24.017466,-0.0078,1.389
8670.00,7.506269,25.02665,-0.000174,24.017754,-0.0078,1.388
8672.00,7.505937,25.02708,-0.000174,24.017739,-0.0077,1.389
8674.00,7.505020,25.02732,-0.000175,24.018241,-0.0077,1.389
8676.00,7.504721,25.02703,-0.000176,24.017716,-0.0077,1.389
8678.00,7.504685,25.02651,-0.000175,24.018260,-0.0077,1.389
8680.00,7.504401,25.02605,-0.000175,24.018153,-0.0077,1.389
8682.00,7.505294,25.02514,-0.000175,24.017681,-0.0077,1.388
8684.00,7.505596,25.02580,-0.000173,24.018073,-0.0078,1.389
8686.00,7.506349,25.02585,-0.000174,24.018144,-0.0077,1.388
8688.00,7.506151,25.02583,-0.000175,24.018229,-0.0077,1.388
8690.00,7.505805,25.02540,-0.000174,24.017823,-0.0077,1.389
8692.00,7.505307,25.02532,-0.000175,24.017518,-0.0077,1.390
8694.00,7.505033,25.02528,-0.000175,24.017841,-0.0078,1.389
8696.00,7.505256,25.02552,-0.000174,24.018125,-0.0077,1.388
8698.00,7.505454,25.02593,-0.000174,24.018227,-0.0077,1.389
8700.00,7.506125,25.02577,-0.000173,24.018102,-0.0077,1.389
8702.00,7.505380,25.02537,-0.000173,24.017821,-0.0077,1.389
8704.00,7.505581,25.02610,-0.000174,24.017875,-0.0077,1.388
8706.00,7.505849,25.02622,-0.000173,24.017545,-0.0078,1.389
8708.00,7.506198,25.02566,-0.000173,24.017302,-0.0077,1.389
8710.00,7.506215,25.02538,-0.000174,24.017748,-0.0077,1.388
8712.00,7.506308,25.02540,-0.000175,24.018283,-0.0077,1.389
8714.00,7.505952,25.02575,-0.000175,24.017533,-0.0077,1.389
8716.00,7.505437,25.02546,-0.000175,24.017781,-0.0078,1.389
8718.00,7.505570,25.02546,-0.000174,24.017428,-0.0078,1.389
8720.00,7.505141,25.02564,-0.000174,24.018165,-0.0078,1.389
8722.00,7.504992,25.02649,-0.000173,24.017714,-0.0078,1.389
8724.00,7.505610,25.02612,-0.000175,24.017815,-0.0077,1.390
8726.00,7.505641,25.02590,-0.000174,24.017799,-0.0077,1.389
8728.00,7.505326,25.02631,-0.000174,24.018145,-0.0078,1.389
8730.00,7.505261,25.02665,-0.000176,24.018024,-0.0078,1.390
8732.00,7.505376,25.02680,-0.000175,24.018100,-0.0077,1.389
8734.00,7.505415,25.02683,-0.000174,24.017518,-0.0077,1.388
8736.00,7.506399,25.02752,-0.000175,24.018241,-0.0077,1.389
8738.00,7.506434,25.02645,-0.000174,24.018472,-0.0077,1.389
8740.00,7.505599,25.02666,-0.000174,24.017999,-0.0077,1.389
8742.00,7.505700,25.02665,-0.000175,24.017518,-0.0077,1.388
8744.00,7.506583,25.02658,-0.000174,24.017901,-0.0077,1.389
8746.00,7.506057,25.02603,-0.000174,24.017578,-0.0078,1.389
8748.00,7.506084,25.02656,-0.000174,24.017132,-0.0078,1.389
8750.00,7.506872,25.02653,-0.000173,24.018281,-0.0077,1.389
8752.00,7.506341,25.02641,-0.000173,24.018517,-0.0077,1.389
8754.00,7.504783,25.02667,-0.000174,24.017728,-0.0077,1.390
8756.00,7.504814,25.02639,-0.000176,24.017877,-0.0078,1.389
8758.00,7.505739,25.02610,-0.000175,24.017560,-0.0078,1.389
8760.00,7.505694,25.02531,-0.000175,24.018189,-0.0077,1.389
8762.00,7.505938,25.02598,-0.000175,24.017687,-0.0078,1.389
8764.00,7.504555,25.02622,-0.000175,24.017819,-0.0077,1.389
8766.00,7.504350,25.02594,-0.000175,24.017826,-0.0078,1.389
8768.00,7.505313,25.02584,-0.000174,24.017839,-0.0078,1.389
8770.00,7.505229,25.02596,-0.000176,24.018049,-0.0077,1.389
8772.00,7.506134,25.02587,-0.000174,24.017605,-0.0078,1.389
8774.00,7.506637,25.02619,-0.000174,24.017391,-0.0078,1.389
8776.00,7.506398,25.02573,-0.000174,24.017616,-0.0078,1.389
8778.00,7.505813,25.02543,-0.000174,24.017928,-0.0078,1.389
8780.00,7.506077,25.02586,-0.000174,24.017890,-0.0077,1.389
8782.00,7.506697,25.02607,-0.000174,24.018492,-0.0077,1.389
8784.00,7.506580,25.02540,-0.000175,24.018216,-0.0078,1.389
8786.00,7.506782,25.02561,-0.000176,24.018057,-0.0078,1.390
8788.00,7.507020,25.02632,-0.000175,24.017335,-0.0078,1.389
8790.00,7.506686,25.02599,-0.000173,24.017877,-0.0078,1.389
8792.00,7.506584,25.02509,-0.000173,24.018502,-0.0077,1.389
8794.00,7.504779,25.02540,-0.000175,24.018325,-0.0077,1.389
8796.00,7.504615,25.02595,-0.000175,24.017509,-0.0077,1.389
8798.00,7.504220,25.02614,-0.000174,24.018142,-0.0078,1.389
8800.00,7.504000,25.02572,-0.000175,24.017409,-0.0078,1.389
8802.00,7.504840,25.02687,-0.000175,24.017899,-0.0078,1.389
8804.00,7.505179,25.02652,-0.000174,24.017841,-0.0077,1.390
8806.00,7.505507,25.02605,-0.000173,24.017553,-0.0078,1.389
8808.00,7.505644,25.02595,-0.000175,24.017819,-0.0078,1.389
8810.00,7.505829,25.02633,-0.000175,24.017971,-0.0078,1.389
8812.00,7.505792,25.02594,-0.000175,24.018281,-0.0077,1.389
8814.00,7.505431,25.02658,-0.000175,24.017573,-0.0077,1.390
8816.00,7.505919,25.02648,-0.000174,24.017415,-0.0078,1.389
8818.00,7.506177,25.02589,-0.000174,24.017815,-0.0078,1.389
8820.00,7.505381,25.02568,-0.000174,24.017915,-0.0078,1.389
8822.00,7.505124,25.02522,-0.000173,24.018350,-0.0078,1.389
8824.00,7.504349,25.02660,-0.000175,24.017866,-0.0077,1.389
8826.00,7.504568,25.02648,-0.000175,24.017850,-0.0078,1.389
8828.00,7.505377,25.02654,-0.000176,24.018047,-0.0077,1.389
8830.00,7.504722,25.02618,-0.000174,24.018281,-0.0078,1.389
8832.00,7.505019,25.02616,-0.000175,24.018434,-0.0078,1.389
8834.00,7.505424,25.02654,-0.000175,24.017681,-0.0078,1.389
8836.00,7.506005,25.02655,-0.000175,24.017857,-0.0077,1.390
8838.00,7.505823,25.02724,-0.000174,24.018334,-0.0077,1.390
8840.00,7.505973,25.02665,-0.000174,24.017805,-0.0078,1.389
8842.00,7.506003,25.02713,-0.000175,24.018031,-0.0078,1.389
8844.00,7.506132,25.02700,-0.000174,24.017730,-0.0077,1.389
8846.00,7.506266,25.02668,-0.000174,24.018477,-0.0077,1.389
8848.00,7.506649,25.02698,-0.000174,24.018899,-0.0078,1.390
8850.00,7.506208,25.02645,-0.000175,24.017424,-0.0078,1.389
8852.00,7.506033,25.02606,-0.000174,24.017585,-0.0078,1.389
8854.00,7.505287,25.02622,-0.000173,24.018307,-0.0078,1.389
8856.00,7.505238,25.02616,-0.000174,24.018105,-0.0078,1.389
8858.00,7.505865,25.02608,-0.000173,24.017866,-0.0077,1.389
8860.00,7.505133,25.02591,-0.000173,24.017620,-0.0077,1.389
8862.00,7.504657,25.02626,-0.000174,24.018365,-0.0077,1.390
8864.00,7.504874,25.02532,-0.000175,24.016965,-0.0077,1.389
8866.00,7.505060,25.02543,-0.000175,24.017738,-0.0077,1.389
8868.00,7.504467,25.02594,-0.000175,24.017442,-0.0078,1.390
8870.00,7.504891,25.02596,-0.000175,24.017524,-0.0078,1.389
8872.00,7.504078,25.02583,-0.000175,24.017692,-0.0078,1.389
8874.00,7.503883,25.02615,-0.000175,24.017730,-0.0078,1.390
8876.00,7.504691,25.02523,-0.000175,24.017854,-0.0077,1.390
8878.00,7.504821,25.02579,-0.000174,24.017623,-0.0077,1.390
8880.00,7.504614,25.02576,-0.000175,24.017917,-0.0077,1.390
8882.00,7.505025,25.02579,-0.000174,24.017516,-0.0078,1.389
8884.00,7.505146,25.02610,-0.000174,24.017295,-0.0077,1.390
8886.00,7.505746,25.02505,-0.000174,24.018515,-0.0077,1.389
8888.00,7.506350,25.02568,-0.000174,24.018082,-0.0078,1.389
8890.00,7.505963,25.02588,-0.000174,24.018352,-0.0078,1.389
8892.00,7.506004,25.02588,-0.000174,24.018135,-0.0078,1.389
8894.00,7.505835,25.02609,-0.000174,24.018321,-0.0077,1.389
8896.00,7.505310,25.02662,-0.000173,24.018073,-0.0077,1.389
8898.00,7.505397,25.02674,-0.000174,24.017866,-0.0077,1.389
8900.00,7.505058,25.02758,-0.000175,24.018029,-0.0077,1.390
8902.00,7.504942,25.02705,-0.000175,24.017941,-0.0077,1.390
8904.00,7.504902,25.02658,-0.000175,24.017861,-0.0077,1.389
8906.00,7.504926,25.02762,-0.000174,24.018287,-0.0077,1.390
8908.00,7.505054,25.02790,-0.000174,24.018004,-0.0078,1.389
8910.00,7.505575,25.02709,-0.000174,24.017767,-0.0077,1.389
8912.00,7.506079,25.02763,-0.000173,24.017806,-0.0077,1.389
8914.00,7.506191,25.02833,-0.000173,24.018323,-0.0077,1.389
8916.00,7.505174,25.02828,-0.000173,24.018180,-0.0077,1.389
8918.00,7.505773,25.02766,-0.000173,24.017431,-0.0077,1.390
8920.00,7.505581,25.02820,-0.000174,24.017672,-0.0077,1.389
8922.00,7.505022,25.02753,-0.000173,24.018604,-0.0077,1.389
8924.00,7.505082,25.02846,-0.000175,24.018158,-0.0078,1.389
8926.00,7.504767,25.02745,-0.000175,24.018040,-0.0078,1.390
8928.00,7.505220,25.02722,-0.000173,24.018211,-0.0077,1.389
8930.00,7.504780,25.02774,-0.000174,24.018066,-0.0077,1.389
8932.00,7.505559,25.02867,-0.000174,24.017759,-0.0078,1.390
8934.00,7.505509,25.02817,-0.000174,24.018354,-0.0077,1.389
8936.00,7.505138,25.02833,-0.000173,24.018615,-0.0077,1.389
8938.00,7.504994,25.02874,-0.000174,24.018738,-0.0077,1.390
8940.00,7.505237,25.02929,-0.000174,24.018564,-0.0077,1.389
8942.00,7.505522,25.02860,-0.000174,24.018450,-0.0077,1.390
8944.00,7.505729,25.02892,-0.000174,24.018214,-0.0078,1.389
8946.00,7.505861,25.02866,-0.000174,24.018501,-0.0077,1.389
8948.00,7.505667,25.02927,-0.000174,24.018105,-0.0077,1.389
8950.00,7.505630,25.02926,-0.000173,24.019155,-0.0077,1.389
8952.00,7.505947,25.02928,-0.000173,24.018202,-0.0078,1.389
8954.00,7.505957,25.02863,-0.000173,24.018131,-0.0077,1.389
8956.00,7.505901,25.02856,-0.000173,24.018212,-0.0077,1.389
8958.00,7.505512,25.02806,-0.000175,24.018334,-0.0077,1.389
8960.00,7.505272,25.02808,-0.000174,24.017993,-0.0077,1.390
8962.00,7.505904,25.02793,-0.000173,24.018314,-0.0077,1.390
8964.00,7.506534,25.02791,-0.000175,24.018069,-0.0077,1.390
8966.00,7.505481,25.02860,-0.000175,24.017977,-0.0077,1.389
8968.00,7.505182,25.02864,-0.000175,24.018171,-0.0077,1.390
8970.00,7.505637,25.02766,-0.000175,24.018319,-0.0077,1.389
8972.00,7.504925,25.02843,-0.000174,24.018236,-0.0077,1.390
8974.00,7.504111,25.02770,-0.000175,24.017678,-0.0077,1.389
8976.00,7.503870,25.02765,-0.000174,24.018671,-0.0077,1.388
8978.00,7.504387,25.02788,-0.000173,24.017997,-0.0077,1.389
8980.00,7.504047,25.02680,-0.000174,24.018002,-0.0078,1.389
8982.00,7.503924,25.02715,-0.000174,24.017495,-0.0077,1.389
8984.00,7.503981,25.02683,-0.000174,24.018691,-0.0077,1.389
8986.00,7.503290,25.02661,-0.000173,24.017953,-0.0077,1.389
8988.00,7.503076,25.02582,-0.000174,24.018305,-0.0077,1.389
8990.00,7.503533,25.02567,-0.000174,24.018069,-0.0077,1.389
8992.00,7.503940,25.02634,-0.000174,24.018104,-0.0078,1.389
8994.00,7.504319,25.02605,-0.000174,24.018131,-0.0078,1.390
8996.00,7.504731,25.02654,-0.000174,24.018566,-0.0077,1.389
8998.00,7.504204,25.02697,-0.000174,24.017747,-0.0077,1.389
9000.00,7.504457,25.02669,-0.000175,24.018287,-0.0077,1.389
9002.00,7.504568,25.02672,-0.000174,24.018289,-0.0077,1.389
9004.00,7.504852,25.02694,-0.000174,24.018840,-0.0078,1.389
@15,12.0000,24.0
9006.00,7.505206,25.02682,-0.000174,24.018783,-0.0077,1.389
9008.00,7.500169,25.02741,-0.000175,24.017904,-0.0077,1.389
9010.00,7.487029,25.02739,-0.000174,24.018468,-0.0077,1.389
9012.00,7.455558,25.02771,-0.000172,24.018267,-0.0077,1.388
9014.00,7.408008,25.02782,-0.000173,24.018017,-0.0077,1.389
9016.00,7.360140,25.02800,-0.000174,24.018196,-0.0077,1.389
9018.00,7.319668,25.02797,-0.000173,24.018633,-0.0078,1.390
9020.00,7.283211,25.02762,-0.000174,24.018145,-0.0078,1.390
9022.00,7.249843,25.02769,-0.000175,24.018664,-0.0077,1.391
9024.00,7.216763,25.02768,-0.000176,24.018060,-0.0077,1.391
9026.00,7.185068,25.02691,-0.000177,24.018198,-0.0077,1.391
9028.00,7.154765,25.02687,-0.000177,24.018153,-0.0077,1.390
9030.00,7.128421,25.02744,-0.000175,24.018261,-0.0077,1.390
9032.00,7.109023,25.02771,-0.000175,24.017623,-0.0077,1.391
9034.00,7.101245,25.02731,-0.000175,24.018303,-0.0077,1.391
9036.00,7.114758,25.02704,-0.000176,24.018202,-0.0077,1.392
9038.00,7.141570,25.02707,-0.000176,24.018131,-0.0077,1.392
9040.00,7.167464,25.02704,-0.000176,24.018977,-0.0077,1.391
9042.00,7.190782,25.02636,-0.000175,24.019146,-0.0077,1.390
9044.00,7.211700,25.02558,-0.000174,24.018339,-0.0077,1.390
9046.00,7.233508,25.02616,-0.000174,24.017848,-0.0077,1.390
9048.00,7.256012,25.02664,-0.000174,24.018579,-0.0077,1.390
9050.00,7.278068,25.02738,-0.000175,24.018448,-0.0078,1.389
9052.00,7.300012,25.02780,-0.000174,24.018667,-0.0077,1.389
9054.00,7.321762,25.02747,-0.000175,24.018742,-0.0077,1.390
9056.00,7.341921,25.02704,-0.000175,24.018473,-0.0077,1.390
9058.00,7.361033,25.02682,-0.000175,24.018600,-0.0077,1.390
9060.00,7.377949,25.02708,-0.000174,24.017935,-0.0077,1.389
9062.00,7.392692,25.02678,-0.000173,24.017549,-0.0077,1.389
9064.00,7.405233,25.02702,-0.000173,24.018069,-0.0077,1.390
9066.00,7.416867,25.02736,-0.000174,24.018296,-0.0077,1.390
9068.00,7.426379,25.02683,-0.000175,24.018011,-0.0077,1.390
9070.00,7.434591,25.02699,-0.000174,24.018419,-0.0077,1.390
9072.00,7.443307,25.02706,-0.000174,24.017921,-0.0077,1.390
9074.00,7.450737,25.02766,-0.000174,24.017360,-0.0078,1.389
9076.00,7.456954,25.02812,-0.000174,24.018278,-0.0077,1.389
9078.00,7.461588,25.02751,-0.000173,24.018490,-0.0077,1.390
9080.00,7.465719,25.02725,-0.000174,24.018550,-0.0077,1.390
9082.00,7.469009,25.02768,-0.000174,24.018988,-0.0078,1.389
9084.00,7.472636,25.02760,-0.000175,24.018434,-0.0077,1.390
9086.00,7.474309,25.02711,-0.000174,24.017991,-0.0078,1.390
9088.00,7.477435,25.02713,-0.000173,24.018328,-0.0077,1.390
9090.00,7.479677,25.02632,-0.000175,24.017560,-0.0077,1.390
9092.00,7.481203,25.02656,-0.000175,24.017779,-0.0078,1.390
9094.00,7.482160,25.02632,-0.000175,24.018410,-0.0077,1.390
9096.00,7.483959,25.02769,-0.000174,24.018182,-0.0077,1.390
9098.00,7.485881,25.02755,-0.000173,24.017946,-0.0077,1.389
9100.00,7.486732,25.02821,-0.000173,24.017785,-0.0077,1.389
9102.00,7.486903,25.02800,-0.000173,24.017964,-0.0077,1.389
9104.00,7.487430,25.02800,-0.000173,24.018586,-0.0077,1.390
9106.00,7.488838,25.02828,-0.000173,24.017576,-0.0077,1.390
9108.00,7.490149,25.02819,-0.000173,24.018236,-0.0077,1.390
9110.00,7.490950,25.02777,-0.000175,24.018394,-0.0077,1.390
9112.00,7.490529,25.02753,-0.000175,24.018847,-0.0077,1.390
9114.00,7.491169,25.02846,-0.000173,24.018869,-0.0078,1.389
9116.00,7.491049,25.02952,-0.000173,24.018385,-0.0077,1.390
9118.00,7.491233,25.02847,-0.000174,24.018481,-0.0077,1.390
9120.00,7.491567,25.02893,-0.000174,24.017863,-0.0077,1.390
9122.00,7.492330,25.02889,-0.000175,24.017877,-0.0077,1.390
9124.00,7.492743,25.02905,-0.000174,24.017714,-0.0078,1.389
9126.00,7.493671,25.02849,-0.000173,24.018265,-0.0077,1.389
9128.00,7.494672,25.02784,-0.000173,24.018042,-0.0077,1.390
9130.00,7.495578,25.02821,-0.000175,24.017815,-0.0078,1.390
9132.00,7.495853,25.02838,-0.000175,24.018187,-0.0077,1.390
9134.00,7.495609,25.02919,-0.000175,24.018479,-0.0078,1.389
9136.00,7.496162,25.02806,-0.000174,24.017785,-0.0078,1.390
9138.00,7.496853,25.02848,-0.000173,24.018193,-0.0077,1.390
9140.00,7.497796,25.02915,-0.000173,24.018191,-0.0077,1.390
9142.00,7.498408,25.02816,-0.000172,24.017745,-0.0077,1.389
9144.00,7.498280,25.02863,-0.000173,24.018102,-0.0077,1.390
9146.00,7.498308,25.02844,-0.000173,24.019309,-0.0077,1.389
9148.00,7.498644,25.02852,-0.000173,24.018028,-0.0078,1.389
9150.00,7.498653,25.02809,-0.000174,24.018140,-0.0078,1.390
9152.00,7.499402,25.02816,-0.000175,24.018593,-0.0078,1.390
9154.00,7.498775,25.02828,-0.000174,24.018095,-0.0077,1.390
9156.00,7.499203,25.02816,-0.000174,24.017928,-0.0077,1.390
9158.00,7.499256,25.02832,-0.000174,24.017614,-0.0078,1.390
9160.00,7.499321,25.02844,-0.000174,24.017683,-0.0077,1.390
9162.00,7.500234,25.02865,-0.000175,24.017723,-0.0077,1.390
9164.00,7.499894,25.02821,-0.000174,24.018015,-0.0077,1.390
9166.00,7.500031,25.02730,-0.000174,24.018504,-0.0077,1.390
9168.00,7.500864,25.02765,-0.000176,24.017977,-0.0077,1.390
9170.00,7.500934,25.02817,-0.000173,24.018207,-0.0077,1.389
9172.00,7.500942,25.02795,-0.000173,24.018522,-0.0077,1.389
9174.00,7.500507,25.02808,-0.000173,24.018361,-0.0077,1.389
9176.00,7.500085,25.02831,-0.000174,24.018057,-0.0077,1.390
9178.00,7.500332,25.02850,-0.000174,24.017582,-0.0078,1.390
9180.00,7.500950,25.02842,-0.000174,24.018394,-0.0078,1.390
9182.00,7.501311,25.02796,-0.000174,24.018377,-0.0077,1.389
9184.00,7.500902,25.02859,-0.000174,24.017790,-0.0078,1.390
9186.00,7.500898,25.02864,-0.000174,24.018091,-0.0077,1.390
9188.00,7.501539,25.02815,-0.000174,24.017970,-0.0077,1.390
9190.00,7.501752,25.02809,-0.000175,24.017868,-0.0077,1.390
9192.00,7.502048,25.02813,-0.000173,24.017774,-0.0078,1.390
9194.00,7.501860,25.02833,-0.000172,24.018037,-0.0077,1.389
9196.00,7.501714,25.02744,-0.000173,24.017922,-0.0078,1.390
9198.00,7.502061,25.02817,-0.000174,24.018082,-0.0078,1.389
9200.00,7.502724,25.02815,-0.000174,24.018156,-0.0077,1.390
9202.00,7.502821,25.02717,-0.000174,24.018033,-0.0077,1.390
9204.00,7.502708,25.02724,-0.000175,24.017801,-0.0077,1.390
9206.00,7.502903,25.02737,-0.000175,24.018222,-0.0077,1.390
9208.00,7.502421,25.02730,-0.000176,24.018720,-0.0078,1.390
9210.00,7.501466,25.02779,-0.000175,24.017980,-0.0077,1.389
9212.00,7.502321,25.02792,-0.000174,24.017507,-0.0077,1.390
9214.00,7.502219,25.02717,-0.000175,24.017487,-0.0078,1.390
9216.00,7.501222,25.02746,-0.000174,24.018327,-0.0078,1.390
9218.00,7.501432,25.02754,-0.000173,24.018367,-0.0077,1.390
9220.00,7.501999,25.02808,-0.000174,24.017556,-0.0077,1.390
9222.00,7.502062,25.02781,-0.000174,24.018633,-0.0078,1.390
9224.00,7.502579,25.02813,-0.000174,24.017908,-0.0078,1.389
9226.00,7.502379,25.02839,-0.000175,24.017609,-0.0077,1.390
9228.00,7.502811,25.02833,-0.000175,24.018479,-0.0077,1.389
9230.00,7.502463,25.02744,-0.000174,24.017516,-0.0077,1.389
9232.00,7.502157,25.02724,-0.000174,24.018004,-0.0077,1.390
9234.00,7.502758,25.02754,-0.000175,24.018196,-0.0078,1.390
9236.00,7.503583,25.02792,-0.000174,24.017975,-0.0078,1.390
9238.00,7.502856,25.02887,-0.000174,24.017669,-0.0078,1.390
9240.00,7.502816,25.02907,-0.000175,24.018287,-0.0078,1.390
9242.00,7.503365,25.02876,-0.000174,24.017268,-0.0078,1.390
9244.00,7.503619,25.02780,-0.000174,24.017380,-0.0077,1.389
9246.00,7.502518,25.02748,-0.000175,24.018573,-0.0078,1.390
9248.00,7.503247,25.02763,-0.000174,24.017756,-0.0077,1.390
9250.00,7.503585,25.02741,-0.000174,24.017232,-0.0077,1.390
9252.00,7.502942,25.02712,-0.000175,24.018193,-0.0078,1.390
9254.00,7.503558,25.02709,-0.000173,24.018247,-0.0078,1.390
9256.00,7.504160,25.02742,-0.000173,24.018537,-0.0077,1.389
9258.00,7.503050,25.02751,-0.000173,24.018274,-0.0077,1.389
9260.00,7.502553,25.02747,-0.000175,24.018080,-0.0078,1.390
9262.00,7.502913,25.02702,-0.000175,24.018051,-0.0077,1.390
9264.00,7.503886,25.02698,-0.000175,24.018000,-0.0078,1.390
9266.00,7.504037,25.02654,-0.000175,24.017868,-0.0078,1.390
9268.00,7.503438,25.02602,-0.000174,24.017186,-0.0077,1.390
9270.00,7.502927,25.02562,-0.000174,24.017587,-0.0077,1.389
9272.00,7.502885,25.02616,-0.000174,24.018243,-0.0077,1.390
9274.00,7.502996,25.02626,-0.000174,24.018198,-0.0077,1.390
9276.00,7.502938,25.02661,-0.000173,24.018069,-0.0078,1.390
9278.00,7.503347,25.02703,-0.000174,24.018299,-0.0077,1.390
9280.00,7.503815,25.02712,-0.000174,24.018464,-0.0077,1.390
9282.00,7.504148,25.02691,-0.000174,24.017665,-0.0077,1.390
9284.00,7.503579,25.02696,-0.000173,24.018887,-0.0077,1.390
9286.00,7.503193,25.02706,-0.000174,24.017937,-0.0077,1.390
9288.00,7.503657,25.02749,-0.000174,24.018724,-0.0077,1.390
9290.00,7.503658,25.02746,-0.000175,24.018397,-0.0077,1.390
9292.00,7.505078,25.02703,-0.000174,24.018642,-0.0077,1.390
9294.00,7.505190,25.02773,-0.000175,24.018261,-0.0077,1.390
9296.00,7.504617,25.02768,-0.000174,24.018570,-0.0077,1.390
9298.00,7.504272,25.02681,-0.000174,24.018483,-0.0077,1.390
9300.00,7.503723,25.02748,-0.000173,24.018356,-0.0077,1.390
9302.00,7.503734,25.02720,-0.000174,24.018693,-0.0077,1.390
9304.00,7.503592,25.02767,-0.000174,24.017774,-0.0077,1.390
9306.00,7.503776,25.02758,-0.000174,24.018646,-0.0077,1.389
9308.00,7.503875,25.02761,-0.000172,24.018290,-0.0077,1.390
9310.00,7.503439,25.02788,-0.000174,24.018334,-0.0077,1.390
9312.00,7.503826,25.02806,-0.000175,24.018613,-0.0077,1.390
9314.00,7.503814,25.02783,-0.000174,24.017980,-0.0077,1.390
9316.00,7.503061,25.02758,-0.000175,24.018256,-0.0077,1.390
9318.00,7.502636,25.02833,-0.000173,24.017861,-0.0078,1.390
9320.00,7.503790,25.02785,-0.000174,24.017959,-0.0077,1.390
9322.00,7.504126,25.02827,-0.000175,24.018885,-0.0077,1.389
9324.00,7.503302,25.02862,-0.000174,24.018305,-0.0077,1.390
9326.00,7.502972,25.02795,-0.000175,24.017571,-0.0077,1.390
9328.00,7.503179,25.02843,-0.000173,24.017859,-0.0077,1.390
9330.00,7.503260,25.02860,-0.000172,24.018434,-0.0078,1.390
9332.00,7.504209,25.02796,-0.000175,24.018521,-0.0077,1.391
9334.00,7.504239,25.02763,-0.000175,24.017738,-0.0077,1.390
9336.00,7.503560,25.02808,-0.000175,24.018207,-0.0077,1.389
9338.00,7.503230,25.02776,-0.000175,24.017718,-0.0077,1.390
9340.00,7.503848,25.02778,-0.000174,24.018294,-0.0077,1.390
9342.00,7.505101,25.02721,-0.000174,24.018053,-0.0077,1.389
9344.00,7.503979,25.02832,-0.000174,24.017959,-0.0077,1.390
9346.00,7.503306,25.02869,-0.000174,24.017505,-0.0077,1.390
9348.00,7.503925,25.02823,-0.000173,24.017544,-0.0077,1.390
9350.00,7.503681,25.02762,-0.000174,24.018080,-0.0077,1.390
9352.00,7.503215,25.02784,-0.000173,24.017799,-0.0078,1.390
9354.00,7.503500,25.02779,-0.000174,24.018100,-0.0077,1.390
9356.00,7.503416,25.02861,-0.000174,24.018836,-0.0077,1.390
9358.00,7.503209,25.02847,-0.000174,24.018347,-0.0077,1.390
9360.00,7.503987,25.02848,-0.000173,24.018367,-0.0078,1.390
9362.00,7.503434,25.02817,-0.000173,24.017792,-0.0077,1.390
9364.00,7.503025,25.02822,-0.000175,24.018140,-0.0077,1.390
9366.00,7.501910,25.02778,-0.000174,24.018542,-0.0077,1.390
9368.00,7.501675,25.02857,-0.000173,24.018510,-0.0077,1.390
9370.00,7.501980,25.02787,-0.000172,24.018298,-0.0077,1.390
9372.00,7.501776,25.02823,-0.000173,24.018325,-0.0077,1.390
9374.00,7.502158,25.02808,-0.000174,24.018082,-0.0077,1.390
9376.00,7.502887,25.02874,-0.000173,24.018245,-0.0077,1.390
9378.00,7.503614,25.02821,-0.000174,24.017944,-0.0077,1.390
9380.00,7.503647,25.02912,-0.000174,24.018205,-0.0077,1.390
9382.00,7.503731,25.02925,-0.000175,24.018492,-0.0077,1.390
9384.00,7.504178,25.02927,-0.000174,24.018475,-0.0077,1.390
9386.00,7.503652,25.02928,-0.000174,24.018247,-0.0077,1.391
9388.00,7.502731,25.02856,-0.000173,24.017982,-0.0077,1.390
9390.00,7.502480,25.02786,-0.000173,24.018414,-0.0077,1.390
9392.00,7.502381,25.02807,-0.000173,24.018419,-0.0077,1.390
9394.00,7.502847,25.02856,-0.000172,24.018336,-0.0076,1.390
9396.00,7.503634,25.02896,-0.000173,24.017743,-0.0077,1.390
9398.00,7.504586,25.02879,-0.000173,24.018551,-0.0077,1.390
9400.00,7.503892,25.02897,-0.000173,24.018798,-0.0077,1.391
9402.00,7.503785,25.02867,-0.000174,24.018811,-0.0077,1.390
9404.00,7.503634,25.02939,-0.000174,24.018240,-0.0077,1.390
9406.00,7.503273,25.02928,-0.000173,24.017973,-0.0077,1.390
9408.00,7.503193,25.02946,-0.000174,24.017957,-0.0077,1.390
9410.00,7.503327,25.02914,-0.000174,24.018124,-0.0077,1.390
9412.00,7.502150,25.02937,-0.000173,24.018504,-0.0077,1.390
9414.00,7.502290,25.02937,-0.000172,24.018564,-0.0077,1.390
9416.00,7.503025,25.02874,-0.000174,24.018588,-0.0077,1.390
9418.00,7.502982,25.02821,-0.000173,24.018247,-0.0077,1.390
9420.00,7.502935,25.02773,-0.000173,24.018626,-0.0077,1.390
9422.00,7.503485,25.02716,-0.000173,24.018004,-0.0077,1.390
9424.00,7.503962,25.02822,-0.000174,24.018376,-0.0077,1.390
9426.00,7.503745,25.02791,-0.000173,24.018439,-0.0077,1.390
9428.00,7.502827,25.02817,-0.000173,24.018428,-0.0077,1.389
9430.00,7.503032,25.02868,-0.000173,24.017747,-0.0077,1.390
9432.00,7.504069,25.02768,-0.000174,24.018062,-0.0077,1.390
9434.00,7.504879,25.02774,-0.000174,24.017767,-0.0077,1.390
9436.00,7.504682,25.02775,-0.000173,24.018430,-0.0077,1.390
9438.00,7.504619,25.02814,-0.000173,24.018762,-0.0077,1.390
9440.00,7.504504,25.02857,-0.000173,24.018178,-0.0077,1.390
9442.00,7.503710,25.02885,-0.000173,24.018506,-0.0077,1.391
9444.00,7.503774,25.02893,-0.000173,24.017893,-0.0077,1.391
9446.00,7.504400,25.02917,-0.000174,24.019122,-0.0077,1.390
9448.00,7.504579,25.02995,-0.000174,24.018285,-0.0077,1.390
9450.00,7.503951,25.02945,-0.000173,24.017540,-0.0078,1.390
9452.00,7.503867,25.02953,-0.000174,24.018501,-0.0077,1.391
9454.00,7.503801,25.02909,-0.000174,24.018274,-0.0077,1.391
9456.00,7.504712,25.02880,-0.000175,24.017739,-0.0077,1.390
9458.00,7.504691,25.02858,-0.000173,24.018176,-0.0077,1.390
9460.00,7.503378,25.02900,-0.000174,24.018628,-0.0077,1.390
9462.00,7.503500,25.02951,-0.000174,24.018212,-0.0077,1.390
9464.00,7.503357,25.02957,-0.000173,24.018196,-0.0077,1.391
9466.00,7.502526,25.02879,-0.000173,24.017953,-0.0077,1.390
9468.00,7.502320,25.02821,-0.000173,24.019400,-0.0077,1.390
9470.00,7.503239,25.02785,-0.000173,24.018550,-0.0077,1.390
9472.00,7.503451,25.02825,-0.000173,24.018370,-0.0077,1.391
9474.00,7.503206,25.02869,-0.000174,24.018363,-0.0077,1.391
9476.00,7.503847,25.02876,-0.000174,24.017852,-0.0077,1.390
9478.00,7.504716,25.02826,-0.000173,24.017594,-0.0077,1.390
9480.00,7.504219,25.02735,-0.000173,24.018144,-0.0077,1.391
9482.00,7.503282,25.02794,-0.000175,24.018272,-0.0077,1.390
9484.00,7.503232,25.02805,-0.000175,24.018343,-0.0077,1.390
9486.00,7.503338,25.02782,-0.000174,24.018047,-0.0077,1.390
9488.00,7.503028,25.02822,-0.000174,24.018009,-0.0077,1.390
9490.00,7.502823,25.02768,-0.000174,24.017353,-0.0077,1.391
9492.00,7.502482,25.02831,-0.000173,24.018091,-0.0077,1.390
9494.00,7.502219,25.02778,-0.000174,24.018439,-0.0077,1.390
9496.00,7.502003,25.02755,-0.000173,24.018370,-0.0077,1.390
9498.00,7.502892,25.02865,-0.000173,24.018086,-0.0077,1.390
9500.00,7.504507,25.02837,-0.000175,24.017821,-0.0077,1.391
9502.00,7.505092,25.02821,-0.000174,24.018669,-0.0077,1.390
9504.00,7.504832,25.02764,-0.000174,24.017995,-0.0077,1.390
9506.00,7.504690,25.02773,-0.000175,24.018677,-0.0077,1.390
9508.00,7.504605,25.02734,-0.000174,24.018348,-0.0077,1.390
9510.00,7.503080,25.02752,-0.000174,24.018173,-0.0077,1.390
9512.00,7.502344,25.02766,-0.000174,24.018154,-0.0078,1.390
9514.00,7.503104,25.02798,-0.000174,24.018162,-0.0077,1.390
9516.00,7.503412,25.02747,-0.000175,24.018493,-0.0077,1.390
9518.00,7.503618,25.02699,-0.000173,24.018098,-0.0077,1.390
9520.00,7.503645,25.02831,-0.000174,24.017971,-0.0077,1.390
9522.00,7.503585,25.02815,-0.000174,24.018060,-0.0077,1.391
9524.00,7.504110,25.02739,-0.000174,24.018934,-0.0077,1.390
9526.00,7.504322,25.02754,-0.000173,24.018644,-0.0077,1.390
9528.00,7.504106,25.02709,-0.000173,24.018082,-0.0077,1.390
9530.00,7.504526,25.02689,-0.000174,24.018624,-0.0077,1.390
9532.00,7.503786,25.02712,-0.000173,24.018198,-0.0078,1.390
9534.00,7.503958,25.02740,-0.000174,24.017661,-0.0078,1.390
9536.00,7.504273,25.02802,-0.000173,24.018314,-0.0077,1.390
9538.00,7.505164,25.02818,-0.000174,24.017469,-0.0077,1.390
9540.00,7.505043,25.02791,-0.000175,24.018446,-0.0077,1.390
9542.00,7.504683,25.02756,-0.000175,24.018200,-0.0077,1.391
9544.00,7.504619,25.02847,-0.000175,24.017730,-0.0077,1.391
9546.00,7.503500,25.02815,-0.000175,24.017933,-0.0078,1.390
9548.00,7.503676,25.02792,-0.000173,24.018093,-0.0078,1.390
9550.00,7.504311,25.02810,-0.000173,24.018736,-0.0077,1.390
9552.00,7.504201,25.02749,-0.000174,24.017547,-0.0077,1.390
9554.00,7.504187,25.02673,-0.000174,24.018120,-0.0077,1.390
9556.00,7.503219,25.02699,-0.000174,24.017756,-0.0077,1.390
9558.00,7.502895,25.02694,-0.000174,24.018091,-0.0077,1.390
9560.00,7.502360,25.02654,-0.000174,24.018611,-0.0078,1.390
9562.00,7.501730,25.02621,-0.000173,24.018441,-0.0077,1.390
9564.00,7.502381,25.02637,-0.000173,24.017899,-0.0077,1.390
9566.00,7.502427,25.02595,-0.000173,24.018093,-0.0077,1.390
9568.00,7.502890,25.02578,-0.000174,24.018202,-0.0077,1.391
9570.00,7.502993,25.02642,-0.000175,24.018352,-0.0077,1.390
9572.00,7.502919,25.02576,-0.000173,24.017747,-0.0077,1.390
9574.00,7.502322,25.02665,-0.000174,24.018118,-0.0077,1.390
9576.00,7.501945,25.02651,-0.000175,24.018512,-0.0077,1.390
9578.00,7.502540,25.02630,-0.000173,24.018653,-0.0077,1.390
9580.00,7.502924,25.02601,-0.000173,24.018357,-0.0077,1.390
9582.00,7.501980,25.02692,-0.000172,24.018724,-0.0077,1.390
9584.00,7.501994,25.02624,-0.000172,24.018524,-0.0077,1.390
9586.00,7.502135,25.02655,-0.000172,24.018611,-0.0077,1.390
9588.00,7.502515,25.02617,-0.000174,24.018415,-0.0077,1.390
9590.00,7.503896,25.02561,-0.000174,24.018133,-0.0077,1.390
9592.00,7.504266,25.02680,-0.000173,24.018628,-0.0077,1.390
9594.00,7.503657,25.02657,-0.000173,24.018002,-0.0077,1.390
9596.00,7.503806,25.02661,-0.000174,24.018082,-0.0077,1.390
9598.00,7.502834,25.02639,-0.000173,24.018138,-0.0078,1.389
9600.00,7.502368,25.02655,-0.000172,24.017620,-0.0077,1.389
9602.00,7.502087,25.02658,-0.000174,24.018377,-0.0077,1.390
9604.00,7.502547,25.02558,-0.000175,24.017866,-0.0077,1.390
@16,12.0000,24.0
9606.00,7.502409,25.02573,-0.000173,24.018044,-0.0077,1.390
9608.00,7.498439,25.02634,-0.000173,24.018352,-0.0077,1.390
9610.00,7.486471,25.02672,-0.000173,24.017979,-0.0077,1.389
9612.00,7.457466,25.02733,-0.000172,24.018214,-0.0078,1.388
9614.00,7.413842,25.02736,-0.000171,24.018744,-0.0077,1.389
9616.00,7.370350,25.02685,-0.000173,24.017844,-0.0077,1.389
9618.00,7.332814,25.02697,-0.000174,24.017959,-0.0077,1.390
9620.00,7.299174,25.02675,-0.000174,24.017888,-0.0077,1.391
9622.00,7.267728,25.02721,-0.000174,24.018236,-0.0077,1.391
9624.00,7.238642,25.02706,-0.000175,24.017801,-0.0077,1.391
9626.00,7.211177,25.02720,-0.000176,24.017777,-0.0077,1.391
9628.00,7.183953,25.02666,-0.000176,24.017826,-0.0077,1.391
9630.00,7.159451,25.02697,-0.000175,24.018338,-0.0077,1.391
9632.00,7.142907,25.02703,-0.000175,24.018363,-0.0077,1.391
9634.00,7.138172,25.02628,-0.000176,24.018254,-0.0078,1.392
9636.00,7.151985,25.02706,-0.000175,24.018149,-0.0077,1.392
9638.00,7.178432,25.02722,-0.000176,24.018120,-0.0077,1.392
9640.00,7.203101,25.02769,-0.000176,24.018506,-0.0077,1.391
9642.00,7.225240,25.02671,-0.000176,24.018116,-0.0077,1.391
9644.00,7.245825,25.02697,-0.000175,24.018147,-0.0077,1.390
9646.00,7.265461,25.02701,-0.000174,24.018212,-0.0077,1.390
9648.00,7.285235,25.02706,-0.000175,24.018098,-0.0077,1.390
9650.00,7.305362,25.02735,-0.000174,24.018209,-0.0077,1.390
9652.00,7.324923,25.02703,-0.000174,24.017707,-0.0077,1.390
9654.00,7.343526,25.02790,-0.000174,24.018278,-0.0077,1.390
9656.00,7.360175,25.02819,-0.000174,24.018493,-0.0077,1.391
9658.00,7.376213,25.02751,-0.000173,24.017801,-0.0077,1.390
9660.00,7.390473,25.02809,-0.000173,24.017210,-0.0078,1.390
9662.00,7.402060,25.02815,-0.000175,24.017913,-0.0078,1.390
9664.00,7.413067,25.02909,-0.000174,24.018435,-0.0077,1.390
9666.00,7.423718,25.02909,-0.000174,24.018459,-0.0077,1.390
9668.00,7.431681,25.02840,-0.000174,24.018301,-0.0077,1.390
9670.00,7.438742,25.02846,-0.000175,24.017886,-0.0077,1.389
9672.00,7.445623,25.02913,-0.000173,24.018031,-0.0077,1.390
9674.00,7.452916,25.02885,-0.000173,24.018029,-0.0077,1.391
9676.00,7.457911,25.02837,-0.000174,24.018290,-0.0077,1.390
9678.00,7.461680,25.02846,-0.000174,24.017674,-0.0077,1.390
9680.00,7.465269,25.02869,-0.000174,24.017728,-0.0077,1.390
9682.00,7.469623,25.02777,-0.000174,24.017906,-0.0077,1.389
9684.00,7.473189,25.02743,-0.000174,24.018051,-0.0077,1.390
9686.00,7.475652,25.02770,-0.000175,24.017982,-0.0077,1.390
9688.00,7.477312,25.02762,-0.000175,24.018178,-0.0077,1.390
9690.00,7.478260,25.02751,-0.000173,24.018222,-0.0077,1.390
9692.00,7.480078,25.02821,-0.000173,24.018055,-0.0078,1.390
9694.00,7.482206,25.02784,-0.000173,24.018191,-0.0078,1.389
9696.00,7.483009,25.02700,-0.000172,24.018350,-0.0077,1.390
9698.00,7.484346,25.02718,-0.000172,24.018073,-0.0077,1.390
9700.00,7.485010,25.02685,-0.000173,24.018033,-0.0077,1.389
9702.00,7.485691,25.02706,-0.000174,24.018249,-0.0077,1.390
9704.00,7.485909,25.02647,-0.000173,24.017661,-0.0077,1.389
9706.00,7.486826,25.02717,-0.000174,24.018031,-0.0078,1.391
9708.00,7.487930,25.02717,-0.000175,24.018202,-0.0077,1.390
9710.00,7.488463,25.02657,-0.000174,24.018368,-0.0077,1.390
9712.00,7.488683,25.02653,-0.000174,24.017288,-0.0078,1.390
9714.00,7.489165,25.02622,-0.000174,24.017545,-0.0077,1.390
9716.00,7.489254,25.02705,-0.000175,24.018225,-0.0078,1.390
9718.00,7.489795,25.02745,-0.000174,24.018149,-0.0078,1.390
9720.00,7.489318,25.02639,-0.000173,24.018410,-0.0078,1.390
9722.00,7.489115,25.02709,-0.000174,24.017768,-0.0078,1.390
9724.00,7.488897,25.02684,-0.000174,24.018071,-0.0078,1.390
9726.00,7.488929,25.02689,-0.000174,24.018115,-0.0077,1.389
9728.00,7.489139,25.02685,-0.000173,24.017763,-0.0077,1.390
9730.00,7.489092,25.02753,-0.000174,24.017692,-0.0077,1.390
9732.00,7.488595,25.02706,-0.000174,24.017694,-0.0077,1.389
9734.00,7.489089,25.02809,-0.000175,24.017839,-0.0078,1.390
9736.00,7.489614,25.02710,-0.000174,24.017388,-0.0078,1.390
9738.00,7.490501,25.02684,-0.000175,24.017944,-0.0077,1.390
9740.00,7.490854,25.02675,-0.000175,24.017466,-0.0077,1.390
9742.00,7.491135,25.02709,-0.000175,24.017360,-0.0077,1.390
9744.00,7.491483,25.02694,-0.000175,24.018091,-0.0077,1.390
9746.00,7.492205,25.02642,-0.000174,24.017736,-0.0077,1.390
9748.00,7.492538,25.02681,-0.000173,24.017571,-0.0077,1.390
9750.00,7.493717,25.02673,-0.000175,24.018102,-0.0077,1.390
9752.00,7.493907,25.02649,-0.000173,24.017714,-0.0078,1.390
9754.00,7.494845,25.02695,-0.000173,24.017768,-0.0077,1.390
9756.00,7.495383,25.02673,-0.000174,24.017884,-0.0077,1.390
9758.00,7.495638,25.02691,-0.000175,24.017774,-0.0077,1.389
9760.00,7.495949,25.02710,-0.000176,24.017627,-0.0078,1.390
9762.00,7.496984,25.02761,-0.000174,24.017582,-0.0077,1.390
9764.00,7.497845,25.02729,-0.000173,24.017333,-0.0078,1.390
9766.00,7.498696,25.02692,-0.000173,24.018145,-0.0077,1.390
9768.00,7.499006,25.02725,-0.000173,24.018135,-0.0077,1.389
9770.00,7.499278,25.02746,-0.000173,24.017602,-0.0077,1.389
9772.00,7.499430,25.02707,-0.000172,24.018080,-0.0077,1.389
9774.00,7.500736,25.02691,-0.000173,24.018167,-0.0078,1.390
9776.00,7.501392,25.02626,-0.000174,24.018515,-0.0077,1.390
9778.00,7.501149,25.02708,-0.000174,24.017890,-0.0077,1.389
9780.00,7.500834,25.02692,-0.000174,24.017942,-0.0077,1.390
9782.00,7.501339,25.02680,-0.000175,24.018147,-0.0077,1.390
9784.00,7.500569,25.02652,-0.000174,24.018579,-0.0077,1.390
9786.00,7.501096,25.02677,-0.000174,24.017988,-0.0077,1.390
9788.00,7.501968,25.02816,-0.000175,24.018666,-0.0077,1.390
9790.00,7.502631,25.02709,-0.000175,24.017881,-0.0077,1.390
9792.00,7.503122,25.02681,-0.000175,24.018111,-0.0077,1.390
9794.00,7.503108,25.02703,-0.000174,24.018098,-0.0078,1.390
9796.00,7.502506,25.02771,-0.000174,24.017767,-0.0077,1.390
9798.00,7.502399,25.02763,-0.000174,24.018648,-0.0078,1.390
9800.00,7.502990,25.02679,-0.000174,24.017855,-0.0077,1.390
9802.00,7.503768,25.02660,-0.000173,24.018033,-0.0077,1.390
9804.00,7.503199,25.02724,-0.000174,24.018111,-0.0078,1.391
9806.00,7.502667,25.02788,-0.000174,24.018122,-0.0077,1.390
9808.00,7.502109,25.02747,-0.000173,24.018522,-0.0077,1.390
9810.00,7.502579,25.02759,-0.000174,24.018234,-0.0078,1.390
9812.00,7.503244,25.02703,-0.000173,24.018000,-0.0077,1.389
9814.00,7.503277,25.02733,-0.000174,24.017930,-0.0077,1.390
9816.00,7.503119,25.02749,-0.000174,24.018047,-0.0077,1.390
9818.00,7.503556,25.02726,-0.000176,24.017841,-0.0077,1.390
9820.00,7.504288,25.02689,-0.000174,24.018115,-0.0077,1.390
9822.00,7.504421,25.02664,-0.000174,24.018158,-0.0078,1.391
9824.00,7.503297,25.02613,-0.000174,24.018067,-0.0078,1.390
9826.00,7.503808,25.02740,-0.000174,24.018486,-0.0077,1.390
9828.00,7.503823,25.02691,-0.000175,24.018133,-0.0077,1.390
9830.00,7.502253,25.02682,-0.000174,24.018343,-0.0077,1.390
9832.00,7.502035,25.02620,-0.000174,24.018136,-0.0077,1.390
9834.00,7.503211,25.02673,-0.000174,24.018619,-0.0077,1.391
9836.00,7.503373,25.02710,-0.000174,24.018011,-0.0078,1.391
9838.00,7.503042,25.02761,-0.000175,24.018076,-0.0077,1.390
9840.00,7.503304,25.02804,-0.000174,24.017890,-0.0077,1.390
9842.00,7.503139,25.02768,-0.000175,24.017478,-0.0077,1.391
9844.00,7.502896,25.02742,-0.000175,24.017431,-0.0077,1.390
9846.00,7.503299,25.02697,-0.000175,24.018417,-0.0077,1.390
9848.00,7.503828,25.02669,-0.000174,24.018265,-0.0077,1.390
9850.00,7.502898,25.02694,-0.000174,24.018198,-0.0078,1.390
9852.00,7.501995,25.02701,-0.000174,24.017980,-0.0077,1.390
9854.00,7.501893,25.02715,-0.000174,24.018218,-0.0077,1.390
9856.00,7.501994,25.02815,-0.000173,24.018227,-0.0078,1.390
9858.00,7.501696,25.02793,-0.000174,24.018066,-0.0078,1.390
9860.00,7.502302,25.02771,-0.000174,24.018367,-0.0077,1.390
9862.00,7.502801,25.02790,-0.000174,24.017767,-0.0077,1.390
9864.00,7.503040,25.02710,-0.000175,24.017772,-0.0077,1.390
9866.00,7.503360,25.02750,-0.000174,24.017493,-0.0078,1.390
9868.00,7.503475,25.02750,-0.000174,24.018399,-0.0077,1.390
9870.00,7.503973,25.02712,-0.000174,24.018055,-0.0078,1.391
9872.00,7.503917,25.02705,-0.000174,24.017079,-0.0078,1.391
9874.00,7.504168,25.02749,-0.000174,24.017538,-0.0078,1.391
9876.00,7.504180,25.02739,-0.000175,24.018142,-0.0078,1.390
9878.00,7.504251,25.02713,-0.000175,24.018037,-0.0077,1.390
9880.00,7.505171,25.02778,-0.000173,24.017556,-0.0077,1.390
9882.00,7.505192,25.02740,-0.000174,24.017596,-0.0077,1.391
9884.00,7.503888,25.02769,-0.000174,24.018046,-0.0078,1.390
9886.00,7.503112,25.02705,-0.000176,24.018164,-0.0077,1.391
9888.00,7.502395,25.02663,-0.000175,24.017796,-0.0078,1.391
9890.00,7.501969,25.02698,-0.000175,24.018174,-0.0078,1.391
9892.00,7.502412,25.02675,-0.000175,24.017986,-0.0078,1.391
9894.00,7.503099,25.02714,-0.000175,24.017806,-0.0077,1.390
9896.00,7.502728,25.02631,-0.000174,24.017991,-0.0077,1.391
9898.00,7.502425,25.02668,-0.000174,24.018118,-0.0077,1.390
9900.00,7.502107,25.02638,-0.000175,24.018539,-0.0077,1.391
9902.00,7.502981,25.02600,-0.000175,24.017848,-0.0078,1.390
9904.00,7.502951,25.02614,-0.000175,24.017348,-0.0077,1.391
9906.00,7.502574,25.02603,-0.000175,24.017982,-0.0077,1.390
9908.00,7.503024,25.02606,-0.000175,24.018006,-0.0077,1.390
9910.00,7.503635,25.02622,-0.000175,24.017913,-0.0077,1.391
9912.00,7.502637,25.02638,-0.000174,24.017516,-0.0078,1.391
9914.00,7.501995,25.02618,-0.000174,24.018165,-0.0077,1.391
9916.00,7.501958,25.02656,-0.000175,24.017596,-0.0077,1.391
9918.00,7.501944,25.02640,-0.000174,24.017339,-0.0077,1.391
9920.00,7.502721,25.02683,-0.000174,24.017904,-0.0078,1.391
9922.00,7.504200,25.02681,-0.000174,24.018314,-0.0078,1.391
9924.00,7.504338,25.02739,-0.000174,24.017498,-0.0077,1.390
9926.00,7.503923,25.02787,-0.000174,24.017921,-0.0078,1.391
9928.00,7.502916,25.02788,-0.000174,24.017446,-0.0078,1.391
9930.00,7.502852,25.02759,-0.000173,24.017857,-0.0077,1.391
9932.00,7.503274,25.02787,-0.000174,24.017823,-0.0077,1.391
9934.00,7.503682,25.02865,-0.000174,24.018060,-0.0078,1.391
9936.00,7.504309,25.02834,-0.000174,24.018254,-0.0078,1.390
9938.00,7.504505,25.02835,-0.000176,24.017641,-0.0077,1.391
9940.00,7.505097,25.02843,-0.000174,24.017825,-0.0077,1.390
9942.00,7.504626,25.02795,-0.000174,24.017857,-0.0077,1.391
9944.00,7.504582,25.02800,-0.000174,24.018881,-0.0078,1.391
9946.00,7.503661,25.02792,-0.000174,24.017884,-0.0077,1.391
9948.00,7.504425,25.02861,-0.000174,24.017592,-0.0078,1.390
9950.00,7.503928,25.02907,-0.000173,24.017879,-0.0077,1.391
9952.00,7.504065,25.02924,-0.000174,24.017741,-0.0077,1.391
9954.00,7.504489,25.02929,-0.000175,24.017707,-0.0077,1.391
9956.00,7.504172,25.02959,-0.000174,24.017913,-0.0077,1.391
9958.00,7.504019,25.02959,-0.000174,24.017830,-0.0077,1.391
9960.00,7.503958,25.02808,-0.000174,24.018345,-0.0078,1.390
9962.00,7.503490,25.02850,-0.000173,24.018376,-0.0077,1.390
9964.00,7.503073,25.02902,-0.000173,24.017846,-0.0077,1.391
9966.00,7.502962,25.02834,-0.000174,24.018568,-0.0077,1.391
9968.00,7.502905,25.02843,-0.000176,24.017774,-0.0077,1.391
9970.00,7.502651,25.02848,-0.000175,24.018189,-0.0077,1.391
9972.00,7.502801,25.02779,-0.000174,24.017986,-0.0078,1.390
9974.00,7.501958,25.02838,-0.000173,24.018017,-0.0078,1.390
9976.00,7.502024,25.02850,-0.000173,24.018570,-0.0077,1.390
9978.00,7.502962,25.02860,-0.000173,24.018111,-0.0077,1.390
9980.00,7.503713,25.02833,-0.000173,24.018156,-0.0077,1.391
9982.00,7.503603,25.02821,-0.000173,24.018202,-0.0077,1.391
9984.00,7.502882,25.02824,-0.000174,24.018285,-0.0077,1.391
9986.00,7.502011,25.02760,-0.000175,24.018158,-0.0078,1.391
9988.00,7.501714,25.02824,-0.000174,24.017650,-0.0077,1.391
9990.00,7.502168,25.02804,-0.000174,24.018116,-0.0078,1.390
9992.00,7.502987,25.02796,-0.000174,24.018062,-0.0077,1.391
9994.00,7.503143,25.02829,-0.000174,24.018147,-0.0077,1.391
9996.00,7.503573,25.02868,-0.000174,24.018251,-0.0077,1.391
9998.00,7.504085,25.02884,-0.000174,24.018290,-0.0077,1.391
10000.00,7.504015,25.02850,-0.000175,24.017942,-0.0077,1.391
10002.00,7.503242,25.02835,-0.000174,24.018211,-0.0077,1.390
10004.00,7.502269,25.02868,-0.000174,24.017890,-0.0077,1.391
10006.00,7.501994,25.02868,-0.000174,24.017728,-0.0077,1.391
10008.00,7.501986,25.02801,-0.000174,24.017759,-0.0078,1.391
10010.00,7.501696,25.02841,-0.000175,24.017806,-0.0077,1.391
10012.00,7.501944,25.02791,-0.000174,24.017977,-0.0077,1.391
10014.00,7.502364,25.02825,-0.000174,24.017776,-0.0077,1.391
10016.00,7.501981,25.02797,-0.000175,24.018778,-0.0077,1.391
10018.00,7.501674,25.02748,-0.000175,24.017431,-0.0077,1.391
10020.00,7.502379,25.02794,-0.000175,24.017544,-0.0077,1.391
10022.00,7.503641,25.02849,-0.000173,24.017647,-0.0077,1.391
10024.00,7.503240,25.02738,-0.000174,24.018086,-0.0077,1.390
10026.00,7.502620,25.02704,-0.000174,24.019070,-0.0077,1.391
10028.00,7.502436,25.02797,-0.000173,24.018249,-0.0077,1.391
10030.00,7.502587,25.02768,-0.000173,24.018484,-0.0077,1.391
10032.00,7.501940,25.02788,-0.000174,24.018222,-0.0077,1.391
10034.00,7.502264,25.02752,-0.000174,24.018024,-0.0077,1.391
10036.00,7.502292,25.02738,-0.000173,24.017815,-0.0077,1.391
10038.00,7.501924,25.02732,-0.000173,24.017984,-0.0077,1.391
10040.00,7.501759,25.02787,-0.000173,24.018709,-0.0077,1.391
10042.00,7.502348,25.02849,-0.000173,24.018865,-0.0077,1.391
10044.00,7.502921,25.02807,-0.000174,24.017765,-0.0077,1.390
10046.00,7.502474,25.02770,-0.000175,24.017569,-0.0077,1.390
10048.00,7.503010,25.02808,-0.000174,24.018073,-0.0078,1.391
10050.00,7.502495,25.02821,-0.000173,24.018397,-0.0078,1.391
10052.00,7.502067,25.02811,-0.000175,24.018084,-0.0077,1.391
10054.00,7.502688,25.02822,-0.000175,24.018330,-0.0077,1.391
10056.00,7.502392,25.02787,-0.000173,24.017757,-0.0077,1.390
10058.00,7.502363,25.02839,-0.000173,24.018015,-0.0077,1.391
10060.00,7.501620,25.02822,-0.000174,24.018270,-0.0077,1.391
10062.00,7.501938,25.02829,-0.000174,24.017950,-0.0077,1.391
10064.00,7.501124,25.02807,-0.000173,24.018383,-0.0078,1.390
10066.00,7.501251,25.02753,-0.000173,24.017738,-0.0077,1.391
10068.00,7.501495,25.02791,-0.000174,24.017852,-0.0078,1.391
10070.00,7.501496,25.02729,-0.000173,24.017647,-0.0078,1.390
10072.00,7.501648,25.02768,-0.000173,24.017355,-0.0077,1.390
10074.00,7.501571,25.02761,-0.000174,24.018339,-0.0077,1.391
10076.00,7.502463,25.02813,-0.000174,24.018075,-0.0077,1.391
10078.00,7.502189,25.02730,-0.000173,24.017901,-0.0077,1.391
10080.00,7.502068,25.02781,-0.000174,24.018107,-0.0077,1.391
10082.00,7.502342,25.02786,-0.000174,24.018100,-0.0077,1.391
10084.00,7.502293,25.02766,-0.000174,24.017993,-0.0077,1.391
10086.00,7.502307,25.02784,-0.000175,24.018129,-0.0077,1.391
10088.00,7.501967,25.02743,-0.000174,24.017600,-0.0077,1.391
10090.00,7.502199,25.02768,-0.000174,24.018305,-0.0077,1.391
10092.00,7.502580,25.02732,-0.000174,24.017839,-0.0078,1.390
10094.00,7.502234,25.02741,-0.000173,24.017774,-0.0078,1.391
10096.00,7.501476,25.02744,-0.000174,24.018305,-0.0077,1.391
10098.00,7.501524,25.02811,-0.000174,24.018232,-0.0077,1.391
10100.00,7.502217,25.02802,-0.000175,24.017843,-0.0077,1.391
10102.00,7.501356,25.02807,-0.000175,24.017734,-0.0077,1.391
10104.00,7.501819,25.02769,-0.000174,24.017578,-0.0077,1.391
10106.00,7.503109,25.02737,-0.000174,24.018789,-0.0077,1.391
10108.00,7.503309,25.02726,-0.000175,24.017815,-0.0077,1.391
10110.00,7.503162,25.02773,-0.000175,24.018490,-0.0077,1.392
10112.00,7.502934,25.02778,-0.000175,24.018602,-0.0077,1.391
10114.00,7.503127,25.02824,-0.000174,24.017839,-0.0077,1.391
10116.00,7.503068,25.02735,-0.000173,24.018104,-0.0077,1.391
10118.00,7.502951,25.02759,-0.000175,24.018038,-0.0077,1.391
10120.00,7.502779,25.02751,-0.000175,24.018193,-0.0077,1.392
10122.00,7.501480,25.02745,-0.000175,24.018463,-0.0077,1.391
10124.00,7.501342,25.02773,-0.000175,24.018323,-0.0077,1.391
10126.00,7.500734,25.02750,-0.000174,24.017768,-0.0077,1.391
10128.00,7.500225,25.02791,-0.000173,24.018664,-0.0077,1.391
10130.00,7.500769,25.02826,-0.000173,24.017848,-0.0077,1.391
10132.00,7.501432,25.02806,-0.000174,24.018066,-0.0077,1.391
10134.00,7.501859,25.02807,-0.000174,24.018263,-0.0077,1.391
10136.00,7.501154,25.02757,-0.000174,24.018265,-0.0078,1.391
10138.00,7.500858,25.02850,-0.000174,24.017446,-0.0078,1.391
10140.00,7.500103,25.02772,-0.000174,24.018459,-0.0077,1.391
10142.00,7.500186,25.02727,-0.000173,24.018095,-0.0077,1.391
10144.00,7.500318,25.02708,-0.000173,24.017739,-0.0077,1.392
10146.00,7.500636,25.02698,-0.000173,24.018383,-0.0077,1.391
10148.00,7.501382,25.02746,-0.000175,24.017953,-0.0077,1.391
10150.00,7.501096,25.02772,-0.000174,24.018361,-0.0078,1.392
10152.00,7.500883,25.02761,-0.000174,24.018296,-0.0077,1.391
10154.00,7.501227,25.02777,-0.000172,24.018062,-0.0077,1.392
10156.00,7.501568,25.02736,-0.000175,24.018506,-0.0078,1.391
10158.00,7.501828,25.02713,-0.000174,24.018530,-0.0078,1.392
10160.00,7.502032,25.02756,-0.000174,24.017930,-0.0077,1.392
10162.00,7.500947,25.02723,-0.000173,24.018435,-0.0077,1.391
10164.00,7.501374,25.02709,-0.000174,24.017727,-0.0077,1.391
10166.00,7.501422,25.02718,-0.000174,24.018187,-0.0077,1.392
10168.00,7.501562,25.02848,-0.000173,24.017984,-0.0077,1.392
10170.00,7.501822,25.02743,-0.000173,24.017670,-0.0077,1.391
10172.00,7.501049,25.02724,-0.000174,24.018109,-0.0078,1.391
10174.00,7.501587,25.02799,-0.000175,24.018591,-0.0078,1.392
10176.00,7.501250,25.02787,-0.000173,24.018530,-0.0078,1.391
10178.00,7.501300,25.02824,-0.000174,24.017968,-0.0077,1.392
10180.00,7.501949,25.02858,-0.000174,24.018388,-0.0077,1.392
10182.00,7.502709,25.02827,-0.000174,24.018156,-0.0077,1.392
10184.00,7.502374,25.02774,-0.000174,24.017933,-0.0078,1.391
10186.00,7.502098,25.02777,-0.000174,24.017953,-0.0077,1.391
10188.00,7.501720,25.02745,-0.000174,24.017663,-0.0077,1.390
10190.00,7.502119,25.02753,-0.000173,24.017641,-0.0077,1.391
10192.00,7.502200,25.02721,-0.000173,24.018541,-0.0077,1.391
10194.00,7.502063,25.02725,-0.000173,24.018526,-0.0077,1.391
10196.00,7.501265,25.02739,-0.000173,24.017832,-0.0078,1.392
10198.00,7.501031,25.02769,-0.000174,24.017408,-0.0078,1.391
10200.00,7.500692,25.02779,-0.000175,24.017893,-0.0078,1.392
10202.00,7.500974,25.02757,-0.000174,24.018377,-0.0078,1.392
10204.00,7.500805,25.02710,-0.000174,24.017979,-0.0077,1.392
@17,12.0000,24.0
10206.00,7.500899,25.02771,-0.000174,24.017620,-0.0077,1.391
10208.00,7.497319,25.02795,-0.000173,24.018100,-0.0077,1.391
10210.00,7.487051,25.02782,-0.000173,24.017991,-0.0077,1.390
10212.00,7.463569,25.02814,-0.000172,24.018125,-0.0077,1.390
10214.00,7.424420,25.02738,-0.000173,24.018285,-0.0077,1.390
10216.00,7.383317,25.02761,-0.000171,24.018071,-0.0077,1.392
10218.00,7.348551,25.02722,-0.000175,24.018278,-0.0077,1.392
10220.00,7.319152,25.02735,-0.000175,24.018729,-0.0077,1.392
10222.00,7.290805,25.02749,-0.000175,24.017944,-0.0077,1.393
10224.00,7.263633,25.02802,-0.000174,24.018437,-0.0077,1.393
10226.00,7.238139,25.02887,-0.000175,24.018018,-0.0077,1.392
10228.00,7.213038,25.02853,-0.000174,24.017805,-0.0077,1.392
10230.00,7.190779,25.02857,-0.000175,24.018169,-0.0077,1.393
10232.00,7.174712,25.02850,-0.000175,24.018356,-0.0077,1.393
10234.00,7.168241,25.02851,-0.000175,24.018359,-0.0077,1.393
10236.00,7.178254,25.02849,-0.000175,24.018546,-0.0077,1.394
10238.00,7.201460,25.02888,-0.000175,24.018901,-0.0077,1.393
10240.00,7.225264,25.02869,-0.000175,24.018836,-0.0077,1.392
10242.00,7.244959,25.02892,-0.000172,24.018818,-0.0077,1.392
10244.00,7.263761,25.02982,-0.000174,24.018421,-0.0077,1.392
10246.00,7.281794,25.02924,-0.000174,24.018265,-0.0078,1.392
10248.00,7.299961,25.02963,-0.000174,24.019244,-0.0078,1.392
10250.00,7.319023,25.02944,-0.000174,24.018405,-0.0077,1.392
10252.00,7.337589,25.02950,-0.000174,24.018334,-0.0077,1.392
10254.00,7.355397,25.03009,-0.000174,24.018635,-0.0077,1.392
10256.00,7.371601,25.02979,-0.000173,24.018624,-0.0077,1.392
10258.00,7.385867,25.03012,-0.000173,24.018283,-0.0077,1.392
10260.00,7.399737,25.02980,-0.000174,24.018289,-0.0077,1.392
10262.00,7.412657,25.02969,-0.000174,24.018541,-0.0077,1.391
10264.00,7.423417,25.02946,-0.000176,24.017832,-0.0077,1.391
10266.00,7.432770,25.02918,-0.000173,24.018537,-0.0077,1.391
10268.00,7.440738,25.02857,-0.000173,24.018753,-0.0077,1.392
10270.00,7.448491,25.02884,-0.000172,24.018941,-0.0077,1.392
10272.00,7.455515,25.02952,-0.000174,24.018488,-0.0077,1.392
10274.00,7.461108,25.02939,-0.000172,24.017745,-0.0077,1.391
10276.00,7.465235,25.02951,-0.000175,24.018521,-0.0077,1.392
10278.00,7.469104,25.02928,-0.000174,24.017988,-0.0077,1.391
10280.00,7.472644,25.03001,-0.000173,24.017685,-0.0077,1.391
10282.00,7.474950,25.02926,-0.000174,24.018484,-0.0077,1.392
10284.00,7.478745,25.02943,-0.000174,24.018169,-0.0077,1.391
10286.00,7.481200,25.02954,-0.000172,24.018702,-0.0077,1.391
10288.00,7.482618,25.02870,-0.000173,24.018080,-0.0077,1.391
10290.00,7.484218,25.02861,-0.000174,24.017279,-0.0077,1.393
10292.00,7.485889,25.02846,-0.000174,24.018129,-0.0077,1.392
10294.00,7.487713,25.02840,-0.000174,24.018827,-0.0077,1.392
10296.00,7.488371,25.02880,-0.000173,24.018415,-0.0077,1.392
10298.00,7.489081,25.02893,-0.000173,24.019246,-0.0078,1.391
10300.00,7.490125,25.02806,-0.000173,24.018521,-0.0077,1.391
10302.00,7.490306,25.02842,-0.000174,24.018140,-0.0077,1.391
10304.00,7.490786,25.02886,-0.000173,24.018631,-0.0077,1.392
10306.00,7.491942,25.02859,-0.000174,24.018548,-0.0077,1.391
10308.00,7.491775,25.02891,-0.000174,24.017763,-0.0077,1.392
10310.00,7.491579,25.02841,-0.000174,24.018446,-0.0077,1.392
10312.00,7.492368,25.02849,-0.000174,24.018381,-0.0077,1.392
10314.00,7.492532,25.02811,-0.000174,24.018044,-0.0077,1.391
10316.00,7.493475,25.02807,-0.000173,24.018499,-0.0077,1.392
10318.00,7.493099,25.02784,-0.000174,24.018252,-0.0077,1.392
10320.00,7.492761,25.02779,-0.000174,24.018093,-0.0077,1.392
10322.00,7.493030,25.02837,-0.000173,24.018617,-0.0077,1.391
10324.00,7.493772,25.02788,-0.000174,24.018499,-0.0077,1.392
10326.00,7.494794,25.02817,-0.000174,24.018318,-0.0077,1.392
10328.00,7.494895,25.02919,-0.000174,24.018493,-0.0077,1.392
10330.00,7.495015,25.02822,-0.000174,24.018591,-0.0077,1.392
10332.00,7.495644,25.02786,-0.000174,24.018840,-0.0077,1.391
10334.00,7.496408,25.02738,-0.000173,24.017959,-0.0077,1.392
10336.00,7.496765,25.02839,-0.000174,24.018060,-0.0077,1.392
10338.00,7.496329,25.02817,-0.000175,24.017832,-0.0077,1.392
10340.00,7.496641,25.02793,-0.000174,24.018196,-0.0078,1.392
10342.00,7.497373,25.02828,-0.000174,24.018417,-0.0078,1.392
10344.00,7.496777,25.02822,-0.000174,24.018260,-0.0077,1.392
10346.00,7.497537,25.02819,-0.000174,24.018396,-0.0077,1.392
10348.00,7.498543,25.02756,-0.000174,24.018542,-0.0078,1.392
10350.00,7.498206,25.02770,-0.000174,24.017846,-0.0077,1.392
10352.00,7.498768,25.02754,-0.000173,24.018698,-0.0077,1.392
10354.00,7.499394,25.02719,-0.000174,24.018049,-0.0077,1.392
10356.00,7.499568,25.02733,-0.000173,24.018062,-0.0078,1.391
10358.00,7.498643,25.02784,-0.000174,24.018220,-0.0077,1.391
10360.00,7.497981,25.02761,-0.000173,24.018064,-0.0077,1.392
10362.00,7.498171,25.02691,-0.000173,24.018037,-0.0077,1.392
10364.00,7.498544,25.02765,-0.000175,24.017727,-0.0077,1.392
10366.00,7.498617,25.02794,-0.000174,24.018222,-0.0077,1.392
10368.00,7.498320,25.02811,-0.000173,24.018617,-0.0077,1.391
10370.00,7.498552,25.02812,-0.000173,24.017977,-0.0078,1.392
10372.00,7.498369,25.02800,-0.000174,24.018022,-0.0077,1.392
10374.00,7.498481,25.02766,-0.000175,24.018189,-0.0078,1.392
10376.00,7.498880,25.02783,-0.000175,24.017277,-0.0077,1.392
10378.00,7.499399,25.02783,-0.000174,24.018049,-0.0077,1.392
10380.00,7.498642,25.02707,-0.000175,24.017676,-0.0077,1.392
10382.00,7.498827,25.02725,-0.000174,24.017757,-0.0077,1.392
10384.00,7.499258,25.02789,-0.000175,24.018069,-0.0078,1.391
10386.00,7.499614,25.02796,-0.000173,24.017654,-0.0077,1.391
10388.00,7.500062,25.02752,-0.000173,24.018113,-0.0078,1.392
10390.00,7.499995,25.02844,-0.000173,24.017861,-0.0077,1.392
10392.00,7.500568,25.02766,-0.000174,24.018477,-0.0078,1.392
10394.00,7.500344,25.02765,-0.000174,24.017609,-0.0077,1.392
10396.00,7.499497,25.02743,-0.000174,24.018015,-0.0077,1.393
10398.00,7.500437,25.02837,-0.000175,24.017808,-0.0077,1.391
10400.00,7.500065,25.02817,-0.000173,24.017968,-0.0077,1.391
10402.00,7.499704,25.02862,-0.000175,24.017687,-0.0077,1.392
10404.00,7.499893,25.02902,-0.000174,24.018278,-0.0078,1.393
10406.00,7.500166,25.02920,-0.000173,24.018488,-0.0078,1.392
10408.00,7.500317,25.02899,-0.000173,24.017654,-0.0077,1.392
10410.00,7.500771,25.02902,-0.000174,24.018437,-0.0077,1.392
10412.00,7.500933,25.02941,-0.000174,24.018437,-0.0077,1.392
10414.00,7.500878,25.02864,-0.000174,24.018396,-0.0077,1.392
10416.00,7.500012,25.02895,-0.000173,24.017872,-0.0077,1.392
10418.00,7.499298,25.02826,-0.000174,24.018113,-0.0077,1.392
10420.00,7.499829,25.02791,-0.000173,24.017844,-0.0077,1.392
10422.00,7.500296,25.02829,-0.000173,24.017301,-0.0078,1.392
10424.00,7.500953,25.02738,-0.000174,24.018736,-0.0078,1.392
10426.00,7.501830,25.02734,-0.000174,24.018133,-0.0078,1.392
10428.00,7.502457,25.02826,-0.000173,24.017585,-0.0077,1.392
10430.00,7.502578,25.02833,-0.000173,24.017881,-0.0077,1.392
10432.00,7.502002,25.02753,-0.000174,24.017743,-0.0077,1.393
10434.00,7.501710,25.02761,-0.000175,24.018361,-0.0077,1.392
10436.00,7.501248,25.02848,-0.000173,24.017917,-0.0077,1.392
10438.00,7.501378,25.02857,-0.000173,24.017495,-0.0077,1.393
10440.00,7.501210,25.02819,-0.000174,24.017852,-0.0077,1.392
10442.00,7.502245,25.02865,-0.000173,24.017708,-0.0077,1.392
10444.00,7.502057,25.02872,-0.000174,24.018423,-0.0077,1.392
10446.00,7.501230,25.02886,-0.000174,24.018229,-0.0077,1.393
10448.00,7.500725,25.02806,-0.000174,24.018323,-0.0077,1.392
10450.00,7.500921,25.02815,-0.000173,24.018276,-0.0077,1.392
10452.00,7.501240,25.02784,-0.000173,24.017999,-0.0077,1.392
10454.00,7.501865,25.02779,-0.000173,24.018193,-0.0077,1.392
10456.00,7.501626,25.02828,-0.000174,24.017808,-0.0077,1.392
10458.00,7.501824,25.02813,-0.000174,24.018111,-0.0078,1.392
10460.00,7.501725,25.02837,-0.000174,24.018359,-0.0078,1.392
10462.00,7.501812,25.02815,-0.000174,24.017883,-0.0077,1.393
10464.00,7.501358,25.02843,-0.000175,24.017636,-0.0078,1.393
10466.00,7.501019,25.02834,-0.000174,24.017576,-0.0077,1.392
10468.00,7.501021,25.02856,-0.000174,24.018062,-0.0077,1.392
10470.00,7.500745,25.02892,-0.000174,24.018414,-0.0077,1.392
10472.00,7.501307,25.02838,-0.000174,24.018109,-0.0077,1.392
10474.00,7.502004,25.02830,-0.000174,24.018339,-0.0077,1.392
10476.00,7.501456,25.02875,-0.000174,24.017756,-0.0077,1.392
10478.00,7.501888,25.02891,-0.000174,24.017873,-0.0078,1.392
10480.00,7.502421,25.02872,-0.000174,24.017946,-0.0077,1.392
10482.00,7.502433,25.02853,-0.000174,24.018426,-0.0077,1.393
10484.00,7.502334,25.02868,-0.000174,24.018203,-0.0078,1.393
10486.00,7.501763,25.02869,-0.000174,24.017848,-0.0077,1.392
10488.00,7.501445,25.02831,-0.000174,24.017440,-0.0078,1.392
10490.00,7.501723,25.02777,-0.000173,24.018000,-0.0077,1.392
10492.00,7.501646,25.02716,-0.000173,24.018307,-0.0077,1.393
10494.00,7.501333,25.02832,-0.000174,24.017801,-0.0078,1.393
10496.00,7.500875,25.02864,-0.000175,24.018138,-0.0077,1.392
10498.00,7.499990,25.02899,-0.000175,24.017854,-0.0077,1.392
10500.00,7.499704,25.02896,-0.000175,24.017890,-0.0077,1.392
10502.00,7.500543,25.02854,-0.000174,24.018374,-0.0078,1.392
10504.00,7.501113,25.02850,-0.000174,24.017890,-0.0077,1.392
10506.00,7.501136,25.02861,-0.000175,24.017350,-0.0078,1.393
10508.00,7.501033,25.02892,-0.000174,24.018044,-0.0078,1.392
10510.00,7.500699,25.02909,-0.000173,24.017810,-0.0077,1.392
10512.00,7.499318,25.02916,-0.000174,24.017618,-0.0078,1.391
10514.00,7.499648,25.02924,-0.000173,24.018093,-0.0078,1.392
10516.00,7.501137,25.02906,-0.000173,24.018399,-0.0078,1.392
10518.00,7.501186,25.02914,-0.000174,24.017616,-0.0077,1.392
10520.00,7.500992,25.02901,-0.000175,24.018234,-0.0077,1.392
10522.00,7.501112,25.02924,-0.000174,24.018330,-0.0077,1.392
10524.00,7.500154,25.02885,-0.000174,24.018167,-0.0078,1.392
10526.00,7.499811,25.02886,-0.000174,24.018874,-0.0077,1.392
10528.00,7.499652,25.02872,-0.000174,24.018486,-0.0077,1.393
10530.00,7.499601,25.02782,-0.000175,24.018214,-0.0077,1.392
10532.00,7.500315,25.02774,-0.000174,24.017272,-0.0078,1.392
10534.00,7.500354,25.02806,-0.000174,24.017765,-0.0077,1.392
10536.00,7.500048,25.02792,-0.000175,24.018241,-0.0078,1.392
10538.00,7.501497,25.02876,-0.000174,24.017843,-0.0077,1.393
10540.00,7.502105,25.02839,-0.000175,24.018336,-0.0077,1.392
10542.00,7.501971,25.02817,-0.000175,24.018145,-0.0078,1.393
10544.00,7.501243,25.02814,-0.000175,24.018187,-0.0077,1.392
10546.00,7.501294,25.02787,-0.000175,24.017643,-0.0077,1.392
10548.00,7.501543,25.02807,-0.000174,24.018265,-0.0077,1.392
10550.00,7.501202,25.02759,-0.000173,24.018290,-0.0078,1.393
10552.00,7.501239,25.02808,-0.000174,24.018091,-0.0078,1.393
10554.00,7.500707,25.02803,-0.000174,24.017676,-0.0077,1.392
10556.00,7.500066,25.02857,-0.000173,24.017935,-0.0077,1.392
10558.00,7.501421,25.02767,-0.000174,24.017636,-0.0077,1.392
10560.00,7.501875,25.02698,-0.000175,24.018582,-0.0078,1.392
10562.00,7.501865,25.02758,-0.000175,24.018183,-0.0077,1.393
10564.00,7.502045,25.02772,-0.000174,24.018595,-0.0078,1.393
10566.00,7.501170,25.02769,-0.000174,24.018466,-0.0078,1.392
10568.00,7.500975,25.02750,-0.000173,24.018154,-0.0078,1.392
10570.00,7.500956,25.02783,-0.000174,24.018029,-0.0078,1.392
10572.00,7.501345,25.02790,-0.000174,24.017756,-0.0078,1.392
10574.00,7.501419,25.02814,-0.000174,24.017776,-0.0078,1.392
10576.00,7.502316,25.02763,-0.000174,24.017765,-0.0077,1.392
10578.00,7.502330,25.02768,-0.000175,24.018135,-0.0078,1.393
10580.00,7.502335,25.02743,-0.000175,24.018057,-0.0078,1.392
10582.00,7.501108,25.02829,-0.000175,24.017908,-0.0078,1.392
10584.00,7.501262,25.02812,-0.000174,24.017815,-0.0078,1.392
10586.00,7.500910,25.02868,-0.000174,24.018017,-0.0077,1.392
10588.00,7.501218,25.02791,-0.000174,24.018140,-0.0077,1.392
10590.00,7.501145,25.02808,-0.000173,24.018619,-0.0077,1.392
10592.00,7.501482,25.02812,-0.000172,24.018060,-0.0077,1.392
10594.00,7.500852,25.02792,-0.000173,24.018294,-0.0077,1.392
10596.00,7.500937,25.02729,-0.000174,24.017612,-0.0078,1.392
10598.00,7.501388,25.02719,-0.000173,24.018648,-0.0078,1.393
10600.00,7.500887,25.02794,-0.000173,24.018047,-0.0078,1.393
10602.00,7.500349,25.02830,-0.000174,24.018512,-0.0077,1.392
10604.00,7.500506,25.02854,-0.000174,24.018787,-0.0078,1.393
10606.00,7.500802,25.02858,-0.000174,24.017469,-0.0078,1.393
10608.00,7.500711,25.02779,-0.000174,24.018158,-0.0077,1.393
10610.00,7.500707,25.02882,-0.000174,24.018787,-0.0078,1.392
10612.00,7.502116,25.02897,-0.000174,24.017404,-0.0077,1.393
10614.00,7.501706,25.02915,-0.000173,24.018156,-0.0078,1.392
10616.00,7.501444,25.02934,-0.000173,24.017538,-0.0078,1.392
10618.00,7.501579,25.02917,-0.000175,24.017480,-0.0077,1.392
10620.00,7.500941,25.02891,-0.000176,24.018066,-0.0077,1.392
10622.00,7.500312,25.02848,-0.000174,24.017819,-0.0077,1.392
10624.00,7.500708,25.02926,-0.000174,24.018154,-0.0078,1.392
10626.00,7.501202,25.02888,-0.000174,24.017875,-0.0078,1.392
10628.00,7.501960,25.02957,-0.000175,24.017743,-0.0077,1.393
10630.00,7.502141,25.02932,-0.000174,24.017750,-0.0077,1.392
10632.00,7.501487,25.02942,-0.000173,24.017904,-0.0077,1.392
10634.00,7.500420,25.02941,-0.000173,24.018035,-0.0077,1.393
10636.00,7.499906,25.03007,-0.000174,24.018075,-0.0077,1.392
10638.00,7.500777,25.02984,-0.000176,24.018138,-0.0077,1.393
10640.00,7.501891,25.02959,-0.000175,24.017779,-0.0077,1.392
10642.00,7.502231,25.02928,-0.000174,24.017571,-0.0077,1.392
10644.00,7.501713,25.02967,-0.000174,24.018655,-0.0077,1.392
10646.00,7.501923,25.02946,-0.000174,24.017353,-0.0077,1.392
10648.00,7.501521,25.02931,-0.000174,24.018105,-0.0078,1.393
10650.00,7.501788,25.02955,-0.000174,24.018510,-0.0077,1.393
10652.00,7.501410,25.02887,-0.000175,24.018008,-0.0077,1.393
10654.00,7.502145,25.02916,-0.000175,24.017520,-0.0078,1.392
10656.00,7.501440,25.02913,-0.000174,24.018203,-0.0078,1.392
10658.00,7.501326,25.02967,-0.000174,24.017623,-0.0078,1.393
10660.00,7.501238,25.02954,-0.000174,24.018111,-0.0078,1.392
10662.00,7.501371,25.02855,-0.000174,24.017928,-0.0078,1.392
10664.00,7.501544,25.02949,-0.000174,24.018167,-0.0077,1.392
10666.00,7.501600,25.02976,-0.000174,24.017732,-0.0078,1.392
10668.00,7.502413,25.02902,-0.000174,24.018086,-0.0077,1.392
10670.00,7.501526,25.02816,-0.000174,24.017812,-0.0077,1.393
10672.00,7.501203,25.02839,-0.000174,24.017861,-0.0078,1.393
10674.00,7.501429,25.02948,-0.000173,24.018495,-0.0077,1.392
10676.00,7.500858,25.02909,-0.000174,24.018397,-0.0078,1.392
10678.00,7.501324,25.02913,-0.000175,24.018018,-0.0077,1.392
10680.00,7.501506,25.02931,-0.000173,24.018194,-0.0077,1.393
10682.00,7.501472,25.02965,-0.000172,24.018606,-0.0078,1.392
10684.00,7.500617,25.02930,-0.000174,24.018140,-0.0077,1.393
10686.00,7.500294,25.02976,-0.000175,24.017839,-0.0077,1.392
10688.00,7.501029,25.02939,-0.000174,24.017814,-0.0077,1.392
10690.00,7.501691,25.03006,-0.000175,24.017825,-0.0077,1.393
10692.00,7.502105,25.02985,-0.000175,24.018383,-0.0078,1.393
10694.00,7.501924,25.02919,-0.000174,24.017714,-0.0077,1.392
10696.00,7.501214,25.02959,-0.000175,24.018212,-0.0077,1.393
10698.00,7.501728,25.02953,-0.000175,24.018397,-0.0078,1.393
10700.00,7.501444,25.02968,-0.000174,24.017966,-0.0077,1.392
10702.00,7.500659,25.02893,-0.000174,24.017319,-0.0077,1.392
10704.00,7.500035,25.02970,-0.000174,24.017993,-0.0078,1.392
10706.00,7.499978,25.02990,-0.000175,24.018336,-0.0077,1.393
10708.00,7.501184,25.02963,-0.000174,24.018249,-0.0077,1.393
10710.00,7.501413,25.03011,-0.000174,24.017986,-0.0078,1.392
10712.00,7.501334,25.02915,-0.000174,24.018294,-0.0077,1.393
10714.00,7.500623,25.02936,-0.000175,24.017785,-0.0077,1.393
10716.00,7.500629,25.03007,-0.000174,24.017592,-0.0077,1.393
10718.00,7.501052,25.02967,-0.000174,24.017592,-0.0077,1.393
10720.00,7.500106,25.02983,-0.000174,24.018125,-0.0078,1.392
10722.00,7.500039,25.02980,-0.000174,24.017957,-0.0078,1.392
10724.00,7.500229,25.02977,-0.000174,24.017705,-0.0078,1.392
10726.00,7.500386,25.02940,-0.000174,24.018307,-0.0077,1.392
10728.00,7.501102,25.03012,-0.000173,24.017957,-0.0077,1.392
10730.00,7.501307,25.02992,-0.000174,24.018276,-0.0077,1.392
10732.00,7.500733,25.03006,-0.000174,24.018704,-0.0077,1.393
10734.00,7.500530,25.03002,-0.000174,24.017765,-0.0078,1.393
10736.00,7.500737,25.02990,-0.000175,24.017950,-0.0077,1.393
10738.00,7.500851,25.02992,-0.000174,24.018283,-0.0077,1.392
10740.00,7.500390,25.03022,-0.000173,24.017904,-0.0077,1.393
10742.00,7.501122,25.02997,-0.000173,24.018225,-0.0077,1.393
10744.00,7.501371,25.02939,-0.000175,24.017897,-0.0078,1.393
10746.00,7.500520,25.02912,-0.000174,24.017513,-0.0078,1.392
10748.00,7.499371,25.02875,-0.000174,24.018840,-0.0078,1.393
10750.00,7.499382,25.02900,-0.000173,24.017841,-0.0077,1.393
10752.00,7.499727,25.02914,-0.000173,24.018319,-0.0077,1.393
10754.00,7.500018,25.02898,-0.000173,24.018408,-0.0077,1.393
10756.00,7.500234,25.02905,-0.000175,24.017435,-0.0077,1.393
10758.00,7.500622,25.02891,-0.000173,24.018062,-0.0078,1.392
10760.00,7.501616,25.02856,-0.000174,24.018396,-0.0078,1.393
10762.00,7.501913,25.02961,-0.000174,24.018541,-0.0077,1.393
10764.00,7.501618,25.02996,-0.000175,24.017877,-0.0078,1.393
10766.00,7.500599,25.02954,-0.000174,24.018182,-0.0077,1.392
10768.00,7.499995,25.02941,-0.000174,24.018600,-0.0077,1.393
10770.00,7.499040,25.02951,-0.000175,24.017926,-0.0077,1.393
10772.00,7.500291,25.02994,-0.000173,24.018004,-0.0077,1.393
10774.00,7.501150,25.03034,-0.000174,24.017732,-0.0078,1.393
10776.00,7.501243,25.03118,-0.000174,24.018096,-0.0077,1.393
10778.00,7.501489,25.03098,-0.000174,24.017830,-0.0077,1.392
10780.00,7.501065,25.03088,-0.000174,24.018285,-0.0077,1.392
10782.00,7.500666,25.03083,-0.000173,24.018107,-0.0077,1.392
10784.00,7.500521,25.03038,-0.000175,24.018386,-0.0077,1.393
10786.00,7.500313,25.03045,-0.000174,24.018260,-0.0077,1.393
10788.00,7.500849,25.03010,-0.000174,24.017955,-0.0077,1.393
10790.00,7.501381,25.02967,-0.000174,24.018009,-0.0077,1.393
10792.00,7.501461,25.03049,-0.000175,24.017855,-0.0077,1.393
10794.00,7.501151,25.03079,-0.000175,24.017672,-0.0078,1.393
10796.00,7.500905,25.03045,-0.000175,24.017409,-0.0077,1.393
10798.00,7.500795,25.03117,-0.000174,24.017032,-0.0078,1.393
10800.00,7.500729,25.03129,-0.000174,24.018158,-0.0077,1.393
10802.00,7.501424,25.03157,-0.000175,24.017377,-0.0077,1.393
10804.00,7.501055,25.03044,-0.000174,24.017973,-0.0077,1.392
@18,12.0000,24.0
10806.00,7.501142,25.03082,-0.000173,24.017640,-0.0078,1.393
10808.00,7.497784,25.03092,-0.000174,24.017649,-0.0077,1.393
10810.00,7.488238,25.03093,-0.000173,24.018212,-0.0077,1.392
10812.00,7.467372,25.03049,-0.000172,24.018657,-0.0077,1.391
10814.00,7.433081,25.03006,-0.000171,24.018211,-0.0077,1.392
10816.00,7.395235,25.03076,-0.000172,24.018220,-0.0077,1.392
10818.00,7.363087,25.03070,-0.000173,24.018140,-0.0077,1.393
10820.00,7.336630,25.03085,-0.000174,24.017953,-0.0077,1.393
10822.00,7.311517,25.03036,-0.000175,24.017734,-0.0077,1.394
10824.00,7.287175,25.03029,-0.000175,24.017997,-0.0077,1.394
10826.00,7.263468,25.03019,-0.000175,24.017738,-0.0077,1.394
10828.00,7.240573,25.03054,-0.000176,24.018160,-0.0077,1.394
10830.00,7.219040,25.03079,-0.000176,24.018328,-0.0077,1.394
10832.00,7.203991,25.03025,-0.000175,24.018591,-0.0077,1.394
10834.00,7.198564,25.03121,-0.000175,24.018169,-0.0077,1.395
10836.00,7.206909,25.03168,-0.000176,24.017834,-0.0077,1.395
10838.00,7.228167,25.03211,-0.000176,24.018245,-0.0077,1.394
10840.00,7.250963,25.03115,-0.000176,24.017783,-0.0077,1.394
10842.00,7.269371,25.03157,-0.000176,24.017989,-0.0077,1.394
10844.00,7.285763,25.03172,-0.000174,24.017926,-0.0077,1.393
10846.00,7.301984,25.03246,-0.000174,24.017799,-0.0078,1.393
10848.00,7.319427,25.03192,-0.000173,24.017792,-0.0077,1.393
10850.00,7.336506,25.03263,-0.000174,24.017607,-0.0077,1.392
10852.00,7.353431,25.03204,-0.000175,24.018301,-0.0077,1.393
10854.00,7.370439,25.03222,-0.000174,24.017757,-0.0077,1.393
10856.00,7.385573,25.03200,-0.000173,24.017823,-0.0077,1.393
10858.00,7.399472,25.03100,-0.000173,24.018033,-0.0077,1.393
10860.00,7.412069,25.03164,-0.000173,24.017815,-0.0077,1.393
10862.00,7.423809,25.03179,-0.000174,24.018354,-0.0077,1.393
10864.00,7.433158,25.03233,-0.000174,24.018403,-0.0077,1.393
10866.00,7.441319,25.03203,-0.000174,24.017679,-0.0077,1.393
10868.00,7.448749,25.03216,-0.000173,24.018127,-0.0077,1.393
10870.00,7.455406,25.03168,-0.000174,24.018158,-0.0077,1.393
10872.00,7.461879,25.03229,-0.000174,24.017834,-0.0077,1.393
10874.00,7.466699,25.03217,-0.000174,24.017942,-0.0077,1.393
10876.00,7.470370,25.03232,-0.000172,24.018682,-0.0077,1.392
10878.00,7.474230,25.03192,-0.000173,24.018762,-0.0077,1.393
10880.00,7.477248,25.03191,-0.000174,24.018198,-0.0077,1.393
10882.00,7.479744,25.03236,-0.000174,24.017582,-0.0077,1.392
10884.00,7.482304,25.03288,-0.000173,24.017895,-0.0077,1.393
10886.00,7.484593,25.03260,-0.000173,24.017580,-0.0077,1.393
10888.00,7.486184,25.03283,-0.000174,24.018136,-0.0077,1.394
10890.00,7.487690,25.03284,-0.000174,24.017941,-0.0077,1.393
10892.00,7.488672,25.03233,-0.000172,24.017502,-0.0077,1.393
10894.00,7.489144,25.03232,-0.000173,24.017852,-0.0077,1.393
10896.00,7.488886,25.03351,-0.000173,24.018599,-0.0077,1.392
10898.00,7.489341,25.03329,-0.000172,24.018127,-0.0077,1.393
10900.00,7.490651,25.03171,-0.000173,24.018189,-0.0077,1.393
10902.00,7.491087,25.03229,-0.000173,24.017857,-0.0077,1.393
10904.00,7.491720,25.03348,-0.000175,24.018526,-0.0077,1.393
10906.00,7.492511,25.03300,-0.000173,24.017547,-0.0077,1.393
10908.00,7.492965,25.03280,-0.000173,24.018252,-0.0077,1.392
10910.00,7.492819,25.03317,-0.000174,24.018100,-0.0077,1.393
10912.00,7.493380,25.03364,-0.000173,24.017868,-0.0077,1.393
10914.00,7.493459,25.03237,-0.000174,24.017866,-0.0077,1.393
10916.00,7.493566,25.03255,-0.000174,24.018472,-0.0077,1.393
10918.00,7.493345,25.03258,-0.000173,24.018122,-0.0077,1.392
10920.00,7.493316,25.03265,-0.000173,24.018040,-0.0077,1.393
10922.00,7.493799,25.03350,-0.000174,24.017924,-0.0077,1.393
10924.00,7.493709,25.03321,-0.000173,24.018069,-0.0077,1.392
10926.00,7.494017,25.03279,-0.000173,24.018100,-0.0077,1.392
10928.00,7.493427,25.03334,-0.000173,24.018341,-0.0077,1.393
10930.00,7.494300,25.03299,-0.000174,24.018076,-0.0077,1.393
10932.00,7.494814,25.03345,-0.000175,24.018727,-0.0077,1.393
10934.00,7.494488,25.03297,-0.000174,24.017565,-0.0077,1.393
10936.00,7.495754,25.03300,-0.000174,24.017877,-0.0077,1.393
10938.00,7.496047,25.03300,-0.000174,24.018151,-0.0077,1.393
10940.00,7.496757,25.03329,-0.000173,24.018174,-0.0077,1.393
10942.00,7.496941,25.03259,-0.000173,24.018290,-0.0077,1.393
10944.00,7.497015,25.03281,-0.000173,24.018122,-0.0077,1.393
10946.00,7.496933,25.03323,-0.000173,24.018377,-0.0077,1.393
10948.00,7.497495,25.03289,-0.000174,24.018082,-0.0077,1.393
10950.00,7.497992,25.03297,-0.000173,24.017362,-0.0077,1.393
10952.00,7.498838,25.03259,-0.000174,24.017614,-0.0078,1.393
10954.00,7.498290,25.03209,-0.000174,24.018521,-0.0077,1.393
10956.00,7.498414,25.03275,-0.000174,24.018539,-0.0077,1.393
10958.00,7.498699,25.03332,-0.000174,24.018000,-0.0077,1.393
10960.00,7.498705,25.03328,-0.000173,24.017429,-0.0077,1.393
10962.00,7.498384,25.03296,-0.000172,24.018318,-0.0077,1.393
10964.00,7.498328,25.03211,-0.000173,24.018058,-0.0077,1.393
10966.00,7.498542,25.03241,-0.000172,24.017678,-0.0077,1.393
10968.00,7.498333,25.03282,-0.000172,24.018057,-0.0077,1.394
10970.00,7.498519,25.03292,-0.000173,24.018686,-0.0077,1.393
10972.00,7.499769,25.03234,-0.000173,24.017875,-0.0077,1.392
10974.00,7.500849,25.03156,-0.000174,24.017687,-0.0077,1.393
10976.00,7.499719,25.03164,-0.000173,24.018321,-0.0077,1.393
10978.00,7.498828,25.03179,-0.000174,24.017890,-0.0077,1.393
10980.00,7.498437,25.03167,-0.000174,24.018309,-0.0077,1.393
10982.00,7.499046,25.03193,-0.000172,24.018974,-0.0077,1.393
10984.00,7.500077,25.03208,-0.000173,24.018086,-0.0077,1.392
10986.00,7.500060,25.03152,-0.000173,24.018185,-0.0077,1.393
10988.00,7.499822,25.03153,-0.000173,24.018073,-0.0077,1.393
10990.00,7.499617,25.03186,-0.000173,24.018185,-0.0077,1.393
10992.00,7.499022,25.03246,-0.000175,24.018096,-0.0077,1.393
10994.00,7.498538,25.03204,-0.000173,24.018443,-0.0077,1.393
10996.00,7.498768,25.03169,-0.000172,24.018263,-0.0077,1.392
10998.00,7.498273,25.03241,-0.000173,24.018666,-0.0077,1.393
11000.00,7.498686,25.03293,-0.000173,24.018379,-0.0077,1.393
11002.00,7.498837,25.03272,-0.000173,24.018682,-0.0077,1.393
11004.00,7.498907,25.03313,-0.000172,24.018316,-0.0077,1.393
11006.00,7.499395,25.03345,-0.000174,24.018118,-0.0077,1.393
11008.00,7.499716,25.03316,-0.000174,24.018483,-0.0077,1.394
11010.00,7.499778,25.03323,-0.000173,24.018736,-0.0077,1.393
11012.00,7.499416,25.03370,-0.000174,24.018087,-0.0077,1.393
11014.00,7.499194,25.03365,-0.000173,24.018174,-0.0077,1.393
11016.00,7.498861,25.03309,-0.000173,24.018524,-0.0077,1.393
11018.00,7.499234,25.03252,-0.000173,24.018076,-0.0077,1.393
11020.00,7.500212,25.03269,-0.000173,24.018506,-0.0077,1.392
11022.00,7.499940,25.03238,-0.000173,24.017962,-0.0077,1.393
11024.00,7.499697,25.03252,-0.000173,24.017904,-0.0077,1.393
11026.00,7.500059,25.03243,-0.000173,24.018153,-0.0077,1.393
11028.00,7.499607,25.03211,-0.000174,24.017150,-0.0078,1.393
11030.00,7.499923,25.03249,-0.000174,24.018464,-0.0077,1.393
11032.00,7.500868,25.03294,-0.000175,24.018220,-0.0077,1.393
11034.00,7.500718,25.03298,-0.000174,24.017786,-0.0077,1.393
11036.00,7.500615,25.03249,-0.000173,24.017614,-0.0077,1.392
11038.00,7.500130,25.03193,-0.000174,24.018193,-0.0077,1.392
11040.00,7.500132,25.03260,-0.000174,24.018098,-0.0077,1.393
11042.00,7.500653,25.03288,-0.000174,24.018133,-0.0078,1.393
11044.00,7.499414,25.03380,-0.000174,24.018131,-0.0077,1.393
11046.00,7.499575,25.03335,-0.000173,24.017830,-0.0077,1.393
11048.00,7.500021,25.03273,-0.000174,24.017962,-0.0077,1.393
11050.00,7.499902,25.03230,-0.000173,24.017870,-0.0078,1.393
11052.00,7.500330,25.03252,-0.000174,24.017854,-0.0077,1.393
11054.00,7.500764,25.03206,-0.000174,24.018575,-0.0077,1.393
11056.00,7.499925,25.03129,-0.000174,24.018187,-0.0077,1.393
11058.00,7.500245,25.03171,-0.000174,24.018075,-0.0077,1.393
11060.00,7.499875,25.03235,-0.000174,24.018270,-0.0077,1.393
11062.00,7.499812,25.03286,-0.000173,24.018124,-0.0077,1.392
11064.00,7.500824,25.03275,-0.000173,24.018207,-0.0077,1.393
11066.00,7.501365,25.03240,-0.000174,24.018405,-0.0077,1.393
11068.00,7.500852,25.03209,-0.000174,24.018040,-0.0077,1.393
11070.00,7.500721,25.03226,-0.000174,24.018095,-0.0077,1.393
11072.00,7.500098,25.03174,-0.000173,24.018272,-0.0077,1.393
11074.00,7.500304,25.03119,-0.000174,24.017803,-0.0078,1.393
11076.00,7.500941,25.03118,-0.000174,24.018318,-0.0077,1.393
11078.00,7.500235,25.03162,-0.000173,24.017879,-0.0077,1.393
11080.00,7.499617,25.03121,-0.000174,24.017839,-0.0077,1.393
11082.00,7.499968,25.03209,-0.000173,24.017645,-0.0077,1.393
11084.00,7.500309,25.03226,-0.000173,24.017912,-0.0077,1.392
11086.00,7.500414,25.03208,-0.000173,24.017852,-0.0078,1.393
11088.00,7.500068,25.03198,-0.000173,24.017951,-0.0077,1.393
11090.00,7.500277,25.03153,-0.000173,24.018591,-0.0077,1.393
11092.00,7.501551,25.03151,-0.000174,24.018526,-0.0077,1.393
11094.00,7.501128,25.03252,-0.000174,24.017707,-0.0077,1.393
11096.00,7.500285,25.03233,-0.000173,24.017797,-0.0077,1.393
11098.00,7.499881,25.03311,-0.000175,24.018245,-0.0077,1.393
11100.00,7.499986,25.03315,-0.000175,24.018232,-0.0077,1.393
11102.00,7.500867,25.03282,-0.000174,24.018062,-0.0078,1.393
11104.00,7.500523,25.03246,-0.000174,24.018310,-0.0077,1.392
11106.00,7.499685,25.03348,-0.000173,24.018053,-0.0077,1.392
11108.00,7.500122,25.03287,-0.000173,24.018171,-0.0077,1.392
11110.00,7.500806,25.03331,-0.000173,24.018031,-0.0077,1.393
11112.00,7.501265,25.03275,-0.000173,24.018854,-0.0077,1.393
11114.00,7.501025,25.03371,-0.000173,24.018539,-0.0077,1.393
11116.00,7.500566,25.03342,-0.000174,24.018517,-0.0077,1.393
11118.00,7.500823,25.03374,-0.000173,24.018698,-0.0077,1.393
11120.00,7.500954,25.03295,-0.000174,24.018231,-0.0077,1.393
11122.00,7.501286,25.03275,-0.000174,24.017852,-0.0077,1.393
11124.00,7.500931,25.03276,-0.000173,24.018754,-0.0077,1.393
11126.00,7.500290,25.03253,-0.000173,24.017814,-0.0077,1.393
11128.00,7.500336,25.03266,-0.000173,24.018365,-0.0077,1.393
11130.00,7.500444,25.03278,-0.000173,24.018644,-0.0077,1.393
11132.00,7.500277,25.03208,-0.000172,24.018689,-0.0077,1.393
11134.00,7.499772,25.03204,-0.000173,24.018145,-0.0077,1.393
11136.00,7.500240,25.03171,-0.000173,24.017942,-0.0077,1.393
11138.00,7.501017,25.03227,-0.000173,24.018131,-0.0077,1.392
11140.00,7.500642,25.03327,-0.000174,24.018405,-0.0077,1.393
11142.00,7.500584,25.03214,-0.000174,24.018406,-0.0077,1.393
11144.00,7.499527,25.03194,-0.000173,24.018591,-0.0077,1.392
11146.00,7.499570,25.03303,-0.000171,24.018276,-0.0077,1.393
11148.00,7.499265,25.03371,-0.000173,24.018666,-0.0077,1.393
11150.00,7.499845,25.03363,-0.000174,24.018062,-0.0077,1.393
11152.00,7.500225,25.03296,-0.000173,24.017806,-0.0077,1.393
11154.00,7.501465,25.03184,-0.000173,24.018637,-0.0077,1.393
11156.00,7.501840,25.03205,-0.000172,24.018907,-0.0077,1.393
11158.00,7.502049,25.03255,-0.000172,24.018591,-0.0077,1.393
11160.00,7.501767,25.03220,-0.000173,24.018432,-0.0077,1.393
11162.00,7.501774,25.03202,-0.000174,24.018160,-0.0077,1.393
11164.00,7.501362,25.03202,-0.000172,24.018809,-0.0077,1.392
11166.00,7.500900,25.03197,-0.000173,24.017723,-0.0077,1.393
11168.00,7.500424,25.03162,-0.000174,24.018484,-0.0077,1.393
11170.00,7.499764,25.03249,-0.000174,24.018125,-0.0077,1.394
11172.00,7.500738,25.03248,-0.000174,24.018037,-0.0077,1.393
11174.00,7.501038,25.03201,-0.000173,24.018385,-0.0077,1.393
11176.00,7.500540,25.03235,-0.000172,24.017567,-0.0077,1.392
11178.00,7.500186,25.03141,-0.000172,24.018075,-0.0077,1.393
11180.00,7.500304,25.03176,-0.000173,24.018903,-0.0077,1.393
11182.00,7.501271,25.03198,-0.000173,24.017861,-0.0077,1.394
11184.00,7.501292,25.03134,-0.000173,24.018374,-0.0077,1.393
11186.00,7.500104,25.03207,-0.000172,24.018236,-0.0077,1.393
11188.00,7.499863,25.03122,-0.000173,24.018401,-0.0077,1.393
11190.00,7.500716,25.03107,-0.000174,24.018515,-0.0077,1.393
11192.00,7.500000,25.03105,-0.000173,24.018044,-0.0077,1.393
11194.00,7.499192,25.03061,-0.000173,24.018076,-0.0077,1.393
11196.00,7.500148,25.03140,-0.000172,24.018328,-0.0077,1.392
11198.00,7.500868,25.03152,-0.000173,24.017995,-0.0077,1.393
11200.00,7.500038,25.03150,-0.000172,24.018577,-0.0077,1.392
11202.00,7.500112,25.03049,-0.000172,24.018307,-0.0077,1.393
11204.00,7.500675,25.03031,-0.000173,24.018495,-0.0077,1.393
11206.00,7.500903,25.03127,-0.000173,24.018961,-0.0077,1.393
11208.00,7.500289,25.03059,-0.000174,24.019132,-0.0077,1.393
11210.00,7.499859,25.03057,-0.000174,24.018531,-0.0077,1.393
11212.00,7.499916,25.03137,-0.000172,24.018319,-0.0077,1.393
11214.00,7.499733,25.03078,-0.000173,24.018584,-0.0077,1.393
11216.00,7.500157,25.03094,-0.000174,24.018974,-0.0077,1.393
11218.00,7.499926,25.03084,-0.000174,24.018301,-0.0077,1.393
11220.00,7.499064,25.03057,-0.000173,24.017177,-0.0078,1.393
11222.00,7.499515,25.03067,-0.000174,24.018421,-0.0077,1.393
11224.00,7.498913,25.03052,-0.000173,24.018135,-0.0077,1.392
11226.00,7.498466,25.03103,-0.000173,24.018029,-0.0077,1.393
11228.00,7.499724,25.03062,-0.000174,24.018443,-0.0077,1.393
11230.00,7.500243,25.03033,-0.000173,24.018149,-0.0077,1.393
11232.00,7.499571,25.03051,-0.000173,24.017627,-0.0077,1.393
11234.00,7.499851,25.03059,-0.000173,24.018537,-0.0077,1.392
11236.00,7.499368,25.03112,-0.000172,24.017930,-0.0077,1.393
11238.00,7.499051,25.03131,-0.000173,24.017937,-0.0077,1.394
11240.00,7.499186,25.03138,-0.000174,24.018281,-0.0077,1.394
11242.00,7.499442,25.03071,-0.000173,24.018702,-0.0077,1.392
11244.00,7.500100,25.03101,-0.000174,24.018586,-0.0077,1.393
11246.00,7.499481,25.03032,-0.000174,24.018145,-0.0077,1.393
11248.00,7.499959,25.03099,-0.000173,24.018289,-0.0077,1.393
11250.00,7.500885,25.03023,-0.000174,24.018502,-0.0077,1.393
11252.00,7.501088,25.03128,-0.000172,24.018517,-0.0077,1.393
11254.00,7.501374,25.03095,-0.000173,24.018294,-0.0078,1.393
11256.00,7.500994,25.03066,-0.000174,24.018236,-0.0077,1.393
11258.00,7.501378,25.03035,-0.000174,24.018568,-0.0077,1.393
11260.00,7.501406,25.03107,-0.000174,24.017707,-0.0077,1.392
11262.00,7.501256,25.03107,-0.000172,24.018042,-0.0077,1.393
11264.00,7.501115,25.03043,-0.000173,24.017922,-0.0077,1.393
11266.00,7.500433,25.03055,-0.000174,24.018144,-0.0077,1.393
11268.00,7.500481,25.03110,-0.000174,24.018319,-0.0077,1.393
11270.00,7.500584,25.03096,-0.000175,24.017852,-0.0077,1.393
11272.00,7.501133,25.03049,-0.000173,24.018439,-0.0077,1.393
11274.00,7.500657,25.03065,-0.000174,24.018267,-0.0078,1.394
11276.00,7.500654,25.03070,-0.000175,24.018434,-0.0078,1.393
11278.00,7.499818,25.03072,-0.000175,24.017721,-0.0078,1.394
11280.00,7.499503,25.03072,-0.000174,24.017806,-0.0078,1.393
11282.00,7.499425,25.03064,-0.000173,24.017835,-0.0077,1.393
11284.00,7.499911,25.03068,-0.000175,24.018087,-0.0077,1.393
11286.00,7.500403,25.03009,-0.000175,24.018299,-0.0078,1.393
11288.00,7.500962,25.03087,-0.000174,24.018203,-0.0077,1.393
11290.00,7.500749,25.02998,-0.000173,24.018367,-0.0077,1.393
11292.00,7.499638,25.02939,-0.000174,24.017843,-0.0077,1.393
11294.00,7.500142,25.03062,-0.000174,24.018287,-0.0078,1.393
11296.00,7.500335,25.03077,-0.000175,24.017785,-0.0077,1.394
11298.00,7.500490,25.03049,-0.000175,24.017549,-0.0077,1.394
11300.00,7.500576,25.03079,-0.000175,24.018363,-0.0077,1.393
11302.00,7.500879,25.03109,-0.000174,24.018115,-0.0078,1.392
11304.00,7.501155,25.03098,-0.000174,24.018234,-0.0077,1.393
11306.00,7.500691,25.03100,-0.000175,24.018495,-0.0078,1.393
11308.00,7.500823,25.03032,-0.000175,24.017165,-0.0078,1.393
11310.00,7.500511,25.02989,-0.000175,24.017402,-0.0078,1.392
11312.00,7.500109,25.02997,-0.000174,24.018241,-0.0077,1.393
11314.00,7.499608,25.03046,-0.000174,24.017322,-0.0077,1.394
11316.00,7.499765,25.03031,-0.000175,24.017846,-0.0077,1.394
11318.00,7.500364,25.03011,-0.000174,24.017872,-0.0077,1.393
11320.00,7.499623,25.03000,-0.000174,24.017661,-0.0077,1.393
11322.00,7.499872,25.02965,-0.000174,24.018176,-0.0078,1.393
11324.00,7.500316,25.03031,-0.000174,24.018029,-0.0077,1.394
11326.00,7.501472,25.03030,-0.000174,24.017935,-0.0077,1.393
11328.00,7.501406,25.03043,-0.000173,24.017991,-0.0077,1.393
11330.00,7.500594,25.03050,-0.000174,24.017558,-0.0078,1.394
11332.00,7.500695,25.03026,-0.000174,24.017888,-0.0077,1.393
11334.00,7.500746,25.02987,-0.000173,24.018076,-0.0077,1.393
11336.00,7.500601,25.03064,-0.000174,24.018089,-0.0077,1.393
11338.00,7.500956,25.03045,-0.000174,24.017683,-0.0077,1.393
11340.00,7.500907,25.03031,-0.000174,24.017718,-0.0077,1.393
11342.00,7.500141,25.03050,-0.000175,24.018531,-0.0077,1.393
11344.00,7.499247,25.03040,-0.000174,24.017953,-0.0077,1.394
11346.00,7.500265,25.03132,-0.000173,24.018348,-0.0077,1.393
11348.00,7.500988,25.03129,-0.000174,24.018504,-0.0077,1.393
11350.00,7.500662,25.03179,-0.000174,24.018193,-0.0077,1.394
11352.00,7.500303,25.03169,-0.000174,24.018435,-0.0077,1.393
11354.00,7.500466,25.03135,-0.000173,24.018787,-0.0077,1.393
11356.00,7.500724,25.03074,-0.000174,24.018026,-0.0077,1.393
11358.00,7.500668,25.03065,-0.000174,24.018187,-0.0077,1.394
11360.00,7.500337,25.03066,-0.000173,24.018695,-0.0077,1.393
11362.00,7.500690,25.03171,-0.000174,24.018216,-0.0077,1.393
11364.00,7.500181,25.03150,-0.000174,24.018138,-0.0077,1.393
11366.00,7.500182,25.03274,-0.000174,24.018274,-0.0077,1.393
11368.00,7.499793,25.03152,-0.000174,24.017808,-0.0077,1.394
11370.00,7.500307,25.03170,-0.000174,24.018183,-0.0077,1.393
11372.00,7.500892,25.03140,-0.000173,24.018193,-0.0077,1.393
11374.00,7.500683,25.03175,-0.000173,24.017799,-0.0077,1.393
11376.00,7.501410,25.03274,-0.000174,24.018082,-0.0077,1.393
11378.00,7.501149,25.03267,-0.000174,24.018432,-0.0077,1.394
11380.00,7.501573,25.03310,-0.000174,24.018231,-0.0077,1.393
11382.00,7.501648,25.03244,-0.000173,24.018252,-0.0077,1.393
11384.00,7.501118,25.03265,-0.000172,24.017701,-0.0077,1.393
11386.00,7.501511,25.03245,-0.000174,24.018033,-0.0077,1.393
11388.00,7.502087,25.03246,-0.000174,24.017692,-0.0077,1.393
11390.00,7.501466,25.03300,-0.000174,24.018648,-0.0077,1.393
11392.00,7.501865,25.03268,-0.000174,24.018292,-0.0077,1.393
11394.00,7.501527,25.03224,-0.000173,24.018058,-0.0077,1.393
11396.00,7.500731,25.03208,-0.000174,24.017797,-0.0077,1.393
11398.00,7.500421,25.03183,-0.000173,24.017997,-0.0077,1.393
11400.00,7.500453,25.03155,-0.000172,24.018486,-0.0077,1.393
11402.00,7.500797,25.03190,-0.000174,24.018232,-0.0077,1.393
11404.00,7.500193,25.03259,-0.000174,24.018537,-0.0077,1.393
@19,12.0000,24.0
11406.00,7.500087,25.03277,-0.000173,24.018138,-0.0077,1.393
11408.00,7.497919,25.03353,-0.000174,24.017308,-0.0077,1.393
11410.00,7.489417,25.03356,-0.000173,24.017991,-0.0077,1.393
11412.00,7.471632,25.03400,-0.000173,24.018439,-0.0077,1.392
11414.00,7.440151,25.03339,-0.000171,24.018064,-0.0077,1.391
11416.00,7.404940,25.03286,-0.000172,24.018122,-0.0077,1.392
11418.00,7.373991,25.03318,-0.000173,24.018169,-0.0077,1.393
11420.00,7.348774,25.03288,-0.000175,24.018176,-0.0077,1.393
11422.00,7.326148,25.03323,-0.000175,24.018461,-0.0077,1.394
11424.00,7.304520,25.03325,-0.000175,24.018212,-0.0077,1.395
11426.00,7.282576,25.03373,-0.000175,24.018254,-0.0077,1.395
11428.00,7.261831,25.03281,-0.000175,24.017888,-0.0077,1.394
11430.00,7.242775,25.03286,-0.000176,24.017921,-0.0077,1.394
11432.00,7.228117,25.03367,-0.000176,24.018412,-0.0077,1.394
11434.00,7.221549,25.03272,-0.000176,24.018901,-0.0077,1.394
11436.00,7.227142,25.03218,-0.000175,24.018321,-0.0077,1.395
11438.00,7.247654,25.03220,-0.000176,24.018359,-0.0077,1.395
11440.00,7.270274,25.03243,-0.000176,24.018278,-0.0077,1.395
11442.00,7.287621,25.03236,-0.000175,24.018133,-0.0077,1.394
11444.00,7.301881,25.03214,-0.000175,24.018444,-0.0077,1.393
11446.00,7.316181,25.03231,-0.000174,24.018716,-0.0078,1.393
11448.00,7.331153,25.03241,-0.000174,24.017922,-0.0077,1.394
11450.00,7.347799,25.03261,-0.000174,24.017491,-0.0077,1.394
11452.00,7.363925,25.03262,-0.000173,24.017921,-0.0077,1.393
11454.00,7.380681,25.03282,-0.000173,24.017883,-0.0077,1.393
11456.00,7.395625,25.03253,-0.000172,24.018611,-0.0078,1.392
11458.00,7.408976,25.03186,-0.000173,24.018160,-0.0078,1.394
11460.00,7.421290,25.03198,-0.000173,24.018042,-0.0078,1.393
11462.00,7.431072,25.03246,-0.000173,24.018619,-0.0077,1.393
11464.00,7.439852,25.03282,-0.000175,24.018359,-0.0077,1.393
11466.00,7.447675,25.03266,-0.000172,24.018151,-0.0077,1.393
11468.00,7.455375,25.03247,-0.000173,24.018183,-0.0078,1.393
11470.00,7.461507,25.03267,-0.000175,24.017741,-0.0077,1.393
11472.00,7.467218,25.03332,-0.000174,24.018165,-0.0077,1.393
11474.00,7.471202,25.03331,-0.000174,24.018590,-0.0077,1.393
11476.00,7.475080,25.03308,-0.000175,24.018095,-0.0077,1.394
11478.00,7.478549,25.03318,-0.000175,24.017971,-0.0077,1.394
11480.00,7.480796,25.03312,-0.000173,24.018113,-0.0077,1.393
11482.00,7.483673,25.03257,-0.000173,24.018102,-0.0077,1.393
11484.00,7.485825,25.03150,-0.000174,24.017736,-0.0077,1.393
11486.00,7.487175,25.03270,-0.000173,24.018707,-0.0077,1.393
11488.00,7.488427,25.03364,-0.000173,24.017786,-0.0077,1.393
11490.00,7.489617,25.03292,-0.000174,24.017988,-0.0077,1.394
11492.00,7.490635,25.03323,-0.000174,24.018105,-0.0077,1.393
11494.00,7.490866,25.03274,-0.000172,24.018905,-0.0077,1.393
11496.00,7.490259,25.03258,-0.000173,24.018765,-0.0077,1.393
11498.00,7.491193,25.03275,-0.000173,24.017748,-0.0077,1.393
11500.00,7.491449,25.03292,-0.000173,24.017906,-0.0077,1.393
11502.00,7.492303,25.03298,-0.000174,24.018100,-0.0077,1.393
11504.00,7.493213,25.03265,-0.000174,24.017681,-0.0077,1.393
11506.00,7.493896,25.03273,-0.000173,24.018243,-0.0077,1.393
11508.00,7.493724,25.03295,-0.000175,24.018454,-0.0077,1.393
11510.00,7.493851,25.03378,-0.000174,24.017975,-0.0077,1.393
11512.00,7.494475,25.03368,-0.000174,24.017875,-0.0077,1.393
11514.00,7.495463,25.03307,-0.000174,24.018390,-0.0077,1.393
11516.00,7.495348,25.03304,-0.000174,24.017850,-0.0077,1.393
11518.00,7.495450,25.03352,-0.000174,24.018252,-0.0077,1.394
11520.00,7.495208,25.03333,-0.000175,24.018530,-0.0077,1.394
11522.00,7.494449,25.03354,-0.000174,24.018193,-0.0077,1.393
11524.00,7.494392,25.03277,-0.000174,24.017906,-0.0077,1.394
11526.00,7.494465,25.03353,-0.000175,24.018047,-0.0077,1.393
11528.00,7.494371,25.03292,-0.000174,24.018100,-0.0077,1.393
11530.00,7.495257,25.03208,-0.000174,24.018046,-0.0077,1.393
11532.00,7.496022,25.03271,-0.000174,24.017877,-0.0077,1.393
11534.00,7.495263,25.03225,-0.000174,24.017884,-0.0077,1.393
11536.00,7.495976,25.03201,-0.000174,24.016938,-0.0077,1.394
11538.00,7.497146,25.03208,-0.000174,24.018829,-0.0078,1.393
11540.00,7.497661,25.03150,-0.000174,24.018861,-0.0077,1.393
11542.00,7.497215,25.03172,-0.000174,24.018515,-0.0077,1.394
11544.00,7.497562,25.03265,-0.000173,24.018285,-0.0077,1.393
11546.00,7.497704,25.03243,-0.000173,24.018473,-0.0077,1.394
11548.00,7.498275,25.03298,-0.000172,24.018582,-0.0077,1.393
11550.00,7.497722,25.03249,-0.000173,24.018501,-0.0077,1.394
11552.00,7.497608,25.03233,-0.000174,24.017908,-0.0077,1.393
11554.00,7.497275,25.03196,-0.000173,24.018747,-0.0077,1.392
11556.00,7.497309,25.03229,-0.000173,24.017665,-0.0077,1.393
11558.00,7.498179,25.03255,-0.000173,24.017710,-0.0077,1.394
11560.00,7.498594,25.03269,-0.000173,24.018006,-0.0077,1.394
11562.00,7.499140,25.03233,-0.000173,24.018495,-0.0077,1.393
11564.00,7.500182,25.03315,-0.000173,24.017864,-0.0077,1.393
11566.00,7.499802,25.03296,-0.000173,24.018508,-0.0077,1.393
11568.00,7.499800,25.03324,-0.000173,24.018637,-0.0077,1.393
11570.00,7.499905,25.03304,-0.000174,24.018450,-0.0077,1.393
11572.00,7.499315,25.03299,-0.000173,24.018006,-0.0077,1.393
11574.00,7.499218,25.03247,-0.000173,24.017825,-0.0077,1.393
11576.00,7.498960,25.03236,-0.000174,24.018096,-0.0077,1.394
11578.00,7.499399,25.03362,-0.000173,24.017661,-0.0077,1.394
11580.00,7.498653,25.03304,-0.000175,24.017736,-0.0077,1.394
11582.00,7.499130,25.03275,-0.000175,24.018220,-0.0077,1.393
11584.00,7.498833,25.03340,-0.000173,24.017899,-0.0077,1.393
11586.00,7.498883,25.03314,-0.000173,24.018138,-0.0077,1.393
11588.00,7.499494,25.03390,-0.000173,24.018575,-0.0077,1.393
11590.00,7.499282,25.03422,-0.000173,24.018084,-0.0077,1.393
11592.00,7.498895,25.03373,-0.000174,24.018167,-0.0077,1.394
11594.00,7.498874,25.03349,-0.000174,24.019090,-0.0077,1.393
11596.00,7.498539,25.03292,-0.000174,24.018044,-0.0077,1.394
11598.00,7.498733,25.03367,-0.000174,24.018203,-0.0077,1.393
11600.00,7.498748,25.03367,-0.000173,24.018747,-0.0077,1.393
11602.00,7.498828,25.03346,-0.000172,24.018033,-0.0077,1.393
11604.00,7.499836,25.03360,-0.000172,24.017774,-0.0077,1.393
11606.00,7.499763,25.03417,-0.000172,24.018227,-0.0077,1.394
11608.00,7.499624,25.03433,-0.000173,24.018180,-0.0077,1.394
11610.00,7.499688,25.03511,-0.000173,24.018227,-0.0077,1.394
11612.00,7.498789,25.03532,-0.000174,24.018457,-0.0077,1.393
11614.00,7.498595,25.03506,-0.000174,24.017899,-0.0077,1.393
11616.00,7.499220,25.03486,-0.000173,24.017913,-0.0077,1.393
11618.00,7.499881,25.03393,-0.000173,24.018463,-0.0077,1.393
11620.00,7.499473,25.03441,-0.000174,24.018356,-0.0077,1.394
11622.00,7.500212,25.03413,-0.000174,24.018753,-0.0077,1.393
11624.00,7.499785,25.03458,-0.000173,24.017854,-0.0077,1.393
11626.00,7.499231,25.03411,-0.000174,24.018461,-0.0078,1.393
11628.00,7.499348,25.03399,-0.000173,24.018069,-0.0077,1.394
11630.00,7.499360,25.03385,-0.000173,24.018040,-0.0077,1.394
11632.00,7.499593,25.03392,-0.000174,24.019061,-0.0077,1.393
11634.00,7.500538,25.03340,-0.000173,24.017942,-0.0077,1.393
11636.00,7.500399,25.03258,-0.000173,24.017654,-0.0077,1.393
11638.00,7.500387,25.03321,-0.000173,24.018459,-0.0077,1.393
11640.00,7.499694,25.03291,-0.000174,24.018452,-0.0077,1.393
11642.00,7.499333,25.03285,-0.000174,24.018475,-0.0077,1.393
11644.00,7.499624,25.03300,-0.000174,24.018033,-0.0077,1.393
11646.00,7.500054,25.03303,-0.000174,24.017913,-0.0077,1.394
11648.00,7.500133,25.03310,-0.000174,24.017857,-0.0077,1.393
11650.00,7.500527,25.03289,-0.000174,24.018212,-0.0077,1.394
11652.00,7.500186,25.03290,-0.000174,24.018376,-0.0077,1.393
11654.00,7.499095,25.03227,-0.000172,24.018539,-0.0077,1.393
11656.00,7.499380,25.03198,-0.000173,24.017908,-0.0077,1.394
11658.00,7.499883,25.03208,-0.000173,24.017658,-0.0078,1.393
11660.00,7.500843,25.03206,-0.000174,24.018024,-0.0078,1.394
11662.00,7.500849,25.03200,-0.000173,24.018082,-0.0078,1.393
11664.00,7.500970,25.03239,-0.000173,24.018406,-0.0078,1.393
11666.00,7.499490,25.03277,-0.000173,24.018245,-0.0078,1.393
11668.00,7.499452,25.03299,-0.000172,24.018582,-0.0077,1.394
11670.00,7.499978,25.03247,-0.000174,24.018105,-0.0078,1.395
11672.00,7.500839,25.03230,-0.000174,24.018423,-0.0078,1.394
11674.00,7.501028,25.03203,-0.000175,24.018178,-0.0077,1.393
11676.00,7.500609,25.03191,-0.000174,24.017915,-0.0077,1.393
11678.00,7.500017,25.03152,-0.000173,24.017835,-0.0077,1.394
11680.00,7.500234,25.03206,-0.000174,24.018109,-0.0077,1.394
11682.00,7.499634,25.03216,-0.000173,24.017779,-0.0077,1.393
11684.00,7.500188,25.03197,-0.000173,24.018120,-0.0077,1.393
11686.00,7.499886,25.03164,-0.000173,24.017980,-0.0077,1.394
11688.00,7.499133,25.03277,-0.000173,24.018051,-0.0077,1.394
11690.00,7.499131,25.03234,-0.000173,24.018033,-0.0077,1.393
11692.00,7.499555,25.03254,-0.000175,24.017854,-0.0077,1.393
11694.00,7.499551,25.03241,-0.000174,24.017935,-0.0077,1.394
11696.00,7.499878,25.03167,-0.000174,24.018207,-0.0077,1.393
11698.00,7.499803,25.03219,-0.000173,24.018686,-0.0077,1.394
11700.00,7.499531,25.03185,-0.000174,24.018095,-0.0077,1.394
11702.00,7.499021,25.03237,-0.000174,24.018638,-0.0077,1.393
11704.00,7.499204,25.03186,-0.000172,24.017939,-0.0077,1.393
11706.00,7.499623,25.03288,-0.000173,24.017623,-0.0077,1.394
11708.00,7.499986,25.03210,-0.000174,24.018477,-0.0078,1.393
11710.00,7.499974,25.03146,-0.000173,24.018116,-0.0077,1.394
11712.00,7.498912,25.03150,-0.000173,24.017888,-0.0077,1.393
11714.00,7.499361,25.03154,-0.000173,24.017837,-0.0078,1.394
11716.00,7.500299,25.03119,-0.000173,24.018294,-0.0077,1.394
11718.00,7.500225,25.03155,-0.000173,24.017518,-0.0077,1.393
11720.00,7.500206,25.03197,-0.000174,24.018267,-0.0077,1.393
11722.00,7.500410,25.03170,-0.000174,24.017779,-0.0078,1.394
11724.00,7.499515,25.03141,-0.000172,24.018064,-0.0077,1.394
11726.00,7.499753,25.03175,-0.000174,24.017857,-0.0077,1.394
11728.00,7.500137,25.03086,-0.000174,24.017698,-0.0077,1.394
11730.00,7.500774,25.03124,-0.000174,24.017192,-0.0077,1.394
11732.00,7.500142,25.03259,-0.000173,24.017714,-0.0078,1.393
11734.00,7.500159,25.03270,-0.000174,24.017603,-0.0078,1.393
11736.00,7.499853,25.03249,-0.000174,24.017714,-0.0078,1.394
11738.00,7.499919,25.03175,-0.000173,24.017960,-0.0078,1.393
11740.00,7.499801,25.03173,-0.000174,24.017922,-0.0078,1.394
11742.00,7.499329,25.03142,-0.000174,24.017649,-0.0078,1.393
11744.00,7.499568,25.03058,-0.000175,24.017872,-0.0078,1.393
11746.00,7.499897,25.03070,-0.000175,24.017634,-0.0078,1.393
11748.00,7.500623,25.03138,-0.000174,24.017830,-0.0077,1.393
11750.00,7.500420,25.03079,-0.000173,24.018283,-0.0077,1.393
11752.00,7.500261,25.03112,-0.000174,24.017313,-0.0077,1.393
11754.00,7.500424,25.03107,-0.000175,24.017835,-0.0077,1.393
11756.00,7.500271,25.03116,-0.000174,24.018071,-0.0078,1.394
11758.00,7.500964,25.03132,-0.000175,24.018347,-0.0078,1.393
11760.00,7.500638,25.03162,-0.000175,24.017950,-0.0078,1.394
11762.00,7.500063,25.03054,-0.000174,24.017598,-0.0077,1.393
11764.00,7.500132,25.03037,-0.000175,24.017299,-0.0078,1.393
11766.00,7.499756,25.03061,-0.000174,24.017484,-0.0077,1.393
11768.00,7.499480,25.03088,-0.000173,24.018345,-0.0077,1.394
11770.00,7.499423,25.03083,-0.000174,24.018013,-0.0078,1.393
11772.00,7.499666,25.03064,-0.000175,24.018299,-0.0077,1.393
11774.00,7.500149,25.03088,-0.000174,24.018029,-0.0078,1.394
11776.00,7.499362,25.03023,-0.000174,24.017790,-0.0078,1.393
11778.00,7.499281,25.03088,-0.000174,24.018600,-0.0077,1.393
11780.00,7.499803,25.03193,-0.000173,24.017937,-0.0077,1.393
11782.00,7.499563,25.03156,-0.000174,24.018229,-0.0077,1.393
11784.00,7.499802,25.03169,-0.000174,24.018164,-0.0077,1.393
11786.00,7.500346,25.03208,-0.000174,24.017948,-0.0077,1.393
11788.00,7.501251,25.03210,-0.000174,24.018136,-0.0078,1.393
11790.00,7.501163,25.03118,-0.000174,24.018013,-0.0078,1.393
11792.00,7.499973,25.03142,-0.000175,24.017562,-0.0077,1.394
11794.00,7.500132,25.03179,-0.000173,24.018046,-0.0077,1.393
11796.00,7.500366,25.03164,-0.000173,24.018098,-0.0077,1.393
11798.00,7.500449,25.03144,-0.000174,24.018000,-0.0078,1.393
11800.00,7.498927,25.03194,-0.000174,24.017973,-0.0077,1.393
11802.00,7.499029,25.03174,-0.000175,24.017939,-0.0077,1.394
11804.00,7.499772,25.03155,-0.000174,24.018390,-0.0078,1.394
11806.00,7.500278,25.03192,-0.000175,24.017971,-0.0077,1.394
11808.00,7.499804,25.03157,-0.000174,24.017982,-0.0077,1.393
11810.00,7.499141,25.03215,-0.000174,24.017243,-0.0078,1.393
11812.00,7.498950,25.03201,-0.000174,24.017999,-0.0077,1.394
11814.00,7.499049,25.03186,-0.000173,24.017917,-0.0077,1.393
11816.00,7.498396,25.03273,-0.000172,24.017913,-0.0077,1.393
11818.00,7.498102,25.03220,-0.000172,24.017917,-0.0077,1.394
11820.00,7.498812,25.03335,-0.000175,24.017908,-0.0077,1.394
11822.00,7.499028,25.03301,-0.000176,24.018067,-0.0078,1.393
11824.00,7.498981,25.03322,-0.000174,24.018211,-0.0077,1.393
11826.00,7.499067,25.03405,-0.000173,24.018803,-0.0077,1.393
11828.00,7.499024,25.03381,-0.000174,24.018198,-0.0077,1.394
11830.00,7.499580,25.03404,-0.000175,24.017788,-0.0077,1.394
11832.00,7.499836,25.03376,-0.000174,24.017703,-0.0077,1.394
11834.00,7.499949,25.03452,-0.000174,24.018345,-0.0078,1.393
11836.00,7.499930,25.03461,-0.000174,24.018222,-0.0077,1.393
11838.00,7.499535,25.03408,-0.000175,24.017496,-0.0078,1.394
11840.00,7.499257,25.03407,-0.000175,24.017808,-0.0077,1.393
11842.00,7.499563,25.03440,-0.000174,24.018544,-0.0078,1.393
11844.00,7.498993,25.03418,-0.000174,24.017991,-0.0077,1.394
11846.00,7.498697,25.03467,-0.000176,24.017368,-0.0077,1.394
11848.00,7.499237,25.03476,-0.000175,24.017881,-0.0078,1.393
11850.00,7.500151,25.03467,-0.000175,24.018367,-0.0077,1.394
11852.00,7.499982,25.03393,-0.000173,24.018200,-0.0078,1.393
11854.00,7.500524,25.03343,-0.000173,24.017413,-0.0078,1.393
11856.00,7.500396,25.03375,-0.000173,24.017574,-0.0078,1.393
11858.00,7.499695,25.03406,-0.000174,24.017515,-0.0078,1.394
11860.00,7.498823,25.03382,-0.000175,24.018116,-0.0078,1.394
11862.00,7.498818,25.03432,-0.000174,24.017864,-0.0078,1.393
11864.00,7.499826,25.03352,-0.000173,24.017453,-0.0078,1.393
11866.00,7.499968,25.03357,-0.000173,24.018151,-0.0078,1.394
11868.00,7.499626,25.03397,-0.000174,24.017623,-0.0077,1.394
11870.00,7.499253,25.03426,-0.000173,24.017772,-0.0077,1.393
11872.00,7.499867,25.03533,-0.000173,24.017890,-0.0077,1.394
11874.00,7.499542,25.03525,-0.000175,24.017328,-0.0077,1.394
11876.00,7.500668,25.03495,-0.000174,24.018026,-0.0077,1.393
11878.00,7.500969,25.03507,-0.000173,24.018305,-0.0077,1.394
11880.00,7.501179,25.03497,-0.000173,24.018347,-0.0078,1.394
11882.00,7.500758,25.03444,-0.000174,24.018031,-0.0078,1.394
11884.00,7.500542,25.03461,-0.000173,24.017728,-0.0077,1.393
11886.00,7.500670,25.03447,-0.000174,24.018441,-0.0077,1.394
11888.00,7.501319,25.03487,-0.000174,24.018231,-0.0077,1.394
11890.00,7.500966,25.03493,-0.000174,24.018258,-0.0077,1.394
11892.00,7.500479,25.03516,-0.000175,24.018296,-0.0077,1.394
11894.00,7.499752,25.03459,-0.000173,24.017935,-0.0077,1.393
11896.00,7.499343,25.03400,-0.000172,24.018370,-0.0077,1.393
11898.00,7.499303,25.03364,-0.000174,24.017888,-0.0077,1.393
11900.00,7.499544,25.03391,-0.000174,24.018169,-0.0077,1.394
11902.00,7.499767,25.03367,-0.000174,24.018457,-0.0077,1.394
11904.00,7.499863,25.03356,-0.000175,24.017788,-0.0077,1.394
11906.00,7.499431,25.03406,-0.000174,24.018129,-0.0077,1.394
11908.00,7.499973,25.03416,-0.000174,24.017761,-0.0077,1.394
11910.00,7.499268,25.03417,-0.000174,24.018334,-0.0077,1.393
11912.00,7.499268,25.03416,-0.000173,24.017812,-0.0077,1.393
11914.00,7.500194,25.03440,-0.000173,24.017714,-0.0077,1.394
11916.00,7.500368,25.03479,-0.000174,24.018183,-0.0077,1.394
11918.00,7.500337,25.03555,-0.000174,24.018280,-0.0077,1.393
11920.00,7.499398,25.03499,-0.000173,24.018107,-0.0077,1.393
11922.00,7.498928,25.03409,-0.000173,24.018600,-0.0077,1.394
11924.00,7.498758,25.03534,-0.000174,24.018410,-0.0077,1.394
11926.00,7.499361,25.03485,-0.000173,24.017701,-0.0077,1.393
11928.00,7.498665,25.03555,-0.000172,24.018118,-0.0077,1.393
11930.00,7.499180,25.03546,-0.000173,24.018047,-0.0077,1.393
11932.00,7.498781,25.03533,-0.000172,24.018412,-0.0077,1.394
11934.00,7.498307,25.03386,-0.000174,24.017815,-0.0077,1.394
11936.00,7.498875,25.03416,-0.000174,24.018604,-0.0077,1.393
11938.00,7.498967,25.03511,-0.000173,24.018564,-0.0077,1.394
11940.00,7.498793,25.03454,-0.000173,24.018185,-0.0077,1.393
11942.00,7.498691,25.03397,-0.000172,24.018008,-0.0078,1.393
11944.00,7.499724,25.03412,-0.000173,24.018475,-0.0077,1.394
11946.00,7.500557,25.03438,-0.000172,24.018102,-0.0077,1.393
11948.00,7.500748,25.03379,-0.000173,24.018156,-0.0077,1.394
11950.00,7.500797,25.03458,-0.000173,24.018412,-0.0077,1.393
11952.00,7.499807,25.03583,-0.000172,24.018327,-0.0077,1.394
11954.00,7.499303,25.03542,-0.000173,24.018528,-0.0077,1.394
11956.00,7.499769,25.03523,-0.000172,24.018386,-0.0077,1.393
11958.00,7.499924,25.03550,-0.000172,24.018183,-0.0077,1.394
11960.00,7.500289,25.03539,-0.000173,24.018243,-0.0077,1.393
11962.00,7.500423,25.03508,-0.000173,24.018811,-0.0077,1.393
11964.00,7.499441,25.03573,-0.000173,24.018191,-0.0077,1.393
11966.00,7.499777,25.03501,-0.000172,24.018455,-0.0077,1.393
11968.00,7.500527,25.03489,-0.000173,24.018689,-0.0077,1.394
11970.00,7.499890,25.03593,-0.000172,24.018314,-0.0077,1.394
11972.00,7.499519,25.03539,-0.000173,24.018403,-0.0077,1.393
11974.00,7.499503,25.03564,-0.000173,24.018629,-0.0077,1.394
11976.00,7.499243,25.03522,-0.000175,24.018414,-0.0077,1.394
11978.00,7.499723,25.03536,-0.000173,24.018347,-0.0077,1.394
11980.00,7.500266,25.03631,-0.000173,24.018151,-0.0077,1.394
11982.00,7.500952,25.03610,-0.000173,24.018350,-0.0077,1.393
11984.00,7.501334,25.03592,-0.000173,24.018782,-0.0077,1.394
11986.00,7.500786,25.03610,-0.000174,24.018232,-0.0077,1.394
11988.00,7.500592,25.03604,-0.000174,24.018783,-0.0077,1.394
11990.00,7.499929,25.03676,-0.000173,24.018765,-0.0078,1.394
11992.00,7.499522,25.03708,-0.000172,24.018515,-0.0078,1.393
11994.00,7.499902,25.03729,-0.000171,24.018227,-0.0077,1.394
11996.00,7.499838,25.03804,-0.000173,24.018321,-0.0077,1.394
11998.00,7.499783,25.03854,-0.000173,24.018923,-0.0077,1.394
12000.00,7.499183,25.03807,-0.000173,24.018521,-0.0077,1.393
12002.00,7.498612,25.03825,-0.000171,24.018334,-0.0077,1.393
12004.00,7.499746,25.03803,-0.000172,24.018506,-0.0077,1.394
@20,12.0000,24.0
12006.00,7.499323,25.03744,-0.000173,24.018200,-0.0077,1.394
12008.00,7.497420,25.03756,-0.000174,24.018193,-0.0077,1.394
12010.00,7.489498,25.03839,-0.000174,24.018287,-0.0077,1.393
12012.00,7.472794,25.03773,-0.000171,24.018564,-0.0077,1.392
12014.00,7.443579,25.03684,-0.000170,24.018852,-0.0077,1.392
12016.00,7.410548,25.03659,-0.000170,24.019115,-0.0077,1.393
12018.00,7.383078,25.03677,-0.000172,24.018182,-0.0077,1.393
12020.00,7.359255,25.03616,-0.000172,24.017913,-0.0077,1.395
12022.00,7.338957,25.03659,-0.000174,24.018542,-0.0077,1.395
12024.00,7.319186,25.03594,-0.000175,24.018796,-0.0077,1.395
12026.00,7.299705,25.03692,-0.000175,24.017970,-0.0077,1.394
12028.00,7.280419,25.03682,-0.000173,24.018689,-0.0077,1.394
12030.00,7.261877,25.03710,-0.000174,24.018571,-0.0077,1.395
12032.00,7.247574,25.03687,-0.000174,24.018490,-0.0077,1.395
12034.00,7.242028,25.03602,-0.000174,24.018771,-0.0077,1.396
12036.00,7.247749,25.03620,-0.000175,24.018339,-0.0077,1.396
12038.00,7.267000,25.03558,-0.000174,24.017980,-0.0077,1.396
12040.00,7.288049,25.03601,-0.000174,24.018517,-0.0077,1.395
12042.00,7.303909,25.03545,-0.000174,24.018328,-0.0077,1.395
12044.00,7.317892,25.03585,-0.000174,24.018774,-0.0077,1.395
12046.00,7.332041,25.03607,-0.000174,24.018392,-0.0076,1.394
12048.00,7.346926,25.03568,-0.000173,24.018218,-0.0077,1.394
12050.00,7.360846,25.03562,-0.000173,24.018359,-0.0077,1.394
12052.00,7.375353,25.03534,-0.000172,24.018316,-0.0077,1.394
12054.00,7.390092,25.03530,-0.000173,24.018367,-0.0077,1.394
12056.00,7.404212,25.03560,-0.000173,24.018332,-0.0077,1.394
12058.00,7.417582,25.03504,-0.000173,24.018419,-0.0077,1.394
12060.00,7.429101,25.03577,-0.000173,24.017995,-0.0077,1.393
12062.00,7.438990,25.03592,-0.000173,24.018004,-0.0077,1.394
12064.00,7.446529,25.03481,-0.000173,24.019113,-0.0077,1.394
12066.00,7.452909,25.03515,-0.000173,24.018332,-0.0077,1.394
12068.00,7.459248,25.03493,-0.000172,24.018463,-0.0077,1.393
12070.00,7.465098,25.03482,-0.000173,24.018591,-0.0077,1.394
12072.00,7.469419,25.03510,-0.000172,24.018392,-0.0077,1.393
12074.00,7.473391,25.03566,-0.000174,24.018905,-0.0077,1.394
12076.00,7.478357,25.03610,-0.000173,24.019092,-0.0077,1.394
12078.00,7.482034,25.03570,-0.000173,24.018963,-0.0077,1.394
12080.00,7.484984,25.03542,-0.000173,24.018851,-0.0077,1.394
12082.00,7.486666,25.03492,-0.000174,24.018740,-0.0077,1.393
12084.00,7.488677,25.03566,-0.000174,24.018486,-0.0077,1.394
12086.00,7.490018,25.03513,-0.000173,24.018553,-0.0077,1.393
12088.00,7.490908,25.03499,-0.000172,24.018901,-0.0077,1.393
12090.00,7.491860,25.03621,-0.000173,24.018247,-0.0077,1.394
12092.00,7.493244,25.03537,-0.000173,24.019244,-0.0077,1.394
12094.00,7.492913,25.03595,-0.000174,24.018742,-0.0077,1.393
12096.00,7.493048,25.03630,-0.000172,24.018256,-0.0077,1.393
12098.00,7.492901,25.03455,-0.000173,24.018459,-0.0077,1.394
12100.00,7.493066,25.03581,-0.000173,24.019594,-0.0077,1.394
12102.00,7.493333,25.03540,-0.000173,24.017991,-0.0077,1.394
12104.00,7.494581,25.03535,-0.000173,24.018713,-0.0077,1.394
12106.00,7.493909,25.03538,-0.000172,24.018765,-0.0077,1.394
12108.00,7.493023,25.03531,-0.000172,24.018736,-0.0077,1.394
12110.00,7.492937,25.03511,-0.000173,24.019255,-0.0077,1.393
12112.00,7.493644,25.03511,-0.000173,24.018425,-0.0078,1.393
12114.00,7.494100,25.03541,-0.000173,24.017556,-0.0077,1.393
12116.00,7.494104,25.03605,-0.000173,24.018144,-0.0077,1.393
12118.00,7.494060,25.03581,-0.000173,24.018193,-0.0077,1.394
12120.00,7.493687,25.03539,-0.000174,24.018517,-0.0076,1.394
12122.00,7.493548,25.03557,-0.000174,24.018555,-0.0077,1.394
12124.00,7.494043,25.03501,-0.000174,24.018182,-0.0077,1.394
12126.00,7.494042,25.03473,-0.000172,24.018725,-0.0077,1.393
12128.00,7.494358,25.03443,-0.000173,24.018196,-0.0077,1.394
12130.00,7.495184,25.03452,-0.000174,24.018539,-0.0077,1.394
12132.00,7.494890,25.03467,-0.000174,24.018004,-0.0077,1.394
12134.00,7.495730,25.03466,-0.000174,24.017854,-0.0077,1.394
12136.00,7.496610,25.03485,-0.000174,24.018638,-0.0077,1.393
12138.00,7.495915,25.03522,-0.000173,24.018715,-0.0077,1.394
12140.00,7.495578,25.03417,-0.000174,24.017979,-0.0077,1.394
12142.00,7.496518,25.03370,-0.000173,24.018584,-0.0077,1.393
12144.00,7.497317,25.03470,-0.000172,24.018350,-0.0077,1.394
12146.00,7.497316,25.03416,-0.000173,24.018597,-0.0077,1.393
12148.00,7.496662,25.03441,-0.000173,24.018414,-0.0077,1.393
12150.00,7.497548,25.03450,-0.000172,24.018443,-0.0077,1.394
12152.00,7.497859,25.03448,-0.000172,24.018628,-0.0077,1.394
12154.00,7.497676,25.03443,-0.000173,24.018357,-0.0077,1.394
12156.00,7.498063,25.03529,-0.000173,24.018399,-0.0077,1.394
12158.00,7.498244,25.03566,-0.000173,24.018588,-0.0077,1.393
12160.00,7.498372,25.03566,-0.000173,24.018822,-0.0077,1.394
12162.00,7.498910,25.03531,-0.000173,24.018718,-0.0077,1.394
12164.00,7.499485,25.03527,-0.000175,24.018785,-0.0077,1.394
12166.00,7.499495,25.03552,-0.000173,24.018171,-0.0077,1.393
12168.00,7.499178,25.03477,-0.000172,24.018588,-0.0077,1.394
12170.00,7.498913,25.03534,-0.000171,24.018341,-0.0077,1.393
12172.00,7.498579,25.03455,-0.000172,24.018196,-0.0077,1.393
12174.00,7.498316,25.03466,-0.000172,24.018475,-0.0077,1.393
12176.00,7.499115,25.03532,-0.000174,24.018154,-0.0077,1.394
12178.00,7.499911,25.03582,-0.000173,24.018526,-0.0077,1.394
12180.00,7.499754,25.03580,-0.000174,24.018658,-0.0077,1.394
12182.00,7.499245,25.03513,-0.000174,24.018082,-0.0077,1.393
12184.00,7.498711,25.03581,-0.000174,24.018588,-0.0077,1.393
12186.00,7.498688,25.03599,-0.000173,24.018363,-0.0077,1.393
12188.00,7.498589,25.03591,-0.000173,24.017814,-0.0077,1.394
12190.00,7.498724,25.03490,-0.000173,24.017330,-0.0077,1.394
12192.00,7.499193,25.03528,-0.000173,24.017761,-0.0078,1.393
12194.00,7.499800,25.03584,-0.000173,24.018434,-0.0077,1.394
12196.00,7.499261,25.03588,-0.000173,24.018209,-0.0077,1.394
12198.00,7.499352,25.03550,-0.000173,24.018062,-0.0078,1.394
12200.00,7.499054,25.03637,-0.000173,24.018258,-0.0077,1.393
12202.00,7.498437,25.03613,-0.000173,24.018829,-0.0077,1.393
12204.00,7.499509,25.03614,-0.000173,24.017899,-0.0077,1.393
12206.00,7.499349,25.03646,-0.000173,24.018461,-0.0077,1.393
12208.00,7.498343,25.03568,-0.000173,24.018185,-0.0077,1.393
12210.00,7.498555,25.03580,-0.000173,24.017674,-0.0077,1.394
12212.00,7.499378,25.03555,-0.000174,24.017661,-0.0077,1.394
12214.00,7.499333,25.03621,-0.000174,24.018617,-0.0077,1.394
12216.00,7.499232,25.03609,-0.000174,24.018071,-0.0077,1.394
12218.00,7.499088,25.03607,-0.000173,24.018004,-0.0078,1.394
12220.00,7.498530,25.03585,-0.000173,24.017971,-0.0077,1.393
12222.00,7.498389,25.03662,-0.000174,24.018314,-0.0077,1.394
12224.00,7.499153,25.03637,-0.000172,24.018419,-0.0077,1.394
12226.00,7.499436,25.03656,-0.000173,24.017487,-0.0077,1.394
12228.00,7.498864,25.03609,-0.000173,24.017921,-0.0077,1.394
12230.00,7.499322,25.03599,-0.000173,24.018205,-0.0077,1.394
12232.00,7.499900,25.03561,-0.000174,24.017881,-0.0077,1.394
12234.00,7.500137,25.03538,-0.000173,24.018289,-0.0077,1.393
12236.00,7.499550,25.03448,-0.000173,24.018037,-0.0077,1.394
12238.00,7.499523,25.03489,-0.000174,24.017823,-0.0077,1.394
12240.00,7.499756,25.03494,-0.000175,24.017683,-0.0077,1.394
12242.00,7.499886,25.03482,-0.000175,24.018151,-0.0077,1.394
12244.00,7.500102,25.03494,-0.000173,24.018292,-0.0077,1.394
12246.00,7.500470,25.03600,-0.000172,24.018778,-0.0077,1.394
12248.00,7.499861,25.03544,-0.000172,24.018330,-0.0077,1.395
12250.00,7.499402,25.03540,-0.000174,24.018530,-0.0077,1.394
12252.00,7.500094,25.03529,-0.000173,24.018225,-0.0077,1.394
12254.00,7.499929,25.03502,-0.000171,24.018151,-0.0077,1.394
12256.00,7.499650,25.03479,-0.000173,24.017785,-0.0077,1.394
12258.00,7.500002,25.03529,-0.000174,24.017598,-0.0077,1.393
12260.00,7.500488,25.03469,-0.000172,24.018477,-0.0077,1.394
12262.00,7.501100,25.03425,-0.000172,24.018241,-0.0077,1.393
12264.00,7.500637,25.03452,-0.000172,24.018417,-0.0077,1.394
12266.00,7.500107,25.03464,-0.000174,24.018640,-0.0077,1.394
12268.00,7.499608,25.03465,-0.000174,24.017970,-0.0077,1.393
12270.00,7.499292,25.03390,-0.000174,24.017774,-0.0077,1.393
12272.00,7.498888,25.03361,-0.000174,24.017843,-0.0077,1.394
12274.00,7.499214,25.03384,-0.000174,24.017964,-0.0077,1.395
12276.00,7.499019,25.03346,-0.000175,24.018198,-0.0077,1.393
12278.00,7.499403,25.03371,-0.000172,24.018026,-0.0077,1.394
12280.00,7.498948,25.03417,-0.000173,24.018363,-0.0078,1.394
12282.00,7.498439,25.03457,-0.000174,24.017968,-0.0078,1.393
12284.00,7.498786,25.03448,-0.000173,24.018316,-0.0077,1.394
12286.00,7.500031,25.03494,-0.000173,24.017821,-0.0077,1.394
12288.00,7.499444,25.03450,-0.000173,24.017941,-0.0077,1.394
12290.00,7.498902,25.03358,-0.000174,24.018102,-0.0077,1.394
12292.00,7.499150,25.03423,-0.000173,24.018144,-0.0077,1.394
12294.00,7.499058,25.03429,-0.000173,24.018160,-0.0077,1.394
12296.00,7.499358,25.03467,-0.000174,24.018287,-0.0077,1.394
12298.00,7.500595,25.03488,-0.000174,24.018575,-0.0077,1.393
12300.00,7.500585,25.03435,-0.000173,24.018319,-0.0077,1.394
12302.00,7.499013,25.03426,-0.000173,24.017933,-0.0077,1.394
12304.00,7.499218,25.03452,-0.000174,24.018171,-0.0077,1.394
12306.00,7.499460,25.03450,-0.000173,24.017917,-0.0077,1.393
12308.00,7.499748,25.03443,-0.000173,24.017942,-0.0078,1.394
12310.00,7.499770,25.03461,-0.000174,24.018267,-0.0077,1.394
12312.00,7.499922,25.03474,-0.000174,24.018682,-0.0077,1.394
12314.00,7.499395,25.03508,-0.000172,24.017656,-0.0077,1.394
12316.00,7.498756,25.03459,-0.000173,24.017941,-0.0078,1.394
12318.00,7.499662,25.03418,-0.000173,24.017828,-0.0077,1.394
12320.00,7.499734,25.03444,-0.000174,24.018057,-0.0077,1.394
12322.00,7.500051,25.03459,-0.000174,24.017757,-0.0077,1.394
12324.00,7.501313,25.03448,-0.000174,24.018330,-0.0077,1.394
12326.00,7.500707,25.03407,-0.000174,24.017469,-0.0078,1.393
12328.00,7.500037,25.03420,-0.000174,24.018289,-0.0077,1.393
12330.00,7.500703,25.03393,-0.000174,24.018245,-0.0078,1.393
12332.00,7.500500,25.03422,-0.000175,24.018185,-0.0077,1.394
12334.00,7.500654,25.03417,-0.000173,24.017814,-0.0078,1.394
12336.00,7.500742,25.03386,-0.000174,24.018004,-0.0078,1.394
12338.00,7.500713,25.03428,-0.000173,24.017774,-0.0078,1.394
12340.00,7.500812,25.03431,-0.000174,24.017841,-0.0078,1.393
12342.00,7.500251,25.03432,-0.000174,24.018008,-0.0077,1.394
12344.00,7.499783,25.03410,-0.000174,24.018432,-0.0078,1.394
12346.00,7.499088,25.03349,-0.000175,24.018124,-0.0078,1.393
12348.00,7.499904,25.03386,-0.000174,24.017899,-0.0077,1.394
12350.00,7.500045,25.03399,-0.000175,24.018018,-0.0078,1.393
12352.00,7.499582,25.03395,-0.000174,24.017792,-0.0077,1.394
12354.00,7.498885,25.03368,-0.000173,24.017799,-0.0077,1.394
12356.00,7.499166,25.03445,-0.000173,24.017790,-0.0077,1.394
12358.00,7.500092,25.03415,-0.000174,24.017875,-0.0077,1.394
12360.00,7.500222,25.03392,-0.000174,24.018550,-0.0077,1.394
12362.00,7.499815,25.03409,-0.000173,24.018357,-0.0077,1.394
12364.00,7.500189,25.03425,-0.000174,24.018861,-0.0077,1.394
12366.00,7.498949,25.03415,-0.000175,24.018046,-0.0077,1.394
12368.00,7.498041,25.03509,-0.000175,24.017701,-0.0077,1.394
12370.00,7.498052,25.03572,-0.000174,24.018040,-0.0077,1.393
12372.00,7.498114,25.03527,-0.000173,24.018111,-0.0078,1.393
12374.00,7.498339,25.03494,-0.000174,24.018182,-0.0077,1.394
12376.00,7.498972,25.03479,-0.000174,24.018260,-0.0077,1.394
12378.00,7.499610,25.03525,-0.000175,24.018575,-0.0077,1.394
12380.00,7.499723,25.03486,-0.000174,24.017959,-0.0077,1.393
12382.00,7.500436,25.03557,-0.000175,24.017939,-0.0077,1.393
12384.00,7.500212,25.03635,-0.000175,24.018557,-0.0077,1.393
12386.00,7.499934,25.03649,-0.000175,24.017137,-0.0078,1.394
12388.00,7.500091,25.03625,-0.000174,24.017471,-0.0077,1.394
12390.00,7.499337,25.03546,-0.000174,24.017875,-0.0077,1.394
12392.00,7.499037,25.03616,-0.000174,24.018031,-0.0077,1.394
12394.00,7.499239,25.03657,-0.000174,24.018269,-0.0077,1.394
12396.00,7.499705,25.03545,-0.000175,24.018533,-0.0077,1.394
12398.00,7.500089,25.03618,-0.000174,24.017946,-0.0077,1.394
12400.00,7.500032,25.03544,-0.000174,24.018113,-0.0077,1.393
12402.00,7.499730,25.03556,-0.000174,24.018198,-0.0077,1.393
12404.00,7.500076,25.03568,-0.000173,24.017870,-0.0077,1.393
12406.00,7.499948,25.03543,-0.000173,24.018046,-0.0078,1.394
12408.00,7.499142,25.03522,-0.000174,24.018256,-0.0078,1.394
12410.00,7.498874,25.03567,-0.000174,24.017984,-0.0078,1.394
12412.00,7.498594,25.03461,-0.000174,24.017861,-0.0078,1.394
12414.00,7.499011,25.03533,-0.000174,24.018501,-0.0077,1.394
12416.00,7.499279,25.03445,-0.000174,24.018049,-0.0078,1.393
12418.00,7.500187,25.03344,-0.000173,24.018211,-0.0078,1.393
12420.00,7.500393,25.03413,-0.000175,24.017841,-0.0077,1.394
12422.00,7.500101,25.03449,-0.000175,24.017611,-0.0078,1.394
12424.00,7.499827,25.03455,-0.000174,24.018102,-0.0078,1.394
12426.00,7.499459,25.03423,-0.000174,24.017788,-0.0078,1.393
12428.00,7.499280,25.03430,-0.000175,24.018472,-0.0077,1.394
12430.00,7.498910,25.03439,-0.000174,24.017618,-0.0077,1.393
12432.00,7.498528,25.03449,-0.000173,24.017386,-0.0077,1.394
12434.00,7.499048,25.03482,-0.000174,24.017738,-0.0078,1.394
12436.00,7.499598,25.03460,-0.000174,24.017524,-0.0078,1.394
12438.00,7.499426,25.03443,-0.000175,24.018272,-0.0077,1.394
12440.00,7.499966,25.03453,-0.000174,24.018145,-0.0077,1.393
12442.00,7.499766,25.03393,-0.000173,24.018125,-0.0077,1.394
12444.00,7.499459,25.03429,-0.000174,24.018037,-0.0078,1.394
12446.00,7.499148,25.03453,-0.000174,24.018376,-0.0078,1.394
12448.00,7.499225,25.03506,-0.000173,24.017698,-0.0078,1.394
12450.00,7.499232,25.03454,-0.000174,24.018022,-0.0077,1.394
12452.00,7.499164,25.03480,-0.000174,24.018111,-0.0077,1.393
12454.00,7.499140,25.03484,-0.000174,24.017500,-0.0077,1.394
12456.00,7.499393,25.03529,-0.000174,24.017747,-0.0078,1.393
12458.00,7.498993,25.03420,-0.000173,24.018174,-0.0078,1.393
12460.00,7.499243,25.03366,-0.000174,24.017583,-0.0077,1.394
12462.00,7.499365,25.03370,-0.000174,24.018060,-0.0078,1.393
12464.00,7.498928,25.03340,-0.000173,24.018914,-0.0078,1.394
12466.00,7.498771,25.03467,-0.000173,24.018408,-0.0077,1.394
12468.00,7.499340,25.03451,-0.000173,24.017636,-0.0077,1.394
12470.00,7.499889,25.03466,-0.000173,24.018115,-0.0077,1.393
12472.00,7.499222,25.03424,-0.000174,24.018448,-0.0077,1.394
12474.00,7.499469,25.03422,-0.000174,24.017616,-0.0077,1.394
12476.00,7.500004,25.03443,-0.000175,24.017525,-0.0077,1.394
12478.00,7.499004,25.03400,-0.000175,24.018590,-0.0077,1.393
12480.00,7.498735,25.03448,-0.000173,24.018258,-0.0077,1.394
12482.00,7.498929,25.03372,-0.000175,24.017698,-0.0077,1.394
12484.00,7.498839,25.03414,-0.000173,24.017801,-0.0078,1.394
12486.00,7.498893,25.03349,-0.000174,24.017504,-0.0078,1.394
12488.00,7.499507,25.03335,-0.000175,24.017921,-0.0077,1.393
12490.00,7.499229,25.03303,-0.000173,24.018156,-0.0078,1.393
12492.00,7.499566,25.03285,-0.000175,24.018343,-0.0077,1.394
12494.00,7.499273,25.03313,-0.000176,24.017486,-0.0078,1.395
12496.00,7.499559,25.03292,-0.000174,24.018207,-0.0077,1.394
12498.00,7.499841,25.03366,-0.000173,24.017582,-0.0077,1.393
12500.00,7.499918,25.03373,-0.000174,24.017333,-0.0077,1.394
12502.00,7.499435,25.03374,-0.000173,24.018053,-0.0077,1.394
12504.00,7.499319,25.03396,-0.000174,24.018145,-0.0077,1.394
12506.00,7.499835,25.03424,-0.000173,24.017850,-0.0077,1.394
12508.00,7.500039,25.03426,-0.000174,24.017739,-0.0077,1.394
12510.00,7.499799,25.03440,-0.000176,24.017841,-0.0077,1.394
12512.00,7.499978,25.03454,-0.000174,24.018559,-0.0077,1.393
12514.00,7.499249,25.03515,-0.000173,24.018347,-0.0077,1.394
12516.00,7.497766,25.03558,-0.000174,24.018243,-0.0077,1.393
12518.00,7.498265,25.03550,-0.000175,24.017618,-0.0078,1.394
12520.00,7.498603,25.03431,-0.000174,24.017844,-0.0077,1.394
12522.00,7.497850,25.03465,-0.000174,24.017611,-0.0078,1.394
12524.00,7.498429,25.03502,-0.000174,24.018165,-0.0078,1.394
12526.00,7.498053,25.03630,-0.000175,24.017379,-0.0078,1.394
12528.00,7.498675,25.03582,-0.000174,24.017950,-0.0077,1.394
12530.00,7.499407,25.03515,-0.000173,24.018408,-0.0077,1.393
12532.00,7.499230,25.03493,-0.000173,24.017980,-0.0077,1.393
12534.00,7.497928,25.03614,-0.000173,24.018595,-0.0077,1.393
12536.00,7.497085,25.03557,-0.000172,24.018666,-0.0077,1.393
12538.00,7.498273,25.03588,-0.000173,24.017895,-0.0077,1.394
12540.00,7.499883,25.03624,-0.000175,24.017897,-0.0077,1.393
12542.00,7.499892,25.03646,-0.000173,24.018272,-0.0077,1.394
12544.00,7.499574,25.03615,-0.000173,24.018015,-0.0077,1.394
12546.00,7.499553,25.03611,-0.000173,24.017917,-0.0077,1.393
12548.00,7.498863,25.03575,-0.000173,24.018243,-0.0077,1.394
12550.00,7.498775,25.03589,-0.000174,24.018245,-0.0077,1.395
12552.00,7.499158,25.03538,-0.000175,24.018183,-0.0077,1.394
12554.00,7.498975,25.03557,-0.000174,24.018164,-0.0077,1.393
12556.00,7.498841,25.03610,-0.000173,24.018619,-0.0077,1.394
12558.00,7.499182,25.03548,-0.000173,24.018642,-0.0077,1.394
12560.00,7.499470,25.03543,-0.000173,24.018425,-0.0077,1.394
12562.00,7.499533,25.03576,-0.000173,24.018341,-0.0078,1.393
12564.00,7.499725,25.03473,-0.000173,24.018319,-0.0077,1.394
12566.00,7.500006,25.03523,-0.000174,24.018209,-0.0077,1.394
12568.00,7.499625,25.03589,-0.000174,24.017964,-0.0078,1.394
12570.00,7.499304,25.03546,-0.000173,24.017841,-0.0077,1.394
12572.00,7.499873,25.03537,-0.000172,24.018506,-0.0077,1.393
12574.00,7.499782,25.03609,-0.000173,24.018492,-0.0077,1.393
12576.00,7.498855,25.03572,-0.000174,24.017877,-0.0077,1.394
12578.00,7.499394,25.03585,-0.000174,24.018613,-0.0077,1.393
12580.00,7.499440,25.03639,-0.000173,24.018568,-0.0078,1.393
12582.00,7.499155,25.03607,-0.000174,24.018125,-0.0077,1.393
12584.00,7.499116,25.03572,-0.000174,24.018584,-0.0078,1.394
12586.00,7.499108,25.03504,-0.000175,24.017864,-0.0078,1.393
12588.00,7.498155,25.03479,-0.000173,24.017931,-0.0077,1.394
12590.00,7.497992,25.03582,-0.000173,24.018232,-0.0077,1.394
12592.00,7.497928,25.03606,-0.000173,24.018220,-0.0077,1.394
12594.00,7.498519,25.03630,-0.000174,24.017627,-0.0077,1.393
12596.00,7.498887,25.03715,-0.000172,24.018312,-0.0077,1.393
12598.00,7.498069,25.03715,-0.000173,24.018325,-0.0077,1.393
12600.00,7.497935,25.03726,-0.000173,24.018301,-0.0077,1.393
12602.00,7.497916,25.03640,-0.000173,24.018836,-0.0077,1.393
12604.00,7.497312,25.03691,-0.000173,24.018401,-0.0077,1.394
12606.00,7.497647,25.03556,-0.000174,24.017883,-0.0077,1.394
@21,12.0000,24.0
12608.00,7.496628,25.03603,-0.000173,24.018098,-0.0077,1.394
12610.00,7.489509,25.03739,-0.000171,24.018628,-0.0077,1.393
12612.00,7.474650,25.03755,-0.000171,24.018223,-0.0077,1.392
12614.00,7.447887,25.03712,-0.000171,24.018040,-0.0077,1.392
12616.00,7.417618,25.03739,-0.000172,24.018047,-0.0077,1.393
12618.00,7.390551,25.03682,-0.000171,24.018628,-0.0077,1.393
12620.00,7.368637,25.03651,-0.000173,24.018689,-0.0077,1.394
12622.00,7.349235,25.03609,-0.000175,24.018365,-0.0077,1.394
12624.00,7.331966,25.03544,-0.000175,24.017877,-0.0077,1.395
12626.00,7.314758,25.03616,-0.000176,24.017937,-0.0077,1.395
12628.00,7.296936,25.03612,-0.000176,24.018035,-0.0077,1.394
12630.00,7.280013,25.03684,-0.000174,24.018448,-0.0077,1.395
12632.00,7.266803,25.03685,-0.000175,24.018214,-0.0077,1.395
12634.00,7.261557,25.03586,-0.000176,24.017669,-0.0077,1.396
12636.00,7.267231,25.03651,-0.000176,24.018470,-0.0077,1.396
12638.00,7.285307,25.03667,-0.000177,24.018028,-0.0078,1.395
12640.00,7.306529,25.03547,-0.000177,24.018165,-0.0077,1.395
12642.00,7.322922,25.03552,-0.000175,24.018577,-0.0077,1.395
12644.00,7.335685,25.03598,-0.000174,24.018040,-0.0077,1.394
12646.00,7.348457,25.03633,-0.000174,24.018223,-0.0077,1.394
12648.00,7.361356,25.03608,-0.000175,24.018508,-0.0077,1.394
12650.00,7.375251,25.03627,-0.000174,24.018443,-0.0077,1.394
12652.00,7.389792,25.03550,-0.000173,24.018497,-0.0077,1.393
12654.00,7.402782,25.03646,-0.000172,24.018294,-0.0078,1.394
12656.00,7.413893,25.03617,-0.000172,24.017683,-0.0077,1.394
12658.00,7.424879,25.03565,-0.000172,24.018591,-0.0078,1.394
12660.00,7.434915,25.03642,-0.000174,24.018544,-0.0077,1.394
12662.00,7.443632,25.03669,-0.000174,24.018633,-0.0077,1.394
12664.00,7.451120,25.03653,-0.000172,24.018017,-0.0077,1.394
12666.00,7.458052,25.03707,-0.000173,24.017538,-0.0077,1.393
12668.00,7.463702,25.03698,-0.000173,24.018490,-0.0077,1.394
12670.00,7.468725,25.03761,-0.000172,24.018579,-0.0077,1.393
12672.00,7.473516,25.03817,-0.000173,24.018040,-0.0077,1.393
12674.00,7.477934,25.03737,-0.000173,24.018573,-0.0077,1.393
12676.00,7.481606,25.03778,-0.000174,24.018457,-0.0077,1.393
12678.00,7.485002,25.03876,-0.000174,24.018372,-0.0077,1.394
12680.00,7.487832,25.03867,-0.000172,24.018263,-0.0077,1.394
12682.00,7.489251,25.03859,-0.000174,24.018535,-0.0077,1.394
12684.00,7.490891,25.03821,-0.000173,24.018269,-0.0077,1.394
12686.00,7.492377,25.03782,-0.000174,24.017710,-0.0077,1.393
12688.00,7.492751,25.03811,-0.000173,24.018296,-0.0077,1.393
12690.00,7.492656,25.03801,-0.000174,24.018410,-0.0077,1.393
12692.00,7.493033,25.03765,-0.000173,24.018571,-0.0077,1.393
12694.00,7.494359,25.03742,-0.000173,24.018468,-0.0077,1.394
12696.00,7.495084,25.03685,-0.000175,24.018102,-0.0077,1.394
12698.00,7.494713,25.03701,-0.000175,24.017864,-0.0077,1.393
12700.00,7.495146,25.03660,-0.000173,24.018965,-0.0077,1.393
12702.00,7.494751,25.03681,-0.000174,24.018452,-0.0077,1.394
12704.00,7.494568,25.03679,-0.000174,24.018457,-0.0077,1.394
12706.00,7.494423,25.03720,-0.000174,24.018274,-0.0077,1.393
12708.00,7.494051,25.03633,-0.000173,24.017694,-0.0077,1.393
12710.00,7.494026,25.03630,-0.000174,24.018145,-0.0077,1.394
12712.00,7.495018,25.03607,-0.000175,24.018533,-0.0077,1.393
12714.00,7.495548,25.03478,-0.000174,24.018301,-0.0077,1.394
12716.00,7.494993,25.03547,-0.000174,24.017529,-0.0077,1.393
12718.00,7.494687,25.03565,-0.000174,24.018635,-0.0077,1.394
12720.00,7.494767,25.03573,-0.000174,24.018629,-0.0077,1.394
12722.00,7.496230,25.03578,-0.000174,24.018571,-0.0077,1.393
12724.00,7.494911,25.03583,-0.000173,24.018365,-0.0077,1.394
12726.00,7.495350,25.03522,-0.000174,24.018151,-0.0077,1.393
12728.00,7.496062,25.03513,-0.000173,24.018881,-0.0077,1.394
12730.00,7.496505,25.03586,-0.000173,24.018691,-0.0077,1.394
12732.00,7.496184,25.03600,-0.000173,24.018350,-0.0077,1.393
12734.00,7.495665,25.03490,-0.000173,24.018254,-0.0077,1.393
12736.00,7.495810,25.03486,-0.000172,24.018185,-0.0077,1.394
12738.00,7.496118,25.03544,-0.000174,24.018200,-0.0077,1.393
12740.00,7.495808,25.03607,-0.000173,24.017567,-0.0077,1.393
12742.00,7.495772,25.03504,-0.000172,24.017863,-0.0077,1.394
12744.00,7.496373,25.03456,-0.000174,24.018896,-0.0077,1.394
12746.00,7.497079,25.03465,-0.000174,24.018725,-0.0077,1.394
12748.00,7.498097,25.03473,-0.000173,24.018000,-0.0077,1.394
12750.00,7.498319,25.03458,-0.000173,24.018858,-0.0077,1.394
12752.00,7.497826,25.03445,-0.000173,24.017975,-0.0077,1.393
12754.00,7.497749,25.03448,-0.000172,24.017529,-0.0077,1.394
12756.00,7.498233,25.03417,-0.000172,24.018080,-0.0077,1.393
12758.00,7.498446,25.03490,-0.000172,24.018898,-0.0077,1.394
12760.00,7.498128,25.03485,-0.000174,24.018140,-0.0077,1.393
12762.00,7.498228,25.03426,-0.000171,24.018896,-0.0077,1.393
12764.00,7.499006,25.03440,-0.000171,24.017614,-0.0077,1.393
12766.00,7.498966,25.03425,-0.000173,24.018541,-0.0077,1.394
12768.00,7.498798,25.03417,-0.000173,24.018499,-0.0077,1.394
12770.00,7.497992,25.03419,-0.000172,24.017846,-0.0077,1.394
12772.00,7.498212,25.03389,-0.000173,24.017917,-0.0077,1.393
12774.00,7.499586,25.03395,-0.000173,24.018129,-0.0077,1.393
12776.00,7.499583,25.03447,-0.000173,24.018573,-0.0077,1.394
12778.00,7.499458,25.03508,-0.000174,24.018793,-0.0077,1.394
12780.00,7.499419,25.03471,-0.000173,24.018479,-0.0077,1.394
12782.00,7.499198,25.03426,-0.000174,24.018557,-0.0077,1.394
12784.00,7.499464,25.03441,-0.000174,24.017823,-0.0077,1.394
12786.00,7.499932,25.03482,-0.000174,24.018252,-0.0077,1.394
12788.00,7.499296,25.03449,-0.000174,24.018136,-0.0077,1.393
12790.00,7.498180,25.03447,-0.000174,24.018740,-0.0077,1.393
12792.00,7.498854,25.03496,-0.000172,24.017741,-0.0077,1.393
12794.00,7.498966,25.03447,-0.000173,24.018080,-0.0077,1.393
12796.00,7.497984,25.03428,-0.000174,24.017928,-0.0077,1.394
12798.00,7.498382,25.03456,-0.000174,24.018970,-0.0077,1.394
12800.00,7.498895,25.03513,-0.000174,24.018203,-0.0077,1.394
12802.00,7.498691,25.03546,-0.000174,24.017708,-0.0078,1.394
12804.00,7.498759,25.03575,-0.000174,24.018000,-0.0077,1.394
12806.00,7.498871,25.03576,-0.000174,24.017489,-0.0077,1.393
12808.00,7.498657,25.03569,-0.000173,24.018345,-0.0078,1.394
12810.00,7.498897,25.03521,-0.000174,24.017074,-0.0077,1.394
12812.00,7.498634,25.03498,-0.000174,24.017933,-0.0078,1.393
12814.00,7.498798,25.03609,-0.000174,24.018289,-0.0077,1.393
12816.00,7.498677,25.03635,-0.000173,24.017638,-0.0078,1.394
12818.00,7.498163,25.03645,-0.000174,24.018240,-0.0078,1.394
12820.00,7.498809,25.03646,-0.000174,24.018017,-0.0077,1.394
12822.00,7.499446,25.03631,-0.000174,24.018747,-0.0077,1.393
12824.00,7.499274,25.03672,-0.000173,24.018696,-0.0077,1.393
12826.00,7.499195,25.03629,-0.000173,24.017522,-0.0077,1.393
12828.00,7.498768,25.03555,-0.000172,24.017863,-0.0077,1.393
12830.00,7.498553,25.03550,-0.000172,24.018178,-0.0077,1.393
12832.00,7.498698,25.03486,-0.000174,24.018414,-0.0077,1.394
12834.00,7.499974,25.03489,-0.000173,24.017950,-0.0077,1.394
12836.00,7.499416,25.03569,-0.000173,24.018232,-0.0077,1.394
12838.00,7.499007,25.03563,-0.000172,24.018588,-0.0077,1.393
12840.00,7.498769,25.03631,-0.000173,24.018499,-0.0077,1.394
12842.00,7.499152,25.03555,-0.000173,24.018399,-0.0077,1.394
12844.00,7.499666,25.03540,-0.000174,24.018269,-0.0077,1.394
12846.00,7.499535,25.03427,-0.000175,24.018142,-0.0077,1.394
12848.00,7.498816,25.03517,-0.000175,24.018222,-0.0077,1.394
12850.00,7.498685,25.03553,-0.000174,24.017699,-0.0077,1.394
12852.00,7.499281,25.03502,-0.000173,24.017253,-0.0077,1.393
12854.00,7.499625,25.03417,-0.000173,24.017712,-0.0077,1.393
12856.00,7.499483,25.03455,-0.000174,24.018394,-0.0077,1.393
12858.00,7.498593,25.03445,-0.000173,24.017944,-0.0077,1.393
12860.00,7.498785,25.03592,-0.000173,24.018102,-0.0078,1.394
12862.00,7.498957,25.03546,-0.000172,24.018321,-0.0077,1.394
12864.00,7.499777,25.03584,-0.000172,24.018261,-0.0077,1.394
12866.00,7.499069,25.03625,-0.000173,24.018249,-0.0077,1.393
12868.00,7.499207,25.03603,-0.000172,24.018390,-0.0077,1.393
12870.00,7.500129,25.03667,-0.000173,24.018142,-0.0077,1.393
12872.00,7.500131,25.03646,-0.000174,24.018169,-0.0077,1.393
12874.00,7.500175,25.03552,-0.000175,24.017832,-0.0077,1.394
12876.00,7.499875,25.03594,-0.000173,24.018374,-0.0077,1.394
12878.00,7.499301,25.03595,-0.000172,24.018091,-0.0077,1.394
12880.00,7.498833,25.03569,-0.000173,24.017701,-0.0077,1.394
12882.00,7.499418,25.03542,-0.000176,24.018575,-0.0077,1.394
12884.00,7.499074,25.03519,-0.000174,24.018309,-0.0078,1.393
12886.00,7.498008,25.03642,-0.000173,24.018241,-0.0078,1.393
12888.00,7.498374,25.03693,-0.000173,24.018292,-0.0077,1.394
12890.00,7.498680,25.03540,-0.000174,24.017821,-0.0077,1.393
12892.00,7.499318,25.03617,-0.000173,24.017832,-0.0077,1.393
12894.00,7.499791,25.03689,-0.000174,24.017747,-0.0078,1.394
12896.00,7.499448,25.03676,-0.000174,24.017730,-0.0078,1.393
12898.00,7.498079,25.03667,-0.000173,24.018015,-0.0077,1.393
12900.00,7.498263,25.03691,-0.000173,24.018214,-0.0077,1.393
12902.00,7.499191,25.03741,-0.000173,24.018417,-0.0077,1.393
12904.00,7.499651,25.03749,-0.000174,24.018383,-0.0077,1.394
12906.00,7.500434,25.03798,-0.000175,24.018006,-0.0077,1.394
12908.00,7.500959,25.03792,-0.000173,24.018076,-0.0077,1.394
12910.00,7.500328,25.03821,-0.000175,24.018348,-0.0077,1.393
12912.00,7.500594,25.03752,-0.000174,24.018461,-0.0077,1.393
12914.00,7.500114,25.03747,-0.000174,24.018069,-0.0077,1.393
12916.00,7.499835,25.03844,-0.000174,24.018149,-0.0077,1.394
12918.00,7.499237,25.03872,-0.000174,24.018548,-0.0077,1.394
12920.00,7.499680,25.03841,-0.000174,24.018283,-0.0078,1.394
12922.00,7.500002,25.03883,-0.000173,24.018702,-0.0077,1.394
12924.00,7.500066,25.03862,-0.000173,24.018238,-0.0077,1.393
12926.00,7.499347,25.03855,-0.000173,24.017922,-0.0077,1.393
12928.00,7.499464,25.03853,-0.000174,24.018265,-0.0077,1.393
12930.00,7.499355,25.03821,-0.000173,24.018185,-0.0077,1.393
12932.00,7.498644,25.03799,-0.000172,24.018196,-0.0078,1.393
12934.00,7.499227,25.03871,-0.000173,24.017776,-0.0077,1.394
12936.00,7.500012,25.03875,-0.000174,24.018057,-0.0077,1.394
12938.00,7.500201,25.03897,-0.000174,24.018073,-0.0078,1.394
12940.00,7.500122,25.03821,-0.000174,24.017738,-0.0078,1.393
12942.00,7.499842,25.03860,-0.000173,24.018178,-0.0077,1.393
12944.00,7.499014,25.03715,-0.000173,24.017614,-0.0077,1.393
12946.00,7.498403,25.03651,-0.000172,24.018254,-0.0077,1.394
12948.00,7.498911,25.03645,-0.000173,24.018686,-0.0077,1.394
12950.00,7.499762,25.03552,-0.000173,24.017728,-0.0077,1.394
12952.00,7.500745,25.03617,-0.000174,24.018309,-0.0077,1.393
12954.00,7.500916,25.03628,-0.000173,24.018861,-0.0077,1.393
12956.00,7.499765,25.03600,-0.000174,24.018564,-0.0077,1.393
12958.00,7.499389,25.03672,-0.000173,24.018231,-0.0077,1.394
12960.00,7.498949,25.03692,-0.000174,24.017643,-0.0077,1.393
12962.00,7.499253,25.03676,-0.000175,24.018127,-0.0077,1.394
12964.00,7.499153,25.03649,-0.000175,24.017698,-0.0077,1.393
12966.00,7.499461,25.03675,-0.000174,24.018169,-0.0077,1.393
12968.00,7.499810,25.03675,-0.000173,24.017883,-0.0077,1.393
12970.00,7.499967,25.03629,-0.000174,24.018454,-0.0077,1.394
12972.00,7.498943,25.03549,-0.000174,24.017946,-0.0077,1.393
12974.00,7.498306,25.03576,-0.000175,24.018182,-0.0077,1.394
12976.00,7.498735,25.03648,-0.000175,24.018493,-0.0078,1.394
12978.00,7.499322,25.03577,-0.000174,24.018252,-0.0077,1.393
12980.00,7.498534,25.03626,-0.000173,24.018127,-0.0077,1.393
12982.00,7.499497,25.03614,-0.000173,24.017863,-0.0077,1.394
12984.00,7.499028,25.03605,-0.000174,24.017348,-0.0077,1.393
12986.00,7.499201,25.03556,-0.000175,24.018637,-0.0077,1.394
12988.00,7.499583,25.03561,-0.000174,24.018477,-0.0077,1.393
12990.00,7.499048,25.03702,-0.000173,24.018287,-0.0077,1.393
12992.00,7.498762,25.03656,-0.000173,24.017843,-0.0077,1.394
12994.00,7.498639,25.03607,-0.000174,24.017783,-0.0077,1.394
12996.00,7.499258,25.03533,-0.000174,24.017301,-0.0077,1.393
12998.00,7.499244,25.03560,-0.000173,24.018363,-0.0077,1.394
13000.00,7.499558,25.03578,-0.000174,24.017563,-0.0078,1.393
13002.00,7.499642,25.03525,-0.000174,24.017786,-0.0077,1.393
13004.00,7.498888,25.03583,-0.000175,24.017707,-0.0077,1.394
13006.00,7.499830,25.03531,-0.000174,24.018394,-0.0078,1.394
13008.00,7.499772,25.03489,-0.000174,24.017899,-0.0077,1.393
13010.00,7.499187,25.03526,-0.000174,24.017892,-0.0077,1.393
13012.00,7.499807,25.03555,-0.000173,24.017609,-0.0077,1.393
13014.00,7.500508,25.03549,-0.000173,24.017583,-0.0077,1.394
13016.00,7.500713,25.03540,-0.000174,24.018363,-0.0077,1.393
13018.00,7.499490,25.03583,-0.000174,24.017966,-0.0077,1.394
13020.00,7.498576,25.03622,-0.000173,24.017960,-0.0077,1.393
13022.00,7.498888,25.03611,-0.000173,24.018298,-0.0077,1.394
13024.00,7.499398,25.03616,-0.000173,24.018367,-0.0077,1.394
13026.00,7.499164,25.03524,-0.000174,24.018599,-0.0077,1.394
13028.00,7.499009,25.03587,-0.000173,24.018015,-0.0077,1.394
13030.00,7.498869,25.03495,-0.000173,24.018042,-0.0077,1.394
13032.00,7.499225,25.03538,-0.000174,24.018595,-0.0077,1.393
13034.00,7.499825,25.03564,-0.000174,24.018015,-0.0077,1.393
13036.00,7.499888,25.03582,-0.000174,24.017179,-0.0077,1.394
13038.00,7.499508,25.03515,-0.000173,24.018042,-0.0078,1.394
13040.00,7.499193,25.03528,-0.000175,24.017883,-0.0078,1.394
13042.00,7.499861,25.03497,-0.000175,24.018501,-0.0077,1.394
13044.00,7.499575,25.03532,-0.000174,24.018702,-0.0078,1.394
13046.00,7.499067,25.03522,-0.000173,24.018115,-0.0078,1.394
13048.00,7.498501,25.03437,-0.000173,24.017921,-0.0077,1.394
13050.00,7.498809,25.03429,-0.000174,24.018073,-0.0077,1.393
13052.00,7.498674,25.03378,-0.000173,24.017592,-0.0078,1.393
13054.00,7.498768,25.03465,-0.000174,24.018095,-0.0078,1.393
13056.00,7.498755,25.03563,-0.000173,24.017948,-0.0077,1.393
13058.00,7.499522,25.03449,-0.000175,24.018278,-0.0078,1.394
13060.00,7.499550,25.03525,-0.000175,24.017817,-0.0078,1.393
13062.00,7.499510,25.03473,-0.000174,24.017125,-0.0077,1.394
13064.00,7.500286,25.03513,-0.000174,24.017861,-0.0077,1.393
13066.00,7.499369,25.03459,-0.000174,24.017913,-0.0077,1.393
13068.00,7.499074,25.03406,-0.000173,24.017917,-0.0077,1.394
13070.00,7.498334,25.03463,-0.000173,24.017893,-0.0077,1.394
13072.00,7.498229,25.03413,-0.000173,24.017698,-0.0078,1.394
13074.00,7.498506,25.03421,-0.000174,24.018646,-0.0078,1.393
13076.00,7.499299,25.03423,-0.000174,24.018849,-0.0077,1.393
13078.00,7.499528,25.03337,-0.000173,24.017616,-0.0078,1.393
13080.00,7.498850,25.03388,-0.000174,24.018415,-0.0077,1.393
13082.00,7.498922,25.03482,-0.000175,24.018017,-0.0077,1.393
13084.00,7.499133,25.03430,-0.000174,24.018113,-0.0077,1.394
13086.00,7.499088,25.03443,-0.000173,24.018044,-0.0078,1.394
13088.00,7.498923,25.03378,-0.000173,24.018347,-0.0077,1.394
13090.00,7.498266,25.03476,-0.000173,24.017881,-0.0077,1.393
13092.00,7.498541,25.03541,-0.000174,24.018254,-0.0077,1.393
13094.00,7.498881,25.03406,-0.000175,24.017534,-0.0078,1.393
13096.00,7.498666,25.03397,-0.000174,24.017471,-0.0077,1.394
13098.00,7.498801,25.03439,-0.000175,24.018285,-0.0077,1.393
13100.00,7.498976,25.03404,-0.000175,24.018336,-0.0077,1.393
13102.00,7.498713,25.03467,-0.000174,24.018107,-0.0078,1.394
13104.00,7.498991,25.03423,-0.000172,24.018385,-0.0078,1.394
13106.00,7.499603,25.03425,-0.000174,24.017899,-0.0078,1.393
13108.00,7.499636,25.03497,-0.000175,24.017761,-0.0077,1.393
13110.00,7.498638,25.03527,-0.000174,24.018104,-0.0077,1.393
13112.00,7.498807,25.03550,-0.000174,24.018452,-0.0078,1.394
13114.00,7.499745,25.03551,-0.000174,24.018323,-0.0078,1.394
13116.00,7.499671,25.03513,-0.000174,24.018794,-0.0077,1.394
13118.00,7.499531,25.03465,-0.000174,24.018098,-0.0077,1.393
13120.00,7.500107,25.03452,-0.000173,24.017638,-0.0077,1.393
13122.00,7.500162,25.03436,-0.000172,24.018173,-0.0077,1.394
13124.00,7.499629,25.03489,-0.000173,24.018178,-0.0077,1.393
13126.00,7.499907,25.03419,-0.000174,24.018303,-0.0077,1.394
13128.00,7.499953,25.03373,-0.000175,24.018890,-0.0077,1.394
13130.00,7.499917,25.03349,-0.000174,24.018274,-0.0077,1.394
13132.00,7.500725,25.03418,-0.000174,24.018098,-0.0077,1.393
13134.00,7.500496,25.03366,-0.000174,24.018561,-0.0077,1.393
13136.00,7.500465,25.03438,-0.000175,24.017901,-0.0077,1.393
13138.00,7.500404,25.03403,-0.000174,24.018771,-0.0077,1.394
13140.00,7.499698,25.03366,-0.000175,24.018399,-0.0077,1.394
13142.00,7.499259,25.03436,-0.000175,24.017912,-0.0077,1.393
13144.00,7.498162,25.03467,-0.000174,24.018481,-0.0077,1.393
13146.00,7.498261,25.03446,-0.000173,24.017899,-0.0077,1.394
13148.00,7.498904,25.03345,-0.000174,24.018276,-0.0077,1.394
13150.00,7.499219,25.03350,-0.000174,24.018381,-0.0077,1.394
13152.00,7.499770,25.03371,-0.000174,24.018129,-0.0077,1.394
13154.00,7.499311,25.03383,-0.000174,24.018376,-0.0077,1.393
13156.00,7.499191,25.03389,-0.000173,24.018124,-0.0077,1.394
13158.00,7.499101,25.03441,-0.000172,24.018102,-0.0077,1.393
13160.00,7.498509,25.03444,-0.000172,24.018662,-0.0077,1.393
13162.00,7.498553,25.03389,-0.000174,24.018406,-0.0077,1.394
13164.00,7.499610,25.03326,-0.000175,24.018095,-0.0077,1.394
13166.00,7.499571,25.03439,-0.000174,24.018091,-0.0077,1.394
13168.00,7.498904,25.03402,-0.000175,24.018590,-0.0077,1.393
13170.00,7.498429,25.03380,-0.000174,24.017926,-0.0077,1.393
13172.00,7.497919,25.03400,-0.000174,24.018526,-0.0077,1.394
13174.00,7.497939,25.03442,-0.000174,24.018243,-0.0077,1.394
13176.00,7.498535,25.03466,-0.000174,24.017703,-0.0077,1.394
13178.00,7.497370,25.03504,-0.000174,24.018200,-0.0077,1.394
13180.00,7.497698,25.03524,-0.000175,24.018145,-0.0077,1.393
13182.00,7.497949,25.03490,-0.000174,24.018037,-0.0077,1.393
13184.00,7.498663,25.03403,-0.000174,24.018332,-0.0077,1.394
13186.00,7.499130,25.03470,-0.000174,24.018622,-0.0077,1.393
13188.00,7.499648,25.03456,-0.000174,24.019097,-0.0077,1.394
13190.00,7.499961,25.03497,-0.000174,24.018417,-0.0077,1.393
13192.00,7.500078,25.03597,-0.000175,24.018122,-0.0077,1.394
13194.00,7.499364,25.03603,-0.000174,24.017705,-0.0077,1.393
13196.00,7.497757,25.03526,-0.000173,24.018247,-0.0077,1.394
13198.00,7.498085,25.03555,-0.000174,24.017582,-0.0077,1.393
13200.00,7.499167,25.03501,-0.000173,24.018167,-0.0077,1.393
13202.00,7.498788,25.03506,-0.000173,24.017810,-0.0077,1.393
13204.00,7.499054,25.03550,-0.000173,24.017803,-0.0077,1.394
13206.00,7.499200,25.03527,-0.000173,24.018356,-0.0077,1.394
@22,12.0000,24.0
13208.00,7.498209,25.03562,-0.000174,24.017776,-0.0078,1.393
13210.00,7.492467,25.03524,-0.000174,24.018550,-0.0077,1.393
13212.00,7.479563,25.03560,-0.000174,24.017681,-0.0077,1.392
13214.00,7.453759,25.03544,-0.000172,24.018524,-0.0077,1.392
13216.00,7.423865,25.03546,-0.000172,24.017600,-0.0077,1.392
13218.00,7.397728,25.03602,-0.000172,24.018185,-0.0077,1.393
13220.00,7.376802,25.03561,-0.000174,24.018194,-0.0077,1.394
13222.00,7.360092,25.03552,-0.000175,24.018087,-0.0077,1.394
13224.00,7.342326,25.03546,-0.000175,24.017520,-0.0077,1.394
13226.00,7.325590,25.03518,-0.000174,24.017839,-0.0077,1.394
13228.00,7.309441,25.03512,-0.000176,24.018323,-0.0077,1.394
13230.00,7.294247,25.03514,-0.000176,24.017979,-0.0077,1.394
13232.00,7.281842,25.03519,-0.000176,24.018283,-0.0077,1.395
13234.00,7.276373,25.03459,-0.000177,24.018124,-0.0077,1.396
13236.00,7.280199,25.03499,-0.000177,24.018042,-0.0077,1.396
13238.00,7.296983,25.03503,-0.000177,24.017980,-0.0077,1.396
13240.00,7.317438,25.03528,-0.000176,24.017912,-0.0077,1.395
13242.00,7.333322,25.03487,-0.000175,24.018254,-0.0077,1.394
13244.00,7.345591,25.03569,-0.000174,24.018502,-0.0077,1.394
13246.00,7.358657,25.03551,-0.000175,24.018372,-0.0077,1.394
13248.00,7.370951,25.03551,-0.000174,24.017868,-0.0077,1.394
13250.00,7.383189,25.03462,-0.000172,24.018093,-0.0077,1.394
13252.00,7.396339,25.03492,-0.000173,24.018319,-0.0077,1.394
[truncated: 53,532 more chars]
