# Supplementary material for: Hormonal steroids induce multidrug resistance and stress response genes in Neisseria gonorrhoeae by binding to MtrR
Source: Nat Commun. 2024 Feb 7;15:1153. doi: 10.1038/s41467-024-45195-1 (PMC10850145; doi:10.1038/s41467-024-45195-1)
Supplement: Supplementary file 6 — Source Data [file 41467_2024_45195_MOESM6_ESM.zip › Source Data/ITC/W136A/1E2MtrRW136A2022Sep23.itc]

$ITC
$ 25 
$NOT
$ 25 
$ 600 
$ 199 
$ 8 
$ 2 
$ADCGainCode:  3 
$False,True,True
$ 2 , 4 , 600 , 2 
$ 12 , 24 , 600 , 2 
$ 12 , 24 , 600 , 2 
$ 12 , 24 , 600 , 2 
$ 12 , 24 , 600 , 2 
$ 12 , 24 , 600 , 2 
$ 12 , 24 , 600 , 2 
$ 12 , 24 , 600 , 2 
$ 12 , 24 , 600 , 2 
$ 12 , 24 , 600 , 2 
$ 12 , 24 , 600 , 2 
$ 12 , 24 , 600 , 2 
$ 12 , 24 , 600 , 2 
$ 12 , 24 , 600 , 2 
$ 12 , 24 , 600 , 2 
$ 12 , 24 , 600 , 2 
$ 12 , 24 , 600 , 2 
$ 12 , 24 , 600 , 2 
$ 12 , 24 , 600 , 2 
$ 12 , 24 , 600 , 2 
$ 12 , 24 , 600 , 2 
$ 12 , 24 , 600 , 2 
$ 12 , 24 , 600 , 2 
$ 12 , 24 , 600 , 2 
$ 12 , 24 , 600 , 2 
# 0 
# 0.125 
# 0.005 
# 1.4485 
# 25 
# 28.9316 
# 15.91949 
?
% VPITC12.10.1003
% 1.4485 
% 28.9316 
%-1.096232 , 100.1901 
% 0.443748 , 95.77349 
% 0.2232 
% 124.02 , 123.95 
% 1 , 80 
%-0.001812 , 0.055139 
% 0 , 8 
% 0 , 18 
% 104422       320637 
% 101.8 
% 260 , 310 , 470 , 530 
% 0.08632 ,-0.00346 , 0.0000110163 , 0.000000290198 ,-0.0000000019883 
% VPViewer2000 Ver: 1.40.0
@0
2.00,7.529402,25.00349,-0.000175,24.016733,-0.0078,1.358
4.00,7.528592,25.00341,-0.000176,24.016920,-0.0078,1.358
6.00,7.528178,25.00322,-0.000176,24.017125,-0.0079,1.358
8.00,7.527972,25.00237,-0.000177,24.016869,-0.0079,1.358
10.00,7.528260,25.00298,-0.000178,24.016496,-0.0079,1.359
12.00,7.528732,25.00456,-0.000177,24.016978,-0.0078,1.359
14.00,7.528608,25.00362,-0.000177,24.017326,-0.0078,1.358
16.00,7.528747,25.00352,-0.000176,24.017112,-0.0079,1.358
18.00,7.528129,25.00365,-0.000176,24.016559,-0.0079,1.358
20.00,7.526742,25.00390,-0.000176,24.016813,-0.0078,1.358
22.00,7.526913,25.00355,-0.000177,24.016576,-0.0079,1.358
24.00,7.527185,25.00369,-0.000176,24.016382,-0.0078,1.359
26.00,7.527274,25.00368,-0.000177,24.016806,-0.0078,1.359
28.00,7.527084,25.00284,-0.000177,24.016846,-0.0079,1.359
30.00,7.527233,25.00280,-0.000177,24.016351,-0.0078,1.358
32.00,7.526871,25.00263,-0.000176,24.016215,-0.0079,1.358
34.00,7.527249,25.00247,-0.000177,24.016987,-0.0079,1.358
36.00,7.527733,25.00298,-0.000177,24.017136,-0.0079,1.358
38.00,7.527168,25.00261,-0.000177,24.017049,-0.0079,1.358
40.00,7.527025,25.00298,-0.000175,24.017005,-0.0079,1.358
42.00,7.526022,25.00298,-0.000176,24.017157,-0.0079,1.358
44.00,7.525372,25.00314,-0.000176,24.016853,-0.0079,1.359
46.00,7.524891,25.00246,-0.000176,24.016347,-0.0078,1.358
48.00,7.525083,25.00232,-0.000177,24.016443,-0.0078,1.358
50.00,7.525458,25.00172,-0.000177,24.015733,-0.0079,1.358
52.00,7.526511,25.00192,-0.000176,24.016179,-0.0079,1.358
54.00,7.527138,25.00227,-0.000175,24.017326,-0.0079,1.358
56.00,7.526424,25.00213,-0.000175,24.016552,-0.0079,1.359
58.00,7.526884,25.00301,-0.000177,24.016630,-0.0078,1.359
60.00,7.525848,25.00307,-0.000176,24.017076,-0.0078,1.358
62.00,7.526118,25.00285,-0.000176,24.016713,-0.0079,1.358
64.00,7.525829,25.00272,-0.000176,24.016467,-0.0079,1.358
66.00,7.524350,25.00291,-0.000177,24.016554,-0.0079,1.358
68.00,7.525110,25.00283,-0.000176,24.017041,-0.0079,1.358
70.00,7.524301,25.00253,-0.000176,24.017003,-0.0079,1.359
72.00,7.524065,25.00261,-0.000177,24.016833,-0.0079,1.359
74.00,7.524354,25.00251,-0.000177,24.016806,-0.0078,1.359
76.00,7.524621,25.00223,-0.000176,24.016358,-0.0079,1.358
78.00,7.524473,25.00212,-0.000175,24.016369,-0.0079,1.359
80.00,7.524218,25.00259,-0.000175,24.017018,-0.0078,1.358
82.00,7.524346,25.00242,-0.000175,24.017139,-0.0078,1.358
84.00,7.524108,25.00280,-0.000176,24.016835,-0.0079,1.358
86.00,7.524489,25.00279,-0.000177,24.016501,-0.0078,1.358
88.00,7.524814,25.00263,-0.000176,24.016804,-0.0079,1.358
90.00,7.525028,25.00321,-0.000176,24.016915,-0.0079,1.358
92.00,7.524307,25.00236,-0.000175,24.017446,-0.0078,1.358
94.00,7.524116,25.00278,-0.000175,24.016800,-0.0078,1.358
96.00,7.524529,25.00274,-0.000176,24.016916,-0.0078,1.358
98.00,7.523463,25.00262,-0.000176,24.017067,-0.0079,1.359
100.00,7.522995,25.00285,-0.000176,24.016668,-0.0078,1.359
102.00,7.522573,25.00262,-0.000176,24.016421,-0.0078,1.358
104.00,7.521738,25.00224,-0.000176,24.017096,-0.0079,1.358
106.00,7.522125,25.00257,-0.000175,24.016559,-0.0079,1.358
108.00,7.521816,25.00249,-0.000176,24.016121,-0.0079,1.358
110.00,7.521147,25.00337,-0.000175,24.017297,-0.0078,1.358
112.00,7.520238,25.00288,-0.000175,24.016860,-0.0079,1.358
114.00,7.520116,25.00262,-0.000176,24.017776,-0.0078,1.359
116.00,7.520332,25.00259,-0.000174,24.017553,-0.0078,1.358
118.00,7.520443,25.00231,-0.000175,24.017214,-0.0078,1.359
120.00,7.521187,25.00282,-0.000176,24.016739,-0.0078,1.358
122.00,7.521372,25.00237,-0.000176,24.016911,-0.0078,1.358
124.00,7.521400,25.00287,-0.000176,24.016798,-0.0079,1.358
126.00,7.521086,25.00263,-0.000176,24.016867,-0.0078,1.358
128.00,7.521168,25.00134,-0.000175,24.016659,-0.0079,1.358
130.00,7.521579,25.00164,-0.000176,24.016833,-0.0079,1.358
132.00,7.521772,25.00170,-0.000174,24.016353,-0.0079,1.358
134.00,7.521376,25.00152,-0.000175,24.016786,-0.0079,1.358
136.00,7.520690,25.00108,-0.000176,24.017183,-0.0079,1.358
138.00,7.519768,25.00049,-0.000176,24.017143,-0.0078,1.358
140.00,7.520248,25.00072,-0.000176,24.017333,-0.0078,1.358
142.00,7.520844,25.00070,-0.000177,24.016971,-0.0079,1.358
144.00,7.519996,25.00091,-0.000175,24.016922,-0.0079,1.358
146.00,7.519224,25.00133,-0.000175,24.016967,-0.0078,1.358
148.00,7.520298,25.00241,-0.000175,24.017266,-0.0078,1.358
150.00,7.520567,25.00244,-0.000176,24.017292,-0.0078,1.357
152.00,7.520592,25.00203,-0.000176,24.017234,-0.0078,1.358
154.00,7.521177,25.00131,-0.000176,24.017486,-0.0078,1.358
156.00,7.520611,25.00082,-0.000175,24.017244,-0.0079,1.359
158.00,7.519471,25.00199,-0.000176,24.016904,-0.0079,1.359
160.00,7.519319,25.00207,-0.000176,24.016730,-0.0078,1.358
162.00,7.519724,25.00191,-0.000175,24.016751,-0.0079,1.358
164.00,7.520296,25.00211,-0.000175,24.017190,-0.0078,1.358
166.00,7.520525,25.00113,-0.000175,24.017214,-0.0079,1.358
168.00,7.520692,25.00106,-0.000175,24.017168,-0.0079,1.358
170.00,7.520902,25.00179,-0.000174,24.017210,-0.0078,1.358
172.00,7.521076,25.00244,-0.000176,24.016875,-0.0078,1.358
174.00,7.521151,25.00138,-0.000175,24.017000,-0.0078,1.358
176.00,7.519869,25.00102,-0.000174,24.017141,-0.0078,1.358
178.00,7.520163,25.00123,-0.000174,24.016737,-0.0078,1.358
180.00,7.520346,25.00181,-0.000175,24.016869,-0.0078,1.358
182.00,7.519689,25.00076,-0.000175,24.017027,-0.0078,1.358
184.00,7.519343,25.00070,-0.000177,24.016878,-0.0078,1.359
186.00,7.519329,25.00045,-0.000175,24.016951,-0.0078,1.358
188.00,7.519775,25.00070,-0.000176,24.017047,-0.0078,1.358
190.00,7.520448,24.99995,-0.000175,24.017210,-0.0079,1.358
192.00,7.519798,25.00023,-0.000175,24.017602,-0.0078,1.358
194.00,7.520280,25.00080,-0.000176,24.017208,-0.0078,1.358
196.00,7.520076,25.00121,-0.000176,24.016454,-0.0079,1.358
198.00,7.518721,25.00125,-0.000176,24.016994,-0.0078,1.358
200.00,7.517562,25.00088,-0.000175,24.017428,-0.0078,1.359
202.00,7.518226,25.00194,-0.000176,24.016987,-0.0078,1.358
204.00,7.518712,25.00206,-0.000175,24.016795,-0.0078,1.358
206.00,7.518613,25.00181,-0.000175,24.017683,-0.0078,1.358
208.00,7.519015,25.00184,-0.000175,24.017016,-0.0078,1.358
210.00,7.518064,25.00267,-0.000176,24.016947,-0.0078,1.358
212.00,7.518123,25.00189,-0.000176,24.017315,-0.0078,1.358
214.00,7.517806,25.00224,-0.000176,24.017114,-0.0078,1.359
216.00,7.517726,25.00225,-0.000175,24.016789,-0.0078,1.358
218.00,7.517775,25.00188,-0.000174,24.016989,-0.0078,1.358
220.00,7.517288,25.00223,-0.000175,24.017418,-0.0078,1.358
222.00,7.516501,25.00333,-0.000175,24.017859,-0.0079,1.357
224.00,7.516564,25.00245,-0.000175,24.016760,-0.0078,1.357
226.00,7.516199,25.00198,-0.000175,24.017362,-0.0079,1.358
228.00,7.516182,25.00199,-0.000174,24.017252,-0.0078,1.359
230.00,7.516378,25.00165,-0.000176,24.016907,-0.0078,1.359
232.00,7.515653,25.00146,-0.000177,24.017007,-0.0078,1.358
234.00,7.515465,25.00107,-0.000176,24.016889,-0.0078,1.358
236.00,7.515301,25.00135,-0.000176,24.016804,-0.0078,1.357
238.00,7.514657,25.00170,-0.000176,24.017239,-0.0079,1.358
240.00,7.513809,25.00173,-0.000176,24.017399,-0.0078,1.358
242.00,7.514454,25.00173,-0.000176,24.016755,-0.0078,1.358
244.00,7.515099,25.00206,-0.000175,24.016668,-0.0078,1.357
246.00,7.514975,25.00219,-0.000175,24.017246,-0.0079,1.358
248.00,7.515320,25.00189,-0.000175,24.017982,-0.0078,1.359
250.00,7.514591,25.00154,-0.000177,24.017719,-0.0078,1.358
252.00,7.514422,25.00118,-0.000177,24.017021,-0.0078,1.358
254.00,7.514571,25.00215,-0.000176,24.017136,-0.0078,1.358
256.00,7.514061,25.00197,-0.000176,24.017261,-0.0079,1.358
258.00,7.514354,25.00221,-0.000176,24.017351,-0.0078,1.358
260.00,7.515432,25.00288,-0.000174,24.016974,-0.0078,1.357
262.00,7.515138,25.00270,-0.000176,24.017232,-0.0078,1.357
264.00,7.515047,25.00254,-0.000175,24.017440,-0.0078,1.357
266.00,7.515459,25.00203,-0.000176,24.017558,-0.0078,1.357
268.00,7.515630,25.00186,-0.000176,24.017400,-0.0078,1.357
270.00,7.515425,25.00191,-0.000175,24.017371,-0.0078,1.357
272.00,7.515587,25.00165,-0.000176,24.017032,-0.0078,1.358
274.00,7.516171,25.00143,-0.000175,24.017176,-0.0078,1.357
276.00,7.515631,25.00137,-0.000176,24.017110,-0.0078,1.358
278.00,7.515108,25.00120,-0.000176,24.017409,-0.0078,1.358
280.00,7.516017,25.00112,-0.000176,24.017359,-0.0078,1.357
282.00,7.515447,25.00136,-0.000175,24.017060,-0.0078,1.357
284.00,7.514975,25.00132,-0.000175,24.016953,-0.0079,1.357
286.00,7.515757,25.00099,-0.000176,24.017054,-0.0079,1.357
288.00,7.515505,25.00152,-0.000176,24.017549,-0.0078,1.357
290.00,7.515327,25.00222,-0.000176,24.017094,-0.0078,1.358
292.00,7.514736,25.00159,-0.000176,24.017000,-0.0078,1.358
294.00,7.515220,25.00223,-0.000176,24.016947,-0.0078,1.358
296.00,7.514507,25.00223,-0.000177,24.017186,-0.0078,1.358
298.00,7.514168,25.00307,-0.000176,24.017337,-0.0078,1.357
300.00,7.514343,25.00322,-0.000175,24.016766,-0.0078,1.357
302.00,7.514268,25.00406,-0.000176,24.016896,-0.0078,1.358
304.00,7.514438,25.00329,-0.000177,24.017389,-0.0078,1.358
306.00,7.514413,25.00203,-0.000176,24.018028,-0.0078,1.358
308.00,7.514627,25.00273,-0.000176,24.017805,-0.0078,1.357
310.00,7.515535,25.00272,-0.000174,24.017105,-0.0078,1.357
312.00,7.514990,25.00219,-0.000175,24.016949,-0.0078,1.358
314.00,7.513884,25.00222,-0.000176,24.017366,-0.0078,1.358
316.00,7.513064,25.00215,-0.000176,24.017145,-0.0078,1.358
318.00,7.513461,25.00246,-0.000177,24.017380,-0.0078,1.358
320.00,7.513164,25.00179,-0.000177,24.016916,-0.0078,1.357
322.00,7.513830,25.00204,-0.000177,24.017464,-0.0078,1.358
324.00,7.513922,25.00251,-0.000176,24.017275,-0.0078,1.358
326.00,7.513295,25.00273,-0.000176,24.017315,-0.0079,1.357
328.00,7.513147,25.00200,-0.000176,24.017277,-0.0079,1.358
330.00,7.513101,25.00247,-0.000177,24.017170,-0.0078,1.358
332.00,7.513724,25.00168,-0.000177,24.016847,-0.0078,1.358
334.00,7.513632,25.00166,-0.000176,24.017157,-0.0078,1.358
336.00,7.513465,25.00313,-0.000176,24.017484,-0.0078,1.358
338.00,7.513438,25.00284,-0.000177,24.017065,-0.0078,1.358
340.00,7.513173,25.00279,-0.000176,24.016878,-0.0078,1.357
342.00,7.514241,25.00294,-0.000175,24.017192,-0.0078,1.358
344.00,7.514664,25.00308,-0.000177,24.016693,-0.0078,1.357
346.00,7.513847,25.00288,-0.000177,24.017505,-0.0078,1.357
348.00,7.513690,25.00310,-0.000176,24.017640,-0.0078,1.358
350.00,7.513315,25.00289,-0.000176,24.016619,-0.0078,1.358
352.00,7.512513,25.00299,-0.000178,24.016827,-0.0078,1.358
354.00,7.512261,25.00315,-0.000178,24.017857,-0.0078,1.358
356.00,7.511765,25.00258,-0.000177,24.017453,-0.0078,1.358
358.00,7.511826,25.00199,-0.000178,24.016840,-0.0078,1.357
360.00,7.511608,25.00238,-0.000176,24.017310,-0.0078,1.358
362.00,7.511176,25.00254,-0.000177,24.017321,-0.0079,1.357
364.00,7.511731,25.00159,-0.000177,24.017476,-0.0079,1.358
366.00,7.511425,25.00158,-0.000177,24.017368,-0.0078,1.358
368.00,7.511095,25.00134,-0.000176,24.017397,-0.0078,1.357
370.00,7.511044,25.00198,-0.000177,24.016846,-0.0078,1.358
372.00,7.511395,25.00219,-0.000176,24.016915,-0.0078,1.358
374.00,7.511477,25.00174,-0.000177,24.017277,-0.0078,1.358
376.00,7.512008,25.00189,-0.000178,24.016940,-0.0078,1.358
378.00,7.511478,25.00236,-0.000178,24.017435,-0.0078,1.358
380.00,7.511280,25.00277,-0.000177,24.017203,-0.0078,1.358
382.00,7.511564,25.00236,-0.000177,24.017850,-0.0078,1.358
384.00,7.511573,25.00249,-0.000176,24.017072,-0.0079,1.357
386.00,7.510710,25.00279,-0.000177,24.017259,-0.0078,1.358
388.00,7.511116,25.00267,-0.000177,24.017337,-0.0079,1.357
390.00,7.511209,25.00195,-0.000176,24.017277,-0.0078,1.357
392.00,7.511367,25.00273,-0.000177,24.017524,-0.0078,1.357
394.00,7.510826,25.00236,-0.000178,24.017313,-0.0079,1.357
396.00,7.509724,25.00235,-0.000179,24.016739,-0.0079,1.358
398.00,7.509456,25.00206,-0.000178,24.017404,-0.0078,1.358
400.00,7.510026,25.00199,-0.000179,24.016552,-0.0079,1.358
402.00,7.510980,25.00214,-0.000178,24.016858,-0.0078,1.358
404.00,7.510802,25.00248,-0.000177,24.016846,-0.0078,1.357
406.00,7.509556,25.00362,-0.000177,24.016349,-0.0079,1.357
408.00,7.508969,25.00337,-0.000178,24.016784,-0.0079,1.357
410.00,7.508782,25.00207,-0.000176,24.016925,-0.0078,1.357
412.00,7.508454,25.00265,-0.000176,24.016951,-0.0078,1.357
414.00,7.508975,25.00295,-0.000177,24.016605,-0.0078,1.358
416.00,7.509262,25.00264,-0.000177,24.017302,-0.0078,1.358
418.00,7.509307,25.00226,-0.000177,24.017089,-0.0078,1.358
420.00,7.508489,25.00240,-0.000177,24.015986,-0.0078,1.358
422.00,7.507833,25.00258,-0.000178,24.016994,-0.0078,1.358
424.00,7.508140,25.00205,-0.000177,24.017527,-0.0079,1.357
426.00,7.509087,25.00210,-0.000178,24.017243,-0.0078,1.358
428.00,7.510066,25.00323,-0.000177,24.017386,-0.0078,1.358
430.00,7.511079,25.00272,-0.000177,24.017040,-0.0079,1.358
432.00,7.511107,25.00223,-0.000177,24.017174,-0.0079,1.357
434.00,7.510126,25.00101,-0.000178,24.017215,-0.0079,1.357
436.00,7.510498,25.00115,-0.000178,24.017665,-0.0079,1.357
438.00,7.511183,25.00144,-0.000177,24.017393,-0.0079,1.357
440.00,7.510536,25.00232,-0.000177,24.017243,-0.0079,1.357
442.00,7.509466,25.00113,-0.000176,24.015925,-0.0079,1.357
444.00,7.509258,25.00069,-0.000177,24.016418,-0.0079,1.357
446.00,7.508960,25.00188,-0.000176,24.016822,-0.0079,1.358
448.00,7.508124,25.00157,-0.000178,24.016746,-0.0079,1.358
450.00,7.507719,25.00155,-0.000178,24.016971,-0.0079,1.358
452.00,7.508520,25.00135,-0.000177,24.017103,-0.0079,1.357
454.00,7.508811,25.00154,-0.000178,24.016429,-0.0079,1.358
456.00,7.508624,25.00084,-0.000177,24.016621,-0.0079,1.358
458.00,7.508010,25.00089,-0.000178,24.016976,-0.0078,1.358
460.00,7.508060,25.00134,-0.000177,24.016768,-0.0078,1.358
462.00,7.507800,25.00073,-0.000178,24.017116,-0.0078,1.358
464.00,7.507537,25.00182,-0.000177,24.016844,-0.0078,1.357
466.00,7.507487,25.00182,-0.000176,24.016635,-0.0079,1.357
468.00,7.507430,25.00131,-0.000178,24.017060,-0.0078,1.358
470.00,7.507630,25.00064,-0.000178,24.016869,-0.0079,1.358
472.00,7.507665,25.00127,-0.000178,24.016913,-0.0079,1.358
474.00,7.507067,25.00134,-0.000178,24.017050,-0.0079,1.358
476.00,7.506305,25.00134,-0.000177,24.016862,-0.0079,1.357
478.00,7.506310,25.00159,-0.000178,24.017253,-0.0079,1.357
480.00,7.507006,25.00200,-0.000177,24.017205,-0.0079,1.358
482.00,7.507615,25.00251,-0.000176,24.017261,-0.0079,1.358
484.00,7.507739,25.00244,-0.000178,24.016528,-0.0078,1.358
486.00,7.508173,25.00212,-0.000178,24.016476,-0.0078,1.358
488.00,7.507162,25.00336,-0.000178,24.016944,-0.0079,1.358
490.00,7.506568,25.00316,-0.000176,24.016588,-0.0078,1.357
492.00,7.506979,25.00350,-0.000178,24.016760,-0.0078,1.358
494.00,7.507475,25.00291,-0.000178,24.017464,-0.0078,1.358
496.00,7.506779,25.00331,-0.000177,24.017099,-0.0079,1.357
498.00,7.505716,25.00326,-0.000177,24.017016,-0.0078,1.357
500.00,7.505751,25.00353,-0.000176,24.016699,-0.0078,1.357
502.00,7.506107,25.00351,-0.000177,24.016989,-0.0079,1.358
504.00,7.506706,25.00313,-0.000178,24.017147,-0.0079,1.358
506.00,7.507163,25.00287,-0.000178,24.016982,-0.0078,1.358
508.00,7.507140,25.00332,-0.000178,24.016791,-0.0078,1.358
510.00,7.507037,25.00343,-0.000178,24.017054,-0.0078,1.358
512.00,7.507559,25.00304,-0.000178,24.017114,-0.0079,1.357
514.00,7.507078,25.00322,-0.000177,24.016998,-0.0078,1.357
516.00,7.506608,25.00378,-0.000177,24.016965,-0.0078,1.358
518.00,7.506552,25.00378,-0.000177,24.016786,-0.0079,1.358
520.00,7.506295,25.00375,-0.000177,24.016960,-0.0078,1.357
522.00,7.506194,25.00418,-0.000176,24.016860,-0.0078,1.357
524.00,7.505872,25.00472,-0.000176,24.016655,-0.0078,1.358
526.00,7.505816,25.00402,-0.000177,24.016329,-0.0078,1.357
528.00,7.506564,25.00337,-0.000176,24.017197,-0.0079,1.357
530.00,7.506597,25.00349,-0.000178,24.017021,-0.0079,1.358
532.00,7.507293,25.00315,-0.000177,24.016489,-0.0078,1.358
534.00,7.506321,25.00416,-0.000177,24.016851,-0.0078,1.358
536.00,7.505738,25.00412,-0.000177,24.017975,-0.0078,1.358
538.00,7.506313,25.00375,-0.000175,24.016483,-0.0078,1.357
540.00,7.506759,25.00344,-0.000176,24.016962,-0.0078,1.357
542.00,7.506397,25.00430,-0.000177,24.017315,-0.0078,1.358
544.00,7.506726,25.00349,-0.000176,24.017032,-0.0078,1.358
546.00,7.506371,25.00360,-0.000177,24.016862,-0.0078,1.358
548.00,7.506072,25.00375,-0.000178,24.016530,-0.0078,1.358
550.00,7.506953,25.00390,-0.000177,24.016664,-0.0078,1.357
552.00,7.506956,25.00349,-0.000177,24.016527,-0.0079,1.358
554.00,7.507036,25.00360,-0.000177,24.016672,-0.0078,1.357
556.00,7.505707,25.00327,-0.000177,24.017326,-0.0078,1.358
558.00,7.505004,25.00340,-0.000177,24.017165,-0.0078,1.358
560.00,7.504256,25.00334,-0.000176,24.016802,-0.0078,1.358
562.00,7.504550,25.00392,-0.000177,24.016934,-0.0078,1.358
564.00,7.504665,25.00434,-0.000177,24.016208,-0.0078,1.358
566.00,7.504288,25.00351,-0.000177,24.016644,-0.0078,1.358
568.00,7.503945,25.00381,-0.000177,24.016991,-0.0078,1.358
570.00,7.503746,25.00292,-0.000177,24.017226,-0.0078,1.357
572.00,7.505659,25.00306,-0.000175,24.016740,-0.0078,1.357
574.00,7.505619,25.00285,-0.000177,24.016985,-0.0079,1.358
576.00,7.505461,25.00239,-0.000177,24.017591,-0.0078,1.358
578.00,7.504733,25.00341,-0.000178,24.016766,-0.0078,1.358
580.00,7.505420,25.00338,-0.000177,24.017417,-0.0079,1.358
582.00,7.504966,25.00292,-0.000177,24.017043,-0.0078,1.358
584.00,7.504801,25.00313,-0.000174,24.017253,-0.0078,1.357
586.00,7.504730,25.00309,-0.000173,24.016982,-0.0078,1.357
588.00,7.505330,25.00316,-0.000177,24.017195,-0.0078,1.358
590.00,7.505298,25.00260,-0.000177,24.017908,-0.0078,1.358
592.00,7.505504,25.00298,-0.000176,24.016956,-0.0078,1.358
594.00,7.504984,25.00283,-0.000175,24.017118,-0.0079,1.358
596.00,7.504001,25.00201,-0.000177,24.017667,-0.0078,1.358
598.00,7.503635,25.00230,-0.000177,24.017339,-0.0078,1.358
600.00,7.503675,25.00254,-0.000176,24.017234,-0.0079,1.357
@1,2.0000,4.0
602.00,7.503013,25.00239,-0.000178,24.017723,-0.0078,1.358
604.00,7.498980,25.00300,-0.000177,24.017219,-0.0078,1.357
606.00,7.490692,25.00314,-0.000176,24.017139,-0.0079,1.357
608.00,7.480678,25.00248,-0.000175,24.016855,-0.0078,1.357
610.00,7.469161,25.00293,-0.000176,24.016663,-0.0078,1.358
612.00,7.466767,25.00202,-0.000176,24.017632,-0.0078,1.358
614.00,7.472403,25.00189,-0.000177,24.017159,-0.0078,1.359
616.00,7.478106,25.00218,-0.000178,24.016911,-0.0078,1.358
618.00,7.481848,25.00184,-0.000176,24.017264,-0.0079,1.359
620.00,7.482344,25.00230,-0.000178,24.017268,-0.0079,1.359
622.00,7.482441,25.00230,-0.000177,24.016722,-0.0078,1.358
624.00,7.484010,25.00257,-0.000176,24.017221,-0.0079,1.357
626.00,7.483836,25.00265,-0.000176,24.016987,-0.0078,1.357
628.00,7.483560,25.00181,-0.000176,24.017411,-0.0078,1.358
630.00,7.485342,25.00189,-0.000175,24.016944,-0.0078,1.358
632.00,7.487051,25.00181,-0.000176,24.017282,-0.0079,1.358
634.00,7.487618,25.00195,-0.000176,24.017418,-0.0078,1.358
636.00,7.488783,25.00079,-0.000176,24.017583,-0.0078,1.358
638.00,7.490267,25.00121,-0.000176,24.017685,-0.0078,1.358
640.00,7.489957,25.00194,-0.000176,24.017299,-0.0078,1.358
642.00,7.490234,25.00179,-0.000176,24.017031,-0.0078,1.358
644.00,7.490220,25.00146,-0.000176,24.017154,-0.0078,1.357
646.00,7.491078,25.00170,-0.000176,24.017045,-0.0078,1.358
648.00,7.492216,25.00171,-0.000176,24.017143,-0.0078,1.358
650.00,7.493416,25.00196,-0.000177,24.016973,-0.0078,1.358
652.00,7.493691,25.00256,-0.000176,24.017339,-0.0078,1.358
654.00,7.495308,25.00320,-0.000177,24.017125,-0.0078,1.358
656.00,7.496153,25.00305,-0.000176,24.016744,-0.0078,1.358
658.00,7.496748,25.00303,-0.000177,24.016681,-0.0078,1.358
660.00,7.497519,25.00196,-0.000175,24.017808,-0.0078,1.357
662.00,7.497775,25.00233,-0.000176,24.017837,-0.0078,1.358
664.00,7.498906,25.00304,-0.000177,24.017565,-0.0078,1.358
666.00,7.498748,25.00240,-0.000175,24.017518,-0.0078,1.357
668.00,7.499887,25.00274,-0.000176,24.017603,-0.0078,1.358
670.00,7.500671,25.00305,-0.000176,24.017103,-0.0078,1.358
672.00,7.500232,25.00354,-0.000176,24.017170,-0.0078,1.357
674.00,7.500102,25.00332,-0.000175,24.016896,-0.0078,1.358
676.00,7.500789,25.00324,-0.000176,24.017110,-0.0079,1.359
678.00,7.500490,25.00331,-0.000175,24.017212,-0.0078,1.358
680.00,7.500235,25.00341,-0.000176,24.017003,-0.0079,1.358
682.00,7.500541,25.00266,-0.000177,24.017235,-0.0078,1.358
684.00,7.499262,25.00310,-0.000176,24.017768,-0.0078,1.357
686.00,7.499402,25.00300,-0.000175,24.017148,-0.0078,1.358
688.00,7.499821,25.00325,-0.000176,24.016808,-0.0078,1.358
690.00,7.499645,25.00343,-0.000176,24.017893,-0.0078,1.358
692.00,7.499708,25.00273,-0.000175,24.017580,-0.0078,1.358
694.00,7.500688,25.00293,-0.000176,24.017854,-0.0078,1.358
696.00,7.500873,25.00310,-0.000176,24.017930,-0.0079,1.358
698.00,7.500062,25.00270,-0.000175,24.017288,-0.0078,1.358
700.00,7.498876,25.00290,-0.000175,24.017462,-0.0079,1.357
702.00,7.499012,25.00303,-0.000175,24.017241,-0.0078,1.357
704.00,7.499613,25.00330,-0.000176,24.016942,-0.0079,1.358
706.00,7.499643,25.00346,-0.000176,24.017183,-0.0078,1.358
708.00,7.499482,25.00351,-0.000175,24.017330,-0.0078,1.358
710.00,7.499576,25.00369,-0.000176,24.017663,-0.0078,1.358
712.00,7.500255,25.00322,-0.000177,24.016886,-0.0079,1.358
714.00,7.500428,25.00272,-0.000176,24.017759,-0.0078,1.358
716.00,7.500345,25.00291,-0.000176,24.017302,-0.0078,1.358
718.00,7.500806,25.00293,-0.000176,24.017455,-0.0078,1.358
720.00,7.500382,25.00317,-0.000175,24.017417,-0.0078,1.357
722.00,7.500743,25.00307,-0.000176,24.017083,-0.0078,1.358
724.00,7.499924,25.00279,-0.000176,24.017317,-0.0078,1.358
726.00,7.499378,25.00342,-0.000176,24.017973,-0.0078,1.358
728.00,7.500159,25.00358,-0.000176,24.017199,-0.0078,1.358
730.00,7.501448,25.00312,-0.000175,24.017297,-0.0078,1.357
732.00,7.500821,25.00339,-0.000176,24.017226,-0.0078,1.358
734.00,7.499708,25.00357,-0.000176,24.017808,-0.0078,1.358
736.00,7.500324,25.00425,-0.000175,24.017638,-0.0078,1.358
738.00,7.501252,25.00544,-0.000175,24.017052,-0.0078,1.357
740.00,7.501143,25.00498,-0.000176,24.017060,-0.0078,1.358
742.00,7.500979,25.00373,-0.000177,24.017118,-0.0078,1.358
744.00,7.500617,25.00413,-0.000176,24.017504,-0.0078,1.358
746.00,7.500410,25.00333,-0.000176,24.016664,-0.0078,1.358
748.00,7.499656,25.00334,-0.000177,24.017016,-0.0078,1.358
750.00,7.498947,25.00459,-0.000176,24.017854,-0.0078,1.358
752.00,7.499075,25.00462,-0.000175,24.017306,-0.0078,1.358
754.00,7.498330,25.00388,-0.000175,24.017295,-0.0078,1.357
756.00,7.498430,25.00480,-0.000175,24.018046,-0.0078,1.358
758.00,7.497688,25.00515,-0.000175,24.017388,-0.0078,1.358
760.00,7.497856,25.00453,-0.000176,24.017041,-0.0078,1.358
762.00,7.498370,25.00388,-0.000176,24.017589,-0.0078,1.357
764.00,7.498528,25.00352,-0.000175,24.016648,-0.0078,1.358
766.00,7.498329,25.00426,-0.000176,24.017118,-0.0078,1.358
768.00,7.497653,25.00472,-0.000176,24.017808,-0.0078,1.358
770.00,7.497473,25.00501,-0.000177,24.017609,-0.0078,1.358
772.00,7.497985,25.00465,-0.000176,24.016922,-0.0078,1.357
774.00,7.497853,25.00397,-0.000175,24.017179,-0.0078,1.358
776.00,7.498415,25.00484,-0.000176,24.017810,-0.0078,1.358
778.00,7.497910,25.00468,-0.000177,24.017335,-0.0078,1.358
780.00,7.498637,25.00423,-0.000177,24.017190,-0.0078,1.358
782.00,7.498608,25.00340,-0.000178,24.017005,-0.0078,1.358
784.00,7.498431,25.00330,-0.000176,24.017331,-0.0078,1.357
786.00,7.499040,25.00421,-0.000175,24.017797,-0.0078,1.357
788.00,7.499557,25.00412,-0.000176,24.017235,-0.0078,1.359
790.00,7.500516,25.00321,-0.000177,24.017460,-0.0078,1.358
792.00,7.500112,25.00346,-0.000177,24.017373,-0.0078,1.358
794.00,7.499603,25.00348,-0.000177,24.017458,-0.0078,1.358
796.00,7.499803,25.00365,-0.000175,24.018260,-0.0078,1.358
798.00,7.500213,25.00388,-0.000176,24.017556,-0.0078,1.358
800.00,7.499254,25.00376,-0.000177,24.017699,-0.0078,1.358
802.00,7.499231,25.00340,-0.000177,24.017632,-0.0078,1.358
804.00,7.498610,25.00309,-0.000176,24.017379,-0.0078,1.358
806.00,7.498605,25.00223,-0.000176,24.017360,-0.0078,1.358
808.00,7.498724,25.00283,-0.000176,24.018011,-0.0078,1.358
810.00,7.498808,25.00356,-0.000175,24.017331,-0.0078,1.358
812.00,7.498632,25.00234,-0.000176,24.017446,-0.0078,1.358
814.00,7.498912,25.00353,-0.000176,24.017478,-0.0078,1.358
816.00,7.499143,25.00377,-0.000176,24.017128,-0.0078,1.358
818.00,7.499231,25.00327,-0.000177,24.017493,-0.0078,1.359
820.00,7.498696,25.00408,-0.000177,24.017373,-0.0078,1.358
822.00,7.498250,25.00334,-0.000176,24.017339,-0.0078,1.358
824.00,7.498760,25.00274,-0.000175,24.017674,-0.0078,1.358
826.00,7.498964,25.00296,-0.000177,24.017540,-0.0078,1.358
828.00,7.498984,25.00322,-0.000177,24.016421,-0.0078,1.358
830.00,7.498513,25.00423,-0.000176,24.017043,-0.0078,1.358
832.00,7.498290,25.00414,-0.000177,24.016762,-0.0078,1.359
834.00,7.498336,25.00358,-0.000176,24.016871,-0.0078,1.358
836.00,7.498865,25.00279,-0.000176,24.017272,-0.0078,1.358
838.00,7.498738,25.00303,-0.000176,24.016574,-0.0078,1.358
840.00,7.499430,25.00337,-0.000175,24.016954,-0.0078,1.358
842.00,7.498746,25.00235,-0.000177,24.017460,-0.0078,1.359
844.00,7.498490,25.00277,-0.000176,24.017618,-0.0078,1.359
846.00,7.498260,25.00289,-0.000177,24.017324,-0.0078,1.358
848.00,7.498466,25.00273,-0.000177,24.017669,-0.0078,1.357
850.00,7.499250,25.00361,-0.000176,24.017524,-0.0078,1.358
852.00,7.499161,25.00366,-0.000175,24.017098,-0.0078,1.358
854.00,7.497906,25.00339,-0.000176,24.017208,-0.0078,1.359
856.00,7.497460,25.00380,-0.000176,24.016650,-0.0078,1.358
858.00,7.498047,25.00361,-0.000175,24.016581,-0.0078,1.358
860.00,7.496978,25.00390,-0.000176,24.016715,-0.0078,1.358
862.00,7.496959,25.00384,-0.000177,24.017382,-0.0078,1.358
864.00,7.497156,25.00385,-0.000176,24.017370,-0.0079,1.358
866.00,7.497340,25.00283,-0.000177,24.017279,-0.0079,1.358
868.00,7.496821,25.00355,-0.000177,24.017214,-0.0078,1.358
870.00,7.496275,25.00351,-0.000176,24.017428,-0.0078,1.358
872.00,7.496978,25.00356,-0.000175,24.017556,-0.0078,1.358
874.00,7.496612,25.00279,-0.000176,24.017386,-0.0078,1.358
876.00,7.495773,25.00257,-0.000177,24.017400,-0.0078,1.358
878.00,7.495296,25.00303,-0.000178,24.016269,-0.0078,1.359
880.00,7.495615,25.00304,-0.000176,24.017409,-0.0078,1.358
882.00,7.494934,25.00333,-0.000175,24.017826,-0.0078,1.358
884.00,7.495001,25.00333,-0.000175,24.017417,-0.0078,1.359
886.00,7.494868,25.00378,-0.000176,24.017993,-0.0078,1.358
888.00,7.494893,25.00389,-0.000176,24.017148,-0.0078,1.358
890.00,7.495129,25.00262,-0.000176,24.017551,-0.0078,1.359
892.00,7.495028,25.00281,-0.000177,24.017857,-0.0078,1.358
894.00,7.495029,25.00362,-0.000176,24.017344,-0.0078,1.358
896.00,7.494764,25.00276,-0.000176,24.017618,-0.0078,1.358
898.00,7.494975,25.00324,-0.000176,24.017357,-0.0078,1.359
900.00,7.495866,25.00328,-0.000177,24.018314,-0.0078,1.358
902.00,7.496720,25.00301,-0.000176,24.017594,-0.0078,1.358
904.00,7.496736,25.00275,-0.000176,24.017589,-0.0078,1.358
906.00,7.496845,25.00256,-0.000176,24.017411,-0.0078,1.359
908.00,7.497141,25.00245,-0.000176,24.017176,-0.0078,1.359
910.00,7.497194,25.00269,-0.000176,24.017089,-0.0079,1.359
912.00,7.496700,25.00355,-0.000177,24.016971,-0.0078,1.358
914.00,7.496605,25.00361,-0.000176,24.017177,-0.0079,1.358
916.00,7.497206,25.00286,-0.000177,24.017292,-0.0078,1.358
918.00,7.497138,25.00307,-0.000176,24.017105,-0.0078,1.358
920.00,7.497360,25.00313,-0.000176,24.017665,-0.0078,1.358
922.00,7.498110,25.00297,-0.000176,24.016626,-0.0078,1.359
924.00,7.498160,25.00253,-0.000175,24.017299,-0.0078,1.358
926.00,7.496459,25.00267,-0.000177,24.017551,-0.0078,1.359
928.00,7.495668,25.00247,-0.000177,24.017592,-0.0078,1.358
930.00,7.495202,25.00181,-0.000176,24.017027,-0.0078,1.358
932.00,7.494683,25.00185,-0.000177,24.017612,-0.0078,1.358
934.00,7.495921,25.00275,-0.000177,24.017384,-0.0079,1.358
936.00,7.496392,25.00264,-0.000176,24.016934,-0.0078,1.358
938.00,7.495663,25.00305,-0.000175,24.017426,-0.0078,1.358
940.00,7.494452,25.00206,-0.000176,24.017618,-0.0078,1.359
942.00,7.494942,25.00209,-0.000178,24.016949,-0.0079,1.359
944.00,7.495737,25.00293,-0.000177,24.016998,-0.0078,1.359
946.00,7.495659,25.00216,-0.000178,24.016744,-0.0078,1.359
948.00,7.495034,25.00229,-0.000177,24.017527,-0.0079,1.358
950.00,7.495426,25.00263,-0.000177,24.017166,-0.0078,1.359
952.00,7.495116,25.00236,-0.000178,24.016916,-0.0078,1.358
954.00,7.495870,25.00280,-0.000176,24.017910,-0.0078,1.359
956.00,7.496119,25.00285,-0.000177,24.017473,-0.0078,1.359
958.00,7.495233,25.00229,-0.000176,24.018116,-0.0078,1.358
960.00,7.495299,25.00243,-0.000176,24.017710,-0.0078,1.357
962.00,7.494478,25.00233,-0.000176,24.017357,-0.0078,1.358
964.00,7.494568,25.00271,-0.000176,24.017050,-0.0078,1.359
966.00,7.494749,25.00216,-0.000177,24.017765,-0.0079,1.359
968.00,7.494356,25.00216,-0.000177,24.017538,-0.0078,1.359
970.00,7.494093,25.00260,-0.000177,24.016911,-0.0078,1.358
972.00,7.494540,25.00256,-0.000178,24.017418,-0.0078,1.358
974.00,7.494499,25.00278,-0.000178,24.016773,-0.0078,1.358
976.00,7.494119,25.00241,-0.000176,24.016971,-0.0078,1.359
978.00,7.493978,25.00253,-0.000178,24.017536,-0.0078,1.358
980.00,7.493519,25.00259,-0.000176,24.016646,-0.0078,1.358
982.00,7.493793,25.00317,-0.000177,24.016608,-0.0078,1.359
984.00,7.494437,25.00274,-0.000178,24.016773,-0.0078,1.359
986.00,7.494276,25.00317,-0.000178,24.017239,-0.0078,1.358
988.00,7.494254,25.00264,-0.000177,24.017003,-0.0078,1.358
990.00,7.495312,25.00214,-0.000177,24.016530,-0.0078,1.358
992.00,7.495913,25.00205,-0.000178,24.016682,-0.0078,1.359
994.00,7.495846,25.00208,-0.000178,24.016648,-0.0079,1.359
996.00,7.495574,25.00233,-0.000177,24.017002,-0.0079,1.358
998.00,7.494628,25.00250,-0.000176,24.016896,-0.0078,1.358
1000.00,7.494551,25.00306,-0.000178,24.017275,-0.0078,1.359
1002.00,7.494654,25.00290,-0.000177,24.017043,-0.0078,1.359
1004.00,7.494398,25.00305,-0.000176,24.016909,-0.0078,1.359
1006.00,7.494064,25.00308,-0.000178,24.016800,-0.0078,1.359
1008.00,7.493494,25.00326,-0.000177,24.017707,-0.0078,1.358
1010.00,7.493135,25.00357,-0.000177,24.018113,-0.0078,1.358
1012.00,7.493711,25.00366,-0.000177,24.017295,-0.0078,1.358
1014.00,7.494006,25.00355,-0.000176,24.017495,-0.0078,1.358
1016.00,7.493051,25.00358,-0.000175,24.016858,-0.0078,1.358
1018.00,7.493014,25.00439,-0.000176,24.016869,-0.0078,1.358
1020.00,7.493923,25.00434,-0.000177,24.017502,-0.0078,1.358
1022.00,7.493374,25.00447,-0.000177,24.017255,-0.0079,1.359
1024.00,7.493274,25.00378,-0.000177,24.016924,-0.0078,1.358
1026.00,7.493501,25.00369,-0.000177,24.016940,-0.0078,1.359
1028.00,7.493111,25.00372,-0.000176,24.016847,-0.0078,1.359
1030.00,7.492716,25.00462,-0.000177,24.016619,-0.0078,1.358
1032.00,7.492581,25.00419,-0.000176,24.017335,-0.0078,1.358
1034.00,7.492604,25.00391,-0.000177,24.017554,-0.0078,1.358
1036.00,7.493002,25.00316,-0.000178,24.017195,-0.0079,1.359
1038.00,7.492869,25.00340,-0.000177,24.017116,-0.0078,1.358
1040.00,7.493134,25.00288,-0.000176,24.017040,-0.0078,1.358
1042.00,7.492572,25.00363,-0.000176,24.017785,-0.0078,1.359
1044.00,7.492721,25.00405,-0.000177,24.016822,-0.0078,1.359
1046.00,7.494246,25.00404,-0.000178,24.016739,-0.0078,1.359
1048.00,7.494142,25.00435,-0.000178,24.017235,-0.0078,1.359
1050.00,7.494294,25.00384,-0.000178,24.017199,-0.0079,1.359
1052.00,7.494347,25.00507,-0.000177,24.017212,-0.0079,1.359
1054.00,7.493905,25.00523,-0.000176,24.017021,-0.0078,1.358
1056.00,7.493750,25.00508,-0.000176,24.017750,-0.0078,1.359
1058.00,7.494382,25.00479,-0.000178,24.016447,-0.0078,1.358
1060.00,7.494304,25.00479,-0.000176,24.017185,-0.0079,1.358
1062.00,7.493823,25.00533,-0.000176,24.016615,-0.0078,1.358
1064.00,7.493591,25.00552,-0.000176,24.016869,-0.0078,1.359
1066.00,7.493889,25.00415,-0.000177,24.016590,-0.0078,1.359
1068.00,7.493149,25.00455,-0.000177,24.016940,-0.0078,1.358
1070.00,7.492984,25.00439,-0.000177,24.016811,-0.0078,1.359
1072.00,7.492917,25.00406,-0.000177,24.016708,-0.0079,1.358
1074.00,7.492845,25.00362,-0.000177,24.016644,-0.0078,1.358
1076.00,7.492404,25.00398,-0.000178,24.016873,-0.0078,1.358
1078.00,7.492741,25.00419,-0.000177,24.017087,-0.0079,1.358
1080.00,7.493006,25.00381,-0.000177,24.016853,-0.0079,1.359
1082.00,7.492951,25.00357,-0.000178,24.017188,-0.0079,1.359
1084.00,7.492866,25.00452,-0.000176,24.017286,-0.0079,1.358
1086.00,7.492342,25.00417,-0.000176,24.017321,-0.0078,1.358
1088.00,7.491838,25.00414,-0.000177,24.017375,-0.0078,1.358
1090.00,7.491366,25.00453,-0.000176,24.016864,-0.0078,1.358
1092.00,7.492487,25.00470,-0.000177,24.017224,-0.0078,1.359
1094.00,7.492811,25.00509,-0.000178,24.016951,-0.0078,1.359
1096.00,7.492294,25.00516,-0.000176,24.016873,-0.0078,1.359
1098.00,7.492010,25.00562,-0.000176,24.016793,-0.0078,1.359
1100.00,7.491956,25.00393,-0.000176,24.017089,-0.0078,1.358
1102.00,7.492934,25.00435,-0.000175,24.016742,-0.0078,1.359
1104.00,7.493481,25.00445,-0.000176,24.016934,-0.0078,1.359
1106.00,7.493593,25.00379,-0.000177,24.016916,-0.0079,1.359
1108.00,7.492396,25.00290,-0.000176,24.016570,-0.0078,1.358
1110.00,7.492644,25.00372,-0.000176,24.016570,-0.0078,1.358
1112.00,7.492055,25.00392,-0.000176,24.016543,-0.0079,1.358
1114.00,7.492278,25.00353,-0.000175,24.016414,-0.0079,1.359
1116.00,7.492702,25.00317,-0.000177,24.016936,-0.0078,1.359
1118.00,7.492806,25.00251,-0.000178,24.017119,-0.0079,1.359
1120.00,7.492887,25.00301,-0.000178,24.016944,-0.0078,1.359
1122.00,7.492183,25.00283,-0.000178,24.016780,-0.0078,1.359
1124.00,7.492252,25.00320,-0.000177,24.016764,-0.0079,1.359
1126.00,7.491551,25.00295,-0.000177,24.016394,-0.0078,1.358
1128.00,7.491005,25.00312,-0.000178,24.017002,-0.0078,1.358
1130.00,7.491132,25.00264,-0.000178,24.016963,-0.0078,1.358
1132.00,7.491203,25.00197,-0.000177,24.016534,-0.0078,1.359
1134.00,7.491927,25.00254,-0.000177,24.016606,-0.0078,1.359
1136.00,7.492296,25.00269,-0.000176,24.017417,-0.0078,1.359
1138.00,7.492525,25.00279,-0.000177,24.017034,-0.0078,1.359
1140.00,7.491898,25.00256,-0.000178,24.017156,-0.0078,1.359
1142.00,7.491702,25.00275,-0.000177,24.017368,-0.0078,1.359
1144.00,7.492651,25.00224,-0.000177,24.017288,-0.0078,1.359
1146.00,7.492015,25.00341,-0.000178,24.016155,-0.0079,1.359
1148.00,7.491613,25.00298,-0.000176,24.016632,-0.0079,1.359
1150.00,7.491648,25.00255,-0.000176,24.017507,-0.0079,1.359
1152.00,7.491530,25.00307,-0.000176,24.016692,-0.0078,1.358
1154.00,7.491369,25.00301,-0.000176,24.017912,-0.0079,1.359
1156.00,7.492277,25.00341,-0.000176,24.016933,-0.0078,1.359
1158.00,7.492107,25.00365,-0.000177,24.017143,-0.0078,1.359
1160.00,7.492659,25.00280,-0.000177,24.016537,-0.0078,1.359
1162.00,7.492337,25.00265,-0.000176,24.017288,-0.0078,1.359
1164.00,7.492629,25.00347,-0.000177,24.017571,-0.0078,1.359
1166.00,7.492326,25.00329,-0.000176,24.017350,-0.0078,1.359
1168.00,7.491303,25.00280,-0.000177,24.017705,-0.0078,1.359
1170.00,7.491272,25.00318,-0.000176,24.017676,-0.0078,1.359
1172.00,7.491162,25.00357,-0.000178,24.017522,-0.0078,1.359
1174.00,7.490457,25.00352,-0.000177,24.017011,-0.0078,1.359
1176.00,7.490511,25.00441,-0.000176,24.017107,-0.0078,1.359
1178.00,7.490371,25.00442,-0.000177,24.016706,-0.0078,1.359
1180.00,7.490981,25.00353,-0.000176,24.017092,-0.0078,1.358
1182.00,7.492587,25.00376,-0.000176,24.016833,-0.0079,1.359
1184.00,7.492125,25.00316,-0.000176,24.017299,-0.0079,1.359
1186.00,7.491408,25.00373,-0.000177,24.016711,-0.0078,1.358
1188.00,7.491242,25.00366,-0.000178,24.017540,-0.0078,1.360
1190.00,7.491148,25.00346,-0.000176,24.017210,-0.0078,1.359
1192.00,7.491163,25.00354,-0.000176,24.017210,-0.0078,1.359
1194.00,7.491332,25.00332,-0.000175,24.017139,-0.0078,1.358
1196.00,7.491594,25.00284,-0.000177,24.017475,-0.0078,1.359
1198.00,7.491645,25.00365,-0.000177,24.016849,-0.0078,1.359
1200.00,7.492526,25.00253,-0.000176,24.017674,-0.0078,1.359
@2,12.0000,24.0
1202.00,7.491454,25.00354,-0.000177,24.017420,-0.0079,1.359
1204.00,7.486214,25.00318,-0.000177,24.017549,-0.0079,1.358
1206.00,7.476973,25.00240,-0.000175,24.017592,-0.0079,1.358
1208.00,7.459013,25.00334,-0.000176,24.017402,-0.0078,1.357
1210.00,7.433368,25.00325,-0.000175,24.017034,-0.0078,1.358
1212.00,7.408585,25.00344,-0.000175,24.017029,-0.0078,1.358
1214.00,7.389554,25.00348,-0.000175,24.016255,-0.0079,1.359
1216.00,7.374297,25.00364,-0.000176,24.016739,-0.0079,1.360
1218.00,7.359793,25.00415,-0.000179,24.016884,-0.0079,1.360
1220.00,7.345629,25.00360,-0.000178,24.017241,-0.0078,1.360
1222.00,7.332817,25.00247,-0.000179,24.017210,-0.0078,1.360
1224.00,7.320591,25.00306,-0.000178,24.017134,-0.0078,1.361
1226.00,7.308769,25.00335,-0.000177,24.016905,-0.0079,1.360
1228.00,7.303137,25.00336,-0.000177,24.017025,-0.0078,1.360
1230.00,7.304809,25.00362,-0.000179,24.017206,-0.0078,1.361
1232.00,7.316865,25.00381,-0.000180,24.017313,-0.0078,1.362
1234.00,7.334327,25.00403,-0.000179,24.017522,-0.0079,1.361
1236.00,7.348454,25.00332,-0.000178,24.017344,-0.0078,1.360
1238.00,7.357880,25.00465,-0.000179,24.018135,-0.0078,1.360
1240.00,7.364541,25.00406,-0.000177,24.017063,-0.0078,1.359
1242.00,7.372199,25.00336,-0.000176,24.016536,-0.0078,1.359
1244.00,7.378751,25.00382,-0.000175,24.017228,-0.0078,1.359
1246.00,7.384623,25.00410,-0.000175,24.016873,-0.0079,1.360
1248.00,7.391506,25.00363,-0.000176,24.017281,-0.0078,1.359
1250.00,7.398330,25.00411,-0.000177,24.017103,-0.0078,1.360
1252.00,7.404016,25.00460,-0.000177,24.016365,-0.0078,1.359
1254.00,7.409845,25.00453,-0.000176,24.016931,-0.0078,1.359
1256.00,7.415499,25.00466,-0.000175,24.017475,-0.0079,1.359
1258.00,7.420456,25.00493,-0.000177,24.017228,-0.0078,1.360
1260.00,7.425498,25.00447,-0.000177,24.016563,-0.0079,1.360
1262.00,7.430475,25.00463,-0.000176,24.017224,-0.0078,1.359
1264.00,7.435530,25.00399,-0.000176,24.018156,-0.0078,1.358
1266.00,7.439096,25.00328,-0.000174,24.017045,-0.0078,1.359
1268.00,7.443848,25.00367,-0.000176,24.017299,-0.0079,1.359
1270.00,7.449447,25.00397,-0.000175,24.017266,-0.0079,1.359
1272.00,7.453262,25.00389,-0.000176,24.017596,-0.0079,1.360
1274.00,7.457454,25.00347,-0.000177,24.017052,-0.0079,1.359
1276.00,7.462074,25.00408,-0.000177,24.017509,-0.0078,1.358
1278.00,7.465553,25.00413,-0.000178,24.017217,-0.0078,1.359
1280.00,7.469109,25.00382,-0.000177,24.017790,-0.0078,1.359
1282.00,7.471331,25.00350,-0.000177,24.017172,-0.0078,1.359
1284.00,7.473230,25.00348,-0.000176,24.017641,-0.0078,1.359
1286.00,7.475031,25.00354,-0.000177,24.016875,-0.0079,1.359
1288.00,7.476503,25.00365,-0.000178,24.017201,-0.0078,1.359
1290.00,7.477112,25.00328,-0.000178,24.016653,-0.0078,1.360
1292.00,7.477180,25.00329,-0.000178,24.017163,-0.0078,1.359
1294.00,7.478117,25.00269,-0.000177,24.017032,-0.0079,1.359
1296.00,7.479088,25.00282,-0.000178,24.017676,-0.0078,1.359
1298.00,7.480688,25.00269,-0.000176,24.017168,-0.0078,1.359
1300.00,7.481089,25.00354,-0.000176,24.017079,-0.0079,1.359
1302.00,7.481241,25.00381,-0.000176,24.017391,-0.0079,1.359
1304.00,7.483084,25.00368,-0.000177,24.017206,-0.0079,1.359
1306.00,7.483451,25.00384,-0.000178,24.016944,-0.0079,1.360
1308.00,7.483951,25.00389,-0.000176,24.017257,-0.0078,1.360
1310.00,7.484748,25.00330,-0.000179,24.017185,-0.0078,1.360
1312.00,7.485245,25.00313,-0.000177,24.017408,-0.0078,1.359
1314.00,7.486299,25.00362,-0.000176,24.017614,-0.0078,1.359
1316.00,7.485537,25.00348,-0.000176,24.017293,-0.0078,1.359
1318.00,7.486387,25.00321,-0.000177,24.016846,-0.0078,1.359
1320.00,7.487405,25.00330,-0.000176,24.016644,-0.0078,1.359
1322.00,7.487171,25.00310,-0.000176,24.017319,-0.0078,1.359
1324.00,7.487585,25.00377,-0.000176,24.017437,-0.0078,1.359
1326.00,7.487950,25.00265,-0.000177,24.016768,-0.0078,1.359
1328.00,7.487445,25.00271,-0.000178,24.017058,-0.0078,1.360
1330.00,7.488072,25.00274,-0.000177,24.017063,-0.0079,1.360
1332.00,7.488839,25.00321,-0.000177,24.017404,-0.0079,1.360
1334.00,7.489362,25.00288,-0.000176,24.016416,-0.0079,1.359
1336.00,7.489446,25.00288,-0.000175,24.016907,-0.0078,1.359
1338.00,7.489820,25.00351,-0.000175,24.016913,-0.0078,1.359
1340.00,7.490587,25.00329,-0.000176,24.017074,-0.0079,1.359
1342.00,7.490386,25.00331,-0.000178,24.017576,-0.0079,1.359
1344.00,7.490577,25.00313,-0.000177,24.017281,-0.0079,1.360
1346.00,7.490454,25.00295,-0.000176,24.016369,-0.0079,1.359
1348.00,7.490475,25.00307,-0.000176,24.016938,-0.0079,1.360
1350.00,7.490577,25.00277,-0.000178,24.017500,-0.0078,1.360
1352.00,7.490885,25.00212,-0.000177,24.016978,-0.0078,1.360
1354.00,7.490275,25.00202,-0.000176,24.016893,-0.0078,1.359
1356.00,7.490459,25.00246,-0.000177,24.016978,-0.0078,1.360
1358.00,7.490023,25.00214,-0.000176,24.016936,-0.0078,1.359
1360.00,7.490342,25.00245,-0.000176,24.017520,-0.0078,1.359
1362.00,7.490227,25.00290,-0.000176,24.016886,-0.0079,1.359
1364.00,7.490669,25.00366,-0.000176,24.017123,-0.0078,1.359
1366.00,7.490594,25.00391,-0.000176,24.017255,-0.0078,1.360
1368.00,7.489765,25.00371,-0.000178,24.017542,-0.0078,1.359
1370.00,7.490075,25.00451,-0.000177,24.016902,-0.0078,1.359
1372.00,7.489521,25.00454,-0.000176,24.016565,-0.0078,1.359
1374.00,7.489414,25.00427,-0.000176,24.017281,-0.0079,1.359
1376.00,7.490002,25.00395,-0.000176,24.016702,-0.0078,1.360
1378.00,7.490252,25.00461,-0.000178,24.017562,-0.0078,1.360
1380.00,7.489535,25.00491,-0.000177,24.016641,-0.0079,1.360
1382.00,7.490607,25.00454,-0.000176,24.016956,-0.0078,1.359
1384.00,7.489990,25.00340,-0.000177,24.017210,-0.0078,1.359
1386.00,7.489196,25.00405,-0.000176,24.016960,-0.0078,1.359
1388.00,7.488838,25.00367,-0.000176,24.017087,-0.0078,1.359
1390.00,7.490142,25.00323,-0.000175,24.017257,-0.0078,1.359
1392.00,7.491131,25.00378,-0.000176,24.017036,-0.0078,1.360
1394.00,7.490669,25.00404,-0.000177,24.017041,-0.0078,1.360
1396.00,7.488910,25.00424,-0.000177,24.017580,-0.0078,1.360
1398.00,7.488189,25.00418,-0.000177,24.016501,-0.0079,1.359
1400.00,7.488518,25.00344,-0.000177,24.016220,-0.0078,1.359
1402.00,7.486737,25.00279,-0.000177,24.016958,-0.0078,1.359
1404.00,7.486933,25.00314,-0.000178,24.017538,-0.0078,1.360
1406.00,7.488273,25.00314,-0.000177,24.017594,-0.0078,1.359
1408.00,7.488672,25.00377,-0.000177,24.017101,-0.0079,1.359
1410.00,7.488885,25.00365,-0.000177,24.016847,-0.0078,1.360
1412.00,7.490434,25.00371,-0.000177,24.016911,-0.0078,1.359
1414.00,7.491021,25.00381,-0.000176,24.017058,-0.0079,1.360
1416.00,7.490924,25.00375,-0.000177,24.017172,-0.0079,1.360
1418.00,7.490224,25.00407,-0.000178,24.017683,-0.0079,1.359
1420.00,7.490226,25.00362,-0.000179,24.016933,-0.0079,1.360
1422.00,7.489949,25.00418,-0.000178,24.016833,-0.0078,1.360
1424.00,7.488792,25.00354,-0.000177,24.017609,-0.0079,1.360
1426.00,7.487872,25.00424,-0.000177,24.016704,-0.0078,1.359
1428.00,7.487839,25.00444,-0.000176,24.017214,-0.0078,1.359
1430.00,7.487822,25.00457,-0.000176,24.016624,-0.0078,1.359
1432.00,7.488038,25.00478,-0.000176,24.016521,-0.0078,1.360
1434.00,7.488130,25.00572,-0.000177,24.017174,-0.0079,1.360
1436.00,7.488810,25.00516,-0.000178,24.016224,-0.0078,1.359
1438.00,7.488635,25.00464,-0.000178,24.016048,-0.0079,1.360
1440.00,7.489460,25.00378,-0.000177,24.016856,-0.0078,1.360
1442.00,7.489490,25.00395,-0.000177,24.017542,-0.0078,1.360
1444.00,7.489169,25.00452,-0.000177,24.017145,-0.0078,1.359
1446.00,7.489218,25.00416,-0.000177,24.016619,-0.0078,1.359
1448.00,7.488587,25.00391,-0.000176,24.017076,-0.0078,1.360
1450.00,7.488634,25.00430,-0.000176,24.017047,-0.0078,1.360
1452.00,7.488482,25.00388,-0.000177,24.017060,-0.0078,1.359
1454.00,7.488614,25.00511,-0.000177,24.016864,-0.0078,1.360
1456.00,7.488500,25.00500,-0.000178,24.017029,-0.0078,1.360
1458.00,7.488213,25.00441,-0.000177,24.016991,-0.0078,1.360
1460.00,7.488474,25.00541,-0.000176,24.017203,-0.0079,1.360
1462.00,7.488502,25.00528,-0.000176,24.017259,-0.0078,1.360
1464.00,7.488845,25.00571,-0.000176,24.017304,-0.0078,1.360
1466.00,7.488813,25.00625,-0.000177,24.016858,-0.0078,1.360
1468.00,7.488578,25.00624,-0.000176,24.016530,-0.0079,1.359
1470.00,7.487824,25.00547,-0.000177,24.016657,-0.0079,1.360
1472.00,7.488106,25.00498,-0.000177,24.016982,-0.0079,1.360
1474.00,7.488168,25.00430,-0.000175,24.017496,-0.0079,1.360
1476.00,7.487472,25.00465,-0.000176,24.017476,-0.0079,1.360
1478.00,7.488101,25.00441,-0.000177,24.017203,-0.0079,1.360
1480.00,7.489014,25.00429,-0.000176,24.017493,-0.0078,1.360
1482.00,7.488826,25.00390,-0.000176,24.017092,-0.0078,1.360
1484.00,7.488864,25.00359,-0.000178,24.017339,-0.0078,1.360
1486.00,7.488818,25.00387,-0.000177,24.017208,-0.0078,1.360
1488.00,7.489044,25.00398,-0.000177,24.016782,-0.0078,1.360
1490.00,7.488869,25.00433,-0.000176,24.017050,-0.0078,1.360
1492.00,7.488718,25.00449,-0.000177,24.017063,-0.0078,1.360
1494.00,7.488244,25.00481,-0.000176,24.016750,-0.0079,1.359
1496.00,7.488147,25.00427,-0.000175,24.016789,-0.0078,1.359
1498.00,7.488540,25.00413,-0.000176,24.017079,-0.0078,1.360
1500.00,7.489094,25.00512,-0.000176,24.017527,-0.0079,1.360
1502.00,7.488841,25.00408,-0.000176,24.017226,-0.0078,1.360
1504.00,7.489119,25.00414,-0.000176,24.017049,-0.0078,1.360
1506.00,7.489029,25.00345,-0.000176,24.016829,-0.0078,1.360
1508.00,7.488552,25.00403,-0.000176,24.016833,-0.0078,1.359
1510.00,7.488055,25.00400,-0.000178,24.017612,-0.0078,1.360
1512.00,7.487507,25.00411,-0.000177,24.017281,-0.0079,1.359
1514.00,7.487498,25.00458,-0.000175,24.017021,-0.0078,1.360
1516.00,7.487722,25.00449,-0.000176,24.017154,-0.0078,1.360
1518.00,7.487334,25.00419,-0.000177,24.017096,-0.0079,1.361
1520.00,7.487020,25.00356,-0.000177,24.016913,-0.0079,1.360
1522.00,7.487448,25.00384,-0.000176,24.017098,-0.0079,1.359
1524.00,7.487353,25.00413,-0.000176,24.017185,-0.0079,1.360
1526.00,7.487035,25.00370,-0.000177,24.017002,-0.0078,1.360
1528.00,7.486807,25.00431,-0.000176,24.017002,-0.0078,1.360
1530.00,7.487296,25.00320,-0.000177,24.016802,-0.0078,1.360
1532.00,7.487415,25.00290,-0.000178,24.016809,-0.0079,1.360
1534.00,7.488011,25.00373,-0.000176,24.017221,-0.0078,1.360
1536.00,7.487449,25.00343,-0.000177,24.017460,-0.0078,1.360
1538.00,7.486827,25.00359,-0.000177,24.017467,-0.0078,1.360
1540.00,7.486300,25.00313,-0.000176,24.016944,-0.0078,1.360
1542.00,7.486519,25.00332,-0.000176,24.016978,-0.0079,1.360
1544.00,7.487532,25.00353,-0.000177,24.016619,-0.0079,1.360
1546.00,7.487642,25.00316,-0.000176,24.017203,-0.0078,1.360
1548.00,7.487917,25.00316,-0.000178,24.016947,-0.0078,1.361
1550.00,7.488441,25.00417,-0.000177,24.017212,-0.0079,1.360
1552.00,7.488650,25.00453,-0.000176,24.017408,-0.0078,1.360
1554.00,7.489063,25.00507,-0.000176,24.016788,-0.0078,1.359
1556.00,7.488932,25.00443,-0.000177,24.016922,-0.0078,1.360
1558.00,7.489193,25.00434,-0.000178,24.017371,-0.0079,1.360
1560.00,7.488962,25.00470,-0.000177,24.017011,-0.0078,1.360
1562.00,7.488590,25.00497,-0.000176,24.017375,-0.0079,1.360
1564.00,7.488769,25.00482,-0.000177,24.017266,-0.0079,1.360
1566.00,7.488580,25.00393,-0.000176,24.017650,-0.0078,1.359
1568.00,7.488015,25.00319,-0.000176,24.017288,-0.0078,1.360
1570.00,7.487940,25.00364,-0.000177,24.017310,-0.0078,1.360
1572.00,7.488349,25.00386,-0.000177,24.017161,-0.0078,1.360
1574.00,7.487846,25.00338,-0.000177,24.017237,-0.0078,1.360
1576.00,7.487566,25.00373,-0.000176,24.016820,-0.0078,1.360
1578.00,7.487965,25.00385,-0.000177,24.016655,-0.0078,1.359
1580.00,7.488253,25.00289,-0.000176,24.016936,-0.0079,1.359
1582.00,7.488507,25.00329,-0.000176,24.017108,-0.0079,1.360
1584.00,7.488005,25.00343,-0.000177,24.017727,-0.0078,1.360
1586.00,7.487236,25.00366,-0.000177,24.017594,-0.0078,1.360
1588.00,7.488074,25.00360,-0.000177,24.017355,-0.0078,1.360
1590.00,7.488903,25.00410,-0.000178,24.016989,-0.0078,1.360
1592.00,7.488625,25.00437,-0.000176,24.017351,-0.0079,1.359
1594.00,7.487510,25.00408,-0.000177,24.017721,-0.0079,1.360
1596.00,7.487481,25.00400,-0.000177,24.017350,-0.0078,1.360
1598.00,7.488055,25.00403,-0.000177,24.017099,-0.0078,1.360
1600.00,7.487981,25.00381,-0.000176,24.016490,-0.0078,1.360
1602.00,7.488151,25.00285,-0.000176,24.016710,-0.0078,1.360
1604.00,7.488061,25.00371,-0.000177,24.017542,-0.0078,1.360
1606.00,7.486901,25.00355,-0.000176,24.016838,-0.0078,1.360
1608.00,7.487275,25.00346,-0.000175,24.017333,-0.0078,1.359
1610.00,7.487259,25.00291,-0.000176,24.016969,-0.0078,1.359
1612.00,7.486537,25.00290,-0.000176,24.017161,-0.0078,1.360
1614.00,7.486363,25.00336,-0.000177,24.016971,-0.0079,1.360
1616.00,7.487104,25.00377,-0.000176,24.017379,-0.0078,1.360
1618.00,7.487472,25.00415,-0.000177,24.016866,-0.0078,1.360
1620.00,7.486804,25.00396,-0.000178,24.016605,-0.0078,1.360
1622.00,7.487340,25.00309,-0.000176,24.016866,-0.0078,1.360
1624.00,7.487431,25.00374,-0.000177,24.017565,-0.0079,1.359
1626.00,7.486593,25.00312,-0.000175,24.017223,-0.0079,1.360
1628.00,7.485996,25.00423,-0.000177,24.016837,-0.0078,1.360
1630.00,7.486910,25.00388,-0.000177,24.017027,-0.0079,1.360
1632.00,7.487707,25.00295,-0.000175,24.017043,-0.0078,1.360
1634.00,7.487208,25.00290,-0.000176,24.016813,-0.0078,1.359
1636.00,7.486745,25.00284,-0.000176,24.018020,-0.0079,1.360
1638.00,7.486036,25.00213,-0.000176,24.017273,-0.0079,1.360
1640.00,7.486297,25.00262,-0.000176,24.017012,-0.0078,1.360
1642.00,7.486754,25.00272,-0.000177,24.017170,-0.0078,1.360
1644.00,7.486931,25.00287,-0.000176,24.017210,-0.0078,1.360
1646.00,7.486582,25.00265,-0.000176,24.017045,-0.0078,1.360
1648.00,7.486326,25.00318,-0.000176,24.017844,-0.0078,1.360
1650.00,7.487051,25.00314,-0.000176,24.017587,-0.0078,1.360
1652.00,7.487183,25.00303,-0.000177,24.016896,-0.0078,1.360
1654.00,7.486617,25.00357,-0.000176,24.017007,-0.0078,1.360
1656.00,7.486937,25.00315,-0.000176,24.017629,-0.0078,1.360
1658.00,7.487040,25.00375,-0.000177,24.017034,-0.0078,1.360
1660.00,7.487088,25.00350,-0.000176,24.016820,-0.0079,1.360
1662.00,7.486598,25.00355,-0.000176,24.017313,-0.0078,1.360
1664.00,7.487209,25.00326,-0.000176,24.017132,-0.0078,1.360
1666.00,7.487059,25.00353,-0.000176,24.017047,-0.0078,1.360
1668.00,7.486605,25.00347,-0.000176,24.017110,-0.0079,1.360
1670.00,7.486535,25.00295,-0.000177,24.017574,-0.0078,1.360
1672.00,7.487086,25.00302,-0.000178,24.016953,-0.0078,1.361
1674.00,7.487029,25.00334,-0.000176,24.017177,-0.0078,1.360
1676.00,7.487174,25.00302,-0.000177,24.017322,-0.0078,1.360
1678.00,7.486787,25.00291,-0.000177,24.017223,-0.0079,1.360
1680.00,7.485953,25.00377,-0.000177,24.016967,-0.0078,1.360
1682.00,7.485443,25.00366,-0.000176,24.017346,-0.0078,1.360
1684.00,7.485484,25.00400,-0.000176,24.017083,-0.0078,1.360
1686.00,7.485704,25.00385,-0.000177,24.016915,-0.0078,1.360
1688.00,7.485596,25.00437,-0.000176,24.017306,-0.0078,1.360
1690.00,7.485506,25.00445,-0.000177,24.017221,-0.0078,1.361
1692.00,7.485203,25.00426,-0.000177,24.016817,-0.0078,1.360
1694.00,7.484824,25.00445,-0.000176,24.017308,-0.0078,1.360
1696.00,7.484834,25.00432,-0.000176,24.017534,-0.0078,1.360
1698.00,7.483059,25.00412,-0.000177,24.017261,-0.0079,1.360
1700.00,7.483060,25.00308,-0.000176,24.017583,-0.0078,1.360
1702.00,7.483599,25.00346,-0.000175,24.017199,-0.0078,1.360
1704.00,7.483894,25.00417,-0.000176,24.017041,-0.0078,1.360
1706.00,7.484201,25.00440,-0.000177,24.016934,-0.0079,1.360
1708.00,7.484606,25.00358,-0.000176,24.016802,-0.0079,1.361
1710.00,7.485269,25.00290,-0.000177,24.016915,-0.0078,1.360
1712.00,7.485510,25.00363,-0.000176,24.017145,-0.0078,1.360
1714.00,7.485375,25.00372,-0.000176,24.016728,-0.0079,1.360
1716.00,7.485382,25.00292,-0.000177,24.017020,-0.0078,1.360
1718.00,7.485547,25.00257,-0.000177,24.016982,-0.0079,1.361
1720.00,7.486038,25.00306,-0.000177,24.016900,-0.0078,1.360
1722.00,7.485562,25.00361,-0.000176,24.017277,-0.0078,1.360
1724.00,7.485992,25.00340,-0.000177,24.017009,-0.0079,1.361
1726.00,7.486122,25.00326,-0.000177,24.017687,-0.0079,1.360
1728.00,7.485943,25.00307,-0.000177,24.017565,-0.0078,1.360
1730.00,7.485678,25.00259,-0.000176,24.016963,-0.0078,1.359
1732.00,7.487395,25.00300,-0.000176,24.016938,-0.0079,1.360
1734.00,7.487952,25.00359,-0.000177,24.016646,-0.0079,1.360
1736.00,7.487371,25.00305,-0.000177,24.017335,-0.0078,1.360
1738.00,7.487183,25.00421,-0.000177,24.016782,-0.0079,1.361
1740.00,7.485188,25.00366,-0.000177,24.016693,-0.0079,1.361
1742.00,7.484787,25.00301,-0.000176,24.016962,-0.0079,1.360
1744.00,7.485465,25.00359,-0.000176,24.016893,-0.0079,1.361
1746.00,7.485847,25.00248,-0.000176,24.017076,-0.0079,1.361
1748.00,7.486105,25.00299,-0.000176,24.016882,-0.0078,1.360
1750.00,7.486055,25.00284,-0.000177,24.017259,-0.0078,1.360
1752.00,7.485848,25.00259,-0.000176,24.016354,-0.0078,1.360
1754.00,7.485599,25.00346,-0.000177,24.017176,-0.0078,1.360
1756.00,7.485022,25.00332,-0.000177,24.017313,-0.0078,1.360
1758.00,7.484959,25.00372,-0.000177,24.016853,-0.0079,1.360
1760.00,7.484453,25.00395,-0.000177,24.017736,-0.0078,1.360
1762.00,7.484313,25.00472,-0.000176,24.016802,-0.0078,1.361
1764.00,7.483508,25.00431,-0.000176,24.016724,-0.0078,1.360
1766.00,7.483315,25.00340,-0.000176,24.017156,-0.0078,1.361
1768.00,7.484164,25.00385,-0.000177,24.017881,-0.0078,1.360
1770.00,7.484073,25.00421,-0.000176,24.017060,-0.0078,1.361
1772.00,7.483988,25.00285,-0.000175,24.016927,-0.0078,1.360
1774.00,7.483214,25.00372,-0.000176,24.017714,-0.0078,1.360
1776.00,7.483845,25.00418,-0.000176,24.017667,-0.0078,1.360
1778.00,7.484117,25.00379,-0.000176,24.016889,-0.0079,1.360
1780.00,7.484150,25.00393,-0.000176,24.016795,-0.0078,1.360
1782.00,7.483707,25.00344,-0.000176,24.016915,-0.0079,1.360
1784.00,7.483926,25.00359,-0.000176,24.016960,-0.0078,1.361
1786.00,7.483557,25.00382,-0.000178,24.017041,-0.0079,1.361
1788.00,7.483478,25.00339,-0.000177,24.016965,-0.0078,1.361
1790.00,7.484179,25.00347,-0.000177,24.016621,-0.0078,1.360
1792.00,7.483328,25.00297,-0.000177,24.016777,-0.0078,1.360
1794.00,7.482906,25.00318,-0.000176,24.017226,-0.0078,1.361
1796.00,7.482888,25.00318,-0.000176,24.017489,-0.0078,1.360
1798.00,7.482830,25.00342,-0.000176,24.017667,-0.0078,1.360
1800.00,7.482699,25.00342,-0.000177,24.017431,-0.0078,1.360
@3,12.0000,24.0
1802.00,7.483604,25.00396,-0.000177,24.017121,-0.0079,1.361
1804.00,7.480104,25.00368,-0.000178,24.017241,-0.0079,1.361
1806.00,7.470743,25.00404,-0.000177,24.017020,-0.0078,1.359
1808.00,7.454516,25.00440,-0.000175,24.016878,-0.0078,1.359
1810.00,7.428647,25.00385,-0.000175,24.016905,-0.0078,1.359
1812.00,7.406125,25.00382,-0.000175,24.017147,-0.0078,1.360
1814.00,7.389014,25.00397,-0.000175,24.017011,-0.0078,1.360
1816.00,7.372678,25.00349,-0.000177,24.016944,-0.0078,1.361
1818.00,7.358268,25.00357,-0.000179,24.017409,-0.0078,1.362
1820.00,7.345654,25.00327,-0.000178,24.017029,-0.0078,1.362
1822.00,7.333535,25.00455,-0.000178,24.016314,-0.0079,1.362
1824.00,7.322265,25.00470,-0.000179,24.017627,-0.0078,1.362
1826.00,7.312005,25.00421,-0.000179,24.017631,-0.0078,1.362
1828.00,7.307407,25.00335,-0.000178,24.017636,-0.0078,1.362
1830.00,7.308371,25.00380,-0.000178,24.017141,-0.0078,1.362
1832.00,7.319224,25.00460,-0.000178,24.017931,-0.0078,1.362
1834.00,7.336634,25.00535,-0.000179,24.017777,-0.0078,1.363
1836.00,7.350887,25.00503,-0.000178,24.017912,-0.0078,1.362
1838.00,7.360500,25.00570,-0.000177,24.017290,-0.0078,1.360
1840.00,7.368491,25.00526,-0.000177,24.017438,-0.0078,1.361
1842.00,7.375570,25.00541,-0.000175,24.017388,-0.0078,1.361
1844.00,7.381578,25.00490,-0.000176,24.017386,-0.0078,1.361
1846.00,7.388115,25.00614,-0.000176,24.017342,-0.0078,1.361
1848.00,7.394441,25.00555,-0.000176,24.017321,-0.0078,1.361
1850.00,7.399794,25.00587,-0.000176,24.017759,-0.0078,1.361
1852.00,7.405800,25.00585,-0.000175,24.017863,-0.0078,1.360
1854.00,7.411378,25.00560,-0.000174,24.017206,-0.0078,1.360
1856.00,7.416483,25.00485,-0.000174,24.017491,-0.0078,1.360
1858.00,7.421547,25.00557,-0.000175,24.017304,-0.0078,1.360
1860.00,7.425897,25.00616,-0.000175,24.017643,-0.0078,1.360
1862.00,7.430043,25.00579,-0.000175,24.017402,-0.0078,1.361
1864.00,7.435090,25.00585,-0.000176,24.017310,-0.0078,1.361
1866.00,7.439559,25.00650,-0.000177,24.017226,-0.0078,1.361
1868.00,7.443662,25.00669,-0.000177,24.017257,-0.0078,1.361
1870.00,7.447384,25.00611,-0.000176,24.016775,-0.0078,1.361
1872.00,7.450468,25.00586,-0.000175,24.017689,-0.0078,1.360
1874.00,7.454132,25.00550,-0.000176,24.017239,-0.0078,1.360
1876.00,7.458176,25.00537,-0.000177,24.017208,-0.0079,1.360
1878.00,7.462361,25.00590,-0.000175,24.016831,-0.0078,1.360
1880.00,7.465410,25.00558,-0.000177,24.017185,-0.0078,1.360
1882.00,7.467901,25.00528,-0.000176,24.017201,-0.0078,1.360
1884.00,7.470226,25.00580,-0.000176,24.017415,-0.0078,1.360
1886.00,7.472008,25.00557,-0.000177,24.017408,-0.0078,1.361
1888.00,7.472885,25.00555,-0.000177,24.017107,-0.0078,1.360
1890.00,7.473580,25.00549,-0.000177,24.017533,-0.0078,1.361
1892.00,7.474323,25.00590,-0.000176,24.017605,-0.0078,1.360
1894.00,7.475619,25.00604,-0.000175,24.017215,-0.0078,1.362
1896.00,7.475538,25.00606,-0.000176,24.016213,-0.0078,1.359
1898.00,7.475937,25.00561,-0.000175,24.016813,-0.0078,1.360
1900.00,7.476772,25.00587,-0.000177,24.017698,-0.0078,1.360
1902.00,7.478473,25.00630,-0.000176,24.017292,-0.0078,1.360
1904.00,7.479878,25.00640,-0.000176,24.017643,-0.0078,1.361
1906.00,7.479780,25.00608,-0.000177,24.017118,-0.0079,1.360
1908.00,7.480368,25.00534,-0.000175,24.016813,-0.0078,1.360
1910.00,7.480179,25.00517,-0.000177,24.016835,-0.0078,1.360
1912.00,7.480809,25.00537,-0.000176,24.016835,-0.0078,1.361
1914.00,7.481530,25.00479,-0.000177,24.017000,-0.0079,1.361
1916.00,7.482022,25.00502,-0.000177,24.017632,-0.0078,1.361
1918.00,7.481959,25.00454,-0.000176,24.017147,-0.0078,1.360
1920.00,7.482707,25.00499,-0.000176,24.016539,-0.0078,1.361
1922.00,7.483567,25.00523,-0.000176,24.017176,-0.0078,1.361
1924.00,7.484275,25.00553,-0.000176,24.017014,-0.0078,1.361
1926.00,7.484845,25.00493,-0.000178,24.017234,-0.0078,1.361
1928.00,7.485629,25.00448,-0.000176,24.016748,-0.0078,1.361
1930.00,7.485991,25.00506,-0.000175,24.017464,-0.0078,1.361
1932.00,7.485184,25.00502,-0.000177,24.017607,-0.0078,1.360
1934.00,7.484942,25.00519,-0.000177,24.017045,-0.0079,1.361
1936.00,7.485207,25.00452,-0.000177,24.017114,-0.0079,1.360
1938.00,7.485383,25.00468,-0.000177,24.016918,-0.0078,1.360
1940.00,7.485199,25.00516,-0.000176,24.016744,-0.0078,1.361
1942.00,7.485807,25.00582,-0.000176,24.016869,-0.0078,1.360
1944.00,7.484482,25.00584,-0.000177,24.017023,-0.0078,1.361
1946.00,7.484193,25.00428,-0.000178,24.017081,-0.0078,1.360
1948.00,7.484102,25.00462,-0.000177,24.017509,-0.0078,1.360
1950.00,7.485030,25.00499,-0.000177,24.017112,-0.0078,1.361
1952.00,7.484142,25.00555,-0.000177,24.016483,-0.0078,1.360
1954.00,7.483393,25.00438,-0.000177,24.016920,-0.0079,1.361
1956.00,7.483579,25.00422,-0.000176,24.016824,-0.0078,1.361
1958.00,7.483818,25.00458,-0.000177,24.016904,-0.0078,1.361
1960.00,7.484105,25.00547,-0.000177,24.017308,-0.0078,1.360
1962.00,7.484382,25.00607,-0.000176,24.017326,-0.0078,1.360
1964.00,7.483696,25.00535,-0.000176,24.016583,-0.0078,1.361
1966.00,7.483000,25.00453,-0.000177,24.017150,-0.0078,1.360
1968.00,7.483146,25.00504,-0.000177,24.016739,-0.0078,1.360
1970.00,7.483643,25.00440,-0.000176,24.017228,-0.0078,1.361
1972.00,7.483552,25.00536,-0.000176,24.016983,-0.0078,1.361
1974.00,7.483994,25.00569,-0.000175,24.016753,-0.0078,1.360
1976.00,7.483529,25.00515,-0.000176,24.016731,-0.0078,1.360
1978.00,7.484735,25.00549,-0.000177,24.016954,-0.0078,1.361
1980.00,7.484987,25.00614,-0.000177,24.017302,-0.0078,1.360
1982.00,7.485105,25.00598,-0.000177,24.016666,-0.0078,1.361
1984.00,7.485758,25.00610,-0.000176,24.017687,-0.0078,1.361
1986.00,7.485493,25.00654,-0.000175,24.017873,-0.0078,1.361
1988.00,7.485282,25.00636,-0.000176,24.017792,-0.0078,1.360
1990.00,7.484939,25.00594,-0.000176,24.017712,-0.0078,1.361
1992.00,7.483850,25.00584,-0.000175,24.017424,-0.0078,1.360
1994.00,7.483011,25.00620,-0.000176,24.017533,-0.0078,1.360
1996.00,7.482642,25.00649,-0.000176,24.017313,-0.0078,1.361
1998.00,7.482465,25.00574,-0.000176,24.016663,-0.0078,1.361
2000.00,7.482295,25.00632,-0.000175,24.016795,-0.0078,1.361
2002.00,7.482508,25.00635,-0.000176,24.017641,-0.0078,1.360
2004.00,7.482879,25.00558,-0.000175,24.017482,-0.0078,1.360
2006.00,7.483405,25.00577,-0.000174,24.017694,-0.0078,1.360
2008.00,7.483610,25.00592,-0.000175,24.017495,-0.0078,1.361
2010.00,7.483380,25.00608,-0.000174,24.017652,-0.0078,1.360
2012.00,7.483060,25.00506,-0.000175,24.017049,-0.0078,1.360
2014.00,7.482984,25.00480,-0.000176,24.017545,-0.0078,1.361
2016.00,7.483066,25.00532,-0.000177,24.017863,-0.0078,1.361
2018.00,7.482420,25.00546,-0.000177,24.017734,-0.0078,1.361
2020.00,7.482787,25.00447,-0.000177,24.017199,-0.0078,1.360
2022.00,7.482846,25.00442,-0.000176,24.017839,-0.0078,1.360
2024.00,7.482958,25.00515,-0.000176,24.017602,-0.0078,1.360
2026.00,7.483034,25.00500,-0.000176,24.017373,-0.0078,1.361
2028.00,7.482219,25.00523,-0.000176,24.017011,-0.0079,1.361
2030.00,7.482535,25.00486,-0.000176,24.017317,-0.0078,1.361
2032.00,7.483595,25.00501,-0.000176,24.017192,-0.0078,1.360
2034.00,7.483259,25.00469,-0.000175,24.017658,-0.0078,1.361
2036.00,7.483379,25.00495,-0.000176,24.017623,-0.0078,1.360
2038.00,7.483627,25.00506,-0.000175,24.016846,-0.0078,1.360
2040.00,7.483488,25.00501,-0.000176,24.017533,-0.0078,1.361
2042.00,7.483281,25.00458,-0.000176,24.017420,-0.0078,1.361
2044.00,7.482024,25.00452,-0.000175,24.017886,-0.0078,1.361
2046.00,7.481962,25.00383,-0.000175,24.017544,-0.0078,1.361
2048.00,7.482701,25.00450,-0.000176,24.017373,-0.0078,1.362
2050.00,7.483059,25.00518,-0.000176,24.017547,-0.0078,1.361
2052.00,7.482641,25.00512,-0.000176,24.017382,-0.0078,1.360
2054.00,7.482698,25.00511,-0.000176,24.016900,-0.0078,1.361
2056.00,7.482102,25.00482,-0.000176,24.016987,-0.0079,1.360
2058.00,7.482806,25.00518,-0.000176,24.017855,-0.0079,1.361
2060.00,7.483267,25.00490,-0.000177,24.016820,-0.0078,1.361
2062.00,7.483310,25.00480,-0.000176,24.016813,-0.0078,1.361
2064.00,7.483703,25.00503,-0.000175,24.017400,-0.0078,1.361
2066.00,7.482534,25.00478,-0.000175,24.017689,-0.0078,1.361
2068.00,7.482477,25.00501,-0.000176,24.017170,-0.0078,1.361
2070.00,7.482981,25.00492,-0.000176,24.017388,-0.0078,1.361
2072.00,7.482707,25.00484,-0.000177,24.017192,-0.0078,1.361
2074.00,7.482568,25.00544,-0.000176,24.017636,-0.0078,1.361
2076.00,7.483235,25.00597,-0.000175,24.018078,-0.0078,1.361
2078.00,7.484089,25.00536,-0.000176,24.017040,-0.0078,1.360
2080.00,7.484082,25.00556,-0.000176,24.017239,-0.0078,1.360
2082.00,7.483575,25.00538,-0.000176,24.017701,-0.0078,1.361
2084.00,7.483722,25.00539,-0.000176,24.016956,-0.0078,1.361
2086.00,7.484233,25.00497,-0.000176,24.016987,-0.0078,1.361
2088.00,7.484300,25.00508,-0.000176,24.016441,-0.0078,1.361
2090.00,7.482633,25.00559,-0.000177,24.017217,-0.0078,1.361
2092.00,7.482054,25.00568,-0.000175,24.017942,-0.0078,1.361
2094.00,7.481768,25.00545,-0.000175,24.017259,-0.0079,1.361
2096.00,7.482038,25.00576,-0.000176,24.017768,-0.0078,1.361
2098.00,7.482131,25.00538,-0.000176,24.017279,-0.0078,1.361
2100.00,7.481495,25.00607,-0.000175,24.016922,-0.0078,1.360
2102.00,7.481917,25.00616,-0.000175,24.017522,-0.0078,1.361
2104.00,7.483200,25.00533,-0.000175,24.017890,-0.0078,1.360
2106.00,7.483078,25.00570,-0.000176,24.017139,-0.0078,1.360
2108.00,7.483508,25.00603,-0.000175,24.017079,-0.0078,1.361
2110.00,7.482412,25.00642,-0.000176,24.017121,-0.0078,1.361
2112.00,7.481935,25.00646,-0.000175,24.017689,-0.0078,1.361
2114.00,7.482372,25.00674,-0.000176,24.018028,-0.0078,1.361
2116.00,7.483255,25.00656,-0.000175,24.017931,-0.0078,1.361
2118.00,7.482567,25.00624,-0.000177,24.017529,-0.0078,1.361
2120.00,7.482314,25.00648,-0.000177,24.016945,-0.0078,1.362
2122.00,7.482206,25.00656,-0.000178,24.017409,-0.0078,1.361
2124.00,7.481307,25.00619,-0.000175,24.017502,-0.0078,1.361
2126.00,7.482057,25.00655,-0.000175,24.017821,-0.0078,1.361
2128.00,7.482898,25.00625,-0.000175,24.017551,-0.0078,1.361
2130.00,7.482789,25.00589,-0.000176,24.017973,-0.0079,1.361
2132.00,7.482902,25.00604,-0.000176,24.017529,-0.0079,1.361
2134.00,7.482812,25.00597,-0.000175,24.017116,-0.0078,1.360
2136.00,7.481539,25.00627,-0.000176,24.017252,-0.0078,1.360
2138.00,7.481836,25.00683,-0.000176,24.017201,-0.0078,1.361
2140.00,7.482119,25.00676,-0.000177,24.017734,-0.0078,1.361
2142.00,7.481556,25.00675,-0.000177,24.016802,-0.0078,1.362
2144.00,7.481596,25.00710,-0.000175,24.017453,-0.0078,1.360
2146.00,7.481645,25.00700,-0.000175,24.017645,-0.0078,1.361
2148.00,7.480728,25.00746,-0.000176,24.017592,-0.0078,1.361
2150.00,7.480846,25.00719,-0.000176,24.017504,-0.0078,1.361
2152.00,7.481462,25.00693,-0.000175,24.017941,-0.0078,1.361
2154.00,7.482798,25.00775,-0.000175,24.017757,-0.0078,1.361
2156.00,7.483325,25.00788,-0.000176,24.017596,-0.0078,1.361
2158.00,7.482264,25.00846,-0.000177,24.017892,-0.0078,1.361
2160.00,7.481634,25.00816,-0.000176,24.017763,-0.0078,1.360
2162.00,7.481931,25.00847,-0.000175,24.017957,-0.0078,1.361
2164.00,7.482867,25.00837,-0.000176,24.017297,-0.0078,1.361
2166.00,7.481819,25.00832,-0.000175,24.017703,-0.0078,1.361
2168.00,7.482241,25.00885,-0.000176,24.017989,-0.0078,1.361
2170.00,7.481720,25.00845,-0.000176,24.017779,-0.0078,1.362
2172.00,7.481414,25.00799,-0.000175,24.017808,-0.0078,1.361
2174.00,7.480426,25.00762,-0.000175,24.017966,-0.0078,1.361
2176.00,7.481176,25.00772,-0.000175,24.017342,-0.0078,1.361
2178.00,7.481348,25.00758,-0.000175,24.017186,-0.0078,1.361
2180.00,7.481471,25.00788,-0.000176,24.017304,-0.0078,1.361
2182.00,7.482163,25.00798,-0.000175,24.017065,-0.0078,1.361
2184.00,7.482307,25.00849,-0.000176,24.017241,-0.0078,1.361
2186.00,7.481971,25.00688,-0.000176,24.017277,-0.0078,1.361
2188.00,7.481790,25.00729,-0.000175,24.017061,-0.0078,1.361
2190.00,7.481313,25.00709,-0.000175,24.017567,-0.0078,1.361
2192.00,7.481416,25.00713,-0.000175,24.017558,-0.0078,1.361
2194.00,7.481090,25.00629,-0.000175,24.017061,-0.0078,1.361
2196.00,7.480179,25.00696,-0.000174,24.017872,-0.0078,1.361
2198.00,7.480066,25.00740,-0.000175,24.017805,-0.0078,1.361
2200.00,7.480837,25.00637,-0.000177,24.017719,-0.0078,1.361
2202.00,7.482273,25.00670,-0.000176,24.017118,-0.0078,1.361
2204.00,7.483252,25.00682,-0.000176,24.017377,-0.0078,1.361
2206.00,7.483205,25.00671,-0.000175,24.018042,-0.0078,1.361
2208.00,7.482358,25.00645,-0.000176,24.017478,-0.0078,1.361
2210.00,7.481778,25.00687,-0.000176,24.017496,-0.0078,1.361
2212.00,7.481439,25.00682,-0.000177,24.017591,-0.0078,1.361
2214.00,7.481702,25.00639,-0.000176,24.016545,-0.0078,1.362
2216.00,7.482069,25.00574,-0.000176,24.017641,-0.0078,1.361
2218.00,7.482240,25.00486,-0.000176,24.017565,-0.0078,1.360
2220.00,7.481903,25.00559,-0.000174,24.017527,-0.0078,1.361
2222.00,7.482736,25.00538,-0.000175,24.017808,-0.0078,1.362
2224.00,7.482991,25.00603,-0.000174,24.017248,-0.0078,1.361
2226.00,7.482922,25.00610,-0.000176,24.017828,-0.0078,1.361
2228.00,7.482640,25.00510,-0.000176,24.017620,-0.0078,1.362
2230.00,7.481913,25.00554,-0.000175,24.017598,-0.0078,1.362
2232.00,7.481866,25.00510,-0.000176,24.017515,-0.0078,1.362
2234.00,7.481729,25.00537,-0.000177,24.017114,-0.0078,1.361
2236.00,7.481945,25.00551,-0.000175,24.017139,-0.0078,1.361
2238.00,7.481933,25.00604,-0.000175,24.017513,-0.0078,1.361
2240.00,7.482209,25.00597,-0.000176,24.016971,-0.0078,1.361
2242.00,7.482337,25.00560,-0.000175,24.017134,-0.0078,1.361
2244.00,7.481844,25.00550,-0.000176,24.017049,-0.0078,1.362
2246.00,7.482707,25.00511,-0.000176,24.017306,-0.0078,1.362
2248.00,7.482575,25.00397,-0.000175,24.017252,-0.0078,1.361
2250.00,7.483167,25.00468,-0.000176,24.017489,-0.0078,1.361
2252.00,7.482681,25.00596,-0.000175,24.017748,-0.0078,1.361
2254.00,7.482203,25.00552,-0.000176,24.017498,-0.0078,1.361
2256.00,7.482187,25.00578,-0.000176,24.018042,-0.0078,1.361
2258.00,7.482349,25.00617,-0.000176,24.018000,-0.0078,1.362
2260.00,7.481377,25.00560,-0.000175,24.017426,-0.0078,1.361
2262.00,7.481033,25.00430,-0.000175,24.017273,-0.0078,1.361
2264.00,7.481313,25.00589,-0.000175,24.017415,-0.0078,1.361
2266.00,7.482109,25.00585,-0.000175,24.017502,-0.0078,1.361
2268.00,7.481879,25.00449,-0.000176,24.017081,-0.0078,1.362
2270.00,7.481221,25.00537,-0.000175,24.016530,-0.0078,1.361
2272.00,7.481193,25.00512,-0.000176,24.017009,-0.0078,1.361
2274.00,7.481911,25.00544,-0.000176,24.017243,-0.0078,1.362
2276.00,7.481761,25.00554,-0.000175,24.017058,-0.0078,1.362
2278.00,7.482263,25.00534,-0.000176,24.017788,-0.0078,1.361
2280.00,7.482544,25.00458,-0.000177,24.017504,-0.0078,1.362
2282.00,7.481989,25.00465,-0.000176,24.017409,-0.0078,1.361
2284.00,7.481015,25.00398,-0.000176,24.017721,-0.0078,1.362
2286.00,7.481253,25.00400,-0.000175,24.017125,-0.0078,1.361
2288.00,7.481892,25.00460,-0.000175,24.017747,-0.0078,1.361
2290.00,7.482708,25.00465,-0.000175,24.018183,-0.0078,1.361
2292.00,7.482354,25.00445,-0.000176,24.017915,-0.0078,1.361
2294.00,7.482302,25.00518,-0.000177,24.017855,-0.0078,1.362
2296.00,7.482660,25.00539,-0.000177,24.017714,-0.0078,1.362
2298.00,7.482960,25.00537,-0.000176,24.017598,-0.0078,1.361
2300.00,7.483046,25.00550,-0.000176,24.017377,-0.0078,1.361
2302.00,7.483161,25.00569,-0.000176,24.017388,-0.0078,1.361
2304.00,7.483231,25.00581,-0.000176,24.017228,-0.0078,1.361
2306.00,7.482568,25.00557,-0.000177,24.017313,-0.0078,1.362
2308.00,7.482377,25.00489,-0.000176,24.016918,-0.0078,1.362
2310.00,7.482433,25.00452,-0.000176,24.017386,-0.0078,1.361
2312.00,7.482597,25.00524,-0.000175,24.017389,-0.0078,1.361
2314.00,7.483040,25.00488,-0.000176,24.017185,-0.0078,1.362
2316.00,7.481852,25.00514,-0.000176,24.017487,-0.0078,1.362
2318.00,7.481677,25.00513,-0.000175,24.016954,-0.0078,1.361
2320.00,7.481516,25.00447,-0.000175,24.017364,-0.0078,1.361
2322.00,7.482102,25.00412,-0.000175,24.017136,-0.0078,1.362
2324.00,7.482467,25.00373,-0.000177,24.017141,-0.0078,1.361
2326.00,7.483252,25.00326,-0.000176,24.016931,-0.0078,1.361
2328.00,7.483490,25.00382,-0.000175,24.017950,-0.0078,1.361
2330.00,7.483023,25.00353,-0.000176,24.016889,-0.0078,1.362
2332.00,7.482218,25.00432,-0.000178,24.017529,-0.0078,1.362
2334.00,7.482327,25.00431,-0.000175,24.017201,-0.0078,1.361
2336.00,7.482773,25.00450,-0.000174,24.017649,-0.0079,1.361
2338.00,7.482971,25.00449,-0.000176,24.017607,-0.0078,1.361
2340.00,7.482325,25.00489,-0.000177,24.017531,-0.0078,1.362
2342.00,7.483048,25.00419,-0.000177,24.017081,-0.0078,1.362
2344.00,7.483060,25.00379,-0.000177,24.018008,-0.0078,1.362
2346.00,7.482741,25.00462,-0.000175,24.018216,-0.0078,1.361
2348.00,7.482992,25.00376,-0.000175,24.017652,-0.0078,1.362
2350.00,7.483130,25.00410,-0.000177,24.017424,-0.0078,1.362
2352.00,7.482796,25.00445,-0.000177,24.017252,-0.0079,1.362
2354.00,7.483313,25.00451,-0.000177,24.017408,-0.0078,1.361
2356.00,7.482802,25.00438,-0.000174,24.017661,-0.0078,1.361
2358.00,7.483538,25.00418,-0.000174,24.017373,-0.0078,1.362
2360.00,7.483864,25.00423,-0.000176,24.017156,-0.0078,1.362
2362.00,7.483306,25.00354,-0.000176,24.017050,-0.0078,1.361
2364.00,7.481876,25.00341,-0.000175,24.017014,-0.0078,1.361
2366.00,7.481451,25.00382,-0.000176,24.017478,-0.0078,1.362
2368.00,7.481594,25.00421,-0.000175,24.017854,-0.0078,1.362
2370.00,7.480497,25.00431,-0.000177,24.017152,-0.0078,1.362
2372.00,7.480907,25.00453,-0.000175,24.017959,-0.0078,1.361
2374.00,7.482367,25.00395,-0.000174,24.017544,-0.0078,1.362
2376.00,7.482012,25.00409,-0.000175,24.017342,-0.0078,1.361
2378.00,7.481063,25.00415,-0.000176,24.017848,-0.0078,1.361
2380.00,7.480791,25.00392,-0.000175,24.017134,-0.0078,1.361
2382.00,7.480929,25.00553,-0.000175,24.017650,-0.0078,1.362
2384.00,7.481570,25.00541,-0.000176,24.017292,-0.0078,1.362
2386.00,7.482131,25.00448,-0.000175,24.017032,-0.0078,1.362
2388.00,7.482054,25.00479,-0.000176,24.017009,-0.0078,1.361
2390.00,7.481381,25.00543,-0.000176,24.017408,-0.0078,1.361
2392.00,7.481267,25.00571,-0.000174,24.017926,-0.0078,1.361
2394.00,7.480967,25.00539,-0.000175,24.017466,-0.0078,1.361
2396.00,7.481874,25.00503,-0.000175,24.017085,-0.0078,1.362
2398.00,7.481824,25.00547,-0.000176,24.017328,-0.0078,1.361
2400.00,7.482223,25.00556,-0.000176,24.017504,-0.0078,1.362
@4,12.0000,24.0
2402.00,7.481130,25.00594,-0.000176,24.018437,-0.0078,1.362
2404.00,7.477618,25.00607,-0.000176,24.018015,-0.0078,1.361
2406.00,7.469176,25.00577,-0.000175,24.017359,-0.0078,1.361
2408.00,7.453135,25.00512,-0.000175,24.017121,-0.0078,1.360
2410.00,7.429405,25.00546,-0.000175,24.017491,-0.0078,1.361
2412.00,7.406349,25.00532,-0.000175,24.017400,-0.0078,1.361
2414.00,7.388402,25.00554,-0.000175,24.017699,-0.0078,1.362
2416.00,7.374228,25.00522,-0.000176,24.017090,-0.0078,1.363
2418.00,7.361318,25.00492,-0.000178,24.017834,-0.0078,1.362
2420.00,7.349318,25.00514,-0.000178,24.017855,-0.0078,1.363
2422.00,7.337749,25.00499,-0.000178,24.017313,-0.0078,1.363
2424.00,7.327530,25.00544,-0.000178,24.017197,-0.0078,1.363
2426.00,7.317915,25.00510,-0.000178,24.017288,-0.0078,1.363
2428.00,7.312541,25.00504,-0.000178,24.017868,-0.0078,1.363
2430.00,7.314279,25.00506,-0.000178,24.017574,-0.0078,1.363
2432.00,7.323927,25.00480,-0.000178,24.017413,-0.0078,1.363
2434.00,7.340906,25.00493,-0.000178,24.017563,-0.0078,1.364
2436.00,7.356929,25.00432,-0.000179,24.017377,-0.0078,1.363
2438.00,7.367356,25.00484,-0.000179,24.017828,-0.0078,1.363
2440.00,7.375098,25.00503,-0.000176,24.017553,-0.0078,1.362
2442.00,7.382395,25.00507,-0.000175,24.018187,-0.0078,1.362
2444.00,7.389527,25.00506,-0.000176,24.016963,-0.0078,1.362
2446.00,7.395668,25.00472,-0.000175,24.017054,-0.0079,1.361
2448.00,7.401316,25.00484,-0.000175,24.017282,-0.0079,1.361
2450.00,7.407336,25.00426,-0.000175,24.017299,-0.0079,1.362
2452.00,7.413149,25.00444,-0.000176,24.016967,-0.0078,1.362
2454.00,7.418746,25.00506,-0.000176,24.017201,-0.0078,1.361
2456.00,7.423484,25.00470,-0.000176,24.017968,-0.0079,1.362
2458.00,7.427793,25.00526,-0.000176,24.017018,-0.0078,1.363
2460.00,7.431619,25.00473,-0.000176,24.017103,-0.0078,1.362
2462.00,7.435693,25.00586,-0.000176,24.017326,-0.0078,1.362
2464.00,7.439816,25.00536,-0.000177,24.016581,-0.0078,1.361
2466.00,7.445020,25.00483,-0.000175,24.016976,-0.0078,1.362
2468.00,7.450403,25.00431,-0.000176,24.017734,-0.0078,1.362
2470.00,7.453769,25.00582,-0.000177,24.017930,-0.0078,1.362
2472.00,7.456840,25.00598,-0.000176,24.017353,-0.0078,1.362
2474.00,7.460560,25.00568,-0.000177,24.017322,-0.0078,1.362
2476.00,7.463713,25.00495,-0.000177,24.017647,-0.0078,1.362
2478.00,7.466526,25.00424,-0.000176,24.017603,-0.0078,1.362
2480.00,7.468129,25.00467,-0.000177,24.017313,-0.0078,1.362
2482.00,7.469253,25.00502,-0.000176,24.017799,-0.0078,1.362
2484.00,7.470500,25.00408,-0.000176,24.017308,-0.0078,1.361
2486.00,7.471062,25.00485,-0.000175,24.017478,-0.0078,1.361
2488.00,7.470990,25.00552,-0.000176,24.017437,-0.0078,1.361
2490.00,7.471064,25.00461,-0.000176,24.017355,-0.0078,1.362
2492.00,7.471572,25.00467,-0.000176,24.017302,-0.0078,1.362
2494.00,7.471202,25.00480,-0.000176,24.017069,-0.0078,1.362
2496.00,7.470435,25.00594,-0.000176,24.017573,-0.0078,1.362
2498.00,7.470961,25.00543,-0.000176,24.017710,-0.0078,1.361
2500.00,7.471090,25.00564,-0.000175,24.017212,-0.0078,1.362
2502.00,7.471226,25.00477,-0.000177,24.017279,-0.0078,1.362
2504.00,7.471543,25.00483,-0.000176,24.017611,-0.0078,1.362
2506.00,7.471917,25.00555,-0.000175,24.017955,-0.0078,1.362
2508.00,7.471852,25.00524,-0.000175,24.017228,-0.0078,1.362
2510.00,7.472597,25.00490,-0.000176,24.016838,-0.0078,1.361
2512.00,7.473176,25.00617,-0.000176,24.017272,-0.0078,1.362
2514.00,7.474547,25.00613,-0.000177,24.017406,-0.0078,1.362
2516.00,7.474675,25.00611,-0.000176,24.017306,-0.0078,1.362
2518.00,7.474653,25.00609,-0.000176,24.017215,-0.0078,1.362
2520.00,7.474912,25.00538,-0.000176,24.018104,-0.0078,1.362
2522.00,7.475207,25.00577,-0.000176,24.017551,-0.0078,1.363
2524.00,7.476250,25.00606,-0.000177,24.017457,-0.0078,1.362
2526.00,7.476739,25.00593,-0.000177,24.017650,-0.0078,1.362
2528.00,7.476630,25.00659,-0.000175,24.017883,-0.0078,1.362
2530.00,7.477304,25.00623,-0.000177,24.017275,-0.0078,1.362
2532.00,7.477659,25.00689,-0.000176,24.016802,-0.0078,1.362
2534.00,7.477392,25.00665,-0.000176,24.016853,-0.0078,1.362
2536.00,7.477970,25.00626,-0.000177,24.018135,-0.0078,1.362
2538.00,7.478397,25.00684,-0.000177,24.017542,-0.0078,1.362
2540.00,7.478964,25.00699,-0.000177,24.017545,-0.0078,1.362
2542.00,7.478939,25.00624,-0.000176,24.017970,-0.0078,1.363
2544.00,7.478960,25.00587,-0.000176,24.017446,-0.0078,1.362
2546.00,7.479565,25.00646,-0.000175,24.017186,-0.0078,1.362
2548.00,7.479684,25.00670,-0.000175,24.017074,-0.0078,1.362
2550.00,7.479626,25.00643,-0.000176,24.017808,-0.0078,1.362
2552.00,7.480149,25.00683,-0.000175,24.017814,-0.0078,1.362
2554.00,7.479962,25.00636,-0.000176,24.018013,-0.0078,1.362
2556.00,7.479796,25.00686,-0.000175,24.017067,-0.0078,1.362
2558.00,7.480131,25.00637,-0.000176,24.017061,-0.0078,1.363
2560.00,7.479645,25.00600,-0.000176,24.017246,-0.0079,1.362
2562.00,7.480296,25.00615,-0.000176,24.017602,-0.0078,1.362
2564.00,7.480776,25.00673,-0.000175,24.017484,-0.0078,1.362
2566.00,7.481144,25.00645,-0.000175,24.016929,-0.0079,1.362
2568.00,7.481397,25.00695,-0.000175,24.017966,-0.0078,1.362
2570.00,7.481668,25.00686,-0.000175,24.017984,-0.0078,1.362
2572.00,7.481579,25.00594,-0.000177,24.017748,-0.0078,1.362
2574.00,7.481062,25.00535,-0.000176,24.017371,-0.0078,1.362
2576.00,7.480925,25.00586,-0.000175,24.017553,-0.0078,1.363
2578.00,7.481898,25.00654,-0.000176,24.018111,-0.0078,1.362
2580.00,7.481681,25.00597,-0.000175,24.017263,-0.0078,1.362
2582.00,7.481464,25.00611,-0.000176,24.017690,-0.0078,1.362
2584.00,7.481947,25.00678,-0.000176,24.017399,-0.0078,1.362
2586.00,7.482050,25.00668,-0.000176,24.016768,-0.0078,1.363
2588.00,7.482615,25.00612,-0.000176,24.016954,-0.0078,1.362
2590.00,7.481948,25.00691,-0.000176,24.017395,-0.0078,1.362
2592.00,7.480728,25.00727,-0.000177,24.017395,-0.0078,1.362
2594.00,7.480267,25.00652,-0.000177,24.017665,-0.0078,1.363
2596.00,7.482104,25.00635,-0.000175,24.017970,-0.0078,1.362
2598.00,7.482521,25.00549,-0.000175,24.017384,-0.0078,1.362
2600.00,7.481299,25.00550,-0.000175,24.017440,-0.0078,1.362
2602.00,7.481416,25.00549,-0.000175,24.017573,-0.0078,1.362
2604.00,7.481554,25.00522,-0.000176,24.017368,-0.0078,1.362
2606.00,7.481094,25.00611,-0.000176,24.017420,-0.0078,1.363
2608.00,7.480770,25.00597,-0.000175,24.016956,-0.0078,1.362
2610.00,7.481639,25.00596,-0.000174,24.017353,-0.0078,1.362
2612.00,7.482491,25.00568,-0.000174,24.017524,-0.0078,1.362
2614.00,7.482740,25.00589,-0.000177,24.017279,-0.0078,1.363
2616.00,7.481714,25.00615,-0.000176,24.017116,-0.0078,1.363
2618.00,7.481833,25.00583,-0.000176,24.017578,-0.0078,1.362
2620.00,7.481488,25.00563,-0.000175,24.017603,-0.0078,1.362
2622.00,7.481365,25.00577,-0.000175,24.017763,-0.0078,1.362
2624.00,7.481186,25.00606,-0.000175,24.016985,-0.0078,1.362
2626.00,7.481164,25.00548,-0.000176,24.017616,-0.0078,1.363
2628.00,7.481765,25.00500,-0.000176,24.017281,-0.0078,1.362
2630.00,7.481466,25.00595,-0.000175,24.017507,-0.0078,1.362
2632.00,7.482100,25.00602,-0.000175,24.017293,-0.0078,1.363
2634.00,7.482573,25.00537,-0.000175,24.016913,-0.0078,1.363
2636.00,7.482410,25.00484,-0.000176,24.017027,-0.0079,1.362
2638.00,7.482507,25.00420,-0.000175,24.017875,-0.0078,1.362
2640.00,7.483012,25.00361,-0.000174,24.018024,-0.0078,1.362
2642.00,7.482905,25.00403,-0.000176,24.018174,-0.0078,1.362
2644.00,7.482391,25.00422,-0.000176,24.018076,-0.0078,1.363
2646.00,7.482303,25.00446,-0.000176,24.017224,-0.0078,1.363
2648.00,7.482100,25.00441,-0.000176,24.018089,-0.0078,1.362
2650.00,7.482668,25.00488,-0.000174,24.017892,-0.0078,1.362
2652.00,7.482661,25.00442,-0.000174,24.017926,-0.0078,1.362
2654.00,7.483131,25.00521,-0.000175,24.017515,-0.0078,1.362
2656.00,7.483417,25.00626,-0.000175,24.017406,-0.0078,1.363
2658.00,7.482543,25.00604,-0.000176,24.017748,-0.0078,1.363
2660.00,7.481852,25.00556,-0.000176,24.017946,-0.0078,1.362
2662.00,7.482595,25.00551,-0.000175,24.017719,-0.0078,1.362
2664.00,7.482518,25.00534,-0.000176,24.017518,-0.0078,1.362
2666.00,7.481646,25.00568,-0.000175,24.018057,-0.0078,1.362
2668.00,7.481439,25.00555,-0.000175,24.017384,-0.0078,1.363
2670.00,7.482041,25.00504,-0.000176,24.017801,-0.0078,1.363
2672.00,7.481944,25.00484,-0.000175,24.017438,-0.0078,1.363
2674.00,7.482028,25.00587,-0.000176,24.017609,-0.0078,1.363
2676.00,7.481936,25.00579,-0.000177,24.017453,-0.0078,1.363
2678.00,7.482402,25.00635,-0.000177,24.017545,-0.0078,1.362
2680.00,7.481677,25.00669,-0.000176,24.017484,-0.0078,1.363
2682.00,7.481602,25.00608,-0.000176,24.018397,-0.0078,1.363
2684.00,7.481980,25.00575,-0.000175,24.017252,-0.0078,1.363
2686.00,7.481991,25.00568,-0.000176,24.017105,-0.0078,1.363
2688.00,7.482805,25.00593,-0.000176,24.017437,-0.0078,1.363
2690.00,7.482713,25.00553,-0.000175,24.017038,-0.0078,1.363
2692.00,7.482238,25.00521,-0.000174,24.017266,-0.0078,1.362
2694.00,7.482029,25.00500,-0.000175,24.017843,-0.0078,1.362
2696.00,7.482481,25.00517,-0.000176,24.017375,-0.0078,1.363
2698.00,7.482760,25.00616,-0.000176,24.017290,-0.0078,1.363
2700.00,7.482547,25.00640,-0.000176,24.017663,-0.0078,1.363
2702.00,7.481586,25.00534,-0.000176,24.017029,-0.0078,1.362
2704.00,7.481314,25.00533,-0.000174,24.017252,-0.0078,1.362
2706.00,7.481099,25.00627,-0.000175,24.018075,-0.0078,1.362
2708.00,7.481433,25.00614,-0.000175,24.017571,-0.0078,1.363
2710.00,7.480504,25.00601,-0.000175,24.018251,-0.0078,1.363
2712.00,7.481614,25.00647,-0.000176,24.017705,-0.0078,1.363
2714.00,7.482912,25.00676,-0.000175,24.017438,-0.0078,1.363
2716.00,7.482301,25.00568,-0.000176,24.018018,-0.0078,1.362
2718.00,7.482661,25.00588,-0.000175,24.017596,-0.0078,1.363
2720.00,7.483246,25.00626,-0.000176,24.018706,-0.0078,1.363
2722.00,7.482798,25.00565,-0.000175,24.017411,-0.0078,1.363
2724.00,7.482509,25.00591,-0.000175,24.017368,-0.0078,1.362
2726.00,7.482704,25.00606,-0.000176,24.017458,-0.0078,1.362
2728.00,7.482968,25.00616,-0.000175,24.017538,-0.0078,1.363
2730.00,7.482448,25.00635,-0.000176,24.017562,-0.0078,1.363
2732.00,7.482900,25.00608,-0.000177,24.018009,-0.0078,1.363
2734.00,7.482297,25.00623,-0.000175,24.018000,-0.0078,1.363
2736.00,7.481260,25.00593,-0.000176,24.017560,-0.0078,1.363
2738.00,7.481498,25.00635,-0.000177,24.017618,-0.0078,1.362
2740.00,7.481378,25.00648,-0.000175,24.017438,-0.0078,1.362
2742.00,7.480930,25.00606,-0.000175,24.017174,-0.0078,1.363
2744.00,7.481206,25.00602,-0.000176,24.016594,-0.0078,1.362
2746.00,7.480798,25.00644,-0.000176,24.017915,-0.0078,1.362
2748.00,7.481044,25.00596,-0.000177,24.017821,-0.0078,1.362
2750.00,7.480783,25.00641,-0.000176,24.017166,-0.0078,1.362
2752.00,7.480481,25.00674,-0.000175,24.017141,-0.0078,1.363
2754.00,7.480050,25.00743,-0.000176,24.017460,-0.0079,1.363
2756.00,7.479623,25.00730,-0.000176,24.017250,-0.0078,1.363
2758.00,7.479223,25.00715,-0.000176,24.017545,-0.0078,1.363
2760.00,7.478930,25.00760,-0.000176,24.017166,-0.0079,1.363
2762.00,7.478895,25.00730,-0.000176,24.017429,-0.0078,1.363
2764.00,7.479306,25.00741,-0.000176,24.017382,-0.0078,1.363
2766.00,7.478766,25.00763,-0.000176,24.017696,-0.0079,1.362
2768.00,7.478537,25.00639,-0.000175,24.017467,-0.0078,1.362
2770.00,7.478655,25.00637,-0.000176,24.017562,-0.0078,1.363
2772.00,7.479928,25.00624,-0.000175,24.017670,-0.0078,1.363
2774.00,7.480441,25.00654,-0.000176,24.017292,-0.0078,1.363
2776.00,7.481180,25.00702,-0.000176,24.017312,-0.0078,1.363
2778.00,7.481484,25.00754,-0.000176,24.017692,-0.0078,1.363
2780.00,7.481133,25.00678,-0.000175,24.017165,-0.0078,1.362
2782.00,7.480533,25.00715,-0.000176,24.016989,-0.0078,1.363
2784.00,7.479700,25.00680,-0.000176,24.016608,-0.0078,1.363
2786.00,7.479307,25.00699,-0.000176,24.017533,-0.0078,1.363
2788.00,7.479387,25.00731,-0.000176,24.017710,-0.0078,1.363
2790.00,7.479760,25.00641,-0.000177,24.017224,-0.0078,1.363
2792.00,7.479657,25.00699,-0.000176,24.017058,-0.0078,1.363
2794.00,7.479245,25.00683,-0.000177,24.017036,-0.0078,1.363
2796.00,7.479798,25.00597,-0.000177,24.017125,-0.0078,1.363
2798.00,7.480636,25.00669,-0.000177,24.017446,-0.0079,1.362
2800.00,7.479999,25.00662,-0.000175,24.017255,-0.0078,1.362
2802.00,7.479968,25.00711,-0.000176,24.017446,-0.0078,1.363
2804.00,7.480540,25.00699,-0.000176,24.018015,-0.0078,1.363
2806.00,7.481061,25.00725,-0.000176,24.018073,-0.0078,1.363
2808.00,7.481046,25.00745,-0.000177,24.017089,-0.0078,1.363
2810.00,7.480681,25.00728,-0.000175,24.017375,-0.0078,1.363
2812.00,7.480326,25.00743,-0.000176,24.017234,-0.0078,1.363
2814.00,7.480822,25.00782,-0.000176,24.018028,-0.0078,1.363
2816.00,7.480456,25.00779,-0.000176,24.017273,-0.0078,1.362
2818.00,7.480486,25.00824,-0.000176,24.017342,-0.0078,1.363
2820.00,7.481652,25.00783,-0.000175,24.017703,-0.0078,1.363
2822.00,7.481432,25.00806,-0.000175,24.017321,-0.0078,1.362
2824.00,7.481375,25.00812,-0.000176,24.017600,-0.0078,1.363
2826.00,7.481323,25.00817,-0.000176,24.017518,-0.0078,1.363
2828.00,7.481166,25.00814,-0.000175,24.017208,-0.0078,1.363
2830.00,7.480755,25.00830,-0.000176,24.017373,-0.0078,1.362
2832.00,7.479885,25.00799,-0.000176,24.017692,-0.0078,1.363
2834.00,7.479279,25.00851,-0.000176,24.017658,-0.0078,1.363
2836.00,7.479119,25.00894,-0.000176,24.017455,-0.0078,1.363
2838.00,7.479201,25.00815,-0.000176,24.017569,-0.0078,1.363
2840.00,7.480652,25.00842,-0.000176,24.018211,-0.0078,1.362
2842.00,7.480196,25.00848,-0.000176,24.017612,-0.0078,1.363
2844.00,7.479166,25.00809,-0.000176,24.017165,-0.0078,1.363
2846.00,7.478464,25.00883,-0.000176,24.017362,-0.0078,1.363
2848.00,7.478358,25.00818,-0.000177,24.017469,-0.0078,1.363
2850.00,7.478900,25.00825,-0.000175,24.018283,-0.0078,1.362
2852.00,7.479947,25.00905,-0.000175,24.017627,-0.0078,1.362
2854.00,7.479244,25.00902,-0.000174,24.017186,-0.0078,1.362
2856.00,7.478399,25.00880,-0.000175,24.017899,-0.0078,1.364
2858.00,7.477984,25.00926,-0.000175,24.017284,-0.0078,1.363
2860.00,7.477820,25.00894,-0.000176,24.017020,-0.0078,1.363
2862.00,7.478474,25.00881,-0.000176,24.017544,-0.0078,1.362
2864.00,7.478700,25.00795,-0.000176,24.017484,-0.0078,1.363
2866.00,7.478752,25.00784,-0.000175,24.017558,-0.0078,1.363
2868.00,7.479464,25.00812,-0.000175,24.017569,-0.0078,1.363
2870.00,7.479422,25.00801,-0.000176,24.017825,-0.0078,1.363
2872.00,7.478679,25.00814,-0.000175,24.017344,-0.0078,1.363
2874.00,7.479323,25.00701,-0.000175,24.017038,-0.0078,1.362
2876.00,7.480169,25.00674,-0.000175,24.017707,-0.0078,1.363
2878.00,7.479848,25.00787,-0.000174,24.017690,-0.0078,1.363
2880.00,7.479608,25.00716,-0.000175,24.017687,-0.0078,1.363
2882.00,7.479997,25.00762,-0.000176,24.016818,-0.0079,1.363
2884.00,7.479801,25.00684,-0.000176,24.016909,-0.0078,1.363
2886.00,7.479860,25.00683,-0.000175,24.017386,-0.0078,1.363
2888.00,7.480014,25.00681,-0.000175,24.017576,-0.0078,1.362
2890.00,7.480172,25.00667,-0.000175,24.017908,-0.0078,1.363
2892.00,7.480489,25.00711,-0.000174,24.018194,-0.0078,1.363
2894.00,7.482001,25.00702,-0.000175,24.017339,-0.0078,1.363
2896.00,7.482547,25.00733,-0.000176,24.016983,-0.0078,1.364
2898.00,7.481604,25.00767,-0.000176,24.017449,-0.0078,1.363
2900.00,7.481891,25.00731,-0.000175,24.017130,-0.0078,1.363
2902.00,7.481603,25.00689,-0.000176,24.016875,-0.0078,1.363
2904.00,7.481275,25.00701,-0.000175,24.017558,-0.0078,1.363
2906.00,7.481045,25.00646,-0.000175,24.017219,-0.0078,1.363
2908.00,7.481132,25.00643,-0.000176,24.017268,-0.0078,1.363
2910.00,7.480975,25.00740,-0.000176,24.017598,-0.0078,1.362
2912.00,7.480529,25.00760,-0.000176,24.018167,-0.0078,1.363
2914.00,7.480958,25.00736,-0.000174,24.017386,-0.0078,1.363
2916.00,7.479847,25.00687,-0.000174,24.016920,-0.0078,1.363
2918.00,7.479437,25.00739,-0.000175,24.017464,-0.0078,1.363
2920.00,7.478627,25.00752,-0.000177,24.017774,-0.0078,1.363
2922.00,7.478913,25.00757,-0.000176,24.017458,-0.0077,1.363
2924.00,7.479098,25.00720,-0.000176,24.018415,-0.0078,1.363
2926.00,7.479766,25.00670,-0.000176,24.017848,-0.0078,1.363
2928.00,7.479217,25.00691,-0.000175,24.017812,-0.0078,1.362
2930.00,7.478537,25.00720,-0.000176,24.018269,-0.0078,1.364
2932.00,7.478815,25.00698,-0.000177,24.018086,-0.0078,1.364
2934.00,7.478957,25.00766,-0.000176,24.017221,-0.0078,1.363
2936.00,7.478956,25.00779,-0.000176,24.017317,-0.0078,1.362
2938.00,7.479291,25.00634,-0.000175,24.016681,-0.0078,1.363
2940.00,7.479864,25.00719,-0.000175,24.017388,-0.0078,1.363
2942.00,7.479502,25.00657,-0.000176,24.017263,-0.0078,1.363
2944.00,7.479554,25.00723,-0.000177,24.017290,-0.0078,1.363
2946.00,7.479434,25.00677,-0.000177,24.017266,-0.0078,1.363
2948.00,7.479662,25.00708,-0.000175,24.017734,-0.0078,1.363
2950.00,7.479750,25.00712,-0.000176,24.017756,-0.0078,1.363
2952.00,7.479775,25.00679,-0.000176,24.017299,-0.0078,1.363
2954.00,7.479814,25.00648,-0.000176,24.017683,-0.0078,1.363
2956.00,7.478809,25.00748,-0.000176,24.017003,-0.0078,1.363
2958.00,7.479069,25.00682,-0.000175,24.016760,-0.0078,1.363
2960.00,7.478860,25.00649,-0.000175,24.017745,-0.0078,1.364
2962.00,7.479177,25.00600,-0.000177,24.017801,-0.0078,1.363
2964.00,7.479734,25.00628,-0.000177,24.017333,-0.0078,1.363
2966.00,7.478992,25.00548,-0.000177,24.017723,-0.0078,1.363
2968.00,7.478952,25.00683,-0.000177,24.018064,-0.0078,1.363
2970.00,7.479921,25.00612,-0.000176,24.016875,-0.0078,1.363
2972.00,7.479959,25.00567,-0.000176,24.017286,-0.0078,1.363
2974.00,7.479171,25.00589,-0.000175,24.017121,-0.0078,1.363
2976.00,7.478797,25.00602,-0.000175,24.017821,-0.0078,1.363
2978.00,7.478344,25.00675,-0.000175,24.018136,-0.0078,1.363
2980.00,7.478349,25.00687,-0.000175,24.017370,-0.0078,1.364
2982.00,7.477947,25.00679,-0.000176,24.017455,-0.0078,1.363
2984.00,7.477720,25.00710,-0.000175,24.017391,-0.0078,1.363
2986.00,7.478013,25.00698,-0.000175,24.018145,-0.0078,1.363
2988.00,7.477597,25.00661,-0.000177,24.017063,-0.0078,1.364
2990.00,7.478079,25.00666,-0.000177,24.017391,-0.0078,1.363
2992.00,7.478621,25.00708,-0.000176,24.017625,-0.0078,1.363
2994.00,7.479731,25.00719,-0.000175,24.017134,-0.0078,1.363
2996.00,7.480240,25.00672,-0.000176,24.017489,-0.0078,1.363
2998.00,7.480120,25.00731,-0.000176,24.017830,-0.0078,1.363
3000.00,7.479644,25.00663,-0.000175,24.017694,-0.0078,1.363
@5,12.0000,24.0
3002.00,7.479519,25.00710,-0.000176,24.017052,-0.0078,1.363
3004.00,7.476996,25.00709,-0.000176,24.017652,-0.0078,1.363
3006.00,7.468423,25.00767,-0.000176,24.017306,-0.0078,1.363
3008.00,7.454834,25.00729,-0.000175,24.017576,-0.0078,1.362
3010.00,7.432207,25.00684,-0.000174,24.017553,-0.0078,1.362
3012.00,7.409145,25.00718,-0.000174,24.017641,-0.0078,1.363
3014.00,7.391057,25.00703,-0.000174,24.017413,-0.0078,1.364
3016.00,7.377693,25.00701,-0.000175,24.017036,-0.0078,1.364
3018.00,7.365581,25.00749,-0.000178,24.017469,-0.0078,1.364
3020.00,7.355310,25.00752,-0.000178,24.017665,-0.0078,1.364
3022.00,7.345221,25.00771,-0.000178,24.017525,-0.0078,1.364
3024.00,7.335168,25.00864,-0.000179,24.017694,-0.0078,1.365
3026.00,7.325199,25.00802,-0.000178,24.017768,-0.0078,1.364
3028.00,7.319845,25.00844,-0.000177,24.016953,-0.0078,1.365
3030.00,7.320502,25.00813,-0.000178,24.017480,-0.0078,1.365
3032.00,7.330320,25.00765,-0.000177,24.017797,-0.0078,1.366
3034.00,7.347772,25.00707,-0.000178,24.017665,-0.0078,1.366
3036.00,7.362950,25.00821,-0.000178,24.017837,-0.0077,1.365
3038.00,7.373777,25.00761,-0.000176,24.017678,-0.0078,1.364
3040.00,7.382027,25.00773,-0.000174,24.017585,-0.0078,1.364
3042.00,7.389009,25.00771,-0.000175,24.017322,-0.0078,1.364
3044.00,7.395646,25.00763,-0.000175,24.017072,-0.0078,1.363
3046.00,7.401728,25.00727,-0.000175,24.017993,-0.0078,1.364
3048.00,7.407651,25.00777,-0.000175,24.017063,-0.0078,1.363
3050.00,7.413135,25.00744,-0.000174,24.017108,-0.0078,1.364
3052.00,7.418574,25.00784,-0.000175,24.018102,-0.0078,1.364
3054.00,7.422830,25.00717,-0.000176,24.017759,-0.0078,1.363
3056.00,7.426679,25.00724,-0.000175,24.017658,-0.0078,1.364
3058.00,7.431609,25.00795,-0.000176,24.017710,-0.0078,1.364
3060.00,7.436348,25.00761,-0.000176,24.018115,-0.0078,1.363
3062.00,7.439674,25.00732,-0.000176,24.017607,-0.0078,1.363
3064.00,7.444189,25.00769,-0.000175,24.017792,-0.0078,1.363
3066.00,7.447107,25.00750,-0.000176,24.017569,-0.0078,1.364
3068.00,7.449717,25.00727,-0.000175,24.017609,-0.0078,1.364
3070.00,7.453287,25.00786,-0.000175,24.017868,-0.0078,1.364
3072.00,7.456676,25.00737,-0.000175,24.017699,-0.0078,1.364
3074.00,7.460172,25.00809,-0.000175,24.017683,-0.0078,1.363
3076.00,7.462159,25.00793,-0.000175,24.017736,-0.0078,1.363
3078.00,7.463818,25.00786,-0.000175,24.017848,-0.0078,1.363
3080.00,7.465651,25.00752,-0.000175,24.017806,-0.0078,1.364
3082.00,7.467979,25.00794,-0.000176,24.018018,-0.0078,1.363
3084.00,7.468627,25.00860,-0.000176,24.017435,-0.0078,1.363
3086.00,7.468817,25.00894,-0.000177,24.017571,-0.0078,1.364
3088.00,7.470003,25.00898,-0.000175,24.017507,-0.0077,1.363
3090.00,7.471133,25.00884,-0.000174,24.017250,-0.0078,1.363
3092.00,7.472321,25.00840,-0.000174,24.017440,-0.0078,1.364
3094.00,7.473400,25.00866,-0.000175,24.017890,-0.0078,1.363
3096.00,7.473668,25.00908,-0.000175,24.017886,-0.0078,1.363
3098.00,7.474113,25.00927,-0.000175,24.017527,-0.0078,1.363
3100.00,7.474474,25.00842,-0.000174,24.017237,-0.0078,1.363
3102.00,7.474505,25.00856,-0.000174,24.017901,-0.0078,1.363
3104.00,7.474062,25.00851,-0.000174,24.017505,-0.0078,1.364
3106.00,7.474313,25.00823,-0.000176,24.017603,-0.0078,1.364
3108.00,7.474728,25.00801,-0.000175,24.017346,-0.0078,1.363
3110.00,7.475606,25.00704,-0.000176,24.017382,-0.0078,1.364
3112.00,7.475657,25.00788,-0.000176,24.017663,-0.0078,1.363
3114.00,7.476147,25.00754,-0.000176,24.017362,-0.0078,1.364
3116.00,7.477021,25.00841,-0.000177,24.017582,-0.0078,1.363
3118.00,7.477629,25.00845,-0.000175,24.017194,-0.0078,1.363
3120.00,7.478118,25.00930,-0.000175,24.017326,-0.0078,1.364
3122.00,7.478544,25.00894,-0.000175,24.017776,-0.0078,1.364
3124.00,7.477732,25.00884,-0.000177,24.017270,-0.0078,1.363
3126.00,7.477870,25.00918,-0.000176,24.017313,-0.0078,1.363
3128.00,7.477819,25.00892,-0.000175,24.017616,-0.0078,1.363
3130.00,7.478242,25.00905,-0.000175,24.017621,-0.0078,1.364
3132.00,7.478959,25.00975,-0.000176,24.017404,-0.0078,1.363
3134.00,7.478486,25.00876,-0.000176,24.018116,-0.0078,1.363
3136.00,7.478397,25.00810,-0.000175,24.017264,-0.0078,1.363
3138.00,7.479472,25.00810,-0.000175,24.017370,-0.0078,1.364
3140.00,7.479682,25.00857,-0.000176,24.017317,-0.0078,1.364
3142.00,7.479165,25.00788,-0.000176,24.017478,-0.0078,1.363
3144.00,7.479350,25.00812,-0.000175,24.017669,-0.0078,1.363
3146.00,7.479098,25.00846,-0.000176,24.017313,-0.0078,1.363
3148.00,7.479014,25.00787,-0.000176,24.017772,-0.0078,1.363
3150.00,7.480050,25.00787,-0.000175,24.017154,-0.0078,1.364
3152.00,7.480456,25.00727,-0.000175,24.017018,-0.0078,1.364
3154.00,7.479990,25.00783,-0.000175,24.016920,-0.0078,1.364
3156.00,7.479755,25.00821,-0.000176,24.017607,-0.0078,1.363
3158.00,7.480478,25.00840,-0.000175,24.017286,-0.0078,1.364
3160.00,7.480249,25.00871,-0.000175,24.017089,-0.0078,1.363
3162.00,7.480116,25.00876,-0.000175,24.017257,-0.0078,1.363
3164.00,7.479858,25.00902,-0.000176,24.017241,-0.0078,1.363
3166.00,7.479579,25.00845,-0.000176,24.018145,-0.0078,1.363
3168.00,7.480322,25.00841,-0.000175,24.017707,-0.0078,1.363
3170.00,7.480123,25.00715,-0.000175,24.018044,-0.0078,1.363
3172.00,7.479993,25.00724,-0.000176,24.017402,-0.0078,1.363
3174.00,7.480379,25.00785,-0.000176,24.017719,-0.0078,1.364
3176.00,7.480530,25.00823,-0.000176,24.017558,-0.0078,1.364
3178.00,7.480845,25.00887,-0.000176,24.017821,-0.0078,1.363
3180.00,7.480458,25.00794,-0.000176,24.017444,-0.0079,1.363
3182.00,7.480575,25.00800,-0.000175,24.016844,-0.0078,1.363
3184.00,7.480121,25.00745,-0.000175,24.016521,-0.0078,1.363
3186.00,7.479591,25.00770,-0.000176,24.017957,-0.0078,1.363
3188.00,7.479647,25.00744,-0.000176,24.017241,-0.0078,1.363
3190.00,7.480181,25.00831,-0.000175,24.017794,-0.0078,1.364
3192.00,7.480744,25.00821,-0.000175,24.018075,-0.0079,1.364
3194.00,7.480526,25.00822,-0.000175,24.017397,-0.0078,1.363
3196.00,7.480527,25.00846,-0.000176,24.017067,-0.0078,1.364
3198.00,7.480985,25.00802,-0.000175,24.017226,-0.0078,1.364
3200.00,7.480617,25.00785,-0.000175,24.017322,-0.0078,1.363
3202.00,7.479854,25.00812,-0.000174,24.018028,-0.0078,1.363
3204.00,7.479858,25.00748,-0.000175,24.017192,-0.0078,1.363
3206.00,7.479597,25.00709,-0.000176,24.017837,-0.0078,1.363
3208.00,7.479606,25.00693,-0.000175,24.018026,-0.0078,1.363
3210.00,7.479278,25.00645,-0.000176,24.017239,-0.0078,1.364
3212.00,7.479615,25.00745,-0.000175,24.017516,-0.0078,1.363
3214.00,7.480007,25.00740,-0.000175,24.017417,-0.0078,1.363
3216.00,7.479921,25.00715,-0.000175,24.017556,-0.0078,1.363
3218.00,7.479667,25.00711,-0.000175,24.017756,-0.0078,1.363
3220.00,7.480013,25.00664,-0.000176,24.017904,-0.0078,1.364
3222.00,7.479975,25.00774,-0.000176,24.017975,-0.0078,1.364
3224.00,7.480139,25.00798,-0.000175,24.017328,-0.0078,1.363
3226.00,7.480067,25.00782,-0.000175,24.017810,-0.0078,1.363
3228.00,7.480162,25.00722,-0.000176,24.017257,-0.0078,1.364
3230.00,7.480196,25.00727,-0.000176,24.016898,-0.0078,1.364
3232.00,7.479281,25.00682,-0.000176,24.017725,-0.0078,1.363
3234.00,7.479701,25.00718,-0.000176,24.017712,-0.0078,1.364
3236.00,7.480052,25.00732,-0.000176,24.016905,-0.0078,1.364
3238.00,7.481159,25.00736,-0.000176,24.017130,-0.0078,1.363
3240.00,7.481258,25.00706,-0.000176,24.016967,-0.0078,1.364
3242.00,7.480604,25.00662,-0.000175,24.017522,-0.0078,1.363
3244.00,7.480785,25.00680,-0.000174,24.018174,-0.0078,1.363
3246.00,7.480140,25.00643,-0.000175,24.017509,-0.0078,1.364
3248.00,7.479664,25.00622,-0.000176,24.017605,-0.0078,1.363
3250.00,7.479280,25.00697,-0.000175,24.017939,-0.0078,1.363
3252.00,7.478728,25.00694,-0.000176,24.017496,-0.0078,1.363
3254.00,7.478815,25.00656,-0.000176,24.017464,-0.0078,1.363
3256.00,7.478884,25.00664,-0.000177,24.017328,-0.0078,1.363
3258.00,7.477424,25.00689,-0.000177,24.017279,-0.0078,1.363
3260.00,7.477143,25.00686,-0.000177,24.017277,-0.0078,1.363
3262.00,7.477750,25.00692,-0.000176,24.017429,-0.0078,1.363
3264.00,7.477205,25.00627,-0.000177,24.017585,-0.0078,1.364
3266.00,7.477205,25.00563,-0.000176,24.017429,-0.0078,1.363
3268.00,7.477561,25.00608,-0.000176,24.017444,-0.0078,1.363
3270.00,7.477470,25.00590,-0.000178,24.017433,-0.0078,1.364
3272.00,7.477754,25.00610,-0.000177,24.017708,-0.0078,1.363
3274.00,7.478355,25.00589,-0.000176,24.016973,-0.0078,1.364
3276.00,7.478457,25.00700,-0.000176,24.017462,-0.0078,1.363
3278.00,7.477941,25.00716,-0.000176,24.017725,-0.0078,1.363
3280.00,7.477149,25.00650,-0.000177,24.017605,-0.0078,1.364
3282.00,7.477124,25.00720,-0.000177,24.017821,-0.0078,1.364
3284.00,7.478420,25.00713,-0.000177,24.017658,-0.0078,1.363
3286.00,7.478476,25.00756,-0.000176,24.017014,-0.0078,1.363
3288.00,7.479266,25.00792,-0.000176,24.017315,-0.0078,1.363
3290.00,7.480434,25.00794,-0.000175,24.017578,-0.0078,1.364
3292.00,7.480491,25.00821,-0.000175,24.017199,-0.0078,1.363
3294.00,7.480141,25.00830,-0.000176,24.017857,-0.0078,1.364
3296.00,7.479158,25.00822,-0.000176,24.017511,-0.0078,1.364
3298.00,7.479084,25.00770,-0.000176,24.018283,-0.0078,1.364
3300.00,7.479294,25.00687,-0.000176,24.018292,-0.0078,1.363
3302.00,7.478804,25.00694,-0.000175,24.017710,-0.0078,1.363
3304.00,7.479019,25.00735,-0.000175,24.017647,-0.0078,1.363
3306.00,7.479397,25.00719,-0.000175,24.018183,-0.0078,1.364
3308.00,7.479665,25.00683,-0.000176,24.018214,-0.0078,1.364
3310.00,7.479067,25.00647,-0.000176,24.017353,-0.0078,1.363
3312.00,7.478362,25.00643,-0.000176,24.017658,-0.0078,1.363
3314.00,7.478740,25.00636,-0.000177,24.017654,-0.0078,1.363
3316.00,7.478208,25.00651,-0.000176,24.017663,-0.0078,1.364
3318.00,7.477976,25.00671,-0.000175,24.017872,-0.0078,1.363
3320.00,7.478922,25.00615,-0.000174,24.016893,-0.0078,1.363
3322.00,7.479667,25.00678,-0.000176,24.017631,-0.0078,1.364
3324.00,7.479800,25.00687,-0.000177,24.017388,-0.0078,1.364
3326.00,7.479573,25.00754,-0.000176,24.016889,-0.0078,1.364
3328.00,7.479739,25.00656,-0.000174,24.016875,-0.0078,1.363
3330.00,7.479241,25.00775,-0.000174,24.017612,-0.0078,1.363
3332.00,7.478576,25.00759,-0.000176,24.017685,-0.0078,1.363
3334.00,7.478840,25.00702,-0.000175,24.017783,-0.0078,1.364
3336.00,7.478793,25.00701,-0.000176,24.017973,-0.0078,1.364
3338.00,7.477744,25.00742,-0.000176,24.017930,-0.0078,1.364
3340.00,7.477392,25.00764,-0.000177,24.017337,-0.0078,1.364
3342.00,7.477762,25.00716,-0.000175,24.017072,-0.0078,1.364
3344.00,7.478821,25.00702,-0.000175,24.017440,-0.0078,1.364
3346.00,7.479317,25.00725,-0.000176,24.017953,-0.0078,1.363
3348.00,7.479805,25.00744,-0.000174,24.017569,-0.0078,1.364
3350.00,7.479705,25.00742,-0.000174,24.017919,-0.0078,1.364
3352.00,7.478885,25.00813,-0.000175,24.018270,-0.0078,1.363
3354.00,7.477889,25.00757,-0.000176,24.017718,-0.0078,1.364
3356.00,7.477690,25.00689,-0.000176,24.017504,-0.0078,1.364
3358.00,7.477922,25.00801,-0.000176,24.017348,-0.0077,1.363
3360.00,7.477364,25.00846,-0.000175,24.017870,-0.0078,1.363
3362.00,7.477347,25.00735,-0.000176,24.017342,-0.0078,1.364
3364.00,7.478760,25.00785,-0.000175,24.018247,-0.0078,1.364
3366.00,7.479165,25.00794,-0.000174,24.017834,-0.0078,1.363
3368.00,7.478940,25.00792,-0.000176,24.017471,-0.0078,1.364
3370.00,7.477531,25.00785,-0.000176,24.018122,-0.0078,1.364
3372.00,7.477460,25.00746,-0.000175,24.016954,-0.0078,1.364
3374.00,7.477301,25.00795,-0.000176,24.017212,-0.0078,1.364
3376.00,7.478006,25.00746,-0.000175,24.017393,-0.0078,1.363
3378.00,7.478132,25.00738,-0.000176,24.017261,-0.0078,1.364
3380.00,7.477639,25.00671,-0.000175,24.018272,-0.0078,1.364
3382.00,7.477061,25.00756,-0.000177,24.017623,-0.0078,1.363
3384.00,7.476811,25.00788,-0.000176,24.018008,-0.0078,1.364
3386.00,7.476690,25.00772,-0.000175,24.017915,-0.0078,1.364
3388.00,7.477217,25.00812,-0.000175,24.018008,-0.0078,1.364
3390.00,7.477369,25.00798,-0.000177,24.017556,-0.0078,1.364
3392.00,7.477746,25.00798,-0.000176,24.017391,-0.0078,1.363
3394.00,7.477368,25.00760,-0.000175,24.017689,-0.0078,1.363
3396.00,7.477362,25.00725,-0.000175,24.017370,-0.0078,1.364
3398.00,7.477898,25.00762,-0.000176,24.017351,-0.0078,1.364
3400.00,7.477893,25.00737,-0.000177,24.017788,-0.0078,1.364
3402.00,7.478245,25.00759,-0.000175,24.017685,-0.0078,1.363
3404.00,7.478858,25.00760,-0.000174,24.017462,-0.0078,1.363
3406.00,7.478719,25.00798,-0.000176,24.018071,-0.0077,1.364
3408.00,7.479423,25.00689,-0.000175,24.018015,-0.0078,1.363
3410.00,7.478484,25.00693,-0.000176,24.017620,-0.0078,1.364
3412.00,7.478566,25.00657,-0.000175,24.017788,-0.0078,1.364
3414.00,7.479048,25.00631,-0.000176,24.017790,-0.0078,1.364
3416.00,7.478678,25.00710,-0.000176,24.018113,-0.0078,1.364
3418.00,7.478740,25.00704,-0.000177,24.017422,-0.0078,1.364
3420.00,7.479506,25.00646,-0.000175,24.017611,-0.0078,1.363
3422.00,7.479760,25.00637,-0.000176,24.017491,-0.0078,1.364
3424.00,7.479476,25.00565,-0.000176,24.017206,-0.0078,1.364
3426.00,7.478852,25.00624,-0.000177,24.017536,-0.0078,1.365
3428.00,7.478905,25.00688,-0.000176,24.017924,-0.0078,1.363
3430.00,7.478920,25.00657,-0.000176,24.017486,-0.0078,1.364
3432.00,7.479000,25.00658,-0.000177,24.017366,-0.0079,1.364
3434.00,7.479084,25.00661,-0.000176,24.017458,-0.0078,1.364
3436.00,7.478908,25.00679,-0.000176,24.017444,-0.0078,1.364
3438.00,7.478685,25.00662,-0.000177,24.018401,-0.0078,1.364
3440.00,7.479421,25.00748,-0.000175,24.017281,-0.0078,1.364
3442.00,7.479400,25.00735,-0.000175,24.017375,-0.0078,1.364
3444.00,7.478737,25.00809,-0.000176,24.017375,-0.0078,1.364
3446.00,7.478652,25.00768,-0.000175,24.017591,-0.0078,1.364
3448.00,7.478505,25.00748,-0.000176,24.017902,-0.0078,1.364
3450.00,7.479356,25.00807,-0.000176,24.017150,-0.0078,1.364
3452.00,7.479713,25.00791,-0.000175,24.017556,-0.0078,1.364
3454.00,7.480123,25.00818,-0.000175,24.017582,-0.0078,1.364
3456.00,7.479916,25.00820,-0.000176,24.017224,-0.0078,1.364
3458.00,7.480135,25.00797,-0.000175,24.017986,-0.0078,1.364
3460.00,7.480140,25.00784,-0.000176,24.017547,-0.0078,1.364
3462.00,7.479401,25.00763,-0.000176,24.016847,-0.0078,1.364
3464.00,7.480596,25.00791,-0.000176,24.017522,-0.0078,1.364
3466.00,7.480449,25.00871,-0.000176,24.017386,-0.0078,1.364
3468.00,7.480982,25.00802,-0.000176,24.017221,-0.0078,1.363
3470.00,7.480142,25.00858,-0.000175,24.017462,-0.0079,1.364
3472.00,7.479872,25.00829,-0.000175,24.017507,-0.0078,1.364
3474.00,7.479320,25.00838,-0.000176,24.017806,-0.0078,1.365
3476.00,7.479061,25.00784,-0.000176,24.017224,-0.0078,1.364
3478.00,7.479433,25.00836,-0.000175,24.017304,-0.0078,1.364
3480.00,7.478605,25.00734,-0.000175,24.017565,-0.0078,1.364
3482.00,7.478059,25.00729,-0.000176,24.017471,-0.0078,1.363
3484.00,7.478102,25.00715,-0.000176,24.017159,-0.0078,1.364
3486.00,7.477934,25.00694,-0.000177,24.017353,-0.0078,1.364
3488.00,7.478240,25.00672,-0.000177,24.017141,-0.0078,1.364
3490.00,7.479436,25.00691,-0.000176,24.017335,-0.0078,1.364
3492.00,7.479475,25.00722,-0.000176,24.017373,-0.0078,1.364
3494.00,7.480092,25.00730,-0.000176,24.018164,-0.0078,1.364
3496.00,7.480554,25.00759,-0.000177,24.017660,-0.0078,1.364
3498.00,7.480069,25.00835,-0.000177,24.017040,-0.0078,1.364
3500.00,7.479704,25.00870,-0.000175,24.017424,-0.0078,1.364
3502.00,7.480195,25.00799,-0.000175,24.017181,-0.0078,1.365
3504.00,7.480483,25.00729,-0.000176,24.018018,-0.0078,1.364
3506.00,7.479611,25.00879,-0.000175,24.017203,-0.0078,1.364
3508.00,7.479750,25.00992,-0.000174,24.017107,-0.0078,1.364
3510.00,7.480560,25.00999,-0.000175,24.017745,-0.0078,1.364
3512.00,7.479652,25.00899,-0.000176,24.018051,-0.0078,1.364
3514.00,7.479695,25.00879,-0.000176,24.017335,-0.0078,1.364
3516.00,7.479948,25.00774,-0.000175,24.017359,-0.0078,1.364
3518.00,7.479896,25.00800,-0.000175,24.017538,-0.0078,1.364
3520.00,7.480019,25.00817,-0.000176,24.017264,-0.0079,1.364
3522.00,7.480299,25.00854,-0.000177,24.017272,-0.0078,1.364
3524.00,7.480282,25.00814,-0.000175,24.017188,-0.0078,1.364
3526.00,7.479971,25.00807,-0.000176,24.017473,-0.0078,1.365
3528.00,7.479727,25.00742,-0.000176,24.017447,-0.0078,1.364
3530.00,7.480412,25.00820,-0.000177,24.017783,-0.0078,1.365
3532.00,7.480292,25.00824,-0.000175,24.016202,-0.0078,1.364
3534.00,7.479262,25.00813,-0.000176,24.017408,-0.0078,1.364
3536.00,7.478979,25.00825,-0.000174,24.017224,-0.0078,1.364
3538.00,7.478298,25.00845,-0.000176,24.016916,-0.0078,1.364
3540.00,7.478625,25.00919,-0.000175,24.017632,-0.0078,1.364
3542.00,7.478428,25.00863,-0.000177,24.017712,-0.0078,1.364
3544.00,7.478576,25.00858,-0.000176,24.017161,-0.0078,1.364
3546.00,7.479016,25.00789,-0.000177,24.017843,-0.0078,1.364
3548.00,7.479096,25.00724,-0.000176,24.017449,-0.0079,1.364
3550.00,7.479549,25.00775,-0.000176,24.017310,-0.0078,1.364
3552.00,7.478919,25.00819,-0.000177,24.016934,-0.0078,1.365
3554.00,7.478825,25.00825,-0.000177,24.016713,-0.0078,1.364
3556.00,7.478871,25.00785,-0.000177,24.017763,-0.0079,1.364
3558.00,7.479028,25.00837,-0.000177,24.018009,-0.0078,1.364
3560.00,7.479614,25.00842,-0.000175,24.017921,-0.0078,1.364
3562.00,7.479292,25.00860,-0.000175,24.017716,-0.0078,1.364
3564.00,7.479194,25.00834,-0.000177,24.016905,-0.0078,1.365
3566.00,7.480005,25.00825,-0.000177,24.017683,-0.0078,1.364
3568.00,7.480023,25.00905,-0.000176,24.017634,-0.0078,1.364
3570.00,7.480028,25.00909,-0.000174,24.017020,-0.0078,1.364
3572.00,7.480101,25.00837,-0.000175,24.017246,-0.0078,1.365
3574.00,7.479349,25.00799,-0.000176,24.017835,-0.0078,1.365
3576.00,7.479528,25.00818,-0.000177,24.017455,-0.0078,1.365
3578.00,7.478685,25.00893,-0.000177,24.016978,-0.0078,1.364
3580.00,7.478041,25.00880,-0.000177,24.016878,-0.0079,1.364
3582.00,7.477830,25.00841,-0.000176,24.017534,-0.0078,1.364
3584.00,7.477690,25.00831,-0.000177,24.017302,-0.0078,1.364
3586.00,7.478658,25.00851,-0.000176,24.017431,-0.0078,1.364
3588.00,7.479456,25.00839,-0.000176,24.017197,-0.0078,1.364
3590.00,7.479699,25.00790,-0.000176,24.017888,-0.0078,1.365
3592.00,7.479665,25.00909,-0.000176,24.017718,-0.0078,1.364
3594.00,7.480055,25.00904,-0.000176,24.016808,-0.0078,1.364
3596.00,7.479521,25.00924,-0.000176,24.017921,-0.0078,1.365
3598.00,7.479252,25.00949,-0.000176,24.016873,-0.0078,1.364
3600.00,7.480073,25.00876,-0.000175,24.017591,-0.0078,1.364
@6,12.0000,24.0
3602.00,7.481103,25.00883,-0.000175,24.018310,-0.0078,1.364
3604.00,7.478096,25.00831,-0.000177,24.017223,-0.0078,1.363
3606.00,7.469476,25.00826,-0.000176,24.017424,-0.0078,1.364
3608.00,7.457045,25.00812,-0.000175,24.017623,-0.0078,1.363
3610.00,7.435055,25.00798,-0.000175,24.017473,-0.0079,1.363
3612.00,7.412844,25.00790,-0.000175,24.017522,-0.0079,1.364
3614.00,7.395042,25.00817,-0.000176,24.016992,-0.0079,1.364
3616.00,7.382631,25.00875,-0.000176,24.017536,-0.0078,1.364
3618.00,7.371757,25.00915,-0.000177,24.017767,-0.0078,1.364
3620.00,7.360064,25.00856,-0.000178,24.017330,-0.0078,1.365
3622.00,7.348224,25.00856,-0.000178,24.017170,-0.0078,1.365
3624.00,7.338443,25.00798,-0.000177,24.017384,-0.0078,1.365
3626.00,7.329743,25.00818,-0.000179,24.017866,-0.0078,1.366
3628.00,7.324580,25.00834,-0.000178,24.017612,-0.0078,1.365
3630.00,7.325847,25.00906,-0.000178,24.016800,-0.0078,1.365
3632.00,7.335635,25.00897,-0.000178,24.017839,-0.0078,1.366
3634.00,7.353065,25.00843,-0.000179,24.016992,-0.0078,1.367
3636.00,7.368665,25.00807,-0.000178,24.017116,-0.0078,1.365
3638.00,7.380619,25.00864,-0.000176,24.017714,-0.0078,1.365
3640.00,7.388667,25.00868,-0.000176,24.017070,-0.0078,1.365
3642.00,7.395041,25.00778,-0.000174,24.017099,-0.0078,1.363
3644.00,7.401593,25.00880,-0.000175,24.017408,-0.0078,1.364
3646.00,7.407454,25.00887,-0.000176,24.017130,-0.0078,1.364
3648.00,7.412397,25.00914,-0.000174,24.017020,-0.0078,1.364
3650.00,7.417149,25.00875,-0.000175,24.017056,-0.0078,1.365
3652.00,7.421612,25.00835,-0.000176,24.017116,-0.0078,1.364
3654.00,7.426050,25.00855,-0.000176,24.017476,-0.0078,1.364
3656.00,7.430793,25.00816,-0.000177,24.017591,-0.0078,1.364
3658.00,7.434620,25.00801,-0.000176,24.017600,-0.0078,1.363
3660.00,7.438836,25.00819,-0.000175,24.016884,-0.0078,1.364
3662.00,7.441647,25.00812,-0.000176,24.017103,-0.0078,1.364
3664.00,7.445543,25.00762,-0.000176,24.017072,-0.0078,1.364
3666.00,7.449633,25.00804,-0.000176,24.017295,-0.0078,1.364
3668.00,7.453584,25.00785,-0.000176,24.017079,-0.0078,1.364
3670.00,7.457098,25.00781,-0.000176,24.017371,-0.0078,1.363
3672.00,7.459598,25.00716,-0.000175,24.017335,-0.0078,1.364
3674.00,7.462622,25.00725,-0.000176,24.017433,-0.0078,1.364
3676.00,7.466209,25.00673,-0.000177,24.017324,-0.0078,1.364
3678.00,7.468838,25.00725,-0.000177,24.017679,-0.0078,1.364
3680.00,7.470493,25.00609,-0.000177,24.017607,-0.0078,1.364
3682.00,7.471386,25.00698,-0.000176,24.017237,-0.0078,1.363
3684.00,7.472486,25.00691,-0.000175,24.016974,-0.0078,1.364
3686.00,7.473363,25.00682,-0.000177,24.017447,-0.0078,1.364
3688.00,7.474241,25.00668,-0.000178,24.017855,-0.0078,1.364
3690.00,7.474237,25.00695,-0.000177,24.017357,-0.0078,1.364
3692.00,7.474883,25.00764,-0.000177,24.017324,-0.0078,1.364
3694.00,7.476432,25.00764,-0.000177,24.017373,-0.0078,1.364
3696.00,7.477040,25.00747,-0.000176,24.017679,-0.0078,1.364
3698.00,7.476545,25.00785,-0.000176,24.017674,-0.0078,1.364
3700.00,7.475983,25.00799,-0.000177,24.017872,-0.0077,1.364
3702.00,7.476333,25.00797,-0.000176,24.017032,-0.0078,1.364
3704.00,7.477262,25.00779,-0.000176,24.017284,-0.0078,1.364
3706.00,7.477641,25.00750,-0.000176,24.017727,-0.0078,1.363
3708.00,7.477670,25.00680,-0.000176,24.017243,-0.0078,1.364
3710.00,7.477630,25.00707,-0.000177,24.017442,-0.0078,1.364
3712.00,7.477769,25.00686,-0.000177,24.016980,-0.0078,1.364
3714.00,7.478344,25.00757,-0.000176,24.017747,-0.0078,1.364
3716.00,7.478558,25.00807,-0.000176,24.017912,-0.0078,1.364
3718.00,7.478537,25.00786,-0.000177,24.017121,-0.0078,1.364
3720.00,7.478885,25.00710,-0.000175,24.016947,-0.0079,1.364
3722.00,7.479285,25.00785,-0.000176,24.017464,-0.0078,1.364
3724.00,7.479560,25.00799,-0.000176,24.017435,-0.0078,1.364
3726.00,7.479765,25.00804,-0.000176,24.017886,-0.0078,1.364
3728.00,7.480650,25.00710,-0.000176,24.017534,-0.0078,1.364
3730.00,7.481579,25.00770,-0.000176,24.017072,-0.0078,1.364
3732.00,7.480782,25.00626,-0.000175,24.017000,-0.0078,1.363
3734.00,7.480909,25.00684,-0.000177,24.016673,-0.0078,1.364
3736.00,7.482291,25.00751,-0.000176,24.016866,-0.0078,1.364
3738.00,7.482360,25.00835,-0.000175,24.017161,-0.0078,1.364
3740.00,7.482450,25.00772,-0.000176,24.017304,-0.0078,1.365
3742.00,7.481940,25.00753,-0.000177,24.018069,-0.0078,1.364
3744.00,7.481036,25.00728,-0.000176,24.017946,-0.0078,1.363
3746.00,7.480535,25.00728,-0.000176,24.017357,-0.0077,1.364
3748.00,7.481157,25.00775,-0.000175,24.017707,-0.0078,1.364
3750.00,7.480504,25.00801,-0.000175,24.017897,-0.0079,1.364
3752.00,7.480008,25.00870,-0.000176,24.017226,-0.0078,1.364
3754.00,7.480384,25.00808,-0.000174,24.017056,-0.0078,1.364
3756.00,7.480723,25.00886,-0.000176,24.017821,-0.0078,1.365
3758.00,7.481766,25.00884,-0.000177,24.017437,-0.0078,1.364
3760.00,7.481378,25.00845,-0.000177,24.017181,-0.0079,1.364
3762.00,7.480625,25.00831,-0.000177,24.016976,-0.0078,1.363
3764.00,7.480352,25.00843,-0.000176,24.018129,-0.0078,1.363
3766.00,7.480276,25.00869,-0.000175,24.017460,-0.0078,1.364
3768.00,7.480245,25.00908,-0.000177,24.017351,-0.0078,1.364
3770.00,7.480289,25.00952,-0.000176,24.017640,-0.0078,1.364
3772.00,7.479316,25.00899,-0.000177,24.017003,-0.0078,1.364
3774.00,7.479103,25.00889,-0.000176,24.017922,-0.0078,1.364
3776.00,7.478841,25.00818,-0.000177,24.017953,-0.0078,1.364
3778.00,7.478546,25.00830,-0.000177,24.016594,-0.0078,1.363
3780.00,7.479134,25.00894,-0.000177,24.016916,-0.0078,1.364
3782.00,7.480116,25.00822,-0.000176,24.017351,-0.0078,1.365
3784.00,7.480397,25.00855,-0.000177,24.016849,-0.0078,1.364
3786.00,7.480644,25.00860,-0.000177,24.016547,-0.0078,1.364
3788.00,7.480667,25.00872,-0.000177,24.016697,-0.0079,1.365
3790.00,7.479977,25.00813,-0.000177,24.017364,-0.0079,1.364
3792.00,7.479197,25.00824,-0.000176,24.018013,-0.0078,1.364
3794.00,7.479730,25.00776,-0.000177,24.017165,-0.0078,1.364
3796.00,7.480186,25.00867,-0.000176,24.017203,-0.0078,1.363
3798.00,7.480077,25.00896,-0.000176,24.017277,-0.0078,1.365
3800.00,7.479691,25.00859,-0.000176,24.017020,-0.0078,1.364
3802.00,7.479703,25.00896,-0.000175,24.017357,-0.0078,1.364
3804.00,7.479688,25.00911,-0.000176,24.017460,-0.0078,1.364
3806.00,7.479934,25.00856,-0.000177,24.017234,-0.0078,1.364
3808.00,7.480577,25.00894,-0.000177,24.017205,-0.0078,1.364
3810.00,7.481495,25.00879,-0.000175,24.017641,-0.0078,1.364
3812.00,7.481542,25.00937,-0.000175,24.016942,-0.0078,1.364
3814.00,7.481007,25.00852,-0.000176,24.017147,-0.0078,1.364
3816.00,7.481058,25.00915,-0.000175,24.017418,-0.0078,1.364
3818.00,7.481227,25.00942,-0.000175,24.017199,-0.0078,1.364
3820.00,7.481227,25.00939,-0.000177,24.016487,-0.0078,1.364
3822.00,7.480425,25.00927,-0.000176,24.016769,-0.0078,1.364
3824.00,7.481034,25.00944,-0.000175,24.017261,-0.0078,1.364
3826.00,7.480207,25.00931,-0.000175,24.017304,-0.0078,1.365
3828.00,7.480045,25.00867,-0.000176,24.017132,-0.0078,1.365
3830.00,7.479796,25.00966,-0.000178,24.017513,-0.0078,1.364
3832.00,7.480003,25.00897,-0.000176,24.017467,-0.0078,1.364
3834.00,7.479829,25.00915,-0.000176,24.017839,-0.0078,1.365
3836.00,7.479896,25.00816,-0.000176,24.017065,-0.0078,1.364
3838.00,7.478979,25.00849,-0.000176,24.016682,-0.0078,1.365
3840.00,7.479593,25.00894,-0.000176,24.017511,-0.0078,1.364
3842.00,7.479400,25.00920,-0.000175,24.017458,-0.0078,1.364
3844.00,7.479262,25.00820,-0.000175,24.017602,-0.0078,1.364
3846.00,7.479615,25.00852,-0.000175,24.017391,-0.0078,1.364
3848.00,7.480182,25.00848,-0.000175,24.017333,-0.0078,1.364
3850.00,7.480435,25.00821,-0.000175,24.017482,-0.0078,1.365
3852.00,7.479966,25.00805,-0.000176,24.017282,-0.0078,1.364
3854.00,7.479403,25.00791,-0.000175,24.017611,-0.0078,1.364
3856.00,7.480352,25.00848,-0.000175,24.016755,-0.0078,1.365
3858.00,7.481086,25.00881,-0.000175,24.017618,-0.0078,1.364
3860.00,7.481367,25.00862,-0.000175,24.017776,-0.0078,1.364
3862.00,7.480689,25.00929,-0.000175,24.016918,-0.0078,1.364
3864.00,7.480160,25.00802,-0.000175,24.017627,-0.0078,1.365
3866.00,7.480091,25.00719,-0.000176,24.017016,-0.0078,1.364
3868.00,7.480591,25.00758,-0.000176,24.017096,-0.0078,1.364
3870.00,7.478953,25.00769,-0.000176,24.017482,-0.0079,1.364
3872.00,7.478656,25.00804,-0.000175,24.017864,-0.0078,1.364
3874.00,7.478647,25.00842,-0.000176,24.016878,-0.0078,1.364
3876.00,7.477926,25.00842,-0.000177,24.017119,-0.0078,1.364
3878.00,7.477408,25.00859,-0.000176,24.017141,-0.0078,1.364
3880.00,7.477405,25.00818,-0.000176,24.017333,-0.0078,1.364
3882.00,7.477599,25.00847,-0.000175,24.016907,-0.0078,1.364
3884.00,7.477283,25.00887,-0.000176,24.016933,-0.0078,1.364
3886.00,7.478094,25.00825,-0.000177,24.017195,-0.0078,1.364
3888.00,7.478862,25.00933,-0.000176,24.017310,-0.0078,1.364
3890.00,7.478846,25.00928,-0.000177,24.016605,-0.0078,1.364
3892.00,7.479273,25.00886,-0.000177,24.016904,-0.0078,1.364
3894.00,7.479761,25.00945,-0.000176,24.017959,-0.0078,1.364
3896.00,7.478881,25.00903,-0.000176,24.017083,-0.0078,1.364
3898.00,7.478330,25.00807,-0.000176,24.017301,-0.0078,1.364
3900.00,7.479306,25.00904,-0.000176,24.017435,-0.0078,1.364
3902.00,7.479058,25.00932,-0.000177,24.016920,-0.0078,1.364
3904.00,7.478169,25.00897,-0.000176,24.017380,-0.0078,1.365
3906.00,7.478747,25.00878,-0.000176,24.017036,-0.0078,1.364
3908.00,7.479900,25.00893,-0.000175,24.016862,-0.0078,1.364
3910.00,7.479796,25.00879,-0.000176,24.017003,-0.0078,1.364
3912.00,7.478749,25.00893,-0.000176,24.016722,-0.0078,1.364
3914.00,7.478265,25.00909,-0.000177,24.017012,-0.0078,1.364
3916.00,7.478264,25.00930,-0.000176,24.017172,-0.0078,1.364
3918.00,7.478814,25.00914,-0.000176,24.017076,-0.0078,1.364
3920.00,7.479389,25.00882,-0.000176,24.016777,-0.0079,1.364
3922.00,7.479569,25.00923,-0.000175,24.016913,-0.0078,1.364
3924.00,7.479642,25.00846,-0.000177,24.017714,-0.0078,1.364
3926.00,7.478682,25.00951,-0.000177,24.016967,-0.0078,1.364
3928.00,7.478005,25.00948,-0.000176,24.017638,-0.0079,1.364
3930.00,7.478335,25.00885,-0.000176,24.017375,-0.0078,1.364
3932.00,7.478985,25.00962,-0.000176,24.017295,-0.0078,1.364
3934.00,7.479425,25.00948,-0.000176,24.017353,-0.0078,1.364
3936.00,7.479489,25.00965,-0.000177,24.017159,-0.0078,1.364
3938.00,7.479410,25.00931,-0.000176,24.017183,-0.0078,1.363
3940.00,7.479386,25.00879,-0.000176,24.017631,-0.0078,1.364
3942.00,7.479095,25.00876,-0.000176,24.017156,-0.0078,1.364
3944.00,7.479711,25.00847,-0.000176,24.017179,-0.0078,1.364
3946.00,7.479865,25.00843,-0.000175,24.017462,-0.0078,1.364
3948.00,7.478963,25.00927,-0.000177,24.016788,-0.0079,1.364
3950.00,7.478513,25.00910,-0.000178,24.017154,-0.0078,1.364
3952.00,7.478452,25.00945,-0.000177,24.017386,-0.0078,1.364
3954.00,7.479507,25.00975,-0.000177,24.017096,-0.0078,1.364
3956.00,7.479737,25.00953,-0.000177,24.017707,-0.0078,1.364
3958.00,7.480020,25.00896,-0.000176,24.017585,-0.0078,1.364
3960.00,7.480945,25.00923,-0.000177,24.017292,-0.0078,1.365
3962.00,7.481336,25.00836,-0.000176,24.016969,-0.0078,1.364
3964.00,7.481129,25.00823,-0.000175,24.016711,-0.0078,1.364
3966.00,7.481402,25.00799,-0.000176,24.016713,-0.0078,1.364
3968.00,7.480663,25.00904,-0.000175,24.017176,-0.0078,1.365
3970.00,7.480644,25.00989,-0.000176,24.016829,-0.0078,1.364
3972.00,7.480843,25.01038,-0.000176,24.016168,-0.0078,1.364
3974.00,7.480523,25.00991,-0.000176,24.016601,-0.0078,1.364
3976.00,7.480364,25.00962,-0.000175,24.016740,-0.0078,1.365
3978.00,7.480379,25.00846,-0.000177,24.016922,-0.0078,1.364
3980.00,7.479880,25.00881,-0.000176,24.016759,-0.0078,1.364
3982.00,7.480352,25.00898,-0.000175,24.016875,-0.0078,1.364
3984.00,7.479954,25.00979,-0.000176,24.017003,-0.0079,1.364
3986.00,7.479623,25.00967,-0.000178,24.016991,-0.0078,1.365
3988.00,7.479665,25.01015,-0.000176,24.016829,-0.0078,1.365
3990.00,7.478656,25.00993,-0.000178,24.017150,-0.0078,1.365
3992.00,7.478762,25.01038,-0.000177,24.017139,-0.0079,1.364
3994.00,7.478997,25.00997,-0.000178,24.016788,-0.0079,1.365
3996.00,7.478548,25.01015,-0.000177,24.017830,-0.0078,1.364
3998.00,7.478725,25.01011,-0.000178,24.016760,-0.0078,1.364
4000.00,7.478764,25.01058,-0.000176,24.016304,-0.0078,1.364
4002.00,7.478290,25.00994,-0.000176,24.016554,-0.0079,1.364
4004.00,7.479016,25.00986,-0.000176,24.017212,-0.0078,1.364
4006.00,7.479056,25.00928,-0.000176,24.016936,-0.0078,1.364
4008.00,7.478265,25.00934,-0.000177,24.016974,-0.0078,1.365
4010.00,7.478797,25.01031,-0.000178,24.016726,-0.0078,1.365
4012.00,7.479319,25.01016,-0.000177,24.016913,-0.0078,1.365
4014.00,7.478928,25.00953,-0.000177,24.017402,-0.0078,1.365
4016.00,7.479609,25.00981,-0.000178,24.017201,-0.0078,1.365
4018.00,7.478948,25.00958,-0.000177,24.016681,-0.0078,1.365
4020.00,7.479682,25.00946,-0.000176,24.016927,-0.0078,1.364
4022.00,7.479809,25.00975,-0.000177,24.017079,-0.0078,1.364
4024.00,7.480840,25.00932,-0.000176,24.016711,-0.0079,1.364
4026.00,7.481326,25.00951,-0.000176,24.017371,-0.0078,1.364
4028.00,7.481269,25.00952,-0.000175,24.016757,-0.0078,1.364
4030.00,7.481636,25.00994,-0.000176,24.017170,-0.0079,1.364
4032.00,7.481316,25.01013,-0.000175,24.016753,-0.0079,1.365
4034.00,7.480480,25.01015,-0.000176,24.016777,-0.0078,1.365
4036.00,7.480118,25.01007,-0.000177,24.016933,-0.0078,1.365
4038.00,7.480236,25.01005,-0.000176,24.017121,-0.0078,1.364
4040.00,7.479851,25.01039,-0.000175,24.016235,-0.0078,1.364
4042.00,7.478788,25.01048,-0.000176,24.016481,-0.0078,1.365
4044.00,7.479470,25.01088,-0.000177,24.017074,-0.0078,1.364
4046.00,7.479408,25.01122,-0.000177,24.016940,-0.0078,1.365
4048.00,7.479034,25.01110,-0.000177,24.016867,-0.0079,1.365
4050.00,7.479096,25.01096,-0.000176,24.017308,-0.0078,1.363
4052.00,7.479435,25.01127,-0.000175,24.017438,-0.0078,1.364
4054.00,7.480215,25.01142,-0.000175,24.017208,-0.0078,1.364
4056.00,7.480898,25.01086,-0.000175,24.017344,-0.0078,1.365
4058.00,7.480577,25.01101,-0.000175,24.017516,-0.0078,1.364
4060.00,7.479902,25.01154,-0.000177,24.017253,-0.0078,1.365
4062.00,7.480141,25.01158,-0.000176,24.016860,-0.0078,1.364
4064.00,7.479515,25.01172,-0.000176,24.017389,-0.0078,1.364
4066.00,7.479006,25.01112,-0.000177,24.016719,-0.0078,1.365
4068.00,7.479484,25.01009,-0.000175,24.017192,-0.0078,1.364
4070.00,7.480493,25.01045,-0.000175,24.016987,-0.0079,1.364
4072.00,7.480850,25.01032,-0.000176,24.016873,-0.0078,1.364
4074.00,7.479446,25.00997,-0.000177,24.016715,-0.0078,1.364
4076.00,7.478431,25.00998,-0.000176,24.017975,-0.0078,1.364
4078.00,7.478342,25.00969,-0.000177,24.017578,-0.0079,1.365
4080.00,7.478804,25.00988,-0.000177,24.017148,-0.0078,1.364
4082.00,7.478722,25.01006,-0.000176,24.017792,-0.0078,1.364
4084.00,7.478688,25.01002,-0.000178,24.016445,-0.0079,1.364
4086.00,7.478451,25.00969,-0.000178,24.017076,-0.0078,1.364
4088.00,7.479199,25.00911,-0.000177,24.017701,-0.0079,1.364
4090.00,7.479959,25.00912,-0.000177,24.016833,-0.0079,1.364
4092.00,7.480049,25.00939,-0.000177,24.017313,-0.0078,1.363
4094.00,7.480239,25.00939,-0.000175,24.016945,-0.0078,1.364
4096.00,7.480185,25.00918,-0.000177,24.016947,-0.0079,1.365
4098.00,7.480218,25.00962,-0.000178,24.016840,-0.0079,1.364
4100.00,7.480407,25.00996,-0.000177,24.017054,-0.0078,1.364
4102.00,7.479760,25.00977,-0.000177,24.016436,-0.0079,1.364
4104.00,7.479735,25.01058,-0.000176,24.016320,-0.0079,1.365
4106.00,7.479709,25.01179,-0.000175,24.017172,-0.0078,1.364
4108.00,7.479182,25.01102,-0.000177,24.016416,-0.0079,1.364
4110.00,7.479728,25.00999,-0.000176,24.016938,-0.0079,1.364
4112.00,7.479628,25.00982,-0.000178,24.017241,-0.0078,1.365
4114.00,7.478845,25.00972,-0.000178,24.016829,-0.0078,1.364
4116.00,7.478981,25.00987,-0.000176,24.016896,-0.0079,1.364
4118.00,7.478660,25.00937,-0.000177,24.016931,-0.0078,1.364
4120.00,7.478026,25.00960,-0.000178,24.016905,-0.0079,1.365
4122.00,7.478304,25.01031,-0.000178,24.016985,-0.0079,1.364
4124.00,7.478905,25.01011,-0.000176,24.017023,-0.0078,1.364
4126.00,7.479118,25.00983,-0.000177,24.017214,-0.0079,1.364
4128.00,7.479448,25.00976,-0.000178,24.017377,-0.0078,1.364
4130.00,7.479046,25.00912,-0.000176,24.017118,-0.0078,1.364
4132.00,7.479078,25.00942,-0.000176,24.017217,-0.0078,1.365
4134.00,7.479470,25.00899,-0.000178,24.016949,-0.0079,1.365
4136.00,7.479433,25.00898,-0.000178,24.017040,-0.0079,1.365
4138.00,7.478998,25.00879,-0.000176,24.016842,-0.0078,1.364
4140.00,7.478211,25.00881,-0.000176,24.016735,-0.0079,1.364
4142.00,7.478504,25.00889,-0.000176,24.016164,-0.0079,1.364
4144.00,7.478447,25.00920,-0.000177,24.017341,-0.0079,1.365
4146.00,7.478052,25.01025,-0.000177,24.017656,-0.0078,1.364
4148.00,7.477718,25.00996,-0.000177,24.017234,-0.0078,1.364
4150.00,7.478535,25.00988,-0.000177,24.017328,-0.0078,1.364
4152.00,7.479815,25.00952,-0.000177,24.017337,-0.0078,1.364
4154.00,7.479253,25.00913,-0.000176,24.017602,-0.0078,1.365
4156.00,7.479900,25.00907,-0.000176,24.017103,-0.0079,1.364
4158.00,7.480328,25.00950,-0.000176,24.016780,-0.0078,1.364
4160.00,7.479958,25.00910,-0.000177,24.016929,-0.0078,1.364
4162.00,7.480619,25.00799,-0.000177,24.016295,-0.0078,1.364
4164.00,7.480346,25.00828,-0.000177,24.016135,-0.0078,1.364
4166.00,7.479844,25.00851,-0.000176,24.016934,-0.0078,1.364
4168.00,7.480063,25.00905,-0.000177,24.017110,-0.0078,1.364
4170.00,7.479356,25.00918,-0.000175,24.016808,-0.0078,1.364
4172.00,7.478623,25.00890,-0.000176,24.017428,-0.0078,1.364
4174.00,7.479449,25.00935,-0.000176,24.016815,-0.0078,1.364
4176.00,7.480207,25.00921,-0.000176,24.017652,-0.0078,1.365
4178.00,7.480601,25.00925,-0.000178,24.017168,-0.0078,1.364
4180.00,7.479643,25.00927,-0.000175,24.016362,-0.0079,1.364
4182.00,7.478270,25.00798,-0.000176,24.017148,-0.0078,1.364
4184.00,7.478790,25.00808,-0.000177,24.016588,-0.0078,1.364
4186.00,7.478458,25.00827,-0.000176,24.017065,-0.0078,1.364
4188.00,7.479013,25.00825,-0.000177,24.016958,-0.0078,1.364
4190.00,7.478828,25.00807,-0.000178,24.017263,-0.0078,1.364
4192.00,7.479064,25.00732,-0.000177,24.017069,-0.0078,1.364
4194.00,7.478820,25.00754,-0.000176,24.017137,-0.0078,1.364
4196.00,7.477962,25.00801,-0.000177,24.017317,-0.0078,1.364
4198.00,7.478493,25.00867,-0.000177,24.016465,-0.0079,1.364
4200.00,7.478921,25.00907,-0.000178,24.017471,-0.0078,1.364
@7,12.0000,24.0
4202.00,7.478753,25.00946,-0.000178,24.017154,-0.0079,1.364
4204.00,7.477142,25.00904,-0.000176,24.016554,-0.0078,1.364
4206.00,7.469370,25.00905,-0.000176,24.016628,-0.0079,1.363
4208.00,7.456453,25.00909,-0.000176,24.017083,-0.0078,1.362
4210.00,7.437069,25.00907,-0.000176,24.016983,-0.0078,1.363
4212.00,7.415522,25.00864,-0.000175,24.016595,-0.0079,1.363
4214.00,7.397743,25.00805,-0.000177,24.017389,-0.0078,1.364
4216.00,7.384927,25.00969,-0.000178,24.017194,-0.0079,1.364
4218.00,7.374989,25.00927,-0.000177,24.017344,-0.0078,1.365
4220.00,7.365825,25.00911,-0.000179,24.017458,-0.0078,1.365
4222.00,7.357184,25.00880,-0.000178,24.017364,-0.0078,1.365
4224.00,7.348659,25.00882,-0.000179,24.017268,-0.0078,1.366
4226.00,7.340738,25.00816,-0.000179,24.016536,-0.0078,1.365
4228.00,7.335569,25.00838,-0.000177,24.017103,-0.0079,1.365
4230.00,7.337289,25.00876,-0.000178,24.016927,-0.0078,1.366
4232.00,7.346491,25.00854,-0.000180,24.017067,-0.0079,1.366
4234.00,7.363025,25.00867,-0.000180,24.017321,-0.0078,1.366
4236.00,7.379363,25.00900,-0.000180,24.016924,-0.0078,1.365
4238.00,7.391098,25.00891,-0.000176,24.016936,-0.0079,1.365
4240.00,7.398970,25.00840,-0.000177,24.016441,-0.0079,1.365
4242.00,7.405138,25.00751,-0.000177,24.016994,-0.0079,1.364
4244.00,7.412649,25.00766,-0.000176,24.016721,-0.0078,1.365
4246.00,7.419347,25.00866,-0.000176,24.017337,-0.0078,1.364
4248.00,7.424454,25.00891,-0.000177,24.017446,-0.0078,1.364
4250.00,7.429924,25.00864,-0.000175,24.016808,-0.0078,1.364
4252.00,7.434551,25.00913,-0.000177,24.016682,-0.0078,1.364
4254.00,7.438251,25.00896,-0.000177,24.016837,-0.0079,1.364
4256.00,7.441799,25.00872,-0.000176,24.017157,-0.0079,1.364
4258.00,7.445211,25.00997,-0.000175,24.017214,-0.0079,1.364
4260.00,7.448827,25.00991,-0.000175,24.016572,-0.0079,1.364
4262.00,7.452273,25.01033,-0.000176,24.017235,-0.0079,1.365
4264.00,7.455503,25.01021,-0.000175,24.017395,-0.0079,1.364
4266.00,7.458748,25.01072,-0.000175,24.017563,-0.0078,1.364
4268.00,7.460450,25.00984,-0.000177,24.017228,-0.0078,1.364
4270.00,7.463435,25.01019,-0.000176,24.017061,-0.0078,1.364
4272.00,7.465482,25.00997,-0.000175,24.016583,-0.0078,1.364
4274.00,7.468336,25.00967,-0.000176,24.016383,-0.0079,1.364
4276.00,7.470520,25.01077,-0.000176,24.016760,-0.0079,1.364
4278.00,7.471853,25.00947,-0.000176,24.017549,-0.0078,1.365
4280.00,7.473679,25.00928,-0.000178,24.016692,-0.0078,1.364
4282.00,7.474335,25.00973,-0.000177,24.016606,-0.0078,1.364
4284.00,7.474787,25.00992,-0.000178,24.016717,-0.0078,1.365
4286.00,7.475619,25.00945,-0.000178,24.016748,-0.0078,1.365
4288.00,7.476664,25.00999,-0.000177,24.016931,-0.0079,1.364
4290.00,7.476230,25.00949,-0.000178,24.017052,-0.0079,1.364
4292.00,7.475847,25.00913,-0.000179,24.017292,-0.0079,1.364
4294.00,7.475747,25.01051,-0.000177,24.016949,-0.0079,1.364
4296.00,7.477715,25.01110,-0.000177,24.016768,-0.0078,1.364
4298.00,7.477893,25.01077,-0.000178,24.016925,-0.0078,1.364
4300.00,7.477449,25.01116,-0.000178,24.017272,-0.0079,1.364
4302.00,7.477747,25.01100,-0.000177,24.016722,-0.0078,1.364
4304.00,7.478010,25.01072,-0.000177,24.016561,-0.0078,1.364
4306.00,7.477989,25.01115,-0.000177,24.016536,-0.0078,1.364
4308.00,7.477658,25.01146,-0.000177,24.017683,-0.0078,1.364
4310.00,7.478718,25.01095,-0.000176,24.017449,-0.0078,1.364
4312.00,7.479924,25.01091,-0.000177,24.016508,-0.0078,1.365
4314.00,7.479041,25.01161,-0.000177,24.017317,-0.0078,1.365
4316.00,7.479556,25.01140,-0.000177,24.017574,-0.0078,1.364
4318.00,7.479922,25.01104,-0.000176,24.017592,-0.0078,1.364
4320.00,7.480480,25.01083,-0.000177,24.016847,-0.0078,1.365
4322.00,7.481786,25.01103,-0.000176,24.017183,-0.0078,1.364
4324.00,7.482362,25.01067,-0.000176,24.017556,-0.0079,1.364
4326.00,7.481943,25.01073,-0.000177,24.016831,-0.0079,1.363
4328.00,7.481312,25.00989,-0.000175,24.016545,-0.0078,1.364
4330.00,7.481575,25.01074,-0.000175,24.017058,-0.0078,1.364
4332.00,7.482549,25.00994,-0.000176,24.017036,-0.0079,1.364
4334.00,7.482915,25.01083,-0.000178,24.016956,-0.0079,1.365
4336.00,7.482507,25.01096,-0.000177,24.017047,-0.0078,1.364
4338.00,7.482494,25.01131,-0.000176,24.017166,-0.0079,1.364
4340.00,7.482603,25.01085,-0.000177,24.016911,-0.0078,1.364
4342.00,7.482094,25.01102,-0.000177,24.016949,-0.0079,1.364
4344.00,7.481847,25.01072,-0.000176,24.016971,-0.0078,1.363
4346.00,7.481829,25.01092,-0.000176,24.017027,-0.0078,1.364
4348.00,7.481972,25.01152,-0.000176,24.016498,-0.0078,1.364
4350.00,7.481392,25.01164,-0.000177,24.016634,-0.0078,1.364
4352.00,7.481086,25.01200,-0.000176,24.016827,-0.0079,1.364
4354.00,7.481305,25.01143,-0.000177,24.016882,-0.0079,1.365
4356.00,7.481030,25.01107,-0.000177,24.017060,-0.0079,1.364
4358.00,7.480652,25.01137,-0.000178,24.017547,-0.0078,1.364
4360.00,7.480869,25.01090,-0.000177,24.016347,-0.0079,1.364
4362.00,7.480683,25.01091,-0.000176,24.015847,-0.0079,1.364
4364.00,7.480739,25.01061,-0.000175,24.016800,-0.0079,1.365
4366.00,7.481254,25.01020,-0.000177,24.016289,-0.0079,1.364
4368.00,7.482475,25.01024,-0.000179,24.016893,-0.0078,1.364
4370.00,7.481882,25.00979,-0.000177,24.017099,-0.0078,1.364
4372.00,7.481355,25.01054,-0.000176,24.016887,-0.0079,1.364
4374.00,7.480970,25.01093,-0.000176,24.017538,-0.0079,1.364
4376.00,7.480182,25.01060,-0.000176,24.017148,-0.0079,1.364
4378.00,7.479988,25.01021,-0.000176,24.017136,-0.0078,1.364
4380.00,7.480110,25.01032,-0.000175,24.017264,-0.0078,1.364
4382.00,7.480308,25.00985,-0.000175,24.017108,-0.0078,1.364
4384.00,7.480465,25.00949,-0.000175,24.017667,-0.0078,1.364
4386.00,7.480456,25.00997,-0.000177,24.017007,-0.0078,1.364
4388.00,7.480738,25.01012,-0.000176,24.016853,-0.0078,1.364
4390.00,7.479464,25.01026,-0.000177,24.017159,-0.0078,1.364
4392.00,7.478983,25.01034,-0.000178,24.016673,-0.0079,1.365
4394.00,7.479638,25.00983,-0.000177,24.016626,-0.0079,1.365
4396.00,7.479174,25.00928,-0.000176,24.016701,-0.0079,1.364
4398.00,7.478790,25.00993,-0.000177,24.016889,-0.0078,1.364
4400.00,7.479963,25.00991,-0.000178,24.017230,-0.0078,1.364
4402.00,7.479744,25.00994,-0.000177,24.017301,-0.0078,1.364
4404.00,7.479132,25.00981,-0.000177,24.017525,-0.0078,1.364
4406.00,7.478660,25.01040,-0.000176,24.017176,-0.0079,1.364
4408.00,7.478549,25.00988,-0.000177,24.016844,-0.0079,1.364
4410.00,7.477817,25.01023,-0.000178,24.016911,-0.0078,1.364
4412.00,7.477691,25.01057,-0.000177,24.016285,-0.0078,1.364
4414.00,7.477868,25.01112,-0.000177,24.016722,-0.0079,1.364
4416.00,7.477761,25.01135,-0.000178,24.017047,-0.0078,1.364
4418.00,7.476871,25.01159,-0.000177,24.016443,-0.0079,1.365
4420.00,7.477225,25.01124,-0.000177,24.016715,-0.0078,1.364
4422.00,7.477702,25.01078,-0.000176,24.016606,-0.0079,1.364
4424.00,7.477143,25.01145,-0.000176,24.016601,-0.0078,1.364
4426.00,7.477621,25.01129,-0.000177,24.016918,-0.0078,1.364
4428.00,7.477857,25.01174,-0.000178,24.017156,-0.0079,1.365
4430.00,7.477161,25.01074,-0.000178,24.016902,-0.0079,1.364
4432.00,7.477298,25.01056,-0.000177,24.017346,-0.0079,1.364
4434.00,7.477520,25.01206,-0.000178,24.017018,-0.0079,1.363
4436.00,7.477262,25.01133,-0.000176,24.016648,-0.0079,1.364
4438.00,7.478099,25.01026,-0.000177,24.016958,-0.0079,1.365
4440.00,7.478768,25.01098,-0.000178,24.016840,-0.0078,1.365
4442.00,7.478297,25.01148,-0.000179,24.017079,-0.0078,1.365
4444.00,7.478958,25.01168,-0.000177,24.017444,-0.0079,1.364
4446.00,7.479725,25.01093,-0.000177,24.017168,-0.0079,1.364
4448.00,7.479016,25.01060,-0.000177,24.017270,-0.0078,1.364
4450.00,7.478008,25.01107,-0.000177,24.016898,-0.0079,1.364
4452.00,7.477076,25.01073,-0.000176,24.016987,-0.0079,1.364
4454.00,7.478022,25.01084,-0.000177,24.017346,-0.0079,1.364
4456.00,7.479028,25.00994,-0.000177,24.016411,-0.0079,1.364
4458.00,7.479292,25.01045,-0.000176,24.017275,-0.0078,1.364
4460.00,7.478764,25.01099,-0.000177,24.017341,-0.0079,1.365
4462.00,7.478531,25.01078,-0.000178,24.016537,-0.0078,1.364
4464.00,7.477258,25.01084,-0.000179,24.016849,-0.0078,1.364
4466.00,7.477874,25.01011,-0.000177,24.016994,-0.0079,1.364
4468.00,7.478480,25.01054,-0.000176,24.017301,-0.0078,1.364
4470.00,7.478147,25.01079,-0.000176,24.017277,-0.0078,1.364
4472.00,7.478067,25.01117,-0.000175,24.017246,-0.0079,1.364
4474.00,7.478326,25.01156,-0.000178,24.017500,-0.0079,1.364
4476.00,7.478518,25.01165,-0.000178,24.016864,-0.0079,1.364
4478.00,7.477833,25.01104,-0.000177,24.017538,-0.0079,1.364
4480.00,7.478359,25.01012,-0.000177,24.016679,-0.0079,1.364
4482.00,7.477841,25.00976,-0.000177,24.017495,-0.0079,1.364
4484.00,7.477494,25.01030,-0.000177,24.017460,-0.0078,1.364
4486.00,7.478048,25.01060,-0.000178,24.016844,-0.0078,1.365
4488.00,7.478504,25.01041,-0.000178,24.016982,-0.0078,1.364
4490.00,7.478223,25.01060,-0.000177,24.017011,-0.0079,1.365
4492.00,7.478810,25.01076,-0.000178,24.017063,-0.0079,1.364
4494.00,7.478627,25.01105,-0.000176,24.016887,-0.0078,1.364
4496.00,7.478650,25.01127,-0.000177,24.017223,-0.0078,1.364
4498.00,7.478398,25.01014,-0.000176,24.016449,-0.0079,1.364
4500.00,7.478290,25.01140,-0.000177,24.016742,-0.0079,1.364
4502.00,7.477599,25.01107,-0.000177,24.017063,-0.0078,1.365
4504.00,7.477514,25.01076,-0.000178,24.016773,-0.0079,1.365
4506.00,7.477333,25.01023,-0.000177,24.017054,-0.0078,1.363
4508.00,7.477608,25.01063,-0.000177,24.016713,-0.0079,1.363
4510.00,7.477840,25.01167,-0.000177,24.017183,-0.0079,1.364
4512.00,7.477311,25.01209,-0.000177,24.017569,-0.0079,1.364
4514.00,7.476956,25.01150,-0.000178,24.016300,-0.0078,1.364
4516.00,7.477394,25.01172,-0.000178,24.016329,-0.0078,1.364
4518.00,7.477684,25.01067,-0.000176,24.017137,-0.0078,1.364
4520.00,7.478493,25.01156,-0.000178,24.017125,-0.0078,1.365
4522.00,7.478199,25.01103,-0.000177,24.016490,-0.0079,1.364
4524.00,7.478180,25.01108,-0.000176,24.016777,-0.0078,1.364
4526.00,7.478344,25.01119,-0.000177,24.017136,-0.0078,1.365
4528.00,7.477722,25.01126,-0.000177,24.017538,-0.0078,1.364
4530.00,7.477219,25.01146,-0.000177,24.016960,-0.0079,1.364
4532.00,7.477087,25.01071,-0.000177,24.017127,-0.0078,1.364
4534.00,7.476773,25.01017,-0.000178,24.016827,-0.0079,1.364
4536.00,7.477384,25.01068,-0.000177,24.016982,-0.0078,1.364
4538.00,7.477695,25.01010,-0.000177,24.016733,-0.0078,1.365
4540.00,7.476950,25.00994,-0.000178,24.017168,-0.0078,1.364
4542.00,7.477753,25.00954,-0.000177,24.017319,-0.0078,1.363
4544.00,7.478935,25.00908,-0.000177,24.016672,-0.0078,1.364
4546.00,7.479331,25.00986,-0.000176,24.017765,-0.0078,1.364
4548.00,7.478228,25.00986,-0.000177,24.016974,-0.0078,1.364
4550.00,7.477962,25.00997,-0.000178,24.017614,-0.0078,1.364
4552.00,7.478319,25.00969,-0.000177,24.017147,-0.0078,1.364
4554.00,7.477588,25.00969,-0.000177,24.016875,-0.0079,1.364
4556.00,7.477212,25.01013,-0.000177,24.017375,-0.0079,1.364
4558.00,7.477542,25.00994,-0.000177,24.017863,-0.0079,1.364
4560.00,7.476729,25.00967,-0.000178,24.017270,-0.0078,1.364
4562.00,7.476970,25.00996,-0.000178,24.017783,-0.0079,1.364
4564.00,7.476987,25.00976,-0.000176,24.016797,-0.0079,1.364
4566.00,7.476759,25.01003,-0.000175,24.016552,-0.0079,1.364
4568.00,7.476784,25.00993,-0.000176,24.016991,-0.0078,1.364
4570.00,7.476927,25.01026,-0.000178,24.017139,-0.0078,1.364
4572.00,7.476666,25.00991,-0.000176,24.016835,-0.0078,1.364
4574.00,7.476971,25.00980,-0.000178,24.016659,-0.0078,1.363
4576.00,7.476632,25.00987,-0.000177,24.016880,-0.0079,1.364
4578.00,7.477041,25.01049,-0.000177,24.016934,-0.0079,1.364
4580.00,7.477916,25.01012,-0.000177,24.016853,-0.0079,1.364
4582.00,7.478539,25.01057,-0.000176,24.017072,-0.0078,1.364
4584.00,7.477936,25.01048,-0.000176,24.017241,-0.0078,1.364
4586.00,7.477339,25.01078,-0.000177,24.016820,-0.0079,1.364
4588.00,7.477741,25.01072,-0.000176,24.017322,-0.0078,1.364
4590.00,7.477636,25.00978,-0.000176,24.017306,-0.0078,1.364
4592.00,7.478013,25.00969,-0.000176,24.017438,-0.0078,1.364
4594.00,7.478485,25.00998,-0.000176,24.017157,-0.0078,1.364
4596.00,7.479043,25.01052,-0.000176,24.016873,-0.0078,1.364
4598.00,7.478945,25.01068,-0.000177,24.016882,-0.0078,1.363
4600.00,7.478652,25.01075,-0.000177,24.017518,-0.0078,1.364
4602.00,7.478743,25.01104,-0.000177,24.016992,-0.0078,1.365
4604.00,7.478437,25.01029,-0.000177,24.017641,-0.0078,1.364
4606.00,7.478393,25.01007,-0.000178,24.017127,-0.0078,1.364
4608.00,7.477950,25.00940,-0.000178,24.016534,-0.0079,1.364
4610.00,7.477683,25.00950,-0.000178,24.017003,-0.0078,1.364
4612.00,7.477687,25.00972,-0.000177,24.016804,-0.0078,1.364
4614.00,7.477639,25.00994,-0.000177,24.016786,-0.0079,1.364
4616.00,7.478226,25.01003,-0.000177,24.017186,-0.0078,1.363
4618.00,7.478058,25.00954,-0.000176,24.017147,-0.0079,1.364
4620.00,7.478441,25.00967,-0.000178,24.016811,-0.0079,1.364
4622.00,7.477975,25.00990,-0.000179,24.016920,-0.0079,1.364
4624.00,7.478206,25.01004,-0.000178,24.016898,-0.0079,1.364
4626.00,7.477665,25.00993,-0.000178,24.016994,-0.0079,1.364
4628.00,7.478236,25.00931,-0.000178,24.017462,-0.0078,1.364
4630.00,7.478258,25.00906,-0.000177,24.017089,-0.0079,1.365
4632.00,7.477750,25.00909,-0.000177,24.017003,-0.0078,1.365
4634.00,7.477444,25.00941,-0.000177,24.016742,-0.0079,1.363
4636.00,7.477552,25.00989,-0.000177,24.016889,-0.0078,1.364
4638.00,7.477560,25.01008,-0.000178,24.016677,-0.0079,1.364
4640.00,7.477179,25.00998,-0.000178,24.017244,-0.0079,1.364
4642.00,7.477019,25.00949,-0.000178,24.016731,-0.0079,1.364
4644.00,7.477513,25.00946,-0.000177,24.017243,-0.0078,1.365
4646.00,7.477631,25.00925,-0.000179,24.016862,-0.0078,1.365
4648.00,7.477538,25.00937,-0.000178,24.017121,-0.0078,1.365
4650.00,7.476896,25.01014,-0.000178,24.016657,-0.0078,1.364
4652.00,7.476703,25.00978,-0.000177,24.016400,-0.0078,1.364
4654.00,7.477207,25.00962,-0.000176,24.016523,-0.0078,1.364
4656.00,7.476779,25.00972,-0.000177,24.016655,-0.0079,1.364
4658.00,7.477370,25.00922,-0.000179,24.016777,-0.0079,1.364
4660.00,7.476769,25.00970,-0.000179,24.016601,-0.0079,1.365
4662.00,7.476687,25.00962,-0.000178,24.016356,-0.0078,1.365
4664.00,7.477477,25.00950,-0.000177,24.016938,-0.0079,1.365
4666.00,7.476520,25.00965,-0.000178,24.017011,-0.0079,1.364
4668.00,7.476312,25.01031,-0.000178,24.016505,-0.0079,1.364
4670.00,7.476088,25.01071,-0.000178,24.017043,-0.0079,1.364
4672.00,7.476071,25.01055,-0.000177,24.016577,-0.0079,1.364
4674.00,7.476451,25.00987,-0.000178,24.017980,-0.0079,1.364
4676.00,7.476701,25.00929,-0.000178,24.016820,-0.0078,1.364
4678.00,7.476835,25.00887,-0.000178,24.016041,-0.0079,1.364
4680.00,7.477149,25.00968,-0.000179,24.016565,-0.0078,1.364
4682.00,7.477593,25.00955,-0.000178,24.016818,-0.0079,1.363
4684.00,7.477070,25.00935,-0.000178,24.016291,-0.0078,1.364
4686.00,7.477442,25.00991,-0.000177,24.017195,-0.0078,1.364
4688.00,7.476867,25.01027,-0.000177,24.016731,-0.0079,1.364
4690.00,7.476924,25.01025,-0.000177,24.016722,-0.0079,1.364
4692.00,7.477431,25.01093,-0.000177,24.016813,-0.0078,1.365
4694.00,7.477938,25.01089,-0.000179,24.016860,-0.0078,1.365
4696.00,7.477807,25.01119,-0.000180,24.016561,-0.0079,1.364
4698.00,7.476829,25.01111,-0.000178,24.016915,-0.0078,1.364
4700.00,7.477327,25.01095,-0.000178,24.016987,-0.0079,1.365
4702.00,7.477641,25.01105,-0.000178,24.016499,-0.0079,1.364
4704.00,7.477730,25.00965,-0.000177,24.016762,-0.0079,1.363
4706.00,7.476837,25.01077,-0.000178,24.016191,-0.0079,1.364
4708.00,7.477741,25.00999,-0.000177,24.016817,-0.0079,1.364
4710.00,7.477506,25.00913,-0.000178,24.016815,-0.0079,1.365
4712.00,7.477324,25.00995,-0.000177,24.016994,-0.0079,1.364
4714.00,7.477076,25.01061,-0.000178,24.016773,-0.0079,1.364
4716.00,7.476613,25.01035,-0.000178,24.017469,-0.0079,1.364
4718.00,7.477077,25.01097,-0.000179,24.017063,-0.0078,1.364
4720.00,7.477880,25.01097,-0.000178,24.017935,-0.0078,1.364
4722.00,7.476716,25.01109,-0.000178,24.017422,-0.0079,1.364
4724.00,7.477403,25.01156,-0.000176,24.016659,-0.0079,1.364
4726.00,7.477329,25.01179,-0.000177,24.017447,-0.0078,1.364
4728.00,7.477004,25.01174,-0.000178,24.017270,-0.0078,1.364
4730.00,7.476511,25.01196,-0.000177,24.016963,-0.0078,1.364
4732.00,7.477015,25.01177,-0.000177,24.017261,-0.0079,1.364
4734.00,7.477880,25.01193,-0.000178,24.017125,-0.0079,1.364
4736.00,7.476829,25.01132,-0.000178,24.017025,-0.0079,1.364
4738.00,7.476265,25.01161,-0.000178,24.016557,-0.0079,1.365
4740.00,7.477010,25.01239,-0.000178,24.017690,-0.0079,1.365
4742.00,7.477348,25.01203,-0.000176,24.016392,-0.0079,1.364
4744.00,7.477490,25.01179,-0.000176,24.016621,-0.0079,1.365
4746.00,7.477641,25.01186,-0.000178,24.017382,-0.0079,1.364
4748.00,7.477510,25.01264,-0.000178,24.016641,-0.0078,1.364
4750.00,7.478147,25.01215,-0.000176,24.015945,-0.0079,1.364
4752.00,7.478162,25.01231,-0.000177,24.017370,-0.0079,1.364
4754.00,7.477573,25.01148,-0.000178,24.016724,-0.0078,1.364
4756.00,7.477125,25.01156,-0.000178,24.016847,-0.0079,1.364
4758.00,7.477097,25.01163,-0.000178,24.016800,-0.0079,1.364
4760.00,7.476920,25.01193,-0.000179,24.015751,-0.0079,1.364
4762.00,7.477515,25.01269,-0.000177,24.017099,-0.0079,1.363
4764.00,7.477517,25.01249,-0.000177,24.016722,-0.0079,1.365
4766.00,7.477381,25.01213,-0.000177,24.016305,-0.0079,1.364
4768.00,7.477654,25.01222,-0.000178,24.016249,-0.0079,1.364
4770.00,7.477557,25.01165,-0.000178,24.016655,-0.0079,1.363
4772.00,7.477164,25.01141,-0.000178,24.017640,-0.0079,1.364
4774.00,7.476462,25.01188,-0.000178,24.017335,-0.0079,1.365
4776.00,7.476986,25.01159,-0.000179,24.017114,-0.0079,1.364
4778.00,7.476999,25.01142,-0.000177,24.017047,-0.0079,1.364
4780.00,7.476659,25.01182,-0.000176,24.016634,-0.0078,1.364
4782.00,7.476512,25.01222,-0.000177,24.016586,-0.0079,1.364
4784.00,7.476053,25.01296,-0.000177,24.017119,-0.0079,1.364
4786.00,7.476508,25.01231,-0.000176,24.017569,-0.0079,1.364
4788.00,7.476837,25.01159,-0.000178,24.016012,-0.0079,1.365
4790.00,7.477581,25.01138,-0.000177,24.017297,-0.0079,1.364
4792.00,7.477796,25.01068,-0.000178,24.017346,-0.0079,1.364
4794.00,7.477459,25.01110,-0.000177,24.016858,-0.0079,1.364
4796.00,7.477066,25.01176,-0.000177,24.016824,-0.0079,1.364
4798.00,7.477765,25.01153,-0.000177,24.017141,-0.0079,1.364
4800.00,7.477463,25.01137,-0.000178,24.017058,-0.0078,1.364
4802.00,7.477537,25.01265,-0.000177,24.016169,-0.0079,1.364
@8,12.0000,24.0
4804.00,7.475916,25.01236,-0.000176,24.016753,-0.0079,1.364
4806.00,7.468961,25.01285,-0.000178,24.017094,-0.0079,1.364
4808.00,7.457305,25.01297,-0.000177,24.016989,-0.0079,1.364
4810.00,7.438386,25.01239,-0.000176,24.016835,-0.0079,1.362
4812.00,7.418135,25.01175,-0.000177,24.016648,-0.0079,1.363
4814.00,7.402535,25.01163,-0.000177,24.017025,-0.0079,1.364
4816.00,7.390513,25.01178,-0.000178,24.016760,-0.0079,1.364
4818.00,7.381587,25.01144,-0.000177,24.016436,-0.0078,1.365
4820.00,7.371891,25.01201,-0.000179,24.017371,-0.0079,1.365
4822.00,7.363164,25.01233,-0.000180,24.017007,-0.0079,1.366
4824.00,7.354887,25.01301,-0.000180,24.017224,-0.0079,1.365
4826.00,7.347400,25.01329,-0.000179,24.016731,-0.0079,1.365
4828.00,7.343064,25.01273,-0.000178,24.016193,-0.0079,1.365
4830.00,7.345150,25.01286,-0.000179,24.015945,-0.0078,1.366
4832.00,7.353589,25.01257,-0.000182,24.016991,-0.0079,1.367
4834.00,7.369466,25.01232,-0.000180,24.017299,-0.0079,1.366
4836.00,7.386579,25.01292,-0.000180,24.016563,-0.0079,1.366
4838.00,7.399223,25.01283,-0.000179,24.016643,-0.0079,1.366
4840.00,7.407665,25.01219,-0.000178,24.016498,-0.0079,1.365
4842.00,7.415120,25.01222,-0.000177,24.016583,-0.0079,1.365
4844.00,7.422607,25.01179,-0.000177,24.016909,-0.0078,1.364
4846.00,7.428773,25.01139,-0.000177,24.017137,-0.0078,1.364
4848.00,7.434989,25.01152,-0.000177,24.016721,-0.0079,1.364
4850.00,7.440559,25.01168,-0.000177,24.016724,-0.0078,1.364
4852.00,7.444109,25.01137,-0.000176,24.016557,-0.0079,1.364
4854.00,7.448339,25.01193,-0.000176,24.016409,-0.0079,1.364
4856.00,7.451922,25.01260,-0.000176,24.016064,-0.0078,1.364
4858.00,7.455457,25.01166,-0.000177,24.016829,-0.0079,1.364
4860.00,7.458683,25.01237,-0.000178,24.016777,-0.0079,1.365
4862.00,7.459984,25.01219,-0.000178,24.017248,-0.0078,1.365
4864.00,7.461584,25.01197,-0.000176,24.016858,-0.0078,1.363
4866.00,7.464213,25.01149,-0.000175,24.016479,-0.0079,1.364
4868.00,7.466598,25.01122,-0.000176,24.017542,-0.0078,1.364
4870.00,7.468854,25.01233,-0.000177,24.017199,-0.0079,1.363
4872.00,7.470301,25.01152,-0.000176,24.017573,-0.0079,1.364
4874.00,7.471314,25.01132,-0.000176,24.016873,-0.0079,1.364
4876.00,7.471730,25.01220,-0.000177,24.017002,-0.0079,1.364
4878.00,7.472011,25.01329,-0.000177,24.016612,-0.0079,1.364
4880.00,7.472659,25.01318,-0.000177,24.017226,-0.0078,1.364
4882.00,7.473220,25.01290,-0.000177,24.017105,-0.0078,1.365
4884.00,7.473958,25.01277,-0.000178,24.017161,-0.0078,1.364
4886.00,7.473633,25.01324,-0.000178,24.016659,-0.0078,1.365
4888.00,7.473592,25.01277,-0.000178,24.017466,-0.0078,1.364
4890.00,7.474171,25.01250,-0.000178,24.016989,-0.0079,1.364
4892.00,7.473828,25.01347,-0.000178,24.016949,-0.0079,1.363
4894.00,7.474962,25.01259,-0.000176,24.017252,-0.0078,1.364
4896.00,7.474869,25.01228,-0.000176,24.017025,-0.0079,1.364
4898.00,7.474743,25.01177,-0.000178,24.016728,-0.0078,1.364
4900.00,7.475076,25.01196,-0.000178,24.017598,-0.0078,1.364
4902.00,7.475848,25.01197,-0.000177,24.016467,-0.0079,1.364
4904.00,7.476416,25.01187,-0.000177,24.016815,-0.0078,1.364
4906.00,7.475729,25.01273,-0.000178,24.016876,-0.0078,1.364
4908.00,7.475952,25.01215,-0.000178,24.016744,-0.0078,1.364
4910.00,7.476366,25.01364,-0.000178,24.017505,-0.0079,1.365
4912.00,7.476646,25.01313,-0.000177,24.017179,-0.0079,1.364
4914.00,7.476465,25.01381,-0.000177,24.016543,-0.0079,1.364
4916.00,7.476386,25.01400,-0.000177,24.016766,-0.0079,1.364
4918.00,7.476925,25.01480,-0.000177,24.016295,-0.0079,1.364
4920.00,7.477810,25.01394,-0.000178,24.016595,-0.0079,1.364
4922.00,7.477892,25.01328,-0.000177,24.017060,-0.0078,1.364
4924.00,7.477734,25.01297,-0.000178,24.017041,-0.0078,1.365
4926.00,7.477278,25.01270,-0.000177,24.017188,-0.0079,1.365
4928.00,7.477386,25.01228,-0.000178,24.017081,-0.0078,1.364
4930.00,7.477414,25.01241,-0.000176,24.017011,-0.0078,1.364
4932.00,7.477239,25.01219,-0.000176,24.017011,-0.0078,1.364
4934.00,7.477865,25.01216,-0.000176,24.017273,-0.0078,1.364
4936.00,7.478041,25.01183,-0.000177,24.017174,-0.0078,1.364
4938.00,7.478418,25.01150,-0.000177,24.016936,-0.0078,1.364
4940.00,7.477813,25.01106,-0.000176,24.016900,-0.0079,1.364
4942.00,7.478144,25.01093,-0.000177,24.017384,-0.0079,1.364
4944.00,7.478656,25.01153,-0.000178,24.016893,-0.0078,1.364
4946.00,7.478780,25.01146,-0.000177,24.016378,-0.0078,1.364
4948.00,7.478229,25.01083,-0.000177,24.017364,-0.0079,1.365
4950.00,7.477643,25.01052,-0.000178,24.017422,-0.0079,1.365
4952.00,7.477352,25.01114,-0.000179,24.017451,-0.0078,1.365
4954.00,7.476528,25.01085,-0.000178,24.016789,-0.0078,1.365
4956.00,7.477065,25.01115,-0.000178,24.016363,-0.0078,1.364
4958.00,7.477923,25.01089,-0.000177,24.016911,-0.0079,1.365
4960.00,7.478654,25.01107,-0.000177,24.016849,-0.0078,1.364
4962.00,7.478653,25.01128,-0.000177,24.017226,-0.0078,1.364
4964.00,7.478541,25.01125,-0.000176,24.017466,-0.0079,1.364
4966.00,7.479243,25.01138,-0.000176,24.016706,-0.0078,1.364
4968.00,7.479830,25.01077,-0.000176,24.016920,-0.0078,1.364
4970.00,7.479452,25.01056,-0.000175,24.017509,-0.0078,1.364
4972.00,7.480116,25.01101,-0.000176,24.017342,-0.0078,1.365
4974.00,7.481028,25.01114,-0.000176,24.017125,-0.0078,1.364
4976.00,7.480764,25.01199,-0.000175,24.017263,-0.0078,1.364
4978.00,7.480042,25.01181,-0.000176,24.017701,-0.0078,1.364
4980.00,7.479975,25.01226,-0.000176,24.017308,-0.0078,1.365
4982.00,7.479113,25.01239,-0.000177,24.016827,-0.0078,1.364
4984.00,7.478377,25.01221,-0.000176,24.016942,-0.0079,1.364
4986.00,7.479645,25.01272,-0.000176,24.017607,-0.0078,1.365
4988.00,7.479876,25.01260,-0.000176,24.017344,-0.0079,1.365
4990.00,7.479621,25.01206,-0.000177,24.017308,-0.0078,1.364
4992.00,7.479960,25.01294,-0.000176,24.017428,-0.0078,1.364
4994.00,7.479673,25.01301,-0.000176,24.016967,-0.0078,1.364
4996.00,7.479496,25.01255,-0.000177,24.016750,-0.0078,1.365
4998.00,7.479359,25.01262,-0.000177,24.016702,-0.0078,1.365
5000.00,7.479428,25.01222,-0.000176,24.016962,-0.0078,1.365
5002.00,7.479031,25.01307,-0.000177,24.017007,-0.0078,1.365
5004.00,7.478653,25.01383,-0.000177,24.016583,-0.0079,1.365
5006.00,7.478946,25.01317,-0.000177,24.016650,-0.0079,1.364
5008.00,7.479271,25.01377,-0.000176,24.017212,-0.0078,1.365
5010.00,7.479002,25.01341,-0.000177,24.017090,-0.0078,1.364
5012.00,7.478402,25.01400,-0.000177,24.016849,-0.0078,1.365
5014.00,7.478246,25.01399,-0.000177,24.017464,-0.0079,1.364
5016.00,7.478753,25.01372,-0.000177,24.017855,-0.0079,1.364
5018.00,7.478954,25.01350,-0.000176,24.017767,-0.0078,1.365
5020.00,7.478406,25.01251,-0.000176,24.017422,-0.0078,1.364
5022.00,7.478675,25.01321,-0.000175,24.017772,-0.0078,1.364
5024.00,7.477470,25.01266,-0.000175,24.017738,-0.0078,1.364
5026.00,7.476892,25.01233,-0.000178,24.016847,-0.0078,1.364
5028.00,7.477605,25.01229,-0.000177,24.017324,-0.0079,1.364
5030.00,7.478864,25.01278,-0.000176,24.017119,-0.0079,1.365
5032.00,7.478482,25.01215,-0.000177,24.016409,-0.0079,1.365
5034.00,7.477683,25.01254,-0.000177,24.017125,-0.0079,1.365
5036.00,7.477051,25.01245,-0.000179,24.017061,-0.0078,1.364
5038.00,7.477550,25.01249,-0.000176,24.017315,-0.0078,1.364
5040.00,7.477930,25.01292,-0.000177,24.017527,-0.0078,1.364
5042.00,7.477935,25.01305,-0.000177,24.017241,-0.0078,1.364
5044.00,7.478258,25.01292,-0.000177,24.017360,-0.0078,1.365
5046.00,7.478239,25.01365,-0.000177,24.017159,-0.0078,1.365
5048.00,7.477730,25.01429,-0.000178,24.017012,-0.0078,1.364
5050.00,7.478349,25.01387,-0.000177,24.016927,-0.0079,1.364
5052.00,7.479611,25.01432,-0.000177,24.017219,-0.0078,1.364
5054.00,7.479301,25.01440,-0.000177,24.017152,-0.0078,1.364
5056.00,7.478329,25.01456,-0.000177,24.017395,-0.0078,1.364
5058.00,7.477816,25.01431,-0.000177,24.017393,-0.0078,1.365
5060.00,7.477944,25.01375,-0.000177,24.017411,-0.0078,1.365
5062.00,7.478248,25.01372,-0.000178,24.017092,-0.0078,1.364
5064.00,7.477544,25.01419,-0.000177,24.017348,-0.0078,1.364
5066.00,7.477215,25.01290,-0.000177,24.017081,-0.0078,1.364
5068.00,7.477260,25.01287,-0.000177,24.017567,-0.0078,1.364
5070.00,7.477892,25.01268,-0.000178,24.017500,-0.0078,1.365
5072.00,7.478417,25.01231,-0.000177,24.017355,-0.0078,1.364
5074.00,7.478569,25.01217,-0.000177,24.017779,-0.0078,1.364
5076.00,7.478764,25.01246,-0.000177,24.017263,-0.0078,1.364
5078.00,7.478171,25.01279,-0.000177,24.017355,-0.0078,1.363
5080.00,7.478013,25.01307,-0.000177,24.016922,-0.0078,1.364
5082.00,7.477946,25.01250,-0.000178,24.016860,-0.0078,1.365
5084.00,7.477179,25.01311,-0.000178,24.016400,-0.0078,1.365
5086.00,7.477929,25.01303,-0.000177,24.017219,-0.0078,1.364
5088.00,7.478166,25.01263,-0.000177,24.016815,-0.0078,1.365
5090.00,7.478265,25.01254,-0.000177,24.017393,-0.0079,1.365
5092.00,7.478012,25.01171,-0.000177,24.017070,-0.0078,1.364
5094.00,7.477779,25.01177,-0.000176,24.016824,-0.0078,1.364
5096.00,7.477563,25.01157,-0.000177,24.017134,-0.0079,1.364
5098.00,7.477494,25.01185,-0.000176,24.016936,-0.0079,1.364
5100.00,7.477743,25.01240,-0.000177,24.017790,-0.0078,1.365
5102.00,7.478050,25.01242,-0.000177,24.017132,-0.0078,1.365
5104.00,7.477507,25.01244,-0.000177,24.016679,-0.0079,1.365
5106.00,7.477638,25.01209,-0.000178,24.016784,-0.0078,1.364
5108.00,7.477627,25.01186,-0.000178,24.016664,-0.0078,1.364
5110.00,7.478212,25.01141,-0.000178,24.017328,-0.0079,1.364
5112.00,7.478716,25.01102,-0.000177,24.017384,-0.0079,1.363
5114.00,7.478638,25.01166,-0.000177,24.016994,-0.0078,1.364
5116.00,7.478495,25.01255,-0.000178,24.017246,-0.0079,1.365
5118.00,7.478101,25.01231,-0.000178,24.016586,-0.0078,1.364
5120.00,7.478194,25.01261,-0.000178,24.017190,-0.0078,1.364
5122.00,7.478431,25.01323,-0.000177,24.016949,-0.0079,1.364
5124.00,7.478880,25.01311,-0.000176,24.017190,-0.0079,1.364
5126.00,7.478462,25.01268,-0.000177,24.017031,-0.0079,1.364
5128.00,7.478956,25.01283,-0.000178,24.016449,-0.0079,1.365
5130.00,7.479749,25.01269,-0.000178,24.016423,-0.0078,1.364
5132.00,7.478842,25.01207,-0.000177,24.016108,-0.0078,1.363
5134.00,7.478806,25.01240,-0.000177,24.016702,-0.0079,1.364
5136.00,7.479377,25.01281,-0.000178,24.017190,-0.0078,1.364
5138.00,7.479970,25.01174,-0.000178,24.016953,-0.0079,1.365
5140.00,7.479787,25.01197,-0.000177,24.017000,-0.0079,1.364
5142.00,7.478683,25.01201,-0.000178,24.017259,-0.0078,1.364
5144.00,7.478479,25.01216,-0.000178,24.017484,-0.0078,1.365
5146.00,7.478180,25.01211,-0.000178,24.017112,-0.0078,1.364
5148.00,7.478173,25.01226,-0.000176,24.017259,-0.0078,1.364
5150.00,7.478234,25.01203,-0.000176,24.016947,-0.0078,1.364
5152.00,7.478655,25.01226,-0.000176,24.017592,-0.0078,1.364
5154.00,7.479455,25.01176,-0.000176,24.017467,-0.0078,1.364
5156.00,7.480233,25.01235,-0.000176,24.017362,-0.0078,1.365
5158.00,7.479986,25.01303,-0.000177,24.017192,-0.0078,1.364
5160.00,7.479142,25.01275,-0.000177,24.017518,-0.0078,1.364
5162.00,7.478734,25.01214,-0.000176,24.016579,-0.0078,1.365
5164.00,7.479146,25.01287,-0.000176,24.017351,-0.0078,1.364
5166.00,7.479272,25.01329,-0.000176,24.016918,-0.0078,1.364
5168.00,7.478873,25.01280,-0.000176,24.016779,-0.0078,1.364
5170.00,7.478403,25.01291,-0.000177,24.017232,-0.0078,1.364
5172.00,7.478661,25.01229,-0.000177,24.016915,-0.0078,1.364
5174.00,7.477901,25.01267,-0.000177,24.016808,-0.0078,1.365
5176.00,7.477581,25.01247,-0.000176,24.017471,-0.0079,1.365
5178.00,7.478292,25.01207,-0.000177,24.017464,-0.0079,1.363
5180.00,7.479090,25.01202,-0.000177,24.017395,-0.0078,1.364
5182.00,7.478576,25.01133,-0.000177,24.016469,-0.0079,1.364
5184.00,7.478087,25.01128,-0.000177,24.017186,-0.0079,1.364
5186.00,7.478110,25.01176,-0.000175,24.017183,-0.0078,1.364
5188.00,7.478090,25.01175,-0.000176,24.017313,-0.0078,1.365
5190.00,7.478239,25.01151,-0.000178,24.017350,-0.0079,1.365
5192.00,7.478141,25.01117,-0.000176,24.017018,-0.0079,1.364
5194.00,7.477240,25.01163,-0.000177,24.017540,-0.0079,1.364
5196.00,7.477188,25.01111,-0.000177,24.017125,-0.0079,1.364
5198.00,7.477688,25.01132,-0.000177,24.017018,-0.0078,1.364
5200.00,7.477824,25.01114,-0.000177,24.018073,-0.0079,1.364
5202.00,7.478625,25.01085,-0.000177,24.016855,-0.0079,1.365
5204.00,7.478549,25.01123,-0.000175,24.015807,-0.0078,1.364
5206.00,7.478394,25.01168,-0.000176,24.016916,-0.0079,1.364
5208.00,7.478242,25.01149,-0.000177,24.017275,-0.0078,1.365
5210.00,7.478328,25.01169,-0.000177,24.016866,-0.0078,1.365
5212.00,7.478640,25.01127,-0.000177,24.018011,-0.0078,1.365
5214.00,7.477937,25.01111,-0.000178,24.016998,-0.0078,1.364
5216.00,7.478000,25.01098,-0.000177,24.016784,-0.0078,1.364
5218.00,7.478233,25.01089,-0.000176,24.017186,-0.0079,1.363
5220.00,7.478022,25.01084,-0.000177,24.017063,-0.0078,1.364
5222.00,7.478896,25.01137,-0.000177,24.017388,-0.0079,1.364
5224.00,7.479176,25.01124,-0.000177,24.017137,-0.0078,1.365
5226.00,7.478780,25.01137,-0.000177,24.017058,-0.0079,1.364
5228.00,7.478711,25.01123,-0.000179,24.016755,-0.0079,1.365
5230.00,7.478541,25.01111,-0.000179,24.017012,-0.0078,1.364
5232.00,7.478853,25.01130,-0.000176,24.017462,-0.0078,1.364
5234.00,7.479115,25.01161,-0.000177,24.017023,-0.0079,1.364
5236.00,7.479167,25.01163,-0.000177,24.017076,-0.0078,1.365
5238.00,7.479395,25.01171,-0.000177,24.016559,-0.0078,1.364
5240.00,7.478534,25.01046,-0.000176,24.017027,-0.0079,1.365
5242.00,7.477967,25.01099,-0.000178,24.016719,-0.0078,1.364
5244.00,7.479124,25.01135,-0.000176,24.017531,-0.0078,1.364
5246.00,7.479596,25.01181,-0.000176,24.017243,-0.0078,1.364
5248.00,7.478686,25.01154,-0.000177,24.017156,-0.0079,1.364
5250.00,7.478842,25.01132,-0.000177,24.017344,-0.0079,1.364
5252.00,7.478695,25.01174,-0.000177,24.017623,-0.0079,1.364
5254.00,7.478867,25.01157,-0.000176,24.017592,-0.0079,1.364
5256.00,7.479514,25.01095,-0.000177,24.017763,-0.0078,1.365
5258.00,7.478196,25.01162,-0.000177,24.016920,-0.0078,1.364
5260.00,7.478180,25.01193,-0.000177,24.016429,-0.0079,1.364
5262.00,7.478364,25.01199,-0.000177,24.017489,-0.0079,1.364
5264.00,7.478203,25.01218,-0.000178,24.016751,-0.0078,1.365
5266.00,7.477802,25.01149,-0.000178,24.017128,-0.0078,1.365
5268.00,7.478130,25.01107,-0.000178,24.017215,-0.0078,1.364
5270.00,7.479340,25.01179,-0.000177,24.016498,-0.0078,1.363
5272.00,7.478715,25.01095,-0.000176,24.016376,-0.0079,1.364
5274.00,7.478233,25.01106,-0.000177,24.017908,-0.0079,1.364
5276.00,7.478084,25.01179,-0.000177,24.017157,-0.0078,1.364
5278.00,7.478403,25.01113,-0.000177,24.016652,-0.0078,1.364
5280.00,7.478955,25.01090,-0.000177,24.016759,-0.0079,1.364
5282.00,7.480059,25.01068,-0.000178,24.016634,-0.0078,1.364
5284.00,7.480549,25.01144,-0.000177,24.016615,-0.0079,1.364
5286.00,7.479835,25.01088,-0.000178,24.016068,-0.0079,1.364
5288.00,7.479434,25.01079,-0.000177,24.016974,-0.0079,1.364
5290.00,7.479631,25.01138,-0.000177,24.016858,-0.0078,1.364
5292.00,7.478724,25.01082,-0.000178,24.017234,-0.0079,1.364
5294.00,7.478480,25.01117,-0.000177,24.016844,-0.0079,1.364
5296.00,7.478128,25.01127,-0.000177,24.017785,-0.0079,1.364
5298.00,7.477739,25.01116,-0.000177,24.016942,-0.0078,1.364
5300.00,7.477703,25.01150,-0.000177,24.017631,-0.0079,1.364
5302.00,7.477126,25.01187,-0.000177,24.017190,-0.0078,1.364
5304.00,7.477218,25.01047,-0.000177,24.016965,-0.0079,1.364
5306.00,7.476574,25.01126,-0.000178,24.016231,-0.0078,1.364
5308.00,7.475821,25.01157,-0.000177,24.016329,-0.0078,1.364
5310.00,7.476592,25.01203,-0.000176,24.016760,-0.0079,1.365
5312.00,7.478265,25.01191,-0.000177,24.017293,-0.0079,1.365
5314.00,7.478431,25.01164,-0.000177,24.016769,-0.0078,1.365
5316.00,7.477723,25.01275,-0.000177,24.016744,-0.0078,1.364
5318.00,7.478473,25.01299,-0.000177,24.016967,-0.0078,1.364
5320.00,7.478845,25.01294,-0.000176,24.016978,-0.0078,1.364
5322.00,7.479027,25.01276,-0.000177,24.017467,-0.0078,1.364
5324.00,7.479067,25.01237,-0.000176,24.016896,-0.0079,1.364
5326.00,7.478332,25.01229,-0.000176,24.017259,-0.0078,1.365
5328.00,7.478113,25.01324,-0.000178,24.017264,-0.0079,1.365
5330.00,7.478888,25.01238,-0.000177,24.017206,-0.0078,1.364
5332.00,7.478691,25.01247,-0.000178,24.017743,-0.0078,1.365
5334.00,7.477960,25.01273,-0.000176,24.017020,-0.0079,1.364
5336.00,7.478283,25.01344,-0.000177,24.016925,-0.0078,1.364
5338.00,7.478318,25.01285,-0.000178,24.016837,-0.0079,1.365
5340.00,7.477867,25.01343,-0.000178,24.016592,-0.0079,1.364
5342.00,7.477222,25.01365,-0.000177,24.017128,-0.0078,1.364
5344.00,7.476891,25.01328,-0.000178,24.016833,-0.0078,1.364
5346.00,7.476592,25.01250,-0.000178,24.016672,-0.0078,1.365
5348.00,7.477390,25.01174,-0.000177,24.016815,-0.0078,1.364
5350.00,7.476937,25.01123,-0.000177,24.017150,-0.0079,1.363
5352.00,7.477612,25.01127,-0.000175,24.016846,-0.0079,1.364
5354.00,7.477952,25.01177,-0.000177,24.017101,-0.0078,1.364
5356.00,7.478096,25.01204,-0.000176,24.017350,-0.0079,1.364
5358.00,7.478314,25.01241,-0.000177,24.016746,-0.0078,1.365
5360.00,7.478057,25.01123,-0.000179,24.017047,-0.0079,1.364
5362.00,7.477186,25.01231,-0.000178,24.016744,-0.0079,1.365
5364.00,7.477628,25.01187,-0.000177,24.016831,-0.0079,1.364
5366.00,7.478250,25.01180,-0.000178,24.017134,-0.0079,1.364
5368.00,7.477317,25.01249,-0.000179,24.016942,-0.0079,1.364
5370.00,7.477030,25.01159,-0.000178,24.016518,-0.0079,1.364
5372.00,7.477799,25.01053,-0.000177,24.016445,-0.0079,1.364
5374.00,7.478415,25.01087,-0.000176,24.016581,-0.0079,1.364
5376.00,7.477505,25.01092,-0.000176,24.016601,-0.0079,1.364
5378.00,7.477304,25.01155,-0.000178,24.017360,-0.0079,1.365
5380.00,7.477377,25.01188,-0.000179,24.016677,-0.0079,1.364
5382.00,7.477915,25.01162,-0.000179,24.017324,-0.0079,1.364
5384.00,7.477666,25.01054,-0.000178,24.016189,-0.0079,1.365
5386.00,7.477298,25.01058,-0.000178,24.016608,-0.0079,1.364
5388.00,7.477339,25.01126,-0.000178,24.016762,-0.0079,1.364
5390.00,7.477519,25.01065,-0.000177,24.016762,-0.0079,1.364
5392.00,7.476851,25.01041,-0.000178,24.016985,-0.0079,1.364
5394.00,7.476624,25.01101,-0.000178,24.017172,-0.0079,1.364
5396.00,7.477562,25.01079,-0.000177,24.016706,-0.0079,1.365
5398.00,7.477502,25.01042,-0.000178,24.016438,-0.0079,1.364
5400.00,7.478241,25.01093,-0.000178,24.016902,-0.0079,1.364
5402.00,7.478202,25.01065,-0.000177,24.015867,-0.0079,1.364
@9,12.0000,24.0
5404.00,7.476406,25.01047,-0.000179,24.016409,-0.0079,1.364
5406.00,7.469300,25.01006,-0.000178,24.016503,-0.0079,1.363
5408.00,7.457963,25.01045,-0.000178,24.016853,-0.0079,1.363
5410.00,7.440376,25.01078,-0.000177,24.016354,-0.0079,1.363
5412.00,7.419648,25.01127,-0.000177,24.016111,-0.0079,1.363
5414.00,7.403071,25.01101,-0.000178,24.016788,-0.0079,1.364
5416.00,7.393106,25.01096,-0.000178,24.016407,-0.0079,1.365
5418.00,7.383190,25.01063,-0.000177,24.016282,-0.0079,1.366
5420.00,7.374391,25.01054,-0.000179,24.017466,-0.0079,1.365
5422.00,7.365468,25.01052,-0.000180,24.016637,-0.0079,1.365
5424.00,7.357653,25.01036,-0.000180,24.016978,-0.0079,1.365
5426.00,7.352323,25.01018,-0.000180,24.017326,-0.0079,1.365
5428.00,7.348801,25.01085,-0.000178,24.016710,-0.0079,1.365
5430.00,7.351593,25.01123,-0.000180,24.016046,-0.0079,1.366
5432.00,7.361596,25.01047,-0.000180,24.015727,-0.0079,1.366
5434.00,7.378953,25.01030,-0.000179,24.017058,-0.0079,1.366
5436.00,7.395032,25.01037,-0.000180,24.016637,-0.0079,1.367
5438.00,7.407402,25.01011,-0.000179,24.016925,-0.0079,1.365
5440.00,7.415685,25.01074,-0.000178,24.016369,-0.0078,1.365
5442.00,7.422772,25.01072,-0.000179,24.016418,-0.0079,1.365
5444.00,7.429471,25.01020,-0.000178,24.016822,-0.0079,1.364
5446.00,7.436365,25.01122,-0.000177,24.017721,-0.0079,1.364
5448.00,7.443576,25.01057,-0.000176,24.016621,-0.0079,1.364
5450.00,7.448717,25.01106,-0.000176,24.017000,-0.0079,1.364
5452.00,7.453430,25.01119,-0.000176,24.016866,-0.0079,1.364
5454.00,7.457923,25.01033,-0.000176,24.017116,-0.0078,1.364
5456.00,7.461313,25.01027,-0.000176,24.017290,-0.0078,1.365
5458.00,7.465164,25.01155,-0.000177,24.016405,-0.0078,1.365
5460.00,7.468453,25.01070,-0.000176,24.016983,-0.0078,1.364
5462.00,7.471059,25.01091,-0.000178,24.016777,-0.0079,1.364
5464.00,7.473643,25.01150,-0.000178,24.016920,-0.0079,1.364
5466.00,7.476002,25.01111,-0.000178,24.017353,-0.0079,1.365
5468.00,7.478564,25.01168,-0.000178,24.016739,-0.0079,1.364
5470.00,7.480772,25.01190,-0.000178,24.016518,-0.0079,1.364
5472.00,7.482636,25.01178,-0.000177,24.016652,-0.0079,1.364
5474.00,7.482937,25.01170,-0.000177,24.016240,-0.0079,1.364
5476.00,7.483678,25.01186,-0.000178,24.016302,-0.0079,1.364
5478.00,7.484106,25.01150,-0.000176,24.016759,-0.0079,1.364
5480.00,7.484121,25.01158,-0.000177,24.016360,-0.0078,1.365
5482.00,7.483556,25.01159,-0.000178,24.015985,-0.0079,1.365
5484.00,7.482814,25.01167,-0.000178,24.017451,-0.0079,1.364
5486.00,7.482438,25.01225,-0.000176,24.017471,-0.0079,1.364
5488.00,7.481397,25.01168,-0.000176,24.017190,-0.0079,1.364
5490.00,7.481414,25.01216,-0.000178,24.017045,-0.0079,1.364
5492.00,7.480915,25.01234,-0.000177,24.016829,-0.0079,1.364
5494.00,7.480238,25.01244,-0.000175,24.016973,-0.0079,1.364
5496.00,7.478572,25.01213,-0.000177,24.017025,-0.0078,1.364
5498.00,7.476953,25.01179,-0.000179,24.016481,-0.0079,1.364
5500.00,7.476777,25.01224,-0.000178,24.016608,-0.0078,1.365
5502.00,7.476256,25.01197,-0.000177,24.016971,-0.0079,1.364
5504.00,7.475642,25.01178,-0.000178,24.016833,-0.0079,1.364
5506.00,7.475501,25.01218,-0.000177,24.016485,-0.0079,1.364
5508.00,7.476253,25.01243,-0.000178,24.017045,-0.0079,1.364
5510.00,7.477204,25.01205,-0.000178,24.016822,-0.0078,1.364
5512.00,7.477261,25.01167,-0.000179,24.016661,-0.0079,1.364
5514.00,7.477635,25.01163,-0.000177,24.016762,-0.0079,1.364
5516.00,7.478668,25.01182,-0.000178,24.016835,-0.0079,1.365
5518.00,7.479491,25.01268,-0.000177,24.016082,-0.0079,1.364
5520.00,7.479874,25.01292,-0.000178,24.016282,-0.0079,1.364
5522.00,7.480784,25.01372,-0.000177,24.017018,-0.0079,1.365
5524.00,7.482414,25.01358,-0.000176,24.017020,-0.0079,1.364
5526.00,7.483422,25.01272,-0.000176,24.016411,-0.0079,1.364
5528.00,7.484095,25.01242,-0.000176,24.017025,-0.0079,1.364
5530.00,7.483996,25.01358,-0.000177,24.016719,-0.0079,1.364
5532.00,7.484964,25.01319,-0.000177,24.017219,-0.0078,1.365
5534.00,7.485113,25.01344,-0.000176,24.017379,-0.0078,1.364
5536.00,7.484250,25.01364,-0.000176,24.017284,-0.0078,1.364
5538.00,7.483670,25.01354,-0.000177,24.016508,-0.0078,1.364
5540.00,7.483605,25.01361,-0.000177,24.016545,-0.0079,1.365
5542.00,7.483832,25.01289,-0.000177,24.016775,-0.0079,1.365
5544.00,7.484203,25.01247,-0.000178,24.016974,-0.0079,1.364
5546.00,7.484183,25.01229,-0.000178,24.016983,-0.0079,1.363
5548.00,7.482060,25.01321,-0.000177,24.016702,-0.0079,1.364
5550.00,7.480361,25.01360,-0.000177,24.016394,-0.0079,1.364
5552.00,7.479391,25.01391,-0.000179,24.016617,-0.0079,1.364
5554.00,7.479322,25.01427,-0.000178,24.016592,-0.0079,1.364
5556.00,7.477729,25.01391,-0.000177,24.017638,-0.0078,1.364
5558.00,7.475319,25.01403,-0.000177,24.016490,-0.0078,1.365
5560.00,7.473786,25.01425,-0.000177,24.016791,-0.0079,1.365
5562.00,7.472945,25.01303,-0.000178,24.016345,-0.0078,1.364
5564.00,7.472514,25.01338,-0.000177,24.016586,-0.0078,1.364
5566.00,7.472011,25.01344,-0.000177,24.016438,-0.0078,1.364
5568.00,7.472291,25.01269,-0.000176,24.017447,-0.0079,1.364
5570.00,7.471856,25.01241,-0.000178,24.016969,-0.0079,1.364
5572.00,7.472684,25.01226,-0.000178,24.017589,-0.0078,1.365
5574.00,7.474263,25.01250,-0.000178,24.016882,-0.0079,1.364
5576.00,7.474349,25.01254,-0.000176,24.016947,-0.0079,1.364
5578.00,7.475560,25.01286,-0.000176,24.017455,-0.0079,1.364
5580.00,7.476528,25.01288,-0.000178,24.016271,-0.0079,1.364
5582.00,7.477456,25.01245,-0.000178,24.016690,-0.0079,1.364
5584.00,7.478130,25.01245,-0.000178,24.016840,-0.0079,1.364
5586.00,7.478654,25.01221,-0.000178,24.016904,-0.0079,1.364
5588.00,7.479201,25.01154,-0.000178,24.016434,-0.0078,1.365
5590.00,7.480941,25.01168,-0.000177,24.016744,-0.0079,1.364
5592.00,7.481112,25.01160,-0.000178,24.016717,-0.0079,1.364
5594.00,7.480887,25.01095,-0.000179,24.016461,-0.0079,1.364
5596.00,7.480377,25.01149,-0.000178,24.017141,-0.0079,1.364
5598.00,7.481272,25.01160,-0.000176,24.016933,-0.0079,1.364
5600.00,7.481617,25.01245,-0.000176,24.017241,-0.0079,1.364
5602.00,7.480647,25.01248,-0.000176,24.016208,-0.0079,1.364
5604.00,7.481023,25.01227,-0.000176,24.016093,-0.0079,1.364
5606.00,7.481491,25.01242,-0.000176,24.016717,-0.0079,1.365
5608.00,7.481515,25.01227,-0.000177,24.016847,-0.0078,1.364
5610.00,7.480475,25.01213,-0.000178,24.016595,-0.0079,1.364
5612.00,7.480250,25.01158,-0.000177,24.016146,-0.0079,1.364
5614.00,7.480609,25.01230,-0.000177,24.016962,-0.0078,1.364
5616.00,7.482017,25.01148,-0.000177,24.016302,-0.0078,1.364
5618.00,7.482687,25.01185,-0.000177,24.016768,-0.0078,1.364
5620.00,7.482524,25.01156,-0.000178,24.016753,-0.0078,1.364
5622.00,7.482334,25.01129,-0.000177,24.016429,-0.0078,1.364
5624.00,7.482190,25.01283,-0.000178,24.016463,-0.0079,1.364
5626.00,7.482398,25.01311,-0.000178,24.016973,-0.0079,1.364
5628.00,7.481710,25.01172,-0.000176,24.016909,-0.0079,1.364
5630.00,7.481797,25.01110,-0.000177,24.016458,-0.0079,1.364
5632.00,7.481850,25.01196,-0.000177,24.016860,-0.0079,1.364
5634.00,7.481975,25.01241,-0.000177,24.016090,-0.0079,1.364
5636.00,7.482367,25.01196,-0.000179,24.016166,-0.0079,1.365
5638.00,7.482412,25.01273,-0.000178,24.016862,-0.0079,1.364
5640.00,7.482507,25.01215,-0.000179,24.016753,-0.0078,1.364
5642.00,7.482349,25.01235,-0.000178,24.016699,-0.0079,1.363
5644.00,7.481784,25.01210,-0.000177,24.016815,-0.0078,1.363
5646.00,7.481216,25.01321,-0.000177,24.016527,-0.0079,1.364
5648.00,7.481430,25.01243,-0.000178,24.016510,-0.0079,1.364
5650.00,7.481844,25.01275,-0.000178,24.017092,-0.0079,1.364
5652.00,7.482884,25.01221,-0.000178,24.016938,-0.0079,1.365
5654.00,7.483397,25.01216,-0.000176,24.016198,-0.0078,1.364
5656.00,7.482344,25.01293,-0.000177,24.016936,-0.0079,1.364
5658.00,7.480885,25.01257,-0.000178,24.017139,-0.0079,1.365
5660.00,7.480455,25.01163,-0.000179,24.016822,-0.0078,1.364
5662.00,7.479543,25.01236,-0.000177,24.016338,-0.0078,1.364
5664.00,7.479806,25.01291,-0.000176,24.016717,-0.0079,1.365
5666.00,7.481056,25.01264,-0.000177,24.017395,-0.0078,1.365
5668.00,7.481137,25.01217,-0.000176,24.017266,-0.0079,1.364
5670.00,7.481449,25.01242,-0.000176,24.017805,-0.0079,1.364
5672.00,7.481495,25.01247,-0.000177,24.017379,-0.0079,1.364
5674.00,7.481625,25.01279,-0.000177,24.016808,-0.0079,1.365
5676.00,7.482242,25.01186,-0.000177,24.016628,-0.0079,1.364
5678.00,7.482725,25.01240,-0.000178,24.016614,-0.0079,1.365
5680.00,7.482153,25.01259,-0.000177,24.017031,-0.0079,1.364
5682.00,7.481800,25.01207,-0.000178,24.016322,-0.0078,1.364
5684.00,7.481859,25.01182,-0.000177,24.016721,-0.0078,1.364
5686.00,7.481134,25.01238,-0.000177,24.016808,-0.0079,1.364
5688.00,7.480281,25.01240,-0.000177,24.016441,-0.0079,1.364
5690.00,7.480586,25.01310,-0.000176,24.016764,-0.0079,1.364
5692.00,7.480894,25.01211,-0.000177,24.016353,-0.0079,1.364
5694.00,7.480145,25.01168,-0.000178,24.017435,-0.0079,1.364
5696.00,7.480525,25.01271,-0.000179,24.016835,-0.0079,1.364
5698.00,7.479693,25.01225,-0.000178,24.016157,-0.0079,1.364
5700.00,7.477404,25.01189,-0.000177,24.016543,-0.0079,1.363
5702.00,7.474889,25.01277,-0.000177,24.016886,-0.0079,1.364
5704.00,7.474106,25.01266,-0.000177,24.017455,-0.0079,1.364
5706.00,7.473805,25.01308,-0.000178,24.016479,-0.0079,1.364
5708.00,7.474054,25.01334,-0.000178,24.016311,-0.0079,1.364
5710.00,7.474260,25.01181,-0.000178,24.017023,-0.0079,1.364
5712.00,7.475140,25.01173,-0.000178,24.016345,-0.0078,1.364
5714.00,7.475785,25.01201,-0.000179,24.016534,-0.0078,1.365
5716.00,7.477624,25.01226,-0.000179,24.016552,-0.0079,1.365
5718.00,7.478116,25.01242,-0.000178,24.016574,-0.0079,1.364
5720.00,7.477340,25.01203,-0.000179,24.016693,-0.0079,1.363
5722.00,7.477803,25.01273,-0.000178,24.017201,-0.0079,1.364
5724.00,7.477995,25.01231,-0.000179,24.015992,-0.0079,1.364
5726.00,7.478741,25.01234,-0.000178,24.016412,-0.0079,1.364
5728.00,7.479376,25.01324,-0.000179,24.016492,-0.0079,1.365
5730.00,7.479147,25.01238,-0.000178,24.016706,-0.0079,1.365
5732.00,7.478888,25.01200,-0.000178,24.017018,-0.0079,1.364
5734.00,7.479079,25.01220,-0.000179,24.016583,-0.0079,1.364
5736.00,7.479197,25.01149,-0.000179,24.016646,-0.0079,1.364
5738.00,7.479909,25.01143,-0.000177,24.016702,-0.0079,1.364
5740.00,7.480451,25.01119,-0.000177,24.016628,-0.0079,1.364
5742.00,7.481139,25.01093,-0.000177,24.016730,-0.0079,1.364
5744.00,7.481336,25.01127,-0.000176,24.016858,-0.0079,1.364
5746.00,7.480821,25.01129,-0.000176,24.016576,-0.0079,1.364
5748.00,7.480758,25.01146,-0.000177,24.016740,-0.0079,1.364
5750.00,7.480601,25.01164,-0.000177,24.016247,-0.0079,1.364
5752.00,7.480319,25.01131,-0.000177,24.016708,-0.0078,1.364
5754.00,7.479550,25.01104,-0.000178,24.016372,-0.0079,1.364
5756.00,7.479061,25.01117,-0.000179,24.016864,-0.0079,1.364
5758.00,7.478685,25.01156,-0.000177,24.016717,-0.0079,1.363
5760.00,7.478607,25.01170,-0.000177,24.016304,-0.0079,1.364
5762.00,7.477928,25.01152,-0.000178,24.017020,-0.0079,1.364
5764.00,7.478712,25.01163,-0.000177,24.016695,-0.0078,1.364
5766.00,7.479073,25.01180,-0.000177,24.016418,-0.0079,1.364
5768.00,7.479215,25.01102,-0.000177,24.016991,-0.0079,1.365
5770.00,7.480526,25.01074,-0.000179,24.016556,-0.0079,1.364
5772.00,7.480892,25.01091,-0.000178,24.016394,-0.0079,1.365
5774.00,7.481291,25.01117,-0.000180,24.016853,-0.0079,1.364
5776.00,7.480928,25.01174,-0.000178,24.016925,-0.0079,1.364
5778.00,7.480592,25.01113,-0.000177,24.016721,-0.0079,1.364
5780.00,7.480530,25.01100,-0.000178,24.016969,-0.0079,1.364
5782.00,7.479732,25.00999,-0.000178,24.016985,-0.0078,1.364
5784.00,7.479512,25.01080,-0.000177,24.017052,-0.0078,1.364
5786.00,7.478622,25.01112,-0.000177,24.016267,-0.0078,1.364
5788.00,7.479030,25.01102,-0.000177,24.016788,-0.0079,1.364
5790.00,7.479336,25.01096,-0.000177,24.016878,-0.0079,1.364
5792.00,7.478527,25.01115,-0.000176,24.016842,-0.0079,1.364
5794.00,7.477997,25.01141,-0.000177,24.016974,-0.0079,1.364
5796.00,7.478787,25.01178,-0.000177,24.016501,-0.0079,1.365
5798.00,7.478713,25.01094,-0.000178,24.016750,-0.0079,1.364
5800.00,7.478189,25.01126,-0.000179,24.016721,-0.0079,1.364
5802.00,7.478135,25.01102,-0.000177,24.016826,-0.0078,1.363
5804.00,7.478357,25.01057,-0.000178,24.016856,-0.0079,1.364
5806.00,7.478147,25.01080,-0.000178,24.016677,-0.0079,1.365
5808.00,7.477559,25.01067,-0.000179,24.016951,-0.0079,1.364
5810.00,7.478304,25.01098,-0.000178,24.016795,-0.0079,1.364
5812.00,7.479510,25.01144,-0.000177,24.017177,-0.0078,1.364
5814.00,7.479221,25.01146,-0.000176,24.016875,-0.0079,1.364
5816.00,7.479213,25.01130,-0.000177,24.016653,-0.0079,1.364
5818.00,7.478730,25.01096,-0.000177,24.016400,-0.0079,1.363
5820.00,7.478478,25.01098,-0.000178,24.016583,-0.0079,1.364
5822.00,7.478245,25.01090,-0.000177,24.016715,-0.0079,1.364
5824.00,7.477874,25.01145,-0.000177,24.017632,-0.0079,1.364
5826.00,7.477882,25.01218,-0.000177,24.016615,-0.0079,1.364
5828.00,7.478185,25.01220,-0.000177,24.016797,-0.0079,1.365
5830.00,7.477994,25.01141,-0.000177,24.016934,-0.0079,1.365
5832.00,7.477478,25.01087,-0.000177,24.016987,-0.0078,1.364
5834.00,7.477444,25.01151,-0.000177,24.016576,-0.0079,1.363
5836.00,7.477800,25.01135,-0.000177,24.016887,-0.0078,1.364
5838.00,7.478331,25.01155,-0.000177,24.016820,-0.0079,1.363
5840.00,7.478131,25.01128,-0.000177,24.017021,-0.0078,1.364
5842.00,7.478560,25.01144,-0.000177,24.016460,-0.0078,1.364
5844.00,7.478738,25.01149,-0.000178,24.017112,-0.0078,1.364
5846.00,7.479077,25.01188,-0.000178,24.016316,-0.0078,1.364
5848.00,7.479064,25.01182,-0.000177,24.016316,-0.0079,1.364
5850.00,7.479134,25.01180,-0.000178,24.016483,-0.0078,1.364
5852.00,7.479696,25.01189,-0.000178,24.017025,-0.0078,1.364
5854.00,7.480583,25.01186,-0.000177,24.017195,-0.0079,1.364
5856.00,7.479580,25.01162,-0.000178,24.016690,-0.0079,1.364
5858.00,7.479598,25.01180,-0.000177,24.017058,-0.0079,1.364
5860.00,7.479643,25.01171,-0.000177,24.016324,-0.0078,1.364
5862.00,7.479623,25.01173,-0.000177,24.016463,-0.0079,1.364
5864.00,7.479606,25.01205,-0.000178,24.016536,-0.0079,1.365
5866.00,7.480890,25.01211,-0.000177,24.016924,-0.0079,1.364
5868.00,7.480741,25.01155,-0.000178,24.017295,-0.0079,1.364
5870.00,7.479716,25.01180,-0.000178,24.017442,-0.0078,1.365
5872.00,7.480542,25.01205,-0.000177,24.017063,-0.0079,1.364
5874.00,7.480318,25.01199,-0.000177,24.017107,-0.0079,1.365
5876.00,7.480070,25.01162,-0.000177,24.016697,-0.0079,1.364
5878.00,7.480233,25.01160,-0.000177,24.016164,-0.0079,1.364
5880.00,7.479806,25.01175,-0.000177,24.016831,-0.0079,1.364
5882.00,7.479976,25.01270,-0.000177,24.017123,-0.0079,1.364
5884.00,7.479554,25.01281,-0.000178,24.016907,-0.0079,1.364
5886.00,7.479575,25.01293,-0.000177,24.016311,-0.0079,1.364
5888.00,7.479019,25.01231,-0.000177,24.017090,-0.0079,1.364
5890.00,7.478816,25.01240,-0.000177,24.016934,-0.0079,1.364
5892.00,7.479641,25.01234,-0.000177,24.016391,-0.0079,1.365
5894.00,7.479338,25.01194,-0.000177,24.016617,-0.0079,1.365
5896.00,7.479092,25.01186,-0.000177,24.016487,-0.0079,1.364
5898.00,7.479165,25.01151,-0.000178,24.016470,-0.0079,1.364
5900.00,7.479089,25.01174,-0.000178,24.016822,-0.0079,1.364
5902.00,7.478866,25.01136,-0.000177,24.016144,-0.0079,1.364
5904.00,7.478910,25.01164,-0.000178,24.016702,-0.0079,1.364
5906.00,7.479664,25.01231,-0.000177,24.016452,-0.0079,1.364
5908.00,7.479328,25.01292,-0.000177,24.016670,-0.0079,1.364
5910.00,7.479585,25.01207,-0.000177,24.017118,-0.0079,1.364
5912.00,7.479669,25.01203,-0.000177,24.016824,-0.0079,1.364
5914.00,7.478817,25.01162,-0.000178,24.017194,-0.0079,1.365
5916.00,7.479103,25.01113,-0.000179,24.016902,-0.0079,1.364
5918.00,7.478849,25.01156,-0.000177,24.016867,-0.0078,1.363
5920.00,7.478652,25.01187,-0.000178,24.016601,-0.0079,1.364
5922.00,7.478331,25.01166,-0.000178,24.016349,-0.0079,1.364
5924.00,7.477810,25.01139,-0.000177,24.017344,-0.0078,1.364
5926.00,7.478497,25.01129,-0.000178,24.017061,-0.0079,1.364
5928.00,7.478732,25.01116,-0.000177,24.016833,-0.0079,1.363
5930.00,7.478255,25.01159,-0.000177,24.016789,-0.0079,1.364
5932.00,7.479215,25.01213,-0.000176,24.017150,-0.0079,1.364
5934.00,7.479872,25.01265,-0.000177,24.016818,-0.0078,1.364
5936.00,7.478951,25.01225,-0.000178,24.016983,-0.0079,1.364
5938.00,7.478433,25.01174,-0.000178,24.016818,-0.0079,1.364
5940.00,7.478122,25.01196,-0.000178,24.016623,-0.0079,1.365
5942.00,7.479125,25.01211,-0.000176,24.015986,-0.0079,1.364
5944.00,7.479707,25.01235,-0.000177,24.016325,-0.0079,1.364
5946.00,7.478833,25.01175,-0.000177,24.016237,-0.0079,1.364
5948.00,7.478574,25.01265,-0.000177,24.016217,-0.0079,1.364
5950.00,7.478199,25.01271,-0.000178,24.016590,-0.0079,1.364
5952.00,7.478305,25.01258,-0.000176,24.016688,-0.0079,1.364
5954.00,7.478403,25.01235,-0.000178,24.017190,-0.0079,1.364
5956.00,7.478376,25.01172,-0.000178,24.017052,-0.0079,1.364
5958.00,7.478253,25.01279,-0.000177,24.016313,-0.0079,1.364
5960.00,7.477879,25.01317,-0.000177,24.016432,-0.0079,1.363
5962.00,7.478866,25.01220,-0.000178,24.017172,-0.0079,1.364
5964.00,7.478884,25.01218,-0.000178,24.015660,-0.0079,1.364
5966.00,7.478346,25.01303,-0.000178,24.016929,-0.0079,1.364
5968.00,7.479132,25.01284,-0.000176,24.016508,-0.0079,1.364
5970.00,7.479468,25.01244,-0.000177,24.017023,-0.0078,1.364
5972.00,7.479610,25.01323,-0.000177,24.016657,-0.0078,1.364
5974.00,7.478879,25.01281,-0.000178,24.016405,-0.0079,1.365
5976.00,7.478832,25.01324,-0.000178,24.016690,-0.0079,1.364
5978.00,7.479198,25.01302,-0.000180,24.016499,-0.0079,1.364
5980.00,7.478712,25.01291,-0.000179,24.016305,-0.0079,1.364
5982.00,7.479172,25.01321,-0.000179,24.016960,-0.0079,1.365
5984.00,7.478960,25.01276,-0.000177,24.017228,-0.0079,1.364
5986.00,7.479134,25.01282,-0.000177,24.017426,-0.0079,1.364
5988.00,7.479167,25.01332,-0.000178,24.016797,-0.0079,1.365
5990.00,7.478278,25.01263,-0.000178,24.016871,-0.0079,1.364
5992.00,7.478628,25.01290,-0.000178,24.016235,-0.0079,1.364
5994.00,7.479053,25.01312,-0.000177,24.017067,-0.0079,1.364
5996.00,7.478620,25.01308,-0.000177,24.016742,-0.0079,1.364
5998.00,7.479067,25.01280,-0.000178,24.016889,-0.0079,1.364
6000.00,7.478512,25.01231,-0.000178,24.017177,-0.0078,1.365
6002.00,7.477965,25.01262,-0.000178,24.016548,-0.0079,1.364
@10,12.0000,24.0
6004.00,7.476974,25.01200,-0.000177,24.016421,-0.0079,1.363
6006.00,7.470968,25.01339,-0.000177,24.016128,-0.0079,1.364
6008.00,7.459898,25.01263,-0.000177,24.017031,-0.0079,1.363
6010.00,7.443740,25.01303,-0.000176,24.017009,-0.0078,1.363
6012.00,7.424439,25.01234,-0.000176,24.016708,-0.0079,1.363
6014.00,7.409518,25.01246,-0.000176,24.016737,-0.0079,1.364
6016.00,7.399815,25.01195,-0.000176,24.016873,-0.0079,1.364
6018.00,7.390654,25.01235,-0.000178,24.016784,-0.0079,1.365
6020.00,7.381741,25.01205,-0.000179,24.016956,-0.0079,1.366
6022.00,7.372751,25.01293,-0.000180,24.015939,-0.0079,1.365
6024.00,7.365636,25.01274,-0.000180,24.016695,-0.0079,1.365
6026.00,7.360148,25.01241,-0.000179,24.016479,-0.0079,1.365
6028.00,7.356495,25.01237,-0.000179,24.016576,-0.0079,1.364
6030.00,7.359895,25.01241,-0.000178,24.016608,-0.0079,1.365
6032.00,7.369530,25.01230,-0.000179,24.016441,-0.0079,1.367
6034.00,7.385719,25.01243,-0.000179,24.017045,-0.0079,1.367
6036.00,7.403059,25.01207,-0.000179,24.017607,-0.0079,1.366
6038.00,7.416663,25.01261,-0.000179,24.017408,-0.0079,1.365
6040.00,7.425141,25.01324,-0.000177,24.017183,-0.0078,1.364
6042.00,7.431469,25.01280,-0.000176,24.016844,-0.0079,1.364
6044.00,7.438124,25.01203,-0.000177,24.016675,-0.0078,1.364
6046.00,7.444765,25.01145,-0.000177,24.017237,-0.0079,1.364
6048.00,7.451656,25.01124,-0.000176,24.017359,-0.0079,1.364
6050.00,7.457018,25.01150,-0.000177,24.017239,-0.0079,1.364
6052.00,7.461617,25.01270,-0.000177,24.016367,-0.0079,1.363
6054.00,7.466456,25.01227,-0.000176,24.016614,-0.0078,1.364
6056.00,7.470334,25.01170,-0.000177,24.016748,-0.0079,1.364
6058.00,7.473491,25.01185,-0.000178,24.016452,-0.0079,1.365
6060.00,7.475469,25.01130,-0.000178,24.016155,-0.0079,1.365
6062.00,7.477019,25.01182,-0.000179,24.016855,-0.0079,1.365
6064.00,7.478377,25.01245,-0.000179,24.017322,-0.0079,1.364
6066.00,7.480085,25.01272,-0.000178,24.016316,-0.0079,1.364
6068.00,7.481054,25.01171,-0.000178,24.016871,-0.0079,1.364
6070.00,7.482795,25.01122,-0.000177,24.016733,-0.0079,1.364
6072.00,7.484582,25.01152,-0.000178,24.016994,-0.0079,1.365
6074.00,7.485323,25.01184,-0.000177,24.016927,-0.0079,1.364
6076.00,7.485980,25.01215,-0.000177,24.016543,-0.0079,1.364
6078.00,7.487318,25.01288,-0.000176,24.016445,-0.0079,1.364
6080.00,7.488798,25.01401,-0.000178,24.016070,-0.0079,1.364
6082.00,7.489009,25.01362,-0.000178,24.016612,-0.0079,1.365
6084.00,7.487434,25.01316,-0.000177,24.016309,-0.0079,1.364
6086.00,7.486691,25.01343,-0.000177,24.016581,-0.0079,1.364
6088.00,7.486318,25.01314,-0.000179,24.016367,-0.0079,1.365
6090.00,7.485900,25.01343,-0.000176,24.016619,-0.0079,1.364
6092.00,7.484779,25.01300,-0.000177,24.016510,-0.0079,1.364
6094.00,7.485048,25.01265,-0.000177,24.016628,-0.0079,1.364
6096.00,7.485410,25.01292,-0.000178,24.016548,-0.0079,1.365
6098.00,7.485811,25.01299,-0.000177,24.017099,-0.0078,1.364
6100.00,7.486056,25.01302,-0.000178,24.016559,-0.0079,1.364
6102.00,7.485611,25.01271,-0.000177,24.016661,-0.0079,1.364
6104.00,7.485293,25.01210,-0.000176,24.016217,-0.0079,1.364
6106.00,7.484745,25.01258,-0.000178,24.017558,-0.0079,1.365
6108.00,7.484082,25.01234,-0.000177,24.017362,-0.0079,1.364
6110.00,7.483703,25.01244,-0.000176,24.016331,-0.0079,1.364
6112.00,7.483366,25.01255,-0.000177,24.017005,-0.0078,1.364
6114.00,7.483908,25.01253,-0.000177,24.016960,-0.0079,1.365
6116.00,7.485102,25.01237,-0.000177,24.016869,-0.0079,1.365
6118.00,7.486185,25.01283,-0.000178,24.017016,-0.0079,1.364
6120.00,7.485452,25.01270,-0.000178,24.016722,-0.0079,1.365
6122.00,7.485250,25.01294,-0.000178,24.016931,-0.0079,1.365
6124.00,7.485502,25.01308,-0.000177,24.016750,-0.0079,1.364
6126.00,7.485912,25.01315,-0.000177,24.016853,-0.0079,1.364
6128.00,7.485433,25.01342,-0.000178,24.016229,-0.0079,1.364
6130.00,7.484700,25.01247,-0.000177,24.017185,-0.0079,1.364
6132.00,7.483978,25.01188,-0.000177,24.016902,-0.0079,1.364
6134.00,7.484482,25.01169,-0.000178,24.016295,-0.0079,1.364
6136.00,7.485907,25.01163,-0.000178,24.016681,-0.0079,1.364
6138.00,7.486706,25.01191,-0.000178,24.016577,-0.0079,1.364
6140.00,7.487030,25.01171,-0.000178,24.017243,-0.0079,1.364
6142.00,7.486843,25.01201,-0.000177,24.016766,-0.0079,1.364
6144.00,7.486673,25.01251,-0.000178,24.017315,-0.0079,1.364
6146.00,7.486374,25.01176,-0.000177,24.017645,-0.0079,1.364
6148.00,7.485507,25.01235,-0.000178,24.016911,-0.0079,1.364
6150.00,7.483406,25.01303,-0.000178,24.016920,-0.0078,1.364
6152.00,7.482161,25.01342,-0.000177,24.016827,-0.0079,1.364
6154.00,7.481452,25.01320,-0.000177,24.016806,-0.0079,1.364
6156.00,7.481125,25.01361,-0.000178,24.016802,-0.0079,1.364
6158.00,7.480734,25.01318,-0.000178,24.016295,-0.0079,1.364
6160.00,7.481012,25.01285,-0.000177,24.016365,-0.0079,1.365
6162.00,7.481746,25.01265,-0.000177,24.016744,-0.0078,1.364
6164.00,7.482241,25.01220,-0.000178,24.016583,-0.0079,1.364
6166.00,7.481272,25.01270,-0.000177,24.016831,-0.0078,1.365
6168.00,7.481841,25.01292,-0.000177,24.016489,-0.0078,1.364
6170.00,7.482263,25.01200,-0.000177,24.016648,-0.0078,1.365
6172.00,7.482482,25.01223,-0.000177,24.016793,-0.0078,1.364
6174.00,7.482679,25.01217,-0.000177,24.016521,-0.0079,1.364
6176.00,7.482791,25.01195,-0.000176,24.016798,-0.0079,1.364
6178.00,7.481990,25.01257,-0.000178,24.017147,-0.0079,1.364
6180.00,7.482094,25.01260,-0.000178,24.017357,-0.0078,1.364
6182.00,7.482875,25.01295,-0.000178,24.016577,-0.0079,1.364
6184.00,7.482618,25.01292,-0.000178,24.016485,-0.0079,1.364
6186.00,7.481618,25.01300,-0.000177,24.016730,-0.0078,1.365
6188.00,7.481720,25.01210,-0.000178,24.016391,-0.0079,1.364
6190.00,7.481947,25.01263,-0.000177,24.016893,-0.0079,1.364
6192.00,7.482196,25.01312,-0.000178,24.016795,-0.0079,1.364
6194.00,7.482200,25.01276,-0.000178,24.016574,-0.0079,1.364
6196.00,7.481947,25.01211,-0.000177,24.016467,-0.0078,1.364
6198.00,7.481052,25.01361,-0.000178,24.016115,-0.0079,1.364
6200.00,7.479536,25.01348,-0.000178,24.016307,-0.0079,1.364
6202.00,7.479593,25.01292,-0.000177,24.016635,-0.0079,1.365
6204.00,7.479364,25.01178,-0.000177,24.016759,-0.0079,1.364
6206.00,7.479216,25.01212,-0.000178,24.016766,-0.0078,1.364
6208.00,7.479479,25.01268,-0.000177,24.016933,-0.0079,1.364
6210.00,7.480056,25.01269,-0.000178,24.016655,-0.0079,1.364
6212.00,7.480354,25.01220,-0.000177,24.016786,-0.0079,1.364
6214.00,7.480749,25.01284,-0.000178,24.016576,-0.0079,1.364
6216.00,7.479910,25.01250,-0.000178,24.016945,-0.0079,1.365
6218.00,7.480093,25.01283,-0.000177,24.016779,-0.0079,1.364
6220.00,7.480052,25.01267,-0.000177,24.016476,-0.0079,1.365
6222.00,7.480328,25.01216,-0.000177,24.016487,-0.0079,1.364
6224.00,7.480640,25.01297,-0.000178,24.016791,-0.0079,1.363
6226.00,7.480789,25.01254,-0.000176,24.016483,-0.0079,1.364
6228.00,7.480887,25.01228,-0.000177,24.016777,-0.0078,1.364
6230.00,7.480856,25.01318,-0.000177,24.016898,-0.0078,1.364
6232.00,7.480697,25.01350,-0.000177,24.016907,-0.0079,1.364
6234.00,7.480690,25.01360,-0.000176,24.017177,-0.0079,1.364
6236.00,7.480989,25.01294,-0.000176,24.016668,-0.0079,1.364
6238.00,7.480830,25.01303,-0.000176,24.016706,-0.0079,1.364
6240.00,7.479906,25.01333,-0.000177,24.016779,-0.0078,1.364
6242.00,7.480245,25.01405,-0.000176,24.017040,-0.0079,1.364
6244.00,7.480809,25.01315,-0.000176,24.016916,-0.0078,1.364
6246.00,7.481101,25.01353,-0.000177,24.016991,-0.0078,1.364
6248.00,7.481793,25.01281,-0.000177,24.016251,-0.0079,1.364
6250.00,7.482560,25.01196,-0.000177,24.017208,-0.0079,1.364
6252.00,7.482152,25.01280,-0.000178,24.017040,-0.0078,1.365
6254.00,7.480738,25.01303,-0.000177,24.016467,-0.0079,1.364
6256.00,7.480843,25.01282,-0.000178,24.016427,-0.0079,1.364
6258.00,7.480910,25.01287,-0.000177,24.016447,-0.0079,1.365
6260.00,7.481014,25.01310,-0.000177,24.016202,-0.0078,1.364
6262.00,7.482467,25.01393,-0.000178,24.016200,-0.0079,1.364
6264.00,7.482850,25.01288,-0.000177,24.016403,-0.0079,1.365
6266.00,7.482345,25.01274,-0.000177,24.017197,-0.0079,1.364
6268.00,7.481634,25.01280,-0.000177,24.016536,-0.0078,1.363
6270.00,7.479836,25.01225,-0.000177,24.016692,-0.0079,1.364
6272.00,7.478207,25.01265,-0.000179,24.016808,-0.0079,1.364
6274.00,7.478179,25.01286,-0.000176,24.016896,-0.0079,1.364
6276.00,7.477964,25.01287,-0.000178,24.016518,-0.0078,1.364
6278.00,7.478037,25.01334,-0.000176,24.016856,-0.0078,1.364
6280.00,7.478472,25.01387,-0.000177,24.017154,-0.0078,1.365
6282.00,7.478291,25.01314,-0.000177,24.016666,-0.0079,1.365
6284.00,7.478669,25.01337,-0.000177,24.016893,-0.0078,1.364
6286.00,7.478905,25.01317,-0.000176,24.017186,-0.0079,1.364
6288.00,7.479403,25.01395,-0.000177,24.016898,-0.0078,1.364
6290.00,7.479996,25.01389,-0.000177,24.016483,-0.0079,1.364
6292.00,7.479918,25.01447,-0.000175,24.016956,-0.0078,1.363
6294.00,7.480660,25.01520,-0.000176,24.016688,-0.0079,1.365
6296.00,7.480800,25.01481,-0.000176,24.016976,-0.0078,1.365
6298.00,7.481555,25.01389,-0.000177,24.016550,-0.0079,1.364
6300.00,7.482228,25.01388,-0.000177,24.017205,-0.0078,1.364
6302.00,7.483278,25.01431,-0.000177,24.016262,-0.0079,1.364
6304.00,7.482993,25.01410,-0.000179,24.016398,-0.0079,1.364
6306.00,7.482487,25.01410,-0.000178,24.016896,-0.0079,1.365
6308.00,7.482885,25.01353,-0.000177,24.016757,-0.0079,1.364
6310.00,7.482677,25.01376,-0.000176,24.016789,-0.0079,1.364
6312.00,7.482450,25.01416,-0.000177,24.016806,-0.0078,1.364
6314.00,7.482511,25.01372,-0.000177,24.017192,-0.0078,1.364
6316.00,7.483121,25.01392,-0.000176,24.017299,-0.0078,1.364
6318.00,7.482449,25.01403,-0.000177,24.016760,-0.0078,1.364
6320.00,7.481064,25.01383,-0.000177,24.016907,-0.0078,1.364
6322.00,7.480944,25.01435,-0.000177,24.017172,-0.0079,1.365
6324.00,7.480677,25.01355,-0.000177,24.016387,-0.0079,1.365
6326.00,7.480426,25.01279,-0.000177,24.016425,-0.0079,1.364
6328.00,7.480591,25.01298,-0.000178,24.016498,-0.0079,1.364
6330.00,7.480881,25.01262,-0.000177,24.016295,-0.0079,1.364
6332.00,7.480504,25.01301,-0.000177,24.016467,-0.0078,1.364
6334.00,7.480927,25.01324,-0.000177,24.017034,-0.0079,1.364
6336.00,7.480020,25.01389,-0.000177,24.017462,-0.0079,1.364
6338.00,7.479693,25.01370,-0.000177,24.017395,-0.0078,1.364
6340.00,7.480586,25.01325,-0.000177,24.016490,-0.0079,1.365
6342.00,7.481155,25.01322,-0.000178,24.016744,-0.0079,1.364
6344.00,7.480828,25.01342,-0.000178,24.016632,-0.0078,1.364
6346.00,7.481132,25.01362,-0.000178,24.016960,-0.0078,1.364
6348.00,7.481314,25.01351,-0.000178,24.016615,-0.0078,1.364
6350.00,7.479414,25.01418,-0.000177,24.016969,-0.0079,1.365
6352.00,7.479614,25.01378,-0.000178,24.016925,-0.0079,1.364
6354.00,7.480248,25.01427,-0.000178,24.016786,-0.0078,1.364
6356.00,7.480007,25.01472,-0.000177,24.016653,-0.0078,1.363
6358.00,7.480898,25.01441,-0.000176,24.016784,-0.0078,1.364
6360.00,7.481316,25.01436,-0.000177,24.016973,-0.0078,1.364
6362.00,7.481197,25.01434,-0.000176,24.017185,-0.0079,1.364
6364.00,7.482075,25.01388,-0.000177,24.017050,-0.0078,1.365
6366.00,7.482692,25.01410,-0.000177,24.017375,-0.0078,1.365
6368.00,7.481624,25.01509,-0.000178,24.017444,-0.0078,1.365
6370.00,7.480627,25.01533,-0.000176,24.017125,-0.0078,1.363
6372.00,7.481158,25.01539,-0.000176,24.017016,-0.0078,1.364
6374.00,7.481621,25.01531,-0.000177,24.017137,-0.0078,1.364
6376.00,7.480763,25.01501,-0.000176,24.016449,-0.0079,1.364
6378.00,7.480975,25.01459,-0.000177,24.016601,-0.0079,1.364
6380.00,7.480156,25.01368,-0.000176,24.017275,-0.0078,1.364
6382.00,7.480554,25.01419,-0.000176,24.017284,-0.0078,1.364
6384.00,7.481249,25.01523,-0.000177,24.016898,-0.0079,1.364
6386.00,7.480859,25.01438,-0.000176,24.016226,-0.0078,1.364
6388.00,7.480413,25.01444,-0.000176,24.016391,-0.0079,1.364
6390.00,7.480474,25.01424,-0.000176,24.016913,-0.0079,1.364
6392.00,7.479778,25.01452,-0.000177,24.017067,-0.0079,1.364
6394.00,7.479650,25.01510,-0.000177,24.017179,-0.0079,1.364
6396.00,7.479864,25.01559,-0.000178,24.017560,-0.0079,1.364
6398.00,7.479638,25.01551,-0.000177,24.016802,-0.0079,1.364
6400.00,7.479574,25.01516,-0.000177,24.016699,-0.0078,1.363
6402.00,7.479848,25.01454,-0.000177,24.017457,-0.0079,1.364
6404.00,7.479335,25.01495,-0.000178,24.017302,-0.0079,1.365
6406.00,7.479325,25.01543,-0.000177,24.016789,-0.0079,1.364
6408.00,7.478735,25.01430,-0.000176,24.017089,-0.0079,1.364
6410.00,7.478791,25.01411,-0.000176,24.017351,-0.0079,1.364
6412.00,7.478849,25.01378,-0.000177,24.017241,-0.0079,1.364
6414.00,7.478409,25.01388,-0.000178,24.017428,-0.0078,1.364
6416.00,7.479121,25.01374,-0.000176,24.017640,-0.0078,1.364
6418.00,7.480761,25.01381,-0.000177,24.016519,-0.0079,1.365
6420.00,7.481331,25.01361,-0.000178,24.016951,-0.0079,1.365
6422.00,7.481066,25.01473,-0.000178,24.016445,-0.0079,1.365
6424.00,7.481223,25.01458,-0.000177,24.016597,-0.0079,1.365
6426.00,7.481012,25.01516,-0.000177,24.017121,-0.0078,1.364
6428.00,7.480648,25.01397,-0.000177,24.017373,-0.0079,1.363
6430.00,7.480200,25.01446,-0.000178,24.017112,-0.0078,1.364
6432.00,7.480399,25.01440,-0.000177,24.016456,-0.0079,1.364
6434.00,7.481257,25.01454,-0.000178,24.017317,-0.0079,1.364
6436.00,7.480700,25.01485,-0.000178,24.017645,-0.0078,1.364
6438.00,7.480095,25.01533,-0.000178,24.016847,-0.0079,1.364
6440.00,7.480303,25.01513,-0.000176,24.016896,-0.0079,1.364
6442.00,7.479701,25.01568,-0.000176,24.016742,-0.0078,1.365
6444.00,7.479983,25.01556,-0.000176,24.016367,-0.0079,1.364
6446.00,7.479488,25.01567,-0.000176,24.016931,-0.0078,1.364
6448.00,7.478517,25.01551,-0.000177,24.017157,-0.0078,1.364
6450.00,7.478169,25.01579,-0.000178,24.017553,-0.0079,1.364
6452.00,7.478082,25.01485,-0.000178,24.016951,-0.0079,1.364
6454.00,7.479399,25.01468,-0.000177,24.016904,-0.0078,1.364
6456.00,7.479856,25.01499,-0.000177,24.017279,-0.0079,1.364
6458.00,7.480535,25.01446,-0.000177,24.016824,-0.0079,1.364
6460.00,7.480730,25.01443,-0.000177,24.016793,-0.0079,1.364
6462.00,7.480258,25.01399,-0.000178,24.016478,-0.0079,1.364
6464.00,7.480328,25.01432,-0.000177,24.016722,-0.0078,1.364
6466.00,7.480020,25.01416,-0.000178,24.017101,-0.0079,1.364
6468.00,7.479637,25.01389,-0.000177,24.016557,-0.0079,1.364
6470.00,7.478994,25.01352,-0.000178,24.017163,-0.0079,1.364
6472.00,7.478489,25.01341,-0.000177,24.016677,-0.0079,1.364
6474.00,7.478768,25.01361,-0.000177,24.016363,-0.0079,1.364
6476.00,7.479421,25.01323,-0.000177,24.016751,-0.0079,1.364
6478.00,7.479499,25.01349,-0.000177,24.016682,-0.0079,1.364
6480.00,7.480582,25.01353,-0.000178,24.016681,-0.0079,1.365
6482.00,7.480617,25.01315,-0.000177,24.016920,-0.0078,1.364
6484.00,7.479687,25.01308,-0.000177,24.017078,-0.0079,1.364
6486.00,7.479607,25.01349,-0.000177,24.017083,-0.0079,1.364
6488.00,7.479907,25.01319,-0.000177,24.016748,-0.0078,1.364
6490.00,7.480220,25.01365,-0.000176,24.016936,-0.0078,1.364
6492.00,7.480217,25.01408,-0.000177,24.016550,-0.0079,1.364
6494.00,7.480561,25.01459,-0.000177,24.016648,-0.0078,1.364
6496.00,7.480349,25.01483,-0.000176,24.016606,-0.0078,1.364
6498.00,7.479841,25.01421,-0.000176,24.016887,-0.0079,1.364
6500.00,7.478481,25.01486,-0.000178,24.017107,-0.0078,1.365
6502.00,7.477605,25.01409,-0.000177,24.016460,-0.0078,1.364
6504.00,7.477768,25.01428,-0.000178,24.016726,-0.0079,1.364
6506.00,7.477997,25.01346,-0.000177,24.017058,-0.0079,1.364
6508.00,7.477538,25.01342,-0.000177,24.016784,-0.0079,1.364
6510.00,7.477272,25.01308,-0.000177,24.016260,-0.0079,1.364
6512.00,7.477319,25.01302,-0.000178,24.016963,-0.0079,1.364
6514.00,7.477541,25.01301,-0.000177,24.017065,-0.0079,1.364
6516.00,7.478259,25.01322,-0.000178,24.015925,-0.0079,1.364
6518.00,7.478068,25.01320,-0.000177,24.016371,-0.0079,1.364
6520.00,7.478953,25.01377,-0.000178,24.016963,-0.0079,1.365
6522.00,7.479282,25.01285,-0.000178,24.017174,-0.0078,1.365
6524.00,7.479501,25.01246,-0.000178,24.016465,-0.0079,1.364
6526.00,7.480051,25.01273,-0.000178,24.016316,-0.0079,1.364
6528.00,7.479789,25.01369,-0.000178,24.016733,-0.0079,1.365
6530.00,7.479961,25.01253,-0.000177,24.016242,-0.0079,1.364
6532.00,7.479711,25.01255,-0.000177,24.016320,-0.0079,1.364
6534.00,7.479762,25.01285,-0.000177,24.016817,-0.0079,1.364
6536.00,7.479450,25.01277,-0.000176,24.016748,-0.0079,1.364
6538.00,7.479405,25.01330,-0.000177,24.016954,-0.0079,1.365
6540.00,7.479819,25.01392,-0.000178,24.016363,-0.0079,1.364
6542.00,7.480087,25.01360,-0.000178,24.016394,-0.0079,1.364
6544.00,7.480467,25.01318,-0.000177,24.016249,-0.0079,1.364
6546.00,7.479929,25.01372,-0.000177,24.016217,-0.0079,1.365
6548.00,7.480277,25.01396,-0.000177,24.016987,-0.0079,1.364
6550.00,7.480326,25.01449,-0.000177,24.016374,-0.0079,1.365
6552.00,7.480699,25.01419,-0.000178,24.016180,-0.0079,1.364
6554.00,7.481089,25.01376,-0.000178,24.016996,-0.0079,1.364
6556.00,7.480857,25.01326,-0.000176,24.017125,-0.0078,1.364
6558.00,7.480660,25.01318,-0.000176,24.017002,-0.0079,1.364
6560.00,7.480712,25.01359,-0.000178,24.016606,-0.0078,1.364
6562.00,7.480244,25.01322,-0.000178,24.016590,-0.0079,1.364
6564.00,7.479687,25.01316,-0.000176,24.016962,-0.0079,1.364
6566.00,7.479541,25.01363,-0.000176,24.017950,-0.0078,1.365
6568.00,7.480392,25.01259,-0.000177,24.016519,-0.0079,1.364
6570.00,7.480753,25.01154,-0.000178,24.016282,-0.0079,1.364
6572.00,7.480145,25.01251,-0.000178,24.016878,-0.0079,1.364
6574.00,7.479528,25.01289,-0.000177,24.017116,-0.0079,1.364
6576.00,7.478944,25.01308,-0.000179,24.017023,-0.0079,1.364
6578.00,7.479933,25.01405,-0.000178,24.016539,-0.0079,1.364
6580.00,7.480524,25.01303,-0.000177,24.016563,-0.0079,1.364
6582.00,7.480689,25.01307,-0.000177,24.016904,-0.0078,1.364
6584.00,7.480193,25.01329,-0.000177,24.016398,-0.0079,1.365
6586.00,7.479851,25.01309,-0.000177,24.017370,-0.0079,1.364
6588.00,7.479361,25.01305,-0.000177,24.017143,-0.0079,1.364
6590.00,7.478940,25.01342,-0.000178,24.016374,-0.0079,1.364
6592.00,7.480240,25.01240,-0.000178,24.016895,-0.0079,1.364
6594.00,7.481117,25.01252,-0.000178,24.016626,-0.0079,1.364
6596.00,7.481216,25.01392,-0.000179,24.016688,-0.0079,1.364
6598.00,7.480152,25.01430,-0.000178,24.016673,-0.0079,1.364
6600.00,7.481100,25.01403,-0.000177,24.016675,-0.0079,1.364
6602.00,7.481469,25.01403,-0.000177,24.016831,-0.0079,1.364
@11,12.0000,24.0
6604.00,7.480002,25.01420,-0.000177,24.016878,-0.0079,1.364
6606.00,7.474730,25.01458,-0.000177,24.017181,-0.0079,1.364
6608.00,7.464559,25.01437,-0.000179,24.016372,-0.0079,1.363
6610.00,7.450372,25.01474,-0.000177,24.016285,-0.0079,1.363
6612.00,7.430832,25.01499,-0.000176,24.016652,-0.0079,1.363
6614.00,7.414239,25.01463,-0.000176,24.016833,-0.0079,1.363
6616.00,7.403628,25.01458,-0.000176,24.016641,-0.0079,1.365
6618.00,7.395014,25.01398,-0.000177,24.016675,-0.0078,1.365
6620.00,7.387939,25.01424,-0.000179,24.017250,-0.0078,1.366
6622.00,7.380884,25.01429,-0.000178,24.017478,-0.0078,1.365
6624.00,7.374602,25.01447,-0.000178,24.016583,-0.0079,1.365
6626.00,7.369236,25.01402,-0.000181,24.016595,-0.0079,1.365
6628.00,7.366027,25.01366,-0.000179,24.016349,-0.0079,1.365
6630.00,7.368432,25.01358,-0.000180,24.016661,-0.0078,1.366
6632.00,7.376419,25.01366,-0.000179,24.016739,-0.0078,1.367
6634.00,7.391113,25.01338,-0.000179,24.017366,-0.0078,1.367
6636.00,7.409104,25.01414,-0.000179,24.016387,-0.0078,1.366
6638.00,7.422532,25.01434,-0.000178,24.016639,-0.0078,1.365
6640.00,7.431131,25.01437,-0.000178,24.016907,-0.0078,1.365
6642.00,7.437561,25.01462,-0.000178,24.017250,-0.0078,1.365
6644.00,7.443699,25.01462,-0.000177,24.016336,-0.0079,1.365
6646.00,7.448696,25.01513,-0.000176,24.016376,-0.0079,1.364
6648.00,7.453363,25.01479,-0.000176,24.016831,-0.0079,1.365
6650.00,7.457504,25.01451,-0.000177,24.016806,-0.0079,1.364
6652.00,7.461340,25.01441,-0.000178,24.016146,-0.0079,1.364
6654.00,7.465768,25.01371,-0.000176,24.016811,-0.0079,1.364
6656.00,7.469488,25.01362,-0.000176,24.016383,-0.0079,1.364
6658.00,7.472609,25.01342,-0.000177,24.016652,-0.0079,1.364
6660.00,7.475076,25.01376,-0.000178,24.017194,-0.0079,1.364
6662.00,7.476857,25.01469,-0.000179,24.016324,-0.0078,1.364
6664.00,7.479848,25.01391,-0.000178,24.016686,-0.0079,1.364
6666.00,7.481566,25.01362,-0.000177,24.016117,-0.0079,1.364
6668.00,7.483516,25.01414,-0.000178,24.016646,-0.0078,1.364
6670.00,7.485385,25.01363,-0.000179,24.016440,-0.0078,1.364
6672.00,7.486086,25.01363,-0.000177,24.016233,-0.0079,1.364
6674.00,7.488002,25.01468,-0.000178,24.016492,-0.0079,1.364
6676.00,7.490705,25.01382,-0.000178,24.015615,-0.0079,1.364
6678.00,7.491867,25.01408,-0.000177,24.017210,-0.0079,1.364
6680.00,7.492000,25.01426,-0.000177,24.016258,-0.0079,1.364
6682.00,7.491394,25.01415,-0.000178,24.016965,-0.0079,1.365
6684.00,7.492092,25.01483,-0.000176,24.017002,-0.0079,1.364
6686.00,7.492554,25.01454,-0.000177,24.017014,-0.0079,1.364
6688.00,7.493744,25.01390,-0.000178,24.016737,-0.0078,1.364
6690.00,7.494663,25.01432,-0.000179,24.016717,-0.0079,1.364
6692.00,7.494210,25.01473,-0.000178,24.016644,-0.0079,1.364
6694.00,7.493152,25.01439,-0.000177,24.016331,-0.0079,1.364
6696.00,7.491716,25.01363,-0.000178,24.016775,-0.0079,1.364
6698.00,7.490069,25.01453,-0.000177,24.016851,-0.0079,1.364
6700.00,7.489384,25.01421,-0.000177,24.016545,-0.0079,1.364
6702.00,7.489473,25.01445,-0.000177,24.016015,-0.0079,1.364
6704.00,7.490169,25.01407,-0.000178,24.016856,-0.0079,1.365
6706.00,7.490258,25.01378,-0.000178,24.016849,-0.0078,1.365
6708.00,7.490096,25.01414,-0.000178,24.016740,-0.0079,1.364
6710.00,7.489137,25.01354,-0.000178,24.016412,-0.0079,1.364
6712.00,7.489236,25.01435,-0.000177,24.017098,-0.0079,1.364
6714.00,7.490045,25.01404,-0.000177,24.016934,-0.0078,1.364
6716.00,7.491079,25.01394,-0.000178,24.016400,-0.0078,1.365
6718.00,7.490364,25.01478,-0.000177,24.017127,-0.0079,1.365
6720.00,7.489993,25.01514,-0.000177,24.017027,-0.0078,1.364
6722.00,7.489506,25.01406,-0.000177,24.016579,-0.0079,1.364
6724.00,7.488695,25.01419,-0.000178,24.017058,-0.0078,1.365
6726.00,7.488924,25.01406,-0.000178,24.016519,-0.0079,1.364
6728.00,7.489287,25.01398,-0.000177,24.017027,-0.0079,1.364
6730.00,7.489011,25.01363,-0.000176,24.017263,-0.0079,1.364
6732.00,7.488606,25.01347,-0.000177,24.016813,-0.0079,1.364
6734.00,7.488653,25.01418,-0.000178,24.017038,-0.0078,1.365
6736.00,7.488054,25.01428,-0.000178,24.016936,-0.0079,1.364
6738.00,7.488261,25.01443,-0.000178,24.016855,-0.0079,1.365
6740.00,7.487811,25.01479,-0.000177,24.016430,-0.0079,1.364
6742.00,7.487790,25.01486,-0.000177,24.016396,-0.0079,1.365
6744.00,7.487654,25.01487,-0.000176,24.016898,-0.0079,1.365
6746.00,7.487711,25.01488,-0.000177,24.017275,-0.0079,1.365
6748.00,7.487640,25.01487,-0.000177,24.017438,-0.0079,1.364
6750.00,7.486775,25.01566,-0.000177,24.016666,-0.0079,1.364
6752.00,7.486599,25.01567,-0.000177,24.017014,-0.0079,1.364
6754.00,7.486562,25.01508,-0.000176,24.016692,-0.0078,1.364
6756.00,7.486085,25.01561,-0.000177,24.016831,-0.0079,1.364
6758.00,7.485305,25.01464,-0.000178,24.016179,-0.0079,1.364
6760.00,7.485890,25.01458,-0.000177,24.016534,-0.0078,1.364
6762.00,7.485538,25.01516,-0.000176,24.016795,-0.0078,1.364
6764.00,7.484650,25.01558,-0.000176,24.017482,-0.0078,1.365
6766.00,7.484876,25.01566,-0.000177,24.016987,-0.0078,1.364
6768.00,7.483433,25.01557,-0.000176,24.017507,-0.0078,1.364
6770.00,7.482462,25.01517,-0.000176,24.016742,-0.0078,1.365
6772.00,7.481405,25.01512,-0.000177,24.017079,-0.0079,1.364
6774.00,7.481588,25.01480,-0.000176,24.017304,-0.0079,1.364
6776.00,7.481765,25.01472,-0.000177,24.016895,-0.0078,1.364
6778.00,7.482462,25.01491,-0.000177,24.017603,-0.0078,1.364
6780.00,7.482669,25.01494,-0.000177,24.017121,-0.0078,1.365
6782.00,7.482296,25.01547,-0.000177,24.017103,-0.0078,1.364
6784.00,7.482954,25.01544,-0.000176,24.017157,-0.0078,1.363
6786.00,7.483641,25.01428,-0.000178,24.017246,-0.0079,1.364
6788.00,7.483622,25.01482,-0.000177,24.017132,-0.0079,1.364
6790.00,7.482703,25.01491,-0.000177,24.017067,-0.0079,1.364
6792.00,7.482915,25.01454,-0.000177,24.017152,-0.0079,1.364
6794.00,7.482189,25.01457,-0.000176,24.016722,-0.0079,1.364
6796.00,7.481643,25.01431,-0.000177,24.017000,-0.0078,1.364
6798.00,7.482635,25.01491,-0.000177,24.016900,-0.0078,1.364
6800.00,7.483018,25.01559,-0.000177,24.017201,-0.0079,1.364
6802.00,7.482827,25.01534,-0.000177,24.016887,-0.0078,1.363
6804.00,7.481963,25.01590,-0.000177,24.017442,-0.0079,1.365
6806.00,7.482317,25.01516,-0.000177,24.016953,-0.0078,1.365
6808.00,7.482832,25.01564,-0.000177,24.016904,-0.0079,1.365
6810.00,7.483687,25.01579,-0.000178,24.017166,-0.0079,1.364
6812.00,7.483867,25.01478,-0.000178,24.016815,-0.0078,1.364
6814.00,7.483734,25.01516,-0.000177,24.017002,-0.0078,1.363
6816.00,7.483001,25.01512,-0.000177,24.016566,-0.0079,1.364
6818.00,7.482429,25.01429,-0.000178,24.017101,-0.0079,1.364
6820.00,7.482494,25.01434,-0.000178,24.017333,-0.0079,1.364
6822.00,7.482417,25.01502,-0.000177,24.017261,-0.0079,1.364
6824.00,7.482862,25.01469,-0.000178,24.017491,-0.0078,1.364
6826.00,7.483371,25.01493,-0.000177,24.016851,-0.0078,1.363
6828.00,7.482732,25.01450,-0.000177,24.016780,-0.0078,1.363
6830.00,7.482317,25.01447,-0.000175,24.016851,-0.0078,1.364
6832.00,7.482259,25.01437,-0.000176,24.017244,-0.0079,1.364
6834.00,7.482177,25.01464,-0.000176,24.017246,-0.0079,1.364
6836.00,7.481761,25.01447,-0.000177,24.016795,-0.0078,1.365
6838.00,7.481612,25.01415,-0.000178,24.017061,-0.0078,1.365
6840.00,7.481378,25.01495,-0.000177,24.017128,-0.0079,1.364
6842.00,7.481567,25.01477,-0.000177,24.017603,-0.0078,1.364
6844.00,7.481447,25.01466,-0.000177,24.017328,-0.0078,1.364
6846.00,7.481606,25.01493,-0.000175,24.016927,-0.0078,1.364
6848.00,7.481647,25.01510,-0.000176,24.017201,-0.0078,1.364
6850.00,7.480643,25.01483,-0.000176,24.016637,-0.0078,1.364
6852.00,7.479551,25.01476,-0.000178,24.016750,-0.0079,1.364
6854.00,7.479452,25.01545,-0.000178,24.017047,-0.0078,1.364
6856.00,7.479883,25.01491,-0.000178,24.017098,-0.0078,1.364
6858.00,7.480096,25.01491,-0.000177,24.016545,-0.0078,1.364
6860.00,7.479954,25.01436,-0.000176,24.016367,-0.0079,1.364
6862.00,7.480772,25.01478,-0.000176,24.017495,-0.0078,1.364
6864.00,7.481011,25.01525,-0.000177,24.017640,-0.0078,1.364
6866.00,7.481195,25.01516,-0.000178,24.016708,-0.0079,1.365
6868.00,7.481583,25.01521,-0.000177,24.016416,-0.0079,1.365
6870.00,7.481733,25.01511,-0.000178,24.016456,-0.0079,1.364
6872.00,7.481073,25.01547,-0.000177,24.017355,-0.0079,1.364
6874.00,7.480063,25.01553,-0.000176,24.017130,-0.0078,1.364
6876.00,7.479478,25.01561,-0.000176,24.017116,-0.0078,1.364
6878.00,7.479834,25.01487,-0.000177,24.017232,-0.0079,1.364
6880.00,7.480149,25.01460,-0.000176,24.017148,-0.0079,1.364
6882.00,7.480131,25.01455,-0.000176,24.016869,-0.0078,1.364
6884.00,7.479627,25.01491,-0.000177,24.017092,-0.0079,1.364
6886.00,7.479869,25.01458,-0.000177,24.016760,-0.0079,1.364
6888.00,7.480662,25.01482,-0.000177,24.016942,-0.0078,1.364
6890.00,7.481400,25.01522,-0.000178,24.016818,-0.0078,1.364
6892.00,7.481012,25.01483,-0.000177,24.016496,-0.0078,1.364
6894.00,7.480876,25.01525,-0.000177,24.016764,-0.0078,1.364
6896.00,7.480114,25.01630,-0.000178,24.017070,-0.0078,1.365
6898.00,7.481693,25.01693,-0.000177,24.017145,-0.0078,1.363
6900.00,7.482952,25.01648,-0.000176,24.016973,-0.0078,1.364
6902.00,7.482019,25.01636,-0.000177,24.016958,-0.0078,1.365
6904.00,7.480828,25.01655,-0.000177,24.017573,-0.0078,1.364
6906.00,7.481871,25.01635,-0.000176,24.016851,-0.0078,1.364
6908.00,7.481929,25.01672,-0.000176,24.017457,-0.0078,1.364
6910.00,7.481188,25.01706,-0.000176,24.017025,-0.0078,1.364
6912.00,7.480826,25.01633,-0.000177,24.016673,-0.0078,1.364
6914.00,7.481995,25.01621,-0.000177,24.016974,-0.0078,1.364
6916.00,7.482368,25.01608,-0.000176,24.017000,-0.0078,1.364
6918.00,7.482454,25.01624,-0.000177,24.016711,-0.0079,1.364
6920.00,7.482544,25.01575,-0.000176,24.017007,-0.0079,1.365
6922.00,7.482360,25.01618,-0.000177,24.016958,-0.0078,1.364
6924.00,7.481132,25.01601,-0.000177,24.016895,-0.0078,1.365
6926.00,7.481019,25.01579,-0.000177,24.016635,-0.0078,1.364
6928.00,7.480730,25.01512,-0.000177,24.017032,-0.0078,1.364
6930.00,7.480988,25.01588,-0.000177,24.017469,-0.0078,1.364
6932.00,7.480964,25.01573,-0.000177,24.017475,-0.0078,1.365
6934.00,7.481064,25.01510,-0.000177,24.017290,-0.0078,1.364
6936.00,7.481445,25.01485,-0.000177,24.017141,-0.0078,1.364
6938.00,7.481706,25.01450,-0.000175,24.017660,-0.0078,1.364
6940.00,7.481805,25.01382,-0.000175,24.017011,-0.0079,1.364
6942.00,7.481716,25.01321,-0.000175,24.017166,-0.0079,1.364
6944.00,7.483060,25.01376,-0.000175,24.017002,-0.0078,1.364
6946.00,7.483636,25.01347,-0.000176,24.017484,-0.0078,1.364
6948.00,7.482370,25.01392,-0.000176,24.017011,-0.0078,1.364
6950.00,7.481612,25.01458,-0.000177,24.016779,-0.0078,1.364
6952.00,7.481972,25.01448,-0.000177,24.017484,-0.0078,1.364
6954.00,7.482008,25.01537,-0.000175,24.018062,-0.0078,1.364
6956.00,7.481902,25.01595,-0.000177,24.016516,-0.0078,1.364
6958.00,7.481841,25.01545,-0.000177,24.017433,-0.0079,1.364
6960.00,7.480997,25.01598,-0.000178,24.016931,-0.0079,1.364
6962.00,7.480946,25.01662,-0.000177,24.017190,-0.0078,1.364
6964.00,7.479763,25.01585,-0.000176,24.017725,-0.0078,1.364
6966.00,7.479702,25.01648,-0.000177,24.017319,-0.0079,1.364
6968.00,7.480016,25.01620,-0.000177,24.017257,-0.0079,1.364
6970.00,7.481108,25.01608,-0.000177,24.017569,-0.0079,1.364
6972.00,7.481430,25.01646,-0.000176,24.016728,-0.0079,1.364
6974.00,7.481161,25.01671,-0.000175,24.016668,-0.0078,1.364
6976.00,7.481371,25.01665,-0.000175,24.017159,-0.0078,1.364
6978.00,7.482261,25.01683,-0.000175,24.016519,-0.0079,1.363
6980.00,7.481572,25.01610,-0.000175,24.017050,-0.0079,1.364
6982.00,7.481160,25.01618,-0.000177,24.017391,-0.0078,1.365
6984.00,7.480859,25.01649,-0.000176,24.016440,-0.0078,1.364
6986.00,7.480406,25.01714,-0.000178,24.017226,-0.0078,1.365
6988.00,7.480529,25.01742,-0.000176,24.017493,-0.0079,1.364
6990.00,7.481128,25.01798,-0.000176,24.017195,-0.0079,1.364
6992.00,7.481300,25.01761,-0.000176,24.016811,-0.0079,1.364
6994.00,7.481238,25.01714,-0.000177,24.017286,-0.0079,1.364
6996.00,7.481134,25.01774,-0.000177,24.017556,-0.0079,1.364
6998.00,7.481167,25.01788,-0.000177,24.017081,-0.0078,1.364
7000.00,7.481572,25.01804,-0.000176,24.017205,-0.0078,1.364
7002.00,7.480712,25.01748,-0.000176,24.017248,-0.0078,1.363
7004.00,7.481437,25.01745,-0.000176,24.017812,-0.0078,1.364
7006.00,7.481809,25.01750,-0.000177,24.016664,-0.0078,1.364
7008.00,7.482150,25.01725,-0.000177,24.017087,-0.0078,1.363
7010.00,7.481077,25.01778,-0.000176,24.017331,-0.0078,1.364
7012.00,7.480696,25.01726,-0.000176,24.017025,-0.0079,1.364
7014.00,7.480319,25.01708,-0.000175,24.017640,-0.0078,1.364
7016.00,7.480524,25.01705,-0.000177,24.016599,-0.0079,1.364
7018.00,7.480598,25.01726,-0.000177,24.016421,-0.0079,1.365
7020.00,7.480477,25.01697,-0.000178,24.016208,-0.0079,1.364
7022.00,7.480154,25.01689,-0.000177,24.016744,-0.0079,1.365
7024.00,7.479676,25.01641,-0.000176,24.016820,-0.0079,1.365
7026.00,7.480302,25.01668,-0.000176,24.017152,-0.0079,1.364
7028.00,7.480968,25.01727,-0.000177,24.017388,-0.0078,1.363
7030.00,7.481243,25.01712,-0.000175,24.018035,-0.0078,1.364
7032.00,7.480988,25.01651,-0.000176,24.016777,-0.0078,1.364
7034.00,7.479671,25.01634,-0.000175,24.016512,-0.0078,1.364
7036.00,7.479508,25.01662,-0.000177,24.016862,-0.0078,1.364
7038.00,7.478609,25.01653,-0.000178,24.016867,-0.0078,1.365
7040.00,7.477807,25.01701,-0.000176,24.017176,-0.0078,1.364
7042.00,7.478278,25.01660,-0.000177,24.016924,-0.0078,1.365
7044.00,7.478617,25.01651,-0.000177,24.017049,-0.0078,1.364
7046.00,7.479001,25.01668,-0.000178,24.016677,-0.0079,1.364
7048.00,7.479277,25.01744,-0.000177,24.017475,-0.0078,1.364
7050.00,7.480271,25.01757,-0.000177,24.017854,-0.0079,1.364
7052.00,7.480201,25.01723,-0.000176,24.017148,-0.0079,1.364
7054.00,7.480157,25.01731,-0.000177,24.016925,-0.0079,1.364
7056.00,7.480791,25.01689,-0.000177,24.017409,-0.0079,1.364
7058.00,7.482198,25.01619,-0.000176,24.017043,-0.0079,1.364
7060.00,7.482298,25.01667,-0.000177,24.017107,-0.0078,1.364
7062.00,7.482374,25.01688,-0.000177,24.016944,-0.0078,1.364
7064.00,7.482281,25.01730,-0.000177,24.017103,-0.0079,1.364
7066.00,7.482567,25.01693,-0.000176,24.016851,-0.0079,1.364
7068.00,7.482033,25.01723,-0.000176,24.016953,-0.0078,1.364
7070.00,7.480694,25.01709,-0.000175,24.017137,-0.0078,1.364
7072.00,7.480493,25.01629,-0.000176,24.017241,-0.0079,1.364
7074.00,7.481109,25.01617,-0.000177,24.017324,-0.0078,1.364
7076.00,7.482167,25.01617,-0.000178,24.017121,-0.0079,1.365
7078.00,7.482692,25.01634,-0.000176,24.016833,-0.0078,1.364
7080.00,7.483241,25.01613,-0.000176,24.017397,-0.0078,1.364
7082.00,7.481921,25.01635,-0.000176,24.016886,-0.0079,1.364
7084.00,7.480713,25.01577,-0.000177,24.016998,-0.0079,1.364
7086.00,7.479690,25.01618,-0.000177,24.016971,-0.0079,1.364
7088.00,7.479804,25.01639,-0.000176,24.017132,-0.0079,1.364
7090.00,7.480016,25.01690,-0.000176,24.017466,-0.0078,1.365
7092.00,7.480367,25.01718,-0.000177,24.016829,-0.0078,1.364
7094.00,7.481405,25.01736,-0.000176,24.016632,-0.0079,1.364
7096.00,7.481222,25.01688,-0.000177,24.017484,-0.0079,1.364
7098.00,7.479929,25.01730,-0.000177,24.016916,-0.0078,1.364
7100.00,7.480014,25.01767,-0.000176,24.016773,-0.0078,1.364
7102.00,7.481098,25.01726,-0.000177,24.017375,-0.0079,1.364
7104.00,7.481389,25.01738,-0.000177,24.017353,-0.0079,1.364
7106.00,7.481502,25.01749,-0.000176,24.017130,-0.0079,1.364
7108.00,7.482107,25.01816,-0.000177,24.017181,-0.0079,1.365
7110.00,7.483349,25.01767,-0.000177,24.016838,-0.0079,1.365
7112.00,7.483406,25.01720,-0.000177,24.016380,-0.0079,1.364
7114.00,7.483973,25.01749,-0.000176,24.016721,-0.0078,1.364
7116.00,7.484001,25.01717,-0.000176,24.017495,-0.0079,1.364
7118.00,7.483542,25.01722,-0.000176,24.017464,-0.0078,1.365
7120.00,7.483170,25.01639,-0.000176,24.017321,-0.0078,1.364
7122.00,7.483126,25.01667,-0.000177,24.016876,-0.0078,1.364
7124.00,7.483967,25.01612,-0.000177,24.016724,-0.0078,1.365
7126.00,7.484061,25.01695,-0.000177,24.017498,-0.0079,1.365
7128.00,7.483873,25.01750,-0.000177,24.016951,-0.0078,1.365
7130.00,7.483453,25.01798,-0.000177,24.016730,-0.0079,1.364
7132.00,7.482145,25.01730,-0.000177,24.016519,-0.0078,1.364
7134.00,7.481732,25.01736,-0.000177,24.016920,-0.0078,1.364
7136.00,7.482163,25.01682,-0.000177,24.017250,-0.0079,1.364
7138.00,7.481870,25.01657,-0.000176,24.017281,-0.0078,1.364
7140.00,7.482073,25.01668,-0.000175,24.017406,-0.0078,1.364
7142.00,7.481692,25.01612,-0.000176,24.017139,-0.0078,1.365
7144.00,7.481384,25.01607,-0.000177,24.017255,-0.0078,1.365
7146.00,7.481233,25.01655,-0.000176,24.017094,-0.0078,1.365
7148.00,7.479404,25.01669,-0.000177,24.016443,-0.0078,1.365
7150.00,7.479520,25.01654,-0.000175,24.016489,-0.0078,1.365
7152.00,7.480911,25.01609,-0.000176,24.016701,-0.0078,1.365
7154.00,7.481004,25.01673,-0.000177,24.017475,-0.0078,1.365
7156.00,7.480986,25.01715,-0.000176,24.016416,-0.0079,1.364
7158.00,7.480883,25.01661,-0.000175,24.017085,-0.0079,1.365
7160.00,7.480469,25.01637,-0.000177,24.016853,-0.0078,1.365
7162.00,7.480539,25.01630,-0.000177,24.017282,-0.0078,1.365
7164.00,7.480840,25.01692,-0.000176,24.017054,-0.0078,1.365
7166.00,7.481472,25.01630,-0.000177,24.016896,-0.0078,1.365
7168.00,7.481891,25.01647,-0.000176,24.016963,-0.0078,1.365
7170.00,7.481926,25.01730,-0.000176,24.016954,-0.0078,1.365
7172.00,7.481876,25.01771,-0.000177,24.016773,-0.0078,1.364
7174.00,7.481533,25.01620,-0.000177,24.017165,-0.0078,1.365
7176.00,7.480785,25.01563,-0.000177,24.016837,-0.0079,1.365
7178.00,7.480816,25.01633,-0.000176,24.016907,-0.0079,1.365
7180.00,7.481046,25.01571,-0.000177,24.016969,-0.0078,1.365
7182.00,7.481353,25.01588,-0.000177,24.016460,-0.0078,1.365
7184.00,7.481319,25.01539,-0.000177,24.016864,-0.0078,1.365
7186.00,7.482092,25.01652,-0.000176,24.017094,-0.0078,1.365
7188.00,7.482825,25.01614,-0.000177,24.016418,-0.0078,1.365
7190.00,7.482380,25.01513,-0.000177,24.016947,-0.0079,1.365
7192.00,7.482247,25.01504,-0.000176,24.017119,-0.0078,1.365
7194.00,7.482146,25.01479,-0.000176,24.017335,-0.0078,1.364
7196.00,7.481868,25.01523,-0.000176,24.016982,-0.0078,1.364
7198.00,7.481560,25.01570,-0.000177,24.016541,-0.0078,1.365
7200.00,7.481645,25.01526,-0.000176,24.016759,-0.0079,1.365
7202.00,7.481089,25.01496,-0.000176,24.016327,-0.0078,1.365
@12,12.0000,24.0
7204.00,7.481283,25.01598,-0.000175,24.016835,-0.0078,1.364
7206.00,7.477141,25.01536,-0.000176,24.017370,-0.0078,1.365
7208.00,7.467385,25.01454,-0.000175,24.016798,-0.0078,1.364
7210.00,7.452660,25.01517,-0.000175,24.017429,-0.0078,1.364
7212.00,7.433514,25.01546,-0.000176,24.016976,-0.0078,1.364
7214.00,7.418405,25.01551,-0.000177,24.016769,-0.0078,1.364
7216.00,7.408530,25.01499,-0.000177,24.016795,-0.0078,1.365
7218.00,7.400953,25.01470,-0.000178,24.017116,-0.0078,1.365
7220.00,7.394165,25.01462,-0.000177,24.016576,-0.0078,1.365
7222.00,7.388831,25.01494,-0.000178,24.015742,-0.0079,1.366
7224.00,7.383856,25.01480,-0.000177,24.016637,-0.0078,1.366
7226.00,7.379582,25.01452,-0.000177,24.017279,-0.0079,1.366
7228.00,7.376342,25.01437,-0.000177,24.016956,-0.0078,1.366
7230.00,7.378213,25.01450,-0.000179,24.016936,-0.0078,1.366
7232.00,7.385459,25.01505,-0.000178,24.017270,-0.0078,1.366
7234.00,7.398863,25.01544,-0.000179,24.017157,-0.0079,1.366
7236.00,7.416191,25.01488,-0.000179,24.017355,-0.0079,1.367
7238.00,7.428685,25.01452,-0.000178,24.017197,-0.0079,1.366
7240.00,7.437043,25.01505,-0.000177,24.017255,-0.0078,1.365
7242.00,7.443652,25.01436,-0.000177,24.017031,-0.0078,1.365
7244.00,7.449351,25.01456,-0.000176,24.016608,-0.0078,1.365
7246.00,7.453873,25.01415,-0.000176,24.016548,-0.0079,1.365
7248.00,7.457406,25.01461,-0.000177,24.016904,-0.0079,1.365
7250.00,7.461278,25.01502,-0.000178,24.016487,-0.0079,1.365
7252.00,7.464360,25.01409,-0.000176,24.016751,-0.0079,1.365
7254.00,7.468434,25.01415,-0.000176,24.016369,-0.0078,1.365
7256.00,7.471150,25.01490,-0.000178,24.016960,-0.0079,1.365
7258.00,7.473791,25.01510,-0.000177,24.016075,-0.0078,1.364
7260.00,7.476149,25.01480,-0.000177,24.016777,-0.0079,1.365
7262.00,7.478328,25.01474,-0.000177,24.016726,-0.0078,1.365
7264.00,7.481942,25.01484,-0.000177,24.017061,-0.0079,1.365
7266.00,7.484839,25.01452,-0.000177,24.017672,-0.0079,1.364
7268.00,7.487953,25.01536,-0.000177,24.016414,-0.0079,1.365
7270.00,7.490640,25.01592,-0.000177,24.016963,-0.0079,1.365
7272.00,7.492579,25.01551,-0.000177,24.016218,-0.0079,1.365
7274.00,7.494537,25.01593,-0.000178,24.015972,-0.0079,1.365
7276.00,7.495481,25.01563,-0.000177,24.017069,-0.0079,1.365
7278.00,7.497036,25.01571,-0.000177,24.016623,-0.0078,1.365
7280.00,7.499606,25.01557,-0.000178,24.016936,-0.0079,1.365
7282.00,7.501002,25.01584,-0.000177,24.017464,-0.0079,1.364
7284.00,7.502179,25.01568,-0.000177,24.016646,-0.0079,1.364
7286.00,7.502678,25.01529,-0.000177,24.017163,-0.0078,1.364
7288.00,7.501836,25.01537,-0.000178,24.016715,-0.0079,1.365
7290.00,7.500011,25.01599,-0.000178,24.017471,-0.0079,1.365
7292.00,7.499753,25.01536,-0.000177,24.017282,-0.0079,1.365
7294.00,7.499492,25.01571,-0.000178,24.016998,-0.0079,1.364
7296.00,7.499628,25.01587,-0.000177,24.017257,-0.0078,1.364
7298.00,7.498594,25.01558,-0.000177,24.016710,-0.0078,1.365
7300.00,7.497948,25.01576,-0.000177,24.016430,-0.0079,1.365
7302.00,7.497885,25.01507,-0.000178,24.016608,-0.0079,1.364
7304.00,7.496902,25.01566,-0.000177,24.016693,-0.0078,1.364
7306.00,7.496037,25.01638,-0.000177,24.016873,-0.0078,1.364
7308.00,7.495621,25.01636,-0.000177,24.017237,-0.0079,1.364
7310.00,7.494295,25.01607,-0.000178,24.017145,-0.0078,1.365
7312.00,7.494264,25.01607,-0.000178,24.017000,-0.0078,1.365
7314.00,7.493759,25.01563,-0.000176,24.017406,-0.0078,1.365
7316.00,7.492520,25.01585,-0.000179,24.016764,-0.0079,1.365
7318.00,7.493014,25.01538,-0.000178,24.016862,-0.0078,1.364
7320.00,7.493251,25.01554,-0.000177,24.016969,-0.0078,1.365
7322.00,7.492359,25.01518,-0.000176,24.017161,-0.0078,1.364
7324.00,7.491310,25.01535,-0.000177,24.017402,-0.0078,1.364
7326.00,7.491396,25.01540,-0.000176,24.017212,-0.0079,1.364
7328.00,7.491278,25.01549,-0.000176,24.016706,-0.0079,1.364
7330.00,7.491046,25.01507,-0.000176,24.016719,-0.0079,1.365
7332.00,7.491658,25.01489,-0.000178,24.016592,-0.0078,1.364
7334.00,7.491298,25.01497,-0.000177,24.017422,-0.0078,1.365
7336.00,7.491230,25.01461,-0.000177,24.016325,-0.0079,1.365
7338.00,7.491188,25.01530,-0.000179,24.016673,-0.0079,1.364
7340.00,7.491405,25.01551,-0.000178,24.017116,-0.0078,1.364
7342.00,7.490354,25.01610,-0.000177,24.016740,-0.0078,1.364
7344.00,7.490261,25.01510,-0.000177,24.016554,-0.0079,1.364
7346.00,7.489241,25.01565,-0.000177,24.016188,-0.0079,1.364
7348.00,7.488330,25.01528,-0.000177,24.016614,-0.0079,1.365
7350.00,7.486563,25.01605,-0.000177,24.016918,-0.0078,1.364
7352.00,7.486467,25.01612,-0.000178,24.016046,-0.0079,1.364
7354.00,7.486679,25.01590,-0.000177,24.016682,-0.0078,1.364
7356.00,7.486766,25.01571,-0.000178,24.016755,-0.0079,1.364
7358.00,7.486107,25.01660,-0.000177,24.017116,-0.0078,1.364
7360.00,7.486309,25.01647,-0.000177,24.017507,-0.0079,1.364
7362.00,7.486061,25.01718,-0.000177,24.017563,-0.0078,1.365
7364.00,7.486502,25.01688,-0.000177,24.017569,-0.0078,1.365
7366.00,7.486272,25.01600,-0.000176,24.016833,-0.0079,1.364
7368.00,7.485247,25.01605,-0.000177,24.017257,-0.0078,1.365
7370.00,7.485072,25.01629,-0.000177,24.016973,-0.0078,1.364
7372.00,7.485233,25.01670,-0.000177,24.016592,-0.0078,1.364
7374.00,7.484978,25.01722,-0.000177,24.017415,-0.0078,1.364
7376.00,7.484365,25.01635,-0.000176,24.016684,-0.0078,1.364
7378.00,7.484128,25.01666,-0.000176,24.016441,-0.0079,1.365
7380.00,7.484929,25.01639,-0.000176,24.017114,-0.0078,1.365
7382.00,7.484940,25.01625,-0.000177,24.016750,-0.0078,1.365
7384.00,7.484299,25.01690,-0.000176,24.017598,-0.0078,1.364
7386.00,7.484981,25.01747,-0.000177,24.017277,-0.0078,1.364
7388.00,7.484918,25.01701,-0.000177,24.017498,-0.0078,1.365
7390.00,7.484273,25.01634,-0.000176,24.017418,-0.0078,1.364
7392.00,7.483871,25.01584,-0.000177,24.016746,-0.0078,1.364
7394.00,7.483709,25.01659,-0.000176,24.017301,-0.0078,1.365
7396.00,7.482973,25.01798,-0.000176,24.017913,-0.0078,1.365
7398.00,7.482890,25.01746,-0.000176,24.017273,-0.0078,1.364
7400.00,7.482700,25.01735,-0.000175,24.017150,-0.0078,1.365
7402.00,7.483548,25.01726,-0.000175,24.017009,-0.0078,1.365
7404.00,7.484210,25.01735,-0.000176,24.017518,-0.0078,1.365
7406.00,7.484640,25.01805,-0.000177,24.017487,-0.0078,1.364
7408.00,7.485110,25.01816,-0.000176,24.017192,-0.0079,1.364
7410.00,7.484039,25.01889,-0.000177,24.016895,-0.0079,1.365
7412.00,7.484044,25.01935,-0.000177,24.017176,-0.0078,1.365
7414.00,7.484140,25.01886,-0.000178,24.017491,-0.0078,1.365
7416.00,7.484191,25.01863,-0.000177,24.016762,-0.0078,1.364
7418.00,7.484738,25.01803,-0.000177,24.016333,-0.0078,1.364
7420.00,7.484624,25.01748,-0.000176,24.017982,-0.0079,1.365
7422.00,7.483771,25.01796,-0.000176,24.016891,-0.0078,1.364
7424.00,7.483135,25.01851,-0.000176,24.017092,-0.0079,1.364
7426.00,7.482963,25.01823,-0.000177,24.017471,-0.0078,1.364
7428.00,7.483232,25.01863,-0.000177,24.017121,-0.0078,1.364
7430.00,7.483466,25.01893,-0.000177,24.017533,-0.0079,1.365
7432.00,7.483153,25.01886,-0.000176,24.017299,-0.0078,1.365
7434.00,7.482889,25.01888,-0.000177,24.017505,-0.0078,1.365
7436.00,7.481970,25.01773,-0.000176,24.016978,-0.0078,1.365
7438.00,7.481736,25.01710,-0.000176,24.017212,-0.0078,1.364
7440.00,7.482295,25.01650,-0.000177,24.017460,-0.0078,1.365
7442.00,7.482958,25.01722,-0.000177,24.017558,-0.0078,1.365
7444.00,7.482699,25.01684,-0.000177,24.017384,-0.0078,1.365
7446.00,7.482539,25.01738,-0.000176,24.016753,-0.0078,1.364
7448.00,7.482976,25.01750,-0.000176,24.016998,-0.0079,1.364
7450.00,7.482447,25.01756,-0.000175,24.016998,-0.0078,1.364
7452.00,7.482585,25.01783,-0.000176,24.017462,-0.0078,1.365
7454.00,7.482935,25.01804,-0.000177,24.016764,-0.0078,1.365
7456.00,7.481780,25.01814,-0.000177,24.017422,-0.0078,1.365
7458.00,7.480909,25.01823,-0.000177,24.016634,-0.0078,1.365
7460.00,7.480492,25.01804,-0.000176,24.016664,-0.0078,1.364
7462.00,7.480162,25.01843,-0.000177,24.016876,-0.0078,1.364
7464.00,7.480694,25.01865,-0.000176,24.017172,-0.0078,1.364
7466.00,7.480835,25.01840,-0.000176,24.017297,-0.0079,1.365
7468.00,7.481603,25.01796,-0.000176,24.017208,-0.0078,1.365
7470.00,7.481753,25.01767,-0.000178,24.017092,-0.0078,1.365
7472.00,7.482272,25.01831,-0.000176,24.017206,-0.0079,1.365
7474.00,7.482977,25.01897,-0.000177,24.016817,-0.0078,1.365
7476.00,7.482953,25.01743,-0.000176,24.017172,-0.0078,1.364
7478.00,7.482892,25.01878,-0.000176,24.017177,-0.0078,1.364
7480.00,7.482732,25.01862,-0.000176,24.017190,-0.0078,1.364
7482.00,7.482496,25.01848,-0.000176,24.016991,-0.0079,1.364
7484.00,7.482457,25.01787,-0.000175,24.017326,-0.0078,1.365
7486.00,7.482522,25.01832,-0.000177,24.016677,-0.0079,1.365
7488.00,7.482336,25.01752,-0.000178,24.017435,-0.0078,1.365
7490.00,7.482300,25.01828,-0.000177,24.016492,-0.0078,1.364
7492.00,7.481819,25.01852,-0.000174,24.017074,-0.0078,1.365
7494.00,7.481574,25.01774,-0.000176,24.016969,-0.0078,1.365
7496.00,7.481981,25.01698,-0.000176,24.016516,-0.0078,1.364
7498.00,7.481643,25.01708,-0.000176,24.017147,-0.0078,1.364
7500.00,7.481295,25.01730,-0.000176,24.017121,-0.0078,1.365
7502.00,7.481189,25.01756,-0.000177,24.017738,-0.0078,1.364
7504.00,7.481588,25.01842,-0.000176,24.017476,-0.0078,1.364
7506.00,7.481788,25.01820,-0.000176,24.017618,-0.0078,1.365
7508.00,7.481818,25.01827,-0.000177,24.017301,-0.0078,1.365
7510.00,7.481434,25.01800,-0.000176,24.017099,-0.0079,1.365
7512.00,7.481996,25.01746,-0.000176,24.017732,-0.0078,1.365
7514.00,7.482325,25.01810,-0.000176,24.017255,-0.0078,1.365
7516.00,7.482974,25.01812,-0.000175,24.017230,-0.0078,1.365
7518.00,7.482505,25.01760,-0.000175,24.016884,-0.0079,1.364
7520.00,7.482139,25.01689,-0.000175,24.017438,-0.0079,1.364
7522.00,7.481767,25.01716,-0.000175,24.017957,-0.0078,1.365
7524.00,7.482286,25.01774,-0.000176,24.016967,-0.0078,1.364
7526.00,7.482146,25.01760,-0.000176,24.016804,-0.0078,1.365
7528.00,7.482610,25.01701,-0.000177,24.017188,-0.0078,1.364
7530.00,7.482690,25.01751,-0.000176,24.016891,-0.0079,1.365
7532.00,7.482777,25.01787,-0.000177,24.017031,-0.0078,1.366
7534.00,7.482710,25.01793,-0.000176,24.017466,-0.0078,1.365
7536.00,7.482593,25.01816,-0.000176,24.016864,-0.0078,1.364
7538.00,7.482027,25.01777,-0.000177,24.017460,-0.0078,1.365
7540.00,7.482100,25.01721,-0.000176,24.017556,-0.0078,1.365
7542.00,7.481543,25.01730,-0.000177,24.016934,-0.0078,1.365
7544.00,7.480906,25.01716,-0.000176,24.017551,-0.0078,1.365
7546.00,7.480483,25.01726,-0.000177,24.016826,-0.0078,1.364
7548.00,7.480159,25.01608,-0.000177,24.017079,-0.0078,1.365
7550.00,7.480520,25.01665,-0.000175,24.017573,-0.0078,1.365
7552.00,7.479706,25.01666,-0.000176,24.017596,-0.0078,1.364
7554.00,7.479843,25.01648,-0.000177,24.016483,-0.0078,1.364
7556.00,7.479489,25.01602,-0.000177,24.017266,-0.0079,1.364
7558.00,7.480072,25.01634,-0.000176,24.017500,-0.0078,1.365
7560.00,7.480961,25.01619,-0.000177,24.017186,-0.0078,1.365
7562.00,7.482030,25.01630,-0.000178,24.017201,-0.0079,1.365
7564.00,7.482058,25.01637,-0.000177,24.017185,-0.0078,1.365
7566.00,7.481030,25.01576,-0.000177,24.017011,-0.0078,1.364
7568.00,7.481342,25.01621,-0.000176,24.017781,-0.0078,1.365
7570.00,7.482179,25.01607,-0.000176,24.018053,-0.0078,1.364
7572.00,7.482089,25.01610,-0.000176,24.017444,-0.0078,1.364
7574.00,7.481966,25.01676,-0.000176,24.017357,-0.0078,1.365
7576.00,7.482018,25.01608,-0.000176,24.017674,-0.0079,1.365
7578.00,7.481777,25.01692,-0.000177,24.017228,-0.0078,1.365
7580.00,7.481455,25.01742,-0.000177,24.017582,-0.0078,1.365
7582.00,7.481803,25.01757,-0.000177,24.017310,-0.0078,1.365
7584.00,7.481800,25.01734,-0.000176,24.017491,-0.0078,1.364
7586.00,7.482328,25.01728,-0.000176,24.017132,-0.0078,1.365
7588.00,7.482196,25.01617,-0.000175,24.017534,-0.0078,1.365
7590.00,7.481431,25.01717,-0.000176,24.017712,-0.0078,1.365
7592.00,7.482068,25.01648,-0.000177,24.016418,-0.0078,1.365
7594.00,7.481949,25.01685,-0.000177,24.016702,-0.0078,1.365
7596.00,7.481334,25.01758,-0.000176,24.017302,-0.0078,1.365
7598.00,7.481252,25.01735,-0.000176,24.017373,-0.0078,1.364
7600.00,7.481295,25.01814,-0.000176,24.017147,-0.0078,1.365
7602.00,7.481308,25.01801,-0.000177,24.017656,-0.0078,1.365
7604.00,7.481824,25.01732,-0.000178,24.017159,-0.0078,1.365
7606.00,7.481770,25.01731,-0.000176,24.016788,-0.0078,1.364
7608.00,7.481459,25.01724,-0.000175,24.017058,-0.0078,1.365
7610.00,7.481918,25.01707,-0.000176,24.016469,-0.0078,1.365
7612.00,7.481377,25.01706,-0.000176,24.016795,-0.0078,1.365
7614.00,7.481616,25.01803,-0.000177,24.017522,-0.0078,1.365
7616.00,7.482159,25.01721,-0.000177,24.016835,-0.0078,1.365
7618.00,7.481978,25.01707,-0.000176,24.017406,-0.0078,1.365
7620.00,7.482525,25.01710,-0.000175,24.017765,-0.0078,1.365
7622.00,7.482495,25.01701,-0.000176,24.016793,-0.0078,1.365
7624.00,7.481514,25.01730,-0.000176,24.017442,-0.0078,1.365
7626.00,7.482879,25.01697,-0.000176,24.016969,-0.0078,1.365
7628.00,7.483026,25.01711,-0.000176,24.016958,-0.0078,1.364
7630.00,7.482974,25.01642,-0.000176,24.016915,-0.0078,1.365
7632.00,7.483615,25.01650,-0.000176,24.017578,-0.0078,1.366
7634.00,7.483313,25.01610,-0.000176,24.017536,-0.0078,1.365
7636.00,7.483089,25.01669,-0.000177,24.016853,-0.0078,1.364
7638.00,7.484710,25.01621,-0.000177,24.017185,-0.0079,1.365
7640.00,7.484289,25.01633,-0.000176,24.017609,-0.0078,1.365
7642.00,7.484239,25.01653,-0.000176,24.017652,-0.0078,1.365
7644.00,7.484342,25.01659,-0.000177,24.017081,-0.0078,1.365
7646.00,7.484257,25.01703,-0.000175,24.017185,-0.0078,1.365
7648.00,7.483952,25.01581,-0.000175,24.017422,-0.0078,1.365
7650.00,7.483973,25.01634,-0.000175,24.017034,-0.0078,1.365
7652.00,7.484635,25.01791,-0.000175,24.017161,-0.0078,1.365
7654.00,7.483431,25.01772,-0.000174,24.017112,-0.0078,1.365
7656.00,7.481954,25.01755,-0.000176,24.017522,-0.0078,1.365
7658.00,7.480991,25.01772,-0.000178,24.017302,-0.0079,1.366
7660.00,7.480393,25.01837,-0.000177,24.017796,-0.0078,1.365
7662.00,7.479824,25.01794,-0.000176,24.017563,-0.0078,1.365
7664.00,7.480092,25.01777,-0.000177,24.016904,-0.0079,1.365
7666.00,7.480263,25.01635,-0.000176,24.016711,-0.0078,1.365
7668.00,7.479891,25.01632,-0.000176,24.017384,-0.0078,1.365
7670.00,7.480233,25.01698,-0.000177,24.017310,-0.0078,1.365
7672.00,7.481279,25.01659,-0.000177,24.017208,-0.0079,1.365
7674.00,7.482624,25.01616,-0.000177,24.016974,-0.0078,1.365
7676.00,7.483133,25.01699,-0.000176,24.017239,-0.0078,1.364
7678.00,7.482632,25.01660,-0.000176,24.017252,-0.0078,1.365
7680.00,7.481949,25.01623,-0.000175,24.017650,-0.0078,1.365
7682.00,7.481793,25.01627,-0.000176,24.017652,-0.0078,1.365
7684.00,7.481769,25.01605,-0.000175,24.016831,-0.0078,1.365
7686.00,7.481674,25.01630,-0.000177,24.017061,-0.0079,1.365
7688.00,7.481128,25.01564,-0.000176,24.017166,-0.0078,1.365
7690.00,7.480892,25.01573,-0.000177,24.017446,-0.0079,1.366
7692.00,7.480497,25.01601,-0.000178,24.016719,-0.0079,1.365
7694.00,7.481507,25.01696,-0.000177,24.017011,-0.0078,1.365
7696.00,7.480518,25.01695,-0.000175,24.017525,-0.0079,1.365
7698.00,7.479316,25.01697,-0.000177,24.016893,-0.0078,1.365
7700.00,7.479403,25.01641,-0.000178,24.016253,-0.0079,1.366
7702.00,7.479651,25.01686,-0.000178,24.016592,-0.0079,1.365
7704.00,7.479891,25.01699,-0.000177,24.016784,-0.0079,1.365
7706.00,7.480648,25.01722,-0.000177,24.016380,-0.0078,1.366
7708.00,7.480403,25.01711,-0.000178,24.016525,-0.0078,1.365
7710.00,7.479590,25.01679,-0.000177,24.016788,-0.0079,1.364
7712.00,7.479896,25.01635,-0.000176,24.016661,-0.0079,1.365
7714.00,7.480863,25.01732,-0.000177,24.016835,-0.0078,1.365
7716.00,7.481398,25.01730,-0.000177,24.017625,-0.0078,1.365
7718.00,7.481179,25.01805,-0.000177,24.017476,-0.0078,1.366
7720.00,7.480809,25.01839,-0.000177,24.017360,-0.0078,1.366
7722.00,7.481128,25.01659,-0.000177,24.016771,-0.0078,1.366
7724.00,7.481284,25.01659,-0.000177,24.016447,-0.0079,1.365
7726.00,7.481488,25.01691,-0.000176,24.017574,-0.0079,1.365
7728.00,7.480620,25.01598,-0.000175,24.017496,-0.0078,1.365
7730.00,7.481314,25.01628,-0.000177,24.017224,-0.0078,1.365
7732.00,7.481483,25.01654,-0.000176,24.016920,-0.0078,1.365
7734.00,7.481593,25.01672,-0.000176,24.017214,-0.0078,1.365
7736.00,7.481258,25.01696,-0.000177,24.017257,-0.0079,1.365
7738.00,7.481362,25.01757,-0.000177,24.017063,-0.0079,1.365
7740.00,7.480825,25.01742,-0.000177,24.017268,-0.0078,1.365
7742.00,7.480762,25.01764,-0.000177,24.017321,-0.0079,1.365
7744.00,7.481513,25.01753,-0.000177,24.017108,-0.0079,1.365
7746.00,7.481519,25.01730,-0.000175,24.017069,-0.0078,1.366
7748.00,7.481246,25.01789,-0.000176,24.017321,-0.0078,1.366
7750.00,7.481640,25.01749,-0.000177,24.017076,-0.0079,1.365
7752.00,7.482188,25.01733,-0.000177,24.017101,-0.0078,1.365
7754.00,7.481738,25.01698,-0.000177,24.017023,-0.0079,1.365
7756.00,7.481795,25.01678,-0.000177,24.017040,-0.0079,1.365
7758.00,7.481845,25.01723,-0.000175,24.016632,-0.0078,1.365
7760.00,7.481380,25.01653,-0.000177,24.016733,-0.0078,1.365
7762.00,7.481630,25.01696,-0.000178,24.016835,-0.0078,1.365
7764.00,7.482245,25.01666,-0.000176,24.016621,-0.0078,1.365
7766.00,7.482132,25.01693,-0.000176,24.016833,-0.0079,1.365
7768.00,7.482211,25.01689,-0.000176,24.016695,-0.0078,1.365
7770.00,7.482293,25.01597,-0.000177,24.017261,-0.0078,1.366
7772.00,7.482097,25.01654,-0.000177,24.017747,-0.0078,1.365
7774.00,7.481692,25.01651,-0.000176,24.017750,-0.0079,1.365
7776.00,7.480856,25.01668,-0.000177,24.016944,-0.0079,1.366
7778.00,7.480470,25.01652,-0.000176,24.017206,-0.0079,1.365
7780.00,7.480475,25.01591,-0.000177,24.017130,-0.0078,1.365
7782.00,7.480401,25.01598,-0.000177,24.017371,-0.0078,1.365
7784.00,7.481115,25.01622,-0.000177,24.017714,-0.0078,1.365
7786.00,7.481606,25.01665,-0.000176,24.017119,-0.0079,1.365
7788.00,7.481008,25.01643,-0.000176,24.016831,-0.0079,1.365
7790.00,7.480943,25.01594,-0.000176,24.017143,-0.0078,1.365
7792.00,7.480585,25.01666,-0.000177,24.016963,-0.0079,1.366
7794.00,7.481492,25.01604,-0.000177,24.016831,-0.0078,1.365
7796.00,7.480518,25.01638,-0.000176,24.017025,-0.0079,1.365
7798.00,7.481132,25.01587,-0.000176,24.017553,-0.0079,1.364
7800.00,7.481337,25.01571,-0.000174,24.017366,-0.0078,1.365
7802.00,7.481205,25.01646,-0.000176,24.017565,-0.0078,1.365
@13,12.0000,24.0
7804.00,7.479815,25.01669,-0.000176,24.016896,-0.0078,1.364
7806.00,7.475197,25.01673,-0.000177,24.017797,-0.0078,1.365
7808.00,7.465996,25.01614,-0.000178,24.016902,-0.0078,1.365
7810.00,7.453185,25.01663,-0.000176,24.016664,-0.0078,1.364
7812.00,7.436561,25.01691,-0.000177,24.017484,-0.0079,1.365
7814.00,7.423049,25.01619,-0.000176,24.017696,-0.0079,1.365
7816.00,7.412595,25.01666,-0.000176,24.017277,-0.0078,1.365
7818.00,7.405273,25.01663,-0.000176,24.017621,-0.0078,1.366
7820.00,7.400757,25.01699,-0.000177,24.017157,-0.0079,1.367
7822.00,7.395777,25.01678,-0.000178,24.017192,-0.0078,1.367
7824.00,7.390597,25.01702,-0.000178,24.017587,-0.0078,1.366
7826.00,7.385962,25.01750,-0.000178,24.016784,-0.0079,1.366
7828.00,7.383070,25.01683,-0.000178,24.016744,-0.0079,1.367
7830.00,7.383789,25.01677,-0.000177,24.017192,-0.0078,1.367
7832.00,7.390920,25.01705,-0.000178,24.017043,-0.0078,1.367
7834.00,7.404556,25.01720,-0.000179,24.017083,-0.0078,1.367
7836.00,7.421666,25.01740,-0.000178,24.017433,-0.0079,1.367
7838.00,7.435589,25.01719,-0.000179,24.017375,-0.0078,1.367
7840.00,7.444339,25.01667,-0.000177,24.017796,-0.0078,1.366
7842.00,7.450689,25.01753,-0.000176,24.017605,-0.0078,1.366
7844.00,7.455670,25.01748,-0.000176,24.016895,-0.0078,1.365
7846.00,7.460982,25.01731,-0.000175,24.016869,-0.0078,1.365
7848.00,7.466173,25.01772,-0.000176,24.017023,-0.0078,1.365
7850.00,7.470106,25.01744,-0.000176,24.017413,-0.0078,1.366
7852.00,7.473863,25.01815,-0.000176,24.016782,-0.0079,1.366
7854.00,7.477355,25.01752,-0.000176,24.016862,-0.0078,1.366
7856.00,7.481014,25.01721,-0.000177,24.017045,-0.0079,1.366
7858.00,7.484368,25.01768,-0.000178,24.017239,-0.0079,1.366
7860.00,7.487196,25.01746,-0.000177,24.017085,-0.0078,1.366
7862.00,7.489044,25.01678,-0.000176,24.017350,-0.0078,1.366
7864.00,7.491423,25.01711,-0.000177,24.017002,-0.0079,1.366
7866.00,7.493151,25.01659,-0.000176,24.016780,-0.0078,1.366
7868.00,7.495806,25.01619,-0.000176,24.016681,-0.0079,1.365
7870.00,7.497754,25.01677,-0.000177,24.017197,-0.0078,1.366
7872.00,7.499383,25.01697,-0.000176,24.017424,-0.0078,1.365
7874.00,7.500893,25.01670,-0.000176,24.016791,-0.0078,1.365
7876.00,7.502202,25.01714,-0.000178,24.016733,-0.0078,1.366
7878.00,7.503351,25.01748,-0.000178,24.017214,-0.0078,1.365
7880.00,7.504234,25.01759,-0.000177,24.016949,-0.0079,1.365
7882.00,7.504150,25.01733,-0.000176,24.017873,-0.0078,1.365
7884.00,7.505177,25.01731,-0.000175,24.017192,-0.0078,1.365
7886.00,7.505309,25.01791,-0.000177,24.017547,-0.0078,1.366
7888.00,7.504584,25.01849,-0.000178,24.016798,-0.0078,1.366
7890.00,7.504311,25.01807,-0.000177,24.016728,-0.0078,1.365
7892.00,7.503512,25.01779,-0.000177,24.017301,-0.0079,1.365
7894.00,7.502515,25.01768,-0.000177,24.016701,-0.0079,1.366
7896.00,7.502364,25.01784,-0.000177,24.017027,-0.0078,1.365
7898.00,7.501839,25.01771,-0.000177,24.016728,-0.0079,1.366
7900.00,7.500379,25.01800,-0.000177,24.017230,-0.0079,1.366
7902.00,7.499543,25.01806,-0.000178,24.016791,-0.0079,1.366
7904.00,7.499163,25.01754,-0.000178,24.017411,-0.0079,1.366
7906.00,7.498806,25.01675,-0.000177,24.016942,-0.0078,1.365
7908.00,7.497316,25.01724,-0.000176,24.017065,-0.0078,1.365
7910.00,7.496292,25.01804,-0.000177,24.017041,-0.0078,1.366
7912.00,7.496170,25.01762,-0.000178,24.017192,-0.0079,1.366
7914.00,7.495993,25.01732,-0.000178,24.017148,-0.0078,1.365
7916.00,7.495681,25.01727,-0.000178,24.017067,-0.0079,1.366
7918.00,7.495668,25.01686,-0.000177,24.017580,-0.0078,1.366
7920.00,7.494750,25.01702,-0.000177,24.016702,-0.0079,1.365
7922.00,7.494087,25.01765,-0.000177,24.017021,-0.0079,1.365
7924.00,7.495087,25.01743,-0.000177,24.017148,-0.0078,1.366
7926.00,7.495319,25.01778,-0.000177,24.017306,-0.0078,1.366
7928.00,7.494766,25.01807,-0.000178,24.017339,-0.0078,1.366
7930.00,7.494234,25.01781,-0.000177,24.017607,-0.0078,1.366
7932.00,7.493284,25.01821,-0.000177,24.017190,-0.0078,1.365
7934.00,7.492672,25.01764,-0.000177,24.017389,-0.0078,1.365
7936.00,7.492398,25.01683,-0.000177,24.016601,-0.0078,1.366
7938.00,7.492233,25.01690,-0.000177,24.017179,-0.0078,1.366
7940.00,7.492882,25.01728,-0.000177,24.017558,-0.0078,1.365
7942.00,7.492453,25.01676,-0.000177,24.016826,-0.0078,1.366
7944.00,7.491576,25.01649,-0.000177,24.016411,-0.0079,1.366
7946.00,7.490848,25.01665,-0.000176,24.016744,-0.0078,1.365
7948.00,7.490824,25.01551,-0.000177,24.017259,-0.0079,1.365
7950.00,7.490578,25.01605,-0.000177,24.016751,-0.0079,1.366
7952.00,7.490440,25.01635,-0.000177,24.017034,-0.0078,1.366
7954.00,7.489686,25.01597,-0.000177,24.016450,-0.0078,1.366
7956.00,7.488466,25.01712,-0.000177,24.017089,-0.0079,1.366
7958.00,7.487860,25.01714,-0.000178,24.017959,-0.0078,1.365
7960.00,7.487349,25.01667,-0.000178,24.017239,-0.0078,1.365
7962.00,7.486691,25.01650,-0.000178,24.017248,-0.0078,1.365
7964.00,7.487059,25.01661,-0.000177,24.016657,-0.0078,1.365
7966.00,7.487230,25.01673,-0.000178,24.016655,-0.0079,1.366
7968.00,7.485980,25.01614,-0.000178,24.016798,-0.0079,1.366
7970.00,7.486477,25.01671,-0.000177,24.016670,-0.0078,1.366
7972.00,7.487026,25.01644,-0.000176,24.016483,-0.0079,1.365
7974.00,7.486936,25.01589,-0.000179,24.016039,-0.0079,1.366
7976.00,7.486634,25.01602,-0.000177,24.016327,-0.0079,1.366
7978.00,7.486728,25.01536,-0.000178,24.016701,-0.0079,1.366
7980.00,7.486131,25.01651,-0.000177,24.017166,-0.0078,1.365
7982.00,7.485192,25.01556,-0.000177,24.017188,-0.0078,1.366
7984.00,7.485164,25.01570,-0.000177,24.017098,-0.0078,1.366
7986.00,7.485372,25.01618,-0.000177,24.016858,-0.0079,1.366
7988.00,7.485487,25.01765,-0.000177,24.016392,-0.0079,1.365
7990.00,7.485700,25.01735,-0.000177,24.016371,-0.0078,1.365
7992.00,7.484889,25.01750,-0.000178,24.016472,-0.0078,1.365
7994.00,7.484834,25.01731,-0.000177,24.016331,-0.0079,1.366
7996.00,7.484140,25.01726,-0.000177,24.017246,-0.0079,1.365
7998.00,7.483498,25.01767,-0.000177,24.016815,-0.0079,1.366
8000.00,7.482743,25.01737,-0.000178,24.016512,-0.0078,1.365
8002.00,7.482677,25.01776,-0.000179,24.017326,-0.0079,1.366
8004.00,7.482441,25.01804,-0.000178,24.016891,-0.0078,1.366
8006.00,7.482381,25.01757,-0.000178,24.016688,-0.0078,1.366
8008.00,7.483187,25.01764,-0.000177,24.016338,-0.0078,1.367
8010.00,7.483317,25.01721,-0.000177,24.016847,-0.0078,1.367
8012.00,7.482936,25.01670,-0.000177,24.017815,-0.0078,1.366
8014.00,7.482654,25.01674,-0.000176,24.017027,-0.0079,1.366
8016.00,7.482440,25.01711,-0.000177,24.017116,-0.0079,1.365
8018.00,7.483054,25.01765,-0.000178,24.017040,-0.0078,1.365
8020.00,7.483557,25.01806,-0.000176,24.016626,-0.0078,1.366
8022.00,7.483459,25.01800,-0.000177,24.016682,-0.0078,1.366
8024.00,7.483217,25.01724,-0.000177,24.016849,-0.0079,1.366
8026.00,7.482897,25.01719,-0.000177,24.016902,-0.0079,1.366
8028.00,7.482818,25.01764,-0.000177,24.016954,-0.0079,1.366
8030.00,7.483163,25.01809,-0.000178,24.016817,-0.0079,1.366
8032.00,7.482965,25.01765,-0.000178,24.016769,-0.0079,1.366
8034.00,7.482715,25.01777,-0.000177,24.017000,-0.0078,1.366
8036.00,7.482814,25.01740,-0.000177,24.017500,-0.0079,1.366
8038.00,7.483258,25.01636,-0.000177,24.017007,-0.0079,1.366
8040.00,7.483262,25.01641,-0.000177,24.017418,-0.0078,1.366
8042.00,7.482885,25.01672,-0.000176,24.016762,-0.0079,1.365
8044.00,7.483033,25.01694,-0.000176,24.016711,-0.0078,1.366
8046.00,7.483160,25.01653,-0.000176,24.017504,-0.0079,1.366
8048.00,7.482831,25.01678,-0.000176,24.016672,-0.0078,1.366
8050.00,7.481825,25.01623,-0.000177,24.016427,-0.0078,1.366
8052.00,7.482400,25.01751,-0.000176,24.017295,-0.0078,1.366
8054.00,7.482701,25.01691,-0.000179,24.017263,-0.0079,1.366
8056.00,7.483049,25.01678,-0.000177,24.017025,-0.0079,1.366
8058.00,7.483387,25.01617,-0.000176,24.016998,-0.0078,1.366
8060.00,7.482581,25.01632,-0.000177,24.017348,-0.0079,1.366
8062.00,7.482695,25.01734,-0.000177,24.017139,-0.0078,1.366
8064.00,7.483582,25.01697,-0.000176,24.017116,-0.0078,1.365
8066.00,7.483971,25.01720,-0.000177,24.017025,-0.0078,1.366
8068.00,7.483728,25.01747,-0.000177,24.016775,-0.0079,1.365
8070.00,7.483541,25.01690,-0.000177,24.017344,-0.0079,1.366
8072.00,7.484070,25.01643,-0.000176,24.017230,-0.0079,1.366
8074.00,7.483578,25.01685,-0.000178,24.017007,-0.0079,1.366
8076.00,7.483150,25.01666,-0.000178,24.016677,-0.0079,1.366
8078.00,7.483302,25.01641,-0.000177,24.017486,-0.0079,1.366
8080.00,7.483040,25.01667,-0.000176,24.017689,-0.0079,1.366
8082.00,7.481701,25.01683,-0.000176,24.016666,-0.0078,1.365
8084.00,7.481445,25.01696,-0.000177,24.017203,-0.0079,1.366
8086.00,7.481044,25.01569,-0.000178,24.016673,-0.0079,1.366
8088.00,7.480583,25.01673,-0.000178,24.017259,-0.0079,1.366
8090.00,7.481458,25.01621,-0.000177,24.016900,-0.0079,1.366
8092.00,7.481841,25.01679,-0.000176,24.016697,-0.0079,1.366
8094.00,7.481927,25.01583,-0.000177,24.016969,-0.0079,1.366
8096.00,7.482232,25.01674,-0.000177,24.017199,-0.0079,1.366
8098.00,7.482433,25.01733,-0.000178,24.017166,-0.0079,1.366
8100.00,7.482300,25.01639,-0.000178,24.017411,-0.0079,1.366
8102.00,7.482361,25.01656,-0.000177,24.017379,-0.0079,1.366
8104.00,7.482329,25.01688,-0.000178,24.016965,-0.0079,1.366
8106.00,7.482055,25.01715,-0.000177,24.016621,-0.0079,1.366
8108.00,7.481461,25.01701,-0.000177,24.016934,-0.0078,1.366
8110.00,7.482691,25.01695,-0.000177,24.016492,-0.0078,1.366
8112.00,7.483843,25.01676,-0.000177,24.016769,-0.0079,1.366
8114.00,7.483624,25.01754,-0.000177,24.017121,-0.0078,1.366
8116.00,7.483942,25.01750,-0.000177,24.016561,-0.0078,1.366
8118.00,7.483900,25.01750,-0.000178,24.017205,-0.0079,1.366
8120.00,7.483958,25.01743,-0.000178,24.017174,-0.0078,1.366
8122.00,7.483534,25.01710,-0.000177,24.017148,-0.0079,1.366
8124.00,7.483651,25.01679,-0.000178,24.016686,-0.0079,1.366
8126.00,7.484005,25.01607,-0.000178,24.017513,-0.0079,1.366
8128.00,7.484056,25.01586,-0.000176,24.017302,-0.0078,1.366
8130.00,7.483790,25.01617,-0.000176,24.017496,-0.0078,1.366
8132.00,7.484005,25.01628,-0.000177,24.017375,-0.0078,1.366
8134.00,7.483819,25.01706,-0.000177,24.016878,-0.0078,1.366
8136.00,7.483092,25.01746,-0.000177,24.016164,-0.0078,1.366
8138.00,7.482931,25.01650,-0.000177,24.016953,-0.0079,1.366
8140.00,7.484000,25.01735,-0.000177,24.017085,-0.0079,1.365
8142.00,7.483299,25.01734,-0.000176,24.017264,-0.0079,1.366
8144.00,7.482643,25.01802,-0.000176,24.017261,-0.0078,1.366
8146.00,7.483065,25.01774,-0.000177,24.016934,-0.0078,1.366
8148.00,7.482092,25.01714,-0.000177,24.016755,-0.0079,1.366
8150.00,7.482073,25.01707,-0.000177,24.017366,-0.0078,1.366
8152.00,7.482358,25.01672,-0.000177,24.017070,-0.0079,1.366
8154.00,7.482281,25.01680,-0.000178,24.016731,-0.0079,1.366
8156.00,7.482378,25.01677,-0.000178,24.016543,-0.0078,1.366
8158.00,7.482617,25.01663,-0.000177,24.016829,-0.0078,1.366
8160.00,7.482613,25.01628,-0.000179,24.016994,-0.0078,1.366
8162.00,7.482675,25.01673,-0.000178,24.016998,-0.0079,1.366
8164.00,7.482498,25.01735,-0.000177,24.016719,-0.0078,1.366
8166.00,7.482472,25.01724,-0.000177,24.017549,-0.0078,1.366
8168.00,7.482192,25.01702,-0.000176,24.017426,-0.0079,1.366
8170.00,7.482158,25.01688,-0.000178,24.017331,-0.0079,1.366
8172.00,7.482141,25.01748,-0.000178,24.016789,-0.0079,1.366
8174.00,7.481176,25.01748,-0.000177,24.016773,-0.0079,1.366
8176.00,7.481169,25.01656,-0.000177,24.017032,-0.0078,1.366
8178.00,7.481199,25.01597,-0.000177,24.017099,-0.0078,1.367
8180.00,7.482104,25.01591,-0.000178,24.016742,-0.0078,1.366
8182.00,7.482052,25.01569,-0.000177,24.017054,-0.0078,1.366
8184.00,7.481899,25.01627,-0.000177,24.016811,-0.0078,1.366
8186.00,7.481582,25.01563,-0.000176,24.016264,-0.0079,1.366
8188.00,7.480262,25.01547,-0.000177,24.016974,-0.0079,1.366
8190.00,7.480499,25.01536,-0.000176,24.017375,-0.0079,1.365
8192.00,7.481054,25.01638,-0.000176,24.016561,-0.0079,1.365
8194.00,7.480943,25.01568,-0.000176,24.017484,-0.0078,1.366
8196.00,7.481227,25.01600,-0.000176,24.017221,-0.0078,1.366
8198.00,7.481618,25.01602,-0.000177,24.016987,-0.0079,1.367
8200.00,7.482166,25.01551,-0.000177,24.017123,-0.0079,1.366
8202.00,7.482249,25.01537,-0.000177,24.016985,-0.0079,1.366
8204.00,7.482068,25.01569,-0.000177,24.017070,-0.0078,1.366
8206.00,7.481392,25.01587,-0.000178,24.016940,-0.0079,1.366
8208.00,7.482148,25.01589,-0.000177,24.017185,-0.0079,1.366
8210.00,7.482701,25.01655,-0.000178,24.016266,-0.0079,1.366
8212.00,7.482046,25.01614,-0.000177,24.016057,-0.0079,1.366
8214.00,7.481250,25.01669,-0.000177,24.016673,-0.0079,1.366
8216.00,7.480980,25.01625,-0.000178,24.016226,-0.0079,1.366
8218.00,7.481225,25.01582,-0.000177,24.017065,-0.0079,1.366
8220.00,7.480911,25.01567,-0.000177,24.016728,-0.0079,1.366
8222.00,7.480939,25.01630,-0.000178,24.016702,-0.0079,1.366
8224.00,7.480973,25.01661,-0.000178,24.017154,-0.0079,1.367
8226.00,7.480699,25.01679,-0.000177,24.016664,-0.0078,1.366
8228.00,7.480663,25.01667,-0.000176,24.016606,-0.0078,1.365
8230.00,7.480646,25.01703,-0.000177,24.017118,-0.0078,1.366
8232.00,7.479773,25.01721,-0.000177,24.016748,-0.0078,1.366
8234.00,7.480511,25.01736,-0.000176,24.016962,-0.0079,1.366
8236.00,7.481841,25.01748,-0.000175,24.017163,-0.0079,1.366
8238.00,7.481457,25.01679,-0.000175,24.016934,-0.0078,1.365
8240.00,7.481538,25.01801,-0.000176,24.017299,-0.0079,1.366
8242.00,7.481048,25.01779,-0.000177,24.017422,-0.0078,1.367
8244.00,7.481364,25.01668,-0.000177,24.016949,-0.0078,1.367
8246.00,7.481905,25.01738,-0.000176,24.016706,-0.0079,1.367
8248.00,7.480544,25.01707,-0.000178,24.017310,-0.0079,1.367
8250.00,7.480195,25.01730,-0.000177,24.017321,-0.0079,1.366
8252.00,7.479767,25.01722,-0.000177,24.016559,-0.0079,1.366
8254.00,7.480111,25.01759,-0.000176,24.016362,-0.0079,1.366
8256.00,7.480211,25.01729,-0.000177,24.016954,-0.0079,1.366
8258.00,7.479764,25.01673,-0.000178,24.016144,-0.0078,1.366
8260.00,7.480386,25.01650,-0.000177,24.017168,-0.0078,1.366
8262.00,7.480896,25.01624,-0.000178,24.016599,-0.0079,1.366
8264.00,7.480641,25.01633,-0.000178,24.016543,-0.0079,1.366
8266.00,7.479253,25.01706,-0.000178,24.016873,-0.0079,1.366
8268.00,7.479486,25.01729,-0.000178,24.017284,-0.0079,1.366
8270.00,7.479590,25.01812,-0.000178,24.016583,-0.0079,1.366
8272.00,7.479379,25.01813,-0.000178,24.017234,-0.0079,1.366
8274.00,7.479322,25.01849,-0.000178,24.017803,-0.0079,1.366
8276.00,7.479394,25.01807,-0.000177,24.017181,-0.0079,1.366
8278.00,7.479004,25.01795,-0.000177,24.016733,-0.0079,1.366
8280.00,7.479205,25.01805,-0.000177,24.017034,-0.0079,1.366
8282.00,7.479763,25.01829,-0.000177,24.016945,-0.0079,1.366
8284.00,7.481140,25.01816,-0.000178,24.016867,-0.0078,1.367
8286.00,7.481561,25.01821,-0.000178,24.016887,-0.0079,1.366
8288.00,7.481217,25.01697,-0.000177,24.016490,-0.0079,1.366
8290.00,7.481832,25.01667,-0.000177,24.016345,-0.0078,1.366
8292.00,7.482404,25.01756,-0.000178,24.017058,-0.0079,1.366
8294.00,7.482560,25.01799,-0.000177,24.017313,-0.0078,1.366
8296.00,7.481472,25.01746,-0.000177,24.016820,-0.0078,1.366
8298.00,7.481226,25.01812,-0.000179,24.016191,-0.0079,1.367
8300.00,7.480789,25.01771,-0.000178,24.016737,-0.0079,1.366
8302.00,7.479864,25.01745,-0.000177,24.016447,-0.0079,1.366
8304.00,7.479387,25.01766,-0.000178,24.016043,-0.0079,1.366
8306.00,7.478925,25.01769,-0.000178,24.016610,-0.0079,1.367
8308.00,7.480265,25.01746,-0.000177,24.017002,-0.0079,1.366
8310.00,7.480515,25.01760,-0.000178,24.017339,-0.0079,1.366
8312.00,7.480456,25.01714,-0.000178,24.017177,-0.0079,1.366
8314.00,7.480985,25.01726,-0.000178,24.016960,-0.0079,1.366
8316.00,7.481763,25.01766,-0.000177,24.017098,-0.0079,1.366
8318.00,7.481111,25.01736,-0.000177,24.016759,-0.0079,1.366
8320.00,7.480219,25.01756,-0.000177,24.016490,-0.0079,1.366
8322.00,7.479510,25.01792,-0.000177,24.015923,-0.0079,1.367
8324.00,7.478806,25.01778,-0.000179,24.015912,-0.0079,1.366
8326.00,7.479403,25.01706,-0.000177,24.016425,-0.0079,1.366
8328.00,7.479953,25.01737,-0.000178,24.016944,-0.0079,1.366
8330.00,7.480334,25.01816,-0.000178,24.016220,-0.0079,1.367
8332.00,7.480179,25.01816,-0.000178,24.015974,-0.0079,1.366
8334.00,7.480939,25.01782,-0.000179,24.016760,-0.0079,1.366
8336.00,7.481643,25.01838,-0.000179,24.016197,-0.0079,1.366
8338.00,7.481719,25.01796,-0.000179,24.016965,-0.0079,1.367
8340.00,7.480657,25.01731,-0.000179,24.016646,-0.0079,1.367
8342.00,7.480209,25.01718,-0.000177,24.017069,-0.0079,1.367
8344.00,7.479744,25.01746,-0.000178,24.016572,-0.0079,1.366
8346.00,7.479777,25.01773,-0.000179,24.016460,-0.0079,1.366
8348.00,7.479445,25.01760,-0.000180,24.016140,-0.0079,1.366
8350.00,7.479930,25.01726,-0.000179,24.015571,-0.0079,1.366
8352.00,7.480277,25.01661,-0.000178,24.015662,-0.0079,1.366
8354.00,7.480095,25.01644,-0.000178,24.016692,-0.0079,1.367
8356.00,7.481143,25.01711,-0.000179,24.016438,-0.0079,1.367
8358.00,7.480974,25.01752,-0.000179,24.016367,-0.0079,1.367
8360.00,7.480054,25.01769,-0.000179,24.017003,-0.0079,1.366
8362.00,7.480055,25.01723,-0.000177,24.016311,-0.0079,1.366
8364.00,7.481061,25.01754,-0.000177,24.016271,-0.0079,1.366
8366.00,7.481466,25.01715,-0.000177,24.016782,-0.0079,1.366
8368.00,7.481645,25.01759,-0.000177,24.016130,-0.0079,1.367
8370.00,7.481837,25.01766,-0.000178,24.016347,-0.0078,1.367
8372.00,7.482479,25.01736,-0.000178,24.016343,-0.0079,1.367
8374.00,7.482449,25.01803,-0.000179,24.017043,-0.0079,1.367
8376.00,7.483063,25.01776,-0.000178,24.016423,-0.0079,1.366
8378.00,7.483004,25.01740,-0.000177,24.016864,-0.0079,1.366
8380.00,7.482707,25.01742,-0.000178,24.016855,-0.0079,1.366
8382.00,7.481939,25.01784,-0.000178,24.016458,-0.0079,1.366
8384.00,7.482671,25.01768,-0.000177,24.016514,-0.0079,1.367
8386.00,7.482134,25.01713,-0.000178,24.016374,-0.0079,1.366
8388.00,7.480684,25.01734,-0.000177,24.016548,-0.0079,1.366
8390.00,7.480206,25.01782,-0.000178,24.017168,-0.0079,1.367
8392.00,7.480086,25.01785,-0.000179,24.016385,-0.0079,1.367
8394.00,7.480722,25.01784,-0.000178,24.016227,-0.0079,1.367
8396.00,7.480404,25.01717,-0.000178,24.016574,-0.0078,1.367
8398.00,7.480266,25.01726,-0.000178,24.016869,-0.0079,1.367
8400.00,7.479843,25.01705,-0.000179,24.016499,-0.0079,1.366
8402.00,7.478776,25.01702,-0.000179,24.016721,-0.0079,1.366
@14,12.0000,24.0
8404.00,7.478854,25.01740,-0.000178,24.016876,-0.0079,1.366
8406.00,7.477155,25.01690,-0.000178,24.016400,-0.0079,1.367
8408.00,7.468813,25.01698,-0.000178,24.015992,-0.0079,1.366
8410.00,7.455786,25.01732,-0.000177,24.015994,-0.0079,1.365
8412.00,7.439556,25.01772,-0.000176,24.016643,-0.0079,1.365
8414.00,7.424737,25.01760,-0.000177,24.016603,-0.0079,1.366
8416.00,7.414328,25.01644,-0.000178,24.016537,-0.0079,1.367
8418.00,7.407954,25.01713,-0.000177,24.016166,-0.0079,1.368
8420.00,7.402532,25.01753,-0.000179,24.016730,-0.0079,1.368
8422.00,7.397091,25.01707,-0.000181,24.016403,-0.0079,1.367
8424.00,7.392878,25.01678,-0.000181,24.016001,-0.0079,1.368
8426.00,7.389436,25.01711,-0.000179,24.016557,-0.0079,1.368
8428.00,7.387196,25.01735,-0.000179,24.015801,-0.0079,1.368
8430.00,7.389179,25.01705,-0.000180,24.016726,-0.0079,1.368
8432.00,7.396849,25.01772,-0.000179,24.016895,-0.0079,1.368
8434.00,7.408905,25.01795,-0.000180,24.016523,-0.0079,1.369
8436.00,7.426578,25.01749,-0.000180,24.016128,-0.0079,1.369
8438.00,7.440568,25.01693,-0.000180,24.016543,-0.0079,1.369
8440.00,7.449548,25.01769,-0.000178,24.017206,-0.0079,1.367
8442.00,7.455948,25.01788,-0.000177,24.016655,-0.0079,1.367
8444.00,7.460777,25.01672,-0.000177,24.016701,-0.0078,1.367
8446.00,7.466005,25.01678,-0.000176,24.016779,-0.0079,1.367
8448.00,7.469740,25.01685,-0.000176,24.016479,-0.0078,1.367
8450.00,7.472063,25.01654,-0.000177,24.016305,-0.0078,1.366
8452.00,7.475405,25.01707,-0.000176,24.016641,-0.0079,1.366
8454.00,7.479244,25.01682,-0.000177,24.016762,-0.0079,1.367
8456.00,7.482454,25.01676,-0.000177,24.016844,-0.0079,1.367
8458.00,7.485147,25.01715,-0.000177,24.016775,-0.0079,1.367
8460.00,7.487044,25.01665,-0.000177,24.016508,-0.0079,1.366
8462.00,7.489285,25.01735,-0.000177,24.016844,-0.0079,1.367
8464.00,7.491908,25.01669,-0.000178,24.016378,-0.0079,1.367
8466.00,7.493638,25.01660,-0.000178,24.016579,-0.0078,1.367
8468.00,7.496496,25.01786,-0.000177,24.017101,-0.0079,1.367
8470.00,7.499586,25.01744,-0.000178,24.016951,-0.0079,1.367
8472.00,7.501861,25.01729,-0.000178,24.016512,-0.0079,1.366
8474.00,7.504510,25.01683,-0.000178,24.016739,-0.0079,1.367
8476.00,7.506338,25.01720,-0.000177,24.016849,-0.0079,1.367
8478.00,7.507607,25.01711,-0.000177,24.016121,-0.0079,1.367
8480.00,7.508253,25.01765,-0.000177,24.016610,-0.0079,1.367
8482.00,7.508815,25.01697,-0.000179,24.017337,-0.0079,1.367
8484.00,7.508935,25.01684,-0.000178,24.016612,-0.0079,1.367
8486.00,7.508835,25.01669,-0.000177,24.016924,-0.0079,1.366
8488.00,7.507932,25.01660,-0.000178,24.016996,-0.0079,1.367
8490.00,7.507993,25.01713,-0.000176,24.016490,-0.0079,1.367
8492.00,7.507487,25.01742,-0.000178,24.017228,-0.0079,1.366
8494.00,7.506093,25.01758,-0.000178,24.016822,-0.0079,1.367
8496.00,7.505223,25.01664,-0.000177,24.017125,-0.0079,1.367
8498.00,7.503944,25.01629,-0.000179,24.016577,-0.0079,1.367
8500.00,7.502293,25.01660,-0.000178,24.017156,-0.0079,1.367
8502.00,7.501526,25.01650,-0.000178,24.016481,-0.0078,1.367
8504.00,7.501254,25.01708,-0.000177,24.016826,-0.0078,1.367
8506.00,7.500923,25.01707,-0.000177,24.017025,-0.0079,1.367
8508.00,7.500083,25.01669,-0.000178,24.016855,-0.0078,1.366
8510.00,7.498778,25.01639,-0.000176,24.016668,-0.0079,1.366
8512.00,7.498733,25.01747,-0.000177,24.016532,-0.0079,1.367
8514.00,7.498577,25.01719,-0.000178,24.016711,-0.0079,1.368
8516.00,7.498667,25.01665,-0.000178,24.017049,-0.0078,1.367
8518.00,7.497803,25.01672,-0.000177,24.016624,-0.0079,1.367
8520.00,7.497023,25.01751,-0.000177,24.017130,-0.0079,1.367
8522.00,7.496651,25.01844,-0.000178,24.016784,-0.0079,1.367
8524.00,7.495302,25.01769,-0.000179,24.016798,-0.0079,1.367
8526.00,7.494904,25.01769,-0.000178,24.015597,-0.0079,1.367
8528.00,7.494455,25.01827,-0.000177,24.016983,-0.0079,1.367
8530.00,7.494617,25.01832,-0.000179,24.017023,-0.0079,1.366
8532.00,7.494407,25.01799,-0.000179,24.016788,-0.0079,1.366
8534.00,7.494166,25.01772,-0.000177,24.016532,-0.0079,1.366
8536.00,7.494280,25.01763,-0.000178,24.017165,-0.0079,1.367
8538.00,7.494110,25.01756,-0.000179,24.016916,-0.0079,1.367
8540.00,7.493814,25.01768,-0.000178,24.017215,-0.0079,1.367
8542.00,7.492696,25.01790,-0.000178,24.016530,-0.0078,1.367
8544.00,7.491617,25.01796,-0.000178,24.016813,-0.0079,1.367
8546.00,7.491146,25.01739,-0.000178,24.016454,-0.0078,1.367
8548.00,7.490433,25.01718,-0.000178,24.016815,-0.0079,1.366
8550.00,7.490403,25.01796,-0.000178,24.017493,-0.0079,1.367
8552.00,7.489924,25.01793,-0.000178,24.017031,-0.0079,1.367
8554.00,7.489950,25.01755,-0.000178,24.017721,-0.0079,1.367
8556.00,7.489885,25.01823,-0.000178,24.016847,-0.0079,1.367
8558.00,7.489532,25.01805,-0.000178,24.017067,-0.0079,1.367
8560.00,7.489145,25.01818,-0.000178,24.016470,-0.0079,1.367
8562.00,7.489040,25.01807,-0.000177,24.017308,-0.0078,1.366
8564.00,7.488679,25.01875,-0.000176,24.016804,-0.0079,1.367
8566.00,7.488784,25.01839,-0.000177,24.017224,-0.0079,1.367
8568.00,7.488485,25.01827,-0.000176,24.016472,-0.0078,1.366
8570.00,7.487403,25.01844,-0.000177,24.016846,-0.0079,1.366
8572.00,7.486458,25.01929,-0.000177,24.016713,-0.0079,1.366
8574.00,7.486803,25.01832,-0.000178,24.016452,-0.0079,1.367
8576.00,7.486338,25.01842,-0.000178,24.016175,-0.0079,1.367
8578.00,7.485565,25.01901,-0.000178,24.016441,-0.0079,1.367
8580.00,7.484423,25.01927,-0.000178,24.016465,-0.0079,1.366
8582.00,7.483982,25.01914,-0.000177,24.016532,-0.0079,1.366
8584.00,7.484764,25.01955,-0.000177,24.016501,-0.0079,1.367
8586.00,7.484923,25.01937,-0.000178,24.016595,-0.0079,1.367
8588.00,7.484760,25.01947,-0.000177,24.016750,-0.0079,1.367
8590.00,7.484895,25.01812,-0.000178,24.016922,-0.0079,1.368
8592.00,7.484832,25.01862,-0.000178,24.016731,-0.0079,1.367
8594.00,7.484853,25.01814,-0.000179,24.016345,-0.0079,1.366
8596.00,7.484213,25.01880,-0.000179,24.016954,-0.0079,1.367
8598.00,7.483683,25.01827,-0.000178,24.017049,-0.0078,1.367
8600.00,7.483062,25.01822,-0.000178,24.016788,-0.0078,1.366
8602.00,7.483828,25.01882,-0.000178,24.016556,-0.0079,1.367
8604.00,7.484039,25.01843,-0.000178,24.016434,-0.0079,1.366
8606.00,7.484751,25.01829,-0.000176,24.016933,-0.0079,1.367
8608.00,7.485042,25.01765,-0.000178,24.016851,-0.0079,1.367
8610.00,7.484465,25.01848,-0.000178,24.016891,-0.0079,1.366
8612.00,7.484912,25.01823,-0.000178,24.016699,-0.0079,1.366
8614.00,7.484895,25.01734,-0.000177,24.015975,-0.0079,1.367
8616.00,7.484886,25.01761,-0.000178,24.016438,-0.0079,1.366
8618.00,7.484641,25.01767,-0.000179,24.016974,-0.0079,1.366
8620.00,7.484644,25.01749,-0.000178,24.016934,-0.0079,1.367
8622.00,7.484838,25.01749,-0.000177,24.016615,-0.0079,1.367
8624.00,7.484263,25.01795,-0.000179,24.016521,-0.0079,1.366
8626.00,7.483595,25.01762,-0.000179,24.016619,-0.0079,1.367
8628.00,7.483421,25.01730,-0.000179,24.016717,-0.0079,1.367
8630.00,7.483246,25.01772,-0.000179,24.016213,-0.0079,1.367
8632.00,7.483024,25.01784,-0.000178,24.017023,-0.0080,1.367
8634.00,7.482917,25.01760,-0.000177,24.016121,-0.0080,1.367
8636.00,7.483160,25.01619,-0.000178,24.016751,-0.0079,1.367
8638.00,7.482717,25.01686,-0.000178,24.017012,-0.0079,1.367
8640.00,7.482406,25.01705,-0.000178,24.016628,-0.0079,1.367
8642.00,7.481554,25.01703,-0.000179,24.016242,-0.0079,1.367
8644.00,7.482030,25.01705,-0.000178,24.016953,-0.0078,1.367
8646.00,7.482523,25.01699,-0.000178,24.015622,-0.0079,1.367
8648.00,7.482381,25.01772,-0.000178,24.016209,-0.0079,1.367
8650.00,7.481809,25.01663,-0.000177,24.016385,-0.0078,1.366
8652.00,7.481982,25.01691,-0.000178,24.016055,-0.0079,1.367
8654.00,7.482736,25.01836,-0.000178,24.016090,-0.0079,1.367
8656.00,7.482466,25.01811,-0.000178,24.016438,-0.0079,1.366
8658.00,7.481343,25.01771,-0.000178,24.016585,-0.0079,1.366
8660.00,7.481750,25.01853,-0.000178,24.016010,-0.0079,1.368
8662.00,7.481579,25.01841,-0.000177,24.015861,-0.0079,1.367
8664.00,7.481688,25.01857,-0.000177,24.016724,-0.0079,1.366
8666.00,7.481792,25.01907,-0.000178,24.016510,-0.0079,1.367
8668.00,7.482170,25.01845,-0.000177,24.016612,-0.0079,1.367
8670.00,7.482355,25.01828,-0.000178,24.016184,-0.0079,1.366
8672.00,7.482556,25.01907,-0.000178,24.016108,-0.0079,1.367
8674.00,7.482228,25.01887,-0.000178,24.016849,-0.0079,1.367
8676.00,7.482254,25.01804,-0.000178,24.016682,-0.0079,1.367
8678.00,7.481943,25.01871,-0.000179,24.016623,-0.0079,1.367
8680.00,7.482049,25.01789,-0.000178,24.016095,-0.0079,1.366
8682.00,7.482568,25.01760,-0.000178,24.016530,-0.0079,1.366
8684.00,7.482984,25.01715,-0.000178,24.016206,-0.0079,1.367
8686.00,7.482022,25.01753,-0.000178,24.016146,-0.0079,1.367
8688.00,7.482353,25.01782,-0.000179,24.017069,-0.0079,1.367
8690.00,7.481420,25.01764,-0.000179,24.016266,-0.0079,1.367
8692.00,7.480638,25.01793,-0.000179,24.015925,-0.0079,1.366
8694.00,7.480150,25.01820,-0.000179,24.016235,-0.0078,1.367
8696.00,7.480255,25.01807,-0.000179,24.016443,-0.0079,1.366
8698.00,7.480971,25.01849,-0.000178,24.016231,-0.0079,1.366
8700.00,7.481517,25.01881,-0.000178,24.016630,-0.0079,1.367
8702.00,7.480522,25.01849,-0.000177,24.016128,-0.0079,1.367
8704.00,7.480223,25.01872,-0.000178,24.016077,-0.0079,1.367
8706.00,7.480521,25.01789,-0.000177,24.016008,-0.0079,1.367
8708.00,7.480814,25.01796,-0.000177,24.015270,-0.0079,1.367
8710.00,7.480527,25.01855,-0.000178,24.016052,-0.0079,1.366
8712.00,7.479889,25.01878,-0.000178,24.016324,-0.0079,1.367
8714.00,7.480048,25.01837,-0.000180,24.016568,-0.0079,1.367
8716.00,7.480888,25.01893,-0.000178,24.016626,-0.0079,1.366
8718.00,7.481142,25.01852,-0.000178,24.017012,-0.0079,1.367
8720.00,7.480240,25.01823,-0.000178,24.016151,-0.0079,1.366
8722.00,7.480395,25.01848,-0.000177,24.016237,-0.0079,1.366
8724.00,7.480426,25.01884,-0.000179,24.016418,-0.0079,1.367
8726.00,7.481387,25.01840,-0.000179,24.016188,-0.0079,1.367
8728.00,7.481437,25.01837,-0.000179,24.017011,-0.0079,1.367
8730.00,7.481719,25.01814,-0.000180,24.016173,-0.0079,1.367
8732.00,7.481748,25.01759,-0.000179,24.016318,-0.0079,1.367
8734.00,7.481829,25.01795,-0.000178,24.016322,-0.0079,1.367
8736.00,7.481370,25.01863,-0.000178,24.016004,-0.0079,1.366
8738.00,7.481611,25.01793,-0.000178,24.016387,-0.0079,1.367
8740.00,7.482042,25.01837,-0.000179,24.015783,-0.0079,1.367
8742.00,7.482109,25.01891,-0.000178,24.016401,-0.0079,1.367
8744.00,7.481610,25.01808,-0.000178,24.017118,-0.0079,1.367
8746.00,7.481543,25.01768,-0.000178,24.017315,-0.0079,1.367
8748.00,7.481610,25.01822,-0.000179,24.016166,-0.0079,1.366
8750.00,7.481345,25.01787,-0.000178,24.016445,-0.0079,1.367
8752.00,7.480161,25.01799,-0.000179,24.016847,-0.0079,1.367
8754.00,7.481144,25.01828,-0.000177,24.016271,-0.0079,1.367
8756.00,7.481438,25.01757,-0.000178,24.016980,-0.0079,1.367
8758.00,7.481924,25.01698,-0.000178,24.016222,-0.0079,1.367
8760.00,7.481734,25.01733,-0.000177,24.017060,-0.0079,1.367
8762.00,7.481324,25.01750,-0.000178,24.016583,-0.0079,1.366
8764.00,7.482398,25.01785,-0.000177,24.016443,-0.0079,1.367
8766.00,7.482074,25.01735,-0.000177,24.016411,-0.0079,1.367
8768.00,7.481436,25.01807,-0.000178,24.016594,-0.0079,1.367
8770.00,7.481392,25.01832,-0.000178,24.016059,-0.0079,1.367
8772.00,7.481745,25.01728,-0.000178,24.016460,-0.0079,1.367
8774.00,7.482087,25.01740,-0.000178,24.016135,-0.0079,1.367
8776.00,7.482294,25.01709,-0.000178,24.016537,-0.0079,1.367
8778.00,7.481942,25.01751,-0.000178,24.016313,-0.0079,1.367
8780.00,7.481407,25.01739,-0.000178,24.016581,-0.0079,1.367
8782.00,7.481652,25.01710,-0.000178,24.016353,-0.0079,1.366
8784.00,7.481628,25.01830,-0.000177,24.016503,-0.0078,1.366
8786.00,7.481356,25.01866,-0.000177,24.016182,-0.0079,1.366
8788.00,7.481147,25.01892,-0.000177,24.016260,-0.0079,1.367
8790.00,7.481158,25.01784,-0.000178,24.015858,-0.0079,1.367
8792.00,7.481158,25.01712,-0.000178,24.016677,-0.0079,1.367
8794.00,7.480754,25.01767,-0.000177,24.016287,-0.0079,1.367
8796.00,7.479946,25.01798,-0.000177,24.016271,-0.0079,1.366
8798.00,7.480710,25.01820,-0.000178,24.017186,-0.0079,1.367
8800.00,7.480208,25.01934,-0.000178,24.015497,-0.0079,1.367
8802.00,7.480032,25.01845,-0.000178,24.016331,-0.0079,1.367
8804.00,7.480473,25.01843,-0.000178,24.016115,-0.0079,1.367
8806.00,7.480838,25.01856,-0.000178,24.016175,-0.0079,1.367
8808.00,7.480665,25.01824,-0.000177,24.016391,-0.0079,1.367
8810.00,7.479786,25.01858,-0.000178,24.016791,-0.0079,1.367
8812.00,7.480178,25.01801,-0.000177,24.016407,-0.0079,1.367
8814.00,7.480037,25.01812,-0.000178,24.016641,-0.0079,1.367
8816.00,7.480343,25.01777,-0.000178,24.016860,-0.0079,1.367
8818.00,7.480359,25.01816,-0.000179,24.016184,-0.0078,1.367
8820.00,7.479816,25.01836,-0.000179,24.016237,-0.0079,1.367
8822.00,7.479087,25.01807,-0.000178,24.016249,-0.0079,1.367
8824.00,7.479737,25.01855,-0.000178,24.016668,-0.0079,1.367
8826.00,7.480162,25.01924,-0.000178,24.015642,-0.0079,1.367
8828.00,7.480001,25.01834,-0.000177,24.016483,-0.0079,1.367
8830.00,7.479981,25.01788,-0.000179,24.016258,-0.0079,1.367
8832.00,7.480623,25.01776,-0.000178,24.016811,-0.0079,1.368
8834.00,7.481444,25.01824,-0.000178,24.016746,-0.0079,1.367
8836.00,7.482384,25.01885,-0.000177,24.016552,-0.0079,1.366
8838.00,7.481572,25.01910,-0.000176,24.016050,-0.0079,1.367
8840.00,7.480714,25.01886,-0.000177,24.016583,-0.0079,1.367
8842.00,7.479995,25.01879,-0.000177,24.016193,-0.0079,1.367
8844.00,7.480505,25.01928,-0.000178,24.016398,-0.0079,1.367
8846.00,7.480155,25.01939,-0.000179,24.017085,-0.0079,1.368
8848.00,7.479757,25.01911,-0.000179,24.016295,-0.0079,1.368
8850.00,7.480411,25.01961,-0.000178,24.016668,-0.0079,1.368
8852.00,7.480664,25.01959,-0.000178,24.016739,-0.0079,1.367
8854.00,7.480957,25.01973,-0.000177,24.016360,-0.0079,1.367
8856.00,7.480442,25.01865,-0.000176,24.016532,-0.0079,1.367
8858.00,7.481004,25.01921,-0.000177,24.016646,-0.0079,1.367
8860.00,7.481388,25.01861,-0.000177,24.016545,-0.0079,1.367
8862.00,7.480992,25.01860,-0.000176,24.016523,-0.0079,1.367
8864.00,7.481691,25.01844,-0.000177,24.016733,-0.0079,1.367
8866.00,7.481271,25.01897,-0.000178,24.016855,-0.0079,1.367
8868.00,7.480958,25.01925,-0.000177,24.016670,-0.0079,1.366
8870.00,7.480565,25.01929,-0.000177,24.016583,-0.0078,1.367
8872.00,7.480472,25.01927,-0.000178,24.017386,-0.0079,1.367
8874.00,7.480671,25.01968,-0.000178,24.017027,-0.0078,1.368
8876.00,7.481237,25.01967,-0.000179,24.016469,-0.0078,1.368
8878.00,7.481075,25.01998,-0.000178,24.017404,-0.0078,1.367
8880.00,7.481086,25.01985,-0.000177,24.017310,-0.0078,1.367
8882.00,7.481853,25.02016,-0.000177,24.016666,-0.0078,1.367
8884.00,7.482145,25.02004,-0.000177,24.016878,-0.0079,1.367
8886.00,7.481662,25.01978,-0.000176,24.016992,-0.0079,1.367
8888.00,7.480865,25.01898,-0.000178,24.016795,-0.0079,1.367
8890.00,7.481538,25.01915,-0.000178,24.016893,-0.0079,1.367
8892.00,7.482009,25.01918,-0.000178,24.016635,-0.0079,1.368
8894.00,7.481787,25.01940,-0.000179,24.016867,-0.0079,1.367
8896.00,7.480645,25.01950,-0.000178,24.016851,-0.0079,1.367
8898.00,7.480666,25.01949,-0.000177,24.016340,-0.0079,1.367
8900.00,7.481492,25.01931,-0.000177,24.017370,-0.0079,1.367
8902.00,7.481546,25.01848,-0.000178,24.016508,-0.0079,1.367
8904.00,7.481781,25.01848,-0.000177,24.016661,-0.0079,1.367
8906.00,7.481787,25.01839,-0.000177,24.016726,-0.0079,1.367
8908.00,7.481185,25.01813,-0.000177,24.016802,-0.0079,1.367
8910.00,7.480642,25.01867,-0.000177,24.016599,-0.0079,1.367
8912.00,7.480329,25.01892,-0.000178,24.016460,-0.0079,1.367
8914.00,7.479861,25.01873,-0.000178,24.017056,-0.0079,1.368
8916.00,7.479420,25.01833,-0.000178,24.016449,-0.0079,1.367
8918.00,7.479499,25.01800,-0.000178,24.016108,-0.0079,1.367
8920.00,7.479434,25.01831,-0.000178,24.016407,-0.0079,1.367
8922.00,7.480314,25.01764,-0.000177,24.016333,-0.0078,1.367
8924.00,7.480745,25.01831,-0.000176,24.017119,-0.0078,1.367
8926.00,7.480753,25.01837,-0.000175,24.016601,-0.0079,1.367
8928.00,7.481415,25.01834,-0.000176,24.016693,-0.0079,1.367
8930.00,7.481384,25.01860,-0.000177,24.017092,-0.0079,1.367
8932.00,7.480446,25.01826,-0.000178,24.016811,-0.0079,1.367
8934.00,7.480862,25.01800,-0.000176,24.016690,-0.0079,1.367
8936.00,7.481203,25.01902,-0.000177,24.016264,-0.0079,1.367
8938.00,7.481886,25.01878,-0.000178,24.016895,-0.0079,1.367
8940.00,7.480845,25.01831,-0.000177,24.017098,-0.0079,1.366
8942.00,7.480402,25.01858,-0.000178,24.016802,-0.0078,1.366
8944.00,7.481104,25.01827,-0.000177,24.017366,-0.0079,1.367
8946.00,7.480119,25.01844,-0.000177,24.016992,-0.0078,1.367
8948.00,7.479653,25.01856,-0.000176,24.016820,-0.0079,1.367
8950.00,7.480412,25.01868,-0.000178,24.016965,-0.0078,1.367
8952.00,7.480249,25.01827,-0.000178,24.017036,-0.0078,1.367
8954.00,7.479845,25.01877,-0.000177,24.016724,-0.0078,1.367
8956.00,7.479557,25.01823,-0.000177,24.016992,-0.0078,1.367
8958.00,7.479364,25.01802,-0.000177,24.016623,-0.0079,1.367
8960.00,7.480884,25.01798,-0.000178,24.016920,-0.0079,1.367
8962.00,7.481278,25.01787,-0.000178,24.016992,-0.0079,1.367
8964.00,7.481388,25.01805,-0.000177,24.016320,-0.0079,1.366
8966.00,7.481318,25.01684,-0.000176,24.016559,-0.0079,1.367
8968.00,7.481072,25.01775,-0.000175,24.017192,-0.0079,1.368
8970.00,7.480593,25.01825,-0.000178,24.017620,-0.0079,1.367
8972.00,7.479418,25.01843,-0.000179,24.016534,-0.0078,1.367
8974.00,7.478611,25.01821,-0.000178,24.016492,-0.0079,1.367
8976.00,7.480336,25.01775,-0.000177,24.016577,-0.0079,1.367
8978.00,7.481600,25.01769,-0.000177,24.016686,-0.0079,1.367
8980.00,7.480348,25.01803,-0.000178,24.016501,-0.0078,1.367
8982.00,7.479620,25.01796,-0.000177,24.016610,-0.0079,1.367
8984.00,7.479613,25.01754,-0.000177,24.017136,-0.0079,1.366
8986.00,7.480595,25.01835,-0.000177,24.017045,-0.0079,1.367
8988.00,7.480843,25.01764,-0.000178,24.016539,-0.0079,1.368
8990.00,7.479647,25.01724,-0.000178,24.016309,-0.0079,1.367
8992.00,7.480359,25.01758,-0.000178,24.016527,-0.0079,1.367
8994.00,7.479851,25.01789,-0.000177,24.017393,-0.0079,1.367
8996.00,7.480266,25.01783,-0.000177,24.016652,-0.0078,1.367
8998.00,7.480323,25.01824,-0.000178,24.015957,-0.0079,1.367
9000.00,7.480288,25.01773,-0.000177,24.016791,-0.0078,1.368
9002.00,7.480901,25.01759,-0.000178,24.016659,-0.0078,1.367
@15,12.0000,24.0
9004.00,7.481397,25.01765,-0.000178,24.016264,-0.0079,1.367
9006.00,7.478913,25.01747,-0.000178,24.016541,-0.0079,1.367
9008.00,7.471144,25.01778,-0.000176,24.016659,-0.0079,1.366
9010.00,7.459351,25.01789,-0.000176,24.017029,-0.0079,1.365
9012.00,7.443372,25.01737,-0.000176,24.016626,-0.0079,1.366
9014.00,7.428869,25.01650,-0.000178,24.016612,-0.0079,1.367
9016.00,7.418800,25.01626,-0.000178,24.016710,-0.0079,1.367
9018.00,7.411797,25.01659,-0.000179,24.016409,-0.0079,1.367
9020.00,7.406971,25.01782,-0.000180,24.016276,-0.0079,1.368
9022.00,7.402762,25.01778,-0.000179,24.016641,-0.0079,1.368
9024.00,7.398513,25.01727,-0.000179,24.016873,-0.0079,1.369
9026.00,7.395981,25.01770,-0.000179,24.016566,-0.0078,1.368
9028.00,7.394282,25.01751,-0.000180,24.016242,-0.0078,1.369
9030.00,7.394969,25.01794,-0.000179,24.016532,-0.0079,1.368
9032.00,7.401513,25.01847,-0.000179,24.017252,-0.0079,1.369
9034.00,7.413595,25.01795,-0.000180,24.017306,-0.0078,1.370
9036.00,7.429461,25.01821,-0.000180,24.015787,-0.0079,1.368
9038.00,7.443303,25.01858,-0.000177,24.016441,-0.0079,1.368
9040.00,7.452715,25.01891,-0.000177,24.016766,-0.0079,1.368
9042.00,7.458270,25.01810,-0.000177,24.016867,-0.0079,1.368
9044.00,7.462563,25.01844,-0.000178,24.016884,-0.0079,1.367
9046.00,7.467701,25.01894,-0.000177,24.016730,-0.0079,1.367
9048.00,7.473135,25.01853,-0.000178,24.016554,-0.0079,1.367
9050.00,7.477118,25.01838,-0.000178,24.016420,-0.0079,1.367
9052.00,7.480680,25.01911,-0.000178,24.016293,-0.0079,1.367
9054.00,7.484303,25.01875,-0.000178,24.017034,-0.0079,1.368
9056.00,7.487603,25.01834,-0.000178,24.016340,-0.0079,1.368
9058.00,7.490641,25.01736,-0.000177,24.016608,-0.0079,1.367
9060.00,7.493540,25.01782,-0.000178,24.016242,-0.0079,1.367
9062.00,7.496468,25.01835,-0.000176,24.016333,-0.0079,1.367
9064.00,7.499564,25.01787,-0.000177,24.016635,-0.0079,1.368
9066.00,7.502160,25.01829,-0.000178,24.016822,-0.0079,1.368
9068.00,7.504030,25.01809,-0.000177,24.016648,-0.0079,1.367
9070.00,7.506359,25.01843,-0.000178,24.017161,-0.0079,1.367
9072.00,7.508155,25.01839,-0.000179,24.016334,-0.0079,1.367
9074.00,7.509593,25.01852,-0.000178,24.016982,-0.0079,1.368
9076.00,7.511150,25.01855,-0.000178,24.016351,-0.0079,1.367
9078.00,7.511743,25.01822,-0.000177,24.015977,-0.0079,1.367
9080.00,7.512053,25.01766,-0.000177,24.016409,-0.0079,1.367
9082.00,7.512635,25.01727,-0.000179,24.017293,-0.0079,1.367
9084.00,7.511664,25.01778,-0.000178,24.016915,-0.0079,1.367
9086.00,7.511842,25.01738,-0.000177,24.015734,-0.0078,1.367
9088.00,7.510879,25.01780,-0.000178,24.017292,-0.0079,1.367
9090.00,7.509947,25.01812,-0.000179,24.016128,-0.0079,1.367
9092.00,7.508926,25.01752,-0.000178,24.016637,-0.0079,1.367
9094.00,7.507998,25.01790,-0.000179,24.016630,-0.0079,1.368
9096.00,7.506849,25.01832,-0.000179,24.016325,-0.0079,1.367
9098.00,7.504978,25.01855,-0.000177,24.016474,-0.0079,1.367
9100.00,7.503964,25.01868,-0.000179,24.016505,-0.0079,1.367
9102.00,7.503217,25.01891,-0.000178,24.016130,-0.0079,1.368
9104.00,7.503053,25.01774,-0.000176,24.016554,-0.0079,1.367
9106.00,7.502868,25.01768,-0.000178,24.016733,-0.0079,1.367
9108.00,7.502246,25.01711,-0.000178,24.016933,-0.0079,1.367
9110.00,7.501101,25.01717,-0.000178,24.016066,-0.0079,1.367
9112.00,7.500658,25.01851,-0.000177,24.016548,-0.0079,1.367
9114.00,7.499638,25.01878,-0.000178,24.016668,-0.0079,1.367
9116.00,7.498618,25.01865,-0.000177,24.016487,-0.0079,1.367
9118.00,7.497658,25.01878,-0.000179,24.016376,-0.0079,1.368
9120.00,7.497481,25.01842,-0.000179,24.016316,-0.0079,1.367
9122.00,7.497746,25.01838,-0.000178,24.016653,-0.0079,1.367
9124.00,7.497665,25.01820,-0.000178,24.016430,-0.0079,1.367
9126.00,7.497682,25.01786,-0.000177,24.016479,-0.0079,1.366
9128.00,7.497171,25.01760,-0.000177,24.016630,-0.0079,1.367
9130.00,7.496885,25.01855,-0.000179,24.016588,-0.0079,1.367
9132.00,7.496637,25.01820,-0.000179,24.015932,-0.0079,1.368
9134.00,7.496081,25.01855,-0.000177,24.017297,-0.0078,1.367
9136.00,7.495960,25.01789,-0.000178,24.015939,-0.0079,1.367
9138.00,7.495835,25.01763,-0.000178,24.016846,-0.0079,1.368
9140.00,7.494781,25.01809,-0.000178,24.016719,-0.0079,1.367
9142.00,7.493373,25.01846,-0.000178,24.016492,-0.0079,1.368
9144.00,7.493936,25.01834,-0.000177,24.016619,-0.0079,1.367
9146.00,7.493894,25.01831,-0.000178,24.017174,-0.0079,1.368
9148.00,7.493601,25.01854,-0.000178,24.017096,-0.0079,1.367
9150.00,7.492554,25.01870,-0.000179,24.016608,-0.0079,1.367
9152.00,7.491469,25.01853,-0.000176,24.017052,-0.0079,1.366
9154.00,7.490180,25.01869,-0.000177,24.016503,-0.0079,1.367
9156.00,7.489333,25.01748,-0.000177,24.016635,-0.0079,1.367
9158.00,7.489783,25.01820,-0.000178,24.016831,-0.0079,1.367
9160.00,7.489048,25.01923,-0.000178,24.017234,-0.0078,1.367
9162.00,7.488100,25.01873,-0.000179,24.017005,-0.0078,1.367
9164.00,7.487501,25.01859,-0.000178,24.016887,-0.0079,1.367
9166.00,7.487256,25.01846,-0.000177,24.016545,-0.0079,1.367
9168.00,7.487967,25.01873,-0.000179,24.016148,-0.0079,1.367
9170.00,7.487541,25.01849,-0.000179,24.015954,-0.0079,1.367
9172.00,7.487190,25.01858,-0.000179,24.016296,-0.0079,1.368
9174.00,7.486806,25.01860,-0.000178,24.015816,-0.0079,1.367
9176.00,7.486069,25.01824,-0.000178,24.016407,-0.0079,1.367
9178.00,7.485913,25.01871,-0.000179,24.016699,-0.0079,1.367
9180.00,7.485711,25.01936,-0.000178,24.016507,-0.0079,1.367
9182.00,7.486343,25.01951,-0.000178,24.016202,-0.0079,1.366
9184.00,7.486241,25.01911,-0.000178,24.016499,-0.0078,1.367
9186.00,7.486014,25.01889,-0.000177,24.017322,-0.0079,1.367
9188.00,7.486398,25.01944,-0.000177,24.017308,-0.0079,1.367
9190.00,7.486103,25.01925,-0.000177,24.016581,-0.0079,1.367
9192.00,7.485900,25.01972,-0.000178,24.016710,-0.0079,1.367
9194.00,7.486070,25.01958,-0.000179,24.016702,-0.0079,1.368
9196.00,7.486409,25.01926,-0.000177,24.016748,-0.0079,1.367
9198.00,7.486794,25.01878,-0.000178,24.016378,-0.0079,1.367
9200.00,7.486378,25.01898,-0.000177,24.016514,-0.0079,1.367
9202.00,7.485410,25.01882,-0.000178,24.016701,-0.0079,1.367
9204.00,7.484943,25.01898,-0.000177,24.016847,-0.0079,1.367
9206.00,7.485029,25.02007,-0.000179,24.017279,-0.0079,1.367
9208.00,7.484595,25.02006,-0.000178,24.017250,-0.0078,1.367
9210.00,7.484714,25.02000,-0.000177,24.016759,-0.0079,1.367
9212.00,7.484701,25.02037,-0.000178,24.016135,-0.0079,1.367
9214.00,7.484063,25.02003,-0.000177,24.016663,-0.0079,1.367
9216.00,7.483893,25.01980,-0.000177,24.016191,-0.0079,1.367
9218.00,7.483182,25.01971,-0.000177,24.016014,-0.0079,1.367
9220.00,7.482698,25.01964,-0.000178,24.017241,-0.0079,1.367
9222.00,7.482125,25.01961,-0.000177,24.016445,-0.0079,1.368
9224.00,7.482487,25.02035,-0.000177,24.016612,-0.0079,1.367
9226.00,7.482507,25.02096,-0.000177,24.016347,-0.0079,1.367
9228.00,7.482800,25.02127,-0.000176,24.016298,-0.0079,1.367
9230.00,7.483328,25.02075,-0.000177,24.016650,-0.0079,1.368
9232.00,7.482693,25.02050,-0.000178,24.016496,-0.0079,1.367
9234.00,7.482663,25.02049,-0.000177,24.016951,-0.0078,1.367
9236.00,7.483865,25.02046,-0.000177,24.016701,-0.0078,1.367
9238.00,7.484422,25.02030,-0.000175,24.016895,-0.0078,1.367
9240.00,7.484556,25.01998,-0.000176,24.016938,-0.0079,1.366
9242.00,7.484385,25.01954,-0.000176,24.017143,-0.0078,1.367
9244.00,7.484399,25.01926,-0.000178,24.016817,-0.0078,1.367
9246.00,7.483718,25.02014,-0.000178,24.016661,-0.0079,1.367
9248.00,7.483304,25.02013,-0.000179,24.016131,-0.0079,1.367
9250.00,7.482363,25.02043,-0.000177,24.016927,-0.0078,1.367
9252.00,7.482362,25.02022,-0.000178,24.017402,-0.0079,1.367
9254.00,7.483038,25.01961,-0.000178,24.016612,-0.0079,1.367
9256.00,7.484257,25.01932,-0.000177,24.017248,-0.0079,1.366
9258.00,7.484227,25.01949,-0.000177,24.016721,-0.0079,1.367
9260.00,7.482900,25.01933,-0.000177,24.016699,-0.0079,1.367
9262.00,7.482657,25.01910,-0.000177,24.016708,-0.0079,1.367
9264.00,7.483566,25.01920,-0.000178,24.017194,-0.0078,1.367
9266.00,7.483088,25.01912,-0.000178,24.016557,-0.0079,1.367
9268.00,7.482967,25.01944,-0.000178,24.016934,-0.0079,1.368
9270.00,7.483360,25.01967,-0.000179,24.016697,-0.0079,1.368
9272.00,7.483428,25.01930,-0.000178,24.016692,-0.0079,1.367
9274.00,7.483558,25.01974,-0.000177,24.016336,-0.0078,1.367
9276.00,7.483985,25.01876,-0.000177,24.016055,-0.0079,1.366
9278.00,7.483696,25.01890,-0.000177,24.016619,-0.0079,1.367
9280.00,7.484050,25.01901,-0.000178,24.017127,-0.0079,1.367
9282.00,7.484468,25.01895,-0.000178,24.016878,-0.0079,1.367
9284.00,7.484767,25.01906,-0.000178,24.016677,-0.0079,1.367
9286.00,7.485444,25.01973,-0.000177,24.016412,-0.0079,1.367
9288.00,7.485983,25.01979,-0.000178,24.016498,-0.0079,1.367
9290.00,7.484592,25.01970,-0.000178,24.016440,-0.0079,1.367
9292.00,7.484125,25.02020,-0.000178,24.016878,-0.0079,1.367
9294.00,7.484242,25.02016,-0.000177,24.017007,-0.0078,1.367
9296.00,7.484277,25.02027,-0.000178,24.016059,-0.0079,1.367
9298.00,7.483557,25.01977,-0.000179,24.016197,-0.0079,1.368
9300.00,7.483105,25.01969,-0.000179,24.016909,-0.0079,1.367
9302.00,7.483102,25.02023,-0.000179,24.016668,-0.0079,1.367
9304.00,7.484229,25.02090,-0.000178,24.017554,-0.0078,1.367
9306.00,7.484429,25.02098,-0.000179,24.017116,-0.0079,1.367
9308.00,7.484172,25.02045,-0.000178,24.016401,-0.0079,1.367
9310.00,7.483361,25.02116,-0.000178,24.016536,-0.0079,1.367
9312.00,7.483182,25.02149,-0.000176,24.015814,-0.0079,1.368
9314.00,7.483312,25.02160,-0.000177,24.017009,-0.0079,1.368
9316.00,7.483093,25.02175,-0.000177,24.016064,-0.0079,1.368
9318.00,7.482916,25.02196,-0.000176,24.016430,-0.0079,1.368
9320.00,7.482952,25.02167,-0.000176,24.016501,-0.0079,1.367
9322.00,7.482071,25.02116,-0.000177,24.016902,-0.0079,1.367
9324.00,7.481250,25.02159,-0.000177,24.016122,-0.0079,1.367
9326.00,7.481088,25.02142,-0.000178,24.016249,-0.0079,1.367
9328.00,7.481420,25.02200,-0.000176,24.017002,-0.0078,1.368
9330.00,7.481604,25.02184,-0.000178,24.017023,-0.0078,1.368
9332.00,7.482489,25.02170,-0.000177,24.016469,-0.0079,1.368
9334.00,7.482543,25.02104,-0.000179,24.016623,-0.0079,1.368
9336.00,7.482437,25.02114,-0.000178,24.016391,-0.0079,1.367
9338.00,7.481592,25.02133,-0.000177,24.016481,-0.0079,1.367
9340.00,7.481754,25.02197,-0.000177,24.016829,-0.0079,1.368
9342.00,7.482037,25.02196,-0.000177,24.016374,-0.0079,1.368
9344.00,7.481257,25.02189,-0.000179,24.015633,-0.0079,1.368
9346.00,7.481058,25.02228,-0.000179,24.016039,-0.0079,1.367
9348.00,7.480822,25.02195,-0.000178,24.016146,-0.0079,1.368
9350.00,7.481562,25.02142,-0.000178,24.016597,-0.0079,1.368
9352.00,7.480924,25.02155,-0.000178,24.016362,-0.0079,1.368
9354.00,7.480411,25.02173,-0.000178,24.016171,-0.0079,1.367
9356.00,7.480601,25.02181,-0.000177,24.016793,-0.0079,1.367
9358.00,7.481660,25.02219,-0.000178,24.016615,-0.0078,1.368
9360.00,7.482090,25.02197,-0.000178,24.016066,-0.0079,1.367
9362.00,7.481278,25.02246,-0.000176,24.016456,-0.0078,1.368
9364.00,7.481088,25.02234,-0.000176,24.016953,-0.0079,1.367
9366.00,7.481484,25.02270,-0.000177,24.016340,-0.0079,1.367
9368.00,7.481482,25.02249,-0.000177,24.017103,-0.0079,1.367
9370.00,7.480742,25.02211,-0.000178,24.016962,-0.0079,1.368
9372.00,7.480803,25.02219,-0.000176,24.016719,-0.0079,1.368
9374.00,7.481029,25.02286,-0.000177,24.016822,-0.0078,1.368
9376.00,7.480736,25.02300,-0.000177,24.016735,-0.0079,1.367
9378.00,7.479959,25.02243,-0.000178,24.016900,-0.0079,1.367
9380.00,7.481029,25.02266,-0.000178,24.016692,-0.0079,1.368
9382.00,7.481054,25.02246,-0.000176,24.016750,-0.0078,1.368
9384.00,7.480982,25.02170,-0.000177,24.016349,-0.0078,1.368
9386.00,7.480697,25.02322,-0.000177,24.016295,-0.0079,1.368
9388.00,7.481529,25.02294,-0.000177,24.017471,-0.0079,1.367
9390.00,7.481516,25.02273,-0.000177,24.017418,-0.0078,1.367
9392.00,7.480768,25.02238,-0.000178,24.016726,-0.0079,1.368
9394.00,7.480496,25.02254,-0.000178,24.017301,-0.0079,1.367
9396.00,7.480764,25.02294,-0.000177,24.016755,-0.0079,1.367
9398.00,7.481441,25.02315,-0.000178,24.016316,-0.0079,1.368
9400.00,7.481888,25.02212,-0.000177,24.016777,-0.0078,1.367
9402.00,7.481138,25.02216,-0.000177,24.016766,-0.0079,1.368
9404.00,7.480348,25.02255,-0.000177,24.016891,-0.0079,1.367
9406.00,7.480120,25.02286,-0.000178,24.016197,-0.0079,1.367
9408.00,7.480388,25.02276,-0.000178,24.016456,-0.0079,1.367
9410.00,7.481308,25.02299,-0.000177,24.016679,-0.0079,1.367
9412.00,7.480945,25.02270,-0.000178,24.017176,-0.0079,1.368
9414.00,7.480314,25.02312,-0.000178,24.016427,-0.0079,1.368
9416.00,7.480099,25.02341,-0.000177,24.017076,-0.0078,1.367
9418.00,7.480191,25.02308,-0.000178,24.017261,-0.0078,1.367
9420.00,7.480290,25.02326,-0.000177,24.016418,-0.0078,1.368
9422.00,7.480773,25.02267,-0.000176,24.016592,-0.0078,1.367
9424.00,7.481018,25.02222,-0.000177,24.017125,-0.0079,1.367
9426.00,7.480480,25.02216,-0.000177,24.015916,-0.0079,1.367
9428.00,7.479918,25.02234,-0.000177,24.016686,-0.0079,1.368
9430.00,7.480354,25.02122,-0.000178,24.016808,-0.0079,1.368
9432.00,7.480181,25.02176,-0.000177,24.016249,-0.0079,1.367
9434.00,7.480406,25.02197,-0.000177,24.017235,-0.0079,1.368
9436.00,7.480916,25.02114,-0.000177,24.016711,-0.0079,1.367
9438.00,7.481110,25.02171,-0.000178,24.016971,-0.0079,1.368
9440.00,7.481236,25.02109,-0.000178,24.016701,-0.0079,1.367
9442.00,7.481869,25.02006,-0.000177,24.016171,-0.0079,1.368
9444.00,7.481850,25.02037,-0.000178,24.016282,-0.0079,1.368
9446.00,7.481952,25.02019,-0.000179,24.016082,-0.0079,1.367
9448.00,7.481607,25.02077,-0.000179,24.017148,-0.0079,1.368
9450.00,7.481621,25.02067,-0.000178,24.016536,-0.0079,1.368
9452.00,7.481369,25.01991,-0.000178,24.016586,-0.0079,1.367
9454.00,7.481578,25.02035,-0.000178,24.016070,-0.0079,1.367
9456.00,7.481784,25.02099,-0.000178,24.016318,-0.0079,1.368
9458.00,7.482007,25.02102,-0.000178,24.016856,-0.0079,1.367
9460.00,7.481554,25.02070,-0.000177,24.016198,-0.0079,1.367
9462.00,7.480698,25.02109,-0.000178,24.016222,-0.0079,1.368
9464.00,7.481413,25.01991,-0.000177,24.016266,-0.0079,1.368
9466.00,7.481521,25.02086,-0.000178,24.016612,-0.0079,1.368
9468.00,7.482296,25.02103,-0.000178,24.016702,-0.0079,1.368
9470.00,7.481982,25.02101,-0.000178,24.016238,-0.0079,1.368
9472.00,7.483247,25.02063,-0.000178,24.016380,-0.0079,1.367
9474.00,7.483720,25.02071,-0.000177,24.016900,-0.0079,1.367
9476.00,7.483934,25.02023,-0.000178,24.016646,-0.0079,1.368
9478.00,7.484401,25.02010,-0.000178,24.017011,-0.0079,1.368
9480.00,7.484089,25.01980,-0.000178,24.016998,-0.0079,1.368
9482.00,7.482954,25.01979,-0.000177,24.016873,-0.0078,1.367
9484.00,7.482705,25.01971,-0.000177,24.015907,-0.0079,1.367
9486.00,7.482803,25.01948,-0.000177,24.016659,-0.0079,1.367
9488.00,7.482968,25.01954,-0.000178,24.016927,-0.0079,1.367
9490.00,7.481814,25.01967,-0.000178,24.016322,-0.0079,1.367
9492.00,7.481701,25.01940,-0.000177,24.016314,-0.0079,1.368
9494.00,7.481955,25.01927,-0.000177,24.017177,-0.0079,1.368
9496.00,7.481850,25.01876,-0.000179,24.016492,-0.0079,1.367
9498.00,7.481132,25.01963,-0.000178,24.016121,-0.0079,1.368
9500.00,7.481274,25.01949,-0.000179,24.016034,-0.0079,1.368
9502.00,7.481213,25.01888,-0.000178,24.016153,-0.0079,1.367
9504.00,7.481397,25.01933,-0.000177,24.016280,-0.0078,1.367
9506.00,7.481371,25.01963,-0.000178,24.017061,-0.0079,1.368
9508.00,7.481763,25.01899,-0.000177,24.017288,-0.0079,1.367
9510.00,7.481728,25.01937,-0.000178,24.016267,-0.0079,1.368
9512.00,7.481140,25.02016,-0.000178,24.016298,-0.0079,1.367
9514.00,7.481665,25.01986,-0.000178,24.016648,-0.0079,1.367
9516.00,7.481737,25.01902,-0.000179,24.016519,-0.0079,1.367
9518.00,7.481625,25.01914,-0.000179,24.016521,-0.0079,1.368
9520.00,7.482356,25.01889,-0.000179,24.016503,-0.0079,1.368
9522.00,7.482654,25.01921,-0.000177,24.016780,-0.0078,1.367
9524.00,7.481560,25.01886,-0.000178,24.016253,-0.0079,1.367
9526.00,7.481800,25.01894,-0.000178,24.015816,-0.0079,1.367
9528.00,7.482202,25.01946,-0.000178,24.016679,-0.0079,1.368
9530.00,7.481731,25.01941,-0.000177,24.016688,-0.0078,1.367
9532.00,7.481926,25.01932,-0.000176,24.016610,-0.0079,1.367
9534.00,7.481637,25.01910,-0.000177,24.016043,-0.0079,1.368
9536.00,7.480932,25.01964,-0.000177,24.016728,-0.0079,1.367
9538.00,7.479837,25.01912,-0.000179,24.017203,-0.0079,1.368
9540.00,7.478844,25.01962,-0.000179,24.017043,-0.0079,1.367
9542.00,7.479066,25.02016,-0.000179,24.016592,-0.0079,1.368
9544.00,7.479104,25.02017,-0.000178,24.016284,-0.0079,1.368
9546.00,7.479155,25.02007,-0.000179,24.016015,-0.0079,1.367
9548.00,7.479681,25.02031,-0.000178,24.016106,-0.0079,1.367
9550.00,7.479620,25.02011,-0.000178,24.016617,-0.0079,1.367
9552.00,7.480835,25.02008,-0.000177,24.016374,-0.0078,1.367
9554.00,7.481658,25.02004,-0.000177,24.016713,-0.0079,1.367
9556.00,7.482301,25.02021,-0.000178,24.016423,-0.0079,1.367
9558.00,7.481803,25.01899,-0.000177,24.016711,-0.0078,1.368
9560.00,7.480793,25.01943,-0.000178,24.016813,-0.0079,1.368
9562.00,7.480232,25.01956,-0.000178,24.016363,-0.0079,1.368
9564.00,7.480069,25.02043,-0.000179,24.017072,-0.0079,1.367
9566.00,7.480533,25.02113,-0.000178,24.016496,-0.0079,1.367
9568.00,7.479613,25.02120,-0.000179,24.016238,-0.0079,1.367
9570.00,7.479976,25.02045,-0.000178,24.016663,-0.0079,1.367
9572.00,7.480626,25.02023,-0.000178,24.016215,-0.0079,1.368
9574.00,7.481398,25.02008,-0.000178,24.016124,-0.0079,1.367
9576.00,7.481782,25.01961,-0.000178,24.016925,-0.0079,1.368
9578.00,7.481179,25.01988,-0.000177,24.016771,-0.0079,1.368
9580.00,7.481345,25.01980,-0.000178,24.016420,-0.0079,1.368
9582.00,7.480132,25.01975,-0.000177,24.016682,-0.0079,1.368
9584.00,7.480399,25.02031,-0.000178,24.017009,-0.0078,1.368
9586.00,7.481101,25.02039,-0.000177,24.016766,-0.0078,1.367
9588.00,7.481332,25.02000,-0.000177,24.016889,-0.0079,1.367
9590.00,7.480882,25.02013,-0.000177,24.016637,-0.0079,1.368
9592.00,7.480644,25.02048,-0.000178,24.016605,-0.0079,1.368
9594.00,7.481264,25.02018,-0.000178,24.016849,-0.0079,1.368
9596.00,7.480721,25.02010,-0.000178,24.016556,-0.0079,1.368
9598.00,7.480632,25.01982,-0.000178,24.017217,-0.0079,1.367
9600.00,7.483053,25.01992,-0.000179,24.016113,-0.0079,1.368
9602.00,7.483213,25.01970,-0.000177,24.016180,-0.0079,1.368
@16,12.0000,24.0
9604.00,7.482619,25.01949,-0.000179,24.017301,-0.0079,1.368
9606.00,7.480335,25.02002,-0.000178,24.016153,-0.0079,1.368
9608.00,7.472243,25.01972,-0.000177,24.016525,-0.0079,1.367
9610.00,7.461472,25.01957,-0.000177,24.016936,-0.0079,1.366
9612.00,7.446172,25.02059,-0.000177,24.016672,-0.0079,1.366
9614.00,7.431517,25.02026,-0.000176,24.016757,-0.0078,1.367
9616.00,7.422541,25.02013,-0.000176,24.016717,-0.0079,1.368
9618.00,7.416587,25.01995,-0.000178,24.016951,-0.0079,1.369
9620.00,7.411635,25.02069,-0.000178,24.016722,-0.0079,1.369
9622.00,7.407808,25.02099,-0.000179,24.016793,-0.0079,1.369
9624.00,7.404026,25.02086,-0.000180,24.016643,-0.0079,1.370
9626.00,7.400270,25.02139,-0.000179,24.016706,-0.0079,1.369
9628.00,7.398869,25.02096,-0.000178,24.017255,-0.0079,1.369
9630.00,7.398731,25.02108,-0.000178,24.016847,-0.0079,1.369
9632.00,7.404881,25.02064,-0.000179,24.016478,-0.0079,1.369
9634.00,7.417743,25.02072,-0.000179,24.015820,-0.0079,1.370
9636.00,7.435032,25.02122,-0.000179,24.016489,-0.0079,1.369
9638.00,7.449054,25.02121,-0.000179,24.016021,-0.0079,1.369
9640.00,7.458590,25.02065,-0.000178,24.016438,-0.0079,1.369
9642.00,7.464285,25.02072,-0.000178,24.016644,-0.0079,1.369
9644.00,7.468399,25.02105,-0.000179,24.016668,-0.0079,1.368
9646.00,7.473174,25.02084,-0.000177,24.017085,-0.0079,1.368
9648.00,7.477662,25.02056,-0.000176,24.017496,-0.0078,1.367
9650.00,7.480609,25.01970,-0.000177,24.016146,-0.0079,1.368
9652.00,7.482759,25.02040,-0.000177,24.016739,-0.0079,1.368
9654.00,7.485334,25.02139,-0.000178,24.016574,-0.0079,1.368
9656.00,7.487908,25.02067,-0.000178,24.016804,-0.0079,1.368
9658.00,7.490682,25.02098,-0.000178,24.017108,-0.0079,1.368
9660.00,7.492882,25.02055,-0.000178,24.016896,-0.0079,1.367
9662.00,7.494796,25.02091,-0.000177,24.016623,-0.0079,1.368
9664.00,7.497506,25.02077,-0.000177,24.016695,-0.0079,1.368
9666.00,7.500167,25.02136,-0.000178,24.016396,-0.0079,1.368
9668.00,7.502079,25.02144,-0.000178,24.016650,-0.0079,1.368
9670.00,7.504498,25.02173,-0.000177,24.017121,-0.0079,1.368
9672.00,7.508026,25.02210,-0.000177,24.016893,-0.0079,1.368
9674.00,7.510857,25.02183,-0.000178,24.016987,-0.0078,1.368
9676.00,7.511987,25.02222,-0.000178,24.016182,-0.0079,1.368
9678.00,7.513983,25.02219,-0.000178,24.016405,-0.0079,1.368
9680.00,7.514732,25.02182,-0.000178,24.016808,-0.0079,1.368
9682.00,7.515179,25.02251,-0.000178,24.016505,-0.0079,1.368
9684.00,7.516137,25.02260,-0.000177,24.016472,-0.0079,1.368
9686.00,7.516048,25.02158,-0.000177,24.016131,-0.0079,1.367
9688.00,7.515247,25.02156,-0.000177,24.017054,-0.0079,1.367
9690.00,7.514024,25.02150,-0.000178,24.017081,-0.0079,1.368
9692.00,7.513220,25.02048,-0.000178,24.015917,-0.0079,1.368
9694.00,7.511731,25.02149,-0.000180,24.016485,-0.0079,1.368
9696.00,7.511114,25.02159,-0.000180,24.016180,-0.0079,1.368
9698.00,7.509639,25.02120,-0.000178,24.016043,-0.0079,1.367
9700.00,7.507719,25.02144,-0.000179,24.016626,-0.0079,1.367
9702.00,7.505253,25.02120,-0.000179,24.016648,-0.0079,1.368
9704.00,7.503979,25.02115,-0.000178,24.016592,-0.0079,1.368
9706.00,7.503251,25.02135,-0.000178,24.016934,-0.0079,1.368
9708.00,7.503343,25.02108,-0.000179,24.017014,-0.0079,1.368
9710.00,7.502719,25.02119,-0.000179,24.016004,-0.0079,1.367
9712.00,7.502341,25.02042,-0.000177,24.016751,-0.0078,1.368
9714.00,7.502442,25.02128,-0.000178,24.016898,-0.0079,1.368
9716.00,7.501716,25.02174,-0.000178,24.016818,-0.0078,1.368
9718.00,7.500285,25.02128,-0.000178,24.016808,-0.0079,1.368
9720.00,7.499925,25.02113,-0.000177,24.016905,-0.0079,1.368
9722.00,7.501084,25.02089,-0.000177,24.017426,-0.0079,1.368
9724.00,7.501494,25.02098,-0.000177,24.017141,-0.0079,1.368
9726.00,7.501190,25.02066,-0.000177,24.017237,-0.0079,1.368
9728.00,7.500882,25.02070,-0.000178,24.016253,-0.0079,1.368
9730.00,7.500391,25.02086,-0.000178,24.016463,-0.0079,1.368
9732.00,7.500064,25.02101,-0.000178,24.016485,-0.0079,1.368
9734.00,7.499441,25.02063,-0.000177,24.017096,-0.0079,1.368
9736.00,7.498803,25.02094,-0.000177,24.017370,-0.0079,1.368
9738.00,7.498479,25.02148,-0.000176,24.017257,-0.0079,1.368
9740.00,7.497846,25.02160,-0.000177,24.016731,-0.0079,1.367
9742.00,7.496871,25.02161,-0.000177,24.016503,-0.0078,1.368
9744.00,7.495975,25.02203,-0.000178,24.016267,-0.0078,1.368
9746.00,7.495976,25.02163,-0.000179,24.016806,-0.0078,1.367
9748.00,7.495552,25.02138,-0.000178,24.016994,-0.0079,1.368
9750.00,7.494052,25.02137,-0.000176,24.017582,-0.0079,1.367
9752.00,7.494174,25.02124,-0.000177,24.016795,-0.0078,1.367
9754.00,7.494831,25.02169,-0.000178,24.016808,-0.0078,1.368
9756.00,7.493455,25.02198,-0.000178,24.016215,-0.0079,1.368
9758.00,7.492619,25.02102,-0.000176,24.016963,-0.0079,1.367
9760.00,7.492184,25.02043,-0.000176,24.016856,-0.0079,1.369
9762.00,7.491996,25.02070,-0.000177,24.016724,-0.0079,1.369
9764.00,7.491629,25.02102,-0.000178,24.016791,-0.0079,1.368
9766.00,7.491418,25.02068,-0.000178,24.017012,-0.0079,1.368
9768.00,7.491638,25.02059,-0.000178,24.016951,-0.0079,1.368
9770.00,7.490595,25.02077,-0.000178,24.017373,-0.0078,1.368
9772.00,7.489434,25.02001,-0.000177,24.016619,-0.0079,1.368
9774.00,7.489120,25.02030,-0.000176,24.016733,-0.0079,1.368
9776.00,7.488391,25.02134,-0.000178,24.016815,-0.0079,1.368
9778.00,7.488327,25.02050,-0.000177,24.016648,-0.0079,1.368
9780.00,7.487993,25.01996,-0.000177,24.016949,-0.0079,1.368
9782.00,7.487660,25.01949,-0.000177,24.016463,-0.0079,1.368
9784.00,7.487506,25.01953,-0.000180,24.017032,-0.0079,1.368
9786.00,7.486538,25.01980,-0.000178,24.017003,-0.0079,1.368
9788.00,7.485922,25.02017,-0.000178,24.016460,-0.0079,1.368
9790.00,7.486225,25.02002,-0.000177,24.016681,-0.0079,1.368
9792.00,7.486144,25.01931,-0.000178,24.016882,-0.0079,1.369
9794.00,7.485558,25.02006,-0.000179,24.016835,-0.0079,1.369
9796.00,7.484182,25.02005,-0.000178,24.016387,-0.0079,1.368
9798.00,7.483628,25.02048,-0.000179,24.016403,-0.0079,1.368
9800.00,7.484291,25.01975,-0.000178,24.016681,-0.0079,1.368
9802.00,7.484491,25.02030,-0.000177,24.016400,-0.0079,1.367
9804.00,7.484187,25.02041,-0.000177,24.016313,-0.0078,1.368
9806.00,7.484003,25.02010,-0.000176,24.016117,-0.0078,1.367
9808.00,7.483659,25.01994,-0.000178,24.017025,-0.0079,1.368
9810.00,7.484514,25.01990,-0.000178,24.016947,-0.0079,1.368
9812.00,7.484804,25.02009,-0.000179,24.016356,-0.0079,1.368
9814.00,7.484370,25.01947,-0.000178,24.016637,-0.0079,1.368
9816.00,7.484259,25.01928,-0.000178,24.017206,-0.0079,1.368
9818.00,7.484030,25.02009,-0.000177,24.017090,-0.0079,1.368
9820.00,7.484598,25.01976,-0.000177,24.016099,-0.0079,1.368
9822.00,7.485193,25.02022,-0.000177,24.017170,-0.0079,1.368
9824.00,7.485750,25.01991,-0.000178,24.016445,-0.0079,1.368
9826.00,7.485483,25.01963,-0.000178,24.016501,-0.0079,1.368
9828.00,7.485512,25.01946,-0.000179,24.017560,-0.0079,1.368
9830.00,7.485342,25.01956,-0.000177,24.017536,-0.0079,1.368
9832.00,7.485282,25.01981,-0.000176,24.017279,-0.0079,1.368
9834.00,7.485643,25.02007,-0.000178,24.016719,-0.0079,1.369
9836.00,7.485112,25.02036,-0.000178,24.017067,-0.0079,1.368
9838.00,7.485468,25.01983,-0.000176,24.016924,-0.0079,1.368
9840.00,7.484649,25.02007,-0.000177,24.016561,-0.0079,1.368
9842.00,7.484955,25.02053,-0.000177,24.016740,-0.0079,1.368
9844.00,7.484609,25.01979,-0.000177,24.017538,-0.0079,1.368
9846.00,7.484511,25.02045,-0.000179,24.016427,-0.0079,1.368
9848.00,7.483545,25.02018,-0.000177,24.016302,-0.0079,1.368
9850.00,7.482492,25.01992,-0.000177,24.016579,-0.0078,1.368
9852.00,7.482526,25.02050,-0.000177,24.016974,-0.0079,1.368
9854.00,7.483438,25.02084,-0.000177,24.016998,-0.0078,1.368
9856.00,7.483117,25.02022,-0.000177,24.017185,-0.0079,1.368
9858.00,7.482651,25.01971,-0.000178,24.017239,-0.0078,1.369
9860.00,7.482980,25.01992,-0.000179,24.016924,-0.0079,1.369
9862.00,7.482288,25.02065,-0.000178,24.016646,-0.0079,1.368
9864.00,7.481695,25.02018,-0.000178,24.017007,-0.0079,1.368
9866.00,7.480709,25.02008,-0.000177,24.016579,-0.0079,1.368
9868.00,7.481083,25.01980,-0.000177,24.017101,-0.0079,1.368
9870.00,7.481081,25.02067,-0.000177,24.016425,-0.0079,1.368
9872.00,7.482010,25.02122,-0.000177,24.017119,-0.0079,1.368
9874.00,7.482440,25.02099,-0.000178,24.016744,-0.0079,1.368
9876.00,7.482314,25.02116,-0.000177,24.016195,-0.0079,1.368
9878.00,7.483066,25.02011,-0.000180,24.016407,-0.0079,1.369
9880.00,7.483512,25.01967,-0.000179,24.017368,-0.0079,1.368
9882.00,7.483720,25.01979,-0.000177,24.016527,-0.0079,1.368
9884.00,7.482974,25.02044,-0.000175,24.016122,-0.0079,1.368
9886.00,7.483264,25.02080,-0.000177,24.017455,-0.0079,1.368
9888.00,7.484112,25.02090,-0.000178,24.017321,-0.0079,1.368
9890.00,7.484913,25.02052,-0.000178,24.016171,-0.0079,1.368
9892.00,7.484816,25.02044,-0.000177,24.016262,-0.0079,1.368
9894.00,7.484005,25.01971,-0.000178,24.016240,-0.0079,1.368
9896.00,7.482976,25.01975,-0.000177,24.016206,-0.0079,1.368
9898.00,7.483257,25.02016,-0.000177,24.016755,-0.0079,1.368
9900.00,7.482659,25.02011,-0.000177,24.017121,-0.0078,1.368
9902.00,7.482208,25.02009,-0.000177,24.016325,-0.0079,1.368
9904.00,7.482412,25.01992,-0.000178,24.016635,-0.0079,1.368
9906.00,7.482428,25.01999,-0.000178,24.016510,-0.0079,1.368
9908.00,7.482512,25.02051,-0.000179,24.016711,-0.0078,1.368
9910.00,7.482825,25.02056,-0.000178,24.016576,-0.0078,1.368
9912.00,7.482379,25.02074,-0.000177,24.016748,-0.0079,1.368
9914.00,7.482895,25.02083,-0.000176,24.016942,-0.0078,1.368
9916.00,7.483869,25.02083,-0.000178,24.017215,-0.0079,1.368
9918.00,7.483597,25.02027,-0.000177,24.017190,-0.0079,1.368
9920.00,7.482662,25.02012,-0.000177,24.016557,-0.0079,1.369
9922.00,7.483595,25.01931,-0.000178,24.016329,-0.0079,1.369
9924.00,7.482987,25.01973,-0.000177,24.017446,-0.0079,1.368
9926.00,7.482744,25.02093,-0.000178,24.016768,-0.0078,1.369
9928.00,7.482014,25.02111,-0.000177,24.016927,-0.0079,1.368
9930.00,7.481601,25.02204,-0.000177,24.017444,-0.0079,1.368
9932.00,7.482605,25.02183,-0.000177,24.017409,-0.0079,1.368
9934.00,7.483226,25.02174,-0.000178,24.017302,-0.0079,1.368
9936.00,7.483773,25.02173,-0.000177,24.016396,-0.0079,1.369
9938.00,7.483789,25.02206,-0.000178,24.016684,-0.0079,1.368
9940.00,7.482339,25.02200,-0.000176,24.016856,-0.0079,1.368
9942.00,7.482465,25.02206,-0.000178,24.016949,-0.0079,1.369
9944.00,7.482277,25.02136,-0.000179,24.016295,-0.0079,1.369
9946.00,7.481334,25.02175,-0.000178,24.016608,-0.0079,1.369
9948.00,7.481657,25.02234,-0.000177,24.016800,-0.0078,1.368
9950.00,7.482290,25.02162,-0.000178,24.017020,-0.0079,1.368
9952.00,7.482779,25.02190,-0.000178,24.016432,-0.0079,1.368
9954.00,7.482761,25.02168,-0.000177,24.016273,-0.0079,1.368
9956.00,7.482293,25.02137,-0.000176,24.017380,-0.0079,1.368
9958.00,7.482141,25.02114,-0.000176,24.016969,-0.0079,1.368
9960.00,7.481521,25.02151,-0.000177,24.017058,-0.0079,1.369
9962.00,7.481903,25.02148,-0.000178,24.016619,-0.0078,1.369
9964.00,7.481233,25.02084,-0.000177,24.016962,-0.0078,1.368
9966.00,7.479966,25.02078,-0.000178,24.016994,-0.0079,1.368
9968.00,7.480477,25.02094,-0.000177,24.017141,-0.0079,1.369
9970.00,7.481070,25.02066,-0.000177,24.017359,-0.0078,1.369
9972.00,7.481483,25.02150,-0.000177,24.016856,-0.0079,1.368
9974.00,7.481390,25.02057,-0.000178,24.016657,-0.0079,1.368
9976.00,7.481669,25.02040,-0.000178,24.016699,-0.0079,1.368
9978.00,7.482243,25.02054,-0.000178,24.016746,-0.0079,1.369
9980.00,7.482692,25.02080,-0.000178,24.016552,-0.0078,1.369
9982.00,7.482314,25.02017,-0.000178,24.016655,-0.0078,1.369
9984.00,7.481291,25.01979,-0.000178,24.016710,-0.0079,1.368
9986.00,7.481727,25.02047,-0.000177,24.016893,-0.0079,1.368
9988.00,7.482151,25.02041,-0.000177,24.016833,-0.0079,1.369
9990.00,7.482646,25.02081,-0.000178,24.016327,-0.0079,1.369
9992.00,7.483009,25.02091,-0.000177,24.016954,-0.0079,1.368
9994.00,7.483369,25.02112,-0.000177,24.017011,-0.0078,1.369
9996.00,7.482436,25.02086,-0.000177,24.016748,-0.0079,1.369
9998.00,7.482120,25.02065,-0.000177,24.016682,-0.0078,1.368
10000.00,7.482200,25.02111,-0.000177,24.017163,-0.0078,1.369
10002.00,7.482794,25.02124,-0.000177,24.016385,-0.0079,1.369
10004.00,7.482535,25.02171,-0.000178,24.016229,-0.0079,1.369
10006.00,7.482660,25.02168,-0.000178,24.016710,-0.0079,1.369
10008.00,7.482796,25.02130,-0.000177,24.016568,-0.0079,1.368
10010.00,7.483536,25.02123,-0.000177,24.017036,-0.0078,1.369
10012.00,7.483188,25.02170,-0.000177,24.017012,-0.0079,1.369
10014.00,7.482966,25.02234,-0.000178,24.017038,-0.0079,1.369
10016.00,7.482596,25.02241,-0.000177,24.016779,-0.0079,1.368
10018.00,7.482844,25.02230,-0.000176,24.016476,-0.0079,1.369
10020.00,7.482244,25.02274,-0.000178,24.016773,-0.0079,1.369
10022.00,7.481603,25.02176,-0.000179,24.016849,-0.0079,1.369
10024.00,7.481459,25.02181,-0.000178,24.016886,-0.0079,1.369
10026.00,7.481345,25.02172,-0.000179,24.016730,-0.0079,1.369
10028.00,7.481585,25.02221,-0.000179,24.017096,-0.0079,1.369
10030.00,7.481535,25.02270,-0.000178,24.016478,-0.0078,1.369
10032.00,7.481975,25.02197,-0.000178,24.016755,-0.0078,1.368
10034.00,7.481709,25.02128,-0.000178,24.016924,-0.0079,1.369
10036.00,7.482315,25.02115,-0.000178,24.016516,-0.0079,1.369
10038.00,7.482146,25.02122,-0.000177,24.016608,-0.0079,1.368
10040.00,7.482873,25.02142,-0.000177,24.016206,-0.0079,1.369
10042.00,7.482462,25.02136,-0.000178,24.016434,-0.0079,1.369
10044.00,7.481738,25.02170,-0.000177,24.016835,-0.0079,1.369
10046.00,7.482519,25.02086,-0.000178,24.017050,-0.0079,1.369
10048.00,7.482873,25.02120,-0.000178,24.016911,-0.0079,1.369
10050.00,7.482462,25.02121,-0.000177,24.016329,-0.0079,1.369
10052.00,7.482470,25.02114,-0.000177,24.016382,-0.0079,1.369
10054.00,7.481282,25.02089,-0.000178,24.016507,-0.0079,1.369
10056.00,7.480683,25.02056,-0.000178,24.016508,-0.0079,1.369
10058.00,7.480549,25.02086,-0.000179,24.016356,-0.0079,1.369
10060.00,7.480657,25.02054,-0.000178,24.016293,-0.0079,1.369
10062.00,7.481636,25.02125,-0.000179,24.016086,-0.0079,1.369
10064.00,7.481584,25.02100,-0.000177,24.016237,-0.0079,1.369
10066.00,7.481477,25.02023,-0.000179,24.016519,-0.0079,1.369
10068.00,7.481111,25.02031,-0.000178,24.016713,-0.0079,1.369
10070.00,7.480702,25.02108,-0.000178,24.016483,-0.0079,1.369
10072.00,7.480420,25.02056,-0.000179,24.016650,-0.0079,1.368
10074.00,7.480804,25.02082,-0.000178,24.016864,-0.0079,1.369
10076.00,7.481071,25.02099,-0.000178,24.016793,-0.0079,1.369
10078.00,7.480882,25.02016,-0.000178,24.016510,-0.0079,1.369
10080.00,7.480758,25.02078,-0.000178,24.016563,-0.0079,1.369
10082.00,7.480984,25.02164,-0.000178,24.016900,-0.0079,1.369
10084.00,7.481272,25.02156,-0.000178,24.015745,-0.0078,1.369
10086.00,7.480816,25.02128,-0.000177,24.016626,-0.0079,1.370
10088.00,7.480881,25.02060,-0.000178,24.016101,-0.0079,1.369
10090.00,7.480563,25.02043,-0.000179,24.016485,-0.0079,1.369
10092.00,7.481285,25.01986,-0.000177,24.016534,-0.0079,1.369
10094.00,7.482220,25.01941,-0.000177,24.016140,-0.0079,1.369
10096.00,7.481779,25.02011,-0.000177,24.016817,-0.0079,1.369
10098.00,7.482132,25.02083,-0.000178,24.016666,-0.0079,1.369
10100.00,7.482217,25.02048,-0.000178,24.016327,-0.0079,1.369
10102.00,7.482473,25.02065,-0.000179,24.016588,-0.0079,1.369
10104.00,7.482342,25.02023,-0.000178,24.016617,-0.0079,1.369
10106.00,7.482038,25.02078,-0.000178,24.016237,-0.0079,1.369
10108.00,7.481446,25.02064,-0.000178,24.016594,-0.0079,1.369
10110.00,7.481305,25.02077,-0.000177,24.016811,-0.0079,1.369
10112.00,7.481125,25.02126,-0.000177,24.016487,-0.0079,1.369
10114.00,7.480458,25.02224,-0.000178,24.015807,-0.0079,1.369
10116.00,7.481145,25.02083,-0.000177,24.015888,-0.0079,1.369
10118.00,7.481961,25.02012,-0.000178,24.016169,-0.0079,1.369
10120.00,7.481828,25.02058,-0.000178,24.016050,-0.0079,1.369
10122.00,7.481841,25.02122,-0.000178,24.016354,-0.0079,1.369
10124.00,7.480682,25.02070,-0.000178,24.016916,-0.0079,1.369
10126.00,7.480592,25.02023,-0.000177,24.016358,-0.0079,1.369
10128.00,7.481172,25.02068,-0.000177,24.016891,-0.0079,1.369
10130.00,7.481914,25.02127,-0.000177,24.016144,-0.0079,1.369
10132.00,7.481757,25.02086,-0.000177,24.016358,-0.0079,1.369
10134.00,7.481465,25.02026,-0.000176,24.016391,-0.0079,1.369
10136.00,7.481218,25.02012,-0.000177,24.015869,-0.0079,1.369
10138.00,7.480816,25.02017,-0.000177,24.016376,-0.0079,1.369
10140.00,7.480658,25.02029,-0.000179,24.016093,-0.0079,1.369
10142.00,7.481206,25.02053,-0.000178,24.016179,-0.0079,1.369
10144.00,7.481632,25.02076,-0.000178,24.016198,-0.0079,1.369
10146.00,7.481089,25.02069,-0.000177,24.016487,-0.0079,1.369
10148.00,7.481291,25.02063,-0.000176,24.015941,-0.0079,1.369
10150.00,7.482585,25.02101,-0.000178,24.016996,-0.0078,1.369
10152.00,7.482581,25.02035,-0.000178,24.015713,-0.0079,1.369
10154.00,7.481666,25.02072,-0.000177,24.016407,-0.0079,1.369
10156.00,7.481648,25.01996,-0.000178,24.016568,-0.0078,1.369
10158.00,7.481945,25.02037,-0.000178,24.015925,-0.0079,1.370
10160.00,7.481321,25.02018,-0.000177,24.016340,-0.0079,1.368
10162.00,7.480588,25.02092,-0.000177,24.016938,-0.0079,1.369
10164.00,7.480240,25.02151,-0.000177,24.016664,-0.0079,1.369
10166.00,7.480558,25.02041,-0.000177,24.016576,-0.0079,1.369
10168.00,7.480941,25.02062,-0.000176,24.016026,-0.0079,1.369
10170.00,7.481992,25.02061,-0.000178,24.016276,-0.0079,1.369
10172.00,7.482210,25.02088,-0.000177,24.016719,-0.0079,1.369
10174.00,7.482310,25.02042,-0.000177,24.016606,-0.0078,1.370
10176.00,7.482551,25.02025,-0.000177,24.016717,-0.0079,1.369
10178.00,7.482286,25.02001,-0.000177,24.016460,-0.0079,1.369
10180.00,7.481776,25.02032,-0.000177,24.017114,-0.0079,1.370
10182.00,7.481434,25.02028,-0.000177,24.016985,-0.0079,1.370
10184.00,7.480693,25.02076,-0.000177,24.016450,-0.0079,1.369
10186.00,7.481071,25.02123,-0.000178,24.016813,-0.0079,1.369
10188.00,7.481281,25.02070,-0.000178,24.016385,-0.0079,1.369
10190.00,7.481065,25.02018,-0.000177,24.016519,-0.0079,1.370
10192.00,7.480593,25.02139,-0.000178,24.016677,-0.0079,1.369
10194.00,7.480984,25.02040,-0.000178,24.016771,-0.0079,1.369
10196.00,7.481621,25.02019,-0.000178,24.017235,-0.0079,1.369
10198.00,7.481839,25.01944,-0.000177,24.017079,-0.0079,1.369
10200.00,7.481802,25.02011,-0.000178,24.016461,-0.0079,1.370
10202.00,7.481149,25.02022,-0.000180,24.016731,-0.0079,1.369
10204.00,7.481211,25.02025,-0.000177,24.016273,-0.0079,1.369
@17,12.0000,24.0
10206.00,7.480559,25.02028,-0.000178,24.017096,-0.0079,1.369
10208.00,7.474161,25.02104,-0.000178,24.017101,-0.0078,1.369
10210.00,7.462891,25.02027,-0.000177,24.016452,-0.0079,1.368
10212.00,7.447199,25.02046,-0.000178,24.016226,-0.0079,1.369
10214.00,7.432004,25.02071,-0.000176,24.016191,-0.0079,1.368
10216.00,7.421721,25.02011,-0.000176,24.015685,-0.0079,1.369
10218.00,7.415713,25.02074,-0.000177,24.016579,-0.0078,1.370
10220.00,7.412264,25.02057,-0.000179,24.016713,-0.0079,1.370
10222.00,7.409334,25.02091,-0.000179,24.016425,-0.0079,1.371
10224.00,7.406572,25.02093,-0.000180,24.016746,-0.0079,1.371
10226.00,7.404224,25.02058,-0.000181,24.016537,-0.0079,1.371
10228.00,7.401996,25.02039,-0.000179,24.016702,-0.0079,1.371
10230.00,7.402558,25.01997,-0.000179,24.016889,-0.0079,1.370
10232.00,7.407860,25.02071,-0.000180,24.016704,-0.0079,1.371
10234.00,7.420021,25.02115,-0.000181,24.017056,-0.0079,1.372
10236.00,7.436630,25.02069,-0.000178,24.016197,-0.0079,1.371
10238.00,7.451248,25.02087,-0.000179,24.015995,-0.0079,1.370
10240.00,7.460395,25.02117,-0.000178,24.017011,-0.0079,1.371
10242.00,7.466961,25.02066,-0.000179,24.016053,-0.0079,1.371
10244.00,7.472199,25.02048,-0.000179,24.017096,-0.0079,1.370
10246.00,7.477485,25.02093,-0.000176,24.016931,-0.0079,1.370
10248.00,7.482164,25.02101,-0.000177,24.017000,-0.0079,1.370
10250.00,7.485931,25.02115,-0.000177,24.016998,-0.0079,1.370
10252.00,7.489566,25.02146,-0.000177,24.016840,-0.0079,1.369
10254.00,7.492362,25.02151,-0.000177,24.016817,-0.0079,1.369
10256.00,7.495361,25.02124,-0.000178,24.017087,-0.0079,1.369
10258.00,7.497940,25.02046,-0.000177,24.016728,-0.0079,1.370
10260.00,7.500777,25.02073,-0.000178,24.016449,-0.0079,1.370
10262.00,7.502791,25.02062,-0.000178,24.016652,-0.0079,1.370
10264.00,7.504435,25.02008,-0.000178,24.016817,-0.0079,1.369
10266.00,7.505848,25.01986,-0.000178,24.016481,-0.0078,1.369
10268.00,7.507317,25.02060,-0.000178,24.016400,-0.0079,1.370
10270.00,7.509780,25.01987,-0.000179,24.015711,-0.0079,1.370
10272.00,7.511849,25.02066,-0.000179,24.016777,-0.0079,1.369
10274.00,7.513334,25.02148,-0.000178,24.017161,-0.0079,1.369
10276.00,7.514108,25.02145,-0.000178,24.017050,-0.0079,1.369
10278.00,7.514944,25.02077,-0.000176,24.016449,-0.0079,1.369
10280.00,7.516279,25.02120,-0.000177,24.016411,-0.0079,1.370
10282.00,7.516142,25.02168,-0.000176,24.016411,-0.0079,1.370
10284.00,7.515217,25.02097,-0.000177,24.016249,-0.0079,1.369
10286.00,7.514475,25.02099,-0.000178,24.016614,-0.0079,1.369
10288.00,7.513035,25.02123,-0.000179,24.016198,-0.0079,1.370
10290.00,7.512469,25.02095,-0.000179,24.016599,-0.0078,1.371
10292.00,7.512206,25.02086,-0.000180,24.016798,-0.0078,1.370
10294.00,7.510588,25.02007,-0.000178,24.016503,-0.0079,1.369
10296.00,7.509615,25.02002,-0.000178,24.016427,-0.0079,1.370
10298.00,7.509055,25.01987,-0.000178,24.016666,-0.0079,1.369
10300.00,7.508881,25.02066,-0.000178,24.017355,-0.0079,1.370
10302.00,7.508019,25.02049,-0.000177,24.016530,-0.0079,1.370
10304.00,7.506837,25.02071,-0.000177,24.016726,-0.0079,1.370
10306.00,7.506779,25.02044,-0.000177,24.016186,-0.0079,1.369
10308.00,7.505811,25.02097,-0.000177,24.016470,-0.0079,1.369
10310.00,7.505210,25.02089,-0.000178,24.016646,-0.0079,1.369
10312.00,7.504225,25.02138,-0.000178,24.016610,-0.0079,1.369
10314.00,7.504601,25.02036,-0.000178,24.016383,-0.0079,1.370
10316.00,7.504643,25.01990,-0.000179,24.016313,-0.0079,1.370
10318.00,7.503805,25.02029,-0.000180,24.016095,-0.0079,1.370
10320.00,7.503669,25.02021,-0.000178,24.016576,-0.0079,1.370
10322.00,7.502906,25.01985,-0.000179,24.017011,-0.0078,1.370
10324.00,7.502330,25.01952,-0.000178,24.016688,-0.0079,1.368
10326.00,7.500728,25.02002,-0.000178,24.017458,-0.0078,1.370
10328.00,7.500225,25.01934,-0.000179,24.016974,-0.0079,1.370
10330.00,7.499864,25.01956,-0.000177,24.016498,-0.0079,1.370
10332.00,7.499098,25.02031,-0.000178,24.016726,-0.0078,1.370
10334.00,7.498319,25.01954,-0.000178,24.016798,-0.0079,1.370
10336.00,7.498787,25.01949,-0.000178,24.016516,-0.0079,1.370
10338.00,7.498529,25.01963,-0.000178,24.017099,-0.0079,1.370
10340.00,7.498286,25.01969,-0.000178,24.017382,-0.0079,1.369
10342.00,7.497743,25.02010,-0.000177,24.016902,-0.0079,1.369
10344.00,7.496818,25.01941,-0.000177,24.017094,-0.0079,1.369
10346.00,7.496744,25.02019,-0.000178,24.016501,-0.0079,1.369
10348.00,7.495772,25.02012,-0.000178,24.016672,-0.0078,1.370
10350.00,7.495003,25.01927,-0.000178,24.017130,-0.0079,1.370
10352.00,7.494877,25.01997,-0.000179,24.016862,-0.0079,1.370
10354.00,7.495020,25.02026,-0.000179,24.016842,-0.0079,1.369
10356.00,7.494431,25.02015,-0.000178,24.016568,-0.0079,1.369
10358.00,7.493601,25.01952,-0.000178,24.016556,-0.0079,1.369
10360.00,7.492462,25.01982,-0.000178,24.016652,-0.0079,1.370
10362.00,7.492198,25.02019,-0.000178,24.016798,-0.0079,1.370
10364.00,7.491232,25.01981,-0.000179,24.016470,-0.0079,1.370
10366.00,7.491180,25.02000,-0.000178,24.016313,-0.0079,1.370
10368.00,7.490974,25.01952,-0.000178,24.016055,-0.0078,1.370
10370.00,7.491553,25.01948,-0.000179,24.016392,-0.0079,1.370
10372.00,7.491518,25.01954,-0.000178,24.016534,-0.0079,1.370
10374.00,7.490945,25.01967,-0.000177,24.016271,-0.0079,1.369
10376.00,7.489971,25.01959,-0.000178,24.016581,-0.0079,1.370
10378.00,7.490131,25.02007,-0.000179,24.016692,-0.0079,1.370
10380.00,7.490139,25.01970,-0.000178,24.016813,-0.0079,1.370
10382.00,7.489691,25.01889,-0.000178,24.016789,-0.0078,1.371
10384.00,7.489136,25.01989,-0.000179,24.017056,-0.0079,1.371
10386.00,7.489089,25.01983,-0.000178,24.016780,-0.0079,1.370
10388.00,7.487803,25.02034,-0.000177,24.017165,-0.0079,1.369
10390.00,7.487020,25.02088,-0.000177,24.016786,-0.0079,1.370
10392.00,7.487164,25.02047,-0.000178,24.016516,-0.0079,1.370
10394.00,7.487752,25.01964,-0.000177,24.016956,-0.0079,1.370
10396.00,7.487736,25.01992,-0.000178,24.017054,-0.0079,1.369
10398.00,7.487388,25.01982,-0.000179,24.016735,-0.0079,1.370
10400.00,7.486932,25.02040,-0.000179,24.016652,-0.0079,1.370
10402.00,7.485590,25.01994,-0.000178,24.016646,-0.0079,1.370
10404.00,7.486099,25.02036,-0.000177,24.016876,-0.0079,1.370
10406.00,7.487164,25.02063,-0.000177,24.016802,-0.0079,1.370
10408.00,7.487253,25.01988,-0.000177,24.017364,-0.0079,1.371
10410.00,7.486609,25.02054,-0.000178,24.017179,-0.0079,1.370
10412.00,7.485998,25.02047,-0.000178,24.016273,-0.0079,1.370
10414.00,7.486057,25.02019,-0.000178,24.017009,-0.0079,1.370
10416.00,7.486190,25.01994,-0.000178,24.017457,-0.0079,1.370
10418.00,7.486995,25.02050,-0.000179,24.016574,-0.0079,1.370
10420.00,7.486743,25.02089,-0.000179,24.016641,-0.0078,1.370
10422.00,7.485842,25.01994,-0.000177,24.016717,-0.0079,1.370
10424.00,7.485444,25.01902,-0.000177,24.016485,-0.0079,1.371
10426.00,7.485352,25.01900,-0.000178,24.016920,-0.0079,1.371
10428.00,7.485239,25.01919,-0.000177,24.017351,-0.0079,1.371
10430.00,7.484945,25.02008,-0.000177,24.017027,-0.0079,1.370
10432.00,7.485277,25.01976,-0.000178,24.016403,-0.0079,1.370
10434.00,7.486022,25.02007,-0.000179,24.016983,-0.0079,1.371
10436.00,7.484608,25.02004,-0.000179,24.016276,-0.0079,1.370
10438.00,7.484748,25.01981,-0.000177,24.016304,-0.0078,1.370
10440.00,7.484647,25.02008,-0.000177,24.017054,-0.0079,1.370
10442.00,7.483883,25.02053,-0.000178,24.016974,-0.0079,1.370
10444.00,7.483352,25.02043,-0.000178,24.016690,-0.0079,1.370
10446.00,7.483080,25.02085,-0.000176,24.016960,-0.0079,1.370
10448.00,7.482709,25.02058,-0.000177,24.016847,-0.0079,1.370
10450.00,7.483008,25.02032,-0.000177,24.017150,-0.0079,1.370
10452.00,7.482700,25.02023,-0.000178,24.016916,-0.0078,1.371
10454.00,7.482047,25.02055,-0.000177,24.016271,-0.0078,1.370
10456.00,7.481538,25.02038,-0.000178,24.016876,-0.0078,1.370
10458.00,7.480986,25.01984,-0.000178,24.016826,-0.0079,1.371
10460.00,7.481066,25.02024,-0.000177,24.017063,-0.0079,1.370
10462.00,7.481062,25.02119,-0.000177,24.016398,-0.0079,1.370
10464.00,7.480757,25.02143,-0.000176,24.016420,-0.0079,1.371
10466.00,7.480387,25.02110,-0.000177,24.017123,-0.0078,1.370
10468.00,7.481451,25.02125,-0.000177,24.017525,-0.0078,1.370
10470.00,7.481939,25.02101,-0.000176,24.017736,-0.0078,1.370
10472.00,7.482507,25.02112,-0.000177,24.017679,-0.0078,1.371
10474.00,7.483869,25.02117,-0.000177,24.017157,-0.0079,1.370
10476.00,7.483979,25.02066,-0.000176,24.018129,-0.0078,1.369
10478.00,7.483442,25.02071,-0.000176,24.017509,-0.0078,1.370
10480.00,7.482979,25.02031,-0.000177,24.016891,-0.0078,1.370
10482.00,7.482734,25.02038,-0.000176,24.017634,-0.0078,1.371
10484.00,7.482199,25.02057,-0.000176,24.016197,-0.0079,1.370
10486.00,7.481771,25.02029,-0.000176,24.016550,-0.0078,1.371
10488.00,7.482339,25.02081,-0.000177,24.017306,-0.0078,1.371
10490.00,7.482346,25.02160,-0.000178,24.016610,-0.0079,1.371
10492.00,7.482518,25.02136,-0.000178,24.016592,-0.0079,1.371
10494.00,7.481374,25.02097,-0.000177,24.017079,-0.0079,1.371
10496.00,7.481824,25.02034,-0.000176,24.017025,-0.0078,1.371
10498.00,7.482692,25.02082,-0.000177,24.017273,-0.0078,1.371
10500.00,7.482788,25.02098,-0.000178,24.017012,-0.0079,1.370
10502.00,7.482138,25.02100,-0.000177,24.017431,-0.0079,1.370
10504.00,7.482330,25.02054,-0.000176,24.016316,-0.0079,1.370
10506.00,7.482104,25.02021,-0.000176,24.017295,-0.0078,1.370
10508.00,7.482589,25.02085,-0.000178,24.017031,-0.0078,1.371
10510.00,7.483265,25.02042,-0.000178,24.016853,-0.0078,1.371
10512.00,7.483090,25.02133,-0.000178,24.017150,-0.0078,1.371
10514.00,7.482647,25.02069,-0.000178,24.016648,-0.0079,1.371
10516.00,7.482388,25.01990,-0.000177,24.017502,-0.0078,1.371
10518.00,7.482350,25.01992,-0.000176,24.016896,-0.0079,1.370
10520.00,7.482475,25.02091,-0.000177,24.017052,-0.0078,1.371
10522.00,7.482720,25.02111,-0.000177,24.017072,-0.0079,1.370
10524.00,7.482999,25.01982,-0.000177,24.017255,-0.0078,1.370
10526.00,7.483130,25.01979,-0.000177,24.016985,-0.0078,1.371
10528.00,7.482971,25.01964,-0.000177,24.016690,-0.0078,1.370
10530.00,7.482857,25.02022,-0.000177,24.016945,-0.0079,1.371
10532.00,7.483746,25.02067,-0.000177,24.016760,-0.0079,1.371
10534.00,7.484119,25.02088,-0.000177,24.017069,-0.0078,1.371
10536.00,7.483238,25.02114,-0.000177,24.016730,-0.0078,1.371
10538.00,7.482111,25.02082,-0.000177,24.016759,-0.0079,1.371
10540.00,7.482221,25.02073,-0.000176,24.017462,-0.0079,1.370
10542.00,7.482563,25.02131,-0.000176,24.016956,-0.0079,1.370
10544.00,7.482297,25.02061,-0.000176,24.017453,-0.0079,1.371
10546.00,7.482057,25.02094,-0.000178,24.016838,-0.0079,1.371
10548.00,7.482247,25.02042,-0.000177,24.017090,-0.0079,1.371
10550.00,7.482018,25.02097,-0.000177,24.017130,-0.0079,1.370
10552.00,7.480634,25.02125,-0.000177,24.016429,-0.0079,1.371
10554.00,7.480716,25.02093,-0.000178,24.016643,-0.0079,1.371
10556.00,7.481405,25.02075,-0.000177,24.017038,-0.0079,1.371
10558.00,7.482140,25.02122,-0.000177,24.017052,-0.0079,1.371
10560.00,7.482169,25.02111,-0.000177,24.017282,-0.0079,1.371
10562.00,7.482746,25.02216,-0.000178,24.016476,-0.0079,1.372
10564.00,7.483006,25.02203,-0.000177,24.017219,-0.0079,1.371
10566.00,7.482922,25.02173,-0.000177,24.016615,-0.0079,1.371
10568.00,7.482871,25.02151,-0.000176,24.016735,-0.0079,1.371
10570.00,7.482844,25.02178,-0.000177,24.016670,-0.0079,1.371
10572.00,7.483019,25.02162,-0.000176,24.017192,-0.0079,1.371
10574.00,7.483729,25.02125,-0.000176,24.017032,-0.0079,1.370
10576.00,7.483255,25.02119,-0.000177,24.016757,-0.0079,1.371
10578.00,7.483048,25.02143,-0.000177,24.016532,-0.0079,1.371
10580.00,7.483720,25.02149,-0.000178,24.016947,-0.0079,1.371
10582.00,7.482996,25.02166,-0.000179,24.016733,-0.0079,1.371
10584.00,7.482315,25.02139,-0.000177,24.016218,-0.0079,1.371
10586.00,7.482342,25.02137,-0.000177,24.016779,-0.0079,1.370
10588.00,7.482242,25.02119,-0.000176,24.016826,-0.0079,1.371
10590.00,7.481774,25.02171,-0.000177,24.016188,-0.0078,1.371
10592.00,7.482792,25.02202,-0.000178,24.017203,-0.0079,1.371
10594.00,7.483056,25.02262,-0.000178,24.016719,-0.0078,1.371
10596.00,7.482776,25.02239,-0.000179,24.017428,-0.0079,1.371
10598.00,7.481922,25.02137,-0.000179,24.017027,-0.0079,1.371
10600.00,7.481579,25.02112,-0.000177,24.016884,-0.0079,1.371
10602.00,7.481700,25.02112,-0.000177,24.016777,-0.0079,1.371
10604.00,7.481368,25.02072,-0.000177,24.016936,-0.0079,1.371
10606.00,7.481327,25.02138,-0.000178,24.016661,-0.0079,1.371
10608.00,7.481408,25.02143,-0.000177,24.016701,-0.0079,1.371
10610.00,7.480869,25.02106,-0.000177,24.016860,-0.0079,1.371
10612.00,7.481529,25.02016,-0.000177,24.016547,-0.0079,1.371
10614.00,7.481178,25.02183,-0.000178,24.017192,-0.0079,1.371
10616.00,7.481664,25.02169,-0.000179,24.016342,-0.0079,1.372
10618.00,7.482113,25.02187,-0.000178,24.016915,-0.0078,1.371
10620.00,7.481772,25.02146,-0.000178,24.017092,-0.0079,1.371
10622.00,7.482171,25.02178,-0.000178,24.016768,-0.0079,1.371
10624.00,7.482315,25.02132,-0.000178,24.016804,-0.0079,1.371
10626.00,7.481910,25.02205,-0.000179,24.016673,-0.0079,1.372
10628.00,7.481903,25.02167,-0.000178,24.016699,-0.0079,1.371
10630.00,7.481782,25.02195,-0.000177,24.016730,-0.0078,1.371
10632.00,7.481803,25.02298,-0.000177,24.016882,-0.0078,1.371
10634.00,7.481163,25.02225,-0.000177,24.016710,-0.0079,1.371
10636.00,7.480842,25.02156,-0.000179,24.016648,-0.0079,1.372
10638.00,7.481634,25.02160,-0.000178,24.016349,-0.0079,1.371
10640.00,7.481811,25.02193,-0.000177,24.017389,-0.0079,1.371
10642.00,7.481939,25.02158,-0.000178,24.016804,-0.0079,1.371
10644.00,7.482280,25.02165,-0.000178,24.017128,-0.0079,1.371
10646.00,7.482915,25.02103,-0.000177,24.017096,-0.0079,1.371
10648.00,7.482980,25.02098,-0.000177,24.016441,-0.0079,1.372
10650.00,7.483638,25.02148,-0.000178,24.016420,-0.0079,1.371
10652.00,7.482596,25.02168,-0.000178,24.016615,-0.0079,1.372
10654.00,7.482575,25.02130,-0.000178,24.016753,-0.0079,1.371
10656.00,7.483637,25.02112,-0.000178,24.016436,-0.0079,1.372
10658.00,7.483564,25.02125,-0.000177,24.017277,-0.0079,1.372
10660.00,7.483124,25.02125,-0.000177,24.016900,-0.0078,1.371
10662.00,7.483317,25.02177,-0.000176,24.016991,-0.0079,1.371
10664.00,7.483440,25.02164,-0.000176,24.016679,-0.0079,1.371
10666.00,7.483262,25.02181,-0.000177,24.016142,-0.0079,1.371
10668.00,7.482605,25.02137,-0.000178,24.016088,-0.0079,1.371
10670.00,7.483243,25.02115,-0.000177,24.016530,-0.0079,1.372
10672.00,7.483897,25.02145,-0.000179,24.016833,-0.0079,1.371
10674.00,7.483410,25.02223,-0.000180,24.016603,-0.0079,1.372
10676.00,7.483224,25.02181,-0.000180,24.016688,-0.0079,1.372
10678.00,7.483227,25.02176,-0.000177,24.016924,-0.0079,1.371
10680.00,7.483129,25.02179,-0.000176,24.016456,-0.0079,1.371
10682.00,7.482616,25.02185,-0.000179,24.016169,-0.0079,1.371
10684.00,7.481940,25.02178,-0.000178,24.016704,-0.0079,1.371
10686.00,7.482079,25.02201,-0.000178,24.016260,-0.0079,1.372
10688.00,7.482076,25.02269,-0.000178,24.016797,-0.0079,1.371
10690.00,7.482086,25.02222,-0.000177,24.016605,-0.0079,1.371
10692.00,7.481279,25.02160,-0.000177,24.016405,-0.0079,1.372
10694.00,7.482024,25.02212,-0.000177,24.016585,-0.0079,1.371
10696.00,7.482065,25.02158,-0.000177,24.017114,-0.0079,1.371
10698.00,7.482526,25.02165,-0.000177,24.017529,-0.0079,1.371
10700.00,7.482346,25.02150,-0.000177,24.016467,-0.0079,1.372
10702.00,7.482551,25.02157,-0.000178,24.016518,-0.0078,1.372
10704.00,7.482404,25.02069,-0.000178,24.017324,-0.0079,1.372
10706.00,7.482227,25.02109,-0.000178,24.016818,-0.0079,1.371
10708.00,7.481502,25.02159,-0.000177,24.016900,-0.0079,1.372
10710.00,7.481114,25.02234,-0.000177,24.017065,-0.0079,1.372
10712.00,7.480577,25.02243,-0.000178,24.016893,-0.0079,1.371
10714.00,7.481052,25.02246,-0.000177,24.017413,-0.0078,1.371
10716.00,7.481419,25.02263,-0.000175,24.016784,-0.0079,1.371
10718.00,7.481647,25.02291,-0.000178,24.017350,-0.0079,1.372
10720.00,7.481923,25.02249,-0.000178,24.016748,-0.0078,1.371
10722.00,7.481626,25.02172,-0.000177,24.016392,-0.0079,1.371
10724.00,7.481934,25.02180,-0.000176,24.017480,-0.0078,1.372
10726.00,7.482025,25.02284,-0.000178,24.016693,-0.0079,1.372
10728.00,7.481956,25.02354,-0.000178,24.017689,-0.0079,1.372
10730.00,7.481929,25.02319,-0.000178,24.017172,-0.0078,1.372
10732.00,7.481869,25.02263,-0.000177,24.016425,-0.0078,1.372
10734.00,7.480787,25.02267,-0.000177,24.016394,-0.0079,1.371
10736.00,7.481029,25.02264,-0.000176,24.017154,-0.0079,1.371
10738.00,7.480855,25.02284,-0.000178,24.016630,-0.0078,1.371
10740.00,7.481083,25.02316,-0.000178,24.016856,-0.0079,1.372
10742.00,7.481165,25.02238,-0.000178,24.016590,-0.0079,1.372
10744.00,7.481594,25.02244,-0.000178,24.016197,-0.0079,1.372
10746.00,7.481786,25.02243,-0.000177,24.016896,-0.0079,1.372
10748.00,7.481744,25.02203,-0.000176,24.016944,-0.0079,1.372
10750.00,7.482643,25.02228,-0.000178,24.017234,-0.0079,1.372
10752.00,7.482568,25.02264,-0.000177,24.016731,-0.0079,1.371
10754.00,7.482165,25.02253,-0.000179,24.017192,-0.0079,1.372
10756.00,7.481133,25.02213,-0.000179,24.017003,-0.0079,1.372
10758.00,7.480469,25.02186,-0.000178,24.016681,-0.0079,1.371
10760.00,7.480011,25.02252,-0.000177,24.016840,-0.0079,1.371
10762.00,7.481208,25.02265,-0.000177,24.016387,-0.0079,1.372
10764.00,7.481402,25.02222,-0.000177,24.016469,-0.0079,1.372
10766.00,7.481126,25.02224,-0.000178,24.016750,-0.0078,1.372
10768.00,7.481344,25.02248,-0.000179,24.016376,-0.0078,1.372
10770.00,7.481328,25.02232,-0.000179,24.016492,-0.0079,1.372
10772.00,7.482240,25.02260,-0.000179,24.015986,-0.0079,1.372
10774.00,7.482031,25.02233,-0.000178,24.016947,-0.0079,1.372
10776.00,7.481878,25.02199,-0.000178,24.016186,-0.0079,1.372
10778.00,7.481861,25.02145,-0.000177,24.016605,-0.0078,1.372
10780.00,7.481834,25.02189,-0.000177,24.016342,-0.0079,1.372
10782.00,7.481697,25.02243,-0.000177,24.016742,-0.0079,1.372
10784.00,7.481138,25.02176,-0.000178,24.016643,-0.0078,1.372
10786.00,7.481335,25.02186,-0.000178,24.017701,-0.0079,1.372
10788.00,7.481530,25.02126,-0.000178,24.016994,-0.0079,1.372
10790.00,7.481763,25.02165,-0.000178,24.016128,-0.0079,1.372
10792.00,7.482132,25.02133,-0.000179,24.016407,-0.0079,1.372
10794.00,7.482301,25.02099,-0.000178,24.017176,-0.0079,1.372
10796.00,7.482439,25.02126,-0.000177,24.017114,-0.0079,1.372
10798.00,7.482023,25.02081,-0.000178,24.016962,-0.0079,1.372
10800.00,7.481500,25.02139,-0.000178,24.015905,-0.0079,1.372
10802.00,7.481632,25.02142,-0.000177,24.016401,-0.0079,1.372
10804.00,7.480837,25.02171,-0.000178,24.016920,-0.0079,1.372
@18,12.0000,24.0
10806.00,7.479493,25.02194,-0.000178,24.016728,-0.0079,1.372
10808.00,7.472566,25.02193,-0.000179,24.016438,-0.0079,1.372
10810.00,7.461880,25.02166,-0.000177,24.016434,-0.0079,1.371
10812.00,7.447798,25.02173,-0.000177,24.016601,-0.0079,1.370
10814.00,7.434193,25.02106,-0.000176,24.017005,-0.0079,1.371
10816.00,7.424121,25.02077,-0.000177,24.016797,-0.0079,1.372
10818.00,7.418933,25.02089,-0.000177,24.016374,-0.0079,1.372
10820.00,7.414742,25.02086,-0.000178,24.017121,-0.0079,1.373
10822.00,7.411364,25.02104,-0.000179,24.016898,-0.0079,1.373
10824.00,7.408488,25.02118,-0.000177,24.016034,-0.0078,1.374
10826.00,7.406591,25.02033,-0.000179,24.016465,-0.0079,1.373
10828.00,7.405531,25.02042,-0.000180,24.017239,-0.0079,1.373
10830.00,7.405217,25.02084,-0.000180,24.016537,-0.0079,1.373
10832.00,7.410927,25.02006,-0.000178,24.016951,-0.0079,1.374
10834.00,7.421910,25.02123,-0.000180,24.017290,-0.0079,1.375
10836.00,7.436687,25.02172,-0.000180,24.016933,-0.0079,1.375
10838.00,7.452422,25.02247,-0.000180,24.016409,-0.0079,1.375
10840.00,7.462954,25.02116,-0.000179,24.016226,-0.0079,1.374
10842.00,7.469107,25.02179,-0.000179,24.016173,-0.0079,1.372
10844.00,7.474104,25.02129,-0.000178,24.016780,-0.0079,1.372
10846.00,7.478425,25.02144,-0.000178,24.016554,-0.0079,1.372
10848.00,7.483483,25.02192,-0.000177,24.017302,-0.0079,1.372
10850.00,7.487091,25.02091,-0.000176,24.017079,-0.0079,1.372
10852.00,7.490263,25.02139,-0.000176,24.016626,-0.0078,1.373
10854.00,7.493213,25.02154,-0.000177,24.016537,-0.0078,1.373
10856.00,7.494996,25.02172,-0.000178,24.016171,-0.0079,1.372
10858.00,7.498231,25.02096,-0.000179,24.016748,-0.0079,1.372
10860.00,7.500571,25.02143,-0.000179,24.016367,-0.0079,1.372
10862.00,7.503171,25.02208,-0.000179,24.016963,-0.0079,1.372
10864.00,7.504800,25.02256,-0.000179,24.015903,-0.0079,1.372
10866.00,7.507075,25.02228,-0.000178,24.016548,-0.0079,1.372
10868.00,7.509888,25.02176,-0.000177,24.017326,-0.0079,1.372
10870.00,7.511533,25.02269,-0.000178,24.017056,-0.0079,1.372
10872.00,7.513088,25.02231,-0.000178,24.016844,-0.0078,1.372
10874.00,7.514231,25.02196,-0.000177,24.016525,-0.0078,1.373
10876.00,7.515704,25.02201,-0.000177,24.016608,-0.0079,1.372
10878.00,7.516771,25.02166,-0.000177,24.016572,-0.0079,1.372
10880.00,7.517439,25.02236,-0.000178,24.016610,-0.0079,1.373
10882.00,7.517599,25.02176,-0.000178,24.016360,-0.0079,1.373
10884.00,7.518290,25.02129,-0.000179,24.015930,-0.0079,1.373
10886.00,7.519325,25.02202,-0.000178,24.016646,-0.0079,1.372
10888.00,7.518953,25.02216,-0.000178,24.016151,-0.0079,1.373
10890.00,7.516711,25.02274,-0.000177,24.016858,-0.0079,1.372
10892.00,7.515596,25.02273,-0.000178,24.016260,-0.0079,1.372
10894.00,7.513820,25.02203,-0.000178,24.016293,-0.0079,1.372
10896.00,7.513682,25.02207,-0.000178,24.016258,-0.0078,1.372
10898.00,7.512896,25.02247,-0.000179,24.017116,-0.0078,1.373
10900.00,7.511893,25.02270,-0.000180,24.016708,-0.0079,1.373
10902.00,7.510012,25.02218,-0.000179,24.016856,-0.0079,1.373
10904.00,7.509244,25.02240,-0.000178,24.016867,-0.0079,1.373
10906.00,7.509089,25.02224,-0.000178,24.016614,-0.0079,1.372
10908.00,7.508026,25.02199,-0.000179,24.016162,-0.0079,1.372
10910.00,7.507309,25.02237,-0.000179,24.016780,-0.0079,1.372
10912.00,7.507109,25.02155,-0.000179,24.016356,-0.0079,1.372
10914.00,7.505797,25.02173,-0.000179,24.016682,-0.0079,1.372
10916.00,7.505243,25.02203,-0.000177,24.016820,-0.0079,1.373
10918.00,7.504124,25.02183,-0.000178,24.016621,-0.0079,1.373
10920.00,7.503480,25.02236,-0.000179,24.016938,-0.0079,1.373
10922.00,7.503756,25.02194,-0.000178,24.016608,-0.0079,1.373
10924.00,7.503375,25.02192,-0.000178,24.016601,-0.0079,1.373
10926.00,7.502886,25.02204,-0.000178,24.016822,-0.0079,1.373
10928.00,7.502381,25.02193,-0.000178,24.016626,-0.0079,1.373
10930.00,7.501995,25.02150,-0.000178,24.016806,-0.0079,1.373
10932.00,7.501580,25.02125,-0.000177,24.016643,-0.0079,1.373
10934.00,7.500093,25.02172,-0.000178,24.017041,-0.0079,1.372
10936.00,7.498936,25.02149,-0.000178,24.017092,-0.0079,1.373
10938.00,7.498723,25.02160,-0.000178,24.016904,-0.0079,1.372
10940.00,7.498162,25.02166,-0.000177,24.016595,-0.0079,1.372
10942.00,7.498206,25.02227,-0.000178,24.017542,-0.0079,1.373
10944.00,7.497585,25.02279,-0.000179,24.016953,-0.0079,1.373
10946.00,7.496623,25.02244,-0.000178,24.016469,-0.0079,1.372
10948.00,7.495807,25.02281,-0.000178,24.016427,-0.0079,1.373
10950.00,7.495573,25.02266,-0.000178,24.016784,-0.0079,1.373
10952.00,7.495010,25.02255,-0.000179,24.015919,-0.0079,1.373
10954.00,7.494912,25.02340,-0.000178,24.016507,-0.0079,1.373
10956.00,7.494650,25.02318,-0.000178,24.016918,-0.0079,1.373
10958.00,7.493632,25.02316,-0.000177,24.016864,-0.0079,1.373
10960.00,7.493414,25.02341,-0.000178,24.017054,-0.0079,1.372
10962.00,7.491870,25.02304,-0.000179,24.016808,-0.0079,1.372
10964.00,7.491546,25.02295,-0.000178,24.016934,-0.0079,1.372
10966.00,7.492226,25.02366,-0.000179,24.016197,-0.0078,1.373
10968.00,7.491908,25.02389,-0.000179,24.017143,-0.0079,1.373
10970.00,7.491113,25.02392,-0.000179,24.017127,-0.0079,1.373
10972.00,7.490637,25.02383,-0.000180,24.016844,-0.0079,1.373
10974.00,7.490223,25.02333,-0.000179,24.016489,-0.0079,1.373
10976.00,7.489880,25.02456,-0.000179,24.016992,-0.0079,1.373
10978.00,7.490342,25.02448,-0.000178,24.016623,-0.0079,1.373
10980.00,7.490518,25.02396,-0.000177,24.015834,-0.0079,1.372
10982.00,7.490044,25.02498,-0.000178,24.017056,-0.0078,1.373
10984.00,7.489695,25.02507,-0.000178,24.016711,-0.0079,1.373
10986.00,7.488458,25.02431,-0.000179,24.016624,-0.0079,1.373
10988.00,7.488081,25.02408,-0.000179,24.015874,-0.0079,1.373
10990.00,7.487651,25.02415,-0.000178,24.016371,-0.0079,1.373
10992.00,7.487648,25.02377,-0.000178,24.016608,-0.0079,1.373
10994.00,7.486709,25.02451,-0.000178,24.016597,-0.0079,1.373
10996.00,7.486537,25.02464,-0.000177,24.016875,-0.0079,1.373
10998.00,7.486479,25.02426,-0.000177,24.016617,-0.0079,1.373
11000.00,7.486702,25.02365,-0.000178,24.016769,-0.0079,1.373
11002.00,7.487887,25.02320,-0.000177,24.016409,-0.0079,1.373
11004.00,7.487779,25.02476,-0.000176,24.016808,-0.0079,1.373
11006.00,7.487138,25.02481,-0.000178,24.016766,-0.0079,1.373
11008.00,7.487301,25.02385,-0.000178,24.016150,-0.0079,1.373
11010.00,7.486927,25.02437,-0.000179,24.016441,-0.0079,1.373
11012.00,7.485488,25.02506,-0.000178,24.016585,-0.0079,1.373
11014.00,7.484838,25.02482,-0.000177,24.016503,-0.0079,1.373
11016.00,7.485710,25.02423,-0.000178,24.016742,-0.0079,1.373
11018.00,7.485412,25.02403,-0.000178,24.016474,-0.0079,1.374
11020.00,7.485761,25.02438,-0.000179,24.016296,-0.0079,1.373
11022.00,7.486443,25.02448,-0.000180,24.016630,-0.0078,1.373
11024.00,7.486337,25.02439,-0.000179,24.017002,-0.0079,1.373
11026.00,7.486615,25.02444,-0.000178,24.016731,-0.0079,1.373
11028.00,7.486016,25.02521,-0.000178,24.016960,-0.0079,1.373
11030.00,7.485361,25.02471,-0.000178,24.015847,-0.0079,1.373
11032.00,7.485382,25.02507,-0.000178,24.016282,-0.0079,1.373
11034.00,7.485671,25.02488,-0.000178,24.016490,-0.0079,1.373
11036.00,7.484887,25.02381,-0.000178,24.016389,-0.0079,1.373
11038.00,7.484623,25.02473,-0.000178,24.016476,-0.0079,1.373
11040.00,7.484257,25.02468,-0.000177,24.016182,-0.0079,1.373
11042.00,7.484360,25.02386,-0.000178,24.016189,-0.0078,1.373
11044.00,7.484329,25.02375,-0.000177,24.016606,-0.0079,1.373
11046.00,7.484879,25.02429,-0.000178,24.016090,-0.0079,1.373
11048.00,7.484122,25.02463,-0.000179,24.016938,-0.0079,1.373
11050.00,7.483814,25.02486,-0.000179,24.016735,-0.0079,1.374
11052.00,7.484377,25.02524,-0.000180,24.016954,-0.0079,1.373
11054.00,7.484749,25.02466,-0.000178,24.016605,-0.0079,1.373
11056.00,7.484411,25.02379,-0.000179,24.016276,-0.0079,1.372
11058.00,7.483621,25.02390,-0.000176,24.016614,-0.0079,1.373
11060.00,7.483414,25.02348,-0.000178,24.016802,-0.0079,1.373
11062.00,7.483177,25.02358,-0.000179,24.016324,-0.0079,1.373
11064.00,7.483539,25.02421,-0.000178,24.016447,-0.0079,1.373
11066.00,7.483855,25.02331,-0.000179,24.016061,-0.0079,1.374
11068.00,7.483323,25.02343,-0.000178,24.016788,-0.0079,1.373
11070.00,7.483323,25.02401,-0.000180,24.017092,-0.0079,1.373
11072.00,7.483429,25.02397,-0.000177,24.016565,-0.0079,1.373
11074.00,7.482590,25.02423,-0.000176,24.016336,-0.0079,1.374
11076.00,7.482102,25.02484,-0.000177,24.016583,-0.0079,1.373
11078.00,7.482173,25.02429,-0.000179,24.016389,-0.0079,1.373
11080.00,7.482809,25.02417,-0.000179,24.016615,-0.0079,1.373
11082.00,7.483185,25.02453,-0.000178,24.016840,-0.0079,1.373
11084.00,7.484400,25.02346,-0.000180,24.017163,-0.0079,1.374
11086.00,7.484294,25.02282,-0.000179,24.016213,-0.0079,1.373
11088.00,7.483927,25.02317,-0.000181,24.016420,-0.0080,1.374
11090.00,7.484081,25.02290,-0.000180,24.016458,-0.0079,1.373
11092.00,7.483013,25.02205,-0.000178,24.016208,-0.0079,1.373
11094.00,7.483933,25.02194,-0.000178,24.016775,-0.0079,1.373
11096.00,7.484632,25.02219,-0.000177,24.016695,-0.0079,1.373
11098.00,7.484018,25.02260,-0.000177,24.016233,-0.0079,1.373
11100.00,7.483298,25.02330,-0.000178,24.016666,-0.0079,1.373
11102.00,7.482870,25.02350,-0.000178,24.016873,-0.0079,1.373
11104.00,7.482792,25.02369,-0.000178,24.016342,-0.0079,1.374
11106.00,7.482148,25.02351,-0.000178,24.016775,-0.0079,1.373
11108.00,7.481952,25.02366,-0.000177,24.017107,-0.0079,1.373
11110.00,7.482617,25.02426,-0.000177,24.017273,-0.0079,1.373
11112.00,7.482536,25.02490,-0.000177,24.017101,-0.0079,1.374
11114.00,7.482151,25.02463,-0.000179,24.016557,-0.0079,1.374
11116.00,7.482196,25.02467,-0.000179,24.016452,-0.0079,1.374
11118.00,7.481670,25.02416,-0.000177,24.016285,-0.0079,1.374
11120.00,7.482093,25.02487,-0.000179,24.016169,-0.0079,1.373
11122.00,7.482162,25.02506,-0.000179,24.017047,-0.0079,1.374
11124.00,7.482040,25.02471,-0.000178,24.016401,-0.0079,1.374
11126.00,7.482605,25.02500,-0.000178,24.016887,-0.0079,1.373
11128.00,7.482778,25.02514,-0.000178,24.016702,-0.0079,1.374
11130.00,7.483083,25.02449,-0.000177,24.016737,-0.0079,1.373
11132.00,7.482752,25.02504,-0.000178,24.016494,-0.0079,1.373
11134.00,7.482867,25.02465,-0.000178,24.016942,-0.0079,1.373
11136.00,7.483572,25.02437,-0.000176,24.016679,-0.0078,1.373
11138.00,7.483326,25.02392,-0.000177,24.016876,-0.0079,1.374
11140.00,7.483066,25.02460,-0.000179,24.017145,-0.0079,1.374
11142.00,7.483219,25.02368,-0.000178,24.016746,-0.0079,1.374
11144.00,7.483141,25.02354,-0.000178,24.016372,-0.0079,1.374
11146.00,7.483161,25.02322,-0.000179,24.016597,-0.0079,1.374
11148.00,7.483050,25.02374,-0.000178,24.016345,-0.0078,1.373
11150.00,7.482869,25.02389,-0.000178,24.016813,-0.0078,1.373
11152.00,7.483522,25.02391,-0.000177,24.017297,-0.0079,1.374
11154.00,7.483148,25.02332,-0.000177,24.016913,-0.0079,1.373
11156.00,7.482743,25.02305,-0.000176,24.016837,-0.0079,1.373
11158.00,7.482250,25.02278,-0.000178,24.017565,-0.0078,1.374
11160.00,7.482615,25.02302,-0.000178,24.016960,-0.0079,1.373
11162.00,7.482205,25.02365,-0.000177,24.016817,-0.0079,1.374
11164.00,7.482252,25.02293,-0.000177,24.016769,-0.0079,1.374
11166.00,7.483464,25.02272,-0.000178,24.016443,-0.0079,1.374
11168.00,7.483762,25.02363,-0.000177,24.016568,-0.0079,1.374
11170.00,7.483851,25.02310,-0.000179,24.016247,-0.0079,1.373
11172.00,7.483222,25.02420,-0.000177,24.016251,-0.0079,1.373
11174.00,7.481977,25.02384,-0.000178,24.016652,-0.0079,1.373
11176.00,7.481772,25.02392,-0.000178,24.016577,-0.0079,1.373
11178.00,7.481881,25.02373,-0.000177,24.017074,-0.0079,1.373
11180.00,7.482272,25.02442,-0.000177,24.017020,-0.0079,1.374
11182.00,7.481393,25.02452,-0.000179,24.016405,-0.0079,1.375
11184.00,7.480940,25.02400,-0.000179,24.017195,-0.0079,1.373
11186.00,7.481797,25.02386,-0.000177,24.016483,-0.0079,1.373
11188.00,7.481572,25.02416,-0.000177,24.016804,-0.0079,1.374
11190.00,7.482169,25.02508,-0.000176,24.016171,-0.0079,1.373
11192.00,7.481640,25.02513,-0.000178,24.016791,-0.0079,1.374
11194.00,7.482360,25.02479,-0.000178,24.017244,-0.0079,1.374
11196.00,7.482785,25.02459,-0.000178,24.016976,-0.0079,1.374
11198.00,7.482146,25.02488,-0.000178,24.016360,-0.0078,1.373
11200.00,7.481488,25.02471,-0.000178,24.016345,-0.0079,1.373
11202.00,7.480911,25.02497,-0.000179,24.016851,-0.0079,1.374
11204.00,7.481239,25.02496,-0.000178,24.017040,-0.0079,1.373
11206.00,7.481242,25.02470,-0.000177,24.017045,-0.0078,1.373
11208.00,7.481695,25.02458,-0.000177,24.016798,-0.0079,1.373
11210.00,7.481442,25.02541,-0.000177,24.016873,-0.0079,1.374
11212.00,7.481394,25.02468,-0.000178,24.016982,-0.0079,1.374
11214.00,7.481176,25.02388,-0.000177,24.016371,-0.0079,1.374
11216.00,7.481075,25.02416,-0.000177,24.016314,-0.0079,1.374
11218.00,7.481281,25.02409,-0.000177,24.016675,-0.0078,1.374
11220.00,7.481412,25.02389,-0.000177,24.016104,-0.0079,1.373
11222.00,7.482140,25.02363,-0.000177,24.016847,-0.0079,1.374
11224.00,7.481350,25.02354,-0.000178,24.017128,-0.0079,1.374
11226.00,7.482037,25.02315,-0.000178,24.016652,-0.0079,1.374
11228.00,7.482544,25.02378,-0.000178,24.016595,-0.0078,1.374
11230.00,7.482914,25.02381,-0.000177,24.016985,-0.0079,1.374
11232.00,7.482519,25.02394,-0.000179,24.017194,-0.0079,1.374
11234.00,7.482861,25.02371,-0.000178,24.016197,-0.0078,1.373
11236.00,7.483631,25.02349,-0.000178,24.016657,-0.0079,1.373
11238.00,7.483673,25.02418,-0.000176,24.017341,-0.0079,1.374
11240.00,7.482268,25.02426,-0.000178,24.016724,-0.0078,1.374
11242.00,7.482200,25.02385,-0.000177,24.016813,-0.0078,1.374
11244.00,7.482806,25.02472,-0.000177,24.017261,-0.0079,1.374
11246.00,7.482845,25.02420,-0.000177,24.016820,-0.0079,1.374
11248.00,7.483091,25.02390,-0.000177,24.016985,-0.0079,1.373
11250.00,7.483270,25.02433,-0.000177,24.016860,-0.0079,1.374
11252.00,7.483121,25.02414,-0.000177,24.016811,-0.0078,1.374
11254.00,7.483585,25.02461,-0.000176,24.017777,-0.0078,1.374
11256.00,7.483991,25.02362,-0.000177,24.017176,-0.0079,1.374
11258.00,7.484354,25.02424,-0.000176,24.017061,-0.0078,1.373
11260.00,7.484552,25.02403,-0.000176,24.016769,-0.0078,1.373
11262.00,7.484437,25.02367,-0.000179,24.017072,-0.0079,1.373
11264.00,7.483918,25.02471,-0.000179,24.017310,-0.0078,1.375
11266.00,7.482863,25.02468,-0.000177,24.017600,-0.0078,1.374
11268.00,7.482062,25.02421,-0.000177,24.016873,-0.0078,1.374
11270.00,7.481485,25.02424,-0.000176,24.017596,-0.0078,1.374
11272.00,7.481212,25.02418,-0.000177,24.017237,-0.0078,1.373
11274.00,7.481548,25.02485,-0.000176,24.017333,-0.0078,1.373
11276.00,7.481412,25.02428,-0.000176,24.016777,-0.0078,1.374
11278.00,7.481076,25.02356,-0.000177,24.016719,-0.0078,1.374
11280.00,7.481501,25.02340,-0.000176,24.017027,-0.0079,1.374
11282.00,7.482178,25.02336,-0.000177,24.016780,-0.0079,1.374
11284.00,7.483105,25.02351,-0.000177,24.017292,-0.0079,1.374
11286.00,7.482547,25.02347,-0.000178,24.016692,-0.0079,1.374
11288.00,7.481745,25.02335,-0.000177,24.016722,-0.0078,1.374
11290.00,7.481380,25.02277,-0.000177,24.016610,-0.0079,1.374
11292.00,7.481193,25.02322,-0.000176,24.016893,-0.0079,1.374
11294.00,7.481128,25.02330,-0.000176,24.016847,-0.0078,1.374
11296.00,7.480916,25.02326,-0.000177,24.016949,-0.0079,1.374
11298.00,7.481688,25.02399,-0.000176,24.016896,-0.0079,1.374
11300.00,7.482415,25.02412,-0.000177,24.017188,-0.0079,1.374
11302.00,7.481713,25.02435,-0.000176,24.016577,-0.0079,1.374
11304.00,7.482030,25.02400,-0.000177,24.016666,-0.0079,1.374
11306.00,7.482505,25.02476,-0.000177,24.016757,-0.0079,1.375
11308.00,7.482702,25.02448,-0.000178,24.016673,-0.0079,1.374
11310.00,7.483601,25.02396,-0.000177,24.016624,-0.0079,1.374
11312.00,7.483776,25.02470,-0.000177,24.016624,-0.0079,1.375
11314.00,7.483387,25.02499,-0.000179,24.016220,-0.0079,1.374
11316.00,7.483947,25.02526,-0.000178,24.016931,-0.0079,1.374
11318.00,7.483211,25.02453,-0.000178,24.017424,-0.0079,1.374
11320.00,7.482012,25.02430,-0.000177,24.016998,-0.0079,1.374
11322.00,7.482447,25.02505,-0.000177,24.017692,-0.0078,1.374
11324.00,7.481721,25.02493,-0.000176,24.016617,-0.0079,1.374
11326.00,7.482179,25.02510,-0.000177,24.016197,-0.0079,1.374
11328.00,7.481427,25.02332,-0.000177,24.016940,-0.0078,1.374
11330.00,7.481371,25.02369,-0.000178,24.016465,-0.0079,1.374
11332.00,7.482041,25.02431,-0.000177,24.016869,-0.0079,1.374
11334.00,7.482775,25.02425,-0.000177,24.017136,-0.0079,1.374
11336.00,7.482883,25.02428,-0.000178,24.017386,-0.0078,1.374
11338.00,7.482126,25.02472,-0.000177,24.016953,-0.0078,1.374
11340.00,7.482114,25.02511,-0.000177,24.017007,-0.0079,1.374
11342.00,7.482156,25.02586,-0.000177,24.017592,-0.0078,1.374
11344.00,7.481895,25.02481,-0.000177,24.017946,-0.0079,1.374
11346.00,7.482699,25.02510,-0.000178,24.016869,-0.0079,1.374
11348.00,7.481762,25.02509,-0.000176,24.017266,-0.0079,1.374
11350.00,7.481787,25.02525,-0.000177,24.017776,-0.0078,1.374
11352.00,7.482249,25.02485,-0.000177,24.017047,-0.0078,1.374
11354.00,7.482027,25.02543,-0.000178,24.017321,-0.0079,1.375
11356.00,7.482079,25.02540,-0.000177,24.017451,-0.0079,1.374
11358.00,7.482346,25.02475,-0.000177,24.016213,-0.0079,1.375
11360.00,7.481748,25.02442,-0.000176,24.016904,-0.0079,1.374
11362.00,7.482026,25.02482,-0.000177,24.017458,-0.0078,1.375
11364.00,7.481678,25.02517,-0.000178,24.017192,-0.0078,1.374
11366.00,7.482360,25.02403,-0.000176,24.017466,-0.0079,1.374
11368.00,7.482311,25.02408,-0.000176,24.016730,-0.0079,1.374
11370.00,7.482003,25.02439,-0.000177,24.016663,-0.0078,1.374
11372.00,7.481637,25.02369,-0.000176,24.017263,-0.0078,1.374
11374.00,7.481868,25.02342,-0.000178,24.017308,-0.0078,1.374
11376.00,7.482415,25.02414,-0.000177,24.017703,-0.0078,1.374
11378.00,7.482703,25.02375,-0.000178,24.016617,-0.0079,1.375
11380.00,7.482404,25.02451,-0.000178,24.017234,-0.0079,1.374
11382.00,7.481906,25.02557,-0.000178,24.017288,-0.0079,1.374
11384.00,7.481929,25.02496,-0.000178,24.017098,-0.0079,1.374
11386.00,7.482416,25.02417,-0.000178,24.017041,-0.0079,1.374
11388.00,7.482337,25.02496,-0.000177,24.016963,-0.0079,1.374
11390.00,7.481214,25.02497,-0.000177,24.017032,-0.0079,1.374
11392.00,7.481156,25.02478,-0.000176,24.017350,-0.0078,1.374
11394.00,7.481903,25.02565,-0.000178,24.016858,-0.0079,1.374
11396.00,7.482590,25.02528,-0.000178,24.016673,-0.0079,1.374
11398.00,7.481634,25.02541,-0.000177,24.017206,-0.0079,1.375
11400.00,7.480993,25.02528,-0.000177,24.017147,-0.0078,1.374
11402.00,7.481445,25.02471,-0.000177,24.017205,-0.0079,1.374
11404.00,7.481150,25.02518,-0.000177,24.017545,-0.0079,1.374
@19,12.0000,24.0
11406.00,7.479413,25.02486,-0.000177,24.017199,-0.0079,1.374
11408.00,7.473824,25.02446,-0.000177,24.016864,-0.0079,1.373
11410.00,7.464372,25.02467,-0.000176,24.017379,-0.0079,1.373
11412.00,7.451276,25.02422,-0.000175,24.017313,-0.0078,1.373
11414.00,7.436582,25.02394,-0.000177,24.016652,-0.0079,1.374
11416.00,7.425074,25.02372,-0.000177,24.017246,-0.0079,1.374
11418.00,7.418587,25.02364,-0.000178,24.017192,-0.0079,1.375
11420.00,7.415536,25.02361,-0.000179,24.016050,-0.0079,1.375
11422.00,7.412855,25.02357,-0.000178,24.016844,-0.0079,1.376
11424.00,7.410925,25.02348,-0.000179,24.016924,-0.0079,1.376
11426.00,7.408939,25.02370,-0.000178,24.016450,-0.0079,1.376
11428.00,7.407294,25.02374,-0.000178,24.016835,-0.0079,1.376
11430.00,7.406483,25.02388,-0.000178,24.016824,-0.0079,1.375
11432.00,7.412193,25.02464,-0.000179,24.016791,-0.0079,1.375
11434.00,7.423494,25.02414,-0.000178,24.016864,-0.0079,1.377
11436.00,7.437809,25.02377,-0.000178,24.016887,-0.0079,1.377
11438.00,7.452610,25.02415,-0.000178,24.016891,-0.0078,1.377
11440.00,7.463275,25.02403,-0.000178,24.017045,-0.0079,1.375
11442.00,7.469862,25.02448,-0.000177,24.016655,-0.0079,1.375
11444.00,7.474621,25.02459,-0.000178,24.017596,-0.0079,1.374
11446.00,7.478654,25.02423,-0.000177,24.017040,-0.0078,1.375
11448.00,7.482558,25.02441,-0.000177,24.017355,-0.0079,1.375
11450.00,7.486144,25.02474,-0.000177,24.016663,-0.0079,1.374
11452.00,7.490645,25.02459,-0.000178,24.016628,-0.0079,1.375
11454.00,7.494166,25.02456,-0.000178,24.016697,-0.0079,1.375
11456.00,7.496431,25.02369,-0.000177,24.017107,-0.0079,1.375
11458.00,7.499408,25.02344,-0.000178,24.016934,-0.0079,1.375
11460.00,7.502634,25.02328,-0.000177,24.017166,-0.0079,1.374
11462.00,7.505348,25.02428,-0.000175,24.017034,-0.0079,1.374
11464.00,7.507183,25.02412,-0.000176,24.016483,-0.0079,1.375
11466.00,7.509163,25.02444,-0.000178,24.016309,-0.0079,1.374
11468.00,7.511640,25.02384,-0.000179,24.016991,-0.0079,1.375
11470.00,7.512975,25.02387,-0.000177,24.017221,-0.0079,1.375
11472.00,7.513770,25.02371,-0.000177,24.017161,-0.0079,1.375
11474.00,7.515139,25.02342,-0.000177,24.017107,-0.0079,1.375
11476.00,7.516711,25.02343,-0.000176,24.016898,-0.0078,1.375
11478.00,7.517264,25.02323,-0.000176,24.016664,-0.0079,1.374
11480.00,7.518454,25.02363,-0.000176,24.017031,-0.0079,1.374
11482.00,7.518560,25.02307,-0.000177,24.017239,-0.0078,1.375
11484.00,7.518096,25.02452,-0.000177,24.016728,-0.0079,1.375
11486.00,7.517320,25.02423,-0.000177,24.017270,-0.0078,1.375
11488.00,7.517575,25.02394,-0.000176,24.017473,-0.0078,1.375
11490.00,7.517525,25.02444,-0.000176,24.016545,-0.0079,1.375
11492.00,7.516135,25.02472,-0.000176,24.016583,-0.0079,1.374
11494.00,7.515397,25.02390,-0.000176,24.017373,-0.0079,1.375
11496.00,7.514129,25.02428,-0.000177,24.016991,-0.0079,1.375
11498.00,7.512872,25.02350,-0.000177,24.016296,-0.0078,1.374
11500.00,7.512444,25.02378,-0.000177,24.016608,-0.0079,1.374
11502.00,7.511568,25.02411,-0.000177,24.017243,-0.0079,1.375
11504.00,7.510087,25.02403,-0.000178,24.016820,-0.0079,1.375
11506.00,7.508846,25.02462,-0.000179,24.016855,-0.0079,1.375
11508.00,7.508105,25.02442,-0.000178,24.016543,-0.0079,1.375
11510.00,7.507626,25.02465,-0.000177,24.016519,-0.0079,1.375
11512.00,7.506824,25.02437,-0.000177,24.016588,-0.0079,1.374
11514.00,7.505669,25.02426,-0.000178,24.016798,-0.0079,1.375
11516.00,7.505045,25.02381,-0.000178,24.017130,-0.0078,1.375
11518.00,7.505468,25.02381,-0.000177,24.017489,-0.0078,1.374
11520.00,7.505391,25.02465,-0.000178,24.016976,-0.0078,1.375
11522.00,7.504911,25.02482,-0.000178,24.016905,-0.0079,1.376
11524.00,7.504520,25.02445,-0.000178,24.016305,-0.0079,1.375
11526.00,7.503817,25.02444,-0.000179,24.016753,-0.0079,1.375
11528.00,7.502929,25.02473,-0.000177,24.016663,-0.0078,1.374
11530.00,7.502194,25.02431,-0.000179,24.016472,-0.0079,1.374
11532.00,7.501808,25.02520,-0.000178,24.016445,-0.0079,1.374
11534.00,7.501701,25.02487,-0.000178,24.017370,-0.0079,1.375
11536.00,7.501195,25.02389,-0.000179,24.016309,-0.0079,1.375
11538.00,7.501512,25.02415,-0.000178,24.016811,-0.0079,1.374
11540.00,7.500075,25.02427,-0.000177,24.016719,-0.0079,1.375
11542.00,7.499726,25.02442,-0.000177,24.016760,-0.0079,1.375
11544.00,7.499199,25.02370,-0.000177,24.016925,-0.0078,1.375
11546.00,7.498234,25.02407,-0.000177,24.016898,-0.0079,1.375
11548.00,7.497948,25.02424,-0.000178,24.017210,-0.0079,1.375
11550.00,7.497746,25.02416,-0.000178,24.017156,-0.0078,1.375
11552.00,7.497067,25.02478,-0.000178,24.016494,-0.0079,1.375
11554.00,7.496681,25.02509,-0.000178,24.015892,-0.0079,1.375
11556.00,7.495909,25.02449,-0.000178,24.016189,-0.0078,1.375
11558.00,7.496392,25.02415,-0.000178,24.016697,-0.0078,1.375
11560.00,7.496190,25.02445,-0.000177,24.016617,-0.0079,1.375
11562.00,7.495388,25.02465,-0.000178,24.017214,-0.0079,1.375
11564.00,7.494895,25.02427,-0.000178,24.017139,-0.0079,1.375
11566.00,7.494004,25.02441,-0.000178,24.016887,-0.0079,1.376
11568.00,7.493040,25.02427,-0.000178,24.016726,-0.0079,1.375
11570.00,7.492877,25.02476,-0.000178,24.016958,-0.0078,1.375
11572.00,7.493554,25.02350,-0.000178,24.016242,-0.0078,1.374
11574.00,7.492166,25.02443,-0.000178,24.015796,-0.0079,1.375
11576.00,7.491573,25.02422,-0.000177,24.016661,-0.0078,1.375
11578.00,7.491424,25.02379,-0.000178,24.017623,-0.0078,1.375
11580.00,7.491170,25.02366,-0.000178,24.016191,-0.0079,1.375
11582.00,7.491274,25.02383,-0.000177,24.016639,-0.0079,1.374
11584.00,7.490905,25.02403,-0.000177,24.016987,-0.0079,1.375
11586.00,7.490333,25.02445,-0.000178,24.016414,-0.0079,1.375
11588.00,7.490460,25.02448,-0.000178,24.016875,-0.0079,1.376
11590.00,7.489922,25.02372,-0.000179,24.016215,-0.0079,1.375
11592.00,7.489399,25.02375,-0.000178,24.016603,-0.0079,1.375
11594.00,7.488564,25.02382,-0.000177,24.016713,-0.0079,1.376
11596.00,7.487254,25.02372,-0.000178,24.016818,-0.0078,1.375
11598.00,7.487421,25.02340,-0.000179,24.016356,-0.0079,1.375
11600.00,7.487834,25.02365,-0.000178,24.017041,-0.0079,1.375
11602.00,7.488377,25.02376,-0.000176,24.017181,-0.0079,1.375
11604.00,7.488589,25.02443,-0.000176,24.017205,-0.0078,1.375
11606.00,7.488460,25.02342,-0.000176,24.016858,-0.0079,1.376
11608.00,7.488297,25.02253,-0.000177,24.016032,-0.0079,1.376
11610.00,7.488511,25.02299,-0.000177,24.015562,-0.0079,1.375
11612.00,7.488134,25.02331,-0.000177,24.017108,-0.0079,1.375
11614.00,7.488233,25.02429,-0.000177,24.017482,-0.0079,1.375
11616.00,7.488223,25.02425,-0.000177,24.017078,-0.0078,1.375
11618.00,7.487885,25.02440,-0.000177,24.016521,-0.0079,1.376
11620.00,7.488498,25.02416,-0.000177,24.016628,-0.0079,1.375
11622.00,7.487787,25.02418,-0.000178,24.017079,-0.0079,1.375
11624.00,7.487204,25.02360,-0.000178,24.017183,-0.0078,1.375
11626.00,7.486899,25.02421,-0.000177,24.017522,-0.0079,1.375
11628.00,7.486770,25.02421,-0.000177,24.016581,-0.0079,1.376
11630.00,7.486939,25.02394,-0.000177,24.016626,-0.0078,1.376
11632.00,7.487231,25.02419,-0.000176,24.016755,-0.0079,1.376
11634.00,7.486251,25.02438,-0.000178,24.016530,-0.0079,1.375
11636.00,7.485890,25.02416,-0.000177,24.016374,-0.0078,1.375
11638.00,7.485434,25.02387,-0.000178,24.016516,-0.0079,1.376
11640.00,7.485096,25.02418,-0.000178,24.017388,-0.0079,1.375
11642.00,7.486099,25.02451,-0.000178,24.016837,-0.0079,1.375
11644.00,7.486184,25.02465,-0.000178,24.016710,-0.0079,1.375
11646.00,7.485922,25.02430,-0.000177,24.016499,-0.0079,1.375
11648.00,7.485016,25.02402,-0.000177,24.016681,-0.0079,1.375
11650.00,7.484624,25.02385,-0.000177,24.016974,-0.0079,1.376
11652.00,7.484813,25.02451,-0.000178,24.016198,-0.0079,1.376
11654.00,7.484837,25.02456,-0.000178,24.016481,-0.0079,1.375
11656.00,7.485476,25.02454,-0.000178,24.016414,-0.0079,1.376
11658.00,7.485043,25.02477,-0.000178,24.017214,-0.0079,1.376
11660.00,7.485012,25.02454,-0.000179,24.016808,-0.0079,1.376
11662.00,7.485252,25.02427,-0.000178,24.016463,-0.0079,1.375
11664.00,7.484662,25.02481,-0.000178,24.016144,-0.0079,1.376
11666.00,7.485069,25.02482,-0.000178,24.016467,-0.0079,1.376
11668.00,7.484834,25.02445,-0.000178,24.016739,-0.0079,1.376
11670.00,7.485694,25.02475,-0.000179,24.016762,-0.0079,1.376
11672.00,7.484623,25.02462,-0.000177,24.017161,-0.0079,1.376
11674.00,7.484265,25.02476,-0.000178,24.016235,-0.0079,1.376
11676.00,7.483242,25.02539,-0.000177,24.017052,-0.0079,1.376
11678.00,7.483398,25.02557,-0.000178,24.017018,-0.0079,1.376
11680.00,7.483455,25.02554,-0.000179,24.016086,-0.0079,1.376
11682.00,7.483772,25.02441,-0.000178,24.017197,-0.0079,1.375
11684.00,7.485078,25.02471,-0.000177,24.016728,-0.0079,1.375
11686.00,7.485402,25.02449,-0.000177,24.016882,-0.0078,1.376
11688.00,7.484982,25.02379,-0.000178,24.016751,-0.0079,1.375
11690.00,7.485323,25.02387,-0.000177,24.016855,-0.0079,1.375
11692.00,7.485476,25.02360,-0.000178,24.016838,-0.0079,1.376
11694.00,7.485035,25.02436,-0.000178,24.016826,-0.0079,1.376
11696.00,7.483925,25.02472,-0.000178,24.016610,-0.0079,1.375
11698.00,7.484406,25.02449,-0.000178,24.017112,-0.0079,1.376
11700.00,7.484174,25.02406,-0.000179,24.016867,-0.0079,1.376
11702.00,7.483654,25.02425,-0.000178,24.016978,-0.0079,1.376
11704.00,7.483570,25.02455,-0.000178,24.016605,-0.0079,1.376
11706.00,7.483712,25.02442,-0.000177,24.017310,-0.0079,1.376
11708.00,7.483947,25.02415,-0.000178,24.017389,-0.0079,1.376
11710.00,7.483240,25.02569,-0.000176,24.017284,-0.0079,1.375
11712.00,7.482866,25.02513,-0.000178,24.016282,-0.0079,1.376
11714.00,7.482324,25.02543,-0.000178,24.016663,-0.0079,1.376
11716.00,7.482324,25.02507,-0.000179,24.016773,-0.0079,1.376
11718.00,7.482546,25.02519,-0.000179,24.016817,-0.0079,1.376
11720.00,7.482590,25.02497,-0.000180,24.016331,-0.0079,1.376
11722.00,7.482648,25.02479,-0.000178,24.016711,-0.0079,1.376
11724.00,7.482538,25.02448,-0.000179,24.016610,-0.0079,1.376
11726.00,7.482469,25.02395,-0.000177,24.016412,-0.0079,1.376
11728.00,7.483492,25.02455,-0.000178,24.016516,-0.0079,1.377
11730.00,7.483484,25.02525,-0.000178,24.017014,-0.0079,1.376
11732.00,7.482873,25.02518,-0.000177,24.015963,-0.0079,1.376
11734.00,7.483020,25.02530,-0.000177,24.016122,-0.0079,1.376
11736.00,7.482535,25.02462,-0.000179,24.015994,-0.0079,1.377
11738.00,7.483055,25.02468,-0.000178,24.016795,-0.0079,1.376
11740.00,7.483895,25.02557,-0.000177,24.016445,-0.0079,1.376
11742.00,7.483579,25.02604,-0.000178,24.016133,-0.0079,1.376
11744.00,7.482791,25.02569,-0.000177,24.016759,-0.0079,1.376
11746.00,7.482667,25.02540,-0.000178,24.016824,-0.0079,1.376
11748.00,7.483702,25.02566,-0.000179,24.017268,-0.0079,1.377
11750.00,7.483921,25.02542,-0.000178,24.016847,-0.0079,1.377
11752.00,7.484299,25.02560,-0.000177,24.017150,-0.0079,1.376
11754.00,7.483798,25.02621,-0.000178,24.016634,-0.0079,1.376
11756.00,7.482783,25.02572,-0.000178,24.016840,-0.0079,1.376
11758.00,7.482268,25.02544,-0.000178,24.016155,-0.0079,1.377
11760.00,7.482374,25.02562,-0.000178,24.017007,-0.0079,1.377
11762.00,7.482138,25.02551,-0.000178,24.016989,-0.0079,1.376
11764.00,7.482778,25.02520,-0.000178,24.016875,-0.0079,1.377
11766.00,7.483407,25.02552,-0.000178,24.016362,-0.0079,1.376
11768.00,7.483458,25.02558,-0.000177,24.016652,-0.0079,1.376
11770.00,7.483294,25.02496,-0.000176,24.017188,-0.0079,1.376
11772.00,7.483331,25.02459,-0.000178,24.016586,-0.0079,1.376
11774.00,7.483164,25.02489,-0.000178,24.017159,-0.0079,1.376
11776.00,7.482119,25.02437,-0.000177,24.016994,-0.0079,1.377
11778.00,7.481705,25.02508,-0.000178,24.017027,-0.0079,1.376
11780.00,7.481504,25.02492,-0.000179,24.016916,-0.0079,1.376
11782.00,7.481563,25.02458,-0.000180,24.016748,-0.0079,1.376
11784.00,7.481837,25.02445,-0.000179,24.016434,-0.0079,1.377
11786.00,7.482195,25.02509,-0.000179,24.016800,-0.0079,1.377
11788.00,7.482170,25.02587,-0.000178,24.017014,-0.0079,1.377
11790.00,7.482068,25.02558,-0.000178,24.017210,-0.0079,1.376
11792.00,7.482772,25.02565,-0.000178,24.017098,-0.0079,1.376
11794.00,7.482579,25.02530,-0.000177,24.016954,-0.0079,1.376
11796.00,7.482104,25.02499,-0.000177,24.017118,-0.0079,1.376
11798.00,7.481950,25.02480,-0.000179,24.016755,-0.0079,1.377
11800.00,7.482134,25.02493,-0.000177,24.016878,-0.0079,1.376
11802.00,7.482052,25.02538,-0.000178,24.016416,-0.0079,1.377
11804.00,7.481114,25.02529,-0.000178,24.017092,-0.0079,1.377
11806.00,7.480707,25.02560,-0.000178,24.016938,-0.0079,1.377
11808.00,7.481031,25.02556,-0.000179,24.016603,-0.0079,1.376
11810.00,7.481373,25.02530,-0.000178,24.016913,-0.0079,1.377
11812.00,7.481297,25.02517,-0.000177,24.016978,-0.0079,1.376
11814.00,7.481483,25.02463,-0.000178,24.017040,-0.0079,1.377
11816.00,7.480647,25.02532,-0.000179,24.016494,-0.0079,1.377
11818.00,7.481986,25.02566,-0.000179,24.017092,-0.0079,1.376
11820.00,7.481815,25.02594,-0.000178,24.016663,-0.0079,1.376
11822.00,7.481088,25.02541,-0.000179,24.016909,-0.0079,1.377
11824.00,7.481191,25.02573,-0.000178,24.017141,-0.0079,1.377
11826.00,7.480948,25.02607,-0.000177,24.016412,-0.0078,1.376
11828.00,7.481613,25.02545,-0.000177,24.016751,-0.0079,1.376
11830.00,7.481964,25.02553,-0.000177,24.015985,-0.0079,1.377
11832.00,7.482317,25.02482,-0.000178,24.016485,-0.0079,1.377
11834.00,7.482386,25.02531,-0.000178,24.016606,-0.0079,1.377
11836.00,7.482425,25.02624,-0.000178,24.016430,-0.0079,1.377
11838.00,7.482383,25.02558,-0.000178,24.016423,-0.0079,1.376
11840.00,7.482766,25.02580,-0.000178,24.016171,-0.0079,1.377
11842.00,7.482425,25.02561,-0.000178,24.016081,-0.0079,1.377
11844.00,7.482178,25.02541,-0.000179,24.016844,-0.0079,1.377
11846.00,7.482381,25.02554,-0.000179,24.016724,-0.0079,1.377
11848.00,7.482868,25.02625,-0.000177,24.016588,-0.0079,1.378
11850.00,7.483071,25.02601,-0.000177,24.016489,-0.0079,1.377
11852.00,7.482771,25.02577,-0.000177,24.016938,-0.0079,1.377
11854.00,7.482288,25.02509,-0.000177,24.016842,-0.0079,1.377
11856.00,7.482000,25.02511,-0.000178,24.016735,-0.0079,1.377
11858.00,7.482857,25.02465,-0.000178,24.016213,-0.0079,1.377
11860.00,7.483761,25.02509,-0.000177,24.016068,-0.0079,1.377
11862.00,7.483012,25.02540,-0.000177,24.015912,-0.0079,1.377
11864.00,7.482272,25.02540,-0.000177,24.016215,-0.0079,1.377
11866.00,7.481769,25.02463,-0.000177,24.017228,-0.0079,1.376
11868.00,7.481808,25.02499,-0.000177,24.016590,-0.0079,1.377
11870.00,7.482511,25.02494,-0.000177,24.016231,-0.0079,1.376
11872.00,7.482978,25.02481,-0.000177,24.016159,-0.0079,1.377
11874.00,7.482579,25.02388,-0.000177,24.016605,-0.0078,1.377
11876.00,7.482434,25.02418,-0.000177,24.016412,-0.0079,1.377
11878.00,7.481646,25.02445,-0.000178,24.016441,-0.0079,1.376
11880.00,7.481854,25.02524,-0.000178,24.016721,-0.0079,1.376
11882.00,7.482221,25.02490,-0.000177,24.016597,-0.0079,1.376
11884.00,7.482257,25.02437,-0.000177,24.016933,-0.0079,1.377
11886.00,7.481994,25.02467,-0.000176,24.017370,-0.0079,1.377
11888.00,7.481675,25.02436,-0.000178,24.017116,-0.0079,1.377
11890.00,7.481812,25.02460,-0.000178,24.016940,-0.0078,1.377
11892.00,7.481778,25.02538,-0.000177,24.016851,-0.0079,1.377
11894.00,7.481282,25.02500,-0.000178,24.016949,-0.0079,1.377
11896.00,7.481767,25.02414,-0.000178,24.016842,-0.0079,1.377
11898.00,7.482655,25.02520,-0.000177,24.016260,-0.0079,1.377
11900.00,7.482995,25.02486,-0.000177,24.016731,-0.0079,1.377
11902.00,7.482897,25.02486,-0.000179,24.016757,-0.0079,1.377
11904.00,7.483488,25.02548,-0.000178,24.016340,-0.0079,1.377
11906.00,7.484118,25.02563,-0.000177,24.017598,-0.0079,1.377
11908.00,7.483800,25.02530,-0.000178,24.017036,-0.0079,1.377
11910.00,7.482614,25.02496,-0.000176,24.016561,-0.0079,1.377
11912.00,7.482852,25.02595,-0.000176,24.017194,-0.0078,1.377
11914.00,7.483563,25.02598,-0.000177,24.016782,-0.0079,1.377
11916.00,7.482722,25.02536,-0.000178,24.017036,-0.0078,1.377
11918.00,7.482002,25.02522,-0.000178,24.016550,-0.0078,1.377
11920.00,7.481407,25.02499,-0.000178,24.016525,-0.0079,1.377
11922.00,7.481098,25.02503,-0.000179,24.016314,-0.0079,1.377
11924.00,7.480529,25.02477,-0.000179,24.016211,-0.0078,1.377
11926.00,7.480650,25.02489,-0.000178,24.017163,-0.0079,1.377
11928.00,7.481060,25.02527,-0.000178,24.016623,-0.0079,1.377
11930.00,7.481131,25.02470,-0.000177,24.016856,-0.0079,1.376
11932.00,7.481560,25.02334,-0.000177,24.016887,-0.0078,1.377
11934.00,7.480804,25.02371,-0.000176,24.016195,-0.0079,1.377
11936.00,7.480813,25.02421,-0.000177,24.016233,-0.0079,1.377
11938.00,7.481005,25.02450,-0.000178,24.016936,-0.0079,1.377
11940.00,7.480675,25.02471,-0.000177,24.016835,-0.0079,1.377
11942.00,7.480454,25.02466,-0.000178,24.016295,-0.0079,1.377
11944.00,7.481028,25.02448,-0.000178,24.016949,-0.0079,1.377
11946.00,7.481730,25.02462,-0.000177,24.016746,-0.0078,1.377
11948.00,7.481826,25.02478,-0.000178,24.016028,-0.0079,1.377
11950.00,7.481944,25.02525,-0.000178,24.016726,-0.0079,1.377
11952.00,7.482316,25.02483,-0.000178,24.017012,-0.0079,1.377
11954.00,7.482399,25.02391,-0.000178,24.016992,-0.0079,1.377
11956.00,7.481835,25.02361,-0.000178,24.015936,-0.0078,1.377
11958.00,7.481460,25.02392,-0.000177,24.016110,-0.0079,1.377
11960.00,7.481786,25.02420,-0.000177,24.016715,-0.0079,1.376
11962.00,7.482231,25.02410,-0.000178,24.017029,-0.0079,1.377
11964.00,7.482642,25.02444,-0.000178,24.016856,-0.0079,1.378
11966.00,7.481784,25.02388,-0.000178,24.017072,-0.0079,1.377
11968.00,7.481647,25.02411,-0.000177,24.016829,-0.0079,1.377
11970.00,7.481372,25.02353,-0.000178,24.016853,-0.0079,1.377
11972.00,7.481632,25.02427,-0.000178,24.016095,-0.0079,1.378
11974.00,7.481465,25.02374,-0.000178,24.015986,-0.0079,1.378
11976.00,7.480987,25.02350,-0.000179,24.016933,-0.0079,1.377
11978.00,7.480901,25.02424,-0.000177,24.017466,-0.0079,1.377
11980.00,7.481077,25.02430,-0.000178,24.016104,-0.0079,1.377
11982.00,7.481540,25.02389,-0.000178,24.016097,-0.0079,1.377
11984.00,7.482003,25.02428,-0.000178,24.016590,-0.0079,1.377
11986.00,7.482095,25.02444,-0.000177,24.016960,-0.0079,1.378
11988.00,7.481953,25.02475,-0.000178,24.016706,-0.0079,1.378
11990.00,7.482049,25.02466,-0.000178,24.016237,-0.0079,1.378
11992.00,7.482182,25.02454,-0.000178,24.016508,-0.0079,1.377
11994.00,7.482265,25.02475,-0.000177,24.016327,-0.0079,1.377
11996.00,7.483174,25.02511,-0.000178,24.016266,-0.0079,1.377
11998.00,7.483154,25.02529,-0.000178,24.017078,-0.0079,1.377
12000.00,7.482298,25.02508,-0.000177,24.016099,-0.0079,1.377
12002.00,7.482707,25.02485,-0.000178,24.016726,-0.0079,1.377
12004.00,7.481727,25.02484,-0.000178,24.016904,-0.0079,1.377
@20,12.0000,24.0
12006.00,7.481456,25.02461,-0.000178,24.016217,-0.0079,1.378
12008.00,7.476051,25.02492,-0.000178,24.016806,-0.0078,1.377
12010.00,7.466679,25.02571,-0.000176,24.016878,-0.0078,1.376
12012.00,7.453870,25.02552,-0.000176,24.017442,-0.0078,1.376
12014.00,7.439716,25.02473,-0.000176,24.016856,-0.0079,1.376
12016.00,7.429149,25.02490,-0.000176,24.016456,-0.0079,1.377
12018.00,7.423087,25.02485,-0.000177,24.017292,-0.0079,1.378
12020.00,7.419761,25.02411,-0.000178,24.016867,-0.0079,1.378
12022.00,7.416291,25.02451,-0.000178,24.016813,-0.0078,1.378
12024.00,7.414000,25.02410,-0.000177,24.017264,-0.0079,1.378
12026.00,7.412038,25.02411,-0.000177,24.017183,-0.0078,1.379
12028.00,7.410226,25.02465,-0.000178,24.016755,-0.0078,1.379
12030.00,7.409617,25.02431,-0.000178,24.017371,-0.0078,1.378
12032.00,7.414695,25.02504,-0.000178,24.017565,-0.0078,1.378
12034.00,7.425342,25.02570,-0.000178,24.017273,-0.0079,1.379
12036.00,7.439633,25.02608,-0.000179,24.017032,-0.0079,1.379
12038.00,7.453741,25.02564,-0.000179,24.017482,-0.0079,1.379
12040.00,7.464685,25.02555,-0.000177,24.016768,-0.0078,1.379
12042.00,7.471555,25.02605,-0.000177,24.017099,-0.0078,1.379
12044.00,7.476173,25.02549,-0.000176,24.017728,-0.0078,1.378
12046.00,7.480776,25.02535,-0.000176,24.017192,-0.0079,1.377
12048.00,7.484354,25.02569,-0.000176,24.018093,-0.0078,1.377
12050.00,7.487006,25.02559,-0.000175,24.017174,-0.0078,1.378
12052.00,7.490286,25.02600,-0.000177,24.017359,-0.0079,1.378
12054.00,7.494044,25.02538,-0.000176,24.017393,-0.0079,1.378
12056.00,7.496691,25.02489,-0.000176,24.016512,-0.0078,1.378
12058.00,7.498676,25.02483,-0.000177,24.017534,-0.0079,1.377
12060.00,7.500208,25.02509,-0.000177,24.017321,-0.0078,1.377
12062.00,7.502153,25.02496,-0.000176,24.017348,-0.0078,1.377
12064.00,7.504268,25.02522,-0.000177,24.017224,-0.0078,1.378
12066.00,7.506508,25.02618,-0.000177,24.017253,-0.0079,1.378
12068.00,7.508902,25.02584,-0.000178,24.017110,-0.0078,1.378
12070.00,7.510387,25.02565,-0.000178,24.016996,-0.0078,1.377
12072.00,7.511439,25.02570,-0.000177,24.016677,-0.0078,1.377
12074.00,7.513259,25.02520,-0.000176,24.017264,-0.0079,1.377
12076.00,7.514710,25.02549,-0.000175,24.017636,-0.0078,1.377
12078.00,7.515857,25.02544,-0.000176,24.017326,-0.0078,1.377
12080.00,7.516972,25.02541,-0.000176,24.017384,-0.0079,1.377
12082.00,7.518114,25.02581,-0.000176,24.017520,-0.0079,1.377
12084.00,7.518222,25.02603,-0.000178,24.016985,-0.0078,1.377
12086.00,7.517343,25.02565,-0.000178,24.016548,-0.0079,1.377
12088.00,7.516303,25.02516,-0.000177,24.016692,-0.0079,1.377
12090.00,7.515232,25.02427,-0.000176,24.016965,-0.0079,1.377
12092.00,7.514572,25.02519,-0.000177,24.017025,-0.0079,1.378
12094.00,7.514101,25.02497,-0.000177,24.016953,-0.0078,1.377
12096.00,7.512948,25.02467,-0.000178,24.017141,-0.0078,1.377
12098.00,7.512496,25.02446,-0.000177,24.017293,-0.0079,1.377
12100.00,7.510871,25.02441,-0.000178,24.017103,-0.0079,1.378
12102.00,7.509590,25.02455,-0.000179,24.016838,-0.0079,1.377
12104.00,7.508859,25.02484,-0.000178,24.017023,-0.0079,1.377
12106.00,7.508665,25.02479,-0.000177,24.017353,-0.0079,1.377
12108.00,7.507853,25.02491,-0.000177,24.016804,-0.0078,1.377
12110.00,7.507400,25.02472,-0.000178,24.016313,-0.0079,1.378
12112.00,7.507298,25.02473,-0.000178,24.016976,-0.0079,1.378
12114.00,7.506674,25.02501,-0.000179,24.017237,-0.0079,1.377
12116.00,7.505894,25.02467,-0.000178,24.017524,-0.0079,1.377
12118.00,7.505729,25.02477,-0.000177,24.016915,-0.0079,1.377
12120.00,7.505810,25.02411,-0.000177,24.017281,-0.0079,1.377
12122.00,7.504938,25.02457,-0.000177,24.017353,-0.0079,1.377
12124.00,7.504277,25.02477,-0.000178,24.016623,-0.0078,1.377
12126.00,7.504205,25.02551,-0.000178,24.016476,-0.0079,1.378
12128.00,7.504464,25.02542,-0.000178,24.017942,-0.0079,1.378
12130.00,7.503647,25.02597,-0.000179,24.017344,-0.0079,1.377
12132.00,7.502600,25.02568,-0.000178,24.016880,-0.0079,1.377
12134.00,7.501183,25.02486,-0.000179,24.016325,-0.0079,1.377
12136.00,7.499440,25.02515,-0.000178,24.016875,-0.0078,1.377
12138.00,7.499014,25.02537,-0.000177,24.016947,-0.0079,1.377
12140.00,7.499149,25.02607,-0.000177,24.016550,-0.0079,1.377
12142.00,7.498560,25.02584,-0.000179,24.016512,-0.0079,1.378
12144.00,7.497945,25.02532,-0.000177,24.016590,-0.0078,1.377
12146.00,7.497573,25.02468,-0.000177,24.016635,-0.0079,1.378
12148.00,7.497587,25.02496,-0.000177,24.017063,-0.0079,1.377
12150.00,7.496086,25.02431,-0.000177,24.017275,-0.0078,1.377
12152.00,7.494817,25.02489,-0.000178,24.016391,-0.0079,1.378
12154.00,7.494964,25.02500,-0.000180,24.016653,-0.0079,1.378
12156.00,7.494299,25.02480,-0.000179,24.016829,-0.0079,1.378
12158.00,7.494036,25.02478,-0.000179,24.016653,-0.0079,1.377
12160.00,7.494161,25.02493,-0.000178,24.017094,-0.0079,1.377
12162.00,7.494060,25.02462,-0.000178,24.016931,-0.0079,1.377
12164.00,7.493427,25.02400,-0.000178,24.016797,-0.0079,1.377
12166.00,7.492612,25.02414,-0.000178,24.016543,-0.0079,1.377
12168.00,7.491454,25.02439,-0.000178,24.016135,-0.0079,1.377
12170.00,7.491818,25.02463,-0.000178,24.016374,-0.0079,1.378
12172.00,7.491686,25.02442,-0.000178,24.016568,-0.0079,1.378
12174.00,7.491700,25.02454,-0.000178,24.017166,-0.0079,1.378
12176.00,7.491744,25.02483,-0.000178,24.016829,-0.0079,1.377
12178.00,7.491045,25.02452,-0.000177,24.016472,-0.0079,1.377
12180.00,7.490268,25.02402,-0.000177,24.016963,-0.0079,1.377
12182.00,7.489783,25.02462,-0.000177,24.016858,-0.0078,1.377
12184.00,7.490074,25.02450,-0.000177,24.016527,-0.0079,1.377
12186.00,7.489263,25.02451,-0.000178,24.016962,-0.0079,1.377
12188.00,7.488899,25.02439,-0.000178,24.016983,-0.0079,1.378
12190.00,7.488998,25.02379,-0.000176,24.016728,-0.0079,1.377
12192.00,7.488747,25.02350,-0.000178,24.016728,-0.0079,1.377
12194.00,7.488953,25.02378,-0.000178,24.017128,-0.0079,1.377
12196.00,7.487969,25.02424,-0.000178,24.017179,-0.0078,1.377
12198.00,7.486253,25.02440,-0.000178,24.017328,-0.0078,1.377
12200.00,7.486371,25.02420,-0.000178,24.016706,-0.0079,1.377
12202.00,7.487360,25.02437,-0.000179,24.016387,-0.0079,1.377
12204.00,7.488109,25.02391,-0.000178,24.017089,-0.0079,1.377
12206.00,7.487752,25.02378,-0.000179,24.015932,-0.0079,1.378
12208.00,7.487449,25.02425,-0.000178,24.016760,-0.0079,1.377
12210.00,7.486300,25.02556,-0.000178,24.017489,-0.0078,1.378
12212.00,7.486071,25.02533,-0.000178,24.016400,-0.0079,1.377
12214.00,7.485902,25.02461,-0.000178,24.017031,-0.0079,1.377
12216.00,7.486438,25.02445,-0.000177,24.016965,-0.0078,1.377
12218.00,7.486215,25.02478,-0.000178,24.016617,-0.0079,1.378
12220.00,7.486238,25.02370,-0.000178,24.016449,-0.0079,1.378
12222.00,7.485819,25.02385,-0.000178,24.016391,-0.0079,1.378
12224.00,7.485369,25.02387,-0.000178,24.016833,-0.0079,1.378
12226.00,7.485479,25.02334,-0.000177,24.016989,-0.0079,1.378
12228.00,7.485770,25.02345,-0.000178,24.016496,-0.0079,1.378
12230.00,7.485988,25.02328,-0.000177,24.016387,-0.0079,1.377
12232.00,7.484817,25.02317,-0.000178,24.016730,-0.0079,1.378
12234.00,7.484919,25.02400,-0.000178,24.016405,-0.0079,1.378
12236.00,7.485158,25.02441,-0.000178,24.016619,-0.0079,1.378
12238.00,7.484788,25.02361,-0.000178,24.016911,-0.0079,1.378
12240.00,7.485510,25.02394,-0.000178,24.017016,-0.0079,1.377
12242.00,7.485082,25.02458,-0.000178,24.017556,-0.0079,1.378
12244.00,7.485127,25.02481,-0.000178,24.016960,-0.0078,1.378
12246.00,7.484758,25.02456,-0.000177,24.017201,-0.0079,1.377
12248.00,7.484968,25.02411,-0.000177,24.016668,-0.0079,1.378
12250.00,7.484555,25.02398,-0.000179,24.016786,-0.0079,1.377
12252.00,7.485128,25.02481,-0.000178,24.016753,-0.0078,1.377
12254.00,7.484619,25.02475,-0.000177,24.016974,-0.0079,1.377
12256.00,7.484445,25.02461,-0.000178,24.017206,-0.0079,1.378
12258.00,7.484339,25.02400,-0.000178,24.016313,-0.0079,1.378
12260.00,7.484155,25.02418,-0.000177,24.016880,-0.0079,1.378
12262.00,7.484135,25.02448,-0.000177,24.017177,-0.0079,1.378
12264.00,7.484134,25.02507,-0.000178,24.017089,-0.0079,1.378
12266.00,7.484408,25.02443,-0.000178,24.017101,-0.0079,1.378
12268.00,7.484871,25.02435,-0.000178,24.016869,-0.0078,1.377
12270.00,7.485072,25.02543,-0.000178,24.016307,-0.0079,1.377
12272.00,7.484737,25.02483,-0.000177,24.016572,-0.0079,1.378
12274.00,7.484157,25.02474,-0.000178,24.016920,-0.0079,1.378
12276.00,7.483208,25.02377,-0.000177,24.016532,-0.0079,1.378
12278.00,7.483224,25.02350,-0.000178,24.016231,-0.0079,1.378
12280.00,7.483510,25.02454,-0.000178,24.017134,-0.0079,1.378
12282.00,7.482779,25.02469,-0.000178,24.016626,-0.0078,1.377
12284.00,7.482574,25.02489,-0.000178,24.016922,-0.0078,1.377
12286.00,7.483210,25.02497,-0.000178,24.016947,-0.0078,1.377
12288.00,7.483294,25.02557,-0.000178,24.016416,-0.0079,1.378
12290.00,7.483822,25.02550,-0.000179,24.016247,-0.0079,1.378
12292.00,7.482900,25.02564,-0.000179,24.016479,-0.0079,1.378
12294.00,7.482963,25.02497,-0.000179,24.016115,-0.0079,1.378
12296.00,7.482395,25.02494,-0.000179,24.016066,-0.0079,1.377
12298.00,7.482576,25.02484,-0.000179,24.016987,-0.0079,1.378
12300.00,7.482095,25.02484,-0.000178,24.017014,-0.0079,1.378
12302.00,7.483059,25.02460,-0.000178,24.017195,-0.0079,1.378
12304.00,7.483481,25.02470,-0.000177,24.016746,-0.0079,1.378
12306.00,7.483497,25.02455,-0.000178,24.016851,-0.0079,1.378
12308.00,7.483677,25.02453,-0.000178,24.016953,-0.0079,1.378
12310.00,7.483097,25.02439,-0.000178,24.016572,-0.0079,1.378
12312.00,7.482128,25.02390,-0.000178,24.017335,-0.0078,1.378
12314.00,7.481057,25.02434,-0.000177,24.016833,-0.0079,1.378
12316.00,7.481430,25.02383,-0.000176,24.016771,-0.0079,1.378
12318.00,7.482110,25.02448,-0.000175,24.016325,-0.0079,1.377
12320.00,7.482972,25.02443,-0.000177,24.016514,-0.0079,1.378
12322.00,7.483119,25.02472,-0.000177,24.017163,-0.0079,1.378
12324.00,7.482441,25.02413,-0.000177,24.016764,-0.0079,1.378
12326.00,7.481663,25.02353,-0.000178,24.016954,-0.0079,1.378
12328.00,7.481174,25.02419,-0.000179,24.017397,-0.0079,1.379
12330.00,7.482558,25.02373,-0.000178,24.016809,-0.0078,1.378
12332.00,7.483163,25.02346,-0.000176,24.017195,-0.0079,1.377
12334.00,7.482667,25.02363,-0.000175,24.016724,-0.0078,1.377
12336.00,7.482197,25.02392,-0.000178,24.016581,-0.0078,1.378
12338.00,7.482981,25.02402,-0.000178,24.016793,-0.0079,1.379
12340.00,7.483112,25.02315,-0.000178,24.016536,-0.0079,1.379
12342.00,7.482523,25.02341,-0.000177,24.016382,-0.0078,1.378
12344.00,7.482571,25.02421,-0.000177,24.016802,-0.0079,1.377
12346.00,7.482646,25.02375,-0.000177,24.016623,-0.0079,1.377
12348.00,7.482844,25.02366,-0.000178,24.016789,-0.0079,1.378
12350.00,7.483498,25.02351,-0.000177,24.016679,-0.0079,1.378
12352.00,7.483646,25.02423,-0.000177,24.017741,-0.0079,1.378
12354.00,7.483056,25.02427,-0.000177,24.016398,-0.0078,1.378
12356.00,7.482367,25.02363,-0.000179,24.016855,-0.0079,1.378
12358.00,7.482850,25.02419,-0.000177,24.016624,-0.0079,1.378
12360.00,7.482211,25.02423,-0.000177,24.016237,-0.0079,1.377
12362.00,7.481907,25.02419,-0.000177,24.016924,-0.0079,1.378
12364.00,7.482283,25.02453,-0.000177,24.017040,-0.0079,1.378
12366.00,7.482785,25.02473,-0.000177,24.016867,-0.0079,1.378
12368.00,7.482424,25.02512,-0.000178,24.016655,-0.0079,1.378
12370.00,7.481983,25.02429,-0.000177,24.016940,-0.0079,1.377
12372.00,7.481932,25.02439,-0.000177,24.017201,-0.0079,1.378
12374.00,7.482042,25.02391,-0.000177,24.016527,-0.0079,1.378
12376.00,7.482156,25.02429,-0.000178,24.016356,-0.0079,1.378
12378.00,7.482706,25.02462,-0.000178,24.016708,-0.0079,1.378
12380.00,7.482112,25.02418,-0.000178,24.016617,-0.0078,1.378
12382.00,7.482372,25.02491,-0.000177,24.016606,-0.0078,1.378
12384.00,7.483066,25.02445,-0.000178,24.017261,-0.0078,1.378
12386.00,7.482938,25.02505,-0.000178,24.017078,-0.0078,1.377
12388.00,7.483096,25.02515,-0.000177,24.016443,-0.0079,1.378
12390.00,7.482619,25.02583,-0.000177,24.017166,-0.0079,1.378
12392.00,7.481699,25.02526,-0.000177,24.016862,-0.0079,1.378
12394.00,7.481417,25.02475,-0.000176,24.016907,-0.0078,1.378
12396.00,7.482638,25.02520,-0.000177,24.017177,-0.0079,1.378
12398.00,7.482798,25.02549,-0.000177,24.017567,-0.0079,1.378
12400.00,7.482357,25.02572,-0.000177,24.017350,-0.0079,1.378
12402.00,7.482413,25.02541,-0.000177,24.017043,-0.0079,1.379
12404.00,7.481448,25.02507,-0.000176,24.017295,-0.0079,1.378
12406.00,7.481777,25.02551,-0.000177,24.017021,-0.0079,1.378
12408.00,7.482274,25.02559,-0.000177,24.016974,-0.0079,1.378
12410.00,7.482002,25.02446,-0.000177,24.017308,-0.0078,1.378
12412.00,7.482083,25.02513,-0.000177,24.017864,-0.0078,1.378
12414.00,7.482134,25.02528,-0.000178,24.017518,-0.0078,1.378
12416.00,7.481875,25.02522,-0.000178,24.016731,-0.0079,1.378
12418.00,7.481686,25.02561,-0.000177,24.017148,-0.0078,1.378
12420.00,7.481260,25.02527,-0.000176,24.016869,-0.0079,1.378
12422.00,7.481436,25.02533,-0.000176,24.017119,-0.0079,1.379
12424.00,7.481159,25.02528,-0.000177,24.016791,-0.0078,1.378
12426.00,7.481120,25.02495,-0.000176,24.017107,-0.0078,1.377
12428.00,7.480582,25.02473,-0.000176,24.016617,-0.0079,1.378
12430.00,7.480403,25.02475,-0.000176,24.017357,-0.0079,1.378
12432.00,7.480348,25.02463,-0.000177,24.017266,-0.0078,1.378
12434.00,7.481284,25.02503,-0.000177,24.017161,-0.0078,1.378
12436.00,7.481872,25.02619,-0.000177,24.016548,-0.0078,1.378
12438.00,7.482310,25.02533,-0.000177,24.017176,-0.0078,1.378
12440.00,7.481841,25.02502,-0.000177,24.017308,-0.0078,1.378
12442.00,7.481182,25.02507,-0.000177,24.017768,-0.0079,1.378
12444.00,7.482044,25.02517,-0.000177,24.017524,-0.0079,1.378
12446.00,7.483452,25.02558,-0.000177,24.016915,-0.0078,1.378
12448.00,7.482959,25.02567,-0.000177,24.016922,-0.0078,1.378
12450.00,7.481458,25.02511,-0.000178,24.016353,-0.0079,1.378
12452.00,7.481034,25.02584,-0.000178,24.016628,-0.0079,1.378
12454.00,7.482406,25.02509,-0.000177,24.017455,-0.0078,1.378
12456.00,7.482367,25.02477,-0.000176,24.017018,-0.0078,1.378
12458.00,7.482712,25.02584,-0.000178,24.017105,-0.0079,1.378
12460.00,7.482725,25.02549,-0.000178,24.016851,-0.0078,1.379
12462.00,7.482020,25.02518,-0.000177,24.017005,-0.0078,1.378
12464.00,7.481283,25.02535,-0.000175,24.017270,-0.0078,1.378
12466.00,7.481404,25.02529,-0.000176,24.017224,-0.0078,1.378
12468.00,7.482192,25.02562,-0.000177,24.017480,-0.0078,1.378
12470.00,7.482632,25.02583,-0.000176,24.017205,-0.0078,1.378
12472.00,7.482571,25.02518,-0.000175,24.017250,-0.0078,1.378
12474.00,7.482396,25.02534,-0.000176,24.017482,-0.0078,1.378
12476.00,7.482220,25.02485,-0.000177,24.016962,-0.0078,1.378
12478.00,7.481561,25.02489,-0.000177,24.017161,-0.0078,1.379
12480.00,7.481677,25.02488,-0.000177,24.016693,-0.0079,1.378
12482.00,7.481966,25.02511,-0.000176,24.017426,-0.0079,1.378
12484.00,7.481999,25.02512,-0.000177,24.017089,-0.0078,1.379
12486.00,7.482305,25.02505,-0.000177,24.017157,-0.0078,1.378
12488.00,7.482564,25.02444,-0.000177,24.017185,-0.0078,1.378
12490.00,7.483018,25.02394,-0.000178,24.016898,-0.0079,1.378
12492.00,7.483851,25.02407,-0.000177,24.017814,-0.0078,1.378
12494.00,7.483377,25.02403,-0.000177,24.017177,-0.0078,1.378
12496.00,7.483822,25.02475,-0.000178,24.017166,-0.0079,1.379
12498.00,7.483940,25.02382,-0.000178,24.016808,-0.0079,1.378
12500.00,7.483112,25.02422,-0.000178,24.017192,-0.0078,1.379
12502.00,7.481995,25.02403,-0.000177,24.017132,-0.0078,1.379
12504.00,7.482094,25.02462,-0.000177,24.017147,-0.0079,1.378
12506.00,7.481287,25.02550,-0.000177,24.017879,-0.0079,1.378
12508.00,7.480512,25.02508,-0.000177,24.017486,-0.0079,1.378
12510.00,7.480401,25.02486,-0.000176,24.017718,-0.0078,1.379
12512.00,7.480523,25.02425,-0.000176,24.017045,-0.0078,1.378
12514.00,7.480001,25.02429,-0.000177,24.017156,-0.0078,1.378
12516.00,7.480598,25.02426,-0.000176,24.016915,-0.0079,1.379
12518.00,7.480294,25.02449,-0.000177,24.017166,-0.0078,1.379
12520.00,7.480259,25.02485,-0.000176,24.016895,-0.0078,1.378
12522.00,7.480785,25.02505,-0.000177,24.016949,-0.0078,1.379
12524.00,7.480332,25.02488,-0.000177,24.016826,-0.0078,1.379
12526.00,7.480144,25.02505,-0.000177,24.017112,-0.0078,1.378
12528.00,7.480309,25.02566,-0.000176,24.016719,-0.0079,1.378
12530.00,7.480206,25.02512,-0.000177,24.016338,-0.0079,1.378
12532.00,7.480229,25.02510,-0.000178,24.016619,-0.0079,1.378
12534.00,7.480651,25.02493,-0.000177,24.016855,-0.0078,1.378
12536.00,7.480729,25.02510,-0.000177,24.016797,-0.0078,1.379
12538.00,7.480921,25.02491,-0.000177,24.017125,-0.0078,1.378
12540.00,7.481002,25.02532,-0.000176,24.017384,-0.0078,1.378
12542.00,7.480681,25.02531,-0.000176,24.017505,-0.0079,1.378
12544.00,7.480660,25.02517,-0.000177,24.016942,-0.0079,1.378
12546.00,7.481111,25.02532,-0.000176,24.017333,-0.0079,1.378
12548.00,7.481039,25.02533,-0.000176,24.017324,-0.0078,1.378
12550.00,7.480553,25.02534,-0.000177,24.017785,-0.0078,1.379
12552.00,7.480594,25.02538,-0.000176,24.017139,-0.0078,1.379
12554.00,7.480427,25.02509,-0.000177,24.017255,-0.0078,1.378
12556.00,7.480024,25.02503,-0.000176,24.017067,-0.0079,1.378
12558.00,7.479779,25.02480,-0.000178,24.017246,-0.0079,1.379
12560.00,7.479422,25.02446,-0.000178,24.017194,-0.0079,1.378
12562.00,7.479292,25.02422,-0.000177,24.017244,-0.0078,1.378
12564.00,7.479315,25.02417,-0.000178,24.017130,-0.0078,1.379
12566.00,7.479235,25.02417,-0.000177,24.016668,-0.0078,1.379
12568.00,7.478860,25.02497,-0.000178,24.016771,-0.0078,1.379
12570.00,7.478872,25.02503,-0.000178,24.017130,-0.0079,1.378
12572.00,7.478964,25.02473,-0.000178,24.017244,-0.0079,1.379
12574.00,7.479204,25.02497,-0.000178,24.016704,-0.0079,1.378
12576.00,7.479338,25.02456,-0.000177,24.016200,-0.0079,1.378
12578.00,7.480101,25.02560,-0.000177,24.016886,-0.0079,1.378
12580.00,7.479543,25.02459,-0.000177,24.017036,-0.0079,1.378
12582.00,7.479905,25.02535,-0.000177,24.016945,-0.0078,1.378
12584.00,7.480143,25.02543,-0.000177,24.016702,-0.0079,1.378
12586.00,7.480905,25.02576,-0.000177,24.016150,-0.0079,1.378
12588.00,7.481017,25.02623,-0.000176,24.016947,-0.0079,1.378
12590.00,7.481406,25.02712,-0.000178,24.017223,-0.0079,1.378
12592.00,7.481021,25.02674,-0.000178,24.017241,-0.0078,1.378
12594.00,7.481390,25.02687,-0.000178,24.016973,-0.0079,1.379
12596.00,7.482051,25.02663,-0.000177,24.016721,-0.0079,1.378
12598.00,7.482057,25.02693,-0.000177,24.017692,-0.0079,1.378
12600.00,7.481346,25.02708,-0.000177,24.017040,-0.0079,1.378
12602.00,7.480605,25.02599,-0.000176,24.017190,-0.0079,1.379
12604.00,7.480536,25.02574,-0.000177,24.017388,-0.0078,1.379
@21,12.0000,24.0
12606.00,7.480592,25.02595,-0.000177,24.016177,-0.0079,1.378
12608.00,7.477359,25.02544,-0.000178,24.017043,-0.0079,1.378
12610.00,7.468333,25.02647,-0.000178,24.016949,-0.0078,1.378
12612.00,7.455500,25.02655,-0.000177,24.016780,-0.0079,1.377
12614.00,7.440610,25.02626,-0.000176,24.017108,-0.0078,1.377
12616.00,7.429938,25.02591,-0.000175,24.017600,-0.0078,1.378
12618.00,7.424330,25.02580,-0.000177,24.016915,-0.0079,1.378
12620.00,7.420269,25.02543,-0.000177,24.017496,-0.0079,1.380
12622.00,7.417472,25.02533,-0.000178,24.017413,-0.0079,1.380
12624.00,7.415319,25.02585,-0.000178,24.016976,-0.0079,1.379
12626.00,7.412653,25.02605,-0.000179,24.016994,-0.0078,1.380
12628.00,7.410770,25.02596,-0.000178,24.017197,-0.0079,1.380
12630.00,7.410948,25.02587,-0.000178,24.016849,-0.0079,1.380
12632.00,7.415384,25.02537,-0.000178,24.017194,-0.0079,1.380
12634.00,7.424616,25.02570,-0.000179,24.017157,-0.0079,1.380
12636.00,7.439030,25.02579,-0.000178,24.016789,-0.0079,1.381
12638.00,7.454273,25.02621,-0.000178,24.016454,-0.0079,1.381
12640.00,7.464730,25.02632,-0.000178,24.016728,-0.0079,1.380
12642.00,7.471837,25.02565,-0.000178,24.016621,-0.0078,1.379
12644.00,7.476382,25.02533,-0.000177,24.017529,-0.0079,1.379
12646.00,7.480050,25.02584,-0.000175,24.016992,-0.0078,1.379
12648.00,7.484626,25.02592,-0.000176,24.016851,-0.0079,1.379
12650.00,7.487725,25.02588,-0.000177,24.017382,-0.0078,1.378
12652.00,7.489730,25.02597,-0.000176,24.017299,-0.0078,1.379
12654.00,7.491840,25.02558,-0.000177,24.017056,-0.0078,1.379
12656.00,7.494063,25.02592,-0.000176,24.017067,-0.0078,1.379
12658.00,7.497075,25.02644,-0.000177,24.017282,-0.0079,1.378
12660.00,7.499180,25.02627,-0.000176,24.017168,-0.0078,1.378
12662.00,7.501247,25.02633,-0.000177,24.017232,-0.0078,1.378
12664.00,7.503640,25.02650,-0.000177,24.017217,-0.0079,1.379
12666.00,7.505834,25.02592,-0.000177,24.017143,-0.0078,1.379
12668.00,7.508777,25.02591,-0.000177,24.016974,-0.0078,1.379
12670.00,7.510293,25.02548,-0.000179,24.016710,-0.0079,1.378
12672.00,7.511150,25.02670,-0.000177,24.016608,-0.0078,1.379
12674.00,7.512661,25.02709,-0.000178,24.016985,-0.0078,1.379
12676.00,7.514917,25.02689,-0.000177,24.016985,-0.0078,1.379
12678.00,7.516551,25.02659,-0.000176,24.017794,-0.0078,1.378
12680.00,7.517637,25.02605,-0.000177,24.017163,-0.0079,1.378
12682.00,7.517824,25.02688,-0.000177,24.016498,-0.0079,1.379
12684.00,7.516659,25.02676,-0.000178,24.016492,-0.0079,1.379
12686.00,7.516844,25.02668,-0.000178,24.016644,-0.0079,1.379
12688.00,7.516631,25.02674,-0.000178,24.016175,-0.0079,1.379
12690.00,7.516286,25.02662,-0.000177,24.016849,-0.0078,1.379
12692.00,7.516152,25.02631,-0.000176,24.016847,-0.0079,1.378
12694.00,7.514951,25.02687,-0.000176,24.016599,-0.0079,1.379
12696.00,7.513178,25.02661,-0.000177,24.017152,-0.0079,1.379
12698.00,7.511994,25.02678,-0.000177,24.017346,-0.0078,1.378
12700.00,7.512178,25.02648,-0.000177,24.016873,-0.0079,1.379
12702.00,7.511163,25.02666,-0.000179,24.016987,-0.0079,1.379
12704.00,7.509893,25.02796,-0.000179,24.017212,-0.0079,1.378
12706.00,7.509054,25.02780,-0.000178,24.016953,-0.0079,1.379
12708.00,7.508765,25.02745,-0.000179,24.016858,-0.0079,1.379
12710.00,7.508709,25.02805,-0.000178,24.016746,-0.0079,1.379
12712.00,7.507775,25.02729,-0.000178,24.016572,-0.0079,1.378
12714.00,7.507209,25.02698,-0.000177,24.016818,-0.0078,1.379
12716.00,7.506740,25.02766,-0.000178,24.016953,-0.0079,1.379
12718.00,7.506187,25.02810,-0.000178,24.016648,-0.0079,1.379
12720.00,7.505139,25.02780,-0.000178,24.016962,-0.0078,1.378
12722.00,7.505713,25.02775,-0.000177,24.017020,-0.0079,1.378
12724.00,7.504875,25.02717,-0.000177,24.016675,-0.0079,1.379
12726.00,7.504109,25.02734,-0.000178,24.017418,-0.0079,1.379
12728.00,7.503525,25.02742,-0.000178,24.016461,-0.0079,1.380
12730.00,7.503334,25.02799,-0.000178,24.016675,-0.0079,1.379
12732.00,7.502667,25.02756,-0.000179,24.016577,-0.0079,1.379
12734.00,7.501875,25.02710,-0.000179,24.016853,-0.0079,1.379
12736.00,7.501969,25.02749,-0.000178,24.016884,-0.0078,1.378
12738.00,7.500717,25.02776,-0.000177,24.016420,-0.0079,1.379
12740.00,7.499425,25.02740,-0.000178,24.017041,-0.0079,1.379
12742.00,7.499484,25.02770,-0.000177,24.017489,-0.0079,1.378
12744.00,7.499798,25.02797,-0.000177,24.017408,-0.0079,1.379
12746.00,7.499012,25.02832,-0.000177,24.016717,-0.0079,1.379
12748.00,7.498607,25.02767,-0.000178,24.016771,-0.0079,1.379
12750.00,7.498011,25.02811,-0.000178,24.016510,-0.0079,1.379
12752.00,7.497328,25.02844,-0.000178,24.017016,-0.0079,1.379
12754.00,7.496596,25.02835,-0.000179,24.016597,-0.0079,1.379
12756.00,7.496178,25.02827,-0.000178,24.016621,-0.0079,1.378
12758.00,7.494455,25.02824,-0.000179,24.016728,-0.0079,1.379
12760.00,7.494048,25.02784,-0.000177,24.016867,-0.0078,1.378
12762.00,7.494313,25.02842,-0.000177,24.016759,-0.0078,1.379
12764.00,7.494133,25.02844,-0.000178,24.017052,-0.0079,1.379
12766.00,7.493723,25.02795,-0.000177,24.017132,-0.0079,1.379
12768.00,7.493780,25.02824,-0.000178,24.016895,-0.0079,1.380
12770.00,7.494028,25.02759,-0.000178,24.016947,-0.0079,1.380
12772.00,7.493430,25.02830,-0.000179,24.016369,-0.0079,1.380
12774.00,7.492380,25.02764,-0.000179,24.016880,-0.0079,1.379
12776.00,7.492908,25.02842,-0.000178,24.016855,-0.0079,1.379
12778.00,7.492544,25.02831,-0.000178,24.016512,-0.0079,1.379
12780.00,7.492037,25.02721,-0.000178,24.016878,-0.0078,1.379
12782.00,7.491324,25.02721,-0.000178,24.016750,-0.0079,1.379
12784.00,7.490624,25.02732,-0.000178,24.016858,-0.0079,1.379
12786.00,7.491357,25.02752,-0.000179,24.016949,-0.0079,1.380
12788.00,7.491885,25.02760,-0.000179,24.016706,-0.0079,1.379
12790.00,7.490545,25.02818,-0.000178,24.016421,-0.0079,1.379
12792.00,7.490385,25.02805,-0.000178,24.017293,-0.0079,1.379
12794.00,7.490682,25.02824,-0.000178,24.017243,-0.0078,1.379
12796.00,7.489093,25.02750,-0.000177,24.017504,-0.0079,1.379
12798.00,7.488050,25.02773,-0.000177,24.017509,-0.0079,1.379
12800.00,7.486929,25.02728,-0.000178,24.016951,-0.0079,1.379
12802.00,7.488041,25.02811,-0.000179,24.016798,-0.0079,1.380
12804.00,7.488107,25.02713,-0.000179,24.017301,-0.0079,1.379
12806.00,7.488758,25.02814,-0.000178,24.017172,-0.0079,1.379
12808.00,7.487225,25.02832,-0.000178,24.016048,-0.0079,1.379
12810.00,7.487434,25.02810,-0.000178,24.016507,-0.0079,1.379
12812.00,7.487622,25.02811,-0.000178,24.016450,-0.0079,1.380
12814.00,7.487917,25.02765,-0.000179,24.016563,-0.0079,1.380
12816.00,7.488146,25.02743,-0.000177,24.017065,-0.0078,1.379
12818.00,7.488327,25.02753,-0.000178,24.017130,-0.0079,1.380
12820.00,7.488033,25.02744,-0.000178,24.016675,-0.0079,1.379
12822.00,7.488188,25.02732,-0.000178,24.016664,-0.0079,1.379
12824.00,7.488130,25.02796,-0.000177,24.017032,-0.0079,1.379
12826.00,7.487939,25.02824,-0.000178,24.017612,-0.0079,1.379
12828.00,7.487850,25.02772,-0.000179,24.017139,-0.0079,1.379
12830.00,7.488020,25.02744,-0.000178,24.017150,-0.0079,1.379
12832.00,7.487679,25.02763,-0.000178,24.016998,-0.0078,1.380
12834.00,7.487447,25.02801,-0.000178,24.016188,-0.0079,1.379
12836.00,7.486947,25.02780,-0.000177,24.016423,-0.0079,1.380
12838.00,7.485821,25.02808,-0.000178,24.016797,-0.0079,1.379
12840.00,7.485662,25.02823,-0.000177,24.016953,-0.0078,1.379
12842.00,7.485413,25.02863,-0.000178,24.016605,-0.0079,1.380
12844.00,7.485227,25.02784,-0.000177,24.016438,-0.0079,1.379
12846.00,7.485573,25.02748,-0.000177,24.016956,-0.0079,1.379
12848.00,7.485400,25.02712,-0.000177,24.017292,-0.0079,1.380
12850.00,7.485706,25.02743,-0.000177,24.016907,-0.0079,1.380
12852.00,7.486208,25.02700,-0.000177,24.016485,-0.0079,1.379
12854.00,7.486141,25.02662,-0.000177,24.016668,-0.0079,1.379
12856.00,7.486270,25.02716,-0.000178,24.016521,-0.0079,1.380
12858.00,7.485332,25.02719,-0.000178,24.016432,-0.0079,1.380
12860.00,7.484162,25.02686,-0.000179,24.016896,-0.0079,1.380
12862.00,7.483462,25.02740,-0.000177,24.017413,-0.0079,1.379
12864.00,7.483213,25.02729,-0.000177,24.016730,-0.0079,1.379
12866.00,7.484100,25.02750,-0.000177,24.016644,-0.0079,1.379
12868.00,7.484971,25.02751,-0.000178,24.016702,-0.0079,1.380
12870.00,7.484335,25.02816,-0.000178,24.016924,-0.0079,1.379
12872.00,7.483836,25.02728,-0.000177,24.016706,-0.0079,1.379
12874.00,7.483804,25.02682,-0.000178,24.017589,-0.0079,1.379
12876.00,7.483427,25.02677,-0.000178,24.017139,-0.0079,1.379
12878.00,7.484013,25.02723,-0.000178,24.016791,-0.0079,1.380
12880.00,7.485066,25.02800,-0.000178,24.016385,-0.0079,1.380
12882.00,7.484712,25.02751,-0.000178,24.017032,-0.0078,1.380
12884.00,7.483974,25.02762,-0.000178,24.016940,-0.0079,1.379
12886.00,7.483705,25.02785,-0.000178,24.017214,-0.0079,1.380
12888.00,7.483805,25.02772,-0.000177,24.017096,-0.0078,1.379
12890.00,7.484676,25.02718,-0.000178,24.016985,-0.0078,1.379
12892.00,7.485517,25.02665,-0.000178,24.017272,-0.0079,1.379
12894.00,7.485073,25.02730,-0.000177,24.017014,-0.0079,1.380
12896.00,7.483701,25.02708,-0.000177,24.016432,-0.0079,1.380
12898.00,7.484423,25.02717,-0.000177,24.017067,-0.0078,1.380
12900.00,7.484579,25.02717,-0.000179,24.016715,-0.0078,1.379
12902.00,7.483475,25.02661,-0.000179,24.016583,-0.0078,1.379
12904.00,7.483549,25.02641,-0.000177,24.017012,-0.0078,1.379
12906.00,7.483667,25.02654,-0.000178,24.017190,-0.0078,1.379
12908.00,7.484524,25.02767,-0.000177,24.016233,-0.0079,1.379
12910.00,7.484667,25.02770,-0.000177,24.016973,-0.0079,1.380
12912.00,7.484493,25.02751,-0.000177,24.015950,-0.0078,1.380
12914.00,7.484636,25.02739,-0.000178,24.017072,-0.0079,1.380
12916.00,7.484499,25.02746,-0.000178,24.017061,-0.0079,1.379
12918.00,7.483657,25.02780,-0.000178,24.016701,-0.0079,1.380
12920.00,7.483746,25.02695,-0.000177,24.016608,-0.0078,1.380
12922.00,7.483826,25.02819,-0.000177,24.016416,-0.0079,1.379
12924.00,7.483893,25.02829,-0.000177,24.016918,-0.0079,1.379
12926.00,7.483321,25.02777,-0.000177,24.016777,-0.0079,1.379
12928.00,7.483860,25.02753,-0.000178,24.016818,-0.0079,1.380
12930.00,7.483540,25.02725,-0.000177,24.017148,-0.0079,1.380
12932.00,7.483573,25.02758,-0.000178,24.017435,-0.0079,1.380
12934.00,7.484022,25.02733,-0.000177,24.016623,-0.0079,1.379
12936.00,7.484429,25.02740,-0.000177,24.016371,-0.0079,1.379
12938.00,7.484465,25.02764,-0.000176,24.016934,-0.0079,1.380
12940.00,7.484401,25.02818,-0.000177,24.017333,-0.0078,1.380
12942.00,7.484164,25.02833,-0.000178,24.016545,-0.0079,1.380
12944.00,7.484348,25.02857,-0.000178,24.016684,-0.0079,1.379
12946.00,7.483703,25.02776,-0.000177,24.017221,-0.0079,1.380
12948.00,7.482938,25.02726,-0.000178,24.016838,-0.0079,1.380
12950.00,7.482120,25.02686,-0.000178,24.016668,-0.0079,1.380
12952.00,7.482745,25.02764,-0.000178,24.016847,-0.0079,1.380
12954.00,7.482406,25.02716,-0.000177,24.016690,-0.0079,1.380
12956.00,7.482230,25.02730,-0.000178,24.017108,-0.0079,1.380
12958.00,7.481903,25.02762,-0.000177,24.017194,-0.0079,1.380
12960.00,7.482174,25.02755,-0.000178,24.016539,-0.0079,1.380
12962.00,7.481443,25.02745,-0.000178,24.016692,-0.0079,1.380
12964.00,7.481773,25.02690,-0.000178,24.016276,-0.0079,1.380
12966.00,7.483009,25.02732,-0.000178,24.017023,-0.0079,1.380
12968.00,7.482879,25.02790,-0.000177,24.016760,-0.0079,1.380
12970.00,7.482346,25.02784,-0.000178,24.016525,-0.0079,1.380
12972.00,7.481706,25.02746,-0.000178,24.017143,-0.0079,1.379
12974.00,7.481360,25.02799,-0.000177,24.016904,-0.0079,1.380
12976.00,7.482275,25.02781,-0.000178,24.017393,-0.0079,1.380
12978.00,7.482902,25.02820,-0.000178,24.017192,-0.0079,1.380
12980.00,7.483615,25.02851,-0.000177,24.017069,-0.0079,1.380
12982.00,7.484311,25.02875,-0.000176,24.017205,-0.0079,1.379
12984.00,7.484629,25.02868,-0.000177,24.016693,-0.0079,1.380
12986.00,7.484206,25.02875,-0.000177,24.016762,-0.0078,1.380
12988.00,7.484221,25.02772,-0.000178,24.017203,-0.0078,1.380
12990.00,7.484488,25.02876,-0.000178,24.016541,-0.0079,1.379
12992.00,7.483776,25.02885,-0.000178,24.016672,-0.0078,1.380
12994.00,7.483315,25.02828,-0.000177,24.016951,-0.0078,1.380
12996.00,7.484030,25.02789,-0.000177,24.016802,-0.0079,1.380
12998.00,7.484216,25.02685,-0.000177,24.017317,-0.0079,1.379
13000.00,7.483348,25.02787,-0.000178,24.016193,-0.0078,1.380
13002.00,7.483205,25.02768,-0.000178,24.016722,-0.0078,1.380
13004.00,7.483127,25.02825,-0.000177,24.017230,-0.0078,1.380
13006.00,7.483721,25.02760,-0.000177,24.017214,-0.0079,1.380
13008.00,7.483781,25.02769,-0.000178,24.017159,-0.0078,1.379
13010.00,7.483812,25.02808,-0.000176,24.016862,-0.0079,1.379
13012.00,7.483837,25.02832,-0.000176,24.017054,-0.0079,1.380
13014.00,7.484227,25.02830,-0.000176,24.016628,-0.0078,1.379
13016.00,7.484984,25.02758,-0.000176,24.016623,-0.0079,1.380
13018.00,7.484570,25.02821,-0.000179,24.016739,-0.0079,1.380
13020.00,7.483812,25.02755,-0.000177,24.016273,-0.0079,1.379
13022.00,7.483505,25.02734,-0.000177,24.016998,-0.0079,1.379
13024.00,7.484069,25.02791,-0.000176,24.016701,-0.0079,1.380
13026.00,7.483505,25.02781,-0.000175,24.017143,-0.0079,1.380
13028.00,7.483185,25.02845,-0.000175,24.017498,-0.0078,1.380
13030.00,7.482710,25.02865,-0.000177,24.017466,-0.0079,1.379
13032.00,7.482171,25.02858,-0.000178,24.016907,-0.0078,1.380
13034.00,7.482135,25.02926,-0.000177,24.017203,-0.0078,1.380
13036.00,7.482531,25.02945,-0.000178,24.017159,-0.0078,1.380
13038.00,7.482722,25.02868,-0.000177,24.016652,-0.0079,1.380
13040.00,7.482988,25.02832,-0.000178,24.017658,-0.0078,1.380
13042.00,7.482779,25.02855,-0.000177,24.016929,-0.0079,1.379
13044.00,7.483046,25.02743,-0.000176,24.016713,-0.0079,1.379
13046.00,7.483282,25.02831,-0.000176,24.017313,-0.0079,1.380
13048.00,7.482969,25.02846,-0.000177,24.017302,-0.0079,1.380
13050.00,7.482612,25.02861,-0.000179,24.016641,-0.0079,1.380
13052.00,7.482267,25.02821,-0.000177,24.017016,-0.0079,1.380
13054.00,7.482367,25.02699,-0.000177,24.017141,-0.0079,1.379
13056.00,7.482946,25.02686,-0.000177,24.017698,-0.0078,1.380
13058.00,7.483136,25.02720,-0.000178,24.016603,-0.0079,1.380
13060.00,7.482385,25.02773,-0.000179,24.017304,-0.0079,1.380
13062.00,7.481991,25.02658,-0.000177,24.017674,-0.0079,1.379
13064.00,7.482011,25.02762,-0.000177,24.016583,-0.0079,1.380
13066.00,7.481035,25.02709,-0.000178,24.017473,-0.0078,1.380
13068.00,7.481468,25.02805,-0.000177,24.017331,-0.0079,1.380
13070.00,7.480911,25.02768,-0.000177,24.017069,-0.0079,1.380
13072.00,7.481233,25.02782,-0.000177,24.017025,-0.0078,1.380
13074.00,7.482396,25.02757,-0.000178,24.016924,-0.0078,1.379
13076.00,7.482582,25.02806,-0.000178,24.016858,-0.0079,1.379
13078.00,7.482638,25.02772,-0.000178,24.016851,-0.0079,1.380
13080.00,7.482200,25.02763,-0.000178,24.016121,-0.0079,1.379
13082.00,7.481493,25.02815,-0.000176,24.017127,-0.0079,1.380
13084.00,7.482156,25.02783,-0.000177,24.017009,-0.0079,1.380
13086.00,7.483614,25.02750,-0.000178,24.017342,-0.0078,1.380
13088.00,7.482955,25.02802,-0.000178,24.017433,-0.0079,1.380
13090.00,7.482343,25.02779,-0.000177,24.017224,-0.0078,1.380
13092.00,7.482502,25.02849,-0.000178,24.016791,-0.0078,1.380
13094.00,7.482320,25.02715,-0.000179,24.017078,-0.0079,1.380
13096.00,7.482014,25.02780,-0.000178,24.016398,-0.0079,1.379
13098.00,7.482546,25.02810,-0.000177,24.016458,-0.0079,1.379
13100.00,7.482384,25.02754,-0.000177,24.017228,-0.0079,1.380
13102.00,7.482595,25.02741,-0.000177,24.016592,-0.0079,1.380
13104.00,7.483351,25.02808,-0.000177,24.016726,-0.0079,1.380
13106.00,7.482811,25.02800,-0.000179,24.016853,-0.0079,1.380
13108.00,7.482536,25.02799,-0.000178,24.016768,-0.0079,1.380
13110.00,7.482379,25.02824,-0.000177,24.016904,-0.0079,1.380
13112.00,7.481634,25.02797,-0.000179,24.017089,-0.0079,1.380
13114.00,7.481476,25.02815,-0.000177,24.016318,-0.0079,1.380
13116.00,7.482083,25.02822,-0.000176,24.016579,-0.0079,1.380
13118.00,7.482959,25.02859,-0.000178,24.017145,-0.0079,1.380
13120.00,7.483367,25.02842,-0.000178,24.017527,-0.0079,1.380
13122.00,7.483124,25.02795,-0.000178,24.016305,-0.0079,1.380
13124.00,7.483396,25.02870,-0.000177,24.017420,-0.0079,1.380
13126.00,7.482113,25.02866,-0.000178,24.016871,-0.0079,1.380
13128.00,7.481867,25.02864,-0.000178,24.016329,-0.0079,1.380
13130.00,7.482590,25.02858,-0.000178,24.016755,-0.0079,1.380
13132.00,7.482525,25.02949,-0.000177,24.016507,-0.0078,1.380
13134.00,7.482174,25.02843,-0.000178,24.016989,-0.0078,1.380
13136.00,7.482489,25.02904,-0.000178,24.017208,-0.0079,1.380
13138.00,7.482433,25.02879,-0.000177,24.016974,-0.0079,1.380
13140.00,7.482198,25.02953,-0.000177,24.016512,-0.0079,1.380
13142.00,7.482893,25.02916,-0.000177,24.016969,-0.0079,1.380
13144.00,7.482616,25.02880,-0.000177,24.016911,-0.0079,1.379
13146.00,7.481005,25.02885,-0.000177,24.017235,-0.0078,1.380
13148.00,7.480710,25.02892,-0.000178,24.016936,-0.0079,1.380
13150.00,7.480485,25.02944,-0.000177,24.016634,-0.0079,1.380
13152.00,7.480525,25.02904,-0.000178,24.016889,-0.0079,1.380
13154.00,7.480915,25.02971,-0.000177,24.017107,-0.0079,1.380
13156.00,7.480823,25.02922,-0.000178,24.017074,-0.0079,1.380
13158.00,7.480905,25.02876,-0.000177,24.016577,-0.0079,1.380
13160.00,7.480389,25.02905,-0.000177,24.017391,-0.0079,1.380
13162.00,7.480832,25.02916,-0.000178,24.016211,-0.0079,1.380
13164.00,7.480999,25.02811,-0.000178,24.016889,-0.0078,1.380
13166.00,7.481649,25.02798,-0.000178,24.016824,-0.0079,1.380
13168.00,7.481551,25.02823,-0.000178,24.016518,-0.0079,1.380
13170.00,7.480551,25.02788,-0.000178,24.016682,-0.0079,1.380
13172.00,7.480333,25.02832,-0.000177,24.017078,-0.0079,1.380
13174.00,7.480043,25.02858,-0.000177,24.016976,-0.0079,1.380
13176.00,7.480280,25.02793,-0.000177,24.016579,-0.0079,1.380
13178.00,7.480514,25.02804,-0.000178,24.016490,-0.0079,1.380
13180.00,7.479523,25.02859,-0.000177,24.016385,-0.0079,1.380
13182.00,7.479572,25.02863,-0.000178,24.017031,-0.0079,1.380
13184.00,7.480213,25.02882,-0.000179,24.016971,-0.0079,1.380
13186.00,7.480312,25.02838,-0.000177,24.017141,-0.0078,1.381
13188.00,7.480559,25.02752,-0.000177,24.016951,-0.0079,1.380
13190.00,7.480073,25.02783,-0.000179,24.016938,-0.0079,1.380
13192.00,7.479591,25.02742,-0.000177,24.016873,-0.0078,1.380
13194.00,7.479926,25.02805,-0.000177,24.016869,-0.0078,1.379
13196.00,7.480216,25.02757,-0.000176,24.016925,-0.0079,1.380
13198.00,7.480061,25.02753,-0.000177,24.016465,-0.0078,1.380
13200.00,7.479809,25.02762,-0.000179,24.016606,-0.0079,1.380
13202.00,7.479102,25.02678,-0.000178,24.017569,-0.0078,1.380
13204.00,7.480329,25.02803,-0.000179,24.017424,-0.0078,1.380
@22,12.0000,24.0
13206.00,7.480699,25.02696,-0.000176,24.016750,-0.0079,1.379
13208.00,7.476551,25.02703,-0.000176,24.016833,-0.0079,1.380
13210.00,7.468365,25.02658,-0.000175,24.017263,-0.0079,1.379
13212.00,7.455892,25.02687,-0.000176,24.016084,-0.0079,1.379
13214.00,7.442106,25.02763,-0.000177,24.016764,-0.0079,1.379
13216.00,7.431030,25.02758,-0.000177,24.016808,-0.0078,1.380
13218.00,7.424847,25.02725,-0.000178,24.017074,-0.0078,1.380
13220.00,7.422006,25.02726,-0.000178,24.016481,-0.0079,1.381
13222.00,7.420532,25.02628,-0.000177,24.016797,-0.0079,1.381
13224.00,7.417730,25.02692,-0.000179,24.016572,-0.0079,1.381
13226.00,7.415198,25.02763,-0.000179,24.017003,-0.0078,1.381
13228.00,7.412883,25.02782,-0.000178,24.017538,-0.0078,1.381
13230.00,7.411726,25.02787,-0.000176,24.017185,-0.0078,1.381
13232.00,7.415695,25.02760,-0.000178,24.017243,-0.0078,1.381
13234.00,7.423879,25.02796,-0.000179,24.016811,-0.0079,1.383
13236.00,7.437450,25.02782,-0.000179,24.016750,-0.0079,1.382
13238.00,7.454134,25.02804,-0.000180,24.016565,-0.0079,1.382
13240.00,7.465692,25.02807,-0.000180,24.016978,-0.0079,1.381
13242.00,7.471714,25.02829,-0.000179,24.017183,-0.0078,1.381
13244.00,7.476029,25.02820,-0.000177,24.016577,-0.0079,1.380
13246.00,7.479225,25.02810,-0.000176,24.016909,-0.0078,1.379
13248.00,7.482960,25.02832,-0.000176,24.017221,-0.0078,1.381
13250.00,7.485172,25.02798,-0.000178,24.016797,-0.0079,1.380
13252.00,7.488205,25.02880,-0.000177,24.017473,-0.0079,1.380
[truncated: 53,471 more chars]
