# Supplementary material for: Hormonal steroids induce multidrug resistance and stress response genes in Neisseria gonorrhoeae by binding to MtrR
Source: Nat Commun. 2024 Feb 7;15:1153. doi: 10.1038/s41467-024-45195-1 (PMC10850145; doi:10.1038/s41467-024-45195-1)
Supplement: Supplementary file 6 — Source Data [file 41467_2024_45195_MOESM6_ESM.zip › Source Data/ITC/W136A/3P4MtrRW136A20221004.itc]

$ITC
$ 25 
$NOT
$ 25 
$ 600 
$ 199 
$ 8 
$ 2 
$ADCGainCode:  3 
$False,True,True
$ 2 , 4 , 600 , 2 
$ 12 , 24 , 600 , 2 
$ 12 , 24 , 600 , 2 
$ 12 , 24 , 600 , 2 
$ 12 , 24 , 600 , 2 
$ 12 , 24 , 600 , 2 
$ 12 , 24 , 600 , 2 
$ 12 , 24 , 600 , 2 
$ 12 , 24 , 600 , 2 
$ 12 , 24 , 600 , 2 
$ 12 , 24 , 600 , 2 
$ 12 , 24 , 600 , 2 
$ 12 , 24 , 600 , 2 
$ 12 , 24 , 600 , 2 
$ 12 , 24 , 600 , 2 
$ 12 , 24 , 600 , 2 
$ 12 , 24 , 600 , 2 
$ 12 , 24 , 600 , 2 
$ 12 , 24 , 600 , 2 
$ 12 , 24 , 600 , 2 
$ 12 , 24 , 600 , 2 
$ 12 , 24 , 600 , 2 
$ 12 , 24 , 600 , 2 
$ 12 , 24 , 600 , 2 
$ 12 , 24 , 600 , 2 
# 0 
# 0.2 
# 0.02 
# 1.4485 
# 25 
# 28.9316 
# 15.91949 
?
% VPITC12.10.1003
% 1.4485 
% 28.9316 
%-1.096232 , 100.1901 
% 0.443748 , 95.77349 
% 0.2232 
% 124.02 , 123.95 
% 1 , 80 
%-0.001812 , 0.055139 
% 0 , 8 
% 0 , 18 
% 104422       320637 
% 101.8 
% 260 , 310 , 470 , 530 
% 0.08632 ,-0.00346 , 0.0000110163 , 0.000000290198 ,-0.0000000019883 
% VPViewer2000 Ver: 1.40.0
@0
2.00,7.844193,25.00956,-0.000174,24.018144,-0.0077,1.377
4.00,7.844148,25.00889,-0.000175,24.017901,-0.0077,1.378
6.00,7.844210,25.00869,-0.000173,24.018481,-0.0077,1.377
8.00,7.843995,25.00930,-0.000172,24.018638,-0.0077,1.377
10.00,7.843635,25.00963,-0.000171,24.018657,-0.0077,1.377
12.00,7.843310,25.00949,-0.000172,24.018608,-0.0077,1.378
14.00,7.843139,25.00869,-0.000173,24.018687,-0.0077,1.378
16.00,7.843182,25.00768,-0.000173,24.018066,-0.0077,1.378
18.00,7.842180,25.00836,-0.000172,24.018397,-0.0077,1.377
20.00,7.841183,25.00843,-0.000172,24.019150,-0.0077,1.377
22.00,7.841045,25.00842,-0.000173,24.019052,-0.0077,1.377
24.00,7.840627,25.00833,-0.000173,24.018531,-0.0077,1.377
26.00,7.841003,25.00826,-0.000172,24.018461,-0.0077,1.378
28.00,7.840680,25.00846,-0.000173,24.018803,-0.0077,1.378
30.00,7.840100,25.00869,-0.000172,24.018124,-0.0077,1.377
32.00,7.839736,25.00858,-0.000172,24.018296,-0.0077,1.378
34.00,7.838990,25.00815,-0.000172,24.018484,-0.0077,1.378
36.00,7.839406,25.00792,-0.000172,24.018464,-0.0077,1.377
38.00,7.839225,25.00749,-0.000173,24.018290,-0.0078,1.377
40.00,7.837571,25.00770,-0.000173,24.018689,-0.0078,1.377
42.00,7.836393,25.00781,-0.000174,24.018593,-0.0078,1.378
44.00,7.835278,25.00763,-0.000174,24.018731,-0.0077,1.378
46.00,7.836119,25.00738,-0.000174,24.018887,-0.0077,1.377
48.00,7.835744,25.00771,-0.000173,24.018488,-0.0078,1.377
50.00,7.835260,25.00775,-0.000172,24.018325,-0.0077,1.377
52.00,7.834616,25.00772,-0.000171,24.018405,-0.0077,1.377
54.00,7.834038,25.00741,-0.000172,24.018281,-0.0077,1.378
56.00,7.833667,25.00746,-0.000173,24.018762,-0.0077,1.377
58.00,7.833591,25.00804,-0.000173,24.018280,-0.0077,1.378
60.00,7.833261,25.00806,-0.000174,24.018486,-0.0078,1.378
62.00,7.832988,25.00780,-0.000173,24.017899,-0.0078,1.378
64.00,7.833153,25.00777,-0.000173,24.018666,-0.0077,1.377
66.00,7.832079,25.00855,-0.000174,24.018017,-0.0077,1.377
68.00,7.831343,25.00826,-0.000174,24.017859,-0.0078,1.377
70.00,7.830877,25.00790,-0.000175,24.018209,-0.0078,1.378
72.00,7.831572,25.00803,-0.000174,24.018533,-0.0077,1.378
74.00,7.830497,25.00833,-0.000174,24.018651,-0.0077,1.377
76.00,7.829343,25.00838,-0.000173,24.018354,-0.0077,1.377
78.00,7.828973,25.00810,-0.000174,24.018658,-0.0077,1.378
80.00,7.828514,25.00823,-0.000173,24.018789,-0.0077,1.377
82.00,7.829135,25.00845,-0.000173,24.018316,-0.0077,1.378
84.00,7.829177,25.00729,-0.000173,24.018334,-0.0077,1.378
86.00,7.828646,25.00827,-0.000172,24.018419,-0.0077,1.378
88.00,7.828166,25.00814,-0.000172,24.018662,-0.0077,1.377
90.00,7.828238,25.00831,-0.000173,24.018287,-0.0077,1.378
92.00,7.828587,25.00821,-0.000173,24.019010,-0.0077,1.377
94.00,7.828042,25.00887,-0.000173,24.018664,-0.0078,1.378
96.00,7.828225,25.00798,-0.000173,24.018880,-0.0078,1.378
98.00,7.827585,25.00814,-0.000173,24.018959,-0.0077,1.378
100.00,7.827003,25.00864,-0.000173,24.018851,-0.0078,1.378
102.00,7.825317,25.00916,-0.000173,24.019070,-0.0077,1.378
104.00,7.823960,25.00893,-0.000173,24.018169,-0.0077,1.378
106.00,7.823765,25.00888,-0.000172,24.018218,-0.0077,1.377
108.00,7.823632,25.00860,-0.000172,24.018709,-0.0077,1.378
110.00,7.824310,25.00822,-0.000172,24.018477,-0.0077,1.377
112.00,7.824431,25.00850,-0.000173,24.018611,-0.0077,1.378
114.00,7.823991,25.00855,-0.000173,24.019034,-0.0077,1.378
116.00,7.823961,25.00834,-0.000172,24.018631,-0.0077,1.378
118.00,7.824600,25.00797,-0.000172,24.018475,-0.0077,1.378
120.00,7.823419,25.00802,-0.000173,24.018236,-0.0077,1.377
122.00,7.822279,25.00866,-0.000173,24.018965,-0.0077,1.378
124.00,7.821515,25.00824,-0.000173,24.018283,-0.0077,1.377
126.00,7.821475,25.00804,-0.000172,24.018845,-0.0077,1.377
128.00,7.820947,25.00823,-0.000172,24.019340,-0.0078,1.378
130.00,7.819984,25.00833,-0.000172,24.019081,-0.0077,1.378
132.00,7.819150,25.00843,-0.000173,24.018310,-0.0077,1.378
134.00,7.818298,25.00899,-0.000174,24.018211,-0.0077,1.378
136.00,7.818171,25.00858,-0.000174,24.018332,-0.0078,1.378
138.00,7.818072,25.00796,-0.000173,24.018497,-0.0077,1.378
140.00,7.818115,25.00815,-0.000173,24.018780,-0.0077,1.378
142.00,7.817980,25.00866,-0.000172,24.018187,-0.0077,1.378
144.00,7.817833,25.00853,-0.000172,24.017941,-0.0077,1.377
146.00,7.816836,25.00960,-0.000173,24.019101,-0.0077,1.378
148.00,7.815901,25.00883,-0.000173,24.018785,-0.0077,1.377
150.00,7.815936,25.00869,-0.000172,24.019329,-0.0077,1.377
152.00,7.815641,25.00897,-0.000173,24.018165,-0.0077,1.378
154.00,7.815408,25.00936,-0.000174,24.018510,-0.0077,1.378
156.00,7.815634,25.00933,-0.000174,24.018658,-0.0077,1.378
158.00,7.815844,25.00827,-0.000174,24.018162,-0.0077,1.378
160.00,7.815308,25.00890,-0.000173,24.018541,-0.0077,1.378
162.00,7.814239,25.00937,-0.000173,24.018176,-0.0077,1.378
164.00,7.814257,25.00919,-0.000173,24.018238,-0.0077,1.378
166.00,7.813506,25.00883,-0.000173,24.018463,-0.0077,1.378
168.00,7.812678,25.00836,-0.000174,24.018582,-0.0077,1.378
170.00,7.812234,25.00853,-0.000174,24.018504,-0.0078,1.378
172.00,7.812697,25.00862,-0.000174,24.018894,-0.0077,1.378
174.00,7.812358,25.00786,-0.000174,24.018997,-0.0077,1.377
176.00,7.811420,25.00841,-0.000173,24.017801,-0.0077,1.377
178.00,7.810818,25.00805,-0.000174,24.018270,-0.0078,1.377
180.00,7.810936,25.00727,-0.000174,24.018606,-0.0078,1.378
182.00,7.810996,25.00765,-0.000173,24.018046,-0.0077,1.378
184.00,7.810524,25.00716,-0.000173,24.018483,-0.0078,1.377
186.00,7.809659,25.00705,-0.000172,24.018189,-0.0077,1.377
188.00,7.809331,25.00710,-0.000171,24.018405,-0.0077,1.378
190.00,7.808750,25.00803,-0.000174,24.018444,-0.0077,1.379
192.00,7.808364,25.00769,-0.000174,24.018316,-0.0077,1.377
194.00,7.807377,25.00784,-0.000173,24.018267,-0.0077,1.378
196.00,7.806873,25.00786,-0.000174,24.018635,-0.0078,1.378
198.00,7.807108,25.00837,-0.000172,24.018550,-0.0077,1.377
200.00,7.806786,25.00865,-0.000172,24.018861,-0.0077,1.377
202.00,7.806093,25.00831,-0.000173,24.019300,-0.0077,1.377
204.00,7.805374,25.00837,-0.000173,24.019325,-0.0077,1.378
206.00,7.805032,25.00871,-0.000172,24.018365,-0.0077,1.377
208.00,7.804793,25.00873,-0.000173,24.018109,-0.0077,1.378
210.00,7.804494,25.00838,-0.000173,24.018513,-0.0077,1.377
212.00,7.803985,25.00891,-0.000173,24.018158,-0.0077,1.378
214.00,7.803977,25.00861,-0.000173,24.018620,-0.0077,1.378
216.00,7.804076,25.00883,-0.000172,24.018098,-0.0078,1.377
218.00,7.803959,25.00880,-0.000174,24.018093,-0.0077,1.377
220.00,7.803123,25.00828,-0.000172,24.018778,-0.0077,1.377
222.00,7.803365,25.00797,-0.000173,24.018901,-0.0077,1.377
224.00,7.802729,25.00868,-0.000172,24.018640,-0.0077,1.377
226.00,7.802167,25.00901,-0.000173,24.019025,-0.0077,1.378
228.00,7.801869,25.00875,-0.000173,24.018749,-0.0077,1.379
230.00,7.800884,25.00856,-0.000172,24.018541,-0.0077,1.378
232.00,7.800565,25.00887,-0.000172,24.018383,-0.0078,1.378
234.00,7.800515,25.00877,-0.000172,24.019170,-0.0077,1.378
236.00,7.800482,25.00871,-0.000171,24.018932,-0.0077,1.378
238.00,7.800639,25.00852,-0.000171,24.018760,-0.0077,1.377
240.00,7.800631,25.00871,-0.000171,24.018379,-0.0077,1.377
242.00,7.799713,25.00868,-0.000172,24.018584,-0.0077,1.378
244.00,7.799466,25.00888,-0.000173,24.018240,-0.0077,1.378
246.00,7.799616,25.00817,-0.000173,24.018550,-0.0078,1.378
248.00,7.798679,25.00842,-0.000173,24.018336,-0.0078,1.378
250.00,7.798425,25.00897,-0.000173,24.018423,-0.0077,1.378
252.00,7.798223,25.00908,-0.000174,24.018602,-0.0077,1.378
254.00,7.797142,25.00891,-0.000175,24.018947,-0.0077,1.379
256.00,7.796859,25.00844,-0.000174,24.018907,-0.0077,1.378
258.00,7.796117,25.00802,-0.000174,24.018687,-0.0077,1.378
260.00,7.796005,25.00864,-0.000174,24.018406,-0.0077,1.378
262.00,7.796601,25.00856,-0.000174,24.018441,-0.0077,1.378
264.00,7.795979,25.00789,-0.000174,24.018695,-0.0077,1.377
266.00,7.795333,25.00859,-0.000173,24.019052,-0.0077,1.378
268.00,7.794476,25.00892,-0.000174,24.018522,-0.0078,1.377
270.00,7.794168,25.00899,-0.000173,24.018890,-0.0077,1.378
272.00,7.792881,25.00879,-0.000174,24.018470,-0.0077,1.378
274.00,7.792745,25.00865,-0.000174,24.018231,-0.0077,1.378
276.00,7.792916,25.00860,-0.000174,24.019306,-0.0077,1.378
278.00,7.793136,25.00882,-0.000174,24.018818,-0.0077,1.378
280.00,7.793112,25.00833,-0.000173,24.018649,-0.0077,1.378
282.00,7.792785,25.00862,-0.000173,24.018347,-0.0078,1.378
284.00,7.791081,25.00862,-0.000173,24.018510,-0.0077,1.378
286.00,7.791005,25.00883,-0.000173,24.018899,-0.0077,1.378
288.00,7.791053,25.00923,-0.000173,24.018617,-0.0077,1.378
290.00,7.790723,25.00929,-0.000173,24.018988,-0.0077,1.378
292.00,7.790209,25.00877,-0.000173,24.018829,-0.0077,1.378
294.00,7.790068,25.00850,-0.000173,24.018502,-0.0077,1.378
296.00,7.789888,25.00925,-0.000173,24.018983,-0.0077,1.377
298.00,7.789336,25.00907,-0.000174,24.018832,-0.0077,1.378
300.00,7.789487,25.00844,-0.000174,24.018539,-0.0077,1.378
302.00,7.789306,25.00885,-0.000174,24.018954,-0.0077,1.378
304.00,7.788251,25.00883,-0.000173,24.018555,-0.0077,1.377
306.00,7.787614,25.00890,-0.000173,24.018522,-0.0077,1.378
308.00,7.787767,25.00922,-0.000173,24.017855,-0.0077,1.378
310.00,7.788411,25.00881,-0.000173,24.017883,-0.0077,1.378
312.00,7.787579,25.00899,-0.000175,24.018738,-0.0078,1.378
314.00,7.786381,25.00908,-0.000174,24.018651,-0.0077,1.378
316.00,7.786051,25.00850,-0.000174,24.018069,-0.0077,1.378
318.00,7.786105,25.00863,-0.000173,24.018684,-0.0077,1.378
320.00,7.785201,25.00890,-0.000172,24.018836,-0.0077,1.377
322.00,7.785488,25.00852,-0.000173,24.018678,-0.0077,1.378
324.00,7.785279,25.00873,-0.000174,24.018923,-0.0077,1.378
326.00,7.785403,25.00990,-0.000173,24.019039,-0.0077,1.378
328.00,7.785567,25.01026,-0.000173,24.019108,-0.0077,1.378
330.00,7.785476,25.01002,-0.000173,24.019793,-0.0077,1.378
332.00,7.784911,25.00989,-0.000173,24.018580,-0.0078,1.378
334.00,7.783771,25.00932,-0.000174,24.018707,-0.0077,1.378
336.00,7.783985,25.00837,-0.000172,24.018754,-0.0077,1.378
338.00,7.784105,25.00920,-0.000172,24.018738,-0.0077,1.378
340.00,7.783705,25.00909,-0.000173,24.018700,-0.0077,1.377
342.00,7.782881,25.00918,-0.000173,24.018820,-0.0077,1.377
344.00,7.784266,25.00910,-0.000173,24.018696,-0.0077,1.378
346.00,7.783583,25.00957,-0.000173,24.018644,-0.0077,1.378
348.00,7.782610,25.01062,-0.000173,24.018822,-0.0077,1.378
350.00,7.782583,25.01031,-0.000175,24.018207,-0.0077,1.378
352.00,7.781041,25.01000,-0.000174,24.018176,-0.0077,1.377
354.00,7.780758,25.00949,-0.000173,24.018309,-0.0077,1.378
356.00,7.781716,25.00989,-0.000172,24.018970,-0.0077,1.378
358.00,7.781524,25.00966,-0.000174,24.019411,-0.0077,1.378
360.00,7.780736,25.00952,-0.000174,24.019088,-0.0077,1.378
362.00,7.780395,25.00903,-0.000173,24.018515,-0.0077,1.377
364.00,7.780039,25.00910,-0.000172,24.018827,-0.0077,1.378
366.00,7.779796,25.00889,-0.000174,24.019213,-0.0077,1.378
368.00,7.778610,25.00885,-0.000173,24.018996,-0.0077,1.378
370.00,7.778126,25.00923,-0.000173,24.018651,-0.0077,1.378
372.00,7.778444,25.00963,-0.000173,24.018551,-0.0077,1.378
374.00,7.778648,25.00961,-0.000173,24.018521,-0.0078,1.378
376.00,7.777953,25.00909,-0.000173,24.019353,-0.0077,1.378
378.00,7.777451,25.00936,-0.000174,24.019342,-0.0077,1.377
380.00,7.777374,25.01040,-0.000173,24.018582,-0.0078,1.377
382.00,7.776595,25.00994,-0.000172,24.018608,-0.0077,1.378
384.00,7.776849,25.00988,-0.000173,24.019016,-0.0077,1.377
386.00,7.776204,25.00875,-0.000174,24.018394,-0.0077,1.378
388.00,7.776081,25.00866,-0.000174,24.018987,-0.0077,1.378
390.00,7.775169,25.00886,-0.000174,24.018129,-0.0078,1.378
392.00,7.773728,25.00964,-0.000173,24.018646,-0.0077,1.377
394.00,7.773585,25.00871,-0.000174,24.018562,-0.0078,1.377
396.00,7.773264,25.00808,-0.000173,24.019157,-0.0077,1.378
398.00,7.773189,25.00818,-0.000174,24.018938,-0.0077,1.378
400.00,7.772705,25.00830,-0.000173,24.018410,-0.0077,1.378
402.00,7.772469,25.00853,-0.000173,24.018591,-0.0077,1.378
404.00,7.772304,25.00772,-0.000173,24.018218,-0.0077,1.377
406.00,7.772613,25.00836,-0.000173,24.018298,-0.0077,1.378
408.00,7.771837,25.00856,-0.000173,24.018758,-0.0077,1.377
410.00,7.771606,25.00928,-0.000173,24.018852,-0.0077,1.377
412.00,7.771639,25.00852,-0.000173,24.018274,-0.0077,1.377
414.00,7.770984,25.00861,-0.000172,24.018912,-0.0077,1.378
416.00,7.770541,25.00908,-0.000173,24.018069,-0.0077,1.378
418.00,7.770408,25.00938,-0.000174,24.018640,-0.0077,1.378
420.00,7.770138,25.00950,-0.000174,24.018832,-0.0077,1.377
422.00,7.769940,25.00967,-0.000174,24.018530,-0.0077,1.378
424.00,7.770299,25.00928,-0.000174,24.019354,-0.0077,1.378
426.00,7.769960,25.00989,-0.000173,24.018936,-0.0077,1.377
428.00,7.769895,25.00939,-0.000173,24.018997,-0.0077,1.378
430.00,7.769356,25.00906,-0.000174,24.019039,-0.0077,1.378
432.00,7.768571,25.00842,-0.000173,24.018537,-0.0077,1.378
434.00,7.768382,25.00873,-0.000173,24.018548,-0.0077,1.377
436.00,7.767869,25.00908,-0.000172,24.019008,-0.0077,1.378
438.00,7.767714,25.00865,-0.000172,24.018637,-0.0077,1.379
440.00,7.767597,25.00830,-0.000174,24.018943,-0.0077,1.378
442.00,7.766542,25.00891,-0.000174,24.018988,-0.0077,1.378
444.00,7.765987,25.00914,-0.000174,24.018653,-0.0077,1.378
446.00,7.765873,25.00993,-0.000172,24.018713,-0.0077,1.378
448.00,7.765752,25.00916,-0.000173,24.018530,-0.0077,1.378
450.00,7.765458,25.00874,-0.000172,24.018892,-0.0077,1.378
452.00,7.765729,25.00856,-0.000172,24.018448,-0.0077,1.378
454.00,7.765672,25.00894,-0.000172,24.018182,-0.0077,1.378
456.00,7.766212,25.00937,-0.000172,24.018948,-0.0077,1.378
458.00,7.766115,25.00925,-0.000172,24.018852,-0.0077,1.377
460.00,7.764391,25.00908,-0.000172,24.018660,-0.0077,1.377
462.00,7.763165,25.00936,-0.000173,24.019298,-0.0077,1.378
464.00,7.763921,25.00849,-0.000174,24.018976,-0.0077,1.378
466.00,7.763886,25.00880,-0.000174,24.019193,-0.0077,1.378
468.00,7.762784,25.00830,-0.000173,24.019193,-0.0077,1.378
470.00,7.762900,25.00906,-0.000173,24.018318,-0.0077,1.378
472.00,7.762132,25.00931,-0.000173,24.018867,-0.0077,1.378
474.00,7.761268,25.00859,-0.000173,24.018869,-0.0077,1.378
476.00,7.760715,25.00953,-0.000173,24.019315,-0.0077,1.378
478.00,7.760533,25.00912,-0.000173,24.018530,-0.0077,1.378
480.00,7.760202,25.00921,-0.000174,24.018345,-0.0077,1.378
482.00,7.760901,25.00956,-0.000173,24.018780,-0.0077,1.378
484.00,7.760835,25.00901,-0.000173,24.018715,-0.0077,1.379
486.00,7.759734,25.00927,-0.000174,24.019059,-0.0077,1.378
488.00,7.759903,25.00916,-0.000174,24.019220,-0.0077,1.378
490.00,7.760453,25.00937,-0.000174,24.018838,-0.0077,1.377
492.00,7.760705,25.00893,-0.000173,24.019295,-0.0077,1.378
494.00,7.760038,25.00906,-0.000172,24.019456,-0.0077,1.378
496.00,7.759381,25.00934,-0.000172,24.019052,-0.0077,1.378
498.00,7.758759,25.00915,-0.000171,24.019200,-0.0077,1.378
500.00,7.758075,25.00990,-0.000173,24.019130,-0.0077,1.378
502.00,7.758063,25.00857,-0.000174,24.018843,-0.0077,1.378
504.00,7.757382,25.00868,-0.000173,24.019284,-0.0077,1.378
506.00,7.758046,25.00967,-0.000173,24.019137,-0.0077,1.378
508.00,7.757325,25.00955,-0.000173,24.018827,-0.0077,1.378
510.00,7.757070,25.00903,-0.000173,24.018711,-0.0077,1.379
512.00,7.757566,25.00848,-0.000173,24.018811,-0.0077,1.378
514.00,7.757560,25.00935,-0.000173,24.018706,-0.0077,1.378
516.00,7.757281,25.00891,-0.000173,24.018729,-0.0077,1.378
518.00,7.756404,25.00912,-0.000173,24.018633,-0.0077,1.378
520.00,7.755849,25.00874,-0.000174,24.018423,-0.0077,1.378
522.00,7.755767,25.00810,-0.000171,24.018787,-0.0077,1.378
524.00,7.754966,25.00910,-0.000173,24.018999,-0.0077,1.378
526.00,7.754544,25.00923,-0.000172,24.019251,-0.0077,1.378
528.00,7.754347,25.00906,-0.000173,24.019224,-0.0077,1.378
530.00,7.754149,25.00929,-0.000172,24.018497,-0.0077,1.378
532.00,7.753297,25.00796,-0.000173,24.019295,-0.0077,1.378
534.00,7.753153,25.00817,-0.000173,24.019494,-0.0077,1.378
536.00,7.753559,25.00782,-0.000173,24.018981,-0.0076,1.378
538.00,7.752688,25.00721,-0.000172,24.019278,-0.0077,1.378
540.00,7.751801,25.00755,-0.000173,24.018847,-0.0077,1.377
542.00,7.751087,25.00734,-0.000172,24.019516,-0.0077,1.378
544.00,7.751165,25.00809,-0.000172,24.018584,-0.0077,1.378
546.00,7.752023,25.00836,-0.000173,24.019286,-0.0077,1.378
548.00,7.751174,25.00862,-0.000173,24.019612,-0.0077,1.378
550.00,7.750569,25.00840,-0.000173,24.019306,-0.0077,1.378
552.00,7.751069,25.00860,-0.000172,24.019101,-0.0077,1.378
554.00,7.750073,25.00889,-0.000172,24.019253,-0.0077,1.378
556.00,7.749243,25.00900,-0.000172,24.018880,-0.0077,1.378
558.00,7.748956,25.00840,-0.000171,24.019055,-0.0077,1.378
560.00,7.748859,25.00799,-0.000173,24.018876,-0.0077,1.378
562.00,7.748770,25.00856,-0.000173,24.019394,-0.0077,1.378
564.00,7.747630,25.00894,-0.000173,24.018925,-0.0077,1.378
566.00,7.748107,25.00972,-0.000173,24.018773,-0.0077,1.378
568.00,7.748602,25.00935,-0.000173,24.018238,-0.0077,1.378
570.00,7.748368,25.00930,-0.000172,24.019050,-0.0077,1.378
572.00,7.747692,25.00928,-0.000172,24.019525,-0.0077,1.378
574.00,7.747179,25.00945,-0.000172,24.019222,-0.0077,1.378
576.00,7.747243,25.01006,-0.000172,24.019374,-0.0077,1.378
578.00,7.746670,25.00971,-0.000171,24.018212,-0.0077,1.378
580.00,7.747273,25.00866,-0.000171,24.018348,-0.0077,1.378
582.00,7.747561,25.00780,-0.000172,24.019248,-0.0077,1.379
584.00,7.746873,25.00834,-0.000172,24.019199,-0.0077,1.378
586.00,7.746975,25.00851,-0.000172,24.018896,-0.0077,1.378
588.00,7.746467,25.00786,-0.000172,24.018773,-0.0077,1.378
590.00,7.745166,25.00819,-0.000172,24.019244,-0.0077,1.378
592.00,7.745084,25.00902,-0.000171,24.018943,-0.0077,1.379
594.00,7.744490,25.00894,-0.000172,24.019162,-0.0077,1.379
596.00,7.743580,25.00876,-0.000172,24.018869,-0.0077,1.378
598.00,7.743217,25.00901,-0.000172,24.019333,-0.0077,1.378
600.00,7.743631,25.00799,-0.000171,24.019043,-0.0077,1.378
@1,2.0000,4.0
602.00,7.743824,25.00853,-0.000171,24.018769,-0.0077,1.378
604.00,7.740193,25.00978,-0.000173,24.019010,-0.0077,1.378
606.00,7.732314,25.00887,-0.000172,24.018080,-0.0077,1.377
608.00,7.727129,25.00873,-0.000171,24.019066,-0.0077,1.377
610.00,7.723212,25.00902,-0.000171,24.019264,-0.0077,1.378
612.00,7.721212,25.00906,-0.000172,24.019913,-0.0077,1.379
614.00,7.724965,25.00867,-0.000174,24.019327,-0.0077,1.379
616.00,7.729879,25.00842,-0.000174,24.019032,-0.0077,1.379
618.00,7.732359,25.00875,-0.000173,24.019563,-0.0077,1.379
620.00,7.733074,25.00927,-0.000172,24.019012,-0.0077,1.378
622.00,7.732655,25.00858,-0.000171,24.018316,-0.0077,1.378
624.00,7.731670,25.00856,-0.000171,24.018894,-0.0077,1.379
626.00,7.731717,25.00941,-0.000171,24.019177,-0.0077,1.378
628.00,7.732408,25.00901,-0.000171,24.018742,-0.0077,1.378
630.00,7.733221,25.00885,-0.000171,24.019057,-0.0077,1.379
632.00,7.732675,25.00898,-0.000173,24.019104,-0.0077,1.379
634.00,7.733976,25.00843,-0.000173,24.019563,-0.0077,1.377
636.00,7.734433,25.00830,-0.000172,24.018347,-0.0077,1.378
638.00,7.734080,25.00932,-0.000172,24.018918,-0.0077,1.378
640.00,7.733589,25.00956,-0.000172,24.019150,-0.0077,1.378
642.00,7.734950,25.00917,-0.000173,24.019258,-0.0077,1.378
644.00,7.735305,25.00934,-0.000172,24.018985,-0.0077,1.378
646.00,7.735946,25.00883,-0.000173,24.019079,-0.0077,1.378
648.00,7.736248,25.00938,-0.000172,24.018890,-0.0077,1.378
650.00,7.736439,25.00966,-0.000173,24.019712,-0.0077,1.378
652.00,7.736823,25.01025,-0.000172,24.019039,-0.0077,1.378
654.00,7.736330,25.01027,-0.000172,24.019601,-0.0077,1.378
656.00,7.736509,25.01000,-0.000172,24.019077,-0.0077,1.379
658.00,7.735611,25.00978,-0.000173,24.018309,-0.0077,1.379
660.00,7.735822,25.00960,-0.000172,24.018925,-0.0077,1.378
662.00,7.736082,25.00912,-0.000173,24.019494,-0.0077,1.378
664.00,7.735749,25.00960,-0.000173,24.019005,-0.0077,1.378
666.00,7.735679,25.00980,-0.000172,24.018691,-0.0077,1.378
668.00,7.735938,25.01040,-0.000173,24.018841,-0.0077,1.379
670.00,7.736140,25.01023,-0.000173,24.019161,-0.0077,1.378
672.00,7.735884,25.00956,-0.000172,24.018410,-0.0077,1.378
674.00,7.735269,25.00935,-0.000173,24.018851,-0.0077,1.378
676.00,7.734854,25.00985,-0.000172,24.019282,-0.0077,1.378
678.00,7.734426,25.00872,-0.000172,24.018760,-0.0077,1.378
680.00,7.734713,25.00924,-0.000171,24.019325,-0.0077,1.378
682.00,7.734418,25.00989,-0.000173,24.019280,-0.0077,1.379
684.00,7.733108,25.01026,-0.000172,24.018843,-0.0078,1.378
686.00,7.732836,25.00997,-0.000172,24.018805,-0.0077,1.378
688.00,7.733256,25.00973,-0.000171,24.019046,-0.0077,1.378
690.00,7.732728,25.00882,-0.000173,24.018749,-0.0077,1.379
692.00,7.732263,25.00948,-0.000173,24.019133,-0.0077,1.378
694.00,7.731925,25.00938,-0.000172,24.019476,-0.0077,1.379
696.00,7.731451,25.00904,-0.000173,24.019494,-0.0077,1.378
698.00,7.730804,25.00922,-0.000173,24.018901,-0.0077,1.379
700.00,7.731023,25.00848,-0.000174,24.018321,-0.0077,1.379
702.00,7.731443,25.00812,-0.000172,24.018950,-0.0077,1.378
704.00,7.731945,25.00893,-0.000172,24.018885,-0.0077,1.378
706.00,7.730989,25.01022,-0.000172,24.018555,-0.0077,1.378
708.00,7.730481,25.01040,-0.000171,24.018950,-0.0077,1.378
710.00,7.729984,25.00967,-0.000172,24.019451,-0.0077,1.378
712.00,7.729594,25.00966,-0.000172,24.018999,-0.0077,1.379
714.00,7.729497,25.00994,-0.000173,24.019269,-0.0077,1.378
716.00,7.729324,25.01023,-0.000172,24.019195,-0.0077,1.379
718.00,7.728993,25.00999,-0.000173,24.019112,-0.0077,1.378
720.00,7.728596,25.01000,-0.000173,24.019407,-0.0077,1.378
722.00,7.728558,25.00919,-0.000172,24.018793,-0.0077,1.378
724.00,7.729568,25.00887,-0.000172,24.018932,-0.0077,1.378
726.00,7.730241,25.00922,-0.000172,24.018580,-0.0077,1.378
728.00,7.729040,25.00991,-0.000172,24.019173,-0.0077,1.378
730.00,7.727402,25.00917,-0.000173,24.019206,-0.0077,1.379
732.00,7.726971,25.00882,-0.000173,24.018724,-0.0077,1.378
734.00,7.726670,25.00938,-0.000174,24.019530,-0.0077,1.379
736.00,7.726439,25.00985,-0.000173,24.019061,-0.0077,1.379
738.00,7.726131,25.00942,-0.000173,24.018640,-0.0077,1.378
740.00,7.725595,25.00981,-0.000172,24.018774,-0.0078,1.378
742.00,7.725071,25.00979,-0.000173,24.018702,-0.0077,1.378
744.00,7.724687,25.01020,-0.000173,24.018200,-0.0077,1.378
746.00,7.724776,25.01030,-0.000173,24.018736,-0.0078,1.378
748.00,7.724839,25.01047,-0.000174,24.018720,-0.0077,1.379
750.00,7.724134,25.01024,-0.000174,24.018706,-0.0077,1.379
752.00,7.723934,25.01054,-0.000174,24.018782,-0.0077,1.379
754.00,7.724078,25.01051,-0.000173,24.018666,-0.0077,1.378
756.00,7.723491,25.00921,-0.000173,24.018918,-0.0077,1.377
758.00,7.723718,25.00943,-0.000173,24.018751,-0.0077,1.379
760.00,7.723991,25.01016,-0.000174,24.018803,-0.0077,1.379
762.00,7.724360,25.01012,-0.000174,24.018811,-0.0077,1.379
764.00,7.724201,25.01054,-0.000174,24.018709,-0.0077,1.379
766.00,7.723646,25.01030,-0.000174,24.019151,-0.0077,1.379
768.00,7.723296,25.01046,-0.000175,24.019349,-0.0077,1.379
770.00,7.723719,25.01041,-0.000175,24.018397,-0.0077,1.379
772.00,7.722392,25.01091,-0.000173,24.018787,-0.0077,1.378
774.00,7.722479,25.01023,-0.000172,24.018716,-0.0078,1.378
776.00,7.722897,25.01011,-0.000174,24.018769,-0.0077,1.378
778.00,7.723138,25.00988,-0.000172,24.018617,-0.0077,1.378
780.00,7.723206,25.00933,-0.000172,24.018894,-0.0077,1.378
782.00,7.722767,25.00915,-0.000172,24.018756,-0.0077,1.379
784.00,7.722464,25.00922,-0.000174,24.018952,-0.0077,1.378
786.00,7.721836,25.01001,-0.000174,24.018898,-0.0077,1.379
788.00,7.721413,25.01052,-0.000173,24.019077,-0.0077,1.379
790.00,7.720234,25.01057,-0.000173,24.019431,-0.0077,1.379
792.00,7.719902,25.01013,-0.000173,24.019248,-0.0077,1.379
794.00,7.719977,25.01014,-0.000173,24.019403,-0.0077,1.379
796.00,7.719083,25.01094,-0.000173,24.019010,-0.0077,1.379
798.00,7.719491,25.01076,-0.000172,24.019257,-0.0077,1.378
800.00,7.718889,25.01035,-0.000172,24.019133,-0.0077,1.378
802.00,7.719457,25.01050,-0.000171,24.018956,-0.0077,1.378
804.00,7.720151,25.01077,-0.000172,24.019291,-0.0077,1.379
806.00,7.718861,25.01064,-0.000172,24.019527,-0.0077,1.379
808.00,7.717758,25.01002,-0.000172,24.019271,-0.0077,1.379
810.00,7.717623,25.01040,-0.000171,24.019331,-0.0077,1.378
812.00,7.717016,25.00985,-0.000172,24.019204,-0.0077,1.378
814.00,7.717195,25.00944,-0.000173,24.018914,-0.0077,1.378
816.00,7.716629,25.00968,-0.000173,24.019113,-0.0077,1.378
818.00,7.715348,25.00975,-0.000173,24.018822,-0.0077,1.379
820.00,7.714965,25.00981,-0.000173,24.019032,-0.0077,1.379
822.00,7.714211,25.00968,-0.000174,24.019088,-0.0077,1.379
824.00,7.714932,25.01013,-0.000173,24.019175,-0.0077,1.378
826.00,7.715080,25.00995,-0.000172,24.018954,-0.0077,1.378
828.00,7.715544,25.00957,-0.000172,24.019043,-0.0077,1.378
830.00,7.715419,25.00990,-0.000172,24.018943,-0.0077,1.378
832.00,7.715389,25.01057,-0.000172,24.018961,-0.0077,1.378
834.00,7.715363,25.01067,-0.000172,24.019099,-0.0077,1.378
836.00,7.715389,25.01049,-0.000173,24.019523,-0.0077,1.379
838.00,7.715286,25.01124,-0.000173,24.018448,-0.0077,1.379
840.00,7.714090,25.01119,-0.000172,24.018845,-0.0077,1.378
842.00,7.713631,25.01095,-0.000172,24.018789,-0.0077,1.379
844.00,7.714097,25.01093,-0.000173,24.019284,-0.0077,1.379
846.00,7.714287,25.01050,-0.000174,24.018845,-0.0077,1.379
848.00,7.714602,25.01093,-0.000174,24.018754,-0.0077,1.379
850.00,7.714680,25.01165,-0.000172,24.018809,-0.0077,1.378
852.00,7.713854,25.01119,-0.000173,24.018751,-0.0077,1.379
854.00,7.713865,25.01204,-0.000172,24.018702,-0.0077,1.379
856.00,7.713952,25.01181,-0.000172,24.019166,-0.0077,1.378
858.00,7.714018,25.01168,-0.000172,24.018849,-0.0077,1.378
860.00,7.713009,25.01153,-0.000172,24.018414,-0.0077,1.379
862.00,7.712691,25.01011,-0.000173,24.019251,-0.0077,1.379
864.00,7.711410,25.01022,-0.000172,24.018778,-0.0077,1.379
866.00,7.710853,25.01052,-0.000172,24.019030,-0.0077,1.379
868.00,7.711405,25.01126,-0.000173,24.019155,-0.0077,1.379
870.00,7.711338,25.01088,-0.000172,24.018671,-0.0077,1.379
872.00,7.709724,25.01132,-0.000172,24.019173,-0.0077,1.379
874.00,7.709652,25.01141,-0.000174,24.019197,-0.0077,1.379
876.00,7.710020,25.01162,-0.000172,24.018791,-0.0077,1.379
878.00,7.709970,25.01111,-0.000173,24.018861,-0.0077,1.379
880.00,7.709796,25.01071,-0.000173,24.018974,-0.0077,1.379
882.00,7.709140,25.01079,-0.000173,24.018483,-0.0077,1.379
884.00,7.708876,25.01126,-0.000173,24.018231,-0.0077,1.378
886.00,7.708114,25.01063,-0.000174,24.017937,-0.0077,1.378
888.00,7.707290,25.01030,-0.000174,24.018022,-0.0077,1.379
890.00,7.707289,25.00993,-0.000174,24.018713,-0.0077,1.378
892.00,7.707025,25.01064,-0.000172,24.019057,-0.0077,1.379
894.00,7.706689,25.01121,-0.000173,24.018805,-0.0077,1.379
896.00,7.705964,25.01179,-0.000172,24.019179,-0.0077,1.378
898.00,7.706277,25.01138,-0.000172,24.018780,-0.0077,1.378
900.00,7.706634,25.01137,-0.000172,24.018724,-0.0077,1.379
902.00,7.705837,25.01163,-0.000173,24.018936,-0.0077,1.378
904.00,7.706648,25.01130,-0.000173,24.018787,-0.0077,1.379
906.00,7.706522,25.01163,-0.000174,24.018896,-0.0077,1.379
908.00,7.705756,25.01118,-0.000173,24.018849,-0.0077,1.379
910.00,7.705820,25.01159,-0.000173,24.019186,-0.0077,1.378
912.00,7.705822,25.01188,-0.000173,24.018852,-0.0077,1.378
914.00,7.705317,25.01088,-0.000172,24.018437,-0.0077,1.379
916.00,7.704625,25.01125,-0.000173,24.019032,-0.0077,1.380
918.00,7.704621,25.01091,-0.000175,24.018307,-0.0077,1.379
920.00,7.704338,25.01098,-0.000174,24.018794,-0.0077,1.379
922.00,7.704462,25.01035,-0.000173,24.019132,-0.0077,1.379
924.00,7.703947,25.01130,-0.000174,24.019264,-0.0077,1.379
926.00,7.704732,25.01122,-0.000173,24.018316,-0.0077,1.379
928.00,7.704564,25.01150,-0.000173,24.018831,-0.0077,1.379
930.00,7.703594,25.01109,-0.000172,24.019414,-0.0077,1.379
932.00,7.703616,25.01094,-0.000172,24.019045,-0.0077,1.379
934.00,7.703131,25.01012,-0.000173,24.019340,-0.0077,1.379
936.00,7.702812,25.01031,-0.000172,24.018608,-0.0077,1.379
938.00,7.703000,25.01047,-0.000172,24.018562,-0.0077,1.379
940.00,7.701729,25.01075,-0.000173,24.018640,-0.0077,1.379
942.00,7.701490,25.01052,-0.000172,24.018959,-0.0077,1.380
944.00,7.701041,25.01088,-0.000173,24.018959,-0.0077,1.379
946.00,7.700960,25.01092,-0.000173,24.018693,-0.0077,1.379
948.00,7.701728,25.01106,-0.000173,24.018765,-0.0077,1.379
950.00,7.701950,25.01095,-0.000172,24.018648,-0.0077,1.379
952.00,7.702030,25.01079,-0.000172,24.018812,-0.0077,1.379
954.00,7.701801,25.01105,-0.000173,24.018758,-0.0077,1.379
956.00,7.701610,25.01144,-0.000173,24.019092,-0.0077,1.379
958.00,7.700762,25.01145,-0.000172,24.018861,-0.0077,1.379
960.00,7.699650,25.01174,-0.000172,24.019032,-0.0077,1.379
962.00,7.699065,25.01216,-0.000174,24.019112,-0.0077,1.379
964.00,7.699580,25.01213,-0.000173,24.019222,-0.0077,1.379
966.00,7.699646,25.01271,-0.000172,24.018919,-0.0077,1.379
968.00,7.699445,25.01244,-0.000173,24.019003,-0.0077,1.378
970.00,7.699516,25.01228,-0.000173,24.018981,-0.0077,1.379
972.00,7.699112,25.01261,-0.000173,24.019425,-0.0077,1.379
974.00,7.699399,25.01269,-0.000172,24.019206,-0.0077,1.379
976.00,7.699388,25.01261,-0.000172,24.018988,-0.0077,1.379
978.00,7.699021,25.01282,-0.000172,24.019766,-0.0077,1.379
980.00,7.697942,25.01261,-0.000171,24.018905,-0.0077,1.378
982.00,7.698046,25.01235,-0.000172,24.018805,-0.0077,1.379
984.00,7.697898,25.01229,-0.000171,24.018477,-0.0077,1.378
986.00,7.696999,25.01211,-0.000172,24.018845,-0.0077,1.379
988.00,7.697036,25.01130,-0.000174,24.019110,-0.0077,1.379
990.00,7.696907,25.01192,-0.000172,24.018865,-0.0077,1.379
992.00,7.697223,25.01296,-0.000172,24.019489,-0.0077,1.379
994.00,7.696014,25.01241,-0.000171,24.019132,-0.0077,1.379
996.00,7.695660,25.01199,-0.000171,24.019405,-0.0077,1.379
998.00,7.695094,25.01254,-0.000171,24.018890,-0.0077,1.379
1000.00,7.695066,25.01175,-0.000172,24.018357,-0.0077,1.379
1002.00,7.695394,25.01158,-0.000173,24.019110,-0.0077,1.380
1004.00,7.694536,25.01152,-0.000173,24.019320,-0.0077,1.379
1006.00,7.694255,25.01160,-0.000172,24.019277,-0.0077,1.379
1008.00,7.694119,25.01200,-0.000171,24.019442,-0.0077,1.379
1010.00,7.694018,25.01215,-0.000172,24.018825,-0.0077,1.379
1012.00,7.694740,25.01174,-0.000171,24.018941,-0.0077,1.379
1014.00,7.694159,25.01249,-0.000171,24.018773,-0.0077,1.378
1016.00,7.694385,25.01144,-0.000171,24.018430,-0.0077,1.379
1018.00,7.693951,25.01090,-0.000171,24.018771,-0.0077,1.379
1020.00,7.693099,25.01095,-0.000171,24.018956,-0.0077,1.380
1022.00,7.693668,25.01067,-0.000173,24.018870,-0.0077,1.380
1024.00,7.693604,25.01127,-0.000172,24.018758,-0.0077,1.379
1026.00,7.692946,25.01176,-0.000172,24.018673,-0.0077,1.379
1028.00,7.691807,25.01188,-0.000172,24.018370,-0.0077,1.379
1030.00,7.691850,25.01166,-0.000172,24.018794,-0.0077,1.379
1032.00,7.692204,25.01139,-0.000173,24.018671,-0.0077,1.379
1034.00,7.691913,25.01141,-0.000174,24.018941,-0.0077,1.379
1036.00,7.692007,25.01216,-0.000173,24.018780,-0.0077,1.379
1038.00,7.692169,25.01205,-0.000172,24.019200,-0.0077,1.379
1040.00,7.692531,25.01151,-0.000171,24.019248,-0.0077,1.379
1042.00,7.692794,25.01106,-0.000172,24.018977,-0.0077,1.380
1044.00,7.691766,25.01128,-0.000174,24.018383,-0.0077,1.379
1046.00,7.691720,25.01165,-0.000172,24.018466,-0.0077,1.379
1048.00,7.691774,25.01104,-0.000172,24.018512,-0.0077,1.379
1050.00,7.691651,25.01087,-0.000172,24.019151,-0.0077,1.379
1052.00,7.691599,25.01132,-0.000173,24.018481,-0.0077,1.379
1054.00,7.691184,25.01111,-0.000173,24.019095,-0.0077,1.378
1056.00,7.690621,25.01147,-0.000171,24.019349,-0.0077,1.379
1058.00,7.690138,25.01185,-0.000172,24.019327,-0.0077,1.379
1060.00,7.690146,25.01196,-0.000174,24.018827,-0.0077,1.379
1062.00,7.689797,25.01080,-0.000173,24.018934,-0.0077,1.379
1064.00,7.688846,25.01032,-0.000172,24.019159,-0.0077,1.379
1066.00,7.688673,25.01082,-0.000173,24.019478,-0.0077,1.379
1068.00,7.687881,25.01042,-0.000173,24.018673,-0.0077,1.379
1070.00,7.687984,25.01014,-0.000173,24.018885,-0.0077,1.380
1072.00,7.688846,25.01072,-0.000173,24.018863,-0.0077,1.379
1074.00,7.688339,25.01081,-0.000174,24.019043,-0.0077,1.379
1076.00,7.687683,25.01024,-0.000173,24.019336,-0.0077,1.379
1078.00,7.686971,25.01067,-0.000172,24.019510,-0.0077,1.379
1080.00,7.686731,25.01062,-0.000173,24.019148,-0.0077,1.379
1082.00,7.686419,25.00999,-0.000173,24.019059,-0.0077,1.379
1084.00,7.687160,25.01047,-0.000173,24.018836,-0.0077,1.379
1086.00,7.687489,25.01012,-0.000173,24.018281,-0.0077,1.379
1088.00,7.687297,25.01095,-0.000172,24.018985,-0.0077,1.379
1090.00,7.686675,25.01008,-0.000172,24.018727,-0.0077,1.379
1092.00,7.686548,25.01016,-0.000173,24.018553,-0.0077,1.379
1094.00,7.685911,25.00986,-0.000174,24.018927,-0.0077,1.379
1096.00,7.685317,25.00946,-0.000173,24.019081,-0.0077,1.379
1098.00,7.685498,25.00991,-0.000172,24.019175,-0.0077,1.379
1100.00,7.685738,25.01095,-0.000173,24.018765,-0.0077,1.379
1102.00,7.685540,25.01022,-0.000174,24.018899,-0.0077,1.379
1104.00,7.685174,25.00994,-0.000173,24.018305,-0.0077,1.379
1106.00,7.685429,25.01007,-0.000173,24.018849,-0.0077,1.379
1108.00,7.684564,25.01030,-0.000173,24.018912,-0.0077,1.379
1110.00,7.684234,25.01072,-0.000172,24.019086,-0.0077,1.379
1112.00,7.684381,25.01026,-0.000172,24.019336,-0.0077,1.379
1114.00,7.684123,25.00995,-0.000173,24.019286,-0.0077,1.379
1116.00,7.683135,25.00986,-0.000171,24.019420,-0.0077,1.379
1118.00,7.682813,25.01023,-0.000171,24.019054,-0.0077,1.379
1120.00,7.683420,25.01059,-0.000172,24.019356,-0.0077,1.380
1122.00,7.683882,25.01046,-0.000173,24.019081,-0.0077,1.379
1124.00,7.684309,25.00995,-0.000173,24.018370,-0.0077,1.379
1126.00,7.684159,25.00940,-0.000173,24.018015,-0.0077,1.379
1128.00,7.683655,25.00970,-0.000172,24.019008,-0.0077,1.379
1130.00,7.683572,25.01051,-0.000171,24.019008,-0.0077,1.379
1132.00,7.684131,25.01046,-0.000173,24.018722,-0.0077,1.379
1134.00,7.684292,25.01100,-0.000173,24.018675,-0.0077,1.379
1136.00,7.684316,25.01171,-0.000173,24.018981,-0.0077,1.379
1138.00,7.683727,25.01119,-0.000173,24.019345,-0.0077,1.379
1140.00,7.683183,25.01147,-0.000172,24.019246,-0.0077,1.379
1142.00,7.682650,25.01151,-0.000172,24.019074,-0.0077,1.379
1144.00,7.682308,25.01156,-0.000172,24.019277,-0.0077,1.379
1146.00,7.681410,25.01302,-0.000173,24.018941,-0.0076,1.380
1148.00,7.680513,25.01234,-0.000173,24.018892,-0.0077,1.379
1150.00,7.680458,25.01208,-0.000173,24.019086,-0.0077,1.380
1152.00,7.680351,25.01339,-0.000173,24.019142,-0.0077,1.379
1154.00,7.681089,25.01329,-0.000172,24.018648,-0.0077,1.379
1156.00,7.681221,25.01263,-0.000172,24.019411,-0.0077,1.379
1158.00,7.682673,25.01303,-0.000173,24.019222,-0.0077,1.380
1160.00,7.681282,25.01310,-0.000173,24.019072,-0.0077,1.380
1162.00,7.679676,25.01305,-0.000173,24.019262,-0.0076,1.379
1164.00,7.679863,25.01302,-0.000172,24.019132,-0.0077,1.378
1166.00,7.680411,25.01252,-0.000172,24.019248,-0.0077,1.379
1168.00,7.680038,25.01242,-0.000172,24.019025,-0.0077,1.379
1170.00,7.679143,25.01235,-0.000172,24.018831,-0.0077,1.379
1172.00,7.679069,25.01120,-0.000173,24.018758,-0.0077,1.379
1174.00,7.678544,25.01167,-0.000172,24.018535,-0.0077,1.379
1176.00,7.677896,25.01198,-0.000173,24.018559,-0.0077,1.379
1178.00,7.678080,25.01153,-0.000172,24.019275,-0.0077,1.379
1180.00,7.677973,25.01156,-0.000171,24.019683,-0.0077,1.379
1182.00,7.677087,25.01137,-0.000172,24.019510,-0.0077,1.379
1184.00,7.677216,25.01044,-0.000171,24.018852,-0.0077,1.379
1186.00,7.676571,25.01104,-0.000173,24.019353,-0.0077,1.379
1188.00,7.676426,25.01140,-0.000173,24.019393,-0.0077,1.379
1190.00,7.676282,25.01089,-0.000172,24.018716,-0.0077,1.379
1192.00,7.677077,25.01065,-0.000171,24.018675,-0.0077,1.379
1194.00,7.676134,25.01074,-0.000172,24.019083,-0.0077,1.379
1196.00,7.676541,25.01056,-0.000173,24.018870,-0.0077,1.380
1198.00,7.676824,25.01061,-0.000173,24.018586,-0.0077,1.379
1200.00,7.677171,25.01103,-0.000172,24.018483,-0.0077,1.379
@2,12.0000,24.0
1202.00,7.677315,25.01113,-0.000172,24.018899,-0.0077,1.379
1204.00,7.672278,25.01160,-0.000173,24.018725,-0.0077,1.379
1206.00,7.663270,25.01239,-0.000172,24.018765,-0.0077,1.378
1208.00,7.651831,25.01170,-0.000173,24.019257,-0.0077,1.378
1210.00,7.636776,25.01148,-0.000172,24.019746,-0.0077,1.378
1212.00,7.623195,25.01160,-0.000172,24.019422,-0.0077,1.378
1214.00,7.614005,25.01120,-0.000172,24.018711,-0.0077,1.379
1216.00,7.607063,25.01159,-0.000172,24.018840,-0.0077,1.379
1218.00,7.601186,25.01126,-0.000174,24.019072,-0.0077,1.380
1220.00,7.595257,25.01105,-0.000174,24.018756,-0.0077,1.381
1222.00,7.589392,25.01106,-0.000174,24.018765,-0.0077,1.380
1224.00,7.584190,25.01100,-0.000174,24.019637,-0.0077,1.380
1226.00,7.579236,25.01158,-0.000176,24.018559,-0.0077,1.380
1228.00,7.579165,25.01097,-0.000174,24.018664,-0.0077,1.380
1230.00,7.584833,25.01092,-0.000175,24.018084,-0.0077,1.381
1232.00,7.593989,25.01178,-0.000175,24.018502,-0.0077,1.381
1234.00,7.605224,25.01143,-0.000174,24.018613,-0.0077,1.381
1236.00,7.614886,25.01116,-0.000173,24.019155,-0.0077,1.380
1238.00,7.622141,25.01097,-0.000172,24.018450,-0.0077,1.380
1240.00,7.625804,25.01053,-0.000173,24.018903,-0.0077,1.380
1242.00,7.628268,25.01089,-0.000173,24.019171,-0.0077,1.380
1244.00,7.630795,25.01105,-0.000173,24.019269,-0.0077,1.380
1246.00,7.633270,25.01141,-0.000173,24.019184,-0.0077,1.379
1248.00,7.636860,25.01121,-0.000172,24.019237,-0.0077,1.379
1250.00,7.641089,25.01049,-0.000171,24.018718,-0.0077,1.379
1252.00,7.643640,25.01006,-0.000173,24.019025,-0.0077,1.379
1254.00,7.645704,25.01094,-0.000172,24.019393,-0.0077,1.379
1256.00,7.649097,25.01119,-0.000172,24.019164,-0.0077,1.379
1258.00,7.651445,25.00984,-0.000172,24.019345,-0.0077,1.379
1260.00,7.654223,25.00967,-0.000174,24.019389,-0.0077,1.379
1262.00,7.656477,25.01011,-0.000173,24.019617,-0.0077,1.379
1264.00,7.659140,25.01032,-0.000171,24.019684,-0.0077,1.379
1266.00,7.661305,25.01068,-0.000171,24.018626,-0.0077,1.379
1268.00,7.663506,25.01106,-0.000172,24.019224,-0.0077,1.379
1270.00,7.665500,25.01170,-0.000173,24.019064,-0.0077,1.379
1272.00,7.666919,25.01175,-0.000173,24.018348,-0.0077,1.380
1274.00,7.667498,25.01158,-0.000173,24.018954,-0.0077,1.379
1276.00,7.668689,25.01137,-0.000171,24.018508,-0.0077,1.379
1278.00,7.668780,25.01105,-0.000173,24.019030,-0.0078,1.379
1280.00,7.668869,25.01065,-0.000173,24.018709,-0.0077,1.379
1282.00,7.668400,25.01001,-0.000173,24.018802,-0.0077,1.379
1284.00,7.668159,25.01059,-0.000172,24.018615,-0.0077,1.379
1286.00,7.667522,25.01106,-0.000173,24.018858,-0.0077,1.379
1288.00,7.666926,25.01045,-0.000172,24.019342,-0.0077,1.379
1290.00,7.667562,25.01093,-0.000173,24.018894,-0.0077,1.380
1292.00,7.667097,25.01047,-0.000173,24.018604,-0.0077,1.379
1294.00,7.665829,25.01017,-0.000173,24.018493,-0.0077,1.379
1296.00,7.665976,25.01036,-0.000173,24.018938,-0.0077,1.379
1298.00,7.664436,25.01057,-0.000172,24.018640,-0.0077,1.379
1300.00,7.663123,25.01044,-0.000171,24.018870,-0.0078,1.379
1302.00,7.662668,25.01076,-0.000171,24.019132,-0.0077,1.379
1304.00,7.663016,25.01093,-0.000172,24.019191,-0.0077,1.379
1306.00,7.663346,25.01161,-0.000172,24.018608,-0.0077,1.379
1308.00,7.663813,25.01139,-0.000172,24.019066,-0.0077,1.379
1310.00,7.664051,25.01072,-0.000173,24.018231,-0.0077,1.379
1312.00,7.663824,25.01096,-0.000172,24.019253,-0.0077,1.379
1314.00,7.663527,25.01085,-0.000172,24.019229,-0.0077,1.379
1316.00,7.663271,25.01119,-0.000171,24.018713,-0.0077,1.379
1318.00,7.662991,25.01124,-0.000171,24.018840,-0.0077,1.379
1320.00,7.663454,25.01086,-0.000172,24.018682,-0.0077,1.379
1322.00,7.663372,25.01079,-0.000172,24.019244,-0.0077,1.379
1324.00,7.664971,25.01108,-0.000172,24.019197,-0.0077,1.379
1326.00,7.666067,25.01094,-0.000173,24.018229,-0.0077,1.380
1328.00,7.664867,25.01122,-0.000173,24.018454,-0.0077,1.379
1330.00,7.663965,25.01098,-0.000173,24.018709,-0.0077,1.379
1332.00,7.664205,25.01069,-0.000172,24.019344,-0.0077,1.379
1334.00,7.664846,25.01088,-0.000171,24.019229,-0.0077,1.379
1336.00,7.664748,25.01132,-0.000172,24.018745,-0.0077,1.379
1338.00,7.665098,25.01126,-0.000174,24.018292,-0.0077,1.380
1340.00,7.664700,25.01186,-0.000174,24.018847,-0.0077,1.380
1342.00,7.664261,25.01243,-0.000174,24.018174,-0.0077,1.380
1344.00,7.664439,25.01262,-0.000172,24.018742,-0.0077,1.379
1346.00,7.665708,25.01229,-0.000172,24.018693,-0.0077,1.379
1348.00,7.665245,25.01274,-0.000172,24.018758,-0.0077,1.379
1350.00,7.664612,25.01358,-0.000172,24.018220,-0.0077,1.379
1352.00,7.664466,25.01315,-0.000171,24.018979,-0.0077,1.379
1354.00,7.664040,25.01200,-0.000172,24.019251,-0.0077,1.380
1356.00,7.663746,25.01182,-0.000173,24.019663,-0.0077,1.380
1358.00,7.663425,25.01199,-0.000173,24.018435,-0.0077,1.380
1360.00,7.662719,25.01212,-0.000173,24.017542,-0.0077,1.379
1362.00,7.662521,25.01197,-0.000171,24.018470,-0.0077,1.379
1364.00,7.662213,25.01184,-0.000172,24.019057,-0.0077,1.379
1366.00,7.662443,25.01247,-0.000171,24.019199,-0.0077,1.379
1368.00,7.662428,25.01203,-0.000172,24.018805,-0.0077,1.379
1370.00,7.662428,25.01228,-0.000172,24.019155,-0.0077,1.379
1372.00,7.662265,25.01201,-0.000172,24.018669,-0.0077,1.379
1374.00,7.662361,25.01188,-0.000173,24.018660,-0.0078,1.379
1376.00,7.662528,25.01207,-0.000171,24.018707,-0.0077,1.379
1378.00,7.661773,25.01229,-0.000172,24.019164,-0.0077,1.380
1380.00,7.661719,25.01169,-0.000173,24.019088,-0.0077,1.380
1382.00,7.660727,25.01191,-0.000173,24.018985,-0.0077,1.379
1384.00,7.660162,25.01211,-0.000172,24.018187,-0.0078,1.379
1386.00,7.660989,25.01266,-0.000172,24.018477,-0.0077,1.380
1388.00,7.660627,25.01309,-0.000173,24.018749,-0.0078,1.380
1390.00,7.660325,25.01309,-0.000173,24.018486,-0.0078,1.379
1392.00,7.660353,25.01273,-0.000173,24.018488,-0.0077,1.379
1394.00,7.659736,25.01313,-0.000172,24.018541,-0.0077,1.379
1396.00,7.659703,25.01302,-0.000171,24.018265,-0.0077,1.379
1398.00,7.659861,25.01255,-0.000172,24.019012,-0.0077,1.379
1400.00,7.660113,25.01275,-0.000173,24.018595,-0.0077,1.379
1402.00,7.659454,25.01283,-0.000173,24.018758,-0.0077,1.380
1404.00,7.659565,25.01246,-0.000172,24.018640,-0.0077,1.379
1406.00,7.659335,25.01254,-0.000172,24.018187,-0.0077,1.379
1408.00,7.659021,25.01254,-0.000172,24.019394,-0.0077,1.379
1410.00,7.658526,25.01195,-0.000172,24.019507,-0.0077,1.379
1412.00,7.658548,25.01133,-0.000172,24.018673,-0.0077,1.379
1414.00,7.658192,25.01225,-0.000172,24.018280,-0.0077,1.379
1416.00,7.657246,25.01187,-0.000174,24.018606,-0.0077,1.379
1418.00,7.658058,25.01142,-0.000172,24.018495,-0.0077,1.380
1420.00,7.658905,25.01089,-0.000172,24.018338,-0.0077,1.379
1422.00,7.658174,25.01091,-0.000173,24.018178,-0.0077,1.380
1424.00,7.658167,25.01143,-0.000173,24.018468,-0.0078,1.379
1426.00,7.657923,25.01127,-0.000172,24.019041,-0.0077,1.379
1428.00,7.657623,25.01079,-0.000172,24.018628,-0.0077,1.379
1430.00,7.657033,25.01130,-0.000172,24.018109,-0.0077,1.380
1432.00,7.656856,25.01185,-0.000174,24.019306,-0.0077,1.380
1434.00,7.656745,25.01107,-0.000173,24.018450,-0.0077,1.380
1436.00,7.656589,25.01137,-0.000173,24.019179,-0.0077,1.379
1438.00,7.656855,25.01124,-0.000173,24.018950,-0.0077,1.379
1440.00,7.656721,25.01162,-0.000172,24.018943,-0.0077,1.379
1442.00,7.656680,25.01192,-0.000172,24.018537,-0.0077,1.379
1444.00,7.656608,25.01158,-0.000172,24.018280,-0.0077,1.379
1446.00,7.656849,25.01131,-0.000172,24.018722,-0.0077,1.380
1448.00,7.656319,25.01130,-0.000173,24.018457,-0.0077,1.380
1450.00,7.656075,25.01121,-0.000172,24.018310,-0.0078,1.379
1452.00,7.656138,25.01113,-0.000172,24.018985,-0.0077,1.379
1454.00,7.655795,25.01116,-0.000174,24.018843,-0.0077,1.379
1456.00,7.655473,25.01093,-0.000173,24.018327,-0.0077,1.379
1458.00,7.654761,25.01069,-0.000175,24.018963,-0.0077,1.379
1460.00,7.654887,25.01079,-0.000174,24.018796,-0.0077,1.379
1462.00,7.655115,25.01156,-0.000174,24.018502,-0.0077,1.380
1464.00,7.654819,25.01088,-0.000174,24.018803,-0.0077,1.379
1466.00,7.653681,25.01175,-0.000174,24.018921,-0.0077,1.379
1468.00,7.654246,25.01160,-0.000174,24.018124,-0.0077,1.379
1470.00,7.654403,25.01109,-0.000174,24.018586,-0.0077,1.379
1472.00,7.653978,25.01065,-0.000175,24.018590,-0.0077,1.379
1474.00,7.653392,25.01128,-0.000174,24.018591,-0.0077,1.379
1476.00,7.653747,25.01089,-0.000175,24.018609,-0.0077,1.379
1478.00,7.653435,25.01074,-0.000175,24.018769,-0.0077,1.379
1480.00,7.653637,25.01061,-0.000174,24.019041,-0.0077,1.379
1482.00,7.653167,25.01120,-0.000174,24.018642,-0.0077,1.379
1484.00,7.652641,25.01134,-0.000175,24.018189,-0.0077,1.379
1486.00,7.652894,25.01097,-0.000175,24.018356,-0.0078,1.379
1488.00,7.653291,25.01045,-0.000174,24.018535,-0.0077,1.379
1490.00,7.652553,25.01125,-0.000175,24.018430,-0.0077,1.379
1492.00,7.652016,25.01162,-0.000175,24.019095,-0.0077,1.379
1494.00,7.651604,25.01097,-0.000175,24.018941,-0.0077,1.379
1496.00,7.651735,25.01090,-0.000175,24.018405,-0.0077,1.380
1498.00,7.651796,25.01123,-0.000174,24.019088,-0.0077,1.379
1500.00,7.651347,25.01116,-0.000174,24.018579,-0.0078,1.380
1502.00,7.650817,25.01119,-0.000175,24.018834,-0.0077,1.379
1504.00,7.650785,25.01056,-0.000174,24.019416,-0.0077,1.379
1506.00,7.651061,25.01056,-0.000173,24.018847,-0.0077,1.379
1508.00,7.651899,25.01048,-0.000175,24.018194,-0.0077,1.380
1510.00,7.652066,25.01111,-0.000174,24.019046,-0.0077,1.379
1512.00,7.651668,25.01051,-0.000174,24.018729,-0.0077,1.379
1514.00,7.650985,25.01067,-0.000173,24.018885,-0.0077,1.379
1516.00,7.650329,25.01153,-0.000173,24.019079,-0.0077,1.379
1518.00,7.650157,25.01156,-0.000174,24.018423,-0.0077,1.380
1520.00,7.650752,25.01192,-0.000175,24.018880,-0.0077,1.379
1522.00,7.650162,25.01174,-0.000174,24.018803,-0.0077,1.379
1524.00,7.650377,25.01239,-0.000175,24.019117,-0.0077,1.380
1526.00,7.650476,25.01194,-0.000173,24.018546,-0.0077,1.379
1528.00,7.649971,25.01099,-0.000173,24.018923,-0.0077,1.379
1530.00,7.650715,25.01101,-0.000173,24.019378,-0.0077,1.380
1532.00,7.650091,25.01122,-0.000174,24.018278,-0.0077,1.380
1534.00,7.649749,25.01142,-0.000174,24.018711,-0.0077,1.379
1536.00,7.649657,25.01115,-0.000175,24.018550,-0.0077,1.379
1538.00,7.649990,25.01140,-0.000173,24.019139,-0.0077,1.379
1540.00,7.649938,25.01163,-0.000173,24.019112,-0.0077,1.379
1542.00,7.649649,25.01230,-0.000174,24.018285,-0.0077,1.380
1544.00,7.649484,25.01170,-0.000174,24.018711,-0.0077,1.379
1546.00,7.649445,25.01123,-0.000175,24.018735,-0.0077,1.380
1548.00,7.648041,25.01099,-0.000175,24.018352,-0.0077,1.379
1550.00,7.647197,25.01071,-0.000173,24.018724,-0.0077,1.379
1552.00,7.647569,25.01057,-0.000172,24.019442,-0.0077,1.379
1554.00,7.648268,25.01165,-0.000173,24.018370,-0.0077,1.379
1556.00,7.648053,25.01181,-0.000174,24.018653,-0.0077,1.380
1558.00,7.646932,25.01136,-0.000174,24.019358,-0.0077,1.379
1560.00,7.647074,25.01111,-0.000174,24.018575,-0.0077,1.379
1562.00,7.647388,25.01091,-0.000174,24.018562,-0.0077,1.380
1564.00,7.646509,25.01141,-0.000173,24.018167,-0.0077,1.379
1566.00,7.646549,25.01112,-0.000173,24.018428,-0.0077,1.378
1568.00,7.647004,25.01155,-0.000172,24.018854,-0.0077,1.379
1570.00,7.646552,25.01147,-0.000172,24.018526,-0.0077,1.379
1572.00,7.646973,25.01163,-0.000174,24.019112,-0.0077,1.380
1574.00,7.646020,25.01144,-0.000174,24.018397,-0.0077,1.379
1576.00,7.645375,25.01066,-0.000174,24.018287,-0.0078,1.380
1578.00,7.645697,25.01100,-0.000175,24.018270,-0.0078,1.380
1580.00,7.645058,25.01115,-0.000175,24.019193,-0.0077,1.380
1582.00,7.644780,25.01107,-0.000175,24.018909,-0.0078,1.380
1584.00,7.644584,25.01172,-0.000173,24.018869,-0.0078,1.379
1586.00,7.645134,25.01167,-0.000175,24.018437,-0.0077,1.379
1588.00,7.645021,25.01221,-0.000176,24.018459,-0.0078,1.379
1590.00,7.645199,25.01219,-0.000175,24.018992,-0.0077,1.379
1592.00,7.645945,25.01201,-0.000174,24.018490,-0.0078,1.379
1594.00,7.645792,25.01216,-0.000175,24.018530,-0.0078,1.379
1596.00,7.645096,25.01239,-0.000173,24.018256,-0.0077,1.378
1598.00,7.644727,25.01204,-0.000174,24.018800,-0.0077,1.379
1600.00,7.645353,25.01215,-0.000174,24.019186,-0.0077,1.380
1602.00,7.645683,25.01277,-0.000174,24.019364,-0.0077,1.379
1604.00,7.646508,25.01298,-0.000174,24.018492,-0.0077,1.379
1606.00,7.645462,25.01298,-0.000175,24.018744,-0.0077,1.380
1608.00,7.643264,25.01280,-0.000174,24.018742,-0.0077,1.380
1610.00,7.642400,25.01271,-0.000173,24.018539,-0.0077,1.380
1612.00,7.642563,25.01259,-0.000175,24.018542,-0.0077,1.380
1614.00,7.642114,25.01362,-0.000173,24.018921,-0.0077,1.379
1616.00,7.642303,25.01290,-0.000172,24.019173,-0.0077,1.379
1618.00,7.642347,25.01287,-0.000173,24.018162,-0.0077,1.380
1620.00,7.642841,25.01336,-0.000174,24.018604,-0.0077,1.379
1622.00,7.642203,25.01278,-0.000173,24.018765,-0.0077,1.379
1624.00,7.641647,25.01245,-0.000173,24.018624,-0.0077,1.380
1626.00,7.641322,25.01206,-0.000173,24.019413,-0.0077,1.380
1628.00,7.641546,25.01245,-0.000174,24.018272,-0.0077,1.380
1630.00,7.641740,25.01194,-0.000173,24.018267,-0.0077,1.380
1632.00,7.642107,25.01137,-0.000173,24.019130,-0.0077,1.380
1634.00,7.642503,25.01247,-0.000173,24.019530,-0.0077,1.379
1636.00,7.642067,25.01143,-0.000174,24.018919,-0.0077,1.379
1638.00,7.641976,25.01074,-0.000173,24.018459,-0.0077,1.379
1640.00,7.641705,25.01158,-0.000174,24.019548,-0.0077,1.380
1642.00,7.641940,25.01116,-0.000173,24.018443,-0.0077,1.379
1644.00,7.642414,25.01151,-0.000174,24.018347,-0.0077,1.380
1646.00,7.642039,25.01183,-0.000174,24.018987,-0.0077,1.380
1648.00,7.640953,25.01241,-0.000173,24.018749,-0.0077,1.380
1650.00,7.639718,25.01142,-0.000174,24.019124,-0.0077,1.380
1652.00,7.639652,25.01194,-0.000173,24.018684,-0.0077,1.380
1654.00,7.640350,25.01131,-0.000173,24.018673,-0.0077,1.380
1656.00,7.640535,25.01231,-0.000174,24.018805,-0.0077,1.379
1658.00,7.640581,25.01328,-0.000173,24.018394,-0.0077,1.379
1660.00,7.640724,25.01260,-0.000174,24.018751,-0.0077,1.380
1662.00,7.640165,25.01263,-0.000173,24.019193,-0.0077,1.380
1664.00,7.639676,25.01223,-0.000174,24.018477,-0.0077,1.380
1666.00,7.639650,25.01200,-0.000173,24.018637,-0.0077,1.379
1668.00,7.639580,25.01150,-0.000173,24.018617,-0.0077,1.379
1670.00,7.639388,25.01281,-0.000173,24.018414,-0.0077,1.380
1672.00,7.639078,25.01381,-0.000173,24.018702,-0.0077,1.380
1674.00,7.639094,25.01354,-0.000173,24.019151,-0.0077,1.381
1676.00,7.638640,25.01279,-0.000172,24.019257,-0.0077,1.380
1678.00,7.638869,25.01308,-0.000173,24.019175,-0.0077,1.379
1680.00,7.638891,25.01295,-0.000174,24.018495,-0.0077,1.379
1682.00,7.637944,25.01240,-0.000173,24.018486,-0.0077,1.380
1684.00,7.637136,25.01210,-0.000172,24.018296,-0.0077,1.380
1686.00,7.636213,25.01251,-0.000174,24.017913,-0.0077,1.380
1688.00,7.636171,25.01324,-0.000174,24.018122,-0.0077,1.380
1690.00,7.637119,25.01254,-0.000174,24.018122,-0.0077,1.379
1692.00,7.636832,25.01277,-0.000173,24.017873,-0.0077,1.380
1694.00,7.637028,25.01289,-0.000175,24.018684,-0.0077,1.380
1696.00,7.636141,25.01235,-0.000174,24.018415,-0.0077,1.379
1698.00,7.636349,25.01247,-0.000174,24.018468,-0.0077,1.380
1700.00,7.636352,25.01259,-0.000173,24.018441,-0.0077,1.380
1702.00,7.636196,25.01251,-0.000175,24.018756,-0.0077,1.380
1704.00,7.635453,25.01250,-0.000175,24.018885,-0.0077,1.380
1706.00,7.635582,25.01310,-0.000174,24.018869,-0.0077,1.380
1708.00,7.635781,25.01260,-0.000174,24.018814,-0.0077,1.380
1710.00,7.634844,25.01266,-0.000174,24.018961,-0.0077,1.379
1712.00,7.635695,25.01304,-0.000176,24.018020,-0.0077,1.380
1714.00,7.635259,25.01303,-0.000175,24.018640,-0.0077,1.381
1716.00,7.634144,25.01315,-0.000174,24.018042,-0.0077,1.380
1718.00,7.634389,25.01315,-0.000174,24.018428,-0.0077,1.380
1720.00,7.634859,25.01282,-0.000175,24.018330,-0.0077,1.380
1722.00,7.635190,25.01276,-0.000175,24.018267,-0.0077,1.380
1724.00,7.634690,25.01182,-0.000175,24.018435,-0.0077,1.380
1726.00,7.634590,25.01187,-0.000174,24.018689,-0.0077,1.380
1728.00,7.634637,25.01201,-0.000174,24.018794,-0.0077,1.379
1730.00,7.634967,25.01175,-0.000173,24.019043,-0.0077,1.380
1732.00,7.635828,25.01173,-0.000173,24.019090,-0.0077,1.380
1734.00,7.635082,25.01211,-0.000173,24.018298,-0.0078,1.380
1736.00,7.634161,25.01217,-0.000175,24.019148,-0.0077,1.380
1738.00,7.634074,25.01243,-0.000174,24.019144,-0.0077,1.380
1740.00,7.633913,25.01225,-0.000175,24.018541,-0.0077,1.380
1742.00,7.633135,25.01207,-0.000174,24.019012,-0.0077,1.380
1744.00,7.633090,25.01223,-0.000173,24.018823,-0.0077,1.380
1746.00,7.632815,25.01158,-0.000174,24.017991,-0.0077,1.380
1748.00,7.632482,25.01211,-0.000174,24.018910,-0.0077,1.380
1750.00,7.632740,25.01295,-0.000174,24.018367,-0.0077,1.379
1752.00,7.632390,25.01261,-0.000173,24.018501,-0.0078,1.380
1754.00,7.632349,25.01233,-0.000173,24.018680,-0.0077,1.380
1756.00,7.632098,25.01200,-0.000173,24.019023,-0.0078,1.380
1758.00,7.631828,25.01166,-0.000174,24.018220,-0.0078,1.380
1760.00,7.632465,25.01212,-0.000174,24.018205,-0.0077,1.380
1762.00,7.631648,25.01312,-0.000174,24.018392,-0.0077,1.380
1764.00,7.630940,25.01284,-0.000174,24.019182,-0.0077,1.379
1766.00,7.631786,25.01246,-0.000173,24.018495,-0.0077,1.380
1768.00,7.631628,25.01281,-0.000173,24.018254,-0.0077,1.380
1770.00,7.630486,25.01323,-0.000174,24.018519,-0.0077,1.379
1772.00,7.630338,25.01348,-0.000174,24.017942,-0.0078,1.380
1774.00,7.631537,25.01345,-0.000174,24.018526,-0.0077,1.380
1776.00,7.632304,25.01298,-0.000172,24.018417,-0.0078,1.380
1778.00,7.632080,25.01246,-0.000173,24.018506,-0.0077,1.379
1780.00,7.631982,25.01332,-0.000174,24.018682,-0.0077,1.380
1782.00,7.631610,25.01283,-0.000175,24.018963,-0.0077,1.380
1784.00,7.630893,25.01260,-0.000172,24.018551,-0.0077,1.379
1786.00,7.630331,25.01262,-0.000174,24.018051,-0.0077,1.380
1788.00,7.630432,25.01321,-0.000175,24.018899,-0.0078,1.379
1790.00,7.630403,25.01259,-0.000175,24.019333,-0.0078,1.379
1792.00,7.630884,25.01219,-0.000174,24.018486,-0.0077,1.379
1794.00,7.631182,25.01266,-0.000174,24.018183,-0.0077,1.380
1796.00,7.631011,25.01240,-0.000175,24.017973,-0.0077,1.380
1798.00,7.630329,25.01333,-0.000174,24.018571,-0.0077,1.380
1800.00,7.629811,25.01336,-0.000175,24.018590,-0.0077,1.380
@3,12.0000,24.0
1802.00,7.630080,25.01362,-0.000174,24.018167,-0.0078,1.379
1804.00,7.626478,25.01392,-0.000174,24.018629,-0.0077,1.380
1806.00,7.618558,25.01289,-0.000174,24.017830,-0.0077,1.379
1808.00,7.607857,25.01288,-0.000172,24.018102,-0.0077,1.379
1810.00,7.593177,25.01303,-0.000172,24.018678,-0.0077,1.379
1812.00,7.578994,25.01363,-0.000173,24.017906,-0.0077,1.379
1814.00,7.569385,25.01458,-0.000173,24.017886,-0.0078,1.379
1816.00,7.561915,25.01396,-0.000174,24.018658,-0.0077,1.380
1818.00,7.555858,25.01447,-0.000174,24.018709,-0.0077,1.381
1820.00,7.550437,25.01480,-0.000175,24.018673,-0.0077,1.381
1822.00,7.545102,25.01504,-0.000176,24.018173,-0.0077,1.381
1824.00,7.539882,25.01398,-0.000174,24.018787,-0.0077,1.381
1826.00,7.535555,25.01356,-0.000174,24.018832,-0.0077,1.381
1828.00,7.535569,25.01470,-0.000174,24.019146,-0.0077,1.381
1830.00,7.540309,25.01427,-0.000175,24.018635,-0.0077,1.382
1832.00,7.549005,25.01416,-0.000175,24.018658,-0.0077,1.382
1834.00,7.560560,25.01314,-0.000176,24.018667,-0.0077,1.382
1836.00,7.570066,25.01366,-0.000176,24.018459,-0.0077,1.381
1838.00,7.576327,25.01438,-0.000175,24.018883,-0.0078,1.381
1840.00,7.580585,25.01444,-0.000175,24.018914,-0.0078,1.380
1842.00,7.583882,25.01441,-0.000172,24.018573,-0.0078,1.380
1844.00,7.586683,25.01423,-0.000172,24.018452,-0.0077,1.380
1846.00,7.589188,25.01430,-0.000172,24.018901,-0.0077,1.380
1848.00,7.591412,25.01434,-0.000172,24.018720,-0.0077,1.380
1850.00,7.593413,25.01373,-0.000172,24.019070,-0.0077,1.380
1852.00,7.596015,25.01483,-0.000172,24.019409,-0.0077,1.380
1854.00,7.598044,25.01482,-0.000173,24.018954,-0.0077,1.381
1856.00,7.601612,25.01377,-0.000173,24.019373,-0.0077,1.380
1858.00,7.604526,25.01402,-0.000173,24.018878,-0.0077,1.380
1860.00,7.605857,25.01395,-0.000174,24.018202,-0.0077,1.381
1862.00,7.608893,25.01468,-0.000173,24.018778,-0.0077,1.380
1864.00,7.611350,25.01326,-0.000172,24.018696,-0.0077,1.380
1866.00,7.614680,25.01362,-0.000172,24.018602,-0.0077,1.379
1868.00,7.617713,25.01391,-0.000172,24.018566,-0.0077,1.380
1870.00,7.620108,25.01408,-0.000173,24.018731,-0.0077,1.380
1872.00,7.621802,25.01365,-0.000172,24.018604,-0.0077,1.381
1874.00,7.622027,25.01393,-0.000173,24.018820,-0.0077,1.380
1876.00,7.623620,25.01406,-0.000173,24.018582,-0.0077,1.380
1878.00,7.625274,25.01407,-0.000173,24.018390,-0.0077,1.380
1880.00,7.626171,25.01430,-0.000174,24.018742,-0.0077,1.380
1882.00,7.625725,25.01434,-0.000175,24.018812,-0.0077,1.380
1884.00,7.625202,25.01466,-0.000173,24.018339,-0.0077,1.379
1886.00,7.625239,25.01516,-0.000173,24.018867,-0.0077,1.380
1888.00,7.624860,25.01519,-0.000173,24.019217,-0.0078,1.380
1890.00,7.624554,25.01475,-0.000174,24.018497,-0.0078,1.381
1892.00,7.623536,25.01453,-0.000173,24.018196,-0.0077,1.380
1894.00,7.623143,25.01499,-0.000173,24.018490,-0.0077,1.380
1896.00,7.622407,25.01445,-0.000173,24.018856,-0.0077,1.380
1898.00,7.622626,25.01488,-0.000172,24.018791,-0.0077,1.379
1900.00,7.622402,25.01433,-0.000172,24.018642,-0.0077,1.379
1902.00,7.622002,25.01378,-0.000172,24.018231,-0.0078,1.380
1904.00,7.621995,25.01398,-0.000173,24.018154,-0.0078,1.380
1906.00,7.622609,25.01372,-0.000173,24.018684,-0.0077,1.380
1908.00,7.622386,25.01302,-0.000172,24.019135,-0.0077,1.380
1910.00,7.622605,25.01357,-0.000175,24.018309,-0.0078,1.380
1912.00,7.622764,25.01221,-0.000172,24.019121,-0.0077,1.380
1914.00,7.623571,25.01250,-0.000172,24.018687,-0.0077,1.379
1916.00,7.624494,25.01224,-0.000172,24.018932,-0.0077,1.379
1918.00,7.625069,25.01300,-0.000173,24.019476,-0.0077,1.380
1920.00,7.625167,25.01274,-0.000174,24.019088,-0.0077,1.380
1922.00,7.624933,25.01271,-0.000175,24.018457,-0.0077,1.380
1924.00,7.624335,25.01266,-0.000172,24.018807,-0.0077,1.380
1926.00,7.623771,25.01278,-0.000173,24.018648,-0.0077,1.380
1928.00,7.623852,25.01231,-0.000174,24.018638,-0.0077,1.380
1930.00,7.624611,25.01325,-0.000173,24.018912,-0.0077,1.380
1932.00,7.624142,25.01322,-0.000173,24.018847,-0.0077,1.380
1934.00,7.624101,25.01295,-0.000173,24.018999,-0.0076,1.380
1936.00,7.624528,25.01273,-0.000173,24.018981,-0.0077,1.380
1938.00,7.624135,25.01253,-0.000173,24.018557,-0.0077,1.380
1940.00,7.624325,25.01308,-0.000174,24.018154,-0.0077,1.380
1942.00,7.624842,25.01322,-0.000174,24.019411,-0.0077,1.380
1944.00,7.624993,25.01354,-0.000173,24.018831,-0.0077,1.381
1946.00,7.624093,25.01306,-0.000174,24.018562,-0.0077,1.380
1948.00,7.624944,25.01251,-0.000175,24.018385,-0.0077,1.381
1950.00,7.624754,25.01257,-0.000174,24.018127,-0.0077,1.380
1952.00,7.623986,25.01265,-0.000173,24.019052,-0.0077,1.379
1954.00,7.622460,25.01261,-0.000173,24.019190,-0.0077,1.379
1956.00,7.621899,25.01344,-0.000173,24.018928,-0.0077,1.380
1958.00,7.621551,25.01254,-0.000173,24.018457,-0.0077,1.380
1960.00,7.621528,25.01303,-0.000174,24.018557,-0.0077,1.380
1962.00,7.621663,25.01252,-0.000173,24.018254,-0.0077,1.380
1964.00,7.621282,25.01316,-0.000172,24.018405,-0.0078,1.380
1966.00,7.620516,25.01353,-0.000174,24.018194,-0.0077,1.380
1968.00,7.620472,25.01349,-0.000174,24.018847,-0.0077,1.380
1970.00,7.619402,25.01395,-0.000174,24.018379,-0.0077,1.380
1972.00,7.619439,25.01345,-0.000174,24.018840,-0.0077,1.380
1974.00,7.619304,25.01251,-0.000175,24.018412,-0.0077,1.380
1976.00,7.619812,25.01180,-0.000174,24.018629,-0.0077,1.380
1978.00,7.619114,25.01180,-0.000174,24.018457,-0.0077,1.380
1980.00,7.618955,25.01272,-0.000173,24.019148,-0.0077,1.380
1982.00,7.618855,25.01280,-0.000173,24.019079,-0.0078,1.380
1984.00,7.618998,25.01289,-0.000173,24.018185,-0.0077,1.380
1986.00,7.618984,25.01324,-0.000175,24.018653,-0.0077,1.380
1988.00,7.618514,25.01378,-0.000174,24.018504,-0.0078,1.380
1990.00,7.618076,25.01340,-0.000175,24.019041,-0.0077,1.380
1992.00,7.618801,25.01312,-0.000175,24.018660,-0.0077,1.381
1994.00,7.619531,25.01285,-0.000174,24.018939,-0.0078,1.380
1996.00,7.619478,25.01374,-0.000175,24.018684,-0.0077,1.379
1998.00,7.618461,25.01281,-0.000173,24.019130,-0.0077,1.379
2000.00,7.618850,25.01237,-0.000175,24.018461,-0.0077,1.380
2002.00,7.618501,25.01287,-0.000175,24.017645,-0.0077,1.380
2004.00,7.618182,25.01280,-0.000175,24.018502,-0.0078,1.380
2006.00,7.617645,25.01244,-0.000174,24.018740,-0.0077,1.380
2008.00,7.617555,25.01234,-0.000173,24.019045,-0.0077,1.380
2010.00,7.618175,25.01316,-0.000174,24.018637,-0.0077,1.380
2012.00,7.618063,25.01340,-0.000174,24.018504,-0.0077,1.380
2014.00,7.617753,25.01419,-0.000175,24.019267,-0.0077,1.381
2016.00,7.618048,25.01404,-0.000174,24.018292,-0.0077,1.380
2018.00,7.617954,25.01366,-0.000174,24.018383,-0.0077,1.380
2020.00,7.618154,25.01291,-0.000174,24.019093,-0.0077,1.381
2022.00,7.617289,25.01298,-0.000175,24.018377,-0.0077,1.380
2024.00,7.616459,25.01397,-0.000173,24.018193,-0.0077,1.380
2026.00,7.615899,25.01445,-0.000175,24.018517,-0.0077,1.380
2028.00,7.616144,25.01370,-0.000175,24.018885,-0.0078,1.380
2030.00,7.615982,25.01272,-0.000174,24.018533,-0.0077,1.380
2032.00,7.615604,25.01224,-0.000173,24.019130,-0.0077,1.380
2034.00,7.616033,25.01237,-0.000173,24.018959,-0.0077,1.381
2036.00,7.616162,25.01289,-0.000174,24.018392,-0.0077,1.380
2038.00,7.615161,25.01339,-0.000174,24.018791,-0.0077,1.380
2040.00,7.614077,25.01373,-0.000174,24.018570,-0.0077,1.380
2042.00,7.614927,25.01312,-0.000174,24.018236,-0.0077,1.380
2044.00,7.615927,25.01375,-0.000175,24.018481,-0.0078,1.380
2046.00,7.615963,25.01373,-0.000175,24.018495,-0.0078,1.381
2048.00,7.616078,25.01335,-0.000174,24.018539,-0.0077,1.381
2050.00,7.616776,25.01353,-0.000174,24.019016,-0.0077,1.380
2052.00,7.616959,25.01425,-0.000175,24.018463,-0.0078,1.380
2054.00,7.616625,25.01408,-0.000174,24.019045,-0.0077,1.380
2056.00,7.616011,25.01375,-0.000173,24.018901,-0.0077,1.380
2058.00,7.616364,25.01378,-0.000174,24.018872,-0.0077,1.381
2060.00,7.615981,25.01370,-0.000174,24.018852,-0.0077,1.380
2062.00,7.614869,25.01413,-0.000173,24.019313,-0.0077,1.380
2064.00,7.614998,25.01489,-0.000175,24.019115,-0.0077,1.380
2066.00,7.614533,25.01461,-0.000173,24.018667,-0.0077,1.380
2068.00,7.614934,25.01566,-0.000175,24.018727,-0.0077,1.380
2070.00,7.614564,25.01514,-0.000174,24.018376,-0.0077,1.381
2072.00,7.614274,25.01477,-0.000174,24.019151,-0.0077,1.380
2074.00,7.613999,25.01582,-0.000173,24.018638,-0.0077,1.380
2076.00,7.613469,25.01570,-0.000174,24.018619,-0.0077,1.380
2078.00,7.613149,25.01540,-0.000174,24.018209,-0.0077,1.381
2080.00,7.613371,25.01505,-0.000174,24.018807,-0.0077,1.380
2082.00,7.613508,25.01517,-0.000175,24.018174,-0.0077,1.380
2084.00,7.613851,25.01464,-0.000174,24.018774,-0.0078,1.380
2086.00,7.613448,25.01436,-0.000174,24.018093,-0.0078,1.380
2088.00,7.613563,25.01383,-0.000173,24.018158,-0.0077,1.380
2090.00,7.613132,25.01400,-0.000173,24.018628,-0.0077,1.380
2092.00,7.612402,25.01398,-0.000174,24.018017,-0.0077,1.380
2094.00,7.611168,25.01378,-0.000173,24.018767,-0.0077,1.380
2096.00,7.610333,25.01365,-0.000174,24.019108,-0.0077,1.380
2098.00,7.610361,25.01273,-0.000174,24.018738,-0.0077,1.380
2100.00,7.611554,25.01239,-0.000176,24.018435,-0.0077,1.381
2102.00,7.612607,25.01304,-0.000174,24.018363,-0.0078,1.380
2104.00,7.612100,25.01278,-0.000174,24.018280,-0.0077,1.380
2106.00,7.611456,25.01264,-0.000173,24.017850,-0.0078,1.380
2108.00,7.611359,25.01316,-0.000174,24.018370,-0.0078,1.380
2110.00,7.611364,25.01295,-0.000174,24.018296,-0.0078,1.380
2112.00,7.610806,25.01400,-0.000175,24.017621,-0.0078,1.380
2114.00,7.610807,25.01364,-0.000175,24.017756,-0.0077,1.380
2116.00,7.611179,25.01358,-0.000176,24.018655,-0.0078,1.381
2118.00,7.611085,25.01373,-0.000176,24.018492,-0.0077,1.381
2120.00,7.610836,25.01456,-0.000175,24.018323,-0.0077,1.380
2122.00,7.610596,25.01372,-0.000174,24.018125,-0.0077,1.380
2124.00,7.611160,25.01388,-0.000174,24.018479,-0.0077,1.380
2126.00,7.610756,25.01356,-0.000173,24.018745,-0.0078,1.380
2128.00,7.610681,25.01408,-0.000174,24.018004,-0.0078,1.380
2130.00,7.610722,25.01476,-0.000174,24.018735,-0.0078,1.380
2132.00,7.611021,25.01528,-0.000174,24.018624,-0.0078,1.380
2134.00,7.611190,25.01460,-0.000175,24.018557,-0.0077,1.381
2136.00,7.610494,25.01444,-0.000175,24.019199,-0.0077,1.380
2138.00,7.611035,25.01407,-0.000175,24.018448,-0.0077,1.381
2140.00,7.611297,25.01370,-0.000174,24.017721,-0.0077,1.381
2142.00,7.610998,25.01463,-0.000175,24.017797,-0.0077,1.380
2144.00,7.610473,25.01392,-0.000175,24.018637,-0.0077,1.381
2146.00,7.610209,25.01393,-0.000176,24.018419,-0.0078,1.380
2148.00,7.609591,25.01386,-0.000175,24.018037,-0.0077,1.380
2150.00,7.609710,25.01397,-0.000175,24.017583,-0.0077,1.380
2152.00,7.609545,25.01373,-0.000173,24.018611,-0.0077,1.380
2154.00,7.609513,25.01352,-0.000173,24.018588,-0.0077,1.380
2156.00,7.609470,25.01297,-0.000175,24.018347,-0.0077,1.380
2158.00,7.609078,25.01338,-0.000175,24.017884,-0.0078,1.380
2160.00,7.608373,25.01381,-0.000175,24.018662,-0.0078,1.380
2162.00,7.607136,25.01406,-0.000175,24.017863,-0.0078,1.380
2164.00,7.606672,25.01319,-0.000175,24.018118,-0.0078,1.381
2166.00,7.606622,25.01368,-0.000174,24.018267,-0.0078,1.380
2168.00,7.607836,25.01324,-0.000174,24.018537,-0.0078,1.380
2170.00,7.608514,25.01285,-0.000175,24.018419,-0.0078,1.380
2172.00,7.608476,25.01327,-0.000175,24.018406,-0.0078,1.380
2174.00,7.608246,25.01383,-0.000173,24.017975,-0.0078,1.381
2176.00,7.608634,25.01426,-0.000174,24.018111,-0.0078,1.381
2178.00,7.609157,25.01513,-0.000174,24.018432,-0.0077,1.380
2180.00,7.608913,25.01449,-0.000174,24.018412,-0.0078,1.380
2182.00,7.608723,25.01422,-0.000173,24.018089,-0.0078,1.381
2184.00,7.608204,25.01495,-0.000173,24.018363,-0.0077,1.380
2186.00,7.607356,25.01536,-0.000173,24.018327,-0.0077,1.380
2188.00,7.607191,25.01451,-0.000175,24.018087,-0.0077,1.381
2190.00,7.607354,25.01413,-0.000175,24.017951,-0.0077,1.380
2192.00,7.608306,25.01483,-0.000175,24.018667,-0.0078,1.380
2194.00,7.608732,25.01514,-0.000174,24.018343,-0.0078,1.380
2196.00,7.607381,25.01547,-0.000175,24.018687,-0.0078,1.380
2198.00,7.606563,25.01500,-0.000175,24.018133,-0.0077,1.380
2200.00,7.606577,25.01476,-0.000174,24.018258,-0.0077,1.380
2202.00,7.606788,25.01432,-0.000173,24.018954,-0.0077,1.380
2204.00,7.607506,25.01485,-0.000173,24.019690,-0.0078,1.380
2206.00,7.607813,25.01414,-0.000173,24.018867,-0.0077,1.380
2208.00,7.607023,25.01466,-0.000174,24.018785,-0.0077,1.380
2210.00,7.606917,25.01476,-0.000173,24.018341,-0.0077,1.380
2212.00,7.607602,25.01384,-0.000175,24.018887,-0.0078,1.380
2214.00,7.607035,25.01405,-0.000174,24.018629,-0.0078,1.380
2216.00,7.606033,25.01471,-0.000174,24.018256,-0.0077,1.380
2218.00,7.606206,25.01423,-0.000175,24.018251,-0.0077,1.381
2220.00,7.605700,25.01397,-0.000175,24.018664,-0.0078,1.380
2222.00,7.605078,25.01447,-0.000174,24.017747,-0.0078,1.380
2224.00,7.605155,25.01452,-0.000174,24.018165,-0.0077,1.381
2226.00,7.605251,25.01446,-0.000175,24.017781,-0.0078,1.380
2228.00,7.605575,25.01470,-0.000175,24.018454,-0.0078,1.381
2230.00,7.605193,25.01488,-0.000173,24.018513,-0.0077,1.381
2232.00,7.605291,25.01413,-0.000173,24.018457,-0.0077,1.380
2234.00,7.604374,25.01416,-0.000173,24.018164,-0.0077,1.380
2236.00,7.604824,25.01462,-0.000172,24.018227,-0.0078,1.380
2238.00,7.604408,25.01412,-0.000173,24.018522,-0.0077,1.381
2240.00,7.604127,25.01410,-0.000174,24.018758,-0.0078,1.380
2242.00,7.605028,25.01427,-0.000174,24.018328,-0.0077,1.380
2244.00,7.605824,25.01446,-0.000174,24.018441,-0.0077,1.380
2246.00,7.604506,25.01420,-0.000174,24.018660,-0.0077,1.379
2248.00,7.604060,25.01502,-0.000174,24.018662,-0.0078,1.380
2250.00,7.603636,25.01494,-0.000175,24.017948,-0.0078,1.381
2252.00,7.604102,25.01527,-0.000174,24.018617,-0.0078,1.381
2254.00,7.603946,25.01533,-0.000174,24.018501,-0.0077,1.381
2256.00,7.603661,25.01534,-0.000174,24.018631,-0.0077,1.380
2258.00,7.603489,25.01511,-0.000173,24.018211,-0.0077,1.380
2260.00,7.603913,25.01479,-0.000174,24.018341,-0.0078,1.381
2262.00,7.604070,25.01542,-0.000175,24.018185,-0.0078,1.381
2264.00,7.603542,25.01467,-0.000173,24.017710,-0.0078,1.380
2266.00,7.603374,25.01518,-0.000174,24.018736,-0.0078,1.380
2268.00,7.603488,25.01463,-0.000174,24.018267,-0.0077,1.380
2270.00,7.603662,25.01415,-0.000174,24.018457,-0.0077,1.380
2272.00,7.603204,25.01469,-0.000175,24.018298,-0.0078,1.380
2274.00,7.602221,25.01496,-0.000174,24.018695,-0.0077,1.380
2276.00,7.602178,25.01483,-0.000174,24.019202,-0.0077,1.380
2278.00,7.603051,25.01560,-0.000175,24.018336,-0.0077,1.380
2280.00,7.603057,25.01489,-0.000175,24.018840,-0.0078,1.381
2282.00,7.602831,25.01484,-0.000174,24.018336,-0.0078,1.381
2284.00,7.603618,25.01500,-0.000176,24.018193,-0.0078,1.381
2286.00,7.603242,25.01506,-0.000175,24.018479,-0.0078,1.380
2288.00,7.602559,25.01411,-0.000174,24.018216,-0.0077,1.380
2290.00,7.602620,25.01478,-0.000174,24.018042,-0.0078,1.380
2292.00,7.601535,25.01446,-0.000174,24.018102,-0.0078,1.380
2294.00,7.601208,25.01472,-0.000175,24.018153,-0.0078,1.381
2296.00,7.601156,25.01422,-0.000175,24.018245,-0.0078,1.381
2298.00,7.601330,25.01438,-0.000175,24.017756,-0.0077,1.380
2300.00,7.601985,25.01440,-0.000175,24.018084,-0.0078,1.381
2302.00,7.601973,25.01474,-0.000173,24.019063,-0.0077,1.380
2304.00,7.601891,25.01464,-0.000174,24.018887,-0.0078,1.380
2306.00,7.601693,25.01430,-0.000174,24.018974,-0.0078,1.380
2308.00,7.601410,25.01398,-0.000174,24.018606,-0.0077,1.380
2310.00,7.600731,25.01395,-0.000174,24.018247,-0.0078,1.380
2312.00,7.600760,25.01343,-0.000176,24.017875,-0.0078,1.380
2314.00,7.601491,25.01333,-0.000175,24.018827,-0.0078,1.380
2316.00,7.600905,25.01436,-0.000174,24.018800,-0.0077,1.381
2318.00,7.600412,25.01403,-0.000174,24.018299,-0.0077,1.381
2320.00,7.599802,25.01390,-0.000175,24.018341,-0.0077,1.380
2322.00,7.600162,25.01423,-0.000174,24.018579,-0.0077,1.380
2324.00,7.600799,25.01416,-0.000175,24.018419,-0.0077,1.380
2326.00,7.600846,25.01466,-0.000174,24.018078,-0.0077,1.380
2328.00,7.599970,25.01389,-0.000175,24.018399,-0.0077,1.381
2330.00,7.599154,25.01453,-0.000175,24.017580,-0.0078,1.381
2332.00,7.599173,25.01455,-0.000175,24.018214,-0.0078,1.381
2334.00,7.599507,25.01399,-0.000174,24.018231,-0.0077,1.380
2336.00,7.599616,25.01465,-0.000173,24.017989,-0.0078,1.380
2338.00,7.599845,25.01454,-0.000173,24.018889,-0.0077,1.380
2340.00,7.599597,25.01392,-0.000174,24.017748,-0.0077,1.380
2342.00,7.599422,25.01483,-0.000174,24.018718,-0.0078,1.381
2344.00,7.599793,25.01478,-0.000175,24.019005,-0.0077,1.380
2346.00,7.599699,25.01533,-0.000175,24.018531,-0.0077,1.381
2348.00,7.599823,25.01557,-0.000176,24.019061,-0.0077,1.381
2350.00,7.599898,25.01584,-0.000175,24.018628,-0.0078,1.380
2352.00,7.600461,25.01579,-0.000175,24.018593,-0.0078,1.380
2354.00,7.600052,25.01571,-0.000174,24.018816,-0.0077,1.380
2356.00,7.599378,25.01547,-0.000174,24.018455,-0.0077,1.380
2358.00,7.599427,25.01529,-0.000175,24.018990,-0.0077,1.380
2360.00,7.599478,25.01500,-0.000174,24.018156,-0.0077,1.380
2362.00,7.599104,25.01532,-0.000174,24.018305,-0.0077,1.381
2364.00,7.599926,25.01533,-0.000174,24.018276,-0.0077,1.380
2366.00,7.599939,25.01539,-0.000174,24.018167,-0.0077,1.381
2368.00,7.599947,25.01568,-0.000174,24.018053,-0.0077,1.380
2370.00,7.599702,25.01595,-0.000174,24.018776,-0.0077,1.380
2372.00,7.599824,25.01552,-0.000174,24.018731,-0.0078,1.381
2374.00,7.598413,25.01449,-0.000175,24.018260,-0.0078,1.380
2376.00,7.598237,25.01361,-0.000174,24.018497,-0.0078,1.380
2378.00,7.598048,25.01459,-0.000174,24.018548,-0.0078,1.381
2380.00,7.597705,25.01484,-0.000174,24.018880,-0.0078,1.380
2382.00,7.598237,25.01487,-0.000175,24.018310,-0.0078,1.381
2384.00,7.598105,25.01544,-0.000175,24.018644,-0.0077,1.380
2386.00,7.597371,25.01548,-0.000174,24.018129,-0.0077,1.380
2388.00,7.596197,25.01543,-0.000174,24.018522,-0.0077,1.380
2390.00,7.595995,25.01478,-0.000174,24.018131,-0.0077,1.381
2392.00,7.596665,25.01436,-0.000175,24.018444,-0.0078,1.381
2394.00,7.596795,25.01478,-0.000175,24.018454,-0.0078,1.381
2396.00,7.596579,25.01529,-0.000174,24.018145,-0.0078,1.381
2398.00,7.596250,25.01518,-0.000175,24.018617,-0.0078,1.381
2400.00,7.596029,25.01525,-0.000175,24.018328,-0.0078,1.381
@4,12.0000,24.0
2402.00,7.596001,25.01519,-0.000174,24.018889,-0.0078,1.381
2404.00,7.592845,25.01499,-0.000174,24.018403,-0.0077,1.380
2406.00,7.584495,25.01446,-0.000174,24.018481,-0.0078,1.379
2408.00,7.573755,25.01504,-0.000173,24.018832,-0.0078,1.379
2410.00,7.559948,25.01387,-0.000172,24.018125,-0.0077,1.379
2412.00,7.545729,25.01375,-0.000173,24.018856,-0.0077,1.380
2414.00,7.536377,25.01442,-0.000174,24.018555,-0.0078,1.380
2416.00,7.530441,25.01468,-0.000174,24.018550,-0.0078,1.381
2418.00,7.524792,25.01487,-0.000175,24.018885,-0.0077,1.382
2420.00,7.519983,25.01467,-0.000175,24.018649,-0.0078,1.382
2422.00,7.515273,25.01477,-0.000176,24.018548,-0.0077,1.382
2424.00,7.510571,25.01445,-0.000176,24.017964,-0.0077,1.382
2426.00,7.506840,25.01416,-0.000176,24.018591,-0.0078,1.381
2428.00,7.506345,25.01351,-0.000175,24.018626,-0.0078,1.381
2430.00,7.510936,25.01471,-0.000175,24.018660,-0.0077,1.383
2432.00,7.518882,25.01512,-0.000176,24.018486,-0.0077,1.383
2434.00,7.529304,25.01551,-0.000176,24.018903,-0.0077,1.383
2436.00,7.539180,25.01504,-0.000176,24.018622,-0.0078,1.382
2438.00,7.545074,25.01350,-0.000175,24.018232,-0.0077,1.382
2440.00,7.548240,25.01452,-0.000175,24.018483,-0.0077,1.381
2442.00,7.551829,25.01451,-0.000173,24.018655,-0.0077,1.380
2444.00,7.555293,25.01475,-0.000173,24.018348,-0.0077,1.381
2446.00,7.558445,25.01501,-0.000173,24.018464,-0.0077,1.381
2448.00,7.560345,25.01462,-0.000173,24.019153,-0.0077,1.381
2450.00,7.563262,25.01473,-0.000173,24.018385,-0.0077,1.381
2452.00,7.566291,25.01452,-0.000174,24.018684,-0.0078,1.381
2454.00,7.568086,25.01425,-0.000174,24.018234,-0.0077,1.381
2456.00,7.569833,25.01438,-0.000174,24.018238,-0.0077,1.381
2458.00,7.572334,25.01562,-0.000173,24.018571,-0.0077,1.380
2460.00,7.574635,25.01563,-0.000174,24.018357,-0.0077,1.381
2462.00,7.578012,25.01504,-0.000173,24.018299,-0.0078,1.381
2464.00,7.581003,25.01512,-0.000175,24.018403,-0.0077,1.380
2466.00,7.582658,25.01397,-0.000174,24.018490,-0.0077,1.381
2468.00,7.584745,25.01464,-0.000173,24.018764,-0.0077,1.381
2470.00,7.586102,25.01500,-0.000173,24.018707,-0.0077,1.381
2472.00,7.588081,25.01510,-0.000173,24.018281,-0.0077,1.381
2474.00,7.590475,25.01458,-0.000174,24.019191,-0.0077,1.381
2476.00,7.591793,25.01473,-0.000174,24.018678,-0.0077,1.380
2478.00,7.593382,25.01488,-0.000174,24.018162,-0.0077,1.381
2480.00,7.594299,25.01479,-0.000173,24.017935,-0.0077,1.381
2482.00,7.594104,25.01530,-0.000173,24.018245,-0.0077,1.381
2484.00,7.593367,25.01449,-0.000174,24.018415,-0.0077,1.381
2486.00,7.594134,25.01481,-0.000174,24.018312,-0.0077,1.381
2488.00,7.593787,25.01499,-0.000173,24.018762,-0.0077,1.380
2490.00,7.593709,25.01480,-0.000172,24.018939,-0.0077,1.381
2492.00,7.593766,25.01430,-0.000172,24.018843,-0.0077,1.380
2494.00,7.592670,25.01434,-0.000173,24.018901,-0.0077,1.381
2496.00,7.592252,25.01401,-0.000174,24.018733,-0.0077,1.381
2498.00,7.592102,25.01338,-0.000173,24.019128,-0.0078,1.380
2500.00,7.591788,25.01396,-0.000174,24.018686,-0.0077,1.380
2502.00,7.591795,25.01398,-0.000174,24.018381,-0.0077,1.380
2504.00,7.591956,25.01421,-0.000174,24.018450,-0.0077,1.381
2506.00,7.591993,25.01436,-0.000173,24.018613,-0.0077,1.380
2508.00,7.592148,25.01444,-0.000174,24.019137,-0.0077,1.380
2510.00,7.591371,25.01495,-0.000173,24.019316,-0.0077,1.380
2512.00,7.592230,25.01435,-0.000174,24.019026,-0.0077,1.381
2514.00,7.592958,25.01448,-0.000174,24.018428,-0.0077,1.381
2516.00,7.592573,25.01476,-0.000175,24.018738,-0.0077,1.381
2518.00,7.593096,25.01491,-0.000176,24.018455,-0.0077,1.381
2520.00,7.592585,25.01445,-0.000175,24.017946,-0.0077,1.381
2522.00,7.592479,25.01447,-0.000174,24.018263,-0.0078,1.380
2524.00,7.592313,25.01523,-0.000174,24.018347,-0.0078,1.381
2526.00,7.592670,25.01496,-0.000175,24.018555,-0.0078,1.381
2528.00,7.592307,25.01511,-0.000175,24.018207,-0.0078,1.381
2530.00,7.592141,25.01468,-0.000175,24.018735,-0.0077,1.381
2532.00,7.592321,25.01457,-0.000175,24.018939,-0.0077,1.381
2534.00,7.592516,25.01456,-0.000174,24.018956,-0.0077,1.380
2536.00,7.592713,25.01500,-0.000174,24.018700,-0.0077,1.381
2538.00,7.591819,25.01518,-0.000175,24.019097,-0.0077,1.381
2540.00,7.591352,25.01505,-0.000173,24.018968,-0.0077,1.381
2542.00,7.591640,25.01408,-0.000173,24.018550,-0.0078,1.380
2544.00,7.591392,25.01428,-0.000173,24.018938,-0.0078,1.381
2546.00,7.590779,25.01412,-0.000174,24.018579,-0.0077,1.381
2548.00,7.590974,25.01415,-0.000174,24.018450,-0.0077,1.381
2550.00,7.591483,25.01416,-0.000173,24.018383,-0.0077,1.381
2552.00,7.591751,25.01392,-0.000174,24.018838,-0.0077,1.381
2554.00,7.591042,25.01444,-0.000174,24.018468,-0.0077,1.381
2556.00,7.590212,25.01346,-0.000173,24.017901,-0.0078,1.381
2558.00,7.590006,25.01442,-0.000174,24.018203,-0.0077,1.381
2560.00,7.590197,25.01416,-0.000173,24.018394,-0.0078,1.381
2562.00,7.590467,25.01481,-0.000174,24.017872,-0.0077,1.381
2564.00,7.589839,25.01417,-0.000174,24.018709,-0.0078,1.381
2566.00,7.589683,25.01446,-0.000174,24.018515,-0.0078,1.380
2568.00,7.589059,25.01462,-0.000172,24.019037,-0.0078,1.380
2570.00,7.588427,25.01499,-0.000171,24.018735,-0.0077,1.381
2572.00,7.588279,25.01536,-0.000173,24.018957,-0.0077,1.381
2574.00,7.588145,25.01498,-0.000173,24.018444,-0.0077,1.381
2576.00,7.587651,25.01536,-0.000173,24.018321,-0.0077,1.381
2578.00,7.588260,25.01514,-0.000174,24.018361,-0.0077,1.381
2580.00,7.587973,25.01579,-0.000173,24.018361,-0.0078,1.380
2582.00,7.588781,25.01565,-0.000175,24.018274,-0.0078,1.381
2584.00,7.589007,25.01578,-0.000173,24.018812,-0.0078,1.380
2586.00,7.588237,25.01617,-0.000173,24.018689,-0.0077,1.380
2588.00,7.587645,25.01465,-0.000173,24.017679,-0.0078,1.381
2590.00,7.587920,25.01490,-0.000173,24.017968,-0.0078,1.380
2592.00,7.587363,25.01563,-0.000173,24.018722,-0.0078,1.381
2594.00,7.587086,25.01569,-0.000174,24.018127,-0.0078,1.381
2596.00,7.587195,25.01551,-0.000173,24.018588,-0.0078,1.381
2598.00,7.587486,25.01501,-0.000174,24.018593,-0.0077,1.381
2600.00,7.588210,25.01473,-0.000174,24.018822,-0.0077,1.380
2602.00,7.587813,25.01494,-0.000174,24.018309,-0.0078,1.380
2604.00,7.587862,25.01526,-0.000174,24.018171,-0.0077,1.381
2606.00,7.587905,25.01569,-0.000172,24.019113,-0.0077,1.381
2608.00,7.587834,25.01534,-0.000173,24.018706,-0.0077,1.380
2610.00,7.587585,25.01475,-0.000173,24.018537,-0.0078,1.380
2612.00,7.586525,25.01438,-0.000173,24.018602,-0.0078,1.380
2614.00,7.586480,25.01433,-0.000173,24.019266,-0.0078,1.381
2616.00,7.586343,25.01464,-0.000173,24.018671,-0.0078,1.381
2618.00,7.586784,25.01587,-0.000174,24.018664,-0.0078,1.381
2620.00,7.587175,25.01560,-0.000174,24.018481,-0.0077,1.381
2622.00,7.586506,25.01513,-0.000174,24.018386,-0.0077,1.381
2624.00,7.586613,25.01558,-0.000174,24.018899,-0.0077,1.381
2626.00,7.586785,25.01551,-0.000173,24.018198,-0.0077,1.381
2628.00,7.586472,25.01581,-0.000174,24.018796,-0.0078,1.381
2630.00,7.585489,25.01606,-0.000174,24.018961,-0.0078,1.380
2632.00,7.584631,25.01484,-0.000174,24.018637,-0.0077,1.381
2634.00,7.583993,25.01458,-0.000175,24.018557,-0.0078,1.381
2636.00,7.584062,25.01571,-0.000174,24.017696,-0.0078,1.381
2638.00,7.584850,25.01512,-0.000174,24.018693,-0.0078,1.381
2640.00,7.586245,25.01512,-0.000174,24.019081,-0.0077,1.380
2642.00,7.585338,25.01486,-0.000175,24.018111,-0.0077,1.380
2644.00,7.585566,25.01444,-0.000174,24.018401,-0.0078,1.380
2646.00,7.584826,25.01390,-0.000175,24.017879,-0.0078,1.381
2648.00,7.584817,25.01405,-0.000175,24.017988,-0.0078,1.381
2650.00,7.585135,25.01336,-0.000175,24.018463,-0.0077,1.381
2652.00,7.585506,25.01340,-0.000175,24.018015,-0.0077,1.381
2654.00,7.584744,25.01355,-0.000176,24.018383,-0.0077,1.381
2656.00,7.584969,25.01389,-0.000175,24.018720,-0.0078,1.381
2658.00,7.585503,25.01330,-0.000174,24.017966,-0.0078,1.381
2660.00,7.586027,25.01333,-0.000174,24.018341,-0.0078,1.380
2662.00,7.585411,25.01352,-0.000175,24.018399,-0.0077,1.381
2664.00,7.585664,25.01355,-0.000173,24.018729,-0.0078,1.381
2666.00,7.585931,25.01451,-0.000174,24.018744,-0.0077,1.381
2668.00,7.585608,25.01462,-0.000174,24.018869,-0.0077,1.380
2670.00,7.585213,25.01470,-0.000175,24.019075,-0.0077,1.380
2672.00,7.583526,25.01466,-0.000176,24.018060,-0.0078,1.381
2674.00,7.583340,25.01498,-0.000175,24.018437,-0.0077,1.380
2676.00,7.583587,25.01563,-0.000174,24.018479,-0.0077,1.381
2678.00,7.584172,25.01579,-0.000174,24.018122,-0.0077,1.381
2680.00,7.583132,25.01594,-0.000176,24.017971,-0.0078,1.381
2682.00,7.582346,25.01597,-0.000175,24.018269,-0.0077,1.381
2684.00,7.583785,25.01550,-0.000175,24.017050,-0.0077,1.381
2686.00,7.584795,25.01497,-0.000174,24.018278,-0.0078,1.380
2688.00,7.584293,25.01464,-0.000174,24.018606,-0.0077,1.381
2690.00,7.582919,25.01439,-0.000174,24.018457,-0.0077,1.381
2692.00,7.582673,25.01465,-0.000175,24.018198,-0.0078,1.381
2694.00,7.583374,25.01463,-0.000175,24.018325,-0.0077,1.381
2696.00,7.584040,25.01391,-0.000174,24.018735,-0.0078,1.381
2698.00,7.583644,25.01382,-0.000174,24.018945,-0.0078,1.380
2700.00,7.582851,25.01449,-0.000175,24.018818,-0.0077,1.381
2702.00,7.581432,25.01357,-0.000174,24.018747,-0.0078,1.381
2704.00,7.580876,25.01326,-0.000175,24.019151,-0.0078,1.381
2706.00,7.581196,25.01348,-0.000175,24.019487,-0.0077,1.381
2708.00,7.581227,25.01316,-0.000175,24.018299,-0.0078,1.381
2710.00,7.581525,25.01312,-0.000174,24.018209,-0.0077,1.381
2712.00,7.582449,25.01359,-0.000176,24.018658,-0.0077,1.381
2714.00,7.583659,25.01304,-0.000176,24.018724,-0.0077,1.381
2716.00,7.582382,25.01299,-0.000176,24.018599,-0.0078,1.380
2718.00,7.582022,25.01363,-0.000175,24.018394,-0.0077,1.380
2720.00,7.581737,25.01401,-0.000174,24.018640,-0.0077,1.380
2722.00,7.582299,25.01370,-0.000173,24.019001,-0.0077,1.380
2724.00,7.582369,25.01243,-0.000175,24.018307,-0.0077,1.381
2726.00,7.582330,25.01241,-0.000175,24.018265,-0.0077,1.381
2728.00,7.583638,25.01265,-0.000175,24.018073,-0.0078,1.381
2730.00,7.583042,25.01334,-0.000176,24.018415,-0.0078,1.381
2732.00,7.582826,25.01263,-0.000174,24.018687,-0.0078,1.380
2734.00,7.582728,25.01236,-0.000175,24.018401,-0.0078,1.381
2736.00,7.582565,25.01314,-0.000175,24.018454,-0.0077,1.381
2738.00,7.581774,25.01339,-0.000174,24.018727,-0.0077,1.380
2740.00,7.581202,25.01290,-0.000175,24.018845,-0.0077,1.381
2742.00,7.581198,25.01339,-0.000176,24.019331,-0.0078,1.381
2744.00,7.581058,25.01305,-0.000176,24.018671,-0.0078,1.381
2746.00,7.580464,25.01329,-0.000176,24.018129,-0.0077,1.381
2748.00,7.580585,25.01358,-0.000175,24.018658,-0.0078,1.381
2750.00,7.581766,25.01332,-0.000176,24.019012,-0.0078,1.381
2752.00,7.582705,25.01424,-0.000176,24.018443,-0.0078,1.380
2754.00,7.581866,25.01417,-0.000176,24.018113,-0.0078,1.381
2756.00,7.581436,25.01272,-0.000176,24.018178,-0.0078,1.381
2758.00,7.580826,25.01326,-0.000176,24.018388,-0.0078,1.381
2760.00,7.580899,25.01381,-0.000176,24.018461,-0.0078,1.381
2762.00,7.580444,25.01358,-0.000176,24.018093,-0.0078,1.381
2764.00,7.581053,25.01391,-0.000175,24.018666,-0.0078,1.381
2766.00,7.580992,25.01475,-0.000176,24.018689,-0.0078,1.380
2768.00,7.580861,25.01469,-0.000174,24.017458,-0.0077,1.380
2770.00,7.580168,25.01422,-0.000175,24.018044,-0.0077,1.380
2772.00,7.579344,25.01440,-0.000175,24.018519,-0.0078,1.381
2774.00,7.579581,25.01452,-0.000174,24.018497,-0.0077,1.380
2776.00,7.579765,25.01422,-0.000174,24.018644,-0.0077,1.380
2778.00,7.579486,25.01375,-0.000175,24.018800,-0.0078,1.381
2780.00,7.578782,25.01382,-0.000174,24.018490,-0.0077,1.381
2782.00,7.579020,25.01312,-0.000175,24.018526,-0.0078,1.380
2784.00,7.579563,25.01233,-0.000175,24.018588,-0.0078,1.381
2786.00,7.579891,25.01263,-0.000175,24.018348,-0.0078,1.381
2788.00,7.579493,25.01286,-0.000174,24.017995,-0.0078,1.381
2790.00,7.579205,25.01312,-0.000175,24.018468,-0.0077,1.381
2792.00,7.578444,25.01332,-0.000175,24.018200,-0.0077,1.381
2794.00,7.578524,25.01392,-0.000174,24.018187,-0.0078,1.381
2796.00,7.578328,25.01355,-0.000174,24.018640,-0.0077,1.381
2798.00,7.578814,25.01285,-0.000174,24.018595,-0.0077,1.381
2800.00,7.578102,25.01292,-0.000173,24.018316,-0.0077,1.380
2802.00,7.577823,25.01380,-0.000174,24.018381,-0.0077,1.381
2804.00,7.578845,25.01352,-0.000175,24.018390,-0.0078,1.381
2806.00,7.578294,25.01242,-0.000175,24.018548,-0.0078,1.381
2808.00,7.577191,25.01321,-0.000175,24.017832,-0.0078,1.381
2810.00,7.576880,25.01369,-0.000175,24.017931,-0.0077,1.381
2812.00,7.577696,25.01328,-0.000175,24.017989,-0.0078,1.381
2814.00,7.578691,25.01310,-0.000175,24.017964,-0.0078,1.381
2816.00,7.578674,25.01357,-0.000176,24.017843,-0.0077,1.381
2818.00,7.578553,25.01407,-0.000176,24.018035,-0.0077,1.381
2820.00,7.577068,25.01425,-0.000175,24.018049,-0.0078,1.381
2822.00,7.576604,25.01379,-0.000175,24.018370,-0.0078,1.381
2824.00,7.577417,25.01379,-0.000175,24.018461,-0.0078,1.381
2826.00,7.576822,25.01485,-0.000175,24.017743,-0.0077,1.381
2828.00,7.576856,25.01418,-0.000174,24.018608,-0.0077,1.380
2830.00,7.578261,25.01454,-0.000175,24.017650,-0.0078,1.380
2832.00,7.578771,25.01406,-0.000174,24.018542,-0.0078,1.381
2834.00,7.577737,25.01306,-0.000175,24.018624,-0.0077,1.381
2836.00,7.577628,25.01311,-0.000174,24.017855,-0.0078,1.381
2838.00,7.577912,25.01347,-0.000175,24.019211,-0.0078,1.381
2840.00,7.577775,25.01421,-0.000175,24.018722,-0.0078,1.380
2842.00,7.576682,25.01403,-0.000175,24.018783,-0.0078,1.381
2844.00,7.576176,25.01392,-0.000175,24.018626,-0.0077,1.381
2846.00,7.576039,25.01396,-0.000175,24.018561,-0.0078,1.381
2848.00,7.575845,25.01451,-0.000175,24.018415,-0.0077,1.381
2850.00,7.576186,25.01381,-0.000174,24.017875,-0.0078,1.381
2852.00,7.577281,25.01432,-0.000175,24.017941,-0.0078,1.381
2854.00,7.577612,25.01355,-0.000175,24.018718,-0.0078,1.381
2856.00,7.577223,25.01352,-0.000176,24.018501,-0.0078,1.381
2858.00,7.577242,25.01367,-0.000175,24.018486,-0.0078,1.381
2860.00,7.576882,25.01403,-0.000174,24.019117,-0.0077,1.381
2862.00,7.576340,25.01428,-0.000174,24.017964,-0.0077,1.381
2864.00,7.576692,25.01347,-0.000174,24.017982,-0.0078,1.381
2866.00,7.576637,25.01409,-0.000175,24.018773,-0.0077,1.381
2868.00,7.575849,25.01467,-0.000175,24.018758,-0.0078,1.381
2870.00,7.575371,25.01429,-0.000174,24.017763,-0.0078,1.381
2872.00,7.574892,25.01419,-0.000174,24.018410,-0.0077,1.380
2874.00,7.575380,25.01386,-0.000174,24.018912,-0.0077,1.381
2876.00,7.575451,25.01426,-0.000174,24.018497,-0.0077,1.381
2878.00,7.575625,25.01500,-0.000175,24.018724,-0.0077,1.381
2880.00,7.574632,25.01362,-0.000175,24.018321,-0.0077,1.381
2882.00,7.574559,25.01407,-0.000175,24.018551,-0.0077,1.380
2884.00,7.574152,25.01444,-0.000174,24.018890,-0.0078,1.381
2886.00,7.574688,25.01560,-0.000175,24.018744,-0.0077,1.381
2888.00,7.574761,25.01504,-0.000174,24.018561,-0.0077,1.381
2890.00,7.575564,25.01475,-0.000174,24.018292,-0.0078,1.382
2892.00,7.575976,25.01456,-0.000174,24.018838,-0.0077,1.381
2894.00,7.575956,25.01466,-0.000175,24.017953,-0.0078,1.381
2896.00,7.575000,25.01531,-0.000175,24.018475,-0.0078,1.381
2898.00,7.573280,25.01510,-0.000175,24.018506,-0.0078,1.380
2900.00,7.573016,25.01489,-0.000173,24.018628,-0.0078,1.380
2902.00,7.573479,25.01551,-0.000174,24.018704,-0.0077,1.381
2904.00,7.573835,25.01439,-0.000176,24.018765,-0.0078,1.381
2906.00,7.572747,25.01506,-0.000175,24.018696,-0.0077,1.381
2908.00,7.572053,25.01590,-0.000174,24.018740,-0.0077,1.381
2910.00,7.572325,25.01561,-0.000174,24.019092,-0.0077,1.380
2912.00,7.572605,25.01576,-0.000173,24.019277,-0.0077,1.381
2914.00,7.574133,25.01611,-0.000174,24.018024,-0.0077,1.381
2916.00,7.574237,25.01491,-0.000174,24.018287,-0.0078,1.381
2918.00,7.574327,25.01472,-0.000175,24.018541,-0.0078,1.381
2920.00,7.573532,25.01429,-0.000176,24.018240,-0.0078,1.381
2922.00,7.574051,25.01418,-0.000175,24.018124,-0.0077,1.381
2924.00,7.574472,25.01426,-0.000175,24.018778,-0.0077,1.381
2926.00,7.574342,25.01463,-0.000176,24.018653,-0.0078,1.381
2928.00,7.574740,25.01506,-0.000175,24.018662,-0.0077,1.381
2930.00,7.574412,25.01475,-0.000175,24.018267,-0.0077,1.381
2932.00,7.573658,25.01491,-0.000175,24.018860,-0.0078,1.382
2934.00,7.573740,25.01503,-0.000176,24.018270,-0.0078,1.381
2936.00,7.574176,25.01500,-0.000174,24.018118,-0.0077,1.381
2938.00,7.574339,25.01446,-0.000175,24.017926,-0.0077,1.381
2940.00,7.574105,25.01547,-0.000175,24.017912,-0.0077,1.381
2942.00,7.573737,25.01589,-0.000174,24.018841,-0.0078,1.380
2944.00,7.573361,25.01596,-0.000174,24.018638,-0.0078,1.381
2946.00,7.573465,25.01680,-0.000174,24.018519,-0.0077,1.381
2948.00,7.572862,25.01708,-0.000174,24.018332,-0.0077,1.381
2950.00,7.572367,25.01621,-0.000175,24.018385,-0.0078,1.381
2952.00,7.573085,25.01638,-0.000175,24.018423,-0.0077,1.381
2954.00,7.573173,25.01571,-0.000175,24.018733,-0.0077,1.381
2956.00,7.573649,25.01623,-0.000175,24.018794,-0.0078,1.381
2958.00,7.573851,25.01611,-0.000174,24.018677,-0.0077,1.381
2960.00,7.572759,25.01667,-0.000175,24.018508,-0.0078,1.381
2962.00,7.572662,25.01656,-0.000175,24.018776,-0.0078,1.381
2964.00,7.572849,25.01643,-0.000175,24.018515,-0.0078,1.381
2966.00,7.573151,25.01570,-0.000174,24.018022,-0.0078,1.380
2968.00,7.572830,25.01617,-0.000174,24.018557,-0.0078,1.381
2970.00,7.572383,25.01631,-0.000174,24.017812,-0.0078,1.381
2972.00,7.571628,25.01672,-0.000175,24.018136,-0.0078,1.382
2974.00,7.571958,25.01623,-0.000175,24.018450,-0.0078,1.381
2976.00,7.572650,25.01607,-0.000175,24.018575,-0.0077,1.381
2978.00,7.572158,25.01645,-0.000175,24.018299,-0.0077,1.381
2980.00,7.571387,25.01672,-0.000174,24.018838,-0.0077,1.381
2982.00,7.571487,25.01652,-0.000173,24.018716,-0.0077,1.381
2984.00,7.570770,25.01541,-0.000173,24.018334,-0.0078,1.381
2986.00,7.570663,25.01541,-0.000173,24.018417,-0.0078,1.381
2988.00,7.571140,25.01605,-0.000174,24.018957,-0.0077,1.381
2990.00,7.571423,25.01623,-0.000174,24.018296,-0.0078,1.381
2992.00,7.572256,25.01600,-0.000174,24.018760,-0.0077,1.381
2994.00,7.571596,25.01611,-0.000174,24.018216,-0.0077,1.381
2996.00,7.571566,25.01587,-0.000174,24.018722,-0.0078,1.381
2998.00,7.571439,25.01627,-0.000174,24.018599,-0.0078,1.381
3000.00,7.571827,25.01653,-0.000174,24.018733,-0.0078,1.381
@5,12.0000,24.0
3002.00,7.571242,25.01580,-0.000174,24.018492,-0.0077,1.381
3004.00,7.567853,25.01601,-0.000174,24.017656,-0.0077,1.381
3006.00,7.560044,25.01584,-0.000174,24.018397,-0.0078,1.380
3008.00,7.549890,25.01587,-0.000174,24.018769,-0.0077,1.379
3010.00,7.536717,25.01608,-0.000173,24.018673,-0.0077,1.380
3012.00,7.523509,25.01533,-0.000173,24.018876,-0.0077,1.381
3014.00,7.514034,25.01553,-0.000174,24.018816,-0.0077,1.381
3016.00,7.506656,25.01537,-0.000175,24.017812,-0.0077,1.382
3018.00,7.501832,25.01578,-0.000176,24.018263,-0.0077,1.382
3020.00,7.498335,25.01549,-0.000177,24.018591,-0.0077,1.382
3022.00,7.494049,25.01548,-0.000177,24.018352,-0.0077,1.382
3024.00,7.489690,25.01648,-0.000175,24.017689,-0.0078,1.382
3026.00,7.485500,25.01647,-0.000176,24.018071,-0.0077,1.382
3028.00,7.484549,25.01646,-0.000176,24.018067,-0.0077,1.382
3030.00,7.488307,25.01630,-0.000175,24.018386,-0.0077,1.383
3032.00,7.495516,25.01522,-0.000174,24.018446,-0.0077,1.383
3034.00,7.504787,25.01487,-0.000176,24.018426,-0.0077,1.384
3036.00,7.514957,25.01482,-0.000176,24.018753,-0.0077,1.383
3038.00,7.521881,25.01586,-0.000174,24.018707,-0.0077,1.382
3040.00,7.525888,25.01604,-0.000174,24.019369,-0.0077,1.382
3042.00,7.527862,25.01548,-0.000173,24.018970,-0.0077,1.381
3044.00,7.529764,25.01530,-0.000173,24.018840,-0.0077,1.381
3046.00,7.532302,25.01584,-0.000173,24.018444,-0.0078,1.381
3048.00,7.534570,25.01649,-0.000173,24.018432,-0.0077,1.382
3050.00,7.537842,25.01603,-0.000173,24.018301,-0.0077,1.381
3052.00,7.540832,25.01587,-0.000173,24.019061,-0.0077,1.381
3054.00,7.542390,25.01657,-0.000173,24.018667,-0.0077,1.381
3056.00,7.544866,25.01621,-0.000174,24.018096,-0.0077,1.381
3058.00,7.548531,25.01555,-0.000174,24.018276,-0.0077,1.381
3060.00,7.551002,25.01565,-0.000173,24.019014,-0.0077,1.381
3062.00,7.553091,25.01473,-0.000173,24.018568,-0.0077,1.381
3064.00,7.556545,25.01573,-0.000172,24.018691,-0.0077,1.381
3066.00,7.559450,25.01496,-0.000172,24.019126,-0.0077,1.381
3068.00,7.561872,25.01506,-0.000173,24.019095,-0.0077,1.381
3070.00,7.563082,25.01509,-0.000175,24.018932,-0.0077,1.382
3072.00,7.565107,25.01575,-0.000175,24.019039,-0.0077,1.381
3074.00,7.567071,25.01548,-0.000176,24.018359,-0.0078,1.382
3076.00,7.569154,25.01545,-0.000174,24.018446,-0.0078,1.381
3078.00,7.569859,25.01546,-0.000173,24.018724,-0.0078,1.381
3080.00,7.570218,25.01519,-0.000173,24.018662,-0.0078,1.381
3082.00,7.570752,25.01564,-0.000174,24.018477,-0.0077,1.381
3084.00,7.571083,25.01502,-0.000173,24.018872,-0.0078,1.380
3086.00,7.570939,25.01542,-0.000173,24.018707,-0.0077,1.381
3088.00,7.570949,25.01479,-0.000173,24.018780,-0.0077,1.382
3090.00,7.570164,25.01518,-0.000174,24.018677,-0.0077,1.381
3092.00,7.569968,25.01506,-0.000174,24.018425,-0.0078,1.381
3094.00,7.569737,25.01551,-0.000174,24.018981,-0.0077,1.382
3096.00,7.569181,25.01586,-0.000173,24.018285,-0.0077,1.381
3098.00,7.569007,25.01551,-0.000173,24.018948,-0.0077,1.381
3100.00,7.567939,25.01456,-0.000173,24.018977,-0.0078,1.381
3102.00,7.567555,25.01492,-0.000173,24.019144,-0.0078,1.381
3104.00,7.567795,25.01543,-0.000173,24.018736,-0.0077,1.381
3106.00,7.569083,25.01567,-0.000173,24.018787,-0.0077,1.381
3108.00,7.569223,25.01503,-0.000174,24.018678,-0.0077,1.381
3110.00,7.568616,25.01527,-0.000173,24.020110,-0.0077,1.381
3112.00,7.568661,25.01559,-0.000174,24.019103,-0.0077,1.381
3114.00,7.568294,25.01611,-0.000174,24.018575,-0.0077,1.381
3116.00,7.568720,25.01665,-0.000173,24.018274,-0.0077,1.381
3118.00,7.569936,25.01590,-0.000174,24.018925,-0.0078,1.381
3120.00,7.569702,25.01486,-0.000174,24.018735,-0.0077,1.381
3122.00,7.568577,25.01568,-0.000173,24.018214,-0.0077,1.381
3124.00,7.569967,25.01582,-0.000173,24.018098,-0.0077,1.381
3126.00,7.569832,25.01574,-0.000173,24.019110,-0.0077,1.381
3128.00,7.569332,25.01562,-0.000175,24.018193,-0.0077,1.381
3130.00,7.569560,25.01519,-0.000175,24.018477,-0.0077,1.381
3132.00,7.569288,25.01592,-0.000174,24.019646,-0.0077,1.381
3134.00,7.569910,25.01590,-0.000174,24.018829,-0.0077,1.381
3136.00,7.569947,25.01548,-0.000174,24.018510,-0.0077,1.381
3138.00,7.569629,25.01557,-0.000173,24.018778,-0.0077,1.381
3140.00,7.568450,25.01594,-0.000173,24.019057,-0.0077,1.381
3142.00,7.568299,25.01530,-0.000173,24.018330,-0.0077,1.381
3144.00,7.568186,25.01513,-0.000174,24.018539,-0.0077,1.381
3146.00,7.569030,25.01555,-0.000174,24.018345,-0.0078,1.381
3148.00,7.568987,25.01624,-0.000173,24.018490,-0.0078,1.381
3150.00,7.568166,25.01660,-0.000174,24.018832,-0.0078,1.382
3152.00,7.567534,25.01679,-0.000174,24.019016,-0.0077,1.381
3154.00,7.567555,25.01659,-0.000173,24.018919,-0.0077,1.381
3156.00,7.567501,25.01658,-0.000173,24.018354,-0.0077,1.382
3158.00,7.566775,25.01611,-0.000174,24.018660,-0.0078,1.381
3160.00,7.566802,25.01588,-0.000173,24.018245,-0.0077,1.381
3162.00,7.567730,25.01557,-0.000174,24.018981,-0.0077,1.381
3164.00,7.567627,25.01588,-0.000174,24.018849,-0.0077,1.381
3166.00,7.566895,25.01660,-0.000175,24.018704,-0.0077,1.382
3168.00,7.567240,25.01641,-0.000175,24.018619,-0.0077,1.381
3170.00,7.566934,25.01570,-0.000175,24.018823,-0.0077,1.381
3172.00,7.566733,25.01541,-0.000175,24.018856,-0.0077,1.381
3174.00,7.566509,25.01600,-0.000174,24.018791,-0.0077,1.381
3176.00,7.566151,25.01595,-0.000175,24.018452,-0.0077,1.381
3178.00,7.565820,25.01649,-0.000174,24.018524,-0.0078,1.381
3180.00,7.565671,25.01652,-0.000174,24.018640,-0.0077,1.381
3182.00,7.564984,25.01630,-0.000175,24.019449,-0.0077,1.381
3184.00,7.564597,25.01592,-0.000173,24.019193,-0.0078,1.381
3186.00,7.564840,25.01592,-0.000173,24.018193,-0.0078,1.381
3188.00,7.565499,25.01523,-0.000174,24.019427,-0.0078,1.381
3190.00,7.565757,25.01424,-0.000174,24.018624,-0.0077,1.382
3192.00,7.565722,25.01450,-0.000174,24.018158,-0.0077,1.381
3194.00,7.565795,25.01485,-0.000175,24.019151,-0.0077,1.381
3196.00,7.565549,25.01557,-0.000173,24.018649,-0.0077,1.381
3198.00,7.564945,25.01544,-0.000173,24.017930,-0.0077,1.381
3200.00,7.564890,25.01543,-0.000174,24.018167,-0.0077,1.381
3202.00,7.565275,25.01545,-0.000173,24.018570,-0.0078,1.382
3204.00,7.565318,25.01476,-0.000175,24.018133,-0.0077,1.381
3206.00,7.564899,25.01525,-0.000174,24.019248,-0.0077,1.382
3208.00,7.564825,25.01556,-0.000174,24.018803,-0.0077,1.381
3210.00,7.564798,25.01688,-0.000174,24.018327,-0.0077,1.381
3212.00,7.565036,25.01728,-0.000175,24.018909,-0.0077,1.381
3214.00,7.565733,25.01781,-0.000174,24.018896,-0.0077,1.381
3216.00,7.565793,25.01717,-0.000172,24.018501,-0.0077,1.381
3218.00,7.564918,25.01691,-0.000174,24.019101,-0.0077,1.382
3220.00,7.564386,25.01680,-0.000174,24.018493,-0.0077,1.382
3222.00,7.564164,25.01629,-0.000174,24.018575,-0.0077,1.381
3224.00,7.564595,25.01692,-0.000173,24.018421,-0.0077,1.380
3226.00,7.564729,25.01721,-0.000173,24.018807,-0.0077,1.381
3228.00,7.565309,25.01650,-0.000175,24.018087,-0.0077,1.381
3230.00,7.564549,25.01650,-0.000174,24.018069,-0.0077,1.381
3232.00,7.563922,25.01614,-0.000174,24.017732,-0.0077,1.381
3234.00,7.563082,25.01564,-0.000174,24.018227,-0.0078,1.381
3236.00,7.562066,25.01567,-0.000175,24.018849,-0.0077,1.381
3238.00,7.562161,25.01639,-0.000174,24.018666,-0.0077,1.381
3240.00,7.562425,25.01772,-0.000175,24.019010,-0.0077,1.382
3242.00,7.562609,25.01777,-0.000175,24.018410,-0.0077,1.381
3244.00,7.561256,25.01650,-0.000174,24.019325,-0.0077,1.381
3246.00,7.561857,25.01632,-0.000173,24.018950,-0.0077,1.381
3248.00,7.562678,25.01702,-0.000174,24.018629,-0.0077,1.382
3250.00,7.562726,25.01697,-0.000172,24.019197,-0.0077,1.381
3252.00,7.562030,25.01604,-0.000174,24.018372,-0.0077,1.381
3254.00,7.560630,25.01623,-0.000173,24.018430,-0.0077,1.380
3256.00,7.561738,25.01683,-0.000174,24.018553,-0.0078,1.380
3258.00,7.562879,25.01667,-0.000174,24.017888,-0.0078,1.381
3260.00,7.563030,25.01668,-0.000175,24.018644,-0.0077,1.382
3262.00,7.563438,25.01688,-0.000174,24.018557,-0.0077,1.381
3264.00,7.563097,25.01721,-0.000175,24.018677,-0.0078,1.381
3266.00,7.562686,25.01636,-0.000175,24.018512,-0.0077,1.381
3268.00,7.562400,25.01647,-0.000174,24.018803,-0.0077,1.382
3270.00,7.562526,25.01642,-0.000174,24.018301,-0.0077,1.382
3272.00,7.562261,25.01705,-0.000174,24.018740,-0.0077,1.380
3274.00,7.562907,25.01698,-0.000174,24.018675,-0.0077,1.381
3276.00,7.562699,25.01695,-0.000174,24.018977,-0.0078,1.381
3278.00,7.562289,25.01698,-0.000173,24.018898,-0.0077,1.381
3280.00,7.561840,25.01702,-0.000174,24.018680,-0.0077,1.381
3282.00,7.562304,25.01688,-0.000175,24.018568,-0.0078,1.381
3284.00,7.562330,25.01642,-0.000175,24.018392,-0.0077,1.381
3286.00,7.562413,25.01568,-0.000174,24.017870,-0.0078,1.381
3288.00,7.562173,25.01624,-0.000174,24.018368,-0.0078,1.382
3290.00,7.561962,25.01582,-0.000174,24.018327,-0.0078,1.380
3292.00,7.561554,25.01584,-0.000174,24.019057,-0.0077,1.381
3294.00,7.561499,25.01566,-0.000174,24.018062,-0.0077,1.382
3296.00,7.561476,25.01565,-0.000174,24.018218,-0.0078,1.381
3298.00,7.561078,25.01561,-0.000174,24.018591,-0.0078,1.381
3300.00,7.561397,25.01595,-0.000173,24.018327,-0.0078,1.380
3302.00,7.562007,25.01635,-0.000174,24.018522,-0.0077,1.381
3304.00,7.561282,25.01588,-0.000174,24.018216,-0.0077,1.381
3306.00,7.561124,25.01559,-0.000175,24.018468,-0.0078,1.382
3308.00,7.561798,25.01546,-0.000175,24.018105,-0.0077,1.381
3310.00,7.561523,25.01639,-0.000175,24.017941,-0.0077,1.381
3312.00,7.561562,25.01550,-0.000176,24.018232,-0.0078,1.382
3314.00,7.561410,25.01596,-0.000176,24.018415,-0.0078,1.381
3316.00,7.560400,25.01573,-0.000174,24.017926,-0.0078,1.380
3318.00,7.559950,25.01591,-0.000173,24.018713,-0.0078,1.381
3320.00,7.560137,25.01580,-0.000174,24.018655,-0.0078,1.381
3322.00,7.560050,25.01527,-0.000176,24.017422,-0.0078,1.381
3324.00,7.560190,25.01577,-0.000174,24.018314,-0.0078,1.381
3326.00,7.560548,25.01553,-0.000175,24.018426,-0.0078,1.380
3328.00,7.560686,25.01609,-0.000174,24.018599,-0.0078,1.381
3330.00,7.560471,25.01654,-0.000174,24.018002,-0.0077,1.381
3332.00,7.560766,25.01636,-0.000175,24.018073,-0.0078,1.381
3334.00,7.560996,25.01681,-0.000173,24.018345,-0.0077,1.381
3336.00,7.560710,25.01652,-0.000174,24.019505,-0.0077,1.381
3338.00,7.560854,25.01602,-0.000174,24.019574,-0.0077,1.381
3340.00,7.560869,25.01607,-0.000175,24.018298,-0.0077,1.381
3342.00,7.560306,25.01521,-0.000174,24.018566,-0.0077,1.381
3344.00,7.560301,25.01620,-0.000174,24.018423,-0.0078,1.381
3346.00,7.559862,25.01633,-0.000174,24.018537,-0.0078,1.381
3348.00,7.558970,25.01700,-0.000174,24.018367,-0.0077,1.381
3350.00,7.558890,25.01638,-0.000174,24.019229,-0.0077,1.380
3352.00,7.558712,25.01636,-0.000173,24.018104,-0.0077,1.381
3354.00,7.559239,25.01620,-0.000174,24.017656,-0.0077,1.381
3356.00,7.559821,25.01565,-0.000174,24.018814,-0.0077,1.381
3358.00,7.559339,25.01594,-0.000174,24.019373,-0.0077,1.381
3360.00,7.558990,25.01643,-0.000175,24.018664,-0.0078,1.381
3362.00,7.558104,25.01637,-0.000175,24.018015,-0.0078,1.381
3364.00,7.558800,25.01683,-0.000174,24.018104,-0.0078,1.381
3366.00,7.559339,25.01773,-0.000175,24.018301,-0.0078,1.382
3368.00,7.559097,25.01767,-0.000175,24.018405,-0.0077,1.382
3370.00,7.559056,25.01813,-0.000174,24.018328,-0.0077,1.381
3372.00,7.558987,25.01871,-0.000174,24.018816,-0.0078,1.381
3374.00,7.558725,25.01834,-0.000174,24.018236,-0.0077,1.381
3376.00,7.558192,25.01751,-0.000174,24.019005,-0.0078,1.381
3378.00,7.558717,25.01762,-0.000174,24.018504,-0.0078,1.381
3380.00,7.558795,25.01708,-0.000174,24.018780,-0.0078,1.381
3382.00,7.559005,25.01767,-0.000174,24.018985,-0.0077,1.381
3384.00,7.558805,25.01735,-0.000175,24.018849,-0.0078,1.381
3386.00,7.559234,25.01659,-0.000176,24.017603,-0.0078,1.382
3388.00,7.559730,25.01633,-0.000175,24.018073,-0.0077,1.381
3390.00,7.560473,25.01702,-0.000174,24.018299,-0.0077,1.381
3392.00,7.560674,25.01682,-0.000174,24.017565,-0.0077,1.381
3394.00,7.561067,25.01650,-0.000175,24.018124,-0.0077,1.381
3396.00,7.559794,25.01628,-0.000174,24.019161,-0.0077,1.381
3398.00,7.559211,25.01584,-0.000175,24.017826,-0.0077,1.381
3400.00,7.558969,25.01649,-0.000174,24.018528,-0.0077,1.381
3402.00,7.559541,25.01729,-0.000174,24.019253,-0.0078,1.382
3404.00,7.559913,25.01736,-0.000173,24.019030,-0.0078,1.382
3406.00,7.560084,25.01689,-0.000173,24.018611,-0.0078,1.381
3408.00,7.559571,25.01650,-0.000174,24.018912,-0.0077,1.381
3410.00,7.557682,25.01708,-0.000174,24.018145,-0.0077,1.380
3412.00,7.556772,25.01652,-0.000173,24.018517,-0.0077,1.380
3414.00,7.556423,25.01630,-0.000174,24.018642,-0.0077,1.381
3416.00,7.556692,25.01617,-0.000175,24.018519,-0.0077,1.381
3418.00,7.556886,25.01653,-0.000175,24.018267,-0.0078,1.381
3420.00,7.556378,25.01619,-0.000174,24.018851,-0.0077,1.381
3422.00,7.556462,25.01556,-0.000174,24.018055,-0.0077,1.382
3424.00,7.556585,25.01591,-0.000175,24.018566,-0.0077,1.381
3426.00,7.556840,25.01627,-0.000176,24.018731,-0.0078,1.382
3428.00,7.556612,25.01574,-0.000175,24.018289,-0.0078,1.381
3430.00,7.556912,25.01572,-0.000174,24.018312,-0.0078,1.381
3432.00,7.557896,25.01554,-0.000175,24.018530,-0.0077,1.381
3434.00,7.558227,25.01537,-0.000174,24.019023,-0.0078,1.380
3436.00,7.557189,25.01584,-0.000174,24.018943,-0.0078,1.381
3438.00,7.555873,25.01597,-0.000175,24.018609,-0.0078,1.382
3440.00,7.555349,25.01634,-0.000175,24.018515,-0.0078,1.381
3442.00,7.556909,25.01693,-0.000174,24.018274,-0.0078,1.381
3444.00,7.557249,25.01654,-0.000173,24.018997,-0.0078,1.381
3446.00,7.557713,25.01592,-0.000174,24.017538,-0.0078,1.381
3448.00,7.558103,25.01562,-0.000175,24.018225,-0.0078,1.381
3450.00,7.558289,25.01633,-0.000174,24.018662,-0.0077,1.381
3452.00,7.557989,25.01647,-0.000174,24.018521,-0.0077,1.381
3454.00,7.557523,25.01606,-0.000174,24.018832,-0.0077,1.381
3456.00,7.557054,25.01680,-0.000173,24.019416,-0.0077,1.381
3458.00,7.556969,25.01699,-0.000174,24.018263,-0.0078,1.381
3460.00,7.556722,25.01701,-0.000173,24.018910,-0.0078,1.381
3462.00,7.556077,25.01621,-0.000174,24.019108,-0.0078,1.381
3464.00,7.556250,25.01678,-0.000174,24.018787,-0.0078,1.381
3466.00,7.556928,25.01737,-0.000174,24.017745,-0.0078,1.381
3468.00,7.556822,25.01738,-0.000174,24.018107,-0.0077,1.381
3470.00,7.555594,25.01662,-0.000175,24.018881,-0.0077,1.382
3472.00,7.555136,25.01709,-0.000175,24.018548,-0.0077,1.381
3474.00,7.554299,25.01716,-0.000174,24.017989,-0.0077,1.381
3476.00,7.553266,25.01651,-0.000174,24.018648,-0.0077,1.381
3478.00,7.553483,25.01662,-0.000174,24.018677,-0.0077,1.381
3480.00,7.554316,25.01690,-0.000174,24.018626,-0.0078,1.382
3482.00,7.555289,25.01733,-0.000175,24.018412,-0.0078,1.381
3484.00,7.556707,25.01730,-0.000174,24.018638,-0.0077,1.381
3486.00,7.556914,25.01749,-0.000175,24.018055,-0.0077,1.381
3488.00,7.557077,25.01673,-0.000175,24.018249,-0.0077,1.381
3490.00,7.556704,25.01697,-0.000174,24.018153,-0.0078,1.381
3492.00,7.556361,25.01728,-0.000174,24.018628,-0.0078,1.381
3494.00,7.555385,25.01747,-0.000174,24.018682,-0.0078,1.381
3496.00,7.554014,25.01748,-0.000174,24.018037,-0.0077,1.381
3498.00,7.554133,25.01686,-0.000174,24.018754,-0.0078,1.381
3500.00,7.554576,25.01650,-0.000173,24.018450,-0.0077,1.381
3502.00,7.555017,25.01714,-0.000174,24.018604,-0.0078,1.381
3504.00,7.555086,25.01661,-0.000175,24.018773,-0.0078,1.381
3506.00,7.554674,25.01752,-0.000174,24.018149,-0.0077,1.381
3508.00,7.554223,25.01841,-0.000173,24.018270,-0.0077,1.381
3510.00,7.553953,25.01857,-0.000174,24.018735,-0.0077,1.381
3512.00,7.553707,25.01832,-0.000175,24.017602,-0.0078,1.381
3514.00,7.554327,25.01813,-0.000174,24.018579,-0.0077,1.381
3516.00,7.553602,25.01773,-0.000174,24.018325,-0.0078,1.382
3518.00,7.554264,25.01709,-0.000175,24.018006,-0.0078,1.381
3520.00,7.554017,25.01723,-0.000174,24.017852,-0.0078,1.381
3522.00,7.553462,25.01735,-0.000175,24.018488,-0.0078,1.382
3524.00,7.553884,25.01713,-0.000176,24.018528,-0.0077,1.381
3526.00,7.553874,25.01702,-0.000176,24.018410,-0.0078,1.381
3528.00,7.554565,25.01667,-0.000175,24.019084,-0.0078,1.381
3530.00,7.554892,25.01688,-0.000173,24.018118,-0.0078,1.381
3532.00,7.555922,25.01694,-0.000175,24.017979,-0.0078,1.381
3534.00,7.556220,25.01678,-0.000173,24.018002,-0.0078,1.382
3536.00,7.555844,25.01712,-0.000175,24.018401,-0.0078,1.381
3538.00,7.555025,25.01646,-0.000174,24.018711,-0.0078,1.380
3540.00,7.554683,25.01611,-0.000173,24.018046,-0.0078,1.381
3542.00,7.554813,25.01604,-0.000173,24.018082,-0.0077,1.381
3544.00,7.554245,25.01594,-0.000174,24.018541,-0.0078,1.381
3546.00,7.554024,25.01651,-0.000175,24.018428,-0.0077,1.382
3548.00,7.553230,25.01600,-0.000174,24.017815,-0.0078,1.381
3550.00,7.552715,25.01630,-0.000173,24.018006,-0.0078,1.381
3552.00,7.552661,25.01588,-0.000175,24.018131,-0.0078,1.381
3554.00,7.552651,25.01557,-0.000176,24.017970,-0.0078,1.381
3556.00,7.551677,25.01597,-0.000175,24.018154,-0.0078,1.381
3558.00,7.551400,25.01579,-0.000175,24.018176,-0.0078,1.381
3560.00,7.551677,25.01558,-0.000174,24.018481,-0.0078,1.381
3562.00,7.551159,25.01543,-0.000174,24.018278,-0.0078,1.382
3564.00,7.551832,25.01573,-0.000174,24.018035,-0.0078,1.381
3566.00,7.552445,25.01537,-0.000175,24.018524,-0.0078,1.381
3568.00,7.553310,25.01615,-0.000175,24.018537,-0.0078,1.381
3570.00,7.552507,25.01510,-0.000176,24.018435,-0.0078,1.381
3572.00,7.551799,25.01609,-0.000175,24.018849,-0.0077,1.381
3574.00,7.551889,25.01552,-0.000175,24.018096,-0.0077,1.382
3576.00,7.551624,25.01483,-0.000175,24.018432,-0.0078,1.381
3578.00,7.552005,25.01575,-0.000175,24.017948,-0.0077,1.382
3580.00,7.551604,25.01531,-0.000174,24.017830,-0.0078,1.381
3582.00,7.551182,25.01576,-0.000175,24.018372,-0.0078,1.381
3584.00,7.551698,25.01606,-0.000175,24.017692,-0.0078,1.381
3586.00,7.551186,25.01496,-0.000174,24.018381,-0.0078,1.381
3588.00,7.551090,25.01575,-0.000174,24.018053,-0.0078,1.382
3590.00,7.550902,25.01626,-0.000175,24.018076,-0.0078,1.382
3592.00,7.551129,25.01714,-0.000175,24.018247,-0.0078,1.382
3594.00,7.550897,25.01676,-0.000173,24.018410,-0.0078,1.381
3596.00,7.550882,25.01702,-0.000176,24.018047,-0.0078,1.381
3598.00,7.550649,25.01716,-0.000175,24.017979,-0.0078,1.381
3600.00,7.550674,25.01721,-0.000175,24.018338,-0.0078,1.381
3602.00,7.551282,25.01696,-0.000176,24.018338,-0.0078,1.381
@6,12.0000,24.0
3604.00,7.550138,25.01671,-0.000175,24.018883,-0.0078,1.381
3606.00,7.543657,25.01667,-0.000176,24.018245,-0.0078,1.381
3608.00,7.532921,25.01595,-0.000174,24.017868,-0.0078,1.380
3610.00,7.519486,25.01652,-0.000174,24.017339,-0.0078,1.380
3612.00,7.506521,25.01690,-0.000174,24.017765,-0.0078,1.380
3614.00,7.495939,25.01649,-0.000173,24.018089,-0.0078,1.381
3616.00,7.488817,25.01647,-0.000175,24.017899,-0.0078,1.381
3618.00,7.483883,25.01635,-0.000175,24.018338,-0.0077,1.382
3620.00,7.480666,25.01673,-0.000176,24.018294,-0.0078,1.383
3622.00,7.476619,25.01600,-0.000176,24.018354,-0.0078,1.382
3624.00,7.471839,25.01658,-0.000176,24.018403,-0.0078,1.382
3626.00,7.468794,25.01718,-0.000176,24.018488,-0.0077,1.382
3628.00,7.467835,25.01676,-0.000177,24.018450,-0.0078,1.383
3630.00,7.472573,25.01669,-0.000178,24.018263,-0.0078,1.383
3632.00,7.478754,25.01595,-0.000177,24.017944,-0.0078,1.383
3634.00,7.488462,25.01649,-0.000176,24.018383,-0.0078,1.384
3636.00,7.499236,25.01610,-0.000175,24.018435,-0.0078,1.383
3638.00,7.506459,25.01582,-0.000176,24.018127,-0.0078,1.382
3640.00,7.510108,25.01598,-0.000175,24.018840,-0.0078,1.382
3642.00,7.511858,25.01625,-0.000175,24.018684,-0.0078,1.381
3644.00,7.513487,25.01606,-0.000173,24.017915,-0.0078,1.381
3646.00,7.514607,25.01585,-0.000174,24.018042,-0.0078,1.381
3648.00,7.516825,25.01551,-0.000173,24.018307,-0.0078,1.382
3650.00,7.519207,25.01613,-0.000173,24.018624,-0.0078,1.382
3652.00,7.521176,25.01624,-0.000174,24.018080,-0.0078,1.382
3654.00,7.524686,25.01572,-0.000175,24.018715,-0.0078,1.381
3656.00,7.527216,25.01602,-0.000175,24.018261,-0.0078,1.381
3658.00,7.530079,25.01579,-0.000175,24.018357,-0.0078,1.381
3660.00,7.532098,25.01615,-0.000176,24.017837,-0.0077,1.381
3662.00,7.534368,25.01636,-0.000175,24.018626,-0.0077,1.381
3664.00,7.536626,25.01608,-0.000175,24.018434,-0.0078,1.381
3666.00,7.539841,25.01718,-0.000174,24.017946,-0.0078,1.381
3668.00,7.542250,25.01760,-0.000175,24.018551,-0.0078,1.381
3670.00,7.544070,25.01699,-0.000175,24.018142,-0.0078,1.382
3672.00,7.545367,25.01665,-0.000175,24.017587,-0.0078,1.382
3674.00,7.547912,25.01645,-0.000175,24.018303,-0.0078,1.381
3676.00,7.549869,25.01746,-0.000174,24.018551,-0.0078,1.381
3678.00,7.550682,25.01675,-0.000174,24.018194,-0.0077,1.381
3680.00,7.550374,25.01636,-0.000174,24.018365,-0.0077,1.381
3682.00,7.550379,25.01601,-0.000173,24.018287,-0.0077,1.381
3684.00,7.550837,25.01606,-0.000174,24.017968,-0.0078,1.381
3686.00,7.551032,25.01589,-0.000174,24.018718,-0.0078,1.381
3688.00,7.551054,25.01575,-0.000173,24.018396,-0.0078,1.382
3690.00,7.550473,25.01571,-0.000175,24.018600,-0.0078,1.381
3692.00,7.549269,25.01663,-0.000176,24.018713,-0.0078,1.381
3694.00,7.548885,25.01576,-0.000175,24.018031,-0.0078,1.380
3696.00,7.548533,25.01626,-0.000175,24.018466,-0.0078,1.381
3698.00,7.548406,25.01596,-0.000175,24.018876,-0.0078,1.382
3700.00,7.549286,25.01613,-0.000174,24.018852,-0.0078,1.381
3702.00,7.548472,25.01534,-0.000174,24.018883,-0.0077,1.381
3704.00,7.548553,25.01534,-0.000174,24.017928,-0.0078,1.381
3706.00,7.548984,25.01520,-0.000174,24.018328,-0.0078,1.380
3708.00,7.548614,25.01600,-0.000174,24.018381,-0.0078,1.381
3710.00,7.548420,25.01516,-0.000175,24.018278,-0.0078,1.381
3712.00,7.548962,25.01474,-0.000174,24.018196,-0.0078,1.381
3714.00,7.548652,25.01438,-0.000174,24.017939,-0.0078,1.381
3716.00,7.549404,25.01468,-0.000175,24.018263,-0.0078,1.381
3718.00,7.549679,25.01467,-0.000174,24.018033,-0.0078,1.382
3720.00,7.549804,25.01479,-0.000175,24.018506,-0.0078,1.382
3722.00,7.550020,25.01520,-0.000174,24.018189,-0.0077,1.381
3724.00,7.549811,25.01420,-0.000175,24.018256,-0.0077,1.381
3726.00,7.549503,25.01538,-0.000174,24.018165,-0.0078,1.380
3728.00,7.548802,25.01530,-0.000175,24.018807,-0.0078,1.381
3730.00,7.548930,25.01512,-0.000175,24.018640,-0.0077,1.381
3732.00,7.549451,25.01488,-0.000174,24.018468,-0.0078,1.381
3734.00,7.549635,25.01526,-0.000174,24.018316,-0.0078,1.380
3736.00,7.549957,25.01561,-0.000175,24.018044,-0.0078,1.381
3738.00,7.549715,25.01547,-0.000174,24.018269,-0.0078,1.381
3740.00,7.550352,25.01510,-0.000175,24.017859,-0.0078,1.381
3742.00,7.550294,25.01463,-0.000175,24.017935,-0.0078,1.381
3744.00,7.549281,25.01440,-0.000175,24.018354,-0.0078,1.381
3746.00,7.549367,25.01455,-0.000176,24.018392,-0.0078,1.380
3748.00,7.549570,25.01521,-0.000174,24.018162,-0.0078,1.381
3750.00,7.549685,25.01536,-0.000175,24.018517,-0.0078,1.382
3752.00,7.548863,25.01553,-0.000176,24.018709,-0.0077,1.380
3754.00,7.548143,25.01626,-0.000174,24.017948,-0.0078,1.381
3756.00,7.548277,25.01591,-0.000174,24.018283,-0.0078,1.381
3758.00,7.548892,25.01504,-0.000174,24.018446,-0.0078,1.381
3760.00,7.548951,25.01514,-0.000175,24.018475,-0.0078,1.380
3762.00,7.548881,25.01459,-0.000175,24.018245,-0.0078,1.381
3764.00,7.548090,25.01436,-0.000174,24.017863,-0.0077,1.381
3766.00,7.547428,25.01533,-0.000174,24.018466,-0.0078,1.380
3768.00,7.548505,25.01608,-0.000175,24.018593,-0.0078,1.381
3770.00,7.549301,25.01598,-0.000174,24.018236,-0.0077,1.381
3772.00,7.549336,25.01583,-0.000175,24.018241,-0.0078,1.381
3774.00,7.549006,25.01565,-0.000175,24.018356,-0.0078,1.381
3776.00,7.548565,25.01608,-0.000175,24.017890,-0.0078,1.381
3778.00,7.548301,25.01609,-0.000175,24.017730,-0.0078,1.381
3780.00,7.548482,25.01625,-0.000175,24.018794,-0.0078,1.381
3782.00,7.548227,25.01640,-0.000174,24.018160,-0.0078,1.381
3784.00,7.547486,25.01619,-0.000176,24.018415,-0.0078,1.380
3786.00,7.546731,25.01595,-0.000174,24.018533,-0.0078,1.381
3788.00,7.546463,25.01636,-0.000175,24.017743,-0.0078,1.381
3790.00,7.546693,25.01594,-0.000174,24.018040,-0.0078,1.381
3792.00,7.547507,25.01520,-0.000176,24.018619,-0.0078,1.380
3794.00,7.547937,25.01540,-0.000176,24.018580,-0.0078,1.381
3796.00,7.546974,25.01628,-0.000176,24.017801,-0.0078,1.381
3798.00,7.547034,25.01674,-0.000176,24.018238,-0.0078,1.381
3800.00,7.548494,25.01536,-0.000176,24.018051,-0.0078,1.381
3802.00,7.548360,25.01573,-0.000175,24.018058,-0.0078,1.381
3804.00,7.548162,25.01608,-0.000176,24.018000,-0.0078,1.381
3806.00,7.548062,25.01561,-0.000175,24.018493,-0.0078,1.381
3808.00,7.548058,25.01540,-0.000176,24.018115,-0.0078,1.381
3810.00,7.547700,25.01527,-0.000175,24.017038,-0.0078,1.381
3812.00,7.547008,25.01608,-0.000175,24.018120,-0.0078,1.381
3814.00,7.546287,25.01570,-0.000174,24.018227,-0.0078,1.381
3816.00,7.545853,25.01578,-0.000175,24.018040,-0.0078,1.381
3818.00,7.545689,25.01559,-0.000175,24.018562,-0.0078,1.381
3820.00,7.545967,25.01568,-0.000175,24.017877,-0.0078,1.381
3822.00,7.545296,25.01525,-0.000176,24.017290,-0.0078,1.381
3824.00,7.545421,25.01516,-0.000176,24.018129,-0.0078,1.381
3826.00,7.545743,25.01548,-0.000174,24.018093,-0.0078,1.381
3828.00,7.545806,25.01582,-0.000175,24.018037,-0.0078,1.380
3830.00,7.544745,25.01591,-0.000175,24.018631,-0.0078,1.380
3832.00,7.544689,25.01609,-0.000176,24.017986,-0.0078,1.381
3834.00,7.545292,25.01517,-0.000176,24.018519,-0.0078,1.381
3836.00,7.545435,25.01507,-0.000177,24.018406,-0.0078,1.381
3838.00,7.545170,25.01522,-0.000176,24.017554,-0.0078,1.381
3840.00,7.545558,25.01489,-0.000175,24.018800,-0.0078,1.381
3842.00,7.545695,25.01550,-0.000174,24.018691,-0.0078,1.381
3844.00,7.545951,25.01599,-0.000175,24.018138,-0.0078,1.381
3846.00,7.545277,25.01591,-0.000175,24.018261,-0.0078,1.381
3848.00,7.545873,25.01536,-0.000174,24.018432,-0.0077,1.381
3850.00,7.545958,25.01519,-0.000175,24.018671,-0.0078,1.381
3852.00,7.545249,25.01505,-0.000175,24.018707,-0.0077,1.381
3854.00,7.545023,25.01487,-0.000176,24.018350,-0.0078,1.381
3856.00,7.545102,25.01516,-0.000175,24.017930,-0.0078,1.381
3858.00,7.544660,25.01531,-0.000175,24.017669,-0.0078,1.380
3860.00,7.544071,25.01588,-0.000175,24.018464,-0.0078,1.381
3862.00,7.545119,25.01601,-0.000175,24.018677,-0.0078,1.381
3864.00,7.544971,25.01630,-0.000174,24.017971,-0.0077,1.381
3866.00,7.543986,25.01601,-0.000174,24.018350,-0.0077,1.381
3868.00,7.543116,25.01718,-0.000175,24.018073,-0.0078,1.381
3870.00,7.543653,25.01778,-0.000175,24.018773,-0.0077,1.381
3872.00,7.544445,25.01690,-0.000174,24.018700,-0.0078,1.381
3874.00,7.544545,25.01677,-0.000173,24.018675,-0.0078,1.380
3876.00,7.544633,25.01662,-0.000174,24.018370,-0.0078,1.380
3878.00,7.544588,25.01659,-0.000174,24.018241,-0.0078,1.381
3880.00,7.545033,25.01604,-0.000174,24.017995,-0.0078,1.381
3882.00,7.544811,25.01653,-0.000175,24.018501,-0.0077,1.382
3884.00,7.544875,25.01675,-0.000175,24.018653,-0.0077,1.380
3886.00,7.545106,25.01637,-0.000174,24.018368,-0.0077,1.381
3888.00,7.545917,25.01657,-0.000174,24.019025,-0.0077,1.381
3890.00,7.546089,25.01722,-0.000175,24.018289,-0.0078,1.381
3892.00,7.544624,25.01620,-0.000175,24.018738,-0.0078,1.382
3894.00,7.543891,25.01732,-0.000174,24.019141,-0.0077,1.381
3896.00,7.544315,25.01752,-0.000174,24.018187,-0.0077,1.381
3898.00,7.543959,25.01589,-0.000174,24.018577,-0.0078,1.380
3900.00,7.543312,25.01604,-0.000173,24.018653,-0.0078,1.381
3902.00,7.543051,25.01643,-0.000174,24.018439,-0.0078,1.381
3904.00,7.542868,25.01648,-0.000174,24.018394,-0.0078,1.381
3906.00,7.542715,25.01628,-0.000174,24.017921,-0.0077,1.381
3908.00,7.542929,25.01670,-0.000174,24.018408,-0.0078,1.380
3910.00,7.543069,25.01605,-0.000173,24.018283,-0.0078,1.381
3912.00,7.542403,25.01613,-0.000174,24.018454,-0.0078,1.381
3914.00,7.542672,25.01709,-0.000174,24.018551,-0.0078,1.381
3916.00,7.542276,25.01736,-0.000175,24.018113,-0.0078,1.381
3918.00,7.541543,25.01696,-0.000175,24.018492,-0.0077,1.381
3920.00,7.542459,25.01627,-0.000174,24.018399,-0.0078,1.381
3922.00,7.543142,25.01700,-0.000174,24.018510,-0.0078,1.381
3924.00,7.543217,25.01740,-0.000175,24.018559,-0.0078,1.382
3926.00,7.542762,25.01758,-0.000174,24.018760,-0.0078,1.381
3928.00,7.542042,25.01777,-0.000176,24.017647,-0.0078,1.381
3930.00,7.542579,25.01704,-0.000175,24.018067,-0.0077,1.381
3932.00,7.543000,25.01692,-0.000175,24.019616,-0.0078,1.381
3934.00,7.542941,25.01724,-0.000175,24.018686,-0.0078,1.381
3936.00,7.543845,25.01757,-0.000174,24.018002,-0.0078,1.381
3938.00,7.544057,25.01745,-0.000174,24.018243,-0.0077,1.381
3940.00,7.544647,25.01707,-0.000172,24.018575,-0.0078,1.381
3942.00,7.544816,25.01710,-0.000173,24.018664,-0.0078,1.381
3944.00,7.544823,25.01752,-0.000175,24.018037,-0.0077,1.381
3946.00,7.544706,25.01697,-0.000175,24.018421,-0.0077,1.381
3948.00,7.544495,25.01725,-0.000174,24.018744,-0.0077,1.381
3950.00,7.544450,25.01788,-0.000175,24.018289,-0.0077,1.381
3952.00,7.544233,25.01808,-0.000175,24.018677,-0.0077,1.381
3954.00,7.542985,25.01758,-0.000174,24.017888,-0.0078,1.381
3956.00,7.543070,25.01771,-0.000174,24.018082,-0.0078,1.381
3958.00,7.542688,25.01724,-0.000174,24.018571,-0.0077,1.381
3960.00,7.542718,25.01687,-0.000174,24.018776,-0.0077,1.381
3962.00,7.542265,25.01734,-0.000174,24.018008,-0.0078,1.381
3964.00,7.541754,25.01642,-0.000175,24.018038,-0.0078,1.381
3966.00,7.541512,25.01698,-0.000174,24.018410,-0.0078,1.381
3968.00,7.541001,25.01733,-0.000174,24.017498,-0.0078,1.381
3970.00,7.541484,25.01773,-0.000175,24.018194,-0.0078,1.381
3972.00,7.540967,25.01876,-0.000175,24.017712,-0.0078,1.382
3974.00,7.540180,25.01812,-0.000176,24.018325,-0.0078,1.381
3976.00,7.540421,25.01826,-0.000174,24.018162,-0.0077,1.381
3978.00,7.540941,25.01799,-0.000174,24.018071,-0.0077,1.381
3980.00,7.541067,25.01765,-0.000175,24.017670,-0.0078,1.380
3982.00,7.540418,25.01808,-0.000174,24.018191,-0.0078,1.381
3984.00,7.539923,25.01825,-0.000175,24.018093,-0.0078,1.381
3986.00,7.539895,25.01757,-0.000175,24.018223,-0.0078,1.381
3988.00,7.540076,25.01789,-0.000174,24.018265,-0.0078,1.381
3990.00,7.540494,25.01800,-0.000175,24.017623,-0.0078,1.380
3992.00,7.541193,25.01775,-0.000175,24.018260,-0.0078,1.381
3994.00,7.540939,25.01783,-0.000174,24.018200,-0.0077,1.380
3996.00,7.541029,25.01738,-0.000175,24.018037,-0.0078,1.381
3998.00,7.540214,25.01734,-0.000175,24.018272,-0.0078,1.381
4000.00,7.540470,25.01738,-0.000176,24.018241,-0.0077,1.381
4002.00,7.541384,25.01755,-0.000174,24.017776,-0.0078,1.381
4004.00,7.541376,25.01701,-0.000173,24.018706,-0.0078,1.380
4006.00,7.540712,25.01733,-0.000174,24.018579,-0.0078,1.381
4008.00,7.540637,25.01709,-0.000174,24.017930,-0.0078,1.381
4010.00,7.540941,25.01680,-0.000176,24.017982,-0.0078,1.381
4012.00,7.540010,25.01701,-0.000175,24.018542,-0.0078,1.381
4014.00,7.540254,25.01702,-0.000175,24.018120,-0.0078,1.380
4016.00,7.540885,25.01706,-0.000174,24.018945,-0.0078,1.381
4018.00,7.541707,25.01665,-0.000175,24.018564,-0.0077,1.381
4020.00,7.541542,25.01718,-0.000174,24.018305,-0.0077,1.381
4022.00,7.540820,25.01756,-0.000176,24.018263,-0.0078,1.382
4024.00,7.541160,25.01786,-0.000175,24.018582,-0.0078,1.381
4026.00,7.541190,25.01774,-0.000175,24.018423,-0.0078,1.380
4028.00,7.540637,25.01825,-0.000174,24.018515,-0.0077,1.380
4030.00,7.540300,25.01734,-0.000174,24.018325,-0.0077,1.381
4032.00,7.540077,25.01665,-0.000174,24.018002,-0.0078,1.381
4034.00,7.539900,25.01708,-0.000174,24.018432,-0.0078,1.381
4036.00,7.540417,25.01756,-0.000176,24.018310,-0.0077,1.381
4038.00,7.541312,25.01812,-0.000176,24.018483,-0.0078,1.381
4040.00,7.541439,25.01815,-0.000174,24.017806,-0.0078,1.380
4042.00,7.541630,25.01844,-0.000175,24.018502,-0.0077,1.380
4044.00,7.541334,25.01775,-0.000175,24.018218,-0.0077,1.381
4046.00,7.541209,25.01758,-0.000175,24.018700,-0.0078,1.381
4048.00,7.541005,25.01709,-0.000176,24.018334,-0.0078,1.382
4050.00,7.540539,25.01726,-0.000176,24.018267,-0.0078,1.381
4052.00,7.540296,25.01776,-0.000176,24.018147,-0.0078,1.381
4054.00,7.540280,25.01806,-0.000176,24.018573,-0.0078,1.381
4056.00,7.539623,25.01687,-0.000176,24.018241,-0.0078,1.381
4058.00,7.539166,25.01709,-0.000175,24.018303,-0.0077,1.381
4060.00,7.539294,25.01818,-0.000174,24.018207,-0.0077,1.380
4062.00,7.539162,25.01879,-0.000174,24.018104,-0.0078,1.381
4064.00,7.539839,25.01882,-0.000174,24.018484,-0.0078,1.381
4066.00,7.539515,25.01874,-0.000175,24.017864,-0.0077,1.381
4068.00,7.538504,25.01862,-0.000174,24.018434,-0.0078,1.381
4070.00,7.537698,25.01836,-0.000174,24.018044,-0.0078,1.381
4072.00,7.537824,25.01776,-0.000174,24.018443,-0.0078,1.381
4074.00,7.538474,25.01783,-0.000174,24.018183,-0.0078,1.381
4076.00,7.539263,25.01729,-0.000174,24.018096,-0.0078,1.381
4078.00,7.538946,25.01811,-0.000174,24.018822,-0.0077,1.381
4080.00,7.538921,25.01787,-0.000174,24.017960,-0.0078,1.381
4082.00,7.539811,25.01660,-0.000174,24.018091,-0.0078,1.381
4084.00,7.540037,25.01754,-0.000174,24.018140,-0.0078,1.381
4086.00,7.539813,25.01895,-0.000175,24.018182,-0.0077,1.381
4088.00,7.539913,25.01797,-0.000175,24.018183,-0.0078,1.381
4090.00,7.539222,25.01802,-0.000175,24.018223,-0.0078,1.381
4092.00,7.539725,25.01797,-0.000175,24.018417,-0.0078,1.381
4094.00,7.539729,25.01711,-0.000175,24.017649,-0.0078,1.381
4096.00,7.539795,25.01809,-0.000175,24.017815,-0.0078,1.381
4098.00,7.539386,25.01799,-0.000175,24.018566,-0.0078,1.381
4100.00,7.537994,25.01808,-0.000173,24.018118,-0.0077,1.381
4102.00,7.537286,25.01786,-0.000175,24.017888,-0.0078,1.381
4104.00,7.537787,25.01644,-0.000175,24.017788,-0.0078,1.381
4106.00,7.538097,25.01626,-0.000176,24.018309,-0.0078,1.382
4108.00,7.538108,25.01712,-0.000175,24.018972,-0.0077,1.381
4110.00,7.538105,25.01712,-0.000174,24.018142,-0.0077,1.381
4112.00,7.537926,25.01622,-0.000175,24.018758,-0.0077,1.381
4114.00,7.538092,25.01683,-0.000173,24.019402,-0.0077,1.380
4116.00,7.537918,25.01621,-0.000173,24.018428,-0.0078,1.381
4118.00,7.538196,25.01672,-0.000173,24.017768,-0.0078,1.381
4120.00,7.537979,25.01671,-0.000173,24.018254,-0.0078,1.381
4122.00,7.537772,25.01675,-0.000173,24.017964,-0.0078,1.381
4124.00,7.537990,25.01745,-0.000173,24.018880,-0.0077,1.381
4126.00,7.537285,25.01802,-0.000173,24.018874,-0.0077,1.381
4128.00,7.536651,25.01685,-0.000174,24.018729,-0.0077,1.381
4130.00,7.537065,25.01656,-0.000174,24.018990,-0.0077,1.381
4132.00,7.536037,25.01693,-0.000175,24.018740,-0.0077,1.381
4134.00,7.536056,25.01729,-0.000175,24.018062,-0.0077,1.381
4136.00,7.536582,25.01728,-0.000173,24.018889,-0.0077,1.381
4138.00,7.536503,25.01723,-0.000174,24.018698,-0.0077,1.382
4140.00,7.537157,25.01649,-0.000173,24.019159,-0.0078,1.381
4142.00,7.538106,25.01716,-0.000173,24.019097,-0.0077,1.381
4144.00,7.538705,25.01798,-0.000174,24.018593,-0.0077,1.381
4146.00,7.538287,25.01747,-0.000174,24.018546,-0.0077,1.381
4148.00,7.537610,25.01718,-0.000173,24.018249,-0.0077,1.381
4150.00,7.537276,25.01680,-0.000173,24.018173,-0.0077,1.381
4152.00,7.536885,25.01643,-0.000173,24.018785,-0.0078,1.381
4154.00,7.537782,25.01761,-0.000174,24.018412,-0.0077,1.381
4156.00,7.537835,25.01779,-0.000174,24.018798,-0.0077,1.381
4158.00,7.537445,25.01779,-0.000174,24.018359,-0.0078,1.381
4160.00,7.536616,25.01859,-0.000174,24.018872,-0.0077,1.381
4162.00,7.536267,25.01803,-0.000174,24.018133,-0.0077,1.381
4164.00,7.536839,25.01765,-0.000174,24.018251,-0.0077,1.381
4166.00,7.536786,25.01732,-0.000174,24.018711,-0.0077,1.381
4168.00,7.536068,25.01714,-0.000174,24.017988,-0.0078,1.381
4170.00,7.535618,25.01751,-0.000174,24.018305,-0.0077,1.381
4172.00,7.536428,25.01683,-0.000174,24.018376,-0.0077,1.381
4174.00,7.536332,25.01740,-0.000174,24.018530,-0.0078,1.381
4176.00,7.535829,25.01752,-0.000173,24.018521,-0.0077,1.380
4178.00,7.536692,25.01732,-0.000173,24.018696,-0.0077,1.381
4180.00,7.537741,25.01825,-0.000173,24.018573,-0.0077,1.381
4182.00,7.537462,25.01832,-0.000173,24.018561,-0.0077,1.381
4184.00,7.537459,25.01824,-0.000174,24.017600,-0.0078,1.381
4186.00,7.537451,25.01748,-0.000175,24.017968,-0.0077,1.381
4188.00,7.537691,25.01768,-0.000176,24.018620,-0.0077,1.381
4190.00,7.537787,25.01799,-0.000174,24.018635,-0.0078,1.380
4192.00,7.537663,25.01755,-0.000174,24.018890,-0.0078,1.381
4194.00,7.537630,25.01841,-0.000174,24.018930,-0.0078,1.380
4196.00,7.537481,25.01771,-0.000174,24.018872,-0.0078,1.381
4198.00,7.535848,25.01687,-0.000174,24.018307,-0.0078,1.381
4200.00,7.535387,25.01755,-0.000175,24.018113,-0.0077,1.381
4202.00,7.534927,25.01690,-0.000174,24.018334,-0.0078,1.381
@7,12.0000,24.0
4204.00,7.534338,25.01719,-0.000175,24.018171,-0.0078,1.381
4206.00,7.527554,25.01764,-0.000175,24.017663,-0.0078,1.381
4208.00,7.518126,25.01779,-0.000173,24.017931,-0.0078,1.380
4210.00,7.506081,25.01785,-0.000174,24.018207,-0.0077,1.380
4212.00,7.493279,25.01790,-0.000173,24.017906,-0.0077,1.380
4214.00,7.483677,25.01750,-0.000174,24.017904,-0.0078,1.381
4216.00,7.477046,25.01786,-0.000175,24.018006,-0.0078,1.382
4218.00,7.472185,25.01839,-0.000177,24.018624,-0.0078,1.382
4220.00,7.468032,25.01820,-0.000176,24.018640,-0.0077,1.382
4222.00,7.464319,25.01829,-0.000176,24.018760,-0.0077,1.382
4224.00,7.461354,25.01805,-0.000178,24.018591,-0.0077,1.382
4226.00,7.458160,25.01832,-0.000178,24.018075,-0.0077,1.382
4228.00,7.455850,25.01819,-0.000177,24.018557,-0.0078,1.382
4230.00,7.459071,25.01826,-0.000177,24.018047,-0.0078,1.383
4232.00,7.466493,25.01773,-0.000176,24.018448,-0.0078,1.384
4234.00,7.475997,25.01883,-0.000176,24.018588,-0.0078,1.383
4236.00,7.485105,25.01829,-0.000176,24.018220,-0.0078,1.382
4238.00,7.491859,25.01768,-0.000175,24.017716,-0.0078,1.382
4240.00,7.495262,25.01766,-0.000176,24.017701,-0.0078,1.382
4242.00,7.497622,25.01793,-0.000176,24.017848,-0.0078,1.381
4244.00,7.499801,25.01819,-0.000175,24.018512,-0.0078,1.382
4246.00,7.502328,25.01860,-0.000174,24.018861,-0.0077,1.381
4248.00,7.503972,25.01837,-0.000174,24.017794,-0.0077,1.381
4250.00,7.506512,25.01839,-0.000174,24.018513,-0.0078,1.382
4252.00,7.509147,25.01888,-0.000175,24.018249,-0.0078,1.381
4254.00,7.510577,25.01835,-0.000175,24.018658,-0.0078,1.381
4256.00,7.513114,25.01776,-0.000174,24.018189,-0.0078,1.381
4258.00,7.515973,25.01797,-0.000173,24.018067,-0.0078,1.381
4260.00,7.518539,25.01733,-0.000175,24.018158,-0.0078,1.381
4262.00,7.520855,25.01747,-0.000175,24.018084,-0.0078,1.381
4264.00,7.523729,25.01777,-0.000174,24.018410,-0.0078,1.381
4266.00,7.526625,25.01760,-0.000175,24.018432,-0.0078,1.381
4268.00,7.529039,25.01707,-0.000175,24.018243,-0.0078,1.380
4270.00,7.531713,25.01767,-0.000174,24.018321,-0.0077,1.380
4272.00,7.533358,25.01848,-0.000174,24.018637,-0.0078,1.381
4274.00,7.534144,25.01860,-0.000174,24.018575,-0.0078,1.381
4276.00,7.535395,25.01848,-0.000175,24.018006,-0.0078,1.381
4278.00,7.536185,25.01783,-0.000175,24.017770,-0.0078,1.380
4280.00,7.537176,25.01746,-0.000174,24.018071,-0.0078,1.381
4282.00,7.537922,25.01750,-0.000175,24.017977,-0.0078,1.382
4284.00,7.538271,25.01703,-0.000175,24.018923,-0.0078,1.381
4286.00,7.538953,25.01749,-0.000175,24.018127,-0.0078,1.382
4288.00,7.538246,25.01744,-0.000176,24.017933,-0.0078,1.381
4290.00,7.537047,25.01874,-0.000175,24.018276,-0.0078,1.381
4292.00,7.537103,25.01783,-0.000173,24.018566,-0.0078,1.381
4294.00,7.537529,25.01750,-0.000173,24.018437,-0.0078,1.381
4296.00,7.536878,25.01725,-0.000174,24.018401,-0.0077,1.381
4298.00,7.535694,25.01752,-0.000175,24.018435,-0.0078,1.381
4300.00,7.535299,25.01727,-0.000174,24.018390,-0.0078,1.381
4302.00,7.535103,25.01727,-0.000173,24.018443,-0.0078,1.381
4304.00,7.535503,25.01782,-0.000174,24.017968,-0.0078,1.382
4306.00,7.534654,25.01782,-0.000175,24.018251,-0.0078,1.381
4308.00,7.534318,25.01794,-0.000175,24.017569,-0.0078,1.381
4310.00,7.535191,25.01827,-0.000175,24.017457,-0.0078,1.381
4312.00,7.535539,25.01850,-0.000176,24.018033,-0.0077,1.381
4314.00,7.535347,25.01930,-0.000176,24.018160,-0.0078,1.382
4316.00,7.534553,25.01941,-0.000175,24.018475,-0.0077,1.381
4318.00,7.535364,25.01863,-0.000174,24.017643,-0.0078,1.381
4320.00,7.535632,25.01897,-0.000174,24.018564,-0.0077,1.381
4322.00,7.536101,25.01876,-0.000174,24.018542,-0.0077,1.381
4324.00,7.535680,25.01908,-0.000175,24.018434,-0.0078,1.381
4326.00,7.535462,25.01852,-0.000174,24.017979,-0.0078,1.381
4328.00,7.535186,25.01881,-0.000175,24.018058,-0.0077,1.381
4330.00,7.534795,25.01887,-0.000174,24.018243,-0.0078,1.381
4332.00,7.535256,25.01848,-0.000174,24.018624,-0.0077,1.382
4334.00,7.536407,25.01812,-0.000175,24.018533,-0.0078,1.380
4336.00,7.536574,25.01844,-0.000174,24.018522,-0.0078,1.381
4338.00,7.536662,25.01814,-0.000175,24.018071,-0.0078,1.381
4340.00,7.536965,25.01866,-0.000174,24.017678,-0.0077,1.381
4342.00,7.536932,25.01850,-0.000174,24.017725,-0.0077,1.381
4344.00,7.537162,25.01886,-0.000175,24.018060,-0.0078,1.381
4346.00,7.536409,25.01973,-0.000175,24.018285,-0.0078,1.381
4348.00,7.536311,25.02054,-0.000175,24.018372,-0.0077,1.381
4350.00,7.537444,25.01989,-0.000175,24.018604,-0.0078,1.381
4352.00,7.537435,25.01955,-0.000175,24.018223,-0.0078,1.381
4354.00,7.537252,25.01901,-0.000175,24.018018,-0.0077,1.381
4356.00,7.536236,25.01925,-0.000173,24.018452,-0.0077,1.381
4358.00,7.535745,25.01886,-0.000174,24.018519,-0.0078,1.381
4360.00,7.535422,25.01890,-0.000175,24.017913,-0.0078,1.381
4362.00,7.534661,25.01966,-0.000174,24.019240,-0.0077,1.382
4364.00,7.535143,25.01956,-0.000174,24.017977,-0.0078,1.381
4366.00,7.534870,25.01937,-0.000174,24.018758,-0.0078,1.381
4368.00,7.535123,25.01986,-0.000174,24.018194,-0.0078,1.381
4370.00,7.535163,25.02064,-0.000175,24.018486,-0.0078,1.381
4372.00,7.535133,25.01990,-0.000175,24.018193,-0.0078,1.381
4374.00,7.534440,25.01917,-0.000176,24.017549,-0.0078,1.381
4376.00,7.533721,25.01932,-0.000176,24.018252,-0.0078,1.382
4378.00,7.534179,25.01892,-0.000176,24.018370,-0.0078,1.381
4380.00,7.534238,25.01862,-0.000174,24.018490,-0.0078,1.381
4382.00,7.533855,25.01881,-0.000174,24.018791,-0.0078,1.381
4384.00,7.532857,25.01822,-0.000174,24.018241,-0.0078,1.381
4386.00,7.532912,25.01855,-0.000174,24.018251,-0.0078,1.381
4388.00,7.532768,25.01813,-0.000173,24.018444,-0.0078,1.381
4390.00,7.533297,25.01829,-0.000173,24.018111,-0.0078,1.381
4392.00,7.532885,25.01942,-0.000174,24.018550,-0.0078,1.382
4394.00,7.533383,25.01914,-0.000174,24.018700,-0.0078,1.382
4396.00,7.533446,25.01877,-0.000174,24.018417,-0.0077,1.381
4398.00,7.533083,25.01879,-0.000174,24.018314,-0.0078,1.381
4400.00,7.532758,25.01897,-0.000175,24.018327,-0.0077,1.381
4402.00,7.532748,25.01873,-0.000174,24.018169,-0.0077,1.381
4404.00,7.532848,25.01826,-0.000175,24.018265,-0.0077,1.381
4406.00,7.533245,25.01871,-0.000174,24.018292,-0.0077,1.381
4408.00,7.533129,25.01890,-0.000174,24.019519,-0.0077,1.381
4410.00,7.533180,25.01799,-0.000174,24.018829,-0.0077,1.381
4412.00,7.533000,25.01750,-0.000174,24.018185,-0.0077,1.381
4414.00,7.532124,25.01802,-0.000174,24.018642,-0.0077,1.382
4416.00,7.532508,25.01816,-0.000174,24.018956,-0.0077,1.381
4418.00,7.532397,25.01865,-0.000174,24.018229,-0.0078,1.381
4420.00,7.532305,25.01942,-0.000174,24.019023,-0.0077,1.381
4422.00,7.532706,25.01822,-0.000174,24.018310,-0.0077,1.381
4424.00,7.533277,25.01846,-0.000173,24.018254,-0.0077,1.381
4426.00,7.532464,25.01864,-0.000173,24.018985,-0.0077,1.381
4428.00,7.532386,25.01849,-0.000174,24.019170,-0.0077,1.381
4430.00,7.532196,25.01859,-0.000174,24.018914,-0.0077,1.381
4432.00,7.531790,25.01832,-0.000173,24.018067,-0.0077,1.381
4434.00,7.531986,25.01779,-0.000173,24.018769,-0.0077,1.381
4436.00,7.532911,25.01815,-0.000173,24.019217,-0.0078,1.381
4438.00,7.532156,25.01798,-0.000174,24.018644,-0.0077,1.381
4440.00,7.532286,25.01784,-0.000173,24.018530,-0.0077,1.381
4442.00,7.531725,25.01846,-0.000174,24.019086,-0.0077,1.381
4444.00,7.531521,25.01765,-0.000175,24.018522,-0.0077,1.382
4446.00,7.531892,25.01763,-0.000175,24.019057,-0.0077,1.381
4448.00,7.531720,25.01693,-0.000174,24.018648,-0.0078,1.381
4450.00,7.532146,25.01769,-0.000173,24.018269,-0.0077,1.381
4452.00,7.532126,25.01799,-0.000174,24.019188,-0.0078,1.381
4454.00,7.532309,25.01787,-0.000174,24.019101,-0.0077,1.381
4456.00,7.533107,25.01808,-0.000173,24.019362,-0.0077,1.381
4458.00,7.532995,25.01808,-0.000172,24.018936,-0.0077,1.381
4460.00,7.532452,25.01714,-0.000173,24.018867,-0.0077,1.381
4462.00,7.532048,25.01703,-0.000174,24.018816,-0.0077,1.381
4464.00,7.532034,25.01791,-0.000174,24.018196,-0.0078,1.382
4466.00,7.531434,25.01829,-0.000172,24.018579,-0.0078,1.381
4468.00,7.530044,25.01819,-0.000172,24.018468,-0.0077,1.381
4470.00,7.530344,25.01843,-0.000173,24.019032,-0.0078,1.381
4472.00,7.530443,25.01896,-0.000174,24.018423,-0.0078,1.381
4474.00,7.530229,25.01901,-0.000175,24.017937,-0.0077,1.381
4476.00,7.529564,25.01807,-0.000174,24.018386,-0.0078,1.381
4478.00,7.530134,25.01814,-0.000173,24.018437,-0.0077,1.381
4480.00,7.530404,25.01887,-0.000174,24.018185,-0.0077,1.381
4482.00,7.531147,25.01824,-0.000174,24.018450,-0.0078,1.381
4484.00,7.530997,25.01866,-0.000174,24.018428,-0.0077,1.380
4486.00,7.531021,25.01824,-0.000173,24.018566,-0.0077,1.381
4488.00,7.531251,25.01860,-0.000174,24.018561,-0.0078,1.382
4490.00,7.531584,25.01848,-0.000175,24.018885,-0.0077,1.381
4492.00,7.530997,25.01821,-0.000176,24.018551,-0.0078,1.381
4494.00,7.531372,25.01784,-0.000176,24.018802,-0.0077,1.381
4496.00,7.531935,25.01761,-0.000174,24.018673,-0.0077,1.381
4498.00,7.531265,25.01773,-0.000174,24.018135,-0.0078,1.381
4500.00,7.530542,25.01782,-0.000174,24.018738,-0.0078,1.381
4502.00,7.530873,25.01800,-0.000175,24.018691,-0.0078,1.381
4504.00,7.531467,25.01742,-0.000174,24.018290,-0.0077,1.381
4506.00,7.531746,25.01778,-0.000175,24.018372,-0.0077,1.381
4508.00,7.531477,25.01765,-0.000176,24.018782,-0.0077,1.381
4510.00,7.531053,25.01827,-0.000174,24.018502,-0.0078,1.381
4512.00,7.530664,25.01849,-0.000175,24.018327,-0.0077,1.381
4514.00,7.531200,25.01846,-0.000175,24.018780,-0.0077,1.382
4516.00,7.531210,25.01818,-0.000174,24.018251,-0.0078,1.381
4518.00,7.531980,25.01840,-0.000174,24.018921,-0.0077,1.381
4520.00,7.530736,25.01809,-0.000175,24.018713,-0.0078,1.381
4522.00,7.530220,25.01894,-0.000175,24.018115,-0.0078,1.382
4524.00,7.529810,25.01846,-0.000176,24.018303,-0.0078,1.382
4526.00,7.529060,25.01883,-0.000175,24.018756,-0.0077,1.381
4528.00,7.529443,25.01935,-0.000175,24.018040,-0.0077,1.381
4530.00,7.530369,25.01923,-0.000174,24.018472,-0.0078,1.381
4532.00,7.530996,25.01954,-0.000175,24.018678,-0.0077,1.381
4534.00,7.531059,25.01980,-0.000174,24.018588,-0.0077,1.381
4536.00,7.530784,25.01945,-0.000173,24.019161,-0.0077,1.381
4538.00,7.531096,25.01891,-0.000173,24.019213,-0.0077,1.381
4540.00,7.530664,25.01972,-0.000174,24.018747,-0.0077,1.381
4542.00,7.530230,25.02004,-0.000174,24.019539,-0.0077,1.382
4544.00,7.529990,25.02011,-0.000174,24.019170,-0.0077,1.381
4546.00,7.530087,25.01979,-0.000173,24.018234,-0.0077,1.381
4548.00,7.529904,25.01860,-0.000174,24.018825,-0.0078,1.381
4550.00,7.529991,25.01885,-0.000174,24.018401,-0.0077,1.381
4552.00,7.530027,25.01862,-0.000174,24.018640,-0.0077,1.381
4554.00,7.529876,25.01790,-0.000174,24.018419,-0.0077,1.381
4556.00,7.529801,25.01784,-0.000175,24.018751,-0.0077,1.382
4558.00,7.530139,25.01757,-0.000174,24.018789,-0.0078,1.381
4560.00,7.530256,25.01816,-0.000174,24.018307,-0.0077,1.382
4562.00,7.529081,25.01825,-0.000174,24.018272,-0.0078,1.382
4564.00,7.528803,25.01807,-0.000174,24.018782,-0.0077,1.381
4566.00,7.528393,25.01848,-0.000175,24.018370,-0.0078,1.382
4568.00,7.528289,25.01836,-0.000173,24.018575,-0.0078,1.381
4570.00,7.528396,25.01900,-0.000174,24.018876,-0.0077,1.382
4572.00,7.528885,25.01998,-0.000174,24.019137,-0.0077,1.382
4574.00,7.528542,25.01926,-0.000174,24.018006,-0.0077,1.381
4576.00,7.528137,25.01896,-0.000172,24.018270,-0.0077,1.381
4578.00,7.529028,25.01877,-0.000173,24.018506,-0.0077,1.381
4580.00,7.529492,25.01916,-0.000172,24.018024,-0.0077,1.381
4582.00,7.529050,25.01929,-0.000174,24.018211,-0.0077,1.381
4584.00,7.528692,25.01895,-0.000174,24.018974,-0.0077,1.382
4586.00,7.528593,25.01868,-0.000173,24.018454,-0.0078,1.381
4588.00,7.528577,25.01885,-0.000174,24.017988,-0.0077,1.381
4590.00,7.529124,25.01879,-0.000174,24.018947,-0.0077,1.382
4592.00,7.528509,25.01897,-0.000174,24.018281,-0.0078,1.382
4594.00,7.529117,25.01940,-0.000174,24.018269,-0.0078,1.381
4596.00,7.528668,25.01873,-0.000174,24.018758,-0.0078,1.382
4598.00,7.528950,25.01889,-0.000174,24.018379,-0.0077,1.382
4600.00,7.529356,25.01819,-0.000175,24.017953,-0.0078,1.381
4602.00,7.528153,25.01829,-0.000175,24.018693,-0.0078,1.381
4604.00,7.527712,25.01822,-0.000175,24.018667,-0.0077,1.381
4606.00,7.528071,25.01809,-0.000174,24.018185,-0.0078,1.381
4608.00,7.528607,25.01851,-0.000174,24.018744,-0.0077,1.381
4610.00,7.528953,25.01844,-0.000175,24.018443,-0.0077,1.381
4612.00,7.529379,25.01781,-0.000175,24.018385,-0.0077,1.382
4614.00,7.528562,25.01834,-0.000176,24.018626,-0.0078,1.382
4616.00,7.527916,25.01835,-0.000176,24.018649,-0.0078,1.382
4618.00,7.528858,25.01890,-0.000175,24.018080,-0.0077,1.381
4620.00,7.528510,25.01921,-0.000174,24.018051,-0.0077,1.381
4622.00,7.528492,25.01839,-0.000173,24.018140,-0.0077,1.381
4624.00,7.528925,25.01870,-0.000174,24.017999,-0.0078,1.382
4626.00,7.528864,25.01838,-0.000174,24.018064,-0.0077,1.381
4628.00,7.529178,25.01787,-0.000175,24.018541,-0.0078,1.382
4630.00,7.529231,25.01842,-0.000176,24.018270,-0.0078,1.382
4632.00,7.528977,25.01772,-0.000175,24.018406,-0.0077,1.382
4634.00,7.527655,25.01784,-0.000176,24.018185,-0.0078,1.382
4636.00,7.527589,25.01813,-0.000175,24.018551,-0.0078,1.381
4638.00,7.528067,25.01722,-0.000174,24.018035,-0.0078,1.381
4640.00,7.527795,25.01749,-0.000174,24.018004,-0.0078,1.381
4642.00,7.528373,25.01809,-0.000174,24.018399,-0.0078,1.382
4644.00,7.528806,25.01823,-0.000175,24.018356,-0.0078,1.382
4646.00,7.528522,25.01817,-0.000175,24.018512,-0.0077,1.382
4648.00,7.528964,25.01756,-0.000174,24.018502,-0.0077,1.382
4650.00,7.529189,25.01836,-0.000174,24.018497,-0.0078,1.381
4652.00,7.527876,25.01902,-0.000174,24.018851,-0.0078,1.381
4654.00,7.527524,25.01894,-0.000174,24.018044,-0.0078,1.381
4656.00,7.527827,25.01904,-0.000175,24.018809,-0.0077,1.382
4658.00,7.528130,25.01821,-0.000175,24.018287,-0.0077,1.381
4660.00,7.527975,25.01754,-0.000175,24.018222,-0.0077,1.381
4662.00,7.528226,25.01695,-0.000174,24.018385,-0.0078,1.381
4664.00,7.527955,25.01803,-0.000174,24.018051,-0.0078,1.382
4666.00,7.527747,25.01899,-0.000173,24.018678,-0.0078,1.382
4668.00,7.528317,25.01906,-0.000174,24.018410,-0.0077,1.381
4670.00,7.527762,25.01873,-0.000175,24.018136,-0.0077,1.382
4672.00,7.526727,25.01877,-0.000175,24.018327,-0.0077,1.382
4674.00,7.526259,25.01892,-0.000174,24.018439,-0.0078,1.381
4676.00,7.526117,25.01889,-0.000175,24.018095,-0.0078,1.381
4678.00,7.526172,25.01902,-0.000175,24.018298,-0.0078,1.381
4680.00,7.526783,25.01934,-0.000174,24.018522,-0.0078,1.381
4682.00,7.526509,25.01915,-0.000174,24.018439,-0.0078,1.381
4684.00,7.526471,25.01911,-0.000176,24.018270,-0.0077,1.382
4686.00,7.526300,25.01910,-0.000176,24.018444,-0.0078,1.382
4688.00,7.526189,25.01958,-0.000175,24.018729,-0.0077,1.381
4690.00,7.526696,25.01948,-0.000174,24.018421,-0.0078,1.381
4692.00,7.527205,25.01972,-0.000175,24.017460,-0.0078,1.382
4694.00,7.525648,25.02016,-0.000174,24.017768,-0.0078,1.382
4696.00,7.526066,25.01995,-0.000175,24.018298,-0.0078,1.381
4698.00,7.526969,25.01999,-0.000175,24.018142,-0.0077,1.381
4700.00,7.527062,25.02074,-0.000174,24.018878,-0.0078,1.381
4702.00,7.526476,25.02066,-0.000174,24.017797,-0.0078,1.381
4704.00,7.526550,25.02006,-0.000174,24.018301,-0.0077,1.382
4706.00,7.526740,25.01959,-0.000174,24.018475,-0.0077,1.382
4708.00,7.527078,25.01935,-0.000175,24.018800,-0.0077,1.382
4710.00,7.527600,25.01895,-0.000175,24.018173,-0.0077,1.381
4712.00,7.527610,25.01877,-0.000174,24.018675,-0.0077,1.381
4714.00,7.527389,25.01902,-0.000174,24.018689,-0.0077,1.382
4716.00,7.527248,25.01904,-0.000174,24.018272,-0.0078,1.381
4718.00,7.527994,25.01904,-0.000175,24.018588,-0.0078,1.382
4720.00,7.527924,25.01901,-0.000174,24.018484,-0.0077,1.382
4722.00,7.526518,25.01919,-0.000174,24.018238,-0.0078,1.382
4724.00,7.526106,25.01914,-0.000174,24.018261,-0.0078,1.382
4726.00,7.526022,25.01869,-0.000174,24.018131,-0.0077,1.381
4728.00,7.526612,25.01846,-0.000175,24.019171,-0.0077,1.382
4730.00,7.525926,25.01844,-0.000173,24.018956,-0.0078,1.381
4732.00,7.525975,25.01811,-0.000174,24.018550,-0.0078,1.381
4734.00,7.526262,25.01851,-0.000175,24.018778,-0.0077,1.382
4736.00,7.525864,25.01871,-0.000175,24.017747,-0.0078,1.382
4738.00,7.526080,25.01832,-0.000174,24.018142,-0.0078,1.382
4740.00,7.526493,25.01833,-0.000175,24.018653,-0.0078,1.381
4742.00,7.526678,25.01864,-0.000175,24.018680,-0.0077,1.382
4744.00,7.526027,25.01900,-0.000175,24.018695,-0.0078,1.381
4746.00,7.525070,25.01888,-0.000174,24.017989,-0.0078,1.382
4748.00,7.525405,25.01885,-0.000174,24.018470,-0.0078,1.381
4750.00,7.526114,25.01918,-0.000175,24.018970,-0.0077,1.382
4752.00,7.525586,25.01970,-0.000174,24.017989,-0.0078,1.381
4754.00,7.524530,25.01975,-0.000174,24.018176,-0.0077,1.382
4756.00,7.524688,25.01957,-0.000175,24.019014,-0.0077,1.382
4758.00,7.524445,25.01973,-0.000174,24.017892,-0.0078,1.381
4760.00,7.524462,25.01931,-0.000173,24.019184,-0.0078,1.381
4762.00,7.524359,25.01970,-0.000174,24.018067,-0.0078,1.382
4764.00,7.524421,25.01964,-0.000174,24.018787,-0.0077,1.382
4766.00,7.525356,25.01882,-0.000174,24.019304,-0.0078,1.382
4768.00,7.524758,25.01850,-0.000175,24.018430,-0.0077,1.381
4770.00,7.524455,25.01860,-0.000174,24.018191,-0.0077,1.381
4772.00,7.525029,25.01818,-0.000174,24.018359,-0.0078,1.381
4774.00,7.524724,25.01844,-0.000174,24.018972,-0.0077,1.381
4776.00,7.524636,25.01840,-0.000174,24.018301,-0.0077,1.381
4778.00,7.523713,25.01935,-0.000174,24.018354,-0.0077,1.381
4780.00,7.523630,25.02002,-0.000174,24.018718,-0.0077,1.381
4782.00,7.523074,25.01902,-0.000174,24.018720,-0.0077,1.382
4784.00,7.523166,25.01949,-0.000174,24.017803,-0.0077,1.382
4786.00,7.523225,25.01895,-0.000174,24.018793,-0.0077,1.381
4788.00,7.523774,25.01875,-0.000174,24.018481,-0.0077,1.382
4790.00,7.523797,25.01839,-0.000176,24.018588,-0.0078,1.382
4792.00,7.523656,25.01813,-0.000174,24.018675,-0.0078,1.382
4794.00,7.523535,25.01804,-0.000175,24.018113,-0.0078,1.381
4796.00,7.524797,25.01833,-0.000174,24.018455,-0.0077,1.382
4798.00,7.524908,25.01834,-0.000175,24.018604,-0.0077,1.381
4800.00,7.524443,25.01815,-0.000175,24.018675,-0.0077,1.381
4802.00,7.524153,25.01793,-0.000174,24.017844,-0.0078,1.381
@8,12.0000,24.0
4804.00,7.523473,25.01842,-0.000173,24.018526,-0.0077,1.382
4806.00,7.517372,25.01916,-0.000175,24.018437,-0.0078,1.381
4808.00,7.507738,25.01809,-0.000174,24.018417,-0.0078,1.380
4810.00,7.496497,25.01860,-0.000174,24.018425,-0.0077,1.381
4812.00,7.484465,25.01870,-0.000172,24.018392,-0.0078,1.380
4814.00,7.473399,25.01836,-0.000174,24.018793,-0.0078,1.381
4816.00,7.466511,25.01883,-0.000175,24.018167,-0.0078,1.382
4818.00,7.461963,25.01872,-0.000176,24.019097,-0.0078,1.382
4820.00,7.457730,25.01813,-0.000176,24.018820,-0.0078,1.382
4822.00,7.454717,25.01799,-0.000177,24.018263,-0.0078,1.382
4824.00,7.451773,25.01875,-0.000177,24.018002,-0.0078,1.382
4826.00,7.448404,25.01880,-0.000177,24.018740,-0.0078,1.383
4828.00,7.445935,25.01913,-0.000176,24.018939,-0.0078,1.383
4830.00,7.448588,25.01958,-0.000176,24.017957,-0.0077,1.383
4832.00,7.456118,25.01888,-0.000177,24.018037,-0.0078,1.384
4834.00,7.465625,25.01931,-0.000176,24.018600,-0.0078,1.384
4836.00,7.474777,25.01924,-0.000177,24.018392,-0.0078,1.384
4838.00,7.480824,25.01920,-0.000175,24.018180,-0.0078,1.382
4840.00,7.484789,25.01940,-0.000176,24.018205,-0.0077,1.381
4842.00,7.486745,25.01912,-0.000174,24.018069,-0.0077,1.382
4844.00,7.487716,25.01883,-0.000174,24.018446,-0.0077,1.382
4846.00,7.489194,25.01880,-0.000174,24.017999,-0.0078,1.381
4848.00,7.492027,25.01926,-0.000174,24.018640,-0.0077,1.381
4850.00,7.494663,25.01916,-0.000173,24.018548,-0.0078,1.381
4852.00,7.497278,25.01975,-0.000173,24.018037,-0.0078,1.382
4854.00,7.500593,25.01957,-0.000173,24.017870,-0.0078,1.382
4856.00,7.503265,25.01954,-0.000175,24.018040,-0.0078,1.382
4858.00,7.505651,25.01935,-0.000176,24.018022,-0.0078,1.382
4860.00,7.508664,25.01977,-0.000176,24.018829,-0.0078,1.382
4862.00,7.511749,25.01928,-0.000175,24.018631,-0.0078,1.381
4864.00,7.514623,25.01896,-0.000176,24.018372,-0.0078,1.381
4866.00,7.516586,25.01882,-0.000174,24.018626,-0.0078,1.381
4868.00,7.518998,25.01945,-0.000174,24.018497,-0.0078,1.382
4870.00,7.520929,25.01964,-0.000174,24.018312,-0.0078,1.382
4872.00,7.523785,25.01978,-0.000173,24.019257,-0.0078,1.382
4874.00,7.525497,25.01964,-0.000175,24.017810,-0.0077,1.382
4876.00,7.526093,25.02004,-0.000174,24.018328,-0.0078,1.382
4878.00,7.527830,25.02002,-0.000175,24.018283,-0.0077,1.382
4880.00,7.528084,25.01902,-0.000174,24.018158,-0.0077,1.381
4882.00,7.527081,25.01894,-0.000173,24.018361,-0.0077,1.381
4884.00,7.527183,25.01841,-0.000175,24.018760,-0.0077,1.382
4886.00,7.526932,25.01910,-0.000175,24.017980,-0.0078,1.382
4888.00,7.526680,25.02058,-0.000176,24.018707,-0.0078,1.382
4890.00,7.526019,25.02071,-0.000176,24.018207,-0.0078,1.381
4892.00,7.525461,25.01989,-0.000175,24.018347,-0.0077,1.382
4894.00,7.524547,25.01986,-0.000175,24.018564,-0.0077,1.382
4896.00,7.524492,25.01984,-0.000174,24.018526,-0.0077,1.382
4898.00,7.524377,25.02011,-0.000174,24.018057,-0.0078,1.381
4900.00,7.524260,25.01978,-0.000175,24.018439,-0.0077,1.382
4902.00,7.524236,25.01993,-0.000176,24.018247,-0.0077,1.383
4904.00,7.523817,25.01997,-0.000175,24.017339,-0.0077,1.381
4906.00,7.523523,25.02040,-0.000175,24.018593,-0.0078,1.381
4908.00,7.523468,25.02067,-0.000174,24.018191,-0.0078,1.382
4910.00,7.523433,25.01949,-0.000174,24.018611,-0.0078,1.382
4912.00,7.523363,25.01939,-0.000175,24.018066,-0.0078,1.382
4914.00,7.523514,25.01957,-0.000176,24.017915,-0.0078,1.382
4916.00,7.524319,25.01966,-0.000175,24.018709,-0.0078,1.382
4918.00,7.524910,25.02020,-0.000175,24.017567,-0.0078,1.381
4920.00,7.525494,25.02052,-0.000174,24.018432,-0.0077,1.381
4922.00,7.526002,25.02017,-0.000174,24.018649,-0.0078,1.382
4924.00,7.526471,25.02033,-0.000174,24.018557,-0.0077,1.381
4926.00,7.526910,25.02039,-0.000174,24.018590,-0.0078,1.382
4928.00,7.526934,25.02104,-0.000174,24.018731,-0.0077,1.382
4930.00,7.526985,25.02072,-0.000174,24.018430,-0.0078,1.382
4932.00,7.526621,25.02058,-0.000175,24.018135,-0.0078,1.381
4934.00,7.526224,25.02003,-0.000175,24.017993,-0.0078,1.382
4936.00,7.525955,25.01961,-0.000175,24.017799,-0.0078,1.382
4938.00,7.526014,25.02011,-0.000175,24.018370,-0.0078,1.382
4940.00,7.526136,25.01993,-0.000175,24.018200,-0.0078,1.382
4942.00,7.525749,25.01990,-0.000175,24.018093,-0.0078,1.382
4944.00,7.524434,25.01959,-0.000175,24.017785,-0.0077,1.382
4946.00,7.524135,25.01959,-0.000175,24.017631,-0.0078,1.381
4948.00,7.524551,25.01923,-0.000175,24.018202,-0.0078,1.381
4950.00,7.524492,25.01907,-0.000174,24.017685,-0.0078,1.381
4952.00,7.524254,25.01937,-0.000175,24.017698,-0.0078,1.382
4954.00,7.523689,25.01901,-0.000175,24.018397,-0.0078,1.382
4956.00,7.524033,25.01893,-0.000176,24.018309,-0.0078,1.382
4958.00,7.523993,25.01927,-0.000174,24.017718,-0.0078,1.382
4960.00,7.523560,25.01922,-0.000176,24.017188,-0.0078,1.382
4962.00,7.522993,25.01942,-0.000176,24.018165,-0.0078,1.382
4964.00,7.522409,25.02026,-0.000174,24.018426,-0.0078,1.382
4966.00,7.522773,25.02081,-0.000175,24.017899,-0.0078,1.382
4968.00,7.522838,25.02061,-0.000175,24.017650,-0.0077,1.382
4970.00,7.522413,25.02031,-0.000174,24.017718,-0.0077,1.382
4972.00,7.522037,25.02027,-0.000174,24.017835,-0.0078,1.382
4974.00,7.521653,25.01999,-0.000175,24.018214,-0.0078,1.381
4976.00,7.521653,25.01946,-0.000175,24.018350,-0.0078,1.382
4978.00,7.522018,25.01912,-0.000174,24.017455,-0.0078,1.382
4980.00,7.522177,25.01880,-0.000175,24.017835,-0.0078,1.382
4982.00,7.521408,25.01863,-0.000175,24.018196,-0.0078,1.382
4984.00,7.520653,25.01851,-0.000174,24.018640,-0.0078,1.382
4986.00,7.521038,25.01853,-0.000175,24.018310,-0.0078,1.382
4988.00,7.521259,25.01863,-0.000174,24.017951,-0.0078,1.382
4990.00,7.521956,25.01832,-0.000174,24.017960,-0.0078,1.381
4992.00,7.522383,25.01904,-0.000175,24.018444,-0.0077,1.381
4994.00,7.522329,25.01940,-0.000175,24.017857,-0.0078,1.382
4996.00,7.521601,25.01867,-0.000175,24.017745,-0.0078,1.382
4998.00,7.522101,25.01831,-0.000174,24.018154,-0.0078,1.382
5000.00,7.522158,25.01869,-0.000174,24.017982,-0.0078,1.382
5002.00,7.522013,25.01793,-0.000175,24.017796,-0.0078,1.382
5004.00,7.521425,25.01852,-0.000175,24.018270,-0.0078,1.382
5006.00,7.520914,25.01884,-0.000176,24.018111,-0.0078,1.382
5008.00,7.520947,25.01845,-0.000175,24.017895,-0.0078,1.382
5010.00,7.521651,25.01833,-0.000173,24.018104,-0.0078,1.381
5012.00,7.521857,25.01866,-0.000175,24.018341,-0.0078,1.382
5014.00,7.521760,25.01818,-0.000175,24.018530,-0.0078,1.382
5016.00,7.521675,25.01932,-0.000174,24.018423,-0.0077,1.382
5018.00,7.522145,25.01900,-0.000175,24.018232,-0.0077,1.382
5020.00,7.521762,25.01856,-0.000174,24.017999,-0.0078,1.381
5022.00,7.521744,25.01845,-0.000176,24.018408,-0.0078,1.382
5024.00,7.521481,25.01818,-0.000175,24.018450,-0.0078,1.382
5026.00,7.521236,25.01879,-0.000175,24.017957,-0.0078,1.382
5028.00,7.522195,25.01842,-0.000176,24.017549,-0.0077,1.382
5030.00,7.521852,25.01852,-0.000177,24.017640,-0.0078,1.382
5032.00,7.521027,25.01847,-0.000175,24.017919,-0.0078,1.381
5034.00,7.520996,25.01897,-0.000175,24.017754,-0.0078,1.382
5036.00,7.521534,25.01857,-0.000175,24.017999,-0.0078,1.382
5038.00,7.521857,25.01875,-0.000174,24.017953,-0.0078,1.381
5040.00,7.520832,25.01922,-0.000174,24.017591,-0.0078,1.381
5042.00,7.519850,25.01884,-0.000174,24.017721,-0.0078,1.382
5044.00,7.520315,25.01939,-0.000175,24.018840,-0.0078,1.383
5046.00,7.520881,25.01919,-0.000176,24.018689,-0.0078,1.382
5048.00,7.521546,25.02024,-0.000175,24.018280,-0.0077,1.382
5050.00,7.521329,25.02010,-0.000176,24.017424,-0.0078,1.382
5052.00,7.520669,25.01959,-0.000175,24.018394,-0.0078,1.381
5054.00,7.520155,25.01919,-0.000176,24.018026,-0.0078,1.382
5056.00,7.519400,25.01920,-0.000175,24.017719,-0.0078,1.382
5058.00,7.519653,25.01901,-0.000174,24.018542,-0.0077,1.382
5060.00,7.520034,25.01965,-0.000175,24.018174,-0.0077,1.382
5062.00,7.519443,25.01973,-0.000176,24.017948,-0.0078,1.381
5064.00,7.520254,25.01969,-0.000174,24.018441,-0.0078,1.382
5066.00,7.520738,25.01964,-0.000175,24.018675,-0.0078,1.382
5068.00,7.520209,25.01990,-0.000175,24.017942,-0.0078,1.381
5070.00,7.520398,25.01976,-0.000175,24.017960,-0.0078,1.382
5072.00,7.520003,25.01996,-0.000175,24.017948,-0.0078,1.382
5074.00,7.519773,25.02113,-0.000174,24.017542,-0.0078,1.382
5076.00,7.520199,25.02122,-0.000175,24.017861,-0.0078,1.383
5078.00,7.519477,25.02052,-0.000175,24.018252,-0.0078,1.382
5080.00,7.519727,25.02025,-0.000176,24.017812,-0.0078,1.381
5082.00,7.519055,25.01985,-0.000174,24.018218,-0.0078,1.381
5084.00,7.519531,25.02011,-0.000174,24.018397,-0.0077,1.382
5086.00,7.519666,25.02043,-0.000175,24.018254,-0.0078,1.382
5088.00,7.519868,25.02008,-0.000174,24.018673,-0.0078,1.381
5090.00,7.519434,25.02013,-0.000174,24.018561,-0.0078,1.382
5092.00,7.519311,25.02015,-0.000174,24.018287,-0.0078,1.381
5094.00,7.519721,25.01982,-0.000173,24.018403,-0.0078,1.382
5096.00,7.519942,25.02021,-0.000174,24.018338,-0.0078,1.382
5098.00,7.518796,25.02019,-0.000175,24.018606,-0.0078,1.382
5100.00,7.518307,25.02055,-0.000174,24.018390,-0.0078,1.382
5102.00,7.518587,25.02026,-0.000174,24.018149,-0.0077,1.381
5104.00,7.517745,25.01968,-0.000175,24.018840,-0.0078,1.381
5106.00,7.517868,25.01974,-0.000175,24.018357,-0.0078,1.381
5108.00,7.517655,25.01955,-0.000175,24.018225,-0.0078,1.382
5110.00,7.518406,25.01960,-0.000174,24.018345,-0.0077,1.382
5112.00,7.519054,25.02037,-0.000175,24.018872,-0.0077,1.381
5114.00,7.518637,25.02030,-0.000175,24.018042,-0.0078,1.381
5116.00,7.518473,25.02009,-0.000175,24.017991,-0.0078,1.381
5118.00,7.518390,25.02022,-0.000174,24.017785,-0.0078,1.381
5120.00,7.519100,25.01990,-0.000174,24.018120,-0.0078,1.382
5122.00,7.518406,25.01993,-0.000174,24.018410,-0.0078,1.382
5124.00,7.518099,25.01987,-0.000174,24.018118,-0.0078,1.381
5126.00,7.518033,25.01991,-0.000174,24.018675,-0.0078,1.381
5128.00,7.517912,25.01977,-0.000174,24.018541,-0.0077,1.382
5130.00,7.518230,25.01947,-0.000175,24.018608,-0.0078,1.382
5132.00,7.517831,25.01970,-0.000174,24.018789,-0.0078,1.381
5134.00,7.518891,25.02019,-0.000175,24.017982,-0.0078,1.381
5136.00,7.519294,25.02012,-0.000175,24.018660,-0.0078,1.382
5138.00,7.519767,25.02108,-0.000175,24.018338,-0.0078,1.382
5140.00,7.520074,25.02013,-0.000175,24.018138,-0.0078,1.381
5142.00,7.518951,25.01989,-0.000175,24.018102,-0.0078,1.381
5144.00,7.519187,25.01939,-0.000175,24.018022,-0.0078,1.381
5146.00,7.520106,25.01968,-0.000174,24.017854,-0.0078,1.381
5148.00,7.520208,25.01956,-0.000175,24.017359,-0.0078,1.382
5150.00,7.519580,25.01935,-0.000175,24.017756,-0.0078,1.381
5152.00,7.519521,25.01981,-0.000174,24.017888,-0.0078,1.381
5154.00,7.519842,25.01917,-0.000174,24.017422,-0.0078,1.381
5156.00,7.518722,25.01834,-0.000174,24.018227,-0.0078,1.381
5158.00,7.518263,25.01823,-0.000173,24.018318,-0.0078,1.381
5160.00,7.517426,25.01902,-0.000175,24.018047,-0.0078,1.381
5162.00,7.517372,25.01938,-0.000175,24.018336,-0.0078,1.381
5164.00,7.518096,25.02010,-0.000175,24.018887,-0.0078,1.381
5166.00,7.517704,25.01977,-0.000175,24.018649,-0.0078,1.381
5168.00,7.517888,25.01950,-0.000174,24.018202,-0.0078,1.382
5170.00,7.517242,25.01939,-0.000174,24.018497,-0.0078,1.382
5172.00,7.517263,25.01931,-0.000175,24.018115,-0.0078,1.382
5174.00,7.516782,25.01969,-0.000176,24.017997,-0.0078,1.382
5176.00,7.516457,25.01910,-0.000176,24.019150,-0.0078,1.382
5178.00,7.518363,25.01874,-0.000174,24.018403,-0.0078,1.381
5180.00,7.518744,25.01855,-0.000175,24.018377,-0.0078,1.381
5182.00,7.519080,25.01867,-0.000175,24.017815,-0.0078,1.381
5184.00,7.519123,25.01933,-0.000175,24.018396,-0.0077,1.381
5186.00,7.519401,25.01940,-0.000175,24.018307,-0.0077,1.381
5188.00,7.518595,25.01836,-0.000173,24.018361,-0.0078,1.382
5190.00,7.517546,25.01800,-0.000175,24.018182,-0.0078,1.382
5192.00,7.518680,25.01869,-0.000175,24.017984,-0.0078,1.381
5194.00,7.518871,25.01839,-0.000175,24.018327,-0.0077,1.382
5196.00,7.519466,25.01854,-0.000174,24.018147,-0.0078,1.381
5198.00,7.519667,25.01886,-0.000173,24.018223,-0.0077,1.382
5200.00,7.518641,25.01895,-0.000174,24.019088,-0.0077,1.382
5202.00,7.518576,25.01878,-0.000174,24.018263,-0.0078,1.381
5204.00,7.518655,25.01946,-0.000175,24.017553,-0.0078,1.382
5206.00,7.518792,25.01955,-0.000175,24.018566,-0.0078,1.382
5208.00,7.518511,25.01997,-0.000174,24.018441,-0.0078,1.382
5210.00,7.517730,25.01971,-0.000175,24.018479,-0.0078,1.382
5212.00,7.517811,25.01903,-0.000173,24.017806,-0.0077,1.381
5214.00,7.517844,25.01893,-0.000174,24.018207,-0.0077,1.381
5216.00,7.517866,25.01990,-0.000174,24.018073,-0.0078,1.381
5218.00,7.517555,25.01956,-0.000175,24.017935,-0.0078,1.382
5220.00,7.517966,25.02011,-0.000174,24.018365,-0.0078,1.382
5222.00,7.517960,25.01984,-0.000174,24.018419,-0.0078,1.381
5224.00,7.518188,25.01976,-0.000174,24.018774,-0.0077,1.382
5226.00,7.517772,25.01942,-0.000174,24.018274,-0.0078,1.382
5228.00,7.517622,25.01932,-0.000175,24.018202,-0.0078,1.382
5230.00,7.517248,25.01887,-0.000174,24.017921,-0.0078,1.382
5232.00,7.516865,25.01928,-0.000174,24.018066,-0.0078,1.382
5234.00,7.516627,25.01914,-0.000175,24.017870,-0.0078,1.381
5236.00,7.516930,25.01844,-0.000173,24.018153,-0.0078,1.381
5238.00,7.517797,25.01884,-0.000174,24.018283,-0.0078,1.382
5240.00,7.518358,25.01916,-0.000175,24.017748,-0.0077,1.382
5242.00,7.518644,25.01933,-0.000175,24.018269,-0.0077,1.382
5244.00,7.518351,25.01934,-0.000174,24.018773,-0.0078,1.381
5246.00,7.517683,25.01879,-0.000174,24.018396,-0.0078,1.382
5248.00,7.517323,25.01939,-0.000174,24.017928,-0.0078,1.381
5250.00,7.517958,25.01993,-0.000175,24.018546,-0.0078,1.382
5252.00,7.517649,25.02011,-0.000175,24.017953,-0.0078,1.382
5254.00,7.517534,25.02086,-0.000174,24.018423,-0.0078,1.382
5256.00,7.517115,25.02053,-0.000176,24.018372,-0.0078,1.382
5258.00,7.516072,25.02054,-0.000175,24.018046,-0.0078,1.382
5260.00,7.516208,25.02119,-0.000174,24.018305,-0.0078,1.381
5262.00,7.516296,25.02058,-0.000174,24.018049,-0.0077,1.382
5264.00,7.516861,25.02041,-0.000175,24.018216,-0.0078,1.381
5266.00,7.516014,25.02080,-0.000173,24.017904,-0.0078,1.381
5268.00,7.516330,25.02044,-0.000173,24.018822,-0.0078,1.382
5270.00,7.516758,25.02117,-0.000174,24.018530,-0.0077,1.382
5272.00,7.516693,25.02160,-0.000173,24.017953,-0.0077,1.382
5274.00,7.515894,25.02073,-0.000175,24.018347,-0.0077,1.382
5276.00,7.516039,25.02126,-0.000174,24.018033,-0.0078,1.381
5278.00,7.516389,25.02167,-0.000173,24.018551,-0.0077,1.381
5280.00,7.516427,25.02164,-0.000173,24.018051,-0.0077,1.382
5282.00,7.515834,25.02192,-0.000174,24.018410,-0.0078,1.382
5284.00,7.515994,25.02252,-0.000175,24.018327,-0.0077,1.382
5286.00,7.516658,25.02197,-0.000174,24.017899,-0.0078,1.382
5288.00,7.517384,25.02220,-0.000173,24.018249,-0.0078,1.382
5290.00,7.517265,25.02205,-0.000174,24.018463,-0.0078,1.382
5292.00,7.516727,25.02160,-0.000174,24.017770,-0.0077,1.381
5294.00,7.516108,25.02189,-0.000173,24.019081,-0.0077,1.382
5296.00,7.515805,25.02179,-0.000173,24.018359,-0.0078,1.381
5298.00,7.516426,25.02119,-0.000173,24.018189,-0.0077,1.382
5300.00,7.516243,25.02183,-0.000175,24.018443,-0.0078,1.382
5302.00,7.515468,25.02208,-0.000175,24.018521,-0.0078,1.382
5304.00,7.515485,25.02267,-0.000174,24.018530,-0.0078,1.382
5306.00,7.515972,25.02304,-0.000175,24.018386,-0.0078,1.382
5308.00,7.517112,25.02249,-0.000175,24.018194,-0.0078,1.382
5310.00,7.517766,25.02192,-0.000173,24.018154,-0.0078,1.382
5312.00,7.517873,25.02158,-0.000173,24.018377,-0.0077,1.381
5314.00,7.517110,25.02089,-0.000173,24.018367,-0.0078,1.382
5316.00,7.517334,25.02139,-0.000174,24.018963,-0.0078,1.381
5318.00,7.517930,25.02221,-0.000176,24.018078,-0.0077,1.382
5320.00,7.517181,25.02259,-0.000174,24.017727,-0.0078,1.381
5322.00,7.516828,25.02236,-0.000174,24.018885,-0.0078,1.382
5324.00,7.516394,25.02145,-0.000174,24.018724,-0.0078,1.382
5326.00,7.517036,25.02142,-0.000174,24.017721,-0.0077,1.382
5328.00,7.517134,25.02266,-0.000174,24.018535,-0.0078,1.382
5330.00,7.516916,25.02224,-0.000174,24.018240,-0.0077,1.381
5332.00,7.516513,25.02252,-0.000174,24.019266,-0.0077,1.382
5334.00,7.516226,25.02226,-0.000174,24.018829,-0.0078,1.382
5336.00,7.516040,25.02238,-0.000174,24.018318,-0.0077,1.382
5338.00,7.515130,25.02203,-0.000174,24.018446,-0.0078,1.382
5340.00,7.515492,25.02259,-0.000173,24.018744,-0.0077,1.382
5342.00,7.516060,25.02204,-0.000174,24.018648,-0.0077,1.382
5344.00,7.516028,25.02180,-0.000173,24.018479,-0.0078,1.382
5346.00,7.516217,25.02211,-0.000175,24.018809,-0.0077,1.382
5348.00,7.516746,25.02139,-0.000173,24.018611,-0.0078,1.382
5350.00,7.516346,25.02179,-0.000174,24.018479,-0.0078,1.381
5352.00,7.516470,25.02209,-0.000174,24.018793,-0.0078,1.381
5354.00,7.516303,25.02235,-0.000174,24.018825,-0.0077,1.382
5356.00,7.515030,25.02219,-0.000174,24.018459,-0.0077,1.382
5358.00,7.515263,25.02220,-0.000174,24.018927,-0.0077,1.382
5360.00,7.517020,25.02268,-0.000173,24.018967,-0.0077,1.382
5362.00,7.516872,25.02329,-0.000173,24.018394,-0.0078,1.382
5364.00,7.516330,25.02268,-0.000173,24.019095,-0.0077,1.381
5366.00,7.515110,25.02213,-0.000173,24.018803,-0.0077,1.381
5368.00,7.514502,25.02260,-0.000174,24.018838,-0.0077,1.381
5370.00,7.514795,25.02300,-0.000173,24.018566,-0.0077,1.382
5372.00,7.515040,25.02292,-0.000174,24.018522,-0.0077,1.382
5374.00,7.513832,25.02251,-0.000174,24.018078,-0.0077,1.382
5376.00,7.513366,25.02283,-0.000173,24.018310,-0.0077,1.382
5378.00,7.514724,25.02246,-0.000173,24.018579,-0.0077,1.381
5380.00,7.514277,25.02231,-0.000173,24.018550,-0.0078,1.381
5382.00,7.514331,25.02236,-0.000174,24.019471,-0.0077,1.382
5384.00,7.514691,25.02283,-0.000174,24.019166,-0.0077,1.381
5386.00,7.515163,25.02246,-0.000173,24.019405,-0.0077,1.382
5388.00,7.515515,25.02268,-0.000174,24.018640,-0.0077,1.381
5390.00,7.515746,25.02219,-0.000174,24.018289,-0.0077,1.382
5392.00,7.515629,25.02291,-0.000174,24.018689,-0.0077,1.382
5394.00,7.515774,25.02241,-0.000174,24.018417,-0.0077,1.382
5396.00,7.515118,25.02214,-0.000174,24.018386,-0.0078,1.382
5398.00,7.514582,25.02254,-0.000174,24.017926,-0.0077,1.381
5400.00,7.513746,25.02259,-0.000174,24.018261,-0.0077,1.382
5402.00,7.512195,25.02309,-0.000175,24.019008,-0.0077,1.382
@9,12.0000,24.0
5404.00,7.511513,25.02293,-0.000175,24.018642,-0.0077,1.381
5406.00,7.507813,25.02282,-0.000174,24.019518,-0.0077,1.381
5408.00,7.499455,25.02308,-0.000174,24.018988,-0.0077,1.380
5410.00,7.488260,25.02292,-0.000172,24.019153,-0.0077,1.380
5412.00,7.475415,25.02317,-0.000173,24.018609,-0.0077,1.380
5414.00,7.464973,25.02307,-0.000173,24.019182,-0.0077,1.381
5416.00,7.459149,25.02327,-0.000175,24.018502,-0.0077,1.382
5418.00,7.455126,25.02420,-0.000174,24.019559,-0.0077,1.382
5420.00,7.451229,25.02370,-0.000175,24.018765,-0.0078,1.383
5422.00,7.448274,25.02364,-0.000175,24.018570,-0.0078,1.382
5424.00,7.444239,25.02308,-0.000175,24.019122,-0.0078,1.382
5426.00,7.440174,25.02303,-0.000176,24.018564,-0.0078,1.383
5428.00,7.436989,25.02302,-0.000175,24.018867,-0.0077,1.383
5430.00,7.439958,25.02283,-0.000175,24.018872,-0.0077,1.383
5432.00,7.446678,25.02267,-0.000176,24.018789,-0.0077,1.384
5434.00,7.455825,25.02312,-0.000176,24.018292,-0.0077,1.384
5436.00,7.465756,25.02270,-0.000175,24.019302,-0.0077,1.383
5438.00,7.472432,25.02302,-0.000175,24.019113,-0.0077,1.383
5440.00,7.476856,25.02304,-0.000175,24.018870,-0.0077,1.382
5442.00,7.480139,25.02270,-0.000172,24.018363,-0.0077,1.381
5444.00,7.482166,25.02219,-0.000173,24.018983,-0.0077,1.382
5446.00,7.483504,25.02270,-0.000174,24.018428,-0.0077,1.382
5448.00,7.485619,25.02314,-0.000173,24.018791,-0.0077,1.382
5450.00,7.487796,25.02350,-0.000173,24.019043,-0.0078,1.382
5452.00,7.488998,25.02328,-0.000174,24.019248,-0.0077,1.382
5454.00,7.492499,25.02333,-0.000173,24.019565,-0.0077,1.381
5456.00,7.495256,25.02330,-0.000173,24.018938,-0.0077,1.380
5458.00,7.496908,25.02376,-0.000172,24.018756,-0.0077,1.381
5460.00,7.499139,25.02394,-0.000172,24.018615,-0.0077,1.382
5462.00,7.501701,25.02340,-0.000173,24.018566,-0.0077,1.382
5464.00,7.504443,25.02269,-0.000173,24.018470,-0.0077,1.382
5466.00,7.506709,25.02324,-0.000174,24.019039,-0.0077,1.381
5468.00,7.509105,25.02298,-0.000174,24.019489,-0.0077,1.381
5470.00,7.511438,25.02304,-0.000174,24.019128,-0.0077,1.381
5472.00,7.513867,25.02339,-0.000172,24.019039,-0.0077,1.381
5474.00,7.515584,25.02381,-0.000172,24.018841,-0.0077,1.382
5476.00,7.516517,25.02455,-0.000173,24.019322,-0.0077,1.381
5478.00,7.517440,25.02442,-0.000171,24.018870,-0.0077,1.382
5480.00,7.518047,25.02431,-0.000173,24.019099,-0.0077,1.382
5482.00,7.518447,25.02440,-0.000173,24.018537,-0.0077,1.382
5484.00,7.518537,25.02501,-0.000174,24.019190,-0.0078,1.381
5486.00,7.517394,25.02440,-0.000173,24.019180,-0.0077,1.382
5488.00,7.516721,25.02469,-0.000172,24.018843,-0.0077,1.382
5490.00,7.515963,25.02487,-0.000173,24.019704,-0.0077,1.381
5492.00,7.516099,25.02480,-0.000172,24.019374,-0.0077,1.381
5494.00,7.515913,25.02475,-0.000173,24.018961,-0.0077,1.381
5496.00,7.515624,25.02495,-0.000172,24.019010,-0.0077,1.381
5498.00,7.515144,25.02513,-0.000173,24.018905,-0.0077,1.381
5500.00,7.514193,25.02528,-0.000174,24.019057,-0.0077,1.382
5502.00,7.514558,25.02538,-0.000173,24.019148,-0.0077,1.381
5504.00,7.513726,25.02556,-0.000173,24.019257,-0.0077,1.382
5506.00,7.513230,25.02553,-0.000173,24.019699,-0.0077,1.381
5508.00,7.513622,25.02508,-0.000174,24.018919,-0.0077,1.381
5510.00,7.513760,25.02503,-0.000174,24.019413,-0.0077,1.381
5512.00,7.513291,25.02610,-0.000174,24.018881,-0.0077,1.381
5514.00,7.513762,25.02599,-0.000173,24.018827,-0.0078,1.381
5516.00,7.514318,25.02608,-0.000175,24.018811,-0.0077,1.381
5518.00,7.514185,25.02615,-0.000174,24.019045,-0.0077,1.382
5520.00,7.514541,25.02555,-0.000173,24.019121,-0.0078,1.381
5522.00,7.514582,25.02538,-0.000173,24.019041,-0.0077,1.381
5524.00,7.515599,25.02493,-0.000173,24.019048,-0.0077,1.382
5526.00,7.515677,25.02567,-0.000173,24.018609,-0.0077,1.381
5528.00,7.515912,25.02607,-0.000172,24.018874,-0.0077,1.381
5530.00,7.515905,25.02545,-0.000172,24.018535,-0.0077,1.381
5532.00,7.516420,25.02617,-0.000172,24.018878,-0.0077,1.381
5534.00,7.516415,25.02567,-0.000171,24.019106,-0.0077,1.382
5536.00,7.516116,25.02545,-0.000172,24.018702,-0.0077,1.382
5538.00,7.516270,25.02689,-0.000173,24.018818,-0.0077,1.381
5540.00,7.516091,25.02685,-0.000173,24.018956,-0.0077,1.381
5542.00,7.515638,25.02655,-0.000173,24.019311,-0.0077,1.381
5544.00,7.515563,25.02667,-0.000172,24.019050,-0.0077,1.381
5546.00,7.515247,25.02589,-0.000173,24.018506,-0.0077,1.382
5548.00,7.515491,25.02571,-0.000174,24.018959,-0.0077,1.381
5550.00,7.515768,25.02555,-0.000173,24.018840,-0.0077,1.381
5552.00,7.514966,25.02558,-0.000173,24.019068,-0.0078,1.382
5554.00,7.514866,25.02612,-0.000173,24.019119,-0.0078,1.381
5556.00,7.514459,25.02603,-0.000174,24.018898,-0.0077,1.381
5558.00,7.513173,25.02592,-0.000173,24.019061,-0.0077,1.381
5560.00,7.513680,25.02569,-0.000173,24.019099,-0.0077,1.381
5562.00,7.513769,25.02576,-0.000174,24.018863,-0.0077,1.382
5564.00,7.513738,25.02515,-0.000173,24.018780,-0.0077,1.381
5566.00,7.514289,25.02481,-0.000174,24.018999,-0.0077,1.381
5568.00,7.514577,25.02528,-0.000173,24.019177,-0.0077,1.381
5570.00,7.513970,25.02567,-0.000174,24.018013,-0.0077,1.381
5572.00,7.514389,25.02474,-0.000173,24.018965,-0.0077,1.381
5574.00,7.514930,25.02509,-0.000173,24.019159,-0.0077,1.382
5576.00,7.514683,25.02464,-0.000174,24.019095,-0.0077,1.381
5578.00,7.514361,25.02407,-0.000173,24.018880,-0.0077,1.381
5580.00,7.514337,25.02397,-0.000174,24.018724,-0.0077,1.381
5582.00,7.513992,25.02419,-0.000173,24.018945,-0.0077,1.381
5584.00,7.513790,25.02446,-0.000173,24.018965,-0.0077,1.381
5586.00,7.513617,25.02468,-0.000173,24.018936,-0.0076,1.381
5588.00,7.513423,25.02387,-0.000172,24.018586,-0.0077,1.381
5590.00,7.514321,25.02407,-0.000174,24.018760,-0.0077,1.381
5592.00,7.514457,25.02455,-0.000172,24.019052,-0.0077,1.381
5594.00,7.513751,25.02503,-0.000174,24.019318,-0.0077,1.382
5596.00,7.513759,25.02481,-0.000173,24.019191,-0.0077,1.382
5598.00,7.513003,25.02430,-0.000173,24.019543,-0.0077,1.382
5600.00,7.512661,25.02413,-0.000174,24.018764,-0.0077,1.382
5602.00,7.512907,25.02498,-0.000174,24.018629,-0.0077,1.381
5604.00,7.513263,25.02379,-0.000173,24.018863,-0.0077,1.381
5606.00,7.513240,25.02456,-0.000173,24.018604,-0.0077,1.381
5608.00,7.513281,25.02495,-0.000172,24.019431,-0.0077,1.381
5610.00,7.513703,25.02503,-0.000174,24.019271,-0.0077,1.381
5612.00,7.513537,25.02496,-0.000174,24.019055,-0.0077,1.381
5614.00,7.513089,25.02451,-0.000174,24.019050,-0.0077,1.381
5616.00,7.512216,25.02474,-0.000173,24.018974,-0.0077,1.381
5618.00,7.511606,25.02490,-0.000173,24.019393,-0.0077,1.381
5620.00,7.511743,25.02488,-0.000173,24.019175,-0.0077,1.381
5622.00,7.511633,25.02458,-0.000173,24.018689,-0.0077,1.382
5624.00,7.511709,25.02379,-0.000175,24.019197,-0.0077,1.381
5626.00,7.511456,25.02444,-0.000174,24.019242,-0.0077,1.381
5628.00,7.511654,25.02463,-0.000173,24.018863,-0.0077,1.380
5630.00,7.512508,25.02523,-0.000172,24.018874,-0.0077,1.381
5632.00,7.512017,25.02510,-0.000173,24.019141,-0.0077,1.381
5634.00,7.512688,25.02575,-0.000174,24.019039,-0.0077,1.382
5636.00,7.511725,25.02540,-0.000173,24.018417,-0.0077,1.380
5638.00,7.511453,25.02513,-0.000173,24.018927,-0.0077,1.381
5640.00,7.511484,25.02482,-0.000173,24.019269,-0.0077,1.381
5642.00,7.510763,25.02558,-0.000173,24.019385,-0.0077,1.381
5644.00,7.511205,25.02575,-0.000173,24.018791,-0.0077,1.381
5646.00,7.511617,25.02557,-0.000174,24.018789,-0.0077,1.381
5648.00,7.511515,25.02593,-0.000175,24.019184,-0.0077,1.381
5650.00,7.511344,25.02598,-0.000174,24.018241,-0.0077,1.381
5652.00,7.511284,25.02550,-0.000173,24.019235,-0.0077,1.381
5654.00,7.511721,25.02591,-0.000174,24.019481,-0.0077,1.381
5656.00,7.511408,25.02598,-0.000173,24.018740,-0.0077,1.381
5658.00,7.511131,25.02542,-0.000175,24.018977,-0.0077,1.382
5660.00,7.511754,25.02584,-0.000175,24.019741,-0.0077,1.381
5662.00,7.511588,25.02591,-0.000174,24.018936,-0.0077,1.381
5664.00,7.511622,25.02581,-0.000174,24.018415,-0.0077,1.382
5666.00,7.510591,25.02620,-0.000174,24.018847,-0.0077,1.381
5668.00,7.510036,25.02601,-0.000174,24.019264,-0.0077,1.381
5670.00,7.509874,25.02571,-0.000175,24.019790,-0.0077,1.381
5672.00,7.510661,25.02557,-0.000174,24.019186,-0.0077,1.381
5674.00,7.510860,25.02569,-0.000173,24.018878,-0.0077,1.381
5676.00,7.511084,25.02559,-0.000175,24.018727,-0.0077,1.381
5678.00,7.511605,25.02614,-0.000175,24.019151,-0.0077,1.381
5680.00,7.510613,25.02609,-0.000173,24.019075,-0.0077,1.381
5682.00,7.510801,25.02636,-0.000172,24.019106,-0.0077,1.381
5684.00,7.511317,25.02602,-0.000174,24.019367,-0.0077,1.381
5686.00,7.510885,25.02673,-0.000174,24.019173,-0.0077,1.381
5688.00,7.510247,25.02766,-0.000174,24.019229,-0.0077,1.381
5690.00,7.511028,25.02654,-0.000175,24.018945,-0.0077,1.381
5692.00,7.511345,25.02571,-0.000174,24.018769,-0.0077,1.382
5694.00,7.510659,25.02545,-0.000175,24.019084,-0.0077,1.381
5696.00,7.509702,25.02516,-0.000174,24.019659,-0.0077,1.381
5698.00,7.509664,25.02539,-0.000172,24.019208,-0.0077,1.381
5700.00,7.510283,25.02485,-0.000173,24.019126,-0.0077,1.381
5702.00,7.510383,25.02576,-0.000174,24.019079,-0.0077,1.381
5704.00,7.509894,25.02580,-0.000174,24.019358,-0.0077,1.381
5706.00,7.509962,25.02568,-0.000174,24.019358,-0.0077,1.381
5708.00,7.510191,25.02500,-0.000173,24.018414,-0.0077,1.381
5710.00,7.510089,25.02475,-0.000174,24.018769,-0.0077,1.382
5712.00,7.510412,25.02485,-0.000174,24.019461,-0.0077,1.381
5714.00,7.510057,25.02526,-0.000174,24.019373,-0.0077,1.381
5716.00,7.510008,25.02613,-0.000173,24.019331,-0.0077,1.380
5718.00,7.510206,25.02521,-0.000173,24.019095,-0.0077,1.381
5720.00,7.509935,25.02480,-0.000174,24.019037,-0.0077,1.381
5722.00,7.509581,25.02489,-0.000174,24.018753,-0.0077,1.381
5724.00,7.509503,25.02514,-0.000174,24.019121,-0.0077,1.381
5726.00,7.510882,25.02508,-0.000174,24.018769,-0.0077,1.382
5728.00,7.510507,25.02575,-0.000174,24.018615,-0.0077,1.381
5730.00,7.509877,25.02604,-0.000175,24.019070,-0.0077,1.381
5732.00,7.510261,25.02538,-0.000174,24.018747,-0.0077,1.381
5734.00,7.510134,25.02507,-0.000174,24.018573,-0.0077,1.381
5736.00,7.509831,25.02565,-0.000174,24.018907,-0.0077,1.381
5738.00,7.509958,25.02642,-0.000175,24.019331,-0.0077,1.381
5740.00,7.510069,25.02587,-0.000174,24.018600,-0.0078,1.381
5742.00,7.511099,25.02577,-0.000174,24.018843,-0.0077,1.381
5744.00,7.510235,25.02636,-0.000174,24.019742,-0.0077,1.381
5746.00,7.510361,25.02590,-0.000173,24.018807,-0.0077,1.381
5748.00,7.509418,25.02572,-0.000174,24.018470,-0.0077,1.381
5750.00,7.509219,25.02536,-0.000174,24.018938,-0.0077,1.381
5752.00,7.510059,25.02530,-0.000174,24.019146,-0.0077,1.380
5754.00,7.510067,25.02484,-0.000173,24.019422,-0.0077,1.381
5756.00,7.509945,25.02578,-0.000174,24.019148,-0.0077,1.381
5758.00,7.509861,25.02557,-0.000175,24.018700,-0.0077,1.381
5760.00,7.510147,25.02578,-0.000174,24.018439,-0.0077,1.381
5762.00,7.510360,25.02590,-0.000173,24.019382,-0.0077,1.380
5764.00,7.510106,25.02630,-0.000174,24.018894,-0.0077,1.381
5766.00,7.510803,25.02637,-0.000174,24.018388,-0.0077,1.381
5768.00,7.510358,25.02597,-0.000174,24.019209,-0.0077,1.381
5770.00,7.509750,25.02554,-0.000173,24.019536,-0.0077,1.381
5772.00,7.509740,25.02516,-0.000174,24.018977,-0.0077,1.381
5774.00,7.509756,25.02530,-0.000174,24.018522,-0.0077,1.381
5776.00,7.508965,25.02576,-0.000174,24.019200,-0.0077,1.381
5778.00,7.509462,25.02578,-0.000174,24.019282,-0.0077,1.381
5780.00,7.509563,25.02616,-0.000174,24.018764,-0.0077,1.381
5782.00,7.508696,25.02570,-0.000173,24.018557,-0.0077,1.381
5784.00,7.508813,25.02542,-0.000174,24.018885,-0.0077,1.381
5786.00,7.508796,25.02589,-0.000176,24.018796,-0.0077,1.381
5788.00,7.508722,25.02607,-0.000174,24.019117,-0.0077,1.381
5790.00,7.509520,25.02607,-0.000173,24.019108,-0.0077,1.380
5792.00,7.508638,25.02555,-0.000173,24.018294,-0.0077,1.381
5794.00,7.509237,25.02515,-0.000174,24.018753,-0.0077,1.382
5796.00,7.509780,25.02582,-0.000175,24.018809,-0.0077,1.381
5798.00,7.509158,25.02602,-0.000174,24.018245,-0.0077,1.381
5800.00,7.508821,25.02539,-0.000173,24.018919,-0.0077,1.381
5802.00,7.508074,25.02558,-0.000174,24.018144,-0.0077,1.380
5804.00,7.507554,25.02569,-0.000174,24.018397,-0.0077,1.381
5806.00,7.507906,25.02583,-0.000173,24.018452,-0.0077,1.381
5808.00,7.508569,25.02559,-0.000174,24.019262,-0.0077,1.381
5810.00,7.508960,25.02558,-0.000175,24.019452,-0.0077,1.382
5812.00,7.508866,25.02541,-0.000174,24.018530,-0.0077,1.381
5814.00,7.509324,25.02567,-0.000173,24.018860,-0.0077,1.381
5816.00,7.508441,25.02561,-0.000175,24.019244,-0.0077,1.381
5818.00,7.509063,25.02575,-0.000174,24.018499,-0.0077,1.381
5820.00,7.509572,25.02645,-0.000173,24.018432,-0.0077,1.381
5822.00,7.508922,25.02614,-0.000174,24.019394,-0.0077,1.381
5824.00,7.509175,25.02684,-0.000174,24.018965,-0.0077,1.381
5826.00,7.509447,25.02590,-0.000174,24.019150,-0.0077,1.381
5828.00,7.509413,25.02520,-0.000174,24.018657,-0.0077,1.381
5830.00,7.508924,25.02531,-0.000174,24.018809,-0.0077,1.381
5832.00,7.508730,25.02574,-0.000174,24.019041,-0.0077,1.381
5834.00,7.508789,25.02617,-0.000175,24.018638,-0.0077,1.380
5836.00,7.508816,25.02655,-0.000173,24.019336,-0.0077,1.381
5838.00,7.508642,25.02687,-0.000174,24.018738,-0.0077,1.381
5840.00,7.508860,25.02647,-0.000172,24.018573,-0.0078,1.381
5842.00,7.509146,25.02672,-0.000173,24.018963,-0.0077,1.381
5844.00,7.509392,25.02661,-0.000176,24.018044,-0.0077,1.381
5846.00,7.509455,25.02640,-0.000176,24.018696,-0.0077,1.381
5848.00,7.508724,25.02652,-0.000175,24.018977,-0.0077,1.381
5850.00,7.509089,25.02595,-0.000174,24.019364,-0.0077,1.381
5852.00,7.508984,25.02616,-0.000175,24.019614,-0.0077,1.381
5854.00,7.507971,25.02637,-0.000175,24.019025,-0.0078,1.381
5856.00,7.507718,25.02616,-0.000174,24.018419,-0.0077,1.381
5858.00,7.508458,25.02673,-0.000175,24.018541,-0.0077,1.381
5860.00,7.508884,25.02664,-0.000175,24.018093,-0.0077,1.381
5862.00,7.508943,25.02607,-0.000174,24.018738,-0.0077,1.381
5864.00,7.508561,25.02620,-0.000175,24.018657,-0.0077,1.381
5866.00,7.508900,25.02636,-0.000174,24.019171,-0.0077,1.380
5868.00,7.508836,25.02612,-0.000175,24.018435,-0.0077,1.380
5870.00,7.508242,25.02614,-0.000173,24.018539,-0.0077,1.380
5872.00,7.508524,25.02585,-0.000174,24.019162,-0.0077,1.381
5874.00,7.508803,25.02551,-0.000174,24.018869,-0.0077,1.381
5876.00,7.508814,25.02606,-0.000173,24.018762,-0.0078,1.381
5878.00,7.508433,25.02603,-0.000175,24.019679,-0.0077,1.381
5880.00,7.508342,25.02608,-0.000175,24.018086,-0.0077,1.381
5882.00,7.508708,25.02635,-0.000173,24.019209,-0.0077,1.380
5884.00,7.508568,25.02535,-0.000174,24.019001,-0.0077,1.381
5886.00,7.508885,25.02593,-0.000174,24.018934,-0.0077,1.380
5888.00,7.508002,25.02558,-0.000174,24.018782,-0.0077,1.380
5890.00,7.508347,25.02630,-0.000174,24.018716,-0.0077,1.381
5892.00,7.508544,25.02570,-0.000174,24.018633,-0.0077,1.381
5894.00,7.507656,25.02620,-0.000175,24.018782,-0.0077,1.381
5896.00,7.507436,25.02520,-0.000175,24.018838,-0.0077,1.381
5898.00,7.507841,25.02521,-0.000174,24.018483,-0.0077,1.381
5900.00,7.506961,25.02562,-0.000174,24.018727,-0.0077,1.381
5902.00,7.506207,25.02565,-0.000174,24.018403,-0.0077,1.381
5904.00,7.506835,25.02506,-0.000174,24.018468,-0.0077,1.380
5906.00,7.507255,25.02529,-0.000174,24.018544,-0.0077,1.380
5908.00,7.507383,25.02525,-0.000174,24.018414,-0.0077,1.381
5910.00,7.507255,25.02603,-0.000174,24.019001,-0.0077,1.381
5912.00,7.507904,25.02553,-0.000175,24.018289,-0.0077,1.380
5914.00,7.508240,25.02546,-0.000176,24.018285,-0.0077,1.381
5916.00,7.507531,25.02529,-0.000175,24.018260,-0.0077,1.381
5918.00,7.507880,25.02615,-0.000174,24.019398,-0.0078,1.380
5920.00,7.507921,25.02594,-0.000176,24.018778,-0.0077,1.380
5922.00,7.507974,25.02590,-0.000174,24.018600,-0.0077,1.381
5924.00,7.508668,25.02613,-0.000175,24.018646,-0.0077,1.381
5926.00,7.509078,25.02618,-0.000174,24.018677,-0.0078,1.380
5928.00,7.508418,25.02616,-0.000173,24.018669,-0.0077,1.381
5930.00,7.508407,25.02629,-0.000173,24.018812,-0.0077,1.381
5932.00,7.507912,25.02542,-0.000174,24.018653,-0.0077,1.381
5934.00,7.507793,25.02613,-0.000174,24.018976,-0.0077,1.381
5936.00,7.506712,25.02610,-0.000175,24.018160,-0.0077,1.381
5938.00,7.506057,25.02648,-0.000174,24.018107,-0.0077,1.381
5940.00,7.506450,25.02645,-0.000174,24.018283,-0.0077,1.380
5942.00,7.506434,25.02633,-0.000173,24.018486,-0.0077,1.381
5944.00,7.506911,25.02637,-0.000173,24.018191,-0.0077,1.381
5946.00,7.507635,25.02638,-0.000173,24.018696,-0.0077,1.381
5948.00,7.508271,25.02584,-0.000174,24.018484,-0.0077,1.380
5950.00,7.507555,25.02650,-0.000174,24.017404,-0.0077,1.380
5952.00,7.507537,25.02641,-0.000174,24.018561,-0.0077,1.381
5954.00,7.507762,25.02607,-0.000174,24.018582,-0.0077,1.381
5956.00,7.508515,25.02583,-0.000174,24.018765,-0.0077,1.381
5958.00,7.508156,25.02552,-0.000174,24.018782,-0.0077,1.381
5960.00,7.508644,25.02668,-0.000175,24.018452,-0.0077,1.381
5962.00,7.507525,25.02666,-0.000174,24.018124,-0.0077,1.381
5964.00,7.507154,25.02658,-0.000174,24.018356,-0.0077,1.381
5966.00,7.506852,25.02621,-0.000174,24.018481,-0.0077,1.381
5968.00,7.505999,25.02620,-0.000173,24.018472,-0.0077,1.381
5970.00,7.505832,25.02591,-0.000173,24.018764,-0.0078,1.381
5972.00,7.506420,25.02607,-0.000175,24.018102,-0.0077,1.381
5974.00,7.506470,25.02533,-0.000175,24.018638,-0.0077,1.381
5976.00,7.505580,25.02562,-0.000174,24.018680,-0.0078,1.381
5978.00,7.505476,25.02636,-0.000175,24.018762,-0.0077,1.380
5980.00,7.506442,25.02662,-0.000175,24.018301,-0.0077,1.381
5982.00,7.506002,25.02744,-0.000175,24.018176,-0.0077,1.381
5984.00,7.506108,25.02706,-0.000174,24.019242,-0.0077,1.381
5986.00,7.506854,25.02663,-0.000176,24.019606,-0.0077,1.381
5988.00,7.506902,25.02682,-0.000174,24.018296,-0.0077,1.380
5990.00,7.506945,25.02716,-0.000175,24.018662,-0.0078,1.380
5992.00,7.507076,25.02766,-0.000175,24.018689,-0.0077,1.381
5994.00,7.507192,25.02638,-0.000175,24.018289,-0.0077,1.381
5996.00,7.506895,25.02679,-0.000176,24.018631,-0.0078,1.381
5998.00,7.506049,25.02700,-0.000175,24.018720,-0.0077,1.381
6000.00,7.506150,25.02670,-0.000175,24.018270,-0.0078,1.381
6002.00,7.506539,25.02652,-0.000174,24.017917,-0.0078,1.380
@10,12.0000,24.0
6004.00,7.506115,25.02632,-0.000174,24.018537,-0.0077,1.381
6006.00,7.501873,25.02632,-0.000174,24.017986,-0.0077,1.381
6008.00,7.493245,25.02575,-0.000174,24.018637,-0.0078,1.380
6010.00,7.481930,25.02550,-0.000171,24.018147,-0.0078,1.379
6012.00,7.468626,25.02567,-0.000172,24.018751,-0.0077,1.379
6014.00,7.458395,25.02542,-0.000173,24.019099,-0.0077,1.380
6016.00,7.452167,25.02583,-0.000174,24.018758,-0.0078,1.381
6018.00,7.447830,25.02520,-0.000174,24.018091,-0.0078,1.381
6020.00,7.443945,25.02602,-0.000176,24.018446,-0.0077,1.382
6022.00,7.441048,25.02578,-0.000177,24.018443,-0.0077,1.382
6024.00,7.437839,25.02514,-0.000176,24.018635,-0.0077,1.382
6026.00,7.434966,25.02564,-0.000176,24.018718,-0.0077,1.382
6028.00,7.433018,25.02540,-0.000175,24.018930,-0.0077,1.382
6030.00,7.435325,25.02587,-0.000175,24.018713,-0.0077,1.382
6032.00,7.441997,25.02546,-0.000174,24.018680,-0.0077,1.383
6034.00,7.451596,25.02581,-0.000175,24.018996,-0.0077,1.384
6036.00,7.461457,25.02665,-0.000176,24.018841,-0.0077,1.382
6038.00,7.467799,25.02605,-0.000175,24.018619,-0.0077,1.382
6040.00,7.471698,25.02509,-0.000175,24.018956,-0.0077,1.381
6042.00,7.474071,25.02533,-0.000174,24.018706,-0.0077,1.381
6044.00,7.476224,25.02501,-0.000173,24.018628,-0.0078,1.381
6046.00,7.477333,25.02609,-0.000172,24.018539,-0.0078,1.380
6048.00,7.478891,25.02558,-0.000172,24.018794,-0.0077,1.380
6050.00,7.480723,25.02584,-0.000173,24.018339,-0.0077,1.381
6052.00,7.482927,25.02585,-0.000172,24.019039,-0.0077,1.380
6054.00,7.484907,25.02584,-0.000174,24.018439,-0.0078,1.380
6056.00,7.486975,25.02595,-0.000174,24.019117,-0.0077,1.381
6058.00,7.489888,25.02597,-0.000175,24.018878,-0.0077,1.381
6060.00,7.492785,25.02602,-0.000174,24.017623,-0.0077,1.380
6062.00,7.496430,25.02646,-0.000174,24.018843,-0.0077,1.380
6064.00,7.498155,25.02676,-0.000173,24.018715,-0.0077,1.380
6066.00,7.500641,25.02518,-0.000173,24.018867,-0.0077,1.381
6068.00,7.503922,25.02557,-0.000175,24.019155,-0.0077,1.381
6070.00,7.506351,25.02676,-0.000175,24.019307,-0.0077,1.381
6072.00,7.507729,25.02606,-0.000175,24.018892,-0.0078,1.380
6074.00,7.508069,25.02607,-0.000174,24.018218,-0.0078,1.381
6076.00,7.509049,25.02721,-0.000174,24.018620,-0.0078,1.381
6078.00,7.510169,25.02615,-0.000173,24.018914,-0.0078,1.381
6080.00,7.511366,25.02614,-0.000175,24.018655,-0.0077,1.380
6082.00,7.511321,25.02671,-0.000175,24.018836,-0.0078,1.380
6084.00,7.511009,25.02626,-0.000175,24.018662,-0.0077,1.381
6086.00,7.511269,25.02624,-0.000175,24.018990,-0.0077,1.380
6088.00,7.510594,25.02700,-0.000174,24.018852,-0.0077,1.380
6090.00,7.510227,25.02646,-0.000173,24.019465,-0.0077,1.380
6092.00,7.509366,25.02680,-0.000174,24.019170,-0.0077,1.380
6094.00,7.509249,25.02728,-0.000174,24.018615,-0.0077,1.380
6096.00,7.507555,25.02711,-0.000174,24.018729,-0.0077,1.380
6098.00,7.506090,25.02658,-0.000172,24.018655,-0.0077,1.380
6100.00,7.506531,25.02609,-0.000173,24.019244,-0.0077,1.380
6102.00,7.507025,25.02700,-0.000175,24.018178,-0.0077,1.380
6104.00,7.506927,25.02675,-0.000176,24.018544,-0.0077,1.381
6106.00,7.506546,25.02691,-0.000175,24.018981,-0.0077,1.381
6108.00,7.506340,25.02672,-0.000176,24.018749,-0.0077,1.381
6110.00,7.506688,25.02715,-0.000174,24.019360,-0.0077,1.380
6112.00,7.507467,25.02677,-0.000174,24.018664,-0.0077,1.380
6114.00,7.508144,25.02577,-0.000172,24.018738,-0.0077,1.380
6116.00,7.507779,25.02544,-0.000172,24.018559,-0.0077,1.381
6118.00,7.507054,25.02613,-0.000173,24.018193,-0.0077,1.381
6120.00,7.507636,25.02660,-0.000171,24.018613,-0.0077,1.380
6122.00,7.508231,25.02638,-0.000173,24.018956,-0.0077,1.380
6124.00,7.507749,25.02606,-0.000171,24.018972,-0.0077,1.380
6126.00,7.507343,25.02636,-0.000173,24.019122,-0.0077,1.380
6128.00,7.507968,25.02568,-0.000172,24.019019,-0.0077,1.380
6130.00,7.508723,25.02627,-0.000173,24.019362,-0.0077,1.380
6132.00,7.508925,25.02608,-0.000173,24.019217,-0.0077,1.380
6134.00,7.508251,25.02633,-0.000173,24.019084,-0.0077,1.380
6136.00,7.508461,25.02646,-0.000172,24.019215,-0.0077,1.381
6138.00,7.508278,25.02588,-0.000174,24.018437,-0.0077,1.381
6140.00,7.507912,25.02624,-0.000174,24.018481,-0.0077,1.380
6142.00,7.507611,25.02721,-0.000174,24.019008,-0.0077,1.380
6144.00,7.508221,25.02605,-0.000173,24.018965,-0.0077,1.380
6146.00,7.507511,25.02662,-0.000175,24.018582,-0.0077,1.380
6148.00,7.506843,25.02706,-0.000172,24.019175,-0.0077,1.380
6150.00,7.506919,25.02688,-0.000173,24.019295,-0.0077,1.381
6152.00,7.505882,25.02599,-0.000175,24.018330,-0.0077,1.381
6154.00,7.506294,25.02667,-0.000172,24.019041,-0.0077,1.381
6156.00,7.506710,25.02736,-0.000175,24.019407,-0.0077,1.380
6158.00,7.507437,25.02660,-0.000173,24.019393,-0.0077,1.379
6160.00,7.507048,25.02711,-0.000171,24.019512,-0.0077,1.379
6162.00,7.505774,25.02654,-0.000173,24.019217,-0.0077,1.380
6164.00,7.504662,25.02653,-0.000172,24.019784,-0.0077,1.380
6166.00,7.504669,25.02713,-0.000173,24.019309,-0.0077,1.380
6168.00,7.504598,25.02711,-0.000174,24.019260,-0.0077,1.380
6170.00,7.504658,25.02747,-0.000172,24.019191,-0.0077,1.380
6172.00,7.504761,25.02700,-0.000173,24.018814,-0.0077,1.381
6174.00,7.504087,25.02774,-0.000173,24.019208,-0.0077,1.380
6176.00,7.504315,25.02787,-0.000171,24.019133,-0.0077,1.380
6178.00,7.504659,25.02743,-0.000173,24.019159,-0.0077,1.380
6180.00,7.505051,25.02720,-0.000173,24.019142,-0.0077,1.380
6182.00,7.505794,25.02721,-0.000175,24.018731,-0.0077,1.380
6184.00,7.505648,25.02774,-0.000174,24.018385,-0.0077,1.380
6186.00,7.506023,25.02721,-0.000173,24.018446,-0.0077,1.380
6188.00,7.506720,25.02714,-0.000173,24.019122,-0.0077,1.380
6190.00,7.506986,25.02750,-0.000172,24.018910,-0.0077,1.380
6192.00,7.506373,25.02769,-0.000174,24.019260,-0.0077,1.381
6194.00,7.506836,25.02772,-0.000174,24.020297,-0.0077,1.381
6196.00,7.507626,25.02743,-0.000174,24.019090,-0.0077,1.380
6198.00,7.506944,25.02729,-0.000173,24.018477,-0.0078,1.380
6200.00,7.505903,25.02726,-0.000175,24.019200,-0.0077,1.380
6202.00,7.505949,25.02723,-0.000174,24.019224,-0.0077,1.380
6204.00,7.506197,25.02687,-0.000172,24.019115,-0.0077,1.380
6206.00,7.505247,25.02731,-0.000174,24.019084,-0.0077,1.381
6208.00,7.504678,25.02632,-0.000175,24.019534,-0.0077,1.381
6210.00,7.505209,25.02659,-0.000173,24.019046,-0.0077,1.380
6212.00,7.505403,25.02817,-0.000172,24.019625,-0.0077,1.380
6214.00,7.505434,25.02730,-0.000172,24.019061,-0.0077,1.380
6216.00,7.505146,25.02716,-0.000173,24.018553,-0.0077,1.380
6218.00,7.504868,25.02692,-0.000173,24.018662,-0.0077,1.380
6220.00,7.505121,25.02700,-0.000172,24.019478,-0.0077,1.380
6222.00,7.505092,25.02787,-0.000171,24.019452,-0.0077,1.380
6224.00,7.505555,25.02808,-0.000174,24.019217,-0.0077,1.380
6226.00,7.505820,25.02732,-0.000174,24.018901,-0.0077,1.380
6228.00,7.506253,25.02724,-0.000174,24.019333,-0.0077,1.380
6230.00,7.505756,25.02692,-0.000173,24.018872,-0.0077,1.380
6232.00,7.505274,25.02665,-0.000173,24.019209,-0.0077,1.380
6234.00,7.504855,25.02660,-0.000172,24.018533,-0.0077,1.380
6236.00,7.505565,25.02693,-0.000175,24.019032,-0.0077,1.381
6238.00,7.504665,25.02675,-0.000174,24.019144,-0.0077,1.380
6240.00,7.503829,25.02703,-0.000175,24.018562,-0.0077,1.380
6242.00,7.504371,25.02682,-0.000173,24.019231,-0.0077,1.380
6244.00,7.504613,25.02710,-0.000172,24.018807,-0.0077,1.380
6246.00,7.504913,25.02768,-0.000173,24.019510,-0.0077,1.380
6248.00,7.504664,25.02757,-0.000174,24.019075,-0.0077,1.380
6250.00,7.503867,25.02640,-0.000173,24.019001,-0.0077,1.380
6252.00,7.504908,25.02719,-0.000174,24.018945,-0.0077,1.380
6254.00,7.505090,25.02722,-0.000174,24.018323,-0.0077,1.380
6256.00,7.504926,25.02609,-0.000174,24.018620,-0.0077,1.380
6258.00,7.503901,25.02614,-0.000172,24.019121,-0.0077,1.380
6260.00,7.503934,25.02653,-0.000172,24.018597,-0.0077,1.379
6262.00,7.504433,25.02632,-0.000174,24.019193,-0.0077,1.380
6264.00,7.504527,25.02678,-0.000173,24.018782,-0.0077,1.381
6266.00,7.504299,25.02663,-0.000176,24.019407,-0.0077,1.380
6268.00,7.504645,25.02643,-0.000177,24.018881,-0.0077,1.380
6270.00,7.503802,25.02623,-0.000175,24.018742,-0.0077,1.380
6272.00,7.503987,25.02625,-0.000170,24.018744,-0.0077,1.380
6274.00,7.504166,25.02564,-0.000174,24.018497,-0.0077,1.379
6276.00,7.504344,25.02585,-0.000174,24.019866,-0.0077,1.379
6278.00,7.504892,25.02532,-0.000174,24.019510,-0.0078,1.379
6280.00,7.504438,25.02638,-0.000174,24.019617,-0.0077,1.379
6282.00,7.504579,25.02599,-0.000173,24.019389,-0.0078,1.380
6284.00,7.504129,25.02540,-0.000174,24.018892,-0.0077,1.380
6286.00,7.503885,25.02557,-0.000173,24.019037,-0.0077,1.380
6288.00,7.504571,25.02477,-0.000172,24.018970,-0.0077,1.380
6290.00,7.504363,25.02483,-0.000171,24.019496,-0.0077,1.380
6292.00,7.503899,25.02600,-0.000166,24.018753,-0.0077,1.380
6294.00,7.504661,25.02466,-0.000169,24.018399,-0.0077,1.380
6296.00,7.504571,25.02568,-0.000171,24.019481,-0.0077,1.380
6298.00,7.503621,25.02521,-0.000174,24.019693,-0.0078,1.379
6300.00,7.503524,25.02622,-0.000177,24.019690,-0.0077,1.380
6302.00,7.503424,25.02670,-0.000174,24.019353,-0.0077,1.380
6304.00,7.504078,25.02631,-0.000172,24.019635,-0.0077,1.379
6306.00,7.504391,25.02608,-0.000175,24.019447,-0.0076,1.379
6308.00,7.503792,25.02581,-0.000173,24.018773,-0.0077,1.379
6310.00,7.502983,25.02618,-0.000173,24.019587,-0.0077,1.380
6312.00,7.502691,25.02698,-0.000175,24.019458,-0.0077,1.380
6314.00,7.502779,25.02709,-0.000174,24.019315,-0.0077,1.380
6316.00,7.503373,25.02649,-0.000173,24.019003,-0.0077,1.379
6318.00,7.503055,25.02645,-0.000175,24.018573,-0.0077,1.379
6320.00,7.503784,25.02686,-0.000179,24.018834,-0.0077,1.380
6322.00,7.503694,25.02553,-0.000175,24.018593,-0.0077,1.380
6324.00,7.503242,25.02641,-0.000174,24.018269,-0.0077,1.379
6326.00,7.503357,25.02664,-0.000173,24.018459,-0.0077,1.380
6328.00,7.503020,25.02707,-0.000172,24.018615,-0.0077,1.380
6330.00,7.503405,25.02752,-0.000175,24.018100,-0.0077,1.380
6332.00,7.503400,25.02693,-0.000173,24.018939,-0.0077,1.380
6334.00,7.503269,25.02715,-0.000171,24.018967,-0.0077,1.380
6336.00,7.503390,25.02686,-0.000171,24.019003,-0.0077,1.379
6338.00,7.503569,25.02815,-0.000173,24.018921,-0.0077,1.379
6340.00,7.503539,25.02761,-0.000171,24.019092,-0.0077,1.379
6342.00,7.503709,25.02611,-0.000166,24.018461,-0.0077,1.380
6344.00,7.503340,25.02697,-0.000175,24.019213,-0.0077,1.380
6346.00,7.503375,25.02641,-0.000174,24.019563,-0.0077,1.380
6348.00,7.503840,25.02664,-0.000176,24.019137,-0.0077,1.380
6350.00,7.503526,25.02574,-0.000175,24.018495,-0.0077,1.379
6352.00,7.503557,25.02634,-0.000173,24.019184,-0.0077,1.379
6354.00,7.504061,25.02600,-0.000174,24.019028,-0.0077,1.379
6356.00,7.503765,25.02531,-0.000173,24.019083,-0.0077,1.379
6358.00,7.503094,25.02633,-0.000173,24.018997,-0.0077,1.379
6360.00,7.503351,25.02690,-0.000174,24.019030,-0.0076,1.379
6362.00,7.503729,25.02643,-0.000173,24.018934,-0.0077,1.379
6364.00,7.503882,25.02636,-0.000172,24.019915,-0.0077,1.380
6366.00,7.503813,25.02666,-0.000173,24.019238,-0.0077,1.380
6368.00,7.504154,25.02674,-0.000174,24.019306,-0.0077,1.380
6370.00,7.503880,25.02643,-0.000168,24.019017,-0.0077,1.379
6372.00,7.503435,25.02735,-0.000173,24.018972,-0.0077,1.379
6374.00,7.504317,25.02675,-0.000173,24.019563,-0.0077,1.380
6376.00,7.503308,25.02606,-0.000174,24.019329,-0.0077,1.380
6378.00,7.503013,25.02650,-0.000169,24.018394,-0.0077,1.379
6380.00,7.503241,25.02618,-0.000172,24.019518,-0.0077,1.379
6382.00,7.503537,25.02655,-0.000171,24.019246,-0.0077,1.379
6384.00,7.503507,25.02682,-0.000172,24.019162,-0.0077,1.380
6386.00,7.503306,25.02670,-0.000172,24.018809,-0.0077,1.379
6388.00,7.502687,25.02701,-0.000170,24.019567,-0.0077,1.379
6390.00,7.502107,25.02732,-0.000176,24.018727,-0.0077,1.380
6392.00,7.502460,25.02713,-0.000172,24.019383,-0.0077,1.380
6394.00,7.502689,25.02611,-0.000172,24.019652,-0.0077,1.380
6396.00,7.502623,25.02555,-0.000171,24.018800,-0.0077,1.379
6398.00,7.502991,25.02538,-0.000168,24.019402,-0.0077,1.379
6400.00,7.502836,25.02514,-0.000171,24.018943,-0.0077,1.380
6402.00,7.502722,25.02626,-0.000174,24.019010,-0.0077,1.379
6404.00,7.501956,25.02649,-0.000173,24.019712,-0.0077,1.379
6406.00,7.502085,25.02613,-0.000171,24.019300,-0.0077,1.379
6408.00,7.502052,25.02646,-0.000167,24.018783,-0.0077,1.380
6410.00,7.501286,25.02617,-0.000169,24.019164,-0.0077,1.380
6412.00,7.500803,25.02571,-0.000175,24.019034,-0.0077,1.379
6414.00,7.501589,25.02547,-0.000172,24.018517,-0.0077,1.379
6416.00,7.502061,25.02621,-0.000176,24.019574,-0.0077,1.379
6418.00,7.501952,25.02672,-0.000174,24.018916,-0.0077,1.379
6420.00,7.502349,25.02669,-0.000173,24.019113,-0.0077,1.380
6422.00,7.501532,25.02603,-0.000173,24.018537,-0.0077,1.379
6424.00,7.501395,25.02633,-0.000175,24.018794,-0.0077,1.379
6426.00,7.501240,25.02523,-0.000174,24.019180,-0.0077,1.379
6428.00,7.501038,25.02632,-0.000176,24.018987,-0.0077,1.379
6430.00,7.501373,25.02646,-0.000174,24.018943,-0.0077,1.379
6432.00,7.500569,25.02738,-0.000174,24.018448,-0.0078,1.380
6434.00,7.501960,25.02745,-0.000176,24.018852,-0.0077,1.379
6436.00,7.502165,25.02802,-0.000174,24.018818,-0.0077,1.379
6438.00,7.502074,25.02759,-0.000174,24.018638,-0.0077,1.380
6440.00,7.501721,25.02708,-0.000175,24.019170,-0.0077,1.380
6442.00,7.501420,25.02748,-0.000174,24.019043,-0.0077,1.379
6444.00,7.502154,25.02714,-0.000175,24.019307,-0.0077,1.380
6446.00,7.501723,25.02827,-0.000176,24.018814,-0.0077,1.379
6448.00,7.501189,25.02782,-0.000172,24.019228,-0.0077,1.379
6450.00,7.501525,25.02689,-0.000174,24.018956,-0.0077,1.380
6452.00,7.501530,25.02729,-0.000177,24.019659,-0.0077,1.379
6454.00,7.500664,25.02692,-0.000173,24.019211,-0.0077,1.379
6456.00,7.500546,25.02710,-0.000173,24.018990,-0.0077,1.379
6458.00,7.500775,25.02743,-0.000171,24.019240,-0.0077,1.379
6460.00,7.500724,25.02797,-0.000176,24.018999,-0.0077,1.379
6462.00,7.500705,25.02779,-0.000173,24.019307,-0.0077,1.380
6464.00,7.500595,25.02750,-0.000172,24.019345,-0.0077,1.380
6466.00,7.500865,25.02756,-0.000171,24.019119,-0.0077,1.379
6468.00,7.500029,25.02736,-0.000174,24.018579,-0.0078,1.380
6470.00,7.499978,25.02799,-0.000174,24.018334,-0.0077,1.379
6472.00,7.500531,25.02790,-0.000175,24.018522,-0.0077,1.379
6474.00,7.501534,25.02802,-0.000172,24.019242,-0.0077,1.379
6476.00,7.502081,25.02749,-0.000172,24.019224,-0.0077,1.379
6478.00,7.502095,25.02762,-0.000175,24.018608,-0.0077,1.379
6480.00,7.502237,25.02747,-0.000173,24.019344,-0.0077,1.379
6482.00,7.502151,25.02737,-0.000172,24.018956,-0.0077,1.379
6484.00,7.501275,25.02691,-0.000175,24.018318,-0.0077,1.379
6486.00,7.501592,25.02701,-0.000174,24.018756,-0.0077,1.380
6488.00,7.501532,25.02651,-0.000173,24.019001,-0.0077,1.379
6490.00,7.501234,25.02725,-0.000174,24.019443,-0.0077,1.379
6492.00,7.501229,25.02783,-0.000174,24.019088,-0.0077,1.379
6494.00,7.501013,25.02697,-0.000175,24.018628,-0.0077,1.379
6496.00,7.500687,25.02653,-0.000174,24.019507,-0.0077,1.379
6498.00,7.500940,25.02699,-0.000175,24.019267,-0.0077,1.380
6500.00,7.501290,25.02631,-0.000173,24.018822,-0.0077,1.379
6502.00,7.501505,25.02681,-0.000173,24.019099,-0.0077,1.379
6504.00,7.501259,25.02747,-0.000174,24.019117,-0.0077,1.379
6506.00,7.501370,25.02744,-0.000172,24.018479,-0.0077,1.379
6508.00,7.501107,25.02754,-0.000173,24.018756,-0.0077,1.379
6510.00,7.501995,25.02632,-0.000174,24.019869,-0.0077,1.379
6512.00,7.501533,25.02669,-0.000173,24.018417,-0.0077,1.379
6514.00,7.500584,25.02664,-0.000172,24.019322,-0.0077,1.379
6516.00,7.500676,25.02641,-0.000171,24.019387,-0.0077,1.378
6518.00,7.500418,25.02564,-0.000172,24.019432,-0.0077,1.379
6520.00,7.501303,25.02612,-0.000172,24.019043,-0.0077,1.380
6522.00,7.501826,25.02615,-0.000173,24.019304,-0.0077,1.380
6524.00,7.501501,25.02618,-0.000177,24.019614,-0.0077,1.379
6526.00,7.501203,25.02609,-0.000174,24.019074,-0.0077,1.379
6528.00,7.501909,25.02664,-0.000175,24.019449,-0.0077,1.379
6530.00,7.501282,25.02658,-0.000174,24.018559,-0.0077,1.379
6532.00,7.501152,25.02524,-0.000174,24.018171,-0.0077,1.379
6534.00,7.500587,25.02586,-0.000173,24.019115,-0.0077,1.378
6536.00,7.500265,25.02654,-0.000173,24.018990,-0.0077,1.379
6538.00,7.500168,25.02554,-0.000173,24.019364,-0.0077,1.379
6540.00,7.499603,25.02485,-0.000172,24.019041,-0.0077,1.379
6542.00,7.499983,25.02628,-0.000173,24.018684,-0.0077,1.379
6544.00,7.500604,25.02641,-0.000174,24.018778,-0.0077,1.379
6546.00,7.501386,25.02610,-0.000174,24.019353,-0.0077,1.379
6548.00,7.501268,25.02663,-0.000171,24.019249,-0.0077,1.379
6550.00,7.501060,25.02644,-0.000171,24.019195,-0.0077,1.379
6552.00,7.501032,25.02648,-0.000175,24.019035,-0.0078,1.379
6554.00,7.501221,25.02618,-0.000173,24.018673,-0.0077,1.378
6556.00,7.501105,25.02669,-0.000173,24.018903,-0.0077,1.379
6558.00,7.501232,25.02706,-0.000175,24.019028,-0.0077,1.379
6560.00,7.501096,25.02745,-0.000174,24.019084,-0.0077,1.379
6562.00,7.500765,25.02700,-0.000174,24.018992,-0.0077,1.379
6564.00,7.500106,25.02608,-0.000173,24.018774,-0.0077,1.378
6566.00,7.499098,25.02617,-0.000173,24.019045,-0.0077,1.378
6568.00,7.499441,25.02662,-0.000175,24.019360,-0.0077,1.379
6570.00,7.500156,25.02638,-0.000175,24.018787,-0.0077,1.379
6572.00,7.500454,25.02615,-0.000176,24.019315,-0.0077,1.378
6574.00,7.500728,25.02592,-0.000173,24.018943,-0.0077,1.379
6576.00,7.500855,25.02655,-0.000173,24.019008,-0.0078,1.379
6578.00,7.500875,25.02624,-0.000175,24.018729,-0.0077,1.379
6580.00,7.500747,25.02603,-0.000174,24.019202,-0.0077,1.378
6582.00,7.500654,25.02632,-0.000174,24.018600,-0.0077,1.379
6584.00,7.500346,25.02583,-0.000172,24.018907,-0.0077,1.380
6586.00,7.499802,25.02610,-0.000173,24.018624,-0.0078,1.379
6588.00,7.499762,25.02646,-0.000173,24.019320,-0.0077,1.379
6590.00,7.500453,25.02622,-0.000174,24.019358,-0.0077,1.379
6592.00,7.500894,25.02584,-0.000172,24.019650,-0.0077,1.379
6594.00,7.501013,25.02550,-0.000172,24.019139,-0.0077,1.379
6596.00,7.501265,25.02567,-0.000173,24.019498,-0.0077,1.379
6598.00,7.501458,25.02614,-0.000172,24.019237,-0.0077,1.379
6600.00,7.500996,25.02618,-0.000172,24.019025,-0.0077,1.379
6602.00,7.501582,25.02626,-0.000173,24.018577,-0.0077,1.379
@11,12.0000,24.0
6604.00,7.501371,25.02608,-0.000173,24.019153,-0.0077,1.378
6606.00,7.496824,25.02643,-0.000172,24.018716,-0.0077,1.379
6608.00,7.488736,25.02696,-0.000174,24.019119,-0.0077,1.378
6610.00,7.478965,25.02636,-0.000173,24.018377,-0.0077,1.377
6612.00,7.467504,25.02714,-0.000172,24.019084,-0.0077,1.378
6614.00,7.456648,25.02754,-0.000173,24.018822,-0.0077,1.378
6616.00,7.449086,25.02737,-0.000173,24.018354,-0.0077,1.379
6618.00,7.444672,25.02672,-0.000174,24.018539,-0.0077,1.379
6620.00,7.440739,25.02667,-0.000174,24.018526,-0.0077,1.380
6622.00,7.438269,25.02734,-0.000176,24.018918,-0.0077,1.380
6624.00,7.436381,25.02803,-0.000175,24.018774,-0.0077,1.380
6626.00,7.433978,25.02693,-0.000175,24.018798,-0.0077,1.380
6628.00,7.432082,25.02741,-0.000174,24.019577,-0.0077,1.380
6630.00,7.433626,25.02770,-0.000174,24.019579,-0.0077,1.380
6632.00,7.438978,25.02792,-0.000175,24.019244,-0.0077,1.381
6634.00,7.447097,25.02732,-0.000175,24.019516,-0.0077,1.381
6636.00,7.457145,25.02823,-0.000175,24.019592,-0.0077,1.381
6638.00,7.464582,25.02812,-0.000174,24.019104,-0.0077,1.381
6640.00,7.468521,25.02750,-0.000173,24.019028,-0.0077,1.380
6642.00,7.471797,25.02643,-0.000173,24.020324,-0.0077,1.379
6644.00,7.473128,25.02637,-0.000173,24.019887,-0.0077,1.379
6646.00,7.474021,25.02703,-0.000171,24.019255,-0.0077,1.379
6648.00,7.475729,25.02738,-0.000172,24.019215,-0.0077,1.378
6650.00,7.477712,25.02709,-0.000172,24.018861,-0.0077,1.379
6652.00,7.479447,25.02750,-0.000171,24.018883,-0.0077,1.379
6654.00,7.481127,25.02751,-0.000172,24.019046,-0.0077,1.379
6656.00,7.484041,25.02690,-0.000174,24.019211,-0.0077,1.379
6658.00,7.485438,25.02677,-0.000173,24.019621,-0.0077,1.379
6660.00,7.488543,25.02683,-0.000174,24.019472,-0.0077,1.379
6662.00,7.490553,25.02739,-0.000173,24.019108,-0.0077,1.379
6664.00,7.492782,25.02680,-0.000176,24.019012,-0.0077,1.379
6666.00,7.494914,25.02610,-0.000174,24.019413,-0.0077,1.379
6668.00,7.497036,25.02603,-0.000172,24.019626,-0.0077,1.378
6670.00,7.498791,25.02600,-0.000171,24.019724,-0.0077,1.379
6672.00,7.500536,25.02581,-0.000173,24.018918,-0.0077,1.379
6674.00,7.502684,25.02683,-0.000172,24.019030,-0.0077,1.379
6676.00,7.504074,25.02691,-0.000172,24.018863,-0.0077,1.378
6678.00,7.504368,25.02681,-0.000173,24.019267,-0.0077,1.379
6680.00,7.504565,25.02690,-0.000172,24.019877,-0.0077,1.379
6682.00,7.504535,25.02607,-0.000175,24.019795,-0.0077,1.378
6684.00,7.505370,25.02663,-0.000172,24.019732,-0.0077,1.378
6686.00,7.504502,25.02652,-0.000170,24.019287,-0.0077,1.378
6688.00,7.503627,25.02632,-0.000174,24.019244,-0.0077,1.379
6690.00,7.503179,25.02719,-0.000173,24.019266,-0.0077,1.379
6692.00,7.503142,25.02688,-0.000174,24.019159,-0.0077,1.379
6694.00,7.502681,25.02670,-0.000173,24.019708,-0.0077,1.379
6696.00,7.501449,25.02657,-0.000174,24.019897,-0.0077,1.378
6698.00,7.500907,25.02737,-0.000172,24.019055,-0.0077,1.378
6700.00,7.500992,25.02746,-0.000173,24.018892,-0.0077,1.379
6702.00,7.499909,25.02709,-0.000172,24.019427,-0.0076,1.379
6704.00,7.498985,25.02765,-0.000174,24.019282,-0.0077,1.379
6706.00,7.499812,25.02766,-0.000174,24.019936,-0.0077,1.379
6708.00,7.499744,25.02745,-0.000173,24.019141,-0.0077,1.379
6710.00,7.500307,25.02716,-0.000171,24.019159,-0.0077,1.379
6712.00,7.499537,25.02756,-0.000173,24.019494,-0.0077,1.379
6714.00,7.500314,25.02797,-0.000174,24.018675,-0.0077,1.379
6716.00,7.501397,25.02719,-0.000172,24.018742,-0.0077,1.378
6718.00,7.501157,25.02694,-0.000173,24.019703,-0.0077,1.378
6720.00,7.500998,25.02703,-0.000171,24.019193,-0.0077,1.379
6722.00,7.501854,25.02710,-0.000174,24.019367,-0.0077,1.379
6724.00,7.502067,25.02805,-0.000174,24.018870,-0.0077,1.378
6726.00,7.502395,25.02895,-0.000173,24.018421,-0.0077,1.378
6728.00,7.502555,25.02921,-0.000173,24.019601,-0.0077,1.379
6730.00,7.502777,25.02922,-0.000173,24.019931,-0.0077,1.378
6732.00,7.503981,25.02870,-0.000173,24.018776,-0.0077,1.379
6734.00,7.504322,25.02864,-0.000173,24.019490,-0.0077,1.379
6736.00,7.503485,25.02881,-0.000172,24.019583,-0.0077,1.378
6738.00,7.503240,25.02933,-0.000173,24.019460,-0.0077,1.378
6740.00,7.502478,25.02871,-0.000174,24.018822,-0.0077,1.378
6742.00,7.500955,25.02822,-0.000173,24.019552,-0.0077,1.379
6744.00,7.500710,25.02841,-0.000173,24.019596,-0.0077,1.379
6746.00,7.500765,25.02890,-0.000172,24.019637,-0.0077,1.378
6748.00,7.501049,25.02859,-0.000172,24.018845,-0.0077,1.378
6750.00,7.501055,25.02796,-0.000172,24.018965,-0.0077,1.379
6752.00,7.501977,25.02727,-0.000174,24.018782,-0.0077,1.379
6754.00,7.502906,25.02717,-0.000173,24.018725,-0.0077,1.379
6756.00,7.502383,25.02766,-0.000172,24.019199,-0.0077,1.378
6758.00,7.501887,25.02860,-0.000173,24.018903,-0.0077,1.379
6760.00,7.502540,25.02876,-0.000173,24.018883,-0.0077,1.378
6762.00,7.502169,25.02784,-0.000174,24.019063,-0.0077,1.379
6764.00,7.501333,25.02953,-0.000174,24.019041,-0.0077,1.379
6766.00,7.500431,25.02956,-0.000174,24.018956,-0.0077,1.379
6768.00,7.499770,25.02918,-0.000173,24.019490,-0.0077,1.379
6770.00,7.499686,25.02832,-0.000173,24.019505,-0.0077,1.378
6772.00,7.499839,25.02833,-0.000174,24.019148,-0.0077,1.378
6774.00,7.500192,25.02792,-0.000173,24.018889,-0.0077,1.379
6776.00,7.499586,25.02865,-0.000172,24.018727,-0.0077,1.379
6778.00,7.499715,25.02852,-0.000172,24.018811,-0.0077,1.379
6780.00,7.500089,25.02861,-0.000172,24.018957,-0.0077,1.379
6782.00,7.500122,25.02837,-0.000173,24.019630,-0.0077,1.379
6784.00,7.499983,25.02739,-0.000173,24.019605,-0.0077,1.379
6786.00,7.499502,25.02776,-0.000172,24.019556,-0.0077,1.378
6788.00,7.499818,25.02802,-0.000173,24.018880,-0.0076,1.378
6790.00,7.499749,25.02787,-0.000174,24.019215,-0.0077,1.379
6792.00,7.499919,25.02805,-0.000174,24.019331,-0.0077,1.378
6794.00,7.500466,25.02850,-0.000173,24.019944,-0.0077,1.378
6796.00,7.500555,25.02741,-0.000173,24.019295,-0.0077,1.378
6798.00,7.500297,25.02788,-0.000172,24.019041,-0.0077,1.378
6800.00,7.500508,25.02846,-0.000173,24.018869,-0.0077,1.379
6802.00,7.500110,25.02906,-0.000173,24.018972,-0.0077,1.378
6804.00,7.499569,25.02848,-0.000173,24.019548,-0.0077,1.379
6806.00,7.500189,25.02790,-0.000173,24.018586,-0.0076,1.378
6808.00,7.499818,25.02778,-0.000172,24.019639,-0.0076,1.378
6810.00,7.500128,25.02787,-0.000173,24.019391,-0.0076,1.379
6812.00,7.500497,25.02807,-0.000174,24.018898,-0.0077,1.379
6814.00,7.499978,25.02761,-0.000174,24.018981,-0.0077,1.378
6816.00,7.499745,25.02735,-0.000174,24.019217,-0.0077,1.378
6818.00,7.499382,25.02775,-0.000172,24.018943,-0.0077,1.379
6820.00,7.498874,25.02693,-0.000172,24.019280,-0.0076,1.378
6822.00,7.498708,25.02754,-0.000173,24.019177,-0.0077,1.378
6824.00,7.498655,25.02827,-0.000173,24.019577,-0.0077,1.378
6826.00,7.497490,25.02829,-0.000173,24.019597,-0.0077,1.378
6828.00,7.496985,25.02776,-0.000173,24.019206,-0.0077,1.378
6830.00,7.496274,25.02779,-0.000173,24.019509,-0.0077,1.379
6832.00,7.496856,25.02749,-0.000174,24.018870,-0.0077,1.379
6834.00,7.497341,25.02721,-0.000173,24.019121,-0.0076,1.379
6836.00,7.497404,25.02728,-0.000173,24.018999,-0.0077,1.378
6838.00,7.497423,25.02742,-0.000172,24.019001,-0.0077,1.379
6840.00,7.498042,25.02668,-0.000173,24.019730,-0.0077,1.379
6842.00,7.498275,25.02753,-0.000172,24.019608,-0.0077,1.378
6844.00,7.498373,25.02745,-0.000173,24.019739,-0.0077,1.379
6846.00,7.498600,25.02789,-0.000173,24.019643,-0.0077,1.378
6848.00,7.498987,25.02769,-0.000172,24.020390,-0.0077,1.378
6850.00,7.499000,25.02795,-0.000173,24.019072,-0.0076,1.378
6852.00,7.499542,25.02829,-0.000172,24.019309,-0.0076,1.378
6854.00,7.500028,25.02805,-0.000173,24.019525,-0.0077,1.378
6856.00,7.499128,25.02812,-0.000172,24.019684,-0.0077,1.379
6858.00,7.498427,25.02774,-0.000174,24.019336,-0.0077,1.379
6860.00,7.498669,25.02814,-0.000173,24.019532,-0.0077,1.378
6862.00,7.498938,25.02779,-0.000173,24.019356,-0.0077,1.379
6864.00,7.500044,25.02820,-0.000172,24.020083,-0.0076,1.379
6866.00,7.500410,25.02767,-0.000172,24.020101,-0.0076,1.378
6868.00,7.499953,25.02786,-0.000173,24.019565,-0.0077,1.378
6870.00,7.498806,25.02796,-0.000172,24.019374,-0.0077,1.378
6872.00,7.498076,25.02817,-0.000173,24.018638,-0.0077,1.378
6874.00,7.498392,25.02742,-0.000171,24.019746,-0.0077,1.378
6876.00,7.497368,25.02751,-0.000171,24.018869,-0.0077,1.378
6878.00,7.497629,25.02798,-0.000172,24.019063,-0.0077,1.378
6880.00,7.497519,25.02880,-0.000172,24.019561,-0.0076,1.379
6882.00,7.498032,25.02852,-0.000171,24.020096,-0.0076,1.379
6884.00,7.497790,25.02856,-0.000172,24.019521,-0.0077,1.379
6886.00,7.497530,25.02883,-0.000172,24.018662,-0.0077,1.377
6888.00,7.496954,25.02940,-0.000174,24.019345,-0.0077,1.378
6890.00,7.496797,25.02903,-0.000173,24.019215,-0.0077,1.379
6892.00,7.496969,25.02891,-0.000172,24.018727,-0.0077,1.378
6894.00,7.496633,25.02905,-0.000173,24.019683,-0.0077,1.379
6896.00,7.496673,25.02894,-0.000172,24.019463,-0.0076,1.378
6898.00,7.497277,25.02921,-0.000172,24.019003,-0.0077,1.378
6900.00,7.497479,25.02883,-0.000172,24.019398,-0.0077,1.378
6902.00,7.496959,25.02858,-0.000173,24.019519,-0.0077,1.379
6904.00,7.497095,25.02865,-0.000172,24.019550,-0.0077,1.378
6906.00,7.497800,25.02791,-0.000172,24.019895,-0.0077,1.378
6908.00,7.497923,25.02784,-0.000172,24.019519,-0.0077,1.378
6910.00,7.497958,25.02785,-0.000172,24.019061,-0.0077,1.378
6912.00,7.497625,25.02856,-0.000172,24.018812,-0.0077,1.379
6914.00,7.497628,25.02857,-0.000173,24.018898,-0.0077,1.379
6916.00,7.498118,25.02820,-0.000173,24.019405,-0.0077,1.379
6918.00,7.498621,25.02755,-0.000173,24.019494,-0.0077,1.378
6920.00,7.498660,25.02785,-0.000173,24.018729,-0.0077,1.378
6922.00,7.498904,25.02868,-0.000173,24.018887,-0.0077,1.378
6924.00,7.498549,25.02829,-0.000173,24.018802,-0.0077,1.378
6926.00,7.498221,25.02780,-0.000173,24.019148,-0.0077,1.378
6928.00,7.499046,25.02808,-0.000172,24.018876,-0.0077,1.378
6930.00,7.499494,25.02771,-0.000174,24.019075,-0.0077,1.378
6932.00,7.499018,25.02824,-0.000174,24.019251,-0.0077,1.378
6934.00,7.497886,25.02917,-0.000171,24.019032,-0.0077,1.378
6936.00,7.497229,25.02930,-0.000171,24.018901,-0.0077,1.378
6938.00,7.497152,25.02943,-0.000171,24.019222,-0.0077,1.379
6940.00,7.497269,25.02952,-0.000173,24.018968,-0.0077,1.378
6942.00,7.497821,25.02906,-0.000173,24.018742,-0.0077,1.378
6944.00,7.497271,25.02841,-0.000174,24.019402,-0.0077,1.379
6946.00,7.496869,25.02929,-0.000173,24.019182,-0.0077,1.378
6948.00,7.495884,25.02904,-0.000174,24.019026,-0.0077,1.378
6950.00,7.496843,25.02931,-0.000174,24.019538,-0.0077,1.378
6952.00,7.498016,25.02872,-0.000173,24.019148,-0.0076,1.378
6954.00,7.498053,25.02962,-0.000172,24.019449,-0.0077,1.378
6956.00,7.498204,25.02888,-0.000172,24.018881,-0.0077,1.378
6958.00,7.498939,25.02899,-0.000173,24.019035,-0.0077,1.379
6960.00,7.498317,25.02884,-0.000173,24.018773,-0.0077,1.378
6962.00,7.496754,25.02856,-0.000172,24.019306,-0.0077,1.378
6964.00,7.496963,25.02788,-0.000172,24.019367,-0.0077,1.378
6966.00,7.496699,25.02830,-0.000173,24.019556,-0.0077,1.378
6968.00,7.496696,25.02837,-0.000173,24.019037,-0.0077,1.378
6970.00,7.497772,25.02772,-0.000174,24.018528,-0.0077,1.378
6972.00,7.498812,25.02789,-0.000174,24.019306,-0.0077,1.378
6974.00,7.498245,25.02792,-0.000173,24.018894,-0.0077,1.378
6976.00,7.497324,25.02820,-0.000173,24.019547,-0.0077,1.379
6978.00,7.496787,25.02708,-0.000173,24.019231,-0.0077,1.379
6980.00,7.497100,25.02672,-0.000173,24.019014,-0.0077,1.378
6982.00,7.498048,25.02703,-0.000172,24.019831,-0.0077,1.378
6984.00,7.498318,25.02736,-0.000172,24.019340,-0.0077,1.378
6986.00,7.497608,25.02807,-0.000173,24.018620,-0.0077,1.378
6988.00,7.497606,25.02850,-0.000174,24.019280,-0.0077,1.378
6990.00,7.497944,25.02802,-0.000173,24.019733,-0.0077,1.378
6992.00,7.497892,25.02870,-0.000172,24.019010,-0.0077,1.378
6994.00,7.497708,25.02824,-0.000172,24.018827,-0.0077,1.378
6996.00,7.497593,25.02810,-0.000173,24.019144,-0.0077,1.378
6998.00,7.497939,25.02881,-0.000172,24.019503,-0.0077,1.378
7000.00,7.497218,25.02856,-0.000173,24.019231,-0.0077,1.378
7002.00,7.497916,25.02824,-0.000174,24.019356,-0.0077,1.378
7004.00,7.498050,25.02816,-0.000173,24.019347,-0.0077,1.378
7006.00,7.497849,25.02848,-0.000173,24.018923,-0.0077,1.378
7008.00,7.497625,25.02878,-0.000172,24.019724,-0.0077,1.378
7010.00,7.497312,25.02852,-0.000172,24.019342,-0.0077,1.378
7012.00,7.497569,25.02902,-0.000173,24.018450,-0.0077,1.378
7014.00,7.497849,25.02857,-0.000172,24.019414,-0.0077,1.378
7016.00,7.496613,25.02782,-0.000173,24.019238,-0.0077,1.379
7018.00,7.495444,25.02871,-0.000173,24.019213,-0.0077,1.378
7020.00,7.496040,25.02990,-0.000174,24.018843,-0.0077,1.378
7022.00,7.496463,25.02966,-0.000174,24.018970,-0.0076,1.378
7024.00,7.495716,25.02906,-0.000174,24.019050,-0.0077,1.378
7026.00,7.495558,25.02862,-0.000173,24.018756,-0.0077,1.378
7028.00,7.496355,25.02964,-0.000173,24.018865,-0.0077,1.379
7030.00,7.496222,25.02939,-0.000173,24.018745,-0.0077,1.378
7032.00,7.496258,25.02879,-0.000173,24.018881,-0.0077,1.378
7034.00,7.495921,25.02920,-0.000172,24.019008,-0.0077,1.378
7036.00,7.496996,25.03028,-0.000173,24.018961,-0.0077,1.377
7038.00,7.497472,25.03042,-0.000172,24.018542,-0.0077,1.378
7040.00,7.497123,25.03008,-0.000172,24.019815,-0.0077,1.378
7042.00,7.497454,25.02904,-0.000174,24.019244,-0.0077,1.378
7044.00,7.497456,25.02974,-0.000174,24.019532,-0.0077,1.378
7046.00,7.496367,25.02995,-0.000174,24.019217,-0.0077,1.378
7048.00,7.495859,25.03005,-0.000174,24.019188,-0.0077,1.378
7050.00,7.495840,25.03040,-0.000174,24.019133,-0.0077,1.378
7052.00,7.496488,25.03080,-0.000173,24.018633,-0.0077,1.379
7054.00,7.496692,25.02969,-0.000174,24.018394,-0.0077,1.378
7056.00,7.496743,25.02988,-0.000172,24.019005,-0.0077,1.377
7058.00,7.496407,25.02924,-0.000174,24.019452,-0.0077,1.378
7060.00,7.496278,25.03008,-0.000175,24.019409,-0.0077,1.379
7062.00,7.496198,25.02980,-0.000175,24.018664,-0.0077,1.378
7064.00,7.496687,25.03001,-0.000173,24.018968,-0.0077,1.378
7066.00,7.496744,25.03004,-0.000174,24.019722,-0.0077,1.378
7068.00,7.496780,25.02977,-0.000174,24.018782,-0.0077,1.378
7070.00,7.496824,25.02976,-0.000174,24.018370,-0.0077,1.378
7072.00,7.497227,25.03010,-0.000173,24.018974,-0.0077,1.378
7074.00,7.496874,25.03049,-0.000174,24.019244,-0.0077,1.378
7076.00,7.497212,25.03028,-0.000173,24.018918,-0.0077,1.378
7078.00,7.497100,25.03054,-0.000173,24.019021,-0.0077,1.378
7080.00,7.497035,25.02955,-0.000174,24.019501,-0.0077,1.379
7082.00,7.496786,25.02948,-0.000174,24.019545,-0.0077,1.378
7084.00,7.496736,25.02991,-0.000175,24.018573,-0.0077,1.378
7086.00,7.496445,25.03010,-0.000174,24.018590,-0.0077,1.378
7088.00,7.497108,25.02985,-0.000174,24.018238,-0.0077,1.378
7090.00,7.497007,25.02971,-0.000174,24.018537,-0.0077,1.378
7092.00,7.496504,25.03038,-0.000174,24.018894,-0.0077,1.377
7094.00,7.496620,25.03026,-0.000174,24.018564,-0.0078,1.378
7096.00,7.496248,25.03006,-0.000174,24.019070,-0.0078,1.378
7098.00,7.495542,25.03001,-0.000175,24.018624,-0.0078,1.378
7100.00,7.494971,25.02990,-0.000174,24.018093,-0.0078,1.378
7102.00,7.494848,25.02906,-0.000174,24.018892,-0.0077,1.377
7104.00,7.494605,25.02979,-0.000175,24.019188,-0.0077,1.378
7106.00,7.495137,25.02931,-0.000175,24.018600,-0.0077,1.378
7108.00,7.496131,25.02927,-0.000174,24.018818,-0.0077,1.378
7110.00,7.496555,25.02944,-0.000175,24.019050,-0.0077,1.378
7112.00,7.496160,25.02977,-0.000174,24.018696,-0.0077,1.378
7114.00,7.496148,25.02950,-0.000175,24.019137,-0.0077,1.378
7116.00,7.496732,25.02937,-0.000172,24.018151,-0.0077,1.378
7118.00,7.495429,25.02958,-0.000174,24.018706,-0.0077,1.378
7120.00,7.494863,25.02950,-0.000174,24.018441,-0.0077,1.378
7122.00,7.495692,25.02927,-0.000173,24.019104,-0.0077,1.378
7124.00,7.495504,25.02845,-0.000175,24.018981,-0.0078,1.378
7126.00,7.496049,25.02869,-0.000176,24.018635,-0.0077,1.378
7128.00,7.495355,25.02856,-0.000174,24.018537,-0.0077,1.378
7130.00,7.494987,25.02817,-0.000174,24.018932,-0.0077,1.378
7132.00,7.495487,25.02844,-0.000174,24.018111,-0.0077,1.378
7134.00,7.495938,25.02870,-0.000174,24.018985,-0.0078,1.377
7136.00,7.495634,25.02811,-0.000173,24.018776,-0.0077,1.378
7138.00,7.496404,25.02845,-0.000173,24.018677,-0.0078,1.378
7140.00,7.495572,25.02817,-0.000175,24.018198,-0.0077,1.378
7142.00,7.495258,25.02831,-0.000175,24.019180,-0.0078,1.378
7144.00,7.495428,25.02921,-0.000175,24.018677,-0.0078,1.378
7146.00,7.496480,25.02981,-0.000174,24.018238,-0.0077,1.378
7148.00,7.495530,25.02905,-0.000174,24.018896,-0.0077,1.378
7150.00,7.494940,25.02888,-0.000174,24.018809,-0.0078,1.377
7152.00,7.495423,25.02909,-0.000174,24.019034,-0.0078,1.378
7154.00,7.495372,25.02947,-0.000173,24.018939,-0.0077,1.378
7156.00,7.495046,25.02941,-0.000174,24.018851,-0.0077,1.378
7158.00,7.495143,25.02882,-0.000175,24.018756,-0.0078,1.378
7160.00,7.495140,25.02879,-0.000174,24.018863,-0.0078,1.378
7162.00,7.495330,25.02903,-0.000174,24.018321,-0.0077,1.378
7164.00,7.495115,25.02913,-0.000175,24.018229,-0.0077,1.379
7166.00,7.494918,25.02853,-0.000174,24.018805,-0.0077,1.378
7168.00,7.494877,25.02867,-0.000174,24.018881,-0.0077,1.378
7170.00,7.496206,25.02875,-0.000174,24.018820,-0.0077,1.378
7172.00,7.495722,25.02820,-0.000174,24.018691,-0.0077,1.378
7174.00,7.495179,25.02901,-0.000174,24.018860,-0.0077,1.378
7176.00,7.495165,25.02918,-0.000174,24.018517,-0.0078,1.378
7178.00,7.495231,25.02942,-0.000174,24.018240,-0.0078,1.378
7180.00,7.495277,25.02826,-0.000174,24.018695,-0.0077,1.378
7182.00,7.495154,25.02873,-0.000175,24.018410,-0.0077,1.378
7184.00,7.494705,25.02842,-0.000176,24.018550,-0.0077,1.378
7186.00,7.494020,25.02875,-0.000175,24.018191,-0.0077,1.378
7188.00,7.493633,25.02876,-0.000175,24.018269,-0.0078,1.378
7190.00,7.493609,25.02906,-0.000175,24.018687,-0.0078,1.377
7192.00,7.493968,25.02868,-0.000174,24.017835,-0.0077,1.378
7194.00,7.494674,25.02917,-0.000173,24.018716,-0.0077,1.378
7196.00,7.495377,25.02869,-0.000174,24.018568,-0.0077,1.378
7198.00,7.494831,25.02899,-0.000173,24.019012,-0.0077,1.378
7200.00,7.494848,25.02953,-0.000174,24.018965,-0.0077,1.378
7202.00,7.494312,25.02936,-0.000174,24.018198,-0.0077,1.378
@12,12.0000,24.0
7204.00,7.493837,25.02937,-0.000174,24.018996,-0.0077,1.378
7206.00,7.490754,25.02888,-0.000174,24.019083,-0.0077,1.377
7208.00,7.484340,25.02876,-0.000174,24.018816,-0.0077,1.377
7210.00,7.474189,25.02945,-0.000173,24.018713,-0.0077,1.377
7212.00,7.462322,25.02857,-0.000173,24.017636,-0.0077,1.376
7214.00,7.451316,25.02876,-0.000172,24.018695,-0.0077,1.378
7216.00,7.444237,25.02995,-0.000173,24.018390,-0.0077,1.378
7218.00,7.439874,25.02997,-0.000176,24.018553,-0.0077,1.378
7220.00,7.437591,25.02957,-0.000176,24.018506,-0.0077,1.379
7222.00,7.434569,25.02908,-0.000176,24.018473,-0.0077,1.379
7224.00,7.431883,25.02850,-0.000175,24.018696,-0.0078,1.379
7226.00,7.429746,25.02848,-0.000175,24.018981,-0.0078,1.379
7228.00,7.427648,25.02843,-0.000175,24.018421,-0.0077,1.379
7230.00,7.429167,25.02861,-0.000175,24.018923,-0.0077,1.379
7232.00,7.434643,25.02894,-0.000177,24.018386,-0.0077,1.380
7234.00,7.442966,25.02858,-0.000177,24.018394,-0.0077,1.380
7236.00,7.452578,25.02815,-0.000176,24.018542,-0.0077,1.379
7238.00,7.460847,25.02815,-0.000176,24.018773,-0.0077,1.380
7240.00,7.465957,25.02926,-0.000175,24.018619,-0.0077,1.378
7242.00,7.467655,25.02817,-0.000173,24.018791,-0.0077,1.378
7244.00,7.468649,25.02847,-0.000173,24.019039,-0.0077,1.378
7246.00,7.469938,25.02829,-0.000173,24.018809,-0.0077,1.378
7248.00,7.472397,25.02785,-0.000175,24.018347,-0.0078,1.378
7250.00,7.474309,25.02787,-0.000173,24.018225,-0.0078,1.378
7252.00,7.476749,25.02800,-0.000174,24.018452,-0.0077,1.378
7254.00,7.478700,25.02846,-0.000173,24.018379,-0.0077,1.378
7256.00,7.480608,25.02829,-0.000173,24.018417,-0.0077,1.378
7258.00,7.482804,25.02808,-0.000174,24.018352,-0.0077,1.378
7260.00,7.484354,25.02820,-0.000173,24.018102,-0.0077,1.378
7262.00,7.485618,25.02845,-0.000175,24.018401,-0.0077,1.378
7264.00,7.487427,25.02839,-0.000173,24.018773,-0.0077,1.378
7266.00,7.489422,25.02834,-0.000173,24.018972,-0.0077,1.377
7268.00,7.491745,25.02836,-0.000175,24.018870,-0.0078,1.378
7270.00,7.494103,25.02782,-0.000175,24.018448,-0.0077,1.378
7272.00,7.495039,25.02912,-0.000175,24.018666,-0.0078,1.378
7274.00,7.497045,25.02950,-0.000175,24.019052,-0.0078,1.378
7276.00,7.498224,25.02939,-0.000173,24.018967,-0.0077,1.377
7278.00,7.499391,25.02984,-0.000173,24.018131,-0.0077,1.377
7280.00,7.498579,25.02999,-0.000173,24.018626,-0.0077,1.378
7282.00,7.498890,25.02956,-0.000175,24.018890,-0.0077,1.378
7284.00,7.498494,25.02900,-0.000175,24.018530,-0.0077,1.378
7286.00,7.497691,25.02903,-0.000173,24.017973,-0.0077,1.378
7288.00,7.497413,25.02963,-0.000173,24.019329,-0.0077,1.377
7290.00,7.497507,25.02944,-0.000174,24.019048,-0.0077,1.378
7292.00,7.497411,25.02976,-0.000173,24.018182,-0.0077,1.378
7294.00,7.497257,25.03007,-0.000174,24.018454,-0.0077,1.377
7296.00,7.496120,25.02977,-0.000175,24.018702,-0.0077,1.377
7298.00,7.495743,25.02845,-0.000175,24.018760,-0.0078,1.378
7300.00,7.495785,25.02906,-0.000174,24.019293,-0.0077,1.377
7302.00,7.494927,25.02951,-0.000174,24.018484,-0.0077,1.378
7304.00,7.494621,25.02909,-0.000174,24.018780,-0.0077,1.377
7306.00,7.495349,25.02848,-0.000174,24.019362,-0.0077,1.378
7308.00,7.495701,25.02835,-0.000175,24.018307,-0.0077,1.378
7310.00,7.495354,25.02788,-0.000176,24.018640,-0.0077,1.378
7312.00,7.495723,25.02770,-0.000175,24.018776,-0.0077,1.378
7314.00,7.496273,25.02781,-0.000175,24.018493,-0.0077,1.378
7316.00,7.496516,25.02771,-0.000174,24.018744,-0.0077,1.377
7318.00,7.496699,25.02832,-0.000173,24.018060,-0.0077,1.378
7320.00,7.497238,25.02781,-0.000173,24.018196,-0.0077,1.378
7322.00,7.497508,25.02769,-0.000174,24.019101,-0.0078,1.377
7324.00,7.497205,25.02890,-0.000175,24.018861,-0.0078,1.378
7326.00,7.497651,25.02925,-0.000175,24.018403,-0.0078,1.377
7328.00,7.497503,25.02911,-0.000174,24.019161,-0.0078,1.378
7330.00,7.497148,25.02888,-0.000174,24.018796,-0.0077,1.378
7332.00,7.496582,25.02898,-0.000175,24.018905,-0.0077,1.378
7334.00,7.497358,25.02845,-0.000174,24.018939,-0.0077,1.377
7336.00,7.497342,25.02895,-0.000174,24.018756,-0.0077,1.377
7338.00,7.497571,25.02887,-0.000176,24.018619,-0.0077,1.378
7340.00,7.498100,25.02898,-0.000174,24.018580,-0.0078,1.378
7342.00,7.498231,25.02986,-0.000175,24.018319,-0.0077,1.378
7344.00,7.497668,25.03033,-0.000174,24.017756,-0.0077,1.377
7346.00,7.498205,25.02977,-0.000174,24.018711,-0.0077,1.377
7348.00,7.498314,25.02938,-0.000174,24.018385,-0.0077,1.377
7350.00,7.497598,25.03003,-0.000174,24.018669,-0.0077,1.377
7352.00,7.497328,25.02969,-0.000174,24.018823,-0.0077,1.377
7354.00,7.496504,25.02952,-0.000174,24.018947,-0.0077,1.377
7356.00,7.496952,25.02887,-0.000174,24.018539,-0.0077,1.377
7358.00,7.497102,25.02921,-0.000174,24.018314,-0.0077,1.378
7360.00,7.496226,25.03021,-0.000174,24.018649,-0.0077,1.377
7362.00,7.494567,25.03017,-0.000175,24.018029,-0.0077,1.377
7364.00,7.494447,25.02998,-0.000174,24.018401,-0.0077,1.377
7366.00,7.494017,25.02994,-0.000174,24.018506,-0.0077,1.378
7368.00,7.493982,25.02979,-0.000175,24.018667,-0.0077,1.377
7370.00,7.493656,25.03045,-0.000174,24.019132,-0.0077,1.377
7372.00,7.493165,25.03015,-0.000174,24.018802,-0.0077,1.377
7374.00,7.493773,25.02897,-0.000173,24.019255,-0.0077,1.377
7376.00,7.493990,25.02893,-0.000174,24.019220,-0.0077,1.377
7378.00,7.493746,25.02858,-0.000172,24.018541,-0.0077,1.378
7380.00,7.493649,25.02846,-0.000173,24.018762,-0.0077,1.377
7382.00,7.493103,25.02869,-0.000174,24.018640,-0.0077,1.377
7384.00,7.493386,25.02828,-0.000175,24.018700,-0.0077,1.378
7386.00,7.493555,25.02804,-0.000174,24.018475,-0.0077,1.377
7388.00,7.493709,25.02951,-0.000175,24.018800,-0.0077,1.378
7390.00,7.493630,25.02875,-0.000175,24.018778,-0.0077,1.377
7392.00,7.493137,25.02873,-0.000174,24.018283,-0.0077,1.377
7394.00,7.492841,25.02881,-0.000175,24.018006,-0.0078,1.377
7396.00,7.491923,25.02847,-0.000173,24.019184,-0.0078,1.377
7398.00,7.492453,25.02844,-0.000174,24.018492,-0.0077,1.378
7400.00,7.493170,25.02805,-0.000175,24.018154,-0.0077,1.378
7402.00,7.493898,25.02826,-0.000175,24.018840,-0.0077,1.378
7404.00,7.494568,25.02857,-0.000174,24.018936,-0.0077,1.377
7406.00,7.494500,25.02801,-0.000174,24.019063,-0.0077,1.376
7408.00,7.493798,25.02811,-0.000174,24.019084,-0.0077,1.377
7410.00,7.493914,25.02845,-0.000174,24.019135,-0.0077,1.377
7412.00,7.493508,25.02904,-0.000174,24.019034,-0.0077,1.377
7414.00,7.493410,25.02886,-0.000173,24.018754,-0.0077,1.377
7416.00,7.493586,25.02842,-0.000174,24.019184,-0.0077,1.377
7418.00,7.494417,25.02810,-0.000174,24.019380,-0.0077,1.378
7420.00,7.494241,25.02868,-0.000175,24.018642,-0.0077,1.378
7422.00,7.493462,25.02820,-0.000174,24.019173,-0.0077,1.377
7424.00,7.493837,25.02810,-0.000174,24.018945,-0.0077,1.377
7426.00,7.494683,25.02816,-0.000174,24.018609,-0.0077,1.378
7428.00,7.494878,25.02862,-0.000174,24.018602,-0.0077,1.377
7430.00,7.493825,25.02836,-0.000174,24.018787,-0.0078,1.377
7432.00,7.493441,25.02840,-0.000174,24.018417,-0.0077,1.377
7434.00,7.494656,25.02856,-0.000175,24.018894,-0.0077,1.378
7436.00,7.495278,25.02939,-0.000173,24.018515,-0.0077,1.377
7438.00,7.495820,25.02877,-0.000174,24.018834,-0.0077,1.377
7440.00,7.494771,25.02895,-0.000173,24.018648,-0.0077,1.377
7442.00,7.493732,25.02919,-0.000173,24.018910,-0.0077,1.377
7444.00,7.493854,25.02899,-0.000174,24.018776,-0.0077,1.377
7446.00,7.493798,25.02855,-0.000174,24.019347,-0.0077,1.378
7448.00,7.492935,25.02852,-0.000173,24.019306,-0.0077,1.377
7450.00,7.491822,25.02882,-0.000173,24.019267,-0.0077,1.377
7452.00,7.493237,25.02949,-0.000173,24.019035,-0.0077,1.377
7454.00,7.493308,25.02978,-0.000174,24.018211,-0.0077,1.377
7456.00,7.493269,25.02961,-0.000174,24.018611,-0.0077,1.377
7458.00,7.493249,25.02951,-0.000175,24.018600,-0.0077,1.377
7460.00,7.493390,25.02896,-0.000174,24.018845,-0.0077,1.377
7462.00,7.493345,25.02912,-0.000173,24.019215,-0.0077,1.377
7464.00,7.493792,25.02869,-0.000173,24.018836,-0.0077,1.377
7466.00,7.493998,25.02952,-0.000173,24.019211,-0.0077,1.377
7468.00,7.494274,25.03001,-0.000174,24.018963,-0.0077,1.377
7470.00,7.493843,25.03011,-0.000174,24.019025,-0.0077,1.377
7472.00,7.493358,25.02950,-0.000173,24.018928,-0.0077,1.377
7474.00,7.493845,25.02926,-0.000173,24.018713,-0.0077,1.377
7476.00,7.494157,25.03001,-0.000172,24.019137,-0.0076,1.378
7478.00,7.494201,25.02955,-0.000173,24.018925,-0.0077,1.377
7480.00,7.494575,25.02933,-0.000173,24.018735,-0.0077,1.377
7482.00,7.494485,25.03016,-0.000174,24.018309,-0.0077,1.378
7484.00,7.494241,25.02896,-0.000174,24.018620,-0.0077,1.378
7486.00,7.493830,25.02992,-0.000174,24.018894,-0.0077,1.377
7488.00,7.494111,25.02957,-0.000174,24.018381,-0.0077,1.377
7490.00,7.494587,25.02916,-0.000174,24.018878,-0.0077,1.377
7492.00,7.494869,25.02941,-0.000173,24.019269,-0.0077,1.377
7494.00,7.494326,25.02902,-0.000173,24.018658,-0.0077,1.377
7496.00,7.493413,25.02877,-0.000174,24.018526,-0.0077,1.377
7498.00,7.493393,25.02921,-0.000175,24.019061,-0.0077,1.378
7500.00,7.493197,25.02956,-0.000176,24.019237,-0.0077,1.378
7502.00,7.493383,25.02985,-0.000174,24.019296,-0.0077,1.377
7504.00,7.494050,25.02925,-0.000174,24.019635,-0.0077,1.378
7506.00,7.495389,25.03000,-0.000174,24.019322,-0.0077,1.377
7508.00,7.495671,25.02998,-0.000174,24.019393,-0.0077,1.377
7510.00,7.495508,25.03017,-0.000172,24.019490,-0.0077,1.377
7512.00,7.494265,25.03033,-0.000173,24.018992,-0.0077,1.377
7514.00,7.493182,25.03064,-0.000173,24.019287,-0.0077,1.377
7516.00,7.492227,25.03034,-0.000172,24.018727,-0.0077,1.377
7518.00,7.491994,25.03015,-0.000173,24.019070,-0.0077,1.378
7520.00,7.492209,25.02987,-0.000174,24.018816,-0.0077,1.376
7522.00,7.492056,25.03041,-0.000172,24.019017,-0.0077,1.377
7524.00,7.492818,25.03024,-0.000172,24.018894,-0.0077,1.378
7526.00,7.492491,25.02936,-0.000173,24.018943,-0.0077,1.377
7528.00,7.492479,25.02929,-0.000174,24.018858,-0.0077,1.377
7530.00,7.492636,25.02950,-0.000173,24.019021,-0.0077,1.378
7532.00,7.492224,25.02924,-0.000173,24.019061,-0.0077,1.377
7534.00,7.493128,25.03008,-0.000173,24.018996,-0.0077,1.377
7536.00,7.493717,25.02993,-0.000174,24.019093,-0.0077,1.377
7538.00,7.492986,25.03027,-0.000174,24.019347,-0.0077,1.378
7540.00,7.493405,25.03013,-0.000175,24.018662,-0.0077,1.377
7542.00,7.493670,25.02966,-0.000174,24.019217,-0.0077,1.377
7544.00,7.493774,25.03053,-0.000173,24.019045,-0.0077,1.377
7546.00,7.494005,25.03045,-0.000173,24.019103,-0.0077,1.377
7548.00,7.493203,25.03063,-0.000173,24.018392,-0.0077,1.377
7550.00,7.492920,25.03020,-0.000173,24.019568,-0.0077,1.378
7552.00,7.492847,25.03014,-0.000172,24.019293,-0.0077,1.377
7554.00,7.491976,25.03031,-0.000173,24.018914,-0.0077,1.377
7556.00,7.492460,25.03049,-0.000174,24.018887,-0.0077,1.377
7558.00,7.493461,25.02974,-0.000173,24.019208,-0.0077,1.377
7560.00,7.493960,25.03025,-0.000172,24.019139,-0.0077,1.377
7562.00,7.493612,25.03059,-0.000173,24.019260,-0.0077,1.377
7564.00,7.493540,25.03069,-0.000174,24.019231,-0.0077,1.377
7566.00,7.493664,25.03011,-0.000175,24.019342,-0.0077,1.377
7568.00,7.493761,25.02981,-0.000174,24.019300,-0.0077,1.378
7570.00,7.493540,25.02987,-0.000174,24.018762,-0.0077,1.378
7572.00,7.493530,25.02964,-0.000175,24.019184,-0.0077,1.378
7574.00,7.493565,25.02977,-0.000175,24.019177,-0.0077,1.377
7576.00,7.494033,25.03028,-0.000173,24.019070,-0.0077,1.377
7578.00,7.493713,25.02997,-0.000173,24.019148,-0.0077,1.377
7580.00,7.494274,25.02935,-0.000174,24.018131,-0.0077,1.377
7582.00,7.494434,25.02972,-0.000173,24.019474,-0.0077,1.377
7584.00,7.494002,25.03011,-0.000174,24.019179,-0.0077,1.377
7586.00,7.494251,25.03038,-0.000174,24.018363,-0.0077,1.377
7588.00,7.493688,25.03023,-0.000173,24.019329,-0.0077,1.377
7590.00,7.493378,25.03046,-0.000174,24.018968,-0.0077,1.377
7592.00,7.492889,25.03109,-0.000174,24.018907,-0.0077,1.377
7594.00,7.492744,25.03080,-0.000174,24.019588,-0.0077,1.377
7596.00,7.492576,25.03071,-0.000174,24.018930,-0.0077,1.377
7598.00,7.492609,25.03086,-0.000172,24.018653,-0.0077,1.377
7600.00,7.493606,25.03022,-0.000174,24.019081,-0.0077,1.377
7602.00,7.493375,25.03057,-0.000174,24.019153,-0.0077,1.378
7604.00,7.492506,25.03077,-0.000173,24.019079,-0.0077,1.377
7606.00,7.492427,25.02995,-0.000174,24.018905,-0.0077,1.377
7608.00,7.492805,25.03044,-0.000174,24.018774,-0.0077,1.377
7610.00,7.493397,25.03070,-0.000175,24.018780,-0.0077,1.377
7612.00,7.493468,25.03100,-0.000173,24.018974,-0.0077,1.377
7614.00,7.492463,25.03117,-0.000173,24.018968,-0.0077,1.377
7616.00,7.492507,25.03073,-0.000174,24.019142,-0.0077,1.377
7618.00,7.492707,25.03090,-0.000173,24.019608,-0.0077,1.378
7620.00,7.492645,25.03083,-0.000173,24.018677,-0.0077,1.378
7622.00,7.492878,25.03043,-0.000173,24.018686,-0.0077,1.377
7624.00,7.492590,25.03070,-0.000173,24.019340,-0.0077,1.377
7626.00,7.491216,25.03109,-0.000173,24.019213,-0.0077,1.377
7628.00,7.491303,25.03069,-0.000173,24.019248,-0.0077,1.377
7630.00,7.491722,25.03047,-0.000174,24.019420,-0.0077,1.377
7632.00,7.491950,25.03057,-0.000174,24.019128,-0.0077,1.377
7634.00,7.491940,25.03038,-0.000173,24.019153,-0.0077,1.378
7636.00,7.491885,25.02955,-0.000172,24.019141,-0.0077,1.377
7638.00,7.492480,25.03032,-0.000174,24.019066,-0.0077,1.377
7640.00,7.493346,25.03004,-0.000174,24.019164,-0.0077,1.378
7642.00,7.492835,25.03006,-0.000174,24.019110,-0.0077,1.377
7644.00,7.492838,25.02952,-0.000174,24.019260,-0.0077,1.377
7646.00,7.493300,25.02957,-0.000174,24.019093,-0.0077,1.376
7648.00,7.493010,25.02925,-0.000173,24.018573,-0.0077,1.377
7650.00,7.493418,25.02886,-0.000173,24.018896,-0.0077,1.377
7652.00,7.493865,25.02909,-0.000173,24.018976,-0.0077,1.377
7654.00,7.493725,25.02942,-0.000173,24.019083,-0.0077,1.377
7656.00,7.493342,25.02896,-0.000173,24.018894,-0.0077,1.377
7658.00,7.492743,25.02865,-0.000173,24.019037,-0.0077,1.378
7660.00,7.492990,25.02918,-0.000173,24.018905,-0.0077,1.377
7662.00,7.492959,25.02928,-0.000173,24.019572,-0.0077,1.377
7664.00,7.492655,25.02955,-0.000173,24.018657,-0.0077,1.377
7666.00,7.492093,25.02889,-0.000175,24.019454,-0.0077,1.377
7668.00,7.491583,25.02825,-0.000175,24.019286,-0.0077,1.377
7670.00,7.491916,25.02864,-0.000175,24.019055,-0.0077,1.377
7672.00,7.492419,25.02961,-0.000175,24.019010,-0.0077,1.377
7674.00,7.492428,25.03038,-0.000174,24.019394,-0.0077,1.377
7676.00,7.492041,25.02961,-0.000173,24.018840,-0.0077,1.378
7678.00,7.492049,25.02919,-0.000174,24.018996,-0.0077,1.377
7680.00,7.492019,25.02963,-0.000174,24.019246,-0.0077,1.377
7682.00,7.491711,25.02954,-0.000173,24.019255,-0.0077,1.376
7684.00,7.491628,25.02938,-0.000173,24.019090,-0.0077,1.378
7686.00,7.491772,25.02981,-0.000174,24.018615,-0.0077,1.378
7688.00,7.491726,25.02917,-0.000174,24.019180,-0.0077,1.377
7690.00,7.490912,25.02887,-0.000172,24.019300,-0.0077,1.377
7692.00,7.491274,25.02931,-0.000173,24.018983,-0.0077,1.377
7694.00,7.491654,25.03013,-0.000173,24.019122,-0.0076,1.377
7696.00,7.491837,25.02958,-0.000173,24.019420,-0.0077,1.377
7698.00,7.491509,25.02949,-0.000172,24.019413,-0.0077,1.377
7700.00,7.492116,25.02920,-0.000172,24.019103,-0.0077,1.377
7702.00,7.492337,25.02967,-0.000173,24.019333,-0.0077,1.377
7704.00,7.492115,25.02880,-0.000174,24.018883,-0.0077,1.377
7706.00,7.491627,25.02936,-0.000172,24.018901,-0.0077,1.377
7708.00,7.490510,25.02907,-0.000172,24.019141,-0.0077,1.377
7710.00,7.489921,25.02997,-0.000173,24.018381,-0.0077,1.377
7712.00,7.490124,25.03031,-0.000173,24.018800,-0.0077,1.377
7714.00,7.489893,25.02948,-0.000172,24.019010,-0.0077,1.377
7716.00,7.490103,25.02939,-0.000173,24.018981,-0.0077,1.377
7718.00,7.490527,25.02973,-0.000173,24.018809,-0.0077,1.377
7720.00,7.490580,25.02939,-0.000172,24.019006,-0.0077,1.376
7722.00,7.490558,25.02978,-0.000172,24.019688,-0.0077,1.376
7724.00,7.490970,25.02963,-0.000172,24.018455,-0.0077,1.377
7726.00,7.490960,25.02966,-0.000173,24.018956,-0.0077,1.378
7728.00,7.490460,25.03019,-0.000173,24.019190,-0.0077,1.377
7730.00,7.490988,25.02991,-0.000172,24.018905,-0.0077,1.377
7732.00,7.491006,25.03039,-0.000174,24.019465,-0.0077,1.377
7734.00,7.491092,25.03042,-0.000173,24.019014,-0.0077,1.378
7736.00,7.490892,25.03131,-0.000172,24.018599,-0.0077,1.377
7738.00,7.490838,25.03108,-0.000172,24.019139,-0.0077,1.376
7740.00,7.492292,25.03114,-0.000173,24.019108,-0.0077,1.377
7742.00,7.492160,25.03069,-0.000173,24.018504,-0.0077,1.377
7744.00,7.492293,25.03046,-0.000173,24.019507,-0.0077,1.378
7746.00,7.491778,25.03091,-0.000173,24.018925,-0.0077,1.377
7748.00,7.491808,25.03104,-0.000173,24.019289,-0.0077,1.377
7750.00,7.491660,25.03131,-0.000173,24.019414,-0.0077,1.377
7752.00,7.491462,25.03008,-0.000174,24.018948,-0.0077,1.377
7754.00,7.492442,25.02986,-0.000173,24.019587,-0.0077,1.377
7756.00,7.492728,25.02991,-0.000172,24.018923,-0.0077,1.377
7758.00,7.491642,25.03083,-0.000173,24.019043,-0.0077,1.377
7760.00,7.491406,25.03101,-0.000173,24.019394,-0.0077,1.378
7762.00,7.491095,25.03064,-0.000173,24.018831,-0.0077,1.377
7764.00,7.491014,25.03015,-0.000173,24.019199,-0.0077,1.377
7766.00,7.491521,25.02957,-0.000173,24.019084,-0.0077,1.377
7768.00,7.491259,25.03041,-0.000172,24.019052,-0.0077,1.376
7770.00,7.490962,25.03028,-0.000174,24.018579,-0.0077,1.377
7772.00,7.490859,25.03027,-0.000173,24.019077,-0.0077,1.378
7774.00,7.490537,25.03048,-0.000173,24.018782,-0.0077,1.377
7776.00,7.491101,25.02998,-0.000172,24.019164,-0.0077,1.377
7778.00,7.491121,25.03000,-0.000174,24.019190,-0.0077,1.378
7780.00,7.489902,25.02965,-0.000173,24.018707,-0.0077,1.378
7782.00,7.490237,25.02940,-0.000173,24.019115,-0.0076,1.377
7784.00,7.490782,25.02959,-0.000172,24.019648,-0.0077,1.377
7786.00,7.491094,25.02934,-0.000174,24.018932,-0.0077,1.377
7788.00,7.490995,25.02946,-0.000173,24.019139,-0.0077,1.377
7790.00,7.490876,25.02898,-0.000174,24.019501,-0.0077,1.377
7792.00,7.490461,25.02887,-0.000172,24.019347,-0.0077,1.376
7794.00,7.490055,25.02927,-0.000172,24.018974,-0.0077,1.377
7796.00,7.490389,25.02868,-0.000173,24.018997,-0.0077,1.377
7798.00,7.491108,25.02957,-0.000173,24.018593,-0.0077,1.377
7800.00,7.491596,25.02983,-0.000173,24.018733,-0.0077,1.377
7802.00,7.491381,25.03018,-0.000173,24.018856,-0.0077,1.377
@13,12.0000,24.0
7804.00,7.490738,25.03030,-0.000173,24.018635,-0.0077,1.377
7806.00,7.488250,25.02981,-0.000173,24.019016,-0.0077,1.377
7808.00,7.480584,25.02980,-0.000173,24.018963,-0.0077,1.376
7810.00,7.471806,25.02903,-0.000173,24.018542,-0.0077,1.375
7812.00,7.460700,25.02927,-0.000172,24.018243,-0.0077,1.376
7814.00,7.449485,25.02963,-0.000172,24.018785,-0.0077,1.376
7816.00,7.441953,25.03003,-0.000172,24.019162,-0.0077,1.377
7818.00,7.437140,25.02969,-0.000173,24.019035,-0.0077,1.377
7820.00,7.434584,25.03050,-0.000175,24.019338,-0.0077,1.377
7822.00,7.432700,25.03018,-0.000175,24.019084,-0.0077,1.377
7824.00,7.430666,25.02928,-0.000175,24.019132,-0.0077,1.378
7826.00,7.428617,25.02845,-0.000174,24.019193,-0.0077,1.378
7828.00,7.425633,25.02859,-0.000174,24.019572,-0.0077,1.378
7830.00,7.426597,25.02862,-0.000174,24.019906,-0.0076,1.378
7832.00,7.433328,25.02821,-0.000173,24.019200,-0.0077,1.378
7834.00,7.442542,25.02866,-0.000175,24.018927,-0.0077,1.379
7836.00,7.452346,25.02863,-0.000174,24.019329,-0.0077,1.379
7838.00,7.460024,25.02885,-0.000174,24.019501,-0.0077,1.378
7840.00,7.464131,25.02852,-0.000174,24.018896,-0.0077,1.378
7842.00,7.466993,25.02884,-0.000173,24.019545,-0.0077,1.378
7844.00,7.468190,25.02971,-0.000173,24.019681,-0.0077,1.377
7846.00,7.469373,25.02990,-0.000172,24.018852,-0.0077,1.377
7848.00,7.470163,25.02973,-0.000172,24.018530,-0.0077,1.377
7850.00,7.470780,25.03012,-0.000172,24.019093,-0.0077,1.377
7852.00,7.471986,25.02956,-0.000172,24.019610,-0.0077,1.377
7854.00,7.474001,25.02992,-0.000173,24.019006,-0.0077,1.377
7856.00,7.475744,25.03044,-0.000172,24.019697,-0.0077,1.377
7858.00,7.477682,25.03002,-0.000172,24.019400,-0.0077,1.376
7860.00,7.479555,25.03017,-0.000172,24.019300,-0.0077,1.376
7862.00,7.480716,25.02994,-0.000172,24.018660,-0.0077,1.377
7864.00,7.482606,25.03009,-0.000173,24.018785,-0.0077,1.377
7866.00,7.485827,25.03021,-0.000173,24.018996,-0.0077,1.377
7868.00,7.488389,25.03019,-0.000173,24.018764,-0.0077,1.377
7870.00,7.490583,25.03015,-0.000173,24.018412,-0.0077,1.377
7872.00,7.492524,25.03001,-0.000172,24.019427,-0.0077,1.376
7874.00,7.493489,25.03044,-0.000173,24.018718,-0.0077,1.376
7876.00,7.496006,25.03018,-0.000172,24.018941,-0.0077,1.377
7878.00,7.496361,25.02965,-0.000174,24.019286,-0.0077,1.377
7880.00,7.495453,25.02963,-0.000173,24.019420,-0.0077,1.377
7882.00,7.495362,25.02990,-0.000175,24.019101,-0.0077,1.377
7884.00,7.495919,25.03008,-0.000173,24.019402,-0.0077,1.377
7886.00,7.495399,25.02953,-0.000173,24.018644,-0.0077,1.377
7888.00,7.494171,25.03043,-0.000173,24.018977,-0.0077,1.377
7890.00,7.494181,25.03194,-0.000173,24.019808,-0.0077,1.377
7892.00,7.494049,25.03148,-0.000172,24.019061,-0.0077,1.377
7894.00,7.493935,25.03142,-0.000172,24.018771,-0.0077,1.377
7896.00,7.492925,25.03161,-0.000173,24.018450,-0.0076,1.377
7898.00,7.492309,25.03092,-0.000172,24.019353,-0.0077,1.377
7900.00,7.492139,25.03134,-0.000173,24.019675,-0.0077,1.377
7902.00,7.492733,25.03163,-0.000173,24.019661,-0.0077,1.377
7904.00,7.492829,25.03153,-0.000174,24.019733,-0.0077,1.377
7906.00,7.492106,25.03240,-0.000173,24.020016,-0.0077,1.377
7908.00,7.492283,25.03112,-0.000173,24.019382,-0.0077,1.376
7910.00,7.492405,25.03093,-0.000172,24.018640,-0.0077,1.376
7912.00,7.492242,25.03113,-0.000173,24.018702,-0.0077,1.377
7914.00,7.491990,25.03063,-0.000173,24.018689,-0.0077,1.377
7916.00,7.491980,25.03058,-0.000173,24.018945,-0.0077,1.377
7918.00,7.491704,25.02998,-0.000173,24.019431,-0.0077,1.376
7920.00,7.492224,25.03052,-0.000172,24.019411,-0.0077,1.377
7922.00,7.492279,25.03042,-0.000172,24.019037,-0.0077,1.377
7924.00,7.491936,25.03081,-0.000172,24.019235,-0.0077,1.376
7926.00,7.492425,25.03144,-0.000173,24.019289,-0.0077,1.377
7928.00,7.493546,25.03192,-0.000173,24.019083,-0.0077,1.376
7930.00,7.493594,25.03126,-0.000172,24.019219,-0.0077,1.377
7932.00,7.493109,25.03187,-0.000173,24.019364,-0.0077,1.377
7934.00,7.494026,25.03187,-0.000174,24.018954,-0.0077,1.376
7936.00,7.493684,25.03145,-0.000173,24.018687,-0.0077,1.377
7938.00,7.492359,25.03120,-0.000173,24.018829,-0.0077,1.377
7940.00,7.493490,25.03172,-0.000173,24.019411,-0.0077,1.377
7942.00,7.493746,25.03116,-0.000173,24.019324,-0.0077,1.377
7944.00,7.493613,25.03180,-0.000174,24.018715,-0.0077,1.377
7946.00,7.493213,25.03198,-0.000174,24.018698,-0.0077,1.377
7948.00,7.491931,25.03118,-0.000173,24.019046,-0.0077,1.377
7950.00,7.490907,25.03068,-0.000174,24.019365,-0.0077,1.377
7952.00,7.491540,25.03090,-0.000173,24.018854,-0.0077,1.376
7954.00,7.491323,25.03092,-0.000173,24.018983,-0.0077,1.377
7956.00,7.491609,25.03075,-0.000174,24.018619,-0.0077,1.377
7958.00,7.492089,25.03119,-0.000174,24.018988,-0.0077,1.377
7960.00,7.492618,25.03056,-0.000175,24.018756,-0.0077,1.376
7962.00,7.492354,25.03013,-0.000173,24.019151,-0.0077,1.376
7964.00,7.491928,25.03085,-0.000172,24.019688,-0.0077,1.377
7966.00,7.491371,25.03136,-0.000173,24.019193,-0.0077,1.377
7968.00,7.491642,25.03130,-0.000173,24.018872,-0.0077,1.377
7970.00,7.491965,25.03107,-0.000173,24.018999,-0.0077,1.377
7972.00,7.492347,25.03095,-0.000173,24.018954,-0.0077,1.377
7974.00,7.493056,25.03106,-0.000174,24.019558,-0.0077,1.377
7976.00,7.493190,25.03049,-0.000172,24.019518,-0.0076,1.377
7978.00,7.493053,25.02964,-0.000173,24.018417,-0.0077,1.376
7980.00,7.491971,25.02992,-0.000172,24.019804,-0.0077,1.377
7982.00,7.491620,25.02993,-0.000173,24.018934,-0.0077,1.377
7984.00,7.491987,25.02951,-0.000174,24.019507,-0.0077,1.377
7986.00,7.492284,25.03033,-0.000173,24.019311,-0.0077,1.377
7988.00,7.491797,25.02987,-0.000173,24.019074,-0.0077,1.376
7990.00,7.493041,25.02985,-0.000174,24.019092,-0.0077,1.377
7992.00,7.493117,25.02992,-0.000174,24.019447,-0.0077,1.376
7994.00,7.493308,25.02965,-0.000173,24.018957,-0.0077,1.377
7996.00,7.492544,25.03053,-0.000173,24.018695,-0.0077,1.377
7998.00,7.491146,25.03105,-0.000173,24.019897,-0.0077,1.377
8000.00,7.491230,25.03099,-0.000173,24.019407,-0.0077,1.377
8002.00,7.491414,25.03047,-0.000174,24.019336,-0.0077,1.377
8004.00,7.490897,25.03033,-0.000174,24.019443,-0.0077,1.377
8006.00,7.491174,25.03066,-0.000173,24.019258,-0.0077,1.376
8008.00,7.490571,25.03056,-0.000173,24.018575,-0.0076,1.377
8010.00,7.489801,25.02982,-0.000173,24.019344,-0.0077,1.377
8012.00,7.489690,25.03008,-0.000173,24.019171,-0.0077,1.377
8014.00,7.489673,25.03071,-0.000174,24.018981,-0.0077,1.376
8016.00,7.490181,25.03127,-0.000173,24.019132,-0.0077,1.377
8018.00,7.490641,25.03137,-0.000173,24.019190,-0.0077,1.376
8020.00,7.490556,25.03156,-0.000172,24.018938,-0.0077,1.377
8022.00,7.490843,25.03105,-0.000174,24.019541,-0.0077,1.377
8024.00,7.490697,25.03082,-0.000174,24.019052,-0.0077,1.377
8026.00,7.489457,25.03083,-0.000173,24.019200,-0.0077,1.376
8028.00,7.489728,25.03075,-0.000172,24.019358,-0.0077,1.377
8030.00,7.490548,25.03200,-0.000172,24.019670,-0.0077,1.376
8032.00,7.490849,25.03218,-0.000173,24.019750,-0.0077,1.376
8034.00,7.490164,25.03182,-0.000172,24.018666,-0.0077,1.377
8036.00,7.489627,25.03192,-0.000172,24.019269,-0.0077,1.377
8038.00,7.489947,25.03078,-0.000174,24.019133,-0.0077,1.377
8040.00,7.489623,25.03088,-0.000174,24.019833,-0.0077,1.377
8042.00,7.489104,25.03079,-0.000172,24.019451,-0.0077,1.376
8044.00,7.489223,25.03053,-0.000173,24.020138,-0.0077,1.377
8046.00,7.489794,25.03100,-0.000173,24.019550,-0.0077,1.377
8048.00,7.489848,25.03107,-0.000172,24.019583,-0.0077,1.377
8050.00,7.489378,25.03091,-0.000173,24.019322,-0.0077,1.377
8052.00,7.489090,25.03112,-0.000173,24.019121,-0.0077,1.377
8054.00,7.488459,25.03113,-0.000171,24.019202,-0.0077,1.376
8056.00,7.488816,25.03034,-0.000173,24.018205,-0.0077,1.376
8058.00,7.488710,25.03014,-0.000172,24.019309,-0.0077,1.377
8060.00,7.490002,25.03040,-0.000172,24.019311,-0.0077,1.377
8062.00,7.490215,25.03051,-0.000173,24.019070,-0.0077,1.377
8064.00,7.490002,25.03064,-0.000174,24.019282,-0.0077,1.377
8066.00,7.488707,25.03043,-0.000172,24.019070,-0.0077,1.377
8068.00,7.488297,25.03038,-0.000172,24.019456,-0.0077,1.376
8070.00,7.488816,25.03091,-0.000173,24.019632,-0.0077,1.377
8072.00,7.489497,25.03013,-0.000174,24.019005,-0.0077,1.377
8074.00,7.490385,25.02938,-0.000173,24.019059,-0.0077,1.376
8076.00,7.490478,25.03036,-0.000174,24.019438,-0.0077,1.377
8078.00,7.491267,25.03002,-0.000173,24.019356,-0.0077,1.377
8080.00,7.491947,25.03060,-0.000174,24.019258,-0.0076,1.377
8082.00,7.491527,25.03109,-0.000173,24.019420,-0.0077,1.376
8084.00,7.490886,25.03122,-0.000173,24.018303,-0.0077,1.377
8086.00,7.490763,25.03042,-0.000174,24.019017,-0.0077,1.377
8088.00,7.490222,25.03011,-0.000173,24.018967,-0.0077,1.377
8090.00,7.490057,25.03095,-0.000173,24.018827,-0.0077,1.377
8092.00,7.489846,25.03132,-0.000172,24.019371,-0.0077,1.376
8094.00,7.489361,25.03184,-0.000173,24.019313,-0.0077,1.376
8096.00,7.489297,25.03127,-0.000174,24.019610,-0.0077,1.376
8098.00,7.490214,25.03113,-0.000172,24.019835,-0.0077,1.377
8100.00,7.489936,25.03075,-0.000173,24.019362,-0.0077,1.377
8102.00,7.490013,25.03046,-0.000173,24.019637,-0.0077,1.376
8104.00,7.490175,25.03030,-0.000172,24.018609,-0.0077,1.377
8106.00,7.489502,25.03094,-0.000172,24.019452,-0.0077,1.376
8108.00,7.489107,25.03147,-0.000172,24.019229,-0.0077,1.376
8110.00,7.489403,25.03158,-0.000172,24.019142,-0.0076,1.377
8112.00,7.489455,25.03128,-0.000173,24.019376,-0.0077,1.377
8114.00,7.488752,25.03127,-0.000172,24.019275,-0.0077,1.377
8116.00,7.488751,25.03077,-0.000173,24.018916,-0.0077,1.376
8118.00,7.488446,25.03115,-0.000172,24.019101,-0.0077,1.377
8120.00,7.488555,25.03092,-0.000172,24.019634,-0.0077,1.377
8122.00,7.488743,25.03091,-0.000173,24.018860,-0.0077,1.376
8124.00,7.489287,25.03100,-0.000173,24.019016,-0.0077,1.377
8126.00,7.489732,25.03145,-0.000174,24.018890,-0.0077,1.378
8128.00,7.489655,25.03179,-0.000174,24.019093,-0.0077,1.377
8130.00,7.489102,25.03131,-0.000173,24.018722,-0.0077,1.377
8132.00,7.489005,25.03238,-0.000173,24.019715,-0.0077,1.376
8134.00,7.489967,25.03191,-0.000173,24.019304,-0.0077,1.377
8136.00,7.489838,25.03254,-0.000173,24.018939,-0.0077,1.377
8138.00,7.488897,25.03257,-0.000173,24.019325,-0.0077,1.377
8140.00,7.489644,25.03281,-0.000172,24.018867,-0.0077,1.376
8142.00,7.489679,25.03225,-0.000173,24.019360,-0.0077,1.377
8144.00,7.489209,25.03194,-0.000172,24.019057,-0.0077,1.377
8146.00,7.487958,25.03207,-0.000172,24.018606,-0.0077,1.377
8148.00,7.488125,25.03131,-0.000173,24.019273,-0.0077,1.377
8150.00,7.488249,25.03171,-0.000173,24.019200,-0.0077,1.376
8152.00,7.488082,25.03140,-0.000172,24.019275,-0.0077,1.377
8154.00,7.488475,25.03150,-0.000173,24.019610,-0.0077,1.376
8156.00,7.487759,25.03123,-0.000173,24.019264,-0.0077,1.377
8158.00,7.487539,25.03031,-0.000173,24.019244,-0.0077,1.376
8160.00,7.488155,25.03069,-0.000174,24.019260,-0.0077,1.377
8162.00,7.488823,25.03150,-0.000173,24.019262,-0.0077,1.377
8164.00,7.488630,25.03062,-0.000172,24.019063,-0.0077,1.376
8166.00,7.488564,25.03056,-0.000174,24.019099,-0.0077,1.377
8168.00,7.487364,25.03122,-0.000174,24.019231,-0.0077,1.377
8170.00,7.487418,25.03086,-0.000175,24.019436,-0.0077,1.377
8172.00,7.487549,25.03076,-0.000174,24.019442,-0.0077,1.377
8174.00,7.486546,25.03057,-0.000173,24.019800,-0.0077,1.376
8176.00,7.486855,25.03143,-0.000173,24.018617,-0.0077,1.377
8178.00,7.488242,25.03213,-0.000173,24.019005,-0.0077,1.377
8180.00,7.488583,25.03167,-0.000174,24.019485,-0.0077,1.377
8182.00,7.488761,25.03062,-0.000174,24.018769,-0.0077,1.376
8184.00,7.488692,25.03074,-0.000173,24.018711,-0.0077,1.376
8186.00,7.488925,25.03132,-0.000173,24.018807,-0.0077,1.377
8188.00,7.490440,25.03145,-0.000174,24.019496,-0.0077,1.377
8190.00,7.490965,25.03131,-0.000174,24.019494,-0.0077,1.377
8192.00,7.490775,25.03090,-0.000174,24.019411,-0.0077,1.376
8194.00,7.491012,25.03127,-0.000174,24.019066,-0.0077,1.376
8196.00,7.491509,25.03094,-0.000173,24.018698,-0.0077,1.377
8198.00,7.491327,25.03060,-0.000173,24.019567,-0.0077,1.377
8200.00,7.490472,25.03075,-0.000174,24.019055,-0.0077,1.377
8202.00,7.490167,25.03104,-0.000174,24.018767,-0.0077,1.377
8204.00,7.489173,25.03179,-0.000174,24.018909,-0.0077,1.377
8206.00,7.488891,25.03135,-0.000174,24.019331,-0.0077,1.377
8208.00,7.489433,25.03130,-0.000174,24.018298,-0.0078,1.377
8210.00,7.489360,25.03178,-0.000173,24.018149,-0.0077,1.376
8212.00,7.489750,25.03219,-0.000174,24.018628,-0.0077,1.376
8214.00,7.489420,25.03190,-0.000175,24.018245,-0.0077,1.376
8216.00,7.489119,25.03150,-0.000173,24.018829,-0.0077,1.377
8218.00,7.489202,25.03063,-0.000174,24.018194,-0.0077,1.377
8220.00,7.488606,25.03170,-0.000174,24.018261,-0.0077,1.377
8222.00,7.488225,25.03079,-0.000174,24.019093,-0.0077,1.377
8224.00,7.488031,25.03043,-0.000174,24.019101,-0.0077,1.377
8226.00,7.488274,25.03058,-0.000174,24.018956,-0.0077,1.377
8228.00,7.488659,25.03032,-0.000175,24.018883,-0.0077,1.377
8230.00,7.489392,25.03037,-0.000174,24.018872,-0.0077,1.377
8232.00,7.489485,25.03037,-0.000174,24.018727,-0.0077,1.377
8234.00,7.489348,25.03015,-0.000173,24.018149,-0.0077,1.377
8236.00,7.488661,25.03109,-0.000175,24.018261,-0.0077,1.377
8238.00,7.488003,25.03122,-0.000174,24.019048,-0.0077,1.376
8240.00,7.488468,25.03103,-0.000174,24.018925,-0.0077,1.376
8242.00,7.489494,25.03025,-0.000175,24.018738,-0.0077,1.377
8244.00,7.488917,25.02977,-0.000174,24.018722,-0.0077,1.377
8246.00,7.488151,25.02937,-0.000173,24.018664,-0.0077,1.377
8248.00,7.487752,25.02988,-0.000173,24.018874,-0.0077,1.377
8250.00,7.488165,25.03013,-0.000173,24.018762,-0.0077,1.377
8252.00,7.489468,25.03028,-0.000173,24.019066,-0.0077,1.376
8254.00,7.489341,25.03051,-0.000174,24.018479,-0.0077,1.377
8256.00,7.488773,25.03051,-0.000174,24.019240,-0.0077,1.377
8258.00,7.488109,25.03090,-0.000174,24.019037,-0.0077,1.377
8260.00,7.487920,25.03134,-0.000174,24.019077,-0.0077,1.377
8262.00,7.488668,25.03112,-0.000174,24.018912,-0.0077,1.377
8264.00,7.488497,25.03078,-0.000175,24.018138,-0.0077,1.377
8266.00,7.487710,25.03146,-0.000173,24.018725,-0.0077,1.376
8268.00,7.488160,25.03063,-0.000173,24.018805,-0.0077,1.376
8270.00,7.488718,25.03113,-0.000172,24.019050,-0.0077,1.376
8272.00,7.488772,25.03104,-0.000172,24.019179,-0.0077,1.377
8274.00,7.488171,25.03058,-0.000173,24.018834,-0.0077,1.377
8276.00,7.487838,25.03016,-0.000173,24.019021,-0.0077,1.377
8278.00,7.488348,25.03037,-0.000174,24.018454,-0.0077,1.377
8280.00,7.488111,25.03121,-0.000173,24.018555,-0.0077,1.376
8282.00,7.487898,25.03068,-0.000174,24.018561,-0.0077,1.377
8284.00,7.488609,25.03026,-0.000175,24.018954,-0.0078,1.377
8286.00,7.488271,25.03022,-0.000175,24.018869,-0.0077,1.377
8288.00,7.487616,25.03033,-0.000175,24.018967,-0.0077,1.377
8290.00,7.487944,25.03093,-0.000174,24.018490,-0.0077,1.376
8292.00,7.488305,25.03190,-0.000173,24.018954,-0.0077,1.376
8294.00,7.489000,25.03156,-0.000174,24.018745,-0.0077,1.377
8296.00,7.488479,25.03060,-0.000174,24.018952,-0.0077,1.377
8298.00,7.488879,25.03064,-0.000174,24.018811,-0.0078,1.376
8300.00,7.489496,25.03071,-0.000173,24.019081,-0.0077,1.377
8302.00,7.489077,25.03186,-0.000173,24.018332,-0.0077,1.377
8304.00,7.488851,25.03281,-0.000173,24.018939,-0.0077,1.376
8306.00,7.488362,25.03162,-0.000174,24.018591,-0.0077,1.377
8308.00,7.487941,25.03116,-0.000173,24.018999,-0.0077,1.377
8310.00,7.488451,25.03127,-0.000174,24.018582,-0.0077,1.377
8312.00,7.488024,25.03131,-0.000174,24.018069,-0.0078,1.376
8314.00,7.487199,25.03210,-0.000173,24.018510,-0.0078,1.377
8316.00,7.488024,25.03214,-0.000173,24.018147,-0.0077,1.377
8318.00,7.488422,25.03203,-0.000175,24.018234,-0.0077,1.376
8320.00,7.488613,25.03108,-0.000174,24.018624,-0.0077,1.377
8322.00,7.488726,25.03150,-0.000174,24.018956,-0.0077,1.377
8324.00,7.488823,25.03158,-0.000174,24.018820,-0.0077,1.377
8326.00,7.488899,25.03152,-0.000174,24.018501,-0.0077,1.377
8328.00,7.488821,25.03192,-0.000174,24.018582,-0.0078,1.377
8330.00,7.488580,25.03160,-0.000174,24.018483,-0.0077,1.376
8332.00,7.488438,25.03173,-0.000173,24.018932,-0.0077,1.377
8334.00,7.488586,25.03200,-0.000173,24.018473,-0.0078,1.377
8336.00,7.489283,25.03174,-0.000174,24.018604,-0.0077,1.377
8338.00,7.488807,25.03219,-0.000175,24.018541,-0.0077,1.377
8340.00,7.488109,25.03297,-0.000175,24.018691,-0.0078,1.376
8342.00,7.487820,25.03354,-0.000174,24.018530,-0.0077,1.377
8344.00,7.487849,25.03392,-0.000173,24.018604,-0.0077,1.377
8346.00,7.488020,25.03444,-0.000174,24.018488,-0.0077,1.377
8348.00,7.488538,25.03408,-0.000174,24.018390,-0.0077,1.377
8350.00,7.488256,25.03351,-0.000175,24.018388,-0.0077,1.377
8352.00,7.488048,25.03220,-0.000174,24.018609,-0.0077,1.377
8354.00,7.488971,25.03267,-0.000175,24.018403,-0.0077,1.377
8356.00,7.489361,25.03225,-0.000174,24.018497,-0.0077,1.376
8358.00,7.488677,25.03272,-0.000174,24.018559,-0.0078,1.376
8360.00,7.488391,25.03181,-0.000174,24.018347,-0.0078,1.377
8362.00,7.488484,25.03215,-0.000174,24.018200,-0.0077,1.376
8364.00,7.488262,25.03140,-0.000174,24.018580,-0.0078,1.376
8366.00,7.487977,25.03108,-0.000175,24.018421,-0.0077,1.377
8368.00,7.487153,25.03290,-0.000175,24.018086,-0.0077,1.376
8370.00,7.486572,25.03267,-0.000175,24.018642,-0.0077,1.377
8372.00,7.486960,25.03228,-0.000176,24.018234,-0.0077,1.378
8374.00,7.486993,25.03238,-0.000175,24.017955,-0.0077,1.378
8376.00,7.487382,25.03209,-0.000174,24.018466,-0.0077,1.377
8378.00,7.487623,25.03234,-0.000175,24.018332,-0.0078,1.376
8380.00,7.487443,25.03199,-0.000174,24.018956,-0.0078,1.376
8382.00,7.486870,25.03119,-0.000172,24.018669,-0.0078,1.377
8384.00,7.487471,25.03204,-0.000173,24.018076,-0.0078,1.377
8386.00,7.488115,25.03183,-0.000175,24.017545,-0.0078,1.377
8388.00,7.488618,25.03178,-0.000175,24.018633,-0.0077,1.377
8390.00,7.488060,25.03202,-0.000175,24.018551,-0.0077,1.377
8392.00,7.488130,25.03269,-0.000174,24.018334,-0.0077,1.377
8394.00,7.488540,25.03289,-0.000175,24.019070,-0.0077,1.377
8396.00,7.488426,25.03318,-0.000175,24.018421,-0.0077,1.377
8398.00,7.488314,25.03305,-0.000175,24.017685,-0.0078,1.377
8400.00,7.488787,25.03259,-0.000175,24.018098,-0.0078,1.377
8402.00,7.489274,25.03294,-0.000175,24.018354,-0.0077,1.376
@14,12.0000,24.0
8404.00,7.488930,25.03179,-0.000175,24.018024,-0.0078,1.376
8406.00,7.486985,25.03129,-0.000174,24.018176,-0.0078,1.377
8408.00,7.480090,25.03178,-0.000175,24.018076,-0.0078,1.376
8410.00,7.470974,25.03304,-0.000173,24.018655,-0.0077,1.376
8412.00,7.459929,25.03304,-0.000173,24.018684,-0.0078,1.376
8414.00,7.449175,25.03334,-0.000174,24.019122,-0.0077,1.376
8416.00,7.442156,25.03367,-0.000175,24.018417,-0.0078,1.376
8418.00,7.437031,25.03253,-0.000174,24.018437,-0.0078,1.377
8420.00,7.433579,25.03191,-0.000175,24.018325,-0.0078,1.378
8422.00,7.431103,25.03208,-0.000175,24.017968,-0.0077,1.378
8424.00,7.427691,25.03227,-0.000175,24.018767,-0.0077,1.378
8426.00,7.426560,25.03279,-0.000175,24.018205,-0.0077,1.378
8428.00,7.425489,25.03239,-0.000176,24.019106,-0.0077,1.378
8430.00,7.425452,25.03218,-0.000176,24.018954,-0.0077,1.378
8432.00,7.430625,25.03265,-0.000175,24.018816,-0.0077,1.379
8434.00,7.438421,25.03240,-0.000177,24.019003,-0.0077,1.379
8436.00,7.447804,25.03274,-0.000176,24.017984,-0.0077,1.378
8438.00,7.455560,25.03291,-0.000175,24.018519,-0.0077,1.378
8440.00,7.459768,25.03166,-0.000175,24.019126,-0.0078,1.378
8442.00,7.461254,25.03105,-0.000174,24.018765,-0.0077,1.377
8444.00,7.462790,25.03161,-0.000174,24.018531,-0.0077,1.377
8446.00,7.463771,25.03181,-0.000174,24.018970,-0.0077,1.377
8448.00,7.465248,25.03160,-0.000173,24.018854,-0.0077,1.377
8450.00,7.466454,25.03182,-0.000173,24.019084,-0.0077,1.378
8452.00,7.467493,25.03179,-0.000174,24.018943,-0.0077,1.377
8454.00,7.469385,25.03179,-0.000174,24.018822,-0.0077,1.377
8456.00,7.471635,25.03144,-0.000172,24.018771,-0.0077,1.377
8458.00,7.473380,25.03071,-0.000173,24.018484,-0.0077,1.377
8460.00,7.474286,25.03091,-0.000174,24.018751,-0.0077,1.376
8462.00,7.477211,25.03074,-0.000173,24.018736,-0.0077,1.377
8464.00,7.479233,25.03120,-0.000173,24.018727,-0.0077,1.376
8466.00,7.480749,25.03220,-0.000173,24.018633,-0.0077,1.377
8468.00,7.482793,25.03042,-0.000174,24.018307,-0.0077,1.377
8470.00,7.485327,25.03067,-0.000174,24.019142,-0.0078,1.377
8472.00,7.486928,25.03135,-0.000174,24.018711,-0.0078,1.377
8474.00,7.488456,25.03157,-0.000174,24.018515,-0.0077,1.377
8476.00,7.490432,25.03117,-0.000174,24.018841,-0.0078,1.377
8478.00,7.492613,25.03168,-0.000175,24.018939,-0.0078,1.377
8480.00,7.493482,25.03118,-0.000174,24.018602,-0.0077,1.376
8482.00,7.493891,25.03131,-0.000174,24.018521,-0.0077,1.377
8484.00,7.494004,25.03097,-0.000175,24.018164,-0.0078,1.377
8486.00,7.492974,25.03100,-0.000174,24.018744,-0.0077,1.377
8488.00,7.492693,25.03149,-0.000174,24.018981,-0.0077,1.377
8490.00,7.491941,25.03163,-0.000174,24.019344,-0.0078,1.377
8492.00,7.491547,25.03090,-0.000174,24.018774,-0.0077,1.377
8494.00,7.491474,25.03127,-0.000174,24.018325,-0.0077,1.377
8496.00,7.491274,25.03079,-0.000174,24.018245,-0.0078,1.377
8498.00,7.490690,25.03123,-0.000174,24.018247,-0.0077,1.377
8500.00,7.490275,25.03118,-0.000174,24.018256,-0.0077,1.377
8502.00,7.489653,25.03068,-0.000173,24.018577,-0.0077,1.376
8504.00,7.488901,25.03151,-0.000174,24.018725,-0.0077,1.377
8506.00,7.489242,25.03161,-0.000175,24.018631,-0.0077,1.377
8508.00,7.488906,25.03143,-0.000174,24.018967,-0.0077,1.376
8510.00,7.489371,25.03137,-0.000174,24.018773,-0.0077,1.376
8512.00,7.491038,25.03148,-0.000175,24.019280,-0.0077,1.377
8514.00,7.490110,25.03182,-0.000174,24.019023,-0.0078,1.376
8516.00,7.490420,25.03111,-0.000173,24.018483,-0.0077,1.377
8518.00,7.490788,25.03095,-0.000173,24.018854,-0.0077,1.377
8520.00,7.490975,25.02998,-0.000175,24.018896,-0.0077,1.377
8522.00,7.491054,25.03083,-0.000176,24.018715,-0.0077,1.377
8524.00,7.491152,25.03111,-0.000174,24.018372,-0.0077,1.376
8526.00,7.490124,25.03201,-0.000174,24.018948,-0.0077,1.377
8528.00,7.489197,25.03150,-0.000173,24.018321,-0.0077,1.376
8530.00,7.489939,25.03161,-0.000173,24.018408,-0.0077,1.377
8532.00,7.490425,25.03130,-0.000174,24.018546,-0.0078,1.377
8534.00,7.489116,25.03237,-0.000175,24.018450,-0.0077,1.377
8536.00,7.489245,25.03225,-0.000174,24.018731,-0.0077,1.377
8538.00,7.488401,25.03094,-0.000174,24.018053,-0.0077,1.376
8540.00,7.488536,25.03000,-0.000173,24.018591,-0.0078,1.376
8542.00,7.488635,25.02964,-0.000175,24.018887,-0.0077,1.377
8544.00,7.488383,25.03087,-0.000174,24.018609,-0.0077,1.377
8546.00,7.488038,25.03160,-0.000174,24.019055,-0.0077,1.376
8548.00,7.487133,25.03204,-0.000172,24.018526,-0.0077,1.376
8550.00,7.488073,25.03133,-0.000173,24.018735,-0.0077,1.376
8552.00,7.488418,25.03155,-0.000173,24.018716,-0.0078,1.377
8554.00,7.487564,25.03152,-0.000174,24.018841,-0.0077,1.377
8556.00,7.487327,25.03142,-0.000174,24.018700,-0.0077,1.376
8558.00,7.488146,25.03087,-0.000173,24.019269,-0.0077,1.376
8560.00,7.488944,25.03124,-0.000173,24.019121,-0.0077,1.376
8562.00,7.488833,25.03160,-0.000173,24.018780,-0.0077,1.376
8564.00,7.488219,25.03137,-0.000173,24.019275,-0.0077,1.376
8566.00,7.487762,25.03090,-0.000173,24.018791,-0.0077,1.376
8568.00,7.487416,25.03072,-0.000173,24.019316,-0.0077,1.377
8570.00,7.487530,25.03024,-0.000174,24.018430,-0.0077,1.376
8572.00,7.487413,25.03049,-0.000173,24.018722,-0.0077,1.377
8574.00,7.487496,25.02989,-0.000173,24.018910,-0.0077,1.376
8576.00,7.486800,25.03033,-0.000172,24.018767,-0.0077,1.377
8578.00,7.487015,25.03014,-0.000174,24.018570,-0.0077,1.376
8580.00,7.486187,25.03010,-0.000173,24.018749,-0.0077,1.377
8582.00,7.486177,25.03104,-0.000173,24.018901,-0.0077,1.377
8584.00,7.485594,25.03116,-0.000174,24.018615,-0.0077,1.376
8586.00,7.486036,25.03102,-0.000174,24.019335,-0.0077,1.376
8588.00,7.485952,25.03157,-0.000173,24.018593,-0.0077,1.376
8590.00,7.485917,25.03103,-0.000173,24.019055,-0.0077,1.376
8592.00,7.486172,25.03112,-0.000173,24.018281,-0.0077,1.376
8594.00,7.486846,25.03139,-0.000173,24.019150,-0.0077,1.376
8596.00,7.487218,25.03088,-0.000175,24.018087,-0.0077,1.376
8598.00,7.487083,25.03037,-0.000174,24.018793,-0.0077,1.377
8600.00,7.487034,25.03099,-0.000174,24.018515,-0.0077,1.376
8602.00,7.487125,25.03111,-0.000174,24.018825,-0.0077,1.376
8604.00,7.486468,25.03151,-0.000174,24.018209,-0.0078,1.377
8606.00,7.487041,25.03225,-0.000173,24.018671,-0.0077,1.376
8608.00,7.487260,25.03303,-0.000173,24.019228,-0.0077,1.377
8610.00,7.487243,25.03257,-0.000173,24.018760,-0.0077,1.376
8612.00,7.486809,25.03204,-0.000173,24.019010,-0.0077,1.376
8614.00,7.486821,25.03212,-0.000173,24.018954,-0.0077,1.376
8616.00,7.487180,25.03192,-0.000173,24.018711,-0.0077,1.376
8618.00,7.487379,25.03229,-0.000173,24.018983,-0.0077,1.376
8620.00,7.487468,25.03270,-0.000173,24.018252,-0.0077,1.377
8622.00,7.486657,25.03241,-0.000174,24.019005,-0.0077,1.377
8624.00,7.487030,25.03262,-0.000174,24.018675,-0.0077,1.377
8626.00,7.486472,25.03321,-0.000174,24.019061,-0.0077,1.377
8628.00,7.486273,25.03298,-0.000173,24.019231,-0.0077,1.376
8630.00,7.485890,25.03241,-0.000173,24.018584,-0.0077,1.376
8632.00,7.486237,25.03240,-0.000172,24.019396,-0.0077,1.376
8634.00,7.486502,25.03191,-0.000174,24.019211,-0.0077,1.376
8636.00,7.486318,25.03204,-0.000173,24.018901,-0.0077,1.376
8638.00,7.486298,25.03234,-0.000173,24.018974,-0.0077,1.376
8640.00,7.486735,25.03260,-0.000174,24.019231,-0.0077,1.377
8642.00,7.487438,25.03243,-0.000174,24.019095,-0.0077,1.377
8644.00,7.486186,25.03274,-0.000173,24.020081,-0.0077,1.376
8646.00,7.485619,25.03224,-0.000174,24.018987,-0.0077,1.376
8648.00,7.486584,25.03157,-0.000174,24.018649,-0.0077,1.376
8650.00,7.485999,25.03292,-0.000173,24.019393,-0.0077,1.377
8652.00,7.485177,25.03283,-0.000173,24.018802,-0.0077,1.376
8654.00,7.485886,25.03280,-0.000172,24.019719,-0.0077,1.376
8656.00,7.486864,25.03292,-0.000172,24.019668,-0.0077,1.376
8658.00,7.486498,25.03230,-0.000172,24.019135,-0.0077,1.377
8660.00,7.485653,25.03223,-0.000173,24.018787,-0.0077,1.376
8662.00,7.486062,25.03236,-0.000172,24.019438,-0.0077,1.376
8664.00,7.485975,25.03221,-0.000174,24.019325,-0.0077,1.376
8666.00,7.486004,25.03174,-0.000174,24.019353,-0.0077,1.377
8668.00,7.485786,25.03187,-0.000173,24.018582,-0.0077,1.376
8670.00,7.486376,25.03237,-0.000172,24.019162,-0.0077,1.376
8672.00,7.486220,25.03187,-0.000173,24.019153,-0.0078,1.377
8674.00,7.486580,25.03147,-0.000175,24.019396,-0.0077,1.376
8676.00,7.487050,25.03171,-0.000173,24.018938,-0.0077,1.377
8678.00,7.487174,25.03137,-0.000174,24.019202,-0.0077,1.377
8680.00,7.487231,25.03240,-0.000174,24.018919,-0.0077,1.377
8682.00,7.487892,25.03354,-0.000174,24.018798,-0.0077,1.376
8684.00,7.488277,25.03396,-0.000173,24.018350,-0.0077,1.376
8686.00,7.487744,25.03317,-0.000172,24.018651,-0.0077,1.376
8688.00,7.486619,25.03327,-0.000174,24.018452,-0.0077,1.377
8690.00,7.485563,25.03286,-0.000173,24.018383,-0.0077,1.376
8692.00,7.486129,25.03268,-0.000173,24.018646,-0.0077,1.377
8694.00,7.486287,25.03211,-0.000174,24.018731,-0.0078,1.377
8696.00,7.486500,25.03174,-0.000173,24.019039,-0.0077,1.376
8698.00,7.486689,25.03226,-0.000173,24.018967,-0.0077,1.376
8700.00,7.486975,25.03249,-0.000173,24.019055,-0.0077,1.377
8702.00,7.486537,25.03317,-0.000174,24.019229,-0.0077,1.377
8704.00,7.486841,25.03301,-0.000172,24.018910,-0.0077,1.376
8706.00,7.487427,25.03285,-0.000173,24.018606,-0.0077,1.377
8708.00,7.486855,25.03271,-0.000174,24.018533,-0.0077,1.377
8710.00,7.486535,25.03271,-0.000172,24.018783,-0.0077,1.376
8712.00,7.486998,25.03289,-0.000173,24.019510,-0.0077,1.377
8714.00,7.487277,25.03302,-0.000173,24.019128,-0.0077,1.376
8716.00,7.487392,25.03251,-0.000172,24.019244,-0.0077,1.377
8718.00,7.487223,25.03269,-0.000173,24.019075,-0.0077,1.377
8720.00,7.485760,25.03207,-0.000173,24.019364,-0.0077,1.377
8722.00,7.484632,25.03230,-0.000173,24.018646,-0.0077,1.376
8724.00,7.485184,25.03272,-0.000173,24.018851,-0.0077,1.376
8726.00,7.484981,25.03242,-0.000174,24.019039,-0.0077,1.377
8728.00,7.485634,25.03242,-0.000172,24.019066,-0.0077,1.376
8730.00,7.485955,25.03248,-0.000173,24.018595,-0.0077,1.376
8732.00,7.486125,25.03198,-0.000174,24.019179,-0.0077,1.376
8734.00,7.486034,25.03271,-0.000173,24.019264,-0.0077,1.377
8736.00,7.485289,25.03320,-0.000173,24.019244,-0.0077,1.376
8738.00,7.484844,25.03272,-0.000174,24.018756,-0.0077,1.377
8740.00,7.484928,25.03290,-0.000174,24.019572,-0.0077,1.377
8742.00,7.485320,25.03276,-0.000175,24.018983,-0.0078,1.377
8744.00,7.485927,25.03332,-0.000174,24.018584,-0.0077,1.377
8746.00,7.485840,25.03313,-0.000174,24.018776,-0.0077,1.377
8748.00,7.486199,25.03285,-0.000174,24.018818,-0.0077,1.376
8750.00,7.486238,25.03267,-0.000173,24.018800,-0.0077,1.377
8752.00,7.487094,25.03220,-0.000173,24.018406,-0.0077,1.376
8754.00,7.486864,25.03293,-0.000174,24.018981,-0.0077,1.377
8756.00,7.485925,25.03217,-0.000173,24.018473,-0.0077,1.376
8758.00,7.486143,25.03197,-0.000174,24.018706,-0.0077,1.377
8760.00,7.485648,25.03261,-0.000174,24.019177,-0.0077,1.376
8762.00,7.485679,25.03278,-0.000172,24.018979,-0.0077,1.376
8764.00,7.485452,25.03171,-0.000174,24.018753,-0.0077,1.377
8766.00,7.486194,25.03178,-0.000174,24.019541,-0.0077,1.376
8768.00,7.485861,25.03231,-0.000173,24.018706,-0.0077,1.377
8770.00,7.486388,25.03180,-0.000173,24.019014,-0.0077,1.376
8772.00,7.486461,25.03138,-0.000173,24.018588,-0.0077,1.376
8774.00,7.485855,25.03196,-0.000173,24.018956,-0.0077,1.376
8776.00,7.485412,25.03161,-0.000174,24.018950,-0.0077,1.376
8778.00,7.485624,25.03193,-0.000173,24.018392,-0.0077,1.376
8780.00,7.485593,25.03230,-0.000172,24.018653,-0.0077,1.376
8782.00,7.485522,25.03113,-0.000172,24.019262,-0.0077,1.377
8784.00,7.484214,25.03064,-0.000174,24.019438,-0.0077,1.377
8786.00,7.484282,25.03130,-0.000173,24.018421,-0.0077,1.376
8788.00,7.484485,25.03144,-0.000173,24.018943,-0.0077,1.376
8790.00,7.484613,25.03170,-0.000173,24.018664,-0.0077,1.376
8792.00,7.484485,25.03196,-0.000172,24.018867,-0.0077,1.376
8794.00,7.485124,25.03169,-0.000173,24.019137,-0.0077,1.376
8796.00,7.485760,25.03101,-0.000173,24.018348,-0.0077,1.376
8798.00,7.484971,25.03101,-0.000173,24.019264,-0.0077,1.376
8800.00,7.484973,25.03095,-0.000173,24.019289,-0.0077,1.377
8802.00,7.485830,25.03089,-0.000173,24.019204,-0.0077,1.376
8804.00,7.485911,25.03127,-0.000174,24.018590,-0.0077,1.376
8806.00,7.485605,25.03204,-0.000174,24.019021,-0.0077,1.377
8808.00,7.485748,25.03205,-0.000174,24.019719,-0.0077,1.377
8810.00,7.485886,25.03179,-0.000174,24.018836,-0.0077,1.377
8812.00,7.485963,25.03128,-0.000175,24.018796,-0.0077,1.377
8814.00,7.485355,25.03206,-0.000175,24.019064,-0.0077,1.377
8816.00,7.485952,25.03237,-0.000173,24.018740,-0.0077,1.376
8818.00,7.486752,25.03213,-0.000173,24.019014,-0.0077,1.376
8820.00,7.487227,25.03258,-0.000173,24.018825,-0.0077,1.376
8822.00,7.487015,25.03255,-0.000174,24.018626,-0.0078,1.376
8824.00,7.486094,25.03242,-0.000174,24.019182,-0.0077,1.377
8826.00,7.485813,25.03296,-0.000173,24.018778,-0.0077,1.377
8828.00,7.486355,25.03175,-0.000174,24.018789,-0.0077,1.377
8830.00,7.486092,25.03187,-0.000174,24.018939,-0.0077,1.376
8832.00,7.485656,25.03272,-0.000173,24.018827,-0.0077,1.376
8834.00,7.485475,25.03208,-0.000173,24.019418,-0.0077,1.376
8836.00,7.485373,25.03079,-0.000174,24.019061,-0.0077,1.377
8838.00,7.485908,25.03130,-0.000174,24.019101,-0.0077,1.377
8840.00,7.485404,25.03258,-0.000174,24.019572,-0.0078,1.377
8842.00,7.485072,25.03309,-0.000174,24.018910,-0.0078,1.376
8844.00,7.484574,25.03193,-0.000173,24.018825,-0.0077,1.376
8846.00,7.484751,25.03186,-0.000173,24.018979,-0.0077,1.376
8848.00,7.484637,25.03167,-0.000174,24.019003,-0.0077,1.377
8850.00,7.484786,25.03167,-0.000174,24.019135,-0.0077,1.376
8852.00,7.484420,25.03213,-0.000173,24.019309,-0.0077,1.377
8854.00,7.485061,25.03182,-0.000174,24.019427,-0.0077,1.376
8856.00,7.485810,25.03187,-0.000173,24.018950,-0.0077,1.376
8858.00,7.486202,25.03194,-0.000172,24.019461,-0.0077,1.376
8860.00,7.486387,25.03169,-0.000172,24.019171,-0.0077,1.376
8862.00,7.485495,25.03255,-0.000173,24.018887,-0.0077,1.376
8864.00,7.484668,25.03316,-0.000174,24.019164,-0.0077,1.377
8866.00,7.484892,25.03376,-0.000173,24.018783,-0.0077,1.376
8868.00,7.484721,25.03333,-0.000173,24.018921,-0.0077,1.376
8870.00,7.485205,25.03237,-0.000172,24.018653,-0.0077,1.376
8872.00,7.485940,25.03162,-0.000173,24.018590,-0.0077,1.376
8874.00,7.486066,25.03134,-0.000173,24.019246,-0.0077,1.376
8876.00,7.484849,25.03157,-0.000173,24.018961,-0.0077,1.376
8878.00,7.484770,25.03222,-0.000173,24.019376,-0.0077,1.377
8880.00,7.485537,25.03221,-0.000173,24.019344,-0.0077,1.376
8882.00,7.485340,25.03239,-0.000173,24.019090,-0.0077,1.377
8884.00,7.484793,25.03182,-0.000174,24.018747,-0.0077,1.376
8886.00,7.483930,25.03147,-0.000174,24.018678,-0.0077,1.376
8888.00,7.483482,25.03179,-0.000174,24.019115,-0.0077,1.377
8890.00,7.484263,25.03188,-0.000173,24.019545,-0.0077,1.376
8892.00,7.484565,25.03293,-0.000172,24.019737,-0.0077,1.376
8894.00,7.484158,25.03309,-0.000172,24.019217,-0.0077,1.376
8896.00,7.483998,25.03324,-0.000174,24.019034,-0.0077,1.376
8898.00,7.484333,25.03295,-0.000174,24.018957,-0.0077,1.377
8900.00,7.484579,25.03244,-0.000172,24.018890,-0.0077,1.377
8902.00,7.485085,25.03197,-0.000174,24.018977,-0.0077,1.376
8904.00,7.484873,25.03149,-0.000174,24.018878,-0.0077,1.376
8906.00,7.484907,25.03226,-0.000173,24.019035,-0.0077,1.377
8908.00,7.483789,25.03148,-0.000172,24.018785,-0.0077,1.377
8910.00,7.483752,25.03198,-0.000172,24.018359,-0.0078,1.376
8912.00,7.484656,25.03233,-0.000173,24.018861,-0.0077,1.376
8914.00,7.485007,25.03226,-0.000174,24.019409,-0.0077,1.376
8916.00,7.484752,25.03204,-0.000173,24.019318,-0.0077,1.376
8918.00,7.484575,25.03146,-0.000172,24.018798,-0.0078,1.377
8920.00,7.484459,25.03186,-0.000173,24.019886,-0.0077,1.376
8922.00,7.485171,25.03165,-0.000174,24.019574,-0.0077,1.376
8924.00,7.485648,25.03179,-0.000173,24.019153,-0.0077,1.376
8926.00,7.485117,25.03225,-0.000173,24.018928,-0.0077,1.376
8928.00,7.485878,25.03236,-0.000173,24.018878,-0.0077,1.377
8930.00,7.485008,25.03223,-0.000173,24.019300,-0.0077,1.376
8932.00,7.484660,25.03222,-0.000172,24.018901,-0.0077,1.376
8934.00,7.484876,25.03237,-0.000173,24.019008,-0.0077,1.377
8936.00,7.485333,25.03256,-0.000173,24.018901,-0.0077,1.376
8938.00,7.484759,25.03262,-0.000172,24.018852,-0.0077,1.376
8940.00,7.485228,25.03263,-0.000174,24.018693,-0.0077,1.377
8942.00,7.484632,25.03217,-0.000173,24.019066,-0.0077,1.376
8944.00,7.485004,25.03240,-0.000173,24.018144,-0.0077,1.376
8946.00,7.485501,25.03252,-0.000174,24.018976,-0.0077,1.376
8948.00,7.485026,25.03212,-0.000173,24.019019,-0.0077,1.376
8950.00,7.484629,25.03169,-0.000172,24.019306,-0.0077,1.376
8952.00,7.484446,25.03208,-0.000173,24.018789,-0.0077,1.376
8954.00,7.484274,25.03304,-0.000173,24.019188,-0.0077,1.377
8956.00,7.484498,25.03221,-0.000174,24.019229,-0.0077,1.376
8958.00,7.484624,25.03274,-0.000173,24.019829,-0.0077,1.377
8960.00,7.483910,25.03206,-0.000172,24.018860,-0.0077,1.376
8962.00,7.483745,25.03205,-0.000173,24.019228,-0.0077,1.376
8964.00,7.484195,25.03163,-0.000174,24.019476,-0.0077,1.377
8966.00,7.484502,25.03267,-0.000174,24.018678,-0.0077,1.376
8968.00,7.485232,25.03159,-0.000173,24.018702,-0.0077,1.376
8970.00,7.485464,25.03211,-0.000173,24.018967,-0.0077,1.376
8972.00,7.485146,25.03223,-0.000173,24.018791,-0.0077,1.376
8974.00,7.484611,25.03251,-0.000173,24.018956,-0.0077,1.376
8976.00,7.484136,25.03154,-0.000174,24.018997,-0.0077,1.376
8978.00,7.484138,25.03179,-0.000174,24.019282,-0.0077,1.376
8980.00,7.484134,25.03220,-0.000174,24.019601,-0.0077,1.376
8982.00,7.484330,25.03288,-0.000173,24.019567,-0.0077,1.376
8984.00,7.484149,25.03265,-0.000173,24.018758,-0.0077,1.376
8986.00,7.484712,25.03349,-0.000174,24.019974,-0.0077,1.377
8988.00,7.485087,25.03311,-0.000173,24.019804,-0.0077,1.376
8990.00,7.485285,25.03313,-0.000173,24.019474,-0.0077,1.377
8992.00,7.485746,25.03270,-0.000176,24.019315,-0.0077,1.377
8994.00,7.484874,25.03355,-0.000173,24.019277,-0.0077,1.376
8996.00,7.484863,25.03248,-0.000173,24.019012,-0.0077,1.376
8998.00,7.485890,25.03299,-0.000173,24.018586,-0.0077,1.377
9000.00,7.486100,25.03297,-0.000173,24.018086,-0.0077,1.377
9002.00,7.485685,25.03299,-0.000173,24.019229,-0.0077,1.376
@15,12.0000,24.0
9004.00,7.484145,25.03321,-0.000172,24.019092,-0.0077,1.376
9006.00,7.482551,25.03326,-0.000172,24.018827,-0.0077,1.376
9008.00,7.476148,25.03311,-0.000173,24.018938,-0.0077,1.376
9010.00,7.467742,25.03405,-0.000172,24.018785,-0.0077,1.375
9012.00,7.457164,25.03370,-0.000172,24.019142,-0.0077,1.375
9014.00,7.445991,25.03312,-0.000172,24.019235,-0.0077,1.375
9016.00,7.438838,25.03414,-0.000172,24.019197,-0.0077,1.376
9018.00,7.435707,25.03315,-0.000173,24.020170,-0.0076,1.377
9020.00,7.434033,25.03308,-0.000172,24.019219,-0.0077,1.377
9022.00,7.431873,25.03364,-0.000174,24.019799,-0.0077,1.378
9024.00,7.429287,25.03330,-0.000174,24.019304,-0.0077,1.377
9026.00,7.427454,25.03285,-0.000174,24.019592,-0.0077,1.378
9028.00,7.425384,25.03287,-0.000174,24.019516,-0.0077,1.378
9030.00,7.425107,25.03343,-0.000174,24.019313,-0.0077,1.378
9032.00,7.430341,25.03324,-0.000174,24.019681,-0.0077,1.378
9034.00,7.438085,25.03308,-0.000173,24.019325,-0.0077,1.378
9036.00,7.447802,25.03316,-0.000174,24.019291,-0.0077,1.379
9038.00,7.456281,25.03304,-0.000173,24.019434,-0.0077,1.379
9040.00,7.460694,25.03236,-0.000175,24.018905,-0.0076,1.378
9042.00,7.462020,25.03241,-0.000173,24.019150,-0.0077,1.377
9044.00,7.462983,25.03293,-0.000172,24.020121,-0.0077,1.376
9046.00,7.463739,25.03328,-0.000172,24.019913,-0.0077,1.376
9048.00,7.465908,25.03287,-0.000173,24.019684,-0.0077,1.377
9050.00,7.467843,25.03276,-0.000171,24.018899,-0.0077,1.376
9052.00,7.468908,25.03300,-0.000171,24.018947,-0.0077,1.376
9054.00,7.470601,25.03270,-0.000172,24.019735,-0.0077,1.376
9056.00,7.471505,25.03300,-0.000173,24.019507,-0.0077,1.377
9058.00,7.472759,25.03255,-0.000173,24.019231,-0.0077,1.376
9060.00,7.474664,25.03284,-0.000172,24.019732,-0.0077,1.377
9062.00,7.476762,25.03266,-0.000174,24.019545,-0.0076,1.377
9064.00,7.478089,25.03267,-0.000174,24.019460,-0.0077,1.377
9066.00,7.480169,25.03172,-0.000172,24.018733,-0.0077,1.376
9068.00,7.481705,25.03185,-0.000172,24.018260,-0.0077,1.376
9070.00,7.484774,25.03181,-0.000172,24.018789,-0.0077,1.376
9072.00,7.486853,25.03201,-0.000173,24.019393,-0.0077,1.377
9074.00,7.488986,25.03251,-0.000173,24.019037,-0.0077,1.377
9076.00,7.489787,25.03265,-0.000173,24.018782,-0.0077,1.377
9078.00,7.491276,25.03168,-0.000175,24.019592,-0.0077,1.377
9080.00,7.491813,25.03226,-0.000174,24.019550,-0.0077,1.376
9082.00,7.490973,25.03219,-0.000174,24.019264,-0.0077,1.376
9084.00,7.490559,25.03208,-0.000173,24.019003,-0.0077,1.377
9086.00,7.490464,25.03176,-0.000172,24.019367,-0.0077,1.376
9088.00,7.490748,25.03178,-0.000172,24.019282,-0.0077,1.376
9090.00,7.490649,25.03194,-0.000172,24.019795,-0.0077,1.377
9092.00,7.490145,25.03203,-0.000173,24.019188,-0.0077,1.377
9094.00,7.489859,25.03204,-0.000172,24.019121,-0.0077,1.376
9096.00,7.489171,25.03202,-0.000173,24.018930,-0.0077,1.377
9098.00,7.487760,25.03210,-0.000174,24.019436,-0.0077,1.376
9100.00,7.486711,25.03216,-0.000173,24.019362,-0.0077,1.376
9102.00,7.486232,25.03203,-0.000174,24.019124,-0.0077,1.377
9104.00,7.485928,25.03183,-0.000173,24.019333,-0.0077,1.376
9106.00,7.485549,25.03203,-0.000172,24.019625,-0.0077,1.376
9108.00,7.485872,25.03212,-0.000173,24.018533,-0.0077,1.377
9110.00,7.485736,25.03174,-0.000173,24.018280,-0.0077,1.376
9112.00,7.486222,25.03204,-0.000173,24.019686,-0.0077,1.376
9114.00,7.485821,25.03227,-0.000173,24.019209,-0.0077,1.376
9116.00,7.485867,25.03245,-0.000173,24.019099,-0.0077,1.377
9118.00,7.485656,25.03202,-0.000174,24.018977,-0.0077,1.376
9120.00,7.485830,25.03263,-0.000173,24.018504,-0.0077,1.376
9122.00,7.486484,25.03233,-0.000173,24.019547,-0.0077,1.377
9124.00,7.486564,25.03203,-0.000174,24.019208,-0.0077,1.377
9126.00,7.485491,25.03146,-0.000174,24.019001,-0.0077,1.376
9128.00,7.485553,25.03148,-0.000174,24.019325,-0.0077,1.376
9130.00,7.486279,25.03166,-0.000174,24.019887,-0.0077,1.376
9132.00,7.487312,25.03213,-0.000174,24.019179,-0.0077,1.376
9134.00,7.487310,25.03228,-0.000172,24.019246,-0.0077,1.376
9136.00,7.486323,25.03219,-0.000173,24.019664,-0.0077,1.376
9138.00,7.486000,25.03211,-0.000173,24.019195,-0.0077,1.376
9140.00,7.487317,25.03291,-0.000173,24.019161,-0.0077,1.376
9142.00,7.486920,25.03320,-0.000173,24.018325,-0.0077,1.377
9144.00,7.485919,25.03310,-0.000174,24.018506,-0.0077,1.377
9146.00,7.485723,25.03275,-0.000173,24.018889,-0.0077,1.376
9148.00,7.484589,25.03290,-0.000172,24.019180,-0.0077,1.376
9150.00,7.484173,25.03287,-0.000173,24.018869,-0.0077,1.376
9152.00,7.484733,25.03319,-0.000173,24.018776,-0.0077,1.376
9154.00,7.484627,25.03313,-0.000173,24.019005,-0.0077,1.377
9156.00,7.485108,25.03363,-0.000173,24.019193,-0.0077,1.376
9158.00,7.484581,25.03295,-0.000173,24.019228,-0.0077,1.377
9160.00,7.484125,25.03267,-0.000174,24.018965,-0.0077,1.376
9162.00,7.483727,25.03297,-0.000174,24.018486,-0.0077,1.377
9164.00,7.484665,25.03302,-0.000174,24.018660,-0.0077,1.377
9166.00,7.484442,25.03336,-0.000174,24.018635,-0.0077,1.376
9168.00,7.483578,25.03343,-0.000173,24.018771,-0.0077,1.377
9170.00,7.484021,25.03352,-0.000173,24.018651,-0.0077,1.376
9172.00,7.484503,25.03308,-0.000173,24.018724,-0.0077,1.376
9174.00,7.484913,25.03249,-0.000173,24.019077,-0.0077,1.377
9176.00,7.485593,25.03242,-0.000174,24.019117,-0.0077,1.376
9178.00,7.486089,25.03349,-0.000174,24.018988,-0.0077,1.377
9180.00,7.485584,25.03355,-0.000173,24.018756,-0.0077,1.377
9182.00,7.486047,25.03350,-0.000175,24.019425,-0.0077,1.376
9184.00,7.486404,25.03350,-0.000173,24.018979,-0.0077,1.376
9186.00,7.486588,25.03316,-0.000173,24.018497,-0.0077,1.377
9188.00,7.486566,25.03277,-0.000174,24.019110,-0.0077,1.376
9190.00,7.486429,25.03291,-0.000173,24.019039,-0.0077,1.376
9192.00,7.485900,25.03329,-0.000174,24.019054,-0.0078,1.376
9194.00,7.485292,25.03333,-0.000172,24.019313,-0.0077,1.376
9196.00,7.484552,25.03387,-0.000172,24.019342,-0.0077,1.376
9198.00,7.483955,25.03420,-0.000172,24.018914,-0.0077,1.377
9200.00,7.483789,25.03385,-0.000173,24.018367,-0.0077,1.376
9202.00,7.484010,25.03457,-0.000174,24.018657,-0.0077,1.377
9204.00,7.484212,25.03321,-0.000174,24.018455,-0.0077,1.377
9206.00,7.484055,25.03364,-0.000173,24.018870,-0.0077,1.376
9208.00,7.484072,25.03396,-0.000173,24.018889,-0.0077,1.376
9210.00,7.484545,25.03445,-0.000173,24.018658,-0.0077,1.376
9212.00,7.485293,25.03436,-0.000174,24.019195,-0.0077,1.377
9214.00,7.485472,25.03508,-0.000174,24.018613,-0.0077,1.377
9216.00,7.484922,25.03544,-0.000173,24.018965,-0.0077,1.377
9218.00,7.484856,25.03533,-0.000173,24.018961,-0.0077,1.376
9220.00,7.485145,25.03467,-0.000173,24.018880,-0.0077,1.376
9222.00,7.484746,25.03469,-0.000174,24.019209,-0.0077,1.376
9224.00,7.485059,25.03466,-0.000174,24.019173,-0.0077,1.377
9226.00,7.485229,25.03468,-0.000173,24.018976,-0.0077,1.376
9228.00,7.484700,25.03520,-0.000174,24.018930,-0.0077,1.376
9230.00,7.484579,25.03489,-0.000173,24.018943,-0.0077,1.376
9232.00,7.484236,25.03461,-0.000173,24.019394,-0.0077,1.376
9234.00,7.484119,25.03515,-0.000173,24.018954,-0.0078,1.376
9236.00,7.483619,25.03477,-0.000172,24.019191,-0.0077,1.377
9238.00,7.483119,25.03384,-0.000173,24.018836,-0.0077,1.377
9240.00,7.483017,25.03371,-0.000173,24.019588,-0.0077,1.377
9242.00,7.482646,25.03294,-0.000173,24.019104,-0.0077,1.377
9244.00,7.482013,25.03279,-0.000172,24.019121,-0.0077,1.376
9246.00,7.481856,25.03346,-0.000172,24.019761,-0.0077,1.376
9248.00,7.481662,25.03383,-0.000172,24.018751,-0.0077,1.377
9250.00,7.482100,25.03439,-0.000173,24.018914,-0.0076,1.377
9252.00,7.483203,25.03423,-0.000173,24.019349,-0.0077,1.377
9254.00,7.483228,25.03395,-0.000174,24.019010,-0.0077,1.377
9256.00,7.482339,25.03353,-0.000173,24.019561,-0.0077,1.377
9258.00,7.482136,25.03339,-0.000172,24.019764,-0.0077,1.376
9260.00,7.482302,25.03407,-0.000172,24.019329,-0.0077,1.376
9262.00,7.482656,25.03477,-0.000172,24.019043,-0.0077,1.377
9264.00,7.483517,25.03442,-0.000173,24.019655,-0.0077,1.376
9266.00,7.482935,25.03425,-0.000172,24.019081,-0.0077,1.376
9268.00,7.483081,25.03427,-0.000171,24.020060,-0.0077,1.377
9270.00,7.482776,25.03427,-0.000172,24.019751,-0.0076,1.376
9272.00,7.482825,25.03409,-0.000172,24.019296,-0.0077,1.376
9274.00,7.482944,25.03458,-0.000171,24.018689,-0.0076,1.376
9276.00,7.483579,25.03474,-0.000173,24.019271,-0.0077,1.376
9278.00,7.483857,25.03501,-0.000173,24.019057,-0.0077,1.376
9280.00,7.483378,25.03470,-0.000173,24.018490,-0.0077,1.376
9282.00,7.483815,25.03444,-0.000173,24.018847,-0.0077,1.376
9284.00,7.483310,25.03446,-0.000172,24.018959,-0.0077,1.377
9286.00,7.482477,25.03456,-0.000174,24.019420,-0.0077,1.377
9288.00,7.482262,25.03503,-0.000173,24.019003,-0.0077,1.376
9290.00,7.482118,25.03457,-0.000172,24.018745,-0.0077,1.376
9292.00,7.481952,25.03446,-0.000172,24.019338,-0.0077,1.376
9294.00,7.482625,25.03393,-0.000173,24.019347,-0.0077,1.376
9296.00,7.482843,25.03426,-0.000173,24.018747,-0.0078,1.376
9298.00,7.482860,25.03377,-0.000171,24.018767,-0.0077,1.376
9300.00,7.482420,25.03414,-0.000172,24.018764,-0.0077,1.377
9302.00,7.482635,25.03439,-0.000172,24.018341,-0.0077,1.376
9304.00,7.482270,25.03451,-0.000173,24.019469,-0.0077,1.377
9306.00,7.482712,25.03416,-0.000173,24.019052,-0.0077,1.377
9308.00,7.482545,25.03405,-0.000172,24.019690,-0.0077,1.376
9310.00,7.482694,25.03407,-0.000173,24.019282,-0.0077,1.376
9312.00,7.482841,25.03363,-0.000173,24.019199,-0.0077,1.376
9314.00,7.482784,25.03362,-0.000172,24.018798,-0.0077,1.377
9316.00,7.483408,25.03451,-0.000173,24.019171,-0.0077,1.377
9318.00,7.484020,25.03416,-0.000173,24.018990,-0.0077,1.376
9320.00,7.483248,25.03416,-0.000173,24.018936,-0.0077,1.376
9322.00,7.481813,25.03487,-0.000173,24.018783,-0.0077,1.376
9324.00,7.482709,25.03457,-0.000173,24.019144,-0.0077,1.377
9326.00,7.483688,25.03450,-0.000174,24.019634,-0.0077,1.377
9328.00,7.483714,25.03463,-0.000174,24.019632,-0.0077,1.376
9330.00,7.482860,25.03493,-0.000172,24.019155,-0.0077,1.376
9332.00,7.482756,25.03462,-0.000172,24.019543,-0.0077,1.376
9334.00,7.482881,25.03526,-0.000173,24.019539,-0.0077,1.376
9336.00,7.482614,25.03507,-0.000174,24.019074,-0.0077,1.377
9338.00,7.482416,25.03469,-0.000174,24.018825,-0.0077,1.377
9340.00,7.481410,25.03504,-0.000173,24.019077,-0.0077,1.376
9342.00,7.481230,25.03453,-0.000173,24.019093,-0.0077,1.376
9344.00,7.481986,25.03478,-0.000173,24.019175,-0.0077,1.376
9346.00,7.482410,25.03471,-0.000172,24.018145,-0.0077,1.377
9348.00,7.482304,25.03497,-0.000173,24.018619,-0.0077,1.377
9350.00,7.482319,25.03478,-0.000173,24.019344,-0.0077,1.376
9352.00,7.482703,25.03562,-0.000173,24.019333,-0.0077,1.377
9354.00,7.482983,25.03525,-0.000172,24.019115,-0.0077,1.377
9356.00,7.483548,25.03432,-0.000172,24.019180,-0.0077,1.376
9358.00,7.483738,25.03539,-0.000174,24.018892,-0.0077,1.377
9360.00,7.483338,25.03445,-0.000173,24.018193,-0.0077,1.377
9362.00,7.482731,25.03448,-0.000172,24.018756,-0.0077,1.376
9364.00,7.482974,25.03515,-0.000173,24.018281,-0.0077,1.376
9366.00,7.482546,25.03520,-0.000173,24.019275,-0.0077,1.376
9368.00,7.482422,25.03428,-0.000174,24.018990,-0.0077,1.377
9370.00,7.481962,25.03489,-0.000173,24.018914,-0.0077,1.376
9372.00,7.482074,25.03454,-0.000172,24.018803,-0.0077,1.377
9374.00,7.482126,25.03477,-0.000173,24.018667,-0.0077,1.377
9376.00,7.482204,25.03489,-0.000174,24.019588,-0.0077,1.376
9378.00,7.482386,25.03439,-0.000173,24.019193,-0.0077,1.376
9380.00,7.482936,25.03479,-0.000174,24.019037,-0.0077,1.376
9382.00,7.483275,25.03455,-0.000174,24.019425,-0.0077,1.377
9384.00,7.482335,25.03460,-0.000174,24.019200,-0.0077,1.376
9386.00,7.483026,25.03459,-0.000175,24.019113,-0.0077,1.376
9388.00,7.483263,25.03418,-0.000173,24.018805,-0.0077,1.376
9390.00,7.483003,25.03492,-0.000172,24.018609,-0.0077,1.376
9392.00,7.482936,25.03527,-0.000172,24.019043,-0.0077,1.377
9394.00,7.482562,25.03500,-0.000173,24.019001,-0.0077,1.377
9396.00,7.482444,25.03507,-0.000174,24.018773,-0.0077,1.376
9398.00,7.482529,25.03454,-0.000174,24.018394,-0.0077,1.376
9400.00,7.482079,25.03376,-0.000174,24.018985,-0.0077,1.376
9402.00,7.481156,25.03457,-0.000175,24.018564,-0.0077,1.377
9404.00,7.480940,25.03469,-0.000175,24.018811,-0.0077,1.376
9406.00,7.480857,25.03508,-0.000175,24.019248,-0.0077,1.377
9408.00,7.480752,25.03505,-0.000175,24.018798,-0.0077,1.377
9410.00,7.481192,25.03461,-0.000174,24.018582,-0.0077,1.376
9412.00,7.481168,25.03434,-0.000173,24.018386,-0.0078,1.376
9414.00,7.482061,25.03486,-0.000174,24.018410,-0.0077,1.376
9416.00,7.482885,25.03560,-0.000174,24.018564,-0.0077,1.377
9418.00,7.482920,25.03511,-0.000175,24.018356,-0.0078,1.376
9420.00,7.482471,25.03505,-0.000174,24.018260,-0.0078,1.376
9422.00,7.482757,25.03538,-0.000175,24.018319,-0.0077,1.377
9424.00,7.482229,25.03539,-0.000174,24.019054,-0.0077,1.376
9426.00,7.482667,25.03451,-0.000175,24.017944,-0.0077,1.376
9428.00,7.482681,25.03481,-0.000174,24.018492,-0.0078,1.376
9430.00,7.482853,25.03503,-0.000174,24.018678,-0.0078,1.377
9432.00,7.483020,25.03523,-0.000173,24.017910,-0.0078,1.377
9434.00,7.483024,25.03428,-0.000174,24.018880,-0.0077,1.377
9436.00,7.482866,25.03487,-0.000175,24.018916,-0.0078,1.376
9438.00,7.484207,25.03497,-0.000175,24.018707,-0.0078,1.377
9440.00,7.484886,25.03470,-0.000175,24.018965,-0.0077,1.377
9442.00,7.484727,25.03562,-0.000175,24.018811,-0.0078,1.376
9444.00,7.483809,25.03498,-0.000175,24.019159,-0.0077,1.376
9446.00,7.483643,25.03370,-0.000174,24.018539,-0.0077,1.376
9448.00,7.484071,25.03430,-0.000174,24.018950,-0.0078,1.377
9450.00,7.483965,25.03451,-0.000174,24.018363,-0.0077,1.377
9452.00,7.484259,25.03374,-0.000175,24.018501,-0.0077,1.377
9454.00,7.484266,25.03358,-0.000174,24.018245,-0.0077,1.376
9456.00,7.484040,25.03340,-0.000174,24.019153,-0.0077,1.376
9458.00,7.483610,25.03340,-0.000175,24.018370,-0.0077,1.376
9460.00,7.482280,25.03278,-0.000173,24.018223,-0.0077,1.377
9462.00,7.481602,25.03393,-0.000175,24.018673,-0.0077,1.377
9464.00,7.482036,25.03341,-0.000174,24.018849,-0.0077,1.377
9466.00,7.481525,25.03371,-0.000174,24.019126,-0.0077,1.376
9468.00,7.481753,25.03306,-0.000173,24.017895,-0.0077,1.376
9470.00,7.482410,25.03367,-0.000174,24.018399,-0.0077,1.376
9472.00,7.481969,25.03433,-0.000174,24.018619,-0.0077,1.377
9474.00,7.481469,25.03394,-0.000174,24.018827,-0.0077,1.376
9476.00,7.482266,25.03326,-0.000174,24.018526,-0.0077,1.376
9478.00,7.482435,25.03346,-0.000175,24.018992,-0.0077,1.376
9480.00,7.481291,25.03398,-0.000174,24.018664,-0.0077,1.376
9482.00,7.481104,25.03490,-0.000174,24.018374,-0.0077,1.376
9484.00,7.481504,25.03411,-0.000174,24.018091,-0.0077,1.376
9486.00,7.481203,25.03422,-0.000174,24.018497,-0.0077,1.377
9488.00,7.481299,25.03451,-0.000174,24.018691,-0.0077,1.376
9490.00,7.481679,25.03394,-0.000175,24.018566,-0.0077,1.376
9492.00,7.482258,25.03322,-0.000174,24.018673,-0.0077,1.376
9494.00,7.481492,25.03323,-0.000175,24.018495,-0.0077,1.377
9496.00,7.480984,25.03330,-0.000174,24.018880,-0.0077,1.377
9498.00,7.481760,25.03337,-0.000174,24.018499,-0.0077,1.377
9500.00,7.481666,25.03383,-0.000174,24.018566,-0.0078,1.377
9502.00,7.481729,25.03367,-0.000175,24.017921,-0.0078,1.376
9504.00,7.481548,25.03321,-0.000175,24.018104,-0.0077,1.376
9506.00,7.482530,25.03327,-0.000175,24.018695,-0.0077,1.376
9508.00,7.482562,25.03381,-0.000174,24.018298,-0.0078,1.377
9510.00,7.481852,25.03366,-0.000173,24.018463,-0.0078,1.377
9512.00,7.481785,25.03333,-0.000174,24.019244,-0.0077,1.376
9514.00,7.481842,25.03384,-0.000174,24.018836,-0.0078,1.377
9516.00,7.481622,25.03474,-0.000174,24.018231,-0.0077,1.376
9518.00,7.481479,25.03375,-0.000174,24.018800,-0.0077,1.376
9520.00,7.481915,25.03451,-0.000174,24.018425,-0.0077,1.377
9522.00,7.481682,25.03425,-0.000175,24.018466,-0.0077,1.376
9524.00,7.482259,25.03439,-0.000175,24.018492,-0.0077,1.376
9526.00,7.483288,25.03452,-0.000175,24.018490,-0.0078,1.377
9528.00,7.483070,25.03423,-0.000174,24.018522,-0.0078,1.377
9530.00,7.483106,25.03422,-0.000174,24.018539,-0.0078,1.377
9532.00,7.483460,25.03490,-0.000175,24.018459,-0.0078,1.376
9534.00,7.482469,25.03488,-0.000174,24.018078,-0.0078,1.377
9536.00,7.482418,25.03493,-0.000174,24.018863,-0.0077,1.377
9538.00,7.482123,25.03538,-0.000175,24.018260,-0.0078,1.376
9540.00,7.482435,25.03445,-0.000175,24.018727,-0.0077,1.377
9542.00,7.482272,25.03434,-0.000174,24.018782,-0.0078,1.376
9544.00,7.482500,25.03421,-0.000175,24.018194,-0.0077,1.377
9546.00,7.483346,25.03371,-0.000174,24.018414,-0.0077,1.376
9548.00,7.483075,25.03335,-0.000174,24.018283,-0.0077,1.376
9550.00,7.482223,25.03323,-0.000175,24.018165,-0.0077,1.376
9552.00,7.482320,25.03335,-0.000174,24.017919,-0.0078,1.377
9554.00,7.481761,25.03393,-0.000175,24.018202,-0.0077,1.376
9556.00,7.481265,25.03381,-0.000174,24.018504,-0.0078,1.376
9558.00,7.481368,25.03392,-0.000173,24.018008,-0.0078,1.376
9560.00,7.482386,25.03424,-0.000174,24.018675,-0.0078,1.376
9562.00,7.482073,25.03434,-0.000173,24.018238,-0.0078,1.376
9564.00,7.481334,25.03374,-0.000173,24.018967,-0.0078,1.376
9566.00,7.481899,25.03408,-0.000174,24.018979,-0.0077,1.377
9568.00,7.481880,25.03289,-0.000173,24.018468,-0.0078,1.377
9570.00,7.482676,25.03191,-0.000175,24.018425,-0.0078,1.377
9572.00,7.482339,25.03270,-0.000174,24.018390,-0.0077,1.376
9574.00,7.481626,25.03202,-0.000174,24.018292,-0.0077,1.376
9576.00,7.481688,25.03188,-0.000174,24.018187,-0.0077,1.376
9578.00,7.482154,25.03144,-0.000174,24.018803,-0.0078,1.376
9580.00,7.482232,25.03214,-0.000174,24.018615,-0.0078,1.377
9582.00,7.482088,25.03249,-0.000174,24.018655,-0.0077,1.377
9584.00,7.481909,25.03308,-0.000175,24.018812,-0.0077,1.377
9586.00,7.481573,25.03291,-0.000175,24.017953,-0.0077,1.377
9588.00,7.482746,25.03339,-0.000174,24.017995,-0.0078,1.377
9590.00,7.482557,25.03307,-0.000175,24.018615,-0.0078,1.376
9592.00,7.482605,25.03284,-0.000174,24.018473,-0.0078,1.376
9594.00,7.482765,25.03233,-0.000174,24.018805,-0.0078,1.376
9596.00,7.481648,25.03201,-0.000173,24.018236,-0.0077,1.376
9598.00,7.481978,25.03233,-0.000174,24.018051,-0.0077,1.377
9600.00,7.483543,25.03291,-0.000174,24.017805,-0.0077,1.376
9602.00,7.483160,25.03244,-0.000173,24.018135,-0.0077,1.376
9604.00,7.482590,25.03281,-0.000175,24.018651,-0.0077,1.376
@16,12.0000,24.0
9606.00,7.480824,25.03259,-0.000175,24.018602,-0.0078,1.376
9608.00,7.473858,25.03272,-0.000174,24.018095,-0.0077,1.376
9610.00,7.464967,25.03188,-0.000173,24.018029,-0.0078,1.375
9612.00,7.454446,25.03140,-0.000173,24.018773,-0.0077,1.375
9614.00,7.444040,25.03209,-0.000174,24.018528,-0.0077,1.376
9616.00,7.436913,25.03233,-0.000174,24.018385,-0.0077,1.376
9618.00,7.432154,25.03274,-0.000175,24.018370,-0.0078,1.377
9620.00,7.430018,25.03205,-0.000176,24.017893,-0.0078,1.377
9622.00,7.429029,25.03188,-0.000175,24.018272,-0.0078,1.376
9624.00,7.427863,25.03212,-0.000175,24.018976,-0.0078,1.377
9626.00,7.425003,25.03244,-0.000175,24.018851,-0.0078,1.377
9628.00,7.422112,25.03219,-0.000175,24.018222,-0.0078,1.378
9630.00,7.421923,25.03175,-0.000176,24.018642,-0.0078,1.378
9632.00,7.427087,25.03137,-0.000176,24.018454,-0.0077,1.377
9634.00,7.434376,25.03155,-0.000175,24.018687,-0.0077,1.378
9636.00,7.443397,25.03150,-0.000175,24.018528,-0.0078,1.379
9638.00,7.451637,25.03152,-0.000175,24.018825,-0.0077,1.378
9640.00,7.456910,25.03153,-0.000175,24.018706,-0.0077,1.378
9642.00,7.459660,25.03065,-0.000174,24.017917,-0.0077,1.377
9644.00,7.461153,25.03105,-0.000173,24.018290,-0.0078,1.376
9646.00,7.461473,25.03124,-0.000173,24.018840,-0.0078,1.376
9648.00,7.463160,25.03143,-0.000173,24.018539,-0.0078,1.376
9650.00,7.464765,25.03193,-0.000173,24.019206,-0.0077,1.376
9652.00,7.466803,25.03214,-0.000173,24.018729,-0.0077,1.376
9654.00,7.467824,25.03223,-0.000173,24.018791,-0.0077,1.377
9656.00,7.469468,25.03229,-0.000173,24.019144,-0.0077,1.376
9658.00,7.471223,25.03254,-0.000172,24.018918,-0.0077,1.376
9660.00,7.472499,25.03153,-0.000173,24.018310,-0.0077,1.376
9662.00,7.474154,25.03217,-0.000174,24.018372,-0.0077,1.376
9664.00,7.476207,25.03206,-0.000174,24.018499,-0.0077,1.377
9666.00,7.477922,25.03264,-0.000174,24.018575,-0.0078,1.376
9668.00,7.480312,25.03259,-0.000173,24.018575,-0.0077,1.376
9670.00,7.482049,25.03158,-0.000174,24.018548,-0.0077,1.377
9672.00,7.483964,25.03157,-0.000174,24.018430,-0.0077,1.376
9674.00,7.485809,25.03229,-0.000174,24.018749,-0.0077,1.376
9676.00,7.486158,25.03185,-0.000175,24.018501,-0.0077,1.377
9678.00,7.486644,25.03219,-0.000174,24.017875,-0.0077,1.376
9680.00,7.487069,25.03350,-0.000174,24.018718,-0.0077,1.376
9682.00,7.487098,25.03373,-0.000174,24.018939,-0.0077,1.376
9684.00,7.487324,25.03277,-0.000174,24.018522,-0.0077,1.377
9686.00,7.486544,25.03217,-0.000174,24.018691,-0.0077,1.376
9688.00,7.486658,25.03334,-0.000173,24.018771,-0.0078,1.376
9690.00,7.486192,25.03301,-0.000173,24.018992,-0.0077,1.376
9692.00,7.484888,25.03338,-0.000173,24.019063,-0.0077,1.376
9694.00,7.484790,25.03388,-0.000173,24.019275,-0.0077,1.376
9696.00,7.484095,25.03430,-0.000174,24.018298,-0.0077,1.376
9698.00,7.483457,25.03345,-0.000174,24.018548,-0.0077,1.377
9700.00,7.483092,25.03402,-0.000173,24.018827,-0.0077,1.377
9702.00,7.482421,25.03424,-0.000174,24.019153,-0.0077,1.377
9704.00,7.482160,25.03445,-0.000174,24.018243,-0.0078,1.376
9706.00,7.482110,25.03498,-0.000173,24.018783,-0.0078,1.376
9708.00,7.482582,25.03508,-0.000172,24.018936,-0.0078,1.376
9710.00,7.483141,25.03505,-0.000174,24.018919,-0.0077,1.376
9712.00,7.482826,25.03520,-0.000172,24.018579,-0.0077,1.377
9714.00,7.482689,25.03526,-0.000173,24.018716,-0.0077,1.377
9716.00,7.483548,25.03564,-0.000175,24.018916,-0.0077,1.377
9718.00,7.483637,25.03621,-0.000175,24.017989,-0.0077,1.377
9720.00,7.483109,25.03597,-0.000174,24.018437,-0.0077,1.376
9722.00,7.482996,25.03597,-0.000174,24.018867,-0.0077,1.376
9724.00,7.483819,25.03564,-0.000173,24.019228,-0.0077,1.376
9726.00,7.484313,25.03541,-0.000173,24.018912,-0.0077,1.376
9728.00,7.484152,25.03533,-0.000174,24.018513,-0.0077,1.377
9730.00,7.484136,25.03546,-0.000175,24.018867,-0.0077,1.377
9732.00,7.484007,25.03496,-0.000175,24.018062,-0.0078,1.376
9734.00,7.484204,25.03484,-0.000175,24.018524,-0.0077,1.376
9736.00,7.483704,25.03445,-0.000174,24.018637,-0.0078,1.377
9738.00,7.483981,25.03457,-0.000174,24.019001,-0.0077,1.376
9740.00,7.484354,25.03447,-0.000175,24.018372,-0.0077,1.376
9742.00,7.484333,25.03449,-0.000173,24.018671,-0.0077,1.376
9744.00,7.484604,25.03352,-0.000174,24.018232,-0.0077,1.377
9746.00,7.484364,25.03377,-0.000174,24.018785,-0.0077,1.376
9748.00,7.483261,25.03434,-0.000173,24.018747,-0.0077,1.376
9750.00,7.482482,25.03484,-0.000174,24.019014,-0.0077,1.376
9752.00,7.482527,25.03457,-0.000173,24.018731,-0.0077,1.376
9754.00,7.483240,25.03453,-0.000173,24.019010,-0.0077,1.377
9756.00,7.483775,25.03437,-0.000174,24.018934,-0.0077,1.376
9758.00,7.483506,25.03384,-0.000174,24.018805,-0.0077,1.376
9760.00,7.482870,25.03376,-0.000175,24.018831,-0.0077,1.377
9762.00,7.482389,25.03373,-0.000174,24.019347,-0.0077,1.376
9764.00,7.482966,25.03377,-0.000173,24.018314,-0.0077,1.377
9766.00,7.483240,25.03431,-0.000174,24.018328,-0.0077,1.377
9768.00,7.482990,25.03402,-0.000174,24.018356,-0.0077,1.376
9770.00,7.482775,25.03400,-0.000174,24.018677,-0.0077,1.376
9772.00,7.482323,25.03350,-0.000173,24.018847,-0.0077,1.377
9774.00,7.482940,25.03319,-0.000173,24.018557,-0.0077,1.377
9776.00,7.483309,25.03334,-0.000173,24.019342,-0.0077,1.376
9778.00,7.483467,25.03304,-0.000173,24.018907,-0.0077,1.376
9780.00,7.483414,25.03365,-0.000175,24.019064,-0.0077,1.377
9782.00,7.482599,25.03406,-0.000174,24.018662,-0.0077,1.377
9784.00,7.482784,25.03356,-0.000173,24.018640,-0.0077,1.376
9786.00,7.482698,25.03332,-0.000172,24.018930,-0.0077,1.376
9788.00,7.482787,25.03407,-0.000174,24.019166,-0.0077,1.376
9790.00,7.481508,25.03371,-0.000174,24.019420,-0.0077,1.376
9792.00,7.481005,25.03405,-0.000173,24.018990,-0.0077,1.377
9794.00,7.481350,25.03478,-0.000173,24.018624,-0.0077,1.377
9796.00,7.480453,25.03449,-0.000173,24.019249,-0.0077,1.377
9798.00,7.480168,25.03494,-0.000174,24.019244,-0.0077,1.377
9800.00,7.479605,25.03480,-0.000174,24.018981,-0.0077,1.376
9802.00,7.480503,25.03451,-0.000173,24.019229,-0.0077,1.377
9804.00,7.481840,25.03449,-0.000173,24.018749,-0.0077,1.376
9806.00,7.481068,25.03537,-0.000173,24.019032,-0.0077,1.377
9808.00,7.480427,25.03520,-0.000173,24.018539,-0.0077,1.377
9810.00,7.480430,25.03440,-0.000174,24.019249,-0.0077,1.376
9812.00,7.480882,25.03460,-0.000174,24.018327,-0.0077,1.376
9814.00,7.481004,25.03501,-0.000174,24.018856,-0.0077,1.376
9816.00,7.481535,25.03538,-0.000173,24.018798,-0.0077,1.376
9818.00,7.481692,25.03538,-0.000173,24.018613,-0.0077,1.376
9820.00,7.480938,25.03503,-0.000174,24.018889,-0.0077,1.377
9822.00,7.480302,25.03553,-0.000173,24.018843,-0.0077,1.377
9824.00,7.480827,25.03533,-0.000173,24.019251,-0.0077,1.376
9826.00,7.481178,25.03537,-0.000173,24.019436,-0.0077,1.376
9828.00,7.481401,25.03428,-0.000172,24.019074,-0.0077,1.377
9830.00,7.481726,25.03485,-0.000173,24.019474,-0.0077,1.376
9832.00,7.481773,25.03515,-0.000173,24.018466,-0.0077,1.376
9834.00,7.481801,25.03518,-0.000173,24.018887,-0.0077,1.376
9836.00,7.480985,25.03490,-0.000173,24.019362,-0.0077,1.376
9838.00,7.480904,25.03468,-0.000173,24.018858,-0.0077,1.376
9840.00,7.481030,25.03378,-0.000173,24.019200,-0.0077,1.377
9842.00,7.481234,25.03452,-0.000174,24.019249,-0.0077,1.377
9844.00,7.480612,25.03468,-0.000175,24.019539,-0.0077,1.376
9846.00,7.479961,25.03439,-0.000172,24.018673,-0.0077,1.376
9848.00,7.479925,25.03471,-0.000173,24.018791,-0.0077,1.376
9850.00,7.479637,25.03396,-0.000173,24.018720,-0.0077,1.376
9852.00,7.480203,25.03407,-0.000173,24.018695,-0.0077,1.377
9854.00,7.480214,25.03386,-0.000173,24.019449,-0.0077,1.377
9856.00,7.480690,25.03456,-0.000174,24.019077,-0.0077,1.376
9858.00,7.480064,25.03513,-0.000173,24.018361,-0.0077,1.376
9860.00,7.480078,25.03513,-0.000173,24.018570,-0.0077,1.376
9862.00,7.480781,25.03416,-0.000173,24.018513,-0.0077,1.377
9864.00,7.481288,25.03431,-0.000173,24.019211,-0.0077,1.377
9866.00,7.482087,25.03472,-0.000173,24.018638,-0.0077,1.377
9868.00,7.480858,25.03485,-0.000172,24.018657,-0.0077,1.376
9870.00,7.481039,25.03512,-0.000173,24.019032,-0.0077,1.377
9872.00,7.480820,25.03530,-0.000173,24.018903,-0.0077,1.376
9874.00,7.481067,25.03508,-0.000173,24.019262,-0.0077,1.376
9876.00,7.481076,25.03539,-0.000173,24.019206,-0.0077,1.376
9878.00,7.481717,25.03576,-0.000173,24.019097,-0.0077,1.376
9880.00,7.482605,25.03592,-0.000173,24.019574,-0.0077,1.377
9882.00,7.481949,25.03522,-0.000173,24.019601,-0.0077,1.377
9884.00,7.481309,25.03465,-0.000174,24.018836,-0.0077,1.376
9886.00,7.480989,25.03461,-0.000172,24.018827,-0.0077,1.377
9888.00,7.480397,25.03406,-0.000174,24.019008,-0.0077,1.377
9890.00,7.480153,25.03385,-0.000173,24.019445,-0.0077,1.376
9892.00,7.480370,25.03431,-0.000172,24.018836,-0.0077,1.376
9894.00,7.480888,25.03489,-0.000173,24.018575,-0.0077,1.376
9896.00,7.480239,25.03478,-0.000174,24.019329,-0.0077,1.376
9898.00,7.481156,25.03480,-0.000172,24.019244,-0.0077,1.376
9900.00,7.481712,25.03485,-0.000172,24.019432,-0.0077,1.376
9902.00,7.481546,25.03500,-0.000173,24.018774,-0.0077,1.376
9904.00,7.481027,25.03494,-0.000172,24.018537,-0.0077,1.376
9906.00,7.480603,25.03492,-0.000172,24.018990,-0.0077,1.376
9908.00,7.480533,25.03435,-0.000174,24.018965,-0.0077,1.377
9910.00,7.480402,25.03457,-0.000175,24.018767,-0.0077,1.377
9912.00,7.480457,25.03420,-0.000174,24.018629,-0.0077,1.377
9914.00,7.479914,25.03504,-0.000172,24.018566,-0.0077,1.377
9916.00,7.480300,25.03488,-0.000172,24.019492,-0.0077,1.377
9918.00,7.480437,25.03502,-0.000172,24.019311,-0.0077,1.376
9920.00,7.480654,25.03489,-0.000172,24.019322,-0.0077,1.377
9922.00,7.481253,25.03465,-0.000172,24.018881,-0.0077,1.377
9924.00,7.480806,25.03563,-0.000174,24.018941,-0.0077,1.377
9926.00,7.480335,25.03544,-0.000174,24.019354,-0.0077,1.376
9928.00,7.481073,25.03566,-0.000174,24.018865,-0.0077,1.376
9930.00,7.480763,25.03604,-0.000173,24.018914,-0.0077,1.377
9932.00,7.480625,25.03608,-0.000173,24.018782,-0.0077,1.377
9934.00,7.481124,25.03597,-0.000173,24.019041,-0.0077,1.377
9936.00,7.480009,25.03526,-0.000172,24.018910,-0.0077,1.377
9938.00,7.480153,25.03445,-0.000172,24.019616,-0.0077,1.376
9940.00,7.480139,25.03460,-0.000173,24.018798,-0.0077,1.376
9942.00,7.479513,25.03528,-0.000172,24.019458,-0.0077,1.377
9944.00,7.479987,25.03598,-0.000172,24.019001,-0.0077,1.376
9946.00,7.481292,25.03596,-0.000173,24.018869,-0.0077,1.377
9948.00,7.481350,25.03575,-0.000172,24.019487,-0.0077,1.377
9950.00,7.480521,25.03591,-0.000174,24.019043,-0.0077,1.376
9952.00,7.480095,25.03585,-0.000174,24.019645,-0.0077,1.376
9954.00,7.479900,25.03548,-0.000172,24.019173,-0.0077,1.376
9956.00,7.480178,25.03611,-0.000171,24.018941,-0.0077,1.376
9958.00,7.480348,25.03608,-0.000172,24.019681,-0.0077,1.376
9960.00,7.480682,25.03665,-0.000172,24.019824,-0.0077,1.376
9962.00,7.480776,25.03603,-0.000173,24.018992,-0.0077,1.376
9964.00,7.480525,25.03524,-0.000173,24.018711,-0.0077,1.376
9966.00,7.480569,25.03565,-0.000172,24.018245,-0.0077,1.377
9968.00,7.481012,25.03566,-0.000174,24.018874,-0.0077,1.377
9970.00,7.480514,25.03534,-0.000173,24.018234,-0.0077,1.376
9972.00,7.480336,25.03582,-0.000173,24.019008,-0.0077,1.377
9974.00,7.479820,25.03550,-0.000172,24.018774,-0.0077,1.376
9976.00,7.479525,25.03572,-0.000172,24.018880,-0.0077,1.376
9978.00,7.479133,25.03581,-0.000173,24.018867,-0.0077,1.377
9980.00,7.480031,25.03523,-0.000174,24.018392,-0.0077,1.376
9982.00,7.481365,25.03627,-0.000174,24.019059,-0.0077,1.376
9984.00,7.481486,25.03627,-0.000173,24.018874,-0.0077,1.376
9986.00,7.480897,25.03591,-0.000173,24.018990,-0.0077,1.376
9988.00,7.481287,25.03495,-0.000172,24.019476,-0.0077,1.376
9990.00,7.480951,25.03521,-0.000173,24.019233,-0.0077,1.376
9992.00,7.480064,25.03565,-0.000173,24.019296,-0.0077,1.376
9994.00,7.479252,25.03538,-0.000172,24.019170,-0.0077,1.377
9996.00,7.478987,25.03433,-0.000173,24.018861,-0.0077,1.376
9998.00,7.479400,25.03489,-0.000173,24.019168,-0.0077,1.377
10000.00,7.479581,25.03423,-0.000173,24.019257,-0.0077,1.376
10002.00,7.479695,25.03447,-0.000172,24.018811,-0.0077,1.375
10004.00,7.479724,25.03456,-0.000173,24.018709,-0.0077,1.376
10006.00,7.479532,25.03453,-0.000173,24.019476,-0.0077,1.376
10008.00,7.479260,25.03583,-0.000174,24.018985,-0.0077,1.377
10010.00,7.479401,25.03593,-0.000174,24.018736,-0.0077,1.376
10012.00,7.479857,25.03561,-0.000173,24.018990,-0.0077,1.376
10014.00,7.480177,25.03538,-0.000173,24.019443,-0.0077,1.377
10016.00,7.480596,25.03492,-0.000173,24.018880,-0.0077,1.376
10018.00,7.480594,25.03483,-0.000173,24.018622,-0.0077,1.376
10020.00,7.480275,25.03556,-0.000173,24.018600,-0.0077,1.377
10022.00,7.479380,25.03531,-0.000174,24.019253,-0.0077,1.377
10024.00,7.479336,25.03438,-0.000175,24.019188,-0.0077,1.376
10026.00,7.478597,25.03456,-0.000173,24.018767,-0.0077,1.376
10028.00,7.477940,25.03475,-0.000174,24.019235,-0.0077,1.376
10030.00,7.478227,25.03512,-0.000174,24.018867,-0.0077,1.376
10032.00,7.479250,25.03539,-0.000172,24.018693,-0.0077,1.376
10034.00,7.478254,25.03484,-0.000173,24.019202,-0.0077,1.376
10036.00,7.477458,25.03524,-0.000174,24.019351,-0.0077,1.376
10038.00,7.477504,25.03476,-0.000174,24.018747,-0.0077,1.376
10040.00,7.477323,25.03438,-0.000174,24.018787,-0.0077,1.376
10042.00,7.477161,25.03494,-0.000175,24.019186,-0.0077,1.376
10044.00,7.477687,25.03474,-0.000173,24.018905,-0.0077,1.376
10046.00,7.476817,25.03491,-0.000172,24.018740,-0.0077,1.376
10048.00,7.476682,25.03529,-0.000172,24.019191,-0.0077,1.376
10050.00,7.477613,25.03458,-0.000173,24.019347,-0.0077,1.376
10052.00,7.477210,25.03471,-0.000173,24.018783,-0.0077,1.376
10054.00,7.477173,25.03490,-0.000173,24.019362,-0.0077,1.376
10056.00,7.476751,25.03538,-0.000173,24.019938,-0.0077,1.376
10058.00,7.477551,25.03543,-0.000173,24.019093,-0.0077,1.376
10060.00,7.478681,25.03490,-0.000173,24.019150,-0.0077,1.376
10062.00,7.478525,25.03473,-0.000173,24.019079,-0.0077,1.376
10064.00,7.478605,25.03464,-0.000172,24.019117,-0.0077,1.376
10066.00,7.478267,25.03513,-0.000173,24.019460,-0.0077,1.377
10068.00,7.477317,25.03513,-0.000174,24.019162,-0.0077,1.377
10070.00,7.477591,25.03507,-0.000175,24.019070,-0.0077,1.377
10072.00,7.478114,25.03419,-0.000173,24.019231,-0.0077,1.376
10074.00,7.477414,25.03404,-0.000173,24.019077,-0.0077,1.376
10076.00,7.476652,25.03453,-0.000174,24.019153,-0.0077,1.377
10078.00,7.476948,25.03552,-0.000174,24.018782,-0.0077,1.375
10080.00,7.477147,25.03537,-0.000173,24.019048,-0.0077,1.376
10082.00,7.476812,25.03509,-0.000174,24.018907,-0.0077,1.377
10084.00,7.477205,25.03475,-0.000174,24.019371,-0.0077,1.377
10086.00,7.477745,25.03493,-0.000173,24.019200,-0.0077,1.376
10088.00,7.477674,25.03577,-0.000173,24.019222,-0.0077,1.376
10090.00,7.477819,25.03544,-0.000173,24.020067,-0.0077,1.376
10092.00,7.477320,25.03518,-0.000172,24.018840,-0.0077,1.377
10094.00,7.477792,25.03567,-0.000172,24.018811,-0.0077,1.376
10096.00,7.477990,25.03501,-0.000173,24.018376,-0.0077,1.376
10098.00,7.478183,25.03532,-0.000173,24.019005,-0.0077,1.376
10100.00,7.478133,25.03479,-0.000174,24.019782,-0.0077,1.376
10102.00,7.477084,25.03500,-0.000172,24.018916,-0.0077,1.376
10104.00,7.477535,25.03685,-0.000171,24.019320,-0.0077,1.376
10106.00,7.477929,25.03633,-0.000173,24.019021,-0.0077,1.376
10108.00,7.477583,25.03636,-0.000174,24.019277,-0.0077,1.376
10110.00,7.478012,25.03608,-0.000173,24.018910,-0.0076,1.376
10112.00,7.477093,25.03500,-0.000173,24.019458,-0.0077,1.376
10114.00,7.477745,25.03501,-0.000174,24.019376,-0.0077,1.376
10116.00,7.479160,25.03574,-0.000173,24.019469,-0.0077,1.376
10118.00,7.479927,25.03561,-0.000172,24.018550,-0.0077,1.375
10120.00,7.480754,25.03498,-0.000171,24.018747,-0.0077,1.376
10122.00,7.479888,25.03452,-0.000173,24.018370,-0.0077,1.377
10124.00,7.479798,25.03421,-0.000173,24.019001,-0.0077,1.376
10126.00,7.479779,25.03420,-0.000172,24.019293,-0.0077,1.376
10128.00,7.479341,25.03474,-0.000172,24.019322,-0.0077,1.376
10130.00,7.478332,25.03510,-0.000173,24.018749,-0.0077,1.377
10132.00,7.478781,25.03450,-0.000174,24.019173,-0.0077,1.376
10134.00,7.479476,25.03513,-0.000173,24.018711,-0.0077,1.376
10136.00,7.479019,25.03500,-0.000173,24.019434,-0.0077,1.376
10138.00,7.478545,25.03413,-0.000173,24.019046,-0.0077,1.376
10140.00,7.479088,25.03436,-0.000172,24.018825,-0.0077,1.376
10142.00,7.479997,25.03469,-0.000172,24.019264,-0.0076,1.377
10144.00,7.479941,25.03560,-0.000174,24.019420,-0.0077,1.377
10146.00,7.479971,25.03514,-0.000174,24.018990,-0.0077,1.376
10148.00,7.479662,25.03571,-0.000173,24.019001,-0.0077,1.376
10150.00,7.479426,25.03552,-0.000173,24.018724,-0.0077,1.376
10152.00,7.479624,25.03529,-0.000173,24.018731,-0.0077,1.376
10154.00,7.480024,25.03540,-0.000173,24.018825,-0.0077,1.376
10156.00,7.480041,25.03542,-0.000173,24.018996,-0.0077,1.376
10158.00,7.480350,25.03565,-0.000172,24.018524,-0.0077,1.377
10160.00,7.479937,25.03551,-0.000173,24.018722,-0.0077,1.376
10162.00,7.479338,25.03507,-0.000174,24.018628,-0.0077,1.377
10164.00,7.479664,25.03496,-0.000174,24.018463,-0.0077,1.376
10166.00,7.479891,25.03515,-0.000173,24.018642,-0.0077,1.376
10168.00,7.481907,25.03570,-0.000173,24.019043,-0.0077,1.376
10170.00,7.481693,25.03503,-0.000173,24.018814,-0.0077,1.376
10172.00,7.481555,25.03534,-0.000174,24.018887,-0.0077,1.377
10174.00,7.481552,25.03458,-0.000173,24.018979,-0.0077,1.376
10176.00,7.481756,25.03569,-0.000173,24.018461,-0.0077,1.376
10178.00,7.481704,25.03610,-0.000172,24.018836,-0.0077,1.376
10180.00,7.480979,25.03547,-0.000174,24.019208,-0.0077,1.376
10182.00,7.479992,25.03580,-0.000173,24.018783,-0.0077,1.376
10184.00,7.479531,25.03542,-0.000173,24.018825,-0.0077,1.377
10186.00,7.479639,25.03561,-0.000172,24.018461,-0.0077,1.376
10188.00,7.480027,25.03569,-0.000173,24.019137,-0.0077,1.376
10190.00,7.479996,25.03575,-0.000172,24.019344,-0.0077,1.376
10192.00,7.480210,25.03589,-0.000172,24.019331,-0.0077,1.376
10194.00,7.480384,25.03544,-0.000174,24.018780,-0.0077,1.377
10196.00,7.480584,25.03459,-0.000174,24.018870,-0.0078,1.376
10198.00,7.480081,25.03539,-0.000173,24.018702,-0.0077,1.376
10200.00,7.479043,25.03656,-0.000173,24.019014,-0.0077,1.376
10202.00,7.478136,25.03598,-0.000174,24.018546,-0.0077,1.376
10204.00,7.478042,25.03591,-0.000174,24.019374,-0.0077,1.376
@17,12.0000,24.0
10206.00,7.477085,25.03560,-0.000173,24.019474,-0.0077,1.376
10208.00,7.471455,25.03498,-0.000172,24.019106,-0.0077,1.376
10210.00,7.462683,25.03487,-0.000172,24.019182,-0.0077,1.375
10212.00,7.452605,25.03510,-0.000171,24.019282,-0.0077,1.375
10214.00,7.442281,25.03449,-0.000171,24.019431,-0.0077,1.376
10216.00,7.433815,25.03493,-0.000172,24.018604,-0.0077,1.377
10218.00,7.430264,25.03480,-0.000173,24.018379,-0.0077,1.376
10220.00,7.428445,25.03591,-0.000174,24.018475,-0.0077,1.377
10222.00,7.427631,25.03548,-0.000174,24.018965,-0.0077,1.377
10224.00,7.425794,25.03559,-0.000174,24.019431,-0.0077,1.377
10226.00,7.423886,25.03596,-0.000174,24.018620,-0.0077,1.377
10228.00,7.421496,25.03579,-0.000173,24.019028,-0.0077,1.377
10230.00,7.420183,25.03621,-0.000174,24.018878,-0.0077,1.378
10232.00,7.424448,25.03601,-0.000174,24.018599,-0.0077,1.378
10234.00,7.432089,25.03498,-0.000174,24.019039,-0.0077,1.378
10236.00,7.440840,25.03581,-0.000175,24.018309,-0.0077,1.378
10238.00,7.449624,25.03652,-0.000174,24.019371,-0.0076,1.378
10240.00,7.456237,25.03645,-0.000174,24.019367,-0.0076,1.378
10242.00,7.459064,25.03623,-0.000174,24.019668,-0.0077,1.377
10244.00,7.460424,25.03611,-0.000173,24.019278,-0.0077,1.377
10246.00,7.461161,25.03595,-0.000172,24.019079,-0.0077,1.376
10248.00,7.462025,25.03677,-0.000172,24.020509,-0.0076,1.376
10250.00,7.462492,25.03646,-0.000172,24.018820,-0.0077,1.376
10252.00,7.463969,25.03626,-0.000173,24.019277,-0.0077,1.377
10254.00,7.465502,25.03654,-0.000173,24.018932,-0.0077,1.377
10256.00,7.467448,25.03645,-0.000173,24.019083,-0.0077,1.376
10258.00,7.469285,25.03595,-0.000173,24.018883,-0.0077,1.376
10260.00,7.470614,25.03524,-0.000173,24.019324,-0.0077,1.377
10262.00,7.472940,25.03609,-0.000173,24.019750,-0.0077,1.376
10264.00,7.475034,25.03644,-0.000172,24.019112,-0.0077,1.376
10266.00,7.476383,25.03566,-0.000173,24.018950,-0.0077,1.376
10268.00,7.477725,25.03526,-0.000173,24.019019,-0.0077,1.377
10270.00,7.479271,25.03510,-0.000173,24.019592,-0.0077,1.376
10272.00,7.479542,25.03498,-0.000173,24.019525,-0.0077,1.376
10274.00,7.480494,25.03513,-0.000174,24.019043,-0.0077,1.376
10276.00,7.482393,25.03521,-0.000173,24.018928,-0.0077,1.376
10278.00,7.482926,25.03550,-0.000172,24.019184,-0.0077,1.376
10280.00,7.483412,25.03594,-0.000172,24.018907,-0.0077,1.376
10282.00,7.483180,25.03630,-0.000173,24.018858,-0.0077,1.377
10284.00,7.483127,25.03585,-0.000172,24.019345,-0.0077,1.376
10286.00,7.483283,25.03587,-0.000173,24.019374,-0.0077,1.376
10288.00,7.483222,25.03591,-0.000173,24.019139,-0.0077,1.376
10290.00,7.483103,25.03621,-0.000173,24.019059,-0.0077,1.376
10292.00,7.481820,25.03537,-0.000173,24.019142,-0.0077,1.376
10294.00,7.481182,25.03561,-0.000172,24.019208,-0.0077,1.377
10296.00,7.480971,25.03556,-0.000172,24.019536,-0.0077,1.376
10298.00,7.480238,25.03531,-0.000172,24.018686,-0.0077,1.376
10300.00,7.479521,25.03543,-0.000173,24.019420,-0.0077,1.376
10302.00,7.479971,25.03635,-0.000173,24.018624,-0.0077,1.377
10304.00,7.480098,25.03609,-0.000173,24.018290,-0.0077,1.377
10306.00,7.480663,25.03538,-0.000174,24.019257,-0.0077,1.377
10308.00,7.479764,25.03523,-0.000174,24.019664,-0.0077,1.377
10310.00,7.479578,25.03504,-0.000173,24.019490,-0.0077,1.377
10312.00,7.480392,25.03552,-0.000171,24.019269,-0.0076,1.376
10314.00,7.480674,25.03651,-0.000172,24.019302,-0.0077,1.376
10316.00,7.480428,25.03610,-0.000172,24.019064,-0.0077,1.376
10318.00,7.479678,25.03513,-0.000172,24.019255,-0.0077,1.377
10320.00,7.479633,25.03509,-0.000173,24.019124,-0.0077,1.377
10322.00,7.479720,25.03513,-0.000172,24.019655,-0.0077,1.376
10324.00,7.480802,25.03509,-0.000172,24.019592,-0.0077,1.376
10326.00,7.481206,25.03470,-0.000172,24.018874,-0.0077,1.376
10328.00,7.481243,25.03450,-0.000173,24.019151,-0.0077,1.376
10330.00,7.480775,25.03509,-0.000172,24.019316,-0.0077,1.376
10332.00,7.480049,25.03450,-0.000171,24.018856,-0.0077,1.376
10334.00,7.480135,25.03527,-0.000171,24.019318,-0.0077,1.377
10336.00,7.479504,25.03457,-0.000173,24.018754,-0.0077,1.377
10338.00,7.480316,25.03445,-0.000173,24.019599,-0.0077,1.377
10340.00,7.480762,25.03461,-0.000173,24.018901,-0.0077,1.376
10342.00,7.480730,25.03506,-0.000173,24.019193,-0.0077,1.376
10344.00,7.481819,25.03469,-0.000172,24.019443,-0.0077,1.376
10346.00,7.482362,25.03457,-0.000172,24.019674,-0.0077,1.376
10348.00,7.482374,25.03488,-0.000172,24.019521,-0.0077,1.376
10350.00,7.482035,25.03493,-0.000172,24.019133,-0.0077,1.376
10352.00,7.481355,25.03421,-0.000172,24.019177,-0.0077,1.376
10354.00,7.479236,25.03400,-0.000172,24.019380,-0.0076,1.376
10356.00,7.479761,25.03538,-0.000173,24.018747,-0.0077,1.377
10358.00,7.480123,25.03501,-0.000173,24.018425,-0.0077,1.377
10360.00,7.480215,25.03467,-0.000174,24.019012,-0.0077,1.377
10362.00,7.480145,25.03463,-0.000173,24.019191,-0.0077,1.376
10364.00,7.479125,25.03541,-0.000173,24.018849,-0.0077,1.376
10366.00,7.478993,25.03552,-0.000172,24.019494,-0.0077,1.376
10368.00,7.479377,25.03535,-0.000173,24.019532,-0.0077,1.376
10370.00,7.479348,25.03556,-0.000172,24.019396,-0.0077,1.376
10372.00,7.478639,25.03535,-0.000172,24.019262,-0.0077,1.377
10374.00,7.478892,25.03509,-0.000174,24.018725,-0.0077,1.376
10376.00,7.477928,25.03526,-0.000174,24.018642,-0.0077,1.377
10378.00,7.478369,25.03618,-0.000174,24.019249,-0.0077,1.376
10380.00,7.478111,25.03620,-0.000174,24.018874,-0.0077,1.376
10382.00,7.478326,25.03599,-0.000174,24.019101,-0.0077,1.376
10384.00,7.478749,25.03679,-0.000174,24.019220,-0.0077,1.376
10386.00,7.478876,25.03724,-0.000173,24.019104,-0.0077,1.376
10388.00,7.479093,25.03726,-0.000171,24.019264,-0.0077,1.377
10390.00,7.478772,25.03639,-0.000172,24.018865,-0.0077,1.377
10392.00,7.478461,25.03679,-0.000173,24.018573,-0.0077,1.376
10394.00,7.478642,25.03697,-0.000174,24.019244,-0.0077,1.376
10396.00,7.478440,25.03624,-0.000172,24.019674,-0.0077,1.376
10398.00,7.478015,25.03667,-0.000173,24.018858,-0.0077,1.376
10400.00,7.478724,25.03601,-0.000173,24.019460,-0.0077,1.376
10402.00,7.479123,25.03632,-0.000172,24.019516,-0.0077,1.376
10404.00,7.478761,25.03582,-0.000172,24.019213,-0.0077,1.376
10406.00,7.478592,25.03626,-0.000173,24.019606,-0.0077,1.376
10408.00,7.478489,25.03660,-0.000174,24.019741,-0.0077,1.377
10410.00,7.479146,25.03666,-0.000173,24.019474,-0.0077,1.377
10412.00,7.479806,25.03584,-0.000173,24.019327,-0.0077,1.377
10414.00,7.479823,25.03507,-0.000172,24.018832,-0.0077,1.376
10416.00,7.479628,25.03544,-0.000173,24.019403,-0.0077,1.376
10418.00,7.480240,25.03502,-0.000173,24.019057,-0.0077,1.377
10420.00,7.480523,25.03466,-0.000173,24.019150,-0.0077,1.377
10422.00,7.479387,25.03571,-0.000172,24.019574,-0.0077,1.376
10424.00,7.479402,25.03494,-0.000173,24.019530,-0.0077,1.376
10426.00,7.479712,25.03421,-0.000173,24.018633,-0.0077,1.376
10428.00,7.479771,25.03482,-0.000174,24.018802,-0.0077,1.376
10430.00,7.479327,25.03563,-0.000173,24.019059,-0.0077,1.376
10432.00,7.478978,25.03566,-0.000173,24.018590,-0.0077,1.376
10434.00,7.479792,25.03531,-0.000172,24.019289,-0.0077,1.376
10436.00,7.479868,25.03606,-0.000172,24.019779,-0.0077,1.376
10438.00,7.478588,25.03596,-0.000172,24.019345,-0.0077,1.376
10440.00,7.478147,25.03567,-0.000173,24.019489,-0.0077,1.377
10442.00,7.478538,25.03530,-0.000173,24.019697,-0.0076,1.377
10444.00,7.478336,25.03577,-0.000173,24.019697,-0.0077,1.377
10446.00,7.477577,25.03691,-0.000173,24.019182,-0.0077,1.376
10448.00,7.477807,25.03643,-0.000171,24.018716,-0.0077,1.376
10450.00,7.477944,25.03614,-0.000173,24.019307,-0.0077,1.376
10452.00,7.478126,25.03632,-0.000174,24.019209,-0.0077,1.377
10454.00,7.478201,25.03634,-0.000173,24.019518,-0.0077,1.376
10456.00,7.478918,25.03671,-0.000172,24.019574,-0.0077,1.376
10458.00,7.478672,25.03611,-0.000173,24.018921,-0.0077,1.377
10460.00,7.478341,25.03605,-0.000174,24.018919,-0.0077,1.376
10462.00,7.478239,25.03662,-0.000173,24.020040,-0.0077,1.376
10464.00,7.479062,25.03554,-0.000172,24.019594,-0.0077,1.376
10466.00,7.479339,25.03589,-0.000173,24.019483,-0.0077,1.377
10468.00,7.478921,25.03626,-0.000173,24.020116,-0.0077,1.376
10470.00,7.479492,25.03598,-0.000173,24.020009,-0.0077,1.377
10472.00,7.479474,25.03573,-0.000173,24.019211,-0.0077,1.377
10474.00,7.479377,25.03529,-0.000173,24.019088,-0.0077,1.377
10476.00,7.479058,25.03509,-0.000173,24.019632,-0.0077,1.377
10478.00,7.479065,25.03504,-0.000173,24.019318,-0.0077,1.377
10480.00,7.478673,25.03541,-0.000174,24.019385,-0.0077,1.376
10482.00,7.477893,25.03584,-0.000174,24.019409,-0.0077,1.376
10484.00,7.477779,25.03581,-0.000174,24.018950,-0.0077,1.377
10486.00,7.477845,25.03560,-0.000172,24.019525,-0.0077,1.377
10488.00,7.477806,25.03525,-0.000173,24.019708,-0.0076,1.376
10490.00,7.476974,25.03493,-0.000174,24.019360,-0.0077,1.377
10492.00,7.477523,25.03502,-0.000174,24.019219,-0.0077,1.376
10494.00,7.478609,25.03576,-0.000173,24.018689,-0.0077,1.376
10496.00,7.478758,25.03632,-0.000172,24.019121,-0.0077,1.377
10498.00,7.478243,25.03602,-0.000174,24.018919,-0.0077,1.377
10500.00,7.477648,25.03618,-0.000174,24.019034,-0.0077,1.376
10502.00,7.478024,25.03677,-0.000174,24.019380,-0.0077,1.377
10504.00,7.478381,25.03725,-0.000173,24.018916,-0.0077,1.377
10506.00,7.478571,25.03705,-0.000173,24.019587,-0.0077,1.377
10508.00,7.478651,25.03701,-0.000173,24.018611,-0.0077,1.377
10510.00,7.478666,25.03675,-0.000173,24.019302,-0.0077,1.377
10512.00,7.477838,25.03711,-0.000174,24.019258,-0.0077,1.376
10514.00,7.477138,25.03762,-0.000173,24.018452,-0.0077,1.376
10516.00,7.477415,25.03695,-0.000174,24.018631,-0.0077,1.377
10518.00,7.477920,25.03574,-0.000173,24.019396,-0.0077,1.377
10520.00,7.477747,25.03524,-0.000172,24.018965,-0.0077,1.377
10522.00,7.477740,25.03506,-0.000173,24.019371,-0.0077,1.376
10524.00,7.478364,25.03534,-0.000173,24.019915,-0.0077,1.377
10526.00,7.478149,25.03539,-0.000174,24.019592,-0.0077,1.377
10528.00,7.477712,25.03568,-0.000174,24.019197,-0.0077,1.377
10530.00,7.477614,25.03636,-0.000173,24.019809,-0.0077,1.376
10532.00,7.477591,25.03624,-0.000173,24.018745,-0.0077,1.377
10534.00,7.478623,25.03641,-0.000172,24.019168,-0.0077,1.376
10536.00,7.478395,25.03535,-0.000173,24.019431,-0.0077,1.377
10538.00,7.477909,25.03499,-0.000173,24.019191,-0.0077,1.377
10540.00,7.478201,25.03531,-0.000174,24.019064,-0.0077,1.377
10542.00,7.477460,25.03594,-0.000174,24.018967,-0.0077,1.377
10544.00,7.477133,25.03600,-0.000175,24.018707,-0.0077,1.376
10546.00,7.478169,25.03607,-0.000174,24.019001,-0.0077,1.376
10548.00,7.477355,25.03633,-0.000172,24.019184,-0.0077,1.377
10550.00,7.477904,25.03593,-0.000173,24.018883,-0.0077,1.377
10552.00,7.479007,25.03634,-0.000173,24.019086,-0.0077,1.377
10554.00,7.479283,25.03616,-0.000172,24.018791,-0.0077,1.377
10556.00,7.478228,25.03594,-0.000173,24.019233,-0.0077,1.376
10558.00,7.477616,25.03667,-0.000174,24.018872,-0.0077,1.377
10560.00,7.477762,25.03711,-0.000174,24.017986,-0.0077,1.377
10562.00,7.478623,25.03728,-0.000174,24.018372,-0.0077,1.377
10564.00,7.478725,25.03625,-0.000173,24.019017,-0.0077,1.377
10566.00,7.477905,25.03666,-0.000175,24.018901,-0.0077,1.377
10568.00,7.477556,25.03695,-0.000174,24.019070,-0.0077,1.376
10570.00,7.477929,25.03666,-0.000174,24.018974,-0.0077,1.377
10572.00,7.477266,25.03605,-0.000173,24.017951,-0.0077,1.376
10574.00,7.476230,25.03697,-0.000174,24.019503,-0.0077,1.377
10576.00,7.476888,25.03624,-0.000174,24.018832,-0.0077,1.376
10578.00,7.477718,25.03650,-0.000175,24.019066,-0.0077,1.377
10580.00,7.477917,25.03657,-0.000174,24.019032,-0.0077,1.377
10582.00,7.477703,25.03689,-0.000174,24.018604,-0.0077,1.376
10584.00,7.477490,25.03638,-0.000173,24.019269,-0.0076,1.376
10586.00,7.477370,25.03669,-0.000175,24.018600,-0.0077,1.377
10588.00,7.477094,25.03632,-0.000174,24.018956,-0.0077,1.377
10590.00,7.476564,25.03636,-0.000174,24.018838,-0.0077,1.377
10592.00,7.476048,25.03675,-0.000173,24.018595,-0.0077,1.377
10594.00,7.476231,25.03715,-0.000174,24.018606,-0.0077,1.377
10596.00,7.476975,25.03705,-0.000174,24.018655,-0.0077,1.377
10598.00,7.477030,25.03716,-0.000173,24.018593,-0.0077,1.377
10600.00,7.477229,25.03622,-0.000176,24.018620,-0.0077,1.377
10602.00,7.477453,25.03610,-0.000175,24.018658,-0.0077,1.377
10604.00,7.477010,25.03606,-0.000174,24.019063,-0.0077,1.377
10606.00,7.477972,25.03652,-0.000173,24.019037,-0.0077,1.377
10608.00,7.477443,25.03635,-0.000173,24.018417,-0.0077,1.376
10610.00,7.476401,25.03639,-0.000174,24.018936,-0.0077,1.377
10612.00,7.477607,25.03675,-0.000175,24.018796,-0.0078,1.377
10614.00,7.477670,25.03696,-0.000175,24.018386,-0.0077,1.377
10616.00,7.477246,25.03670,-0.000175,24.018207,-0.0077,1.377
10618.00,7.477442,25.03703,-0.000173,24.019110,-0.0077,1.376
10620.00,7.477395,25.03694,-0.000173,24.018095,-0.0077,1.377
10622.00,7.477846,25.03781,-0.000174,24.018787,-0.0077,1.376
10624.00,7.478135,25.03749,-0.000174,24.018809,-0.0077,1.377
10626.00,7.478292,25.03731,-0.000173,24.017681,-0.0077,1.376
10628.00,7.477685,25.03673,-0.000173,24.018218,-0.0077,1.376
10630.00,7.477253,25.03631,-0.000175,24.018711,-0.0077,1.376
10632.00,7.477265,25.03594,-0.000175,24.018903,-0.0077,1.377
10634.00,7.477241,25.03635,-0.000174,24.018952,-0.0077,1.377
10636.00,7.477311,25.03564,-0.000174,24.018646,-0.0078,1.377
10638.00,7.476617,25.03556,-0.000174,24.018018,-0.0077,1.376
10640.00,7.475823,25.03630,-0.000173,24.018472,-0.0077,1.376
10642.00,7.476100,25.03684,-0.000174,24.019010,-0.0077,1.377
10644.00,7.476643,25.03718,-0.000173,24.018720,-0.0077,1.376
10646.00,7.477243,25.03631,-0.000174,24.018666,-0.0078,1.377
10648.00,7.477768,25.03555,-0.000173,24.018638,-0.0077,1.376
10650.00,7.478215,25.03632,-0.000174,24.018464,-0.0077,1.377
10652.00,7.476818,25.03571,-0.000174,24.018140,-0.0077,1.378
10654.00,7.476726,25.03655,-0.000174,24.018011,-0.0077,1.377
10656.00,7.477829,25.03693,-0.000174,24.018744,-0.0077,1.376
10658.00,7.477260,25.03664,-0.000173,24.018379,-0.0078,1.376
10660.00,7.477131,25.03612,-0.000173,24.018711,-0.0077,1.377
10662.00,7.476951,25.03631,-0.000173,24.018987,-0.0077,1.376
10664.00,7.477683,25.03681,-0.000174,24.018664,-0.0077,1.377
10666.00,7.477696,25.03651,-0.000174,24.019086,-0.0077,1.377
10668.00,7.477646,25.03629,-0.000174,24.019093,-0.0077,1.378
10670.00,7.477555,25.03540,-0.000174,24.018222,-0.0077,1.377
10672.00,7.477434,25.03532,-0.000173,24.018328,-0.0078,1.376
10674.00,7.477756,25.03460,-0.000174,24.018976,-0.0077,1.377
10676.00,7.478217,25.03552,-0.000175,24.018793,-0.0078,1.377
10678.00,7.478127,25.03639,-0.000175,24.018720,-0.0078,1.376
10680.00,7.477273,25.03589,-0.000175,24.018849,-0.0078,1.376
10682.00,7.477150,25.03620,-0.000175,24.018289,-0.0078,1.377
10684.00,7.476698,25.03635,-0.000174,24.018390,-0.0078,1.377
10686.00,7.476751,25.03614,-0.000175,24.018502,-0.0078,1.377
10688.00,7.476835,25.03523,-0.000175,24.018959,-0.0077,1.377
10690.00,7.477016,25.03553,-0.000176,24.018354,-0.0077,1.377
10692.00,7.477755,25.03493,-0.000174,24.018207,-0.0077,1.377
10694.00,7.476926,25.03580,-0.000175,24.018807,-0.0077,1.377
10696.00,7.476289,25.03613,-0.000175,24.017913,-0.0078,1.376
10698.00,7.477036,25.03611,-0.000174,24.018069,-0.0078,1.376
10700.00,7.476791,25.03569,-0.000174,24.018091,-0.0078,1.377
10702.00,7.476517,25.03592,-0.000176,24.018385,-0.0078,1.377
10704.00,7.476295,25.03653,-0.000175,24.018903,-0.0078,1.377
10706.00,7.476783,25.03660,-0.000176,24.018622,-0.0077,1.377
10708.00,7.475924,25.03698,-0.000175,24.018323,-0.0078,1.376
10710.00,7.475575,25.03638,-0.000174,24.018570,-0.0078,1.377
10712.00,7.476070,25.03643,-0.000174,24.018084,-0.0077,1.377
10714.00,7.476294,25.03583,-0.000176,24.017779,-0.0077,1.377
10716.00,7.475897,25.03612,-0.000175,24.019383,-0.0078,1.377
10718.00,7.475183,25.03637,-0.000174,24.018394,-0.0077,1.377
10720.00,7.474703,25.03613,-0.000174,24.018292,-0.0077,1.376
10722.00,7.474673,25.03587,-0.000174,24.018278,-0.0078,1.377
10724.00,7.475372,25.03609,-0.000175,24.018771,-0.0078,1.377
10726.00,7.475723,25.03695,-0.000175,24.018198,-0.0078,1.377
10728.00,7.476214,25.03686,-0.000175,24.018341,-0.0077,1.377
10730.00,7.476686,25.03657,-0.000175,24.018551,-0.0077,1.378
10732.00,7.476454,25.03709,-0.000175,24.018214,-0.0077,1.377
10734.00,7.477317,25.03673,-0.000174,24.018876,-0.0077,1.377
10736.00,7.477376,25.03625,-0.000175,24.018782,-0.0077,1.377
10738.00,7.476902,25.03717,-0.000175,24.018450,-0.0078,1.377
10740.00,7.476808,25.03651,-0.000175,24.019175,-0.0077,1.377
10742.00,7.476505,25.03660,-0.000175,24.019097,-0.0077,1.377
10744.00,7.476622,25.03625,-0.000174,24.018406,-0.0078,1.377
10746.00,7.476470,25.03719,-0.000175,24.018227,-0.0078,1.377
10748.00,7.476737,25.03665,-0.000176,24.017913,-0.0078,1.377
10750.00,7.477238,25.03633,-0.000175,24.018671,-0.0078,1.377
10752.00,7.476972,25.03709,-0.000175,24.017939,-0.0078,1.377
10754.00,7.476241,25.03713,-0.000174,24.018325,-0.0077,1.377
10756.00,7.475911,25.03730,-0.000174,24.018046,-0.0078,1.377
10758.00,7.476532,25.03730,-0.000175,24.018550,-0.0077,1.377
10760.00,7.476861,25.03729,-0.000176,24.018798,-0.0077,1.378
10762.00,7.476241,25.03691,-0.000176,24.018454,-0.0078,1.377
10764.00,7.476844,25.03693,-0.000176,24.017817,-0.0078,1.377
10766.00,7.477118,25.03697,-0.000175,24.018531,-0.0077,1.377
10768.00,7.476284,25.03687,-0.000175,24.018925,-0.0077,1.377
10770.00,7.476667,25.03668,-0.000174,24.019003,-0.0077,1.377
10772.00,7.476463,25.03650,-0.000174,24.018570,-0.0077,1.376
10774.00,7.475353,25.03620,-0.000174,24.018481,-0.0077,1.377
10776.00,7.477037,25.03607,-0.000174,24.018383,-0.0078,1.377
10778.00,7.476294,25.03674,-0.000175,24.018840,-0.0078,1.377
10780.00,7.475397,25.03718,-0.000175,24.017598,-0.0078,1.378
10782.00,7.475731,25.03725,-0.000176,24.018252,-0.0078,1.377
10784.00,7.476340,25.03776,-0.000176,24.018147,-0.0077,1.377
10786.00,7.476269,25.03731,-0.000176,24.017663,-0.0078,1.377
10788.00,7.476414,25.03730,-0.000175,24.018439,-0.0078,1.377
10790.00,7.476420,25.03713,-0.000175,24.018131,-0.0077,1.377
10792.00,7.476186,25.03764,-0.000174,24.018459,-0.0077,1.377
10794.00,7.476118,25.03715,-0.000175,24.018200,-0.0077,1.377
10796.00,7.476467,25.03749,-0.000176,24.018901,-0.0077,1.376
10798.00,7.476025,25.03715,-0.000174,24.018744,-0.0077,1.377
10800.00,7.475829,25.03662,-0.000174,24.018938,-0.0077,1.377
10802.00,7.475340,25.03704,-0.000176,24.018916,-0.0077,1.377
10804.00,7.475573,25.03710,-0.000175,24.018493,-0.0078,1.377
@18,12.0000,24.0
10806.00,7.475769,25.03668,-0.000175,24.018325,-0.0078,1.377
10808.00,7.471183,25.03610,-0.000173,24.017850,-0.0078,1.377
10810.00,7.461976,25.03596,-0.000173,24.018095,-0.0077,1.377
10812.00,7.451476,25.03637,-0.000173,24.019110,-0.0078,1.375
10814.00,7.441891,25.03640,-0.000171,24.018611,-0.0077,1.375
10816.00,7.435387,25.03645,-0.000174,24.018290,-0.0078,1.377
10818.00,7.429857,25.03680,-0.000174,24.018267,-0.0077,1.377
10820.00,7.427046,25.03722,-0.000175,24.018573,-0.0077,1.377
10822.00,7.425776,25.03691,-0.000176,24.018412,-0.0077,1.378
10824.00,7.424261,25.03650,-0.000176,24.018385,-0.0077,1.378
10826.00,7.422582,25.03619,-0.000177,24.018183,-0.0077,1.378
10828.00,7.421182,25.03664,-0.000176,24.018238,-0.0078,1.378
10830.00,7.420576,25.03709,-0.000176,24.018573,-0.0078,1.378
10832.00,7.423947,25.03653,-0.000175,24.017821,-0.0078,1.379
10834.00,7.431218,25.03642,-0.000175,24.018629,-0.0078,1.379
10836.00,7.439779,25.03591,-0.000177,24.018798,-0.0078,1.379
10838.00,7.448166,25.03636,-0.000176,24.017634,-0.0077,1.379
10840.00,7.454173,25.03688,-0.000176,24.018832,-0.0077,1.378
10842.00,7.458234,25.03722,-0.000174,24.018165,-0.0077,1.378
10844.00,7.458472,25.03665,-0.000174,24.018113,-0.0078,1.378
10846.00,7.458954,25.03762,-0.000173,24.018738,-0.0077,1.378
10848.00,7.459632,25.03752,-0.000175,24.018053,-0.0077,1.377
10850.00,7.460972,25.03651,-0.000174,24.018174,-0.0077,1.377
10852.00,7.461362,25.03560,-0.000173,24.018316,-0.0077,1.377
10854.00,7.463194,25.03528,-0.000174,24.018475,-0.0078,1.378
10856.00,7.464043,25.03541,-0.000174,24.018042,-0.0078,1.378
10858.00,7.465477,25.03565,-0.000175,24.018524,-0.0078,1.377
10860.00,7.467176,25.03600,-0.000174,24.018198,-0.0078,1.377
10862.00,7.468682,25.03540,-0.000174,24.018689,-0.0077,1.377
10864.00,7.470626,25.03527,-0.000174,24.018921,-0.0077,1.377
10866.00,7.472460,25.03544,-0.000174,24.017921,-0.0078,1.376
10868.00,7.473612,25.03568,-0.000174,24.018115,-0.0078,1.377
10870.00,7.475805,25.03666,-0.000175,24.018881,-0.0078,1.377
10872.00,7.478206,25.03614,-0.000175,24.017826,-0.0078,1.377
10874.00,7.479903,25.03512,-0.000174,24.018057,-0.0078,1.377
10876.00,7.479979,25.03601,-0.000175,24.018704,-0.0078,1.377
10878.00,7.481280,25.03631,-0.000176,24.018684,-0.0077,1.377
10880.00,7.482770,25.03633,-0.000174,24.018031,-0.0077,1.377
10882.00,7.482261,25.03662,-0.000174,24.018559,-0.0077,1.377
10884.00,7.482466,25.03619,-0.000173,24.018499,-0.0077,1.377
10886.00,7.481917,25.03571,-0.000175,24.017933,-0.0077,1.378
10888.00,7.481115,25.03482,-0.000174,24.019005,-0.0077,1.377
10890.00,7.481274,25.03457,-0.000175,24.018782,-0.0077,1.377
10892.00,7.480292,25.03448,-0.000175,24.017844,-0.0078,1.377
10894.00,7.479215,25.03467,-0.000175,24.018276,-0.0078,1.377
10896.00,7.478352,25.03514,-0.000176,24.018156,-0.0078,1.377
10898.00,7.478573,25.03559,-0.000175,24.018423,-0.0077,1.377
10900.00,7.477798,25.03548,-0.000175,24.018260,-0.0078,1.377
10902.00,7.477340,25.03550,-0.000174,24.018463,-0.0077,1.377
10904.00,7.477801,25.03610,-0.000174,24.019206,-0.0077,1.377
10906.00,7.478678,25.03590,-0.000174,24.018283,-0.0077,1.377
10908.00,7.478810,25.03576,-0.000174,24.018066,-0.0078,1.378
10910.00,7.478353,25.03570,-0.000176,24.018069,-0.0078,1.378
10912.00,7.478139,25.03459,-0.000175,24.018934,-0.0077,1.378
10914.00,7.478559,25.03559,-0.000175,24.018080,-0.0077,1.377
10916.00,7.478409,25.03671,-0.000175,24.018394,-0.0078,1.377
10918.00,7.478772,25.03722,-0.000173,24.018011,-0.0077,1.377
10920.00,7.479047,25.03600,-0.000173,24.017768,-0.0078,1.377
10922.00,7.478974,25.03565,-0.000174,24.018522,-0.0078,1.377
10924.00,7.479331,25.03540,-0.000174,24.018787,-0.0077,1.377
10926.00,7.479588,25.03487,-0.000173,24.018444,-0.0077,1.377
10928.00,7.480176,25.03592,-0.000174,24.019300,-0.0077,1.377
10930.00,7.479968,25.03663,-0.000174,24.018943,-0.0077,1.377
10932.00,7.479226,25.03763,-0.000174,24.018553,-0.0077,1.377
10934.00,7.478326,25.03745,-0.000174,24.019086,-0.0077,1.377
10936.00,7.478670,25.03745,-0.000174,24.018325,-0.0077,1.377
10938.00,7.479020,25.03771,-0.000174,24.018508,-0.0077,1.377
10940.00,7.478650,25.03682,-0.000173,24.018629,-0.0077,1.377
10942.00,7.479269,25.03637,-0.000173,24.018502,-0.0077,1.377
10944.00,7.479132,25.03705,-0.000174,24.018847,-0.0077,1.377
10946.00,7.479558,25.03640,-0.000174,24.018551,-0.0077,1.377
10948.00,7.480812,25.03631,-0.000174,24.018251,-0.0077,1.377
10950.00,7.480022,25.03591,-0.000174,24.018617,-0.0078,1.377
10952.00,7.479286,25.03588,-0.000173,24.018354,-0.0077,1.377
10954.00,7.479055,25.03628,-0.000174,24.019008,-0.0077,1.377
10956.00,7.478278,25.03645,-0.000173,24.018981,-0.0077,1.377
10958.00,7.477762,25.03655,-0.000175,24.018722,-0.0077,1.377
10960.00,7.477914,25.03600,-0.000174,24.018435,-0.0078,1.377
10962.00,7.478094,25.03598,-0.000175,24.018281,-0.0077,1.377
10964.00,7.478533,25.03579,-0.000174,24.018457,-0.0077,1.377
10966.00,7.478414,25.03493,-0.000174,24.018671,-0.0077,1.377
10968.00,7.478269,25.03506,-0.000174,24.018104,-0.0077,1.377
10970.00,7.477288,25.03569,-0.000174,24.018203,-0.0077,1.377
10972.00,7.477127,25.03570,-0.000174,24.018793,-0.0077,1.378
10974.00,7.477176,25.03533,-0.000176,24.018644,-0.0078,1.377
10976.00,7.478214,25.03590,-0.000175,24.018432,-0.0077,1.377
10978.00,7.479173,25.03643,-0.000174,24.017975,-0.0077,1.378
10980.00,7.479282,25.03640,-0.000174,24.018649,-0.0077,1.378
10982.00,7.478638,25.03731,-0.000175,24.018225,-0.0077,1.377
10984.00,7.478111,25.03721,-0.000175,24.017819,-0.0077,1.377
10986.00,7.478086,25.03721,-0.000175,24.018183,-0.0078,1.377
10988.00,7.478924,25.03695,-0.000174,24.017304,-0.0077,1.377
10990.00,7.478942,25.03684,-0.000173,24.017946,-0.0078,1.377
10992.00,7.477926,25.03748,-0.000173,24.018381,-0.0077,1.377
10994.00,7.477502,25.03711,-0.000174,24.019072,-0.0077,1.377
10996.00,7.477239,25.03685,-0.000175,24.018780,-0.0077,1.378
10998.00,7.477083,25.03685,-0.000175,24.018238,-0.0077,1.377
11000.00,7.477221,25.03726,-0.000175,24.018321,-0.0077,1.377
11002.00,7.477201,25.03760,-0.000175,24.018696,-0.0077,1.377
11004.00,7.476843,25.03753,-0.000174,24.018129,-0.0077,1.376
11006.00,7.476119,25.03725,-0.000173,24.018227,-0.0077,1.377
11008.00,7.475069,25.03736,-0.000174,24.017790,-0.0077,1.377
11010.00,7.475304,25.03674,-0.000174,24.018472,-0.0078,1.377
11012.00,7.475986,25.03674,-0.000173,24.018421,-0.0078,1.377
11014.00,7.476473,25.03665,-0.000174,24.018423,-0.0077,1.377
11016.00,7.475940,25.03746,-0.000174,24.018776,-0.0077,1.377
11018.00,7.475444,25.03661,-0.000174,24.018747,-0.0077,1.377
11020.00,7.475551,25.03586,-0.000174,24.017921,-0.0077,1.377
11022.00,7.476169,25.03649,-0.000175,24.018274,-0.0078,1.377
11024.00,7.476705,25.03732,-0.000174,24.018894,-0.0078,1.377
11026.00,7.477189,25.03710,-0.000174,24.018667,-0.0077,1.377
11028.00,7.476714,25.03672,-0.000174,24.018745,-0.0077,1.377
11030.00,7.476009,25.03620,-0.000175,24.018983,-0.0077,1.377
11032.00,7.475347,25.03529,-0.000175,24.019150,-0.0077,1.377
11034.00,7.475929,25.03517,-0.000175,24.019001,-0.0077,1.377
11036.00,7.477064,25.03634,-0.000174,24.018896,-0.0077,1.377
11038.00,7.476798,25.03609,-0.000175,24.019064,-0.0077,1.377
11040.00,7.476858,25.03562,-0.000174,24.019436,-0.0077,1.377
11042.00,7.477351,25.03543,-0.000175,24.018729,-0.0077,1.377
11044.00,7.477167,25.03573,-0.000174,24.018490,-0.0077,1.377
11046.00,7.477290,25.03541,-0.000173,24.018698,-0.0077,1.377
11048.00,7.476325,25.03555,-0.000174,24.018890,-0.0077,1.378
11050.00,7.477344,25.03632,-0.000174,24.018125,-0.0077,1.377
11052.00,7.476389,25.03657,-0.000175,24.018894,-0.0077,1.378
11054.00,7.476448,25.03577,-0.000175,24.018952,-0.0077,1.378
11056.00,7.475974,25.03632,-0.000175,24.018338,-0.0077,1.377
11058.00,7.476353,25.03625,-0.000175,24.018927,-0.0077,1.376
11060.00,7.476245,25.03578,-0.000174,24.019048,-0.0078,1.377
11062.00,7.475804,25.03585,-0.000175,24.018682,-0.0077,1.377
11064.00,7.475221,25.03627,-0.000175,24.018008,-0.0077,1.377
11066.00,7.475823,25.03680,-0.000174,24.018579,-0.0078,1.377
11068.00,7.476377,25.03718,-0.000176,24.018918,-0.0077,1.378
11070.00,7.476798,25.03742,-0.000174,24.019151,-0.0077,1.378
11072.00,7.476348,25.03679,-0.000175,24.018497,-0.0077,1.377
11074.00,7.476142,25.03664,-0.000175,24.018542,-0.0077,1.377
11076.00,7.476222,25.03666,-0.000174,24.018202,-0.0077,1.377
11078.00,7.476077,25.03643,-0.000174,24.018928,-0.0077,1.378
11080.00,7.475754,25.03630,-0.000175,24.018613,-0.0078,1.378
11082.00,7.475919,25.03624,-0.000174,24.017941,-0.0077,1.378
11084.00,7.475242,25.03620,-0.000173,24.017625,-0.0077,1.377
11086.00,7.474658,25.03617,-0.000174,24.018205,-0.0077,1.378
11088.00,7.474323,25.03674,-0.000174,24.018928,-0.0077,1.377
11090.00,7.474026,25.03698,-0.000174,24.019409,-0.0078,1.378
11092.00,7.474523,25.03588,-0.000175,24.018822,-0.0078,1.377
11094.00,7.475208,25.03499,-0.000174,24.017873,-0.0077,1.376
11096.00,7.475538,25.03549,-0.000174,24.018943,-0.0077,1.377
11098.00,7.475474,25.03566,-0.000174,24.019286,-0.0077,1.378
11100.00,7.475843,25.03609,-0.000175,24.018841,-0.0077,1.378
11102.00,7.476251,25.03623,-0.000175,24.018611,-0.0077,1.377
11104.00,7.475974,25.03599,-0.000174,24.018504,-0.0077,1.377
11106.00,7.475253,25.03555,-0.000173,24.018441,-0.0077,1.377
11108.00,7.474835,25.03531,-0.000174,24.018791,-0.0077,1.377
11110.00,7.474991,25.03560,-0.000173,24.018834,-0.0077,1.377
11112.00,7.474702,25.03488,-0.000174,24.018722,-0.0077,1.377
11114.00,7.474580,25.03536,-0.000173,24.018524,-0.0077,1.377
11116.00,7.475063,25.03428,-0.000173,24.018731,-0.0077,1.377
11118.00,7.475187,25.03504,-0.000174,24.018994,-0.0077,1.377
11120.00,7.474509,25.03601,-0.000174,24.019035,-0.0077,1.377
11122.00,7.475532,25.03521,-0.000174,24.018325,-0.0077,1.377
11124.00,7.474994,25.03465,-0.000175,24.018858,-0.0078,1.377
11126.00,7.475329,25.03565,-0.000175,24.018814,-0.0077,1.377
11128.00,7.475676,25.03656,-0.000174,24.018466,-0.0077,1.377
11130.00,7.475570,25.03546,-0.000173,24.019016,-0.0077,1.376
11132.00,7.475656,25.03572,-0.000173,24.019113,-0.0077,1.377
11134.00,7.475823,25.03598,-0.000173,24.018927,-0.0077,1.377
11136.00,7.475621,25.03651,-0.000173,24.018999,-0.0077,1.377
11138.00,7.474808,25.03714,-0.000174,24.018831,-0.0077,1.377
11140.00,7.474884,25.03653,-0.000173,24.018519,-0.0077,1.377
11142.00,7.475452,25.03681,-0.000174,24.019188,-0.0077,1.377
11144.00,7.474926,25.03700,-0.000175,24.019955,-0.0077,1.377
11146.00,7.475457,25.03677,-0.000173,24.018403,-0.0077,1.377
11148.00,7.476395,25.03736,-0.000173,24.018925,-0.0077,1.377
11150.00,7.476859,25.03711,-0.000174,24.018240,-0.0077,1.377
11152.00,7.476382,25.03701,-0.000174,24.018885,-0.0077,1.377
11154.00,7.476700,25.03731,-0.000174,24.018742,-0.0077,1.377
11156.00,7.477155,25.03710,-0.000174,24.018822,-0.0077,1.376
11158.00,7.476564,25.03667,-0.000173,24.019224,-0.0077,1.376
11160.00,7.475689,25.03650,-0.000174,24.018858,-0.0077,1.377
11162.00,7.475210,25.03696,-0.000173,24.018332,-0.0077,1.377
11164.00,7.475842,25.03673,-0.000174,24.019157,-0.0077,1.377
11166.00,7.475446,25.03660,-0.000174,24.019184,-0.0077,1.377
11168.00,7.474689,25.03655,-0.000174,24.018392,-0.0077,1.377
11170.00,7.474727,25.03610,-0.000174,24.018923,-0.0077,1.376
11172.00,7.474623,25.03614,-0.000174,24.019539,-0.0077,1.377
11174.00,7.474131,25.03664,-0.000172,24.018334,-0.0077,1.377
11176.00,7.474092,25.03733,-0.000173,24.019099,-0.0077,1.377
11178.00,7.474768,25.03704,-0.000174,24.019061,-0.0077,1.377
11180.00,7.474486,25.03621,-0.000174,24.018240,-0.0077,1.377
11182.00,7.474655,25.03695,-0.000174,24.018858,-0.0077,1.376
11184.00,7.475188,25.03660,-0.000175,24.018742,-0.0077,1.377
11186.00,7.475108,25.03640,-0.000175,24.019084,-0.0077,1.377
11188.00,7.474558,25.03651,-0.000174,24.019034,-0.0077,1.377
11190.00,7.475091,25.03616,-0.000174,24.018446,-0.0077,1.377
11192.00,7.474585,25.03534,-0.000173,24.019093,-0.0077,1.377
11194.00,7.474722,25.03556,-0.000174,24.018988,-0.0077,1.377
11196.00,7.473284,25.03533,-0.000173,24.019275,-0.0077,1.377
11198.00,7.473175,25.03534,-0.000173,24.018905,-0.0077,1.377
11200.00,7.474430,25.03580,-0.000173,24.017794,-0.0077,1.377
11202.00,7.474002,25.03576,-0.000174,24.018367,-0.0077,1.378
11204.00,7.474820,25.03641,-0.000174,24.019489,-0.0077,1.377
11206.00,7.474636,25.03610,-0.000172,24.019229,-0.0077,1.376
11208.00,7.474314,25.03677,-0.000173,24.018722,-0.0077,1.377
11210.00,7.475781,25.03714,-0.000173,24.019063,-0.0077,1.377
11212.00,7.475722,25.03657,-0.000174,24.018996,-0.0077,1.377
11214.00,7.475729,25.03693,-0.000174,24.018328,-0.0077,1.377
11216.00,7.476711,25.03628,-0.000174,24.018165,-0.0077,1.377
11218.00,7.476079,25.03611,-0.000174,24.018640,-0.0077,1.377
11220.00,7.475816,25.03611,-0.000173,24.019621,-0.0077,1.377
11222.00,7.474830,25.03652,-0.000173,24.018901,-0.0077,1.376
11224.00,7.474802,25.03643,-0.000173,24.019063,-0.0077,1.376
11226.00,7.475522,25.03706,-0.000173,24.019025,-0.0077,1.377
11228.00,7.475425,25.03619,-0.000174,24.019505,-0.0077,1.376
11230.00,7.475126,25.03580,-0.000173,24.019197,-0.0077,1.377
11232.00,7.474732,25.03650,-0.000175,24.019199,-0.0077,1.377
11234.00,7.473744,25.03708,-0.000174,24.018867,-0.0077,1.377
11236.00,7.474494,25.03617,-0.000174,24.019378,-0.0077,1.377
11238.00,7.475172,25.03529,-0.000174,24.018927,-0.0077,1.377
11240.00,7.475286,25.03592,-0.000173,24.019162,-0.0077,1.377
11242.00,7.475458,25.03529,-0.000173,24.019626,-0.0077,1.377
11244.00,7.475872,25.03525,-0.000173,24.019235,-0.0077,1.377
11246.00,7.476254,25.03522,-0.000173,24.019012,-0.0077,1.377
11248.00,7.476393,25.03458,-0.000175,24.019090,-0.0077,1.377
11250.00,7.475328,25.03452,-0.000174,24.019224,-0.0077,1.377
11252.00,7.473957,25.03494,-0.000173,24.019367,-0.0077,1.376
11254.00,7.474016,25.03564,-0.000174,24.019090,-0.0077,1.377
11256.00,7.474414,25.03561,-0.000173,24.018368,-0.0077,1.377
11258.00,7.474298,25.03612,-0.000174,24.019041,-0.0077,1.377
11260.00,7.474744,25.03660,-0.000175,24.018758,-0.0077,1.377
11262.00,7.474471,25.03602,-0.000174,24.018965,-0.0077,1.377
11264.00,7.474651,25.03542,-0.000173,24.018481,-0.0077,1.377
11266.00,7.475234,25.03561,-0.000173,24.018147,-0.0077,1.377
11268.00,7.476188,25.03539,-0.000173,24.018870,-0.0077,1.377
11270.00,7.475429,25.03617,-0.000174,24.019048,-0.0077,1.377
11272.00,7.474670,25.03635,-0.000173,24.019242,-0.0077,1.377
11274.00,7.474635,25.03583,-0.000174,24.018869,-0.0077,1.377
11276.00,7.475107,25.03561,-0.000174,24.019141,-0.0077,1.376
11278.00,7.475394,25.03553,-0.000174,24.018720,-0.0077,1.377
11280.00,7.475017,25.03569,-0.000173,24.018907,-0.0077,1.377
11282.00,7.474475,25.03598,-0.000174,24.018570,-0.0077,1.377
11284.00,7.474700,25.03655,-0.000173,24.019148,-0.0077,1.377
11286.00,7.474960,25.03722,-0.000174,24.019311,-0.0077,1.378
11288.00,7.474910,25.03739,-0.000173,24.018733,-0.0077,1.378
11290.00,7.474653,25.03685,-0.000173,24.019601,-0.0077,1.377
11292.00,7.474299,25.03682,-0.000173,24.019170,-0.0077,1.377
11294.00,7.474007,25.03642,-0.000174,24.019199,-0.0077,1.377
11296.00,7.473909,25.03751,-0.000173,24.018834,-0.0077,1.377
11298.00,7.474147,25.03714,-0.000175,24.018919,-0.0077,1.377
11300.00,7.474669,25.03643,-0.000174,24.019233,-0.0077,1.377
11302.00,7.474407,25.03647,-0.000173,24.018796,-0.0077,1.377
11304.00,7.474787,25.03678,-0.000173,24.018948,-0.0077,1.377
11306.00,7.474642,25.03681,-0.000173,24.019213,-0.0077,1.377
11308.00,7.474199,25.03707,-0.000173,24.019411,-0.0077,1.377
11310.00,7.473357,25.03744,-0.000173,24.019197,-0.0077,1.377
11312.00,7.473592,25.03760,-0.000173,24.018945,-0.0077,1.377
11314.00,7.474165,25.03760,-0.000173,24.019159,-0.0077,1.378
11316.00,7.474114,25.03770,-0.000173,24.019275,-0.0077,1.377
11318.00,7.474630,25.03688,-0.000174,24.018852,-0.0077,1.377
11320.00,7.474228,25.03735,-0.000173,24.018434,-0.0077,1.377
11322.00,7.474776,25.03739,-0.000174,24.019331,-0.0077,1.377
11324.00,7.474870,25.03735,-0.000173,24.019072,-0.0077,1.377
11326.00,7.474432,25.03702,-0.000172,24.018974,-0.0077,1.377
11328.00,7.474224,25.03772,-0.000173,24.019068,-0.0077,1.377
11330.00,7.473529,25.03777,-0.000174,24.019229,-0.0077,1.378
11332.00,7.473831,25.03755,-0.000173,24.018729,-0.0077,1.377
11334.00,7.474864,25.03768,-0.000173,24.019364,-0.0077,1.377
11336.00,7.475044,25.03767,-0.000173,24.019106,-0.0077,1.377
11338.00,7.474910,25.03723,-0.000175,24.018599,-0.0077,1.377
11340.00,7.475075,25.03795,-0.000174,24.019579,-0.0077,1.377
11342.00,7.474971,25.03764,-0.000174,24.019378,-0.0077,1.377
11344.00,7.474384,25.03749,-0.000173,24.019235,-0.0077,1.377
11346.00,7.474019,25.03782,-0.000174,24.018501,-0.0077,1.377
11348.00,7.474231,25.03779,-0.000174,24.019554,-0.0077,1.378
11350.00,7.474172,25.03711,-0.000174,24.018724,-0.0077,1.377
11352.00,7.474380,25.03745,-0.000172,24.018513,-0.0077,1.377
11354.00,7.474040,25.03737,-0.000173,24.019108,-0.0077,1.377
11356.00,7.473841,25.03773,-0.000173,24.019190,-0.0077,1.378
11358.00,7.474674,25.03798,-0.000174,24.018818,-0.0077,1.377
11360.00,7.474901,25.03742,-0.000172,24.018657,-0.0077,1.376
11362.00,7.475128,25.03774,-0.000173,24.019371,-0.0077,1.377
11364.00,7.474692,25.03778,-0.000174,24.019523,-0.0077,1.377
11366.00,7.474553,25.03781,-0.000173,24.018919,-0.0077,1.377
11368.00,7.474671,25.03780,-0.000173,24.018903,-0.0077,1.377
11370.00,7.474777,25.03775,-0.000173,24.019266,-0.0077,1.377
11372.00,7.475206,25.03794,-0.000173,24.019030,-0.0077,1.378
11374.00,7.476041,25.03766,-0.000174,24.019302,-0.0077,1.377
11376.00,7.474645,25.03757,-0.000173,24.019175,-0.0077,1.377
11378.00,7.473877,25.03792,-0.000173,24.018749,-0.0077,1.377
11380.00,7.474632,25.03877,-0.000173,24.018896,-0.0077,1.378
11382.00,7.474691,25.03910,-0.000174,24.019840,-0.0077,1.377
11384.00,7.474449,25.03864,-0.000174,24.020442,-0.0077,1.377
11386.00,7.474181,25.03913,-0.000173,24.019962,-0.0076,1.377
11388.00,7.473665,25.03909,-0.000173,24.018831,-0.0077,1.377
11390.00,7.473110,25.03831,-0.000173,24.019117,-0.0077,1.377
11392.00,7.473041,25.03791,-0.000173,24.018880,-0.0077,1.377
11394.00,7.473799,25.03811,-0.000172,24.019289,-0.0077,1.378
11396.00,7.474384,25.03816,-0.000173,24.019391,-0.0077,1.377
11398.00,7.474562,25.03802,-0.000173,24.019490,-0.0077,1.377
11400.00,7.474387,25.03759,-0.000173,24.019041,-0.0077,1.377
11402.00,7.474279,25.03741,-0.000173,24.019141,-0.0077,1.377
11404.00,7.473922,25.03686,-0.000173,24.019773,-0.0077,1.377
@19,12.0000,24.0
11406.00,7.473219,25.03682,-0.000173,24.019153,-0.0077,1.378
11408.00,7.469353,25.03695,-0.000174,24.019235,-0.0077,1.377
11410.00,7.461483,25.03651,-0.000173,24.019023,-0.0077,1.377
11412.00,7.450984,25.03658,-0.000172,24.019173,-0.0077,1.377
11414.00,7.440483,25.03682,-0.000171,24.018724,-0.0077,1.376
11416.00,7.433224,25.03709,-0.000172,24.019692,-0.0077,1.377
11418.00,7.428154,25.03710,-0.000172,24.019293,-0.0077,1.377
11420.00,7.426279,25.03727,-0.000173,24.019171,-0.0077,1.378
11422.00,7.426166,25.03811,-0.000173,24.019300,-0.0077,1.378
11424.00,7.424870,25.03751,-0.000174,24.019862,-0.0077,1.379
11426.00,7.424046,25.03734,-0.000175,24.019809,-0.0077,1.379
11428.00,7.422835,25.03758,-0.000174,24.019197,-0.0076,1.379
11430.00,7.421790,25.03737,-0.000174,24.019550,-0.0077,1.378
11432.00,7.425113,25.03751,-0.000174,24.019260,-0.0077,1.379
11434.00,7.432455,25.03834,-0.000174,24.019197,-0.0077,1.379
11436.00,7.440798,25.03821,-0.000175,24.019226,-0.0077,1.380
11438.00,7.449729,25.03720,-0.000173,24.019880,-0.0076,1.379
11440.00,7.455600,25.03809,-0.000174,24.019200,-0.0077,1.379
11442.00,7.458963,25.03811,-0.000174,24.019403,-0.0077,1.378
11444.00,7.459708,25.03846,-0.000172,24.019866,-0.0077,1.378
11446.00,7.460225,25.03816,-0.000171,24.019842,-0.0077,1.377
11448.00,7.460621,25.03737,-0.000171,24.019440,-0.0076,1.378
11450.00,7.460134,25.03833,-0.000171,24.019964,-0.0077,1.377
11452.00,7.461506,25.03833,-0.000171,24.019982,-0.0077,1.378
11454.00,7.462119,25.03825,-0.000171,24.019617,-0.0076,1.378
11456.00,7.463756,25.03750,-0.000171,24.019822,-0.0076,1.378
11458.00,7.464526,25.03713,-0.000172,24.019543,-0.0077,1.378
11460.00,7.465468,25.03758,-0.000172,24.019193,-0.0077,1.378
11462.00,7.467165,25.03737,-0.000172,24.018999,-0.0077,1.378
11464.00,7.469707,25.03721,-0.000171,24.019534,-0.0077,1.377
11466.00,7.471240,25.03695,-0.000172,24.019637,-0.0076,1.377
11468.00,7.471443,25.03647,-0.000172,24.019735,-0.0076,1.377
11470.00,7.472997,25.03669,-0.000171,24.019501,-0.0077,1.378
11472.00,7.474462,25.03628,-0.000173,24.019222,-0.0076,1.378
11474.00,7.476893,25.03605,-0.000173,24.019380,-0.0077,1.378
11476.00,7.478912,25.03530,-0.000172,24.019340,-0.0077,1.377
11478.00,7.480423,25.03626,-0.000172,24.020032,-0.0077,1.377
11480.00,7.480955,25.03661,-0.000172,24.019246,-0.0077,1.377
11482.00,7.481234,25.03661,-0.000171,24.019418,-0.0077,1.378
11484.00,7.480592,25.03729,-0.000171,24.019616,-0.0077,1.378
11486.00,7.480552,25.03711,-0.000172,24.019467,-0.0077,1.378
11488.00,7.480281,25.03720,-0.000172,24.019550,-0.0077,1.377
11490.00,7.480006,25.03771,-0.000173,24.018994,-0.0076,1.378
11492.00,7.479632,25.03767,-0.000171,24.018811,-0.0077,1.377
11494.00,7.479239,25.03760,-0.000172,24.018615,-0.0077,1.377
11496.00,7.478201,25.03696,-0.000172,24.019048,-0.0077,1.378
11498.00,7.477453,25.03699,-0.000173,24.019697,-0.0077,1.378
11500.00,7.477492,25.03739,-0.000174,24.019391,-0.0077,1.377
11502.00,7.476831,25.03732,-0.000174,24.018838,-0.0077,1.378
11504.00,7.475830,25.03736,-0.000173,24.019402,-0.0077,1.378
11506.00,7.474897,25.03740,-0.000174,24.018979,-0.0077,1.378
11508.00,7.474916,25.03762,-0.000174,24.019583,-0.0077,1.378
11510.00,7.475578,25.03825,-0.000173,24.018948,-0.0077,1.377
11512.00,7.475539,25.03837,-0.000172,24.019559,-0.0077,1.377
11514.00,7.476101,25.03873,-0.000172,24.019762,-0.0077,1.378
11516.00,7.475858,25.03859,-0.000174,24.018992,-0.0077,1.378
11518.00,7.475903,25.03845,-0.000174,24.019200,-0.0076,1.378
11520.00,7.475256,25.03778,-0.000174,24.019182,-0.0077,1.378
11522.00,7.475747,25.03741,-0.000173,24.019345,-0.0077,1.377
11524.00,7.476858,25.03789,-0.000173,24.019229,-0.0077,1.377
11526.00,7.476912,25.03724,-0.000173,24.019074,-0.0077,1.377
11528.00,7.476856,25.03770,-0.000173,24.019074,-0.0077,1.377
11530.00,7.477505,25.03697,-0.000175,24.019093,-0.0077,1.378
11532.00,7.477292,25.03666,-0.000174,24.018595,-0.0077,1.378
11534.00,7.477385,25.03686,-0.000173,24.018615,-0.0077,1.378
11536.00,7.477883,25.03651,-0.000173,24.019119,-0.0077,1.377
11538.00,7.478337,25.03720,-0.000173,24.019500,-0.0077,1.377
11540.00,7.477608,25.03733,-0.000173,24.018887,-0.0077,1.378
11542.00,7.476652,25.03709,-0.000172,24.019300,-0.0077,1.377
11544.00,7.476488,25.03721,-0.000173,24.019177,-0.0077,1.377
11546.00,7.476724,25.03645,-0.000172,24.018586,-0.0077,1.377
11548.00,7.476975,25.03726,-0.000173,24.018765,-0.0077,1.377
11550.00,7.477572,25.03731,-0.000173,24.019641,-0.0077,1.378
11552.00,7.477476,25.03676,-0.000173,24.019260,-0.0077,1.378
11554.00,7.477479,25.03783,-0.000173,24.019857,-0.0077,1.378
11556.00,7.476921,25.03764,-0.000175,24.019456,-0.0077,1.378
11558.00,7.477537,25.03815,-0.000174,24.018827,-0.0077,1.378
11560.00,7.476460,25.03762,-0.000174,24.019315,-0.0077,1.377
11562.00,7.475801,25.03784,-0.000173,24.018669,-0.0077,1.377
11564.00,7.475273,25.03801,-0.000173,24.019161,-0.0077,1.377
11566.00,7.475160,25.03724,-0.000173,24.018861,-0.0077,1.377
11568.00,7.476403,25.03675,-0.000174,24.018764,-0.0077,1.378
11570.00,7.476192,25.03644,-0.000173,24.018292,-0.0077,1.377
11572.00,7.475592,25.03684,-0.000174,24.018836,-0.0077,1.377
11574.00,7.475625,25.03698,-0.000173,24.018687,-0.0077,1.378
11576.00,7.475900,25.03723,-0.000174,24.019137,-0.0077,1.377
11578.00,7.475039,25.03691,-0.000173,24.019008,-0.0077,1.378
11580.00,7.475445,25.03711,-0.000174,24.018845,-0.0077,1.378
11582.00,7.475501,25.03721,-0.000175,24.018591,-0.0077,1.378
11584.00,7.474618,25.03736,-0.000174,24.019135,-0.0077,1.377
11586.00,7.474613,25.03663,-0.000173,24.019173,-0.0077,1.377
11588.00,7.474405,25.03662,-0.000173,24.019119,-0.0077,1.378
11590.00,7.474506,25.03662,-0.000173,24.019157,-0.0077,1.377
11592.00,7.475133,25.03682,-0.000174,24.018434,-0.0077,1.378
11594.00,7.475604,25.03690,-0.000173,24.019052,-0.0077,1.377
11596.00,7.474128,25.03740,-0.000173,24.018649,-0.0077,1.378
11598.00,7.474089,25.03633,-0.000174,24.019175,-0.0077,1.378
11600.00,7.474209,25.03627,-0.000175,24.019137,-0.0077,1.377
11602.00,7.474670,25.03701,-0.000174,24.019075,-0.0077,1.377
11604.00,7.474639,25.03701,-0.000174,24.019144,-0.0077,1.377
11606.00,7.474204,25.03776,-0.000173,24.019376,-0.0077,1.378
11608.00,7.474202,25.03819,-0.000174,24.018745,-0.0077,1.378
11610.00,7.473919,25.03746,-0.000174,24.019026,-0.0077,1.377
11612.00,7.473609,25.03723,-0.000174,24.018918,-0.0077,1.377
11614.00,7.472844,25.03652,-0.000172,24.019280,-0.0077,1.378
11616.00,7.473793,25.03700,-0.000172,24.018936,-0.0077,1.377
11618.00,7.474124,25.03727,-0.000173,24.018793,-0.0077,1.378
11620.00,7.474334,25.03730,-0.000173,24.019722,-0.0077,1.377
11622.00,7.473782,25.03721,-0.000172,24.018742,-0.0077,1.378
11624.00,7.473974,25.03679,-0.000174,24.018724,-0.0077,1.378
11626.00,7.474675,25.03687,-0.000173,24.019282,-0.0077,1.377
11628.00,7.474233,25.03667,-0.000173,24.018609,-0.0077,1.378
11630.00,7.474632,25.03640,-0.000173,24.019043,-0.0077,1.377
11632.00,7.474531,25.03595,-0.000173,24.019084,-0.0077,1.377
11634.00,7.474798,25.03630,-0.000172,24.018838,-0.0077,1.378
11636.00,7.475025,25.03691,-0.000173,24.018671,-0.0077,1.377
11638.00,7.474897,25.03602,-0.000173,24.019197,-0.0077,1.378
11640.00,7.475207,25.03542,-0.000174,24.018762,-0.0077,1.378
11642.00,7.475462,25.03579,-0.000174,24.018843,-0.0077,1.378
11644.00,7.474957,25.03593,-0.000173,24.019382,-0.0077,1.378
11646.00,7.474241,25.03533,-0.000173,24.019257,-0.0077,1.377
11648.00,7.474539,25.03535,-0.000173,24.019229,-0.0077,1.377
11650.00,7.473879,25.03603,-0.000173,24.019161,-0.0077,1.377
11652.00,7.473794,25.03621,-0.000173,24.018957,-0.0077,1.377
11654.00,7.474066,25.03610,-0.000173,24.019423,-0.0077,1.377
11656.00,7.474227,25.03586,-0.000173,24.020038,-0.0077,1.378
11658.00,7.474333,25.03748,-0.000174,24.019840,-0.0077,1.377
11660.00,7.474383,25.03676,-0.000173,24.018829,-0.0077,1.378
11662.00,7.474032,25.03735,-0.000174,24.019084,-0.0077,1.378
11664.00,7.474469,25.03707,-0.000173,24.019393,-0.0077,1.378
11666.00,7.473819,25.03730,-0.000173,24.019064,-0.0077,1.377
11668.00,7.473533,25.03711,-0.000173,24.019059,-0.0077,1.377
11670.00,7.473446,25.03759,-0.000174,24.019113,-0.0077,1.377
11672.00,7.474912,25.03661,-0.000174,24.019777,-0.0076,1.377
11674.00,7.474146,25.03715,-0.000173,24.019592,-0.0077,1.378
11676.00,7.473201,25.03750,-0.000174,24.019184,-0.0077,1.378
11678.00,7.473576,25.03692,-0.000175,24.019278,-0.0077,1.378
11680.00,7.474169,25.03582,-0.000174,24.019732,-0.0077,1.377
11682.00,7.473969,25.03633,-0.000173,24.019309,-0.0077,1.377
11684.00,7.473671,25.03664,-0.000172,24.019773,-0.0077,1.377
11686.00,7.473473,25.03690,-0.000173,24.019715,-0.0076,1.378
11688.00,7.473348,25.03623,-0.000174,24.019195,-0.0077,1.378
11690.00,7.474121,25.03600,-0.000173,24.019668,-0.0077,1.378
11692.00,7.473808,25.03595,-0.000173,24.019318,-0.0077,1.378
11694.00,7.473884,25.03640,-0.000173,24.019019,-0.0077,1.378
11696.00,7.474503,25.03599,-0.000172,24.019530,-0.0077,1.378
11698.00,7.473861,25.03688,-0.000172,24.019248,-0.0077,1.377
11700.00,7.474476,25.03709,-0.000173,24.019075,-0.0077,1.378
11702.00,7.474391,25.03659,-0.000173,24.018571,-0.0077,1.378
11704.00,7.474065,25.03685,-0.000173,24.019367,-0.0077,1.378
11706.00,7.474538,25.03685,-0.000173,24.019302,-0.0077,1.378
11708.00,7.474549,25.03699,-0.000171,24.019916,-0.0077,1.377
11710.00,7.474076,25.03749,-0.000173,24.019539,-0.0077,1.378
11712.00,7.473329,25.03775,-0.000172,24.019286,-0.0077,1.378
11714.00,7.473055,25.03869,-0.000173,24.019208,-0.0077,1.378
11716.00,7.473397,25.03783,-0.000172,24.018419,-0.0077,1.377
11718.00,7.473399,25.03733,-0.000173,24.019554,-0.0077,1.378
11720.00,7.472856,25.03879,-0.000172,24.019737,-0.0077,1.377
11722.00,7.473246,25.03803,-0.000172,24.019886,-0.0077,1.377
11724.00,7.473822,25.03771,-0.000172,24.019715,-0.0076,1.377
11726.00,7.474350,25.03702,-0.000173,24.018987,-0.0077,1.378
11728.00,7.474967,25.03743,-0.000173,24.019101,-0.0077,1.377
11730.00,7.474318,25.03798,-0.000172,24.019371,-0.0076,1.377
11732.00,7.473904,25.03786,-0.000171,24.019601,-0.0077,1.377
11734.00,7.473493,25.03815,-0.000172,24.020156,-0.0076,1.378
11736.00,7.473973,25.03812,-0.000172,24.019460,-0.0077,1.378
11738.00,7.474885,25.03883,-0.000173,24.019501,-0.0077,1.378
11740.00,7.474195,25.03870,-0.000173,24.019612,-0.0077,1.378
11742.00,7.474112,25.03840,-0.000174,24.018961,-0.0077,1.378
11744.00,7.473684,25.03970,-0.000173,24.019258,-0.0077,1.378
11746.00,7.473077,25.03898,-0.000172,24.019407,-0.0076,1.378
11748.00,7.473320,25.03839,-0.000173,24.019360,-0.0077,1.378
11750.00,7.473857,25.03917,-0.000173,24.019416,-0.0077,1.377
11752.00,7.473266,25.03873,-0.000173,24.019538,-0.0077,1.377
11754.00,7.472932,25.03796,-0.000172,24.019472,-0.0077,1.377
11756.00,7.473497,25.03825,-0.000172,24.019322,-0.0076,1.378
11758.00,7.473731,25.03878,-0.000172,24.019249,-0.0077,1.378
11760.00,7.474104,25.03802,-0.000173,24.019318,-0.0077,1.379
11762.00,7.473797,25.03848,-0.000174,24.019628,-0.0077,1.378
11764.00,7.473569,25.03807,-0.000173,24.019293,-0.0077,1.377
11766.00,7.473198,25.03793,-0.000173,24.019286,-0.0077,1.378
11768.00,7.473385,25.03840,-0.000174,24.019492,-0.0077,1.378
11770.00,7.473743,25.03806,-0.000174,24.019132,-0.0077,1.378
11772.00,7.473216,25.03789,-0.000173,24.018533,-0.0077,1.377
11774.00,7.472578,25.03822,-0.000173,24.019206,-0.0077,1.378
11776.00,7.472528,25.03797,-0.000173,24.019171,-0.0077,1.378
11778.00,7.472523,25.03769,-0.000173,24.019211,-0.0077,1.378
11780.00,7.472174,25.03796,-0.000173,24.018778,-0.0077,1.377
11782.00,7.472691,25.03816,-0.000174,24.018658,-0.0077,1.377
11784.00,7.472638,25.03827,-0.000173,24.019436,-0.0077,1.377
11786.00,7.473116,25.03829,-0.000173,24.019025,-0.0077,1.378
11788.00,7.471994,25.03810,-0.000173,24.019240,-0.0077,1.378
11790.00,7.471745,25.03858,-0.000173,24.019090,-0.0077,1.378
11792.00,7.472641,25.03909,-0.000173,24.019926,-0.0077,1.377
11794.00,7.472889,25.03854,-0.000174,24.019298,-0.0076,1.378
11796.00,7.473183,25.03814,-0.000174,24.019188,-0.0077,1.378
11798.00,7.474462,25.03856,-0.000173,24.019344,-0.0077,1.378
11800.00,7.474845,25.03891,-0.000173,24.019606,-0.0077,1.378
11802.00,7.474378,25.03924,-0.000173,24.019897,-0.0077,1.378
11804.00,7.474342,25.03998,-0.000174,24.019246,-0.0077,1.378
11806.00,7.474607,25.03980,-0.000173,24.018512,-0.0077,1.378
11808.00,7.474012,25.03923,-0.000174,24.019179,-0.0077,1.378
11810.00,7.472799,25.03833,-0.000173,24.018938,-0.0077,1.377
11812.00,7.471609,25.03864,-0.000173,24.019041,-0.0077,1.377
11814.00,7.472352,25.03998,-0.000174,24.018104,-0.0077,1.378
11816.00,7.473777,25.03920,-0.000174,24.019567,-0.0077,1.378
11818.00,7.474130,25.03863,-0.000174,24.020103,-0.0077,1.378
11820.00,7.473573,25.03874,-0.000173,24.020187,-0.0077,1.378
11822.00,7.474047,25.03860,-0.000174,24.018802,-0.0077,1.378
11824.00,7.474209,25.03790,-0.000174,24.018432,-0.0077,1.378
11826.00,7.474833,25.03773,-0.000173,24.019032,-0.0077,1.377
11828.00,7.474774,25.03838,-0.000173,24.019061,-0.0077,1.378
11830.00,7.475053,25.03824,-0.000173,24.019161,-0.0077,1.377
11832.00,7.473973,25.03845,-0.000173,24.018847,-0.0077,1.378
11834.00,7.472690,25.03868,-0.000173,24.019383,-0.0077,1.378
11836.00,7.473306,25.03963,-0.000173,24.019804,-0.0077,1.378
11838.00,7.473329,25.03953,-0.000173,24.019686,-0.0077,1.378
11840.00,7.473618,25.03949,-0.000173,24.019545,-0.0077,1.377
11842.00,7.474190,25.03980,-0.000173,24.019857,-0.0077,1.378
11844.00,7.473292,25.03905,-0.000173,24.018774,-0.0077,1.378
11846.00,7.472984,25.03894,-0.000172,24.019675,-0.0076,1.378
11848.00,7.472429,25.03909,-0.000172,24.019501,-0.0077,1.378
11850.00,7.472396,25.03922,-0.000173,24.018673,-0.0077,1.378
11852.00,7.472349,25.03977,-0.000172,24.019467,-0.0077,1.378
11854.00,7.471952,25.03911,-0.000172,24.018765,-0.0077,1.378
11856.00,7.471843,25.03889,-0.000172,24.018765,-0.0077,1.378
11858.00,7.471486,25.03895,-0.000173,24.018912,-0.0077,1.378
11860.00,7.471686,25.03973,-0.000174,24.020279,-0.0077,1.378
11862.00,7.472167,25.03933,-0.000173,24.019148,-0.0077,1.378
11864.00,7.472595,25.03955,-0.000174,24.018579,-0.0077,1.378
11866.00,7.473044,25.03847,-0.000174,24.018858,-0.0078,1.378
11868.00,7.473392,25.03920,-0.000175,24.018918,-0.0077,1.378
11870.00,7.472875,25.03902,-0.000174,24.018633,-0.0077,1.377
11872.00,7.472380,25.03912,-0.000173,24.019779,-0.0077,1.378
11874.00,7.473385,25.03949,-0.000173,24.019418,-0.0077,1.379
11876.00,7.473229,25.03858,-0.000174,24.019367,-0.0077,1.378
11878.00,7.472752,25.03879,-0.000175,24.018519,-0.0077,1.378
11880.00,7.473207,25.03807,-0.000174,24.018535,-0.0077,1.378
11882.00,7.473208,25.03790,-0.000173,24.019293,-0.0077,1.378
11884.00,7.473172,25.03862,-0.000174,24.019119,-0.0077,1.378
11886.00,7.473141,25.03833,-0.000173,24.019079,-0.0077,1.378
11888.00,7.472969,25.03865,-0.000174,24.018669,-0.0077,1.378
11890.00,7.472863,25.03793,-0.000174,24.018776,-0.0078,1.378
11892.00,7.472404,25.03813,-0.000175,24.018919,-0.0077,1.378
11894.00,7.473085,25.03776,-0.000175,24.018832,-0.0077,1.378
11896.00,7.473355,25.03736,-0.000174,24.018502,-0.0077,1.378
11898.00,7.472997,25.03758,-0.000174,24.018628,-0.0078,1.378
11900.00,7.473704,25.03812,-0.000174,24.018928,-0.0078,1.378
11902.00,7.473160,25.03805,-0.000174,24.019233,-0.0077,1.378
11904.00,7.473356,25.03836,-0.000174,24.018793,-0.0078,1.378
11906.00,7.474300,25.03853,-0.000174,24.018713,-0.0077,1.378
11908.00,7.474676,25.03830,-0.000174,24.017873,-0.0078,1.378
11910.00,7.474629,25.03793,-0.000175,24.018479,-0.0078,1.378
11912.00,7.474795,25.03899,-0.000175,24.019204,-0.0077,1.378
11914.00,7.474259,25.03830,-0.000174,24.019006,-0.0077,1.378
11916.00,7.474146,25.03859,-0.000175,24.018841,-0.0077,1.379
11918.00,7.474124,25.03897,-0.000175,24.018782,-0.0077,1.378
11920.00,7.473961,25.03939,-0.000174,24.018343,-0.0077,1.377
11922.00,7.473488,25.03989,-0.000172,24.019006,-0.0077,1.377
11924.00,7.473581,25.03922,-0.000173,24.018818,-0.0077,1.378
11926.00,7.473023,25.03934,-0.000174,24.017955,-0.0077,1.378
11928.00,7.472185,25.03883,-0.000173,24.018521,-0.0077,1.378
11930.00,7.472162,25.03869,-0.000173,24.019153,-0.0077,1.378
11932.00,7.472563,25.03906,-0.000174,24.018551,-0.0077,1.378
11934.00,7.472437,25.03939,-0.000174,24.018145,-0.0077,1.378
11936.00,7.473266,25.03945,-0.000174,24.018847,-0.0077,1.378
11938.00,7.473664,25.03945,-0.000174,24.018472,-0.0077,1.378
11940.00,7.473522,25.03939,-0.000174,24.019606,-0.0077,1.378
11942.00,7.473066,25.03931,-0.000174,24.018613,-0.0077,1.378
11944.00,7.473440,25.03938,-0.000175,24.018711,-0.0077,1.378
11946.00,7.472779,25.03903,-0.000173,24.019014,-0.0077,1.378
11948.00,7.473404,25.03984,-0.000173,24.018791,-0.0077,1.378
11950.00,7.473980,25.04014,-0.000173,24.018765,-0.0077,1.378
11952.00,7.473569,25.03916,-0.000174,24.018256,-0.0077,1.378
11954.00,7.473204,25.04066,-0.000174,24.019481,-0.0077,1.378
11956.00,7.472649,25.04027,-0.000174,24.019413,-0.0077,1.378
11958.00,7.473141,25.03929,-0.000174,24.019325,-0.0077,1.378
11960.00,7.473521,25.03987,-0.000173,24.018854,-0.0077,1.378
11962.00,7.473442,25.03978,-0.000173,24.018860,-0.0077,1.378
11964.00,7.473065,25.03913,-0.000173,24.018967,-0.0077,1.377
11966.00,7.473195,25.03919,-0.000173,24.018200,-0.0077,1.378
11968.00,7.473181,25.03923,-0.000173,24.019296,-0.0077,1.378
11970.00,7.472468,25.03972,-0.000173,24.018691,-0.0077,1.378
11972.00,7.472429,25.03922,-0.000174,24.018869,-0.0077,1.378
11974.00,7.472230,25.03885,-0.000174,24.018945,-0.0077,1.379
11976.00,7.472063,25.03948,-0.000173,24.019090,-0.0077,1.379
11978.00,7.473136,25.03966,-0.000175,24.018684,-0.0077,1.378
11980.00,7.474096,25.03887,-0.000173,24.019469,-0.0077,1.378
11982.00,7.473556,25.03843,-0.000173,24.019180,-0.0077,1.378
11984.00,7.472414,25.03775,-0.000173,24.019293,-0.0077,1.378
11986.00,7.472677,25.03803,-0.000174,24.019414,-0.0078,1.378
11988.00,7.472565,25.03770,-0.000174,24.019342,-0.0077,1.378
11990.00,7.471851,25.03796,-0.000174,24.018564,-0.0077,1.378
11992.00,7.471969,25.03880,-0.000174,24.018939,-0.0077,1.378
11994.00,7.472409,25.03820,-0.000173,24.018910,-0.0077,1.378
11996.00,7.472635,25.03867,-0.000174,24.018009,-0.0077,1.378
11998.00,7.473060,25.03899,-0.000175,24.018863,-0.0078,1.378
12000.00,7.472612,25.03875,-0.000175,24.018635,-0.0078,1.378
12002.00,7.472685,25.03849,-0.000174,24.018724,-0.0077,1.378
12004.00,7.472230,25.03793,-0.000175,24.019251,-0.0077,1.378
@20,12.0000,24.0
12006.00,7.471940,25.03843,-0.000173,24.018571,-0.0077,1.378
12008.00,7.468693,25.03896,-0.000173,24.018890,-0.0077,1.378
12010.00,7.461640,25.03840,-0.000173,24.019008,-0.0077,1.376
12012.00,7.451642,25.03816,-0.000172,24.018367,-0.0077,1.376
12014.00,7.441429,25.03758,-0.000172,24.018457,-0.0078,1.377
12016.00,7.433399,25.03773,-0.000172,24.018619,-0.0077,1.377
12018.00,7.428925,25.03831,-0.000173,24.018878,-0.0077,1.378
12020.00,7.426577,25.03846,-0.000174,24.018987,-0.0077,1.379
12022.00,7.425942,25.03875,-0.000174,24.018773,-0.0077,1.378
12024.00,7.424167,25.03785,-0.000174,24.018997,-0.0077,1.379
12026.00,7.422548,25.03819,-0.000176,24.018758,-0.0077,1.380
12028.00,7.420539,25.03802,-0.000176,24.018504,-0.0077,1.379
12030.00,7.419208,25.03734,-0.000175,24.018472,-0.0077,1.379
12032.00,7.421886,25.03716,-0.000176,24.018847,-0.0077,1.380
12034.00,7.428247,25.03681,-0.000176,24.018963,-0.0077,1.380
12036.00,7.437116,25.03652,-0.000176,24.018327,-0.0077,1.380
12038.00,7.446137,25.03671,-0.000176,24.018524,-0.0077,1.380
12040.00,7.451949,25.03670,-0.000174,24.019197,-0.0077,1.379
12042.00,7.455566,25.03652,-0.000173,24.018695,-0.0078,1.379
12044.00,7.457021,25.03747,-0.000173,24.018330,-0.0077,1.379
12046.00,7.457064,25.03832,-0.000174,24.018985,-0.0077,1.379
12048.00,7.457864,25.03930,-0.000173,24.018660,-0.0077,1.378
12050.00,7.459510,25.03816,-0.000174,24.018493,-0.0077,1.378
12052.00,7.459822,25.03822,-0.000173,24.018802,-0.0077,1.378
12054.00,7.460491,25.03753,-0.000174,24.018999,-0.0077,1.378
12056.00,7.462587,25.03747,-0.000173,24.019394,-0.0078,1.379
12058.00,7.463215,25.03767,-0.000173,24.018678,-0.0078,1.378
12060.00,7.464533,25.03750,-0.000173,24.018510,-0.0077,1.379
12062.00,7.466215,25.03773,-0.000174,24.018773,-0.0077,1.379
12064.00,7.467616,25.03819,-0.000174,24.018352,-0.0077,1.378
12066.00,7.469714,25.03835,-0.000174,24.019072,-0.0077,1.378
12068.00,7.471812,25.03805,-0.000173,24.019509,-0.0077,1.378
12070.00,7.473743,25.03866,-0.000173,24.018265,-0.0077,1.378
12072.00,7.474412,25.03910,-0.000173,24.018919,-0.0077,1.378
12074.00,7.476128,25.03879,-0.000174,24.019306,-0.0077,1.378
12076.00,7.477165,25.03928,-0.000173,24.018988,-0.0077,1.378
12078.00,7.477755,25.03968,-0.000174,24.018987,-0.0077,1.378
12080.00,7.478342,25.03849,-0.000174,24.018943,-0.0077,1.378
12082.00,7.478317,25.03864,-0.000174,24.018541,-0.0077,1.378
12084.00,7.477117,25.03913,-0.000174,24.018858,-0.0077,1.378
12086.00,7.478172,25.03878,-0.000173,24.019277,-0.0077,1.379
12088.00,7.478123,25.03886,-0.000173,24.018987,-0.0077,1.378
12090.00,7.477620,25.03799,-0.000175,24.019362,-0.0077,1.378
12092.00,7.476433,25.03806,-0.000174,24.018939,-0.0077,1.379
12094.00,7.475608,25.03813,-0.000173,24.019003,-0.0077,1.378
12096.00,7.474866,25.03796,-0.000173,24.018785,-0.0077,1.378
12098.00,7.474798,25.03770,-0.000173,24.018709,-0.0077,1.378
12100.00,7.474695,25.03685,-0.000173,24.018713,-0.0077,1.378
12102.00,7.473676,25.03765,-0.000173,24.018575,-0.0077,1.378
12104.00,7.473144,25.03764,-0.000173,24.018642,-0.0077,1.378
12106.00,7.473194,25.03720,-0.000174,24.019257,-0.0077,1.379
12108.00,7.473421,25.03706,-0.000174,24.018343,-0.0077,1.378
12110.00,7.474712,25.03691,-0.000175,24.018533,-0.0077,1.378
12112.00,7.474171,25.03764,-0.000175,24.018236,-0.0077,1.378
12114.00,7.473700,25.03699,-0.000174,24.019090,-0.0077,1.378
12116.00,7.474893,25.03710,-0.000173,24.018590,-0.0077,1.379
12118.00,7.474233,25.03685,-0.000174,24.018599,-0.0077,1.378
12120.00,7.473042,25.03829,-0.000174,24.018834,-0.0077,1.378
12122.00,7.473437,25.03878,-0.000173,24.018974,-0.0077,1.378
12124.00,7.474344,25.03779,-0.000173,24.019645,-0.0077,1.378
12126.00,7.474688,25.03894,-0.000174,24.018285,-0.0077,1.378
12128.00,7.474743,25.03890,-0.000173,24.018673,-0.0077,1.378
12130.00,7.474339,25.03900,-0.000174,24.019309,-0.0078,1.378
12132.00,7.474822,25.03842,-0.000175,24.018840,-0.0077,1.378
12134.00,7.475494,25.03851,-0.000173,24.018450,-0.0077,1.377
12136.00,7.475183,25.03884,-0.000173,24.019110,-0.0077,1.378
12138.00,7.475106,25.03872,-0.000174,24.019200,-0.0077,1.379
12140.00,7.475490,25.03827,-0.000174,24.019077,-0.0077,1.378
12142.00,7.475648,25.03942,-0.000174,24.019045,-0.0077,1.378
12144.00,7.475619,25.03996,-0.000173,24.019336,-0.0077,1.378
12146.00,7.475028,25.04012,-0.000173,24.019548,-0.0077,1.378
12148.00,7.474906,25.03998,-0.000174,24.019197,-0.0077,1.378
12150.00,7.474384,25.04019,-0.000175,24.019371,-0.0077,1.378
12152.00,7.474280,25.03946,-0.000173,24.019199,-0.0077,1.378
12154.00,7.474023,25.03947,-0.000174,24.019017,-0.0077,1.378
12156.00,7.473945,25.03934,-0.000174,24.018914,-0.0077,1.378
12158.00,7.473638,25.03924,-0.000174,24.019275,-0.0077,1.378
12160.00,7.473888,25.03906,-0.000174,24.018372,-0.0077,1.378
12162.00,7.473868,25.03817,-0.000174,24.018987,-0.0077,1.378
12164.00,7.473115,25.03944,-0.000174,24.018780,-0.0077,1.378
12166.00,7.473196,25.04004,-0.000174,24.019146,-0.0077,1.378
12168.00,7.473399,25.03989,-0.000173,24.019414,-0.0077,1.378
12170.00,7.474032,25.03907,-0.000173,24.019269,-0.0077,1.378
12172.00,7.474002,25.03971,-0.000172,24.018702,-0.0077,1.377
12174.00,7.474046,25.03953,-0.000173,24.019335,-0.0076,1.378
12176.00,7.473604,25.03917,-0.000173,24.019480,-0.0077,1.378
12178.00,7.473035,25.04001,-0.000172,24.018887,-0.0077,1.378
12180.00,7.473467,25.04046,-0.000173,24.019344,-0.0077,1.379
12182.00,7.474334,25.03921,-0.000174,24.019614,-0.0077,1.378
12184.00,7.474466,25.03928,-0.000172,24.019318,-0.0077,1.378
12186.00,7.474487,25.03943,-0.000173,24.019641,-0.0077,1.378
12188.00,7.475091,25.03986,-0.000173,24.019271,-0.0077,1.378
12190.00,7.474243,25.04023,-0.000173,24.019262,-0.0077,1.379
12192.00,7.473878,25.03982,-0.000174,24.018983,-0.0077,1.379
12194.00,7.473095,25.03863,-0.000173,24.019008,-0.0077,1.378
12196.00,7.474156,25.03853,-0.000173,24.018744,-0.0077,1.378
12198.00,7.474089,25.03861,-0.000173,24.019222,-0.0077,1.378
12200.00,7.473203,25.03788,-0.000173,24.019489,-0.0077,1.378
12202.00,7.472949,25.03788,-0.000173,24.018968,-0.0077,1.378
12204.00,7.473274,25.03795,-0.000173,24.019257,-0.0077,1.378
12206.00,7.473767,25.03783,-0.000173,24.019182,-0.0077,1.378
12208.00,7.474192,25.03779,-0.000174,24.019587,-0.0077,1.378
12210.00,7.474749,25.03845,-0.000173,24.019964,-0.0077,1.378
12212.00,7.474253,25.03848,-0.000173,24.019347,-0.0077,1.378
12214.00,7.473953,25.03828,-0.000172,24.018919,-0.0077,1.378
12216.00,7.473794,25.03835,-0.000173,24.019806,-0.0076,1.379
12218.00,7.473228,25.03812,-0.000173,24.019483,-0.0077,1.378
12220.00,7.473738,25.03870,-0.000173,24.018889,-0.0077,1.378
12222.00,7.474414,25.03792,-0.000174,24.019003,-0.0077,1.378
12224.00,7.474160,25.03806,-0.000174,24.018878,-0.0077,1.378
12226.00,7.474074,25.03815,-0.000173,24.018805,-0.0077,1.378
12228.00,7.474329,25.03861,-0.000173,24.019077,-0.0077,1.378
12230.00,7.473211,25.03872,-0.000174,24.018724,-0.0077,1.379
12232.00,7.472863,25.03812,-0.000174,24.018720,-0.0077,1.379
12234.00,7.472803,25.03813,-0.000174,24.018405,-0.0077,1.378
12236.00,7.472410,25.03746,-0.000173,24.019238,-0.0077,1.379
12238.00,7.472588,25.03753,-0.000174,24.018608,-0.0077,1.378
12240.00,7.472671,25.03813,-0.000173,24.019014,-0.0077,1.378
12242.00,7.472776,25.03851,-0.000172,24.018725,-0.0077,1.378
12244.00,7.473892,25.03884,-0.000172,24.018827,-0.0077,1.378
12246.00,7.474384,25.03919,-0.000172,24.019416,-0.0077,1.378
12248.00,7.473804,25.03914,-0.000173,24.019675,-0.0077,1.378
12250.00,7.473221,25.03955,-0.000173,24.019382,-0.0077,1.378
12252.00,7.472739,25.03888,-0.000173,24.018938,-0.0076,1.378
12254.00,7.473010,25.03905,-0.000174,24.018890,-0.0077,1.378
12256.00,7.472771,25.03927,-0.000173,24.019222,-0.0077,1.378
12258.00,7.472626,25.03904,-0.000174,24.019425,-0.0077,1.378
12260.00,7.472638,25.03889,-0.000173,24.018907,-0.0077,1.378
12262.00,7.471839,25.03877,-0.000173,24.019306,-0.0077,1.378
12264.00,7.472399,25.03881,-0.000172,24.018861,-0.0077,1.378
12266.00,7.472156,25.03839,-0.000172,24.018928,-0.0077,1.378
12268.00,7.471775,25.03844,-0.000174,24.019269,-0.0077,1.379
12270.00,7.472421,25.03855,-0.000174,24.019614,-0.0077,1.379
12272.00,7.472626,25.03785,-0.000174,24.018735,-0.0077,1.378
12274.00,7.472817,25.03856,-0.000174,24.019220,-0.0077,1.378
12276.00,7.472733,25.03843,-0.000173,24.019028,-0.0077,1.378
12278.00,7.472700,25.03893,-0.000173,24.019460,-0.0077,1.378
12280.00,7.472621,25.03876,-0.000173,24.019452,-0.0077,1.379
12282.00,7.471563,25.03871,-0.000172,24.018981,-0.0077,1.378
12284.00,7.471170,25.03904,-0.000172,24.019055,-0.0077,1.378
12286.00,7.471603,25.03816,-0.000171,24.019191,-0.0077,1.377
12288.00,7.472064,25.03821,-0.000172,24.019440,-0.0077,1.378
12290.00,7.472558,25.03826,-0.000174,24.019402,-0.0077,1.378
12292.00,7.472841,25.03814,-0.000173,24.020013,-0.0077,1.378
12294.00,7.472669,25.03833,-0.000173,24.019155,-0.0077,1.378
12296.00,7.472212,25.03825,-0.000172,24.019199,-0.0077,1.378
12298.00,7.472162,25.03925,-0.000172,24.019790,-0.0076,1.378
12300.00,7.471754,25.03861,-0.000172,24.019452,-0.0077,1.378
12302.00,7.471847,25.03898,-0.000172,24.019407,-0.0077,1.378
12304.00,7.471307,25.03884,-0.000173,24.019193,-0.0077,1.378
12306.00,7.472440,25.03893,-0.000173,24.018943,-0.0077,1.379
12308.00,7.473191,25.03865,-0.000174,24.019253,-0.0077,1.378
12310.00,7.472541,25.03836,-0.000174,24.019429,-0.0077,1.378
12312.00,7.473143,25.03901,-0.000173,24.019500,-0.0077,1.378
12314.00,7.473343,25.03930,-0.000174,24.019275,-0.0077,1.378
12316.00,7.473218,25.03941,-0.000174,24.019864,-0.0077,1.378
12318.00,7.472749,25.03914,-0.000172,24.020172,-0.0077,1.378
12320.00,7.472514,25.03933,-0.000173,24.018988,-0.0077,1.378
12322.00,7.471244,25.03876,-0.000172,24.019389,-0.0077,1.378
12324.00,7.472531,25.03863,-0.000172,24.019429,-0.0077,1.378
12326.00,7.473543,25.03885,-0.000173,24.019264,-0.0077,1.378
12328.00,7.474173,25.03844,-0.000172,24.019420,-0.0077,1.379
12330.00,7.473060,25.03875,-0.000173,24.018945,-0.0077,1.378
12332.00,7.472467,25.03915,-0.000173,24.019463,-0.0077,1.378
12334.00,7.472222,25.03972,-0.000173,24.019768,-0.0077,1.378
12336.00,7.471948,25.03965,-0.000172,24.018957,-0.0077,1.378
12338.00,7.471665,25.03983,-0.000173,24.019313,-0.0077,1.378
12340.00,7.471836,25.03985,-0.000174,24.019605,-0.0077,1.378
12342.00,7.472655,25.03930,-0.000173,24.019213,-0.0077,1.378
12344.00,7.473615,25.03998,-0.000174,24.018557,-0.0077,1.379
12346.00,7.473701,25.04002,-0.000173,24.019217,-0.0077,1.378
12348.00,7.473331,25.03916,-0.000174,24.018849,-0.0077,1.378
12350.00,7.472281,25.03964,-0.000173,24.019998,-0.0077,1.378
12352.00,7.471838,25.03969,-0.000173,24.019307,-0.0077,1.378
12354.00,7.471468,25.03925,-0.000173,24.019081,-0.0077,1.378
12356.00,7.471629,25.03946,-0.000175,24.019211,-0.0077,1.378
12358.00,7.471288,25.03936,-0.000174,24.019498,-0.0077,1.378
12360.00,7.470424,25.03884,-0.000173,24.018876,-0.0077,1.378
12362.00,7.470918,25.03960,-0.000172,24.019267,-0.0077,1.378
12364.00,7.471401,25.03974,-0.000172,24.019632,-0.0077,1.378
12366.00,7.471637,25.04034,-0.000172,24.018657,-0.0077,1.378
12368.00,7.472416,25.03913,-0.000174,24.018689,-0.0077,1.378
12370.00,7.472388,25.03910,-0.000173,24.018943,-0.0077,1.378
12372.00,7.471849,25.03879,-0.000173,24.019474,-0.0077,1.379
12374.00,7.472133,25.03980,-0.000173,24.019817,-0.0077,1.378
12376.00,7.472593,25.04008,-0.000172,24.019220,-0.0077,1.378
12378.00,7.471999,25.03950,-0.000173,24.018771,-0.0077,1.378
12380.00,7.472141,25.03935,-0.000173,24.019175,-0.0077,1.378
12382.00,7.472734,25.04034,-0.000173,24.019443,-0.0077,1.378
12384.00,7.472721,25.03940,-0.000173,24.018992,-0.0077,1.378
12386.00,7.472465,25.03873,-0.000174,24.019064,-0.0077,1.378
12388.00,7.472304,25.03898,-0.000173,24.019871,-0.0077,1.378
12390.00,7.472874,25.03977,-0.000173,24.019344,-0.0077,1.378
12392.00,7.473961,25.03992,-0.000173,24.019059,-0.0077,1.378
12394.00,7.473209,25.03954,-0.000172,24.019394,-0.0077,1.378
12396.00,7.472759,25.03942,-0.000173,24.018760,-0.0077,1.378
12398.00,7.472901,25.03915,-0.000173,24.019164,-0.0077,1.378
12400.00,7.473256,25.03988,-0.000173,24.019271,-0.0077,1.378
12402.00,7.472952,25.03987,-0.000173,24.019403,-0.0077,1.378
12404.00,7.473043,25.04010,-0.000173,24.018878,-0.0077,1.377
12406.00,7.472833,25.04054,-0.000174,24.019478,-0.0077,1.378
12408.00,7.472257,25.04024,-0.000173,24.019543,-0.0077,1.377
12410.00,7.472394,25.04030,-0.000173,24.019471,-0.0077,1.379
12412.00,7.472259,25.03977,-0.000173,24.019159,-0.0077,1.378
12414.00,7.472447,25.03942,-0.000172,24.019092,-0.0077,1.377
12416.00,7.472245,25.03951,-0.000173,24.018923,-0.0077,1.378
12418.00,7.471605,25.03957,-0.000173,24.019253,-0.0077,1.378
12420.00,7.472067,25.03883,-0.000174,24.019369,-0.0077,1.378
12422.00,7.473066,25.03857,-0.000173,24.019382,-0.0077,1.378
12424.00,7.473457,25.03857,-0.000174,24.019200,-0.0077,1.379
12426.00,7.472662,25.03946,-0.000174,24.019739,-0.0077,1.379
12428.00,7.472947,25.04018,-0.000173,24.019240,-0.0077,1.378
12430.00,7.473220,25.03991,-0.000172,24.019050,-0.0077,1.378
12432.00,7.473159,25.03917,-0.000173,24.019445,-0.0077,1.378
12434.00,7.472934,25.03879,-0.000174,24.019119,-0.0077,1.378
12436.00,7.473082,25.03918,-0.000173,24.019200,-0.0077,1.378
12438.00,7.472952,25.03980,-0.000174,24.019302,-0.0077,1.378
12440.00,7.472497,25.04014,-0.000175,24.018811,-0.0077,1.378
12442.00,7.472308,25.03999,-0.000174,24.019657,-0.0077,1.378
12444.00,7.472903,25.03944,-0.000172,24.019746,-0.0077,1.377
12446.00,7.473138,25.03976,-0.000173,24.019240,-0.0077,1.378
12448.00,7.473140,25.04108,-0.000174,24.018841,-0.0077,1.378
12450.00,7.472448,25.03985,-0.000172,24.019378,-0.0077,1.378
12452.00,7.472589,25.03973,-0.000173,24.019529,-0.0077,1.379
12454.00,7.472339,25.03883,-0.000174,24.019184,-0.0077,1.378
12456.00,7.472962,25.03878,-0.000172,24.019269,-0.0077,1.378
12458.00,7.472388,25.03981,-0.000172,24.019193,-0.0077,1.378
12460.00,7.472055,25.03899,-0.000173,24.019559,-0.0077,1.378
12462.00,7.472543,25.03874,-0.000173,24.019949,-0.0077,1.377
12464.00,7.472720,25.03953,-0.000172,24.019722,-0.0077,1.378
12466.00,7.471821,25.03938,-0.000172,24.019389,-0.0077,1.379
12468.00,7.471046,25.03979,-0.000173,24.018870,-0.0077,1.378
12470.00,7.471883,25.03943,-0.000174,24.018720,-0.0077,1.379
12472.00,7.473050,25.03997,-0.000173,24.019485,-0.0077,1.378
12474.00,7.472909,25.03958,-0.000174,24.018878,-0.0077,1.378
12476.00,7.473618,25.03944,-0.000172,24.018508,-0.0077,1.378
12478.00,7.473840,25.03944,-0.000173,24.018943,-0.0077,1.378
12480.00,7.473446,25.03928,-0.000173,24.019121,-0.0077,1.378
12482.00,7.472665,25.03818,-0.000173,24.018687,-0.0077,1.378
12484.00,7.472471,25.03814,-0.000173,24.018849,-0.0077,1.378
12486.00,7.472287,25.03785,-0.000174,24.019456,-0.0077,1.378
12488.00,7.472419,25.03746,-0.000172,24.019168,-0.0076,1.378
12490.00,7.473025,25.03804,-0.000173,24.018765,-0.0077,1.378
12492.00,7.473452,25.03793,-0.000173,24.020217,-0.0077,1.378
12494.00,7.473640,25.03815,-0.000173,24.019871,-0.0077,1.378
12496.00,7.473754,25.03855,-0.000173,24.019764,-0.0077,1.378
12498.00,7.472975,25.03884,-0.000174,24.019833,-0.0077,1.378
12500.00,7.472619,25.03915,-0.000174,24.019219,-0.0077,1.378
12502.00,7.472978,25.03952,-0.000173,24.019126,-0.0077,1.378
12504.00,7.473127,25.03872,-0.000173,24.018794,-0.0077,1.378
12506.00,7.472717,25.03929,-0.000173,24.018495,-0.0077,1.379
12508.00,7.472563,25.03939,-0.000173,24.019349,-0.0077,1.378
12510.00,7.472306,25.03844,-0.000174,24.019389,-0.0077,1.378
12512.00,7.472817,25.03741,-0.000172,24.019066,-0.0077,1.378
12514.00,7.472551,25.03804,-0.000172,24.018657,-0.0077,1.378
12516.00,7.472518,25.03801,-0.000172,24.018356,-0.0077,1.379
12518.00,7.472270,25.03869,-0.000172,24.019703,-0.0077,1.378
12520.00,7.472192,25.03837,-0.000174,24.018825,-0.0077,1.378
12522.00,7.472021,25.03908,-0.000173,24.019235,-0.0077,1.378
12524.00,7.471640,25.03924,-0.000173,24.018751,-0.0077,1.378
12526.00,7.471049,25.03797,-0.000171,24.018840,-0.0077,1.378
12528.00,7.471805,25.03792,-0.000172,24.019612,-0.0077,1.378
12530.00,7.473021,25.03841,-0.000174,24.019209,-0.0077,1.378
12532.00,7.471811,25.03836,-0.000172,24.019385,-0.0076,1.378
12534.00,7.470813,25.03868,-0.000171,24.019880,-0.0077,1.378
12536.00,7.471010,25.03850,-0.000172,24.018454,-0.0077,1.378
12538.00,7.471511,25.03919,-0.000171,24.019213,-0.0077,1.378
12540.00,7.471891,25.03836,-0.000173,24.019489,-0.0076,1.379
12542.00,7.472469,25.03933,-0.000173,24.019249,-0.0077,1.378
12544.00,7.471980,25.03934,-0.000173,24.019480,-0.0077,1.378
12546.00,7.470774,25.03871,-0.000172,24.019166,-0.0076,1.378
12548.00,7.470597,25.03929,-0.000172,24.018861,-0.0077,1.378
12550.00,7.470861,25.03947,-0.000172,24.019382,-0.0077,1.379
12552.00,7.471014,25.03929,-0.000173,24.019164,-0.0077,1.378
12554.00,7.471091,25.03962,-0.000172,24.019699,-0.0077,1.378
12556.00,7.471211,25.03870,-0.000173,24.019657,-0.0076,1.378
12558.00,7.471587,25.03904,-0.000173,24.019683,-0.0077,1.378
12560.00,7.470700,25.03932,-0.000173,24.019742,-0.0077,1.378
12562.00,7.470128,25.03943,-0.000173,24.019616,-0.0076,1.378
12564.00,7.469778,25.03997,-0.000171,24.020114,-0.0076,1.378
12566.00,7.469687,25.03915,-0.000172,24.019559,-0.0076,1.378
12568.00,7.469591,25.03890,-0.000173,24.019251,-0.0077,1.378
12570.00,7.469812,25.03945,-0.000173,24.019213,-0.0077,1.378
12572.00,7.471060,25.03926,-0.000173,24.019159,-0.0077,1.378
12574.00,7.471935,25.03922,-0.000172,24.018887,-0.0077,1.378
12576.00,7.471104,25.03855,-0.000172,24.018959,-0.0077,1.378
12578.00,7.471025,25.03915,-0.000172,24.019601,-0.0077,1.378
12580.00,7.470715,25.03857,-0.000174,24.019255,-0.0077,1.379
12582.00,7.470868,25.03860,-0.000174,24.019179,-0.0077,1.378
12584.00,7.471606,25.03886,-0.000172,24.019708,-0.0077,1.378
12586.00,7.471990,25.03887,-0.000171,24.019420,-0.0076,1.378
12588.00,7.471859,25.03953,-0.000173,24.019780,-0.0077,1.379
12590.00,7.472131,25.03908,-0.000172,24.019072,-0.0077,1.378
12592.00,7.472792,25.03924,-0.000173,24.019423,-0.0077,1.378
12594.00,7.472856,25.03873,-0.000174,24.019204,-0.0077,1.378
12596.00,7.471841,25.03829,-0.000172,24.019253,-0.0076,1.378
12598.00,7.471824,25.03893,-0.000172,24.019231,-0.0077,1.378
12600.00,7.471652,25.03863,-0.000172,24.019197,-0.0077,1.378
12602.00,7.470563,25.03906,-0.000173,24.018573,-0.0077,1.378
12604.00,7.471170,25.03857,-0.000173,24.019188,-0.0077,1.378
@21,12.0000,24.0
12606.00,7.471517,25.03869,-0.000174,24.019699,-0.0077,1.378
12608.00,7.468654,25.03902,-0.000174,24.019831,-0.0077,1.378
12610.00,7.460555,25.03900,-0.000172,24.019712,-0.0077,1.378
12612.00,7.450815,25.03937,-0.000171,24.019293,-0.0077,1.377
12614.00,7.440452,25.03956,-0.000172,24.019927,-0.0076,1.377
12616.00,7.431981,25.03936,-0.000172,24.019309,-0.0077,1.377
12618.00,7.427043,25.03970,-0.000174,24.019046,-0.0076,1.379
12620.00,7.425125,25.03926,-0.000173,24.019055,-0.0077,1.379
12622.00,7.423400,25.03966,-0.000174,24.019460,-0.0077,1.379
12624.00,7.423084,25.03929,-0.000175,24.019543,-0.0076,1.380
12626.00,7.422623,25.03880,-0.000174,24.019097,-0.0077,1.379
12628.00,7.420528,25.03971,-0.000174,24.019449,-0.0077,1.380
12630.00,7.418694,25.03882,-0.000173,24.019889,-0.0077,1.380
12632.00,7.420990,25.03870,-0.000174,24.018533,-0.0077,1.379
12634.00,7.428226,25.03890,-0.000174,24.019617,-0.0077,1.380
12636.00,7.436713,25.03775,-0.000175,24.019141,-0.0077,1.381
12638.00,7.445654,25.03853,-0.000175,24.018435,-0.0077,1.381
12640.00,7.452525,25.03790,-0.000174,24.019454,-0.0077,1.380
12642.00,7.455402,25.03845,-0.000174,24.019887,-0.0077,1.379
12644.00,7.456271,25.03854,-0.000173,24.019019,-0.0077,1.379
12646.00,7.456904,25.03877,-0.000173,24.018903,-0.0077,1.379
12648.00,7.457032,25.03803,-0.000172,24.019306,-0.0077,1.378
12650.00,7.458843,25.03827,-0.000172,24.019431,-0.0077,1.378
12652.00,7.459233,25.03852,-0.000172,24.019184,-0.0076,1.378
12654.00,7.460314,25.03878,-0.000173,24.019235,-0.0077,1.379
12656.00,7.461152,25.03760,-0.000172,24.018716,-0.0077,1.378
12658.00,7.462411,25.03773,-0.000172,24.019601,-0.0077,1.378
12660.00,7.463739,25.03801,-0.000172,24.019483,-0.0077,1.379
12662.00,7.465070,25.03833,-0.000173,24.019296,-0.0077,1.379
12664.00,7.466284,25.03805,-0.000172,24.019498,-0.0077,1.378
12666.00,7.468126,25.03943,-0.000172,24.019369,-0.0077,1.378
12668.00,7.469774,25.03879,-0.000172,24.019498,-0.0077,1.378
12670.00,7.471857,25.03876,-0.000172,24.018637,-0.0077,1.378
12672.00,7.472562,25.03933,-0.000173,24.019298,-0.0077,1.379
12674.00,7.473957,25.03926,-0.000173,24.019142,-0.0077,1.379
12676.00,7.475084,25.03867,-0.000174,24.019445,-0.0077,1.379
12678.00,7.476115,25.03893,-0.000173,24.019061,-0.0077,1.378
12680.00,7.476887,25.03955,-0.000173,24.019947,-0.0077,1.378
12682.00,7.477478,25.03985,-0.000174,24.019608,-0.0077,1.378
12684.00,7.478047,25.04030,-0.000172,24.018249,-0.0077,1.378
12686.00,7.477640,25.04014,-0.000172,24.019291,-0.0077,1.378
12688.00,7.476875,25.03922,-0.000173,24.019840,-0.0077,1.378
12690.00,7.477672,25.03922,-0.000172,24.019701,-0.0077,1.378
12692.00,7.477844,25.03916,-0.000172,24.019704,-0.0077,1.379
12694.00,7.476542,25.03897,-0.000173,24.019608,-0.0077,1.379
12696.00,7.475176,25.03884,-0.000173,24.019063,-0.0077,1.379
12698.00,7.474966,25.03917,-0.000173,24.019046,-0.0077,1.378
12700.00,7.474523,25.03984,-0.000173,24.019237,-0.0077,1.378
12702.00,7.474510,25.03965,-0.000173,24.018988,-0.0077,1.378
12704.00,7.473815,25.03927,-0.000172,24.018829,-0.0077,1.378
12706.00,7.473332,25.03961,-0.000173,24.019159,-0.0076,1.378
12708.00,7.473288,25.03977,-0.000172,24.019086,-0.0077,1.379
12710.00,7.472669,25.03996,-0.000173,24.019387,-0.0077,1.378
12712.00,7.472562,25.04046,-0.000172,24.019409,-0.0077,1.377
12714.00,7.472599,25.04091,-0.000172,24.019148,-0.0077,1.378
12716.00,7.472930,25.04071,-0.000173,24.019199,-0.0077,1.378
12718.00,7.473480,25.04002,-0.000173,24.019175,-0.0077,1.378
12720.00,7.473457,25.04060,-0.000173,24.018983,-0.0077,1.378
12722.00,7.472956,25.04067,-0.000174,24.019298,-0.0076,1.378
12724.00,7.472869,25.04043,-0.000172,24.018849,-0.0077,1.378
12726.00,7.473904,25.03986,-0.000172,24.019135,-0.0077,1.379
12728.00,7.474673,25.04010,-0.000173,24.019414,-0.0077,1.379
12730.00,7.474016,25.04024,-0.000173,24.019035,-0.0077,1.379
12732.00,7.474223,25.04072,-0.000172,24.019333,-0.0077,1.379
12734.00,7.474678,25.03981,-0.000173,24.019108,-0.0077,1.378
12736.00,7.473620,25.03921,-0.000173,24.019498,-0.0077,1.379
12738.00,7.473790,25.03880,-0.000174,24.019403,-0.0077,1.379
12740.00,7.474927,25.03898,-0.000173,24.020136,-0.0077,1.378
12742.00,7.474527,25.03970,-0.000172,24.019367,-0.0077,1.378
12744.00,7.473940,25.03983,-0.000173,24.019052,-0.0077,1.379
12746.00,7.474808,25.03987,-0.000173,24.018977,-0.0077,1.378
12748.00,7.475601,25.04019,-0.000173,24.019485,-0.0077,1.378
12750.00,7.475667,25.03948,-0.000172,24.019407,-0.0077,1.378
12752.00,7.475957,25.03908,-0.000174,24.019552,-0.0077,1.379
12754.00,7.475476,25.03964,-0.000174,24.019681,-0.0077,1.379
12756.00,7.474557,25.03997,-0.000172,24.019851,-0.0077,1.378
12758.00,7.473650,25.03939,-0.000172,24.019817,-0.0077,1.378
12760.00,7.473997,25.03872,-0.000172,24.019132,-0.0077,1.378
12762.00,7.473741,25.03905,-0.000173,24.019034,-0.0077,1.379
12764.00,7.473690,25.04043,-0.000172,24.019438,-0.0077,1.378
12766.00,7.472754,25.04042,-0.000172,24.018932,-0.0077,1.378
12768.00,7.472925,25.03989,-0.000173,24.019213,-0.0077,1.379
12770.00,7.472601,25.03938,-0.000173,24.020451,-0.0076,1.378
12772.00,7.472222,25.03946,-0.000173,24.019777,-0.0076,1.379
12774.00,7.471274,25.03921,-0.000173,24.019128,-0.0077,1.379
12776.00,7.471600,25.03872,-0.000173,24.018916,-0.0077,1.378
12778.00,7.472666,25.03860,-0.000173,24.019784,-0.0077,1.378
12780.00,7.472168,25.03864,-0.000172,24.019186,-0.0077,1.378
12782.00,7.472209,25.03914,-0.000171,24.019411,-0.0076,1.378
12784.00,7.472136,25.03873,-0.000171,24.019728,-0.0077,1.377
12786.00,7.472957,25.03964,-0.000171,24.019775,-0.0077,1.378
12788.00,7.472604,25.03933,-0.000172,24.019652,-0.0077,1.379
12790.00,7.472550,25.03972,-0.000173,24.019487,-0.0077,1.378
12792.00,7.471582,25.04030,-0.000173,24.019282,-0.0077,1.378
12794.00,7.471747,25.04008,-0.000173,24.019289,-0.0077,1.379
12796.00,7.471934,25.04006,-0.000173,24.019340,-0.0077,1.378
12798.00,7.470748,25.03988,-0.000172,24.018832,-0.0077,1.378
12800.00,7.471457,25.03975,-0.000172,24.019188,-0.0077,1.379
12802.00,7.471160,25.03983,-0.000174,24.019509,-0.0077,1.378
12804.00,7.471048,25.04031,-0.000173,24.019432,-0.0077,1.378
12806.00,7.471695,25.03945,-0.000173,24.019463,-0.0077,1.378
12808.00,7.471366,25.04065,-0.000172,24.018883,-0.0077,1.378
12810.00,7.470869,25.04029,-0.000173,24.018981,-0.0077,1.378
12812.00,7.471244,25.04083,-0.000173,24.019066,-0.0077,1.379
12814.00,7.471651,25.04125,-0.000174,24.019327,-0.0077,1.379
12816.00,7.471614,25.04044,-0.000173,24.019090,-0.0077,1.378
12818.00,7.471146,25.04021,-0.000174,24.019358,-0.0077,1.378
12820.00,7.470750,25.04063,-0.000173,24.019403,-0.0077,1.378
12822.00,7.471686,25.04102,-0.000173,24.019835,-0.0077,1.378
12824.00,7.472771,25.04106,-0.000173,24.019041,-0.0077,1.378
12826.00,7.472436,25.04011,-0.000173,24.018948,-0.0077,1.378
12828.00,7.472429,25.04001,-0.000173,24.019128,-0.0077,1.378
12830.00,7.472195,25.03966,-0.000174,24.019304,-0.0077,1.379
12832.00,7.471908,25.03959,-0.000174,24.019612,-0.0077,1.379
12834.00,7.472396,25.04019,-0.000173,24.019213,-0.0077,1.378
12836.00,7.472857,25.03962,-0.000174,24.018559,-0.0077,1.378
12838.00,7.471783,25.03965,-0.000174,24.019034,-0.0077,1.379
12840.00,7.471085,25.03963,-0.000173,24.019487,-0.0077,1.379
12842.00,7.471575,25.03969,-0.000174,24.019264,-0.0077,1.378
12844.00,7.472485,25.03964,-0.000174,24.019413,-0.0077,1.379
12846.00,7.472288,25.03869,-0.000174,24.019686,-0.0077,1.378
12848.00,7.472183,25.03971,-0.000173,24.019411,-0.0077,1.378
12850.00,7.472306,25.03973,-0.000174,24.019387,-0.0077,1.378
12852.00,7.472582,25.03958,-0.000174,24.019112,-0.0077,1.379
12854.00,7.473446,25.03892,-0.000175,24.019026,-0.0077,1.378
12856.00,7.473663,25.03871,-0.000174,24.019325,-0.0077,1.378
12858.00,7.473213,25.03895,-0.000173,24.019260,-0.0077,1.378
12860.00,7.471905,25.03916,-0.000174,24.018934,-0.0077,1.379
12862.00,7.471877,25.03954,-0.000173,24.018854,-0.0077,1.379
12864.00,7.472649,25.03988,-0.000174,24.019157,-0.0077,1.379
12866.00,7.472039,25.04045,-0.000174,24.019897,-0.0077,1.379
12868.00,7.472163,25.04087,-0.000174,24.019046,-0.0077,1.379
12870.00,7.471910,25.04118,-0.000173,24.019273,-0.0076,1.378
12872.00,7.472480,25.04125,-0.000174,24.019443,-0.0077,1.378
12874.00,7.472319,25.04119,-0.000173,24.018831,-0.0077,1.379
12876.00,7.472646,25.04120,-0.000173,24.018872,-0.0077,1.379
12878.00,7.471807,25.04122,-0.000173,24.019543,-0.0077,1.378
12880.00,7.471121,25.04119,-0.000173,24.018769,-0.0077,1.378
12882.00,7.470932,25.04098,-0.000172,24.019886,-0.0077,1.379
12884.00,7.471912,25.04101,-0.000173,24.019597,-0.0077,1.378
12886.00,7.471325,25.04037,-0.000174,24.019041,-0.0077,1.379
12888.00,7.471410,25.04000,-0.000173,24.019137,-0.0077,1.378
12890.00,7.471370,25.04059,-0.000173,24.019443,-0.0077,1.378
12892.00,7.470974,25.04022,-0.000174,24.018733,-0.0077,1.379
12894.00,7.470616,25.04023,-0.000173,24.018843,-0.0077,1.379
12896.00,7.471425,25.04017,-0.000172,24.020188,-0.0077,1.379
12898.00,7.472056,25.04010,-0.000173,24.019150,-0.0077,1.379
12900.00,7.471283,25.04020,-0.000173,24.019266,-0.0077,1.378
12902.00,7.471283,25.04046,-0.000173,24.019159,-0.0077,1.379
12904.00,7.471067,25.04053,-0.000173,24.019298,-0.0077,1.378
12906.00,7.471426,25.04036,-0.000172,24.019567,-0.0077,1.378
12908.00,7.471279,25.04045,-0.000173,24.019295,-0.0077,1.378
12910.00,7.471364,25.04079,-0.000174,24.018769,-0.0077,1.378
12912.00,7.471856,25.04050,-0.000172,24.019229,-0.0077,1.378
12914.00,7.471816,25.04024,-0.000172,24.018890,-0.0077,1.378
12916.00,7.470996,25.03994,-0.000172,24.019610,-0.0077,1.378
12918.00,7.471031,25.04039,-0.000172,24.019806,-0.0077,1.378
12920.00,7.471453,25.04027,-0.000172,24.019016,-0.0077,1.378
12922.00,7.470732,25.04071,-0.000172,24.019527,-0.0077,1.378
12924.00,7.470012,25.04102,-0.000172,24.019788,-0.0077,1.378
12926.00,7.470046,25.04167,-0.000173,24.019084,-0.0077,1.379
12928.00,7.470685,25.04028,-0.000173,24.018769,-0.0076,1.378
12930.00,7.470486,25.04105,-0.000173,24.019420,-0.0077,1.378
12932.00,7.470720,25.04097,-0.000173,24.019393,-0.0077,1.378
12934.00,7.471432,25.04138,-0.000172,24.019799,-0.0077,1.378
12936.00,7.471619,25.04039,-0.000173,24.019023,-0.0077,1.378
12938.00,7.472014,25.04014,-0.000172,24.019081,-0.0077,1.378
12940.00,7.472137,25.04149,-0.000173,24.019354,-0.0077,1.378
12942.00,7.471817,25.04113,-0.000174,24.019509,-0.0077,1.378
12944.00,7.471325,25.04019,-0.000173,24.019228,-0.0077,1.378
12946.00,7.471812,25.04049,-0.000173,24.018997,-0.0077,1.378
12948.00,7.472571,25.04081,-0.000173,24.018803,-0.0077,1.379
12950.00,7.472600,25.04061,-0.000174,24.019561,-0.0077,1.379
12952.00,7.471978,25.04089,-0.000172,24.019217,-0.0077,1.378
12954.00,7.471667,25.04128,-0.000172,24.018747,-0.0077,1.378
12956.00,7.471768,25.04157,-0.000174,24.019487,-0.0077,1.379
12958.00,7.471079,25.04111,-0.000173,24.019184,-0.0077,1.378
12960.00,7.471667,25.04071,-0.000172,24.019548,-0.0077,1.378
12962.00,7.471774,25.04069,-0.000172,24.019530,-0.0077,1.378
12964.00,7.471251,25.04026,-0.000174,24.019066,-0.0077,1.378
12966.00,7.471162,25.04018,-0.000173,24.018881,-0.0077,1.379
12968.00,7.470161,25.03966,-0.000173,24.019860,-0.0076,1.378
12970.00,7.470482,25.04008,-0.000174,24.019525,-0.0077,1.379
12972.00,7.471244,25.04025,-0.000173,24.018687,-0.0077,1.378
12974.00,7.471930,25.04059,-0.000172,24.018646,-0.0077,1.378
12976.00,7.471455,25.03972,-0.000173,24.019307,-0.0077,1.379
12978.00,7.471026,25.03994,-0.000173,24.019460,-0.0077,1.379
12980.00,7.471566,25.04030,-0.000174,24.019197,-0.0077,1.378
12982.00,7.471433,25.04027,-0.000172,24.019219,-0.0076,1.379
12984.00,7.471445,25.03984,-0.000173,24.019211,-0.0077,1.379
12986.00,7.470715,25.03942,-0.000173,24.019458,-0.0077,1.378
12988.00,7.471144,25.04014,-0.000173,24.019391,-0.0077,1.378
12990.00,7.472069,25.03976,-0.000173,24.019068,-0.0077,1.378
12992.00,7.472207,25.03940,-0.000172,24.019070,-0.0077,1.378
12994.00,7.471983,25.04010,-0.000172,24.019300,-0.0077,1.379
12996.00,7.471717,25.03980,-0.000172,24.019150,-0.0077,1.378
12998.00,7.471526,25.03937,-0.000174,24.018600,-0.0077,1.378
13000.00,7.471770,25.03947,-0.000172,24.018831,-0.0077,1.379
13002.00,7.471481,25.04017,-0.000173,24.019133,-0.0077,1.378
13004.00,7.471081,25.04066,-0.000174,24.018903,-0.0077,1.379
13006.00,7.471336,25.04049,-0.000173,24.019006,-0.0077,1.379
13008.00,7.471475,25.03979,-0.000173,24.019086,-0.0077,1.378
13010.00,7.471856,25.03937,-0.000174,24.019175,-0.0076,1.379
13012.00,7.472177,25.03918,-0.000173,24.019166,-0.0077,1.378
13014.00,7.472701,25.03989,-0.000174,24.019035,-0.0077,1.379
13016.00,7.471811,25.03924,-0.000174,24.018557,-0.0077,1.379
13018.00,7.471413,25.03960,-0.000174,24.018838,-0.0077,1.378
13020.00,7.472034,25.03911,-0.000173,24.019471,-0.0077,1.378
13022.00,7.472121,25.04031,-0.000173,24.019093,-0.0077,1.379
13024.00,7.471534,25.04087,-0.000174,24.018903,-0.0077,1.379
13026.00,7.471582,25.04125,-0.000175,24.019358,-0.0077,1.378
13028.00,7.471153,25.04013,-0.000173,24.019451,-0.0077,1.378
13030.00,7.471862,25.04040,-0.000173,24.019006,-0.0077,1.379
13032.00,7.471691,25.03990,-0.000174,24.019146,-0.0077,1.379
13034.00,7.471117,25.04010,-0.000172,24.019733,-0.0077,1.378
13036.00,7.470030,25.04038,-0.000174,24.018823,-0.0077,1.378
13038.00,7.470425,25.04071,-0.000173,24.019362,-0.0077,1.378
13040.00,7.471553,25.04050,-0.000173,24.019019,-0.0077,1.378
13042.00,7.470813,25.04005,-0.000174,24.018684,-0.0077,1.379
13044.00,7.470885,25.04017,-0.000175,24.018680,-0.0077,1.379
13046.00,7.470594,25.04009,-0.000174,24.018508,-0.0077,1.379
13048.00,7.470766,25.04056,-0.000175,24.018551,-0.0077,1.378
13050.00,7.471506,25.04080,-0.000174,24.018415,-0.0077,1.378
13052.00,7.470916,25.04033,-0.000174,24.018818,-0.0077,1.378
13054.00,7.471353,25.04034,-0.000174,24.018620,-0.0077,1.379
13056.00,7.471599,25.04108,-0.000174,24.019514,-0.0077,1.379
13058.00,7.471227,25.04098,-0.000173,24.019353,-0.0077,1.378
13060.00,7.470809,25.04092,-0.000174,24.018361,-0.0077,1.378
13062.00,7.470428,25.04045,-0.000174,24.018644,-0.0078,1.379
13064.00,7.470573,25.04039,-0.000174,24.018841,-0.0077,1.379
13066.00,7.470508,25.04055,-0.000173,24.019141,-0.0077,1.379
13068.00,7.470540,25.04077,-0.000174,24.018758,-0.0077,1.378
13070.00,7.470955,25.04099,-0.000172,24.018731,-0.0077,1.378
13072.00,7.471279,25.04117,-0.000174,24.018709,-0.0077,1.379
13074.00,7.470070,25.04168,-0.000173,24.019164,-0.0077,1.378
13076.00,7.469707,25.04183,-0.000172,24.018925,-0.0077,1.379
13078.00,7.469677,25.04094,-0.000173,24.019554,-0.0077,1.378
13080.00,7.470088,25.04065,-0.000173,24.018983,-0.0077,1.379
13082.00,7.470322,25.04030,-0.000174,24.018880,-0.0077,1.379
13084.00,7.470088,25.04081,-0.000173,24.018026,-0.0077,1.379
13086.00,7.470282,25.03981,-0.000173,24.018740,-0.0077,1.378
13088.00,7.470192,25.04015,-0.000174,24.018620,-0.0077,1.378
13090.00,7.470180,25.04146,-0.000174,24.019695,-0.0077,1.378
13092.00,7.470467,25.04088,-0.000174,24.018990,-0.0077,1.378
13094.00,7.470220,25.04123,-0.000175,24.018321,-0.0077,1.379
13096.00,7.470440,25.04050,-0.000174,24.018526,-0.0078,1.379
13098.00,7.470734,25.04124,-0.000174,24.018591,-0.0078,1.378
13100.00,7.471202,25.04071,-0.000175,24.018807,-0.0078,1.379
13102.00,7.471341,25.04130,-0.000174,24.019074,-0.0077,1.379
13104.00,7.471611,25.04132,-0.000176,24.018867,-0.0077,1.378
13106.00,7.471168,25.04048,-0.000174,24.019335,-0.0077,1.379
13108.00,7.469743,25.04118,-0.000174,24.018889,-0.0077,1.379
13110.00,7.469589,25.04106,-0.000174,24.018644,-0.0077,1.378
13112.00,7.470293,25.04107,-0.000173,24.018943,-0.0077,1.379
13114.00,7.470576,25.04092,-0.000174,24.018807,-0.0077,1.379
13116.00,7.470568,25.04158,-0.000173,24.019144,-0.0077,1.379
13118.00,7.471355,25.04145,-0.000174,24.018731,-0.0077,1.379
13120.00,7.472151,25.04062,-0.000174,24.018200,-0.0077,1.378
13122.00,7.472517,25.04048,-0.000174,24.018899,-0.0077,1.378
13124.00,7.471316,25.04109,-0.000173,24.018698,-0.0077,1.379
13126.00,7.471228,25.04048,-0.000174,24.018573,-0.0077,1.379
13128.00,7.471302,25.04009,-0.000174,24.018943,-0.0077,1.378
13130.00,7.470643,25.04031,-0.000174,24.018392,-0.0077,1.378
13132.00,7.470282,25.04079,-0.000173,24.018693,-0.0077,1.378
13134.00,7.470269,25.04034,-0.000173,24.018881,-0.0077,1.379
13136.00,7.470439,25.04019,-0.000175,24.018905,-0.0077,1.379
13138.00,7.470705,25.04043,-0.000174,24.018673,-0.0077,1.379
13140.00,7.470932,25.04079,-0.000175,24.018158,-0.0077,1.379
13142.00,7.471532,25.04068,-0.000175,24.018778,-0.0077,1.379
13144.00,7.471944,25.04032,-0.000174,24.018780,-0.0077,1.378
13146.00,7.471805,25.04002,-0.000174,24.018176,-0.0077,1.378
13148.00,7.471926,25.04055,-0.000174,24.018303,-0.0077,1.379
13150.00,7.471364,25.04053,-0.000173,24.018758,-0.0078,1.379
13152.00,7.470762,25.04014,-0.000174,24.018910,-0.0077,1.378
13154.00,7.470976,25.03982,-0.000173,24.018749,-0.0077,1.378
13156.00,7.470874,25.04073,-0.000174,24.018504,-0.0077,1.379
13158.00,7.470146,25.04041,-0.000175,24.018499,-0.0077,1.379
13160.00,7.470742,25.03990,-0.000174,24.018473,-0.0077,1.378
13162.00,7.471220,25.03942,-0.000173,24.018223,-0.0077,1.379
13164.00,7.471045,25.03992,-0.000174,24.018403,-0.0077,1.378
13166.00,7.470979,25.04026,-0.000174,24.018294,-0.0077,1.378
13168.00,7.471151,25.04078,-0.000174,24.018182,-0.0077,1.379
13170.00,7.470506,25.04077,-0.000174,24.017796,-0.0077,1.378
13172.00,7.470647,25.04013,-0.000175,24.018606,-0.0078,1.378
13174.00,7.470583,25.04135,-0.000175,24.019293,-0.0077,1.379
13176.00,7.470094,25.04091,-0.000175,24.017699,-0.0077,1.379
13178.00,7.470404,25.04047,-0.000174,24.018316,-0.0078,1.378
13180.00,7.470798,25.04062,-0.000173,24.018814,-0.0077,1.378
13182.00,7.470726,25.04169,-0.000174,24.018852,-0.0077,1.378
13184.00,7.470420,25.04073,-0.000174,24.019084,-0.0077,1.378
13186.00,7.470745,25.04017,-0.000174,24.018443,-0.0077,1.379
13188.00,7.470591,25.04093,-0.000174,24.018515,-0.0077,1.379
13190.00,7.470491,25.04021,-0.000173,24.018464,-0.0077,1.378
13192.00,7.470298,25.04042,-0.000175,24.018386,-0.0077,1.379
13194.00,7.470652,25.04016,-0.000175,24.019235,-0.0078,1.379
13196.00,7.470924,25.04058,-0.000175,24.018803,-0.0077,1.378
13198.00,7.471694,25.04062,-0.000175,24.018276,-0.0077,1.378
13200.00,7.471260,25.04008,-0.000175,24.018996,-0.0077,1.378
13202.00,7.470833,25.04024,-0.000174,24.018156,-0.0078,1.379
13204.00,7.470883,25.04090,-0.000176,24.018330,-0.0077,1.379
@22,12.0000,24.0
13206.00,7.470476,25.04065,-0.000174,24.018026,-0.0077,1.378
13208.00,7.468390,25.04059,-0.000174,24.018577,-0.0078,1.379
13210.00,7.460448,25.04049,-0.000173,24.019661,-0.0077,1.378
13212.00,7.450830,25.04015,-0.000172,24.018660,-0.0077,1.377
13214.00,7.441977,25.04008,-0.000173,24.018928,-0.0077,1.377
13216.00,7.433809,25.04013,-0.000174,24.019141,-0.0077,1.378
13218.00,7.428384,25.04051,-0.000174,24.018789,-0.0077,1.379
13220.00,7.424687,25.04073,-0.000174,24.018403,-0.0078,1.379
13222.00,7.423148,25.04013,-0.000174,24.018120,-0.0078,1.379
13224.00,7.422542,25.03935,-0.000175,24.018802,-0.0077,1.380
13226.00,7.421323,25.03980,-0.000175,24.018662,-0.0077,1.380
13228.00,7.419096,25.04053,-0.000175,24.018122,-0.0077,1.380
13230.00,7.417372,25.04131,-0.000175,24.018827,-0.0077,1.380
13232.00,7.419748,25.04017,-0.000174,24.018037,-0.0077,1.380
13234.00,7.427199,25.04025,-0.000176,24.019068,-0.0077,1.381
13236.00,7.436596,25.04036,-0.000177,24.019425,-0.0077,1.380
13238.00,7.446061,25.04042,-0.000175,24.018928,-0.0077,1.381
13240.00,7.452851,25.04007,-0.000175,24.018173,-0.0077,1.380
13242.00,7.455485,25.04079,-0.000175,24.018232,-0.0077,1.379
13244.00,7.457007,25.04076,-0.000175,24.018497,-0.0077,1.379
13246.00,7.457773,25.04118,-0.000173,24.018370,-0.0077,1.380
13248.00,7.458255,25.04053,-0.000173,24.018916,-0.0077,1.378
13250.00,7.458795,25.04068,-0.000174,24.018738,-0.0078,1.379
13252.00,7.458818,25.04013,-0.000174,24.018785,-0.0077,1.379
[truncated: 53,532 more chars]
