# Supplementary material for: Hormonal steroids induce multidrug resistance and stress response genes in Neisseria gonorrhoeae by binding to MtrR
Source: Nat Commun. 2024 Feb 7;15:1153. doi: 10.1038/s41467-024-45195-1 (PMC10850145; doi:10.1038/s41467-024-45195-1)
Supplement: Supplementary file 6 — Source Data [file 41467_2024_45195_MOESM6_ESM.zip › Source Data/ITC/W136A/2E2MtrRW136A20221005.itc]

$ITC
$ 25 
$NOT
$ 25 
$ 600 
$ 199 
$ 8 
$ 2 
$ADCGainCode:  3 
$False,True,True
$ 2 , 4 , 600 , 2 
$ 12 , 24 , 600 , 2 
$ 12 , 24 , 600 , 2 
$ 12 , 24 , 600 , 2 
$ 12 , 24 , 600 , 2 
$ 12 , 24 , 600 , 2 
$ 12 , 24 , 600 , 2 
$ 12 , 24 , 600 , 2 
$ 12 , 24 , 600 , 2 
$ 12 , 24 , 600 , 2 
$ 12 , 24 , 600 , 2 
$ 12 , 24 , 600 , 2 
$ 12 , 24 , 600 , 2 
$ 12 , 24 , 600 , 2 
$ 12 , 24 , 600 , 2 
$ 12 , 24 , 600 , 2 
$ 12 , 24 , 600 , 2 
$ 12 , 24 , 600 , 2 
$ 12 , 24 , 600 , 2 
$ 12 , 24 , 600 , 2 
$ 12 , 24 , 600 , 2 
$ 12 , 24 , 600 , 2 
$ 12 , 24 , 600 , 2 
$ 12 , 24 , 600 , 2 
$ 12 , 24 , 600 , 2 
# 0 
# 0.125 
# 0.005 
# 1.4485 
# 25 
# 28.9316 
# 15.91949 
?
% VPITC12.10.1003
% 1.4485 
% 28.9316 
%-1.096232 , 100.1901 
% 0.443748 , 95.77349 
% 0.2232 
% 124.02 , 123.95 
% 1 , 80 
%-0.001812 , 0.055139 
% 0 , 8 
% 0 , 18 
% 104422       320637 
% 101.8 
% 260 , 310 , 470 , 530 
% 0.08632 ,-0.00346 , 0.0000110163 , 0.000000290198 ,-0.0000000019883 
% VPViewer2000 Ver: 1.40.0
@0
2.00,7.736374,25.01066,-0.000176,24.018091,-0.0078,1.369
4.00,7.736337,25.01099,-0.000176,24.017777,-0.0078,1.369
6.00,7.736050,25.01033,-0.000175,24.017250,-0.0079,1.369
8.00,7.736229,25.01082,-0.000175,24.017652,-0.0078,1.370
10.00,7.735164,25.01143,-0.000175,24.017761,-0.0078,1.370
12.00,7.733889,25.01059,-0.000176,24.017837,-0.0078,1.370
14.00,7.733884,25.01038,-0.000175,24.018513,-0.0078,1.369
16.00,7.733924,25.01104,-0.000175,24.017259,-0.0078,1.369
18.00,7.734532,25.01056,-0.000174,24.017808,-0.0078,1.369
20.00,7.734499,25.01061,-0.000174,24.017767,-0.0078,1.369
22.00,7.733751,25.01140,-0.000175,24.017395,-0.0078,1.370
24.00,7.733673,25.01253,-0.000175,24.017618,-0.0078,1.369
26.00,7.733208,25.01150,-0.000174,24.017797,-0.0078,1.369
28.00,7.733263,25.01241,-0.000176,24.018006,-0.0078,1.370
30.00,7.732797,25.01281,-0.000175,24.018517,-0.0078,1.370
32.00,7.732071,25.01287,-0.000175,24.018423,-0.0078,1.369
34.00,7.731233,25.01329,-0.000176,24.017279,-0.0078,1.369
36.00,7.731496,25.01215,-0.000175,24.017360,-0.0078,1.369
38.00,7.731032,25.01341,-0.000174,24.017244,-0.0078,1.369
40.00,7.730287,25.01289,-0.000175,24.017625,-0.0078,1.370
42.00,7.730727,25.01335,-0.000175,24.017435,-0.0078,1.369
44.00,7.730339,25.01382,-0.000174,24.017707,-0.0078,1.370
46.00,7.728738,25.01344,-0.000174,24.018336,-0.0078,1.369
48.00,7.728849,25.01368,-0.000174,24.018009,-0.0078,1.370
50.00,7.729758,25.01311,-0.000175,24.018135,-0.0078,1.369
52.00,7.729193,25.01292,-0.000174,24.017743,-0.0078,1.369
54.00,7.729161,25.01334,-0.000174,24.017863,-0.0078,1.369
56.00,7.728768,25.01270,-0.000175,24.017966,-0.0078,1.370
58.00,7.728256,25.01217,-0.000174,24.017953,-0.0078,1.369
60.00,7.727725,25.01231,-0.000173,24.018720,-0.0078,1.369
62.00,7.727685,25.01200,-0.000175,24.017504,-0.0078,1.369
64.00,7.727012,25.01192,-0.000175,24.017921,-0.0078,1.369
66.00,7.725961,25.01234,-0.000176,24.017569,-0.0078,1.370
68.00,7.726303,25.01275,-0.000176,24.017839,-0.0078,1.370
70.00,7.726486,25.01211,-0.000176,24.018024,-0.0078,1.369
72.00,7.726691,25.01257,-0.000175,24.018481,-0.0078,1.369
74.00,7.726143,25.01202,-0.000175,24.017823,-0.0078,1.369
76.00,7.726119,25.01226,-0.000175,24.018473,-0.0078,1.369
78.00,7.726392,25.01236,-0.000174,24.017883,-0.0078,1.369
80.00,7.726881,25.01168,-0.000176,24.017960,-0.0078,1.369
82.00,7.726481,25.01186,-0.000176,24.017950,-0.0078,1.369
84.00,7.726339,25.01173,-0.000176,24.017409,-0.0078,1.370
86.00,7.725995,25.01209,-0.000175,24.017210,-0.0078,1.370
88.00,7.725770,25.01335,-0.000175,24.017312,-0.0078,1.370
90.00,7.726405,25.01308,-0.000175,24.017690,-0.0078,1.369
92.00,7.726126,25.01259,-0.000176,24.017701,-0.0078,1.369
94.00,7.726121,25.01198,-0.000175,24.017464,-0.0078,1.369
96.00,7.724784,25.01231,-0.000175,24.017989,-0.0078,1.370
98.00,7.724868,25.01271,-0.000175,24.017819,-0.0078,1.370
100.00,7.724572,25.01257,-0.000175,24.017524,-0.0078,1.370
102.00,7.724263,25.01332,-0.000175,24.017141,-0.0078,1.370
104.00,7.724939,25.01275,-0.000175,24.018011,-0.0078,1.369
106.00,7.724905,25.01221,-0.000175,24.017484,-0.0078,1.369
108.00,7.724330,25.01263,-0.000176,24.018122,-0.0078,1.369
110.00,7.723726,25.01351,-0.000176,24.018075,-0.0078,1.370
112.00,7.722704,25.01244,-0.000174,24.018238,-0.0078,1.370
114.00,7.723032,25.01174,-0.000174,24.018144,-0.0077,1.370
116.00,7.722392,25.01241,-0.000176,24.018167,-0.0078,1.370
118.00,7.722244,25.01219,-0.000176,24.017727,-0.0078,1.370
120.00,7.721968,25.01135,-0.000176,24.018147,-0.0078,1.370
122.00,7.722794,25.01167,-0.000175,24.017696,-0.0078,1.369
124.00,7.722307,25.01207,-0.000174,24.017641,-0.0078,1.369
126.00,7.722755,25.01223,-0.000174,24.018183,-0.0078,1.369
128.00,7.722157,25.01203,-0.000174,24.017701,-0.0078,1.370
130.00,7.721631,25.01269,-0.000174,24.018162,-0.0078,1.369
132.00,7.721523,25.01260,-0.000174,24.017462,-0.0078,1.369
134.00,7.721317,25.01281,-0.000176,24.018454,-0.0078,1.370
136.00,7.721427,25.01307,-0.000176,24.018096,-0.0078,1.370
138.00,7.720761,25.01268,-0.000175,24.017319,-0.0078,1.369
140.00,7.720352,25.01262,-0.000175,24.018154,-0.0078,1.369
142.00,7.720446,25.01264,-0.000175,24.017957,-0.0078,1.370
144.00,7.719865,25.01229,-0.000176,24.018711,-0.0078,1.370
146.00,7.719228,25.01171,-0.000175,24.018018,-0.0078,1.369
148.00,7.719684,25.01151,-0.000176,24.017993,-0.0078,1.369
150.00,7.719081,25.01214,-0.000174,24.017951,-0.0078,1.369
152.00,7.718268,25.01320,-0.000174,24.017282,-0.0078,1.370
154.00,7.717831,25.01295,-0.000174,24.018151,-0.0078,1.369
156.00,7.717656,25.01279,-0.000176,24.017839,-0.0078,1.370
158.00,7.717782,25.01332,-0.000176,24.017924,-0.0078,1.370
160.00,7.717919,25.01327,-0.000176,24.018586,-0.0078,1.370
162.00,7.718581,25.01300,-0.000176,24.017980,-0.0078,1.370
164.00,7.718756,25.01391,-0.000175,24.018011,-0.0078,1.369
166.00,7.717701,25.01440,-0.000176,24.017649,-0.0078,1.369
168.00,7.717480,25.01391,-0.000176,24.017009,-0.0078,1.370
170.00,7.717544,25.01385,-0.000177,24.018149,-0.0078,1.370
172.00,7.717465,25.01420,-0.000175,24.017083,-0.0078,1.370
174.00,7.717276,25.01382,-0.000175,24.017754,-0.0078,1.369
176.00,7.717618,25.01369,-0.000176,24.018305,-0.0078,1.369
178.00,7.717309,25.01276,-0.000176,24.017614,-0.0078,1.370
180.00,7.716047,25.01317,-0.000176,24.017524,-0.0078,1.370
182.00,7.715154,25.01335,-0.000176,24.017852,-0.0078,1.370
184.00,7.715718,25.01273,-0.000177,24.017399,-0.0078,1.370
186.00,7.715325,25.01331,-0.000175,24.017435,-0.0079,1.369
188.00,7.715790,25.01406,-0.000176,24.017941,-0.0078,1.370
190.00,7.715893,25.01391,-0.000176,24.018176,-0.0078,1.370
192.00,7.715272,25.01457,-0.000175,24.018464,-0.0078,1.370
194.00,7.714774,25.01434,-0.000174,24.017805,-0.0078,1.370
196.00,7.714785,25.01355,-0.000176,24.017890,-0.0078,1.369
198.00,7.714456,25.01363,-0.000175,24.017670,-0.0078,1.369
200.00,7.714330,25.01387,-0.000175,24.017058,-0.0078,1.369
202.00,7.714297,25.01383,-0.000175,24.017368,-0.0078,1.370
204.00,7.713835,25.01348,-0.000176,24.017933,-0.0078,1.370
206.00,7.713365,25.01291,-0.000175,24.017428,-0.0078,1.370
208.00,7.713892,25.01310,-0.000174,24.018789,-0.0078,1.370
210.00,7.714284,25.01270,-0.000175,24.017857,-0.0078,1.369
212.00,7.714391,25.01221,-0.000175,24.017674,-0.0078,1.370
214.00,7.713631,25.01291,-0.000176,24.017203,-0.0078,1.369
216.00,7.713295,25.01229,-0.000176,24.017159,-0.0078,1.369
218.00,7.713102,25.01174,-0.000175,24.017765,-0.0078,1.369
220.00,7.712323,25.01190,-0.000176,24.017475,-0.0078,1.369
222.00,7.711951,25.01201,-0.000175,24.017636,-0.0078,1.370
224.00,7.710627,25.01160,-0.000175,24.017647,-0.0078,1.370
226.00,7.709950,25.01282,-0.000174,24.017594,-0.0078,1.370
228.00,7.710363,25.01256,-0.000176,24.018508,-0.0078,1.370
230.00,7.710493,25.01261,-0.000175,24.018448,-0.0078,1.369
232.00,7.710542,25.01249,-0.000175,24.018220,-0.0078,1.369
234.00,7.710251,25.01243,-0.000176,24.017801,-0.0078,1.369
236.00,7.710418,25.01225,-0.000175,24.017993,-0.0078,1.369
238.00,7.711130,25.01217,-0.000175,24.018013,-0.0078,1.370
240.00,7.710944,25.01243,-0.000174,24.017801,-0.0078,1.370
242.00,7.709934,25.01271,-0.000174,24.017397,-0.0078,1.370
244.00,7.709391,25.01234,-0.000174,24.018229,-0.0078,1.369
246.00,7.708867,25.01197,-0.000173,24.017703,-0.0078,1.370
248.00,7.709658,25.01173,-0.000174,24.017785,-0.0078,1.369
250.00,7.709360,25.01194,-0.000175,24.017922,-0.0078,1.370
252.00,7.709190,25.01249,-0.000175,24.017554,-0.0078,1.369
254.00,7.709525,25.01233,-0.000174,24.018142,-0.0078,1.369
256.00,7.708988,25.01277,-0.000174,24.018939,-0.0078,1.369
258.00,7.709090,25.01272,-0.000175,24.018252,-0.0078,1.370
260.00,7.708844,25.01287,-0.000175,24.018071,-0.0078,1.370
262.00,7.708923,25.01323,-0.000174,24.017364,-0.0078,1.369
264.00,7.709080,25.01318,-0.000175,24.017895,-0.0078,1.370
266.00,7.708661,25.01349,-0.000174,24.018064,-0.0078,1.370
268.00,7.708787,25.01267,-0.000175,24.017598,-0.0078,1.369
270.00,7.708539,25.01238,-0.000175,24.017292,-0.0078,1.369
272.00,7.707924,25.01315,-0.000174,24.017612,-0.0078,1.369
274.00,7.707774,25.01314,-0.000174,24.018116,-0.0078,1.369
276.00,7.707856,25.01342,-0.000175,24.018187,-0.0078,1.369
278.00,7.706963,25.01403,-0.000175,24.018459,-0.0078,1.370
280.00,7.706459,25.01315,-0.000176,24.018241,-0.0078,1.369
282.00,7.706348,25.01373,-0.000175,24.018180,-0.0078,1.369
284.00,7.705488,25.01423,-0.000175,24.018127,-0.0078,1.369
286.00,7.705992,25.01377,-0.000175,24.018165,-0.0078,1.369
288.00,7.706426,25.01348,-0.000175,24.018319,-0.0078,1.369
290.00,7.705733,25.01366,-0.000175,24.017547,-0.0077,1.370
292.00,7.705528,25.01320,-0.000175,24.017801,-0.0078,1.369
294.00,7.706393,25.01243,-0.000174,24.017883,-0.0078,1.369
296.00,7.706225,25.01314,-0.000175,24.017984,-0.0077,1.370
298.00,7.705240,25.01352,-0.000177,24.017370,-0.0078,1.370
300.00,7.704908,25.01341,-0.000176,24.018116,-0.0078,1.369
302.00,7.704573,25.01340,-0.000175,24.017496,-0.0078,1.370
304.00,7.704236,25.01392,-0.000176,24.017828,-0.0078,1.369
306.00,7.704302,25.01373,-0.000175,24.017786,-0.0078,1.369
308.00,7.704548,25.01311,-0.000176,24.017765,-0.0078,1.369
310.00,7.704720,25.01326,-0.000175,24.018031,-0.0078,1.370
312.00,7.704719,25.01415,-0.000175,24.017571,-0.0078,1.370
314.00,7.704927,25.01355,-0.000175,24.018519,-0.0078,1.370
316.00,7.705047,25.01332,-0.000176,24.017875,-0.0078,1.370
318.00,7.704260,25.01442,-0.000175,24.018124,-0.0078,1.370
320.00,7.704643,25.01390,-0.000175,24.018390,-0.0078,1.369
322.00,7.704240,25.01339,-0.000175,24.017796,-0.0078,1.369
324.00,7.703052,25.01265,-0.000174,24.018133,-0.0078,1.369
326.00,7.703102,25.01266,-0.000175,24.017806,-0.0078,1.370
328.00,7.703357,25.01281,-0.000174,24.018323,-0.0078,1.369
330.00,7.703324,25.01196,-0.000174,24.017951,-0.0078,1.369
332.00,7.703556,25.01200,-0.000175,24.017518,-0.0078,1.369
334.00,7.702616,25.01225,-0.000175,24.017674,-0.0078,1.370
336.00,7.701482,25.01224,-0.000175,24.017982,-0.0078,1.370
338.00,7.701510,25.01218,-0.000176,24.017687,-0.0078,1.370
340.00,7.700646,25.01162,-0.000175,24.018381,-0.0077,1.369
342.00,7.700532,25.01087,-0.000175,24.017475,-0.0078,1.369
344.00,7.700482,25.01150,-0.000175,24.017565,-0.0078,1.370
346.00,7.699970,25.01206,-0.000174,24.017734,-0.0078,1.369
348.00,7.699619,25.01221,-0.000174,24.017166,-0.0078,1.369
350.00,7.699063,25.01286,-0.000176,24.017257,-0.0078,1.369
352.00,7.699027,25.01280,-0.000175,24.017803,-0.0078,1.370
354.00,7.699295,25.01271,-0.000175,24.017281,-0.0078,1.370
356.00,7.699620,25.01305,-0.000175,24.016735,-0.0078,1.369
358.00,7.700266,25.01337,-0.000175,24.017796,-0.0078,1.369
360.00,7.700804,25.01302,-0.000176,24.017360,-0.0078,1.369
362.00,7.700628,25.01314,-0.000176,24.017814,-0.0078,1.370
364.00,7.700164,25.01295,-0.000175,24.017801,-0.0078,1.369
366.00,7.699309,25.01267,-0.000175,24.018392,-0.0078,1.370
368.00,7.699004,25.01293,-0.000175,24.018178,-0.0078,1.370
370.00,7.699530,25.01352,-0.000174,24.018145,-0.0077,1.370
372.00,7.699689,25.01406,-0.000175,24.017806,-0.0078,1.370
374.00,7.698418,25.01395,-0.000175,24.018200,-0.0078,1.370
376.00,7.697883,25.01406,-0.000176,24.017214,-0.0078,1.369
378.00,7.697612,25.01372,-0.000175,24.017627,-0.0078,1.370
380.00,7.697723,25.01362,-0.000175,24.018229,-0.0078,1.370
382.00,7.697695,25.01316,-0.000176,24.017939,-0.0078,1.369
384.00,7.697636,25.01300,-0.000175,24.017881,-0.0078,1.369
386.00,7.697830,25.01271,-0.000175,24.017072,-0.0078,1.369
388.00,7.697621,25.01205,-0.000175,24.017783,-0.0078,1.370
390.00,7.697299,25.01257,-0.000175,24.017542,-0.0078,1.369
392.00,7.695996,25.01238,-0.000175,24.017694,-0.0078,1.369
394.00,7.695618,25.01261,-0.000175,24.017656,-0.0078,1.369
396.00,7.695890,25.01356,-0.000175,24.018044,-0.0078,1.370
398.00,7.695973,25.01376,-0.000175,24.017770,-0.0079,1.370
400.00,7.696018,25.01307,-0.000175,24.017368,-0.0079,1.369
402.00,7.695155,25.01286,-0.000175,24.017482,-0.0078,1.370
404.00,7.694124,25.01411,-0.000175,24.017852,-0.0078,1.370
406.00,7.694425,25.01441,-0.000175,24.017921,-0.0078,1.369
408.00,7.696140,25.01406,-0.000174,24.017708,-0.0078,1.370
410.00,7.695745,25.01375,-0.000176,24.018006,-0.0078,1.369
412.00,7.695634,25.01386,-0.000175,24.018066,-0.0078,1.370
414.00,7.695602,25.01394,-0.000175,24.017665,-0.0078,1.369
416.00,7.694778,25.01400,-0.000174,24.017248,-0.0078,1.370
418.00,7.694579,25.01360,-0.000175,24.017917,-0.0078,1.370
420.00,7.695113,25.01360,-0.000175,24.017679,-0.0078,1.370
422.00,7.694886,25.01352,-0.000175,24.017451,-0.0078,1.369
424.00,7.694538,25.01330,-0.000175,24.017999,-0.0078,1.369
426.00,7.693556,25.01360,-0.000174,24.016795,-0.0078,1.369
428.00,7.694215,25.01375,-0.000175,24.017263,-0.0078,1.370
430.00,7.694940,25.01391,-0.000175,24.017745,-0.0078,1.370
432.00,7.693912,25.01334,-0.000175,24.018111,-0.0078,1.370
434.00,7.692713,25.01349,-0.000175,24.017451,-0.0078,1.369
436.00,7.692106,25.01342,-0.000175,24.017647,-0.0078,1.369
438.00,7.691374,25.01371,-0.000176,24.018009,-0.0078,1.370
440.00,7.690765,25.01376,-0.000175,24.017487,-0.0078,1.369
442.00,7.690691,25.01383,-0.000174,24.017230,-0.0078,1.370
444.00,7.691457,25.01392,-0.000175,24.017754,-0.0078,1.369
446.00,7.691376,25.01350,-0.000174,24.018455,-0.0078,1.370
448.00,7.691139,25.01361,-0.000176,24.018069,-0.0078,1.370
450.00,7.690344,25.01379,-0.000175,24.018182,-0.0078,1.370
452.00,7.690792,25.01347,-0.000175,24.017803,-0.0078,1.370
454.00,7.691276,25.01385,-0.000174,24.017663,-0.0078,1.370
456.00,7.691482,25.01345,-0.000175,24.017592,-0.0078,1.370
458.00,7.691896,25.01370,-0.000175,24.018071,-0.0077,1.369
460.00,7.691792,25.01393,-0.000175,24.017560,-0.0078,1.370
462.00,7.692380,25.01353,-0.000176,24.017393,-0.0078,1.370
464.00,7.691706,25.01375,-0.000175,24.017868,-0.0078,1.370
466.00,7.691324,25.01352,-0.000176,24.017250,-0.0078,1.370
468.00,7.691424,25.01330,-0.000176,24.017796,-0.0078,1.370
470.00,7.692211,25.01357,-0.000175,24.017611,-0.0078,1.370
472.00,7.691848,25.01470,-0.000176,24.017215,-0.0078,1.370
474.00,7.690944,25.01408,-0.000176,24.017884,-0.0078,1.370
476.00,7.690296,25.01360,-0.000176,24.017573,-0.0078,1.369
478.00,7.689815,25.01345,-0.000176,24.017721,-0.0078,1.370
480.00,7.689732,25.01409,-0.000176,24.017679,-0.0078,1.369
482.00,7.690020,25.01376,-0.000175,24.017391,-0.0078,1.370
484.00,7.690411,25.01365,-0.000175,24.017812,-0.0078,1.370
486.00,7.689497,25.01326,-0.000175,24.017592,-0.0078,1.370
488.00,7.689943,25.01331,-0.000176,24.017446,-0.0078,1.371
490.00,7.690210,25.01336,-0.000176,24.018423,-0.0078,1.370
492.00,7.689541,25.01377,-0.000175,24.017159,-0.0078,1.370
494.00,7.688271,25.01352,-0.000175,24.017150,-0.0078,1.370
496.00,7.687771,25.01270,-0.000174,24.017435,-0.0078,1.370
498.00,7.688097,25.01347,-0.000175,24.017428,-0.0078,1.369
500.00,7.688191,25.01367,-0.000175,24.017890,-0.0078,1.369
502.00,7.688140,25.01400,-0.000175,24.017239,-0.0078,1.370
504.00,7.687545,25.01383,-0.000176,24.017823,-0.0078,1.370
506.00,7.686992,25.01402,-0.000176,24.018211,-0.0078,1.371
508.00,7.687022,25.01357,-0.000177,24.018015,-0.0078,1.370
510.00,7.687997,25.01414,-0.000176,24.017567,-0.0078,1.369
512.00,7.688072,25.01311,-0.000175,24.017426,-0.0078,1.370
514.00,7.687224,25.01271,-0.000175,24.018069,-0.0078,1.370
516.00,7.686234,25.01273,-0.000174,24.018154,-0.0078,1.370
518.00,7.686695,25.01283,-0.000175,24.018193,-0.0078,1.370
520.00,7.686091,25.01323,-0.000176,24.017277,-0.0078,1.370
522.00,7.685674,25.01257,-0.000176,24.017614,-0.0078,1.370
524.00,7.685092,25.01311,-0.000175,24.018028,-0.0079,1.370
526.00,7.685431,25.01285,-0.000175,24.017678,-0.0078,1.369
528.00,7.685786,25.01376,-0.000175,24.017699,-0.0078,1.370
530.00,7.685653,25.01501,-0.000174,24.017620,-0.0078,1.370
532.00,7.684860,25.01533,-0.000175,24.017536,-0.0078,1.370
534.00,7.685449,25.01459,-0.000174,24.017371,-0.0078,1.370
536.00,7.684530,25.01435,-0.000175,24.017602,-0.0078,1.370
538.00,7.684366,25.01490,-0.000176,24.018060,-0.0078,1.370
540.00,7.684777,25.01391,-0.000175,24.017235,-0.0078,1.370
542.00,7.684136,25.01374,-0.000175,24.017922,-0.0078,1.370
544.00,7.683314,25.01384,-0.000176,24.017484,-0.0078,1.370
546.00,7.682795,25.01293,-0.000174,24.018298,-0.0078,1.370
548.00,7.683308,25.01368,-0.000175,24.018347,-0.0078,1.369
550.00,7.683514,25.01332,-0.000175,24.017890,-0.0078,1.370
552.00,7.682814,25.01341,-0.000175,24.017895,-0.0078,1.370
554.00,7.682940,25.01320,-0.000175,24.017786,-0.0078,1.370
556.00,7.683233,25.01343,-0.000175,24.017899,-0.0078,1.370
558.00,7.682939,25.01298,-0.000176,24.017902,-0.0078,1.370
560.00,7.682847,25.01363,-0.000175,24.018845,-0.0078,1.370
562.00,7.681974,25.01326,-0.000176,24.017382,-0.0078,1.370
564.00,7.682397,25.01334,-0.000175,24.017741,-0.0078,1.370
566.00,7.682810,25.01372,-0.000175,24.016898,-0.0078,1.370
568.00,7.682168,25.01361,-0.000175,24.017560,-0.0078,1.370
570.00,7.681507,25.01357,-0.000175,24.018102,-0.0078,1.370
572.00,7.681415,25.01322,-0.000175,24.017520,-0.0078,1.370
574.00,7.682324,25.01330,-0.000173,24.017825,-0.0078,1.370
576.00,7.682424,25.01329,-0.000175,24.018127,-0.0078,1.369
578.00,7.682237,25.01385,-0.000175,24.017950,-0.0078,1.371
580.00,7.682651,25.01358,-0.000175,24.018432,-0.0078,1.370
582.00,7.682157,25.01358,-0.000175,24.017681,-0.0078,1.369
584.00,7.681448,25.01287,-0.000175,24.017672,-0.0078,1.370
586.00,7.680211,25.01304,-0.000175,24.017524,-0.0078,1.370
588.00,7.680636,25.01278,-0.000175,24.017400,-0.0078,1.370
590.00,7.680201,25.01267,-0.000175,24.018212,-0.0078,1.369
592.00,7.680192,25.01306,-0.000174,24.018278,-0.0078,1.369
594.00,7.680624,25.01227,-0.000174,24.017607,-0.0078,1.370
596.00,7.680636,25.01166,-0.000175,24.017935,-0.0078,1.370
598.00,7.679691,25.01214,-0.000175,24.018261,-0.0078,1.370
600.00,7.679780,25.01251,-0.000176,24.017788,-0.0078,1.370
@1,2.0000,4.0
602.00,7.679293,25.01246,-0.000175,24.017516,-0.0078,1.370
604.00,7.676817,25.01314,-0.000174,24.017612,-0.0078,1.370
606.00,7.670243,25.01403,-0.000175,24.017727,-0.0078,1.369
608.00,7.662966,25.01365,-0.000175,24.017576,-0.0078,1.369
610.00,7.655060,25.01340,-0.000175,24.018080,-0.0078,1.369
612.00,7.650613,25.01390,-0.000176,24.017966,-0.0078,1.370
614.00,7.651960,25.01389,-0.000178,24.017273,-0.0078,1.371
616.00,7.653515,25.01343,-0.000178,24.017861,-0.0078,1.371
618.00,7.653900,25.01382,-0.000178,24.017658,-0.0078,1.371
620.00,7.653808,25.01413,-0.000176,24.017576,-0.0078,1.370
622.00,7.653875,25.01268,-0.000176,24.017451,-0.0078,1.370
624.00,7.654645,25.01251,-0.000176,24.018214,-0.0078,1.370
626.00,7.655477,25.01331,-0.000176,24.018102,-0.0078,1.371
628.00,7.656395,25.01425,-0.000176,24.017580,-0.0078,1.370
630.00,7.657607,25.01324,-0.000175,24.018115,-0.0078,1.370
632.00,7.660093,25.01296,-0.000175,24.017747,-0.0078,1.371
634.00,7.662020,25.01302,-0.000175,24.017757,-0.0078,1.370
636.00,7.664069,25.01316,-0.000175,24.017282,-0.0078,1.369
638.00,7.666203,25.01361,-0.000174,24.017085,-0.0078,1.369
640.00,7.667193,25.01350,-0.000174,24.018261,-0.0078,1.370
642.00,7.668322,25.01284,-0.000175,24.017747,-0.0078,1.370
644.00,7.669696,25.01315,-0.000174,24.017052,-0.0078,1.370
646.00,7.669744,25.01318,-0.000175,24.017879,-0.0078,1.370
648.00,7.670797,25.01315,-0.000175,24.017631,-0.0078,1.371
650.00,7.672538,25.01283,-0.000175,24.018352,-0.0078,1.370
652.00,7.673992,25.01294,-0.000177,24.018183,-0.0078,1.369
654.00,7.674382,25.01363,-0.000175,24.017890,-0.0078,1.370
656.00,7.674631,25.01370,-0.000176,24.017504,-0.0078,1.370
658.00,7.674953,25.01392,-0.000175,24.018086,-0.0078,1.370
660.00,7.675264,25.01356,-0.000174,24.017614,-0.0078,1.370
662.00,7.675558,25.01393,-0.000175,24.017699,-0.0078,1.370
664.00,7.674587,25.01391,-0.000174,24.018238,-0.0078,1.370
666.00,7.674935,25.01442,-0.000175,24.018013,-0.0078,1.370
668.00,7.674964,25.01418,-0.000174,24.016996,-0.0078,1.370
670.00,7.674701,25.01475,-0.000174,24.017195,-0.0078,1.370
672.00,7.674028,25.01492,-0.000173,24.017643,-0.0078,1.370
674.00,7.673756,25.01395,-0.000174,24.018223,-0.0078,1.370
676.00,7.674484,25.01398,-0.000174,24.017839,-0.0078,1.371
678.00,7.673343,25.01411,-0.000175,24.017404,-0.0078,1.370
680.00,7.672545,25.01405,-0.000175,24.017386,-0.0079,1.370
682.00,7.673090,25.01312,-0.000176,24.017573,-0.0079,1.370
684.00,7.673039,25.01374,-0.000175,24.017893,-0.0078,1.370
686.00,7.673431,25.01374,-0.000175,24.018120,-0.0078,1.370
688.00,7.673109,25.01424,-0.000175,24.017679,-0.0078,1.370
690.00,7.672805,25.01497,-0.000175,24.017018,-0.0078,1.370
692.00,7.672556,25.01422,-0.000175,24.017837,-0.0078,1.370
694.00,7.671698,25.01442,-0.000176,24.018245,-0.0078,1.370
696.00,7.671469,25.01399,-0.000175,24.018182,-0.0078,1.370
698.00,7.671872,25.01424,-0.000175,24.017447,-0.0078,1.370
700.00,7.671376,25.01356,-0.000176,24.017808,-0.0078,1.370
702.00,7.671521,25.01378,-0.000175,24.017690,-0.0078,1.370
704.00,7.671153,25.01370,-0.000176,24.017489,-0.0078,1.370
706.00,7.670798,25.01381,-0.000175,24.017781,-0.0078,1.370
708.00,7.670895,25.01333,-0.000175,24.018020,-0.0078,1.370
710.00,7.670985,25.01350,-0.000175,24.017714,-0.0078,1.370
712.00,7.671120,25.01305,-0.000175,24.018162,-0.0078,1.370
714.00,7.671243,25.01331,-0.000175,24.018588,-0.0078,1.370
716.00,7.671230,25.01364,-0.000175,24.017404,-0.0078,1.370
718.00,7.670774,25.01314,-0.000177,24.017505,-0.0078,1.370
720.00,7.670618,25.01317,-0.000175,24.018354,-0.0078,1.370
722.00,7.671080,25.01337,-0.000177,24.017968,-0.0078,1.370
724.00,7.670626,25.01402,-0.000176,24.017647,-0.0078,1.371
726.00,7.670830,25.01330,-0.000175,24.017112,-0.0078,1.370
728.00,7.670112,25.01271,-0.000175,24.017223,-0.0078,1.370
730.00,7.669849,25.01299,-0.000175,24.018209,-0.0078,1.370
732.00,7.669534,25.01427,-0.000175,24.017654,-0.0078,1.370
734.00,7.669649,25.01448,-0.000175,24.017777,-0.0078,1.370
736.00,7.669540,25.01447,-0.000176,24.018212,-0.0078,1.370
738.00,7.669003,25.01377,-0.000177,24.017128,-0.0079,1.370
740.00,7.669085,25.01374,-0.000177,24.017177,-0.0078,1.370
742.00,7.668696,25.01321,-0.000175,24.017598,-0.0078,1.370
744.00,7.668527,25.01376,-0.000175,24.017442,-0.0078,1.370
746.00,7.668177,25.01475,-0.000175,24.017873,-0.0078,1.370
748.00,7.668010,25.01419,-0.000174,24.017884,-0.0078,1.370
750.00,7.667079,25.01431,-0.000174,24.018173,-0.0078,1.370
752.00,7.667447,25.01378,-0.000174,24.017803,-0.0078,1.370
754.00,7.668302,25.01365,-0.000176,24.018243,-0.0078,1.370
756.00,7.668336,25.01386,-0.000176,24.018405,-0.0078,1.370
758.00,7.667984,25.01438,-0.000175,24.017745,-0.0078,1.371
760.00,7.667368,25.01361,-0.000174,24.017308,-0.0078,1.371
762.00,7.667451,25.01321,-0.000175,24.017616,-0.0078,1.370
764.00,7.666167,25.01464,-0.000175,24.017962,-0.0078,1.370
766.00,7.666874,25.01414,-0.000176,24.017449,-0.0078,1.370
768.00,7.667314,25.01417,-0.000174,24.017081,-0.0078,1.370
770.00,7.667442,25.01374,-0.000175,24.017288,-0.0078,1.370
772.00,7.666777,25.01334,-0.000175,24.017522,-0.0078,1.370
774.00,7.666421,25.01341,-0.000174,24.017150,-0.0078,1.370
776.00,7.666442,25.01344,-0.000174,24.017999,-0.0078,1.370
778.00,7.666237,25.01323,-0.000175,24.017632,-0.0078,1.370
780.00,7.666092,25.01364,-0.000176,24.017324,-0.0078,1.370
782.00,7.665115,25.01310,-0.000176,24.017342,-0.0078,1.370
784.00,7.665331,25.01402,-0.000175,24.017152,-0.0078,1.370
786.00,7.665575,25.01420,-0.000175,24.017525,-0.0078,1.370
788.00,7.665957,25.01404,-0.000177,24.017917,-0.0078,1.370
790.00,7.666014,25.01428,-0.000175,24.017252,-0.0078,1.370
792.00,7.665326,25.01457,-0.000176,24.017023,-0.0078,1.371
794.00,7.664698,25.01527,-0.000175,24.017614,-0.0078,1.371
796.00,7.664449,25.01440,-0.000175,24.018144,-0.0077,1.370
798.00,7.664074,25.01415,-0.000173,24.017870,-0.0078,1.370
800.00,7.663642,25.01403,-0.000175,24.017979,-0.0078,1.370
802.00,7.663981,25.01396,-0.000175,24.017738,-0.0078,1.370
804.00,7.663321,25.01313,-0.000174,24.017621,-0.0078,1.370
806.00,7.663110,25.01284,-0.000175,24.018026,-0.0078,1.370
808.00,7.663458,25.01346,-0.000176,24.017168,-0.0078,1.371
810.00,7.663837,25.01262,-0.000175,24.018011,-0.0078,1.370
812.00,7.663963,25.01332,-0.000175,24.018207,-0.0078,1.370
814.00,7.663832,25.01329,-0.000175,24.017875,-0.0078,1.370
816.00,7.662931,25.01310,-0.000176,24.017772,-0.0078,1.370
818.00,7.662999,25.01324,-0.000175,24.017469,-0.0078,1.370
820.00,7.663553,25.01287,-0.000173,24.017473,-0.0078,1.370
822.00,7.663324,25.01247,-0.000176,24.016891,-0.0078,1.371
824.00,7.662737,25.01275,-0.000175,24.017835,-0.0078,1.370
826.00,7.662550,25.01304,-0.000174,24.017667,-0.0078,1.369
828.00,7.661596,25.01274,-0.000174,24.018164,-0.0078,1.370
830.00,7.661180,25.01287,-0.000175,24.018049,-0.0078,1.370
832.00,7.661201,25.01310,-0.000175,24.017870,-0.0078,1.370
834.00,7.661716,25.01243,-0.000174,24.017895,-0.0078,1.370
836.00,7.662409,25.01320,-0.000175,24.018290,-0.0078,1.370
838.00,7.662404,25.01238,-0.000175,24.017738,-0.0078,1.370
840.00,7.661635,25.01288,-0.000174,24.016829,-0.0078,1.370
842.00,7.662791,25.01328,-0.000176,24.017061,-0.0078,1.371
844.00,7.662783,25.01338,-0.000176,24.017141,-0.0078,1.370
846.00,7.662729,25.01295,-0.000175,24.017708,-0.0078,1.370
848.00,7.662904,25.01258,-0.000175,24.017382,-0.0078,1.370
850.00,7.662808,25.01334,-0.000175,24.018334,-0.0078,1.371
852.00,7.661955,25.01389,-0.000176,24.018147,-0.0078,1.371
854.00,7.660614,25.01436,-0.000175,24.017447,-0.0078,1.370
856.00,7.660398,25.01445,-0.000175,24.018327,-0.0078,1.371
858.00,7.660339,25.01270,-0.000175,24.017826,-0.0078,1.370
860.00,7.660676,25.01313,-0.000175,24.017844,-0.0078,1.370
862.00,7.660540,25.01354,-0.000174,24.017547,-0.0078,1.371
864.00,7.659857,25.01370,-0.000174,24.017324,-0.0078,1.371
866.00,7.660581,25.01374,-0.000175,24.017279,-0.0078,1.370
868.00,7.659839,25.01422,-0.000174,24.017741,-0.0078,1.370
870.00,7.659783,25.01356,-0.000175,24.017797,-0.0078,1.371
872.00,7.660132,25.01341,-0.000176,24.017830,-0.0078,1.371
874.00,7.660167,25.01329,-0.000175,24.017877,-0.0078,1.371
876.00,7.659766,25.01311,-0.000174,24.017754,-0.0078,1.370
878.00,7.659099,25.01270,-0.000175,24.018033,-0.0078,1.370
880.00,7.659136,25.01304,-0.000175,24.017930,-0.0078,1.371
882.00,7.659245,25.01378,-0.000175,24.018252,-0.0078,1.370
884.00,7.658977,25.01442,-0.000174,24.017828,-0.0078,1.370
886.00,7.658688,25.01469,-0.000174,24.018062,-0.0078,1.371
888.00,7.658970,25.01449,-0.000174,24.017683,-0.0078,1.370
890.00,7.658715,25.01395,-0.000174,24.017790,-0.0078,1.370
892.00,7.658506,25.01479,-0.000175,24.018241,-0.0078,1.370
894.00,7.657864,25.01454,-0.000175,24.017879,-0.0079,1.370
896.00,7.657447,25.01458,-0.000174,24.017679,-0.0078,1.371
898.00,7.658145,25.01502,-0.000175,24.017192,-0.0078,1.371
900.00,7.657798,25.01543,-0.000175,24.018111,-0.0078,1.371
902.00,7.657553,25.01551,-0.000175,24.017654,-0.0078,1.370
904.00,7.657832,25.01445,-0.000174,24.017727,-0.0078,1.370
906.00,7.658247,25.01437,-0.000175,24.017855,-0.0078,1.370
908.00,7.658076,25.01575,-0.000174,24.017478,-0.0078,1.370
910.00,7.657934,25.01515,-0.000175,24.017612,-0.0078,1.370
912.00,7.657460,25.01457,-0.000174,24.017496,-0.0078,1.371
914.00,7.656883,25.01571,-0.000175,24.017201,-0.0078,1.370
916.00,7.657033,25.01545,-0.000175,24.017926,-0.0078,1.370
918.00,7.657338,25.01536,-0.000176,24.018024,-0.0078,1.370
920.00,7.656823,25.01434,-0.000175,24.018091,-0.0078,1.370
922.00,7.656319,25.01436,-0.000175,24.017906,-0.0078,1.370
924.00,7.657348,25.01527,-0.000174,24.017765,-0.0078,1.371
926.00,7.657079,25.01465,-0.000174,24.017493,-0.0078,1.370
928.00,7.656364,25.01499,-0.000175,24.018265,-0.0078,1.370
930.00,7.656015,25.01474,-0.000175,24.017790,-0.0078,1.371
932.00,7.656584,25.01446,-0.000175,24.018388,-0.0078,1.371
934.00,7.656779,25.01430,-0.000176,24.018124,-0.0078,1.371
936.00,7.655703,25.01531,-0.000177,24.017980,-0.0078,1.370
938.00,7.654940,25.01491,-0.000176,24.017591,-0.0078,1.370
940.00,7.655130,25.01451,-0.000176,24.018086,-0.0078,1.371
942.00,7.655311,25.01447,-0.000176,24.018508,-0.0078,1.371
944.00,7.655477,25.01568,-0.000177,24.017415,-0.0078,1.371
946.00,7.655000,25.01533,-0.000177,24.018483,-0.0078,1.371
948.00,7.655106,25.01502,-0.000176,24.017145,-0.0078,1.371
950.00,7.655065,25.01483,-0.000176,24.017708,-0.0078,1.371
952.00,7.655042,25.01453,-0.000177,24.017103,-0.0078,1.371
954.00,7.654988,25.01441,-0.000176,24.017839,-0.0078,1.370
956.00,7.656185,25.01395,-0.000175,24.017605,-0.0078,1.371
958.00,7.656022,25.01404,-0.000175,24.017455,-0.0078,1.371
960.00,7.655037,25.01418,-0.000176,24.017779,-0.0078,1.371
962.00,7.654042,25.01380,-0.000177,24.018000,-0.0078,1.370
964.00,7.654558,25.01390,-0.000176,24.017676,-0.0078,1.371
966.00,7.653655,25.01369,-0.000177,24.017377,-0.0078,1.371
968.00,7.653308,25.01350,-0.000176,24.018223,-0.0078,1.370
970.00,7.653870,25.01472,-0.000175,24.018385,-0.0078,1.370
972.00,7.653722,25.01402,-0.000176,24.017078,-0.0078,1.371
974.00,7.653238,25.01409,-0.000177,24.017319,-0.0078,1.371
976.00,7.653458,25.01398,-0.000177,24.018247,-0.0078,1.371
978.00,7.653859,25.01397,-0.000178,24.017424,-0.0078,1.370
980.00,7.653711,25.01400,-0.000176,24.017676,-0.0078,1.371
982.00,7.652896,25.01399,-0.000175,24.017982,-0.0078,1.371
984.00,7.652947,25.01384,-0.000176,24.018047,-0.0078,1.371
986.00,7.652959,25.01400,-0.000177,24.017696,-0.0078,1.371
988.00,7.652170,25.01421,-0.000177,24.017578,-0.0078,1.370
990.00,7.652537,25.01388,-0.000176,24.018044,-0.0078,1.371
992.00,7.652928,25.01457,-0.000177,24.017805,-0.0078,1.371
994.00,7.652684,25.01476,-0.000177,24.017828,-0.0078,1.371
996.00,7.652216,25.01452,-0.000176,24.018091,-0.0079,1.371
998.00,7.651120,25.01491,-0.000176,24.017701,-0.0078,1.371
1000.00,7.650600,25.01555,-0.000176,24.017457,-0.0078,1.371
1002.00,7.651302,25.01514,-0.000176,24.017587,-0.0078,1.371
1004.00,7.651247,25.01513,-0.000177,24.017137,-0.0078,1.371
1006.00,7.650915,25.01465,-0.000176,24.018294,-0.0078,1.370
1008.00,7.650109,25.01529,-0.000176,24.017558,-0.0078,1.370
1010.00,7.650167,25.01634,-0.000176,24.017397,-0.0078,1.371
1012.00,7.649173,25.01592,-0.000177,24.017765,-0.0078,1.371
1014.00,7.649592,25.01525,-0.000177,24.017908,-0.0078,1.371
1016.00,7.649525,25.01584,-0.000176,24.017710,-0.0078,1.371
1018.00,7.649442,25.01539,-0.000175,24.017478,-0.0078,1.371
1020.00,7.649732,25.01629,-0.000176,24.017971,-0.0078,1.370
1022.00,7.649861,25.01644,-0.000175,24.017873,-0.0078,1.370
1024.00,7.649188,25.01606,-0.000175,24.018564,-0.0078,1.371
1026.00,7.648483,25.01599,-0.000175,24.017429,-0.0078,1.370
1028.00,7.648148,25.01682,-0.000175,24.017600,-0.0078,1.371
1030.00,7.648484,25.01633,-0.000176,24.018066,-0.0078,1.372
1032.00,7.648850,25.01631,-0.000175,24.018479,-0.0078,1.371
1034.00,7.648489,25.01626,-0.000174,24.018417,-0.0078,1.370
1036.00,7.648535,25.01623,-0.000176,24.018258,-0.0078,1.371
1038.00,7.648399,25.01591,-0.000175,24.017870,-0.0078,1.371
1040.00,7.648475,25.01592,-0.000177,24.018379,-0.0078,1.371
1042.00,7.649347,25.01625,-0.000176,24.017897,-0.0078,1.371
1044.00,7.649853,25.01622,-0.000175,24.018702,-0.0078,1.371
1046.00,7.649275,25.01611,-0.000175,24.017631,-0.0078,1.371
1048.00,7.649324,25.01607,-0.000175,24.018167,-0.0078,1.370
1050.00,7.649139,25.01538,-0.000175,24.018390,-0.0078,1.371
1052.00,7.648199,25.01474,-0.000175,24.018272,-0.0078,1.371
1054.00,7.648317,25.01509,-0.000176,24.017928,-0.0078,1.371
1056.00,7.648516,25.01564,-0.000176,24.017545,-0.0078,1.371
1058.00,7.648628,25.01553,-0.000176,24.017810,-0.0078,1.371
1060.00,7.648737,25.01521,-0.000176,24.017491,-0.0078,1.371
1062.00,7.648197,25.01557,-0.000176,24.017629,-0.0078,1.371
1064.00,7.647356,25.01539,-0.000175,24.018095,-0.0078,1.371
1066.00,7.648383,25.01524,-0.000176,24.017725,-0.0078,1.371
1068.00,7.647994,25.01553,-0.000175,24.017819,-0.0078,1.371
1070.00,7.647602,25.01549,-0.000176,24.017553,-0.0078,1.371
1072.00,7.647348,25.01582,-0.000175,24.017609,-0.0078,1.371
1074.00,7.646601,25.01580,-0.000176,24.017123,-0.0078,1.371
1076.00,7.646478,25.01577,-0.000175,24.018457,-0.0078,1.371
1078.00,7.646478,25.01564,-0.000175,24.017984,-0.0078,1.371
1080.00,7.646328,25.01566,-0.000177,24.017478,-0.0078,1.370
1082.00,7.645724,25.01498,-0.000175,24.017455,-0.0078,1.371
1084.00,7.644179,25.01484,-0.000176,24.017377,-0.0078,1.371
1086.00,7.645613,25.01575,-0.000176,24.017583,-0.0078,1.371
1088.00,7.645398,25.01538,-0.000176,24.018080,-0.0078,1.371
1090.00,7.645230,25.01491,-0.000175,24.018347,-0.0078,1.371
1092.00,7.644396,25.01555,-0.000176,24.017573,-0.0078,1.371
1094.00,7.644264,25.01512,-0.000176,24.017208,-0.0078,1.371
1096.00,7.644300,25.01440,-0.000176,24.017658,-0.0078,1.371
1098.00,7.644080,25.01428,-0.000177,24.017420,-0.0078,1.372
1100.00,7.644378,25.01543,-0.000177,24.017379,-0.0078,1.371
1102.00,7.644467,25.01514,-0.000176,24.017756,-0.0078,1.371
1104.00,7.644186,25.01532,-0.000176,24.017674,-0.0078,1.371
1106.00,7.644562,25.01495,-0.000175,24.017977,-0.0078,1.371
1108.00,7.644749,25.01462,-0.000176,24.017629,-0.0078,1.371
1110.00,7.644992,25.01456,-0.000176,24.017971,-0.0078,1.371
1112.00,7.644715,25.01456,-0.000176,24.018013,-0.0078,1.371
1114.00,7.644188,25.01488,-0.000176,24.017968,-0.0078,1.371
1116.00,7.644187,25.01416,-0.000176,24.017574,-0.0078,1.371
1118.00,7.644164,25.01479,-0.000175,24.017786,-0.0078,1.371
1120.00,7.643283,25.01506,-0.000176,24.017322,-0.0078,1.371
1122.00,7.642609,25.01474,-0.000176,24.017321,-0.0078,1.372
1124.00,7.642910,25.01511,-0.000176,24.018167,-0.0078,1.372
1126.00,7.642749,25.01569,-0.000176,24.018368,-0.0078,1.371
1128.00,7.643726,25.01532,-0.000175,24.017437,-0.0078,1.371
1130.00,7.643175,25.01553,-0.000175,24.018269,-0.0078,1.371
1132.00,7.642955,25.01586,-0.000175,24.017736,-0.0078,1.371
1134.00,7.643140,25.01669,-0.000174,24.017863,-0.0078,1.371
1136.00,7.643638,25.01660,-0.000174,24.017852,-0.0078,1.371
1138.00,7.643880,25.01606,-0.000174,24.017830,-0.0078,1.371
1140.00,7.643556,25.01594,-0.000176,24.017868,-0.0078,1.371
1142.00,7.642777,25.01585,-0.000175,24.018586,-0.0078,1.371
1144.00,7.642117,25.01617,-0.000176,24.018276,-0.0078,1.371
1146.00,7.641942,25.01684,-0.000175,24.018176,-0.0078,1.371
1148.00,7.642686,25.01616,-0.000175,24.018281,-0.0078,1.371
1150.00,7.642759,25.01546,-0.000175,24.018033,-0.0078,1.371
1152.00,7.642504,25.01508,-0.000175,24.017935,-0.0078,1.372
1154.00,7.641337,25.01458,-0.000176,24.017638,-0.0078,1.372
1156.00,7.641313,25.01474,-0.000176,24.017888,-0.0078,1.371
1158.00,7.641751,25.01494,-0.000175,24.018265,-0.0078,1.371
1160.00,7.642323,25.01541,-0.000176,24.017475,-0.0078,1.371
1162.00,7.642306,25.01564,-0.000175,24.018076,-0.0078,1.371
1164.00,7.641515,25.01552,-0.000175,24.017852,-0.0078,1.371
1166.00,7.641367,25.01561,-0.000175,24.018011,-0.0078,1.371
1168.00,7.641057,25.01503,-0.000174,24.017997,-0.0078,1.371
1170.00,7.640542,25.01540,-0.000175,24.018533,-0.0078,1.371
1172.00,7.640822,25.01488,-0.000175,24.018450,-0.0078,1.371
1174.00,7.641770,25.01555,-0.000175,24.017705,-0.0078,1.371
1176.00,7.641134,25.01603,-0.000174,24.018145,-0.0078,1.371
1178.00,7.641334,25.01495,-0.000175,24.017428,-0.0078,1.371
1180.00,7.641609,25.01530,-0.000175,24.018285,-0.0078,1.371
1182.00,7.640999,25.01557,-0.000175,24.017389,-0.0078,1.371
1184.00,7.640654,25.01537,-0.000175,24.017476,-0.0078,1.371
1186.00,7.639605,25.01550,-0.000175,24.017933,-0.0078,1.371
1188.00,7.639024,25.01580,-0.000175,24.018285,-0.0078,1.371
1190.00,7.640149,25.01543,-0.000176,24.018124,-0.0078,1.372
1192.00,7.640057,25.01537,-0.000176,24.017806,-0.0078,1.371
1194.00,7.639660,25.01491,-0.000176,24.017681,-0.0078,1.371
1196.00,7.639029,25.01496,-0.000175,24.017750,-0.0078,1.370
1198.00,7.639468,25.01525,-0.000176,24.018455,-0.0078,1.371
1200.00,7.639938,25.01586,-0.000175,24.018116,-0.0078,1.371
@2,12.0000,24.0
1202.00,7.639472,25.01617,-0.000175,24.018531,-0.0078,1.371
1204.00,7.635132,25.01626,-0.000175,24.017803,-0.0078,1.370
1206.00,7.626111,25.01599,-0.000174,24.017692,-0.0078,1.370
1208.00,7.611060,25.01585,-0.000174,24.018506,-0.0078,1.370
1210.00,7.588994,25.01528,-0.000174,24.018095,-0.0078,1.370
1212.00,7.565985,25.01477,-0.000174,24.017763,-0.0078,1.371
1214.00,7.545232,25.01424,-0.000174,24.018182,-0.0078,1.371
1216.00,7.526592,25.01513,-0.000175,24.017910,-0.0078,1.372
1218.00,7.507046,25.01576,-0.000177,24.017473,-0.0078,1.372
1220.00,7.489234,25.01559,-0.000176,24.017743,-0.0078,1.372
1222.00,7.471725,25.01545,-0.000176,24.017979,-0.0078,1.372
1224.00,7.454280,25.01550,-0.000175,24.018361,-0.0078,1.372
1226.00,7.438531,25.01557,-0.000175,24.018035,-0.0078,1.372
1228.00,7.428870,25.01502,-0.000175,24.017953,-0.0078,1.372
1230.00,7.427415,25.01499,-0.000176,24.017592,-0.0078,1.373
1232.00,7.435211,25.01579,-0.000175,24.018193,-0.0078,1.373
1234.00,7.450290,25.01654,-0.000176,24.018417,-0.0078,1.373
1236.00,7.465232,25.01629,-0.000177,24.017696,-0.0078,1.372
1238.00,7.477463,25.01597,-0.000177,24.018490,-0.0078,1.372
1240.00,7.490377,25.01671,-0.000177,24.018183,-0.0078,1.372
1242.00,7.503471,25.01681,-0.000175,24.017788,-0.0078,1.371
1244.00,7.517839,25.01610,-0.000174,24.018426,-0.0078,1.371
1246.00,7.532396,25.01677,-0.000176,24.018345,-0.0078,1.371
1248.00,7.546554,25.01624,-0.000175,24.018269,-0.0078,1.372
1250.00,7.560517,25.01601,-0.000175,24.018028,-0.0078,1.372
1252.00,7.572997,25.01619,-0.000176,24.018006,-0.0078,1.371
1254.00,7.584600,25.01713,-0.000175,24.017549,-0.0078,1.371
1256.00,7.594739,25.01696,-0.000174,24.017855,-0.0078,1.371
1258.00,7.603388,25.01540,-0.000174,24.018180,-0.0078,1.371
1260.00,7.610776,25.01534,-0.000175,24.017873,-0.0078,1.371
1262.00,7.617445,25.01511,-0.000175,24.017728,-0.0078,1.371
1264.00,7.623035,25.01489,-0.000175,24.017656,-0.0078,1.371
1266.00,7.628046,25.01458,-0.000175,24.017518,-0.0078,1.372
1268.00,7.632794,25.01495,-0.000176,24.017785,-0.0078,1.371
1270.00,7.635582,25.01550,-0.000175,24.018044,-0.0078,1.371
1272.00,7.638271,25.01486,-0.000175,24.017837,-0.0078,1.372
1274.00,7.640783,25.01421,-0.000176,24.017712,-0.0078,1.371
1276.00,7.641593,25.01511,-0.000176,24.017159,-0.0078,1.371
1278.00,7.642124,25.01516,-0.000176,24.017812,-0.0078,1.372
1280.00,7.642203,25.01502,-0.000176,24.018066,-0.0078,1.371
1282.00,7.642758,25.01470,-0.000175,24.017520,-0.0078,1.371
1284.00,7.642362,25.01513,-0.000175,24.017899,-0.0078,1.371
1286.00,7.641524,25.01484,-0.000176,24.017444,-0.0077,1.371
1288.00,7.640775,25.01456,-0.000176,24.017496,-0.0078,1.371
1290.00,7.640982,25.01473,-0.000176,24.017906,-0.0078,1.371
1292.00,7.640953,25.01437,-0.000175,24.018678,-0.0078,1.372
1294.00,7.640531,25.01477,-0.000176,24.018183,-0.0078,1.371
1296.00,7.640233,25.01532,-0.000176,24.018006,-0.0078,1.371
1298.00,7.638440,25.01465,-0.000175,24.017420,-0.0078,1.371
1300.00,7.638332,25.01443,-0.000175,24.017634,-0.0078,1.371
1302.00,7.637385,25.01532,-0.000176,24.017322,-0.0078,1.371
1304.00,7.636621,25.01585,-0.000176,24.018124,-0.0078,1.371
1306.00,7.635751,25.01581,-0.000176,24.017270,-0.0078,1.371
1308.00,7.636348,25.01559,-0.000175,24.017458,-0.0078,1.371
1310.00,7.636325,25.01583,-0.000176,24.017565,-0.0078,1.371
1312.00,7.635453,25.01591,-0.000175,24.017616,-0.0078,1.371
1314.00,7.635509,25.01639,-0.000176,24.017912,-0.0078,1.371
1316.00,7.635111,25.01580,-0.000176,24.017533,-0.0078,1.372
1318.00,7.634371,25.01569,-0.000176,24.018047,-0.0078,1.371
1320.00,7.633801,25.01589,-0.000176,24.017156,-0.0078,1.371
1322.00,7.633986,25.01556,-0.000175,24.017779,-0.0078,1.371
1324.00,7.634231,25.01556,-0.000176,24.017480,-0.0078,1.371
1326.00,7.634357,25.01558,-0.000175,24.018037,-0.0078,1.371
1328.00,7.634795,25.01502,-0.000175,24.017498,-0.0078,1.371
1330.00,7.633299,25.01496,-0.000175,24.017549,-0.0078,1.371
1332.00,7.632118,25.01481,-0.000176,24.017832,-0.0078,1.371
1334.00,7.632226,25.01558,-0.000175,24.018122,-0.0078,1.371
1336.00,7.632141,25.01581,-0.000175,24.018122,-0.0078,1.372
1338.00,7.631971,25.01552,-0.000176,24.018241,-0.0078,1.372
1340.00,7.632472,25.01495,-0.000175,24.017982,-0.0078,1.371
1342.00,7.632663,25.01527,-0.000176,24.018263,-0.0077,1.371
1344.00,7.631219,25.01536,-0.000175,24.017991,-0.0078,1.371
1346.00,7.631865,25.01572,-0.000176,24.018580,-0.0078,1.371
1348.00,7.631221,25.01657,-0.000173,24.018367,-0.0078,1.371
1350.00,7.630320,25.01590,-0.000174,24.018113,-0.0078,1.371
1352.00,7.630161,25.01564,-0.000174,24.017977,-0.0078,1.371
1354.00,7.630458,25.01546,-0.000174,24.017748,-0.0078,1.371
1356.00,7.630574,25.01554,-0.000175,24.018082,-0.0078,1.371
1358.00,7.630251,25.01619,-0.000174,24.017892,-0.0078,1.371
1360.00,7.630671,25.01585,-0.000174,24.017669,-0.0078,1.372
1362.00,7.630276,25.01532,-0.000175,24.017810,-0.0078,1.372
1364.00,7.630355,25.01613,-0.000175,24.018501,-0.0078,1.371
1366.00,7.629571,25.01639,-0.000175,24.017964,-0.0078,1.371
1368.00,7.628983,25.01592,-0.000174,24.017469,-0.0078,1.371
1370.00,7.629427,25.01537,-0.000174,24.018147,-0.0078,1.371
1372.00,7.629640,25.01546,-0.000175,24.017915,-0.0078,1.371
1374.00,7.629347,25.01542,-0.000175,24.018125,-0.0078,1.371
1376.00,7.629259,25.01534,-0.000175,24.018091,-0.0078,1.372
1378.00,7.629551,25.01563,-0.000176,24.017583,-0.0078,1.372
1380.00,7.629189,25.01528,-0.000175,24.017647,-0.0077,1.371
1382.00,7.629678,25.01554,-0.000176,24.017683,-0.0078,1.372
1384.00,7.629764,25.01547,-0.000176,24.018189,-0.0078,1.372
1386.00,7.629291,25.01531,-0.000176,24.018591,-0.0078,1.371
1388.00,7.629358,25.01582,-0.000176,24.017930,-0.0078,1.371
1390.00,7.629365,25.01520,-0.000175,24.017806,-0.0078,1.371
1392.00,7.629359,25.01487,-0.000175,24.017277,-0.0078,1.371
1394.00,7.630110,25.01538,-0.000175,24.018169,-0.0078,1.372
1396.00,7.629879,25.01531,-0.000176,24.017828,-0.0078,1.371
1398.00,7.630322,25.01488,-0.000176,24.018385,-0.0078,1.372
1400.00,7.630246,25.01466,-0.000175,24.018254,-0.0078,1.371
1402.00,7.630090,25.01451,-0.000176,24.018187,-0.0078,1.372
1404.00,7.628470,25.01533,-0.000176,24.018102,-0.0078,1.371
1406.00,7.627738,25.01489,-0.000175,24.018029,-0.0078,1.372
1408.00,7.627555,25.01412,-0.000175,24.018869,-0.0078,1.371
1410.00,7.627374,25.01426,-0.000176,24.017817,-0.0078,1.371
1412.00,7.628221,25.01454,-0.000176,24.018156,-0.0078,1.371
1414.00,7.628879,25.01468,-0.000176,24.017768,-0.0078,1.371
1416.00,7.628481,25.01463,-0.000175,24.017270,-0.0078,1.371
1418.00,7.627859,25.01428,-0.000177,24.017150,-0.0078,1.372
1420.00,7.627980,25.01393,-0.000176,24.018495,-0.0078,1.371
1422.00,7.627909,25.01489,-0.000175,24.018200,-0.0078,1.371
1424.00,7.627449,25.01418,-0.000175,24.018379,-0.0078,1.371
1426.00,7.627380,25.01468,-0.000174,24.018412,-0.0078,1.371
1428.00,7.628245,25.01511,-0.000175,24.018499,-0.0078,1.371
1430.00,7.628509,25.01552,-0.000176,24.017910,-0.0078,1.371
1432.00,7.627620,25.01524,-0.000175,24.017582,-0.0078,1.372
1434.00,7.626625,25.01478,-0.000175,24.018053,-0.0078,1.372
1436.00,7.626814,25.01512,-0.000176,24.018033,-0.0078,1.372
1438.00,7.626799,25.01437,-0.000175,24.018486,-0.0078,1.372
1440.00,7.627319,25.01380,-0.000175,24.018102,-0.0078,1.371
1442.00,7.626766,25.01359,-0.000175,24.017995,-0.0078,1.372
1444.00,7.626978,25.01403,-0.000175,24.017339,-0.0078,1.372
1446.00,7.627267,25.01446,-0.000175,24.017043,-0.0078,1.372
1448.00,7.627012,25.01467,-0.000175,24.017904,-0.0078,1.372
1450.00,7.626399,25.01379,-0.000175,24.017734,-0.0078,1.372
1452.00,7.626923,25.01396,-0.000175,24.018561,-0.0078,1.371
1454.00,7.627243,25.01413,-0.000176,24.017696,-0.0078,1.372
1456.00,7.626350,25.01470,-0.000176,24.017681,-0.0078,1.372
1458.00,7.625992,25.01447,-0.000176,24.018051,-0.0078,1.371
1460.00,7.625898,25.01394,-0.000175,24.018006,-0.0078,1.371
1462.00,7.626459,25.01413,-0.000175,24.017384,-0.0078,1.372
1464.00,7.627274,25.01437,-0.000177,24.017582,-0.0078,1.372
1466.00,7.626968,25.01374,-0.000176,24.017562,-0.0078,1.372
1468.00,7.626898,25.01400,-0.000176,24.017823,-0.0078,1.371
1470.00,7.626553,25.01402,-0.000175,24.017770,-0.0078,1.371
1472.00,7.626490,25.01510,-0.000176,24.017368,-0.0078,1.371
1474.00,7.625650,25.01481,-0.000176,24.017783,-0.0078,1.372
1476.00,7.626171,25.01459,-0.000175,24.018165,-0.0078,1.372
1478.00,7.626285,25.01506,-0.000175,24.018187,-0.0079,1.371
1480.00,7.625821,25.01592,-0.000176,24.018202,-0.0078,1.372
1482.00,7.626716,25.01538,-0.000175,24.017696,-0.0078,1.372
1484.00,7.625921,25.01561,-0.000175,24.018236,-0.0078,1.371
1486.00,7.624658,25.01626,-0.000175,24.017408,-0.0078,1.372
1488.00,7.624420,25.01625,-0.000175,24.017614,-0.0078,1.372
1490.00,7.624048,25.01711,-0.000175,24.017823,-0.0078,1.372
1492.00,7.624149,25.01730,-0.000176,24.018029,-0.0078,1.372
1494.00,7.624024,25.01678,-0.000175,24.017866,-0.0078,1.372
1496.00,7.624502,25.01707,-0.000175,24.018176,-0.0078,1.372
1498.00,7.624027,25.01779,-0.000175,24.018599,-0.0078,1.372
1500.00,7.624045,25.01760,-0.000174,24.018125,-0.0078,1.371
1502.00,7.623613,25.01730,-0.000174,24.016902,-0.0078,1.371
1504.00,7.624413,25.01672,-0.000175,24.016896,-0.0078,1.371
1506.00,7.623748,25.01628,-0.000175,24.017301,-0.0078,1.372
1508.00,7.624489,25.01678,-0.000175,24.017884,-0.0078,1.372
1510.00,7.625040,25.01641,-0.000176,24.017982,-0.0078,1.372
1512.00,7.624110,25.01561,-0.000175,24.018667,-0.0078,1.372
1514.00,7.623198,25.01539,-0.000175,24.017817,-0.0078,1.371
1516.00,7.623490,25.01546,-0.000175,24.017859,-0.0078,1.372
1518.00,7.623102,25.01626,-0.000175,24.017692,-0.0078,1.372
1520.00,7.623670,25.01619,-0.000176,24.018008,-0.0078,1.372
1522.00,7.623852,25.01667,-0.000175,24.017511,-0.0078,1.371
1524.00,7.623625,25.01698,-0.000175,24.017322,-0.0078,1.372
1526.00,7.622432,25.01632,-0.000175,24.018096,-0.0078,1.372
1528.00,7.621745,25.01587,-0.000176,24.017786,-0.0078,1.372
1530.00,7.621448,25.01565,-0.000175,24.018037,-0.0078,1.372
1532.00,7.621186,25.01509,-0.000176,24.017708,-0.0078,1.372
1534.00,7.621260,25.01550,-0.000174,24.017721,-0.0078,1.372
1536.00,7.622191,25.01525,-0.000175,24.018323,-0.0077,1.372
1538.00,7.622479,25.01539,-0.000176,24.018084,-0.0078,1.372
1540.00,7.622011,25.01602,-0.000176,24.018236,-0.0078,1.372
1542.00,7.622093,25.01614,-0.000175,24.017951,-0.0078,1.372
1544.00,7.621923,25.01618,-0.000174,24.017879,-0.0078,1.372
1546.00,7.622183,25.01604,-0.000176,24.017786,-0.0077,1.372
1548.00,7.622292,25.01636,-0.000176,24.017913,-0.0078,1.372
1550.00,7.622069,25.01594,-0.000176,24.017799,-0.0078,1.372
1552.00,7.621931,25.01546,-0.000176,24.017839,-0.0078,1.371
1554.00,7.622549,25.01502,-0.000175,24.017924,-0.0078,1.372
1556.00,7.622028,25.01512,-0.000175,24.018171,-0.0078,1.372
1558.00,7.621284,25.01556,-0.000176,24.017912,-0.0078,1.372
1560.00,7.622177,25.01536,-0.000176,24.017654,-0.0078,1.372
1562.00,7.623363,25.01634,-0.000175,24.017797,-0.0078,1.372
1564.00,7.622380,25.01638,-0.000175,24.017495,-0.0077,1.372
1566.00,7.621957,25.01623,-0.000175,24.018238,-0.0078,1.372
1568.00,7.621206,25.01555,-0.000174,24.017747,-0.0078,1.372
1570.00,7.619860,25.01538,-0.000175,24.017716,-0.0078,1.372
1572.00,7.620005,25.01549,-0.000175,24.017757,-0.0078,1.371
1574.00,7.619963,25.01572,-0.000175,24.017692,-0.0078,1.372
1576.00,7.619823,25.01548,-0.000176,24.017792,-0.0078,1.372
1578.00,7.620212,25.01488,-0.000177,24.017417,-0.0078,1.372
1580.00,7.621285,25.01462,-0.000175,24.017854,-0.0078,1.372
1582.00,7.621098,25.01498,-0.000176,24.017799,-0.0078,1.372
1584.00,7.620589,25.01491,-0.000176,24.018452,-0.0078,1.372
1586.00,7.620133,25.01532,-0.000175,24.018009,-0.0078,1.372
1588.00,7.620771,25.01557,-0.000174,24.017649,-0.0078,1.372
1590.00,7.620752,25.01470,-0.000175,24.017681,-0.0078,1.372
1592.00,7.620696,25.01585,-0.000175,24.017781,-0.0078,1.372
1594.00,7.620579,25.01498,-0.000176,24.017703,-0.0078,1.373
1596.00,7.619581,25.01505,-0.000176,24.017975,-0.0078,1.372
1598.00,7.619747,25.01588,-0.000176,24.017516,-0.0078,1.372
1600.00,7.620744,25.01541,-0.000176,24.018185,-0.0078,1.372
1602.00,7.620098,25.01536,-0.000176,24.017451,-0.0078,1.373
1604.00,7.619676,25.01537,-0.000176,24.018055,-0.0078,1.372
1606.00,7.619412,25.01570,-0.000176,24.017877,-0.0078,1.372
1608.00,7.618958,25.01522,-0.000175,24.017587,-0.0078,1.371
1610.00,7.619321,25.01500,-0.000175,24.017901,-0.0078,1.373
1612.00,7.619871,25.01576,-0.000176,24.017674,-0.0078,1.373
1614.00,7.618614,25.01530,-0.000176,24.018561,-0.0078,1.372
1616.00,7.617760,25.01440,-0.000175,24.017609,-0.0078,1.372
1618.00,7.618570,25.01442,-0.000177,24.017960,-0.0078,1.372
1620.00,7.619192,25.01449,-0.000176,24.017966,-0.0078,1.372
1622.00,7.619266,25.01470,-0.000176,24.018028,-0.0078,1.372
1624.00,7.619119,25.01425,-0.000176,24.017776,-0.0078,1.372
1626.00,7.618009,25.01379,-0.000175,24.017500,-0.0078,1.372
1628.00,7.618003,25.01465,-0.000175,24.018241,-0.0078,1.372
1630.00,7.617958,25.01461,-0.000176,24.018055,-0.0078,1.373
1632.00,7.617562,25.01502,-0.000177,24.018537,-0.0078,1.372
1634.00,7.617978,25.01483,-0.000177,24.017690,-0.0078,1.372
1636.00,7.617602,25.01450,-0.000176,24.017380,-0.0078,1.373
1638.00,7.616545,25.01481,-0.000175,24.017551,-0.0078,1.373
1640.00,7.615808,25.01461,-0.000175,24.017701,-0.0078,1.372
1642.00,7.616246,25.01389,-0.000176,24.017785,-0.0078,1.372
1644.00,7.616281,25.01414,-0.000175,24.017342,-0.0078,1.372
1646.00,7.616831,25.01400,-0.000176,24.018301,-0.0078,1.372
1648.00,7.617240,25.01451,-0.000175,24.017375,-0.0078,1.372
1650.00,7.617616,25.01404,-0.000176,24.017527,-0.0078,1.373
1652.00,7.618042,25.01358,-0.000176,24.017670,-0.0078,1.373
1654.00,7.617510,25.01392,-0.000176,24.017629,-0.0078,1.373
1656.00,7.616763,25.01360,-0.000176,24.017759,-0.0078,1.372
1658.00,7.617243,25.01375,-0.000175,24.018051,-0.0078,1.372
1660.00,7.616491,25.01299,-0.000177,24.017440,-0.0078,1.373
1662.00,7.617139,25.01308,-0.000176,24.017486,-0.0078,1.372
1664.00,7.616950,25.01342,-0.000175,24.017683,-0.0078,1.372
1666.00,7.616403,25.01350,-0.000174,24.017672,-0.0078,1.372
1668.00,7.617127,25.01410,-0.000175,24.017763,-0.0078,1.372
1670.00,7.617064,25.01358,-0.000176,24.018519,-0.0079,1.373
1672.00,7.616990,25.01334,-0.000176,24.018047,-0.0078,1.372
1674.00,7.616470,25.01355,-0.000176,24.017538,-0.0078,1.372
1676.00,7.616049,25.01378,-0.000177,24.017542,-0.0078,1.372
1678.00,7.616239,25.01369,-0.000177,24.017904,-0.0078,1.372
1680.00,7.615894,25.01356,-0.000177,24.017344,-0.0079,1.372
1682.00,7.615982,25.01284,-0.000177,24.017647,-0.0078,1.372
1684.00,7.615705,25.01317,-0.000176,24.017467,-0.0079,1.372
1686.00,7.615139,25.01355,-0.000177,24.017516,-0.0078,1.372
1688.00,7.614899,25.01353,-0.000177,24.018372,-0.0078,1.372
1690.00,7.614644,25.01319,-0.000175,24.017391,-0.0078,1.372
1692.00,7.614052,25.01321,-0.000176,24.017348,-0.0079,1.373
1694.00,7.614315,25.01401,-0.000176,24.018091,-0.0078,1.373
1696.00,7.614772,25.01393,-0.000175,24.017977,-0.0078,1.372
1698.00,7.615143,25.01336,-0.000175,24.017505,-0.0078,1.372
1700.00,7.614731,25.01348,-0.000175,24.017707,-0.0078,1.372
1702.00,7.614679,25.01428,-0.000175,24.017763,-0.0078,1.373
1704.00,7.614985,25.01520,-0.000175,24.017897,-0.0078,1.373
1706.00,7.614750,25.01460,-0.000176,24.018044,-0.0078,1.373
1708.00,7.614882,25.01454,-0.000176,24.017917,-0.0078,1.372
1710.00,7.614464,25.01407,-0.000177,24.018200,-0.0078,1.373
1712.00,7.614232,25.01437,-0.000177,24.017797,-0.0078,1.372
1714.00,7.614662,25.01473,-0.000176,24.017783,-0.0078,1.373
1716.00,7.613891,25.01427,-0.000178,24.018105,-0.0078,1.372
1718.00,7.613927,25.01449,-0.000176,24.017796,-0.0078,1.373
1720.00,7.614197,25.01429,-0.000175,24.018051,-0.0078,1.372
1722.00,7.613546,25.01379,-0.000175,24.018223,-0.0078,1.373
1724.00,7.614149,25.01445,-0.000175,24.018160,-0.0078,1.372
1726.00,7.615302,25.01462,-0.000175,24.018570,-0.0078,1.372
1728.00,7.614936,25.01508,-0.000176,24.018158,-0.0078,1.372
1730.00,7.614181,25.01414,-0.000175,24.018296,-0.0078,1.373
1732.00,7.614899,25.01417,-0.000175,24.017413,-0.0078,1.373
1734.00,7.615011,25.01460,-0.000176,24.018343,-0.0078,1.373
1736.00,7.613384,25.01461,-0.000177,24.018372,-0.0078,1.373
1738.00,7.613400,25.01445,-0.000177,24.017696,-0.0078,1.373
1740.00,7.613321,25.01473,-0.000176,24.017589,-0.0078,1.372
1742.00,7.613094,25.01423,-0.000175,24.018243,-0.0078,1.372
1744.00,7.613507,25.01495,-0.000175,24.018338,-0.0078,1.372
1746.00,7.612925,25.01418,-0.000176,24.017779,-0.0078,1.372
1748.00,7.612826,25.01453,-0.000175,24.017848,-0.0078,1.372
1750.00,7.612470,25.01475,-0.000176,24.017779,-0.0078,1.373
1752.00,7.612917,25.01472,-0.000176,24.018707,-0.0078,1.373
1754.00,7.612209,25.01504,-0.000176,24.017379,-0.0078,1.372
1756.00,7.611581,25.01457,-0.000176,24.017282,-0.0078,1.372
1758.00,7.612089,25.01488,-0.000175,24.017834,-0.0078,1.373
1760.00,7.612461,25.01532,-0.000176,24.017868,-0.0078,1.373
1762.00,7.611340,25.01524,-0.000176,24.017837,-0.0078,1.372
1764.00,7.611411,25.01564,-0.000176,24.017663,-0.0078,1.373
1766.00,7.611364,25.01580,-0.000176,24.018055,-0.0078,1.373
1768.00,7.611416,25.01544,-0.000177,24.018127,-0.0078,1.373
1770.00,7.611206,25.01539,-0.000177,24.017438,-0.0078,1.373
1772.00,7.611279,25.01561,-0.000176,24.018354,-0.0078,1.373
1774.00,7.612167,25.01582,-0.000175,24.017796,-0.0078,1.372
1776.00,7.612386,25.01619,-0.000176,24.017417,-0.0078,1.372
1778.00,7.612319,25.01583,-0.000177,24.018037,-0.0078,1.373
1780.00,7.612006,25.01574,-0.000177,24.017797,-0.0078,1.373
1782.00,7.611383,25.01572,-0.000176,24.017823,-0.0078,1.372
1784.00,7.610899,25.01567,-0.000176,24.017520,-0.0077,1.373
1786.00,7.610423,25.01564,-0.000175,24.017971,-0.0078,1.373
1788.00,7.610638,25.01576,-0.000175,24.018425,-0.0078,1.373
1790.00,7.612264,25.01556,-0.000176,24.017292,-0.0078,1.373
1792.00,7.611191,25.01517,-0.000177,24.018135,-0.0078,1.374
1794.00,7.610759,25.01547,-0.000177,24.018301,-0.0078,1.373
1796.00,7.610209,25.01599,-0.000177,24.017781,-0.0078,1.373
1798.00,7.610048,25.01526,-0.000176,24.018595,-0.0078,1.372
1800.00,7.610380,25.01508,-0.000175,24.018446,-0.0077,1.373
@3,12.0000,24.0
1802.00,7.610391,25.01600,-0.000176,24.017578,-0.0078,1.373
1804.00,7.606879,25.01601,-0.000176,24.017304,-0.0078,1.372
1806.00,7.598886,25.01663,-0.000176,24.017964,-0.0078,1.372
1808.00,7.584266,25.01682,-0.000174,24.017393,-0.0078,1.372
1810.00,7.562766,25.01682,-0.000175,24.017841,-0.0078,1.372
1812.00,7.541313,25.01641,-0.000175,24.018064,-0.0078,1.372
1814.00,7.521577,25.01649,-0.000176,24.017516,-0.0078,1.373
1816.00,7.503518,25.01681,-0.000176,24.018191,-0.0078,1.374
1818.00,7.485854,25.01643,-0.000177,24.017446,-0.0078,1.374
1820.00,7.467825,25.01702,-0.000176,24.018086,-0.0078,1.374
1822.00,7.451143,25.01725,-0.000177,24.017770,-0.0078,1.374
1824.00,7.436200,25.01582,-0.000177,24.017587,-0.0078,1.374
1826.00,7.422396,25.01629,-0.000177,24.017683,-0.0078,1.374
1828.00,7.413852,25.01648,-0.000177,24.017179,-0.0078,1.374
1830.00,7.412765,25.01617,-0.000177,24.017234,-0.0078,1.375
1832.00,7.420411,25.01640,-0.000178,24.017137,-0.0078,1.375
1834.00,7.435166,25.01627,-0.000177,24.017843,-0.0078,1.375
1836.00,7.450161,25.01573,-0.000177,24.018379,-0.0078,1.374
1838.00,7.462666,25.01619,-0.000176,24.017105,-0.0078,1.374
1840.00,7.474722,25.01678,-0.000176,24.017859,-0.0078,1.373
1842.00,7.487463,25.01626,-0.000176,24.017966,-0.0078,1.373
1844.00,7.501535,25.01709,-0.000176,24.018008,-0.0078,1.372
1846.00,7.515024,25.01675,-0.000174,24.018189,-0.0078,1.373
1848.00,7.529318,25.01531,-0.000175,24.018071,-0.0078,1.373
1850.00,7.542242,25.01611,-0.000173,24.018171,-0.0078,1.372
1852.00,7.554129,25.01644,-0.000174,24.018218,-0.0078,1.373
1854.00,7.565234,25.01591,-0.000176,24.018062,-0.0078,1.374
1856.00,7.575130,25.01665,-0.000175,24.017703,-0.0078,1.374
1858.00,7.583551,25.01669,-0.000175,24.018109,-0.0078,1.373
1860.00,7.591819,25.01674,-0.000175,24.017930,-0.0078,1.373
1862.00,7.598180,25.01662,-0.000175,24.017525,-0.0078,1.373
1864.00,7.603847,25.01561,-0.000174,24.017839,-0.0078,1.373
1866.00,7.608857,25.01509,-0.000175,24.017487,-0.0078,1.373
1868.00,7.612497,25.01489,-0.000174,24.017716,-0.0078,1.373
1870.00,7.615192,25.01514,-0.000175,24.018026,-0.0078,1.373
1872.00,7.616965,25.01504,-0.000176,24.017821,-0.0078,1.373
1874.00,7.618653,25.01559,-0.000177,24.018093,-0.0078,1.374
1876.00,7.619307,25.01624,-0.000176,24.018167,-0.0078,1.374
1878.00,7.619981,25.01619,-0.000177,24.018044,-0.0078,1.373
1880.00,7.619727,25.01586,-0.000175,24.017420,-0.0078,1.373
1882.00,7.619793,25.01505,-0.000177,24.017679,-0.0078,1.374
1884.00,7.619287,25.01545,-0.000177,24.018091,-0.0078,1.372
1886.00,7.618855,25.01535,-0.000176,24.017295,-0.0079,1.373
1888.00,7.617711,25.01538,-0.000176,24.017449,-0.0078,1.373
1890.00,7.616927,25.01496,-0.000175,24.017458,-0.0078,1.373
1892.00,7.615943,25.01458,-0.000176,24.017319,-0.0078,1.373
1894.00,7.614872,25.01460,-0.000176,24.017560,-0.0078,1.373
1896.00,7.614320,25.01487,-0.000175,24.017801,-0.0078,1.373
1898.00,7.613697,25.01528,-0.000176,24.018000,-0.0078,1.373
1900.00,7.612439,25.01596,-0.000175,24.018432,-0.0078,1.374
1902.00,7.611305,25.01558,-0.000176,24.017650,-0.0078,1.374
1904.00,7.609814,25.01487,-0.000176,24.018080,-0.0078,1.373
1906.00,7.608109,25.01453,-0.000176,24.017712,-0.0078,1.374
1908.00,7.607794,25.01444,-0.000177,24.018444,-0.0078,1.373
1910.00,7.607926,25.01477,-0.000176,24.017551,-0.0078,1.373
1912.00,7.607824,25.01544,-0.000175,24.018006,-0.0078,1.373
1914.00,7.607689,25.01530,-0.000175,24.017319,-0.0078,1.373
1916.00,7.607544,25.01628,-0.000176,24.017554,-0.0078,1.373
1918.00,7.606887,25.01651,-0.000176,24.017353,-0.0078,1.373
1920.00,7.606215,25.01593,-0.000176,24.017219,-0.0078,1.373
1922.00,7.605642,25.01542,-0.000176,24.017875,-0.0078,1.373
1924.00,7.605690,25.01582,-0.000175,24.017489,-0.0078,1.373
1926.00,7.605066,25.01688,-0.000175,24.017982,-0.0078,1.373
1928.00,7.603783,25.01550,-0.000175,24.017855,-0.0078,1.373
1930.00,7.603449,25.01651,-0.000175,24.017360,-0.0078,1.373
1932.00,7.603844,25.01623,-0.000175,24.017580,-0.0078,1.373
1934.00,7.603307,25.01525,-0.000176,24.017937,-0.0078,1.373
1936.00,7.602814,25.01621,-0.000177,24.018142,-0.0078,1.373
1938.00,7.601884,25.01599,-0.000176,24.016896,-0.0078,1.373
1940.00,7.602234,25.01535,-0.000176,24.017917,-0.0078,1.373
1942.00,7.603102,25.01604,-0.000175,24.018232,-0.0078,1.374
1944.00,7.603082,25.01628,-0.000175,24.017721,-0.0078,1.373
1946.00,7.603093,25.01614,-0.000175,24.018031,-0.0078,1.374
1948.00,7.603448,25.01582,-0.000176,24.018009,-0.0078,1.373
1950.00,7.603241,25.01697,-0.000176,24.017863,-0.0078,1.374
1952.00,7.603138,25.01605,-0.000176,24.017402,-0.0078,1.373
1954.00,7.603634,25.01629,-0.000176,24.017741,-0.0078,1.373
1956.00,7.604260,25.01669,-0.000176,24.017645,-0.0079,1.373
1958.00,7.603843,25.01593,-0.000176,24.017881,-0.0078,1.373
1960.00,7.602614,25.01648,-0.000176,24.017377,-0.0078,1.373
1962.00,7.602199,25.01674,-0.000176,24.017302,-0.0078,1.373
1964.00,7.602222,25.01728,-0.000176,24.018180,-0.0078,1.373
1966.00,7.602083,25.01711,-0.000176,24.017738,-0.0078,1.374
1968.00,7.601890,25.01719,-0.000176,24.017828,-0.0078,1.374
1970.00,7.601091,25.01669,-0.000177,24.018280,-0.0078,1.373
1972.00,7.600671,25.01610,-0.000176,24.017466,-0.0078,1.373
1974.00,7.600694,25.01620,-0.000176,24.017705,-0.0078,1.373
1976.00,7.601194,25.01649,-0.000176,24.018205,-0.0078,1.373
1978.00,7.601039,25.01704,-0.000175,24.018211,-0.0078,1.373
1980.00,7.601095,25.01657,-0.000176,24.016882,-0.0079,1.373
1982.00,7.601371,25.01568,-0.000176,24.017750,-0.0078,1.373
1984.00,7.601614,25.01631,-0.000176,24.017687,-0.0078,1.374
1986.00,7.601072,25.01609,-0.000176,24.017694,-0.0078,1.373
1988.00,7.601918,25.01672,-0.000177,24.017912,-0.0078,1.374
1990.00,7.602581,25.01683,-0.000176,24.017667,-0.0078,1.373
1992.00,7.602462,25.01676,-0.000176,24.017660,-0.0078,1.374
1994.00,7.602097,25.01653,-0.000177,24.017431,-0.0078,1.373
1996.00,7.601882,25.01677,-0.000177,24.017232,-0.0078,1.373
1998.00,7.601506,25.01658,-0.000176,24.017645,-0.0078,1.373
2000.00,7.601117,25.01643,-0.000177,24.017571,-0.0078,1.373
2002.00,7.601328,25.01647,-0.000176,24.018725,-0.0078,1.373
2004.00,7.601909,25.01754,-0.000176,24.017672,-0.0078,1.373
2006.00,7.601442,25.01776,-0.000177,24.017937,-0.0078,1.373
2008.00,7.601074,25.01726,-0.000176,24.017629,-0.0078,1.373
2010.00,7.600706,25.01696,-0.000175,24.017808,-0.0078,1.374
2012.00,7.600567,25.01675,-0.000176,24.017598,-0.0078,1.374
2014.00,7.601132,25.01673,-0.000176,24.017538,-0.0078,1.374
2016.00,7.601053,25.01617,-0.000176,24.018196,-0.0078,1.374
2018.00,7.601296,25.01672,-0.000175,24.018145,-0.0078,1.373
2020.00,7.601052,25.01740,-0.000176,24.017502,-0.0078,1.374
2022.00,7.600949,25.01710,-0.000176,24.017678,-0.0078,1.374
2024.00,7.600178,25.01717,-0.000175,24.017752,-0.0078,1.373
2026.00,7.600112,25.01658,-0.000174,24.018038,-0.0078,1.374
2028.00,7.599660,25.01635,-0.000175,24.017803,-0.0078,1.374
2030.00,7.599840,25.01600,-0.000176,24.017687,-0.0078,1.374
2032.00,7.599914,25.01638,-0.000176,24.017730,-0.0078,1.373
2034.00,7.600702,25.01630,-0.000176,24.017542,-0.0078,1.373
2036.00,7.600100,25.01666,-0.000176,24.017785,-0.0079,1.374
2038.00,7.599938,25.01676,-0.000176,24.017707,-0.0078,1.374
2040.00,7.600631,25.01640,-0.000176,24.017551,-0.0078,1.374
2042.00,7.600995,25.01709,-0.000175,24.017734,-0.0078,1.374
2044.00,7.600709,25.01684,-0.000176,24.017016,-0.0078,1.374
2046.00,7.600971,25.01649,-0.000177,24.017600,-0.0078,1.374
2048.00,7.600800,25.01616,-0.000176,24.018060,-0.0078,1.373
2050.00,7.600293,25.01620,-0.000176,24.017835,-0.0078,1.374
2052.00,7.599603,25.01637,-0.000176,24.018165,-0.0078,1.374
2054.00,7.598716,25.01637,-0.000175,24.018319,-0.0078,1.374
2056.00,7.597625,25.01597,-0.000176,24.017805,-0.0078,1.374
2058.00,7.598580,25.01587,-0.000177,24.017573,-0.0078,1.373
2060.00,7.598659,25.01582,-0.000175,24.017906,-0.0078,1.373
2062.00,7.598339,25.01590,-0.000175,24.018024,-0.0078,1.374
2064.00,7.598372,25.01566,-0.000176,24.017464,-0.0078,1.373
2066.00,7.598914,25.01554,-0.000176,24.017621,-0.0078,1.374
2068.00,7.598719,25.01621,-0.000176,24.017612,-0.0078,1.374
2070.00,7.597980,25.01588,-0.000176,24.017797,-0.0078,1.374
2072.00,7.597872,25.01613,-0.000177,24.018214,-0.0078,1.373
2074.00,7.597928,25.01552,-0.000176,24.017339,-0.0078,1.373
2076.00,7.598434,25.01569,-0.000175,24.018294,-0.0078,1.373
2078.00,7.598338,25.01600,-0.000176,24.018577,-0.0078,1.374
2080.00,7.599098,25.01629,-0.000175,24.017658,-0.0078,1.374
2082.00,7.598731,25.01663,-0.000174,24.018051,-0.0078,1.374
2084.00,7.598650,25.01631,-0.000174,24.018403,-0.0078,1.373
2086.00,7.598508,25.01592,-0.000176,24.017070,-0.0078,1.373
2088.00,7.598277,25.01657,-0.000176,24.017767,-0.0078,1.373
2090.00,7.598434,25.01661,-0.000176,24.017460,-0.0078,1.374
2092.00,7.598115,25.01637,-0.000176,24.017232,-0.0078,1.374
2094.00,7.597357,25.01643,-0.000176,24.017424,-0.0078,1.373
2096.00,7.597390,25.01616,-0.000176,24.018000,-0.0078,1.374
2098.00,7.598661,25.01628,-0.000176,24.017578,-0.0078,1.374
2100.00,7.599004,25.01668,-0.000176,24.018240,-0.0078,1.374
2102.00,7.598897,25.01691,-0.000175,24.017578,-0.0078,1.373
2104.00,7.598377,25.01667,-0.000176,24.017698,-0.0078,1.374
2106.00,7.597757,25.01581,-0.000175,24.017656,-0.0078,1.374
2108.00,7.598217,25.01556,-0.000176,24.018241,-0.0078,1.374
2110.00,7.598754,25.01591,-0.000176,24.018075,-0.0078,1.373
2112.00,7.598108,25.01591,-0.000176,24.018009,-0.0078,1.373
2114.00,7.597352,25.01599,-0.000175,24.017210,-0.0078,1.374
2116.00,7.597387,25.01502,-0.000176,24.017411,-0.0078,1.374
2118.00,7.597143,25.01582,-0.000176,24.017600,-0.0078,1.374
2120.00,7.597549,25.01627,-0.000176,24.017413,-0.0078,1.374
2122.00,7.597606,25.01647,-0.000176,24.017431,-0.0078,1.373
2124.00,7.598402,25.01622,-0.000175,24.017924,-0.0078,1.374
2126.00,7.598826,25.01587,-0.000176,24.017955,-0.0078,1.373
2128.00,7.598034,25.01636,-0.000176,24.018098,-0.0078,1.374
2130.00,7.598206,25.01629,-0.000175,24.017270,-0.0078,1.374
2132.00,7.598108,25.01630,-0.000175,24.018008,-0.0078,1.374
2134.00,7.598236,25.01612,-0.000175,24.017264,-0.0078,1.373
2136.00,7.598485,25.01592,-0.000175,24.017721,-0.0078,1.374
2138.00,7.598284,25.01585,-0.000176,24.017224,-0.0078,1.374
2140.00,7.597502,25.01584,-0.000176,24.017917,-0.0078,1.373
2142.00,7.597527,25.01603,-0.000176,24.017467,-0.0078,1.374
2144.00,7.597762,25.01560,-0.000176,24.017295,-0.0078,1.374
2146.00,7.598004,25.01569,-0.000176,24.017977,-0.0078,1.373
2148.00,7.597044,25.01589,-0.000175,24.018222,-0.0078,1.373
2150.00,7.595778,25.01568,-0.000174,24.018002,-0.0078,1.373
2152.00,7.596049,25.01499,-0.000176,24.018216,-0.0078,1.374
2154.00,7.596329,25.01486,-0.000176,24.017801,-0.0078,1.375
2156.00,7.596266,25.01597,-0.000176,24.016913,-0.0078,1.374
2158.00,7.597079,25.01553,-0.000175,24.017453,-0.0078,1.374
2160.00,7.596906,25.01549,-0.000176,24.017647,-0.0078,1.374
2162.00,7.596869,25.01573,-0.000175,24.018004,-0.0078,1.374
2164.00,7.597119,25.01600,-0.000175,24.017901,-0.0078,1.374
2166.00,7.596291,25.01626,-0.000176,24.017241,-0.0078,1.374
2168.00,7.596575,25.01647,-0.000175,24.018193,-0.0078,1.374
2170.00,7.596873,25.01606,-0.000176,24.017534,-0.0078,1.374
2172.00,7.595657,25.01617,-0.000175,24.017563,-0.0078,1.374
2174.00,7.595618,25.01572,-0.000174,24.017094,-0.0078,1.374
2176.00,7.595771,25.01549,-0.000176,24.018080,-0.0078,1.374
2178.00,7.595863,25.01448,-0.000177,24.017475,-0.0078,1.374
2180.00,7.594991,25.01488,-0.000175,24.017304,-0.0078,1.374
2182.00,7.594388,25.01501,-0.000175,24.017687,-0.0078,1.374
2184.00,7.594757,25.01511,-0.000175,24.018403,-0.0078,1.374
2186.00,7.594677,25.01489,-0.000177,24.017045,-0.0078,1.374
2188.00,7.594539,25.01469,-0.000177,24.017360,-0.0078,1.374
2190.00,7.593668,25.01499,-0.000176,24.017449,-0.0078,1.374
2192.00,7.594554,25.01494,-0.000176,24.017321,-0.0078,1.374
2194.00,7.594826,25.01531,-0.000175,24.017982,-0.0078,1.374
2196.00,7.595023,25.01575,-0.000175,24.017919,-0.0078,1.374
2198.00,7.595300,25.01536,-0.000174,24.017638,-0.0078,1.374
2200.00,7.595301,25.01606,-0.000175,24.017970,-0.0078,1.374
2202.00,7.594716,25.01507,-0.000175,24.017119,-0.0078,1.374
2204.00,7.594761,25.01504,-0.000174,24.017917,-0.0078,1.374
2206.00,7.595172,25.01488,-0.000175,24.017547,-0.0078,1.374
2208.00,7.594909,25.01554,-0.000175,24.017866,-0.0078,1.374
2210.00,7.594353,25.01517,-0.000175,24.017545,-0.0078,1.374
2212.00,7.595118,25.01501,-0.000175,24.017953,-0.0078,1.374
2214.00,7.595722,25.01572,-0.000176,24.017573,-0.0078,1.374
2216.00,7.596164,25.01544,-0.000175,24.017326,-0.0078,1.373
2218.00,7.595313,25.01644,-0.000176,24.017587,-0.0078,1.374
2220.00,7.594947,25.01626,-0.000175,24.018026,-0.0078,1.374
2222.00,7.594700,25.01568,-0.000176,24.017772,-0.0078,1.374
2224.00,7.594393,25.01456,-0.000176,24.017286,-0.0078,1.374
2226.00,7.594519,25.01434,-0.000176,24.017370,-0.0078,1.374
2228.00,7.594518,25.01542,-0.000175,24.017598,-0.0078,1.374
2230.00,7.593647,25.01555,-0.000176,24.017194,-0.0078,1.374
2232.00,7.593503,25.01523,-0.000176,24.017518,-0.0078,1.374
2234.00,7.593724,25.01524,-0.000176,24.017948,-0.0078,1.374
2236.00,7.593507,25.01562,-0.000176,24.018269,-0.0078,1.374
2238.00,7.593370,25.01561,-0.000175,24.017783,-0.0078,1.374
2240.00,7.593307,25.01590,-0.000175,24.017103,-0.0078,1.374
2242.00,7.593558,25.01662,-0.000175,24.018064,-0.0078,1.374
2244.00,7.593382,25.01656,-0.000175,24.018006,-0.0078,1.374
2246.00,7.592557,25.01666,-0.000176,24.017643,-0.0078,1.374
2248.00,7.593339,25.01598,-0.000177,24.017904,-0.0079,1.374
2250.00,7.594023,25.01585,-0.000175,24.017783,-0.0078,1.374
2252.00,7.594387,25.01636,-0.000175,24.018270,-0.0078,1.375
2254.00,7.593597,25.01660,-0.000175,24.018049,-0.0078,1.375
2256.00,7.593898,25.01556,-0.000176,24.017058,-0.0078,1.375
2258.00,7.593785,25.01532,-0.000176,24.017063,-0.0078,1.374
2260.00,7.593547,25.01530,-0.000176,24.017576,-0.0078,1.375
2262.00,7.592902,25.01580,-0.000176,24.017806,-0.0078,1.374
2264.00,7.592729,25.01502,-0.000176,24.017516,-0.0078,1.374
2266.00,7.593420,25.01548,-0.000175,24.017634,-0.0078,1.374
2268.00,7.593510,25.01552,-0.000175,24.017228,-0.0078,1.374
2270.00,7.592878,25.01485,-0.000175,24.017346,-0.0078,1.374
2272.00,7.593249,25.01575,-0.000175,24.018281,-0.0078,1.374
2274.00,7.593101,25.01576,-0.000176,24.017012,-0.0078,1.374
2276.00,7.592081,25.01549,-0.000176,24.017248,-0.0078,1.374
2278.00,7.592242,25.01567,-0.000176,24.018015,-0.0078,1.374
2280.00,7.592603,25.01618,-0.000176,24.018187,-0.0078,1.374
2282.00,7.592784,25.01576,-0.000175,24.017268,-0.0078,1.375
2284.00,7.592142,25.01569,-0.000175,24.018182,-0.0078,1.374
2286.00,7.591106,25.01609,-0.000176,24.017883,-0.0078,1.374
2288.00,7.591314,25.01522,-0.000175,24.018352,-0.0078,1.374
2290.00,7.592409,25.01547,-0.000174,24.017970,-0.0078,1.374
2292.00,7.593564,25.01577,-0.000175,24.018530,-0.0078,1.374
2294.00,7.592141,25.01550,-0.000176,24.017957,-0.0078,1.375
2296.00,7.590962,25.01610,-0.000176,24.017989,-0.0078,1.374
2298.00,7.590499,25.01620,-0.000176,24.018609,-0.0078,1.374
2300.00,7.590943,25.01556,-0.000176,24.017437,-0.0078,1.374
2302.00,7.591599,25.01508,-0.000176,24.017288,-0.0078,1.374
2304.00,7.591343,25.01497,-0.000175,24.017951,-0.0078,1.374
2306.00,7.591271,25.01606,-0.000175,24.018131,-0.0078,1.374
2308.00,7.591847,25.01639,-0.000175,24.017970,-0.0078,1.375
2310.00,7.592484,25.01592,-0.000175,24.017573,-0.0078,1.374
2312.00,7.592820,25.01602,-0.000176,24.017736,-0.0078,1.375
2314.00,7.592066,25.01565,-0.000175,24.017995,-0.0078,1.375
2316.00,7.591593,25.01471,-0.000176,24.017897,-0.0078,1.374
2318.00,7.590215,25.01475,-0.000174,24.018202,-0.0078,1.374
2320.00,7.590350,25.01534,-0.000175,24.017761,-0.0078,1.374
2322.00,7.590466,25.01439,-0.000175,24.017783,-0.0078,1.375
2324.00,7.590339,25.01496,-0.000175,24.017714,-0.0078,1.374
2326.00,7.590186,25.01576,-0.000175,24.018133,-0.0078,1.374
2328.00,7.589733,25.01500,-0.000175,24.018051,-0.0078,1.374
2330.00,7.589177,25.01528,-0.000176,24.017134,-0.0078,1.375
2332.00,7.589324,25.01539,-0.000177,24.017759,-0.0078,1.374
2334.00,7.590029,25.01592,-0.000175,24.018251,-0.0078,1.374
2336.00,7.590231,25.01624,-0.000175,24.018029,-0.0078,1.375
2338.00,7.589426,25.01636,-0.000175,24.017893,-0.0078,1.375
2340.00,7.588891,25.01548,-0.000176,24.017886,-0.0078,1.375
2342.00,7.588970,25.01468,-0.000176,24.017670,-0.0078,1.374
2344.00,7.588993,25.01516,-0.000176,24.017527,-0.0078,1.374
2346.00,7.589033,25.01484,-0.000174,24.017496,-0.0078,1.374
2348.00,7.589648,25.01519,-0.000175,24.017837,-0.0078,1.374
2350.00,7.589741,25.01524,-0.000175,24.018035,-0.0078,1.374
2352.00,7.590144,25.01508,-0.000174,24.018220,-0.0078,1.374
2354.00,7.590408,25.01465,-0.000175,24.017424,-0.0079,1.374
2356.00,7.590226,25.01539,-0.000175,24.017884,-0.0078,1.374
2358.00,7.590011,25.01506,-0.000176,24.017379,-0.0078,1.374
2360.00,7.589173,25.01469,-0.000175,24.017736,-0.0078,1.375
2362.00,7.589221,25.01498,-0.000175,24.017908,-0.0078,1.375
2364.00,7.589812,25.01396,-0.000175,24.017781,-0.0078,1.374
2366.00,7.589781,25.01449,-0.000175,24.018028,-0.0078,1.374
2368.00,7.589730,25.01454,-0.000175,24.018086,-0.0078,1.375
2370.00,7.589070,25.01479,-0.000175,24.018354,-0.0078,1.374
2372.00,7.588580,25.01553,-0.000174,24.018450,-0.0078,1.374
2374.00,7.588150,25.01641,-0.000174,24.018604,-0.0078,1.375
2376.00,7.588297,25.01594,-0.000175,24.017605,-0.0078,1.374
2378.00,7.588166,25.01574,-0.000174,24.018370,-0.0078,1.374
2380.00,7.587819,25.01546,-0.000174,24.018265,-0.0078,1.375
2382.00,7.587909,25.01550,-0.000175,24.017551,-0.0078,1.374
2384.00,7.587479,25.01595,-0.000174,24.017919,-0.0077,1.374
2386.00,7.586957,25.01564,-0.000175,24.018049,-0.0077,1.375
2388.00,7.587234,25.01599,-0.000175,24.018557,-0.0078,1.375
2390.00,7.587169,25.01587,-0.000176,24.017772,-0.0078,1.374
2392.00,7.587519,25.01626,-0.000176,24.018008,-0.0078,1.375
2394.00,7.587280,25.01609,-0.000175,24.018162,-0.0078,1.374
2396.00,7.587596,25.01608,-0.000175,24.018124,-0.0078,1.375
2398.00,7.588313,25.01650,-0.000174,24.018162,-0.0078,1.375
2400.00,7.588095,25.01651,-0.000175,24.018383,-0.0077,1.375
@4,12.0000,24.0
2402.00,7.587594,25.01633,-0.000175,24.018249,-0.0077,1.374
2404.00,7.584687,25.01580,-0.000176,24.017844,-0.0078,1.374
2406.00,7.577480,25.01536,-0.000174,24.017922,-0.0078,1.374
2408.00,7.564938,25.01518,-0.000173,24.018015,-0.0078,1.373
2410.00,7.544249,25.01572,-0.000174,24.017908,-0.0078,1.374
2412.00,7.523017,25.01631,-0.000174,24.018889,-0.0078,1.374
2414.00,7.503873,25.01538,-0.000175,24.018633,-0.0078,1.374
2416.00,7.486694,25.01508,-0.000175,24.017719,-0.0078,1.374
2418.00,7.470459,25.01586,-0.000175,24.018207,-0.0078,1.375
2420.00,7.455314,25.01683,-0.000177,24.018153,-0.0078,1.376
2422.00,7.439781,25.01692,-0.000176,24.017738,-0.0077,1.376
2424.00,7.424482,25.01670,-0.000176,24.018098,-0.0078,1.375
2426.00,7.410938,25.01660,-0.000177,24.018009,-0.0078,1.376
2428.00,7.402486,25.01724,-0.000176,24.018533,-0.0078,1.376
2430.00,7.401397,25.01784,-0.000176,24.018151,-0.0078,1.376
2432.00,7.408184,25.01756,-0.000176,24.017877,-0.0078,1.376
2434.00,7.423732,25.01763,-0.000177,24.018122,-0.0078,1.376
2436.00,7.438933,25.01702,-0.000176,24.018058,-0.0078,1.376
2438.00,7.451278,25.01742,-0.000176,24.017971,-0.0078,1.375
2440.00,7.462977,25.01727,-0.000175,24.017725,-0.0078,1.375
2442.00,7.475104,25.01752,-0.000175,24.017553,-0.0078,1.374
2444.00,7.488578,25.01728,-0.000174,24.018058,-0.0078,1.375
2446.00,7.502257,25.01653,-0.000175,24.017324,-0.0078,1.375
2448.00,7.517169,25.01584,-0.000174,24.017288,-0.0078,1.374
2450.00,7.531042,25.01662,-0.000175,24.017576,-0.0078,1.374
2452.00,7.542610,25.01653,-0.000176,24.017868,-0.0078,1.375
2454.00,7.554147,25.01606,-0.000176,24.017705,-0.0078,1.375
2456.00,7.564510,25.01596,-0.000176,24.017835,-0.0078,1.375
2458.00,7.572745,25.01536,-0.000176,24.017402,-0.0078,1.373
2460.00,7.580135,25.01531,-0.000175,24.017948,-0.0078,1.374
2462.00,7.586502,25.01491,-0.000173,24.018000,-0.0078,1.374
2464.00,7.591708,25.01532,-0.000175,24.017582,-0.0078,1.375
2466.00,7.596238,25.01601,-0.000174,24.018588,-0.0078,1.375
2468.00,7.600096,25.01617,-0.000175,24.018096,-0.0078,1.374
2470.00,7.602736,25.01682,-0.000175,24.017495,-0.0078,1.374
2472.00,7.604531,25.01667,-0.000175,24.017667,-0.0078,1.374
2474.00,7.605521,25.01572,-0.000174,24.017868,-0.0078,1.375
2476.00,7.605172,25.01561,-0.000174,24.018278,-0.0078,1.374
2478.00,7.603916,25.01571,-0.000174,24.018212,-0.0078,1.374
2480.00,7.602990,25.01643,-0.000174,24.018332,-0.0078,1.374
2482.00,7.601694,25.01702,-0.000176,24.018234,-0.0078,1.374
2484.00,7.601379,25.01630,-0.000176,24.017794,-0.0078,1.375
2486.00,7.600001,25.01668,-0.000175,24.017652,-0.0078,1.374
2488.00,7.598556,25.01679,-0.000175,24.017883,-0.0078,1.374
2490.00,7.598337,25.01620,-0.000176,24.018733,-0.0077,1.375
2492.00,7.597121,25.01664,-0.000175,24.017893,-0.0078,1.374
2494.00,7.596376,25.01604,-0.000175,24.017966,-0.0077,1.375
2496.00,7.595203,25.01627,-0.000175,24.018428,-0.0078,1.374
2498.00,7.594388,25.01698,-0.000174,24.018183,-0.0078,1.374
2500.00,7.593776,25.01720,-0.000174,24.017830,-0.0078,1.374
2502.00,7.594024,25.01642,-0.000173,24.017520,-0.0078,1.374
2504.00,7.593650,25.01599,-0.000175,24.017870,-0.0078,1.375
2506.00,7.592078,25.01607,-0.000176,24.018287,-0.0078,1.375
2508.00,7.590861,25.01628,-0.000175,24.018164,-0.0077,1.374
2510.00,7.589724,25.01608,-0.000175,24.018754,-0.0078,1.374
2512.00,7.588769,25.01628,-0.000175,24.018307,-0.0078,1.375
2514.00,7.588407,25.01556,-0.000174,24.018406,-0.0078,1.374
2516.00,7.588399,25.01562,-0.000174,24.018497,-0.0077,1.374
2518.00,7.587580,25.01665,-0.000174,24.017861,-0.0078,1.374
2520.00,7.586889,25.01650,-0.000174,24.017558,-0.0078,1.375
2522.00,7.586732,25.01574,-0.000174,24.017353,-0.0078,1.375
2524.00,7.585692,25.01648,-0.000176,24.018613,-0.0078,1.375
2526.00,7.585017,25.01664,-0.000176,24.018283,-0.0078,1.375
2528.00,7.584810,25.01673,-0.000176,24.018446,-0.0078,1.375
2530.00,7.584110,25.01699,-0.000176,24.018390,-0.0078,1.375
2532.00,7.584175,25.01677,-0.000176,24.017879,-0.0078,1.375
2534.00,7.585005,25.01614,-0.000175,24.018276,-0.0078,1.375
2536.00,7.584717,25.01584,-0.000175,24.017632,-0.0078,1.374
2538.00,7.584092,25.01524,-0.000176,24.018033,-0.0078,1.374
2540.00,7.584105,25.01576,-0.000176,24.017935,-0.0078,1.374
2542.00,7.584033,25.01649,-0.000176,24.018165,-0.0077,1.374
2544.00,7.584356,25.01566,-0.000175,24.018475,-0.0078,1.374
2546.00,7.583582,25.01606,-0.000175,24.018328,-0.0078,1.374
2548.00,7.583899,25.01585,-0.000175,24.018107,-0.0078,1.375
2550.00,7.582491,25.01591,-0.000176,24.018292,-0.0077,1.375
2552.00,7.581771,25.01715,-0.000176,24.017870,-0.0078,1.375
2554.00,7.581951,25.01723,-0.000175,24.018649,-0.0077,1.374
2556.00,7.582542,25.01651,-0.000175,24.018907,-0.0077,1.374
2558.00,7.582519,25.01697,-0.000175,24.017921,-0.0078,1.375
2560.00,7.581834,25.01658,-0.000177,24.018042,-0.0078,1.375
2562.00,7.581696,25.01669,-0.000176,24.017962,-0.0078,1.374
2564.00,7.581821,25.01692,-0.000176,24.018135,-0.0078,1.374
2566.00,7.582273,25.01622,-0.000175,24.017464,-0.0078,1.375
2568.00,7.582286,25.01647,-0.000177,24.018044,-0.0078,1.375
2570.00,7.582331,25.01747,-0.000177,24.017708,-0.0078,1.375
2572.00,7.581805,25.01700,-0.000176,24.017759,-0.0078,1.374
2574.00,7.582018,25.01652,-0.000175,24.017948,-0.0078,1.374
2576.00,7.583153,25.01687,-0.000175,24.018089,-0.0078,1.375
2578.00,7.582380,25.01694,-0.000175,24.017953,-0.0078,1.375
2580.00,7.581508,25.01643,-0.000175,24.017725,-0.0078,1.375
2582.00,7.582185,25.01679,-0.000175,24.018002,-0.0078,1.375
2584.00,7.581669,25.01713,-0.000175,24.018044,-0.0078,1.374
2586.00,7.579908,25.01683,-0.000175,24.018463,-0.0078,1.374
2588.00,7.580438,25.01717,-0.000174,24.018238,-0.0078,1.374
2590.00,7.580359,25.01793,-0.000174,24.018091,-0.0078,1.375
2592.00,7.581185,25.01692,-0.000174,24.017803,-0.0078,1.375
2594.00,7.581717,25.01731,-0.000175,24.017471,-0.0078,1.375
2596.00,7.580983,25.01704,-0.000176,24.018116,-0.0078,1.375
2598.00,7.581193,25.01728,-0.000176,24.018513,-0.0078,1.375
2600.00,7.581187,25.01707,-0.000176,24.017674,-0.0078,1.375
2602.00,7.579253,25.01658,-0.000175,24.017801,-0.0078,1.374
2604.00,7.579646,25.01724,-0.000175,24.017794,-0.0078,1.375
2606.00,7.580059,25.01717,-0.000175,24.018127,-0.0078,1.374
2608.00,7.580018,25.01642,-0.000175,24.018591,-0.0078,1.374
2610.00,7.580037,25.01530,-0.000175,24.018323,-0.0078,1.374
2612.00,7.580002,25.01638,-0.000175,24.017496,-0.0077,1.375
2614.00,7.580113,25.01662,-0.000176,24.018046,-0.0078,1.375
2616.00,7.580068,25.01634,-0.000176,24.017674,-0.0078,1.375
2618.00,7.580128,25.01641,-0.000175,24.018658,-0.0078,1.375
2620.00,7.580927,25.01728,-0.000177,24.018187,-0.0078,1.375
2622.00,7.581028,25.01751,-0.000175,24.017790,-0.0078,1.375
2624.00,7.580279,25.01677,-0.000176,24.018406,-0.0078,1.375
2626.00,7.579580,25.01651,-0.000175,24.018185,-0.0078,1.374
2628.00,7.579822,25.01661,-0.000175,24.017241,-0.0078,1.375
2630.00,7.580032,25.01621,-0.000175,24.018584,-0.0078,1.375
2632.00,7.580101,25.01671,-0.000176,24.018464,-0.0078,1.375
2634.00,7.580386,25.01635,-0.000177,24.017442,-0.0078,1.375
2636.00,7.579466,25.01543,-0.000176,24.017699,-0.0078,1.374
2638.00,7.579663,25.01588,-0.000175,24.018579,-0.0078,1.374
2640.00,7.579602,25.01631,-0.000177,24.018321,-0.0078,1.375
2642.00,7.579878,25.01625,-0.000177,24.017922,-0.0078,1.375
2644.00,7.579775,25.01617,-0.000176,24.018020,-0.0078,1.375
2646.00,7.578887,25.01606,-0.000175,24.017337,-0.0078,1.375
2648.00,7.579097,25.01658,-0.000175,24.017783,-0.0078,1.375
2650.00,7.579297,25.01729,-0.000176,24.018294,-0.0078,1.375
2652.00,7.579442,25.01724,-0.000177,24.018020,-0.0078,1.375
2654.00,7.580714,25.01772,-0.000176,24.018348,-0.0078,1.375
2656.00,7.580486,25.01712,-0.000176,24.017968,-0.0078,1.375
2658.00,7.579801,25.01714,-0.000177,24.018854,-0.0078,1.375
2660.00,7.579183,25.01777,-0.000175,24.018392,-0.0077,1.375
2662.00,7.578834,25.01710,-0.000176,24.018267,-0.0078,1.374
2664.00,7.578768,25.01681,-0.000176,24.018608,-0.0078,1.375
2666.00,7.579091,25.01626,-0.000176,24.017877,-0.0078,1.375
2668.00,7.579864,25.01738,-0.000175,24.017698,-0.0077,1.376
2670.00,7.580515,25.01746,-0.000175,24.018252,-0.0077,1.375
2672.00,7.580355,25.01678,-0.000175,24.018267,-0.0078,1.374
2674.00,7.578958,25.01669,-0.000175,24.018376,-0.0078,1.375
2676.00,7.578343,25.01627,-0.000175,24.018290,-0.0077,1.375
2678.00,7.578673,25.01694,-0.000175,24.018321,-0.0077,1.375
2680.00,7.579156,25.01831,-0.000175,24.018053,-0.0077,1.375
2682.00,7.579124,25.01790,-0.000176,24.017806,-0.0077,1.375
2684.00,7.578645,25.01808,-0.000176,24.018269,-0.0078,1.376
2686.00,7.577344,25.01846,-0.000176,24.018648,-0.0078,1.375
2688.00,7.577199,25.01890,-0.000175,24.017915,-0.0077,1.375
2690.00,7.577650,25.01865,-0.000174,24.017620,-0.0077,1.375
2692.00,7.578102,25.01807,-0.000173,24.018606,-0.0077,1.375
2694.00,7.578171,25.01794,-0.000175,24.019121,-0.0078,1.375
2696.00,7.578679,25.01893,-0.000175,24.018622,-0.0077,1.374
2698.00,7.578821,25.01883,-0.000174,24.019104,-0.0078,1.374
2700.00,7.578723,25.01905,-0.000175,24.017783,-0.0078,1.375
2702.00,7.578779,25.01898,-0.000175,24.017645,-0.0078,1.376
2704.00,7.578904,25.01869,-0.000175,24.018617,-0.0078,1.376
2706.00,7.578821,25.01889,-0.000176,24.018535,-0.0078,1.375
2708.00,7.578697,25.01856,-0.000174,24.018283,-0.0077,1.375
2710.00,7.578128,25.01866,-0.000175,24.018611,-0.0077,1.375
2712.00,7.578335,25.01837,-0.000175,24.018162,-0.0078,1.375
2714.00,7.578540,25.01921,-0.000176,24.018568,-0.0078,1.375
2716.00,7.577749,25.01855,-0.000175,24.017645,-0.0078,1.375
2718.00,7.577177,25.01885,-0.000176,24.018988,-0.0077,1.376
2720.00,7.576595,25.01845,-0.000175,24.018872,-0.0077,1.376
2722.00,7.577391,25.01944,-0.000175,24.018225,-0.0077,1.375
2724.00,7.577713,25.01998,-0.000175,24.017705,-0.0077,1.375
2726.00,7.577368,25.01933,-0.000175,24.018472,-0.0077,1.376
2728.00,7.577868,25.01885,-0.000174,24.018249,-0.0078,1.375
2730.00,7.577758,25.01869,-0.000175,24.018153,-0.0078,1.375
2732.00,7.577114,25.01843,-0.000175,24.017598,-0.0078,1.375
2734.00,7.577161,25.01859,-0.000174,24.017837,-0.0078,1.375
2736.00,7.577672,25.01875,-0.000175,24.018236,-0.0078,1.375
2738.00,7.577696,25.01926,-0.000176,24.018684,-0.0078,1.375
2740.00,7.577102,25.01788,-0.000175,24.018379,-0.0077,1.375
2742.00,7.577523,25.01871,-0.000176,24.018131,-0.0078,1.375
2744.00,7.577649,25.01800,-0.000176,24.017770,-0.0078,1.375
2746.00,7.576355,25.01797,-0.000176,24.017872,-0.0078,1.375
2748.00,7.575934,25.01893,-0.000175,24.017772,-0.0078,1.375
2750.00,7.576917,25.01906,-0.000174,24.018002,-0.0078,1.375
2752.00,7.577181,25.01887,-0.000175,24.017355,-0.0078,1.376
2754.00,7.577395,25.01946,-0.000176,24.018473,-0.0078,1.376
2756.00,7.577766,25.01940,-0.000175,24.018314,-0.0078,1.375
2758.00,7.576758,25.01890,-0.000175,24.017915,-0.0078,1.375
2760.00,7.576929,25.01847,-0.000176,24.018038,-0.0077,1.375
2762.00,7.576393,25.01823,-0.000175,24.018058,-0.0078,1.374
2764.00,7.577105,25.01800,-0.000176,24.018040,-0.0078,1.376
2766.00,7.577062,25.01850,-0.000176,24.017770,-0.0077,1.375
2768.00,7.576769,25.01860,-0.000176,24.017774,-0.0078,1.375
2770.00,7.575810,25.01809,-0.000176,24.017812,-0.0078,1.375
2772.00,7.575689,25.01784,-0.000175,24.017730,-0.0078,1.376
2774.00,7.576128,25.01844,-0.000175,24.018715,-0.0078,1.375
2776.00,7.576178,25.01832,-0.000176,24.018185,-0.0078,1.376
2778.00,7.576879,25.01742,-0.000176,24.017921,-0.0078,1.376
2780.00,7.577624,25.01737,-0.000176,24.017451,-0.0077,1.376
2782.00,7.576955,25.01784,-0.000175,24.018144,-0.0078,1.375
2784.00,7.576530,25.01783,-0.000175,24.018825,-0.0078,1.375
2786.00,7.575874,25.01792,-0.000175,24.017727,-0.0078,1.375
2788.00,7.576569,25.01797,-0.000176,24.017605,-0.0078,1.375
2790.00,7.576616,25.01791,-0.000175,24.018533,-0.0078,1.375
2792.00,7.576039,25.01743,-0.000175,24.017946,-0.0078,1.375
2794.00,7.575498,25.01783,-0.000174,24.019014,-0.0078,1.375
2796.00,7.575672,25.01791,-0.000175,24.018243,-0.0078,1.376
2798.00,7.576163,25.01746,-0.000176,24.018535,-0.0078,1.376
2800.00,7.576504,25.01718,-0.000176,24.018265,-0.0078,1.375
2802.00,7.576242,25.01802,-0.000175,24.017823,-0.0078,1.375
2804.00,7.576412,25.01835,-0.000176,24.018702,-0.0078,1.376
2806.00,7.575847,25.01774,-0.000176,24.018546,-0.0078,1.376
2808.00,7.575171,25.01743,-0.000175,24.018376,-0.0078,1.376
2810.00,7.575924,25.01740,-0.000174,24.018049,-0.0078,1.376
2812.00,7.575526,25.01662,-0.000175,24.017620,-0.0078,1.375
2814.00,7.574314,25.01713,-0.000175,24.018348,-0.0077,1.376
2816.00,7.574239,25.01762,-0.000177,24.018312,-0.0078,1.376
2818.00,7.574649,25.01788,-0.000176,24.017660,-0.0078,1.375
2820.00,7.574375,25.01837,-0.000175,24.017812,-0.0078,1.376
2822.00,7.574837,25.01858,-0.000176,24.017924,-0.0078,1.376
2824.00,7.574437,25.01793,-0.000175,24.017317,-0.0078,1.376
2826.00,7.574293,25.01789,-0.000175,24.018312,-0.0078,1.375
2828.00,7.574406,25.01854,-0.000175,24.018348,-0.0078,1.375
2830.00,7.573784,25.01841,-0.000174,24.018350,-0.0078,1.375
2832.00,7.573478,25.01821,-0.000174,24.018256,-0.0078,1.375
2834.00,7.574561,25.01874,-0.000175,24.018758,-0.0078,1.376
2836.00,7.575362,25.01876,-0.000176,24.018981,-0.0078,1.375
2838.00,7.574159,25.01834,-0.000176,24.018120,-0.0078,1.376
2840.00,7.574008,25.01865,-0.000175,24.017660,-0.0078,1.376
2842.00,7.574896,25.01949,-0.000174,24.017939,-0.0077,1.376
2844.00,7.575147,25.01857,-0.000174,24.018479,-0.0077,1.375
2846.00,7.574107,25.01857,-0.000174,24.018504,-0.0078,1.375
2848.00,7.574054,25.01851,-0.000175,24.018231,-0.0078,1.376
2850.00,7.574028,25.01827,-0.000175,24.017951,-0.0077,1.376
2852.00,7.573944,25.01859,-0.000174,24.018751,-0.0077,1.376
2854.00,7.574222,25.01825,-0.000175,24.017921,-0.0078,1.375
2856.00,7.574605,25.01817,-0.000175,24.017921,-0.0077,1.376
2858.00,7.574300,25.01729,-0.000175,24.018778,-0.0078,1.376
2860.00,7.573597,25.01741,-0.000175,24.018555,-0.0077,1.375
2862.00,7.573942,25.01793,-0.000174,24.017835,-0.0078,1.375
2864.00,7.574063,25.01783,-0.000175,24.018316,-0.0078,1.376
2866.00,7.573715,25.01735,-0.000176,24.017663,-0.0078,1.375
2868.00,7.573691,25.01712,-0.000176,24.018258,-0.0078,1.375
2870.00,7.574166,25.01690,-0.000175,24.018629,-0.0078,1.375
2872.00,7.573963,25.01701,-0.000175,24.017966,-0.0078,1.376
2874.00,7.573480,25.01681,-0.000176,24.018038,-0.0078,1.376
2876.00,7.572945,25.01642,-0.000174,24.018405,-0.0078,1.375
2878.00,7.572329,25.01621,-0.000175,24.017799,-0.0078,1.375
2880.00,7.572202,25.01661,-0.000174,24.018435,-0.0078,1.375
2882.00,7.572693,25.01728,-0.000175,24.018236,-0.0077,1.376
2884.00,7.573289,25.01724,-0.000175,24.018914,-0.0078,1.376
2886.00,7.573650,25.01759,-0.000174,24.019162,-0.0078,1.375
2888.00,7.574111,25.01786,-0.000175,24.018299,-0.0078,1.375
2890.00,7.574070,25.01834,-0.000175,24.018524,-0.0078,1.375
2892.00,7.573119,25.01832,-0.000176,24.017529,-0.0078,1.376
2894.00,7.572736,25.01740,-0.000175,24.017803,-0.0078,1.376
2896.00,7.571976,25.01740,-0.000176,24.017728,-0.0078,1.375
2898.00,7.572316,25.01786,-0.000175,24.018270,-0.0077,1.376
2900.00,7.572830,25.01763,-0.000176,24.018071,-0.0078,1.376
2902.00,7.573279,25.01769,-0.000176,24.017846,-0.0078,1.376
2904.00,7.573600,25.01823,-0.000175,24.018089,-0.0078,1.375
2906.00,7.573228,25.01804,-0.000175,24.018343,-0.0078,1.375
2908.00,7.572880,25.01785,-0.000176,24.017902,-0.0078,1.376
2910.00,7.572827,25.01783,-0.000176,24.017734,-0.0078,1.375
2912.00,7.572580,25.01757,-0.000176,24.018222,-0.0078,1.375
2914.00,7.571950,25.01860,-0.000175,24.018191,-0.0078,1.376
2916.00,7.571932,25.01835,-0.000176,24.017788,-0.0078,1.376
2918.00,7.572912,25.01745,-0.000176,24.017890,-0.0078,1.376
2920.00,7.573611,25.01773,-0.000174,24.017478,-0.0078,1.375
2922.00,7.573820,25.01780,-0.000175,24.018125,-0.0078,1.376
2924.00,7.574073,25.01860,-0.000175,24.017892,-0.0078,1.376
2926.00,7.574080,25.01879,-0.000175,24.018118,-0.0078,1.376
2928.00,7.573151,25.01750,-0.000175,24.018017,-0.0078,1.376
2930.00,7.572623,25.01721,-0.000175,24.018352,-0.0078,1.376
2932.00,7.573825,25.01745,-0.000175,24.018256,-0.0077,1.376
2934.00,7.573518,25.01726,-0.000176,24.018002,-0.0078,1.376
2936.00,7.572188,25.01768,-0.000175,24.018040,-0.0078,1.376
2938.00,7.572035,25.01838,-0.000176,24.018098,-0.0078,1.376
2940.00,7.571227,25.01851,-0.000176,24.018107,-0.0078,1.376
2942.00,7.571275,25.01830,-0.000176,24.018158,-0.0078,1.376
2944.00,7.572221,25.01830,-0.000175,24.017913,-0.0078,1.376
2946.00,7.572947,25.01814,-0.000175,24.018327,-0.0078,1.375
2948.00,7.572659,25.01840,-0.000174,24.017253,-0.0078,1.376
2950.00,7.572002,25.01832,-0.000175,24.018193,-0.0078,1.376
2952.00,7.572449,25.01866,-0.000175,24.017754,-0.0078,1.376
2954.00,7.571830,25.01863,-0.000176,24.017502,-0.0078,1.375
2956.00,7.571005,25.01819,-0.000176,24.017799,-0.0078,1.375
2958.00,7.571017,25.01862,-0.000174,24.017844,-0.0078,1.376
2960.00,7.571295,25.01891,-0.000175,24.018169,-0.0078,1.376
2962.00,7.572328,25.01842,-0.000175,24.017638,-0.0078,1.376
2964.00,7.572953,25.01821,-0.000177,24.017629,-0.0078,1.376
2966.00,7.572248,25.01763,-0.000176,24.017640,-0.0078,1.375
2968.00,7.571311,25.01856,-0.000176,24.017661,-0.0078,1.375
2970.00,7.571534,25.01905,-0.000176,24.017712,-0.0078,1.376
2972.00,7.572898,25.01937,-0.000175,24.018076,-0.0078,1.376
2974.00,7.572979,25.01929,-0.000175,24.018287,-0.0078,1.376
2976.00,7.572352,25.01888,-0.000176,24.018022,-0.0078,1.376
2978.00,7.572090,25.01856,-0.000175,24.017924,-0.0078,1.376
2980.00,7.572222,25.01843,-0.000173,24.018367,-0.0078,1.376
2982.00,7.571972,25.01791,-0.000176,24.017873,-0.0078,1.376
2984.00,7.572334,25.01721,-0.000175,24.017747,-0.0078,1.376
2986.00,7.572391,25.01808,-0.000175,24.018972,-0.0078,1.376
2988.00,7.572019,25.01803,-0.000176,24.018218,-0.0077,1.376
2990.00,7.571538,25.01816,-0.000175,24.018401,-0.0078,1.375
2992.00,7.571239,25.01876,-0.000175,24.017915,-0.0078,1.375
2994.00,7.571650,25.01854,-0.000175,24.017993,-0.0078,1.376
2996.00,7.571695,25.01871,-0.000175,24.017835,-0.0078,1.376
2998.00,7.571780,25.01803,-0.000175,24.017620,-0.0078,1.376
3000.00,7.571820,25.01805,-0.000175,24.017962,-0.0078,1.375
@5,12.0000,24.0
3002.00,7.571860,25.01868,-0.000176,24.018526,-0.0078,1.376
3004.00,7.568742,25.01903,-0.000176,24.017728,-0.0078,1.376
3006.00,7.561094,25.01931,-0.000175,24.018058,-0.0078,1.375
3008.00,7.549593,25.01941,-0.000175,24.017618,-0.0078,1.375
3010.00,7.530389,25.01810,-0.000173,24.018232,-0.0078,1.374
3012.00,7.509211,25.01782,-0.000174,24.018385,-0.0078,1.375
3014.00,7.491158,25.01847,-0.000174,24.018425,-0.0078,1.375
3016.00,7.475480,25.01811,-0.000175,24.017910,-0.0077,1.376
3018.00,7.460359,25.01889,-0.000175,24.017922,-0.0078,1.376
3020.00,7.445770,25.01911,-0.000176,24.018691,-0.0078,1.376
3022.00,7.432176,25.01936,-0.000176,24.018493,-0.0077,1.377
3024.00,7.419050,25.01945,-0.000176,24.018020,-0.0077,1.376
3026.00,7.407703,25.01909,-0.000176,24.018463,-0.0078,1.377
3028.00,7.400414,25.01998,-0.000176,24.018042,-0.0078,1.376
3030.00,7.399700,25.01960,-0.000176,24.018078,-0.0078,1.377
3032.00,7.406094,25.01907,-0.000177,24.018499,-0.0078,1.379
3034.00,7.420372,25.01941,-0.000177,24.018377,-0.0078,1.378
3036.00,7.435758,25.01930,-0.000177,24.018076,-0.0078,1.377
3038.00,7.448911,25.01920,-0.000177,24.018399,-0.0078,1.376
3040.00,7.461356,25.01855,-0.000174,24.018425,-0.0078,1.376
3042.00,7.473214,25.01845,-0.000175,24.018214,-0.0078,1.376
3044.00,7.486917,25.01824,-0.000175,24.018158,-0.0078,1.377
3046.00,7.500356,25.01900,-0.000175,24.018129,-0.0078,1.376
3048.00,7.512271,25.01943,-0.000175,24.017544,-0.0078,1.376
3050.00,7.525226,25.01908,-0.000174,24.017935,-0.0078,1.376
3052.00,7.537661,25.01973,-0.000175,24.018084,-0.0078,1.376
3054.00,7.548045,25.01986,-0.000174,24.018321,-0.0078,1.376
3056.00,7.557317,25.01917,-0.000175,24.018176,-0.0078,1.376
3058.00,7.565116,25.01942,-0.000175,24.018341,-0.0077,1.375
3060.00,7.570813,25.01963,-0.000175,24.017975,-0.0078,1.375
3062.00,7.577339,25.01951,-0.000174,24.017400,-0.0078,1.376
3064.00,7.583410,25.01896,-0.000175,24.017835,-0.0078,1.376
3066.00,7.587689,25.01805,-0.000174,24.018251,-0.0078,1.376
3068.00,7.590714,25.01894,-0.000174,24.017893,-0.0078,1.376
3070.00,7.593285,25.01907,-0.000175,24.018276,-0.0078,1.376
3072.00,7.594845,25.01859,-0.000175,24.018194,-0.0078,1.375
3074.00,7.596189,25.01834,-0.000175,24.018008,-0.0078,1.375
3076.00,7.596598,25.01911,-0.000174,24.017823,-0.0077,1.376
3078.00,7.595296,25.01883,-0.000174,24.018466,-0.0078,1.376
3080.00,7.594770,25.01932,-0.000174,24.017984,-0.0077,1.376
3082.00,7.593899,25.01950,-0.000174,24.017736,-0.0078,1.376
3084.00,7.592183,25.01897,-0.000176,24.017801,-0.0078,1.376
3086.00,7.590533,25.01886,-0.000174,24.018662,-0.0078,1.376
3088.00,7.589208,25.01857,-0.000176,24.018265,-0.0078,1.376
3090.00,7.587555,25.01881,-0.000174,24.017670,-0.0078,1.375
3092.00,7.585612,25.01861,-0.000175,24.017944,-0.0078,1.376
3094.00,7.584321,25.01838,-0.000175,24.017906,-0.0078,1.376
3096.00,7.582759,25.01858,-0.000176,24.017553,-0.0078,1.376
3098.00,7.582053,25.01895,-0.000177,24.017919,-0.0078,1.376
3100.00,7.580483,25.01878,-0.000177,24.017774,-0.0078,1.376
3102.00,7.578928,25.01834,-0.000175,24.017980,-0.0078,1.376
3104.00,7.578129,25.01908,-0.000175,24.017796,-0.0078,1.376
3106.00,7.577072,25.01907,-0.000175,24.018339,-0.0078,1.376
3108.00,7.576054,25.01786,-0.000176,24.017966,-0.0078,1.376
3110.00,7.575455,25.01772,-0.000176,24.017442,-0.0078,1.376
3112.00,7.574331,25.01755,-0.000176,24.018087,-0.0078,1.376
3114.00,7.573251,25.01830,-0.000175,24.018421,-0.0078,1.376
3116.00,7.572076,25.01844,-0.000174,24.017745,-0.0078,1.376
3118.00,7.571165,25.01768,-0.000174,24.018165,-0.0078,1.376
3120.00,7.570429,25.01751,-0.000175,24.017968,-0.0078,1.376
3122.00,7.569689,25.01689,-0.000176,24.017908,-0.0078,1.376
3124.00,7.569631,25.01776,-0.000174,24.018251,-0.0078,1.375
3126.00,7.569368,25.01794,-0.000175,24.017854,-0.0078,1.376
3128.00,7.569314,25.01828,-0.000175,24.017962,-0.0078,1.376
3130.00,7.569992,25.01831,-0.000175,24.017863,-0.0078,1.376
3132.00,7.569116,25.01853,-0.000175,24.017214,-0.0077,1.376
3134.00,7.567849,25.01799,-0.000175,24.018060,-0.0078,1.376
3136.00,7.567922,25.01780,-0.000175,24.017649,-0.0078,1.376
3138.00,7.567904,25.01805,-0.000176,24.018180,-0.0078,1.376
3140.00,7.566932,25.01783,-0.000176,24.017513,-0.0078,1.376
3142.00,7.567068,25.01836,-0.000177,24.017524,-0.0078,1.376
3144.00,7.566840,25.01869,-0.000177,24.017208,-0.0078,1.376
3146.00,7.566831,25.01877,-0.000175,24.017741,-0.0078,1.375
3148.00,7.566314,25.01911,-0.000175,24.018028,-0.0078,1.376
3150.00,7.566183,25.01933,-0.000175,24.018303,-0.0078,1.376
3152.00,7.566485,25.01901,-0.000176,24.017422,-0.0078,1.376
3154.00,7.566412,25.01833,-0.000175,24.017444,-0.0078,1.376
3156.00,7.566438,25.01865,-0.000176,24.017975,-0.0078,1.376
3158.00,7.565925,25.01933,-0.000176,24.017895,-0.0078,1.376
3160.00,7.566427,25.01890,-0.000175,24.018084,-0.0078,1.376
3162.00,7.566331,25.01957,-0.000176,24.017783,-0.0078,1.376
3164.00,7.565479,25.01999,-0.000176,24.018107,-0.0078,1.376
3166.00,7.565345,25.01940,-0.000175,24.018076,-0.0078,1.376
3168.00,7.566164,25.01965,-0.000175,24.018232,-0.0077,1.376
3170.00,7.565539,25.01882,-0.000174,24.018004,-0.0078,1.376
3172.00,7.565845,25.01851,-0.000175,24.017759,-0.0078,1.376
3174.00,7.565887,25.01906,-0.000176,24.018151,-0.0078,1.376
3176.00,7.565903,25.01897,-0.000177,24.018115,-0.0078,1.376
3178.00,7.565231,25.01859,-0.000177,24.018403,-0.0078,1.376
3180.00,7.565042,25.01903,-0.000176,24.017417,-0.0078,1.376
3182.00,7.565741,25.01825,-0.000177,24.017772,-0.0078,1.376
3184.00,7.566525,25.01811,-0.000176,24.018207,-0.0078,1.376
3186.00,7.566446,25.01806,-0.000175,24.018903,-0.0078,1.376
3188.00,7.565688,25.01801,-0.000175,24.018541,-0.0078,1.376
3190.00,7.565238,25.01835,-0.000175,24.017980,-0.0078,1.376
3192.00,7.566070,25.01863,-0.000175,24.018870,-0.0078,1.377
3194.00,7.566351,25.01883,-0.000176,24.018142,-0.0078,1.377
3196.00,7.566723,25.01970,-0.000176,24.017612,-0.0078,1.377
3198.00,7.567330,25.01923,-0.000176,24.017915,-0.0078,1.376
3200.00,7.567068,25.01884,-0.000175,24.018156,-0.0078,1.377
3202.00,7.565676,25.01924,-0.000174,24.017933,-0.0078,1.376
3204.00,7.564923,25.02018,-0.000175,24.017770,-0.0078,1.376
3206.00,7.565335,25.01930,-0.000175,24.017944,-0.0078,1.376
3208.00,7.565706,25.01912,-0.000175,24.018582,-0.0078,1.376
3210.00,7.565289,25.01826,-0.000174,24.018214,-0.0078,1.377
3212.00,7.564547,25.01903,-0.000175,24.017757,-0.0078,1.376
3214.00,7.564407,25.01916,-0.000175,24.018314,-0.0078,1.376
3216.00,7.564138,25.01971,-0.000176,24.018595,-0.0078,1.377
3218.00,7.564318,25.01948,-0.000175,24.018185,-0.0078,1.376
3220.00,7.564334,25.01966,-0.000175,24.018481,-0.0078,1.376
3222.00,7.564418,25.02003,-0.000175,24.018296,-0.0078,1.376
3224.00,7.563814,25.01944,-0.000176,24.017859,-0.0078,1.376
3226.00,7.564155,25.01973,-0.000175,24.017656,-0.0078,1.376
3228.00,7.564729,25.01946,-0.000176,24.017794,-0.0078,1.376
3230.00,7.565106,25.01827,-0.000176,24.018321,-0.0078,1.376
3232.00,7.564416,25.01826,-0.000174,24.017984,-0.0078,1.376
3234.00,7.563718,25.01872,-0.000175,24.017872,-0.0078,1.376
3236.00,7.562980,25.01962,-0.000175,24.017913,-0.0078,1.376
3238.00,7.562353,25.01938,-0.000174,24.017542,-0.0078,1.377
3240.00,7.562761,25.01882,-0.000173,24.018751,-0.0077,1.376
3242.00,7.564087,25.01920,-0.000175,24.017995,-0.0078,1.376
3244.00,7.564575,25.01839,-0.000176,24.018020,-0.0078,1.377
3246.00,7.563897,25.01814,-0.000176,24.018017,-0.0078,1.376
3248.00,7.564181,25.01825,-0.000176,24.017476,-0.0078,1.376
3250.00,7.564653,25.01805,-0.000176,24.017848,-0.0078,1.377
3252.00,7.564098,25.01929,-0.000176,24.017489,-0.0078,1.377
3254.00,7.563706,25.01900,-0.000176,24.017440,-0.0078,1.376
3256.00,7.563887,25.01924,-0.000176,24.018216,-0.0078,1.376
3258.00,7.563541,25.01905,-0.000175,24.017933,-0.0078,1.376
3260.00,7.562849,25.01875,-0.000175,24.017980,-0.0078,1.376
3262.00,7.562665,25.01874,-0.000175,24.018067,-0.0078,1.377
3264.00,7.563441,25.01863,-0.000176,24.018901,-0.0078,1.377
3266.00,7.563030,25.01874,-0.000177,24.018579,-0.0078,1.376
3268.00,7.563611,25.01780,-0.000176,24.017852,-0.0078,1.377
3270.00,7.562889,25.01766,-0.000176,24.018031,-0.0078,1.377
3272.00,7.562216,25.01802,-0.000176,24.017928,-0.0078,1.377
3274.00,7.562332,25.01808,-0.000176,24.017756,-0.0078,1.376
3276.00,7.562144,25.01812,-0.000175,24.018182,-0.0077,1.377
3278.00,7.562107,25.01796,-0.000176,24.018383,-0.0077,1.377
3280.00,7.562274,25.01885,-0.000176,24.018325,-0.0078,1.377
3282.00,7.562286,25.01885,-0.000175,24.018241,-0.0078,1.377
3284.00,7.562699,25.01861,-0.000176,24.018020,-0.0077,1.377
3286.00,7.562967,25.01865,-0.000175,24.017964,-0.0078,1.376
3288.00,7.562954,25.01835,-0.000175,24.018316,-0.0078,1.376
3290.00,7.563539,25.01898,-0.000175,24.018644,-0.0078,1.376
3292.00,7.563522,25.01922,-0.000174,24.018145,-0.0078,1.376
3294.00,7.562916,25.01966,-0.000175,24.018394,-0.0078,1.377
3296.00,7.562895,25.01934,-0.000175,24.017832,-0.0078,1.376
3298.00,7.562637,25.01851,-0.000174,24.018468,-0.0078,1.377
3300.00,7.563045,25.01839,-0.000175,24.018887,-0.0078,1.377
3302.00,7.563513,25.01916,-0.000174,24.017399,-0.0078,1.377
3304.00,7.563385,25.01875,-0.000175,24.018292,-0.0078,1.377
3306.00,7.562745,25.01905,-0.000174,24.018247,-0.0078,1.376
3308.00,7.561720,25.01942,-0.000174,24.018343,-0.0078,1.376
3310.00,7.561994,25.02009,-0.000174,24.017649,-0.0078,1.377
3312.00,7.562760,25.02020,-0.000174,24.017333,-0.0078,1.377
3314.00,7.563245,25.02024,-0.000175,24.018470,-0.0077,1.377
3316.00,7.562634,25.01953,-0.000174,24.018800,-0.0077,1.377
3318.00,7.562527,25.01876,-0.000175,24.018405,-0.0078,1.376
3320.00,7.563159,25.01896,-0.000174,24.018073,-0.0078,1.377
3322.00,7.562759,25.01973,-0.000174,24.018546,-0.0077,1.377
3324.00,7.562390,25.02050,-0.000175,24.017881,-0.0077,1.377
3326.00,7.561448,25.02045,-0.000175,24.018287,-0.0077,1.377
3328.00,7.560614,25.01966,-0.000175,24.018138,-0.0078,1.377
3330.00,7.560941,25.01993,-0.000175,24.017864,-0.0078,1.376
3332.00,7.562012,25.01995,-0.000175,24.018704,-0.0077,1.377
3334.00,7.562056,25.01978,-0.000175,24.017988,-0.0077,1.377
3336.00,7.562946,25.02045,-0.000174,24.018107,-0.0077,1.376
3338.00,7.562722,25.01903,-0.000174,24.018599,-0.0078,1.377
3340.00,7.561932,25.01943,-0.000174,24.018524,-0.0077,1.377
3342.00,7.561370,25.01931,-0.000174,24.017484,-0.0078,1.377
3344.00,7.561775,25.02017,-0.000173,24.018406,-0.0078,1.377
3346.00,7.562603,25.02025,-0.000174,24.018593,-0.0078,1.376
3348.00,7.561806,25.01990,-0.000174,24.018811,-0.0077,1.376
3350.00,7.561670,25.01949,-0.000175,24.018570,-0.0078,1.376
3352.00,7.561727,25.02000,-0.000173,24.018845,-0.0077,1.376
3354.00,7.561934,25.02014,-0.000174,24.018851,-0.0077,1.377
3356.00,7.562785,25.02021,-0.000174,24.018439,-0.0078,1.377
3358.00,7.562576,25.01962,-0.000175,24.018136,-0.0078,1.377
3360.00,7.562543,25.02025,-0.000176,24.018078,-0.0078,1.377
3362.00,7.562056,25.02074,-0.000176,24.017476,-0.0078,1.377
3364.00,7.561822,25.02039,-0.000174,24.017815,-0.0077,1.377
3366.00,7.561178,25.01963,-0.000174,24.017841,-0.0077,1.377
3368.00,7.560389,25.01992,-0.000174,24.018154,-0.0078,1.376
3370.00,7.559627,25.02029,-0.000174,24.018348,-0.0078,1.377
3372.00,7.560114,25.02105,-0.000174,24.018296,-0.0078,1.377
3374.00,7.559610,25.02076,-0.000174,24.017841,-0.0078,1.377
3376.00,7.558857,25.01986,-0.000175,24.017583,-0.0078,1.377
3378.00,7.558903,25.01942,-0.000176,24.018002,-0.0077,1.377
3380.00,7.558274,25.01974,-0.000174,24.018285,-0.0078,1.377
3382.00,7.558968,25.01966,-0.000174,24.018214,-0.0078,1.376
3384.00,7.559021,25.01932,-0.000173,24.018352,-0.0078,1.377
3386.00,7.558613,25.01874,-0.000173,24.018067,-0.0077,1.377
3388.00,7.558695,25.01961,-0.000175,24.018218,-0.0078,1.377
3390.00,7.560376,25.01950,-0.000174,24.018207,-0.0078,1.377
3392.00,7.561101,25.01945,-0.000174,24.018508,-0.0078,1.377
3394.00,7.560144,25.01872,-0.000174,24.017964,-0.0077,1.377
3396.00,7.559958,25.01827,-0.000176,24.017647,-0.0078,1.377
3398.00,7.559890,25.01841,-0.000176,24.018454,-0.0078,1.377
3400.00,7.559183,25.01802,-0.000174,24.018376,-0.0078,1.377
3402.00,7.559372,25.01854,-0.000174,24.018220,-0.0078,1.377
3404.00,7.560274,25.01844,-0.000173,24.018037,-0.0077,1.377
3406.00,7.560935,25.01814,-0.000174,24.018798,-0.0078,1.377
3408.00,7.560815,25.01851,-0.000174,24.018125,-0.0078,1.377
3410.00,7.561048,25.01838,-0.000175,24.017879,-0.0078,1.377
3412.00,7.562155,25.01843,-0.000174,24.018662,-0.0078,1.377
3414.00,7.562244,25.01928,-0.000174,24.017745,-0.0077,1.376
3416.00,7.561765,25.01881,-0.000175,24.018167,-0.0078,1.377
3418.00,7.561599,25.01907,-0.000174,24.017727,-0.0078,1.376
3420.00,7.561765,25.01907,-0.000174,24.018247,-0.0077,1.377
3422.00,7.561502,25.01940,-0.000175,24.018004,-0.0078,1.377
3424.00,7.561573,25.01964,-0.000175,24.018582,-0.0078,1.377
3426.00,7.560980,25.01927,-0.000175,24.018495,-0.0078,1.377
3428.00,7.560363,25.01971,-0.000175,24.018517,-0.0077,1.377
3430.00,7.560398,25.02008,-0.000173,24.018435,-0.0077,1.377
3432.00,7.560639,25.01979,-0.000175,24.018597,-0.0078,1.377
3434.00,7.560547,25.01923,-0.000175,24.018069,-0.0077,1.377
3436.00,7.559195,25.01994,-0.000174,24.018216,-0.0078,1.376
3438.00,7.559383,25.02026,-0.000174,24.018261,-0.0078,1.377
3440.00,7.560002,25.01949,-0.000174,24.018115,-0.0078,1.377
3442.00,7.560221,25.01981,-0.000175,24.017594,-0.0077,1.377
3444.00,7.560108,25.01952,-0.000174,24.018158,-0.0077,1.377
3446.00,7.559699,25.01934,-0.000174,24.018927,-0.0078,1.378
3448.00,7.559498,25.01954,-0.000174,24.018151,-0.0078,1.376
3450.00,7.559169,25.01941,-0.000174,24.018397,-0.0078,1.377
3452.00,7.559199,25.01868,-0.000175,24.018890,-0.0078,1.377
3454.00,7.559448,25.01916,-0.000176,24.018236,-0.0077,1.378
3456.00,7.558765,25.01938,-0.000176,24.019104,-0.0078,1.377
3458.00,7.559101,25.01890,-0.000174,24.019034,-0.0078,1.377
3460.00,7.559736,25.01878,-0.000173,24.018575,-0.0077,1.377
3462.00,7.560720,25.01894,-0.000174,24.018116,-0.0077,1.377
3464.00,7.560155,25.01882,-0.000174,24.017877,-0.0077,1.377
3466.00,7.558817,25.01817,-0.000175,24.018720,-0.0078,1.377
3468.00,7.558666,25.01886,-0.000176,24.017904,-0.0078,1.377
3470.00,7.559702,25.01857,-0.000174,24.017605,-0.0078,1.377
3472.00,7.559682,25.01823,-0.000174,24.018280,-0.0077,1.377
3474.00,7.559261,25.01889,-0.000175,24.018283,-0.0078,1.377
3476.00,7.559060,25.01867,-0.000175,24.017962,-0.0078,1.377
3478.00,7.559425,25.01888,-0.000174,24.018185,-0.0078,1.377
3480.00,7.559260,25.01894,-0.000175,24.018466,-0.0078,1.378
3482.00,7.559115,25.01877,-0.000175,24.018446,-0.0078,1.377
3484.00,7.558786,25.01880,-0.000174,24.018270,-0.0077,1.377
3486.00,7.558028,25.01887,-0.000174,24.018376,-0.0077,1.377
3488.00,7.558313,25.01912,-0.000174,24.017783,-0.0077,1.378
3490.00,7.558560,25.01901,-0.000174,24.018740,-0.0078,1.377
3492.00,7.558932,25.01944,-0.000174,24.018207,-0.0078,1.377
3494.00,7.559033,25.02024,-0.000175,24.017971,-0.0078,1.378
3496.00,7.558524,25.02001,-0.000175,24.018290,-0.0078,1.377
3498.00,7.558411,25.01916,-0.000173,24.017665,-0.0078,1.377
3500.00,7.558707,25.01854,-0.000173,24.018062,-0.0078,1.377
3502.00,7.557956,25.01832,-0.000174,24.018198,-0.0078,1.377
3504.00,7.557698,25.01883,-0.000175,24.017819,-0.0078,1.377
3506.00,7.557943,25.01914,-0.000174,24.017685,-0.0078,1.377
3508.00,7.558153,25.01895,-0.000174,24.018417,-0.0078,1.377
3510.00,7.557682,25.01872,-0.000175,24.018249,-0.0078,1.377
3512.00,7.557320,25.01880,-0.000175,24.018423,-0.0078,1.377
3514.00,7.557451,25.02024,-0.000174,24.018245,-0.0078,1.378
3516.00,7.557113,25.01897,-0.000174,24.018028,-0.0077,1.377
3518.00,7.556472,25.01903,-0.000175,24.018446,-0.0078,1.378
3520.00,7.557247,25.01892,-0.000175,24.017832,-0.0078,1.377
3522.00,7.557384,25.01926,-0.000175,24.018154,-0.0078,1.377
3524.00,7.557429,25.01964,-0.000173,24.018365,-0.0078,1.376
3526.00,7.557391,25.01947,-0.000174,24.018238,-0.0078,1.377
3528.00,7.557346,25.01933,-0.000174,24.018638,-0.0077,1.377
3530.00,7.556922,25.01940,-0.000175,24.018448,-0.0078,1.378
3532.00,7.556441,25.01905,-0.000175,24.017999,-0.0078,1.378
3534.00,7.555863,25.01955,-0.000174,24.018171,-0.0078,1.377
3536.00,7.556592,25.01990,-0.000174,24.018575,-0.0078,1.377
3538.00,7.557415,25.01937,-0.000174,24.018022,-0.0077,1.377
3540.00,7.556635,25.01961,-0.000173,24.018247,-0.0077,1.377
3542.00,7.555810,25.01957,-0.000173,24.017935,-0.0078,1.377
3544.00,7.556484,25.01931,-0.000175,24.017910,-0.0077,1.377
3546.00,7.556615,25.01949,-0.000175,24.017973,-0.0078,1.377
3548.00,7.557528,25.01990,-0.000174,24.018651,-0.0077,1.377
3550.00,7.557923,25.01964,-0.000174,24.018535,-0.0077,1.377
3552.00,7.557896,25.01979,-0.000175,24.018173,-0.0078,1.377
3554.00,7.557799,25.01984,-0.000175,24.018162,-0.0078,1.377
3556.00,7.558129,25.01962,-0.000174,24.018018,-0.0078,1.377
3558.00,7.556673,25.01956,-0.000174,24.018207,-0.0078,1.378
3560.00,7.556756,25.01949,-0.000175,24.017980,-0.0078,1.378
3562.00,7.556935,25.01942,-0.000175,24.017643,-0.0078,1.377
3564.00,7.556693,25.01957,-0.000174,24.018883,-0.0077,1.377
3566.00,7.556427,25.01966,-0.000173,24.018169,-0.0078,1.376
3568.00,7.556748,25.01970,-0.000173,24.018655,-0.0077,1.377
3570.00,7.556757,25.01943,-0.000174,24.018359,-0.0077,1.377
3572.00,7.556039,25.01953,-0.000174,24.018577,-0.0077,1.378
3574.00,7.556410,25.01937,-0.000175,24.018448,-0.0078,1.378
3576.00,7.555719,25.01955,-0.000175,24.018214,-0.0078,1.377
3578.00,7.555172,25.01949,-0.000175,24.018377,-0.0078,1.376
3580.00,7.555036,25.01977,-0.000175,24.018205,-0.0078,1.376
3582.00,7.555261,25.01934,-0.000174,24.018457,-0.0077,1.377
3584.00,7.555133,25.02007,-0.000175,24.018501,-0.0078,1.377
3586.00,7.554445,25.02004,-0.000173,24.018704,-0.0078,1.377
3588.00,7.555041,25.01947,-0.000174,24.018657,-0.0077,1.377
3590.00,7.554587,25.01933,-0.000174,24.018238,-0.0077,1.377
3592.00,7.554750,25.01974,-0.000173,24.018546,-0.0077,1.377
3594.00,7.554417,25.02103,-0.000173,24.019026,-0.0077,1.377
3596.00,7.555247,25.02086,-0.000173,24.018675,-0.0077,1.377
3598.00,7.555349,25.02016,-0.000173,24.018691,-0.0077,1.377
3600.00,7.555419,25.02006,-0.000174,24.018379,-0.0077,1.377
@6,12.0000,24.0
3602.00,7.554821,25.01933,-0.000174,24.018463,-0.0077,1.377
3604.00,7.553308,25.01994,-0.000174,24.019084,-0.0077,1.376
3606.00,7.546854,25.01920,-0.000175,24.018323,-0.0078,1.376
3608.00,7.535618,25.01889,-0.000173,24.017716,-0.0078,1.376
3610.00,7.517939,25.01947,-0.000173,24.017908,-0.0078,1.376
3612.00,7.496419,25.01894,-0.000174,24.017596,-0.0078,1.376
3614.00,7.478544,25.01867,-0.000175,24.019362,-0.0078,1.377
3616.00,7.463922,25.01852,-0.000175,24.018477,-0.0077,1.377
3618.00,7.450946,25.01855,-0.000175,24.017796,-0.0077,1.378
3620.00,7.437011,25.01902,-0.000175,24.018434,-0.0078,1.378
3622.00,7.424102,25.01966,-0.000176,24.018675,-0.0078,1.378
3624.00,7.411180,25.01956,-0.000175,24.018782,-0.0077,1.378
3626.00,7.399727,25.01924,-0.000176,24.018477,-0.0078,1.378
3628.00,7.392232,25.01825,-0.000175,24.018325,-0.0078,1.377
3630.00,7.392022,25.01821,-0.000175,24.018209,-0.0077,1.378
3632.00,7.398320,25.01904,-0.000174,24.018441,-0.0077,1.379
3634.00,7.412431,25.01904,-0.000175,24.018667,-0.0077,1.379
3636.00,7.428346,25.01931,-0.000175,24.018435,-0.0077,1.378
3638.00,7.441643,25.01986,-0.000176,24.018205,-0.0078,1.378
3640.00,7.454961,25.01930,-0.000174,24.018455,-0.0078,1.377
3642.00,7.467297,25.01945,-0.000173,24.018463,-0.0078,1.377
3644.00,7.479672,25.01916,-0.000173,24.018376,-0.0078,1.377
3646.00,7.493724,25.01979,-0.000173,24.018521,-0.0078,1.377
3648.00,7.507739,25.01902,-0.000174,24.019331,-0.0077,1.377
3650.00,7.521101,25.01894,-0.000173,24.018805,-0.0078,1.377
3652.00,7.533850,25.01963,-0.000173,24.018289,-0.0078,1.377
3654.00,7.545358,25.01967,-0.000174,24.017988,-0.0078,1.377
3656.00,7.554904,25.01862,-0.000174,24.018455,-0.0077,1.378
3658.00,7.563208,25.01796,-0.000175,24.018702,-0.0077,1.378
3660.00,7.569043,25.01890,-0.000174,24.018566,-0.0078,1.377
3662.00,7.574080,25.01940,-0.000173,24.018762,-0.0078,1.377
3664.00,7.578963,25.01954,-0.000174,24.018432,-0.0078,1.376
3666.00,7.582384,25.01957,-0.000174,24.018513,-0.0077,1.377
3668.00,7.584085,25.01941,-0.000173,24.019209,-0.0077,1.377
3670.00,7.585416,25.01911,-0.000173,24.018649,-0.0077,1.376
3672.00,7.586745,25.01855,-0.000173,24.018709,-0.0078,1.377
3674.00,7.586491,25.01796,-0.000173,24.018512,-0.0078,1.377
3676.00,7.585632,25.01805,-0.000174,24.018348,-0.0077,1.377
3678.00,7.584991,25.01871,-0.000175,24.018796,-0.0077,1.377
3680.00,7.583033,25.01851,-0.000175,24.018180,-0.0077,1.377
3682.00,7.582114,25.01761,-0.000173,24.018307,-0.0077,1.378
3684.00,7.580363,25.01830,-0.000174,24.018528,-0.0077,1.377
3686.00,7.579039,25.01870,-0.000174,24.018047,-0.0078,1.377
3688.00,7.577223,25.01862,-0.000174,24.018002,-0.0077,1.377
3690.00,7.575829,25.01903,-0.000173,24.018918,-0.0077,1.376
3692.00,7.574792,25.01819,-0.000174,24.018898,-0.0077,1.377
3694.00,7.572814,25.01833,-0.000173,24.018047,-0.0077,1.376
3696.00,7.571358,25.01797,-0.000174,24.018171,-0.0077,1.377
3698.00,7.569961,25.01782,-0.000174,24.018450,-0.0078,1.377
3700.00,7.568952,25.01875,-0.000172,24.019197,-0.0077,1.378
3702.00,7.568529,25.01836,-0.000173,24.019258,-0.0077,1.377
3704.00,7.568094,25.01903,-0.000175,24.018599,-0.0077,1.377
3706.00,7.567312,25.01938,-0.000174,24.017941,-0.0077,1.377
3708.00,7.566341,25.01914,-0.000174,24.018345,-0.0077,1.377
3710.00,7.564958,25.01925,-0.000173,24.018684,-0.0077,1.377
3712.00,7.564668,25.01928,-0.000174,24.018254,-0.0078,1.377
3714.00,7.564861,25.01822,-0.000175,24.018089,-0.0078,1.377
3716.00,7.564179,25.01861,-0.000174,24.018243,-0.0077,1.377
3718.00,7.563882,25.01946,-0.000173,24.018501,-0.0077,1.377
3720.00,7.563556,25.01971,-0.000174,24.018898,-0.0077,1.378
3722.00,7.562565,25.01982,-0.000175,24.018064,-0.0077,1.377
3724.00,7.562258,25.01942,-0.000173,24.018193,-0.0077,1.376
3726.00,7.561388,25.01978,-0.000173,24.018822,-0.0077,1.377
3728.00,7.560788,25.01949,-0.000175,24.018807,-0.0077,1.377
3730.00,7.561257,25.01906,-0.000174,24.019005,-0.0078,1.377
3732.00,7.559797,25.01837,-0.000174,24.018376,-0.0077,1.377
3734.00,7.559352,25.01848,-0.000174,24.018608,-0.0078,1.377
3736.00,7.559224,25.01878,-0.000174,24.018829,-0.0078,1.377
3738.00,7.558228,25.01887,-0.000174,24.018002,-0.0078,1.377
3740.00,7.558428,25.01920,-0.000175,24.018015,-0.0078,1.377
3742.00,7.557634,25.01887,-0.000175,24.017757,-0.0078,1.378
3744.00,7.557440,25.01825,-0.000175,24.018200,-0.0078,1.378
3746.00,7.556914,25.01933,-0.000177,24.017995,-0.0078,1.377
3748.00,7.556873,25.01909,-0.000175,24.018089,-0.0078,1.377
3750.00,7.556646,25.01949,-0.000174,24.018091,-0.0078,1.376
3752.00,7.556222,25.01919,-0.000174,24.017641,-0.0078,1.377
3754.00,7.555775,25.01886,-0.000174,24.018638,-0.0078,1.377
3756.00,7.556484,25.01872,-0.000175,24.018778,-0.0078,1.377
3758.00,7.555599,25.01905,-0.000176,24.018200,-0.0078,1.377
3760.00,7.554894,25.01927,-0.000174,24.017774,-0.0078,1.378
3762.00,7.554576,25.01959,-0.000174,24.018956,-0.0077,1.378
3764.00,7.554274,25.01950,-0.000175,24.018470,-0.0078,1.377
3766.00,7.553631,25.01998,-0.000174,24.018176,-0.0077,1.377
3768.00,7.553924,25.01942,-0.000174,24.017658,-0.0077,1.377
3770.00,7.553339,25.01904,-0.000174,24.018292,-0.0077,1.377
3772.00,7.553606,25.01961,-0.000175,24.018240,-0.0077,1.377
3774.00,7.553782,25.01970,-0.000174,24.018617,-0.0077,1.377
3776.00,7.553912,25.02012,-0.000173,24.018968,-0.0077,1.377
3778.00,7.553708,25.02042,-0.000174,24.018657,-0.0077,1.377
3780.00,7.553877,25.02059,-0.000174,24.018473,-0.0078,1.377
3782.00,7.553596,25.02032,-0.000174,24.018488,-0.0077,1.377
3784.00,7.552987,25.02001,-0.000174,24.017877,-0.0078,1.377
3786.00,7.553000,25.01981,-0.000175,24.018675,-0.0077,1.378
3788.00,7.552599,25.02049,-0.000174,24.018642,-0.0078,1.377
3790.00,7.553128,25.01996,-0.000173,24.018093,-0.0077,1.377
3792.00,7.553228,25.02039,-0.000174,24.018162,-0.0077,1.377
3794.00,7.552634,25.02026,-0.000174,24.018620,-0.0077,1.377
3796.00,7.552681,25.02006,-0.000174,24.018457,-0.0078,1.377
3798.00,7.553180,25.02036,-0.000175,24.018548,-0.0077,1.377
3800.00,7.554006,25.01990,-0.000174,24.018811,-0.0077,1.377
3802.00,7.554328,25.02025,-0.000174,24.018464,-0.0077,1.377
3804.00,7.553729,25.01996,-0.000175,24.018473,-0.0078,1.378
3806.00,7.554128,25.01975,-0.000173,24.018963,-0.0077,1.377
3808.00,7.553834,25.01982,-0.000174,24.018477,-0.0077,1.377
3810.00,7.553219,25.02054,-0.000174,24.018149,-0.0077,1.378
3812.00,7.553820,25.02011,-0.000174,24.018428,-0.0077,1.378
3814.00,7.554296,25.02002,-0.000174,24.018693,-0.0077,1.377
3816.00,7.553123,25.01937,-0.000175,24.017817,-0.0078,1.377
3818.00,7.552327,25.01919,-0.000174,24.018662,-0.0078,1.377
3820.00,7.552320,25.01926,-0.000174,24.017623,-0.0078,1.377
3822.00,7.552345,25.01994,-0.000173,24.018173,-0.0078,1.377
3824.00,7.552550,25.02031,-0.000174,24.017852,-0.0078,1.378
3826.00,7.552177,25.02039,-0.000174,24.017899,-0.0078,1.378
3828.00,7.551597,25.02007,-0.000174,24.018276,-0.0078,1.377
3830.00,7.551552,25.02036,-0.000174,24.018209,-0.0078,1.377
3832.00,7.551584,25.01959,-0.000174,24.018426,-0.0078,1.377
3834.00,7.552041,25.01987,-0.000174,24.018131,-0.0077,1.377
3836.00,7.551564,25.02005,-0.000174,24.018568,-0.0077,1.377
3838.00,7.551431,25.01953,-0.000174,24.018492,-0.0078,1.377
3840.00,7.551519,25.01958,-0.000173,24.018008,-0.0078,1.377
3842.00,7.551100,25.01919,-0.000173,24.018241,-0.0078,1.377
3844.00,7.550832,25.01934,-0.000174,24.018354,-0.0077,1.377
3846.00,7.551151,25.01924,-0.000175,24.018169,-0.0077,1.377
3848.00,7.551496,25.01928,-0.000174,24.019086,-0.0077,1.378
3850.00,7.551790,25.01997,-0.000173,24.018439,-0.0077,1.378
3852.00,7.552340,25.01912,-0.000173,24.018020,-0.0077,1.377
3854.00,7.552687,25.01886,-0.000174,24.018535,-0.0077,1.378
3856.00,7.552529,25.01992,-0.000174,24.017942,-0.0078,1.377
3858.00,7.551718,25.01991,-0.000175,24.017643,-0.0078,1.377
3860.00,7.550989,25.01959,-0.000175,24.017841,-0.0078,1.377
3862.00,7.551433,25.01996,-0.000174,24.018754,-0.0078,1.377
3864.00,7.551744,25.01945,-0.000174,24.018446,-0.0077,1.377
3866.00,7.552022,25.01960,-0.000174,24.018171,-0.0078,1.378
3868.00,7.551700,25.01920,-0.000174,24.018566,-0.0077,1.377
3870.00,7.552002,25.01914,-0.000174,24.018477,-0.0077,1.377
3872.00,7.551689,25.01970,-0.000175,24.017879,-0.0078,1.377
3874.00,7.551017,25.01964,-0.000174,24.017654,-0.0078,1.377
3876.00,7.551087,25.01892,-0.000175,24.017877,-0.0078,1.377
3878.00,7.551510,25.01958,-0.000174,24.018046,-0.0078,1.378
3880.00,7.551376,25.01970,-0.000175,24.018399,-0.0077,1.377
3882.00,7.552086,25.01962,-0.000173,24.018477,-0.0078,1.377
3884.00,7.551831,25.01959,-0.000174,24.017248,-0.0078,1.378
3886.00,7.551681,25.02050,-0.000174,24.018037,-0.0078,1.377
3888.00,7.550315,25.02080,-0.000175,24.018174,-0.0077,1.378
3890.00,7.549953,25.02022,-0.000175,24.018845,-0.0077,1.377
3892.00,7.550227,25.02063,-0.000175,24.017930,-0.0078,1.377
3894.00,7.550070,25.01981,-0.000175,24.018423,-0.0078,1.377
3896.00,7.550195,25.01932,-0.000174,24.018564,-0.0078,1.377
3898.00,7.549581,25.01921,-0.000174,24.018551,-0.0077,1.377
3900.00,7.549655,25.01999,-0.000175,24.018512,-0.0078,1.377
3902.00,7.549906,25.01992,-0.000174,24.018281,-0.0078,1.377
3904.00,7.550369,25.01943,-0.000174,24.017587,-0.0077,1.377
3906.00,7.550247,25.01938,-0.000175,24.018604,-0.0078,1.378
3908.00,7.549511,25.01923,-0.000174,24.018305,-0.0078,1.377
3910.00,7.550274,25.01973,-0.000174,24.018243,-0.0078,1.377
3912.00,7.550771,25.01937,-0.000174,24.017964,-0.0078,1.377
3914.00,7.549633,25.01884,-0.000175,24.018165,-0.0077,1.377
3916.00,7.549562,25.01831,-0.000173,24.018280,-0.0077,1.377
3918.00,7.549414,25.02022,-0.000175,24.018158,-0.0078,1.377
3920.00,7.548506,25.02038,-0.000174,24.018338,-0.0077,1.378
3922.00,7.547951,25.02007,-0.000175,24.018667,-0.0077,1.377
3924.00,7.548251,25.01985,-0.000174,24.018493,-0.0078,1.378
3926.00,7.548594,25.01924,-0.000175,24.018564,-0.0077,1.377
3928.00,7.549448,25.01941,-0.000174,24.018142,-0.0078,1.377
3930.00,7.548808,25.01973,-0.000174,24.018247,-0.0077,1.377
3932.00,7.549000,25.01916,-0.000175,24.018365,-0.0078,1.377
3934.00,7.549566,25.01865,-0.000173,24.018760,-0.0077,1.377
3936.00,7.549780,25.01933,-0.000175,24.018767,-0.0077,1.378
3938.00,7.550139,25.01977,-0.000174,24.018073,-0.0078,1.377
3940.00,7.550328,25.01927,-0.000173,24.017875,-0.0078,1.377
3942.00,7.550574,25.02014,-0.000175,24.018038,-0.0077,1.378
3944.00,7.550246,25.01915,-0.000175,24.018356,-0.0077,1.378
3946.00,7.550263,25.01927,-0.000174,24.017661,-0.0077,1.378
3948.00,7.550875,25.01950,-0.000174,24.017970,-0.0077,1.378
3950.00,7.550826,25.01858,-0.000174,24.018894,-0.0078,1.377
3952.00,7.550566,25.01848,-0.000174,24.018080,-0.0078,1.377
3954.00,7.550176,25.01876,-0.000174,24.018434,-0.0078,1.377
3956.00,7.550260,25.01946,-0.000175,24.018310,-0.0077,1.378
3958.00,7.550307,25.01993,-0.000174,24.018053,-0.0077,1.378
3960.00,7.549586,25.01954,-0.000175,24.018301,-0.0077,1.377
3962.00,7.549688,25.01894,-0.000174,24.018234,-0.0078,1.377
3964.00,7.550201,25.01860,-0.000174,24.017808,-0.0078,1.377
3966.00,7.550123,25.01853,-0.000174,24.017881,-0.0078,1.377
3968.00,7.549803,25.01916,-0.000173,24.019099,-0.0078,1.378
3970.00,7.548894,25.01940,-0.000175,24.018774,-0.0078,1.378
3972.00,7.548981,25.01846,-0.000175,24.018573,-0.0077,1.378
3974.00,7.549694,25.01823,-0.000176,24.018488,-0.0078,1.377
3976.00,7.549834,25.01810,-0.000174,24.018501,-0.0077,1.377
3978.00,7.550121,25.01864,-0.000174,24.018115,-0.0077,1.377
3980.00,7.549584,25.01849,-0.000175,24.018018,-0.0078,1.377
3982.00,7.549144,25.01811,-0.000175,24.018392,-0.0078,1.378
3984.00,7.548648,25.01882,-0.000175,24.018646,-0.0078,1.378
3986.00,7.548030,25.01866,-0.000174,24.018205,-0.0078,1.378
3988.00,7.549030,25.01867,-0.000174,24.018267,-0.0078,1.377
3990.00,7.549682,25.01874,-0.000174,24.018943,-0.0078,1.378
3992.00,7.549851,25.01893,-0.000174,24.018573,-0.0078,1.378
3994.00,7.550318,25.01831,-0.000174,24.018015,-0.0077,1.377
3996.00,7.549625,25.01876,-0.000175,24.017848,-0.0077,1.378
3998.00,7.548472,25.01816,-0.000175,24.018972,-0.0078,1.377
4000.00,7.548366,25.01817,-0.000174,24.018637,-0.0077,1.377
4002.00,7.548216,25.01837,-0.000175,24.018154,-0.0078,1.378
4004.00,7.548560,25.01885,-0.000174,24.018185,-0.0078,1.378
4006.00,7.548921,25.01824,-0.000174,24.018591,-0.0078,1.377
4008.00,7.548811,25.01849,-0.000174,24.018066,-0.0078,1.377
4010.00,7.548452,25.01929,-0.000175,24.018568,-0.0078,1.377
4012.00,7.548188,25.01873,-0.000175,24.018696,-0.0077,1.377
4014.00,7.548911,25.01935,-0.000174,24.018303,-0.0077,1.377
4016.00,7.548951,25.01900,-0.000174,24.018832,-0.0077,1.377
4018.00,7.548713,25.01919,-0.000175,24.018209,-0.0078,1.378
4020.00,7.548326,25.01890,-0.000175,24.017980,-0.0078,1.378
4022.00,7.547813,25.01907,-0.000175,24.018546,-0.0077,1.377
4024.00,7.547239,25.01935,-0.000174,24.018156,-0.0078,1.377
4026.00,7.547310,25.01857,-0.000175,24.018319,-0.0077,1.378
4028.00,7.547640,25.01928,-0.000175,24.018626,-0.0077,1.378
4030.00,7.548025,25.01939,-0.000176,24.018561,-0.0078,1.378
4032.00,7.547574,25.02003,-0.000175,24.018321,-0.0078,1.377
4034.00,7.547884,25.02059,-0.000175,24.018205,-0.0077,1.377
4036.00,7.548316,25.02038,-0.000174,24.018339,-0.0077,1.377
4038.00,7.548256,25.02055,-0.000175,24.018176,-0.0077,1.377
4040.00,7.548815,25.01973,-0.000174,24.018486,-0.0077,1.377
4042.00,7.549010,25.01982,-0.000175,24.018270,-0.0077,1.378
4044.00,7.549155,25.01987,-0.000174,24.018247,-0.0077,1.377
4046.00,7.549344,25.01936,-0.000174,24.018620,-0.0077,1.377
4048.00,7.549976,25.01964,-0.000173,24.018412,-0.0078,1.378
4050.00,7.549331,25.01901,-0.000175,24.018642,-0.0077,1.377
4052.00,7.548055,25.01884,-0.000175,24.018608,-0.0078,1.377
4054.00,7.547569,25.01887,-0.000175,24.018388,-0.0077,1.377
4056.00,7.547630,25.02056,-0.000173,24.018524,-0.0077,1.378
4058.00,7.547562,25.02042,-0.000175,24.018729,-0.0077,1.378
4060.00,7.548081,25.01944,-0.000174,24.018316,-0.0077,1.378
4062.00,7.547628,25.01924,-0.000175,24.018408,-0.0077,1.378
4064.00,7.547166,25.01961,-0.000175,24.018928,-0.0077,1.377
4066.00,7.547576,25.01897,-0.000174,24.018348,-0.0077,1.378
4068.00,7.547210,25.01907,-0.000174,24.018464,-0.0077,1.378
4070.00,7.547005,25.01951,-0.000175,24.018847,-0.0078,1.377
4072.00,7.547609,25.02049,-0.000175,24.018539,-0.0078,1.378
4074.00,7.547626,25.02060,-0.000174,24.018579,-0.0077,1.377
4076.00,7.547859,25.02101,-0.000174,24.018669,-0.0077,1.377
4078.00,7.547316,25.02113,-0.000174,24.018778,-0.0078,1.378
4080.00,7.546616,25.02038,-0.000175,24.018662,-0.0078,1.377
4082.00,7.545642,25.02126,-0.000175,24.018209,-0.0078,1.378
4084.00,7.546277,25.02118,-0.000174,24.018028,-0.0077,1.378
4086.00,7.546372,25.02095,-0.000175,24.018350,-0.0078,1.378
4088.00,7.546873,25.02053,-0.000175,24.018889,-0.0078,1.378
4090.00,7.547244,25.02110,-0.000174,24.018171,-0.0077,1.378
4092.00,7.547223,25.02036,-0.000174,24.017951,-0.0077,1.377
4094.00,7.547452,25.02065,-0.000174,24.018678,-0.0077,1.378
4096.00,7.546953,25.02100,-0.000175,24.018742,-0.0077,1.378
4098.00,7.546577,25.02080,-0.000175,24.017884,-0.0078,1.378
4100.00,7.546021,25.02106,-0.000176,24.018265,-0.0078,1.378
4102.00,7.546156,25.02043,-0.000174,24.017810,-0.0078,1.377
4104.00,7.545604,25.02059,-0.000175,24.018069,-0.0078,1.377
4106.00,7.545844,25.02019,-0.000175,24.018332,-0.0077,1.378
4108.00,7.546612,25.01975,-0.000176,24.018426,-0.0078,1.378
4110.00,7.546913,25.02046,-0.000174,24.018851,-0.0078,1.377
4112.00,7.546353,25.01977,-0.000175,24.017560,-0.0078,1.378
4114.00,7.546052,25.01985,-0.000175,24.018472,-0.0078,1.377
4116.00,7.545906,25.02027,-0.000175,24.018350,-0.0078,1.378
4118.00,7.545725,25.02095,-0.000175,24.018009,-0.0078,1.377
4120.00,7.546438,25.02040,-0.000173,24.018144,-0.0077,1.378
4122.00,7.546273,25.02012,-0.000175,24.018749,-0.0077,1.378
4124.00,7.546196,25.02101,-0.000174,24.018374,-0.0077,1.378
4126.00,7.545513,25.02138,-0.000174,24.018454,-0.0077,1.377
4128.00,7.545964,25.02124,-0.000175,24.018180,-0.0078,1.378
4130.00,7.545855,25.02111,-0.000175,24.018512,-0.0078,1.378
4132.00,7.545402,25.02124,-0.000175,24.018107,-0.0077,1.378
4134.00,7.546153,25.02137,-0.000175,24.018069,-0.0078,1.378
4136.00,7.545871,25.02048,-0.000174,24.018590,-0.0078,1.377
4138.00,7.546218,25.02058,-0.000175,24.018415,-0.0078,1.378
4140.00,7.545778,25.02142,-0.000175,24.017540,-0.0078,1.378
4142.00,7.545647,25.02107,-0.000174,24.018776,-0.0078,1.378
4144.00,7.545725,25.02025,-0.000174,24.018437,-0.0077,1.377
4146.00,7.545688,25.02040,-0.000174,24.018479,-0.0077,1.377
4148.00,7.545418,25.02042,-0.000175,24.018368,-0.0078,1.378
4150.00,7.545322,25.02091,-0.000174,24.018296,-0.0078,1.378
4152.00,7.545219,25.02049,-0.000174,24.018350,-0.0077,1.378
4154.00,7.544574,25.01946,-0.000175,24.018874,-0.0078,1.378
4156.00,7.544317,25.01978,-0.000175,24.018417,-0.0077,1.378
4158.00,7.544910,25.02018,-0.000176,24.018267,-0.0077,1.378
4160.00,7.546674,25.01975,-0.000174,24.017832,-0.0077,1.378
4162.00,7.547145,25.01988,-0.000174,24.018700,-0.0077,1.378
4164.00,7.546855,25.02021,-0.000175,24.017226,-0.0077,1.378
4166.00,7.546825,25.02085,-0.000175,24.017854,-0.0078,1.378
4168.00,7.546572,25.02045,-0.000174,24.018191,-0.0078,1.378
4170.00,7.545525,25.02100,-0.000174,24.018357,-0.0078,1.377
4172.00,7.544786,25.02128,-0.000174,24.018609,-0.0078,1.378
4174.00,7.545267,25.02075,-0.000176,24.018258,-0.0078,1.378
4176.00,7.546014,25.02071,-0.000175,24.018194,-0.0078,1.378
4178.00,7.546169,25.02035,-0.000175,24.018673,-0.0077,1.378
4180.00,7.546055,25.02032,-0.000175,24.018374,-0.0077,1.378
4182.00,7.545175,25.02032,-0.000175,24.018124,-0.0078,1.379
4184.00,7.545504,25.02009,-0.000175,24.018550,-0.0077,1.378
4186.00,7.546338,25.01996,-0.000175,24.018115,-0.0077,1.379
4188.00,7.546285,25.02077,-0.000175,24.018707,-0.0077,1.379
4190.00,7.544975,25.01996,-0.000176,24.018555,-0.0077,1.378
4192.00,7.544824,25.02045,-0.000174,24.018299,-0.0077,1.378
4194.00,7.545393,25.02096,-0.000174,24.018173,-0.0077,1.378
4196.00,7.545256,25.02104,-0.000175,24.018604,-0.0077,1.378
4198.00,7.544794,25.02044,-0.000175,24.018626,-0.0078,1.378
4200.00,7.544791,25.02052,-0.000175,24.018202,-0.0078,1.378
@7,12.0000,24.0
4202.00,7.545037,25.02019,-0.000174,24.018182,-0.0078,1.379
4204.00,7.543242,25.02081,-0.000174,24.018383,-0.0078,1.378
4206.00,7.536938,25.02044,-0.000175,24.018196,-0.0077,1.377
4208.00,7.525556,25.02045,-0.000173,24.019200,-0.0077,1.376
4210.00,7.508043,25.02036,-0.000173,24.018573,-0.0077,1.377
4212.00,7.488951,25.02062,-0.000174,24.017676,-0.0078,1.377
4214.00,7.472769,25.02079,-0.000174,24.018512,-0.0077,1.378
4216.00,7.460617,25.02067,-0.000175,24.017794,-0.0078,1.378
4218.00,7.448021,25.02077,-0.000176,24.018241,-0.0078,1.379
4220.00,7.435321,25.02121,-0.000176,24.018724,-0.0078,1.379
4222.00,7.423004,25.02084,-0.000176,24.018292,-0.0078,1.379
4224.00,7.411763,25.02118,-0.000176,24.018401,-0.0078,1.379
4226.00,7.401990,25.02073,-0.000176,24.018294,-0.0078,1.379
4228.00,7.395107,25.02010,-0.000174,24.018535,-0.0077,1.379
4230.00,7.395569,25.02111,-0.000175,24.018548,-0.0078,1.380
4232.00,7.403071,25.02114,-0.000176,24.018869,-0.0077,1.381
4234.00,7.417948,25.02145,-0.000175,24.018281,-0.0078,1.380
4236.00,7.433814,25.02116,-0.000176,24.018798,-0.0077,1.380
4238.00,7.447400,25.02147,-0.000175,24.018323,-0.0077,1.379
4240.00,7.459854,25.02062,-0.000174,24.019016,-0.0077,1.379
4242.00,7.471774,25.02051,-0.000174,24.018811,-0.0077,1.379
4244.00,7.484813,25.02077,-0.000173,24.018644,-0.0077,1.378
4246.00,7.497836,25.02076,-0.000173,24.018687,-0.0077,1.379
4248.00,7.510236,25.02038,-0.000174,24.018046,-0.0078,1.378
4250.00,7.522681,25.02044,-0.000173,24.018171,-0.0078,1.379
4252.00,7.534409,25.02036,-0.000174,24.018312,-0.0078,1.379
4254.00,7.545472,25.02038,-0.000174,24.017592,-0.0078,1.379
4256.00,7.554346,25.01976,-0.000174,24.018504,-0.0078,1.378
4258.00,7.562802,25.02012,-0.000173,24.018419,-0.0078,1.379
4260.00,7.569733,25.01978,-0.000175,24.018020,-0.0078,1.379
4262.00,7.575210,25.01958,-0.000174,24.018365,-0.0078,1.379
4264.00,7.579687,25.01933,-0.000174,24.018249,-0.0077,1.378
4266.00,7.583083,25.01930,-0.000174,24.017986,-0.0077,1.378
4268.00,7.585204,25.01937,-0.000173,24.018272,-0.0078,1.378
4270.00,7.586268,25.01987,-0.000173,24.018787,-0.0078,1.378
4272.00,7.586478,25.01968,-0.000174,24.018165,-0.0078,1.379
4274.00,7.586733,25.02019,-0.000174,24.018586,-0.0077,1.379
4276.00,7.586896,25.01992,-0.000173,24.017863,-0.0077,1.378
4278.00,7.586034,25.01964,-0.000173,24.018145,-0.0078,1.378
4280.00,7.583950,25.01871,-0.000175,24.018512,-0.0077,1.379
4282.00,7.582226,25.01865,-0.000175,24.018022,-0.0078,1.379
4284.00,7.580670,25.01907,-0.000176,24.017714,-0.0078,1.379
4286.00,7.578309,25.01874,-0.000175,24.017511,-0.0078,1.379
4288.00,7.575889,25.01961,-0.000174,24.018227,-0.0078,1.378
4290.00,7.573320,25.02005,-0.000175,24.018107,-0.0078,1.378
4292.00,7.571798,25.01926,-0.000174,24.018256,-0.0078,1.378
4294.00,7.570532,25.01898,-0.000173,24.018397,-0.0078,1.378
4296.00,7.568754,25.01918,-0.000174,24.018053,-0.0078,1.379
4298.00,7.567081,25.01916,-0.000175,24.017930,-0.0078,1.378
4300.00,7.565150,25.01934,-0.000174,24.017351,-0.0078,1.378
4302.00,7.562569,25.01918,-0.000175,24.017748,-0.0078,1.379
4304.00,7.561270,25.01879,-0.000176,24.018031,-0.0078,1.378
4306.00,7.560159,25.01894,-0.000175,24.018633,-0.0078,1.379
4308.00,7.559197,25.01846,-0.000176,24.017699,-0.0078,1.379
4310.00,7.558339,25.01896,-0.000175,24.017832,-0.0078,1.379
4312.00,7.556463,25.01850,-0.000175,24.017948,-0.0078,1.378
4314.00,7.554925,25.01882,-0.000176,24.017883,-0.0077,1.379
4316.00,7.554501,25.01919,-0.000175,24.018080,-0.0077,1.378
4318.00,7.553098,25.01907,-0.000174,24.018408,-0.0078,1.378
4320.00,7.552255,25.01950,-0.000174,24.018501,-0.0078,1.379
4322.00,7.551673,25.01965,-0.000173,24.018098,-0.0078,1.379
4324.00,7.550800,25.01932,-0.000174,24.018158,-0.0078,1.378
4326.00,7.549847,25.01967,-0.000175,24.018171,-0.0078,1.379
4328.00,7.548660,25.01866,-0.000174,24.018466,-0.0078,1.378
4330.00,7.548353,25.01930,-0.000174,24.017670,-0.0077,1.379
4332.00,7.547564,25.01960,-0.000175,24.017631,-0.0078,1.379
4334.00,7.546402,25.01944,-0.000176,24.018127,-0.0078,1.379
4336.00,7.546440,25.02005,-0.000174,24.018642,-0.0078,1.379
4338.00,7.547640,25.02028,-0.000175,24.017835,-0.0078,1.379
4340.00,7.546623,25.02045,-0.000175,24.017803,-0.0078,1.379
4342.00,7.546320,25.01959,-0.000175,24.017679,-0.0077,1.378
4344.00,7.545822,25.01913,-0.000175,24.018843,-0.0078,1.379
4346.00,7.545142,25.01959,-0.000174,24.018205,-0.0078,1.379
4348.00,7.544796,25.02077,-0.000175,24.017935,-0.0078,1.379
4350.00,7.544478,25.02041,-0.000174,24.018227,-0.0078,1.379
4352.00,7.544038,25.01997,-0.000175,24.017571,-0.0078,1.379
4354.00,7.543695,25.01984,-0.000175,24.017834,-0.0078,1.378
4356.00,7.543845,25.01934,-0.000175,24.018861,-0.0078,1.378
4358.00,7.543909,25.02007,-0.000175,24.018062,-0.0078,1.378
4360.00,7.544081,25.01987,-0.000176,24.017970,-0.0078,1.379
4362.00,7.544444,25.02020,-0.000175,24.018200,-0.0078,1.379
4364.00,7.544466,25.02100,-0.000176,24.018135,-0.0078,1.378
4366.00,7.544657,25.01989,-0.000176,24.018118,-0.0078,1.378
4368.00,7.544783,25.02019,-0.000175,24.018421,-0.0078,1.379
4370.00,7.544712,25.01982,-0.000176,24.017611,-0.0078,1.378
4372.00,7.544342,25.01982,-0.000175,24.017902,-0.0078,1.378
4374.00,7.544120,25.01990,-0.000174,24.017652,-0.0077,1.379
4376.00,7.543358,25.01972,-0.000175,24.018521,-0.0078,1.379
4378.00,7.543358,25.01982,-0.000176,24.018144,-0.0078,1.379
4380.00,7.543075,25.01945,-0.000175,24.018301,-0.0078,1.379
4382.00,7.542707,25.01986,-0.000174,24.017694,-0.0078,1.379
4384.00,7.542677,25.01904,-0.000174,24.018053,-0.0078,1.379
4386.00,7.543176,25.01961,-0.000175,24.018557,-0.0077,1.379
4388.00,7.543751,25.01940,-0.000176,24.017919,-0.0077,1.379
4390.00,7.543467,25.01927,-0.000175,24.018120,-0.0078,1.378
4392.00,7.543447,25.01979,-0.000175,24.018280,-0.0078,1.379
4394.00,7.543610,25.01949,-0.000175,24.018009,-0.0078,1.379
4396.00,7.543540,25.01896,-0.000176,24.017727,-0.0078,1.379
4398.00,7.543128,25.01924,-0.000175,24.018260,-0.0078,1.379
4400.00,7.543136,25.01993,-0.000175,24.017632,-0.0078,1.379
4402.00,7.542622,25.01938,-0.000175,24.017324,-0.0078,1.379
4404.00,7.542306,25.01957,-0.000175,24.017797,-0.0078,1.379
4406.00,7.542592,25.01977,-0.000175,24.018185,-0.0078,1.379
4408.00,7.543044,25.01995,-0.000175,24.018205,-0.0078,1.379
4410.00,7.543274,25.01981,-0.000174,24.018095,-0.0078,1.379
4412.00,7.542517,25.02016,-0.000175,24.018104,-0.0078,1.379
4414.00,7.542025,25.01918,-0.000176,24.017563,-0.0077,1.379
4416.00,7.542379,25.01911,-0.000174,24.018356,-0.0078,1.379
4418.00,7.542417,25.01919,-0.000175,24.017438,-0.0078,1.379
4420.00,7.542911,25.01912,-0.000176,24.017783,-0.0078,1.378
4422.00,7.543050,25.01906,-0.000176,24.017855,-0.0078,1.379
4424.00,7.542585,25.01995,-0.000174,24.017777,-0.0078,1.379
4426.00,7.541890,25.01894,-0.000175,24.017553,-0.0078,1.379
4428.00,7.541833,25.01828,-0.000175,24.017957,-0.0078,1.379
4430.00,7.541444,25.01851,-0.000176,24.017995,-0.0078,1.379
4432.00,7.542214,25.01850,-0.000176,24.018035,-0.0078,1.379
4434.00,7.542608,25.01923,-0.000175,24.017988,-0.0078,1.379
4436.00,7.542042,25.01985,-0.000175,24.018105,-0.0078,1.379
4438.00,7.541595,25.01947,-0.000175,24.017991,-0.0078,1.379
4440.00,7.541759,25.01928,-0.000175,24.017689,-0.0078,1.380
4442.00,7.542260,25.01943,-0.000174,24.018290,-0.0078,1.379
4444.00,7.541979,25.02010,-0.000175,24.017640,-0.0078,1.379
4446.00,7.542115,25.01997,-0.000175,24.018468,-0.0078,1.379
4448.00,7.542484,25.02021,-0.000174,24.017919,-0.0078,1.379
4450.00,7.542800,25.01986,-0.000175,24.017310,-0.0078,1.379
4452.00,7.542551,25.02088,-0.000174,24.017480,-0.0078,1.379
4454.00,7.542044,25.02083,-0.000174,24.017959,-0.0077,1.380
4456.00,7.540754,25.02077,-0.000176,24.018211,-0.0078,1.379
4458.00,7.540545,25.02067,-0.000175,24.018095,-0.0078,1.378
4460.00,7.540552,25.02091,-0.000173,24.018521,-0.0078,1.379
4462.00,7.540263,25.02112,-0.000174,24.018506,-0.0077,1.379
4464.00,7.539954,25.02046,-0.000175,24.018102,-0.0077,1.379
4466.00,7.540537,25.02084,-0.000176,24.018510,-0.0078,1.379
4468.00,7.540304,25.02089,-0.000174,24.018238,-0.0078,1.378
4470.00,7.539389,25.02112,-0.000174,24.018421,-0.0078,1.379
4472.00,7.539767,25.02117,-0.000174,24.018361,-0.0078,1.379
4474.00,7.540447,25.02189,-0.000175,24.018243,-0.0077,1.379
4476.00,7.540571,25.02138,-0.000175,24.018194,-0.0077,1.379
4478.00,7.540243,25.02131,-0.000175,24.018164,-0.0078,1.379
4480.00,7.540119,25.02089,-0.000174,24.018533,-0.0078,1.380
4482.00,7.539984,25.02102,-0.000174,24.018124,-0.0078,1.379
4484.00,7.540229,25.02170,-0.000175,24.018223,-0.0078,1.379
4486.00,7.540368,25.02171,-0.000174,24.018542,-0.0077,1.379
4488.00,7.539270,25.02065,-0.000175,24.018191,-0.0078,1.380
4490.00,7.539411,25.02076,-0.000175,24.018363,-0.0078,1.379
4492.00,7.539125,25.02161,-0.000175,24.018698,-0.0078,1.379
4494.00,7.539187,25.02151,-0.000175,24.018671,-0.0078,1.379
4496.00,7.539108,25.02091,-0.000175,24.018158,-0.0078,1.379
4498.00,7.539858,25.02157,-0.000174,24.018122,-0.0078,1.379
4500.00,7.539894,25.02112,-0.000175,24.018260,-0.0077,1.379
4502.00,7.540234,25.02140,-0.000175,24.017843,-0.0078,1.379
4504.00,7.540530,25.02062,-0.000175,24.018169,-0.0078,1.379
4506.00,7.540110,25.02075,-0.000175,24.018073,-0.0078,1.379
4508.00,7.539620,25.02126,-0.000175,24.018055,-0.0077,1.379
4510.00,7.540769,25.02102,-0.000175,24.018629,-0.0078,1.379
4512.00,7.540099,25.02137,-0.000175,24.018588,-0.0078,1.380
4514.00,7.539994,25.02164,-0.000175,24.018383,-0.0078,1.379
4516.00,7.540159,25.02164,-0.000175,24.018223,-0.0077,1.379
4518.00,7.539959,25.02180,-0.000174,24.018100,-0.0077,1.379
4520.00,7.540218,25.02134,-0.000175,24.019090,-0.0078,1.379
4522.00,7.539957,25.02175,-0.000176,24.018076,-0.0078,1.380
4524.00,7.540283,25.02135,-0.000175,24.017250,-0.0078,1.379
4526.00,7.539860,25.02143,-0.000175,24.018185,-0.0078,1.379
4528.00,7.539299,25.02154,-0.000175,24.018154,-0.0077,1.380
4530.00,7.539843,25.02116,-0.000175,24.018049,-0.0077,1.379
4532.00,7.541031,25.02174,-0.000174,24.018202,-0.0077,1.379
4534.00,7.541547,25.02146,-0.000173,24.018553,-0.0077,1.379
4536.00,7.541264,25.02053,-0.000175,24.018252,-0.0078,1.379
4538.00,7.540722,25.02075,-0.000176,24.017616,-0.0078,1.379
4540.00,7.540927,25.02068,-0.000175,24.018653,-0.0078,1.380
4542.00,7.541052,25.02051,-0.000176,24.018096,-0.0077,1.379
4544.00,7.540710,25.02097,-0.000176,24.017995,-0.0078,1.380
4546.00,7.540256,25.02086,-0.000176,24.017999,-0.0078,1.380
4548.00,7.539827,25.02047,-0.000176,24.017832,-0.0078,1.379
4550.00,7.540064,25.02101,-0.000176,24.017955,-0.0078,1.379
4552.00,7.540750,25.02084,-0.000175,24.018365,-0.0078,1.379
4554.00,7.540423,25.02055,-0.000175,24.018136,-0.0078,1.379
4556.00,7.539393,25.01990,-0.000175,24.018229,-0.0078,1.380
4558.00,7.539630,25.01979,-0.000175,24.017917,-0.0078,1.380
4560.00,7.539792,25.01914,-0.000176,24.017660,-0.0078,1.380
4562.00,7.539631,25.01982,-0.000176,24.017466,-0.0078,1.379
4564.00,7.539697,25.02078,-0.000176,24.018415,-0.0078,1.379
4566.00,7.540014,25.02015,-0.000175,24.018220,-0.0078,1.379
4568.00,7.540328,25.01985,-0.000175,24.017973,-0.0078,1.380
4570.00,7.539402,25.02031,-0.000176,24.018506,-0.0078,1.380
4572.00,7.539005,25.02019,-0.000175,24.018196,-0.0077,1.379
4574.00,7.538048,25.02092,-0.000175,24.017919,-0.0078,1.379
4576.00,7.537622,25.02068,-0.000175,24.018544,-0.0078,1.379
4578.00,7.538202,25.02085,-0.000174,24.017602,-0.0078,1.379
4580.00,7.538776,25.02105,-0.000174,24.018423,-0.0078,1.380
4582.00,7.539652,25.02106,-0.000175,24.018459,-0.0078,1.379
4584.00,7.539830,25.02040,-0.000174,24.018174,-0.0078,1.379
4586.00,7.539683,25.02026,-0.000175,24.017767,-0.0078,1.380
4588.00,7.539304,25.02044,-0.000175,24.018468,-0.0078,1.380
4590.00,7.538688,25.02085,-0.000175,24.018649,-0.0078,1.380
4592.00,7.538915,25.02128,-0.000176,24.017928,-0.0078,1.380
4594.00,7.539616,25.02132,-0.000174,24.018339,-0.0077,1.379
4596.00,7.539235,25.02204,-0.000174,24.018599,-0.0078,1.379
4598.00,7.538482,25.02195,-0.000174,24.018443,-0.0078,1.380
4600.00,7.538727,25.02171,-0.000175,24.017794,-0.0078,1.379
4602.00,7.538414,25.02137,-0.000176,24.018249,-0.0078,1.380
4604.00,7.538479,25.02194,-0.000176,24.018218,-0.0078,1.379
4606.00,7.537940,25.02218,-0.000175,24.017750,-0.0078,1.380
4608.00,7.538103,25.02231,-0.000174,24.018363,-0.0078,1.380
4610.00,7.537625,25.02181,-0.000173,24.018537,-0.0078,1.379
4612.00,7.537562,25.02145,-0.000174,24.018033,-0.0078,1.379
4614.00,7.537933,25.02150,-0.000174,24.018086,-0.0078,1.379
4616.00,7.537905,25.02149,-0.000174,24.018187,-0.0078,1.380
4618.00,7.538828,25.02111,-0.000175,24.018303,-0.0078,1.380
4620.00,7.539101,25.02067,-0.000175,24.017759,-0.0078,1.379
4622.00,7.538719,25.02044,-0.000175,24.017944,-0.0078,1.380
4624.00,7.537577,25.01994,-0.000175,24.018624,-0.0078,1.380
4626.00,7.537378,25.02107,-0.000175,24.018127,-0.0078,1.379
4628.00,7.538512,25.02134,-0.000175,24.018241,-0.0078,1.380
4630.00,7.538740,25.02188,-0.000175,24.018493,-0.0078,1.380
4632.00,7.538139,25.02202,-0.000175,24.018394,-0.0078,1.379
4634.00,7.538438,25.02122,-0.000174,24.018035,-0.0078,1.379
4636.00,7.538670,25.02183,-0.000175,24.018269,-0.0078,1.380
4638.00,7.538271,25.02186,-0.000175,24.018464,-0.0078,1.380
4640.00,7.538533,25.02109,-0.000175,24.018269,-0.0078,1.380
4642.00,7.539269,25.02161,-0.000175,24.018051,-0.0078,1.380
4644.00,7.538990,25.02163,-0.000175,24.018700,-0.0078,1.379
4646.00,7.539135,25.02139,-0.000175,24.018236,-0.0078,1.380
4648.00,7.538833,25.02119,-0.000175,24.018002,-0.0078,1.380
4650.00,7.538507,25.02210,-0.000175,24.017743,-0.0078,1.379
4652.00,7.538856,25.02198,-0.000175,24.017975,-0.0078,1.379
4654.00,7.538209,25.02124,-0.000175,24.018542,-0.0078,1.380
4656.00,7.537900,25.02186,-0.000176,24.018055,-0.0078,1.380
4658.00,7.536887,25.02209,-0.000175,24.017917,-0.0077,1.380
4660.00,7.536135,25.02188,-0.000175,24.017870,-0.0078,1.379
4662.00,7.535809,25.02139,-0.000174,24.017736,-0.0078,1.380
4664.00,7.536374,25.02106,-0.000176,24.017395,-0.0078,1.380
4666.00,7.537215,25.02111,-0.000175,24.017605,-0.0078,1.380
4668.00,7.537465,25.02188,-0.000175,24.018597,-0.0078,1.380
4670.00,7.537695,25.02116,-0.000174,24.017980,-0.0078,1.380
4672.00,7.537653,25.02133,-0.000175,24.018033,-0.0078,1.380
4674.00,7.536937,25.02168,-0.000175,24.018151,-0.0077,1.380
4676.00,7.536682,25.02184,-0.000175,24.017533,-0.0077,1.380
4678.00,7.536320,25.02171,-0.000174,24.018044,-0.0078,1.379
4680.00,7.535780,25.02229,-0.000175,24.017598,-0.0078,1.380
4682.00,7.536624,25.02238,-0.000175,24.017690,-0.0078,1.379
4684.00,7.536670,25.02179,-0.000174,24.018046,-0.0077,1.380
4686.00,7.536471,25.02050,-0.000175,24.018140,-0.0077,1.380
4688.00,7.536603,25.02098,-0.000175,24.018305,-0.0077,1.380
4690.00,7.537223,25.02089,-0.000175,24.018258,-0.0078,1.379
4692.00,7.537397,25.02126,-0.000175,24.017730,-0.0078,1.380
4694.00,7.536497,25.02113,-0.000175,24.018165,-0.0078,1.380
4696.00,7.536443,25.02080,-0.000175,24.018526,-0.0077,1.379
4698.00,7.536529,25.02085,-0.000175,24.017928,-0.0078,1.380
4700.00,7.537185,25.02064,-0.000176,24.017989,-0.0078,1.380
4702.00,7.537482,25.02023,-0.000175,24.018127,-0.0078,1.381
4704.00,7.537708,25.02038,-0.000176,24.018154,-0.0078,1.380
4706.00,7.537515,25.02041,-0.000175,24.017620,-0.0078,1.380
4708.00,7.537900,25.02062,-0.000174,24.017728,-0.0078,1.380
4710.00,7.537878,25.02110,-0.000175,24.018368,-0.0078,1.380
4712.00,7.538064,25.02093,-0.000175,24.018537,-0.0078,1.379
4714.00,7.536926,25.02167,-0.000174,24.018858,-0.0078,1.379
4716.00,7.536701,25.02199,-0.000175,24.018597,-0.0078,1.380
4718.00,7.536351,25.02161,-0.000175,24.018430,-0.0078,1.380
4720.00,7.536854,25.02097,-0.000175,24.017997,-0.0078,1.380
4722.00,7.536683,25.02169,-0.000176,24.018191,-0.0078,1.380
4724.00,7.535934,25.02154,-0.000175,24.018441,-0.0078,1.380
4726.00,7.535632,25.02169,-0.000177,24.017765,-0.0078,1.380
4728.00,7.536238,25.02167,-0.000174,24.018222,-0.0078,1.380
4730.00,7.535937,25.02145,-0.000174,24.019144,-0.0078,1.380
4732.00,7.535923,25.02123,-0.000173,24.018122,-0.0077,1.379
4734.00,7.536759,25.02108,-0.000173,24.018386,-0.0077,1.380
4736.00,7.536568,25.02193,-0.000174,24.018751,-0.0078,1.380
4738.00,7.536853,25.02156,-0.000175,24.017723,-0.0078,1.380
4740.00,7.537083,25.02152,-0.000175,24.017679,-0.0077,1.380
4742.00,7.536706,25.02160,-0.000175,24.018078,-0.0078,1.380
4744.00,7.536806,25.02101,-0.000175,24.018292,-0.0078,1.380
4746.00,7.536785,25.02147,-0.000176,24.018341,-0.0078,1.380
4748.00,7.536433,25.02108,-0.000175,24.017854,-0.0078,1.380
4750.00,7.536852,25.02127,-0.000175,24.018082,-0.0078,1.380
4752.00,7.537345,25.02170,-0.000175,24.017768,-0.0077,1.379
4754.00,7.537871,25.02209,-0.000175,24.018047,-0.0077,1.380
4756.00,7.538183,25.02117,-0.000176,24.018113,-0.0077,1.380
4758.00,7.537679,25.02136,-0.000175,24.018238,-0.0078,1.380
4760.00,7.536652,25.02141,-0.000175,24.018147,-0.0078,1.380
4762.00,7.537035,25.02109,-0.000174,24.018028,-0.0078,1.379
4764.00,7.536432,25.02079,-0.000174,24.018203,-0.0078,1.380
4766.00,7.536148,25.02065,-0.000174,24.018421,-0.0078,1.380
4768.00,7.535769,25.02148,-0.000174,24.018823,-0.0078,1.380
4770.00,7.535864,25.02164,-0.000175,24.017915,-0.0078,1.379
4772.00,7.535766,25.02231,-0.000174,24.018648,-0.0078,1.380
4774.00,7.536483,25.02226,-0.000173,24.018539,-0.0077,1.380
4776.00,7.536927,25.02205,-0.000175,24.018495,-0.0077,1.380
4778.00,7.536890,25.02176,-0.000175,24.017982,-0.0077,1.380
4780.00,7.535941,25.02175,-0.000175,24.017993,-0.0078,1.381
4782.00,7.536074,25.02153,-0.000176,24.017892,-0.0078,1.380
4784.00,7.535594,25.02198,-0.000174,24.018283,-0.0078,1.380
4786.00,7.535400,25.02192,-0.000173,24.017926,-0.0078,1.379
4788.00,7.535272,25.02123,-0.000174,24.017723,-0.0078,1.380
4790.00,7.535517,25.02124,-0.000175,24.017658,-0.0078,1.380
4792.00,7.535653,25.02125,-0.000174,24.017902,-0.0078,1.380
4794.00,7.536079,25.02037,-0.000176,24.018829,-0.0078,1.380
4796.00,7.536017,25.02024,-0.000175,24.018425,-0.0077,1.380
4798.00,7.535658,25.02126,-0.000174,24.018207,-0.0077,1.379
4800.00,7.535613,25.02052,-0.000175,24.017799,-0.0078,1.380
4802.00,7.536447,25.02125,-0.000174,24.018113,-0.0078,1.380
@8,12.0000,24.0
4804.00,7.534411,25.02099,-0.000176,24.018771,-0.0078,1.381
4806.00,7.528134,25.02076,-0.000174,24.018267,-0.0078,1.380
4808.00,7.518034,25.02167,-0.000174,24.018211,-0.0078,1.378
4810.00,7.502779,25.02171,-0.000175,24.018006,-0.0078,1.379
4812.00,7.484532,25.02166,-0.000175,24.018243,-0.0078,1.379
4814.00,7.469591,25.02194,-0.000175,24.018015,-0.0078,1.380
4816.00,7.456874,25.02253,-0.000174,24.018180,-0.0078,1.380
4818.00,7.445986,25.02235,-0.000174,24.018664,-0.0077,1.381
4820.00,7.434322,25.02199,-0.000175,24.017699,-0.0078,1.381
4822.00,7.422679,25.02237,-0.000176,24.017614,-0.0077,1.381
4824.00,7.411378,25.02180,-0.000176,24.017576,-0.0078,1.381
4826.00,7.400982,25.02128,-0.000175,24.018479,-0.0078,1.381
4828.00,7.393437,25.02191,-0.000175,24.018401,-0.0078,1.381
4830.00,7.392573,25.02220,-0.000175,24.018664,-0.0078,1.382
4832.00,7.399728,25.02217,-0.000176,24.018484,-0.0077,1.383
4834.00,7.414738,25.02208,-0.000175,24.019202,-0.0077,1.382
4836.00,7.430606,25.02160,-0.000177,24.018363,-0.0078,1.382
4838.00,7.446110,25.02231,-0.000178,24.018602,-0.0078,1.381
4840.00,7.458339,25.02286,-0.000176,24.019349,-0.0077,1.380
4842.00,7.470607,25.02149,-0.000174,24.018849,-0.0078,1.380
4844.00,7.483843,25.02168,-0.000174,24.017623,-0.0078,1.381
4846.00,7.497257,25.02132,-0.000175,24.017941,-0.0077,1.381
4848.00,7.510301,25.02224,-0.000175,24.018296,-0.0078,1.380
4850.00,7.522641,25.02165,-0.000175,24.018319,-0.0078,1.380
4852.00,7.534465,25.02163,-0.000174,24.018724,-0.0078,1.381
4854.00,7.544869,25.02173,-0.000175,24.018682,-0.0077,1.381
4856.00,7.554794,25.02173,-0.000175,24.018590,-0.0078,1.380
4858.00,7.563249,25.02191,-0.000174,24.018064,-0.0078,1.380
4860.00,7.569218,25.02221,-0.000174,24.018497,-0.0078,1.381
4862.00,7.573989,25.02235,-0.000174,24.018702,-0.0078,1.381
4864.00,7.578238,25.02203,-0.000175,24.018432,-0.0077,1.381
4866.00,7.580850,25.02219,-0.000175,24.018454,-0.0078,1.380
4868.00,7.583119,25.02263,-0.000175,24.019367,-0.0078,1.380
4870.00,7.584830,25.02333,-0.000175,24.018183,-0.0077,1.381
4872.00,7.585712,25.02292,-0.000174,24.018017,-0.0077,1.381
4874.00,7.584148,25.02290,-0.000174,24.018280,-0.0078,1.380
4876.00,7.581888,25.02277,-0.000174,24.017957,-0.0078,1.381
4878.00,7.580027,25.02274,-0.000175,24.018419,-0.0078,1.381
4880.00,7.578991,25.02291,-0.000175,24.017796,-0.0078,1.381
4882.00,7.576317,25.02331,-0.000175,24.018640,-0.0078,1.380
4884.00,7.574840,25.02348,-0.000174,24.018600,-0.0078,1.380
4886.00,7.572898,25.02288,-0.000173,24.018466,-0.0078,1.381
4888.00,7.569388,25.02328,-0.000174,24.018377,-0.0078,1.381
4890.00,7.567313,25.02273,-0.000176,24.018680,-0.0077,1.381
4892.00,7.565863,25.02323,-0.000176,24.018457,-0.0077,1.381
4894.00,7.563906,25.02292,-0.000175,24.018945,-0.0077,1.380
4896.00,7.562397,25.02276,-0.000175,24.018390,-0.0078,1.381
4898.00,7.561265,25.02356,-0.000174,24.017741,-0.0078,1.381
4900.00,7.559738,25.02330,-0.000173,24.018102,-0.0078,1.380
4902.00,7.557738,25.02294,-0.000173,24.018800,-0.0078,1.380
4904.00,7.555379,25.02300,-0.000174,24.017168,-0.0078,1.381
4906.00,7.554766,25.02329,-0.000176,24.017446,-0.0077,1.381
4908.00,7.553773,25.02302,-0.000175,24.018348,-0.0078,1.381
4910.00,7.552047,25.02274,-0.000176,24.017906,-0.0078,1.381
4912.00,7.551099,25.02365,-0.000176,24.017583,-0.0078,1.381
4914.00,7.549928,25.02309,-0.000174,24.017562,-0.0078,1.381
4916.00,7.550180,25.02292,-0.000175,24.017897,-0.0078,1.380
4918.00,7.548759,25.02348,-0.000175,24.017846,-0.0078,1.381
4920.00,7.547134,25.02311,-0.000176,24.018265,-0.0077,1.381
4922.00,7.546287,25.02292,-0.000175,24.018490,-0.0078,1.381
4924.00,7.545897,25.02302,-0.000175,24.017424,-0.0078,1.381
4926.00,7.544652,25.02299,-0.000174,24.017797,-0.0078,1.381
4928.00,7.543662,25.02284,-0.000175,24.018125,-0.0078,1.381
4930.00,7.543965,25.02302,-0.000175,24.017991,-0.0077,1.382
4932.00,7.544099,25.02308,-0.000176,24.017219,-0.0077,1.381
4934.00,7.544284,25.02280,-0.000176,24.017768,-0.0078,1.381
4936.00,7.543139,25.02248,-0.000175,24.018118,-0.0078,1.380
4938.00,7.541759,25.02252,-0.000175,24.018118,-0.0078,1.381
4940.00,7.541230,25.02288,-0.000174,24.017828,-0.0078,1.381
4942.00,7.540467,25.02256,-0.000175,24.017781,-0.0078,1.381
4944.00,7.539908,25.02251,-0.000175,24.018303,-0.0078,1.381
4946.00,7.539509,25.02360,-0.000175,24.017946,-0.0078,1.381
4948.00,7.539069,25.02349,-0.000174,24.017181,-0.0078,1.381
4950.00,7.539664,25.02316,-0.000174,24.017975,-0.0078,1.380
4952.00,7.539051,25.02370,-0.000174,24.018408,-0.0078,1.381
4954.00,7.538168,25.02452,-0.000174,24.018256,-0.0077,1.381
4956.00,7.537649,25.02428,-0.000174,24.018243,-0.0078,1.381
4958.00,7.537402,25.02337,-0.000175,24.018071,-0.0078,1.381
4960.00,7.537215,25.02346,-0.000176,24.017779,-0.0078,1.381
4962.00,7.536788,25.02396,-0.000174,24.018082,-0.0078,1.381
4964.00,7.536674,25.02350,-0.000175,24.017980,-0.0078,1.381
4966.00,7.536442,25.02209,-0.000176,24.018165,-0.0078,1.381
4968.00,7.536998,25.02264,-0.000175,24.017866,-0.0078,1.381
4970.00,7.536000,25.02360,-0.000175,24.018207,-0.0078,1.381
4972.00,7.534058,25.02293,-0.000175,24.017625,-0.0078,1.381
4974.00,7.534115,25.02279,-0.000174,24.017955,-0.0078,1.380
4976.00,7.534737,25.02310,-0.000175,24.017939,-0.0078,1.381
4978.00,7.535225,25.02337,-0.000175,24.017576,-0.0078,1.381
4980.00,7.535253,25.02315,-0.000175,24.017201,-0.0078,1.382
4982.00,7.535356,25.02366,-0.000173,24.017955,-0.0078,1.382
4984.00,7.535730,25.02376,-0.000175,24.018502,-0.0077,1.381
4986.00,7.536072,25.02352,-0.000174,24.018999,-0.0077,1.381
4988.00,7.536046,25.02325,-0.000175,24.018087,-0.0077,1.381
4990.00,7.536210,25.02343,-0.000174,24.018341,-0.0077,1.381
4992.00,7.536106,25.02348,-0.000174,24.018524,-0.0077,1.381
4994.00,7.535998,25.02322,-0.000174,24.018905,-0.0078,1.381
4996.00,7.536001,25.02398,-0.000174,24.017950,-0.0078,1.381
4998.00,7.535565,25.02286,-0.000174,24.018328,-0.0078,1.381
5000.00,7.535370,25.02328,-0.000176,24.018102,-0.0078,1.381
5002.00,7.534864,25.02349,-0.000175,24.018185,-0.0078,1.381
5004.00,7.535145,25.02326,-0.000174,24.018109,-0.0078,1.381
5006.00,7.534913,25.02331,-0.000174,24.018461,-0.0078,1.382
5008.00,7.535184,25.02302,-0.000176,24.018372,-0.0078,1.381
5010.00,7.535422,25.02303,-0.000174,24.018397,-0.0078,1.382
5012.00,7.535338,25.02335,-0.000175,24.018133,-0.0078,1.382
5014.00,7.534927,25.02341,-0.000176,24.018120,-0.0078,1.382
5016.00,7.535132,25.02359,-0.000175,24.018164,-0.0078,1.382
5018.00,7.535230,25.02411,-0.000175,24.018733,-0.0077,1.381
5020.00,7.534296,25.02412,-0.000174,24.018548,-0.0078,1.381
5022.00,7.534106,25.02420,-0.000175,24.017971,-0.0078,1.381
5024.00,7.534657,25.02343,-0.000174,24.018113,-0.0077,1.381
5026.00,7.535000,25.02286,-0.000174,24.018270,-0.0078,1.382
5028.00,7.534924,25.02278,-0.000174,24.018254,-0.0078,1.381
5030.00,7.534818,25.02302,-0.000174,24.018615,-0.0078,1.381
5032.00,7.535372,25.02371,-0.000174,24.018327,-0.0078,1.381
5034.00,7.534810,25.02430,-0.000175,24.017966,-0.0078,1.381
5036.00,7.534068,25.02443,-0.000174,24.018622,-0.0078,1.381
5038.00,7.533654,25.02391,-0.000175,24.018376,-0.0078,1.382
5040.00,7.532502,25.02322,-0.000175,24.017959,-0.0078,1.381
5042.00,7.533034,25.02350,-0.000174,24.017402,-0.0078,1.381
5044.00,7.533212,25.02305,-0.000174,24.017794,-0.0078,1.382
5046.00,7.532149,25.02300,-0.000175,24.017201,-0.0078,1.382
5048.00,7.532054,25.02283,-0.000175,24.017765,-0.0078,1.381
5050.00,7.532001,25.02260,-0.000175,24.017904,-0.0078,1.381
5052.00,7.532405,25.02315,-0.000175,24.018147,-0.0078,1.382
5054.00,7.531887,25.02289,-0.000174,24.018658,-0.0077,1.381
5056.00,7.532082,25.02291,-0.000174,24.017857,-0.0078,1.381
5058.00,7.532497,25.02286,-0.000175,24.018673,-0.0078,1.381
5060.00,7.532211,25.02293,-0.000175,24.018546,-0.0078,1.381
5062.00,7.532194,25.02264,-0.000175,24.017960,-0.0078,1.382
5064.00,7.531838,25.02247,-0.000175,24.017959,-0.0078,1.382
5066.00,7.532682,25.02235,-0.000175,24.017825,-0.0078,1.381
5068.00,7.532505,25.02294,-0.000175,24.018479,-0.0077,1.382
5070.00,7.532772,25.02371,-0.000175,24.018488,-0.0078,1.382
5072.00,7.532387,25.02309,-0.000176,24.017757,-0.0078,1.382
5074.00,7.531567,25.02291,-0.000175,24.018330,-0.0077,1.381
5076.00,7.531668,25.02297,-0.000176,24.018202,-0.0078,1.382
5078.00,7.531388,25.02295,-0.000175,24.017959,-0.0078,1.382
5080.00,7.531087,25.02246,-0.000174,24.018066,-0.0078,1.381
5082.00,7.531711,25.02265,-0.000174,24.017933,-0.0078,1.382
5084.00,7.532447,25.02316,-0.000176,24.017741,-0.0078,1.382
5086.00,7.531953,25.02258,-0.000175,24.017968,-0.0078,1.382
5088.00,7.531545,25.02282,-0.000175,24.018785,-0.0078,1.382
5090.00,7.531677,25.02306,-0.000176,24.017937,-0.0078,1.382
5092.00,7.531719,25.02329,-0.000175,24.018278,-0.0077,1.381
5094.00,7.532424,25.02330,-0.000175,24.018064,-0.0077,1.382
5096.00,7.531229,25.02292,-0.000175,24.017977,-0.0078,1.382
5098.00,7.530310,25.02310,-0.000175,24.017904,-0.0078,1.382
5100.00,7.529998,25.02241,-0.000175,24.017763,-0.0078,1.382
5102.00,7.530442,25.02240,-0.000174,24.018169,-0.0078,1.381
5104.00,7.531126,25.02256,-0.000175,24.017857,-0.0078,1.382
5106.00,7.531173,25.02353,-0.000175,24.018495,-0.0078,1.382
5108.00,7.531619,25.02355,-0.000175,24.018047,-0.0078,1.382
5110.00,7.531216,25.02310,-0.000176,24.018049,-0.0078,1.382
5112.00,7.530817,25.02326,-0.000176,24.017330,-0.0078,1.381
5114.00,7.530713,25.02341,-0.000174,24.018301,-0.0078,1.382
5116.00,7.530481,25.02321,-0.000175,24.018541,-0.0078,1.382
5118.00,7.530981,25.02248,-0.000175,24.017977,-0.0077,1.381
5120.00,7.530917,25.02304,-0.000174,24.018776,-0.0078,1.382
5122.00,7.530533,25.02396,-0.000175,24.018049,-0.0078,1.382
5124.00,7.530949,25.02343,-0.000176,24.017578,-0.0078,1.382
5126.00,7.531443,25.02315,-0.000176,24.017935,-0.0078,1.382
5128.00,7.532368,25.02338,-0.000175,24.018015,-0.0077,1.382
5130.00,7.532405,25.02295,-0.000173,24.018022,-0.0078,1.382
5132.00,7.531696,25.02353,-0.000175,24.018307,-0.0078,1.382
5134.00,7.531472,25.02358,-0.000175,24.018053,-0.0078,1.381
5136.00,7.531730,25.02247,-0.000174,24.018459,-0.0078,1.382
5138.00,7.531404,25.02249,-0.000176,24.017939,-0.0078,1.382
5140.00,7.531987,25.02376,-0.000174,24.017551,-0.0078,1.382
5142.00,7.531670,25.02323,-0.000173,24.017864,-0.0077,1.382
5144.00,7.531984,25.02284,-0.000174,24.018350,-0.0078,1.381
5146.00,7.532090,25.02285,-0.000174,24.018570,-0.0078,1.382
5148.00,7.532344,25.02450,-0.000175,24.018531,-0.0077,1.382
5150.00,7.532030,25.02473,-0.000174,24.018432,-0.0078,1.382
5152.00,7.532157,25.02398,-0.000174,24.017901,-0.0078,1.382
5154.00,7.531575,25.02439,-0.000175,24.018899,-0.0078,1.382
5156.00,7.531303,25.02315,-0.000174,24.018448,-0.0078,1.382
5158.00,7.530821,25.02276,-0.000175,24.017473,-0.0078,1.382
5160.00,7.531084,25.02369,-0.000176,24.017618,-0.0078,1.382
5162.00,7.531018,25.02378,-0.000176,24.018031,-0.0078,1.382
5164.00,7.530537,25.02406,-0.000175,24.018136,-0.0078,1.382
5166.00,7.529835,25.02401,-0.000175,24.017444,-0.0078,1.382
5168.00,7.530730,25.02356,-0.000174,24.017982,-0.0078,1.382
5170.00,7.530499,25.02335,-0.000175,24.017808,-0.0078,1.382
5172.00,7.530081,25.02292,-0.000175,24.017803,-0.0078,1.382
5174.00,7.530562,25.02359,-0.000175,24.017964,-0.0077,1.381
5176.00,7.530413,25.02367,-0.000175,24.018307,-0.0077,1.382
5178.00,7.530446,25.02355,-0.000176,24.018522,-0.0077,1.383
5180.00,7.530879,25.02418,-0.000176,24.017718,-0.0078,1.383
5182.00,7.531730,25.02399,-0.000175,24.018263,-0.0078,1.382
5184.00,7.530898,25.02342,-0.000175,24.017942,-0.0078,1.381
5186.00,7.530441,25.02313,-0.000175,24.018646,-0.0078,1.382
5188.00,7.530357,25.02343,-0.000175,24.018075,-0.0078,1.382
5190.00,7.530647,25.02330,-0.000175,24.018261,-0.0077,1.382
5192.00,7.530649,25.02405,-0.000175,24.018214,-0.0078,1.382
5194.00,7.530950,25.02440,-0.000175,24.018504,-0.0078,1.382
5196.00,7.530763,25.02422,-0.000175,24.018142,-0.0078,1.383
5198.00,7.530577,25.02449,-0.000175,24.018508,-0.0078,1.382
5200.00,7.529835,25.02482,-0.000174,24.018218,-0.0078,1.381
5202.00,7.530455,25.02465,-0.000174,24.017988,-0.0078,1.383
5204.00,7.531694,25.02420,-0.000175,24.018388,-0.0078,1.382
5206.00,7.531490,25.02421,-0.000174,24.019353,-0.0077,1.382
5208.00,7.530360,25.02455,-0.000174,24.018202,-0.0077,1.382
5210.00,7.530539,25.02473,-0.000174,24.017950,-0.0078,1.382
5212.00,7.530117,25.02385,-0.000176,24.017672,-0.0078,1.382
5214.00,7.529787,25.02422,-0.000175,24.018508,-0.0078,1.383
5216.00,7.529348,25.02453,-0.000175,24.019188,-0.0078,1.383
5218.00,7.528679,25.02434,-0.000176,24.018144,-0.0078,1.382
5220.00,7.528098,25.02429,-0.000176,24.018243,-0.0078,1.382
5222.00,7.528902,25.02459,-0.000176,24.017844,-0.0078,1.382
5224.00,7.529219,25.02445,-0.000174,24.017739,-0.0078,1.382
5226.00,7.528801,25.02421,-0.000176,24.018044,-0.0078,1.383
5228.00,7.529435,25.02455,-0.000174,24.018269,-0.0078,1.382
5230.00,7.529243,25.02418,-0.000174,24.018334,-0.0078,1.382
5232.00,7.529389,25.02403,-0.000175,24.018374,-0.0077,1.382
5234.00,7.528822,25.02374,-0.000175,24.017511,-0.0078,1.382
5236.00,7.529273,25.02355,-0.000175,24.018058,-0.0078,1.383
5238.00,7.529273,25.02381,-0.000176,24.018203,-0.0077,1.382
5240.00,7.528304,25.02374,-0.000176,24.018321,-0.0077,1.383
5242.00,7.528192,25.02473,-0.000175,24.018292,-0.0078,1.382
5244.00,7.528333,25.02519,-0.000174,24.017825,-0.0078,1.382
5246.00,7.528290,25.02484,-0.000175,24.017573,-0.0077,1.382
5248.00,7.528422,25.02434,-0.000176,24.018115,-0.0078,1.382
5250.00,7.528104,25.02330,-0.000176,24.018559,-0.0078,1.382
5252.00,7.528176,25.02318,-0.000175,24.018113,-0.0078,1.382
5254.00,7.528489,25.02335,-0.000175,24.017486,-0.0078,1.382
5256.00,7.528670,25.02297,-0.000175,24.018145,-0.0078,1.382
5258.00,7.528571,25.02195,-0.000174,24.018396,-0.0077,1.383
5260.00,7.528328,25.02222,-0.000175,24.018459,-0.0077,1.383
5262.00,7.528713,25.02252,-0.000176,24.017883,-0.0078,1.383
5264.00,7.529272,25.02319,-0.000176,24.018180,-0.0078,1.382
5266.00,7.529315,25.02247,-0.000174,24.018318,-0.0078,1.382
5268.00,7.529908,25.02245,-0.000175,24.019697,-0.0078,1.382
5270.00,7.530481,25.02194,-0.000175,24.017933,-0.0078,1.383
5272.00,7.530771,25.02199,-0.000175,24.017866,-0.0078,1.383
5274.00,7.530022,25.02192,-0.000175,24.018222,-0.0078,1.383
5276.00,7.530201,25.02316,-0.000176,24.017959,-0.0077,1.383
5278.00,7.530324,25.02328,-0.000176,24.018263,-0.0077,1.383
5280.00,7.530053,25.02400,-0.000176,24.018658,-0.0077,1.382
5282.00,7.530261,25.02368,-0.000174,24.018145,-0.0077,1.382
5284.00,7.529529,25.02356,-0.000174,24.017623,-0.0078,1.383
5286.00,7.529475,25.02361,-0.000174,24.018093,-0.0078,1.383
5288.00,7.529951,25.02357,-0.000175,24.018238,-0.0078,1.382
5290.00,7.529347,25.02443,-0.000174,24.018064,-0.0078,1.382
5292.00,7.528792,25.02368,-0.000174,24.018283,-0.0078,1.383
5294.00,7.528777,25.02410,-0.000174,24.018008,-0.0078,1.383
5296.00,7.529346,25.02513,-0.000174,24.017776,-0.0078,1.383
5298.00,7.530098,25.02409,-0.000176,24.018336,-0.0078,1.383
5300.00,7.529976,25.02421,-0.000176,24.018604,-0.0077,1.383
5302.00,7.529855,25.02533,-0.000174,24.018096,-0.0077,1.382
5304.00,7.529372,25.02434,-0.000175,24.018513,-0.0078,1.383
5306.00,7.529511,25.02397,-0.000175,24.018214,-0.0078,1.383
5308.00,7.530958,25.02372,-0.000177,24.018267,-0.0078,1.383
5310.00,7.531187,25.02446,-0.000175,24.017908,-0.0077,1.383
5312.00,7.530192,25.02393,-0.000176,24.018316,-0.0078,1.383
5314.00,7.530606,25.02428,-0.000175,24.018301,-0.0078,1.383
5316.00,7.530751,25.02417,-0.000174,24.018399,-0.0078,1.383
5318.00,7.529660,25.02454,-0.000175,24.018285,-0.0078,1.383
5320.00,7.529377,25.02485,-0.000175,24.018185,-0.0078,1.383
5322.00,7.529386,25.02543,-0.000174,24.017953,-0.0078,1.384
5324.00,7.528658,25.02534,-0.000175,24.018040,-0.0078,1.383
5326.00,7.528844,25.02552,-0.000175,24.018292,-0.0078,1.383
5328.00,7.528376,25.02513,-0.000175,24.017794,-0.0078,1.383
5330.00,7.528951,25.02467,-0.000175,24.017457,-0.0077,1.383
5332.00,7.528399,25.02433,-0.000175,24.017942,-0.0077,1.383
5334.00,7.527225,25.02452,-0.000176,24.017692,-0.0078,1.382
5336.00,7.527076,25.02441,-0.000174,24.017725,-0.0078,1.382
5338.00,7.527280,25.02470,-0.000173,24.017328,-0.0078,1.383
5340.00,7.526288,25.02377,-0.000174,24.017698,-0.0078,1.383
5342.00,7.525949,25.02426,-0.000174,24.019104,-0.0077,1.383
5344.00,7.526395,25.02417,-0.000175,24.018593,-0.0077,1.383
5346.00,7.527616,25.02465,-0.000175,24.017667,-0.0078,1.383
5348.00,7.528070,25.02433,-0.000175,24.018136,-0.0078,1.383
5350.00,7.528070,25.02430,-0.000175,24.018116,-0.0078,1.383
5352.00,7.527679,25.02409,-0.000174,24.018749,-0.0077,1.383
5354.00,7.528225,25.02392,-0.000173,24.017835,-0.0077,1.383
5356.00,7.527768,25.02407,-0.000175,24.018160,-0.0077,1.383
5358.00,7.527485,25.02369,-0.000174,24.018350,-0.0078,1.383
5360.00,7.527678,25.02322,-0.000174,24.018392,-0.0078,1.383
5362.00,7.527889,25.02330,-0.000175,24.018421,-0.0078,1.383
5364.00,7.527248,25.02415,-0.000175,24.017825,-0.0078,1.383
5366.00,7.527565,25.02428,-0.000175,24.017808,-0.0078,1.383
5368.00,7.527478,25.02408,-0.000175,24.017649,-0.0078,1.382
5370.00,7.527251,25.02341,-0.000174,24.017484,-0.0078,1.383
5372.00,7.527590,25.02304,-0.000175,24.018319,-0.0078,1.383
5374.00,7.527624,25.02272,-0.000175,24.018889,-0.0078,1.383
5376.00,7.528019,25.02333,-0.000174,24.017654,-0.0078,1.383
5378.00,7.527462,25.02307,-0.000174,24.018082,-0.0078,1.383
5380.00,7.527558,25.02326,-0.000175,24.017750,-0.0077,1.383
5382.00,7.527928,25.02402,-0.000174,24.018740,-0.0078,1.383
5384.00,7.528079,25.02451,-0.000176,24.018200,-0.0078,1.384
5386.00,7.527431,25.02443,-0.000175,24.018263,-0.0078,1.383
5388.00,7.527120,25.02509,-0.000174,24.018541,-0.0078,1.383
5390.00,7.527195,25.02445,-0.000175,24.017921,-0.0078,1.383
5392.00,7.526791,25.02451,-0.000174,24.017823,-0.0077,1.382
5394.00,7.526234,25.02552,-0.000175,24.018664,-0.0078,1.383
5396.00,7.526203,25.02520,-0.000175,24.018388,-0.0077,1.384
5398.00,7.527179,25.02470,-0.000176,24.017641,-0.0078,1.383
5400.00,7.527680,25.02377,-0.000174,24.018289,-0.0077,1.383
5402.00,7.528471,25.02450,-0.000175,24.019097,-0.0077,1.383
@9,12.0000,24.0
5404.00,7.527772,25.02452,-0.000175,24.018131,-0.0077,1.383
5406.00,7.522581,25.02459,-0.000174,24.017538,-0.0078,1.383
5408.00,7.512500,25.02419,-0.000174,24.018289,-0.0077,1.382
5410.00,7.497787,25.02429,-0.000174,24.018667,-0.0077,1.382
5412.00,7.479821,25.02458,-0.000173,24.018760,-0.0078,1.383
5414.00,7.464198,25.02436,-0.000173,24.018446,-0.0078,1.383
5416.00,7.451624,25.02403,-0.000175,24.017571,-0.0078,1.384
5418.00,7.440526,25.02388,-0.000176,24.018454,-0.0078,1.384
5420.00,7.430233,25.02371,-0.000176,24.018011,-0.0078,1.384
5422.00,7.420296,25.02389,-0.000175,24.017834,-0.0078,1.384
5424.00,7.411470,25.02353,-0.000174,24.018104,-0.0078,1.384
5426.00,7.403629,25.02354,-0.000177,24.018898,-0.0078,1.384
5428.00,7.396909,25.02420,-0.000175,24.017714,-0.0078,1.384
5430.00,7.396523,25.02396,-0.000174,24.017705,-0.0078,1.385
5432.00,7.403969,25.02352,-0.000176,24.018144,-0.0078,1.385
5434.00,7.418699,25.02418,-0.000177,24.017995,-0.0078,1.385
5436.00,7.435411,25.02439,-0.000175,24.017707,-0.0078,1.385
5438.00,7.450382,25.02440,-0.000175,24.017850,-0.0077,1.384
5440.00,7.464403,25.02447,-0.000175,24.018116,-0.0077,1.383
5442.00,7.476472,25.02465,-0.000175,24.018472,-0.0078,1.384
5444.00,7.488899,25.02421,-0.000174,24.017986,-0.0078,1.383
5446.00,7.502311,25.02341,-0.000175,24.018180,-0.0078,1.383
5448.00,7.514805,25.02353,-0.000175,24.018194,-0.0078,1.383
5450.00,7.527571,25.02374,-0.000175,24.017612,-0.0078,1.383
5452.00,7.538552,25.02374,-0.000174,24.017395,-0.0078,1.383
5454.00,7.547724,25.02324,-0.000175,24.018104,-0.0078,1.383
5456.00,7.556015,25.02365,-0.000176,24.017772,-0.0077,1.383
5458.00,7.562401,25.02325,-0.000175,24.018064,-0.0078,1.384
5460.00,7.567713,25.02282,-0.000174,24.017971,-0.0078,1.384
5462.00,7.571859,25.02349,-0.000174,24.018214,-0.0078,1.383
5464.00,7.575579,25.02324,-0.000175,24.017580,-0.0078,1.383
5466.00,7.578927,25.02352,-0.000176,24.017654,-0.0078,1.383
5468.00,7.580972,25.02353,-0.000175,24.018062,-0.0078,1.383
5470.00,7.581952,25.02353,-0.000176,24.017870,-0.0078,1.383
5472.00,7.581109,25.02306,-0.000175,24.018415,-0.0078,1.384
5474.00,7.579634,25.02315,-0.000174,24.018047,-0.0078,1.383
5476.00,7.578514,25.02327,-0.000176,24.017772,-0.0078,1.383
5478.00,7.577855,25.02351,-0.000176,24.018093,-0.0078,1.383
5480.00,7.576562,25.02264,-0.000176,24.018026,-0.0078,1.384
5482.00,7.574608,25.02355,-0.000176,24.017910,-0.0078,1.384
5484.00,7.571538,25.02305,-0.000175,24.017721,-0.0077,1.383
5486.00,7.568964,25.02300,-0.000173,24.017690,-0.0078,1.383
5488.00,7.567386,25.02438,-0.000175,24.018415,-0.0078,1.383
5490.00,7.565455,25.02382,-0.000177,24.017803,-0.0078,1.384
5492.00,7.563681,25.02329,-0.000176,24.017335,-0.0078,1.383
5494.00,7.561448,25.02330,-0.000175,24.017790,-0.0078,1.383
5496.00,7.559492,25.02277,-0.000175,24.018167,-0.0078,1.384
5498.00,7.558643,25.02296,-0.000175,24.018149,-0.0078,1.384
5500.00,7.557458,25.02342,-0.000176,24.017739,-0.0078,1.384
5502.00,7.555009,25.02206,-0.000175,24.018432,-0.0078,1.384
5504.00,7.554036,25.02187,-0.000174,24.018164,-0.0078,1.383
5506.00,7.552231,25.02308,-0.000174,24.018028,-0.0078,1.383
5508.00,7.550607,25.02317,-0.000175,24.018256,-0.0078,1.383
5510.00,7.548709,25.02194,-0.000176,24.018149,-0.0078,1.384
5512.00,7.547633,25.02247,-0.000176,24.017632,-0.0078,1.384
5514.00,7.547117,25.02317,-0.000175,24.017469,-0.0078,1.383
5516.00,7.546136,25.02318,-0.000174,24.018822,-0.0078,1.383
5518.00,7.544377,25.02380,-0.000175,24.018203,-0.0078,1.384
5520.00,7.543339,25.02339,-0.000176,24.018238,-0.0078,1.384
5522.00,7.542927,25.02331,-0.000175,24.018100,-0.0077,1.383
5524.00,7.541715,25.02327,-0.000174,24.018562,-0.0077,1.384
5526.00,7.540311,25.02384,-0.000174,24.018058,-0.0078,1.384
5528.00,7.539025,25.02367,-0.000174,24.018131,-0.0078,1.384
5530.00,7.538764,25.02420,-0.000174,24.018321,-0.0077,1.384
5532.00,7.537389,25.02398,-0.000175,24.018686,-0.0078,1.384
5534.00,7.536442,25.02398,-0.000174,24.018265,-0.0078,1.383
5536.00,7.535753,25.02381,-0.000174,24.018332,-0.0077,1.384
5538.00,7.535560,25.02364,-0.000175,24.018245,-0.0078,1.384
5540.00,7.534476,25.02316,-0.000175,24.018305,-0.0077,1.383
5542.00,7.533193,25.02283,-0.000174,24.018040,-0.0078,1.384
5544.00,7.533165,25.02312,-0.000173,24.019088,-0.0078,1.384
5546.00,7.532390,25.02296,-0.000175,24.018464,-0.0078,1.384
5548.00,7.530950,25.02317,-0.000175,24.017834,-0.0078,1.384
5550.00,7.530896,25.02333,-0.000175,24.017370,-0.0078,1.384
5552.00,7.531837,25.02297,-0.000177,24.017522,-0.0078,1.384
5554.00,7.531906,25.02299,-0.000177,24.017917,-0.0078,1.384
5556.00,7.531642,25.02264,-0.000176,24.017611,-0.0078,1.383
5558.00,7.530682,25.02289,-0.000175,24.017674,-0.0078,1.383
5560.00,7.530732,25.02286,-0.000175,24.018149,-0.0078,1.383
5562.00,7.531641,25.02303,-0.000174,24.018758,-0.0078,1.383
5564.00,7.531106,25.02301,-0.000175,24.018120,-0.0078,1.384
5566.00,7.530630,25.02323,-0.000175,24.017955,-0.0078,1.384
5568.00,7.530965,25.02360,-0.000175,24.018517,-0.0078,1.384
5570.00,7.530179,25.02408,-0.000176,24.017719,-0.0078,1.384
5572.00,7.529276,25.02334,-0.000175,24.017875,-0.0078,1.383
5574.00,7.528962,25.02331,-0.000175,24.018787,-0.0078,1.384
5576.00,7.528113,25.02271,-0.000174,24.017919,-0.0078,1.384
5578.00,7.528806,25.02265,-0.000174,24.017951,-0.0078,1.384
5580.00,7.529556,25.02343,-0.000175,24.018053,-0.0077,1.384
5582.00,7.529400,25.02281,-0.000175,24.017794,-0.0078,1.384
5584.00,7.528367,25.02319,-0.000174,24.018038,-0.0078,1.384
5586.00,7.527862,25.02319,-0.000175,24.017475,-0.0078,1.384
5588.00,7.527817,25.02278,-0.000177,24.018046,-0.0078,1.384
5590.00,7.527492,25.02342,-0.000176,24.017640,-0.0078,1.385
5592.00,7.527696,25.02248,-0.000176,24.018066,-0.0078,1.384
5594.00,7.527989,25.02282,-0.000175,24.018425,-0.0078,1.384
5596.00,7.527171,25.02319,-0.000175,24.018515,-0.0078,1.383
5598.00,7.527010,25.02292,-0.000174,24.018252,-0.0078,1.384
5600.00,7.526814,25.02367,-0.000175,24.017863,-0.0078,1.384
5602.00,7.527494,25.02359,-0.000176,24.017864,-0.0078,1.384
5604.00,7.526949,25.02340,-0.000175,24.017908,-0.0078,1.384
5606.00,7.526425,25.02375,-0.000175,24.017964,-0.0078,1.384
5608.00,7.526157,25.02348,-0.000174,24.018087,-0.0078,1.384
5610.00,7.525684,25.02330,-0.000176,24.018881,-0.0078,1.383
5612.00,7.525350,25.02402,-0.000175,24.018118,-0.0078,1.384
5614.00,7.525356,25.02369,-0.000176,24.018247,-0.0078,1.384
5616.00,7.524671,25.02416,-0.000175,24.017272,-0.0078,1.383
5618.00,7.524942,25.02322,-0.000175,24.017681,-0.0078,1.384
5620.00,7.525745,25.02304,-0.000174,24.018423,-0.0078,1.384
5622.00,7.525932,25.02310,-0.000175,24.017993,-0.0078,1.383
5624.00,7.526210,25.02334,-0.000176,24.018154,-0.0078,1.384
5626.00,7.525812,25.02331,-0.000175,24.017275,-0.0078,1.384
5628.00,7.525351,25.02265,-0.000175,24.017977,-0.0078,1.384
5630.00,7.526122,25.02234,-0.000175,24.018531,-0.0077,1.384
5632.00,7.525145,25.02318,-0.000174,24.018169,-0.0078,1.384
5634.00,7.525028,25.02288,-0.000176,24.017321,-0.0078,1.384
5636.00,7.525487,25.02336,-0.000175,24.018111,-0.0078,1.384
5638.00,7.525577,25.02299,-0.000174,24.017939,-0.0078,1.384
5640.00,7.524740,25.02230,-0.000173,24.018125,-0.0078,1.383
5642.00,7.524948,25.02222,-0.000174,24.018292,-0.0078,1.383
5644.00,7.524533,25.02205,-0.000175,24.018183,-0.0078,1.384
5646.00,7.524851,25.02275,-0.000175,24.017299,-0.0078,1.384
5648.00,7.524903,25.02313,-0.000176,24.017567,-0.0078,1.385
5650.00,7.524275,25.02253,-0.000176,24.017429,-0.0078,1.384
5652.00,7.524234,25.02238,-0.000176,24.017551,-0.0078,1.384
5654.00,7.525090,25.02305,-0.000175,24.017442,-0.0077,1.384
5656.00,7.525441,25.02337,-0.000176,24.017690,-0.0077,1.384
5658.00,7.525344,25.02322,-0.000174,24.018154,-0.0078,1.384
5660.00,7.525258,25.02356,-0.000174,24.017884,-0.0078,1.384
5662.00,7.526066,25.02348,-0.000174,24.017152,-0.0078,1.385
5664.00,7.525633,25.02359,-0.000176,24.017674,-0.0078,1.385
5666.00,7.525230,25.02296,-0.000175,24.017520,-0.0078,1.384
5668.00,7.523818,25.02316,-0.000175,24.017603,-0.0078,1.384
5670.00,7.523968,25.02314,-0.000174,24.018495,-0.0078,1.384
5672.00,7.524727,25.02299,-0.000175,24.017915,-0.0078,1.384
5674.00,7.524599,25.02270,-0.000175,24.018299,-0.0078,1.384
5676.00,7.524202,25.02257,-0.000174,24.018018,-0.0078,1.383
5678.00,7.524424,25.02329,-0.000174,24.018403,-0.0078,1.384
5680.00,7.524377,25.02331,-0.000174,24.018319,-0.0078,1.384
5682.00,7.523862,25.02263,-0.000175,24.018062,-0.0078,1.384
5684.00,7.523546,25.02248,-0.000174,24.018450,-0.0078,1.384
5686.00,7.523179,25.02292,-0.000174,24.019139,-0.0077,1.384
5688.00,7.523088,25.02329,-0.000176,24.018202,-0.0078,1.384
5690.00,7.522415,25.02285,-0.000175,24.018040,-0.0078,1.384
5692.00,7.521828,25.02252,-0.000174,24.018535,-0.0078,1.384
5694.00,7.521855,25.02296,-0.000175,24.018388,-0.0077,1.385
5696.00,7.522074,25.02259,-0.000175,24.018307,-0.0077,1.384
5698.00,7.521900,25.02268,-0.000175,24.018109,-0.0077,1.383
5700.00,7.523008,25.02229,-0.000173,24.018825,-0.0077,1.384
5702.00,7.523047,25.02289,-0.000174,24.017772,-0.0077,1.384
5704.00,7.523052,25.02268,-0.000175,24.017591,-0.0078,1.384
5706.00,7.523479,25.02245,-0.000174,24.018303,-0.0078,1.384
5708.00,7.522986,25.02239,-0.000175,24.018347,-0.0077,1.385
5710.00,7.522746,25.02231,-0.000175,24.018325,-0.0077,1.384
5712.00,7.522457,25.02251,-0.000174,24.018521,-0.0077,1.384
5714.00,7.522073,25.02308,-0.000174,24.018258,-0.0078,1.384
5716.00,7.521547,25.02313,-0.000174,24.018178,-0.0078,1.384
5718.00,7.522075,25.02309,-0.000175,24.017756,-0.0077,1.385
5720.00,7.522128,25.02345,-0.000175,24.018840,-0.0077,1.384
5722.00,7.522739,25.02313,-0.000175,24.018580,-0.0077,1.384
5724.00,7.522977,25.02267,-0.000175,24.017826,-0.0078,1.384
5726.00,7.523740,25.02274,-0.000175,24.017741,-0.0078,1.384
5728.00,7.523968,25.02264,-0.000174,24.017946,-0.0077,1.385
5730.00,7.522930,25.02273,-0.000177,24.018047,-0.0077,1.385
5732.00,7.522859,25.02319,-0.000176,24.018198,-0.0078,1.384
5734.00,7.523088,25.02330,-0.000174,24.018519,-0.0078,1.384
5736.00,7.522565,25.02267,-0.000174,24.018165,-0.0078,1.385
5738.00,7.523640,25.02267,-0.000174,24.018232,-0.0078,1.384
5740.00,7.523560,25.02325,-0.000176,24.018115,-0.0078,1.384
5742.00,7.523411,25.02293,-0.000176,24.018212,-0.0078,1.384
5744.00,7.523749,25.02254,-0.000175,24.018017,-0.0078,1.385
5746.00,7.523536,25.02282,-0.000176,24.018357,-0.0078,1.384
5748.00,7.523132,25.02285,-0.000175,24.018218,-0.0077,1.385
5750.00,7.522853,25.02307,-0.000175,24.018858,-0.0077,1.384
5752.00,7.522447,25.02373,-0.000175,24.018203,-0.0077,1.384
5754.00,7.523233,25.02365,-0.000175,24.018530,-0.0077,1.384
5756.00,7.523427,25.02341,-0.000175,24.017962,-0.0078,1.384
5758.00,7.523212,25.02339,-0.000175,24.017931,-0.0078,1.384
5760.00,7.523836,25.02347,-0.000176,24.017779,-0.0078,1.385
5762.00,7.523309,25.02350,-0.000175,24.017957,-0.0077,1.385
5764.00,7.522733,25.02273,-0.000175,24.018506,-0.0077,1.385
5766.00,7.522639,25.02350,-0.000175,24.018691,-0.0078,1.384
5768.00,7.522582,25.02430,-0.000174,24.017893,-0.0077,1.384
5770.00,7.522421,25.02392,-0.000174,24.018508,-0.0077,1.384
5772.00,7.522667,25.02344,-0.000174,24.017946,-0.0078,1.384
5774.00,7.522891,25.02258,-0.000175,24.017284,-0.0078,1.385
5776.00,7.522772,25.02345,-0.000175,24.017806,-0.0078,1.385
5778.00,7.522363,25.02388,-0.000174,24.017960,-0.0078,1.385
5780.00,7.522286,25.02363,-0.000175,24.018385,-0.0077,1.385
5782.00,7.522463,25.02351,-0.000175,24.017861,-0.0078,1.385
5784.00,7.522583,25.02378,-0.000175,24.017757,-0.0078,1.384
5786.00,7.522286,25.02394,-0.000174,24.018742,-0.0078,1.384
5788.00,7.522400,25.02409,-0.000174,24.017946,-0.0078,1.385
5790.00,7.522887,25.02418,-0.000174,24.018524,-0.0078,1.385
5792.00,7.523386,25.02406,-0.000175,24.018263,-0.0078,1.385
5794.00,7.522840,25.02384,-0.000175,24.018568,-0.0077,1.385
5796.00,7.522466,25.02388,-0.000175,24.017772,-0.0078,1.385
5798.00,7.521806,25.02438,-0.000175,24.017429,-0.0078,1.385
5800.00,7.521561,25.02432,-0.000175,24.017429,-0.0078,1.385
5802.00,7.521853,25.02326,-0.000175,24.017331,-0.0077,1.384
5804.00,7.521562,25.02358,-0.000175,24.017255,-0.0077,1.384
5806.00,7.521569,25.02452,-0.000175,24.017743,-0.0078,1.385
5808.00,7.521991,25.02465,-0.000174,24.018510,-0.0077,1.385
5810.00,7.522300,25.02434,-0.000174,24.017999,-0.0077,1.384
5812.00,7.522281,25.02386,-0.000174,24.018209,-0.0078,1.385
5814.00,7.522051,25.02449,-0.000175,24.017846,-0.0078,1.385
5816.00,7.522134,25.02472,-0.000175,24.017917,-0.0078,1.385
5818.00,7.521253,25.02424,-0.000174,24.018479,-0.0078,1.384
5820.00,7.521588,25.02366,-0.000175,24.017705,-0.0077,1.385
5822.00,7.520919,25.02398,-0.000176,24.017451,-0.0077,1.385
5824.00,7.521102,25.02356,-0.000175,24.018301,-0.0078,1.384
5826.00,7.521643,25.02360,-0.000174,24.018406,-0.0078,1.385
5828.00,7.521293,25.02395,-0.000175,24.017991,-0.0078,1.385
5830.00,7.521032,25.02378,-0.000175,24.018142,-0.0078,1.385
5832.00,7.520922,25.02363,-0.000175,24.018158,-0.0078,1.385
5834.00,7.520426,25.02342,-0.000176,24.017565,-0.0078,1.385
5836.00,7.520855,25.02353,-0.000176,24.018006,-0.0078,1.385
5838.00,7.520657,25.02342,-0.000175,24.017504,-0.0078,1.385
5840.00,7.521172,25.02370,-0.000176,24.017823,-0.0078,1.385
5842.00,7.520649,25.02338,-0.000175,24.017863,-0.0078,1.385
5844.00,7.521711,25.02378,-0.000174,24.017607,-0.0078,1.385
5846.00,7.521899,25.02384,-0.000176,24.018033,-0.0078,1.385
5848.00,7.521684,25.02388,-0.000175,24.017672,-0.0078,1.385
5850.00,7.521783,25.02259,-0.000175,24.017855,-0.0078,1.385
5852.00,7.521702,25.02326,-0.000174,24.018091,-0.0078,1.385
5854.00,7.522477,25.02375,-0.000175,24.017870,-0.0078,1.385
5856.00,7.522369,25.02456,-0.000175,24.018124,-0.0078,1.385
5858.00,7.522125,25.02427,-0.000174,24.017928,-0.0078,1.385
5860.00,7.522225,25.02387,-0.000175,24.017708,-0.0078,1.385
5862.00,7.521105,25.02355,-0.000174,24.017428,-0.0078,1.385
5864.00,7.521424,25.02361,-0.000175,24.017806,-0.0078,1.385
5866.00,7.522206,25.02368,-0.000175,24.017810,-0.0078,1.385
5868.00,7.521633,25.02336,-0.000176,24.017422,-0.0078,1.385
5870.00,7.522236,25.02306,-0.000176,24.017970,-0.0078,1.385
5872.00,7.522169,25.02303,-0.000175,24.018046,-0.0078,1.385
5874.00,7.521991,25.02358,-0.000175,24.018086,-0.0078,1.384
5876.00,7.521233,25.02420,-0.000175,24.017493,-0.0078,1.384
5878.00,7.521355,25.02364,-0.000175,24.018205,-0.0078,1.385
5880.00,7.521703,25.02366,-0.000176,24.018241,-0.0078,1.385
5882.00,7.521994,25.02468,-0.000176,24.018334,-0.0078,1.386
5884.00,7.521384,25.02388,-0.000175,24.018040,-0.0078,1.385
5886.00,7.520468,25.02323,-0.000174,24.018363,-0.0077,1.385
5888.00,7.520278,25.02264,-0.000173,24.017843,-0.0078,1.385
5890.00,7.520684,25.02289,-0.000174,24.017763,-0.0078,1.385
5892.00,7.520829,25.02317,-0.000174,24.018559,-0.0077,1.385
5894.00,7.521456,25.02303,-0.000175,24.018075,-0.0078,1.385
5896.00,7.521260,25.02277,-0.000176,24.018374,-0.0078,1.385
5898.00,7.521001,25.02383,-0.000175,24.017834,-0.0078,1.386
5900.00,7.521274,25.02375,-0.000174,24.018227,-0.0078,1.385
5902.00,7.521040,25.02425,-0.000174,24.018156,-0.0078,1.385
5904.00,7.520712,25.02327,-0.000174,24.017823,-0.0078,1.385
5906.00,7.520118,25.02273,-0.000174,24.018127,-0.0078,1.385
5908.00,7.519713,25.02268,-0.000175,24.018671,-0.0078,1.385
5910.00,7.520134,25.02282,-0.000174,24.017872,-0.0077,1.385
5912.00,7.520413,25.02340,-0.000174,24.018403,-0.0077,1.385
5914.00,7.520729,25.02375,-0.000174,24.018011,-0.0078,1.385
5916.00,7.519911,25.02444,-0.000176,24.018096,-0.0078,1.386
5918.00,7.520154,25.02472,-0.000175,24.017999,-0.0078,1.385
5920.00,7.519983,25.02465,-0.000175,24.018281,-0.0078,1.385
5922.00,7.520199,25.02453,-0.000175,24.018348,-0.0078,1.385
5924.00,7.520586,25.02495,-0.000175,24.018345,-0.0078,1.385
5926.00,7.521296,25.02430,-0.000175,24.018584,-0.0078,1.385
5928.00,7.521077,25.02459,-0.000174,24.018444,-0.0078,1.385
5930.00,7.520507,25.02487,-0.000174,24.018472,-0.0078,1.385
5932.00,7.520500,25.02402,-0.000175,24.017921,-0.0077,1.386
5934.00,7.520968,25.02474,-0.000175,24.018073,-0.0078,1.386
5936.00,7.520571,25.02521,-0.000175,24.018164,-0.0078,1.385
5938.00,7.520661,25.02488,-0.000174,24.018319,-0.0078,1.385
5940.00,7.520676,25.02432,-0.000174,24.017931,-0.0077,1.385
5942.00,7.520767,25.02507,-0.000174,24.018528,-0.0077,1.385
5944.00,7.521262,25.02536,-0.000174,24.018412,-0.0077,1.385
5946.00,7.522378,25.02440,-0.000174,24.018294,-0.0077,1.386
5948.00,7.521656,25.02446,-0.000173,24.018401,-0.0078,1.386
5950.00,7.521337,25.02373,-0.000174,24.018454,-0.0078,1.385
5952.00,7.520824,25.02425,-0.000175,24.018006,-0.0078,1.385
5954.00,7.520575,25.02476,-0.000174,24.018403,-0.0078,1.385
5956.00,7.521012,25.02518,-0.000174,24.018238,-0.0078,1.385
5958.00,7.520083,25.02500,-0.000174,24.017545,-0.0078,1.385
5960.00,7.519723,25.02468,-0.000173,24.018135,-0.0078,1.386
5962.00,7.519932,25.02455,-0.000174,24.018332,-0.0078,1.385
5964.00,7.520437,25.02483,-0.000173,24.018461,-0.0078,1.385
5966.00,7.520858,25.02448,-0.000174,24.018129,-0.0077,1.385
5968.00,7.520928,25.02411,-0.000175,24.018357,-0.0077,1.385
5970.00,7.520250,25.02421,-0.000175,24.018515,-0.0077,1.386
5972.00,7.520179,25.02432,-0.000174,24.018354,-0.0077,1.386
5974.00,7.520292,25.02437,-0.000173,24.017560,-0.0077,1.385
5976.00,7.519820,25.02419,-0.000173,24.018105,-0.0077,1.386
5978.00,7.519583,25.02399,-0.000175,24.018147,-0.0077,1.385
5980.00,7.518693,25.02364,-0.000174,24.017910,-0.0078,1.385
5982.00,7.519230,25.02440,-0.000174,24.018216,-0.0078,1.386
5984.00,7.520207,25.02550,-0.000175,24.018628,-0.0077,1.386
5986.00,7.520136,25.02480,-0.000175,24.017926,-0.0078,1.385
5988.00,7.520650,25.02431,-0.000173,24.017698,-0.0077,1.385
5990.00,7.520507,25.02413,-0.000174,24.018006,-0.0077,1.385
5992.00,7.520401,25.02371,-0.000175,24.018015,-0.0078,1.385
5994.00,7.520504,25.02373,-0.000173,24.018455,-0.0078,1.385
5996.00,7.520120,25.02300,-0.000173,24.019170,-0.0077,1.386
5998.00,7.519547,25.02345,-0.000174,24.018968,-0.0077,1.386
6000.00,7.520492,25.02400,-0.000173,24.018189,-0.0077,1.385
6002.00,7.519746,25.02426,-0.000172,24.018528,-0.0077,1.385
@10,12.0000,24.0
6004.00,7.518834,25.02429,-0.000173,24.018292,-0.0077,1.386
6006.00,7.513724,25.02441,-0.000174,24.018401,-0.0077,1.385
6008.00,7.505170,25.02421,-0.000174,24.018783,-0.0078,1.385
6010.00,7.493200,25.02395,-0.000174,24.017935,-0.0078,1.384
6012.00,7.476240,25.02453,-0.000174,24.018095,-0.0078,1.385
6014.00,7.460946,25.02406,-0.000173,24.018749,-0.0078,1.385
6016.00,7.448813,25.02428,-0.000174,24.018454,-0.0077,1.385
6018.00,7.438228,25.02474,-0.000175,24.018263,-0.0077,1.386
6020.00,7.428855,25.02449,-0.000174,24.018339,-0.0077,1.386
6022.00,7.420929,25.02392,-0.000175,24.018684,-0.0077,1.386
6024.00,7.412793,25.02337,-0.000176,24.018655,-0.0077,1.387
6026.00,7.405545,25.02439,-0.000176,24.018405,-0.0077,1.387
6028.00,7.400876,25.02503,-0.000176,24.018238,-0.0078,1.387
6030.00,7.402570,25.02453,-0.000175,24.019093,-0.0078,1.387
6032.00,7.410267,25.02418,-0.000177,24.018046,-0.0078,1.388
6034.00,7.425742,25.02486,-0.000177,24.018441,-0.0077,1.388
6036.00,7.444610,25.02515,-0.000175,24.018702,-0.0078,1.387
6038.00,7.459672,25.02520,-0.000175,24.018718,-0.0077,1.387
6040.00,7.471937,25.02499,-0.000175,24.017946,-0.0078,1.386
6042.00,7.483657,25.02444,-0.000175,24.018365,-0.0077,1.386
6044.00,7.495568,25.02417,-0.000175,24.018289,-0.0078,1.386
6046.00,7.507312,25.02484,-0.000175,24.018379,-0.0077,1.386
6048.00,7.519168,25.02537,-0.000174,24.017937,-0.0077,1.386
6050.00,7.530355,25.02577,-0.000172,24.018397,-0.0077,1.386
6052.00,7.539898,25.02553,-0.000173,24.018684,-0.0077,1.386
6054.00,7.547984,25.02554,-0.000175,24.018096,-0.0078,1.386
6056.00,7.554848,25.02539,-0.000174,24.018125,-0.0077,1.386
6058.00,7.561478,25.02446,-0.000174,24.017928,-0.0077,1.386
6060.00,7.565692,25.02403,-0.000174,24.018042,-0.0078,1.386
6062.00,7.569207,25.02378,-0.000175,24.018223,-0.0078,1.386
6064.00,7.572655,25.02466,-0.000175,24.018256,-0.0077,1.386
6066.00,7.574721,25.02450,-0.000175,24.018296,-0.0078,1.385
6068.00,7.577361,25.02373,-0.000175,24.018787,-0.0078,1.386
6070.00,7.578476,25.02428,-0.000175,24.018220,-0.0078,1.386
6072.00,7.578889,25.02495,-0.000175,24.017533,-0.0078,1.386
6074.00,7.578345,25.02424,-0.000175,24.018151,-0.0078,1.386
6076.00,7.578097,25.02492,-0.000175,24.017589,-0.0078,1.385
6078.00,7.576007,25.02525,-0.000174,24.018444,-0.0078,1.385
6080.00,7.573737,25.02488,-0.000173,24.018789,-0.0078,1.385
6082.00,7.572744,25.02448,-0.000175,24.018720,-0.0078,1.386
6084.00,7.571262,25.02486,-0.000175,24.018577,-0.0078,1.386
6086.00,7.569072,25.02478,-0.000176,24.018180,-0.0078,1.386
6088.00,7.566100,25.02570,-0.000175,24.018229,-0.0078,1.386
6090.00,7.563578,25.02551,-0.000174,24.018921,-0.0078,1.385
6092.00,7.561689,25.02491,-0.000174,24.018653,-0.0078,1.386
6094.00,7.559298,25.02428,-0.000175,24.017752,-0.0077,1.386
6096.00,7.557198,25.02497,-0.000175,24.018771,-0.0077,1.386
6098.00,7.555400,25.02518,-0.000174,24.017942,-0.0077,1.386
6100.00,7.554196,25.02442,-0.000174,24.017592,-0.0077,1.386
6102.00,7.551968,25.02382,-0.000173,24.018475,-0.0077,1.385
6104.00,7.550053,25.02387,-0.000174,24.018339,-0.0077,1.386
6106.00,7.547882,25.02370,-0.000175,24.017846,-0.0078,1.386
6108.00,7.546062,25.02359,-0.000175,24.018281,-0.0078,1.386
6110.00,7.545008,25.02406,-0.000175,24.018439,-0.0078,1.386
6112.00,7.543610,25.02430,-0.000175,24.017971,-0.0078,1.386
6114.00,7.542751,25.02425,-0.000176,24.018160,-0.0078,1.386
6116.00,7.540977,25.02449,-0.000176,24.018122,-0.0078,1.387
6118.00,7.539564,25.02459,-0.000176,24.018142,-0.0078,1.386
6120.00,7.538613,25.02476,-0.000175,24.018829,-0.0078,1.386
6122.00,7.537000,25.02511,-0.000175,24.018187,-0.0078,1.386
6124.00,7.537384,25.02528,-0.000175,24.018151,-0.0078,1.386
6126.00,7.536631,25.02429,-0.000175,24.017774,-0.0078,1.386
6128.00,7.534536,25.02456,-0.000173,24.018312,-0.0078,1.386
6130.00,7.532922,25.02509,-0.000175,24.018325,-0.0077,1.386
6132.00,7.531846,25.02580,-0.000175,24.018483,-0.0078,1.386
6134.00,7.530635,25.02533,-0.000174,24.018513,-0.0077,1.386
6136.00,7.529721,25.02494,-0.000176,24.018290,-0.0078,1.385
6138.00,7.530168,25.02525,-0.000175,24.017810,-0.0077,1.386
6140.00,7.530348,25.02514,-0.000176,24.018537,-0.0078,1.386
6142.00,7.529546,25.02619,-0.000175,24.018278,-0.0078,1.386
6144.00,7.528406,25.02635,-0.000174,24.018118,-0.0078,1.386
6146.00,7.527300,25.02567,-0.000174,24.017921,-0.0078,1.386
6148.00,7.527195,25.02507,-0.000175,24.017830,-0.0078,1.386
6150.00,7.526681,25.02614,-0.000176,24.017402,-0.0078,1.386
6152.00,7.525944,25.02505,-0.000175,24.018240,-0.0078,1.386
6154.00,7.525275,25.02514,-0.000175,24.018343,-0.0077,1.386
6156.00,7.525115,25.02552,-0.000175,24.018905,-0.0078,1.386
6158.00,7.524443,25.02549,-0.000174,24.018071,-0.0078,1.386
6160.00,7.525295,25.02606,-0.000175,24.018493,-0.0078,1.386
6162.00,7.524644,25.02572,-0.000175,24.018013,-0.0078,1.386
6164.00,7.524164,25.02529,-0.000175,24.017966,-0.0078,1.386
6166.00,7.524421,25.02565,-0.000175,24.018096,-0.0078,1.386
6168.00,7.523693,25.02529,-0.000175,24.018299,-0.0078,1.386
6170.00,7.523668,25.02553,-0.000174,24.017844,-0.0078,1.386
6172.00,7.524115,25.02511,-0.000175,24.017796,-0.0078,1.386
6174.00,7.522842,25.02498,-0.000175,24.018332,-0.0078,1.386
6176.00,7.522874,25.02463,-0.000175,24.018290,-0.0078,1.387
6178.00,7.522868,25.02553,-0.000175,24.018113,-0.0078,1.386
6180.00,7.522911,25.02473,-0.000175,24.017922,-0.0078,1.386
6182.00,7.523270,25.02509,-0.000176,24.019086,-0.0077,1.386
6184.00,7.523401,25.02587,-0.000174,24.018191,-0.0078,1.386
6186.00,7.522469,25.02590,-0.000175,24.018082,-0.0078,1.386
6188.00,7.522149,25.02619,-0.000175,24.018229,-0.0077,1.386
6190.00,7.522850,25.02529,-0.000175,24.018430,-0.0078,1.386
6192.00,7.522150,25.02563,-0.000174,24.019048,-0.0077,1.386
6194.00,7.520551,25.02572,-0.000173,24.018234,-0.0077,1.386
6196.00,7.520716,25.02537,-0.000175,24.018107,-0.0077,1.386
6198.00,7.520161,25.02507,-0.000175,24.017616,-0.0078,1.387
6200.00,7.519910,25.02564,-0.000176,24.018008,-0.0078,1.386
6202.00,7.520115,25.02496,-0.000175,24.018144,-0.0077,1.386
6204.00,7.520188,25.02570,-0.000174,24.018111,-0.0077,1.386
6206.00,7.520208,25.02569,-0.000175,24.018454,-0.0078,1.386
6208.00,7.519336,25.02522,-0.000175,24.018684,-0.0078,1.386
6210.00,7.519420,25.02470,-0.000175,24.017904,-0.0078,1.386
6212.00,7.518606,25.02477,-0.000176,24.017986,-0.0078,1.386
6214.00,7.518673,25.02559,-0.000175,24.017959,-0.0078,1.386
6216.00,7.518972,25.02621,-0.000174,24.018914,-0.0078,1.386
6218.00,7.518841,25.02531,-0.000176,24.018058,-0.0078,1.387
6220.00,7.518758,25.02493,-0.000175,24.017951,-0.0078,1.386
6222.00,7.518534,25.02517,-0.000174,24.017971,-0.0077,1.386
6224.00,7.518132,25.02468,-0.000174,24.018164,-0.0078,1.386
6226.00,7.519007,25.02472,-0.000175,24.017656,-0.0078,1.387
6228.00,7.518851,25.02449,-0.000173,24.018365,-0.0078,1.387
6230.00,7.518581,25.02424,-0.000173,24.018200,-0.0078,1.387
6232.00,7.518851,25.02419,-0.000174,24.017933,-0.0078,1.386
6234.00,7.518826,25.02414,-0.000174,24.018142,-0.0078,1.386
6236.00,7.518269,25.02499,-0.000175,24.017562,-0.0078,1.386
6238.00,7.518418,25.02406,-0.000175,24.018251,-0.0078,1.386
6240.00,7.519422,25.02366,-0.000175,24.018042,-0.0078,1.386
6242.00,7.518936,25.02433,-0.000174,24.018381,-0.0078,1.386
6244.00,7.517957,25.02479,-0.000174,24.018394,-0.0078,1.386
6246.00,7.516775,25.02470,-0.000174,24.018193,-0.0077,1.387
6248.00,7.516566,25.02503,-0.000175,24.018087,-0.0077,1.386
6250.00,7.516917,25.02500,-0.000174,24.017861,-0.0078,1.387
6252.00,7.516981,25.02573,-0.000173,24.018385,-0.0078,1.387
6254.00,7.516680,25.02597,-0.000174,24.017959,-0.0078,1.386
6256.00,7.517181,25.02612,-0.000174,24.017850,-0.0078,1.386
6258.00,7.518001,25.02558,-0.000173,24.018278,-0.0078,1.386
6260.00,7.518271,25.02565,-0.000173,24.018339,-0.0078,1.386
6262.00,7.517913,25.02551,-0.000173,24.018561,-0.0078,1.386
6264.00,7.517292,25.02600,-0.000174,24.018367,-0.0078,1.387
6266.00,7.517601,25.02588,-0.000174,24.018323,-0.0078,1.387
6268.00,7.517409,25.02591,-0.000175,24.018249,-0.0078,1.387
6270.00,7.517488,25.02559,-0.000174,24.018167,-0.0078,1.386
6272.00,7.517595,25.02619,-0.000174,24.018379,-0.0078,1.386
6274.00,7.517456,25.02625,-0.000174,24.018454,-0.0078,1.387
6276.00,7.517746,25.02641,-0.000175,24.017667,-0.0078,1.387
6278.00,7.517727,25.02598,-0.000174,24.018040,-0.0078,1.387
6280.00,7.517436,25.02645,-0.000175,24.018593,-0.0077,1.386
6282.00,7.517812,25.02640,-0.000173,24.018303,-0.0077,1.386
6284.00,7.518133,25.02596,-0.000172,24.018771,-0.0077,1.386
6286.00,7.518262,25.02593,-0.000174,24.018707,-0.0077,1.386
6288.00,7.518231,25.02657,-0.000173,24.018981,-0.0077,1.387
6290.00,7.517565,25.02685,-0.000173,24.018069,-0.0077,1.387
6292.00,7.518265,25.02558,-0.000174,24.018524,-0.0077,1.386
6294.00,7.517479,25.02573,-0.000174,24.018397,-0.0077,1.387
6296.00,7.517034,25.02583,-0.000174,24.018174,-0.0077,1.386
6298.00,7.517161,25.02554,-0.000174,24.018653,-0.0077,1.387
6300.00,7.516294,25.02515,-0.000173,24.018709,-0.0078,1.386
6302.00,7.516635,25.02503,-0.000174,24.018577,-0.0078,1.386
6304.00,7.516987,25.02498,-0.000174,24.018624,-0.0077,1.387
6306.00,7.516928,25.02463,-0.000175,24.017654,-0.0077,1.387
6308.00,7.517224,25.02438,-0.000174,24.018283,-0.0077,1.387
6310.00,7.517297,25.02576,-0.000173,24.018328,-0.0078,1.387
6312.00,7.516722,25.02600,-0.000174,24.018299,-0.0078,1.387
6314.00,7.516628,25.02585,-0.000174,24.018296,-0.0077,1.387
6316.00,7.516413,25.02560,-0.000173,24.018314,-0.0077,1.387
6318.00,7.516801,25.02601,-0.000174,24.018098,-0.0077,1.387
6320.00,7.517464,25.02591,-0.000174,24.018392,-0.0077,1.386
6322.00,7.517232,25.02574,-0.000172,24.018914,-0.0077,1.386
6324.00,7.517294,25.02491,-0.000173,24.018782,-0.0078,1.387
6326.00,7.516505,25.02496,-0.000173,24.018022,-0.0078,1.387
6328.00,7.516891,25.02573,-0.000173,24.018361,-0.0078,1.387
6330.00,7.517063,25.02537,-0.000175,24.017723,-0.0077,1.387
6332.00,7.517346,25.02626,-0.000175,24.017611,-0.0078,1.387
6334.00,7.517439,25.02593,-0.000175,24.017738,-0.0078,1.387
6336.00,7.517237,25.02512,-0.000175,24.017364,-0.0077,1.388
6338.00,7.516991,25.02566,-0.000175,24.018629,-0.0077,1.386
6340.00,7.516787,25.02510,-0.000174,24.017844,-0.0078,1.387
6342.00,7.516800,25.02539,-0.000174,24.018080,-0.0078,1.386
6344.00,7.515944,25.02591,-0.000175,24.018548,-0.0078,1.387
6346.00,7.515572,25.02575,-0.000174,24.018524,-0.0078,1.386
6348.00,7.515787,25.02568,-0.000174,24.017881,-0.0078,1.387
6350.00,7.516857,25.02555,-0.000175,24.017498,-0.0078,1.387
6352.00,7.516706,25.02577,-0.000175,24.017759,-0.0078,1.387
6354.00,7.514935,25.02556,-0.000176,24.018185,-0.0078,1.387
6356.00,7.515459,25.02600,-0.000174,24.018325,-0.0078,1.387
6358.00,7.516476,25.02623,-0.000174,24.018038,-0.0078,1.387
6360.00,7.516728,25.02668,-0.000173,24.018278,-0.0078,1.387
6362.00,7.516326,25.02635,-0.000173,24.018740,-0.0078,1.386
6364.00,7.515973,25.02573,-0.000174,24.017799,-0.0077,1.386
6366.00,7.515948,25.02570,-0.000173,24.018345,-0.0077,1.387
6368.00,7.516706,25.02617,-0.000174,24.018038,-0.0078,1.387
6370.00,7.516566,25.02658,-0.000175,24.018483,-0.0078,1.387
6372.00,7.516028,25.02605,-0.000174,24.018109,-0.0078,1.388
6374.00,7.516646,25.02649,-0.000174,24.018289,-0.0078,1.387
6376.00,7.516893,25.02608,-0.000174,24.018203,-0.0077,1.387
6378.00,7.516410,25.02617,-0.000175,24.018008,-0.0077,1.387
6380.00,7.516341,25.02639,-0.000174,24.019050,-0.0077,1.387
6382.00,7.516077,25.02597,-0.000173,24.018396,-0.0078,1.387
6384.00,7.515796,25.02629,-0.000173,24.018376,-0.0077,1.387
6386.00,7.516565,25.02593,-0.000174,24.018584,-0.0077,1.387
6388.00,7.517225,25.02588,-0.000174,24.018479,-0.0077,1.387
6390.00,7.517613,25.02654,-0.000174,24.018133,-0.0077,1.387
6392.00,7.517195,25.02681,-0.000173,24.018782,-0.0077,1.387
6394.00,7.516662,25.02542,-0.000174,24.018524,-0.0077,1.386
6396.00,7.516520,25.02555,-0.000174,24.018539,-0.0078,1.386
6398.00,7.516107,25.02613,-0.000174,24.018564,-0.0078,1.387
6400.00,7.516851,25.02637,-0.000175,24.017785,-0.0078,1.388
6402.00,7.516618,25.02655,-0.000174,24.018831,-0.0077,1.387
6404.00,7.516671,25.02621,-0.000174,24.018865,-0.0078,1.387
6406.00,7.516905,25.02616,-0.000174,24.018622,-0.0078,1.386
6408.00,7.517579,25.02622,-0.000174,24.019313,-0.0078,1.387
6410.00,7.517367,25.02560,-0.000173,24.018700,-0.0077,1.387
6412.00,7.516172,25.02624,-0.000173,24.018267,-0.0077,1.387
6414.00,7.515908,25.02708,-0.000174,24.018102,-0.0078,1.387
6416.00,7.515474,25.02655,-0.000174,24.018531,-0.0078,1.387
6418.00,7.516016,25.02635,-0.000173,24.018004,-0.0078,1.388
6420.00,7.515902,25.02597,-0.000174,24.018354,-0.0078,1.387
6422.00,7.516042,25.02669,-0.000174,24.018410,-0.0078,1.387
6424.00,7.515562,25.02661,-0.000174,24.018008,-0.0078,1.388
6426.00,7.515677,25.02638,-0.000174,24.018733,-0.0077,1.387
6428.00,7.515865,25.02580,-0.000173,24.017937,-0.0078,1.387
6430.00,7.516229,25.02574,-0.000174,24.018031,-0.0078,1.387
6432.00,7.516460,25.02654,-0.000174,24.018348,-0.0077,1.387
6434.00,7.516903,25.02622,-0.000173,24.017839,-0.0077,1.387
6436.00,7.516881,25.02576,-0.000175,24.018367,-0.0078,1.387
6438.00,7.516296,25.02563,-0.000175,24.018700,-0.0078,1.388
6440.00,7.515282,25.02626,-0.000176,24.018446,-0.0078,1.388
6442.00,7.514722,25.02589,-0.000175,24.017883,-0.0077,1.387
6444.00,7.515685,25.02590,-0.000175,24.018086,-0.0078,1.387
6446.00,7.515612,25.02594,-0.000175,24.018180,-0.0078,1.387
6448.00,7.514949,25.02618,-0.000175,24.018294,-0.0078,1.388
6450.00,7.515423,25.02599,-0.000174,24.018678,-0.0078,1.387
6452.00,7.517452,25.02540,-0.000175,24.017805,-0.0077,1.388
6454.00,7.517083,25.02606,-0.000174,24.018551,-0.0077,1.387
6456.00,7.516658,25.02567,-0.000173,24.018869,-0.0078,1.388
6458.00,7.516475,25.02477,-0.000174,24.018628,-0.0077,1.388
6460.00,7.516243,25.02469,-0.000174,24.018698,-0.0078,1.387
6462.00,7.516982,25.02545,-0.000173,24.017705,-0.0077,1.388
6464.00,7.516092,25.02494,-0.000174,24.018004,-0.0077,1.387
6466.00,7.516372,25.02490,-0.000174,24.018841,-0.0078,1.387
6468.00,7.516032,25.02484,-0.000173,24.017999,-0.0077,1.387
6470.00,7.515683,25.02522,-0.000174,24.018009,-0.0077,1.388
6472.00,7.515353,25.02561,-0.000174,24.019035,-0.0078,1.388
6474.00,7.514961,25.02557,-0.000175,24.018590,-0.0078,1.388
6476.00,7.515856,25.02510,-0.000174,24.018515,-0.0078,1.388
6478.00,7.516136,25.02590,-0.000174,24.018492,-0.0078,1.388
6480.00,7.515546,25.02550,-0.000173,24.018392,-0.0077,1.387
6482.00,7.514607,25.02610,-0.000174,24.018671,-0.0078,1.388
6484.00,7.515196,25.02653,-0.000174,24.018038,-0.0078,1.388
6486.00,7.515089,25.02644,-0.000174,24.017649,-0.0078,1.387
6488.00,7.514626,25.02662,-0.000174,24.018390,-0.0078,1.388
6490.00,7.514930,25.02634,-0.000175,24.017959,-0.0077,1.388
6492.00,7.514715,25.02587,-0.000174,24.018388,-0.0078,1.387
6494.00,7.514872,25.02561,-0.000174,24.018091,-0.0078,1.387
6496.00,7.514850,25.02528,-0.000174,24.017759,-0.0078,1.387
6498.00,7.514858,25.02495,-0.000174,24.018270,-0.0077,1.387
6500.00,7.515112,25.02550,-0.000175,24.017926,-0.0078,1.387
6502.00,7.515443,25.02554,-0.000174,24.017977,-0.0077,1.387
6504.00,7.515740,25.02537,-0.000173,24.017995,-0.0078,1.387
6506.00,7.515191,25.02625,-0.000175,24.018412,-0.0078,1.387
6508.00,7.515687,25.02617,-0.000175,24.018151,-0.0078,1.388
6510.00,7.515635,25.02578,-0.000175,24.017678,-0.0078,1.388
6512.00,7.515931,25.02561,-0.000175,24.018704,-0.0078,1.388
6514.00,7.515744,25.02626,-0.000175,24.018954,-0.0078,1.388
6516.00,7.515755,25.02620,-0.000175,24.018626,-0.0078,1.388
6518.00,7.515784,25.02617,-0.000173,24.018316,-0.0077,1.387
6520.00,7.515904,25.02577,-0.000174,24.018049,-0.0077,1.387
6522.00,7.515879,25.02585,-0.000174,24.018546,-0.0077,1.387
6524.00,7.515730,25.02489,-0.000174,24.018600,-0.0077,1.388
6526.00,7.515748,25.02567,-0.000173,24.018495,-0.0077,1.387
6528.00,7.515129,25.02609,-0.000173,24.017560,-0.0077,1.387
6530.00,7.515972,25.02585,-0.000175,24.018947,-0.0077,1.388
6532.00,7.515651,25.02559,-0.000174,24.018082,-0.0078,1.388
6534.00,7.516188,25.02495,-0.000175,24.018423,-0.0078,1.387
6536.00,7.516526,25.02503,-0.000175,24.018577,-0.0078,1.388
6538.00,7.515793,25.02562,-0.000174,24.018493,-0.0078,1.387
6540.00,7.515012,25.02551,-0.000174,24.017808,-0.0078,1.387
6542.00,7.514629,25.02491,-0.000174,24.018771,-0.0077,1.387
6544.00,7.514989,25.02553,-0.000174,24.017933,-0.0077,1.387
6546.00,7.515232,25.02544,-0.000175,24.017904,-0.0078,1.389
6548.00,7.515462,25.02496,-0.000174,24.017495,-0.0077,1.388
6550.00,7.514974,25.02630,-0.000174,24.018084,-0.0077,1.388
6552.00,7.515023,25.02568,-0.000175,24.018299,-0.0078,1.388
6554.00,7.515712,25.02595,-0.000172,24.017924,-0.0078,1.388
6556.00,7.515588,25.02574,-0.000173,24.018015,-0.0078,1.388
6558.00,7.515207,25.02522,-0.000173,24.018116,-0.0078,1.388
6560.00,7.515107,25.02446,-0.000174,24.018483,-0.0077,1.387
6562.00,7.515264,25.02515,-0.000173,24.018956,-0.0078,1.387
6564.00,7.515036,25.02516,-0.000174,24.018479,-0.0077,1.388
6566.00,7.515102,25.02476,-0.000174,24.018435,-0.0077,1.388
6568.00,7.515640,25.02508,-0.000174,24.019041,-0.0077,1.388
6570.00,7.515590,25.02527,-0.000173,24.018758,-0.0077,1.388
6572.00,7.515557,25.02481,-0.000173,24.018383,-0.0077,1.388
6574.00,7.515626,25.02484,-0.000174,24.018468,-0.0077,1.387
6576.00,7.516082,25.02540,-0.000173,24.018526,-0.0077,1.388
6578.00,7.515630,25.02426,-0.000173,24.018502,-0.0077,1.387
6580.00,7.515520,25.02476,-0.000174,24.018967,-0.0077,1.388
6582.00,7.515412,25.02543,-0.000173,24.018851,-0.0078,1.387
6584.00,7.514627,25.02540,-0.000173,24.018559,-0.0078,1.388
6586.00,7.514474,25.02505,-0.000173,24.018319,-0.0077,1.388
6588.00,7.513947,25.02494,-0.000175,24.018475,-0.0077,1.388
6590.00,7.513991,25.02525,-0.000174,24.018434,-0.0078,1.387
6592.00,7.513909,25.02521,-0.000174,24.018517,-0.0077,1.387
6594.00,7.513288,25.02498,-0.000173,24.017785,-0.0077,1.387
6596.00,7.514009,25.02545,-0.000175,24.017861,-0.0077,1.388
6598.00,7.515018,25.02553,-0.000173,24.018430,-0.0077,1.388
6600.00,7.514595,25.02564,-0.000173,24.018521,-0.0078,1.387
6602.00,7.514549,25.02554,-0.000174,24.018144,-0.0078,1.388
@11,12.0000,24.0
6604.00,7.513011,25.02562,-0.000176,24.018551,-0.0078,1.389
6606.00,7.508003,25.02547,-0.000176,24.018338,-0.0078,1.387
6608.00,7.499843,25.02595,-0.000173,24.018310,-0.0077,1.386
6610.00,7.486882,25.02625,-0.000174,24.018174,-0.0077,1.386
6612.00,7.471867,25.02540,-0.000173,24.017834,-0.0077,1.387
6614.00,7.458904,25.02491,-0.000174,24.017732,-0.0078,1.387
6616.00,7.447590,25.02503,-0.000174,24.018247,-0.0077,1.388
6618.00,7.436912,25.02545,-0.000174,24.017868,-0.0078,1.388
6620.00,7.428383,25.02686,-0.000174,24.018419,-0.0078,1.388
6622.00,7.420641,25.02675,-0.000175,24.018018,-0.0078,1.389
6624.00,7.414187,25.02603,-0.000176,24.017380,-0.0078,1.389
6626.00,7.408454,25.02627,-0.000175,24.017984,-0.0077,1.389
6628.00,7.404595,25.02652,-0.000176,24.018207,-0.0077,1.389
6630.00,7.406926,25.02753,-0.000175,24.018432,-0.0077,1.390
6632.00,7.414493,25.02696,-0.000175,24.018165,-0.0077,1.390
6634.00,7.429203,25.02625,-0.000176,24.018278,-0.0077,1.390
6636.00,7.447179,25.02621,-0.000176,24.018214,-0.0077,1.390
6638.00,7.463754,25.02532,-0.000175,24.017948,-0.0078,1.389
6640.00,7.477447,25.02580,-0.000175,24.018814,-0.0078,1.388
6642.00,7.489328,25.02552,-0.000174,24.018107,-0.0077,1.388
6644.00,7.500125,25.02522,-0.000175,24.017873,-0.0077,1.388
6646.00,7.510419,25.02570,-0.000174,24.017879,-0.0077,1.388
6648.00,7.521790,25.02661,-0.000173,24.018232,-0.0077,1.388
6650.00,7.531937,25.02662,-0.000174,24.017890,-0.0078,1.389
6652.00,7.541259,25.02596,-0.000174,24.017560,-0.0078,1.388
6654.00,7.548552,25.02534,-0.000175,24.018203,-0.0077,1.387
6656.00,7.554956,25.02558,-0.000174,24.018174,-0.0078,1.388
6658.00,7.560373,25.02540,-0.000174,24.018548,-0.0077,1.388
6660.00,7.565350,25.02499,-0.000174,24.018368,-0.0077,1.388
6662.00,7.568686,25.02516,-0.000174,24.018096,-0.0077,1.388
6664.00,7.570319,25.02530,-0.000174,24.018626,-0.0078,1.388
6666.00,7.572282,25.02647,-0.000173,24.018756,-0.0077,1.388
6668.00,7.574389,25.02641,-0.000173,24.018281,-0.0077,1.388
6670.00,7.574881,25.02622,-0.000173,24.018466,-0.0078,1.388
6672.00,7.574759,25.02608,-0.000174,24.018220,-0.0077,1.388
6674.00,7.574131,25.02552,-0.000175,24.018174,-0.0077,1.388
6676.00,7.572443,25.02493,-0.000174,24.018484,-0.0077,1.389
6678.00,7.570868,25.02485,-0.000174,24.017930,-0.0078,1.389
6680.00,7.569467,25.02535,-0.000176,24.017948,-0.0078,1.388
6682.00,7.567044,25.02472,-0.000175,24.017641,-0.0078,1.388
6684.00,7.565771,25.02466,-0.000174,24.018105,-0.0078,1.388
6686.00,7.564055,25.02451,-0.000175,24.017522,-0.0078,1.388
6688.00,7.561123,25.02455,-0.000173,24.018004,-0.0078,1.388
6690.00,7.560073,25.02456,-0.000174,24.018319,-0.0078,1.388
6692.00,7.557961,25.02483,-0.000174,24.018040,-0.0077,1.388
6694.00,7.555658,25.02467,-0.000174,24.018419,-0.0077,1.388
6696.00,7.554632,25.02469,-0.000175,24.017844,-0.0078,1.388
6698.00,7.552590,25.02444,-0.000174,24.017054,-0.0078,1.388
6700.00,7.550442,25.02418,-0.000175,24.018131,-0.0078,1.388
6702.00,7.547499,25.02442,-0.000175,24.018758,-0.0078,1.388
6704.00,7.544741,25.02420,-0.000175,24.018923,-0.0078,1.388
6706.00,7.543701,25.02458,-0.000175,24.017950,-0.0078,1.388
6708.00,7.542499,25.02555,-0.000173,24.018354,-0.0077,1.388
6710.00,7.542258,25.02567,-0.000174,24.018976,-0.0077,1.388
6712.00,7.541096,25.02510,-0.000173,24.019034,-0.0078,1.388
6714.00,7.539440,25.02481,-0.000174,24.017478,-0.0078,1.388
6716.00,7.537883,25.02514,-0.000174,24.018345,-0.0078,1.388
6718.00,7.535281,25.02510,-0.000174,24.019180,-0.0077,1.388
6720.00,7.533884,25.02490,-0.000173,24.018481,-0.0077,1.388
6722.00,7.533765,25.02509,-0.000173,24.018800,-0.0077,1.388
6724.00,7.532411,25.02513,-0.000173,24.018270,-0.0077,1.388
6726.00,7.532058,25.02577,-0.000173,24.018149,-0.0078,1.387
6728.00,7.532444,25.02622,-0.000174,24.018058,-0.0077,1.388
6730.00,7.531474,25.02578,-0.000173,24.018104,-0.0077,1.388
6732.00,7.530085,25.02526,-0.000174,24.018089,-0.0077,1.388
6734.00,7.529073,25.02461,-0.000175,24.018448,-0.0078,1.388
6736.00,7.528336,25.02497,-0.000175,24.018497,-0.0077,1.388
6738.00,7.527396,25.02489,-0.000175,24.018073,-0.0077,1.388
6740.00,7.526829,25.02449,-0.000173,24.018439,-0.0077,1.388
6742.00,7.525395,25.02475,-0.000174,24.017881,-0.0078,1.388
6744.00,7.525294,25.02466,-0.000173,24.018156,-0.0078,1.388
6746.00,7.525750,25.02509,-0.000174,24.018278,-0.0078,1.388
6748.00,7.525237,25.02555,-0.000173,24.018421,-0.0077,1.388
6750.00,7.524779,25.02544,-0.000173,24.017580,-0.0078,1.388
6752.00,7.524745,25.02520,-0.000174,24.017815,-0.0077,1.389
6754.00,7.524807,25.02484,-0.000175,24.018240,-0.0077,1.388
6756.00,7.523910,25.02532,-0.000175,24.018205,-0.0077,1.388
6758.00,7.523325,25.02565,-0.000174,24.017995,-0.0077,1.388
6760.00,7.522835,25.02510,-0.000173,24.018887,-0.0077,1.388
6762.00,7.521571,25.02492,-0.000174,24.018550,-0.0078,1.387
6764.00,7.521357,25.02471,-0.000173,24.018231,-0.0077,1.388
6766.00,7.520696,25.02408,-0.000174,24.018579,-0.0078,1.388
6768.00,7.520413,25.02498,-0.000173,24.019012,-0.0077,1.388
6770.00,7.520335,25.02527,-0.000174,24.018156,-0.0077,1.388
6772.00,7.519893,25.02426,-0.000175,24.018207,-0.0078,1.388
6774.00,7.520744,25.02460,-0.000175,24.017747,-0.0077,1.388
6776.00,7.521443,25.02463,-0.000175,24.018464,-0.0077,1.388
6778.00,7.520591,25.02511,-0.000174,24.018251,-0.0078,1.389
6780.00,7.520172,25.02479,-0.000174,24.017636,-0.0077,1.389
6782.00,7.520162,25.02463,-0.000175,24.017950,-0.0077,1.388
6784.00,7.520290,25.02479,-0.000174,24.018524,-0.0077,1.388
6786.00,7.519953,25.02536,-0.000174,24.018613,-0.0078,1.388
6788.00,7.519687,25.02476,-0.000174,24.018236,-0.0077,1.389
6790.00,7.519265,25.02450,-0.000175,24.018555,-0.0078,1.389
6792.00,7.518743,25.02479,-0.000175,24.017252,-0.0078,1.389
6794.00,7.518421,25.02524,-0.000176,24.017281,-0.0078,1.389
6796.00,7.518241,25.02447,-0.000174,24.017989,-0.0078,1.388
6798.00,7.517831,25.02415,-0.000173,24.018227,-0.0078,1.387
6800.00,7.517281,25.02490,-0.000174,24.018305,-0.0078,1.388
6802.00,7.517967,25.02521,-0.000174,24.018434,-0.0078,1.388
6804.00,7.517832,25.02497,-0.000174,24.017687,-0.0077,1.389
6806.00,7.517305,25.02479,-0.000174,24.018620,-0.0077,1.389
6808.00,7.517644,25.02447,-0.000174,24.017855,-0.0077,1.388
6810.00,7.517307,25.02447,-0.000175,24.018214,-0.0078,1.389
6812.00,7.517313,25.02518,-0.000174,24.018406,-0.0077,1.388
6814.00,7.517026,25.02547,-0.000174,24.017596,-0.0077,1.388
6816.00,7.516851,25.02502,-0.000175,24.017629,-0.0078,1.388
6818.00,7.515656,25.02483,-0.000174,24.017750,-0.0078,1.388
6820.00,7.514604,25.02447,-0.000175,24.018118,-0.0077,1.388
6822.00,7.515098,25.02461,-0.000174,24.018454,-0.0078,1.389
6824.00,7.515242,25.02531,-0.000174,24.018403,-0.0077,1.389
6826.00,7.515439,25.02528,-0.000173,24.018794,-0.0077,1.388
6828.00,7.515279,25.02536,-0.000174,24.018267,-0.0078,1.388
6830.00,7.515102,25.02454,-0.000176,24.018497,-0.0078,1.389
6832.00,7.515913,25.02511,-0.000175,24.017748,-0.0078,1.389
6834.00,7.515781,25.02508,-0.000174,24.017750,-0.0078,1.388
6836.00,7.515585,25.02462,-0.000174,24.018276,-0.0078,1.388
6838.00,7.515135,25.02475,-0.000173,24.018124,-0.0078,1.389
6840.00,7.515033,25.02541,-0.000173,24.017939,-0.0078,1.388
6842.00,7.514880,25.02529,-0.000174,24.018338,-0.0078,1.388
6844.00,7.514337,25.02538,-0.000175,24.018107,-0.0077,1.389
6846.00,7.514093,25.02598,-0.000174,24.018290,-0.0078,1.388
6848.00,7.513196,25.02600,-0.000174,24.018251,-0.0078,1.389
6850.00,7.512763,25.02522,-0.000175,24.017797,-0.0078,1.389
6852.00,7.513098,25.02532,-0.000175,24.017966,-0.0078,1.388
6854.00,7.512730,25.02543,-0.000175,24.018125,-0.0077,1.388
6856.00,7.512397,25.02570,-0.000175,24.018412,-0.0078,1.389
6858.00,7.512018,25.02615,-0.000175,24.017495,-0.0078,1.389
6860.00,7.512258,25.02614,-0.000174,24.018671,-0.0077,1.388
6862.00,7.512667,25.02630,-0.000175,24.018644,-0.0077,1.388
6864.00,7.512571,25.02518,-0.000176,24.018035,-0.0077,1.389
6866.00,7.512836,25.02525,-0.000175,24.017971,-0.0077,1.388
6868.00,7.512280,25.02527,-0.000174,24.018368,-0.0077,1.389
6870.00,7.511657,25.02488,-0.000175,24.018247,-0.0078,1.389
6872.00,7.511717,25.02469,-0.000175,24.018082,-0.0078,1.388
6874.00,7.511913,25.02464,-0.000175,24.018550,-0.0078,1.389
6876.00,7.511759,25.02441,-0.000175,24.017705,-0.0077,1.388
6878.00,7.511791,25.02459,-0.000175,24.017460,-0.0077,1.389
6880.00,7.512304,25.02486,-0.000175,24.018147,-0.0077,1.389
6882.00,7.512327,25.02457,-0.000175,24.018524,-0.0077,1.388
6884.00,7.512039,25.02489,-0.000175,24.018687,-0.0077,1.388
6886.00,7.512021,25.02564,-0.000175,24.018018,-0.0077,1.388
6888.00,7.512161,25.02463,-0.000176,24.018278,-0.0077,1.389
6890.00,7.512966,25.02525,-0.000175,24.018078,-0.0077,1.389
6892.00,7.513037,25.02496,-0.000175,24.018018,-0.0077,1.389
6894.00,7.512811,25.02513,-0.000175,24.018142,-0.0078,1.388
6896.00,7.513051,25.02495,-0.000176,24.017930,-0.0078,1.388
6898.00,7.512571,25.02443,-0.000176,24.018321,-0.0078,1.388
6900.00,7.512597,25.02462,-0.000176,24.018628,-0.0078,1.389
6902.00,7.512717,25.02462,-0.000175,24.017591,-0.0078,1.388
6904.00,7.513020,25.02464,-0.000175,24.017928,-0.0077,1.389
6906.00,7.513322,25.02394,-0.000176,24.018281,-0.0077,1.389
6908.00,7.513196,25.02406,-0.000176,24.018473,-0.0077,1.388
6910.00,7.513054,25.02422,-0.000176,24.018854,-0.0078,1.389
6912.00,7.512491,25.02423,-0.000175,24.018283,-0.0077,1.389
6914.00,7.512729,25.02450,-0.000176,24.018392,-0.0078,1.388
6916.00,7.512934,25.02453,-0.000174,24.018611,-0.0077,1.388
6918.00,7.512684,25.02376,-0.000174,24.018461,-0.0078,1.388
6920.00,7.512275,25.02485,-0.000175,24.018570,-0.0077,1.389
6922.00,7.512492,25.02547,-0.000176,24.018176,-0.0077,1.389
6924.00,7.511872,25.02494,-0.000176,24.019010,-0.0078,1.389
6926.00,7.512003,25.02484,-0.000175,24.018113,-0.0077,1.388
6928.00,7.512638,25.02498,-0.000174,24.017883,-0.0078,1.388
6930.00,7.512658,25.02482,-0.000176,24.018263,-0.0078,1.388
6932.00,7.513155,25.02497,-0.000176,24.018018,-0.0078,1.388
6934.00,7.513008,25.02465,-0.000176,24.017652,-0.0077,1.389
6936.00,7.512735,25.02517,-0.000176,24.017649,-0.0077,1.388
6938.00,7.512226,25.02576,-0.000175,24.018508,-0.0078,1.388
6940.00,7.513282,25.02600,-0.000174,24.017953,-0.0078,1.389
6942.00,7.512500,25.02618,-0.000174,24.018125,-0.0078,1.388
6944.00,7.512473,25.02652,-0.000175,24.018588,-0.0077,1.388
6946.00,7.512432,25.02586,-0.000176,24.017665,-0.0078,1.389
6948.00,7.513327,25.02549,-0.000176,24.018580,-0.0078,1.389
6950.00,7.513589,25.02564,-0.000176,24.018749,-0.0077,1.389
6952.00,7.513069,25.02571,-0.000175,24.018515,-0.0077,1.388
6954.00,7.513011,25.02548,-0.000174,24.018609,-0.0078,1.389
6956.00,7.513180,25.02576,-0.000174,24.018252,-0.0078,1.389
6958.00,7.513320,25.02527,-0.000173,24.018718,-0.0078,1.389
6960.00,7.513188,25.02481,-0.000175,24.018207,-0.0078,1.389
6962.00,7.512752,25.02597,-0.000175,24.018017,-0.0078,1.389
6964.00,7.511839,25.02584,-0.000175,24.018044,-0.0078,1.389
6966.00,7.511463,25.02554,-0.000176,24.018856,-0.0078,1.388
6968.00,7.511121,25.02604,-0.000176,24.018425,-0.0078,1.389
6970.00,7.510499,25.02600,-0.000176,24.017292,-0.0077,1.389
6972.00,7.511403,25.02587,-0.000176,24.018029,-0.0078,1.389
6974.00,7.512111,25.02642,-0.000175,24.017837,-0.0078,1.388
6976.00,7.511715,25.02565,-0.000175,24.018216,-0.0078,1.389
6978.00,7.511162,25.02631,-0.000175,24.018251,-0.0078,1.388
6980.00,7.511215,25.02629,-0.000174,24.017928,-0.0077,1.389
6982.00,7.510932,25.02605,-0.000175,24.018470,-0.0078,1.389
6984.00,7.510700,25.02564,-0.000175,24.018693,-0.0078,1.388
6986.00,7.510926,25.02578,-0.000174,24.018274,-0.0078,1.389
6988.00,7.510337,25.02697,-0.000175,24.018086,-0.0078,1.389
6990.00,7.509856,25.02740,-0.000175,24.018584,-0.0078,1.388
6992.00,7.510268,25.02711,-0.000174,24.018243,-0.0077,1.388
6994.00,7.510549,25.02746,-0.000174,24.017939,-0.0077,1.389
6996.00,7.511192,25.02677,-0.000175,24.018677,-0.0077,1.389
6998.00,7.511766,25.02754,-0.000175,24.017970,-0.0078,1.389
7000.00,7.511393,25.02808,-0.000175,24.018314,-0.0077,1.389
7002.00,7.511229,25.02812,-0.000175,24.018925,-0.0077,1.388
7004.00,7.510565,25.02797,-0.000174,24.018606,-0.0077,1.389
7006.00,7.509840,25.02813,-0.000175,24.018113,-0.0077,1.389
7008.00,7.508610,25.02735,-0.000176,24.018164,-0.0077,1.388
7010.00,7.508875,25.02750,-0.000174,24.018666,-0.0077,1.389
7012.00,7.510425,25.02752,-0.000174,24.018938,-0.0077,1.388
7014.00,7.510906,25.02745,-0.000173,24.018617,-0.0078,1.389
7016.00,7.511335,25.02714,-0.000175,24.018200,-0.0077,1.389
7018.00,7.510848,25.02650,-0.000176,24.018241,-0.0077,1.389
7020.00,7.509887,25.02636,-0.000175,24.017968,-0.0077,1.388
7022.00,7.510308,25.02743,-0.000174,24.017966,-0.0078,1.388
7024.00,7.511442,25.02723,-0.000175,24.017989,-0.0077,1.388
7026.00,7.511165,25.02728,-0.000176,24.018377,-0.0077,1.389
7028.00,7.511144,25.02827,-0.000175,24.018194,-0.0078,1.389
7030.00,7.511461,25.02859,-0.000175,24.018671,-0.0078,1.389
7032.00,7.511411,25.02746,-0.000175,24.019072,-0.0077,1.389
7034.00,7.511005,25.02803,-0.000175,24.018651,-0.0077,1.389
7036.00,7.510697,25.02798,-0.000176,24.018058,-0.0078,1.389
7038.00,7.511533,25.02686,-0.000175,24.018328,-0.0077,1.389
7040.00,7.511601,25.02754,-0.000176,24.018125,-0.0078,1.389
7042.00,7.511506,25.02747,-0.000175,24.018865,-0.0077,1.389
7044.00,7.511265,25.02709,-0.000174,24.017950,-0.0078,1.389
7046.00,7.511414,25.02689,-0.000175,24.017736,-0.0078,1.389
7048.00,7.510787,25.02636,-0.000175,24.018437,-0.0078,1.389
7050.00,7.511017,25.02578,-0.000176,24.018448,-0.0078,1.389
7052.00,7.511200,25.02618,-0.000175,24.018136,-0.0078,1.389
7054.00,7.511300,25.02699,-0.000175,24.018338,-0.0077,1.389
7056.00,7.511279,25.02719,-0.000175,24.018579,-0.0077,1.388
7058.00,7.511445,25.02722,-0.000174,24.018367,-0.0078,1.389
7060.00,7.511847,25.02628,-0.000175,24.018785,-0.0077,1.389
7062.00,7.511619,25.02596,-0.000175,24.018508,-0.0077,1.389
7064.00,7.511216,25.02715,-0.000176,24.018939,-0.0077,1.389
7066.00,7.511387,25.02701,-0.000176,24.017955,-0.0077,1.389
7068.00,7.512117,25.02673,-0.000175,24.018684,-0.0077,1.388
7070.00,7.512525,25.02672,-0.000175,24.018212,-0.0077,1.389
7072.00,7.512150,25.02677,-0.000175,24.018412,-0.0077,1.389
7074.00,7.510918,25.02602,-0.000174,24.018890,-0.0077,1.389
7076.00,7.511299,25.02577,-0.000174,24.018298,-0.0077,1.389
7078.00,7.510930,25.02654,-0.000176,24.018388,-0.0078,1.389
7080.00,7.510104,25.02667,-0.000175,24.018260,-0.0078,1.389
7082.00,7.509652,25.02617,-0.000174,24.018439,-0.0078,1.389
7084.00,7.509311,25.02603,-0.000175,24.018417,-0.0078,1.389
7086.00,7.509767,25.02625,-0.000175,24.018426,-0.0077,1.389
7088.00,7.510878,25.02635,-0.000176,24.018359,-0.0078,1.389
7090.00,7.510991,25.02677,-0.000176,24.018484,-0.0077,1.389
7092.00,7.510901,25.02651,-0.000175,24.018711,-0.0077,1.389
7094.00,7.511139,25.02688,-0.000174,24.018276,-0.0077,1.389
7096.00,7.510489,25.02670,-0.000176,24.018568,-0.0077,1.389
7098.00,7.510509,25.02629,-0.000176,24.018069,-0.0078,1.388
7100.00,7.510912,25.02650,-0.000176,24.018437,-0.0078,1.389
7102.00,7.511003,25.02664,-0.000174,24.018689,-0.0077,1.389
7104.00,7.510508,25.02640,-0.000175,24.018269,-0.0077,1.389
7106.00,7.510469,25.02669,-0.000177,24.018702,-0.0078,1.389
7108.00,7.511206,25.02681,-0.000176,24.018211,-0.0078,1.389
7110.00,7.510823,25.02584,-0.000176,24.018575,-0.0078,1.389
7112.00,7.511486,25.02616,-0.000175,24.018374,-0.0078,1.390
7114.00,7.511091,25.02661,-0.000175,24.018602,-0.0077,1.389
7116.00,7.509821,25.02629,-0.000175,24.018426,-0.0077,1.389
7118.00,7.509418,25.02535,-0.000175,24.018124,-0.0077,1.389
7120.00,7.509802,25.02581,-0.000176,24.018091,-0.0077,1.389
7122.00,7.510154,25.02609,-0.000175,24.018223,-0.0078,1.389
7124.00,7.509989,25.02575,-0.000175,24.018067,-0.0078,1.389
7126.00,7.510161,25.02598,-0.000174,24.018205,-0.0078,1.389
7128.00,7.509821,25.02576,-0.000175,24.018573,-0.0077,1.389
7130.00,7.509877,25.02623,-0.000175,24.018299,-0.0078,1.388
7132.00,7.510201,25.02585,-0.000174,24.018727,-0.0078,1.389
7134.00,7.510319,25.02604,-0.000174,24.018314,-0.0077,1.390
7136.00,7.511334,25.02635,-0.000175,24.018374,-0.0077,1.390
7138.00,7.511980,25.02596,-0.000175,24.018519,-0.0077,1.390
7140.00,7.511797,25.02654,-0.000175,24.018724,-0.0077,1.390
7142.00,7.510574,25.02625,-0.000176,24.018481,-0.0077,1.389
7144.00,7.510197,25.02676,-0.000174,24.018455,-0.0077,1.390
7146.00,7.510234,25.02714,-0.000175,24.018374,-0.0077,1.389
7148.00,7.511036,25.02730,-0.000174,24.018274,-0.0077,1.389
7150.00,7.511044,25.02689,-0.000174,24.018531,-0.0077,1.390
7152.00,7.510642,25.02709,-0.000174,24.018347,-0.0077,1.389
7154.00,7.510040,25.02671,-0.000175,24.018207,-0.0077,1.389
7156.00,7.509559,25.02673,-0.000174,24.018546,-0.0077,1.390
7158.00,7.509795,25.02600,-0.000176,24.018493,-0.0078,1.389
7160.00,7.510548,25.02651,-0.000175,24.017828,-0.0077,1.389
7162.00,7.510420,25.02633,-0.000175,24.018183,-0.0077,1.390
7164.00,7.509498,25.02643,-0.000175,24.018609,-0.0078,1.390
7166.00,7.508946,25.02610,-0.000174,24.017957,-0.0078,1.390
7168.00,7.509326,25.02584,-0.000175,24.018443,-0.0077,1.389
7170.00,7.509534,25.02632,-0.000174,24.018588,-0.0077,1.389
7172.00,7.509839,25.02624,-0.000174,24.018722,-0.0078,1.390
7174.00,7.510267,25.02603,-0.000174,24.018800,-0.0077,1.390
7176.00,7.511253,25.02549,-0.000174,24.018078,-0.0077,1.390
7178.00,7.511295,25.02516,-0.000174,24.018374,-0.0077,1.389
7180.00,7.510829,25.02558,-0.000174,24.019010,-0.0077,1.389
7182.00,7.511069,25.02558,-0.000174,24.018312,-0.0077,1.390
7184.00,7.512500,25.02558,-0.000175,24.019039,-0.0077,1.389
7186.00,7.511636,25.02615,-0.000175,24.018638,-0.0077,1.390
7188.00,7.510261,25.02609,-0.000175,24.018553,-0.0077,1.390
7190.00,7.510264,25.02595,-0.000175,24.017763,-0.0077,1.389
7192.00,7.510619,25.02621,-0.000175,24.018687,-0.0077,1.389
7194.00,7.510286,25.02718,-0.000174,24.018865,-0.0077,1.389
7196.00,7.510218,25.02761,-0.000174,24.018428,-0.0078,1.389
7198.00,7.510032,25.02745,-0.000174,24.018379,-0.0077,1.389
7200.00,7.510020,25.02747,-0.000174,24.018597,-0.0077,1.389
7202.00,7.509794,25.02756,-0.000176,24.018314,-0.0077,1.389
@12,12.0000,24.0
7204.00,7.509895,25.02695,-0.000175,24.018151,-0.0078,1.389
7206.00,7.506222,25.02741,-0.000175,24.018675,-0.0077,1.390
7208.00,7.498326,25.02743,-0.000174,24.018437,-0.0077,1.389
7210.00,7.487413,25.02701,-0.000173,24.018972,-0.0077,1.388
7212.00,7.472144,25.02611,-0.000173,24.018196,-0.0077,1.388
7214.00,7.457162,25.02657,-0.000173,24.018580,-0.0077,1.388
7216.00,7.446628,25.02694,-0.000173,24.018473,-0.0078,1.390
7218.00,7.436845,25.02633,-0.000174,24.018791,-0.0077,1.390
7220.00,7.426815,25.02643,-0.000176,24.018541,-0.0077,1.390
7222.00,7.420136,25.02684,-0.000175,24.018535,-0.0077,1.390
7224.00,7.413479,25.02725,-0.000174,24.018115,-0.0077,1.390
7226.00,7.406490,25.02771,-0.000175,24.018928,-0.0077,1.390
7228.00,7.400488,25.02795,-0.000176,24.018606,-0.0077,1.390
7230.00,7.399893,25.02747,-0.000176,24.018169,-0.0077,1.391
7232.00,7.406626,25.02797,-0.000176,24.018267,-0.0077,1.392
7234.00,7.418786,25.02865,-0.000176,24.019139,-0.0077,1.392
7236.00,7.435626,25.02841,-0.000176,24.018390,-0.0077,1.391
7238.00,7.451361,25.02831,-0.000175,24.018102,-0.0077,1.391
7240.00,7.464838,25.02855,-0.000175,24.018457,-0.0078,1.390
7242.00,7.476931,25.02808,-0.000175,24.018638,-0.0077,1.390
7244.00,7.489327,25.02796,-0.000175,24.018787,-0.0077,1.390
7246.00,7.501310,25.02820,-0.000174,24.019159,-0.0077,1.390
7248.00,7.512932,25.02822,-0.000173,24.019095,-0.0077,1.389
7250.00,7.524467,25.02801,-0.000174,24.018845,-0.0078,1.389
7252.00,7.535013,25.02799,-0.000174,24.018686,-0.0078,1.389
7254.00,7.545235,25.02801,-0.000173,24.018695,-0.0077,1.390
7256.00,7.554559,25.02842,-0.000173,24.018305,-0.0078,1.389
7258.00,7.561885,25.02848,-0.000174,24.018285,-0.0078,1.390
7260.00,7.567756,25.02892,-0.000174,24.018861,-0.0077,1.390
7262.00,7.572174,25.02852,-0.000174,24.018162,-0.0077,1.390
7264.00,7.575973,25.02826,-0.000172,24.018354,-0.0077,1.390
7266.00,7.578912,25.02849,-0.000175,24.018595,-0.0077,1.390
7268.00,7.579839,25.02925,-0.000175,24.018479,-0.0077,1.389
7270.00,7.580148,25.02871,-0.000176,24.018745,-0.0077,1.390
7272.00,7.580634,25.02879,-0.000175,24.018722,-0.0078,1.390
7274.00,7.581070,25.02872,-0.000173,24.018193,-0.0077,1.390
7276.00,7.579985,25.02856,-0.000174,24.018086,-0.0077,1.390
7278.00,7.578984,25.02808,-0.000174,24.018702,-0.0077,1.389
7280.00,7.576961,25.02776,-0.000174,24.018522,-0.0078,1.389
7282.00,7.574888,25.02761,-0.000173,24.018651,-0.0078,1.389
7284.00,7.571884,25.02783,-0.000174,24.018281,-0.0077,1.389
7286.00,7.569131,25.02773,-0.000174,24.018707,-0.0078,1.390
7288.00,7.565646,25.02708,-0.000175,24.018473,-0.0077,1.390
7290.00,7.563497,25.02798,-0.000176,24.018183,-0.0077,1.390
7292.00,7.561344,25.02861,-0.000175,24.018599,-0.0077,1.390
7294.00,7.559574,25.02848,-0.000174,24.018303,-0.0078,1.389
7296.00,7.557755,25.02840,-0.000175,24.018522,-0.0078,1.390
7298.00,7.555461,25.02814,-0.000175,24.018499,-0.0077,1.390
7300.00,7.553323,25.02752,-0.000174,24.018281,-0.0077,1.389
7302.00,7.551538,25.02785,-0.000174,24.018281,-0.0077,1.389
7304.00,7.549281,25.02753,-0.000174,24.018332,-0.0078,1.389
7306.00,7.546507,25.02762,-0.000173,24.018330,-0.0078,1.390
7308.00,7.543868,25.02779,-0.000174,24.018415,-0.0078,1.390
7310.00,7.542392,25.02810,-0.000175,24.018278,-0.0077,1.390
7312.00,7.540100,25.02784,-0.000175,24.018809,-0.0077,1.389
7314.00,7.538374,25.02822,-0.000174,24.018580,-0.0078,1.389
7316.00,7.537611,25.02781,-0.000173,24.017636,-0.0077,1.389
7318.00,7.536508,25.02759,-0.000175,24.018004,-0.0077,1.390
7320.00,7.535472,25.02778,-0.000174,24.018787,-0.0077,1.390
7322.00,7.533507,25.02907,-0.000175,24.019195,-0.0077,1.390
7324.00,7.532746,25.02893,-0.000174,24.018617,-0.0077,1.390
7326.00,7.531883,25.02835,-0.000174,24.018508,-0.0077,1.389
7328.00,7.530083,25.02844,-0.000173,24.018798,-0.0077,1.390
7330.00,7.528191,25.02884,-0.000173,24.018073,-0.0077,1.390
7332.00,7.526685,25.02802,-0.000173,24.017988,-0.0077,1.390
7334.00,7.525938,25.02851,-0.000173,24.018811,-0.0077,1.389
7336.00,7.525712,25.02928,-0.000173,24.018381,-0.0077,1.390
7338.00,7.525379,25.02891,-0.000175,24.018631,-0.0077,1.390
7340.00,7.524727,25.02910,-0.000174,24.018943,-0.0077,1.390
7342.00,7.523668,25.02918,-0.000174,24.018825,-0.0077,1.390
7344.00,7.522626,25.02902,-0.000173,24.019329,-0.0077,1.389
7346.00,7.522559,25.02863,-0.000173,24.018869,-0.0078,1.389
7348.00,7.521871,25.02955,-0.000173,24.018696,-0.0077,1.390
7350.00,7.521488,25.02928,-0.000174,24.018183,-0.0077,1.390
7352.00,7.520975,25.02949,-0.000173,24.018716,-0.0077,1.390
7354.00,7.520333,25.02874,-0.000173,24.018515,-0.0077,1.390
7356.00,7.520331,25.02885,-0.000173,24.018524,-0.0078,1.389
7358.00,7.519424,25.02985,-0.000173,24.018876,-0.0077,1.390
7360.00,7.518021,25.02902,-0.000173,24.018783,-0.0078,1.390
7362.00,7.518107,25.02910,-0.000173,24.018327,-0.0077,1.391
7364.00,7.518646,25.02968,-0.000173,24.018948,-0.0077,1.390
7366.00,7.518451,25.02924,-0.000173,24.018461,-0.0077,1.389
7368.00,7.518136,25.02941,-0.000174,24.018809,-0.0077,1.390
7370.00,7.517567,25.03028,-0.000174,24.018310,-0.0078,1.389
7372.00,7.516588,25.02974,-0.000173,24.018154,-0.0078,1.390
7374.00,7.516448,25.02927,-0.000173,24.019083,-0.0078,1.390
7376.00,7.516138,25.02927,-0.000175,24.018437,-0.0078,1.390
7378.00,7.515525,25.02916,-0.000174,24.018870,-0.0078,1.390
7380.00,7.515565,25.02910,-0.000174,24.018851,-0.0077,1.390
7382.00,7.515208,25.02912,-0.000173,24.018606,-0.0077,1.390
7384.00,7.515017,25.02824,-0.000173,24.018611,-0.0078,1.390
7386.00,7.514969,25.02850,-0.000175,24.018829,-0.0077,1.391
7388.00,7.514634,25.02848,-0.000175,24.018158,-0.0077,1.390
7390.00,7.514780,25.02856,-0.000175,24.018086,-0.0077,1.390
7392.00,7.514465,25.02784,-0.000175,24.018604,-0.0077,1.390
7394.00,7.514240,25.02860,-0.000174,24.017861,-0.0077,1.390
7396.00,7.513691,25.02793,-0.000175,24.017964,-0.0077,1.390
7398.00,7.513193,25.02854,-0.000175,24.018602,-0.0077,1.390
7400.00,7.513619,25.02817,-0.000174,24.018124,-0.0077,1.390
7402.00,7.513780,25.02847,-0.000175,24.017433,-0.0078,1.390
7404.00,7.512815,25.02738,-0.000176,24.017701,-0.0077,1.390
7406.00,7.512842,25.02743,-0.000175,24.018183,-0.0077,1.390
7408.00,7.513011,25.02786,-0.000177,24.018164,-0.0077,1.390
7410.00,7.513446,25.02883,-0.000176,24.017799,-0.0077,1.390
7412.00,7.512669,25.02853,-0.000175,24.017930,-0.0077,1.390
7414.00,7.511875,25.02750,-0.000176,24.017835,-0.0078,1.390
7416.00,7.511577,25.02791,-0.000175,24.018142,-0.0077,1.390
7418.00,7.511326,25.02779,-0.000174,24.018191,-0.0078,1.390
7420.00,7.510347,25.02757,-0.000175,24.018254,-0.0077,1.390
7422.00,7.510526,25.02707,-0.000175,24.018009,-0.0077,1.390
7424.00,7.510437,25.02767,-0.000176,24.017951,-0.0077,1.391
7426.00,7.510926,25.02834,-0.000176,24.018084,-0.0077,1.390
7428.00,7.511377,25.02846,-0.000177,24.018519,-0.0077,1.391
7430.00,7.511100,25.02840,-0.000177,24.017388,-0.0077,1.390
7432.00,7.511547,25.02814,-0.000176,24.017640,-0.0077,1.390
7434.00,7.510444,25.02786,-0.000175,24.018421,-0.0078,1.390
7436.00,7.510002,25.02699,-0.000176,24.018089,-0.0078,1.391
7438.00,7.510378,25.02733,-0.000176,24.017877,-0.0078,1.390
7440.00,7.509975,25.02757,-0.000175,24.018769,-0.0078,1.390
7442.00,7.511192,25.02744,-0.000175,24.018008,-0.0078,1.390
7444.00,7.511434,25.02742,-0.000175,24.017462,-0.0078,1.390
7446.00,7.511153,25.02720,-0.000175,24.017968,-0.0077,1.391
7448.00,7.511038,25.02762,-0.000175,24.018290,-0.0077,1.391
7450.00,7.511405,25.02734,-0.000175,24.018530,-0.0078,1.391
7452.00,7.511296,25.02721,-0.000175,24.018423,-0.0077,1.390
7454.00,7.510568,25.02728,-0.000176,24.017977,-0.0078,1.390
7456.00,7.510509,25.02743,-0.000176,24.017625,-0.0078,1.390
7458.00,7.510494,25.02846,-0.000176,24.018243,-0.0077,1.391
7460.00,7.510541,25.02792,-0.000176,24.017774,-0.0077,1.390
7462.00,7.510039,25.02749,-0.000174,24.017886,-0.0078,1.389
7464.00,7.509856,25.02731,-0.000174,24.018234,-0.0078,1.391
7466.00,7.509799,25.02742,-0.000175,24.018435,-0.0077,1.391
7468.00,7.509801,25.02794,-0.000176,24.018330,-0.0077,1.390
7470.00,7.509959,25.02869,-0.000175,24.018080,-0.0077,1.390
7472.00,7.509446,25.02824,-0.000174,24.017971,-0.0077,1.390
7474.00,7.509666,25.02771,-0.000175,24.018191,-0.0077,1.391
7476.00,7.509010,25.02748,-0.000174,24.018040,-0.0078,1.390
7478.00,7.508587,25.02732,-0.000175,24.017645,-0.0078,1.390
7480.00,7.509018,25.02732,-0.000176,24.017852,-0.0077,1.390
7482.00,7.509675,25.02760,-0.000174,24.017763,-0.0077,1.391
7484.00,7.510165,25.02634,-0.000176,24.018002,-0.0077,1.390
7486.00,7.509650,25.02699,-0.000175,24.018260,-0.0077,1.390
7488.00,7.508814,25.02814,-0.000174,24.018441,-0.0077,1.390
7490.00,7.508624,25.02755,-0.000175,24.018557,-0.0077,1.390
7492.00,7.508576,25.02753,-0.000174,24.017641,-0.0078,1.390
7494.00,7.508859,25.02789,-0.000175,24.017611,-0.0078,1.390
7496.00,7.509005,25.02824,-0.000174,24.017708,-0.0077,1.390
7498.00,7.509675,25.02791,-0.000176,24.017467,-0.0078,1.391
7500.00,7.509580,25.02813,-0.000177,24.018805,-0.0077,1.390
7502.00,7.510174,25.02751,-0.000175,24.018067,-0.0078,1.390
7504.00,7.509710,25.02776,-0.000175,24.018309,-0.0077,1.390
7506.00,7.508906,25.02746,-0.000175,24.018267,-0.0077,1.389
7508.00,7.509138,25.02830,-0.000175,24.018011,-0.0078,1.391
7510.00,7.508998,25.02838,-0.000175,24.017351,-0.0078,1.389
7512.00,7.508999,25.02785,-0.000176,24.017939,-0.0077,1.390
7514.00,7.508379,25.02809,-0.000176,24.018370,-0.0077,1.390
7516.00,7.508307,25.02761,-0.000176,24.017772,-0.0077,1.390
7518.00,7.508840,25.02758,-0.000176,24.018254,-0.0078,1.391
7520.00,7.509472,25.02791,-0.000175,24.018706,-0.0078,1.391
7522.00,7.509228,25.02828,-0.000174,24.018222,-0.0078,1.390
7524.00,7.508793,25.02821,-0.000176,24.017921,-0.0077,1.390
7526.00,7.509084,25.02804,-0.000175,24.018104,-0.0077,1.390
7528.00,7.508558,25.02803,-0.000176,24.017509,-0.0078,1.390
7530.00,7.507352,25.02744,-0.000174,24.017810,-0.0077,1.390
7532.00,7.507099,25.02712,-0.000174,24.018216,-0.0078,1.390
7534.00,7.507493,25.02742,-0.000175,24.018660,-0.0077,1.391
7536.00,7.506938,25.02744,-0.000174,24.018372,-0.0077,1.391
7538.00,7.507176,25.02753,-0.000175,24.018154,-0.0078,1.390
7540.00,7.508469,25.02772,-0.000174,24.018461,-0.0078,1.390
7542.00,7.509572,25.02772,-0.000174,24.018397,-0.0077,1.390
7544.00,7.508749,25.02779,-0.000174,24.018236,-0.0078,1.390
7546.00,7.508087,25.02826,-0.000175,24.017690,-0.0077,1.390
7548.00,7.507202,25.02777,-0.000173,24.018495,-0.0077,1.390
7550.00,7.506721,25.02805,-0.000175,24.018783,-0.0077,1.390
7552.00,7.507312,25.02779,-0.000174,24.018278,-0.0078,1.390
7554.00,7.507953,25.02814,-0.000174,24.018316,-0.0077,1.390
7556.00,7.509318,25.02858,-0.000174,24.018426,-0.0077,1.390
7558.00,7.509053,25.02826,-0.000174,24.018205,-0.0078,1.390
7560.00,7.508941,25.02806,-0.000176,24.017980,-0.0077,1.390
7562.00,7.508899,25.02781,-0.000176,24.018116,-0.0077,1.390
7564.00,7.508564,25.02744,-0.000176,24.017997,-0.0077,1.391
7566.00,7.508467,25.02849,-0.000175,24.017730,-0.0077,1.390
7568.00,7.508824,25.02816,-0.000175,24.017783,-0.0078,1.390
7570.00,7.508410,25.02832,-0.000176,24.018345,-0.0078,1.390
7572.00,7.506963,25.02823,-0.000175,24.018113,-0.0078,1.390
7574.00,7.506845,25.02766,-0.000176,24.018261,-0.0077,1.391
7576.00,7.507660,25.02728,-0.000175,24.018281,-0.0078,1.390
7578.00,7.508212,25.02722,-0.000175,24.018686,-0.0077,1.390
7580.00,7.507682,25.02798,-0.000174,24.018823,-0.0078,1.390
7582.00,7.507430,25.02771,-0.000174,24.018336,-0.0078,1.390
7584.00,7.508440,25.02838,-0.000174,24.018008,-0.0077,1.391
7586.00,7.509066,25.02850,-0.000174,24.018120,-0.0077,1.391
7588.00,7.508327,25.02793,-0.000175,24.018417,-0.0078,1.390
7590.00,7.508034,25.02710,-0.000176,24.018363,-0.0077,1.390
7592.00,7.507505,25.02767,-0.000174,24.018847,-0.0077,1.390
7594.00,7.507314,25.02744,-0.000175,24.018582,-0.0078,1.390
7596.00,7.508177,25.02728,-0.000174,24.018191,-0.0078,1.389
7598.00,7.508544,25.02762,-0.000174,24.019005,-0.0078,1.390
7600.00,7.508102,25.02935,-0.000175,24.017984,-0.0078,1.390
7602.00,7.508015,25.02888,-0.000175,24.018557,-0.0078,1.390
7604.00,7.507682,25.02958,-0.000174,24.018076,-0.0077,1.391
7606.00,7.508295,25.02944,-0.000175,24.018441,-0.0078,1.391
7608.00,7.509142,25.02912,-0.000175,24.018405,-0.0077,1.390
7610.00,7.508618,25.02867,-0.000175,24.018439,-0.0077,1.391
7612.00,7.508328,25.02910,-0.000175,24.017712,-0.0077,1.390
7614.00,7.509048,25.02925,-0.000174,24.017964,-0.0077,1.390
7616.00,7.508411,25.02957,-0.000176,24.017921,-0.0077,1.390
7618.00,7.507371,25.02912,-0.000175,24.018294,-0.0078,1.391
7620.00,7.507382,25.02868,-0.000175,24.018287,-0.0077,1.391
7622.00,7.508174,25.02905,-0.000177,24.018693,-0.0077,1.391
7624.00,7.508467,25.02923,-0.000174,24.018782,-0.0077,1.390
7626.00,7.508136,25.02943,-0.000174,24.018368,-0.0077,1.390
7628.00,7.507664,25.02883,-0.000174,24.019282,-0.0077,1.390
7630.00,7.507188,25.02939,-0.000173,24.018256,-0.0078,1.390
7632.00,7.507416,25.02905,-0.000174,24.018171,-0.0078,1.391
7634.00,7.506937,25.02957,-0.000175,24.018227,-0.0078,1.391
7636.00,7.506398,25.02929,-0.000175,24.018066,-0.0077,1.391
7638.00,7.506743,25.02846,-0.000175,24.018622,-0.0078,1.391
7640.00,7.507110,25.02808,-0.000175,24.017973,-0.0077,1.391
7642.00,7.507314,25.02811,-0.000175,24.018954,-0.0077,1.390
7644.00,7.507450,25.02803,-0.000176,24.018867,-0.0077,1.391
7646.00,7.507931,25.02843,-0.000175,24.019240,-0.0077,1.390
7648.00,7.507265,25.02838,-0.000175,24.017663,-0.0077,1.391
7650.00,7.506965,25.02903,-0.000175,24.018526,-0.0077,1.390
7652.00,7.507002,25.02931,-0.000175,24.018104,-0.0078,1.391
7654.00,7.507171,25.02902,-0.000175,24.017939,-0.0078,1.391
7656.00,7.507859,25.02963,-0.000175,24.019170,-0.0077,1.391
7658.00,7.507949,25.02886,-0.000176,24.018754,-0.0077,1.391
7660.00,7.507932,25.02836,-0.000175,24.018087,-0.0078,1.390
7662.00,7.507235,25.02871,-0.000176,24.018142,-0.0078,1.390
7664.00,7.507101,25.02870,-0.000174,24.018377,-0.0077,1.391
7666.00,7.506982,25.02931,-0.000174,24.018872,-0.0077,1.391
7668.00,7.506219,25.02869,-0.000174,24.019190,-0.0078,1.390
7670.00,7.506865,25.02860,-0.000173,24.018590,-0.0077,1.391
7672.00,7.507992,25.02869,-0.000174,24.018238,-0.0077,1.390
7674.00,7.507761,25.02863,-0.000174,24.017640,-0.0077,1.390
7676.00,7.506954,25.02796,-0.000174,24.017466,-0.0077,1.391
7678.00,7.507329,25.02821,-0.000176,24.018153,-0.0077,1.391
7680.00,7.506459,25.02857,-0.000176,24.018334,-0.0078,1.391
7682.00,7.506721,25.02869,-0.000174,24.018562,-0.0077,1.390
7684.00,7.507163,25.02849,-0.000174,24.018615,-0.0078,1.391
7686.00,7.507264,25.02845,-0.000175,24.017991,-0.0078,1.390
7688.00,7.506942,25.02863,-0.000175,24.018071,-0.0078,1.391
7690.00,7.507099,25.02945,-0.000175,24.017930,-0.0078,1.390
7692.00,7.506471,25.02851,-0.000175,24.018214,-0.0077,1.390
7694.00,7.506711,25.02880,-0.000176,24.018183,-0.0077,1.390
7696.00,7.506884,25.02821,-0.000175,24.018187,-0.0078,1.390
7698.00,7.508027,25.02841,-0.000175,24.018086,-0.0078,1.390
7700.00,7.507518,25.02882,-0.000174,24.018124,-0.0078,1.391
7702.00,7.507267,25.02906,-0.000174,24.017948,-0.0078,1.390
7704.00,7.507057,25.02856,-0.000174,24.018624,-0.0078,1.391
7706.00,7.507565,25.02742,-0.000176,24.018551,-0.0077,1.391
7708.00,7.506856,25.02743,-0.000176,24.017991,-0.0077,1.391
7710.00,7.507676,25.02788,-0.000176,24.018689,-0.0078,1.390
7712.00,7.508781,25.02819,-0.000177,24.018129,-0.0078,1.391
7714.00,7.507998,25.02788,-0.000176,24.018111,-0.0077,1.390
7716.00,7.507272,25.02766,-0.000174,24.017725,-0.0077,1.391
7718.00,7.507610,25.02754,-0.000175,24.017908,-0.0077,1.390
7720.00,7.507739,25.02797,-0.000174,24.018406,-0.0078,1.391
7722.00,7.506823,25.02809,-0.000175,24.018704,-0.0078,1.391
7724.00,7.506829,25.02820,-0.000176,24.018704,-0.0078,1.391
7726.00,7.506397,25.02814,-0.000175,24.018241,-0.0077,1.391
7728.00,7.506013,25.02862,-0.000175,24.018173,-0.0077,1.391
7730.00,7.506797,25.02841,-0.000175,24.018294,-0.0077,1.391
7732.00,7.508170,25.02761,-0.000176,24.018200,-0.0077,1.391
7734.00,7.507785,25.02773,-0.000174,24.018406,-0.0077,1.390
7736.00,7.507611,25.02735,-0.000173,24.017850,-0.0077,1.390
7738.00,7.507836,25.02706,-0.000175,24.018608,-0.0077,1.390
7740.00,7.507905,25.02734,-0.000176,24.018350,-0.0078,1.390
7742.00,7.506912,25.02812,-0.000175,24.018292,-0.0077,1.391
7744.00,7.506296,25.02831,-0.000175,24.018124,-0.0077,1.391
7746.00,7.506462,25.02860,-0.000174,24.018357,-0.0077,1.391
7748.00,7.506780,25.02840,-0.000175,24.018049,-0.0078,1.391
7750.00,7.507403,25.02788,-0.000174,24.017977,-0.0077,1.390
7752.00,7.507203,25.02784,-0.000176,24.017928,-0.0078,1.391
7754.00,7.505984,25.02789,-0.000175,24.018301,-0.0077,1.391
7756.00,7.505790,25.02737,-0.000174,24.018147,-0.0077,1.390
7758.00,7.506269,25.02704,-0.000173,24.018439,-0.0077,1.390
7760.00,7.506228,25.02740,-0.000174,24.018947,-0.0077,1.390
7762.00,7.505555,25.02744,-0.000176,24.018394,-0.0077,1.391
7764.00,7.505229,25.02787,-0.000174,24.018738,-0.0077,1.391
7766.00,7.505024,25.02842,-0.000176,24.018149,-0.0077,1.391
7768.00,7.504936,25.02746,-0.000175,24.018749,-0.0078,1.391
7770.00,7.505950,25.02744,-0.000175,24.019086,-0.0077,1.390
7772.00,7.505991,25.02782,-0.000176,24.018501,-0.0078,1.391
7774.00,7.505086,25.02755,-0.000175,24.018919,-0.0078,1.390
7776.00,7.505609,25.02774,-0.000175,24.018700,-0.0078,1.390
7778.00,7.506060,25.02798,-0.000175,24.018022,-0.0078,1.391
7780.00,7.506525,25.02832,-0.000175,24.018194,-0.0078,1.391
7782.00,7.506625,25.02810,-0.000175,24.017948,-0.0078,1.391
7784.00,7.506552,25.02837,-0.000175,24.018341,-0.0078,1.391
7786.00,7.506355,25.02823,-0.000174,24.018076,-0.0077,1.390
7788.00,7.506039,25.02893,-0.000174,24.018475,-0.0078,1.390
7790.00,7.506109,25.02805,-0.000174,24.018800,-0.0078,1.391
7792.00,7.505305,25.02878,-0.000174,24.018684,-0.0078,1.390
7794.00,7.505885,25.02934,-0.000175,24.018370,-0.0078,1.391
7796.00,7.506162,25.02839,-0.000175,24.017875,-0.0077,1.390
7798.00,7.506250,25.02805,-0.000175,24.018762,-0.0078,1.391
7800.00,7.506222,25.02803,-0.000177,24.018396,-0.0077,1.392
7802.00,7.505260,25.02875,-0.000177,24.018310,-0.0077,1.392
@13,12.0000,24.0
7804.00,7.504921,25.02880,-0.000176,24.017679,-0.0077,1.391
7806.00,7.502266,25.02930,-0.000175,24.019026,-0.0078,1.391
7808.00,7.494745,25.02969,-0.000174,24.018655,-0.0078,1.390
7810.00,7.484083,25.02840,-0.000173,24.018178,-0.0078,1.389
7812.00,7.470391,25.02885,-0.000173,24.018653,-0.0077,1.389
7814.00,7.456090,25.02941,-0.000174,24.018162,-0.0078,1.390
7816.00,7.444795,25.02936,-0.000172,24.018497,-0.0078,1.391
7818.00,7.436005,25.02843,-0.000174,24.018510,-0.0078,1.391
7820.00,7.428111,25.02877,-0.000176,24.018183,-0.0078,1.392
7822.00,7.419779,25.03031,-0.000176,24.018107,-0.0077,1.392
7824.00,7.411953,25.02945,-0.000176,24.018898,-0.0078,1.392
7826.00,7.405395,25.02924,-0.000176,24.018725,-0.0077,1.392
7828.00,7.399333,25.02887,-0.000176,24.018156,-0.0077,1.392
7830.00,7.398130,25.02937,-0.000177,24.018060,-0.0077,1.392
7832.00,7.404491,25.02872,-0.000176,24.018314,-0.0077,1.392
7834.00,7.415841,25.02732,-0.000176,24.018153,-0.0077,1.393
7836.00,7.431978,25.02724,-0.000174,24.018381,-0.0077,1.392
7838.00,7.447352,25.02818,-0.000174,24.019117,-0.0077,1.392
7840.00,7.461050,25.02857,-0.000175,24.018488,-0.0077,1.391
7842.00,7.472815,25.02882,-0.000174,24.018256,-0.0078,1.392
7844.00,7.485185,25.02800,-0.000174,24.017837,-0.0078,1.391
7846.00,7.496548,25.02828,-0.000174,24.018274,-0.0078,1.391
7848.00,7.509045,25.02816,-0.000174,24.017979,-0.0078,1.391
7850.00,7.521585,25.02787,-0.000174,24.018406,-0.0078,1.391
7852.00,7.532660,25.02784,-0.000174,24.018361,-0.0078,1.391
7854.00,7.543084,25.02837,-0.000174,24.018662,-0.0078,1.391
7856.00,7.552335,25.02818,-0.000175,24.018064,-0.0078,1.391
7858.00,7.559077,25.02801,-0.000175,24.018136,-0.0078,1.391
7860.00,7.564354,25.02767,-0.000175,24.018071,-0.0078,1.390
7862.00,7.568874,25.02744,-0.000174,24.018142,-0.0078,1.391
7864.00,7.573439,25.02736,-0.000175,24.018379,-0.0078,1.391
7866.00,7.576205,25.02707,-0.000175,24.018419,-0.0078,1.391
7868.00,7.577888,25.02806,-0.000175,24.017926,-0.0077,1.391
7870.00,7.578753,25.02742,-0.000175,24.018343,-0.0078,1.390
7872.00,7.579505,25.02718,-0.000175,24.018042,-0.0078,1.391
7874.00,7.580423,25.02704,-0.000176,24.018312,-0.0078,1.391
7876.00,7.579140,25.02772,-0.000175,24.017982,-0.0078,1.391
7878.00,7.576898,25.02809,-0.000174,24.017614,-0.0078,1.390
7880.00,7.575508,25.02741,-0.000176,24.017944,-0.0078,1.390
7882.00,7.573691,25.02644,-0.000176,24.018232,-0.0078,1.391
7884.00,7.570382,25.02725,-0.000175,24.017841,-0.0078,1.391
7886.00,7.568437,25.02801,-0.000175,24.017986,-0.0078,1.391
7888.00,7.566517,25.02749,-0.000174,24.018138,-0.0078,1.391
7890.00,7.563782,25.02665,-0.000175,24.017524,-0.0077,1.391
7892.00,7.560706,25.02701,-0.000173,24.018180,-0.0078,1.391
7894.00,7.558566,25.02770,-0.000174,24.018109,-0.0078,1.391
7896.00,7.557500,25.02760,-0.000175,24.017672,-0.0078,1.390
7898.00,7.554876,25.02684,-0.000174,24.018176,-0.0078,1.390
7900.00,7.552048,25.02656,-0.000173,24.018657,-0.0078,1.390
7902.00,7.549425,25.02706,-0.000174,24.018089,-0.0077,1.391
7904.00,7.546942,25.02784,-0.000174,24.018793,-0.0078,1.391
7906.00,7.545273,25.02787,-0.000174,24.018000,-0.0078,1.391
7908.00,7.543629,25.02731,-0.000174,24.018673,-0.0078,1.390
7910.00,7.541063,25.02706,-0.000174,24.018127,-0.0078,1.391
7912.00,7.538896,25.02731,-0.000174,24.017638,-0.0078,1.390
7914.00,7.537081,25.02775,-0.000174,24.018202,-0.0078,1.390
7916.00,7.535393,25.02804,-0.000174,24.018289,-0.0078,1.391
7918.00,7.533221,25.02769,-0.000175,24.018590,-0.0078,1.391
7920.00,7.531937,25.02719,-0.000175,24.017843,-0.0078,1.391
7922.00,7.530122,25.02704,-0.000175,24.017210,-0.0078,1.391
7924.00,7.528528,25.02752,-0.000175,24.018017,-0.0078,1.391
7926.00,7.526965,25.02788,-0.000176,24.018160,-0.0078,1.390
7928.00,7.526204,25.02824,-0.000175,24.018283,-0.0078,1.391
7930.00,7.525027,25.02857,-0.000174,24.018736,-0.0078,1.391
7932.00,7.524773,25.02826,-0.000175,24.018100,-0.0078,1.391
7934.00,7.523591,25.02810,-0.000175,24.018238,-0.0078,1.390
7936.00,7.522653,25.02778,-0.000175,24.017790,-0.0078,1.390
7938.00,7.521974,25.02801,-0.000175,24.018042,-0.0078,1.391
7940.00,7.520206,25.02773,-0.000174,24.017966,-0.0078,1.390
7942.00,7.519857,25.02794,-0.000173,24.018251,-0.0078,1.390
7944.00,7.519332,25.02766,-0.000174,24.018093,-0.0077,1.391
7946.00,7.518277,25.02780,-0.000174,24.017656,-0.0077,1.391
7948.00,7.517665,25.02773,-0.000175,24.017980,-0.0078,1.391
7950.00,7.517326,25.02802,-0.000175,24.018475,-0.0078,1.391
7952.00,7.515750,25.02764,-0.000175,24.018591,-0.0078,1.391
7954.00,7.515936,25.02770,-0.000174,24.018258,-0.0078,1.390
7956.00,7.514882,25.02724,-0.000174,24.017712,-0.0077,1.390
7958.00,7.514327,25.02782,-0.000175,24.018145,-0.0077,1.391
7960.00,7.513798,25.02742,-0.000174,24.018122,-0.0078,1.391
7962.00,7.514018,25.02787,-0.000176,24.018309,-0.0078,1.391
7964.00,7.513798,25.02853,-0.000176,24.017941,-0.0078,1.390
7966.00,7.513432,25.02854,-0.000175,24.017505,-0.0077,1.390
7968.00,7.513431,25.02788,-0.000177,24.017576,-0.0078,1.391
7970.00,7.512827,25.02781,-0.000176,24.018695,-0.0078,1.391
7972.00,7.512405,25.02758,-0.000176,24.018682,-0.0077,1.391
7974.00,7.512906,25.02772,-0.000176,24.017999,-0.0078,1.391
7976.00,7.511829,25.02797,-0.000176,24.017959,-0.0078,1.391
7978.00,7.512420,25.02815,-0.000175,24.018227,-0.0078,1.390
7980.00,7.512372,25.02804,-0.000175,24.018095,-0.0078,1.391
7982.00,7.511869,25.02786,-0.000174,24.018687,-0.0078,1.391
7984.00,7.511475,25.02809,-0.000175,24.018066,-0.0077,1.391
7986.00,7.511489,25.02731,-0.000175,24.018963,-0.0077,1.391
7988.00,7.511129,25.02794,-0.000175,24.018443,-0.0078,1.390
7990.00,7.511162,25.02787,-0.000174,24.018452,-0.0078,1.390
7992.00,7.511568,25.02743,-0.000175,24.018200,-0.0078,1.390
7994.00,7.510700,25.02766,-0.000175,24.017772,-0.0078,1.391
7996.00,7.510213,25.02777,-0.000176,24.016831,-0.0078,1.391
7998.00,7.509951,25.02876,-0.000176,24.018033,-0.0077,1.391
8000.00,7.509412,25.02786,-0.000176,24.018338,-0.0078,1.391
8002.00,7.508690,25.02790,-0.000176,24.017944,-0.0078,1.391
8004.00,7.508764,25.02796,-0.000176,24.018501,-0.0077,1.391
8006.00,7.508823,25.02767,-0.000176,24.018840,-0.0077,1.391
8008.00,7.509182,25.02744,-0.000175,24.017886,-0.0078,1.390
8010.00,7.508596,25.02763,-0.000175,24.018301,-0.0078,1.391
8012.00,7.507708,25.02791,-0.000175,24.018178,-0.0078,1.391
8014.00,7.507966,25.02799,-0.000175,24.017890,-0.0077,1.391
8016.00,7.507943,25.02793,-0.000176,24.017698,-0.0078,1.390
8018.00,7.507116,25.02841,-0.000176,24.018131,-0.0077,1.390
8020.00,7.507889,25.02835,-0.000176,24.017536,-0.0078,1.391
8022.00,7.507902,25.02815,-0.000174,24.018580,-0.0078,1.391
8024.00,7.507145,25.02865,-0.000175,24.017959,-0.0078,1.391
8026.00,7.507038,25.02844,-0.000176,24.018455,-0.0077,1.390
8028.00,7.506771,25.02834,-0.000174,24.018695,-0.0078,1.390
8030.00,7.506405,25.02784,-0.000175,24.018531,-0.0077,1.390
8032.00,7.506544,25.02786,-0.000174,24.018637,-0.0077,1.390
8034.00,7.506799,25.02885,-0.000174,24.018860,-0.0077,1.391
8036.00,7.508039,25.02897,-0.000176,24.018343,-0.0078,1.390
8038.00,7.507907,25.02865,-0.000175,24.017892,-0.0078,1.390
8040.00,7.507167,25.02849,-0.000175,24.018566,-0.0077,1.391
8042.00,7.506955,25.02903,-0.000174,24.018164,-0.0077,1.390
8044.00,7.507851,25.02959,-0.000173,24.018437,-0.0077,1.390
8046.00,7.508439,25.02853,-0.000173,24.018363,-0.0077,1.390
8048.00,7.507782,25.02775,-0.000174,24.018178,-0.0078,1.391
8050.00,7.507539,25.02802,-0.000175,24.018860,-0.0077,1.391
8052.00,7.507362,25.02880,-0.000174,24.018405,-0.0077,1.391
8054.00,7.505905,25.02872,-0.000175,24.018214,-0.0078,1.390
8056.00,7.506000,25.02834,-0.000175,24.018470,-0.0077,1.390
8058.00,7.506748,25.02771,-0.000175,24.018564,-0.0077,1.390
8060.00,7.506733,25.02823,-0.000174,24.018615,-0.0078,1.390
8062.00,7.507014,25.02816,-0.000174,24.018189,-0.0077,1.390
8064.00,7.506640,25.02816,-0.000173,24.017942,-0.0077,1.390
8066.00,7.506182,25.02838,-0.000173,24.018169,-0.0078,1.390
8068.00,7.506031,25.02809,-0.000175,24.018807,-0.0077,1.391
8070.00,7.506154,25.02846,-0.000175,24.018270,-0.0077,1.390
8072.00,7.506111,25.02860,-0.000174,24.018869,-0.0077,1.390
8074.00,7.505824,25.02839,-0.000174,24.018939,-0.0077,1.390
8076.00,7.505463,25.02802,-0.000174,24.018564,-0.0077,1.391
8078.00,7.505088,25.02839,-0.000174,24.018648,-0.0077,1.391
8080.00,7.504649,25.02788,-0.000175,24.018512,-0.0077,1.391
8082.00,7.504562,25.02793,-0.000174,24.018055,-0.0077,1.390
8084.00,7.504584,25.02790,-0.000175,24.018591,-0.0078,1.391
8086.00,7.504344,25.02732,-0.000174,24.018158,-0.0077,1.391
8088.00,7.504372,25.02786,-0.000174,24.018553,-0.0077,1.390
8090.00,7.504392,25.02842,-0.000175,24.019059,-0.0077,1.390
8092.00,7.504789,25.02801,-0.000175,24.018711,-0.0078,1.391
8094.00,7.505221,25.02827,-0.000175,24.018441,-0.0077,1.391
8096.00,7.505512,25.02787,-0.000175,24.018189,-0.0078,1.391
8098.00,7.505162,25.02792,-0.000174,24.018664,-0.0077,1.390
8100.00,7.504940,25.02775,-0.000175,24.018773,-0.0077,1.391
8102.00,7.505101,25.02840,-0.000175,24.018461,-0.0077,1.391
8104.00,7.506073,25.02823,-0.000175,24.019117,-0.0077,1.390
8106.00,7.506666,25.02805,-0.000174,24.018223,-0.0077,1.390
8108.00,7.506396,25.02716,-0.000175,24.018115,-0.0077,1.390
8110.00,7.505886,25.02736,-0.000175,24.018236,-0.0077,1.391
8112.00,7.505465,25.02737,-0.000175,24.018454,-0.0077,1.390
8114.00,7.505522,25.02745,-0.000175,24.018590,-0.0077,1.390
8116.00,7.505504,25.02814,-0.000173,24.018180,-0.0077,1.391
8118.00,7.505211,25.02750,-0.000175,24.018577,-0.0077,1.390
8120.00,7.504788,25.02729,-0.000176,24.018758,-0.0078,1.390
8122.00,7.504469,25.02778,-0.000176,24.018522,-0.0077,1.390
8124.00,7.504746,25.02828,-0.000176,24.017513,-0.0078,1.390
8126.00,7.504644,25.02806,-0.000175,24.018363,-0.0078,1.390
8128.00,7.504497,25.02688,-0.000173,24.018430,-0.0078,1.390
8130.00,7.504893,25.02692,-0.000174,24.018640,-0.0077,1.390
8132.00,7.504731,25.02802,-0.000176,24.018470,-0.0077,1.391
8134.00,7.504605,25.02865,-0.000175,24.018939,-0.0077,1.390
8136.00,7.504711,25.02829,-0.000174,24.018263,-0.0077,1.390
8138.00,7.504904,25.02892,-0.000174,24.019008,-0.0077,1.391
8140.00,7.504797,25.02928,-0.000174,24.018278,-0.0077,1.390
8142.00,7.504585,25.02905,-0.000174,24.018205,-0.0077,1.390
8144.00,7.505400,25.02987,-0.000174,24.017921,-0.0078,1.391
8146.00,7.505724,25.02970,-0.000175,24.017897,-0.0078,1.390
8148.00,7.505564,25.03030,-0.000174,24.018716,-0.0077,1.391
8150.00,7.505338,25.02940,-0.000175,24.018620,-0.0078,1.391
8152.00,7.504825,25.02972,-0.000175,24.019095,-0.0078,1.391
8154.00,7.504859,25.02946,-0.000174,24.018682,-0.0077,1.390
8156.00,7.505108,25.02907,-0.000175,24.018037,-0.0077,1.390
8158.00,7.506466,25.02880,-0.000174,24.018381,-0.0078,1.391
8160.00,7.506289,25.02917,-0.000175,24.018590,-0.0078,1.391
8162.00,7.505507,25.03007,-0.000174,24.018274,-0.0078,1.390
8164.00,7.504784,25.02843,-0.000175,24.018454,-0.0078,1.390
8166.00,7.504331,25.02846,-0.000174,24.018622,-0.0077,1.390
8168.00,7.504311,25.02928,-0.000174,24.019139,-0.0077,1.390
8170.00,7.505206,25.02872,-0.000175,24.018484,-0.0077,1.391
8172.00,7.505888,25.02889,-0.000173,24.019146,-0.0077,1.391
8174.00,7.505266,25.02936,-0.000175,24.018872,-0.0077,1.391
8176.00,7.504877,25.02861,-0.000176,24.017922,-0.0078,1.391
8178.00,7.504319,25.02831,-0.000176,24.019034,-0.0078,1.391
8180.00,7.505009,25.02836,-0.000174,24.018604,-0.0077,1.391
8182.00,7.505858,25.02945,-0.000175,24.017868,-0.0077,1.390
8184.00,7.506513,25.02872,-0.000174,24.018584,-0.0077,1.391
8186.00,7.506806,25.02879,-0.000175,24.018332,-0.0078,1.391
8188.00,7.505551,25.02853,-0.000174,24.018169,-0.0077,1.390
8190.00,7.504895,25.02890,-0.000174,24.018686,-0.0077,1.390
8192.00,7.505280,25.02858,-0.000174,24.018653,-0.0077,1.391
8194.00,7.505759,25.02884,-0.000174,24.018022,-0.0078,1.390
8196.00,7.505864,25.02873,-0.000175,24.018017,-0.0077,1.390
8198.00,7.505741,25.02907,-0.000176,24.018374,-0.0077,1.391
8200.00,7.505236,25.02878,-0.000174,24.018658,-0.0078,1.390
8202.00,7.505832,25.02939,-0.000174,24.018443,-0.0077,1.390
8204.00,7.506545,25.02849,-0.000174,24.018657,-0.0077,1.391
8206.00,7.504882,25.02812,-0.000175,24.018863,-0.0078,1.391
8208.00,7.504587,25.02827,-0.000176,24.018046,-0.0077,1.391
8210.00,7.504249,25.02847,-0.000175,24.018470,-0.0077,1.390
8212.00,7.504415,25.02903,-0.000175,24.017828,-0.0077,1.390
8214.00,7.504842,25.02959,-0.000174,24.018782,-0.0077,1.390
8216.00,7.504848,25.02914,-0.000175,24.018680,-0.0077,1.390
8218.00,7.505072,25.02896,-0.000172,24.018673,-0.0077,1.390
8220.00,7.505103,25.02858,-0.000174,24.018617,-0.0077,1.390
8222.00,7.505178,25.02850,-0.000175,24.018551,-0.0077,1.390
8224.00,7.504172,25.02862,-0.000174,24.018124,-0.0078,1.391
8226.00,7.503774,25.02821,-0.000174,24.018334,-0.0077,1.391
8228.00,7.504940,25.02838,-0.000175,24.019126,-0.0077,1.391
8230.00,7.505087,25.02903,-0.000176,24.018386,-0.0077,1.391
8232.00,7.503918,25.02877,-0.000174,24.018305,-0.0077,1.390
8234.00,7.504650,25.02850,-0.000174,24.018785,-0.0077,1.390
8236.00,7.505389,25.02920,-0.000175,24.018405,-0.0077,1.390
8238.00,7.505198,25.02859,-0.000175,24.018102,-0.0077,1.391
8240.00,7.505073,25.02809,-0.000174,24.018483,-0.0077,1.391
8242.00,7.505418,25.02861,-0.000174,24.018290,-0.0077,1.391
8244.00,7.505585,25.02828,-0.000173,24.018238,-0.0078,1.390
8246.00,7.505929,25.02809,-0.000174,24.018918,-0.0077,1.390
8248.00,7.505915,25.02879,-0.000176,24.018495,-0.0077,1.390
8250.00,7.505827,25.02863,-0.000176,24.018658,-0.0078,1.390
8252.00,7.505779,25.02908,-0.000176,24.018425,-0.0078,1.390
8254.00,7.505442,25.02860,-0.000174,24.018673,-0.0077,1.391
8256.00,7.505035,25.02870,-0.000176,24.018009,-0.0078,1.391
8258.00,7.505582,25.02875,-0.000175,24.018374,-0.0078,1.390
8260.00,7.505091,25.02867,-0.000175,24.018776,-0.0078,1.391
8262.00,7.504936,25.02800,-0.000174,24.018089,-0.0077,1.390
8264.00,7.504826,25.02776,-0.000174,24.018979,-0.0077,1.390
8266.00,7.505441,25.02775,-0.000175,24.018305,-0.0078,1.391
8268.00,7.505811,25.02791,-0.000175,24.018733,-0.0078,1.391
8270.00,7.505352,25.02818,-0.000176,24.018171,-0.0078,1.390
8272.00,7.504830,25.02750,-0.000175,24.017592,-0.0078,1.390
8274.00,7.504753,25.02817,-0.000174,24.018240,-0.0077,1.390
8276.00,7.504885,25.02857,-0.000174,24.018551,-0.0078,1.390
8278.00,7.504778,25.02841,-0.000175,24.018278,-0.0077,1.391
8280.00,7.504409,25.02758,-0.000175,24.018352,-0.0078,1.390
8282.00,7.503589,25.02769,-0.000176,24.018200,-0.0077,1.391
8284.00,7.503783,25.02855,-0.000175,24.017957,-0.0078,1.390
8286.00,7.505292,25.02816,-0.000174,24.018017,-0.0078,1.391
8288.00,7.505467,25.02775,-0.000175,24.018361,-0.0078,1.391
8290.00,7.505034,25.02845,-0.000175,24.018238,-0.0077,1.391
8292.00,7.504764,25.02846,-0.000175,24.017670,-0.0077,1.391
8294.00,7.504344,25.02838,-0.000175,24.018921,-0.0077,1.391
8296.00,7.503899,25.02842,-0.000175,24.018381,-0.0077,1.391
8298.00,7.504707,25.02787,-0.000175,24.018173,-0.0078,1.391
8300.00,7.504477,25.02822,-0.000176,24.018316,-0.0078,1.391
8302.00,7.504287,25.02858,-0.000175,24.018599,-0.0077,1.391
8304.00,7.503297,25.02828,-0.000174,24.018903,-0.0077,1.391
8306.00,7.502896,25.02855,-0.000173,24.018105,-0.0078,1.391
8308.00,7.503240,25.02920,-0.000172,24.018722,-0.0077,1.390
8310.00,7.503649,25.02802,-0.000174,24.018298,-0.0078,1.390
8312.00,7.504167,25.02771,-0.000174,24.018245,-0.0078,1.391
8314.00,7.504539,25.02746,-0.000175,24.018216,-0.0077,1.391
8316.00,7.504182,25.02802,-0.000174,24.018502,-0.0077,1.391
8318.00,7.504248,25.02841,-0.000175,24.018600,-0.0077,1.390
8320.00,7.504460,25.02895,-0.000174,24.018586,-0.0077,1.390
8322.00,7.504265,25.02923,-0.000174,24.017814,-0.0078,1.391
8324.00,7.504546,25.02925,-0.000173,24.018376,-0.0077,1.391
8326.00,7.504046,25.02936,-0.000173,24.018457,-0.0077,1.391
8328.00,7.504018,25.02964,-0.000174,24.018118,-0.0078,1.390
8330.00,7.504097,25.03039,-0.000175,24.018410,-0.0078,1.390
8332.00,7.504309,25.02950,-0.000175,24.018521,-0.0078,1.391
8334.00,7.504071,25.02921,-0.000174,24.017819,-0.0078,1.391
8336.00,7.504672,25.03009,-0.000175,24.017805,-0.0078,1.390
8338.00,7.504941,25.02976,-0.000174,24.018983,-0.0077,1.391
8340.00,7.503865,25.02963,-0.000175,24.018332,-0.0077,1.390
8342.00,7.503200,25.02941,-0.000175,24.018350,-0.0077,1.390
8344.00,7.502967,25.02976,-0.000175,24.018361,-0.0077,1.390
8346.00,7.503797,25.02954,-0.000174,24.018945,-0.0077,1.391
8348.00,7.503809,25.02850,-0.000175,24.018687,-0.0077,1.391
8350.00,7.502866,25.02861,-0.000175,24.018477,-0.0078,1.391
8352.00,7.502722,25.02891,-0.000174,24.018098,-0.0078,1.390
8354.00,7.503462,25.02883,-0.000174,24.018484,-0.0078,1.390
8356.00,7.503799,25.02917,-0.000175,24.018285,-0.0077,1.391
8358.00,7.503372,25.02933,-0.000174,24.018698,-0.0077,1.390
8360.00,7.503292,25.02918,-0.000174,24.017803,-0.0077,1.391
8362.00,7.503177,25.02944,-0.000174,24.018189,-0.0078,1.391
8364.00,7.502720,25.02929,-0.000175,24.018861,-0.0078,1.391
8366.00,7.502935,25.02966,-0.000174,24.018454,-0.0078,1.391
8368.00,7.503517,25.02910,-0.000173,24.018185,-0.0077,1.390
8370.00,7.504602,25.02899,-0.000174,24.018889,-0.0077,1.390
8372.00,7.503968,25.02883,-0.000175,24.018590,-0.0078,1.390
8374.00,7.504207,25.02963,-0.000174,24.018744,-0.0078,1.391
8376.00,7.504690,25.02994,-0.000175,24.018372,-0.0078,1.391
8378.00,7.504056,25.02883,-0.000175,24.017487,-0.0078,1.391
8380.00,7.503240,25.02876,-0.000176,24.018350,-0.0077,1.390
8382.00,7.502807,25.02957,-0.000176,24.018635,-0.0078,1.391
8384.00,7.502521,25.02986,-0.000174,24.017928,-0.0077,1.390
8386.00,7.503258,25.02947,-0.000174,24.018174,-0.0077,1.390
8388.00,7.503706,25.02935,-0.000175,24.018667,-0.0077,1.391
8390.00,7.504291,25.02977,-0.000175,24.018590,-0.0078,1.390
8392.00,7.504276,25.02877,-0.000175,24.018149,-0.0078,1.391
8394.00,7.504809,25.02856,-0.000175,24.018996,-0.0077,1.391
8396.00,7.504139,25.03002,-0.000176,24.017924,-0.0077,1.391
8398.00,7.503837,25.03024,-0.000176,24.018240,-0.0078,1.391
8400.00,7.504213,25.02967,-0.000176,24.017850,-0.0078,1.391
8402.00,7.504119,25.03032,-0.000174,24.018812,-0.0078,1.391
@14,12.0000,24.0
8404.00,7.503910,25.03052,-0.000174,24.018820,-0.0078,1.391
8406.00,7.501462,25.02963,-0.000176,24.018633,-0.0078,1.391
8408.00,7.493820,25.03034,-0.000174,24.018269,-0.0078,1.390
8410.00,7.482970,25.03076,-0.000173,24.018205,-0.0078,1.389
8412.00,7.469008,25.03026,-0.000173,24.018278,-0.0078,1.389
8414.00,7.455229,25.03081,-0.000173,24.018372,-0.0078,1.389
8416.00,7.444091,25.03000,-0.000174,24.018463,-0.0078,1.391
8418.00,7.435359,25.02983,-0.000175,24.017803,-0.0077,1.392
8420.00,7.427184,25.02968,-0.000175,24.018232,-0.0077,1.392
8422.00,7.418636,25.02967,-0.000176,24.018658,-0.0077,1.392
8424.00,7.410505,25.02954,-0.000174,24.017585,-0.0078,1.391
8426.00,7.403986,25.02902,-0.000175,24.018537,-0.0078,1.392
8428.00,7.399927,25.02907,-0.000175,24.018267,-0.0077,1.392
8430.00,7.398054,25.02922,-0.000176,24.018454,-0.0078,1.392
8432.00,7.403247,25.02877,-0.000176,24.018185,-0.0078,1.392
8434.00,7.415932,25.02841,-0.000177,24.017951,-0.0077,1.393
8436.00,7.432858,25.02861,-0.000178,24.017699,-0.0077,1.393
8438.00,7.449732,25.02846,-0.000176,24.018285,-0.0078,1.392
8440.00,7.463582,25.02841,-0.000176,24.018240,-0.0078,1.392
8442.00,7.474759,25.02854,-0.000175,24.018281,-0.0078,1.391
8444.00,7.486678,25.02891,-0.000175,24.018468,-0.0078,1.391
8446.00,7.498611,25.02903,-0.000174,24.018236,-0.0078,1.391
8448.00,7.509122,25.02885,-0.000174,24.017339,-0.0077,1.391
8450.00,7.520628,25.02825,-0.000173,24.017694,-0.0078,1.390
8452.00,7.532285,25.02922,-0.000174,24.018149,-0.0078,1.391
8454.00,7.542897,25.02962,-0.000174,24.018696,-0.0077,1.391
8456.00,7.551580,25.03026,-0.000174,24.018211,-0.0077,1.391
8458.00,7.559014,25.03042,-0.000173,24.018278,-0.0077,1.391
8460.00,7.564571,25.03019,-0.000175,24.018260,-0.0077,1.392
8462.00,7.568831,25.03089,-0.000175,24.017939,-0.0077,1.391
8464.00,7.572350,25.03058,-0.000174,24.018504,-0.0077,1.390
8466.00,7.575486,25.03064,-0.000173,24.018443,-0.0078,1.390
8468.00,7.577668,25.03118,-0.000174,24.017739,-0.0077,1.391
8470.00,7.578683,25.03052,-0.000174,24.018171,-0.0078,1.391
8472.00,7.579290,25.03037,-0.000173,24.018566,-0.0077,1.390
8474.00,7.578580,25.03049,-0.000175,24.018332,-0.0078,1.391
8476.00,7.577858,25.02991,-0.000176,24.018515,-0.0078,1.391
8478.00,7.577019,25.03000,-0.000175,24.018466,-0.0077,1.390
8480.00,7.574020,25.03012,-0.000174,24.017435,-0.0077,1.390
8482.00,7.571206,25.02952,-0.000175,24.017462,-0.0077,1.391
8484.00,7.568580,25.02997,-0.000174,24.018309,-0.0078,1.391
8486.00,7.565484,25.02983,-0.000174,24.018537,-0.0077,1.391
8488.00,7.563438,25.02941,-0.000174,24.018640,-0.0077,1.391
8490.00,7.560645,25.02897,-0.000175,24.018339,-0.0077,1.391
8492.00,7.557079,25.02884,-0.000175,24.018144,-0.0077,1.391
8494.00,7.554390,25.02868,-0.000174,24.018140,-0.0078,1.391
8496.00,7.551597,25.02844,-0.000174,24.018024,-0.0078,1.391
8498.00,7.550541,25.02853,-0.000174,24.017944,-0.0077,1.391
8500.00,7.548177,25.02839,-0.000175,24.018299,-0.0077,1.391
8502.00,7.546592,25.02946,-0.000174,24.018066,-0.0077,1.390
8504.00,7.545179,25.03002,-0.000175,24.018222,-0.0077,1.391
8506.00,7.543104,25.02957,-0.000176,24.018628,-0.0077,1.392
8508.00,7.541077,25.02960,-0.000175,24.018434,-0.0077,1.391
8510.00,7.537847,25.02837,-0.000174,24.018622,-0.0078,1.390
8512.00,7.536158,25.02950,-0.000174,24.018396,-0.0078,1.391
8514.00,7.535017,25.02966,-0.000174,24.018591,-0.0078,1.391
8516.00,7.534323,25.03014,-0.000174,24.018736,-0.0077,1.391
8518.00,7.533727,25.03015,-0.000174,24.018673,-0.0077,1.391
8520.00,7.532793,25.02945,-0.000174,24.018899,-0.0078,1.391
8522.00,7.531112,25.03011,-0.000174,24.018307,-0.0078,1.391
8524.00,7.528928,25.02994,-0.000174,24.018368,-0.0078,1.391
8526.00,7.528348,25.02997,-0.000174,24.018890,-0.0077,1.390
8528.00,7.527390,25.02987,-0.000173,24.019043,-0.0077,1.391
8530.00,7.526865,25.02951,-0.000173,24.018423,-0.0077,1.391
8532.00,7.526192,25.03047,-0.000174,24.018463,-0.0077,1.392
8534.00,7.525698,25.03064,-0.000174,24.017913,-0.0077,1.391
8536.00,7.524738,25.03024,-0.000174,24.017364,-0.0078,1.390
8538.00,7.523672,25.03163,-0.000174,24.018608,-0.0077,1.392
8540.00,7.521462,25.03109,-0.000175,24.018662,-0.0078,1.391
8542.00,7.520565,25.03104,-0.000174,24.017591,-0.0077,1.391
8544.00,7.520622,25.03110,-0.000174,24.017380,-0.0078,1.391
8546.00,7.519725,25.03102,-0.000174,24.018463,-0.0077,1.391
8548.00,7.519692,25.03137,-0.000174,24.018450,-0.0078,1.391
8550.00,7.519292,25.03077,-0.000174,24.018251,-0.0077,1.391
8552.00,7.517982,25.03089,-0.000175,24.018620,-0.0077,1.392
8554.00,7.516315,25.03161,-0.000174,24.018561,-0.0078,1.392
8556.00,7.516295,25.03152,-0.000173,24.018272,-0.0077,1.390
8558.00,7.515958,25.03138,-0.000173,24.018131,-0.0077,1.391
8560.00,7.515176,25.03056,-0.000173,24.018180,-0.0077,1.391
8562.00,7.514057,25.02953,-0.000176,24.018227,-0.0077,1.391
8564.00,7.514253,25.03022,-0.000175,24.018689,-0.0078,1.391
8566.00,7.513826,25.02984,-0.000174,24.018051,-0.0077,1.390
8568.00,7.512325,25.02866,-0.000174,24.018716,-0.0077,1.391
8570.00,7.512184,25.02913,-0.000176,24.018270,-0.0078,1.391
8572.00,7.512069,25.02907,-0.000176,24.018602,-0.0078,1.391
8574.00,7.511569,25.02916,-0.000174,24.018463,-0.0078,1.391
8576.00,7.511216,25.02937,-0.000176,24.018301,-0.0077,1.391
8578.00,7.511452,25.02970,-0.000176,24.018095,-0.0077,1.391
8580.00,7.511057,25.02948,-0.000176,24.018669,-0.0077,1.392
8582.00,7.511377,25.02930,-0.000177,24.018183,-0.0077,1.391
8584.00,7.510760,25.02953,-0.000175,24.018653,-0.0078,1.391
8586.00,7.509905,25.02946,-0.000175,24.018638,-0.0077,1.391
8588.00,7.509467,25.02952,-0.000175,24.018140,-0.0077,1.390
8590.00,7.509533,25.02964,-0.000174,24.018365,-0.0078,1.390
8592.00,7.508438,25.02970,-0.000174,24.018499,-0.0077,1.391
8594.00,7.508377,25.02930,-0.000174,24.018183,-0.0078,1.391
8596.00,7.508273,25.02906,-0.000175,24.018352,-0.0077,1.391
8598.00,7.508452,25.02938,-0.000175,24.018203,-0.0078,1.390
8600.00,7.508729,25.03004,-0.000174,24.018720,-0.0077,1.391
8602.00,7.509112,25.03022,-0.000174,24.018421,-0.0077,1.391
8604.00,7.508786,25.03068,-0.000174,24.017971,-0.0077,1.391
8606.00,7.508391,25.03036,-0.000175,24.018713,-0.0077,1.391
8608.00,7.508178,25.03009,-0.000175,24.018033,-0.0077,1.391
8610.00,7.508271,25.02932,-0.000175,24.018486,-0.0078,1.391
8612.00,7.507219,25.02980,-0.000175,24.018869,-0.0078,1.391
8614.00,7.507151,25.03040,-0.000175,24.018831,-0.0078,1.391
8616.00,7.507080,25.03018,-0.000175,24.018062,-0.0077,1.391
8618.00,7.505660,25.02926,-0.000175,24.019046,-0.0077,1.391
8620.00,7.505577,25.02877,-0.000174,24.017988,-0.0077,1.391
8622.00,7.505173,25.02895,-0.000175,24.018046,-0.0078,1.392
8624.00,7.505671,25.02919,-0.000175,24.018154,-0.0078,1.391
8626.00,7.505956,25.02956,-0.000175,24.018590,-0.0078,1.391
8628.00,7.505854,25.02966,-0.000175,24.018281,-0.0077,1.390
8630.00,7.505805,25.03008,-0.000174,24.019529,-0.0077,1.391
8632.00,7.505625,25.03052,-0.000175,24.018787,-0.0077,1.392
8634.00,7.505579,25.03023,-0.000175,24.018325,-0.0077,1.391
8636.00,7.505287,25.02952,-0.000174,24.018100,-0.0078,1.391
8638.00,7.505184,25.02967,-0.000174,24.017768,-0.0078,1.391
8640.00,7.505282,25.02935,-0.000174,24.018047,-0.0078,1.391
8642.00,7.505022,25.02952,-0.000175,24.018553,-0.0078,1.391
8644.00,7.504630,25.02982,-0.000175,24.018749,-0.0077,1.391
8646.00,7.505156,25.02902,-0.000175,24.018229,-0.0078,1.392
8648.00,7.505578,25.02937,-0.000175,24.018330,-0.0078,1.391
8650.00,7.505298,25.02897,-0.000175,24.018338,-0.0077,1.391
8652.00,7.504799,25.03003,-0.000175,24.018368,-0.0077,1.391
8654.00,7.504474,25.03031,-0.000174,24.018189,-0.0077,1.390
8656.00,7.503988,25.03048,-0.000174,24.017841,-0.0077,1.391
8658.00,7.503900,25.03042,-0.000175,24.018602,-0.0077,1.391
8660.00,7.504281,25.03046,-0.000175,24.018631,-0.0077,1.391
8662.00,7.504595,25.02962,-0.000174,24.018778,-0.0077,1.391
8664.00,7.504747,25.02882,-0.000175,24.018736,-0.0077,1.391
8666.00,7.505016,25.02928,-0.000176,24.018093,-0.0077,1.392
8668.00,7.504992,25.02995,-0.000175,24.017964,-0.0077,1.392
8670.00,7.504508,25.02932,-0.000174,24.018336,-0.0077,1.391
8672.00,7.504317,25.02889,-0.000175,24.018207,-0.0077,1.391
8674.00,7.504150,25.02898,-0.000173,24.017988,-0.0077,1.391
8676.00,7.503398,25.02890,-0.000174,24.018537,-0.0077,1.391
8678.00,7.503492,25.02950,-0.000173,24.018537,-0.0077,1.391
8680.00,7.503284,25.02955,-0.000174,24.018328,-0.0077,1.391
8682.00,7.503931,25.02932,-0.000174,24.018867,-0.0078,1.391
8684.00,7.504091,25.02918,-0.000175,24.018299,-0.0077,1.391
8686.00,7.504470,25.02875,-0.000174,24.018332,-0.0077,1.391
8688.00,7.503782,25.02969,-0.000174,24.017388,-0.0077,1.391
8690.00,7.503890,25.02914,-0.000175,24.017754,-0.0077,1.391
8692.00,7.503989,25.02849,-0.000174,24.017890,-0.0078,1.391
8694.00,7.503707,25.02968,-0.000175,24.018660,-0.0078,1.391
8696.00,7.503512,25.02936,-0.000174,24.018185,-0.0078,1.390
8698.00,7.503294,25.02975,-0.000175,24.017792,-0.0078,1.391
8700.00,7.504123,25.02883,-0.000175,24.018823,-0.0078,1.392
8702.00,7.504181,25.03026,-0.000175,24.018312,-0.0078,1.391
8704.00,7.503835,25.03061,-0.000175,24.017583,-0.0078,1.391
8706.00,7.503332,25.02963,-0.000175,24.018600,-0.0077,1.390
8708.00,7.503366,25.02997,-0.000174,24.018035,-0.0077,1.391
8710.00,7.503053,25.03058,-0.000174,24.018486,-0.0078,1.391
8712.00,7.503487,25.03031,-0.000174,24.018183,-0.0077,1.391
8714.00,7.503061,25.03066,-0.000174,24.018051,-0.0078,1.391
8716.00,7.503107,25.03014,-0.000175,24.018084,-0.0078,1.391
8718.00,7.503312,25.03001,-0.000175,24.018561,-0.0077,1.391
8720.00,7.503266,25.02920,-0.000173,24.018484,-0.0077,1.391
8722.00,7.502940,25.02887,-0.000175,24.018735,-0.0078,1.391
8724.00,7.503327,25.02937,-0.000175,24.018307,-0.0078,1.391
8726.00,7.504272,25.02964,-0.000174,24.018943,-0.0078,1.391
8728.00,7.503856,25.02951,-0.000174,24.018680,-0.0078,1.391
8730.00,7.503555,25.02931,-0.000174,24.018526,-0.0077,1.391
8732.00,7.503109,25.02938,-0.000174,24.018606,-0.0077,1.391
8734.00,7.502489,25.02995,-0.000174,24.017999,-0.0078,1.390
8736.00,7.502508,25.02949,-0.000175,24.017973,-0.0077,1.391
8738.00,7.503201,25.02932,-0.000174,24.018499,-0.0078,1.391
8740.00,7.502876,25.02935,-0.000174,24.018448,-0.0078,1.390
8742.00,7.502934,25.03052,-0.000175,24.018164,-0.0078,1.391
8744.00,7.502408,25.02995,-0.000176,24.017993,-0.0077,1.391
8746.00,7.502764,25.02923,-0.000175,24.018796,-0.0077,1.391
8748.00,7.502739,25.02914,-0.000174,24.018809,-0.0077,1.391
8750.00,7.502414,25.02891,-0.000175,24.018472,-0.0077,1.391
8752.00,7.502995,25.02910,-0.000174,24.019077,-0.0078,1.391
8754.00,7.502197,25.02939,-0.000174,24.018860,-0.0077,1.391
8756.00,7.501911,25.02859,-0.000175,24.019048,-0.0078,1.391
8758.00,7.502427,25.02806,-0.000175,24.019267,-0.0078,1.391
8760.00,7.502284,25.02832,-0.000175,24.018381,-0.0077,1.391
8762.00,7.502255,25.02954,-0.000174,24.018742,-0.0078,1.391
8764.00,7.501480,25.02869,-0.000174,24.018211,-0.0078,1.390
8766.00,7.500134,25.02924,-0.000174,24.018508,-0.0077,1.391
8768.00,7.500540,25.02895,-0.000174,24.017815,-0.0078,1.391
8770.00,7.501281,25.02961,-0.000175,24.018276,-0.0077,1.391
8772.00,7.502264,25.03025,-0.000175,24.018965,-0.0077,1.391
8774.00,7.501468,25.02919,-0.000174,24.019021,-0.0077,1.391
8776.00,7.501423,25.02862,-0.000174,24.018852,-0.0077,1.390
8778.00,7.501955,25.02958,-0.000175,24.018053,-0.0078,1.391
8780.00,7.502544,25.02928,-0.000175,24.018187,-0.0078,1.391
8782.00,7.502278,25.02915,-0.000174,24.018298,-0.0077,1.392
8784.00,7.501695,25.02934,-0.000175,24.018452,-0.0077,1.391
8786.00,7.501533,25.02956,-0.000175,24.018443,-0.0077,1.391
8788.00,7.501184,25.02959,-0.000174,24.018434,-0.0077,1.391
8790.00,7.501256,25.02933,-0.000174,24.018198,-0.0077,1.391
8792.00,7.501502,25.02926,-0.000175,24.018653,-0.0077,1.391
8794.00,7.501647,25.02974,-0.000174,24.018524,-0.0077,1.392
8796.00,7.501408,25.02927,-0.000174,24.018495,-0.0077,1.391
8798.00,7.501855,25.02859,-0.000174,24.019035,-0.0077,1.390
8800.00,7.502480,25.02802,-0.000174,24.018336,-0.0078,1.391
8802.00,7.503519,25.02916,-0.000175,24.018428,-0.0077,1.391
8804.00,7.503288,25.02901,-0.000173,24.018553,-0.0077,1.391
8806.00,7.502949,25.02872,-0.000174,24.018662,-0.0077,1.391
8808.00,7.502454,25.02929,-0.000174,24.018339,-0.0078,1.391
8810.00,7.502255,25.02887,-0.000173,24.018428,-0.0077,1.391
8812.00,7.501997,25.02864,-0.000173,24.018626,-0.0077,1.391
8814.00,7.502656,25.02816,-0.000175,24.018185,-0.0077,1.391
8816.00,7.503269,25.02971,-0.000174,24.018997,-0.0077,1.390
8818.00,7.502296,25.03011,-0.000173,24.018446,-0.0077,1.391
8820.00,7.502483,25.03010,-0.000173,24.018499,-0.0077,1.391
8822.00,7.502240,25.02949,-0.000173,24.018649,-0.0077,1.391
8824.00,7.502159,25.02989,-0.000175,24.018388,-0.0078,1.391
8826.00,7.502884,25.03010,-0.000175,24.018954,-0.0077,1.391
8828.00,7.502237,25.03039,-0.000174,24.018020,-0.0077,1.391
8830.00,7.501547,25.03010,-0.000173,24.018823,-0.0077,1.391
8832.00,7.501706,25.02930,-0.000174,24.019006,-0.0078,1.390
8834.00,7.501238,25.02930,-0.000173,24.018803,-0.0077,1.390
8836.00,7.501722,25.02982,-0.000173,24.018057,-0.0077,1.391
8838.00,7.502222,25.03022,-0.000174,24.018588,-0.0077,1.391
8840.00,7.501904,25.02891,-0.000174,24.018191,-0.0077,1.391
8842.00,7.501925,25.02881,-0.000174,24.018579,-0.0077,1.391
8844.00,7.502615,25.02946,-0.000174,24.018629,-0.0077,1.391
8846.00,7.502769,25.02980,-0.000174,24.018245,-0.0077,1.391
8848.00,7.502692,25.02937,-0.000174,24.018260,-0.0077,1.391
8850.00,7.502331,25.02935,-0.000174,24.018771,-0.0077,1.391
8852.00,7.501876,25.03003,-0.000174,24.018600,-0.0077,1.391
8854.00,7.501494,25.02975,-0.000174,24.018102,-0.0077,1.391
8856.00,7.501337,25.02933,-0.000175,24.018760,-0.0077,1.392
8858.00,7.502340,25.02912,-0.000174,24.018909,-0.0077,1.391
8860.00,7.502631,25.02986,-0.000175,24.018443,-0.0077,1.391
8862.00,7.501407,25.02952,-0.000175,24.018479,-0.0078,1.391
8864.00,7.501187,25.02897,-0.000174,24.018896,-0.0077,1.391
8866.00,7.501447,25.02955,-0.000174,24.018548,-0.0078,1.391
8868.00,7.501710,25.02891,-0.000175,24.018452,-0.0077,1.391
8870.00,7.501922,25.02891,-0.000174,24.018979,-0.0077,1.391
8872.00,7.501578,25.02890,-0.000174,24.018367,-0.0077,1.392
8874.00,7.501762,25.02887,-0.000174,24.018533,-0.0078,1.391
8876.00,7.501826,25.02902,-0.000174,24.018319,-0.0078,1.391
8878.00,7.501807,25.02872,-0.000174,24.018564,-0.0077,1.392
8880.00,7.501925,25.02954,-0.000175,24.018635,-0.0077,1.391
8882.00,7.502347,25.03048,-0.000176,24.018677,-0.0077,1.391
8884.00,7.501787,25.03008,-0.000174,24.017922,-0.0077,1.390
8886.00,7.501466,25.02935,-0.000174,24.018696,-0.0077,1.391
8888.00,7.501399,25.03001,-0.000174,24.018385,-0.0077,1.391
8890.00,7.500451,25.02989,-0.000174,24.018149,-0.0077,1.391
8892.00,7.500596,25.03046,-0.000174,24.018205,-0.0077,1.391
8894.00,7.500981,25.03106,-0.000174,24.018898,-0.0077,1.391
8896.00,7.500590,25.03127,-0.000175,24.017645,-0.0077,1.391
8898.00,7.500517,25.03090,-0.000176,24.018212,-0.0078,1.392
8900.00,7.500865,25.03039,-0.000174,24.018800,-0.0077,1.391
8902.00,7.500721,25.03024,-0.000174,24.018414,-0.0077,1.391
8904.00,7.500982,25.03043,-0.000174,24.018742,-0.0078,1.391
8906.00,7.500398,25.03101,-0.000174,24.019315,-0.0077,1.391
8908.00,7.499853,25.03093,-0.000174,24.018247,-0.0077,1.391
8910.00,7.499153,25.03119,-0.000174,24.018970,-0.0077,1.391
8912.00,7.499432,25.03077,-0.000173,24.018767,-0.0077,1.391
8914.00,7.499239,25.03042,-0.000174,24.019146,-0.0077,1.391
8916.00,7.499205,25.02985,-0.000175,24.018606,-0.0077,1.391
8918.00,7.499720,25.03016,-0.000174,24.018135,-0.0077,1.391
8920.00,7.500458,25.03047,-0.000174,24.018417,-0.0077,1.391
8922.00,7.500716,25.03020,-0.000173,24.018127,-0.0077,1.391
8924.00,7.500679,25.02955,-0.000173,24.018709,-0.0077,1.391
8926.00,7.500007,25.02901,-0.000174,24.019088,-0.0078,1.391
8928.00,7.500213,25.02945,-0.000174,24.018328,-0.0077,1.391
8930.00,7.501312,25.03045,-0.000174,24.018463,-0.0077,1.391
8932.00,7.501168,25.03047,-0.000174,24.018026,-0.0077,1.391
8934.00,7.501137,25.03031,-0.000174,24.018328,-0.0077,1.391
8936.00,7.501071,25.03019,-0.000174,24.018178,-0.0077,1.392
8938.00,7.501152,25.02955,-0.000175,24.018812,-0.0077,1.391
8940.00,7.501329,25.02968,-0.000174,24.018731,-0.0077,1.392
8942.00,7.500860,25.02963,-0.000174,24.018381,-0.0077,1.392
8944.00,7.500078,25.03074,-0.000173,24.018735,-0.0077,1.391
8946.00,7.500149,25.03089,-0.000173,24.018972,-0.0077,1.391
8948.00,7.499617,25.03081,-0.000174,24.018321,-0.0077,1.391
8950.00,7.499833,25.03039,-0.000173,24.018040,-0.0077,1.391
8952.00,7.501336,25.02964,-0.000174,24.018952,-0.0077,1.391
8954.00,7.500817,25.03018,-0.000174,24.019414,-0.0077,1.391
8956.00,7.500503,25.02979,-0.000173,24.018803,-0.0077,1.392
8958.00,7.500518,25.03027,-0.000173,24.019186,-0.0078,1.392
8960.00,7.499681,25.02966,-0.000175,24.018044,-0.0077,1.391
8962.00,7.499180,25.03002,-0.000173,24.018301,-0.0077,1.391
8964.00,7.499566,25.02982,-0.000173,24.018666,-0.0077,1.390
8966.00,7.499393,25.02975,-0.000174,24.018194,-0.0078,1.392
8968.00,7.498654,25.03095,-0.000175,24.018541,-0.0078,1.391
8970.00,7.498544,25.03078,-0.000173,24.018889,-0.0077,1.391
8972.00,7.498229,25.03071,-0.000174,24.018156,-0.0077,1.391
8974.00,7.499433,25.03096,-0.000173,24.018673,-0.0077,1.391
8976.00,7.499426,25.03104,-0.000174,24.018379,-0.0077,1.391
8978.00,7.499255,25.03097,-0.000175,24.018243,-0.0077,1.392
8980.00,7.498878,25.03042,-0.000173,24.018365,-0.0077,1.392
8982.00,7.499198,25.03087,-0.000173,24.018776,-0.0077,1.392
8984.00,7.498656,25.03107,-0.000174,24.018481,-0.0077,1.391
8986.00,7.498542,25.03093,-0.000174,24.018256,-0.0077,1.391
8988.00,7.499236,25.03111,-0.000174,24.018597,-0.0077,1.391
8990.00,7.499896,25.03112,-0.000173,24.019293,-0.0077,1.391
8992.00,7.500073,25.03113,-0.000175,24.018118,-0.0077,1.392
8994.00,7.500209,25.03145,-0.000174,24.018410,-0.0077,1.392
8996.00,7.500488,25.03137,-0.000175,24.018457,-0.0077,1.392
8998.00,7.499256,25.03064,-0.000174,24.019059,-0.0077,1.392
9000.00,7.498346,25.03110,-0.000173,24.018386,-0.0077,1.391
9002.00,7.499222,25.03107,-0.000174,24.018669,-0.0077,1.391
@15,12.0000,24.0
9004.00,7.499129,25.03083,-0.000173,24.018392,-0.0077,1.391
9006.00,7.497595,25.03063,-0.000174,24.018454,-0.0077,1.391
9008.00,7.490650,25.03073,-0.000173,24.018673,-0.0077,1.391
9010.00,7.480836,25.03118,-0.000174,24.018421,-0.0077,1.390
9012.00,7.467600,25.03085,-0.000172,24.018475,-0.0077,1.390
9014.00,7.453991,25.03086,-0.000173,24.018133,-0.0077,1.391
9016.00,7.442270,25.03076,-0.000172,24.018303,-0.0077,1.392
9018.00,7.433826,25.03077,-0.000173,24.018794,-0.0078,1.392
9020.00,7.426576,25.03058,-0.000174,24.018704,-0.0077,1.392
9022.00,7.419988,25.03057,-0.000175,24.018294,-0.0077,1.393
9024.00,7.413701,25.03053,-0.000175,24.018510,-0.0077,1.393
9026.00,7.407318,25.02968,-0.000176,24.018057,-0.0077,1.393
9028.00,7.401309,25.03038,-0.000177,24.018736,-0.0077,1.393
9030.00,7.400185,25.02991,-0.000175,24.018506,-0.0077,1.392
9032.00,7.405307,25.03006,-0.000174,24.018477,-0.0077,1.393
9034.00,7.416405,25.03067,-0.000175,24.018370,-0.0077,1.394
9036.00,7.432887,25.03045,-0.000176,24.018696,-0.0077,1.394
9038.00,7.448210,25.02969,-0.000176,24.018439,-0.0078,1.393
9040.00,7.461673,25.03046,-0.000175,24.019623,-0.0077,1.392
9042.00,7.473266,25.02959,-0.000174,24.018562,-0.0077,1.392
9044.00,7.484704,25.02962,-0.000174,24.017777,-0.0078,1.392
9046.00,7.496798,25.02885,-0.000173,24.017993,-0.0077,1.392
9048.00,7.509167,25.02960,-0.000173,24.019316,-0.0078,1.391
9050.00,7.519883,25.02930,-0.000173,24.018680,-0.0078,1.392
9052.00,7.530631,25.02996,-0.000173,24.018590,-0.0078,1.391
9054.00,7.541145,25.02994,-0.000174,24.018856,-0.0077,1.392
9056.00,7.549463,25.03040,-0.000173,24.018363,-0.0078,1.391
9058.00,7.555878,25.02955,-0.000174,24.017854,-0.0077,1.391
9060.00,7.560858,25.02918,-0.000174,24.018622,-0.0077,1.391
9062.00,7.565255,25.02932,-0.000175,24.018368,-0.0077,1.392
9064.00,7.569095,25.02951,-0.000175,24.017946,-0.0077,1.392
9066.00,7.571411,25.02971,-0.000174,24.018238,-0.0077,1.391
9068.00,7.572996,25.03023,-0.000174,24.018397,-0.0078,1.392
9070.00,7.574353,25.02998,-0.000175,24.018579,-0.0078,1.391
9072.00,7.574794,25.03023,-0.000174,24.018066,-0.0078,1.391
9074.00,7.574297,25.03047,-0.000174,24.018158,-0.0077,1.391
9076.00,7.573248,25.03060,-0.000174,24.018412,-0.0077,1.391
9078.00,7.571861,25.03068,-0.000173,24.018691,-0.0077,1.392
9080.00,7.570099,25.03025,-0.000173,24.018948,-0.0077,1.391
9082.00,7.567866,25.03052,-0.000174,24.018820,-0.0077,1.391
9084.00,7.565144,25.03114,-0.000174,24.018539,-0.0077,1.392
9086.00,7.562798,25.03008,-0.000174,24.019026,-0.0077,1.392
9088.00,7.560896,25.03038,-0.000174,24.018845,-0.0077,1.391
9090.00,7.558044,25.02980,-0.000175,24.019177,-0.0077,1.391
9092.00,7.556543,25.02942,-0.000174,24.018049,-0.0077,1.391
9094.00,7.554607,25.02957,-0.000173,24.018831,-0.0077,1.391
9096.00,7.551969,25.02985,-0.000174,24.018988,-0.0077,1.391
9098.00,7.549736,25.03019,-0.000174,24.018508,-0.0077,1.392
9100.00,7.547819,25.02948,-0.000175,24.019072,-0.0077,1.392
9102.00,7.545607,25.02936,-0.000174,24.019286,-0.0077,1.391
9104.00,7.543548,25.03004,-0.000173,24.018265,-0.0077,1.391
9106.00,7.541907,25.03009,-0.000174,24.018615,-0.0077,1.392
9108.00,7.541202,25.02982,-0.000174,24.019010,-0.0077,1.392
9110.00,7.539213,25.03006,-0.000175,24.018626,-0.0077,1.392
9112.00,7.536979,25.02950,-0.000173,24.019003,-0.0077,1.391
9114.00,7.536437,25.02999,-0.000172,24.018860,-0.0077,1.391
9116.00,7.535407,25.02995,-0.000174,24.018870,-0.0077,1.391
9118.00,7.533245,25.02941,-0.000174,24.018642,-0.0077,1.392
9120.00,7.530091,25.02997,-0.000174,24.018524,-0.0077,1.391
9122.00,7.529442,25.03029,-0.000174,24.018727,-0.0077,1.392
9124.00,7.528762,25.02959,-0.000175,24.018417,-0.0077,1.391
9126.00,7.527513,25.02967,-0.000174,24.018408,-0.0077,1.392
9128.00,7.526830,25.02948,-0.000174,24.018749,-0.0078,1.392
9130.00,7.525243,25.02890,-0.000175,24.018225,-0.0077,1.392
9132.00,7.522938,25.02949,-0.000174,24.018889,-0.0077,1.392
9134.00,7.522329,25.02959,-0.000173,24.018517,-0.0077,1.392
9136.00,7.522069,25.03005,-0.000173,24.018450,-0.0077,1.392
9138.00,7.522187,25.03034,-0.000173,24.018894,-0.0077,1.392
9140.00,7.521489,25.03024,-0.000174,24.018057,-0.0077,1.392
9142.00,7.520641,25.03052,-0.000173,24.018464,-0.0077,1.392
9144.00,7.519117,25.03045,-0.000172,24.017776,-0.0077,1.392
9146.00,7.518083,25.02998,-0.000173,24.018729,-0.0077,1.392
9148.00,7.517456,25.03027,-0.000174,24.018709,-0.0077,1.392
9150.00,7.517004,25.03073,-0.000173,24.018791,-0.0077,1.392
9152.00,7.516060,25.03003,-0.000173,24.017926,-0.0077,1.392
9154.00,7.515264,25.02998,-0.000174,24.019246,-0.0077,1.391
9156.00,7.515269,25.03014,-0.000174,24.018546,-0.0077,1.392
9158.00,7.514813,25.03049,-0.000175,24.017612,-0.0078,1.392
9160.00,7.514852,25.02929,-0.000173,24.018930,-0.0077,1.391
9162.00,7.515080,25.03037,-0.000174,24.018568,-0.0077,1.392
9164.00,7.515000,25.03049,-0.000174,24.018410,-0.0078,1.392
9166.00,7.514702,25.03019,-0.000174,24.018637,-0.0077,1.392
9168.00,7.513555,25.03016,-0.000174,24.018463,-0.0077,1.392
9170.00,7.512454,25.03024,-0.000174,24.018577,-0.0077,1.392
9172.00,7.512057,25.03019,-0.000174,24.018450,-0.0077,1.392
9174.00,7.511466,25.03038,-0.000175,24.018539,-0.0077,1.392
9176.00,7.511099,25.03064,-0.000174,24.017912,-0.0077,1.391
9178.00,7.510824,25.02998,-0.000174,24.019099,-0.0077,1.391
9180.00,7.509465,25.02981,-0.000175,24.018076,-0.0078,1.392
9182.00,7.508119,25.03015,-0.000175,24.018626,-0.0077,1.392
9184.00,7.509083,25.02976,-0.000175,24.018448,-0.0077,1.392
9186.00,7.509713,25.02997,-0.000174,24.018662,-0.0077,1.392
9188.00,7.509681,25.03041,-0.000175,24.018834,-0.0077,1.392
9190.00,7.508844,25.03014,-0.000174,24.018890,-0.0078,1.392
9192.00,7.508857,25.03079,-0.000175,24.018695,-0.0077,1.392
9194.00,7.508544,25.02973,-0.000175,24.018508,-0.0078,1.392
9196.00,7.509761,25.02963,-0.000175,24.018408,-0.0078,1.392
9198.00,7.509564,25.02992,-0.000173,24.018412,-0.0077,1.392
9200.00,7.508425,25.03034,-0.000174,24.017747,-0.0077,1.391
9202.00,7.507792,25.03061,-0.000175,24.017844,-0.0077,1.392
9204.00,7.507241,25.02991,-0.000174,24.017805,-0.0078,1.392
9206.00,7.506066,25.03005,-0.000173,24.018160,-0.0077,1.392
9208.00,7.505248,25.03007,-0.000175,24.018446,-0.0077,1.392
9210.00,7.505185,25.03051,-0.000174,24.017908,-0.0077,1.392
9212.00,7.505454,25.03075,-0.000174,24.018231,-0.0077,1.392
9214.00,7.505119,25.03025,-0.000174,24.018479,-0.0078,1.392
9216.00,7.505084,25.03075,-0.000173,24.019179,-0.0078,1.392
9218.00,7.505109,25.03029,-0.000174,24.018450,-0.0077,1.392
9220.00,7.505047,25.03016,-0.000174,24.018852,-0.0078,1.392
9222.00,7.504692,25.03021,-0.000175,24.018446,-0.0077,1.392
9224.00,7.503786,25.03053,-0.000175,24.018430,-0.0077,1.392
9226.00,7.503616,25.03112,-0.000174,24.018423,-0.0077,1.392
9228.00,7.503722,25.03196,-0.000174,24.018363,-0.0077,1.392
9230.00,7.504282,25.03282,-0.000174,24.018171,-0.0077,1.391
9232.00,7.504487,25.03168,-0.000174,24.018394,-0.0078,1.392
9234.00,7.504080,25.03164,-0.000174,24.018722,-0.0078,1.392
9236.00,7.503595,25.03204,-0.000175,24.018550,-0.0077,1.392
9238.00,7.503370,25.03151,-0.000175,24.018767,-0.0077,1.392
9240.00,7.502773,25.03118,-0.000175,24.018448,-0.0078,1.392
9242.00,7.502989,25.03062,-0.000176,24.018493,-0.0078,1.391
9244.00,7.504082,25.03085,-0.000175,24.018287,-0.0078,1.392
9246.00,7.503750,25.03118,-0.000175,24.017406,-0.0078,1.392
9248.00,7.503965,25.03031,-0.000174,24.018142,-0.0078,1.392
9250.00,7.503873,25.03082,-0.000175,24.018441,-0.0078,1.391
9252.00,7.503814,25.03120,-0.000175,24.018388,-0.0078,1.392
9254.00,7.503594,25.03083,-0.000175,24.018513,-0.0078,1.393
9256.00,7.502731,25.03027,-0.000176,24.018559,-0.0077,1.392
9258.00,7.502334,25.03046,-0.000174,24.018370,-0.0077,1.391
9260.00,7.502037,25.03039,-0.000175,24.017806,-0.0078,1.392
9262.00,7.502595,25.02996,-0.000174,24.018575,-0.0077,1.392
9264.00,7.502833,25.03008,-0.000176,24.019093,-0.0078,1.392
9266.00,7.502517,25.02974,-0.000175,24.018394,-0.0077,1.392
9268.00,7.502447,25.02985,-0.000175,24.017973,-0.0078,1.392
9270.00,7.502708,25.03042,-0.000175,24.018490,-0.0077,1.393
9272.00,7.502685,25.03106,-0.000175,24.018651,-0.0078,1.392
9274.00,7.501361,25.03058,-0.000174,24.018457,-0.0077,1.392
9276.00,7.500863,25.02944,-0.000175,24.018042,-0.0078,1.391
9278.00,7.501012,25.02985,-0.000175,24.018548,-0.0078,1.392
9280.00,7.501564,25.02981,-0.000175,24.018526,-0.0078,1.392
9282.00,7.501528,25.03024,-0.000176,24.017373,-0.0078,1.392
9284.00,7.501845,25.03019,-0.000175,24.017756,-0.0078,1.392
9286.00,7.501440,25.03011,-0.000174,24.017708,-0.0078,1.392
9288.00,7.501529,25.03027,-0.000175,24.018145,-0.0078,1.393
9290.00,7.501461,25.03072,-0.000177,24.018740,-0.0077,1.393
9292.00,7.501835,25.03160,-0.000175,24.017984,-0.0077,1.392
9294.00,7.501802,25.03183,-0.000175,24.018008,-0.0077,1.392
9296.00,7.500722,25.03189,-0.000175,24.018609,-0.0077,1.392
9298.00,7.500779,25.03229,-0.000175,24.019269,-0.0078,1.392
9300.00,7.500750,25.03180,-0.000174,24.017854,-0.0078,1.393
9302.00,7.500542,25.03147,-0.000175,24.018464,-0.0077,1.392
9304.00,7.500485,25.03182,-0.000175,24.018571,-0.0077,1.393
9306.00,7.500993,25.03191,-0.000174,24.018287,-0.0077,1.392
9308.00,7.501401,25.03161,-0.000173,24.018896,-0.0077,1.392
9310.00,7.501405,25.03204,-0.000173,24.018805,-0.0077,1.392
9312.00,7.500918,25.03135,-0.000174,24.018892,-0.0077,1.392
9314.00,7.500348,25.03052,-0.000175,24.018352,-0.0078,1.393
9316.00,7.500214,25.03168,-0.000175,24.019246,-0.0077,1.392
9318.00,7.499990,25.03267,-0.000174,24.018551,-0.0078,1.392
9320.00,7.499506,25.03181,-0.000174,24.018292,-0.0078,1.392
9322.00,7.499958,25.03171,-0.000174,24.019010,-0.0078,1.392
9324.00,7.499819,25.03067,-0.000174,24.018492,-0.0078,1.392
9326.00,7.500719,25.03094,-0.000174,24.018260,-0.0078,1.392
9328.00,7.501754,25.03049,-0.000175,24.018247,-0.0077,1.392
9330.00,7.500985,25.03114,-0.000175,24.018704,-0.0077,1.393
9332.00,7.500622,25.03070,-0.000176,24.018080,-0.0077,1.392
9334.00,7.501111,25.03013,-0.000176,24.018064,-0.0078,1.392
9336.00,7.501406,25.03049,-0.000175,24.018312,-0.0077,1.392
9338.00,7.500838,25.03118,-0.000176,24.018561,-0.0077,1.392
9340.00,7.500855,25.03062,-0.000175,24.018883,-0.0078,1.393
9342.00,7.501510,25.03081,-0.000175,24.018125,-0.0078,1.393
9344.00,7.500412,25.03216,-0.000175,24.018278,-0.0077,1.393
9346.00,7.500099,25.03266,-0.000174,24.018568,-0.0077,1.392
9348.00,7.500013,25.03303,-0.000175,24.018256,-0.0078,1.392
9350.00,7.500150,25.03265,-0.000174,24.018586,-0.0077,1.392
9352.00,7.500013,25.03279,-0.000174,24.018461,-0.0078,1.393
9354.00,7.499973,25.03257,-0.000175,24.018015,-0.0077,1.392
9356.00,7.500229,25.03295,-0.000174,24.017982,-0.0078,1.392
9358.00,7.500260,25.03269,-0.000174,24.017939,-0.0078,1.392
9360.00,7.500046,25.03282,-0.000174,24.018437,-0.0077,1.393
9362.00,7.500371,25.03171,-0.000175,24.018338,-0.0077,1.393
9364.00,7.499688,25.03120,-0.000175,24.018555,-0.0077,1.393
9366.00,7.499651,25.03207,-0.000174,24.018062,-0.0078,1.392
9368.00,7.499211,25.03234,-0.000175,24.018009,-0.0078,1.392
9370.00,7.498976,25.03214,-0.000174,24.017850,-0.0078,1.392
9372.00,7.498395,25.03156,-0.000174,24.017794,-0.0078,1.392
9374.00,7.499395,25.03173,-0.000175,24.018299,-0.0078,1.392
9376.00,7.499777,25.03219,-0.000175,24.018356,-0.0078,1.393
9378.00,7.500263,25.03268,-0.000174,24.018334,-0.0077,1.393
9380.00,7.500103,25.03170,-0.000176,24.019496,-0.0078,1.393
9382.00,7.499467,25.03247,-0.000175,24.018196,-0.0078,1.393
9384.00,7.499397,25.03228,-0.000174,24.017569,-0.0077,1.392
9386.00,7.500536,25.03211,-0.000174,24.018124,-0.0077,1.392
9388.00,7.500333,25.03257,-0.000173,24.018619,-0.0077,1.392
9390.00,7.500016,25.03273,-0.000173,24.018049,-0.0078,1.392
9392.00,7.499582,25.03284,-0.000173,24.018526,-0.0077,1.392
9394.00,7.499784,25.03306,-0.000174,24.018278,-0.0077,1.393
9396.00,7.499377,25.03329,-0.000173,24.018680,-0.0077,1.392
9398.00,7.499452,25.03362,-0.000172,24.018415,-0.0078,1.393
9400.00,7.499306,25.03442,-0.000173,24.018154,-0.0077,1.392
9402.00,7.499726,25.03331,-0.000174,24.018419,-0.0077,1.393
9404.00,7.499771,25.03301,-0.000176,24.018571,-0.0077,1.393
9406.00,7.500176,25.03281,-0.000175,24.017752,-0.0077,1.392
9408.00,7.500010,25.03383,-0.000175,24.018468,-0.0077,1.392
9410.00,7.499345,25.03371,-0.000174,24.019117,-0.0077,1.393
9412.00,7.498810,25.03284,-0.000174,24.018225,-0.0078,1.392
9414.00,7.498979,25.03241,-0.000175,24.018029,-0.0078,1.392
9416.00,7.498999,25.03226,-0.000175,24.017747,-0.0078,1.392
9418.00,7.499017,25.03171,-0.000175,24.018423,-0.0077,1.392
9420.00,7.498793,25.03188,-0.000175,24.019030,-0.0077,1.393
9422.00,7.498231,25.03199,-0.000175,24.018091,-0.0078,1.392
9424.00,7.499604,25.03170,-0.000176,24.018657,-0.0078,1.392
9426.00,7.499652,25.03163,-0.000176,24.018695,-0.0078,1.392
9428.00,7.498578,25.03224,-0.000175,24.017910,-0.0078,1.392
9430.00,7.498413,25.03204,-0.000175,24.018180,-0.0078,1.392
9432.00,7.498749,25.03223,-0.000175,24.018236,-0.0078,1.392
9434.00,7.499610,25.03110,-0.000175,24.018421,-0.0078,1.393
9436.00,7.499988,25.03137,-0.000176,24.018080,-0.0078,1.393
9438.00,7.500265,25.03149,-0.000176,24.017960,-0.0078,1.392
9440.00,7.499689,25.03185,-0.000175,24.018136,-0.0078,1.392
9442.00,7.498928,25.03208,-0.000174,24.017660,-0.0077,1.392
9444.00,7.498521,25.03208,-0.000174,24.017638,-0.0077,1.392
9446.00,7.499246,25.03141,-0.000174,24.018060,-0.0078,1.393
9448.00,7.499933,25.03181,-0.000174,24.018370,-0.0077,1.393
9450.00,7.500041,25.03128,-0.000176,24.018292,-0.0078,1.394
9452.00,7.499148,25.03227,-0.000175,24.018399,-0.0077,1.392
9454.00,7.498892,25.03156,-0.000174,24.017779,-0.0077,1.392
9456.00,7.498708,25.03152,-0.000174,24.017805,-0.0077,1.392
9458.00,7.498914,25.03145,-0.000173,24.018439,-0.0078,1.393
9460.00,7.499316,25.03123,-0.000173,24.018615,-0.0078,1.393
9462.00,7.498904,25.03157,-0.000174,24.018178,-0.0078,1.392
9464.00,7.498697,25.03212,-0.000174,24.018182,-0.0078,1.392
9466.00,7.498369,25.03203,-0.000174,24.018477,-0.0078,1.393
9468.00,7.498717,25.03189,-0.000175,24.019132,-0.0078,1.393
9470.00,7.499344,25.03218,-0.000174,24.018399,-0.0078,1.392
9472.00,7.500053,25.03178,-0.000174,24.018588,-0.0077,1.392
9474.00,7.500037,25.03234,-0.000174,24.018640,-0.0077,1.393
9476.00,7.498948,25.03235,-0.000175,24.018718,-0.0077,1.393
9478.00,7.498924,25.03160,-0.000174,24.018403,-0.0078,1.393
9480.00,7.499025,25.03109,-0.000174,24.018455,-0.0078,1.393
9482.00,7.499713,25.03022,-0.000175,24.018457,-0.0077,1.393
9484.00,7.499114,25.03084,-0.000175,24.018332,-0.0078,1.393
9486.00,7.498627,25.03175,-0.000175,24.018033,-0.0078,1.392
9488.00,7.498665,25.03164,-0.000175,24.018992,-0.0077,1.393
9490.00,7.498432,25.03157,-0.000174,24.018481,-0.0077,1.392
9492.00,7.498136,25.03152,-0.000173,24.017942,-0.0078,1.393
9494.00,7.498203,25.03161,-0.000174,24.018089,-0.0078,1.393
9496.00,7.497667,25.03125,-0.000175,24.018439,-0.0077,1.393
9498.00,7.498533,25.03118,-0.000175,24.018515,-0.0077,1.393
9500.00,7.498789,25.03183,-0.000175,24.018551,-0.0078,1.393
9502.00,7.498466,25.03227,-0.000174,24.018626,-0.0078,1.393
9504.00,7.497922,25.03245,-0.000175,24.018791,-0.0078,1.392
9506.00,7.497649,25.03111,-0.000175,24.018236,-0.0078,1.393
9508.00,7.497404,25.03144,-0.000175,24.018832,-0.0077,1.392
9510.00,7.497747,25.03219,-0.000175,24.018328,-0.0078,1.393
9512.00,7.497906,25.03212,-0.000176,24.018557,-0.0078,1.393
9514.00,7.497689,25.03191,-0.000175,24.018443,-0.0078,1.392
9516.00,7.498111,25.03138,-0.000176,24.018443,-0.0078,1.393
9518.00,7.498235,25.03066,-0.000174,24.018599,-0.0078,1.393
9520.00,7.498352,25.03123,-0.000174,24.017805,-0.0078,1.393
9522.00,7.498469,25.03146,-0.000175,24.017701,-0.0078,1.393
9524.00,7.498366,25.03154,-0.000175,24.018013,-0.0078,1.393
9526.00,7.498604,25.03118,-0.000175,24.017701,-0.0077,1.393
9528.00,7.499162,25.03172,-0.000175,24.017573,-0.0078,1.393
9530.00,7.498721,25.03131,-0.000175,24.017902,-0.0078,1.393
9532.00,7.498559,25.03091,-0.000174,24.018501,-0.0078,1.393
9534.00,7.498780,25.03120,-0.000175,24.018446,-0.0078,1.393
9536.00,7.500080,25.03132,-0.000174,24.018600,-0.0078,1.393
9538.00,7.499260,25.03103,-0.000174,24.018260,-0.0078,1.392
9540.00,7.497837,25.03211,-0.000175,24.018626,-0.0077,1.393
9542.00,7.498324,25.03237,-0.000173,24.018566,-0.0077,1.393
9544.00,7.498564,25.03256,-0.000174,24.018798,-0.0078,1.392
9546.00,7.498080,25.03230,-0.000175,24.017765,-0.0077,1.392
9548.00,7.498278,25.03239,-0.000175,24.018531,-0.0077,1.392
9550.00,7.498126,25.03177,-0.000175,24.018174,-0.0078,1.393
9552.00,7.497656,25.03185,-0.000176,24.018198,-0.0078,1.393
9554.00,7.497477,25.03208,-0.000174,24.018002,-0.0077,1.392
9556.00,7.498002,25.03192,-0.000173,24.018838,-0.0078,1.392
9558.00,7.498598,25.03152,-0.000174,24.017727,-0.0077,1.393
9560.00,7.498746,25.03168,-0.000174,24.018299,-0.0077,1.393
9562.00,7.498278,25.03164,-0.000176,24.018372,-0.0077,1.393
9564.00,7.498151,25.03149,-0.000175,24.018091,-0.0078,1.393
9566.00,7.498391,25.03197,-0.000175,24.018071,-0.0077,1.393
9568.00,7.498820,25.03194,-0.000174,24.018263,-0.0077,1.393
9570.00,7.498780,25.03085,-0.000175,24.018396,-0.0077,1.394
9572.00,7.497858,25.03092,-0.000175,24.018992,-0.0077,1.393
9574.00,7.497807,25.03149,-0.000174,24.018526,-0.0078,1.394
9576.00,7.497728,25.03082,-0.000174,24.018698,-0.0077,1.393
9578.00,7.497500,25.03050,-0.000175,24.018606,-0.0077,1.392
9580.00,7.498103,25.03049,-0.000175,24.018414,-0.0077,1.393
9582.00,7.498423,25.03139,-0.000174,24.017999,-0.0077,1.393
9584.00,7.499323,25.03155,-0.000174,24.018972,-0.0077,1.393
9586.00,7.500047,25.03038,-0.000175,24.018970,-0.0077,1.393
9588.00,7.499331,25.03114,-0.000175,24.018274,-0.0077,1.393
9590.00,7.499665,25.03195,-0.000175,24.018385,-0.0078,1.393
9592.00,7.499364,25.03188,-0.000176,24.018508,-0.0078,1.393
9594.00,7.498579,25.03105,-0.000175,24.018843,-0.0077,1.393
9596.00,7.498581,25.03097,-0.000175,24.018153,-0.0078,1.393
9598.00,7.499002,25.03155,-0.000175,24.018608,-0.0078,1.393
9600.00,7.499475,25.03135,-0.000174,24.018622,-0.0078,1.393
9602.00,7.499142,25.03089,-0.000174,24.018194,-0.0078,1.393
9604.00,7.498643,25.03184,-0.000173,24.018738,-0.0077,1.393
@16,12.0000,24.0
9606.00,7.496990,25.03253,-0.000174,24.018205,-0.0078,1.394
9608.00,7.491332,25.03210,-0.000175,24.018176,-0.0078,1.393
9610.00,7.480981,25.03169,-0.000173,24.018165,-0.0078,1.392
9612.00,7.466868,25.03252,-0.000171,24.018124,-0.0078,1.392
9614.00,7.452781,25.03229,-0.000173,24.018216,-0.0077,1.393
9616.00,7.441479,25.03249,-0.000174,24.017774,-0.0077,1.393
9618.00,7.432695,25.03219,-0.000174,24.017872,-0.0077,1.394
9620.00,7.424840,25.03124,-0.000174,24.019003,-0.0077,1.394
9622.00,7.418395,25.03139,-0.000176,24.018305,-0.0078,1.394
9624.00,7.411325,25.03163,-0.000176,24.017912,-0.0077,1.395
9626.00,7.404700,25.03202,-0.000177,24.018174,-0.0078,1.394
9628.00,7.399277,25.03247,-0.000176,24.018631,-0.0078,1.395
9630.00,7.395306,25.03214,-0.000175,24.018629,-0.0077,1.395
9632.00,7.398568,25.03189,-0.000175,24.018484,-0.0077,1.395
9634.00,7.407480,25.03159,-0.000176,24.018522,-0.0078,1.395
9636.00,7.422321,25.03228,-0.000176,24.019171,-0.0077,1.395
9638.00,7.438455,25.03218,-0.000175,24.019804,-0.0077,1.394
9640.00,7.452527,25.03238,-0.000175,24.019021,-0.0077,1.394
9642.00,7.465103,25.03251,-0.000176,24.018018,-0.0077,1.393
9644.00,7.475744,25.03269,-0.000174,24.018840,-0.0078,1.393
9646.00,7.487535,25.03269,-0.000174,24.018684,-0.0078,1.394
9648.00,7.500347,25.03204,-0.000175,24.018769,-0.0077,1.394
9650.00,7.512671,25.03195,-0.000175,24.018406,-0.0077,1.394
9652.00,7.524466,25.03190,-0.000174,24.018406,-0.0077,1.393
9654.00,7.534983,25.03160,-0.000173,24.017825,-0.0077,1.393
9656.00,7.543926,25.03122,-0.000174,24.018776,-0.0077,1.393
9658.00,7.551360,25.03199,-0.000173,24.018049,-0.0077,1.393
9660.00,7.558408,25.03189,-0.000173,24.018666,-0.0077,1.393
9662.00,7.564227,25.03193,-0.000173,24.018707,-0.0077,1.393
9664.00,7.568491,25.03196,-0.000175,24.018519,-0.0077,1.394
9666.00,7.571205,25.03181,-0.000175,24.018441,-0.0077,1.394
9668.00,7.572378,25.03155,-0.000174,24.018832,-0.0077,1.394
9670.00,7.572387,25.03144,-0.000174,24.018807,-0.0077,1.393
9672.00,7.572674,25.03166,-0.000174,24.018446,-0.0077,1.392
9674.00,7.572144,25.03169,-0.000173,24.018577,-0.0077,1.393
9676.00,7.570644,25.03217,-0.000173,24.018677,-0.0077,1.393
9678.00,7.569033,25.03237,-0.000175,24.018635,-0.0077,1.393
9680.00,7.567189,25.03240,-0.000174,24.017980,-0.0077,1.393
9682.00,7.565591,25.03278,-0.000174,24.018343,-0.0078,1.393
9684.00,7.562822,25.03298,-0.000174,24.019048,-0.0078,1.394
9686.00,7.560264,25.03303,-0.000173,24.019092,-0.0077,1.393
9688.00,7.557740,25.03253,-0.000174,24.018740,-0.0078,1.393
9690.00,7.556197,25.03318,-0.000174,24.018468,-0.0077,1.393
9692.00,7.554406,25.03281,-0.000173,24.018196,-0.0078,1.393
9694.00,7.552688,25.03309,-0.000174,24.018367,-0.0077,1.393
9696.00,7.550629,25.03322,-0.000174,24.018327,-0.0078,1.393
9698.00,7.548866,25.03240,-0.000175,24.018185,-0.0078,1.393
9700.00,7.546628,25.03200,-0.000175,24.018867,-0.0078,1.393
9702.00,7.544262,25.03168,-0.000175,24.018843,-0.0078,1.393
9704.00,7.542090,25.03163,-0.000173,24.018657,-0.0078,1.393
9706.00,7.539543,25.03172,-0.000175,24.018513,-0.0078,1.393
9708.00,7.539823,25.03234,-0.000174,24.018473,-0.0078,1.393
9710.00,7.538656,25.03249,-0.000174,24.018720,-0.0077,1.393
9712.00,7.536524,25.03297,-0.000174,24.018671,-0.0077,1.393
9714.00,7.535052,25.03290,-0.000173,24.019081,-0.0077,1.392
9716.00,7.534768,25.03171,-0.000173,24.018559,-0.0077,1.394
9718.00,7.533565,25.03204,-0.000173,24.018584,-0.0078,1.393
9720.00,7.531958,25.03175,-0.000174,24.018459,-0.0077,1.393
9722.00,7.531316,25.03174,-0.000174,24.018716,-0.0077,1.393
9724.00,7.530027,25.03262,-0.000174,24.018599,-0.0078,1.393
9726.00,7.528623,25.03322,-0.000174,24.018988,-0.0077,1.393
9728.00,7.527174,25.03256,-0.000173,24.018301,-0.0077,1.393
9730.00,7.525658,25.03227,-0.000173,24.018684,-0.0077,1.393
9732.00,7.524114,25.03186,-0.000174,24.018328,-0.0078,1.393
9734.00,7.523225,25.03198,-0.000174,24.018999,-0.0077,1.393
9736.00,7.522760,25.03193,-0.000174,24.018533,-0.0077,1.393
9738.00,7.521732,25.03191,-0.000174,24.018421,-0.0078,1.393
9740.00,7.520131,25.03210,-0.000173,24.019010,-0.0077,1.393
9742.00,7.518584,25.03165,-0.000172,24.018187,-0.0077,1.393
9744.00,7.518232,25.03133,-0.000174,24.018771,-0.0077,1.393
9746.00,7.518479,25.03160,-0.000174,24.018312,-0.0077,1.393
9748.00,7.517650,25.03147,-0.000173,24.018994,-0.0077,1.393
9750.00,7.517147,25.03109,-0.000173,24.018294,-0.0077,1.393
9752.00,7.516542,25.03149,-0.000173,24.018376,-0.0077,1.393
9754.00,7.515622,25.03133,-0.000174,24.018787,-0.0077,1.393
9756.00,7.514555,25.03160,-0.000174,24.017738,-0.0077,1.393
9758.00,7.513547,25.03098,-0.000177,24.018599,-0.0077,1.394
9760.00,7.513323,25.03166,-0.000175,24.018397,-0.0077,1.394
9762.00,7.513009,25.03200,-0.000175,24.018590,-0.0077,1.394
9764.00,7.513153,25.03168,-0.000176,24.018544,-0.0078,1.393
9766.00,7.512334,25.03185,-0.000176,24.017850,-0.0078,1.393
9768.00,7.511797,25.03187,-0.000176,24.017689,-0.0077,1.393
9770.00,7.511232,25.03216,-0.000175,24.018628,-0.0077,1.393
9772.00,7.511123,25.03240,-0.000175,24.017660,-0.0078,1.393
9774.00,7.511849,25.03242,-0.000176,24.017484,-0.0078,1.394
9776.00,7.510292,25.03193,-0.000176,24.018838,-0.0077,1.393
9778.00,7.509274,25.03203,-0.000175,24.018287,-0.0077,1.394
9780.00,7.509625,25.03254,-0.000176,24.017986,-0.0077,1.394
9782.00,7.509214,25.03189,-0.000176,24.018374,-0.0077,1.394
9784.00,7.508657,25.03284,-0.000176,24.018825,-0.0078,1.393
9786.00,7.508194,25.03205,-0.000174,24.018095,-0.0078,1.393
9788.00,7.507657,25.03214,-0.000174,24.018334,-0.0078,1.393
9790.00,7.508094,25.03127,-0.000175,24.017908,-0.0078,1.394
9792.00,7.508560,25.03173,-0.000175,24.018053,-0.0077,1.393
9794.00,7.507304,25.03223,-0.000175,24.018093,-0.0078,1.394
9796.00,7.506543,25.03166,-0.000176,24.018379,-0.0077,1.393
9798.00,7.506857,25.03235,-0.000175,24.018247,-0.0077,1.393
9800.00,7.507222,25.03169,-0.000174,24.018800,-0.0077,1.393
9802.00,7.506434,25.03175,-0.000175,24.018343,-0.0078,1.393
9804.00,7.505993,25.03158,-0.000175,24.017970,-0.0078,1.393
9806.00,7.505587,25.03126,-0.000175,24.018481,-0.0077,1.393
9808.00,7.505484,25.03159,-0.000174,24.018629,-0.0078,1.393
9810.00,7.504918,25.03160,-0.000174,24.018260,-0.0077,1.394
9812.00,7.504707,25.03161,-0.000174,24.017939,-0.0077,1.395
9814.00,7.504303,25.03085,-0.000176,24.018265,-0.0078,1.394
9816.00,7.503777,25.03125,-0.000176,24.018241,-0.0078,1.393
9818.00,7.503471,25.03176,-0.000174,24.018009,-0.0078,1.393
9820.00,7.503513,25.03149,-0.000174,24.018261,-0.0078,1.393
9822.00,7.503756,25.03207,-0.000174,24.018878,-0.0078,1.393
9824.00,7.502848,25.03163,-0.000175,24.018417,-0.0078,1.393
9826.00,7.501845,25.03169,-0.000174,24.018381,-0.0078,1.393
9828.00,7.501896,25.03172,-0.000173,24.018178,-0.0077,1.393
9830.00,7.501821,25.03120,-0.000175,24.018443,-0.0077,1.394
9832.00,7.501978,25.03042,-0.000175,24.018354,-0.0077,1.393
9834.00,7.502005,25.03000,-0.000175,24.018541,-0.0078,1.393
9836.00,7.502529,25.03043,-0.000174,24.017868,-0.0078,1.393
9838.00,7.502480,25.03104,-0.000174,24.018162,-0.0078,1.393
9840.00,7.502070,25.03079,-0.000175,24.018051,-0.0078,1.393
9842.00,7.501982,25.03136,-0.000175,24.018945,-0.0078,1.393
9844.00,7.502109,25.03150,-0.000175,24.018481,-0.0077,1.394
9846.00,7.502274,25.03067,-0.000174,24.019039,-0.0077,1.393
9848.00,7.500841,25.03071,-0.000174,24.018713,-0.0077,1.393
9850.00,7.500805,25.03099,-0.000174,24.018847,-0.0077,1.393
9852.00,7.500681,25.03038,-0.000175,24.018383,-0.0078,1.393
9854.00,7.501354,25.03090,-0.000175,24.018154,-0.0077,1.393
9856.00,7.501462,25.03091,-0.000175,24.018754,-0.0077,1.393
9858.00,7.500914,25.03120,-0.000174,24.018483,-0.0077,1.393
9860.00,7.499968,25.03117,-0.000176,24.018602,-0.0077,1.394
9862.00,7.499268,25.03105,-0.000175,24.018780,-0.0077,1.393
9864.00,7.499798,25.03163,-0.000176,24.019019,-0.0077,1.394
9866.00,7.500390,25.03168,-0.000175,24.018374,-0.0078,1.393
9868.00,7.499967,25.03193,-0.000173,24.017913,-0.0078,1.393
9870.00,7.499232,25.03143,-0.000175,24.018878,-0.0078,1.393
9872.00,7.499535,25.03135,-0.000175,24.018098,-0.0078,1.393
9874.00,7.500155,25.03065,-0.000175,24.017716,-0.0078,1.393
9876.00,7.499545,25.03103,-0.000174,24.018448,-0.0077,1.393
9878.00,7.498275,25.03066,-0.000174,24.018843,-0.0077,1.393
9880.00,7.498765,25.03120,-0.000174,24.018405,-0.0077,1.393
9882.00,7.498753,25.03187,-0.000174,24.018811,-0.0077,1.393
9884.00,7.499338,25.03123,-0.000175,24.018406,-0.0078,1.393
9886.00,7.499220,25.03099,-0.000175,24.018408,-0.0077,1.393
9888.00,7.498800,25.03051,-0.000175,24.018055,-0.0078,1.393
9890.00,7.498890,25.03077,-0.000174,24.018252,-0.0078,1.393
9892.00,7.499095,25.03104,-0.000175,24.018733,-0.0077,1.393
9894.00,7.498755,25.03123,-0.000175,24.018415,-0.0078,1.393
9896.00,7.499046,25.03184,-0.000175,24.018780,-0.0077,1.393
9898.00,7.499783,25.03196,-0.000175,24.018301,-0.0078,1.393
9900.00,7.499650,25.03224,-0.000174,24.018646,-0.0077,1.393
9902.00,7.499101,25.03172,-0.000174,24.018758,-0.0077,1.393
9904.00,7.498615,25.03130,-0.000174,24.017959,-0.0078,1.394
9906.00,7.499245,25.03119,-0.000174,24.018822,-0.0078,1.393
9908.00,7.499032,25.03193,-0.000174,24.018695,-0.0077,1.394
9910.00,7.498877,25.03150,-0.000174,24.018443,-0.0078,1.394
9912.00,7.498951,25.03137,-0.000175,24.018327,-0.0078,1.393
9914.00,7.499350,25.03147,-0.000174,24.018419,-0.0078,1.393
9916.00,7.499303,25.03150,-0.000174,24.018860,-0.0078,1.393
9918.00,7.498891,25.03172,-0.000175,24.018468,-0.0077,1.393
9920.00,7.499333,25.03224,-0.000175,24.019130,-0.0077,1.394
9922.00,7.498665,25.03238,-0.000174,24.018753,-0.0077,1.393
9924.00,7.498163,25.03211,-0.000173,24.018209,-0.0077,1.393
9926.00,7.498270,25.03182,-0.000174,24.018091,-0.0077,1.393
9928.00,7.498312,25.03165,-0.000174,24.017968,-0.0077,1.394
9930.00,7.498318,25.03225,-0.000174,24.018004,-0.0078,1.394
9932.00,7.497379,25.03206,-0.000175,24.018704,-0.0078,1.394
9934.00,7.496878,25.03278,-0.000175,24.018461,-0.0077,1.393
9936.00,7.497050,25.03201,-0.000174,24.018446,-0.0077,1.393
9938.00,7.497891,25.03236,-0.000173,24.019400,-0.0077,1.393
9940.00,7.497213,25.03182,-0.000173,24.018880,-0.0077,1.393
9942.00,7.497178,25.03177,-0.000173,24.018595,-0.0077,1.394
9944.00,7.496855,25.03156,-0.000175,24.018729,-0.0077,1.393
9946.00,7.498191,25.03089,-0.000175,24.018299,-0.0077,1.394
9948.00,7.498587,25.03151,-0.000175,24.019026,-0.0077,1.393
9950.00,7.497279,25.03229,-0.000175,24.018617,-0.0078,1.393
9952.00,7.496574,25.03272,-0.000175,24.018738,-0.0077,1.393
9954.00,7.496677,25.03167,-0.000175,24.018330,-0.0077,1.393
9956.00,7.496631,25.03201,-0.000175,24.018381,-0.0077,1.394
9958.00,7.496832,25.03205,-0.000176,24.018619,-0.0077,1.393
9960.00,7.497783,25.03254,-0.000175,24.019063,-0.0077,1.393
9962.00,7.498126,25.03305,-0.000175,24.018725,-0.0077,1.394
9964.00,7.497327,25.03349,-0.000174,24.018541,-0.0077,1.393
9966.00,7.496642,25.03291,-0.000175,24.017924,-0.0078,1.393
9968.00,7.496381,25.03242,-0.000173,24.018247,-0.0078,1.393
9970.00,7.497189,25.03300,-0.000174,24.018261,-0.0077,1.394
9972.00,7.497488,25.03250,-0.000174,24.018127,-0.0077,1.393
9974.00,7.497396,25.03204,-0.000175,24.017953,-0.0077,1.394
9976.00,7.498371,25.03241,-0.000174,24.018392,-0.0078,1.394
9978.00,7.498649,25.03283,-0.000174,24.017854,-0.0077,1.394
9980.00,7.497230,25.03295,-0.000174,24.018111,-0.0077,1.393
9982.00,7.497241,25.03314,-0.000174,24.018209,-0.0078,1.393
9984.00,7.497148,25.03255,-0.000174,24.017921,-0.0077,1.393
9986.00,7.496447,25.03227,-0.000175,24.018508,-0.0077,1.393
9988.00,7.496166,25.03167,-0.000176,24.018709,-0.0078,1.394
9990.00,7.496820,25.03113,-0.000174,24.018158,-0.0077,1.394
9992.00,7.497526,25.03143,-0.000174,24.018406,-0.0077,1.393
9994.00,7.497409,25.03134,-0.000174,24.018704,-0.0077,1.394
9996.00,7.498460,25.03135,-0.000175,24.018173,-0.0077,1.394
9998.00,7.498950,25.03164,-0.000174,24.018468,-0.0078,1.393
10000.00,7.497867,25.03120,-0.000174,24.018609,-0.0077,1.393
10002.00,7.496707,25.03176,-0.000173,24.017859,-0.0077,1.393
10004.00,7.496713,25.03225,-0.000173,24.019211,-0.0078,1.393
10006.00,7.496858,25.03199,-0.000174,24.018651,-0.0078,1.393
10008.00,7.496289,25.03212,-0.000174,24.019119,-0.0077,1.393
10010.00,7.496417,25.03179,-0.000174,24.018223,-0.0077,1.393
10012.00,7.497049,25.03207,-0.000175,24.018852,-0.0077,1.393
10014.00,7.496473,25.03193,-0.000174,24.018339,-0.0077,1.394
10016.00,7.496305,25.03116,-0.000174,24.018845,-0.0077,1.393
10018.00,7.496746,25.03116,-0.000172,24.018720,-0.0077,1.393
10020.00,7.497235,25.03071,-0.000173,24.018263,-0.0078,1.393
10022.00,7.497003,25.03116,-0.000173,24.018956,-0.0078,1.394
10024.00,7.497009,25.03178,-0.000174,24.018910,-0.0078,1.394
10026.00,7.497111,25.03135,-0.000174,24.019235,-0.0078,1.393
10028.00,7.497875,25.03206,-0.000173,24.018430,-0.0078,1.393
10030.00,7.497770,25.03127,-0.000172,24.018872,-0.0078,1.393
10032.00,7.497865,25.03152,-0.000173,24.018809,-0.0078,1.394
10034.00,7.497029,25.03156,-0.000174,24.018512,-0.0077,1.394
10036.00,7.496664,25.03123,-0.000175,24.018602,-0.0077,1.393
10038.00,7.497082,25.03063,-0.000174,24.018468,-0.0077,1.394
10040.00,7.497493,25.03042,-0.000173,24.018749,-0.0078,1.393
10042.00,7.497715,25.03041,-0.000174,24.018425,-0.0078,1.393
10044.00,7.497993,25.03125,-0.000174,24.018508,-0.0077,1.394
10046.00,7.497392,25.03023,-0.000175,24.018294,-0.0078,1.394
10048.00,7.496257,25.03063,-0.000174,24.018004,-0.0077,1.394
10050.00,7.495620,25.03105,-0.000175,24.018368,-0.0077,1.393
10052.00,7.495496,25.03112,-0.000175,24.018624,-0.0078,1.393
10054.00,7.496303,25.03051,-0.000174,24.018854,-0.0078,1.393
10056.00,7.496223,25.03174,-0.000174,24.018173,-0.0077,1.393
10058.00,7.495921,25.03135,-0.000175,24.018680,-0.0077,1.393
10060.00,7.496691,25.03123,-0.000174,24.018622,-0.0077,1.393
10062.00,7.496424,25.03120,-0.000174,24.018843,-0.0077,1.393
10064.00,7.496340,25.03083,-0.000174,24.018609,-0.0078,1.394
10066.00,7.496525,25.03054,-0.000175,24.018580,-0.0077,1.393
10068.00,7.496876,25.03072,-0.000173,24.018049,-0.0077,1.393
10070.00,7.497040,25.03089,-0.000174,24.018414,-0.0077,1.393
10072.00,7.496797,25.03120,-0.000175,24.018519,-0.0077,1.394
10074.00,7.496436,25.03137,-0.000173,24.017837,-0.0077,1.393
10076.00,7.496403,25.03127,-0.000174,24.018193,-0.0078,1.393
10078.00,7.496410,25.03136,-0.000176,24.018265,-0.0078,1.394
10080.00,7.495897,25.03144,-0.000174,24.018811,-0.0077,1.393
10082.00,7.496015,25.03111,-0.000174,24.018771,-0.0077,1.393
10084.00,7.496096,25.03145,-0.000174,24.019340,-0.0077,1.393
10086.00,7.495500,25.03032,-0.000175,24.018260,-0.0077,1.393
10088.00,7.495434,25.03037,-0.000174,24.019005,-0.0077,1.394
10090.00,7.495915,25.03074,-0.000174,24.018557,-0.0077,1.393
10092.00,7.494985,25.03091,-0.000175,24.018118,-0.0077,1.393
10094.00,7.494879,25.03061,-0.000176,24.017955,-0.0077,1.393
10096.00,7.495420,25.03087,-0.000174,24.018760,-0.0077,1.393
10098.00,7.495230,25.03064,-0.000175,24.018727,-0.0077,1.394
10100.00,7.494745,25.03008,-0.000174,24.018994,-0.0077,1.393
10102.00,7.494884,25.03002,-0.000174,24.018880,-0.0077,1.393
10104.00,7.495387,25.03036,-0.000173,24.019050,-0.0077,1.393
10106.00,7.494944,25.03053,-0.000174,24.018769,-0.0077,1.393
10108.00,7.495313,25.03060,-0.000175,24.018626,-0.0077,1.393
10110.00,7.495542,25.03024,-0.000174,24.018720,-0.0077,1.393
10112.00,7.495329,25.02999,-0.000173,24.018111,-0.0077,1.393
10114.00,7.495552,25.03097,-0.000174,24.018691,-0.0077,1.394
10116.00,7.495324,25.03044,-0.000175,24.018305,-0.0077,1.394
10118.00,7.495427,25.03083,-0.000175,24.018849,-0.0077,1.393
10120.00,7.495181,25.03081,-0.000175,24.019269,-0.0078,1.394
10122.00,7.494288,25.03082,-0.000175,24.019275,-0.0077,1.393
10124.00,7.494967,25.03064,-0.000175,24.018677,-0.0077,1.393
10126.00,7.495698,25.03117,-0.000175,24.019110,-0.0077,1.393
10128.00,7.495971,25.03126,-0.000175,24.018646,-0.0077,1.393
10130.00,7.495874,25.03051,-0.000174,24.018968,-0.0077,1.393
10132.00,7.495649,25.03089,-0.000173,24.018468,-0.0077,1.393
10134.00,7.494510,25.03093,-0.000175,24.018571,-0.0077,1.393
10136.00,7.494827,25.03006,-0.000175,24.018299,-0.0077,1.393
10138.00,7.495203,25.02972,-0.000173,24.019639,-0.0077,1.393
10140.00,7.494418,25.03023,-0.000175,24.018024,-0.0078,1.394
10142.00,7.494432,25.03055,-0.000175,24.018930,-0.0077,1.394
10144.00,7.494595,25.02967,-0.000174,24.017904,-0.0077,1.394
10146.00,7.495754,25.02981,-0.000174,24.018644,-0.0077,1.393
10148.00,7.495450,25.03046,-0.000174,24.018827,-0.0077,1.393
10150.00,7.495523,25.03024,-0.000174,24.018883,-0.0077,1.394
10152.00,7.495519,25.03065,-0.000174,24.019055,-0.0077,1.394
10154.00,7.495408,25.03081,-0.000176,24.018251,-0.0077,1.393
10156.00,7.496167,25.03110,-0.000175,24.017884,-0.0078,1.393
10158.00,7.496667,25.03242,-0.000174,24.019075,-0.0078,1.393
10160.00,7.497029,25.03157,-0.000173,24.018753,-0.0077,1.393
10162.00,7.496613,25.03122,-0.000174,24.018285,-0.0077,1.394
10164.00,7.496598,25.03187,-0.000174,24.018497,-0.0077,1.394
10166.00,7.495912,25.03116,-0.000174,24.018684,-0.0077,1.393
10168.00,7.495311,25.03030,-0.000174,24.017893,-0.0077,1.394
10170.00,7.495619,25.03077,-0.000174,24.018582,-0.0077,1.393
10172.00,7.495468,25.03057,-0.000173,24.018952,-0.0077,1.393
10174.00,7.495582,25.03151,-0.000174,24.018615,-0.0077,1.393
10176.00,7.496476,25.03178,-0.000174,24.018753,-0.0077,1.393
10178.00,7.496155,25.03135,-0.000174,24.019396,-0.0077,1.393
10180.00,7.495833,25.03079,-0.000174,24.018682,-0.0077,1.393
10182.00,7.495072,25.03127,-0.000175,24.018693,-0.0077,1.393
10184.00,7.495541,25.03182,-0.000176,24.018698,-0.0077,1.393
10186.00,7.495406,25.03191,-0.000174,24.018613,-0.0077,1.393
10188.00,7.495233,25.03248,-0.000174,24.018588,-0.0077,1.393
10190.00,7.494759,25.03255,-0.000174,24.018533,-0.0077,1.393
10192.00,7.493664,25.03265,-0.000174,24.018617,-0.0077,1.393
10194.00,7.494208,25.03171,-0.000174,24.018709,-0.0077,1.393
10196.00,7.495054,25.03233,-0.000174,24.018555,-0.0077,1.394
10198.00,7.495632,25.03219,-0.000174,24.018936,-0.0077,1.393
10200.00,7.495115,25.03268,-0.000174,24.018318,-0.0077,1.394
10202.00,7.495444,25.03231,-0.000174,24.019616,-0.0077,1.393
10204.00,7.494995,25.03212,-0.000172,24.018651,-0.0077,1.394
@17,12.0000,24.0
10206.00,7.493434,25.03134,-0.000174,24.018325,-0.0077,1.393
10208.00,7.487685,25.03222,-0.000174,24.018961,-0.0077,1.393
10210.00,7.479127,25.03233,-0.000173,24.019168,-0.0077,1.392
10212.00,7.466851,25.03157,-0.000172,24.019006,-0.0077,1.392
10214.00,7.452481,25.03254,-0.000172,24.018718,-0.0077,1.393
10216.00,7.441598,25.03194,-0.000175,24.018091,-0.0077,1.393
10218.00,7.434112,25.03157,-0.000175,24.018191,-0.0078,1.394
10220.00,7.427173,25.03224,-0.000175,24.018173,-0.0078,1.394
10222.00,7.419858,25.03151,-0.000174,24.017660,-0.0078,1.394
10224.00,7.412984,25.03176,-0.000174,24.018303,-0.0077,1.394
10226.00,7.407697,25.03238,-0.000175,24.018747,-0.0078,1.394
10228.00,7.402990,25.03213,-0.000175,24.018769,-0.0077,1.395
10230.00,7.399823,25.03248,-0.000176,24.019267,-0.0077,1.395
10232.00,7.403434,25.03253,-0.000176,24.019162,-0.0077,1.395
10234.00,7.413822,25.03205,-0.000175,24.018722,-0.0077,1.395
10236.00,7.428995,25.03195,-0.000176,24.018173,-0.0077,1.396
10238.00,7.445218,25.03214,-0.000175,24.018613,-0.0077,1.395
10240.00,7.458292,25.03154,-0.000175,24.019168,-0.0077,1.394
10242.00,7.469874,25.03232,-0.000174,24.018236,-0.0078,1.395
10244.00,7.480310,25.03222,-0.000173,24.018760,-0.0077,1.394
10246.00,7.490823,25.03220,-0.000173,24.018299,-0.0077,1.393
10248.00,7.501617,25.03259,-0.000173,24.018778,-0.0077,1.394
10250.00,7.512559,25.03240,-0.000174,24.018780,-0.0077,1.394
10252.00,7.523723,25.03210,-0.000174,24.019119,-0.0077,1.394
10254.00,7.533032,25.03316,-0.000173,24.018959,-0.0078,1.393
10256.00,7.540498,25.03315,-0.000173,24.018439,-0.0078,1.394
10258.00,7.547052,25.03223,-0.000173,24.018423,-0.0077,1.394
10260.00,7.552658,25.03280,-0.000174,24.018825,-0.0077,1.394
10262.00,7.556313,25.03270,-0.000174,24.018408,-0.0077,1.394
10264.00,7.560402,25.03207,-0.000174,24.018584,-0.0077,1.393
10266.00,7.563383,25.03268,-0.000174,24.018689,-0.0078,1.394
10268.00,7.564699,25.03243,-0.000175,24.018105,-0.0078,1.394
10270.00,7.565596,25.03306,-0.000174,24.018611,-0.0077,1.394
10272.00,7.565027,25.03351,-0.000174,24.018519,-0.0077,1.393
10274.00,7.565255,25.03330,-0.000173,24.018354,-0.0077,1.393
10276.00,7.564672,25.03265,-0.000174,24.018673,-0.0077,1.394
10278.00,7.563578,25.03279,-0.000174,24.018595,-0.0077,1.394
10280.00,7.561787,25.03400,-0.000174,24.018638,-0.0077,1.394
10282.00,7.560411,25.03370,-0.000173,24.018744,-0.0077,1.394
10284.00,7.559188,25.03388,-0.000174,24.018280,-0.0078,1.394
10286.00,7.556807,25.03357,-0.000175,24.018664,-0.0078,1.394
10288.00,7.554925,25.03303,-0.000175,24.018299,-0.0077,1.394
10290.00,7.553213,25.03359,-0.000173,24.018698,-0.0077,1.394
10292.00,7.550647,25.03358,-0.000173,24.018499,-0.0077,1.393
10294.00,7.548811,25.03382,-0.000173,24.018127,-0.0077,1.393
10296.00,7.547026,25.03352,-0.000175,24.018602,-0.0077,1.394
10298.00,7.545396,25.03389,-0.000173,24.018495,-0.0077,1.393
10300.00,7.543785,25.03301,-0.000174,24.018040,-0.0077,1.394
10302.00,7.541701,25.03303,-0.000174,24.018461,-0.0077,1.393
10304.00,7.539903,25.03405,-0.000174,24.019282,-0.0078,1.394
10306.00,7.538434,25.03346,-0.000174,24.018457,-0.0077,1.394
10308.00,7.536508,25.03410,-0.000174,24.019340,-0.0077,1.394
10310.00,7.534859,25.03365,-0.000174,24.018727,-0.0078,1.394
10312.00,7.534204,25.03425,-0.000173,24.018675,-0.0077,1.394
10314.00,7.532822,25.03399,-0.000174,24.018760,-0.0077,1.394
10316.00,7.530988,25.03361,-0.000173,24.018992,-0.0077,1.393
10318.00,7.529889,25.03337,-0.000173,24.018325,-0.0077,1.394
10320.00,7.528835,25.03397,-0.000173,24.018347,-0.0077,1.393
10322.00,7.527776,25.03357,-0.000174,24.018990,-0.0078,1.393
10324.00,7.526701,25.03338,-0.000174,24.018483,-0.0078,1.393
10326.00,7.525380,25.03305,-0.000173,24.018727,-0.0078,1.394
10328.00,7.524509,25.03205,-0.000173,24.018880,-0.0077,1.394
10330.00,7.523798,25.03302,-0.000173,24.018845,-0.0078,1.394
10332.00,7.522508,25.03347,-0.000173,24.019032,-0.0077,1.394
10334.00,7.521195,25.03291,-0.000173,24.018912,-0.0077,1.394
10336.00,7.521167,25.03257,-0.000173,24.019050,-0.0077,1.394
10338.00,7.520331,25.03302,-0.000174,24.018747,-0.0077,1.394
10340.00,7.520171,25.03320,-0.000174,24.018087,-0.0077,1.394
10342.00,7.518786,25.03338,-0.000173,24.018325,-0.0077,1.393
10344.00,7.517999,25.03344,-0.000173,24.018414,-0.0077,1.394
10346.00,7.517099,25.03316,-0.000173,24.018802,-0.0078,1.394
10348.00,7.515791,25.03325,-0.000174,24.018381,-0.0077,1.394
10350.00,7.514994,25.03294,-0.000173,24.018272,-0.0077,1.393
10352.00,7.514370,25.03286,-0.000174,24.018718,-0.0077,1.394
10354.00,7.512907,25.03315,-0.000175,24.018696,-0.0078,1.394
10356.00,7.512405,25.03326,-0.000175,24.019693,-0.0077,1.394
10358.00,7.511083,25.03318,-0.000175,24.018314,-0.0077,1.393
10360.00,7.511129,25.03283,-0.000174,24.018385,-0.0077,1.393
10362.00,7.510190,25.03226,-0.000174,24.018441,-0.0077,1.394
10364.00,7.509538,25.03229,-0.000176,24.018566,-0.0078,1.394
10366.00,7.509259,25.03257,-0.000175,24.018619,-0.0077,1.394
10368.00,7.509937,25.03242,-0.000174,24.019032,-0.0078,1.393
10370.00,7.509728,25.03224,-0.000175,24.018716,-0.0078,1.394
10372.00,7.508767,25.03256,-0.000174,24.018780,-0.0077,1.394
10374.00,7.508032,25.03128,-0.000173,24.018840,-0.0077,1.393
10376.00,7.507094,25.03190,-0.000174,24.018794,-0.0077,1.394
10378.00,7.507458,25.03159,-0.000174,24.018747,-0.0077,1.394
10380.00,7.507303,25.03213,-0.000174,24.019039,-0.0078,1.394
10382.00,7.506686,25.03167,-0.000175,24.018954,-0.0078,1.394
10384.00,7.506553,25.03209,-0.000174,24.018490,-0.0077,1.393
10386.00,7.506494,25.03194,-0.000174,24.018508,-0.0077,1.394
10388.00,7.506560,25.03222,-0.000174,24.018963,-0.0077,1.394
10390.00,7.506158,25.03263,-0.000174,24.019005,-0.0077,1.394
10392.00,7.505442,25.03248,-0.000174,24.018240,-0.0078,1.394
10394.00,7.504651,25.03264,-0.000176,24.018811,-0.0077,1.394
10396.00,7.503187,25.03216,-0.000175,24.018662,-0.0077,1.393
10398.00,7.503281,25.03248,-0.000174,24.018805,-0.0077,1.393
10400.00,7.503756,25.03381,-0.000173,24.018018,-0.0077,1.394
10402.00,7.504026,25.03334,-0.000174,24.018990,-0.0077,1.394
10404.00,7.503725,25.03355,-0.000175,24.019374,-0.0077,1.394
10406.00,7.502983,25.03394,-0.000174,24.018561,-0.0077,1.394
10408.00,7.502615,25.03370,-0.000174,24.018024,-0.0077,1.394
10410.00,7.502981,25.03405,-0.000175,24.017984,-0.0078,1.394
10412.00,7.503522,25.03437,-0.000174,24.018343,-0.0078,1.394
10414.00,7.502960,25.03355,-0.000173,24.018740,-0.0078,1.394
10416.00,7.502780,25.03418,-0.000174,24.018916,-0.0078,1.394
10418.00,7.502529,25.03471,-0.000175,24.018880,-0.0077,1.394
10420.00,7.501571,25.03334,-0.000174,24.018709,-0.0077,1.394
10422.00,7.501142,25.03372,-0.000174,24.018397,-0.0077,1.393
10424.00,7.500972,25.03348,-0.000174,24.019064,-0.0077,1.394
10426.00,7.500102,25.03307,-0.000175,24.018880,-0.0077,1.394
10428.00,7.500178,25.03320,-0.000175,24.018968,-0.0077,1.394
10430.00,7.500803,25.03350,-0.000174,24.018910,-0.0077,1.394
10432.00,7.499640,25.03270,-0.000175,24.018142,-0.0077,1.394
10434.00,7.499495,25.03309,-0.000175,24.018455,-0.0078,1.394
10436.00,7.499641,25.03308,-0.000173,24.018713,-0.0077,1.393
10438.00,7.499632,25.03312,-0.000174,24.018747,-0.0077,1.393
10440.00,7.499490,25.03345,-0.000174,24.018588,-0.0077,1.393
10442.00,7.499273,25.03308,-0.000173,24.017892,-0.0077,1.394
10444.00,7.499265,25.03293,-0.000174,24.017973,-0.0077,1.394
10446.00,7.499077,25.03345,-0.000176,24.018352,-0.0078,1.394
10448.00,7.499895,25.03346,-0.000175,24.018116,-0.0077,1.393
10450.00,7.499874,25.03257,-0.000175,24.018716,-0.0078,1.394
10452.00,7.499191,25.03239,-0.000174,24.018392,-0.0078,1.394
10454.00,7.498497,25.03337,-0.000176,24.018510,-0.0078,1.395
10456.00,7.498699,25.03451,-0.000176,24.018475,-0.0078,1.394
10458.00,7.499299,25.03406,-0.000174,24.018164,-0.0077,1.394
10460.00,7.499496,25.03356,-0.000173,24.018974,-0.0077,1.394
10462.00,7.499267,25.03390,-0.000174,24.018162,-0.0077,1.394
10464.00,7.498529,25.03392,-0.000174,24.018218,-0.0077,1.394
10466.00,7.498143,25.03364,-0.000174,24.018702,-0.0077,1.394
10468.00,7.497621,25.03350,-0.000173,24.018385,-0.0077,1.393
10470.00,7.497000,25.03391,-0.000173,24.018861,-0.0077,1.394
10472.00,7.497060,25.03353,-0.000174,24.018267,-0.0077,1.394
10474.00,7.496427,25.03371,-0.000175,24.018475,-0.0077,1.395
10476.00,7.496252,25.03427,-0.000174,24.018377,-0.0077,1.394
10478.00,7.496151,25.03449,-0.000174,24.019237,-0.0077,1.394
10480.00,7.496768,25.03323,-0.000174,24.018278,-0.0077,1.394
10482.00,7.496835,25.03302,-0.000175,24.018762,-0.0077,1.394
10484.00,7.497482,25.03389,-0.000174,24.018394,-0.0077,1.394
10486.00,7.498297,25.03362,-0.000173,24.018075,-0.0077,1.394
10488.00,7.498483,25.03352,-0.000173,24.019003,-0.0077,1.394
10490.00,7.496993,25.03324,-0.000174,24.018604,-0.0078,1.395
10492.00,7.497182,25.03317,-0.000174,24.018240,-0.0077,1.394
10494.00,7.496868,25.03389,-0.000174,24.018927,-0.0077,1.394
10496.00,7.496797,25.03349,-0.000174,24.018733,-0.0077,1.394
10498.00,7.496896,25.03355,-0.000174,24.018769,-0.0077,1.394
10500.00,7.496418,25.03321,-0.000175,24.018704,-0.0077,1.394
10502.00,7.496613,25.03352,-0.000175,24.018823,-0.0077,1.394
10504.00,7.496559,25.03263,-0.000174,24.018232,-0.0077,1.394
10506.00,7.496005,25.03280,-0.000175,24.018894,-0.0077,1.394
10508.00,7.495955,25.03256,-0.000175,24.018972,-0.0077,1.395
10510.00,7.496756,25.03300,-0.000174,24.018595,-0.0077,1.395
10512.00,7.496373,25.03235,-0.000175,24.018928,-0.0077,1.394
10514.00,7.496035,25.03281,-0.000175,24.018695,-0.0077,1.394
10516.00,7.495312,25.03265,-0.000174,24.018517,-0.0078,1.394
10518.00,7.495109,25.03237,-0.000175,24.018537,-0.0077,1.394
10520.00,7.495720,25.03295,-0.000175,24.018385,-0.0077,1.394
10522.00,7.495849,25.03269,-0.000174,24.019320,-0.0077,1.395
10524.00,7.496034,25.03316,-0.000175,24.018002,-0.0077,1.395
10526.00,7.496102,25.03378,-0.000175,24.018104,-0.0077,1.394
10528.00,7.495779,25.03343,-0.000174,24.018372,-0.0077,1.394
10530.00,7.495103,25.03317,-0.000174,24.018577,-0.0077,1.394
10532.00,7.494938,25.03304,-0.000176,24.018979,-0.0077,1.395
10534.00,7.495789,25.03251,-0.000174,24.018238,-0.0077,1.394
10536.00,7.495924,25.03242,-0.000175,24.018338,-0.0077,1.394
10538.00,7.495852,25.03288,-0.000174,24.018620,-0.0077,1.394
10540.00,7.496158,25.03275,-0.000174,24.018936,-0.0077,1.394
10542.00,7.496025,25.03178,-0.000176,24.018475,-0.0078,1.394
10544.00,7.496109,25.03285,-0.000174,24.018584,-0.0078,1.394
10546.00,7.495571,25.03222,-0.000174,24.018519,-0.0078,1.394
10548.00,7.495137,25.03215,-0.000176,24.018448,-0.0078,1.394
10550.00,7.495518,25.03259,-0.000174,24.018272,-0.0078,1.394
10552.00,7.495853,25.03252,-0.000174,24.018129,-0.0078,1.394
10554.00,7.494906,25.03257,-0.000174,24.018526,-0.0078,1.393
10556.00,7.495379,25.03234,-0.000175,24.018595,-0.0078,1.394
10558.00,7.495032,25.03199,-0.000175,24.018684,-0.0078,1.394
10560.00,7.495210,25.03212,-0.000175,24.018720,-0.0078,1.394
10562.00,7.495123,25.03177,-0.000175,24.018473,-0.0078,1.394
10564.00,7.495339,25.03153,-0.000175,24.018187,-0.0077,1.395
10566.00,7.495017,25.03153,-0.000175,24.018858,-0.0077,1.394
10568.00,7.494583,25.03240,-0.000174,24.019211,-0.0077,1.394
10570.00,7.494978,25.03203,-0.000175,24.018251,-0.0077,1.394
10572.00,7.495491,25.03228,-0.000174,24.018401,-0.0077,1.394
10574.00,7.494875,25.03279,-0.000174,24.017466,-0.0077,1.394
10576.00,7.494632,25.03292,-0.000174,24.018822,-0.0078,1.394
10578.00,7.495088,25.03207,-0.000175,24.018733,-0.0078,1.394
10580.00,7.495428,25.03240,-0.000175,24.018635,-0.0077,1.394
10582.00,7.495006,25.03221,-0.000176,24.017975,-0.0077,1.394
10584.00,7.495182,25.03178,-0.000175,24.018363,-0.0077,1.394
10586.00,7.495498,25.03230,-0.000174,24.018241,-0.0077,1.394
10588.00,7.495764,25.03253,-0.000174,24.018332,-0.0077,1.395
10590.00,7.495541,25.03248,-0.000175,24.018269,-0.0077,1.394
10592.00,7.494117,25.03260,-0.000176,24.018745,-0.0078,1.394
10594.00,7.493572,25.03339,-0.000174,24.018867,-0.0078,1.394
10596.00,7.493831,25.03322,-0.000174,24.018490,-0.0078,1.394
10598.00,7.494451,25.03299,-0.000174,24.018691,-0.0077,1.394
10600.00,7.494819,25.03253,-0.000174,24.017977,-0.0078,1.394
10602.00,7.494566,25.03208,-0.000174,24.018479,-0.0078,1.395
10604.00,7.494946,25.03184,-0.000176,24.018798,-0.0077,1.394
10606.00,7.494535,25.03194,-0.000175,24.018383,-0.0077,1.394
10608.00,7.494105,25.03165,-0.000175,24.019064,-0.0077,1.395
10610.00,7.493654,25.03188,-0.000177,24.018222,-0.0078,1.394
10612.00,7.494492,25.03143,-0.000175,24.018566,-0.0077,1.395
10614.00,7.494279,25.03139,-0.000176,24.018675,-0.0078,1.394
10616.00,7.494797,25.03143,-0.000176,24.018914,-0.0077,1.394
10618.00,7.494560,25.03173,-0.000176,24.018316,-0.0077,1.394
10620.00,7.495834,25.03224,-0.000175,24.018874,-0.0077,1.393
10622.00,7.495344,25.03241,-0.000175,24.018588,-0.0077,1.394
10624.00,7.494876,25.03258,-0.000174,24.018517,-0.0077,1.394
10626.00,7.495348,25.03189,-0.000175,24.018709,-0.0077,1.394
10628.00,7.496083,25.03199,-0.000174,24.018381,-0.0078,1.394
10630.00,7.495084,25.03246,-0.000174,24.018267,-0.0078,1.393
10632.00,7.494953,25.03273,-0.000174,24.018586,-0.0077,1.394
10634.00,7.495582,25.03248,-0.000175,24.018961,-0.0077,1.395
10636.00,7.496393,25.03227,-0.000176,24.018173,-0.0078,1.394
10638.00,7.495827,25.03197,-0.000174,24.018927,-0.0078,1.395
10640.00,7.494985,25.03206,-0.000175,24.018367,-0.0078,1.394
10642.00,7.495286,25.03228,-0.000175,24.018183,-0.0077,1.394
10644.00,7.494703,25.03242,-0.000174,24.018769,-0.0078,1.393
10646.00,7.494428,25.03214,-0.000174,24.018609,-0.0078,1.394
10648.00,7.494652,25.03113,-0.000174,24.018504,-0.0077,1.394
10650.00,7.493324,25.03184,-0.000175,24.018677,-0.0077,1.394
10652.00,7.493383,25.03220,-0.000176,24.018912,-0.0077,1.394
10654.00,7.494361,25.03137,-0.000175,24.018251,-0.0077,1.395
10656.00,7.494890,25.03164,-0.000176,24.019275,-0.0077,1.394
10658.00,7.495217,25.03126,-0.000175,24.018535,-0.0077,1.394
10660.00,7.494637,25.03197,-0.000174,24.018735,-0.0077,1.394
10662.00,7.493613,25.03268,-0.000175,24.018827,-0.0078,1.394
10664.00,7.494977,25.03337,-0.000174,24.018943,-0.0077,1.394
10666.00,7.494986,25.03272,-0.000175,24.018198,-0.0077,1.394
10668.00,7.494480,25.03249,-0.000174,24.019206,-0.0077,1.395
10670.00,7.494732,25.03286,-0.000174,24.018403,-0.0078,1.395
10672.00,7.494288,25.03192,-0.000174,24.018593,-0.0078,1.394
10674.00,7.493980,25.03192,-0.000174,24.018191,-0.0077,1.394
10676.00,7.494245,25.03172,-0.000173,24.018684,-0.0078,1.394
10678.00,7.494019,25.03282,-0.000174,24.018394,-0.0078,1.394
10680.00,7.493437,25.03228,-0.000175,24.018129,-0.0078,1.394
10682.00,7.492879,25.03198,-0.000175,24.017993,-0.0078,1.394
10684.00,7.493073,25.03241,-0.000174,24.018680,-0.0077,1.394
10686.00,7.493275,25.03227,-0.000174,24.018609,-0.0077,1.394
10688.00,7.493457,25.03281,-0.000174,24.019231,-0.0077,1.394
10690.00,7.493046,25.03302,-0.000174,24.018885,-0.0077,1.395
10692.00,7.493619,25.03214,-0.000175,24.018477,-0.0078,1.394
10694.00,7.494226,25.03207,-0.000174,24.018232,-0.0078,1.394
10696.00,7.493662,25.03199,-0.000173,24.018807,-0.0077,1.393
10698.00,7.493777,25.03177,-0.000174,24.018800,-0.0077,1.394
10700.00,7.493777,25.03178,-0.000175,24.018107,-0.0077,1.394
10702.00,7.494534,25.03157,-0.000173,24.018423,-0.0077,1.394
10704.00,7.494268,25.03177,-0.000174,24.018526,-0.0077,1.394
10706.00,7.493588,25.03142,-0.000175,24.018287,-0.0078,1.395
10708.00,7.493717,25.03202,-0.000176,24.018903,-0.0078,1.394
10710.00,7.493462,25.03252,-0.000176,24.018626,-0.0077,1.394
10712.00,7.493255,25.03283,-0.000175,24.018261,-0.0077,1.394
10714.00,7.493423,25.03221,-0.000174,24.018637,-0.0077,1.395
10716.00,7.494091,25.03237,-0.000175,24.019122,-0.0078,1.395
10718.00,7.494090,25.03235,-0.000175,24.018590,-0.0077,1.394
10720.00,7.494283,25.03231,-0.000174,24.018609,-0.0077,1.394
10722.00,7.493888,25.03227,-0.000175,24.018599,-0.0077,1.394
10724.00,7.493906,25.03171,-0.000174,24.018633,-0.0078,1.393
10726.00,7.493479,25.03109,-0.000174,24.018441,-0.0077,1.394
10728.00,7.493559,25.03129,-0.000174,24.018512,-0.0077,1.394
10730.00,7.493843,25.03159,-0.000174,24.018861,-0.0077,1.394
10732.00,7.493694,25.03194,-0.000175,24.018047,-0.0077,1.394
10734.00,7.492874,25.03219,-0.000176,24.018483,-0.0077,1.394
10736.00,7.492530,25.03243,-0.000174,24.019072,-0.0077,1.393
10738.00,7.493055,25.03212,-0.000174,24.018461,-0.0077,1.394
10740.00,7.492886,25.03208,-0.000175,24.018225,-0.0078,1.395
10742.00,7.493040,25.03245,-0.000174,24.018776,-0.0077,1.394
10744.00,7.492902,25.03186,-0.000174,24.018506,-0.0077,1.394
10746.00,7.492884,25.03245,-0.000174,24.018740,-0.0077,1.394
10748.00,7.492977,25.03303,-0.000174,24.018677,-0.0077,1.394
10750.00,7.493438,25.03363,-0.000174,24.018865,-0.0077,1.394
10752.00,7.493396,25.03270,-0.000174,24.019155,-0.0078,1.394
10754.00,7.493698,25.03217,-0.000176,24.018564,-0.0078,1.395
10756.00,7.493213,25.03182,-0.000174,24.018348,-0.0077,1.394
10758.00,7.493090,25.03293,-0.000174,24.017826,-0.0077,1.394
10760.00,7.493111,25.03197,-0.000174,24.017975,-0.0078,1.394
10762.00,7.492809,25.03152,-0.000175,24.018706,-0.0077,1.394
10764.00,7.492483,25.03257,-0.000174,24.018849,-0.0077,1.394
10766.00,7.492293,25.03287,-0.000175,24.018470,-0.0077,1.394
10768.00,7.491989,25.03328,-0.000175,24.018276,-0.0077,1.394
10770.00,7.492537,25.03326,-0.000175,24.018410,-0.0077,1.394
10772.00,7.493565,25.03276,-0.000174,24.018167,-0.0077,1.394
10774.00,7.493213,25.03283,-0.000174,24.017980,-0.0077,1.394
10776.00,7.492721,25.03210,-0.000175,24.018512,-0.0077,1.394
10778.00,7.492409,25.03155,-0.000175,24.018260,-0.0077,1.394
10780.00,7.492423,25.03218,-0.000174,24.018332,-0.0077,1.394
10782.00,7.492957,25.03228,-0.000174,24.018954,-0.0077,1.394
10784.00,7.493605,25.03289,-0.000175,24.018444,-0.0077,1.394
10786.00,7.493880,25.03264,-0.000175,24.017810,-0.0077,1.394
10788.00,7.493662,25.03281,-0.000174,24.018845,-0.0077,1.394
10790.00,7.493779,25.03330,-0.000174,24.018321,-0.0077,1.395
10792.00,7.493792,25.03375,-0.000175,24.017910,-0.0078,1.395
10794.00,7.493720,25.03306,-0.000176,24.018187,-0.0078,1.395
10796.00,7.493314,25.03323,-0.000175,24.018695,-0.0078,1.394
10798.00,7.493925,25.03373,-0.000174,24.017975,-0.0078,1.395
10800.00,7.493366,25.03404,-0.000174,24.018118,-0.0078,1.395
10802.00,7.493310,25.03395,-0.000174,24.017667,-0.0078,1.394
10804.00,7.493165,25.03411,-0.000175,24.019052,-0.0077,1.394
@18,12.0000,24.0
10806.00,7.491828,25.03365,-0.000174,24.018628,-0.0077,1.394
10808.00,7.486370,25.03369,-0.000174,24.018977,-0.0078,1.393
10810.00,7.478217,25.03315,-0.000173,24.018218,-0.0077,1.393
10812.00,7.466670,25.03353,-0.000173,24.017828,-0.0077,1.393
10814.00,7.452577,25.03403,-0.000174,24.018553,-0.0077,1.394
10816.00,7.440757,25.03323,-0.000173,24.018095,-0.0077,1.394
10818.00,7.432675,25.03317,-0.000173,24.018254,-0.0077,1.395
10820.00,7.425827,25.03387,-0.000174,24.018896,-0.0077,1.395
10822.00,7.419745,25.03317,-0.000176,24.018580,-0.0078,1.395
10824.00,7.414627,25.03363,-0.000174,24.018628,-0.0078,1.396
10826.00,7.410038,25.03275,-0.000173,24.018747,-0.0077,1.395
10828.00,7.405751,25.03286,-0.000174,24.017855,-0.0077,1.395
10830.00,7.403266,25.03324,-0.000174,24.018633,-0.0077,1.395
10832.00,7.406805,25.03311,-0.000174,24.018599,-0.0077,1.396
10834.00,7.416329,25.03327,-0.000175,24.019304,-0.0077,1.396
10836.00,7.430564,25.03435,-0.000176,24.018492,-0.0077,1.397
10838.00,7.445500,25.03460,-0.000176,24.018220,-0.0078,1.396
10840.00,7.458558,25.03425,-0.000175,24.018829,-0.0077,1.395
10842.00,7.469541,25.03385,-0.000174,24.018379,-0.0077,1.395
10844.00,7.479349,25.03444,-0.000174,24.019144,-0.0077,1.395
10846.00,7.488980,25.03428,-0.000173,24.018263,-0.0078,1.394
10848.00,7.500078,25.03482,-0.000173,24.018912,-0.0077,1.395
10850.00,7.510108,25.03511,-0.000174,24.019161,-0.0077,1.395
10852.00,7.519316,25.03394,-0.000174,24.017817,-0.0077,1.395
10854.00,7.527536,25.03378,-0.000173,24.018941,-0.0077,1.394
10856.00,7.535050,25.03396,-0.000173,24.018468,-0.0077,1.394
10858.00,7.542333,25.03397,-0.000173,24.018479,-0.0077,1.395
10860.00,7.547284,25.03498,-0.000172,24.018724,-0.0077,1.395
10862.00,7.551660,25.03554,-0.000173,24.017747,-0.0078,1.395
10864.00,7.555248,25.03548,-0.000173,24.018508,-0.0077,1.395
10866.00,7.557078,25.03471,-0.000173,24.018488,-0.0078,1.394
10868.00,7.558488,25.03370,-0.000173,24.018303,-0.0078,1.394
10870.00,7.559845,25.03381,-0.000173,24.018510,-0.0078,1.394
10872.00,7.561084,25.03397,-0.000174,24.018722,-0.0077,1.395
10874.00,7.561430,25.03413,-0.000173,24.018082,-0.0077,1.395
10876.00,7.560440,25.03458,-0.000174,24.018423,-0.0077,1.394
10878.00,7.560033,25.03436,-0.000173,24.018671,-0.0078,1.394
10880.00,7.559881,25.03424,-0.000172,24.018207,-0.0078,1.394
10882.00,7.558020,25.03419,-0.000174,24.018459,-0.0077,1.394
10884.00,7.556781,25.03429,-0.000173,24.018613,-0.0078,1.394
10886.00,7.555515,25.03449,-0.000173,24.018887,-0.0077,1.394
10888.00,7.553123,25.03457,-0.000174,24.018597,-0.0078,1.394
10890.00,7.551124,25.03437,-0.000174,24.018423,-0.0078,1.394
10892.00,7.549621,25.03363,-0.000175,24.019010,-0.0078,1.395
10894.00,7.548253,25.03481,-0.000175,24.018696,-0.0077,1.395
10896.00,7.545555,25.03444,-0.000174,24.018481,-0.0077,1.395
10898.00,7.543213,25.03394,-0.000173,24.018854,-0.0078,1.394
10900.00,7.542520,25.03504,-0.000175,24.018299,-0.0078,1.394
10902.00,7.541413,25.03443,-0.000174,24.018191,-0.0078,1.394
10904.00,7.540000,25.03402,-0.000173,24.018580,-0.0077,1.394
10906.00,7.538022,25.03466,-0.000173,24.018769,-0.0077,1.395
10908.00,7.536297,25.03481,-0.000174,24.018548,-0.0077,1.395
10910.00,7.534417,25.03394,-0.000174,24.018018,-0.0078,1.394
10912.00,7.532854,25.03360,-0.000173,24.018579,-0.0077,1.394
10914.00,7.531730,25.03439,-0.000174,24.019269,-0.0078,1.394
10916.00,7.530812,25.03454,-0.000175,24.018024,-0.0078,1.394
10918.00,7.529781,25.03498,-0.000175,24.018361,-0.0078,1.394
10920.00,7.528670,25.03432,-0.000175,24.018486,-0.0078,1.395
10922.00,7.527752,25.03362,-0.000175,24.018086,-0.0078,1.394
10924.00,7.527173,25.03348,-0.000174,24.017979,-0.0077,1.395
10926.00,7.526115,25.03406,-0.000174,24.018334,-0.0077,1.395
10928.00,7.525079,25.03409,-0.000173,24.019028,-0.0077,1.394
10930.00,7.522784,25.03327,-0.000173,24.018706,-0.0077,1.394
10932.00,7.520979,25.03319,-0.000172,24.018423,-0.0078,1.395
10934.00,7.520570,25.03382,-0.000173,24.018845,-0.0078,1.395
10936.00,7.520387,25.03367,-0.000174,24.018798,-0.0077,1.395
10938.00,7.519312,25.03419,-0.000175,24.018209,-0.0078,1.395
10940.00,7.518051,25.03340,-0.000173,24.018682,-0.0078,1.394
10942.00,7.517260,25.03360,-0.000173,24.018394,-0.0077,1.395
10944.00,7.516579,25.03289,-0.000172,24.018388,-0.0077,1.395
10946.00,7.515787,25.03275,-0.000172,24.019530,-0.0077,1.394
10948.00,7.514669,25.03282,-0.000173,24.018695,-0.0077,1.395
10950.00,7.514596,25.03325,-0.000173,24.018098,-0.0077,1.394
10952.00,7.513593,25.03404,-0.000173,24.018372,-0.0078,1.394
10954.00,7.511959,25.03369,-0.000175,24.018622,-0.0077,1.395
10956.00,7.511839,25.03332,-0.000175,24.018479,-0.0078,1.395
10958.00,7.511869,25.03357,-0.000174,24.018566,-0.0078,1.395
10960.00,7.511752,25.03399,-0.000174,24.018274,-0.0078,1.395
10962.00,7.510331,25.03405,-0.000174,24.018414,-0.0077,1.395
10964.00,7.510141,25.03354,-0.000174,24.018687,-0.0077,1.395
10966.00,7.510244,25.03377,-0.000174,24.018950,-0.0078,1.395
10968.00,7.509451,25.03245,-0.000175,24.018345,-0.0078,1.394
10970.00,7.509262,25.03389,-0.000174,24.018686,-0.0077,1.395
10972.00,7.508966,25.03421,-0.000173,24.018261,-0.0077,1.394
10974.00,7.508550,25.03389,-0.000175,24.018223,-0.0078,1.394
10976.00,7.507860,25.03392,-0.000175,24.018252,-0.0078,1.395
10978.00,7.506967,25.03397,-0.000174,24.018751,-0.0078,1.395
10980.00,7.505670,25.03347,-0.000175,24.018829,-0.0078,1.395
10982.00,7.505063,25.03274,-0.000175,24.018160,-0.0078,1.394
10984.00,7.504807,25.03278,-0.000174,24.018350,-0.0078,1.394
10986.00,7.504681,25.03324,-0.000175,24.018367,-0.0078,1.395
10988.00,7.503854,25.03304,-0.000175,24.017924,-0.0078,1.394
10990.00,7.504030,25.03286,-0.000174,24.018338,-0.0078,1.395
10992.00,7.503318,25.03324,-0.000176,24.018709,-0.0077,1.395
10994.00,7.502913,25.03298,-0.000175,24.018251,-0.0077,1.394
10996.00,7.502696,25.03345,-0.000176,24.018727,-0.0078,1.395
10998.00,7.502867,25.03356,-0.000175,24.018452,-0.0077,1.395
11000.00,7.502544,25.03398,-0.000174,24.017915,-0.0077,1.395
11002.00,7.501780,25.03381,-0.000174,24.017973,-0.0077,1.394
11004.00,7.501013,25.03358,-0.000174,24.018385,-0.0077,1.394
11006.00,7.500284,25.03299,-0.000173,24.018212,-0.0077,1.394
11008.00,7.499877,25.03294,-0.000174,24.018613,-0.0077,1.394
11010.00,7.499911,25.03348,-0.000174,24.017812,-0.0077,1.395
11012.00,7.500001,25.03304,-0.000174,24.017864,-0.0078,1.395
11014.00,7.500325,25.03326,-0.000175,24.018486,-0.0077,1.395
11016.00,7.500232,25.03387,-0.000174,24.018444,-0.0078,1.394
11018.00,7.500176,25.03385,-0.000174,24.018169,-0.0078,1.394
11020.00,7.499739,25.03321,-0.000175,24.018557,-0.0078,1.395
11022.00,7.499225,25.03363,-0.000175,24.017939,-0.0078,1.394
11024.00,7.499909,25.03382,-0.000175,24.018593,-0.0077,1.394
11026.00,7.500344,25.03411,-0.000175,24.018388,-0.0078,1.395
11028.00,7.499951,25.03387,-0.000176,24.018729,-0.0077,1.396
11030.00,7.499739,25.03352,-0.000175,24.018212,-0.0077,1.395
11032.00,7.499623,25.03349,-0.000175,24.017959,-0.0077,1.394
11034.00,7.499452,25.03350,-0.000175,24.018517,-0.0077,1.394
11036.00,7.500196,25.03351,-0.000174,24.018987,-0.0077,1.394
11038.00,7.500501,25.03416,-0.000174,24.017863,-0.0077,1.394
11040.00,7.499770,25.03400,-0.000174,24.018390,-0.0077,1.394
11042.00,7.498938,25.03424,-0.000174,24.019106,-0.0077,1.395
11044.00,7.498272,25.03450,-0.000174,24.018649,-0.0078,1.395
11046.00,7.498056,25.03360,-0.000174,24.019019,-0.0077,1.394
11048.00,7.497470,25.03367,-0.000173,24.018615,-0.0077,1.394
11050.00,7.496795,25.03372,-0.000175,24.018263,-0.0077,1.395
11052.00,7.496483,25.03484,-0.000175,24.017600,-0.0077,1.395
11054.00,7.496386,25.03341,-0.000175,24.018421,-0.0077,1.395
11056.00,7.496330,25.03357,-0.000176,24.018533,-0.0078,1.395
11058.00,7.496958,25.03461,-0.000174,24.018528,-0.0078,1.395
11060.00,7.496874,25.03451,-0.000174,24.018205,-0.0078,1.394
11062.00,7.496894,25.03454,-0.000174,24.017665,-0.0078,1.395
11064.00,7.496641,25.03419,-0.000174,24.018352,-0.0078,1.395
11066.00,7.496595,25.03408,-0.000174,24.018135,-0.0078,1.395
11068.00,7.496812,25.03460,-0.000174,24.018599,-0.0077,1.395
11070.00,7.497071,25.03415,-0.000174,24.018406,-0.0078,1.394
11072.00,7.496915,25.03397,-0.000174,24.017852,-0.0077,1.394
11074.00,7.497783,25.03438,-0.000174,24.018229,-0.0077,1.395
11076.00,7.497849,25.03545,-0.000174,24.018089,-0.0077,1.395
11078.00,7.497018,25.03467,-0.000174,24.018542,-0.0077,1.395
11080.00,7.497356,25.03452,-0.000174,24.018408,-0.0077,1.395
11082.00,7.497132,25.03428,-0.000175,24.018138,-0.0077,1.395
11084.00,7.498070,25.03421,-0.000175,24.018111,-0.0078,1.395
11086.00,7.498372,25.03515,-0.000175,24.017859,-0.0078,1.396
11088.00,7.497371,25.03507,-0.000174,24.018735,-0.0077,1.395
11090.00,7.496572,25.03507,-0.000175,24.018782,-0.0077,1.395
11092.00,7.496229,25.03554,-0.000175,24.018044,-0.0077,1.395
11094.00,7.496187,25.03521,-0.000174,24.018421,-0.0077,1.395
11096.00,7.496491,25.03476,-0.000174,24.018252,-0.0078,1.395
11098.00,7.495610,25.03477,-0.000174,24.018519,-0.0078,1.394
11100.00,7.494935,25.03501,-0.000174,24.018686,-0.0077,1.395
11102.00,7.494853,25.03467,-0.000175,24.018658,-0.0077,1.395
11104.00,7.494905,25.03489,-0.000175,24.018932,-0.0077,1.394
11106.00,7.494921,25.03522,-0.000174,24.018617,-0.0077,1.395
11108.00,7.495678,25.03474,-0.000175,24.017703,-0.0077,1.395
11110.00,7.495457,25.03468,-0.000175,24.018006,-0.0078,1.395
11112.00,7.496043,25.03518,-0.000175,24.018258,-0.0077,1.395
11114.00,7.495774,25.03398,-0.000175,24.018379,-0.0077,1.395
11116.00,7.495775,25.03394,-0.000176,24.018546,-0.0077,1.395
11118.00,7.495504,25.03391,-0.000174,24.018182,-0.0077,1.395
11120.00,7.494903,25.03368,-0.000175,24.018426,-0.0078,1.395
11122.00,7.495382,25.03367,-0.000175,24.018490,-0.0077,1.394
11124.00,7.494589,25.03389,-0.000174,24.018334,-0.0077,1.394
11126.00,7.494543,25.03387,-0.000174,24.018111,-0.0078,1.394
11128.00,7.494363,25.03439,-0.000176,24.018622,-0.0078,1.395
11130.00,7.494204,25.03442,-0.000175,24.018339,-0.0078,1.395
11132.00,7.494965,25.03401,-0.000174,24.018276,-0.0078,1.395
11134.00,7.495549,25.03459,-0.000175,24.018002,-0.0077,1.395
11136.00,7.495648,25.03502,-0.000174,24.018149,-0.0077,1.395
11138.00,7.495786,25.03503,-0.000174,24.018570,-0.0077,1.395
11140.00,7.495102,25.03452,-0.000176,24.018330,-0.0077,1.395
11142.00,7.494087,25.03378,-0.000176,24.017879,-0.0078,1.395
11144.00,7.494667,25.03346,-0.000173,24.018936,-0.0078,1.395
11146.00,7.495664,25.03493,-0.000174,24.018553,-0.0077,1.395
11148.00,7.495109,25.03483,-0.000175,24.018354,-0.0078,1.395
11150.00,7.494737,25.03416,-0.000175,24.018930,-0.0078,1.395
11152.00,7.494790,25.03394,-0.000175,24.018153,-0.0077,1.395
11154.00,7.494817,25.03375,-0.000174,24.018008,-0.0077,1.395
11156.00,7.494840,25.03437,-0.000173,24.018515,-0.0078,1.395
11158.00,7.494790,25.03452,-0.000175,24.018162,-0.0078,1.395
11160.00,7.494087,25.03392,-0.000175,24.017942,-0.0078,1.395
11162.00,7.493334,25.03394,-0.000175,24.018376,-0.0078,1.395
11164.00,7.493840,25.03392,-0.000176,24.018481,-0.0077,1.395
11166.00,7.494816,25.03408,-0.000176,24.018700,-0.0078,1.395
11168.00,7.494655,25.03462,-0.000176,24.018682,-0.0077,1.395
11170.00,7.493834,25.03468,-0.000176,24.017837,-0.0077,1.395
11172.00,7.493732,25.03408,-0.000175,24.018176,-0.0077,1.395
11174.00,7.493893,25.03391,-0.000175,24.018502,-0.0077,1.395
11176.00,7.493670,25.03340,-0.000174,24.018160,-0.0078,1.395
11178.00,7.493723,25.03335,-0.000174,24.018689,-0.0078,1.395
11180.00,7.494131,25.03424,-0.000175,24.018553,-0.0077,1.395
11182.00,7.494777,25.03402,-0.000174,24.018247,-0.0077,1.395
11184.00,7.494469,25.03465,-0.000175,24.018415,-0.0077,1.395
11186.00,7.494417,25.03554,-0.000175,24.018104,-0.0077,1.395
11188.00,7.494757,25.03478,-0.000174,24.018747,-0.0077,1.395
11190.00,7.494084,25.03402,-0.000174,24.019083,-0.0077,1.395
11192.00,7.494107,25.03419,-0.000175,24.019228,-0.0077,1.394
11194.00,7.493593,25.03454,-0.000175,24.018156,-0.0077,1.395
11196.00,7.493692,25.03465,-0.000174,24.018328,-0.0078,1.395
11198.00,7.493506,25.03463,-0.000174,24.018182,-0.0077,1.395
11200.00,7.493976,25.03419,-0.000174,24.019092,-0.0077,1.395
11202.00,7.493696,25.03429,-0.000174,24.018102,-0.0077,1.395
11204.00,7.493608,25.03480,-0.000175,24.018359,-0.0077,1.395
11206.00,7.494250,25.03422,-0.000175,24.018390,-0.0078,1.395
11208.00,7.494035,25.03461,-0.000174,24.018546,-0.0077,1.395
11210.00,7.494193,25.03486,-0.000175,24.019106,-0.0077,1.395
11212.00,7.494087,25.03453,-0.000174,24.018147,-0.0077,1.395
11214.00,7.493494,25.03492,-0.000175,24.018410,-0.0078,1.395
11216.00,7.494364,25.03437,-0.000175,24.017897,-0.0077,1.396
11218.00,7.494875,25.03485,-0.000176,24.018325,-0.0077,1.395
11220.00,7.494344,25.03519,-0.000176,24.019119,-0.0078,1.395
11222.00,7.494348,25.03538,-0.000175,24.017966,-0.0078,1.395
11224.00,7.494193,25.03506,-0.000175,24.017803,-0.0078,1.395
11226.00,7.495264,25.03498,-0.000174,24.018076,-0.0078,1.395
11228.00,7.494268,25.03509,-0.000175,24.018798,-0.0077,1.395
11230.00,7.493448,25.03583,-0.000175,24.018343,-0.0077,1.396
11232.00,7.493949,25.03577,-0.000176,24.018502,-0.0077,1.395
11234.00,7.493538,25.03487,-0.000175,24.018742,-0.0077,1.395
11236.00,7.493001,25.03545,-0.000174,24.018455,-0.0077,1.394
11238.00,7.493143,25.03504,-0.000173,24.018655,-0.0077,1.395
11240.00,7.493926,25.03582,-0.000174,24.018419,-0.0077,1.395
11242.00,7.493525,25.03550,-0.000173,24.018653,-0.0077,1.395
11244.00,7.493015,25.03532,-0.000174,24.018758,-0.0077,1.395
11246.00,7.492216,25.03540,-0.000173,24.018303,-0.0077,1.395
11248.00,7.492869,25.03589,-0.000174,24.019023,-0.0077,1.395
11250.00,7.493789,25.03623,-0.000174,24.018359,-0.0077,1.394
11252.00,7.494271,25.03512,-0.000174,24.018599,-0.0077,1.395
11254.00,7.494238,25.03560,-0.000175,24.018794,-0.0077,1.396
11256.00,7.493253,25.03602,-0.000175,24.018468,-0.0078,1.395
11258.00,7.493098,25.03601,-0.000174,24.018785,-0.0077,1.395
11260.00,7.493315,25.03493,-0.000175,24.017980,-0.0077,1.395
11262.00,7.493893,25.03613,-0.000174,24.018539,-0.0077,1.395
11264.00,7.493539,25.03601,-0.000174,24.018118,-0.0077,1.395
11266.00,7.493921,25.03513,-0.000174,24.018441,-0.0078,1.395
11268.00,7.495034,25.03444,-0.000174,24.018477,-0.0077,1.396
11270.00,7.495157,25.03466,-0.000174,24.018272,-0.0077,1.395
11272.00,7.494134,25.03427,-0.000174,24.017942,-0.0077,1.395
11274.00,7.493157,25.03503,-0.000173,24.018053,-0.0078,1.394
11276.00,7.492906,25.03571,-0.000173,24.018881,-0.0078,1.395
11278.00,7.492652,25.03479,-0.000173,24.018490,-0.0077,1.395
11280.00,7.493377,25.03485,-0.000174,24.017857,-0.0078,1.396
11282.00,7.493974,25.03428,-0.000175,24.018488,-0.0077,1.395
11284.00,7.494084,25.03496,-0.000175,24.018261,-0.0077,1.395
11286.00,7.493252,25.03485,-0.000174,24.017772,-0.0077,1.395
11288.00,7.492033,25.03432,-0.000174,24.018187,-0.0077,1.395
11290.00,7.491996,25.03482,-0.000174,24.018470,-0.0078,1.395
11292.00,7.491888,25.03454,-0.000175,24.018336,-0.0077,1.395
11294.00,7.492265,25.03434,-0.000176,24.018412,-0.0077,1.395
11296.00,7.492863,25.03451,-0.000174,24.017447,-0.0078,1.395
11298.00,7.493479,25.03508,-0.000175,24.018316,-0.0077,1.395
11300.00,7.492873,25.03485,-0.000175,24.018292,-0.0077,1.395
11302.00,7.492588,25.03413,-0.000175,24.018305,-0.0078,1.394
11304.00,7.492140,25.03496,-0.000174,24.018444,-0.0077,1.395
11306.00,7.492931,25.03449,-0.000175,24.018876,-0.0077,1.395
11308.00,7.492987,25.03479,-0.000175,24.018820,-0.0077,1.395
11310.00,7.493098,25.03455,-0.000176,24.018301,-0.0077,1.395
11312.00,7.492736,25.03425,-0.000177,24.018207,-0.0077,1.395
11314.00,7.492316,25.03411,-0.000176,24.018996,-0.0077,1.395
11316.00,7.493061,25.03419,-0.000175,24.018164,-0.0077,1.395
11318.00,7.492869,25.03479,-0.000174,24.018461,-0.0077,1.395
11320.00,7.491737,25.03479,-0.000174,24.018807,-0.0077,1.396
11322.00,7.493119,25.03456,-0.000174,24.018095,-0.0077,1.395
11324.00,7.493897,25.03475,-0.000173,24.018421,-0.0077,1.394
11326.00,7.493309,25.03455,-0.000175,24.018760,-0.0077,1.395
11328.00,7.493273,25.03403,-0.000175,24.018575,-0.0077,1.395
11330.00,7.494343,25.03328,-0.000175,24.018127,-0.0077,1.395
11332.00,7.494182,25.03381,-0.000174,24.018622,-0.0077,1.395
11334.00,7.493737,25.03435,-0.000174,24.018341,-0.0077,1.395
11336.00,7.493919,25.03513,-0.000175,24.018332,-0.0077,1.395
11338.00,7.493337,25.03487,-0.000175,24.018115,-0.0077,1.395
11340.00,7.493207,25.03413,-0.000175,24.018439,-0.0077,1.395
11342.00,7.493547,25.03384,-0.000175,24.018602,-0.0077,1.395
11344.00,7.494521,25.03429,-0.000175,24.018825,-0.0077,1.395
11346.00,7.494987,25.03455,-0.000175,24.018542,-0.0078,1.395
11348.00,7.493842,25.03487,-0.000175,24.018546,-0.0078,1.395
11350.00,7.493819,25.03514,-0.000174,24.018328,-0.0078,1.395
11352.00,7.494142,25.03493,-0.000175,24.018825,-0.0077,1.395
11354.00,7.493607,25.03539,-0.000174,24.018374,-0.0078,1.395
11356.00,7.493865,25.03503,-0.000174,24.018709,-0.0078,1.395
11358.00,7.494133,25.03512,-0.000174,24.019030,-0.0077,1.395
11360.00,7.493286,25.03544,-0.000174,24.018425,-0.0077,1.395
11362.00,7.492774,25.03496,-0.000174,24.018834,-0.0077,1.395
11364.00,7.493086,25.03483,-0.000175,24.018696,-0.0077,1.395
11366.00,7.492481,25.03504,-0.000173,24.018397,-0.0077,1.395
11368.00,7.492481,25.03601,-0.000173,24.018183,-0.0077,1.395
11370.00,7.492141,25.03533,-0.000174,24.018528,-0.0077,1.395
11372.00,7.492065,25.03432,-0.000174,24.018600,-0.0077,1.395
11374.00,7.492334,25.03505,-0.000175,24.018718,-0.0077,1.395
11376.00,7.493054,25.03519,-0.000173,24.018573,-0.0077,1.394
11378.00,7.492918,25.03460,-0.000174,24.018765,-0.0077,1.395
11380.00,7.492741,25.03456,-0.000174,24.018555,-0.0078,1.395
11382.00,7.492849,25.03505,-0.000174,24.018131,-0.0077,1.395
11384.00,7.492706,25.03430,-0.000175,24.018459,-0.0077,1.395
11386.00,7.493743,25.03363,-0.000175,24.019153,-0.0077,1.395
11388.00,7.494479,25.03410,-0.000175,24.018608,-0.0077,1.395
11390.00,7.493982,25.03395,-0.000173,24.018633,-0.0077,1.395
11392.00,7.493679,25.03413,-0.000174,24.018918,-0.0077,1.396
11394.00,7.493074,25.03339,-0.000175,24.018504,-0.0077,1.396
11396.00,7.492280,25.03375,-0.000175,24.018544,-0.0077,1.395
11398.00,7.492249,25.03442,-0.000174,24.018142,-0.0077,1.395
11400.00,7.492197,25.03436,-0.000174,24.018455,-0.0077,1.395
11402.00,7.492439,25.03486,-0.000175,24.018439,-0.0077,1.395
11404.00,7.492310,25.03423,-0.000174,24.019173,-0.0077,1.395
@19,12.0000,24.0
11406.00,7.491513,25.03394,-0.000174,24.018740,-0.0077,1.395
11408.00,7.486925,25.03515,-0.000174,24.018648,-0.0077,1.395
11410.00,7.477822,25.03440,-0.000173,24.018811,-0.0077,1.394
11412.00,7.467255,25.03383,-0.000172,24.018814,-0.0077,1.393
11414.00,7.453602,25.03389,-0.000172,24.018312,-0.0077,1.394
11416.00,7.441649,25.03411,-0.000173,24.018564,-0.0077,1.395
11418.00,7.432681,25.03419,-0.000173,24.018394,-0.0077,1.395
11420.00,7.424820,25.03356,-0.000173,24.018490,-0.0077,1.395
11422.00,7.418819,25.03421,-0.000174,24.018488,-0.0077,1.396
11424.00,7.412426,25.03408,-0.000174,24.019079,-0.0077,1.396
11426.00,7.406511,25.03377,-0.000175,24.018430,-0.0077,1.396
11428.00,7.402067,25.03401,-0.000174,24.018290,-0.0077,1.396
11430.00,7.399836,25.03431,-0.000175,24.018220,-0.0077,1.396
11432.00,7.402854,25.03550,-0.000174,24.018200,-0.0077,1.396
11434.00,7.411189,25.03558,-0.000174,24.018642,-0.0077,1.397
11436.00,7.424804,25.03478,-0.000176,24.018709,-0.0077,1.398
11438.00,7.439344,25.03533,-0.000176,24.018666,-0.0077,1.397
11440.00,7.452759,25.03506,-0.000174,24.018595,-0.0077,1.396
11442.00,7.463823,25.03542,-0.000174,24.017861,-0.0077,1.395
11444.00,7.474248,25.03602,-0.000174,24.017652,-0.0077,1.396
11446.00,7.484711,25.03497,-0.000174,24.018359,-0.0077,1.395
11448.00,7.495066,25.03549,-0.000173,24.018328,-0.0077,1.395
11450.00,7.505799,25.03561,-0.000174,24.018613,-0.0077,1.395
11452.00,7.516601,25.03495,-0.000173,24.018718,-0.0077,1.396
11454.00,7.526070,25.03496,-0.000173,24.018082,-0.0077,1.395
11456.00,7.533860,25.03500,-0.000173,24.018696,-0.0077,1.395
11458.00,7.541246,25.03533,-0.000173,24.018811,-0.0077,1.395
11460.00,7.547537,25.03599,-0.000173,24.019296,-0.0077,1.395
11462.00,7.551947,25.03549,-0.000174,24.018466,-0.0077,1.395
11464.00,7.555206,25.03459,-0.000174,24.018856,-0.0077,1.396
11466.00,7.558383,25.03481,-0.000175,24.018785,-0.0077,1.396
11468.00,7.561715,25.03529,-0.000174,24.018633,-0.0077,1.395
11470.00,7.563635,25.03454,-0.000173,24.018954,-0.0077,1.394
11472.00,7.564021,25.03480,-0.000173,24.018287,-0.0078,1.395
11474.00,7.564541,25.03523,-0.000174,24.018657,-0.0077,1.395
11476.00,7.564365,25.03532,-0.000174,24.018948,-0.0077,1.396
11478.00,7.562551,25.03465,-0.000175,24.018586,-0.0077,1.396
11480.00,7.561436,25.03491,-0.000174,24.018299,-0.0077,1.395
11482.00,7.559406,25.03578,-0.000173,24.018367,-0.0077,1.395
11484.00,7.557542,25.03489,-0.000173,24.018512,-0.0077,1.395
11486.00,7.556150,25.03441,-0.000174,24.019006,-0.0077,1.395
11488.00,7.554149,25.03481,-0.000173,24.018856,-0.0077,1.395
11490.00,7.551303,25.03408,-0.000173,24.018414,-0.0077,1.395
11492.00,7.549449,25.03431,-0.000174,24.018595,-0.0077,1.395
11494.00,7.546781,25.03478,-0.000174,24.018365,-0.0077,1.396
11496.00,7.544210,25.03492,-0.000174,24.018677,-0.0078,1.395
11498.00,7.541908,25.03483,-0.000172,24.018582,-0.0077,1.395
11500.00,7.540841,25.03424,-0.000173,24.018383,-0.0077,1.396
11502.00,7.539573,25.03456,-0.000174,24.019179,-0.0077,1.396
11504.00,7.537714,25.03540,-0.000173,24.018925,-0.0077,1.395
11506.00,7.536916,25.03459,-0.000173,24.018735,-0.0077,1.394
11508.00,7.534789,25.03340,-0.000174,24.018649,-0.0077,1.396
11510.00,7.533237,25.03398,-0.000174,24.018564,-0.0077,1.396
11512.00,7.531144,25.03485,-0.000175,24.018812,-0.0077,1.395
11514.00,7.529924,25.03445,-0.000175,24.019117,-0.0077,1.395
11516.00,7.528385,25.03483,-0.000174,24.018028,-0.0077,1.395
11518.00,7.525984,25.03507,-0.000174,24.018860,-0.0077,1.396
11520.00,7.525035,25.03551,-0.000174,24.018541,-0.0077,1.395
11522.00,7.524251,25.03529,-0.000174,24.018990,-0.0077,1.395
11524.00,7.523626,25.03425,-0.000174,24.019016,-0.0078,1.395
11526.00,7.522425,25.03480,-0.000173,24.018305,-0.0078,1.394
11528.00,7.521143,25.03593,-0.000173,24.018075,-0.0077,1.395
11530.00,7.519057,25.03523,-0.000172,24.018484,-0.0078,1.395
11532.00,7.518228,25.03513,-0.000172,24.018385,-0.0077,1.395
11534.00,7.517372,25.03448,-0.000173,24.018595,-0.0078,1.395
11536.00,7.516333,25.03541,-0.000174,24.018841,-0.0077,1.396
11538.00,7.515496,25.03545,-0.000174,24.018147,-0.0077,1.395
11540.00,7.514747,25.03415,-0.000175,24.018432,-0.0078,1.395
11542.00,7.514663,25.03458,-0.000174,24.018490,-0.0077,1.395
11544.00,7.514158,25.03381,-0.000174,24.018408,-0.0077,1.395
11546.00,7.512886,25.03458,-0.000175,24.018352,-0.0078,1.395
11548.00,7.513290,25.03472,-0.000174,24.018847,-0.0077,1.395
11550.00,7.512828,25.03479,-0.000175,24.018115,-0.0077,1.395
11552.00,7.511198,25.03470,-0.000175,24.018385,-0.0077,1.395
11554.00,7.510398,25.03408,-0.000175,24.018497,-0.0078,1.394
11556.00,7.510063,25.03419,-0.000174,24.018303,-0.0078,1.395
11558.00,7.509306,25.03415,-0.000175,24.018925,-0.0078,1.395
11560.00,7.510233,25.03432,-0.000176,24.018731,-0.0077,1.395
11562.00,7.509700,25.03483,-0.000176,24.018678,-0.0077,1.395
11564.00,7.509562,25.03481,-0.000175,24.018838,-0.0077,1.395
11566.00,7.509501,25.03541,-0.000174,24.018947,-0.0077,1.395
11568.00,7.508026,25.03536,-0.000174,24.018252,-0.0077,1.395
11570.00,7.506255,25.03512,-0.000174,24.017937,-0.0077,1.396
11572.00,7.505964,25.03572,-0.000175,24.018318,-0.0078,1.396
11574.00,7.506431,25.03555,-0.000175,24.018249,-0.0077,1.396
11576.00,7.505498,25.03447,-0.000174,24.018566,-0.0077,1.395
11578.00,7.504530,25.03600,-0.000174,24.018825,-0.0078,1.396
11580.00,7.504862,25.03566,-0.000174,24.017466,-0.0077,1.395
11582.00,7.505526,25.03630,-0.000174,24.018573,-0.0077,1.395
11584.00,7.504728,25.03611,-0.000175,24.018711,-0.0077,1.396
11586.00,7.504081,25.03693,-0.000176,24.018740,-0.0078,1.396
11588.00,7.503544,25.03602,-0.000174,24.018392,-0.0078,1.395
11590.00,7.503386,25.03586,-0.000175,24.018791,-0.0077,1.395
11592.00,7.503407,25.03587,-0.000175,24.018258,-0.0077,1.395
11594.00,7.503614,25.03586,-0.000175,24.018095,-0.0077,1.395
11596.00,7.503356,25.03690,-0.000174,24.018198,-0.0077,1.395
11598.00,7.502410,25.03615,-0.000175,24.018880,-0.0078,1.396
11600.00,7.503181,25.03564,-0.000176,24.018406,-0.0077,1.396
11602.00,7.502740,25.03496,-0.000175,24.017928,-0.0078,1.395
11604.00,7.501723,25.03409,-0.000175,24.018847,-0.0078,1.395
11606.00,7.502251,25.03466,-0.000173,24.018361,-0.0077,1.395
11608.00,7.502949,25.03531,-0.000174,24.018383,-0.0077,1.395
11610.00,7.502021,25.03482,-0.000174,24.018301,-0.0077,1.395
11612.00,7.500148,25.03429,-0.000174,24.019070,-0.0078,1.395
11614.00,7.499911,25.03433,-0.000174,24.017888,-0.0078,1.396
11616.00,7.499536,25.03383,-0.000174,24.017951,-0.0078,1.395
11618.00,7.500550,25.03390,-0.000175,24.018548,-0.0077,1.395
11620.00,7.500319,25.03385,-0.000174,24.018896,-0.0077,1.395
11622.00,7.499624,25.03409,-0.000174,24.018046,-0.0078,1.395
11624.00,7.499421,25.03432,-0.000174,24.018789,-0.0077,1.396
11626.00,7.498494,25.03439,-0.000173,24.018078,-0.0077,1.395
11628.00,7.498675,25.03478,-0.000174,24.018533,-0.0077,1.395
11630.00,7.499220,25.03419,-0.000173,24.018825,-0.0077,1.395
11632.00,7.498785,25.03431,-0.000173,24.018251,-0.0077,1.395
11634.00,7.498931,25.03524,-0.000172,24.018919,-0.0077,1.395
11636.00,7.498712,25.03411,-0.000173,24.018600,-0.0077,1.395
11638.00,7.498049,25.03440,-0.000174,24.019364,-0.0077,1.395
11640.00,7.498143,25.03575,-0.000174,24.019066,-0.0077,1.395
11642.00,7.497262,25.03461,-0.000174,24.018122,-0.0077,1.395
11644.00,7.497398,25.03545,-0.000174,24.018510,-0.0077,1.395
11646.00,7.498020,25.03540,-0.000174,24.018321,-0.0077,1.395
11648.00,7.498093,25.03537,-0.000175,24.018729,-0.0077,1.395
11650.00,7.496924,25.03510,-0.000174,24.018428,-0.0077,1.395
11652.00,7.496911,25.03495,-0.000173,24.018662,-0.0077,1.395
11654.00,7.496704,25.03513,-0.000173,24.018535,-0.0077,1.395
11656.00,7.497678,25.03546,-0.000174,24.018374,-0.0077,1.395
11658.00,7.497362,25.03566,-0.000174,24.018595,-0.0077,1.395
11660.00,7.496741,25.03522,-0.000174,24.018464,-0.0077,1.395
11662.00,7.496226,25.03529,-0.000174,24.018495,-0.0077,1.395
11664.00,7.496086,25.03498,-0.000173,24.019197,-0.0077,1.395
11666.00,7.496509,25.03520,-0.000173,24.018365,-0.0077,1.395
11668.00,7.496212,25.03431,-0.000173,24.018169,-0.0078,1.395
11670.00,7.495707,25.03494,-0.000173,24.018762,-0.0077,1.395
11672.00,7.494910,25.03428,-0.000174,24.018782,-0.0077,1.395
11674.00,7.494898,25.03451,-0.000174,24.018861,-0.0077,1.395
11676.00,7.495087,25.03541,-0.000174,24.018504,-0.0077,1.395
11678.00,7.495151,25.03457,-0.000173,24.018930,-0.0077,1.396
11680.00,7.494894,25.03539,-0.000175,24.018932,-0.0077,1.395
11682.00,7.494123,25.03511,-0.000174,24.018865,-0.0077,1.395
11684.00,7.494315,25.03506,-0.000173,24.018223,-0.0077,1.395
11686.00,7.495218,25.03562,-0.000172,24.018640,-0.0077,1.395
11688.00,7.495680,25.03574,-0.000173,24.018907,-0.0077,1.395
11690.00,7.494903,25.03571,-0.000173,24.019144,-0.0077,1.395
11692.00,7.494183,25.03493,-0.000173,24.018910,-0.0077,1.395
11694.00,7.494408,25.03509,-0.000174,24.018809,-0.0077,1.395
11696.00,7.495035,25.03530,-0.000174,24.019030,-0.0077,1.395
11698.00,7.495359,25.03415,-0.000173,24.018756,-0.0077,1.395
11700.00,7.495165,25.03438,-0.000173,24.019302,-0.0077,1.395
11702.00,7.494623,25.03396,-0.000173,24.019797,-0.0077,1.395
11704.00,7.494447,25.03511,-0.000173,24.019012,-0.0077,1.395
11706.00,7.495083,25.03473,-0.000174,24.018967,-0.0077,1.395
11708.00,7.495029,25.03521,-0.000174,24.018774,-0.0077,1.395
11710.00,7.494561,25.03490,-0.000174,24.018943,-0.0077,1.395
11712.00,7.494629,25.03535,-0.000175,24.018831,-0.0077,1.395
11714.00,7.495921,25.03507,-0.000174,24.019026,-0.0077,1.394
11716.00,7.495605,25.03439,-0.000173,24.019213,-0.0078,1.395
11718.00,7.494539,25.03481,-0.000173,24.018809,-0.0077,1.395
11720.00,7.494272,25.03582,-0.000173,24.019041,-0.0077,1.394
11722.00,7.494263,25.03422,-0.000174,24.019226,-0.0077,1.396
11724.00,7.494016,25.03452,-0.000174,24.018483,-0.0077,1.395
11726.00,7.494153,25.03450,-0.000174,24.018673,-0.0077,1.395
11728.00,7.493285,25.03527,-0.000173,24.018930,-0.0077,1.394
11730.00,7.494099,25.03476,-0.000173,24.018698,-0.0077,1.394
11732.00,7.494319,25.03506,-0.000173,24.018747,-0.0077,1.395
11734.00,7.494034,25.03610,-0.000174,24.019084,-0.0077,1.395
11736.00,7.493142,25.03554,-0.000174,24.018403,-0.0077,1.395
11738.00,7.492986,25.03615,-0.000174,24.018580,-0.0077,1.395
11740.00,7.493541,25.03636,-0.000173,24.018909,-0.0077,1.395
11742.00,7.493470,25.03611,-0.000174,24.019237,-0.0077,1.395
11744.00,7.494647,25.03698,-0.000174,24.018182,-0.0077,1.395
11746.00,7.494689,25.03557,-0.000173,24.018865,-0.0077,1.394
11748.00,7.493769,25.03564,-0.000173,24.018461,-0.0077,1.396
11750.00,7.493596,25.03594,-0.000173,24.018542,-0.0077,1.395
11752.00,7.493772,25.03581,-0.000174,24.018298,-0.0077,1.395
11754.00,7.493798,25.03654,-0.000174,24.019037,-0.0077,1.395
11756.00,7.494281,25.03686,-0.000173,24.018256,-0.0077,1.395
11758.00,7.493741,25.03611,-0.000174,24.019113,-0.0077,1.394
11760.00,7.492775,25.03597,-0.000173,24.018909,-0.0077,1.395
11762.00,7.492699,25.03590,-0.000174,24.018856,-0.0077,1.395
11764.00,7.493491,25.03585,-0.000175,24.018113,-0.0077,1.395
11766.00,7.493585,25.03677,-0.000173,24.019139,-0.0078,1.395
11768.00,7.493140,25.03635,-0.000174,24.019108,-0.0077,1.395
11770.00,7.493491,25.03592,-0.000175,24.018258,-0.0077,1.395
11772.00,7.493677,25.03618,-0.000175,24.017835,-0.0077,1.395
11774.00,7.493764,25.03667,-0.000174,24.018488,-0.0078,1.395
11776.00,7.494778,25.03784,-0.000174,24.018265,-0.0077,1.394
11778.00,7.493827,25.03717,-0.000173,24.018522,-0.0077,1.395
11780.00,7.493426,25.03662,-0.000173,24.019046,-0.0077,1.395
11782.00,7.493374,25.03644,-0.000173,24.018729,-0.0077,1.395
11784.00,7.493900,25.03646,-0.000174,24.018285,-0.0077,1.395
11786.00,7.493982,25.03644,-0.000174,24.018301,-0.0077,1.396
11788.00,7.493399,25.03683,-0.000175,24.018272,-0.0077,1.395
11790.00,7.492543,25.03655,-0.000174,24.018923,-0.0078,1.395
11792.00,7.493162,25.03697,-0.000174,24.018488,-0.0077,1.395
11794.00,7.493307,25.03727,-0.000174,24.018608,-0.0077,1.395
11796.00,7.493424,25.03659,-0.000174,24.018379,-0.0077,1.395
11798.00,7.493923,25.03657,-0.000175,24.018258,-0.0077,1.395
11800.00,7.494081,25.03705,-0.000174,24.018319,-0.0078,1.395
11802.00,7.494095,25.03658,-0.000174,24.018419,-0.0078,1.395
11804.00,7.494014,25.03631,-0.000173,24.018881,-0.0077,1.395
11806.00,7.493530,25.03555,-0.000174,24.019170,-0.0077,1.395
11808.00,7.493537,25.03596,-0.000173,24.018187,-0.0077,1.395
11810.00,7.493432,25.03558,-0.000174,24.018406,-0.0077,1.395
11812.00,7.493187,25.03640,-0.000175,24.018595,-0.0077,1.396
11814.00,7.492907,25.03728,-0.000176,24.018880,-0.0077,1.395
11816.00,7.492507,25.03670,-0.000174,24.019385,-0.0077,1.395
11818.00,7.492168,25.03673,-0.000173,24.018232,-0.0077,1.395
11820.00,7.492082,25.03619,-0.000174,24.019088,-0.0077,1.395
11822.00,7.492288,25.03699,-0.000175,24.018582,-0.0077,1.395
11824.00,7.492489,25.03642,-0.000175,24.018165,-0.0077,1.395
11826.00,7.492613,25.03615,-0.000176,24.018459,-0.0077,1.395
11828.00,7.492695,25.03663,-0.000175,24.019117,-0.0077,1.395
11830.00,7.491853,25.03682,-0.000174,24.017870,-0.0077,1.395
11832.00,7.492501,25.03684,-0.000173,24.018187,-0.0077,1.395
11834.00,7.492156,25.03654,-0.000174,24.018473,-0.0077,1.395
11836.00,7.493077,25.03659,-0.000174,24.018390,-0.0077,1.395
11838.00,7.492812,25.03671,-0.000175,24.018693,-0.0077,1.395
11840.00,7.492725,25.03619,-0.000174,24.018127,-0.0077,1.395
11842.00,7.492886,25.03631,-0.000173,24.018512,-0.0077,1.395
11844.00,7.492316,25.03604,-0.000175,24.018510,-0.0077,1.395
11846.00,7.491799,25.03588,-0.000174,24.018686,-0.0077,1.395
11848.00,7.491935,25.03615,-0.000173,24.018209,-0.0078,1.395
11850.00,7.491562,25.03629,-0.000174,24.018707,-0.0077,1.394
11852.00,7.491946,25.03603,-0.000173,24.018555,-0.0077,1.395
11854.00,7.491793,25.03550,-0.000174,24.018522,-0.0077,1.396
11856.00,7.491541,25.03576,-0.000175,24.018571,-0.0078,1.395
11858.00,7.491925,25.03587,-0.000175,24.018512,-0.0077,1.395
11860.00,7.491691,25.03581,-0.000174,24.018584,-0.0077,1.395
11862.00,7.491738,25.03579,-0.000174,24.018985,-0.0077,1.395
11864.00,7.491627,25.03558,-0.000175,24.018135,-0.0077,1.396
11866.00,7.491241,25.03650,-0.000173,24.019385,-0.0077,1.395
11868.00,7.491397,25.03635,-0.000174,24.019572,-0.0077,1.394
11870.00,7.491914,25.03639,-0.000174,24.018974,-0.0077,1.394
11872.00,7.493064,25.03597,-0.000174,24.019144,-0.0077,1.395
11874.00,7.492239,25.03584,-0.000174,24.018381,-0.0077,1.394
11876.00,7.491957,25.03595,-0.000173,24.018495,-0.0077,1.394
11878.00,7.492024,25.03480,-0.000173,24.019025,-0.0077,1.395
11880.00,7.491981,25.03506,-0.000174,24.018825,-0.0077,1.395
11882.00,7.492033,25.03574,-0.000174,24.018677,-0.0077,1.396
11884.00,7.491311,25.03612,-0.000175,24.018316,-0.0077,1.395
11886.00,7.491417,25.03552,-0.000175,24.018936,-0.0077,1.395
11888.00,7.491936,25.03605,-0.000174,24.018611,-0.0078,1.395
11890.00,7.491919,25.03559,-0.000174,24.018307,-0.0077,1.395
11892.00,7.492239,25.03575,-0.000173,24.019565,-0.0077,1.394
11894.00,7.492863,25.03513,-0.000173,24.019373,-0.0077,1.394
11896.00,7.491632,25.03531,-0.000173,24.018368,-0.0077,1.395
11898.00,7.492273,25.03545,-0.000173,24.018749,-0.0077,1.395
11900.00,7.493155,25.03598,-0.000174,24.018629,-0.0077,1.395
11902.00,7.493037,25.03657,-0.000174,24.018377,-0.0077,1.395
11904.00,7.492261,25.03594,-0.000175,24.018580,-0.0077,1.395
11906.00,7.490837,25.03624,-0.000174,24.018591,-0.0077,1.395
11908.00,7.490263,25.03552,-0.000173,24.018611,-0.0077,1.395
11910.00,7.490796,25.03508,-0.000173,24.018967,-0.0077,1.395
11912.00,7.491156,25.03537,-0.000174,24.019034,-0.0077,1.396
11914.00,7.491087,25.03561,-0.000174,24.018874,-0.0078,1.395
11916.00,7.491102,25.03574,-0.000173,24.018880,-0.0077,1.395
11918.00,7.490829,25.03660,-0.000174,24.018519,-0.0077,1.395
11920.00,7.490506,25.03655,-0.000173,24.018977,-0.0077,1.395
11922.00,7.491147,25.03592,-0.000174,24.018678,-0.0077,1.394
11924.00,7.492018,25.03594,-0.000173,24.018981,-0.0077,1.395
11926.00,7.491701,25.03589,-0.000174,24.019315,-0.0077,1.395
11928.00,7.491351,25.03571,-0.000174,24.019155,-0.0077,1.395
11930.00,7.490752,25.03466,-0.000174,24.018918,-0.0077,1.395
11932.00,7.490049,25.03539,-0.000174,24.018852,-0.0077,1.395
11934.00,7.490681,25.03571,-0.000173,24.018874,-0.0077,1.394
11936.00,7.491115,25.03581,-0.000173,24.018678,-0.0077,1.394
11938.00,7.490686,25.03527,-0.000174,24.019168,-0.0077,1.395
11940.00,7.491599,25.03459,-0.000174,24.018919,-0.0077,1.395
11942.00,7.492052,25.03436,-0.000174,24.019075,-0.0077,1.395
11944.00,7.490994,25.03458,-0.000174,24.018874,-0.0077,1.395
11946.00,7.491365,25.03505,-0.000173,24.019353,-0.0077,1.395
11948.00,7.491118,25.03467,-0.000174,24.018508,-0.0077,1.395
11950.00,7.491558,25.03596,-0.000175,24.019048,-0.0077,1.395
11952.00,7.491550,25.03547,-0.000174,24.019329,-0.0077,1.395
11954.00,7.492164,25.03496,-0.000173,24.018928,-0.0077,1.395
11956.00,7.493076,25.03539,-0.000174,24.018889,-0.0077,1.395
11958.00,7.492768,25.03454,-0.000174,24.019278,-0.0077,1.395
11960.00,7.492983,25.03458,-0.000174,24.018965,-0.0077,1.396
11962.00,7.492091,25.03489,-0.000174,24.018861,-0.0077,1.395
11964.00,7.492131,25.03508,-0.000175,24.018530,-0.0078,1.395
11966.00,7.491328,25.03510,-0.000175,24.019313,-0.0077,1.395
11968.00,7.491502,25.03538,-0.000175,24.018555,-0.0077,1.395
11970.00,7.492692,25.03531,-0.000175,24.018232,-0.0077,1.395
11972.00,7.492957,25.03466,-0.000174,24.018912,-0.0077,1.395
11974.00,7.491873,25.03549,-0.000174,24.019084,-0.0077,1.395
11976.00,7.491000,25.03520,-0.000174,24.018727,-0.0077,1.395
11978.00,7.491041,25.03456,-0.000174,24.019077,-0.0077,1.395
11980.00,7.491645,25.03495,-0.000174,24.018363,-0.0078,1.395
11982.00,7.491607,25.03512,-0.000175,24.018680,-0.0078,1.395
11984.00,7.491558,25.03529,-0.000173,24.018622,-0.0077,1.395
11986.00,7.491502,25.03559,-0.000174,24.019075,-0.0078,1.395
11988.00,7.491633,25.03518,-0.000174,24.018976,-0.0077,1.395
11990.00,7.491764,25.03484,-0.000174,24.018310,-0.0077,1.395
11992.00,7.491633,25.03585,-0.000173,24.018669,-0.0077,1.395
11994.00,7.491771,25.03593,-0.000174,24.018849,-0.0077,1.396
11996.00,7.491998,25.03504,-0.000175,24.019277,-0.0077,1.395
11998.00,7.491764,25.03606,-0.000175,24.019135,-0.0077,1.395
12000.00,7.491968,25.03604,-0.000175,24.018385,-0.0077,1.395
12002.00,7.491875,25.03531,-0.000174,24.018762,-0.0077,1.395
12004.00,7.491974,25.03609,-0.000173,24.018930,-0.0077,1.395
@20,12.0000,24.0
12006.00,7.491829,25.03559,-0.000173,24.018227,-0.0077,1.395
12008.00,7.487827,25.03539,-0.000173,24.018666,-0.0077,1.395
12010.00,7.479139,25.03539,-0.000172,24.018704,-0.0077,1.394
12012.00,7.468079,25.03548,-0.000172,24.018677,-0.0077,1.394
12014.00,7.454340,25.03452,-0.000172,24.019347,-0.0077,1.394
12016.00,7.442974,25.03541,-0.000172,24.019800,-0.0077,1.395
12018.00,7.434793,25.03508,-0.000174,24.018774,-0.0077,1.395
12020.00,7.428942,25.03543,-0.000174,24.018735,-0.0077,1.396
12022.00,7.422393,25.03487,-0.000174,24.019093,-0.0077,1.396
12024.00,7.416690,25.03518,-0.000175,24.018733,-0.0077,1.397
12026.00,7.411970,25.03576,-0.000174,24.019373,-0.0077,1.396
12028.00,7.407667,25.03576,-0.000175,24.019617,-0.0077,1.396
12030.00,7.404536,25.03572,-0.000174,24.019298,-0.0077,1.396
12032.00,7.407016,25.03492,-0.000175,24.018874,-0.0077,1.396
12034.00,7.415237,25.03511,-0.000175,24.018194,-0.0077,1.397
12036.00,7.427275,25.03514,-0.000175,24.018954,-0.0077,1.397
12038.00,7.441609,25.03527,-0.000176,24.018785,-0.0077,1.397
12040.00,7.454864,25.03557,-0.000174,24.019166,-0.0078,1.396
12042.00,7.465335,25.03572,-0.000173,24.018941,-0.0077,1.395
12044.00,7.474424,25.03602,-0.000173,24.018979,-0.0077,1.396
12046.00,7.483395,25.03635,-0.000173,24.019204,-0.0077,1.395
12048.00,7.492640,25.03669,-0.000172,24.018314,-0.0077,1.396
12050.00,7.501949,25.03649,-0.000173,24.019157,-0.0077,1.395
12052.00,7.510789,25.03636,-0.000175,24.019215,-0.0077,1.395
12054.00,7.520004,25.03594,-0.000172,24.018234,-0.0077,1.395
12056.00,7.527951,25.03571,-0.000172,24.018542,-0.0077,1.394
12058.00,7.535480,25.03564,-0.000173,24.019206,-0.0077,1.395
12060.00,7.540539,25.03562,-0.000174,24.018981,-0.0077,1.395
12062.00,7.544620,25.03580,-0.000174,24.018736,-0.0077,1.395
12064.00,7.548254,25.03513,-0.000173,24.018996,-0.0077,1.395
12066.00,7.551284,25.03557,-0.000172,24.019264,-0.0077,1.395
12068.00,7.552719,25.03509,-0.000173,24.018562,-0.0077,1.395
12070.00,7.554626,25.03611,-0.000173,24.018666,-0.0077,1.395
12072.00,7.556103,25.03631,-0.000173,24.018823,-0.0077,1.395
12074.00,7.556644,25.03581,-0.000173,24.019019,-0.0077,1.396
12076.00,7.556424,25.03652,-0.000173,24.018756,-0.0077,1.395
12078.00,7.554986,25.03643,-0.000174,24.018841,-0.0077,1.395
12080.00,7.553642,25.03577,-0.000173,24.018972,-0.0077,1.395
12082.00,7.552267,25.03620,-0.000171,24.018613,-0.0077,1.395
12084.00,7.551257,25.03708,-0.000174,24.018658,-0.0077,1.396
12086.00,7.549935,25.03681,-0.000172,24.019452,-0.0077,1.394
12088.00,7.548115,25.03711,-0.000173,24.019222,-0.0077,1.395
12090.00,7.546583,25.03706,-0.000173,24.018841,-0.0077,1.396
12092.00,7.544694,25.03688,-0.000173,24.018780,-0.0077,1.396
12094.00,7.543628,25.03650,-0.000173,24.018782,-0.0077,1.395
12096.00,7.542629,25.03678,-0.000173,24.019280,-0.0077,1.395
12098.00,7.541301,25.03651,-0.000172,24.018932,-0.0077,1.395
12100.00,7.539879,25.03632,-0.000173,24.017819,-0.0077,1.395
12102.00,7.538948,25.03666,-0.000173,24.018115,-0.0077,1.395
12104.00,7.537381,25.03671,-0.000174,24.018622,-0.0077,1.395
12106.00,7.535558,25.03579,-0.000174,24.018537,-0.0077,1.395
12108.00,7.534259,25.03675,-0.000172,24.019296,-0.0077,1.395
12110.00,7.534062,25.03665,-0.000173,24.018673,-0.0077,1.395
12112.00,7.532691,25.03638,-0.000172,24.018825,-0.0077,1.395
12114.00,7.531706,25.03630,-0.000173,24.018693,-0.0077,1.395
12116.00,7.531278,25.03614,-0.000173,24.019211,-0.0077,1.394
12118.00,7.529400,25.03606,-0.000172,24.018872,-0.0078,1.395
12120.00,7.527830,25.03506,-0.000172,24.018577,-0.0078,1.395
12122.00,7.526954,25.03557,-0.000173,24.018437,-0.0077,1.395
12124.00,7.526940,25.03501,-0.000174,24.019005,-0.0077,1.395
12126.00,7.524984,25.03512,-0.000173,24.018936,-0.0077,1.395
12128.00,7.523939,25.03575,-0.000173,24.018285,-0.0077,1.395
12130.00,7.522796,25.03593,-0.000173,24.018459,-0.0077,1.395
12132.00,7.521462,25.03655,-0.000174,24.018437,-0.0077,1.395
12134.00,7.521028,25.03607,-0.000174,24.017973,-0.0077,1.394
12136.00,7.520651,25.03622,-0.000173,24.018782,-0.0078,1.394
12138.00,7.519070,25.03604,-0.000172,24.018976,-0.0078,1.394
12140.00,7.518393,25.03563,-0.000172,24.019046,-0.0077,1.395
12142.00,7.517720,25.03546,-0.000175,24.018570,-0.0077,1.395
12144.00,7.517330,25.03513,-0.000174,24.019199,-0.0077,1.395
12146.00,7.516018,25.03526,-0.000173,24.018377,-0.0077,1.395
12148.00,7.514875,25.03588,-0.000174,24.018767,-0.0078,1.395
12150.00,7.514229,25.03534,-0.000175,24.018938,-0.0078,1.395
12152.00,7.513420,25.03593,-0.000175,24.018312,-0.0077,1.394
12154.00,7.513072,25.03640,-0.000175,24.018562,-0.0077,1.395
12156.00,7.512104,25.03607,-0.000175,24.019287,-0.0077,1.395
12158.00,7.510683,25.03644,-0.000174,24.018767,-0.0077,1.395
12160.00,7.510498,25.03662,-0.000174,24.018794,-0.0077,1.395
12162.00,7.509751,25.03655,-0.000174,24.018976,-0.0077,1.394
12164.00,7.509878,25.03610,-0.000175,24.018546,-0.0077,1.395
12166.00,7.509184,25.03641,-0.000175,24.018992,-0.0077,1.395
12168.00,7.508512,25.03617,-0.000174,24.018963,-0.0077,1.395
12170.00,7.509104,25.03583,-0.000174,24.018461,-0.0077,1.394
12172.00,7.508618,25.03575,-0.000173,24.018156,-0.0077,1.395
12174.00,7.507373,25.03545,-0.000175,24.019032,-0.0078,1.395
12176.00,7.507011,25.03539,-0.000174,24.018709,-0.0078,1.395
12178.00,7.507110,25.03478,-0.000174,24.018325,-0.0077,1.395
12180.00,7.506632,25.03535,-0.000176,24.018909,-0.0077,1.395
12182.00,7.506244,25.03542,-0.000174,24.019173,-0.0077,1.395
12184.00,7.506213,25.03555,-0.000174,24.018883,-0.0077,1.395
12186.00,7.506198,25.03522,-0.000173,24.019545,-0.0077,1.395
12188.00,7.504918,25.03537,-0.000174,24.019354,-0.0077,1.395
12190.00,7.504567,25.03515,-0.000173,24.018812,-0.0077,1.394
12192.00,7.503944,25.03594,-0.000174,24.018791,-0.0077,1.395
12194.00,7.503304,25.03538,-0.000175,24.018435,-0.0078,1.395
12196.00,7.503299,25.03514,-0.000174,24.018426,-0.0078,1.395
12198.00,7.502557,25.03494,-0.000174,24.018301,-0.0077,1.395
12200.00,7.501926,25.03582,-0.000174,24.018415,-0.0077,1.395
12202.00,7.502100,25.03621,-0.000172,24.019186,-0.0077,1.395
12204.00,7.502182,25.03590,-0.000173,24.019425,-0.0077,1.395
12206.00,7.501984,25.03614,-0.000174,24.018916,-0.0077,1.395
12208.00,7.502804,25.03646,-0.000173,24.019414,-0.0077,1.394
12210.00,7.502610,25.03651,-0.000173,24.019621,-0.0077,1.395
12212.00,7.502221,25.03590,-0.000173,24.019043,-0.0077,1.394
12214.00,7.501560,25.03586,-0.000172,24.018403,-0.0077,1.395
12216.00,7.501179,25.03619,-0.000173,24.018415,-0.0077,1.395
12218.00,7.501425,25.03635,-0.000173,24.019014,-0.0077,1.395
12220.00,7.500546,25.03680,-0.000173,24.018479,-0.0077,1.395
12222.00,7.500246,25.03581,-0.000173,24.019030,-0.0077,1.395
12224.00,7.499682,25.03639,-0.000173,24.019179,-0.0077,1.395
12226.00,7.499204,25.03761,-0.000173,24.018988,-0.0077,1.395
12228.00,7.499013,25.03779,-0.000174,24.019084,-0.0077,1.395
12230.00,7.499522,25.03831,-0.000173,24.018867,-0.0077,1.395
12232.00,7.499884,25.03780,-0.000174,24.018428,-0.0077,1.395
12234.00,7.498309,25.03775,-0.000173,24.018887,-0.0077,1.395
12236.00,7.498398,25.03752,-0.000172,24.019115,-0.0077,1.394
12238.00,7.498737,25.03744,-0.000173,24.019108,-0.0077,1.396
12240.00,7.499239,25.03754,-0.000174,24.019541,-0.0077,1.395
12242.00,7.499394,25.03788,-0.000174,24.018967,-0.0077,1.395
12244.00,7.499545,25.03784,-0.000173,24.018767,-0.0077,1.394
12246.00,7.498083,25.03804,-0.000173,24.019420,-0.0077,1.395
12248.00,7.497655,25.03807,-0.000174,24.019324,-0.0077,1.395
12250.00,7.498585,25.03729,-0.000173,24.018533,-0.0077,1.394
12252.00,7.497470,25.03719,-0.000173,24.018470,-0.0077,1.395
12254.00,7.497104,25.03747,-0.000173,24.018793,-0.0077,1.395
12256.00,7.497124,25.03793,-0.000173,24.018506,-0.0077,1.395
12258.00,7.496940,25.03798,-0.000174,24.018354,-0.0077,1.395
12260.00,7.496915,25.03785,-0.000173,24.019155,-0.0077,1.395
12262.00,7.496678,25.03736,-0.000173,24.019273,-0.0077,1.395
12264.00,7.496723,25.03759,-0.000174,24.018517,-0.0077,1.394
12266.00,7.496715,25.03753,-0.000173,24.019030,-0.0077,1.395
12268.00,7.496073,25.03681,-0.000173,24.019362,-0.0077,1.395
12270.00,7.495732,25.03729,-0.000174,24.018475,-0.0077,1.395
12272.00,7.494237,25.03755,-0.000175,24.018390,-0.0077,1.395
12274.00,7.494839,25.03722,-0.000175,24.018733,-0.0077,1.395
12276.00,7.494960,25.03683,-0.000175,24.018657,-0.0077,1.395
12278.00,7.494402,25.03617,-0.000175,24.019440,-0.0077,1.395
12280.00,7.494497,25.03657,-0.000174,24.019226,-0.0076,1.395
12282.00,7.494181,25.03708,-0.000173,24.018796,-0.0077,1.395
12284.00,7.493631,25.03737,-0.000174,24.019242,-0.0077,1.395
12286.00,7.494652,25.03707,-0.000174,24.017908,-0.0077,1.395
12288.00,7.493988,25.03727,-0.000175,24.018526,-0.0077,1.395
12290.00,7.493459,25.03632,-0.000175,24.019182,-0.0077,1.395
12292.00,7.492829,25.03626,-0.000174,24.018539,-0.0077,1.395
12294.00,7.492346,25.03638,-0.000173,24.019128,-0.0077,1.396
12296.00,7.493463,25.03689,-0.000173,24.018898,-0.0077,1.395
12298.00,7.493934,25.03653,-0.000173,24.018580,-0.0077,1.395
12300.00,7.494573,25.03647,-0.000174,24.019195,-0.0077,1.395
12302.00,7.494976,25.03668,-0.000173,24.019659,-0.0077,1.395
12304.00,7.494611,25.03695,-0.000173,24.018932,-0.0078,1.395
12306.00,7.493744,25.03635,-0.000173,24.019532,-0.0077,1.395
12308.00,7.494052,25.03687,-0.000173,24.018707,-0.0077,1.395
12310.00,7.494473,25.03761,-0.000173,24.019209,-0.0077,1.395
12312.00,7.494239,25.03702,-0.000173,24.019318,-0.0077,1.396
12314.00,7.494304,25.03696,-0.000174,24.019180,-0.0077,1.396
12316.00,7.493765,25.03673,-0.000174,24.018774,-0.0077,1.395
12318.00,7.493645,25.03799,-0.000174,24.019324,-0.0077,1.395
12320.00,7.494285,25.03772,-0.000172,24.018405,-0.0077,1.395
12322.00,7.494517,25.03721,-0.000173,24.018852,-0.0077,1.395
12324.00,7.494696,25.03676,-0.000173,24.018479,-0.0078,1.396
12326.00,7.494239,25.03678,-0.000174,24.018785,-0.0077,1.395
12328.00,7.493272,25.03617,-0.000173,24.018724,-0.0077,1.395
12330.00,7.493037,25.03646,-0.000175,24.019204,-0.0077,1.395
12332.00,7.493498,25.03624,-0.000173,24.019226,-0.0077,1.395
12334.00,7.494267,25.03624,-0.000175,24.018517,-0.0077,1.396
12336.00,7.494149,25.03629,-0.000174,24.018254,-0.0077,1.395
12338.00,7.493631,25.03606,-0.000173,24.018550,-0.0077,1.395
12340.00,7.494170,25.03622,-0.000174,24.018963,-0.0077,1.395
12342.00,7.494715,25.03638,-0.000174,24.018852,-0.0077,1.395
12344.00,7.494131,25.03704,-0.000175,24.018452,-0.0077,1.395
12346.00,7.493509,25.03616,-0.000175,24.018903,-0.0077,1.396
12348.00,7.493815,25.03651,-0.000173,24.018678,-0.0077,1.395
12350.00,7.493685,25.03639,-0.000174,24.018011,-0.0077,1.395
12352.00,7.493495,25.03544,-0.000173,24.019539,-0.0077,1.396
12354.00,7.493246,25.03605,-0.000174,24.019672,-0.0077,1.396
12356.00,7.492511,25.03657,-0.000174,24.018695,-0.0077,1.395
12358.00,7.493384,25.03768,-0.000172,24.018754,-0.0077,1.395
12360.00,7.493620,25.03761,-0.000172,24.019311,-0.0077,1.395
12362.00,7.493588,25.03737,-0.000173,24.018417,-0.0077,1.395
12364.00,7.493332,25.03674,-0.000173,24.019074,-0.0077,1.395
12366.00,7.493974,25.03646,-0.000174,24.019128,-0.0077,1.396
12368.00,7.494751,25.03701,-0.000173,24.019070,-0.0077,1.395
12370.00,7.494638,25.03670,-0.000173,24.018724,-0.0077,1.395
12372.00,7.493599,25.03648,-0.000174,24.018285,-0.0077,1.395
12374.00,7.492817,25.03658,-0.000174,24.018740,-0.0077,1.395
12376.00,7.493287,25.03658,-0.000174,24.018814,-0.0077,1.396
12378.00,7.492806,25.03742,-0.000175,24.018669,-0.0077,1.396
12380.00,7.492356,25.03677,-0.000175,24.018700,-0.0077,1.396
12382.00,7.492417,25.03680,-0.000174,24.018847,-0.0076,1.395
12384.00,7.492359,25.03658,-0.000174,24.018736,-0.0077,1.396
12386.00,7.491950,25.03716,-0.000173,24.019128,-0.0077,1.395
12388.00,7.491430,25.03692,-0.000173,24.019208,-0.0077,1.395
12390.00,7.491997,25.03660,-0.000173,24.019017,-0.0077,1.395
12392.00,7.491604,25.03689,-0.000173,24.018533,-0.0077,1.395
12394.00,7.491785,25.03729,-0.000175,24.019248,-0.0077,1.395
12396.00,7.491743,25.03730,-0.000174,24.018731,-0.0077,1.395
12398.00,7.490769,25.03673,-0.000174,24.018611,-0.0077,1.395
12400.00,7.490488,25.03681,-0.000173,24.018483,-0.0077,1.395
12402.00,7.491017,25.03632,-0.000173,24.018617,-0.0077,1.395
12404.00,7.491403,25.03701,-0.000174,24.019353,-0.0078,1.396
12406.00,7.491682,25.03772,-0.000174,24.018696,-0.0078,1.396
12408.00,7.491101,25.03674,-0.000174,24.018849,-0.0077,1.396
12410.00,7.490286,25.03709,-0.000174,24.018203,-0.0077,1.395
12412.00,7.490731,25.03666,-0.000174,24.018811,-0.0077,1.395
12414.00,7.490089,25.03628,-0.000174,24.018901,-0.0077,1.395
12416.00,7.490488,25.03539,-0.000173,24.019043,-0.0078,1.395
12418.00,7.491012,25.03566,-0.000173,24.019260,-0.0077,1.395
12420.00,7.491506,25.03587,-0.000174,24.018820,-0.0077,1.395
12422.00,7.491071,25.03516,-0.000174,24.018987,-0.0077,1.396
12424.00,7.491363,25.03509,-0.000174,24.018657,-0.0077,1.395
12426.00,7.492482,25.03591,-0.000174,24.019026,-0.0077,1.396
12428.00,7.492870,25.03594,-0.000173,24.018495,-0.0077,1.395
12430.00,7.492172,25.03599,-0.000174,24.018693,-0.0077,1.395
12432.00,7.491484,25.03586,-0.000175,24.018575,-0.0077,1.395
12434.00,7.490822,25.03677,-0.000174,24.019240,-0.0077,1.395
12436.00,7.490601,25.03648,-0.000175,24.018245,-0.0077,1.395
12438.00,7.490850,25.03677,-0.000174,24.019171,-0.0077,1.396
12440.00,7.491113,25.03736,-0.000174,24.019248,-0.0077,1.395
12442.00,7.490681,25.03697,-0.000173,24.018595,-0.0077,1.395
12444.00,7.491323,25.03697,-0.000175,24.019026,-0.0077,1.395
12446.00,7.491847,25.03673,-0.000173,24.019084,-0.0077,1.396
12448.00,7.492306,25.03604,-0.000174,24.018499,-0.0077,1.396
12450.00,7.492599,25.03662,-0.000174,24.018687,-0.0077,1.395
12452.00,7.492438,25.03716,-0.000174,24.019345,-0.0077,1.395
12454.00,7.491491,25.03635,-0.000174,24.019217,-0.0077,1.396
12456.00,7.492153,25.03733,-0.000174,24.018919,-0.0077,1.396
12458.00,7.492116,25.03808,-0.000174,24.019014,-0.0077,1.396
12460.00,7.491425,25.03829,-0.000173,24.018841,-0.0077,1.396
12462.00,7.491618,25.03817,-0.000175,24.019162,-0.0077,1.395
12464.00,7.491054,25.03858,-0.000174,24.018782,-0.0077,1.396
12466.00,7.491368,25.03806,-0.000174,24.018742,-0.0077,1.395
12468.00,7.491264,25.03750,-0.000174,24.018655,-0.0077,1.396
12470.00,7.490719,25.03613,-0.000174,24.018987,-0.0077,1.395
12472.00,7.490989,25.03615,-0.000175,24.018883,-0.0077,1.395
12474.00,7.491325,25.03683,-0.000174,24.018162,-0.0078,1.395
12476.00,7.491444,25.03746,-0.000174,24.018454,-0.0078,1.396
12478.00,7.490464,25.03715,-0.000175,24.018466,-0.0077,1.396
12480.00,7.490209,25.03633,-0.000175,24.018223,-0.0077,1.396
12482.00,7.490220,25.03646,-0.000173,24.018889,-0.0077,1.395
12484.00,7.490675,25.03710,-0.000174,24.018928,-0.0077,1.396
12486.00,7.492664,25.03703,-0.000175,24.019280,-0.0077,1.396
12488.00,7.493057,25.03655,-0.000174,24.018680,-0.0077,1.396
12490.00,7.493012,25.03571,-0.000175,24.018758,-0.0077,1.395
12492.00,7.492950,25.03646,-0.000174,24.018660,-0.0077,1.396
12494.00,7.491785,25.03646,-0.000174,24.018749,-0.0077,1.395
12496.00,7.491620,25.03627,-0.000174,24.018624,-0.0077,1.396
12498.00,7.492046,25.03623,-0.000174,24.018791,-0.0077,1.395
12500.00,7.492338,25.03671,-0.000173,24.018542,-0.0077,1.395
12502.00,7.492094,25.03628,-0.000174,24.018718,-0.0077,1.396
12504.00,7.492129,25.03553,-0.000174,24.018419,-0.0077,1.396
12506.00,7.492130,25.03558,-0.000174,24.018626,-0.0077,1.395
12508.00,7.491343,25.03588,-0.000174,24.018432,-0.0077,1.396
12510.00,7.490936,25.03632,-0.000174,24.018666,-0.0077,1.396
12512.00,7.491225,25.03569,-0.000174,24.018270,-0.0077,1.396
12514.00,7.491208,25.03569,-0.000174,24.018796,-0.0077,1.396
12516.00,7.491502,25.03535,-0.000175,24.018173,-0.0077,1.396
12518.00,7.491578,25.03550,-0.000175,24.018704,-0.0077,1.396
12520.00,7.491513,25.03521,-0.000174,24.018794,-0.0077,1.395
12522.00,7.491431,25.03562,-0.000174,24.019184,-0.0077,1.395
12524.00,7.490686,25.03622,-0.000174,24.018296,-0.0078,1.395
12526.00,7.490377,25.03572,-0.000173,24.018403,-0.0077,1.396
12528.00,7.490843,25.03577,-0.000173,24.018771,-0.0077,1.396
12530.00,7.490414,25.03696,-0.000174,24.018802,-0.0077,1.396
12532.00,7.490950,25.03696,-0.000174,24.018512,-0.0077,1.396
12534.00,7.491294,25.03656,-0.000174,24.018919,-0.0077,1.396
12536.00,7.490542,25.03622,-0.000173,24.018972,-0.0077,1.395
12538.00,7.490781,25.03644,-0.000174,24.018299,-0.0077,1.395
12540.00,7.491018,25.03668,-0.000174,24.018861,-0.0077,1.395
12542.00,7.491306,25.03660,-0.000173,24.018595,-0.0077,1.395
12544.00,7.492733,25.03638,-0.000173,24.018341,-0.0077,1.396
12546.00,7.492525,25.03627,-0.000174,24.018912,-0.0077,1.396
12548.00,7.492052,25.03661,-0.000174,24.018849,-0.0077,1.396
12550.00,7.491517,25.03765,-0.000174,24.019048,-0.0077,1.396
12552.00,7.491044,25.03736,-0.000173,24.019315,-0.0077,1.395
12554.00,7.491160,25.03726,-0.000172,24.019095,-0.0077,1.395
12556.00,7.491303,25.03786,-0.000174,24.018876,-0.0077,1.394
12558.00,7.491294,25.03750,-0.000174,24.018867,-0.0077,1.395
12560.00,7.491194,25.03724,-0.000174,24.018597,-0.0077,1.396
12562.00,7.490858,25.03732,-0.000175,24.018898,-0.0077,1.396
12564.00,7.489590,25.03737,-0.000173,24.018809,-0.0077,1.395
12566.00,7.489070,25.03756,-0.000173,24.018762,-0.0077,1.396
12568.00,7.489392,25.03731,-0.000173,24.018330,-0.0078,1.395
12570.00,7.488771,25.03697,-0.000173,24.018136,-0.0077,1.395
12572.00,7.488827,25.03723,-0.000174,24.018283,-0.0077,1.395
12574.00,7.488615,25.03707,-0.000174,24.018455,-0.0077,1.396
12576.00,7.489122,25.03727,-0.000173,24.018352,-0.0077,1.396
12578.00,7.490127,25.03645,-0.000173,24.018816,-0.0077,1.395
12580.00,7.490521,25.03669,-0.000174,24.018740,-0.0077,1.395
12582.00,7.491054,25.03709,-0.000174,24.018764,-0.0077,1.395
12584.00,7.491353,25.03779,-0.000174,24.019442,-0.0077,1.396
12586.00,7.491001,25.03707,-0.000174,24.018812,-0.0077,1.396
12588.00,7.491622,25.03662,-0.000175,24.019052,-0.0078,1.396
12590.00,7.492408,25.03678,-0.000174,24.019242,-0.0077,1.396
12592.00,7.491851,25.03724,-0.000173,24.019487,-0.0077,1.395
12594.00,7.491549,25.03734,-0.000174,24.018640,-0.0077,1.395
12596.00,7.490942,25.03695,-0.000173,24.019063,-0.0077,1.395
12598.00,7.490970,25.03611,-0.000173,24.018504,-0.0077,1.395
12600.00,7.491227,25.03625,-0.000173,24.018542,-0.0078,1.395
12602.00,7.491475,25.03727,-0.000173,24.018695,-0.0077,1.395
12604.00,7.491702,25.03669,-0.000175,24.018742,-0.0077,1.396
@21,12.0000,24.0
12606.00,7.492247,25.03715,-0.000174,24.018823,-0.0077,1.396
12608.00,7.489006,25.03716,-0.000174,24.018945,-0.0077,1.395
12610.00,7.480646,25.03712,-0.000175,24.018957,-0.0078,1.395
12612.00,7.470460,25.03712,-0.000174,24.018999,-0.0078,1.394
12614.00,7.456968,25.03738,-0.000172,24.018800,-0.0078,1.394
12616.00,7.444553,25.03703,-0.000172,24.018338,-0.0077,1.394
12618.00,7.434375,25.03684,-0.000173,24.018637,-0.0077,1.395
12620.00,7.426278,25.03735,-0.000174,24.018965,-0.0078,1.396
12622.00,7.419190,25.03705,-0.000176,24.018298,-0.0077,1.397
12624.00,7.412768,25.03724,-0.000175,24.018368,-0.0077,1.396
12626.00,7.406387,25.03720,-0.000175,24.018260,-0.0077,1.396
12628.00,7.400320,25.03680,-0.000174,24.018646,-0.0077,1.396
12630.00,7.394982,25.03726,-0.000175,24.019144,-0.0077,1.397
12632.00,7.395428,25.03754,-0.000175,24.018619,-0.0077,1.397
12634.00,7.402137,25.03690,-0.000175,24.017908,-0.0077,1.397
12636.00,7.414139,25.03625,-0.000175,24.018682,-0.0078,1.397
12638.00,7.428715,25.03667,-0.000174,24.018987,-0.0077,1.397
12640.00,7.442423,25.03693,-0.000175,24.018611,-0.0078,1.397
12642.00,7.452739,25.03687,-0.000174,24.018979,-0.0077,1.396
12644.00,7.462768,25.03667,-0.000175,24.018856,-0.0077,1.395
12646.00,7.473902,25.03777,-0.000174,24.018011,-0.0077,1.396
12648.00,7.484408,25.03811,-0.000175,24.018218,-0.0077,1.396
12650.00,7.495551,25.03736,-0.000174,24.018593,-0.0077,1.395
12652.00,7.506545,25.03761,-0.000175,24.018851,-0.0077,1.396
12654.00,7.517569,25.03727,-0.000174,24.018515,-0.0077,1.395
12656.00,7.527236,25.03725,-0.000174,24.018731,-0.0077,1.396
12658.00,7.534031,25.03736,-0.000174,24.019063,-0.0077,1.396
12660.00,7.540327,25.03713,-0.000173,24.018727,-0.0077,1.395
12662.00,7.546178,25.03723,-0.000175,24.018417,-0.0077,1.396
12664.00,7.550565,25.03694,-0.000174,24.018711,-0.0077,1.396
12666.00,7.553763,25.03611,-0.000173,24.019175,-0.0077,1.396
12668.00,7.556629,25.03749,-0.000174,24.018330,-0.0077,1.395
12670.00,7.558700,25.03799,-0.000173,24.018571,-0.0077,1.395
12672.00,7.559041,25.03800,-0.000173,24.018985,-0.0077,1.395
12674.00,7.558622,25.03832,-0.000174,24.018426,-0.0077,1.396
12676.00,7.558446,25.03737,-0.000173,24.018899,-0.0077,1.396
12678.00,7.557569,25.03754,-0.000174,24.018020,-0.0077,1.395
12680.00,7.555878,25.03828,-0.000173,24.018662,-0.0077,1.396
12682.00,7.555052,25.03716,-0.000174,24.018405,-0.0078,1.396
12684.00,7.553598,25.03636,-0.000175,24.018189,-0.0078,1.396
12686.00,7.551791,25.03610,-0.000173,24.017540,-0.0077,1.395
12688.00,7.549843,25.03640,-0.000173,24.018651,-0.0077,1.395
12690.00,7.547811,25.03711,-0.000173,24.019055,-0.0077,1.396
12692.00,7.546003,25.03711,-0.000174,24.019010,-0.0077,1.396
12694.00,7.543576,25.03651,-0.000174,24.018758,-0.0077,1.396
12696.00,7.541603,25.03743,-0.000174,24.018470,-0.0077,1.395
12698.00,7.539369,25.03731,-0.000173,24.018561,-0.0077,1.395
12700.00,7.537678,25.03673,-0.000173,24.018943,-0.0077,1.395
12702.00,7.535753,25.03713,-0.000174,24.018553,-0.0077,1.395
12704.00,7.534271,25.03719,-0.000173,24.018541,-0.0077,1.395
12706.00,7.533253,25.03670,-0.000174,24.019135,-0.0077,1.395
12708.00,7.531665,25.03634,-0.000174,24.019052,-0.0078,1.395
12710.00,7.529918,25.03613,-0.000173,24.017850,-0.0077,1.395
12712.00,7.528133,25.03671,-0.000174,24.018816,-0.0077,1.395
12714.00,7.526380,25.03628,-0.000173,24.018214,-0.0077,1.395
12716.00,7.526071,25.03582,-0.000173,24.018020,-0.0077,1.396
12718.00,7.525072,25.03695,-0.000173,24.018657,-0.0077,1.395
12720.00,7.523370,25.03708,-0.000174,24.018198,-0.0077,1.395
12722.00,7.521493,25.03690,-0.000174,24.018339,-0.0077,1.395
12724.00,7.520830,25.03729,-0.000174,24.018008,-0.0077,1.395
12726.00,7.520735,25.03668,-0.000174,24.018002,-0.0078,1.396
12728.00,7.519545,25.03721,-0.000174,24.018660,-0.0077,1.396
12730.00,7.518133,25.03654,-0.000175,24.018140,-0.0077,1.396
12732.00,7.516800,25.03680,-0.000174,24.018564,-0.0077,1.396
12734.00,7.515822,25.03728,-0.000174,24.018502,-0.0077,1.395
12736.00,7.515027,25.03647,-0.000173,24.018948,-0.0077,1.395
12738.00,7.514389,25.03677,-0.000173,24.018385,-0.0078,1.396
12740.00,7.513683,25.03668,-0.000175,24.018513,-0.0077,1.396
12742.00,7.513461,25.03648,-0.000175,24.018029,-0.0077,1.396
12744.00,7.513694,25.03727,-0.000175,24.019006,-0.0077,1.396
12746.00,7.513441,25.03733,-0.000174,24.019122,-0.0077,1.396
12748.00,7.512159,25.03692,-0.000173,24.018990,-0.0077,1.395
12750.00,7.510526,25.03653,-0.000173,24.018702,-0.0077,1.395
12752.00,7.508284,25.03635,-0.000173,24.018539,-0.0077,1.395
12754.00,7.507876,25.03661,-0.000173,24.018767,-0.0077,1.395
12756.00,7.508424,25.03685,-0.000173,24.018796,-0.0077,1.395
12758.00,7.507971,25.03725,-0.000174,24.018635,-0.0077,1.396
12760.00,7.507200,25.03809,-0.000174,24.018965,-0.0077,1.396
12762.00,7.506378,25.03724,-0.000175,24.018127,-0.0077,1.396
12764.00,7.505488,25.03731,-0.000174,24.018956,-0.0077,1.395
12766.00,7.505326,25.03829,-0.000174,24.019081,-0.0077,1.395
12768.00,7.504961,25.03812,-0.000173,24.018524,-0.0077,1.395
12770.00,7.504741,25.03818,-0.000174,24.018809,-0.0077,1.395
12772.00,7.504248,25.03839,-0.000175,24.018202,-0.0077,1.396
12774.00,7.503322,25.03855,-0.000173,24.018212,-0.0077,1.395
12776.00,7.503885,25.03781,-0.000174,24.018470,-0.0077,1.396
12778.00,7.503549,25.03719,-0.000175,24.019291,-0.0077,1.395
12780.00,7.503366,25.03771,-0.000174,24.018390,-0.0077,1.395
12782.00,7.502561,25.03769,-0.000173,24.018970,-0.0077,1.396
12784.00,7.502828,25.03840,-0.000175,24.018805,-0.0077,1.396
12786.00,7.501967,25.03697,-0.000175,24.017975,-0.0078,1.395
12788.00,7.500521,25.03655,-0.000173,24.018129,-0.0077,1.396
12790.00,7.500763,25.03792,-0.000174,24.019405,-0.0077,1.396
12792.00,7.501479,25.03744,-0.000174,24.019028,-0.0077,1.395
12794.00,7.500685,25.03759,-0.000174,24.018461,-0.0077,1.395
12796.00,7.501357,25.03804,-0.000173,24.018789,-0.0077,1.395
12798.00,7.502026,25.03725,-0.000175,24.018756,-0.0077,1.396
12800.00,7.500981,25.03720,-0.000175,24.019306,-0.0077,1.395
12802.00,7.500776,25.03703,-0.000174,24.018912,-0.0077,1.396
12804.00,7.500803,25.03689,-0.000175,24.018459,-0.0077,1.395
12806.00,7.500262,25.03749,-0.000174,24.018899,-0.0077,1.395
12808.00,7.499470,25.03716,-0.000174,24.018631,-0.0077,1.395
12810.00,7.499366,25.03707,-0.000174,24.018696,-0.0077,1.396
12812.00,7.499134,25.03707,-0.000175,24.018588,-0.0077,1.395
12814.00,7.498952,25.03696,-0.000174,24.018553,-0.0077,1.395
12816.00,7.498869,25.03673,-0.000174,24.018377,-0.0077,1.395
12818.00,7.499201,25.03785,-0.000173,24.018421,-0.0077,1.395
12820.00,7.499475,25.03804,-0.000174,24.018798,-0.0077,1.396
12822.00,7.498815,25.03733,-0.000175,24.018368,-0.0077,1.395
12824.00,7.497180,25.03686,-0.000174,24.018633,-0.0077,1.396
12826.00,7.496729,25.03671,-0.000173,24.018561,-0.0077,1.395
12828.00,7.497056,25.03736,-0.000173,24.019231,-0.0077,1.396
12830.00,7.496978,25.03789,-0.000173,24.018655,-0.0077,1.395
12832.00,7.497724,25.03791,-0.000172,24.019005,-0.0077,1.395
12834.00,7.497364,25.03638,-0.000173,24.019202,-0.0077,1.395
12836.00,7.496098,25.03771,-0.000173,24.018952,-0.0077,1.396
12838.00,7.495658,25.03854,-0.000173,24.019730,-0.0077,1.395
12840.00,7.496314,25.03772,-0.000174,24.018796,-0.0077,1.396
12842.00,7.496863,25.03752,-0.000173,24.018702,-0.0077,1.395
12844.00,7.496894,25.03814,-0.000173,24.019032,-0.0077,1.395
12846.00,7.496744,25.03809,-0.000173,24.018084,-0.0077,1.395
12848.00,7.496732,25.03795,-0.000174,24.018584,-0.0077,1.395
12850.00,7.496301,25.03812,-0.000174,24.019132,-0.0077,1.396
12852.00,7.495677,25.03770,-0.000174,24.018840,-0.0077,1.396
12854.00,7.495769,25.03801,-0.000175,24.018910,-0.0077,1.396
12856.00,7.495602,25.03753,-0.000175,24.018319,-0.0077,1.395
12858.00,7.495563,25.03761,-0.000175,24.018473,-0.0077,1.396
12860.00,7.494916,25.03770,-0.000174,24.018990,-0.0077,1.395
12862.00,7.495096,25.03835,-0.000174,24.018791,-0.0077,1.396
12864.00,7.495094,25.03787,-0.000174,24.018216,-0.0077,1.395
12866.00,7.494725,25.03721,-0.000173,24.018660,-0.0077,1.396
12868.00,7.494893,25.03781,-0.000175,24.018648,-0.0077,1.396
12870.00,7.494845,25.03746,-0.000175,24.018512,-0.0077,1.395
12872.00,7.494346,25.03738,-0.000176,24.018577,-0.0077,1.395
12874.00,7.494401,25.03701,-0.000176,24.018655,-0.0077,1.395
12876.00,7.494693,25.03674,-0.000175,24.018439,-0.0078,1.395
12878.00,7.494057,25.03694,-0.000175,24.018941,-0.0077,1.396
12880.00,7.493455,25.03692,-0.000175,24.017826,-0.0077,1.395
12882.00,7.494158,25.03664,-0.000174,24.018004,-0.0077,1.395
12884.00,7.495438,25.03741,-0.000174,24.018379,-0.0077,1.396
12886.00,7.494739,25.03693,-0.000174,24.018328,-0.0077,1.396
12888.00,7.493766,25.03569,-0.000173,24.018767,-0.0078,1.396
12890.00,7.494241,25.03572,-0.000175,24.018615,-0.0077,1.396
12892.00,7.494563,25.03550,-0.000175,24.018120,-0.0077,1.395
12894.00,7.494639,25.03663,-0.000176,24.018653,-0.0077,1.396
12896.00,7.494780,25.03718,-0.000176,24.018635,-0.0077,1.395
12898.00,7.494263,25.03778,-0.000176,24.018385,-0.0077,1.396
12900.00,7.493911,25.03727,-0.000176,24.018142,-0.0078,1.395
12902.00,7.493864,25.03799,-0.000175,24.018776,-0.0078,1.395
12904.00,7.494148,25.03733,-0.000175,24.018642,-0.0078,1.395
12906.00,7.494172,25.03737,-0.000174,24.018499,-0.0078,1.396
12908.00,7.493648,25.03662,-0.000175,24.018281,-0.0077,1.396
12910.00,7.493698,25.03662,-0.000174,24.018776,-0.0077,1.396
12912.00,7.493135,25.03663,-0.000175,24.018274,-0.0078,1.396
12914.00,7.493208,25.03598,-0.000174,24.018399,-0.0078,1.395
12916.00,7.494308,25.03636,-0.000174,24.018687,-0.0078,1.395
12918.00,7.493970,25.03617,-0.000174,24.018531,-0.0077,1.396
12920.00,7.493560,25.03634,-0.000174,24.018584,-0.0077,1.395
12922.00,7.493796,25.03648,-0.000174,24.019059,-0.0077,1.395
12924.00,7.493649,25.03669,-0.000175,24.019182,-0.0077,1.397
12926.00,7.493020,25.03691,-0.000176,24.018889,-0.0077,1.396
12928.00,7.491929,25.03703,-0.000175,24.018724,-0.0077,1.396
12930.00,7.492021,25.03774,-0.000176,24.018220,-0.0077,1.396
12932.00,7.492711,25.03813,-0.000176,24.018452,-0.0078,1.396
12934.00,7.493161,25.03834,-0.000173,24.017520,-0.0077,1.395
12936.00,7.492909,25.03790,-0.000173,24.018009,-0.0077,1.395
12938.00,7.493474,25.03738,-0.000174,24.018753,-0.0077,1.395
12940.00,7.493852,25.03773,-0.000173,24.018033,-0.0077,1.395
12942.00,7.493042,25.03785,-0.000175,24.018825,-0.0077,1.396
12944.00,7.492117,25.03847,-0.000174,24.018918,-0.0077,1.396
12946.00,7.492082,25.03767,-0.000174,24.018392,-0.0078,1.396
12948.00,7.492019,25.03703,-0.000175,24.018698,-0.0078,1.396
12950.00,7.491354,25.03760,-0.000175,24.018921,-0.0078,1.395
12952.00,7.491184,25.03753,-0.000173,24.018138,-0.0077,1.396
12954.00,7.491465,25.03801,-0.000173,24.018454,-0.0077,1.396
12956.00,7.491895,25.03747,-0.000174,24.017895,-0.0077,1.395
12958.00,7.491704,25.03700,-0.000174,24.018459,-0.0077,1.396
12960.00,7.491624,25.03747,-0.000176,24.018965,-0.0077,1.396
12962.00,7.491654,25.03757,-0.000173,24.019320,-0.0077,1.396
12964.00,7.492464,25.03770,-0.000174,24.018925,-0.0077,1.395
12966.00,7.492109,25.03715,-0.000173,24.019115,-0.0077,1.395
12968.00,7.491130,25.03716,-0.000173,24.018448,-0.0077,1.396
12970.00,7.491658,25.03750,-0.000174,24.019148,-0.0077,1.396
12972.00,7.492105,25.03754,-0.000175,24.018896,-0.0077,1.396
12974.00,7.491439,25.03750,-0.000175,24.019057,-0.0077,1.396
12976.00,7.491440,25.03739,-0.000175,24.018135,-0.0077,1.396
12978.00,7.490938,25.03791,-0.000174,24.018764,-0.0077,1.396
12980.00,7.491686,25.03795,-0.000175,24.018513,-0.0077,1.396
12982.00,7.491946,25.03801,-0.000173,24.018459,-0.0077,1.396
12984.00,7.491831,25.03786,-0.000173,24.018729,-0.0077,1.396
12986.00,7.492584,25.03840,-0.000173,24.019333,-0.0077,1.395
12988.00,7.492731,25.03748,-0.000173,24.018396,-0.0077,1.396
12990.00,7.491849,25.03696,-0.000175,24.018439,-0.0077,1.396
12992.00,7.491544,25.03758,-0.000173,24.018673,-0.0077,1.396
12994.00,7.491529,25.03729,-0.000173,24.018651,-0.0078,1.396
12996.00,7.491174,25.03687,-0.000174,24.018651,-0.0077,1.396
12998.00,7.491832,25.03811,-0.000174,24.018957,-0.0077,1.396
13000.00,7.492065,25.03759,-0.000175,24.018872,-0.0077,1.395
13002.00,7.492536,25.03725,-0.000174,24.018537,-0.0077,1.396
13004.00,7.492183,25.03736,-0.000174,24.018724,-0.0077,1.395
13006.00,7.492461,25.03767,-0.000175,24.018878,-0.0077,1.396
13008.00,7.492059,25.03816,-0.000174,24.018749,-0.0077,1.395
13010.00,7.492124,25.03752,-0.000175,24.018517,-0.0077,1.396
13012.00,7.493833,25.03711,-0.000174,24.018553,-0.0077,1.396
13014.00,7.494247,25.03676,-0.000175,24.018588,-0.0077,1.396
13016.00,7.493797,25.03724,-0.000175,24.018754,-0.0077,1.396
13018.00,7.493745,25.03739,-0.000175,24.019208,-0.0077,1.396
13020.00,7.493807,25.03734,-0.000174,24.018715,-0.0077,1.395
13022.00,7.493619,25.03765,-0.000174,24.018599,-0.0077,1.395
13024.00,7.493366,25.03770,-0.000174,24.018522,-0.0077,1.395
13026.00,7.492775,25.03788,-0.000174,24.018611,-0.0077,1.396
13028.00,7.492817,25.03679,-0.000174,24.018377,-0.0077,1.396
13030.00,7.492047,25.03646,-0.000175,24.018858,-0.0077,1.396
13032.00,7.491518,25.03719,-0.000175,24.018890,-0.0077,1.396
13034.00,7.491122,25.03746,-0.000174,24.019010,-0.0077,1.396
13036.00,7.490825,25.03676,-0.000174,24.018390,-0.0077,1.396
13038.00,7.490962,25.03662,-0.000173,24.018923,-0.0077,1.396
13040.00,7.491866,25.03666,-0.000174,24.018390,-0.0077,1.396
13042.00,7.492464,25.03751,-0.000174,24.018901,-0.0077,1.396
13044.00,7.492720,25.03860,-0.000174,24.018947,-0.0077,1.395
13046.00,7.492232,25.03769,-0.000174,24.018700,-0.0077,1.396
13048.00,7.492020,25.03769,-0.000175,24.018854,-0.0077,1.396
13050.00,7.491073,25.03771,-0.000175,24.018885,-0.0077,1.396
13052.00,7.490368,25.03796,-0.000173,24.017803,-0.0077,1.396
13054.00,7.490654,25.03745,-0.000175,24.018459,-0.0078,1.395
13056.00,7.490545,25.03691,-0.000174,24.018169,-0.0078,1.395
13058.00,7.491165,25.03757,-0.000173,24.018357,-0.0077,1.396
13060.00,7.491548,25.03782,-0.000174,24.018425,-0.0077,1.396
13062.00,7.491267,25.03784,-0.000173,24.018555,-0.0077,1.396
13064.00,7.490468,25.03698,-0.000174,24.019126,-0.0077,1.396
13066.00,7.489871,25.03747,-0.000175,24.018390,-0.0077,1.396
13068.00,7.490257,25.03650,-0.000175,24.018388,-0.0077,1.396
13070.00,7.489610,25.03722,-0.000175,24.018314,-0.0077,1.396
13072.00,7.489911,25.03709,-0.000174,24.018695,-0.0077,1.396
13074.00,7.489621,25.03607,-0.000174,24.018577,-0.0078,1.396
13076.00,7.489130,25.03630,-0.000173,24.018655,-0.0078,1.395
13078.00,7.488931,25.03689,-0.000174,24.019046,-0.0078,1.396
13080.00,7.489588,25.03667,-0.000174,24.018963,-0.0078,1.396
13082.00,7.489677,25.03679,-0.000174,24.019104,-0.0077,1.396
13084.00,7.489489,25.03656,-0.000174,24.018414,-0.0078,1.396
13086.00,7.489503,25.03592,-0.000175,24.018165,-0.0077,1.396
13088.00,7.489813,25.03629,-0.000174,24.018183,-0.0077,1.396
13090.00,7.489737,25.03655,-0.000175,24.018394,-0.0077,1.396
13092.00,7.490019,25.03666,-0.000174,24.018318,-0.0077,1.396
13094.00,7.489470,25.03648,-0.000175,24.018531,-0.0077,1.395
13096.00,7.488669,25.03702,-0.000174,24.018854,-0.0077,1.395
13098.00,7.488890,25.03730,-0.000173,24.018934,-0.0077,1.396
13100.00,7.488463,25.03773,-0.000174,24.018938,-0.0077,1.396
13102.00,7.488688,25.03746,-0.000174,24.018715,-0.0077,1.396
13104.00,7.489380,25.03720,-0.000175,24.018789,-0.0077,1.396
13106.00,7.489565,25.03745,-0.000174,24.018994,-0.0077,1.396
13108.00,7.489607,25.03734,-0.000172,24.018979,-0.0077,1.396
13110.00,7.489997,25.03750,-0.000173,24.018473,-0.0077,1.395
13112.00,7.490441,25.03739,-0.000173,24.018492,-0.0077,1.396
13114.00,7.491203,25.03711,-0.000175,24.018711,-0.0077,1.396
13116.00,7.490724,25.03682,-0.000175,24.018800,-0.0077,1.396
13118.00,7.489910,25.03723,-0.000173,24.018504,-0.0077,1.395
13120.00,7.489619,25.03722,-0.000173,24.019132,-0.0077,1.396
13122.00,7.489659,25.03710,-0.000174,24.018289,-0.0077,1.395
13124.00,7.489456,25.03687,-0.000173,24.019104,-0.0077,1.395
13126.00,7.490297,25.03707,-0.000174,24.018642,-0.0077,1.396
13128.00,7.490366,25.03619,-0.000175,24.018475,-0.0077,1.396
13130.00,7.489676,25.03710,-0.000175,24.018481,-0.0077,1.396
13132.00,7.489985,25.03717,-0.000174,24.018102,-0.0077,1.396
13134.00,7.490961,25.03645,-0.000175,24.019460,-0.0077,1.396
13136.00,7.491024,25.03667,-0.000174,24.019177,-0.0077,1.396
13138.00,7.490447,25.03624,-0.000174,24.018561,-0.0077,1.396
13140.00,7.490741,25.03609,-0.000175,24.019061,-0.0077,1.395
13142.00,7.491199,25.03623,-0.000175,24.018513,-0.0078,1.395
13144.00,7.490759,25.03637,-0.000174,24.018289,-0.0077,1.396
13146.00,7.490310,25.03593,-0.000174,24.019547,-0.0077,1.396
13148.00,7.491418,25.03683,-0.000173,24.019199,-0.0077,1.396
13150.00,7.491368,25.03638,-0.000174,24.018510,-0.0077,1.396
13152.00,7.491060,25.03549,-0.000174,24.018325,-0.0077,1.396
13154.00,7.491651,25.03550,-0.000175,24.018359,-0.0077,1.396
13156.00,7.490656,25.03579,-0.000174,24.019119,-0.0077,1.396
13158.00,7.490703,25.03625,-0.000174,24.018466,-0.0077,1.396
13160.00,7.490901,25.03659,-0.000174,24.018812,-0.0077,1.396
13162.00,7.490930,25.03570,-0.000174,24.018967,-0.0077,1.396
13164.00,7.490331,25.03563,-0.000174,24.018584,-0.0077,1.396
13166.00,7.490384,25.03602,-0.000175,24.018669,-0.0077,1.396
13168.00,7.490596,25.03648,-0.000175,24.018809,-0.0078,1.396
13170.00,7.490481,25.03581,-0.000175,24.018144,-0.0077,1.396
13172.00,7.490517,25.03574,-0.000174,24.018479,-0.0077,1.396
13174.00,7.490020,25.03672,-0.000173,24.018666,-0.0077,1.396
13176.00,7.490166,25.03687,-0.000173,24.018599,-0.0077,1.396
13178.00,7.490381,25.03730,-0.000174,24.018669,-0.0077,1.396
13180.00,7.490739,25.03755,-0.000173,24.018203,-0.0077,1.396
13182.00,7.490622,25.03755,-0.000174,24.017957,-0.0077,1.396
13184.00,7.490075,25.03840,-0.000174,24.018336,-0.0077,1.396
13186.00,7.489847,25.03777,-0.000174,24.017979,-0.0078,1.396
13188.00,7.489544,25.03797,-0.000173,24.018381,-0.0077,1.396
13190.00,7.489880,25.03742,-0.000174,24.018963,-0.0077,1.395
13192.00,7.490507,25.03765,-0.000173,24.019454,-0.0077,1.396
13194.00,7.490054,25.03793,-0.000173,24.018530,-0.0077,1.396
13196.00,7.490045,25.03828,-0.000173,24.018619,-0.0077,1.396
13198.00,7.490420,25.03800,-0.000173,24.018314,-0.0077,1.396
13200.00,7.490818,25.03745,-0.000173,24.019378,-0.0077,1.395
13202.00,7.491060,25.03725,-0.000174,24.019518,-0.0077,1.396
13204.00,7.490944,25.03709,-0.000174,24.019023,-0.0077,1.396
@22,12.0000,24.0
13206.00,7.490336,25.03762,-0.000173,24.019329,-0.0077,1.396
13208.00,7.486024,25.03715,-0.000172,24.019112,-0.0077,1.396
13210.00,7.477955,25.03741,-0.000172,24.019003,-0.0077,1.395
13212.00,7.468481,25.03742,-0.000173,24.018707,-0.0077,1.394
13214.00,7.455090,25.03804,-0.000173,24.018173,-0.0077,1.395
13216.00,7.443243,25.03832,-0.000172,24.018584,-0.0077,1.396
13218.00,7.434794,25.03813,-0.000174,24.018713,-0.0077,1.397
13220.00,7.428298,25.03796,-0.000174,24.018261,-0.0077,1.396
13222.00,7.421824,25.03874,-0.000174,24.018298,-0.0077,1.396
13224.00,7.415876,25.03810,-0.000175,24.018544,-0.0077,1.397
13226.00,7.410548,25.03762,-0.000175,24.018624,-0.0077,1.397
13228.00,7.404810,25.03764,-0.000175,24.019190,-0.0077,1.397
13230.00,7.400565,25.03878,-0.000175,24.019532,-0.0077,1.397
13232.00,7.400728,25.03799,-0.000175,24.018448,-0.0077,1.397
13234.00,7.407603,25.03827,-0.000175,24.018550,-0.0077,1.398
13236.00,7.419191,25.03832,-0.000176,24.018428,-0.0078,1.399
13238.00,7.433459,25.03814,-0.000176,24.018292,-0.0077,1.397
13240.00,7.446392,25.03854,-0.000174,24.018707,-0.0077,1.397
13242.00,7.457348,25.03819,-0.000174,24.019251,-0.0077,1.396
13244.00,7.466713,25.03858,-0.000173,24.019286,-0.0077,1.397
13246.00,7.476070,25.03816,-0.000173,24.018642,-0.0077,1.396
13248.00,7.485806,25.03804,-0.000173,24.018807,-0.0077,1.396
13250.00,7.495425,25.03711,-0.000172,24.019066,-0.0077,1.396
13252.00,7.505495,25.03731,-0.000173,24.019431,-0.0077,1.395
[truncated: 53,532 more chars]
