# Supplementary material for: Hormonal steroids induce multidrug resistance and stress response genes in Neisseria gonorrhoeae by binding to MtrR
Source: Nat Commun. 2024 Feb 7;15:1153. doi: 10.1038/s41467-024-45195-1 (PMC10850145; doi:10.1038/s41467-024-45195-1)
Supplement: Supplementary file 6 — Source Data [file 41467_2024_45195_MOESM6_ESM.zip › Source Data/ITC/W136A/2TMtrRW136A20221003.itc]

$ITC
$ 25 
$NOT
$ 25 
$ 600 
$ 199 
$ 8 
$ 2 
$ADCGainCode:  3 
$False,True,True
$ 2 , 4 , 210 , 2 
$ 12 , 24 , 600 , 2 
$ 12 , 24 , 600 , 2 
$ 12 , 24 , 600 , 2 
$ 12 , 24 , 600 , 2 
$ 12 , 24 , 600 , 2 
$ 12 , 24 , 600 , 2 
$ 12 , 24 , 600 , 2 
$ 12 , 24 , 600 , 2 
$ 12 , 24 , 600 , 2 
$ 12 , 24 , 600 , 2 
$ 12 , 24 , 600 , 2 
$ 12 , 24 , 600 , 2 
$ 12 , 24 , 600 , 2 
$ 12 , 24 , 600 , 2 
$ 12 , 24 , 600 , 2 
$ 12 , 24 , 600 , 2 
$ 12 , 24 , 600 , 2 
$ 12 , 24 , 600 , 2 
$ 12 , 24 , 600 , 2 
$ 12 , 24 , 600 , 2 
$ 12 , 24 , 600 , 2 
$ 12 , 24 , 600 , 2 
$ 12 , 24 , 600 , 2 
$ 12 , 24 , 600 , 2 
# 0 
# 0.5 
# 0.02 
# 1.4485 
# 25 
# 28.9316 
# 15.91949 
?
% VPITC12.10.1003
% 1.4485 
% 28.9316 
%-1.096232 , 100.1901 
% 0.443748 , 95.77349 
% 0.2232 
% 124.02 , 123.95 
% 1 , 80 
%-0.001812 , 0.055139 
% 0 , 8 
% 0 , 18 
% 104422       320637 
% 101.8 
% 260 , 310 , 470 , 530 
% 0.08632 ,-0.00346 , 0.0000110163 , 0.000000290198 ,-0.0000000019883 
% VPViewer2000 Ver: 1.40.0
@0
2.00,7.447250,25.00435,-0.000172,24.018827,-0.0078,1.371
4.00,7.447441,25.00505,-0.000172,24.019010,-0.0077,1.371
6.00,7.448259,25.00518,-0.000171,24.019287,-0.0077,1.372
8.00,7.448321,25.00496,-0.000174,24.018464,-0.0077,1.371
10.00,7.447122,25.00585,-0.000173,24.019092,-0.0077,1.372
12.00,7.446144,25.00614,-0.000172,24.018687,-0.0077,1.371
14.00,7.445208,25.00581,-0.000171,24.019182,-0.0077,1.371
16.00,7.444204,25.00598,-0.000173,24.018840,-0.0077,1.370
18.00,7.443600,25.00618,-0.000173,24.017902,-0.0077,1.371
20.00,7.444061,25.00541,-0.000172,24.018800,-0.0077,1.370
22.00,7.444098,25.00561,-0.000173,24.018582,-0.0077,1.371
24.00,7.443763,25.00508,-0.000172,24.019661,-0.0077,1.371
26.00,7.443732,25.00532,-0.000173,24.019005,-0.0077,1.371
28.00,7.443376,25.00582,-0.000173,24.018909,-0.0077,1.371
30.00,7.442736,25.00519,-0.000174,24.019394,-0.0077,1.371
32.00,7.442285,25.00523,-0.000173,24.018793,-0.0077,1.370
34.00,7.442528,25.00470,-0.000173,24.019063,-0.0077,1.371
36.00,7.442736,25.00495,-0.000172,24.019639,-0.0077,1.372
38.00,7.442224,25.00469,-0.000169,24.018881,-0.0077,1.371
40.00,7.441373,25.00495,-0.000173,24.019253,-0.0077,1.371
42.00,7.441449,25.00459,-0.000174,24.018771,-0.0077,1.371
44.00,7.441898,25.00483,-0.000173,24.018968,-0.0077,1.371
46.00,7.442384,25.00534,-0.000172,24.018832,-0.0077,1.371
48.00,7.443405,25.00499,-0.000166,24.019099,-0.0077,1.371
50.00,7.443195,25.00436,-0.000170,24.019003,-0.0077,1.371
52.00,7.443715,25.00408,-0.000171,24.019119,-0.0077,1.371
54.00,7.443284,25.00434,-0.000172,24.019028,-0.0077,1.371
56.00,7.442958,25.00498,-0.000173,24.018863,-0.0077,1.371
58.00,7.443122,25.00545,-0.000172,24.018744,-0.0077,1.371
60.00,7.442029,25.00548,-0.000174,24.019465,-0.0077,1.372
62.00,7.442119,25.00560,-0.000175,24.018825,-0.0077,1.371
64.00,7.442153,25.00421,-0.000174,24.018865,-0.0077,1.371
66.00,7.442834,25.00374,-0.000172,24.018856,-0.0077,1.371
68.00,7.442112,25.00557,-0.000172,24.018561,-0.0077,1.370
70.00,7.441772,25.00442,-0.000172,24.019084,-0.0076,1.371
72.00,7.440862,25.00544,-0.000173,24.018981,-0.0077,1.371
74.00,7.440259,25.00587,-0.000174,24.019423,-0.0077,1.371
76.00,7.438997,25.00543,-0.000171,24.019396,-0.0077,1.371
78.00,7.438356,25.00542,-0.000171,24.019322,-0.0077,1.372
80.00,7.438701,25.00491,-0.000173,24.018791,-0.0077,1.371
82.00,7.438958,25.00565,-0.000174,24.018767,-0.0077,1.371
84.00,7.438289,25.00561,-0.000173,24.019063,-0.0077,1.371
86.00,7.438089,25.00568,-0.000170,24.019369,-0.0077,1.371
88.00,7.439429,25.00538,-0.000174,24.019023,-0.0077,1.371
90.00,7.440654,25.00535,-0.000173,24.018820,-0.0077,1.371
92.00,7.440724,25.00574,-0.000173,24.019498,-0.0076,1.370
94.00,7.440204,25.00491,-0.000173,24.019710,-0.0076,1.370
96.00,7.440528,25.00555,-0.000174,24.018827,-0.0077,1.371
98.00,7.441045,25.00559,-0.000173,24.018789,-0.0077,1.372
100.00,7.440765,25.00593,-0.000174,24.019481,-0.0077,1.371
102.00,7.440883,25.00553,-0.000172,24.019026,-0.0077,1.371
104.00,7.439499,25.00513,-0.000171,24.019045,-0.0077,1.372
106.00,7.439548,25.00557,-0.000173,24.018981,-0.0077,1.371
108.00,7.439701,25.00578,-0.000175,24.019050,-0.0077,1.371
110.00,7.439580,25.00487,-0.000175,24.019204,-0.0077,1.371
112.00,7.439497,25.00473,-0.000172,24.018483,-0.0077,1.370
114.00,7.438716,25.00451,-0.000173,24.019092,-0.0077,1.371
116.00,7.438603,25.00461,-0.000173,24.019164,-0.0077,1.371
118.00,7.438120,25.00495,-0.000173,24.018653,-0.0077,1.371
120.00,7.437827,25.00476,-0.000173,24.019554,-0.0077,1.371
122.00,7.437410,25.00409,-0.000170,24.018858,-0.0077,1.371
124.00,7.435787,25.00394,-0.000172,24.019422,-0.0077,1.371
126.00,7.434601,25.00508,-0.000175,24.018918,-0.0077,1.372
128.00,7.434753,25.00535,-0.000173,24.019001,-0.0077,1.370
130.00,7.435372,25.00530,-0.000172,24.018909,-0.0076,1.370
132.00,7.436126,25.00568,-0.000172,24.018727,-0.0077,1.371
134.00,7.437333,25.00476,-0.000172,24.018365,-0.0077,1.371
136.00,7.438548,25.00449,-0.000173,24.018452,-0.0077,1.371
138.00,7.439067,25.00513,-0.000173,24.019079,-0.0077,1.371
140.00,7.439101,25.00514,-0.000173,24.019046,-0.0077,1.371
142.00,7.438281,25.00398,-0.000172,24.018957,-0.0076,1.371
144.00,7.437472,25.00546,-0.000174,24.019217,-0.0077,1.372
146.00,7.437662,25.00630,-0.000169,24.018745,-0.0077,1.371
148.00,7.436000,25.00525,-0.000166,24.018696,-0.0076,1.371
150.00,7.435848,25.00465,-0.000171,24.019190,-0.0076,1.371
152.00,7.435850,25.00543,-0.000172,24.018720,-0.0077,1.370
154.00,7.436181,25.00588,-0.000172,24.019383,-0.0077,1.370
156.00,7.436818,25.00466,-0.000171,24.019563,-0.0077,1.371
158.00,7.436881,25.00510,-0.000174,24.019467,-0.0077,1.371
160.00,7.437326,25.00505,-0.000173,24.019567,-0.0077,1.371
162.00,7.438136,25.00406,-0.000173,24.019066,-0.0077,1.371
164.00,7.438146,25.00387,-0.000173,24.019190,-0.0077,1.371
166.00,7.438112,25.00432,-0.000173,24.019206,-0.0077,1.371
168.00,7.437791,25.00416,-0.000172,24.019320,-0.0077,1.371
170.00,7.438462,25.00438,-0.000173,24.019577,-0.0077,1.371
172.00,7.437972,25.00500,-0.000172,24.018881,-0.0077,1.371
174.00,7.438487,25.00499,-0.000172,24.019490,-0.0077,1.371
176.00,7.437951,25.00459,-0.000173,24.019478,-0.0077,1.371
178.00,7.437196,25.00480,-0.000173,24.018619,-0.0077,1.371
180.00,7.436782,25.00365,-0.000173,24.019001,-0.0077,1.372
182.00,7.437519,25.00402,-0.000174,24.019195,-0.0077,1.372
184.00,7.437271,25.00423,-0.000174,24.018822,-0.0077,1.371
186.00,7.436594,25.00454,-0.000173,24.019175,-0.0076,1.371
188.00,7.436267,25.00453,-0.000173,24.019066,-0.0077,1.371
190.00,7.436218,25.00364,-0.000174,24.018814,-0.0077,1.371
192.00,7.436108,25.00400,-0.000170,24.018557,-0.0077,1.371
194.00,7.435706,25.00416,-0.000171,24.018241,-0.0077,1.372
196.00,7.435291,25.00379,-0.000174,24.019434,-0.0077,1.371
198.00,7.434779,25.00372,-0.000173,24.018591,-0.0077,1.371
200.00,7.434447,25.00332,-0.000173,24.019260,-0.0077,1.371
202.00,7.434733,25.00309,-0.000172,24.019248,-0.0077,1.371
204.00,7.434409,25.00386,-0.000173,24.018432,-0.0077,1.371
206.00,7.434867,25.00298,-0.000173,24.019055,-0.0077,1.371
208.00,7.434527,25.00324,-0.000174,24.018832,-0.0077,1.372
210.00,7.433641,25.00356,-0.000172,24.019126,-0.0076,1.372
212.00,7.432147,25.00488,-0.000173,24.019199,-0.0077,1.372
214.00,7.433280,25.00509,-0.000173,24.018700,-0.0077,1.372
216.00,7.434398,25.00410,-0.000173,24.018903,-0.0077,1.371
218.00,7.434863,25.00296,-0.000173,24.018680,-0.0077,1.371
220.00,7.435872,25.00363,-0.000174,24.019666,-0.0077,1.372
222.00,7.436525,25.00237,-0.000173,24.019525,-0.0077,1.371
224.00,7.436012,25.00227,-0.000172,24.018613,-0.0076,1.371
226.00,7.435830,25.00212,-0.000172,24.018822,-0.0076,1.371
228.00,7.435724,25.00270,-0.000170,24.019213,-0.0077,1.372
230.00,7.435712,25.00357,-0.000172,24.018885,-0.0077,1.372
232.00,7.434717,25.00403,-0.000172,24.018599,-0.0077,1.372
234.00,7.435643,25.00440,-0.000173,24.019494,-0.0076,1.371
236.00,7.435853,25.00501,-0.000170,24.019356,-0.0076,1.371
238.00,7.434537,25.00523,-0.000172,24.018289,-0.0077,1.371
240.00,7.434685,25.00450,-0.000172,24.019423,-0.0077,1.371
242.00,7.433551,25.00460,-0.000165,24.019139,-0.0077,1.372
244.00,7.432954,25.00401,-0.000169,24.018664,-0.0077,1.371
246.00,7.432463,25.00407,-0.000172,24.019092,-0.0077,1.372
248.00,7.431953,25.00432,-0.000173,24.019625,-0.0077,1.372
250.00,7.431194,25.00451,-0.000172,24.019387,-0.0077,1.371
252.00,7.430679,25.00577,-0.000173,24.019840,-0.0077,1.371
254.00,7.430510,25.00556,-0.000173,24.019182,-0.0077,1.372
256.00,7.430944,25.00489,-0.000167,24.018829,-0.0077,1.372
258.00,7.432378,25.00485,-0.000171,24.018961,-0.0077,1.372
260.00,7.433133,25.00434,-0.000170,24.018756,-0.0077,1.372
262.00,7.432754,25.00366,-0.000172,24.019157,-0.0077,1.372
264.00,7.432424,25.00436,-0.000172,24.019235,-0.0077,1.371
266.00,7.431920,25.00447,-0.000172,24.019213,-0.0077,1.372
268.00,7.431266,25.00515,-0.000173,24.019126,-0.0077,1.372
270.00,7.431114,25.00424,-0.000174,24.018542,-0.0077,1.372
272.00,7.431515,25.00351,-0.000173,24.019126,-0.0077,1.372
274.00,7.431208,25.00345,-0.000169,24.019135,-0.0077,1.371
276.00,7.431353,25.00501,-0.000170,24.019434,-0.0076,1.372
278.00,7.431698,25.00595,-0.000171,24.019721,-0.0077,1.372
280.00,7.431453,25.00494,-0.000172,24.019253,-0.0076,1.372
282.00,7.432111,25.00520,-0.000172,24.019135,-0.0076,1.372
284.00,7.432754,25.00492,-0.000176,24.018776,-0.0076,1.371
286.00,7.431814,25.00488,-0.000173,24.019300,-0.0077,1.371
288.00,7.430154,25.00472,-0.000174,24.018765,-0.0077,1.371
290.00,7.429650,25.00458,-0.000170,24.019295,-0.0077,1.372
292.00,7.430335,25.00440,-0.000172,24.019329,-0.0077,1.372
294.00,7.431182,25.00454,-0.000172,24.019391,-0.0077,1.372
296.00,7.432313,25.00415,-0.000173,24.019587,-0.0077,1.372
298.00,7.431743,25.00537,-0.000175,24.019713,-0.0077,1.372
300.00,7.431495,25.00488,-0.000176,24.019599,-0.0077,1.371
302.00,7.432567,25.00470,-0.000171,24.020119,-0.0077,1.372
304.00,7.432848,25.00507,-0.000172,24.019523,-0.0077,1.372
306.00,7.433612,25.00541,-0.000171,24.019097,-0.0077,1.372
308.00,7.434358,25.00530,-0.000173,24.019088,-0.0077,1.372
310.00,7.433752,25.00498,-0.000175,24.019180,-0.0077,1.371
312.00,7.433069,25.00533,-0.000177,24.019538,-0.0077,1.372
314.00,7.432192,25.00550,-0.000176,24.018561,-0.0077,1.371
316.00,7.431377,25.00530,-0.000177,24.019275,-0.0077,1.372
318.00,7.431485,25.00456,-0.000172,24.018832,-0.0077,1.372
320.00,7.430651,25.00501,-0.000173,24.019353,-0.0077,1.371
322.00,7.430174,25.00677,-0.000171,24.019150,-0.0077,1.371
324.00,7.430254,25.00549,-0.000172,24.018840,-0.0076,1.372
326.00,7.430238,25.00680,-0.000172,24.019200,-0.0077,1.372
328.00,7.430163,25.00681,-0.000174,24.019587,-0.0076,1.372
330.00,7.430507,25.00682,-0.000175,24.018789,-0.0076,1.372
332.00,7.430346,25.00672,-0.000173,24.019409,-0.0076,1.372
334.00,7.431034,25.00728,-0.000179,24.019683,-0.0076,1.372
336.00,7.431259,25.00687,-0.000173,24.018707,-0.0076,1.372
338.00,7.430624,25.00806,-0.000172,24.018836,-0.0077,1.371
340.00,7.430986,25.00872,-0.000172,24.019171,-0.0077,1.372
342.00,7.430346,25.00869,-0.000172,24.018976,-0.0077,1.372
344.00,7.430030,25.00892,-0.000173,24.018479,-0.0077,1.372
346.00,7.430511,25.00752,-0.000177,24.019070,-0.0077,1.372
348.00,7.430217,25.00716,-0.000176,24.018881,-0.0076,1.372
350.00,7.430368,25.00778,-0.000175,24.018582,-0.0076,1.373
352.00,7.430384,25.00817,-0.000174,24.018827,-0.0076,1.372
354.00,7.429969,25.00818,-0.000171,24.018738,-0.0076,1.372
356.00,7.429690,25.00771,-0.000173,24.018896,-0.0077,1.372
358.00,7.430048,25.00739,-0.000173,24.019472,-0.0077,1.372
360.00,7.430569,25.00651,-0.000173,24.018923,-0.0077,1.372
362.00,7.430288,25.00638,-0.000178,24.019440,-0.0077,1.372
364.00,7.429242,25.00656,-0.000175,24.018408,-0.0077,1.372
366.00,7.429931,25.00747,-0.000173,24.018642,-0.0077,1.372
368.00,7.428982,25.00613,-0.000174,24.018820,-0.0077,1.372
370.00,7.428655,25.00597,-0.000175,24.018974,-0.0077,1.372
372.00,7.429865,25.00498,-0.000172,24.019180,-0.0077,1.371
374.00,7.430571,25.00485,-0.000172,24.019487,-0.0077,1.372
376.00,7.430987,25.00629,-0.000172,24.018967,-0.0077,1.371
378.00,7.431135,25.00586,-0.000173,24.019307,-0.0077,1.372
380.00,7.430168,25.00552,-0.000174,24.019300,-0.0077,1.372
382.00,7.430136,25.00544,-0.000171,24.019648,-0.0077,1.372
384.00,7.429749,25.00625,-0.000173,24.019494,-0.0077,1.372
386.00,7.429190,25.00554,-0.000166,24.018820,-0.0077,1.372
388.00,7.428155,25.00568,-0.000171,24.018822,-0.0077,1.372
390.00,7.428226,25.00467,-0.000171,24.018939,-0.0077,1.371
392.00,7.428815,25.00573,-0.000172,24.018450,-0.0077,1.372
394.00,7.428209,25.00489,-0.000175,24.019244,-0.0077,1.372
396.00,7.427716,25.00437,-0.000171,24.018802,-0.0077,1.372
398.00,7.427521,25.00670,-0.000172,24.019612,-0.0076,1.372
400.00,7.427620,25.00630,-0.000173,24.018838,-0.0076,1.372
402.00,7.427642,25.00517,-0.000172,24.018372,-0.0077,1.372
404.00,7.427913,25.00466,-0.000175,24.018823,-0.0077,1.372
406.00,7.428350,25.00438,-0.000177,24.019354,-0.0077,1.372
408.00,7.428340,25.00456,-0.000173,24.019487,-0.0077,1.372
410.00,7.428337,25.00455,-0.000170,24.019775,-0.0077,1.372
412.00,7.428100,25.00500,-0.000168,24.018851,-0.0077,1.371
414.00,7.427773,25.00528,-0.000170,24.018736,-0.0077,1.371
416.00,7.426899,25.00550,-0.000172,24.019414,-0.0077,1.373
418.00,7.426725,25.00570,-0.000172,24.019383,-0.0076,1.372
420.00,7.428877,25.00605,-0.000173,24.018916,-0.0077,1.372
422.00,7.429812,25.00634,-0.000172,24.019126,-0.0077,1.372
424.00,7.430282,25.00569,-0.000172,24.018974,-0.0077,1.372
426.00,7.430067,25.00557,-0.000172,24.018486,-0.0077,1.372
428.00,7.429809,25.00441,-0.000172,24.019095,-0.0077,1.371
430.00,7.428629,25.00535,-0.000172,24.019064,-0.0077,1.372
432.00,7.427914,25.00489,-0.000173,24.018722,-0.0077,1.372
434.00,7.426443,25.00490,-0.000172,24.018825,-0.0077,1.372
436.00,7.425294,25.00454,-0.000173,24.019093,-0.0077,1.372
438.00,7.425344,25.00502,-0.000174,24.019362,-0.0077,1.372
440.00,7.425235,25.00497,-0.000171,24.019026,-0.0077,1.371
442.00,7.425191,25.00454,-0.000169,24.018582,-0.0077,1.371
444.00,7.425473,25.00505,-0.000173,24.019026,-0.0077,1.372
446.00,7.425060,25.00524,-0.000172,24.018758,-0.0077,1.372
448.00,7.424530,25.00449,-0.000172,24.019342,-0.0077,1.372
450.00,7.424337,25.00559,-0.000173,24.019070,-0.0077,1.373
452.00,7.424185,25.00609,-0.000173,24.018638,-0.0077,1.372
454.00,7.423758,25.00520,-0.000173,24.018999,-0.0077,1.372
456.00,7.422991,25.00466,-0.000173,24.019280,-0.0077,1.371
458.00,7.422385,25.00535,-0.000173,24.018822,-0.0077,1.372
460.00,7.422361,25.00543,-0.000171,24.018542,-0.0077,1.372
462.00,7.422359,25.00501,-0.000173,24.019084,-0.0077,1.372
464.00,7.422855,25.00606,-0.000173,24.018872,-0.0077,1.372
466.00,7.423113,25.00621,-0.000173,24.019742,-0.0077,1.371
468.00,7.423636,25.00637,-0.000173,24.018802,-0.0077,1.372
470.00,7.424079,25.00683,-0.000173,24.019057,-0.0077,1.373
472.00,7.423987,25.00717,-0.000171,24.018972,-0.0077,1.372
474.00,7.424235,25.00686,-0.000174,24.019487,-0.0077,1.372
476.00,7.424803,25.00715,-0.000175,24.019228,-0.0077,1.372
478.00,7.424818,25.00619,-0.000173,24.018894,-0.0077,1.373
480.00,7.424301,25.00656,-0.000173,24.019529,-0.0077,1.372
482.00,7.424136,25.00676,-0.000175,24.019086,-0.0077,1.371
484.00,7.423976,25.00653,-0.000172,24.019093,-0.0077,1.372
486.00,7.424631,25.00653,-0.000173,24.018921,-0.0077,1.372
488.00,7.424943,25.00606,-0.000172,24.018938,-0.0077,1.373
490.00,7.424498,25.00599,-0.000173,24.019037,-0.0077,1.372
492.00,7.423981,25.00605,-0.000174,24.018678,-0.0077,1.372
494.00,7.423443,25.00685,-0.000173,24.018901,-0.0077,1.372
496.00,7.422258,25.00622,-0.000174,24.019481,-0.0077,1.372
498.00,7.422084,25.00621,-0.000173,24.019240,-0.0077,1.371
500.00,7.422827,25.00675,-0.000174,24.018898,-0.0077,1.372
502.00,7.423068,25.00650,-0.000174,24.018617,-0.0077,1.373
504.00,7.423276,25.00628,-0.000171,24.018918,-0.0077,1.372
506.00,7.423579,25.00631,-0.000173,24.018988,-0.0077,1.372
508.00,7.425112,25.00617,-0.000174,24.019452,-0.0077,1.373
510.00,7.424671,25.00706,-0.000173,24.018725,-0.0077,1.373
512.00,7.425644,25.00690,-0.000176,24.019411,-0.0076,1.372
514.00,7.426402,25.00678,-0.000173,24.018776,-0.0076,1.372
516.00,7.426022,25.00674,-0.000172,24.018959,-0.0077,1.371
518.00,7.426348,25.00755,-0.000174,24.019032,-0.0077,1.371
520.00,7.427175,25.00720,-0.000174,24.019041,-0.0077,1.373
522.00,7.427028,25.00662,-0.000172,24.019121,-0.0077,1.373
524.00,7.427118,25.00627,-0.000172,24.019507,-0.0077,1.371
526.00,7.427324,25.00607,-0.000172,24.018898,-0.0077,1.371
528.00,7.426523,25.00701,-0.000168,24.018961,-0.0077,1.372
530.00,7.426082,25.00627,-0.000174,24.019344,-0.0077,1.373
532.00,7.426322,25.00557,-0.000173,24.018265,-0.0077,1.373
534.00,7.425302,25.00543,-0.000173,24.019117,-0.0077,1.372
536.00,7.425004,25.00642,-0.000173,24.019362,-0.0077,1.372
538.00,7.424170,25.00711,-0.000173,24.018968,-0.0077,1.372
540.00,7.422588,25.00628,-0.000172,24.019186,-0.0077,1.373
542.00,7.421774,25.00688,-0.000173,24.019907,-0.0077,1.372
544.00,7.421859,25.00673,-0.000171,24.018981,-0.0077,1.372
546.00,7.422095,25.00652,-0.000171,24.018941,-0.0077,1.372
548.00,7.421158,25.00581,-0.000170,24.018987,-0.0077,1.372
550.00,7.420390,25.00672,-0.000172,24.018735,-0.0076,1.373
552.00,7.420314,25.00678,-0.000173,24.019112,-0.0077,1.373
554.00,7.422428,25.00724,-0.000174,24.018977,-0.0076,1.373
556.00,7.423339,25.00689,-0.000172,24.019168,-0.0076,1.372
558.00,7.423932,25.00713,-0.000172,24.018736,-0.0077,1.372
560.00,7.424322,25.00775,-0.000173,24.018836,-0.0076,1.373
562.00,7.424143,25.00663,-0.000174,24.018809,-0.0077,1.373
564.00,7.423994,25.00667,-0.000175,24.019389,-0.0076,1.372
566.00,7.423699,25.00661,-0.000171,24.019610,-0.0077,1.373
568.00,7.423267,25.00582,-0.000173,24.018711,-0.0077,1.373
570.00,7.423627,25.00640,-0.000174,24.019635,-0.0077,1.372
572.00,7.424564,25.00698,-0.000173,24.019025,-0.0077,1.372
574.00,7.423700,25.00631,-0.000173,24.019045,-0.0077,1.373
576.00,7.424230,25.00621,-0.000172,24.019146,-0.0077,1.373
578.00,7.423272,25.00722,-0.000172,24.019228,-0.0077,1.373
580.00,7.422217,25.00682,-0.000172,24.019157,-0.0077,1.372
582.00,7.422773,25.00718,-0.000172,24.018133,-0.0077,1.372
584.00,7.422391,25.00585,-0.000170,24.019422,-0.0077,1.372
586.00,7.421622,25.00643,-0.000171,24.019333,-0.0077,1.373
588.00,7.421269,25.00572,-0.000173,24.019115,-0.0076,1.373
590.00,7.421254,25.00609,-0.000172,24.018727,-0.0076,1.372
592.00,7.421962,25.00583,-0.000171,24.019302,-0.0077,1.372
594.00,7.423040,25.00548,-0.000174,24.019119,-0.0076,1.373
596.00,7.424633,25.00514,-0.000172,24.018894,-0.0076,1.372
598.00,7.425480,25.00604,-0.000172,24.019431,-0.0076,1.373
600.00,7.425121,25.00645,-0.000175,24.019648,-0.0077,1.372
602.00,7.426366,25.00591,-0.000172,24.019489,-0.0077,1.372
@1,2.0000,4.0
604.00,7.427036,25.00538,-0.000175,24.019371,-0.0077,1.372
606.00,7.420569,25.00569,-0.000173,24.018386,-0.0077,1.372
608.00,7.406491,25.00603,-0.000171,24.019509,-0.0077,1.371
610.00,7.370453,25.00473,-0.000172,24.019315,-0.0077,1.372
612.00,7.310755,25.00481,-0.000173,24.018928,-0.0077,1.372
614.00,7.272695,25.00498,-0.000173,24.019193,-0.0077,1.373
616.00,7.261848,25.00471,-0.000174,24.019240,-0.0077,1.373
618.00,7.259743,25.00516,-0.000174,24.019449,-0.0077,1.373
620.00,7.256843,25.00578,-0.000175,24.019083,-0.0077,1.373
622.00,7.254812,25.00530,-0.000175,24.019135,-0.0077,1.373
624.00,7.255681,25.00538,-0.000172,24.019157,-0.0077,1.373
626.00,7.259063,25.00639,-0.000173,24.018435,-0.0076,1.372
628.00,7.265926,25.00565,-0.000171,24.018454,-0.0077,1.372
630.00,7.275796,25.00474,-0.000172,24.019494,-0.0077,1.373
632.00,7.287654,25.00524,-0.000174,24.019373,-0.0076,1.373
634.00,7.300657,25.00539,-0.000172,24.019380,-0.0077,1.372
636.00,7.313174,25.00537,-0.000171,24.019273,-0.0077,1.373
638.00,7.324684,25.00609,-0.000172,24.018782,-0.0077,1.373
640.00,7.336575,25.00635,-0.000174,24.019237,-0.0077,1.373
642.00,7.347330,25.00668,-0.000175,24.019525,-0.0077,1.373
644.00,7.355959,25.00679,-0.000173,24.019006,-0.0076,1.372
646.00,7.364040,25.00652,-0.000173,24.018782,-0.0076,1.373
648.00,7.371741,25.00681,-0.000174,24.019057,-0.0077,1.373
650.00,7.378953,25.00715,-0.000173,24.019592,-0.0077,1.372
652.00,7.384086,25.00714,-0.000171,24.019436,-0.0077,1.373
654.00,7.388580,25.00776,-0.000173,24.019050,-0.0076,1.372
656.00,7.394429,25.00629,-0.000172,24.018825,-0.0077,1.372
658.00,7.398657,25.00617,-0.000173,24.019529,-0.0077,1.373
660.00,7.402001,25.00629,-0.000170,24.019242,-0.0077,1.372
662.00,7.404308,25.00697,-0.000173,24.019190,-0.0077,1.372
664.00,7.407123,25.00647,-0.000172,24.019235,-0.0077,1.372
666.00,7.410192,25.00611,-0.000171,24.018914,-0.0076,1.373
668.00,7.411419,25.00713,-0.000174,24.018794,-0.0077,1.373
670.00,7.412804,25.00723,-0.000172,24.019322,-0.0077,1.373
672.00,7.414739,25.00653,-0.000173,24.019016,-0.0077,1.373
674.00,7.415921,25.00718,-0.000171,24.018988,-0.0077,1.373
676.00,7.416665,25.00591,-0.000171,24.019209,-0.0077,1.373
678.00,7.416852,25.00736,-0.000172,24.019360,-0.0077,1.373
680.00,7.416841,25.00678,-0.000172,24.019182,-0.0076,1.373
682.00,7.416987,25.00645,-0.000172,24.019010,-0.0077,1.373
684.00,7.418095,25.00561,-0.000172,24.019034,-0.0077,1.373
686.00,7.418005,25.00580,-0.000172,24.018901,-0.0076,1.373
688.00,7.418638,25.00674,-0.000173,24.019286,-0.0076,1.373
690.00,7.418343,25.00642,-0.000172,24.019228,-0.0076,1.373
692.00,7.418611,25.00657,-0.000172,24.018803,-0.0076,1.373
694.00,7.419105,25.00671,-0.000173,24.019563,-0.0076,1.373
696.00,7.419457,25.00737,-0.000170,24.019632,-0.0077,1.372
698.00,7.419448,25.00679,-0.000170,24.019304,-0.0076,1.372
700.00,7.419250,25.00710,-0.000173,24.019258,-0.0077,1.373
702.00,7.419999,25.00737,-0.000174,24.018544,-0.0077,1.372
704.00,7.419621,25.00695,-0.000173,24.019001,-0.0076,1.372
706.00,7.419744,25.00657,-0.000172,24.019240,-0.0077,1.373
708.00,7.420360,25.00616,-0.000171,24.018925,-0.0077,1.373
710.00,7.421599,25.00707,-0.000174,24.018762,-0.0076,1.374
712.00,7.422137,25.00740,-0.000172,24.019142,-0.0076,1.372
714.00,7.422116,25.00701,-0.000173,24.018892,-0.0076,1.373
716.00,7.422174,25.00699,-0.000170,24.019016,-0.0076,1.372
718.00,7.421921,25.00671,-0.000172,24.019512,-0.0076,1.373
720.00,7.422292,25.00697,-0.000172,24.019650,-0.0077,1.373
722.00,7.422286,25.00774,-0.000172,24.019175,-0.0076,1.373
724.00,7.422553,25.00723,-0.000173,24.018856,-0.0076,1.373
726.00,7.423302,25.00760,-0.000172,24.019782,-0.0077,1.373
728.00,7.423519,25.00853,-0.000171,24.019780,-0.0076,1.373
730.00,7.423344,25.00870,-0.000171,24.019525,-0.0077,1.372
732.00,7.422720,25.00816,-0.000171,24.019567,-0.0076,1.373
734.00,7.422190,25.00862,-0.000171,24.018867,-0.0076,1.373
736.00,7.421272,25.00875,-0.000170,24.019432,-0.0076,1.373
738.00,7.421059,25.00795,-0.000171,24.019606,-0.0076,1.373
740.00,7.421001,25.00781,-0.000171,24.019550,-0.0076,1.373
742.00,7.420543,25.00762,-0.000172,24.019005,-0.0076,1.373
744.00,7.420446,25.00697,-0.000173,24.019655,-0.0077,1.373
746.00,7.420584,25.00729,-0.000172,24.019655,-0.0076,1.373
748.00,7.421187,25.00818,-0.000172,24.019625,-0.0076,1.373
750.00,7.422278,25.00772,-0.000172,24.019064,-0.0076,1.373
752.00,7.422258,25.00843,-0.000171,24.019057,-0.0077,1.373
754.00,7.421691,25.00788,-0.000171,24.019235,-0.0077,1.373
756.00,7.421614,25.00708,-0.000172,24.018869,-0.0076,1.373
758.00,7.421360,25.00777,-0.000172,24.019311,-0.0076,1.374
760.00,7.420897,25.00705,-0.000171,24.018869,-0.0077,1.373
762.00,7.420735,25.00702,-0.000171,24.019748,-0.0077,1.373
764.00,7.420557,25.00757,-0.000173,24.019559,-0.0076,1.373
766.00,7.420452,25.00742,-0.000171,24.019501,-0.0077,1.373
768.00,7.419831,25.00671,-0.000171,24.019079,-0.0076,1.373
770.00,7.419686,25.00708,-0.000171,24.019008,-0.0077,1.373
772.00,7.420353,25.00770,-0.000172,24.019117,-0.0076,1.373
774.00,7.420405,25.00751,-0.000170,24.019612,-0.0076,1.373
776.00,7.421324,25.00836,-0.000173,24.019362,-0.0076,1.373
778.00,7.421103,25.00811,-0.000173,24.018849,-0.0077,1.373
780.00,7.420514,25.00777,-0.000172,24.018956,-0.0077,1.373
782.00,7.420593,25.00734,-0.000172,24.019688,-0.0077,1.372
784.00,7.420915,25.00742,-0.000173,24.019325,-0.0077,1.373
786.00,7.420640,25.00724,-0.000170,24.019552,-0.0077,1.374
788.00,7.420156,25.00658,-0.000173,24.019182,-0.0077,1.373
790.00,7.420881,25.00733,-0.000171,24.019637,-0.0077,1.374
792.00,7.420974,25.00750,-0.000173,24.019329,-0.0077,1.373
794.00,7.420964,25.00617,-0.000173,24.019177,-0.0076,1.373
796.00,7.420393,25.00609,-0.000173,24.019984,-0.0077,1.373
798.00,7.420054,25.00618,-0.000173,24.019353,-0.0076,1.373
800.00,7.420013,25.00605,-0.000173,24.019108,-0.0077,1.373
802.00,7.420999,25.00682,-0.000171,24.019411,-0.0076,1.373
804.00,7.421706,25.00795,-0.000173,24.019267,-0.0076,1.373
806.00,7.421739,25.00740,-0.000173,24.019503,-0.0076,1.372
808.00,7.421229,25.00682,-0.000172,24.019070,-0.0077,1.373
810.00,7.420846,25.00675,-0.000172,24.019516,-0.0077,1.373
812.00,7.419935,25.00770,-0.000170,24.019701,-0.0077,1.372
@2,12.0000,24.0
814.00,7.417902,25.00750,-0.000171,24.019558,-0.0076,1.373
816.00,7.410229,25.00778,-0.000173,24.019141,-0.0076,1.373
818.00,7.387556,25.00705,-0.000172,24.019882,-0.0077,1.372
820.00,7.328362,25.00779,-0.000171,24.019354,-0.0077,1.371
822.00,7.241204,25.00728,-0.000173,24.018981,-0.0076,1.371
824.00,7.147779,25.00676,-0.000172,24.019347,-0.0076,1.373
826.00,7.054087,25.00675,-0.000172,24.018751,-0.0077,1.374
828.00,6.959960,25.00738,-0.000173,24.019432,-0.0077,1.374
830.00,6.866131,25.00751,-0.000173,24.019289,-0.0076,1.374
832.00,6.774688,25.00678,-0.000173,24.018720,-0.0077,1.374
834.00,6.687748,25.00714,-0.000175,24.019797,-0.0077,1.374
836.00,6.606447,25.00652,-0.000175,24.019353,-0.0077,1.374
838.00,6.532445,25.00664,-0.000176,24.019594,-0.0077,1.375
840.00,6.473684,25.00722,-0.000176,24.018932,-0.0076,1.375
842.00,6.434926,25.00706,-0.000176,24.018430,-0.0077,1.375
844.00,6.428571,25.00666,-0.000178,24.019382,-0.0077,1.375
846.00,6.448955,25.00647,-0.000178,24.019264,-0.0076,1.375
848.00,6.479727,25.00675,-0.000177,24.019675,-0.0077,1.374
850.00,6.516260,25.00554,-0.000177,24.018932,-0.0077,1.374
852.00,6.558806,25.00429,-0.000175,24.019302,-0.0076,1.373
854.00,6.606977,25.00511,-0.000175,24.019287,-0.0077,1.373
856.00,6.659527,25.00542,-0.000175,24.019780,-0.0077,1.373
858.00,6.715194,25.00527,-0.000176,24.019177,-0.0077,1.374
860.00,6.771929,25.00545,-0.000176,24.019416,-0.0076,1.373
862.00,6.827956,25.00586,-0.000173,24.019947,-0.0077,1.374
864.00,6.882489,25.00667,-0.000176,24.018851,-0.0076,1.374
866.00,6.935729,25.00558,-0.000174,24.019084,-0.0076,1.373
868.00,6.985289,25.00557,-0.000173,24.019944,-0.0076,1.372
870.00,7.030151,25.00624,-0.000173,24.018764,-0.0076,1.373
872.00,7.071122,25.00673,-0.000175,24.019159,-0.0076,1.373
874.00,7.106879,25.00577,-0.000174,24.018386,-0.0077,1.373
876.00,7.137612,25.00624,-0.000173,24.019286,-0.0076,1.373
878.00,7.165535,25.00646,-0.000174,24.019166,-0.0076,1.374
880.00,7.191327,25.00645,-0.000174,24.018876,-0.0077,1.373
882.00,7.213927,25.00618,-0.000173,24.019202,-0.0076,1.373
884.00,7.233344,25.00522,-0.000174,24.019043,-0.0076,1.373
886.00,7.251008,25.00609,-0.000173,24.019251,-0.0077,1.374
888.00,7.265862,25.00593,-0.000173,24.019621,-0.0077,1.373
890.00,7.279486,25.00622,-0.000175,24.019079,-0.0077,1.373
892.00,7.291364,25.00623,-0.000174,24.018905,-0.0077,1.373
894.00,7.302482,25.00541,-0.000174,24.019117,-0.0077,1.373
896.00,7.314202,25.00587,-0.000173,24.019144,-0.0076,1.374
898.00,7.324927,25.00531,-0.000172,24.018765,-0.0077,1.372
900.00,7.333436,25.00509,-0.000173,24.019267,-0.0077,1.372
902.00,7.342040,25.00622,-0.000174,24.019884,-0.0076,1.373
904.00,7.349476,25.00587,-0.000174,24.019634,-0.0077,1.374
906.00,7.356640,25.00512,-0.000176,24.019124,-0.0077,1.374
908.00,7.363214,25.00624,-0.000173,24.019367,-0.0077,1.373
910.00,7.368866,25.00746,-0.000174,24.018745,-0.0077,1.374
912.00,7.374383,25.00681,-0.000172,24.018531,-0.0077,1.374
914.00,7.380021,25.00559,-0.000172,24.019385,-0.0076,1.373
916.00,7.384674,25.00571,-0.000173,24.019739,-0.0077,1.374
918.00,7.388317,25.00575,-0.000173,24.019171,-0.0077,1.373
920.00,7.390688,25.00534,-0.000174,24.019722,-0.0077,1.374
922.00,7.393892,25.00557,-0.000174,24.019255,-0.0077,1.373
924.00,7.397460,25.00568,-0.000171,24.019257,-0.0077,1.373
926.00,7.401534,25.00737,-0.000170,24.019567,-0.0076,1.373
928.00,7.404736,25.00673,-0.000172,24.018968,-0.0077,1.373
930.00,7.406764,25.00637,-0.000172,24.019017,-0.0077,1.373
932.00,7.409736,25.00661,-0.000173,24.019597,-0.0077,1.374
934.00,7.412432,25.00637,-0.000172,24.019383,-0.0076,1.374
936.00,7.413584,25.00572,-0.000172,24.019304,-0.0077,1.373
938.00,7.414752,25.00613,-0.000172,24.019429,-0.0077,1.373
940.00,7.415892,25.00677,-0.000172,24.019313,-0.0077,1.373
942.00,7.416538,25.00636,-0.000172,24.019209,-0.0077,1.373
944.00,7.416762,25.00513,-0.000171,24.018684,-0.0077,1.373
946.00,7.417534,25.00526,-0.000170,24.019021,-0.0077,1.373
948.00,7.419129,25.00524,-0.000172,24.018827,-0.0077,1.374
950.00,7.420383,25.00592,-0.000173,24.019151,-0.0076,1.373
952.00,7.420461,25.00693,-0.000173,24.019438,-0.0077,1.373
954.00,7.420770,25.00587,-0.000173,24.019751,-0.0077,1.373
956.00,7.421584,25.00545,-0.000173,24.019249,-0.0077,1.372
958.00,7.422496,25.00620,-0.000172,24.018936,-0.0077,1.373
960.00,7.423245,25.00656,-0.000171,24.019670,-0.0077,1.374
962.00,7.422851,25.00624,-0.000172,24.019226,-0.0077,1.373
964.00,7.422382,25.00587,-0.000172,24.018841,-0.0077,1.374
966.00,7.421792,25.00644,-0.000173,24.019400,-0.0077,1.373
968.00,7.421681,25.00717,-0.000173,24.018437,-0.0077,1.373
970.00,7.421791,25.00565,-0.000174,24.019345,-0.0076,1.373
972.00,7.421545,25.00556,-0.000172,24.019596,-0.0077,1.373
974.00,7.421068,25.00595,-0.000171,24.019413,-0.0077,1.373
976.00,7.422180,25.00634,-0.000172,24.018557,-0.0077,1.373
978.00,7.421023,25.00616,-0.000173,24.019768,-0.0077,1.373
980.00,7.419903,25.00672,-0.000173,24.018426,-0.0076,1.373
982.00,7.420866,25.00684,-0.000173,24.019132,-0.0077,1.373
984.00,7.420929,25.00696,-0.000173,24.019075,-0.0077,1.374
986.00,7.420150,25.00639,-0.000173,24.018711,-0.0076,1.373
988.00,7.420519,25.00514,-0.000173,24.019130,-0.0077,1.373
990.00,7.420099,25.00521,-0.000173,24.019472,-0.0077,1.374
992.00,7.419614,25.00507,-0.000172,24.019055,-0.0077,1.373
994.00,7.419439,25.00499,-0.000172,24.019574,-0.0077,1.373
996.00,7.419777,25.00506,-0.000173,24.018698,-0.0077,1.373
998.00,7.419764,25.00589,-0.000171,24.019757,-0.0077,1.374
1000.00,7.419662,25.00647,-0.000172,24.019447,-0.0077,1.373
1002.00,7.419565,25.00632,-0.000172,24.019373,-0.0077,1.374
1004.00,7.419158,25.00609,-0.000173,24.019255,-0.0077,1.373
1006.00,7.418494,25.00575,-0.000172,24.019093,-0.0077,1.373
1008.00,7.418834,25.00677,-0.000172,24.019579,-0.0077,1.373
1010.00,7.419544,25.00633,-0.000173,24.019264,-0.0077,1.374
1012.00,7.420259,25.00642,-0.000174,24.019688,-0.0077,1.374
1014.00,7.420064,25.00703,-0.000172,24.019581,-0.0077,1.373
1016.00,7.419277,25.00699,-0.000173,24.019286,-0.0076,1.373
1018.00,7.418213,25.00677,-0.000173,24.019315,-0.0077,1.374
1020.00,7.418497,25.00714,-0.000172,24.019365,-0.0077,1.373
1022.00,7.418780,25.00672,-0.000171,24.018963,-0.0077,1.373
1024.00,7.418395,25.00645,-0.000172,24.019266,-0.0077,1.374
1026.00,7.418452,25.00603,-0.000173,24.019208,-0.0077,1.373
1028.00,7.418994,25.00676,-0.000172,24.019195,-0.0077,1.374
1030.00,7.419370,25.00722,-0.000172,24.019124,-0.0077,1.374
1032.00,7.419135,25.00711,-0.000174,24.019168,-0.0077,1.373
1034.00,7.419251,25.00667,-0.000174,24.019258,-0.0077,1.374
1036.00,7.419332,25.00698,-0.000173,24.018473,-0.0077,1.374
1038.00,7.419460,25.00739,-0.000173,24.019014,-0.0077,1.373
1040.00,7.419672,25.00694,-0.000173,24.018715,-0.0077,1.373
1042.00,7.418915,25.00671,-0.000172,24.018959,-0.0077,1.373
1044.00,7.418396,25.00648,-0.000172,24.019722,-0.0077,1.373
1046.00,7.417916,25.00663,-0.000173,24.019088,-0.0077,1.373
1048.00,7.417820,25.00659,-0.000174,24.018782,-0.0077,1.374
1050.00,7.418257,25.00687,-0.000173,24.019093,-0.0077,1.374
1052.00,7.418780,25.00711,-0.000173,24.018854,-0.0077,1.373
1054.00,7.418454,25.00628,-0.000170,24.018738,-0.0077,1.373
1056.00,7.418464,25.00625,-0.000171,24.019083,-0.0078,1.374
1058.00,7.418018,25.00718,-0.000173,24.019353,-0.0077,1.374
1060.00,7.417352,25.00682,-0.000173,24.018841,-0.0077,1.374
1062.00,7.416900,25.00730,-0.000173,24.019518,-0.0077,1.374
1064.00,7.416584,25.00747,-0.000172,24.018809,-0.0077,1.374
1066.00,7.416074,25.00667,-0.000174,24.019722,-0.0077,1.374
1068.00,7.416120,25.00724,-0.000173,24.019108,-0.0077,1.374
1070.00,7.416456,25.00712,-0.000172,24.018397,-0.0077,1.373
1072.00,7.416634,25.00816,-0.000173,24.018912,-0.0077,1.374
1074.00,7.416155,25.00811,-0.000173,24.018388,-0.0076,1.374
1076.00,7.416347,25.00751,-0.000173,24.018972,-0.0076,1.373
1078.00,7.416675,25.00760,-0.000171,24.019242,-0.0076,1.373
1080.00,7.416583,25.00750,-0.000171,24.019713,-0.0077,1.374
1082.00,7.416795,25.00811,-0.000172,24.019166,-0.0077,1.374
1084.00,7.416340,25.00793,-0.000171,24.019523,-0.0077,1.374
1086.00,7.417610,25.00747,-0.000171,24.019077,-0.0077,1.374
1088.00,7.417259,25.00758,-0.000173,24.018988,-0.0077,1.374
1090.00,7.415760,25.00628,-0.000172,24.018762,-0.0077,1.373
1092.00,7.415316,25.00780,-0.000172,24.018140,-0.0076,1.373
1094.00,7.415710,25.00749,-0.000172,24.018577,-0.0077,1.373
1096.00,7.415439,25.00696,-0.000172,24.018740,-0.0076,1.373
1098.00,7.416868,25.00736,-0.000172,24.019296,-0.0076,1.373
1100.00,7.418206,25.00731,-0.000172,24.019128,-0.0077,1.373
1102.00,7.417842,25.00702,-0.000172,24.019017,-0.0077,1.374
1104.00,7.416847,25.00723,-0.000172,24.018695,-0.0077,1.373
1106.00,7.416944,25.00778,-0.000172,24.019175,-0.0077,1.373
1108.00,7.417236,25.00735,-0.000173,24.018783,-0.0077,1.374
1110.00,7.417216,25.00798,-0.000172,24.019141,-0.0077,1.373
1112.00,7.417271,25.00727,-0.000173,24.018602,-0.0077,1.374
1114.00,7.417052,25.00678,-0.000173,24.018490,-0.0077,1.374
1116.00,7.416812,25.00650,-0.000173,24.018782,-0.0077,1.373
1118.00,7.415966,25.00611,-0.000172,24.019064,-0.0077,1.374
1120.00,7.414830,25.00621,-0.000171,24.019277,-0.0077,1.373
1122.00,7.414512,25.00644,-0.000173,24.018635,-0.0077,1.374
1124.00,7.415247,25.00717,-0.000173,24.018769,-0.0077,1.374
1126.00,7.415388,25.00724,-0.000174,24.019162,-0.0077,1.374
1128.00,7.415845,25.00680,-0.000173,24.019340,-0.0077,1.374
1130.00,7.416646,25.00641,-0.000173,24.018434,-0.0076,1.373
1132.00,7.417755,25.00632,-0.000173,24.018513,-0.0077,1.374
1134.00,7.418337,25.00755,-0.000172,24.019059,-0.0077,1.374
1136.00,7.418389,25.00751,-0.000175,24.019055,-0.0077,1.374
1138.00,7.418004,25.00771,-0.000174,24.019139,-0.0077,1.374
1140.00,7.417384,25.00746,-0.000173,24.019325,-0.0077,1.374
1142.00,7.417521,25.00694,-0.000173,24.019124,-0.0077,1.374
1144.00,7.417532,25.00667,-0.000172,24.018880,-0.0077,1.373
1146.00,7.417484,25.00659,-0.000172,24.018162,-0.0077,1.373
1148.00,7.417063,25.00803,-0.000172,24.019153,-0.0077,1.373
1150.00,7.417107,25.00830,-0.000172,24.019229,-0.0077,1.374
1152.00,7.416380,25.00768,-0.000172,24.018280,-0.0077,1.373
1154.00,7.415398,25.00757,-0.000170,24.019434,-0.0077,1.374
1156.00,7.415836,25.00804,-0.000172,24.018696,-0.0077,1.373
1158.00,7.415578,25.00824,-0.000173,24.018967,-0.0077,1.374
1160.00,7.414908,25.00826,-0.000173,24.018276,-0.0077,1.374
1162.00,7.413669,25.00776,-0.000173,24.018154,-0.0077,1.374
1164.00,7.413438,25.00800,-0.000173,24.019376,-0.0077,1.374
1166.00,7.413216,25.00762,-0.000172,24.018363,-0.0077,1.374
1168.00,7.412608,25.00716,-0.000171,24.018861,-0.0077,1.374
1170.00,7.412559,25.00640,-0.000172,24.018811,-0.0077,1.373
1172.00,7.413208,25.00645,-0.000172,24.019420,-0.0077,1.374
1174.00,7.413453,25.00666,-0.000171,24.019179,-0.0077,1.374
1176.00,7.414452,25.00671,-0.000172,24.018822,-0.0077,1.373
1178.00,7.415129,25.00662,-0.000172,24.019315,-0.0077,1.374
1180.00,7.414760,25.00664,-0.000173,24.019124,-0.0077,1.374
1182.00,7.414595,25.00748,-0.000172,24.019074,-0.0077,1.374
1184.00,7.415513,25.00735,-0.000172,24.018591,-0.0077,1.374
1186.00,7.415243,25.00746,-0.000173,24.018771,-0.0077,1.374
1188.00,7.413866,25.00679,-0.000173,24.018493,-0.0077,1.374
1190.00,7.412695,25.00734,-0.000174,24.018814,-0.0076,1.373
1192.00,7.411760,25.00718,-0.000172,24.019130,-0.0077,1.374
1194.00,7.411762,25.00731,-0.000172,24.019220,-0.0077,1.374
1196.00,7.411019,25.00644,-0.000171,24.018943,-0.0077,1.373
1198.00,7.410536,25.00649,-0.000172,24.019645,-0.0077,1.374
1200.00,7.410191,25.00601,-0.000172,24.019006,-0.0077,1.374
1202.00,7.410027,25.00561,-0.000173,24.018613,-0.0077,1.374
1204.00,7.409171,25.00617,-0.000173,24.019527,-0.0077,1.374
1206.00,7.408295,25.00657,-0.000172,24.019095,-0.0076,1.374
1208.00,7.408466,25.00661,-0.000172,24.018749,-0.0076,1.374
1210.00,7.407446,25.00642,-0.000172,24.019119,-0.0077,1.374
1212.00,7.407367,25.00651,-0.000172,24.019052,-0.0077,1.374
1214.00,7.408358,25.00565,-0.000173,24.019177,-0.0077,1.374
1216.00,7.408996,25.00585,-0.000171,24.019271,-0.0077,1.373
1218.00,7.408910,25.00714,-0.000173,24.018809,-0.0077,1.374
1220.00,7.409313,25.00693,-0.000172,24.019599,-0.0077,1.374
1222.00,7.410126,25.00675,-0.000173,24.018646,-0.0077,1.374
1224.00,7.411421,25.00655,-0.000174,24.018677,-0.0077,1.374
1226.00,7.412835,25.00631,-0.000172,24.018896,-0.0077,1.374
1228.00,7.413392,25.00573,-0.000172,24.019010,-0.0077,1.374
1230.00,7.414235,25.00683,-0.000172,24.019079,-0.0076,1.374
1232.00,7.414635,25.00720,-0.000172,24.018715,-0.0076,1.374
1234.00,7.414999,25.00719,-0.000173,24.018851,-0.0077,1.375
1236.00,7.414348,25.00750,-0.000173,24.018889,-0.0077,1.374
1238.00,7.413666,25.00750,-0.000173,24.019244,-0.0077,1.373
1240.00,7.411792,25.00658,-0.000173,24.018841,-0.0077,1.374
1242.00,7.410808,25.00617,-0.000173,24.018805,-0.0077,1.375
1244.00,7.410215,25.00602,-0.000172,24.018809,-0.0077,1.374
1246.00,7.409933,25.00615,-0.000173,24.019086,-0.0077,1.374
1248.00,7.410834,25.00598,-0.000172,24.018513,-0.0077,1.374
1250.00,7.411010,25.00605,-0.000171,24.018774,-0.0077,1.374
1252.00,7.411490,25.00589,-0.000171,24.019309,-0.0077,1.374
1254.00,7.411454,25.00587,-0.000172,24.018591,-0.0077,1.374
1256.00,7.411142,25.00604,-0.000172,24.019081,-0.0077,1.374
1258.00,7.410815,25.00661,-0.000173,24.019228,-0.0076,1.374
1260.00,7.411094,25.00654,-0.000173,24.018512,-0.0077,1.375
1262.00,7.410841,25.00679,-0.000174,24.018678,-0.0077,1.374
1264.00,7.410806,25.00631,-0.000173,24.019063,-0.0077,1.374
1266.00,7.410306,25.00683,-0.000173,24.019195,-0.0077,1.374
1268.00,7.410656,25.00704,-0.000172,24.019422,-0.0077,1.374
1270.00,7.411134,25.00749,-0.000173,24.019374,-0.0077,1.374
1272.00,7.411066,25.00692,-0.000173,24.019570,-0.0077,1.374
1274.00,7.411276,25.00693,-0.000173,24.018314,-0.0077,1.374
1276.00,7.410432,25.00681,-0.000173,24.019300,-0.0077,1.374
1278.00,7.409807,25.00664,-0.000173,24.018724,-0.0077,1.374
1280.00,7.408542,25.00693,-0.000172,24.019402,-0.0078,1.375
1282.00,7.407889,25.00722,-0.000174,24.019213,-0.0077,1.374
1284.00,7.408969,25.00817,-0.000173,24.018990,-0.0077,1.374
1286.00,7.409740,25.00808,-0.000172,24.019122,-0.0076,1.375
1288.00,7.409894,25.00797,-0.000174,24.019233,-0.0077,1.374
1290.00,7.409157,25.00727,-0.000173,24.019405,-0.0077,1.374
1292.00,7.409678,25.00798,-0.000173,24.019356,-0.0077,1.374
1294.00,7.410549,25.00804,-0.000173,24.019101,-0.0077,1.374
1296.00,7.411144,25.00797,-0.000172,24.019113,-0.0077,1.374
1298.00,7.411196,25.00788,-0.000172,24.019296,-0.0077,1.374
1300.00,7.411615,25.00825,-0.000173,24.019253,-0.0076,1.374
1302.00,7.412272,25.00855,-0.000172,24.018932,-0.0077,1.374
1304.00,7.412058,25.00818,-0.000172,24.019719,-0.0077,1.374
1306.00,7.411963,25.00828,-0.000172,24.019284,-0.0077,1.374
1308.00,7.411554,25.00792,-0.000173,24.018854,-0.0077,1.374
1310.00,7.411782,25.00799,-0.000173,24.019490,-0.0077,1.374
1312.00,7.412035,25.00922,-0.000172,24.019010,-0.0077,1.374
1314.00,7.411702,25.00806,-0.000172,24.018261,-0.0077,1.375
1316.00,7.411185,25.00718,-0.000174,24.019034,-0.0077,1.374
1318.00,7.409923,25.00761,-0.000173,24.018361,-0.0077,1.374
1320.00,7.408646,25.00768,-0.000173,24.018377,-0.0077,1.374
1322.00,7.409090,25.00684,-0.000172,24.018923,-0.0077,1.374
1324.00,7.409054,25.00734,-0.000172,24.019436,-0.0077,1.375
1326.00,7.409317,25.00769,-0.000173,24.018970,-0.0077,1.374
1328.00,7.409309,25.00730,-0.000172,24.019630,-0.0077,1.374
1330.00,7.409624,25.00808,-0.000172,24.019180,-0.0077,1.374
1332.00,7.410398,25.00788,-0.000173,24.019052,-0.0077,1.374
1334.00,7.411206,25.00746,-0.000172,24.018838,-0.0077,1.375
1336.00,7.411535,25.00731,-0.000173,24.018263,-0.0077,1.374
1338.00,7.411847,25.00734,-0.000173,24.018856,-0.0077,1.374
1340.00,7.411251,25.00772,-0.000171,24.019206,-0.0077,1.374
1342.00,7.410355,25.00898,-0.000172,24.019124,-0.0077,1.374
1344.00,7.409554,25.00958,-0.000172,24.019055,-0.0077,1.375
1346.00,7.409141,25.00887,-0.000172,24.019471,-0.0077,1.375
1348.00,7.409862,25.00801,-0.000173,24.018841,-0.0076,1.374
1350.00,7.410284,25.00840,-0.000174,24.019224,-0.0077,1.374
1352.00,7.410411,25.00914,-0.000173,24.018981,-0.0077,1.374
1354.00,7.410017,25.00930,-0.000173,24.018704,-0.0077,1.375
1356.00,7.410010,25.00863,-0.000173,24.019068,-0.0077,1.375
1358.00,7.410490,25.00813,-0.000172,24.018673,-0.0077,1.374
1360.00,7.410386,25.00839,-0.000172,24.018992,-0.0077,1.374
1362.00,7.409373,25.00896,-0.000172,24.019650,-0.0076,1.374
1364.00,7.409377,25.00876,-0.000171,24.019306,-0.0077,1.374
1366.00,7.409666,25.00843,-0.000172,24.018939,-0.0076,1.374
1368.00,7.409430,25.00877,-0.000173,24.019249,-0.0077,1.374
1370.00,7.409054,25.00817,-0.000172,24.019057,-0.0077,1.374
1372.00,7.408679,25.00794,-0.000172,24.019487,-0.0077,1.374
1374.00,7.408860,25.00902,-0.000172,24.019918,-0.0077,1.375
1376.00,7.409142,25.00888,-0.000172,24.019293,-0.0077,1.374
1378.00,7.409168,25.00844,-0.000171,24.019703,-0.0077,1.374
1380.00,7.410186,25.00860,-0.000174,24.019770,-0.0077,1.375
1382.00,7.411450,25.00845,-0.000173,24.019523,-0.0076,1.374
1384.00,7.411199,25.00824,-0.000171,24.019804,-0.0077,1.374
1386.00,7.411086,25.00861,-0.000171,24.019371,-0.0076,1.374
1388.00,7.410885,25.00915,-0.000171,24.019249,-0.0076,1.374
1390.00,7.410223,25.00956,-0.000171,24.018854,-0.0076,1.375
1392.00,7.410144,25.00913,-0.000171,24.019494,-0.0076,1.374
1394.00,7.410480,25.00945,-0.000171,24.019378,-0.0076,1.375
1396.00,7.410958,25.01005,-0.000172,24.019333,-0.0076,1.375
1398.00,7.410203,25.01036,-0.000173,24.019213,-0.0076,1.375
1400.00,7.409975,25.01028,-0.000172,24.019358,-0.0076,1.374
1402.00,7.410168,25.01046,-0.000171,24.018921,-0.0077,1.374
1404.00,7.411096,25.01052,-0.000172,24.019142,-0.0077,1.375
1406.00,7.411218,25.01044,-0.000173,24.019670,-0.0076,1.375
1408.00,7.410497,25.01045,-0.000171,24.019048,-0.0077,1.374
1410.00,7.410435,25.00995,-0.000173,24.019008,-0.0077,1.375
1412.00,7.411652,25.01023,-0.000171,24.018765,-0.0077,1.374
@3,12.0000,24.0
1414.00,7.410810,25.00982,-0.000171,24.019079,-0.0076,1.374
1416.00,7.403941,25.00956,-0.000172,24.020502,-0.0076,1.374
1418.00,7.385049,25.00984,-0.000172,24.019610,-0.0077,1.374
1420.00,7.338289,25.00958,-0.000174,24.019599,-0.0076,1.374
1422.00,7.265000,25.00928,-0.000173,24.018880,-0.0076,1.374
1424.00,7.182868,25.00798,-0.000172,24.019233,-0.0076,1.374
1426.00,7.100330,25.00805,-0.000172,24.019567,-0.0076,1.375
1428.00,7.019494,25.00815,-0.000173,24.019918,-0.0077,1.376
1430.00,6.937582,25.00892,-0.000173,24.019692,-0.0076,1.376
1432.00,6.859225,25.00867,-0.000173,24.019121,-0.0076,1.376
1434.00,6.784323,25.00929,-0.000176,24.019258,-0.0076,1.376
1436.00,6.713208,25.00954,-0.000175,24.019775,-0.0077,1.376
1438.00,6.649274,25.00903,-0.000174,24.019304,-0.0077,1.375
1440.00,6.598769,25.00852,-0.000174,24.019400,-0.0076,1.376
1442.00,6.564881,25.00846,-0.000175,24.019057,-0.0076,1.377
1444.00,6.556438,25.00900,-0.000176,24.019387,-0.0077,1.377
1446.00,6.570312,25.00851,-0.000177,24.018595,-0.0077,1.377
1448.00,6.594775,25.00821,-0.000176,24.019233,-0.0077,1.376
1450.00,6.623349,25.00861,-0.000175,24.019296,-0.0077,1.376
1452.00,6.655901,25.00876,-0.000176,24.019525,-0.0076,1.375
1454.00,6.694582,25.00913,-0.000175,24.019206,-0.0077,1.375
1456.00,6.736594,25.00873,-0.000175,24.018488,-0.0076,1.375
1458.00,6.782027,25.00846,-0.000176,24.019229,-0.0076,1.375
1460.00,6.829077,25.00892,-0.000174,24.019848,-0.0076,1.375
1462.00,6.876477,25.00902,-0.000175,24.019570,-0.0077,1.375
1464.00,6.923124,25.00863,-0.000175,24.018947,-0.0076,1.375
1466.00,6.967349,25.00893,-0.000175,24.018822,-0.0077,1.375
1468.00,7.008272,25.00867,-0.000174,24.018919,-0.0077,1.375
1470.00,7.046723,25.00898,-0.000174,24.019113,-0.0077,1.375
1472.00,7.080221,25.00981,-0.000173,24.018691,-0.0077,1.375
1474.00,7.110686,25.00917,-0.000173,24.019110,-0.0077,1.376
1476.00,7.138297,25.00906,-0.000174,24.019402,-0.0077,1.375
1478.00,7.163636,25.00893,-0.000173,24.019313,-0.0077,1.375
1480.00,7.186169,25.00844,-0.000174,24.019465,-0.0077,1.375
1482.00,7.206813,25.00876,-0.000174,24.019817,-0.0077,1.375
1484.00,7.226304,25.00926,-0.000174,24.018794,-0.0077,1.375
1486.00,7.244706,25.00913,-0.000174,24.019655,-0.0077,1.375
1488.00,7.261125,25.00961,-0.000174,24.019284,-0.0077,1.375
1490.00,7.276077,25.00911,-0.000174,24.018754,-0.0077,1.375
1492.00,7.289232,25.00947,-0.000174,24.019278,-0.0076,1.375
1494.00,7.300463,25.00833,-0.000174,24.019447,-0.0076,1.375
1496.00,7.310658,25.00853,-0.000173,24.019737,-0.0076,1.375
1498.00,7.319227,25.00782,-0.000172,24.019626,-0.0076,1.374
1500.00,7.327437,25.00819,-0.000172,24.019008,-0.0077,1.375
1502.00,7.335462,25.00828,-0.000173,24.019130,-0.0077,1.375
1504.00,7.341882,25.00763,-0.000175,24.018573,-0.0077,1.375
1506.00,7.347279,25.00749,-0.000174,24.018811,-0.0077,1.375
1508.00,7.352860,25.00837,-0.000174,24.019960,-0.0077,1.375
1510.00,7.357732,25.00782,-0.000174,24.019409,-0.0077,1.375
1512.00,7.362892,25.00798,-0.000174,24.019079,-0.0077,1.375
1514.00,7.367018,25.00790,-0.000174,24.019469,-0.0077,1.375
1516.00,7.371193,25.00817,-0.000173,24.019547,-0.0077,1.374
1518.00,7.375523,25.00835,-0.000171,24.019333,-0.0076,1.375
1520.00,7.378533,25.00829,-0.000172,24.018831,-0.0076,1.376
1522.00,7.381286,25.00794,-0.000173,24.018919,-0.0076,1.375
1524.00,7.382696,25.00772,-0.000172,24.019802,-0.0077,1.375
1526.00,7.385779,25.00790,-0.000172,24.018599,-0.0077,1.375
1528.00,7.387881,25.00775,-0.000173,24.019354,-0.0077,1.375
1530.00,7.388935,25.00793,-0.000173,24.019012,-0.0077,1.375
1532.00,7.391676,25.00769,-0.000172,24.019652,-0.0077,1.376
1534.00,7.393867,25.00755,-0.000172,24.019527,-0.0076,1.375
1536.00,7.395744,25.00761,-0.000172,24.019277,-0.0077,1.375
1538.00,7.395962,25.00799,-0.000173,24.019663,-0.0076,1.375
1540.00,7.396081,25.00783,-0.000173,24.019373,-0.0077,1.375
1542.00,7.397277,25.00885,-0.000173,24.019150,-0.0077,1.375
1544.00,7.398629,25.00873,-0.000173,24.019378,-0.0077,1.376
1546.00,7.398961,25.00841,-0.000173,24.019081,-0.0077,1.375
1548.00,7.398459,25.00887,-0.000171,24.018860,-0.0077,1.375
1550.00,7.399481,25.00927,-0.000171,24.020110,-0.0077,1.375
1552.00,7.401558,25.00945,-0.000172,24.019251,-0.0077,1.375
1554.00,7.402007,25.00944,-0.000172,24.019570,-0.0077,1.376
1556.00,7.402781,25.00876,-0.000174,24.019331,-0.0077,1.375
1558.00,7.404902,25.00891,-0.000173,24.018720,-0.0076,1.375
1560.00,7.405992,25.00862,-0.000172,24.019171,-0.0076,1.374
1562.00,7.406369,25.00871,-0.000172,24.019425,-0.0076,1.375
1564.00,7.406365,25.00871,-0.000172,24.019202,-0.0077,1.376
1566.00,7.405479,25.00910,-0.000172,24.018981,-0.0076,1.375
1568.00,7.406081,25.00930,-0.000173,24.018753,-0.0077,1.376
1570.00,7.406340,25.00876,-0.000172,24.019166,-0.0077,1.375
1572.00,7.406443,25.00971,-0.000172,24.019258,-0.0077,1.375
1574.00,7.406259,25.00928,-0.000172,24.019422,-0.0076,1.376
1576.00,7.405406,25.00908,-0.000173,24.019463,-0.0076,1.375
1578.00,7.405325,25.00899,-0.000174,24.018899,-0.0077,1.375
1580.00,7.405410,25.00837,-0.000173,24.019461,-0.0076,1.375
1582.00,7.404807,25.00803,-0.000173,24.019041,-0.0076,1.375
1584.00,7.404617,25.00869,-0.000172,24.019173,-0.0077,1.375
1586.00,7.406162,25.00803,-0.000172,24.019026,-0.0077,1.375
1588.00,7.407540,25.00796,-0.000173,24.018938,-0.0077,1.375
1590.00,7.407037,25.00787,-0.000173,24.019423,-0.0077,1.375
1592.00,7.407282,25.00881,-0.000173,24.019432,-0.0077,1.375
1594.00,7.407734,25.00697,-0.000173,24.019050,-0.0077,1.375
1596.00,7.407129,25.00769,-0.000172,24.018704,-0.0077,1.375
1598.00,7.406457,25.00719,-0.000171,24.018827,-0.0076,1.375
1600.00,7.405901,25.00723,-0.000172,24.019485,-0.0077,1.375
1602.00,7.406522,25.00777,-0.000173,24.019619,-0.0077,1.375
1604.00,7.405784,25.00750,-0.000173,24.019277,-0.0077,1.376
1606.00,7.406053,25.00842,-0.000172,24.018566,-0.0077,1.375
1608.00,7.406571,25.00836,-0.000172,24.019240,-0.0076,1.375
1610.00,7.406006,25.00755,-0.000173,24.019510,-0.0076,1.376
1612.00,7.405199,25.00774,-0.000174,24.019340,-0.0077,1.375
1614.00,7.404083,25.00734,-0.000172,24.019235,-0.0076,1.375
1616.00,7.404222,25.00710,-0.000171,24.018749,-0.0076,1.374
1618.00,7.404972,25.00732,-0.000171,24.019474,-0.0077,1.375
1620.00,7.406334,25.00708,-0.000172,24.019641,-0.0077,1.375
1622.00,7.406003,25.00627,-0.000174,24.018677,-0.0077,1.375
1624.00,7.407378,25.00632,-0.000172,24.018898,-0.0077,1.376
1626.00,7.408073,25.00710,-0.000172,24.019059,-0.0077,1.376
1628.00,7.407934,25.00835,-0.000172,24.019273,-0.0077,1.375
1630.00,7.407974,25.00809,-0.000171,24.019443,-0.0077,1.375
1632.00,7.407682,25.00869,-0.000173,24.018901,-0.0077,1.376
1634.00,7.407467,25.00843,-0.000172,24.019316,-0.0077,1.375
1636.00,7.408046,25.00748,-0.000171,24.019043,-0.0077,1.375
1638.00,7.408240,25.00746,-0.000172,24.018771,-0.0076,1.375
1640.00,7.408422,25.00633,-0.000172,24.018869,-0.0076,1.376
1642.00,7.408866,25.00603,-0.000171,24.018987,-0.0077,1.375
1644.00,7.408579,25.00663,-0.000172,24.019061,-0.0077,1.375
1646.00,7.408670,25.00770,-0.000172,24.018479,-0.0076,1.376
1648.00,7.408471,25.00716,-0.000172,24.018666,-0.0076,1.375
1650.00,7.407882,25.00751,-0.000172,24.018941,-0.0077,1.375
1652.00,7.407966,25.00733,-0.000173,24.019608,-0.0077,1.375
1654.00,7.408654,25.00709,-0.000172,24.019095,-0.0077,1.375
1656.00,7.408289,25.00719,-0.000172,24.019431,-0.0076,1.376
1658.00,7.408045,25.00756,-0.000172,24.019472,-0.0077,1.375
1660.00,7.406563,25.00768,-0.000172,24.019126,-0.0077,1.375
1662.00,7.405884,25.00780,-0.000171,24.019012,-0.0076,1.375
1664.00,7.406415,25.00816,-0.000172,24.018809,-0.0077,1.376
1666.00,7.406775,25.00778,-0.000172,24.018985,-0.0076,1.376
1668.00,7.406637,25.00733,-0.000172,24.019050,-0.0077,1.375
1670.00,7.406329,25.00733,-0.000172,24.019376,-0.0077,1.375
1672.00,7.406987,25.00721,-0.000172,24.019799,-0.0077,1.376
1674.00,7.407421,25.00735,-0.000172,24.019258,-0.0077,1.375
1676.00,7.408748,25.00767,-0.000171,24.019171,-0.0077,1.375
1678.00,7.409489,25.00740,-0.000173,24.018319,-0.0076,1.375
1680.00,7.410563,25.00729,-0.000174,24.018997,-0.0077,1.376
1682.00,7.410761,25.00840,-0.000173,24.019282,-0.0077,1.375
1684.00,7.409789,25.00784,-0.000173,24.018807,-0.0077,1.376
1686.00,7.410061,25.00791,-0.000172,24.018800,-0.0077,1.376
1688.00,7.409833,25.00822,-0.000172,24.019222,-0.0076,1.376
1690.00,7.408806,25.00916,-0.000172,24.018486,-0.0077,1.376
1692.00,7.407542,25.00846,-0.000173,24.019010,-0.0077,1.375
1694.00,7.406541,25.00852,-0.000172,24.019300,-0.0077,1.376
1696.00,7.405728,25.00890,-0.000172,24.018635,-0.0077,1.375
1698.00,7.406329,25.00893,-0.000173,24.018666,-0.0077,1.375
1700.00,7.406271,25.00861,-0.000172,24.019398,-0.0077,1.375
1702.00,7.406509,25.00863,-0.000172,24.019728,-0.0077,1.376
1704.00,7.405800,25.00871,-0.000173,24.018595,-0.0077,1.376
1706.00,7.405833,25.00866,-0.000173,24.019403,-0.0077,1.376
1708.00,7.406301,25.00856,-0.000172,24.019324,-0.0077,1.375
1710.00,7.406063,25.00847,-0.000173,24.019525,-0.0076,1.375
1712.00,7.405856,25.00835,-0.000173,24.019180,-0.0077,1.376
1714.00,7.405765,25.00847,-0.000173,24.019529,-0.0077,1.376
1716.00,7.406063,25.00914,-0.000174,24.019142,-0.0077,1.375
1718.00,7.405834,25.00890,-0.000174,24.018718,-0.0077,1.376
1720.00,7.405858,25.00766,-0.000174,24.018807,-0.0077,1.376
1722.00,7.406627,25.00809,-0.000174,24.018754,-0.0077,1.376
1724.00,7.407616,25.00874,-0.000175,24.018735,-0.0077,1.376
1726.00,7.407161,25.00837,-0.000173,24.019868,-0.0077,1.375
1728.00,7.407293,25.00754,-0.000172,24.018820,-0.0077,1.376
1730.00,7.406927,25.00720,-0.000173,24.019460,-0.0077,1.376
1732.00,7.407121,25.00827,-0.000173,24.019376,-0.0076,1.375
1734.00,7.407840,25.00769,-0.000172,24.019797,-0.0076,1.375
1736.00,7.407615,25.00836,-0.000172,24.019645,-0.0076,1.376
1738.00,7.407712,25.00850,-0.000173,24.019081,-0.0076,1.376
1740.00,7.408255,25.00849,-0.000172,24.019054,-0.0076,1.375
1742.00,7.408228,25.00866,-0.000172,24.019958,-0.0077,1.376
1744.00,7.407621,25.00834,-0.000171,24.018651,-0.0077,1.376
1746.00,7.406991,25.00860,-0.000173,24.019416,-0.0077,1.376
1748.00,7.406281,25.00870,-0.000173,24.019093,-0.0076,1.376
1750.00,7.405749,25.00712,-0.000173,24.019184,-0.0077,1.376
1752.00,7.405348,25.00786,-0.000172,24.019228,-0.0076,1.376
1754.00,7.406451,25.00822,-0.000172,24.019061,-0.0077,1.375
1756.00,7.407663,25.00828,-0.000171,24.019150,-0.0076,1.375
1758.00,7.407652,25.00849,-0.000172,24.019561,-0.0077,1.376
1760.00,7.408048,25.00831,-0.000171,24.019095,-0.0077,1.376
1762.00,7.407440,25.00762,-0.000172,24.018869,-0.0076,1.376
1764.00,7.407695,25.00803,-0.000173,24.019456,-0.0076,1.376
1766.00,7.406096,25.00833,-0.000172,24.019431,-0.0077,1.376
1768.00,7.405284,25.00875,-0.000172,24.019367,-0.0077,1.376
1770.00,7.405751,25.00821,-0.000173,24.019641,-0.0077,1.376
1772.00,7.405180,25.00784,-0.000173,24.019146,-0.0077,1.376
1774.00,7.406233,25.00802,-0.000172,24.019637,-0.0076,1.376
1776.00,7.406274,25.00707,-0.000172,24.019025,-0.0077,1.375
1778.00,7.405981,25.00736,-0.000172,24.018760,-0.0077,1.376
1780.00,7.405827,25.00733,-0.000171,24.019585,-0.0076,1.376
1782.00,7.406082,25.00734,-0.000172,24.019492,-0.0076,1.375
1784.00,7.406661,25.00783,-0.000172,24.018985,-0.0077,1.375
1786.00,7.407396,25.00771,-0.000171,24.019646,-0.0077,1.376
1788.00,7.407380,25.00837,-0.000172,24.019663,-0.0077,1.376
1790.00,7.406494,25.00898,-0.000171,24.019191,-0.0077,1.376
1792.00,7.406438,25.00819,-0.000172,24.019447,-0.0076,1.376
1794.00,7.407201,25.00792,-0.000173,24.019075,-0.0077,1.376
1796.00,7.408172,25.00825,-0.000172,24.019153,-0.0077,1.376
1798.00,7.408023,25.00785,-0.000172,24.019929,-0.0076,1.376
1800.00,7.407606,25.00840,-0.000172,24.019746,-0.0076,1.376
1802.00,7.408030,25.00851,-0.000172,24.019238,-0.0077,1.376
1804.00,7.408473,25.00833,-0.000171,24.019742,-0.0076,1.376
1806.00,7.408496,25.00807,-0.000172,24.019055,-0.0076,1.376
1808.00,7.408493,25.00767,-0.000172,24.018771,-0.0077,1.376
1810.00,7.408801,25.00852,-0.000172,24.019480,-0.0077,1.376
1812.00,7.408935,25.00870,-0.000172,24.019677,-0.0076,1.376
1814.00,7.408964,25.00791,-0.000172,24.018577,-0.0076,1.376
1816.00,7.408812,25.00746,-0.000172,24.018934,-0.0077,1.376
1818.00,7.406696,25.00801,-0.000172,24.019255,-0.0077,1.376
1820.00,7.405791,25.00858,-0.000172,24.019219,-0.0077,1.376
1822.00,7.405644,25.00830,-0.000172,24.019543,-0.0076,1.376
1824.00,7.405754,25.00743,-0.000173,24.018869,-0.0077,1.376
1826.00,7.405712,25.00689,-0.000173,24.019362,-0.0077,1.376
1828.00,7.405378,25.00781,-0.000172,24.019674,-0.0077,1.376
1830.00,7.405685,25.00792,-0.000172,24.019530,-0.0077,1.376
1832.00,7.406158,25.00761,-0.000172,24.018979,-0.0077,1.376
1834.00,7.406141,25.00695,-0.000173,24.019072,-0.0077,1.376
1836.00,7.406001,25.00741,-0.000173,24.019077,-0.0076,1.376
1838.00,7.406030,25.00777,-0.000173,24.018651,-0.0077,1.376
1840.00,7.407072,25.00693,-0.000173,24.018793,-0.0077,1.376
1842.00,7.407365,25.00655,-0.000173,24.019199,-0.0077,1.376
1844.00,7.407809,25.00672,-0.000174,24.019568,-0.0076,1.376
1846.00,7.408327,25.00759,-0.000172,24.019320,-0.0076,1.376
1848.00,7.408720,25.00757,-0.000171,24.018849,-0.0076,1.376
1850.00,7.407447,25.00721,-0.000173,24.018916,-0.0077,1.376
1852.00,7.407194,25.00681,-0.000172,24.019231,-0.0077,1.376
1854.00,7.406599,25.00654,-0.000173,24.018849,-0.0077,1.376
1856.00,7.405955,25.00682,-0.000173,24.018894,-0.0077,1.376
1858.00,7.406333,25.00708,-0.000173,24.019048,-0.0077,1.375
1860.00,7.406346,25.00784,-0.000172,24.018932,-0.0076,1.376
1862.00,7.405141,25.00764,-0.000173,24.018724,-0.0077,1.376
1864.00,7.405694,25.00733,-0.000173,24.019005,-0.0077,1.376
1866.00,7.406060,25.00673,-0.000173,24.019074,-0.0077,1.377
1868.00,7.407186,25.00660,-0.000173,24.018894,-0.0077,1.377
1870.00,7.407791,25.00656,-0.000174,24.018832,-0.0077,1.376
1872.00,7.409221,25.00723,-0.000173,24.018832,-0.0077,1.376
1874.00,7.409978,25.00824,-0.000173,24.018764,-0.0077,1.376
1876.00,7.409669,25.00823,-0.000172,24.019282,-0.0077,1.375
1878.00,7.409167,25.00824,-0.000171,24.019713,-0.0077,1.375
1880.00,7.409142,25.00840,-0.000171,24.019186,-0.0077,1.376
1882.00,7.408032,25.00905,-0.000171,24.019166,-0.0077,1.376
1884.00,7.407704,25.00864,-0.000173,24.019431,-0.0077,1.376
1886.00,7.407781,25.00832,-0.000172,24.019171,-0.0077,1.377
1888.00,7.408394,25.00814,-0.000172,24.019064,-0.0077,1.376
1890.00,7.409334,25.00907,-0.000172,24.019242,-0.0076,1.376
1892.00,7.409336,25.00884,-0.000172,24.019291,-0.0077,1.376
1894.00,7.409695,25.00867,-0.000173,24.019162,-0.0077,1.377
1896.00,7.409950,25.00840,-0.000174,24.018698,-0.0077,1.376
1898.00,7.409607,25.00812,-0.000172,24.019295,-0.0077,1.376
1900.00,7.409176,25.00856,-0.000171,24.019275,-0.0077,1.376
1902.00,7.409452,25.00768,-0.000171,24.019055,-0.0076,1.376
1904.00,7.409830,25.00798,-0.000171,24.019369,-0.0076,1.376
1906.00,7.409759,25.00878,-0.000172,24.019652,-0.0077,1.376
1908.00,7.409176,25.00882,-0.000172,24.019077,-0.0077,1.376
1910.00,7.408103,25.00886,-0.000172,24.018798,-0.0076,1.376
1912.00,7.407706,25.00898,-0.000172,24.019547,-0.0076,1.376
1914.00,7.407227,25.00834,-0.000173,24.019269,-0.0077,1.376
1916.00,7.407112,25.00805,-0.000174,24.018780,-0.0077,1.376
1918.00,7.407873,25.00877,-0.000172,24.019474,-0.0077,1.376
1920.00,7.408272,25.00971,-0.000172,24.019211,-0.0077,1.377
1922.00,7.407930,25.00880,-0.000172,24.019318,-0.0077,1.377
1924.00,7.407562,25.00860,-0.000172,24.018691,-0.0077,1.376
1926.00,7.408237,25.00855,-0.000171,24.018825,-0.0077,1.376
1928.00,7.408146,25.00935,-0.000172,24.019117,-0.0077,1.376
1930.00,7.408632,25.00972,-0.000172,24.019367,-0.0076,1.376
1932.00,7.409020,25.00949,-0.000172,24.019141,-0.0077,1.376
1934.00,7.408498,25.00850,-0.000172,24.019190,-0.0077,1.376
1936.00,7.408782,25.00906,-0.000171,24.019443,-0.0077,1.376
1938.00,7.409232,25.00927,-0.000170,24.019559,-0.0076,1.376
1940.00,7.407888,25.00949,-0.000171,24.019349,-0.0077,1.376
1942.00,7.407670,25.00967,-0.000172,24.019554,-0.0077,1.376
1944.00,7.408694,25.00963,-0.000172,24.019365,-0.0076,1.376
1946.00,7.408975,25.00992,-0.000171,24.019209,-0.0077,1.376
1948.00,7.408296,25.00902,-0.000172,24.019072,-0.0076,1.377
1950.00,7.407904,25.00991,-0.000172,24.019255,-0.0077,1.376
1952.00,7.407612,25.00915,-0.000172,24.018941,-0.0077,1.376
1954.00,7.407016,25.00878,-0.000172,24.019463,-0.0077,1.376
1956.00,7.406599,25.00825,-0.000172,24.019701,-0.0077,1.376
1958.00,7.406789,25.00808,-0.000171,24.019153,-0.0077,1.376
1960.00,7.406599,25.00737,-0.000172,24.019742,-0.0076,1.376
1962.00,7.406925,25.00819,-0.000172,24.019567,-0.0076,1.376
1964.00,7.406786,25.00852,-0.000173,24.019626,-0.0076,1.377
1966.00,7.406854,25.00893,-0.000173,24.019612,-0.0076,1.377
1968.00,7.406777,25.00939,-0.000173,24.018890,-0.0077,1.376
1970.00,7.407247,25.00902,-0.000171,24.019191,-0.0077,1.376
1972.00,7.408296,25.00942,-0.000173,24.018727,-0.0077,1.376
1974.00,7.408521,25.00908,-0.000173,24.018838,-0.0077,1.376
1976.00,7.409417,25.00821,-0.000171,24.019014,-0.0077,1.376
1978.00,7.408781,25.00787,-0.000171,24.018225,-0.0077,1.376
1980.00,7.408915,25.00885,-0.000172,24.019409,-0.0077,1.376
1982.00,7.409432,25.00956,-0.000173,24.019244,-0.0077,1.377
1984.00,7.408965,25.01000,-0.000172,24.019220,-0.0077,1.376
1986.00,7.409385,25.00912,-0.000172,24.018867,-0.0077,1.376
1988.00,7.409228,25.00981,-0.000172,24.019278,-0.0077,1.376
1990.00,7.408682,25.00961,-0.000172,24.019773,-0.0077,1.377
1992.00,7.408363,25.00936,-0.000171,24.019819,-0.0076,1.377
1994.00,7.408017,25.01000,-0.000172,24.019813,-0.0077,1.377
1996.00,7.408059,25.00926,-0.000172,24.019010,-0.0076,1.377
1998.00,7.408138,25.00914,-0.000173,24.019186,-0.0076,1.377
2000.00,7.407686,25.00965,-0.000172,24.019342,-0.0077,1.376
2002.00,7.407339,25.01049,-0.000172,24.019538,-0.0077,1.376
2004.00,7.408194,25.01044,-0.000171,24.019808,-0.0077,1.376
2006.00,7.408809,25.00917,-0.000172,24.019663,-0.0077,1.376
2008.00,7.408591,25.00951,-0.000171,24.019050,-0.0077,1.376
2010.00,7.407651,25.00965,-0.000171,24.019267,-0.0077,1.376
2012.00,7.407015,25.00948,-0.000171,24.019200,-0.0077,1.376
@4,12.0000,24.0
2014.00,7.406305,25.00923,-0.000171,24.019139,-0.0076,1.377
2016.00,7.400122,25.00971,-0.000171,24.019407,-0.0076,1.376
2018.00,7.385765,25.00848,-0.000171,24.019619,-0.0077,1.376
2020.00,7.348654,25.00936,-0.000171,24.019137,-0.0077,1.376
2022.00,7.288030,25.00963,-0.000172,24.019413,-0.0076,1.376
2024.00,7.220669,25.00956,-0.000172,24.019304,-0.0077,1.376
2026.00,7.153887,25.00889,-0.000172,24.019440,-0.0077,1.376
2028.00,7.087218,25.00918,-0.000173,24.019202,-0.0077,1.377
2030.00,7.020895,25.00875,-0.000173,24.019338,-0.0077,1.377
2032.00,6.955495,25.00825,-0.000174,24.019906,-0.0077,1.378
2034.00,6.892047,25.00918,-0.000173,24.020188,-0.0076,1.378
2036.00,6.830988,25.00908,-0.000175,24.019046,-0.0076,1.378
2038.00,6.775635,25.00852,-0.000175,24.019231,-0.0077,1.378
2040.00,6.734034,25.00871,-0.000176,24.019503,-0.0077,1.378
2042.00,6.706474,25.00896,-0.000174,24.019828,-0.0076,1.378
2044.00,6.699539,25.00807,-0.000176,24.019974,-0.0077,1.379
2046.00,6.712024,25.00825,-0.000176,24.019217,-0.0077,1.378
2048.00,6.732322,25.00836,-0.000175,24.019494,-0.0076,1.377
2050.00,6.755686,25.00921,-0.000174,24.019197,-0.0077,1.377
2052.00,6.782523,25.00923,-0.000176,24.019329,-0.0077,1.377
2054.00,6.813962,25.00887,-0.000175,24.019579,-0.0077,1.377
2056.00,6.848237,25.00912,-0.000173,24.019244,-0.0076,1.377
2058.00,6.885526,25.00860,-0.000175,24.019726,-0.0076,1.377
2060.00,6.924465,25.00918,-0.000174,24.019374,-0.0076,1.376
2062.00,6.962440,25.00944,-0.000174,24.019302,-0.0077,1.376
2064.00,7.000507,25.00948,-0.000174,24.019362,-0.0076,1.376
2066.00,7.037170,25.00967,-0.000173,24.019829,-0.0077,1.376
2068.00,7.069822,25.00917,-0.000173,24.019273,-0.0077,1.376
2070.00,7.098919,25.00958,-0.000173,24.019064,-0.0077,1.377
2072.00,7.126195,25.00992,-0.000173,24.018896,-0.0076,1.377
2074.00,7.150775,25.01074,-0.000173,24.019509,-0.0077,1.377
2076.00,7.170967,25.01012,-0.000173,24.019378,-0.0077,1.376
2078.00,7.190386,25.00993,-0.000174,24.019596,-0.0077,1.377
2080.00,7.208118,25.01040,-0.000174,24.019501,-0.0076,1.377
2082.00,7.222887,25.01018,-0.000175,24.019362,-0.0077,1.377
2084.00,7.236562,25.01054,-0.000174,24.019367,-0.0077,1.377
2086.00,7.249746,25.00995,-0.000172,24.019063,-0.0077,1.377
2088.00,7.262574,25.01003,-0.000173,24.018896,-0.0077,1.377
2090.00,7.274964,25.00957,-0.000174,24.019017,-0.0076,1.377
2092.00,7.286646,25.01062,-0.000174,24.019064,-0.0077,1.377
2094.00,7.297769,25.01019,-0.000174,24.019483,-0.0076,1.377
2096.00,7.307806,25.01011,-0.000173,24.019101,-0.0077,1.377
2098.00,7.317344,25.00961,-0.000173,24.019211,-0.0077,1.377
2100.00,7.326621,25.00952,-0.000175,24.019771,-0.0077,1.377
2102.00,7.333727,25.00910,-0.000173,24.019742,-0.0077,1.376
2104.00,7.340596,25.00868,-0.000173,24.019161,-0.0077,1.377
2106.00,7.348238,25.00905,-0.000173,24.018860,-0.0077,1.377
2108.00,7.355544,25.00962,-0.000173,24.018997,-0.0077,1.376
2110.00,7.361110,25.01015,-0.000173,24.019226,-0.0077,1.377
2112.00,7.366260,25.00967,-0.000174,24.019590,-0.0077,1.376
2114.00,7.371846,25.01056,-0.000174,24.019454,-0.0076,1.377
2116.00,7.376830,25.01032,-0.000173,24.019407,-0.0076,1.377
2118.00,7.380027,25.01060,-0.000173,24.019398,-0.0077,1.377
2120.00,7.382602,25.01008,-0.000173,24.018947,-0.0077,1.377
2122.00,7.385753,25.00910,-0.000173,24.018669,-0.0077,1.376
2124.00,7.388392,25.00940,-0.000173,24.019086,-0.0077,1.376
2126.00,7.390052,25.00889,-0.000172,24.019010,-0.0077,1.377
2128.00,7.391475,25.00945,-0.000170,24.018918,-0.0076,1.377
2130.00,7.394022,25.00921,-0.000171,24.019095,-0.0077,1.377
2132.00,7.395889,25.00923,-0.000171,24.019432,-0.0077,1.376
2134.00,7.397326,25.01045,-0.000171,24.019195,-0.0077,1.377
2136.00,7.399327,25.00885,-0.000172,24.018854,-0.0077,1.377
2138.00,7.401131,25.00944,-0.000172,24.019159,-0.0077,1.377
2140.00,7.401731,25.00920,-0.000171,24.019494,-0.0076,1.376
2142.00,7.403522,25.00943,-0.000172,24.019226,-0.0076,1.377
2144.00,7.404561,25.00895,-0.000172,24.019512,-0.0077,1.377
2146.00,7.405124,25.00945,-0.000171,24.019101,-0.0077,1.376
2148.00,7.404947,25.00981,-0.000172,24.018841,-0.0076,1.377
2150.00,7.405040,25.00932,-0.000173,24.019237,-0.0077,1.377
2152.00,7.405381,25.01031,-0.000173,24.018987,-0.0076,1.377
2154.00,7.406237,25.01030,-0.000172,24.019191,-0.0077,1.377
2156.00,7.405576,25.00949,-0.000173,24.019249,-0.0076,1.377
2158.00,7.404680,25.00975,-0.000173,24.018805,-0.0077,1.376
2160.00,7.403670,25.00971,-0.000172,24.018841,-0.0077,1.376
2162.00,7.403280,25.00932,-0.000173,24.019133,-0.0077,1.377
2164.00,7.403117,25.00986,-0.000173,24.019204,-0.0077,1.377
2166.00,7.403246,25.01016,-0.000173,24.018793,-0.0077,1.377
2168.00,7.404086,25.00970,-0.000172,24.019155,-0.0076,1.377
2170.00,7.404668,25.00926,-0.000173,24.018640,-0.0076,1.377
2172.00,7.405436,25.00894,-0.000172,24.018880,-0.0076,1.377
2174.00,7.406208,25.00912,-0.000172,24.018368,-0.0077,1.377
2176.00,7.407371,25.00934,-0.000173,24.019264,-0.0077,1.377
2178.00,7.407736,25.00973,-0.000173,24.019532,-0.0077,1.376
2180.00,7.407968,25.00958,-0.000172,24.019353,-0.0077,1.377
2182.00,7.407543,25.00973,-0.000172,24.019141,-0.0077,1.377
2184.00,7.407390,25.01011,-0.000173,24.018921,-0.0077,1.377
2186.00,7.407674,25.00994,-0.000172,24.019258,-0.0077,1.377
2188.00,7.407571,25.00905,-0.000173,24.018845,-0.0077,1.377
2190.00,7.407230,25.00833,-0.000172,24.018506,-0.0077,1.376
2192.00,7.407376,25.00822,-0.000173,24.019572,-0.0077,1.377
2194.00,7.407388,25.00829,-0.000174,24.019164,-0.0077,1.377
2196.00,7.406615,25.00919,-0.000173,24.018898,-0.0077,1.377
2198.00,7.406159,25.00956,-0.000174,24.018885,-0.0077,1.378
2200.00,7.405943,25.01014,-0.000173,24.019164,-0.0076,1.377
2202.00,7.405860,25.00914,-0.000173,24.019211,-0.0077,1.377
2204.00,7.407282,25.00907,-0.000173,24.019703,-0.0077,1.377
2206.00,7.408524,25.00868,-0.000172,24.019610,-0.0076,1.377
2208.00,7.408468,25.00934,-0.000172,24.019313,-0.0076,1.377
2210.00,7.408704,25.00903,-0.000172,24.019055,-0.0076,1.377
2212.00,7.408134,25.00935,-0.000171,24.018956,-0.0077,1.377
2214.00,7.408025,25.01064,-0.000172,24.019202,-0.0077,1.377
2216.00,7.408721,25.00964,-0.000171,24.018954,-0.0076,1.376
2218.00,7.409178,25.00959,-0.000172,24.019017,-0.0077,1.377
2220.00,7.408680,25.00937,-0.000173,24.019701,-0.0076,1.377
2222.00,7.407698,25.00967,-0.000173,24.019298,-0.0076,1.377
2224.00,7.407707,25.00944,-0.000174,24.018727,-0.0077,1.378
2226.00,7.406878,25.00946,-0.000173,24.019157,-0.0077,1.377
2228.00,7.406591,25.00929,-0.000174,24.019188,-0.0077,1.377
2230.00,7.406977,25.00929,-0.000173,24.019063,-0.0077,1.377
2232.00,7.407857,25.00898,-0.000172,24.019242,-0.0077,1.377
2234.00,7.408893,25.00872,-0.000171,24.019507,-0.0077,1.377
2236.00,7.408916,25.00936,-0.000171,24.019081,-0.0076,1.377
2238.00,7.409483,25.00937,-0.000172,24.019659,-0.0077,1.377
2240.00,7.408928,25.00914,-0.000174,24.019532,-0.0076,1.376
2242.00,7.408779,25.00894,-0.000173,24.018608,-0.0077,1.377
2244.00,7.408791,25.00978,-0.000173,24.018988,-0.0077,1.377
2246.00,7.407660,25.00892,-0.000172,24.018976,-0.0077,1.377
2248.00,7.406980,25.00950,-0.000173,24.018823,-0.0077,1.377
2250.00,7.406438,25.00922,-0.000173,24.019204,-0.0077,1.377
2252.00,7.406636,25.01000,-0.000173,24.019117,-0.0077,1.377
2254.00,7.407208,25.00950,-0.000173,24.018588,-0.0077,1.378
2256.00,7.407507,25.00898,-0.000173,24.019142,-0.0077,1.377
2258.00,7.408209,25.00926,-0.000172,24.019799,-0.0077,1.377
2260.00,7.407708,25.00927,-0.000172,24.019422,-0.0077,1.377
2262.00,7.408124,25.00931,-0.000172,24.019159,-0.0077,1.377
2264.00,7.408944,25.00961,-0.000172,24.018861,-0.0077,1.378
2266.00,7.409347,25.00969,-0.000172,24.019110,-0.0077,1.378
2268.00,7.409787,25.00920,-0.000173,24.018577,-0.0077,1.377
2270.00,7.410517,25.00975,-0.000172,24.019621,-0.0077,1.377
2272.00,7.409897,25.00935,-0.000172,24.019137,-0.0077,1.377
2274.00,7.409381,25.00913,-0.000172,24.019019,-0.0077,1.377
2276.00,7.409077,25.00942,-0.000172,24.018910,-0.0076,1.376
2278.00,7.409557,25.00970,-0.000171,24.019068,-0.0077,1.377
2280.00,7.409953,25.00948,-0.000172,24.019008,-0.0076,1.377
2282.00,7.409618,25.00929,-0.000172,24.018664,-0.0077,1.378
2284.00,7.409012,25.01000,-0.000173,24.019534,-0.0077,1.377
2286.00,7.408215,25.00903,-0.000173,24.019420,-0.0077,1.378
2288.00,7.408014,25.00933,-0.000172,24.018660,-0.0077,1.377
2290.00,7.408542,25.00892,-0.000174,24.018787,-0.0077,1.377
2292.00,7.408532,25.00880,-0.000173,24.018704,-0.0077,1.377
2294.00,7.408631,25.00856,-0.000173,24.018698,-0.0077,1.378
2296.00,7.408912,25.00840,-0.000174,24.018793,-0.0077,1.378
2298.00,7.409622,25.00885,-0.000172,24.018653,-0.0077,1.377
2300.00,7.408635,25.00858,-0.000173,24.018651,-0.0076,1.378
2302.00,7.408655,25.00880,-0.000173,24.019092,-0.0076,1.377
2304.00,7.407960,25.00903,-0.000173,24.019255,-0.0077,1.377
2306.00,7.407828,25.00917,-0.000172,24.019046,-0.0077,1.376
2308.00,7.407701,25.00892,-0.000172,24.018947,-0.0077,1.377
2310.00,7.407194,25.00867,-0.000174,24.019021,-0.0077,1.378
2312.00,7.408154,25.00875,-0.000173,24.018847,-0.0077,1.377
2314.00,7.408348,25.00900,-0.000173,24.019371,-0.0076,1.377
2316.00,7.407720,25.00896,-0.000173,24.019373,-0.0076,1.377
2318.00,7.408566,25.00889,-0.000173,24.018925,-0.0077,1.378
2320.00,7.409062,25.00908,-0.000172,24.018530,-0.0077,1.378
2322.00,7.408746,25.00895,-0.000173,24.019182,-0.0077,1.377
2324.00,7.408592,25.00889,-0.000172,24.019016,-0.0077,1.377
2326.00,7.408370,25.00903,-0.000173,24.019202,-0.0077,1.378
2328.00,7.408444,25.00855,-0.000173,24.019224,-0.0077,1.377
2330.00,7.409208,25.00912,-0.000173,24.018599,-0.0077,1.378
2332.00,7.409495,25.00952,-0.000173,24.018276,-0.0077,1.377
2334.00,7.409609,25.00971,-0.000172,24.018653,-0.0077,1.378
2336.00,7.410161,25.00901,-0.000172,24.018965,-0.0077,1.378
2338.00,7.409602,25.00890,-0.000174,24.019104,-0.0077,1.378
2340.00,7.409021,25.00882,-0.000173,24.019284,-0.0077,1.377
2342.00,7.408781,25.00842,-0.000171,24.018222,-0.0077,1.378
2344.00,7.409270,25.00845,-0.000172,24.019048,-0.0077,1.377
2346.00,7.409154,25.00887,-0.000172,24.019474,-0.0077,1.377
2348.00,7.408889,25.00854,-0.000172,24.019416,-0.0077,1.378
2350.00,7.409577,25.00895,-0.000171,24.019066,-0.0077,1.377
2352.00,7.409395,25.00897,-0.000172,24.019790,-0.0077,1.377
2354.00,7.408666,25.00910,-0.000173,24.019383,-0.0077,1.377
2356.00,7.409213,25.00897,-0.000173,24.019344,-0.0077,1.378
2358.00,7.410024,25.00981,-0.000173,24.018437,-0.0077,1.377
2360.00,7.409136,25.00934,-0.000173,24.018863,-0.0077,1.377
2362.00,7.408270,25.00943,-0.000174,24.019068,-0.0077,1.378
2364.00,7.407593,25.00961,-0.000173,24.018860,-0.0077,1.378
2366.00,7.406859,25.00950,-0.000173,24.018845,-0.0077,1.377
2368.00,7.407604,25.00968,-0.000172,24.018811,-0.0077,1.377
2370.00,7.408078,25.00916,-0.000172,24.018553,-0.0077,1.377
2372.00,7.408158,25.00873,-0.000172,24.019333,-0.0076,1.377
2374.00,7.407452,25.00879,-0.000172,24.018611,-0.0076,1.378
2376.00,7.407530,25.00974,-0.000172,24.019324,-0.0077,1.378
2378.00,7.408507,25.01047,-0.000173,24.018780,-0.0077,1.377
2380.00,7.408727,25.00985,-0.000172,24.018590,-0.0077,1.377
2382.00,7.408569,25.00925,-0.000172,24.019057,-0.0077,1.378
2384.00,7.408862,25.00926,-0.000172,24.018638,-0.0077,1.378
2386.00,7.409496,25.01038,-0.000172,24.018961,-0.0077,1.378
2388.00,7.409865,25.00975,-0.000172,24.019523,-0.0077,1.378
2390.00,7.410626,25.00894,-0.000172,24.019182,-0.0077,1.377
2392.00,7.411032,25.00838,-0.000172,24.019099,-0.0077,1.377
2394.00,7.411052,25.00894,-0.000173,24.019084,-0.0077,1.377
2396.00,7.411567,25.00896,-0.000172,24.018704,-0.0076,1.377
2398.00,7.411327,25.00863,-0.000172,24.019017,-0.0076,1.378
2400.00,7.410829,25.00900,-0.000172,24.018744,-0.0077,1.378
2402.00,7.411726,25.00904,-0.000172,24.019179,-0.0077,1.378
2404.00,7.411634,25.00852,-0.000172,24.019291,-0.0077,1.377
2406.00,7.411882,25.00867,-0.000171,24.019224,-0.0077,1.377
2408.00,7.412105,25.00848,-0.000171,24.018948,-0.0077,1.378
2410.00,7.412340,25.00919,-0.000172,24.018832,-0.0077,1.377
2412.00,7.412697,25.00984,-0.000172,24.018564,-0.0077,1.377
2414.00,7.411708,25.00836,-0.000172,24.019240,-0.0077,1.377
2416.00,7.411414,25.00884,-0.000172,24.019525,-0.0077,1.378
2418.00,7.412122,25.00967,-0.000171,24.019844,-0.0077,1.378
2420.00,7.411068,25.01020,-0.000173,24.019860,-0.0077,1.378
2422.00,7.410200,25.01014,-0.000172,24.019215,-0.0077,1.378
2424.00,7.409495,25.01021,-0.000172,24.019121,-0.0077,1.378
2426.00,7.409603,25.01062,-0.000173,24.019926,-0.0077,1.377
2428.00,7.409508,25.01089,-0.000172,24.018927,-0.0077,1.377
2430.00,7.409074,25.01037,-0.000172,24.018834,-0.0077,1.377
2432.00,7.409112,25.01093,-0.000171,24.019202,-0.0077,1.377
2434.00,7.409634,25.00986,-0.000173,24.019124,-0.0077,1.378
2436.00,7.410016,25.00999,-0.000172,24.018957,-0.0077,1.378
2438.00,7.409672,25.00966,-0.000173,24.018963,-0.0077,1.378
2440.00,7.409190,25.00958,-0.000172,24.018889,-0.0077,1.377
2442.00,7.409494,25.00990,-0.000171,24.019394,-0.0076,1.377
2444.00,7.408815,25.01015,-0.000172,24.019148,-0.0077,1.378
2446.00,7.408560,25.01090,-0.000172,24.018334,-0.0077,1.378
2448.00,7.407628,25.01103,-0.000174,24.019043,-0.0077,1.377
2450.00,7.407778,25.01133,-0.000174,24.019046,-0.0077,1.378
2452.00,7.407453,25.01031,-0.000172,24.019267,-0.0076,1.378
2454.00,7.407125,25.01096,-0.000173,24.018713,-0.0077,1.378
2456.00,7.406635,25.01063,-0.000172,24.018550,-0.0077,1.378
2458.00,7.407056,25.01093,-0.000173,24.019179,-0.0077,1.378
2460.00,7.406842,25.01056,-0.000172,24.019282,-0.0077,1.377
2462.00,7.407404,25.01104,-0.000173,24.019050,-0.0077,1.378
2464.00,7.407657,25.01006,-0.000174,24.018390,-0.0077,1.378
2466.00,7.408468,25.01013,-0.000173,24.018972,-0.0077,1.378
2468.00,7.409609,25.00957,-0.000174,24.018834,-0.0077,1.378
2470.00,7.410611,25.01024,-0.000174,24.019043,-0.0077,1.378
2472.00,7.410292,25.01054,-0.000173,24.019168,-0.0077,1.377
2474.00,7.410256,25.00967,-0.000172,24.018805,-0.0077,1.378
2476.00,7.410867,25.00936,-0.000173,24.018841,-0.0077,1.378
2478.00,7.410482,25.00960,-0.000172,24.019175,-0.0077,1.378
2480.00,7.409740,25.01008,-0.000173,24.018967,-0.0077,1.378
2482.00,7.410938,25.01004,-0.000173,24.019510,-0.0077,1.377
2484.00,7.411082,25.00952,-0.000172,24.018812,-0.0077,1.377
2486.00,7.410012,25.00976,-0.000172,24.019240,-0.0077,1.378
2488.00,7.409981,25.00923,-0.000173,24.019458,-0.0077,1.377
2490.00,7.410252,25.00989,-0.000172,24.019190,-0.0077,1.378
2492.00,7.410448,25.00929,-0.000171,24.019347,-0.0077,1.377
2494.00,7.410347,25.00992,-0.000173,24.019351,-0.0077,1.377
2496.00,7.408857,25.01031,-0.000173,24.018586,-0.0077,1.378
2498.00,7.408533,25.00969,-0.000171,24.018812,-0.0077,1.377
2500.00,7.408646,25.00939,-0.000172,24.019351,-0.0077,1.377
2502.00,7.408111,25.00882,-0.000173,24.019141,-0.0077,1.378
2504.00,7.408477,25.00898,-0.000173,24.018667,-0.0077,1.378
2506.00,7.408082,25.00841,-0.000173,24.019153,-0.0077,1.378
2508.00,7.408223,25.00906,-0.000174,24.018426,-0.0077,1.378
2510.00,7.408509,25.00866,-0.000173,24.019287,-0.0077,1.379
2512.00,7.409038,25.00885,-0.000173,24.019505,-0.0077,1.378
2514.00,7.408656,25.00868,-0.000172,24.019255,-0.0077,1.377
2516.00,7.408229,25.00892,-0.000172,24.018985,-0.0077,1.377
2518.00,7.408801,25.00937,-0.000172,24.019126,-0.0077,1.378
2520.00,7.409255,25.00935,-0.000173,24.018729,-0.0077,1.378
2522.00,7.409333,25.00877,-0.000173,24.018720,-0.0077,1.378
2524.00,7.410051,25.00880,-0.000173,24.018896,-0.0077,1.378
2526.00,7.410030,25.00936,-0.000172,24.019104,-0.0077,1.378
2528.00,7.410661,25.00968,-0.000171,24.018638,-0.0077,1.377
2530.00,7.411242,25.00894,-0.000172,24.018974,-0.0077,1.378
2532.00,7.411121,25.00877,-0.000172,24.018742,-0.0077,1.378
2534.00,7.410355,25.00859,-0.000173,24.019063,-0.0077,1.378
2536.00,7.409796,25.00836,-0.000173,24.019583,-0.0077,1.378
2538.00,7.409627,25.00803,-0.000173,24.018234,-0.0077,1.377
2540.00,7.409368,25.00881,-0.000172,24.018765,-0.0077,1.378
2542.00,7.408666,25.00873,-0.000172,24.018831,-0.0077,1.378
2544.00,7.409733,25.00799,-0.000173,24.018677,-0.0077,1.378
2546.00,7.409783,25.00819,-0.000173,24.018782,-0.0077,1.378
2548.00,7.410393,25.00838,-0.000172,24.018785,-0.0077,1.378
2550.00,7.410988,25.00775,-0.000172,24.019039,-0.0077,1.378
2552.00,7.410124,25.00733,-0.000173,24.018912,-0.0077,1.378
2554.00,7.409447,25.00805,-0.000172,24.018399,-0.0077,1.378
2556.00,7.409139,25.00780,-0.000172,24.018827,-0.0077,1.378
2558.00,7.410119,25.00777,-0.000172,24.018914,-0.0077,1.378
2560.00,7.410153,25.00762,-0.000172,24.018885,-0.0077,1.378
2562.00,7.410166,25.00785,-0.000172,24.019064,-0.0077,1.378
2564.00,7.409974,25.00740,-0.000172,24.018892,-0.0077,1.378
2566.00,7.409281,25.00780,-0.000171,24.018504,-0.0077,1.378
2568.00,7.409268,25.00761,-0.000172,24.018905,-0.0077,1.378
2570.00,7.409543,25.00813,-0.000172,24.019188,-0.0077,1.378
2572.00,7.409349,25.00720,-0.000172,24.019199,-0.0077,1.378
2574.00,7.410419,25.00694,-0.000172,24.018841,-0.0077,1.378
2576.00,7.410735,25.00784,-0.000172,24.019229,-0.0077,1.377
2578.00,7.410957,25.00863,-0.000172,24.018564,-0.0077,1.378
2580.00,7.411543,25.00890,-0.000172,24.018778,-0.0077,1.378
2582.00,7.410307,25.00879,-0.000171,24.019086,-0.0077,1.378
2584.00,7.410363,25.00889,-0.000171,24.018629,-0.0077,1.378
2586.00,7.409976,25.00826,-0.000171,24.018575,-0.0077,1.378
2588.00,7.411079,25.00841,-0.000173,24.019251,-0.0077,1.378
2590.00,7.411600,25.00821,-0.000173,24.018994,-0.0077,1.378
2592.00,7.411268,25.00873,-0.000172,24.018947,-0.0077,1.378
2594.00,7.411190,25.00909,-0.000173,24.019110,-0.0077,1.378
2596.00,7.411764,25.00931,-0.000174,24.018597,-0.0077,1.378
2598.00,7.411785,25.00934,-0.000173,24.018473,-0.0077,1.377
2600.00,7.411822,25.00958,-0.000173,24.019130,-0.0077,1.378
2602.00,7.411225,25.00949,-0.000172,24.018720,-0.0077,1.378
2604.00,7.410547,25.00925,-0.000171,24.018983,-0.0077,1.378
2606.00,7.411368,25.01004,-0.000172,24.019242,-0.0077,1.378
2608.00,7.410985,25.00974,-0.000172,24.018521,-0.0077,1.379
2610.00,7.410274,25.00855,-0.000173,24.018711,-0.0076,1.378
2612.00,7.410322,25.00855,-0.000172,24.019777,-0.0077,1.378
@5,12.0000,24.0
2614.00,7.410407,25.00946,-0.000172,24.019202,-0.0077,1.379
2616.00,7.405360,25.00959,-0.000174,24.018642,-0.0077,1.378
2618.00,7.392772,25.00894,-0.000172,24.018414,-0.0077,1.377
2620.00,7.365251,25.00910,-0.000172,24.018861,-0.0076,1.377
2622.00,7.317126,25.00927,-0.000172,24.019204,-0.0076,1.377
2624.00,7.263525,25.00973,-0.000172,24.019180,-0.0076,1.378
2626.00,7.210918,25.00978,-0.000173,24.019005,-0.0077,1.378
2628.00,7.157476,25.00943,-0.000173,24.018968,-0.0077,1.378
2630.00,7.103727,25.00948,-0.000173,24.019034,-0.0077,1.379
2632.00,7.051784,25.01015,-0.000174,24.019291,-0.0077,1.379
2634.00,6.999765,25.01000,-0.000176,24.019151,-0.0076,1.380
2636.00,6.950391,25.00898,-0.000175,24.018957,-0.0077,1.380
2638.00,6.906211,25.00903,-0.000175,24.019565,-0.0077,1.380
2640.00,6.872833,25.00942,-0.000175,24.019730,-0.0077,1.380
2642.00,6.851184,25.00973,-0.000174,24.019039,-0.0077,1.380
2644.00,6.846150,25.00974,-0.000175,24.019846,-0.0077,1.380
2646.00,6.856354,25.00888,-0.000175,24.018957,-0.0077,1.380
2648.00,6.871973,25.00927,-0.000175,24.018577,-0.0077,1.380
2650.00,6.890087,25.00890,-0.000175,24.019567,-0.0077,1.379
2652.00,6.910939,25.00833,-0.000174,24.019804,-0.0077,1.379
2654.00,6.933906,25.00774,-0.000173,24.019342,-0.0076,1.378
2656.00,6.959239,25.00762,-0.000172,24.018932,-0.0077,1.378
2658.00,6.988189,25.00794,-0.000173,24.019405,-0.0077,1.379
2660.00,7.018250,25.00816,-0.000174,24.019423,-0.0077,1.378
2662.00,7.048539,25.00863,-0.000175,24.018406,-0.0077,1.378
2664.00,7.078625,25.00851,-0.000174,24.019541,-0.0077,1.378
2666.00,7.105988,25.00796,-0.000174,24.019614,-0.0077,1.379
2668.00,7.131514,25.00882,-0.000174,24.019095,-0.0076,1.378
2670.00,7.155861,25.00891,-0.000173,24.019057,-0.0076,1.378
2672.00,7.176259,25.00954,-0.000171,24.020179,-0.0077,1.378
2674.00,7.195574,25.00910,-0.000173,24.018956,-0.0077,1.378
2676.00,7.213850,25.00878,-0.000174,24.019213,-0.0076,1.378
2678.00,7.229728,25.00862,-0.000174,24.018945,-0.0076,1.378
2680.00,7.243621,25.00886,-0.000173,24.019414,-0.0077,1.378
2682.00,7.255669,25.00902,-0.000174,24.019023,-0.0077,1.378
2684.00,7.267525,25.00916,-0.000174,24.018751,-0.0077,1.378
2686.00,7.277863,25.00918,-0.000174,24.019081,-0.0077,1.378
2688.00,7.287190,25.00949,-0.000173,24.018657,-0.0076,1.378
2690.00,7.296437,25.00936,-0.000174,24.018013,-0.0077,1.378
2692.00,7.303976,25.00991,-0.000174,24.019202,-0.0077,1.378
2694.00,7.312819,25.00934,-0.000175,24.018696,-0.0076,1.378
2696.00,7.321909,25.00961,-0.000174,24.018985,-0.0077,1.378
2698.00,7.329935,25.00970,-0.000174,24.019003,-0.0077,1.378
2700.00,7.337485,25.01010,-0.000174,24.018180,-0.0077,1.378
2702.00,7.343772,25.00899,-0.000173,24.019422,-0.0077,1.378
2704.00,7.349482,25.00948,-0.000173,24.019338,-0.0077,1.378
2706.00,7.355607,25.00961,-0.000174,24.019108,-0.0077,1.378
2708.00,7.360875,25.01013,-0.000175,24.019119,-0.0076,1.378
2710.00,7.365686,25.01011,-0.000173,24.018539,-0.0077,1.377
2712.00,7.369862,25.00982,-0.000173,24.019186,-0.0077,1.378
2714.00,7.374170,25.00983,-0.000172,24.018985,-0.0077,1.378
2716.00,7.377561,25.00922,-0.000172,24.018459,-0.0077,1.378
2718.00,7.380868,25.00946,-0.000173,24.018851,-0.0076,1.379
2720.00,7.384436,25.00984,-0.000174,24.018890,-0.0076,1.378
2722.00,7.387563,25.01021,-0.000171,24.019190,-0.0077,1.377
2724.00,7.390768,25.01009,-0.000171,24.018637,-0.0077,1.378
2726.00,7.392758,25.00947,-0.000172,24.019139,-0.0077,1.379
2728.00,7.395701,25.00996,-0.000172,24.019445,-0.0077,1.378
2730.00,7.398142,25.00886,-0.000172,24.019171,-0.0077,1.378
2732.00,7.399856,25.00930,-0.000173,24.018492,-0.0077,1.378
2734.00,7.401329,25.00945,-0.000172,24.018778,-0.0077,1.378
2736.00,7.403185,25.00931,-0.000174,24.018889,-0.0077,1.378
2738.00,7.403994,25.01003,-0.000174,24.019037,-0.0076,1.378
2740.00,7.405274,25.00932,-0.000174,24.018577,-0.0076,1.378
2742.00,7.405923,25.01048,-0.000173,24.018990,-0.0077,1.378
2744.00,7.407283,25.01040,-0.000173,24.018711,-0.0077,1.377
2746.00,7.407809,25.01029,-0.000171,24.018660,-0.0077,1.378
2748.00,7.407524,25.01075,-0.000173,24.019039,-0.0077,1.378
2750.00,7.408086,25.01050,-0.000171,24.019474,-0.0076,1.378
2752.00,7.408942,25.01056,-0.000173,24.019066,-0.0077,1.378
2754.00,7.410057,25.01111,-0.000171,24.019993,-0.0077,1.378
2756.00,7.411137,25.01041,-0.000171,24.019733,-0.0077,1.378
2758.00,7.412994,25.01039,-0.000172,24.019293,-0.0076,1.378
2760.00,7.414228,25.01051,-0.000172,24.019257,-0.0077,1.378
2762.00,7.414003,25.01004,-0.000173,24.019403,-0.0077,1.379
2764.00,7.414694,25.01019,-0.000172,24.019088,-0.0077,1.378
2766.00,7.414847,25.00986,-0.000172,24.018968,-0.0077,1.377
2768.00,7.414942,25.01008,-0.000172,24.018568,-0.0077,1.378
2770.00,7.414435,25.00950,-0.000173,24.019487,-0.0077,1.379
2772.00,7.413862,25.00986,-0.000173,24.019233,-0.0077,1.378
2774.00,7.413114,25.00918,-0.000172,24.018751,-0.0077,1.378
2776.00,7.412551,25.00945,-0.000171,24.019469,-0.0077,1.378
2778.00,7.412327,25.00983,-0.000172,24.019460,-0.0077,1.378
2780.00,7.411282,25.01016,-0.000172,24.018874,-0.0077,1.379
2782.00,7.409356,25.00958,-0.000172,24.018899,-0.0077,1.379
2784.00,7.408140,25.00990,-0.000173,24.019677,-0.0077,1.378
2786.00,7.406286,25.00998,-0.000172,24.018867,-0.0077,1.378
2788.00,7.406009,25.01019,-0.000172,24.018954,-0.0077,1.378
2790.00,7.405597,25.00918,-0.000171,24.018640,-0.0077,1.378
2792.00,7.406479,25.00930,-0.000173,24.018794,-0.0077,1.378
2794.00,7.407419,25.00949,-0.000172,24.019795,-0.0077,1.378
2796.00,7.408637,25.01004,-0.000172,24.019193,-0.0077,1.378
2798.00,7.410434,25.01010,-0.000172,24.019648,-0.0077,1.378
2800.00,7.411252,25.00951,-0.000172,24.019122,-0.0077,1.378
2802.00,7.410747,25.00940,-0.000171,24.018570,-0.0076,1.378
2804.00,7.411314,25.00993,-0.000172,24.018834,-0.0076,1.379
2806.00,7.411993,25.00990,-0.000171,24.019209,-0.0077,1.378
2808.00,7.412774,25.01040,-0.000172,24.018992,-0.0077,1.378
2810.00,7.412849,25.01050,-0.000172,24.018747,-0.0077,1.378
2812.00,7.411724,25.01022,-0.000172,24.019333,-0.0077,1.378
2814.00,7.410633,25.00984,-0.000173,24.019650,-0.0077,1.379
2816.00,7.408306,25.01001,-0.000173,24.019240,-0.0077,1.378
2818.00,7.407166,25.00999,-0.000173,24.019280,-0.0076,1.379
2820.00,7.407915,25.01000,-0.000173,24.018910,-0.0077,1.379
2822.00,7.408631,25.01003,-0.000172,24.018977,-0.0077,1.379
2824.00,7.409067,25.01037,-0.000173,24.019599,-0.0077,1.378
2826.00,7.409530,25.01003,-0.000172,24.019122,-0.0077,1.378
2828.00,7.410477,25.01011,-0.000172,24.018622,-0.0077,1.378
2830.00,7.410585,25.01020,-0.000172,24.018415,-0.0077,1.378
2832.00,7.410589,25.01013,-0.000171,24.018829,-0.0077,1.379
2834.00,7.411223,25.01025,-0.000172,24.018390,-0.0077,1.379
2836.00,7.412424,25.01057,-0.000173,24.018680,-0.0077,1.378
2838.00,7.414223,25.01017,-0.000173,24.019389,-0.0076,1.378
2840.00,7.415874,25.00984,-0.000172,24.018691,-0.0076,1.378
2842.00,7.416299,25.01017,-0.000172,24.019083,-0.0076,1.378
2844.00,7.416392,25.01014,-0.000172,24.019032,-0.0076,1.378
2846.00,7.415301,25.00955,-0.000172,24.018979,-0.0076,1.378
2848.00,7.414907,25.00930,-0.000173,24.019518,-0.0077,1.379
2850.00,7.413934,25.00931,-0.000172,24.019204,-0.0077,1.379
2852.00,7.413056,25.00950,-0.000172,24.018260,-0.0077,1.378
2854.00,7.412258,25.00950,-0.000172,24.018834,-0.0077,1.379
2856.00,7.410825,25.00910,-0.000171,24.018947,-0.0077,1.378
2858.00,7.410297,25.00925,-0.000172,24.019017,-0.0077,1.378
2860.00,7.409454,25.00947,-0.000173,24.018696,-0.0077,1.378
2862.00,7.408932,25.00894,-0.000173,24.018243,-0.0077,1.378
2864.00,7.408130,25.00907,-0.000172,24.019021,-0.0077,1.378
2866.00,7.407293,25.00883,-0.000173,24.018921,-0.0077,1.379
2868.00,7.407908,25.00812,-0.000173,24.019168,-0.0077,1.379
2870.00,7.410040,25.00885,-0.000173,24.018841,-0.0077,1.378
2872.00,7.411581,25.00872,-0.000172,24.019423,-0.0077,1.377
2874.00,7.411798,25.00927,-0.000171,24.019646,-0.0076,1.378
2876.00,7.412114,25.00924,-0.000172,24.019055,-0.0077,1.379
2878.00,7.411849,25.00918,-0.000172,24.018626,-0.0077,1.377
2880.00,7.411018,25.00868,-0.000173,24.019639,-0.0077,1.378
2882.00,7.410989,25.00888,-0.000173,24.018863,-0.0077,1.378
2884.00,7.410684,25.00896,-0.000173,24.018967,-0.0077,1.379
2886.00,7.411072,25.00937,-0.000173,24.019046,-0.0077,1.378
2888.00,7.411016,25.00947,-0.000173,24.019278,-0.0077,1.378
2890.00,7.410589,25.00997,-0.000172,24.018856,-0.0077,1.378
2892.00,7.410746,25.00972,-0.000172,24.018575,-0.0077,1.378
2894.00,7.410523,25.00995,-0.000172,24.018093,-0.0077,1.379
2896.00,7.411654,25.01031,-0.000173,24.019104,-0.0077,1.379
2898.00,7.412737,25.01058,-0.000172,24.019291,-0.0077,1.378
2900.00,7.413132,25.01057,-0.000172,24.018771,-0.0077,1.378
2902.00,7.412583,25.00996,-0.000173,24.019159,-0.0077,1.378
2904.00,7.413046,25.00982,-0.000173,24.019715,-0.0076,1.378
2906.00,7.412638,25.00979,-0.000172,24.019345,-0.0077,1.378
2908.00,7.412206,25.00970,-0.000172,24.018796,-0.0077,1.379
2910.00,7.411804,25.00931,-0.000173,24.018642,-0.0077,1.378
2912.00,7.411483,25.01017,-0.000172,24.019324,-0.0077,1.379
2914.00,7.411000,25.01043,-0.000173,24.019092,-0.0077,1.378
2916.00,7.411340,25.01085,-0.000174,24.018938,-0.0077,1.378
2918.00,7.411737,25.01047,-0.000172,24.018981,-0.0077,1.378
2920.00,7.412363,25.01036,-0.000171,24.018934,-0.0077,1.378
2922.00,7.413269,25.01056,-0.000172,24.019122,-0.0077,1.379
2924.00,7.413797,25.01112,-0.000172,24.019422,-0.0077,1.379
2926.00,7.414069,25.01235,-0.000173,24.018637,-0.0077,1.378
2928.00,7.413851,25.01113,-0.000173,24.018575,-0.0077,1.378
2930.00,7.414520,25.01082,-0.000173,24.019088,-0.0077,1.378
2932.00,7.414548,25.01080,-0.000173,24.019055,-0.0077,1.378
2934.00,7.414551,25.01065,-0.000172,24.019199,-0.0077,1.378
2936.00,7.414881,25.01039,-0.000172,24.018553,-0.0077,1.378
2938.00,7.415074,25.01078,-0.000173,24.018595,-0.0077,1.378
2940.00,7.415213,25.01055,-0.000172,24.018805,-0.0077,1.378
2942.00,7.414631,25.01009,-0.000174,24.019184,-0.0077,1.379
2944.00,7.413947,25.01098,-0.000172,24.018997,-0.0076,1.379
2946.00,7.413139,25.01073,-0.000172,24.019075,-0.0077,1.378
2948.00,7.413588,25.01038,-0.000173,24.019141,-0.0077,1.379
2950.00,7.413412,25.01012,-0.000173,24.019008,-0.0077,1.378
2952.00,7.413099,25.01039,-0.000173,24.019371,-0.0077,1.378
2954.00,7.413090,25.01137,-0.000172,24.018484,-0.0077,1.378
2956.00,7.412900,25.01126,-0.000171,24.019012,-0.0077,1.378
2958.00,7.412750,25.01096,-0.000173,24.018247,-0.0077,1.378
2960.00,7.411054,25.01115,-0.000173,24.018664,-0.0077,1.378
2962.00,7.410275,25.01144,-0.000173,24.018504,-0.0077,1.379
2964.00,7.409934,25.01112,-0.000174,24.019052,-0.0077,1.378
2966.00,7.410381,25.00979,-0.000174,24.018357,-0.0077,1.379
2968.00,7.410757,25.01066,-0.000173,24.018122,-0.0077,1.378
2970.00,7.410882,25.01038,-0.000173,24.019032,-0.0077,1.379
2972.00,7.410579,25.01052,-0.000173,24.018825,-0.0077,1.378
2974.00,7.409787,25.01007,-0.000173,24.018698,-0.0077,1.378
2976.00,7.409769,25.01049,-0.000171,24.019251,-0.0077,1.378
2978.00,7.410745,25.01040,-0.000173,24.019494,-0.0077,1.378
2980.00,7.411437,25.01031,-0.000173,24.019001,-0.0077,1.378
2982.00,7.411409,25.01063,-0.000172,24.018918,-0.0077,1.379
2984.00,7.411801,25.01052,-0.000172,24.018628,-0.0077,1.378
2986.00,7.411755,25.01020,-0.000173,24.019005,-0.0077,1.378
2988.00,7.411604,25.01072,-0.000173,24.018977,-0.0077,1.378
2990.00,7.410692,25.01061,-0.000172,24.019079,-0.0077,1.378
2992.00,7.410542,25.00989,-0.000172,24.018889,-0.0077,1.379
2994.00,7.410687,25.01054,-0.000172,24.019164,-0.0077,1.379
2996.00,7.410610,25.01002,-0.000172,24.018932,-0.0076,1.378
2998.00,7.410662,25.00912,-0.000172,24.019184,-0.0077,1.378
3000.00,7.411045,25.00980,-0.000172,24.019994,-0.0077,1.378
3002.00,7.411487,25.00951,-0.000172,24.019628,-0.0077,1.379
3004.00,7.412536,25.00923,-0.000172,24.018872,-0.0077,1.378
3006.00,7.413330,25.00971,-0.000172,24.019413,-0.0077,1.378
3008.00,7.413260,25.00999,-0.000172,24.019191,-0.0077,1.378
3010.00,7.414211,25.00944,-0.000173,24.018702,-0.0077,1.378
3012.00,7.413842,25.00956,-0.000172,24.018916,-0.0077,1.378
3014.00,7.413335,25.01042,-0.000172,24.018428,-0.0077,1.378
3016.00,7.414086,25.01040,-0.000173,24.018744,-0.0077,1.378
3018.00,7.413367,25.00995,-0.000173,24.018437,-0.0077,1.378
3020.00,7.412802,25.00977,-0.000172,24.019529,-0.0077,1.379
3022.00,7.413108,25.01049,-0.000172,24.019273,-0.0077,1.379
3024.00,7.412807,25.01063,-0.000172,24.019342,-0.0077,1.378
3026.00,7.412107,25.01041,-0.000173,24.019070,-0.0076,1.379
3028.00,7.412036,25.01082,-0.000172,24.018573,-0.0077,1.378
3030.00,7.411974,25.01063,-0.000172,24.018546,-0.0077,1.379
3032.00,7.411987,25.00995,-0.000172,24.018977,-0.0077,1.379
3034.00,7.411909,25.00994,-0.000173,24.018936,-0.0077,1.378
3036.00,7.413032,25.01027,-0.000172,24.018921,-0.0077,1.378
3038.00,7.412837,25.01065,-0.000171,24.018889,-0.0077,1.379
3040.00,7.413199,25.01021,-0.000171,24.019170,-0.0076,1.378
3042.00,7.414134,25.01026,-0.000172,24.019193,-0.0076,1.379
3044.00,7.413635,25.01009,-0.000172,24.019204,-0.0076,1.379
3046.00,7.412732,25.01009,-0.000173,24.019028,-0.0077,1.379
3048.00,7.412183,25.00918,-0.000173,24.018983,-0.0077,1.379
3050.00,7.411653,25.00910,-0.000171,24.019173,-0.0077,1.379
3052.00,7.411212,25.00894,-0.000173,24.018863,-0.0076,1.378
3054.00,7.411097,25.00908,-0.000172,24.019248,-0.0077,1.379
3056.00,7.411824,25.00915,-0.000172,24.019084,-0.0076,1.378
3058.00,7.412376,25.00938,-0.000174,24.019184,-0.0077,1.378
3060.00,7.412799,25.00929,-0.000173,24.019170,-0.0076,1.378
3062.00,7.412575,25.00919,-0.000172,24.019066,-0.0077,1.379
3064.00,7.412875,25.00963,-0.000172,24.019084,-0.0077,1.379
3066.00,7.413430,25.01015,-0.000174,24.019066,-0.0077,1.379
3068.00,7.413743,25.00972,-0.000173,24.018905,-0.0077,1.379
3070.00,7.412850,25.00985,-0.000171,24.018985,-0.0077,1.378
3072.00,7.412181,25.01017,-0.000172,24.018865,-0.0077,1.378
3074.00,7.412086,25.00972,-0.000171,24.019200,-0.0077,1.378
3076.00,7.411585,25.00989,-0.000173,24.019347,-0.0077,1.379
3078.00,7.411486,25.01027,-0.000173,24.019173,-0.0076,1.379
3080.00,7.411265,25.01092,-0.000173,24.019516,-0.0077,1.379
3082.00,7.411228,25.01064,-0.000173,24.018957,-0.0076,1.378
3084.00,7.411147,25.01045,-0.000172,24.018751,-0.0077,1.378
3086.00,7.410972,25.00973,-0.000172,24.018972,-0.0076,1.379
3088.00,7.410576,25.01028,-0.000172,24.018843,-0.0077,1.379
3090.00,7.410190,25.01087,-0.000172,24.019552,-0.0077,1.379
3092.00,7.409921,25.01091,-0.000171,24.018994,-0.0077,1.379
3094.00,7.409932,25.01064,-0.000172,24.019017,-0.0076,1.378
3096.00,7.411282,25.00982,-0.000171,24.019148,-0.0076,1.377
3098.00,7.411248,25.01091,-0.000172,24.018970,-0.0077,1.379
3100.00,7.411348,25.01099,-0.000172,24.018602,-0.0077,1.379
3102.00,7.412013,25.01072,-0.000172,24.018905,-0.0077,1.379
3104.00,7.411553,25.01068,-0.000172,24.019454,-0.0076,1.379
3106.00,7.411951,25.01051,-0.000173,24.019452,-0.0076,1.379
3108.00,7.412143,25.01018,-0.000172,24.019545,-0.0077,1.378
3110.00,7.412537,25.01035,-0.000171,24.019159,-0.0077,1.379
3112.00,7.413817,25.01107,-0.000172,24.018872,-0.0077,1.379
3114.00,7.413793,25.01080,-0.000172,24.019150,-0.0077,1.378
3116.00,7.413164,25.01056,-0.000171,24.018765,-0.0077,1.379
3118.00,7.412869,25.01096,-0.000172,24.018800,-0.0077,1.379
3120.00,7.412837,25.01186,-0.000172,24.019050,-0.0077,1.378
3122.00,7.412909,25.01150,-0.000172,24.018787,-0.0077,1.379
3124.00,7.412744,25.01177,-0.000171,24.019275,-0.0076,1.379
3126.00,7.413528,25.01207,-0.000171,24.019456,-0.0077,1.378
3128.00,7.413619,25.01247,-0.000171,24.018506,-0.0077,1.379
3130.00,7.412887,25.01292,-0.000171,24.018488,-0.0077,1.379
3132.00,7.412726,25.01218,-0.000172,24.019204,-0.0077,1.379
3134.00,7.413015,25.01206,-0.000173,24.019003,-0.0077,1.378
3136.00,7.411926,25.01200,-0.000171,24.019197,-0.0077,1.378
3138.00,7.411158,25.01265,-0.000171,24.019242,-0.0077,1.379
3140.00,7.411802,25.01318,-0.000172,24.019135,-0.0077,1.379
3142.00,7.411697,25.01293,-0.000171,24.019170,-0.0076,1.379
3144.00,7.411991,25.01270,-0.000172,24.019904,-0.0076,1.379
3146.00,7.413177,25.01195,-0.000172,24.018742,-0.0077,1.379
3148.00,7.414546,25.01229,-0.000172,24.019142,-0.0076,1.378
3150.00,7.414834,25.01274,-0.000172,24.019958,-0.0077,1.379
3152.00,7.413948,25.01282,-0.000171,24.019496,-0.0077,1.379
3154.00,7.413446,25.01212,-0.000172,24.019200,-0.0076,1.379
3156.00,7.413864,25.01179,-0.000172,24.019427,-0.0076,1.379
3158.00,7.414320,25.01184,-0.000171,24.019848,-0.0076,1.378
3160.00,7.414698,25.01113,-0.000171,24.019208,-0.0076,1.379
3162.00,7.414243,25.01164,-0.000172,24.019679,-0.0076,1.379
3164.00,7.414046,25.01214,-0.000173,24.019237,-0.0076,1.379
3166.00,7.413803,25.01126,-0.000172,24.019119,-0.0077,1.378
3168.00,7.412981,25.01056,-0.000171,24.018778,-0.0077,1.379
3170.00,7.413264,25.01074,-0.000171,24.018981,-0.0077,1.379
3172.00,7.412876,25.01087,-0.000172,24.019721,-0.0077,1.379
3174.00,7.413212,25.01086,-0.000172,24.018985,-0.0077,1.379
3176.00,7.413056,25.01157,-0.000172,24.019088,-0.0077,1.379
3178.00,7.412704,25.01079,-0.000172,24.019168,-0.0077,1.379
3180.00,7.411704,25.01101,-0.000173,24.019068,-0.0077,1.379
3182.00,7.411081,25.01104,-0.000172,24.018957,-0.0077,1.378
3184.00,7.411580,25.01077,-0.000172,24.019329,-0.0077,1.379
3186.00,7.411274,25.01126,-0.000171,24.019226,-0.0077,1.378
3188.00,7.411829,25.01185,-0.000171,24.018925,-0.0077,1.379
3190.00,7.411537,25.01209,-0.000172,24.018992,-0.0076,1.379
3192.00,7.410806,25.01191,-0.000172,24.018446,-0.0076,1.378
3194.00,7.411126,25.01114,-0.000171,24.018961,-0.0077,1.378
3196.00,7.411467,25.01127,-0.000172,24.018000,-0.0077,1.379
3198.00,7.411696,25.01121,-0.000173,24.019483,-0.0077,1.379
3200.00,7.411583,25.01148,-0.000172,24.019423,-0.0077,1.378
3202.00,7.410584,25.01155,-0.000172,24.018861,-0.0077,1.380
3204.00,7.410497,25.01102,-0.000173,24.018613,-0.0077,1.379
3206.00,7.410253,25.01089,-0.000172,24.019177,-0.0077,1.378
3208.00,7.410689,25.01050,-0.000172,24.019017,-0.0077,1.379
3210.00,7.412051,25.01093,-0.000173,24.019398,-0.0077,1.380
3212.00,7.413001,25.01059,-0.000173,24.019398,-0.0077,1.379
@6,12.0000,24.0
3214.00,7.414462,25.01135,-0.000172,24.019122,-0.0077,1.379
3216.00,7.411294,25.01130,-0.000172,24.018689,-0.0077,1.379
3218.00,7.399702,25.01114,-0.000171,24.019028,-0.0077,1.378
3220.00,7.376258,25.01076,-0.000172,24.018885,-0.0077,1.377
3222.00,7.335514,25.01009,-0.000171,24.019170,-0.0077,1.378
3224.00,7.290515,25.00911,-0.000172,24.018642,-0.0077,1.378
3226.00,7.246361,25.01000,-0.000172,24.019554,-0.0077,1.378
3228.00,7.202819,25.01061,-0.000173,24.018912,-0.0077,1.378
3230.00,7.159813,25.01045,-0.000174,24.019271,-0.0077,1.379
3232.00,7.117379,25.01070,-0.000173,24.019264,-0.0076,1.380
3234.00,7.076548,25.01236,-0.000175,24.018916,-0.0077,1.380
3236.00,7.038488,25.01196,-0.000176,24.019413,-0.0077,1.380
3238.00,7.003195,25.01220,-0.000174,24.019335,-0.0077,1.380
3240.00,6.975639,25.01122,-0.000173,24.018551,-0.0077,1.380
3242.00,6.958855,25.01093,-0.000173,24.019362,-0.0076,1.381
3244.00,6.954153,25.01147,-0.000175,24.019434,-0.0076,1.382
3246.00,6.962423,25.01150,-0.000176,24.019324,-0.0077,1.381
3248.00,6.976490,25.01122,-0.000176,24.019320,-0.0077,1.380
3250.00,6.991335,25.01102,-0.000174,24.018394,-0.0077,1.379
3252.00,7.008294,25.01086,-0.000174,24.018745,-0.0076,1.379
3254.00,7.027897,25.01172,-0.000173,24.019204,-0.0077,1.379
3256.00,7.049788,25.01156,-0.000171,24.018658,-0.0077,1.379
3258.00,7.072621,25.01204,-0.000172,24.019142,-0.0077,1.379
3260.00,7.095477,25.01213,-0.000173,24.019070,-0.0077,1.379
3262.00,7.119225,25.01140,-0.000173,24.019099,-0.0077,1.379
3264.00,7.142404,25.01174,-0.000173,24.019208,-0.0077,1.378
3266.00,7.164854,25.01165,-0.000173,24.018729,-0.0077,1.379
3268.00,7.184977,25.01116,-0.000174,24.019195,-0.0076,1.379
3270.00,7.202649,25.01158,-0.000174,24.019918,-0.0077,1.378
3272.00,7.219123,25.01057,-0.000174,24.019534,-0.0077,1.379
3274.00,7.234068,25.01111,-0.000174,24.019374,-0.0077,1.378
3276.00,7.246959,25.01136,-0.000173,24.019322,-0.0077,1.379
3278.00,7.259526,25.01158,-0.000173,24.018617,-0.0077,1.379
3280.00,7.269815,25.01142,-0.000173,24.018818,-0.0077,1.379
3282.00,7.280248,25.01062,-0.000174,24.019362,-0.0076,1.379
3284.00,7.289894,25.01117,-0.000174,24.019246,-0.0077,1.379
3286.00,7.299395,25.01167,-0.000173,24.018889,-0.0077,1.379
3288.00,7.309527,25.01143,-0.000173,24.019458,-0.0077,1.378
3290.00,7.318757,25.01159,-0.000173,24.019383,-0.0077,1.378
3292.00,7.327849,25.01069,-0.000173,24.018463,-0.0077,1.378
3294.00,7.336275,25.01125,-0.000173,24.018722,-0.0077,1.379
3296.00,7.344011,25.01194,-0.000173,24.019137,-0.0076,1.379
3298.00,7.350697,25.01122,-0.000175,24.018976,-0.0077,1.379
3300.00,7.357620,25.01081,-0.000175,24.019146,-0.0077,1.379
3302.00,7.363293,25.01074,-0.000175,24.018916,-0.0077,1.379
3304.00,7.368647,25.01081,-0.000173,24.019159,-0.0077,1.378
3306.00,7.374151,25.01136,-0.000173,24.018932,-0.0077,1.379
3308.00,7.379193,25.01082,-0.000173,24.018798,-0.0076,1.380
3310.00,7.383635,25.01037,-0.000173,24.019026,-0.0077,1.379
3312.00,7.387747,25.01119,-0.000174,24.018434,-0.0077,1.379
3314.00,7.392330,25.01152,-0.000173,24.019376,-0.0076,1.380
3316.00,7.394740,25.01188,-0.000173,24.018952,-0.0076,1.379
3318.00,7.396004,25.01115,-0.000173,24.018470,-0.0077,1.379
3320.00,7.398131,25.01131,-0.000173,24.018671,-0.0077,1.379
3322.00,7.401405,25.01147,-0.000173,24.018999,-0.0077,1.379
3324.00,7.403629,25.01154,-0.000173,24.018693,-0.0077,1.379
3326.00,7.404873,25.01155,-0.000174,24.019151,-0.0077,1.380
3328.00,7.405996,25.01110,-0.000173,24.018796,-0.0077,1.379
3330.00,7.407122,25.01100,-0.000173,24.019206,-0.0077,1.379
3332.00,7.407701,25.01112,-0.000173,24.019556,-0.0077,1.379
3334.00,7.407627,25.01137,-0.000172,24.018530,-0.0077,1.379
3336.00,7.408648,25.01081,-0.000171,24.019048,-0.0077,1.379
3338.00,7.409019,25.01008,-0.000172,24.019505,-0.0077,1.379
3340.00,7.409808,25.01121,-0.000173,24.018863,-0.0077,1.379
3342.00,7.410873,25.01116,-0.000173,24.018626,-0.0077,1.379
3344.00,7.410471,25.01085,-0.000173,24.019447,-0.0077,1.379
3346.00,7.410103,25.01041,-0.000173,24.018928,-0.0077,1.379
3348.00,7.410200,25.01081,-0.000172,24.019081,-0.0077,1.380
3350.00,7.409727,25.01058,-0.000173,24.019035,-0.0077,1.379
3352.00,7.409696,25.01037,-0.000172,24.018854,-0.0077,1.379
3354.00,7.409238,25.01061,-0.000173,24.019184,-0.0077,1.379
3356.00,7.408834,25.01098,-0.000173,24.019220,-0.0077,1.379
3358.00,7.408518,25.01098,-0.000174,24.019180,-0.0077,1.379
3360.00,7.407898,25.01090,-0.000172,24.019142,-0.0077,1.379
3362.00,7.406233,25.01092,-0.000172,24.019197,-0.0077,1.379
3364.00,7.405124,25.01088,-0.000173,24.019543,-0.0077,1.379
3366.00,7.405442,25.01186,-0.000173,24.019405,-0.0077,1.379
3368.00,7.406843,25.01039,-0.000173,24.019345,-0.0077,1.379
3370.00,7.408529,25.01028,-0.000172,24.018584,-0.0076,1.379
3372.00,7.410571,25.01056,-0.000173,24.019139,-0.0077,1.379
3374.00,7.412348,25.01014,-0.000173,24.019012,-0.0077,1.378
3376.00,7.412946,25.00986,-0.000173,24.018803,-0.0077,1.379
3378.00,7.414155,25.01123,-0.000172,24.019157,-0.0077,1.378
3380.00,7.415382,25.01117,-0.000171,24.019117,-0.0076,1.379
3382.00,7.416046,25.01100,-0.000172,24.019110,-0.0076,1.380
3384.00,7.415762,25.01163,-0.000172,24.019064,-0.0077,1.380
3386.00,7.415436,25.01178,-0.000173,24.019461,-0.0077,1.379
3388.00,7.415073,25.01164,-0.000173,24.019191,-0.0077,1.378
3390.00,7.414207,25.01173,-0.000171,24.019117,-0.0077,1.379
3392.00,7.413335,25.01183,-0.000171,24.019258,-0.0077,1.379
3394.00,7.412769,25.01232,-0.000172,24.019614,-0.0077,1.379
3396.00,7.412188,25.01167,-0.000172,24.019041,-0.0077,1.379
3398.00,7.411021,25.01148,-0.000173,24.019373,-0.0077,1.379
3400.00,7.409975,25.01131,-0.000172,24.019124,-0.0077,1.379
3402.00,7.409804,25.01191,-0.000172,24.019220,-0.0077,1.379
3404.00,7.408355,25.01113,-0.000172,24.019579,-0.0077,1.379
3406.00,7.408467,25.01134,-0.000172,24.018943,-0.0077,1.379
3408.00,7.408980,25.01049,-0.000172,24.019374,-0.0077,1.379
3410.00,7.408545,25.01000,-0.000172,24.019592,-0.0076,1.379
3412.00,7.408708,25.01023,-0.000172,24.018983,-0.0076,1.379
3414.00,7.410171,25.01043,-0.000171,24.019021,-0.0076,1.379
3416.00,7.411577,25.01065,-0.000171,24.019637,-0.0077,1.379
3418.00,7.413772,25.01055,-0.000172,24.018865,-0.0077,1.379
3420.00,7.415209,25.00944,-0.000173,24.019302,-0.0077,1.379
3422.00,7.415674,25.00986,-0.000172,24.019373,-0.0077,1.379
3424.00,7.415258,25.00955,-0.000173,24.019645,-0.0076,1.380
3426.00,7.414018,25.00942,-0.000174,24.018934,-0.0077,1.380
3428.00,7.412935,25.01032,-0.000174,24.019353,-0.0076,1.380
3430.00,7.411425,25.01048,-0.000173,24.018827,-0.0077,1.379
3432.00,7.412794,25.01087,-0.000172,24.018954,-0.0077,1.379
3434.00,7.413620,25.01092,-0.000171,24.018464,-0.0077,1.379
3436.00,7.413469,25.01038,-0.000172,24.019079,-0.0077,1.379
3438.00,7.413028,25.01026,-0.000172,24.018889,-0.0077,1.379
3440.00,7.411947,25.01098,-0.000172,24.019612,-0.0077,1.379
3442.00,7.411138,25.01063,-0.000171,24.019354,-0.0077,1.380
3444.00,7.410860,25.01047,-0.000172,24.019144,-0.0077,1.379
3446.00,7.412258,25.01096,-0.000173,24.018858,-0.0077,1.380
3448.00,7.413997,25.01105,-0.000173,24.019074,-0.0077,1.379
3450.00,7.415314,25.01129,-0.000174,24.018760,-0.0077,1.379
3452.00,7.417527,25.01075,-0.000173,24.019088,-0.0077,1.379
3454.00,7.418375,25.01058,-0.000173,24.019286,-0.0077,1.380
3456.00,7.418353,25.01093,-0.000172,24.018677,-0.0077,1.379
3458.00,7.417561,25.01123,-0.000174,24.018376,-0.0076,1.379
3460.00,7.416868,25.01107,-0.000173,24.018599,-0.0076,1.379
3462.00,7.416949,25.01081,-0.000173,24.018976,-0.0077,1.379
3464.00,7.415875,25.01164,-0.000173,24.018961,-0.0077,1.379
3466.00,7.415129,25.01245,-0.000172,24.019440,-0.0077,1.379
3468.00,7.415296,25.01220,-0.000172,24.018952,-0.0077,1.379
3470.00,7.414871,25.01184,-0.000172,24.019068,-0.0077,1.378
3472.00,7.413497,25.01135,-0.000171,24.018666,-0.0077,1.379
3474.00,7.413172,25.01131,-0.000173,24.018646,-0.0077,1.379
3476.00,7.413582,25.01256,-0.000174,24.018506,-0.0077,1.379
3478.00,7.414207,25.01155,-0.000173,24.018909,-0.0077,1.379
3480.00,7.414808,25.01197,-0.000173,24.018365,-0.0077,1.379
3482.00,7.415400,25.01116,-0.000173,24.018550,-0.0077,1.379
3484.00,7.416433,25.01160,-0.000172,24.018961,-0.0077,1.379
3486.00,7.414993,25.01141,-0.000173,24.019151,-0.0077,1.379
3488.00,7.414205,25.01145,-0.000173,24.018472,-0.0077,1.379
3490.00,7.413932,25.01135,-0.000173,24.018994,-0.0077,1.379
3492.00,7.413654,25.01141,-0.000174,24.018823,-0.0077,1.379
3494.00,7.412697,25.01133,-0.000174,24.018887,-0.0077,1.379
3496.00,7.412621,25.01198,-0.000173,24.019545,-0.0077,1.379
3498.00,7.412814,25.01171,-0.000171,24.018945,-0.0077,1.378
3500.00,7.413562,25.01170,-0.000173,24.018363,-0.0077,1.379
3502.00,7.412821,25.01182,-0.000172,24.018678,-0.0077,1.379
3504.00,7.412151,25.01119,-0.000173,24.018841,-0.0077,1.379
3506.00,7.413033,25.01098,-0.000172,24.018754,-0.0077,1.379
3508.00,7.413417,25.01158,-0.000172,24.018972,-0.0077,1.379
3510.00,7.413464,25.01138,-0.000173,24.018263,-0.0077,1.380
3512.00,7.414104,25.01176,-0.000173,24.018307,-0.0077,1.379
3514.00,7.414016,25.01160,-0.000173,24.018693,-0.0077,1.379
3516.00,7.414659,25.01184,-0.000173,24.018822,-0.0077,1.379
3518.00,7.414299,25.01218,-0.000172,24.018599,-0.0076,1.379
3520.00,7.414594,25.01178,-0.000172,24.018999,-0.0077,1.379
3522.00,7.414790,25.01156,-0.000173,24.018841,-0.0077,1.379
3524.00,7.415062,25.01123,-0.000173,24.018952,-0.0077,1.379
3526.00,7.415339,25.01086,-0.000172,24.018985,-0.0077,1.379
3528.00,7.414995,25.01121,-0.000174,24.019231,-0.0077,1.379
3530.00,7.413945,25.01146,-0.000173,24.019070,-0.0077,1.379
3532.00,7.413619,25.01139,-0.000174,24.018571,-0.0077,1.378
3534.00,7.413896,25.01210,-0.000172,24.018695,-0.0077,1.379
3536.00,7.413432,25.01172,-0.000173,24.019059,-0.0076,1.379
3538.00,7.413065,25.01196,-0.000172,24.019516,-0.0077,1.379
3540.00,7.413308,25.01198,-0.000172,24.019217,-0.0077,1.379
3542.00,7.414173,25.01178,-0.000173,24.019260,-0.0077,1.379
3544.00,7.413918,25.01186,-0.000173,24.019710,-0.0077,1.379
3546.00,7.413584,25.01122,-0.000173,24.018959,-0.0077,1.379
3548.00,7.413933,25.01076,-0.000173,24.019168,-0.0077,1.379
3550.00,7.414100,25.01075,-0.000172,24.019775,-0.0076,1.379
3552.00,7.413801,25.01082,-0.000171,24.020187,-0.0077,1.379
3554.00,7.413315,25.01077,-0.000171,24.020007,-0.0077,1.380
3556.00,7.413403,25.01040,-0.000173,24.019527,-0.0077,1.380
3558.00,7.414190,25.01132,-0.000173,24.019505,-0.0077,1.379
3560.00,7.415017,25.01140,-0.000173,24.019224,-0.0076,1.379
3562.00,7.414341,25.01123,-0.000173,24.019853,-0.0076,1.379
3564.00,7.414216,25.01141,-0.000172,24.019048,-0.0076,1.379
3566.00,7.413560,25.01041,-0.000171,24.019848,-0.0076,1.379
3568.00,7.414196,25.01072,-0.000171,24.019949,-0.0076,1.379
3570.00,7.415391,25.01094,-0.000171,24.019028,-0.0077,1.380
3572.00,7.415498,25.01141,-0.000173,24.019420,-0.0077,1.380
3574.00,7.414312,25.01146,-0.000173,24.019402,-0.0076,1.379
3576.00,7.413577,25.01147,-0.000171,24.018544,-0.0077,1.379
3578.00,7.413552,25.01168,-0.000171,24.019052,-0.0077,1.379
3580.00,7.413136,25.01283,-0.000173,24.019523,-0.0077,1.379
3582.00,7.413311,25.01187,-0.000171,24.019284,-0.0077,1.379
3584.00,7.413266,25.01232,-0.000172,24.018822,-0.0077,1.379
3586.00,7.412866,25.01180,-0.000172,24.019086,-0.0077,1.379
3588.00,7.412524,25.01202,-0.000172,24.018649,-0.0077,1.379
3590.00,7.412500,25.01231,-0.000172,24.019536,-0.0077,1.379
3592.00,7.413123,25.01189,-0.000172,24.019480,-0.0077,1.379
3594.00,7.413630,25.01166,-0.000172,24.019320,-0.0077,1.379
3596.00,7.413804,25.01215,-0.000173,24.019307,-0.0077,1.379
3598.00,7.413772,25.01257,-0.000170,24.019237,-0.0077,1.379
3600.00,7.413758,25.01332,-0.000171,24.018546,-0.0077,1.379
3602.00,7.413793,25.01428,-0.000172,24.019137,-0.0077,1.379
3604.00,7.413824,25.01395,-0.000171,24.019610,-0.0076,1.379
3606.00,7.414357,25.01311,-0.000172,24.019813,-0.0077,1.379
3608.00,7.415168,25.01374,-0.000172,24.019159,-0.0077,1.379
3610.00,7.415288,25.01379,-0.000171,24.019780,-0.0076,1.379
3612.00,7.414526,25.01351,-0.000172,24.019909,-0.0076,1.379
3614.00,7.413288,25.01380,-0.000171,24.019373,-0.0076,1.379
3616.00,7.413019,25.01283,-0.000172,24.018816,-0.0077,1.378
3618.00,7.413740,25.01264,-0.000172,24.018985,-0.0077,1.379
3620.00,7.413592,25.01353,-0.000172,24.019558,-0.0077,1.379
3622.00,7.413694,25.01320,-0.000172,24.019168,-0.0076,1.379
3624.00,7.414647,25.01318,-0.000173,24.019367,-0.0077,1.379
3626.00,7.414925,25.01332,-0.000174,24.019291,-0.0077,1.379
3628.00,7.414727,25.01342,-0.000173,24.018664,-0.0077,1.379
3630.00,7.414288,25.01362,-0.000172,24.019311,-0.0076,1.379
3632.00,7.414650,25.01377,-0.000172,24.019420,-0.0077,1.379
3634.00,7.415387,25.01335,-0.000172,24.019320,-0.0077,1.379
3636.00,7.414791,25.01286,-0.000172,24.019052,-0.0076,1.379
3638.00,7.414678,25.01296,-0.000172,24.019074,-0.0076,1.378
3640.00,7.414487,25.01368,-0.000171,24.019338,-0.0076,1.379
3642.00,7.414022,25.01346,-0.000172,24.019117,-0.0077,1.379
3644.00,7.414104,25.01340,-0.000173,24.018287,-0.0077,1.379
3646.00,7.414524,25.01429,-0.000173,24.018903,-0.0077,1.379
3648.00,7.414580,25.01508,-0.000173,24.018829,-0.0077,1.379
3650.00,7.413805,25.01474,-0.000173,24.019358,-0.0077,1.380
3652.00,7.412319,25.01440,-0.000172,24.018648,-0.0077,1.379
3654.00,7.412167,25.01388,-0.000173,24.018640,-0.0077,1.379
3656.00,7.412995,25.01333,-0.000173,24.018751,-0.0077,1.379
3658.00,7.413188,25.01364,-0.000173,24.018655,-0.0077,1.379
3660.00,7.413989,25.01403,-0.000174,24.018700,-0.0077,1.380
3662.00,7.414571,25.01376,-0.000174,24.018700,-0.0077,1.379
3664.00,7.414717,25.01370,-0.000173,24.019280,-0.0077,1.379
3666.00,7.414680,25.01392,-0.000173,24.019320,-0.0077,1.379
3668.00,7.415331,25.01386,-0.000173,24.019964,-0.0076,1.379
3670.00,7.414958,25.01369,-0.000174,24.019599,-0.0077,1.379
3672.00,7.414639,25.01316,-0.000174,24.019394,-0.0077,1.379
3674.00,7.414467,25.01420,-0.000173,24.019309,-0.0077,1.379
3676.00,7.414013,25.01385,-0.000172,24.019028,-0.0076,1.379
3678.00,7.413703,25.01324,-0.000173,24.018747,-0.0077,1.379
3680.00,7.413508,25.01255,-0.000172,24.019485,-0.0077,1.380
3682.00,7.412752,25.01221,-0.000172,24.019202,-0.0077,1.379
3684.00,7.412216,25.01245,-0.000172,24.018820,-0.0077,1.379
3686.00,7.412157,25.01307,-0.000172,24.018649,-0.0077,1.380
3688.00,7.412933,25.01273,-0.000173,24.019117,-0.0077,1.379
3690.00,7.411772,25.01228,-0.000172,24.019699,-0.0077,1.379
3692.00,7.410927,25.01229,-0.000171,24.018731,-0.0077,1.378
3694.00,7.410486,25.01217,-0.000172,24.018765,-0.0077,1.379
3696.00,7.411266,25.01244,-0.000172,24.019699,-0.0077,1.379
3698.00,7.411247,25.01197,-0.000172,24.018861,-0.0077,1.379
3700.00,7.411079,25.01234,-0.000173,24.019329,-0.0077,1.379
3702.00,7.411476,25.01237,-0.000172,24.019784,-0.0077,1.379
3704.00,7.411765,25.01237,-0.000171,24.019209,-0.0077,1.379
3706.00,7.412568,25.01275,-0.000172,24.019041,-0.0077,1.380
3708.00,7.413036,25.01234,-0.000172,24.019500,-0.0077,1.380
3710.00,7.413166,25.01188,-0.000174,24.018831,-0.0077,1.379
3712.00,7.412566,25.01155,-0.000172,24.018533,-0.0076,1.378
3714.00,7.412472,25.01241,-0.000171,24.018454,-0.0077,1.378
3716.00,7.413960,25.01133,-0.000171,24.018965,-0.0077,1.379
3718.00,7.414967,25.01246,-0.000171,24.019324,-0.0077,1.379
3720.00,7.415287,25.01235,-0.000171,24.019217,-0.0076,1.379
3722.00,7.415323,25.01159,-0.000172,24.019267,-0.0077,1.379
3724.00,7.415639,25.01213,-0.000171,24.019075,-0.0076,1.379
3726.00,7.415027,25.01203,-0.000172,24.019354,-0.0077,1.379
3728.00,7.415571,25.01277,-0.000173,24.019315,-0.0077,1.379
3730.00,7.416079,25.01255,-0.000173,24.018854,-0.0077,1.379
3732.00,7.416044,25.01256,-0.000173,24.019045,-0.0077,1.379
3734.00,7.416000,25.01252,-0.000173,24.019112,-0.0077,1.380
3736.00,7.414736,25.01251,-0.000173,24.019632,-0.0076,1.379
3738.00,7.414251,25.01266,-0.000171,24.019083,-0.0076,1.379
3740.00,7.414044,25.01276,-0.000171,24.019356,-0.0076,1.379
3742.00,7.414527,25.01286,-0.000172,24.018617,-0.0077,1.379
3744.00,7.414546,25.01288,-0.000172,24.019249,-0.0076,1.379
3746.00,7.415570,25.01327,-0.000172,24.019514,-0.0076,1.379
3748.00,7.415782,25.01350,-0.000172,24.019737,-0.0076,1.379
3750.00,7.415978,25.01356,-0.000173,24.018537,-0.0076,1.379
3752.00,7.416462,25.01314,-0.000173,24.018468,-0.0077,1.379
3754.00,7.416304,25.01367,-0.000172,24.019260,-0.0077,1.380
3756.00,7.415508,25.01314,-0.000171,24.020404,-0.0077,1.378
3758.00,7.414507,25.01389,-0.000172,24.019438,-0.0076,1.379
3760.00,7.414076,25.01391,-0.000171,24.018667,-0.0076,1.379
3762.00,7.413615,25.01456,-0.000171,24.018745,-0.0077,1.379
3764.00,7.413775,25.01450,-0.000173,24.018963,-0.0077,1.379
3766.00,7.414150,25.01416,-0.000172,24.019182,-0.0076,1.379
3768.00,7.414414,25.01369,-0.000173,24.019001,-0.0077,1.380
3770.00,7.414979,25.01317,-0.000174,24.018519,-0.0077,1.380
3772.00,7.415755,25.01324,-0.000174,24.018856,-0.0077,1.379
3774.00,7.415620,25.01314,-0.000174,24.019568,-0.0076,1.380
3776.00,7.414950,25.01368,-0.000173,24.018691,-0.0076,1.379
3778.00,7.414670,25.01323,-0.000172,24.019420,-0.0076,1.378
3780.00,7.413957,25.01249,-0.000171,24.019480,-0.0077,1.379
3782.00,7.413786,25.01323,-0.000172,24.019006,-0.0077,1.380
3784.00,7.413738,25.01304,-0.000172,24.018921,-0.0076,1.379
3786.00,7.412788,25.01323,-0.000173,24.019146,-0.0077,1.379
3788.00,7.412652,25.01314,-0.000173,24.019037,-0.0076,1.379
3790.00,7.412692,25.01300,-0.000173,24.019309,-0.0077,1.379
3792.00,7.413318,25.01316,-0.000173,24.019106,-0.0077,1.379
3794.00,7.413934,25.01330,-0.000172,24.019703,-0.0077,1.379
3796.00,7.414331,25.01314,-0.000172,24.019320,-0.0077,1.380
3798.00,7.414992,25.01343,-0.000173,24.018979,-0.0077,1.380
3800.00,7.415313,25.01326,-0.000172,24.019074,-0.0077,1.380
3802.00,7.415225,25.01264,-0.000172,24.020274,-0.0077,1.379
3804.00,7.416233,25.01266,-0.000172,24.019162,-0.0076,1.379
3806.00,7.416036,25.01282,-0.000172,24.019233,-0.0076,1.379
3808.00,7.414295,25.01266,-0.000172,24.019077,-0.0076,1.379
3810.00,7.412507,25.01260,-0.000172,24.019224,-0.0076,1.379
3812.00,7.411536,25.01251,-0.000172,24.018836,-0.0077,1.379
@7,12.0000,24.0
3814.00,7.411623,25.01222,-0.000171,24.019122,-0.0077,1.379
3816.00,7.407770,25.01286,-0.000172,24.019193,-0.0077,1.379
3818.00,7.397510,25.01229,-0.000172,24.019209,-0.0077,1.378
3820.00,7.379308,25.01171,-0.000171,24.019193,-0.0077,1.378
3822.00,7.346884,25.01361,-0.000171,24.019322,-0.0077,1.379
3824.00,7.311992,25.01346,-0.000172,24.019675,-0.0077,1.379
3826.00,7.277644,25.01275,-0.000174,24.019277,-0.0076,1.380
3828.00,7.244791,25.01348,-0.000174,24.019596,-0.0076,1.379
3830.00,7.211241,25.01364,-0.000173,24.018992,-0.0077,1.380
3832.00,7.178406,25.01395,-0.000174,24.019324,-0.0077,1.380
3834.00,7.147201,25.01335,-0.000174,24.019155,-0.0076,1.381
3836.00,7.116053,25.01291,-0.000174,24.019240,-0.0077,1.380
3838.00,7.086918,25.01249,-0.000174,24.018909,-0.0077,1.380
3840.00,7.064747,25.01292,-0.000174,24.019675,-0.0077,1.380
3842.00,7.051383,25.01335,-0.000174,24.019697,-0.0077,1.381
3844.00,7.049615,25.01292,-0.000175,24.019074,-0.0077,1.381
3846.00,7.059373,25.01231,-0.000175,24.019228,-0.0076,1.382
3848.00,7.071278,25.01290,-0.000176,24.018666,-0.0077,1.381
3850.00,7.084268,25.01340,-0.000177,24.019849,-0.0077,1.381
3852.00,7.097784,25.01295,-0.000173,24.019471,-0.0077,1.380
3854.00,7.112563,25.01297,-0.000173,24.019523,-0.0077,1.380
3856.00,7.128718,25.01314,-0.000173,24.019431,-0.0077,1.380
3858.00,7.147253,25.01328,-0.000171,24.018800,-0.0077,1.379
3860.00,7.167452,25.01306,-0.000172,24.019240,-0.0077,1.379
3862.00,7.187787,25.01326,-0.000173,24.019157,-0.0077,1.379
3864.00,7.208179,25.01322,-0.000173,24.019050,-0.0077,1.379
3866.00,7.226567,25.01237,-0.000173,24.018905,-0.0077,1.379
3868.00,7.242445,25.01256,-0.000172,24.019507,-0.0076,1.380
3870.00,7.256001,25.01207,-0.000172,24.018945,-0.0077,1.380
3872.00,7.269292,25.01217,-0.000173,24.018633,-0.0077,1.379
3874.00,7.281111,25.01286,-0.000174,24.018938,-0.0077,1.379
3876.00,7.291604,25.01271,-0.000174,24.019180,-0.0077,1.380
3878.00,7.300416,25.01262,-0.000173,24.019327,-0.0077,1.379
3880.00,7.309668,25.01235,-0.000172,24.019168,-0.0077,1.380
3882.00,7.317676,25.01242,-0.000173,24.019492,-0.0077,1.379
3884.00,7.325063,25.01287,-0.000173,24.019070,-0.0077,1.379
3886.00,7.332079,25.01338,-0.000173,24.019177,-0.0077,1.379
3888.00,7.340946,25.01255,-0.000172,24.019608,-0.0077,1.379
3890.00,7.348854,25.01211,-0.000172,24.019577,-0.0077,1.379
3892.00,7.356838,25.01288,-0.000173,24.019164,-0.0077,1.380
3894.00,7.365196,25.01381,-0.000172,24.018909,-0.0077,1.380
3896.00,7.371457,25.01313,-0.000173,24.019572,-0.0077,1.379
3898.00,7.377379,25.01302,-0.000171,24.019275,-0.0076,1.379
3900.00,7.382655,25.01411,-0.000171,24.018774,-0.0077,1.379
3902.00,7.387423,25.01355,-0.000173,24.018677,-0.0076,1.379
3904.00,7.390587,25.01336,-0.000172,24.019191,-0.0077,1.379
3906.00,7.393976,25.01364,-0.000172,24.019567,-0.0077,1.380
3908.00,7.396791,25.01395,-0.000173,24.019666,-0.0077,1.380
3910.00,7.398771,25.01387,-0.000173,24.019427,-0.0077,1.379
3912.00,7.400799,25.01474,-0.000172,24.019313,-0.0077,1.379
3914.00,7.404202,25.01494,-0.000173,24.019064,-0.0077,1.379
3916.00,7.406192,25.01464,-0.000172,24.018925,-0.0076,1.380
3918.00,7.406482,25.01421,-0.000172,24.019503,-0.0076,1.379
3920.00,7.407633,25.01429,-0.000172,24.018825,-0.0077,1.379
3922.00,7.408864,25.01392,-0.000173,24.019367,-0.0077,1.379
3924.00,7.410323,25.01355,-0.000172,24.018434,-0.0076,1.379
3926.00,7.411567,25.01218,-0.000173,24.018588,-0.0077,1.380
3928.00,7.411937,25.01329,-0.000172,24.019258,-0.0077,1.379
3930.00,7.411007,25.01286,-0.000172,24.019483,-0.0077,1.379
3932.00,7.410712,25.01401,-0.000172,24.018473,-0.0077,1.380
3934.00,7.410658,25.01417,-0.000173,24.019282,-0.0077,1.380
3936.00,7.410271,25.01363,-0.000173,24.019171,-0.0077,1.379
3938.00,7.410063,25.01353,-0.000172,24.019625,-0.0077,1.380
3940.00,7.410821,25.01356,-0.000172,24.018648,-0.0077,1.380
3942.00,7.411603,25.01342,-0.000172,24.018586,-0.0077,1.380
3944.00,7.412421,25.01329,-0.000173,24.019137,-0.0077,1.379
3946.00,7.413494,25.01392,-0.000173,24.019079,-0.0077,1.379
3948.00,7.412921,25.01367,-0.000172,24.019251,-0.0077,1.380
3950.00,7.413174,25.01322,-0.000173,24.019077,-0.0077,1.380
3952.00,7.414668,25.01327,-0.000173,24.019242,-0.0076,1.380
3954.00,7.415702,25.01347,-0.000171,24.019735,-0.0076,1.379
3956.00,7.415468,25.01306,-0.000174,24.019663,-0.0077,1.380
3958.00,7.415841,25.01287,-0.000173,24.019458,-0.0077,1.379
3960.00,7.415067,25.01207,-0.000173,24.019054,-0.0077,1.380
3962.00,7.414162,25.01302,-0.000172,24.019151,-0.0077,1.380
3964.00,7.414024,25.01358,-0.000172,24.018793,-0.0077,1.380
3966.00,7.414101,25.01370,-0.000171,24.019144,-0.0076,1.379
3968.00,7.415364,25.01322,-0.000172,24.019054,-0.0076,1.379
3970.00,7.417242,25.01372,-0.000172,24.019648,-0.0077,1.380
3972.00,7.417380,25.01343,-0.000172,24.019460,-0.0077,1.380
3974.00,7.418514,25.01374,-0.000172,24.018867,-0.0077,1.380
3976.00,7.417874,25.01331,-0.000172,24.019104,-0.0077,1.379
3978.00,7.416040,25.01265,-0.000172,24.019010,-0.0077,1.379
3980.00,7.416008,25.01336,-0.000172,24.018927,-0.0077,1.379
3982.00,7.416225,25.01338,-0.000172,24.019677,-0.0077,1.380
3984.00,7.415046,25.01403,-0.000172,24.019246,-0.0077,1.380
3986.00,7.414442,25.01303,-0.000172,24.018604,-0.0077,1.380
3988.00,7.413426,25.01216,-0.000171,24.019157,-0.0077,1.379
3990.00,7.412617,25.01217,-0.000172,24.019568,-0.0077,1.380
3992.00,7.411790,25.01217,-0.000172,24.018274,-0.0077,1.379
3994.00,7.412584,25.01195,-0.000172,24.018812,-0.0077,1.379
3996.00,7.412923,25.01196,-0.000172,24.018947,-0.0077,1.380
3998.00,7.411984,25.01198,-0.000173,24.018582,-0.0077,1.380
4000.00,7.411478,25.01219,-0.000173,24.018762,-0.0077,1.379
4002.00,7.411779,25.01192,-0.000173,24.019693,-0.0077,1.379
4004.00,7.412230,25.01235,-0.000172,24.019083,-0.0077,1.379
4006.00,7.412829,25.01245,-0.000172,24.019275,-0.0077,1.379
4008.00,7.413089,25.01191,-0.000171,24.019619,-0.0077,1.379
4010.00,7.413302,25.01186,-0.000172,24.019244,-0.0076,1.380
4012.00,7.413248,25.01181,-0.000172,24.019137,-0.0076,1.379
4014.00,7.413581,25.01225,-0.000173,24.018851,-0.0077,1.380
4016.00,7.414688,25.01324,-0.000172,24.019113,-0.0076,1.379
4018.00,7.416354,25.01262,-0.000172,24.019882,-0.0077,1.380
4020.00,7.417169,25.01225,-0.000172,24.019456,-0.0077,1.379
4022.00,7.416585,25.01253,-0.000172,24.018479,-0.0077,1.379
4024.00,7.415500,25.01193,-0.000172,24.019226,-0.0077,1.379
4026.00,7.414163,25.01208,-0.000172,24.018415,-0.0077,1.379
4028.00,7.413207,25.01258,-0.000172,24.019280,-0.0077,1.379
4030.00,7.412434,25.01360,-0.000174,24.019010,-0.0077,1.380
4032.00,7.412543,25.01308,-0.000173,24.018968,-0.0077,1.380
4034.00,7.413119,25.01294,-0.000173,24.019643,-0.0077,1.379
4036.00,7.414960,25.01274,-0.000173,24.019510,-0.0077,1.379
4038.00,7.417120,25.01254,-0.000172,24.019188,-0.0077,1.379
4040.00,7.418033,25.01302,-0.000173,24.018606,-0.0077,1.380
4042.00,7.418713,25.01215,-0.000172,24.019554,-0.0077,1.380
4044.00,7.417972,25.01201,-0.000173,24.019162,-0.0076,1.379
4046.00,7.416618,25.01238,-0.000173,24.018981,-0.0077,1.380
4048.00,7.415238,25.01318,-0.000172,24.018858,-0.0077,1.379
4050.00,7.414865,25.01329,-0.000173,24.018874,-0.0077,1.379
4052.00,7.415049,25.01291,-0.000172,24.018896,-0.0077,1.380
4054.00,7.414699,25.01262,-0.000172,24.019418,-0.0076,1.379
4056.00,7.413950,25.01265,-0.000171,24.019184,-0.0077,1.379
4058.00,7.413374,25.01299,-0.000170,24.018626,-0.0077,1.379
4060.00,7.413380,25.01215,-0.000172,24.019300,-0.0077,1.379
4062.00,7.413910,25.01178,-0.000173,24.018704,-0.0077,1.380
4064.00,7.414423,25.01141,-0.000172,24.018847,-0.0077,1.379
4066.00,7.414757,25.01181,-0.000172,24.019079,-0.0076,1.380
4068.00,7.414640,25.01200,-0.000172,24.019157,-0.0076,1.379
4070.00,7.414646,25.01165,-0.000174,24.018403,-0.0077,1.380
4072.00,7.414883,25.01213,-0.000173,24.018408,-0.0077,1.379
4074.00,7.414350,25.01212,-0.000172,24.019206,-0.0077,1.380
4076.00,7.414701,25.01238,-0.000172,24.018783,-0.0077,1.379
4078.00,7.415278,25.01251,-0.000172,24.018590,-0.0077,1.379
4080.00,7.415897,25.01192,-0.000173,24.019509,-0.0077,1.379
4082.00,7.415601,25.01232,-0.000173,24.019639,-0.0077,1.379
4084.00,7.416088,25.01298,-0.000173,24.018780,-0.0077,1.380
4086.00,7.416117,25.01244,-0.000173,24.019414,-0.0077,1.379
4088.00,7.416013,25.01276,-0.000174,24.018932,-0.0077,1.379
4090.00,7.415743,25.01225,-0.000172,24.019041,-0.0076,1.379
4092.00,7.416467,25.01182,-0.000173,24.019037,-0.0077,1.380
4094.00,7.416748,25.01207,-0.000174,24.018314,-0.0077,1.380
4096.00,7.417092,25.01248,-0.000174,24.019050,-0.0077,1.380
4098.00,7.417473,25.01175,-0.000173,24.018912,-0.0077,1.379
4100.00,7.417399,25.01171,-0.000173,24.019383,-0.0076,1.380
4102.00,7.417981,25.01178,-0.000173,24.019374,-0.0077,1.380
4104.00,7.417667,25.01172,-0.000172,24.019393,-0.0077,1.380
4106.00,7.417833,25.01162,-0.000173,24.018956,-0.0077,1.380
4108.00,7.417828,25.01135,-0.000173,24.019340,-0.0077,1.379
4110.00,7.417775,25.01208,-0.000171,24.019115,-0.0077,1.380
4112.00,7.418072,25.01229,-0.000171,24.019059,-0.0077,1.379
4114.00,7.417867,25.01199,-0.000171,24.019266,-0.0077,1.379
4116.00,7.417431,25.01104,-0.000172,24.019074,-0.0077,1.380
4118.00,7.416276,25.01175,-0.000172,24.019394,-0.0077,1.379
4120.00,7.415865,25.01134,-0.000172,24.018950,-0.0077,1.380
4122.00,7.415347,25.01209,-0.000173,24.018934,-0.0077,1.380
4124.00,7.414905,25.01184,-0.000174,24.018635,-0.0077,1.379
4126.00,7.414956,25.01137,-0.000173,24.018334,-0.0077,1.379
4128.00,7.415206,25.01156,-0.000174,24.019398,-0.0077,1.380
4130.00,7.416561,25.01139,-0.000173,24.018584,-0.0077,1.380
4132.00,7.417309,25.01163,-0.000173,24.019362,-0.0077,1.380
4134.00,7.417848,25.01177,-0.000174,24.018894,-0.0077,1.380
4136.00,7.418527,25.01169,-0.000173,24.018947,-0.0077,1.379
4138.00,7.418917,25.01191,-0.000172,24.019173,-0.0077,1.379
4140.00,7.418638,25.01137,-0.000172,24.018836,-0.0077,1.380
4142.00,7.418644,25.01196,-0.000172,24.018771,-0.0077,1.379
4144.00,7.419368,25.01136,-0.000173,24.018617,-0.0077,1.380
4146.00,7.419521,25.01198,-0.000173,24.018455,-0.0077,1.379
4148.00,7.418173,25.01174,-0.000172,24.019242,-0.0077,1.379
4150.00,7.416973,25.01167,-0.000172,24.018950,-0.0076,1.380
4152.00,7.417469,25.01118,-0.000171,24.018887,-0.0076,1.379
4154.00,7.417680,25.01128,-0.000172,24.019335,-0.0077,1.379
4156.00,7.417120,25.01150,-0.000172,24.019231,-0.0077,1.379
4158.00,7.417313,25.01061,-0.000172,24.019095,-0.0077,1.379
4160.00,7.416935,25.01099,-0.000171,24.018983,-0.0077,1.379
4162.00,7.416377,25.01219,-0.000171,24.019556,-0.0076,1.379
4164.00,7.416377,25.01224,-0.000172,24.019197,-0.0077,1.379
4166.00,7.416591,25.01209,-0.000173,24.018631,-0.0077,1.379
4168.00,7.416188,25.01146,-0.000172,24.018767,-0.0077,1.379
4170.00,7.415774,25.01145,-0.000172,24.019389,-0.0077,1.380
4172.00,7.415699,25.01185,-0.000173,24.019306,-0.0076,1.379
4174.00,7.416240,25.01139,-0.000172,24.019063,-0.0077,1.380
4176.00,7.415510,25.01188,-0.000172,24.019050,-0.0076,1.380
4178.00,7.415862,25.01290,-0.000172,24.019492,-0.0077,1.380
4180.00,7.416140,25.01226,-0.000172,24.019327,-0.0077,1.378
4182.00,7.416135,25.01172,-0.000173,24.018488,-0.0077,1.379
4184.00,7.416847,25.01209,-0.000171,24.019238,-0.0077,1.379
4186.00,7.416896,25.01274,-0.000172,24.018455,-0.0077,1.379
4188.00,7.416910,25.01246,-0.000172,24.019302,-0.0077,1.379
4190.00,7.416393,25.01206,-0.000173,24.019055,-0.0077,1.380
4192.00,7.415375,25.01183,-0.000173,24.018874,-0.0077,1.380
4194.00,7.415149,25.01133,-0.000173,24.018976,-0.0077,1.380
4196.00,7.415390,25.01229,-0.000173,24.019054,-0.0077,1.379
4198.00,7.416142,25.01118,-0.000173,24.018889,-0.0077,1.380
4200.00,7.416122,25.01196,-0.000173,24.019380,-0.0077,1.380
4202.00,7.416518,25.01200,-0.000173,24.018968,-0.0077,1.380
4204.00,7.416594,25.01230,-0.000173,24.018910,-0.0077,1.380
4206.00,7.416730,25.01247,-0.000173,24.019244,-0.0077,1.379
4208.00,7.417161,25.01200,-0.000172,24.019115,-0.0076,1.379
4210.00,7.416487,25.01249,-0.000172,24.019349,-0.0077,1.380
4212.00,7.416508,25.01179,-0.000172,24.019108,-0.0076,1.379
4214.00,7.416903,25.01266,-0.000171,24.018809,-0.0077,1.380
4216.00,7.416790,25.01214,-0.000172,24.019443,-0.0077,1.380
4218.00,7.416515,25.01321,-0.000173,24.019746,-0.0077,1.379
4220.00,7.416800,25.01332,-0.000173,24.019460,-0.0077,1.380
4222.00,7.417419,25.01288,-0.000174,24.018802,-0.0077,1.380
4224.00,7.418088,25.01313,-0.000173,24.018972,-0.0077,1.379
4226.00,7.418288,25.01312,-0.000174,24.018214,-0.0077,1.379
4228.00,7.417092,25.01343,-0.000173,24.018841,-0.0077,1.379
4230.00,7.416438,25.01291,-0.000173,24.018941,-0.0077,1.380
4232.00,7.416888,25.01269,-0.000172,24.018936,-0.0077,1.379
4234.00,7.416208,25.01245,-0.000172,24.018831,-0.0077,1.379
4236.00,7.416057,25.01260,-0.000172,24.018782,-0.0077,1.380
4238.00,7.415800,25.01370,-0.000173,24.019996,-0.0077,1.379
4240.00,7.414483,25.01355,-0.000174,24.018930,-0.0077,1.380
4242.00,7.414888,25.01239,-0.000173,24.018258,-0.0077,1.379
4244.00,7.414912,25.01193,-0.000173,24.018803,-0.0077,1.380
4246.00,7.414238,25.01175,-0.000174,24.018633,-0.0077,1.380
4248.00,7.415269,25.01220,-0.000173,24.019331,-0.0077,1.379
4250.00,7.415914,25.01213,-0.000172,24.019246,-0.0077,1.379
4252.00,7.416404,25.01201,-0.000171,24.018954,-0.0077,1.379
4254.00,7.417490,25.01150,-0.000172,24.018702,-0.0077,1.379
4256.00,7.417715,25.01172,-0.000172,24.019378,-0.0077,1.379
4258.00,7.418157,25.01214,-0.000172,24.019141,-0.0077,1.379
4260.00,7.418642,25.01218,-0.000172,24.019277,-0.0077,1.380
4262.00,7.417773,25.01259,-0.000171,24.019264,-0.0077,1.379
4264.00,7.417815,25.01295,-0.000172,24.019367,-0.0077,1.379
4266.00,7.418245,25.01342,-0.000171,24.018950,-0.0077,1.379
4268.00,7.418328,25.01298,-0.000171,24.019445,-0.0077,1.379
4270.00,7.418826,25.01254,-0.000170,24.018742,-0.0077,1.379
4272.00,7.419663,25.01270,-0.000172,24.019349,-0.0076,1.380
4274.00,7.420719,25.01419,-0.000173,24.018919,-0.0076,1.380
4276.00,7.420587,25.01374,-0.000174,24.018977,-0.0077,1.380
4278.00,7.419762,25.01297,-0.000172,24.019184,-0.0077,1.379
4280.00,7.419175,25.01349,-0.000172,24.018825,-0.0077,1.379
4282.00,7.419029,25.01340,-0.000173,24.018660,-0.0077,1.380
4284.00,7.417639,25.01329,-0.000172,24.019086,-0.0076,1.380
4286.00,7.416741,25.01280,-0.000173,24.018611,-0.0077,1.379
4288.00,7.416413,25.01333,-0.000173,24.019050,-0.0077,1.379
4290.00,7.416255,25.01263,-0.000174,24.018919,-0.0077,1.380
4292.00,7.416864,25.01373,-0.000173,24.019273,-0.0077,1.379
4294.00,7.417770,25.01450,-0.000173,24.019200,-0.0076,1.379
4296.00,7.418222,25.01385,-0.000173,24.018606,-0.0077,1.379
4298.00,7.418473,25.01388,-0.000173,24.018185,-0.0077,1.379
4300.00,7.418519,25.01422,-0.000172,24.019175,-0.0077,1.380
4302.00,7.418433,25.01487,-0.000172,24.018793,-0.0077,1.380
4304.00,7.418548,25.01490,-0.000173,24.019184,-0.0077,1.379
4306.00,7.418905,25.01431,-0.000172,24.019262,-0.0077,1.379
4308.00,7.419096,25.01472,-0.000172,24.019246,-0.0077,1.379
4310.00,7.418934,25.01484,-0.000172,24.019266,-0.0077,1.379
4312.00,7.417933,25.01509,-0.000172,24.019788,-0.0077,1.380
4314.00,7.417622,25.01416,-0.000172,24.018874,-0.0076,1.380
4316.00,7.418176,25.01484,-0.000171,24.018967,-0.0077,1.379
4318.00,7.418098,25.01508,-0.000172,24.019472,-0.0077,1.380
4320.00,7.417322,25.01495,-0.000173,24.019139,-0.0077,1.379
4322.00,7.417286,25.01529,-0.000172,24.019217,-0.0077,1.380
4324.00,7.419077,25.01523,-0.000171,24.018718,-0.0077,1.380
4326.00,7.419670,25.01528,-0.000172,24.019014,-0.0077,1.380
4328.00,7.419684,25.01530,-0.000171,24.019242,-0.0077,1.379
4330.00,7.418903,25.01568,-0.000172,24.019108,-0.0076,1.379
4332.00,7.417572,25.01521,-0.000172,24.019095,-0.0077,1.380
4334.00,7.418006,25.01419,-0.000172,24.018831,-0.0077,1.379
4336.00,7.418959,25.01437,-0.000173,24.019706,-0.0076,1.379
4338.00,7.419365,25.01488,-0.000172,24.018890,-0.0076,1.379
4340.00,7.419314,25.01499,-0.000172,24.018858,-0.0076,1.379
4342.00,7.419439,25.01480,-0.000172,24.019320,-0.0077,1.380
4344.00,7.420106,25.01444,-0.000174,24.019282,-0.0076,1.380
4346.00,7.419835,25.01447,-0.000173,24.019166,-0.0076,1.380
4348.00,7.419152,25.01470,-0.000173,24.019103,-0.0077,1.380
4350.00,7.418510,25.01505,-0.000173,24.019244,-0.0076,1.379
4352.00,7.418594,25.01591,-0.000173,24.018912,-0.0076,1.379
4354.00,7.419180,25.01606,-0.000172,24.019150,-0.0077,1.379
4356.00,7.418831,25.01558,-0.000172,24.019407,-0.0077,1.380
4358.00,7.418163,25.01573,-0.000172,24.018952,-0.0077,1.379
4360.00,7.418218,25.01578,-0.000171,24.018805,-0.0077,1.380
4362.00,7.418264,25.01601,-0.000171,24.019340,-0.0076,1.380
4364.00,7.418323,25.01543,-0.000172,24.018657,-0.0077,1.380
4366.00,7.417991,25.01527,-0.000173,24.019097,-0.0077,1.379
4368.00,7.419063,25.01472,-0.000172,24.019527,-0.0077,1.379
4370.00,7.418501,25.01513,-0.000173,24.018713,-0.0077,1.379
4372.00,7.418366,25.01562,-0.000172,24.018823,-0.0077,1.380
4374.00,7.417612,25.01551,-0.000171,24.018856,-0.0076,1.379
4376.00,7.417560,25.01646,-0.000172,24.018502,-0.0076,1.380
4378.00,7.417540,25.01674,-0.000173,24.019108,-0.0077,1.379
4380.00,7.417304,25.01670,-0.000171,24.019456,-0.0076,1.380
4382.00,7.418311,25.01624,-0.000173,24.019258,-0.0077,1.380
4384.00,7.419311,25.01527,-0.000172,24.019266,-0.0077,1.380
4386.00,7.419709,25.01535,-0.000172,24.019122,-0.0076,1.380
4388.00,7.420243,25.01502,-0.000172,24.019086,-0.0077,1.380
4390.00,7.420405,25.01466,-0.000173,24.019527,-0.0076,1.380
4392.00,7.420677,25.01512,-0.000173,24.018722,-0.0077,1.379
4394.00,7.420505,25.01568,-0.000172,24.019456,-0.0077,1.379
4396.00,7.420235,25.01577,-0.000172,24.019289,-0.0077,1.379
4398.00,7.418821,25.01573,-0.000172,24.019509,-0.0077,1.380
4400.00,7.418347,25.01623,-0.000172,24.018841,-0.0077,1.380
4402.00,7.418396,25.01594,-0.000171,24.019969,-0.0077,1.379
4404.00,7.419542,25.01600,-0.000171,24.019086,-0.0077,1.379
4406.00,7.420017,25.01654,-0.000172,24.019296,-0.0076,1.379
4408.00,7.420437,25.01772,-0.000172,24.019177,-0.0077,1.380
4410.00,7.419823,25.01704,-0.000172,24.019616,-0.0076,1.380
4412.00,7.419672,25.01712,-0.000173,24.019860,-0.0076,1.379
@8,12.0000,24.0
4414.00,7.418701,25.01771,-0.000173,24.019208,-0.0076,1.380
4416.00,7.414570,25.01766,-0.000172,24.018867,-0.0076,1.379
4418.00,7.405055,25.01658,-0.000172,24.018774,-0.0076,1.379
4420.00,7.389547,25.01688,-0.000171,24.019202,-0.0077,1.378
4422.00,7.362452,25.01715,-0.000172,24.019403,-0.0076,1.379
4424.00,7.332923,25.01666,-0.000172,24.019753,-0.0077,1.379
4426.00,7.304391,25.01621,-0.000173,24.019757,-0.0077,1.379
4428.00,7.278721,25.01691,-0.000173,24.018890,-0.0077,1.380
4430.00,7.252666,25.01666,-0.000174,24.019300,-0.0076,1.380
4432.00,7.225892,25.01627,-0.000174,24.019267,-0.0076,1.381
4434.00,7.198736,25.01624,-0.000174,24.019190,-0.0076,1.381
4436.00,7.173338,25.01581,-0.000175,24.019059,-0.0077,1.381
4438.00,7.149909,25.01625,-0.000174,24.018947,-0.0077,1.381
4440.00,7.132293,25.01729,-0.000175,24.019556,-0.0077,1.381
4442.00,7.124154,25.01588,-0.000174,24.019387,-0.0077,1.382
4444.00,7.123468,25.01540,-0.000175,24.019249,-0.0076,1.381
4446.00,7.132742,25.01555,-0.000173,24.019289,-0.0077,1.381
4448.00,7.144471,25.01558,-0.000176,24.019833,-0.0076,1.381
4450.00,7.155998,25.01599,-0.000176,24.019164,-0.0076,1.381
4452.00,7.167343,25.01585,-0.000174,24.019387,-0.0076,1.381
4454.00,7.179836,25.01569,-0.000173,24.019420,-0.0076,1.380
4456.00,7.194751,25.01520,-0.000173,24.019048,-0.0077,1.380
4458.00,7.209993,25.01439,-0.000172,24.018483,-0.0077,1.379
4460.00,7.225320,25.01427,-0.000172,24.018990,-0.0077,1.380
4462.00,7.240148,25.01440,-0.000172,24.019112,-0.0077,1.379
4464.00,7.255203,25.01529,-0.000173,24.019635,-0.0076,1.380
4466.00,7.268560,25.01490,-0.000173,24.019159,-0.0077,1.380
4468.00,7.280921,25.01491,-0.000172,24.019075,-0.0077,1.380
4470.00,7.291699,25.01511,-0.000173,24.019184,-0.0077,1.380
4472.00,7.301490,25.01450,-0.000173,24.018765,-0.0077,1.380
4474.00,7.311675,25.01477,-0.000173,24.018930,-0.0077,1.380
4476.00,7.320766,25.01548,-0.000173,24.019209,-0.0076,1.379
4478.00,7.329035,25.01466,-0.000174,24.019311,-0.0077,1.380
4480.00,7.337648,25.01447,-0.000173,24.019106,-0.0077,1.380
4482.00,7.344897,25.01509,-0.000173,24.019113,-0.0077,1.380
4484.00,7.352340,25.01463,-0.000174,24.018921,-0.0077,1.380
4486.00,7.359099,25.01504,-0.000173,24.019115,-0.0076,1.380
4488.00,7.364801,25.01438,-0.000174,24.019267,-0.0077,1.380
4490.00,7.371279,25.01440,-0.000173,24.019012,-0.0076,1.379
4492.00,7.377555,25.01423,-0.000173,24.018644,-0.0077,1.380
4494.00,7.382825,25.01436,-0.000172,24.018613,-0.0077,1.380
4496.00,7.387526,25.01404,-0.000173,24.018733,-0.0077,1.380
4498.00,7.391895,25.01377,-0.000172,24.018899,-0.0077,1.380
4500.00,7.396121,25.01496,-0.000172,24.018887,-0.0077,1.380
4502.00,7.400293,25.01446,-0.000172,24.019008,-0.0077,1.380
4504.00,7.404699,25.01419,-0.000172,24.018802,-0.0077,1.380
4506.00,7.406620,25.01436,-0.000173,24.018432,-0.0077,1.380
4508.00,7.409355,25.01466,-0.000173,24.018535,-0.0077,1.380
4510.00,7.411803,25.01470,-0.000172,24.018870,-0.0077,1.380
4512.00,7.413620,25.01446,-0.000172,24.018526,-0.0077,1.379
4514.00,7.416376,25.01483,-0.000173,24.019170,-0.0077,1.380
4516.00,7.417496,25.01449,-0.000172,24.018963,-0.0077,1.380
4518.00,7.417596,25.01367,-0.000173,24.019122,-0.0077,1.380
4520.00,7.417654,25.01443,-0.000172,24.019663,-0.0077,1.379
4522.00,7.418821,25.01429,-0.000173,24.019021,-0.0077,1.380
4524.00,7.419847,25.01433,-0.000172,24.019179,-0.0077,1.379
4526.00,7.420455,25.01423,-0.000172,24.018967,-0.0077,1.380
4528.00,7.421163,25.01439,-0.000172,24.018932,-0.0077,1.380
4530.00,7.421340,25.01429,-0.000172,24.018345,-0.0077,1.380
4532.00,7.421268,25.01461,-0.000174,24.019115,-0.0077,1.380
4534.00,7.421252,25.01543,-0.000173,24.018898,-0.0077,1.379
4536.00,7.422012,25.01563,-0.000173,24.018515,-0.0077,1.380
4538.00,7.422302,25.01456,-0.000173,24.018979,-0.0077,1.380
4540.00,7.421591,25.01388,-0.000173,24.019284,-0.0077,1.380
4542.00,7.421553,25.01320,-0.000173,24.018782,-0.0077,1.379
4544.00,7.421649,25.01405,-0.000172,24.019151,-0.0077,1.380
4546.00,7.421207,25.01414,-0.000173,24.018722,-0.0077,1.380
4548.00,7.421528,25.01352,-0.000173,24.019244,-0.0077,1.380
4550.00,7.420999,25.01263,-0.000173,24.018377,-0.0077,1.380
4552.00,7.421099,25.01295,-0.000173,24.018778,-0.0077,1.380
4554.00,7.421286,25.01360,-0.000173,24.020109,-0.0077,1.380
4556.00,7.420186,25.01388,-0.000173,24.019112,-0.0077,1.380
4558.00,7.419442,25.01380,-0.000172,24.018831,-0.0077,1.380
4560.00,7.419107,25.01369,-0.000174,24.019099,-0.0076,1.380
4562.00,7.419801,25.01375,-0.000173,24.018771,-0.0077,1.379
4564.00,7.419225,25.01418,-0.000172,24.018841,-0.0077,1.380
4566.00,7.418524,25.01447,-0.000172,24.017928,-0.0077,1.380
4568.00,7.418922,25.01407,-0.000173,24.019400,-0.0077,1.380
4570.00,7.418186,25.01289,-0.000174,24.018802,-0.0077,1.380
4572.00,7.417607,25.01299,-0.000174,24.019217,-0.0077,1.379
4574.00,7.417086,25.01286,-0.000175,24.018851,-0.0077,1.380
4576.00,7.417285,25.01334,-0.000173,24.019006,-0.0077,1.380
4578.00,7.417929,25.01261,-0.000173,24.018816,-0.0077,1.379
4580.00,7.418748,25.01353,-0.000174,24.018847,-0.0077,1.380
4582.00,7.419425,25.01270,-0.000173,24.018314,-0.0077,1.380
4584.00,7.418929,25.01309,-0.000172,24.018399,-0.0077,1.380
4586.00,7.418186,25.01385,-0.000172,24.018910,-0.0077,1.380
4588.00,7.417603,25.01405,-0.000172,24.018836,-0.0077,1.379
4590.00,7.417203,25.01382,-0.000172,24.018390,-0.0077,1.380
4592.00,7.417195,25.01377,-0.000173,24.018682,-0.0077,1.381
4594.00,7.416825,25.01390,-0.000173,24.018664,-0.0077,1.380
4596.00,7.417082,25.01413,-0.000173,24.018927,-0.0077,1.379
4598.00,7.417797,25.01318,-0.000174,24.018881,-0.0077,1.380
4600.00,7.418198,25.01364,-0.000173,24.018533,-0.0077,1.380
4602.00,7.417927,25.01338,-0.000173,24.018444,-0.0077,1.379
4604.00,7.417541,25.01306,-0.000173,24.018372,-0.0077,1.380
4606.00,7.417980,25.01292,-0.000172,24.018640,-0.0077,1.380
4608.00,7.417917,25.01233,-0.000172,24.019418,-0.0077,1.380
4610.00,7.418283,25.01186,-0.000174,24.018840,-0.0077,1.381
4612.00,7.418490,25.01211,-0.000173,24.018956,-0.0077,1.380
4614.00,7.418410,25.01269,-0.000173,24.018285,-0.0077,1.380
4616.00,7.418705,25.01231,-0.000173,24.019233,-0.0077,1.379
4618.00,7.418399,25.01190,-0.000174,24.018626,-0.0077,1.379
4620.00,7.418068,25.01178,-0.000173,24.018062,-0.0077,1.380
4622.00,7.417970,25.01144,-0.000174,24.018644,-0.0077,1.380
4624.00,7.418727,25.01155,-0.000173,24.018067,-0.0077,1.380
4626.00,7.419469,25.01082,-0.000174,24.019019,-0.0077,1.380
4628.00,7.420106,25.01106,-0.000174,24.018205,-0.0077,1.380
4630.00,7.419346,25.01157,-0.000173,24.019117,-0.0077,1.379
4632.00,7.418939,25.01121,-0.000173,24.018997,-0.0077,1.379
4634.00,7.417950,25.01135,-0.000174,24.018464,-0.0077,1.380
4636.00,7.417287,25.01044,-0.000174,24.018870,-0.0077,1.380
4638.00,7.415981,25.01063,-0.000173,24.018733,-0.0077,1.380
4640.00,7.414894,25.01037,-0.000176,24.018435,-0.0077,1.380
4642.00,7.414952,25.01039,-0.000174,24.018524,-0.0077,1.380
4644.00,7.415739,25.01074,-0.000173,24.018655,-0.0077,1.380
4646.00,7.416287,25.01039,-0.000173,24.019059,-0.0077,1.380
4648.00,7.417250,25.01037,-0.000174,24.019342,-0.0077,1.380
4650.00,7.417900,25.01051,-0.000175,24.018791,-0.0077,1.380
4652.00,7.418158,25.01119,-0.000173,24.018863,-0.0077,1.380
4654.00,7.417234,25.01132,-0.000173,24.018825,-0.0077,1.380
4656.00,7.417809,25.01140,-0.000172,24.018635,-0.0077,1.380
4658.00,7.418351,25.01176,-0.000173,24.017999,-0.0077,1.380
4660.00,7.418756,25.01212,-0.000173,24.018033,-0.0077,1.379
4662.00,7.419665,25.01315,-0.000173,24.018829,-0.0077,1.380
4664.00,7.420094,25.01318,-0.000174,24.018593,-0.0077,1.380
4666.00,7.421091,25.01263,-0.000173,24.019023,-0.0077,1.380
4668.00,7.421178,25.01246,-0.000173,24.018852,-0.0077,1.380
4670.00,7.422593,25.01337,-0.000173,24.018696,-0.0077,1.380
4672.00,7.421727,25.01325,-0.000173,24.019199,-0.0077,1.379
4674.00,7.421358,25.01348,-0.000173,24.018778,-0.0077,1.380
4676.00,7.421075,25.01278,-0.000173,24.018260,-0.0077,1.380
4678.00,7.420471,25.01362,-0.000172,24.018234,-0.0077,1.380
4680.00,7.419953,25.01341,-0.000173,24.018890,-0.0077,1.380
4682.00,7.419022,25.01378,-0.000173,24.018372,-0.0077,1.381
4684.00,7.418821,25.01338,-0.000173,24.018836,-0.0077,1.380
4686.00,7.418632,25.01283,-0.000173,24.018898,-0.0077,1.380
4688.00,7.418578,25.01336,-0.000173,24.018682,-0.0077,1.380
4690.00,7.417674,25.01294,-0.000174,24.018336,-0.0077,1.380
4692.00,7.416730,25.01320,-0.000173,24.017861,-0.0077,1.380
4694.00,7.417256,25.01316,-0.000173,24.019188,-0.0077,1.380
4696.00,7.417622,25.01344,-0.000173,24.018444,-0.0077,1.379
4698.00,7.418196,25.01307,-0.000173,24.019142,-0.0077,1.380
4700.00,7.418403,25.01298,-0.000174,24.019732,-0.0077,1.380
4702.00,7.418814,25.01263,-0.000172,24.018977,-0.0077,1.380
4704.00,7.419075,25.01261,-0.000173,24.019300,-0.0077,1.380
4706.00,7.419140,25.01275,-0.000173,24.019318,-0.0077,1.379
4708.00,7.419184,25.01281,-0.000172,24.018361,-0.0077,1.379
4710.00,7.419159,25.01295,-0.000173,24.019041,-0.0077,1.380
4712.00,7.419644,25.01241,-0.000173,24.018528,-0.0077,1.380
4714.00,7.420692,25.01218,-0.000174,24.019171,-0.0077,1.380
4716.00,7.421776,25.01275,-0.000174,24.018488,-0.0077,1.380
4718.00,7.420825,25.01333,-0.000173,24.018435,-0.0077,1.380
4720.00,7.420127,25.01274,-0.000173,24.018803,-0.0077,1.380
4722.00,7.419379,25.01213,-0.000174,24.018649,-0.0077,1.380
4724.00,7.419238,25.01265,-0.000174,24.017955,-0.0077,1.380
4726.00,7.418542,25.01262,-0.000174,24.018593,-0.0077,1.380
4728.00,7.418517,25.01257,-0.000174,24.019005,-0.0077,1.380
4730.00,7.418391,25.01139,-0.000174,24.018831,-0.0077,1.380
4732.00,7.418113,25.01187,-0.000173,24.019121,-0.0077,1.380
4734.00,7.418356,25.01240,-0.000173,24.018361,-0.0077,1.380
4736.00,7.417854,25.01271,-0.000173,24.018133,-0.0077,1.380
4738.00,7.417778,25.01240,-0.000173,24.018930,-0.0077,1.380
4740.00,7.417749,25.01178,-0.000172,24.019119,-0.0077,1.380
4742.00,7.417207,25.01217,-0.000173,24.018713,-0.0077,1.380
4744.00,7.417122,25.01242,-0.000174,24.018655,-0.0078,1.380
4746.00,7.418528,25.01231,-0.000174,24.018289,-0.0077,1.381
4748.00,7.418235,25.01199,-0.000174,24.019055,-0.0077,1.380
4750.00,7.418572,25.01189,-0.000173,24.018551,-0.0077,1.379
4752.00,7.419843,25.01189,-0.000173,24.018580,-0.0077,1.380
4754.00,7.420152,25.01248,-0.000173,24.018713,-0.0077,1.380
4756.00,7.419709,25.01296,-0.000173,24.018749,-0.0077,1.380
4758.00,7.418676,25.01274,-0.000174,24.018280,-0.0077,1.380
4760.00,7.418810,25.01164,-0.000174,24.018575,-0.0077,1.380
4762.00,7.418253,25.01168,-0.000174,24.018939,-0.0077,1.380
4764.00,7.418073,25.01287,-0.000174,24.018198,-0.0077,1.380
4766.00,7.418724,25.01219,-0.000173,24.018533,-0.0077,1.380
4768.00,7.417934,25.01226,-0.000172,24.018814,-0.0077,1.379
4770.00,7.418262,25.01304,-0.000173,24.018787,-0.0077,1.380
4772.00,7.418913,25.01230,-0.000174,24.018483,-0.0077,1.380
4774.00,7.418524,25.01258,-0.000173,24.019119,-0.0077,1.380
4776.00,7.418735,25.01273,-0.000174,24.018087,-0.0077,1.381
4778.00,7.418407,25.01353,-0.000174,24.019048,-0.0077,1.381
4780.00,7.417541,25.01310,-0.000174,24.018867,-0.0077,1.380
4782.00,7.417521,25.01367,-0.000175,24.019001,-0.0077,1.380
4784.00,7.418410,25.01331,-0.000174,24.018800,-0.0077,1.380
4786.00,7.418837,25.01253,-0.000173,24.018047,-0.0077,1.380
4788.00,7.419053,25.01360,-0.000174,24.018582,-0.0077,1.380
4790.00,7.419479,25.01292,-0.000175,24.018586,-0.0077,1.380
4792.00,7.420262,25.01279,-0.000174,24.018740,-0.0077,1.380
4794.00,7.420956,25.01311,-0.000174,24.018309,-0.0077,1.380
4796.00,7.421869,25.01216,-0.000175,24.018280,-0.0077,1.380
4798.00,7.421622,25.01271,-0.000174,24.018593,-0.0077,1.380
4800.00,7.421897,25.01256,-0.000173,24.018586,-0.0077,1.380
4802.00,7.420988,25.01279,-0.000172,24.018990,-0.0077,1.380
4804.00,7.421071,25.01198,-0.000173,24.019539,-0.0077,1.380
4806.00,7.420738,25.01247,-0.000173,24.018707,-0.0077,1.380
4808.00,7.419603,25.01225,-0.000174,24.018642,-0.0077,1.380
4810.00,7.419845,25.01268,-0.000172,24.019420,-0.0077,1.380
4812.00,7.420251,25.01243,-0.000172,24.017692,-0.0077,1.380
4814.00,7.420494,25.01291,-0.000173,24.018811,-0.0077,1.380
4816.00,7.420285,25.01305,-0.000173,24.018956,-0.0077,1.381
4818.00,7.420165,25.01353,-0.000173,24.019104,-0.0077,1.380
4820.00,7.419381,25.01340,-0.000172,24.018555,-0.0077,1.380
4822.00,7.419146,25.01368,-0.000172,24.018818,-0.0077,1.380
4824.00,7.419688,25.01405,-0.000173,24.017995,-0.0077,1.380
4826.00,7.419261,25.01374,-0.000173,24.019126,-0.0077,1.380
4828.00,7.418801,25.01418,-0.000173,24.018657,-0.0077,1.380
4830.00,7.419109,25.01397,-0.000173,24.019316,-0.0077,1.380
4832.00,7.419748,25.01329,-0.000174,24.018780,-0.0077,1.380
4834.00,7.419490,25.01291,-0.000174,24.018254,-0.0077,1.380
4836.00,7.419356,25.01222,-0.000173,24.018938,-0.0077,1.380
4838.00,7.419161,25.01215,-0.000174,24.018368,-0.0077,1.380
4840.00,7.419207,25.01314,-0.000174,24.018666,-0.0077,1.380
4842.00,7.418839,25.01374,-0.000173,24.018800,-0.0077,1.380
4844.00,7.418383,25.01387,-0.000173,24.018531,-0.0077,1.379
4846.00,7.418005,25.01335,-0.000172,24.018640,-0.0077,1.380
4848.00,7.419473,25.01406,-0.000173,24.019199,-0.0077,1.380
4850.00,7.419786,25.01442,-0.000173,24.018715,-0.0077,1.381
4852.00,7.418818,25.01373,-0.000173,24.018678,-0.0077,1.380
4854.00,7.419367,25.01360,-0.000173,24.019001,-0.0077,1.380
4856.00,7.419503,25.01411,-0.000173,24.018435,-0.0077,1.379
4858.00,7.419309,25.01314,-0.000173,24.018396,-0.0077,1.380
4860.00,7.419860,25.01312,-0.000172,24.019023,-0.0077,1.380
4862.00,7.419338,25.01308,-0.000174,24.019057,-0.0077,1.381
4864.00,7.419064,25.01377,-0.000173,24.019222,-0.0077,1.380
4866.00,7.419475,25.01415,-0.000173,24.018638,-0.0077,1.380
4868.00,7.418977,25.01348,-0.000173,24.018553,-0.0077,1.380
4870.00,7.419053,25.01360,-0.000173,24.018829,-0.0077,1.380
4872.00,7.418838,25.01275,-0.000173,24.018832,-0.0077,1.380
4874.00,7.418422,25.01278,-0.000174,24.018457,-0.0077,1.380
4876.00,7.418884,25.01321,-0.000174,24.018309,-0.0077,1.380
4878.00,7.419071,25.01384,-0.000173,24.019106,-0.0077,1.379
4880.00,7.419575,25.01420,-0.000173,24.018363,-0.0077,1.380
4882.00,7.419653,25.01347,-0.000172,24.018473,-0.0077,1.380
4884.00,7.419701,25.01316,-0.000173,24.019097,-0.0077,1.380
4886.00,7.420055,25.01280,-0.000175,24.018550,-0.0077,1.381
4888.00,7.419860,25.01307,-0.000174,24.018464,-0.0077,1.380
4890.00,7.419597,25.01341,-0.000172,24.018677,-0.0077,1.380
4892.00,7.419553,25.01328,-0.000172,24.018522,-0.0077,1.380
4894.00,7.418946,25.01322,-0.000174,24.018198,-0.0077,1.380
4896.00,7.418917,25.01333,-0.000173,24.018521,-0.0077,1.380
4898.00,7.419331,25.01292,-0.000172,24.018783,-0.0077,1.380
4900.00,7.419428,25.01372,-0.000172,24.019008,-0.0077,1.380
4902.00,7.419461,25.01346,-0.000173,24.019367,-0.0077,1.380
4904.00,7.419623,25.01342,-0.000173,24.018860,-0.0077,1.380
4906.00,7.419645,25.01359,-0.000173,24.018553,-0.0077,1.380
4908.00,7.419033,25.01351,-0.000173,24.018640,-0.0077,1.379
4910.00,7.419169,25.01328,-0.000172,24.017922,-0.0077,1.380
4912.00,7.419112,25.01469,-0.000174,24.018796,-0.0077,1.380
4914.00,7.419488,25.01528,-0.000173,24.018566,-0.0077,1.380
4916.00,7.419187,25.01398,-0.000173,24.018147,-0.0077,1.380
4918.00,7.419399,25.01433,-0.000173,24.019209,-0.0077,1.380
4920.00,7.419435,25.01432,-0.000174,24.018464,-0.0077,1.380
4922.00,7.419247,25.01419,-0.000173,24.019103,-0.0077,1.380
4924.00,7.419271,25.01426,-0.000172,24.019043,-0.0077,1.380
4926.00,7.420264,25.01444,-0.000172,24.018394,-0.0077,1.380
4928.00,7.420193,25.01400,-0.000173,24.019059,-0.0077,1.380
4930.00,7.420003,25.01351,-0.000174,24.018370,-0.0077,1.381
4932.00,7.420410,25.01449,-0.000175,24.019032,-0.0077,1.380
4934.00,7.420920,25.01482,-0.000172,24.019315,-0.0077,1.380
4936.00,7.421216,25.01543,-0.000173,24.018780,-0.0077,1.380
4938.00,7.421066,25.01526,-0.000173,24.018655,-0.0077,1.380
4940.00,7.419794,25.01536,-0.000174,24.019238,-0.0077,1.381
4942.00,7.418970,25.01494,-0.000174,24.018381,-0.0077,1.380
4944.00,7.418947,25.01502,-0.000173,24.018526,-0.0077,1.380
4946.00,7.419723,25.01422,-0.000173,24.018878,-0.0077,1.380
4948.00,7.419926,25.01448,-0.000173,24.018825,-0.0077,1.380
4950.00,7.419832,25.01486,-0.000172,24.018693,-0.0076,1.380
4952.00,7.420348,25.01523,-0.000172,24.019119,-0.0077,1.380
4954.00,7.420685,25.01507,-0.000173,24.018858,-0.0077,1.380
4956.00,7.420969,25.01536,-0.000173,24.019253,-0.0077,1.380
4958.00,7.421418,25.01563,-0.000173,24.018423,-0.0077,1.380
4960.00,7.421272,25.01535,-0.000173,24.018890,-0.0077,1.380
4962.00,7.421626,25.01491,-0.000173,24.018943,-0.0077,1.380
4964.00,7.421493,25.01463,-0.000173,24.019255,-0.0077,1.381
4966.00,7.422085,25.01415,-0.000174,24.018994,-0.0077,1.380
4968.00,7.422295,25.01409,-0.000174,24.018481,-0.0077,1.380
4970.00,7.422576,25.01391,-0.000173,24.018216,-0.0077,1.381
4972.00,7.422303,25.01393,-0.000174,24.019034,-0.0077,1.381
4974.00,7.422490,25.01374,-0.000174,24.018461,-0.0077,1.380
4976.00,7.422011,25.01309,-0.000173,24.018263,-0.0077,1.380
4978.00,7.421897,25.01344,-0.000173,24.018783,-0.0077,1.380
4980.00,7.422277,25.01415,-0.000174,24.018223,-0.0077,1.381
4982.00,7.423209,25.01400,-0.000173,24.019115,-0.0077,1.380
4984.00,7.423230,25.01318,-0.000174,24.018316,-0.0077,1.381
4986.00,7.422088,25.01312,-0.000174,24.018787,-0.0077,1.381
4988.00,7.422754,25.01341,-0.000174,24.018292,-0.0077,1.380
4990.00,7.422149,25.01394,-0.000174,24.018577,-0.0077,1.380
4992.00,7.421672,25.01337,-0.000172,24.018814,-0.0077,1.381
4994.00,7.421794,25.01462,-0.000172,24.019222,-0.0077,1.380
4996.00,7.421598,25.01484,-0.000173,24.018548,-0.0077,1.380
4998.00,7.421095,25.01475,-0.000172,24.019113,-0.0077,1.381
5000.00,7.420579,25.01479,-0.000171,24.018909,-0.0077,1.380
5002.00,7.420898,25.01530,-0.000172,24.018742,-0.0077,1.380
5004.00,7.421016,25.01447,-0.000172,24.018950,-0.0077,1.380
5006.00,7.420787,25.01484,-0.000172,24.018461,-0.0077,1.380
5008.00,7.420408,25.01443,-0.000172,24.018816,-0.0077,1.380
5010.00,7.420323,25.01463,-0.000172,24.018849,-0.0076,1.381
5012.00,7.420473,25.01540,-0.000173,24.019006,-0.0077,1.381
@9,12.0000,24.0
5014.00,7.421300,25.01529,-0.000173,24.019853,-0.0077,1.380
5016.00,7.418310,25.01517,-0.000174,24.019487,-0.0077,1.381
5018.00,7.408406,25.01527,-0.000173,24.019168,-0.0077,1.380
5020.00,7.394356,25.01473,-0.000172,24.019090,-0.0077,1.379
5022.00,7.371713,25.01522,-0.000171,24.019327,-0.0077,1.379
5024.00,7.346109,25.01583,-0.000171,24.019208,-0.0077,1.379
5026.00,7.321848,25.01538,-0.000172,24.019545,-0.0077,1.380
5028.00,7.299326,25.01576,-0.000173,24.019529,-0.0077,1.381
5030.00,7.278205,25.01561,-0.000174,24.019545,-0.0077,1.381
5032.00,7.256848,25.01585,-0.000174,24.019605,-0.0076,1.381
5034.00,7.235076,25.01605,-0.000174,24.019971,-0.0076,1.381
5036.00,7.212806,25.01568,-0.000175,24.019510,-0.0076,1.381
5038.00,7.192726,25.01490,-0.000176,24.019316,-0.0077,1.381
5040.00,7.177778,25.01561,-0.000175,24.019371,-0.0077,1.382
5042.00,7.170815,25.01536,-0.000175,24.019483,-0.0077,1.383
5044.00,7.172496,25.01483,-0.000175,24.019251,-0.0076,1.383
5046.00,7.182454,25.01533,-0.000174,24.019646,-0.0077,1.382
5048.00,7.194975,25.01595,-0.000175,24.018858,-0.0077,1.382
5050.00,7.205702,25.01563,-0.000173,24.018812,-0.0077,1.382
5052.00,7.216634,25.01485,-0.000174,24.019164,-0.0077,1.381
5054.00,7.228492,25.01412,-0.000173,24.018542,-0.0077,1.381
5056.00,7.241823,25.01489,-0.000173,24.018477,-0.0077,1.381
5058.00,7.255662,25.01527,-0.000173,24.018682,-0.0077,1.381
5060.00,7.268990,25.01460,-0.000174,24.018954,-0.0077,1.381
5062.00,7.281952,25.01445,-0.000173,24.019461,-0.0077,1.380
5064.00,7.293135,25.01426,-0.000174,24.019659,-0.0077,1.380
5066.00,7.302790,25.01416,-0.000172,24.019849,-0.0077,1.380
5068.00,7.312065,25.01421,-0.000173,24.018843,-0.0077,1.380
5070.00,7.321278,25.01384,-0.000175,24.019088,-0.0077,1.381
5072.00,7.329521,25.01376,-0.000175,24.019391,-0.0077,1.381
5074.00,7.336626,25.01415,-0.000174,24.019309,-0.0077,1.380
5076.00,7.344233,25.01477,-0.000173,24.018896,-0.0077,1.380
5078.00,7.351501,25.01438,-0.000173,24.018718,-0.0077,1.381
5080.00,7.358028,25.01387,-0.000173,24.019115,-0.0077,1.381
5082.00,7.364942,25.01398,-0.000174,24.018740,-0.0077,1.381
5084.00,7.371465,25.01351,-0.000173,24.019811,-0.0077,1.381
5086.00,7.376445,25.01383,-0.000173,24.019505,-0.0077,1.380
5088.00,7.381695,25.01435,-0.000172,24.019373,-0.0077,1.380
5090.00,7.387594,25.01454,-0.000173,24.019014,-0.0077,1.381
5092.00,7.393760,25.01467,-0.000173,24.018646,-0.0077,1.381
5094.00,7.398392,25.01470,-0.000172,24.018972,-0.0077,1.380
5096.00,7.403228,25.01490,-0.000172,24.018932,-0.0077,1.381
5098.00,7.407115,25.01405,-0.000174,24.019298,-0.0077,1.381
5100.00,7.410494,25.01419,-0.000173,24.018820,-0.0077,1.381
5102.00,7.414112,25.01386,-0.000174,24.019211,-0.0076,1.381
5104.00,7.416040,25.01424,-0.000174,24.018715,-0.0077,1.380
5106.00,7.417440,25.01407,-0.000172,24.019402,-0.0077,1.380
5108.00,7.418726,25.01386,-0.000172,24.018948,-0.0077,1.380
5110.00,7.421508,25.01372,-0.000172,24.019585,-0.0077,1.380
5112.00,7.423749,25.01304,-0.000173,24.019124,-0.0077,1.380
5114.00,7.424732,25.01222,-0.000173,24.018805,-0.0077,1.381
5116.00,7.425002,25.01292,-0.000173,24.018981,-0.0077,1.381
5118.00,7.426539,25.01316,-0.000173,24.018738,-0.0077,1.381
5120.00,7.427350,25.01287,-0.000173,24.019257,-0.0077,1.381
5122.00,7.428051,25.01261,-0.000173,24.019074,-0.0076,1.381
5124.00,7.427762,25.01261,-0.000175,24.018822,-0.0077,1.381
5126.00,7.428542,25.01340,-0.000175,24.018383,-0.0077,1.380
5128.00,7.428425,25.01328,-0.000173,24.017859,-0.0077,1.380
5130.00,7.427855,25.01306,-0.000172,24.018637,-0.0077,1.381
5132.00,7.428443,25.01308,-0.000171,24.018907,-0.0077,1.380
5134.00,7.429306,25.01300,-0.000173,24.019099,-0.0077,1.380
5136.00,7.428149,25.01307,-0.000172,24.018658,-0.0077,1.381
5138.00,7.427100,25.01325,-0.000173,24.018533,-0.0077,1.380
5140.00,7.427727,25.01345,-0.000172,24.018421,-0.0077,1.381
5142.00,7.428214,25.01383,-0.000173,24.018914,-0.0077,1.380
5144.00,7.426680,25.01413,-0.000174,24.019010,-0.0077,1.380
5146.00,7.425312,25.01340,-0.000174,24.019260,-0.0077,1.380
5148.00,7.424900,25.01340,-0.000172,24.018136,-0.0077,1.380
5150.00,7.424140,25.01415,-0.000173,24.018693,-0.0077,1.380
5152.00,7.422833,25.01465,-0.000174,24.019233,-0.0077,1.381
5154.00,7.423124,25.01537,-0.000174,24.018981,-0.0077,1.381
5156.00,7.423032,25.01575,-0.000174,24.019055,-0.0077,1.381
5158.00,7.422396,25.01510,-0.000173,24.019287,-0.0077,1.381
5160.00,7.422543,25.01424,-0.000173,24.018495,-0.0077,1.380
5162.00,7.422449,25.01474,-0.000173,24.018994,-0.0077,1.381
5164.00,7.422593,25.01545,-0.000173,24.019336,-0.0077,1.381
5166.00,7.422513,25.01496,-0.000174,24.018328,-0.0077,1.380
5168.00,7.422648,25.01454,-0.000173,24.019023,-0.0076,1.381
5170.00,7.423388,25.01436,-0.000174,24.018892,-0.0077,1.381
5172.00,7.423141,25.01418,-0.000174,24.018629,-0.0077,1.381
5174.00,7.423395,25.01432,-0.000173,24.018211,-0.0077,1.381
5176.00,7.423916,25.01469,-0.000173,24.018649,-0.0077,1.381
5178.00,7.424675,25.01406,-0.000173,24.018724,-0.0077,1.381
5180.00,7.424898,25.01389,-0.000173,24.018836,-0.0077,1.380
5182.00,7.424227,25.01375,-0.000173,24.019103,-0.0077,1.381
5184.00,7.424439,25.01421,-0.000173,24.018863,-0.0077,1.381
5186.00,7.423841,25.01373,-0.000173,24.018305,-0.0077,1.380
5188.00,7.423483,25.01308,-0.000174,24.019122,-0.0077,1.380
5190.00,7.423087,25.01301,-0.000173,24.018972,-0.0077,1.381
5192.00,7.422885,25.01354,-0.000173,24.018568,-0.0077,1.381
5194.00,7.423672,25.01390,-0.000173,24.019068,-0.0077,1.381
5196.00,7.423221,25.01384,-0.000173,24.019092,-0.0077,1.380
5198.00,7.422928,25.01380,-0.000172,24.018720,-0.0077,1.381
5200.00,7.422731,25.01398,-0.000173,24.019398,-0.0077,1.381
5202.00,7.422986,25.01452,-0.000173,24.018573,-0.0077,1.381
5204.00,7.422133,25.01415,-0.000174,24.018771,-0.0077,1.381
5206.00,7.421648,25.01375,-0.000173,24.018238,-0.0077,1.380
5208.00,7.420762,25.01404,-0.000173,24.019103,-0.0077,1.380
5210.00,7.420573,25.01299,-0.000174,24.019115,-0.0077,1.381
5212.00,7.420946,25.01367,-0.000174,24.018912,-0.0077,1.381
5214.00,7.420243,25.01318,-0.000172,24.018945,-0.0077,1.381
5216.00,7.420257,25.01347,-0.000173,24.018290,-0.0077,1.381
5218.00,7.421374,25.01297,-0.000172,24.019072,-0.0076,1.381
5220.00,7.421663,25.01296,-0.000172,24.018985,-0.0076,1.381
5222.00,7.421476,25.01277,-0.000173,24.019713,-0.0076,1.381
5224.00,7.420547,25.01322,-0.000173,24.018640,-0.0077,1.380
5226.00,7.420173,25.01382,-0.000173,24.018869,-0.0077,1.381
5228.00,7.420204,25.01431,-0.000174,24.019050,-0.0077,1.381
5230.00,7.419519,25.01424,-0.000173,24.018588,-0.0077,1.380
5232.00,7.418889,25.01371,-0.000173,24.018591,-0.0077,1.380
5234.00,7.418633,25.01392,-0.000172,24.018624,-0.0077,1.381
5236.00,7.419012,25.01473,-0.000173,24.018793,-0.0076,1.381
5238.00,7.418134,25.01539,-0.000173,24.018827,-0.0077,1.381
5240.00,7.417239,25.01401,-0.000172,24.018823,-0.0077,1.381
5242.00,7.416949,25.01343,-0.000173,24.018646,-0.0077,1.381
5244.00,7.416900,25.01367,-0.000172,24.018827,-0.0077,1.381
5246.00,7.417909,25.01389,-0.000174,24.018613,-0.0077,1.381
5248.00,7.419092,25.01296,-0.000174,24.018729,-0.0077,1.380
5250.00,7.419784,25.01260,-0.000172,24.019260,-0.0077,1.380
5252.00,7.421384,25.01345,-0.000173,24.019144,-0.0077,1.380
5254.00,7.422386,25.01326,-0.000172,24.018860,-0.0077,1.380
5256.00,7.421982,25.01370,-0.000173,24.018530,-0.0077,1.381
5258.00,7.420413,25.01364,-0.000174,24.019519,-0.0077,1.381
5260.00,7.420286,25.01287,-0.000174,24.018512,-0.0077,1.381
5262.00,7.420795,25.01318,-0.000172,24.018787,-0.0077,1.381
5264.00,7.421372,25.01320,-0.000173,24.019965,-0.0076,1.381
5266.00,7.422446,25.01258,-0.000172,24.019028,-0.0077,1.381
5268.00,7.422998,25.01253,-0.000173,24.018800,-0.0077,1.381
5270.00,7.422872,25.01331,-0.000174,24.018992,-0.0076,1.381
5272.00,7.422942,25.01324,-0.000173,24.018796,-0.0077,1.381
5274.00,7.423327,25.01292,-0.000172,24.018593,-0.0077,1.380
5276.00,7.423561,25.01361,-0.000172,24.019168,-0.0077,1.381
5278.00,7.423838,25.01326,-0.000173,24.018662,-0.0077,1.380
5280.00,7.423965,25.01330,-0.000173,24.019296,-0.0077,1.381
5282.00,7.423235,25.01394,-0.000172,24.019146,-0.0077,1.381
5284.00,7.422363,25.01350,-0.000173,24.018754,-0.0077,1.381
5286.00,7.421740,25.01252,-0.000173,24.018816,-0.0077,1.381
5288.00,7.421454,25.01268,-0.000173,24.019432,-0.0076,1.381
5290.00,7.420558,25.01334,-0.000173,24.019469,-0.0076,1.381
5292.00,7.419934,25.01361,-0.000172,24.018861,-0.0077,1.381
5294.00,7.420557,25.01378,-0.000172,24.019630,-0.0077,1.381
5296.00,7.421450,25.01365,-0.000172,24.019164,-0.0077,1.380
5298.00,7.422387,25.01362,-0.000172,24.018896,-0.0077,1.380
5300.00,7.422177,25.01269,-0.000173,24.019529,-0.0077,1.381
5302.00,7.422756,25.01288,-0.000173,24.019238,-0.0077,1.381
5304.00,7.423654,25.01370,-0.000173,24.018448,-0.0077,1.381
5306.00,7.423311,25.01434,-0.000172,24.019222,-0.0076,1.382
5308.00,7.422609,25.01451,-0.000173,24.019304,-0.0076,1.381
5310.00,7.422000,25.01291,-0.000173,24.018812,-0.0077,1.381
5312.00,7.421432,25.01353,-0.000173,24.019476,-0.0077,1.381
5314.00,7.420958,25.01284,-0.000173,24.018778,-0.0076,1.381
5316.00,7.420851,25.01323,-0.000174,24.018156,-0.0077,1.381
5318.00,7.421671,25.01400,-0.000174,24.019295,-0.0077,1.380
5320.00,7.422264,25.01416,-0.000173,24.019061,-0.0077,1.381
5322.00,7.422205,25.01372,-0.000171,24.018736,-0.0077,1.381
5324.00,7.422032,25.01443,-0.000172,24.018722,-0.0076,1.381
5326.00,7.423012,25.01509,-0.000173,24.019075,-0.0076,1.381
5328.00,7.423575,25.01484,-0.000174,24.018677,-0.0077,1.381
5330.00,7.423538,25.01511,-0.000172,24.018812,-0.0077,1.381
5332.00,7.423003,25.01556,-0.000171,24.018851,-0.0077,1.381
5334.00,7.423165,25.01504,-0.000173,24.019228,-0.0076,1.381
5336.00,7.422953,25.01493,-0.000174,24.019195,-0.0077,1.381
5338.00,7.423049,25.01444,-0.000174,24.018648,-0.0077,1.381
5340.00,7.422387,25.01393,-0.000173,24.018706,-0.0077,1.381
5342.00,7.422613,25.01469,-0.000173,24.019436,-0.0077,1.381
5344.00,7.422281,25.01411,-0.000173,24.019097,-0.0077,1.381
5346.00,7.421780,25.01440,-0.000173,24.018363,-0.0077,1.381
5348.00,7.422747,25.01402,-0.000173,24.018414,-0.0077,1.381
5350.00,7.423686,25.01477,-0.000172,24.018747,-0.0077,1.381
5352.00,7.422875,25.01503,-0.000173,24.019195,-0.0077,1.382
5354.00,7.421170,25.01496,-0.000173,24.018698,-0.0077,1.381
5356.00,7.420883,25.01461,-0.000172,24.019117,-0.0077,1.381
5358.00,7.421801,25.01505,-0.000173,24.019108,-0.0077,1.381
5360.00,7.422458,25.01533,-0.000174,24.018889,-0.0076,1.381
5362.00,7.422898,25.01492,-0.000173,24.019132,-0.0077,1.381
5364.00,7.423155,25.01468,-0.000172,24.019088,-0.0077,1.381
5366.00,7.422762,25.01473,-0.000172,24.019936,-0.0077,1.380
5368.00,7.422534,25.01454,-0.000172,24.018232,-0.0077,1.381
5370.00,7.422823,25.01480,-0.000172,24.018753,-0.0077,1.382
5372.00,7.423436,25.01465,-0.000173,24.018861,-0.0077,1.381
5374.00,7.423569,25.01465,-0.000173,24.019440,-0.0077,1.381
5376.00,7.423172,25.01530,-0.000173,24.019579,-0.0077,1.381
5378.00,7.423060,25.01531,-0.000172,24.018733,-0.0077,1.381
5380.00,7.423344,25.01504,-0.000174,24.018767,-0.0077,1.381
5382.00,7.422671,25.01550,-0.000173,24.018983,-0.0077,1.382
5384.00,7.422445,25.01374,-0.000173,24.019137,-0.0077,1.382
5386.00,7.422753,25.01388,-0.000173,24.018847,-0.0077,1.381
5388.00,7.423118,25.01480,-0.000173,24.018385,-0.0077,1.381
5390.00,7.422860,25.01428,-0.000173,24.019489,-0.0077,1.381
5392.00,7.421952,25.01427,-0.000172,24.019619,-0.0077,1.381
5394.00,7.421812,25.01451,-0.000172,24.019121,-0.0077,1.381
5396.00,7.422755,25.01440,-0.000174,24.019670,-0.0077,1.381
5398.00,7.423252,25.01523,-0.000173,24.018305,-0.0077,1.382
5400.00,7.423091,25.01558,-0.000174,24.018709,-0.0077,1.382
5402.00,7.423719,25.01452,-0.000174,24.018622,-0.0077,1.381
5404.00,7.424401,25.01464,-0.000173,24.018628,-0.0077,1.381
5406.00,7.424594,25.01432,-0.000173,24.019304,-0.0077,1.381
5408.00,7.425066,25.01441,-0.000173,24.018619,-0.0077,1.381
5410.00,7.424096,25.01378,-0.000174,24.018872,-0.0077,1.381
5412.00,7.423899,25.01433,-0.000173,24.019362,-0.0077,1.381
5414.00,7.424015,25.01369,-0.000174,24.018397,-0.0077,1.381
5416.00,7.424652,25.01369,-0.000173,24.019367,-0.0077,1.382
5418.00,7.424969,25.01427,-0.000173,24.019045,-0.0077,1.381
5420.00,7.423299,25.01506,-0.000173,24.018414,-0.0077,1.381
5422.00,7.422221,25.01489,-0.000173,24.019231,-0.0077,1.381
5424.00,7.421005,25.01462,-0.000173,24.019447,-0.0077,1.381
5426.00,7.421362,25.01466,-0.000173,24.019010,-0.0077,1.382
5428.00,7.422189,25.01479,-0.000173,24.019021,-0.0077,1.381
5430.00,7.421824,25.01435,-0.000173,24.019064,-0.0077,1.381
5432.00,7.422589,25.01442,-0.000173,24.018377,-0.0076,1.382
5434.00,7.422253,25.01407,-0.000174,24.019336,-0.0077,1.382
5436.00,7.421463,25.01476,-0.000173,24.019046,-0.0077,1.381
5438.00,7.421340,25.01459,-0.000173,24.018892,-0.0077,1.381
5440.00,7.421639,25.01488,-0.000173,24.018925,-0.0077,1.381
5442.00,7.422294,25.01537,-0.000173,24.018613,-0.0077,1.381
5444.00,7.422043,25.01497,-0.000171,24.019400,-0.0077,1.381
5446.00,7.421773,25.01507,-0.000172,24.019197,-0.0076,1.381
5448.00,7.421623,25.01562,-0.000171,24.019703,-0.0076,1.382
5450.00,7.421733,25.01616,-0.000172,24.019021,-0.0076,1.382
5452.00,7.421730,25.01536,-0.000173,24.019340,-0.0076,1.381
5454.00,7.421964,25.01534,-0.000171,24.019171,-0.0076,1.381
5456.00,7.422483,25.01609,-0.000172,24.018903,-0.0077,1.381
5458.00,7.422671,25.01562,-0.000174,24.019402,-0.0077,1.382
5460.00,7.422791,25.01574,-0.000172,24.019831,-0.0077,1.381
5462.00,7.421940,25.01462,-0.000173,24.018767,-0.0077,1.382
5464.00,7.422824,25.01593,-0.000173,24.019391,-0.0077,1.381
5466.00,7.423165,25.01557,-0.000172,24.019099,-0.0077,1.382
5468.00,7.423662,25.01536,-0.000172,24.018669,-0.0077,1.382
5470.00,7.424706,25.01605,-0.000173,24.018996,-0.0077,1.382
5472.00,7.424509,25.01649,-0.000173,24.019050,-0.0076,1.382
5474.00,7.424658,25.01645,-0.000174,24.019440,-0.0077,1.381
5476.00,7.424103,25.01672,-0.000174,24.019842,-0.0077,1.381
5478.00,7.423412,25.01627,-0.000172,24.019302,-0.0077,1.381
5480.00,7.422235,25.01579,-0.000173,24.018816,-0.0077,1.381
5482.00,7.421512,25.01630,-0.000174,24.019338,-0.0077,1.382
5484.00,7.421317,25.01542,-0.000172,24.019664,-0.0077,1.381
5486.00,7.421316,25.01625,-0.000172,24.018615,-0.0077,1.381
5488.00,7.421302,25.01564,-0.000172,24.018914,-0.0076,1.381
5490.00,7.420437,25.01530,-0.000173,24.018994,-0.0076,1.382
5492.00,7.420151,25.01565,-0.000172,24.018981,-0.0077,1.382
5494.00,7.421644,25.01628,-0.000172,24.019213,-0.0076,1.382
5496.00,7.422482,25.01634,-0.000172,24.018718,-0.0077,1.381
5498.00,7.421368,25.01635,-0.000173,24.019090,-0.0077,1.381
5500.00,7.421092,25.01551,-0.000172,24.019204,-0.0076,1.381
5502.00,7.421652,25.01572,-0.000172,24.019532,-0.0076,1.381
5504.00,7.421760,25.01621,-0.000171,24.018845,-0.0076,1.382
5506.00,7.421979,25.01737,-0.000172,24.019092,-0.0077,1.381
5508.00,7.421931,25.01634,-0.000174,24.018756,-0.0077,1.382
5510.00,7.422170,25.01546,-0.000173,24.019654,-0.0077,1.381
5512.00,7.422614,25.01555,-0.000172,24.019344,-0.0077,1.381
5514.00,7.423461,25.01483,-0.000172,24.018925,-0.0077,1.381
5516.00,7.423701,25.01499,-0.000173,24.019146,-0.0077,1.382
5518.00,7.423284,25.01427,-0.000173,24.019527,-0.0077,1.382
5520.00,7.422218,25.01497,-0.000172,24.019095,-0.0077,1.381
5522.00,7.421739,25.01466,-0.000172,24.019244,-0.0077,1.381
5524.00,7.422160,25.01407,-0.000174,24.018880,-0.0077,1.382
5526.00,7.421293,25.01458,-0.000173,24.018918,-0.0077,1.382
5528.00,7.419961,25.01534,-0.000173,24.018928,-0.0077,1.382
5530.00,7.418658,25.01479,-0.000172,24.018822,-0.0077,1.382
5532.00,7.418579,25.01494,-0.000173,24.018725,-0.0077,1.382
5534.00,7.419185,25.01429,-0.000173,24.018883,-0.0077,1.382
5536.00,7.419673,25.01403,-0.000173,24.019579,-0.0077,1.381
5538.00,7.420866,25.01452,-0.000174,24.018432,-0.0076,1.381
5540.00,7.422700,25.01515,-0.000173,24.018934,-0.0077,1.381
5542.00,7.424576,25.01458,-0.000172,24.018887,-0.0077,1.381
5544.00,7.425048,25.01412,-0.000174,24.019054,-0.0077,1.382
5546.00,7.424320,25.01426,-0.000173,24.019674,-0.0077,1.380
5548.00,7.424958,25.01445,-0.000173,24.018950,-0.0077,1.382
5550.00,7.425300,25.01403,-0.000173,24.018698,-0.0077,1.382
5552.00,7.424648,25.01420,-0.000172,24.019287,-0.0077,1.382
5554.00,7.424387,25.01450,-0.000172,24.019128,-0.0077,1.382
5556.00,7.424392,25.01426,-0.000173,24.018724,-0.0077,1.382
5558.00,7.423509,25.01389,-0.000173,24.018885,-0.0077,1.381
5560.00,7.422570,25.01384,-0.000173,24.018858,-0.0077,1.382
5562.00,7.421419,25.01459,-0.000173,24.019171,-0.0077,1.382
5564.00,7.421709,25.01497,-0.000172,24.019101,-0.0077,1.381
5566.00,7.422744,25.01525,-0.000172,24.019427,-0.0077,1.382
5568.00,7.422617,25.01463,-0.000173,24.019568,-0.0076,1.382
5570.00,7.422087,25.01513,-0.000174,24.019197,-0.0077,1.381
5572.00,7.422093,25.01500,-0.000173,24.018619,-0.0076,1.382
5574.00,7.421776,25.01583,-0.000173,24.018851,-0.0077,1.382
5576.00,7.421694,25.01614,-0.000172,24.019280,-0.0077,1.382
5578.00,7.422208,25.01607,-0.000174,24.019162,-0.0077,1.381
5580.00,7.423972,25.01622,-0.000172,24.019335,-0.0077,1.382
5582.00,7.425648,25.01645,-0.000173,24.019086,-0.0077,1.382
5584.00,7.426727,25.01658,-0.000172,24.018555,-0.0077,1.382
5586.00,7.427392,25.01579,-0.000172,24.019324,-0.0077,1.382
5588.00,7.427433,25.01629,-0.000172,24.018729,-0.0077,1.381
5590.00,7.426783,25.01703,-0.000172,24.018894,-0.0077,1.382
5592.00,7.425738,25.01649,-0.000173,24.017986,-0.0077,1.382
5594.00,7.423880,25.01609,-0.000172,24.019663,-0.0076,1.382
5596.00,7.423011,25.01621,-0.000173,24.019231,-0.0077,1.382
5598.00,7.422741,25.01664,-0.000171,24.018782,-0.0077,1.381
5600.00,7.421595,25.01568,-0.000172,24.018477,-0.0077,1.382
5602.00,7.420962,25.01537,-0.000174,24.018292,-0.0076,1.382
5604.00,7.420811,25.01500,-0.000174,24.018789,-0.0077,1.382
5606.00,7.420160,25.01515,-0.000174,24.018834,-0.0077,1.382
5608.00,7.420864,25.01501,-0.000174,24.018740,-0.0077,1.382
5610.00,7.421785,25.01478,-0.000173,24.019425,-0.0077,1.381
5612.00,7.422782,25.01455,-0.000172,24.018450,-0.0077,1.381
5614.00,7.423075,25.01544,-0.000172,24.018816,-0.0077,1.381
@10,12.0000,24.0
5616.00,7.422053,25.01555,-0.000172,24.019175,-0.0077,1.381
5618.00,7.413652,25.01560,-0.000171,24.019153,-0.0077,1.382
5620.00,7.401472,25.01491,-0.000173,24.018376,-0.0077,1.381
5622.00,7.382325,25.01472,-0.000172,24.018608,-0.0077,1.380
5624.00,7.359818,25.01515,-0.000172,24.018963,-0.0077,1.381
5626.00,7.339263,25.01570,-0.000173,24.018620,-0.0077,1.382
5628.00,7.321114,25.01586,-0.000173,24.018834,-0.0077,1.382
5630.00,7.303361,25.01555,-0.000173,24.018655,-0.0077,1.382
5632.00,7.285562,25.01580,-0.000174,24.018802,-0.0077,1.383
5634.00,7.268522,25.01539,-0.000174,24.018434,-0.0077,1.383
5636.00,7.251220,25.01583,-0.000174,24.019219,-0.0077,1.382
5638.00,7.234941,25.01610,-0.000175,24.019083,-0.0077,1.383
5640.00,7.221815,25.01614,-0.000175,24.019061,-0.0076,1.382
5642.00,7.216840,25.01574,-0.000175,24.018936,-0.0076,1.383
5644.00,7.217706,25.01613,-0.000174,24.018814,-0.0076,1.384
5646.00,7.226262,25.01689,-0.000175,24.018794,-0.0077,1.384
5648.00,7.236963,25.01666,-0.000175,24.019286,-0.0076,1.384
5650.00,7.246524,25.01589,-0.000174,24.018894,-0.0077,1.383
5652.00,7.255419,25.01534,-0.000174,24.018546,-0.0077,1.383
5654.00,7.264456,25.01557,-0.000175,24.019050,-0.0077,1.382
5656.00,7.274234,25.01582,-0.000173,24.018352,-0.0077,1.381
5658.00,7.286204,25.01550,-0.000173,24.018856,-0.0077,1.382
5660.00,7.297769,25.01603,-0.000173,24.019302,-0.0077,1.382
5662.00,7.308918,25.01632,-0.000173,24.019157,-0.0077,1.382
5664.00,7.318541,25.01576,-0.000174,24.019124,-0.0077,1.382
5666.00,7.327763,25.01572,-0.000173,24.019068,-0.0077,1.381
5668.00,7.336577,25.01618,-0.000173,24.019110,-0.0077,1.382
5670.00,7.343973,25.01629,-0.000173,24.018419,-0.0077,1.382
5672.00,7.350377,25.01625,-0.000174,24.018570,-0.0077,1.382
5674.00,7.356440,25.01617,-0.000175,24.019041,-0.0077,1.383
5676.00,7.363664,25.01670,-0.000173,24.018959,-0.0077,1.382
5678.00,7.368731,25.01698,-0.000173,24.019035,-0.0076,1.381
5680.00,7.373891,25.01752,-0.000171,24.018961,-0.0077,1.382
5682.00,7.378590,25.01709,-0.000171,24.018423,-0.0076,1.382
5684.00,7.384314,25.01625,-0.000171,24.018620,-0.0076,1.382
5686.00,7.390585,25.01625,-0.000173,24.018802,-0.0077,1.382
5688.00,7.396571,25.01648,-0.000172,24.019235,-0.0077,1.382
5690.00,7.401980,25.01678,-0.000173,24.018889,-0.0077,1.382
5692.00,7.406832,25.01635,-0.000171,24.018689,-0.0077,1.382
5694.00,7.411548,25.01559,-0.000172,24.019063,-0.0077,1.382
5696.00,7.414479,25.01588,-0.000173,24.018484,-0.0077,1.382
5698.00,7.417346,25.01632,-0.000173,24.018330,-0.0077,1.382
5700.00,7.421049,25.01603,-0.000174,24.018609,-0.0077,1.381
5702.00,7.423244,25.01651,-0.000174,24.018968,-0.0077,1.382
5704.00,7.425783,25.01688,-0.000174,24.018669,-0.0077,1.382
5706.00,7.428131,25.01662,-0.000175,24.018512,-0.0077,1.382
5708.00,7.429787,25.01647,-0.000172,24.019037,-0.0077,1.382
5710.00,7.430637,25.01724,-0.000172,24.019021,-0.0077,1.382
5712.00,7.431779,25.01670,-0.000173,24.019354,-0.0077,1.382
5714.00,7.433098,25.01648,-0.000172,24.019150,-0.0077,1.382
5716.00,7.435241,25.01673,-0.000175,24.018773,-0.0077,1.382
5718.00,7.435686,25.01683,-0.000173,24.019035,-0.0077,1.381
5720.00,7.435494,25.01670,-0.000172,24.018874,-0.0077,1.382
5722.00,7.435310,25.01692,-0.000173,24.018744,-0.0077,1.382
5724.00,7.434909,25.01801,-0.000174,24.019403,-0.0077,1.382
5726.00,7.434749,25.01781,-0.000173,24.019135,-0.0077,1.382
5728.00,7.433932,25.01743,-0.000174,24.018838,-0.0077,1.382
5730.00,7.432855,25.01779,-0.000173,24.018939,-0.0077,1.382
5732.00,7.431849,25.01766,-0.000173,24.018495,-0.0077,1.381
5734.00,7.431857,25.01761,-0.000173,24.018278,-0.0077,1.382
5736.00,7.432021,25.01759,-0.000173,24.018814,-0.0077,1.382
5738.00,7.431552,25.01837,-0.000173,24.019277,-0.0077,1.381
5740.00,7.429891,25.01837,-0.000171,24.019423,-0.0077,1.382
5742.00,7.429200,25.01787,-0.000173,24.018693,-0.0077,1.382
5744.00,7.429318,25.01755,-0.000173,24.019175,-0.0077,1.382
5746.00,7.428733,25.01784,-0.000172,24.018932,-0.0077,1.382
5748.00,7.428830,25.01849,-0.000173,24.019293,-0.0077,1.383
5750.00,7.429005,25.01845,-0.000174,24.018468,-0.0076,1.383
5752.00,7.429512,25.01846,-0.000172,24.019447,-0.0077,1.382
5754.00,7.429187,25.01801,-0.000173,24.018740,-0.0077,1.382
5756.00,7.429429,25.01803,-0.000174,24.019461,-0.0077,1.382
5758.00,7.429314,25.01740,-0.000173,24.019104,-0.0077,1.382
5760.00,7.428379,25.01760,-0.000173,24.019117,-0.0077,1.382
5762.00,7.428015,25.01771,-0.000172,24.019126,-0.0077,1.382
5764.00,7.428226,25.01771,-0.000172,24.019006,-0.0077,1.382
5766.00,7.428955,25.01754,-0.000173,24.018412,-0.0077,1.382
5768.00,7.428186,25.01770,-0.000173,24.018600,-0.0077,1.382
5770.00,7.427233,25.01780,-0.000173,24.019097,-0.0077,1.382
5772.00,7.428306,25.01698,-0.000173,24.018609,-0.0077,1.382
5774.00,7.427445,25.01640,-0.000173,24.018550,-0.0077,1.382
5776.00,7.427382,25.01706,-0.000174,24.018923,-0.0077,1.382
5778.00,7.427722,25.01686,-0.000173,24.018992,-0.0077,1.382
5780.00,7.427348,25.01670,-0.000173,24.019003,-0.0077,1.382
5782.00,7.426583,25.01678,-0.000172,24.018872,-0.0077,1.382
5784.00,7.427293,25.01771,-0.000172,24.019008,-0.0077,1.382
5786.00,7.427818,25.01811,-0.000172,24.019284,-0.0077,1.382
5788.00,7.426600,25.01788,-0.000173,24.018938,-0.0077,1.382
5790.00,7.425240,25.01747,-0.000173,24.019039,-0.0077,1.382
5792.00,7.424596,25.01774,-0.000174,24.019021,-0.0076,1.382
5794.00,7.424365,25.01862,-0.000173,24.018950,-0.0077,1.382
5796.00,7.424455,25.01821,-0.000173,24.019215,-0.0077,1.382
5798.00,7.424755,25.01814,-0.000173,24.018368,-0.0077,1.382
5800.00,7.426021,25.01905,-0.000173,24.019257,-0.0077,1.382
5802.00,7.426494,25.01877,-0.000173,24.018896,-0.0077,1.382
5804.00,7.426392,25.01790,-0.000172,24.018700,-0.0077,1.382
5806.00,7.426905,25.01782,-0.000173,24.019074,-0.0077,1.382
5808.00,7.426485,25.01768,-0.000172,24.019746,-0.0077,1.382
5810.00,7.424983,25.01806,-0.000172,24.019171,-0.0077,1.382
5812.00,7.424738,25.01783,-0.000173,24.018787,-0.0076,1.382
5814.00,7.424247,25.01794,-0.000173,24.018899,-0.0077,1.382
5816.00,7.423858,25.01836,-0.000173,24.018918,-0.0077,1.383
5818.00,7.423503,25.01824,-0.000172,24.019092,-0.0077,1.382
5820.00,7.423367,25.01803,-0.000173,24.019090,-0.0077,1.382
5822.00,7.423085,25.01856,-0.000173,24.018700,-0.0077,1.382
5824.00,7.422236,25.01821,-0.000172,24.018867,-0.0077,1.382
5826.00,7.422345,25.01778,-0.000171,24.018923,-0.0077,1.382
5828.00,7.424075,25.01828,-0.000173,24.019378,-0.0076,1.382
5830.00,7.424811,25.01754,-0.000173,24.018927,-0.0077,1.382
5832.00,7.425986,25.01738,-0.000173,24.019229,-0.0077,1.382
5834.00,7.425970,25.01687,-0.000172,24.019733,-0.0077,1.382
5836.00,7.424789,25.01712,-0.000172,24.019271,-0.0077,1.382
5838.00,7.423881,25.01722,-0.000173,24.018972,-0.0077,1.382
5840.00,7.422892,25.01648,-0.000173,24.018825,-0.0077,1.382
5842.00,7.423061,25.01696,-0.000172,24.018928,-0.0077,1.382
5844.00,7.424248,25.01635,-0.000173,24.018684,-0.0077,1.382
5846.00,7.424298,25.01654,-0.000172,24.018834,-0.0077,1.382
5848.00,7.424255,25.01654,-0.000174,24.019132,-0.0076,1.382
5850.00,7.425185,25.01706,-0.000173,24.019503,-0.0077,1.383
5852.00,7.425371,25.01742,-0.000173,24.018905,-0.0077,1.382
5854.00,7.424935,25.01734,-0.000173,24.018115,-0.0077,1.382
5856.00,7.424620,25.01654,-0.000173,24.018745,-0.0077,1.382
5858.00,7.424789,25.01775,-0.000173,24.019182,-0.0077,1.382
5860.00,7.425033,25.01763,-0.000173,24.018546,-0.0077,1.382
5862.00,7.425142,25.01660,-0.000174,24.019068,-0.0077,1.383
5864.00,7.424491,25.01659,-0.000174,24.018776,-0.0076,1.382
5866.00,7.424469,25.01684,-0.000174,24.019191,-0.0077,1.382
5868.00,7.424969,25.01640,-0.000174,24.019744,-0.0077,1.382
5870.00,7.425276,25.01638,-0.000173,24.019240,-0.0076,1.383
5872.00,7.424632,25.01683,-0.000172,24.018994,-0.0076,1.382
5874.00,7.424962,25.01692,-0.000172,24.019206,-0.0077,1.382
5876.00,7.425536,25.01660,-0.000173,24.019993,-0.0077,1.382
5878.00,7.425305,25.01682,-0.000174,24.018363,-0.0077,1.382
5880.00,7.424591,25.01730,-0.000173,24.018519,-0.0077,1.382
5882.00,7.424677,25.01669,-0.000173,24.019340,-0.0077,1.382
5884.00,7.424340,25.01655,-0.000173,24.019246,-0.0077,1.382
5886.00,7.424590,25.01695,-0.000173,24.019016,-0.0077,1.383
5888.00,7.426288,25.01727,-0.000173,24.019916,-0.0077,1.382
5890.00,7.427022,25.01734,-0.000172,24.019179,-0.0077,1.382
5892.00,7.426065,25.01702,-0.000172,24.018546,-0.0077,1.381
5894.00,7.426265,25.01753,-0.000173,24.019191,-0.0077,1.382
5896.00,7.427068,25.01765,-0.000172,24.018611,-0.0077,1.382
5898.00,7.426323,25.01813,-0.000172,24.019267,-0.0077,1.382
5900.00,7.425599,25.01828,-0.000172,24.019405,-0.0076,1.382
5902.00,7.424735,25.01776,-0.000172,24.019866,-0.0077,1.382
5904.00,7.423771,25.01791,-0.000173,24.019347,-0.0077,1.382
5906.00,7.423101,25.01918,-0.000173,24.019124,-0.0077,1.382
5908.00,7.423044,25.01912,-0.000173,24.019503,-0.0076,1.382
5910.00,7.424685,25.01835,-0.000172,24.019480,-0.0076,1.382
5912.00,7.425719,25.01866,-0.000172,24.019050,-0.0077,1.382
5914.00,7.425700,25.01857,-0.000171,24.019063,-0.0076,1.382
5916.00,7.426335,25.01835,-0.000172,24.019126,-0.0076,1.382
5918.00,7.425379,25.01840,-0.000173,24.019209,-0.0077,1.382
5920.00,7.424257,25.01883,-0.000172,24.019135,-0.0077,1.383
5922.00,7.424578,25.01819,-0.000172,24.019315,-0.0077,1.383
5924.00,7.425321,25.01750,-0.000173,24.019353,-0.0077,1.382
5926.00,7.426557,25.01841,-0.000172,24.018807,-0.0076,1.382
5928.00,7.427493,25.01755,-0.000172,24.019592,-0.0076,1.382
5930.00,7.427341,25.01708,-0.000172,24.019387,-0.0077,1.382
5932.00,7.427451,25.01676,-0.000172,24.019489,-0.0077,1.382
5934.00,7.426055,25.01688,-0.000173,24.018727,-0.0077,1.382
5936.00,7.424817,25.01734,-0.000174,24.019271,-0.0077,1.382
5938.00,7.424702,25.01715,-0.000173,24.018845,-0.0077,1.383
5940.00,7.423848,25.01735,-0.000172,24.019354,-0.0076,1.382
5942.00,7.423692,25.01698,-0.000172,24.018856,-0.0077,1.382
5944.00,7.424753,25.01706,-0.000173,24.019103,-0.0077,1.383
5946.00,7.425404,25.01678,-0.000173,24.020014,-0.0077,1.382
5948.00,7.426205,25.01746,-0.000172,24.019467,-0.0076,1.382
5950.00,7.427762,25.01774,-0.000171,24.019273,-0.0076,1.382
5952.00,7.427877,25.01763,-0.000172,24.019371,-0.0077,1.382
5954.00,7.427518,25.01774,-0.000172,24.019101,-0.0076,1.382
5956.00,7.428093,25.01709,-0.000172,24.019280,-0.0076,1.382
5958.00,7.428919,25.01633,-0.000172,24.018827,-0.0076,1.382
5960.00,7.429242,25.01680,-0.000171,24.019492,-0.0077,1.382
5962.00,7.429044,25.01621,-0.000172,24.019668,-0.0077,1.382
5964.00,7.428869,25.01607,-0.000173,24.018535,-0.0077,1.382
5966.00,7.428033,25.01706,-0.000173,24.019186,-0.0077,1.381
5968.00,7.427941,25.01686,-0.000172,24.019539,-0.0077,1.383
5970.00,7.427319,25.01692,-0.000172,24.019226,-0.0076,1.382
5972.00,7.427687,25.01735,-0.000172,24.019480,-0.0076,1.382
5974.00,7.427452,25.01597,-0.000173,24.019336,-0.0077,1.382
5976.00,7.427220,25.01565,-0.000172,24.018577,-0.0076,1.382
5978.00,7.427135,25.01599,-0.000172,24.019739,-0.0076,1.382
5980.00,7.426767,25.01629,-0.000173,24.019380,-0.0077,1.382
5982.00,7.426176,25.01617,-0.000173,24.019035,-0.0076,1.382
5984.00,7.425951,25.01583,-0.000172,24.019195,-0.0076,1.382
5986.00,7.425339,25.01522,-0.000173,24.019231,-0.0077,1.383
5988.00,7.425292,25.01592,-0.000173,24.020121,-0.0076,1.382
5990.00,7.425615,25.01609,-0.000172,24.018976,-0.0077,1.382
5992.00,7.425445,25.01618,-0.000173,24.019115,-0.0077,1.382
5994.00,7.425528,25.01610,-0.000172,24.019442,-0.0077,1.382
5996.00,7.425613,25.01580,-0.000171,24.018994,-0.0077,1.382
5998.00,7.425781,25.01601,-0.000172,24.019400,-0.0076,1.382
6000.00,7.426053,25.01532,-0.000172,24.019157,-0.0077,1.382
6002.00,7.426433,25.01491,-0.000173,24.019358,-0.0077,1.383
6004.00,7.427100,25.01627,-0.000173,24.019012,-0.0077,1.383
6006.00,7.427240,25.01566,-0.000172,24.019235,-0.0077,1.382
6008.00,7.427639,25.01532,-0.000173,24.019422,-0.0076,1.383
6010.00,7.427338,25.01567,-0.000172,24.019088,-0.0076,1.382
6012.00,7.426888,25.01650,-0.000172,24.019287,-0.0076,1.383
6014.00,7.427166,25.01594,-0.000171,24.018502,-0.0077,1.383
6016.00,7.426934,25.01558,-0.000172,24.019251,-0.0076,1.382
6018.00,7.425990,25.01637,-0.000173,24.019385,-0.0077,1.382
6020.00,7.424844,25.01533,-0.000172,24.018704,-0.0076,1.383
6022.00,7.424318,25.01558,-0.000172,24.019151,-0.0076,1.383
6024.00,7.424310,25.01627,-0.000173,24.018983,-0.0077,1.383
6026.00,7.423519,25.01569,-0.000173,24.019594,-0.0077,1.382
6028.00,7.423376,25.01589,-0.000172,24.019527,-0.0077,1.382
6030.00,7.423426,25.01576,-0.000174,24.019315,-0.0077,1.382
6032.00,7.423644,25.01537,-0.000174,24.018767,-0.0077,1.382
6034.00,7.425562,25.01571,-0.000172,24.019244,-0.0077,1.383
6036.00,7.426778,25.01620,-0.000173,24.019083,-0.0077,1.383
6038.00,7.427192,25.01605,-0.000174,24.018704,-0.0077,1.383
6040.00,7.427899,25.01604,-0.000172,24.019005,-0.0077,1.382
6042.00,7.428664,25.01697,-0.000172,24.019025,-0.0077,1.382
6044.00,7.429142,25.01625,-0.000173,24.018956,-0.0077,1.383
6046.00,7.428288,25.01620,-0.000172,24.018883,-0.0076,1.383
6048.00,7.428083,25.01586,-0.000172,24.018950,-0.0077,1.382
6050.00,7.427868,25.01544,-0.000172,24.019161,-0.0077,1.383
6052.00,7.427576,25.01524,-0.000174,24.018961,-0.0077,1.384
6054.00,7.426807,25.01532,-0.000173,24.019079,-0.0077,1.382
6056.00,7.425836,25.01564,-0.000173,24.018878,-0.0077,1.382
6058.00,7.425976,25.01587,-0.000172,24.018060,-0.0077,1.382
6060.00,7.426060,25.01554,-0.000172,24.018533,-0.0077,1.382
6062.00,7.425358,25.01522,-0.000172,24.019161,-0.0077,1.383
6064.00,7.425554,25.01498,-0.000173,24.018655,-0.0077,1.383
6066.00,7.426353,25.01480,-0.000173,24.018762,-0.0076,1.383
6068.00,7.426533,25.01532,-0.000173,24.018965,-0.0077,1.383
6070.00,7.427128,25.01528,-0.000174,24.019115,-0.0077,1.383
6072.00,7.426821,25.01458,-0.000173,24.018455,-0.0077,1.382
6074.00,7.426442,25.01439,-0.000172,24.019538,-0.0077,1.382
6076.00,7.425910,25.01427,-0.000172,24.018843,-0.0077,1.382
6078.00,7.425604,25.01420,-0.000173,24.018791,-0.0077,1.382
6080.00,7.426257,25.01405,-0.000172,24.019329,-0.0077,1.383
6082.00,7.426089,25.01432,-0.000173,24.019545,-0.0077,1.383
6084.00,7.425948,25.01506,-0.000173,24.018254,-0.0077,1.382
6086.00,7.425205,25.01461,-0.000172,24.019298,-0.0077,1.382
6088.00,7.424536,25.01484,-0.000173,24.019451,-0.0077,1.383
6090.00,7.424801,25.01525,-0.000172,24.019293,-0.0077,1.383
6092.00,7.424598,25.01452,-0.000173,24.019240,-0.0077,1.382
6094.00,7.424124,25.01449,-0.000173,24.019229,-0.0077,1.382
6096.00,7.424639,25.01475,-0.000174,24.019293,-0.0077,1.383
6098.00,7.424655,25.01496,-0.000173,24.019306,-0.0077,1.383
6100.00,7.424676,25.01517,-0.000172,24.018916,-0.0077,1.383
6102.00,7.425403,25.01541,-0.000173,24.019090,-0.0077,1.383
6104.00,7.425270,25.01430,-0.000173,24.019001,-0.0077,1.383
6106.00,7.425112,25.01416,-0.000173,24.018575,-0.0077,1.382
6108.00,7.425213,25.01563,-0.000173,24.019144,-0.0077,1.382
6110.00,7.425822,25.01618,-0.000174,24.019195,-0.0077,1.382
6112.00,7.425924,25.01579,-0.000173,24.018579,-0.0077,1.383
6114.00,7.425501,25.01462,-0.000174,24.019338,-0.0077,1.383
6116.00,7.425596,25.01513,-0.000174,24.019026,-0.0077,1.382
6118.00,7.426775,25.01537,-0.000172,24.018013,-0.0077,1.382
6120.00,7.427177,25.01515,-0.000173,24.018838,-0.0077,1.383
6122.00,7.426723,25.01587,-0.000173,24.019389,-0.0077,1.382
6124.00,7.426883,25.01522,-0.000172,24.018858,-0.0077,1.382
6126.00,7.427521,25.01482,-0.000171,24.018872,-0.0077,1.382
6128.00,7.427032,25.01516,-0.000172,24.018921,-0.0077,1.383
6130.00,7.427593,25.01480,-0.000172,24.019269,-0.0077,1.382
6132.00,7.428076,25.01510,-0.000174,24.019293,-0.0077,1.383
6134.00,7.427774,25.01563,-0.000173,24.019190,-0.0077,1.383
6136.00,7.427210,25.01467,-0.000173,24.019463,-0.0076,1.383
6138.00,7.426551,25.01485,-0.000173,24.019170,-0.0077,1.383
6140.00,7.425810,25.01551,-0.000173,24.019561,-0.0077,1.382
6142.00,7.425581,25.01619,-0.000172,24.017960,-0.0077,1.383
6144.00,7.424819,25.01578,-0.000172,24.018974,-0.0077,1.382
6146.00,7.424806,25.01521,-0.000173,24.018223,-0.0077,1.383
6148.00,7.426291,25.01470,-0.000173,24.018896,-0.0077,1.383
6150.00,7.426499,25.01465,-0.000173,24.019124,-0.0077,1.382
6152.00,7.426589,25.01512,-0.000173,24.018725,-0.0077,1.382
6154.00,7.425460,25.01489,-0.000172,24.019026,-0.0077,1.383
6156.00,7.424875,25.01544,-0.000172,24.019191,-0.0077,1.383
6158.00,7.425673,25.01558,-0.000172,24.019219,-0.0077,1.382
6160.00,7.426147,25.01483,-0.000171,24.019300,-0.0076,1.382
6162.00,7.426491,25.01458,-0.000172,24.018802,-0.0076,1.383
6164.00,7.426362,25.01459,-0.000173,24.018678,-0.0076,1.384
6166.00,7.426204,25.01451,-0.000172,24.019438,-0.0077,1.383
6168.00,7.425407,25.01564,-0.000172,24.019438,-0.0076,1.383
6170.00,7.425360,25.01504,-0.000173,24.019383,-0.0077,1.382
6172.00,7.425453,25.01532,-0.000171,24.019458,-0.0077,1.382
6174.00,7.424291,25.01518,-0.000171,24.019150,-0.0077,1.382
6176.00,7.423581,25.01542,-0.000173,24.019354,-0.0076,1.383
6178.00,7.424004,25.01502,-0.000173,24.019155,-0.0077,1.383
6180.00,7.424060,25.01495,-0.000174,24.019447,-0.0077,1.383
6182.00,7.422885,25.01596,-0.000174,24.019170,-0.0077,1.383
6184.00,7.422212,25.01545,-0.000173,24.019112,-0.0077,1.383
6186.00,7.422666,25.01590,-0.000174,24.019159,-0.0077,1.383
6188.00,7.423848,25.01572,-0.000173,24.018735,-0.0077,1.382
6190.00,7.424958,25.01544,-0.000173,24.019195,-0.0076,1.382
6192.00,7.425352,25.01618,-0.000174,24.019180,-0.0077,1.383
6194.00,7.426189,25.01688,-0.000173,24.019284,-0.0077,1.383
6196.00,7.427194,25.01578,-0.000173,24.018854,-0.0077,1.383
6198.00,7.427200,25.01521,-0.000173,24.018997,-0.0077,1.383
6200.00,7.427085,25.01561,-0.000171,24.019186,-0.0077,1.382
6202.00,7.427752,25.01579,-0.000173,24.019335,-0.0077,1.383
6204.00,7.428331,25.01578,-0.000173,24.019220,-0.0077,1.383
6206.00,7.429918,25.01576,-0.000172,24.019146,-0.0076,1.383
6208.00,7.431584,25.01566,-0.000172,24.019289,-0.0077,1.382
6210.00,7.430944,25.01542,-0.000171,24.018809,-0.0077,1.383
6212.00,7.429999,25.01554,-0.000172,24.018822,-0.0077,1.382
6214.00,7.429269,25.01578,-0.000172,24.018858,-0.0077,1.383
@11,12.0000,24.0
6216.00,7.427278,25.01580,-0.000173,24.019088,-0.0077,1.383
6218.00,7.418530,25.01571,-0.000173,24.019170,-0.0077,1.382
6220.00,7.406007,25.01590,-0.000171,24.018832,-0.0077,1.382
6222.00,7.388742,25.01517,-0.000171,24.019217,-0.0077,1.382
6224.00,7.367866,25.01547,-0.000173,24.019393,-0.0077,1.382
6226.00,7.349971,25.01530,-0.000173,24.019770,-0.0077,1.383
6228.00,7.333372,25.01628,-0.000173,24.018773,-0.0077,1.384
6230.00,7.317043,25.01540,-0.000174,24.018945,-0.0077,1.384
6232.00,7.301241,25.01595,-0.000174,24.019200,-0.0077,1.384
6234.00,7.286250,25.01492,-0.000175,24.019039,-0.0077,1.384
6236.00,7.272778,25.01553,-0.000175,24.019014,-0.0077,1.384
6238.00,7.259700,25.01501,-0.000175,24.019257,-0.0077,1.384
6240.00,7.249063,25.01500,-0.000175,24.019146,-0.0077,1.384
6242.00,7.245165,25.01560,-0.000175,24.019429,-0.0077,1.385
6244.00,7.246596,25.01628,-0.000174,24.019391,-0.0077,1.385
6246.00,7.254622,25.01602,-0.000175,24.018967,-0.0077,1.385
6248.00,7.264576,25.01573,-0.000175,24.019295,-0.0077,1.384
6250.00,7.273327,25.01642,-0.000174,24.019028,-0.0077,1.384
6252.00,7.281836,25.01555,-0.000175,24.018889,-0.0077,1.383
6254.00,7.289873,25.01539,-0.000173,24.018724,-0.0077,1.383
6256.00,7.299578,25.01636,-0.000173,24.018747,-0.0077,1.383
6258.00,7.311129,25.01710,-0.000172,24.018887,-0.0077,1.383
6260.00,7.320908,25.01617,-0.000173,24.018492,-0.0077,1.384
6262.00,7.330001,25.01638,-0.000174,24.019251,-0.0077,1.383
6264.00,7.339228,25.01685,-0.000173,24.019264,-0.0077,1.383
6266.00,7.347388,25.01648,-0.000174,24.019148,-0.0077,1.383
6268.00,7.354754,25.01661,-0.000172,24.019202,-0.0077,1.383
6270.00,7.360451,25.01707,-0.000173,24.018774,-0.0077,1.383
6272.00,7.366269,25.01626,-0.000173,24.018696,-0.0077,1.384
6274.00,7.370811,25.01626,-0.000173,24.019380,-0.0077,1.383
6276.00,7.376048,25.01646,-0.000172,24.019099,-0.0077,1.383
6278.00,7.380845,25.01649,-0.000172,24.019034,-0.0077,1.383
6280.00,7.385513,25.01653,-0.000171,24.019197,-0.0077,1.383
6282.00,7.389994,25.01647,-0.000172,24.019741,-0.0077,1.383
6284.00,7.394870,25.01739,-0.000171,24.019162,-0.0076,1.383
6286.00,7.400221,25.01672,-0.000171,24.019626,-0.0076,1.383
6288.00,7.405334,25.01710,-0.000173,24.019712,-0.0076,1.382
6290.00,7.410152,25.01797,-0.000171,24.019590,-0.0077,1.383
6292.00,7.414728,25.01836,-0.000171,24.020406,-0.0076,1.384
6294.00,7.418075,25.01793,-0.000172,24.020101,-0.0077,1.383
6296.00,7.420794,25.01691,-0.000172,24.019423,-0.0076,1.383
6298.00,7.424017,25.01682,-0.000172,24.018738,-0.0076,1.383
6300.00,7.426513,25.01789,-0.000172,24.018952,-0.0077,1.383
6302.00,7.429442,25.01796,-0.000172,24.019926,-0.0076,1.383
6304.00,7.431554,25.01766,-0.000172,24.018644,-0.0077,1.383
6306.00,7.432829,25.01743,-0.000172,24.018782,-0.0077,1.384
6308.00,7.434485,25.01746,-0.000174,24.018945,-0.0077,1.384
6310.00,7.435975,25.01777,-0.000172,24.019701,-0.0077,1.383
6312.00,7.437392,25.01774,-0.000173,24.019365,-0.0077,1.384
6314.00,7.438713,25.01708,-0.000173,24.018927,-0.0077,1.384
6316.00,7.438834,25.01681,-0.000173,24.019539,-0.0077,1.383
6318.00,7.439353,25.01650,-0.000173,24.020038,-0.0076,1.383
6320.00,7.439283,25.01592,-0.000174,24.019175,-0.0077,1.384
6322.00,7.439811,25.01586,-0.000173,24.018912,-0.0077,1.383
6324.00,7.440715,25.01651,-0.000172,24.019248,-0.0077,1.383
6326.00,7.441087,25.01708,-0.000172,24.019367,-0.0077,1.383
6328.00,7.439839,25.01690,-0.000172,24.019500,-0.0076,1.383
6330.00,7.439723,25.01676,-0.000172,24.019942,-0.0077,1.383
6332.00,7.440399,25.01630,-0.000174,24.018841,-0.0076,1.383
6334.00,7.439718,25.01681,-0.000174,24.019217,-0.0076,1.384
6336.00,7.438801,25.01698,-0.000173,24.018713,-0.0077,1.383
6338.00,7.438043,25.01703,-0.000172,24.019353,-0.0076,1.383
6340.00,7.436785,25.01652,-0.000173,24.019538,-0.0076,1.383
6342.00,7.435558,25.01592,-0.000172,24.019345,-0.0077,1.383
6344.00,7.434693,25.01596,-0.000171,24.019090,-0.0077,1.383
6346.00,7.433998,25.01587,-0.000172,24.019280,-0.0077,1.383
6348.00,7.434782,25.01649,-0.000172,24.019008,-0.0077,1.384
6350.00,7.434693,25.01664,-0.000173,24.018945,-0.0077,1.384
6352.00,7.433911,25.01716,-0.000173,24.019195,-0.0076,1.384
6354.00,7.433809,25.01643,-0.000173,24.019342,-0.0076,1.384
6356.00,7.432207,25.01707,-0.000172,24.018823,-0.0077,1.384
6358.00,7.430101,25.01718,-0.000173,24.018513,-0.0077,1.384
6360.00,7.427960,25.01696,-0.000172,24.018783,-0.0077,1.383
6362.00,7.426503,25.01750,-0.000172,24.019088,-0.0077,1.384
6364.00,7.427115,25.01831,-0.000173,24.019362,-0.0077,1.383
6366.00,7.429162,25.01787,-0.000172,24.019035,-0.0076,1.383
6368.00,7.429605,25.01799,-0.000173,24.019461,-0.0077,1.383
6370.00,7.430530,25.01782,-0.000171,24.019200,-0.0077,1.383
6372.00,7.431815,25.01760,-0.000172,24.019579,-0.0076,1.383
6374.00,7.431177,25.01742,-0.000172,24.018809,-0.0077,1.384
6376.00,7.429969,25.01814,-0.000173,24.018909,-0.0076,1.384
6378.00,7.429855,25.01771,-0.000171,24.019494,-0.0077,1.383
6380.00,7.429788,25.01769,-0.000173,24.019414,-0.0076,1.383
6382.00,7.428977,25.01826,-0.000172,24.019679,-0.0076,1.383
6384.00,7.427562,25.01845,-0.000171,24.019703,-0.0076,1.383
6386.00,7.426619,25.01913,-0.000170,24.019371,-0.0076,1.384
6388.00,7.426336,25.01897,-0.000171,24.019971,-0.0076,1.383
6390.00,7.426594,25.01799,-0.000171,24.019481,-0.0077,1.383
6392.00,7.426762,25.01782,-0.000173,24.019496,-0.0076,1.383
6394.00,7.427193,25.01858,-0.000173,24.018789,-0.0076,1.383
6396.00,7.425834,25.01937,-0.000171,24.019267,-0.0076,1.383
6398.00,7.424618,25.01923,-0.000172,24.020036,-0.0077,1.383
6400.00,7.425175,25.01915,-0.000171,24.019148,-0.0076,1.384
6402.00,7.426206,25.01969,-0.000171,24.019373,-0.0076,1.383
6404.00,7.425569,25.01910,-0.000172,24.019610,-0.0077,1.384
6406.00,7.426354,25.01753,-0.000172,24.019302,-0.0076,1.383
6408.00,7.427574,25.01791,-0.000171,24.019590,-0.0077,1.383
6410.00,7.427522,25.01816,-0.000171,24.019474,-0.0077,1.383
6412.00,7.427350,25.01910,-0.000172,24.019286,-0.0077,1.384
6414.00,7.427620,25.01900,-0.000172,24.019271,-0.0077,1.383
6416.00,7.427765,25.01889,-0.000171,24.018865,-0.0076,1.383
6418.00,7.427683,25.01921,-0.000171,24.020217,-0.0076,1.383
6420.00,7.427400,25.01927,-0.000172,24.019364,-0.0076,1.383
6422.00,7.427205,25.01938,-0.000173,24.018907,-0.0077,1.384
6424.00,7.426547,25.01937,-0.000173,24.019849,-0.0077,1.383
6426.00,7.425989,25.01850,-0.000171,24.019373,-0.0076,1.383
6428.00,7.426212,25.01814,-0.000172,24.019054,-0.0076,1.384
6430.00,7.426725,25.01766,-0.000172,24.018999,-0.0076,1.384
6432.00,7.427129,25.01885,-0.000172,24.018749,-0.0076,1.383
6434.00,7.426914,25.01846,-0.000171,24.019086,-0.0077,1.383
6436.00,7.426054,25.01774,-0.000173,24.019383,-0.0077,1.384
6438.00,7.426954,25.01724,-0.000171,24.019703,-0.0076,1.384
6440.00,7.427705,25.01753,-0.000172,24.019996,-0.0077,1.384
6442.00,7.427993,25.01732,-0.000172,24.019869,-0.0077,1.383
6444.00,7.428555,25.01691,-0.000172,24.019579,-0.0077,1.383
6446.00,7.427598,25.01754,-0.000171,24.019353,-0.0076,1.383
6448.00,7.427487,25.01833,-0.000170,24.019244,-0.0077,1.384
6450.00,7.427336,25.01874,-0.000170,24.019770,-0.0077,1.384
6452.00,7.426100,25.01826,-0.000171,24.019054,-0.0077,1.383
6454.00,7.425626,25.01762,-0.000172,24.019340,-0.0076,1.384
6456.00,7.426575,25.01787,-0.000172,24.018838,-0.0077,1.384
6458.00,7.427195,25.01875,-0.000171,24.018841,-0.0077,1.384
6460.00,7.428511,25.01922,-0.000172,24.019354,-0.0076,1.383
6462.00,7.428236,25.01896,-0.000172,24.019349,-0.0076,1.384
6464.00,7.428348,25.01923,-0.000172,24.019369,-0.0076,1.384
6466.00,7.428492,25.01868,-0.000172,24.019588,-0.0077,1.384
6468.00,7.429674,25.01927,-0.000172,24.019469,-0.0076,1.384
6470.00,7.430061,25.01939,-0.000172,24.019712,-0.0076,1.383
6472.00,7.429927,25.01930,-0.000171,24.019507,-0.0076,1.384
6474.00,7.430239,25.01953,-0.000172,24.019456,-0.0076,1.384
6476.00,7.429881,25.01981,-0.000172,24.019686,-0.0076,1.383
6478.00,7.430148,25.01969,-0.000173,24.019679,-0.0076,1.383
6480.00,7.429934,25.01984,-0.000171,24.020388,-0.0077,1.383
6482.00,7.429024,25.01978,-0.000172,24.019913,-0.0077,1.384
6484.00,7.428484,25.01932,-0.000171,24.019846,-0.0076,1.384
6486.00,7.427937,25.01933,-0.000172,24.019188,-0.0077,1.384
6488.00,7.427534,25.01920,-0.000172,24.018803,-0.0077,1.384
6490.00,7.427536,25.01929,-0.000171,24.018979,-0.0077,1.383
6492.00,7.427681,25.02044,-0.000171,24.019213,-0.0077,1.384
6494.00,7.426754,25.01996,-0.000171,24.019003,-0.0077,1.384
6496.00,7.427074,25.01968,-0.000172,24.019074,-0.0076,1.384
6498.00,7.427819,25.01958,-0.000171,24.019802,-0.0076,1.383
6500.00,7.428499,25.01944,-0.000173,24.020078,-0.0077,1.384
6502.00,7.429006,25.01992,-0.000173,24.019494,-0.0076,1.384
6504.00,7.429259,25.01949,-0.000173,24.019501,-0.0077,1.384
6506.00,7.429297,25.01939,-0.000172,24.020027,-0.0076,1.384
6508.00,7.429359,25.01996,-0.000171,24.019635,-0.0076,1.384
6510.00,7.428935,25.01883,-0.000171,24.019164,-0.0076,1.383
6512.00,7.428329,25.01896,-0.000172,24.019621,-0.0077,1.383
6514.00,7.428291,25.01913,-0.000171,24.019452,-0.0077,1.383
6516.00,7.428503,25.01857,-0.000170,24.019746,-0.0076,1.384
6518.00,7.428283,25.01862,-0.000171,24.019603,-0.0077,1.384
6520.00,7.428497,25.01843,-0.000173,24.019766,-0.0077,1.384
6522.00,7.428585,25.01842,-0.000172,24.018852,-0.0077,1.383
6524.00,7.429277,25.01816,-0.000172,24.019260,-0.0076,1.383
6526.00,7.428773,25.01820,-0.000172,24.019115,-0.0076,1.384
6528.00,7.428120,25.01805,-0.000172,24.018615,-0.0076,1.384
6530.00,7.427829,25.01818,-0.000172,24.019418,-0.0076,1.384
6532.00,7.429021,25.01797,-0.000173,24.019860,-0.0077,1.384
6534.00,7.429002,25.01815,-0.000172,24.019391,-0.0077,1.383
6536.00,7.428390,25.01844,-0.000170,24.019306,-0.0077,1.383
6538.00,7.428698,25.01787,-0.000171,24.019541,-0.0076,1.383
6540.00,7.428813,25.01830,-0.000171,24.018979,-0.0076,1.384
6542.00,7.428262,25.01798,-0.000171,24.019588,-0.0077,1.383
6544.00,7.427931,25.01846,-0.000171,24.019449,-0.0077,1.384
6546.00,7.427122,25.01860,-0.000172,24.018972,-0.0076,1.384
6548.00,7.425760,25.01893,-0.000172,24.018901,-0.0077,1.384
6550.00,7.426498,25.01823,-0.000172,24.019063,-0.0077,1.384
6552.00,7.427272,25.01843,-0.000172,24.019170,-0.0077,1.384
6554.00,7.426658,25.01796,-0.000173,24.019197,-0.0077,1.384
6556.00,7.426803,25.01779,-0.000172,24.018435,-0.0076,1.384
6558.00,7.427327,25.01770,-0.000172,24.018861,-0.0077,1.384
6560.00,7.428678,25.01674,-0.000172,24.018898,-0.0076,1.384
6562.00,7.430115,25.01773,-0.000172,24.019452,-0.0077,1.384
6564.00,7.430017,25.01823,-0.000171,24.019142,-0.0076,1.384
6566.00,7.429510,25.01826,-0.000172,24.018849,-0.0076,1.383
6568.00,7.429334,25.01893,-0.000173,24.019095,-0.0077,1.384
6570.00,7.428728,25.01866,-0.000173,24.019356,-0.0076,1.384
6572.00,7.427950,25.01810,-0.000173,24.019079,-0.0076,1.384
6574.00,7.427388,25.01815,-0.000172,24.019900,-0.0076,1.383
6576.00,7.427655,25.01766,-0.000172,24.018979,-0.0077,1.383
6578.00,7.427564,25.01697,-0.000171,24.019617,-0.0077,1.384
6580.00,7.427124,25.01722,-0.000171,24.019507,-0.0077,1.384
6582.00,7.427459,25.01667,-0.000171,24.019262,-0.0076,1.383
6584.00,7.427222,25.01681,-0.000172,24.019041,-0.0076,1.384
6586.00,7.427036,25.01772,-0.000173,24.018898,-0.0077,1.384
6588.00,7.426420,25.01776,-0.000173,24.018849,-0.0077,1.384
6590.00,7.426601,25.01816,-0.000173,24.019465,-0.0076,1.384
6592.00,7.427103,25.01790,-0.000172,24.019041,-0.0076,1.384
6594.00,7.426193,25.01851,-0.000172,24.019777,-0.0076,1.383
6596.00,7.425564,25.01864,-0.000172,24.019177,-0.0077,1.383
6598.00,7.425866,25.01916,-0.000172,24.019808,-0.0077,1.384
6600.00,7.427078,25.01807,-0.000171,24.019588,-0.0077,1.384
6602.00,7.428648,25.01820,-0.000172,24.019151,-0.0077,1.384
6604.00,7.429562,25.01835,-0.000172,24.019193,-0.0077,1.384
6606.00,7.430620,25.01879,-0.000172,24.019322,-0.0077,1.384
6608.00,7.431314,25.01784,-0.000172,24.019306,-0.0076,1.383
6610.00,7.431691,25.01812,-0.000172,24.019219,-0.0076,1.384
6612.00,7.431747,25.01802,-0.000172,24.019248,-0.0076,1.384
6614.00,7.431761,25.01796,-0.000173,24.018780,-0.0076,1.384
6616.00,7.429892,25.01832,-0.000172,24.019206,-0.0077,1.384
6618.00,7.429413,25.01887,-0.000172,24.019447,-0.0076,1.384
6620.00,7.428351,25.01882,-0.000173,24.018706,-0.0077,1.384
6622.00,7.427787,25.01844,-0.000173,24.018865,-0.0077,1.383
6624.00,7.428083,25.01778,-0.000173,24.019146,-0.0077,1.384
6626.00,7.427254,25.01762,-0.000171,24.018930,-0.0076,1.384
6628.00,7.426959,25.01799,-0.000171,24.019617,-0.0077,1.383
6630.00,7.427327,25.01880,-0.000172,24.019581,-0.0077,1.384
6632.00,7.426329,25.01827,-0.000172,24.019592,-0.0077,1.384
6634.00,7.425941,25.01773,-0.000172,24.018753,-0.0077,1.384
6636.00,7.426953,25.01745,-0.000172,24.018591,-0.0077,1.384
6638.00,7.427826,25.01644,-0.000173,24.019010,-0.0077,1.384
6640.00,7.427295,25.01703,-0.000173,24.019585,-0.0076,1.384
6642.00,7.427221,25.01799,-0.000173,24.019753,-0.0077,1.384
6644.00,7.427211,25.01793,-0.000172,24.018477,-0.0077,1.384
6646.00,7.427887,25.01716,-0.000173,24.018831,-0.0077,1.384
6648.00,7.428871,25.01745,-0.000173,24.019032,-0.0077,1.385
6650.00,7.428180,25.01770,-0.000173,24.018918,-0.0076,1.384
6652.00,7.427533,25.01700,-0.000172,24.018870,-0.0077,1.384
6654.00,7.428525,25.01726,-0.000174,24.019083,-0.0077,1.384
6656.00,7.429873,25.01716,-0.000174,24.018987,-0.0077,1.384
6658.00,7.429213,25.01701,-0.000173,24.019142,-0.0077,1.384
6660.00,7.428042,25.01666,-0.000171,24.019726,-0.0076,1.384
6662.00,7.428061,25.01633,-0.000171,24.018751,-0.0077,1.383
6664.00,7.428627,25.01643,-0.000172,24.018740,-0.0077,1.383
6666.00,7.429253,25.01735,-0.000173,24.019128,-0.0077,1.384
6668.00,7.429930,25.01711,-0.000173,24.018883,-0.0077,1.385
6670.00,7.429190,25.01683,-0.000174,24.018678,-0.0077,1.384
6672.00,7.428825,25.01689,-0.000172,24.019389,-0.0077,1.384
6674.00,7.428311,25.01701,-0.000173,24.018883,-0.0077,1.384
6676.00,7.427368,25.01777,-0.000172,24.019313,-0.0077,1.384
6678.00,7.426533,25.01712,-0.000172,24.019289,-0.0077,1.384
6680.00,7.427059,25.01723,-0.000172,24.019291,-0.0077,1.384
6682.00,7.427699,25.01753,-0.000173,24.019253,-0.0077,1.384
6684.00,7.427464,25.01808,-0.000174,24.019162,-0.0077,1.384
6686.00,7.427283,25.01751,-0.000173,24.018586,-0.0077,1.384
6688.00,7.427415,25.01794,-0.000173,24.018611,-0.0077,1.384
6690.00,7.427616,25.01773,-0.000172,24.019483,-0.0077,1.384
6692.00,7.427315,25.01719,-0.000173,24.019249,-0.0077,1.384
6694.00,7.427176,25.01772,-0.000173,24.018526,-0.0077,1.384
6696.00,7.426461,25.01756,-0.000172,24.018696,-0.0077,1.384
6698.00,7.426647,25.01698,-0.000173,24.018513,-0.0077,1.384
6700.00,7.426639,25.01711,-0.000173,24.018678,-0.0077,1.384
6702.00,7.426444,25.01741,-0.000172,24.019130,-0.0077,1.384
6704.00,7.426907,25.01772,-0.000172,24.018164,-0.0077,1.384
6706.00,7.426785,25.01749,-0.000173,24.018852,-0.0077,1.384
6708.00,7.427536,25.01724,-0.000174,24.018832,-0.0077,1.384
6710.00,7.428219,25.01805,-0.000174,24.018744,-0.0077,1.384
6712.00,7.427828,25.01700,-0.000173,24.018662,-0.0077,1.384
6714.00,7.427678,25.01653,-0.000173,24.018486,-0.0077,1.384
6716.00,7.427730,25.01684,-0.000174,24.018865,-0.0077,1.384
6718.00,7.428715,25.01662,-0.000173,24.019003,-0.0077,1.384
6720.00,7.428528,25.01622,-0.000173,24.019278,-0.0077,1.384
6722.00,7.428610,25.01621,-0.000174,24.018658,-0.0077,1.384
6724.00,7.428310,25.01610,-0.000174,24.018379,-0.0077,1.384
6726.00,7.428661,25.01660,-0.000173,24.018829,-0.0077,1.384
6728.00,7.429368,25.01586,-0.000172,24.017919,-0.0077,1.385
6730.00,7.429884,25.01636,-0.000173,24.018778,-0.0077,1.385
6732.00,7.429127,25.01624,-0.000173,24.019092,-0.0077,1.385
6734.00,7.429430,25.01625,-0.000174,24.018606,-0.0077,1.384
6736.00,7.429343,25.01680,-0.000172,24.019150,-0.0077,1.384
6738.00,7.428254,25.01572,-0.000172,24.018265,-0.0077,1.384
6740.00,7.428467,25.01651,-0.000173,24.018493,-0.0077,1.384
6742.00,7.428242,25.01652,-0.000174,24.018718,-0.0077,1.385
6744.00,7.428595,25.01703,-0.000174,24.019128,-0.0077,1.385
6746.00,7.428759,25.01691,-0.000174,24.017837,-0.0077,1.384
6748.00,7.428956,25.01730,-0.000173,24.018653,-0.0077,1.384
6750.00,7.428825,25.01699,-0.000172,24.019208,-0.0077,1.384
6752.00,7.428688,25.01776,-0.000173,24.018704,-0.0077,1.385
6754.00,7.429213,25.01745,-0.000173,24.018597,-0.0077,1.384
6756.00,7.429430,25.01737,-0.000173,24.019097,-0.0077,1.385
6758.00,7.429348,25.01609,-0.000173,24.018887,-0.0077,1.384
6760.00,7.429602,25.01651,-0.000174,24.019115,-0.0077,1.385
6762.00,7.429264,25.01675,-0.000173,24.019240,-0.0077,1.385
6764.00,7.428756,25.01643,-0.000173,24.019090,-0.0077,1.384
6766.00,7.429281,25.01649,-0.000173,24.019231,-0.0077,1.384
6768.00,7.429479,25.01650,-0.000173,24.018263,-0.0077,1.384
6770.00,7.429101,25.01694,-0.000172,24.018546,-0.0077,1.384
6772.00,7.429185,25.01661,-0.000172,24.018397,-0.0077,1.385
6774.00,7.429588,25.01682,-0.000173,24.018212,-0.0077,1.384
6776.00,7.429665,25.01619,-0.000173,24.018312,-0.0077,1.384
6778.00,7.429688,25.01656,-0.000173,24.018972,-0.0077,1.384
6780.00,7.429645,25.01625,-0.000173,24.018977,-0.0077,1.385
6782.00,7.429844,25.01634,-0.000174,24.018597,-0.0077,1.385
6784.00,7.429890,25.01653,-0.000174,24.018883,-0.0077,1.385
6786.00,7.428624,25.01681,-0.000174,24.018193,-0.0077,1.385
6788.00,7.428006,25.01694,-0.000174,24.018682,-0.0077,1.384
6790.00,7.427882,25.01665,-0.000173,24.018455,-0.0077,1.383
6792.00,7.427085,25.01671,-0.000173,24.018687,-0.0077,1.384
6794.00,7.427813,25.01658,-0.000173,24.018996,-0.0077,1.384
6796.00,7.428092,25.01658,-0.000173,24.018280,-0.0077,1.384
6798.00,7.428587,25.01676,-0.000173,24.017986,-0.0077,1.385
6800.00,7.429671,25.01627,-0.000172,24.018356,-0.0077,1.384
6802.00,7.429341,25.01639,-0.000173,24.018901,-0.0078,1.385
6804.00,7.428655,25.01689,-0.000172,24.018488,-0.0077,1.384
6806.00,7.428954,25.01658,-0.000173,24.018767,-0.0077,1.384
6808.00,7.429511,25.01681,-0.000172,24.019115,-0.0077,1.384
6810.00,7.428808,25.01666,-0.000173,24.018642,-0.0077,1.384
6812.00,7.428520,25.01639,-0.000172,24.019195,-0.0077,1.384
6814.00,7.428016,25.01706,-0.000173,24.018700,-0.0078,1.384
@12,12.0000,24.0
6816.00,7.425964,25.01736,-0.000174,24.019262,-0.0077,1.385
6818.00,7.418812,25.01712,-0.000173,24.017979,-0.0077,1.384
6820.00,7.408000,25.01743,-0.000172,24.018637,-0.0077,1.383
6822.00,7.393004,25.01811,-0.000171,24.019133,-0.0077,1.383
6824.00,7.375642,25.01821,-0.000172,24.019014,-0.0077,1.384
6826.00,7.359256,25.01810,-0.000174,24.018999,-0.0077,1.384
6828.00,7.345024,25.01835,-0.000174,24.018365,-0.0077,1.385
6830.00,7.332476,25.01876,-0.000174,24.018408,-0.0077,1.385
6832.00,7.319551,25.01804,-0.000174,24.018370,-0.0077,1.386
6834.00,7.306900,25.01775,-0.000174,24.019093,-0.0077,1.385
6836.00,7.294468,25.01746,-0.000176,24.018793,-0.0077,1.385
6838.00,7.283015,25.01793,-0.000175,24.018910,-0.0077,1.385
6840.00,7.270924,25.01831,-0.000174,24.018149,-0.0077,1.386
6842.00,7.266868,25.01821,-0.000173,24.018860,-0.0077,1.386
6844.00,7.269160,25.01724,-0.000175,24.018657,-0.0077,1.387
6846.00,7.276938,25.01767,-0.000176,24.018611,-0.0077,1.387
6848.00,7.288212,25.01778,-0.000176,24.018502,-0.0077,1.386
6850.00,7.297140,25.01783,-0.000176,24.018486,-0.0077,1.385
6852.00,7.304773,25.01768,-0.000174,24.019286,-0.0077,1.386
6854.00,7.312622,25.01765,-0.000173,24.019106,-0.0077,1.385
6856.00,7.320367,25.01809,-0.000173,24.018055,-0.0077,1.385
6858.00,7.329458,25.01757,-0.000172,24.018557,-0.0077,1.384
6860.00,7.338151,25.01711,-0.000173,24.018354,-0.0077,1.384
6862.00,7.346565,25.01656,-0.000175,24.018887,-0.0077,1.384
6864.00,7.354040,25.01646,-0.000174,24.019637,-0.0077,1.385
6866.00,7.361415,25.01767,-0.000174,24.018753,-0.0077,1.385
6868.00,7.367182,25.01664,-0.000174,24.019054,-0.0077,1.384
6870.00,7.372581,25.01785,-0.000173,24.018811,-0.0077,1.385
6872.00,7.377768,25.01780,-0.000172,24.018818,-0.0077,1.385
6874.00,7.381751,25.01766,-0.000174,24.018539,-0.0077,1.385
6876.00,7.385851,25.01733,-0.000174,24.018849,-0.0077,1.385
6878.00,7.389691,25.01699,-0.000173,24.019133,-0.0076,1.384
6880.00,7.393842,25.01698,-0.000173,24.018658,-0.0077,1.385
6882.00,7.398748,25.01729,-0.000174,24.018678,-0.0077,1.384
6884.00,7.402436,25.01730,-0.000174,24.018256,-0.0077,1.385
6886.00,7.406414,25.01728,-0.000174,24.018504,-0.0077,1.385
6888.00,7.411282,25.01794,-0.000172,24.018696,-0.0077,1.384
6890.00,7.415457,25.01734,-0.000173,24.019229,-0.0077,1.384
6892.00,7.419350,25.01740,-0.000172,24.018834,-0.0077,1.385
6894.00,7.424067,25.01774,-0.000174,24.018290,-0.0077,1.385
6896.00,7.429148,25.01812,-0.000174,24.018702,-0.0077,1.385
6898.00,7.433412,25.01799,-0.000174,24.018455,-0.0077,1.385
6900.00,7.436373,25.01721,-0.000173,24.018174,-0.0077,1.384
6902.00,7.437836,25.01801,-0.000173,24.019001,-0.0077,1.385
6904.00,7.437943,25.01797,-0.000173,24.018840,-0.0077,1.385
6906.00,7.438372,25.01735,-0.000172,24.019238,-0.0077,1.385
6908.00,7.439536,25.01690,-0.000173,24.018582,-0.0077,1.385
6910.00,7.439890,25.01832,-0.000173,24.018970,-0.0077,1.384
6912.00,7.440124,25.01822,-0.000173,24.018774,-0.0077,1.384
6914.00,7.440498,25.01837,-0.000174,24.018952,-0.0077,1.385
6916.00,7.440458,25.01837,-0.000174,24.018343,-0.0077,1.385
6918.00,7.441506,25.01893,-0.000174,24.018075,-0.0077,1.385
6920.00,7.441750,25.01906,-0.000175,24.018345,-0.0077,1.385
6922.00,7.441806,25.01913,-0.000175,24.018238,-0.0077,1.384
6924.00,7.441477,25.01892,-0.000174,24.018700,-0.0077,1.384
6926.00,7.440725,25.01863,-0.000174,24.019017,-0.0077,1.385
6928.00,7.441562,25.01901,-0.000174,24.019262,-0.0077,1.384
6930.00,7.442214,25.01909,-0.000174,24.018136,-0.0077,1.385
6932.00,7.440847,25.01900,-0.000174,24.018684,-0.0077,1.385
6934.00,7.439211,25.01783,-0.000174,24.018658,-0.0076,1.385
6936.00,7.438214,25.01816,-0.000174,24.018802,-0.0076,1.385
6938.00,7.439555,25.01880,-0.000172,24.018057,-0.0077,1.384
6940.00,7.439950,25.01923,-0.000173,24.018350,-0.0077,1.385
6942.00,7.438602,25.01961,-0.000173,24.018909,-0.0077,1.384
6944.00,7.437818,25.01903,-0.000173,24.019322,-0.0077,1.384
6946.00,7.436930,25.01902,-0.000173,24.019048,-0.0076,1.385
6948.00,7.436216,25.01851,-0.000173,24.018541,-0.0077,1.385
6950.00,7.436337,25.01871,-0.000173,24.019043,-0.0077,1.385
6952.00,7.436968,25.01856,-0.000173,24.018492,-0.0077,1.385
6954.00,7.437309,25.01895,-0.000174,24.019003,-0.0077,1.385
6956.00,7.436570,25.01952,-0.000175,24.018584,-0.0077,1.385
6958.00,7.435357,25.01931,-0.000173,24.017939,-0.0077,1.385
6960.00,7.434720,25.02005,-0.000173,24.018812,-0.0077,1.384
6962.00,7.433370,25.01979,-0.000174,24.019545,-0.0077,1.384
6964.00,7.432907,25.02018,-0.000173,24.019626,-0.0077,1.385
6966.00,7.431874,25.02091,-0.000174,24.018608,-0.0077,1.385
6968.00,7.431083,25.01945,-0.000174,24.018977,-0.0077,1.385
6970.00,7.430983,25.01925,-0.000174,24.018947,-0.0077,1.384
6972.00,7.430334,25.01970,-0.000173,24.019186,-0.0077,1.384
6974.00,7.430230,25.01897,-0.000173,24.018292,-0.0077,1.384
6976.00,7.430569,25.01935,-0.000172,24.019409,-0.0077,1.384
6978.00,7.430530,25.01904,-0.000172,24.018771,-0.0077,1.384
6980.00,7.430039,25.01915,-0.000172,24.017977,-0.0077,1.385
6982.00,7.429990,25.01935,-0.000173,24.018987,-0.0077,1.385
6984.00,7.430218,25.01867,-0.000174,24.019402,-0.0077,1.385
6986.00,7.430351,25.01885,-0.000173,24.019260,-0.0077,1.385
6988.00,7.431005,25.01871,-0.000174,24.018613,-0.0077,1.385
6990.00,7.430775,25.01917,-0.000173,24.018896,-0.0077,1.385
6992.00,7.430410,25.01886,-0.000174,24.018513,-0.0077,1.385
6994.00,7.429904,25.01933,-0.000173,24.019545,-0.0077,1.385
6996.00,7.430126,25.01866,-0.000173,24.019184,-0.0077,1.384
6998.00,7.430397,25.01868,-0.000172,24.019115,-0.0077,1.384
7000.00,7.429816,25.01909,-0.000172,24.019255,-0.0077,1.384
7002.00,7.429677,25.01896,-0.000173,24.018869,-0.0077,1.385
7004.00,7.429031,25.01832,-0.000173,24.018773,-0.0077,1.385
7006.00,7.429182,25.01772,-0.000173,24.019490,-0.0077,1.385
7008.00,7.429546,25.01796,-0.000174,24.019135,-0.0077,1.386
7010.00,7.429535,25.01792,-0.000174,24.018426,-0.0077,1.386
7012.00,7.429374,25.01791,-0.000173,24.019045,-0.0077,1.385
7014.00,7.429070,25.01781,-0.000172,24.018686,-0.0077,1.384
7016.00,7.427841,25.01851,-0.000172,24.019034,-0.0077,1.385
7018.00,7.427776,25.01846,-0.000174,24.019817,-0.0077,1.385
7020.00,7.427242,25.01853,-0.000171,24.018977,-0.0077,1.385
7022.00,7.427490,25.01817,-0.000173,24.018334,-0.0076,1.385
7024.00,7.428828,25.01827,-0.000173,24.019296,-0.0076,1.385
7026.00,7.429470,25.01822,-0.000173,24.019730,-0.0077,1.386
7028.00,7.429048,25.01825,-0.000172,24.019413,-0.0077,1.385
7030.00,7.429834,25.01742,-0.000173,24.019451,-0.0077,1.385
7032.00,7.429835,25.01727,-0.000173,24.018604,-0.0077,1.385
7034.00,7.429489,25.01757,-0.000173,24.018803,-0.0077,1.385
7036.00,7.429199,25.01731,-0.000174,24.019177,-0.0077,1.386
7038.00,7.429360,25.01767,-0.000172,24.018564,-0.0077,1.385
7040.00,7.429814,25.01744,-0.000172,24.018883,-0.0077,1.386
7042.00,7.429785,25.01791,-0.000173,24.018519,-0.0077,1.385
7044.00,7.430598,25.01765,-0.000173,24.017973,-0.0077,1.385
7046.00,7.431020,25.01790,-0.000174,24.018961,-0.0077,1.385
7048.00,7.431398,25.01740,-0.000173,24.018608,-0.0077,1.385
7050.00,7.431672,25.01846,-0.000173,24.018976,-0.0077,1.385
7052.00,7.431225,25.01693,-0.000173,24.018943,-0.0077,1.385
7054.00,7.431820,25.01650,-0.000173,24.019220,-0.0077,1.385
7056.00,7.431665,25.01744,-0.000173,24.019657,-0.0077,1.385
7058.00,7.432032,25.01709,-0.000173,24.018629,-0.0077,1.384
7060.00,7.431708,25.01769,-0.000172,24.018996,-0.0077,1.385
7062.00,7.431576,25.01746,-0.000171,24.019141,-0.0077,1.386
7064.00,7.431912,25.01689,-0.000173,24.018673,-0.0077,1.385
7066.00,7.432307,25.01719,-0.000174,24.019032,-0.0077,1.386
7068.00,7.432057,25.01699,-0.000172,24.018417,-0.0077,1.385
7070.00,7.431037,25.01742,-0.000174,24.018191,-0.0077,1.386
7072.00,7.431316,25.01728,-0.000173,24.018631,-0.0077,1.385
7074.00,7.430985,25.01719,-0.000173,24.018339,-0.0077,1.385
7076.00,7.430656,25.01726,-0.000172,24.019019,-0.0077,1.385
7078.00,7.430004,25.01745,-0.000171,24.019269,-0.0077,1.385
7080.00,7.429878,25.01716,-0.000173,24.019168,-0.0077,1.385
7082.00,7.430447,25.01706,-0.000173,24.018912,-0.0077,1.385
7084.00,7.430506,25.01717,-0.000172,24.019365,-0.0077,1.385
7086.00,7.429309,25.01733,-0.000173,24.019204,-0.0077,1.385
7088.00,7.428840,25.01749,-0.000173,24.019358,-0.0077,1.385
7090.00,7.429081,25.01703,-0.000173,24.018765,-0.0077,1.386
7092.00,7.430072,25.01700,-0.000174,24.018638,-0.0077,1.385
7094.00,7.429710,25.01656,-0.000173,24.018985,-0.0077,1.385
7096.00,7.429141,25.01645,-0.000172,24.019017,-0.0077,1.385
7098.00,7.429287,25.01685,-0.000172,24.018651,-0.0076,1.385
7100.00,7.428808,25.01713,-0.000172,24.018624,-0.0077,1.385
7102.00,7.429238,25.01780,-0.000174,24.019474,-0.0077,1.385
7104.00,7.429140,25.01817,-0.000174,24.018689,-0.0077,1.385
7106.00,7.429274,25.01750,-0.000173,24.019396,-0.0077,1.385
7108.00,7.429855,25.01704,-0.000173,24.019204,-0.0077,1.386
7110.00,7.429183,25.01652,-0.000173,24.018709,-0.0077,1.386
7112.00,7.429998,25.01747,-0.000174,24.018457,-0.0077,1.386
7114.00,7.430593,25.01695,-0.000173,24.019374,-0.0077,1.385
7116.00,7.429834,25.01697,-0.000173,24.019041,-0.0077,1.385
7118.00,7.430492,25.01681,-0.000173,24.018392,-0.0077,1.385
7120.00,7.430921,25.01772,-0.000174,24.018985,-0.0077,1.385
7122.00,7.431285,25.01725,-0.000172,24.019552,-0.0077,1.386
7124.00,7.431165,25.01709,-0.000173,24.018967,-0.0077,1.385
7126.00,7.430454,25.01789,-0.000172,24.018662,-0.0077,1.384
7128.00,7.431471,25.01746,-0.000171,24.018606,-0.0077,1.385
7130.00,7.431911,25.01752,-0.000172,24.019378,-0.0077,1.385
7132.00,7.432518,25.01742,-0.000172,24.018881,-0.0077,1.386
7134.00,7.431946,25.01709,-0.000173,24.018845,-0.0077,1.385
7136.00,7.432246,25.01727,-0.000173,24.018928,-0.0077,1.385
7138.00,7.431803,25.01786,-0.000173,24.018872,-0.0076,1.385
7140.00,7.431506,25.01820,-0.000172,24.018956,-0.0076,1.385
7142.00,7.430902,25.01733,-0.000173,24.019416,-0.0077,1.386
7144.00,7.429636,25.01750,-0.000172,24.018660,-0.0076,1.386
7146.00,7.429184,25.01763,-0.000172,24.018745,-0.0077,1.385
7148.00,7.429543,25.01719,-0.000172,24.019393,-0.0077,1.385
7150.00,7.430022,25.01693,-0.000174,24.019364,-0.0077,1.386
7152.00,7.429937,25.01699,-0.000172,24.019315,-0.0077,1.385
7154.00,7.429259,25.01727,-0.000172,24.019726,-0.0077,1.385
7156.00,7.428854,25.01752,-0.000173,24.019335,-0.0077,1.385
7158.00,7.428915,25.01744,-0.000173,24.019443,-0.0077,1.385
7160.00,7.429263,25.01746,-0.000172,24.019016,-0.0077,1.386
7162.00,7.428801,25.01717,-0.000171,24.019286,-0.0077,1.385
7164.00,7.429176,25.01774,-0.000173,24.019219,-0.0077,1.386
7166.00,7.429647,25.01722,-0.000172,24.019122,-0.0077,1.385
7168.00,7.428877,25.01776,-0.000172,24.019436,-0.0077,1.385
7170.00,7.428629,25.01740,-0.000172,24.019184,-0.0077,1.386
7172.00,7.428696,25.01764,-0.000173,24.018751,-0.0077,1.386
7174.00,7.428853,25.01740,-0.000173,24.019527,-0.0077,1.386
7176.00,7.429211,25.01832,-0.000172,24.019157,-0.0077,1.386
7178.00,7.428319,25.01825,-0.000173,24.019420,-0.0077,1.386
7180.00,7.427527,25.01864,-0.000174,24.019494,-0.0076,1.386
7182.00,7.427021,25.01900,-0.000173,24.019608,-0.0076,1.386
7184.00,7.427411,25.01819,-0.000172,24.018890,-0.0077,1.386
7186.00,7.427677,25.01826,-0.000171,24.019539,-0.0077,1.385
7188.00,7.427929,25.01827,-0.000172,24.019628,-0.0077,1.385
7190.00,7.428588,25.01827,-0.000172,24.019117,-0.0076,1.386
7192.00,7.428905,25.01825,-0.000172,24.019233,-0.0076,1.386
7194.00,7.429714,25.01834,-0.000171,24.018765,-0.0077,1.386
7196.00,7.429542,25.01800,-0.000171,24.018954,-0.0077,1.386
7198.00,7.429543,25.01812,-0.000173,24.019180,-0.0076,1.386
7200.00,7.430385,25.01874,-0.000172,24.019376,-0.0077,1.386
7202.00,7.430774,25.01849,-0.000172,24.019594,-0.0077,1.385
7204.00,7.430373,25.01828,-0.000172,24.019222,-0.0077,1.386
7206.00,7.430000,25.01848,-0.000173,24.019046,-0.0077,1.386
7208.00,7.429676,25.01839,-0.000173,24.019561,-0.0077,1.385
7210.00,7.431435,25.01898,-0.000172,24.019017,-0.0077,1.385
7212.00,7.431280,25.01848,-0.000173,24.019393,-0.0077,1.386
7214.00,7.431024,25.01912,-0.000173,24.019090,-0.0077,1.385
7216.00,7.431549,25.01833,-0.000173,24.018823,-0.0076,1.386
7218.00,7.431467,25.01876,-0.000173,24.019797,-0.0077,1.386
7220.00,7.430848,25.01914,-0.000172,24.019353,-0.0077,1.386
7222.00,7.430797,25.01899,-0.000173,24.018686,-0.0077,1.386
7224.00,7.431942,25.01917,-0.000173,24.019416,-0.0077,1.385
7226.00,7.432438,25.01873,-0.000172,24.019193,-0.0077,1.385
7228.00,7.432171,25.01883,-0.000173,24.019242,-0.0076,1.385
7230.00,7.431973,25.01890,-0.000172,24.018716,-0.0077,1.386
7232.00,7.431676,25.01981,-0.000172,24.018698,-0.0077,1.386
7234.00,7.431331,25.01915,-0.000171,24.019264,-0.0077,1.386
7236.00,7.431199,25.01919,-0.000172,24.019364,-0.0076,1.386
7238.00,7.431353,25.01897,-0.000172,24.019630,-0.0076,1.385
7240.00,7.430851,25.01867,-0.000172,24.019148,-0.0077,1.385
7242.00,7.430334,25.01908,-0.000172,24.019416,-0.0077,1.386
7244.00,7.429992,25.01916,-0.000173,24.018452,-0.0077,1.386
7246.00,7.429384,25.01829,-0.000174,24.018970,-0.0077,1.386
7248.00,7.428644,25.01759,-0.000172,24.019151,-0.0077,1.385
7250.00,7.429553,25.01851,-0.000173,24.018912,-0.0077,1.385
7252.00,7.429227,25.01906,-0.000172,24.018798,-0.0076,1.386
7254.00,7.428084,25.01942,-0.000172,24.018359,-0.0076,1.386
7256.00,7.428791,25.01883,-0.000173,24.019195,-0.0077,1.386
7258.00,7.429229,25.01890,-0.000173,24.018890,-0.0077,1.386
7260.00,7.429335,25.01938,-0.000172,24.019393,-0.0077,1.386
7262.00,7.428952,25.01990,-0.000172,24.019099,-0.0077,1.385
7264.00,7.428503,25.01953,-0.000173,24.018992,-0.0077,1.385
7266.00,7.428218,25.01930,-0.000173,24.018671,-0.0077,1.385
7268.00,7.427361,25.01881,-0.000172,24.018867,-0.0077,1.386
7270.00,7.427082,25.01824,-0.000172,24.018796,-0.0077,1.386
7272.00,7.426097,25.01897,-0.000173,24.018555,-0.0077,1.386
7274.00,7.424627,25.01944,-0.000173,24.018631,-0.0077,1.386
7276.00,7.424191,25.01900,-0.000173,24.019110,-0.0077,1.386
7278.00,7.425033,25.01929,-0.000172,24.018987,-0.0077,1.385
7280.00,7.426321,25.01906,-0.000173,24.018874,-0.0077,1.386
7282.00,7.426592,25.01868,-0.000173,24.018903,-0.0076,1.386
7284.00,7.426704,25.01954,-0.000172,24.019302,-0.0077,1.386
7286.00,7.428504,25.01974,-0.000172,24.018921,-0.0077,1.386
7288.00,7.429542,25.01953,-0.000173,24.019592,-0.0077,1.386
7290.00,7.431348,25.01936,-0.000172,24.019155,-0.0077,1.385
7292.00,7.432451,25.01897,-0.000172,24.019179,-0.0077,1.385
7294.00,7.433019,25.01912,-0.000172,24.018849,-0.0077,1.386
7296.00,7.433197,25.01883,-0.000173,24.019119,-0.0077,1.386
7298.00,7.433542,25.01909,-0.000175,24.019137,-0.0077,1.386
7300.00,7.434018,25.01852,-0.000173,24.019427,-0.0077,1.385
7302.00,7.433095,25.01845,-0.000172,24.018798,-0.0077,1.385
7304.00,7.431881,25.01896,-0.000172,24.019113,-0.0077,1.386
7306.00,7.432222,25.01934,-0.000172,24.019055,-0.0076,1.386
7308.00,7.431159,25.01860,-0.000172,24.018704,-0.0077,1.385
7310.00,7.430842,25.01911,-0.000173,24.018936,-0.0077,1.386
7312.00,7.431164,25.01997,-0.000173,24.018793,-0.0076,1.386
7314.00,7.430959,25.01912,-0.000172,24.018836,-0.0077,1.386
7316.00,7.430065,25.01917,-0.000172,24.019124,-0.0077,1.386
7318.00,7.430168,25.01941,-0.000173,24.018800,-0.0077,1.386
7320.00,7.430665,25.01966,-0.000172,24.018559,-0.0076,1.386
7322.00,7.430966,25.02008,-0.000172,24.018370,-0.0077,1.385
7324.00,7.429844,25.01996,-0.000172,24.019362,-0.0076,1.386
7326.00,7.430160,25.01930,-0.000173,24.019451,-0.0077,1.386
7328.00,7.430274,25.01950,-0.000172,24.018626,-0.0077,1.386
7330.00,7.430377,25.01921,-0.000172,24.019344,-0.0077,1.386
7332.00,7.430535,25.01949,-0.000172,24.019119,-0.0077,1.386
7334.00,7.429942,25.01851,-0.000172,24.019075,-0.0077,1.386
7336.00,7.429095,25.01926,-0.000171,24.019242,-0.0077,1.385
7338.00,7.428791,25.01937,-0.000172,24.018912,-0.0077,1.386
7340.00,7.429216,25.01914,-0.000172,24.018843,-0.0077,1.386
7342.00,7.429173,25.01986,-0.000172,24.019519,-0.0077,1.386
7344.00,7.429884,25.01987,-0.000171,24.019347,-0.0076,1.385
7346.00,7.429420,25.02016,-0.000171,24.019092,-0.0077,1.386
7348.00,7.430547,25.02008,-0.000172,24.018905,-0.0077,1.386
7350.00,7.430930,25.02025,-0.000172,24.018899,-0.0077,1.386
7352.00,7.430649,25.02012,-0.000173,24.019469,-0.0077,1.385
7354.00,7.430816,25.01930,-0.000172,24.018414,-0.0077,1.386
7356.00,7.431437,25.01895,-0.000173,24.018626,-0.0077,1.386
7358.00,7.432301,25.01871,-0.000173,24.018629,-0.0076,1.386
7360.00,7.432889,25.01901,-0.000172,24.018948,-0.0077,1.386
7362.00,7.433626,25.01895,-0.000172,24.019262,-0.0076,1.385
7364.00,7.433605,25.01975,-0.000172,24.019190,-0.0077,1.386
7366.00,7.433718,25.02007,-0.000173,24.018994,-0.0077,1.386
7368.00,7.433497,25.01883,-0.000174,24.019023,-0.0077,1.386
7370.00,7.434368,25.01926,-0.000173,24.018764,-0.0077,1.386
7372.00,7.434728,25.01940,-0.000173,24.019345,-0.0077,1.386
7374.00,7.433549,25.01866,-0.000174,24.018914,-0.0077,1.387
7376.00,7.432548,25.01902,-0.000172,24.018709,-0.0077,1.386
7378.00,7.432042,25.01958,-0.000171,24.018861,-0.0077,1.385
7380.00,7.431611,25.01922,-0.000172,24.018631,-0.0076,1.386
7382.00,7.431183,25.01913,-0.000173,24.018724,-0.0077,1.386
7384.00,7.431090,25.01849,-0.000171,24.019501,-0.0077,1.385
7386.00,7.430943,25.01867,-0.000172,24.019500,-0.0077,1.386
7388.00,7.430865,25.01882,-0.000172,24.018972,-0.0077,1.386
7390.00,7.429367,25.01854,-0.000173,24.019175,-0.0077,1.386
7392.00,7.428948,25.01842,-0.000173,24.019538,-0.0077,1.386
7394.00,7.429422,25.01876,-0.000173,24.018722,-0.0077,1.386
7396.00,7.429408,25.01967,-0.000173,24.019001,-0.0077,1.386
7398.00,7.429727,25.01925,-0.000172,24.018702,-0.0077,1.386
7400.00,7.429914,25.01877,-0.000172,24.019242,-0.0076,1.386
7402.00,7.429626,25.01873,-0.000173,24.019382,-0.0077,1.386
7404.00,7.429744,25.01824,-0.000172,24.018840,-0.0077,1.386
7406.00,7.430737,25.01834,-0.000172,24.019315,-0.0077,1.386
7408.00,7.429775,25.01900,-0.000173,24.019161,-0.0077,1.386
7410.00,7.429578,25.01948,-0.000173,24.019043,-0.0077,1.386
7412.00,7.429658,25.01949,-0.000172,24.018678,-0.0077,1.385
7414.00,7.429690,25.01932,-0.000173,24.018874,-0.0077,1.386
@13,12.0000,24.0
7416.00,7.428634,25.01947,-0.000172,24.018896,-0.0077,1.386
7418.00,7.422279,25.01894,-0.000173,24.018713,-0.0076,1.385
7420.00,7.412436,25.01921,-0.000171,24.019514,-0.0077,1.385
7422.00,7.398157,25.01957,-0.000172,24.018733,-0.0077,1.385
7424.00,7.380716,25.01928,-0.000171,24.018038,-0.0077,1.385
7426.00,7.365084,25.01989,-0.000173,24.018566,-0.0077,1.386
7428.00,7.352200,25.01977,-0.000174,24.019481,-0.0077,1.387
7430.00,7.340914,25.02022,-0.000174,24.019619,-0.0076,1.387
7432.00,7.329209,25.02048,-0.000174,24.018802,-0.0077,1.387
7434.00,7.317107,25.02023,-0.000174,24.019112,-0.0077,1.387
7436.00,7.306170,25.02035,-0.000173,24.019257,-0.0077,1.387
7438.00,7.295980,25.01937,-0.000174,24.019505,-0.0077,1.388
7440.00,7.286738,25.01898,-0.000174,24.018881,-0.0077,1.387
7442.00,7.284818,25.01921,-0.000173,24.019248,-0.0077,1.387
7444.00,7.289237,25.01919,-0.000174,24.019188,-0.0077,1.387
7446.00,7.297682,25.01987,-0.000174,24.019025,-0.0077,1.388
7448.00,7.307817,25.02022,-0.000174,24.018706,-0.0076,1.388
7450.00,7.316818,25.01966,-0.000173,24.018667,-0.0077,1.387
7452.00,7.323123,25.01962,-0.000173,24.019240,-0.0076,1.387
7454.00,7.329417,25.01918,-0.000174,24.019240,-0.0076,1.387
7456.00,7.335819,25.01954,-0.000174,24.019889,-0.0077,1.387
7458.00,7.343071,25.01941,-0.000172,24.019238,-0.0077,1.386
7460.00,7.351579,25.01963,-0.000172,24.018961,-0.0077,1.386
7462.00,7.359371,25.02057,-0.000172,24.019296,-0.0076,1.387
7464.00,7.367008,25.01967,-0.000174,24.019393,-0.0077,1.387
7466.00,7.373358,25.01906,-0.000173,24.019282,-0.0077,1.386
7468.00,7.378302,25.01873,-0.000171,24.019151,-0.0077,1.386
7470.00,7.383629,25.01877,-0.000171,24.019924,-0.0076,1.386
7472.00,7.387638,25.01882,-0.000172,24.019980,-0.0077,1.386
7474.00,7.391767,25.01883,-0.000171,24.019304,-0.0076,1.386
7476.00,7.395803,25.01924,-0.000171,24.019295,-0.0077,1.386
7478.00,7.399392,25.01901,-0.000172,24.019579,-0.0076,1.386
7480.00,7.402558,25.01849,-0.000171,24.018464,-0.0076,1.386
7482.00,7.405601,25.01831,-0.000172,24.019235,-0.0077,1.386
7484.00,7.410286,25.01837,-0.000172,24.018651,-0.0077,1.386
7486.00,7.414554,25.01832,-0.000171,24.019581,-0.0077,1.386
7488.00,7.418921,25.01870,-0.000172,24.019741,-0.0077,1.386
7490.00,7.424094,25.01900,-0.000173,24.019068,-0.0076,1.386
7492.00,7.427403,25.01952,-0.000172,24.018952,-0.0076,1.386
7494.00,7.430040,25.01913,-0.000171,24.019150,-0.0076,1.386
7496.00,7.432978,25.01840,-0.000173,24.019500,-0.0077,1.386
7498.00,7.435431,25.01823,-0.000172,24.019170,-0.0077,1.386
7500.00,7.437221,25.01842,-0.000174,24.019155,-0.0077,1.386
7502.00,7.438809,25.01849,-0.000173,24.019034,-0.0077,1.386
7504.00,7.440014,25.01850,-0.000172,24.019061,-0.0077,1.386
7506.00,7.441638,25.01854,-0.000173,24.019577,-0.0077,1.386
7508.00,7.442723,25.01925,-0.000173,24.019019,-0.0077,1.386
7510.00,7.442056,25.01890,-0.000172,24.018764,-0.0077,1.386
7512.00,7.442407,25.01899,-0.000173,24.018918,-0.0077,1.386
7514.00,7.442878,25.01841,-0.000173,24.018725,-0.0077,1.386
7516.00,7.443325,25.01841,-0.000173,24.019581,-0.0077,1.386
7518.00,7.442952,25.01913,-0.000172,24.019762,-0.0076,1.386
7520.00,7.442891,25.01848,-0.000173,24.019132,-0.0077,1.386
7522.00,7.442325,25.01896,-0.000172,24.019238,-0.0076,1.386
7524.00,7.442238,25.01947,-0.000172,24.019461,-0.0077,1.386
7526.00,7.442026,25.01900,-0.000173,24.019086,-0.0077,1.386
7528.00,7.441974,25.01927,-0.000172,24.018974,-0.0076,1.386
7530.00,7.442229,25.01955,-0.000173,24.018669,-0.0076,1.386
7532.00,7.441491,25.01912,-0.000173,24.018890,-0.0077,1.386
7534.00,7.441585,25.01873,-0.000172,24.018832,-0.0077,1.386
7536.00,7.442194,25.01851,-0.000173,24.019244,-0.0077,1.386
7538.00,7.441900,25.01866,-0.000173,24.019833,-0.0077,1.385
7540.00,7.441864,25.01903,-0.000173,24.019623,-0.0076,1.386
7542.00,7.441309,25.01906,-0.000173,24.018930,-0.0076,1.386
7544.00,7.441624,25.02010,-0.000173,24.018921,-0.0076,1.386
7546.00,7.440766,25.01982,-0.000172,24.019021,-0.0076,1.386
7548.00,7.439481,25.01896,-0.000172,24.019518,-0.0076,1.386
7550.00,7.438388,25.01900,-0.000172,24.019054,-0.0077,1.386
7552.00,7.437557,25.01857,-0.000172,24.018838,-0.0076,1.386
7554.00,7.437687,25.01813,-0.000173,24.018466,-0.0077,1.386
7556.00,7.436920,25.01871,-0.000172,24.019750,-0.0077,1.386
7558.00,7.436496,25.01936,-0.000172,24.019344,-0.0076,1.386
7560.00,7.435402,25.01901,-0.000172,24.019487,-0.0076,1.386
7562.00,7.434788,25.01947,-0.000172,24.019657,-0.0077,1.386
7564.00,7.433701,25.01914,-0.000172,24.019115,-0.0076,1.386
7566.00,7.432061,25.01831,-0.000172,24.019463,-0.0077,1.386
7568.00,7.432253,25.01847,-0.000171,24.019670,-0.0077,1.386
7570.00,7.432529,25.01847,-0.000171,24.018977,-0.0077,1.386
7572.00,7.432978,25.01834,-0.000173,24.018368,-0.0076,1.386
7574.00,7.434063,25.01891,-0.000173,24.019434,-0.0077,1.387
7576.00,7.434889,25.01881,-0.000175,24.019800,-0.0077,1.387
7578.00,7.435918,25.01812,-0.000173,24.019026,-0.0077,1.386
7580.00,7.435186,25.01793,-0.000172,24.019161,-0.0077,1.386
7582.00,7.434532,25.01798,-0.000172,24.019835,-0.0077,1.386
7584.00,7.433765,25.01739,-0.000172,24.019403,-0.0076,1.387
7586.00,7.434019,25.01803,-0.000173,24.018896,-0.0077,1.386
7588.00,7.434177,25.01891,-0.000172,24.019338,-0.0076,1.386
7590.00,7.435258,25.01884,-0.000172,24.019721,-0.0077,1.387
7592.00,7.434595,25.01856,-0.000173,24.019590,-0.0076,1.386
7594.00,7.433601,25.01884,-0.000171,24.019383,-0.0077,1.386
7596.00,7.433738,25.01864,-0.000172,24.019289,-0.0077,1.386
7598.00,7.433654,25.01851,-0.000171,24.018956,-0.0077,1.386
7600.00,7.433050,25.01953,-0.000171,24.018957,-0.0077,1.387
7602.00,7.432908,25.01966,-0.000173,24.019206,-0.0076,1.386
7604.00,7.433206,25.01902,-0.000172,24.019641,-0.0077,1.386
7606.00,7.433675,25.01824,-0.000171,24.019284,-0.0076,1.386
7608.00,7.432511,25.01948,-0.000172,24.019235,-0.0076,1.386
7610.00,7.432080,25.01908,-0.000173,24.019246,-0.0077,1.386
7612.00,7.431721,25.01872,-0.000173,24.019099,-0.0077,1.387
7614.00,7.431973,25.01882,-0.000173,24.018698,-0.0077,1.387
7616.00,7.432117,25.01932,-0.000173,24.018919,-0.0077,1.386
7618.00,7.432523,25.01965,-0.000172,24.019162,-0.0077,1.387
7620.00,7.432016,25.01918,-0.000172,24.018800,-0.0077,1.386
7622.00,7.432034,25.01870,-0.000172,24.018677,-0.0076,1.386
7624.00,7.432686,25.01936,-0.000173,24.019362,-0.0076,1.386
7626.00,7.433011,25.01946,-0.000173,24.019679,-0.0077,1.387
7628.00,7.431590,25.02001,-0.000173,24.020259,-0.0076,1.387
7630.00,7.431342,25.01982,-0.000172,24.019726,-0.0077,1.387
7632.00,7.431289,25.01841,-0.000172,24.019171,-0.0077,1.386
7634.00,7.431488,25.01865,-0.000172,24.019206,-0.0077,1.386
7636.00,7.431662,25.01895,-0.000172,24.019012,-0.0076,1.387
7638.00,7.431791,25.01937,-0.000174,24.018550,-0.0076,1.387
7640.00,7.431134,25.01949,-0.000173,24.018265,-0.0077,1.386
7642.00,7.430394,25.01913,-0.000172,24.018439,-0.0077,1.386
7644.00,7.430756,25.01972,-0.000172,24.018934,-0.0076,1.386
7646.00,7.430558,25.01893,-0.000172,24.018812,-0.0077,1.386
7648.00,7.430463,25.01921,-0.000172,24.018588,-0.0077,1.386
7650.00,7.430523,25.01935,-0.000172,24.018957,-0.0076,1.386
7652.00,7.429467,25.01901,-0.000172,24.019097,-0.0077,1.386
7654.00,7.429217,25.01903,-0.000171,24.019197,-0.0076,1.387
7656.00,7.428829,25.01847,-0.000172,24.018914,-0.0077,1.387
7658.00,7.427591,25.01881,-0.000173,24.019079,-0.0077,1.386
7660.00,7.427205,25.01888,-0.000173,24.019628,-0.0077,1.387
7662.00,7.427347,25.01881,-0.000173,24.019179,-0.0076,1.387
7664.00,7.428493,25.01911,-0.000171,24.018749,-0.0076,1.386
7666.00,7.429003,25.01890,-0.000172,24.019298,-0.0076,1.386
7668.00,7.428052,25.01937,-0.000172,24.019476,-0.0076,1.386
7670.00,7.429243,25.01905,-0.000172,24.019246,-0.0076,1.386
7672.00,7.430054,25.01893,-0.000172,24.019128,-0.0077,1.386
7674.00,7.430510,25.01904,-0.000172,24.019467,-0.0077,1.387
7676.00,7.432242,25.01847,-0.000172,24.018905,-0.0076,1.387
7678.00,7.432897,25.01966,-0.000172,24.019213,-0.0077,1.386
7680.00,7.434044,25.01924,-0.000171,24.019043,-0.0077,1.386
7682.00,7.435076,25.01863,-0.000171,24.018849,-0.0077,1.387
7684.00,7.435181,25.01871,-0.000172,24.018764,-0.0077,1.386
7686.00,7.436250,25.01907,-0.000173,24.019447,-0.0076,1.387
7688.00,7.436607,25.01899,-0.000173,24.018486,-0.0077,1.387
7690.00,7.435797,25.01914,-0.000173,24.018860,-0.0076,1.386
7692.00,7.435363,25.01875,-0.000172,24.019159,-0.0076,1.386
7694.00,7.434361,25.01918,-0.000172,24.019211,-0.0076,1.387
7696.00,7.434311,25.01927,-0.000173,24.018948,-0.0077,1.387
7698.00,7.434113,25.01850,-0.000172,24.018513,-0.0076,1.387
7700.00,7.434096,25.01935,-0.000173,24.018783,-0.0077,1.386
7702.00,7.433875,25.01855,-0.000173,24.019224,-0.0077,1.386
7704.00,7.432684,25.01803,-0.000173,24.018965,-0.0077,1.386
7706.00,7.431893,25.01802,-0.000173,24.018947,-0.0077,1.387
7708.00,7.431336,25.01801,-0.000173,24.019141,-0.0076,1.386
7710.00,7.429848,25.01805,-0.000173,24.019070,-0.0077,1.387
7712.00,7.428629,25.01797,-0.000173,24.018809,-0.0077,1.386
7714.00,7.429307,25.01892,-0.000173,24.019238,-0.0077,1.386
7716.00,7.430548,25.01929,-0.000171,24.018731,-0.0077,1.386
7718.00,7.430762,25.01921,-0.000171,24.018979,-0.0077,1.386
7720.00,7.430397,25.01901,-0.000172,24.019311,-0.0077,1.386
7722.00,7.429981,25.01861,-0.000173,24.018599,-0.0077,1.387
7724.00,7.430736,25.01875,-0.000173,24.018397,-0.0077,1.387
7726.00,7.430379,25.01927,-0.000172,24.019026,-0.0077,1.386
7728.00,7.430836,25.01883,-0.000172,24.018816,-0.0077,1.386
7730.00,7.431996,25.01884,-0.000172,24.019786,-0.0077,1.386
7732.00,7.432063,25.01944,-0.000173,24.019153,-0.0076,1.387
7734.00,7.431818,25.01880,-0.000172,24.019436,-0.0076,1.387
7736.00,7.430951,25.01837,-0.000172,24.019565,-0.0077,1.386
7738.00,7.430910,25.01880,-0.000172,24.019023,-0.0077,1.386
7740.00,7.431832,25.01916,-0.000173,24.019342,-0.0077,1.386
7742.00,7.432023,25.01924,-0.000172,24.019251,-0.0077,1.387
7744.00,7.431830,25.01929,-0.000173,24.019052,-0.0077,1.387
7746.00,7.431985,25.01980,-0.000173,24.019095,-0.0076,1.386
7748.00,7.431578,25.02020,-0.000172,24.019298,-0.0077,1.386
7750.00,7.429971,25.01958,-0.000171,24.019616,-0.0077,1.387
7752.00,7.430132,25.01895,-0.000172,24.018977,-0.0076,1.387
7754.00,7.431100,25.01931,-0.000173,24.019315,-0.0077,1.386
7756.00,7.430912,25.02001,-0.000173,24.018698,-0.0077,1.387
7758.00,7.430416,25.01973,-0.000173,24.019244,-0.0077,1.387
7760.00,7.430950,25.01962,-0.000171,24.019500,-0.0076,1.386
7762.00,7.431570,25.01941,-0.000172,24.019220,-0.0077,1.387
7764.00,7.431768,25.01986,-0.000172,24.019008,-0.0076,1.386
7766.00,7.431369,25.01972,-0.000172,24.019092,-0.0077,1.387
7768.00,7.430865,25.01933,-0.000172,24.019376,-0.0077,1.386
7770.00,7.431509,25.01927,-0.000171,24.019003,-0.0077,1.386
7772.00,7.431715,25.02024,-0.000171,24.019559,-0.0077,1.386
7774.00,7.432300,25.01934,-0.000172,24.018517,-0.0076,1.387
7776.00,7.432880,25.01908,-0.000171,24.019264,-0.0076,1.387
7778.00,7.433008,25.01964,-0.000172,24.019695,-0.0077,1.386
7780.00,7.432416,25.01969,-0.000172,24.019452,-0.0077,1.386
7782.00,7.431876,25.02047,-0.000173,24.018974,-0.0077,1.387
7784.00,7.431345,25.02062,-0.000172,24.019043,-0.0076,1.387
7786.00,7.431357,25.01982,-0.000173,24.018918,-0.0077,1.386
7788.00,7.431326,25.01982,-0.000172,24.018675,-0.0076,1.386
7790.00,7.431405,25.02038,-0.000172,24.018261,-0.0077,1.386
7792.00,7.430062,25.02096,-0.000172,24.018414,-0.0077,1.386
7794.00,7.429045,25.02057,-0.000172,24.018684,-0.0077,1.387
7796.00,7.428653,25.02042,-0.000172,24.019387,-0.0076,1.387
7798.00,7.428100,25.02028,-0.000172,24.019574,-0.0077,1.387
7800.00,7.428547,25.02054,-0.000172,24.019235,-0.0077,1.386
7802.00,7.429400,25.02030,-0.000172,24.018800,-0.0076,1.386
7804.00,7.431002,25.01993,-0.000173,24.018658,-0.0077,1.387
7806.00,7.431799,25.01958,-0.000173,24.018805,-0.0077,1.387
7808.00,7.432551,25.01954,-0.000174,24.018919,-0.0077,1.387
7810.00,7.433016,25.02016,-0.000173,24.019505,-0.0077,1.386
7812.00,7.433235,25.02028,-0.000174,24.018932,-0.0077,1.386
7814.00,7.432126,25.01988,-0.000173,24.019262,-0.0077,1.386
7816.00,7.431295,25.02022,-0.000172,24.019641,-0.0077,1.387
7818.00,7.431862,25.01948,-0.000172,24.018800,-0.0077,1.387
7820.00,7.431829,25.01937,-0.000172,24.018444,-0.0077,1.387
7822.00,7.431797,25.02015,-0.000173,24.018423,-0.0076,1.387
7824.00,7.431555,25.01937,-0.000172,24.019110,-0.0076,1.387
7826.00,7.430125,25.01889,-0.000173,24.018707,-0.0076,1.386
7828.00,7.429699,25.01909,-0.000172,24.019558,-0.0077,1.386
7830.00,7.429585,25.01920,-0.000172,24.019831,-0.0076,1.386
7832.00,7.428881,25.01884,-0.000172,24.018758,-0.0077,1.387
7834.00,7.430514,25.01862,-0.000172,24.019130,-0.0076,1.387
7836.00,7.431245,25.01898,-0.000173,24.019204,-0.0076,1.386
7838.00,7.432743,25.01891,-0.000173,24.018988,-0.0076,1.387
7840.00,7.433203,25.01948,-0.000172,24.018609,-0.0077,1.387
7842.00,7.433269,25.01804,-0.000172,24.019813,-0.0077,1.387
7844.00,7.434399,25.01814,-0.000173,24.019545,-0.0077,1.387
7846.00,7.435074,25.01891,-0.000172,24.018736,-0.0076,1.387
7848.00,7.435124,25.01893,-0.000172,24.018809,-0.0076,1.386
7850.00,7.435321,25.01894,-0.000173,24.019132,-0.0076,1.387
7852.00,7.434528,25.01828,-0.000173,24.019559,-0.0076,1.387
7854.00,7.434064,25.01841,-0.000173,24.019191,-0.0077,1.386
7856.00,7.433789,25.01870,-0.000173,24.019233,-0.0076,1.387
7858.00,7.433209,25.01917,-0.000172,24.019349,-0.0076,1.386
7860.00,7.432760,25.01875,-0.000172,24.019180,-0.0076,1.387
7862.00,7.431489,25.01876,-0.000173,24.019177,-0.0076,1.387
7864.00,7.430990,25.01837,-0.000173,24.019864,-0.0076,1.387
7866.00,7.430880,25.01788,-0.000172,24.019382,-0.0077,1.387
7868.00,7.431289,25.01785,-0.000172,24.019358,-0.0077,1.387
7870.00,7.430441,25.01842,-0.000172,24.019099,-0.0077,1.387
7872.00,7.430285,25.01858,-0.000172,24.019779,-0.0077,1.387
7874.00,7.430428,25.01928,-0.000173,24.018793,-0.0077,1.387
7876.00,7.431681,25.01877,-0.000171,24.019228,-0.0076,1.386
7878.00,7.432989,25.01889,-0.000171,24.019496,-0.0076,1.387
7880.00,7.432790,25.01966,-0.000173,24.018847,-0.0076,1.388
7882.00,7.432213,25.02006,-0.000172,24.019558,-0.0076,1.387
7884.00,7.430148,25.02018,-0.000172,24.018932,-0.0077,1.387
7886.00,7.430133,25.02010,-0.000173,24.018820,-0.0077,1.387
7888.00,7.430761,25.02008,-0.000172,24.019306,-0.0077,1.386
7890.00,7.431312,25.01953,-0.000172,24.019023,-0.0077,1.387
7892.00,7.431979,25.01953,-0.000171,24.019690,-0.0077,1.387
7894.00,7.432379,25.01997,-0.000171,24.019144,-0.0077,1.387
7896.00,7.432983,25.02006,-0.000171,24.019793,-0.0077,1.387
7898.00,7.433195,25.01993,-0.000170,24.019132,-0.0077,1.387
7900.00,7.433112,25.02005,-0.000172,24.019267,-0.0077,1.387
7902.00,7.431473,25.01982,-0.000172,24.019741,-0.0077,1.387
7904.00,7.430905,25.01992,-0.000172,24.019095,-0.0077,1.387
7906.00,7.431911,25.01964,-0.000172,24.019710,-0.0077,1.386
7908.00,7.434128,25.02042,-0.000173,24.019289,-0.0077,1.387
7910.00,7.436378,25.02096,-0.000172,24.019291,-0.0076,1.388
7912.00,7.437806,25.02115,-0.000173,24.019490,-0.0076,1.387
7914.00,7.437974,25.02068,-0.000172,24.019365,-0.0077,1.386
7916.00,7.437203,25.02026,-0.000172,24.019070,-0.0077,1.387
7918.00,7.435345,25.02078,-0.000171,24.019153,-0.0077,1.387
7920.00,7.434064,25.02030,-0.000173,24.018800,-0.0077,1.387
7922.00,7.433315,25.02035,-0.000172,24.018990,-0.0077,1.387
7924.00,7.432799,25.02024,-0.000172,24.019751,-0.0077,1.387
7926.00,7.433262,25.02099,-0.000173,24.019701,-0.0077,1.387
7928.00,7.433347,25.02079,-0.000172,24.019327,-0.0077,1.387
7930.00,7.432499,25.02054,-0.000172,24.019599,-0.0076,1.387
7932.00,7.431585,25.02114,-0.000172,24.019744,-0.0077,1.387
7934.00,7.431960,25.02093,-0.000172,24.019052,-0.0077,1.387
7936.00,7.431222,25.02103,-0.000172,24.019257,-0.0077,1.387
7938.00,7.430811,25.02065,-0.000172,24.018845,-0.0076,1.388
7940.00,7.431211,25.02056,-0.000172,24.019603,-0.0076,1.387
7942.00,7.431313,25.02082,-0.000172,24.019171,-0.0076,1.387
7944.00,7.430579,25.02096,-0.000173,24.018992,-0.0077,1.387
7946.00,7.430236,25.02150,-0.000173,24.019369,-0.0077,1.387
7948.00,7.431416,25.02071,-0.000173,24.019313,-0.0077,1.387
7950.00,7.432025,25.02052,-0.000174,24.019539,-0.0077,1.387
7952.00,7.431837,25.02046,-0.000172,24.019529,-0.0077,1.386
7954.00,7.431856,25.02070,-0.000172,24.018620,-0.0077,1.388
7956.00,7.433115,25.02064,-0.000173,24.019465,-0.0076,1.387
7958.00,7.433051,25.02065,-0.000172,24.019266,-0.0076,1.387
7960.00,7.433175,25.02045,-0.000171,24.018921,-0.0077,1.387
7962.00,7.432994,25.02082,-0.000171,24.019570,-0.0076,1.387
7964.00,7.432435,25.02066,-0.000173,24.019184,-0.0076,1.387
7966.00,7.431401,25.02119,-0.000173,24.019467,-0.0076,1.388
7968.00,7.430996,25.02163,-0.000174,24.019267,-0.0077,1.388
7970.00,7.429891,25.02161,-0.000173,24.019583,-0.0077,1.388
7972.00,7.428873,25.02126,-0.000172,24.019405,-0.0077,1.388
7974.00,7.429031,25.02157,-0.000172,24.019378,-0.0077,1.387
7976.00,7.431663,25.02207,-0.000172,24.019306,-0.0076,1.388
7978.00,7.433468,25.02234,-0.000172,24.019690,-0.0076,1.388
7980.00,7.432510,25.02164,-0.000173,24.019235,-0.0077,1.388
7982.00,7.432118,25.02130,-0.000173,24.019344,-0.0077,1.387
7984.00,7.433081,25.02116,-0.000171,24.018852,-0.0077,1.388
7986.00,7.433582,25.02131,-0.000173,24.018952,-0.0077,1.388
7988.00,7.434213,25.02143,-0.000172,24.019282,-0.0077,1.387
7990.00,7.435706,25.02138,-0.000172,24.018983,-0.0077,1.388
7992.00,7.436309,25.02159,-0.000173,24.019079,-0.0077,1.387
7994.00,7.435773,25.02127,-0.000172,24.019414,-0.0077,1.387
7996.00,7.435130,25.02045,-0.000173,24.019757,-0.0076,1.388
7998.00,7.434567,25.02047,-0.000171,24.019287,-0.0076,1.387
8000.00,7.434065,25.02009,-0.000171,24.018796,-0.0076,1.387
8002.00,7.434987,25.01986,-0.000171,24.019184,-0.0077,1.387
8004.00,7.436162,25.02008,-0.000171,24.019209,-0.0077,1.387
8006.00,7.435833,25.01945,-0.000172,24.019208,-0.0077,1.387
8008.00,7.435300,25.01931,-0.000173,24.019170,-0.0077,1.388
8010.00,7.435207,25.01923,-0.000173,24.019590,-0.0077,1.388
8012.00,7.434225,25.01958,-0.000173,24.019581,-0.0077,1.387
8014.00,7.433285,25.02084,-0.000173,24.019369,-0.0077,1.388
@14,12.0000,24.0
8016.00,7.432981,25.02030,-0.000173,24.019713,-0.0077,1.388
8018.00,7.427157,25.01995,-0.000172,24.018531,-0.0077,1.387
8020.00,7.416588,25.02059,-0.000171,24.018733,-0.0076,1.386
8022.00,7.404092,25.02027,-0.000171,24.019371,-0.0076,1.387
8024.00,7.388594,25.01982,-0.000171,24.019099,-0.0076,1.387
8026.00,7.374398,25.02021,-0.000172,24.018999,-0.0077,1.387
8028.00,7.363188,25.02022,-0.000173,24.019378,-0.0077,1.387
8030.00,7.353181,25.02012,-0.000174,24.019393,-0.0077,1.388
8032.00,7.341163,25.02010,-0.000173,24.019396,-0.0076,1.388
8034.00,7.329888,25.02007,-0.000174,24.019197,-0.0077,1.389
8036.00,7.318081,25.01984,-0.000174,24.018733,-0.0077,1.389
8038.00,7.307202,25.02020,-0.000173,24.019452,-0.0076,1.388
8040.00,7.297380,25.01998,-0.000175,24.019325,-0.0077,1.389
8042.00,7.293175,25.01947,-0.000175,24.019304,-0.0077,1.389
8044.00,7.296451,25.02033,-0.000176,24.019588,-0.0077,1.390
8046.00,7.304196,25.02060,-0.000175,24.019115,-0.0077,1.390
8048.00,7.314473,25.02043,-0.000174,24.018916,-0.0076,1.389
8050.00,7.323618,25.01996,-0.000174,24.019454,-0.0076,1.389
8052.00,7.331181,25.01954,-0.000173,24.018874,-0.0077,1.388
8054.00,7.337541,25.01961,-0.000173,24.018820,-0.0077,1.387
8056.00,7.344654,25.02009,-0.000173,24.019389,-0.0077,1.387
8058.00,7.352732,25.02013,-0.000173,24.019025,-0.0077,1.388
8060.00,7.360671,25.02046,-0.000172,24.019023,-0.0077,1.388
8062.00,7.367984,25.02001,-0.000173,24.019112,-0.0077,1.387
8064.00,7.374335,25.01979,-0.000171,24.019066,-0.0076,1.388
8066.00,7.379174,25.02044,-0.000171,24.019311,-0.0076,1.388
8068.00,7.384525,25.02010,-0.000172,24.019233,-0.0077,1.388
8070.00,7.389590,25.02073,-0.000173,24.018988,-0.0077,1.387
8072.00,7.394308,25.02085,-0.000172,24.020034,-0.0077,1.388
8074.00,7.398569,25.02091,-0.000173,24.019380,-0.0077,1.388
8076.00,7.402481,25.02107,-0.000172,24.019619,-0.0077,1.388
8078.00,7.405683,25.02112,-0.000172,24.018816,-0.0077,1.387
8080.00,7.408519,25.02119,-0.000171,24.019354,-0.0076,1.388
8082.00,7.412131,25.02088,-0.000171,24.018706,-0.0077,1.388
8084.00,7.415656,25.02126,-0.000171,24.018510,-0.0076,1.388
8086.00,7.419989,25.02174,-0.000172,24.019572,-0.0076,1.388
8088.00,7.423718,25.02226,-0.000173,24.019093,-0.0077,1.388
8090.00,7.427703,25.02183,-0.000172,24.018876,-0.0077,1.387
8092.00,7.431211,25.02152,-0.000172,24.019124,-0.0076,1.387
8094.00,7.433098,25.02143,-0.000173,24.019066,-0.0077,1.388
8096.00,7.435912,25.02160,-0.000173,24.018968,-0.0077,1.388
8098.00,7.439084,25.02099,-0.000173,24.019133,-0.0077,1.388
8100.00,7.442095,25.02036,-0.000173,24.019985,-0.0076,1.387
8102.00,7.444737,25.02040,-0.000172,24.019271,-0.0077,1.388
8104.00,7.446466,25.02081,-0.000171,24.019159,-0.0077,1.388
8106.00,7.448329,25.02112,-0.000173,24.019161,-0.0077,1.388
8108.00,7.449048,25.02112,-0.000172,24.019228,-0.0077,1.388
8110.00,7.448586,25.02081,-0.000171,24.019275,-0.0077,1.387
8112.00,7.448506,25.02109,-0.000173,24.019126,-0.0076,1.388
8114.00,7.449016,25.02060,-0.000173,24.019391,-0.0077,1.387
8116.00,7.448757,25.02080,-0.000173,24.019472,-0.0076,1.388
8118.00,7.447889,25.02115,-0.000172,24.019025,-0.0077,1.388
8120.00,7.446212,25.02114,-0.000172,24.019195,-0.0077,1.388
8122.00,7.445415,25.02155,-0.000172,24.019353,-0.0077,1.387
8124.00,7.445518,25.02184,-0.000171,24.018506,-0.0077,1.387
8126.00,7.445396,25.02111,-0.000171,24.018979,-0.0076,1.387
8128.00,7.445772,25.02140,-0.000171,24.019286,-0.0076,1.388
8130.00,7.446796,25.02111,-0.000172,24.019066,-0.0077,1.388
8132.00,7.446879,25.02119,-0.000173,24.019304,-0.0077,1.388
8134.00,7.445754,25.02046,-0.000173,24.018916,-0.0077,1.387
8136.00,7.444992,25.02114,-0.000172,24.019079,-0.0077,1.387
8138.00,7.444253,25.02048,-0.000172,24.018841,-0.0077,1.387
8140.00,7.443777,25.02102,-0.000173,24.018793,-0.0077,1.388
8142.00,7.443019,25.02068,-0.000172,24.019003,-0.0077,1.388
8144.00,7.442269,25.02108,-0.000174,24.019309,-0.0077,1.388
8146.00,7.442520,25.02136,-0.000173,24.019117,-0.0077,1.388
8148.00,7.441771,25.02067,-0.000174,24.019124,-0.0077,1.388
8150.00,7.440693,25.02126,-0.000173,24.019064,-0.0077,1.387
8152.00,7.440249,25.02106,-0.000173,24.019034,-0.0077,1.388
8154.00,7.439238,25.02097,-0.000172,24.018749,-0.0077,1.387
8156.00,7.438538,25.02108,-0.000172,24.019017,-0.0077,1.387
8158.00,7.438077,25.02095,-0.000173,24.018773,-0.0077,1.388
8160.00,7.438680,25.02101,-0.000174,24.018861,-0.0077,1.388
8162.00,7.438945,25.02157,-0.000173,24.019072,-0.0077,1.388
8164.00,7.439097,25.02113,-0.000173,24.019501,-0.0077,1.388
8166.00,7.439380,25.02215,-0.000173,24.019293,-0.0077,1.388
8168.00,7.439757,25.02200,-0.000173,24.018696,-0.0077,1.388
8170.00,7.440268,25.02262,-0.000173,24.017986,-0.0077,1.388
8172.00,7.440426,25.02243,-0.000174,24.020134,-0.0077,1.388
8174.00,7.439806,25.02232,-0.000173,24.019121,-0.0077,1.387
8176.00,7.439762,25.02236,-0.000173,24.019141,-0.0077,1.388
8178.00,7.438599,25.02191,-0.000173,24.018653,-0.0077,1.388
8180.00,7.436902,25.02237,-0.000173,24.019277,-0.0077,1.388
8182.00,7.435732,25.02244,-0.000172,24.018869,-0.0077,1.387
8184.00,7.434843,25.02212,-0.000172,24.018841,-0.0077,1.387
8186.00,7.433475,25.02199,-0.000171,24.019262,-0.0077,1.388
8188.00,7.432623,25.02170,-0.000172,24.019090,-0.0077,1.387
8190.00,7.432256,25.02266,-0.000172,24.018794,-0.0077,1.388
8192.00,7.432181,25.02251,-0.000173,24.019327,-0.0076,1.388
8194.00,7.432710,25.02350,-0.000173,24.019654,-0.0076,1.388
8196.00,7.431844,25.02235,-0.000173,24.019110,-0.0077,1.388
8198.00,7.432550,25.02181,-0.000173,24.019481,-0.0077,1.388
8200.00,7.433171,25.02238,-0.000173,24.018938,-0.0077,1.388
8202.00,7.434153,25.02285,-0.000173,24.019260,-0.0077,1.387
8204.00,7.434477,25.02285,-0.000172,24.018943,-0.0077,1.387
8206.00,7.435758,25.02287,-0.000173,24.019139,-0.0077,1.388
8208.00,7.436843,25.02292,-0.000174,24.018495,-0.0077,1.388
8210.00,7.437499,25.02285,-0.000173,24.019480,-0.0076,1.388
8212.00,7.438427,25.02256,-0.000173,24.019141,-0.0077,1.387
8214.00,7.437762,25.02269,-0.000173,24.019329,-0.0077,1.388
8216.00,7.437688,25.02277,-0.000173,24.018782,-0.0077,1.389
8218.00,7.437355,25.02372,-0.000174,24.019333,-0.0077,1.388
8220.00,7.436947,25.02348,-0.000172,24.019873,-0.0077,1.387
8222.00,7.434958,25.02316,-0.000173,24.019066,-0.0077,1.388
8224.00,7.433748,25.02348,-0.000173,24.019385,-0.0077,1.388
8226.00,7.433865,25.02306,-0.000172,24.019119,-0.0077,1.387
8228.00,7.432894,25.02304,-0.000172,24.019035,-0.0076,1.388
8230.00,7.432299,25.02350,-0.000172,24.019438,-0.0077,1.388
8232.00,7.432410,25.02398,-0.000172,24.018860,-0.0077,1.388
8234.00,7.432137,25.02407,-0.000173,24.019182,-0.0077,1.388
8236.00,7.431883,25.02380,-0.000173,24.018928,-0.0077,1.389
8238.00,7.431372,25.02334,-0.000172,24.019505,-0.0076,1.388
8240.00,7.432487,25.02319,-0.000171,24.019333,-0.0076,1.388
8242.00,7.433288,25.02361,-0.000172,24.018649,-0.0076,1.388
8244.00,7.433642,25.02353,-0.000173,24.019697,-0.0077,1.388
8246.00,7.433988,25.02269,-0.000172,24.018571,-0.0077,1.388
8248.00,7.434186,25.02233,-0.000172,24.018461,-0.0077,1.388
8250.00,7.435142,25.02272,-0.000172,24.018990,-0.0077,1.388
8252.00,7.435576,25.02231,-0.000172,24.018863,-0.0077,1.387
8254.00,7.434790,25.02326,-0.000172,24.018988,-0.0077,1.388
8256.00,7.435231,25.02273,-0.000174,24.019124,-0.0077,1.388
8258.00,7.436064,25.02151,-0.000173,24.019199,-0.0077,1.388
8260.00,7.436656,25.02251,-0.000173,24.018899,-0.0077,1.388
8262.00,7.436056,25.02315,-0.000172,24.018747,-0.0077,1.387
8264.00,7.435982,25.02283,-0.000172,24.019471,-0.0077,1.388
8266.00,7.436722,25.02267,-0.000174,24.019797,-0.0077,1.388
8268.00,7.436676,25.02335,-0.000173,24.019206,-0.0077,1.388
8270.00,7.436571,25.02299,-0.000172,24.018814,-0.0077,1.388
8272.00,7.436647,25.02256,-0.000172,24.019026,-0.0077,1.388
8274.00,7.436235,25.02229,-0.000173,24.019046,-0.0077,1.388
8276.00,7.435106,25.02234,-0.000172,24.018687,-0.0077,1.388
8278.00,7.434803,25.02227,-0.000172,24.019128,-0.0077,1.388
8280.00,7.434897,25.02219,-0.000173,24.019369,-0.0077,1.388
8282.00,7.435399,25.02276,-0.000173,24.019237,-0.0076,1.388
8284.00,7.435485,25.02226,-0.000172,24.019590,-0.0077,1.388
8286.00,7.434832,25.02288,-0.000172,24.019423,-0.0076,1.388
8288.00,7.434279,25.02234,-0.000173,24.019385,-0.0076,1.389
8290.00,7.433772,25.02168,-0.000174,24.019170,-0.0077,1.388
8292.00,7.433947,25.02179,-0.000173,24.019266,-0.0077,1.388
8294.00,7.434046,25.02180,-0.000172,24.019456,-0.0077,1.388
8296.00,7.434850,25.02135,-0.000172,24.019431,-0.0077,1.388
8298.00,7.434636,25.02127,-0.000171,24.019547,-0.0076,1.387
8300.00,7.434117,25.02180,-0.000173,24.019654,-0.0077,1.388
8302.00,7.433871,25.02082,-0.000173,24.019572,-0.0077,1.388
8304.00,7.433864,25.02252,-0.000173,24.019819,-0.0077,1.388
8306.00,7.434112,25.02180,-0.000173,24.019070,-0.0077,1.388
8308.00,7.432431,25.02127,-0.000172,24.019148,-0.0076,1.388
8310.00,7.431990,25.02144,-0.000172,24.020206,-0.0076,1.388
8312.00,7.432915,25.02116,-0.000172,24.019684,-0.0076,1.388
8314.00,7.433649,25.02200,-0.000172,24.019849,-0.0077,1.388
8316.00,7.433554,25.02143,-0.000172,24.019278,-0.0077,1.388
8318.00,7.433746,25.02153,-0.000173,24.018916,-0.0077,1.388
8320.00,7.434387,25.02200,-0.000173,24.018896,-0.0077,1.388
8322.00,7.434765,25.02184,-0.000173,24.019277,-0.0076,1.388
8324.00,7.434358,25.02188,-0.000172,24.019344,-0.0077,1.388
8326.00,7.433575,25.02152,-0.000172,24.019074,-0.0077,1.389
8328.00,7.433546,25.02141,-0.000173,24.018883,-0.0077,1.388
8330.00,7.433732,25.02168,-0.000172,24.019139,-0.0077,1.388
8332.00,7.433849,25.02179,-0.000172,24.019336,-0.0076,1.388
8334.00,7.434050,25.02119,-0.000173,24.019420,-0.0077,1.388
8336.00,7.433996,25.02140,-0.000172,24.019608,-0.0077,1.388
8338.00,7.434313,25.02156,-0.000171,24.019081,-0.0077,1.388
8340.00,7.434545,25.02134,-0.000172,24.018546,-0.0077,1.388
8342.00,7.433888,25.02136,-0.000173,24.018996,-0.0076,1.388
8344.00,7.433416,25.02162,-0.000173,24.019126,-0.0076,1.388
8346.00,7.433233,25.02103,-0.000172,24.019010,-0.0077,1.388
8348.00,7.433966,25.02048,-0.000172,24.018847,-0.0077,1.389
8350.00,7.435404,25.02117,-0.000173,24.019886,-0.0077,1.388
8352.00,7.435347,25.02086,-0.000172,24.019202,-0.0077,1.389
8354.00,7.435506,25.02076,-0.000172,24.019610,-0.0076,1.388
8356.00,7.435687,25.02101,-0.000172,24.019786,-0.0077,1.388
8358.00,7.436025,25.02068,-0.000172,24.018956,-0.0077,1.388
8360.00,7.436152,25.02099,-0.000172,24.019249,-0.0077,1.388
8362.00,7.435793,25.02054,-0.000172,24.019494,-0.0077,1.388
8364.00,7.435643,25.02060,-0.000171,24.018718,-0.0076,1.388
8366.00,7.435759,25.02081,-0.000172,24.019213,-0.0077,1.388
8368.00,7.436114,25.02064,-0.000174,24.019113,-0.0077,1.388
8370.00,7.434564,25.02058,-0.000173,24.019010,-0.0077,1.388
8372.00,7.433913,25.02083,-0.000173,24.019635,-0.0077,1.388
8374.00,7.433536,25.02126,-0.000173,24.018896,-0.0076,1.388
8376.00,7.433589,25.02085,-0.000173,24.019048,-0.0076,1.388
8378.00,7.434327,25.02159,-0.000174,24.019599,-0.0077,1.389
8380.00,7.433436,25.02136,-0.000173,24.019505,-0.0077,1.388
8382.00,7.433381,25.02147,-0.000172,24.019282,-0.0077,1.388
8384.00,7.433744,25.02186,-0.000171,24.019300,-0.0076,1.388
8386.00,7.433720,25.02127,-0.000171,24.019030,-0.0077,1.388
8388.00,7.434539,25.02187,-0.000172,24.019084,-0.0076,1.388
8390.00,7.434743,25.02179,-0.000172,24.019184,-0.0076,1.388
8392.00,7.434445,25.02167,-0.000172,24.019704,-0.0077,1.388
8394.00,7.434040,25.02109,-0.000173,24.018745,-0.0077,1.388
8396.00,7.434784,25.02156,-0.000173,24.018459,-0.0077,1.389
8398.00,7.434980,25.02131,-0.000173,24.018512,-0.0077,1.389
8400.00,7.434945,25.02131,-0.000173,24.018276,-0.0077,1.388
8402.00,7.435378,25.02095,-0.000173,24.019222,-0.0076,1.389
8404.00,7.435733,25.02058,-0.000173,24.019074,-0.0077,1.388
8406.00,7.435000,25.02136,-0.000173,24.018972,-0.0077,1.388
8408.00,7.434009,25.02173,-0.000173,24.019481,-0.0076,1.388
8410.00,7.434232,25.02210,-0.000172,24.019411,-0.0076,1.388
8412.00,7.434730,25.02158,-0.000172,24.019793,-0.0077,1.388
8414.00,7.434742,25.02108,-0.000172,24.019324,-0.0077,1.389
8416.00,7.434364,25.02141,-0.000172,24.019469,-0.0077,1.389
8418.00,7.433365,25.02154,-0.000172,24.019427,-0.0076,1.389
8420.00,7.433371,25.02161,-0.000172,24.019951,-0.0076,1.388
8422.00,7.434400,25.02191,-0.000173,24.019505,-0.0076,1.388
8424.00,7.434619,25.02205,-0.000172,24.019117,-0.0076,1.388
8426.00,7.434714,25.02182,-0.000172,24.019215,-0.0077,1.389
8428.00,7.434669,25.02169,-0.000173,24.018508,-0.0077,1.388
8430.00,7.433964,25.02196,-0.000172,24.019739,-0.0077,1.388
8432.00,7.433636,25.02132,-0.000173,24.019028,-0.0076,1.389
8434.00,7.433395,25.02183,-0.000173,24.019235,-0.0076,1.388
8436.00,7.433664,25.02210,-0.000172,24.018590,-0.0077,1.389
8438.00,7.434069,25.02189,-0.000173,24.018803,-0.0077,1.389
8440.00,7.433738,25.02123,-0.000172,24.019137,-0.0077,1.388
8442.00,7.433379,25.02230,-0.000172,24.019240,-0.0077,1.388
8444.00,7.433277,25.02255,-0.000171,24.018832,-0.0076,1.388
8446.00,7.433367,25.02174,-0.000171,24.019219,-0.0077,1.388
8448.00,7.433176,25.02184,-0.000171,24.019394,-0.0077,1.388
8450.00,7.432717,25.02196,-0.000173,24.019452,-0.0077,1.389
8452.00,7.431726,25.02193,-0.000173,24.019456,-0.0077,1.388
8454.00,7.432240,25.02139,-0.000172,24.019336,-0.0076,1.388
8456.00,7.432366,25.02106,-0.000172,24.019121,-0.0077,1.388
8458.00,7.432408,25.02041,-0.000172,24.018896,-0.0076,1.388
8460.00,7.432564,25.02101,-0.000172,24.019639,-0.0077,1.388
8462.00,7.432632,25.02170,-0.000171,24.019922,-0.0077,1.388
8464.00,7.432961,25.02141,-0.000172,24.019028,-0.0077,1.388
8466.00,7.433444,25.02174,-0.000172,24.018677,-0.0077,1.388
8468.00,7.433798,25.02175,-0.000173,24.019442,-0.0076,1.389
8470.00,7.433944,25.02237,-0.000173,24.019409,-0.0077,1.388
8472.00,7.434499,25.02201,-0.000173,24.019690,-0.0076,1.388
8474.00,7.435828,25.02163,-0.000173,24.019144,-0.0077,1.388
8476.00,7.436243,25.02234,-0.000173,24.018825,-0.0077,1.388
8478.00,7.436409,25.02253,-0.000173,24.019023,-0.0077,1.388
8480.00,7.436575,25.02275,-0.000173,24.019547,-0.0077,1.389
8482.00,7.436366,25.02238,-0.000173,24.019213,-0.0077,1.388
8484.00,7.435256,25.02280,-0.000172,24.019148,-0.0077,1.388
8486.00,7.435411,25.02200,-0.000171,24.019014,-0.0077,1.388
8488.00,7.434969,25.02161,-0.000173,24.018368,-0.0076,1.389
8490.00,7.435027,25.02191,-0.000173,24.019356,-0.0077,1.388
8492.00,7.435180,25.02168,-0.000173,24.018573,-0.0077,1.388
8494.00,7.434019,25.02168,-0.000172,24.019474,-0.0076,1.388
8496.00,7.433707,25.02173,-0.000172,24.018956,-0.0077,1.388
8498.00,7.433572,25.02144,-0.000173,24.019057,-0.0076,1.388
8500.00,7.433830,25.02122,-0.000172,24.019405,-0.0076,1.388
8502.00,7.433751,25.02133,-0.000172,24.018910,-0.0077,1.388
8504.00,7.433841,25.02172,-0.000173,24.019095,-0.0077,1.389
8506.00,7.434188,25.02207,-0.000172,24.019253,-0.0077,1.389
8508.00,7.434514,25.02166,-0.000172,24.018754,-0.0077,1.388
8510.00,7.434491,25.02158,-0.000173,24.019217,-0.0077,1.388
8512.00,7.435123,25.02142,-0.000172,24.019095,-0.0076,1.389
8514.00,7.434910,25.02138,-0.000172,24.019463,-0.0076,1.388
8516.00,7.434636,25.02183,-0.000172,24.019570,-0.0077,1.387
8518.00,7.434070,25.02218,-0.000173,24.018493,-0.0077,1.388
8520.00,7.433047,25.02185,-0.000172,24.018999,-0.0077,1.388
8522.00,7.433417,25.02214,-0.000172,24.019316,-0.0077,1.389
8524.00,7.432843,25.02165,-0.000173,24.018923,-0.0077,1.388
8526.00,7.432801,25.02187,-0.000173,24.018954,-0.0077,1.388
8528.00,7.433475,25.02193,-0.000174,24.019061,-0.0077,1.388
8530.00,7.433419,25.02197,-0.000173,24.019965,-0.0077,1.388
8532.00,7.432497,25.02256,-0.000173,24.019199,-0.0077,1.388
8534.00,7.432457,25.02257,-0.000172,24.019456,-0.0076,1.389
8536.00,7.431819,25.02185,-0.000173,24.018950,-0.0076,1.388
8538.00,7.432120,25.02188,-0.000173,24.019079,-0.0077,1.388
8540.00,7.432406,25.02243,-0.000172,24.018764,-0.0076,1.388
8542.00,7.432569,25.02238,-0.000172,24.019510,-0.0077,1.388
8544.00,7.432349,25.02138,-0.000173,24.019255,-0.0077,1.389
8546.00,7.431864,25.02208,-0.000173,24.019164,-0.0077,1.389
8548.00,7.432277,25.02257,-0.000173,24.019454,-0.0076,1.388
8550.00,7.433244,25.02241,-0.000173,24.019585,-0.0077,1.388
8552.00,7.434260,25.02302,-0.000172,24.019222,-0.0076,1.388
8554.00,7.434353,25.02265,-0.000172,24.018863,-0.0077,1.387
8556.00,7.434399,25.02329,-0.000172,24.018718,-0.0077,1.388
8558.00,7.434379,25.02307,-0.000173,24.019385,-0.0076,1.389
8560.00,7.434578,25.02326,-0.000174,24.019677,-0.0077,1.388
8562.00,7.434548,25.02303,-0.000172,24.019180,-0.0077,1.388
8564.00,7.435104,25.02300,-0.000172,24.018678,-0.0077,1.388
8566.00,7.436373,25.02217,-0.000173,24.019349,-0.0077,1.388
8568.00,7.436688,25.02203,-0.000172,24.019072,-0.0077,1.388
8570.00,7.435995,25.02255,-0.000172,24.019335,-0.0077,1.388
8572.00,7.435929,25.02344,-0.000172,24.019545,-0.0077,1.388
8574.00,7.436159,25.02253,-0.000171,24.019451,-0.0077,1.388
8576.00,7.435673,25.02232,-0.000171,24.019403,-0.0077,1.388
8578.00,7.435580,25.02251,-0.000174,24.019277,-0.0077,1.388
8580.00,7.436223,25.02229,-0.000174,24.018492,-0.0077,1.388
8582.00,7.436170,25.02186,-0.000174,24.018760,-0.0076,1.388
8584.00,7.436195,25.02192,-0.000172,24.019188,-0.0077,1.388
8586.00,7.434330,25.02222,-0.000172,24.019536,-0.0077,1.388
8588.00,7.433245,25.02208,-0.000173,24.018865,-0.0077,1.389
8590.00,7.432393,25.02151,-0.000173,24.018916,-0.0077,1.388
8592.00,7.431501,25.02205,-0.000173,24.018590,-0.0077,1.389
8594.00,7.431565,25.02166,-0.000173,24.018285,-0.0077,1.388
8596.00,7.431761,25.02137,-0.000173,24.019278,-0.0077,1.389
8598.00,7.432688,25.02182,-0.000173,24.019217,-0.0077,1.388
8600.00,7.434004,25.02306,-0.000173,24.018869,-0.0077,1.388
8602.00,7.434554,25.02303,-0.000174,24.019008,-0.0077,1.389
8604.00,7.434917,25.02349,-0.000173,24.018800,-0.0077,1.388
8606.00,7.434204,25.02304,-0.000173,24.018127,-0.0077,1.388
8608.00,7.433994,25.02271,-0.000174,24.018881,-0.0077,1.388
8610.00,7.434800,25.02242,-0.000173,24.018729,-0.0077,1.389
8612.00,7.434234,25.02205,-0.000172,24.019177,-0.0077,1.388
8614.00,7.433948,25.02192,-0.000172,24.019398,-0.0077,1.388
@15,12.0000,24.0
8616.00,7.433735,25.02189,-0.000172,24.019416,-0.0077,1.388
8618.00,7.428702,25.02152,-0.000172,24.019043,-0.0076,1.388
8620.00,7.419107,25.02105,-0.000173,24.018822,-0.0076,1.388
8622.00,7.405858,25.02150,-0.000172,24.019045,-0.0077,1.387
8624.00,7.389997,25.02186,-0.000171,24.018470,-0.0077,1.387
8626.00,7.375466,25.02147,-0.000172,24.019238,-0.0077,1.388
8628.00,7.364339,25.02196,-0.000173,24.019496,-0.0076,1.388
8630.00,7.355248,25.02161,-0.000174,24.018921,-0.0076,1.389
8632.00,7.345177,25.02144,-0.000174,24.019471,-0.0077,1.389
8634.00,7.335032,25.02117,-0.000176,24.019365,-0.0077,1.390
8636.00,7.325030,25.02223,-0.000175,24.018987,-0.0077,1.390
8638.00,7.315786,25.02182,-0.000175,24.019110,-0.0077,1.389
8640.00,7.307911,25.02138,-0.000174,24.019857,-0.0077,1.389
8642.00,7.306721,25.02180,-0.000174,24.018745,-0.0076,1.390
8644.00,7.310935,25.02185,-0.000174,24.018948,-0.0077,1.390
8646.00,7.319735,25.02079,-0.000176,24.018948,-0.0077,1.391
8648.00,7.330426,25.02132,-0.000175,24.018702,-0.0076,1.390
8650.00,7.338801,25.02120,-0.000175,24.018803,-0.0077,1.390
8652.00,7.344682,25.02101,-0.000174,24.019565,-0.0077,1.389
8654.00,7.350902,25.02235,-0.000174,24.019159,-0.0077,1.388
8656.00,7.357359,25.02236,-0.000173,24.019402,-0.0077,1.388
8658.00,7.365012,25.02280,-0.000174,24.019373,-0.0076,1.389
8660.00,7.372386,25.02317,-0.000172,24.019025,-0.0076,1.388
8662.00,7.378233,25.02283,-0.000171,24.019244,-0.0077,1.389
8664.00,7.384117,25.02234,-0.000171,24.018921,-0.0077,1.389
8666.00,7.390529,25.02227,-0.000172,24.019077,-0.0077,1.389
8668.00,7.395101,25.02158,-0.000172,24.019967,-0.0077,1.389
8670.00,7.398141,25.02210,-0.000172,24.019097,-0.0077,1.388
8672.00,7.400201,25.02188,-0.000172,24.019277,-0.0077,1.388
8674.00,7.402951,25.02162,-0.000172,24.018981,-0.0077,1.388
8676.00,7.405650,25.02177,-0.000171,24.018559,-0.0077,1.388
8678.00,7.408699,25.02228,-0.000172,24.019253,-0.0076,1.388
8680.00,7.411727,25.02163,-0.000172,24.019536,-0.0077,1.389
8682.00,7.414472,25.02193,-0.000172,24.018736,-0.0076,1.388
8684.00,7.416600,25.02174,-0.000171,24.018812,-0.0077,1.389
8686.00,7.420598,25.02219,-0.000172,24.019124,-0.0077,1.388
8688.00,7.425430,25.02146,-0.000171,24.018664,-0.0077,1.388
8690.00,7.428699,25.02208,-0.000172,24.019179,-0.0077,1.389
8692.00,7.432494,25.02130,-0.000174,24.018822,-0.0077,1.388
8694.00,7.436374,25.02112,-0.000173,24.019110,-0.0077,1.388
8696.00,7.439164,25.02127,-0.000173,24.020002,-0.0076,1.388
8698.00,7.441508,25.02164,-0.000173,24.019235,-0.0076,1.389
8700.00,7.443006,25.02153,-0.000172,24.018992,-0.0077,1.388
8702.00,7.444574,25.02120,-0.000172,24.019035,-0.0077,1.388
8704.00,7.447235,25.02125,-0.000173,24.019148,-0.0077,1.389
8706.00,7.448651,25.02166,-0.000173,24.019092,-0.0077,1.388
8708.00,7.449703,25.02180,-0.000172,24.019244,-0.0077,1.388
8710.00,7.450448,25.02156,-0.000172,24.019064,-0.0077,1.389
8712.00,7.451197,25.02083,-0.000173,24.019338,-0.0077,1.389
8714.00,7.451863,25.02108,-0.000172,24.019626,-0.0077,1.388
8716.00,7.452370,25.02115,-0.000173,24.018939,-0.0077,1.388
8718.00,7.452229,25.02141,-0.000173,24.019364,-0.0077,1.389
8720.00,7.451507,25.02160,-0.000173,24.019519,-0.0077,1.389
8722.00,7.451477,25.02159,-0.000172,24.019606,-0.0077,1.388
8724.00,7.450722,25.02144,-0.000171,24.019215,-0.0077,1.388
8726.00,7.449675,25.02134,-0.000173,24.018756,-0.0077,1.388
8728.00,7.449175,25.02135,-0.000172,24.019871,-0.0077,1.388
8730.00,7.447501,25.02096,-0.000172,24.018691,-0.0076,1.389
8732.00,7.446977,25.02057,-0.000172,24.018735,-0.0077,1.389
8734.00,7.447339,25.02110,-0.000171,24.019142,-0.0077,1.389
8736.00,7.447236,25.02158,-0.000172,24.018667,-0.0077,1.388
8738.00,7.446173,25.02123,-0.000172,24.019070,-0.0077,1.388
8740.00,7.444468,25.02135,-0.000172,24.019161,-0.0076,1.389
8742.00,7.443826,25.02135,-0.000172,24.019514,-0.0077,1.388
8744.00,7.444142,25.02131,-0.000172,24.019730,-0.0077,1.388
8746.00,7.443617,25.02174,-0.000172,24.019222,-0.0077,1.388
8748.00,7.442444,25.02088,-0.000173,24.019271,-0.0077,1.389
8750.00,7.441610,25.02083,-0.000173,24.018921,-0.0077,1.388
8752.00,7.440876,25.02101,-0.000173,24.019090,-0.0076,1.389
8754.00,7.440230,25.02094,-0.000173,24.019269,-0.0076,1.389
8756.00,7.439947,25.02103,-0.000173,24.018608,-0.0076,1.389
8758.00,7.440756,25.02116,-0.000172,24.018011,-0.0077,1.388
8760.00,7.440951,25.02126,-0.000173,24.018653,-0.0077,1.389
8762.00,7.440615,25.02094,-0.000174,24.018696,-0.0077,1.389
8764.00,7.439838,25.02053,-0.000173,24.018972,-0.0077,1.389
8766.00,7.438644,25.02037,-0.000172,24.019579,-0.0077,1.389
8768.00,7.438293,25.02027,-0.000173,24.019144,-0.0077,1.389
8770.00,7.438533,25.02103,-0.000172,24.018901,-0.0076,1.389
8772.00,7.437943,25.01998,-0.000173,24.019666,-0.0076,1.389
8774.00,7.437599,25.02030,-0.000174,24.018979,-0.0076,1.389
8776.00,7.437867,25.02014,-0.000172,24.018666,-0.0076,1.389
8778.00,7.437605,25.02087,-0.000172,24.019095,-0.0076,1.388
8780.00,7.437532,25.02108,-0.000172,24.018883,-0.0077,1.388
8782.00,7.436560,25.02083,-0.000172,24.018887,-0.0077,1.389
8784.00,7.437120,25.02094,-0.000173,24.019278,-0.0077,1.389
8786.00,7.438173,25.02115,-0.000173,24.019454,-0.0077,1.389
8788.00,7.438498,25.02117,-0.000173,24.019083,-0.0077,1.388
8790.00,7.438105,25.02109,-0.000174,24.019077,-0.0077,1.388
8792.00,7.438281,25.02081,-0.000174,24.019052,-0.0076,1.389
8794.00,7.437871,25.02084,-0.000173,24.018432,-0.0077,1.389
8796.00,7.437499,25.02128,-0.000174,24.019186,-0.0077,1.388
8798.00,7.436819,25.02137,-0.000172,24.019001,-0.0077,1.388
8800.00,7.436561,25.02123,-0.000173,24.018709,-0.0076,1.389
8802.00,7.436462,25.02129,-0.000172,24.019460,-0.0077,1.389
8804.00,7.435976,25.02115,-0.000173,24.018773,-0.0077,1.389
8806.00,7.436070,25.02089,-0.000174,24.019175,-0.0077,1.389
8808.00,7.435845,25.02094,-0.000173,24.019057,-0.0077,1.388
8810.00,7.436077,25.02120,-0.000172,24.018531,-0.0077,1.388
8812.00,7.436119,25.02065,-0.000173,24.018979,-0.0077,1.389
8814.00,7.435209,25.02147,-0.000173,24.018930,-0.0077,1.389
8816.00,7.434628,25.02238,-0.000173,24.019204,-0.0077,1.388
8818.00,7.434544,25.02258,-0.000174,24.018662,-0.0077,1.389
8820.00,7.434514,25.02251,-0.000173,24.019146,-0.0077,1.388
8822.00,7.435043,25.02243,-0.000173,24.018675,-0.0076,1.388
8824.00,7.433627,25.02287,-0.000173,24.019690,-0.0077,1.389
8826.00,7.433800,25.02254,-0.000173,24.019547,-0.0077,1.389
8828.00,7.434945,25.02241,-0.000172,24.019311,-0.0077,1.388
8830.00,7.436108,25.02195,-0.000173,24.019333,-0.0077,1.388
8832.00,7.436903,25.02199,-0.000173,24.019079,-0.0077,1.389
8834.00,7.438010,25.02264,-0.000173,24.019039,-0.0077,1.388
8836.00,7.437466,25.02324,-0.000173,24.018793,-0.0077,1.388
8838.00,7.437428,25.02277,-0.000173,24.018733,-0.0077,1.389
8840.00,7.437327,25.02243,-0.000173,24.018571,-0.0077,1.388
8842.00,7.438351,25.02176,-0.000172,24.018744,-0.0077,1.388
8844.00,7.438529,25.02200,-0.000173,24.018533,-0.0077,1.388
8846.00,7.437607,25.02329,-0.000174,24.018633,-0.0077,1.389
8848.00,7.436909,25.02304,-0.000174,24.018999,-0.0077,1.389
8850.00,7.436670,25.02254,-0.000173,24.018939,-0.0077,1.388
8852.00,7.436371,25.02208,-0.000173,24.018484,-0.0077,1.389
8854.00,7.435586,25.02188,-0.000173,24.018894,-0.0077,1.389
8856.00,7.436353,25.02205,-0.000173,24.018336,-0.0077,1.388
8858.00,7.436517,25.02230,-0.000173,24.018504,-0.0077,1.389
8860.00,7.436762,25.02224,-0.000173,24.019075,-0.0077,1.389
8862.00,7.436090,25.02256,-0.000173,24.018827,-0.0077,1.388
8864.00,7.435882,25.02244,-0.000173,24.019157,-0.0077,1.388
8866.00,7.435494,25.02268,-0.000171,24.019128,-0.0077,1.388
8868.00,7.435053,25.02275,-0.000172,24.018851,-0.0077,1.389
8870.00,7.435101,25.02193,-0.000173,24.019204,-0.0077,1.389
8872.00,7.434607,25.02320,-0.000174,24.018631,-0.0077,1.388
8874.00,7.434125,25.02263,-0.000173,24.018957,-0.0077,1.388
8876.00,7.433700,25.02260,-0.000172,24.019068,-0.0076,1.389
8878.00,7.433184,25.02264,-0.000172,24.018898,-0.0077,1.389
8880.00,7.433143,25.02235,-0.000172,24.019416,-0.0077,1.388
8882.00,7.433800,25.02265,-0.000172,24.019119,-0.0077,1.388
8884.00,7.435575,25.02166,-0.000173,24.019240,-0.0077,1.389
8886.00,7.435960,25.02092,-0.000173,24.019025,-0.0077,1.389
8888.00,7.435589,25.02233,-0.000172,24.018923,-0.0077,1.389
8890.00,7.434749,25.02158,-0.000173,24.018760,-0.0077,1.389
8892.00,7.435150,25.02165,-0.000173,24.018392,-0.0077,1.389
8894.00,7.436210,25.02254,-0.000173,24.019150,-0.0077,1.388
8896.00,7.436223,25.02226,-0.000173,24.018629,-0.0077,1.389
8898.00,7.435809,25.02233,-0.000173,24.019077,-0.0077,1.389
8900.00,7.436348,25.02297,-0.000173,24.019095,-0.0076,1.389
8902.00,7.436117,25.02194,-0.000172,24.019128,-0.0077,1.389
8904.00,7.436626,25.02243,-0.000173,24.018822,-0.0077,1.389
8906.00,7.438128,25.02174,-0.000174,24.019124,-0.0077,1.389
8908.00,7.438349,25.02184,-0.000174,24.019423,-0.0077,1.389
8910.00,7.438048,25.02160,-0.000173,24.019128,-0.0077,1.388
8912.00,7.437678,25.02155,-0.000172,24.019532,-0.0077,1.388
8914.00,7.438041,25.02178,-0.000172,24.018965,-0.0077,1.389
8916.00,7.439471,25.02189,-0.000173,24.019407,-0.0077,1.388
8918.00,7.439427,25.02148,-0.000173,24.019442,-0.0076,1.389
8920.00,7.438823,25.02193,-0.000173,24.019306,-0.0077,1.389
8922.00,7.438340,25.02184,-0.000173,24.018664,-0.0077,1.389
8924.00,7.437348,25.02186,-0.000173,24.019001,-0.0077,1.389
8926.00,7.437360,25.02157,-0.000173,24.019128,-0.0077,1.389
8928.00,7.437031,25.02111,-0.000172,24.018551,-0.0077,1.388
8930.00,7.437033,25.02139,-0.000173,24.019318,-0.0077,1.389
8932.00,7.437439,25.02153,-0.000175,24.019331,-0.0077,1.389
8934.00,7.436432,25.02162,-0.000173,24.019596,-0.0077,1.389
8936.00,7.436545,25.02123,-0.000173,24.019438,-0.0077,1.389
8938.00,7.436788,25.02096,-0.000173,24.018943,-0.0077,1.388
8940.00,7.437529,25.02070,-0.000172,24.019133,-0.0077,1.389
8942.00,7.437965,25.02055,-0.000172,24.019032,-0.0077,1.389
8944.00,7.437380,25.02114,-0.000172,24.019548,-0.0077,1.390
8946.00,7.437043,25.02173,-0.000174,24.019672,-0.0076,1.389
8948.00,7.435878,25.02161,-0.000174,24.019266,-0.0077,1.389
8950.00,7.435067,25.02135,-0.000173,24.019349,-0.0077,1.388
8952.00,7.435232,25.02152,-0.000173,24.019606,-0.0077,1.388
8954.00,7.435358,25.02194,-0.000172,24.018733,-0.0077,1.389
8956.00,7.435892,25.02183,-0.000172,24.018787,-0.0077,1.389
8958.00,7.436583,25.02137,-0.000172,24.018896,-0.0077,1.388
8960.00,7.437393,25.02143,-0.000172,24.018883,-0.0077,1.389
8962.00,7.436227,25.02105,-0.000173,24.019280,-0.0077,1.388
8964.00,7.436104,25.02178,-0.000172,24.019104,-0.0077,1.388
8966.00,7.436502,25.02155,-0.000173,24.018660,-0.0077,1.389
8968.00,7.436225,25.02126,-0.000174,24.017924,-0.0077,1.389
8970.00,7.435934,25.02111,-0.000174,24.019434,-0.0077,1.389
8972.00,7.436652,25.02078,-0.000173,24.018803,-0.0077,1.388
8974.00,7.436752,25.02099,-0.000172,24.019362,-0.0077,1.389
8976.00,7.436031,25.02177,-0.000172,24.019501,-0.0077,1.389
8978.00,7.435592,25.02190,-0.000172,24.018744,-0.0077,1.388
8980.00,7.435705,25.02257,-0.000173,24.018655,-0.0077,1.389
8982.00,7.435345,25.02140,-0.000174,24.018992,-0.0077,1.389
8984.00,7.435708,25.02125,-0.000172,24.019293,-0.0077,1.389
8986.00,7.436823,25.02135,-0.000174,24.018276,-0.0077,1.388
8988.00,7.437201,25.02103,-0.000173,24.018693,-0.0077,1.389
8990.00,7.437254,25.02138,-0.000174,24.018831,-0.0077,1.389
8992.00,7.437261,25.02146,-0.000173,24.019298,-0.0077,1.388
8994.00,7.437821,25.02161,-0.000173,24.019209,-0.0077,1.389
8996.00,7.438363,25.02141,-0.000173,24.018611,-0.0077,1.389
8998.00,7.438136,25.02144,-0.000173,24.019006,-0.0077,1.389
9000.00,7.437948,25.02115,-0.000173,24.018928,-0.0077,1.389
9002.00,7.437506,25.02084,-0.000174,24.018405,-0.0076,1.389
9004.00,7.437485,25.02174,-0.000172,24.019396,-0.0077,1.389
9006.00,7.436777,25.02145,-0.000172,24.019126,-0.0077,1.389
9008.00,7.436788,25.02134,-0.000173,24.018299,-0.0077,1.389
9010.00,7.436626,25.02233,-0.000173,24.018285,-0.0077,1.389
9012.00,7.436344,25.02175,-0.000172,24.018814,-0.0077,1.389
9014.00,7.435985,25.02267,-0.000172,24.018822,-0.0077,1.389
9016.00,7.435938,25.02325,-0.000173,24.018774,-0.0077,1.389
9018.00,7.436064,25.02310,-0.000173,24.019132,-0.0077,1.389
9020.00,7.436428,25.02309,-0.000172,24.019509,-0.0076,1.389
9022.00,7.436675,25.02305,-0.000173,24.019010,-0.0077,1.389
9024.00,7.437248,25.02268,-0.000173,24.018599,-0.0077,1.389
9026.00,7.436673,25.02254,-0.000172,24.019530,-0.0076,1.389
9028.00,7.436740,25.02218,-0.000171,24.019148,-0.0076,1.389
9030.00,7.437337,25.02257,-0.000173,24.019066,-0.0077,1.389
9032.00,7.438005,25.02280,-0.000173,24.019423,-0.0077,1.389
9034.00,7.437987,25.02236,-0.000173,24.019039,-0.0077,1.389
9036.00,7.437995,25.02254,-0.000173,24.018348,-0.0077,1.388
9038.00,7.438157,25.02265,-0.000173,24.018414,-0.0077,1.389
9040.00,7.437360,25.02310,-0.000173,24.019322,-0.0076,1.389
9042.00,7.437598,25.02267,-0.000173,24.018247,-0.0077,1.389
9044.00,7.437208,25.02320,-0.000173,24.018778,-0.0077,1.388
9046.00,7.436866,25.02292,-0.000173,24.018689,-0.0077,1.388
9048.00,7.438010,25.02269,-0.000174,24.019086,-0.0077,1.388
9050.00,7.437978,25.02351,-0.000173,24.018894,-0.0077,1.389
9052.00,7.437157,25.02354,-0.000173,24.018869,-0.0077,1.389
9054.00,7.436823,25.02363,-0.000172,24.018713,-0.0077,1.389
9056.00,7.436610,25.02311,-0.000172,24.019003,-0.0077,1.389
9058.00,7.436557,25.02304,-0.000174,24.018564,-0.0077,1.389
9060.00,7.437016,25.02197,-0.000173,24.018280,-0.0077,1.389
9062.00,7.437745,25.02213,-0.000173,24.019447,-0.0077,1.389
9064.00,7.436868,25.02297,-0.000173,24.018997,-0.0077,1.388
9066.00,7.435830,25.02302,-0.000173,24.018635,-0.0077,1.389
9068.00,7.435196,25.02223,-0.000173,24.019070,-0.0077,1.388
9070.00,7.435043,25.02270,-0.000172,24.018927,-0.0077,1.389
9072.00,7.435016,25.02293,-0.000172,24.018841,-0.0076,1.389
9074.00,7.434139,25.02244,-0.000173,24.018338,-0.0077,1.388
9076.00,7.434216,25.02291,-0.000173,24.018938,-0.0077,1.388
9078.00,7.434823,25.02254,-0.000172,24.018802,-0.0077,1.389
9080.00,7.435177,25.02282,-0.000173,24.019117,-0.0077,1.389
9082.00,7.435204,25.02352,-0.000174,24.018385,-0.0077,1.389
9084.00,7.435454,25.02284,-0.000172,24.018992,-0.0077,1.388
9086.00,7.435414,25.02282,-0.000173,24.018671,-0.0077,1.389
9088.00,7.435861,25.02230,-0.000174,24.019748,-0.0077,1.389
9090.00,7.435697,25.02270,-0.000174,24.019126,-0.0077,1.389
9092.00,7.435552,25.02278,-0.000173,24.018765,-0.0077,1.388
9094.00,7.435978,25.02245,-0.000173,24.019146,-0.0077,1.388
9096.00,7.437483,25.02243,-0.000173,24.019229,-0.0077,1.389
9098.00,7.437558,25.02204,-0.000173,24.019132,-0.0077,1.389
9100.00,7.437295,25.02214,-0.000173,24.018657,-0.0076,1.389
9102.00,7.437470,25.02313,-0.000174,24.019017,-0.0076,1.389
9104.00,7.437789,25.02337,-0.000173,24.019262,-0.0077,1.389
9106.00,7.437381,25.02282,-0.000172,24.018896,-0.0077,1.389
9108.00,7.437419,25.02205,-0.000172,24.018918,-0.0077,1.389
9110.00,7.437069,25.02191,-0.000174,24.019494,-0.0077,1.389
9112.00,7.436623,25.02215,-0.000174,24.018943,-0.0077,1.389
9114.00,7.436761,25.02244,-0.000173,24.019509,-0.0077,1.389
9116.00,7.435992,25.02218,-0.000172,24.019376,-0.0077,1.388
9118.00,7.435099,25.02264,-0.000173,24.018502,-0.0077,1.388
9120.00,7.435893,25.02264,-0.000173,24.019110,-0.0077,1.389
9122.00,7.436118,25.02302,-0.000174,24.018455,-0.0077,1.389
9124.00,7.436271,25.02219,-0.000173,24.018510,-0.0077,1.388
9126.00,7.436787,25.02182,-0.000172,24.018916,-0.0077,1.389
9128.00,7.436490,25.02173,-0.000174,24.018733,-0.0077,1.389
9130.00,7.436000,25.02176,-0.000173,24.019088,-0.0077,1.389
9132.00,7.436060,25.02155,-0.000174,24.018153,-0.0077,1.389
9134.00,7.436603,25.02170,-0.000172,24.018425,-0.0077,1.388
9136.00,7.436317,25.02154,-0.000173,24.019153,-0.0076,1.389
9138.00,7.435489,25.02078,-0.000173,24.018535,-0.0076,1.389
9140.00,7.435885,25.02153,-0.000172,24.019016,-0.0076,1.389
9142.00,7.436643,25.02125,-0.000173,24.019293,-0.0076,1.389
9144.00,7.437516,25.02101,-0.000173,24.019195,-0.0077,1.389
9146.00,7.438267,25.02141,-0.000172,24.019034,-0.0077,1.389
9148.00,7.437725,25.02135,-0.000173,24.019349,-0.0077,1.389
9150.00,7.437499,25.02116,-0.000172,24.019315,-0.0077,1.389
9152.00,7.438095,25.02203,-0.000172,24.019858,-0.0077,1.389
9154.00,7.438297,25.02192,-0.000172,24.018591,-0.0077,1.389
9156.00,7.438096,25.02200,-0.000173,24.018918,-0.0077,1.389
9158.00,7.436961,25.02143,-0.000173,24.018448,-0.0077,1.388
9160.00,7.436394,25.02167,-0.000174,24.019271,-0.0077,1.388
9162.00,7.436028,25.02193,-0.000173,24.019313,-0.0077,1.390
9164.00,7.435060,25.02189,-0.000174,24.019066,-0.0076,1.389
9166.00,7.434556,25.02185,-0.000174,24.018486,-0.0077,1.389
9168.00,7.433425,25.02114,-0.000172,24.018901,-0.0077,1.389
9170.00,7.433615,25.02126,-0.000173,24.018936,-0.0077,1.389
9172.00,7.433293,25.02170,-0.000173,24.018528,-0.0077,1.389
9174.00,7.432265,25.02123,-0.000172,24.019320,-0.0077,1.389
9176.00,7.432737,25.02184,-0.000172,24.019092,-0.0077,1.389
9178.00,7.433327,25.02166,-0.000174,24.018689,-0.0077,1.389
9180.00,7.433951,25.02136,-0.000174,24.018988,-0.0077,1.389
9182.00,7.434919,25.02157,-0.000174,24.018633,-0.0077,1.389
9184.00,7.435843,25.02182,-0.000172,24.019264,-0.0077,1.388
9186.00,7.436400,25.02205,-0.000173,24.019389,-0.0077,1.389
9188.00,7.435703,25.02187,-0.000173,24.019394,-0.0077,1.389
9190.00,7.435723,25.02179,-0.000174,24.018972,-0.0077,1.389
9192.00,7.436230,25.02113,-0.000172,24.018261,-0.0077,1.389
9194.00,7.436353,25.02123,-0.000173,24.018840,-0.0077,1.388
9196.00,7.435819,25.02118,-0.000173,24.019246,-0.0077,1.389
9198.00,7.435026,25.02184,-0.000172,24.018793,-0.0077,1.388
9200.00,7.436068,25.02118,-0.000173,24.018771,-0.0077,1.389
9202.00,7.436925,25.02230,-0.000174,24.018164,-0.0077,1.389
9204.00,7.436239,25.02218,-0.000173,24.019860,-0.0076,1.389
9206.00,7.437447,25.02234,-0.000173,24.018658,-0.0077,1.389
9208.00,7.437189,25.02293,-0.000172,24.019059,-0.0077,1.389
9210.00,7.437276,25.02300,-0.000173,24.018655,-0.0077,1.389
9212.00,7.437357,25.02284,-0.000173,24.018682,-0.0077,1.389
9214.00,7.437147,25.02203,-0.000173,24.018910,-0.0077,1.389
@16,12.0000,24.0
9216.00,7.437176,25.02218,-0.000173,24.019099,-0.0077,1.388
9218.00,7.433509,25.02266,-0.000172,24.019092,-0.0077,1.388
9220.00,7.423228,25.02335,-0.000171,24.018747,-0.0077,1.387
9222.00,7.410443,25.02374,-0.000172,24.018437,-0.0077,1.387
9224.00,7.395862,25.02317,-0.000172,24.018238,-0.0077,1.388
9226.00,7.382441,25.02357,-0.000172,24.019077,-0.0077,1.389
9228.00,7.371160,25.02385,-0.000173,24.018965,-0.0077,1.389
9230.00,7.361756,25.02419,-0.000174,24.018976,-0.0077,1.389
9232.00,7.353191,25.02382,-0.000174,24.019025,-0.0077,1.390
9234.00,7.344769,25.02410,-0.000176,24.018956,-0.0077,1.390
9236.00,7.336391,25.02421,-0.000174,24.018330,-0.0077,1.390
9238.00,7.327340,25.02394,-0.000174,24.019411,-0.0077,1.390
9240.00,7.318620,25.02418,-0.000175,24.019398,-0.0077,1.390
9242.00,7.314509,25.02415,-0.000174,24.019168,-0.0077,1.390
9244.00,7.318137,25.02374,-0.000174,24.018223,-0.0077,1.391
9246.00,7.325981,25.02406,-0.000175,24.019568,-0.0077,1.391
9248.00,7.336117,25.02437,-0.000176,24.018907,-0.0077,1.391
9250.00,7.345183,25.02384,-0.000176,24.019084,-0.0077,1.391
9252.00,7.352627,25.02391,-0.000174,24.019093,-0.0077,1.390
9254.00,7.358520,25.02358,-0.000174,24.018918,-0.0077,1.390
9256.00,7.364222,25.02331,-0.000174,24.018693,-0.0077,1.389
9258.00,7.370322,25.02291,-0.000173,24.018936,-0.0077,1.390
9260.00,7.377034,25.02331,-0.000172,24.018490,-0.0077,1.388
9262.00,7.383940,25.02333,-0.000171,24.018841,-0.0077,1.389
9264.00,7.389830,25.02361,-0.000171,24.018406,-0.0077,1.389
9266.00,7.394281,25.02358,-0.000171,24.019070,-0.0077,1.390
9268.00,7.398459,25.02321,-0.000172,24.018912,-0.0077,1.390
9270.00,7.402486,25.02311,-0.000172,24.019090,-0.0077,1.389
9272.00,7.405279,25.02305,-0.000173,24.018537,-0.0077,1.389
9274.00,7.408505,25.02259,-0.000172,24.019258,-0.0077,1.389
9276.00,7.410964,25.02252,-0.000172,24.019530,-0.0077,1.388
9278.00,7.412664,25.02344,-0.000172,24.018756,-0.0077,1.389
9280.00,7.415784,25.02292,-0.000173,24.019374,-0.0077,1.389
9282.00,7.418801,25.02369,-0.000171,24.018901,-0.0077,1.389
9284.00,7.422027,25.02345,-0.000174,24.019296,-0.0077,1.389
9286.00,7.426792,25.02310,-0.000173,24.019008,-0.0077,1.389
9288.00,7.430490,25.02319,-0.000173,24.019148,-0.0077,1.389
9290.00,7.433509,25.02303,-0.000174,24.019266,-0.0077,1.389
9292.00,7.437411,25.02360,-0.000173,24.018617,-0.0077,1.389
9294.00,7.440917,25.02382,-0.000174,24.018867,-0.0077,1.389
9296.00,7.443536,25.02327,-0.000173,24.018638,-0.0076,1.389
9298.00,7.445535,25.02408,-0.000173,24.019043,-0.0077,1.389
9300.00,7.446954,25.02421,-0.000173,24.019135,-0.0077,1.389
9302.00,7.449111,25.02422,-0.000172,24.018887,-0.0077,1.390
9304.00,7.450611,25.02412,-0.000174,24.019190,-0.0077,1.388
9306.00,7.451540,25.02459,-0.000172,24.018802,-0.0077,1.388
9308.00,7.452297,25.02465,-0.000172,24.019277,-0.0077,1.389
9310.00,7.453086,25.02471,-0.000171,24.018584,-0.0077,1.388
9312.00,7.453478,25.02506,-0.000171,24.018319,-0.0077,1.388
9314.00,7.453353,25.02488,-0.000171,24.019162,-0.0077,1.388
9316.00,7.453509,25.02486,-0.000172,24.019416,-0.0077,1.389
9318.00,7.453456,25.02429,-0.000173,24.019300,-0.0077,1.389
9320.00,7.453233,25.02417,-0.000173,24.018914,-0.0077,1.389
9322.00,7.453440,25.02387,-0.000173,24.018988,-0.0077,1.389
9324.00,7.453350,25.02443,-0.000173,24.019304,-0.0077,1.389
9326.00,7.453312,25.02379,-0.000173,24.018996,-0.0077,1.388
9328.00,7.452562,25.02398,-0.000171,24.018140,-0.0077,1.388
9330.00,7.452052,25.02385,-0.000173,24.018332,-0.0077,1.389
9332.00,7.451081,25.02331,-0.000173,24.018863,-0.0077,1.389
9334.00,7.450660,25.02323,-0.000172,24.019132,-0.0077,1.388
9336.00,7.450720,25.02390,-0.000172,24.019077,-0.0077,1.389
9338.00,7.450157,25.02378,-0.000172,24.018138,-0.0077,1.389
9340.00,7.448564,25.02365,-0.000172,24.018562,-0.0077,1.389
9342.00,7.446727,25.02434,-0.000173,24.018430,-0.0077,1.389
9344.00,7.445593,25.02368,-0.000173,24.019110,-0.0077,1.389
9346.00,7.445189,25.02332,-0.000173,24.018899,-0.0077,1.389
9348.00,7.445021,25.02270,-0.000172,24.019157,-0.0077,1.388
9350.00,7.445284,25.02240,-0.000173,24.019159,-0.0077,1.388
9352.00,7.445212,25.02324,-0.000173,24.018814,-0.0077,1.389
9354.00,7.444797,25.02367,-0.000173,24.019157,-0.0077,1.389
9356.00,7.444227,25.02340,-0.000173,24.018722,-0.0077,1.389
9358.00,7.443644,25.02316,-0.000174,24.018724,-0.0077,1.389
9360.00,7.442886,25.02365,-0.000174,24.019224,-0.0077,1.389
9362.00,7.443333,25.02374,-0.000173,24.019554,-0.0077,1.389
9364.00,7.442552,25.02303,-0.000173,24.018992,-0.0077,1.389
9366.00,7.440936,25.02378,-0.000174,24.018617,-0.0077,1.389
9368.00,7.440159,25.02413,-0.000173,24.018901,-0.0077,1.389
9370.00,7.440030,25.02338,-0.000174,24.019331,-0.0077,1.389
9372.00,7.440261,25.02405,-0.000173,24.018673,-0.0077,1.389
9374.00,7.440518,25.02473,-0.000173,24.018731,-0.0077,1.389
9376.00,7.440629,25.02418,-0.000173,24.018945,-0.0077,1.389
9378.00,7.441164,25.02327,-0.000173,24.019005,-0.0077,1.389
9380.00,7.441333,25.02380,-0.000174,24.019052,-0.0077,1.389
9382.00,7.441451,25.02424,-0.000175,24.018818,-0.0077,1.389
9384.00,7.440297,25.02468,-0.000174,24.019320,-0.0077,1.389
9386.00,7.439780,25.02384,-0.000174,24.018996,-0.0077,1.389
9388.00,7.440275,25.02361,-0.000173,24.018791,-0.0077,1.389
9390.00,7.440093,25.02398,-0.000174,24.018809,-0.0077,1.388
9392.00,7.439187,25.02347,-0.000172,24.018943,-0.0077,1.389
9394.00,7.439259,25.02378,-0.000172,24.019121,-0.0077,1.389
9396.00,7.439416,25.02371,-0.000175,24.018613,-0.0077,1.389
9398.00,7.438993,25.02337,-0.000174,24.018990,-0.0077,1.389
9400.00,7.438311,25.02349,-0.000173,24.018258,-0.0077,1.388
9402.00,7.438109,25.02309,-0.000173,24.018247,-0.0077,1.389
9404.00,7.437839,25.02247,-0.000174,24.018541,-0.0077,1.388
9406.00,7.438024,25.02300,-0.000173,24.019670,-0.0077,1.388
9408.00,7.439185,25.02222,-0.000174,24.019208,-0.0077,1.389
9410.00,7.439054,25.02251,-0.000173,24.018113,-0.0077,1.390
9412.00,7.439029,25.02297,-0.000174,24.018827,-0.0077,1.389
9414.00,7.438491,25.02271,-0.000173,24.018773,-0.0077,1.389
9416.00,7.438930,25.02360,-0.000173,24.018805,-0.0077,1.389
9418.00,7.437808,25.02403,-0.000173,24.018272,-0.0077,1.389
9420.00,7.436989,25.02427,-0.000173,24.018687,-0.0077,1.389
9422.00,7.437034,25.02355,-0.000174,24.018687,-0.0077,1.389
9424.00,7.436826,25.02309,-0.000174,24.018648,-0.0077,1.389
9426.00,7.436716,25.02310,-0.000174,24.018660,-0.0077,1.389
9428.00,7.437414,25.02287,-0.000173,24.019068,-0.0077,1.389
9430.00,7.437042,25.02350,-0.000172,24.018620,-0.0077,1.389
9432.00,7.437467,25.02314,-0.000173,24.019135,-0.0077,1.389
9434.00,7.438014,25.02344,-0.000173,24.020201,-0.0077,1.389
9436.00,7.437884,25.02386,-0.000172,24.019195,-0.0077,1.389
9438.00,7.437338,25.02353,-0.000174,24.019046,-0.0077,1.389
9440.00,7.437014,25.02291,-0.000173,24.019184,-0.0077,1.389
9442.00,7.436421,25.02314,-0.000172,24.019394,-0.0076,1.388
9444.00,7.435959,25.02380,-0.000172,24.019527,-0.0076,1.388
9446.00,7.435721,25.02421,-0.000174,24.019400,-0.0077,1.389
9448.00,7.435642,25.02394,-0.000174,24.018586,-0.0077,1.389
9450.00,7.435589,25.02373,-0.000172,24.019101,-0.0077,1.389
9452.00,7.435533,25.02368,-0.000173,24.019530,-0.0077,1.389
9454.00,7.435070,25.02360,-0.000173,24.019066,-0.0077,1.389
9456.00,7.435743,25.02330,-0.000172,24.019329,-0.0077,1.389
9458.00,7.436672,25.02323,-0.000173,24.019697,-0.0077,1.389
9460.00,7.435873,25.02344,-0.000173,24.018934,-0.0077,1.389
9462.00,7.435770,25.02367,-0.000173,24.019572,-0.0077,1.389
9464.00,7.436833,25.02384,-0.000173,24.019501,-0.0077,1.389
9466.00,7.437326,25.02315,-0.000173,24.019590,-0.0077,1.389
9468.00,7.438540,25.02405,-0.000173,24.018957,-0.0077,1.389
9470.00,7.439141,25.02509,-0.000173,24.019367,-0.0077,1.389
9472.00,7.439432,25.02486,-0.000174,24.018490,-0.0076,1.389
9474.00,7.440374,25.02421,-0.000173,24.019320,-0.0077,1.388
9476.00,7.440491,25.02469,-0.000172,24.019699,-0.0076,1.389
9478.00,7.440962,25.02464,-0.000173,24.019041,-0.0076,1.389
9480.00,7.440536,25.02413,-0.000172,24.019030,-0.0077,1.389
9482.00,7.439860,25.02398,-0.000174,24.019329,-0.0076,1.389
9484.00,7.438229,25.02376,-0.000173,24.018782,-0.0077,1.389
9486.00,7.437658,25.02366,-0.000173,24.019171,-0.0077,1.389
9488.00,7.438093,25.02404,-0.000172,24.019481,-0.0076,1.388
9490.00,7.438090,25.02404,-0.000172,24.019621,-0.0077,1.389
9492.00,7.438327,25.02424,-0.000173,24.019529,-0.0077,1.389
9494.00,7.438559,25.02413,-0.000173,24.018760,-0.0076,1.389
9496.00,7.439195,25.02348,-0.000174,24.019741,-0.0077,1.388
9498.00,7.438821,25.02353,-0.000173,24.019331,-0.0077,1.389
9500.00,7.437675,25.02331,-0.000174,24.019166,-0.0077,1.389
9502.00,7.437035,25.02440,-0.000172,24.018715,-0.0077,1.388
9504.00,7.437367,25.02401,-0.000173,24.018943,-0.0077,1.388
9506.00,7.437320,25.02396,-0.000173,24.019162,-0.0077,1.388
9508.00,7.438033,25.02368,-0.000173,24.019119,-0.0077,1.389
9510.00,7.438212,25.02340,-0.000173,24.018976,-0.0077,1.389
9512.00,7.437268,25.02417,-0.000173,24.019313,-0.0077,1.389
9514.00,7.437047,25.02300,-0.000173,24.019113,-0.0077,1.389
9516.00,7.438019,25.02364,-0.000173,24.018849,-0.0076,1.389
9518.00,7.437940,25.02412,-0.000174,24.019200,-0.0077,1.389
9520.00,7.437553,25.02469,-0.000173,24.019800,-0.0076,1.389
9522.00,7.437251,25.02488,-0.000173,24.018861,-0.0077,1.388
9524.00,7.438840,25.02407,-0.000172,24.019146,-0.0077,1.389
9526.00,7.439457,25.02455,-0.000172,24.018263,-0.0077,1.389
9528.00,7.439180,25.02435,-0.000173,24.019133,-0.0077,1.389
9530.00,7.439494,25.02468,-0.000170,24.019014,-0.0077,1.388
9532.00,7.439903,25.02400,-0.000171,24.019088,-0.0077,1.389
9534.00,7.439683,25.02364,-0.000173,24.018890,-0.0077,1.389
9536.00,7.439659,25.02317,-0.000174,24.018936,-0.0077,1.389
9538.00,7.438944,25.02370,-0.000174,24.019130,-0.0076,1.389
9540.00,7.438422,25.02398,-0.000173,24.018925,-0.0077,1.389
9542.00,7.438178,25.02386,-0.000173,24.020107,-0.0077,1.389
9544.00,7.437290,25.02325,-0.000174,24.019396,-0.0077,1.389
9546.00,7.437362,25.02335,-0.000172,24.019228,-0.0077,1.389
9548.00,7.437604,25.02402,-0.000173,24.018472,-0.0077,1.389
9550.00,7.437220,25.02328,-0.000173,24.019369,-0.0077,1.389
9552.00,7.436381,25.02332,-0.000173,24.018994,-0.0077,1.389
9554.00,7.436021,25.02309,-0.000173,24.019679,-0.0076,1.390
9556.00,7.435746,25.02311,-0.000173,24.018582,-0.0077,1.389
9558.00,7.434557,25.02320,-0.000173,24.019132,-0.0077,1.389
9560.00,7.434695,25.02359,-0.000172,24.019354,-0.0077,1.389
9562.00,7.436747,25.02386,-0.000172,24.018796,-0.0077,1.389
9564.00,7.437939,25.02375,-0.000173,24.019284,-0.0077,1.389
9566.00,7.438005,25.02380,-0.000173,24.018936,-0.0077,1.389
9568.00,7.437772,25.02322,-0.000173,24.018193,-0.0077,1.389
9570.00,7.438033,25.02267,-0.000173,24.019746,-0.0077,1.389
9572.00,7.436826,25.02286,-0.000173,24.018889,-0.0077,1.389
9574.00,7.436923,25.02216,-0.000173,24.018729,-0.0077,1.390
9576.00,7.437299,25.02216,-0.000174,24.018675,-0.0077,1.390
9578.00,7.437435,25.02245,-0.000173,24.018597,-0.0077,1.389
9580.00,7.436791,25.02211,-0.000172,24.019141,-0.0077,1.389
9582.00,7.436539,25.02264,-0.000172,24.018637,-0.0077,1.390
9584.00,7.437654,25.02205,-0.000173,24.018856,-0.0076,1.389
9586.00,7.438162,25.02209,-0.000174,24.019113,-0.0077,1.389
9588.00,7.438459,25.02308,-0.000173,24.018774,-0.0077,1.389
9590.00,7.437881,25.02265,-0.000173,24.018749,-0.0076,1.389
9592.00,7.436969,25.02256,-0.000173,24.018832,-0.0077,1.390
9594.00,7.437119,25.02269,-0.000174,24.019173,-0.0076,1.389
9596.00,7.438107,25.02277,-0.000173,24.018570,-0.0076,1.389
9598.00,7.438610,25.02293,-0.000174,24.019483,-0.0077,1.389
9600.00,7.437957,25.02263,-0.000174,24.019137,-0.0077,1.389
9602.00,7.437326,25.02226,-0.000174,24.019309,-0.0077,1.390
9604.00,7.437444,25.02236,-0.000173,24.018533,-0.0077,1.389
9606.00,7.437136,25.02233,-0.000172,24.019106,-0.0077,1.389
9608.00,7.437147,25.02270,-0.000173,24.019300,-0.0077,1.389
9610.00,7.436964,25.02341,-0.000174,24.018979,-0.0077,1.389
9612.00,7.436920,25.02312,-0.000173,24.018706,-0.0077,1.390
9614.00,7.436558,25.02298,-0.000173,24.018644,-0.0077,1.390
9616.00,7.436879,25.02291,-0.000173,24.019153,-0.0077,1.389
9618.00,7.436876,25.02352,-0.000173,24.019703,-0.0077,1.389
9620.00,7.436679,25.02330,-0.000174,24.018376,-0.0077,1.389
9622.00,7.436848,25.02371,-0.000173,24.018414,-0.0076,1.389
9624.00,7.436896,25.02342,-0.000174,24.019697,-0.0077,1.389
9626.00,7.437093,25.02292,-0.000173,24.019371,-0.0077,1.389
9628.00,7.437154,25.02310,-0.000172,24.019338,-0.0077,1.389
9630.00,7.437827,25.02323,-0.000173,24.019344,-0.0077,1.389
9632.00,7.438140,25.02372,-0.000174,24.018976,-0.0076,1.389
9634.00,7.438116,25.02353,-0.000175,24.018930,-0.0077,1.390
9636.00,7.437301,25.02354,-0.000174,24.019075,-0.0077,1.390
9638.00,7.436658,25.02275,-0.000174,24.018473,-0.0077,1.389
9640.00,7.436328,25.02280,-0.000174,24.019249,-0.0077,1.390
9642.00,7.436520,25.02285,-0.000173,24.019171,-0.0077,1.389
9644.00,7.438347,25.02226,-0.000173,24.018974,-0.0077,1.390
9646.00,7.438137,25.02307,-0.000173,24.019175,-0.0077,1.390
9648.00,7.437944,25.02320,-0.000174,24.019231,-0.0077,1.389
9650.00,7.438272,25.02314,-0.000174,24.018883,-0.0077,1.389
9652.00,7.438357,25.02290,-0.000173,24.018613,-0.0077,1.389
9654.00,7.438062,25.02383,-0.000172,24.018974,-0.0077,1.389
9656.00,7.438347,25.02320,-0.000173,24.018729,-0.0077,1.389
9658.00,7.437931,25.02268,-0.000173,24.018981,-0.0077,1.389
9660.00,7.437781,25.02341,-0.000173,24.019079,-0.0077,1.389
9662.00,7.438005,25.02315,-0.000173,24.018629,-0.0077,1.389
9664.00,7.438730,25.02244,-0.000173,24.019010,-0.0077,1.390
9666.00,7.438541,25.02288,-0.000173,24.019164,-0.0077,1.390
9668.00,7.438700,25.02269,-0.000173,24.018983,-0.0077,1.389
9670.00,7.438911,25.02321,-0.000173,24.019351,-0.0077,1.389
9672.00,7.438693,25.02324,-0.000173,24.018794,-0.0077,1.389
9674.00,7.438094,25.02283,-0.000173,24.019090,-0.0077,1.389
9676.00,7.438479,25.02182,-0.000173,24.018928,-0.0077,1.389
9678.00,7.438762,25.02193,-0.000173,24.018330,-0.0077,1.389
9680.00,7.438949,25.02233,-0.000173,24.018747,-0.0077,1.389
9682.00,7.438564,25.02182,-0.000174,24.019088,-0.0077,1.390
9684.00,7.438144,25.02159,-0.000174,24.018309,-0.0077,1.390
9686.00,7.438523,25.02185,-0.000173,24.018408,-0.0077,1.389
9688.00,7.437926,25.02181,-0.000173,24.018624,-0.0077,1.389
9690.00,7.438429,25.02204,-0.000174,24.019043,-0.0077,1.390
9692.00,7.439388,25.02223,-0.000173,24.018606,-0.0077,1.390
9694.00,7.438393,25.02258,-0.000174,24.018377,-0.0077,1.389
9696.00,7.437755,25.02232,-0.000173,24.018617,-0.0077,1.389
9698.00,7.438381,25.02317,-0.000172,24.018669,-0.0077,1.389
9700.00,7.437587,25.02332,-0.000173,24.018350,-0.0077,1.390
9702.00,7.436653,25.02288,-0.000173,24.018706,-0.0077,1.389
9704.00,7.436948,25.02350,-0.000173,24.019059,-0.0077,1.389
9706.00,7.436356,25.02384,-0.000173,24.018261,-0.0077,1.390
9708.00,7.436629,25.02289,-0.000174,24.018483,-0.0077,1.390
9710.00,7.436313,25.02274,-0.000173,24.018022,-0.0077,1.389
9712.00,7.436389,25.02266,-0.000174,24.018455,-0.0077,1.389
9714.00,7.437052,25.02312,-0.000173,24.018771,-0.0077,1.389
9716.00,7.438348,25.02356,-0.000174,24.018990,-0.0077,1.389
9718.00,7.437922,25.02320,-0.000173,24.018845,-0.0077,1.390
9720.00,7.437639,25.02341,-0.000173,24.019045,-0.0077,1.389
9722.00,7.437587,25.02394,-0.000173,24.018704,-0.0077,1.389
9724.00,7.437724,25.02364,-0.000173,24.018704,-0.0077,1.389
9726.00,7.438131,25.02365,-0.000173,24.019438,-0.0076,1.389
9728.00,7.437272,25.02388,-0.000174,24.018638,-0.0077,1.390
9730.00,7.436217,25.02270,-0.000174,24.018745,-0.0077,1.390
9732.00,7.436557,25.02195,-0.000175,24.019561,-0.0077,1.390
9734.00,7.435927,25.02225,-0.000175,24.018858,-0.0077,1.390
9736.00,7.434861,25.02256,-0.000173,24.019175,-0.0077,1.389
9738.00,7.434014,25.02285,-0.000172,24.019157,-0.0077,1.389
9740.00,7.434813,25.02309,-0.000172,24.019088,-0.0077,1.390
9742.00,7.436460,25.02320,-0.000172,24.018410,-0.0077,1.390
9744.00,7.436990,25.02259,-0.000173,24.019255,-0.0077,1.389
9746.00,7.436659,25.02271,-0.000173,24.019204,-0.0077,1.389
9748.00,7.437416,25.02302,-0.000172,24.018927,-0.0077,1.389
9750.00,7.438154,25.02292,-0.000172,24.019300,-0.0076,1.390
9752.00,7.438392,25.02292,-0.000172,24.019340,-0.0077,1.389
9754.00,7.438970,25.02285,-0.000172,24.019074,-0.0077,1.389
9756.00,7.439521,25.02296,-0.000173,24.019306,-0.0077,1.389
9758.00,7.439815,25.02230,-0.000172,24.018858,-0.0077,1.390
9760.00,7.440407,25.02271,-0.000172,24.019619,-0.0076,1.390
9762.00,7.440996,25.02255,-0.000174,24.019293,-0.0077,1.390
9764.00,7.441168,25.02219,-0.000174,24.018553,-0.0077,1.390
9766.00,7.441500,25.02148,-0.000174,24.018747,-0.0077,1.390
9768.00,7.441923,25.02217,-0.000174,24.018004,-0.0077,1.389
9770.00,7.441188,25.02208,-0.000174,24.019374,-0.0077,1.390
9772.00,7.440652,25.02165,-0.000175,24.018941,-0.0077,1.389
9774.00,7.440473,25.02176,-0.000174,24.018740,-0.0077,1.389
9776.00,7.439887,25.02149,-0.000174,24.018254,-0.0077,1.390
9778.00,7.439251,25.02178,-0.000173,24.019151,-0.0077,1.390
9780.00,7.438414,25.02239,-0.000173,24.019659,-0.0077,1.389
9782.00,7.437031,25.02258,-0.000174,24.018787,-0.0077,1.389
9784.00,7.436367,25.02191,-0.000174,24.018446,-0.0077,1.390
9786.00,7.436545,25.02159,-0.000173,24.019121,-0.0077,1.389
9788.00,7.435855,25.02213,-0.000174,24.018753,-0.0077,1.389
9790.00,7.434943,25.02256,-0.000173,24.019280,-0.0077,1.390
9792.00,7.435774,25.02274,-0.000173,24.019431,-0.0077,1.390
9794.00,7.436908,25.02271,-0.000173,24.019233,-0.0077,1.389
9796.00,7.436197,25.02261,-0.000172,24.018394,-0.0077,1.388
9798.00,7.436745,25.02297,-0.000173,24.018943,-0.0077,1.390
9800.00,7.436715,25.02289,-0.000173,24.018749,-0.0077,1.390
9802.00,7.436851,25.02302,-0.000173,24.019055,-0.0077,1.390
9804.00,7.437568,25.02357,-0.000171,24.018619,-0.0077,1.390
9806.00,7.438555,25.02362,-0.000172,24.018588,-0.0077,1.389
9808.00,7.439790,25.02325,-0.000173,24.018865,-0.0077,1.390
9810.00,7.439054,25.02303,-0.000174,24.019012,-0.0077,1.390
9812.00,7.438267,25.02288,-0.000172,24.018570,-0.0077,1.389
9814.00,7.437699,25.02239,-0.000173,24.018943,-0.0077,1.390
@17,12.0000,24.0
9816.00,7.437430,25.02289,-0.000174,24.018415,-0.0076,1.390
9818.00,7.434102,25.02262,-0.000174,24.018954,-0.0077,1.390
9820.00,7.425098,25.02239,-0.000173,24.018874,-0.0077,1.389
9822.00,7.413366,25.02241,-0.000172,24.018691,-0.0077,1.389
9824.00,7.399606,25.02257,-0.000172,24.018129,-0.0077,1.388
9826.00,7.386203,25.02276,-0.000172,24.018207,-0.0076,1.388
9828.00,7.375505,25.02192,-0.000173,24.019335,-0.0077,1.390
9830.00,7.366790,25.02149,-0.000174,24.019079,-0.0077,1.390
9832.00,7.359433,25.02209,-0.000175,24.019039,-0.0077,1.390
9834.00,7.352024,25.02133,-0.000176,24.019023,-0.0077,1.390
9836.00,7.343197,25.02119,-0.000175,24.018789,-0.0077,1.390
9838.00,7.334643,25.02209,-0.000175,24.018510,-0.0077,1.391
9840.00,7.326206,25.02182,-0.000175,24.018874,-0.0077,1.391
9842.00,7.322854,25.02160,-0.000176,24.018314,-0.0077,1.391
9844.00,7.326782,25.02171,-0.000176,24.017886,-0.0077,1.392
9846.00,7.334321,25.02205,-0.000176,24.018731,-0.0077,1.392
9848.00,7.343573,25.02177,-0.000174,24.018678,-0.0077,1.392
9850.00,7.350179,25.02190,-0.000176,24.019166,-0.0077,1.391
9852.00,7.356299,25.02206,-0.000173,24.019286,-0.0077,1.390
9854.00,7.361484,25.02173,-0.000174,24.018515,-0.0077,1.390
9856.00,7.367076,25.02217,-0.000174,24.018493,-0.0077,1.390
9858.00,7.372700,25.02255,-0.000173,24.018834,-0.0077,1.389
9860.00,7.378501,25.02291,-0.000171,24.019017,-0.0077,1.389
9862.00,7.384627,25.02340,-0.000171,24.018638,-0.0077,1.390
9864.00,7.390469,25.02330,-0.000173,24.018794,-0.0077,1.390
9866.00,7.396132,25.02346,-0.000173,24.018368,-0.0077,1.390
9868.00,7.400616,25.02279,-0.000172,24.018655,-0.0077,1.390
9870.00,7.404552,25.02345,-0.000173,24.018947,-0.0077,1.389
9872.00,7.407317,25.02278,-0.000173,24.018408,-0.0077,1.389
9874.00,7.409421,25.02213,-0.000172,24.018609,-0.0077,1.390
9876.00,7.411520,25.02166,-0.000173,24.018653,-0.0077,1.390
9878.00,7.414814,25.02144,-0.000173,24.018406,-0.0077,1.390
9880.00,7.417954,25.02177,-0.000173,24.018580,-0.0077,1.390
9882.00,7.421045,25.02213,-0.000173,24.019066,-0.0077,1.389
9884.00,7.425297,25.02189,-0.000172,24.018974,-0.0077,1.389
9886.00,7.428495,25.02180,-0.000172,24.019175,-0.0077,1.389
9888.00,7.431494,25.02120,-0.000173,24.019451,-0.0077,1.390
9890.00,7.436378,25.02131,-0.000173,24.019512,-0.0077,1.389
9892.00,7.441442,25.02188,-0.000173,24.019092,-0.0077,1.390
9894.00,7.445498,25.02166,-0.000173,24.018635,-0.0077,1.389
9896.00,7.449114,25.02203,-0.000173,24.018613,-0.0077,1.389
9898.00,7.451465,25.02170,-0.000172,24.018566,-0.0077,1.389
9900.00,7.452427,25.02138,-0.000173,24.018852,-0.0077,1.390
9902.00,7.453304,25.02169,-0.000173,24.018872,-0.0077,1.390
9904.00,7.453919,25.02167,-0.000174,24.019028,-0.0077,1.390
9906.00,7.454279,25.02164,-0.000174,24.018863,-0.0077,1.390
9908.00,7.453828,25.02181,-0.000174,24.018778,-0.0077,1.389
9910.00,7.453811,25.02182,-0.000173,24.019064,-0.0077,1.390
9912.00,7.454017,25.02150,-0.000173,24.018553,-0.0077,1.389
9914.00,7.454997,25.02176,-0.000172,24.019309,-0.0077,1.389
9916.00,7.456022,25.02257,-0.000173,24.019141,-0.0077,1.390
9918.00,7.455214,25.02174,-0.000172,24.018470,-0.0077,1.389
9920.00,7.454794,25.02184,-0.000173,24.018570,-0.0077,1.390
9922.00,7.454615,25.02175,-0.000172,24.018883,-0.0076,1.389
9924.00,7.454601,25.02238,-0.000172,24.019026,-0.0077,1.390
9926.00,7.453465,25.02208,-0.000173,24.019282,-0.0077,1.390
9928.00,7.453013,25.02266,-0.000174,24.018767,-0.0077,1.390
9930.00,7.452186,25.02264,-0.000173,24.018851,-0.0077,1.389
9932.00,7.451547,25.02313,-0.000172,24.018546,-0.0077,1.389
9934.00,7.450909,25.02273,-0.000172,24.018310,-0.0077,1.390
9936.00,7.450490,25.02276,-0.000172,24.018747,-0.0077,1.389
9938.00,7.450220,25.02297,-0.000172,24.019284,-0.0077,1.390
9940.00,7.449969,25.02247,-0.000174,24.018535,-0.0077,1.390
9942.00,7.450283,25.02208,-0.000173,24.018187,-0.0077,1.390
9944.00,7.449073,25.02297,-0.000173,24.019025,-0.0077,1.389
9946.00,7.448972,25.02248,-0.000174,24.019041,-0.0077,1.390
9948.00,7.448228,25.02158,-0.000173,24.018736,-0.0077,1.390
9950.00,7.447142,25.02149,-0.000173,24.018330,-0.0077,1.390
9952.00,7.446668,25.02153,-0.000172,24.018905,-0.0077,1.390
9954.00,7.446955,25.02248,-0.000173,24.019173,-0.0077,1.389
9956.00,7.446635,25.02223,-0.000173,24.018214,-0.0077,1.390
9958.00,7.446119,25.02224,-0.000173,24.019088,-0.0077,1.390
9960.00,7.445958,25.02212,-0.000172,24.019052,-0.0077,1.389
9962.00,7.446215,25.02227,-0.000172,24.018899,-0.0077,1.389
9964.00,7.445674,25.02287,-0.000172,24.018976,-0.0077,1.390
9966.00,7.445334,25.02312,-0.000173,24.019166,-0.0077,1.390
9968.00,7.445091,25.02379,-0.000174,24.019487,-0.0077,1.389
9970.00,7.443958,25.02379,-0.000173,24.018727,-0.0077,1.390
9972.00,7.443726,25.02412,-0.000173,24.018707,-0.0077,1.390
9974.00,7.444134,25.02354,-0.000172,24.019064,-0.0077,1.390
9976.00,7.443834,25.02392,-0.000173,24.019434,-0.0077,1.390
9978.00,7.443686,25.02397,-0.000172,24.019030,-0.0077,1.389
9980.00,7.443127,25.02368,-0.000173,24.019083,-0.0077,1.390
9982.00,7.442480,25.02404,-0.000172,24.019032,-0.0077,1.390
9984.00,7.442450,25.02370,-0.000173,24.018990,-0.0077,1.390
9986.00,7.442040,25.02318,-0.000173,24.019365,-0.0077,1.390
9988.00,7.441967,25.02294,-0.000174,24.019170,-0.0077,1.390
9990.00,7.441442,25.02293,-0.000174,24.018742,-0.0077,1.390
9992.00,7.441151,25.02309,-0.000173,24.018997,-0.0077,1.389
9994.00,7.440785,25.02361,-0.000173,24.019148,-0.0077,1.390
9996.00,7.438853,25.02368,-0.000173,24.019064,-0.0077,1.390
9998.00,7.438270,25.02427,-0.000174,24.019413,-0.0077,1.390
10000.00,7.438554,25.02381,-0.000173,24.019006,-0.0077,1.390
10002.00,7.438515,25.02340,-0.000173,24.018613,-0.0077,1.390
10004.00,7.437201,25.02307,-0.000174,24.018979,-0.0077,1.389
10006.00,7.437900,25.02267,-0.000173,24.019001,-0.0077,1.390
10008.00,7.438592,25.02230,-0.000174,24.018633,-0.0077,1.389
10010.00,7.438285,25.02188,-0.000175,24.018602,-0.0077,1.390
10012.00,7.437373,25.02296,-0.000173,24.019197,-0.0077,1.390
10014.00,7.437636,25.02357,-0.000173,24.018350,-0.0077,1.389
10016.00,7.438056,25.02311,-0.000174,24.018856,-0.0077,1.390
10018.00,7.437974,25.02270,-0.000174,24.018959,-0.0077,1.390
10020.00,7.437826,25.02296,-0.000173,24.018796,-0.0077,1.389
10022.00,7.438704,25.02256,-0.000173,24.018883,-0.0077,1.390
10024.00,7.438933,25.02325,-0.000173,24.019099,-0.0077,1.390
10026.00,7.438940,25.02328,-0.000173,24.019746,-0.0077,1.390
10028.00,7.438162,25.02265,-0.000174,24.019180,-0.0077,1.390
10030.00,7.438023,25.02261,-0.000174,24.019054,-0.0077,1.390
10032.00,7.437787,25.02317,-0.000174,24.020009,-0.0077,1.390
10034.00,7.438278,25.02329,-0.000173,24.019222,-0.0077,1.389
10036.00,7.439500,25.02362,-0.000173,24.019280,-0.0077,1.390
10038.00,7.439403,25.02346,-0.000174,24.019184,-0.0077,1.390
10040.00,7.439638,25.02335,-0.000173,24.018258,-0.0077,1.389
10042.00,7.438969,25.02370,-0.000172,24.018858,-0.0077,1.390
10044.00,7.439442,25.02445,-0.000174,24.019005,-0.0077,1.390
10046.00,7.439667,25.02434,-0.000174,24.018780,-0.0077,1.390
10048.00,7.440132,25.02337,-0.000174,24.018542,-0.0078,1.389
10050.00,7.440098,25.02270,-0.000172,24.018508,-0.0077,1.389
10052.00,7.440304,25.02260,-0.000174,24.018551,-0.0077,1.390
10054.00,7.440347,25.02334,-0.000175,24.018881,-0.0077,1.390
10056.00,7.439934,25.02287,-0.000174,24.018863,-0.0077,1.390
10058.00,7.439600,25.02305,-0.000174,24.018918,-0.0077,1.390
10060.00,7.440037,25.02345,-0.000174,24.018359,-0.0077,1.390
10062.00,7.440242,25.02355,-0.000172,24.018789,-0.0077,1.390
10064.00,7.440514,25.02345,-0.000173,24.019402,-0.0076,1.390
10066.00,7.440278,25.02329,-0.000173,24.018524,-0.0077,1.389
10068.00,7.439312,25.02313,-0.000173,24.018822,-0.0077,1.389
10070.00,7.438744,25.02315,-0.000174,24.019219,-0.0077,1.390
10072.00,7.439311,25.02326,-0.000172,24.018693,-0.0076,1.390
10074.00,7.439977,25.02360,-0.000174,24.018635,-0.0077,1.390
10076.00,7.440367,25.02361,-0.000174,24.018767,-0.0077,1.391
10078.00,7.440194,25.02320,-0.000174,24.018522,-0.0077,1.390
10080.00,7.438771,25.02359,-0.000173,24.018541,-0.0077,1.390
10082.00,7.437772,25.02449,-0.000173,24.019483,-0.0077,1.390
10084.00,7.438415,25.02456,-0.000173,24.019173,-0.0077,1.390
10086.00,7.437443,25.02485,-0.000174,24.018626,-0.0077,1.390
10088.00,7.437923,25.02499,-0.000174,24.018675,-0.0077,1.390
10090.00,7.438569,25.02494,-0.000174,24.019026,-0.0077,1.390
10092.00,7.439085,25.02506,-0.000172,24.019072,-0.0077,1.389
10094.00,7.440315,25.02469,-0.000173,24.018841,-0.0077,1.389
10096.00,7.440678,25.02489,-0.000172,24.019396,-0.0077,1.390
10098.00,7.440895,25.02578,-0.000173,24.019197,-0.0077,1.389
10100.00,7.440596,25.02533,-0.000173,24.019340,-0.0077,1.390
10102.00,7.440484,25.02509,-0.000173,24.018557,-0.0077,1.390
10104.00,7.441017,25.02589,-0.000173,24.018994,-0.0077,1.390
10106.00,7.440987,25.02560,-0.000173,24.019052,-0.0077,1.390
10108.00,7.441500,25.02551,-0.000174,24.019924,-0.0077,1.390
10110.00,7.441082,25.02442,-0.000174,24.018561,-0.0077,1.390
10112.00,7.441242,25.02475,-0.000173,24.019267,-0.0077,1.390
10114.00,7.441404,25.02502,-0.000174,24.018912,-0.0077,1.390
10116.00,7.441129,25.02481,-0.000173,24.018588,-0.0077,1.390
10118.00,7.440440,25.02492,-0.000172,24.018611,-0.0077,1.390
10120.00,7.440268,25.02529,-0.000173,24.018642,-0.0077,1.390
10122.00,7.440966,25.02561,-0.000174,24.019418,-0.0077,1.389
10124.00,7.441352,25.02557,-0.000172,24.018952,-0.0077,1.390
10126.00,7.440387,25.02536,-0.000174,24.019469,-0.0077,1.390
10128.00,7.441022,25.02585,-0.000173,24.019592,-0.0077,1.390
10130.00,7.440911,25.02595,-0.000172,24.019432,-0.0077,1.390
10132.00,7.440481,25.02544,-0.000174,24.018785,-0.0077,1.390
10134.00,7.439843,25.02538,-0.000174,24.018867,-0.0077,1.391
10136.00,7.439622,25.02530,-0.000174,24.018352,-0.0077,1.390
10138.00,7.439844,25.02573,-0.000173,24.019132,-0.0077,1.390
10140.00,7.439397,25.02551,-0.000174,24.018791,-0.0077,1.390
10142.00,7.439304,25.02530,-0.000174,24.018637,-0.0077,1.390
10144.00,7.439069,25.02509,-0.000173,24.019374,-0.0077,1.390
10146.00,7.437617,25.02512,-0.000173,24.019153,-0.0077,1.390
10148.00,7.437421,25.02515,-0.000173,24.019460,-0.0077,1.390
10150.00,7.438228,25.02504,-0.000174,24.019179,-0.0077,1.390
10152.00,7.439198,25.02481,-0.000173,24.018909,-0.0077,1.390
10154.00,7.439862,25.02463,-0.000173,24.018483,-0.0077,1.390
10156.00,7.439967,25.02464,-0.000173,24.019293,-0.0077,1.390
10158.00,7.440123,25.02493,-0.000173,24.019367,-0.0077,1.391
10160.00,7.440567,25.02483,-0.000173,24.018202,-0.0077,1.391
10162.00,7.440538,25.02492,-0.000173,24.018588,-0.0077,1.390
10164.00,7.440349,25.02548,-0.000173,24.018858,-0.0077,1.390
10166.00,7.439464,25.02551,-0.000172,24.018731,-0.0077,1.390
10168.00,7.439198,25.02545,-0.000172,24.018281,-0.0077,1.390
10170.00,7.438522,25.02521,-0.000172,24.019380,-0.0077,1.390
10172.00,7.438713,25.02440,-0.000173,24.018961,-0.0076,1.390
10174.00,7.439005,25.02476,-0.000173,24.019451,-0.0077,1.389
10176.00,7.439333,25.02541,-0.000172,24.019868,-0.0077,1.390
10178.00,7.439831,25.02531,-0.000172,24.019429,-0.0076,1.390
10180.00,7.440381,25.02527,-0.000173,24.019273,-0.0077,1.390
10182.00,7.440533,25.02492,-0.000172,24.019393,-0.0077,1.390
10184.00,7.439847,25.02495,-0.000172,24.019492,-0.0076,1.390
10186.00,7.439229,25.02506,-0.000172,24.019898,-0.0077,1.390
10188.00,7.439071,25.02434,-0.000173,24.019048,-0.0077,1.390
10190.00,7.439002,25.02531,-0.000172,24.019612,-0.0077,1.390
10192.00,7.439066,25.02619,-0.000172,24.019266,-0.0076,1.390
10194.00,7.438344,25.02515,-0.000171,24.019206,-0.0076,1.390
10196.00,7.437630,25.02463,-0.000172,24.019380,-0.0077,1.389
10198.00,7.437592,25.02477,-0.000172,24.019128,-0.0077,1.390
10200.00,7.438486,25.02454,-0.000173,24.019106,-0.0076,1.390
10202.00,7.438321,25.02540,-0.000172,24.019168,-0.0076,1.389
10204.00,7.438100,25.02597,-0.000172,24.019376,-0.0076,1.389
10206.00,7.438855,25.02577,-0.000173,24.019730,-0.0076,1.390
10208.00,7.439094,25.02607,-0.000173,24.019802,-0.0077,1.390
10210.00,7.439136,25.02549,-0.000172,24.019431,-0.0077,1.390
10212.00,7.439986,25.02601,-0.000171,24.018898,-0.0077,1.391
10214.00,7.440963,25.02553,-0.000174,24.018677,-0.0076,1.390
10216.00,7.440831,25.02504,-0.000173,24.019423,-0.0076,1.390
10218.00,7.439882,25.02505,-0.000173,24.019398,-0.0077,1.390
10220.00,7.441612,25.02472,-0.000174,24.019489,-0.0076,1.390
10222.00,7.441086,25.02528,-0.000172,24.019133,-0.0076,1.390
10224.00,7.441049,25.02551,-0.000173,24.019356,-0.0077,1.390
10226.00,7.441508,25.02539,-0.000174,24.019358,-0.0077,1.389
10228.00,7.441336,25.02537,-0.000173,24.019311,-0.0077,1.389
10230.00,7.440678,25.02482,-0.000172,24.019132,-0.0077,1.390
10232.00,7.439258,25.02353,-0.000172,24.018948,-0.0077,1.390
10234.00,7.438772,25.02385,-0.000174,24.019364,-0.0077,1.390
10236.00,7.437565,25.02432,-0.000173,24.018736,-0.0077,1.390
10238.00,7.437606,25.02447,-0.000174,24.019202,-0.0076,1.390
10240.00,7.438321,25.02454,-0.000173,24.019971,-0.0076,1.390
10242.00,7.439417,25.02468,-0.000173,24.019304,-0.0076,1.389
10244.00,7.439897,25.02493,-0.000172,24.019137,-0.0077,1.390
10246.00,7.439214,25.02564,-0.000173,24.019215,-0.0077,1.390
10248.00,7.439779,25.02525,-0.000173,24.019322,-0.0077,1.390
10250.00,7.440548,25.02538,-0.000174,24.018773,-0.0077,1.390
10252.00,7.440074,25.02435,-0.000172,24.019153,-0.0077,1.390
10254.00,7.439331,25.02447,-0.000173,24.019088,-0.0077,1.390
10256.00,7.438665,25.02559,-0.000173,24.019710,-0.0076,1.390
10258.00,7.439311,25.02554,-0.000173,24.019686,-0.0076,1.390
10260.00,7.439404,25.02539,-0.000170,24.019516,-0.0077,1.390
10262.00,7.440539,25.02488,-0.000172,24.018624,-0.0077,1.390
10264.00,7.440311,25.02554,-0.000173,24.019518,-0.0077,1.390
10266.00,7.439968,25.02610,-0.000173,24.018372,-0.0077,1.390
10268.00,7.439698,25.02651,-0.000171,24.018896,-0.0077,1.389
10270.00,7.439662,25.02570,-0.000172,24.019701,-0.0077,1.390
10272.00,7.440136,25.02491,-0.000172,24.019987,-0.0077,1.390
10274.00,7.440526,25.02525,-0.000172,24.018921,-0.0077,1.390
10276.00,7.439671,25.02594,-0.000172,24.019949,-0.0077,1.390
10278.00,7.439496,25.02556,-0.000174,24.019492,-0.0076,1.391
10280.00,7.438712,25.02583,-0.000173,24.019605,-0.0076,1.390
10282.00,7.437874,25.02525,-0.000171,24.018943,-0.0076,1.390
10284.00,7.437921,25.02485,-0.000172,24.018764,-0.0077,1.390
10286.00,7.438846,25.02469,-0.000173,24.018919,-0.0077,1.390
10288.00,7.439256,25.02517,-0.000172,24.018836,-0.0077,1.390
10290.00,7.438243,25.02546,-0.000173,24.018881,-0.0076,1.390
10292.00,7.438570,25.02549,-0.000173,24.019545,-0.0076,1.390
10294.00,7.438661,25.02550,-0.000172,24.018885,-0.0076,1.390
10296.00,7.438625,25.02547,-0.000172,24.019434,-0.0076,1.390
10298.00,7.439403,25.02540,-0.000172,24.019141,-0.0077,1.390
10300.00,7.438896,25.02575,-0.000171,24.018530,-0.0076,1.390
10302.00,7.438864,25.02558,-0.000171,24.019086,-0.0076,1.390
10304.00,7.440037,25.02614,-0.000172,24.018640,-0.0076,1.390
10306.00,7.439501,25.02570,-0.000172,24.019436,-0.0076,1.390
10308.00,7.439964,25.02586,-0.000173,24.019472,-0.0076,1.390
10310.00,7.439690,25.02525,-0.000172,24.018858,-0.0076,1.390
10312.00,7.440320,25.02492,-0.000173,24.018988,-0.0077,1.390
10314.00,7.440275,25.02570,-0.000172,24.019186,-0.0077,1.390
10316.00,7.439127,25.02521,-0.000171,24.018512,-0.0077,1.390
10318.00,7.438778,25.02455,-0.000172,24.018767,-0.0077,1.390
10320.00,7.439573,25.02490,-0.000172,24.019164,-0.0077,1.389
10322.00,7.439826,25.02570,-0.000172,24.019536,-0.0076,1.390
10324.00,7.438901,25.02578,-0.000172,24.019017,-0.0077,1.390
10326.00,7.438779,25.02460,-0.000172,24.019199,-0.0077,1.390
10328.00,7.439164,25.02482,-0.000174,24.018524,-0.0077,1.390
10330.00,7.439347,25.02426,-0.000173,24.019021,-0.0076,1.390
10332.00,7.438441,25.02463,-0.000173,24.018638,-0.0077,1.390
10334.00,7.437351,25.02496,-0.000173,24.018374,-0.0077,1.390
10336.00,7.437364,25.02535,-0.000173,24.018979,-0.0076,1.390
10338.00,7.437904,25.02533,-0.000172,24.019793,-0.0077,1.390
10340.00,7.437529,25.02514,-0.000172,24.019663,-0.0076,1.391
10342.00,7.437463,25.02588,-0.000172,24.019630,-0.0076,1.390
10344.00,7.438113,25.02594,-0.000172,24.019110,-0.0077,1.390
10346.00,7.437753,25.02524,-0.000174,24.018923,-0.0076,1.390
10348.00,7.436624,25.02463,-0.000174,24.018704,-0.0077,1.391
10350.00,7.436981,25.02510,-0.000173,24.019188,-0.0077,1.390
10352.00,7.438138,25.02453,-0.000173,24.019246,-0.0077,1.390
10354.00,7.438860,25.02457,-0.000172,24.019440,-0.0077,1.390
10356.00,7.438614,25.02460,-0.000173,24.019757,-0.0077,1.390
10358.00,7.439899,25.02457,-0.000173,24.019347,-0.0077,1.390
10360.00,7.440617,25.02462,-0.000173,24.019583,-0.0077,1.390
10362.00,7.440854,25.02439,-0.000174,24.018559,-0.0077,1.390
10364.00,7.440987,25.02492,-0.000174,24.018203,-0.0077,1.390
10366.00,7.441595,25.02533,-0.000173,24.018987,-0.0077,1.390
10368.00,7.441320,25.02490,-0.000173,24.018620,-0.0077,1.390
10370.00,7.440337,25.02557,-0.000173,24.019296,-0.0077,1.391
10372.00,7.440855,25.02496,-0.000174,24.019209,-0.0077,1.390
10374.00,7.441865,25.02482,-0.000173,24.019184,-0.0076,1.390
10376.00,7.442316,25.02536,-0.000174,24.018731,-0.0077,1.390
10378.00,7.443249,25.02530,-0.000172,24.018682,-0.0077,1.390
10380.00,7.442526,25.02510,-0.000172,24.019255,-0.0077,1.390
10382.00,7.442013,25.02497,-0.000173,24.019588,-0.0077,1.390
10384.00,7.441110,25.02526,-0.000173,24.019217,-0.0076,1.390
10386.00,7.439660,25.02512,-0.000173,24.019579,-0.0077,1.390
10388.00,7.438593,25.02434,-0.000172,24.019001,-0.0077,1.390
10390.00,7.438786,25.02482,-0.000172,24.019161,-0.0077,1.390
10392.00,7.438326,25.02513,-0.000173,24.018903,-0.0077,1.391
10394.00,7.437388,25.02531,-0.000172,24.019028,-0.0077,1.391
10396.00,7.436289,25.02526,-0.000172,24.019382,-0.0077,1.391
10398.00,7.436509,25.02555,-0.000173,24.019374,-0.0077,1.391
10400.00,7.436380,25.02637,-0.000173,24.019442,-0.0077,1.390
10402.00,7.436255,25.02650,-0.000173,24.019032,-0.0077,1.390
10404.00,7.437112,25.02649,-0.000172,24.018571,-0.0077,1.390
10406.00,7.438117,25.02628,-0.000172,24.018499,-0.0077,1.390
10408.00,7.437891,25.02696,-0.000173,24.019108,-0.0076,1.390
10410.00,7.437883,25.02728,-0.000173,24.018700,-0.0076,1.390
10412.00,7.438226,25.02691,-0.000173,24.018303,-0.0077,1.390
10414.00,7.439128,25.02549,-0.000173,24.018584,-0.0077,1.391
@18,12.0000,24.0
10416.00,7.439890,25.02553,-0.000174,24.019345,-0.0077,1.391
10418.00,7.438200,25.02608,-0.000173,24.019307,-0.0077,1.390
10420.00,7.427966,25.02578,-0.000172,24.018609,-0.0077,1.390
10422.00,7.416478,25.02490,-0.000172,24.019005,-0.0077,1.389
10424.00,7.401996,25.02526,-0.000171,24.019101,-0.0077,1.389
10426.00,7.388769,25.02575,-0.000170,24.018934,-0.0077,1.389
10428.00,7.378876,25.02592,-0.000171,24.019329,-0.0077,1.390
10430.00,7.372255,25.02582,-0.000173,24.019208,-0.0077,1.391
10432.00,7.364243,25.02561,-0.000174,24.019724,-0.0077,1.391
10434.00,7.355831,25.02590,-0.000174,24.019405,-0.0077,1.391
10436.00,7.347686,25.02623,-0.000175,24.019012,-0.0077,1.392
10438.00,7.339117,25.02609,-0.000175,24.019887,-0.0077,1.391
10440.00,7.331307,25.02603,-0.000175,24.019180,-0.0077,1.391
10442.00,7.327485,25.02547,-0.000174,24.019137,-0.0077,1.392
10444.00,7.330884,25.02462,-0.000175,24.019677,-0.0077,1.393
10446.00,7.339202,25.02529,-0.000176,24.019035,-0.0077,1.393
10448.00,7.349943,25.02473,-0.000176,24.019512,-0.0077,1.392
10450.00,7.359240,25.02512,-0.000174,24.019646,-0.0077,1.392
10452.00,7.365690,25.02506,-0.000174,24.019150,-0.0076,1.391
10454.00,7.370993,25.02524,-0.000174,24.018918,-0.0077,1.391
10456.00,7.376682,25.02423,-0.000173,24.019496,-0.0077,1.391
10458.00,7.383610,25.02497,-0.000173,24.019137,-0.0077,1.391
10460.00,7.390593,25.02387,-0.000172,24.019059,-0.0077,1.391
10462.00,7.395985,25.02438,-0.000173,24.019432,-0.0077,1.391
10464.00,7.400844,25.02471,-0.000172,24.019028,-0.0077,1.391
10466.00,7.405322,25.02412,-0.000173,24.018820,-0.0077,1.391
10468.00,7.409575,25.02380,-0.000172,24.019121,-0.0077,1.391
10470.00,7.412523,25.02393,-0.000172,24.019012,-0.0076,1.391
10472.00,7.415318,25.02461,-0.000173,24.019336,-0.0077,1.391
10474.00,7.417571,25.02412,-0.000172,24.019064,-0.0077,1.391
10476.00,7.419651,25.02403,-0.000172,24.019001,-0.0077,1.391
10478.00,7.421687,25.02441,-0.000172,24.019204,-0.0077,1.391
10480.00,7.424171,25.02504,-0.000172,24.018793,-0.0077,1.391
10482.00,7.426403,25.02407,-0.000172,24.018684,-0.0077,1.391
10484.00,7.429219,25.02406,-0.000173,24.019070,-0.0077,1.391
10486.00,7.431405,25.02471,-0.000173,24.019302,-0.0077,1.390
10488.00,7.433937,25.02518,-0.000171,24.019296,-0.0077,1.391
10490.00,7.437316,25.02498,-0.000172,24.018934,-0.0077,1.390
10492.00,7.439553,25.02507,-0.000172,24.018791,-0.0077,1.391
10494.00,7.442744,25.02518,-0.000172,24.019052,-0.0076,1.390
10496.00,7.445548,25.02473,-0.000172,24.019137,-0.0077,1.391
10498.00,7.447617,25.02516,-0.000174,24.018579,-0.0077,1.391
10500.00,7.450328,25.02528,-0.000174,24.019046,-0.0077,1.390
10502.00,7.452844,25.02464,-0.000174,24.018749,-0.0077,1.391
10504.00,7.454792,25.02489,-0.000173,24.018987,-0.0077,1.391
10506.00,7.455496,25.02466,-0.000172,24.018689,-0.0077,1.391
10508.00,7.456372,25.02488,-0.000172,24.019307,-0.0076,1.391
10510.00,7.456846,25.02447,-0.000171,24.019510,-0.0077,1.391
10512.00,7.455790,25.02464,-0.000173,24.019374,-0.0077,1.391
10514.00,7.455888,25.02509,-0.000173,24.018943,-0.0077,1.391
10516.00,7.456064,25.02471,-0.000171,24.019594,-0.0077,1.390
10518.00,7.455128,25.02574,-0.000172,24.019240,-0.0076,1.391
10520.00,7.454719,25.02510,-0.000173,24.019286,-0.0076,1.391
10522.00,7.455816,25.02462,-0.000173,24.018863,-0.0077,1.391
10524.00,7.456522,25.02510,-0.000172,24.019054,-0.0077,1.391
10526.00,7.456568,25.02523,-0.000171,24.019933,-0.0077,1.390
10528.00,7.455804,25.02476,-0.000171,24.019228,-0.0077,1.391
10530.00,7.454794,25.02500,-0.000172,24.019383,-0.0077,1.392
10532.00,7.454060,25.02468,-0.000172,24.019258,-0.0077,1.391
10534.00,7.452691,25.02453,-0.000172,24.019541,-0.0077,1.391
10536.00,7.452369,25.02454,-0.000172,24.019779,-0.0076,1.391
10538.00,7.451733,25.02481,-0.000173,24.019001,-0.0077,1.391
10540.00,7.450536,25.02463,-0.000171,24.019476,-0.0077,1.391
10542.00,7.450486,25.02443,-0.000173,24.019200,-0.0077,1.391
10544.00,7.449381,25.02367,-0.000172,24.019380,-0.0077,1.391
10546.00,7.449093,25.02482,-0.000172,24.019267,-0.0077,1.391
10548.00,7.449430,25.02565,-0.000172,24.018742,-0.0077,1.391
10550.00,7.448758,25.02631,-0.000172,24.018887,-0.0077,1.391
10552.00,7.449064,25.02614,-0.000172,24.019186,-0.0077,1.391
10554.00,7.448826,25.02588,-0.000171,24.019043,-0.0077,1.391
10556.00,7.448660,25.02606,-0.000171,24.019001,-0.0077,1.391
10558.00,7.448058,25.02604,-0.000171,24.018649,-0.0077,1.391
10560.00,7.447425,25.02599,-0.000171,24.018593,-0.0077,1.391
10562.00,7.446936,25.02559,-0.000172,24.018774,-0.0076,1.391
10564.00,7.446882,25.02557,-0.000173,24.019014,-0.0077,1.391
10566.00,7.446511,25.02600,-0.000172,24.019219,-0.0077,1.391
10568.00,7.446764,25.02461,-0.000172,24.019461,-0.0077,1.390
10570.00,7.446688,25.02507,-0.000172,24.019025,-0.0077,1.391
10572.00,7.445393,25.02442,-0.000173,24.019095,-0.0076,1.392
10574.00,7.445172,25.02461,-0.000174,24.018794,-0.0077,1.391
10576.00,7.445057,25.02496,-0.000173,24.018921,-0.0077,1.391
10578.00,7.443750,25.02469,-0.000172,24.018544,-0.0077,1.391
10580.00,7.443453,25.02483,-0.000171,24.018682,-0.0077,1.391
10582.00,7.443623,25.02546,-0.000172,24.018526,-0.0077,1.391
10584.00,7.443493,25.02482,-0.000173,24.019273,-0.0077,1.391
10586.00,7.442304,25.02532,-0.000173,24.019008,-0.0077,1.391
10588.00,7.441360,25.02535,-0.000172,24.019046,-0.0077,1.391
10590.00,7.440395,25.02512,-0.000173,24.019340,-0.0077,1.391
10592.00,7.440326,25.02589,-0.000173,24.019271,-0.0077,1.391
10594.00,7.440823,25.02553,-0.000173,24.019313,-0.0076,1.391
10596.00,7.440303,25.02489,-0.000174,24.018535,-0.0077,1.391
10598.00,7.441044,25.02469,-0.000173,24.018167,-0.0077,1.391
10600.00,7.442312,25.02451,-0.000172,24.019380,-0.0077,1.391
10602.00,7.442719,25.02539,-0.000173,24.018488,-0.0077,1.391
10604.00,7.443145,25.02530,-0.000174,24.018945,-0.0077,1.391
10606.00,7.443081,25.02538,-0.000172,24.018736,-0.0077,1.391
10608.00,7.443130,25.02617,-0.000172,24.019253,-0.0077,1.391
10610.00,7.442462,25.02573,-0.000173,24.019304,-0.0077,1.391
10612.00,7.441939,25.02573,-0.000173,24.018620,-0.0077,1.391
10614.00,7.441022,25.02487,-0.000173,24.019338,-0.0077,1.391
10616.00,7.440492,25.02448,-0.000173,24.019005,-0.0076,1.391
10618.00,7.440755,25.02504,-0.000173,24.019996,-0.0077,1.391
10620.00,7.440936,25.02467,-0.000173,24.018561,-0.0077,1.391
10622.00,7.441188,25.02542,-0.000173,24.018646,-0.0076,1.391
10624.00,7.441395,25.02527,-0.000174,24.019364,-0.0076,1.391
10626.00,7.441722,25.02444,-0.000173,24.018310,-0.0077,1.391
10628.00,7.441907,25.02401,-0.000174,24.018918,-0.0076,1.391
10630.00,7.442871,25.02400,-0.000173,24.019775,-0.0077,1.391
10632.00,7.443378,25.02397,-0.000173,24.018983,-0.0077,1.391
10634.00,7.442286,25.02419,-0.000173,24.018827,-0.0076,1.391
10636.00,7.441259,25.02549,-0.000172,24.019891,-0.0077,1.390
10638.00,7.442004,25.02597,-0.000173,24.018901,-0.0077,1.391
10640.00,7.442176,25.02520,-0.000172,24.018930,-0.0077,1.392
10642.00,7.443309,25.02540,-0.000173,24.019050,-0.0076,1.390
10644.00,7.444504,25.02516,-0.000171,24.018606,-0.0076,1.391
10646.00,7.443750,25.02542,-0.000172,24.019519,-0.0077,1.391
10648.00,7.442904,25.02547,-0.000173,24.018870,-0.0077,1.392
10650.00,7.441650,25.02493,-0.000173,24.019463,-0.0076,1.391
10652.00,7.440620,25.02466,-0.000173,24.019567,-0.0077,1.392
10654.00,7.440158,25.02468,-0.000172,24.018783,-0.0077,1.391
10656.00,7.439202,25.02400,-0.000173,24.018731,-0.0077,1.391
10658.00,7.438582,25.02482,-0.000172,24.019057,-0.0077,1.391
10660.00,7.438213,25.02460,-0.000172,24.018892,-0.0077,1.391
10662.00,7.436793,25.02514,-0.000173,24.018686,-0.0077,1.391
10664.00,7.436856,25.02492,-0.000173,24.018938,-0.0077,1.391
10666.00,7.437778,25.02474,-0.000173,24.019487,-0.0077,1.391
10668.00,7.439864,25.02482,-0.000175,24.019095,-0.0077,1.391
10670.00,7.441522,25.02430,-0.000174,24.019394,-0.0077,1.391
10672.00,7.442044,25.02465,-0.000174,24.019445,-0.0077,1.391
10674.00,7.441582,25.02488,-0.000173,24.018840,-0.0076,1.391
10676.00,7.440228,25.02496,-0.000173,24.019770,-0.0076,1.390
10678.00,7.440308,25.02487,-0.000174,24.019291,-0.0077,1.391
10680.00,7.441375,25.02518,-0.000174,24.018796,-0.0077,1.391
10682.00,7.442261,25.02532,-0.000173,24.019898,-0.0077,1.391
10684.00,7.441862,25.02512,-0.000175,24.018988,-0.0077,1.391
10686.00,7.440541,25.02510,-0.000173,24.019061,-0.0077,1.391
10688.00,7.439634,25.02491,-0.000173,24.018740,-0.0077,1.391
10690.00,7.439690,25.02432,-0.000173,24.019286,-0.0077,1.391
10692.00,7.439882,25.02443,-0.000172,24.019606,-0.0077,1.391
10694.00,7.439711,25.02468,-0.000172,24.018591,-0.0077,1.391
10696.00,7.440307,25.02525,-0.000172,24.019063,-0.0077,1.391
10698.00,7.440369,25.02535,-0.000171,24.019124,-0.0077,1.391
10700.00,7.440179,25.02536,-0.000174,24.019454,-0.0076,1.392
10702.00,7.439865,25.02597,-0.000175,24.019572,-0.0077,1.392
10704.00,7.439493,25.02565,-0.000173,24.019101,-0.0077,1.391
10706.00,7.439965,25.02627,-0.000174,24.019521,-0.0077,1.391
10708.00,7.440224,25.02571,-0.000174,24.018793,-0.0077,1.391
10710.00,7.441150,25.02529,-0.000172,24.019061,-0.0077,1.390
10712.00,7.441828,25.02548,-0.000171,24.018597,-0.0077,1.391
10714.00,7.442271,25.02486,-0.000173,24.019385,-0.0077,1.391
10716.00,7.442456,25.02505,-0.000174,24.018860,-0.0077,1.392
10718.00,7.441982,25.02517,-0.000173,24.019099,-0.0076,1.392
10720.00,7.442101,25.02512,-0.000173,24.018814,-0.0077,1.392
10722.00,7.442596,25.02473,-0.000173,24.019075,-0.0077,1.392
10724.00,7.442615,25.02473,-0.000173,24.019008,-0.0076,1.391
10726.00,7.442650,25.02462,-0.000171,24.019179,-0.0077,1.391
10728.00,7.442066,25.02483,-0.000172,24.019570,-0.0077,1.391
10730.00,7.442110,25.02510,-0.000173,24.019066,-0.0077,1.392
10732.00,7.442295,25.02468,-0.000172,24.019480,-0.0077,1.392
10734.00,7.442013,25.02527,-0.000173,24.019458,-0.0077,1.391
10736.00,7.442042,25.02467,-0.000172,24.018938,-0.0077,1.392
10738.00,7.441554,25.02499,-0.000172,24.019882,-0.0077,1.391
10740.00,7.441092,25.02521,-0.000171,24.019315,-0.0076,1.391
10742.00,7.440564,25.02453,-0.000172,24.018856,-0.0076,1.391
10744.00,7.440269,25.02462,-0.000172,24.019275,-0.0076,1.392
10746.00,7.441031,25.02514,-0.000174,24.018970,-0.0077,1.392
10748.00,7.441499,25.02517,-0.000174,24.019240,-0.0077,1.392
10750.00,7.440245,25.02553,-0.000172,24.019606,-0.0077,1.391
10752.00,7.440066,25.02560,-0.000172,24.019737,-0.0076,1.391
10754.00,7.440489,25.02618,-0.000173,24.019132,-0.0076,1.391
10756.00,7.439919,25.02585,-0.000173,24.018805,-0.0077,1.392
10758.00,7.439668,25.02620,-0.000174,24.019409,-0.0076,1.392
10760.00,7.440347,25.02582,-0.000173,24.018767,-0.0077,1.391
10762.00,7.440295,25.02545,-0.000173,24.019452,-0.0077,1.391
10764.00,7.440155,25.02636,-0.000172,24.019519,-0.0076,1.391
10766.00,7.439762,25.02620,-0.000171,24.019900,-0.0076,1.392
10768.00,7.439806,25.02628,-0.000173,24.019309,-0.0076,1.392
10770.00,7.441045,25.02607,-0.000173,24.019023,-0.0076,1.392
10772.00,7.441490,25.02544,-0.000173,24.019161,-0.0076,1.391
10774.00,7.442352,25.02542,-0.000172,24.019204,-0.0076,1.392
10776.00,7.441824,25.02598,-0.000172,24.019532,-0.0077,1.392
10778.00,7.441647,25.02588,-0.000172,24.019356,-0.0076,1.391
10780.00,7.443313,25.02624,-0.000172,24.019474,-0.0077,1.391
10782.00,7.442790,25.02629,-0.000171,24.019197,-0.0076,1.391
10784.00,7.441705,25.02607,-0.000172,24.018778,-0.0076,1.391
10786.00,7.441219,25.02677,-0.000172,24.019570,-0.0076,1.392
10788.00,7.440397,25.02694,-0.000172,24.019311,-0.0076,1.392
10790.00,7.440723,25.02674,-0.000172,24.020339,-0.0076,1.393
10792.00,7.441600,25.02680,-0.000173,24.019447,-0.0076,1.392
10794.00,7.442124,25.02651,-0.000174,24.018648,-0.0076,1.392
10796.00,7.442456,25.02700,-0.000173,24.019296,-0.0077,1.391
10798.00,7.442881,25.02733,-0.000172,24.019242,-0.0077,1.391
10800.00,7.442364,25.02827,-0.000172,24.019179,-0.0077,1.391
10802.00,7.441656,25.02689,-0.000173,24.019481,-0.0077,1.391
10804.00,7.441536,25.02721,-0.000172,24.018649,-0.0077,1.391
10806.00,7.442215,25.02703,-0.000173,24.019306,-0.0076,1.392
10808.00,7.441799,25.02702,-0.000173,24.019101,-0.0076,1.391
10810.00,7.440554,25.02652,-0.000173,24.019296,-0.0077,1.392
10812.00,7.441109,25.02716,-0.000173,24.019333,-0.0077,1.392
10814.00,7.441354,25.02724,-0.000173,24.019396,-0.0077,1.391
10816.00,7.440710,25.02633,-0.000173,24.019220,-0.0077,1.392
10818.00,7.440215,25.02647,-0.000174,24.019237,-0.0077,1.392
10820.00,7.440010,25.02651,-0.000173,24.019911,-0.0076,1.392
10822.00,7.440939,25.02666,-0.000173,24.018814,-0.0077,1.391
10824.00,7.440625,25.02669,-0.000173,24.018865,-0.0077,1.391
10826.00,7.440625,25.02684,-0.000172,24.019079,-0.0077,1.391
10828.00,7.441635,25.02665,-0.000172,24.018807,-0.0077,1.391
10830.00,7.441336,25.02605,-0.000173,24.018938,-0.0077,1.392
10832.00,7.441584,25.02590,-0.000174,24.019021,-0.0077,1.392
10834.00,7.442764,25.02561,-0.000174,24.019173,-0.0076,1.391
10836.00,7.443661,25.02568,-0.000173,24.019090,-0.0077,1.392
10838.00,7.443534,25.02604,-0.000173,24.018861,-0.0077,1.392
10840.00,7.443339,25.02613,-0.000172,24.019059,-0.0077,1.392
10842.00,7.442512,25.02611,-0.000172,24.019164,-0.0077,1.392
10844.00,7.442519,25.02623,-0.000172,24.018666,-0.0077,1.391
10846.00,7.442763,25.02624,-0.000173,24.019184,-0.0077,1.392
10848.00,7.442063,25.02662,-0.000173,24.019383,-0.0077,1.392
10850.00,7.441171,25.02642,-0.000173,24.018769,-0.0077,1.392
10852.00,7.441107,25.02645,-0.000173,24.019543,-0.0077,1.392
10854.00,7.440313,25.02623,-0.000174,24.019219,-0.0077,1.391
10856.00,7.440390,25.02640,-0.000173,24.019190,-0.0077,1.391
10858.00,7.439203,25.02665,-0.000173,24.018778,-0.0077,1.391
10860.00,7.438670,25.02602,-0.000173,24.018776,-0.0077,1.391
10862.00,7.437915,25.02558,-0.000174,24.018852,-0.0077,1.392
10864.00,7.438531,25.02657,-0.000174,24.018798,-0.0077,1.392
10866.00,7.438143,25.02650,-0.000173,24.019387,-0.0077,1.392
10868.00,7.437840,25.02662,-0.000173,24.018992,-0.0077,1.392
10870.00,7.437124,25.02682,-0.000174,24.018872,-0.0077,1.391
10872.00,7.437653,25.02615,-0.000174,24.018338,-0.0076,1.392
10874.00,7.437362,25.02595,-0.000173,24.018809,-0.0077,1.392
10876.00,7.436934,25.02629,-0.000173,24.019291,-0.0077,1.392
10878.00,7.437927,25.02652,-0.000173,24.018923,-0.0077,1.392
10880.00,7.438944,25.02635,-0.000173,24.019293,-0.0077,1.391
10882.00,7.440527,25.02657,-0.000174,24.019235,-0.0077,1.392
10884.00,7.441335,25.02689,-0.000173,24.018930,-0.0077,1.392
10886.00,7.442327,25.02695,-0.000173,24.018798,-0.0077,1.392
10888.00,7.442764,25.02692,-0.000172,24.019623,-0.0077,1.392
10890.00,7.442399,25.02608,-0.000172,24.019973,-0.0076,1.392
10892.00,7.442256,25.02551,-0.000173,24.018564,-0.0077,1.392
10894.00,7.443015,25.02643,-0.000172,24.019411,-0.0077,1.392
10896.00,7.442891,25.02698,-0.000172,24.019184,-0.0077,1.392
10898.00,7.442199,25.02592,-0.000173,24.019269,-0.0077,1.392
10900.00,7.441403,25.02680,-0.000173,24.019409,-0.0076,1.391
10902.00,7.440733,25.02738,-0.000172,24.018713,-0.0077,1.392
10904.00,7.439627,25.02704,-0.000172,24.019077,-0.0077,1.392
10906.00,7.439982,25.02660,-0.000172,24.019532,-0.0077,1.391
10908.00,7.440272,25.02637,-0.000172,24.019425,-0.0077,1.392
10910.00,7.439179,25.02700,-0.000173,24.018957,-0.0076,1.392
10912.00,7.439063,25.02723,-0.000174,24.019393,-0.0076,1.392
10914.00,7.438461,25.02696,-0.000171,24.018977,-0.0076,1.392
10916.00,7.437553,25.02717,-0.000171,24.019304,-0.0077,1.391
10918.00,7.437535,25.02742,-0.000172,24.020107,-0.0077,1.392
10920.00,7.437907,25.02749,-0.000171,24.019200,-0.0077,1.392
10922.00,7.438417,25.02696,-0.000172,24.019257,-0.0077,1.392
10924.00,7.438806,25.02601,-0.000172,24.019422,-0.0077,1.392
10926.00,7.438299,25.02640,-0.000173,24.019133,-0.0077,1.392
10928.00,7.437987,25.02635,-0.000173,24.019155,-0.0077,1.392
10930.00,7.439135,25.02669,-0.000172,24.019113,-0.0077,1.392
10932.00,7.440628,25.02673,-0.000173,24.019072,-0.0077,1.392
10934.00,7.440793,25.02592,-0.000172,24.019293,-0.0076,1.392
10936.00,7.442453,25.02533,-0.000172,24.018916,-0.0077,1.391
10938.00,7.443649,25.02573,-0.000172,24.019008,-0.0077,1.391
10940.00,7.443971,25.02568,-0.000172,24.019686,-0.0077,1.392
10942.00,7.443208,25.02586,-0.000172,24.018947,-0.0077,1.393
10944.00,7.442551,25.02633,-0.000174,24.018818,-0.0076,1.391
10946.00,7.441747,25.02569,-0.000172,24.019019,-0.0077,1.392
10948.00,7.441254,25.02613,-0.000172,24.018981,-0.0077,1.392
10950.00,7.440607,25.02646,-0.000173,24.019171,-0.0077,1.392
10952.00,7.439985,25.02656,-0.000172,24.019050,-0.0076,1.391
10954.00,7.439642,25.02680,-0.000173,24.019494,-0.0077,1.392
10956.00,7.439370,25.02608,-0.000173,24.019490,-0.0077,1.392
10958.00,7.439776,25.02594,-0.000173,24.018468,-0.0077,1.392
10960.00,7.439902,25.02548,-0.000174,24.018687,-0.0077,1.392
10962.00,7.440471,25.02605,-0.000173,24.019271,-0.0076,1.392
10964.00,7.441195,25.02645,-0.000173,24.018667,-0.0077,1.392
10966.00,7.440776,25.02639,-0.000173,24.018657,-0.0077,1.392
10968.00,7.441588,25.02605,-0.000172,24.019045,-0.0077,1.392
10970.00,7.440847,25.02659,-0.000174,24.019420,-0.0076,1.392
10972.00,7.440277,25.02643,-0.000173,24.019122,-0.0077,1.391
10974.00,7.439976,25.02596,-0.000173,24.018245,-0.0077,1.392
10976.00,7.440180,25.02553,-0.000174,24.019086,-0.0077,1.392
10978.00,7.440224,25.02622,-0.000173,24.019266,-0.0077,1.392
10980.00,7.440203,25.02573,-0.000173,24.019208,-0.0077,1.392
10982.00,7.440191,25.02600,-0.000174,24.018778,-0.0077,1.392
10984.00,7.441263,25.02607,-0.000174,24.019454,-0.0077,1.392
10986.00,7.441927,25.02625,-0.000174,24.019235,-0.0077,1.391
10988.00,7.441613,25.02658,-0.000173,24.019139,-0.0077,1.391
10990.00,7.441800,25.02671,-0.000173,24.018713,-0.0077,1.392
10992.00,7.442044,25.02663,-0.000174,24.018571,-0.0077,1.392
10994.00,7.442196,25.02645,-0.000174,24.019092,-0.0077,1.392
10996.00,7.441909,25.02618,-0.000173,24.019188,-0.0077,1.392
10998.00,7.441843,25.02630,-0.000174,24.018374,-0.0077,1.392
11000.00,7.441803,25.02619,-0.000173,24.018194,-0.0077,1.391
11002.00,7.441409,25.02567,-0.000173,24.019244,-0.0077,1.392
11004.00,7.441566,25.02595,-0.000173,24.019302,-0.0077,1.393
11006.00,7.441656,25.02622,-0.000174,24.019565,-0.0077,1.392
11008.00,7.442080,25.02613,-0.000173,24.018638,-0.0077,1.391
11010.00,7.441993,25.02643,-0.000173,24.018720,-0.0077,1.392
11012.00,7.441492,25.02688,-0.000173,24.018880,-0.0077,1.392
11014.00,7.440783,25.02651,-0.000173,24.018479,-0.0077,1.392
11016.00,7.440746,25.02641,-0.000173,24.019119,-0.0077,1.391
@19,12.0000,24.0
11018.00,7.438990,25.02658,-0.000172,24.019405,-0.0076,1.392
11020.00,7.431445,25.02527,-0.000171,24.019485,-0.0077,1.392
11022.00,7.420201,25.02584,-0.000173,24.018368,-0.0077,1.391
11024.00,7.407747,25.02626,-0.000172,24.018628,-0.0077,1.390
11026.00,7.394939,25.02564,-0.000172,24.018780,-0.0077,1.391
11028.00,7.384752,25.02547,-0.000172,24.018976,-0.0077,1.392
11030.00,7.377138,25.02548,-0.000171,24.018881,-0.0077,1.392
11032.00,7.370014,25.02574,-0.000173,24.018571,-0.0077,1.393
11034.00,7.362851,25.02525,-0.000175,24.018249,-0.0077,1.394
11036.00,7.355943,25.02582,-0.000175,24.018356,-0.0077,1.393
11038.00,7.349820,25.02487,-0.000174,24.018754,-0.0077,1.393
11040.00,7.342953,25.02541,-0.000174,24.018448,-0.0077,1.393
11042.00,7.337488,25.02569,-0.000175,24.018947,-0.0077,1.393
11044.00,7.339230,25.02574,-0.000175,24.018760,-0.0077,1.394
11046.00,7.345330,25.02513,-0.000176,24.018785,-0.0077,1.394
11048.00,7.354405,25.02545,-0.000175,24.019133,-0.0077,1.394
11050.00,7.364262,25.02511,-0.000175,24.018834,-0.0077,1.394
11052.00,7.370590,25.02522,-0.000175,24.018865,-0.0077,1.393
11054.00,7.374987,25.02520,-0.000173,24.019287,-0.0077,1.393
11056.00,7.378807,25.02609,-0.000171,24.018479,-0.0077,1.392
11058.00,7.383562,25.02541,-0.000170,24.018992,-0.0077,1.392
11060.00,7.389332,25.02513,-0.000170,24.019670,-0.0077,1.392
11062.00,7.395284,25.02523,-0.000172,24.018822,-0.0077,1.392
11064.00,7.399830,25.02603,-0.000173,24.019079,-0.0077,1.392
11066.00,7.403898,25.02642,-0.000172,24.018890,-0.0077,1.392
11068.00,7.408153,25.02635,-0.000172,24.018354,-0.0077,1.392
11070.00,7.411256,25.02606,-0.000172,24.018720,-0.0077,1.392
11072.00,7.412971,25.02582,-0.000171,24.019035,-0.0077,1.392
11074.00,7.416076,25.02584,-0.000171,24.019199,-0.0077,1.392
11076.00,7.418938,25.02606,-0.000172,24.019509,-0.0077,1.392
11078.00,7.422048,25.02614,-0.000172,24.018367,-0.0077,1.392
11080.00,7.425170,25.02516,-0.000173,24.019045,-0.0077,1.392
11082.00,7.428086,25.02511,-0.000173,24.018957,-0.0077,1.392
11084.00,7.430899,25.02571,-0.000173,24.018992,-0.0077,1.392
11086.00,7.433998,25.02612,-0.000173,24.019722,-0.0077,1.393
11088.00,7.436870,25.02645,-0.000173,24.019010,-0.0077,1.392
11090.00,7.440205,25.02645,-0.000173,24.019420,-0.0077,1.392
11092.00,7.442809,25.02649,-0.000173,24.018501,-0.0077,1.392
11094.00,7.445259,25.02633,-0.000172,24.018919,-0.0077,1.392
11096.00,7.448044,25.02638,-0.000172,24.018501,-0.0077,1.392
11098.00,7.450272,25.02669,-0.000173,24.018919,-0.0077,1.392
11100.00,7.451922,25.02578,-0.000173,24.018961,-0.0077,1.392
11102.00,7.452497,25.02544,-0.000173,24.019262,-0.0077,1.392
11104.00,7.451934,25.02585,-0.000173,24.019828,-0.0077,1.393
11106.00,7.453386,25.02617,-0.000173,24.019708,-0.0076,1.392
11108.00,7.454499,25.02587,-0.000172,24.018948,-0.0077,1.392
11110.00,7.455170,25.02569,-0.000173,24.019188,-0.0077,1.392
11112.00,7.455203,25.02594,-0.000172,24.018939,-0.0077,1.392
11114.00,7.454768,25.02518,-0.000172,24.018825,-0.0077,1.392
11116.00,7.454853,25.02519,-0.000172,24.018938,-0.0077,1.392
11118.00,7.455366,25.02587,-0.000171,24.019238,-0.0076,1.392
11120.00,7.456856,25.02567,-0.000172,24.019681,-0.0076,1.392
11122.00,7.456361,25.02672,-0.000172,24.019291,-0.0076,1.392
11124.00,7.455860,25.02719,-0.000173,24.019744,-0.0076,1.392
11126.00,7.455912,25.02581,-0.000173,24.020210,-0.0077,1.392
11128.00,7.456013,25.02626,-0.000173,24.019135,-0.0076,1.393
11130.00,7.456565,25.02619,-0.000173,24.019519,-0.0077,1.393
11132.00,7.457091,25.02596,-0.000173,24.019025,-0.0077,1.392
11134.00,7.456917,25.02618,-0.000172,24.018660,-0.0076,1.392
11136.00,7.456067,25.02584,-0.000173,24.019072,-0.0077,1.392
11138.00,7.455665,25.02577,-0.000173,24.019157,-0.0077,1.391
11140.00,7.455643,25.02507,-0.000173,24.019463,-0.0077,1.392
11142.00,7.454886,25.02494,-0.000174,24.019249,-0.0077,1.392
11144.00,7.454936,25.02462,-0.000172,24.018682,-0.0077,1.392
11146.00,7.454482,25.02474,-0.000172,24.018872,-0.0077,1.392
11148.00,7.454475,25.02513,-0.000173,24.018386,-0.0077,1.392
11150.00,7.454155,25.02600,-0.000173,24.019121,-0.0077,1.392
11152.00,7.454133,25.02570,-0.000173,24.018899,-0.0077,1.392
11154.00,7.453743,25.02556,-0.000173,24.019077,-0.0077,1.392
11156.00,7.453402,25.02516,-0.000173,24.019217,-0.0077,1.392
11158.00,7.451963,25.02431,-0.000173,24.019074,-0.0077,1.392
11160.00,7.450255,25.02476,-0.000173,24.019150,-0.0077,1.393
11162.00,7.448947,25.02533,-0.000172,24.019724,-0.0077,1.392
11164.00,7.448244,25.02523,-0.000173,24.019677,-0.0077,1.392
11166.00,7.446692,25.02529,-0.000172,24.019559,-0.0077,1.392
11168.00,7.445284,25.02517,-0.000172,24.019043,-0.0077,1.392
11170.00,7.443783,25.02451,-0.000172,24.018809,-0.0077,1.392
11172.00,7.444000,25.02485,-0.000171,24.018912,-0.0076,1.392
11174.00,7.445686,25.02602,-0.000170,24.019014,-0.0077,1.392
11176.00,7.446320,25.02655,-0.000171,24.018479,-0.0077,1.392
11178.00,7.446680,25.02708,-0.000173,24.019304,-0.0077,1.393
11180.00,7.446807,25.02636,-0.000173,24.019068,-0.0077,1.392
11182.00,7.447497,25.02607,-0.000172,24.018874,-0.0077,1.392
11184.00,7.446764,25.02641,-0.000171,24.019677,-0.0077,1.392
11186.00,7.446069,25.02643,-0.000172,24.019364,-0.0077,1.392
11188.00,7.444389,25.02596,-0.000174,24.018785,-0.0077,1.392
11190.00,7.442484,25.02593,-0.000173,24.019090,-0.0077,1.392
11192.00,7.442275,25.02578,-0.000172,24.019646,-0.0077,1.392
11194.00,7.442265,25.02534,-0.000172,24.019338,-0.0077,1.392
11196.00,7.443448,25.02637,-0.000173,24.019289,-0.0076,1.392
11198.00,7.444340,25.02628,-0.000172,24.018803,-0.0076,1.392
11200.00,7.445252,25.02589,-0.000171,24.018283,-0.0077,1.392
11202.00,7.445645,25.02592,-0.000172,24.018941,-0.0077,1.393
11204.00,7.445045,25.02576,-0.000172,24.018521,-0.0077,1.392
11206.00,7.444725,25.02653,-0.000172,24.018377,-0.0077,1.392
11208.00,7.444603,25.02595,-0.000172,24.018550,-0.0077,1.392
11210.00,7.444538,25.02546,-0.000172,24.019130,-0.0077,1.392
11212.00,7.444162,25.02544,-0.000173,24.019043,-0.0077,1.392
11214.00,7.442808,25.02553,-0.000174,24.018916,-0.0077,1.393
11216.00,7.441940,25.02558,-0.000173,24.019072,-0.0076,1.393
11218.00,7.440296,25.02571,-0.000173,24.018276,-0.0077,1.392
11220.00,7.440330,25.02624,-0.000172,24.018443,-0.0077,1.391
11222.00,7.440498,25.02522,-0.000171,24.018831,-0.0077,1.392
11224.00,7.440141,25.02537,-0.000172,24.019173,-0.0077,1.392
11226.00,7.439364,25.02579,-0.000173,24.018863,-0.0077,1.393
11228.00,7.439935,25.02542,-0.000173,24.019293,-0.0077,1.392
11230.00,7.440517,25.02490,-0.000172,24.019164,-0.0077,1.392
11232.00,7.440895,25.02481,-0.000172,24.018892,-0.0077,1.392
11234.00,7.441398,25.02485,-0.000172,24.019220,-0.0077,1.392
11236.00,7.441812,25.02509,-0.000172,24.019383,-0.0077,1.392
11238.00,7.441410,25.02528,-0.000173,24.019849,-0.0077,1.392
11240.00,7.441255,25.02559,-0.000173,24.019195,-0.0077,1.393
11242.00,7.441938,25.02558,-0.000176,24.018707,-0.0077,1.393
11244.00,7.442695,25.02630,-0.000174,24.018783,-0.0077,1.393
11246.00,7.442222,25.02533,-0.000173,24.019349,-0.0077,1.392
11248.00,7.441289,25.02547,-0.000172,24.019003,-0.0076,1.392
11250.00,7.442211,25.02531,-0.000172,24.018885,-0.0076,1.392
11252.00,7.442086,25.02546,-0.000172,24.019295,-0.0077,1.391
11254.00,7.441877,25.02602,-0.000173,24.019103,-0.0077,1.392
11256.00,7.441509,25.02625,-0.000173,24.019021,-0.0077,1.392
11258.00,7.442157,25.02579,-0.000173,24.018738,-0.0077,1.392
11260.00,7.441810,25.02577,-0.000174,24.019061,-0.0077,1.392
11262.00,7.441501,25.02600,-0.000173,24.018541,-0.0077,1.393
11264.00,7.441375,25.02594,-0.000173,24.019008,-0.0076,1.393
11266.00,7.440664,25.02601,-0.000174,24.019659,-0.0077,1.393
11268.00,7.440364,25.02531,-0.000174,24.019382,-0.0076,1.392
11270.00,7.440188,25.02566,-0.000173,24.019309,-0.0077,1.393
11272.00,7.440154,25.02562,-0.000172,24.019171,-0.0077,1.392
11274.00,7.440674,25.02499,-0.000175,24.019057,-0.0077,1.392
11276.00,7.441130,25.02566,-0.000173,24.018715,-0.0077,1.392
11278.00,7.442258,25.02605,-0.000173,24.019596,-0.0077,1.392
11280.00,7.442765,25.02590,-0.000171,24.019289,-0.0077,1.392
11282.00,7.442731,25.02568,-0.000173,24.018624,-0.0077,1.393
11284.00,7.442928,25.02617,-0.000173,24.018232,-0.0077,1.393
11286.00,7.442889,25.02569,-0.000173,24.018905,-0.0077,1.392
11288.00,7.443455,25.02496,-0.000173,24.018869,-0.0076,1.392
11290.00,7.443717,25.02485,-0.000172,24.018564,-0.0077,1.392
11292.00,7.443641,25.02519,-0.000173,24.018345,-0.0077,1.393
11294.00,7.443472,25.02569,-0.000173,24.018736,-0.0077,1.393
11296.00,7.444073,25.02563,-0.000173,24.018570,-0.0077,1.393
11298.00,7.443501,25.02506,-0.000174,24.019188,-0.0077,1.393
11300.00,7.443533,25.02510,-0.000175,24.019320,-0.0077,1.392
11302.00,7.443675,25.02483,-0.000173,24.019240,-0.0077,1.392
11304.00,7.443402,25.02472,-0.000172,24.018825,-0.0077,1.393
11306.00,7.443361,25.02472,-0.000171,24.018965,-0.0077,1.392
11308.00,7.443793,25.02574,-0.000172,24.018678,-0.0077,1.392
11310.00,7.443281,25.02647,-0.000173,24.019356,-0.0077,1.392
11312.00,7.443324,25.02648,-0.000173,24.019554,-0.0076,1.393
11314.00,7.443891,25.02590,-0.000171,24.019039,-0.0076,1.392
11316.00,7.444329,25.02555,-0.000172,24.018823,-0.0076,1.393
11318.00,7.443458,25.02553,-0.000172,24.018923,-0.0077,1.393
11320.00,7.442601,25.02662,-0.000173,24.019539,-0.0077,1.393
11322.00,7.442016,25.02651,-0.000173,24.019666,-0.0077,1.393
11324.00,7.442008,25.02564,-0.000173,24.019632,-0.0077,1.392
11326.00,7.442484,25.02661,-0.000172,24.018687,-0.0077,1.392
11328.00,7.441982,25.02675,-0.000172,24.018484,-0.0077,1.393
11330.00,7.442866,25.02633,-0.000173,24.019204,-0.0077,1.393
11332.00,7.442756,25.02593,-0.000173,24.019231,-0.0076,1.393
11334.00,7.441827,25.02533,-0.000173,24.018883,-0.0076,1.393
11336.00,7.441764,25.02655,-0.000173,24.019418,-0.0076,1.392
11338.00,7.441093,25.02721,-0.000173,24.018941,-0.0077,1.392
11340.00,7.440949,25.02661,-0.000172,24.019501,-0.0077,1.393
11342.00,7.440705,25.02611,-0.000173,24.019971,-0.0077,1.392
11344.00,7.441128,25.02622,-0.000173,24.018952,-0.0077,1.392
11346.00,7.441360,25.02624,-0.000172,24.018412,-0.0077,1.392
11348.00,7.440652,25.02655,-0.000172,24.019199,-0.0077,1.392
11350.00,7.440637,25.02721,-0.000173,24.018934,-0.0077,1.392
11352.00,7.440944,25.02698,-0.000172,24.019342,-0.0077,1.392
11354.00,7.441332,25.02660,-0.000172,24.019215,-0.0077,1.393
11356.00,7.442232,25.02676,-0.000173,24.018541,-0.0077,1.393
11358.00,7.442456,25.02661,-0.000171,24.019179,-0.0077,1.392
11360.00,7.442121,25.02680,-0.000173,24.018778,-0.0077,1.392
11362.00,7.442243,25.02639,-0.000174,24.018506,-0.0077,1.392
11364.00,7.442398,25.02661,-0.000172,24.018780,-0.0077,1.393
11366.00,7.443311,25.02618,-0.000172,24.018878,-0.0077,1.392
11368.00,7.443095,25.02592,-0.000174,24.018508,-0.0077,1.393
11370.00,7.442349,25.02615,-0.000174,24.019420,-0.0077,1.393
11372.00,7.441779,25.02626,-0.000173,24.018925,-0.0077,1.392
11374.00,7.440899,25.02598,-0.000173,24.019055,-0.0077,1.392
11376.00,7.440462,25.02601,-0.000173,24.019092,-0.0077,1.393
11378.00,7.440254,25.02665,-0.000173,24.018316,-0.0078,1.393
11380.00,7.440589,25.02712,-0.000173,24.018702,-0.0077,1.392
11382.00,7.440843,25.02626,-0.000172,24.018988,-0.0077,1.392
11384.00,7.441699,25.02617,-0.000172,24.018890,-0.0077,1.393
11386.00,7.440845,25.02686,-0.000172,24.019084,-0.0077,1.392
11388.00,7.440392,25.02670,-0.000172,24.018840,-0.0077,1.392
11390.00,7.440436,25.02669,-0.000172,24.019423,-0.0077,1.392
11392.00,7.440701,25.02653,-0.000172,24.019072,-0.0077,1.392
11394.00,7.440246,25.02621,-0.000173,24.019257,-0.0077,1.393
11396.00,7.440394,25.02678,-0.000173,24.018927,-0.0077,1.393
11398.00,7.440799,25.02599,-0.000173,24.018444,-0.0077,1.393
11400.00,7.441375,25.02619,-0.000173,24.019324,-0.0077,1.392
11402.00,7.441508,25.02715,-0.000173,24.018693,-0.0077,1.392
11404.00,7.441133,25.02671,-0.000173,24.018999,-0.0077,1.393
11406.00,7.441556,25.02619,-0.000173,24.018856,-0.0077,1.392
11408.00,7.441755,25.02708,-0.000173,24.019277,-0.0077,1.392
11410.00,7.442030,25.02644,-0.000173,24.019064,-0.0077,1.392
11412.00,7.442054,25.02689,-0.000174,24.018564,-0.0077,1.393
11414.00,7.441327,25.02728,-0.000173,24.018713,-0.0077,1.392
11416.00,7.442077,25.02658,-0.000174,24.018187,-0.0077,1.393
11418.00,7.441512,25.02727,-0.000173,24.019074,-0.0077,1.392
11420.00,7.440916,25.02765,-0.000173,24.019458,-0.0077,1.393
11422.00,7.440710,25.02775,-0.000174,24.018691,-0.0077,1.393
11424.00,7.440512,25.02763,-0.000173,24.019161,-0.0077,1.393
11426.00,7.438748,25.02764,-0.000173,24.019025,-0.0077,1.393
11428.00,7.438169,25.02736,-0.000173,24.018493,-0.0077,1.392
11430.00,7.438156,25.02770,-0.000174,24.018796,-0.0077,1.393
11432.00,7.439431,25.02767,-0.000174,24.018769,-0.0077,1.393
11434.00,7.440562,25.02831,-0.000175,24.018910,-0.0077,1.393
11436.00,7.442269,25.02847,-0.000174,24.019490,-0.0077,1.392
11438.00,7.443225,25.02819,-0.000172,24.019190,-0.0077,1.393
11440.00,7.443866,25.02823,-0.000172,24.019068,-0.0077,1.393
11442.00,7.444905,25.02738,-0.000173,24.018905,-0.0077,1.393
11444.00,7.445846,25.02753,-0.000171,24.019061,-0.0077,1.393
11446.00,7.446369,25.02799,-0.000171,24.019278,-0.0077,1.393
11448.00,7.446451,25.02809,-0.000171,24.019006,-0.0077,1.393
11450.00,7.446008,25.02723,-0.000172,24.018997,-0.0077,1.394
11452.00,7.444850,25.02720,-0.000173,24.019182,-0.0077,1.393
11454.00,7.444536,25.02808,-0.000172,24.018769,-0.0077,1.392
11456.00,7.443866,25.02784,-0.000172,24.018959,-0.0077,1.393
11458.00,7.442930,25.02747,-0.000172,24.019287,-0.0077,1.393
11460.00,7.442149,25.02777,-0.000174,24.019090,-0.0077,1.392
11462.00,7.442324,25.02765,-0.000173,24.019364,-0.0077,1.392
11464.00,7.442960,25.02691,-0.000173,24.019093,-0.0077,1.393
11466.00,7.443137,25.02673,-0.000173,24.019103,-0.0077,1.394
11468.00,7.442854,25.02692,-0.000174,24.019391,-0.0077,1.393
11470.00,7.443068,25.02664,-0.000174,24.018693,-0.0077,1.392
11472.00,7.442340,25.02621,-0.000173,24.018604,-0.0077,1.393
11474.00,7.442023,25.02725,-0.000173,24.019188,-0.0077,1.393
11476.00,7.441711,25.02742,-0.000173,24.019048,-0.0077,1.393
11478.00,7.441174,25.02695,-0.000172,24.019217,-0.0076,1.393
11480.00,7.441528,25.02787,-0.000173,24.019159,-0.0077,1.393
11482.00,7.440955,25.02741,-0.000173,24.018938,-0.0077,1.393
11484.00,7.440367,25.02767,-0.000173,24.019501,-0.0077,1.392
11486.00,7.440079,25.02774,-0.000173,24.018637,-0.0076,1.393
11488.00,7.440195,25.02744,-0.000173,24.019258,-0.0076,1.393
11490.00,7.440667,25.02767,-0.000173,24.019035,-0.0077,1.392
11492.00,7.441855,25.02747,-0.000174,24.018510,-0.0077,1.393
11494.00,7.441984,25.02693,-0.000173,24.018802,-0.0077,1.393
11496.00,7.441754,25.02755,-0.000174,24.018774,-0.0077,1.393
11498.00,7.442526,25.02719,-0.000173,24.018707,-0.0077,1.392
11500.00,7.443005,25.02679,-0.000172,24.019712,-0.0077,1.393
11502.00,7.442978,25.02712,-0.000173,24.018794,-0.0077,1.393
11504.00,7.443584,25.02788,-0.000173,24.018635,-0.0076,1.393
11506.00,7.444195,25.02746,-0.000172,24.018867,-0.0076,1.393
11508.00,7.444360,25.02734,-0.000174,24.019014,-0.0077,1.393
11510.00,7.444272,25.02729,-0.000174,24.018229,-0.0077,1.392
11512.00,7.444303,25.02762,-0.000173,24.018767,-0.0076,1.392
11514.00,7.444632,25.02731,-0.000172,24.019182,-0.0077,1.393
11516.00,7.445404,25.02737,-0.000172,24.019333,-0.0077,1.393
11518.00,7.444681,25.02755,-0.000173,24.018265,-0.0077,1.393
11520.00,7.444218,25.02691,-0.000173,24.018173,-0.0077,1.393
11522.00,7.443448,25.02708,-0.000174,24.019008,-0.0077,1.394
11524.00,7.442204,25.02678,-0.000174,24.018744,-0.0077,1.393
11526.00,7.441657,25.02666,-0.000174,24.018637,-0.0077,1.393
11528.00,7.442809,25.02698,-0.000172,24.019199,-0.0077,1.393
11530.00,7.443205,25.02732,-0.000172,24.019224,-0.0077,1.392
11532.00,7.442734,25.02762,-0.000172,24.018698,-0.0077,1.392
11534.00,7.441262,25.02678,-0.000172,24.018573,-0.0077,1.393
11536.00,7.440761,25.02654,-0.000173,24.019443,-0.0077,1.393
11538.00,7.441675,25.02640,-0.000174,24.018463,-0.0077,1.393
11540.00,7.441490,25.02611,-0.000174,24.019273,-0.0077,1.393
11542.00,7.440957,25.02594,-0.000173,24.019315,-0.0077,1.393
11544.00,7.440702,25.02634,-0.000173,24.018968,-0.0077,1.392
11546.00,7.441057,25.02621,-0.000173,24.019186,-0.0077,1.392
11548.00,7.441387,25.02621,-0.000173,24.019461,-0.0077,1.392
11550.00,7.441210,25.02629,-0.000173,24.018899,-0.0077,1.393
11552.00,7.440493,25.02568,-0.000173,24.018767,-0.0077,1.393
11554.00,7.440185,25.02605,-0.000175,24.018863,-0.0077,1.393
11556.00,7.440763,25.02602,-0.000175,24.018878,-0.0077,1.393
11558.00,7.441016,25.02570,-0.000174,24.018363,-0.0077,1.393
11560.00,7.442515,25.02543,-0.000173,24.018767,-0.0077,1.393
11562.00,7.443457,25.02554,-0.000172,24.018706,-0.0077,1.394
11564.00,7.443246,25.02649,-0.000174,24.019126,-0.0077,1.393
11566.00,7.443170,25.02636,-0.000173,24.018943,-0.0077,1.393
11568.00,7.443133,25.02667,-0.000173,24.019146,-0.0077,1.393
11570.00,7.442485,25.02657,-0.000173,24.019262,-0.0076,1.393
11572.00,7.442655,25.02687,-0.000173,24.019291,-0.0076,1.393
11574.00,7.442286,25.02688,-0.000172,24.018666,-0.0077,1.392
11576.00,7.442207,25.02731,-0.000172,24.019104,-0.0077,1.393
11578.00,7.441667,25.02687,-0.000174,24.018987,-0.0077,1.393
11580.00,7.441417,25.02625,-0.000175,24.018675,-0.0077,1.393
11582.00,7.441657,25.02613,-0.000174,24.018841,-0.0077,1.393
11584.00,7.442411,25.02648,-0.000174,24.019099,-0.0077,1.393
11586.00,7.442069,25.02597,-0.000173,24.019278,-0.0077,1.392
11588.00,7.441168,25.02599,-0.000174,24.019277,-0.0077,1.393
11590.00,7.441624,25.02591,-0.000173,24.018774,-0.0077,1.393
11592.00,7.441412,25.02616,-0.000172,24.018840,-0.0077,1.393
11594.00,7.441511,25.02536,-0.000173,24.018885,-0.0077,1.393
11596.00,7.442292,25.02499,-0.000174,24.019186,-0.0077,1.393
11598.00,7.442397,25.02562,-0.000174,24.018919,-0.0077,1.393
11600.00,7.442069,25.02584,-0.000173,24.018754,-0.0077,1.393
11602.00,7.442124,25.02578,-0.000173,24.018805,-0.0077,1.393
11604.00,7.441828,25.02624,-0.000175,24.018928,-0.0077,1.393
11606.00,7.441788,25.02573,-0.000174,24.018515,-0.0077,1.393
11608.00,7.442062,25.02522,-0.000174,24.018568,-0.0077,1.393
11610.00,7.441921,25.02530,-0.000174,24.019222,-0.0077,1.393
11612.00,7.442478,25.02518,-0.000173,24.019318,-0.0077,1.393
11614.00,7.441842,25.02518,-0.000173,24.018883,-0.0077,1.393
11616.00,7.441168,25.02570,-0.000173,24.018698,-0.0077,1.393
@20,12.0000,24.0
11618.00,7.439151,25.02482,-0.000172,24.019182,-0.0077,1.393
11620.00,7.430897,25.02505,-0.000173,24.018539,-0.0077,1.392
11622.00,7.420104,25.02517,-0.000172,24.018771,-0.0077,1.392
11624.00,7.406934,25.02442,-0.000171,24.019086,-0.0077,1.392
11626.00,7.394865,25.02468,-0.000171,24.018660,-0.0077,1.392
11628.00,7.386729,25.02486,-0.000172,24.019041,-0.0077,1.393
11630.00,7.380564,25.02537,-0.000173,24.018562,-0.0077,1.393
11632.00,7.374136,25.02517,-0.000173,24.019113,-0.0076,1.394
11634.00,7.367328,25.02558,-0.000175,24.019101,-0.0077,1.395
11636.00,7.360965,25.02630,-0.000175,24.019253,-0.0077,1.395
11638.00,7.354073,25.02640,-0.000175,24.019090,-0.0076,1.394
11640.00,7.348135,25.02625,-0.000174,24.018782,-0.0077,1.394
11642.00,7.343191,25.02602,-0.000174,24.018988,-0.0077,1.394
11644.00,7.345742,25.02563,-0.000175,24.019197,-0.0077,1.395
11646.00,7.353360,25.02583,-0.000175,24.018874,-0.0076,1.395
11648.00,7.362819,25.02629,-0.000174,24.019568,-0.0077,1.395
11650.00,7.371490,25.02618,-0.000175,24.019251,-0.0077,1.395
11652.00,7.377394,25.02643,-0.000173,24.019266,-0.0077,1.394
11654.00,7.381803,25.02620,-0.000172,24.019364,-0.0077,1.394
11656.00,7.385869,25.02650,-0.000174,24.018961,-0.0077,1.394
11658.00,7.390911,25.02645,-0.000174,24.018164,-0.0077,1.393
11660.00,7.395480,25.02625,-0.000173,24.018154,-0.0077,1.393
11662.00,7.399167,25.02662,-0.000172,24.018599,-0.0077,1.393
11664.00,7.403298,25.02656,-0.000172,24.019124,-0.0077,1.394
11666.00,7.408262,25.02690,-0.000172,24.019521,-0.0077,1.394
11668.00,7.410994,25.02792,-0.000172,24.019296,-0.0077,1.394
11670.00,7.414128,25.02799,-0.000173,24.018876,-0.0077,1.393
11672.00,7.416486,25.02829,-0.000173,24.019164,-0.0077,1.394
11674.00,7.419280,25.02800,-0.000173,24.018551,-0.0077,1.394
11676.00,7.421151,25.02735,-0.000174,24.019006,-0.0077,1.393
11678.00,7.422817,25.02727,-0.000172,24.018820,-0.0077,1.393
11680.00,7.426167,25.02817,-0.000173,24.019295,-0.0077,1.394
11682.00,7.429776,25.02742,-0.000172,24.018646,-0.0077,1.393
11684.00,7.433413,25.02721,-0.000173,24.018617,-0.0076,1.393
11686.00,7.437900,25.02733,-0.000174,24.018604,-0.0077,1.393
11688.00,7.439861,25.02752,-0.000173,24.018968,-0.0077,1.393
11690.00,7.442694,25.02661,-0.000172,24.019296,-0.0077,1.393
11692.00,7.445885,25.02625,-0.000173,24.019200,-0.0077,1.394
11694.00,7.449007,25.02662,-0.000172,24.018769,-0.0077,1.394
11696.00,7.450792,25.02676,-0.000173,24.018203,-0.0077,1.394
11698.00,7.452569,25.02569,-0.000174,24.018608,-0.0077,1.394
11700.00,7.454474,25.02611,-0.000174,24.018461,-0.0077,1.393
11702.00,7.456799,25.02626,-0.000173,24.018412,-0.0077,1.393
11704.00,7.458649,25.02662,-0.000173,24.018948,-0.0077,1.394
11706.00,7.459757,25.02652,-0.000174,24.019177,-0.0077,1.393
11708.00,7.459795,25.02690,-0.000172,24.018841,-0.0077,1.393
11710.00,7.459561,25.02752,-0.000173,24.019235,-0.0077,1.394
11712.00,7.460136,25.02732,-0.000172,24.018328,-0.0077,1.393
11714.00,7.459655,25.02741,-0.000173,24.018727,-0.0077,1.393
11716.00,7.459170,25.02743,-0.000174,24.018109,-0.0077,1.394
11718.00,7.459186,25.02668,-0.000174,24.018646,-0.0077,1.394
11720.00,7.459018,25.02636,-0.000175,24.018787,-0.0077,1.394
11722.00,7.459352,25.02682,-0.000174,24.018620,-0.0077,1.393
11724.00,7.458548,25.02662,-0.000173,24.018794,-0.0077,1.394
11726.00,7.457122,25.02692,-0.000172,24.019070,-0.0077,1.394
11728.00,7.455620,25.02741,-0.000173,24.018872,-0.0077,1.394
11730.00,7.455123,25.02733,-0.000173,24.019345,-0.0078,1.393
11732.00,7.455383,25.02760,-0.000173,24.018457,-0.0078,1.394
11734.00,7.454943,25.02700,-0.000173,24.018798,-0.0077,1.393
11736.00,7.453445,25.02714,-0.000173,24.018742,-0.0077,1.394
11738.00,7.452740,25.02693,-0.000173,24.018745,-0.0077,1.394
11740.00,7.452172,25.02675,-0.000173,24.018584,-0.0077,1.394
11742.00,7.451828,25.02689,-0.000174,24.018836,-0.0077,1.394
11744.00,7.451275,25.02788,-0.000173,24.018923,-0.0077,1.394
11746.00,7.450673,25.02787,-0.000172,24.018539,-0.0077,1.393
11748.00,7.450720,25.02754,-0.000173,24.018753,-0.0077,1.394
11750.00,7.448968,25.02654,-0.000173,24.019112,-0.0077,1.394
11752.00,7.449060,25.02622,-0.000174,24.018555,-0.0077,1.394
11754.00,7.449575,25.02628,-0.000174,24.018002,-0.0077,1.394
11756.00,7.450023,25.02644,-0.000173,24.018367,-0.0077,1.393
11758.00,7.450471,25.02624,-0.000172,24.019157,-0.0077,1.393
11760.00,7.449097,25.02642,-0.000172,24.018706,-0.0077,1.394
11762.00,7.447895,25.02643,-0.000172,24.018327,-0.0077,1.394
11764.00,7.447089,25.02684,-0.000172,24.019063,-0.0077,1.394
11766.00,7.446870,25.02721,-0.000171,24.019097,-0.0077,1.394
11768.00,7.447523,25.02755,-0.000172,24.019460,-0.0077,1.394
11770.00,7.447816,25.02791,-0.000172,24.019037,-0.0077,1.394
11772.00,7.447231,25.02848,-0.000171,24.019153,-0.0077,1.393
11774.00,7.446846,25.02853,-0.000172,24.019124,-0.0077,1.394
11776.00,7.447241,25.02822,-0.000173,24.019365,-0.0077,1.394
11778.00,7.447744,25.02774,-0.000173,24.019144,-0.0077,1.393
11780.00,7.447772,25.02710,-0.000173,24.019188,-0.0077,1.394
11782.00,7.448074,25.02818,-0.000173,24.018769,-0.0077,1.394
11784.00,7.447659,25.02750,-0.000173,24.019035,-0.0077,1.394
11786.00,7.448342,25.02764,-0.000173,24.018678,-0.0077,1.394
11788.00,7.447966,25.02744,-0.000172,24.018542,-0.0078,1.394
11790.00,7.447127,25.02663,-0.000173,24.018535,-0.0077,1.395
11792.00,7.446853,25.02668,-0.000174,24.019458,-0.0077,1.394
11794.00,7.446987,25.02729,-0.000174,24.018851,-0.0077,1.394
11796.00,7.447329,25.02750,-0.000173,24.018591,-0.0077,1.393
11798.00,7.446676,25.02691,-0.000173,24.019103,-0.0077,1.394
11800.00,7.446561,25.02652,-0.000173,24.019153,-0.0077,1.393
11802.00,7.447383,25.02683,-0.000173,24.018722,-0.0077,1.394
11804.00,7.446668,25.02692,-0.000173,24.018861,-0.0077,1.394
11806.00,7.446640,25.02654,-0.000174,24.018499,-0.0077,1.394
11808.00,7.446842,25.02696,-0.000174,24.019064,-0.0077,1.394
11810.00,7.445679,25.02655,-0.000173,24.018957,-0.0078,1.393
11812.00,7.444801,25.02607,-0.000172,24.018927,-0.0077,1.393
11814.00,7.444018,25.02662,-0.000173,24.018889,-0.0077,1.394
11816.00,7.443375,25.02706,-0.000174,24.019055,-0.0077,1.394
11818.00,7.443224,25.02679,-0.000174,24.018517,-0.0077,1.394
11820.00,7.442265,25.02671,-0.000173,24.018417,-0.0077,1.394
11822.00,7.442588,25.02738,-0.000173,24.019490,-0.0077,1.394
11824.00,7.442200,25.02794,-0.000174,24.019371,-0.0077,1.394
11826.00,7.442397,25.02825,-0.000175,24.018725,-0.0077,1.394
11828.00,7.443037,25.02768,-0.000173,24.019061,-0.0077,1.394
11830.00,7.443168,25.02800,-0.000172,24.018356,-0.0077,1.393
11832.00,7.442626,25.02828,-0.000172,24.019063,-0.0077,1.394
11834.00,7.442346,25.02805,-0.000172,24.018803,-0.0077,1.394
11836.00,7.442826,25.02766,-0.000173,24.018102,-0.0077,1.394
11838.00,7.442619,25.02795,-0.000173,24.019161,-0.0077,1.394
11840.00,7.442836,25.02753,-0.000173,24.018597,-0.0077,1.393
11842.00,7.442992,25.02821,-0.000173,24.018444,-0.0077,1.394
11844.00,7.442884,25.02717,-0.000174,24.019333,-0.0077,1.394
11846.00,7.442317,25.02731,-0.000174,24.018890,-0.0077,1.394
11848.00,7.441695,25.02780,-0.000174,24.018537,-0.0077,1.394
11850.00,7.442835,25.02796,-0.000174,24.018298,-0.0077,1.394
11852.00,7.441671,25.02738,-0.000173,24.019431,-0.0077,1.393
11854.00,7.440389,25.02721,-0.000174,24.019113,-0.0077,1.393
11856.00,7.440803,25.02754,-0.000174,24.018328,-0.0077,1.394
11858.00,7.441773,25.02710,-0.000172,24.017960,-0.0077,1.394
11860.00,7.443279,25.02779,-0.000173,24.018506,-0.0077,1.393
11862.00,7.442609,25.02782,-0.000173,24.019171,-0.0077,1.394
11864.00,7.442517,25.02757,-0.000174,24.019113,-0.0077,1.395
11866.00,7.443695,25.02818,-0.000174,24.018551,-0.0077,1.394
11868.00,7.443409,25.02831,-0.000174,24.018758,-0.0077,1.394
11870.00,7.442637,25.02860,-0.000173,24.018959,-0.0077,1.394
11872.00,7.441873,25.02888,-0.000174,24.018909,-0.0077,1.394
11874.00,7.443401,25.02839,-0.000173,24.019026,-0.0077,1.393
11876.00,7.443987,25.02861,-0.000173,24.018064,-0.0077,1.393
11878.00,7.443474,25.02854,-0.000172,24.018212,-0.0077,1.394
11880.00,7.442502,25.02830,-0.000173,24.018961,-0.0077,1.394
11882.00,7.443614,25.02883,-0.000174,24.019113,-0.0077,1.394
11884.00,7.443910,25.02883,-0.000173,24.019465,-0.0077,1.394
11886.00,7.444302,25.02874,-0.000173,24.018446,-0.0077,1.394
11888.00,7.443213,25.02900,-0.000173,24.018638,-0.0077,1.394
11890.00,7.442700,25.02955,-0.000174,24.018709,-0.0077,1.394
11892.00,7.443585,25.02897,-0.000173,24.018113,-0.0077,1.394
11894.00,7.444105,25.02939,-0.000172,24.018686,-0.0077,1.394
11896.00,7.444513,25.02939,-0.000172,24.019055,-0.0077,1.393
11898.00,7.444554,25.02904,-0.000173,24.018662,-0.0077,1.393
11900.00,7.444439,25.02905,-0.000173,24.018921,-0.0077,1.394
11902.00,7.444392,25.02860,-0.000173,24.019206,-0.0077,1.394
11904.00,7.444029,25.02843,-0.000172,24.018490,-0.0077,1.394
11906.00,7.443574,25.02798,-0.000173,24.018600,-0.0077,1.394
11908.00,7.443739,25.02847,-0.000173,24.018758,-0.0077,1.394
11910.00,7.443831,25.02804,-0.000173,24.018682,-0.0077,1.394
11912.00,7.443169,25.02785,-0.000174,24.018905,-0.0077,1.394
11914.00,7.444081,25.02829,-0.000173,24.018865,-0.0077,1.394
11916.00,7.443671,25.02874,-0.000173,24.019019,-0.0077,1.394
11918.00,7.443885,25.02832,-0.000173,24.018832,-0.0077,1.394
11920.00,7.443056,25.02868,-0.000172,24.018091,-0.0077,1.394
11922.00,7.442756,25.02917,-0.000173,24.018885,-0.0077,1.394
11924.00,7.442420,25.02890,-0.000174,24.018983,-0.0077,1.394
11926.00,7.441851,25.02875,-0.000173,24.019625,-0.0077,1.394
11928.00,7.440911,25.02866,-0.000172,24.019429,-0.0077,1.394
11930.00,7.440397,25.02831,-0.000173,24.018869,-0.0077,1.395
11932.00,7.440811,25.02818,-0.000174,24.018789,-0.0077,1.394
11934.00,7.441124,25.02780,-0.000172,24.019139,-0.0077,1.394
11936.00,7.441198,25.02789,-0.000174,24.019240,-0.0077,1.394
11938.00,7.442005,25.02731,-0.000174,24.018749,-0.0077,1.395
11940.00,7.442852,25.02775,-0.000174,24.018778,-0.0077,1.394
11942.00,7.442249,25.02815,-0.000174,24.018996,-0.0077,1.394
11944.00,7.442481,25.02786,-0.000173,24.018296,-0.0077,1.394
11946.00,7.442822,25.02796,-0.000174,24.018635,-0.0077,1.394
11948.00,7.442458,25.02767,-0.000173,24.018996,-0.0077,1.394
11950.00,7.441869,25.02779,-0.000174,24.018499,-0.0077,1.394
11952.00,7.443166,25.02826,-0.000172,24.018912,-0.0077,1.395
11954.00,7.444298,25.02880,-0.000173,24.018452,-0.0077,1.394
11956.00,7.444478,25.02839,-0.000173,24.019017,-0.0077,1.394
11958.00,7.444818,25.02889,-0.000171,24.018410,-0.0077,1.394
11960.00,7.444732,25.02845,-0.000173,24.018392,-0.0077,1.394
11962.00,7.444982,25.02821,-0.000174,24.018597,-0.0077,1.395
11964.00,7.445844,25.02795,-0.000173,24.018934,-0.0077,1.394
11966.00,7.446638,25.02781,-0.000173,24.018827,-0.0077,1.394
11968.00,7.447846,25.02836,-0.000173,24.019115,-0.0077,1.394
11970.00,7.447875,25.02818,-0.000174,24.019122,-0.0077,1.394
11972.00,7.447150,25.02846,-0.000173,24.018742,-0.0077,1.394
11974.00,7.446715,25.02869,-0.000174,24.018396,-0.0077,1.394
11976.00,7.445595,25.02897,-0.000173,24.018289,-0.0077,1.394
11978.00,7.444671,25.02985,-0.000172,24.018675,-0.0077,1.394
11980.00,7.444772,25.02899,-0.000172,24.018762,-0.0077,1.394
11982.00,7.444714,25.02849,-0.000173,24.018363,-0.0077,1.394
11984.00,7.444775,25.02877,-0.000173,24.018979,-0.0077,1.394
11986.00,7.444027,25.02849,-0.000173,24.018361,-0.0077,1.394
11988.00,7.442896,25.02873,-0.000174,24.018709,-0.0077,1.394
11990.00,7.442078,25.02887,-0.000175,24.018914,-0.0077,1.394
11992.00,7.442196,25.02954,-0.000174,24.019209,-0.0077,1.394
11994.00,7.442490,25.02949,-0.000174,24.018637,-0.0077,1.394
11996.00,7.442060,25.02894,-0.000173,24.019298,-0.0077,1.394
11998.00,7.440928,25.02893,-0.000174,24.018428,-0.0077,1.394
12000.00,7.440287,25.02959,-0.000174,24.018671,-0.0077,1.394
12002.00,7.439693,25.02961,-0.000173,24.019376,-0.0077,1.394
12004.00,7.439564,25.02967,-0.000174,24.019197,-0.0077,1.394
12006.00,7.439542,25.02880,-0.000174,24.018345,-0.0077,1.394
12008.00,7.439340,25.02859,-0.000174,24.018751,-0.0077,1.394
12010.00,7.439689,25.02880,-0.000174,24.018747,-0.0077,1.394
12012.00,7.440158,25.02855,-0.000174,24.018426,-0.0077,1.394
12014.00,7.441070,25.02865,-0.000174,24.018805,-0.0077,1.394
12016.00,7.441961,25.02890,-0.000173,24.018410,-0.0077,1.395
12018.00,7.443214,25.02975,-0.000174,24.018626,-0.0077,1.395
12020.00,7.444894,25.02937,-0.000173,24.018682,-0.0077,1.393
12022.00,7.445067,25.02918,-0.000173,24.019010,-0.0077,1.394
12024.00,7.445337,25.02943,-0.000172,24.018856,-0.0077,1.394
12026.00,7.444479,25.02970,-0.000172,24.018939,-0.0077,1.394
12028.00,7.443958,25.02987,-0.000173,24.019057,-0.0077,1.394
12030.00,7.444376,25.03002,-0.000174,24.018914,-0.0077,1.394
12032.00,7.444595,25.03064,-0.000173,24.018823,-0.0077,1.394
12034.00,7.444576,25.03031,-0.000173,24.018928,-0.0077,1.394
12036.00,7.443854,25.02972,-0.000173,24.018584,-0.0077,1.394
12038.00,7.443225,25.02960,-0.000174,24.018593,-0.0077,1.394
12040.00,7.443561,25.02946,-0.000173,24.019492,-0.0077,1.393
12042.00,7.443028,25.02966,-0.000171,24.018910,-0.0077,1.394
12044.00,7.442147,25.02988,-0.000173,24.018720,-0.0077,1.395
12046.00,7.442264,25.02987,-0.000173,24.018831,-0.0077,1.394
12048.00,7.442292,25.02959,-0.000174,24.019545,-0.0077,1.394
12050.00,7.442912,25.02976,-0.000175,24.018834,-0.0077,1.394
12052.00,7.442823,25.02952,-0.000173,24.018646,-0.0077,1.394
12054.00,7.442814,25.02860,-0.000173,24.018981,-0.0077,1.394
12056.00,7.442964,25.02894,-0.000173,24.018994,-0.0077,1.394
12058.00,7.442527,25.02866,-0.000174,24.018753,-0.0077,1.395
12060.00,7.441902,25.02846,-0.000173,24.018785,-0.0077,1.394
12062.00,7.442266,25.02819,-0.000173,24.018566,-0.0077,1.394
12064.00,7.441725,25.02825,-0.000174,24.018354,-0.0077,1.394
12066.00,7.442616,25.02880,-0.000175,24.018401,-0.0077,1.394
12068.00,7.443061,25.02887,-0.000174,24.019336,-0.0077,1.394
12070.00,7.442416,25.02846,-0.000173,24.018724,-0.0077,1.394
12072.00,7.442279,25.02819,-0.000173,24.018648,-0.0077,1.395
12074.00,7.442211,25.02757,-0.000174,24.018657,-0.0076,1.394
12076.00,7.442499,25.02724,-0.000172,24.018619,-0.0077,1.394
12078.00,7.443243,25.02711,-0.000172,24.019509,-0.0077,1.394
12080.00,7.443995,25.02685,-0.000172,24.018390,-0.0077,1.395
12082.00,7.443852,25.02783,-0.000173,24.018722,-0.0077,1.394
12084.00,7.442989,25.02830,-0.000173,24.019077,-0.0076,1.394
12086.00,7.443001,25.02862,-0.000174,24.019371,-0.0077,1.394
12088.00,7.443661,25.02911,-0.000173,24.018702,-0.0077,1.394
12090.00,7.443462,25.02867,-0.000173,24.018240,-0.0077,1.394
12092.00,7.443663,25.02884,-0.000173,24.018486,-0.0077,1.395
12094.00,7.444773,25.02845,-0.000174,24.018405,-0.0077,1.395
12096.00,7.444369,25.02838,-0.000173,24.018716,-0.0077,1.395
12098.00,7.443681,25.02838,-0.000174,24.018814,-0.0077,1.394
12100.00,7.443579,25.02850,-0.000174,24.018270,-0.0077,1.394
12102.00,7.443514,25.02811,-0.000174,24.018963,-0.0077,1.395
12104.00,7.443069,25.02767,-0.000174,24.018510,-0.0077,1.394
12106.00,7.442726,25.02790,-0.000172,24.018720,-0.0077,1.395
12108.00,7.442727,25.02788,-0.000174,24.018111,-0.0077,1.395
12110.00,7.443113,25.02792,-0.000174,24.018064,-0.0077,1.394
12112.00,7.442570,25.02798,-0.000175,24.019295,-0.0077,1.394
12114.00,7.442209,25.02799,-0.000175,24.018651,-0.0077,1.394
12116.00,7.442242,25.02838,-0.000174,24.018425,-0.0077,1.394
12118.00,7.442770,25.02865,-0.000174,24.018385,-0.0077,1.395
12120.00,7.443201,25.02835,-0.000174,24.018667,-0.0077,1.395
12122.00,7.443107,25.02806,-0.000173,24.019327,-0.0077,1.394
12124.00,7.442305,25.02829,-0.000174,24.018145,-0.0077,1.394
12126.00,7.442357,25.02886,-0.000173,24.018628,-0.0077,1.394
12128.00,7.442983,25.02790,-0.000173,24.018945,-0.0077,1.394
12130.00,7.443163,25.02868,-0.000173,24.018550,-0.0077,1.394
12132.00,7.442838,25.02880,-0.000174,24.019447,-0.0077,1.394
12134.00,7.442581,25.02932,-0.000173,24.019382,-0.0077,1.394
12136.00,7.442110,25.02912,-0.000172,24.019246,-0.0077,1.395
12138.00,7.441787,25.02813,-0.000175,24.019623,-0.0077,1.394
12140.00,7.443102,25.02859,-0.000173,24.018858,-0.0077,1.395
12142.00,7.444440,25.02913,-0.000173,24.018947,-0.0077,1.395
12144.00,7.444296,25.02873,-0.000172,24.019106,-0.0077,1.394
12146.00,7.442892,25.02797,-0.000173,24.019307,-0.0077,1.395
12148.00,7.443048,25.02785,-0.000174,24.018140,-0.0077,1.394
12150.00,7.443149,25.02802,-0.000173,24.018564,-0.0077,1.394
12152.00,7.442547,25.02842,-0.000174,24.019014,-0.0077,1.395
12154.00,7.442015,25.02877,-0.000174,24.018847,-0.0077,1.395
12156.00,7.441793,25.02865,-0.000174,24.019112,-0.0077,1.395
12158.00,7.443005,25.02827,-0.000173,24.018330,-0.0077,1.394
12160.00,7.444023,25.02901,-0.000173,24.018713,-0.0077,1.395
12162.00,7.444152,25.02984,-0.000173,24.018977,-0.0077,1.394
12164.00,7.442626,25.02917,-0.000173,24.018722,-0.0077,1.394
12166.00,7.442144,25.02874,-0.000174,24.018495,-0.0077,1.394
12168.00,7.442297,25.02895,-0.000173,24.018869,-0.0077,1.394
12170.00,7.441654,25.02928,-0.000173,24.018771,-0.0077,1.395
12172.00,7.440838,25.02885,-0.000174,24.018544,-0.0077,1.395
12174.00,7.440733,25.02887,-0.000173,24.018912,-0.0077,1.395
12176.00,7.440945,25.02847,-0.000173,24.018814,-0.0077,1.395
12178.00,7.440295,25.02823,-0.000174,24.018809,-0.0077,1.394
12180.00,7.440000,25.02829,-0.000173,24.018972,-0.0077,1.394
12182.00,7.440550,25.02883,-0.000173,24.019324,-0.0077,1.394
12184.00,7.441008,25.02819,-0.000173,24.018977,-0.0077,1.394
12186.00,7.441725,25.02766,-0.000173,24.018502,-0.0077,1.395
12188.00,7.441445,25.02779,-0.000173,24.018827,-0.0077,1.395
12190.00,7.441800,25.02830,-0.000173,24.018983,-0.0077,1.394
12192.00,7.441698,25.02781,-0.000173,24.019376,-0.0077,1.395
12194.00,7.442422,25.02805,-0.000173,24.018696,-0.0077,1.394
12196.00,7.442311,25.02830,-0.000173,24.019231,-0.0077,1.394
12198.00,7.442584,25.02868,-0.000172,24.017980,-0.0077,1.395
12200.00,7.442156,25.02866,-0.000173,24.019023,-0.0077,1.395
12202.00,7.442127,25.02877,-0.000174,24.019300,-0.0077,1.395
12204.00,7.442210,25.02808,-0.000173,24.018912,-0.0077,1.394
12206.00,7.442578,25.02891,-0.000174,24.019286,-0.0077,1.394
12208.00,7.443002,25.02962,-0.000173,24.019093,-0.0077,1.394
12210.00,7.443452,25.02939,-0.000173,24.019472,-0.0077,1.395
12212.00,7.443942,25.02914,-0.000172,24.019142,-0.0077,1.395
12214.00,7.443272,25.02886,-0.000173,24.018769,-0.0077,1.395
12216.00,7.443143,25.02907,-0.000173,24.019070,-0.0077,1.394
@21,12.0000,24.0
12218.00,7.441085,25.02938,-0.000173,24.019519,-0.0077,1.394
12220.00,7.433532,25.02849,-0.000173,24.018691,-0.0077,1.394
12222.00,7.423287,25.02835,-0.000172,24.018584,-0.0077,1.393
12224.00,7.411800,25.02841,-0.000171,24.018758,-0.0077,1.393
12226.00,7.399746,25.02877,-0.000171,24.018972,-0.0077,1.393
12228.00,7.390822,25.02779,-0.000172,24.019626,-0.0077,1.394
12230.00,7.384785,25.02828,-0.000174,24.019142,-0.0077,1.395
12232.00,7.379129,25.02852,-0.000173,24.018912,-0.0077,1.396
12234.00,7.372418,25.02759,-0.000175,24.019166,-0.0077,1.396
12236.00,7.365026,25.02730,-0.000176,24.019148,-0.0077,1.396
12238.00,7.357750,25.02832,-0.000174,24.019070,-0.0077,1.396
12240.00,7.350486,25.02850,-0.000174,24.019028,-0.0077,1.396
12242.00,7.345337,25.02834,-0.000174,24.018972,-0.0077,1.396
12244.00,7.346699,25.02884,-0.000175,24.019416,-0.0077,1.396
12246.00,7.352853,25.02883,-0.000176,24.019722,-0.0076,1.397
12248.00,7.362335,25.02882,-0.000176,24.019481,-0.0076,1.396
12250.00,7.372340,25.02851,-0.000176,24.018823,-0.0077,1.396
12252.00,7.379750,25.02855,-0.000173,24.018687,-0.0076,1.396
12254.00,7.384444,25.02791,-0.000172,24.019200,-0.0077,1.395
12256.00,7.388682,25.02865,-0.000172,24.018843,-0.0077,1.394
12258.00,7.393478,25.02906,-0.000172,24.019423,-0.0077,1.394
12260.00,7.397523,25.02912,-0.000172,24.018983,-0.0077,1.395
12262.00,7.402460,25.02839,-0.000173,24.018789,-0.0077,1.395
12264.00,7.407195,25.02787,-0.000172,24.018996,-0.0077,1.395
12266.00,7.410708,25.02847,-0.000173,24.018858,-0.0077,1.395
12268.00,7.414064,25.02922,-0.000172,24.018535,-0.0077,1.396
12270.00,7.416584,25.02847,-0.000173,24.019066,-0.0077,1.395
12272.00,7.419579,25.02878,-0.000173,24.018711,-0.0077,1.395
12274.00,7.422252,25.02857,-0.000173,24.018847,-0.0077,1.394
12276.00,7.423933,25.02855,-0.000172,24.019122,-0.0077,1.395
12278.00,7.425872,25.02877,-0.000172,24.019197,-0.0077,1.395
12280.00,7.427606,25.02905,-0.000173,24.018709,-0.0076,1.395
12282.00,7.430949,25.02902,-0.000173,24.018339,-0.0077,1.395
12284.00,7.434016,25.02823,-0.000173,24.018649,-0.0077,1.395
12286.00,7.436865,25.02799,-0.000174,24.018506,-0.0077,1.395
12288.00,7.440029,25.02784,-0.000173,24.018245,-0.0077,1.395
12290.00,7.443700,25.02798,-0.000174,24.018727,-0.0077,1.395
12292.00,7.446376,25.02847,-0.000174,24.018894,-0.0077,1.395
12294.00,7.449169,25.02832,-0.000173,24.017921,-0.0077,1.394
12296.00,7.451541,25.02767,-0.000172,24.019423,-0.0077,1.394
12298.00,7.452808,25.02786,-0.000172,24.019592,-0.0077,1.394
12300.00,7.453281,25.02868,-0.000171,24.019440,-0.0077,1.395
12302.00,7.454863,25.02783,-0.000173,24.018680,-0.0077,1.395
12304.00,7.456222,25.02759,-0.000173,24.019432,-0.0077,1.394
12306.00,7.456950,25.02738,-0.000173,24.019570,-0.0077,1.395
12308.00,7.457188,25.02812,-0.000173,24.019090,-0.0077,1.395
12310.00,7.458449,25.02909,-0.000173,24.019445,-0.0077,1.395
12312.00,7.459283,25.02928,-0.000173,24.018941,-0.0076,1.394
12314.00,7.459692,25.02884,-0.000172,24.019721,-0.0077,1.395
12316.00,7.459522,25.02805,-0.000172,24.019307,-0.0077,1.394
12318.00,7.459210,25.02824,-0.000172,24.018417,-0.0077,1.395
12320.00,7.459061,25.02865,-0.000173,24.018987,-0.0077,1.395
12322.00,7.458672,25.02840,-0.000174,24.018987,-0.0077,1.395
12324.00,7.457957,25.02731,-0.000174,24.018145,-0.0077,1.395
12326.00,7.456906,25.02700,-0.000174,24.018557,-0.0077,1.394
12328.00,7.456638,25.02671,-0.000173,24.018869,-0.0077,1.395
12330.00,7.456172,25.02640,-0.000173,24.018557,-0.0077,1.395
12332.00,7.455417,25.02640,-0.000173,24.018771,-0.0077,1.394
12334.00,7.454726,25.02742,-0.000173,24.018981,-0.0077,1.395
12336.00,7.453620,25.02723,-0.000172,24.019173,-0.0076,1.395
12338.00,7.452315,25.02691,-0.000172,24.019307,-0.0076,1.395
12340.00,7.451074,25.02671,-0.000173,24.018667,-0.0077,1.395
12342.00,7.451590,25.02685,-0.000172,24.018622,-0.0077,1.395
12344.00,7.452882,25.02684,-0.000173,24.019626,-0.0077,1.394
12346.00,7.455636,25.02760,-0.000173,24.019213,-0.0077,1.395
12348.00,7.457254,25.02777,-0.000173,24.018988,-0.0077,1.394
12350.00,7.456750,25.02740,-0.000173,24.018894,-0.0077,1.395
12352.00,7.454219,25.02787,-0.000173,24.018421,-0.0077,1.395
12354.00,7.452487,25.02766,-0.000175,24.019075,-0.0077,1.395
12356.00,7.451089,25.02748,-0.000174,24.019452,-0.0077,1.395
12358.00,7.450117,25.02765,-0.000173,24.019425,-0.0077,1.395
12360.00,7.450735,25.02776,-0.000173,24.019295,-0.0077,1.394
12362.00,7.451749,25.02838,-0.000173,24.019113,-0.0077,1.394
12364.00,7.451504,25.02854,-0.000173,24.018898,-0.0077,1.395
12366.00,7.451504,25.02790,-0.000173,24.018648,-0.0077,1.395
12368.00,7.450924,25.02817,-0.000173,24.018642,-0.0077,1.395
12370.00,7.450737,25.02861,-0.000173,24.018174,-0.0077,1.395
12372.00,7.450643,25.02746,-0.000173,24.019335,-0.0077,1.394
12374.00,7.448464,25.02813,-0.000173,24.019055,-0.0077,1.394
12376.00,7.446479,25.02824,-0.000173,24.018800,-0.0077,1.395
12378.00,7.446934,25.02824,-0.000173,24.019133,-0.0077,1.395
12380.00,7.447036,25.02743,-0.000172,24.019349,-0.0077,1.395
12382.00,7.445319,25.02777,-0.000172,24.018930,-0.0077,1.395
12384.00,7.444037,25.02839,-0.000172,24.017962,-0.0077,1.395
12386.00,7.443123,25.02795,-0.000175,24.018533,-0.0077,1.395
12388.00,7.443076,25.02822,-0.000175,24.019079,-0.0077,1.395
12390.00,7.443076,25.02869,-0.000174,24.019191,-0.0077,1.396
12392.00,7.444014,25.02887,-0.000175,24.019403,-0.0077,1.395
12394.00,7.444376,25.02901,-0.000173,24.019164,-0.0077,1.395
12396.00,7.444774,25.02952,-0.000172,24.019403,-0.0077,1.395
12398.00,7.444488,25.02932,-0.000171,24.018807,-0.0077,1.395
12400.00,7.445323,25.02939,-0.000172,24.019124,-0.0077,1.394
12402.00,7.445665,25.02944,-0.000172,24.020023,-0.0077,1.395
12404.00,7.445077,25.02947,-0.000171,24.018803,-0.0077,1.395
12406.00,7.445502,25.02919,-0.000172,24.018526,-0.0077,1.395
12408.00,7.445665,25.02860,-0.000173,24.019429,-0.0077,1.396
12410.00,7.445877,25.02929,-0.000173,24.019619,-0.0077,1.395
12412.00,7.446054,25.02977,-0.000172,24.018332,-0.0077,1.394
12414.00,7.445335,25.02881,-0.000172,24.018608,-0.0077,1.395
12416.00,7.445480,25.02912,-0.000173,24.018704,-0.0077,1.396
12418.00,7.445040,25.02891,-0.000173,24.018597,-0.0077,1.395
12420.00,7.444784,25.02958,-0.000173,24.019306,-0.0077,1.395
12422.00,7.445524,25.02863,-0.000173,24.019753,-0.0077,1.395
12424.00,7.445468,25.02897,-0.000174,24.019295,-0.0077,1.395
12426.00,7.445296,25.02963,-0.000173,24.018675,-0.0077,1.395
12428.00,7.445367,25.02917,-0.000172,24.019403,-0.0077,1.395
12430.00,7.445829,25.02819,-0.000173,24.018363,-0.0077,1.395
12432.00,7.445821,25.02867,-0.000173,24.018800,-0.0077,1.395
12434.00,7.444829,25.02928,-0.000173,24.018885,-0.0077,1.395
12436.00,7.444642,25.02922,-0.000173,24.018671,-0.0077,1.395
12438.00,7.444868,25.02921,-0.000172,24.018845,-0.0077,1.395
12440.00,7.444598,25.02804,-0.000173,24.018874,-0.0077,1.395
12442.00,7.443640,25.02804,-0.000173,24.018841,-0.0077,1.395
12444.00,7.443404,25.02841,-0.000174,24.018637,-0.0077,1.396
12446.00,7.444178,25.02815,-0.000174,24.018575,-0.0077,1.395
12448.00,7.443655,25.02835,-0.000172,24.018570,-0.0077,1.395
12450.00,7.443723,25.02812,-0.000172,24.018928,-0.0077,1.395
12452.00,7.442397,25.02749,-0.000173,24.019249,-0.0077,1.395
12454.00,7.442084,25.02721,-0.000173,24.019529,-0.0077,1.395
12456.00,7.443400,25.02813,-0.000173,24.018863,-0.0077,1.396
12458.00,7.444493,25.02852,-0.000173,24.018876,-0.0077,1.395
12460.00,7.445224,25.02850,-0.000172,24.018722,-0.0077,1.394
12462.00,7.445227,25.02835,-0.000174,24.019070,-0.0077,1.394
12464.00,7.445276,25.02778,-0.000173,24.019217,-0.0077,1.395
12466.00,7.446312,25.02798,-0.000173,24.018628,-0.0077,1.395
12468.00,7.447227,25.02802,-0.000172,24.019501,-0.0077,1.396
12470.00,7.446516,25.02798,-0.000174,24.019313,-0.0077,1.395
12472.00,7.446059,25.02886,-0.000173,24.018486,-0.0077,1.395
12474.00,7.446405,25.02976,-0.000173,24.018599,-0.0077,1.395
12476.00,7.446124,25.02953,-0.000173,24.018198,-0.0077,1.394
12478.00,7.445979,25.02887,-0.000173,24.019083,-0.0077,1.395
12480.00,7.445952,25.02983,-0.000173,24.019179,-0.0077,1.395
12482.00,7.444940,25.02969,-0.000172,24.018626,-0.0077,1.395
12484.00,7.443339,25.02854,-0.000174,24.019030,-0.0077,1.395
12486.00,7.441725,25.02867,-0.000174,24.019059,-0.0077,1.396
12488.00,7.439773,25.02932,-0.000174,24.017979,-0.0077,1.395
12490.00,7.439496,25.02922,-0.000174,24.018363,-0.0077,1.396
12492.00,7.440082,25.02976,-0.000175,24.018203,-0.0077,1.395
12494.00,7.440987,25.02977,-0.000174,24.018332,-0.0077,1.394
12496.00,7.442297,25.03014,-0.000173,24.019240,-0.0077,1.395
12498.00,7.443897,25.02969,-0.000173,24.018818,-0.0077,1.395
12500.00,7.444676,25.02947,-0.000173,24.018502,-0.0077,1.395
12502.00,7.446237,25.02931,-0.000174,24.017951,-0.0077,1.395
12504.00,7.445622,25.03004,-0.000173,24.018515,-0.0077,1.395
12506.00,7.445911,25.03006,-0.000174,24.018483,-0.0077,1.395
12508.00,7.446248,25.02956,-0.000172,24.018475,-0.0077,1.395
12510.00,7.446176,25.03018,-0.000172,24.018664,-0.0077,1.394
12512.00,7.445242,25.03007,-0.000173,24.018135,-0.0077,1.395
12514.00,7.444778,25.03022,-0.000173,24.018568,-0.0077,1.395
12516.00,7.444153,25.02996,-0.000174,24.018051,-0.0077,1.395
12518.00,7.443505,25.03034,-0.000174,24.018370,-0.0077,1.395
12520.00,7.443083,25.02981,-0.000174,24.018100,-0.0077,1.395
12522.00,7.443091,25.03017,-0.000174,24.018936,-0.0077,1.395
12524.00,7.444175,25.03053,-0.000173,24.018541,-0.0078,1.395
12526.00,7.444232,25.03062,-0.000172,24.018595,-0.0077,1.395
12528.00,7.445203,25.03046,-0.000172,24.018720,-0.0077,1.395
12530.00,7.444912,25.03026,-0.000173,24.018814,-0.0077,1.394
12532.00,7.444391,25.02864,-0.000173,24.019509,-0.0077,1.395
12534.00,7.444906,25.02941,-0.000172,24.018852,-0.0077,1.395
12536.00,7.444582,25.03022,-0.000172,24.018669,-0.0077,1.394
12538.00,7.443799,25.03060,-0.000173,24.018695,-0.0077,1.395
12540.00,7.443698,25.03063,-0.000173,24.018573,-0.0078,1.395
12542.00,7.443761,25.02972,-0.000174,24.018990,-0.0078,1.395
12544.00,7.443868,25.02899,-0.000174,24.018531,-0.0077,1.394
12546.00,7.444173,25.02929,-0.000173,24.018640,-0.0077,1.395
12548.00,7.444039,25.02902,-0.000173,24.018816,-0.0077,1.394
12550.00,7.444377,25.02933,-0.000172,24.018506,-0.0077,1.395
12552.00,7.444483,25.02965,-0.000173,24.018682,-0.0077,1.395
12554.00,7.444585,25.03021,-0.000173,24.018542,-0.0077,1.395
12556.00,7.445108,25.03006,-0.000174,24.018028,-0.0077,1.395
12558.00,7.444292,25.02981,-0.000174,24.018658,-0.0077,1.395
12560.00,7.443722,25.03015,-0.000174,24.018881,-0.0077,1.395
12562.00,7.444079,25.02984,-0.000173,24.019164,-0.0077,1.394
12564.00,7.444399,25.03037,-0.000173,24.018870,-0.0077,1.395
12566.00,7.445120,25.03023,-0.000173,24.018397,-0.0077,1.395
12568.00,7.445284,25.03060,-0.000173,24.019054,-0.0077,1.395
12570.00,7.443905,25.02988,-0.000173,24.019605,-0.0077,1.396
12572.00,7.442717,25.03030,-0.000174,24.018363,-0.0077,1.396
12574.00,7.442697,25.03047,-0.000174,24.018464,-0.0077,1.395
12576.00,7.443188,25.02978,-0.000174,24.018309,-0.0077,1.395
12578.00,7.443705,25.02879,-0.000173,24.018620,-0.0077,1.395
12580.00,7.444545,25.02910,-0.000172,24.018430,-0.0077,1.395
12582.00,7.445165,25.02936,-0.000172,24.018657,-0.0077,1.395
12584.00,7.444947,25.02889,-0.000174,24.019311,-0.0077,1.395
12586.00,7.445034,25.02869,-0.000173,24.018865,-0.0077,1.395
12588.00,7.444887,25.02876,-0.000173,24.019074,-0.0077,1.394
12590.00,7.444723,25.02890,-0.000173,24.019175,-0.0077,1.395
12592.00,7.444525,25.02905,-0.000173,24.019282,-0.0077,1.396
12594.00,7.444698,25.02954,-0.000173,24.018542,-0.0077,1.395
12596.00,7.443895,25.02977,-0.000174,24.018338,-0.0077,1.395
12598.00,7.442945,25.02909,-0.000173,24.018325,-0.0077,1.395
12600.00,7.442862,25.02938,-0.000173,24.018544,-0.0077,1.395
12602.00,7.442576,25.02887,-0.000174,24.018512,-0.0077,1.395
12604.00,7.443406,25.02948,-0.000173,24.018854,-0.0077,1.395
12606.00,7.443631,25.02971,-0.000173,24.018910,-0.0077,1.395
12608.00,7.443451,25.02984,-0.000173,24.019536,-0.0077,1.395
12610.00,7.443620,25.03012,-0.000172,24.018822,-0.0077,1.395
12612.00,7.444395,25.02998,-0.000173,24.018298,-0.0077,1.395
12614.00,7.444395,25.03086,-0.000173,24.018735,-0.0077,1.395
12616.00,7.443716,25.03033,-0.000175,24.018394,-0.0077,1.395
12618.00,7.442823,25.03004,-0.000174,24.019005,-0.0077,1.395
12620.00,7.442509,25.02879,-0.000174,24.018354,-0.0077,1.395
12622.00,7.443071,25.02972,-0.000174,24.018332,-0.0077,1.395
12624.00,7.442628,25.02927,-0.000174,24.019066,-0.0077,1.394
12626.00,7.442705,25.02968,-0.000173,24.018336,-0.0077,1.395
12628.00,7.442396,25.02947,-0.000173,24.018481,-0.0077,1.395
12630.00,7.442992,25.02925,-0.000174,24.018649,-0.0077,1.396
12632.00,7.444559,25.03002,-0.000174,24.018245,-0.0077,1.395
12634.00,7.444975,25.02991,-0.000172,24.019081,-0.0077,1.395
12636.00,7.444231,25.02959,-0.000173,24.019081,-0.0077,1.395
12638.00,7.444387,25.02899,-0.000173,24.018423,-0.0077,1.395
12640.00,7.444854,25.02956,-0.000173,24.018287,-0.0078,1.395
12642.00,7.444809,25.02992,-0.000173,24.018595,-0.0077,1.395
12644.00,7.444756,25.02907,-0.000173,24.018334,-0.0077,1.394
12646.00,7.444939,25.02964,-0.000173,24.018744,-0.0077,1.395
12648.00,7.444874,25.02994,-0.000173,24.018397,-0.0077,1.395
12650.00,7.444230,25.02926,-0.000173,24.018800,-0.0077,1.396
12652.00,7.442957,25.02909,-0.000174,24.019119,-0.0077,1.395
12654.00,7.442468,25.03012,-0.000174,24.018377,-0.0077,1.394
12656.00,7.442685,25.02950,-0.000173,24.019166,-0.0077,1.395
12658.00,7.441447,25.02950,-0.000173,24.019146,-0.0077,1.395
12660.00,7.440868,25.02996,-0.000173,24.018776,-0.0077,1.395
12662.00,7.441002,25.02978,-0.000175,24.018274,-0.0077,1.396
12664.00,7.440798,25.02917,-0.000175,24.018923,-0.0077,1.395
12666.00,7.440209,25.02887,-0.000174,24.019480,-0.0077,1.395
12668.00,7.440169,25.02947,-0.000174,24.018472,-0.0077,1.395
12670.00,7.439858,25.02968,-0.000175,24.018490,-0.0077,1.396
12672.00,7.440449,25.02944,-0.000174,24.018829,-0.0077,1.395
12674.00,7.441115,25.02889,-0.000175,24.018298,-0.0077,1.395
12676.00,7.440843,25.02851,-0.000176,24.018713,-0.0077,1.395
12678.00,7.441013,25.02934,-0.000174,24.018925,-0.0077,1.395
12680.00,7.441431,25.02902,-0.000174,24.019124,-0.0077,1.396
12682.00,7.442620,25.02878,-0.000175,24.019132,-0.0077,1.396
12684.00,7.442520,25.02935,-0.000174,24.018615,-0.0077,1.395
12686.00,7.443426,25.02937,-0.000173,24.018067,-0.0077,1.395
12688.00,7.444422,25.02863,-0.000173,24.019367,-0.0077,1.395
12690.00,7.446050,25.02898,-0.000173,24.018544,-0.0077,1.395
12692.00,7.446318,25.02787,-0.000173,24.018254,-0.0077,1.395
12694.00,7.444620,25.02917,-0.000173,24.019034,-0.0077,1.395
12696.00,7.444522,25.02891,-0.000173,24.019005,-0.0077,1.395
12698.00,7.444797,25.02991,-0.000172,24.018648,-0.0077,1.395
12700.00,7.445078,25.02887,-0.000173,24.018890,-0.0077,1.395
12702.00,7.444603,25.02901,-0.000173,24.018637,-0.0077,1.396
12704.00,7.443868,25.02917,-0.000173,24.018988,-0.0077,1.395
12706.00,7.443468,25.02942,-0.000173,24.018367,-0.0077,1.395
12708.00,7.443317,25.03036,-0.000173,24.018075,-0.0077,1.395
12710.00,7.441889,25.03002,-0.000173,24.018082,-0.0077,1.395
12712.00,7.441666,25.02985,-0.000174,24.018425,-0.0077,1.396
12714.00,7.441803,25.02962,-0.000174,24.019514,-0.0077,1.395
12716.00,7.442054,25.03053,-0.000173,24.018903,-0.0077,1.395
12718.00,7.443274,25.03019,-0.000173,24.018822,-0.0077,1.395
12720.00,7.443541,25.03134,-0.000173,24.018905,-0.0077,1.395
12722.00,7.444425,25.03042,-0.000172,24.018660,-0.0077,1.395
12724.00,7.444721,25.03110,-0.000173,24.018789,-0.0077,1.395
12726.00,7.444479,25.03073,-0.000171,24.018972,-0.0077,1.395
12728.00,7.444558,25.03007,-0.000172,24.018637,-0.0077,1.395
12730.00,7.444479,25.03041,-0.000173,24.019186,-0.0077,1.395
12732.00,7.444556,25.03033,-0.000173,24.018843,-0.0077,1.396
12734.00,7.444327,25.03053,-0.000173,24.018602,-0.0077,1.395
12736.00,7.444387,25.03013,-0.000173,24.018495,-0.0077,1.395
12738.00,7.445217,25.02920,-0.000173,24.018651,-0.0077,1.395
12740.00,7.445080,25.02932,-0.000173,24.018289,-0.0077,1.395
12742.00,7.445924,25.02939,-0.000172,24.018385,-0.0077,1.396
12744.00,7.445891,25.02966,-0.000173,24.018519,-0.0077,1.395
12746.00,7.445319,25.02946,-0.000172,24.018849,-0.0077,1.395
12748.00,7.444840,25.02943,-0.000172,24.018738,-0.0077,1.395
12750.00,7.444670,25.02822,-0.000173,24.018528,-0.0077,1.396
12752.00,7.444912,25.02813,-0.000173,24.018533,-0.0077,1.395
12754.00,7.445907,25.02869,-0.000174,24.018680,-0.0077,1.395
12756.00,7.445869,25.02865,-0.000173,24.018883,-0.0077,1.395
12758.00,7.445066,25.02867,-0.000173,24.018869,-0.0077,1.395
12760.00,7.445123,25.02898,-0.000174,24.018841,-0.0077,1.395
12762.00,7.445377,25.02904,-0.000174,24.018484,-0.0077,1.395
12764.00,7.445119,25.02903,-0.000174,24.019008,-0.0077,1.395
12766.00,7.445620,25.02873,-0.000172,24.018869,-0.0077,1.395
12768.00,7.445354,25.02785,-0.000172,24.018247,-0.0077,1.394
12770.00,7.445060,25.02782,-0.000173,24.018780,-0.0077,1.395
12772.00,7.444180,25.02802,-0.000173,24.018613,-0.0077,1.395
12774.00,7.443524,25.02847,-0.000174,24.018774,-0.0077,1.395
12776.00,7.442556,25.02864,-0.000173,24.018856,-0.0078,1.395
12778.00,7.442037,25.02839,-0.000173,24.018696,-0.0077,1.395
12780.00,7.441331,25.02871,-0.000174,24.018666,-0.0077,1.395
12782.00,7.440851,25.02913,-0.000174,24.019505,-0.0078,1.395
12784.00,7.441452,25.02905,-0.000173,24.018557,-0.0077,1.395
12786.00,7.440959,25.02915,-0.000174,24.018347,-0.0077,1.395
12788.00,7.442479,25.02985,-0.000174,24.018575,-0.0077,1.395
12790.00,7.443927,25.03095,-0.000173,24.018847,-0.0077,1.395
12792.00,7.444383,25.03072,-0.000172,24.018847,-0.0077,1.395
12794.00,7.445027,25.03069,-0.000172,24.019219,-0.0077,1.394
12796.00,7.445029,25.03138,-0.000172,24.018796,-0.0077,1.395
12798.00,7.444798,25.03095,-0.000173,24.018662,-0.0077,1.395
12800.00,7.445366,25.03107,-0.000173,24.018577,-0.0077,1.395
12802.00,7.445774,25.03112,-0.000172,24.018327,-0.0077,1.394
12804.00,7.445384,25.03043,-0.000172,24.018666,-0.0077,1.395
12806.00,7.446162,25.03093,-0.000174,24.019344,-0.0077,1.395
12808.00,7.444887,25.03195,-0.000173,24.019286,-0.0077,1.395
12810.00,7.443867,25.03186,-0.000172,24.018910,-0.0077,1.394
12812.00,7.443742,25.03093,-0.000172,24.018526,-0.0077,1.395
12814.00,7.443028,25.03084,-0.000174,24.018089,-0.0077,1.395
12816.00,7.442683,25.03073,-0.000174,24.018454,-0.0077,1.396
@22,12.0000,24.0
12818.00,7.442393,25.03080,-0.000174,24.018691,-0.0077,1.395
12820.00,7.436871,25.03077,-0.000173,24.019679,-0.0077,1.395
12822.00,7.426764,25.03078,-0.000172,24.018816,-0.0077,1.394
12824.00,7.415320,25.03099,-0.000172,24.019099,-0.0077,1.393
12826.00,7.403305,25.03087,-0.000172,24.018582,-0.0077,1.394
12828.00,7.393431,25.03010,-0.000173,24.018907,-0.0077,1.394
12830.00,7.385545,25.02991,-0.000173,24.019171,-0.0077,1.395
12832.00,7.379276,25.02975,-0.000172,24.018965,-0.0077,1.395
12834.00,7.372236,25.02970,-0.000174,24.019161,-0.0077,1.395
12836.00,7.365379,25.03003,-0.000176,24.018820,-0.0077,1.396
12838.00,7.359326,25.03027,-0.000177,24.018885,-0.0077,1.396
12840.00,7.352614,25.03048,-0.000176,24.018421,-0.0077,1.396
12842.00,7.347219,25.03044,-0.000174,24.018696,-0.0077,1.396
12844.00,7.348442,25.03046,-0.000175,24.019063,-0.0077,1.396
12846.00,7.354857,25.03135,-0.000174,24.019043,-0.0077,1.397
12848.00,7.365128,25.03076,-0.000176,24.019224,-0.0077,1.397
12850.00,7.374940,25.03120,-0.000175,24.019068,-0.0077,1.397
12852.00,7.382787,25.03131,-0.000174,24.018327,-0.0077,1.397
12854.00,7.388197,25.03126,-0.000173,24.018528,-0.0077,1.396
12856.00,7.392199,25.03120,-0.000172,24.018399,-0.0077,1.395
12858.00,7.395751,25.03090,-0.000173,24.019021,-0.0077,1.396
12860.00,7.399882,25.03003,-0.000172,24.018256,-0.0077,1.395
12862.00,7.404340,25.03027,-0.000174,24.018276,-0.0077,1.395
12864.00,7.408460,25.03004,-0.000172,24.018927,-0.0077,1.396
12866.00,7.412096,25.02977,-0.000172,24.019050,-0.0077,1.396
12868.00,7.415773,25.03003,-0.000172,24.019151,-0.0077,1.395
12870.00,7.418807,25.03025,-0.000172,24.017915,-0.0077,1.395
12872.00,7.421955,25.02969,-0.000174,24.018492,-0.0077,1.396
12874.00,7.423959,25.02944,-0.000174,24.019260,-0.0077,1.395
12876.00,7.424776,25.02972,-0.000173,24.019142,-0.0077,1.396
12878.00,7.425360,25.02964,-0.000173,24.018305,-0.0077,1.395
12880.00,7.427606,25.03022,-0.000172,24.018972,-0.0077,1.395
12882.00,7.431061,25.02992,-0.000173,24.018838,-0.0077,1.395
12884.00,7.434164,25.02938,-0.000173,24.019277,-0.0077,1.395
12886.00,7.435925,25.02956,-0.000173,24.019124,-0.0077,1.395
12888.00,7.438201,25.02968,-0.000174,24.019429,-0.0077,1.395
12890.00,7.440977,25.03025,-0.000173,24.019423,-0.0077,1.396
12892.00,7.444696,25.02971,-0.000174,24.018584,-0.0077,1.396
12894.00,7.448159,25.03016,-0.000174,24.018303,-0.0077,1.395
12896.00,7.451251,25.03043,-0.000172,24.018713,-0.0077,1.395
12898.00,7.452992,25.03043,-0.000172,24.018744,-0.0077,1.395
12900.00,7.455291,25.03058,-0.000173,24.018566,-0.0077,1.395
12902.00,7.457008,25.03065,-0.000173,24.018468,-0.0077,1.395
12904.00,7.458105,25.03198,-0.000174,24.018555,-0.0077,1.395
12906.00,7.459269,25.03145,-0.000173,24.018619,-0.0077,1.395
12908.00,7.460494,25.03148,-0.000174,24.017951,-0.0077,1.395
12910.00,7.461191,25.03063,-0.000174,24.018742,-0.0077,1.394
12912.00,7.461921,25.02961,-0.000171,24.018231,-0.0077,1.394
12914.00,7.462256,25.02983,-0.000173,24.018153,-0.0077,1.395
12916.00,7.463021,25.02986,-0.000172,24.018876,-0.0077,1.395
12918.00,7.462945,25.02934,-0.000174,24.018731,-0.0077,1.396
12920.00,7.462882,25.02905,-0.000173,24.018724,-0.0077,1.395
12922.00,7.462519,25.02939,-0.000174,24.019166,-0.0077,1.395
12924.00,7.462302,25.02951,-0.000174,24.018178,-0.0077,1.395
12926.00,7.461606,25.02940,-0.000174,24.018754,-0.0077,1.395
12928.00,7.460338,25.02959,-0.000174,24.019264,-0.0077,1.395
12930.00,7.460305,25.02897,-0.000174,24.018968,-0.0077,1.395
12932.00,7.459128,25.02931,-0.000173,24.018952,-0.0077,1.395
12934.00,7.457985,25.02924,-0.000174,24.019452,-0.0077,1.395
12936.00,7.456648,25.02946,-0.000173,24.019452,-0.0077,1.395
12938.00,7.455907,25.02913,-0.000173,24.019141,-0.0077,1.395
12940.00,7.455880,25.02983,-0.000172,24.018473,-0.0077,1.395
12942.00,7.454884,25.03056,-0.000173,24.018423,-0.0077,1.395
12944.00,7.453994,25.02951,-0.000174,24.018265,-0.0077,1.395
12946.00,7.453883,25.03021,-0.000174,24.018508,-0.0077,1.395
12948.00,7.452605,25.03131,-0.000174,24.018183,-0.0077,1.395
12950.00,7.451104,25.03040,-0.000173,24.018660,-0.0077,1.395
12952.00,7.449454,25.03026,-0.000173,24.018425,-0.0077,1.395
12954.00,7.449536,25.02990,-0.000173,24.019456,-0.0077,1.395
12956.00,7.449711,25.02976,-0.000173,24.018680,-0.0077,1.394
12958.00,7.449702,25.02976,-0.000173,24.018869,-0.0077,1.395
12960.00,7.449495,25.02986,-0.000174,24.018609,-0.0077,1.395
12962.00,7.450274,25.03093,-0.000174,24.018332,-0.0077,1.395
12964.00,7.450681,25.03078,-0.000174,24.018713,-0.0077,1.396
12966.00,7.451703,25.03102,-0.000174,24.019208,-0.0077,1.395
12968.00,7.451619,25.03078,-0.000173,24.018883,-0.0077,1.395
12970.00,7.451267,25.03066,-0.000174,24.018530,-0.0077,1.395
12972.00,7.450465,25.03050,-0.000174,24.018490,-0.0077,1.395
12974.00,7.449444,25.03049,-0.000172,24.018834,-0.0077,1.395
12976.00,7.449255,25.03093,-0.000171,24.019117,-0.0077,1.394
12978.00,7.448856,25.03090,-0.000173,24.019101,-0.0077,1.394
12980.00,7.448008,25.03074,-0.000173,24.018820,-0.0077,1.395
12982.00,7.448554,25.03147,-0.000173,24.018624,-0.0077,1.395
12984.00,7.449258,25.03134,-0.000174,24.018869,-0.0077,1.395
12986.00,7.449306,25.03140,-0.000173,24.019373,-0.0077,1.395
12988.00,7.448960,25.03147,-0.000174,24.019614,-0.0077,1.395
12990.00,7.448880,25.03141,-0.000173,24.018316,-0.0077,1.396
12992.00,7.448573,25.03127,-0.000175,24.018742,-0.0077,1.396
12994.00,7.448789,25.03188,-0.000174,24.018504,-0.0077,1.396
12996.00,7.448424,25.03146,-0.000173,24.018899,-0.0077,1.395
12998.00,7.448570,25.03145,-0.000173,24.019012,-0.0077,1.395
13000.00,7.447972,25.03152,-0.000173,24.018368,-0.0077,1.395
13002.00,7.446739,25.03164,-0.000173,24.019010,-0.0077,1.395
13004.00,7.445282,25.03284,-0.000174,24.018289,-0.0077,1.395
13006.00,7.444854,25.03272,-0.000174,24.018649,-0.0077,1.395
13008.00,7.444092,25.03155,-0.000174,24.018918,-0.0077,1.395
13010.00,7.443445,25.03143,-0.000174,24.019144,-0.0077,1.395
13012.00,7.442533,25.03137,-0.000174,24.018829,-0.0077,1.395
13014.00,7.441889,25.03125,-0.000173,24.019064,-0.0077,1.395
13016.00,7.442007,25.03150,-0.000174,24.019480,-0.0077,1.395
13018.00,7.441971,25.03050,-0.000174,24.019282,-0.0077,1.395
13020.00,7.442404,25.03048,-0.000175,24.019180,-0.0077,1.395
13022.00,7.442930,25.03082,-0.000174,24.018932,-0.0077,1.395
13024.00,7.444156,25.03195,-0.000173,24.018733,-0.0077,1.396
13026.00,7.444374,25.03164,-0.000174,24.019157,-0.0077,1.396
13028.00,7.444353,25.03134,-0.000174,24.018397,-0.0077,1.396
13030.00,7.444747,25.03197,-0.000174,24.019211,-0.0077,1.395
13032.00,7.444987,25.03207,-0.000174,24.018446,-0.0077,1.395
13034.00,7.445089,25.03146,-0.000174,24.018546,-0.0077,1.395
13036.00,7.445145,25.03173,-0.000173,24.018675,-0.0077,1.395
13038.00,7.445351,25.03155,-0.000173,24.018470,-0.0077,1.395
13040.00,7.445023,25.03062,-0.000173,24.018269,-0.0077,1.395
13042.00,7.444888,25.03064,-0.000173,24.018691,-0.0077,1.395
13044.00,7.445357,25.03117,-0.000173,24.019383,-0.0077,1.395
13046.00,7.444105,25.03092,-0.000173,24.018406,-0.0077,1.395
13048.00,7.443042,25.03137,-0.000173,24.018479,-0.0077,1.395
13050.00,7.442652,25.03119,-0.000173,24.018918,-0.0077,1.395
13052.00,7.443135,25.03142,-0.000174,24.018129,-0.0077,1.395
13054.00,7.445003,25.03110,-0.000173,24.018976,-0.0077,1.395
13056.00,7.446677,25.03210,-0.000172,24.018988,-0.0077,1.395
13058.00,7.446951,25.03134,-0.000172,24.018675,-0.0077,1.395
13060.00,7.447469,25.03132,-0.000173,24.019405,-0.0077,1.395
13062.00,7.448101,25.03156,-0.000173,24.018396,-0.0077,1.395
13064.00,7.448485,25.03206,-0.000173,24.018838,-0.0077,1.396
13066.00,7.448535,25.03179,-0.000173,24.019061,-0.0077,1.394
13068.00,7.447070,25.03128,-0.000173,24.018731,-0.0077,1.396
13070.00,7.447034,25.03076,-0.000173,24.019025,-0.0077,1.396
13072.00,7.447146,25.03126,-0.000174,24.018807,-0.0078,1.395
13074.00,7.447165,25.03235,-0.000173,24.018696,-0.0077,1.395
13076.00,7.446737,25.03241,-0.000173,24.018898,-0.0077,1.395
13078.00,7.446017,25.03269,-0.000172,24.018575,-0.0077,1.395
13080.00,7.445273,25.03276,-0.000173,24.019311,-0.0077,1.395
13082.00,7.445107,25.03284,-0.000173,24.019032,-0.0077,1.395
13084.00,7.444515,25.03180,-0.000173,24.018968,-0.0077,1.396
13086.00,7.444250,25.03134,-0.000174,24.019186,-0.0077,1.396
13088.00,7.444916,25.03125,-0.000173,24.018276,-0.0077,1.396
13090.00,7.444501,25.03078,-0.000172,24.018408,-0.0077,1.395
13092.00,7.443731,25.03066,-0.000173,24.018780,-0.0077,1.395
13094.00,7.443725,25.03062,-0.000172,24.018691,-0.0077,1.395
13096.00,7.444842,25.03067,-0.000173,24.018530,-0.0077,1.395
13098.00,7.445033,25.03135,-0.000173,24.018241,-0.0077,1.395
13100.00,7.445087,25.03130,-0.000172,24.018796,-0.0077,1.396
13102.00,7.445705,25.03202,-0.000172,24.018965,-0.0077,1.396
13104.00,7.446256,25.03204,-0.000173,24.019733,-0.0077,1.395
13106.00,7.445920,25.03250,-0.000173,24.018546,-0.0077,1.395
13108.00,7.446002,25.03226,-0.000173,24.019175,-0.0077,1.395
13110.00,7.445973,25.03135,-0.000171,24.019141,-0.0077,1.395
13112.00,7.446254,25.03137,-0.000172,24.018251,-0.0077,1.395
13114.00,7.446651,25.03121,-0.000173,24.019190,-0.0077,1.396
13116.00,7.445868,25.03126,-0.000173,24.019173,-0.0077,1.395
13118.00,7.444846,25.03207,-0.000172,24.018142,-0.0078,1.395
13120.00,7.445228,25.03145,-0.000173,24.018887,-0.0077,1.394
13122.00,7.444725,25.03128,-0.000173,24.018698,-0.0077,1.395
13124.00,7.444618,25.03174,-0.000173,24.018992,-0.0077,1.396
13126.00,7.445109,25.03175,-0.000172,24.018798,-0.0077,1.396
13128.00,7.445653,25.03162,-0.000173,24.019217,-0.0077,1.396
13130.00,7.446278,25.03256,-0.000172,24.019286,-0.0077,1.395
13132.00,7.445188,25.03239,-0.000172,24.019006,-0.0077,1.395
13134.00,7.445362,25.03152,-0.000172,24.019405,-0.0077,1.395
13136.00,7.445672,25.03194,-0.000173,24.019469,-0.0077,1.395
13138.00,7.445678,25.03211,-0.000173,24.018406,-0.0077,1.395
13140.00,7.445054,25.03170,-0.000172,24.018522,-0.0077,1.395
13142.00,7.445404,25.03175,-0.000172,24.018927,-0.0077,1.394
13144.00,7.444700,25.03211,-0.000172,24.019335,-0.0077,1.395
13146.00,7.444310,25.03158,-0.000173,24.019878,-0.0077,1.395
13148.00,7.443817,25.03154,-0.000173,24.019132,-0.0076,1.395
13150.00,7.444160,25.03157,-0.000172,24.018700,-0.0077,1.395
13152.00,7.443867,25.03235,-0.000172,24.018415,-0.0077,1.395
13154.00,7.444329,25.03131,-0.000173,24.018954,-0.0077,1.395
13156.00,7.444376,25.03083,-0.000172,24.018869,-0.0077,1.395
13158.00,7.444027,25.03132,-0.000172,24.019095,-0.0077,1.395
13160.00,7.444085,25.03181,-0.000172,24.019150,-0.0077,1.395
13162.00,7.445411,25.03087,-0.000174,24.018744,-0.0077,1.395
13164.00,7.445832,25.03111,-0.000174,24.019304,-0.0077,1.395
13166.00,7.444908,25.03168,-0.000173,24.018225,-0.0077,1.395
13168.00,7.444420,25.03124,-0.000173,24.018735,-0.0077,1.395
13170.00,7.443938,25.03087,-0.000173,24.019117,-0.0077,1.395
13172.00,7.443573,25.03025,-0.000172,24.018577,-0.0077,1.395
13174.00,7.444195,25.03056,-0.000174,24.019233,-0.0077,1.395
13176.00,7.444061,25.03044,-0.000172,24.019099,-0.0077,1.395
13178.00,7.444318,25.03005,-0.000172,24.018905,-0.0077,1.396
13180.00,7.444836,25.03012,-0.000173,24.019887,-0.0077,1.395
13182.00,7.444806,25.03050,-0.000172,24.018686,-0.0077,1.395
13184.00,7.444822,25.03057,-0.000173,24.018715,-0.0077,1.395
13186.00,7.445197,25.03109,-0.000173,24.018423,-0.0077,1.395
13188.00,7.444913,25.03074,-0.000173,24.018299,-0.0077,1.395
13190.00,7.443783,25.03032,-0.000173,24.019512,-0.0077,1.395
13192.00,7.442431,25.02993,-0.000172,24.018667,-0.0077,1.395
13194.00,7.442649,25.02987,-0.000173,24.018678,-0.0077,1.395
13196.00,7.442592,25.03016,-0.000173,24.018515,-0.0077,1.395
13198.00,7.443520,25.03023,-0.000174,24.018015,-0.0077,1.396
13200.00,7.443240,25.02936,-0.000174,24.018207,-0.0077,1.395
13202.00,7.443581,25.02936,-0.000174,24.018965,-0.0077,1.395
13204.00,7.443330,25.02996,-0.000174,24.019026,-0.0077,1.395
13206.00,7.444092,25.03059,-0.000173,24.018885,-0.0077,1.395
13208.00,7.444011,25.03079,-0.000173,24.019061,-0.0077,1.395
13210.00,7.443358,25.03086,-0.000174,24.018994,-0.0077,1.395
13212.00,7.443505,25.03093,-0.000174,24.019423,-0.0077,1.395
13214.00,7.443955,25.03082,-0.000173,24.018414,-0.0077,1.395
13216.00,7.444306,25.03068,-0.000173,24.018513,-0.0077,1.395
13218.00,7.444416,25.03072,-0.000174,24.019030,-0.0077,1.395
13220.00,7.444460,25.03108,-0.000173,24.018861,-0.0077,1.395
13222.00,7.444626,25.03064,-0.000174,24.018789,-0.0077,1.395
13224.00,7.446355,25.03058,-0.000172,24.018504,-0.0077,1.395
13226.00,7.445823,25.03101,-0.000172,24.019101,-0.0077,1.395
13228.00,7.444681,25.03140,-0.000173,24.018559,-0.0077,1.395
13230.00,7.444894,25.03017,-0.000171,24.018745,-0.0077,1.395
13232.00,7.444827,25.03063,-0.000172,24.019081,-0.0077,1.395
13234.00,7.444623,25.03084,-0.000172,24.018796,-0.0077,1.395
13236.00,7.444395,25.03073,-0.000172,24.018880,-0.0077,1.395
13238.00,7.444286,25.03090,-0.000173,24.018586,-0.0077,1.395
13240.00,7.444925,25.03052,-0.000174,24.018890,-0.0077,1.396
13242.00,7.445277,25.03096,-0.000174,24.018425,-0.0077,1.395
13244.00,7.445058,25.03061,-0.000173,24.018970,-0.0077,1.395
13246.00,7.444737,25.03045,-0.000172,24.019186,-0.0077,1.395
13248.00,7.444396,25.03061,-0.000171,24.019168,-0.0076,1.395
13250.00,7.444226,25.03026,-0.000173,24.019209,-0.0077,1.395
13252.00,7.445215,25.03014,-0.000172,24.019026,-0.0077,1.395
[truncated: 41,637 more chars]
