# Supplementary material for: Hormonal steroids induce multidrug resistance and stress response genes in Neisseria gonorrhoeae by binding to MtrR
Source: Nat Commun. 2024 Feb 7;15:1153. doi: 10.1038/s41467-024-45195-1 (PMC10850145; doi:10.1038/s41467-024-45195-1)
Supplement: Supplementary file 6 — Source Data [file 41467_2024_45195_MOESM6_ESM.zip › Source Data/ITC/W136A/3E2MtrRW136A20221005.itc]

$ITC
$ 25 
$NOT
$ 25 
$ 600 
$ 199 
$ 8 
$ 2 
$ADCGainCode:  3 
$False,True,True
$ 2 , 4 , 600 , 2 
$ 12 , 24 , 600 , 2 
$ 12 , 24 , 600 , 2 
$ 12 , 24 , 600 , 2 
$ 12 , 24 , 600 , 2 
$ 12 , 24 , 600 , 2 
$ 12 , 24 , 600 , 2 
$ 12 , 24 , 600 , 2 
$ 12 , 24 , 600 , 2 
$ 12 , 24 , 600 , 2 
$ 12 , 24 , 600 , 2 
$ 12 , 24 , 600 , 2 
$ 12 , 24 , 600 , 2 
$ 12 , 24 , 600 , 2 
$ 12 , 24 , 600 , 2 
$ 12 , 24 , 600 , 2 
$ 12 , 24 , 600 , 2 
$ 12 , 24 , 600 , 2 
$ 12 , 24 , 600 , 2 
$ 12 , 24 , 600 , 2 
$ 12 , 24 , 600 , 2 
$ 12 , 24 , 600 , 2 
$ 12 , 24 , 600 , 2 
$ 12 , 24 , 600 , 2 
$ 12 , 24 , 600 , 2 
# 0 
# 0.125 
# 0.005 
# 1.4485 
# 25 
# 28.9316 
# 15.91949 
?
% VPITC12.10.1003
% 1.4485 
% 28.9316 
%-1.096232 , 100.1901 
% 0.443748 , 95.77349 
% 0.2232 
% 124.02 , 123.95 
% 1 , 80 
%-0.001812 , 0.055139 
% 0 , 8 
% 0 , 18 
% 104422       320637 
% 101.8 
% 260 , 310 , 470 , 530 
% 0.08632 ,-0.00346 , 0.0000110163 , 0.000000290198 ,-0.0000000019883 
% VPViewer2000 Ver: 1.40.0
@0
2.00,7.854521,25.00964,-0.000171,24.019635,-0.0077,1.378
4.00,7.854495,25.00857,-0.000172,24.019585,-0.0076,1.379
6.00,7.853914,25.00892,-0.000171,24.018887,-0.0077,1.378
8.00,7.852919,25.00924,-0.000171,24.018818,-0.0077,1.378
10.00,7.852515,25.00965,-0.000171,24.019063,-0.0077,1.379
12.00,7.851903,25.00901,-0.000171,24.019324,-0.0077,1.379
14.00,7.850378,25.00929,-0.000170,24.019697,-0.0077,1.379
16.00,7.849823,25.00951,-0.000171,24.019559,-0.0077,1.379
18.00,7.849327,25.01021,-0.000172,24.020011,-0.0077,1.378
20.00,7.849273,25.00992,-0.000171,24.019219,-0.0076,1.378
22.00,7.848794,25.01012,-0.000171,24.019447,-0.0076,1.378
24.00,7.848302,25.01020,-0.000171,24.019635,-0.0076,1.378
26.00,7.847661,25.01060,-0.000172,24.018941,-0.0076,1.379
28.00,7.848012,25.01016,-0.000171,24.018921,-0.0077,1.378
30.00,7.847939,25.00989,-0.000171,24.019813,-0.0077,1.379
32.00,7.847421,25.01001,-0.000172,24.018827,-0.0077,1.379
34.00,7.847354,25.01026,-0.000171,24.019440,-0.0076,1.378
36.00,7.846953,25.00971,-0.000171,24.019209,-0.0077,1.379
38.00,7.845607,25.00903,-0.000171,24.019831,-0.0077,1.379
40.00,7.844241,25.00891,-0.000171,24.019237,-0.0076,1.378
42.00,7.843823,25.00964,-0.000171,24.019472,-0.0076,1.379
44.00,7.843663,25.00877,-0.000172,24.020061,-0.0077,1.378
46.00,7.844107,25.00835,-0.000170,24.018957,-0.0077,1.378
48.00,7.843266,25.00879,-0.000171,24.019561,-0.0076,1.378
50.00,7.843113,25.00975,-0.000172,24.019559,-0.0077,1.379
52.00,7.842383,25.00926,-0.000171,24.019512,-0.0076,1.379
54.00,7.842269,25.00912,-0.000171,24.019487,-0.0077,1.378
56.00,7.841760,25.01057,-0.000170,24.019748,-0.0077,1.378
58.00,7.841191,25.01045,-0.000171,24.020081,-0.0077,1.378
60.00,7.840461,25.01027,-0.000171,24.019721,-0.0077,1.379
62.00,7.840248,25.01080,-0.000171,24.019327,-0.0077,1.379
64.00,7.839671,25.01110,-0.000172,24.018972,-0.0077,1.378
66.00,7.839095,25.01045,-0.000171,24.019507,-0.0077,1.379
68.00,7.838358,25.01029,-0.000172,24.019799,-0.0077,1.379
70.00,7.837398,25.01057,-0.000171,24.019320,-0.0077,1.379
72.00,7.836781,25.01037,-0.000171,24.019193,-0.0077,1.378
74.00,7.837266,25.01032,-0.000171,24.019445,-0.0077,1.378
76.00,7.837331,25.00978,-0.000170,24.019454,-0.0077,1.378
78.00,7.836949,25.00963,-0.000171,24.019637,-0.0077,1.378
80.00,7.837078,25.01026,-0.000171,24.019112,-0.0076,1.379
82.00,7.837124,25.01049,-0.000171,24.018613,-0.0076,1.379
84.00,7.835386,25.00992,-0.000173,24.019521,-0.0077,1.379
86.00,7.834262,25.01040,-0.000172,24.019179,-0.0077,1.379
88.00,7.833786,25.01035,-0.000171,24.018865,-0.0077,1.379
90.00,7.833671,25.00966,-0.000172,24.019583,-0.0077,1.379
92.00,7.832784,25.01064,-0.000172,24.019378,-0.0077,1.378
94.00,7.833078,25.01029,-0.000171,24.019277,-0.0076,1.378
96.00,7.832499,25.00976,-0.000171,24.019588,-0.0077,1.379
98.00,7.832951,25.01071,-0.000170,24.019982,-0.0077,1.378
100.00,7.832400,25.01034,-0.000171,24.019538,-0.0077,1.378
102.00,7.832040,25.00939,-0.000172,24.019394,-0.0077,1.379
104.00,7.831143,25.00946,-0.000172,24.019179,-0.0077,1.378
106.00,7.830791,25.00941,-0.000171,24.018854,-0.0077,1.379
108.00,7.830957,25.00984,-0.000173,24.019242,-0.0077,1.379
110.00,7.830833,25.00937,-0.000173,24.019481,-0.0077,1.379
112.00,7.830606,25.01011,-0.000173,24.019387,-0.0076,1.379
114.00,7.829940,25.01046,-0.000172,24.019605,-0.0076,1.378
116.00,7.829164,25.00994,-0.000171,24.020136,-0.0077,1.379
118.00,7.828147,25.01044,-0.000171,24.019364,-0.0076,1.379
120.00,7.828720,25.01079,-0.000171,24.018899,-0.0076,1.379
122.00,7.828156,25.01054,-0.000172,24.019699,-0.0077,1.379
124.00,7.828214,25.01071,-0.000171,24.019831,-0.0077,1.378
126.00,7.827921,25.00993,-0.000171,24.019721,-0.0077,1.378
128.00,7.826643,25.01017,-0.000171,24.019605,-0.0076,1.379
130.00,7.826803,25.01074,-0.000172,24.019501,-0.0076,1.379
132.00,7.826333,25.01036,-0.000172,24.019427,-0.0076,1.379
134.00,7.826085,25.01001,-0.000172,24.019570,-0.0076,1.379
136.00,7.825918,25.01033,-0.000172,24.019918,-0.0077,1.379
138.00,7.824919,25.01110,-0.000171,24.019639,-0.0076,1.379
140.00,7.823338,25.01061,-0.000171,24.019851,-0.0077,1.379
142.00,7.823164,25.01070,-0.000171,24.019465,-0.0076,1.378
144.00,7.823097,25.01116,-0.000170,24.019699,-0.0076,1.378
146.00,7.823098,25.01025,-0.000170,24.019579,-0.0077,1.378
148.00,7.822548,25.01060,-0.000172,24.019075,-0.0077,1.379
150.00,7.822222,25.01033,-0.000171,24.019630,-0.0077,1.379
152.00,7.821413,25.00993,-0.000170,24.019026,-0.0077,1.379
154.00,7.821229,25.01021,-0.000171,24.019548,-0.0077,1.379
156.00,7.821283,25.01072,-0.000171,24.019376,-0.0076,1.379
158.00,7.820517,25.01098,-0.000169,24.019750,-0.0076,1.378
160.00,7.819048,25.01134,-0.000170,24.019806,-0.0076,1.378
162.00,7.818235,25.01060,-0.000171,24.019844,-0.0077,1.379
164.00,7.818744,25.01074,-0.000170,24.019329,-0.0076,1.379
166.00,7.818441,25.01007,-0.000171,24.019364,-0.0077,1.379
168.00,7.818153,25.01055,-0.000171,24.019364,-0.0076,1.379
170.00,7.817803,25.01063,-0.000170,24.019877,-0.0076,1.379
172.00,7.816756,25.01067,-0.000170,24.019084,-0.0077,1.378
174.00,7.816010,25.01046,-0.000171,24.019434,-0.0077,1.379
176.00,7.816401,25.01057,-0.000171,24.019501,-0.0076,1.379
178.00,7.816778,25.01008,-0.000171,24.019846,-0.0076,1.378
180.00,7.816163,25.01090,-0.000171,24.019229,-0.0076,1.379
182.00,7.816238,25.01024,-0.000171,24.019768,-0.0076,1.379
184.00,7.816160,25.01022,-0.000169,24.019826,-0.0076,1.379
186.00,7.815498,25.01024,-0.000170,24.019451,-0.0076,1.379
188.00,7.814754,25.01033,-0.000171,24.018894,-0.0077,1.378
190.00,7.813786,25.00995,-0.000171,24.019777,-0.0076,1.378
192.00,7.813432,25.00985,-0.000171,24.019529,-0.0076,1.379
194.00,7.813922,25.00972,-0.000171,24.019150,-0.0076,1.379
196.00,7.813728,25.01019,-0.000172,24.019110,-0.0077,1.379
198.00,7.812986,25.00952,-0.000171,24.018381,-0.0077,1.379
200.00,7.812548,25.00924,-0.000172,24.019817,-0.0077,1.379
202.00,7.811285,25.00898,-0.000171,24.019360,-0.0077,1.379
204.00,7.811014,25.00961,-0.000172,24.019315,-0.0077,1.379
206.00,7.810367,25.01063,-0.000171,24.019251,-0.0076,1.379
208.00,7.809813,25.01018,-0.000171,24.019229,-0.0076,1.379
210.00,7.810278,25.00995,-0.000171,24.019831,-0.0077,1.379
212.00,7.809981,25.00993,-0.000172,24.019195,-0.0077,1.379
214.00,7.809269,25.01066,-0.000172,24.019648,-0.0077,1.379
216.00,7.808647,25.01038,-0.000171,24.019619,-0.0076,1.378
218.00,7.808366,25.01050,-0.000171,24.019396,-0.0077,1.379
220.00,7.808114,25.01074,-0.000171,24.019824,-0.0077,1.378
222.00,7.807857,25.01084,-0.000170,24.019394,-0.0076,1.379
224.00,7.807639,25.01076,-0.000171,24.019407,-0.0076,1.379
226.00,7.807760,25.01080,-0.000170,24.020526,-0.0076,1.379
228.00,7.807776,25.01078,-0.000171,24.019837,-0.0076,1.379
230.00,7.807249,25.01084,-0.000172,24.019737,-0.0077,1.379
232.00,7.807140,25.01110,-0.000172,24.019224,-0.0077,1.379
234.00,7.806395,25.01049,-0.000172,24.019538,-0.0077,1.379
236.00,7.805679,25.01020,-0.000173,24.019722,-0.0076,1.379
238.00,7.804751,25.01045,-0.000171,24.019630,-0.0076,1.379
240.00,7.804955,25.01073,-0.000171,24.018838,-0.0077,1.378
242.00,7.804224,25.01018,-0.000171,24.019641,-0.0076,1.378
244.00,7.803604,25.01000,-0.000170,24.019413,-0.0077,1.379
246.00,7.802767,25.01002,-0.000170,24.019873,-0.0077,1.379
248.00,7.803399,25.01016,-0.000171,24.018976,-0.0077,1.379
250.00,7.803774,25.01079,-0.000171,24.019625,-0.0076,1.379
252.00,7.803670,25.01133,-0.000171,24.019253,-0.0076,1.379
254.00,7.802806,25.01074,-0.000170,24.019519,-0.0076,1.378
256.00,7.801987,25.00992,-0.000170,24.019645,-0.0077,1.378
258.00,7.801421,25.01044,-0.000170,24.019942,-0.0077,1.379
260.00,7.800138,25.01031,-0.000169,24.019175,-0.0076,1.379
262.00,7.800113,25.01004,-0.000170,24.019219,-0.0076,1.379
264.00,7.799486,25.01082,-0.000171,24.019148,-0.0077,1.378
266.00,7.799516,25.01120,-0.000171,24.019338,-0.0077,1.379
268.00,7.799196,25.01055,-0.000170,24.019721,-0.0077,1.379
270.00,7.799482,25.01011,-0.000171,24.019407,-0.0076,1.379
272.00,7.798527,25.01006,-0.000171,24.019342,-0.0077,1.379
274.00,7.797267,25.00997,-0.000172,24.019893,-0.0077,1.379
276.00,7.797016,25.01031,-0.000172,24.018928,-0.0077,1.379
278.00,7.797802,25.00986,-0.000170,24.019568,-0.0077,1.379
280.00,7.796729,25.00970,-0.000172,24.019603,-0.0077,1.379
282.00,7.795603,25.00958,-0.000172,24.019509,-0.0077,1.379
284.00,7.795540,25.00912,-0.000172,24.019742,-0.0076,1.379
286.00,7.795082,25.01003,-0.000172,24.018990,-0.0076,1.379
288.00,7.795102,25.00980,-0.000173,24.019900,-0.0077,1.379
290.00,7.795322,25.01024,-0.000173,24.018957,-0.0077,1.379
292.00,7.795064,25.01068,-0.000172,24.018957,-0.0077,1.379
294.00,7.794433,25.00988,-0.000172,24.019195,-0.0077,1.379
296.00,7.794411,25.00941,-0.000172,24.019164,-0.0077,1.379
298.00,7.794488,25.01001,-0.000171,24.019177,-0.0077,1.378
300.00,7.793587,25.01060,-0.000171,24.019842,-0.0076,1.379
302.00,7.792810,25.01050,-0.000173,24.018838,-0.0076,1.379
304.00,7.792487,25.01036,-0.000172,24.019460,-0.0077,1.379
306.00,7.792163,25.00980,-0.000172,24.019316,-0.0076,1.379
308.00,7.791802,25.00852,-0.000171,24.019848,-0.0076,1.379
310.00,7.791363,25.00872,-0.000172,24.019771,-0.0076,1.379
312.00,7.790919,25.00940,-0.000171,24.019206,-0.0077,1.379
314.00,7.791117,25.00968,-0.000171,24.019010,-0.0077,1.378
316.00,7.791231,25.00940,-0.000173,24.019916,-0.0077,1.379
318.00,7.790680,25.00930,-0.000171,24.019637,-0.0077,1.379
320.00,7.789818,25.00829,-0.000173,24.019628,-0.0076,1.379
322.00,7.789683,25.00934,-0.000173,24.019432,-0.0077,1.379
324.00,7.788778,25.00941,-0.000172,24.019387,-0.0076,1.379
326.00,7.788278,25.00899,-0.000171,24.019369,-0.0076,1.379
328.00,7.787755,25.00821,-0.000172,24.019612,-0.0076,1.379
330.00,7.787549,25.00816,-0.000173,24.019423,-0.0077,1.380
332.00,7.787722,25.00758,-0.000172,24.019534,-0.0077,1.379
334.00,7.788025,25.00845,-0.000171,24.019820,-0.0077,1.379
336.00,7.787802,25.00803,-0.000171,24.019394,-0.0077,1.379
338.00,7.787100,25.00791,-0.000172,24.018832,-0.0077,1.378
340.00,7.786621,25.00847,-0.000172,24.018666,-0.0077,1.379
342.00,7.787604,25.00900,-0.000171,24.019280,-0.0077,1.379
344.00,7.787739,25.00920,-0.000172,24.019962,-0.0077,1.379
346.00,7.786676,25.00863,-0.000173,24.019722,-0.0077,1.379
348.00,7.785851,25.00890,-0.000171,24.018814,-0.0077,1.379
350.00,7.784695,25.00889,-0.000172,24.018822,-0.0077,1.380
352.00,7.785021,25.00882,-0.000172,24.019953,-0.0077,1.379
354.00,7.784333,25.00875,-0.000171,24.019335,-0.0077,1.379
356.00,7.784447,25.00826,-0.000170,24.019405,-0.0077,1.379
358.00,7.784028,25.00963,-0.000171,24.019646,-0.0076,1.379
360.00,7.783868,25.00925,-0.000172,24.020022,-0.0076,1.379
362.00,7.784031,25.00905,-0.000171,24.019722,-0.0077,1.378
364.00,7.783223,25.00953,-0.000170,24.019523,-0.0076,1.379
366.00,7.783214,25.00914,-0.000171,24.019088,-0.0076,1.379
368.00,7.782411,25.00921,-0.000172,24.019469,-0.0076,1.379
370.00,7.781621,25.00907,-0.000171,24.019177,-0.0076,1.379
372.00,7.781606,25.00942,-0.000171,24.018896,-0.0077,1.379
374.00,7.781329,25.00896,-0.000171,24.019786,-0.0077,1.379
376.00,7.780842,25.00856,-0.000171,24.019721,-0.0077,1.379
378.00,7.779867,25.00840,-0.000171,24.020067,-0.0077,1.379
380.00,7.779584,25.00882,-0.000171,24.019717,-0.0077,1.379
382.00,7.779369,25.00836,-0.000172,24.020090,-0.0077,1.379
384.00,7.778444,25.00894,-0.000171,24.019407,-0.0076,1.379
386.00,7.778243,25.00883,-0.000171,24.019728,-0.0076,1.379
388.00,7.777662,25.00992,-0.000173,24.019998,-0.0076,1.379
390.00,7.777147,25.00878,-0.000172,24.018990,-0.0077,1.379
392.00,7.776702,25.00887,-0.000171,24.019284,-0.0077,1.379
394.00,7.776591,25.00903,-0.000173,24.018972,-0.0077,1.380
396.00,7.777260,25.00949,-0.000173,24.019182,-0.0076,1.379
398.00,7.777127,25.00945,-0.000172,24.019077,-0.0076,1.379
400.00,7.776302,25.00937,-0.000171,24.018660,-0.0077,1.379
402.00,7.775041,25.00964,-0.000172,24.019625,-0.0077,1.379
404.00,7.774992,25.01003,-0.000171,24.019487,-0.0077,1.378
406.00,7.775642,25.01027,-0.000172,24.019770,-0.0077,1.379
408.00,7.775061,25.01052,-0.000171,24.018495,-0.0076,1.379
410.00,7.775200,25.01008,-0.000171,24.018673,-0.0077,1.379
412.00,7.775195,25.00975,-0.000171,24.019846,-0.0077,1.379
414.00,7.774598,25.01018,-0.000171,24.019703,-0.0076,1.379
416.00,7.773849,25.00962,-0.000170,24.019255,-0.0076,1.379
418.00,7.773948,25.00897,-0.000171,24.018841,-0.0077,1.379
420.00,7.773563,25.00891,-0.000172,24.019523,-0.0076,1.379
422.00,7.772621,25.00965,-0.000172,24.020023,-0.0076,1.379
424.00,7.772448,25.00913,-0.000171,24.019016,-0.0077,1.379
426.00,7.771772,25.01026,-0.000171,24.019360,-0.0077,1.378
428.00,7.771665,25.01040,-0.000171,24.019244,-0.0077,1.379
430.00,7.771178,25.00988,-0.000171,24.019519,-0.0077,1.379
432.00,7.770159,25.01021,-0.000171,24.020043,-0.0077,1.379
434.00,7.769939,25.00916,-0.000171,24.019249,-0.0077,1.378
436.00,7.770339,25.01004,-0.000171,24.018731,-0.0077,1.379
438.00,7.770782,25.01016,-0.000171,24.019353,-0.0077,1.379
440.00,7.770541,25.00989,-0.000172,24.019793,-0.0077,1.379
442.00,7.769177,25.01059,-0.000171,24.019579,-0.0077,1.379
444.00,7.768859,25.01015,-0.000171,24.019668,-0.0077,1.379
446.00,7.768578,25.01000,-0.000170,24.019460,-0.0077,1.379
448.00,7.767718,25.00964,-0.000171,24.019505,-0.0076,1.379
450.00,7.767438,25.00914,-0.000171,24.018880,-0.0076,1.379
452.00,7.768277,25.00855,-0.000171,24.019296,-0.0077,1.379
454.00,7.768506,25.00927,-0.000171,24.019556,-0.0077,1.379
456.00,7.768623,25.01016,-0.000172,24.019432,-0.0076,1.379
458.00,7.768383,25.00948,-0.000171,24.019550,-0.0077,1.380
460.00,7.767834,25.00995,-0.000170,24.019358,-0.0077,1.379
462.00,7.766818,25.01075,-0.000171,24.019599,-0.0077,1.378
464.00,7.765613,25.00973,-0.000170,24.019458,-0.0076,1.379
466.00,7.765872,25.00985,-0.000171,24.019469,-0.0077,1.379
468.00,7.766051,25.00954,-0.000172,24.019519,-0.0077,1.379
470.00,7.765969,25.00975,-0.000170,24.019353,-0.0077,1.378
472.00,7.764793,25.00970,-0.000170,24.019340,-0.0077,1.379
474.00,7.763997,25.01010,-0.000172,24.018992,-0.0077,1.379
476.00,7.763196,25.01033,-0.000172,24.019779,-0.0077,1.379
478.00,7.762494,25.01018,-0.000171,24.019302,-0.0077,1.379
480.00,7.762758,25.00950,-0.000170,24.018972,-0.0077,1.379
482.00,7.762305,25.00882,-0.000171,24.019461,-0.0077,1.379
484.00,7.761986,25.00880,-0.000172,24.019162,-0.0077,1.379
486.00,7.762026,25.00877,-0.000172,24.019539,-0.0077,1.379
488.00,7.761956,25.00985,-0.000173,24.019255,-0.0077,1.379
490.00,7.762351,25.00987,-0.000173,24.019719,-0.0077,1.379
492.00,7.761974,25.00936,-0.000170,24.019336,-0.0076,1.379
494.00,7.761995,25.00916,-0.000171,24.018791,-0.0076,1.380
496.00,7.760915,25.00859,-0.000172,24.019344,-0.0076,1.379
498.00,7.760454,25.00920,-0.000171,24.019761,-0.0077,1.380
500.00,7.760195,25.00981,-0.000172,24.019108,-0.0077,1.378
502.00,7.759626,25.00989,-0.000172,24.020025,-0.0076,1.379
504.00,7.758896,25.01025,-0.000172,24.019014,-0.0077,1.379
506.00,7.758256,25.00977,-0.000172,24.019773,-0.0077,1.379
508.00,7.757593,25.01019,-0.000172,24.019806,-0.0077,1.379
510.00,7.758117,25.00980,-0.000171,24.019773,-0.0077,1.379
512.00,7.758011,25.00918,-0.000171,24.019429,-0.0077,1.379
514.00,7.757636,25.00912,-0.000171,24.019427,-0.0077,1.379
516.00,7.757258,25.00953,-0.000172,24.019632,-0.0077,1.379
518.00,7.756630,25.01000,-0.000171,24.018983,-0.0076,1.379
520.00,7.756197,25.00987,-0.000171,24.019354,-0.0077,1.379
522.00,7.756666,25.00966,-0.000172,24.020148,-0.0076,1.379
524.00,7.757027,25.00989,-0.000171,24.019599,-0.0076,1.379
526.00,7.756784,25.00994,-0.000171,24.019124,-0.0076,1.379
528.00,7.756054,25.01003,-0.000172,24.019456,-0.0077,1.379
530.00,7.755885,25.01014,-0.000171,24.018660,-0.0077,1.379
532.00,7.755522,25.00955,-0.000171,24.019045,-0.0076,1.379
534.00,7.754808,25.00962,-0.000171,24.019083,-0.0077,1.379
536.00,7.753892,25.00961,-0.000171,24.019293,-0.0077,1.379
538.00,7.753886,25.00965,-0.000171,24.019364,-0.0076,1.379
540.00,7.754050,25.00934,-0.000172,24.019333,-0.0077,1.379
542.00,7.753337,25.00985,-0.000172,24.019487,-0.0077,1.379
544.00,7.752863,25.01017,-0.000172,24.019282,-0.0077,1.380
546.00,7.752145,25.00980,-0.000172,24.019895,-0.0077,1.379
548.00,7.751729,25.00964,-0.000172,24.019543,-0.0076,1.379
550.00,7.751695,25.00916,-0.000172,24.019260,-0.0077,1.379
552.00,7.751008,25.00993,-0.000172,24.019235,-0.0076,1.379
554.00,7.750679,25.00912,-0.000173,24.019179,-0.0077,1.379
556.00,7.751248,25.00993,-0.000171,24.018640,-0.0077,1.379
558.00,7.751037,25.00960,-0.000171,24.019532,-0.0076,1.379
560.00,7.750554,25.00912,-0.000171,24.020192,-0.0077,1.379
562.00,7.750597,25.00979,-0.000172,24.019391,-0.0077,1.379
564.00,7.750429,25.00913,-0.000171,24.019449,-0.0077,1.379
566.00,7.750270,25.00878,-0.000172,24.019773,-0.0076,1.380
568.00,7.749880,25.00866,-0.000171,24.020109,-0.0076,1.379
570.00,7.749709,25.00865,-0.000169,24.019654,-0.0077,1.379
572.00,7.749280,25.00867,-0.000171,24.019674,-0.0077,1.379
574.00,7.748045,25.00902,-0.000171,24.019819,-0.0076,1.379
576.00,7.747510,25.00884,-0.000171,24.019402,-0.0076,1.380
578.00,7.747616,25.00836,-0.000170,24.019126,-0.0076,1.379
580.00,7.747630,25.00823,-0.000171,24.019927,-0.0076,1.380
582.00,7.748027,25.00961,-0.000171,24.019244,-0.0076,1.379
584.00,7.748239,25.01019,-0.000171,24.019536,-0.0076,1.379
586.00,7.747006,25.00947,-0.000169,24.019541,-0.0076,1.379
588.00,7.746323,25.00973,-0.000170,24.019666,-0.0076,1.379
590.00,7.746386,25.00987,-0.000170,24.019354,-0.0076,1.379
592.00,7.746591,25.00944,-0.000170,24.020098,-0.0076,1.379
594.00,7.746387,25.00856,-0.000171,24.019411,-0.0076,1.379
596.00,7.747025,25.00904,-0.000170,24.018841,-0.0076,1.380
598.00,7.746613,25.00939,-0.000171,24.019612,-0.0077,1.380
600.00,7.745599,25.00942,-0.000171,24.019628,-0.0077,1.379
@1,2.0000,4.0
602.00,7.745484,25.00902,-0.000172,24.019690,-0.0077,1.379
604.00,7.742677,25.00915,-0.000171,24.019878,-0.0076,1.379
606.00,7.736237,25.00889,-0.000170,24.019674,-0.0076,1.379
608.00,7.729822,25.00910,-0.000170,24.019663,-0.0077,1.378
610.00,7.722284,25.00954,-0.000169,24.019606,-0.0076,1.378
612.00,7.717180,25.01013,-0.000170,24.020221,-0.0076,1.379
614.00,7.720238,25.00987,-0.000172,24.019583,-0.0077,1.379
616.00,7.723192,25.00923,-0.000172,24.019008,-0.0077,1.379
618.00,7.724457,25.00971,-0.000172,24.019474,-0.0077,1.380
620.00,7.723940,25.00960,-0.000173,24.019652,-0.0076,1.380
622.00,7.724231,25.00970,-0.000173,24.019510,-0.0076,1.379
624.00,7.723944,25.00958,-0.000172,24.019362,-0.0076,1.380
626.00,7.724659,25.01044,-0.000172,24.019761,-0.0077,1.379
628.00,7.724895,25.00952,-0.000173,24.019668,-0.0077,1.379
630.00,7.725645,25.00946,-0.000172,24.019489,-0.0077,1.379
632.00,7.726184,25.01017,-0.000171,24.018972,-0.0077,1.379
634.00,7.727421,25.00973,-0.000170,24.019014,-0.0077,1.379
636.00,7.727650,25.00977,-0.000170,24.019541,-0.0077,1.379
638.00,7.728572,25.00930,-0.000171,24.019712,-0.0076,1.380
640.00,7.729235,25.00970,-0.000171,24.019612,-0.0077,1.380
642.00,7.730464,25.00957,-0.000171,24.019376,-0.0076,1.379
644.00,7.731055,25.01000,-0.000170,24.019980,-0.0077,1.379
646.00,7.731337,25.01001,-0.000170,24.019538,-0.0077,1.379
648.00,7.731541,25.01002,-0.000170,24.019831,-0.0077,1.379
650.00,7.731068,25.01043,-0.000171,24.020150,-0.0077,1.379
652.00,7.732126,25.01023,-0.000169,24.019422,-0.0076,1.378
654.00,7.732259,25.00977,-0.000169,24.020555,-0.0076,1.378
656.00,7.733196,25.01047,-0.000170,24.019625,-0.0077,1.379
658.00,7.734179,25.01077,-0.000170,24.019643,-0.0077,1.379
660.00,7.734375,25.01044,-0.000170,24.019063,-0.0076,1.379
662.00,7.734168,25.01077,-0.000172,24.019296,-0.0077,1.380
664.00,7.734395,25.01062,-0.000171,24.018981,-0.0077,1.379
666.00,7.734537,25.01032,-0.000172,24.019713,-0.0076,1.380
668.00,7.734462,25.00972,-0.000171,24.019904,-0.0076,1.379
670.00,7.735214,25.00978,-0.000172,24.019608,-0.0077,1.379
672.00,7.734580,25.00986,-0.000171,24.019965,-0.0076,1.379
674.00,7.734346,25.01005,-0.000171,24.019848,-0.0076,1.379
676.00,7.735104,25.00984,-0.000170,24.019828,-0.0076,1.380
678.00,7.734857,25.00968,-0.000171,24.019088,-0.0077,1.379
680.00,7.734106,25.01067,-0.000170,24.019837,-0.0076,1.379
682.00,7.734258,25.01106,-0.000170,24.019907,-0.0076,1.379
684.00,7.734296,25.01032,-0.000170,24.019273,-0.0076,1.379
686.00,7.733992,25.00948,-0.000171,24.019490,-0.0076,1.379
688.00,7.734285,25.01001,-0.000170,24.019840,-0.0076,1.379
690.00,7.733569,25.00955,-0.000170,24.019498,-0.0076,1.379
692.00,7.733340,25.01049,-0.000170,24.019472,-0.0076,1.379
694.00,7.733417,25.01071,-0.000170,24.020002,-0.0077,1.379
696.00,7.733082,25.01106,-0.000171,24.019646,-0.0076,1.379
698.00,7.731895,25.01100,-0.000170,24.020324,-0.0076,1.380
700.00,7.730807,25.01034,-0.000170,24.019974,-0.0076,1.379
702.00,7.730245,25.01059,-0.000170,24.019380,-0.0076,1.379
704.00,7.730036,25.01035,-0.000171,24.019982,-0.0076,1.380
706.00,7.730517,25.01058,-0.000170,24.019985,-0.0076,1.379
708.00,7.731669,25.01043,-0.000170,24.019539,-0.0076,1.378
710.00,7.730804,25.01090,-0.000170,24.019429,-0.0076,1.380
712.00,7.729688,25.01008,-0.000170,24.019487,-0.0077,1.380
714.00,7.729718,25.01000,-0.000171,24.019664,-0.0077,1.379
716.00,7.729619,25.01006,-0.000171,24.019008,-0.0077,1.380
718.00,7.730442,25.00985,-0.000170,24.019180,-0.0076,1.379
720.00,7.729641,25.00996,-0.000170,24.019434,-0.0076,1.379
722.00,7.729323,25.01172,-0.000171,24.020141,-0.0076,1.380
724.00,7.728161,25.01159,-0.000171,24.019550,-0.0076,1.379
726.00,7.726869,25.01027,-0.000171,24.019822,-0.0076,1.379
728.00,7.726495,25.00971,-0.000172,24.019048,-0.0077,1.379
730.00,7.726091,25.00982,-0.000172,24.019567,-0.0076,1.380
732.00,7.725913,25.01004,-0.000171,24.019585,-0.0077,1.379
734.00,7.726285,25.01050,-0.000171,24.019672,-0.0076,1.379
736.00,7.726345,25.01057,-0.000171,24.019704,-0.0076,1.379
738.00,7.725998,25.01034,-0.000170,24.019855,-0.0076,1.379
740.00,7.726178,25.01002,-0.000170,24.019741,-0.0076,1.379
742.00,7.725318,25.00987,-0.000171,24.019280,-0.0077,1.379
744.00,7.724708,25.01059,-0.000171,24.018914,-0.0077,1.380
746.00,7.724678,25.01056,-0.000172,24.019918,-0.0076,1.380
748.00,7.723873,25.00963,-0.000172,24.019413,-0.0076,1.379
750.00,7.723643,25.01039,-0.000173,24.019382,-0.0076,1.379
752.00,7.722991,25.01109,-0.000171,24.019485,-0.0076,1.379
754.00,7.723122,25.01132,-0.000171,24.019684,-0.0076,1.379
756.00,7.723096,25.01125,-0.000171,24.019385,-0.0077,1.379
758.00,7.722818,25.01096,-0.000171,24.019211,-0.0076,1.379
760.00,7.722716,25.01032,-0.000173,24.020032,-0.0076,1.380
762.00,7.721876,25.01058,-0.000172,24.019202,-0.0076,1.379
764.00,7.721774,25.01052,-0.000171,24.019762,-0.0076,1.379
766.00,7.721689,25.01023,-0.000171,24.019726,-0.0077,1.379
768.00,7.722261,25.01036,-0.000171,24.020063,-0.0076,1.380
770.00,7.722568,25.00999,-0.000171,24.020406,-0.0077,1.379
772.00,7.721640,25.00937,-0.000172,24.019715,-0.0076,1.379
774.00,7.721947,25.01026,-0.000172,24.019500,-0.0076,1.379
776.00,7.722095,25.01008,-0.000171,24.020005,-0.0076,1.379
778.00,7.721907,25.01041,-0.000171,24.019780,-0.0077,1.380
780.00,7.720603,25.00971,-0.000173,24.019128,-0.0076,1.379
782.00,7.719949,25.00978,-0.000172,24.019258,-0.0077,1.379
784.00,7.719467,25.01035,-0.000171,24.019266,-0.0077,1.379
786.00,7.719465,25.00997,-0.000171,24.019641,-0.0077,1.380
788.00,7.718563,25.01009,-0.000172,24.019536,-0.0077,1.380
790.00,7.718532,25.01063,-0.000172,24.019184,-0.0076,1.379
792.00,7.718594,25.01043,-0.000172,24.019976,-0.0076,1.380
794.00,7.718616,25.00996,-0.000173,24.019492,-0.0076,1.379
796.00,7.719339,25.01074,-0.000171,24.019463,-0.0077,1.379
798.00,7.718468,25.01000,-0.000171,24.019616,-0.0076,1.379
800.00,7.718285,25.00971,-0.000171,24.019683,-0.0076,1.380
802.00,7.718279,25.00952,-0.000171,24.019335,-0.0077,1.379
804.00,7.718132,25.00986,-0.000171,24.019251,-0.0076,1.379
806.00,7.717875,25.00997,-0.000171,24.019871,-0.0076,1.379
808.00,7.716965,25.00972,-0.000172,24.019141,-0.0077,1.379
810.00,7.716765,25.00930,-0.000172,24.019222,-0.0076,1.380
812.00,7.716107,25.00915,-0.000171,24.019460,-0.0076,1.379
814.00,7.715910,25.01019,-0.000172,24.019378,-0.0076,1.379
816.00,7.715997,25.00981,-0.000172,24.019273,-0.0076,1.380
818.00,7.715587,25.00985,-0.000171,24.019249,-0.0076,1.379
820.00,7.716383,25.01071,-0.000172,24.019748,-0.0077,1.379
822.00,7.717193,25.01069,-0.000171,24.019286,-0.0077,1.379
824.00,7.716479,25.01089,-0.000171,24.019478,-0.0077,1.380
826.00,7.716073,25.01129,-0.000172,24.019947,-0.0077,1.379
828.00,7.714814,25.01069,-0.000170,24.019822,-0.0076,1.379
830.00,7.714702,25.01005,-0.000171,24.019984,-0.0076,1.379
832.00,7.713968,25.01067,-0.000170,24.019202,-0.0076,1.379
834.00,7.713473,25.01090,-0.000171,24.019764,-0.0076,1.379
836.00,7.713616,25.01141,-0.000169,24.019238,-0.0076,1.379
838.00,7.713589,25.01115,-0.000172,24.019753,-0.0076,1.379
840.00,7.713391,25.01124,-0.000170,24.019927,-0.0076,1.379
842.00,7.712733,25.01185,-0.000170,24.018727,-0.0077,1.380
844.00,7.712027,25.01194,-0.000170,24.019394,-0.0076,1.379
846.00,7.711798,25.01213,-0.000170,24.019572,-0.0076,1.380
848.00,7.712766,25.01177,-0.000170,24.019500,-0.0076,1.380
850.00,7.713344,25.01037,-0.000170,24.019373,-0.0077,1.379
852.00,7.713260,25.01042,-0.000171,24.019316,-0.0076,1.380
854.00,7.712323,25.01069,-0.000171,24.019362,-0.0077,1.380
856.00,7.711734,25.01015,-0.000170,24.019364,-0.0077,1.379
858.00,7.711486,25.01080,-0.000170,24.018628,-0.0077,1.379
860.00,7.710904,25.01134,-0.000170,24.019722,-0.0077,1.379
862.00,7.710926,25.01113,-0.000172,24.019623,-0.0077,1.380
864.00,7.710609,25.01094,-0.000172,24.018883,-0.0077,1.379
866.00,7.710503,25.01123,-0.000170,24.019619,-0.0076,1.380
868.00,7.709469,25.01106,-0.000171,24.019451,-0.0077,1.379
870.00,7.708849,25.01161,-0.000172,24.019199,-0.0077,1.379
872.00,7.709119,25.01100,-0.000170,24.019639,-0.0077,1.380
874.00,7.709123,25.01106,-0.000171,24.019820,-0.0076,1.380
876.00,7.709006,25.01095,-0.000172,24.019032,-0.0077,1.380
878.00,7.709107,25.01061,-0.000171,24.019539,-0.0077,1.379
880.00,7.708190,25.01027,-0.000172,24.019313,-0.0077,1.379
882.00,7.709104,25.01062,-0.000172,24.019657,-0.0076,1.379
884.00,7.709637,25.01016,-0.000171,24.019829,-0.0077,1.378
886.00,7.708585,25.01093,-0.000170,24.019467,-0.0077,1.379
888.00,7.707752,25.01057,-0.000170,24.019141,-0.0077,1.379
890.00,7.707384,25.01014,-0.000172,24.019471,-0.0076,1.380
892.00,7.707164,25.00968,-0.000170,24.020078,-0.0077,1.379
894.00,7.706956,25.00988,-0.000171,24.019443,-0.0077,1.379
896.00,7.706690,25.01009,-0.000172,24.019307,-0.0077,1.380
898.00,7.706324,25.01051,-0.000172,24.019347,-0.0076,1.380
900.00,7.705694,25.01072,-0.000171,24.019006,-0.0076,1.380
902.00,7.704631,25.01010,-0.000171,24.020047,-0.0076,1.379
904.00,7.705002,25.01049,-0.000170,24.020112,-0.0076,1.379
906.00,7.705221,25.01144,-0.000171,24.019295,-0.0076,1.379
908.00,7.704769,25.01095,-0.000172,24.019958,-0.0076,1.379
910.00,7.704375,25.01000,-0.000170,24.018370,-0.0077,1.379
912.00,7.703886,25.00971,-0.000170,24.018950,-0.0076,1.380
914.00,7.703597,25.00986,-0.000172,24.019316,-0.0076,1.379
916.00,7.703748,25.01088,-0.000171,24.019411,-0.0076,1.380
918.00,7.702978,25.01032,-0.000172,24.019527,-0.0077,1.380
920.00,7.702681,25.01055,-0.000171,24.020009,-0.0076,1.379
922.00,7.703378,25.01049,-0.000171,24.019645,-0.0077,1.379
924.00,7.703302,25.00968,-0.000171,24.019347,-0.0077,1.379
926.00,7.702326,25.01037,-0.000171,24.019510,-0.0077,1.379
928.00,7.702449,25.01068,-0.000170,24.019112,-0.0077,1.379
930.00,7.702298,25.00988,-0.000171,24.019898,-0.0077,1.379
932.00,7.702225,25.01008,-0.000172,24.019523,-0.0077,1.380
934.00,7.701744,25.01042,-0.000171,24.019826,-0.0077,1.379
936.00,7.701372,25.01029,-0.000173,24.019839,-0.0077,1.379
938.00,7.701134,25.01022,-0.000171,24.019443,-0.0077,1.379
940.00,7.700996,25.00978,-0.000172,24.019567,-0.0077,1.380
942.00,7.699816,25.01013,-0.000172,24.019737,-0.0076,1.380
944.00,7.699756,25.01053,-0.000171,24.018870,-0.0077,1.380
946.00,7.700312,25.01139,-0.000172,24.018928,-0.0077,1.379
948.00,7.700300,25.01106,-0.000173,24.019695,-0.0077,1.380
950.00,7.700208,25.01045,-0.000171,24.019367,-0.0077,1.379
952.00,7.700179,25.00959,-0.000171,24.019938,-0.0077,1.378
954.00,7.699267,25.01005,-0.000171,24.019175,-0.0076,1.379
956.00,7.699217,25.01004,-0.000170,24.019895,-0.0077,1.380
958.00,7.698861,25.01052,-0.000171,24.019730,-0.0077,1.380
960.00,7.697709,25.01024,-0.000172,24.019168,-0.0076,1.379
962.00,7.697573,25.01021,-0.000172,24.019594,-0.0077,1.379
964.00,7.697760,25.01033,-0.000172,24.019548,-0.0077,1.380
966.00,7.699521,25.00938,-0.000171,24.019467,-0.0077,1.379
968.00,7.699029,25.00998,-0.000171,24.019340,-0.0076,1.380
970.00,7.698072,25.01057,-0.000172,24.019516,-0.0077,1.379
972.00,7.697880,25.00997,-0.000171,24.019594,-0.0076,1.379
974.00,7.697632,25.00986,-0.000171,24.019594,-0.0077,1.379
976.00,7.697267,25.01058,-0.000172,24.018459,-0.0076,1.380
978.00,7.696607,25.00981,-0.000171,24.018861,-0.0077,1.380
980.00,7.696596,25.00991,-0.000172,24.019547,-0.0077,1.379
982.00,7.696386,25.01001,-0.000172,24.019019,-0.0077,1.379
984.00,7.696110,25.01027,-0.000172,24.018985,-0.0077,1.379
986.00,7.696043,25.01056,-0.000171,24.019909,-0.0077,1.380
988.00,7.696222,25.01102,-0.000171,24.019862,-0.0077,1.379
990.00,7.696214,25.01011,-0.000171,24.019117,-0.0077,1.379
992.00,7.695734,25.01108,-0.000171,24.019217,-0.0077,1.380
994.00,7.695700,25.01071,-0.000171,24.018889,-0.0076,1.379
996.00,7.695300,25.01092,-0.000171,24.019674,-0.0076,1.379
998.00,7.695113,25.00995,-0.000170,24.019016,-0.0077,1.379
1000.00,7.694049,25.01059,-0.000170,24.019146,-0.0077,1.379
1002.00,7.693441,25.01069,-0.000171,24.019293,-0.0077,1.379
1004.00,7.694102,25.01034,-0.000171,24.019369,-0.0077,1.380
1006.00,7.694116,25.01065,-0.000172,24.019893,-0.0077,1.380
1008.00,7.694094,25.01150,-0.000172,24.019360,-0.0077,1.380
1010.00,7.694054,25.01046,-0.000172,24.019010,-0.0077,1.380
1012.00,7.693405,25.01064,-0.000171,24.019971,-0.0077,1.379
1014.00,7.693322,25.01125,-0.000172,24.019599,-0.0076,1.380
1016.00,7.693679,25.01064,-0.000171,24.018883,-0.0076,1.379
1018.00,7.693093,25.01098,-0.000171,24.019202,-0.0077,1.379
1020.00,7.692953,25.01152,-0.000171,24.018957,-0.0077,1.380
1022.00,7.693385,25.01082,-0.000172,24.019545,-0.0077,1.380
1024.00,7.692956,25.01113,-0.000172,24.018956,-0.0077,1.380
1026.00,7.692775,25.01088,-0.000173,24.019427,-0.0077,1.379
1028.00,7.692315,25.01122,-0.000172,24.019180,-0.0077,1.379
1030.00,7.692399,25.01131,-0.000171,24.019663,-0.0076,1.379
1032.00,7.692238,25.01111,-0.000172,24.019202,-0.0076,1.379
1034.00,7.690902,25.01176,-0.000172,24.018954,-0.0077,1.380
1036.00,7.690016,25.01111,-0.000171,24.019751,-0.0076,1.380
1038.00,7.690220,25.01089,-0.000173,24.019316,-0.0076,1.380
1040.00,7.689638,25.01114,-0.000173,24.019017,-0.0076,1.379
1042.00,7.690257,25.01134,-0.000172,24.018573,-0.0077,1.380
1044.00,7.690369,25.01157,-0.000173,24.019204,-0.0077,1.380
1046.00,7.689922,25.01187,-0.000172,24.018727,-0.0077,1.379
1048.00,7.689463,25.01093,-0.000172,24.018751,-0.0077,1.379
1050.00,7.688567,25.01103,-0.000172,24.019507,-0.0077,1.380
1052.00,7.688923,25.01192,-0.000172,24.019226,-0.0077,1.379
1054.00,7.689053,25.01120,-0.000173,24.019679,-0.0077,1.380
1056.00,7.688924,25.01083,-0.000171,24.019309,-0.0077,1.379
1058.00,7.688599,25.01114,-0.000171,24.019362,-0.0077,1.380
1060.00,7.687922,25.01046,-0.000172,24.019639,-0.0077,1.380
1062.00,7.687416,25.01066,-0.000173,24.019507,-0.0077,1.380
1064.00,7.687326,25.01064,-0.000172,24.019558,-0.0077,1.379
1066.00,7.687629,25.01148,-0.000171,24.019436,-0.0077,1.379
1068.00,7.686553,25.01128,-0.000171,24.019204,-0.0077,1.379
1070.00,7.687001,25.01024,-0.000171,24.019592,-0.0077,1.379
1072.00,7.687079,25.01019,-0.000172,24.018925,-0.0077,1.379
1074.00,7.686066,25.01048,-0.000171,24.019985,-0.0077,1.379
1076.00,7.685635,25.01100,-0.000172,24.019494,-0.0077,1.380
1078.00,7.686430,25.01040,-0.000172,24.019146,-0.0077,1.379
1080.00,7.686702,25.00940,-0.000171,24.019298,-0.0076,1.380
1082.00,7.686226,25.00932,-0.000173,24.020072,-0.0076,1.380
1084.00,7.685886,25.01080,-0.000171,24.019063,-0.0077,1.380
1086.00,7.685324,25.01123,-0.000171,24.019869,-0.0076,1.379
1088.00,7.685685,25.01083,-0.000170,24.019173,-0.0077,1.379
1090.00,7.685513,25.01039,-0.000171,24.019817,-0.0076,1.379
1092.00,7.684629,25.01110,-0.000173,24.019269,-0.0076,1.380
1094.00,7.684330,25.01144,-0.000171,24.019376,-0.0076,1.379
1096.00,7.684274,25.01143,-0.000171,24.019360,-0.0077,1.379
1098.00,7.684752,25.01119,-0.000171,24.019451,-0.0077,1.380
1100.00,7.684408,25.01085,-0.000172,24.019558,-0.0077,1.380
1102.00,7.684589,25.01129,-0.000171,24.019556,-0.0076,1.379
1104.00,7.684162,25.01126,-0.000170,24.019708,-0.0077,1.379
1106.00,7.683803,25.01098,-0.000171,24.019494,-0.0077,1.380
1108.00,7.683633,25.01106,-0.000171,24.019612,-0.0077,1.379
1110.00,7.684094,25.01010,-0.000172,24.019833,-0.0076,1.380
1112.00,7.683192,25.01069,-0.000172,24.019811,-0.0076,1.380
1114.00,7.683306,25.01146,-0.000171,24.019461,-0.0076,1.380
1116.00,7.683052,25.01124,-0.000172,24.019403,-0.0077,1.380
1118.00,7.682832,25.01057,-0.000172,24.019034,-0.0077,1.379
1120.00,7.682989,25.01144,-0.000170,24.019264,-0.0076,1.379
1122.00,7.682097,25.01106,-0.000171,24.019157,-0.0077,1.380
1124.00,7.681894,25.01053,-0.000171,24.019494,-0.0077,1.380
1126.00,7.682063,25.01024,-0.000172,24.019920,-0.0077,1.380
1128.00,7.681237,25.01079,-0.000173,24.019784,-0.0077,1.380
1130.00,7.681382,25.01108,-0.000173,24.019706,-0.0077,1.380
1132.00,7.681629,25.01045,-0.000171,24.019438,-0.0077,1.379
1134.00,7.681148,25.01010,-0.000171,24.018727,-0.0077,1.379
1136.00,7.681133,25.01098,-0.000171,24.019782,-0.0077,1.379
1138.00,7.681064,25.01007,-0.000171,24.019255,-0.0077,1.380
1140.00,7.681074,25.01086,-0.000172,24.019507,-0.0076,1.380
1142.00,7.680858,25.01134,-0.000172,24.019177,-0.0076,1.379
1144.00,7.679729,25.01122,-0.000172,24.019487,-0.0077,1.379
1146.00,7.679082,25.01091,-0.000172,24.019634,-0.0077,1.379
1148.00,7.679046,25.01064,-0.000172,24.020054,-0.0077,1.379
1150.00,7.679428,25.01097,-0.000172,24.019536,-0.0077,1.379
1152.00,7.679621,25.01072,-0.000171,24.019383,-0.0076,1.380
1154.00,7.678674,25.00985,-0.000171,24.020388,-0.0076,1.380
1156.00,7.679225,25.01063,-0.000172,24.019630,-0.0076,1.380
1158.00,7.679311,25.01109,-0.000171,24.019206,-0.0077,1.380
1160.00,7.678316,25.01146,-0.000171,24.020248,-0.0077,1.380
1162.00,7.677636,25.01153,-0.000171,24.019097,-0.0077,1.379
1164.00,7.677750,25.01155,-0.000172,24.019523,-0.0076,1.380
1166.00,7.677803,25.01121,-0.000171,24.019777,-0.0077,1.380
1168.00,7.678126,25.01137,-0.000170,24.019135,-0.0077,1.380
1170.00,7.678095,25.01210,-0.000171,24.019405,-0.0076,1.380
1172.00,7.677804,25.01155,-0.000172,24.019318,-0.0076,1.379
1174.00,7.676828,25.01173,-0.000172,24.018635,-0.0076,1.380
1176.00,7.676129,25.01186,-0.000172,24.019182,-0.0076,1.380
1178.00,7.676304,25.01211,-0.000172,24.019804,-0.0076,1.380
1180.00,7.676566,25.01150,-0.000172,24.019050,-0.0077,1.379
1182.00,7.676427,25.01141,-0.000170,24.018950,-0.0077,1.379
1184.00,7.675796,25.01103,-0.000171,24.019780,-0.0076,1.380
1186.00,7.674682,25.01225,-0.000172,24.019046,-0.0077,1.380
1188.00,7.674201,25.01204,-0.000172,24.019804,-0.0077,1.380
1190.00,7.674293,25.01238,-0.000172,24.020134,-0.0076,1.380
1192.00,7.674097,25.01202,-0.000171,24.020176,-0.0077,1.380
1194.00,7.673403,25.01151,-0.000172,24.019253,-0.0077,1.380
1196.00,7.673916,25.01133,-0.000172,24.019050,-0.0077,1.380
1198.00,7.674575,25.01181,-0.000172,24.019396,-0.0077,1.380
1200.00,7.674290,25.01243,-0.000170,24.019565,-0.0076,1.379
@2,12.0000,24.0
1202.00,7.675077,25.01236,-0.000171,24.019704,-0.0076,1.380
1204.00,7.672139,25.01200,-0.000171,24.019556,-0.0077,1.380
1206.00,7.664257,25.01184,-0.000171,24.019645,-0.0076,1.379
1208.00,7.651906,25.01158,-0.000170,24.019296,-0.0076,1.378
1210.00,7.633414,25.01214,-0.000171,24.019313,-0.0077,1.378
1212.00,7.614467,25.01268,-0.000171,24.018861,-0.0077,1.379
1214.00,7.597339,25.01191,-0.000172,24.019349,-0.0077,1.380
1216.00,7.583751,25.01143,-0.000172,24.018890,-0.0077,1.380
1218.00,7.570805,25.01207,-0.000172,24.018889,-0.0077,1.381
1220.00,7.557863,25.01212,-0.000173,24.018789,-0.0077,1.381
1222.00,7.545454,25.01198,-0.000173,24.019030,-0.0077,1.381
1224.00,7.533179,25.01215,-0.000172,24.019220,-0.0077,1.381
1226.00,7.520394,25.01103,-0.000171,24.019603,-0.0077,1.380
1228.00,7.512965,25.01124,-0.000174,24.019271,-0.0077,1.381
1230.00,7.510757,25.01224,-0.000173,24.019846,-0.0076,1.381
1232.00,7.517233,25.01169,-0.000172,24.019211,-0.0077,1.382
1234.00,7.528574,25.01130,-0.000173,24.018800,-0.0077,1.382
1236.00,7.539116,25.01155,-0.000173,24.019800,-0.0076,1.381
1238.00,7.547065,25.01163,-0.000173,24.020477,-0.0077,1.381
1240.00,7.554112,25.01205,-0.000170,24.020009,-0.0077,1.380
1242.00,7.561105,25.01260,-0.000172,24.019166,-0.0077,1.379
1244.00,7.568501,25.01192,-0.000171,24.019407,-0.0077,1.380
1246.00,7.577328,25.01185,-0.000172,24.020228,-0.0077,1.380
1248.00,7.586203,25.01121,-0.000172,24.019628,-0.0076,1.380
1250.00,7.594426,25.01155,-0.000171,24.019550,-0.0077,1.380
1252.00,7.603419,25.01152,-0.000171,24.019311,-0.0076,1.379
1254.00,7.612448,25.01153,-0.000171,24.019228,-0.0077,1.380
1256.00,7.619965,25.01144,-0.000171,24.019191,-0.0077,1.380
1258.00,7.626063,25.01103,-0.000172,24.018918,-0.0077,1.380
1260.00,7.633024,25.01131,-0.000172,24.019103,-0.0077,1.380
1262.00,7.639133,25.01226,-0.000173,24.019371,-0.0076,1.380
1264.00,7.643806,25.01241,-0.000172,24.019547,-0.0076,1.380
1266.00,7.648415,25.01172,-0.000172,24.019006,-0.0077,1.379
1268.00,7.652086,25.01215,-0.000172,24.019376,-0.0077,1.380
1270.00,7.656014,25.01220,-0.000173,24.019897,-0.0077,1.379
1272.00,7.659979,25.01166,-0.000171,24.019262,-0.0077,1.379
1274.00,7.662835,25.01172,-0.000171,24.019706,-0.0077,1.380
1276.00,7.664964,25.01155,-0.000171,24.019674,-0.0077,1.381
1278.00,7.667055,25.01090,-0.000172,24.019122,-0.0077,1.380
1280.00,7.668724,25.01121,-0.000172,24.019463,-0.0077,1.379
1282.00,7.669291,25.01167,-0.000170,24.019150,-0.0077,1.379
1284.00,7.670388,25.01122,-0.000171,24.018925,-0.0076,1.379
1286.00,7.670927,25.01111,-0.000171,24.019168,-0.0076,1.380
1288.00,7.672152,25.01149,-0.000170,24.019893,-0.0076,1.380
1290.00,7.672449,25.01183,-0.000172,24.019728,-0.0077,1.379
1292.00,7.672961,25.01164,-0.000172,24.018945,-0.0077,1.380
1294.00,7.672552,25.01172,-0.000171,24.019891,-0.0077,1.380
1296.00,7.670929,25.01129,-0.000171,24.019492,-0.0077,1.380
1298.00,7.670265,25.01121,-0.000171,24.019043,-0.0077,1.380
1300.00,7.669814,25.01125,-0.000172,24.019335,-0.0077,1.380
1302.00,7.669349,25.01119,-0.000171,24.019356,-0.0077,1.380
1304.00,7.669066,25.01100,-0.000171,24.019180,-0.0076,1.380
1306.00,7.667865,25.01084,-0.000171,24.020092,-0.0076,1.380
1308.00,7.667719,25.01112,-0.000172,24.019664,-0.0076,1.379
1310.00,7.666736,25.01185,-0.000171,24.019773,-0.0077,1.379
1312.00,7.665870,25.01186,-0.000172,24.019373,-0.0077,1.380
1314.00,7.665680,25.01131,-0.000172,24.019780,-0.0076,1.379
1316.00,7.664570,25.01199,-0.000170,24.019338,-0.0077,1.379
1318.00,7.664212,25.01174,-0.000171,24.019458,-0.0077,1.380
1320.00,7.664037,25.01243,-0.000172,24.019501,-0.0077,1.380
1322.00,7.663480,25.01194,-0.000172,24.018870,-0.0077,1.380
1324.00,7.662762,25.01146,-0.000171,24.019226,-0.0076,1.379
1326.00,7.662068,25.01190,-0.000170,24.019481,-0.0077,1.380
1328.00,7.661807,25.01181,-0.000171,24.019045,-0.0077,1.380
1330.00,7.660660,25.01191,-0.000171,24.019431,-0.0077,1.380
1332.00,7.660590,25.01200,-0.000172,24.019713,-0.0076,1.379
1334.00,7.660593,25.01220,-0.000171,24.019342,-0.0077,1.379
1336.00,7.660581,25.01160,-0.000171,24.020333,-0.0077,1.380
1338.00,7.660146,25.01143,-0.000171,24.019306,-0.0076,1.380
1340.00,7.660266,25.01175,-0.000171,24.019382,-0.0077,1.379
1342.00,7.660162,25.01065,-0.000171,24.019813,-0.0076,1.380
1344.00,7.660139,25.01041,-0.000171,24.019209,-0.0076,1.379
1346.00,7.659553,25.01041,-0.000171,24.018747,-0.0077,1.379
1348.00,7.659337,25.01136,-0.000171,24.019269,-0.0077,1.379
1350.00,7.659430,25.01195,-0.000172,24.018831,-0.0077,1.380
1352.00,7.659639,25.01142,-0.000172,24.019447,-0.0077,1.379
1354.00,7.659837,25.01152,-0.000171,24.019543,-0.0077,1.380
1356.00,7.659320,25.01202,-0.000171,24.019316,-0.0077,1.379
1358.00,7.659481,25.01196,-0.000172,24.019074,-0.0076,1.379
1360.00,7.659722,25.01159,-0.000171,24.018845,-0.0076,1.380
1362.00,7.659775,25.01105,-0.000172,24.018858,-0.0077,1.380
1364.00,7.660207,25.01092,-0.000172,24.018740,-0.0077,1.381
1366.00,7.659737,25.01064,-0.000172,24.019389,-0.0077,1.380
1368.00,7.658648,25.01181,-0.000172,24.019751,-0.0077,1.380
1370.00,7.658556,25.01255,-0.000170,24.019273,-0.0077,1.380
1372.00,7.658397,25.01148,-0.000170,24.018731,-0.0076,1.379
1374.00,7.659195,25.01136,-0.000170,24.019915,-0.0077,1.379
1376.00,7.658933,25.01163,-0.000171,24.019536,-0.0077,1.380
1378.00,7.658920,25.01138,-0.000170,24.018631,-0.0077,1.380
1380.00,7.658415,25.01166,-0.000171,24.018999,-0.0077,1.380
1382.00,7.658753,25.01184,-0.000171,24.019322,-0.0077,1.380
1384.00,7.658642,25.01168,-0.000171,24.019548,-0.0077,1.380
1386.00,7.658122,25.01193,-0.000173,24.019197,-0.0077,1.380
1388.00,7.657728,25.01171,-0.000171,24.019429,-0.0077,1.379
1390.00,7.657072,25.01175,-0.000172,24.019465,-0.0077,1.379
1392.00,7.656919,25.01138,-0.000173,24.019139,-0.0077,1.380
1394.00,7.657400,25.01190,-0.000172,24.019471,-0.0076,1.380
1396.00,7.657709,25.01254,-0.000171,24.019295,-0.0077,1.380
1398.00,7.657094,25.01217,-0.000172,24.018693,-0.0077,1.380
1400.00,7.656959,25.01194,-0.000171,24.019539,-0.0077,1.380
1402.00,7.656802,25.01208,-0.000171,24.019958,-0.0076,1.379
1404.00,7.656687,25.01252,-0.000172,24.019559,-0.0077,1.380
1406.00,7.656465,25.01238,-0.000171,24.018968,-0.0076,1.380
1408.00,7.655818,25.01208,-0.000172,24.018847,-0.0076,1.380
1410.00,7.655247,25.01263,-0.000173,24.019055,-0.0077,1.379
1412.00,7.655582,25.01284,-0.000172,24.019162,-0.0076,1.380
1414.00,7.655975,25.01282,-0.000172,24.019101,-0.0077,1.380
1416.00,7.656179,25.01179,-0.000172,24.019699,-0.0076,1.380
1418.00,7.656292,25.01147,-0.000172,24.019289,-0.0076,1.380
1420.00,7.656174,25.01163,-0.000171,24.019552,-0.0077,1.380
1422.00,7.656312,25.01220,-0.000171,24.019347,-0.0076,1.379
1424.00,7.655834,25.01252,-0.000172,24.019523,-0.0076,1.380
1426.00,7.655324,25.01208,-0.000173,24.019296,-0.0077,1.380
1428.00,7.656094,25.01198,-0.000172,24.019427,-0.0076,1.380
1430.00,7.656378,25.01200,-0.000171,24.019539,-0.0077,1.379
1432.00,7.655554,25.01221,-0.000171,24.019003,-0.0077,1.380
1434.00,7.654756,25.01150,-0.000171,24.019530,-0.0077,1.379
1436.00,7.655023,25.01152,-0.000172,24.019728,-0.0077,1.380
1438.00,7.655285,25.01160,-0.000172,24.019451,-0.0077,1.380
1440.00,7.654810,25.01178,-0.000173,24.019287,-0.0077,1.380
1442.00,7.654564,25.01170,-0.000173,24.019287,-0.0077,1.380
1444.00,7.654460,25.01152,-0.000172,24.019222,-0.0076,1.379
1446.00,7.654728,25.01137,-0.000172,24.019273,-0.0077,1.380
1448.00,7.654743,25.01186,-0.000173,24.019605,-0.0077,1.380
1450.00,7.654596,25.01248,-0.000173,24.019630,-0.0077,1.379
1452.00,7.654320,25.01146,-0.000172,24.019039,-0.0076,1.379
1454.00,7.653909,25.01155,-0.000173,24.019266,-0.0077,1.380
1456.00,7.653314,25.01084,-0.000173,24.019224,-0.0077,1.380
1458.00,7.652879,25.01094,-0.000172,24.019226,-0.0076,1.379
1460.00,7.652948,25.01149,-0.000173,24.019471,-0.0077,1.380
1462.00,7.652838,25.01170,-0.000173,24.019238,-0.0077,1.380
1464.00,7.653230,25.01135,-0.000173,24.019819,-0.0077,1.380
1466.00,7.653010,25.01201,-0.000172,24.019911,-0.0076,1.379
1468.00,7.653166,25.01220,-0.000170,24.019955,-0.0076,1.380
1470.00,7.653374,25.01303,-0.000171,24.019802,-0.0076,1.379
1472.00,7.653800,25.01298,-0.000170,24.019712,-0.0077,1.380
1474.00,7.652780,25.01223,-0.000172,24.019637,-0.0077,1.380
1476.00,7.652442,25.01222,-0.000171,24.019246,-0.0076,1.380
1478.00,7.652871,25.01173,-0.000173,24.019931,-0.0077,1.380
1480.00,7.652771,25.01240,-0.000173,24.019996,-0.0076,1.380
1482.00,7.652143,25.01193,-0.000172,24.019500,-0.0077,1.380
1484.00,7.650760,25.01177,-0.000172,24.019507,-0.0077,1.379
1486.00,7.650238,25.01265,-0.000172,24.019616,-0.0077,1.380
1488.00,7.651457,25.01191,-0.000173,24.019309,-0.0076,1.380
1490.00,7.650901,25.01171,-0.000174,24.019529,-0.0077,1.380
1492.00,7.650323,25.01191,-0.000173,24.018667,-0.0077,1.380
1494.00,7.650437,25.01187,-0.000172,24.019505,-0.0077,1.380
1496.00,7.650812,25.01223,-0.000172,24.020000,-0.0077,1.380
1498.00,7.649807,25.01142,-0.000173,24.019603,-0.0077,1.380
1500.00,7.649539,25.01111,-0.000171,24.019168,-0.0076,1.379
1502.00,7.649741,25.01091,-0.000171,24.018939,-0.0077,1.379
1504.00,7.649613,25.01059,-0.000171,24.019413,-0.0077,1.380
1506.00,7.650218,25.01146,-0.000172,24.019380,-0.0077,1.380
1508.00,7.649352,25.01210,-0.000172,24.019416,-0.0077,1.380
1510.00,7.648812,25.01251,-0.000172,24.019389,-0.0076,1.380
1512.00,7.648652,25.01263,-0.000171,24.020067,-0.0077,1.379
1514.00,7.647970,25.01155,-0.000171,24.019306,-0.0076,1.380
1516.00,7.647836,25.01192,-0.000172,24.018849,-0.0076,1.380
1518.00,7.647608,25.01185,-0.000172,24.018822,-0.0076,1.379
1520.00,7.647519,25.01206,-0.000172,24.019249,-0.0076,1.380
1522.00,7.646948,25.01215,-0.000172,24.019238,-0.0076,1.379
1524.00,7.646823,25.01289,-0.000171,24.019902,-0.0076,1.380
1526.00,7.646723,25.01201,-0.000173,24.019579,-0.0076,1.380
1528.00,7.647801,25.01182,-0.000173,24.019964,-0.0076,1.380
1530.00,7.648431,25.01231,-0.000172,24.019724,-0.0077,1.379
1532.00,7.647955,25.01153,-0.000171,24.019416,-0.0077,1.379
1534.00,7.648156,25.01091,-0.000170,24.019246,-0.0077,1.379
1536.00,7.647562,25.01205,-0.000171,24.019574,-0.0076,1.380
1538.00,7.647881,25.01253,-0.000172,24.019498,-0.0077,1.379
1540.00,7.647671,25.01132,-0.000172,24.019927,-0.0077,1.379
1542.00,7.646688,25.01070,-0.000173,24.019635,-0.0077,1.380
1544.00,7.646933,25.01170,-0.000172,24.019471,-0.0077,1.380
1546.00,7.646230,25.01222,-0.000173,24.019267,-0.0076,1.379
1548.00,7.645192,25.01225,-0.000173,24.019445,-0.0076,1.380
1550.00,7.644692,25.01148,-0.000173,24.019099,-0.0077,1.380
1552.00,7.645078,25.01178,-0.000173,24.018994,-0.0076,1.379
1554.00,7.646051,25.01170,-0.000173,24.019188,-0.0076,1.379
1556.00,7.645771,25.01235,-0.000172,24.019037,-0.0076,1.379
1558.00,7.645545,25.01256,-0.000173,24.019748,-0.0076,1.380
1560.00,7.645989,25.01236,-0.000172,24.018778,-0.0077,1.380
1562.00,7.645717,25.01203,-0.000172,24.019383,-0.0077,1.380
1564.00,7.645299,25.01237,-0.000172,24.019307,-0.0077,1.379
1566.00,7.645217,25.01375,-0.000172,24.019184,-0.0077,1.380
1568.00,7.645542,25.01326,-0.000172,24.019313,-0.0077,1.380
1570.00,7.645319,25.01226,-0.000174,24.019871,-0.0076,1.380
1572.00,7.645196,25.01149,-0.000172,24.019583,-0.0077,1.380
1574.00,7.645875,25.01093,-0.000171,24.019703,-0.0077,1.379
1576.00,7.645463,25.01185,-0.000171,24.019447,-0.0077,1.380
1578.00,7.643982,25.01155,-0.000172,24.019333,-0.0076,1.380
1580.00,7.644679,25.01034,-0.000172,24.019588,-0.0076,1.380
1582.00,7.645317,25.01071,-0.000172,24.019017,-0.0076,1.380
1584.00,7.643868,25.01136,-0.000173,24.018923,-0.0076,1.379
1586.00,7.643184,25.01151,-0.000171,24.019597,-0.0077,1.379
1588.00,7.643285,25.01095,-0.000173,24.020058,-0.0077,1.380
1590.00,7.643554,25.01134,-0.000173,24.019132,-0.0077,1.381
1592.00,7.643168,25.01155,-0.000173,24.019260,-0.0077,1.380
1594.00,7.642065,25.01125,-0.000171,24.019119,-0.0077,1.380
1596.00,7.642658,25.01143,-0.000173,24.018999,-0.0077,1.380
1598.00,7.643287,25.01148,-0.000173,24.019222,-0.0077,1.380
1600.00,7.643438,25.01107,-0.000174,24.019293,-0.0077,1.379
1602.00,7.642683,25.01145,-0.000173,24.019423,-0.0077,1.380
1604.00,7.642002,25.01119,-0.000173,24.019166,-0.0077,1.380
1606.00,7.641636,25.01118,-0.000173,24.019006,-0.0077,1.379
1608.00,7.641054,25.01156,-0.000171,24.019639,-0.0077,1.379
1610.00,7.640975,25.01157,-0.000172,24.018593,-0.0077,1.380
1612.00,7.640994,25.01140,-0.000171,24.019171,-0.0077,1.380
1614.00,7.640978,25.01185,-0.000173,24.018716,-0.0077,1.380
1616.00,7.641074,25.01171,-0.000173,24.018812,-0.0077,1.380
1618.00,7.640953,25.01187,-0.000172,24.019463,-0.0077,1.380
1620.00,7.641560,25.01236,-0.000172,24.019913,-0.0077,1.380
1622.00,7.641101,25.01150,-0.000172,24.019840,-0.0076,1.380
1624.00,7.640719,25.01202,-0.000172,24.019585,-0.0076,1.380
1626.00,7.640980,25.01199,-0.000172,24.019371,-0.0077,1.380
1628.00,7.640516,25.01153,-0.000173,24.018497,-0.0077,1.380
1630.00,7.639732,25.01117,-0.000174,24.019226,-0.0077,1.380
1632.00,7.640147,25.01146,-0.000172,24.018753,-0.0077,1.379
1634.00,7.640050,25.01124,-0.000172,24.018472,-0.0077,1.380
1636.00,7.640250,25.01220,-0.000171,24.019597,-0.0077,1.380
1638.00,7.639383,25.01258,-0.000172,24.019587,-0.0077,1.380
1640.00,7.639643,25.01346,-0.000172,24.020054,-0.0077,1.380
1642.00,7.639052,25.01269,-0.000172,24.018820,-0.0077,1.380
1644.00,7.639273,25.01251,-0.000171,24.019012,-0.0077,1.380
1646.00,7.639538,25.01276,-0.000172,24.019182,-0.0077,1.379
1648.00,7.638694,25.01192,-0.000172,24.019878,-0.0077,1.380
1650.00,7.638889,25.01270,-0.000172,24.019204,-0.0077,1.380
1652.00,7.638092,25.01267,-0.000174,24.019610,-0.0077,1.380
1654.00,7.638264,25.01185,-0.000174,24.019918,-0.0077,1.380
1656.00,7.638385,25.01236,-0.000173,24.019458,-0.0077,1.379
1658.00,7.638321,25.01211,-0.000172,24.019103,-0.0076,1.380
1660.00,7.637635,25.01166,-0.000172,24.018649,-0.0076,1.380
1662.00,7.637803,25.01122,-0.000174,24.019041,-0.0077,1.380
1664.00,7.639054,25.01182,-0.000172,24.019429,-0.0076,1.380
1666.00,7.639024,25.01217,-0.000171,24.019280,-0.0077,1.380
1668.00,7.639045,25.01297,-0.000172,24.019697,-0.0076,1.380
1670.00,7.638398,25.01245,-0.000172,24.019405,-0.0076,1.380
1672.00,7.636802,25.01208,-0.000172,24.020002,-0.0077,1.381
1674.00,7.636738,25.01225,-0.000172,24.019391,-0.0077,1.380
1676.00,7.637168,25.01251,-0.000172,24.019579,-0.0077,1.379
1678.00,7.636576,25.01223,-0.000172,24.019610,-0.0077,1.379
1680.00,7.635943,25.01259,-0.000173,24.018947,-0.0076,1.380
1682.00,7.635924,25.01244,-0.000173,24.018983,-0.0076,1.380
1684.00,7.636505,25.01278,-0.000172,24.019280,-0.0077,1.380
1686.00,7.636696,25.01337,-0.000174,24.018894,-0.0077,1.380
1688.00,7.635605,25.01343,-0.000174,24.019654,-0.0077,1.380
1690.00,7.635820,25.01358,-0.000172,24.018943,-0.0076,1.380
1692.00,7.635224,25.01312,-0.000171,24.019141,-0.0076,1.380
1694.00,7.634965,25.01329,-0.000173,24.019686,-0.0076,1.380
1696.00,7.635020,25.01411,-0.000172,24.019452,-0.0076,1.380
1698.00,7.634198,25.01314,-0.000171,24.018836,-0.0076,1.380
1700.00,7.633845,25.01315,-0.000172,24.019793,-0.0077,1.379
1702.00,7.634254,25.01368,-0.000172,24.019313,-0.0077,1.380
1704.00,7.635289,25.01385,-0.000172,24.018881,-0.0077,1.380
1706.00,7.635515,25.01336,-0.000174,24.019229,-0.0077,1.380
1708.00,7.635270,25.01257,-0.000172,24.019264,-0.0076,1.380
1710.00,7.635140,25.01256,-0.000173,24.018967,-0.0077,1.380
1712.00,7.635842,25.01280,-0.000174,24.019266,-0.0076,1.380
1714.00,7.634939,25.01325,-0.000172,24.019989,-0.0077,1.380
1716.00,7.634870,25.01329,-0.000173,24.019621,-0.0076,1.380
1718.00,7.634096,25.01332,-0.000173,24.018896,-0.0077,1.380
1720.00,7.633568,25.01232,-0.000173,24.019779,-0.0077,1.380
1722.00,7.634463,25.01214,-0.000173,24.019135,-0.0077,1.379
1724.00,7.634825,25.01262,-0.000172,24.019286,-0.0077,1.380
1726.00,7.634025,25.01275,-0.000172,24.019262,-0.0077,1.380
1728.00,7.634313,25.01197,-0.000172,24.019987,-0.0077,1.380
1730.00,7.633761,25.01217,-0.000173,24.019215,-0.0076,1.380
1732.00,7.633058,25.01244,-0.000172,24.019454,-0.0077,1.380
1734.00,7.631790,25.01217,-0.000172,24.019610,-0.0076,1.380
1736.00,7.631292,25.01279,-0.000173,24.019155,-0.0076,1.381
1738.00,7.631401,25.01276,-0.000173,24.020127,-0.0076,1.381
1740.00,7.631368,25.01198,-0.000172,24.019097,-0.0077,1.379
1742.00,7.631496,25.01141,-0.000172,24.019646,-0.0077,1.380
1744.00,7.631708,25.01163,-0.000171,24.019889,-0.0077,1.379
1746.00,7.632259,25.01160,-0.000171,24.019616,-0.0077,1.380
1748.00,7.632495,25.01208,-0.000171,24.019200,-0.0077,1.380
1750.00,7.631748,25.01206,-0.000172,24.019411,-0.0077,1.380
1752.00,7.632257,25.01185,-0.000172,24.018774,-0.0076,1.380
1754.00,7.632168,25.01188,-0.000172,24.018698,-0.0077,1.379
1756.00,7.631518,25.01175,-0.000172,24.019055,-0.0077,1.380
1758.00,7.631740,25.01223,-0.000172,24.019442,-0.0077,1.380
1760.00,7.631531,25.01275,-0.000172,24.019512,-0.0077,1.380
1762.00,7.631577,25.01239,-0.000172,24.019248,-0.0077,1.380
1764.00,7.631662,25.01260,-0.000172,24.018957,-0.0077,1.380
1766.00,7.631357,25.01160,-0.000172,24.019724,-0.0077,1.380
1768.00,7.630560,25.01190,-0.000172,24.019994,-0.0077,1.380
1770.00,7.630334,25.01195,-0.000171,24.019487,-0.0077,1.380
1772.00,7.630378,25.01194,-0.000172,24.018954,-0.0077,1.380
1774.00,7.629519,25.01238,-0.000171,24.019164,-0.0077,1.379
1776.00,7.629642,25.01235,-0.000172,24.019614,-0.0077,1.380
1778.00,7.630268,25.01223,-0.000172,24.019686,-0.0076,1.380
1780.00,7.629788,25.01192,-0.000173,24.019086,-0.0077,1.380
1782.00,7.628882,25.01147,-0.000173,24.019175,-0.0077,1.380
1784.00,7.628815,25.01102,-0.000173,24.020651,-0.0077,1.380
1786.00,7.629021,25.01170,-0.000171,24.019851,-0.0077,1.380
1788.00,7.629344,25.01218,-0.000172,24.019204,-0.0077,1.380
1790.00,7.628976,25.01190,-0.000172,24.019064,-0.0077,1.380
1792.00,7.628727,25.01184,-0.000173,24.019117,-0.0077,1.381
1794.00,7.629922,25.01115,-0.000173,24.019336,-0.0077,1.380
1796.00,7.629996,25.01122,-0.000173,24.019184,-0.0076,1.380
1798.00,7.629338,25.01170,-0.000172,24.019012,-0.0077,1.379
1800.00,7.629049,25.01252,-0.000171,24.018921,-0.0076,1.380
@3,12.0000,24.0
1802.00,7.629459,25.01126,-0.000172,24.018889,-0.0077,1.380
1804.00,7.626605,25.01134,-0.000173,24.018977,-0.0077,1.380
1806.00,7.618972,25.01055,-0.000173,24.019985,-0.0077,1.379
1808.00,7.608069,25.01067,-0.000171,24.019637,-0.0077,1.379
1810.00,7.590582,25.01216,-0.000171,24.019411,-0.0077,1.379
1812.00,7.572612,25.01167,-0.000170,24.018595,-0.0077,1.379
1814.00,7.558136,25.01132,-0.000171,24.018965,-0.0077,1.380
1816.00,7.546507,25.01176,-0.000171,24.019750,-0.0077,1.381
1818.00,7.533997,25.01298,-0.000172,24.019862,-0.0077,1.381
1820.00,7.522990,25.01289,-0.000172,24.019568,-0.0077,1.381
1822.00,7.512030,25.01291,-0.000173,24.019804,-0.0077,1.381
1824.00,7.501669,25.01344,-0.000174,24.019849,-0.0077,1.382
1826.00,7.489269,25.01315,-0.000173,24.019512,-0.0077,1.381
1828.00,7.481080,25.01320,-0.000173,24.019822,-0.0076,1.381
1830.00,7.480543,25.01261,-0.000172,24.019157,-0.0077,1.381
1832.00,7.485926,25.01227,-0.000173,24.018805,-0.0076,1.382
1834.00,7.497075,25.01318,-0.000173,24.019103,-0.0077,1.382
1836.00,7.508681,25.01310,-0.000175,24.019093,-0.0077,1.382
1838.00,7.517386,25.01234,-0.000173,24.019458,-0.0077,1.381
1840.00,7.523852,25.01266,-0.000172,24.019137,-0.0077,1.380
1842.00,7.531299,25.01254,-0.000171,24.018738,-0.0077,1.380
1844.00,7.537785,25.01158,-0.000172,24.018472,-0.0077,1.381
1846.00,7.546217,25.01200,-0.000172,24.019273,-0.0077,1.380
1848.00,7.554710,25.01246,-0.000173,24.018840,-0.0077,1.381
1850.00,7.562844,25.01211,-0.000171,24.019480,-0.0077,1.380
1852.00,7.570541,25.01128,-0.000171,24.019501,-0.0077,1.380
1854.00,7.577427,25.01126,-0.000172,24.018961,-0.0077,1.380
1856.00,7.584670,25.01062,-0.000173,24.019309,-0.0077,1.380
1858.00,7.590497,25.01096,-0.000172,24.019472,-0.0077,1.380
1860.00,7.595214,25.01180,-0.000171,24.019523,-0.0076,1.380
1862.00,7.600764,25.01157,-0.000172,24.018957,-0.0077,1.380
1864.00,7.606551,25.01159,-0.000172,24.019623,-0.0077,1.380
1866.00,7.611839,25.01182,-0.000172,24.019295,-0.0076,1.381
1868.00,7.615584,25.01181,-0.000173,24.019331,-0.0076,1.380
1870.00,7.618933,25.01137,-0.000173,24.019364,-0.0076,1.380
1872.00,7.621793,25.01184,-0.000172,24.019311,-0.0077,1.380
1874.00,7.623857,25.01196,-0.000172,24.019126,-0.0077,1.380
1876.00,7.626712,25.01218,-0.000171,24.019070,-0.0077,1.380
1878.00,7.629064,25.01162,-0.000171,24.019944,-0.0077,1.380
1880.00,7.631168,25.01219,-0.000172,24.019971,-0.0076,1.380
1882.00,7.632159,25.01263,-0.000171,24.019481,-0.0076,1.380
1884.00,7.632980,25.01220,-0.000171,24.019362,-0.0076,1.380
1886.00,7.632906,25.01208,-0.000172,24.018611,-0.0077,1.380
1888.00,7.632182,25.01237,-0.000172,24.019108,-0.0077,1.380
1890.00,7.631630,25.01244,-0.000172,24.019269,-0.0076,1.380
1892.00,7.630800,25.01328,-0.000172,24.019931,-0.0076,1.380
1894.00,7.630606,25.01351,-0.000172,24.019148,-0.0077,1.380
1896.00,7.630677,25.01253,-0.000173,24.019684,-0.0076,1.380
1898.00,7.629579,25.01255,-0.000173,24.019161,-0.0076,1.380
1900.00,7.628621,25.01249,-0.000172,24.019103,-0.0077,1.380
1902.00,7.628116,25.01337,-0.000173,24.019306,-0.0077,1.380
1904.00,7.627475,25.01282,-0.000172,24.019132,-0.0077,1.379
1906.00,7.626652,25.01285,-0.000172,24.019248,-0.0077,1.380
1908.00,7.626285,25.01325,-0.000173,24.019409,-0.0077,1.380
1910.00,7.625150,25.01243,-0.000172,24.019298,-0.0077,1.380
1912.00,7.624352,25.01228,-0.000172,24.019150,-0.0077,1.381
1914.00,7.624365,25.01299,-0.000173,24.019590,-0.0077,1.380
1916.00,7.624236,25.01291,-0.000172,24.018774,-0.0077,1.380
1918.00,7.623424,25.01202,-0.000173,24.018956,-0.0076,1.380
1920.00,7.623213,25.01178,-0.000172,24.019074,-0.0077,1.380
1922.00,7.622855,25.01186,-0.000172,24.018967,-0.0077,1.380
1924.00,7.622332,25.01253,-0.000173,24.019124,-0.0077,1.380
1926.00,7.621307,25.01302,-0.000173,24.018608,-0.0077,1.380
1928.00,7.620664,25.01294,-0.000173,24.018671,-0.0077,1.380
1930.00,7.620152,25.01242,-0.000173,24.019356,-0.0076,1.380
1932.00,7.619527,25.01295,-0.000172,24.019846,-0.0077,1.380
1934.00,7.619559,25.01303,-0.000173,24.019588,-0.0076,1.380
1936.00,7.619561,25.01310,-0.000172,24.019313,-0.0076,1.380
1938.00,7.618814,25.01319,-0.000172,24.019451,-0.0077,1.380
1940.00,7.618147,25.01309,-0.000172,24.019592,-0.0077,1.380
1942.00,7.617717,25.01335,-0.000172,24.019503,-0.0077,1.381
1944.00,7.616660,25.01346,-0.000174,24.019690,-0.0077,1.381
1946.00,7.616457,25.01310,-0.000174,24.019512,-0.0076,1.380
1948.00,7.617440,25.01308,-0.000173,24.019514,-0.0077,1.379
1950.00,7.617523,25.01320,-0.000172,24.019897,-0.0076,1.379
1952.00,7.617649,25.01353,-0.000172,24.019382,-0.0076,1.380
1954.00,7.617102,25.01311,-0.000173,24.019188,-0.0077,1.380
1956.00,7.617367,25.01314,-0.000171,24.019985,-0.0077,1.380
1958.00,7.617282,25.01303,-0.000172,24.019884,-0.0076,1.380
1960.00,7.617828,25.01311,-0.000172,24.018783,-0.0076,1.380
1962.00,7.617599,25.01303,-0.000173,24.018959,-0.0077,1.380
1964.00,7.616582,25.01232,-0.000172,24.019266,-0.0077,1.380
1966.00,7.616939,25.01231,-0.000173,24.018976,-0.0077,1.380
1968.00,7.617506,25.01299,-0.000172,24.019465,-0.0077,1.379
1970.00,7.618104,25.01214,-0.000172,24.019338,-0.0077,1.381
1972.00,7.618347,25.01348,-0.000173,24.019300,-0.0077,1.380
1974.00,7.618282,25.01292,-0.000173,24.019710,-0.0077,1.380
1976.00,7.617787,25.01301,-0.000172,24.019025,-0.0077,1.381
1978.00,7.617635,25.01263,-0.000173,24.018537,-0.0077,1.380
1980.00,7.617907,25.01249,-0.000173,24.019016,-0.0076,1.381
1982.00,7.618183,25.01355,-0.000173,24.019579,-0.0077,1.380
1984.00,7.618664,25.01318,-0.000172,24.019674,-0.0077,1.380
1986.00,7.618464,25.01338,-0.000173,24.019606,-0.0076,1.381
1988.00,7.617586,25.01347,-0.000173,24.019744,-0.0076,1.381
1990.00,7.617593,25.01307,-0.000172,24.019066,-0.0076,1.380
1992.00,7.617907,25.01293,-0.000172,24.018898,-0.0077,1.380
1994.00,7.618757,25.01212,-0.000172,24.018887,-0.0077,1.380
1996.00,7.618316,25.01280,-0.000172,24.019293,-0.0077,1.380
1998.00,7.617761,25.01259,-0.000172,24.018890,-0.0077,1.380
2000.00,7.617592,25.01169,-0.000173,24.018952,-0.0077,1.380
2002.00,7.616932,25.01241,-0.000172,24.019472,-0.0077,1.380
2004.00,7.616232,25.01203,-0.000172,24.019103,-0.0077,1.380
2006.00,7.615317,25.01281,-0.000171,24.018881,-0.0076,1.380
2008.00,7.615554,25.01223,-0.000171,24.019407,-0.0077,1.380
2010.00,7.614913,25.01207,-0.000172,24.019797,-0.0077,1.380
2012.00,7.615634,25.01234,-0.000172,24.019204,-0.0077,1.380
2014.00,7.616102,25.01278,-0.000172,24.019045,-0.0077,1.380
2016.00,7.616127,25.01249,-0.000171,24.019755,-0.0077,1.380
2018.00,7.615248,25.01316,-0.000172,24.018997,-0.0076,1.380
2020.00,7.614841,25.01289,-0.000173,24.019828,-0.0077,1.381
2022.00,7.615162,25.01208,-0.000172,24.019063,-0.0076,1.380
2024.00,7.614651,25.01232,-0.000172,24.019451,-0.0077,1.381
2026.00,7.614464,25.01283,-0.000173,24.019710,-0.0077,1.380
2028.00,7.613928,25.01208,-0.000173,24.018925,-0.0077,1.381
2030.00,7.613863,25.01259,-0.000172,24.019075,-0.0077,1.380
2032.00,7.613787,25.01129,-0.000172,24.018704,-0.0077,1.380
2034.00,7.614408,25.01221,-0.000172,24.019759,-0.0077,1.380
2036.00,7.614592,25.01262,-0.000172,24.019277,-0.0077,1.381
2038.00,7.614697,25.01241,-0.000172,24.019790,-0.0076,1.380
2040.00,7.614480,25.01380,-0.000172,24.019079,-0.0077,1.381
2042.00,7.614145,25.01305,-0.000172,24.019161,-0.0077,1.380
2044.00,7.614382,25.01321,-0.000173,24.018858,-0.0076,1.380
2046.00,7.614931,25.01316,-0.000172,24.019398,-0.0077,1.381
2048.00,7.615080,25.01266,-0.000171,24.019527,-0.0077,1.380
2050.00,7.614579,25.01284,-0.000173,24.019851,-0.0076,1.381
2052.00,7.614016,25.01362,-0.000172,24.019322,-0.0076,1.380
2054.00,7.614094,25.01368,-0.000172,24.019066,-0.0077,1.381
2056.00,7.613669,25.01351,-0.000171,24.019686,-0.0077,1.380
2058.00,7.612923,25.01354,-0.000172,24.019684,-0.0077,1.381
2060.00,7.612501,25.01330,-0.000171,24.019558,-0.0076,1.381
2062.00,7.613620,25.01286,-0.000171,24.018805,-0.0077,1.380
2064.00,7.613233,25.01242,-0.000172,24.018950,-0.0077,1.381
2066.00,7.612782,25.01189,-0.000173,24.019559,-0.0077,1.381
2068.00,7.612351,25.01230,-0.000173,24.018972,-0.0077,1.381
2070.00,7.611862,25.01264,-0.000172,24.018635,-0.0077,1.380
2072.00,7.611421,25.01281,-0.000171,24.019489,-0.0076,1.380
2074.00,7.611798,25.01190,-0.000172,24.019286,-0.0076,1.381
2076.00,7.612156,25.01270,-0.000172,24.019534,-0.0076,1.381
2078.00,7.611761,25.01221,-0.000171,24.019643,-0.0076,1.381
2080.00,7.611755,25.01278,-0.000172,24.019635,-0.0077,1.380
2082.00,7.611734,25.01274,-0.000172,24.019583,-0.0077,1.380
2084.00,7.611248,25.01208,-0.000172,24.019906,-0.0077,1.380
2086.00,7.611343,25.01214,-0.000172,24.018976,-0.0077,1.380
2088.00,7.610373,25.01191,-0.000172,24.019061,-0.0077,1.380
2090.00,7.609552,25.01228,-0.000172,24.019634,-0.0077,1.380
2092.00,7.609718,25.01202,-0.000172,24.019625,-0.0077,1.380
2094.00,7.610932,25.01219,-0.000173,24.018722,-0.0077,1.380
2096.00,7.611223,25.01212,-0.000172,24.019061,-0.0077,1.380
2098.00,7.610762,25.01249,-0.000173,24.020098,-0.0077,1.380
2100.00,7.610914,25.01247,-0.000173,24.019864,-0.0076,1.381
2102.00,7.610611,25.01243,-0.000173,24.019313,-0.0077,1.381
2104.00,7.610662,25.01250,-0.000174,24.019311,-0.0077,1.380
2106.00,7.610922,25.01223,-0.000174,24.019469,-0.0077,1.380
2108.00,7.610535,25.01210,-0.000173,24.018716,-0.0077,1.380
2110.00,7.610034,25.01264,-0.000172,24.018954,-0.0077,1.381
2112.00,7.609991,25.01216,-0.000172,24.019490,-0.0077,1.381
2114.00,7.609464,25.01134,-0.000172,24.019153,-0.0077,1.381
2116.00,7.609375,25.01192,-0.000173,24.019512,-0.0077,1.381
2118.00,7.609155,25.01204,-0.000171,24.019398,-0.0077,1.380
2120.00,7.608900,25.01202,-0.000172,24.019548,-0.0076,1.380
2122.00,7.609334,25.01215,-0.000170,24.019374,-0.0077,1.380
2124.00,7.609792,25.01228,-0.000171,24.019641,-0.0077,1.381
2126.00,7.610009,25.01284,-0.000173,24.019461,-0.0077,1.381
2128.00,7.609339,25.01301,-0.000172,24.019945,-0.0077,1.380
2130.00,7.608908,25.01241,-0.000173,24.019316,-0.0077,1.381
2132.00,7.608692,25.01265,-0.000173,24.019302,-0.0077,1.380
2134.00,7.609772,25.01239,-0.000172,24.018845,-0.0076,1.381
2136.00,7.609868,25.01240,-0.000172,24.019679,-0.0077,1.381
2138.00,7.608997,25.01203,-0.000173,24.019619,-0.0077,1.381
2140.00,7.608878,25.01168,-0.000172,24.019184,-0.0077,1.380
2142.00,7.608520,25.01229,-0.000170,24.019670,-0.0077,1.380
2144.00,7.608032,25.01253,-0.000170,24.019623,-0.0076,1.380
2146.00,7.608143,25.01276,-0.000172,24.018887,-0.0077,1.381
2148.00,7.607892,25.01265,-0.000173,24.019238,-0.0077,1.381
2150.00,7.607370,25.01321,-0.000173,24.019612,-0.0077,1.381
2152.00,7.607376,25.01323,-0.000172,24.019396,-0.0077,1.381
2154.00,7.607988,25.01400,-0.000173,24.019545,-0.0077,1.381
2156.00,7.607780,25.01321,-0.000172,24.020083,-0.0076,1.380
2158.00,7.608381,25.01321,-0.000172,24.018972,-0.0076,1.381
2160.00,7.607587,25.01343,-0.000173,24.019258,-0.0077,1.381
2162.00,7.607118,25.01304,-0.000173,24.019345,-0.0077,1.381
2164.00,7.607326,25.01343,-0.000172,24.019371,-0.0077,1.380
2166.00,7.607842,25.01267,-0.000172,24.019184,-0.0077,1.380
2168.00,7.607075,25.01352,-0.000172,24.019579,-0.0076,1.380
2170.00,7.607036,25.01380,-0.000172,24.019558,-0.0076,1.380
2172.00,7.606997,25.01362,-0.000172,24.020163,-0.0077,1.380
2174.00,7.606725,25.01426,-0.000171,24.019284,-0.0076,1.381
2176.00,7.605778,25.01458,-0.000172,24.019407,-0.0077,1.381
2178.00,7.605871,25.01470,-0.000172,24.019393,-0.0077,1.381
2180.00,7.605355,25.01441,-0.000172,24.019204,-0.0077,1.381
2182.00,7.605050,25.01312,-0.000171,24.019017,-0.0076,1.380
2184.00,7.605038,25.01296,-0.000171,24.019897,-0.0077,1.381
2186.00,7.604853,25.01347,-0.000173,24.019748,-0.0077,1.381
2188.00,7.605314,25.01417,-0.000172,24.019084,-0.0077,1.381
2190.00,7.605776,25.01414,-0.000172,24.020123,-0.0076,1.380
2192.00,7.605278,25.01379,-0.000171,24.019590,-0.0076,1.380
2194.00,7.605174,25.01430,-0.000172,24.019701,-0.0077,1.380
2196.00,7.605168,25.01411,-0.000171,24.019387,-0.0077,1.381
2198.00,7.605183,25.01406,-0.000172,24.018996,-0.0077,1.381
2200.00,7.605371,25.01379,-0.000172,24.018910,-0.0077,1.381
2202.00,7.605122,25.01360,-0.000172,24.020056,-0.0077,1.380
2204.00,7.604794,25.01404,-0.000172,24.018981,-0.0076,1.380
2206.00,7.604405,25.01438,-0.000171,24.018959,-0.0077,1.381
2208.00,7.605121,25.01368,-0.000171,24.019547,-0.0077,1.381
2210.00,7.605657,25.01303,-0.000171,24.018979,-0.0077,1.380
2212.00,7.605771,25.01297,-0.000173,24.019133,-0.0077,1.381
2214.00,7.605584,25.01311,-0.000173,24.019097,-0.0077,1.380
2216.00,7.605410,25.01388,-0.000172,24.019021,-0.0077,1.380
2218.00,7.603956,25.01396,-0.000172,24.019095,-0.0077,1.380
2220.00,7.603964,25.01385,-0.000172,24.019588,-0.0077,1.380
2222.00,7.604853,25.01393,-0.000172,24.019289,-0.0077,1.381
2224.00,7.604630,25.01336,-0.000172,24.019142,-0.0077,1.381
2226.00,7.603642,25.01298,-0.000173,24.019588,-0.0076,1.381
2228.00,7.604344,25.01330,-0.000171,24.020304,-0.0076,1.380
2230.00,7.603655,25.01353,-0.000171,24.019318,-0.0076,1.380
2232.00,7.603027,25.01314,-0.000171,24.019296,-0.0077,1.381
2234.00,7.603486,25.01290,-0.000173,24.019037,-0.0077,1.380
2236.00,7.602585,25.01290,-0.000173,24.019808,-0.0077,1.381
2238.00,7.603516,25.01278,-0.000172,24.019782,-0.0076,1.381
2240.00,7.603045,25.01323,-0.000172,24.019275,-0.0076,1.381
2242.00,7.602051,25.01415,-0.000173,24.019008,-0.0077,1.381
2244.00,7.601737,25.01398,-0.000174,24.019407,-0.0077,1.381
2246.00,7.601959,25.01355,-0.000173,24.019552,-0.0077,1.380
2248.00,7.602536,25.01326,-0.000173,24.019427,-0.0076,1.381
2250.00,7.602866,25.01272,-0.000171,24.019599,-0.0077,1.380
2252.00,7.602478,25.01293,-0.000172,24.019494,-0.0077,1.381
2254.00,7.602850,25.01297,-0.000172,24.019233,-0.0077,1.381
2256.00,7.602100,25.01242,-0.000172,24.019066,-0.0076,1.381
2258.00,7.602147,25.01251,-0.000172,24.019510,-0.0077,1.381
2260.00,7.602440,25.01310,-0.000171,24.019824,-0.0077,1.380
2262.00,7.601513,25.01222,-0.000172,24.019237,-0.0077,1.380
2264.00,7.601955,25.01287,-0.000172,24.019231,-0.0076,1.380
2266.00,7.602696,25.01305,-0.000171,24.018658,-0.0076,1.381
2268.00,7.603339,25.01260,-0.000172,24.019467,-0.0076,1.381
2270.00,7.603014,25.01285,-0.000172,24.019686,-0.0077,1.381
2272.00,7.602314,25.01288,-0.000173,24.019770,-0.0076,1.380
2274.00,7.602218,25.01199,-0.000171,24.019050,-0.0077,1.380
2276.00,7.601367,25.01286,-0.000172,24.018876,-0.0077,1.381
2278.00,7.600192,25.01330,-0.000173,24.018957,-0.0077,1.380
2280.00,7.600973,25.01242,-0.000173,24.019806,-0.0076,1.380
2282.00,7.601082,25.01280,-0.000171,24.020002,-0.0076,1.380
2284.00,7.601109,25.01325,-0.000172,24.019411,-0.0077,1.381
2286.00,7.600655,25.01332,-0.000173,24.019367,-0.0077,1.381
2288.00,7.600261,25.01295,-0.000172,24.019918,-0.0077,1.381
2290.00,7.600048,25.01373,-0.000171,24.019552,-0.0077,1.381
2292.00,7.599737,25.01311,-0.000172,24.019487,-0.0077,1.381
2294.00,7.599921,25.01301,-0.000173,24.019565,-0.0077,1.381
2296.00,7.599186,25.01326,-0.000173,24.019661,-0.0077,1.381
2298.00,7.599620,25.01394,-0.000173,24.019296,-0.0077,1.380
2300.00,7.599478,25.01377,-0.000172,24.018923,-0.0076,1.380
2302.00,7.599595,25.01332,-0.000173,24.018747,-0.0077,1.381
2304.00,7.600807,25.01378,-0.000173,24.018997,-0.0076,1.381
2306.00,7.600805,25.01340,-0.000173,24.019211,-0.0076,1.381
2308.00,7.600404,25.01262,-0.000172,24.019773,-0.0077,1.381
2310.00,7.600355,25.01319,-0.000172,24.019193,-0.0076,1.381
2312.00,7.600203,25.01300,-0.000173,24.018968,-0.0077,1.380
2314.00,7.600173,25.01326,-0.000172,24.019030,-0.0077,1.380
2316.00,7.600504,25.01290,-0.000172,24.019643,-0.0076,1.381
2318.00,7.600464,25.01313,-0.000172,24.020174,-0.0076,1.381
2320.00,7.600066,25.01397,-0.000172,24.019465,-0.0076,1.381
2322.00,7.599702,25.01311,-0.000172,24.019460,-0.0076,1.381
2324.00,7.599783,25.01379,-0.000173,24.019529,-0.0077,1.380
2326.00,7.598857,25.01312,-0.000172,24.019006,-0.0077,1.381
2328.00,7.598658,25.01319,-0.000172,24.018876,-0.0077,1.381
2330.00,7.599281,25.01371,-0.000172,24.019335,-0.0077,1.380
2332.00,7.599593,25.01381,-0.000172,24.018881,-0.0077,1.380
2334.00,7.598694,25.01374,-0.000171,24.019032,-0.0077,1.381
2336.00,7.597457,25.01345,-0.000173,24.019351,-0.0077,1.381
2338.00,7.597181,25.01319,-0.000172,24.019211,-0.0077,1.381
2340.00,7.598226,25.01356,-0.000172,24.019249,-0.0077,1.380
2342.00,7.598513,25.01342,-0.000171,24.019137,-0.0077,1.380
2344.00,7.598699,25.01339,-0.000173,24.019429,-0.0077,1.381
2346.00,7.598934,25.01383,-0.000173,24.018695,-0.0077,1.381
2348.00,7.599024,25.01359,-0.000172,24.019594,-0.0077,1.380
2350.00,7.598930,25.01334,-0.000173,24.018782,-0.0077,1.381
2352.00,7.599500,25.01351,-0.000172,24.018923,-0.0077,1.381
2354.00,7.599322,25.01358,-0.000172,24.018959,-0.0077,1.380
2356.00,7.598929,25.01333,-0.000172,24.018816,-0.0077,1.380
2358.00,7.598230,25.01286,-0.000173,24.019588,-0.0077,1.381
2360.00,7.597825,25.01409,-0.000172,24.019679,-0.0077,1.380
2362.00,7.598072,25.01379,-0.000171,24.019211,-0.0077,1.381
2364.00,7.598606,25.01375,-0.000171,24.019657,-0.0076,1.381
2366.00,7.597673,25.01351,-0.000172,24.019122,-0.0077,1.381
2368.00,7.596969,25.01458,-0.000173,24.019385,-0.0077,1.381
2370.00,7.597357,25.01455,-0.000172,24.019231,-0.0077,1.381
2372.00,7.596738,25.01494,-0.000172,24.019151,-0.0077,1.381
2374.00,7.596557,25.01472,-0.000173,24.019686,-0.0077,1.381
2376.00,7.596333,25.01477,-0.000172,24.020005,-0.0076,1.380
2378.00,7.596288,25.01494,-0.000171,24.019238,-0.0076,1.380
2380.00,7.596117,25.01435,-0.000171,24.019382,-0.0076,1.381
2382.00,7.596928,25.01415,-0.000172,24.019258,-0.0076,1.380
2384.00,7.597704,25.01433,-0.000172,24.019358,-0.0077,1.381
2386.00,7.597975,25.01496,-0.000172,24.019808,-0.0077,1.381
2388.00,7.596774,25.01476,-0.000173,24.019121,-0.0077,1.381
2390.00,7.595993,25.01547,-0.000173,24.018794,-0.0077,1.381
2392.00,7.596843,25.01482,-0.000172,24.019017,-0.0077,1.381
2394.00,7.597214,25.01544,-0.000172,24.019936,-0.0077,1.381
2396.00,7.597213,25.01513,-0.000172,24.019311,-0.0077,1.381
2398.00,7.596286,25.01473,-0.000172,24.019354,-0.0077,1.381
2400.00,7.596475,25.01491,-0.000171,24.019364,-0.0076,1.382
@4,12.0000,24.0
2402.00,7.595892,25.01458,-0.000172,24.019445,-0.0077,1.381
2404.00,7.594052,25.01406,-0.000171,24.019539,-0.0077,1.381
2406.00,7.588177,25.01454,-0.000170,24.019083,-0.0077,1.380
2408.00,7.577364,25.01386,-0.000170,24.019492,-0.0077,1.380
2410.00,7.560965,25.01392,-0.000170,24.019621,-0.0077,1.379
2412.00,7.543348,25.01489,-0.000171,24.019443,-0.0076,1.380
2414.00,7.529617,25.01500,-0.000172,24.019577,-0.0077,1.381
2416.00,7.518318,25.01474,-0.000172,24.020263,-0.0077,1.381
2418.00,7.507717,25.01446,-0.000172,24.019534,-0.0077,1.382
2420.00,7.498501,25.01454,-0.000172,24.019345,-0.0076,1.382
2422.00,7.488141,25.01525,-0.000173,24.019115,-0.0077,1.382
2424.00,7.477844,25.01536,-0.000172,24.019046,-0.0076,1.382
2426.00,7.469095,25.01485,-0.000173,24.019463,-0.0077,1.382
2428.00,7.462783,25.01561,-0.000173,24.020065,-0.0077,1.382
2430.00,7.461962,25.01544,-0.000173,24.020089,-0.0077,1.383
2432.00,7.466950,25.01508,-0.000175,24.018512,-0.0077,1.384
2434.00,7.479108,25.01461,-0.000175,24.019331,-0.0077,1.383
2436.00,7.489696,25.01498,-0.000174,24.019741,-0.0077,1.383
2438.00,7.498450,25.01470,-0.000174,24.019135,-0.0077,1.382
2440.00,7.506070,25.01485,-0.000173,24.019006,-0.0076,1.381
2442.00,7.512216,25.01501,-0.000172,24.019699,-0.0077,1.381
2444.00,7.519716,25.01488,-0.000170,24.019035,-0.0077,1.382
2446.00,7.527707,25.01504,-0.000170,24.019055,-0.0076,1.381
2448.00,7.534975,25.01472,-0.000171,24.019541,-0.0076,1.381
2450.00,7.542736,25.01421,-0.000171,24.019398,-0.0076,1.382
2452.00,7.551374,25.01510,-0.000173,24.019432,-0.0077,1.381
2454.00,7.558817,25.01456,-0.000172,24.019052,-0.0077,1.381
2456.00,7.565431,25.01440,-0.000172,24.019072,-0.0077,1.381
2458.00,7.570738,25.01478,-0.000172,24.019179,-0.0077,1.382
2460.00,7.575616,25.01428,-0.000172,24.019093,-0.0077,1.381
2462.00,7.580445,25.01416,-0.000171,24.018965,-0.0077,1.381
2464.00,7.584294,25.01537,-0.000172,24.019037,-0.0077,1.381
2466.00,7.587526,25.01494,-0.000171,24.019320,-0.0077,1.381
2468.00,7.590476,25.01511,-0.000171,24.020011,-0.0077,1.381
2470.00,7.594165,25.01491,-0.000172,24.018881,-0.0077,1.381
2472.00,7.597236,25.01502,-0.000173,24.018825,-0.0077,1.381
2474.00,7.599103,25.01479,-0.000172,24.019739,-0.0077,1.381
2476.00,7.600462,25.01546,-0.000173,24.019335,-0.0077,1.381
2478.00,7.602024,25.01523,-0.000172,24.019601,-0.0076,1.381
2480.00,7.603720,25.01567,-0.000171,24.019365,-0.0077,1.381
2482.00,7.605345,25.01500,-0.000171,24.018965,-0.0077,1.381
2484.00,7.605795,25.01580,-0.000171,24.019643,-0.0076,1.381
2486.00,7.606057,25.01557,-0.000172,24.019306,-0.0076,1.381
2488.00,7.605959,25.01481,-0.000172,24.019674,-0.0077,1.381
2490.00,7.606261,25.01460,-0.000171,24.019956,-0.0077,1.380
2492.00,7.605710,25.01512,-0.000171,24.019501,-0.0077,1.381
2494.00,7.604157,25.01477,-0.000172,24.020294,-0.0077,1.381
2496.00,7.603297,25.01456,-0.000171,24.019092,-0.0077,1.381
2498.00,7.602684,25.01466,-0.000172,24.019467,-0.0077,1.381
2500.00,7.601667,25.01514,-0.000171,24.018655,-0.0077,1.381
2502.00,7.600215,25.01452,-0.000173,24.019525,-0.0077,1.381
2504.00,7.599940,25.01433,-0.000172,24.019993,-0.0077,1.381
2506.00,7.599631,25.01416,-0.000172,24.019304,-0.0076,1.381
2508.00,7.598292,25.01398,-0.000172,24.018974,-0.0077,1.381
2510.00,7.597100,25.01444,-0.000172,24.019427,-0.0077,1.380
2512.00,7.595894,25.01468,-0.000171,24.019106,-0.0077,1.380
2514.00,7.594769,25.01484,-0.000170,24.019422,-0.0077,1.381
2516.00,7.593890,25.01498,-0.000172,24.019253,-0.0076,1.381
2518.00,7.592436,25.01442,-0.000173,24.018642,-0.0077,1.381
2520.00,7.592062,25.01400,-0.000172,24.018860,-0.0076,1.381
2522.00,7.592037,25.01406,-0.000172,24.018825,-0.0077,1.381
2524.00,7.591232,25.01484,-0.000173,24.019220,-0.0077,1.381
2526.00,7.590496,25.01462,-0.000172,24.019674,-0.0077,1.381
2528.00,7.590385,25.01483,-0.000172,24.019492,-0.0077,1.381
2530.00,7.590037,25.01476,-0.000172,24.019128,-0.0077,1.381
2532.00,7.589874,25.01397,-0.000171,24.019188,-0.0076,1.381
2534.00,7.590023,25.01432,-0.000172,24.019311,-0.0077,1.380
2536.00,7.590121,25.01369,-0.000172,24.019043,-0.0077,1.381
2538.00,7.589951,25.01340,-0.000171,24.019271,-0.0076,1.381
2540.00,7.589637,25.01417,-0.000172,24.019741,-0.0077,1.380
2542.00,7.588725,25.01427,-0.000171,24.018974,-0.0077,1.380
2544.00,7.588342,25.01453,-0.000172,24.019409,-0.0077,1.380
2546.00,7.589176,25.01373,-0.000171,24.018950,-0.0077,1.381
2548.00,7.589228,25.01342,-0.000172,24.019208,-0.0077,1.381
2550.00,7.589972,25.01382,-0.000172,24.019106,-0.0077,1.381
2552.00,7.589858,25.01391,-0.000172,24.019523,-0.0077,1.381
2554.00,7.588736,25.01360,-0.000172,24.018736,-0.0077,1.381
2556.00,7.587801,25.01394,-0.000171,24.018865,-0.0076,1.380
2558.00,7.588049,25.01356,-0.000172,24.019211,-0.0077,1.381
2560.00,7.588393,25.01405,-0.000172,24.019121,-0.0076,1.381
2562.00,7.588879,25.01416,-0.000172,24.019306,-0.0076,1.381
2564.00,7.588964,25.01397,-0.000172,24.019322,-0.0077,1.381
2566.00,7.588226,25.01381,-0.000173,24.018963,-0.0077,1.381
2568.00,7.587559,25.01383,-0.000171,24.019494,-0.0077,1.381
2570.00,7.587615,25.01384,-0.000172,24.018943,-0.0077,1.380
2572.00,7.586773,25.01470,-0.000171,24.019200,-0.0077,1.381
2574.00,7.586725,25.01422,-0.000171,24.019425,-0.0077,1.381
2576.00,7.587544,25.01534,-0.000172,24.019306,-0.0077,1.381
2578.00,7.587600,25.01536,-0.000172,24.019703,-0.0077,1.381
2580.00,7.587324,25.01467,-0.000172,24.019558,-0.0076,1.381
2582.00,7.587217,25.01485,-0.000172,24.019277,-0.0077,1.381
2584.00,7.586579,25.01550,-0.000172,24.019340,-0.0077,1.381
2586.00,7.586690,25.01382,-0.000171,24.019331,-0.0076,1.381
2588.00,7.586254,25.01340,-0.000172,24.019336,-0.0076,1.381
2590.00,7.586335,25.01384,-0.000172,24.019119,-0.0077,1.381
2592.00,7.587087,25.01446,-0.000171,24.019438,-0.0077,1.380
2594.00,7.587279,25.01457,-0.000171,24.018952,-0.0077,1.380
2596.00,7.587142,25.01439,-0.000172,24.019779,-0.0076,1.381
2598.00,7.587498,25.01406,-0.000171,24.019226,-0.0077,1.380
2600.00,7.587011,25.01436,-0.000172,24.018789,-0.0077,1.381
2602.00,7.586576,25.01454,-0.000172,24.019295,-0.0077,1.381
2604.00,7.586598,25.01404,-0.000172,24.018711,-0.0077,1.382
2606.00,7.586443,25.01390,-0.000172,24.018996,-0.0077,1.381
2608.00,7.586161,25.01446,-0.000172,24.019019,-0.0077,1.381
2610.00,7.585758,25.01436,-0.000173,24.019480,-0.0077,1.381
2612.00,7.585521,25.01457,-0.000172,24.018555,-0.0077,1.381
2614.00,7.586114,25.01425,-0.000173,24.019374,-0.0077,1.381
2616.00,7.586118,25.01437,-0.000172,24.019277,-0.0077,1.381
2618.00,7.586662,25.01505,-0.000172,24.019242,-0.0077,1.381
2620.00,7.587028,25.01565,-0.000171,24.019130,-0.0077,1.381
2622.00,7.587472,25.01468,-0.000172,24.019449,-0.0077,1.381
2624.00,7.586967,25.01456,-0.000172,24.019666,-0.0077,1.381
2626.00,7.587165,25.01351,-0.000172,24.019081,-0.0077,1.381
2628.00,7.586840,25.01459,-0.000172,24.019124,-0.0077,1.381
2630.00,7.586488,25.01444,-0.000172,24.019148,-0.0077,1.380
2632.00,7.586578,25.01426,-0.000171,24.019083,-0.0076,1.381
2634.00,7.586026,25.01435,-0.000171,24.019010,-0.0077,1.381
2636.00,7.585290,25.01481,-0.000170,24.018977,-0.0077,1.381
2638.00,7.585563,25.01465,-0.000171,24.019365,-0.0077,1.381
2640.00,7.585491,25.01532,-0.000172,24.019099,-0.0077,1.380
2642.00,7.584925,25.01481,-0.000172,24.019590,-0.0077,1.381
2644.00,7.585452,25.01472,-0.000173,24.019722,-0.0077,1.381
2646.00,7.585766,25.01446,-0.000173,24.019478,-0.0077,1.381
2648.00,7.585569,25.01398,-0.000171,24.019257,-0.0077,1.381
2650.00,7.585301,25.01485,-0.000173,24.019249,-0.0077,1.381
2652.00,7.584224,25.01525,-0.000172,24.019396,-0.0077,1.381
2654.00,7.583449,25.01571,-0.000173,24.019284,-0.0077,1.381
2656.00,7.583761,25.01518,-0.000173,24.019074,-0.0077,1.381
2658.00,7.584072,25.01535,-0.000173,24.019866,-0.0077,1.381
2660.00,7.583551,25.01580,-0.000173,24.019652,-0.0077,1.381
2662.00,7.583578,25.01541,-0.000172,24.019079,-0.0077,1.381
2664.00,7.583980,25.01578,-0.000172,24.019775,-0.0077,1.380
2666.00,7.584407,25.01575,-0.000172,24.019349,-0.0077,1.381
2668.00,7.584824,25.01555,-0.000172,24.019324,-0.0077,1.381
2670.00,7.584134,25.01594,-0.000172,24.019365,-0.0077,1.381
2672.00,7.583998,25.01714,-0.000171,24.019240,-0.0077,1.381
2674.00,7.583983,25.01689,-0.000172,24.018865,-0.0077,1.381
2676.00,7.583316,25.01707,-0.000173,24.019434,-0.0077,1.380
2678.00,7.582869,25.01594,-0.000174,24.019179,-0.0077,1.380
2680.00,7.583242,25.01552,-0.000173,24.019440,-0.0076,1.381
2682.00,7.583061,25.01502,-0.000172,24.019162,-0.0077,1.381
2684.00,7.582415,25.01519,-0.000172,24.018934,-0.0077,1.381
2686.00,7.582135,25.01538,-0.000172,24.019594,-0.0077,1.381
2688.00,7.583195,25.01466,-0.000172,24.019866,-0.0076,1.381
2690.00,7.583474,25.01551,-0.000172,24.019750,-0.0076,1.381
2692.00,7.583499,25.01563,-0.000172,24.019331,-0.0076,1.381
2694.00,7.582978,25.01483,-0.000174,24.019237,-0.0077,1.381
2696.00,7.583159,25.01421,-0.000174,24.019126,-0.0077,1.381
2698.00,7.584665,25.01429,-0.000172,24.018809,-0.0077,1.381
2700.00,7.583826,25.01385,-0.000173,24.019521,-0.0077,1.381
2702.00,7.582093,25.01420,-0.000173,24.018673,-0.0077,1.381
2704.00,7.582041,25.01466,-0.000173,24.019608,-0.0077,1.381
2706.00,7.582478,25.01436,-0.000173,24.019101,-0.0077,1.380
2708.00,7.582913,25.01348,-0.000172,24.019706,-0.0077,1.380
2710.00,7.582208,25.01335,-0.000173,24.018999,-0.0077,1.381
2712.00,7.582110,25.01307,-0.000172,24.018388,-0.0077,1.381
2714.00,7.581833,25.01373,-0.000173,24.019244,-0.0077,1.381
2716.00,7.581621,25.01345,-0.000174,24.019708,-0.0077,1.381
2718.00,7.581576,25.01336,-0.000174,24.019791,-0.0077,1.381
2720.00,7.580969,25.01356,-0.000172,24.019351,-0.0077,1.380
2722.00,7.581340,25.01362,-0.000172,24.019121,-0.0076,1.381
2724.00,7.581015,25.01410,-0.000173,24.019538,-0.0077,1.382
2726.00,7.580795,25.01356,-0.000174,24.019112,-0.0077,1.381
2728.00,7.581232,25.01388,-0.000173,24.018822,-0.0077,1.381
2730.00,7.581321,25.01349,-0.000173,24.019585,-0.0077,1.381
2732.00,7.581314,25.01440,-0.000172,24.019302,-0.0077,1.381
2734.00,7.581194,25.01474,-0.000174,24.019289,-0.0077,1.380
2736.00,7.582043,25.01398,-0.000173,24.020121,-0.0077,1.380
2738.00,7.580962,25.01384,-0.000173,24.019634,-0.0077,1.381
2740.00,7.580103,25.01376,-0.000173,24.019418,-0.0076,1.380
2742.00,7.580390,25.01381,-0.000173,24.019188,-0.0076,1.381
2744.00,7.580309,25.01450,-0.000172,24.019219,-0.0077,1.380
2746.00,7.579372,25.01409,-0.000172,24.019661,-0.0077,1.381
2748.00,7.578814,25.01441,-0.000173,24.019887,-0.0077,1.381
2750.00,7.578722,25.01493,-0.000173,24.019733,-0.0077,1.381
2752.00,7.579352,25.01503,-0.000173,24.019451,-0.0077,1.381
2754.00,7.579715,25.01458,-0.000173,24.019092,-0.0077,1.381
2756.00,7.579624,25.01479,-0.000174,24.019039,-0.0077,1.381
2758.00,7.580554,25.01503,-0.000174,24.018983,-0.0077,1.381
2760.00,7.580028,25.01396,-0.000173,24.019398,-0.0077,1.380
2762.00,7.579553,25.01365,-0.000173,24.019204,-0.0077,1.381
2764.00,7.580230,25.01353,-0.000173,24.019309,-0.0077,1.381
2766.00,7.579982,25.01414,-0.000172,24.018976,-0.0077,1.381
2768.00,7.578795,25.01429,-0.000172,24.019235,-0.0077,1.381
2770.00,7.579289,25.01476,-0.000172,24.019224,-0.0077,1.381
2772.00,7.579319,25.01427,-0.000172,24.018580,-0.0077,1.381
2774.00,7.579348,25.01407,-0.000174,24.019217,-0.0077,1.380
2776.00,7.578387,25.01451,-0.000173,24.019538,-0.0076,1.381
2778.00,7.579070,25.01419,-0.000174,24.018729,-0.0077,1.382
2780.00,7.579381,25.01417,-0.000174,24.018715,-0.0077,1.381
2782.00,7.578843,25.01412,-0.000173,24.019500,-0.0077,1.381
2784.00,7.578808,25.01419,-0.000173,24.018852,-0.0077,1.381
2786.00,7.578964,25.01419,-0.000172,24.018733,-0.0077,1.380
2788.00,7.578069,25.01414,-0.000172,24.018541,-0.0077,1.380
2790.00,7.578260,25.01395,-0.000172,24.019052,-0.0077,1.381
2792.00,7.577843,25.01434,-0.000172,24.019316,-0.0077,1.381
2794.00,7.578438,25.01340,-0.000173,24.019095,-0.0077,1.380
2796.00,7.577614,25.01292,-0.000173,24.018671,-0.0077,1.381
2798.00,7.577674,25.01365,-0.000173,24.018870,-0.0077,1.381
2800.00,7.578786,25.01398,-0.000174,24.019093,-0.0077,1.381
2802.00,7.578636,25.01405,-0.000172,24.019480,-0.0077,1.381
2804.00,7.578408,25.01421,-0.000172,24.019625,-0.0077,1.381
2806.00,7.578431,25.01465,-0.000172,24.018923,-0.0077,1.381
2808.00,7.578586,25.01346,-0.000173,24.019097,-0.0077,1.381
2810.00,7.578122,25.01435,-0.000172,24.018883,-0.0077,1.380
2812.00,7.578341,25.01417,-0.000174,24.019376,-0.0077,1.381
2814.00,7.578346,25.01360,-0.000172,24.019153,-0.0077,1.381
2816.00,7.577834,25.01399,-0.000173,24.019262,-0.0077,1.381
2818.00,7.577152,25.01322,-0.000173,24.019692,-0.0076,1.381
2820.00,7.576627,25.01388,-0.000173,24.019197,-0.0077,1.380
2822.00,7.576656,25.01409,-0.000172,24.019358,-0.0077,1.381
2824.00,7.577083,25.01447,-0.000173,24.019199,-0.0077,1.381
2826.00,7.576241,25.01412,-0.000173,24.019217,-0.0077,1.380
2828.00,7.576207,25.01416,-0.000172,24.018985,-0.0077,1.381
2830.00,7.576388,25.01379,-0.000172,24.019079,-0.0077,1.380
2832.00,7.576258,25.01405,-0.000172,24.019750,-0.0077,1.381
2834.00,7.577624,25.01398,-0.000172,24.019461,-0.0077,1.381
2836.00,7.576891,25.01398,-0.000173,24.019646,-0.0077,1.381
2838.00,7.576297,25.01437,-0.000173,24.019162,-0.0077,1.381
2840.00,7.575432,25.01455,-0.000173,24.019351,-0.0076,1.381
2842.00,7.575836,25.01466,-0.000173,24.018890,-0.0077,1.381
2844.00,7.576641,25.01471,-0.000172,24.018883,-0.0077,1.381
2846.00,7.576923,25.01473,-0.000172,24.019802,-0.0077,1.380
2848.00,7.576991,25.01473,-0.000171,24.019452,-0.0077,1.380
2850.00,7.577019,25.01416,-0.000173,24.019543,-0.0077,1.381
2852.00,7.576619,25.01436,-0.000173,24.019383,-0.0077,1.381
2854.00,7.576460,25.01503,-0.000173,24.019202,-0.0077,1.381
2856.00,7.576951,25.01519,-0.000173,24.019690,-0.0077,1.380
2858.00,7.576794,25.01521,-0.000173,24.019458,-0.0077,1.381
2860.00,7.576283,25.01527,-0.000174,24.019262,-0.0077,1.382
2862.00,7.575467,25.01502,-0.000174,24.018976,-0.0077,1.381
2864.00,7.575465,25.01467,-0.000173,24.018735,-0.0077,1.380
2866.00,7.576002,25.01470,-0.000172,24.018977,-0.0077,1.380
2868.00,7.576074,25.01407,-0.000173,24.019010,-0.0076,1.381
2870.00,7.575498,25.01476,-0.000173,24.019208,-0.0077,1.381
2872.00,7.575199,25.01505,-0.000174,24.019157,-0.0076,1.381
2874.00,7.575941,25.01556,-0.000173,24.019726,-0.0077,1.381
2876.00,7.576265,25.01575,-0.000173,24.019242,-0.0077,1.381
2878.00,7.576265,25.01531,-0.000173,24.018691,-0.0077,1.381
2880.00,7.575102,25.01530,-0.000173,24.019117,-0.0077,1.380
2882.00,7.575529,25.01564,-0.000173,24.019206,-0.0077,1.381
2884.00,7.574566,25.01516,-0.000172,24.019032,-0.0077,1.381
2886.00,7.574738,25.01553,-0.000172,24.019732,-0.0077,1.381
2888.00,7.575262,25.01591,-0.000173,24.019590,-0.0077,1.380
2890.00,7.575199,25.01576,-0.000172,24.019113,-0.0077,1.381
2892.00,7.575945,25.01563,-0.000173,24.018948,-0.0077,1.381
2894.00,7.575230,25.01521,-0.000174,24.019164,-0.0077,1.381
2896.00,7.574670,25.01505,-0.000173,24.019606,-0.0077,1.381
2898.00,7.574786,25.01601,-0.000172,24.019904,-0.0076,1.381
2900.00,7.574448,25.01643,-0.000171,24.019539,-0.0076,1.381
2902.00,7.574689,25.01528,-0.000174,24.019429,-0.0077,1.381
2904.00,7.574461,25.01520,-0.000173,24.019208,-0.0077,1.381
2906.00,7.574579,25.01517,-0.000174,24.018517,-0.0077,1.380
2908.00,7.574423,25.01553,-0.000173,24.019231,-0.0077,1.381
2910.00,7.574249,25.01474,-0.000171,24.019706,-0.0077,1.381
2912.00,7.574771,25.01506,-0.000172,24.019403,-0.0077,1.381
2914.00,7.574604,25.01498,-0.000172,24.019249,-0.0077,1.381
2916.00,7.573691,25.01409,-0.000174,24.019146,-0.0077,1.381
2918.00,7.573845,25.01432,-0.000173,24.019813,-0.0077,1.382
2920.00,7.573766,25.01482,-0.000173,24.019157,-0.0077,1.381
2922.00,7.573907,25.01507,-0.000175,24.019316,-0.0077,1.381
2924.00,7.574136,25.01454,-0.000173,24.019465,-0.0077,1.380
2926.00,7.574099,25.01444,-0.000173,24.018542,-0.0077,1.381
2928.00,7.573793,25.01514,-0.000172,24.018938,-0.0077,1.381
2930.00,7.573923,25.01511,-0.000172,24.019481,-0.0077,1.381
2932.00,7.574010,25.01452,-0.000172,24.018843,-0.0077,1.381
2934.00,7.573886,25.01390,-0.000173,24.018599,-0.0076,1.381
2936.00,7.573395,25.01489,-0.000172,24.018970,-0.0077,1.381
2938.00,7.572654,25.01485,-0.000172,24.019055,-0.0077,1.381
2940.00,7.573061,25.01441,-0.000173,24.019200,-0.0077,1.381
2942.00,7.573888,25.01398,-0.000173,24.019126,-0.0077,1.381
2944.00,7.574489,25.01544,-0.000173,24.018847,-0.0077,1.381
2946.00,7.574943,25.01582,-0.000174,24.018851,-0.0077,1.381
2948.00,7.575310,25.01517,-0.000173,24.019539,-0.0077,1.381
2950.00,7.574750,25.01482,-0.000172,24.018912,-0.0076,1.381
2952.00,7.573799,25.01451,-0.000173,24.018957,-0.0077,1.381
2954.00,7.573352,25.01473,-0.000173,24.019527,-0.0077,1.381
2956.00,7.572209,25.01571,-0.000173,24.019173,-0.0077,1.381
2958.00,7.571830,25.01562,-0.000171,24.019001,-0.0077,1.381
2960.00,7.572326,25.01567,-0.000173,24.019041,-0.0077,1.382
2962.00,7.573201,25.01425,-0.000172,24.019393,-0.0077,1.381
2964.00,7.573985,25.01413,-0.000173,24.019122,-0.0077,1.380
2966.00,7.573947,25.01410,-0.000173,24.019391,-0.0077,1.381
2968.00,7.573256,25.01548,-0.000173,24.019043,-0.0077,1.382
2970.00,7.572579,25.01543,-0.000172,24.018805,-0.0077,1.381
2972.00,7.572372,25.01529,-0.000174,24.019472,-0.0077,1.381
2974.00,7.572348,25.01452,-0.000172,24.019191,-0.0077,1.380
2976.00,7.573004,25.01471,-0.000171,24.018827,-0.0077,1.381
2978.00,7.573823,25.01444,-0.000171,24.019360,-0.0077,1.381
2980.00,7.573938,25.01548,-0.000173,24.019717,-0.0076,1.381
2982.00,7.573159,25.01455,-0.000173,24.018961,-0.0076,1.381
2984.00,7.573308,25.01395,-0.000173,24.019790,-0.0077,1.381
2986.00,7.572461,25.01458,-0.000174,24.019501,-0.0076,1.381
2988.00,7.571363,25.01362,-0.000173,24.019048,-0.0077,1.381
2990.00,7.570908,25.01442,-0.000173,24.019233,-0.0077,1.381
2992.00,7.570438,25.01477,-0.000172,24.019567,-0.0076,1.381
2994.00,7.570615,25.01432,-0.000172,24.019081,-0.0077,1.381
2996.00,7.570880,25.01487,-0.000172,24.019046,-0.0077,1.381
2998.00,7.570091,25.01456,-0.000172,24.019503,-0.0077,1.382
3000.00,7.570086,25.01474,-0.000171,24.019483,-0.0077,1.381
3002.00,7.569957,25.01496,-0.000171,24.018921,-0.0077,1.381
@5,12.0000,24.0
3004.00,7.569643,25.01497,-0.000171,24.019364,-0.0077,1.381
3006.00,7.565182,25.01519,-0.000172,24.018807,-0.0077,1.380
3008.00,7.554738,25.01442,-0.000171,24.019070,-0.0077,1.379
3010.00,7.538700,25.01425,-0.000170,24.019909,-0.0077,1.380
3012.00,7.522624,25.01455,-0.000170,24.018725,-0.0077,1.380
3014.00,7.509389,25.01504,-0.000171,24.019300,-0.0076,1.380
3016.00,7.499049,25.01582,-0.000172,24.019574,-0.0077,1.382
3018.00,7.490736,25.01533,-0.000174,24.019224,-0.0077,1.382
3020.00,7.482261,25.01465,-0.000173,24.019576,-0.0077,1.382
3022.00,7.473193,25.01548,-0.000174,24.019322,-0.0077,1.382
3024.00,7.464818,25.01471,-0.000173,24.019739,-0.0077,1.382
3026.00,7.455744,25.01499,-0.000174,24.020323,-0.0077,1.382
3028.00,7.449594,25.01506,-0.000172,24.019104,-0.0077,1.382
3030.00,7.449525,25.01442,-0.000172,24.019211,-0.0077,1.382
3032.00,7.455454,25.01448,-0.000173,24.019646,-0.0077,1.383
3034.00,7.467788,25.01435,-0.000173,24.018880,-0.0077,1.383
3036.00,7.480748,25.01493,-0.000172,24.019394,-0.0077,1.383
3038.00,7.489937,25.01499,-0.000173,24.019505,-0.0077,1.382
3040.00,7.496537,25.01451,-0.000174,24.019103,-0.0077,1.382
3042.00,7.502142,25.01502,-0.000172,24.018782,-0.0077,1.381
3044.00,7.508932,25.01465,-0.000173,24.019217,-0.0077,1.381
3046.00,7.517372,25.01463,-0.000172,24.018831,-0.0077,1.380
3048.00,7.525095,25.01423,-0.000171,24.019461,-0.0077,1.381
3050.00,7.532920,25.01523,-0.000170,24.019157,-0.0077,1.381
3052.00,7.539326,25.01501,-0.000172,24.019623,-0.0077,1.381
3054.00,7.545118,25.01455,-0.000173,24.019309,-0.0077,1.381
3056.00,7.551102,25.01419,-0.000172,24.019099,-0.0077,1.381
3058.00,7.556863,25.01396,-0.000172,24.018776,-0.0077,1.381
3060.00,7.561190,25.01445,-0.000173,24.019162,-0.0077,1.381
3062.00,7.565430,25.01440,-0.000172,24.019090,-0.0077,1.381
3064.00,7.568886,25.01428,-0.000173,24.019253,-0.0077,1.381
3066.00,7.572526,25.01401,-0.000173,24.018923,-0.0076,1.381
3068.00,7.575768,25.01470,-0.000173,24.018551,-0.0077,1.381
3070.00,7.578743,25.01505,-0.000173,24.019563,-0.0077,1.380
3072.00,7.581436,25.01444,-0.000171,24.019092,-0.0076,1.380
3074.00,7.583481,25.01410,-0.000173,24.019407,-0.0077,1.381
3076.00,7.583924,25.01487,-0.000172,24.018631,-0.0076,1.381
3078.00,7.584945,25.01400,-0.000173,24.019351,-0.0077,1.381
3080.00,7.585786,25.01386,-0.000172,24.019132,-0.0077,1.381
3082.00,7.585682,25.01409,-0.000172,24.019670,-0.0077,1.381
3084.00,7.585651,25.01447,-0.000172,24.019280,-0.0077,1.381
3086.00,7.586927,25.01483,-0.000172,24.019345,-0.0077,1.382
3088.00,7.587535,25.01455,-0.000172,24.019465,-0.0077,1.381
3090.00,7.586827,25.01463,-0.000171,24.019561,-0.0077,1.381
3092.00,7.585563,25.01452,-0.000171,24.019039,-0.0077,1.381
3094.00,7.584266,25.01439,-0.000172,24.019655,-0.0076,1.381
3096.00,7.583254,25.01399,-0.000173,24.019594,-0.0077,1.381
3098.00,7.582440,25.01466,-0.000173,24.019949,-0.0077,1.380
3100.00,7.580798,25.01518,-0.000171,24.018930,-0.0077,1.380
3102.00,7.579817,25.01462,-0.000173,24.019291,-0.0077,1.381
3104.00,7.579534,25.01426,-0.000173,24.019211,-0.0077,1.381
3106.00,7.579226,25.01473,-0.000172,24.019039,-0.0077,1.380
3108.00,7.578228,25.01429,-0.000172,24.018296,-0.0077,1.381
3110.00,7.577938,25.01452,-0.000172,24.019122,-0.0077,1.381
3112.00,7.575976,25.01497,-0.000172,24.019376,-0.0077,1.381
3114.00,7.575087,25.01613,-0.000172,24.019215,-0.0077,1.381
3116.00,7.574329,25.01585,-0.000172,24.019581,-0.0077,1.381
3118.00,7.573679,25.01547,-0.000172,24.019021,-0.0077,1.380
3120.00,7.572654,25.01490,-0.000171,24.019075,-0.0077,1.381
3122.00,7.571936,25.01579,-0.000171,24.019808,-0.0077,1.381
3124.00,7.571698,25.01628,-0.000172,24.019790,-0.0077,1.381
3126.00,7.570647,25.01591,-0.000173,24.018967,-0.0076,1.381
3128.00,7.570213,25.01557,-0.000173,24.018798,-0.0077,1.381
3130.00,7.569623,25.01554,-0.000173,24.019639,-0.0077,1.381
3132.00,7.569094,25.01573,-0.000174,24.019318,-0.0077,1.381
3134.00,7.569104,25.01475,-0.000173,24.018928,-0.0077,1.381
3136.00,7.568540,25.01418,-0.000172,24.019935,-0.0077,1.381
3138.00,7.568536,25.01461,-0.000171,24.019347,-0.0077,1.381
3140.00,7.567689,25.01510,-0.000172,24.019422,-0.0077,1.381
3142.00,7.566704,25.01519,-0.000172,24.019541,-0.0077,1.381
3144.00,7.565881,25.01410,-0.000172,24.019875,-0.0077,1.380
3146.00,7.565646,25.01379,-0.000173,24.019900,-0.0077,1.381
3148.00,7.566463,25.01358,-0.000173,24.019025,-0.0077,1.381
3150.00,7.566264,25.01382,-0.000173,24.019177,-0.0077,1.381
3152.00,7.566668,25.01397,-0.000173,24.019561,-0.0076,1.381
3154.00,7.567146,25.01416,-0.000173,24.019300,-0.0077,1.381
3156.00,7.567487,25.01480,-0.000173,24.018849,-0.0077,1.381
3158.00,7.567122,25.01501,-0.000172,24.018689,-0.0077,1.380
3160.00,7.565835,25.01412,-0.000172,24.018956,-0.0077,1.380
3162.00,7.565652,25.01473,-0.000173,24.019289,-0.0077,1.381
3164.00,7.566099,25.01457,-0.000173,24.019697,-0.0077,1.381
3166.00,7.565485,25.01508,-0.000173,24.019166,-0.0077,1.381
3168.00,7.565255,25.01495,-0.000173,24.019006,-0.0077,1.381
3170.00,7.565335,25.01432,-0.000174,24.019391,-0.0077,1.381
3172.00,7.565774,25.01393,-0.000174,24.019074,-0.0076,1.381
3174.00,7.565972,25.01429,-0.000173,24.018968,-0.0077,1.381
3176.00,7.565977,25.01430,-0.000172,24.019911,-0.0077,1.381
3178.00,7.566381,25.01453,-0.000173,24.019277,-0.0077,1.381
3180.00,7.566441,25.01440,-0.000173,24.019442,-0.0077,1.381
3182.00,7.566304,25.01450,-0.000173,24.018486,-0.0076,1.381
3184.00,7.566753,25.01421,-0.000173,24.018805,-0.0077,1.381
3186.00,7.566053,25.01307,-0.000173,24.019713,-0.0077,1.381
3188.00,7.565213,25.01439,-0.000172,24.020011,-0.0076,1.380
3190.00,7.565320,25.01489,-0.000173,24.019101,-0.0077,1.381
3192.00,7.565079,25.01442,-0.000173,24.019461,-0.0077,1.381
3194.00,7.565138,25.01447,-0.000173,24.019101,-0.0076,1.381
3196.00,7.565035,25.01422,-0.000174,24.019599,-0.0076,1.381
3198.00,7.565507,25.01422,-0.000172,24.019282,-0.0077,1.381
3200.00,7.566020,25.01438,-0.000173,24.019222,-0.0077,1.381
3202.00,7.565874,25.01445,-0.000173,24.019108,-0.0077,1.381
3204.00,7.565309,25.01402,-0.000172,24.019128,-0.0077,1.381
3206.00,7.565123,25.01390,-0.000173,24.018896,-0.0077,1.381
3208.00,7.565113,25.01400,-0.000173,24.018845,-0.0077,1.380
3210.00,7.565338,25.01422,-0.000173,24.019093,-0.0077,1.381
3212.00,7.565236,25.01392,-0.000172,24.018727,-0.0077,1.381
3214.00,7.565374,25.01439,-0.000173,24.019367,-0.0077,1.381
3216.00,7.565324,25.01422,-0.000172,24.019713,-0.0077,1.381
3218.00,7.565514,25.01361,-0.000171,24.019191,-0.0077,1.380
3220.00,7.565429,25.01391,-0.000172,24.019238,-0.0076,1.381
3222.00,7.564878,25.01426,-0.000173,24.019293,-0.0076,1.381
3224.00,7.564470,25.01387,-0.000172,24.019570,-0.0077,1.381
3226.00,7.565231,25.01441,-0.000172,24.019260,-0.0077,1.381
3228.00,7.565162,25.01444,-0.000172,24.018923,-0.0077,1.380
3230.00,7.564803,25.01475,-0.000171,24.019434,-0.0077,1.381
3232.00,7.565415,25.01420,-0.000172,24.019431,-0.0077,1.381
3234.00,7.565529,25.01440,-0.000172,24.018974,-0.0077,1.381
3236.00,7.565691,25.01436,-0.000172,24.019244,-0.0076,1.381
3238.00,7.564668,25.01414,-0.000172,24.019298,-0.0077,1.381
3240.00,7.563825,25.01414,-0.000172,24.019683,-0.0077,1.381
3242.00,7.564018,25.01441,-0.000173,24.018914,-0.0077,1.381
3244.00,7.563392,25.01412,-0.000173,24.019238,-0.0077,1.380
3246.00,7.563059,25.01462,-0.000173,24.019219,-0.0077,1.381
3248.00,7.563770,25.01513,-0.000172,24.018957,-0.0077,1.381
3250.00,7.563562,25.01457,-0.000172,24.019238,-0.0077,1.380
3252.00,7.563897,25.01432,-0.000172,24.019449,-0.0077,1.381
3254.00,7.563610,25.01511,-0.000172,24.019079,-0.0077,1.381
3256.00,7.562949,25.01389,-0.000172,24.019083,-0.0076,1.381
3258.00,7.562720,25.01361,-0.000171,24.018484,-0.0077,1.381
3260.00,7.563348,25.01471,-0.000173,24.018738,-0.0077,1.381
3262.00,7.563406,25.01545,-0.000173,24.018648,-0.0077,1.380
3264.00,7.563364,25.01518,-0.000172,24.019084,-0.0077,1.381
3266.00,7.563536,25.01487,-0.000172,24.019171,-0.0077,1.381
3268.00,7.562868,25.01551,-0.000173,24.019616,-0.0076,1.381
3270.00,7.563155,25.01550,-0.000173,24.019498,-0.0077,1.381
3272.00,7.563292,25.01487,-0.000173,24.019284,-0.0077,1.381
3274.00,7.563253,25.01519,-0.000173,24.018599,-0.0077,1.381
3276.00,7.563196,25.01501,-0.000173,24.018996,-0.0077,1.381
3278.00,7.562891,25.01459,-0.000173,24.018987,-0.0077,1.381
3280.00,7.562391,25.01495,-0.000173,24.018811,-0.0077,1.381
3282.00,7.562518,25.01488,-0.000173,24.018687,-0.0077,1.381
3284.00,7.562479,25.01471,-0.000173,24.019150,-0.0077,1.381
3286.00,7.561845,25.01576,-0.000172,24.018878,-0.0077,1.381
3288.00,7.561396,25.01576,-0.000174,24.018706,-0.0077,1.381
3290.00,7.561660,25.01519,-0.000174,24.018963,-0.0077,1.381
3292.00,7.562801,25.01469,-0.000172,24.019017,-0.0077,1.381
3294.00,7.563256,25.01506,-0.000172,24.018419,-0.0077,1.381
3296.00,7.562255,25.01569,-0.000172,24.018941,-0.0077,1.381
3298.00,7.562089,25.01598,-0.000172,24.018985,-0.0077,1.380
3300.00,7.562475,25.01540,-0.000172,24.018722,-0.0077,1.381
3302.00,7.562382,25.01519,-0.000173,24.018838,-0.0077,1.381
3304.00,7.561806,25.01531,-0.000174,24.018526,-0.0077,1.381
3306.00,7.562340,25.01546,-0.000173,24.018963,-0.0077,1.381
3308.00,7.562174,25.01602,-0.000173,24.018983,-0.0077,1.381
3310.00,7.561517,25.01528,-0.000173,24.018397,-0.0077,1.381
3312.00,7.562343,25.01574,-0.000172,24.018976,-0.0077,1.381
3314.00,7.561806,25.01601,-0.000173,24.018936,-0.0077,1.381
3316.00,7.562804,25.01575,-0.000173,24.018727,-0.0077,1.381
3318.00,7.563338,25.01510,-0.000174,24.018856,-0.0077,1.381
3320.00,7.561913,25.01537,-0.000173,24.018477,-0.0077,1.381
3322.00,7.561217,25.01542,-0.000173,24.018648,-0.0077,1.381
3324.00,7.561329,25.01478,-0.000173,24.018479,-0.0077,1.381
3326.00,7.561394,25.01515,-0.000173,24.019614,-0.0077,1.381
3328.00,7.560978,25.01485,-0.000174,24.019043,-0.0077,1.381
3330.00,7.561453,25.01469,-0.000173,24.018254,-0.0077,1.381
3332.00,7.562235,25.01432,-0.000172,24.018655,-0.0077,1.381
3334.00,7.561739,25.01501,-0.000172,24.019028,-0.0077,1.380
3336.00,7.560671,25.01494,-0.000172,24.018669,-0.0077,1.381
3338.00,7.559988,25.01495,-0.000173,24.019374,-0.0077,1.381
3340.00,7.559958,25.01545,-0.000172,24.019271,-0.0077,1.381
3342.00,7.560852,25.01588,-0.000173,24.018820,-0.0077,1.380
3344.00,7.560756,25.01525,-0.000172,24.018667,-0.0077,1.381
3346.00,7.560348,25.01543,-0.000173,24.019052,-0.0077,1.381
3348.00,7.561266,25.01585,-0.000174,24.019371,-0.0077,1.381
3350.00,7.561635,25.01594,-0.000173,24.018947,-0.0077,1.381
3352.00,7.561969,25.01681,-0.000173,24.019603,-0.0077,1.381
3354.00,7.561711,25.01595,-0.000174,24.018932,-0.0077,1.381
3356.00,7.561469,25.01554,-0.000173,24.018843,-0.0077,1.381
3358.00,7.561863,25.01565,-0.000174,24.019211,-0.0077,1.381
3360.00,7.561051,25.01500,-0.000173,24.019148,-0.0077,1.381
3362.00,7.560723,25.01492,-0.000174,24.019353,-0.0077,1.381
3364.00,7.560501,25.01560,-0.000173,24.019423,-0.0077,1.381
3366.00,7.560681,25.01631,-0.000173,24.019418,-0.0077,1.380
3368.00,7.559884,25.01601,-0.000172,24.018519,-0.0077,1.381
3370.00,7.560158,25.01573,-0.000172,24.018377,-0.0077,1.381
3372.00,7.560372,25.01488,-0.000173,24.019126,-0.0077,1.381
3374.00,7.559986,25.01499,-0.000171,24.019327,-0.0077,1.381
3376.00,7.560077,25.01564,-0.000172,24.019311,-0.0077,1.381
3378.00,7.559328,25.01603,-0.000174,24.018745,-0.0077,1.381
3380.00,7.558630,25.01591,-0.000173,24.018956,-0.0077,1.381
3382.00,7.558800,25.01611,-0.000174,24.019295,-0.0077,1.381
3384.00,7.559513,25.01487,-0.000173,24.018947,-0.0077,1.381
3386.00,7.559671,25.01531,-0.000172,24.019262,-0.0077,1.381
3388.00,7.559593,25.01622,-0.000173,24.019101,-0.0078,1.381
3390.00,7.559809,25.01618,-0.000173,24.018789,-0.0077,1.382
3392.00,7.560339,25.01560,-0.000173,24.018541,-0.0077,1.382
3394.00,7.560393,25.01522,-0.000173,24.019072,-0.0077,1.380
3396.00,7.560031,25.01484,-0.000173,24.019003,-0.0077,1.381
3398.00,7.559822,25.01530,-0.000173,24.018425,-0.0077,1.381
3400.00,7.558971,25.01561,-0.000173,24.018948,-0.0077,1.381
3402.00,7.559212,25.01547,-0.000174,24.018809,-0.0077,1.381
3404.00,7.559105,25.01621,-0.000173,24.019209,-0.0077,1.381
3406.00,7.559626,25.01597,-0.000172,24.019079,-0.0077,1.380
3408.00,7.560222,25.01568,-0.000173,24.018412,-0.0077,1.381
3410.00,7.559517,25.01614,-0.000173,24.019393,-0.0077,1.381
3412.00,7.559638,25.01617,-0.000173,24.018997,-0.0077,1.381
3414.00,7.559573,25.01648,-0.000173,24.019014,-0.0077,1.381
3416.00,7.559169,25.01585,-0.000174,24.018298,-0.0077,1.381
3418.00,7.558576,25.01604,-0.000174,24.018671,-0.0077,1.381
3420.00,7.558356,25.01568,-0.000173,24.018506,-0.0077,1.381
3422.00,7.558414,25.01568,-0.000174,24.018967,-0.0077,1.381
3424.00,7.558132,25.01505,-0.000173,24.019405,-0.0077,1.381
3426.00,7.557706,25.01471,-0.000174,24.019099,-0.0077,1.381
3428.00,7.558111,25.01517,-0.000172,24.018637,-0.0077,1.381
3430.00,7.558013,25.01527,-0.000173,24.019199,-0.0077,1.381
3432.00,7.557475,25.01493,-0.000174,24.018517,-0.0077,1.381
3434.00,7.557009,25.01529,-0.000172,24.019548,-0.0077,1.381
3436.00,7.557080,25.01494,-0.000173,24.019411,-0.0077,1.381
3438.00,7.557851,25.01547,-0.000173,24.019391,-0.0077,1.380
3440.00,7.557087,25.01531,-0.000173,24.018794,-0.0077,1.381
3442.00,7.556679,25.01516,-0.000174,24.019521,-0.0077,1.381
3444.00,7.557378,25.01565,-0.000174,24.018767,-0.0077,1.381
3446.00,7.557822,25.01555,-0.000174,24.019168,-0.0077,1.381
3448.00,7.557980,25.01530,-0.000173,24.019425,-0.0077,1.381
3450.00,7.558005,25.01561,-0.000173,24.018689,-0.0077,1.381
3452.00,7.557581,25.01577,-0.000174,24.019248,-0.0077,1.381
3454.00,7.557267,25.01551,-0.000173,24.018720,-0.0077,1.381
3456.00,7.557269,25.01572,-0.000174,24.018356,-0.0077,1.381
3458.00,7.557890,25.01593,-0.000174,24.019389,-0.0077,1.381
3460.00,7.558708,25.01602,-0.000172,24.018635,-0.0077,1.381
3462.00,7.558786,25.01603,-0.000173,24.019358,-0.0077,1.382
3464.00,7.558216,25.01587,-0.000173,24.018992,-0.0077,1.381
3466.00,7.558315,25.01576,-0.000174,24.018909,-0.0077,1.381
3468.00,7.559307,25.01479,-0.000173,24.018847,-0.0077,1.380
3470.00,7.559137,25.01497,-0.000173,24.018619,-0.0077,1.381
3472.00,7.558649,25.01631,-0.000174,24.018796,-0.0077,1.381
3474.00,7.558535,25.01639,-0.000174,24.019035,-0.0077,1.381
3476.00,7.557017,25.01691,-0.000173,24.019496,-0.0077,1.381
3478.00,7.556195,25.01655,-0.000172,24.019068,-0.0077,1.381
3480.00,7.556378,25.01670,-0.000173,24.018669,-0.0077,1.381
3482.00,7.556473,25.01621,-0.000173,24.018994,-0.0077,1.381
3484.00,7.555825,25.01564,-0.000174,24.018903,-0.0077,1.381
3486.00,7.555776,25.01507,-0.000173,24.018528,-0.0077,1.381
3488.00,7.556076,25.01531,-0.000173,24.019110,-0.0077,1.381
3490.00,7.555926,25.01500,-0.000173,24.019057,-0.0077,1.382
3492.00,7.556306,25.01506,-0.000173,24.018901,-0.0077,1.381
3494.00,7.556089,25.01488,-0.000173,24.018265,-0.0077,1.381
3496.00,7.556255,25.01492,-0.000172,24.018918,-0.0077,1.380
3498.00,7.556380,25.01496,-0.000172,24.018240,-0.0077,1.381
3500.00,7.556187,25.01476,-0.000173,24.018997,-0.0077,1.381
3502.00,7.556413,25.01396,-0.000173,24.019364,-0.0077,1.382
3504.00,7.555994,25.01465,-0.000173,24.018814,-0.0077,1.381
3506.00,7.556198,25.01507,-0.000172,24.018519,-0.0077,1.381
3508.00,7.556520,25.01498,-0.000173,24.019251,-0.0077,1.381
3510.00,7.556173,25.01512,-0.000172,24.018948,-0.0077,1.381
3512.00,7.556369,25.01542,-0.000171,24.019240,-0.0077,1.381
3514.00,7.555014,25.01536,-0.000172,24.019059,-0.0077,1.381
3516.00,7.554861,25.01584,-0.000173,24.019316,-0.0077,1.382
3518.00,7.555329,25.01591,-0.000173,24.018466,-0.0077,1.381
3520.00,7.555907,25.01626,-0.000174,24.018247,-0.0077,1.380
3522.00,7.556205,25.01631,-0.000172,24.018774,-0.0077,1.381
3524.00,7.556631,25.01587,-0.000172,24.018923,-0.0077,1.380
3526.00,7.556237,25.01592,-0.000172,24.018994,-0.0077,1.381
3528.00,7.555430,25.01663,-0.000172,24.018517,-0.0077,1.381
3530.00,7.554692,25.01611,-0.000173,24.018174,-0.0077,1.381
3532.00,7.554992,25.01606,-0.000173,24.018254,-0.0077,1.381
3534.00,7.555460,25.01556,-0.000172,24.018347,-0.0077,1.381
3536.00,7.556239,25.01645,-0.000173,24.019175,-0.0077,1.381
3538.00,7.555748,25.01670,-0.000173,24.018825,-0.0077,1.381
3540.00,7.555240,25.01689,-0.000172,24.019414,-0.0077,1.381
3542.00,7.555488,25.01593,-0.000172,24.019293,-0.0077,1.381
3544.00,7.555164,25.01607,-0.000172,24.019001,-0.0077,1.381
3546.00,7.554886,25.01616,-0.000172,24.019093,-0.0077,1.381
3548.00,7.554017,25.01568,-0.000171,24.019003,-0.0077,1.381
3550.00,7.554938,25.01642,-0.000172,24.019541,-0.0076,1.381
3552.00,7.555310,25.01664,-0.000173,24.019382,-0.0077,1.381
3554.00,7.555457,25.01636,-0.000173,24.019481,-0.0077,1.381
3556.00,7.554397,25.01643,-0.000172,24.018464,-0.0077,1.381
3558.00,7.555037,25.01680,-0.000172,24.019599,-0.0077,1.381
3560.00,7.553727,25.01712,-0.000171,24.018716,-0.0077,1.380
3562.00,7.553539,25.01687,-0.000171,24.018764,-0.0077,1.381
3564.00,7.553882,25.01685,-0.000172,24.019543,-0.0077,1.381
3566.00,7.554664,25.01603,-0.000172,24.019500,-0.0077,1.381
3568.00,7.554949,25.01697,-0.000173,24.019215,-0.0077,1.381
3570.00,7.554258,25.01629,-0.000173,24.018602,-0.0077,1.381
3572.00,7.553872,25.01620,-0.000173,24.018852,-0.0077,1.382
3574.00,7.554250,25.01583,-0.000173,24.019253,-0.0077,1.382
3576.00,7.555350,25.01603,-0.000173,24.019469,-0.0077,1.381
3578.00,7.555733,25.01668,-0.000172,24.018693,-0.0077,1.380
3580.00,7.555328,25.01641,-0.000172,24.019001,-0.0077,1.381
3582.00,7.553642,25.01614,-0.000172,24.019431,-0.0077,1.381
3584.00,7.553064,25.01697,-0.000171,24.018745,-0.0076,1.381
3586.00,7.553266,25.01682,-0.000172,24.019373,-0.0077,1.381
3588.00,7.553426,25.01633,-0.000172,24.019362,-0.0077,1.382
3590.00,7.553682,25.01649,-0.000173,24.019721,-0.0077,1.381
3592.00,7.553800,25.01701,-0.000173,24.019686,-0.0077,1.381
3594.00,7.554466,25.01660,-0.000173,24.019487,-0.0077,1.381
3596.00,7.554737,25.01600,-0.000174,24.019112,-0.0077,1.381
3598.00,7.555139,25.01677,-0.000173,24.019523,-0.0077,1.381
3600.00,7.554521,25.01607,-0.000173,24.019565,-0.0077,1.381
3602.00,7.554663,25.01635,-0.000172,24.019467,-0.0076,1.381
@6,12.0000,24.0
3604.00,7.552948,25.01644,-0.000173,24.019322,-0.0077,1.381
3606.00,7.547545,25.01636,-0.000173,24.019300,-0.0077,1.380
3608.00,7.537407,25.01692,-0.000172,24.019558,-0.0076,1.380
3610.00,7.522465,25.01695,-0.000172,24.019237,-0.0076,1.380
3612.00,7.506635,25.01663,-0.000173,24.019429,-0.0077,1.380
3614.00,7.494690,25.01663,-0.000172,24.019387,-0.0077,1.381
3616.00,7.485463,25.01579,-0.000172,24.019523,-0.0077,1.381
3618.00,7.477422,25.01663,-0.000173,24.019215,-0.0077,1.382
3620.00,7.469961,25.01538,-0.000173,24.019469,-0.0077,1.382
3622.00,7.462654,25.01679,-0.000174,24.019304,-0.0077,1.382
3624.00,7.454927,25.01654,-0.000173,24.019258,-0.0077,1.382
3626.00,7.448280,25.01694,-0.000174,24.019568,-0.0077,1.383
3628.00,7.443344,25.01652,-0.000174,24.019054,-0.0077,1.382
3630.00,7.445079,25.01598,-0.000174,24.018852,-0.0077,1.382
3632.00,7.452050,25.01590,-0.000173,24.018684,-0.0078,1.383
3634.00,7.464495,25.01612,-0.000176,24.019422,-0.0077,1.383
3636.00,7.476701,25.01697,-0.000174,24.018642,-0.0077,1.382
3638.00,7.485229,25.01603,-0.000173,24.019719,-0.0077,1.382
3640.00,7.491644,25.01582,-0.000173,24.019090,-0.0077,1.382
3642.00,7.497690,25.01587,-0.000173,24.019084,-0.0077,1.382
3644.00,7.504257,25.01639,-0.000173,24.019354,-0.0077,1.382
3646.00,7.511232,25.01624,-0.000173,24.019527,-0.0077,1.381
3648.00,7.517144,25.01609,-0.000171,24.019217,-0.0077,1.381
3650.00,7.524187,25.01718,-0.000172,24.018829,-0.0077,1.381
3652.00,7.531265,25.01772,-0.000172,24.019054,-0.0077,1.381
3654.00,7.538534,25.01712,-0.000172,24.019550,-0.0077,1.381
3656.00,7.544532,25.01648,-0.000172,24.019530,-0.0077,1.381
3658.00,7.550053,25.01634,-0.000171,24.019322,-0.0077,1.381
3660.00,7.553791,25.01671,-0.000173,24.018838,-0.0077,1.382
3662.00,7.557284,25.01621,-0.000173,24.019471,-0.0077,1.381
3664.00,7.560242,25.01592,-0.000172,24.018883,-0.0077,1.380
3666.00,7.563077,25.01629,-0.000171,24.019050,-0.0077,1.381
3668.00,7.566122,25.01713,-0.000173,24.018890,-0.0077,1.382
3670.00,7.569118,25.01716,-0.000173,24.019345,-0.0077,1.381
3672.00,7.571104,25.01701,-0.000171,24.019628,-0.0077,1.381
3674.00,7.572663,25.01616,-0.000173,24.018758,-0.0077,1.381
3676.00,7.574095,25.01629,-0.000173,24.018363,-0.0077,1.381
3678.00,7.576087,25.01692,-0.000172,24.019643,-0.0077,1.381
3680.00,7.576548,25.01632,-0.000173,24.019190,-0.0077,1.381
3682.00,7.576559,25.01706,-0.000174,24.019048,-0.0077,1.381
3684.00,7.576421,25.01688,-0.000173,24.019431,-0.0077,1.381
3686.00,7.575668,25.01737,-0.000174,24.018640,-0.0077,1.381
3688.00,7.574725,25.01685,-0.000173,24.018825,-0.0077,1.381
3690.00,7.573447,25.01687,-0.000172,24.018823,-0.0077,1.381
3692.00,7.573623,25.01674,-0.000172,24.019074,-0.0077,1.381
3694.00,7.573332,25.01719,-0.000172,24.019092,-0.0076,1.381
3696.00,7.571608,25.01774,-0.000172,24.019253,-0.0077,1.380
3698.00,7.570938,25.01768,-0.000172,24.019150,-0.0077,1.381
3700.00,7.569836,25.01745,-0.000172,24.019199,-0.0076,1.381
3702.00,7.567341,25.01791,-0.000172,24.019217,-0.0077,1.381
3704.00,7.566765,25.01751,-0.000171,24.019371,-0.0077,1.381
3706.00,7.565043,25.01746,-0.000173,24.019300,-0.0077,1.381
3708.00,7.563533,25.01763,-0.000173,24.019741,-0.0076,1.381
3710.00,7.562124,25.01766,-0.000172,24.019677,-0.0077,1.381
3712.00,7.561178,25.01776,-0.000174,24.019915,-0.0077,1.382
3714.00,7.559838,25.01715,-0.000173,24.019117,-0.0077,1.381
3716.00,7.559486,25.01665,-0.000173,24.018655,-0.0077,1.381
3718.00,7.559139,25.01665,-0.000173,24.018825,-0.0077,1.381
3720.00,7.558035,25.01840,-0.000172,24.019670,-0.0077,1.380
3722.00,7.557056,25.01770,-0.000172,24.019222,-0.0077,1.381
3724.00,7.555207,25.01814,-0.000171,24.019498,-0.0077,1.381
3726.00,7.554485,25.01808,-0.000171,24.019969,-0.0077,1.382
3728.00,7.554229,25.01854,-0.000172,24.018394,-0.0077,1.381
3730.00,7.553647,25.01838,-0.000171,24.018963,-0.0077,1.380
3732.00,7.553239,25.01875,-0.000172,24.019383,-0.0076,1.381
3734.00,7.553132,25.01846,-0.000172,24.019527,-0.0077,1.382
3736.00,7.553253,25.01827,-0.000171,24.019588,-0.0077,1.381
3738.00,7.552397,25.01750,-0.000172,24.019148,-0.0076,1.381
3740.00,7.551801,25.01759,-0.000172,24.020161,-0.0077,1.381
3742.00,7.552189,25.01813,-0.000171,24.019220,-0.0077,1.381
3744.00,7.552121,25.01861,-0.000170,24.019041,-0.0077,1.382
3746.00,7.551797,25.01837,-0.000172,24.019688,-0.0077,1.381
3748.00,7.552436,25.01821,-0.000173,24.018531,-0.0076,1.381
3750.00,7.552364,25.01760,-0.000172,24.018437,-0.0077,1.381
3752.00,7.551602,25.01766,-0.000172,24.019309,-0.0077,1.381
3754.00,7.551051,25.01806,-0.000173,24.019547,-0.0077,1.381
3756.00,7.551177,25.01801,-0.000172,24.018499,-0.0077,1.381
3758.00,7.551172,25.01751,-0.000171,24.019273,-0.0077,1.381
3760.00,7.550723,25.01758,-0.000173,24.019534,-0.0076,1.381
3762.00,7.551281,25.01833,-0.000172,24.019179,-0.0077,1.381
3764.00,7.551475,25.01900,-0.000171,24.018852,-0.0077,1.381
3766.00,7.551409,25.01845,-0.000172,24.019440,-0.0077,1.382
3768.00,7.550836,25.01868,-0.000172,24.018974,-0.0077,1.381
3770.00,7.551055,25.01811,-0.000173,24.019296,-0.0077,1.381
3772.00,7.550920,25.01839,-0.000173,24.018794,-0.0077,1.381
3774.00,7.551296,25.01767,-0.000172,24.018410,-0.0077,1.381
3776.00,7.550660,25.01775,-0.000172,24.019349,-0.0077,1.381
3778.00,7.549980,25.01746,-0.000171,24.019302,-0.0077,1.381
3780.00,7.549938,25.01734,-0.000172,24.019188,-0.0077,1.380
3782.00,7.550424,25.01694,-0.000172,24.018928,-0.0077,1.382
3784.00,7.550505,25.01725,-0.000173,24.019967,-0.0077,1.381
3786.00,7.550551,25.01718,-0.000171,24.018577,-0.0077,1.381
3788.00,7.550118,25.01680,-0.000172,24.018696,-0.0077,1.382
3790.00,7.551038,25.01739,-0.000173,24.019527,-0.0077,1.381
3792.00,7.550597,25.01760,-0.000173,24.019325,-0.0077,1.381
3794.00,7.549452,25.01747,-0.000174,24.018901,-0.0077,1.381
3796.00,7.549285,25.01716,-0.000173,24.019324,-0.0077,1.381
3798.00,7.549260,25.01778,-0.000172,24.019422,-0.0077,1.382
3800.00,7.549502,25.01727,-0.000172,24.019853,-0.0077,1.381
3802.00,7.549138,25.01645,-0.000172,24.019474,-0.0077,1.382
3804.00,7.548802,25.01639,-0.000173,24.019142,-0.0077,1.381
3806.00,7.549309,25.01749,-0.000173,24.019469,-0.0076,1.381
3808.00,7.549399,25.01712,-0.000172,24.019122,-0.0077,1.381
3810.00,7.549026,25.01724,-0.000173,24.018637,-0.0077,1.381
3812.00,7.549175,25.01673,-0.000174,24.019037,-0.0077,1.381
3814.00,7.549827,25.01645,-0.000173,24.019552,-0.0077,1.381
3816.00,7.549281,25.01703,-0.000173,24.018992,-0.0077,1.382
3818.00,7.549501,25.01733,-0.000172,24.019260,-0.0077,1.381
3820.00,7.548595,25.01724,-0.000173,24.019518,-0.0077,1.381
3822.00,7.548925,25.01673,-0.000174,24.019471,-0.0077,1.382
3824.00,7.549022,25.01703,-0.000173,24.018825,-0.0077,1.381
3826.00,7.548983,25.01709,-0.000172,24.019173,-0.0077,1.381
3828.00,7.549192,25.01707,-0.000172,24.018657,-0.0077,1.381
3830.00,7.549379,25.01687,-0.000173,24.018439,-0.0076,1.382
3832.00,7.549879,25.01677,-0.000173,24.019191,-0.0077,1.381
3834.00,7.548978,25.01758,-0.000172,24.019536,-0.0077,1.381
3836.00,7.549060,25.01772,-0.000171,24.020116,-0.0077,1.381
3838.00,7.549093,25.01758,-0.000172,24.018845,-0.0076,1.381
3840.00,7.548551,25.01707,-0.000173,24.019048,-0.0077,1.381
3842.00,7.547800,25.01749,-0.000172,24.019113,-0.0077,1.381
3844.00,7.548193,25.01693,-0.000173,24.017955,-0.0076,1.381
3846.00,7.548467,25.01705,-0.000174,24.019162,-0.0077,1.381
3848.00,7.548079,25.01672,-0.000172,24.018687,-0.0077,1.381
3850.00,7.548463,25.01755,-0.000172,24.019664,-0.0076,1.381
3852.00,7.548278,25.01735,-0.000172,24.019335,-0.0077,1.381
3854.00,7.547588,25.01701,-0.000172,24.019315,-0.0077,1.381
3856.00,7.547172,25.01726,-0.000173,24.019258,-0.0077,1.381
3858.00,7.547351,25.01715,-0.000173,24.018836,-0.0077,1.381
3860.00,7.547118,25.01737,-0.000173,24.019755,-0.0077,1.381
3862.00,7.547129,25.01866,-0.000172,24.019342,-0.0077,1.381
3864.00,7.547903,25.01832,-0.000173,24.019240,-0.0077,1.381
3866.00,7.548863,25.01855,-0.000173,24.018573,-0.0077,1.381
3868.00,7.548349,25.01833,-0.000173,24.019148,-0.0077,1.381
3870.00,7.547218,25.01824,-0.000173,24.018956,-0.0077,1.381
3872.00,7.546871,25.01852,-0.000172,24.018948,-0.0077,1.381
3874.00,7.547708,25.01827,-0.000172,24.019646,-0.0077,1.381
3876.00,7.548402,25.01775,-0.000172,24.019112,-0.0077,1.381
3878.00,7.547941,25.01699,-0.000173,24.019063,-0.0077,1.381
3880.00,7.546791,25.01711,-0.000173,24.019561,-0.0076,1.381
3882.00,7.546922,25.01759,-0.000173,24.018827,-0.0077,1.382
3884.00,7.547226,25.01744,-0.000174,24.018392,-0.0077,1.381
3886.00,7.547143,25.01680,-0.000172,24.019122,-0.0077,1.381
3888.00,7.546721,25.01718,-0.000172,24.019383,-0.0077,1.381
3890.00,7.545490,25.01722,-0.000172,24.019393,-0.0077,1.381
3892.00,7.545215,25.01702,-0.000173,24.020009,-0.0076,1.381
3894.00,7.545966,25.01745,-0.000172,24.018874,-0.0076,1.381
3896.00,7.546080,25.01740,-0.000171,24.019238,-0.0077,1.381
3898.00,7.546486,25.01756,-0.000171,24.018843,-0.0077,1.381
3900.00,7.546166,25.01776,-0.000172,24.019501,-0.0077,1.381
3902.00,7.546035,25.01724,-0.000173,24.019188,-0.0077,1.382
3904.00,7.546098,25.01684,-0.000174,24.019365,-0.0077,1.382
3906.00,7.546064,25.01670,-0.000173,24.019590,-0.0077,1.381
3908.00,7.546314,25.01723,-0.000172,24.018948,-0.0077,1.381
3910.00,7.546013,25.01689,-0.000171,24.018967,-0.0077,1.381
3912.00,7.546032,25.01719,-0.000171,24.019173,-0.0077,1.381
3914.00,7.546118,25.01648,-0.000173,24.018959,-0.0077,1.381
3916.00,7.545913,25.01695,-0.000173,24.019202,-0.0077,1.382
3918.00,7.545635,25.01743,-0.000173,24.019340,-0.0077,1.381
3920.00,7.545521,25.01657,-0.000172,24.018894,-0.0077,1.381
3922.00,7.545406,25.01717,-0.000172,24.018860,-0.0077,1.381
3924.00,7.545961,25.01739,-0.000172,24.019556,-0.0077,1.381
3926.00,7.545504,25.01719,-0.000173,24.018265,-0.0077,1.381
3928.00,7.545819,25.01747,-0.000173,24.018473,-0.0077,1.381
3930.00,7.546221,25.01714,-0.000173,24.019008,-0.0076,1.381
3932.00,7.546588,25.01744,-0.000172,24.018943,-0.0077,1.381
3934.00,7.545606,25.01736,-0.000173,24.018939,-0.0077,1.381
3936.00,7.544442,25.01765,-0.000173,24.019012,-0.0077,1.381
3938.00,7.544619,25.01741,-0.000173,24.018314,-0.0077,1.381
3940.00,7.544499,25.01639,-0.000173,24.019565,-0.0077,1.382
3942.00,7.545860,25.01651,-0.000172,24.019588,-0.0077,1.381
3944.00,7.546071,25.01705,-0.000172,24.019159,-0.0077,1.381
3946.00,7.545341,25.01644,-0.000174,24.019779,-0.0077,1.381
3948.00,7.544548,25.01749,-0.000174,24.019064,-0.0077,1.381
3950.00,7.544837,25.01817,-0.000173,24.018896,-0.0077,1.380
3952.00,7.544949,25.01789,-0.000172,24.018702,-0.0077,1.381
3954.00,7.544850,25.01820,-0.000173,24.019108,-0.0077,1.381
3956.00,7.544517,25.01770,-0.000172,24.019028,-0.0077,1.381
3958.00,7.544439,25.01789,-0.000173,24.019278,-0.0077,1.382
3960.00,7.544248,25.01791,-0.000174,24.019267,-0.0077,1.381
3962.00,7.544602,25.01774,-0.000174,24.019095,-0.0077,1.382
3964.00,7.544512,25.01782,-0.000173,24.018896,-0.0077,1.381
3966.00,7.544072,25.01809,-0.000173,24.018542,-0.0077,1.381
3968.00,7.544088,25.01777,-0.000173,24.018216,-0.0077,1.381
3970.00,7.544100,25.01724,-0.000172,24.019309,-0.0077,1.381
3972.00,7.544769,25.01761,-0.000173,24.018655,-0.0077,1.381
3974.00,7.545056,25.01794,-0.000172,24.018987,-0.0077,1.381
3976.00,7.545329,25.01795,-0.000173,24.019797,-0.0077,1.381
3978.00,7.544929,25.01753,-0.000173,24.019445,-0.0077,1.381
3980.00,7.544895,25.01604,-0.000172,24.018584,-0.0077,1.381
3982.00,7.544873,25.01681,-0.000173,24.018945,-0.0076,1.381
3984.00,7.544351,25.01736,-0.000173,24.018925,-0.0077,1.381
3986.00,7.544869,25.01766,-0.000173,24.018738,-0.0077,1.380
3988.00,7.544117,25.01776,-0.000172,24.019659,-0.0076,1.381
3990.00,7.544440,25.01747,-0.000172,24.019474,-0.0077,1.381
3992.00,7.544977,25.01810,-0.000174,24.018550,-0.0077,1.381
3994.00,7.544532,25.01741,-0.000173,24.019677,-0.0077,1.382
3996.00,7.544333,25.01750,-0.000172,24.019081,-0.0077,1.382
3998.00,7.543320,25.01755,-0.000173,24.019084,-0.0077,1.381
4000.00,7.542830,25.01724,-0.000171,24.018756,-0.0077,1.380
4002.00,7.543130,25.01714,-0.000172,24.019025,-0.0077,1.380
4004.00,7.542339,25.01686,-0.000172,24.019360,-0.0077,1.381
4006.00,7.543293,25.01736,-0.000175,24.018916,-0.0077,1.381
4008.00,7.543780,25.01743,-0.000174,24.018885,-0.0076,1.381
4010.00,7.543374,25.01709,-0.000173,24.018660,-0.0077,1.381
4012.00,7.543723,25.01720,-0.000171,24.018477,-0.0077,1.381
4014.00,7.543776,25.01653,-0.000172,24.019371,-0.0077,1.381
4016.00,7.543489,25.01635,-0.000172,24.018918,-0.0077,1.381
4018.00,7.543352,25.01620,-0.000172,24.018910,-0.0077,1.380
4020.00,7.542489,25.01604,-0.000172,24.019095,-0.0077,1.381
4022.00,7.543140,25.01593,-0.000173,24.019385,-0.0077,1.381
4024.00,7.543287,25.01611,-0.000173,24.019240,-0.0077,1.381
4026.00,7.543579,25.01636,-0.000173,24.018740,-0.0076,1.381
4028.00,7.543276,25.01706,-0.000173,24.019208,-0.0077,1.381
4030.00,7.542442,25.01691,-0.000173,24.019543,-0.0077,1.381
4032.00,7.542756,25.01725,-0.000172,24.018936,-0.0077,1.381
4034.00,7.543831,25.01628,-0.000172,24.019456,-0.0077,1.381
4036.00,7.543821,25.01631,-0.000173,24.019623,-0.0077,1.382
4038.00,7.543062,25.01663,-0.000172,24.019409,-0.0077,1.381
4040.00,7.542531,25.01605,-0.000172,24.018878,-0.0077,1.381
4042.00,7.543071,25.01570,-0.000172,24.019298,-0.0077,1.381
4044.00,7.543021,25.01541,-0.000173,24.019378,-0.0077,1.381
4046.00,7.542917,25.01579,-0.000172,24.019267,-0.0077,1.380
4048.00,7.542762,25.01613,-0.000174,24.019345,-0.0077,1.381
4050.00,7.542437,25.01656,-0.000173,24.019161,-0.0077,1.381
4052.00,7.542301,25.01657,-0.000173,24.019271,-0.0077,1.381
4054.00,7.542757,25.01599,-0.000173,24.019306,-0.0077,1.381
4056.00,7.542516,25.01635,-0.000173,24.018727,-0.0077,1.382
4058.00,7.542417,25.01615,-0.000174,24.018564,-0.0077,1.381
4060.00,7.542369,25.01632,-0.000174,24.019217,-0.0077,1.381
4062.00,7.542985,25.01717,-0.000172,24.018611,-0.0077,1.381
4064.00,7.542894,25.01702,-0.000173,24.018606,-0.0077,1.381
4066.00,7.542313,25.01720,-0.000174,24.018860,-0.0077,1.381
4068.00,7.542636,25.01692,-0.000174,24.018372,-0.0077,1.381
4070.00,7.542996,25.01648,-0.000174,24.019139,-0.0077,1.381
4072.00,7.543037,25.01621,-0.000172,24.019463,-0.0077,1.381
4074.00,7.542952,25.01573,-0.000172,24.018832,-0.0077,1.380
4076.00,7.542700,25.01593,-0.000173,24.018245,-0.0077,1.382
4078.00,7.542326,25.01648,-0.000175,24.018896,-0.0077,1.382
4080.00,7.542669,25.01669,-0.000174,24.018606,-0.0077,1.382
4082.00,7.542665,25.01708,-0.000174,24.019052,-0.0077,1.380
4084.00,7.541928,25.01654,-0.000172,24.018876,-0.0077,1.381
4086.00,7.541955,25.01637,-0.000172,24.018948,-0.0077,1.382
4088.00,7.541759,25.01678,-0.000173,24.019117,-0.0077,1.381
4090.00,7.541652,25.01642,-0.000173,24.018564,-0.0077,1.381
4092.00,7.541806,25.01691,-0.000172,24.019064,-0.0077,1.381
4094.00,7.541497,25.01728,-0.000172,24.018841,-0.0077,1.381
4096.00,7.542082,25.01706,-0.000173,24.019293,-0.0077,1.381
4098.00,7.542196,25.01687,-0.000174,24.019238,-0.0077,1.381
4100.00,7.541683,25.01707,-0.000173,24.018916,-0.0077,1.381
4102.00,7.541215,25.01727,-0.000173,24.018927,-0.0077,1.381
4104.00,7.541225,25.01794,-0.000173,24.018992,-0.0077,1.381
4106.00,7.540739,25.01741,-0.000173,24.018075,-0.0077,1.381
4108.00,7.539824,25.01708,-0.000173,24.019648,-0.0077,1.381
4110.00,7.540646,25.01746,-0.000172,24.019128,-0.0077,1.381
4112.00,7.541379,25.01712,-0.000172,24.018446,-0.0077,1.381
4114.00,7.541303,25.01721,-0.000172,24.018860,-0.0077,1.381
4116.00,7.541092,25.01789,-0.000172,24.019480,-0.0077,1.381
4118.00,7.540340,25.01773,-0.000173,24.018689,-0.0077,1.382
4120.00,7.540512,25.01756,-0.000172,24.019186,-0.0077,1.381
4122.00,7.540950,25.01792,-0.000172,24.019072,-0.0077,1.381
4124.00,7.540668,25.01766,-0.000173,24.018649,-0.0077,1.381
4126.00,7.541306,25.01768,-0.000173,24.018936,-0.0077,1.381
4128.00,7.541924,25.01828,-0.000173,24.018483,-0.0077,1.381
4130.00,7.541822,25.01805,-0.000172,24.019148,-0.0077,1.381
4132.00,7.541566,25.01788,-0.000172,24.018943,-0.0077,1.381
4134.00,7.540843,25.01732,-0.000173,24.018682,-0.0077,1.381
4136.00,7.540357,25.01714,-0.000174,24.018501,-0.0077,1.381
4138.00,7.540245,25.01848,-0.000173,24.018666,-0.0077,1.381
4140.00,7.540227,25.01785,-0.000172,24.019509,-0.0077,1.381
4142.00,7.540467,25.01670,-0.000173,24.018713,-0.0077,1.381
4144.00,7.541128,25.01686,-0.000174,24.018782,-0.0077,1.381
4146.00,7.541002,25.01713,-0.000172,24.019137,-0.0077,1.381
4148.00,7.540426,25.01739,-0.000173,24.019590,-0.0077,1.381
4150.00,7.540935,25.01755,-0.000173,24.018952,-0.0077,1.381
4152.00,7.540828,25.01712,-0.000173,24.018947,-0.0077,1.380
4154.00,7.540859,25.01729,-0.000173,24.019124,-0.0077,1.381
4156.00,7.539834,25.01675,-0.000173,24.018735,-0.0078,1.381
4158.00,7.539186,25.01725,-0.000173,24.018551,-0.0077,1.382
4160.00,7.539141,25.01777,-0.000173,24.018508,-0.0077,1.381
4162.00,7.539549,25.01760,-0.000173,24.018974,-0.0077,1.381
4164.00,7.539932,25.01808,-0.000172,24.018740,-0.0077,1.381
4166.00,7.540058,25.01764,-0.000172,24.019068,-0.0077,1.381
4168.00,7.539898,25.01748,-0.000173,24.018796,-0.0077,1.381
4170.00,7.540706,25.01810,-0.000173,24.018653,-0.0077,1.381
4172.00,7.540353,25.01846,-0.000173,24.018999,-0.0077,1.381
4174.00,7.540072,25.01733,-0.000174,24.018604,-0.0077,1.381
4176.00,7.540196,25.01767,-0.000172,24.018644,-0.0077,1.381
4178.00,7.540870,25.01740,-0.000173,24.018769,-0.0077,1.382
4180.00,7.540216,25.01727,-0.000173,24.018124,-0.0077,1.381
4182.00,7.539632,25.01711,-0.000174,24.018820,-0.0077,1.381
4184.00,7.540013,25.01757,-0.000173,24.018696,-0.0077,1.381
4186.00,7.539581,25.01664,-0.000173,24.018751,-0.0077,1.381
4188.00,7.539892,25.01722,-0.000172,24.018867,-0.0077,1.381
4190.00,7.540250,25.01713,-0.000172,24.018858,-0.0077,1.380
4192.00,7.539336,25.01700,-0.000172,24.018736,-0.0077,1.381
4194.00,7.539418,25.01680,-0.000173,24.019316,-0.0077,1.382
4196.00,7.540140,25.01755,-0.000173,24.018754,-0.0077,1.381
4198.00,7.539846,25.01715,-0.000173,24.018472,-0.0077,1.380
4200.00,7.539467,25.01629,-0.000172,24.019625,-0.0077,1.380
4202.00,7.539155,25.01607,-0.000172,24.019026,-0.0077,1.381
@7,12.0000,24.0
4204.00,7.539134,25.01694,-0.000173,24.018909,-0.0077,1.381
4206.00,7.534242,25.01773,-0.000174,24.019045,-0.0077,1.381
4208.00,7.524909,25.01730,-0.000172,24.018383,-0.0077,1.380
4210.00,7.511020,25.01670,-0.000171,24.019095,-0.0077,1.380
4212.00,7.496420,25.01719,-0.000172,24.018363,-0.0077,1.380
4214.00,7.484380,25.01735,-0.000172,24.018733,-0.0077,1.381
4216.00,7.476175,25.01735,-0.000173,24.018925,-0.0077,1.381
4218.00,7.469561,25.01744,-0.000173,24.019079,-0.0077,1.381
4220.00,7.463610,25.01754,-0.000173,24.018686,-0.0077,1.382
4222.00,7.457055,25.01770,-0.000174,24.019177,-0.0077,1.382
4224.00,7.450764,25.01813,-0.000173,24.019173,-0.0078,1.382
4226.00,7.445411,25.01886,-0.000173,24.019171,-0.0077,1.382
4228.00,7.441376,25.01829,-0.000174,24.018774,-0.0077,1.382
4230.00,7.442152,25.01817,-0.000173,24.019035,-0.0077,1.382
4232.00,7.449055,25.01799,-0.000173,24.019240,-0.0077,1.383
4234.00,7.461223,25.01787,-0.000175,24.019124,-0.0077,1.383
4236.00,7.474108,25.01795,-0.000175,24.018457,-0.0077,1.383
4238.00,7.483443,25.01825,-0.000174,24.018843,-0.0077,1.383
4240.00,7.489833,25.01854,-0.000173,24.019715,-0.0077,1.382
4242.00,7.495442,25.01811,-0.000173,24.018800,-0.0077,1.382
4244.00,7.501230,25.01768,-0.000172,24.019025,-0.0077,1.381
4246.00,7.506523,25.01827,-0.000173,24.018725,-0.0077,1.381
4248.00,7.513256,25.01872,-0.000172,24.018738,-0.0077,1.380
4250.00,7.520787,25.01810,-0.000172,24.019362,-0.0077,1.380
4252.00,7.528089,25.01769,-0.000171,24.018979,-0.0077,1.381
4254.00,7.533832,25.01709,-0.000173,24.018996,-0.0077,1.381
4256.00,7.539790,25.01650,-0.000173,24.018751,-0.0077,1.381
4258.00,7.544813,25.01775,-0.000172,24.018927,-0.0077,1.381
4260.00,7.548217,25.01828,-0.000172,24.019137,-0.0077,1.381
4262.00,7.550653,25.01804,-0.000172,24.019269,-0.0077,1.381
4264.00,7.553600,25.01822,-0.000173,24.018822,-0.0077,1.381
4266.00,7.556498,25.01851,-0.000173,24.018727,-0.0077,1.381
4268.00,7.558706,25.01833,-0.000173,24.018992,-0.0077,1.381
4270.00,7.561411,25.01806,-0.000173,24.018486,-0.0077,1.381
4272.00,7.563430,25.01716,-0.000174,24.018957,-0.0077,1.382
4274.00,7.564480,25.01658,-0.000173,24.019197,-0.0077,1.381
4276.00,7.566322,25.01683,-0.000172,24.019391,-0.0077,1.380
4278.00,7.566821,25.01686,-0.000173,24.019286,-0.0077,1.381
4280.00,7.565980,25.01659,-0.000173,24.018542,-0.0077,1.381
4282.00,7.566858,25.01713,-0.000173,24.018512,-0.0077,1.381
4284.00,7.567321,25.01742,-0.000172,24.018950,-0.0077,1.381
4286.00,7.566393,25.01660,-0.000173,24.019093,-0.0077,1.381
4288.00,7.565422,25.01682,-0.000174,24.019052,-0.0077,1.381
4290.00,7.564672,25.01688,-0.000172,24.019164,-0.0077,1.381
4292.00,7.564031,25.01766,-0.000174,24.018787,-0.0077,1.381
4294.00,7.562674,25.01747,-0.000173,24.018992,-0.0077,1.381
4296.00,7.561723,25.01706,-0.000173,24.018434,-0.0077,1.381
4298.00,7.560351,25.01689,-0.000173,24.018996,-0.0077,1.381
4300.00,7.559085,25.01667,-0.000173,24.018852,-0.0077,1.381
4302.00,7.557423,25.01629,-0.000173,24.018938,-0.0077,1.381
4304.00,7.556269,25.01606,-0.000172,24.019222,-0.0077,1.381
4306.00,7.555601,25.01693,-0.000171,24.018796,-0.0077,1.380
4308.00,7.554610,25.01721,-0.000172,24.018452,-0.0077,1.381
4310.00,7.553423,25.01702,-0.000173,24.019063,-0.0077,1.380
4312.00,7.552003,25.01710,-0.000172,24.019072,-0.0077,1.380
4314.00,7.550593,25.01627,-0.000173,24.019068,-0.0077,1.381
4316.00,7.549925,25.01675,-0.000173,24.018655,-0.0077,1.381
4318.00,7.548788,25.01751,-0.000173,24.018999,-0.0077,1.381
4320.00,7.547138,25.01665,-0.000173,24.019153,-0.0077,1.381
4322.00,7.546190,25.01654,-0.000173,24.019059,-0.0077,1.381
4324.00,7.545633,25.01696,-0.000173,24.018377,-0.0077,1.381
4326.00,7.545678,25.01742,-0.000172,24.018530,-0.0077,1.380
4328.00,7.545712,25.01667,-0.000173,24.018760,-0.0076,1.380
4330.00,7.545669,25.01698,-0.000173,24.019735,-0.0076,1.381
4332.00,7.545076,25.01678,-0.000172,24.019235,-0.0077,1.381
4334.00,7.544035,25.01654,-0.000173,24.019318,-0.0077,1.381
4336.00,7.543875,25.01670,-0.000172,24.019362,-0.0077,1.381
4338.00,7.543101,25.01710,-0.000173,24.018582,-0.0077,1.381
4340.00,7.541995,25.01658,-0.000175,24.018912,-0.0077,1.381
4342.00,7.540808,25.01686,-0.000173,24.019046,-0.0077,1.381
4344.00,7.540707,25.01731,-0.000173,24.019360,-0.0077,1.381
4346.00,7.539714,25.01668,-0.000173,24.019063,-0.0077,1.381
4348.00,7.539926,25.01662,-0.000173,24.018528,-0.0077,1.381
4350.00,7.540289,25.01660,-0.000173,24.018693,-0.0077,1.381
4352.00,7.540607,25.01694,-0.000173,24.019469,-0.0077,1.381
4354.00,7.539828,25.01694,-0.000172,24.019625,-0.0077,1.380
4356.00,7.539907,25.01702,-0.000172,24.018704,-0.0077,1.381
4358.00,7.539749,25.01679,-0.000172,24.019101,-0.0077,1.381
4360.00,7.539171,25.01720,-0.000174,24.019458,-0.0077,1.381
4362.00,7.538463,25.01761,-0.000173,24.018898,-0.0077,1.381
4364.00,7.537910,25.01672,-0.000174,24.018599,-0.0077,1.381
4366.00,7.537625,25.01653,-0.000173,24.018865,-0.0077,1.381
4368.00,7.538342,25.01669,-0.000173,24.018894,-0.0077,1.381
4370.00,7.538242,25.01638,-0.000172,24.018619,-0.0077,1.381
4372.00,7.538447,25.01624,-0.000173,24.018640,-0.0077,1.382
4374.00,7.538294,25.01593,-0.000174,24.018905,-0.0077,1.381
4376.00,7.538711,25.01602,-0.000172,24.019108,-0.0077,1.380
4378.00,7.538202,25.01600,-0.000172,24.018774,-0.0077,1.381
4380.00,7.538080,25.01609,-0.000173,24.019505,-0.0077,1.381
4382.00,7.538128,25.01611,-0.000173,24.018700,-0.0077,1.381
4384.00,7.538166,25.01659,-0.000173,24.019008,-0.0077,1.380
4386.00,7.538412,25.01687,-0.000172,24.019389,-0.0077,1.381
4388.00,7.538506,25.01704,-0.000171,24.019273,-0.0077,1.381
4390.00,7.537953,25.01742,-0.000173,24.019046,-0.0077,1.381
4392.00,7.537710,25.01726,-0.000172,24.018677,-0.0077,1.381
4394.00,7.537301,25.01677,-0.000172,24.018555,-0.0078,1.382
4396.00,7.536487,25.01675,-0.000173,24.019115,-0.0077,1.381
4398.00,7.536419,25.01717,-0.000172,24.018720,-0.0077,1.381
4400.00,7.537244,25.01753,-0.000174,24.018809,-0.0077,1.381
4402.00,7.537906,25.01759,-0.000172,24.019229,-0.0077,1.381
4404.00,7.537894,25.01752,-0.000172,24.019449,-0.0077,1.381
4406.00,7.538258,25.01776,-0.000173,24.019237,-0.0077,1.381
4408.00,7.538032,25.01787,-0.000172,24.019050,-0.0077,1.380
4410.00,7.537319,25.01754,-0.000172,24.018561,-0.0077,1.381
4412.00,7.536697,25.01773,-0.000173,24.019396,-0.0077,1.381
4414.00,7.536507,25.01766,-0.000172,24.019266,-0.0077,1.381
4416.00,7.537149,25.01737,-0.000172,24.019204,-0.0077,1.380
4418.00,7.537357,25.01721,-0.000172,24.018876,-0.0077,1.381
4420.00,7.537065,25.01664,-0.000173,24.019035,-0.0077,1.381
4422.00,7.536583,25.01712,-0.000172,24.018968,-0.0077,1.381
4424.00,7.536722,25.01784,-0.000172,24.019229,-0.0077,1.381
4426.00,7.537875,25.01833,-0.000173,24.018450,-0.0077,1.381
4428.00,7.537761,25.01847,-0.000172,24.018640,-0.0077,1.381
4430.00,7.537226,25.01724,-0.000173,24.018310,-0.0077,1.380
4432.00,7.536338,25.01729,-0.000172,24.019110,-0.0077,1.381
4434.00,7.536075,25.01765,-0.000172,24.019244,-0.0077,1.381
4436.00,7.536300,25.01744,-0.000172,24.018997,-0.0077,1.381
4438.00,7.536691,25.01690,-0.000173,24.018363,-0.0077,1.381
4440.00,7.536367,25.01755,-0.000172,24.018709,-0.0077,1.381
4442.00,7.535961,25.01699,-0.000172,24.019199,-0.0077,1.381
4444.00,7.536069,25.01749,-0.000173,24.018816,-0.0077,1.381
4446.00,7.535857,25.01750,-0.000173,24.018836,-0.0077,1.381
4448.00,7.536058,25.01745,-0.000173,24.018765,-0.0077,1.380
4450.00,7.535024,25.01644,-0.000173,24.018892,-0.0077,1.381
4452.00,7.534930,25.01624,-0.000172,24.018522,-0.0077,1.381
4454.00,7.534705,25.01652,-0.000172,24.019068,-0.0077,1.381
4456.00,7.534813,25.01699,-0.000172,24.018919,-0.0077,1.381
4458.00,7.534498,25.01742,-0.000173,24.019052,-0.0077,1.381
4460.00,7.534282,25.01719,-0.000173,24.018629,-0.0077,1.381
4462.00,7.534622,25.01801,-0.000173,24.019325,-0.0077,1.380
4464.00,7.534097,25.01755,-0.000173,24.019383,-0.0077,1.381
4466.00,7.533915,25.01641,-0.000172,24.019055,-0.0077,1.381
4468.00,7.533588,25.01721,-0.000172,24.018544,-0.0077,1.381
4470.00,7.533097,25.01676,-0.000172,24.018193,-0.0077,1.381
4472.00,7.533898,25.01647,-0.000173,24.019336,-0.0077,1.381
4474.00,7.534413,25.01680,-0.000173,24.019998,-0.0077,1.381
4476.00,7.533662,25.01668,-0.000173,24.018832,-0.0077,1.381
4478.00,7.533789,25.01624,-0.000173,24.018376,-0.0077,1.381
4480.00,7.533789,25.01669,-0.000173,24.018745,-0.0077,1.381
4482.00,7.533516,25.01691,-0.000173,24.018693,-0.0077,1.380
4484.00,7.533978,25.01601,-0.000173,24.018544,-0.0077,1.381
4486.00,7.534931,25.01697,-0.000173,24.018299,-0.0077,1.381
4488.00,7.533483,25.01774,-0.000173,24.018941,-0.0076,1.381
4490.00,7.533398,25.01693,-0.000173,24.019224,-0.0077,1.381
4492.00,7.533921,25.01793,-0.000173,24.018646,-0.0077,1.381
4494.00,7.534360,25.01743,-0.000172,24.019195,-0.0077,1.381
4496.00,7.533922,25.01764,-0.000173,24.019233,-0.0077,1.381
4498.00,7.533770,25.01782,-0.000172,24.019238,-0.0077,1.381
4500.00,7.533392,25.01763,-0.000172,24.018932,-0.0077,1.381
4502.00,7.533180,25.01759,-0.000173,24.018207,-0.0077,1.382
4504.00,7.534003,25.01707,-0.000173,24.018845,-0.0077,1.381
4506.00,7.535082,25.01690,-0.000172,24.019335,-0.0077,1.381
4508.00,7.535108,25.01659,-0.000173,24.018689,-0.0077,1.380
4510.00,7.533820,25.01694,-0.000172,24.018415,-0.0077,1.381
4512.00,7.534483,25.01691,-0.000173,24.018729,-0.0077,1.381
4514.00,7.533544,25.01647,-0.000173,24.018548,-0.0077,1.381
4516.00,7.532949,25.01677,-0.000173,24.018408,-0.0077,1.381
4518.00,7.532772,25.01621,-0.000173,24.018584,-0.0077,1.382
4520.00,7.532334,25.01663,-0.000173,24.018381,-0.0077,1.381
4522.00,7.532553,25.01713,-0.000173,24.018691,-0.0077,1.381
4524.00,7.532767,25.01748,-0.000173,24.018615,-0.0077,1.381
4526.00,7.533534,25.01730,-0.000173,24.018687,-0.0077,1.381
4528.00,7.533376,25.01762,-0.000172,24.018941,-0.0077,1.381
4530.00,7.533618,25.01838,-0.000173,24.018323,-0.0077,1.381
4532.00,7.534107,25.01789,-0.000171,24.019327,-0.0077,1.380
4534.00,7.533956,25.01707,-0.000172,24.018555,-0.0077,1.381
4536.00,7.533660,25.01761,-0.000173,24.018849,-0.0077,1.381
4538.00,7.533382,25.01778,-0.000173,24.019258,-0.0077,1.382
4540.00,7.533785,25.01787,-0.000172,24.019376,-0.0077,1.381
4542.00,7.534365,25.01769,-0.000173,24.018459,-0.0077,1.381
4544.00,7.534080,25.01865,-0.000173,24.018798,-0.0077,1.381
4546.00,7.533372,25.01878,-0.000173,24.019182,-0.0077,1.381
4548.00,7.533724,25.01792,-0.000173,24.018599,-0.0077,1.380
4550.00,7.533542,25.01742,-0.000173,24.018713,-0.0077,1.381
4552.00,7.532651,25.01741,-0.000172,24.018655,-0.0077,1.381
4554.00,7.532862,25.01815,-0.000173,24.019253,-0.0077,1.381
4556.00,7.533067,25.01808,-0.000173,24.018934,-0.0077,1.382
4558.00,7.532967,25.01897,-0.000172,24.018051,-0.0077,1.381
4560.00,7.532627,25.01836,-0.000172,24.018100,-0.0077,1.381
4562.00,7.532636,25.01792,-0.000173,24.018651,-0.0077,1.381
4564.00,7.532480,25.01801,-0.000173,24.018773,-0.0077,1.381
4566.00,7.532182,25.01754,-0.000172,24.019240,-0.0076,1.381
4568.00,7.532165,25.01744,-0.000172,24.019788,-0.0077,1.381
4570.00,7.532428,25.01832,-0.000173,24.019258,-0.0077,1.381
4572.00,7.532575,25.01919,-0.000172,24.018887,-0.0077,1.381
4574.00,7.532353,25.01831,-0.000173,24.018689,-0.0077,1.382
4576.00,7.532268,25.01828,-0.000173,24.018584,-0.0077,1.381
4578.00,7.532172,25.01936,-0.000172,24.019525,-0.0077,1.381
4580.00,7.532621,25.01854,-0.000171,24.019055,-0.0077,1.382
4582.00,7.531626,25.01851,-0.000172,24.019913,-0.0077,1.381
4584.00,7.531350,25.01865,-0.000172,24.019255,-0.0077,1.381
4586.00,7.531517,25.01888,-0.000173,24.019077,-0.0077,1.381
4588.00,7.531073,25.01858,-0.000172,24.018725,-0.0077,1.381
4590.00,7.530485,25.01846,-0.000172,24.019075,-0.0077,1.381
4592.00,7.531280,25.01823,-0.000172,24.019291,-0.0077,1.381
4594.00,7.531370,25.01795,-0.000173,24.018733,-0.0077,1.381
4596.00,7.531601,25.01892,-0.000173,24.018983,-0.0077,1.381
4598.00,7.530945,25.01904,-0.000172,24.019106,-0.0077,1.381
4600.00,7.530036,25.01819,-0.000173,24.018464,-0.0077,1.382
4602.00,7.529666,25.01863,-0.000172,24.019095,-0.0077,1.380
4604.00,7.531388,25.01849,-0.000172,24.019391,-0.0076,1.381
4606.00,7.532402,25.01834,-0.000172,24.019173,-0.0076,1.382
4608.00,7.531935,25.01915,-0.000172,24.019770,-0.0077,1.381
4610.00,7.531739,25.01837,-0.000172,24.019373,-0.0077,1.381
4612.00,7.531683,25.01886,-0.000171,24.019161,-0.0077,1.381
4614.00,7.532011,25.01804,-0.000172,24.019019,-0.0077,1.381
4616.00,7.531929,25.01831,-0.000172,24.019398,-0.0077,1.381
4618.00,7.532342,25.01814,-0.000171,24.019545,-0.0077,1.381
4620.00,7.532582,25.01859,-0.000172,24.019606,-0.0077,1.381
4622.00,7.532571,25.01772,-0.000172,24.018649,-0.0077,1.381
4624.00,7.532758,25.01722,-0.000171,24.019652,-0.0077,1.381
4626.00,7.532837,25.01768,-0.000171,24.019637,-0.0077,1.381
4628.00,7.532326,25.01783,-0.000172,24.018791,-0.0077,1.381
4630.00,7.531245,25.01886,-0.000172,24.018299,-0.0077,1.381
4632.00,7.531327,25.01859,-0.000173,24.019474,-0.0077,1.382
4634.00,7.531239,25.01887,-0.000173,24.019563,-0.0077,1.381
4636.00,7.530694,25.01927,-0.000173,24.018232,-0.0077,1.381
4638.00,7.530951,25.01896,-0.000172,24.019248,-0.0077,1.381
4640.00,7.530440,25.01851,-0.000172,24.019030,-0.0077,1.381
4642.00,7.530406,25.01889,-0.000172,24.018421,-0.0077,1.380
4644.00,7.530631,25.01901,-0.000173,24.019199,-0.0077,1.381
4646.00,7.530089,25.01890,-0.000172,24.019287,-0.0076,1.381
4648.00,7.530326,25.01943,-0.000172,24.019224,-0.0077,1.381
4650.00,7.531096,25.01909,-0.000173,24.019133,-0.0077,1.381
4652.00,7.530967,25.01909,-0.000172,24.019362,-0.0077,1.381
4654.00,7.530686,25.01978,-0.000173,24.019106,-0.0077,1.381
4656.00,7.530040,25.01969,-0.000173,24.018709,-0.0077,1.381
4658.00,7.530376,25.01976,-0.000173,24.019190,-0.0077,1.381
4660.00,7.530210,25.01941,-0.000173,24.019347,-0.0077,1.381
4662.00,7.530342,25.01971,-0.000173,24.019396,-0.0077,1.381
4664.00,7.529988,25.01951,-0.000172,24.018928,-0.0078,1.381
4666.00,7.530821,25.01925,-0.000172,24.019258,-0.0077,1.381
4668.00,7.531338,25.01918,-0.000173,24.018521,-0.0077,1.380
4670.00,7.530521,25.01914,-0.000172,24.019344,-0.0077,1.381
4672.00,7.530406,25.01990,-0.000172,24.019010,-0.0077,1.381
4674.00,7.530855,25.02007,-0.000172,24.019035,-0.0077,1.381
4676.00,7.530898,25.01949,-0.000173,24.019021,-0.0077,1.381
4678.00,7.531084,25.01906,-0.000173,24.019753,-0.0077,1.381
4680.00,7.531012,25.01910,-0.000172,24.019170,-0.0077,1.382
4682.00,7.530391,25.01931,-0.000173,24.019150,-0.0077,1.381
4684.00,7.530177,25.01879,-0.000173,24.018967,-0.0077,1.380
4686.00,7.529709,25.01797,-0.000172,24.019304,-0.0077,1.381
4688.00,7.530329,25.01824,-0.000172,24.018852,-0.0077,1.381
4690.00,7.530058,25.01915,-0.000171,24.019204,-0.0077,1.380
4692.00,7.529971,25.01999,-0.000172,24.019014,-0.0077,1.381
4694.00,7.529483,25.01926,-0.000173,24.019306,-0.0077,1.381
4696.00,7.530049,25.01890,-0.000173,24.019199,-0.0077,1.381
4698.00,7.530377,25.01863,-0.000172,24.018642,-0.0077,1.381
4700.00,7.530117,25.01934,-0.000172,24.019206,-0.0077,1.381
4702.00,7.530200,25.01927,-0.000172,24.019228,-0.0077,1.381
4704.00,7.529749,25.01872,-0.000173,24.019161,-0.0077,1.382
4706.00,7.529707,25.01845,-0.000173,24.019130,-0.0077,1.381
4708.00,7.529552,25.01872,-0.000173,24.018907,-0.0077,1.381
4710.00,7.530058,25.01865,-0.000173,24.018783,-0.0077,1.380
4712.00,7.530415,25.01851,-0.000172,24.018919,-0.0077,1.381
4714.00,7.529671,25.01842,-0.000173,24.019284,-0.0077,1.381
4716.00,7.529060,25.01882,-0.000172,24.019532,-0.0077,1.381
4718.00,7.529480,25.01949,-0.000173,24.019045,-0.0077,1.382
4720.00,7.530476,25.01894,-0.000174,24.019380,-0.0077,1.382
4722.00,7.530335,25.01905,-0.000172,24.018793,-0.0077,1.381
4724.00,7.529501,25.01895,-0.000173,24.018463,-0.0077,1.380
4726.00,7.528703,25.01906,-0.000173,24.018948,-0.0077,1.381
4728.00,7.528761,25.01951,-0.000174,24.018843,-0.0077,1.381
4730.00,7.529170,25.01919,-0.000174,24.019309,-0.0077,1.381
4732.00,7.529709,25.01917,-0.000173,24.019108,-0.0077,1.381
4734.00,7.529138,25.01892,-0.000172,24.018553,-0.0077,1.381
4736.00,7.528889,25.01847,-0.000172,24.018874,-0.0076,1.380
4738.00,7.528419,25.01824,-0.000171,24.018965,-0.0077,1.380
4740.00,7.528625,25.01861,-0.000173,24.019208,-0.0077,1.381
4742.00,7.528891,25.01925,-0.000175,24.018698,-0.0077,1.382
4744.00,7.528883,25.01847,-0.000174,24.019280,-0.0077,1.381
4746.00,7.528864,25.01879,-0.000174,24.018831,-0.0077,1.380
4748.00,7.529265,25.01905,-0.000173,24.018666,-0.0077,1.381
4750.00,7.529712,25.01899,-0.000173,24.018785,-0.0077,1.381
4752.00,7.529681,25.01975,-0.000173,24.019374,-0.0077,1.381
4754.00,7.529708,25.01915,-0.000172,24.018923,-0.0077,1.380
4756.00,7.529525,25.01890,-0.000173,24.019099,-0.0077,1.381
4758.00,7.528653,25.01846,-0.000172,24.018742,-0.0077,1.381
4760.00,7.528128,25.01854,-0.000173,24.019028,-0.0077,1.381
4762.00,7.529150,25.01932,-0.000173,24.018961,-0.0077,1.381
4764.00,7.529580,25.01927,-0.000174,24.019025,-0.0077,1.381
4766.00,7.530186,25.01962,-0.000174,24.018814,-0.0077,1.380
4768.00,7.529835,25.01958,-0.000172,24.019311,-0.0077,1.380
4770.00,7.528813,25.01957,-0.000173,24.018869,-0.0077,1.381
4772.00,7.529475,25.01936,-0.000173,24.019046,-0.0077,1.381
4774.00,7.528807,25.01986,-0.000172,24.018354,-0.0077,1.380
4776.00,7.528289,25.01933,-0.000173,24.018294,-0.0077,1.381
4778.00,7.527954,25.01918,-0.000173,24.019318,-0.0077,1.381
4780.00,7.528815,25.01866,-0.000172,24.019411,-0.0077,1.380
4782.00,7.528634,25.01901,-0.000172,24.019365,-0.0077,1.381
4784.00,7.528455,25.01864,-0.000173,24.019003,-0.0077,1.381
4786.00,7.529029,25.01855,-0.000172,24.018280,-0.0077,1.381
4788.00,7.528953,25.01885,-0.000172,24.019159,-0.0077,1.381
4790.00,7.528887,25.01945,-0.000173,24.019262,-0.0077,1.381
4792.00,7.528978,25.01986,-0.000173,24.019402,-0.0077,1.381
4794.00,7.528443,25.02000,-0.000172,24.019266,-0.0077,1.381
4796.00,7.528308,25.01963,-0.000174,24.018419,-0.0077,1.381
4798.00,7.528311,25.01956,-0.000173,24.019050,-0.0077,1.380
4800.00,7.528453,25.01970,-0.000172,24.018954,-0.0077,1.380
4802.00,7.528473,25.01941,-0.000173,24.019090,-0.0077,1.380
@8,12.0000,24.0
4804.00,7.527576,25.01919,-0.000174,24.019472,-0.0077,1.381
4806.00,7.522923,25.01907,-0.000173,24.018796,-0.0077,1.381
4808.00,7.513753,25.02002,-0.000173,24.018524,-0.0077,1.380
4810.00,7.501302,25.01954,-0.000173,24.018818,-0.0077,1.380
4812.00,7.487627,25.01979,-0.000172,24.018635,-0.0077,1.380
4814.00,7.476436,25.01911,-0.000173,24.018437,-0.0077,1.381
4816.00,7.469347,25.01969,-0.000173,24.018667,-0.0077,1.381
4818.00,7.464044,25.01944,-0.000174,24.019514,-0.0077,1.381
4820.00,7.459127,25.01903,-0.000175,24.018399,-0.0077,1.382
4822.00,7.454261,25.01933,-0.000175,24.019077,-0.0077,1.382
4824.00,7.448851,25.01936,-0.000173,24.018675,-0.0077,1.381
4826.00,7.443980,25.02014,-0.000173,24.018573,-0.0077,1.381
4828.00,7.439845,25.01957,-0.000175,24.018473,-0.0077,1.381
4830.00,7.440670,25.01874,-0.000175,24.018417,-0.0077,1.382
4832.00,7.447380,25.01868,-0.000174,24.019045,-0.0077,1.383
4834.00,7.458740,25.01907,-0.000175,24.018762,-0.0077,1.383
4836.00,7.471831,25.01898,-0.000175,24.018486,-0.0078,1.383
4838.00,7.481670,25.01922,-0.000174,24.018794,-0.0077,1.382
4840.00,7.489604,25.01927,-0.000174,24.018258,-0.0078,1.381
4842.00,7.495265,25.01946,-0.000173,24.019034,-0.0077,1.381
4844.00,7.500766,25.01934,-0.000173,24.018863,-0.0077,1.381
4846.00,7.507306,25.02048,-0.000173,24.018591,-0.0078,1.380
4848.00,7.514398,25.02008,-0.000173,24.018805,-0.0078,1.381
4850.00,7.521428,25.01923,-0.000172,24.018517,-0.0077,1.380
4852.00,7.527098,25.01975,-0.000173,24.018983,-0.0077,1.381
4854.00,7.532600,25.01969,-0.000174,24.018310,-0.0077,1.381
4856.00,7.537228,25.01932,-0.000173,24.018247,-0.0077,1.380
4858.00,7.541355,25.01954,-0.000172,24.018785,-0.0077,1.380
4860.00,7.544880,25.01978,-0.000174,24.019079,-0.0077,1.381
4862.00,7.547853,25.01945,-0.000174,24.018013,-0.0077,1.380
4864.00,7.550322,25.01912,-0.000174,24.018370,-0.0077,1.381
4866.00,7.552460,25.01923,-0.000174,24.018881,-0.0078,1.381
4868.00,7.554200,25.01907,-0.000175,24.019001,-0.0077,1.380
4870.00,7.555341,25.01891,-0.000174,24.018515,-0.0077,1.381
4872.00,7.556849,25.01908,-0.000174,24.018774,-0.0077,1.380
4874.00,7.557993,25.01862,-0.000173,24.018988,-0.0077,1.381
4876.00,7.558696,25.01922,-0.000173,24.018590,-0.0078,1.381
4878.00,7.559656,25.01887,-0.000173,24.018546,-0.0078,1.380
4880.00,7.560983,25.01876,-0.000174,24.018959,-0.0078,1.381
4882.00,7.561089,25.01879,-0.000174,24.018675,-0.0077,1.381
4884.00,7.561333,25.01835,-0.000174,24.018441,-0.0077,1.381
4886.00,7.560885,25.01888,-0.000174,24.019088,-0.0077,1.381
4888.00,7.559741,25.01918,-0.000174,24.018444,-0.0078,1.381
4890.00,7.558636,25.01973,-0.000173,24.018825,-0.0077,1.379
4892.00,7.557006,25.02008,-0.000174,24.019494,-0.0077,1.380
4894.00,7.556757,25.01953,-0.000174,24.018803,-0.0077,1.381
4896.00,7.556202,25.01921,-0.000173,24.018452,-0.0077,1.381
4898.00,7.553882,25.01950,-0.000174,24.018615,-0.0078,1.381
4900.00,7.553211,25.01979,-0.000173,24.018330,-0.0078,1.381
4902.00,7.552276,25.01966,-0.000173,24.018165,-0.0077,1.381
4904.00,7.551096,25.01822,-0.000173,24.018609,-0.0077,1.380
4906.00,7.550306,25.01872,-0.000173,24.018341,-0.0078,1.380
4908.00,7.548072,25.01942,-0.000173,24.018069,-0.0077,1.381
4910.00,7.546172,25.01832,-0.000175,24.018258,-0.0077,1.381
4912.00,7.544600,25.01889,-0.000175,24.018392,-0.0078,1.380
4914.00,7.543821,25.01913,-0.000174,24.018124,-0.0077,1.380
4916.00,7.542859,25.01899,-0.000175,24.018357,-0.0078,1.380
4918.00,7.541342,25.01912,-0.000173,24.017937,-0.0077,1.381
4920.00,7.539635,25.01864,-0.000173,24.018466,-0.0077,1.381
4922.00,7.539294,25.01894,-0.000174,24.018401,-0.0077,1.381
4924.00,7.538533,25.01891,-0.000175,24.018082,-0.0077,1.382
4926.00,7.537222,25.01903,-0.000175,24.018194,-0.0077,1.381
4928.00,7.536955,25.01863,-0.000175,24.018479,-0.0077,1.380
4930.00,7.535622,25.01873,-0.000174,24.018392,-0.0078,1.380
4932.00,7.534525,25.01913,-0.000174,24.018013,-0.0077,1.380
4934.00,7.534907,25.01931,-0.000174,24.018600,-0.0077,1.381
4936.00,7.534490,25.01917,-0.000173,24.018011,-0.0077,1.381
4938.00,7.533864,25.01918,-0.000173,24.018055,-0.0077,1.380
4940.00,7.532975,25.01856,-0.000174,24.018057,-0.0077,1.381
4942.00,7.533415,25.01864,-0.000175,24.019101,-0.0077,1.381
4944.00,7.533803,25.01867,-0.000174,24.018841,-0.0077,1.381
4946.00,7.533357,25.01906,-0.000174,24.018173,-0.0077,1.381
4948.00,7.533938,25.01948,-0.000174,24.017736,-0.0078,1.381
4950.00,7.533217,25.01965,-0.000174,24.018803,-0.0077,1.381
4952.00,7.531973,25.01961,-0.000174,24.018115,-0.0077,1.380
4954.00,7.531529,25.01944,-0.000174,24.018270,-0.0078,1.380
4956.00,7.530668,25.01889,-0.000174,24.017763,-0.0078,1.380
4958.00,7.529524,25.01938,-0.000174,24.018145,-0.0077,1.381
4960.00,7.529256,25.01923,-0.000174,24.018319,-0.0077,1.381
4962.00,7.529461,25.01963,-0.000175,24.018281,-0.0077,1.380
4964.00,7.529612,25.01935,-0.000175,24.017844,-0.0078,1.381
4966.00,7.530259,25.01874,-0.000174,24.018718,-0.0077,1.380
4968.00,7.530291,25.01926,-0.000172,24.019017,-0.0077,1.380
4970.00,7.529827,25.01951,-0.000174,24.018178,-0.0078,1.380
4972.00,7.530155,25.01999,-0.000175,24.018832,-0.0077,1.381
4974.00,7.530352,25.01945,-0.000175,24.018444,-0.0077,1.381
4976.00,7.530721,25.01883,-0.000175,24.018666,-0.0077,1.381
4978.00,7.530663,25.01895,-0.000175,24.018343,-0.0078,1.380
4980.00,7.529446,25.01890,-0.000174,24.018356,-0.0078,1.380
4982.00,7.528173,25.01885,-0.000174,24.018314,-0.0077,1.380
4984.00,7.528243,25.01929,-0.000174,24.017935,-0.0077,1.381
4986.00,7.528188,25.01891,-0.000174,24.018867,-0.0078,1.381
4988.00,7.528826,25.01864,-0.000175,24.018046,-0.0077,1.381
4990.00,7.528610,25.01842,-0.000175,24.018513,-0.0077,1.380
4992.00,7.528043,25.01924,-0.000174,24.018762,-0.0078,1.381
4994.00,7.527219,25.01872,-0.000174,24.018680,-0.0078,1.380
4996.00,7.527676,25.01907,-0.000175,24.018367,-0.0077,1.380
4998.00,7.527785,25.01920,-0.000176,24.018425,-0.0077,1.381
5000.00,7.528016,25.01921,-0.000174,24.018046,-0.0078,1.381
5002.00,7.527815,25.01934,-0.000174,24.018845,-0.0078,1.381
5004.00,7.528443,25.02005,-0.000175,24.018405,-0.0078,1.380
5006.00,7.528332,25.01986,-0.000174,24.018379,-0.0077,1.381
5008.00,7.527790,25.02049,-0.000175,24.017825,-0.0077,1.381
5010.00,7.526888,25.01967,-0.000175,24.017745,-0.0077,1.381
5012.00,7.527629,25.01959,-0.000173,24.018285,-0.0078,1.380
5014.00,7.528129,25.01965,-0.000174,24.017246,-0.0078,1.381
5016.00,7.527279,25.01947,-0.000174,24.018236,-0.0078,1.380
5018.00,7.526823,25.01971,-0.000173,24.018245,-0.0078,1.381
5020.00,7.527034,25.02045,-0.000175,24.018198,-0.0077,1.381
5022.00,7.526595,25.02000,-0.000175,24.018193,-0.0078,1.380
5024.00,7.527094,25.02010,-0.000174,24.018867,-0.0078,1.380
5026.00,7.527858,25.01997,-0.000174,24.018916,-0.0077,1.380
5028.00,7.527717,25.01983,-0.000174,24.018606,-0.0078,1.380
5030.00,7.527615,25.01915,-0.000174,24.018508,-0.0077,1.380
5032.00,7.527208,25.01895,-0.000174,24.018162,-0.0078,1.380
5034.00,7.526444,25.01930,-0.000175,24.018713,-0.0078,1.380
5036.00,7.525842,25.01951,-0.000175,24.018760,-0.0078,1.380
5038.00,7.525471,25.01966,-0.000174,24.017620,-0.0078,1.381
5040.00,7.525903,25.01909,-0.000175,24.017768,-0.0078,1.380
5042.00,7.525787,25.01873,-0.000175,24.018051,-0.0078,1.380
5044.00,7.525321,25.01897,-0.000175,24.018348,-0.0078,1.380
5046.00,7.525097,25.01905,-0.000175,24.018093,-0.0078,1.380
5048.00,7.525227,25.01905,-0.000175,24.018245,-0.0078,1.380
5050.00,7.525755,25.01931,-0.000173,24.017819,-0.0078,1.380
5052.00,7.526571,25.01906,-0.000174,24.017841,-0.0078,1.380
5054.00,7.526259,25.01873,-0.000174,24.018107,-0.0078,1.381
5056.00,7.525234,25.01921,-0.000174,24.017683,-0.0078,1.380
5058.00,7.525908,25.01915,-0.000175,24.017246,-0.0078,1.380
5060.00,7.526130,25.01918,-0.000175,24.018321,-0.0078,1.380
5062.00,7.526190,25.01905,-0.000175,24.017883,-0.0078,1.381
5064.00,7.526144,25.01906,-0.000175,24.018443,-0.0078,1.380
5066.00,7.525362,25.01958,-0.000174,24.018241,-0.0077,1.380
5068.00,7.525629,25.01968,-0.000175,24.017674,-0.0078,1.380
5070.00,7.525732,25.01869,-0.000175,24.018044,-0.0078,1.380
5072.00,7.525176,25.01971,-0.000174,24.017592,-0.0078,1.380
5074.00,7.525479,25.02002,-0.000175,24.017893,-0.0078,1.380
5076.00,7.524579,25.01925,-0.000175,24.018086,-0.0078,1.380
5078.00,7.524322,25.01929,-0.000175,24.017730,-0.0078,1.380
5080.00,7.524693,25.01920,-0.000175,24.017960,-0.0078,1.380
5082.00,7.525059,25.01948,-0.000175,24.017810,-0.0078,1.380
5084.00,7.525355,25.01879,-0.000174,24.018223,-0.0078,1.380
5086.00,7.525189,25.01911,-0.000174,24.018593,-0.0078,1.380
5088.00,7.524241,25.01933,-0.000174,24.018446,-0.0077,1.380
5090.00,7.524037,25.01991,-0.000173,24.018794,-0.0078,1.381
5092.00,7.524605,25.01961,-0.000173,24.018626,-0.0078,1.380
5094.00,7.524748,25.01963,-0.000174,24.018423,-0.0077,1.380
5096.00,7.524123,25.01894,-0.000174,24.018298,-0.0078,1.380
5098.00,7.524174,25.01812,-0.000175,24.017973,-0.0078,1.380
5100.00,7.524229,25.01905,-0.000175,24.018158,-0.0078,1.380
5102.00,7.523916,25.01975,-0.000174,24.017899,-0.0077,1.380
5104.00,7.524775,25.01921,-0.000175,24.017937,-0.0078,1.380
5106.00,7.523703,25.01867,-0.000173,24.018310,-0.0077,1.380
5108.00,7.523746,25.01896,-0.000174,24.017837,-0.0078,1.380
5110.00,7.524204,25.01932,-0.000175,24.017797,-0.0078,1.380
5112.00,7.523307,25.01886,-0.000174,24.017897,-0.0078,1.380
5114.00,7.523448,25.01901,-0.000174,24.017975,-0.0078,1.380
5116.00,7.523999,25.01814,-0.000174,24.018459,-0.0077,1.380
5118.00,7.523699,25.01798,-0.000175,24.018028,-0.0078,1.380
5120.00,7.523797,25.01850,-0.000174,24.018495,-0.0077,1.380
5122.00,7.523966,25.01868,-0.000174,24.018468,-0.0078,1.380
5124.00,7.524483,25.01779,-0.000175,24.017892,-0.0078,1.381
5126.00,7.524138,25.01727,-0.000175,24.018272,-0.0078,1.380
5128.00,7.523986,25.01742,-0.000173,24.018376,-0.0078,1.380
5130.00,7.523336,25.01795,-0.000175,24.018310,-0.0077,1.380
5132.00,7.523165,25.01789,-0.000175,24.017660,-0.0078,1.380
5134.00,7.523021,25.01808,-0.000174,24.018142,-0.0078,1.379
5136.00,7.522906,25.01734,-0.000173,24.018952,-0.0077,1.380
5138.00,7.523136,25.01802,-0.000174,24.019200,-0.0078,1.380
5140.00,7.524086,25.01862,-0.000173,24.018528,-0.0078,1.380
5142.00,7.523977,25.01842,-0.000174,24.018122,-0.0078,1.380
5144.00,7.523908,25.01813,-0.000174,24.017719,-0.0078,1.380
5146.00,7.523679,25.01855,-0.000174,24.018029,-0.0078,1.380
5148.00,7.523651,25.01875,-0.000174,24.017922,-0.0078,1.380
5150.00,7.523584,25.01866,-0.000175,24.018095,-0.0078,1.380
5152.00,7.523238,25.01892,-0.000175,24.017979,-0.0078,1.379
5154.00,7.522760,25.01940,-0.000173,24.017854,-0.0078,1.379
5156.00,7.522865,25.01856,-0.000174,24.018122,-0.0078,1.380
5158.00,7.522974,25.01833,-0.000175,24.018156,-0.0077,1.380
5160.00,7.523322,25.01854,-0.000175,24.017964,-0.0078,1.380
5162.00,7.523145,25.01879,-0.000175,24.017912,-0.0078,1.380
5164.00,7.522238,25.01825,-0.000175,24.017953,-0.0078,1.380
5166.00,7.522564,25.01833,-0.000175,24.017520,-0.0078,1.380
5168.00,7.521591,25.01873,-0.000176,24.017921,-0.0077,1.379
5170.00,7.523062,25.01777,-0.000174,24.018100,-0.0078,1.379
5172.00,7.523905,25.01901,-0.000174,24.017743,-0.0078,1.380
5174.00,7.523697,25.02003,-0.000175,24.018140,-0.0078,1.380
5176.00,7.523087,25.01965,-0.000174,24.017562,-0.0078,1.380
5178.00,7.523315,25.01894,-0.000174,24.018111,-0.0077,1.379
5180.00,7.523228,25.01993,-0.000175,24.018390,-0.0078,1.380
5182.00,7.522816,25.01953,-0.000175,24.018087,-0.0078,1.379
5184.00,7.522343,25.01908,-0.000174,24.018162,-0.0077,1.379
5186.00,7.522331,25.01854,-0.000174,24.017623,-0.0078,1.380
5188.00,7.522095,25.01924,-0.000175,24.017926,-0.0078,1.380
5190.00,7.522350,25.01961,-0.000175,24.018265,-0.0078,1.380
5192.00,7.522535,25.01898,-0.000175,24.017786,-0.0077,1.380
5194.00,7.523533,25.01860,-0.000174,24.018330,-0.0077,1.380
5196.00,7.522987,25.01856,-0.000174,24.017999,-0.0078,1.380
5198.00,7.522568,25.01859,-0.000173,24.018289,-0.0078,1.379
5200.00,7.522081,25.01905,-0.000174,24.017078,-0.0078,1.379
5202.00,7.522178,25.01851,-0.000174,24.018147,-0.0077,1.380
5204.00,7.521977,25.01909,-0.000175,24.018524,-0.0077,1.380
5206.00,7.521923,25.01918,-0.000174,24.018347,-0.0078,1.380
5208.00,7.521647,25.01902,-0.000175,24.017993,-0.0078,1.380
5210.00,7.520731,25.01830,-0.000175,24.017339,-0.0077,1.380
5212.00,7.521922,25.01790,-0.000175,24.018240,-0.0077,1.379
5214.00,7.523158,25.01916,-0.000174,24.018109,-0.0078,1.379
5216.00,7.522145,25.01960,-0.000174,24.017790,-0.0078,1.380
5218.00,7.522192,25.01979,-0.000176,24.017864,-0.0078,1.380
5220.00,7.522585,25.01926,-0.000176,24.018035,-0.0077,1.380
5222.00,7.522256,25.01889,-0.000174,24.018361,-0.0077,1.379
5224.00,7.522025,25.01926,-0.000174,24.017991,-0.0078,1.379
5226.00,7.521747,25.01925,-0.000174,24.017826,-0.0078,1.379
5228.00,7.522008,25.01938,-0.000175,24.017875,-0.0078,1.379
5230.00,7.520839,25.01951,-0.000175,24.018209,-0.0078,1.380
5232.00,7.520588,25.01957,-0.000175,24.018251,-0.0078,1.380
5234.00,7.521406,25.01902,-0.000175,24.017776,-0.0078,1.379
5236.00,7.521795,25.01905,-0.000174,24.018209,-0.0077,1.380
5238.00,7.521071,25.01888,-0.000175,24.018749,-0.0077,1.379
5240.00,7.521138,25.01924,-0.000175,24.018307,-0.0078,1.380
5242.00,7.521943,25.01918,-0.000174,24.018049,-0.0078,1.380
5244.00,7.521784,25.01889,-0.000175,24.018533,-0.0078,1.380
5246.00,7.521592,25.01887,-0.000176,24.017728,-0.0077,1.380
5248.00,7.522022,25.01877,-0.000175,24.017781,-0.0077,1.380
5250.00,7.522373,25.01862,-0.000174,24.017621,-0.0078,1.379
5252.00,7.521636,25.01844,-0.000174,24.018173,-0.0078,1.379
5254.00,7.521554,25.01954,-0.000175,24.018414,-0.0078,1.379
5256.00,7.521826,25.01984,-0.000175,24.017821,-0.0078,1.379
5258.00,7.521467,25.01972,-0.000174,24.018905,-0.0077,1.380
5260.00,7.521443,25.01940,-0.000175,24.018167,-0.0077,1.380
5262.00,7.521192,25.01964,-0.000175,24.018107,-0.0077,1.379
5264.00,7.521040,25.01919,-0.000175,24.017654,-0.0078,1.379
5266.00,7.520865,25.01976,-0.000175,24.018004,-0.0078,1.379
5268.00,7.520356,25.01969,-0.000175,24.017915,-0.0078,1.379
5270.00,7.520077,25.02045,-0.000174,24.017391,-0.0078,1.379
5272.00,7.521007,25.02034,-0.000175,24.017843,-0.0078,1.380
5274.00,7.521061,25.01976,-0.000174,24.018020,-0.0078,1.380
5276.00,7.520939,25.01982,-0.000174,24.018229,-0.0077,1.380
5278.00,7.520835,25.01946,-0.000174,24.018015,-0.0078,1.379
5280.00,7.520841,25.01973,-0.000174,24.017391,-0.0078,1.379
5282.00,7.521786,25.01902,-0.000174,24.018541,-0.0078,1.379
5284.00,7.521801,25.01941,-0.000175,24.018443,-0.0078,1.379
5286.00,7.521590,25.01945,-0.000174,24.018028,-0.0078,1.379
5288.00,7.519984,25.01970,-0.000175,24.018357,-0.0078,1.379
5290.00,7.520111,25.02089,-0.000175,24.018637,-0.0077,1.380
5292.00,7.520818,25.01970,-0.000174,24.018109,-0.0078,1.379
5294.00,7.520957,25.01974,-0.000175,24.017971,-0.0077,1.379
5296.00,7.521761,25.01957,-0.000174,24.017814,-0.0077,1.379
5298.00,7.522011,25.01978,-0.000174,24.017970,-0.0078,1.379
5300.00,7.521378,25.01975,-0.000174,24.018173,-0.0078,1.379
5302.00,7.521108,25.01981,-0.000175,24.017654,-0.0078,1.379
5304.00,7.521383,25.02017,-0.000175,24.017727,-0.0078,1.379
5306.00,7.520774,25.01983,-0.000174,24.018047,-0.0078,1.379
5308.00,7.520669,25.01969,-0.000175,24.018024,-0.0078,1.379
5310.00,7.520575,25.01914,-0.000175,24.017946,-0.0077,1.379
5312.00,7.520677,25.01982,-0.000175,24.017968,-0.0077,1.379
5314.00,7.521299,25.02068,-0.000176,24.018553,-0.0078,1.379
5316.00,7.521300,25.02010,-0.000176,24.018227,-0.0077,1.379
5318.00,7.521232,25.01948,-0.000175,24.018125,-0.0078,1.380
5320.00,7.521764,25.01990,-0.000174,24.018158,-0.0078,1.379
5322.00,7.521011,25.02011,-0.000173,24.018508,-0.0078,1.379
5324.00,7.520659,25.02007,-0.000174,24.018506,-0.0078,1.379
5326.00,7.520319,25.01915,-0.000174,24.018193,-0.0077,1.378
5328.00,7.521105,25.01976,-0.000175,24.017355,-0.0078,1.379
5330.00,7.521743,25.02029,-0.000173,24.017743,-0.0078,1.379
5332.00,7.521525,25.02032,-0.000173,24.018191,-0.0078,1.379
5334.00,7.520810,25.02125,-0.000174,24.017502,-0.0078,1.380
5336.00,7.521188,25.02037,-0.000174,24.017779,-0.0078,1.379
5338.00,7.520701,25.01993,-0.000174,24.018205,-0.0077,1.379
5340.00,7.519722,25.02028,-0.000175,24.017147,-0.0078,1.378
5342.00,7.520038,25.02012,-0.000175,24.018147,-0.0078,1.379
5344.00,7.520041,25.01923,-0.000175,24.018093,-0.0078,1.379
5346.00,7.519672,25.01953,-0.000174,24.017580,-0.0077,1.379
5348.00,7.519425,25.01907,-0.000174,24.017462,-0.0078,1.379
5350.00,7.518664,25.01951,-0.000175,24.018082,-0.0078,1.379
5352.00,7.519598,25.01982,-0.000176,24.017937,-0.0078,1.379
5354.00,7.519869,25.01982,-0.000175,24.017699,-0.0078,1.378
5356.00,7.520432,25.02032,-0.000174,24.017295,-0.0078,1.379
5358.00,7.519951,25.01985,-0.000175,24.017944,-0.0078,1.379
5360.00,7.520132,25.01979,-0.000175,24.017504,-0.0078,1.379
5362.00,7.518979,25.01953,-0.000175,24.018280,-0.0078,1.379
5364.00,7.519283,25.02064,-0.000175,24.017966,-0.0077,1.379
5366.00,7.519993,25.01967,-0.000175,24.017574,-0.0078,1.379
5368.00,7.519733,25.01959,-0.000175,24.018727,-0.0077,1.379
5370.00,7.519798,25.01960,-0.000174,24.018180,-0.0078,1.379
5372.00,7.519986,25.01979,-0.000176,24.017837,-0.0078,1.379
5374.00,7.520643,25.02000,-0.000176,24.017692,-0.0078,1.379
5376.00,7.520539,25.02077,-0.000175,24.017890,-0.0077,1.379
5378.00,7.520172,25.01999,-0.000174,24.018028,-0.0078,1.379
5380.00,7.520685,25.02014,-0.000174,24.018183,-0.0078,1.378
5382.00,7.521154,25.02050,-0.000173,24.017844,-0.0078,1.379
5384.00,7.520443,25.02099,-0.000175,24.017997,-0.0078,1.379
5386.00,7.520598,25.02076,-0.000175,24.017504,-0.0078,1.379
5388.00,7.520131,25.02030,-0.000174,24.017761,-0.0078,1.379
5390.00,7.519790,25.02027,-0.000175,24.017605,-0.0078,1.379
5392.00,7.520361,25.02024,-0.000175,24.018109,-0.0078,1.378
5394.00,7.519946,25.02036,-0.000175,24.017703,-0.0078,1.379
5396.00,7.519117,25.01956,-0.000175,24.017529,-0.0078,1.379
5398.00,7.518682,25.01989,-0.000175,24.017977,-0.0078,1.379
5400.00,7.519117,25.01946,-0.000174,24.018327,-0.0078,1.379
5402.00,7.520011,25.02008,-0.000174,24.017872,-0.0078,1.379
@9,12.0000,24.0
5404.00,7.519899,25.02006,-0.000175,24.017132,-0.0078,1.379
5406.00,7.516353,25.01927,-0.000175,24.017638,-0.0078,1.378
5408.00,7.507382,25.01969,-0.000175,24.018359,-0.0077,1.378
5410.00,7.494751,25.01978,-0.000175,24.017794,-0.0078,1.378
5412.00,7.481238,25.01979,-0.000175,24.017939,-0.0078,1.378
5414.00,7.470134,25.01907,-0.000174,24.017738,-0.0078,1.378
5416.00,7.463723,25.01899,-0.000175,24.017596,-0.0078,1.378
5418.00,7.459385,25.01900,-0.000175,24.017549,-0.0078,1.379
5420.00,7.455045,25.01929,-0.000177,24.017977,-0.0078,1.380
5422.00,7.450970,25.01952,-0.000177,24.017975,-0.0078,1.380
5424.00,7.446952,25.01949,-0.000177,24.018006,-0.0078,1.380
5426.00,7.443101,25.01969,-0.000178,24.017870,-0.0078,1.380
5428.00,7.440111,25.02021,-0.000176,24.017707,-0.0078,1.380
5430.00,7.441678,25.02029,-0.000178,24.017460,-0.0078,1.380
5432.00,7.447309,25.01944,-0.000177,24.018664,-0.0078,1.380
5434.00,7.459437,25.01981,-0.000177,24.017908,-0.0078,1.381
5436.00,7.473405,25.02002,-0.000176,24.017857,-0.0077,1.380
5438.00,7.482906,25.02036,-0.000176,24.017486,-0.0078,1.380
5440.00,7.489551,25.01939,-0.000176,24.017703,-0.0078,1.380
5442.00,7.495040,25.01990,-0.000176,24.018580,-0.0078,1.379
5444.00,7.499978,25.02023,-0.000174,24.018597,-0.0078,1.379
5446.00,7.505570,25.02026,-0.000175,24.018305,-0.0078,1.379
5448.00,7.512687,25.01983,-0.000173,24.018408,-0.0078,1.378
5450.00,7.519726,25.02015,-0.000174,24.018080,-0.0078,1.379
5452.00,7.525488,25.02044,-0.000174,24.017156,-0.0078,1.379
5454.00,7.530796,25.02077,-0.000175,24.017393,-0.0078,1.379
5456.00,7.535333,25.02041,-0.000175,24.018265,-0.0078,1.378
5458.00,7.538784,25.02045,-0.000174,24.017819,-0.0078,1.378
5460.00,7.541926,25.02094,-0.000176,24.017513,-0.0078,1.378
5462.00,7.546244,25.02083,-0.000175,24.017643,-0.0077,1.379
5464.00,7.549756,25.02045,-0.000175,24.018238,-0.0078,1.379
5466.00,7.551270,25.02041,-0.000174,24.018506,-0.0078,1.378
5468.00,7.552488,25.02104,-0.000174,24.018296,-0.0078,1.378
5470.00,7.554746,25.02195,-0.000175,24.017922,-0.0078,1.379
5472.00,7.556598,25.02133,-0.000175,24.018037,-0.0078,1.378
5474.00,7.557928,25.02185,-0.000175,24.017868,-0.0077,1.378
5476.00,7.558572,25.02208,-0.000174,24.018006,-0.0078,1.378
5478.00,7.558202,25.02175,-0.000175,24.018363,-0.0078,1.379
5480.00,7.558698,25.02185,-0.000176,24.018247,-0.0078,1.379
5482.00,7.558045,25.02113,-0.000175,24.017304,-0.0078,1.378
5484.00,7.557809,25.02050,-0.000176,24.017750,-0.0078,1.378
5486.00,7.556512,25.02114,-0.000176,24.018109,-0.0078,1.378
5488.00,7.554717,25.02096,-0.000175,24.017632,-0.0078,1.378
5490.00,7.553872,25.02161,-0.000175,24.017801,-0.0078,1.378
5492.00,7.554115,25.02183,-0.000175,24.017620,-0.0078,1.378
5494.00,7.553016,25.02149,-0.000175,24.017341,-0.0078,1.378
5496.00,7.551444,25.02150,-0.000174,24.017302,-0.0078,1.378
5498.00,7.550602,25.02118,-0.000175,24.017895,-0.0078,1.378
5500.00,7.549280,25.02162,-0.000174,24.017959,-0.0078,1.378
5502.00,7.547039,25.02056,-0.000175,24.017799,-0.0078,1.378
5504.00,7.545981,25.02011,-0.000174,24.017879,-0.0078,1.378
5506.00,7.545079,25.01983,-0.000176,24.018231,-0.0077,1.379
5508.00,7.543749,25.01988,-0.000176,24.017926,-0.0077,1.378
5510.00,7.541926,25.02022,-0.000174,24.017915,-0.0078,1.378
5512.00,7.541049,25.02024,-0.000173,24.018044,-0.0077,1.378
5514.00,7.538825,25.02118,-0.000174,24.018510,-0.0077,1.378
5516.00,7.538184,25.02030,-0.000173,24.018889,-0.0077,1.378
5518.00,7.537277,25.02082,-0.000175,24.017888,-0.0078,1.378
5520.00,7.536005,25.02069,-0.000175,24.017166,-0.0077,1.378
5522.00,7.535108,25.02036,-0.000175,24.017496,-0.0078,1.379
5524.00,7.534441,25.01999,-0.000175,24.018466,-0.0078,1.378
5526.00,7.534085,25.02036,-0.000174,24.018629,-0.0078,1.377
5528.00,7.533077,25.02015,-0.000174,24.017910,-0.0078,1.378
5530.00,7.531733,25.02056,-0.000175,24.017810,-0.0078,1.378
5532.00,7.530377,25.02123,-0.000176,24.017587,-0.0078,1.379
5534.00,7.530254,25.02147,-0.000175,24.017962,-0.0078,1.379
5536.00,7.530815,25.02143,-0.000176,24.017830,-0.0078,1.378
5538.00,7.529327,25.02117,-0.000176,24.017573,-0.0078,1.378
5540.00,7.528817,25.02095,-0.000175,24.018015,-0.0078,1.378
5542.00,7.528351,25.02087,-0.000174,24.017834,-0.0078,1.378
5544.00,7.526653,25.02031,-0.000174,24.018281,-0.0078,1.378
5546.00,7.525171,25.02014,-0.000175,24.017279,-0.0078,1.378
5548.00,7.524924,25.02084,-0.000175,24.017339,-0.0078,1.378
5550.00,7.525892,25.02013,-0.000176,24.017921,-0.0078,1.378
5552.00,7.525129,25.02019,-0.000175,24.018116,-0.0078,1.378
5554.00,7.524731,25.02045,-0.000174,24.018386,-0.0078,1.379
5556.00,7.524347,25.02065,-0.000175,24.018269,-0.0078,1.379
5558.00,7.523512,25.02030,-0.000175,24.018076,-0.0077,1.377
5560.00,7.523346,25.01971,-0.000174,24.018154,-0.0078,1.378
5562.00,7.523307,25.01997,-0.000174,24.018305,-0.0078,1.378
5564.00,7.523295,25.02017,-0.000174,24.018231,-0.0078,1.378
5566.00,7.523657,25.01962,-0.000174,24.017756,-0.0078,1.378
5568.00,7.523133,25.02050,-0.000175,24.017159,-0.0077,1.378
5570.00,7.522412,25.01984,-0.000175,24.018397,-0.0077,1.378
5572.00,7.522450,25.02020,-0.000176,24.018086,-0.0078,1.378
5574.00,7.522625,25.02048,-0.000175,24.017814,-0.0078,1.378
5576.00,7.521883,25.02051,-0.000174,24.017226,-0.0078,1.378
5578.00,7.522018,25.02015,-0.000175,24.017391,-0.0078,1.377
5580.00,7.521929,25.02044,-0.000174,24.017627,-0.0078,1.378
5582.00,7.521459,25.02068,-0.000175,24.018241,-0.0078,1.378
5584.00,7.520463,25.02061,-0.000175,24.017821,-0.0078,1.378
5586.00,7.521318,25.02020,-0.000175,24.017988,-0.0078,1.378
5588.00,7.521207,25.02091,-0.000175,24.017950,-0.0078,1.379
5590.00,7.520797,25.02058,-0.000176,24.017698,-0.0077,1.378
5592.00,7.519975,25.01991,-0.000176,24.018394,-0.0078,1.378
5594.00,7.520508,25.01973,-0.000175,24.017431,-0.0078,1.377
5596.00,7.521375,25.02012,-0.000174,24.018122,-0.0078,1.378
5598.00,7.521608,25.02079,-0.000175,24.018018,-0.0077,1.377
5600.00,7.520741,25.02055,-0.000173,24.017921,-0.0078,1.378
5602.00,7.520694,25.01994,-0.000172,24.018113,-0.0078,1.377
5604.00,7.520380,25.02007,-0.000173,24.017982,-0.0078,1.378
5606.00,7.520228,25.01935,-0.000174,24.017335,-0.0078,1.378
5608.00,7.520367,25.01952,-0.000175,24.017674,-0.0078,1.378
5610.00,7.521070,25.01963,-0.000175,24.017759,-0.0078,1.378
5612.00,7.521609,25.02011,-0.000175,24.017904,-0.0078,1.378
5614.00,7.521143,25.02012,-0.000175,24.017933,-0.0078,1.378
5616.00,7.520566,25.01982,-0.000176,24.018648,-0.0078,1.378
5618.00,7.520118,25.02008,-0.000175,24.018706,-0.0078,1.378
5620.00,7.520406,25.01968,-0.000175,24.017723,-0.0078,1.378
5622.00,7.519920,25.01960,-0.000174,24.017808,-0.0078,1.377
5624.00,7.518956,25.01959,-0.000174,24.018245,-0.0078,1.378
5626.00,7.519017,25.01960,-0.000174,24.018084,-0.0078,1.378
5628.00,7.519921,25.01946,-0.000175,24.018028,-0.0078,1.377
5630.00,7.519022,25.02026,-0.000175,24.018078,-0.0078,1.378
5632.00,7.518460,25.02069,-0.000175,24.017968,-0.0078,1.378
5634.00,7.518204,25.01955,-0.000175,24.017467,-0.0078,1.377
5636.00,7.518654,25.01962,-0.000173,24.017942,-0.0077,1.377
5638.00,7.519493,25.01931,-0.000174,24.018321,-0.0078,1.378
5640.00,7.519203,25.01915,-0.000175,24.017770,-0.0078,1.377
5642.00,7.518062,25.01940,-0.000175,24.017563,-0.0078,1.377
5644.00,7.518164,25.01974,-0.000174,24.018343,-0.0078,1.377
5646.00,7.517345,25.01951,-0.000174,24.017609,-0.0078,1.377
5648.00,7.517218,25.01958,-0.000174,24.018223,-0.0078,1.378
5650.00,7.518194,25.01987,-0.000175,24.017832,-0.0078,1.378
5652.00,7.518192,25.01965,-0.000174,24.018171,-0.0078,1.378
5654.00,7.517595,25.01950,-0.000175,24.017534,-0.0078,1.378
5656.00,7.518087,25.01897,-0.000175,24.017977,-0.0078,1.378
5658.00,7.518922,25.01892,-0.000175,24.018147,-0.0078,1.378
5660.00,7.518933,25.01941,-0.000175,24.017721,-0.0078,1.377
5662.00,7.518537,25.01865,-0.000174,24.018015,-0.0078,1.377
5664.00,7.517970,25.01841,-0.000173,24.018236,-0.0078,1.377
5666.00,7.518429,25.01806,-0.000175,24.018501,-0.0078,1.377
5668.00,7.517839,25.01917,-0.000174,24.018348,-0.0078,1.377
5670.00,7.517635,25.01933,-0.000175,24.017930,-0.0078,1.377
5672.00,7.517585,25.01866,-0.000175,24.017732,-0.0078,1.377
5674.00,7.517541,25.01879,-0.000175,24.018178,-0.0078,1.377
5676.00,7.516674,25.01898,-0.000174,24.017685,-0.0078,1.377
5678.00,7.516660,25.01930,-0.000174,24.018158,-0.0078,1.378
5680.00,7.517252,25.01969,-0.000176,24.018062,-0.0078,1.377
5682.00,7.516695,25.01990,-0.000175,24.017293,-0.0078,1.378
5684.00,7.516920,25.01999,-0.000174,24.017857,-0.0078,1.377
5686.00,7.516485,25.01900,-0.000175,24.017924,-0.0078,1.376
5688.00,7.516893,25.02024,-0.000175,24.017814,-0.0078,1.377
5690.00,7.517953,25.02017,-0.000175,24.017980,-0.0078,1.378
5692.00,7.516698,25.01966,-0.000175,24.017977,-0.0078,1.378
5694.00,7.516831,25.01970,-0.000174,24.017600,-0.0078,1.377
5696.00,7.517368,25.02002,-0.000175,24.018497,-0.0078,1.377
5698.00,7.517345,25.01990,-0.000174,24.017937,-0.0078,1.377
5700.00,7.517378,25.02016,-0.000173,24.017656,-0.0078,1.377
5702.00,7.517596,25.02043,-0.000175,24.018454,-0.0078,1.377
5704.00,7.517877,25.02003,-0.000175,24.017661,-0.0078,1.377
5706.00,7.517985,25.02111,-0.000173,24.017881,-0.0078,1.377
5708.00,7.517738,25.02033,-0.000175,24.018461,-0.0078,1.377
5710.00,7.518133,25.02034,-0.000174,24.017875,-0.0078,1.377
5712.00,7.517717,25.02008,-0.000174,24.017515,-0.0078,1.377
5714.00,7.517084,25.01955,-0.000174,24.018238,-0.0078,1.377
5716.00,7.516461,25.01997,-0.000175,24.018388,-0.0078,1.377
5718.00,7.516317,25.02008,-0.000174,24.018194,-0.0078,1.376
5720.00,7.515476,25.01966,-0.000174,24.017525,-0.0078,1.377
5722.00,7.514629,25.01929,-0.000176,24.018067,-0.0078,1.376
5724.00,7.515322,25.01992,-0.000175,24.017901,-0.0078,1.377
5726.00,7.516357,25.01997,-0.000174,24.017950,-0.0078,1.377
5728.00,7.516478,25.01928,-0.000174,24.018057,-0.0078,1.377
5730.00,7.516614,25.01950,-0.000175,24.017351,-0.0078,1.377
5732.00,7.516309,25.02017,-0.000175,24.017328,-0.0078,1.378
5734.00,7.516109,25.02027,-0.000176,24.018046,-0.0078,1.377
5736.00,7.516266,25.02012,-0.000175,24.018191,-0.0078,1.377
5738.00,7.515432,25.02062,-0.000175,24.017611,-0.0078,1.377
5740.00,7.515768,25.02049,-0.000175,24.017732,-0.0078,1.377
5742.00,7.515911,25.01969,-0.000175,24.017525,-0.0078,1.377
5744.00,7.516234,25.01957,-0.000175,24.017993,-0.0078,1.377
5746.00,7.515863,25.02019,-0.000175,24.017540,-0.0078,1.376
5748.00,7.515943,25.02009,-0.000176,24.017067,-0.0078,1.377
5750.00,7.516610,25.02116,-0.000175,24.017902,-0.0078,1.377
5752.00,7.516656,25.02109,-0.000175,24.017043,-0.0078,1.377
5754.00,7.516321,25.02071,-0.000175,24.017243,-0.0078,1.377
5756.00,7.516188,25.02090,-0.000176,24.017736,-0.0078,1.377
5758.00,7.516301,25.02031,-0.000175,24.017571,-0.0078,1.376
5760.00,7.514852,25.01968,-0.000175,24.018006,-0.0078,1.377
5762.00,7.515123,25.01965,-0.000175,24.018205,-0.0078,1.377
5764.00,7.515149,25.01997,-0.000176,24.017426,-0.0078,1.377
5766.00,7.516218,25.02004,-0.000175,24.017370,-0.0078,1.377
5768.00,7.516671,25.02011,-0.000175,24.017087,-0.0078,1.377
5770.00,7.516328,25.02025,-0.000175,24.016840,-0.0078,1.377
5772.00,7.516213,25.01986,-0.000174,24.016965,-0.0078,1.377
5774.00,7.514852,25.02045,-0.000176,24.017350,-0.0078,1.377
5776.00,7.515248,25.02026,-0.000175,24.017462,-0.0078,1.377
5778.00,7.516199,25.02076,-0.000175,24.018042,-0.0078,1.377
5780.00,7.516528,25.02151,-0.000175,24.018062,-0.0078,1.376
5782.00,7.515624,25.02108,-0.000175,24.017308,-0.0078,1.376
5784.00,7.515467,25.02024,-0.000176,24.017273,-0.0078,1.376
5786.00,7.515613,25.02025,-0.000175,24.017999,-0.0078,1.376
5788.00,7.515124,25.01965,-0.000176,24.017181,-0.0078,1.377
5790.00,7.515272,25.02000,-0.000175,24.017513,-0.0078,1.377
5792.00,7.516684,25.02034,-0.000176,24.017451,-0.0078,1.377
5794.00,7.515991,25.01974,-0.000177,24.017312,-0.0078,1.377
5796.00,7.514851,25.01964,-0.000175,24.017721,-0.0078,1.376
5798.00,7.515187,25.01924,-0.000175,24.018104,-0.0078,1.377
5800.00,7.515870,25.01965,-0.000176,24.017618,-0.0078,1.377
5802.00,7.515652,25.01995,-0.000175,24.017877,-0.0078,1.377
5804.00,7.515759,25.01996,-0.000175,24.017435,-0.0078,1.376
5806.00,7.515417,25.01975,-0.000174,24.017812,-0.0078,1.377
5808.00,7.515090,25.02037,-0.000176,24.017554,-0.0078,1.377
5810.00,7.515161,25.01961,-0.000176,24.018441,-0.0078,1.377
5812.00,7.515097,25.02048,-0.000175,24.017754,-0.0077,1.377
5814.00,7.514975,25.02091,-0.000175,24.018118,-0.0078,1.377
5816.00,7.514450,25.02069,-0.000175,24.017582,-0.0078,1.377
5818.00,7.514465,25.02079,-0.000175,24.017910,-0.0078,1.377
5820.00,7.514427,25.01951,-0.000177,24.017457,-0.0078,1.377
5822.00,7.514431,25.01998,-0.000175,24.017970,-0.0078,1.376
5824.00,7.514894,25.02025,-0.000175,24.017292,-0.0078,1.376
5826.00,7.515363,25.02082,-0.000175,24.017915,-0.0078,1.376
5828.00,7.516783,25.02077,-0.000176,24.017455,-0.0078,1.376
5830.00,7.516365,25.02063,-0.000175,24.017351,-0.0078,1.376
5832.00,7.514754,25.02087,-0.000176,24.017658,-0.0078,1.377
5834.00,7.514285,25.02049,-0.000177,24.017188,-0.0078,1.377
5836.00,7.514681,25.02009,-0.000175,24.017424,-0.0078,1.377
5838.00,7.514913,25.02052,-0.000176,24.017864,-0.0078,1.377
5840.00,7.514103,25.02109,-0.000176,24.017509,-0.0077,1.376
5842.00,7.514179,25.02049,-0.000176,24.017248,-0.0078,1.375
5844.00,7.513989,25.01964,-0.000176,24.018111,-0.0078,1.376
5846.00,7.514440,25.01921,-0.000175,24.017652,-0.0078,1.376
5848.00,7.515049,25.01986,-0.000176,24.017350,-0.0078,1.376
5850.00,7.514955,25.02035,-0.000176,24.018187,-0.0078,1.376
5852.00,7.515374,25.02002,-0.000173,24.017877,-0.0078,1.376
5854.00,7.515348,25.02052,-0.000175,24.017696,-0.0078,1.376
5856.00,7.514629,25.02036,-0.000175,24.017281,-0.0078,1.376
5858.00,7.514208,25.01971,-0.000175,24.017821,-0.0078,1.376
5860.00,7.514301,25.02048,-0.000174,24.018423,-0.0078,1.376
5862.00,7.515988,25.02093,-0.000175,24.017208,-0.0078,1.376
5864.00,7.516534,25.02056,-0.000173,24.018397,-0.0078,1.376
5866.00,7.516718,25.02021,-0.000174,24.017591,-0.0078,1.376
5868.00,7.516055,25.02079,-0.000175,24.017241,-0.0078,1.376
5870.00,7.515730,25.02087,-0.000175,24.017946,-0.0078,1.376
5872.00,7.516091,25.02163,-0.000174,24.017692,-0.0078,1.376
5874.00,7.516232,25.02130,-0.000174,24.017507,-0.0078,1.376
5876.00,7.515746,25.02082,-0.000175,24.017491,-0.0078,1.376
5878.00,7.515311,25.02050,-0.000176,24.017621,-0.0078,1.376
5880.00,7.514926,25.02080,-0.000176,24.017866,-0.0078,1.376
5882.00,7.513810,25.02128,-0.000176,24.017500,-0.0078,1.376
5884.00,7.513253,25.02141,-0.000177,24.017741,-0.0078,1.377
5886.00,7.513719,25.02078,-0.000176,24.018339,-0.0078,1.376
5888.00,7.514765,25.02111,-0.000176,24.017351,-0.0078,1.376
5890.00,7.514949,25.02131,-0.000176,24.017069,-0.0078,1.376
5892.00,7.514115,25.02094,-0.000178,24.017315,-0.0078,1.376
5894.00,7.514292,25.02101,-0.000176,24.017790,-0.0078,1.375
5896.00,7.514493,25.02090,-0.000176,24.017404,-0.0078,1.376
5898.00,7.514468,25.02088,-0.000176,24.017357,-0.0078,1.376
5900.00,7.514965,25.02002,-0.000176,24.017199,-0.0078,1.376
5902.00,7.514819,25.02036,-0.000175,24.017752,-0.0078,1.376
5904.00,7.514150,25.02100,-0.000175,24.017837,-0.0078,1.376
5906.00,7.513886,25.02038,-0.000175,24.017426,-0.0078,1.376
5908.00,7.514166,25.02049,-0.000174,24.017370,-0.0078,1.376
5910.00,7.513245,25.02052,-0.000175,24.017545,-0.0078,1.376
5912.00,7.513817,25.02105,-0.000176,24.018328,-0.0078,1.376
5914.00,7.514080,25.02108,-0.000175,24.017892,-0.0077,1.376
5916.00,7.513487,25.02074,-0.000176,24.017747,-0.0078,1.376
5918.00,7.512363,25.02028,-0.000178,24.018151,-0.0078,1.376
5920.00,7.512773,25.02106,-0.000178,24.017964,-0.0078,1.376
5922.00,7.512667,25.02089,-0.000177,24.017228,-0.0078,1.375
5924.00,7.512981,25.02028,-0.000177,24.017498,-0.0078,1.376
5926.00,7.513681,25.02053,-0.000175,24.017975,-0.0078,1.376
5928.00,7.513685,25.02000,-0.000176,24.017650,-0.0078,1.376
5930.00,7.513071,25.01979,-0.000176,24.017232,-0.0078,1.376
5932.00,7.513218,25.02102,-0.000175,24.017341,-0.0078,1.375
5934.00,7.513498,25.02112,-0.000175,24.017553,-0.0078,1.375
5936.00,7.513251,25.02083,-0.000175,24.017843,-0.0078,1.376
5938.00,7.513765,25.02056,-0.000175,24.017696,-0.0078,1.376
5940.00,7.513518,25.02023,-0.000176,24.017560,-0.0078,1.376
5942.00,7.512886,25.02080,-0.000177,24.018216,-0.0077,1.376
5944.00,7.512089,25.02151,-0.000177,24.018089,-0.0078,1.376
5946.00,7.512867,25.02279,-0.000176,24.018363,-0.0078,1.376
5948.00,7.513410,25.02248,-0.000175,24.017589,-0.0078,1.376
5950.00,7.514120,25.02129,-0.000175,24.017275,-0.0078,1.376
5952.00,7.513556,25.02135,-0.000175,24.018542,-0.0078,1.376
5954.00,7.513795,25.02146,-0.000174,24.017721,-0.0078,1.376
5956.00,7.514086,25.02093,-0.000175,24.017785,-0.0078,1.376
5958.00,7.513756,25.02069,-0.000176,24.018267,-0.0078,1.376
5960.00,7.514201,25.02122,-0.000176,24.017406,-0.0078,1.375
5962.00,7.513257,25.02168,-0.000176,24.017243,-0.0078,1.375
5964.00,7.512413,25.02113,-0.000175,24.018096,-0.0078,1.375
5966.00,7.512532,25.02124,-0.000177,24.017652,-0.0078,1.375
5968.00,7.511994,25.02174,-0.000176,24.017679,-0.0078,1.375
5970.00,7.511489,25.02097,-0.000176,24.018062,-0.0078,1.375
5972.00,7.511991,25.02120,-0.000176,24.017736,-0.0078,1.376
5974.00,7.512271,25.02130,-0.000177,24.017826,-0.0078,1.376
5976.00,7.512817,25.02062,-0.000178,24.017547,-0.0078,1.375
5978.00,7.513368,25.02124,-0.000176,24.017654,-0.0078,1.376
5980.00,7.513249,25.02138,-0.000177,24.018301,-0.0078,1.376
5982.00,7.512336,25.02138,-0.000178,24.017690,-0.0078,1.375
5984.00,7.512258,25.02127,-0.000177,24.018071,-0.0078,1.376
5986.00,7.513196,25.02078,-0.000176,24.018024,-0.0078,1.376
5988.00,7.513571,25.02107,-0.000176,24.017810,-0.0078,1.375
5990.00,7.513443,25.02117,-0.000176,24.017605,-0.0078,1.375
5992.00,7.513502,25.02148,-0.000177,24.017290,-0.0078,1.376
5994.00,7.513585,25.02176,-0.000176,24.017796,-0.0078,1.375
5996.00,7.513407,25.02123,-0.000176,24.017580,-0.0077,1.375
5998.00,7.512672,25.02128,-0.000177,24.017027,-0.0078,1.375
6000.00,7.512453,25.02182,-0.000176,24.017792,-0.0078,1.375
6002.00,7.513076,25.02140,-0.000176,24.017683,-0.0078,1.376
@10,12.0000,24.0
6004.00,7.513469,25.02078,-0.000177,24.017402,-0.0078,1.375
6006.00,7.509847,25.02035,-0.000176,24.017805,-0.0078,1.375
6008.00,7.501585,25.02059,-0.000177,24.017364,-0.0078,1.375
6010.00,7.489982,25.02025,-0.000176,24.017567,-0.0078,1.374
6012.00,7.476698,25.02092,-0.000175,24.017694,-0.0078,1.374
6014.00,7.466346,25.02145,-0.000174,24.018078,-0.0078,1.375
6016.00,7.460086,25.02153,-0.000175,24.017948,-0.0078,1.376
6018.00,7.455748,25.02165,-0.000176,24.017839,-0.0078,1.376
6020.00,7.452253,25.02131,-0.000176,24.017821,-0.0078,1.376
6022.00,7.448844,25.02086,-0.000176,24.017857,-0.0078,1.376
6024.00,7.445043,25.02028,-0.000176,24.017984,-0.0078,1.377
6026.00,7.441827,25.02107,-0.000175,24.018648,-0.0078,1.377
6028.00,7.438505,25.02182,-0.000177,24.018136,-0.0078,1.377
6030.00,7.439424,25.02178,-0.000177,24.017431,-0.0078,1.376
6032.00,7.446485,25.02201,-0.000176,24.018082,-0.0078,1.377
6034.00,7.458734,25.02192,-0.000177,24.017730,-0.0078,1.378
6036.00,7.472174,25.02171,-0.000178,24.018493,-0.0078,1.377
6038.00,7.482577,25.02179,-0.000176,24.017941,-0.0078,1.377
6040.00,7.489150,25.02195,-0.000176,24.018009,-0.0078,1.375
6042.00,7.495166,25.02153,-0.000175,24.017794,-0.0078,1.375
6044.00,7.500872,25.02197,-0.000176,24.017823,-0.0078,1.375
6046.00,7.506549,25.02190,-0.000175,24.018069,-0.0078,1.375
6048.00,7.512787,25.02191,-0.000174,24.017946,-0.0078,1.376
6050.00,7.518723,25.02166,-0.000174,24.017830,-0.0078,1.375
6052.00,7.524080,25.02182,-0.000175,24.018276,-0.0078,1.375
6054.00,7.529512,25.02198,-0.000174,24.017692,-0.0078,1.375
6056.00,7.535034,25.02144,-0.000174,24.017915,-0.0077,1.375
6058.00,7.538745,25.02114,-0.000174,24.017830,-0.0078,1.375
6060.00,7.541840,25.02069,-0.000175,24.017810,-0.0078,1.375
6062.00,7.544635,25.02164,-0.000174,24.018151,-0.0078,1.375
6064.00,7.547020,25.02133,-0.000175,24.018473,-0.0078,1.374
6066.00,7.550190,25.02214,-0.000174,24.017576,-0.0078,1.375
6068.00,7.551328,25.02296,-0.000175,24.018060,-0.0078,1.375
6070.00,7.552353,25.02248,-0.000175,24.017917,-0.0078,1.376
6072.00,7.553442,25.02231,-0.000176,24.017897,-0.0078,1.375
6074.00,7.556424,25.02196,-0.000176,24.018020,-0.0078,1.375
6076.00,7.557212,25.02143,-0.000176,24.017357,-0.0078,1.375
6078.00,7.557360,25.02147,-0.000175,24.017629,-0.0078,1.375
6080.00,7.556777,25.02167,-0.000175,24.017429,-0.0078,1.374
6082.00,7.556346,25.02157,-0.000175,24.017739,-0.0078,1.375
6084.00,7.555520,25.02168,-0.000175,24.018249,-0.0078,1.375
6086.00,7.554074,25.02152,-0.000174,24.018350,-0.0077,1.374
6088.00,7.553026,25.02118,-0.000174,24.017342,-0.0078,1.375
6090.00,7.552331,25.02073,-0.000175,24.017627,-0.0078,1.375
6092.00,7.551028,25.02010,-0.000175,24.018125,-0.0078,1.374
6094.00,7.549021,25.02030,-0.000175,24.017652,-0.0078,1.375
6096.00,7.547435,25.02075,-0.000176,24.017589,-0.0078,1.375
6098.00,7.546281,25.02051,-0.000177,24.018225,-0.0078,1.375
6100.00,7.545123,25.02045,-0.000177,24.018035,-0.0078,1.374
6102.00,7.543984,25.02100,-0.000175,24.018354,-0.0078,1.374
6104.00,7.541831,25.02109,-0.000175,24.017636,-0.0078,1.374
6106.00,7.539849,25.02094,-0.000176,24.017788,-0.0078,1.375
6108.00,7.538564,25.02036,-0.000176,24.017585,-0.0078,1.375
6110.00,7.537374,25.02061,-0.000176,24.016759,-0.0078,1.375
6112.00,7.536353,25.02081,-0.000175,24.017738,-0.0078,1.375
6114.00,7.534571,25.02143,-0.000175,24.017491,-0.0078,1.375
6116.00,7.532946,25.02186,-0.000176,24.017732,-0.0078,1.375
6118.00,7.531682,25.02141,-0.000176,24.017810,-0.0078,1.375
6120.00,7.529783,25.02107,-0.000176,24.017580,-0.0078,1.374
6122.00,7.529455,25.02126,-0.000177,24.017672,-0.0078,1.374
6124.00,7.529153,25.02126,-0.000175,24.017128,-0.0078,1.375
6126.00,7.528586,25.02093,-0.000174,24.017404,-0.0078,1.374
6128.00,7.528330,25.02058,-0.000174,24.017935,-0.0078,1.374
6130.00,7.527088,25.02099,-0.000175,24.017870,-0.0078,1.374
6132.00,7.526344,25.02138,-0.000176,24.018276,-0.0078,1.374
6134.00,7.526045,25.02164,-0.000176,24.017484,-0.0078,1.374
6136.00,7.524919,25.02162,-0.000174,24.017177,-0.0078,1.375
6138.00,7.524736,25.02143,-0.000174,24.017446,-0.0078,1.375
6140.00,7.523886,25.02154,-0.000177,24.017399,-0.0078,1.375
6142.00,7.522776,25.02083,-0.000177,24.017796,-0.0078,1.374
6144.00,7.522962,25.02098,-0.000177,24.017319,-0.0078,1.374
6146.00,7.522377,25.02175,-0.000177,24.017855,-0.0078,1.375
6148.00,7.520934,25.02158,-0.000176,24.017496,-0.0078,1.374
6150.00,7.520645,25.02178,-0.000176,24.017752,-0.0078,1.375
6152.00,7.521225,25.02115,-0.000177,24.017335,-0.0078,1.374
6154.00,7.520328,25.02125,-0.000177,24.017498,-0.0078,1.374
6156.00,7.518735,25.02149,-0.000176,24.017844,-0.0078,1.375
6158.00,7.518215,25.02070,-0.000175,24.017576,-0.0078,1.374
6160.00,7.517917,25.02065,-0.000175,24.017089,-0.0078,1.374
6162.00,7.517560,25.02064,-0.000174,24.017277,-0.0078,1.374
6164.00,7.517321,25.02069,-0.000176,24.018051,-0.0078,1.374
6166.00,7.518213,25.02124,-0.000175,24.017386,-0.0078,1.374
6168.00,7.518604,25.02149,-0.000176,24.017313,-0.0078,1.375
6170.00,7.518296,25.02100,-0.000175,24.017150,-0.0079,1.375
6172.00,7.517763,25.02135,-0.000175,24.018200,-0.0078,1.375
6174.00,7.517845,25.02192,-0.000176,24.017660,-0.0078,1.374
6176.00,7.518414,25.02194,-0.000177,24.017007,-0.0079,1.375
6178.00,7.517580,25.02132,-0.000175,24.017141,-0.0078,1.374
6180.00,7.517031,25.02138,-0.000175,24.017939,-0.0078,1.374
6182.00,7.517241,25.02185,-0.000175,24.017810,-0.0078,1.375
6184.00,7.517416,25.02191,-0.000175,24.018307,-0.0078,1.374
6186.00,7.517102,25.02190,-0.000175,24.017185,-0.0078,1.374
6188.00,7.517089,25.02142,-0.000176,24.017507,-0.0078,1.374
6190.00,7.516946,25.02174,-0.000177,24.018073,-0.0078,1.375
6192.00,7.516973,25.02248,-0.000175,24.017640,-0.0078,1.375
6194.00,7.516665,25.02196,-0.000175,24.017341,-0.0078,1.375
6196.00,7.516900,25.02169,-0.000175,24.017239,-0.0078,1.374
6198.00,7.516439,25.02166,-0.000175,24.017502,-0.0078,1.374
6200.00,7.516158,25.02144,-0.000175,24.017563,-0.0078,1.374
6202.00,7.514798,25.02166,-0.000175,24.017304,-0.0079,1.374
6204.00,7.514822,25.02227,-0.000176,24.017103,-0.0078,1.374
6206.00,7.515807,25.02169,-0.000175,24.016853,-0.0078,1.374
6208.00,7.515703,25.02148,-0.000175,24.017408,-0.0078,1.374
6210.00,7.515265,25.02160,-0.000176,24.016967,-0.0078,1.375
6212.00,7.514725,25.02170,-0.000176,24.016871,-0.0078,1.374
6214.00,7.513687,25.02155,-0.000176,24.017273,-0.0078,1.373
6216.00,7.513530,25.02131,-0.000176,24.017337,-0.0078,1.374
6218.00,7.514451,25.02171,-0.000176,24.017034,-0.0078,1.374
6220.00,7.514435,25.02132,-0.000176,24.017134,-0.0078,1.374
6222.00,7.514295,25.02080,-0.000177,24.017330,-0.0078,1.374
6224.00,7.513424,25.02128,-0.000175,24.017351,-0.0078,1.374
6226.00,7.512605,25.02149,-0.000177,24.017897,-0.0078,1.374
6228.00,7.513221,25.02153,-0.000176,24.017371,-0.0078,1.374
6230.00,7.513807,25.02142,-0.000176,24.017861,-0.0078,1.374
6232.00,7.514276,25.02209,-0.000175,24.016956,-0.0078,1.374
6234.00,7.514443,25.02122,-0.000176,24.017328,-0.0078,1.374
6236.00,7.515080,25.02096,-0.000176,24.017812,-0.0078,1.374
6238.00,7.514654,25.02167,-0.000176,24.017281,-0.0078,1.374
6240.00,7.514388,25.02082,-0.000176,24.017156,-0.0078,1.374
6242.00,7.514104,25.02050,-0.000176,24.017663,-0.0078,1.374
6244.00,7.513257,25.02091,-0.000177,24.017989,-0.0078,1.374
6246.00,7.513504,25.02129,-0.000175,24.017226,-0.0078,1.374
6248.00,7.513649,25.02117,-0.000176,24.017054,-0.0078,1.374
6250.00,7.513024,25.02031,-0.000176,24.017741,-0.0078,1.374
6252.00,7.512749,25.02150,-0.000177,24.017808,-0.0078,1.374
6254.00,7.512989,25.02233,-0.000177,24.016710,-0.0078,1.374
6256.00,7.513995,25.02186,-0.000177,24.017950,-0.0078,1.374
6258.00,7.513380,25.02157,-0.000177,24.018178,-0.0078,1.375
6260.00,7.513532,25.02149,-0.000177,24.017554,-0.0078,1.375
6262.00,7.513604,25.02166,-0.000177,24.017255,-0.0078,1.373
6264.00,7.512997,25.02095,-0.000176,24.017460,-0.0078,1.374
6266.00,7.512015,25.02102,-0.000176,24.017576,-0.0078,1.374
6268.00,7.511440,25.02113,-0.000177,24.017418,-0.0078,1.374
6270.00,7.511456,25.02128,-0.000177,24.017286,-0.0078,1.374
6272.00,7.511812,25.02111,-0.000177,24.017912,-0.0078,1.374
6274.00,7.512111,25.02140,-0.000177,24.017625,-0.0078,1.374
6276.00,7.512030,25.02159,-0.000177,24.017975,-0.0078,1.374
6278.00,7.512026,25.02154,-0.000177,24.017975,-0.0078,1.374
6280.00,7.512195,25.02156,-0.000177,24.017467,-0.0078,1.374
6282.00,7.512091,25.02137,-0.000177,24.017618,-0.0078,1.374
6284.00,7.511870,25.02160,-0.000177,24.017562,-0.0078,1.374
6286.00,7.511239,25.02114,-0.000176,24.017801,-0.0078,1.374
6288.00,7.511774,25.02169,-0.000176,24.017761,-0.0078,1.374
6290.00,7.512419,25.02172,-0.000177,24.017250,-0.0078,1.373
6292.00,7.511239,25.02107,-0.000175,24.017767,-0.0078,1.373
6294.00,7.512108,25.02172,-0.000177,24.017893,-0.0078,1.373
6296.00,7.511917,25.02132,-0.000177,24.017268,-0.0078,1.374
6298.00,7.511758,25.02171,-0.000177,24.017344,-0.0078,1.374
6300.00,7.511504,25.02188,-0.000177,24.017694,-0.0078,1.374
6302.00,7.511446,25.02247,-0.000177,24.017400,-0.0078,1.373
6304.00,7.511228,25.02164,-0.000176,24.017658,-0.0078,1.374
6306.00,7.512084,25.02082,-0.000177,24.017672,-0.0079,1.374
6308.00,7.511691,25.02062,-0.000177,24.017948,-0.0078,1.374
6310.00,7.511562,25.02164,-0.000177,24.017437,-0.0078,1.374
6312.00,7.511635,25.02128,-0.000176,24.017600,-0.0078,1.373
6314.00,7.511690,25.02130,-0.000177,24.017413,-0.0078,1.373
6316.00,7.511337,25.02176,-0.000176,24.017901,-0.0078,1.374
6318.00,7.511095,25.02186,-0.000178,24.017185,-0.0078,1.374
6320.00,7.510787,25.02195,-0.000178,24.017728,-0.0078,1.374
6322.00,7.511104,25.02129,-0.000176,24.018066,-0.0078,1.373
6324.00,7.511619,25.02182,-0.000177,24.017538,-0.0078,1.373
6326.00,7.511526,25.02160,-0.000176,24.018444,-0.0078,1.374
6328.00,7.511092,25.02233,-0.000175,24.017621,-0.0078,1.374
6330.00,7.510414,25.02190,-0.000175,24.016851,-0.0078,1.373
6332.00,7.510324,25.02129,-0.000176,24.017495,-0.0078,1.374
6334.00,7.511392,25.02126,-0.000178,24.017554,-0.0078,1.374
6336.00,7.511512,25.02125,-0.000176,24.017284,-0.0078,1.374
6338.00,7.511237,25.02051,-0.000177,24.016849,-0.0078,1.373
6340.00,7.510346,25.02072,-0.000176,24.017645,-0.0078,1.373
6342.00,7.510212,25.02067,-0.000177,24.018098,-0.0078,1.374
6344.00,7.510002,25.02104,-0.000177,24.017188,-0.0078,1.374
6346.00,7.510693,25.02161,-0.000177,24.017692,-0.0078,1.374
6348.00,7.510921,25.02122,-0.000178,24.017397,-0.0078,1.373
6350.00,7.510250,25.02166,-0.000175,24.017241,-0.0078,1.373
6352.00,7.510201,25.02244,-0.000175,24.018236,-0.0079,1.373
6354.00,7.510102,25.02261,-0.000176,24.017362,-0.0078,1.373
6356.00,7.508934,25.02216,-0.000176,24.017252,-0.0078,1.373
6358.00,7.508572,25.02158,-0.000177,24.017612,-0.0078,1.373
6360.00,7.509596,25.02218,-0.000178,24.017373,-0.0078,1.373
6362.00,7.509583,25.02222,-0.000177,24.017870,-0.0078,1.373
6364.00,7.509617,25.02177,-0.000176,24.017502,-0.0078,1.374
6366.00,7.509869,25.02142,-0.000178,24.017661,-0.0078,1.373
6368.00,7.509567,25.02173,-0.000177,24.016891,-0.0079,1.373
6370.00,7.509329,25.02208,-0.000177,24.017215,-0.0078,1.373
6372.00,7.509637,25.02170,-0.000177,24.017224,-0.0078,1.373
6374.00,7.508746,25.02160,-0.000177,24.017765,-0.0078,1.373
6376.00,7.509887,25.02177,-0.000178,24.017422,-0.0079,1.373
6378.00,7.510200,25.02115,-0.000177,24.017547,-0.0078,1.373
6380.00,7.510337,25.02065,-0.000177,24.016891,-0.0078,1.373
6382.00,7.510254,25.02215,-0.000177,24.017212,-0.0078,1.373
6384.00,7.509994,25.02218,-0.000177,24.017094,-0.0078,1.373
6386.00,7.509788,25.02220,-0.000178,24.017549,-0.0079,1.373
6388.00,7.509158,25.02061,-0.000176,24.017426,-0.0078,1.373
6390.00,7.510358,25.02161,-0.000176,24.017295,-0.0078,1.373
6392.00,7.510722,25.02104,-0.000178,24.018049,-0.0078,1.373
6394.00,7.510445,25.02177,-0.000178,24.017843,-0.0078,1.373
6396.00,7.510177,25.02173,-0.000177,24.017621,-0.0078,1.373
6398.00,7.510168,25.02145,-0.000178,24.018185,-0.0079,1.373
6400.00,7.510708,25.02182,-0.000177,24.017292,-0.0078,1.372
6402.00,7.510563,25.02256,-0.000175,24.017796,-0.0078,1.373
6404.00,7.510117,25.02139,-0.000176,24.017442,-0.0078,1.373
6406.00,7.509998,25.02181,-0.000177,24.017941,-0.0079,1.373
6408.00,7.509738,25.02242,-0.000176,24.017515,-0.0078,1.373
6410.00,7.508866,25.02182,-0.000176,24.017016,-0.0078,1.373
6412.00,7.508533,25.02147,-0.000177,24.017058,-0.0079,1.373
6414.00,7.508881,25.02194,-0.000177,24.017491,-0.0078,1.373
6416.00,7.509641,25.02217,-0.000176,24.018017,-0.0078,1.373
6418.00,7.508984,25.02234,-0.000176,24.017993,-0.0078,1.373
6420.00,7.509553,25.02217,-0.000176,24.016994,-0.0078,1.373
6422.00,7.509912,25.02196,-0.000177,24.017437,-0.0078,1.373
6424.00,7.509590,25.02267,-0.000176,24.017571,-0.0078,1.373
6426.00,7.508973,25.02229,-0.000176,24.017360,-0.0079,1.373
6428.00,7.508930,25.02173,-0.000177,24.017183,-0.0078,1.373
6430.00,7.509134,25.02142,-0.000177,24.017476,-0.0078,1.374
6432.00,7.509035,25.02170,-0.000177,24.017631,-0.0078,1.373
6434.00,7.509122,25.02205,-0.000178,24.017768,-0.0078,1.373
6436.00,7.508595,25.02256,-0.000176,24.018158,-0.0078,1.372
6438.00,7.509316,25.02268,-0.000175,24.017649,-0.0078,1.373
6440.00,7.510260,25.02225,-0.000176,24.017931,-0.0078,1.373
6442.00,7.510066,25.02223,-0.000176,24.017687,-0.0078,1.373
6444.00,7.509897,25.02244,-0.000176,24.017652,-0.0078,1.373
6446.00,7.509305,25.02172,-0.000176,24.017408,-0.0078,1.373
6448.00,7.509404,25.02168,-0.000176,24.017567,-0.0078,1.372
6450.00,7.509337,25.02214,-0.000176,24.018142,-0.0079,1.373
6452.00,7.508270,25.02134,-0.000177,24.017703,-0.0078,1.373
6454.00,7.508291,25.02139,-0.000177,24.017480,-0.0078,1.373
6456.00,7.508431,25.02198,-0.000176,24.017946,-0.0078,1.373
6458.00,7.508258,25.02227,-0.000177,24.017759,-0.0078,1.372
6460.00,7.508500,25.02244,-0.000177,24.017904,-0.0078,1.372
6462.00,7.508821,25.02156,-0.000175,24.017275,-0.0078,1.372
6464.00,7.508615,25.02127,-0.000176,24.017244,-0.0078,1.373
6466.00,7.508629,25.02112,-0.000177,24.018022,-0.0079,1.373
6468.00,7.507796,25.02123,-0.000177,24.018570,-0.0078,1.373
6470.00,7.508229,25.02140,-0.000177,24.017705,-0.0078,1.373
6472.00,7.509126,25.02143,-0.000177,24.017721,-0.0078,1.373
6474.00,7.509852,25.02134,-0.000176,24.017719,-0.0078,1.373
6476.00,7.509536,25.02100,-0.000176,24.017738,-0.0078,1.372
6478.00,7.509036,25.02183,-0.000177,24.017864,-0.0078,1.373
6480.00,7.509153,25.02191,-0.000176,24.017074,-0.0078,1.373
6482.00,7.508952,25.02142,-0.000177,24.017203,-0.0078,1.373
6484.00,7.508927,25.02161,-0.000176,24.017701,-0.0078,1.372
6486.00,7.508436,25.02163,-0.000177,24.017411,-0.0078,1.373
6488.00,7.508354,25.02170,-0.000177,24.017331,-0.0078,1.373
6490.00,7.508643,25.02224,-0.000177,24.017915,-0.0078,1.372
6492.00,7.508621,25.02140,-0.000176,24.017255,-0.0078,1.373
6494.00,7.507955,25.02197,-0.000176,24.017250,-0.0078,1.373
6496.00,7.507893,25.02178,-0.000176,24.017467,-0.0078,1.373
6498.00,7.507531,25.02159,-0.000178,24.017212,-0.0078,1.373
6500.00,7.507841,25.02188,-0.000178,24.017304,-0.0078,1.373
6502.00,7.508816,25.02128,-0.000177,24.017516,-0.0078,1.372
6504.00,7.509355,25.02111,-0.000177,24.017408,-0.0078,1.372
6506.00,7.509421,25.02171,-0.000177,24.015972,-0.0078,1.372
6508.00,7.509104,25.02155,-0.000176,24.017360,-0.0078,1.372
6510.00,7.509185,25.02207,-0.000177,24.017009,-0.0078,1.373
6512.00,7.508924,25.02156,-0.000178,24.017273,-0.0078,1.373
6514.00,7.508843,25.02130,-0.000176,24.018241,-0.0078,1.373
6516.00,7.509177,25.02158,-0.000176,24.017890,-0.0078,1.373
6518.00,7.508767,25.02148,-0.000177,24.018256,-0.0078,1.373
6520.00,7.508561,25.02114,-0.000177,24.017721,-0.0078,1.372
6522.00,7.508757,25.02193,-0.000176,24.017134,-0.0078,1.373
6524.00,7.508640,25.02124,-0.000177,24.017832,-0.0078,1.372
6526.00,7.507801,25.02020,-0.000177,24.017549,-0.0078,1.373
6528.00,7.507330,25.02096,-0.000176,24.017312,-0.0078,1.372
6530.00,7.507663,25.02125,-0.000176,24.017848,-0.0078,1.373
6532.00,7.508837,25.02112,-0.000175,24.017950,-0.0078,1.372
6534.00,7.508234,25.02221,-0.000176,24.018000,-0.0078,1.372
6536.00,7.507690,25.02250,-0.000178,24.017966,-0.0078,1.373
6538.00,7.507478,25.02154,-0.000177,24.017424,-0.0078,1.373
6540.00,7.507909,25.02196,-0.000177,24.018243,-0.0078,1.373
6542.00,7.508296,25.02230,-0.000176,24.018162,-0.0078,1.373
6544.00,7.508274,25.02134,-0.000177,24.018524,-0.0078,1.372
6546.00,7.507783,25.02153,-0.000176,24.017114,-0.0078,1.373
6548.00,7.507062,25.02100,-0.000176,24.017808,-0.0078,1.372
6550.00,7.507402,25.02126,-0.000176,24.017913,-0.0078,1.372
6552.00,7.508227,25.02125,-0.000175,24.017438,-0.0078,1.373
6554.00,7.508046,25.02174,-0.000176,24.017281,-0.0078,1.373
6556.00,7.508031,25.02096,-0.000176,24.017105,-0.0078,1.372
6558.00,7.508733,25.02078,-0.000176,24.017728,-0.0078,1.373
6560.00,7.507847,25.02134,-0.000176,24.017250,-0.0078,1.373
6562.00,7.507182,25.02009,-0.000176,24.017433,-0.0078,1.372
6564.00,7.507347,25.02074,-0.000175,24.017554,-0.0078,1.372
6566.00,7.507985,25.02194,-0.000176,24.017440,-0.0078,1.372
6568.00,7.508297,25.02120,-0.000175,24.017803,-0.0077,1.373
6570.00,7.508188,25.02082,-0.000176,24.017904,-0.0078,1.372
6572.00,7.506988,25.02184,-0.000176,24.017353,-0.0078,1.373
6574.00,7.506874,25.02183,-0.000177,24.017411,-0.0078,1.373
6576.00,7.507188,25.02155,-0.000175,24.017785,-0.0078,1.372
6578.00,7.507284,25.02134,-0.000175,24.018468,-0.0078,1.372
6580.00,7.507902,25.02146,-0.000176,24.017212,-0.0078,1.372
6582.00,7.508153,25.02162,-0.000177,24.017823,-0.0078,1.372
6584.00,7.508265,25.02109,-0.000176,24.017846,-0.0078,1.372
6586.00,7.508681,25.02184,-0.000177,24.017772,-0.0078,1.372
6588.00,7.508207,25.02149,-0.000176,24.017177,-0.0078,1.372
6590.00,7.508185,25.02163,-0.000177,24.017484,-0.0078,1.372
6592.00,7.507842,25.02142,-0.000175,24.018086,-0.0078,1.373
6594.00,7.507322,25.02193,-0.000175,24.018180,-0.0077,1.372
6596.00,7.507666,25.02147,-0.000175,24.017493,-0.0078,1.372
6598.00,7.507880,25.02119,-0.000176,24.017632,-0.0078,1.372
6600.00,7.507812,25.02146,-0.000176,24.017397,-0.0078,1.372
6602.00,7.508200,25.02129,-0.000176,24.017723,-0.0078,1.372
@11,12.0000,24.0
6604.00,7.507712,25.02234,-0.000176,24.017692,-0.0078,1.372
6606.00,7.505676,25.02267,-0.000176,24.017306,-0.0078,1.372
6608.00,7.498389,25.02229,-0.000176,24.017241,-0.0078,1.371
6610.00,7.488029,25.02242,-0.000175,24.017504,-0.0078,1.371
6612.00,7.475294,25.02121,-0.000175,24.017310,-0.0078,1.371
6614.00,7.464532,25.02136,-0.000175,24.017679,-0.0078,1.371
6616.00,7.458452,25.02131,-0.000175,24.017893,-0.0078,1.372
6618.00,7.454788,25.02146,-0.000176,24.017380,-0.0078,1.372
6620.00,7.451801,25.02211,-0.000176,24.017681,-0.0078,1.372
6622.00,7.448654,25.02207,-0.000176,24.017908,-0.0078,1.373
6624.00,7.444716,25.02211,-0.000176,24.017489,-0.0078,1.373
6626.00,7.442328,25.02175,-0.000176,24.017573,-0.0079,1.373
6628.00,7.439992,25.02162,-0.000176,24.017783,-0.0078,1.373
6630.00,7.440215,25.02145,-0.000176,24.017611,-0.0078,1.373
6632.00,7.447649,25.02210,-0.000177,24.017698,-0.0078,1.374
6634.00,7.460023,25.02147,-0.000178,24.017656,-0.0078,1.374
6636.00,7.473994,25.02170,-0.000177,24.017326,-0.0078,1.374
6638.00,7.484936,25.02173,-0.000177,24.017573,-0.0078,1.373
6640.00,7.492245,25.02128,-0.000177,24.017214,-0.0078,1.373
6642.00,7.497169,25.02082,-0.000176,24.017823,-0.0078,1.372
6644.00,7.502706,25.02129,-0.000176,24.017495,-0.0078,1.373
6646.00,7.508967,25.02154,-0.000176,24.017632,-0.0078,1.372
6648.00,7.514749,25.02142,-0.000174,24.017234,-0.0079,1.372
6650.00,7.520838,25.02091,-0.000174,24.017583,-0.0079,1.372
6652.00,7.525739,25.02034,-0.000175,24.017299,-0.0079,1.372
6654.00,7.530283,25.02055,-0.000176,24.017243,-0.0078,1.372
6656.00,7.533657,25.02107,-0.000174,24.017665,-0.0079,1.372
6658.00,7.537137,25.02171,-0.000175,24.017937,-0.0078,1.372
6660.00,7.539787,25.02145,-0.000176,24.017551,-0.0078,1.372
6662.00,7.542230,25.02108,-0.000176,24.017645,-0.0078,1.372
6664.00,7.544695,25.02205,-0.000176,24.018216,-0.0078,1.371
6666.00,7.546221,25.02222,-0.000176,24.017317,-0.0078,1.372
6668.00,7.546800,25.02186,-0.000176,24.016969,-0.0078,1.372
6670.00,7.548085,25.02196,-0.000176,24.017776,-0.0078,1.371
6672.00,7.548892,25.02178,-0.000175,24.017402,-0.0078,1.371
6674.00,7.549475,25.02177,-0.000175,24.018191,-0.0078,1.372
6676.00,7.550033,25.02145,-0.000176,24.018136,-0.0078,1.372
6678.00,7.550859,25.02129,-0.000174,24.017883,-0.0078,1.372
6680.00,7.551547,25.02192,-0.000175,24.017962,-0.0078,1.371
6682.00,7.550714,25.02176,-0.000175,24.017239,-0.0078,1.371
6684.00,7.549981,25.02183,-0.000175,24.017288,-0.0078,1.372
6686.00,7.549280,25.02202,-0.000175,24.017685,-0.0078,1.372
6688.00,7.548467,25.02252,-0.000177,24.017453,-0.0078,1.372
6690.00,7.547660,25.02216,-0.000176,24.017266,-0.0078,1.371
6692.00,7.547494,25.02110,-0.000176,24.017647,-0.0078,1.371
6694.00,7.545286,25.02061,-0.000176,24.017656,-0.0078,1.371
6696.00,7.543664,25.02118,-0.000176,24.017656,-0.0078,1.371
6698.00,7.542067,25.02131,-0.000176,24.018120,-0.0078,1.372
6700.00,7.540948,25.02155,-0.000176,24.017685,-0.0078,1.371
6702.00,7.540337,25.02205,-0.000176,24.018154,-0.0078,1.371
6704.00,7.538424,25.02190,-0.000175,24.017293,-0.0078,1.371
6706.00,7.537588,25.02241,-0.000175,24.017812,-0.0078,1.371
6708.00,7.537075,25.02197,-0.000175,24.017968,-0.0078,1.371
6710.00,7.535953,25.02189,-0.000176,24.017736,-0.0078,1.371
6712.00,7.533735,25.02229,-0.000175,24.017315,-0.0078,1.371
6714.00,7.532571,25.02213,-0.000175,24.017353,-0.0078,1.371
6716.00,7.530347,25.02237,-0.000176,24.017888,-0.0078,1.371
6718.00,7.529477,25.02277,-0.000175,24.017899,-0.0078,1.371
6720.00,7.528746,25.02269,-0.000175,24.017937,-0.0079,1.371
6722.00,7.528358,25.02174,-0.000176,24.017701,-0.0079,1.372
6724.00,7.527441,25.02200,-0.000176,24.017808,-0.0078,1.372
6726.00,7.526639,25.02209,-0.000176,24.017108,-0.0078,1.371
6728.00,7.525212,25.02114,-0.000175,24.017567,-0.0078,1.371
6730.00,7.524518,25.02134,-0.000176,24.017429,-0.0078,1.371
6732.00,7.523237,25.02084,-0.000175,24.016942,-0.0078,1.372
6734.00,7.522529,25.02079,-0.000175,24.017288,-0.0078,1.371
6736.00,7.521635,25.02194,-0.000175,24.017433,-0.0078,1.371
6738.00,7.521181,25.02153,-0.000175,24.017609,-0.0078,1.372
6740.00,7.520620,25.02097,-0.000175,24.017883,-0.0078,1.372
6742.00,7.520110,25.02106,-0.000176,24.017297,-0.0078,1.371
6744.00,7.519485,25.02143,-0.000176,24.018332,-0.0078,1.371
6746.00,7.518847,25.02127,-0.000176,24.017643,-0.0078,1.371
6748.00,7.518507,25.02110,-0.000175,24.017217,-0.0078,1.371
6750.00,7.517569,25.02148,-0.000176,24.017194,-0.0078,1.372
6752.00,7.517579,25.02089,-0.000175,24.017986,-0.0078,1.371
6754.00,7.516310,25.02137,-0.000175,24.018303,-0.0078,1.371
6756.00,7.516633,25.02155,-0.000175,24.017009,-0.0078,1.371
6758.00,7.516637,25.02137,-0.000175,24.017205,-0.0078,1.371
6760.00,7.516061,25.02153,-0.000176,24.018278,-0.0078,1.371
6762.00,7.515335,25.02151,-0.000175,24.017583,-0.0078,1.371
6764.00,7.515024,25.02173,-0.000176,24.016701,-0.0078,1.371
6766.00,7.514547,25.02174,-0.000176,24.017498,-0.0078,1.372
6768.00,7.514548,25.02235,-0.000177,24.017426,-0.0079,1.372
6770.00,7.515063,25.02221,-0.000176,24.017348,-0.0078,1.371
6772.00,7.513692,25.02149,-0.000176,24.018066,-0.0078,1.371
6774.00,7.512866,25.02200,-0.000177,24.017493,-0.0078,1.371
6776.00,7.513349,25.02144,-0.000177,24.017417,-0.0078,1.371
6778.00,7.512510,25.02151,-0.000177,24.018138,-0.0078,1.371
6780.00,7.511901,25.02241,-0.000178,24.017620,-0.0078,1.371
6782.00,7.511561,25.02150,-0.000177,24.017286,-0.0078,1.371
6784.00,7.511346,25.02146,-0.000177,24.017469,-0.0078,1.371
6786.00,7.512157,25.02133,-0.000177,24.017348,-0.0078,1.372
6788.00,7.512357,25.02105,-0.000177,24.017112,-0.0078,1.371
6790.00,7.511550,25.02211,-0.000177,24.017591,-0.0078,1.371
6792.00,7.510808,25.02216,-0.000177,24.017806,-0.0077,1.371
6794.00,7.511002,25.02085,-0.000176,24.016621,-0.0078,1.371
6796.00,7.511160,25.02085,-0.000177,24.017176,-0.0078,1.371
6798.00,7.511336,25.02143,-0.000176,24.017710,-0.0078,1.371
6800.00,7.511621,25.02165,-0.000176,24.018073,-0.0078,1.371
6802.00,7.511011,25.02171,-0.000177,24.017594,-0.0078,1.371
6804.00,7.511081,25.02180,-0.000176,24.017413,-0.0078,1.371
6806.00,7.511198,25.02173,-0.000176,24.017457,-0.0078,1.371
6808.00,7.511882,25.02228,-0.000176,24.017679,-0.0078,1.370
6810.00,7.510841,25.02243,-0.000177,24.017672,-0.0078,1.371
6812.00,7.510476,25.02213,-0.000177,24.018202,-0.0078,1.372
6814.00,7.509773,25.02278,-0.000177,24.017388,-0.0078,1.371
6816.00,7.509329,25.02185,-0.000177,24.017221,-0.0078,1.371
6818.00,7.510424,25.02192,-0.000177,24.017384,-0.0078,1.371
6820.00,7.511374,25.02153,-0.000176,24.017339,-0.0078,1.370
6822.00,7.511008,25.02188,-0.000177,24.017259,-0.0079,1.371
6824.00,7.510112,25.02226,-0.000176,24.017203,-0.0078,1.370
6826.00,7.509360,25.02216,-0.000176,24.017703,-0.0078,1.370
6828.00,7.509141,25.02209,-0.000175,24.018098,-0.0078,1.371
6830.00,7.508914,25.02185,-0.000177,24.017460,-0.0078,1.371
6832.00,7.509060,25.02276,-0.000177,24.017415,-0.0078,1.371
6834.00,7.508211,25.02236,-0.000176,24.017351,-0.0078,1.371
6836.00,7.508858,25.02231,-0.000176,24.017640,-0.0078,1.371
6838.00,7.508339,25.02215,-0.000176,24.017335,-0.0078,1.371
6840.00,7.507637,25.02214,-0.000176,24.017217,-0.0078,1.370
6842.00,7.508046,25.02240,-0.000177,24.017611,-0.0078,1.370
6844.00,7.508264,25.02182,-0.000176,24.017500,-0.0078,1.370
6846.00,7.508204,25.02188,-0.000176,24.018272,-0.0078,1.371
6848.00,7.508533,25.02170,-0.000175,24.017536,-0.0078,1.370
6850.00,7.508404,25.02134,-0.000176,24.017616,-0.0078,1.371
6852.00,7.509417,25.02124,-0.000178,24.017846,-0.0078,1.371
6854.00,7.510724,25.02165,-0.000177,24.017982,-0.0078,1.371
6856.00,7.509796,25.02157,-0.000177,24.017341,-0.0078,1.371
6858.00,7.508897,25.02166,-0.000177,24.018129,-0.0078,1.371
6860.00,7.508850,25.02172,-0.000177,24.017433,-0.0078,1.370
6862.00,7.508857,25.02152,-0.000176,24.017553,-0.0078,1.370
6864.00,7.508796,25.02186,-0.000177,24.017922,-0.0078,1.371
6866.00,7.508898,25.02155,-0.000177,24.017393,-0.0079,1.371
6868.00,7.509043,25.02164,-0.000177,24.017576,-0.0078,1.371
6870.00,7.508323,25.02153,-0.000177,24.017342,-0.0078,1.371
6872.00,7.508295,25.02173,-0.000176,24.017767,-0.0078,1.370
6874.00,7.507814,25.02152,-0.000176,24.017754,-0.0078,1.371
6876.00,7.507550,25.02199,-0.000176,24.017930,-0.0078,1.370
6878.00,7.506964,25.02090,-0.000177,24.017681,-0.0078,1.371
6880.00,7.506335,25.02117,-0.000176,24.017221,-0.0078,1.370
6882.00,7.506905,25.02155,-0.000176,24.017942,-0.0078,1.370
6884.00,7.506772,25.02100,-0.000176,24.017495,-0.0078,1.370
6886.00,7.507267,25.02154,-0.000176,24.018214,-0.0078,1.370
6888.00,7.506749,25.02182,-0.000177,24.018069,-0.0078,1.371
6890.00,7.506681,25.02192,-0.000177,24.017005,-0.0078,1.371
6892.00,7.506727,25.02247,-0.000177,24.017745,-0.0079,1.370
6894.00,7.506421,25.02145,-0.000177,24.017810,-0.0078,1.370
6896.00,7.506618,25.02130,-0.000177,24.017660,-0.0078,1.371
6898.00,7.506077,25.02172,-0.000176,24.017837,-0.0078,1.370
6900.00,7.505906,25.02178,-0.000177,24.017714,-0.0078,1.370
6902.00,7.505493,25.02173,-0.000177,24.017554,-0.0078,1.370
6904.00,7.505879,25.02170,-0.000176,24.017565,-0.0078,1.371
6906.00,7.506703,25.02169,-0.000176,24.016592,-0.0078,1.371
6908.00,7.506199,25.02132,-0.000176,24.017872,-0.0077,1.371
6910.00,7.506708,25.02179,-0.000176,24.017640,-0.0078,1.370
6912.00,7.506775,25.02205,-0.000177,24.017534,-0.0079,1.370
6914.00,7.506595,25.02255,-0.000176,24.017478,-0.0078,1.370
6916.00,7.506187,25.02179,-0.000176,24.017194,-0.0078,1.370
6918.00,7.506139,25.02163,-0.000176,24.018111,-0.0078,1.371
6920.00,7.506794,25.02143,-0.000177,24.018049,-0.0078,1.371
6922.00,7.506706,25.02154,-0.000176,24.018131,-0.0078,1.370
6924.00,7.506540,25.02204,-0.000176,24.017114,-0.0078,1.370
6926.00,7.506675,25.02235,-0.000175,24.017640,-0.0078,1.370
6928.00,7.507045,25.02181,-0.000175,24.016904,-0.0078,1.370
6930.00,7.506789,25.02122,-0.000176,24.017379,-0.0078,1.371
6932.00,7.506714,25.02181,-0.000176,24.017487,-0.0078,1.371
6934.00,7.507339,25.02230,-0.000177,24.017351,-0.0078,1.370
6936.00,7.506706,25.02242,-0.000176,24.017304,-0.0078,1.370
6938.00,7.506173,25.02232,-0.000176,24.017437,-0.0078,1.370
6940.00,7.506294,25.02220,-0.000176,24.017959,-0.0078,1.370
6942.00,7.506619,25.02237,-0.000176,24.017879,-0.0078,1.370
6944.00,7.506800,25.02167,-0.000176,24.017792,-0.0078,1.370
6946.00,7.506187,25.02236,-0.000176,24.017748,-0.0078,1.370
6948.00,7.506099,25.02220,-0.000177,24.017304,-0.0078,1.370
6950.00,7.506305,25.02235,-0.000177,24.017616,-0.0078,1.370
6952.00,7.505021,25.02178,-0.000177,24.017449,-0.0079,1.370
6954.00,7.505173,25.02165,-0.000177,24.017457,-0.0078,1.370
6956.00,7.505090,25.02174,-0.000175,24.017060,-0.0078,1.370
6958.00,7.504878,25.02172,-0.000176,24.017034,-0.0078,1.370
6960.00,7.504966,25.02164,-0.000177,24.017177,-0.0078,1.370
6962.00,7.504971,25.02200,-0.000176,24.017192,-0.0078,1.370
6964.00,7.505014,25.02096,-0.000177,24.017681,-0.0078,1.370
6966.00,7.504424,25.02117,-0.000177,24.017282,-0.0078,1.369
6968.00,7.504459,25.02121,-0.000177,24.016840,-0.0078,1.370
6970.00,7.503869,25.02145,-0.000177,24.016965,-0.0078,1.371
6972.00,7.503663,25.02132,-0.000177,24.017108,-0.0078,1.371
6974.00,7.504087,25.02095,-0.000177,24.017330,-0.0078,1.369
6976.00,7.505218,25.02137,-0.000176,24.017333,-0.0078,1.370
6978.00,7.505130,25.02155,-0.000177,24.017498,-0.0078,1.370
6980.00,7.504897,25.02154,-0.000176,24.016782,-0.0078,1.370
6982.00,7.505138,25.02148,-0.000177,24.017217,-0.0079,1.371
6984.00,7.505915,25.02129,-0.000177,24.017817,-0.0078,1.370
6986.00,7.506505,25.02041,-0.000177,24.017669,-0.0078,1.370
6988.00,7.506650,25.02058,-0.000177,24.017067,-0.0078,1.370
6990.00,7.506381,25.02104,-0.000178,24.017253,-0.0079,1.369
6992.00,7.507151,25.02082,-0.000177,24.017926,-0.0078,1.370
6994.00,7.506989,25.02094,-0.000178,24.017661,-0.0078,1.370
6996.00,7.506005,25.02123,-0.000176,24.017176,-0.0078,1.370
6998.00,7.506245,25.02085,-0.000176,24.017324,-0.0078,1.370
7000.00,7.506114,25.02150,-0.000176,24.017756,-0.0078,1.370
7002.00,7.506092,25.02129,-0.000177,24.017529,-0.0078,1.370
7004.00,7.505963,25.02175,-0.000178,24.017282,-0.0078,1.370
7006.00,7.504825,25.02165,-0.000178,24.016806,-0.0078,1.370
7008.00,7.504321,25.02168,-0.000177,24.017244,-0.0078,1.370
7010.00,7.505932,25.02171,-0.000177,24.017736,-0.0078,1.370
7012.00,7.507326,25.02156,-0.000177,24.017464,-0.0078,1.370
7014.00,7.506344,25.02155,-0.000178,24.017056,-0.0078,1.370
7016.00,7.505491,25.02131,-0.000177,24.017627,-0.0078,1.370
7018.00,7.505263,25.02131,-0.000176,24.017678,-0.0078,1.369
7020.00,7.505001,25.02132,-0.000176,24.017739,-0.0078,1.369
7022.00,7.504602,25.02122,-0.000177,24.017641,-0.0078,1.369
7024.00,7.505332,25.02105,-0.000177,24.017507,-0.0078,1.370
7026.00,7.505479,25.02185,-0.000176,24.017690,-0.0078,1.370
7028.00,7.505127,25.02199,-0.000177,24.016380,-0.0079,1.370
7030.00,7.505655,25.02147,-0.000177,24.016867,-0.0078,1.370
7032.00,7.504784,25.02160,-0.000177,24.017130,-0.0079,1.370
7034.00,7.504331,25.02150,-0.000178,24.017096,-0.0078,1.370
7036.00,7.504188,25.02235,-0.000177,24.017852,-0.0078,1.370
7038.00,7.503791,25.02274,-0.000177,24.016679,-0.0078,1.370
7040.00,7.503799,25.02223,-0.000176,24.017705,-0.0078,1.369
7042.00,7.504629,25.02227,-0.000176,24.017750,-0.0078,1.370
7044.00,7.504228,25.02259,-0.000175,24.017719,-0.0079,1.369
7046.00,7.504085,25.02222,-0.000176,24.017415,-0.0078,1.370
7048.00,7.504611,25.02209,-0.000176,24.017464,-0.0078,1.370
7050.00,7.504187,25.02246,-0.000176,24.017763,-0.0078,1.370
7052.00,7.504946,25.02304,-0.000177,24.017087,-0.0078,1.369
7054.00,7.505339,25.02269,-0.000176,24.017192,-0.0079,1.370
7056.00,7.505876,25.02222,-0.000177,24.017703,-0.0079,1.370
7058.00,7.505864,25.02234,-0.000178,24.017090,-0.0078,1.370
7060.00,7.504756,25.02208,-0.000177,24.017457,-0.0078,1.369
7062.00,7.505000,25.02170,-0.000177,24.017364,-0.0078,1.369
7064.00,7.505315,25.02181,-0.000177,24.017542,-0.0078,1.370
7066.00,7.505425,25.02294,-0.000176,24.017866,-0.0078,1.369
7068.00,7.504591,25.02257,-0.000175,24.017542,-0.0078,1.370
7070.00,7.505138,25.02154,-0.000177,24.017828,-0.0078,1.370
7072.00,7.505167,25.02193,-0.000177,24.016965,-0.0078,1.370
7074.00,7.504703,25.02214,-0.000177,24.017304,-0.0078,1.370
7076.00,7.504208,25.02210,-0.000176,24.018303,-0.0078,1.370
7078.00,7.504144,25.02289,-0.000176,24.017366,-0.0078,1.370
7080.00,7.504625,25.02262,-0.000176,24.017527,-0.0078,1.369
7082.00,7.504769,25.02241,-0.000176,24.017545,-0.0078,1.369
7084.00,7.505187,25.02232,-0.000177,24.017444,-0.0079,1.370
7086.00,7.505376,25.02228,-0.000177,24.016766,-0.0079,1.369
7088.00,7.505064,25.02199,-0.000177,24.016869,-0.0079,1.370
7090.00,7.503926,25.02267,-0.000178,24.017054,-0.0078,1.370
7092.00,7.504155,25.02197,-0.000176,24.017321,-0.0078,1.369
7094.00,7.504662,25.02187,-0.000176,24.017892,-0.0078,1.370
7096.00,7.504209,25.02257,-0.000177,24.017366,-0.0078,1.370
7098.00,7.505038,25.02216,-0.000176,24.017504,-0.0078,1.369
7100.00,7.504786,25.02221,-0.000177,24.017589,-0.0078,1.369
7102.00,7.504959,25.02246,-0.000176,24.016978,-0.0078,1.369
7104.00,7.504779,25.02246,-0.000177,24.016922,-0.0078,1.370
7106.00,7.503791,25.02223,-0.000177,24.016996,-0.0078,1.369
7108.00,7.503635,25.02222,-0.000178,24.017281,-0.0079,1.370
7110.00,7.504680,25.02252,-0.000176,24.017224,-0.0078,1.369
7112.00,7.504639,25.02259,-0.000177,24.016711,-0.0078,1.370
7114.00,7.504624,25.02234,-0.000177,24.016837,-0.0079,1.370
7116.00,7.504574,25.02213,-0.000177,24.017025,-0.0079,1.369
7118.00,7.505478,25.02220,-0.000177,24.017498,-0.0079,1.369
7120.00,7.505033,25.02273,-0.000177,24.017643,-0.0078,1.370
7122.00,7.505103,25.02270,-0.000177,24.017286,-0.0079,1.369
7124.00,7.504965,25.02194,-0.000177,24.017253,-0.0078,1.369
7126.00,7.505106,25.02218,-0.000177,24.017192,-0.0078,1.369
7128.00,7.505572,25.02285,-0.000177,24.016875,-0.0078,1.369
7130.00,7.505683,25.02266,-0.000177,24.016788,-0.0079,1.369
7132.00,7.505502,25.02308,-0.000176,24.017592,-0.0079,1.369
7134.00,7.505640,25.02305,-0.000176,24.017355,-0.0079,1.369
7136.00,7.506193,25.02321,-0.000178,24.017108,-0.0079,1.369
7138.00,7.505903,25.02377,-0.000177,24.017040,-0.0078,1.369
7140.00,7.505375,25.02411,-0.000177,24.016784,-0.0078,1.370
7142.00,7.504711,25.02421,-0.000177,24.017232,-0.0078,1.370
7144.00,7.504897,25.02358,-0.000177,24.016733,-0.0078,1.369
7146.00,7.504334,25.02367,-0.000177,24.016338,-0.0078,1.369
7148.00,7.503339,25.02339,-0.000177,24.017014,-0.0078,1.370
7150.00,7.502560,25.02268,-0.000177,24.017259,-0.0079,1.370
7152.00,7.502165,25.02367,-0.000176,24.017110,-0.0078,1.369
7154.00,7.502643,25.02408,-0.000177,24.017620,-0.0078,1.369
7156.00,7.504219,25.02343,-0.000176,24.017165,-0.0078,1.369
7158.00,7.504042,25.02363,-0.000177,24.017103,-0.0078,1.369
7160.00,7.503977,25.02395,-0.000177,24.017408,-0.0079,1.369
7162.00,7.504327,25.02434,-0.000177,24.017370,-0.0079,1.370
7164.00,7.504344,25.02377,-0.000176,24.017547,-0.0078,1.370
7166.00,7.503601,25.02437,-0.000176,24.017099,-0.0078,1.369
7168.00,7.504450,25.02440,-0.000176,24.017404,-0.0078,1.369
7170.00,7.504457,25.02432,-0.000176,24.017582,-0.0078,1.369
7172.00,7.504241,25.02374,-0.000177,24.016911,-0.0078,1.369
7174.00,7.504349,25.02418,-0.000177,24.017493,-0.0078,1.369
7176.00,7.504422,25.02368,-0.000176,24.017870,-0.0078,1.369
7178.00,7.503708,25.02402,-0.000177,24.017763,-0.0078,1.369
7180.00,7.503520,25.02407,-0.000176,24.017341,-0.0078,1.369
7182.00,7.503555,25.02382,-0.000177,24.017819,-0.0078,1.369
7184.00,7.504392,25.02413,-0.000177,24.017852,-0.0078,1.369
7186.00,7.504260,25.02390,-0.000177,24.017041,-0.0079,1.369
7188.00,7.504516,25.02309,-0.000177,24.017148,-0.0079,1.369
7190.00,7.503794,25.02249,-0.000178,24.017667,-0.0079,1.369
7192.00,7.503732,25.02292,-0.000177,24.017460,-0.0079,1.369
7194.00,7.503894,25.02332,-0.000178,24.017025,-0.0078,1.369
7196.00,7.503556,25.02241,-0.000177,24.017480,-0.0078,1.370
7198.00,7.504325,25.02314,-0.000177,24.017946,-0.0078,1.370
7200.00,7.503843,25.02361,-0.000176,24.017400,-0.0078,1.369
7202.00,7.503669,25.02321,-0.000177,24.018334,-0.0078,1.369
@12,12.0000,24.0
7204.00,7.503269,25.02332,-0.000176,24.017794,-0.0078,1.368
7206.00,7.501459,25.02321,-0.000176,24.016909,-0.0078,1.368
7208.00,7.493698,25.02395,-0.000175,24.017796,-0.0078,1.369
7210.00,7.483193,25.02361,-0.000176,24.017774,-0.0078,1.368
7212.00,7.470792,25.02331,-0.000175,24.016942,-0.0079,1.368
7214.00,7.461139,25.02302,-0.000175,24.018135,-0.0079,1.368
7216.00,7.455354,25.02338,-0.000175,24.017609,-0.0078,1.368
7218.00,7.451867,25.02343,-0.000175,24.017763,-0.0078,1.369
7220.00,7.448858,25.02302,-0.000176,24.017259,-0.0078,1.370
7222.00,7.446592,25.02254,-0.000177,24.017085,-0.0078,1.370
7224.00,7.444021,25.02262,-0.000178,24.018109,-0.0078,1.370
7226.00,7.440412,25.02290,-0.000178,24.017551,-0.0078,1.370
7228.00,7.438557,25.02295,-0.000178,24.017118,-0.0078,1.370
7230.00,7.439059,25.02344,-0.000178,24.016710,-0.0079,1.371
7232.00,7.445032,25.02336,-0.000177,24.016967,-0.0078,1.371
7234.00,7.455329,25.02386,-0.000178,24.017786,-0.0078,1.371
7236.00,7.468281,25.02360,-0.000179,24.017261,-0.0078,1.371
7238.00,7.479953,25.02402,-0.000178,24.016882,-0.0078,1.370
7240.00,7.487992,25.02330,-0.000176,24.016730,-0.0078,1.370
7242.00,7.493394,25.02295,-0.000175,24.016913,-0.0078,1.370
7244.00,7.498946,25.02293,-0.000176,24.017549,-0.0078,1.369
7246.00,7.504075,25.02330,-0.000176,24.017667,-0.0078,1.369
7248.00,7.509904,25.02223,-0.000176,24.016826,-0.0078,1.369
7250.00,7.516077,25.02215,-0.000176,24.017415,-0.0078,1.369
7252.00,7.522054,25.02283,-0.000176,24.016878,-0.0078,1.369
7254.00,7.527952,25.02227,-0.000177,24.016798,-0.0078,1.369
7256.00,7.532187,25.02244,-0.000177,24.017152,-0.0078,1.369
7258.00,7.536766,25.02220,-0.000176,24.017408,-0.0078,1.369
7260.00,7.541403,25.02263,-0.000177,24.017591,-0.0078,1.369
7262.00,7.544009,25.02197,-0.000178,24.016936,-0.0079,1.369
7264.00,7.545463,25.02267,-0.000177,24.017402,-0.0078,1.369
7266.00,7.547718,25.02299,-0.000176,24.017301,-0.0079,1.368
7268.00,7.550201,25.02229,-0.000177,24.017848,-0.0079,1.369
7270.00,7.551290,25.02228,-0.000177,24.017351,-0.0079,1.368
7272.00,7.551989,25.02137,-0.000176,24.016889,-0.0079,1.369
7274.00,7.552483,25.02132,-0.000175,24.017689,-0.0079,1.369
7276.00,7.553640,25.02224,-0.000176,24.017326,-0.0079,1.369
7278.00,7.555145,25.02218,-0.000177,24.017556,-0.0078,1.369
7280.00,7.555623,25.02241,-0.000177,24.017141,-0.0079,1.369
7282.00,7.554380,25.02183,-0.000177,24.017279,-0.0078,1.369
7284.00,7.553430,25.02186,-0.000177,24.017339,-0.0078,1.369
7286.00,7.553190,25.02246,-0.000176,24.016708,-0.0078,1.368
7288.00,7.551670,25.02253,-0.000176,24.017738,-0.0078,1.368
7290.00,7.549884,25.02261,-0.000176,24.016960,-0.0078,1.368
7292.00,7.547523,25.02210,-0.000176,24.016824,-0.0079,1.368
7294.00,7.545959,25.02287,-0.000176,24.017395,-0.0078,1.369
7296.00,7.544743,25.02303,-0.000177,24.016797,-0.0078,1.369
7298.00,7.543190,25.02339,-0.000176,24.015997,-0.0078,1.369
7300.00,7.541334,25.02379,-0.000176,24.017239,-0.0079,1.369
7302.00,7.539023,25.02329,-0.000176,24.017103,-0.0079,1.368
7304.00,7.537197,25.02301,-0.000177,24.016849,-0.0078,1.368
7306.00,7.535525,25.02349,-0.000176,24.017478,-0.0078,1.368
7308.00,7.534200,25.02386,-0.000175,24.016915,-0.0079,1.368
7310.00,7.531754,25.02376,-0.000176,24.017478,-0.0079,1.368
7312.00,7.529974,25.02323,-0.000177,24.016889,-0.0079,1.369
7314.00,7.528836,25.02333,-0.000176,24.016605,-0.0078,1.368
7316.00,7.527377,25.02313,-0.000177,24.016693,-0.0079,1.368
7318.00,7.526550,25.02286,-0.000179,24.016746,-0.0079,1.369
7320.00,7.526255,25.02352,-0.000178,24.016811,-0.0079,1.369
7322.00,7.525057,25.02294,-0.000177,24.017284,-0.0079,1.368
7324.00,7.523605,25.02220,-0.000177,24.017654,-0.0079,1.369
7326.00,7.522503,25.02213,-0.000178,24.016677,-0.0079,1.368
7328.00,7.520793,25.02176,-0.000177,24.016113,-0.0079,1.368
7330.00,7.519706,25.02218,-0.000176,24.016432,-0.0079,1.368
7332.00,7.518926,25.02198,-0.000176,24.016789,-0.0079,1.368
7334.00,7.518529,25.02231,-0.000175,24.017261,-0.0078,1.368
7336.00,7.517653,25.02188,-0.000177,24.016902,-0.0078,1.369
7338.00,7.517047,25.02240,-0.000178,24.016847,-0.0078,1.368
7340.00,7.516193,25.02261,-0.000177,24.016775,-0.0079,1.369
7342.00,7.515387,25.02213,-0.000176,24.016833,-0.0079,1.369
7344.00,7.515378,25.02151,-0.000175,24.016398,-0.0078,1.369
7346.00,7.514187,25.02126,-0.000177,24.017041,-0.0078,1.369
7348.00,7.513909,25.02191,-0.000178,24.017411,-0.0078,1.368
7350.00,7.513081,25.02267,-0.000177,24.016804,-0.0079,1.368
7352.00,7.512804,25.02225,-0.000178,24.016842,-0.0079,1.369
7354.00,7.512239,25.02258,-0.000177,24.017228,-0.0079,1.368
7356.00,7.512531,25.02315,-0.000178,24.017230,-0.0078,1.368
7358.00,7.512540,25.02367,-0.000177,24.017455,-0.0079,1.368
7360.00,7.511265,25.02372,-0.000177,24.016936,-0.0079,1.369
7362.00,7.510580,25.02296,-0.000178,24.016646,-0.0078,1.369
7364.00,7.510423,25.02297,-0.000178,24.016826,-0.0078,1.368
7366.00,7.510218,25.02318,-0.000178,24.017060,-0.0079,1.368
7368.00,7.510384,25.02268,-0.000176,24.017852,-0.0079,1.369
7370.00,7.510462,25.02294,-0.000178,24.017409,-0.0079,1.368
7372.00,7.510724,25.02298,-0.000177,24.017159,-0.0078,1.369
7374.00,7.509978,25.02295,-0.000178,24.017408,-0.0078,1.369
7376.00,7.509290,25.02282,-0.000178,24.017056,-0.0079,1.369
7378.00,7.509101,25.02264,-0.000177,24.016661,-0.0078,1.368
7380.00,7.508451,25.02374,-0.000177,24.016896,-0.0078,1.368
7382.00,7.508246,25.02334,-0.000178,24.017473,-0.0079,1.368
7384.00,7.508964,25.02358,-0.000177,24.016846,-0.0079,1.369
7386.00,7.509579,25.02328,-0.000177,24.016905,-0.0079,1.369
7388.00,7.508998,25.02323,-0.000176,24.016913,-0.0079,1.369
7390.00,7.509297,25.02315,-0.000176,24.017507,-0.0078,1.368
7392.00,7.508677,25.02350,-0.000178,24.017699,-0.0078,1.369
7394.00,7.508118,25.02348,-0.000177,24.017304,-0.0079,1.368
7396.00,7.507918,25.02292,-0.000177,24.017136,-0.0078,1.368
7398.00,7.508006,25.02344,-0.000176,24.017397,-0.0078,1.369
7400.00,7.508093,25.02325,-0.000176,24.016983,-0.0078,1.368
7402.00,7.507865,25.02309,-0.000176,24.017471,-0.0078,1.368
7404.00,7.507149,25.02278,-0.000177,24.017293,-0.0078,1.369
7406.00,7.506870,25.02337,-0.000179,24.016748,-0.0079,1.369
7408.00,7.507125,25.02332,-0.000178,24.017337,-0.0079,1.368
7410.00,7.506435,25.02354,-0.000176,24.017166,-0.0078,1.368
7412.00,7.505657,25.02327,-0.000176,24.017118,-0.0079,1.368
7414.00,7.505496,25.02298,-0.000177,24.016432,-0.0078,1.368
7416.00,7.505849,25.02271,-0.000176,24.017614,-0.0078,1.369
7418.00,7.506171,25.02229,-0.000178,24.017527,-0.0079,1.369
7420.00,7.506309,25.02278,-0.000177,24.016849,-0.0078,1.368
7422.00,7.507100,25.02274,-0.000176,24.017290,-0.0079,1.368
7424.00,7.506416,25.02314,-0.000177,24.017326,-0.0079,1.368
7426.00,7.506558,25.02266,-0.000177,24.017475,-0.0079,1.368
7428.00,7.507242,25.02371,-0.000176,24.017125,-0.0078,1.369
7430.00,7.506326,25.02369,-0.000176,24.017411,-0.0078,1.369
7432.00,7.505455,25.02385,-0.000177,24.016944,-0.0078,1.368
7434.00,7.505487,25.02365,-0.000178,24.017063,-0.0079,1.368
7436.00,7.505236,25.02367,-0.000178,24.016450,-0.0079,1.368
7438.00,7.505784,25.02425,-0.000177,24.017212,-0.0078,1.368
7440.00,7.505551,25.02398,-0.000177,24.016394,-0.0079,1.368
7442.00,7.504349,25.02421,-0.000177,24.017127,-0.0079,1.368
7444.00,7.503634,25.02384,-0.000177,24.017576,-0.0078,1.369
7446.00,7.503778,25.02342,-0.000177,24.017353,-0.0078,1.368
7448.00,7.504237,25.02342,-0.000177,24.017486,-0.0078,1.368
7450.00,7.504641,25.02370,-0.000177,24.017110,-0.0078,1.368
7452.00,7.505045,25.02407,-0.000177,24.017079,-0.0078,1.368
7454.00,7.504287,25.02335,-0.000176,24.017110,-0.0079,1.368
7456.00,7.503519,25.02380,-0.000176,24.017228,-0.0078,1.368
7458.00,7.503090,25.02453,-0.000177,24.017500,-0.0078,1.369
7460.00,7.503558,25.02412,-0.000178,24.017353,-0.0078,1.369
7462.00,7.504050,25.02406,-0.000177,24.017471,-0.0078,1.368
7464.00,7.504008,25.02444,-0.000177,24.017038,-0.0078,1.368
7466.00,7.503758,25.02446,-0.000177,24.017643,-0.0078,1.368
7468.00,7.502842,25.02437,-0.000176,24.017621,-0.0079,1.369
7470.00,7.503588,25.02480,-0.000175,24.017041,-0.0078,1.368
7472.00,7.504316,25.02453,-0.000176,24.018062,-0.0078,1.368
7474.00,7.503784,25.02416,-0.000176,24.017966,-0.0078,1.368
7476.00,7.502767,25.02449,-0.000177,24.017785,-0.0079,1.368
7478.00,7.503014,25.02503,-0.000176,24.017792,-0.0079,1.369
7480.00,7.504110,25.02497,-0.000177,24.017513,-0.0078,1.368
7482.00,7.503792,25.02464,-0.000176,24.017518,-0.0078,1.369
7484.00,7.503435,25.02481,-0.000177,24.017125,-0.0078,1.368
7486.00,7.502886,25.02503,-0.000176,24.016695,-0.0078,1.367
7488.00,7.502754,25.02493,-0.000176,24.017297,-0.0078,1.368
7490.00,7.503087,25.02423,-0.000177,24.017873,-0.0078,1.368
7492.00,7.502922,25.02416,-0.000176,24.017667,-0.0078,1.368
7494.00,7.503039,25.02469,-0.000176,24.017631,-0.0078,1.368
7496.00,7.503737,25.02555,-0.000177,24.016668,-0.0078,1.368
7498.00,7.503224,25.02487,-0.000176,24.016973,-0.0078,1.367
7500.00,7.502185,25.02459,-0.000176,24.017832,-0.0079,1.368
7502.00,7.502763,25.02416,-0.000176,24.017848,-0.0078,1.368
7504.00,7.502870,25.02470,-0.000176,24.017428,-0.0078,1.368
7506.00,7.502263,25.02396,-0.000177,24.017177,-0.0078,1.368
7508.00,7.501908,25.02373,-0.000176,24.016784,-0.0079,1.368
7510.00,7.502079,25.02435,-0.000176,24.017614,-0.0079,1.368
7512.00,7.502188,25.02479,-0.000177,24.018104,-0.0078,1.368
7514.00,7.501530,25.02448,-0.000178,24.017627,-0.0078,1.368
7516.00,7.501699,25.02396,-0.000177,24.017304,-0.0078,1.368
7518.00,7.502046,25.02487,-0.000177,24.017002,-0.0078,1.368
7520.00,7.501937,25.02467,-0.000176,24.017846,-0.0078,1.368
7522.00,7.501726,25.02456,-0.000176,24.018492,-0.0078,1.368
7524.00,7.501959,25.02436,-0.000177,24.017457,-0.0078,1.367
7526.00,7.502150,25.02487,-0.000176,24.017708,-0.0078,1.368
7528.00,7.501600,25.02470,-0.000177,24.017629,-0.0078,1.367
7530.00,7.502159,25.02493,-0.000176,24.017446,-0.0079,1.368
7532.00,7.501095,25.02389,-0.000176,24.017172,-0.0079,1.368
7534.00,7.501333,25.02410,-0.000175,24.017145,-0.0078,1.367
7536.00,7.501865,25.02391,-0.000177,24.016858,-0.0078,1.368
7538.00,7.501618,25.02384,-0.000176,24.016621,-0.0078,1.368
7540.00,7.501042,25.02348,-0.000177,24.017473,-0.0078,1.368
7542.00,7.502347,25.02425,-0.000176,24.017112,-0.0078,1.368
7544.00,7.502728,25.02359,-0.000176,24.017190,-0.0078,1.368
7546.00,7.502370,25.02399,-0.000175,24.016820,-0.0078,1.367
7548.00,7.501807,25.02451,-0.000176,24.017589,-0.0078,1.368
7550.00,7.501824,25.02340,-0.000177,24.017163,-0.0078,1.368
7552.00,7.501956,25.02344,-0.000177,24.017473,-0.0079,1.367
7554.00,7.502226,25.02325,-0.000178,24.017020,-0.0079,1.368
7556.00,7.502165,25.02348,-0.000177,24.016523,-0.0079,1.368
7558.00,7.501840,25.02402,-0.000177,24.016343,-0.0079,1.368
7560.00,7.501730,25.02444,-0.000178,24.016924,-0.0078,1.368
7562.00,7.502158,25.02474,-0.000178,24.017500,-0.0078,1.368
7564.00,7.502898,25.02432,-0.000177,24.017997,-0.0078,1.368
7566.00,7.503226,25.02445,-0.000177,24.016904,-0.0078,1.368
7568.00,7.501693,25.02349,-0.000177,24.016838,-0.0079,1.368
7570.00,7.501811,25.02348,-0.000177,24.017197,-0.0079,1.368
7572.00,7.501769,25.02383,-0.000177,24.017223,-0.0079,1.368
7574.00,7.501646,25.02445,-0.000177,24.016811,-0.0078,1.368
7576.00,7.501035,25.02453,-0.000178,24.016853,-0.0078,1.368
7578.00,7.500807,25.02452,-0.000176,24.016982,-0.0079,1.367
7580.00,7.501213,25.02432,-0.000178,24.017409,-0.0079,1.368
7582.00,7.501105,25.02471,-0.000177,24.017580,-0.0079,1.367
7584.00,7.501470,25.02455,-0.000176,24.017400,-0.0079,1.367
7586.00,7.500539,25.02499,-0.000177,24.017147,-0.0078,1.368
7588.00,7.501096,25.02479,-0.000178,24.017652,-0.0079,1.368
7590.00,7.501595,25.02466,-0.000177,24.017618,-0.0078,1.368
7592.00,7.500668,25.02465,-0.000176,24.017471,-0.0078,1.368
7594.00,7.499750,25.02510,-0.000176,24.017195,-0.0079,1.368
7596.00,7.499397,25.02402,-0.000176,24.017333,-0.0078,1.368
7598.00,7.499535,25.02365,-0.000176,24.017050,-0.0078,1.368
7600.00,7.499796,25.02340,-0.000176,24.017371,-0.0079,1.367
7602.00,7.500520,25.02395,-0.000177,24.017464,-0.0078,1.367
7604.00,7.501471,25.02422,-0.000176,24.017060,-0.0078,1.367
7606.00,7.500483,25.02360,-0.000177,24.016769,-0.0078,1.368
7608.00,7.500452,25.02412,-0.000177,24.017806,-0.0078,1.368
7610.00,7.500732,25.02414,-0.000176,24.017312,-0.0079,1.368
7612.00,7.500377,25.02495,-0.000177,24.016886,-0.0078,1.367
7614.00,7.500987,25.02524,-0.000177,24.016697,-0.0079,1.367
7616.00,7.501321,25.02422,-0.000176,24.017239,-0.0078,1.368
7618.00,7.501068,25.02368,-0.000176,24.017089,-0.0079,1.368
7620.00,7.501214,25.02346,-0.000176,24.016820,-0.0079,1.368
7622.00,7.501523,25.02339,-0.000176,24.016454,-0.0079,1.367
7624.00,7.501179,25.02369,-0.000177,24.017297,-0.0078,1.367
7626.00,7.501398,25.02365,-0.000177,24.017640,-0.0078,1.368
7628.00,7.501212,25.02378,-0.000177,24.017212,-0.0078,1.368
7630.00,7.501312,25.02406,-0.000178,24.017404,-0.0078,1.368
7632.00,7.501780,25.02466,-0.000177,24.017321,-0.0078,1.368
7634.00,7.502228,25.02492,-0.000177,24.017085,-0.0078,1.368
7636.00,7.501366,25.02388,-0.000177,24.016987,-0.0078,1.367
7638.00,7.500895,25.02446,-0.000176,24.017602,-0.0079,1.367
7640.00,7.500782,25.02510,-0.000177,24.017380,-0.0078,1.367
7642.00,7.500858,25.02395,-0.000177,24.016624,-0.0078,1.367
7644.00,7.501056,25.02424,-0.000178,24.017041,-0.0078,1.368
7646.00,7.501213,25.02472,-0.000178,24.017090,-0.0079,1.368
7648.00,7.502124,25.02444,-0.000176,24.017379,-0.0078,1.368
7650.00,7.502015,25.02402,-0.000177,24.017302,-0.0078,1.368
7652.00,7.501103,25.02392,-0.000178,24.017351,-0.0079,1.368
7654.00,7.500495,25.02435,-0.000179,24.017339,-0.0078,1.367
7656.00,7.499965,25.02419,-0.000176,24.017886,-0.0078,1.368
7658.00,7.501004,25.02420,-0.000177,24.017562,-0.0079,1.368
7660.00,7.501148,25.02394,-0.000176,24.016808,-0.0079,1.367
7662.00,7.500780,25.02336,-0.000176,24.017186,-0.0078,1.367
7664.00,7.500571,25.02345,-0.000177,24.016962,-0.0079,1.368
7666.00,7.500991,25.02376,-0.000178,24.017248,-0.0079,1.368
7668.00,7.500750,25.02371,-0.000178,24.016826,-0.0078,1.367
7670.00,7.500973,25.02419,-0.000176,24.017188,-0.0078,1.368
7672.00,7.500969,25.02376,-0.000176,24.017794,-0.0078,1.367
7674.00,7.500767,25.02357,-0.000176,24.017261,-0.0078,1.368
7676.00,7.501238,25.02295,-0.000177,24.017132,-0.0078,1.368
7678.00,7.501435,25.02319,-0.000177,24.017070,-0.0078,1.367
7680.00,7.501279,25.02370,-0.000177,24.016791,-0.0078,1.367
7682.00,7.500656,25.02382,-0.000178,24.016731,-0.0078,1.367
7684.00,7.500780,25.02387,-0.000177,24.016711,-0.0078,1.368
7686.00,7.501937,25.02401,-0.000178,24.017108,-0.0078,1.368
7688.00,7.501547,25.02454,-0.000178,24.016956,-0.0078,1.368
7690.00,7.501086,25.02405,-0.000178,24.016438,-0.0079,1.368
7692.00,7.501322,25.02435,-0.000178,24.017424,-0.0079,1.367
7694.00,7.501082,25.02431,-0.000178,24.017308,-0.0079,1.368
7696.00,7.501311,25.02425,-0.000178,24.017496,-0.0079,1.368
7698.00,7.502241,25.02497,-0.000178,24.017631,-0.0079,1.368
7700.00,7.502627,25.02481,-0.000177,24.017420,-0.0079,1.367
7702.00,7.500836,25.02447,-0.000176,24.016880,-0.0078,1.367
7704.00,7.499352,25.02492,-0.000176,24.017282,-0.0078,1.367
7706.00,7.498952,25.02414,-0.000177,24.017616,-0.0078,1.368
7708.00,7.499641,25.02379,-0.000177,24.017244,-0.0078,1.368
7710.00,7.500509,25.02345,-0.000177,24.017197,-0.0079,1.368
7712.00,7.500382,25.02388,-0.000177,24.017099,-0.0079,1.367
7714.00,7.501166,25.02454,-0.000177,24.016789,-0.0078,1.368
7716.00,7.500329,25.02405,-0.000178,24.017235,-0.0078,1.367
7718.00,7.500506,25.02367,-0.000177,24.016864,-0.0078,1.367
7720.00,7.499468,25.02367,-0.000176,24.016693,-0.0078,1.367
7722.00,7.500103,25.02378,-0.000177,24.016846,-0.0078,1.367
7724.00,7.500388,25.02440,-0.000177,24.017065,-0.0078,1.367
7726.00,7.499965,25.02441,-0.000177,24.017009,-0.0078,1.367
7728.00,7.499717,25.02448,-0.000177,24.017047,-0.0078,1.367
7730.00,7.499348,25.02459,-0.000177,24.017079,-0.0078,1.368
7732.00,7.500329,25.02481,-0.000177,24.016987,-0.0078,1.367
7734.00,7.500533,25.02486,-0.000177,24.017094,-0.0078,1.368
7736.00,7.500789,25.02507,-0.000176,24.017402,-0.0078,1.367
7738.00,7.500467,25.02538,-0.000178,24.016420,-0.0079,1.367
7740.00,7.499828,25.02500,-0.000177,24.016797,-0.0078,1.367
7742.00,7.500592,25.02456,-0.000176,24.017050,-0.0079,1.367
7744.00,7.500389,25.02480,-0.000177,24.016891,-0.0078,1.368
7746.00,7.500213,25.02388,-0.000177,24.017076,-0.0079,1.368
7748.00,7.499885,25.02397,-0.000176,24.016840,-0.0078,1.367
7750.00,7.500727,25.02504,-0.000178,24.016394,-0.0078,1.367
7752.00,7.501031,25.02497,-0.000177,24.017177,-0.0079,1.367
7754.00,7.500992,25.02515,-0.000176,24.017108,-0.0078,1.368
7756.00,7.500599,25.02522,-0.000176,24.016978,-0.0079,1.368
7758.00,7.500570,25.02536,-0.000175,24.017301,-0.0078,1.367
7760.00,7.500897,25.02483,-0.000176,24.016751,-0.0078,1.367
7762.00,7.500407,25.02575,-0.000177,24.016378,-0.0078,1.367
7764.00,7.499738,25.02504,-0.000176,24.017451,-0.0079,1.367
7766.00,7.499526,25.02486,-0.000177,24.017491,-0.0078,1.367
7768.00,7.499748,25.02547,-0.000176,24.017672,-0.0078,1.367
7770.00,7.499756,25.02502,-0.000176,24.017145,-0.0078,1.367
7772.00,7.500158,25.02517,-0.000177,24.017777,-0.0078,1.368
7774.00,7.499862,25.02490,-0.000176,24.017455,-0.0078,1.367
7776.00,7.499835,25.02461,-0.000177,24.016994,-0.0078,1.367
7778.00,7.499419,25.02422,-0.000176,24.017288,-0.0078,1.368
7780.00,7.498950,25.02447,-0.000177,24.016750,-0.0078,1.367
7782.00,7.499679,25.02452,-0.000177,24.016998,-0.0078,1.367
7784.00,7.499344,25.02484,-0.000176,24.017021,-0.0079,1.368
7786.00,7.499386,25.02475,-0.000177,24.018069,-0.0078,1.368
7788.00,7.499491,25.02424,-0.000176,24.017703,-0.0078,1.367
7790.00,7.499130,25.02486,-0.000176,24.017018,-0.0078,1.367
7792.00,7.499404,25.02418,-0.000177,24.017395,-0.0078,1.368
7794.00,7.500254,25.02460,-0.000178,24.017573,-0.0078,1.367
7796.00,7.499879,25.02456,-0.000177,24.017087,-0.0078,1.367
7798.00,7.500130,25.02431,-0.000177,24.017466,-0.0078,1.367
7800.00,7.499937,25.02419,-0.000176,24.017524,-0.0078,1.367
7802.00,7.499584,25.02405,-0.000177,24.017638,-0.0078,1.367
@13,12.0000,24.0
7804.00,7.499698,25.02439,-0.000177,24.017676,-0.0079,1.367
7806.00,7.499063,25.02528,-0.000176,24.017696,-0.0078,1.366
7808.00,7.492550,25.02481,-0.000175,24.017835,-0.0078,1.367
7810.00,7.482125,25.02495,-0.000175,24.017460,-0.0078,1.366
7812.00,7.469879,25.02435,-0.000176,24.017576,-0.0078,1.367
7814.00,7.459005,25.02402,-0.000175,24.017908,-0.0078,1.367
7816.00,7.453508,25.02363,-0.000176,24.017388,-0.0078,1.368
7818.00,7.450203,25.02354,-0.000177,24.017302,-0.0078,1.368
7820.00,7.448457,25.02439,-0.000176,24.017632,-0.0078,1.368
7822.00,7.446609,25.02413,-0.000177,24.017438,-0.0078,1.368
7824.00,7.444884,25.02418,-0.000178,24.017074,-0.0078,1.368
7826.00,7.442498,25.02376,-0.000178,24.018046,-0.0078,1.368
7828.00,7.439571,25.02318,-0.000179,24.017625,-0.0078,1.368
7830.00,7.440550,25.02361,-0.000179,24.017107,-0.0078,1.368
7832.00,7.447411,25.02437,-0.000178,24.017025,-0.0078,1.369
7834.00,7.457931,25.02487,-0.000178,24.017576,-0.0079,1.369
7836.00,7.471294,25.02511,-0.000178,24.017607,-0.0078,1.370
7838.00,7.482941,25.02471,-0.000178,24.016927,-0.0078,1.368
7840.00,7.490618,25.02546,-0.000177,24.016886,-0.0078,1.368
7842.00,7.495884,25.02488,-0.000176,24.017531,-0.0078,1.368
7844.00,7.500473,25.02446,-0.000177,24.017350,-0.0078,1.368
7846.00,7.504504,25.02454,-0.000177,24.017312,-0.0078,1.368
7848.00,7.509323,25.02415,-0.000177,24.017058,-0.0078,1.368
7850.00,7.515035,25.02427,-0.000176,24.017078,-0.0078,1.367
7852.00,7.519919,25.02437,-0.000175,24.017335,-0.0078,1.366
7854.00,7.524648,25.02512,-0.000175,24.016777,-0.0078,1.367
7856.00,7.529599,25.02574,-0.000175,24.017199,-0.0078,1.367
7858.00,7.534224,25.02517,-0.000175,24.017179,-0.0078,1.367
7860.00,7.537860,25.02517,-0.000176,24.017065,-0.0078,1.367
7862.00,7.540760,25.02485,-0.000177,24.017108,-0.0078,1.367
7864.00,7.542572,25.02422,-0.000176,24.017413,-0.0078,1.367
7866.00,7.544715,25.02367,-0.000176,24.017386,-0.0078,1.367
7868.00,7.546341,25.02357,-0.000177,24.016851,-0.0078,1.367
7870.00,7.548076,25.02353,-0.000176,24.017873,-0.0078,1.367
7872.00,7.549068,25.02468,-0.000177,24.016905,-0.0078,1.367
7874.00,7.549845,25.02487,-0.000176,24.017707,-0.0078,1.367
7876.00,7.551239,25.02436,-0.000175,24.017893,-0.0078,1.367
7878.00,7.551469,25.02396,-0.000176,24.017098,-0.0078,1.367
7880.00,7.551115,25.02521,-0.000177,24.016860,-0.0078,1.366
7882.00,7.551022,25.02542,-0.000175,24.017239,-0.0078,1.367
7884.00,7.550994,25.02547,-0.000177,24.017224,-0.0078,1.367
7886.00,7.550139,25.02536,-0.000177,24.017268,-0.0079,1.367
7888.00,7.548623,25.02479,-0.000176,24.016626,-0.0078,1.366
7890.00,7.547887,25.02439,-0.000177,24.016762,-0.0078,1.367
7892.00,7.546853,25.02421,-0.000177,24.017785,-0.0079,1.367
7894.00,7.544982,25.02421,-0.000176,24.017797,-0.0078,1.367
7896.00,7.542973,25.02469,-0.000177,24.017602,-0.0078,1.367
7898.00,7.540908,25.02533,-0.000176,24.017301,-0.0078,1.367
7900.00,7.539767,25.02505,-0.000176,24.017339,-0.0078,1.367
7902.00,7.537807,25.02470,-0.000176,24.017214,-0.0078,1.367
7904.00,7.536074,25.02364,-0.000177,24.017045,-0.0078,1.367
7906.00,7.534009,25.02348,-0.000176,24.017730,-0.0078,1.367
7908.00,7.532707,25.02446,-0.000176,24.017333,-0.0078,1.366
7910.00,7.530890,25.02496,-0.000176,24.017567,-0.0078,1.367
7912.00,7.529403,25.02459,-0.000176,24.017569,-0.0078,1.366
7914.00,7.527591,25.02341,-0.000176,24.017752,-0.0078,1.367
7916.00,7.527082,25.02336,-0.000175,24.017933,-0.0078,1.367
7918.00,7.525827,25.02405,-0.000175,24.018015,-0.0078,1.367
7920.00,7.523969,25.02430,-0.000177,24.017968,-0.0078,1.367
7922.00,7.522780,25.02483,-0.000176,24.017808,-0.0078,1.366
7924.00,7.521458,25.02460,-0.000176,24.017531,-0.0078,1.367
7926.00,7.520509,25.02446,-0.000176,24.017000,-0.0078,1.367
7928.00,7.519007,25.02427,-0.000175,24.017573,-0.0078,1.366
7930.00,7.518502,25.02441,-0.000176,24.017534,-0.0078,1.366
7932.00,7.517567,25.02507,-0.000176,24.017522,-0.0078,1.367
7934.00,7.516679,25.02491,-0.000175,24.017364,-0.0078,1.367
7936.00,7.515660,25.02412,-0.000175,24.016953,-0.0078,1.366
7938.00,7.515273,25.02407,-0.000176,24.017159,-0.0078,1.366
7940.00,7.513564,25.02394,-0.000176,24.017402,-0.0078,1.367
7942.00,7.512740,25.02350,-0.000177,24.017246,-0.0079,1.367
7944.00,7.512740,25.02324,-0.000178,24.017346,-0.0078,1.367
7946.00,7.512243,25.02357,-0.000177,24.017344,-0.0078,1.366
7948.00,7.512168,25.02478,-0.000176,24.017186,-0.0079,1.366
7950.00,7.512275,25.02481,-0.000177,24.017486,-0.0079,1.367
7952.00,7.511923,25.02477,-0.000176,24.017721,-0.0078,1.367
7954.00,7.511719,25.02418,-0.000176,24.017293,-0.0078,1.367
7956.00,7.510743,25.02369,-0.000178,24.017505,-0.0078,1.366
7958.00,7.509796,25.02429,-0.000177,24.016873,-0.0078,1.367
7960.00,7.510086,25.02434,-0.000176,24.017275,-0.0078,1.366
7962.00,7.509084,25.02451,-0.000176,24.017172,-0.0078,1.367
7964.00,7.508093,25.02452,-0.000176,24.017669,-0.0078,1.366
7966.00,7.508825,25.02546,-0.000176,24.017273,-0.0078,1.366
7968.00,7.508423,25.02460,-0.000177,24.017032,-0.0078,1.366
7970.00,7.508306,25.02438,-0.000177,24.017244,-0.0078,1.366
7972.00,7.507850,25.02341,-0.000176,24.017435,-0.0078,1.366
7974.00,7.507880,25.02418,-0.000178,24.017179,-0.0079,1.366
7976.00,7.507715,25.02408,-0.000178,24.017195,-0.0078,1.367
7978.00,7.507199,25.02417,-0.000179,24.017326,-0.0078,1.367
7980.00,7.506071,25.02422,-0.000177,24.016944,-0.0079,1.367
7982.00,7.505626,25.02456,-0.000177,24.017476,-0.0079,1.366
7984.00,7.505673,25.02492,-0.000176,24.017406,-0.0078,1.366
7986.00,7.506158,25.02488,-0.000176,24.017571,-0.0078,1.366
7988.00,7.505920,25.02377,-0.000178,24.017665,-0.0078,1.367
7990.00,7.504345,25.02411,-0.000176,24.017368,-0.0078,1.366
7992.00,7.503313,25.02464,-0.000176,24.017767,-0.0078,1.366
7994.00,7.504233,25.02483,-0.000177,24.017522,-0.0079,1.367
7996.00,7.504421,25.02453,-0.000177,24.017321,-0.0078,1.367
7998.00,7.504160,25.02471,-0.000178,24.017188,-0.0079,1.367
8000.00,7.504103,25.02554,-0.000175,24.017437,-0.0078,1.366
8002.00,7.504419,25.02482,-0.000176,24.017756,-0.0079,1.366
8004.00,7.503979,25.02503,-0.000176,24.017728,-0.0078,1.366
8006.00,7.503651,25.02533,-0.000176,24.017507,-0.0078,1.366
8008.00,7.504391,25.02480,-0.000177,24.017388,-0.0078,1.367
8010.00,7.504069,25.02508,-0.000177,24.017745,-0.0078,1.367
8012.00,7.504445,25.02354,-0.000179,24.017134,-0.0079,1.367
8014.00,7.504072,25.02367,-0.000178,24.016949,-0.0079,1.366
8016.00,7.503525,25.02459,-0.000177,24.016800,-0.0079,1.366
8018.00,7.503711,25.02455,-0.000177,24.017355,-0.0079,1.367
8020.00,7.503669,25.02520,-0.000177,24.017041,-0.0078,1.367
8022.00,7.503596,25.02518,-0.000178,24.017357,-0.0078,1.366
8024.00,7.504033,25.02473,-0.000177,24.017723,-0.0078,1.367
8026.00,7.504820,25.02379,-0.000177,24.016751,-0.0079,1.367
8028.00,7.504870,25.02443,-0.000177,24.017511,-0.0079,1.366
8030.00,7.504136,25.02474,-0.000177,24.017072,-0.0078,1.366
8032.00,7.503804,25.02548,-0.000177,24.016869,-0.0078,1.366
8034.00,7.503711,25.02562,-0.000177,24.017056,-0.0079,1.366
8036.00,7.502450,25.02581,-0.000178,24.017065,-0.0078,1.367
8038.00,7.502087,25.02510,-0.000176,24.016711,-0.0078,1.367
8040.00,7.501980,25.02502,-0.000177,24.017293,-0.0079,1.367
8042.00,7.502162,25.02505,-0.000177,24.017805,-0.0079,1.366
8044.00,7.501103,25.02481,-0.000177,24.017587,-0.0078,1.366
8046.00,7.501281,25.02522,-0.000176,24.017429,-0.0078,1.367
8048.00,7.502225,25.02538,-0.000177,24.017257,-0.0078,1.366
8050.00,7.502974,25.02500,-0.000177,24.017393,-0.0079,1.366
8052.00,7.501604,25.02512,-0.000177,24.017547,-0.0078,1.366
8054.00,7.501501,25.02515,-0.000177,24.016896,-0.0078,1.367
8056.00,7.501903,25.02535,-0.000177,24.017524,-0.0078,1.366
8058.00,7.502180,25.02521,-0.000177,24.017426,-0.0078,1.366
8060.00,7.501605,25.02478,-0.000176,24.017253,-0.0078,1.367
8062.00,7.500203,25.02484,-0.000176,24.017930,-0.0078,1.366
8064.00,7.499782,25.02403,-0.000176,24.016985,-0.0078,1.366
8066.00,7.500594,25.02430,-0.000176,24.017563,-0.0078,1.366
8068.00,7.501003,25.02452,-0.000176,24.017705,-0.0078,1.366
8070.00,7.501226,25.02443,-0.000177,24.017520,-0.0079,1.366
8072.00,7.501279,25.02401,-0.000177,24.017308,-0.0078,1.367
8074.00,7.501170,25.02449,-0.000176,24.017208,-0.0079,1.366
8076.00,7.501178,25.02476,-0.000176,24.017922,-0.0078,1.366
8078.00,7.501238,25.02475,-0.000177,24.017948,-0.0078,1.366
8080.00,7.501460,25.02548,-0.000177,24.017282,-0.0078,1.366
8082.00,7.500715,25.02528,-0.000176,24.016849,-0.0078,1.367
8084.00,7.500229,25.02548,-0.000176,24.017018,-0.0078,1.367
8086.00,7.500695,25.02504,-0.000177,24.017241,-0.0078,1.366
8088.00,7.501386,25.02484,-0.000176,24.017527,-0.0078,1.365
8090.00,7.500888,25.02458,-0.000177,24.017473,-0.0078,1.366
8092.00,7.500140,25.02426,-0.000177,24.017188,-0.0078,1.367
8094.00,7.500493,25.02414,-0.000177,24.017607,-0.0078,1.366
8096.00,7.499549,25.02455,-0.000177,24.017364,-0.0078,1.367
8098.00,7.499229,25.02457,-0.000176,24.017230,-0.0078,1.366
8100.00,7.499553,25.02400,-0.000176,24.017246,-0.0078,1.366
8102.00,7.500174,25.02375,-0.000175,24.016775,-0.0079,1.365
8104.00,7.500013,25.02339,-0.000176,24.017337,-0.0078,1.366
8106.00,7.499484,25.02436,-0.000177,24.017304,-0.0078,1.366
8108.00,7.500358,25.02421,-0.000177,24.016811,-0.0078,1.366
8110.00,7.500721,25.02323,-0.000177,24.017248,-0.0078,1.366
8112.00,7.500375,25.02474,-0.000178,24.017409,-0.0079,1.367
8114.00,7.500429,25.02465,-0.000176,24.017761,-0.0078,1.366
8116.00,7.499487,25.02424,-0.000176,24.016704,-0.0078,1.366
8118.00,7.498426,25.02408,-0.000176,24.016693,-0.0078,1.366
8120.00,7.498650,25.02483,-0.000177,24.017759,-0.0078,1.367
8122.00,7.498458,25.02408,-0.000176,24.017457,-0.0079,1.366
8124.00,7.498787,25.02508,-0.000175,24.017837,-0.0079,1.366
8126.00,7.498587,25.02503,-0.000175,24.018071,-0.0078,1.366
8128.00,7.497489,25.02527,-0.000177,24.017661,-0.0078,1.366
8130.00,7.498208,25.02545,-0.000177,24.017176,-0.0079,1.366
8132.00,7.498090,25.02538,-0.000178,24.017966,-0.0078,1.367
8134.00,7.498098,25.02508,-0.000177,24.017763,-0.0078,1.366
8136.00,7.498930,25.02456,-0.000177,24.017484,-0.0079,1.366
8138.00,7.498953,25.02497,-0.000177,24.017571,-0.0078,1.366
8140.00,7.498624,25.02577,-0.000177,24.017005,-0.0078,1.366
8142.00,7.499044,25.02591,-0.000175,24.017047,-0.0078,1.366
8144.00,7.498506,25.02549,-0.000176,24.017137,-0.0078,1.366
8146.00,7.498314,25.02520,-0.000176,24.017754,-0.0079,1.366
8148.00,7.498296,25.02610,-0.000176,24.017426,-0.0078,1.366
8150.00,7.498069,25.02616,-0.000177,24.017449,-0.0078,1.366
8152.00,7.498173,25.02566,-0.000176,24.017447,-0.0078,1.366
8154.00,7.498873,25.02633,-0.000176,24.017567,-0.0078,1.366
8156.00,7.498293,25.02592,-0.000177,24.017872,-0.0078,1.367
8158.00,7.497949,25.02535,-0.000177,24.017596,-0.0078,1.366
8160.00,7.497642,25.02564,-0.000176,24.017224,-0.0078,1.366
8162.00,7.497201,25.02562,-0.000177,24.017110,-0.0078,1.366
8164.00,7.497316,25.02552,-0.000177,24.017301,-0.0078,1.367
8166.00,7.496866,25.02517,-0.000176,24.017531,-0.0079,1.366
8168.00,7.497377,25.02515,-0.000177,24.017177,-0.0079,1.366
8170.00,7.498373,25.02477,-0.000176,24.016866,-0.0079,1.366
8172.00,7.497890,25.02491,-0.000176,24.017533,-0.0078,1.367
8174.00,7.497815,25.02531,-0.000177,24.016953,-0.0078,1.366
8176.00,7.498206,25.02478,-0.000177,24.017690,-0.0078,1.366
8178.00,7.498655,25.02503,-0.000178,24.017132,-0.0078,1.367
8180.00,7.498396,25.02437,-0.000177,24.017063,-0.0079,1.366
8182.00,7.498510,25.02405,-0.000177,24.016938,-0.0078,1.366
8184.00,7.498150,25.02448,-0.000176,24.017447,-0.0078,1.366
8186.00,7.498716,25.02445,-0.000176,24.017560,-0.0078,1.366
8188.00,7.498602,25.02436,-0.000175,24.017021,-0.0078,1.366
8190.00,7.498461,25.02442,-0.000176,24.017027,-0.0078,1.366
8192.00,7.498302,25.02453,-0.000177,24.017101,-0.0078,1.366
8194.00,7.498201,25.02466,-0.000177,24.017676,-0.0079,1.367
8196.00,7.497969,25.02468,-0.000177,24.017081,-0.0078,1.366
8198.00,7.498511,25.02518,-0.000176,24.017018,-0.0078,1.366
8200.00,7.498643,25.02553,-0.000177,24.017544,-0.0078,1.366
8202.00,7.497509,25.02466,-0.000177,24.017707,-0.0078,1.365
8204.00,7.497570,25.02539,-0.000176,24.017195,-0.0078,1.366
8206.00,7.497270,25.02411,-0.000177,24.017571,-0.0078,1.366
8208.00,7.497275,25.02470,-0.000176,24.017177,-0.0078,1.365
8210.00,7.497553,25.02457,-0.000176,24.017707,-0.0078,1.366
8212.00,7.497991,25.02441,-0.000177,24.016960,-0.0078,1.366
8214.00,7.498332,25.02576,-0.000176,24.017491,-0.0078,1.366
8216.00,7.498860,25.02566,-0.000177,24.017458,-0.0079,1.366
8218.00,7.498242,25.02570,-0.000175,24.017344,-0.0079,1.366
8220.00,7.497843,25.02600,-0.000176,24.017736,-0.0078,1.366
8222.00,7.497310,25.02634,-0.000177,24.017346,-0.0078,1.366
8224.00,7.497757,25.02480,-0.000177,24.016994,-0.0078,1.366
8226.00,7.496631,25.02531,-0.000176,24.017625,-0.0078,1.366
8228.00,7.495946,25.02491,-0.000176,24.017359,-0.0078,1.366
8230.00,7.495872,25.02501,-0.000178,24.017252,-0.0078,1.366
8232.00,7.496253,25.02483,-0.000177,24.017364,-0.0078,1.366
8234.00,7.496948,25.02523,-0.000177,24.017660,-0.0079,1.366
8236.00,7.497845,25.02470,-0.000177,24.016695,-0.0079,1.366
8238.00,7.498022,25.02493,-0.000177,24.016559,-0.0079,1.366
8240.00,7.497547,25.02502,-0.000177,24.017743,-0.0078,1.366
8242.00,7.497409,25.02452,-0.000177,24.017166,-0.0079,1.366
8244.00,7.498838,25.02556,-0.000177,24.016623,-0.0078,1.366
8246.00,7.497865,25.02512,-0.000177,24.017694,-0.0078,1.366
8248.00,7.497556,25.02544,-0.000176,24.017067,-0.0078,1.366
8250.00,7.496908,25.02475,-0.000177,24.017312,-0.0078,1.366
8252.00,7.495937,25.02577,-0.000177,24.017491,-0.0078,1.366
8254.00,7.495940,25.02489,-0.000177,24.017388,-0.0079,1.366
8256.00,7.495958,25.02487,-0.000178,24.017542,-0.0078,1.366
8258.00,7.496085,25.02526,-0.000179,24.017663,-0.0078,1.366
8260.00,7.496411,25.02507,-0.000177,24.017698,-0.0078,1.366
8262.00,7.496670,25.02527,-0.000177,24.016976,-0.0078,1.366
8264.00,7.496088,25.02475,-0.000178,24.017205,-0.0078,1.366
8266.00,7.495718,25.02516,-0.000177,24.017118,-0.0078,1.366
8268.00,7.496214,25.02400,-0.000176,24.017045,-0.0078,1.366
8270.00,7.496302,25.02350,-0.000176,24.016980,-0.0078,1.366
8272.00,7.496885,25.02365,-0.000175,24.017542,-0.0078,1.366
8274.00,7.497112,25.02437,-0.000177,24.017101,-0.0078,1.366
8276.00,7.497028,25.02449,-0.000176,24.017018,-0.0078,1.365
8278.00,7.496352,25.02442,-0.000176,24.017212,-0.0078,1.366
8280.00,7.495786,25.02506,-0.000176,24.017476,-0.0079,1.366
8282.00,7.496364,25.02536,-0.000178,24.016925,-0.0078,1.366
8284.00,7.496474,25.02492,-0.000178,24.016818,-0.0078,1.366
8286.00,7.496678,25.02531,-0.000178,24.016740,-0.0079,1.366
8288.00,7.497411,25.02483,-0.000177,24.017705,-0.0078,1.366
8290.00,7.497661,25.02558,-0.000176,24.017864,-0.0078,1.366
8292.00,7.497602,25.02492,-0.000177,24.017658,-0.0078,1.366
8294.00,7.497289,25.02553,-0.000177,24.018200,-0.0078,1.365
8296.00,7.497091,25.02538,-0.000176,24.017670,-0.0079,1.366
8298.00,7.497353,25.02608,-0.000176,24.017524,-0.0078,1.366
8300.00,7.497106,25.02539,-0.000177,24.017127,-0.0078,1.366
8302.00,7.497449,25.02590,-0.000177,24.017649,-0.0078,1.366
8304.00,7.497224,25.02637,-0.000177,24.017719,-0.0078,1.366
8306.00,7.496832,25.02657,-0.000177,24.016920,-0.0078,1.366
8308.00,7.495626,25.02595,-0.000177,24.017003,-0.0078,1.366
8310.00,7.496543,25.02604,-0.000177,24.017509,-0.0078,1.365
8312.00,7.496894,25.02621,-0.000177,24.018107,-0.0079,1.366
8314.00,7.497271,25.02634,-0.000177,24.017409,-0.0078,1.366
8316.00,7.497190,25.02569,-0.000177,24.017391,-0.0078,1.366
8318.00,7.496980,25.02570,-0.000176,24.017188,-0.0078,1.366
8320.00,7.496996,25.02540,-0.000177,24.017101,-0.0078,1.366
8322.00,7.497010,25.02585,-0.000178,24.017181,-0.0078,1.365
8324.00,7.497697,25.02582,-0.000176,24.018180,-0.0079,1.365
8326.00,7.497374,25.02578,-0.000177,24.017486,-0.0078,1.366
8328.00,7.497318,25.02593,-0.000176,24.017536,-0.0078,1.366
8330.00,7.497289,25.02595,-0.000176,24.018113,-0.0078,1.366
8332.00,7.496753,25.02572,-0.000177,24.018098,-0.0078,1.366
8334.00,7.496724,25.02568,-0.000177,24.017177,-0.0078,1.365
8336.00,7.497186,25.02523,-0.000175,24.017255,-0.0078,1.366
8338.00,7.496407,25.02494,-0.000177,24.016949,-0.0078,1.366
8340.00,7.496604,25.02518,-0.000176,24.017580,-0.0078,1.366
8342.00,7.496524,25.02514,-0.000176,24.017411,-0.0078,1.366
8344.00,7.496665,25.02519,-0.000177,24.017118,-0.0079,1.366
8346.00,7.496261,25.02494,-0.000175,24.017226,-0.0079,1.366
8348.00,7.496606,25.02522,-0.000177,24.016775,-0.0079,1.366
8350.00,7.497144,25.02508,-0.000176,24.017515,-0.0079,1.366
8352.00,7.496653,25.02614,-0.000177,24.017944,-0.0078,1.366
8354.00,7.496267,25.02564,-0.000177,24.018165,-0.0078,1.366
8356.00,7.496510,25.02501,-0.000177,24.017257,-0.0079,1.366
8358.00,7.496044,25.02528,-0.000177,24.017079,-0.0079,1.367
8360.00,7.495478,25.02552,-0.000177,24.017176,-0.0078,1.366
8362.00,7.495669,25.02510,-0.000177,24.017090,-0.0078,1.365
8364.00,7.495884,25.02526,-0.000177,24.017114,-0.0078,1.366
8366.00,7.496743,25.02551,-0.000177,24.017516,-0.0078,1.365
8368.00,7.495815,25.02581,-0.000175,24.018067,-0.0078,1.366
8370.00,7.495740,25.02560,-0.000177,24.017596,-0.0078,1.366
8372.00,7.496029,25.02555,-0.000176,24.017293,-0.0078,1.365
8374.00,7.497181,25.02587,-0.000176,24.016889,-0.0078,1.366
8376.00,7.497264,25.02573,-0.000177,24.017429,-0.0078,1.366
8378.00,7.497299,25.02547,-0.000177,24.017524,-0.0078,1.366
8380.00,7.497622,25.02434,-0.000176,24.017777,-0.0078,1.365
8382.00,7.496928,25.02456,-0.000177,24.017701,-0.0078,1.365
8384.00,7.496921,25.02456,-0.000176,24.017293,-0.0078,1.366
8386.00,7.496586,25.02456,-0.000177,24.017745,-0.0078,1.366
8388.00,7.496371,25.02543,-0.000178,24.018122,-0.0079,1.366
8390.00,7.496745,25.02555,-0.000177,24.017411,-0.0078,1.366
8392.00,7.495611,25.02591,-0.000176,24.017025,-0.0078,1.365
8394.00,7.495856,25.02583,-0.000177,24.017939,-0.0078,1.365
8396.00,7.496633,25.02522,-0.000177,24.017166,-0.0079,1.366
8398.00,7.496434,25.02530,-0.000177,24.016876,-0.0079,1.365
8400.00,7.496273,25.02523,-0.000177,24.017654,-0.0078,1.366
8402.00,7.495801,25.02511,-0.000178,24.017395,-0.0078,1.366
8404.00,7.495609,25.02514,-0.000178,24.017413,-0.0078,1.366
@14,12.0000,24.0
8406.00,7.494086,25.02592,-0.000177,24.017389,-0.0079,1.365
8408.00,7.487866,25.02531,-0.000176,24.017286,-0.0079,1.365
8410.00,7.478151,25.02537,-0.000175,24.017973,-0.0078,1.365
8412.00,7.466821,25.02597,-0.000176,24.017351,-0.0078,1.364
8414.00,7.456926,25.02624,-0.000175,24.017128,-0.0078,1.365
8416.00,7.450631,25.02523,-0.000175,24.017435,-0.0078,1.365
8418.00,7.446958,25.02527,-0.000176,24.017674,-0.0078,1.366
8420.00,7.445313,25.02536,-0.000177,24.017440,-0.0078,1.366
8422.00,7.443319,25.02508,-0.000178,24.018198,-0.0078,1.366
8424.00,7.441441,25.02527,-0.000179,24.017333,-0.0078,1.367
8426.00,7.439612,25.02565,-0.000179,24.017598,-0.0078,1.366
8428.00,7.437119,25.02560,-0.000177,24.017253,-0.0078,1.366
8430.00,7.436539,25.02524,-0.000177,24.017549,-0.0078,1.367
8432.00,7.443068,25.02468,-0.000178,24.017741,-0.0078,1.367
8434.00,7.453026,25.02466,-0.000178,24.017469,-0.0078,1.368
8436.00,7.466574,25.02507,-0.000179,24.017629,-0.0078,1.368
8438.00,7.478864,25.02603,-0.000178,24.017348,-0.0078,1.367
8440.00,7.486578,25.02518,-0.000177,24.017295,-0.0078,1.366
8442.00,7.492433,25.02551,-0.000177,24.016994,-0.0078,1.365
8444.00,7.496696,25.02503,-0.000176,24.017645,-0.0078,1.365
8446.00,7.501911,25.02567,-0.000175,24.016590,-0.0079,1.365
8448.00,7.508467,25.02547,-0.000176,24.016503,-0.0079,1.366
8450.00,7.514187,25.02590,-0.000177,24.016722,-0.0078,1.366
8452.00,7.519719,25.02630,-0.000176,24.016508,-0.0078,1.366
8454.00,7.524880,25.02604,-0.000176,24.017279,-0.0078,1.365
8456.00,7.528824,25.02553,-0.000177,24.016878,-0.0078,1.366
8458.00,7.533085,25.02497,-0.000177,24.017830,-0.0078,1.366
8460.00,7.536387,25.02504,-0.000176,24.018091,-0.0078,1.365
8462.00,7.540292,25.02499,-0.000176,24.016827,-0.0079,1.365
8464.00,7.543665,25.02528,-0.000177,24.017738,-0.0078,1.365
8466.00,7.544731,25.02574,-0.000176,24.017480,-0.0079,1.366
8468.00,7.545943,25.02561,-0.000176,24.017491,-0.0079,1.366
8470.00,7.547709,25.02609,-0.000177,24.016858,-0.0078,1.366
8472.00,7.549280,25.02602,-0.000177,24.017333,-0.0079,1.365
8474.00,7.550204,25.02609,-0.000177,24.017545,-0.0079,1.365
8476.00,7.549903,25.02676,-0.000177,24.017083,-0.0078,1.364
8478.00,7.550740,25.02705,-0.000176,24.016826,-0.0078,1.365
8480.00,7.550867,25.02638,-0.000175,24.017330,-0.0078,1.366
8482.00,7.550443,25.02644,-0.000176,24.017576,-0.0078,1.365
8484.00,7.549394,25.02642,-0.000176,24.017544,-0.0078,1.365
8486.00,7.548100,25.02662,-0.000176,24.017310,-0.0078,1.366
8488.00,7.546465,25.02610,-0.000178,24.016925,-0.0078,1.366
8490.00,7.545121,25.02552,-0.000177,24.017331,-0.0078,1.366
8492.00,7.543824,25.02534,-0.000176,24.017094,-0.0078,1.365
8494.00,7.541964,25.02606,-0.000176,24.017437,-0.0078,1.364
8496.00,7.540493,25.02581,-0.000176,24.017143,-0.0078,1.365
8498.00,7.538868,25.02591,-0.000176,24.017054,-0.0078,1.365
8500.00,7.537309,25.02624,-0.000177,24.016880,-0.0078,1.365
8502.00,7.535197,25.02586,-0.000177,24.016862,-0.0078,1.366
8504.00,7.533256,25.02522,-0.000177,24.016871,-0.0079,1.366
8506.00,7.532011,25.02527,-0.000177,24.017212,-0.0079,1.365
8508.00,7.530631,25.02626,-0.000177,24.017524,-0.0078,1.365
8510.00,7.528912,25.02554,-0.000176,24.016349,-0.0079,1.365
8512.00,7.528354,25.02543,-0.000176,24.017065,-0.0079,1.365
8514.00,7.526456,25.02519,-0.000176,24.017012,-0.0078,1.365
8516.00,7.525026,25.02545,-0.000176,24.017163,-0.0078,1.365
8518.00,7.524521,25.02571,-0.000175,24.017348,-0.0078,1.365
8520.00,7.522545,25.02487,-0.000177,24.017681,-0.0078,1.366
8522.00,7.520750,25.02533,-0.000177,24.017118,-0.0078,1.366
8524.00,7.519450,25.02519,-0.000176,24.017308,-0.0078,1.365
8526.00,7.518086,25.02583,-0.000176,24.017069,-0.0078,1.365
8528.00,7.517054,25.02540,-0.000176,24.016755,-0.0078,1.366
8530.00,7.516442,25.02508,-0.000177,24.017212,-0.0078,1.366
8532.00,7.515086,25.02495,-0.000176,24.017147,-0.0079,1.365
8534.00,7.513993,25.02488,-0.000177,24.017165,-0.0079,1.365
8536.00,7.513659,25.02569,-0.000178,24.017531,-0.0078,1.365
8538.00,7.513013,25.02528,-0.000176,24.017319,-0.0079,1.366
8540.00,7.511902,25.02557,-0.000178,24.016276,-0.0079,1.366
8542.00,7.510517,25.02555,-0.000178,24.017031,-0.0078,1.365
8544.00,7.509972,25.02455,-0.000179,24.016501,-0.0078,1.366
8546.00,7.510712,25.02463,-0.000177,24.017224,-0.0078,1.365
8548.00,7.510282,25.02536,-0.000177,24.017250,-0.0078,1.365
8550.00,7.509452,25.02473,-0.000178,24.017112,-0.0079,1.365
8552.00,7.508970,25.02549,-0.000177,24.017370,-0.0078,1.365
8554.00,7.508514,25.02575,-0.000177,24.017255,-0.0078,1.365
8556.00,7.508202,25.02425,-0.000177,24.016900,-0.0078,1.365
8558.00,7.507736,25.02448,-0.000177,24.016965,-0.0078,1.365
8560.00,7.507607,25.02509,-0.000177,24.017585,-0.0079,1.365
8562.00,7.506513,25.02591,-0.000177,24.017199,-0.0078,1.366
8564.00,7.505076,25.02528,-0.000178,24.016856,-0.0078,1.366
8566.00,7.504259,25.02494,-0.000179,24.016682,-0.0079,1.366
8568.00,7.505105,25.02484,-0.000178,24.016998,-0.0079,1.365
8570.00,7.505811,25.02504,-0.000177,24.016806,-0.0078,1.365
8572.00,7.505036,25.02542,-0.000177,24.016632,-0.0078,1.364
8574.00,7.504371,25.02570,-0.000176,24.017397,-0.0079,1.365
8576.00,7.503910,25.02549,-0.000177,24.017027,-0.0079,1.365
8578.00,7.504714,25.02551,-0.000177,24.017205,-0.0079,1.366
8580.00,7.504714,25.02560,-0.000178,24.017261,-0.0079,1.365
8582.00,7.504225,25.02566,-0.000177,24.016833,-0.0079,1.365
8584.00,7.504370,25.02477,-0.000176,24.016849,-0.0079,1.365
8586.00,7.504087,25.02522,-0.000178,24.017393,-0.0079,1.365
8588.00,7.503066,25.02600,-0.000176,24.017253,-0.0079,1.365
8590.00,7.502299,25.02559,-0.000177,24.016962,-0.0078,1.365
8592.00,7.503172,25.02608,-0.000176,24.017973,-0.0078,1.365
8594.00,7.503074,25.02569,-0.000178,24.017431,-0.0078,1.365
8596.00,7.502567,25.02566,-0.000178,24.017128,-0.0079,1.365
8598.00,7.502959,25.02550,-0.000177,24.017837,-0.0079,1.364
8600.00,7.502947,25.02554,-0.000176,24.017457,-0.0078,1.365
8602.00,7.502239,25.02596,-0.000177,24.017444,-0.0078,1.365
8604.00,7.502002,25.02642,-0.000178,24.017386,-0.0078,1.365
8606.00,7.502073,25.02654,-0.000178,24.016434,-0.0078,1.365
8608.00,7.501579,25.02598,-0.000178,24.017616,-0.0078,1.365
8610.00,7.501654,25.02590,-0.000177,24.016953,-0.0078,1.365
8612.00,7.501549,25.02605,-0.000177,24.016653,-0.0079,1.365
8614.00,7.502084,25.02667,-0.000177,24.016965,-0.0079,1.365
8616.00,7.502202,25.02681,-0.000177,24.017612,-0.0079,1.365
8618.00,7.501647,25.02679,-0.000177,24.018058,-0.0078,1.365
8620.00,7.501190,25.02668,-0.000177,24.017170,-0.0079,1.365
8622.00,7.501425,25.02647,-0.000176,24.017551,-0.0078,1.365
8624.00,7.502100,25.02640,-0.000176,24.017950,-0.0078,1.365
8626.00,7.500800,25.02662,-0.000175,24.017134,-0.0079,1.365
8628.00,7.499241,25.02683,-0.000175,24.016929,-0.0079,1.365
8630.00,7.499694,25.02644,-0.000177,24.017119,-0.0078,1.365
8632.00,7.500437,25.02608,-0.000177,24.017970,-0.0078,1.365
8634.00,7.499597,25.02600,-0.000178,24.016791,-0.0079,1.365
8636.00,7.499394,25.02558,-0.000176,24.017266,-0.0079,1.365
8638.00,7.498646,25.02587,-0.000177,24.017157,-0.0079,1.365
8640.00,7.499138,25.02599,-0.000176,24.017107,-0.0079,1.365
8642.00,7.499251,25.02575,-0.000176,24.017261,-0.0078,1.365
8644.00,7.498410,25.02645,-0.000177,24.017036,-0.0079,1.365
8646.00,7.498653,25.02646,-0.000177,24.017292,-0.0078,1.365
8648.00,7.498963,25.02578,-0.000177,24.016697,-0.0079,1.365
8650.00,7.498634,25.02562,-0.000178,24.016510,-0.0079,1.365
8652.00,7.497614,25.02563,-0.000177,24.016831,-0.0079,1.365
8654.00,7.497389,25.02628,-0.000177,24.017176,-0.0079,1.365
8656.00,7.497459,25.02628,-0.000178,24.015957,-0.0079,1.365
8658.00,7.497357,25.02604,-0.000177,24.017333,-0.0079,1.365
8660.00,7.497960,25.02585,-0.000177,24.016793,-0.0079,1.365
8662.00,7.497901,25.02556,-0.000177,24.017119,-0.0078,1.364
8664.00,7.497735,25.02568,-0.000177,24.017509,-0.0078,1.365
8666.00,7.497382,25.02596,-0.000177,24.017295,-0.0078,1.365
8668.00,7.497738,25.02596,-0.000177,24.016898,-0.0079,1.365
8670.00,7.497702,25.02554,-0.000178,24.017306,-0.0078,1.365
8672.00,7.497496,25.02536,-0.000177,24.017406,-0.0078,1.365
8674.00,7.496735,25.02506,-0.000178,24.017489,-0.0079,1.365
8676.00,7.496656,25.02547,-0.000177,24.017206,-0.0078,1.365
8678.00,7.497296,25.02498,-0.000178,24.016637,-0.0079,1.365
8680.00,7.496841,25.02501,-0.000179,24.016262,-0.0079,1.365
8682.00,7.496936,25.02539,-0.000178,24.016626,-0.0079,1.365
8684.00,7.497310,25.02571,-0.000177,24.017179,-0.0078,1.365
8686.00,7.497339,25.02621,-0.000177,24.016552,-0.0079,1.365
8688.00,7.496827,25.02550,-0.000178,24.016858,-0.0078,1.365
8690.00,7.496981,25.02524,-0.000177,24.017081,-0.0079,1.365
8692.00,7.496604,25.02613,-0.000178,24.017293,-0.0079,1.365
8694.00,7.497101,25.02593,-0.000177,24.017219,-0.0078,1.365
8696.00,7.497761,25.02589,-0.000177,24.016599,-0.0079,1.365
8698.00,7.497284,25.02612,-0.000178,24.016547,-0.0079,1.365
8700.00,7.496944,25.02646,-0.000177,24.016931,-0.0079,1.365
8702.00,7.495872,25.02746,-0.000177,24.016800,-0.0079,1.365
8704.00,7.495661,25.02640,-0.000178,24.017388,-0.0079,1.365
8706.00,7.496307,25.02588,-0.000178,24.016744,-0.0079,1.365
8708.00,7.496761,25.02577,-0.000178,24.016534,-0.0079,1.365
8710.00,7.496120,25.02589,-0.000178,24.016666,-0.0078,1.365
8712.00,7.496265,25.02589,-0.000178,24.017054,-0.0079,1.365
8714.00,7.496151,25.02567,-0.000178,24.016768,-0.0079,1.364
8716.00,7.496759,25.02598,-0.000177,24.016924,-0.0079,1.365
8718.00,7.496428,25.02586,-0.000178,24.016653,-0.0079,1.365
8720.00,7.496176,25.02645,-0.000178,24.017047,-0.0079,1.365
8722.00,7.496782,25.02707,-0.000178,24.016822,-0.0079,1.365
8724.00,7.496798,25.02620,-0.000177,24.017266,-0.0079,1.365
8726.00,7.496495,25.02630,-0.000178,24.017263,-0.0079,1.365
8728.00,7.496047,25.02611,-0.000179,24.016237,-0.0079,1.365
8730.00,7.495502,25.02567,-0.000178,24.017078,-0.0079,1.366
8732.00,7.495220,25.02632,-0.000179,24.017023,-0.0079,1.365
8734.00,7.495497,25.02642,-0.000179,24.016985,-0.0078,1.365
8736.00,7.495797,25.02598,-0.000178,24.017658,-0.0079,1.365
8738.00,7.495480,25.02532,-0.000177,24.017582,-0.0079,1.365
8740.00,7.494951,25.02593,-0.000177,24.017199,-0.0079,1.365
8742.00,7.495185,25.02515,-0.000178,24.017099,-0.0079,1.365
8744.00,7.494986,25.02640,-0.000179,24.017264,-0.0079,1.365
8746.00,7.495181,25.02706,-0.000178,24.016748,-0.0078,1.365
8748.00,7.495448,25.02653,-0.000177,24.017453,-0.0079,1.365
8750.00,7.495328,25.02582,-0.000176,24.017074,-0.0079,1.365
8752.00,7.495401,25.02655,-0.000177,24.016891,-0.0079,1.365
8754.00,7.494874,25.02524,-0.000178,24.016557,-0.0079,1.365
8756.00,7.494886,25.02504,-0.000177,24.016699,-0.0078,1.365
8758.00,7.494888,25.02484,-0.000178,24.017341,-0.0079,1.365
8760.00,7.494401,25.02586,-0.000178,24.017234,-0.0078,1.365
8762.00,7.494528,25.02536,-0.000178,24.016916,-0.0079,1.365
8764.00,7.495445,25.02504,-0.000179,24.016793,-0.0079,1.365
8766.00,7.495112,25.02455,-0.000179,24.017188,-0.0079,1.366
8768.00,7.494967,25.02524,-0.000177,24.017041,-0.0079,1.365
8770.00,7.495121,25.02518,-0.000177,24.016798,-0.0079,1.365
8772.00,7.494487,25.02470,-0.000178,24.016974,-0.0079,1.365
8774.00,7.494334,25.02476,-0.000179,24.016519,-0.0079,1.364
8776.00,7.494875,25.02465,-0.000178,24.016585,-0.0079,1.365
8778.00,7.495022,25.02512,-0.000178,24.016690,-0.0079,1.365
8780.00,7.494149,25.02479,-0.000178,24.017107,-0.0079,1.365
8782.00,7.494490,25.02516,-0.000178,24.017348,-0.0079,1.365
8784.00,7.495073,25.02541,-0.000177,24.016693,-0.0079,1.365
8786.00,7.495307,25.02536,-0.000178,24.017217,-0.0079,1.365
8788.00,7.495275,25.02542,-0.000177,24.016956,-0.0079,1.365
8790.00,7.495700,25.02537,-0.000179,24.017000,-0.0079,1.365
8792.00,7.495507,25.02569,-0.000180,24.017498,-0.0078,1.365
8794.00,7.495746,25.02525,-0.000179,24.017649,-0.0078,1.365
8796.00,7.495185,25.02477,-0.000178,24.017098,-0.0079,1.364
8798.00,7.495317,25.02503,-0.000178,24.016561,-0.0079,1.364
8800.00,7.494478,25.02580,-0.000177,24.017553,-0.0079,1.364
8802.00,7.494160,25.02519,-0.000177,24.017081,-0.0079,1.365
8804.00,7.494540,25.02482,-0.000178,24.016978,-0.0079,1.365
8806.00,7.493873,25.02492,-0.000178,24.016945,-0.0079,1.365
8808.00,7.494384,25.02488,-0.000178,24.017012,-0.0079,1.365
8810.00,7.495752,25.02438,-0.000178,24.017275,-0.0078,1.365
8812.00,7.495469,25.02540,-0.000178,24.016721,-0.0078,1.365
8814.00,7.495826,25.02555,-0.000178,24.016624,-0.0078,1.364
8816.00,7.496532,25.02496,-0.000177,24.016748,-0.0079,1.365
8818.00,7.495565,25.02525,-0.000177,24.017168,-0.0078,1.365
8820.00,7.495126,25.02419,-0.000178,24.017061,-0.0078,1.364
8822.00,7.494865,25.02497,-0.000177,24.017504,-0.0078,1.365
8824.00,7.495276,25.02453,-0.000177,24.016820,-0.0078,1.365
8826.00,7.495556,25.02488,-0.000177,24.016831,-0.0079,1.365
8828.00,7.495952,25.02548,-0.000178,24.017237,-0.0079,1.364
8830.00,7.495523,25.02563,-0.000178,24.016951,-0.0079,1.364
8832.00,7.495018,25.02574,-0.000177,24.017050,-0.0078,1.364
8834.00,7.495699,25.02586,-0.000178,24.017261,-0.0079,1.365
8836.00,7.495490,25.02535,-0.000177,24.017386,-0.0079,1.365
8838.00,7.495070,25.02575,-0.000177,24.017181,-0.0078,1.365
8840.00,7.494984,25.02560,-0.000177,24.017623,-0.0078,1.365
8842.00,7.495706,25.02598,-0.000177,24.017230,-0.0078,1.364
8844.00,7.495129,25.02621,-0.000178,24.017052,-0.0079,1.365
8846.00,7.494832,25.02569,-0.000177,24.017261,-0.0079,1.364
8848.00,7.494514,25.02604,-0.000177,24.017770,-0.0078,1.364
8850.00,7.494047,25.02573,-0.000177,24.017206,-0.0078,1.365
8852.00,7.493994,25.02615,-0.000178,24.017125,-0.0078,1.365
8854.00,7.495273,25.02580,-0.000177,24.016864,-0.0078,1.365
8856.00,7.494477,25.02641,-0.000177,24.017504,-0.0078,1.365
8858.00,7.494597,25.02598,-0.000178,24.016962,-0.0078,1.364
8860.00,7.494829,25.02557,-0.000177,24.016452,-0.0078,1.364
8862.00,7.495580,25.02651,-0.000177,24.016659,-0.0079,1.364
8864.00,7.494233,25.02637,-0.000176,24.016898,-0.0079,1.365
8866.00,7.493666,25.02671,-0.000177,24.016871,-0.0079,1.365
8868.00,7.494111,25.02789,-0.000177,24.017658,-0.0079,1.365
8870.00,7.494424,25.02769,-0.000178,24.016646,-0.0079,1.365
8872.00,7.493953,25.02701,-0.000177,24.017232,-0.0079,1.364
8874.00,7.493736,25.02619,-0.000178,24.017531,-0.0079,1.364
8876.00,7.493744,25.02674,-0.000178,24.016777,-0.0079,1.364
8878.00,7.494706,25.02720,-0.000178,24.017321,-0.0078,1.365
8880.00,7.495357,25.02813,-0.000178,24.017788,-0.0078,1.365
8882.00,7.494379,25.02700,-0.000177,24.017021,-0.0078,1.365
8884.00,7.494236,25.02745,-0.000177,24.016855,-0.0078,1.365
8886.00,7.494900,25.02687,-0.000177,24.017212,-0.0078,1.364
8888.00,7.495323,25.02764,-0.000175,24.017147,-0.0078,1.365
8890.00,7.494760,25.02798,-0.000177,24.017505,-0.0079,1.365
8892.00,7.494700,25.02706,-0.000177,24.017776,-0.0078,1.364
8894.00,7.495173,25.02665,-0.000178,24.017375,-0.0078,1.364
8896.00,7.494626,25.02643,-0.000179,24.016722,-0.0079,1.365
8898.00,7.494022,25.02723,-0.000178,24.016780,-0.0078,1.365
8900.00,7.494130,25.02704,-0.000177,24.017447,-0.0078,1.365
8902.00,7.494280,25.02670,-0.000177,24.017391,-0.0078,1.364
8904.00,7.495002,25.02677,-0.000178,24.016878,-0.0078,1.364
8906.00,7.495014,25.02714,-0.000177,24.016735,-0.0078,1.364
8908.00,7.495004,25.02717,-0.000177,24.017482,-0.0078,1.365
8910.00,7.495322,25.02696,-0.000177,24.017553,-0.0078,1.365
8912.00,7.495111,25.02710,-0.000177,24.017185,-0.0078,1.364
8914.00,7.494104,25.02670,-0.000178,24.017498,-0.0079,1.364
8916.00,7.494038,25.02691,-0.000178,24.017272,-0.0079,1.365
8918.00,7.493087,25.02639,-0.000177,24.016293,-0.0079,1.365
8920.00,7.493048,25.02689,-0.000178,24.017346,-0.0078,1.364
8922.00,7.492536,25.02664,-0.000178,24.016922,-0.0079,1.364
8924.00,7.493133,25.02710,-0.000176,24.017085,-0.0079,1.364
8926.00,7.494353,25.02659,-0.000177,24.016916,-0.0079,1.364
8928.00,7.494602,25.02617,-0.000177,24.016954,-0.0078,1.364
8930.00,7.494631,25.02566,-0.000177,24.016782,-0.0079,1.364
8932.00,7.494455,25.02611,-0.000178,24.016793,-0.0079,1.365
8934.00,7.494071,25.02583,-0.000177,24.016945,-0.0079,1.365
8936.00,7.493554,25.02580,-0.000178,24.016853,-0.0079,1.364
8938.00,7.493670,25.02524,-0.000178,24.017098,-0.0079,1.364
8940.00,7.493394,25.02560,-0.000177,24.017179,-0.0079,1.365
8942.00,7.493790,25.02618,-0.000178,24.017408,-0.0078,1.365
8944.00,7.493888,25.02615,-0.000178,24.016853,-0.0079,1.364
8946.00,7.494189,25.02587,-0.000178,24.016847,-0.0079,1.364
8948.00,7.494531,25.02559,-0.000178,24.016873,-0.0078,1.364
8950.00,7.494625,25.02487,-0.000178,24.016697,-0.0079,1.364
8952.00,7.494156,25.02511,-0.000179,24.016844,-0.0079,1.365
8954.00,7.493856,25.02553,-0.000179,24.016876,-0.0079,1.364
8956.00,7.493390,25.02530,-0.000179,24.016722,-0.0079,1.365
8958.00,7.493369,25.02493,-0.000179,24.016663,-0.0079,1.364
8960.00,7.493218,25.02555,-0.000178,24.016840,-0.0078,1.364
8962.00,7.493343,25.02600,-0.000179,24.016682,-0.0079,1.364
8964.00,7.493415,25.02651,-0.000179,24.017235,-0.0078,1.364
8966.00,7.493071,25.02609,-0.000178,24.017342,-0.0078,1.364
8968.00,7.493670,25.02641,-0.000177,24.017310,-0.0079,1.365
8970.00,7.493444,25.02649,-0.000177,24.017205,-0.0078,1.364
8972.00,7.493433,25.02565,-0.000177,24.016808,-0.0079,1.364
8974.00,7.493242,25.02528,-0.000178,24.016760,-0.0078,1.365
8976.00,7.493333,25.02546,-0.000177,24.017031,-0.0079,1.364
8978.00,7.493322,25.02534,-0.000178,24.017239,-0.0079,1.364
8980.00,7.493655,25.02595,-0.000177,24.017489,-0.0079,1.364
8982.00,7.493357,25.02641,-0.000177,24.016933,-0.0078,1.364
8984.00,7.492810,25.02620,-0.000178,24.017047,-0.0079,1.364
8986.00,7.492617,25.02631,-0.000178,24.017244,-0.0079,1.364
8988.00,7.494076,25.02604,-0.000178,24.017139,-0.0079,1.364
8990.00,7.494518,25.02679,-0.000177,24.017197,-0.0079,1.364
8992.00,7.493990,25.02691,-0.000178,24.016430,-0.0079,1.364
8994.00,7.493243,25.02680,-0.000179,24.016632,-0.0079,1.364
8996.00,7.493391,25.02590,-0.000178,24.016764,-0.0078,1.365
8998.00,7.493359,25.02541,-0.000178,24.017179,-0.0078,1.364
9000.00,7.493322,25.02550,-0.000177,24.017021,-0.0078,1.364
9002.00,7.493103,25.02447,-0.000178,24.017388,-0.0079,1.365
9004.00,7.494213,25.02524,-0.000178,24.016856,-0.0079,1.365
@15,12.0000,24.0
9006.00,7.493050,25.02494,-0.000178,24.016737,-0.0078,1.364
9008.00,7.486690,25.02535,-0.000176,24.016918,-0.0079,1.364
9010.00,7.477828,25.02566,-0.000177,24.017123,-0.0078,1.363
9012.00,7.467188,25.02577,-0.000177,24.017587,-0.0079,1.364
9014.00,7.456347,25.02530,-0.000177,24.017315,-0.0079,1.363
9016.00,7.449601,25.02570,-0.000176,24.017092,-0.0079,1.363
9018.00,7.447302,25.02541,-0.000176,24.016679,-0.0078,1.365
9020.00,7.445087,25.02517,-0.000178,24.017056,-0.0078,1.365
9022.00,7.443134,25.02571,-0.000178,24.017163,-0.0078,1.365
9024.00,7.441533,25.02564,-0.000179,24.016900,-0.0078,1.365
9026.00,7.439557,25.02572,-0.000179,24.016971,-0.0078,1.366
9028.00,7.437505,25.02607,-0.000179,24.016588,-0.0078,1.366
9030.00,7.436918,25.02644,-0.000178,24.017161,-0.0078,1.365
9032.00,7.442337,25.02581,-0.000178,24.017739,-0.0078,1.366
9034.00,7.452412,25.02538,-0.000180,24.017188,-0.0079,1.367
9036.00,7.465391,25.02523,-0.000180,24.016775,-0.0078,1.367
9038.00,7.477311,25.02499,-0.000179,24.017065,-0.0078,1.366
9040.00,7.485448,25.02598,-0.000178,24.016777,-0.0079,1.365
9042.00,7.490846,25.02618,-0.000178,24.016469,-0.0079,1.365
9044.00,7.495717,25.02635,-0.000177,24.016139,-0.0078,1.364
9046.00,7.499855,25.02629,-0.000176,24.016960,-0.0079,1.364
9048.00,7.505726,25.02583,-0.000176,24.017319,-0.0079,1.365
9050.00,7.510714,25.02633,-0.000178,24.017009,-0.0079,1.365
9052.00,7.515957,25.02705,-0.000176,24.016505,-0.0078,1.365
9054.00,7.521388,25.02647,-0.000175,24.016866,-0.0078,1.365
9056.00,7.526048,25.02677,-0.000175,24.017959,-0.0078,1.364
9058.00,7.530361,25.02675,-0.000176,24.017319,-0.0079,1.364
9060.00,7.534396,25.02646,-0.000176,24.017114,-0.0079,1.364
9062.00,7.537501,25.02661,-0.000176,24.017014,-0.0079,1.364
9064.00,7.540250,25.02715,-0.000176,24.017393,-0.0079,1.364
9066.00,7.542327,25.02677,-0.000178,24.016576,-0.0079,1.365
9068.00,7.543601,25.02709,-0.000178,24.016842,-0.0079,1.365
9070.00,7.544732,25.02689,-0.000177,24.017279,-0.0079,1.364
9072.00,7.546545,25.02709,-0.000177,24.017125,-0.0079,1.365
9074.00,7.547783,25.02673,-0.000177,24.016719,-0.0079,1.364
9076.00,7.548374,25.02584,-0.000176,24.017277,-0.0079,1.364
9078.00,7.548888,25.02645,-0.000176,24.016503,-0.0078,1.364
9080.00,7.548647,25.02614,-0.000178,24.017728,-0.0079,1.365
9082.00,7.548198,25.02671,-0.000178,24.017043,-0.0079,1.364
9084.00,7.547630,25.02690,-0.000177,24.016534,-0.0079,1.364
9086.00,7.546935,25.02697,-0.000179,24.016965,-0.0079,1.364
9088.00,7.545172,25.02650,-0.000177,24.016572,-0.0079,1.364
9090.00,7.542968,25.02623,-0.000177,24.016889,-0.0079,1.365
9092.00,7.540893,25.02661,-0.000177,24.017295,-0.0079,1.364
9094.00,7.539479,25.02675,-0.000178,24.017272,-0.0079,1.364
9096.00,7.537929,25.02711,-0.000175,24.016811,-0.0079,1.364
9098.00,7.536371,25.02608,-0.000176,24.017074,-0.0079,1.364
9100.00,7.534072,25.02599,-0.000177,24.017489,-0.0078,1.363
9102.00,7.532794,25.02602,-0.000177,24.017147,-0.0079,1.364
9104.00,7.532288,25.02558,-0.000178,24.016936,-0.0079,1.365
9106.00,7.531617,25.02551,-0.000178,24.017079,-0.0078,1.365
9108.00,7.529128,25.02534,-0.000178,24.017009,-0.0079,1.364
9110.00,7.527682,25.02519,-0.000179,24.016982,-0.0079,1.365
9112.00,7.526439,25.02593,-0.000177,24.016918,-0.0079,1.365
9114.00,7.525324,25.02660,-0.000176,24.017319,-0.0079,1.364
9116.00,7.523524,25.02443,-0.000177,24.016755,-0.0079,1.364
9118.00,7.521698,25.02509,-0.000177,24.017431,-0.0079,1.364
9120.00,7.520219,25.02649,-0.000176,24.017270,-0.0078,1.364
9122.00,7.518798,25.02658,-0.000176,24.017020,-0.0078,1.364
9124.00,7.517478,25.02628,-0.000176,24.016586,-0.0078,1.364
9126.00,7.516529,25.02633,-0.000177,24.017513,-0.0079,1.364
9128.00,7.515143,25.02596,-0.000178,24.017424,-0.0079,1.364
9130.00,7.514608,25.02574,-0.000177,24.016675,-0.0079,1.364
9132.00,7.513695,25.02549,-0.000178,24.017020,-0.0078,1.365
9134.00,7.513383,25.02543,-0.000178,24.016913,-0.0079,1.364
9136.00,7.512221,25.02547,-0.000178,24.016844,-0.0079,1.364
9138.00,7.511001,25.02552,-0.000178,24.017132,-0.0078,1.364
9140.00,7.510324,25.02480,-0.000178,24.016699,-0.0079,1.364
9142.00,7.509653,25.02487,-0.000177,24.017275,-0.0079,1.364
9144.00,7.508855,25.02596,-0.000177,24.016521,-0.0079,1.364
9146.00,7.507422,25.02592,-0.000177,24.016889,-0.0079,1.364
9148.00,7.507261,25.02595,-0.000178,24.017357,-0.0079,1.364
9150.00,7.506782,25.02555,-0.000178,24.017765,-0.0079,1.364
9152.00,7.506556,25.02616,-0.000177,24.017166,-0.0078,1.364
9154.00,7.506496,25.02560,-0.000177,24.016916,-0.0078,1.364
9156.00,7.506214,25.02498,-0.000176,24.017087,-0.0079,1.364
9158.00,7.505434,25.02582,-0.000176,24.016983,-0.0079,1.363
9160.00,7.504422,25.02567,-0.000178,24.016139,-0.0079,1.364
9162.00,7.504776,25.02586,-0.000177,24.016898,-0.0079,1.364
9164.00,7.503994,25.02526,-0.000176,24.017219,-0.0079,1.364
9166.00,7.503554,25.02634,-0.000177,24.016818,-0.0078,1.364
9168.00,7.503933,25.02643,-0.000178,24.016597,-0.0078,1.364
9170.00,7.504412,25.02633,-0.000177,24.017154,-0.0078,1.364
9172.00,7.504125,25.02667,-0.000178,24.016867,-0.0079,1.364
9174.00,7.503757,25.02655,-0.000178,24.016911,-0.0079,1.364
9176.00,7.503219,25.02637,-0.000178,24.017536,-0.0078,1.364
9178.00,7.502845,25.02643,-0.000178,24.017083,-0.0078,1.364
9180.00,7.503401,25.02642,-0.000177,24.017139,-0.0078,1.363
9182.00,7.502528,25.02666,-0.000176,24.017156,-0.0078,1.363
9184.00,7.502223,25.02725,-0.000176,24.017489,-0.0079,1.364
9186.00,7.501578,25.02712,-0.000177,24.017261,-0.0078,1.364
9188.00,7.501599,25.02665,-0.000178,24.016987,-0.0079,1.364
9190.00,7.500811,25.02663,-0.000178,24.017181,-0.0079,1.365
9192.00,7.499975,25.02704,-0.000177,24.017852,-0.0078,1.364
9194.00,7.500106,25.02655,-0.000177,24.017027,-0.0078,1.364
9196.00,7.500012,25.02692,-0.000176,24.017826,-0.0078,1.363
9198.00,7.499841,25.02734,-0.000177,24.017799,-0.0079,1.364
9200.00,7.499940,25.02701,-0.000177,24.017253,-0.0079,1.364
9202.00,7.499401,25.02665,-0.000177,24.017096,-0.0079,1.364
9204.00,7.499324,25.02756,-0.000177,24.017302,-0.0078,1.364
9206.00,7.499180,25.02718,-0.000177,24.017297,-0.0079,1.364
9208.00,7.498448,25.02674,-0.000177,24.017301,-0.0079,1.364
9210.00,7.498169,25.02755,-0.000177,24.017569,-0.0079,1.364
9212.00,7.498542,25.02678,-0.000177,24.017881,-0.0078,1.364
9214.00,7.497828,25.02708,-0.000177,24.017542,-0.0079,1.364
9216.00,7.497414,25.02809,-0.000177,24.017817,-0.0078,1.364
9218.00,7.497762,25.02807,-0.000177,24.016891,-0.0079,1.364
9220.00,7.498807,25.02811,-0.000177,24.017282,-0.0078,1.364
9222.00,7.499251,25.02773,-0.000177,24.016664,-0.0078,1.364
9224.00,7.498564,25.02832,-0.000176,24.016380,-0.0078,1.364
9226.00,7.498935,25.02734,-0.000176,24.017297,-0.0079,1.364
9228.00,7.498854,25.02706,-0.000178,24.017079,-0.0079,1.364
9230.00,7.498851,25.02687,-0.000176,24.017224,-0.0079,1.364
9232.00,7.498382,25.02731,-0.000175,24.016971,-0.0079,1.364
9234.00,7.497854,25.02765,-0.000176,24.017585,-0.0078,1.364
9236.00,7.497439,25.02785,-0.000177,24.017460,-0.0079,1.364
9238.00,7.497145,25.02789,-0.000176,24.016793,-0.0079,1.364
9240.00,7.496786,25.02785,-0.000177,24.016818,-0.0078,1.364
9242.00,7.496748,25.02805,-0.000177,24.017079,-0.0078,1.364
9244.00,7.496411,25.02847,-0.000177,24.016661,-0.0079,1.364
9246.00,7.495977,25.02759,-0.000178,24.017377,-0.0078,1.363
9248.00,7.496314,25.02783,-0.000177,24.017591,-0.0078,1.364
9250.00,7.496749,25.02714,-0.000177,24.017143,-0.0079,1.364
9252.00,7.496199,25.02757,-0.000177,24.017152,-0.0079,1.364
9254.00,7.496201,25.02752,-0.000177,24.017096,-0.0079,1.363
9256.00,7.496412,25.02738,-0.000177,24.017163,-0.0078,1.364
9258.00,7.496189,25.02690,-0.000176,24.017110,-0.0079,1.364
9260.00,7.495471,25.02669,-0.000177,24.016889,-0.0079,1.364
9262.00,7.495467,25.02686,-0.000177,24.017790,-0.0079,1.364
9264.00,7.495110,25.02670,-0.000176,24.016998,-0.0079,1.363
9266.00,7.495722,25.02729,-0.000175,24.016429,-0.0079,1.364
9268.00,7.496240,25.02641,-0.000177,24.016690,-0.0079,1.364
9270.00,7.496412,25.02738,-0.000177,24.017096,-0.0079,1.364
9272.00,7.495904,25.02716,-0.000177,24.017029,-0.0079,1.364
9274.00,7.494365,25.02753,-0.000178,24.016960,-0.0079,1.364
9276.00,7.493887,25.02770,-0.000179,24.016987,-0.0079,1.364
9278.00,7.494522,25.02801,-0.000179,24.016628,-0.0079,1.364
9280.00,7.494694,25.02841,-0.000178,24.017255,-0.0079,1.364
9282.00,7.495480,25.02791,-0.000178,24.017652,-0.0079,1.364
9284.00,7.495565,25.02778,-0.000178,24.017099,-0.0079,1.364
9286.00,7.495540,25.02745,-0.000177,24.016505,-0.0078,1.364
9288.00,7.494790,25.02725,-0.000177,24.017063,-0.0079,1.364
9290.00,7.493947,25.02820,-0.000179,24.017056,-0.0078,1.364
9292.00,7.494695,25.02786,-0.000178,24.016793,-0.0079,1.364
9294.00,7.495665,25.02782,-0.000179,24.016766,-0.0079,1.364
9296.00,7.494574,25.02765,-0.000178,24.017181,-0.0079,1.364
9298.00,7.493700,25.02740,-0.000175,24.017534,-0.0078,1.363
9300.00,7.493858,25.02716,-0.000176,24.016942,-0.0078,1.363
9302.00,7.493436,25.02722,-0.000176,24.017263,-0.0078,1.364
9304.00,7.493250,25.02736,-0.000177,24.017373,-0.0078,1.364
9306.00,7.493126,25.02666,-0.000177,24.017342,-0.0078,1.364
9308.00,7.493731,25.02714,-0.000177,24.016940,-0.0078,1.364
9310.00,7.493658,25.02710,-0.000177,24.016409,-0.0078,1.364
9312.00,7.492899,25.02724,-0.000177,24.017486,-0.0078,1.364
9314.00,7.492206,25.02790,-0.000176,24.016887,-0.0078,1.363
9316.00,7.492577,25.02709,-0.000177,24.016784,-0.0079,1.364
9318.00,7.493065,25.02665,-0.000178,24.017020,-0.0078,1.364
9320.00,7.493239,25.02709,-0.000179,24.017596,-0.0079,1.364
9322.00,7.493474,25.02702,-0.000178,24.017386,-0.0079,1.364
9324.00,7.493834,25.02674,-0.000178,24.017112,-0.0079,1.364
9326.00,7.494334,25.02690,-0.000178,24.017168,-0.0078,1.364
9328.00,7.493665,25.02791,-0.000178,24.017061,-0.0079,1.364
9330.00,7.492372,25.02762,-0.000178,24.016851,-0.0079,1.364
9332.00,7.492840,25.02739,-0.000177,24.017063,-0.0079,1.363
9334.00,7.493707,25.02763,-0.000176,24.016773,-0.0079,1.364
9336.00,7.493397,25.02715,-0.000176,24.017128,-0.0079,1.364
9338.00,7.492872,25.02759,-0.000178,24.017529,-0.0079,1.364
9340.00,7.492850,25.02744,-0.000177,24.017330,-0.0079,1.364
9342.00,7.493227,25.02717,-0.000177,24.017105,-0.0078,1.363
9344.00,7.493465,25.02696,-0.000178,24.017105,-0.0078,1.364
9346.00,7.493839,25.02599,-0.000178,24.017594,-0.0078,1.364
9348.00,7.493431,25.02672,-0.000177,24.017469,-0.0078,1.364
9350.00,7.493533,25.02763,-0.000177,24.016905,-0.0079,1.364
9352.00,7.493466,25.02661,-0.000177,24.017505,-0.0079,1.363
9354.00,7.493086,25.02679,-0.000176,24.017551,-0.0078,1.364
9356.00,7.492198,25.02704,-0.000178,24.017489,-0.0078,1.364
9358.00,7.492758,25.02653,-0.000176,24.016831,-0.0079,1.364
9360.00,7.493524,25.02630,-0.000177,24.016623,-0.0079,1.363
9362.00,7.493147,25.02669,-0.000177,24.017282,-0.0078,1.364
9364.00,7.492883,25.02691,-0.000176,24.017096,-0.0078,1.364
9366.00,7.493157,25.02640,-0.000177,24.017460,-0.0078,1.364
9368.00,7.493333,25.02677,-0.000177,24.017888,-0.0078,1.363
9370.00,7.493209,25.02640,-0.000177,24.017357,-0.0078,1.364
9372.00,7.492901,25.02655,-0.000178,24.017382,-0.0079,1.365
9374.00,7.492269,25.02646,-0.000177,24.017420,-0.0078,1.363
9376.00,7.493129,25.02657,-0.000176,24.017609,-0.0078,1.363
9378.00,7.493528,25.02703,-0.000177,24.017636,-0.0078,1.363
9380.00,7.493240,25.02693,-0.000177,24.017455,-0.0078,1.364
9382.00,7.492732,25.02697,-0.000177,24.017420,-0.0079,1.364
9384.00,7.492003,25.02641,-0.000177,24.016592,-0.0078,1.364
9386.00,7.492316,25.02669,-0.000176,24.017299,-0.0079,1.364
9388.00,7.492264,25.02665,-0.000178,24.017679,-0.0079,1.364
9390.00,7.492333,25.02622,-0.000178,24.017377,-0.0079,1.363
9392.00,7.493263,25.02694,-0.000178,24.017072,-0.0079,1.363
9394.00,7.493117,25.02697,-0.000178,24.017350,-0.0078,1.364
9396.00,7.492495,25.02734,-0.000177,24.017505,-0.0079,1.364
9398.00,7.491884,25.02671,-0.000177,24.017368,-0.0078,1.364
9400.00,7.492730,25.02705,-0.000177,24.016855,-0.0079,1.364
9402.00,7.492725,25.02719,-0.000178,24.016554,-0.0078,1.364
9404.00,7.492876,25.02772,-0.000178,24.017264,-0.0079,1.364
9406.00,7.492813,25.02850,-0.000179,24.017341,-0.0078,1.364
9408.00,7.492991,25.02830,-0.000178,24.017212,-0.0079,1.364
9410.00,7.493085,25.02680,-0.000178,24.017263,-0.0079,1.364
9412.00,7.493245,25.02672,-0.000177,24.016824,-0.0078,1.363
9414.00,7.492460,25.02723,-0.000177,24.016721,-0.0078,1.363
9416.00,7.491869,25.02637,-0.000177,24.017061,-0.0078,1.364
9418.00,7.491636,25.02678,-0.000177,24.017502,-0.0079,1.364
9420.00,7.490983,25.02783,-0.000177,24.017348,-0.0079,1.364
9422.00,7.490804,25.02763,-0.000176,24.017183,-0.0079,1.364
9424.00,7.491698,25.02693,-0.000179,24.017074,-0.0079,1.364
9426.00,7.491490,25.02783,-0.000178,24.017034,-0.0079,1.364
9428.00,7.492032,25.02802,-0.000177,24.017540,-0.0079,1.364
9430.00,7.491388,25.02810,-0.000177,24.016886,-0.0078,1.364
9432.00,7.492102,25.02871,-0.000177,24.017067,-0.0078,1.364
9434.00,7.493329,25.02839,-0.000177,24.017168,-0.0078,1.364
9436.00,7.493076,25.02763,-0.000178,24.016479,-0.0079,1.363
9438.00,7.492234,25.02790,-0.000178,24.016827,-0.0079,1.364
9440.00,7.492114,25.02776,-0.000179,24.017118,-0.0079,1.364
9442.00,7.492353,25.02775,-0.000179,24.017310,-0.0079,1.363
9444.00,7.491796,25.02829,-0.000178,24.017678,-0.0079,1.364
9446.00,7.491575,25.02922,-0.000177,24.017424,-0.0078,1.364
9448.00,7.491210,25.02791,-0.000178,24.017879,-0.0078,1.364
9450.00,7.491520,25.02799,-0.000178,24.017270,-0.0079,1.363
9452.00,7.492147,25.02817,-0.000178,24.016476,-0.0079,1.364
9454.00,7.492048,25.02805,-0.000177,24.017513,-0.0078,1.364
9456.00,7.491974,25.02784,-0.000177,24.016898,-0.0078,1.364
9458.00,7.491783,25.02720,-0.000177,24.017058,-0.0078,1.364
9460.00,7.491582,25.02712,-0.000177,24.017466,-0.0079,1.364
9462.00,7.491579,25.02747,-0.000178,24.017067,-0.0079,1.363
9464.00,7.491817,25.02712,-0.000178,24.017259,-0.0079,1.364
9466.00,7.490777,25.02732,-0.000177,24.017185,-0.0079,1.364
9468.00,7.490363,25.02748,-0.000177,24.017009,-0.0079,1.364
9470.00,7.491138,25.02659,-0.000179,24.017330,-0.0079,1.364
9472.00,7.490725,25.02699,-0.000177,24.017114,-0.0079,1.363
9474.00,7.490792,25.02730,-0.000177,24.017174,-0.0078,1.364
9476.00,7.490945,25.02782,-0.000178,24.017172,-0.0078,1.364
9478.00,7.490610,25.02767,-0.000177,24.016947,-0.0079,1.364
9480.00,7.490727,25.02723,-0.000176,24.016693,-0.0079,1.363
9482.00,7.490839,25.02687,-0.000178,24.017397,-0.0079,1.364
9484.00,7.491853,25.02708,-0.000179,24.016963,-0.0078,1.364
9486.00,7.491701,25.02820,-0.000178,24.015858,-0.0078,1.364
9488.00,7.490980,25.02773,-0.000177,24.016822,-0.0079,1.363
9490.00,7.491685,25.02659,-0.000177,24.016858,-0.0079,1.364
9492.00,7.492319,25.02718,-0.000178,24.017716,-0.0079,1.364
9494.00,7.491854,25.02791,-0.000177,24.017098,-0.0079,1.363
9496.00,7.492003,25.02780,-0.000176,24.017009,-0.0079,1.363
9498.00,7.491848,25.02726,-0.000177,24.017000,-0.0079,1.364
9500.00,7.491852,25.02737,-0.000178,24.016336,-0.0079,1.364
9502.00,7.492813,25.02730,-0.000178,24.016537,-0.0079,1.364
9504.00,7.492840,25.02734,-0.000178,24.016945,-0.0078,1.364
9506.00,7.493076,25.02747,-0.000178,24.016166,-0.0078,1.363
9508.00,7.492738,25.02750,-0.000178,24.016621,-0.0078,1.364
9510.00,7.491526,25.02752,-0.000178,24.016898,-0.0079,1.363
9512.00,7.490230,25.02768,-0.000178,24.017078,-0.0078,1.363
9514.00,7.490812,25.02779,-0.000176,24.016692,-0.0079,1.363
9516.00,7.492300,25.02677,-0.000175,24.016407,-0.0078,1.364
9518.00,7.492743,25.02683,-0.000178,24.016724,-0.0079,1.364
9520.00,7.491483,25.02754,-0.000178,24.017486,-0.0079,1.363
9522.00,7.490848,25.02730,-0.000177,24.017433,-0.0079,1.363
9524.00,7.491815,25.02760,-0.000177,24.017312,-0.0079,1.363
9526.00,7.492379,25.02726,-0.000177,24.016918,-0.0078,1.363
9528.00,7.491043,25.02641,-0.000177,24.017036,-0.0078,1.364
9530.00,7.491729,25.02661,-0.000178,24.017152,-0.0078,1.363
9532.00,7.491825,25.02687,-0.000177,24.017098,-0.0079,1.364
9534.00,7.491639,25.02752,-0.000177,24.017417,-0.0078,1.363
9536.00,7.491845,25.02795,-0.000178,24.017273,-0.0078,1.363
9538.00,7.491967,25.02768,-0.000176,24.017384,-0.0078,1.363
9540.00,7.491705,25.02708,-0.000176,24.016472,-0.0079,1.364
9542.00,7.490988,25.02846,-0.000177,24.017273,-0.0078,1.364
9544.00,7.490643,25.02828,-0.000178,24.016974,-0.0078,1.364
9546.00,7.491253,25.02787,-0.000178,24.018009,-0.0078,1.364
9548.00,7.491984,25.02726,-0.000178,24.017605,-0.0079,1.364
9550.00,7.491463,25.02710,-0.000177,24.017081,-0.0078,1.363
9552.00,7.491321,25.02781,-0.000177,24.016947,-0.0078,1.363
9554.00,7.491468,25.02700,-0.000175,24.016989,-0.0078,1.363
9556.00,7.491091,25.02658,-0.000178,24.016942,-0.0079,1.364
9558.00,7.491557,25.02671,-0.000177,24.017315,-0.0079,1.363
9560.00,7.492181,25.02695,-0.000178,24.017333,-0.0079,1.364
9562.00,7.491295,25.02670,-0.000179,24.017765,-0.0079,1.364
9564.00,7.491305,25.02667,-0.000177,24.017101,-0.0078,1.364
9566.00,7.491177,25.02620,-0.000177,24.017014,-0.0079,1.363
9568.00,7.490648,25.02626,-0.000177,24.017223,-0.0079,1.363
9570.00,7.491359,25.02713,-0.000178,24.017165,-0.0078,1.364
9572.00,7.491790,25.02696,-0.000179,24.017393,-0.0079,1.364
9574.00,7.491612,25.02668,-0.000179,24.017041,-0.0079,1.363
9576.00,7.491220,25.02627,-0.000178,24.017168,-0.0079,1.363
9578.00,7.490541,25.02656,-0.000177,24.016704,-0.0079,1.363
9580.00,7.490487,25.02661,-0.000178,24.017257,-0.0079,1.363
9582.00,7.490740,25.02721,-0.000177,24.017170,-0.0079,1.364
9584.00,7.490807,25.02761,-0.000177,24.016391,-0.0079,1.364
9586.00,7.490699,25.02784,-0.000177,24.017161,-0.0078,1.364
9588.00,7.490651,25.02830,-0.000177,24.017199,-0.0078,1.364
9590.00,7.489634,25.02801,-0.000176,24.017364,-0.0078,1.364
9592.00,7.489727,25.02776,-0.000177,24.017038,-0.0079,1.364
9594.00,7.490785,25.02728,-0.000178,24.017199,-0.0079,1.363
9596.00,7.490708,25.02730,-0.000177,24.017056,-0.0079,1.363
9598.00,7.490622,25.02709,-0.000176,24.017313,-0.0078,1.363
9600.00,7.491281,25.02691,-0.000177,24.016837,-0.0079,1.364
9602.00,7.491404,25.02756,-0.000177,24.017270,-0.0078,1.363
9604.00,7.491584,25.02786,-0.000176,24.016891,-0.0079,1.363
@16,12.0000,24.0
9606.00,7.491046,25.02809,-0.000176,24.016246,-0.0079,1.363
9608.00,7.485817,25.02773,-0.000177,24.016973,-0.0079,1.363
9610.00,7.475723,25.02716,-0.000177,24.016753,-0.0079,1.363
9612.00,7.464501,25.02714,-0.000177,24.016590,-0.0078,1.362
9614.00,7.454803,25.02653,-0.000176,24.017023,-0.0079,1.362
9616.00,7.449387,25.02679,-0.000176,24.017415,-0.0079,1.363
9618.00,7.446231,25.02647,-0.000176,24.016860,-0.0079,1.364
9620.00,7.444270,25.02647,-0.000178,24.016510,-0.0079,1.364
9622.00,7.442531,25.02733,-0.000179,24.017217,-0.0079,1.365
9624.00,7.441156,25.02806,-0.000178,24.017069,-0.0079,1.365
9626.00,7.438767,25.02757,-0.000178,24.017161,-0.0079,1.364
9628.00,7.436902,25.02735,-0.000178,24.017815,-0.0079,1.364
9630.00,7.437216,25.02712,-0.000179,24.017070,-0.0079,1.365
9632.00,7.443315,25.02617,-0.000179,24.017239,-0.0078,1.365
9634.00,7.454606,25.02582,-0.000179,24.017215,-0.0079,1.366
9636.00,7.466935,25.02691,-0.000179,24.016860,-0.0079,1.365
9638.00,7.478547,25.02735,-0.000177,24.017973,-0.0079,1.365
9640.00,7.486653,25.02771,-0.000178,24.016958,-0.0079,1.365
9642.00,7.492155,25.02706,-0.000178,24.017112,-0.0079,1.364
9644.00,7.496492,25.02724,-0.000177,24.016249,-0.0079,1.363
9646.00,7.501058,25.02767,-0.000178,24.016490,-0.0079,1.364
9648.00,7.505765,25.02685,-0.000178,24.016354,-0.0079,1.364
9650.00,7.510219,25.02685,-0.000178,24.016376,-0.0079,1.364
9652.00,7.515236,25.02687,-0.000178,24.017063,-0.0079,1.363
9654.00,7.520788,25.02719,-0.000177,24.016775,-0.0079,1.364
9656.00,7.525215,25.02728,-0.000177,24.016510,-0.0079,1.364
9658.00,7.528740,25.02746,-0.000177,24.016570,-0.0079,1.363
9660.00,7.532362,25.02750,-0.000176,24.016789,-0.0079,1.363
9662.00,7.534362,25.02749,-0.000177,24.016084,-0.0079,1.363
9664.00,7.535946,25.02718,-0.000176,24.016895,-0.0079,1.364
9666.00,7.537922,25.02713,-0.000178,24.017141,-0.0078,1.364
9668.00,7.539100,25.02682,-0.000177,24.016746,-0.0079,1.363
9670.00,7.541021,25.02649,-0.000176,24.016581,-0.0079,1.363
9672.00,7.541905,25.02693,-0.000179,24.017154,-0.0079,1.364
9674.00,7.542287,25.02718,-0.000178,24.017125,-0.0079,1.364
9676.00,7.542342,25.02646,-0.000178,24.016795,-0.0079,1.364
9678.00,7.542735,25.02647,-0.000178,24.016766,-0.0079,1.364
9680.00,7.543353,25.02751,-0.000178,24.017172,-0.0079,1.364
9682.00,7.543700,25.02742,-0.000178,24.017038,-0.0079,1.363
9684.00,7.543259,25.02775,-0.000178,24.017000,-0.0079,1.364
9686.00,7.542576,25.02801,-0.000176,24.017246,-0.0079,1.363
9688.00,7.541365,25.02750,-0.000177,24.017522,-0.0079,1.363
9690.00,7.540276,25.02751,-0.000178,24.017522,-0.0078,1.363
9692.00,7.538759,25.02760,-0.000177,24.016853,-0.0078,1.363
9694.00,7.537052,25.02677,-0.000177,24.017328,-0.0079,1.364
9696.00,7.535004,25.02669,-0.000177,24.017273,-0.0078,1.364
9698.00,7.533493,25.02608,-0.000177,24.017029,-0.0079,1.364
9700.00,7.532545,25.02687,-0.000177,24.016733,-0.0079,1.364
9702.00,7.531260,25.02657,-0.000178,24.016915,-0.0079,1.364
9704.00,7.529912,25.02740,-0.000178,24.016608,-0.0079,1.363
9706.00,7.528729,25.02733,-0.000177,24.016900,-0.0078,1.363
9708.00,7.527327,25.02740,-0.000177,24.016996,-0.0078,1.364
9710.00,7.526175,25.02772,-0.000176,24.017152,-0.0078,1.363
9712.00,7.525350,25.02713,-0.000175,24.017482,-0.0079,1.363
9714.00,7.523344,25.02710,-0.000176,24.016449,-0.0078,1.363
9716.00,7.521318,25.02713,-0.000178,24.017366,-0.0078,1.363
9718.00,7.519948,25.02732,-0.000177,24.016717,-0.0079,1.364
9720.00,7.519229,25.02663,-0.000177,24.016264,-0.0079,1.364
9722.00,7.518495,25.02755,-0.000177,24.017335,-0.0079,1.364
9724.00,7.517220,25.02797,-0.000176,24.017491,-0.0079,1.363
9726.00,7.515315,25.02815,-0.000176,24.016855,-0.0078,1.363
9728.00,7.514008,25.02780,-0.000177,24.017230,-0.0079,1.363
9730.00,7.512669,25.02733,-0.000178,24.017032,-0.0078,1.362
9732.00,7.512121,25.02739,-0.000177,24.016940,-0.0079,1.363
9734.00,7.512866,25.02801,-0.000177,24.017792,-0.0078,1.363
9736.00,7.511958,25.02765,-0.000179,24.016681,-0.0079,1.363
9738.00,7.510161,25.02790,-0.000178,24.016777,-0.0078,1.363
9740.00,7.509412,25.02743,-0.000178,24.016733,-0.0078,1.364
9742.00,7.508839,25.02703,-0.000178,24.017067,-0.0079,1.363
9744.00,7.507757,25.02834,-0.000177,24.016775,-0.0079,1.363
9746.00,7.507699,25.02863,-0.000179,24.017322,-0.0079,1.364
9748.00,7.507205,25.02750,-0.000179,24.017351,-0.0079,1.363
9750.00,7.506629,25.02744,-0.000177,24.017159,-0.0079,1.363
9752.00,7.505905,25.02813,-0.000177,24.016804,-0.0078,1.363
9754.00,7.505541,25.02814,-0.000177,24.017531,-0.0078,1.363
9756.00,7.505439,25.02817,-0.000177,24.016876,-0.0079,1.363
9758.00,7.505131,25.02845,-0.000177,24.016706,-0.0078,1.363
9760.00,7.504356,25.02887,-0.000177,24.017226,-0.0078,1.363
9762.00,7.503845,25.02736,-0.000177,24.017458,-0.0078,1.363
9764.00,7.503518,25.02791,-0.000178,24.017429,-0.0078,1.363
9766.00,7.502340,25.02816,-0.000176,24.017313,-0.0078,1.363
9768.00,7.501930,25.02792,-0.000176,24.016982,-0.0078,1.364
9770.00,7.502197,25.02793,-0.000178,24.016545,-0.0079,1.364
9772.00,7.501975,25.02836,-0.000177,24.016751,-0.0079,1.363
9774.00,7.501294,25.02810,-0.000177,24.017186,-0.0079,1.363
9776.00,7.500991,25.02789,-0.000177,24.017495,-0.0079,1.364
9778.00,7.500221,25.02760,-0.000178,24.017205,-0.0078,1.363
9780.00,7.500074,25.02719,-0.000176,24.016904,-0.0079,1.363
9782.00,7.499897,25.02779,-0.000178,24.016945,-0.0079,1.363
9784.00,7.500277,25.02785,-0.000179,24.016886,-0.0079,1.363
9786.00,7.499694,25.02761,-0.000179,24.018037,-0.0079,1.363
9788.00,7.499971,25.02824,-0.000176,24.017205,-0.0078,1.363
9790.00,7.499868,25.02859,-0.000176,24.016905,-0.0079,1.364
9792.00,7.499583,25.02811,-0.000178,24.016858,-0.0078,1.364
9794.00,7.499431,25.02919,-0.000179,24.017371,-0.0079,1.363
9796.00,7.499018,25.02845,-0.000177,24.017150,-0.0079,1.363
9798.00,7.498702,25.02810,-0.000176,24.016971,-0.0078,1.363
9800.00,7.499305,25.02854,-0.000177,24.017134,-0.0079,1.363
9802.00,7.498052,25.02880,-0.000176,24.016905,-0.0079,1.364
9804.00,7.497845,25.02879,-0.000177,24.017029,-0.0078,1.363
9806.00,7.497860,25.02786,-0.000178,24.016873,-0.0079,1.363
9808.00,7.497380,25.02820,-0.000178,24.016958,-0.0079,1.363
9810.00,7.498386,25.02830,-0.000177,24.017143,-0.0079,1.363
9812.00,7.498447,25.02839,-0.000177,24.017163,-0.0078,1.363
9814.00,7.498162,25.02872,-0.000176,24.016924,-0.0079,1.363
9816.00,7.498268,25.02922,-0.000177,24.017355,-0.0079,1.363
9818.00,7.497627,25.02887,-0.000179,24.016289,-0.0079,1.363
9820.00,7.497622,25.02836,-0.000178,24.016421,-0.0079,1.363
9822.00,7.497218,25.02868,-0.000178,24.016980,-0.0078,1.363
9824.00,7.497260,25.02878,-0.000177,24.017406,-0.0078,1.363
9826.00,7.497800,25.02903,-0.000178,24.017587,-0.0079,1.363
9828.00,7.498336,25.02905,-0.000178,24.017440,-0.0079,1.363
9830.00,7.497964,25.02871,-0.000178,24.016867,-0.0079,1.363
9832.00,7.497435,25.02934,-0.000176,24.017337,-0.0079,1.364
9834.00,7.496270,25.02880,-0.000178,24.017453,-0.0079,1.364
9836.00,7.496181,25.02934,-0.000178,24.016882,-0.0079,1.363
9838.00,7.496777,25.02973,-0.000178,24.016247,-0.0079,1.364
9840.00,7.496713,25.02872,-0.000179,24.016267,-0.0079,1.363
9842.00,7.496202,25.02779,-0.000179,24.016991,-0.0078,1.363
9844.00,7.496254,25.02804,-0.000178,24.017132,-0.0079,1.363
9846.00,7.496302,25.02794,-0.000178,24.016889,-0.0079,1.364
9848.00,7.495700,25.02767,-0.000178,24.016855,-0.0079,1.363
9850.00,7.495846,25.02855,-0.000178,24.017293,-0.0078,1.363
9852.00,7.495543,25.02854,-0.000177,24.017186,-0.0079,1.363
9854.00,7.495570,25.02858,-0.000177,24.017103,-0.0079,1.363
9856.00,7.495278,25.02928,-0.000178,24.017585,-0.0078,1.363
9858.00,7.494571,25.02907,-0.000177,24.017002,-0.0078,1.362
9860.00,7.494124,25.02872,-0.000178,24.016710,-0.0078,1.364
9862.00,7.494568,25.02786,-0.000179,24.016922,-0.0079,1.364
9864.00,7.494521,25.02696,-0.000179,24.016688,-0.0079,1.364
9866.00,7.494130,25.02728,-0.000177,24.016866,-0.0079,1.362
9868.00,7.494800,25.02745,-0.000179,24.016940,-0.0078,1.363
9870.00,7.494473,25.02737,-0.000177,24.017757,-0.0079,1.363
9872.00,7.493491,25.02678,-0.000178,24.017437,-0.0079,1.364
9874.00,7.493521,25.02651,-0.000178,24.016682,-0.0079,1.363
9876.00,7.493750,25.02706,-0.000178,24.016992,-0.0079,1.363
9878.00,7.493725,25.02728,-0.000177,24.016780,-0.0078,1.363
9880.00,7.493918,25.02671,-0.000177,24.016666,-0.0079,1.363
9882.00,7.494177,25.02728,-0.000177,24.016811,-0.0079,1.363
9884.00,7.493533,25.02759,-0.000178,24.017324,-0.0079,1.363
9886.00,7.493149,25.02768,-0.000178,24.017212,-0.0079,1.363
9888.00,7.493900,25.02726,-0.000177,24.017181,-0.0079,1.363
9890.00,7.494257,25.02679,-0.000177,24.016766,-0.0079,1.363
9892.00,7.493639,25.02677,-0.000176,24.016800,-0.0079,1.363
9894.00,7.493621,25.02716,-0.000177,24.017199,-0.0079,1.363
9896.00,7.492089,25.02830,-0.000177,24.016664,-0.0079,1.363
9898.00,7.492372,25.02803,-0.000176,24.016416,-0.0079,1.364
9900.00,7.492650,25.02847,-0.000178,24.017098,-0.0078,1.363
9902.00,7.492324,25.02843,-0.000174,24.016925,-0.0078,1.364
9904.00,7.492642,25.02765,-0.000178,24.016719,-0.0078,1.363
9906.00,7.492022,25.02790,-0.000178,24.016414,-0.0078,1.363
9908.00,7.491975,25.02809,-0.000176,24.016896,-0.0079,1.363
9910.00,7.491798,25.02717,-0.000177,24.016728,-0.0078,1.363
9912.00,7.491511,25.02740,-0.000176,24.017159,-0.0079,1.363
9914.00,7.492253,25.02771,-0.000177,24.016786,-0.0079,1.363
9916.00,7.491926,25.02760,-0.000178,24.017183,-0.0079,1.363
9918.00,7.491763,25.02725,-0.000177,24.016759,-0.0079,1.363
9920.00,7.492278,25.02752,-0.000178,24.016508,-0.0079,1.364
9922.00,7.492577,25.02874,-0.000179,24.016610,-0.0078,1.364
9924.00,7.491496,25.02805,-0.000178,24.017047,-0.0079,1.363
9926.00,7.491076,25.02760,-0.000178,24.017177,-0.0079,1.363
9928.00,7.491865,25.02877,-0.000177,24.017096,-0.0078,1.363
9930.00,7.492413,25.02818,-0.000176,24.017288,-0.0079,1.362
9932.00,7.491680,25.02745,-0.000178,24.017466,-0.0078,1.363
9934.00,7.491302,25.02696,-0.000177,24.017005,-0.0078,1.362
9936.00,7.491005,25.02720,-0.000175,24.017074,-0.0079,1.363
9938.00,7.491534,25.02685,-0.000177,24.017333,-0.0079,1.363
9940.00,7.491770,25.02721,-0.000177,24.017121,-0.0079,1.363
9942.00,7.491770,25.02707,-0.000178,24.016954,-0.0079,1.363
9944.00,7.491892,25.02701,-0.000177,24.017250,-0.0079,1.363
9946.00,7.491320,25.02732,-0.000178,24.016731,-0.0079,1.363
9948.00,7.491747,25.02780,-0.000177,24.016911,-0.0079,1.364
9950.00,7.491377,25.02771,-0.000177,24.017136,-0.0079,1.363
9952.00,7.490269,25.02728,-0.000178,24.017618,-0.0078,1.363
9954.00,7.490213,25.02695,-0.000177,24.016936,-0.0078,1.363
9956.00,7.490969,25.02720,-0.000178,24.016804,-0.0078,1.363
9958.00,7.491508,25.02650,-0.000177,24.016949,-0.0079,1.363
9960.00,7.491482,25.02649,-0.000177,24.017899,-0.0079,1.363
9962.00,7.491879,25.02681,-0.000178,24.017429,-0.0078,1.364
9964.00,7.492529,25.02675,-0.000178,24.016443,-0.0078,1.363
9966.00,7.492753,25.02690,-0.000177,24.016900,-0.0078,1.363
9968.00,7.492683,25.02682,-0.000178,24.017253,-0.0078,1.364
9970.00,7.492773,25.02788,-0.000177,24.016498,-0.0079,1.364
9972.00,7.492310,25.02808,-0.000177,24.016552,-0.0079,1.363
9974.00,7.492860,25.02764,-0.000177,24.017246,-0.0078,1.363
9976.00,7.492301,25.02773,-0.000177,24.017217,-0.0078,1.363
9978.00,7.491661,25.02761,-0.000178,24.016800,-0.0078,1.363
9980.00,7.491497,25.02706,-0.000179,24.016940,-0.0078,1.363
9982.00,7.491750,25.02731,-0.000178,24.017808,-0.0079,1.364
9984.00,7.491341,25.02714,-0.000178,24.016748,-0.0079,1.363
9986.00,7.490338,25.02775,-0.000178,24.017199,-0.0079,1.363
9988.00,7.490561,25.02812,-0.000177,24.017774,-0.0079,1.363
9990.00,7.491532,25.02820,-0.000176,24.017060,-0.0079,1.363
9992.00,7.491849,25.02746,-0.000178,24.017382,-0.0078,1.364
9994.00,7.490768,25.02789,-0.000178,24.017165,-0.0078,1.363
9996.00,7.490943,25.02800,-0.000176,24.016637,-0.0079,1.363
9998.00,7.491900,25.02838,-0.000178,24.017591,-0.0078,1.363
10000.00,7.491875,25.02807,-0.000178,24.016907,-0.0078,1.363
10002.00,7.490352,25.02791,-0.000178,24.016929,-0.0079,1.363
10004.00,7.489525,25.02824,-0.000178,24.016927,-0.0079,1.363
10006.00,7.490284,25.02809,-0.000176,24.016797,-0.0078,1.363
10008.00,7.491105,25.02866,-0.000176,24.017828,-0.0078,1.363
10010.00,7.491064,25.02847,-0.000176,24.017594,-0.0079,1.363
10012.00,7.490635,25.02797,-0.000177,24.017409,-0.0078,1.363
10014.00,7.490488,25.02778,-0.000177,24.017774,-0.0079,1.363
10016.00,7.491015,25.02847,-0.000176,24.017466,-0.0079,1.363
10018.00,7.491286,25.02823,-0.000176,24.017110,-0.0079,1.363
10020.00,7.490312,25.02832,-0.000177,24.016449,-0.0079,1.363
10022.00,7.490681,25.02849,-0.000175,24.016989,-0.0078,1.363
10024.00,7.490892,25.02884,-0.000176,24.017683,-0.0078,1.363
10026.00,7.491080,25.02896,-0.000178,24.017176,-0.0078,1.363
10028.00,7.491642,25.02862,-0.000177,24.017360,-0.0078,1.363
10030.00,7.491108,25.02795,-0.000179,24.017348,-0.0079,1.363
10032.00,7.491254,25.02846,-0.000177,24.017157,-0.0078,1.362
10034.00,7.490980,25.02892,-0.000178,24.017495,-0.0078,1.363
10036.00,7.490236,25.02852,-0.000177,24.017244,-0.0078,1.363
10038.00,7.489531,25.02782,-0.000177,24.017036,-0.0078,1.363
10040.00,7.489429,25.02754,-0.000177,24.017125,-0.0078,1.363
10042.00,7.489608,25.02854,-0.000176,24.016929,-0.0078,1.363
10044.00,7.489167,25.02832,-0.000177,24.016945,-0.0079,1.363
10046.00,7.488872,25.02863,-0.000178,24.017594,-0.0078,1.363
10048.00,7.489514,25.02819,-0.000178,24.016954,-0.0078,1.363
10050.00,7.489486,25.02871,-0.000177,24.017021,-0.0078,1.363
10052.00,7.490410,25.02843,-0.000176,24.017437,-0.0078,1.364
10054.00,7.490219,25.02920,-0.000177,24.017201,-0.0078,1.363
10056.00,7.489592,25.02760,-0.000177,24.017491,-0.0078,1.363
10058.00,7.490333,25.02788,-0.000180,24.017176,-0.0079,1.363
10060.00,7.490106,25.02859,-0.000175,24.017154,-0.0079,1.363
10062.00,7.489479,25.02776,-0.000178,24.016670,-0.0079,1.363
10064.00,7.489599,25.02796,-0.000176,24.017370,-0.0078,1.363
10066.00,7.489632,25.02832,-0.000175,24.016842,-0.0079,1.363
10068.00,7.490586,25.02797,-0.000176,24.017168,-0.0079,1.364
10070.00,7.490468,25.02849,-0.000177,24.016844,-0.0079,1.363
10072.00,7.490368,25.02811,-0.000177,24.017029,-0.0079,1.363
10074.00,7.490464,25.02815,-0.000178,24.017003,-0.0078,1.363
10076.00,7.490391,25.02879,-0.000179,24.017286,-0.0078,1.363
10078.00,7.490260,25.02816,-0.000176,24.017101,-0.0078,1.363
10080.00,7.490248,25.02802,-0.000175,24.016572,-0.0078,1.362
10082.00,7.489677,25.02842,-0.000179,24.017089,-0.0079,1.363
10084.00,7.490264,25.02883,-0.000176,24.016715,-0.0078,1.363
10086.00,7.490416,25.02843,-0.000176,24.017058,-0.0078,1.363
10088.00,7.490192,25.02787,-0.000176,24.016769,-0.0078,1.363
10090.00,7.490106,25.02852,-0.000177,24.017500,-0.0079,1.363
10092.00,7.489167,25.02835,-0.000177,24.017641,-0.0078,1.363
10094.00,7.488869,25.02833,-0.000175,24.017603,-0.0078,1.363
10096.00,7.489026,25.02862,-0.000175,24.016398,-0.0078,1.363
10098.00,7.489694,25.02794,-0.000177,24.016590,-0.0078,1.363
10100.00,7.490033,25.02856,-0.000176,24.017041,-0.0078,1.363
10102.00,7.490076,25.02813,-0.000176,24.017350,-0.0078,1.363
10104.00,7.489506,25.02736,-0.000177,24.017371,-0.0078,1.363
10106.00,7.490173,25.02744,-0.000179,24.017922,-0.0079,1.363
10108.00,7.490047,25.02721,-0.000178,24.017357,-0.0079,1.363
10110.00,7.489747,25.02716,-0.000176,24.017090,-0.0078,1.363
10112.00,7.489737,25.02755,-0.000175,24.016684,-0.0079,1.362
10114.00,7.490105,25.02754,-0.000177,24.017471,-0.0079,1.363
10116.00,7.490613,25.02812,-0.000178,24.017137,-0.0078,1.363
10118.00,7.490123,25.02812,-0.000177,24.016965,-0.0078,1.363
10120.00,7.489390,25.02749,-0.000177,24.016895,-0.0078,1.364
10122.00,7.489999,25.02820,-0.000178,24.017148,-0.0078,1.363
10124.00,7.489488,25.02916,-0.000176,24.017397,-0.0078,1.363
10126.00,7.489297,25.02881,-0.000178,24.016744,-0.0079,1.363
10128.00,7.489287,25.02831,-0.000178,24.016594,-0.0078,1.363
10130.00,7.489824,25.02827,-0.000177,24.016505,-0.0078,1.363
10132.00,7.490633,25.02812,-0.000176,24.016824,-0.0078,1.362
10134.00,7.491137,25.02845,-0.000178,24.016614,-0.0079,1.363
10136.00,7.490823,25.02878,-0.000177,24.017266,-0.0079,1.364
10138.00,7.490295,25.02885,-0.000178,24.017654,-0.0079,1.363
10140.00,7.489824,25.02921,-0.000177,24.016911,-0.0079,1.363
10142.00,7.489968,25.02846,-0.000177,24.016827,-0.0078,1.363
10144.00,7.490265,25.02798,-0.000177,24.017495,-0.0078,1.363
10146.00,7.490610,25.02805,-0.000178,24.017312,-0.0078,1.363
10148.00,7.490743,25.02843,-0.000177,24.017221,-0.0078,1.363
10150.00,7.490616,25.02807,-0.000177,24.016925,-0.0079,1.364
10152.00,7.489830,25.02837,-0.000178,24.016829,-0.0079,1.363
10154.00,7.488826,25.02880,-0.000176,24.016440,-0.0079,1.362
10156.00,7.489075,25.02845,-0.000175,24.016956,-0.0078,1.362
10158.00,7.489645,25.02812,-0.000177,24.017359,-0.0078,1.363
10160.00,7.490123,25.02798,-0.000177,24.017255,-0.0078,1.363
10162.00,7.490174,25.02753,-0.000178,24.017143,-0.0079,1.363
10164.00,7.490142,25.02768,-0.000176,24.016974,-0.0079,1.363
10166.00,7.489470,25.02815,-0.000176,24.017886,-0.0079,1.363
10168.00,7.489938,25.02745,-0.000177,24.017128,-0.0078,1.363
10170.00,7.491096,25.02791,-0.000178,24.017067,-0.0078,1.363
10172.00,7.490962,25.02834,-0.000179,24.017754,-0.0078,1.363
10174.00,7.489980,25.02892,-0.000178,24.016755,-0.0078,1.364
10176.00,7.489563,25.02897,-0.000177,24.017087,-0.0079,1.363
10178.00,7.489743,25.02964,-0.000177,24.016771,-0.0078,1.363
10180.00,7.489893,25.02926,-0.000177,24.016759,-0.0079,1.363
10182.00,7.489606,25.02847,-0.000178,24.017206,-0.0079,1.363
10184.00,7.489778,25.02860,-0.000177,24.016483,-0.0078,1.362
10186.00,7.489288,25.02825,-0.000178,24.017596,-0.0079,1.363
10188.00,7.489079,25.02871,-0.000178,24.017476,-0.0078,1.363
10190.00,7.488371,25.02887,-0.000178,24.017154,-0.0079,1.363
10192.00,7.489231,25.02815,-0.000177,24.016800,-0.0079,1.363
10194.00,7.489082,25.02847,-0.000177,24.017654,-0.0078,1.363
10196.00,7.489870,25.02880,-0.000179,24.017319,-0.0079,1.363
10198.00,7.490579,25.02886,-0.000177,24.016880,-0.0079,1.363
10200.00,7.490474,25.02842,-0.000177,24.017137,-0.0079,1.363
10202.00,7.489950,25.02776,-0.000177,24.016822,-0.0079,1.364
10204.00,7.489471,25.02898,-0.000177,24.017522,-0.0079,1.363
@17,12.0000,24.0
10206.00,7.489723,25.02853,-0.000178,24.017551,-0.0078,1.363
10208.00,7.485077,25.02852,-0.000177,24.017060,-0.0079,1.363
10210.00,7.475771,25.02841,-0.000175,24.017094,-0.0079,1.362
10212.00,7.465064,25.02850,-0.000177,24.017132,-0.0078,1.361
10214.00,7.454850,25.02832,-0.000178,24.017442,-0.0078,1.361
10216.00,7.448173,25.02883,-0.000179,24.017362,-0.0079,1.362
10218.00,7.444660,25.02858,-0.000176,24.017302,-0.0078,1.363
10220.00,7.443439,25.02855,-0.000178,24.017290,-0.0079,1.364
10222.00,7.441921,25.02761,-0.000179,24.017195,-0.0078,1.364
10224.00,7.440675,25.02896,-0.000180,24.017487,-0.0079,1.363
10226.00,7.439226,25.02802,-0.000179,24.017607,-0.0078,1.364
10228.00,7.438287,25.02774,-0.000179,24.017212,-0.0078,1.364
10230.00,7.436889,25.02748,-0.000179,24.017317,-0.0079,1.364
10232.00,7.440994,25.02774,-0.000179,24.016568,-0.0079,1.365
10234.00,7.451660,25.02804,-0.000179,24.017418,-0.0078,1.366
10236.00,7.464395,25.02756,-0.000179,24.017244,-0.0079,1.366
10238.00,7.476059,25.02795,-0.000180,24.017246,-0.0079,1.366
10240.00,7.483747,25.02811,-0.000179,24.016989,-0.0079,1.363
10242.00,7.490181,25.02876,-0.000176,24.017214,-0.0079,1.363
10244.00,7.495866,25.02951,-0.000177,24.017224,-0.0078,1.363
10246.00,7.500163,25.02883,-0.000176,24.017092,-0.0079,1.363
10248.00,7.502998,25.02850,-0.000177,24.017161,-0.0078,1.363
10250.00,7.507669,25.02875,-0.000177,24.017400,-0.0078,1.363
10252.00,7.513260,25.02882,-0.000176,24.017292,-0.0078,1.364
10254.00,7.518413,25.02849,-0.000175,24.017754,-0.0079,1.363
10256.00,7.522169,25.02890,-0.000175,24.017589,-0.0078,1.363
10258.00,7.525719,25.02935,-0.000176,24.017478,-0.0078,1.363
10260.00,7.528522,25.02872,-0.000178,24.017293,-0.0079,1.363
10262.00,7.532123,25.02931,-0.000181,24.017928,-0.0078,1.363
10264.00,7.533507,25.02859,-0.000178,24.017440,-0.0078,1.363
10266.00,7.535296,25.02931,-0.000176,24.017094,-0.0079,1.363
10268.00,7.536866,25.02982,-0.000176,24.016334,-0.0078,1.363
10270.00,7.537123,25.02966,-0.000179,24.017074,-0.0078,1.363
10272.00,7.538201,25.02952,-0.000176,24.018080,-0.0079,1.363
10274.00,7.539846,25.03038,-0.000176,24.016996,-0.0079,1.364
10276.00,7.539989,25.02988,-0.000175,24.017145,-0.0078,1.363
10278.00,7.540473,25.02941,-0.000177,24.017507,-0.0078,1.363
10280.00,7.540285,25.02950,-0.000178,24.017741,-0.0078,1.363
10282.00,7.540795,25.02940,-0.000176,24.016949,-0.0079,1.362
10284.00,7.541226,25.02966,-0.000175,24.016991,-0.0079,1.362
10286.00,7.540936,25.02962,-0.000176,24.017284,-0.0078,1.363
10288.00,7.540263,25.02955,-0.000175,24.017408,-0.0078,1.362
10290.00,7.539092,25.02996,-0.000178,24.017525,-0.0078,1.363
10292.00,7.538436,25.02992,-0.000178,24.017467,-0.0078,1.363
10294.00,7.537213,25.02923,-0.000177,24.017099,-0.0079,1.363
10296.00,7.535884,25.02964,-0.000177,24.016820,-0.0079,1.363
10298.00,7.534508,25.02937,-0.000176,24.016675,-0.0079,1.363
10300.00,7.531786,25.02898,-0.000178,24.016672,-0.0078,1.363
10302.00,7.530455,25.02798,-0.000177,24.016960,-0.0079,1.363
10304.00,7.528980,25.02856,-0.000180,24.017447,-0.0079,1.362
10306.00,7.528183,25.02906,-0.000178,24.016258,-0.0078,1.363
10308.00,7.526524,25.02905,-0.000173,24.016708,-0.0079,1.362
10310.00,7.525325,25.02935,-0.000181,24.016898,-0.0078,1.362
10312.00,7.523237,25.02906,-0.000175,24.016550,-0.0078,1.363
10314.00,7.521719,25.02838,-0.000177,24.017719,-0.0079,1.363
10316.00,7.520647,25.02805,-0.000177,24.017464,-0.0079,1.363
10318.00,7.518981,25.02758,-0.000175,24.017248,-0.0079,1.363
10320.00,7.518827,25.02894,-0.000179,24.017453,-0.0079,1.362
10322.00,7.516499,25.02934,-0.000177,24.016746,-0.0078,1.362
10324.00,7.515459,25.02908,-0.000178,24.017288,-0.0078,1.363
10326.00,7.514306,25.02917,-0.000177,24.017281,-0.0078,1.362
10328.00,7.514248,25.02937,-0.000176,24.017237,-0.0078,1.363
10330.00,7.513563,25.02750,-0.000177,24.017373,-0.0079,1.363
10332.00,7.511979,25.02961,-0.000178,24.017281,-0.0078,1.362
10334.00,7.510606,25.02977,-0.000178,24.016793,-0.0078,1.363
10336.00,7.510129,25.02890,-0.000178,24.017545,-0.0079,1.362
10338.00,7.509597,25.02799,-0.000176,24.017308,-0.0079,1.362
10340.00,7.508857,25.02724,-0.000177,24.017081,-0.0079,1.363
10342.00,7.508060,25.02744,-0.000177,24.017446,-0.0079,1.363
10344.00,7.507188,25.02825,-0.000176,24.017386,-0.0078,1.363
10346.00,7.506167,25.02870,-0.000177,24.017043,-0.0079,1.363
10348.00,7.506006,25.02900,-0.000175,24.017342,-0.0078,1.363
10350.00,7.505692,25.02910,-0.000176,24.017728,-0.0078,1.362
10352.00,7.504681,25.02998,-0.000176,24.017505,-0.0078,1.362
10354.00,7.504320,25.02971,-0.000178,24.017493,-0.0079,1.363
10356.00,7.503994,25.02856,-0.000178,24.017083,-0.0079,1.363
10358.00,7.504166,25.02853,-0.000178,24.017119,-0.0079,1.363
10360.00,7.503669,25.02938,-0.000177,24.017359,-0.0079,1.363
10362.00,7.502987,25.02890,-0.000178,24.017244,-0.0079,1.362
10364.00,7.502186,25.02844,-0.000178,24.017649,-0.0078,1.363
10366.00,7.501382,25.02878,-0.000177,24.017364,-0.0078,1.363
10368.00,7.501239,25.02922,-0.000177,24.017250,-0.0078,1.362
10370.00,7.500917,25.02798,-0.000177,24.017389,-0.0078,1.363
10372.00,7.500590,25.02788,-0.000175,24.017166,-0.0078,1.362
10374.00,7.500765,25.02885,-0.000176,24.017288,-0.0078,1.363
10376.00,7.499765,25.02772,-0.000177,24.017302,-0.0078,1.363
10378.00,7.499661,25.02861,-0.000177,24.016998,-0.0078,1.362
10380.00,7.500212,25.02908,-0.000176,24.017420,-0.0078,1.362
10382.00,7.499158,25.02902,-0.000177,24.017747,-0.0079,1.363
10384.00,7.498573,25.02945,-0.000177,24.017045,-0.0079,1.363
10386.00,7.498380,25.02910,-0.000179,24.017157,-0.0078,1.362
10388.00,7.497916,25.02917,-0.000177,24.017520,-0.0078,1.363
10390.00,7.497489,25.02875,-0.000175,24.016962,-0.0079,1.362
10392.00,7.497174,25.02968,-0.000175,24.017002,-0.0079,1.362
10394.00,7.496944,25.02780,-0.000178,24.017165,-0.0079,1.363
10396.00,7.496829,25.02798,-0.000177,24.017319,-0.0078,1.363
10398.00,7.496754,25.02823,-0.000175,24.017217,-0.0078,1.363
10400.00,7.496667,25.02892,-0.000172,24.017078,-0.0079,1.363
10402.00,7.497256,25.02806,-0.000171,24.016864,-0.0079,1.363
10404.00,7.496968,25.02887,-0.000175,24.017074,-0.0079,1.363
10406.00,7.497151,25.02851,-0.000179,24.017141,-0.0079,1.363
10408.00,7.497713,25.02913,-0.000177,24.017293,-0.0078,1.363
10410.00,7.497960,25.02862,-0.000183,24.017817,-0.0079,1.363
10412.00,7.497720,25.02829,-0.000179,24.017226,-0.0078,1.363
10414.00,7.496575,25.02743,-0.000175,24.016557,-0.0078,1.362
10416.00,7.496613,25.02752,-0.000177,24.017776,-0.0078,1.363
10418.00,7.496197,25.02828,-0.000178,24.017625,-0.0079,1.363
10420.00,7.496409,25.02917,-0.000179,24.016929,-0.0079,1.363
10422.00,7.496050,25.02929,-0.000177,24.017021,-0.0079,1.362
10424.00,7.495519,25.02791,-0.000178,24.017110,-0.0078,1.363
10426.00,7.495021,25.02807,-0.000176,24.016624,-0.0079,1.362
10428.00,7.495454,25.02812,-0.000176,24.016371,-0.0079,1.362
10430.00,7.493932,25.02781,-0.000176,24.016967,-0.0079,1.363
10432.00,7.493818,25.02780,-0.000182,24.017295,-0.0079,1.363
10434.00,7.493955,25.02787,-0.000179,24.017127,-0.0079,1.363
10436.00,7.493896,25.02820,-0.000179,24.017040,-0.0079,1.363
10438.00,7.494417,25.02795,-0.000180,24.017549,-0.0078,1.363
10440.00,7.494611,25.02849,-0.000184,24.017335,-0.0078,1.362
10442.00,7.495190,25.02856,-0.000184,24.017371,-0.0079,1.363
10444.00,7.495406,25.02839,-0.000183,24.017112,-0.0079,1.363
10446.00,7.494026,25.02783,-0.000177,24.016969,-0.0079,1.363
10448.00,7.493281,25.02795,-0.000178,24.016980,-0.0079,1.363
10450.00,7.493195,25.02687,-0.000180,24.015892,-0.0079,1.363
10452.00,7.492867,25.02758,-0.000182,24.017214,-0.0078,1.363
10454.00,7.492359,25.02783,-0.000178,24.017034,-0.0078,1.363
10456.00,7.491333,25.02746,-0.000175,24.017103,-0.0078,1.363
10458.00,7.491717,25.02751,-0.000181,24.016898,-0.0079,1.362
10460.00,7.492165,25.02669,-0.000178,24.017248,-0.0078,1.363
10462.00,7.491905,25.02577,-0.000178,24.017040,-0.0079,1.363
10464.00,7.491353,25.02750,-0.000177,24.017183,-0.0079,1.362
10466.00,7.491290,25.02705,-0.000177,24.017145,-0.0079,1.363
10468.00,7.491151,25.02835,-0.000171,24.017270,-0.0078,1.363
10470.00,7.491227,25.02787,-0.000176,24.016940,-0.0079,1.363
10472.00,7.491011,25.02877,-0.000179,24.016782,-0.0079,1.362
10474.00,7.490904,25.02889,-0.000179,24.017357,-0.0079,1.362
10476.00,7.491386,25.02953,-0.000180,24.017054,-0.0079,1.363
10478.00,7.491631,25.02898,-0.000178,24.017417,-0.0079,1.362
10480.00,7.491341,25.02878,-0.000177,24.017166,-0.0079,1.363
10482.00,7.491665,25.02936,-0.000177,24.016356,-0.0079,1.363
10484.00,7.491527,25.02973,-0.000178,24.016755,-0.0079,1.363
10486.00,7.491822,25.02840,-0.000177,24.016744,-0.0079,1.363
10488.00,7.491289,25.02905,-0.000178,24.017114,-0.0079,1.362
10490.00,7.490265,25.02816,-0.000175,24.016862,-0.0078,1.363
10492.00,7.489444,25.02883,-0.000175,24.017085,-0.0078,1.363
10494.00,7.489656,25.02839,-0.000178,24.016334,-0.0078,1.363
10496.00,7.489949,25.02835,-0.000180,24.017295,-0.0078,1.363
10498.00,7.490413,25.02749,-0.000177,24.016798,-0.0079,1.362
10500.00,7.490652,25.02752,-0.000177,24.017734,-0.0079,1.362
10502.00,7.490049,25.02810,-0.000180,24.017005,-0.0078,1.362
10504.00,7.490528,25.02872,-0.000180,24.016887,-0.0078,1.363
10506.00,7.490222,25.02803,-0.000173,24.016793,-0.0079,1.363
10508.00,7.489865,25.02777,-0.000176,24.017143,-0.0078,1.363
10510.00,7.490541,25.02872,-0.000178,24.017032,-0.0078,1.363
10512.00,7.491047,25.02841,-0.000177,24.016568,-0.0079,1.363
10514.00,7.490319,25.02827,-0.000179,24.017223,-0.0079,1.362
10516.00,7.488937,25.02835,-0.000177,24.016913,-0.0079,1.362
10518.00,7.488925,25.02848,-0.000178,24.016724,-0.0078,1.363
10520.00,7.489276,25.02813,-0.000178,24.016617,-0.0078,1.362
10522.00,7.490402,25.02758,-0.000176,24.016626,-0.0078,1.362
10524.00,7.490383,25.02807,-0.000176,24.016896,-0.0079,1.362
10526.00,7.490369,25.02784,-0.000177,24.016548,-0.0079,1.363
10528.00,7.489966,25.02843,-0.000178,24.017576,-0.0079,1.363
10530.00,7.489461,25.02730,-0.000178,24.016692,-0.0079,1.363
10532.00,7.489766,25.02809,-0.000177,24.017556,-0.0079,1.362
10534.00,7.489691,25.02930,-0.000178,24.017163,-0.0079,1.363
10536.00,7.489828,25.02968,-0.000177,24.017090,-0.0079,1.362
10538.00,7.489333,25.02919,-0.000179,24.017165,-0.0078,1.362
10540.00,7.489086,25.02943,-0.000178,24.016974,-0.0078,1.363
10542.00,7.489823,25.02948,-0.000176,24.017270,-0.0078,1.362
10544.00,7.490058,25.02985,-0.000176,24.017545,-0.0079,1.362
10546.00,7.490212,25.02900,-0.000178,24.017134,-0.0079,1.363
10548.00,7.489684,25.02848,-0.000176,24.016588,-0.0079,1.363
10550.00,7.489258,25.02879,-0.000180,24.017629,-0.0078,1.363
10552.00,7.489692,25.02878,-0.000178,24.017036,-0.0078,1.362
10554.00,7.489347,25.02872,-0.000177,24.017103,-0.0078,1.363
10556.00,7.489580,25.02884,-0.000178,24.018073,-0.0078,1.363
10558.00,7.489280,25.02887,-0.000176,24.017094,-0.0078,1.362
10560.00,7.489340,25.02851,-0.000178,24.016737,-0.0078,1.362
10562.00,7.489489,25.02874,-0.000177,24.017223,-0.0078,1.362
10564.00,7.489149,25.02907,-0.000176,24.017489,-0.0079,1.362
10566.00,7.488755,25.02859,-0.000175,24.016875,-0.0079,1.362
10568.00,7.488435,25.02878,-0.000172,24.016896,-0.0079,1.363
10570.00,7.488758,25.02862,-0.000177,24.017290,-0.0078,1.363
10572.00,7.488522,25.02842,-0.000178,24.017205,-0.0079,1.362
10574.00,7.488809,25.02867,-0.000177,24.017344,-0.0079,1.362
10576.00,7.488707,25.02845,-0.000177,24.017525,-0.0079,1.362
10578.00,7.488843,25.02849,-0.000177,24.017620,-0.0079,1.363
10580.00,7.487876,25.02925,-0.000176,24.017069,-0.0079,1.363
10582.00,7.488866,25.02901,-0.000176,24.016909,-0.0079,1.363
10584.00,7.489586,25.02904,-0.000177,24.016400,-0.0079,1.362
10586.00,7.489123,25.02896,-0.000177,24.017199,-0.0079,1.362
10588.00,7.489479,25.02866,-0.000178,24.017206,-0.0079,1.362
10590.00,7.489313,25.02895,-0.000177,24.017125,-0.0079,1.362
10592.00,7.488914,25.02911,-0.000177,24.017101,-0.0078,1.363
10594.00,7.488168,25.02912,-0.000177,24.017199,-0.0078,1.363
10596.00,7.487976,25.02956,-0.000178,24.016695,-0.0078,1.362
10598.00,7.487997,25.03006,-0.000177,24.017292,-0.0078,1.363
10600.00,7.488526,25.02949,-0.000175,24.017297,-0.0079,1.363
10602.00,7.488362,25.02984,-0.000176,24.017580,-0.0079,1.363
10604.00,7.488303,25.02991,-0.000176,24.017447,-0.0079,1.362
10606.00,7.489100,25.02904,-0.000177,24.017067,-0.0078,1.362
10608.00,7.488940,25.02869,-0.000178,24.017912,-0.0079,1.362
10610.00,7.488375,25.02921,-0.000179,24.017139,-0.0079,1.363
10612.00,7.488861,25.02911,-0.000177,24.017186,-0.0079,1.363
10614.00,7.489379,25.02899,-0.000179,24.017020,-0.0079,1.362
10616.00,7.489377,25.02920,-0.000177,24.017212,-0.0079,1.362
10618.00,7.488986,25.03010,-0.000177,24.017270,-0.0079,1.362
10620.00,7.488070,25.02984,-0.000178,24.016898,-0.0079,1.363
10622.00,7.488595,25.02879,-0.000181,24.017016,-0.0079,1.362
10624.00,7.488343,25.02918,-0.000177,24.017342,-0.0078,1.363
10626.00,7.487438,25.02914,-0.000178,24.017725,-0.0078,1.363
10628.00,7.486967,25.02871,-0.000178,24.016541,-0.0078,1.362
10630.00,7.487406,25.02812,-0.000177,24.016808,-0.0078,1.362
10632.00,7.487361,25.03028,-0.000178,24.018178,-0.0078,1.363
10634.00,7.487824,25.02980,-0.000177,24.017148,-0.0079,1.362
10636.00,7.488394,25.02921,-0.000177,24.017014,-0.0078,1.363
10638.00,7.488056,25.03012,-0.000177,24.017029,-0.0079,1.362
10640.00,7.487503,25.03008,-0.000176,24.017263,-0.0078,1.362
10642.00,7.487874,25.02951,-0.000179,24.016670,-0.0078,1.362
10644.00,7.487750,25.02931,-0.000177,24.017377,-0.0079,1.362
10646.00,7.487207,25.02888,-0.000177,24.017437,-0.0079,1.362
10648.00,7.487325,25.02935,-0.000177,24.016539,-0.0079,1.363
10650.00,7.488271,25.03025,-0.000178,24.017476,-0.0078,1.363
10652.00,7.488676,25.02996,-0.000179,24.017074,-0.0079,1.363
10654.00,7.488552,25.02984,-0.000178,24.017199,-0.0079,1.362
10656.00,7.487877,25.02956,-0.000179,24.017623,-0.0079,1.363
10658.00,7.488366,25.02918,-0.000177,24.016775,-0.0079,1.362
10660.00,7.488440,25.02988,-0.000176,24.017612,-0.0079,1.362
10662.00,7.488622,25.03025,-0.000177,24.017460,-0.0078,1.363
10664.00,7.489033,25.02974,-0.000177,24.017306,-0.0079,1.363
10666.00,7.488740,25.02936,-0.000177,24.017603,-0.0079,1.363
10668.00,7.488642,25.02910,-0.000177,24.017562,-0.0078,1.362
10670.00,7.488531,25.02918,-0.000177,24.017250,-0.0079,1.362
10672.00,7.488523,25.02955,-0.000176,24.016987,-0.0079,1.362
10674.00,7.487666,25.02949,-0.000177,24.017040,-0.0079,1.362
10676.00,7.487637,25.02933,-0.000179,24.017166,-0.0079,1.362
10678.00,7.487362,25.02950,-0.000178,24.016947,-0.0079,1.362
10680.00,7.487115,25.02988,-0.000178,24.016876,-0.0079,1.363
10682.00,7.487039,25.02950,-0.000178,24.016556,-0.0079,1.362
10684.00,7.487676,25.02905,-0.000179,24.017050,-0.0079,1.363
10686.00,7.487687,25.02858,-0.000177,24.017232,-0.0079,1.363
10688.00,7.487167,25.02905,-0.000178,24.017223,-0.0078,1.362
10690.00,7.487884,25.02977,-0.000177,24.017214,-0.0079,1.362
10692.00,7.486496,25.02952,-0.000177,24.016311,-0.0078,1.363
10694.00,7.486219,25.03003,-0.000177,24.016503,-0.0079,1.362
10696.00,7.486189,25.03015,-0.000177,24.017025,-0.0079,1.363
10698.00,7.486323,25.02984,-0.000177,24.017734,-0.0078,1.363
10700.00,7.486605,25.02952,-0.000178,24.016965,-0.0078,1.363
10702.00,7.486101,25.02918,-0.000178,24.016673,-0.0078,1.362
10704.00,7.486303,25.02915,-0.000178,24.017012,-0.0079,1.362
10706.00,7.487223,25.02919,-0.000177,24.017344,-0.0079,1.362
10708.00,7.487401,25.02880,-0.000178,24.017632,-0.0079,1.362
10710.00,7.486974,25.02896,-0.000177,24.017308,-0.0079,1.363
10712.00,7.487149,25.02912,-0.000178,24.016960,-0.0079,1.363
10714.00,7.487696,25.02868,-0.000177,24.016035,-0.0079,1.363
10716.00,7.487334,25.02953,-0.000177,24.016730,-0.0079,1.363
10718.00,7.487403,25.02939,-0.000177,24.016980,-0.0079,1.363
10720.00,7.486791,25.02956,-0.000176,24.017219,-0.0079,1.362
10722.00,7.486432,25.03040,-0.000176,24.016869,-0.0079,1.362
10724.00,7.485567,25.02998,-0.000177,24.017261,-0.0079,1.363
10726.00,7.485402,25.03016,-0.000178,24.017496,-0.0079,1.363
10728.00,7.486260,25.03091,-0.000177,24.016873,-0.0079,1.363
10730.00,7.486098,25.03111,-0.000177,24.016699,-0.0079,1.362
10732.00,7.486062,25.03088,-0.000176,24.016925,-0.0079,1.362
10734.00,7.486285,25.03055,-0.000178,24.016693,-0.0079,1.363
10736.00,7.486943,25.03042,-0.000178,24.017786,-0.0079,1.363
10738.00,7.487195,25.03117,-0.000179,24.016454,-0.0079,1.363
10740.00,7.486877,25.03062,-0.000179,24.016922,-0.0079,1.363
10742.00,7.486602,25.03060,-0.000179,24.017000,-0.0079,1.363
10744.00,7.486866,25.03028,-0.000177,24.016643,-0.0079,1.362
10746.00,7.487042,25.03053,-0.000176,24.016871,-0.0079,1.363
10748.00,7.487044,25.03122,-0.000177,24.016721,-0.0079,1.362
10750.00,7.487743,25.02973,-0.000178,24.016632,-0.0079,1.363
10752.00,7.487621,25.03046,-0.000178,24.017058,-0.0078,1.363
10754.00,7.487630,25.03080,-0.000176,24.016458,-0.0079,1.362
10756.00,7.488568,25.03045,-0.000177,24.017322,-0.0078,1.363
10758.00,7.487631,25.03016,-0.000177,24.017353,-0.0079,1.362
10760.00,7.487506,25.02927,-0.000176,24.016900,-0.0079,1.362
10762.00,7.487303,25.02963,-0.000177,24.017306,-0.0078,1.362
10764.00,7.487049,25.02888,-0.000178,24.016590,-0.0079,1.362
10766.00,7.486939,25.02924,-0.000177,24.016811,-0.0078,1.362
10768.00,7.487695,25.02944,-0.000177,24.017079,-0.0079,1.362
10770.00,7.487446,25.02987,-0.000177,24.017534,-0.0079,1.362
10772.00,7.487543,25.02932,-0.000178,24.017661,-0.0078,1.362
10774.00,7.487093,25.02915,-0.000178,24.016960,-0.0079,1.363
10776.00,7.487203,25.02967,-0.000178,24.016655,-0.0079,1.363
10778.00,7.487739,25.02886,-0.000178,24.017221,-0.0079,1.363
10780.00,7.487811,25.02893,-0.000179,24.016804,-0.0079,1.362
10782.00,7.487802,25.02933,-0.000178,24.017542,-0.0079,1.363
10784.00,7.487427,25.02917,-0.000179,24.016688,-0.0079,1.363
10786.00,7.487695,25.02899,-0.000178,24.017089,-0.0078,1.362
10788.00,7.487536,25.02903,-0.000177,24.016322,-0.0078,1.362
10790.00,7.488021,25.02949,-0.000178,24.016748,-0.0079,1.363
10792.00,7.487881,25.02846,-0.000178,24.017263,-0.0079,1.362
10794.00,7.488332,25.02878,-0.000179,24.016722,-0.0079,1.362
10796.00,7.488151,25.02885,-0.000180,24.016574,-0.0079,1.363
10798.00,7.487912,25.02940,-0.000178,24.016614,-0.0079,1.363
10800.00,7.487288,25.02944,-0.000178,24.016583,-0.0079,1.362
10802.00,7.487257,25.02919,-0.000178,24.017023,-0.0078,1.363
10804.00,7.487804,25.02881,-0.000178,24.017070,-0.0078,1.362
@18,12.0000,24.0
10806.00,7.487560,25.02945,-0.000178,24.016699,-0.0079,1.363
10808.00,7.484111,25.02924,-0.000177,24.016682,-0.0079,1.363
10810.00,7.475154,25.02928,-0.000177,24.017299,-0.0079,1.362
10812.00,7.464376,25.02978,-0.000177,24.016599,-0.0079,1.361
10814.00,7.453720,25.02965,-0.000174,24.016925,-0.0079,1.361
10816.00,7.447524,25.03001,-0.000176,24.016824,-0.0078,1.362
10818.00,7.444448,25.03054,-0.000177,24.017464,-0.0079,1.363
10820.00,7.442458,25.03054,-0.000178,24.016967,-0.0079,1.363
10822.00,7.441522,25.03085,-0.000179,24.016835,-0.0079,1.363
10824.00,7.440071,25.03041,-0.000178,24.016748,-0.0079,1.363
10826.00,7.438912,25.03036,-0.000179,24.017255,-0.0079,1.363
10828.00,7.437561,25.03059,-0.000179,24.016784,-0.0079,1.363
10830.00,7.437324,25.03108,-0.000179,24.016701,-0.0079,1.364
10832.00,7.440708,25.03043,-0.000179,24.017614,-0.0079,1.364
10834.00,7.448882,25.03036,-0.000178,24.017475,-0.0079,1.364
10836.00,7.461691,25.03102,-0.000179,24.016646,-0.0078,1.365
10838.00,7.473723,25.03041,-0.000180,24.016679,-0.0078,1.364
10840.00,7.482576,25.02982,-0.000179,24.016992,-0.0079,1.364
10842.00,7.488443,25.03005,-0.000180,24.016525,-0.0079,1.363
10844.00,7.491349,25.02949,-0.000179,24.017665,-0.0079,1.363
10846.00,7.495314,25.02959,-0.000178,24.016802,-0.0079,1.363
10848.00,7.499959,25.02971,-0.000177,24.016507,-0.0079,1.363
10850.00,7.504851,25.02980,-0.000177,24.016947,-0.0079,1.362
10852.00,7.510264,25.02976,-0.000179,24.016070,-0.0079,1.362
10854.00,7.514626,25.03001,-0.000173,24.016672,-0.0079,1.362
10856.00,7.518081,25.03070,-0.000175,24.016820,-0.0079,1.362
10858.00,7.522151,25.03061,-0.000177,24.016605,-0.0079,1.363
10860.00,7.524531,25.03043,-0.000176,24.017306,-0.0079,1.363
10862.00,7.526715,25.03090,-0.000178,24.016561,-0.0079,1.363
10864.00,7.529653,25.03204,-0.000177,24.016659,-0.0079,1.362
10866.00,7.532063,25.03009,-0.000175,24.016621,-0.0079,1.362
10868.00,7.533276,25.02970,-0.000175,24.017139,-0.0079,1.362
10870.00,7.534996,25.02957,-0.000175,24.017005,-0.0079,1.363
10872.00,7.537284,25.02944,-0.000177,24.016570,-0.0079,1.362
10874.00,7.538642,25.02917,-0.000175,24.016606,-0.0079,1.362
10876.00,7.539970,25.02961,-0.000178,24.016153,-0.0078,1.362
10878.00,7.539668,25.02929,-0.000179,24.017185,-0.0078,1.362
10880.00,7.539398,25.02977,-0.000177,24.016398,-0.0079,1.362
10882.00,7.539406,25.02949,-0.000179,24.016657,-0.0079,1.362
10884.00,7.539558,25.02980,-0.000178,24.016148,-0.0079,1.362
10886.00,7.538301,25.02995,-0.000177,24.017016,-0.0079,1.362
10888.00,7.537375,25.02933,-0.000176,24.016983,-0.0079,1.362
10890.00,7.536963,25.02958,-0.000177,24.016606,-0.0078,1.363
10892.00,7.536339,25.02961,-0.000176,24.016518,-0.0079,1.362
10894.00,7.534452,25.03023,-0.000169,24.016554,-0.0079,1.363
10896.00,7.532489,25.03018,-0.000176,24.016835,-0.0079,1.362
10898.00,7.531724,25.02967,-0.000175,24.016356,-0.0079,1.362
10900.00,7.530263,25.02932,-0.000177,24.016728,-0.0079,1.362
10902.00,7.528213,25.03013,-0.000177,24.016971,-0.0079,1.362
10904.00,7.526652,25.03059,-0.000180,24.017259,-0.0079,1.362
10906.00,7.525072,25.03102,-0.000178,24.016111,-0.0079,1.362
10908.00,7.524710,25.03191,-0.000176,24.016541,-0.0079,1.362
10910.00,7.523582,25.03149,-0.000176,24.017101,-0.0079,1.362
10912.00,7.521560,25.03115,-0.000176,24.017087,-0.0079,1.363
10914.00,7.519682,25.03006,-0.000179,24.015870,-0.0079,1.362
10916.00,7.517940,25.02907,-0.000179,24.016962,-0.0079,1.362
10918.00,7.515980,25.02886,-0.000175,24.016862,-0.0079,1.362
10920.00,7.514581,25.02985,-0.000178,24.016394,-0.0079,1.362
10922.00,7.513568,25.02888,-0.000178,24.016722,-0.0078,1.362
10924.00,7.512813,25.02840,-0.000177,24.016644,-0.0079,1.362
10926.00,7.512574,25.02781,-0.000179,24.017496,-0.0079,1.362
10928.00,7.511989,25.02823,-0.000178,24.017134,-0.0079,1.362
10930.00,7.511439,25.02973,-0.000179,24.016324,-0.0079,1.361
10932.00,7.510828,25.02860,-0.000177,24.016394,-0.0079,1.362
10934.00,7.509346,25.03104,-0.000176,24.017040,-0.0078,1.362
10936.00,7.508306,25.03146,-0.000178,24.016737,-0.0079,1.362
10938.00,7.507953,25.03001,-0.000179,24.016973,-0.0078,1.362
10940.00,7.507830,25.03019,-0.000176,24.016501,-0.0079,1.363
10942.00,7.507497,25.03043,-0.000177,24.016927,-0.0079,1.362
10944.00,7.506314,25.02929,-0.000178,24.016866,-0.0079,1.362
10946.00,7.505335,25.02909,-0.000179,24.016965,-0.0078,1.362
10948.00,7.504415,25.02873,-0.000179,24.017232,-0.0078,1.363
10950.00,7.504143,25.02843,-0.000178,24.017108,-0.0079,1.362
10952.00,7.503344,25.02796,-0.000177,24.016846,-0.0079,1.363
10954.00,7.502879,25.02784,-0.000178,24.017348,-0.0079,1.362
10956.00,7.502477,25.02762,-0.000176,24.017005,-0.0079,1.362
10958.00,7.501463,25.02801,-0.000177,24.016630,-0.0079,1.361
10960.00,7.501004,25.02765,-0.000177,24.016902,-0.0079,1.362
10962.00,7.500479,25.02712,-0.000176,24.016978,-0.0079,1.363
10964.00,7.499945,25.02785,-0.000178,24.016275,-0.0079,1.363
10966.00,7.499320,25.02823,-0.000178,24.016664,-0.0079,1.362
10968.00,7.499371,25.02862,-0.000177,24.017176,-0.0080,1.362
10970.00,7.499589,25.02851,-0.000179,24.016713,-0.0079,1.362
10972.00,7.499390,25.02891,-0.000176,24.016501,-0.0079,1.362
10974.00,7.498760,25.03008,-0.000178,24.017484,-0.0079,1.362
10976.00,7.498076,25.02837,-0.000181,24.016768,-0.0079,1.362
10978.00,7.497879,25.02897,-0.000179,24.016829,-0.0079,1.362
10980.00,7.497965,25.02929,-0.000177,24.016900,-0.0079,1.362
10982.00,7.496614,25.02955,-0.000177,24.017359,-0.0079,1.362
10984.00,7.496232,25.03024,-0.000177,24.016380,-0.0079,1.362
10986.00,7.496007,25.02930,-0.000178,24.016501,-0.0079,1.363
10988.00,7.495356,25.02979,-0.000179,24.017090,-0.0079,1.362
10990.00,7.495038,25.02909,-0.000179,24.017661,-0.0079,1.363
10992.00,7.494554,25.02952,-0.000180,24.016953,-0.0079,1.362
10994.00,7.494522,25.02994,-0.000176,24.016873,-0.0079,1.362
10996.00,7.495076,25.02878,-0.000176,24.017186,-0.0079,1.362
10998.00,7.495119,25.02943,-0.000178,24.017206,-0.0079,1.362
11000.00,7.495251,25.02949,-0.000173,24.016983,-0.0078,1.362
11002.00,7.495155,25.02928,-0.000178,24.016791,-0.0079,1.362
11004.00,7.494940,25.02989,-0.000179,24.017023,-0.0079,1.362
11006.00,7.494639,25.02984,-0.000183,24.017134,-0.0078,1.362
11008.00,7.493962,25.02994,-0.000179,24.017368,-0.0079,1.362
11010.00,7.494170,25.02871,-0.000178,24.017127,-0.0079,1.363
11012.00,7.494403,25.02942,-0.000182,24.016532,-0.0078,1.362
11014.00,7.494095,25.02934,-0.000179,24.017241,-0.0079,1.362
11016.00,7.494306,25.02981,-0.000179,24.016784,-0.0079,1.362
11018.00,7.494273,25.02929,-0.000176,24.016222,-0.0079,1.362
11020.00,7.493998,25.02912,-0.000179,24.017190,-0.0079,1.362
11022.00,7.493122,25.02909,-0.000179,24.017087,-0.0079,1.362
11024.00,7.492961,25.02933,-0.000177,24.016668,-0.0078,1.362
11026.00,7.492227,25.02976,-0.000176,24.017810,-0.0079,1.362
11028.00,7.492082,25.02928,-0.000178,24.017308,-0.0079,1.362
11030.00,7.491359,25.02926,-0.000178,24.016697,-0.0079,1.362
11032.00,7.491608,25.02882,-0.000179,24.016710,-0.0079,1.362
11034.00,7.491844,25.02875,-0.000178,24.016472,-0.0079,1.362
11036.00,7.492299,25.02888,-0.000179,24.017087,-0.0079,1.362
11038.00,7.492219,25.02976,-0.000179,24.017457,-0.0079,1.362
11040.00,7.491701,25.02971,-0.000178,24.017328,-0.0078,1.362
11042.00,7.491446,25.02848,-0.000176,24.017297,-0.0079,1.362
11044.00,7.491095,25.02904,-0.000177,24.017181,-0.0078,1.362
11046.00,7.490678,25.02983,-0.000177,24.017070,-0.0078,1.362
11048.00,7.490659,25.02991,-0.000180,24.017252,-0.0078,1.362
11050.00,7.491199,25.02900,-0.000179,24.017359,-0.0079,1.362
11052.00,7.491380,25.02953,-0.000178,24.016746,-0.0079,1.362
11054.00,7.492025,25.02922,-0.000178,24.016760,-0.0079,1.362
11056.00,7.491842,25.03000,-0.000177,24.017014,-0.0078,1.363
11058.00,7.491747,25.03039,-0.000177,24.017020,-0.0079,1.362
11060.00,7.491558,25.03005,-0.000179,24.016512,-0.0079,1.362
11062.00,7.491818,25.02885,-0.000178,24.017050,-0.0078,1.362
11064.00,7.492298,25.02835,-0.000174,24.016750,-0.0079,1.362
11066.00,7.491558,25.02887,-0.000177,24.016797,-0.0079,1.361
11068.00,7.490288,25.02856,-0.000176,24.016722,-0.0078,1.362
11070.00,7.490157,25.02922,-0.000178,24.017165,-0.0078,1.363
11072.00,7.490316,25.02952,-0.000175,24.017054,-0.0079,1.362
11074.00,7.489724,25.02873,-0.000177,24.017212,-0.0079,1.363
11076.00,7.490384,25.02782,-0.000177,24.016512,-0.0079,1.362
11078.00,7.490644,25.02792,-0.000178,24.016470,-0.0079,1.362
11080.00,7.489786,25.02823,-0.000178,24.016884,-0.0079,1.362
11082.00,7.489871,25.02938,-0.000178,24.016634,-0.0079,1.363
11084.00,7.489641,25.02972,-0.000177,24.017580,-0.0078,1.362
11086.00,7.489014,25.02941,-0.000178,24.016846,-0.0079,1.362
11088.00,7.489559,25.02877,-0.000176,24.017268,-0.0078,1.362
11090.00,7.489169,25.02904,-0.000171,24.017321,-0.0079,1.361
11092.00,7.488087,25.02942,-0.000177,24.017728,-0.0079,1.362
11094.00,7.489290,25.02925,-0.000178,24.016650,-0.0079,1.362
11096.00,7.489002,25.02940,-0.000180,24.016867,-0.0078,1.362
11098.00,7.488796,25.02903,-0.000179,24.016815,-0.0079,1.362
11100.00,7.489074,25.02923,-0.000179,24.016576,-0.0079,1.362
11102.00,7.488430,25.02910,-0.000178,24.017012,-0.0079,1.361
11104.00,7.487627,25.03006,-0.000179,24.017052,-0.0079,1.361
11106.00,7.488210,25.02983,-0.000178,24.017067,-0.0078,1.362
11108.00,7.489312,25.02925,-0.000177,24.017092,-0.0079,1.362
11110.00,7.489173,25.02948,-0.000177,24.015910,-0.0079,1.362
11112.00,7.487954,25.02910,-0.000176,24.016875,-0.0079,1.362
11114.00,7.487750,25.02889,-0.000179,24.016742,-0.0078,1.362
11116.00,7.487907,25.02904,-0.000178,24.016594,-0.0079,1.362
11118.00,7.488360,25.02938,-0.000177,24.016440,-0.0079,1.362
11120.00,7.489299,25.02970,-0.000180,24.016780,-0.0079,1.363
11122.00,7.489565,25.03046,-0.000178,24.016518,-0.0079,1.362
11124.00,7.489438,25.02994,-0.000177,24.017491,-0.0079,1.362
11126.00,7.489671,25.02945,-0.000176,24.017264,-0.0079,1.363
11128.00,7.489238,25.02897,-0.000177,24.016742,-0.0079,1.363
11130.00,7.488880,25.02822,-0.000177,24.016757,-0.0079,1.362
11132.00,7.488194,25.02906,-0.000175,24.016548,-0.0078,1.362
11134.00,7.487996,25.02951,-0.000176,24.017079,-0.0079,1.362
11136.00,7.488701,25.02920,-0.000178,24.016644,-0.0079,1.362
11138.00,7.488709,25.02964,-0.000178,24.016976,-0.0079,1.362
11140.00,7.487959,25.03064,-0.000177,24.016880,-0.0079,1.363
11142.00,7.488481,25.03086,-0.000178,24.016472,-0.0079,1.362
11144.00,7.488020,25.02987,-0.000177,24.016820,-0.0079,1.362
11146.00,7.487440,25.03073,-0.000177,24.016342,-0.0079,1.362
11148.00,7.487292,25.03075,-0.000177,24.016534,-0.0079,1.362
11150.00,7.486836,25.03068,-0.000177,24.016927,-0.0079,1.362
11152.00,7.486740,25.03088,-0.000177,24.016804,-0.0079,1.363
11154.00,7.487568,25.03058,-0.000178,24.017346,-0.0078,1.362
11156.00,7.487843,25.02939,-0.000177,24.016702,-0.0078,1.362
11158.00,7.487445,25.03027,-0.000178,24.016476,-0.0079,1.362
11160.00,7.486804,25.03042,-0.000177,24.016445,-0.0079,1.363
11162.00,7.486577,25.03107,-0.000178,24.016429,-0.0079,1.362
11164.00,7.487022,25.03117,-0.000178,24.016427,-0.0079,1.362
11166.00,7.487038,25.03082,-0.000177,24.016430,-0.0079,1.363
11168.00,7.486969,25.03069,-0.000178,24.016612,-0.0079,1.363
11170.00,7.486161,25.03011,-0.000178,24.016980,-0.0079,1.362
11172.00,7.486694,25.02991,-0.000178,24.016382,-0.0079,1.362
11174.00,7.487571,25.02928,-0.000178,24.016650,-0.0079,1.362
11176.00,7.487297,25.02933,-0.000179,24.017170,-0.0079,1.362
11178.00,7.487494,25.03014,-0.000178,24.016394,-0.0079,1.362
11180.00,7.487513,25.03043,-0.000177,24.016657,-0.0079,1.363
11182.00,7.487086,25.03040,-0.000178,24.016782,-0.0079,1.363
11184.00,7.487043,25.03084,-0.000177,24.017123,-0.0079,1.362
11186.00,7.487606,25.03117,-0.000177,24.016934,-0.0079,1.362
11188.00,7.487970,25.03021,-0.000177,24.016420,-0.0079,1.363
11190.00,7.488067,25.02960,-0.000179,24.017482,-0.0079,1.363
11192.00,7.487653,25.02884,-0.000177,24.016833,-0.0079,1.363
11194.00,7.486744,25.02966,-0.000177,24.016730,-0.0079,1.362
11196.00,7.486565,25.03005,-0.000177,24.016722,-0.0079,1.363
11198.00,7.486553,25.02931,-0.000178,24.016296,-0.0079,1.362
11200.00,7.486666,25.02921,-0.000178,24.016438,-0.0079,1.362
11202.00,7.487231,25.02961,-0.000177,24.016726,-0.0079,1.362
11204.00,7.487343,25.02936,-0.000178,24.016760,-0.0079,1.362
11206.00,7.487413,25.02924,-0.000179,24.016508,-0.0078,1.362
11208.00,7.487070,25.02978,-0.000178,24.017177,-0.0079,1.363
11210.00,7.486803,25.02933,-0.000178,24.017219,-0.0079,1.362
11212.00,7.486931,25.02984,-0.000177,24.016496,-0.0079,1.363
11214.00,7.485946,25.03053,-0.000176,24.017513,-0.0079,1.362
11216.00,7.485946,25.02973,-0.000178,24.016334,-0.0079,1.362
11218.00,7.485422,25.02920,-0.000177,24.017031,-0.0079,1.363
11220.00,7.486456,25.02863,-0.000179,24.016547,-0.0079,1.363
11222.00,7.487086,25.02927,-0.000179,24.016773,-0.0079,1.362
11224.00,7.487611,25.02963,-0.000176,24.017484,-0.0079,1.362
11226.00,7.487091,25.02939,-0.000177,24.016969,-0.0079,1.363
11228.00,7.487102,25.03028,-0.000177,24.017817,-0.0078,1.363
11230.00,7.486931,25.03017,-0.000178,24.017181,-0.0078,1.362
11232.00,7.486743,25.02984,-0.000177,24.017079,-0.0079,1.363
11234.00,7.487383,25.02961,-0.000177,24.016730,-0.0079,1.362
11236.00,7.486950,25.02945,-0.000178,24.016837,-0.0079,1.362
11238.00,7.487415,25.02899,-0.000178,24.017335,-0.0078,1.362
11240.00,7.487361,25.02969,-0.000176,24.017301,-0.0078,1.362
11242.00,7.486557,25.03049,-0.000177,24.016971,-0.0078,1.362
11244.00,7.485921,25.03029,-0.000178,24.016826,-0.0079,1.363
11246.00,7.485575,25.03013,-0.000179,24.016608,-0.0079,1.362
11248.00,7.485317,25.03024,-0.000177,24.016411,-0.0079,1.362
11250.00,7.485152,25.03055,-0.000176,24.016559,-0.0079,1.362
11252.00,7.486059,25.03073,-0.000177,24.016606,-0.0079,1.362
11254.00,7.485617,25.03059,-0.000179,24.017353,-0.0078,1.362
11256.00,7.484613,25.03022,-0.000177,24.016944,-0.0078,1.363
11258.00,7.485412,25.03096,-0.000178,24.016690,-0.0079,1.363
11260.00,7.485475,25.03059,-0.000178,24.016329,-0.0079,1.362
11262.00,7.485062,25.03075,-0.000178,24.016677,-0.0078,1.362
11264.00,7.485565,25.03086,-0.000178,24.016585,-0.0079,1.362
11266.00,7.485908,25.03086,-0.000178,24.016450,-0.0079,1.362
11268.00,7.485983,25.03028,-0.000178,24.016701,-0.0079,1.362
11270.00,7.485581,25.02999,-0.000177,24.016666,-0.0079,1.362
11272.00,7.485171,25.03042,-0.000177,24.017250,-0.0079,1.362
11274.00,7.485517,25.03098,-0.000176,24.016438,-0.0078,1.362
11276.00,7.485679,25.03172,-0.000177,24.016291,-0.0079,1.363
11278.00,7.485794,25.03097,-0.000178,24.015765,-0.0079,1.362
11280.00,7.485561,25.03078,-0.000177,24.016913,-0.0079,1.362
11282.00,7.485642,25.03072,-0.000178,24.016851,-0.0079,1.362
11284.00,7.485851,25.03117,-0.000177,24.017527,-0.0079,1.362
11286.00,7.486552,25.03081,-0.000177,24.017582,-0.0079,1.362
11288.00,7.485587,25.03061,-0.000177,24.017007,-0.0079,1.362
11290.00,7.485191,25.03006,-0.000178,24.016501,-0.0079,1.362
11292.00,7.484716,25.03068,-0.000177,24.016634,-0.0079,1.362
11294.00,7.485132,25.03128,-0.000179,24.016543,-0.0079,1.362
11296.00,7.485455,25.03099,-0.000179,24.017036,-0.0079,1.363
11298.00,7.485768,25.03068,-0.000179,24.016666,-0.0079,1.363
11300.00,7.485254,25.02988,-0.000178,24.016324,-0.0079,1.362
11302.00,7.486033,25.02998,-0.000178,24.016880,-0.0079,1.361
11304.00,7.485435,25.03008,-0.000177,24.017282,-0.0079,1.363
11306.00,7.485183,25.03068,-0.000179,24.016652,-0.0079,1.363
11308.00,7.485833,25.03057,-0.000179,24.016469,-0.0079,1.362
11310.00,7.485699,25.03062,-0.000177,24.016586,-0.0079,1.362
11312.00,7.485599,25.03057,-0.000178,24.016164,-0.0079,1.362
11314.00,7.485712,25.03045,-0.000177,24.016815,-0.0079,1.362
11316.00,7.485574,25.03026,-0.000178,24.017186,-0.0079,1.362
11318.00,7.486435,25.03080,-0.000177,24.017031,-0.0079,1.362
11320.00,7.486101,25.03082,-0.000177,24.016699,-0.0079,1.362
11322.00,7.485745,25.03063,-0.000178,24.016873,-0.0078,1.362
11324.00,7.486242,25.03054,-0.000178,24.017221,-0.0079,1.363
11326.00,7.486362,25.03057,-0.000178,24.016713,-0.0079,1.362
11328.00,7.485971,25.03048,-0.000178,24.016454,-0.0079,1.362
11330.00,7.485931,25.02988,-0.000179,24.016896,-0.0079,1.362
11332.00,7.485805,25.02965,-0.000177,24.016572,-0.0078,1.362
11334.00,7.485727,25.03016,-0.000178,24.017478,-0.0079,1.363
11336.00,7.486354,25.03071,-0.000178,24.017623,-0.0079,1.362
11338.00,7.486527,25.03038,-0.000179,24.016461,-0.0079,1.362
11340.00,7.486078,25.03008,-0.000178,24.016566,-0.0079,1.362
11342.00,7.486101,25.03061,-0.000177,24.016443,-0.0079,1.362
11344.00,7.486074,25.03022,-0.000178,24.017623,-0.0079,1.362
11346.00,7.486625,25.02954,-0.000177,24.017312,-0.0079,1.362
11348.00,7.486137,25.02911,-0.000178,24.017123,-0.0078,1.362
11350.00,7.485899,25.02919,-0.000177,24.017214,-0.0079,1.362
11352.00,7.485731,25.02949,-0.000178,24.017257,-0.0078,1.362
11354.00,7.485199,25.03070,-0.000178,24.017185,-0.0078,1.363
11356.00,7.484467,25.03044,-0.000178,24.017185,-0.0079,1.362
11358.00,7.484374,25.03039,-0.000179,24.016954,-0.0079,1.363
11360.00,7.483964,25.02999,-0.000177,24.016976,-0.0079,1.362
11362.00,7.483533,25.03051,-0.000178,24.016514,-0.0079,1.362
11364.00,7.484284,25.03002,-0.000178,24.016581,-0.0078,1.363
11366.00,7.485235,25.03000,-0.000177,24.016394,-0.0078,1.362
11368.00,7.485699,25.02964,-0.000177,24.017214,-0.0078,1.362
11370.00,7.485877,25.02958,-0.000178,24.017341,-0.0078,1.362
11372.00,7.485904,25.02934,-0.000177,24.017339,-0.0078,1.362
11374.00,7.485078,25.02863,-0.000178,24.016131,-0.0079,1.362
11376.00,7.485300,25.02881,-0.000179,24.016396,-0.0079,1.363
11378.00,7.485777,25.02851,-0.000177,24.017282,-0.0079,1.363
11380.00,7.485567,25.02912,-0.000177,24.017125,-0.0079,1.362
11382.00,7.485055,25.02881,-0.000178,24.016673,-0.0079,1.362
11384.00,7.485137,25.02921,-0.000179,24.017341,-0.0079,1.362
11386.00,7.484154,25.02865,-0.000177,24.016905,-0.0079,1.363
11388.00,7.483509,25.02884,-0.000178,24.017277,-0.0079,1.363
11390.00,7.483377,25.02907,-0.000178,24.017116,-0.0079,1.362
11392.00,7.484049,25.02937,-0.000178,24.017197,-0.0079,1.363
11394.00,7.484616,25.03018,-0.000176,24.017014,-0.0079,1.362
11396.00,7.485430,25.02978,-0.000178,24.016737,-0.0079,1.362
11398.00,7.486120,25.02992,-0.000178,24.017272,-0.0079,1.362
11400.00,7.485810,25.02937,-0.000176,24.017134,-0.0079,1.362
11402.00,7.485677,25.02984,-0.000177,24.017150,-0.0079,1.363
11404.00,7.485751,25.03012,-0.000177,24.017145,-0.0079,1.362
@19,12.0000,24.0
11406.00,7.486020,25.03023,-0.000179,24.016962,-0.0079,1.363
11408.00,7.482295,25.02974,-0.000178,24.016702,-0.0078,1.363
11410.00,7.473564,25.02983,-0.000178,24.016655,-0.0078,1.362
11412.00,7.463900,25.02977,-0.000178,24.016485,-0.0079,1.361
11414.00,7.453310,25.02936,-0.000177,24.016802,-0.0079,1.361
11416.00,7.446187,25.03022,-0.000175,24.017130,-0.0079,1.361
11418.00,7.442610,25.03040,-0.000177,24.016387,-0.0079,1.362
11420.00,7.441229,25.03021,-0.000180,24.016920,-0.0079,1.364
11422.00,7.440099,25.03029,-0.000180,24.016447,-0.0079,1.363
11424.00,7.438556,25.03105,-0.000179,24.016505,-0.0079,1.363
11426.00,7.437596,25.03051,-0.000180,24.017252,-0.0079,1.363
11428.00,7.436271,25.02989,-0.000178,24.016681,-0.0079,1.364
11430.00,7.435141,25.03036,-0.000178,24.017500,-0.0079,1.364
11432.00,7.437977,25.03042,-0.000180,24.017114,-0.0079,1.364
11434.00,7.446638,25.03060,-0.000180,24.017587,-0.0079,1.364
11436.00,7.457989,25.03033,-0.000179,24.016369,-0.0079,1.364
11438.00,7.470912,25.03029,-0.000179,24.016837,-0.0079,1.364
11440.00,7.479879,25.03004,-0.000179,24.017355,-0.0079,1.364
11442.00,7.484602,25.03040,-0.000179,24.017317,-0.0079,1.363
11444.00,7.487764,25.03049,-0.000176,24.016829,-0.0079,1.363
11446.00,7.491420,25.02950,-0.000178,24.016304,-0.0079,1.362
11448.00,7.495651,25.02920,-0.000177,24.016653,-0.0079,1.363
11450.00,7.500188,25.02950,-0.000178,24.017081,-0.0079,1.363
11452.00,7.504534,25.02967,-0.000177,24.017315,-0.0079,1.363
11454.00,7.509487,25.03069,-0.000177,24.016951,-0.0079,1.363
11456.00,7.513429,25.02973,-0.000177,24.016815,-0.0079,1.363
11458.00,7.517953,25.02979,-0.000177,24.016644,-0.0079,1.362
11460.00,7.521430,25.02991,-0.000176,24.017290,-0.0079,1.362
11462.00,7.524108,25.03085,-0.000176,24.016878,-0.0079,1.363
11464.00,7.526558,25.03003,-0.000176,24.016659,-0.0079,1.362
11466.00,7.527889,25.03052,-0.000177,24.017230,-0.0079,1.363
11468.00,7.529777,25.03075,-0.000177,24.016876,-0.0079,1.362
11470.00,7.530676,25.03062,-0.000177,24.016684,-0.0079,1.363
11472.00,7.533071,25.03091,-0.000177,24.016922,-0.0079,1.363
11474.00,7.534107,25.03139,-0.000176,24.016788,-0.0079,1.362
11476.00,7.535792,25.03154,-0.000177,24.017282,-0.0079,1.362
11478.00,7.536726,25.03099,-0.000177,24.017549,-0.0079,1.362
11480.00,7.536709,25.03046,-0.000178,24.016595,-0.0079,1.362
11482.00,7.537725,25.03025,-0.000178,24.016884,-0.0079,1.363
11484.00,7.537198,25.03002,-0.000178,24.016962,-0.0079,1.362
11486.00,7.536915,25.03050,-0.000178,24.016527,-0.0078,1.362
11488.00,7.536185,25.02998,-0.000177,24.016791,-0.0079,1.363
11490.00,7.535629,25.02917,-0.000176,24.016813,-0.0079,1.362
11492.00,7.535017,25.02980,-0.000176,24.017163,-0.0079,1.363
11494.00,7.533181,25.03069,-0.000176,24.017165,-0.0079,1.363
11496.00,7.531917,25.03132,-0.000176,24.017248,-0.0079,1.362
11498.00,7.530708,25.03116,-0.000176,24.016902,-0.0079,1.362
11500.00,7.529278,25.03064,-0.000176,24.017101,-0.0079,1.363
11502.00,7.527360,25.03021,-0.000176,24.016697,-0.0079,1.363
11504.00,7.525740,25.03014,-0.000177,24.017670,-0.0079,1.363
11506.00,7.525031,25.03047,-0.000176,24.017937,-0.0078,1.363
11508.00,7.523590,25.03099,-0.000177,24.017712,-0.0079,1.362
11510.00,7.521719,25.03118,-0.000177,24.017540,-0.0078,1.362
11512.00,7.519501,25.03062,-0.000176,24.017148,-0.0078,1.362
11514.00,7.517973,25.03094,-0.000176,24.017098,-0.0078,1.363
11516.00,7.517019,25.03071,-0.000176,24.016991,-0.0079,1.363
11518.00,7.515263,25.03016,-0.000176,24.016976,-0.0079,1.363
11520.00,7.513697,25.02977,-0.000177,24.017306,-0.0079,1.362
11522.00,7.512559,25.03086,-0.000178,24.017460,-0.0079,1.362
11524.00,7.512243,25.03069,-0.000177,24.016739,-0.0078,1.363
11526.00,7.510945,25.03047,-0.000177,24.017127,-0.0079,1.362
11528.00,7.509613,25.03066,-0.000179,24.017049,-0.0079,1.362
11530.00,7.508742,25.03046,-0.000178,24.017065,-0.0079,1.363
11532.00,7.507992,25.03009,-0.000178,24.016983,-0.0078,1.362
11534.00,7.507390,25.03020,-0.000177,24.017002,-0.0079,1.363
11536.00,7.506531,25.03036,-0.000177,24.017094,-0.0079,1.363
11538.00,7.506048,25.03080,-0.000178,24.017043,-0.0079,1.363
11540.00,7.505705,25.03006,-0.000179,24.016795,-0.0079,1.363
11542.00,7.504478,25.02999,-0.000179,24.017205,-0.0079,1.362
11544.00,7.503694,25.03000,-0.000178,24.016481,-0.0079,1.362
11546.00,7.503448,25.02976,-0.000177,24.016742,-0.0078,1.362
11548.00,7.503203,25.03019,-0.000177,24.017415,-0.0079,1.363
11550.00,7.502230,25.03041,-0.000177,24.016479,-0.0078,1.362
11552.00,7.501000,25.03031,-0.000177,24.016532,-0.0079,1.362
11554.00,7.500561,25.02996,-0.000177,24.016731,-0.0079,1.362
11556.00,7.500939,25.02953,-0.000177,24.016895,-0.0079,1.363
11558.00,7.500649,25.03024,-0.000178,24.016920,-0.0079,1.363
11560.00,7.500510,25.02989,-0.000177,24.017137,-0.0079,1.362
11562.00,7.500113,25.03072,-0.000177,24.016576,-0.0079,1.362
11564.00,7.499287,25.03073,-0.000178,24.017728,-0.0079,1.363
11566.00,7.498166,25.03100,-0.000179,24.016855,-0.0079,1.362
11568.00,7.497538,25.03103,-0.000178,24.016372,-0.0079,1.363
11570.00,7.497569,25.03088,-0.000177,24.017286,-0.0079,1.363
11572.00,7.497862,25.03088,-0.000176,24.017408,-0.0078,1.362
11574.00,7.497504,25.03095,-0.000177,24.016673,-0.0079,1.362
11576.00,7.496659,25.03100,-0.000178,24.017121,-0.0078,1.363
11578.00,7.496599,25.03145,-0.000177,24.017237,-0.0079,1.362
11580.00,7.496915,25.03122,-0.000178,24.017148,-0.0079,1.363
11582.00,7.496573,25.03113,-0.000177,24.016916,-0.0079,1.363
11584.00,7.495602,25.03113,-0.000178,24.017560,-0.0079,1.363
11586.00,7.495365,25.03161,-0.000177,24.017605,-0.0078,1.363
11588.00,7.495808,25.03097,-0.000177,24.016887,-0.0078,1.363
11590.00,7.496293,25.03117,-0.000177,24.017157,-0.0078,1.363
11592.00,7.495865,25.03179,-0.000178,24.017413,-0.0079,1.363
11594.00,7.495502,25.03114,-0.000178,24.017308,-0.0078,1.362
11596.00,7.495525,25.03076,-0.000177,24.016632,-0.0078,1.362
11598.00,7.496223,25.03066,-0.000177,24.017620,-0.0079,1.363
11600.00,7.495642,25.03095,-0.000176,24.017007,-0.0079,1.363
11602.00,7.494623,25.03169,-0.000178,24.017284,-0.0078,1.362
11604.00,7.494354,25.03100,-0.000177,24.018018,-0.0078,1.363
11606.00,7.494471,25.03120,-0.000178,24.017234,-0.0078,1.362
11608.00,7.494109,25.03109,-0.000177,24.016320,-0.0078,1.363
11610.00,7.493647,25.03025,-0.000177,24.016409,-0.0079,1.363
11612.00,7.492911,25.03031,-0.000177,24.017050,-0.0079,1.363
11614.00,7.493422,25.02942,-0.000178,24.016512,-0.0078,1.363
11616.00,7.494167,25.03074,-0.000178,24.016771,-0.0079,1.363
11618.00,7.493350,25.03097,-0.000179,24.017355,-0.0078,1.363
11620.00,7.492258,25.03044,-0.000177,24.017388,-0.0079,1.362
11622.00,7.492727,25.03094,-0.000176,24.016597,-0.0079,1.362
11624.00,7.493500,25.03035,-0.000177,24.016586,-0.0079,1.363
11626.00,7.493251,25.03015,-0.000178,24.017201,-0.0079,1.363
11628.00,7.491808,25.02975,-0.000178,24.016748,-0.0079,1.363
11630.00,7.492270,25.03034,-0.000177,24.016037,-0.0079,1.363
11632.00,7.491926,25.03055,-0.000177,24.017219,-0.0079,1.362
11634.00,7.491940,25.03002,-0.000177,24.017181,-0.0079,1.362
11636.00,7.491872,25.02988,-0.000176,24.017612,-0.0079,1.362
11638.00,7.491636,25.02987,-0.000177,24.016994,-0.0078,1.363
11640.00,7.490989,25.02981,-0.000178,24.017282,-0.0079,1.363
11642.00,7.491338,25.02910,-0.000178,24.017368,-0.0079,1.363
11644.00,7.492124,25.02979,-0.000177,24.017239,-0.0079,1.362
11646.00,7.491872,25.03090,-0.000178,24.017114,-0.0078,1.362
11648.00,7.490964,25.03069,-0.000178,24.017366,-0.0079,1.363
11650.00,7.490617,25.03079,-0.000178,24.017025,-0.0079,1.362
11652.00,7.489891,25.03036,-0.000177,24.017248,-0.0078,1.363
11654.00,7.489981,25.03046,-0.000178,24.016971,-0.0078,1.362
11656.00,7.489756,25.03013,-0.000178,24.017246,-0.0078,1.362
11658.00,7.489698,25.03041,-0.000178,24.017000,-0.0078,1.363
11660.00,7.490394,25.03041,-0.000178,24.016458,-0.0078,1.362
11662.00,7.489757,25.02990,-0.000176,24.017696,-0.0078,1.362
11664.00,7.489661,25.03026,-0.000178,24.017223,-0.0078,1.363
11666.00,7.489162,25.03078,-0.000178,24.017627,-0.0078,1.362
11668.00,7.488812,25.03030,-0.000177,24.016585,-0.0079,1.363
11670.00,7.488796,25.03080,-0.000176,24.016904,-0.0079,1.363
11672.00,7.488071,25.03033,-0.000177,24.016632,-0.0079,1.363
11674.00,7.488139,25.03027,-0.000177,24.016982,-0.0078,1.363
11676.00,7.488566,25.03050,-0.000177,24.017036,-0.0078,1.363
11678.00,7.489190,25.03045,-0.000178,24.017272,-0.0078,1.362
11680.00,7.488972,25.03058,-0.000177,24.017243,-0.0078,1.362
11682.00,7.488471,25.03048,-0.000178,24.017420,-0.0079,1.363
11684.00,7.488236,25.03069,-0.000178,24.017027,-0.0079,1.363
11686.00,7.487232,25.03046,-0.000177,24.016682,-0.0079,1.363
11688.00,7.487601,25.03085,-0.000177,24.016693,-0.0078,1.362
11690.00,7.487681,25.03108,-0.000175,24.017796,-0.0078,1.362
11692.00,7.488128,25.03057,-0.000177,24.017643,-0.0078,1.362
11694.00,7.487957,25.03123,-0.000178,24.017658,-0.0079,1.363
11696.00,7.488476,25.03089,-0.000177,24.017344,-0.0079,1.363
11698.00,7.488367,25.03079,-0.000177,24.017670,-0.0078,1.363
11700.00,7.487431,25.03141,-0.000176,24.017534,-0.0079,1.363
11702.00,7.488228,25.03111,-0.000177,24.016982,-0.0078,1.362
11704.00,7.488526,25.03131,-0.000178,24.016911,-0.0078,1.363
11706.00,7.488032,25.03035,-0.000178,24.017206,-0.0078,1.363
11708.00,7.488420,25.03088,-0.000178,24.017645,-0.0078,1.363
11710.00,7.488024,25.03040,-0.000178,24.016867,-0.0079,1.363
11712.00,7.487758,25.02999,-0.000178,24.017373,-0.0078,1.363
11714.00,7.487621,25.03019,-0.000177,24.017206,-0.0078,1.363
11716.00,7.486931,25.02994,-0.000177,24.017600,-0.0078,1.363
11718.00,7.487802,25.02992,-0.000178,24.017143,-0.0079,1.363
11720.00,7.487903,25.03017,-0.000177,24.017288,-0.0079,1.363
11722.00,7.487157,25.03006,-0.000177,24.017203,-0.0079,1.362
11724.00,7.486715,25.02963,-0.000177,24.017330,-0.0079,1.363
11726.00,7.485769,25.02958,-0.000176,24.017107,-0.0079,1.362
11728.00,7.485966,25.03051,-0.000176,24.017322,-0.0078,1.363
11730.00,7.486073,25.03086,-0.000177,24.016730,-0.0078,1.363
11732.00,7.485714,25.03076,-0.000177,24.017072,-0.0079,1.363
11734.00,7.486387,25.03081,-0.000177,24.017732,-0.0079,1.363
11736.00,7.486741,25.03102,-0.000178,24.017350,-0.0078,1.363
11738.00,7.486031,25.03116,-0.000176,24.017924,-0.0078,1.363
11740.00,7.485786,25.03114,-0.000177,24.017348,-0.0078,1.363
11742.00,7.486142,25.03131,-0.000177,24.017752,-0.0078,1.363
11744.00,7.485766,25.03082,-0.000177,24.017112,-0.0078,1.363
11746.00,7.485806,25.03106,-0.000177,24.017333,-0.0078,1.363
11748.00,7.485836,25.03175,-0.000177,24.017163,-0.0078,1.363
11750.00,7.486175,25.03155,-0.000177,24.016954,-0.0078,1.363
11752.00,7.486190,25.03178,-0.000177,24.017453,-0.0078,1.363
11754.00,7.485707,25.03190,-0.000176,24.017672,-0.0078,1.363
11756.00,7.487029,25.03135,-0.000177,24.017632,-0.0078,1.363
11758.00,7.486708,25.03031,-0.000177,24.017143,-0.0078,1.363
11760.00,7.486806,25.03060,-0.000176,24.016878,-0.0078,1.362
11762.00,7.486536,25.03071,-0.000176,24.017284,-0.0079,1.363
11764.00,7.485830,25.03109,-0.000176,24.017531,-0.0078,1.362
11766.00,7.485867,25.03138,-0.000175,24.017212,-0.0078,1.363
11768.00,7.486147,25.03088,-0.000176,24.017718,-0.0078,1.363
11770.00,7.486082,25.03042,-0.000177,24.017232,-0.0078,1.363
11772.00,7.485874,25.03089,-0.000177,24.017315,-0.0078,1.363
11774.00,7.484912,25.03154,-0.000177,24.017790,-0.0079,1.363
11776.00,7.484324,25.03198,-0.000175,24.017308,-0.0078,1.363
11778.00,7.484951,25.03087,-0.000175,24.017810,-0.0078,1.363
11780.00,7.484682,25.03054,-0.000176,24.017199,-0.0078,1.362
11782.00,7.484879,25.03055,-0.000176,24.017147,-0.0078,1.363
11784.00,7.485145,25.03027,-0.000177,24.017486,-0.0078,1.363
11786.00,7.485146,25.03008,-0.000178,24.017375,-0.0078,1.363
11788.00,7.485530,25.03088,-0.000178,24.016965,-0.0078,1.362
11790.00,7.485764,25.03073,-0.000178,24.017710,-0.0078,1.362
11792.00,7.485124,25.03118,-0.000176,24.016818,-0.0079,1.362
11794.00,7.484404,25.03112,-0.000175,24.017018,-0.0078,1.363
11796.00,7.484560,25.03167,-0.000177,24.017186,-0.0078,1.363
11798.00,7.485184,25.03126,-0.000178,24.017197,-0.0079,1.363
11800.00,7.484908,25.03058,-0.000178,24.017810,-0.0079,1.363
11802.00,7.484718,25.03114,-0.000176,24.017050,-0.0079,1.362
11804.00,7.484807,25.03139,-0.000177,24.017357,-0.0079,1.363
11806.00,7.485441,25.03047,-0.000178,24.017217,-0.0078,1.363
11808.00,7.485059,25.03075,-0.000176,24.017772,-0.0078,1.362
11810.00,7.484758,25.03138,-0.000176,24.018047,-0.0079,1.363
11812.00,7.484486,25.03110,-0.000176,24.018098,-0.0079,1.363
11814.00,7.484665,25.03067,-0.000175,24.017431,-0.0078,1.363
11816.00,7.485558,25.03061,-0.000177,24.017955,-0.0078,1.363
11818.00,7.485765,25.02972,-0.000178,24.017313,-0.0078,1.363
11820.00,7.486196,25.02966,-0.000177,24.017370,-0.0079,1.363
11822.00,7.486415,25.03069,-0.000176,24.016974,-0.0079,1.363
11824.00,7.485004,25.03124,-0.000175,24.017928,-0.0078,1.363
11826.00,7.484372,25.03091,-0.000176,24.017815,-0.0078,1.363
11828.00,7.484562,25.03095,-0.000176,24.017587,-0.0078,1.363
11830.00,7.485639,25.03129,-0.000177,24.017634,-0.0078,1.363
11832.00,7.485018,25.03114,-0.000176,24.017768,-0.0078,1.363
11834.00,7.484684,25.03163,-0.000176,24.017565,-0.0078,1.362
11836.00,7.484274,25.03125,-0.000176,24.017645,-0.0078,1.363
11838.00,7.484323,25.03117,-0.000176,24.017658,-0.0078,1.363
11840.00,7.484107,25.03079,-0.000177,24.017556,-0.0078,1.363
11842.00,7.484707,25.03175,-0.000176,24.017389,-0.0078,1.363
11844.00,7.484694,25.03196,-0.000177,24.017444,-0.0078,1.363
11846.00,7.485151,25.03179,-0.000178,24.016867,-0.0079,1.362
11848.00,7.485410,25.03180,-0.000177,24.017399,-0.0079,1.363
11850.00,7.484446,25.03211,-0.000177,24.017052,-0.0078,1.362
11852.00,7.484039,25.03260,-0.000176,24.017002,-0.0078,1.363
11854.00,7.483499,25.03206,-0.000177,24.016994,-0.0079,1.363
11856.00,7.483274,25.03196,-0.000178,24.017625,-0.0079,1.363
11858.00,7.484115,25.03178,-0.000176,24.018071,-0.0078,1.363
11860.00,7.484308,25.03241,-0.000175,24.017678,-0.0078,1.362
11862.00,7.483326,25.03185,-0.000175,24.016811,-0.0079,1.363
11864.00,7.483654,25.03174,-0.000176,24.017638,-0.0078,1.363
11866.00,7.484241,25.03202,-0.000176,24.017571,-0.0078,1.362
11868.00,7.484318,25.03131,-0.000177,24.017224,-0.0078,1.363
11870.00,7.484294,25.03188,-0.000177,24.017380,-0.0078,1.363
11872.00,7.484010,25.03226,-0.000176,24.017127,-0.0078,1.363
11874.00,7.483565,25.03259,-0.000176,24.017248,-0.0078,1.363
11876.00,7.484496,25.03209,-0.000176,24.017942,-0.0078,1.363
11878.00,7.484124,25.03145,-0.000177,24.017489,-0.0078,1.363
11880.00,7.483686,25.03207,-0.000176,24.017031,-0.0078,1.363
11882.00,7.483662,25.03175,-0.000175,24.017043,-0.0079,1.363
11884.00,7.484153,25.03177,-0.000177,24.016704,-0.0079,1.362
11886.00,7.484046,25.03116,-0.000177,24.017192,-0.0078,1.363
11888.00,7.484292,25.03176,-0.000176,24.018086,-0.0078,1.363
11890.00,7.484433,25.03179,-0.000176,24.017475,-0.0079,1.363
11892.00,7.484053,25.03117,-0.000177,24.017364,-0.0079,1.363
11894.00,7.484543,25.03140,-0.000178,24.017052,-0.0078,1.363
11896.00,7.484719,25.03172,-0.000177,24.017408,-0.0078,1.363
11898.00,7.484409,25.03163,-0.000177,24.016800,-0.0078,1.363
11900.00,7.484797,25.03110,-0.000178,24.016343,-0.0079,1.363
11902.00,7.484517,25.03114,-0.000177,24.016942,-0.0078,1.362
11904.00,7.484584,25.03098,-0.000176,24.017243,-0.0078,1.363
11906.00,7.484941,25.03121,-0.000176,24.017730,-0.0078,1.363
11908.00,7.484505,25.03132,-0.000177,24.017399,-0.0079,1.363
11910.00,7.484469,25.03169,-0.000177,24.017420,-0.0078,1.363
11912.00,7.484273,25.03147,-0.000177,24.017719,-0.0078,1.363
11914.00,7.484029,25.03165,-0.000176,24.017226,-0.0079,1.363
11916.00,7.483804,25.03153,-0.000176,24.016960,-0.0078,1.363
11918.00,7.484001,25.03144,-0.000178,24.017101,-0.0079,1.363
11920.00,7.483883,25.03183,-0.000176,24.017549,-0.0078,1.363
11922.00,7.482739,25.03168,-0.000176,24.017279,-0.0078,1.363
11924.00,7.483209,25.03143,-0.000178,24.017079,-0.0078,1.363
11926.00,7.483345,25.03206,-0.000176,24.017937,-0.0078,1.362
11928.00,7.484278,25.03205,-0.000176,24.016387,-0.0078,1.363
11930.00,7.485038,25.03145,-0.000177,24.016572,-0.0078,1.362
11932.00,7.484575,25.03208,-0.000176,24.017714,-0.0078,1.363
11934.00,7.484504,25.03210,-0.000176,24.017255,-0.0078,1.363
11936.00,7.484557,25.03207,-0.000177,24.017507,-0.0078,1.363
11938.00,7.483665,25.03230,-0.000179,24.016769,-0.0078,1.363
11940.00,7.483906,25.03190,-0.000177,24.017302,-0.0079,1.363
11942.00,7.484681,25.03137,-0.000177,24.016809,-0.0078,1.363
11944.00,7.484744,25.03250,-0.000176,24.017312,-0.0078,1.363
11946.00,7.485187,25.03194,-0.000175,24.017627,-0.0078,1.362
11948.00,7.485535,25.03174,-0.000176,24.017335,-0.0078,1.363
11950.00,7.485400,25.03121,-0.000177,24.017507,-0.0078,1.363
11952.00,7.484570,25.03135,-0.000177,24.017036,-0.0078,1.363
11954.00,7.484150,25.03129,-0.000177,24.017723,-0.0078,1.364
11956.00,7.483846,25.03164,-0.000176,24.016806,-0.0079,1.362
11958.00,7.483214,25.03093,-0.000176,24.017924,-0.0078,1.362
11960.00,7.483231,25.03109,-0.000176,24.017754,-0.0078,1.363
11962.00,7.483744,25.03139,-0.000176,24.017428,-0.0079,1.363
11964.00,7.483320,25.03087,-0.000176,24.017928,-0.0078,1.363
11966.00,7.482452,25.03123,-0.000177,24.016942,-0.0078,1.363
11968.00,7.483121,25.03138,-0.000177,24.017678,-0.0078,1.363
11970.00,7.484197,25.03171,-0.000176,24.017168,-0.0079,1.363
11972.00,7.484531,25.03132,-0.000177,24.017312,-0.0078,1.363
11974.00,7.484902,25.03017,-0.000177,24.017007,-0.0078,1.363
11976.00,7.484590,25.03147,-0.000176,24.017621,-0.0079,1.363
11978.00,7.484463,25.03153,-0.000176,24.017217,-0.0078,1.363
11980.00,7.484997,25.03095,-0.000178,24.016867,-0.0078,1.363
11982.00,7.484771,25.03095,-0.000178,24.016701,-0.0079,1.363
11984.00,7.484516,25.03134,-0.000176,24.017357,-0.0078,1.362
11986.00,7.484134,25.03182,-0.000176,24.016867,-0.0078,1.363
11988.00,7.483695,25.03165,-0.000177,24.017179,-0.0078,1.363
11990.00,7.483379,25.03154,-0.000178,24.016915,-0.0078,1.363
11992.00,7.483499,25.03122,-0.000177,24.016766,-0.0079,1.363
11994.00,7.483012,25.03012,-0.000177,24.017096,-0.0078,1.363
11996.00,7.482789,25.03071,-0.000177,24.016793,-0.0079,1.363
11998.00,7.483099,25.03057,-0.000178,24.017335,-0.0078,1.363
12000.00,7.482867,25.03035,-0.000178,24.017337,-0.0079,1.362
12002.00,7.483616,25.02998,-0.000177,24.016371,-0.0078,1.363
12004.00,7.483344,25.03031,-0.000178,24.017002,-0.0078,1.363
@20,12.0000,24.0
12006.00,7.482850,25.03012,-0.000177,24.016847,-0.0078,1.363
12008.00,7.481172,25.03036,-0.000175,24.017478,-0.0078,1.363
12010.00,7.474115,25.03042,-0.000177,24.017511,-0.0078,1.363
12012.00,7.463594,25.03011,-0.000177,24.016918,-0.0078,1.362
12014.00,7.452235,25.02998,-0.000175,24.016956,-0.0079,1.362
12016.00,7.443898,25.03000,-0.000177,24.017272,-0.0079,1.362
12018.00,7.440123,25.03038,-0.000177,24.017580,-0.0078,1.362
12020.00,7.438520,25.03036,-0.000177,24.017431,-0.0079,1.363
12022.00,7.437246,25.03066,-0.000179,24.017953,-0.0079,1.364
12024.00,7.436747,25.03067,-0.000180,24.017098,-0.0078,1.364
12026.00,7.436616,25.03027,-0.000179,24.016889,-0.0079,1.364
12028.00,7.435114,25.03002,-0.000180,24.017179,-0.0078,1.363
12030.00,7.433078,25.03104,-0.000179,24.017351,-0.0078,1.364
12032.00,7.434649,25.03056,-0.000179,24.016588,-0.0079,1.364
12034.00,7.441894,25.03064,-0.000179,24.016891,-0.0078,1.364
12036.00,7.453448,25.03083,-0.000178,24.016797,-0.0078,1.365
12038.00,7.464958,25.03051,-0.000178,24.017518,-0.0079,1.365
12040.00,7.473746,25.03074,-0.000178,24.017121,-0.0079,1.365
12042.00,7.479342,25.03094,-0.000178,24.017234,-0.0079,1.364
12044.00,7.483552,25.03081,-0.000176,24.017705,-0.0078,1.363
12046.00,7.488150,25.03155,-0.000177,24.016673,-0.0079,1.363
12048.00,7.491133,25.03208,-0.000176,24.016701,-0.0079,1.363
12050.00,7.495111,25.03130,-0.000176,24.016641,-0.0078,1.363
12052.00,7.500031,25.03106,-0.000176,24.017112,-0.0079,1.362
12054.00,7.504113,25.03049,-0.000176,24.017029,-0.0079,1.363
12056.00,7.508893,25.03089,-0.000177,24.016822,-0.0079,1.363
12058.00,7.512298,25.03089,-0.000179,24.016619,-0.0079,1.363
12060.00,7.515487,25.03085,-0.000178,24.016905,-0.0079,1.363
12062.00,7.518522,25.03154,-0.000176,24.017736,-0.0079,1.363
12064.00,7.521246,25.03143,-0.000177,24.016936,-0.0079,1.363
12066.00,7.522869,25.03118,-0.000177,24.016900,-0.0079,1.362
12068.00,7.524476,25.03116,-0.000176,24.017623,-0.0079,1.363
12070.00,7.526535,25.03124,-0.000177,24.016655,-0.0079,1.362
12072.00,7.529191,25.03206,-0.000177,24.017170,-0.0079,1.362
12074.00,7.531936,25.03241,-0.000178,24.017875,-0.0078,1.363
12076.00,7.532566,25.03162,-0.000177,24.016856,-0.0079,1.363
12078.00,7.533052,25.03134,-0.000178,24.017631,-0.0079,1.363
12080.00,7.533677,25.03139,-0.000178,24.017114,-0.0079,1.362
12082.00,7.533730,25.03177,-0.000176,24.016918,-0.0079,1.362
12084.00,7.534235,25.03206,-0.000176,24.016900,-0.0079,1.362
12086.00,7.533955,25.03138,-0.000176,24.016909,-0.0079,1.363
12088.00,7.532683,25.03197,-0.000176,24.016436,-0.0079,1.363
12090.00,7.531410,25.03134,-0.000178,24.017074,-0.0079,1.363
12092.00,7.530225,25.03055,-0.000177,24.017090,-0.0079,1.363
12094.00,7.529735,25.03130,-0.000177,24.017344,-0.0079,1.363
12096.00,7.528243,25.03158,-0.000178,24.016295,-0.0079,1.363
12098.00,7.527157,25.03213,-0.000177,24.016327,-0.0079,1.363
12100.00,7.525674,25.03198,-0.000177,24.016594,-0.0078,1.363
12102.00,7.523848,25.03149,-0.000177,24.016753,-0.0079,1.362
12104.00,7.523026,25.03208,-0.000177,24.016338,-0.0079,1.363
12106.00,7.521639,25.03195,-0.000177,24.016617,-0.0079,1.363
12108.00,7.519990,25.03199,-0.000177,24.017255,-0.0079,1.363
12110.00,7.519270,25.03201,-0.000178,24.016608,-0.0079,1.363
12112.00,7.517632,25.03208,-0.000176,24.017446,-0.0079,1.362
12114.00,7.516419,25.03243,-0.000176,24.017002,-0.0079,1.362
12116.00,7.515227,25.03202,-0.000175,24.017177,-0.0079,1.363
12118.00,7.514062,25.03200,-0.000177,24.016893,-0.0079,1.363
12120.00,7.512697,25.03162,-0.000179,24.017054,-0.0079,1.363
12122.00,7.512003,25.03172,-0.000179,24.017516,-0.0079,1.363
12124.00,7.510881,25.03137,-0.000180,24.016501,-0.0079,1.363
12126.00,7.509542,25.03231,-0.000178,24.017110,-0.0079,1.363
12128.00,7.508128,25.03249,-0.000179,24.017148,-0.0079,1.363
12130.00,7.506736,25.03264,-0.000178,24.016724,-0.0079,1.363
12132.00,7.505245,25.03295,-0.000178,24.016209,-0.0079,1.363
12134.00,7.504249,25.03326,-0.000179,24.016742,-0.0079,1.363
12136.00,7.503865,25.03165,-0.000179,24.016896,-0.0079,1.363
12138.00,7.502973,25.03162,-0.000178,24.016880,-0.0079,1.363
12140.00,7.502727,25.03141,-0.000178,24.017134,-0.0079,1.363
12142.00,7.502012,25.03112,-0.000178,24.016954,-0.0079,1.362
12144.00,7.501369,25.03123,-0.000177,24.016460,-0.0079,1.362
12146.00,7.500242,25.03182,-0.000178,24.016403,-0.0079,1.363
12148.00,7.499379,25.03204,-0.000178,24.017081,-0.0079,1.363
12150.00,7.499455,25.03220,-0.000178,24.016316,-0.0079,1.363
12152.00,7.498754,25.03155,-0.000177,24.016550,-0.0079,1.363
12154.00,7.498430,25.03234,-0.000178,24.016391,-0.0079,1.363
12156.00,7.498219,25.03295,-0.000177,24.016467,-0.0079,1.363
12158.00,7.497429,25.03230,-0.000177,24.016371,-0.0079,1.362
12160.00,7.496422,25.03223,-0.000178,24.016978,-0.0079,1.363
12162.00,7.496386,25.03216,-0.000178,24.016436,-0.0079,1.362
12164.00,7.496378,25.03126,-0.000177,24.016235,-0.0078,1.363
12166.00,7.496511,25.03143,-0.000177,24.016594,-0.0079,1.363
12168.00,7.496147,25.03129,-0.000178,24.017083,-0.0079,1.363
12170.00,7.495675,25.03121,-0.000178,24.017408,-0.0079,1.362
12172.00,7.495422,25.03126,-0.000177,24.017661,-0.0079,1.363
12174.00,7.495351,25.03190,-0.000178,24.016750,-0.0079,1.363
12176.00,7.494993,25.03141,-0.000179,24.016822,-0.0078,1.363
12178.00,7.494669,25.03241,-0.000179,24.017375,-0.0078,1.363
12180.00,7.494248,25.03232,-0.000178,24.016818,-0.0079,1.363
12182.00,7.493723,25.03198,-0.000178,24.016086,-0.0079,1.363
12184.00,7.493943,25.03157,-0.000176,24.016440,-0.0079,1.362
12186.00,7.494544,25.03121,-0.000176,24.016963,-0.0079,1.363
12188.00,7.493795,25.03122,-0.000178,24.016717,-0.0079,1.364
12190.00,7.493372,25.03134,-0.000178,24.017190,-0.0079,1.364
12192.00,7.492656,25.03238,-0.000179,24.017161,-0.0079,1.363
12194.00,7.493276,25.03230,-0.000178,24.016925,-0.0079,1.363
12196.00,7.492720,25.03212,-0.000177,24.017085,-0.0079,1.363
12198.00,7.492568,25.03238,-0.000178,24.015832,-0.0079,1.363
12200.00,7.492959,25.03108,-0.000179,24.016211,-0.0079,1.363
12202.00,7.493243,25.03054,-0.000177,24.017003,-0.0079,1.363
12204.00,7.492404,25.03101,-0.000176,24.017099,-0.0078,1.363
12206.00,7.492347,25.03116,-0.000177,24.017176,-0.0079,1.363
12208.00,7.492056,25.03048,-0.000177,24.017079,-0.0079,1.363
12210.00,7.491639,25.03021,-0.000177,24.017373,-0.0079,1.363
12212.00,7.490982,25.03071,-0.000179,24.016804,-0.0079,1.363
12214.00,7.491061,25.03157,-0.000177,24.017036,-0.0079,1.362
12216.00,7.491189,25.03183,-0.000178,24.016789,-0.0079,1.363
12218.00,7.490838,25.03184,-0.000178,24.017270,-0.0079,1.363
12220.00,7.490590,25.03138,-0.000178,24.016028,-0.0079,1.363
12222.00,7.490951,25.03069,-0.000179,24.016866,-0.0079,1.363
12224.00,7.491643,25.03165,-0.000177,24.016432,-0.0079,1.363
12226.00,7.491476,25.03259,-0.000178,24.017020,-0.0079,1.362
12228.00,7.490333,25.03276,-0.000178,24.017299,-0.0079,1.363
12230.00,7.489481,25.03258,-0.000178,24.016742,-0.0079,1.363
12232.00,7.489050,25.03164,-0.000178,24.016762,-0.0078,1.363
12234.00,7.488784,25.03204,-0.000178,24.016882,-0.0079,1.363
12236.00,7.488799,25.03135,-0.000177,24.017087,-0.0079,1.363
12238.00,7.489630,25.03251,-0.000178,24.017235,-0.0078,1.363
12240.00,7.489624,25.03253,-0.000177,24.016184,-0.0079,1.362
12242.00,7.488856,25.03210,-0.000177,24.016592,-0.0079,1.362
12244.00,7.488938,25.03190,-0.000177,24.015986,-0.0079,1.363
12246.00,7.488661,25.03111,-0.000178,24.016585,-0.0079,1.363
12248.00,7.488896,25.03109,-0.000178,24.016826,-0.0079,1.363
12250.00,7.488776,25.03045,-0.000177,24.016768,-0.0079,1.363
12252.00,7.487858,25.03205,-0.000178,24.016753,-0.0079,1.363
12254.00,7.487780,25.03145,-0.000179,24.017496,-0.0079,1.363
12256.00,7.487980,25.03118,-0.000179,24.017147,-0.0079,1.364
12258.00,7.487301,25.03139,-0.000177,24.017767,-0.0079,1.363
12260.00,7.487487,25.03121,-0.000177,24.016907,-0.0079,1.363
12262.00,7.487423,25.03127,-0.000177,24.016329,-0.0079,1.363
12264.00,7.488240,25.03125,-0.000177,24.017016,-0.0079,1.363
12266.00,7.488555,25.03082,-0.000177,24.016737,-0.0079,1.362
12268.00,7.487454,25.03038,-0.000178,24.016391,-0.0079,1.363
12270.00,7.487089,25.03088,-0.000179,24.016804,-0.0079,1.363
12272.00,7.488131,25.03052,-0.000178,24.016971,-0.0079,1.363
12274.00,7.488151,25.03116,-0.000178,24.016936,-0.0078,1.363
12276.00,7.487593,25.03124,-0.000177,24.017045,-0.0078,1.363
12278.00,7.487107,25.03068,-0.000178,24.016750,-0.0079,1.363
12280.00,7.487401,25.03052,-0.000179,24.017596,-0.0078,1.363
12282.00,7.486493,25.03085,-0.000179,24.017185,-0.0079,1.363
12284.00,7.486383,25.03052,-0.000177,24.016711,-0.0079,1.363
12286.00,7.486402,25.03094,-0.000176,24.017031,-0.0079,1.363
12288.00,7.486626,25.03132,-0.000179,24.016628,-0.0079,1.363
12290.00,7.486652,25.03077,-0.000178,24.016302,-0.0079,1.363
12292.00,7.487302,25.03121,-0.000177,24.015896,-0.0079,1.363
12294.00,7.486550,25.03143,-0.000176,24.017194,-0.0079,1.363
12296.00,7.485724,25.03112,-0.000176,24.016789,-0.0079,1.363
12298.00,7.486546,25.03064,-0.000177,24.016866,-0.0079,1.363
12300.00,7.486616,25.03063,-0.000176,24.017043,-0.0079,1.363
12302.00,7.485863,25.03052,-0.000175,24.017330,-0.0079,1.363
12304.00,7.485692,25.03118,-0.000176,24.016815,-0.0079,1.364
12306.00,7.486240,25.03069,-0.000178,24.016730,-0.0078,1.364
12308.00,7.485807,25.03048,-0.000178,24.016911,-0.0079,1.363
12310.00,7.485785,25.03020,-0.000177,24.017708,-0.0079,1.363
12312.00,7.486282,25.03075,-0.000178,24.017154,-0.0079,1.363
12314.00,7.486099,25.03072,-0.000177,24.017206,-0.0079,1.363
12316.00,7.485501,25.03053,-0.000177,24.016760,-0.0079,1.363
12318.00,7.485595,25.03164,-0.000176,24.017081,-0.0079,1.363
12320.00,7.486393,25.03132,-0.000177,24.017681,-0.0079,1.363
12322.00,7.486637,25.03152,-0.000177,24.016991,-0.0079,1.363
12324.00,7.485435,25.03174,-0.000177,24.016643,-0.0079,1.363
12326.00,7.485002,25.03061,-0.000177,24.017487,-0.0079,1.363
12328.00,7.484838,25.03071,-0.000178,24.016844,-0.0078,1.363
12330.00,7.484656,25.03123,-0.000177,24.017090,-0.0079,1.364
12332.00,7.485054,25.03169,-0.000177,24.017145,-0.0079,1.363
12334.00,7.485659,25.03141,-0.000178,24.017725,-0.0079,1.364
12336.00,7.485607,25.03067,-0.000176,24.017741,-0.0078,1.363
12338.00,7.484748,25.03077,-0.000176,24.016891,-0.0078,1.363
12340.00,7.485328,25.03113,-0.000176,24.017136,-0.0078,1.363
12342.00,7.485626,25.03103,-0.000178,24.016605,-0.0078,1.363
12344.00,7.484797,25.03185,-0.000178,24.016458,-0.0079,1.363
12346.00,7.485064,25.03101,-0.000177,24.017170,-0.0079,1.363
12348.00,7.484882,25.03072,-0.000177,24.016800,-0.0079,1.363
12350.00,7.484217,25.03083,-0.000176,24.016599,-0.0079,1.363
12352.00,7.484525,25.03153,-0.000176,24.017544,-0.0078,1.363
12354.00,7.485048,25.03243,-0.000176,24.017223,-0.0078,1.363
12356.00,7.485344,25.03182,-0.000177,24.017375,-0.0078,1.363
12358.00,7.485161,25.03183,-0.000178,24.017237,-0.0078,1.363
12360.00,7.485440,25.03258,-0.000178,24.017368,-0.0078,1.363
12362.00,7.485054,25.03280,-0.000178,24.017491,-0.0078,1.363
12364.00,7.484226,25.03266,-0.000177,24.017837,-0.0078,1.363
12366.00,7.484523,25.03166,-0.000178,24.017203,-0.0079,1.363
12368.00,7.483869,25.03146,-0.000177,24.017268,-0.0078,1.363
12370.00,7.484210,25.03165,-0.000176,24.017522,-0.0078,1.364
12372.00,7.484682,25.03260,-0.000176,24.017861,-0.0078,1.363
12374.00,7.483986,25.03337,-0.000177,24.017230,-0.0078,1.362
12376.00,7.484079,25.03352,-0.000176,24.017881,-0.0078,1.363
12378.00,7.484810,25.03399,-0.000176,24.016672,-0.0078,1.363
12380.00,7.485121,25.03376,-0.000176,24.017411,-0.0078,1.363
12382.00,7.484616,25.03323,-0.000176,24.017078,-0.0079,1.364
12384.00,7.484347,25.03240,-0.000176,24.016893,-0.0078,1.363
12386.00,7.483748,25.03325,-0.000175,24.017699,-0.0078,1.363
12388.00,7.483894,25.03309,-0.000177,24.016775,-0.0078,1.362
12390.00,7.484811,25.03315,-0.000177,24.016934,-0.0078,1.363
12392.00,7.484581,25.03315,-0.000177,24.016769,-0.0079,1.363
12394.00,7.483507,25.03341,-0.000177,24.016434,-0.0078,1.363
12396.00,7.483714,25.03302,-0.000176,24.017924,-0.0078,1.363
12398.00,7.484123,25.03331,-0.000176,24.017418,-0.0078,1.363
12400.00,7.483870,25.03338,-0.000177,24.017020,-0.0078,1.363
12402.00,7.483680,25.03346,-0.000177,24.016677,-0.0078,1.363
12404.00,7.483624,25.03192,-0.000177,24.017431,-0.0078,1.363
12406.00,7.483407,25.03230,-0.000178,24.016902,-0.0079,1.363
12408.00,7.482840,25.03293,-0.000176,24.017687,-0.0079,1.363
12410.00,7.482215,25.03324,-0.000177,24.017226,-0.0079,1.363
12412.00,7.483135,25.03356,-0.000179,24.017292,-0.0078,1.363
12414.00,7.483497,25.03403,-0.000178,24.017380,-0.0078,1.363
12416.00,7.483134,25.03377,-0.000177,24.017105,-0.0078,1.363
12418.00,7.482138,25.03322,-0.000177,24.017011,-0.0079,1.363
12420.00,7.482702,25.03302,-0.000176,24.017085,-0.0078,1.363
12422.00,7.484294,25.03321,-0.000177,24.016909,-0.0078,1.363
12424.00,7.484355,25.03334,-0.000177,24.017139,-0.0079,1.363
12426.00,7.483908,25.03272,-0.000177,24.017105,-0.0079,1.363
12428.00,7.484140,25.03328,-0.000177,24.017074,-0.0078,1.364
12430.00,7.483342,25.03303,-0.000177,24.017127,-0.0078,1.363
12432.00,7.482607,25.03208,-0.000177,24.017165,-0.0078,1.363
12434.00,7.482459,25.03283,-0.000176,24.017602,-0.0078,1.363
12436.00,7.483016,25.03257,-0.000176,24.017050,-0.0078,1.363
12438.00,7.483947,25.03203,-0.000176,24.017137,-0.0078,1.363
12440.00,7.483709,25.03250,-0.000178,24.016798,-0.0078,1.364
12442.00,7.483729,25.03232,-0.000177,24.017257,-0.0078,1.363
12444.00,7.483880,25.03164,-0.000177,24.016922,-0.0078,1.363
12446.00,7.483602,25.03128,-0.000176,24.017509,-0.0078,1.363
12448.00,7.483773,25.03227,-0.000177,24.016516,-0.0078,1.363
12450.00,7.484368,25.03275,-0.000177,24.016612,-0.0078,1.363
12452.00,7.484696,25.03248,-0.000176,24.017728,-0.0078,1.363
12454.00,7.484477,25.03245,-0.000177,24.017437,-0.0078,1.364
12456.00,7.483565,25.03293,-0.000177,24.017484,-0.0078,1.363
12458.00,7.483755,25.03275,-0.000176,24.017399,-0.0079,1.363
12460.00,7.482879,25.03264,-0.000176,24.017063,-0.0079,1.363
12462.00,7.482763,25.03164,-0.000177,24.017049,-0.0079,1.363
12464.00,7.482469,25.03136,-0.000176,24.017214,-0.0079,1.363
12466.00,7.483089,25.03271,-0.000177,24.017230,-0.0078,1.363
12468.00,7.484064,25.03281,-0.000176,24.016769,-0.0078,1.363
12470.00,7.483249,25.03212,-0.000177,24.016998,-0.0079,1.363
12472.00,7.482861,25.03154,-0.000177,24.017471,-0.0079,1.363
12474.00,7.482868,25.03210,-0.000177,24.017339,-0.0078,1.363
12476.00,7.483699,25.03273,-0.000176,24.017275,-0.0078,1.363
12478.00,7.483281,25.03102,-0.000176,24.016907,-0.0078,1.363
12480.00,7.483323,25.03057,-0.000176,24.016454,-0.0078,1.363
12482.00,7.483159,25.03118,-0.000178,24.016915,-0.0078,1.363
12484.00,7.483306,25.03093,-0.000177,24.017592,-0.0078,1.363
12486.00,7.482834,25.03132,-0.000176,24.016980,-0.0078,1.363
12488.00,7.481688,25.03114,-0.000176,24.017698,-0.0078,1.363
12490.00,7.482644,25.03121,-0.000177,24.017079,-0.0079,1.363
12492.00,7.482687,25.03138,-0.000178,24.017594,-0.0078,1.363
12494.00,7.483310,25.03196,-0.000177,24.017244,-0.0078,1.362
12496.00,7.483775,25.03129,-0.000177,24.017027,-0.0078,1.363
12498.00,7.483375,25.03088,-0.000177,24.016931,-0.0079,1.363
12500.00,7.482445,25.03156,-0.000176,24.016372,-0.0079,1.363
12502.00,7.483689,25.03194,-0.000177,24.016590,-0.0079,1.363
12504.00,7.484429,25.03124,-0.000176,24.016715,-0.0078,1.363
12506.00,7.483514,25.03071,-0.000177,24.016525,-0.0078,1.363
12508.00,7.483033,25.03136,-0.000177,24.017199,-0.0078,1.363
12510.00,7.483974,25.03138,-0.000177,24.017545,-0.0078,1.363
12512.00,7.483950,25.03193,-0.000176,24.017270,-0.0078,1.363
12514.00,7.482720,25.03225,-0.000177,24.017475,-0.0078,1.364
12516.00,7.482180,25.03169,-0.000178,24.017081,-0.0078,1.363
12518.00,7.482474,25.03127,-0.000178,24.017194,-0.0078,1.363
12520.00,7.483965,25.03079,-0.000177,24.017388,-0.0079,1.363
12522.00,7.484750,25.03169,-0.000177,24.016432,-0.0079,1.363
12524.00,7.484006,25.03220,-0.000177,24.017594,-0.0079,1.363
12526.00,7.483329,25.03310,-0.000178,24.017322,-0.0079,1.363
12528.00,7.483078,25.03205,-0.000178,24.017179,-0.0079,1.363
12530.00,7.483186,25.03174,-0.000178,24.017105,-0.0079,1.363
12532.00,7.483627,25.03213,-0.000177,24.016895,-0.0078,1.363
12534.00,7.483762,25.03195,-0.000177,24.016969,-0.0078,1.363
12536.00,7.483632,25.03220,-0.000177,24.017446,-0.0078,1.363
12538.00,7.483480,25.03227,-0.000177,24.017603,-0.0078,1.363
12540.00,7.482957,25.03237,-0.000177,24.016795,-0.0078,1.363
12542.00,7.483005,25.03159,-0.000177,24.016516,-0.0078,1.363
12544.00,7.483470,25.03233,-0.000177,24.017199,-0.0079,1.363
12546.00,7.482552,25.03210,-0.000176,24.016798,-0.0079,1.363
12548.00,7.482513,25.03237,-0.000177,24.017533,-0.0079,1.363
12550.00,7.482430,25.03306,-0.000177,24.016507,-0.0079,1.363
12552.00,7.482252,25.03193,-0.000177,24.017317,-0.0079,1.363
12554.00,7.482566,25.03156,-0.000178,24.016989,-0.0079,1.363
12556.00,7.482438,25.03061,-0.000178,24.015990,-0.0079,1.363
12558.00,7.482448,25.03090,-0.000177,24.017170,-0.0079,1.363
12560.00,7.482343,25.03083,-0.000177,24.016280,-0.0078,1.363
12562.00,7.482649,25.03117,-0.000177,24.016911,-0.0079,1.363
12564.00,7.482724,25.03113,-0.000178,24.016503,-0.0078,1.363
12566.00,7.483250,25.03079,-0.000178,24.016789,-0.0079,1.363
12568.00,7.483136,25.03053,-0.000178,24.017322,-0.0079,1.364
12570.00,7.482835,25.03068,-0.000179,24.017087,-0.0079,1.363
12572.00,7.482967,25.03091,-0.000177,24.017377,-0.0078,1.363
12574.00,7.482165,25.02973,-0.000178,24.016532,-0.0079,1.363
12576.00,7.482827,25.03048,-0.000177,24.016635,-0.0079,1.363
12578.00,7.482740,25.03004,-0.000178,24.017277,-0.0078,1.363
12580.00,7.482556,25.03001,-0.000179,24.017205,-0.0078,1.363
12582.00,7.482373,25.03030,-0.000177,24.017348,-0.0078,1.363
12584.00,7.482567,25.03089,-0.000176,24.016681,-0.0079,1.363
12586.00,7.482652,25.03175,-0.000177,24.016965,-0.0078,1.363
12588.00,7.482869,25.03179,-0.000178,24.016262,-0.0079,1.363
12590.00,7.482445,25.03300,-0.000177,24.017128,-0.0079,1.364
12592.00,7.483057,25.03279,-0.000178,24.017092,-0.0079,1.363
12594.00,7.483536,25.03211,-0.000177,24.016728,-0.0078,1.363
12596.00,7.483470,25.03258,-0.000177,24.017603,-0.0079,1.363
12598.00,7.482344,25.03299,-0.000178,24.017248,-0.0078,1.363
12600.00,7.482314,25.03408,-0.000176,24.016753,-0.0078,1.363
12602.00,7.483492,25.03411,-0.000177,24.016847,-0.0079,1.363
12604.00,7.482879,25.03350,-0.000177,24.017243,-0.0078,1.363
@21,12.0000,24.0
12606.00,7.482171,25.03357,-0.000177,24.016847,-0.0078,1.363
12608.00,7.480182,25.03245,-0.000178,24.016824,-0.0079,1.363
12610.00,7.472445,25.03293,-0.000178,24.016844,-0.0079,1.363
12612.00,7.463498,25.03315,-0.000177,24.017556,-0.0078,1.362
12614.00,7.452879,25.03280,-0.000175,24.016826,-0.0079,1.361
12616.00,7.444684,25.03203,-0.000176,24.016875,-0.0079,1.362
12618.00,7.440298,25.03165,-0.000178,24.017090,-0.0079,1.363
12620.00,7.439224,25.03182,-0.000178,24.017230,-0.0078,1.364
12622.00,7.438267,25.03164,-0.000178,24.016851,-0.0079,1.364
12624.00,7.437270,25.03158,-0.000179,24.017603,-0.0078,1.364
12626.00,7.436003,25.03145,-0.000179,24.016840,-0.0079,1.365
12628.00,7.433650,25.03172,-0.000180,24.016724,-0.0079,1.364
12630.00,7.432058,25.03230,-0.000178,24.016559,-0.0079,1.363
12632.00,7.433258,25.03258,-0.000178,24.017571,-0.0078,1.365
12634.00,7.440293,25.03326,-0.000178,24.016804,-0.0079,1.365
12636.00,7.449916,25.03280,-0.000179,24.017353,-0.0078,1.365
12638.00,7.461586,25.03276,-0.000179,24.016994,-0.0078,1.365
12640.00,7.471571,25.03232,-0.000178,24.016871,-0.0078,1.364
12642.00,7.477793,25.03286,-0.000178,24.017176,-0.0078,1.363
12644.00,7.481106,25.03256,-0.000177,24.017942,-0.0078,1.363
12646.00,7.484351,25.03243,-0.000177,24.017116,-0.0079,1.363
12648.00,7.489136,25.03260,-0.000177,24.016916,-0.0079,1.363
12650.00,7.493407,25.03234,-0.000177,24.016775,-0.0079,1.364
12652.00,7.497899,25.03352,-0.000177,24.017324,-0.0079,1.363
12654.00,7.503621,25.03284,-0.000176,24.017011,-0.0079,1.363
12656.00,7.507577,25.03172,-0.000176,24.017359,-0.0079,1.362
12658.00,7.510079,25.03226,-0.000176,24.016753,-0.0079,1.363
12660.00,7.513855,25.03344,-0.000177,24.017049,-0.0079,1.363
12662.00,7.515615,25.03363,-0.000177,24.017647,-0.0079,1.363
12664.00,7.516951,25.03373,-0.000176,24.016851,-0.0078,1.363
12666.00,7.519667,25.03257,-0.000176,24.016427,-0.0079,1.362
12668.00,7.522405,25.03305,-0.000176,24.016131,-0.0079,1.363
12670.00,7.523992,25.03288,-0.000176,24.017364,-0.0079,1.363
12672.00,7.524995,25.03290,-0.000176,24.017130,-0.0079,1.363
12674.00,7.525774,25.03312,-0.000176,24.017455,-0.0079,1.363
12676.00,7.525535,25.03321,-0.000177,24.016900,-0.0079,1.363
12678.00,7.526352,25.03285,-0.000176,24.016811,-0.0079,1.362
12680.00,7.527177,25.03312,-0.000177,24.017326,-0.0078,1.363
12682.00,7.526741,25.03310,-0.000177,24.016873,-0.0079,1.363
12684.00,7.526395,25.03229,-0.000178,24.016563,-0.0079,1.363
12686.00,7.527348,25.03235,-0.000178,24.016905,-0.0079,1.363
12688.00,7.526804,25.03275,-0.000177,24.017029,-0.0079,1.363
12690.00,7.526599,25.03315,-0.000177,24.016971,-0.0079,1.364
12692.00,7.526233,25.03406,-0.000177,24.016784,-0.0079,1.363
12694.00,7.524724,25.03313,-0.000179,24.016197,-0.0079,1.363
12696.00,7.524009,25.03324,-0.000177,24.016405,-0.0079,1.363
12698.00,7.523361,25.03312,-0.000177,24.016479,-0.0079,1.362
12700.00,7.522074,25.03299,-0.000176,24.016728,-0.0079,1.363
12702.00,7.521369,25.03251,-0.000176,24.016826,-0.0079,1.363
12704.00,7.521192,25.03263,-0.000177,24.016735,-0.0079,1.363
12706.00,7.520521,25.03252,-0.000176,24.017226,-0.0078,1.363
12708.00,7.519135,25.03291,-0.000176,24.017478,-0.0079,1.363
12710.00,7.517212,25.03290,-0.000177,24.016896,-0.0079,1.363
12712.00,7.515890,25.03313,-0.000176,24.017027,-0.0079,1.363
12714.00,7.514332,25.03310,-0.000176,24.017360,-0.0078,1.363
12716.00,7.513182,25.03330,-0.000177,24.016624,-0.0078,1.363
12718.00,7.512203,25.03218,-0.000178,24.016623,-0.0079,1.363
12720.00,7.511286,25.03194,-0.000178,24.016673,-0.0079,1.363
12722.00,7.510550,25.03237,-0.000178,24.017674,-0.0078,1.363
12724.00,7.510159,25.03242,-0.000180,24.017328,-0.0078,1.363
12726.00,7.509194,25.03206,-0.000180,24.016936,-0.0079,1.362
12728.00,7.506727,25.03317,-0.000177,24.017089,-0.0079,1.362
12730.00,7.505719,25.03282,-0.000178,24.017536,-0.0079,1.363
12732.00,7.505525,25.03256,-0.000178,24.017290,-0.0078,1.363
12734.00,7.504031,25.03374,-0.000177,24.017063,-0.0079,1.363
12736.00,7.502960,25.03301,-0.000177,24.017108,-0.0079,1.363
12738.00,7.502402,25.03373,-0.000177,24.017108,-0.0078,1.363
12740.00,7.502169,25.03337,-0.000176,24.017154,-0.0078,1.362
12742.00,7.502107,25.03256,-0.000176,24.017110,-0.0078,1.363
12744.00,7.501429,25.03269,-0.000176,24.017141,-0.0078,1.362
12746.00,7.499797,25.03285,-0.000176,24.017424,-0.0079,1.363
12748.00,7.498713,25.03353,-0.000176,24.017534,-0.0078,1.363
12750.00,7.499139,25.03288,-0.000177,24.017342,-0.0078,1.363
12752.00,7.499099,25.03316,-0.000178,24.016922,-0.0079,1.364
12754.00,7.498771,25.03438,-0.000177,24.017359,-0.0078,1.362
12756.00,7.498358,25.03350,-0.000176,24.017922,-0.0078,1.363
12758.00,7.497017,25.03333,-0.000176,24.016947,-0.0078,1.363
12760.00,7.496450,25.03271,-0.000177,24.017186,-0.0078,1.363
12762.00,7.495884,25.03312,-0.000176,24.017353,-0.0078,1.363
12764.00,7.495245,25.03388,-0.000177,24.017353,-0.0078,1.363
12766.00,7.494774,25.03352,-0.000177,24.017288,-0.0078,1.363
12768.00,7.494385,25.03278,-0.000176,24.017232,-0.0079,1.363
12770.00,7.494918,25.03313,-0.000178,24.016887,-0.0078,1.363
12772.00,7.494442,25.03329,-0.000178,24.017321,-0.0078,1.363
12774.00,7.492772,25.03342,-0.000178,24.017116,-0.0079,1.363
12776.00,7.493396,25.03315,-0.000177,24.017121,-0.0078,1.363
12778.00,7.494324,25.03275,-0.000178,24.016788,-0.0078,1.363
12780.00,7.493275,25.03364,-0.000178,24.017658,-0.0078,1.363
12782.00,7.492851,25.03306,-0.000178,24.017281,-0.0078,1.363
12784.00,7.493003,25.03268,-0.000177,24.017708,-0.0078,1.363
12786.00,7.493350,25.03251,-0.000177,24.017544,-0.0078,1.363
12788.00,7.492501,25.03232,-0.000176,24.017705,-0.0078,1.363
12790.00,7.492403,25.03256,-0.000177,24.016973,-0.0078,1.363
12792.00,7.491813,25.03313,-0.000177,24.017156,-0.0078,1.363
12794.00,7.491797,25.03271,-0.000178,24.016920,-0.0079,1.363
12796.00,7.491671,25.03295,-0.000178,24.016784,-0.0079,1.363
12798.00,7.492182,25.03275,-0.000177,24.016933,-0.0078,1.363
12800.00,7.492351,25.03289,-0.000178,24.017098,-0.0078,1.363
12802.00,7.491079,25.03215,-0.000178,24.017382,-0.0078,1.363
12804.00,7.490799,25.03353,-0.000177,24.016907,-0.0079,1.363
12806.00,7.490156,25.03353,-0.000176,24.016867,-0.0079,1.362
12808.00,7.490620,25.03281,-0.000177,24.017192,-0.0079,1.363
12810.00,7.490381,25.03289,-0.000176,24.017883,-0.0079,1.363
12812.00,7.490109,25.03290,-0.000178,24.017226,-0.0079,1.362
12814.00,7.489455,25.03242,-0.000178,24.017447,-0.0079,1.364
12816.00,7.490160,25.03319,-0.000178,24.017402,-0.0079,1.363
12818.00,7.490123,25.03410,-0.000176,24.016773,-0.0078,1.363
12820.00,7.490407,25.03382,-0.000177,24.017212,-0.0078,1.363
12822.00,7.489861,25.03415,-0.000176,24.017676,-0.0078,1.362
12824.00,7.489794,25.03421,-0.000178,24.017215,-0.0078,1.363
12826.00,7.489614,25.03404,-0.000178,24.016784,-0.0079,1.363
12828.00,7.489494,25.03300,-0.000177,24.016898,-0.0078,1.363
12830.00,7.490282,25.03309,-0.000177,24.016902,-0.0078,1.362
12832.00,7.489918,25.03300,-0.000178,24.016369,-0.0079,1.363
12834.00,7.488673,25.03293,-0.000178,24.017186,-0.0078,1.363
12836.00,7.487676,25.03275,-0.000177,24.017308,-0.0078,1.362
12838.00,7.487484,25.03240,-0.000177,24.017078,-0.0078,1.363
12840.00,7.488377,25.03188,-0.000177,24.016838,-0.0079,1.363
12842.00,7.488666,25.03291,-0.000178,24.017339,-0.0079,1.363
12844.00,7.487148,25.03362,-0.000177,24.016320,-0.0078,1.363
12846.00,7.487491,25.03323,-0.000176,24.017063,-0.0078,1.362
12848.00,7.487913,25.03318,-0.000177,24.017105,-0.0078,1.363
12850.00,7.487583,25.03264,-0.000178,24.017065,-0.0078,1.363
12852.00,7.487822,25.03293,-0.000177,24.017014,-0.0078,1.363
12854.00,7.487986,25.03241,-0.000176,24.017179,-0.0079,1.363
12856.00,7.487098,25.03289,-0.000176,24.017181,-0.0079,1.362
12858.00,7.486762,25.03242,-0.000177,24.016652,-0.0078,1.363
12860.00,7.487215,25.03249,-0.000177,24.017364,-0.0079,1.363
12862.00,7.487094,25.03237,-0.000177,24.017661,-0.0078,1.363
12864.00,7.486628,25.03327,-0.000176,24.017380,-0.0079,1.363
12866.00,7.486313,25.03327,-0.000177,24.016793,-0.0079,1.363
12868.00,7.486388,25.03309,-0.000177,24.016635,-0.0079,1.363
12870.00,7.486728,25.03330,-0.000177,24.017935,-0.0079,1.363
12872.00,7.486160,25.03306,-0.000176,24.017663,-0.0079,1.362
12874.00,7.486086,25.03327,-0.000177,24.016566,-0.0079,1.363
12876.00,7.485579,25.03296,-0.000177,24.016760,-0.0079,1.364
12878.00,7.485910,25.03358,-0.000178,24.016871,-0.0079,1.363
12880.00,7.486342,25.03293,-0.000177,24.016702,-0.0079,1.363
12882.00,7.486340,25.03253,-0.000177,24.017547,-0.0079,1.363
12884.00,7.485639,25.03320,-0.000177,24.016648,-0.0079,1.363
12886.00,7.485648,25.03308,-0.000178,24.016713,-0.0079,1.363
12888.00,7.486182,25.03264,-0.000177,24.017036,-0.0078,1.363
12890.00,7.484674,25.03283,-0.000177,24.016550,-0.0079,1.363
12892.00,7.484184,25.03270,-0.000177,24.017159,-0.0078,1.363
12894.00,7.484881,25.03221,-0.000177,24.017020,-0.0079,1.363
12896.00,7.485638,25.03246,-0.000178,24.017025,-0.0079,1.363
12898.00,7.484757,25.03309,-0.000178,24.017157,-0.0079,1.363
12900.00,7.484881,25.03301,-0.000177,24.017089,-0.0078,1.363
12902.00,7.485169,25.03280,-0.000177,24.017161,-0.0079,1.362
12904.00,7.485334,25.03312,-0.000178,24.017728,-0.0078,1.363
12906.00,7.485157,25.03331,-0.000178,24.017272,-0.0079,1.363
12908.00,7.484358,25.03283,-0.000178,24.017284,-0.0079,1.363
12910.00,7.483740,25.03293,-0.000177,24.016512,-0.0078,1.363
12912.00,7.483611,25.03224,-0.000177,24.016837,-0.0079,1.363
12914.00,7.483228,25.03190,-0.000177,24.017511,-0.0079,1.363
12916.00,7.483450,25.03246,-0.000177,24.017085,-0.0079,1.363
12918.00,7.483449,25.03364,-0.000177,24.017551,-0.0079,1.363
12920.00,7.484227,25.03384,-0.000178,24.017558,-0.0079,1.363
12922.00,7.484074,25.03346,-0.000178,24.017021,-0.0078,1.363
12924.00,7.483768,25.03306,-0.000177,24.017562,-0.0079,1.363
12926.00,7.483551,25.03295,-0.000177,24.016690,-0.0078,1.363
12928.00,7.484181,25.03324,-0.000176,24.016610,-0.0079,1.363
12930.00,7.484269,25.03378,-0.000177,24.017212,-0.0079,1.363
12932.00,7.484699,25.03381,-0.000178,24.017210,-0.0079,1.363
12934.00,7.484348,25.03421,-0.000176,24.017422,-0.0079,1.363
12936.00,7.483694,25.03370,-0.000177,24.017346,-0.0079,1.363
12938.00,7.482336,25.03375,-0.000177,24.016960,-0.0079,1.363
12940.00,7.482539,25.03396,-0.000176,24.017105,-0.0079,1.362
12942.00,7.483417,25.03384,-0.000177,24.017498,-0.0078,1.363
12944.00,7.484027,25.03373,-0.000176,24.016372,-0.0079,1.363
12946.00,7.484153,25.03362,-0.000177,24.017293,-0.0079,1.363
12948.00,7.484061,25.03329,-0.000177,24.017020,-0.0079,1.363
12950.00,7.484384,25.03250,-0.000176,24.016710,-0.0079,1.363
12952.00,7.483595,25.03278,-0.000177,24.016886,-0.0079,1.363
12954.00,7.483369,25.03351,-0.000177,24.016635,-0.0079,1.363
12956.00,7.483237,25.03317,-0.000177,24.016742,-0.0079,1.363
12958.00,7.482778,25.03274,-0.000177,24.016802,-0.0078,1.363
12960.00,7.482859,25.03324,-0.000178,24.016635,-0.0078,1.363
12962.00,7.483213,25.03416,-0.000177,24.017036,-0.0079,1.364
12964.00,7.483213,25.03446,-0.000177,24.016802,-0.0079,1.363
12966.00,7.483599,25.03414,-0.000178,24.017194,-0.0079,1.363
12968.00,7.483497,25.03332,-0.000177,24.017640,-0.0079,1.363
12970.00,7.483546,25.03328,-0.000177,24.017502,-0.0079,1.363
12972.00,7.483666,25.03402,-0.000177,24.017132,-0.0079,1.363
12974.00,7.484146,25.03361,-0.000178,24.016566,-0.0079,1.362
12976.00,7.483728,25.03324,-0.000177,24.016904,-0.0079,1.363
12978.00,7.484303,25.03300,-0.000178,24.017085,-0.0079,1.363
12980.00,7.484387,25.03286,-0.000178,24.017495,-0.0079,1.363
12982.00,7.484582,25.03282,-0.000178,24.017469,-0.0079,1.363
12984.00,7.484088,25.03301,-0.000177,24.017128,-0.0078,1.362
12986.00,7.483522,25.03283,-0.000177,24.017355,-0.0078,1.363
12988.00,7.482261,25.03301,-0.000178,24.017612,-0.0078,1.363
12990.00,7.482257,25.03225,-0.000178,24.017629,-0.0079,1.363
12992.00,7.482383,25.03180,-0.000177,24.017021,-0.0079,1.363
12994.00,7.483139,25.03253,-0.000177,24.017203,-0.0079,1.363
12996.00,7.482801,25.03216,-0.000177,24.017078,-0.0078,1.362
12998.00,7.482960,25.03300,-0.000176,24.017351,-0.0078,1.363
13000.00,7.482912,25.03316,-0.000177,24.016800,-0.0078,1.363
13002.00,7.483713,25.03364,-0.000176,24.017480,-0.0079,1.363
13004.00,7.483543,25.03242,-0.000178,24.017355,-0.0079,1.363
13006.00,7.483815,25.03222,-0.000178,24.015845,-0.0079,1.363
13008.00,7.483831,25.03324,-0.000177,24.016494,-0.0079,1.363
13010.00,7.483718,25.03351,-0.000179,24.016904,-0.0079,1.363
13012.00,7.482844,25.03239,-0.000178,24.016539,-0.0079,1.363
13014.00,7.482676,25.03235,-0.000177,24.016775,-0.0078,1.363
13016.00,7.482591,25.03161,-0.000177,24.017103,-0.0079,1.363
13018.00,7.482478,25.03222,-0.000177,24.017272,-0.0078,1.362
13020.00,7.482619,25.03276,-0.000177,24.016706,-0.0079,1.363
13022.00,7.482018,25.03319,-0.000177,24.016470,-0.0078,1.363
13024.00,7.481972,25.03310,-0.000177,24.016983,-0.0079,1.363
13026.00,7.482721,25.03371,-0.000177,24.016759,-0.0079,1.363
13028.00,7.483140,25.03379,-0.000178,24.016434,-0.0079,1.363
13030.00,7.482305,25.03335,-0.000178,24.017250,-0.0078,1.363
13032.00,7.482231,25.03363,-0.000176,24.017578,-0.0079,1.363
13034.00,7.483141,25.03302,-0.000176,24.016597,-0.0078,1.363
13036.00,7.482648,25.03323,-0.000177,24.016601,-0.0078,1.363
13038.00,7.482726,25.03342,-0.000176,24.016296,-0.0079,1.363
13040.00,7.482673,25.03289,-0.000177,24.017197,-0.0079,1.363
13042.00,7.482038,25.03395,-0.000178,24.017341,-0.0079,1.363
13044.00,7.481853,25.03380,-0.000177,24.016880,-0.0078,1.363
13046.00,7.482046,25.03308,-0.000177,24.017475,-0.0079,1.363
13048.00,7.482014,25.03314,-0.000177,24.017108,-0.0079,1.363
13050.00,7.482335,25.03335,-0.000177,24.016853,-0.0079,1.363
13052.00,7.482815,25.03310,-0.000176,24.017400,-0.0079,1.362
13054.00,7.482709,25.03391,-0.000177,24.016557,-0.0079,1.364
13056.00,7.481821,25.03341,-0.000177,24.016938,-0.0079,1.364
13058.00,7.482024,25.03382,-0.000175,24.017266,-0.0078,1.363
13060.00,7.482176,25.03411,-0.000177,24.017139,-0.0079,1.363
13062.00,7.481930,25.03373,-0.000177,24.017003,-0.0079,1.362
13064.00,7.481926,25.03310,-0.000176,24.016782,-0.0079,1.363
13066.00,7.481629,25.03339,-0.000178,24.017319,-0.0078,1.363
13068.00,7.481919,25.03289,-0.000177,24.017569,-0.0079,1.363
13070.00,7.482064,25.03303,-0.000178,24.016934,-0.0078,1.362
13072.00,7.481967,25.03351,-0.000177,24.018033,-0.0079,1.362
13074.00,7.481674,25.03351,-0.000177,24.017872,-0.0078,1.363
13076.00,7.481850,25.03313,-0.000179,24.017210,-0.0079,1.363
13078.00,7.481472,25.03304,-0.000178,24.016973,-0.0079,1.363
13080.00,7.481347,25.03273,-0.000178,24.016626,-0.0079,1.363
13082.00,7.481510,25.03234,-0.000176,24.017012,-0.0079,1.363
13084.00,7.481883,25.03238,-0.000176,24.016784,-0.0079,1.363
13086.00,7.481751,25.03304,-0.000177,24.017587,-0.0078,1.362
13088.00,7.481672,25.03318,-0.000178,24.017322,-0.0079,1.363
13090.00,7.482202,25.03289,-0.000177,24.016864,-0.0079,1.363
13092.00,7.482982,25.03283,-0.000178,24.016971,-0.0078,1.363
13094.00,7.483136,25.03253,-0.000178,24.016998,-0.0079,1.363
13096.00,7.483590,25.03274,-0.000178,24.016751,-0.0079,1.364
13098.00,7.483113,25.03315,-0.000177,24.016719,-0.0079,1.363
13100.00,7.482924,25.03272,-0.000178,24.017020,-0.0079,1.363
13102.00,7.482260,25.03296,-0.000177,24.016722,-0.0078,1.362
13104.00,7.482387,25.03291,-0.000176,24.017009,-0.0079,1.363
13106.00,7.482206,25.03173,-0.000178,24.016612,-0.0079,1.363
13108.00,7.481493,25.03131,-0.000178,24.017076,-0.0079,1.362
13110.00,7.481252,25.03125,-0.000177,24.017170,-0.0079,1.362
13112.00,7.481653,25.03173,-0.000178,24.017087,-0.0079,1.363
13114.00,7.481318,25.03187,-0.000177,24.017159,-0.0078,1.362
13116.00,7.481708,25.03165,-0.000177,24.016793,-0.0079,1.363
13118.00,7.481829,25.03134,-0.000177,24.016672,-0.0079,1.363
13120.00,7.482266,25.03159,-0.000178,24.017259,-0.0079,1.363
13122.00,7.482783,25.03190,-0.000177,24.017136,-0.0079,1.364
13124.00,7.482044,25.03216,-0.000177,24.017382,-0.0078,1.363
13126.00,7.482205,25.03165,-0.000178,24.017658,-0.0078,1.363
13128.00,7.481705,25.03095,-0.000177,24.016726,-0.0079,1.363
13130.00,7.481256,25.03184,-0.000176,24.017480,-0.0079,1.362
13132.00,7.481903,25.03192,-0.000176,24.017070,-0.0079,1.362
13134.00,7.481771,25.03236,-0.000178,24.016996,-0.0079,1.363
13136.00,7.481202,25.03255,-0.000178,24.016838,-0.0079,1.363
13138.00,7.481110,25.03197,-0.000177,24.016969,-0.0079,1.363
13140.00,7.482110,25.03202,-0.000176,24.017353,-0.0079,1.362
13142.00,7.482343,25.03299,-0.000177,24.017420,-0.0079,1.363
13144.00,7.481947,25.03361,-0.000177,24.016858,-0.0079,1.363
13146.00,7.482217,25.03301,-0.000177,24.017498,-0.0078,1.363
13148.00,7.482576,25.03323,-0.000177,24.016543,-0.0078,1.363
13150.00,7.482057,25.03309,-0.000178,24.017259,-0.0078,1.363
13152.00,7.481380,25.03340,-0.000177,24.017170,-0.0079,1.363
13154.00,7.481311,25.03340,-0.000177,24.016701,-0.0078,1.363
13156.00,7.481709,25.03302,-0.000176,24.017079,-0.0078,1.362
13158.00,7.481712,25.03249,-0.000176,24.017505,-0.0079,1.363
13160.00,7.481601,25.03236,-0.000177,24.017790,-0.0079,1.363
13162.00,7.480872,25.03318,-0.000176,24.017389,-0.0079,1.363
13164.00,7.480770,25.03245,-0.000176,24.016686,-0.0079,1.363
13166.00,7.481769,25.03241,-0.000178,24.017134,-0.0079,1.363
13168.00,7.482787,25.03359,-0.000177,24.017266,-0.0079,1.363
13170.00,7.482938,25.03311,-0.000177,24.016771,-0.0079,1.363
13172.00,7.482547,25.03335,-0.000177,24.016898,-0.0079,1.362
13174.00,7.481577,25.03262,-0.000176,24.016334,-0.0078,1.362
13176.00,7.481095,25.03364,-0.000177,24.017185,-0.0079,1.363
13178.00,7.481489,25.03333,-0.000178,24.017355,-0.0079,1.363
13180.00,7.481742,25.03397,-0.000179,24.016617,-0.0078,1.363
13182.00,7.480613,25.03401,-0.000176,24.017150,-0.0078,1.362
13184.00,7.480477,25.03343,-0.000177,24.017453,-0.0079,1.363
13186.00,7.480926,25.03325,-0.000178,24.017362,-0.0079,1.363
13188.00,7.482185,25.03359,-0.000178,24.016438,-0.0079,1.363
13190.00,7.481909,25.03444,-0.000178,24.016715,-0.0079,1.363
13192.00,7.481380,25.03456,-0.000178,24.016237,-0.0079,1.363
13194.00,7.481285,25.03372,-0.000177,24.016976,-0.0079,1.363
13196.00,7.481531,25.03366,-0.000176,24.016982,-0.0079,1.363
13198.00,7.481778,25.03380,-0.000177,24.017201,-0.0079,1.363
13200.00,7.481783,25.03425,-0.000178,24.017103,-0.0079,1.363
13202.00,7.482103,25.03416,-0.000177,24.017359,-0.0078,1.362
13204.00,7.481438,25.03256,-0.000177,24.016833,-0.0079,1.363
@22,12.0000,24.0
13206.00,7.481964,25.03305,-0.000178,24.016356,-0.0079,1.363
13208.00,7.479191,25.03370,-0.000178,24.017219,-0.0079,1.363
13210.00,7.471933,25.03388,-0.000178,24.016340,-0.0079,1.362
13212.00,7.463212,25.03349,-0.000176,24.016519,-0.0079,1.361
13214.00,7.452650,25.03296,-0.000175,24.016724,-0.0079,1.361
13216.00,7.444049,25.03345,-0.000177,24.016847,-0.0079,1.362
13218.00,7.438665,25.03352,-0.000178,24.017404,-0.0079,1.363
13220.00,7.436691,25.03315,-0.000179,24.016688,-0.0078,1.363
13222.00,7.436265,25.03346,-0.000178,24.017277,-0.0079,1.364
13224.00,7.436158,25.03406,-0.000179,24.017206,-0.0079,1.364
13226.00,7.435213,25.03479,-0.000178,24.016447,-0.0079,1.364
13228.00,7.433449,25.03432,-0.000180,24.016840,-0.0078,1.364
13230.00,7.431472,25.03306,-0.000178,24.016764,-0.0078,1.364
13232.00,7.432323,25.03371,-0.000179,24.016847,-0.0079,1.364
13234.00,7.439072,25.03437,-0.000180,24.016518,-0.0079,1.364
13236.00,7.449041,25.03260,-0.000179,24.016494,-0.0079,1.365
13238.00,7.461569,25.03311,-0.000179,24.017007,-0.0079,1.365
13240.00,7.471528,25.03365,-0.000179,24.016798,-0.0079,1.364
13242.00,7.477238,25.03284,-0.000179,24.016860,-0.0078,1.364
13244.00,7.480319,25.03242,-0.000179,24.016570,-0.0079,1.364
13246.00,7.483215,25.03384,-0.000177,24.016318,-0.0079,1.363
13248.00,7.486443,25.03313,-0.000177,24.016099,-0.0079,1.362
13250.00,7.491401,25.03361,-0.000176,24.016842,-0.0079,1.363
13252.00,7.496294,25.03399,-0.000177,24.017197,-0.0079,1.364
[truncated: 53,532 more chars]
